# Supplementary material for: Phosphorylation tunes strain-specific protein condensation during rotavirus replication organelle assembly
Source: EMBO J. 2026 May 26;45(13):4733–65. doi: 10.1038/s44318-026-00814-z (PMC13324165; doi:10.1038/s44318-026-00814-z)
Supplement: Supplementary file 3 — Source data Fig. 1 [file 44318_2026_814_MOESM3_ESM.zip]

Archive with 16 entries (15 files):
- raw data/
- __MACOSX/._raw data
- raw data/NSP5 SA11.tif
- __MACOSX/raw data/._NSP5 SA11.tif
- raw data/Fig1SA11.tif
- __MACOSX/raw data/._Fig1SA11.tif
- raw data/.DS_Store
- __MACOSX/raw data/._.DS_Store
- raw data/NSP5 RF-1.jpg
- __MACOSX/raw data/._NSP5 RF-1.jpg
- raw data/Fig1RF.tif
- __MACOSX/raw data/._Fig1RF.tif
- raw data/NSP5 SA11-1.jpg
- __MACOSX/raw data/._NSP5 SA11-1.jpg
- raw data/NSP5 RF.tif
- __MACOSX/raw data/._NSP5 RF.tif
