# Supplementary material for: Phosphorylation tunes strain-specific protein condensation during rotavirus replication organelle assembly
Source: EMBO J. 2026 May 26;45(13):4733–65. doi: 10.1038/s44318-026-00814-z (PMC13324165; doi:10.1038/s44318-026-00814-z)
Supplement: Supplementary file 4 — Source data Fig. 2 [file 44318_2026_814_MOESM4_ESM.zip]

Archive with 2 entries (2 files):
- Figure 2A.tsv
- __MACOSX/._Figure 2A.tsv
