# Supplementary material for: Phosphorylation tunes strain-specific protein condensation during rotavirus replication organelle assembly
Source: EMBO J. 2026 May 26;45(13):4733–65. doi: 10.1038/s44318-026-00814-z (PMC13324165; doi:10.1038/s44318-026-00814-z)
Supplement: Supplementary file 4 — Source data Fig. 2 [file 44318_2026_814_MOESM4_ESM.zip › Figure 2A.tsv]

strain	mean_deephase
RF	0.591690573
SA11	0.644663182
ABU88370.1	0.279546582
QIN53369.1	0.284766947
QIN53336.1	0.349126723
ACC91692.1	0.360836997
BBB18699.1	0.367649639
QIJ58158.1	0.371921985
AGF92026.1	0.372599338
AKA40124.1	0.375342234
AGF86121.1	0.375641049
ANS59538.1	0.509603711
ART66878.1	0.512369153
QCL12377.1	0.515550068
AYV64415.1	0.538140968
AYE56656.1	0.542081556
ADR73056.1	0.545878693
ABV57759.1	0.546744455
ACC91687.1	0.54733519
AGA19170.1	0.549278903
AMD39982.1	0.552718793
AEG78632.1	0.553356282
QCL12378.1	0.554630632
AIC81005.1	0.555312284
ANS59505.1	0.555507564
BCG52904.1	0.556204071
AGF86109.1	0.557306233
ANS59527.1	0.558075255
AHZ32447.1	0.558260507
AHZ33043.1	0.558352443
AKA40704.1	0.558507643
ANS59516.1	0.559029906
ALQ76705.1	0.559532146
AIC81001.1	0.559578991
AHV80033.1	0.560009647
AGE99492.1	0.56004653
AGF86085.1	0.560267275
QDI78552.1	0.560614747
AHZ32959.1	0.561116434
ASE04344.1	0.561228348
ASM56558.1	0.56130306
ACT67583.1	0.561584429
ASL04904.1	0.562245531
ACZ51660.1	0.562500141
AKE33200.1	0.562545254
BAB83813.1	0.562580998
AWX41126.1	0.563435955
AKA40281.1	0.563637203
AFK27447.1	0.563888584
AHV80327.1	0.564162588
AKD32633.1	0.56424056
ANN88447.1	0.564260992
AFK27446.1	0.564578689
AKA40379.1	0.564692927
AKD32565.1	0.564880627
AGF85923.1	0.565138241
ADO78637.1	0.565186083
AGE98367.1	0.565292635
AEB80111.1	0.565451242
AWX41123.1	0.565604169
AKD32588.1	0.565654635
AST11990.1	0.56575068
ADO78659.1	0.565835734
AHN14983.1	0.566104925
ACZ51708.1	0.566147137
ALQ76297.1	0.566550595
AGE89679.1	0.566644271
BAB83818.1	0.566751586
AKA40728.1	0.566794572
APA34101.1	0.567013144
ASL04901.1	0.567159213
AKD32628.1	0.567250991
QOL79277.1	0.5672619
BAC65179.1	0.567264694
AKD32571.1	0.567438483
AWX26093.1	0.567490632
AHN08986.1	0.567603668
AKA40577.1	0.567607952
QTG69676.1	0.567909306
AHZ32495.1	0.568069201
AGC82178.1	0.568141383
AGF86097.1	0.568181081
AHZ32399.1	0.568190734
QIJ58194.1	0.56819361
AHZ32811.1	0.568255016
BCB14693.1	0.568296363
AGE31699.1	0.568296531
AHN09119.1	0.568317079
AST12041.1	0.56852269
AYE56600.1	0.568626617
AHV79093.1	0.568740203
ACT67577.1	0.568761949
AEB79546.1	0.568847329
AKD32537.1	0.568862594
AIY56449.1	0.568913431
AGE99432.1	0.56892119
ACT67576.1	0.568982757
ALQ77221.1	0.569054887
BBM12489.1	0.569089769
AIA81282.1	0.569095453
AHN15160.1	0.569152139
QEG59320.1	0.569171421
BAB83815.1	0.569215825
AKD32566.1	0.56922158
AKD32636.1	0.569346455
AKD32572.1	0.569666164
AEK64394.1	0.56968873
ACZ51636.1	0.569703712
AGH16236.1	0.569708313
ADO78655.1	0.569760669
QAA13000.1	0.569837836
ADK46760.1	0.569877523
AKD32556.1	0.569881847
AEK69624.1	0.569929049
AKD32592.1	0.569955444
AGV31590.1	0.570044585
QIJ58162.1	0.57015847
AEB79520.1	0.570455251
AIF34769.1	0.570539699
BBI57847.1	0.570613443
AEB79500.1	0.570757927
ANS59549.1	0.57080519
BAC65181.1	0.570942706
QIJ58200.1	0.570956787
AKA40197.1	0.570978984
ACT67586.1	0.571172243
AIC34777.1	0.571172269
ALQ77353.1	0.571182741
AHN16055.1	0.571248949
AEB80183.1	0.57127477
AHV79045.1	0.571314914
AEB80257.1	0.571377616
AHV79985.1	0.571413732
ASL04894.1	0.571474085
ADO78601.1	0.571503126
ACZ51923.1	0.571526732
AWX41119.1	0.571576814
AIC80999.1	0.57167581
AKD32612.1	0.571710856
AHZ33432.1	0.571822741
AFC40733.1	0.571824547
AGH16354.1	0.571827408
AKA40075.1	0.571842581
AGV31602.1	0.571843524
QFU80857.1	0.57199481
AFJ68407.1	0.571996621
BBB18797.1	0.572083972
ADO15616.1	0.572171926
AGH16265.1	0.572171926
AHZ91056.1	0.572193033
AHV80009.1	0.57226892
AHV79105.1	0.572295319
BAC65999.1	0.572300487
ADO78649.1	0.572321552
AHN15113.1	0.572384898
AGF85858.1	0.572421888
ASE03940.1	0.572548981
BAC65182.1	0.572554156
BAB83819.1	0.572671091
ADO78609.1	0.572687253
BCK34497.1	0.572883241
AHZ32507.1	0.572891972
AWX26082.1	0.572928925
AGH16246.1	0.572956786
AFJ00139.1	0.573005003
ABU88352.1	0.573036944
QDI78636.1	0.573098568
AGV31734.1	0.57314835
AGM46714.1	0.573174321
ADO78631.1	0.573206524
QIJ58120.1	0.573350796
AIM44563.1	0.573469005
BAB83817.1	0.57353752
BAB83821.1	0.573586478
APA28769.1	0.573595386
AEO45632.1	0.57362058
AIV42968.1	0.573776134
ASM56481.1	0.573785646
ADK27009.1	0.573894507
ABU88359.1	0.57403214
AKA40506.1	0.574294037
AKD32546.1	0.574298725
AHN09287.1	0.574384443
AGM46718.1	0.574493048
AWX41132.1	0.574524527
AHZ32787.1	0.574574631
ACZ51935.1	0.574672572
QHN73745.1	0.574711341
AEB80098.1	0.574726869
BAC65178.1	0.574842603
QIJ58116.1	0.574951091
AEB79488.1	0.575013355
AWX41127.1	0.575037498
QPG86697.1	0.575061727
AFB81470.1	0.57508208
AAX13499.1	0.575101315
AFC40722.1	0.57520848
AKK52431.1	0.575243126
AKD32561.1	0.57526218
AEB80110.1	0.575317419
ADK46740.1	0.575384829
ABV57760.1	0.575426685
AHZ91230.1	0.57554589
AHZ91020.1	0.575584727
AEK69616.1	0.575684012
BCK34511.1	0.575709597
ACZ51780.1	0.575753913
AEB80167.1	0.575758701
ATY36275.1	0.575897726
AEF80048.1	0.575936689
ABU88360.1	0.576071486
AHN15100.1	0.576094214
AXS77341.1	0.576120514
AEK69604.1	0.576155861
AEK20851.1	0.576240146
AHZ91287.1	0.576279612
ADO78657.1	0.576349501
AHZ91953.1	0.576688184
AWX26115.1	0.576886396
AGE46908.1	0.576939338
AFK27434.1	0.576986563
AYA93315.1	0.577014238
BBI37025.1	0.577063868
QDI78859.1	0.577247617
AHZ91646.1	0.57732948
AEB79492.1	0.577559525
QDF63669.1	0.577560637
AGE98553.1	0.577603451
AIF34747.1	0.57767148
ASE04110.1	0.577766881
ASE04220.1	0.577865095
AHN09083.1	0.577937528
ACY42662.1	0.577971778
BBJ70434.1	0.5780772
ASL04896.1	0.57809159
AKA40766.1	0.578093825
AGM46713.1	0.578094514
AKA40470.1	0.578164521
AIY56448.1	0.578194231
AWX41115.1	0.578216483
BCO38431.1	0.578217297
AHV80473.1	0.57827264
AGE99404.1	0.578406878
ACZ52139.1	0.578433429
BBB18665.1	0.578599622
AEB79532.1	0.578605056
AHN09022.1	0.578650466
AST12002.1	0.578678924
AIM44561.1	0.57872863
BAA88325.1	0.578987796
AEH41279.1	0.579180748
AIM44565.1	0.579189879
AGE45439.1	0.57925121
AEB79534.1	0.579297007
AXS77331.1	0.579309975
AFI98199.1	0.579497128
AHZ32386.1	0.579516746
AGE31692.1	0.579568815
AFC40755.1	0.579610323
ALQ75744.1	0.579696431
QIJ58156.1	0.579707618
ABU88361.1	0.579844156
AHZ32663.1	0.579936017
AHZ91622.1	0.579957465
AHZ91598.1	0.579995011
AHZ32911.1	0.580160036
BCY23780.1	0.580217501
AHN09095.1	0.580225033
QAA12991.1	0.580265373
BAC65180.1	0.58032996
ASE03933.1	0.580419972
AEB79542.1	0.580626959
AGF92027.1	0.58065257
BBI57969.1	0.580731786
AGF85882.1	0.580882292
BAT70481.1	0.580946471
AHZ91368.1	0.580988202
AFI98210.1	0.580996434
AFJ68383.1	0.581010207
AWX41138.1	0.581191744
ABU88356.1	0.581218843
QDI78780.1	0.581434841
AHV80047.1	0.581714851
ADK46742.1	0.581981365
AHZ91731.1	0.582070809
BCK34504.1	0.582093798
AHZ32301.1	0.582095569
ADO78635.1	0.582137523
QIJ58118.1	0.582154018
AWX41121.1	0.582314227
ADO78627.1	0.582416109
ALQ76345.1	0.582541316
AWX41125.1	0.582563248
ADK46778.1	0.582611817
AWX41133.1	0.582874388
AFK27436.1	0.582963843
QDI78530.1	0.583260805
AAY55954.1	0.5832982
AKA40752.1	0.583429311
BBK68813.1	0.583487121
BAV54280.1	0.583642418
AKA40161.1	0.583655993
AHW80474.1	0.583790051
ASM56503.1	0.583826948
AIF34780.1	0.583830286
AWX41134.1	0.58383545
AGF86304.1	0.583936619
AHV79021.1	0.584103383
ANC33660.2	0.584167224
AGF85846.1	0.584347766
AHL44731.1	0.584356403
ADO78621.1	0.584428094
AGE98730.1	0.584551074
QDI78838.1	0.584847459
AGV31614.1	0.584867275
AIY56444.1	0.585092317
AGF85870.1	0.585110427
AHZ91361.1	0.58551235
QPG86684.1	0.585547546
BAT21453.1	0.585723153
AYA93343.1	0.585942325
AYE56540.1	0.586088719
ADO78643.1	0.586490844
AHV80084.1	0.586852789
AGE98832.1	0.586994836
ANC33658.2	0.587176876
AZB48657.1	0.587367725
AHV79997.1	0.58746514
AQX45458.1	0.587491942
AHZ91152.1	0.58754167
AKD32618.1	0.587675273
ADO15615.1	0.587720764
AGE99026.1	0.5878196
AEF80037.1	0.588137834
APA34113.1	0.588171475
QST88824.1	0.588186086
AWX41116.1	0.588807223
AIA81270.1	0.589138593
AKA40269.1	0.589152851
AAK74114.1	0.589287478
BCK34543.1	0.589315957
AHZ91164.1	0.589412055
ARI47274.1	0.589575732
AIY56446.1	0.589656625
BAM98932.1	0.589669632
ASM56536.1	0.589793735
AHZ33267.1	0.590205275
ALJ83105.1	0.590343384
ACZ51744.1	0.590571959
AHV80594.1	0.590575455
ANN88462.1	0.59059417
QST04870.1	0.590871835
ACZ51756.1	0.590906394
AKA40221.1	0.591019336
BBJ70422.1	0.591090817
AHZ91634.1	0.591336319
AHF49898.1	0.591690573
CDH93512.1	0.592024958
AEB80157.1	0.5920965
QOS14393.1	0.5922221
AGE99528.1	0.592267624
AGV55352.1	0.592342179
QIJ58178.1	0.592533431
AFJ11225.1	0.592535324
ANJ46999.1	0.592593203
AVR43667.1	0.592612756
ADN93265.1	0.592712222
ACZ51588.1	0.59271494
ANK58251.1	0.592890128
BBI57836.1	0.593215522
AKD32554.1	0.593237936
AYE56632.1	0.593270602
QTG69662.1	0.593319432
ACZ51600.1	0.593398628
AST11911.1	0.593880702
AWX26104.1	0.593952339
ADE80939.1	0.594114965
BAC65183.1	0.594136794
AHV80511.1	0.594216269
AAK52305.1	0.594221399
BAT70480.1	0.594420252
AKA40293.1	0.594465081
AGE47124.1	0.59450855
BCK34547.1	0.594577305
ANC33640.2	0.594964524
AMC39906.1	0.594986888
AGE98732.1	0.59501724
BBI98155.1	0.595037653
AEB79502.1	0.595079713
ALJ83094.1	0.595080034
BBB18643.1	0.595314842
ANC33662.2	0.595476056
BAB83814.1	0.595731876
BBI30115.1	0.595821663
ALA05067.1	0.595904446
ASM56583.1	0.596433617
ACO87896.1	0.596493232
BBI98144.1	0.596681127
AEV42073.1	0.596973764
AWX41122.1	0.597034456
BBJ34884.1	0.597095857
AAU43789.1	0.597533377
AGT18042.1	0.597844499
AHZ32615.1	0.598249189
ASM56594.1	0.598509046
AOV81281.1	0.598864941
ANC33659.2	0.599045266
AST12233.1	0.599116905
ANI85934.1	0.599379064
AEX60688.1	0.599489103
AEG78635.1	0.599750439
AIZ08947.1	0.59981627
BBH55946.1	0.599847648
ACZ51804.1	0.599870225
ANC33652.2	0.600066049
BBI30126.1	0.600147626
AGF86371.1	0.600239618
ALA05062.1	0.60047658
BBJ34893.1	0.600641598
AGF86360.1	0.600698846
BCK34490.1	0.601092188
BBJ34883.1	0.601129589
ASM56547.1	0.601167481
ASM56470.1	0.601211883
BAB83812.1	0.601371041
AYE56610.1	0.601409439
BBJ70431.1	0.601420779
ABV57762.1	0.601807931
AGF85959.1	0.601965657
AKD32569.1	0.601992998
ADU24497.1	0.602165558
BBI30104.1	0.602199213
AKZ32405.1	0.602447079
BBI30137.1	0.602500752
ASM56678.1	0.602553951
QDF63680.1	0.602605176
AYE56680.1	0.602723939
QKG02477.1	0.602799937
ANC33643.2	0.60290054
AKD32585.1	0.60298579
BCD71716.1	0.603284349
ASE04388.1	0.603327539
BAB83816.1	0.604360602
BBM12542.1	0.604397568
ASM56679.1	0.60483455
ADB97220.1	0.604852107
AOW72049.1	0.605393126
AHV80458.1	0.60569339
ANC33664.2	0.605939191
QOL79211.1	0.606128495
AHN09034.1	0.606393982
QIJ58190.1	0.606448047
AWX26071.1	0.606711571
AYA60739.1	0.606712483
AIZ08925.1	0.606793828
AGF86328.1	0.606814206
ANC33646.2	0.606950146
AGF86381.1	0.607133622
QST88815.1	0.607293905
AHF49914.1	0.607525286
QIJ58164.1	0.607569513
QEV81584.1	0.608595604
AKD32626.1	0.609185278
AEB80169.1	0.609680189
ACL36063.1	0.609788789
AOW72060.1	0.609908097
ASM56572.1	0.609920139
ACC91685.1	0.609930584
ALJ83104.1	0.610249776
AKA20782.1	0.610694167
AFR23360.1	0.610755188
AGA19158.1	0.610883607
BAA98127.1	0.610921346
AEX60689.1	0.610934312
AFC40974.1	0.611599908
BCK34513.1	0.611665699
AHV80536.1	0.611811071
AHZ91779.1	0.612156744
QDI78731.1	0.612334681
QPG86675.1	0.612485
AKA40893.1	0.612495977
BBM12499.1	0.612582933
BBJ34890.1	0.613073453
AGE45368.1	0.613324131
QDI78629.1	0.614338675
QHN73747.1	0.614404143
AKA40458.1	0.614431087
AGE47340.1	0.614589552
AKD32617.1	0.61459806
ALJ83087.1	0.614621069
BBU41469.1	0.614648545
ALQ56906.1	0.614963925
ANN88451.1	0.614989061
BBB18779.1	0.615197538
ANC33639.2	0.615211314
BCK34492.1	0.615311362
AGF92028.1	0.615396995
AHZ91044.1	0.615414604
AKD32580.1	0.615436514
AKI32203.1	0.615474533
ACC91683.1	0.615648625
AIV42979.1	0.615850639
AGF92032.1	0.615963918
BBM12434.1	0.615990427
BCF80027.1	0.616005303
BBM12423.1	0.616028674
AKD32549.1	0.616187704
AGE46968.1	0.616368787
BBI57792.1	0.616867045
AHZ33282.1	0.617186206
BCK34534.1	0.617456414
ASE03907.1	0.617548678
QCL12375.1	0.617573255
ANN88452.1	0.61788088
ABM69032.2	0.617885998
BBB18692.1	0.618572087
BBJ34874.1	0.618593138
ALJ83102.1	0.618714787
BCK34530.1	0.618736262
QGZ19464.1	0.61874702
AYE56564.1	0.619223035
ALJ83100.1	0.61937066
AHV80228.1	0.619388359
QCO43512.1	0.619496909
BCK34640.1	0.619592483
AHV80700.1	0.619681563
ANC33638.2	0.620370796
AUX83810.1	0.620492305
BCX55493.1	0.621787533
ALJ83093.1	0.62191147
BCD71349.1	0.62194941
BAC66000.1	0.621973467
AKD32642.1	0.622173261
BCD71470.1	0.622226015
BCD71228.1	0.622648883
BBJ34895.1	0.622754177
AGE47076.1	0.623560025
BBM12445.1	0.623674974
ALR84974.1	0.623734835
AYE56576.1	0.623872421
BBE21096.1	0.624009301
BCD71206.1	0.624126628
ASM56492.1	0.624171158
AGI03973.1	0.624324922
BBJ70441.1	0.624601189
AEG25332.1	0.624802085
AYE56716.1	0.624919675
BCD71606.1	0.625015829
BBB18789.1	0.625082511
BCG52893.1	0.625731834
AGF92025.1	0.625974631
BBJ34886.1	0.626112173
QPG86705.1	0.626922273
BCD71382.1	0.627210638
AIC83494.1	0.627366846
BBI57936.1	0.629886925
AEG78633.1	0.630279687
QCS90243.1	0.632854056
AYE56704.1	0.638885424
QIA97783.1	0.64351413
YP_002302224.1	0.644663182
