# Supplementary material for: Phosphorylation tunes strain-specific protein condensation during rotavirus replication organelle assembly
Source: EMBO J. 2026 May 26;45(13):4733–65. doi: 10.1038/s44318-026-00814-z (PMC13324165; doi:10.1038/s44318-026-00814-z)
Supplement: Supplementary file 5 — Source data Fig. 3 [file 44318_2026_814_MOESM5_ESM.zip]

Archive with 56 entries (50 files):
- Figure 3/
- __MACOSX/._Figure 3
- Figure 3/.DS_Store
- __MACOSX/Figure 3/._.DS_Store
- Figure 3/Figure 3B/
- __MACOSX/Figure 3/._Figure 3B
- Figure 3/Figure 3C/
- __MACOSX/Figure 3/._Figure 3C
- Figure 3/Figure 3D/
- __MACOSX/Figure 3/._Figure 3D
- Figure 3/Figure 3A/
- __MACOSX/Figure 3/._Figure 3A
- Figure 3/Figure 3B/Figure 3B-replication kinetics.pzfx
- __MACOSX/Figure 3/Figure 3B/._Figure 3B-replication kinetics.pzfx
- Figure 3/Figure 3B/Figure 3B-replication kinetics MOI1.pdf
- __MACOSX/Figure 3/Figure 3B/._Figure 3B-replication kinetics MOI1.pdf
- Figure 3/Figure 3C/SClow 8hpi TEM.tif
- __MACOSX/Figure 3/Figure 3C/._SClow 8hpi TEM.tif
- Figure 3/Figure 3C/SA11 8 hpi TEM.tif
- __MACOSX/Figure 3/Figure 3C/._SA11 8 hpi TEM.tif
- Figure 3/Figure 3D/.DS_Store
- __MACOSX/Figure 3/Figure 3D/._.DS_Store
- Figure 3/Figure 3D/originals/
- __MACOSX/Figure 3/Figure 3D/._originals
- Figure 3/Figure 3A/Figure 3A-Plaque size.pzfx
- __MACOSX/Figure 3/Figure 3A/._Figure 3A-Plaque size.pzfx
- Figure 3/Figure 3A/.DS_Store
- __MACOSX/Figure 3/Figure 3A/._.DS_Store
- Figure 3/Figure 3A/25.11.25 replication kinetic plaque assay protocol.docx
- __MACOSX/Figure 3/Figure 3A/._25.11.25 replication kinetic plaque assay protocol.docx
- Figure 3/Figure 3A/C2S.jpg
- __MACOSX/Figure 3/Figure 3A/._C2S.jpg
- Figure 3/Figure 3A/Plaque size 24h .xlsx
- __MACOSX/Figure 3/Figure 3A/._Plaque size 24h .xlsx
- Figure 3/Figure 3A/25.11.25 WT_BBB 24h representative plaques.tiff
- __MACOSX/Figure 3/Figure 3A/._25.11.25 WT_BBB 24h representative plaques.tiff
- Figure 3/Figure 3A/replication kinetics plaque assays.xlsx
- __MACOSX/Figure 3/Figure 3A/._replication kinetics plaque assays.xlsx
- Figure 3/Figure 3A/WT.jpg
- __MACOSX/Figure 3/Figure 3A/._WT.jpg
- Figure 3/Figure 3A/25.11.25 CSLow 24 h representative plaque.tiff
- __MACOSX/Figure 3/Figure 3A/._25.11.25 CSLow 24 h representative plaque.tiff
- Figure 3/Figure 3D/originals/2024_11_21_smFISH_S67A_2024_11_21_MA104-eGFP_C2S-RV_6hpi_FISH-VP1-P3-2_combined_0C.tif
- __MACOSX/Figure 3/Figure 3D/originals/._2024_11_21_smFISH_S67A_2024_11_21_MA104-eGFP_C2S-RV_6hpi_FISH-VP1-P3-2_combined_0C.tif
- Figure 3/Figure 3D/originals/C1-MAX_2024_11_21_smFISH_S67A_2024_11_21_MA104-eGFP_FISH-VP1-P3-2_combined_0C.tif
- __MACOSX/Figure 3/Figure 3D/originals/._C1-MAX_2024_11_21_smFISH_S67A_2024_11_21_MA104-eGFP_FISH-VP1-P3-2_combined_0C.tif
- Figure 3/Figure 3D/originals/C1-MAX_2024_11_21_smFISH_S67A_2024_11_21_MA104-eGFP_C2S-RV_6hpi_FISH-VP1-P3-2_combined_0C.tif
- __MACOSX/Figure 3/Figure 3D/originals/._C1-MAX_2024_11_21_smFISH_S67A_2024_11_21_MA104-eGFP_C2S-RV_6hpi_FISH-VP1-P3-2_combined_0C.tif
- Figure 3/Figure 3D/originals/2024_11_21_smFISH_S67A_2024_11_21_MA104-eGFP_FISH-VP1-P3-2_combined_0C.tif
- __MACOSX/Figure 3/Figure 3D/originals/._2024_11_21_smFISH_S67A_2024_11_21_MA104-eGFP_FISH-VP1-P3-2_combined_0C.tif
- Figure 3/Figure 3D/originals/MAX_2024_11_21_smFISH_S67A_2024_11_21_MA104-eGFP_C2S-RV_6hpi_FISH-VP1-P3-2_combined_0C.tif
- __MACOSX/Figure 3/Figure 3D/originals/._MAX_2024_11_21_smFISH_S67A_2024_11_21_MA104-eGFP_C2S-RV_6hpi_FISH-VP1-P3-2_combined_0C.tif
- Figure 3/Figure 3D/originals/MAX_2024_11_21_smFISH_S67A_2024_11_21_MA104-eGFP_FISH-VP1-P3-2_combined_0C.tif
- __MACOSX/Figure 3/Figure 3D/originals/._MAX_2024_11_21_smFISH_S67A_2024_11_21_MA104-eGFP_FISH-VP1-P3-2_combined_0C.tif
- Figure 3/Figure 3D/originals/C2-MAX_2024_11_21_smFISH_S67A_2024_11_21_MA104-eGFP_C2S-RV_6hpi_FISH-VP1-P3-2_combined_0C.tif
- __MACOSX/Figure 3/Figure 3D/originals/._C2-MAX_2024_11_21_smFISH_S67A_2024_11_21_MA104-eGFP_C2S-RV_6hpi_FISH-VP1-P3-2_combined_0C.tif
