# Supplementary material for: Phosphorylation tunes strain-specific protein condensation during rotavirus replication organelle assembly
Source: EMBO J. 2026 May 26;45(13):4733–65. doi: 10.1038/s44318-026-00814-z (PMC13324165; doi:10.1038/s44318-026-00814-z)
Supplement: Supplementary file 5 — Source data Fig. 3 [file 44318_2026_814_MOESM5_ESM.zip › Figure 3/Figure 3A/Plaque size 24h .xlsx]

## Sheet: Sheet1
WT	BBB	Cslow
0.857	1.73	1.173
1.841	0.75	2.171
2.705	2.338	1.946
1.527	0.848	1.946
1.618	2.338	0.696
2.293	1.612	2.186
1.418	0.958	2.461
3.155	0.487	1.006
2.144	0.915	0.665
2.042	1.217	1.222
1.099	0.769	1.159
2.154	2.027	1.077
1.29	1.076	1.785
	1.659	1.738
	2.314	1.707
	0.55	2.78
		2.57
		0.911
		2.598
		1.952
		1.846
		1.348
n=13	n=16	n=22
mean	mean	mean
1.85715	1.34925	1.67923
Dilution	Dilution	Dilution
10^-5	10^-1	10^-3
