# Supplementary material for: Phosphorylation tunes strain-specific protein condensation during rotavirus replication organelle assembly
Source: EMBO J. 2026 May 26;45(13):4733–65. doi: 10.1038/s44318-026-00814-z (PMC13324165; doi:10.1038/s44318-026-00814-z)
Supplement: Supplementary file 5 — Source data Fig. 3 [file 44318_2026_814_MOESM5_ESM.zip › Figure 3/Figure 3A/replication kinetics plaque assays.xlsx]

## Sheet: repeat 1
Virus	hpi	dilution (10-x)	plaque	input vol	Titre
WT	0	-2	3	0.4	750
WT	8	-2	22	0.4	5500
WT	16	-4	11	0.4	275000
WT	24	-6	4	0.4	10000000
WT	48	-6	10	0.4	25000000
WT	72	-6	12	0.4	30000000
BBB	0	-1	6	0.4	150
BBB	8	-1	22	0.4	550
BBB	16	-1	18	0.4	450
BBB	24	-1	23	0.4	575
BBB	48	-2	27	0.4	6750
BBB	72	-4	30	0.4	750000
C2S	0	-2	2	0.4	500
C2S	8	-2	5	0.4	1250
C2S	16	-3	25	0.4	62500
C2S	24	-4	13	0.4	325000
C2S	48	-5	25	0.4	6.25e+06
C2S	72	-6	3	0.4	7500000

## Sheet: repeat 2
Virus	hpi	dilution (10-x)	plaques	input vol	Titre
WT	0	1	20	0.4	500
WT	8	2	13	0.4	3250
WT	16	3	22	0.4	55000
WT	24	5	13	0.4	3.25e+06
WT	48	5	33	0.4	8.25e+06
WT	72	6	21	0.4	52500000
BBB	0	1	7	0.4	175
BBB	8	1	21	0.4	525
BBB	16	1	18	0.4	450
BBB	24	1	16	0.4	400
BBB	48	3	8	0.4	20000
BBB	72	4	6	0.4	150000
C2S	0	1	9	0.4	225
C2S	8	1	22	0.4	550
C2S	16	3	5	0.4	12500
C2S	24	3	22	0.4	55000
C2S	48	5	21	0.4	5.25e+06
C2S	72	5	14	0.4	3.5e+06

## Sheet: repeat 3
Virus	hpi	dilution (10-x)	plaque	input vol	Titre
WT	0	2	2	0.4	500
WT	8	2	25	0.4	6250
WT	16	5	9	0.4	2.25e+06
WT	24	6	5	0.4	12500000
WT	48	6	6	0.4	15000000
WT	72	6	7	0.4	17500000
BBB	0	1	11	0.4	275
BBB	8	1	23	0.4	575
BBB	16	1	26	0.4	650
BBB	24	1	24	0.4	600
BBB	48	1	32	0.4	800
BBB	72	4	14	0.4	350000
C2S	0	1	20	0.4	500
C2S	8	1	36	0.4	900
C2S	16	4	12	0.4	300000
C2S	24	5	9	0.4	2.25e+06
C2S	48	5	22	0.4	5.5e+06
C2S	72	5	20	0.4	5e+06
hpi	WT	BBB	Cslow	hpi	WT	BBB	Cslow	hpi	WT	BBB	Cslow
0	1	1	1	0	1	1	1	0	1	1	1
8	4750	400	750	8	2750	350	325	8	5750	300	400
16	274250	300	62000	16	54500	275	12275	16	2.2495e+06	375	299500
24	9999250	425	324500	24	3.2495e+06	225	54775	24	12499500	325	2.2495e+06
48	24999250	6600	6.2495e+06	48	8.2495e+06	19825	5.24977e+06	48	14999500	525	5.4995e+06
72	29999250	749850	7499500	72	52499500	149825	3.49977e+06	72	17499500	349725	4.9995e+06
