# Supplementary material for: Phosphorylation tunes strain-specific protein condensation during rotavirus replication organelle assembly
Source: EMBO J. 2026 May 26;45(13):4733–65. doi: 10.1038/s44318-026-00814-z (PMC13324165; doi:10.1038/s44318-026-00814-z)
Supplement: Supplementary file 6 — Source data Fig. 4 [file 44318_2026_814_MOESM6_ESM.zip]

Archive with 60 entries (52 files):
- Figure_4(1)/
- __MACOSX/._Figure_4(1)
- Figure_4(1)/.DS_Store
- __MACOSX/Figure_4(1)/._.DS_Store
- Figure_4(1)/Figure 4 B and C/
- __MACOSX/Figure_4(1)/._Figure 4 B and C
- Figure_4(1)/Figure 4 D/
- __MACOSX/Figure_4(1)/._Figure 4 D
- Figure_4(1)/Figure 4 B and C/Figure 4 quantification.prism
- __MACOSX/Figure_4(1)/Figure 4 B and C/._Figure 4 quantification.prism
- Figure_4(1)/Figure 4 D/.DS_Store
- __MACOSX/Figure_4(1)/Figure 4 D/._.DS_Store
- Figure_4(1)/Figure 4 D/8 h.p.i. and 12 h.p.i.-NSP5/
- __MACOSX/Figure_4(1)/Figure 4 D/._8 h.p.i. and 12 h.p.i.-NSP5
- Figure_4(1)/Figure 4 D/4 h.p.i. and 6 h.p.i.-beta-actin/
- __MACOSX/Figure_4(1)/Figure 4 D/._4 h.p.i. and 6 h.p.i.-beta-actin
- Figure_4(1)/Figure 4 D/4 h.p.i. and 6 h.p.i.-NSP5/
- __MACOSX/Figure_4(1)/Figure 4 D/._4 h.p.i. and 6 h.p.i.-NSP5
- Figure_4(1)/Figure 4 D/8 h.p.i. and 12 h.p.i.-beta-actin/
- __MACOSX/Figure_4(1)/Figure 4 D/._8 h.p.i. and 12 h.p.i.-beta-actin
- Figure_4(1)/Figure 4 D/8 h.p.i. and 12 h.p.i.-NSP5/admi 2022-12-05 17h29m25s.scn
- __MACOSX/Figure_4(1)/Figure 4 D/8 h.p.i. and 12 h.p.i.-NSP5/._admi 2022-12-05 17h29m25s.scn
- Figure_4(1)/Figure 4 D/8 h.p.i. and 12 h.p.i.-NSP5/.DS_Store
- __MACOSX/Figure_4(1)/Figure 4 D/8 h.p.i. and 12 h.p.i.-NSP5/._.DS_Store
- Figure_4(1)/Figure 4 D/8 h.p.i. and 12 h.p.i.-NSP5/admi 2022-12-05 17h29m25s(DyLight 800).tif
- __MACOSX/Figure_4(1)/Figure 4 D/8 h.p.i. and 12 h.p.i.-NSP5/._admi 2022-12-05 17h29m25s(DyLight 800).tif
- Figure_4(1)/Figure 4 D/8 h.p.i. and 12 h.p.i.-NSP5/admi 2022-12-05 17h29m25s(DyLight 800).jpg
- __MACOSX/Figure_4(1)/Figure 4 D/8 h.p.i. and 12 h.p.i.-NSP5/._admi 2022-12-05 17h29m25s(DyLight 800).jpg
- Figure_4(1)/Figure 4 D/8 h.p.i. and 12 h.p.i.-NSP5/admi 2022-12-05 17h29m25s(DyLight 800).raw16.tif
- __MACOSX/Figure_4(1)/Figure 4 D/8 h.p.i. and 12 h.p.i.-NSP5/._admi 2022-12-05 17h29m25s(DyLight 800).raw16.tif
- Figure_4(1)/Figure 4 D/4 h.p.i. and 6 h.p.i.-beta-actin/admi 2022-11-28 17h41m35s(Rhodamine).raw16.tif
- __MACOSX/Figure_4(1)/Figure 4 D/4 h.p.i. and 6 h.p.i.-beta-actin/._admi 2022-11-28 17h41m35s(Rhodamine).raw16.tif
- Figure_4(1)/Figure 4 D/4 h.p.i. and 6 h.p.i.-beta-actin/admi 2022-11-28 17h41m35s(Rhodamine).jpg
- __MACOSX/Figure_4(1)/Figure 4 D/4 h.p.i. and 6 h.p.i.-beta-actin/._admi 2022-11-28 17h41m35s(Rhodamine).jpg
- Figure_4(1)/Figure 4 D/4 h.p.i. and 6 h.p.i.-beta-actin/admi 2022-11-28 17h41m35s.scn
- __MACOSX/Figure_4(1)/Figure 4 D/4 h.p.i. and 6 h.p.i.-beta-actin/._admi 2022-11-28 17h41m35s.scn
- Figure_4(1)/Figure 4 D/4 h.p.i. and 6 h.p.i.-beta-actin/admi 2022-11-28 17h41m35s(Rhodamine).tif
- __MACOSX/Figure_4(1)/Figure 4 D/4 h.p.i. and 6 h.p.i.-beta-actin/._admi 2022-11-28 17h41m35s(Rhodamine).tif
- Figure_4(1)/Figure 4 D/4 h.p.i. and 6 h.p.i.-NSP5/.DS_Store
- __MACOSX/Figure_4(1)/Figure 4 D/4 h.p.i. and 6 h.p.i.-NSP5/._.DS_Store
- Figure_4(1)/Figure 4 D/4 h.p.i. and 6 h.p.i.-NSP5/ChemiDoc Images 2022-11-28_17.42.03/
- __MACOSX/Figure_4(1)/Figure 4 D/4 h.p.i. and 6 h.p.i.-NSP5/._ChemiDoc Images 2022-11-28_17.42.03
- Figure_4(1)/Figure 4 D/8 h.p.i. and 12 h.p.i.-beta-actin/admi 2022-12-05 17h33m04s(Rhodamine).jpg
- __MACOSX/Figure_4(1)/Figure 4 D/8 h.p.i. and 12 h.p.i.-beta-actin/._admi 2022-12-05 17h33m04s(Rhodamine).jpg
- Figure_4(1)/Figure 4 D/8 h.p.i. and 12 h.p.i.-beta-actin/.DS_Store
- __MACOSX/Figure_4(1)/Figure 4 D/8 h.p.i. and 12 h.p.i.-beta-actin/._.DS_Store
- Figure_4(1)/Figure 4 D/8 h.p.i. and 12 h.p.i.-beta-actin/admi 2022-12-05 17h33m04s.scn
- __MACOSX/Figure_4(1)/Figure 4 D/8 h.p.i. and 12 h.p.i.-beta-actin/._admi 2022-12-05 17h33m04s.scn
- Figure_4(1)/Figure 4 D/8 h.p.i. and 12 h.p.i.-beta-actin/admi 2022-12-05 17h33m04s(Rhodamine).tif
- __MACOSX/Figure_4(1)/Figure 4 D/8 h.p.i. and 12 h.p.i.-beta-actin/._admi 2022-12-05 17h33m04s(Rhodamine).tif
- Figure_4(1)/Figure 4 D/8 h.p.i. and 12 h.p.i.-beta-actin/admi 2022-12-05 17h33m04s(Rhodamine).raw16.tif
- __MACOSX/Figure_4(1)/Figure 4 D/8 h.p.i. and 12 h.p.i.-beta-actin/._admi 2022-12-05 17h33m04s(Rhodamine).raw16.tif
- Figure_4(1)/Figure 4 D/4 h.p.i. and 6 h.p.i.-NSP5/ChemiDoc Images 2022-11-28_17.42.03/admi 2022-11-28 17h38m55s(DyLight 800).jpg
- __MACOSX/Figure_4(1)/Figure 4 D/4 h.p.i. and 6 h.p.i.-NSP5/ChemiDoc Images 2022-11-28_17.42.03/._admi 2022-11-28 17h38m55s(DyLight 800).jpg
- Figure_4(1)/Figure 4 D/4 h.p.i. and 6 h.p.i.-NSP5/ChemiDoc Images 2022-11-28_17.42.03/admi 2022-11-28 17h38m55s.scn
- __MACOSX/Figure_4(1)/Figure 4 D/4 h.p.i. and 6 h.p.i.-NSP5/ChemiDoc Images 2022-11-28_17.42.03/._admi 2022-11-28 17h38m55s.scn
- Figure_4(1)/Figure 4 D/4 h.p.i. and 6 h.p.i.-NSP5/ChemiDoc Images 2022-11-28_17.42.03/admi 2022-11-28 17h38m55s(DyLight 800).tif
- __MACOSX/Figure_4(1)/Figure 4 D/4 h.p.i. and 6 h.p.i.-NSP5/ChemiDoc Images 2022-11-28_17.42.03/._admi 2022-11-28 17h38m55s(DyLight 800).tif
- Figure_4(1)/Figure 4 D/4 h.p.i. and 6 h.p.i.-NSP5/ChemiDoc Images 2022-11-28_17.42.03/admi 2022-11-28 17h38m55s(DyLight 800).raw16.tif
- __MACOSX/Figure_4(1)/Figure 4 D/4 h.p.i. and 6 h.p.i.-NSP5/ChemiDoc Images 2022-11-28_17.42.03/._admi 2022-11-28 17h38m55s(DyLight 800).raw16.tif
