# Supplementary material for: Phosphorylation tunes strain-specific protein condensation during rotavirus replication organelle assembly
Source: EMBO J. 2026 May 26;45(13):4733–65. doi: 10.1038/s44318-026-00814-z (PMC13324165; doi:10.1038/s44318-026-00814-z)
Supplement: Supplementary file 7 — Source data Fig. 5 [file 44318_2026_814_MOESM7_ESM.zip]

Archive with 300 entries (285 files):
- Figure 5 Raw data/
- __MACOSX/._Figure 5 Raw data
- Figure 5 Raw data/Figure 5 B/
- __MACOSX/Figure 5 Raw data/._Figure 5 B
- Figure 5 Raw data/.DS_Store
- __MACOSX/Figure 5 Raw data/._.DS_Store
- Figure 5 Raw data/Figure 5 A/
- __MACOSX/Figure 5 Raw data/._Figure 5 A
- Figure 5 Raw data/Figure 5 B/RF HP scans/
- __MACOSX/Figure 5 Raw data/Figure 5 B/._RF HP scans
- Figure 5 Raw data/Figure 5 B/SClow ATP/
- __MACOSX/Figure 5 Raw data/Figure 5 B/._SClow ATP
- Figure 5 Raw data/Figure 5 B/.DS_Store
- __MACOSX/Figure 5 Raw data/Figure 5 B/._.DS_Store
- Figure 5 Raw data/Figure 5 B/SClow scans/
- __MACOSX/Figure 5 Raw data/Figure 5 B/._SClow scans
- Figure 5 Raw data/Figure 5 B/Copy of Copy of Column - Average Size - pair comparison1.pdf
- __MACOSX/Figure 5 Raw data/Figure 5 B/._Copy of Copy of Column - Average Size - pair comparison1.pdf
- Figure 5 Raw data/Figure 5 B/Copy of Column - Average Size - pair comparison.pdf
- __MACOSX/Figure 5 Raw data/Figure 5 B/._Copy of Column - Average Size - pair comparison.pdf
- Figure 5 Raw data/Figure 5 B/SA 11 scan/
- __MACOSX/Figure 5 Raw data/Figure 5 B/._SA 11 scan
- Figure 5 Raw data/Figure 5 B/C2S_paper_invitro_analysis.prism
- __MACOSX/Figure 5 Raw data/Figure 5 B/._C2S_paper_invitro_analysis.prism
- Figure 5 Raw data/Figure 5 B/c2spaper1.roi
- __MACOSX/Figure 5 Raw data/Figure 5 B/._c2spaper1.roi
- Figure 5 Raw data/Figure 5 B/S4low/
- __MACOSX/Figure 5 Raw data/Figure 5 B/._S4low
- Figure 5 Raw data/Figure 5 B/S4low HP/
- __MACOSX/Figure 5 Raw data/Figure 5 B/._S4low HP
- Figure 5 Raw data/Figure 5 B/SClow HP scans/
- __MACOSX/Figure 5 Raw data/Figure 5 B/._SClow HP scans
- Figure 5 Raw data/Figure 5 B/SClow ATP CKII/
- __MACOSX/Figure 5 Raw data/Figure 5 B/._SClow ATP CKII
- Figure 5 Raw data/Figure 5 B/RF IDR scans/
- __MACOSX/Figure 5 Raw data/Figure 5 B/._RF IDR scans
- Figure 5 Raw data/Figure 5 B/RF Scans/
- __MACOSX/Figure 5 Raw data/Figure 5 B/._RF Scans
- Figure 5 Raw data/Figure 5 B/Column - Count.pdf
- __MACOSX/Figure 5 Raw data/Figure 5 B/._Column - Count.pdf
- Figure 5 Raw data/Figure 5 B/C2S_paper_invitro_analysis.pzfx
- __MACOSX/Figure 5 Raw data/Figure 5 B/._C2S_paper_invitro_analysis.pzfx
- Figure 5 Raw data/Figure 5 B/SA11 HP/
- __MACOSX/Figure 5 Raw data/Figure 5 B/._SA11 HP
- Figure 5 Raw data/Figure 5 B/RF IDR HP scans/
- __MACOSX/Figure 5 Raw data/Figure 5 B/._RF IDR HP scans
- Figure 5 Raw data/Figure 5 A/NSP5 SA11.tif
- __MACOSX/Figure 5 Raw data/Figure 5 A/._NSP5 SA11.tif
- Figure 5 Raw data/Figure 5 A/SClow.tif
- __MACOSX/Figure 5 Raw data/Figure 5 A/._SClow.tif
- Figure 5 Raw data/Figure 5 A/.DS_Store
- __MACOSX/Figure 5 Raw data/Figure 5 A/._.DS_Store
- Figure 5 Raw data/Figure 5 A/SClow ATP.tif
- __MACOSX/Figure 5 Raw data/Figure 5 A/._SClow ATP.tif
- Figure 5 Raw data/Figure 5 A/BBB.tif
- __MACOSX/Figure 5 Raw data/Figure 5 A/._BBB.tif
- Figure 5 Raw data/Figure 5 A/NSP5 RF HP.tif
- __MACOSX/Figure 5 Raw data/Figure 5 A/._NSP5 RF HP.tif
- Figure 5 Raw data/Figure 5 A/SClow HP.tif
- __MACOSX/Figure 5 Raw data/Figure 5 A/._SClow HP.tif
- Figure 5 Raw data/Figure 5 A/NSP5 SA11 HP.tif
- __MACOSX/Figure 5 Raw data/Figure 5 A/._NSP5 SA11 HP.tif
- Figure 5 Raw data/Figure 5 A/SClow ATP CKII.tif
- __MACOSX/Figure 5 Raw data/Figure 5 A/._SClow ATP CKII.tif
- Figure 5 Raw data/Figure 5 A/NSP5 RF.tif
- __MACOSX/Figure 5 Raw data/Figure 5 A/._NSP5 RF.tif
- Figure 5 Raw data/Figure 5 A/BBB HP.tif
- __MACOSX/Figure 5 Raw data/Figure 5 A/._BBB HP.tif
- Figure 5 Raw data/Figure 5 B/RF HP scans/20uM-NSP2-RF-A488_20uM-NSP5-HP-scan-4.tif
- __MACOSX/Figure 5 Raw data/Figure 5 B/RF HP scans/._20uM-NSP2-RF-A488_20uM-NSP5-HP-scan-4.tif
- Figure 5 Raw data/Figure 5 B/RF HP scans/20uM-NSP2-RF-A488_20uM-NSP5-HP-scan-2.tif
- __MACOSX/Figure 5 Raw data/Figure 5 B/RF HP scans/._20uM-NSP2-RF-A488_20uM-NSP5-HP-scan-2.tif
- Figure 5 Raw data/Figure 5 B/RF HP scans/20uM-NSP2-RF-A488_20uM-NSP5-HP-scan-3.tif
- __MACOSX/Figure 5 Raw data/Figure 5 B/RF HP scans/._20uM-NSP2-RF-A488_20uM-NSP5-HP-scan-3.tif
- Figure 5 Raw data/Figure 5 B/RF HP scans/20uM-NSP2-RF-A488_20uM-NSP5-HP-scan-1.tif
- __MACOSX/Figure 5 Raw data/Figure 5 B/RF HP scans/._20uM-NSP2-RF-A488_20uM-NSP5-HP-scan-1.tif
- Figure 5 Raw data/Figure 5 B/SClow ATP/Alonso_SClow_CKii_sample_25uM_NSP2_25uM_SClowi_ATP_sampleC_posXY6_channels_t1_posZ0.tif
- __MACOSX/Figure 5 Raw data/Figure 5 B/SClow ATP/._Alonso_SClow_CKii_sample_25uM_NSP2_25uM_SClowi_ATP_sampleC_posXY6_channels_t1_posZ0.tif
- Figure 5 Raw data/Figure 5 B/SClow ATP/Alonso_SClow_CKii_NSP2sec_sample_25uM_NSP2sec_25uM_SClow_CKii_ATP_sampleAprime_posXY5_channels_t1_posZ0.tif
- __MACOSX/Figure 5 Raw data/Figure 5 B/SClow ATP/._Alonso_SClow_CKii_NSP2sec_sample_25uM_NSP2sec_25uM_SClow_CKii_ATP_sampleAprime_posXY5_channels_t1_posZ0.tif
- Figure 5 Raw data/Figure 5 B/SClow ATP/Alonso_CKi_CKii_test_sample_12.5uM_NSP2_12.5uM_SClow__CKii_C_30min_time_posXY2_channels_t1_posZ0.tif
- __MACOSX/Figure 5 Raw data/Figure 5 B/SClow ATP/._Alonso_CKi_CKii_test_sample_12.5uM_NSP2_12.5uM_SClow__CKii_C_30min_time_posXY2_channels_t1_posZ0.tif
- Figure 5 Raw data/Figure 5 B/SClow ATP/Alonso_SClow_CKii_sample_25uM_NSP2_25uM_SClowi_ATP_sampleC_posXY4_channels_t1_posZ0.tif
- __MACOSX/Figure 5 Raw data/Figure 5 B/SClow ATP/._Alonso_SClow_CKii_sample_25uM_NSP2_25uM_SClowi_ATP_sampleC_posXY4_channels_t1_posZ0.tif
- Figure 5 Raw data/Figure 5 B/SClow ATP/.DS_Store
- __MACOSX/Figure 5 Raw data/Figure 5 B/SClow ATP/._.DS_Store
- Figure 5 Raw data/Figure 5 B/SClow ATP/Alonso_SClow_CKii_NSP2sec_sample_25uM_NSP2sec_25uM_SClow_CKii_ATP_sampleAprime_posXY7_channels_t1_posZ0.tif
- __MACOSX/Figure 5 Raw data/Figure 5 B/SClow ATP/._Alonso_SClow_CKii_NSP2sec_sample_25uM_NSP2sec_25uM_SClow_CKii_ATP_sampleAprime_posXY7_channels_t1_posZ0.tif
- Figure 5 Raw data/Figure 5 B/SClow ATP/Alonso_SClow_CKii_NSP2sec_sample_25uM_NSP2sec_25uM_SClow_CKii_ATP_sampleAprime_posXY1_channels_t1_posZ0.tif
- __MACOSX/Figure 5 Raw data/Figure 5 B/SClow ATP/._Alonso_SClow_CKii_NSP2sec_sample_25uM_NSP2sec_25uM_SClow_CKii_ATP_sampleAprime_posXY1_channels_t1_posZ0.tif
- Figure 5 Raw data/Figure 5 B/SClow ATP/Alonso_CKi_CKii_test_sample_12.5uM_NSP2_12.5uM_SClow__CKii_C_30min_time_posXY6_channels_t1_posZ0.tif
- __MACOSX/Figure 5 Raw data/Figure 5 B/SClow ATP/._Alonso_CKi_CKii_test_sample_12.5uM_NSP2_12.5uM_SClow__CKii_C_30min_time_posXY6_channels_t1_posZ0.tif
- Figure 5 Raw data/Figure 5 B/SClow ATP/Alonso_SClow_CKii_sample_25uM_NSP2_25uM_SClowi_ATP_sampleC_posXY2_channels_t1_posZ0.tif
- __MACOSX/Figure 5 Raw data/Figure 5 B/SClow ATP/._Alonso_SClow_CKii_sample_25uM_NSP2_25uM_SClowi_ATP_sampleC_posXY2_channels_t1_posZ0.tif
- Figure 5 Raw data/Figure 5 B/SClow ATP/Alonso_CKi_CKii_test_sample_12.5uM_NSP2_12.5uM_SClow__CKii_C_30min_time_posXY4_channels_t1_posZ0.tif
- __MACOSX/Figure 5 Raw data/Figure 5 B/SClow ATP/._Alonso_CKi_CKii_test_sample_12.5uM_NSP2_12.5uM_SClow__CKii_C_30min_time_posXY4_channels_t1_posZ0.tif
- Figure 5 Raw data/Figure 5 B/SClow ATP/Alonso_SClow_CKii_NSP2sec_sample_25uM_NSP2sec_25uM_SClow_CKii_ATP_sampleAprime_posXY3_channels_t1_posZ0.tif
- __MACOSX/Figure 5 Raw data/Figure 5 B/SClow ATP/._Alonso_SClow_CKii_NSP2sec_sample_25uM_NSP2sec_25uM_SClow_CKii_ATP_sampleAprime_posXY3_channels_t1_posZ0.tif
- Figure 5 Raw data/Figure 5 B/SClow ATP/Alonso_SClow_CKii_NSP2sec_sample_25uM_NSP2sec_25uM_SClow_CKii_ATP_sampleAprime_posXY4_channels_t1_posZ0.tif
- __MACOSX/Figure 5 Raw data/Figure 5 B/SClow ATP/._Alonso_SClow_CKii_NSP2sec_sample_25uM_NSP2sec_25uM_SClow_CKii_ATP_sampleAprime_posXY4_channels_t1_posZ0.tif
- Figure 5 Raw data/Figure 5 B/SClow ATP/Alonso_CKi_CKii_test_sample_12.5uM_NSP2_12.5uM_SClow__CKii_C_30min_time_posXY3_channels_t1_posZ0.tif
- __MACOSX/Figure 5 Raw data/Figure 5 B/SClow ATP/._Alonso_CKi_CKii_test_sample_12.5uM_NSP2_12.5uM_SClow__CKii_C_30min_time_posXY3_channels_t1_posZ0.tif
- Figure 5 Raw data/Figure 5 B/SClow ATP/Alonso_SClow_CKii_sample_25uM_NSP2_25uM_SClowi_ATP_sampleC_posXY7_channels_t1_posZ0.tif
- __MACOSX/Figure 5 Raw data/Figure 5 B/SClow ATP/._Alonso_SClow_CKii_sample_25uM_NSP2_25uM_SClowi_ATP_sampleC_posXY7_channels_t1_posZ0.tif
- Figure 5 Raw data/Figure 5 B/SClow ATP/Alonso_CKi_CKii_test_sample_12.5uM_NSP2_12.5uM_SClow__CKii_C_30min_time_posXY1_channels_t1_posZ0.tif
- __MACOSX/Figure 5 Raw data/Figure 5 B/SClow ATP/._Alonso_CKi_CKii_test_sample_12.5uM_NSP2_12.5uM_SClow__CKii_C_30min_time_posXY1_channels_t1_posZ0.tif
- Figure 5 Raw data/Figure 5 B/SClow ATP/Alonso_SClow_CKii_NSP2sec_sample_25uM_NSP2sec_25uM_SClow_CKii_ATP_sampleAprime_posXY6_channels_t1_posZ0.tif
- __MACOSX/Figure 5 Raw data/Figure 5 B/SClow ATP/._Alonso_SClow_CKii_NSP2sec_sample_25uM_NSP2sec_25uM_SClow_CKii_ATP_sampleAprime_posXY6_channels_t1_posZ0.tif
- Figure 5 Raw data/Figure 5 B/SClow ATP/Alonso_SClow_CKii_sample_25uM_NSP2_25uM_SClowi_ATP_sampleC_posXY5_channels_t1_posZ0.tif
- __MACOSX/Figure 5 Raw data/Figure 5 B/SClow ATP/._Alonso_SClow_CKii_sample_25uM_NSP2_25uM_SClowi_ATP_sampleC_posXY5_channels_t1_posZ0.tif
- Figure 5 Raw data/Figure 5 B/SClow ATP/Alonso_SClow_CKii_sample_25uM_NSP2_25uM_SClowi_ATP_sampleC_posXY3_channels_t1_posZ0.tif
- __MACOSX/Figure 5 Raw data/Figure 5 B/SClow ATP/._Alonso_SClow_CKii_sample_25uM_NSP2_25uM_SClowi_ATP_sampleC_posXY3_channels_t1_posZ0.tif
- Figure 5 Raw data/Figure 5 B/SClow ATP/Alonso_SClow_CKii_sample_25uM_NSP2_25uM_SClowi_ATP_sampleC_posXY1_channels_t1_posZ0.tif
- __MACOSX/Figure 5 Raw data/Figure 5 B/SClow ATP/._Alonso_SClow_CKii_sample_25uM_NSP2_25uM_SClowi_ATP_sampleC_posXY1_channels_t1_posZ0.tif
- Figure 5 Raw data/Figure 5 B/SClow ATP/Alonso_CKi_CKii_test_sample_12.5uM_NSP2_12.5uM_SClow__CKii_C_30min_time_posXY5_channels_t1_posZ0.tif
- __MACOSX/Figure 5 Raw data/Figure 5 B/SClow ATP/._Alonso_CKi_CKii_test_sample_12.5uM_NSP2_12.5uM_SClow__CKii_C_30min_time_posXY5_channels_t1_posZ0.tif
- Figure 5 Raw data/Figure 5 B/SClow ATP/Alonso_SClow_CKii_NSP2sec_sample_25uM_NSP2sec_25uM_SClow_CKii_ATP_sampleAprime_posXY2_channels_t1_posZ0.tif
- __MACOSX/Figure 5 Raw data/Figure 5 B/SClow ATP/._Alonso_SClow_CKii_NSP2sec_sample_25uM_NSP2sec_25uM_SClow_CKii_ATP_sampleAprime_posXY2_channels_t1_posZ0.tif
- Figure 5 Raw data/Figure 5 B/SClow scans/2023_08_25_20uM-NSP2-A488_20uM_NSP5-C2S-5min-scan-4.tif
- __MACOSX/Figure 5 Raw data/Figure 5 B/SClow scans/._2023_08_25_20uM-NSP2-A488_20uM_NSP5-C2S-5min-scan-4.tif
- Figure 5 Raw data/Figure 5 B/SClow scans/2023_08_25_20uM-NSP2-A488_20uM_NSP5-C2S-5min-scan-3.tif
- __MACOSX/Figure 5 Raw data/Figure 5 B/SClow scans/._2023_08_25_20uM-NSP2-A488_20uM_NSP5-C2S-5min-scan-3.tif
- Figure 5 Raw data/Figure 5 B/SClow scans/2023_08_25_20uM-NSP2-A488_20uM_NSP5-C2S-5min-scan-2.tif
- __MACOSX/Figure 5 Raw data/Figure 5 B/SClow scans/._2023_08_25_20uM-NSP2-A488_20uM_NSP5-C2S-5min-scan-2.tif
- Figure 5 Raw data/Figure 5 B/SClow scans/2023_08_25_20uM-NSP2-A488_20uM_NSP5-C2S-5min-scan-1.tif
- __MACOSX/Figure 5 Raw data/Figure 5 B/SClow scans/._2023_08_25_20uM-NSP2-A488_20uM_NSP5-C2S-5min-scan-1.tif
- Figure 5 Raw data/Figure 5 B/SA 11 scan/2023_08_25_20uM-NSP2-A488_20uM_NSP5-SA11-5min-scan-3-2.tif
- __MACOSX/Figure 5 Raw data/Figure 5 B/SA 11 scan/._2023_08_25_20uM-NSP2-A488_20uM_NSP5-SA11-5min-scan-3-2.tif
- Figure 5 Raw data/Figure 5 B/SA 11 scan/2023_08_25_20uM-NSP2-A488_20uM_NSP5-SA11-5min-scan-3-3.tif
- __MACOSX/Figure 5 Raw data/Figure 5 B/SA 11 scan/._2023_08_25_20uM-NSP2-A488_20uM_NSP5-SA11-5min-scan-3-3.tif
- Figure 5 Raw data/Figure 5 B/SA 11 scan/2023_08_25_20uM-NSP2-A488_20uM_NSP5-SA11-5min-scan-3-1.tif
- __MACOSX/Figure 5 Raw data/Figure 5 B/SA 11 scan/._2023_08_25_20uM-NSP2-A488_20uM_NSP5-SA11-5min-scan-3-1.tif
- Figure 5 Raw data/Figure 5 B/SA 11 scan/2023_08_25_20uM-NSP2-A488_20uM_NSP5-SA11-5min-scan-3-4.tif
- __MACOSX/Figure 5 Raw data/Figure 5 B/SA 11 scan/._2023_08_25_20uM-NSP2-A488_20uM_NSP5-SA11-5min-scan-3-4.tif
- Figure 5 Raw data/Figure 5 B/S4low/Alonso_BBB_BBBhp_rep_sample_25uM_NSP2_25uM_BBBwt_laserON_posXY2_channels_t1_posZ0.tif
- __MACOSX/Figure 5 Raw data/Figure 5 B/S4low/._Alonso_BBB_BBBhp_rep_sample_25uM_NSP2_25uM_BBBwt_laserON_posXY2_channels_t1_posZ0.tif
- Figure 5 Raw data/Figure 5 B/S4low/20250821_Alonso_BBB_sample_25uM_NSP2_25uM_BBBwt_posXY1_channels_t1_posZ0.tif
- __MACOSX/Figure 5 Raw data/Figure 5 B/S4low/._20250821_Alonso_BBB_sample_25uM_NSP2_25uM_BBBwt_posXY1_channels_t1_posZ0.tif
- Figure 5 Raw data/Figure 5 B/S4low/Alonso_BBB_rep_with_NSP2sec_sample_25uM_NSP2sec_25uM_BBB_posXY1_channels_t1_posZ0.tif
- __MACOSX/Figure 5 Raw data/Figure 5 B/S4low/._Alonso_BBB_rep_with_NSP2sec_sample_25uM_NSP2sec_25uM_BBB_posXY1_channels_t1_posZ0.tif
- Figure 5 Raw data/Figure 5 B/S4low/.DS_Store
- __MACOSX/Figure 5 Raw data/Figure 5 B/S4low/._.DS_Store
- Figure 5 Raw data/Figure 5 B/S4low/Alonso_BBB_rep_with_NSP2sec_sample_25uM_NSP2sec_25uM_BBB_posXY3_channels_t1_posZ0.tif
- __MACOSX/Figure 5 Raw data/Figure 5 B/S4low/._Alonso_BBB_rep_with_NSP2sec_sample_25uM_NSP2sec_25uM_BBB_posXY3_channels_t1_posZ0.tif
- Figure 5 Raw data/Figure 5 B/S4low/20250821_Alonso_BBB_sample_25uM_NSP2_25uM_BBBwt_posXY3_channels_t1_posZ0.tif
- __MACOSX/Figure 5 Raw data/Figure 5 B/S4low/._20250821_Alonso_BBB_sample_25uM_NSP2_25uM_BBBwt_posXY3_channels_t1_posZ0.tif
- Figure 5 Raw data/Figure 5 B/S4low/20250821_Alonso_BBB_sample_25uM_NSP2_25uM_BBBwt_posXY5_channels_t1_posZ0.tif
- __MACOSX/Figure 5 Raw data/Figure 5 B/S4low/._20250821_Alonso_BBB_sample_25uM_NSP2_25uM_BBBwt_posXY5_channels_t1_posZ0.tif
- Figure 5 Raw data/Figure 5 B/S4low/Alonso_BBB_BBBhp_rep_sample_25uM_NSP2_25uM_BBBwt_laserON_posXY6_channels_t1_posZ0.tif
- __MACOSX/Figure 5 Raw data/Figure 5 B/S4low/._Alonso_BBB_BBBhp_rep_sample_25uM_NSP2_25uM_BBBwt_laserON_posXY6_channels_t1_posZ0.tif
- Figure 5 Raw data/Figure 5 B/S4low/Alonso_BBB_rep_with_NSP2sec_sample_25uM_NSP2sec_25uM_BBB_posXY5_channels_t1_posZ0.tif
- __MACOSX/Figure 5 Raw data/Figure 5 B/S4low/._Alonso_BBB_rep_with_NSP2sec_sample_25uM_NSP2sec_25uM_BBB_posXY5_channels_t1_posZ0.tif
- Figure 5 Raw data/Figure 5 B/S4low/Alonso_BBB_rep_with_NSP2sec_sample_25uM_NSP2sec_25uM_BBB_posXY7_channels_t1_posZ0.tif
- __MACOSX/Figure 5 Raw data/Figure 5 B/S4low/._Alonso_BBB_rep_with_NSP2sec_sample_25uM_NSP2sec_25uM_BBB_posXY7_channels_t1_posZ0.tif
- Figure 5 Raw data/Figure 5 B/S4low/Alonso_BBB_BBBhp_rep_sample_25uM_NSP2_25uM_BBBwt_laserON_posXY4_channels_t1_posZ0.tif
- __MACOSX/Figure 5 Raw data/Figure 5 B/S4low/._Alonso_BBB_BBBhp_rep_sample_25uM_NSP2_25uM_BBBwt_laserON_posXY4_channels_t1_posZ0.tif
- Figure 5 Raw data/Figure 5 B/S4low/Alonso_BBB_BBBhp_rep_sample_25uM_NSP2_25uM_BBBwt_laserON_posXY3_channels_t1_posZ0.tif
- __MACOSX/Figure 5 Raw data/Figure 5 B/S4low/._Alonso_BBB_BBBhp_rep_sample_25uM_NSP2_25uM_BBBwt_laserON_posXY3_channels_t1_posZ0.tif
- Figure 5 Raw data/Figure 5 B/S4low/20250821_Alonso_BBB_sample_25uM_NSP2_25uM_BBBwt_posXY2_channels_t1_posZ0.tif
- __MACOSX/Figure 5 Raw data/Figure 5 B/S4low/._20250821_Alonso_BBB_sample_25uM_NSP2_25uM_BBBwt_posXY2_channels_t1_posZ0.tif
- Figure 5 Raw data/Figure 5 B/S4low/Alonso_BBB_BBBhp_rep_sample_25uM_NSP2_25uM_BBBwt_laserON_posXY1_channels_t1_posZ0.tif
- __MACOSX/Figure 5 Raw data/Figure 5 B/S4low/._Alonso_BBB_BBBhp_rep_sample_25uM_NSP2_25uM_BBBwt_laserON_posXY1_channels_t1_posZ0.tif
- Figure 5 Raw data/Figure 5 B/S4low/Alonso_BBB_BBBhp_rep_sample_25uM_NSP2_25uM_BBBwt_laserON_posXY7_channels_t1_posZ0.tif
- __MACOSX/Figure 5 Raw data/Figure 5 B/S4low/._Alonso_BBB_BBBhp_rep_sample_25uM_NSP2_25uM_BBBwt_laserON_posXY7_channels_t1_posZ0.tif
- Figure 5 Raw data/Figure 5 B/S4low/20250821_Alonso_BBB_sample_25uM_NSP2_25uM_BBBwt_posXY4_channels_t1_posZ0.tif
- __MACOSX/Figure 5 Raw data/Figure 5 B/S4low/._20250821_Alonso_BBB_sample_25uM_NSP2_25uM_BBBwt_posXY4_channels_t1_posZ0.tif
- Figure 5 Raw data/Figure 5 B/S4low/Alonso_BBB_rep_with_NSP2sec_sample_25uM_NSP2sec_25uM_BBB_posXY4_channels_t1_posZ0.tif
- __MACOSX/Figure 5 Raw data/Figure 5 B/S4low/._Alonso_BBB_rep_with_NSP2sec_sample_25uM_NSP2sec_25uM_BBB_posXY4_channels_t1_posZ0.tif
- Figure 5 Raw data/Figure 5 B/S4low/Alonso_BBB_rep_with_NSP2sec_sample_25uM_NSP2sec_25uM_BBB_posXY2_channels_t0_posZ0.tif
- __MACOSX/Figure 5 Raw data/Figure 5 B/S4low/._Alonso_BBB_rep_with_NSP2sec_sample_25uM_NSP2sec_25uM_BBB_posXY2_channels_t0_posZ0.tif
- Figure 5 Raw data/Figure 5 B/S4low/Alonso_BBB_rep_with_NSP2sec_sample_25uM_NSP2sec_25uM_BBB_posXY6_channels_t1_posZ0.tif
- __MACOSX/Figure 5 Raw data/Figure 5 B/S4low/._Alonso_BBB_rep_with_NSP2sec_sample_25uM_NSP2sec_25uM_BBB_posXY6_channels_t1_posZ0.tif
- Figure 5 Raw data/Figure 5 B/S4low/Alonso_BBB_BBBhp_rep_sample_25uM_NSP2_25uM_BBBwt_laserON_posXY5_channels_t1_posZ0.tif
- __MACOSX/Figure 5 Raw data/Figure 5 B/S4low/._Alonso_BBB_BBBhp_rep_sample_25uM_NSP2_25uM_BBBwt_laserON_posXY5_channels_t1_posZ0.tif
- Figure 5 Raw data/Figure 5 B/S4low/20250821_Alonso_BBB_sample_25uM_NSP2_25uM_BBBwt_posXY6_channels_t1_posZ0.tif
- __MACOSX/Figure 5 Raw data/Figure 5 B/S4low/._20250821_Alonso_BBB_sample_25uM_NSP2_25uM_BBBwt_posXY6_channels_t1_posZ0.tif
- Figure 5 Raw data/Figure 5 B/S4low HP/Alonso_BBB_BBBhp_rep_sample_25uM_NSP2_25uM_BBBhp_posXY6_channels_t1_posZ0.tif
- __MACOSX/Figure 5 Raw data/Figure 5 B/S4low HP/._Alonso_BBB_BBBhp_rep_sample_25uM_NSP2_25uM_BBBhp_posXY6_channels_t1_posZ0.tif
- Figure 5 Raw data/Figure 5 B/S4low HP/Alonso_BBB_rep_with_NSP2sec_sample_25uM_NSP2sec_25uM_BBBhp_posXY3_channels_t1_posZ0.tif
- __MACOSX/Figure 5 Raw data/Figure 5 B/S4low HP/._Alonso_BBB_rep_with_NSP2sec_sample_25uM_NSP2sec_25uM_BBBhp_posXY3_channels_t1_posZ0.tif
- Figure 5 Raw data/Figure 5 B/S4low HP/20250821_Alonso_BBB_sample_25uM_NSP2_25uM_BBBhp_posXY7_channels_t1_posZ0.tif
- __MACOSX/Figure 5 Raw data/Figure 5 B/S4low HP/._20250821_Alonso_BBB_sample_25uM_NSP2_25uM_BBBhp_posXY7_channels_t1_posZ0.tif
- Figure 5 Raw data/Figure 5 B/S4low HP/Alonso_BBB_rep_with_NSP2sec_sample_25uM_NSP2sec_25uM_BBBhp_posXY1_channels_t1_posZ0.tif
- __MACOSX/Figure 5 Raw data/Figure 5 B/S4low HP/._Alonso_BBB_rep_with_NSP2sec_sample_25uM_NSP2sec_25uM_BBBhp_posXY1_channels_t1_posZ0.tif
- Figure 5 Raw data/Figure 5 B/S4low HP/.DS_Store
- __MACOSX/Figure 5 Raw data/Figure 5 B/S4low HP/._.DS_Store
- Figure 5 Raw data/Figure 5 B/S4low HP/Alonso_BBB_BBBhp_rep_sample_25uM_NSP2_25uM_BBBhp_posXY4_channels_t1_posZ0.tif
- __MACOSX/Figure 5 Raw data/Figure 5 B/S4low HP/._Alonso_BBB_BBBhp_rep_sample_25uM_NSP2_25uM_BBBhp_posXY4_channels_t1_posZ0.tif
- Figure 5 Raw data/Figure 5 B/S4low HP/20250821_Alonso_BBB_sample_25uM_NSP2_25uM_BBBhp_posXY5_channels_t1_posZ0.tif
- __MACOSX/Figure 5 Raw data/Figure 5 B/S4low HP/._20250821_Alonso_BBB_sample_25uM_NSP2_25uM_BBBhp_posXY5_channels_t1_posZ0.tif
- Figure 5 Raw data/Figure 5 B/S4low HP/Alonso_BBB_BBBhp_rep_sample_25uM_NSP2_25uM_BBBhp_posXY2_channels_t1_posZ0.tif
- __MACOSX/Figure 5 Raw data/Figure 5 B/S4low HP/._Alonso_BBB_BBBhp_rep_sample_25uM_NSP2_25uM_BBBhp_posXY2_channels_t1_posZ0.tif
- Figure 5 Raw data/Figure 5 B/S4low HP/Alonso_BBB_rep_with_NSP2sec_sample_25uM_NSP2sec_25uM_BBBhp_posXY7_channels_t1_posZ0.tif
- __MACOSX/Figure 5 Raw data/Figure 5 B/S4low HP/._Alonso_BBB_rep_with_NSP2sec_sample_25uM_NSP2sec_25uM_BBBhp_posXY7_channels_t1_posZ0.tif
- Figure 5 Raw data/Figure 5 B/S4low HP/Alonso_BBB_rep_with_NSP2sec_sample_25uM_NSP2sec_25uM_BBBhp_posXY5_channels_t1_posZ0.tif
- __MACOSX/Figure 5 Raw data/Figure 5 B/S4low HP/._Alonso_BBB_rep_with_NSP2sec_sample_25uM_NSP2sec_25uM_BBBhp_posXY5_channels_t1_posZ0.tif
- Figure 5 Raw data/Figure 5 B/S4low HP/20250821_Alonso_BBB_sample_25uM_NSP2_25uM_BBBhp_posXY6_channels_t1_posZ0.tif
- __MACOSX/Figure 5 Raw data/Figure 5 B/S4low HP/._20250821_Alonso_BBB_sample_25uM_NSP2_25uM_BBBhp_posXY6_channels_t1_posZ0.tif
- Figure 5 Raw data/Figure 5 B/S4low HP/Alonso_BBB_BBBhp_rep_sample_25uM_NSP2_25uM_BBBhp_posXY7_channels_t1_posZ0.tif
- __MACOSX/Figure 5 Raw data/Figure 5 B/S4low HP/._Alonso_BBB_BBBhp_rep_sample_25uM_NSP2_25uM_BBBhp_posXY7_channels_t1_posZ0.tif
- Figure 5 Raw data/Figure 5 B/S4low HP/Alonso_BBB_rep_with_NSP2sec_sample_25uM_NSP2sec_25uM_BBBhp_posXY2_channels_t1_posZ0.tif
- __MACOSX/Figure 5 Raw data/Figure 5 B/S4low HP/._Alonso_BBB_rep_with_NSP2sec_sample_25uM_NSP2sec_25uM_BBBhp_posXY2_channels_t1_posZ0.tif
- Figure 5 Raw data/Figure 5 B/S4low HP/20250821_Alonso_BBB_sample_25uM_NSP2_25uM_BBBhp_posXY4_channels_t1_posZ0.tif
- __MACOSX/Figure 5 Raw data/Figure 5 B/S4low HP/._20250821_Alonso_BBB_sample_25uM_NSP2_25uM_BBBhp_posXY4_channels_t1_posZ0.tif
- Figure 5 Raw data/Figure 5 B/S4low HP/Alonso_BBB_BBBhp_rep_sample_25uM_NSP2_25uM_BBBhp_posXY5_channels_t1_posZ0.tif
- __MACOSX/Figure 5 Raw data/Figure 5 B/S4low HP/._Alonso_BBB_BBBhp_rep_sample_25uM_NSP2_25uM_BBBhp_posXY5_channels_t1_posZ0.tif
- Figure 5 Raw data/Figure 5 B/S4low HP/Alonso_BBB_BBBhp_rep_sample_25uM_NSP2_25uM_BBBhp_posXY3_channels_t1_posZ0.tif
- __MACOSX/Figure 5 Raw data/Figure 5 B/S4low HP/._Alonso_BBB_BBBhp_rep_sample_25uM_NSP2_25uM_BBBhp_posXY3_channels_t1_posZ0.tif
- Figure 5 Raw data/Figure 5 B/S4low HP/Alonso_BBB_rep_with_NSP2sec_sample_25uM_NSP2sec_25uM_BBBhp_posXY6_channels_t1_posZ0.tif
- __MACOSX/Figure 5 Raw data/Figure 5 B/S4low HP/._Alonso_BBB_rep_with_NSP2sec_sample_25uM_NSP2sec_25uM_BBBhp_posXY6_channels_t1_posZ0.tif
- Figure 5 Raw data/Figure 5 B/S4low HP/20250821_Alonso_BBB_sample_25uM_NSP2_25uM_BBBhp_posXY2_channels_t1_posZ0.tif
- __MACOSX/Figure 5 Raw data/Figure 5 B/S4low HP/._20250821_Alonso_BBB_sample_25uM_NSP2_25uM_BBBhp_posXY2_channels_t1_posZ0.tif
- Figure 5 Raw data/Figure 5 B/S4low HP/Alonso_BBB_rep_with_NSP2sec_sample_25uM_NSP2sec_25uM_BBBhp_posXY4_channels_t1_posZ0.tif
- __MACOSX/Figure 5 Raw data/Figure 5 B/S4low HP/._Alonso_BBB_rep_with_NSP2sec_sample_25uM_NSP2sec_25uM_BBBhp_posXY4_channels_t1_posZ0.tif
- Figure 5 Raw data/Figure 5 B/S4low HP/20250821_Alonso_BBB_sample_25uM_NSP2_25uM_BBBhp_posXY8_channels_t1_posZ0.tif
- __MACOSX/Figure 5 Raw data/Figure 5 B/S4low HP/._20250821_Alonso_BBB_sample_25uM_NSP2_25uM_BBBhp_posXY8_channels_t1_posZ0.tif
- Figure 5 Raw data/Figure 5 B/S4low HP/Alonso_BBB_BBBhp_rep_sample_25uM_NSP2_25uM_BBBhp_posXY1_channels_t1_posZ0.tif
- __MACOSX/Figure 5 Raw data/Figure 5 B/S4low HP/._Alonso_BBB_BBBhp_rep_sample_25uM_NSP2_25uM_BBBhp_posXY1_channels_t1_posZ0.tif
- Figure 5 Raw data/Figure 5 B/SClow HP scans/2023_08_25_20uM-NSP2-A488_20uM_NSP5-C2S-HP-5min-scan-4.tif
- __MACOSX/Figure 5 Raw data/Figure 5 B/SClow HP scans/._2023_08_25_20uM-NSP2-A488_20uM_NSP5-C2S-HP-5min-scan-4.tif
- Figure 5 Raw data/Figure 5 B/SClow HP scans/2023_08_25_20uM-NSP2-A488_20uM_NSP5-C2S-HP-5min-scan-1.tif
- __MACOSX/Figure 5 Raw data/Figure 5 B/SClow HP scans/._2023_08_25_20uM-NSP2-A488_20uM_NSP5-C2S-HP-5min-scan-1.tif
- Figure 5 Raw data/Figure 5 B/SClow HP scans/2023_08_25_20uM-NSP2-A488_20uM_NSP5-C2S-HP-5min-scan-3.tif
- __MACOSX/Figure 5 Raw data/Figure 5 B/SClow HP scans/._2023_08_25_20uM-NSP2-A488_20uM_NSP5-C2S-HP-5min-scan-3.tif
- Figure 5 Raw data/Figure 5 B/SClow HP scans/2023_08_25_20uM-NSP2-A488_20uM_NSP5-C2S-HP-5min-scan-2.tif
- __MACOSX/Figure 5 Raw data/Figure 5 B/SClow HP scans/._2023_08_25_20uM-NSP2-A488_20uM_NSP5-C2S-HP-5min-scan-2.tif
- Figure 5 Raw data/Figure 5 B/SClow ATP CKII/Alonso_CKi_CKii_test_sample_12.5uM_NSP2sec_12.5uM_SClow__CKii_A_30min_time_posXY0_channels_t1_posZ0.tif
- __MACOSX/Figure 5 Raw data/Figure 5 B/SClow ATP CKII/._Alonso_CKi_CKii_test_sample_12.5uM_NSP2sec_12.5uM_SClow__CKii_A_30min_time_posXY0_channels_t1_posZ0.tif
- Figure 5 Raw data/Figure 5 B/SClow ATP CKII/Alonso_SClow_CKii_NSP2sec_sample_25uM_NSP2sec_25uM_SClow_CKii_ATP_sampleA2_posXY1_channels_t1_posZ0.tif
- __MACOSX/Figure 5 Raw data/Figure 5 B/SClow ATP CKII/._Alonso_SClow_CKii_NSP2sec_sample_25uM_NSP2sec_25uM_SClow_CKii_ATP_sampleA2_posXY1_channels_t1_posZ0.tif
- Figure 5 Raw data/Figure 5 B/SClow ATP CKII/Alonso_SClow_CKii_sample_25uM_NSP2_25uM_SClow_CKii_ATP_sampleA_posXY2_channels_t1_posZ0.tif
- __MACOSX/Figure 5 Raw data/Figure 5 B/SClow ATP CKII/._Alonso_SClow_CKii_sample_25uM_NSP2_25uM_SClow_CKii_ATP_sampleA_posXY2_channels_t1_posZ0.tif
- Figure 5 Raw data/Figure 5 B/SClow ATP CKII/.DS_Store
- __MACOSX/Figure 5 Raw data/Figure 5 B/SClow ATP CKII/._.DS_Store
- Figure 5 Raw data/Figure 5 B/SClow ATP CKII/Alonso_SClow_CKii_NSP2sec_sample_25uM_NSP2sec_25uM_SClow_CKii_ATP_sampleA2_posXY3_channels_t1_posZ0.tif
- __MACOSX/Figure 5 Raw data/Figure 5 B/SClow ATP CKII/._Alonso_SClow_CKii_NSP2sec_sample_25uM_NSP2sec_25uM_SClow_CKii_ATP_sampleA2_posXY3_channels_t1_posZ0.tif
- Figure 5 Raw data/Figure 5 B/SClow ATP CKII/Alonso_CKi_CKii_test_sample_12.5uM_NSP2sec_12.5uM_SClow__CKii_A_30min_time_posXY2_channels_t1_posZ0.tif
- __MACOSX/Figure 5 Raw data/Figure 5 B/SClow ATP CKII/._Alonso_CKi_CKii_test_sample_12.5uM_NSP2sec_12.5uM_SClow__CKii_A_30min_time_posXY2_channels_t1_posZ0.tif
- Figure 5 Raw data/Figure 5 B/SClow ATP CKII/Alonso_SClow_CKii_NSP2sec_sample_25uM_NSP2sec_25uM_SClow_CKii_ATP_sampleA2_posXY5_channels_t1_posZ0.tif
- __MACOSX/Figure 5 Raw data/Figure 5 B/SClow ATP CKII/._Alonso_SClow_CKii_NSP2sec_sample_25uM_NSP2sec_25uM_SClow_CKii_ATP_sampleA2_posXY5_channels_t1_posZ0.tif
- Figure 5 Raw data/Figure 5 B/SClow ATP CKII/Alonso_SClow_CKii_sample_25uM_NSP2_25uM_SClow_CKii_ATP_sampleA_posXY4_channels_t1_posZ0.tif
- __MACOSX/Figure 5 Raw data/Figure 5 B/SClow ATP CKII/._Alonso_SClow_CKii_sample_25uM_NSP2_25uM_SClow_CKii_ATP_sampleA_posXY4_channels_t1_posZ0.tif
- Figure 5 Raw data/Figure 5 B/SClow ATP CKII/Alonso_SClow_CKii_NSP2sec_sample_25uM_NSP2sec_25uM_SClow_CKii_ATP_sampleA2_posXY7_channels_t1_posZ0.tif
- __MACOSX/Figure 5 Raw data/Figure 5 B/SClow ATP CKII/._Alonso_SClow_CKii_NSP2sec_sample_25uM_NSP2sec_25uM_SClow_CKii_ATP_sampleA2_posXY7_channels_t1_posZ0.tif
- Figure 5 Raw data/Figure 5 B/SClow ATP CKII/Alonso_SClow_CKii_sample_25uM_NSP2_25uM_SClow_CKii_ATP_sampleA_posXY6_channels_t1_posZ0.tif
- __MACOSX/Figure 5 Raw data/Figure 5 B/SClow ATP CKII/._Alonso_SClow_CKii_sample_25uM_NSP2_25uM_SClow_CKii_ATP_sampleA_posXY6_channels_t1_posZ0.tif
- Figure 5 Raw data/Figure 5 B/SClow ATP CKII/Alonso_CKi_CKii_test_sample_12.5uM_NSP2sec_12.5uM_SClow__CKii_A_30min_time_posXY6_channels_t1_posZ0.tif
- __MACOSX/Figure 5 Raw data/Figure 5 B/SClow ATP CKII/._Alonso_CKi_CKii_test_sample_12.5uM_NSP2sec_12.5uM_SClow__CKii_A_30min_time_posXY6_channels_t1_posZ0.tif
- Figure 5 Raw data/Figure 5 B/SClow ATP CKII/Alonso_CKi_CKii_test_sample_12.5uM_NSP2sec_12.5uM_SClow__CKii_A_30min_time_posXY1_channels_t1_posZ0.tif
- __MACOSX/Figure 5 Raw data/Figure 5 B/SClow ATP CKII/._Alonso_CKi_CKii_test_sample_12.5uM_NSP2sec_12.5uM_SClow__CKii_A_30min_time_posXY1_channels_t1_posZ0.tif
- Figure 5 Raw data/Figure 5 B/SClow ATP CKII/Alonso_SClow_CKii_sample_25uM_NSP2_25uM_SClow_CKii_ATP_sampleA_posXY1_channels_t1_posZ0.tif
- __MACOSX/Figure 5 Raw data/Figure 5 B/SClow ATP CKII/._Alonso_SClow_CKii_sample_25uM_NSP2_25uM_SClow_CKii_ATP_sampleA_posXY1_channels_t1_posZ0.tif
- Figure 5 Raw data/Figure 5 B/SClow ATP CKII/Alonso_SClow_CKii_sample_25uM_NSP2_25uM_SClow_CKii_ATP_sampleA_posXY3_channels_t1_posZ0.tif
- __MACOSX/Figure 5 Raw data/Figure 5 B/SClow ATP CKII/._Alonso_SClow_CKii_sample_25uM_NSP2_25uM_SClow_CKii_ATP_sampleA_posXY3_channels_t1_posZ0.tif
- Figure 5 Raw data/Figure 5 B/SClow ATP CKII/Alonso_SClow_CKii_NSP2sec_sample_25uM_NSP2sec_25uM_SClow_CKii_ATP_sampleA2_posXY2_channels_t1_posZ0.tif
- __MACOSX/Figure 5 Raw data/Figure 5 B/SClow ATP CKII/._Alonso_SClow_CKii_NSP2sec_sample_25uM_NSP2sec_25uM_SClow_CKii_ATP_sampleA2_posXY2_channels_t1_posZ0.tif
- Figure 5 Raw data/Figure 5 B/SClow ATP CKII/Alonso_CKi_CKii_test_sample_12.5uM_NSP2sec_12.5uM_SClow__CKii_A_30min_time_posXY5_channels_t1_posZ0.tif
- __MACOSX/Figure 5 Raw data/Figure 5 B/SClow ATP CKII/._Alonso_CKi_CKii_test_sample_12.5uM_NSP2sec_12.5uM_SClow__CKii_A_30min_time_posXY5_channels_t1_posZ0.tif
- Figure 5 Raw data/Figure 5 B/SClow ATP CKII/Alonso_SClow_CKii_NSP2sec_sample_25uM_NSP2sec_25uM_SClow_CKii_ATP_sampleA2_posXY4_channels_t1_posZ0.tif
- __MACOSX/Figure 5 Raw data/Figure 5 B/SClow ATP CKII/._Alonso_SClow_CKii_NSP2sec_sample_25uM_NSP2sec_25uM_SClow_CKii_ATP_sampleA2_posXY4_channels_t1_posZ0.tif
- Figure 5 Raw data/Figure 5 B/SClow ATP CKII/Alonso_SClow_CKii_sample_25uM_NSP2_25uM_SClow_CKii_ATP_sampleA_posXY5_channels_t1_posZ0.tif
- __MACOSX/Figure 5 Raw data/Figure 5 B/SClow ATP CKII/._Alonso_SClow_CKii_sample_25uM_NSP2_25uM_SClow_CKii_ATP_sampleA_posXY5_channels_t1_posZ0.tif
- Figure 5 Raw data/Figure 5 B/SClow ATP CKII/Alonso_SClow_CKii_NSP2sec_sample_25uM_NSP2sec_25uM_SClow_CKii_ATP_sampleA2_posXY6_channels_t1_posZ0.tif
- __MACOSX/Figure 5 Raw data/Figure 5 B/SClow ATP CKII/._Alonso_SClow_CKii_NSP2sec_sample_25uM_NSP2sec_25uM_SClow_CKii_ATP_sampleA2_posXY6_channels_t1_posZ0.tif
- Figure 5 Raw data/Figure 5 B/SClow ATP CKII/Alonso_SClow_CKii_sample_25uM_NSP2_25uM_SClow_CKii_ATP_sampleA_posXY7_channels_t1_posZ0.tif
- __MACOSX/Figure 5 Raw data/Figure 5 B/SClow ATP CKII/._Alonso_SClow_CKii_sample_25uM_NSP2_25uM_SClow_CKii_ATP_sampleA_posXY7_channels_t1_posZ0.tif
- Figure 5 Raw data/Figure 5 B/SClow ATP CKII/Alonso_CKi_CKii_test_sample_12.5uM_NSP2sec_12.5uM_SClow__CKii_A_30min_time_posXY7_channels_t1_posZ0.tif
- __MACOSX/Figure 5 Raw data/Figure 5 B/SClow ATP CKII/._Alonso_CKi_CKii_test_sample_12.5uM_NSP2sec_12.5uM_SClow__CKii_A_30min_time_posXY7_channels_t1_posZ0.tif
- Figure 5 Raw data/Figure 5 B/RF IDR scans/25uM-NSP2-RF-WT-A488_0uM-NSP5-RF-WT_50uM-NSP5-RF-DeltaC-10min-scan-3.tif
- __MACOSX/Figure 5 Raw data/Figure 5 B/RF IDR scans/._25uM-NSP2-RF-WT-A488_0uM-NSP5-RF-WT_50uM-NSP5-RF-DeltaC-10min-scan-3.tif
- Figure 5 Raw data/Figure 5 B/RF IDR scans/25uM-NSP2-RF-WT-A488_0uM-NSP5-RF-WT_50uM-NSP5-RF-DeltaC-10min-scan.tiff
- __MACOSX/Figure 5 Raw data/Figure 5 B/RF IDR scans/._25uM-NSP2-RF-WT-A488_0uM-NSP5-RF-WT_50uM-NSP5-RF-DeltaC-10min-scan.tiff
- Figure 5 Raw data/Figure 5 B/RF IDR scans/25uM-NSP2-RF-WT-A488_0uM-NSP5-RF-WT_25uM-NSP5-RF-DeltaC-10min-scan-2.tif
- __MACOSX/Figure 5 Raw data/Figure 5 B/RF IDR scans/._25uM-NSP2-RF-WT-A488_0uM-NSP5-RF-WT_25uM-NSP5-RF-DeltaC-10min-scan-2.tif
- Figure 5 Raw data/Figure 5 B/RF IDR scans/25uM-NSP2-RF-WT-A488_0uM-NSP5-RF-WT_25uM-NSP5-RF-DeltaC-10min-scan-1.tif
- __MACOSX/Figure 5 Raw data/Figure 5 B/RF IDR scans/._25uM-NSP2-RF-WT-A488_0uM-NSP5-RF-WT_25uM-NSP5-RF-DeltaC-10min-scan-1.tif
- Figure 5 Raw data/Figure 5 B/RF Scans/20uM-NSP2-RF-A488_20uM-NSP5-RF-scan-4.tif
- __MACOSX/Figure 5 Raw data/Figure 5 B/RF Scans/._20uM-NSP2-RF-A488_20uM-NSP5-RF-scan-4.tif
- Figure 5 Raw data/Figure 5 B/RF Scans/20uM-NSP2-RF-A488_20uM-NSP5-RF-scan-1.tif
- __MACOSX/Figure 5 Raw data/Figure 5 B/RF Scans/._20uM-NSP2-RF-A488_20uM-NSP5-RF-scan-1.tif
- Figure 5 Raw data/Figure 5 B/RF Scans/.DS_Store
- __MACOSX/Figure 5 Raw data/Figure 5 B/RF Scans/._.DS_Store
- Figure 5 Raw data/Figure 5 B/RF Scans/20uM-NSP2-RF-A488_20uM-NSP5-RF-scan-2.tif
- __MACOSX/Figure 5 Raw data/Figure 5 B/RF Scans/._20uM-NSP2-RF-A488_20uM-NSP5-RF-scan-2.tif
- Figure 5 Raw data/Figure 5 B/RF Scans/20uM-NSP2-RF-A488_20uM-NSP5-RF-scan-3.tif
- __MACOSX/Figure 5 Raw data/Figure 5 B/RF Scans/._20uM-NSP2-RF-A488_20uM-NSP5-RF-scan-3.tif
- Figure 5 Raw data/Figure 5 B/SA11 HP/2023_08_25_20uM-NSP2-A488_20uM_NSP5-SA11-HP-5min-3-1.tif
- __MACOSX/Figure 5 Raw data/Figure 5 B/SA11 HP/._2023_08_25_20uM-NSP2-A488_20uM_NSP5-SA11-HP-5min-3-1.tif
- Figure 5 Raw data/Figure 5 B/SA11 HP/2023_08_25_20uM-NSP2-A488_20uM_NSP5-SA11-HP-5min-3-3.tif
- __MACOSX/Figure 5 Raw data/Figure 5 B/SA11 HP/._2023_08_25_20uM-NSP2-A488_20uM_NSP5-SA11-HP-5min-3-3.tif
- Figure 5 Raw data/Figure 5 B/SA11 HP/2023_08_25_20uM-NSP2-A488_20uM_NSP5-SA11-HP-5min-3-2.tif
- __MACOSX/Figure 5 Raw data/Figure 5 B/SA11 HP/._2023_08_25_20uM-NSP2-A488_20uM_NSP5-SA11-HP-5min-3-2.tif
- Figure 5 Raw data/Figure 5 B/SA11 HP/2023_08_25_20uM-NSP2-A488_20uM_NSP5-SA11-HP-5min-3-4.tif
- __MACOSX/Figure 5 Raw data/Figure 5 B/SA11 HP/._2023_08_25_20uM-NSP2-A488_20uM_NSP5-SA11-HP-5min-3-4.tif
- Figure 5 Raw data/Figure 5 B/RF IDR HP scans/2024_10_01_25uM-NSP2-A488_25uM-NSP5-DeltaCHP_10min-scan-1.tif
- __MACOSX/Figure 5 Raw data/Figure 5 B/RF IDR HP scans/._2024_10_01_25uM-NSP2-A488_25uM-NSP5-DeltaCHP_10min-scan-1.tif
- Figure 5 Raw data/Figure 5 B/RF IDR HP scans/2024_10_01_25uM-NSP2-A488_25uM-NSP5-DeltaCHP_10min-scan-2.tif
- __MACOSX/Figure 5 Raw data/Figure 5 B/RF IDR HP scans/._2024_10_01_25uM-NSP2-A488_25uM-NSP5-DeltaCHP_10min-scan-2.tif
- Figure 5 Raw data/Figure 5 B/RF IDR HP scans/2024_10_01_25uM-NSP2-A488_25uM-NSP5-DeltaCHP_10min-scan-3.tif
- __MACOSX/Figure 5 Raw data/Figure 5 B/RF IDR HP scans/._2024_10_01_25uM-NSP2-A488_25uM-NSP5-DeltaCHP_10min-scan-3.tif
