# Supplementary material for: Phosphorylation tunes strain-specific protein condensation during rotavirus replication organelle assembly
Source: EMBO J. 2026 May 26;45(13):4733–65. doi: 10.1038/s44318-026-00814-z (PMC13324165; doi:10.1038/s44318-026-00814-z)
Supplement: Supplementary file 8 — Source data Fig. 6 [file 44318_2026_814_MOESM8_ESM.zip]

Archive with 140 entries (121 files):
- Raw data/
- __MACOSX/._Raw data
- Raw data/NSP5 RF HP/
- __MACOSX/Raw data/._NSP5 RF HP
- Raw data/NSP5 SA11 HP/
- __MACOSX/Raw data/._NSP5 SA11 HP
- Raw data/NSP5 SA11/
- __MACOSX/Raw data/._NSP5 SA11
- Raw data/.DS_Store
- __MACOSX/Raw data/._.DS_Store
- Raw data/NSP5 IDR RF/
- __MACOSX/Raw data/._NSP5 IDR RF
- Raw data/SClow/
- __MACOSX/Raw data/._SClow
- Raw data/NSP5 IDR RF HP/
- __MACOSX/Raw data/._NSP5 IDR RF HP
- Raw data/SClow HP/
- __MACOSX/Raw data/._SClow HP
- Raw data/NSP5 RF/
- __MACOSX/Raw data/._NSP5 RF
- Raw data/NSP5 RF HP/.DS_Store
- __MACOSX/Raw data/NSP5 RF HP/._.DS_Store
- Raw data/NSP5 RF HP/plot/
- __MACOSX/Raw data/NSP5 RF HP/._plot
- Raw data/NSP5 RF HP/.ipynb_checkpoints/
- __MACOSX/Raw data/NSP5 RF HP/._.ipynb_checkpoints
- Raw data/NSP5 SA11 HP/exp15_16.csv
- __MACOSX/Raw data/NSP5 SA11 HP/._exp15_16.csv
- Raw data/NSP5 SA11 HP/exp15_exp16.png
- __MACOSX/Raw data/NSP5 SA11 HP/._exp15_exp16.png
- Raw data/NSP5 SA11 HP/.DS_Store
- __MACOSX/Raw data/NSP5 SA11 HP/._.DS_Store
- Raw data/NSP5 SA11 HP/exp15_exp16.svg
- __MACOSX/Raw data/NSP5 SA11 HP/._exp15_exp16.svg
- Raw data/NSP5 SA11 HP/exp16_exp15_Output_df_11.csv
- __MACOSX/Raw data/NSP5 SA11 HP/._exp16_exp15_Output_df_11.csv
- Raw data/NSP5 SA11 HP/.ipynb_checkpoints/
- __MACOSX/Raw data/NSP5 SA11 HP/._.ipynb_checkpoints
- Raw data/NSP5 SA11/.DS_Store
- __MACOSX/Raw data/NSP5 SA11/._.DS_Store
- Raw data/NSP5 SA11/plot/
- __MACOSX/Raw data/NSP5 SA11/._plot
- Raw data/NSP5 IDR RF/NSP5dCcsNSP2.csv
- __MACOSX/Raw data/NSP5 IDR RF/._NSP5dCcsNSP2.csv
- Raw data/NSP5 IDR RF/NSP5-NSP2 (1).svg
- __MACOSX/Raw data/NSP5 IDR RF/._NSP5-NSP2 (1).svg
- Raw data/SClow/.DS_Store
- __MACOSX/Raw data/SClow/._.DS_Store
- Raw data/SClow/exp18_Output_df_11.csv
- __MACOSX/Raw data/SClow/._exp18_Output_df_11.csv
- Raw data/SClow/N_value.csv
- __MACOSX/Raw data/SClow/._N_value.csv
- Raw data/SClow/exp18.png
- __MACOSX/Raw data/SClow/._exp18.png
- Raw data/SClow/.ipynb_checkpoints/
- __MACOSX/Raw data/SClow/._.ipynb_checkpoints
- Raw data/SClow/exp18_.csv
- __MACOSX/Raw data/SClow/._exp18_.csv
- Raw data/SClow/exp18.svg
- __MACOSX/Raw data/SClow/._exp18.svg
- Raw data/NSP5 IDR RF HP/Output_df_11.csv
- __MACOSX/Raw data/NSP5 IDR RF HP/._Output_df_11.csv
- Raw data/NSP5 IDR RF HP/exp21_90_90.svg
- __MACOSX/Raw data/NSP5 IDR RF HP/._exp21_90_90.svg
- Raw data/SClow HP/.DS_Store
- __MACOSX/Raw data/SClow HP/._.DS_Store
- Raw data/SClow HP/exp13_9exp.png
- __MACOSX/Raw data/SClow HP/._exp13_9exp.png
- Raw data/SClow HP/exp13_exp9_Output_df_11.csv
- __MACOSX/Raw data/SClow HP/._exp13_exp9_Output_df_11.csv
- Raw data/SClow HP/exp13_9exp.svg
- __MACOSX/Raw data/SClow HP/._exp13_9exp.svg
- Raw data/SClow HP/exp9_13.csv
- __MACOSX/Raw data/SClow HP/._exp9_13.csv
- Raw data/SClow HP/.ipynb_checkpoints/
- __MACOSX/Raw data/SClow HP/._.ipynb_checkpoints
- Raw data/NSP5 RF/.DS_Store
- __MACOSX/Raw data/NSP5 RF/._.DS_Store
- Raw data/NSP5 RF/plot/
- __MACOSX/Raw data/NSP5 RF/._plot
- Raw data/NSP5 RF/.ipynb_checkpoints/
- __MACOSX/Raw data/NSP5 RF/._.ipynb_checkpoints
- Raw data/NSP5 RF HP/plot/exp7_Output_df_11.csv
- __MACOSX/Raw data/NSP5 RF HP/plot/._exp7_Output_df_11.csv
- Raw data/NSP5 RF HP/plot/.DS_Store
- __MACOSX/Raw data/NSP5 RF HP/plot/._.DS_Store
- Raw data/NSP5 RF HP/plot/exp7.csv
- __MACOSX/Raw data/NSP5 RF HP/plot/._exp7.csv
- Raw data/NSP5 RF HP/plot/7_.png
- __MACOSX/Raw data/NSP5 RF HP/plot/._7_.png
- Raw data/NSP5 RF HP/plot/.ipynb_checkpoints/
- __MACOSX/Raw data/NSP5 RF HP/plot/._.ipynb_checkpoints
- Raw data/NSP5 RF HP/plot/7_.svg
- __MACOSX/Raw data/NSP5 RF HP/plot/._7_.svg
- Raw data/NSP5 RF HP/.ipynb_checkpoints/2Dplot_1exp_withoutreclassify-checkpoint.ipynb
- __MACOSX/Raw data/NSP5 RF HP/.ipynb_checkpoints/._2Dplot_1exp_withoutreclassify-checkpoint.ipynb
- Raw data/NSP5 RF HP/.ipynb_checkpoints/2Dplot_2exp_withoutreclassify-checkpoint.ipynb
- __MACOSX/Raw data/NSP5 RF HP/.ipynb_checkpoints/._2Dplot_2exp_withoutreclassify-checkpoint.ipynb
- Raw data/NSP5 RF HP/.ipynb_checkpoints/Rob_Output_df_analysis-checkpoint.ipynb
- __MACOSX/Raw data/NSP5 RF HP/.ipynb_checkpoints/._Rob_Output_df_analysis-checkpoint.ipynb
- Raw data/NSP5 SA11 HP/.ipynb_checkpoints/Rob_Output_df_analysis-checkpoint.ipynb
- __MACOSX/Raw data/NSP5 SA11 HP/.ipynb_checkpoints/._Rob_Output_df_analysis-checkpoint.ipynb
- Raw data/NSP5 SA11/plot/exp3_4.csv
- __MACOSX/Raw data/NSP5 SA11/plot/._exp3_4.csv
- Raw data/NSP5 SA11/plot/.DS_Store
- __MACOSX/Raw data/NSP5 SA11/plot/._.DS_Store
- Raw data/NSP5 SA11/plot/N_value.csv
- __MACOSX/Raw data/NSP5 SA11/plot/._N_value.csv
- Raw data/NSP5 SA11/plot/exp3_4_df.csv
- __MACOSX/Raw data/NSP5 SA11/plot/._exp3_4_df.csv
- Raw data/NSP5 SA11/plot/3_4.png
- __MACOSX/Raw data/NSP5 SA11/plot/._3_4.png
- Raw data/NSP5 SA11/plot/.ipynb_checkpoints/
- __MACOSX/Raw data/NSP5 SA11/plot/._.ipynb_checkpoints
- Raw data/NSP5 SA11/plot/3_4.svg
- __MACOSX/Raw data/NSP5 SA11/plot/._3_4.svg
- Raw data/SClow/.ipynb_checkpoints/Rob_Output_df_analysis-checkpoint.ipynb
- __MACOSX/Raw data/SClow/.ipynb_checkpoints/._Rob_Output_df_analysis-checkpoint.ipynb
- Raw data/SClow HP/.ipynb_checkpoints/Rob_Output_df_analysis-checkpoint.ipynb
- __MACOSX/Raw data/SClow HP/.ipynb_checkpoints/._Rob_Output_df_analysis-checkpoint.ipynb
- Raw data/NSP5 RF/plot/.DS_Store
- __MACOSX/Raw data/NSP5 RF/plot/._.DS_Store
- Raw data/NSP5 RF/plot/exp1_2.csv
- __MACOSX/Raw data/NSP5 RF/plot/._exp1_2.csv
- Raw data/NSP5 RF/plot/N_value.csv
- __MACOSX/Raw data/NSP5 RF/plot/._N_value.csv
- Raw data/NSP5 RF/plot/1_2__.png
- __MACOSX/Raw data/NSP5 RF/plot/._1_2__.png
- Raw data/NSP5 RF/plot/exp1_2.svg
- __MACOSX/Raw data/NSP5 RF/plot/._exp1_2.svg
- Raw data/NSP5 RF/plot/exp2_exp1_df.csv
- __MACOSX/Raw data/NSP5 RF/plot/._exp2_exp1_df.csv
- Raw data/NSP5 RF/.ipynb_checkpoints/2Dplot_2exp_withoutreclassify-checkpoint.ipynb
- __MACOSX/Raw data/NSP5 RF/.ipynb_checkpoints/._2Dplot_2exp_withoutreclassify-checkpoint.ipynb
- Raw data/NSP5 RF HP/plot/.ipynb_checkpoints/2Dplot_1exp_withoutreclassify-checkpoint.ipynb
- __MACOSX/Raw data/NSP5 RF HP/plot/.ipynb_checkpoints/._2Dplot_1exp_withoutreclassify-checkpoint.ipynb
- Raw data/NSP5 RF HP/plot/.ipynb_checkpoints/Rob_Output_df_analysis-checkpoint.ipynb
- __MACOSX/Raw data/NSP5 RF HP/plot/.ipynb_checkpoints/._Rob_Output_df_analysis-checkpoint.ipynb
- Raw data/NSP5 SA11/plot/.ipynb_checkpoints/Rob_Output_df_analysis-checkpoint.ipynb
- __MACOSX/Raw data/NSP5 SA11/plot/.ipynb_checkpoints/._Rob_Output_df_analysis-checkpoint.ipynb
