# Supplementary material for: Phosphorylation tunes strain-specific protein condensation during rotavirus replication organelle assembly
Source: EMBO J. 2026 May 26;45(13):4733–65. doi: 10.1038/s44318-026-00814-z (PMC13324165; doi:10.1038/s44318-026-00814-z)
Supplement: Supplementary file 8 — Source data Fig. 6 [file 44318_2026_814_MOESM8_ESM.zip › Raw data/NSP5 SA11 HP/exp15_16.csv]

PS	signal_0_pv_cvt	signal_1_pv_cvt
FALSE	3.274341195	3.478589503
TRUE	3.92393259	3.407719658
FALSE	4.404773204	2.8745296
FALSE	4.0840965	3.201727133
FALSE	3.853143089	2.736670736
TRUE	3.774235802	3.07989174
FALSE	3.994312571	2.898600606
FALSE	4.352843206	2.837827477
FALSE	3.51942708	2.892069616
FALSE	4.090595204	2.950996134
FALSE	3.562281661	2.930149331
FALSE	4.192431822	2.58277765
FALSE	4.183391188	2.444334079
FALSE	3.63655501	2.535111505
TRUE	4.098837643	2.48488764
FALSE	3.686639263	2.640780736
TRUE	4.296006024	2.780090124
FALSE	4.458085754	2.367931619
FALSE	4.935105852	2.673024036
FALSE	4.22217862	2.712342634
TRUE	4.007302225	2.69216179
FALSE	3.834813744	2.588317491
TRUE	2.723584839	2.416056538
FALSE	3.672614255	2.487137651
FALSE	3.34924665	2.432410031
FALSE	3.228429621	2.214058365
FALSE	4.953392881	2.552997083
FALSE	4.648266389	2.66348473
FALSE	3.839827431	2.738475178
FALSE	4.770300325	2.711925747
FALSE	3.824719114	2.732087499
FALSE	3.509778285	2.742617402
FALSE	3.334808134	2.488358458
FALSE	4.022792146	2.515615258
FALSE	3.717535882	2.476720109
TRUE	4.562110505	2.521530911
FALSE	4.01617081	2.71585827
FALSE	3.319616471	2.488335819
FALSE	3.519811167	2.531352432
FALSE	3.46258721	2.38453641
FALSE	3.304469152	2.430666722
TRUE	3.061938678	2.571283841
FALSE	4.045688233	2.429544952
FALSE	5.37566572	2.541496709
FALSE	3.891907976	2.394992767
FALSE	4.638988826	2.417389389
FALSE	2.961904037	2.272345617
FALSE	2.924704712	2.386983427
FALSE	3.374763212	2.629361341
FALSE	2.763512735	2.686767069
FALSE	2.63477869	2.442078598
FALSE	3.869064634	2.441954859
FALSE	2.548339643	2.708579657
FALSE	3.077378873	3.220674442
TRUE	3.292468399	2.601684909
FALSE	3.248252705	2.59545761
TRUE	3.020447176	3.07095501
TRUE	2.876383671	2.540777023
FALSE	3.215171976	2.541228242
FALSE	3.040741388	3.005824986
FALSE	3.058906025	2.575330023
FALSE	2.870689854	2.932187504
FALSE	2.763364893	2.416954604
FALSE	3.296480924	2.530873527
TRUE	2.957627434	2.509207492
FALSE	2.96041349	2.60222955
FALSE	3.086842626	2.754443659
FALSE	2.721798478	2.613726019
TRUE	2.806998921	2.45503448
TRUE	2.703297926	2.610336299
FALSE	2.595883547	3.209340225
TRUE	2.76601601	3.075201392
FALSE	2.514736416	2.816895719
FALSE	2.95492534	2.392711082
FALSE	2.790905071	2.28249059
FALSE	2.755751022	3.052570057
FALSE	2.588438209	2.510473692
FALSE	3.085437059	2.391730767
FALSE	2.291881872	2.837129127
TRUE	2.300849488	2.416400451
FALSE	2.398874153	2.38701031
TRUE	2.603970648	3.099365552
FALSE	3.423411546	2.557420884
TRUE	2.59703747	2.525531883
TRUE	2.362918902	2.792351504
FALSE	2.492645317	2.350899035
FALSE	3.413026435	3.02916424
FALSE	3.765883484	3.168198612
FALSE	3.142826946	3.174388191
FALSE	3.086917883	2.962598276
TRUE	3.205753243	3.150663486
FALSE	3.006379844	3.356529694
FALSE	3.879802338	2.724141931
FALSE	2.781328572	2.951548323
FALSE	4.045298005	2.571898732
FALSE	3.18447748	2.653011828
FALSE	2.531129395	3.232501743
FALSE	3.303743462	3.227800009
FALSE	2.708717291	3.050129682
TRUE	3.210689148	2.803055483
TRUE	3.258773598	2.927503032
FALSE	3.357226538	3.033604436
TRUE	3.349497176	3.023354459
FALSE	2.550922722	2.718092554
FALSE	2.898941065	2.649821486
FALSE	2.726135958	2.665828629
TRUE	3.447440835	2.522731788
FALSE	2.943914347	2.384677501
FALSE	2.465586855	2.987173026
TRUE	4.333504652	2.7728899
TRUE	5.76042593	2.914405337
FALSE	4.069200797	2.707625437
FALSE	4.274569983	2.857744558
FALSE	3.256397615	2.773897609
FALSE	4.241472315	2.634228415
FALSE	3.629729478	2.789038469
FALSE	3.864938539	2.560082523
FALSE	5.411454709	2.424992396
TRUE	3.019223785	6.073059684
FALSE	5.135727423	2.688325047
TRUE	5.984425872	2.47483591
FALSE	4.502136468	2.349875546
FALSE	4.820104869	2.646448778
FALSE	4.595725465	2.274496276
TRUE	3.221297717	2.55863586
FALSE	4.452313707	2.456869891
FALSE	4.239219535	2.542091435
FALSE	4.48927682	2.413096627
FALSE	4.400814828	2.716216033
FALSE	5.365172384	3.0221576
FALSE	5.748479837	2.486620604
FALSE	5.320916244	2.506350834
FALSE	5.928211435	2.785520084
FALSE	4.932950041	2.897611078
FALSE	4.904527507	3.178630862
FALSE	4.527119782	3.213071635
FALSE	4.537228576	2.943292053
FALSE	5.030957931	2.81589932
FALSE	4.180383682	2.731829147
FALSE	4.566631345	3.170964587
FALSE	5.682171212	2.943702648
FALSE	4.022516627	2.947791166
FALSE	4.058347888	2.707839018
FALSE	4.485979817	2.731847589
FALSE	3.702047135	3.305605081
FALSE	4.533486907	2.694166972
FALSE	3.396413103	2.843130816
FALSE	4.03665247	2.840065522
FALSE	3.626827182	2.752617318
FALSE	4.320518226	2.943266944
TRUE	3.058763787	3.241734295
FALSE	4.168099029	2.859060955
TRUE	3.172347492	3.062002513
FALSE	4.152066186	3.591022076
FALSE	3.59408549	3.922607735
FALSE	4.952819452	3.252584207
TRUE	4.035758194	3.431898744
FALSE	3.761849572	3.211862225
TRUE	2.742127586	3.79423678
FALSE	3.471808977	3.462360288
TRUE	4.022926796	3.757234849
FALSE	3.297083855	3.343423355
FALSE	2.900610096	3.666853823
FALSE	3.849920165	3.447304019
TRUE	2.998076009	3.409499322
TRUE	3.073059544	3.277100197
TRUE	3.522835765	3.524449853
FALSE	2.856508418	3.362476218
FALSE	2.61671101	3.075939587
FALSE	2.804712345	3.130067174
FALSE	3.080040618	3.253133441
TRUE	2.743847985	3.899437773
TRUE	2.580792563	3.037074134
FALSE	2.841114443	3.508730678
FALSE	3.019549318	3.338078965
FALSE	3.308909162	2.932906984
FALSE	2.516895173	3.355112786
FALSE	2.380604847	3.518578121
FALSE	2.851680164	3.596985202
FALSE	3.158454562	4.422563934
FALSE	2.66692871	4.396183703
FALSE	3.242269092	4.510722519
FALSE	2.589783028	4.397582379
FALSE	2.707266912	4.243911951
FALSE	3.38707502	3.750216698
FALSE	2.925171687	4.713542252
TRUE	2.322123439	3.918884263
FALSE	3.146469953	4.308174013
FALSE	2.58390743	3.783665858
FALSE	2.579738585	3.943045205
TRUE	2.70244739	3.757083546
FALSE	2.566515283	4.56553484
FALSE	2.61102358	3.220581876
FALSE	2.943348619	3.921970127
FALSE	2.81803408	3.632042194
TRUE	2.559958555	3.385486225
FALSE	2.675126238	3.064707131
TRUE	3.128847827	4.195539279
FALSE	3.850617944	4.448975153
TRUE	4.262817145	4.075256749
FALSE	4.088275088	4.324223502
FALSE	4.274039988	3.90631239
TRUE	4.149961094	3.540554607
TRUE	3.127172517	4.385231219
FALSE	4.1200398	4.339964241
FALSE	4.292788755	3.897552422
FALSE	4.141358879	3.955951259
TRUE	2.587166775	4.034283449
FALSE	4.256698449	4.31579141
FALSE	4.636995668	3.605388952
FALSE	4.078487188	3.075200162
TRUE	3.477935972	3.465877368
FALSE	4.294372321	3.635926407
FALSE	3.350942745	3.108807314
FALSE	3.439128643	3.407387527
FALSE	3.581886415	2.906598513
TRUE	4.546751297	3.946120664
TRUE	5.551151529	3.959872225
TRUE	5.044306634	3.59287631
TRUE	5.915697836	3.477254217
TRUE	6.433038532	3.230583563
FALSE	5.538975342	3.679416354
TRUE	4.564816388	3.456993935
FALSE	5.463963974	3.32328826
TRUE	5.74712584	3.439608663
TRUE	4.885082178	3.808687865
TRUE	4.515435745	3.143965293
FALSE	4.89092039	3.308976077
TRUE	5.447295767	3.366652172
FALSE	5.721793267	3.45342905
TRUE	4.736820065	2.839046277
TRUE	3.74551208	3.095663535
TRUE	4.881956266	3.283362922
TRUE	4.309156136	2.981329749
FALSE	4.920519598	2.807977958
TRUE	4.11624937	2.791471607
FALSE	5.137419387	2.80428572
TRUE	4.357145887	2.927518753
TRUE	6.887792431	3.075759501
TRUE	7.676285869	3.294480205
FALSE	6.634222181	3.531086301
FALSE	6.746054832	2.587309873
TRUE	6.079958581	3.389272118
TRUE	7.45760257	3.00429696
FALSE	5.897660133	2.804328998
FALSE	5.951834397	3.232317427
FALSE	6.09009751	2.98600666
TRUE	5.991633404	2.788577327
FALSE	6.587362641	2.900912403
FALSE	5.884537964	2.978229801
FALSE	6.327171891	2.566329889
TRUE	4.85921435	3.243921835
TRUE	6.766877015	2.311786316
FALSE	5.143049628	2.566804412
FALSE	6.761464436	2.477495665
FALSE	7.015272001	2.265906663
FALSE	4.833804402	2.465535631
TRUE	6.905892752	2.66766712
FALSE	5.037303305	2.505698248
FALSE	4.982247529	2.326363693
TRUE	9.064977731	3.278568529
FALSE	9.367848077	2.784691226
FALSE	7.962634197	2.508068228
FALSE	8.929612498	3.053534427
FALSE	8.786645615	2.737315654
FALSE	7.826949171	2.539521814
TRUE	8.022103628	2.607826321
FALSE	8.124810925	2.632683427
FALSE	6.06276924	2.556955459
FALSE	5.43822065	2.568663027
FALSE	8.503965881	3.893953745
FALSE	7.633119116	3.32725611
FALSE	8.307187684	3.16667855
TRUE	8.128694278	3.315336921
TRUE	6.444133539	7.521136071
FALSE	7.019163801	3.44057794
FALSE	7.134404729	3.61977355
FALSE	7.022764284	3.624838644
FALSE	6.219099699	3.329339866
FALSE	7.756901973	3.756498937
TRUE	5.940678297	3.219437286
FALSE	7.30009142	3.497420667
TRUE	7.284445485	3.067141939
FALSE	5.535109844	3.013911197
TRUE	6.061870064	3.121833722
FALSE	5.541298016	3.570426523
FALSE	7.301925775	3.749122209
FALSE	6.896452831	3.088719412
FALSE	5.311434842	3.380506393
FALSE	5.921062217	3.490190803
FALSE	5.488824753	2.982992846
FALSE	6.525573953	3.566340621
TRUE	5.255415773	3.254316625
FALSE	5.323280936	3.084377749
FALSE	5.348569231	2.94794839
FALSE	5.587446377	4.31707324
FALSE	6.741589942	4.190338675
FALSE	6.687736173	4.535768061
FALSE	6.549835321	4.118644489
FALSE	6.226070229	4.622977677
FALSE	6.359951691	3.714758881
FALSE	6.002495802	3.983944719
FALSE	6.288822329	4.09920138
TRUE	5.481937075	3.95881868
FALSE	5.880485112	4.43705121
FALSE	6.759467756	3.967695372
FALSE	5.617641	3.902387386
FALSE	5.098012252	3.532791467
TRUE	5.307090862	3.477739387
FALSE	5.087787097	3.694071744
FALSE	6.005605529	3.794232955
FALSE	4.549854269	3.568620281
FALSE	5.194398186	3.708598234
FALSE	5.977035437	3.981511583
FALSE	4.41575045	3.514879621
FALSE	4.643162643	3.621776258
FALSE	4.951082633	3.635821741
TRUE	4.848111307	3.80475743
FALSE	4.427090582	3.535223034
FALSE	5.449626398	6.023537109
TRUE	5.334068161	5.040677829
TRUE	5.231219318	4.537857244
FALSE	5.015209856	5.036152145
TRUE	5.639322795	4.755614906
FALSE	5.331050245	4.47727554
TRUE	4.712755288	5.48464893
TRUE	3.975704273	5.167495936
FALSE	4.863019425	4.578749417
FALSE	5.488151767	4.829970097
FALSE	5.148305463	3.758606095
TRUE	6.192214017	3.799373032
FALSE	4.61822514	4.088933865
TRUE	5.8124416	4.959850311
FALSE	3.693129714	4.393301899
FALSE	4.17774538	3.908842387
FALSE	5.351261346	2.876124331
FALSE	4.16922698	4.153924779
FALSE	3.619309874	4.281763783
TRUE	2.438032002	5.165577321
TRUE	2.96270965	5.960932259
TRUE	3.736000333	4.368578855
FALSE	3.964218043	5.956913035
FALSE	4.059389066	6.044107761
TRUE	2.8221103	8.236218567
TRUE	3.285062232	5.474076937
FALSE	3.525926461	6.51925544
FALSE	3.353935089	5.5202235
FALSE	2.471612281	6.417099924
TRUE	3.692317394	6.003743868
FALSE	3.155245544	4.845414315
TRUE	3.28145624	6.403241352
FALSE	3.285002535	5.020947636
TRUE	3.092117479	6.698103921
FALSE	2.818635747	4.939127276
TRUE	2.512660404	4.620864402
FALSE	2.399807299	5.051599998
FALSE	2.627087889	5.420611494
FALSE	2.680128781	5.688959702
FALSE	3.482191069	5.281854123
FALSE	3.299203216	4.859591796
FALSE	2.241027967	4.680452055
FALSE	2.775035923	5.063075319
FALSE	2.41486552	4.03861614
FALSE	2.6715012	5.352223872
FALSE	2.56521191	4.388041082
FALSE	2.575626585	5.324904956
FALSE	2.891698615	4.743392395
TRUE	2.809657262	5.049600473
FALSE	3.223852247	7.265297085
FALSE	3.696872897	6.899577271
FALSE	2.650623862	6.254045719
TRUE	3.472406708	7.085658772
FALSE	2.598322384	6.991394926
FALSE	3.007996827	6.009138929
FALSE	2.689047511	6.558226409
TRUE	2.791248739	6.480969075
TRUE	4.20925563	5.567986923
TRUE	2.58578656	6.783842507
FALSE	3.596029096	5.343147503
FALSE	3.71045907	5.967060317
FALSE	2.984551022	5.810601559
FALSE	3.460524865	6.0921575
TRUE	3.639413558	5.210930648
TRUE	3.213939762	5.722308099
FALSE	2.999316563	5.040646709
FALSE	3.758571839	5.564535422
TRUE	2.992741622	4.991913883
FALSE	3.004609686	4.91940193
FALSE	3.025747554	4.631555238
TRUE	3.61798261	5.129474732
FALSE	3.011156373	4.868449308
FALSE	3.051040431	5.052550573
FALSE	3.359801599	4.574697683
TRUE	4.203069715	4.66357576
FALSE	2.906562828	4.740534782
TRUE	4.0197054	5.107364297
TRUE	3.701898005	5.034763948
FALSE	3.650881571	6.338435796
FALSE	4.555041011	6.663136316
FALSE	4.698750276	7.451154109
TRUE	5.568051177	6.726813627
FALSE	5.215236884	5.549531533
TRUE	4.589874983	6.68011113
FALSE	5.542473905	7.25081613
FALSE	4.212844022	5.288954479
TRUE	5.355427779	5.79739397
FALSE	4.574618826	5.142090128
FALSE	5.393369604	5.845114575
TRUE	5.410566172	5.897016831
TRUE	4.257202349	5.017934216
TRUE	3.728527605	5.284487625
TRUE	4.5721263	5.339026502
FALSE	5.292549196	6.075454168
FALSE	5.259785582	5.234608197
TRUE	4.90571636	4.659984897
FALSE	4.129958819	4.566685479
FALSE	5.225441427	5.298217189
TRUE	4.920700568	4.397219265
FALSE	4.813543546	4.62687885
TRUE	5.295718057	5.162067233
FALSE	4.112492854	4.05853806
FALSE	4.545512113	4.377814679
TRUE	4.410339563	4.388880891
FALSE	4.685938066	4.02266787
TRUE	5.610558195	5.12698825
TRUE	3.744821843	3.929671808
TRUE	4.424736283	4.49245721
TRUE	4.781216422	4.817222087
TRUE	5.598772378	4.712946432
FALSE	4.16650468	4.752988556
FALSE	6.380462953	6.511550126
FALSE	6.301790606	6.155047959
FALSE	7.320639429	6.425039932
TRUE	6.783577511	6.137125562
FALSE	6.176590301	6.720298157
TRUE	5.573912931	5.354029836
TRUE	7.114131209	5.729267195
FALSE	5.2850248	5.732165815
TRUE	6.579976586	7.284608165
FALSE	7.220941621	5.568891119
FALSE	6.685149551	5.751836126
FALSE	6.024297341	4.75356339
TRUE	6.170585735	9.336869724
TRUE	6.047219931	4.984161305
TRUE	6.416911582	5.682689398
TRUE	6.169729662	5.792630441
FALSE	6.095019268	4.384943972
TRUE	5.757792805	4.965384817
FALSE	6.83264643	4.985361052
FALSE	4.911362275	4.371257754
TRUE	5.690612315	4.169995495
FALSE	6.148659301	4.476580403
FALSE	6.857387975	5.036288729
FALSE	4.940984471	4.434538676
FALSE	6.747989818	4.430047624
FALSE	5.267970453	3.786991205
TRUE	4.825037832	4.316572672
FALSE	5.918926968	4.111732066
TRUE	6.123265349	4.630501097
FALSE	4.892551253	3.632067931
TRUE	5.245453795	3.935062032
FALSE	6.599245864	3.835688727
FALSE	4.912528575	3.802652256
FALSE	5.699136199	3.7884092
FALSE	5.549166138	4.192999251
FALSE	7.043106323	4.003967766
FALSE	5.823356024	4.579764485
FALSE	9.374215807	5.244539461
FALSE	6.681113661	5.430823547
FALSE	7.227372347	5.338416402
FALSE	8.589394821	5.293514056
TRUE	8.993734612	5.728401559
FALSE	6.976218427	4.898568507
FALSE	8.437334003	5.124417428
TRUE	6.815027236	4.922158099
FALSE	6.881065807	4.4765379
FALSE	6.755805138	4.880912708
FALSE	7.832934379	4.891046962
TRUE	7.650935461	5.213033214
FALSE	6.425420813	4.248657992
TRUE	8.688982887	4.265035633
FALSE	8.2376222	4.899892623
FALSE	9.057399569	3.961854695
FALSE	8.540738388	4.60307712
FALSE	6.705782598	4.045735136
FALSE	6.163804279	3.94495378
FALSE	6.511655617	4.519924961
FALSE	8.260113612	4.319800487
FALSE	8.560297731	4.682203702
FALSE	8.153198575	4.002824641
FALSE	6.098711729	3.874041016
FALSE	7.092932273	3.478033762
FALSE	8.822560394	3.52139103
FALSE	8.558306133	4.342493968
FALSE	6.754531654	3.546797996
TRUE	6.64917099	3.568959002
FALSE	8.224230414	3.71459467
FALSE	8.263982772	3.234674419
FALSE	6.517124119	4.314535568
FALSE	6.242380123	3.303603649
FALSE	8.375805796	3.43027443
FALSE	6.910929813	3.624250711
FALSE	7.731192971	3.89716043
FALSE	6.728553763	2.818741532
FALSE	7.244171993	3.394941511
TRUE	7.656645915	3.640090332
TRUE	8.961765627	3.946729911
FALSE	10.15534704	3.906812968
FALSE	8.06513779	4.13130345
TRUE	9.945772132	4.213392308
FALSE	10.72516296	4.571960221
TRUE	9.053662105	3.855212029
FALSE	8.63755463	4.588243497
FALSE	9.677738386	4.982575668
FALSE	8.783867383	3.659785787
FALSE	9.712161607	3.648148697
TRUE	8.903895187	3.942611252
FALSE	11.57759481	3.855486335
TRUE	8.146934115	3.538241113
TRUE	7.98824191	3.876589228
TRUE	8.687246072	3.904400637
FALSE	9.641438172	3.179318605
FALSE	8.331137542	3.716857411
FALSE	10.46447843	4.068751824
FALSE	8.461142862	3.16667092
FALSE	7.428158107	3.638776187
TRUE	11.22310488	3.109982403
TRUE	10.95682217	3.297092011
FALSE	9.228260476	2.929671481
FALSE	6.91143189	3.092844114
FALSE	8.548306727	2.850080646
FALSE	8.656300084	3.007599604
FALSE	10.19263771	2.927353773
FALSE	10.0838135	3.391688494
FALSE	7.802479147	2.563542302
FALSE	9.140935852	2.505853524
TRUE	8.774003814	3.223314609
FALSE	9.8015662	3.244533975
FALSE	8.012829616	3.036747686
FALSE	9.4652562	2.971294807
FALSE	7.032770605	2.67331733
FALSE	7.183015737	3.050180072
FALSE	9.100038935	2.726026404
FALSE	9.280521786	3.42043184
FALSE	7.980419997	2.935113364
FALSE	9.4428319	2.771506351
FALSE	8.168310245	2.643263078
FALSE	6.892935706	3.319536849
FALSE	8.914233607	2.918807513
FALSE	11.17885566	3.155431842
FALSE	12.31441732	3.768978194
FALSE	9.21684499	3.720182965
FALSE	12.78361322	2.86200069
FALSE	10.61668767	3.847821518
FALSE	13.23236035	3.220983275
FALSE	8.391818504	3.456887525
FALSE	9.99023206	3.344173906
FALSE	13.86256022	2.87080221
FALSE	11.25109974	2.624152441
FALSE	11.17786045	2.869629945
FALSE	11.47935344	3.212744357
FALSE	9.24417764	3.060036969
FALSE	11.37075867	2.815714686
FALSE	11.5046862	3.277584261
FALSE	10.59720513	2.721282698
FALSE	10.04762721	3.135173223
FALSE	9.145828467	3.001052774
FALSE	10.089208	2.67584263
FALSE	9.164780495	2.991079915
FALSE	9.936636639	2.658540308
FALSE	11.35790009	2.573616759
FALSE	11.53764884	2.929707224
FALSE	9.707206942	2.608213216
FALSE	10.09198271	3.058963075
FALSE	9.245812021	2.896254009
FALSE	8.676372723	2.741572294
FALSE	10.78156383	2.705445941
FALSE	11.08380084	2.611368703
FALSE	10.10542903	2.592588237
FALSE	8.705484963	2.926263719
FALSE	10.93433019	3.048746518
TRUE	11.4891615	2.736774466
FALSE	8.832433961	2.49912287
FALSE	10.14180519	2.597611458
FALSE	9.489439738	2.879210614
FALSE	13.62860825	4.215023329
FALSE	14.39044653	2.978306069
FALSE	14.16076089	4.213257246
FALSE	11.7937593	2.832132201
FALSE	12.41421006	3.455602147
FALSE	13.16450418	3.616871602
FALSE	11.07097093	3.669817811
TRUE	12.3778878	3.548353542
TRUE	13.25333745	3.644550639
FALSE	13.63784007	3.614955234
FALSE	10.70285053	3.361440063
FALSE	10.38205094	3.532588259
TRUE	12.25492302	3.71280544
FALSE	11.08593932	3.132175574
FALSE	11.5010669	3.206451521
FALSE	11.83393462	3.224752738
TRUE	13.75083773	3.881471841
FALSE	11.81055451	3.4922021
TRUE	12.6573956	3.712243957
FALSE	10.06127618	3.196348125
TRUE	11.983466	3.58105108
FALSE	10.09340334	3.37463513
FALSE	13.68360375	3.908568713
FALSE	10.86027544	3.332584433
FALSE	12.43563447	3.869867611
FALSE	10.49455769	4.044603766
FALSE	9.424932339	3.283108702
FALSE	9.654748491	2.948670928
FALSE	12.45003939	3.801440326
FALSE	11.16626741	3.785567614
FALSE	10.83946405	3.303175282
FALSE	9.929874495	3.205199836
TRUE	11.26038883	3.536695196
FALSE	9.347026416	3.064143258
FALSE	8.292144744	2.966481638
FALSE	8.739640433	3.170704951
FALSE	9.383154374	3.32714201
FALSE	10.29101122	2.918976566
FALSE	10.69378038	3.40749906
FALSE	10.43880281	2.708064901
FALSE	9.806366232	2.933314074
FALSE	10.80983635	3.565487728
FALSE	14.84751861	4.821206559
TRUE	12.04731565	3.75034847
FALSE	12.69075832	4.491505929
FALSE	9.715342316	4.47270528
TRUE	14.01593407	4.144116498
FALSE	11.13875943	4.057428964
FALSE	10.87664541	4.214252806
TRUE	11.32243492	4.396174986
FALSE	9.603353635	4.145158012
TRUE	10.26773082	3.812663504
FALSE	12.7366828	4.370287376
FALSE	10.10428903	4.756199084
FALSE	10.5421474	5.072088152
FALSE	9.399523377	3.806443537
TRUE	9.046960074	4.301454958
TRUE	10.94838161	4.273340633
FALSE	10.66239395	4.056751287
FALSE	9.910714515	4.130763041
FALSE	8.581269956	3.710139344
TRUE	8.211255227	4.10249366
FALSE	8.851500495	3.792363069
FALSE	9.939596535	3.582392354
FALSE	8.496155148	3.475965963
TRUE	8.91681899	3.62743885
FALSE	10.90918318	4.33596019
FALSE	9.981381843	3.675086927
FALSE	7.58014224	3.639538352
TRUE	8.404311121	4.015114929
FALSE	9.383179553	4.192783093
TRUE	9.688680054	4.086555781
TRUE	7.890451927	6.693744327
FALSE	8.85288469	4.090646321
FALSE	6.693429695	3.475049576
FALSE	8.014883523	3.445868071
FALSE	8.511480203	3.7524271
TRUE	9.5580639	4.17793884
TRUE	7.347098845	3.520203385
TRUE	9.844944982	6.2895291
TRUE	10.31124045	4.877760818
TRUE	9.950599199	5.013496219
TRUE	9.650860601	5.991783228
FALSE	10.83273832	6.160550104
TRUE	11.51744351	6.086815778
TRUE	8.538039525	4.619064542
TRUE	8.02583727	5.387185219
TRUE	9.54242507	5.214985035
TRUE	11.20747802	4.770659926
TRUE	12.1182979	6.014925548
FALSE	9.424375211	5.011999573
FALSE	11.23345214	5.343498824
FALSE	8.177168565	4.650983239
TRUE	9.56072951	5.15118748
FALSE	9.05746255	4.562403285
TRUE	10.01345467	5.367913527
FALSE	8.735931821	4.557020211
TRUE	7.376073067	5.060497578
FALSE	11.36236021	5.462798387
TRUE	8.427253463	4.926565984
TRUE	6.815522273	4.559187488
TRUE	7.585479516	3.989549589
TRUE	8.986136678	4.16243114
TRUE	9.225117329	4.710432241
TRUE	8.805727878	5.148454163
TRUE	7.17482896	3.960389789
FALSE	8.765265077	3.764126187
FALSE	8.40617309	4.462446974
TRUE	9.713287752	4.857141341
TRUE	5.946856195	4.065802001
FALSE	7.025807409	4.238138414
FALSE	6.727835278	3.696813098
FALSE	6.641768924	3.951677627
FALSE	7.831123931	4.243635443
FALSE	8.688002736	4.333874208
TRUE	6.204049902	3.943808137
FALSE	7.275673489	4.356453868
TRUE	9.096699141	6.24441542
TRUE	10.06506274	6.99681209
FALSE	11.66248786	5.978164137
TRUE	9.312677881	6.387628515
TRUE	8.448241285	6.772701311
TRUE	7.138601465	5.645572578
TRUE	7.725947132	5.988264505
FALSE	8.179116823	6.941114782
TRUE	8.373560916	6.45757631
FALSE	8.206641741	6.110900697
FALSE	9.364162361	6.359630237
TRUE	6.716417042	5.179029504
FALSE	7.086540942	5.507473328
TRUE	8.085504782	6.5869505
TRUE	7.664962521	5.416270455
FALSE	8.001965887	5.798109679
TRUE	7.010519574	5.145409883
TRUE	7.47146934	5.167850605
TRUE	9.592221192	6.823518015
FALSE	7.047462416	5.318950864
FALSE	5.859563235	5.406734366
TRUE	7.887537506	6.485419467
TRUE	8.005421279	5.536896112
FALSE	5.684948243	4.795818898
FALSE	6.603445861	4.842277553
TRUE	7.320015095	5.999163415
TRUE	5.43125924	4.472417984
FALSE	5.746253224	5.400821825
FALSE	6.909432707	5.053193523
FALSE	5.304906925	4.084474597
TRUE	4.985480929	4.540172801
FALSE	5.573076848	4.654864526
FALSE	5.385687233	5.15831077
FALSE	5.132653749	4.250466706
FALSE	5.919573317	4.932635112
FALSE	6.685323902	4.130602893
FALSE	5.973398678	5.710651005
FALSE	5.496868045	7.113363359
FALSE	8.547550187	7.025835622
FALSE	6.171552642	7.488614059
FALSE	6.661209102	7.7182249
TRUE	8.210674826	6.881319914
TRUE	6.185390489	6.420093208
TRUE	6.135467657	7.354143708
FALSE	5.938999163	6.67546284
TRUE	6.234170654	5.8144637
FALSE	6.876512177	5.493424997
FALSE	6.656984167	6.806431224
FALSE	5.542080596	5.996881295
FALSE	6.129110519	6.424851606
FALSE	7.26151115	6.860745725
FALSE	5.450985701	5.984801864
FALSE	5.175160969	7.220896447
FALSE	5.971044178	6.093803688
FALSE	5.727851878	6.514246794
FALSE	5.152162746	5.375239139
TRUE	5.129342928	6.100266237
FALSE	5.791184271	6.655115522
FALSE	4.610722992	4.743819396
TRUE	4.988164903	5.732523917
FALSE	3.616581876	5.661378026
FALSE	6.457886046	5.935381954
FALSE	5.407041369	5.224953483
FALSE	5.11705869	4.96353896
FALSE	6.160030014	7.215817724
TRUE	5.28667784	9.25605744
FALSE	6.806377694	7.587636318
TRUE	5.310264035	7.361942067
TRUE	5.107907058	8.311518538
FALSE	4.487564456	6.894199198
TRUE	5.579301681	7.986712635
TRUE	4.800337723	8.711558874
TRUE	6.236169953	8.265676033
TRUE	4.731155114	7.441697619
TRUE	4.270827043	6.27934123
TRUE	4.177943534	7.272715148
FALSE	5.384244856	7.466301287
TRUE	4.180408765	7.54236212
TRUE	6.543993065	7.122587996
FALSE	3.5484716	6.491425222
FALSE	4.0754984	7.291600507
FALSE	4.492718984	6.539504774
TRUE	5.759487905	6.761906649
TRUE	3.445595855	8.296990476
FALSE	3.671509523	6.08064495
FALSE	3.991842866	5.770497469
FALSE	3.840085438	6.775211554
TRUE	3.942698614	5.424484395
TRUE	3.564018695	5.884821319
TRUE	4.08890984	7.235532055
FALSE	3.803390779	6.208516773
TRUE	4.383462218	6.588307551
FALSE	3.599795697	5.714897793
FALSE	3.380199447	5.734589244
FALSE	4.045486218	5.643027858
FALSE	3.698585281	7.230645975
FALSE	3.744531545	6.145553306
FALSE	3.73506409	6.242478938
TRUE	3.785679178	5.539946045
TRUE	4.130191856	6.219949366
FALSE	3.275726474	5.027312819
FALSE	3.78768228	5.486469024
TRUE	3.155964503	6.190612843
FALSE	1.65104642	11.99579086
TRUE	4.164515652	8.144660352
TRUE	3.824368604	8.038811526
TRUE	3.709251385	8.6762341
TRUE	3.592776357	7.82992256
TRUE	3.561344237	8.657688511
TRUE	3.085598526	8.870704346
TRUE	2.858676641	7.144907085
TRUE	3.224043786	8.856473964
TRUE	3.142704386	7.420771836
TRUE	3.598627477	7.92691575
TRUE	3.426347955	9.37003217
FALSE	3.941644846	6.643227421
TRUE	3.30647852	7.43131224
TRUE	3.436941893	8.285789171
FALSE	3.071607335	7.067765724
TRUE	2.955939914	7.129095282
FALSE	3.627481153	7.031337104
TRUE	2.802287558	6.685369198
TRUE	3.327630946	6.994550532
TRUE	3.313405629	8.877271408
TRUE	3.018080169	6.308969672
TRUE	3.009905822	7.582689475
TRUE	2.36329318	7.429688311
FALSE	3.067390892	6.28919283
TRUE	3.010175101	7.590441704
TRUE	2.280669566	6.66766136
FALSE	2.273680604	5.750640465
TRUE	2.789940927	6.416300798
TRUE	3.068369868	7.029628901
TRUE	1.768941177	6.479274444
FALSE	2.627333592	5.116191446
FALSE	2.123414121	6.155095998
TRUE	3.839011431	7.142588793
FALSE	2.422802199	6.194342105
FALSE	2.455838803	5.601018999
FALSE	2.835859884	6.43274548
FALSE	2.436645173	9.374623961
FALSE	2.204144274	9.978020374
FALSE	2.614309622	10.45376075
TRUE	3.092748787	10.73839111
TRUE	3.522174094	9.226502468
FALSE	2.73039574	8.133186681
TRUE	1.701971713	9.529947366
TRUE	3.950822684	10.44326559
TRUE	3.679818398	9.040370877
TRUE	3.548088773	7.838685136
TRUE	3.083189436	7.607932708
TRUE	4.345537255	8.367498965
TRUE	3.667206958	8.833596618
TRUE	3.093948609	9.058124044
TRUE	3.693551705	10.18931409
FALSE	3.52736849	7.596451571
TRUE	3.469840765	7.198117689
TRUE	4.036990528	7.942924018
TRUE	4.307108843	8.202270343
TRUE	5.199736109	8.721645215
TRUE	3.503275829	6.940035155
TRUE	3.477512331	6.913771095
FALSE	3.710201488	7.38196232
TRUE	4.2098501	6.259504293
TRUE	3.464334057	6.710051982
TRUE	3.976858133	7.955773787
TRUE	4.359870174	7.610987456
FALSE	3.16736877	6.125505279
TRUE	2.996347924	6.278046831
TRUE	3.916756304	6.891201057
TRUE	3.110788146	6.278484795
TRUE	5.204535907	8.013214319
TRUE	3.184717526	5.843974975
TRUE	3.277722884	6.77212034
TRUE	3.7224869	5.946577796
TRUE	2.925672663	6.276837745
TRUE	3.46017027	7.27950893
TRUE	3.429180033	5.816801243
TRUE	2.524715998	6.345799752
FALSE	3.273505405	7.440132841
FALSE	4.106655411	6.624146632
FALSE	3.488320215	7.126795554
TRUE	6.079074474	10.70313868
TRUE	5.662908068	10.17165552
TRUE	3.917124834	9.442264748
TRUE	4.773850476	8.666605377
FALSE	5.115548984	9.139496795
TRUE	4.990935035	9.746490181
TRUE	5.948063786	9.645573171
FALSE	5.177649158	8.3368202
TRUE	4.318393918	8.495933457
TRUE	5.390454683	9.094346788
TRUE	4.767955317	9.473828598
FALSE	4.293976946	7.739185355
TRUE	4.232426645	7.744900246
FALSE	5.266219966	9.084767506
FALSE	5.739420344	8.129575058
FALSE	5.00385798	7.857320766
FALSE	5.338610469	8.071003704
TRUE	5.848280656	8.631442881
TRUE	6.154320229	9.720736131
TRUE	3.703704716	6.918981235
TRUE	5.2089207	7.210912538
TRUE	4.616142725	7.693155661
FALSE	4.299328377	6.744965621
TRUE	6.525727554	8.338645225
FALSE	3.896435808	7.272123515
TRUE	5.484275388	7.874456289
TRUE	4.837415369	6.483567429
FALSE	5.678622729	7.044361362
TRUE	4.506506154	6.239273587
FALSE	5.496865523	8.286139177
TRUE	4.118375297	6.437416117
FALSE	5.506784475	7.163345936
TRUE	4.582499696	6.966109434
FALSE	4.717987543	5.910897069
FALSE	4.62299292	6.513940114
FALSE	4.922564284	7.300286838
FALSE	5.515599255	6.003927247
FALSE	5.344771455	6.425605479
TRUE	5.826931576	7.426396775
FALSE	4.675002147	5.882760243
TRUE	5.419679296	6.346587378
TRUE	5.104256207	6.202031097
FALSE	5.793525271	6.837274324
FALSE	4.697565598	5.6910919
FALSE	5.500787159	6.130651578
TRUE	6.214801871	8.752746831
TRUE	7.127173766	9.528484109
TRUE	7.446204244	9.305339779
FALSE	7.188438746	9.402092996
FALSE	6.715959319	7.580256605
FALSE	6.551831688	7.593581131
FALSE	6.919091312	7.977125794
FALSE	7.732672654	8.572644634
FALSE	8.021338548	8.708038914
FALSE	8.174072543	10.16226041
TRUE	7.999782604	8.151647317
TRUE	8.353600155	8.443701483
TRUE	5.5397478	7.304035301
TRUE	6.254551933	7.639193571
FALSE	7.532483019	7.985325625
FALSE	7.621467682	8.04339491
TRUE	8.267706512	8.064818287
FALSE	7.573720787	7.805748225
FALSE	5.341997605	6.324878388
FALSE	5.56484093	6.394130406
FALSE	6.822961229	6.496737044
TRUE	6.793463013	7.247570574
TRUE	5.551151876	7.297294589
FALSE	5.62065357	5.991584196
TRUE	5.569130681	6.272689726
FALSE	7.274087534	7.493893705
TRUE	6.304607187	5.968495426
TRUE	6.417742174	6.321844078
TRUE	6.966851528	6.326165124
TRUE	6.92025862	8.606246293
TRUE	6.383663349	7.32251379
FALSE	4.907151274	6.000468371
TRUE	5.014255723	5.589425845
TRUE	7.246676072	6.907363979
FALSE	6.181109198	5.8746417
TRUE	6.394143371	6.47831174
FALSE	6.649511605	5.618714703
TRUE	8.821501957	6.737386265
TRUE	5.972667194	5.678862129
FALSE	6.298141575	6.899046562
TRUE	4.393141575	5.666306014
FALSE	6.75818372	5.811491574
TRUE	6.011442971	5.428899274
TRUE	6.677074186	6.939952393
TRUE	8.277038288	8.268484333
FALSE	8.012652976	8.043939991
FALSE	9.340950489	8.756556343
TRUE	8.300924982	7.255789767
TRUE	8.491293161	7.094908725
TRUE	8.264987398	8.715664876
FALSE	9.286649933	8.337174084
TRUE	7.874478564	7.138251849
FALSE	8.495240052	7.51804911
TRUE	7.988514351	8.528431638
FALSE	6.387993003	6.642967321
FALSE	10.70276418	7.225766575
FALSE	8.353419879	6.100948797
FALSE	8.708621622	7.051286969
FALSE	8.40582327	6.59355036
FALSE	10.40867697	8.269688174
FALSE	7.370648281	5.918528149
FALSE	9.971108971	6.773987442
TRUE	7.143815282	6.361589506
TRUE	9.551375293	6.15520871
TRUE	7.421798991	5.34339351
FALSE	7.722780161	6.273270524
FALSE	6.676423666	6.065629119
FALSE	7.452925195	4.991560559
FALSE	9.085888212	6.943304604
FALSE	8.460446311	4.973874418
FALSE	9.507957522	5.7085465
FALSE	6.90381113	5.328125768
FALSE	6.648760171	5.087733572
FALSE	8.35475824	5.579706002
TRUE	8.42965497	5.7347461
FALSE	7.339001331	5.205259516
FALSE	7.086322012	6.025107061
FALSE	6.52650443	4.948135624
FALSE	7.319640273	5.485080407
TRUE	6.785553468	5.218749449
FALSE	8.083636359	5.732314352
FALSE	10.2082259	8.569899523
TRUE	8.619962798	7.810250179
TRUE	10.85623135	7.131157666
TRUE	11.49836702	6.970467036
TRUE	10.89758607	7.085208864
FALSE	10.32646195	6.753709689
FALSE	11.76382833	7.044315287
FALSE	9.318323895	6.675964733
FALSE	9.347711502	6.861704613
TRUE	10.77642252	7.024024451
FALSE	10.68413003	7.619468862
TRUE	8.157924588	6.702850056
TRUE	10.15448577	6.487392708
TRUE	11.20227885	10.258083
TRUE	11.74096158	11.19726893
TRUE	8.951075659	6.000596775
TRUE	9.395798564	5.964018106
TRUE	9.695786017	7.59427675
FALSE	9.854512949	5.632186485
FALSE	10.19202469	5.77970666
TRUE	11.63117132	6.371437967
TRUE	8.977907172	4.919308729
TRUE	8.81027409	5.568466896
FALSE	8.642774047	5.495235216
FALSE	11.37656783	6.035461142
FALSE	8.548716892	5.925497576
FALSE	9.917002742	5.116612079
FALSE	7.862197703	4.784555478
TRUE	10.90126601	5.41036643
TRUE	7.477077156	4.943224632
FALSE	10.15280403	5.296583782
TRUE	10.14608336	5.078614437
TRUE	11.04605422	5.308970728
FALSE	8.131992098	4.482772346
FALSE	8.163352231	4.763194778
TRUE	8.4775084	5.193070117
FALSE	8.895192709	5.326292324
TRUE	10.27787926	4.811888448
TRUE	7.358557493	4.66456804
TRUE	8.940551026	5.03927652
FALSE	9.047749377	4.316141124
FALSE	10.56883372	4.779624902
FALSE	14.50500536	7.15112459
FALSE	13.45672963	7.680132527
TRUE	14.51081666	6.600290615
FALSE	11.90747274	5.918925043
FALSE	9.978016462	6.489622302
TRUE	12.07930017	6.158050231
TRUE	10.88560081	6.24369864
FALSE	12.61557815	6.920987217
TRUE	11.6381267	5.466653586
FALSE	11.82731786	6.898447166
TRUE	13.27547784	6.67420523
TRUE	12.15618497	6.08326825
FALSE	10.59117259	5.822242744
FALSE	14.37252999	5.542748474
FALSE	12.0544669	5.718923851
FALSE	12.05018805	5.116738702
TRUE	12.95528965	6.00476325
TRUE	14.72290201	5.495707099
FALSE	9.73242159	4.934528089
FALSE	12.1709191	5.036008211
FALSE	10.10105549	5.036245962
FALSE	9.543042511	5.084091961
TRUE	12.55300718	5.623220744
FALSE	10.84745536	4.844207838
FALSE	11.15431994	4.697876175
FALSE	12.70279066	5.855124257
FALSE	10.14100469	4.558860333
TRUE	8.903714755	4.755896583
FALSE	10.72118465	4.142189601
TRUE	11.42057489	4.52504193
FALSE	12.60278264	5.186985973
FALSE	8.302875572	4.194464442
FALSE	9.98825297	3.902256554
FALSE	8.942548466	4.623193265
FALSE	11.60968415	4.79935566
TRUE	13.07357164	5.010501246
FALSE	11.4150887	4.191351714
FALSE	9.828529808	3.880357933
FALSE	11.6344899	4.637134314
FALSE	10.56254423	4.008822514
FALSE	10.08717322	4.753589441
FALSE	9.884609208	4.918622557
TRUE	14.53188359	5.952849506
FALSE	16.78836642	6.316478011
TRUE	13.7172744	6.350716611
TRUE	16.47127253	5.645983565
FALSE	11.16066715	5.771610628
FALSE	12.27976885	5.417352939
TRUE	14.95137729	5.295325895
FALSE	12.50840628	4.572763961
TRUE	14.37068126	4.756309164
TRUE	15.57151311	5.182030978
FALSE	13.2376095	5.362287471
FALSE	14.76466134	5.037818642
FALSE	11.81539824	5.042345378
FALSE	14.47047795	4.400768909
TRUE	11.39203143	4.311911511
FALSE	13.39358258	4.218071462
FALSE	15.44254638	4.658029511
FALSE	13.94909734	4.443019819
FALSE	12.39292377	3.909075805
FALSE	12.77410805	4.415376918
TRUE	15.55442138	4.969533637
FALSE	11.17998646	3.972865025
FALSE	12.552826	3.905062949
FALSE	13.65750752	4.766057083
FALSE	11.04992085	3.947777889
FALSE	15.36329531	4.107145748
TRUE	11.37301613	3.805790263
FALSE	13.28270044	4.289946969
FALSE	14.06418587	4.198354561
FALSE	9.777454393	3.489424932
FALSE	11.55849765	3.591107527
TRUE	11.66854617	3.340546204
FALSE	10.25985793	3.895298545
FALSE	11.29671149	4.212484226
FALSE	9.428110963	3.082510913
FALSE	10.52384465	3.119553986
FALSE	10.13099441	3.259800775
FALSE	18.98129702	4.280397581
TRUE	15.04511766	4.81806521
TRUE	17.63564749	7.631560753
FALSE	16.42484673	5.143186159
FALSE	15.21199337	4.090371776
FALSE	16.62963471	4.44083227
FALSE	18.034154	3.81943374
FALSE	15.66475579	3.640618549
TRUE	14.23673717	4.027479533
FALSE	16.46641859	4.08425212
FALSE	16.42428574	3.487469412
FALSE	15.38867513	4.056493742
FALSE	17.15764726	4.394988056
FALSE	15.26493995	3.61937282
FALSE	17.39646789	3.063415638
FALSE	15.86845172	4.673838199
FALSE	13.18268131	3.241279687
FALSE	17.36285123	3.670913882
FALSE	16.8680478	4.763217108
FALSE	13.76233947	3.592668336
FALSE	16.99216372	4.194078072
FALSE	12.69059876	3.083603292
FALSE	12.95968965	4.229100256
FALSE	14.98368499	3.386814065
FALSE	16.8155342	2.918421474
FALSE	15.11495895	3.360695438
FALSE	15.27393045	2.775096171
TRUE	17.23935432	3.657325002
TRUE	12.13259136	3.254514648
FALSE	14.88912756	3.126479646
FALSE	12.00876714	3.180013667
FALSE	14.37218845	2.971274734
FALSE	16.24362694	3.66367686
FALSE	14.31496635	3.1831142
FALSE	11.38383163	2.905053802
TRUE	13.4018764	2.742628592
TRUE	15.89053254	5.960652749
FALSE	14.24076048	3.414289228
FALSE	15.81418039	4.036663257
FALSE	20.04796955	3.704302495
FALSE	16.39157249	4.588841632
TRUE	17.14250871	4.584311872
FALSE	17.13074143	4.010756819
FALSE	19.07592153	4.684100735
FALSE	18.87681722	4.080888454
FALSE	15.09262183	2.991372788
FALSE	15.33516882	4.342073181
FALSE	17.3560848	4.18778284
FALSE	14.13665819	3.098540011
FALSE	19.30320382	4.263419843
FALSE	14.77709652	3.800718583
FALSE	15.47277174	3.514362611
FALSE	16.90899308	3.76830798
FALSE	15.48382376	3.551097861
FALSE	13.73949608	3.789267676
FALSE	18.62891056	4.041540897
FALSE	14.25892893	3.450125294
FALSE	16.70200123	4.074805798
FALSE	13.72758956	3.546884484
FALSE	15.69057522	3.481914081
FALSE	14.12405019	3.573740525
FALSE	13.42678841	3.365568169
FALSE	12.04039862	3.235187007
FALSE	13.02378457	3.625840933
FALSE	17.53318687	3.817459892
FALSE	14.84502404	3.901711196
FALSE	11.00622856	3.260319298
FALSE	15.15827013	3.440766729
FALSE	14.3238265	4.415197219
TRUE	17.10436954	5.040911859
FALSE	20.48324042	5.415276404
FALSE	17.42989064	6.12326298
FALSE	19.01337753	4.908676428
FALSE	17.76998728	5.737894072
FALSE	15.47555982	4.486795563
FALSE	15.15128966	4.884891628
FALSE	16.95582808	5.757334501
TRUE	15.62665885	4.440553874
FALSE	15.65656338	5.197246686
FALSE	17.5216676	5.932678358
FALSE	13.04023505	4.779618276
FALSE	13.64179758	4.829321431
FALSE	15.64178598	4.228267661
FALSE	16.60585283	4.558379293
FALSE	16.53342211	5.495182189
TRUE	13.28864121	4.317236489
TRUE	15.24288341	5.163405783
TRUE	13.7443161	5.152414164
FALSE	15.9962378	4.767589054
FALSE	13.80040786	4.233536501
TRUE	15.73713768	5.463317413
FALSE	13.1666163	3.798123519
FALSE	12.17594666	4.227017232
FALSE	16.45264091	5.450791957
FALSE	10.90639431	4.259815709
FALSE	14.63395322	5.03591785
TRUE	13.11012672	4.306172436
FALSE	12.85942325	3.961982314
FALSE	11.30728576	4.136961136
FALSE	13.04074749	4.971599157
FALSE	13.06446257	4.422159085
FALSE	13.79434245	4.193653313
TRUE	14.96439726	7.270149127
FALSE	17.0658109	8.172403968
FALSE	17.14240629	5.916241795
FALSE	14.67345274	5.41306636
TRUE	14.89685393	6.000920974
TRUE	16.36656928	12.90583062
FALSE	16.50406059	6.671196591
TRUE	15.94854574	8.261839592
FALSE	12.64106738	5.816187363
TRUE	15.02518735	5.42901804
FALSE	14.49693731	6.59837271
FALSE	14.88838293	5.516872194
FALSE	12.70179987	5.511095377
FALSE	14.5284223	6.413317332
FALSE	14.96004692	6.377085152
TRUE	15.08027829	5.717438697
FALSE	11.94437321	5.195512307
FALSE	14.49091112	4.688733214
TRUE	15.79907307	6.147815782
FALSE	10.53175486	4.79025859
FALSE	13.22357657	5.399044062
FALSE	10.123061	5.033592539
FALSE	11.9263062	4.567517602
FALSE	13.32205087	6.330936202
FALSE	11.81258943	5.044249101
FALSE	9.477829501	4.712661975
TRUE	11.77674315	6.260663607
FALSE	11.90405129	5.225153399
FALSE	10.83178908	5.061116797
TRUE	9.077006909	4.403137916
TRUE	11.48878184	5.428137529
FALSE	12.04083773	6.079529191
FALSE	17.38357238	7.838356784
TRUE	13.85527349	6.695360767
TRUE	14.14104698	8.653467049
TRUE	14.02004205	6.96943105
TRUE	14.5420496	8.058609453
FALSE	11.28884829	6.480908802
TRUE	12.54470839	8.03953839
FALSE	13.36723777	7.793413402
TRUE	11.99579179	7.312207689
FALSE	11.90452687	7.250262366
FALSE	13.23143825	8.332768436
FALSE	11.99759365	6.189891981
FALSE	12.70638726	6.766977869
FALSE	13.17664091	7.38389034
FALSE	13.49540473	7.398644327
FALSE	11.4671713	5.895426864
FALSE	11.98027819	6.069365307
TRUE	11.15217132	6.556311394
TRUE	13.9497399	6.927883261
TRUE	13.30325935	7.620782952
TRUE	10.56775036	6.497680897
TRUE	9.982788437	6.137925248
TRUE	9.520587962	5.541556119
FALSE	9.366623425	6.442409305
TRUE	10.43370649	5.378626439
FALSE	8.745032119	5.285788888
FALSE	10.00762203	4.983322211
TRUE	10.3008808	5.824198938
TRUE	11.14482431	9.098867436
TRUE	13.25955357	9.197659875
FALSE	10.18460298	8.341877888
TRUE	10.01646198	8.756867401
FALSE	11.48680295	8.500533315
TRUE	12.41752167	8.92615874
TRUE	10.58219187	9.969211587
TRUE	11.20571886	9.394534558
TRUE	11.61136199	8.035847173
FALSE	10.79795786	8.475508177
TRUE	11.85915085	9.201568777
FALSE	9.549297232	6.897023668
FALSE	9.690852672	7.424021358
FALSE	9.48058181	7.462606206
TRUE	7.859932002	7.201792016
TRUE	9.93803947	8.07789884
TRUE	8.814605758	6.39062951
TRUE	9.874955842	6.005851946
TRUE	8.767567054	7.0447096
TRUE	8.82298294	7.024879918
TRUE	12.72989742	8.422773996
FALSE	9.229032631	5.569947395
FALSE	8.403572369	6.373967844
TRUE	8.265718842	7.17201749
FALSE	8.178877744	6.137269797
TRUE	10.46672653	6.483105823
TRUE	8.30597102	7.874485201
TRUE	8.096363149	5.944271305
FALSE	7.639499414	6.75458596
TRUE	8.874102704	10.33446698
TRUE	8.802911385	9.392389903
TRUE	10.82142911	11.25468277
TRUE	9.925849437	9.792216769
TRUE	9.736886954	11.07388878
FALSE	8.865891632	8.578647823
TRUE	10.32597863	10.15855859
TRUE	10.1001943	9.082801107
TRUE	9.542677929	9.997203658
FALSE	9.881558786	10.3818868
TRUE	7.313970628	8.427279641
TRUE	7.663712705	7.857664807
TRUE	8.671019345	7.978835894
TRUE	8.955956106	8.156192401
FALSE	7.659861259	8.420492326
TRUE	10.09675327	8.570514254
TRUE	8.006603097	7.860405821
TRUE	7.826901279	8.482902521
TRUE	7.193117406	7.373249199
TRUE	6.781679523	7.237017426
TRUE	8.434596796	8.536358249
FALSE	8.020073412	7.483655546
TRUE	8.558429648	8.526901447
FALSE	8.038667063	9.842299855
FALSE	6.882696632	6.718332616
FALSE	6.627079825	7.081384088
TRUE	8.209857271	6.561148468
TRUE	7.019867117	8.281658501
TRUE	7.776456465	7.162418249
TRUE	6.991923702	7.031389689
TRUE	7.827845834	8.125778459
TRUE	8.357659496	8.943189472
TRUE	6.97633336	7.175986056
TRUE	6.678331907	7.159814041
TRUE	6.355598371	6.935773605
TRUE	7.486672795	7.22202167
FALSE	7.381729709	11.53809778
TRUE	8.09453091	16.53897929
FALSE	9.072077938	11.67081432
TRUE	7.461412626	10.48953708
TRUE	8.453291148	10.99346227
TRUE	5.742356409	9.839221924
TRUE	8.283690276	11.39610632
TRUE	8.633845559	10.366853
TRUE	9.776088107	11.37688069
TRUE	8.416024524	11.45242556
TRUE	8.409405133	9.28577696
TRUE	7.165394246	10.22940566
TRUE	7.184681243	8.333866721
TRUE	6.321612636	9.62278656
FALSE	6.924218884	10.69565056
TRUE	6.727672689	9.540013089
TRUE	6.138990279	8.012216265
TRUE	7.049800674	8.586341499
FALSE	5.353214405	8.319484173
FALSE	6.956346154	8.71570891
FALSE	4.514498556	7.173527433
TRUE	5.992123922	8.75471757
FALSE	4.71594945	7.764220614
TRUE	6.13613475	7.914192723
FALSE	7.365503694	8.77153101
TRUE	6.320263667	7.654246526
FALSE	4.82904004	8.214727879
TRUE	5.963333534	7.446482484
TRUE	4.169587904	6.746012923
TRUE	5.967276487	12.58983335
TRUE	5.832417901	14.37983447
TRUE	5.983073455	10.52534245
TRUE	5.948541479	10.45509972
FALSE	5.845972863	12.10715965
FALSE	6.055972567	12.07913124
FALSE	6.635233519	11.28154572
TRUE	5.457272719	10.23009333
FALSE	5.85140601	11.59534733
TRUE	4.28992189	10.09664093
FALSE	4.61164424	9.384503779
TRUE	5.427372512	9.733152397
TRUE	5.154441265	10.53558178
TRUE	6.551574755	10.30478525
TRUE	4.832289801	8.876498851
FALSE	4.481943543	9.29432889
FALSE	4.133403827	8.112105541
FALSE	4.315359578	9.788029666
FALSE	5.72946325	10.70046405
TRUE	4.39871094	9.075312558
TRUE	4.50246733	8.798282327
TRUE	4.245910826	7.58940087
FALSE	3.251269625	10.51092326
TRUE	4.762111267	7.618703152
TRUE	4.075070327	7.680170137
FALSE	3.525137578	8.882064998
TRUE	4.121868665	7.523458113
TRUE	4.736318377	9.467523186
FALSE	4.569333302	8.704963631
TRUE	3.564160076	7.586974202
FALSE	3.855857084	7.6421707
FALSE	3.635173521	7.079007192
TRUE	3.807841644	8.372736462
TRUE	3.667043549	13.23135408
TRUE	3.561692312	14.04397756
FALSE	3.230735831	11.07545803
TRUE	5.683397532	5.428531029
FALSE	3.300255602	11.8272992
TRUE	4.776361872	12.5389771
TRUE	4.052626131	12.25329984
TRUE	3.328329806	12.81200095
FALSE	3.413336148	10.49979671
TRUE	4.388350234	11.56660037
FALSE	3.516484073	9.805732461
TRUE	3.856973088	11.46366024
TRUE	4.70321302	11.9235786
FALSE	2.898120649	9.636493051
TRUE	3.766404232	10.95207227
TRUE	3.710208175	10.29304514
FALSE	3.982927504	10.81974688
FALSE	5.732417333	5.072505558
TRUE	3.2908676	8.137205044
FALSE	3.225588447	8.266908932
TRUE	3.650333066	8.213917912
FALSE	3.557559356	10.49158843
FALSE	4.012447658	3.631253552
FALSE	3.354146559	8.669399927
TRUE	5.216570886	4.416875311
FALSE	3.341263236	9.103285714
FALSE	3.141308493	9.925223439
TRUE	3.122930951	7.477314699
FALSE	2.949385313	7.410123461
FALSE	3.202975533	8.383294558
FALSE	3.001976391	9.225665025
FALSE	4.271605773	9.31958257
FALSE	3.513389406	8.48617782
FALSE	3.452264321	3.217401568
FALSE	5.892323279	4.851301393
FALSE	3.746099177	4.110148677
FALSE	5.244139672	4.579944755
TRUE	3.667622474	15.54837645
TRUE	4.247482897	5.70172133
TRUE	4.772905012	5.243041007
FALSE	4.443518083	5.883708133
FALSE	4.352479112	4.615159157
TRUE	5.136176446	4.833356727
TRUE	3.806365542	4.97925504
FALSE	4.239829979	4.970818012
TRUE	3.05768236	11.55519168
TRUE	4.026944884	5.229298756
FALSE	4.127557934	5.583222302
TRUE	4.412174951	6.372398858
FALSE	4.059080326	4.917892963
TRUE	3.704167587	5.130637095
TRUE	3.940004829	4.222417676
TRUE	3.583415775	4.514354896
FALSE	4.103529027	4.633414049
FALSE	4.314782984	4.31103421
TRUE	3.444950018	12.69658554
FALSE	3.58463281	3.845729316
FALSE	3.645287725	4.413896947
FALSE	3.554625618	3.896585921
TRUE	6.077729014	6.076402065
FALSE	3.938767267	4.94729735
TRUE	4.154992618	5.004096537
TRUE	3.447016826	4.207909852
FALSE	3.721523792	4.34695167
FALSE	4.03241333	4.371877871
TRUE	3.34860996	3.68515587
FALSE	3.409287745	4.168696256
TRUE	3.906051679	4.474465
TRUE	3.369743234	3.97493483
FALSE	3.529633355	3.802681383
TRUE	3.838829618	4.000426012
FALSE	3.335743176	3.30859298
FALSE	3.586693196	3.854796024
FALSE	3.754278157	4.359855069
FALSE	3.279917509	4.1206109
FALSE	3.219460729	4.005034091
TRUE	3.36170639	3.985400313
FALSE	3.641571652	4.400320437
FALSE	3.903144486	3.817724379
FALSE	3.799870357	5.034476675
FALSE	3.190150917	3.615575844
FALSE	3.758454258	5.106176819
TRUE	4.261650572	6.160376333
TRUE	4.476701395	6.481574628
FALSE	3.916860247	6.10203559
TRUE	3.979801522	5.519785444
TRUE	4.45906589	6.145788897
TRUE	4.300842076	6.769466936
FALSE	3.863033779	4.99488869
TRUE	3.97686671	5.881410257
FALSE	3.839749056	5.932403498
TRUE	3.806058005	5.686397059
TRUE	4.24622113	5.925374185
FALSE	3.770696198	5.526265656
TRUE	4.289615431	6.576136749
FALSE	4.277758393	6.479250622
TRUE	3.856049352	5.572551284
FALSE	4.637588218	6.803259962
FALSE	3.88546139	5.309060639
TRUE	4.364945845	6.616956633
FALSE	3.669668866	5.399353651
FALSE	3.698972423	4.972882863
FALSE	3.549712059	4.40072026
FALSE	3.896603611	4.824048498
FALSE	3.613626632	4.955481519
FALSE	4.287917198	5.494355072
FALSE	3.536465077	5.384251668
TRUE	3.358948269	4.693435509
TRUE	3.753375234	5.943502505
FALSE	3.313696734	4.500782549
FALSE	3.264788338	4.492515347
FALSE	3.446206292	5.194603432
FALSE	3.284278549	3.83212552
FALSE	3.829883665	5.082137886
FALSE	3.52944275	4.623036935
TRUE	3.671275693	4.845311559
FALSE	3.338982251	4.967389023
FALSE	3.484375547	5.209725017
FALSE	3.679390757	5.240617373
TRUE	4.051895777	6.845000234
TRUE	4.112404991	8.473560498
FALSE	3.742291955	6.650803111
FALSE	3.960018756	7.689185523
TRUE	4.192214857	8.360844042
TRUE	4.500826596	7.855935284
TRUE	3.948995399	7.248605143
FALSE	3.832059658	5.939836039
FALSE	4.034397537	6.535757662
TRUE	4.044011822	7.610542874
FALSE	3.394734948	6.224929207
FALSE	3.75497462	6.581084346
TRUE	4.254019514	7.399034284
FALSE	3.440178396	5.859145645
TRUE	3.940345551	7.072389536
TRUE	3.88705416	6.991700687
FALSE	3.570227124	6.260565479
TRUE	3.486690075	5.871826344
FALSE	4.01121366	7.19402197
FALSE	3.789069703	6.554882563
FALSE	4.091249125	6.730346996
FALSE	3.978263967	6.254278793
FALSE	3.284147229	5.282831775
FALSE	3.504003851	5.287270347
FALSE	3.360892089	5.507281379
TRUE	3.627521844	7.270035595
FALSE	3.956305137	6.472786724
FALSE	4.150415481	7.118249096
FALSE	3.897242444	6.403354486
FALSE	3.291511586	5.395991846
FALSE	3.345562757	5.388407141
FALSE	3.357870696	5.159126369
FALSE	3.583701236	5.975524315
FALSE	3.848879622	6.763093531
FALSE	3.434966636	5.203840033
TRUE	3.32716667	4.580896505
FALSE	3.453476285	5.540656345
FALSE	3.223046108	5.300695463
FALSE	3.021414599	4.953840248
FALSE	3.475078494	5.466562125
FALSE	3.7137781	6.640671335
FALSE	2.954788025	4.971108589
TRUE	4.112625443	9.15475768
TRUE	3.956907017	8.305122943
FALSE	3.970213134	9.662248655
FALSE	4.44326438	10.14184696
FALSE	4.329265993	9.675929976
FALSE	4.382724361	9.599688721
FALSE	3.61792613	7.600958171
TRUE	3.662206191	8.117175088
TRUE	3.714486627	7.856161242
TRUE	3.957267943	8.376489671
FALSE	4.049394505	8.374774957
FALSE	3.534693586	6.670878875
FALSE	3.6088679	7.556830246
FALSE	3.71434969	7.95052814
FALSE	4.039314183	8.24598329
FALSE	3.476609088	7.229694818
FALSE	3.768897479	7.756314047
FALSE	4.473621772	9.273593812
TRUE	3.45898423	6.546650136
TRUE	3.854913107	8.163350819
FALSE	3.606896625	6.138442862
FALSE	3.356675823	6.456599213
TRUE	3.591308997	7.086278287
FALSE	3.634404226	6.687966358
FALSE	3.45884554	7.128835067
TRUE	3.913981981	7.613476421
FALSE	3.301305275	6.566172417
FALSE	3.560437472	7.193474867
FALSE	3.903844773	7.660557856
TRUE	3.284964249	6.065397135
FALSE	3.581275704	6.722684894
FALSE	3.304642767	5.682934535
TRUE	3.339929455	8.200136491
FALSE	3.88535132	7.474990077
FALSE	2.934007813	5.188495616
FALSE	3.266178534	6.329807151
FALSE	3.078564936	5.462584221
FALSE	3.38703005	6.250612784
FALSE	3.167331112	5.993937503
FALSE	3.526259865	6.708303767
TRUE	3.866592525	8.85976053
TRUE	3.959026749	10.6161242
FALSE	4.302978212	9.977356107
TRUE	4.06406658	9.949060515
FALSE	3.638231982	8.27645211
FALSE	4.245570399	10.54964739
TRUE	4.322008566	10.67812156
TRUE	3.660933037	9.055298691
FALSE	3.868689994	9.365273265
FALSE	3.522342058	8.248148676
FALSE	3.704740988	8.489959855
FALSE	3.887244384	9.268968218
FALSE	4.069271334	8.942374406
FALSE	3.546462175	8.141650144
FALSE	3.5957363	9.045840738
TRUE	4.144070742	9.490210489
FALSE	3.453289862	7.561544357
FALSE	3.671638408	7.441590576
TRUE	3.865129094	8.884980916
FALSE	3.696877227	8.015959027
FALSE	3.981753589	9.051217574
FALSE	4.244234696	10.78316408
FALSE	3.44274166	7.077442299
TRUE	3.603446865	8.003253694
FALSE	3.479440204	7.529017571
FALSE	3.773010853	8.184895222
FALSE	3.557730196	7.235516452
FALSE	3.855108597	8.393036181
FALSE	3.210673859	6.770923094
FALSE	3.400022032	6.634477797
FALSE	3.916847656	8.675314627
FALSE	3.557476985	7.581886051
FALSE	3.413301428	6.415290143
FALSE	3.119639353	6.490603975
FALSE	3.218141261	6.432816945
FALSE	3.76280268	8.666174835
FALSE	3.389726951	6.978421673
FALSE	3.451798002	7.087621379
FALSE	3.557592391	8.313083873
TRUE	3.129362215	6.389759969
FALSE	3.425285948	7.437995977
FALSE	3.450525414	7.225961799
FALSE	3.444336906	8.278902988
FALSE	3.768789067	10.99353252
TRUE	3.914230266	11.94457509
TRUE	4.053939157	11.57853404
FALSE	3.361659671	9.146421963
TRUE	3.796640746	10.83814198
TRUE	4.257794517	11.37845448
TRUE	3.656800129	10.17185145
FALSE	3.64584055	9.265706466
FALSE	3.923121703	10.53989973
TRUE	4.174477277	11.77309301
TRUE	3.622874944	9.546189849
TRUE	3.385850624	8.472250861
FALSE	3.713134027	10.44440988
TRUE	3.435407199	8.890874648
FALSE	3.632097408	9.278885642
TRUE	3.863946139	9.912451089
TRUE	3.491682212	8.969672747
TRUE	3.569542399	8.748073746
TRUE	3.640386415	9.854406454
TRUE	3.886692154	9.723453292
TRUE	3.350997629	7.956663054
FALSE	3.463303609	8.350094888
TRUE	4.238151246	10.10000363
TRUE	3.449342587	7.475463809
FALSE	3.399700778	7.75351857
TRUE	3.798192916	8.554799941
FALSE	3.288982788	7.427184503
FALSE	3.413528669	8.640031336
FALSE	3.74275252	9.369400589
FALSE	3.161638458	7.399544428
TRUE	3.019376737	7.045800221
FALSE	3.153254451	7.073332448
TRUE	3.163162003	6.922778726
FALSE	3.609212627	8.412941224
FALSE	3.340937167	7.944084192
FALSE	3.016847968	6.494605401
FALSE	3.519046711	7.923024237
FALSE	3.259986037	7.361426528
TRUE	3.979359028	9.836439628
TRUE	3.194870577	7.231085242
FALSE	2.809433914	6.354802609
FALSE	3.001126392	6.148863185
FALSE	3.556209454	8.63187359
TRUE	3.733027886	12.34665332
TRUE	3.595281691	11.72680634
TRUE	4.144326412	13.63581889
TRUE	4.159352053	12.15619098
TRUE	4.017390747	11.72960294
TRUE	3.504216765	10.78706486
TRUE	3.763827573	12.88984097
TRUE	3.831213944	12.3811753
TRUE	4.017729557	12.27509152
TRUE	3.467729943	9.346182692
TRUE	3.558477488	9.905563102
TRUE	3.741027026	11.19598186
FALSE	3.52268329	9.615822994
TRUE	4.278751314	12.89930018
TRUE	3.356781345	9.361905411
TRUE	3.573386529	9.644098637
TRUE	4.047944594	12.16743071
TRUE	3.384642278	9.185125135
FALSE	3.524963459	9.103885756
FALSE	3.258756613	8.414298377
TRUE	3.612193422	9.477534158
TRUE	3.318480288	8.707170747
FALSE	3.502165974	8.915628004
TRUE	3.721353174	10.2758538
TRUE	3.920800973	11.14374369
TRUE	3.239513988	8.297362395
TRUE	3.568280174	9.530513987
TRUE	3.821850657	9.992854915
TRUE	3.145908327	8.089759136
TRUE	3.30532454	8.432252885
FALSE	3.238069403	8.42324524
TRUE	3.117774559	7.727648459
TRUE	3.536783971	9.0466695
TRUE	3.496561551	8.912247397
TRUE	3.049810681	7.409198995
FALSE	3.062265684	7.341033073
FALSE	3.636116474	10.04793696
FALSE	3.198133492	8.359932369
FALSE	3.193397584	8.107334955
TRUE	3.512469976	9.072612581
FALSE	2.972137335	6.782805896
FALSE	2.921810339	6.833704265
FALSE	3.416971101	8.192778938
FALSE	2.972021705	6.986827636
FALSE	3.487457802	9.485648351
FALSE	3.368055469	8.414390253
FALSE	3.718538517	13.46055315
FALSE	4.024332681	15.54730974
FALSE	3.946502641	13.07485048
TRUE	2.622686154	12.33073
FALSE	3.157935498	14.681828
FALSE	3.62581809	12.26203043
TRUE	3.810867498	13.14062827
FALSE	3.516950704	11.14454411
FALSE	3.389507598	10.53101639
FALSE	3.797927812	12.13306517
TRUE	3.538093743	11.03429695
FALSE	5.351620139	12.0808516
TRUE	3.908637928	12.43438665
FALSE	3.37319629	9.850362218
TRUE	3.463977222	10.50167961
TRUE	3.680372643	12.99321775
FALSE	3.209176255	13.5263379
FALSE	3.408466888	9.532069686
TRUE	2.776515412	11.54920633
TRUE	3.461092436	10.15695129
TRUE	2.442321549	9.574715744
TRUE	3.734128893	11.18169247
FALSE	3.936977004	12.28481477
TRUE	2.995020087	9.478955611
TRUE	6.949056685	9.070456391
FALSE	3.486529757	8.780503827
FALSE	3.005269714	7.846101293
FALSE	3.260308788	8.223290361
TRUE	2.828055071	9.137082059
FALSE	3.691505242	10.1859688
FALSE	3.271011404	10.49810059
FALSE	3.715771933	10.59042948
FALSE	2.844877315	9.819586537
FALSE	4.00459812	6.792101153
FALSE	3.05137286	8.109699464
FALSE	2.884871697	8.020881509
FALSE	3.347341214	9.582640632
FALSE	3.259070804	9.123964445
FALSE	4.034568285	8.084111824
TRUE	4.819772944	10.07629441
FALSE	3.350541942	9.93133918
TRUE	2.828458495	14.14696671
TRUE	5.469856413	12.53033989
TRUE	4.177323351	15.66361232
TRUE	3.546147283	12.1263667
TRUE	4.251086875	14.71025573
FALSE	5.872729857	13.714086
TRUE	3.573107763	13.30093707
TRUE	5.267851583	11.86802588
TRUE	4.467857778	11.9880608
TRUE	5.508727692	13.0228477
TRUE	6.383890202	13.92964823
FALSE	3.390587705	10.44119836
FALSE	2.242286093	12.61422291
FALSE	6.420557919	13.74818704
TRUE	3.926618089	10.19040627
TRUE	4.936814661	10.25545011
TRUE	5.68277404	11.17427281
TRUE	5.702649438	11.53848347
TRUE	5.820312528	11.43510997
TRUE	6.593980425	13.28186819
FALSE	3.472119669	9.569469536
TRUE	5.040464649	9.782859004
TRUE	4.91404308	10.6792242
TRUE	5.503788687	10.30487241
FALSE	5.578504571	11.3613954
TRUE	4.785665278	9.067204284
FALSE	4.284178802	9.01605174
TRUE	4.435522251	8.892651599
TRUE	5.230299554	10.03557806
FALSE	4.784571862	8.753602088
FALSE	5.428760158	9.899764943
FALSE	4.396949927	7.942418172
FALSE	4.505443623	8.41393308
FALSE	4.885722016	8.541794099
FALSE	5.458542098	10.56608483
FALSE	4.195845524	7.739386857
TRUE	5.100031942	9.065461145
FALSE	5.429376864	10.11582307
FALSE	3.688653576	8.599433218
TRUE	5.526800848	10.38507948
FALSE	6.382500461	14.58064066
FALSE	5.517982257	12.17661212
FALSE	5.577640044	11.96016841
FALSE	5.909035162	14.20123404
FALSE	6.900284277	14.43136447
FALSE	5.691095672	12.535176
TRUE	6.240666533	13.24177446
FALSE	6.698311368	14.50490416
FALSE	5.222764108	10.91822981
FALSE	5.710554398	11.04063965
FALSE	5.928331213	11.91118873
FALSE	5.753864238	11.27981797
FALSE	5.970852878	11.86348384
FALSE	5.729007269	11.61297653
FALSE	6.433123731	12.53750708
TRUE	5.16036184	10.03583215
FALSE	5.0889043	9.506144349
TRUE	5.309293681	9.479882019
FALSE	5.570799573	10.68519571
TRUE	5.57973321	10.31895923
FALSE	6.26796843	11.23629103
FALSE	5.982598882	11.51456463
TRUE	4.964958732	10.47717882
FALSE	5.843357932	10.05441731
TRUE	5.000460828	8.665098743
FALSE	6.072760043	11.35707614
TRUE	5.286750528	9.500879537
TRUE	5.905835193	10.90235324
FALSE	4.431113476	7.944747552
TRUE	5.306091541	9.058747409
TRUE	4.723532304	8.159933804
TRUE	5.706653041	9.907695961
FALSE	5.748048186	10.05997042
FALSE	4.842105402	7.972841913
FALSE	4.56302274	7.175410278
FALSE	5.130932696	8.419031238
FALSE	5.474767553	9.231333421
FALSE	4.63038393	7.358642298
FALSE	5.050096893	8.896545833
FALSE	5.747501659	10.18911608
FALSE	5.755751739	11.11390231
TRUE	6.715078978	14.63807515
TRUE	6.482067737	12.86500297
TRUE	6.007379782	11.82982588
TRUE	6.178719859	11.02882266
FALSE	6.41644911	12.19962103
TRUE	6.532018852	12.81778448
TRUE	7.035501647	12.5929694
TRUE	5.485361465	11.11356387
FALSE	6.760044085	12.57783075
TRUE	5.554159698	10.54577017
FALSE	5.249201497	10.14240044
TRUE	5.686358078	10.77309224
TRUE	6.000833949	11.66180019
TRUE	6.421235463	11.22619443
TRUE	5.344591708	9.231861263
TRUE	6.440715419	11.1809595
TRUE	5.070973868	9.142967005
FALSE	5.022490648	8.743133356
TRUE	5.628602655	9.959229508
TRUE	6.247782485	11.15979453
TRUE	5.145150713	8.591679981
TRUE	5.253276861	9.106788245
TRUE	4.857248363	8.02946684
TRUE	5.829480286	9.723983614
FALSE	5.565813525	8.795756523
FALSE	5.813084478	9.803760144
FALSE	5.090320047	8.099192796
FALSE	5.212484148	8.370570752
FALSE	6.131193469	10.2217558
TRUE	4.672165833	7.749888433
FALSE	5.830880677	9.043604264
FALSE	4.872562551	7.601876378
FALSE	5.658357772	8.916510351
FALSE	4.752930818	7.767974256
TRUE	4.618601672	6.996464056
TRUE	5.141969285	8.033954944
FALSE	4.24382802	6.554185757
FALSE	5.311069733	8.408346669
FALSE	5.850128534	9.143199116
FALSE	4.438485705	6.608714275
FALSE	4.928236569	7.515443834
TRUE	5.473579251	8.606054617
FALSE	5.29941843	8.387160798
FALSE	4.156396175	6.705273957
TRUE	6.605147445	12.68584609
TRUE	6.265810683	12.48613539
TRUE	6.160118877	11.36308938
FALSE	6.689162419	12.3282666
FALSE	6.682176681	11.76359219
FALSE	6.266786247	11.50046795
FALSE	6.246003796	12.06087023
FALSE	5.525894312	10.02351856
FALSE	5.556720799	10.10886396
FALSE	6.009349924	10.7175756
FALSE	5.981126441	10.20893008
FALSE	5.265575456	8.562743384
FALSE	5.787289077	10.74118208
FALSE	6.464234284	10.74540307
TRUE	5.679137214	9.272524789
FALSE	6.635530204	10.96414697
FALSE	5.37573539	7.77736982
FALSE	5.698225719	9.376163439
FALSE	6.069760463	9.571350046
FALSE	5.139415462	8.02051939
FALSE	5.572552224	8.854651953
FALSE	6.700575333	10.63021599
TRUE	5.390849145	8.163129548
FALSE	4.996898433	7.638005764
TRUE	5.255354139	7.817771687
FALSE	5.501531929	7.890092416
TRUE	5.63136416	8.33082086
TRUE	4.714375482	6.844912312
FALSE	6.02894677	8.841856651
FALSE	6.288735147	8.889217921
TRUE	5.252694797	7.482698996
TRUE	4.688444579	6.664164711
FALSE	5.169333969	7.447288804
FALSE	4.675935717	6.696684209
TRUE	5.624729359	8.076324753
FALSE	4.76181542	7.042462231
FALSE	5.095447103	6.903764227
FALSE	4.140578978	5.815038958
FALSE	5.647274395	8.376814737
FALSE	4.940515669	6.246658684
FALSE	5.390260135	7.246666127
FALSE	5.343822563	7.442051978
FALSE	4.658412427	6.53626684
FALSE	5.900629965	9.003466839
FALSE	6.630428328	13.46828662
TRUE	7.07197708	11.16848815
TRUE	5.787943121	9.473799363
FALSE	5.690406188	8.574853659
TRUE	6.154954166	10.40660708
TRUE	7.0200928	11.24656082
TRUE	6.302869485	9.699133938
TRUE	5.447490856	8.099906919
TRUE	6.106092672	8.96955473
FALSE	5.43669585	8.895917625
TRUE	5.797669248	8.823207356
TRUE	5.607416373	7.778569286
FALSE	5.411998209	8.113505641
FALSE	5.915221689	9.30866882
FALSE	6.756709262	8.533327908
TRUE	6.79963651	9.180565246
FALSE	5.377197462	7.146943978
FALSE	5.507799367	7.492289822
FALSE	5.166695075	6.869882582
FALSE	5.311020226	6.981381025
FALSE	5.608951729	7.322721327
FALSE	5.485323445	7.641816418
FALSE	5.948786006	7.969130262
FALSE	6.836390633	8.191370884
FALSE	5.037763683	6.285379012
TRUE	5.273907853	7.2324801
TRUE	5.521447521	7.309783051
FALSE	5.94003934	8.294317836
FALSE	5.186120049	6.600955455
FALSE	4.483648928	5.463739944
TRUE	4.798802872	5.835756273
TRUE	5.266800842	7.080770377
FALSE	5.613806944	7.097070777
FALSE	5.703208838	8.392548263
FALSE	4.981849267	5.667976712
FALSE	5.466393673	6.576995549
[truncated: 85,072 more rows]
