# Supplementary material for: Phosphorylation tunes strain-specific protein condensation during rotavirus replication organelle assembly
Source: EMBO J. 2026 May 26;45(13):4733–65. doi: 10.1038/s44318-026-00814-z (PMC13324165; doi:10.1038/s44318-026-00814-z)
Supplement: Supplementary file 8 — Source data Fig. 6 [file 44318_2026_814_MOESM8_ESM.zip › Raw data/NSP5 SA11 HP/exp16_exp15_Output_df_11.csv]

Unnamed: 0	x	y	r	647_tot	5-25%_647	25-45%_647	90-100%_647	546_tot	5-25%_546	25-45%_546	90-100%_546	488_tot	5-25%_488	25-45%_488	90-100%_488	647_tot_CT	5-25%_647_CT	25-45%_647_CT	90-100%_647_CT	546_tot_CT	5-25%_546_CT	25-45%_546_CT	90-100%_546_CT	488_tot_CT	5-25%_488_CT	25-45%_488_CT	90-100%_488_CT	PS	Convex_hull_area	Aspect Ratio	Condensate_pixel_count	Entropy	tif	frame	droplet_id	647_conc_tot	546_conc_tot	488_conc_tot	signal_0_pv_cvt	546_conc_tot_CT	signal_1_pv_cvt
0	95	58	43.0	2.007198255	1.835645843	1.926837309	2.330813963	1.254079775	1.124496612	1.195388981	1.495480742	2.340823801	2.12908153	2.249312963	2.737389073	1.903552552	1.741594849	1.827202013	1.827202013	-0.244686936	-0.238741832	-0.244777357	-0.244777357	3.943236217	3.586370968	3.789114598	3.789114598	False		0	0	0	1	0	0	3.374014205	7.727106155	2.782300782	3.274341195	5.912642604	3.478589503
1	516	59	43.0	2.662694341	2.485101309	2.592589434	2.990475697	1.274566	1.184478827	1.233192094	1.466140647	2.251586101	2.120118688	2.188790832	2.546411305	2.579034886	2.40584205	2.511354223	2.511354223	-0.170327491	-0.175950449	-0.171422786	-0.171422786	3.780139046	3.559807223	3.674640923	3.674640923	True		0	0	0	1	0	3	4.004385414	7.751907551	2.743524745	3.92393259	6.002664956	3.407719658
3	360	93	43.75	3.107709409	2.955843639	3.051973953	3.365991301	0.888221138	0.83486069	0.867036918	0.98931237	1.534145161	1.449691768	1.50075411	1.679588245	3.079040496	2.929173748	3.0241898	3.0241898	-0.102040487	-0.100973511	-0.101724486	-0.101724486	2.553075699	2.41219586	2.497299667	2.497299667	False		0	0	0	1	0	7	4.43234325	7.284183879	2.431778512	4.404773204	6.08533578	2.8745296
4	601	97	44.0	2.808551115	2.661674982	2.758289229	3.058153616	1.14880448	1.0932301	1.132175332	1.247766482	1.974142492	1.88666778	1.948286673	2.123206821	2.745582494	2.60100521	2.695850091	2.695850091	-0.12016008	-0.119406361	-0.120109212	-0.120109212	3.306075673	3.159974012	3.263010354	3.263010354	False		0	0	0	1	0	8	4.144651562	7.599655909	2.62296848	4.0840965	6.063399517	3.201727133
5	279	146	44.75	2.534505832	2.398977535	2.490752498	2.763226675	0.766257287	0.725954462	0.752911054	0.833293594	1.341581541	1.278116996	1.320140031	1.450967809	2.505423909	2.370928941	2.462064261	2.462064261	-0.098891793	-0.098198392	-0.098396514	-0.098396514	2.235812545	2.130318444	2.200135836	2.200135836	False		0	0	0	1	0	9	3.881110315	7.136529838	2.348104749	3.853143089	6.089147707	2.736670736
6	453	132	44.5	2.482859907	2.354765727	2.449839716	2.695991053	0.992124445	0.938578008	0.974404245	1.085972111	1.805817752	1.712904647	1.774369582	1.971599678	2.423371593	2.298330636	2.391611229	2.391611229	-0.168257818	-0.162098616	-0.165815609	-0.165815609	3.025688329	2.870016363	2.972817924	2.972817924	True		0	0	0	1	0	10	3.831443955	7.409973144	2.549827123	3.774235802	6.005170579	3.07989174
7	690	135	44.5	2.69178609	2.549932606	2.650147127	2.935190812	0.979145549	0.924948426	0.963853372	1.064280491	1.562470555	1.488275025	1.543960426	1.682449993	2.652220022	2.511938014	2.610836206	2.610836206	-0.027289625	-0.033632583	-0.030615395	-0.030615395	2.608471797	2.484850624	2.577740114	2.577740114	False		0	0	0	1	0	11	4.032362089	7.394260403	2.444086612	3.994312571	6.175831995	2.898600606
8	542	172	44.25	3.051764803	2.909346319	3.004549297	3.294043263	0.886483259	0.8434613	0.872912115	0.957638621	1.483871322	1.412530436	1.460968118	1.603520392	3.025040709	2.884001311	2.978235225	2.978235225	-0.071532153	-0.068514267	-0.070316054	-0.070316054	2.468610826	2.349851011	2.430510359	2.430510359	False		0	0	0	1	0	13	4.378542976	7.282079937	2.409933257	4.352843206	6.122270321	2.837827477
9	375	189	44.75	2.20770581	2.089543142	2.171249607	2.410475882	0.871256813	0.833062064	0.861845978	0.933555742	1.548657112	1.476252687	1.52804225	1.669952714	2.158406891	2.042221706	2.122452092	2.122452092	-0.124228782	-0.115814928	-0.120356756	-0.120356756	2.593441626	2.472451114	2.559042499	2.559042499	False		0	0	0	1	0	15	3.566836393	7.263646227	2.438084321	3.51942708	6.058473792	2.892069616
10	630	210	44.0	2.794203293	2.660618521	2.753555068	3.018449351	0.972910187	0.922932413	0.954479029	1.067096263	1.634472422	1.560579186	1.609167819	1.771414328	2.752340218	2.620488988	2.712397306	2.712397306	-0.07980719	-0.082160055	-0.08195201	-0.08195201	2.729052875	2.605801187	2.686756619	2.686756619	False		0	0	0	1	0	16	4.130853686	7.386711639	2.475373244	4.090595204	6.112252249	2.950996134
12	464	228	44.5	2.254524903	2.140354353	2.216624757	2.455157993	0.90945139	0.861759756	0.892843913	0.9913075	1.600702709	1.516965908	1.572498023	1.746178529	2.202969539	2.091578549	2.166017786	2.166017786	-0.119367373	-0.113255703	-0.117855005	-0.117855005	2.681076836	2.540757171	2.633803912	2.633803912	False		0	0	0	1	0	18	3.611860931	7.309886024	2.460699449	3.562281661	6.064359197	2.930149331
14	554	267	44.75	2.867105979	2.722067487	2.819476622	3.12674952	0.708514277	0.67755712	0.6993377	0.760875742	1.136604559	1.085511688	1.120031023	1.226132159	2.858235766	2.713242112	2.810608212	2.810608212	-0.027659794	-0.025452288	-0.026075804	-0.026075804	1.881648842	1.79734647	1.854312937	1.854312937	False		0	0	0	1	0	20	4.200962044	7.06662397	2.259037066	4.192431822	6.175383855	2.58277765
16	383	284	44.75	2.846324732	2.713619127	2.808234632	3.082286209	0.603041655	0.577609688	0.595306935	0.64723249	0.948920401	0.90806955	0.936728455	1.020708173	2.848834797	2.715798317	2.810679154	2.810679154	-0.013588077	-0.012428901	-0.013393423	-0.013393423	1.563040068	1.495928949	1.54298429	1.54298429	False		0	0	0	1	0	22	4.180977333	6.938934833	2.177483553	4.183391188	6.192419605	2.444334079
17	129	335	43.75	2.297119831	2.205552899	2.266606313	2.452819829	0.638032141	0.609132731	0.627136922	0.688627624	1.066206783	1.022988793	1.049792767	1.143764885	2.280203221	2.189355843	2.250056374	2.250056374	-0.050796253	-0.051781347	-0.051108734	-0.051108734	1.771951787	1.700099927	1.744588362	1.744588362	False		0	0	0	1	0	23	3.652823214	6.981295636	2.228447452	3.63655501	6.147373984	2.535111505
18	302	334	44.25	2.763622169	2.650680414	2.725664229	2.956803883	0.632564744	0.604621681	0.622479834	0.688117443	1.002986226	0.961178266	0.987381367	1.087962186	2.760911178	2.648131837	2.723105811	2.723105811	-0.018106532	-0.018937405	-0.018090506	-0.018090506	1.656368492	1.587285928	1.630510125	1.630510125	True		0	0	0	1	0	24	4.101444723	6.974676599	2.200976521	4.098837643	6.186949394	2.48488764
19	472	323	44.5	2.356951763	2.251828057	2.325654235	2.537338488	0.734101953	0.705868847	0.72544154	0.78517024	1.20991107	1.162387512	1.194089054	1.299967709	2.332283695	2.227854089	2.301298332	2.301298332	-0.04645385	-0.043971922	-0.044904808	-0.044904808	2.015134941	1.936202249	1.988791305	1.988791305	False		0	0	0	1	0	25	3.710361815	7.097601377	2.290890599	3.686639263	6.152631061	2.640780736
20	651	333	44.25	2.989064781	2.837141257	2.937156578	3.247849009	0.879086084	0.837734625	0.864045324	0.962426117	1.405043662	1.342356334	1.381197159	1.533795473	2.965938153	2.814639803	2.914396661	2.914396661	-0.028479902	-0.029256706	-0.028112136	-0.028112136	2.335736276	2.231849119	2.296114537	2.296114537	True		0	0	0	1	0	26	4.318246219	7.273124638	2.375680645	4.296006024	6.174391001	2.780090124
21	559	362	44.5	3.11963369	2.978504585	3.074835859	3.368848565	0.568632045	0.543644735	0.562525149	0.608213053	0.848267235	0.808683821	0.836759348	0.912615322	3.134477938	2.992753513	3.089424491	3.089424491	0.014844684	0.015679408	0.016261696	0.016261696	1.387210348	1.322400221	1.368434169	1.368434169	False		0	0	0	1	0	27	4.443810479	6.897277261	2.133747206	4.458085754	6.22684138	2.367931619
22	747	353	44.0	3.630851676	3.443546106	3.573568867	3.964138154	0.86328539	0.800299503	0.845755746	0.966422565	1.266650744	1.189293927	1.247403277	1.391625375	3.630510755	3.443980372	3.573186906	3.573186906	0.040938608	0.028021512	0.03591439	0.03591439	2.089338447	1.961137652	2.057626594	2.057626594	False		0	0	0	1	0	28	4.935433705	7.253995721	2.315545422	4.935105852	6.258431669	2.673024036
25	690	426	43.25	2.90822811	2.764408117	2.856842868	3.154273809	0.848006412	0.811739177	0.835909312	0.911779905	1.312474765	1.254850328	1.292640482	1.415197955	2.889168189	2.745831611	2.8379081	2.8379081	-0.000283678	0.000765338	0.000471836	0.000471836	2.179824775	2.084400673	2.147012725	2.147012725	False		0	0	0	1	0	32	4.240507982	7.235498413	2.335457118	4.22217862	6.208526413	2.712342634
27	594	450	44.25	2.687750926	2.55622475	2.640758197	2.923974276	0.808762748	0.774900962	0.796462254	0.891537534	1.282883802	1.228748361	1.262853127	1.411051404	2.665727408	2.534733928	2.618968437	2.618968437	-0.01971128	-0.018532195	-0.019053747	-0.019053747	2.133381347	2.043672339	2.100158888	2.100158888	True		0	0	0	1	0	35	4.028481591	7.187988553	2.322599097	4.007302225	6.185006625	2.69216179
30	659	518	44.75	2.503438109	2.379890056	2.463571048	2.716310249	0.73861942	0.711903693	0.733157292	0.786173811	1.140372778	1.095410235	1.128803085	1.221880356	2.486364007	2.362944964	2.446353238	2.446353238	0.001668277	0.004119758	0.003747412	0.003747412	1.894398023	1.820139261	1.875430775	1.875430775	False		0	0	0	1	0	38	3.851233403	7.103070393	2.260674452	3.834813744	6.210889524	2.588317491
34	274	609	44.75	1.357567697	1.299436029	1.338013323	1.4625493	0.572336623	0.54206122	0.555423075	0.705561252	0.895345139	0.854504378	0.873218286	1.080911067	1.33084455	1.274014936	1.312257166	1.312257166	-0.003558299	-0.007581427	-0.006302027	-0.006302027	1.497963208	1.429568118	1.460699544	1.460699544	True		0	0	0	1	0	45	2.7492837	6.901762163	2.154203746	2.723584839	6.204562034	2.416056538
35	478	603	44.0	2.329824458	2.234045173	2.298148354	2.495553865	0.651152773	0.625736417	0.642779845	0.698028935	1.00157962	0.965103635	0.990355869	1.06770836	2.317699689	2.222122529	2.286037488	2.286037488	0.00331058	0.001536366	0.002222225	0.002222225	1.661546582	1.60122633	1.643024356	1.643024356	False		0	0	0	1	0	47	3.684274288	6.997179969	2.200365315	3.672614255	6.212877758	2.487137651
37	709	603	44.75	1.995991572	1.898220885	1.961990524	2.169158629	0.627512645	0.597187784	0.616982195	0.682692629	0.924044053	0.880153972	0.907965453	1.00829529	1.981443534	1.884298888	1.947711609	1.947711609	0.030506221	0.028551085	0.03036058	0.03036058	1.535598516	1.462712668	1.508865983	1.508865983	False		0	0	0	1	0	49	3.363237069	6.968560338	2.16667415	3.34924665	6.245801827	2.432410031
38	176	632	44.5	1.85471672	1.78781088	1.833574946	1.969825541	0.421663571	0.402943295	0.415590968	0.451813084	0.626916815	0.60367837	0.619949251	0.664037011	1.855811067	1.788905066	1.834645556	1.834645556	0.014393753	0.010761862	0.012849909	0.012849909	1.033092285	0.994765616	1.0216197	1.0216197	False		0	0	0	1	0	51	3.227377219	6.719351679	2.037564851	3.228429621	6.226295466	2.214058365
47	291	63	44.75	3.639435695	3.396013227	3.543672213	4.098001147	0.68931892	0.617992939	0.659429812	0.812716459	1.104206577	1.018995168	1.072904268	1.254976036	3.649526656	3.406145432	3.55363939	3.55363939	-0.029678441	-0.045686404	-0.039218267	-0.039218267	1.813112977	1.672542306	1.76158517	1.76158517	False		0	0	0	1	1	5	4.943688702	7.043385347	2.244959323	4.953392881	6.172940004	2.552997083
48	654	71	43.75	3.337990612	3.164772012	3.285174347	3.626088176	0.828513853	0.776620033	0.812385858	0.916042946	1.250726723	1.180222981	1.227956707	1.369726973	3.332238654	3.159671662	3.279701325	3.279701325	0.017607483	0.011358012	0.016206931	0.016206931	2.067385051	1.950585352	2.029608656	2.029608656	False		0	0	0	1	1	6	4.653797876	7.211899987	2.308626033	4.648266389	6.230186129	2.66348473
49	99	118	44.5	2.521098546	2.391618723	2.476601627	2.747385547	0.744363742	0.693685299	0.72629407	0.832240713	1.343887353	1.271558967	1.316919201	1.473087034	2.491577525	2.363822485	2.447806519	2.447806519	-0.122193105	-0.126260888	-0.122900515	-0.122900515	2.239965221	2.119301392	2.194908895	2.194908895	False		0	0	0	1	1	7	3.868216923	7.110024686	2.349106683	3.839827431	6.06093826	2.738475178
50	568	108	43.5	3.46629745	3.305313566	3.413149323	3.752261427	0.810254533	0.766010722	0.797030481	0.884903105	1.317639448	1.249957052	1.296374519	1.427850294	3.45913653	3.298894343	3.406165159	3.406165159	-0.043810467	-0.044260118	-0.04326351	-0.04326351	2.178865367	2.066647114	2.143652675	2.143652675	False		0	0	0	1	1	8	4.777186769	7.189794564	2.337701304	4.770300325	6.15583124	2.711925747
53	481	142	43.5	2.505180967	2.38437062	2.4679679	2.710377856	0.781968169	0.739286201	0.767801418	0.852240153	1.335074183	1.268138291	1.313203338	1.445949302	2.475867032	2.356631321	2.439217992	2.439217992	-0.07890857	-0.078450583	-0.078989715	-0.078989715	2.225264857	2.113614374	2.18874438	2.18874438	False		0	0	0	1	1	11	3.852909458	7.155550024	2.345277137	3.824719114	6.113340151	2.732087499
54	670	165	44.75	2.185384837	2.069382553	2.150804065	2.381011516	0.836358772	0.784386095	0.822385097	0.920479306	1.346049995	1.271169441	1.325613646	1.466533776	2.148373521	2.034552191	2.114323977	2.114323977	-0.030077895	-0.033875666	-0.030890684	-0.030890684	2.249497978	2.124261565	2.215369515	2.215369515	False		0	0	0	1	1	13	3.545370973	7.221397342	2.350046405	3.509778285	6.17245641	2.742617402
55	165	190	44.75	1.985968228	1.893290014	1.95621791	2.143154324	0.584243384	0.557273969	0.576064436	0.628029333	0.999702686	0.957241072	0.986107604	1.071039788	1.966429537	1.874398836	1.936884844	1.936884844	-0.060871339	-0.06040288	-0.060265065	-0.060265065	1.664356101	1.593809099	1.641770171	1.641770171	False		0	0	0	1	1	15	3.353597916	6.916176937	2.19954974	3.334808134	6.135176704	2.488358458
56	556	201	44.5	2.688761008	2.554300965	2.648259234	2.916089133	0.651089492	0.613842253	0.641336187	0.709575328	1.043826931	0.985773087	1.025634447	1.139551824	2.681834715	2.548090198	2.641592967	2.641592967	-0.025241148	-0.024940566	-0.023235281	-0.023235281	1.727083865	1.630766674	1.696872181	1.696872181	False		0	0	0	1	1	16	4.029452958	6.997103359	2.21872284	4.022792146	6.178311959	2.515615258
57	340	230	44.25	2.374693143	2.268160101	2.339987094	2.562054515	0.609398565	0.579071201	0.599932915	0.657019357	0.987933524	0.943261848	0.973032401	1.062106548	2.364411769	2.258362114	2.329885148	2.329885148	-0.029958584	-0.031379714	-0.029785687	-0.029785687	1.637572046	1.563510749	1.612852948	1.612852948	False		0	0	0	1	1	17	3.727423175	6.946630748	2.194435741	3.717535882	6.172600852	2.476720109
58	462	238	44.75	3.238396169	3.085699792	3.192603077	3.508430695	0.644603202	0.605797444	0.630556014	0.723844834	1.057480121	0.995213113	1.03485607	1.179422387	3.242648832	3.090534194	3.197279317	3.197279317	-0.042867264	-0.041362435	-0.042311218	-0.042311218	1.740697924	1.637538589	1.703047062	1.703047062	True		0	0	0	1	1	18	4.558020844	6.989250811	2.224655497	4.562110505	6.156973116	2.521530911
59	729	243	43.25	2.698762409	2.568437299	2.659185115	2.921113215	0.865113535	0.821568865	0.853699896	0.935467608	1.315085001	1.258330481	1.299080165	1.41048756	2.674949471	2.545348527	2.635514499	2.635514499	0.016095947	0.009253707	0.015045028	0.015045028	2.187915528	2.09373441	2.161405649	2.161405649	False		0	0	0	1	1	19	4.039071009	7.256208943	2.336591332	4.01617081	6.228356205	2.71585827
60	245	245	44.5	1.970497999	1.883069549	1.94270491	2.12501418	0.595653331	0.566455501	0.586181566	0.644496489	0.999513211	0.952164208	0.985032893	1.079346423	1.950632376	1.86427464	1.92314361	1.92314361	-0.049271835	-0.047944612	-0.049403694	-0.049403694	1.664304001	1.585359231	1.640179453	1.640179453	False		0	0	0	1	1	20	3.338720654	6.92999025	2.199467408	3.319616471	6.149219501	2.488335819
61	636	253	43.5	2.177935513	2.066402592	2.142632036	2.360036803	0.685216977	0.653547487	0.674853997	0.742891453	1.059892944	1.010080118	1.042101702	1.145364529	2.158806287	2.047971434	2.123851404	2.123851404	0.000938347	0.001469468	0.002055995	0.002055995	1.7633008	1.680589296	1.733680335	1.733680335	False		0	0	0	1	1	21	3.538207179	7.03841938	2.225703929	3.519811167	6.210005843	2.531352432
63	550	294	43.5	2.107393356	2.004486538	2.072864243	2.28899007	0.569092741	0.544624752	0.562530614	0.610235907	0.860360532	0.82542377	0.849322632	0.922571674	2.099301539	1.996343651	2.064712112	2.064712112	0.012121108	0.010347397	0.012737989	0.012737989	1.425423982	1.367844013	1.407267388	1.407267388	False		0	0	0	1	1	23	3.470368872	6.897834996	2.13900205	3.46258721	6.223544116	2.38453641
64	274	335	43.25	1.950252811	1.868160887	1.923699529	2.094358819	0.577766698	0.554409147	0.569590264	0.620932577	0.921213823	0.886735656	0.910312557	0.984890657	1.934881326	1.85316537	1.908433828	1.908433828	-0.017234524	-0.018282463	-0.018354467	-0.018354467	1.53158653	1.474422783	1.513522989	1.513522989	False		0	0	0	1	1	24	3.319251454	6.908336016	2.165444344	3.304469152	6.188005079	2.430666722
67	479	351	44.5	1.715063033	1.63540167	1.689058646	1.856168281	0.674771639	0.642395752	0.662811974	0.757094153	1.109213425	1.053727863	1.089840346	1.241140116	1.682684249	1.604776838	1.657331908	1.657331908	-0.038833579	-0.035540521	-0.038347311	-0.038347311	1.855197428	1.762288968	1.822726369	1.822726369	True		0	0	0	1	1	27	3.093076397	7.02577386	2.247134926	3.061938678	6.161856448	2.571283841
68	633	349	43.75	2.704877312	2.567727962	2.661449772	2.93316341	0.621802168	0.593473102	0.61384342	0.670384469	0.92744186	0.88843331	0.916448863	0.994489827	2.705643378	2.567949634	2.66195777	2.66195777	0.019473031	0.016582385	0.018704381	0.018704381	1.529004931	1.465102355	1.511079904	1.511079904	False		0	0	0	1	1	28	4.04495153	6.961647019	2.168150583	4.045688233	6.232444632	2.429544952
69	750	340	44.25	4.068437439	3.861532019	4.016528106	4.430586371	0.76454641	0.708564103	0.749172077	0.855313881	1.093037738	1.026704019	1.07587786	1.200480926	4.088630138	3.881375439	4.036665828	4.036665828	0.050744995	0.037903198	0.046523487	0.046523487	1.786646454	1.677521503	1.758388728	1.758388728	False		0	0	0	1	1	29	5.356246999	7.134458585	2.24010618	5.37566572	6.270303651	2.541496709
70	351	393	44.75	2.545407299	2.44460612	2.518108078	2.714839428	0.560847272	0.53771634	0.55450083	0.597054303	0.879016516	0.84284361	0.868945488	0.93634587	2.54573386	2.445005687	2.518471727	2.518471727	-0.009950617	-0.009609914	-0.009765648	-0.009765648	1.449487844	1.389770296	1.432848318	1.432848318	False		0	0	0	1	1	30	3.891593933	6.88785272	2.147108547	3.891907976	6.196823253	2.394992767
72	696	419	44.5	3.307966814	3.138060734	3.258095517	3.606161446	0.624102359	0.593055492	0.614472819	0.681491776	0.917173014	0.871540617	0.902957629	1.000954179	3.322591313	3.151840996	3.272524001	3.272524001	0.025620293	0.024373626	0.025260468	0.025260468	1.501030582	1.42644222	1.477741497	1.477741497	False		0	0	0	1	1	32	4.624924878	6.964431716	2.16368851	4.638988826	6.239886739	2.417389389
74	300	476	44.75	1.588210814	1.524031203	1.569451689	1.697646048	0.468093976	0.444913689	0.46015718	0.508988262	0.703109446	0.672706327	0.693084576	0.756431179	1.578662501	1.514994257	1.560124627	1.560124627	0.013519382	0.009975288	0.012046547	0.012046547	1.167232354	1.116681674	1.150522271	1.150522271	False		0	0	0	1	1	37	2.971086368	6.77556208	2.070672476	2.961904037	6.225236919	2.272345617
76	390	513	44.25	1.559919452	1.494724006	1.537679847	1.671517811	0.562459622	0.542219355	0.55695029	0.593284298	0.858053686	0.829071297	0.848509407	0.907309045	1.539980512	1.475184589	1.51785561	1.51785561	0.009396793	0.007893024	0.010061067	0.010061067	1.431055455	1.382937046	1.415222867	1.415222867	False		0	0	0	1	1	39	2.943879401	6.889804692	2.137999667	2.924704712	6.220245957	2.386983427
77	746	517	43.75	2.038440936	1.908993759	1.986421963	2.268905529	0.79395848	0.738772563	0.771831356	0.890510601	1.191177839	1.113750793	1.159872144	1.328167422	2.007977116	1.880576961	1.95679281	1.95679281	0.026745358	0.021415001	0.024774661	0.024774661	1.988854781	1.859525152	1.936557993	1.936557993	False		0	0	0	1	1	41	3.404059368	7.170065947	2.282750536	3.374763212	6.241248785	2.629361341
80	671	577	44.0	1.420858237	1.349769821	1.395159318	1.542876776	0.800941988	0.770626741	0.791728467	0.852086008	1.262572575	1.214822039	1.246545031	1.348685419	1.372363863	1.302729415	1.34711271	1.34711271	-0.008957204	-0.008564686	-0.007855421	-0.007855421	2.120966142	2.041053871	2.094175527	2.094175527	False		0	0	0	1	1	45	2.810148341	7.178520446	2.313773355	2.763512735	6.198025915	2.686767069
81	501	661	44.75	1.269320029	1.213074025	1.25085296	1.364921657	0.597931378	0.577749728	0.592408833	0.633387301	0.929676472	0.898518406	0.921066036	0.986342797	1.23849883	1.182985589	1.220170213	1.220170213	0.000579662	0.000479324	0.000619559	0.000619559	1.557849388	1.505877247	1.543538056	1.543538056	False		0	0	0	1	1	49	2.664418526	6.93274814	2.169121579	2.63477869	6.209571605	2.442078598
82	754	696	43.25	2.526074666	2.342886463	2.462646462	2.839013805	0.650381417	0.596493975	0.633334522	0.745726779	0.9424109	0.873416282	0.920392238	1.063716899	2.521980043	2.339129894	2.458550936	2.458550936	0.039322319	0.030163186	0.036571974	0.036571974	1.557564621	1.44350364	1.521250311	1.521250311	False		0	0	0	1	1	52	3.873002311	6.996246137	2.17465501	3.869064634	6.256474929	2.441954859
84	652	732	44.25	1.203590233	1.144139792	1.18136605	1.30364664	0.788071672	0.759695619	0.778302776	0.837607993	1.289879192	1.234388245	1.267130453	1.394245861	1.148614558	1.091361135	1.127338099	1.127338099	-0.038238264	-0.031032043	-0.033429637	-0.033429637	2.171164803	2.077894564	2.132890817	2.132890817	False		0	0	0	1	1	54	2.601208124	7.162939156	2.325638771	2.548339643	6.16257716	2.708579657
86	465	67	43.75	1.785083243	1.674797492	1.743948317	1.981583413	1.109556632	1.026735786	1.077964712	1.256697364	1.989292604	1.875196084	1.943937881	2.19420548	1.698739849	1.593233261	1.65956395	1.65956395	-0.164487659	-0.174200058	-0.167030161	-0.167030161	3.34968029	3.157696158	3.27331712	3.27331712	False		0	0	0	1	2	3	3.160412763	7.552140982	2.629551587	3.077378873	6.009734876	3.220674442
87	731	83	43.25	1.952333189	1.815593605	1.911618935	2.166440276	0.805109656	0.753001109	0.790372017	0.896964535	1.152816315	1.07247812	1.130598862	1.29067601	1.922402256	1.787733532	1.882197191	1.882197191	0.062695613	0.062327938	0.062279788	0.062279788	1.925161291	1.791011365	1.888112835	1.888112835	True		0	0	0	1	2	5	3.321252093	7.183565982	2.266081484	3.292468399	6.284771521	2.601684909
88	49	111	43.0	1.906791536	1.744855112	1.831060178	2.206176866	0.657666817	0.593754016	0.630239529	0.771936685	1.143916197	1.053334891	1.103410704	1.311748078	1.876424245	1.716652674	1.801588274	1.801588274	-0.078879718	-0.084420087	-0.080189653	-0.080189653	1.910830021	1.759711431	1.84331179	1.84331179	False		0	0	0	1	2	6	3.27745603	7.005066116	2.262214158	3.248252705	6.113375081	2.59545761
89	363	100	44.25	1.7145959	1.623111631	1.681549424	1.8692068	0.978186854	0.920580515	0.955692509	1.097656924	1.785829157	1.691119843	1.746657085	1.990737377	1.639539009	1.552023185	1.608238857	1.608238857	-0.166048774	-0.16296948	-0.163464711	-0.163464711	3.005121677	2.845758285	2.939124871	2.939124871	True		0	0	0	1	2	7	3.092627169	7.393099771	2.541141573	3.020447176	6.007844932	3.07095501
90	261	137	44.5	1.523577836	1.436869479	1.493687689	1.672416392	0.625485959	0.587844982	0.611097733	0.696800046	1.065937369	1.014095691	1.046770228	1.168925397	1.489733526	1.404394968	1.46039732	1.46039732	-0.059722556	-0.063982324	-0.061778595	-0.061778595	1.784990194	1.698397508	1.752936926	1.752936926	True		0	0	0	1	2	8	2.908930743	6.966106754	2.228330385	2.876383671	6.136567464	2.540777023
93	440	157	44.0	1.868573944	1.769793643	1.834583629	2.033742945	0.657011584	0.622241164	0.645812629	0.713808215	1.070090148	1.010641961	1.051639865	1.169363398	1.842025008	1.744829738	1.808453613	1.808453613	-0.032377945	-0.028872172	-0.031682679	-0.031682679	1.786028613	1.686719202	1.755265189	1.755265189	False		0	0	0	1	2	11	3.240703302	7.004272867	2.230134872	3.215171976	6.169671883	2.541228242
94	691	165	44.0	1.729813865	1.631753301	1.69519207	1.893463825	1.029223811	0.97122954	1.01291822	1.12153307	1.697790761	1.614779621	1.673929891	1.829761591	1.660642093	1.565668223	1.62676658	1.62676658	-0.059047568	-0.063772199	-0.060012551	-0.060012551	2.855233912	2.715866439	2.815286152	2.815286152	False		0	0	0	1	2	12	3.107261836	7.454887036	2.502886664	3.040741388	6.13738463	3.005824986
95	79	201	44.5	1.712313471	1.619333229	1.676290747	1.876929785	0.622935569	0.587694281	0.610727148	0.682764923	1.11466426	1.056555206	1.093390932	1.212444761	1.679530724	1.588178118	1.644060422	1.644060422	-0.094126579	-0.091969824	-0.092634991	-0.092634991	1.864509156	1.767374422	1.828983396	1.828983396	False		0	0	0	1	2	13	3.090432224	6.963019157	2.249503451	3.058906025	6.094916655	2.575330023
97	607	210	43.75	1.550508122	1.463859935	1.521599169	1.69050034	0.926487232	0.88084462	0.912020692	1.005780997	1.596235146	1.525389343	1.574128861	1.719446365	1.483812769	1.399734113	1.455664594	1.455664594	-0.096349679	-0.096516163	-0.096617785	-0.096617785	2.68576741	2.566875948	2.648701913	2.648701913	False		0	0	0	1	2	15	2.934828803	7.330510257	2.458758181	2.870689854	6.092225287	2.932187504
98	255	236	44.75	1.398147324	1.329686105	1.377904254	1.517254797	0.547234294	0.517223362	0.53766297	0.597332498	0.896977833	0.851158745	0.883158812	0.973260937	1.372210128	1.305138629	1.352395065	1.352395065	-0.02988066	-0.030424809	-0.030566617	-0.030566617	1.500029983	1.423354392	1.476897588	1.476897588	False		0	0	0	1	2	17	2.788307928	6.871372335	2.154913193	2.763364893	6.17269519	2.416954604
99	511	220	43.25	1.950497896	1.848461369	1.913169721	2.12130473	0.66091752	0.621971358	0.647740382	0.723869665	1.056909542	0.998045526	1.035916584	1.155426914	1.92657471	1.826015048	1.889752681	1.889752681	-0.020448417	-0.021475666	-0.020098166	-0.020098166	1.762198665	1.663938873	1.727172173	1.727172173	False		0	0	0	1	2	18	3.319487145	7.00900154	2.224407566	3.296480924	6.184114219	2.530873527
100	417	248	43.75	1.603661538	1.520463099	1.574188164	1.74796087	0.637580171	0.606722552	0.62620632	0.69725498	1.024010218	0.973225947	1.002569228	1.126536749	1.574215445	1.492397009	1.545448531	1.545448531	-0.021300793	-0.019465837	-0.018897122	-0.018897122	1.712337276	1.627480427	1.676412304	1.676412304	True		0	0	0	1	2	19	2.985944873	6.980748464	2.210111977	2.957627434	6.183082301	2.509207492
101	696	257	44.75	1.614276376	1.524914737	1.587907751	1.763521645	0.740996903	0.698109587	0.730413752	0.810154086	1.1500833	1.092318158	1.136327295	1.245177012	1.577112544	1.489436121	1.55103377	1.55103377	0.001829329	-0.003894957	0.000118746	0.000118746	1.926414706	1.829801318	1.903496282	1.903496282	False		0	0	0	1	2	20	2.996152848	7.105948663	2.26489392	2.96041349	6.211084499	2.60222955
102	567	296	43.75	1.75573545	1.667215102	1.724715033	1.906026373	0.817468284	0.78525487	0.807670124	0.875497805	1.357653473	1.301439038	1.339681604	1.455028768	1.708580801	1.621666308	1.678014191	1.678014191	-0.054438069	-0.050479152	-0.052659735	-0.052659735	2.276714475	2.182721855	2.246712305	2.246712305	False		0	0	0	1	2	23	3.132189859	7.198527804	2.355088409	3.086842626	6.142965064	2.754443659
103	217	331	44.75	1.372276942	1.31093836	1.352729547	1.47618318	0.682443791	0.658264895	0.675388535	0.724860298	1.163166639	1.122358328	1.151076686	1.234713619	1.328986989	1.268878167	1.309773803	1.309773803	-0.063971861	-0.061904838	-0.063245317	-0.063245317	1.952872244	1.884588254	1.932666282	1.932666282	False		0	0	0	1	2	24	2.763429146	7.035062056	2.270578962	2.721798478	6.131423095	2.613726019
104	320	309	44.25	1.445760073	1.378646715	1.421603823	1.564413304	0.598329028	0.570218993	0.589190717	0.647184125	0.949031795	0.908986927	0.935681867	1.02295142	1.41758329	1.35152505	1.393739745	1.393739745	-0.012127956	-0.014452223	-0.01266201	-0.01266201	1.587665563	1.520779808	1.565398673	1.565398673	True		0	0	0	1	2	25	2.834095701	6.93322955	2.177531956	2.806998921	6.194187283	2.45503448
105	74	364	43.75	1.353156023	1.262690512	1.31430408	1.512066899	0.646478194	0.605000965	0.625872522	0.769325583	1.158380215	1.069885917	1.112162513	1.385222251	1.309749056	1.222882382	1.272960569	1.272960569	-0.096805895	-0.081557584	-0.087823082	-0.087823082	1.945071271	1.796252596	1.867201627	1.867201627	True		0	0	0	1	2	26	2.745041123	6.991520747	2.268499139	2.703297926	6.091672974	2.610336299
107	654	339	44.25	1.293871127	1.223750963	1.269081308	1.41319313	1.142311908	1.094905036	1.124461517	1.237601507	1.968901743	1.885941639	1.936056056	2.140741003	1.198053433	1.131628788	1.174791858	1.174791858	-0.11656481	-0.11085908	-0.113400031	-0.113400031	3.323596154	3.18382793	3.268207054	3.268207054	False		0	0	0	1	2	28	2.688028591	7.591795755	2.620691242	2.595883547	6.067752087	3.209340225
108	748	338	44.5	1.45588605	1.366199435	1.427956543	1.608138454	1.103119885	1.024307765	1.075639773	1.274673375	1.788923373	1.68779346	1.759668983	2.009933995	1.374966912	1.289693007	1.348270403	1.348270403	-0.041931744	-0.055979852	-0.050668374	-0.050668374	3.01489414	2.844587504	2.96566327	2.96566327	True		0	0	0	1	2	29	2.843833554	7.544348413	2.542486088	2.76601601	6.158105693	3.075201392
109	359	396	44.0	1.178431869	1.124570897	1.159791745	1.267760778	0.846244631	0.814141331	0.835902159	0.898746857	1.436295118	1.38340373	1.417966533	1.526406209	1.113671998	1.061966553	1.09577937	1.09577937	-0.073139655	-0.071340089	-0.071733791	-0.071733791	2.420439275	2.331489494	2.389614858	2.389614858	False		0	0	0	1	2	30	2.577014069	7.233365535	2.389260193	2.514736416	6.120324218	2.816895719
110	538	386	44.0	1.591169382	1.514974878	1.567366856	1.71785017	0.576717467	0.547941544	0.568153588	0.624114381	0.8661305	0.822718866	0.852527289	0.935743003	1.571405652	1.496279651	1.547939552	1.547939552	0.018374834	0.017567944	0.018574838	0.018574838	1.444236863	1.371787692	1.421533343	1.421533343	False		0	0	0	1	2	31	2.973931535	6.907065777	2.141509247	2.95492534	6.231115113	2.392711082
111	263	414	44.25	1.414945857	1.3566172	1.39591858	1.514114467	0.477950474	0.457806065	0.471147882	0.512464385	0.715068316	0.686843128	0.705865304	0.763585975	1.400847983	1.343021519	1.381984256	1.381984256	0.016537056	0.014616611	0.015676549	0.015676549	1.190579608	1.143628263	1.175270961	1.175270961	False		0	0	0	1	2	32	2.80446258	6.787494728	2.075868907	2.790905071	6.228890229	2.28249059
112	729	427	44.5	1.443541794	1.358151455	1.413977163	1.588425643	1.070133	1.011458866	1.049053966	1.172437634	1.758150839	1.670171597	1.726527955	1.909055699	1.364292789	1.282579982	1.336074697	1.336074697	-0.0552784	-0.057577427	-0.056099233	-0.056099233	2.962811244	2.814779365	2.90958362	2.90958362	False		0	0	0	1	2	34	2.831962447	7.504413246	2.529114644	2.755751022	6.141947727	3.052570057
113	451	432	44.25	1.227854445	1.171161501	1.208881668	1.322466039	0.64685808	0.622354758	0.638299692	0.689925242	1.02186674	0.984297847	1.009036833	1.087283677	1.190311344	1.134745644	1.171732025	1.171732025	-0.008983338	-0.00932318	-0.009291543	-0.009291543	1.715251259	1.652391643	1.693777711	1.693777711	False		0	0	0	1	2	35	2.6245423	6.991980651	2.209180582	2.588438209	6.197994277	2.510473692
114	43	480	43.75	1.723976034	1.50805658	1.617855689	2.152732331	0.502765171	0.463196713	0.487183395	0.575757911	0.866166432	0.78086181	0.832363025	1.00261757	1.707119211	1.491849342	1.600805933	1.600805933	-0.056192375	-0.040506097	-0.049786874	-0.049786874	1.441980801	1.300771857	1.38638305	1.38638305	False		0	0	0	1	2	36	3.101647767	6.817536337	2.14152486	3.085437059	6.140841235	2.391730767
116	550	480	44.5	0.953210475	0.901340557	0.936111329	1.040384743	0.880014062	0.847668424	0.871214532	0.933333987	1.461381666	1.406147026	1.4446331	1.554546548	0.881935081	0.832412072	0.865517549	0.865517549	-0.054332547	-0.051292831	-0.052396215	-0.052396215	2.46700367	2.374036767	2.438837628	2.438837628	False		0	0	0	1	2	38	2.360425312	7.274248084	2.400160933	2.291881872	6.143092813	2.837129127
117	246	509	44.75	0.927162169	0.884359535	0.913746971	0.999554306	0.560701431	0.538390872	0.552194347	0.613310663	0.89139225	0.85729466	0.878484889	0.971121901	0.891260121	0.849670099	0.878365006	0.878365006	-0.010758948	-0.011177263	-0.010991329	-0.010991329	1.498754677	1.441552231	1.477052531	1.477052531	True		0	0	0	1	2	39	2.335375426	6.88767616	2.152486116	2.300849488	6.195844656	2.416400451
118	372	491	44.5	1.02451462	0.977049711	1.010187932	1.104291604	0.549713944	0.527978983	0.54374252	0.587308772	0.852593563	0.819232671	0.842871162	0.910624506	0.993191782	0.946790901	0.979164365	0.979164365	0.002513021	0.002222217	0.002793292	0.002793292	1.431117323	1.375248248	1.414843957	1.414843957	False		0	0	0	1	2	40	2.4289964	6.874374293	2.135627105	2.398874153	6.211912203	2.38701031
119	653	518	43.0	1.292909975	1.22773786	1.268585765	1.408890572	1.096334356	1.045908844	1.071171582	1.267125104	1.819971694	1.737218958	1.777748054	2.080826545	1.206462864	1.145081579	1.184268477	1.184268477	-0.067751456	-0.065218406	-0.065932534	-0.065932534	3.070504619	2.931002489	2.999169458	2.999169458	True		0	0	0	1	2	41	2.68710428	7.536133596	2.555977369	2.603970648	6.126847375	3.099365552
120	748	518	42.25	2.081959959	1.949463218	2.029702741	2.31426366	0.75600658	0.702178319	0.736092931	0.847000687	1.094207762	1.02347054	1.068311414	1.215368933	2.05856444	1.927626055	2.006795553	2.006795553	0.050316117	0.042099268	0.047117174	0.047117174	1.823293744	1.705386755	1.780194359	1.780194359	False		0	0	0	1	2	42	3.445910325	7.124119945	2.240614585	3.423411546	6.269784435	2.557420884
122	573	571	44.25	1.237869409	1.177551187	1.217870587	1.336616068	0.676720407	0.646429373	0.666405468	0.737404693	1.042360328	0.996491001	1.026132429	1.12981924	1.199253348	1.140506389	1.179839789	1.179839789	0.007791187	0.006962609	0.007893658	0.007893658	1.749905609	1.673002563	1.722675037	1.722675037	True		0	0	0	1	2	46	2.634173394	7.028133111	2.218085564	2.59703747	6.21830215	2.525531883
125	44	671	43.25	1.021797162	0.875685089	0.948463049	1.292629875	0.739975376	0.671884714	0.712486245	0.863389035	1.40145099	1.263350771	1.345767073	1.624431252	0.955803453	0.815199446	0.8843744	0.8843744	-0.156534075	-0.136079408	-0.148256223	-0.148256223	2.36395415	2.131800535	2.27059819	2.27059819	True		0	0	0	1	2	50	2.426383101	7.104711964	2.374119539	2.362918902	6.019363786	2.792351504
127	523	649	44.75	1.116974116	1.065539416	1.101111862	1.202834339	0.535510666	0.515078249	0.527948454	0.57337308	0.804643343	0.774749676	0.794516757	0.858549263	1.090700409	1.040024131	1.075129277	1.075129277	0.01841551	0.017238228	0.017369083	0.017369083	1.348012206	1.298104981	1.331078712	1.331078712	False		0	0	0	1	2	52	2.517911965	6.857179269	2.114791522	2.492645317	6.231164356	2.350899035
133	69	68	44.5	2.110830548	1.905741728	2.012247513	2.542543941	0.938666544	0.835121201	0.893033824	1.132606837	1.733306744	1.570771891	1.661877465	2.026363038	2.047765406	1.848433614	1.95152726	1.95152726	-0.173907557	-0.173093219	-0.17363959	-0.17363959	2.908945986	2.636294425	2.789271132	2.789271132	False		0	0	0	1	3	2	3.473674317	7.345254991	2.518319257	3.413026435	5.998330793	3.02916424
135	559	62	43.75	2.481739257	2.33462143	2.427056921	2.74470645	1.111681803	1.045126609	1.085190686	1.241123279	1.925385374	1.83220113	1.889572254	2.108952107	2.414686375	2.27022215	2.361064606	2.361064606	-0.124794349	-0.131386532	-0.128248413	-0.128248413	3.228914409	3.073113551	3.16900367	3.16900367	False		0	0	0	1	3	4	3.830366259	7.554713795	2.601782279	3.765883484	6.057789095	3.168198612
136	701	89	44.75	1.847853043	1.735961637	1.813705785	2.029860347	1.1408886	1.088691962	1.129218144	1.226933023	1.927259331	1.841959236	1.904438316	2.073912497	1.766796504	1.657833166	1.733340349	1.733340349	-0.093954401	-0.091362937	-0.090948182	-0.090948182	3.243158871	3.100142605	3.204970078	3.204970078	False		0	0	0	1	3	5	3.220776624	7.590072645	2.602596561	3.142826946	6.0951251	3.174388191
138	301	139	44.5	1.773216933	1.678501596	1.744851677	1.934872641	0.887219221	0.843553851	0.874426548	0.963803606	1.639701688	1.564845664	1.617507582	1.772221144	1.708659057	1.616589426	1.681072028	1.681072028	-0.164274821	-0.159875793	-0.162815591	-0.162815591	2.755753605	2.630187478	2.71852937	2.71852937	False		0	0	0	1	3	7	3.149001283	7.28297092	2.477645492	3.086917883	6.009992546	2.962598276
139	478	134	44.5	1.909941623	1.814328679	1.881172848	2.073137884	1.022389536	0.965388429	1.004008788	1.142257751	1.895770366	1.797513356	1.864195508	2.100220743	1.832230871	1.740719652	1.80482304	1.80482304	-0.192689082	-0.186728218	-0.190845743	-0.190845743	3.188559736	3.02323903	3.135399847	3.135399847	True		0	0	0	1	3	8	3.280485376	7.446613206	2.588913809	3.205753243	5.975593169	3.150663486
140	615	135	44.25	1.724150709	1.630230032	1.690821559	1.882943708	1.218456235	1.156953977	1.200905818	1.318615543	2.172632956	2.075014547	2.143423278	2.336081232	1.624910992	1.53508884	1.59269374	1.59269374	-0.172003501	-0.170957769	-0.17081482	-0.17081482	3.662332408	3.498067485	3.613271735	3.613271735	False		0	0	0	1	3	9	3.101815746	7.683978951	2.709217607	3.006379844	6.000635915	3.356529694
144	547	201	44.75	2.560603008	2.433143202	2.523531943	2.776400096	0.78272298	0.743048142	0.770893859	0.850098425	1.324883807	1.257628036	1.30326995	1.440384524	2.533145723	2.407135066	2.49662559	2.49662559	-0.071915157	-0.068216809	-0.069822866	-0.069822866	2.206979229	2.094901123	2.170893028	2.170893028	False		0	0	0	1	3	14	3.906207197	7.156463827	2.340849161	3.879802338	6.121806641	2.724141931
146	293	234	44.25	1.461138232	1.389600511	1.435615648	1.581549084	0.89875877	0.856649	0.885426067	0.966439316	1.621534762	1.543563911	1.596677537	1.748836259	1.390889791	1.322701911	1.366375641	1.366375641	-0.13978169	-0.131947953	-0.137180218	-0.137180218	2.730323664	2.599059464	2.68852383	2.68852383	False		0	0	0	1	3	16	2.848884422	7.296941134	2.469751504	2.781328572	6.039644855	2.951548323
147	461	243	43.75	2.716382893	2.588672163	2.67175335	2.936659955	0.685419462	0.650238129	0.672647895	0.748123826	1.120325733	1.06335909	1.098938047	1.222581889	2.705237596	2.578321679	2.660979152	2.660979152	-0.039722023	-0.038077574	-0.038682429	-0.038682429	1.856612515	1.762025278	1.821042569	1.821042569	False		0	0	0	1	3	17	4.056016107	7.038664516	2.251963504	4.045298005	6.160780864	2.571898732
149	174	263	44.0	1.846667222	1.769280608	1.822125855	1.97792204	0.70295741	0.673345526	0.693732196	0.751700034	1.22123494	1.172884013	1.207057847	1.29522506	1.810107114	1.734074365	1.785922178	1.785922178	-0.082530655	-0.081024575	-0.082623444	-0.082623444	2.043283113	1.962460357	2.019617164	2.019617164	False		0	0	0	1	3	19	3.219636255	7.059896617	2.295811107	3.18447748	6.108955119	2.653011828
150	631	265	44.0	1.229874311	1.158415237	1.205611058	1.346353596	1.136251723	1.092948843	1.122290312	1.212815019	1.999608488	1.914170179	1.9699142	2.150915951	1.130718357	1.06308175	1.107796152	1.107796152	-0.141883027	-0.130490082	-0.136837325	-0.136837325	3.376899191	3.232942591	3.326856742	3.326856742	False		0	0	0	1	3	20	2.626484745	7.584459066	2.634034099	2.531129395	6.037100898	3.232501743
151	750	262	43.75	2.016166229	1.898312786	1.986527585	2.212979343	1.230842349	1.154719689	1.216348184	1.35103807	2.001313884	1.910040371	1.98294074	2.175463222	1.934126712	1.819447424	1.904997447	1.904997447	-0.051883049	-0.069389243	-0.054551489	-0.054551489	3.366078799	3.213014665	3.33537055	3.33537055	False		0	0	0	1	3	21	3.38263844	7.698974048	2.634775137	3.303743462	6.146058267	3.227800009
153	540	298	44.25	1.395447424	1.323945888	1.370888395	1.515390713	1.001330891	0.961811092	0.989800188	1.066428022	1.754352507	1.687518164	1.731708082	1.872914562	1.315384422	1.246531244	1.291715393	1.291715393	-0.121448657	-0.118112947	-0.118457819	-0.118457819	2.957195057	2.844856849	2.919139091	2.919139091	False		0	0	0	1	3	23	2.785711514	7.421118815	2.527464173	2.708717291	6.061839517	3.050129682
156	454	340	44.75	1.885902167	1.799608299	1.858952832	2.043946069	0.833001594	0.791307374	0.814157025	0.98378667	1.424816588	1.353334036	1.394629297	1.661216806	1.837363508	1.753687086	1.811727471	1.811727471	-0.082231041	-0.078045453	-0.081742751	-0.081742751	2.388587881	2.268608078	2.337754434	2.337754434	True		0	0	0	1	3	27	3.257367342	7.217333015	2.384272482	3.210689148	6.109317843	2.803055483
157	625	362	44.25	1.945268025	1.843593538	1.911039099	2.123839592	0.953847239	0.912657884	0.941237474	1.034007792	1.593944405	1.524782886	1.573056847	1.723409817	1.887364472	1.787824148	1.853702935	1.853702935	-0.069291547	-0.066009752	-0.068454823	-0.068454823	2.674986743	2.559219912	2.640085308	2.640085308	True		0	0	0	1	3	28	3.314457733	7.363633314	2.457762795	3.258773598	6.124982883	2.927503032
158	723	349	43.75	2.054385681	1.950221814	2.01880647	2.229682711	1.06710706	1.006118343	1.0455331	1.170759664	1.738739884	1.648586189	1.708957579	1.888436855	1.989741478	1.888981025	1.955260987	1.955260987	-0.048673337	-0.051819323	-0.051133721	-0.051133721	2.919164483	2.767764643	2.869169883	2.869169883	False		0	0	0	1	3	29	3.419392957	7.500749929	2.520680093	3.357226538	6.149944066	3.033604436
159	534	393	44.25	2.045658498	1.948412804	2.014884168	2.209873382	1.010267374	0.962670993	0.995740966	1.098776658	1.724770472	1.646235082	1.699597622	1.870821383	1.981704045	1.887280651	1.951843011	1.951843011	-0.096583277	-0.093762245	-0.09495122	-0.09495122	2.895575576	2.763800473	2.853330965	2.853330965	True		0	0	0	1	3	30	3.411000283	7.431937659	2.51461003	3.349497176	6.091942484	3.023354459
160	395	416	44.75	1.207015777	1.153029519	1.190380501	1.29985879	0.776380673	0.748326381	0.76845444	0.822327191	1.302796075	1.253669902	1.288858973	1.384015815	1.151300592	1.099229679	1.135179798	1.135179798	-0.058165492	-0.054712734	-0.057147288	-0.057147288	2.193057424	2.110508856	2.169661404	2.169661404	False		0	0	0	1	3	31	2.604502369	7.148785591	2.331251483	2.550922722	6.138452505	2.718092554
166	547	548	44.5	1.555663806	1.488890268	1.534066738	1.674195286	0.756993036	0.727684752	0.748986645	0.806210773	1.213927322	1.168223753	1.200546593	1.290470774	1.513189997	1.447835863	1.491963636	1.491963636	-0.022546812	-0.022469359	-0.021940752	-0.021940752	2.035940979	1.95943227	2.013577091	2.013577091	False		0	0	0	1	3	39	2.939786872	7.125314186	2.292635762	2.898941065	6.181573823	2.649821486
169	449	563	44.0	1.381049978	1.323035887	1.360881298	1.481026068	0.761534147	0.737910366	0.753441903	0.802824319	1.233810495	1.195364361	1.221894577	1.298607414	1.333497349	1.276636882	1.313638294	1.313638294	-0.029881939	-0.028778031	-0.030300379	-0.030300379	2.07277921	2.008451764	2.052879863	2.052879863	False		0	0	0	1	3	42	2.771865916	7.130811826	2.301275504	2.726135958	6.172693641	2.665828629
172	705	624	44.75	2.103526344	2.006771185	2.071070926	2.274430405	0.684698401	0.654496283	0.672951244	0.750250811	1.047455563	1.00454385	1.030473857	1.139876817	2.083551471	1.987382902	2.051455985	2.051455985	0.008667261	0.006207659	0.007872807	0.007872807	1.743461576	1.672220757	1.715167235	1.715167235	True		0	0	0	1	3	46	3.46665008	7.037791571	2.220299573	3.447440835	6.219362758	2.522731788
174	376	701	44.5	1.579286126	1.517370201	1.561656194	1.680179335	0.545932865	0.524995701	0.538726116	0.581498909	0.85512998	0.824401794	0.845222429	0.910844989	1.55995579	1.498621319	1.542564446	1.542564446	-0.005355504	-0.006459678	-0.006177993	-0.006177993	1.425748685	1.374606056	1.409218286	1.409218286	False		0	0	0	1	3	49	2.962503759	6.869796777	2.136729242	2.943914347	6.20238627	2.384677501
177	736	716	44.5	1.14262493	1.067226525	1.113666117	1.270825016	1.005325616	0.943116152	0.978005095	1.12271696	1.666505404	1.560924531	1.619891241	1.857407053	1.06256347	0.992171444	1.035909828	1.035909828	-0.06041652	-0.055092852	-0.057940332	-0.057940332	2.812309	2.634188616	2.733592957	2.733592957	False		0	0	0	1	3	52	2.542579594	7.42595498	2.489292385	2.465586855	6.135727325	2.987173026
178	701	71	44.0	3.026644294	2.864505904	2.978166125	3.288758361	0.915225492	0.860854926	0.8978109	1.018303808	1.395679406	1.311330124	1.366758922	1.549817688	3.004931374	2.844560416	2.957215021	2.957215021	0.013451865	0.013488256	0.014659846	0.014659846	2.319165953	2.178642282	2.27086108	2.27086108	True		0	0	0	1	4	4	4.354385326	7.316876369	2.371611639	4.333504652	6.22515518	2.7728899
180	430	95	44.0	4.491385739	4.307053978	4.43293937	4.800671592	0.911743859	0.85356985	0.886368121	1.042457851	1.602347136	1.514531149	1.563903543	1.815062783	4.48872584	4.305893971	4.431423465	4.431423465	-0.128093312	-0.129555041	-0.12874105	-0.12874105	2.644844205	2.498816046	2.580528619	2.580528619	True		0	0	0	1	4	6	5.762983876	7.312661373	2.461413995	5.76042593	6.053795247	2.914405337
182	341	134	43.0	2.752069799	2.625763643	2.711300611	2.968432894	0.753526475	0.718508739	0.740728135	0.815342741	1.30448392	1.244509632	1.283979775	1.404682933	2.730093088	2.604802177	2.689723843	2.689723843	-0.088981691	-0.085265688	-0.088548409	-0.088548409	2.168968797	2.069245526	2.134833085	2.134833085	False		0	0	0	1	4	9	4.090335151	7.121117436	2.331984894	4.069200797	6.101145251	2.707625437
183	689	163	44.25	2.973731421	2.834785295	2.924471034	3.213494038	0.942540993	0.886168016	0.924763987	1.033627515	1.510040572	1.431954068	1.485820857	1.636359864	2.94364773	2.806582135	2.89483559	2.89483559	-0.031781984	-0.037837344	-0.033924737	-0.033924737	2.514447241	2.384162588	2.474145025	2.474145025	False		0	0	0	1	4	12	4.30350058	7.349945546	2.421304458	4.274569983	6.170393375	2.857744558
184	135	195	44.25	1.930005048	1.845307302	1.900734652	2.075613714	0.765892011	0.731926069	0.75472159	0.823224287	1.385785753	1.334668813	1.367563664	1.473963624	1.884893789	1.801564183	1.856131314	1.856131314	-0.124696033	-0.12575099	-0.124138509	-0.124138509	2.321485056	2.236088991	2.291027102	2.291027102	False		0	0	0	1	4	13	3.299779779	7.136087621	2.367312597	3.256397615	6.05790812	2.773897609
185	418	189	44.0	2.921341663	2.778467493	2.872310867	3.167617033	0.717855908	0.683307747	0.705310951	0.777664525	1.206832457	1.148320468	1.184995257	1.312990326	2.909230879	2.766916812	2.860503117	2.860503117	-0.06325653	-0.059927775	-0.061684612	-0.061684612	2.000055679	1.903106671	1.96379857	1.96379857	False		0	0	0	1	4	14	4.253118898	7.077933301	2.289552864	4.241472315	6.132289102	2.634228415
187	328	228	44.25	2.311402102	2.207005959	2.276638711	2.490914328	0.807450037	0.771237271	0.795060335	0.872685093	1.410203936	1.347749986	1.388862424	1.52381342	2.273105641	2.170361058	2.238926558	2.238926558	-0.100379223	-0.096377743	-0.099031133	-0.099031133	2.356329656	2.2520099	2.320666045	2.320666045	False		0	0	0	1	4	16	3.666558052	7.186399336	2.377922915	3.629729478	6.087346969	2.789038469
189	518	251	44.5	2.531750675	2.400858893	2.492912407	2.760021087	0.674306944	0.639065036	0.663042065	0.735598219	1.102429574	1.045835242	1.08323081	1.20312799	2.517689494	2.387499364	2.47921115	2.47921115	-0.038621439	-0.037260342	-0.037494115	-0.037494115	1.829419138	1.735520149	1.797468247	1.797468247	False		0	0	0	1	4	19	3.878460761	7.025211283	2.244187171	3.864938539	6.162113273	2.560082523
191	689	281	44.75	4.095136712	3.904593929	4.046592931	4.417781875	0.6389243	0.603512077	0.628319771	0.700802675	0.935549662	0.88855361	0.920870163	1.016346544	4.125845578	3.934092498	4.07716413	4.07716413	0.025237243	0.020585115	0.024191896	0.024191896	1.518527852	1.441982002	1.494426839	1.494426839	False		0	0	0	1	4	22	5.381922899	6.982375718	2.171673628	5.411454709	6.239423004	2.424992396
193	318	324	44.25	1.964371306	1.760572519	1.814564911	3.037926702	3.295563397	2.396503293	2.454646362	9.937248534	5.853638233	4.630525218	4.744742832	14.1411946	1.638266857	1.507134179	1.555106647	1.555106647	-0.438745267	-0.558445827	-0.573237323	-0.573237323	9.914051346	7.838912678	8.032084782	8.032084782	True		0	0	0	1	4	24	3.332828793	10.19860328	4.308707495	3.019223785	5.677708265	6.073059684
194	596	308	44.0	3.836406399	3.653308078	3.771519956	4.1447003	0.791374463	0.759553892	0.781454763	0.844382316	1.289480576	1.240206185	1.274854853	1.370819545	3.839128555	3.655126685	3.773743063	3.773743063	-0.046418732	-0.046062344	-0.046740621	-0.046740621	2.124551614	2.044003814	2.10082713	2.10082713	False		0	0	0	1	4	25	5.133109605	7.166937639	2.325465562	5.135727423	6.152673576	2.688325047
196	744	364	43.75	4.682710597	4.455326025	4.609273038	5.056942826	0.715469863	0.661894941	0.696497201	0.813934389	1.00907644	0.94442649	0.984789249	1.134120059	4.721653809	4.493365177	4.648139145	4.648139145	0.05236727	0.040952517	0.049179586	0.049179586	1.633235821	1.527329763	1.593240757	1.593240757	True		0	0	0	1	4	27	5.946975336	7.075044665	2.203622873	5.984425872	6.272267638	2.47483591
201	353	455	44.25	3.162976905	3.056529225	3.126610816	3.344005186	0.545608039	0.520160929	0.537103161	0.587410643	0.824261901	0.788601059	0.812306886	0.882262767	3.180284394	3.073753741	3.143875586	3.143875586	0.006905665	0.004629458	0.006171683	0.006171683	1.345656786	1.286908013	1.325973595	1.325973595	False		0	0	0	1	4	32	4.485492368	6.86940353	2.123316282	4.502136468	6.217230103	2.349875546
203	624	476	44.25	3.511534184	3.356224668	3.462099723	3.778298601	0.780623143	0.754508812	0.773114553	0.826303675	1.22943942	1.189285878	1.218866671	1.300826756	3.510926148	3.354746637	3.461075533	3.461075533	-0.017508558	-0.017374781	-0.01806774	-0.01806774	2.028179157	1.962647501	2.011073153	2.011073153	False		0	0	0	1	4	34	4.8206896	7.153921685	2.299376161	4.820104869	6.187673323	2.646448778
205	46	503	44.5	3.251967521	2.883410299	3.054968168	3.982498198	0.433470306	0.398610961	0.4182396	0.502134918	0.723102037	0.651596341	0.690486535	0.848815503	3.277603593	2.905482205	3.078345661	3.078345661	-0.041245527	-0.028952018	-0.034839864	-0.034839864	1.172181799	1.057087414	1.120188505	1.120188505	False		0	0	0	1	4	36	4.571072013	6.733645358	2.079359762	4.595725465	6.158936453	2.274496276
208	384	545	43.5	1.876266786	1.799626043	1.850843585	2.019851729	0.689005575	0.652329775	0.669295052	0.837084173	1.09374133	1.038810779	1.066654652	1.303180482	1.848394905	1.773539281	1.824122906	1.824122906	-0.015471057	-0.016844615	-0.017828912	-0.017828912	1.826089843	1.734071929	1.780499296	1.780499296	True		0	0	0	1	4	39	3.248101281	7.043006	2.240411909	3.221297717	6.190139999	2.55863586
209	482	523	43.75	3.121193098	2.999945947	3.079571457	3.322632181	0.628931145	0.608565276	0.62168585	0.664247236	0.968717369	0.937489547	0.957214179	1.023984454	3.128475833	3.006541973	3.086667856	3.086667856	-0.001523729	-0.001474118	-0.001262264	-0.001262264	1.591889508	1.540932916	1.573065894	1.573065894	False		0	0	0	1	4	40	4.445310116	6.970277627	2.186085836	4.452313707	6.207025161	2.456869891
210	575	555	44.75	2.911343818	2.795070878	2.876872032	3.110169153	0.690685259	0.661185116	0.682370029	0.739202205	1.081964219	1.037145603	1.069917857	1.156649668	2.906888309	2.790894667	2.872421059	2.872421059	-0.010910144	-0.011367112	-0.011404786	-0.011404786	1.788015132	1.713874043	1.768143645	1.768143645	False		0	0	0	1	4	42	4.243504267	7.045039488	2.235294457	4.239219535	6.195661612	2.542091435
214	622	639	44.5	3.155169287	3.03383945	3.118108809	3.360920186	0.599047774	0.5770665	0.592166956	0.636907952	0.909791412	0.879035506	0.900307227	0.963257874	3.166912195	3.044864078	3.129637974	3.129637974	0.005944897	0.00407912	0.005265508	0.005265508	1.491151381	1.440998258	1.475679509	1.475679509	False		0	0	0	1	4	48	4.477984012	6.93409969	2.160481017	4.48927682	6.216066962	2.413096627
219	128	56	44.25	3.090441548	2.875983036	2.993137199	3.494984385	0.797933596	0.717993091	0.761370003	0.939922351	1.319590481	1.218882042	1.27699044	1.489638188	3.074924349	2.862118801	2.978174906	2.978174906	-0.055697594	-0.070586106	-0.064714587	-0.064714587	2.18873887	2.021325475	2.118037323	2.118037323	False		0	0	0	1	5	0	4.415737259	7.174878373	2.338549077	4.400814828	6.141440235	2.716216033
221	531	66	44.75	4.097943472	3.874326147	4.012889751	4.518506054	1.007791412	0.942309636	0.985303605	1.129584529	1.744218759	1.654613255	1.710111786	1.923679186	4.077718566	3.854853418	3.992952526	3.992952526	-0.120586094	-0.128041518	-0.120987332	-0.120987332	2.89282117	2.744437138	2.836339948	2.836339948	False		0	0	0	1	5	4	5.384622078	7.428940165	2.523060803	5.365172384	6.062883768	3.0221576
222	691	74	44.5	4.443452847	4.231568416	4.389450852	4.791530062	0.72365138	0.683649179	0.71189583	0.79471381	1.022578221	0.96124263	1.002977058	1.125903809	4.476303608	4.263645646	4.422354746	4.422354746	0.053022169	0.053001611	0.053982529	0.053982529	1.66035667	1.559812967	1.627986466	1.627986466	False		0	0	0	1	5	5	5.716888231	7.084949519	2.209489738	5.748479837	6.273060484	2.486620604
223	368	111	43.75	4.009752133	3.837145727	3.956007334	4.29648913	0.649889816	0.614504091	0.636842517	0.715023011	1.044843127	0.99181919	1.024692432	1.141054159	4.031698497	3.85865482	3.978047119	3.978047119	-0.032976493	-0.033845631	-0.032959278	-0.032959278	1.705763071	1.618659819	1.672454443	1.672454443	False		0	0	0	1	5	6	5.299811074	6.995650985	2.219164403	5.320916244	6.168947258	2.506350834
224	610	121	44.25	4.651450239	4.448355969	4.583511184	4.996385559	0.878600695	0.830619276	0.8640107	0.957014977	1.429462781	1.361141152	1.410367003	1.54243227	4.663198817	4.459964112	4.594975728	4.594975728	-0.051917682	-0.055510376	-0.05405129	-0.05405129	2.34823258	2.23566266	2.316964447	2.316964447	False		0	0	0	1	5	7	5.916913174	7.272537008	2.38629137	5.928211435	6.146016339	2.785520084
225	46	124	44.5	3.647435457	3.344573925	3.505080059	4.232909113	0.829054891	0.76028799	0.79879767	0.961276391	1.570941409	1.448928962	1.515678621	1.805869096	3.628269021	3.326467401	3.486280193	3.486280193	-0.187031799	-0.176793663	-0.181482372	-0.181482372	2.606194536	2.404117138	2.514758529	2.514758529	False		0	0	0	1	5	8	4.951381837	7.212554988	2.447767412	4.932950041	5.98244209	2.897611078
226	461	127	43.5	3.641992764	3.480299237	3.587913478	3.917242294	1.055507739	1.001709356	1.037488378	1.142474147	1.951423308	1.862137489	1.922270969	2.098672813	3.598713641	3.439108593	3.545288099	3.545288099	-0.202712622	-0.19896417	-0.201936877	-0.201936877	3.252922792	3.104001659	3.204321604	3.204321604	False		0	0	0	1	5	9	4.946147759	7.486707353	2.61309642	4.904527507	5.963458293	3.178630862
228	685	182	44.75	3.260591387	3.105509709	3.218757761	3.521258776	1.154288559	1.086058144	1.134628543	1.278092209	1.994145138	1.897369913	1.961961056	2.187513085	3.206263474	3.053887397	3.16554302	3.16554302	-0.12942187	-0.135368288	-0.128411815	-0.128411815	3.332183479	3.170418657	3.278216156	3.278216156	False		0	0	0	1	5	12	4.57936533	7.606295141	2.631660135	4.527119782	6.052186844	3.213071635
229	360	206	43.5	3.248326657	3.09555498	3.195589861	3.517283245	0.908135368	0.871000055	0.897265285	0.967896804	1.628702165	1.559379706	1.60520691	1.745916658	3.216775177	3.065028512	3.164364793	3.164364793	-0.142933984	-0.135267927	-0.138615399	-0.138615399	2.711322996	2.596174157	2.672312663	2.672312663	False		0	0	0	1	5	13	4.567570701	7.308292797	2.472865921	4.537228576	6.035828569	2.943292053
233	453	223	44.25	3.740395953	3.566541176	3.677304635	4.047227159	0.839979924	0.797090197	0.824551426	0.913005775	1.461247278	1.387740344	1.434990795	1.585538499	3.730183238	3.557155515	3.667365637	3.667365637	-0.106706283	-0.102037442	-0.105142569	-0.105142569	2.4181462	2.296253643	2.374623788	2.374623788	False		0	0	0	1	5	17	5.040779198	7.225781244	2.400102538	5.030957931	6.079687191	2.81589932
234	259	247	44.75	2.867301361	2.750610551	2.83139713	3.079079848	0.756934104	0.720149562	0.744755646	0.819391596	1.338441909	1.277248535	1.317929746	1.444083185	2.84570742	2.730319358	2.810310206	2.810310206	-0.10770034	-0.105018122	-0.10666376	-0.10666376	2.224670295	2.122707412	2.190436076	2.190436076	False		0	0	0	1	5	18	4.201149938	7.125242841	2.346740499	4.180383682	6.078483748	2.731829147
235	622	252	44.25	3.29730176	3.13581604	3.247784912	3.564894797	1.101801317	1.057329597	1.088113632	1.185675282	1.937503526	1.848365959	1.906720723	2.097695578	3.24734986	3.087947822	3.198689515	3.198689515	-0.146023176	-0.133043343	-0.139898384	-0.139898384	3.235279919	3.086607116	3.183828136	3.183828136	False		0	0	0	1	5	19	4.61466861	7.542752105	2.607047923	4.566631345	6.032088676	3.170964587
236	749	254	44.0	4.414155527	4.209607772	4.354948335	4.770333489	1.0505813	0.994323956	1.035875945	1.141257382	1.641226697	1.573574413	1.620883681	1.75920814	4.407352103	4.202589864	4.348130802	4.348130802	-0.013656502	-0.025944646	-0.01515059	-0.01515059	2.712267923	2.600860923	2.678727748	2.678727748	False		0	0	0	1	5	20	5.688713864	7.480743219	2.478308147	5.682171212	6.192336768	2.943702648
237	528	282	44.5	2.724616874	2.593477875	2.686253884	2.951088835	0.932518061	0.89422214	0.923500776	0.997316465	1.629418093	1.563984002	1.614178424	1.74206818	2.681548215	2.551662895	2.643305896	2.643305896	-0.116672272	-0.112738015	-0.11581924	-0.11581924	2.721677085	2.612759137	2.696446429	2.696446429	False		0	0	0	1	5	21	4.063934484	7.337811406	2.47317701	4.022516627	6.067621988	2.947791166
239	211	329	43.5	2.741037094	2.638326966	2.706473367	2.926599392	0.760750155	0.735394609	0.752782635	0.805761073	1.304659874	1.261449841	1.289801413	1.382617285	2.718807612	2.616572441	2.684423741	2.684423741	-0.081820814	-0.079217431	-0.080177574	-0.080177574	2.169460324	2.097816406	2.144811248	2.144811248	False		0	0	0	1	5	23	4.079725324	7.129862695	2.332061351	4.058347888	6.109814479	2.707839018
241	429	316	43.5	3.178464611	3.051696082	3.138101488	3.39873427	0.79423527	0.767827304	0.785743806	0.840733315	1.34166132	1.295106391	1.32463874	1.431153187	3.163483783	3.036874136	3.123309949	3.123309949	-0.07383532	-0.070048246	-0.071312816	-0.071312816	2.224712738	2.147803888	2.196486901	2.196486901	False		0	0	0	1	5	25	4.500386436	7.17040104	2.348139415	4.485979817	6.119482019	2.731847589
242	600	345	44.0	2.428229555	2.317101849	2.387376921	2.633329074	1.201007432	1.154324008	1.186534864	1.286053615	2.110902481	2.026373886	2.087044124	2.258776628	2.348305683	2.240074123	2.308062684	2.308062684	-0.153302652	-0.1456924	-0.152408436	-0.152408436	3.545136437	3.403418019	3.50530166	3.50530166	False		0	0	0	1	5	26	3.77890756	7.662854773	2.682394154	3.702047135	6.023275869	3.305605081
243	509	374	44.0	3.223686242	3.087686512	3.17597429	3.458192146	0.784261108	0.751348408	0.77327774	0.842148793	1.291101055	1.233541412	1.271671849	1.392198965	3.212884376	3.077535279	3.165352498	3.165352498	-0.051831967	-0.047504517	-0.050236908	-0.050236908	2.137995997	2.042545569	2.10580829	2.10580829	False		0	0	0	1	5	29	4.543874743	7.158325943	2.326169701	4.533486907	6.146120109	2.694166972
247	395	407	44.75	2.078359461	1.993669742	2.054747846	2.232938671	0.865589526	0.833352193	0.859014785	0.916637016	1.481059651	1.426778908	1.467679638	1.576267457	2.030489913	1.947368021	2.007204832	2.007204832	-0.086297005	-0.083609784	-0.084250769	-0.084250769	2.48081573	2.390042605	2.458488207	2.458488207	False		0	0	0	1	5	33	3.442447833	7.256785196	2.408711515	3.396413103	6.104395433	2.843130816
248	588	439	44.5	2.730002678	2.603555805	2.68809662	2.950390499	0.893858457	0.858613988	0.884841032	0.956956873	1.483598683	1.427167596	1.46792202	1.586518796	2.696247473	2.570589326	2.654412032	2.654412032	-0.062549033	-0.06131421	-0.061402223	-0.061402223	2.473761378	2.380062273	2.447849864	2.447849864	False		0	0	0	1	5	34	4.069113852	7.291008631	2.409814788	4.03665247	6.133145624	2.840065522
249	478	462	44.5	2.305401593	2.211974119	2.279264937	2.466576442	0.821532385	0.793307901	0.813550941	0.871545413	1.360823303	1.318735287	1.348637381	1.438754318	2.270087667	2.177267735	2.244146932	2.244146932	-0.054841791	-0.055862837	-0.054950982	-0.054950982	2.272511404	2.202612409	2.252257309	2.252257309	False		0	0	0	1	5	36	3.66078754	7.203447958	2.356465781	3.626827182	6.142476303	2.752617318
254	752	539	44.5	3.027667438	2.816708964	2.962703338	3.39203863	1.020272066	0.939563514	0.991947449	1.158905942	1.626402852	1.509728635	1.589706984	1.822388635	2.991427344	2.783205315	2.927354252	2.927354252	-0.028350199	-0.033860933	-0.033030102	-0.033030102	2.711265212	2.51665673	2.650033622	2.650033622	False		0	0	0	1	5	43	4.355369254	7.444049716	2.471866812	4.320518226	6.174548023	2.943266944
255	470	554	44.5	1.767890056	1.680302916	1.736143086	1.958842146	1.183267385	1.091899477	1.121161716	1.723662058	2.01763391	1.886097739	1.935178549	2.73411096	1.679382816	1.598171816	1.652140113	1.652140113	-0.108738102	-0.115999275	-0.118223479	-0.118223479	3.398146637	3.176127591	3.258566717	3.258566717	True		0	0	0	1	5	44	3.143878583	7.641378002	2.641866601	3.058763787	6.077227395	3.241734295
256	665	573	44.0	2.865431469	2.741834214	2.822652607	3.077803111	0.934986781	0.900559521	0.923774665	0.99483595	1.510711326	1.45534156	1.492536277	1.605617862	2.832933134	2.710120098	2.790363318	2.790363318	-0.039280302	-0.037916452	-0.038734192	-0.038734192	2.517476746	2.425531648	2.487334422	2.487334422	False		0	0	0	1	5	45	4.199351718	7.340800132	2.421595918	4.168099029	6.161315628	2.859060955
266	534	733	43.75	1.86851409	1.787978229	1.840843688	2.006351264	1.03288775	0.992003979	1.013496417	1.150608013	1.77528644	1.691959359	1.732554778	1.989838371	1.797493658	1.720448299	1.771911817	1.771911817	-0.105324119	-0.092815294	-0.097395506	-0.097395506	2.984518741	2.844308562	2.912378573	2.912378573	True		0	0	0	1	5	56	3.240645742	7.45932274	2.536560496	3.172347492	6.081360491	3.062002513
268	302	65	43.25	2.910309585	2.718601245	2.83538632	3.235302422	1.323612288	1.215717708	1.27633516	1.515279833	2.502343747	2.345065841	2.436630899	2.773422031	2.816261265	2.63027155	2.743840681	2.743840681	-0.281979915	-0.288920251	-0.287100057	-0.287100057	4.20198427	3.938033495	4.091611755	4.091611755	False		0	0	0	1	6	2	4.242509675	7.811284839	2.852485284	4.152066186	5.867494317	3.591022076
269	597	65	44.5	2.369892389	2.230433134	2.326419853	2.609346914	1.567256349	1.486546701	1.54223705	1.713388947	2.945806387	2.827685613	2.912675156	3.163200755	2.236040982	2.100975606	2.193705445	2.193705445	-0.318168768	-0.323078676	-0.321907876	-0.321907876	4.965082911	4.766768517	4.909534491	4.909534491	False		0	0	0	1	6	3	3.722806433	8.106249534	3.045181016	3.59408549	5.823682725	3.922607735
270	697	71	44.25	3.697347822	3.518910374	3.643864889	3.988938783	1.226019517	1.169480025	1.208622982	1.328715434	2.052134152	1.944069154	2.014695174	2.235321048	3.648930372	3.47339885	3.596636806	3.596636806	-0.096545093	-0.083511086	-0.089875143	-0.089875143	3.423116212	3.242571789	3.360421382	3.360421382	False		0	0	0	1	6	4	4.999381083	7.693135346	2.656857829	4.952819452	6.091988712	3.252584207
272	395	96	44.5	2.778578269	2.642785447	2.739835618	3.005382775	1.190045348	1.118221543	1.162490333	1.322168772	2.285517443	2.153540675	2.239068295	2.513799016	2.695317554	2.564872697	2.65865535	2.65865535	-0.276960371	-0.264182125	-0.274780085	-0.274780085	3.835783877	3.613857092	3.757518982	3.757518982	True		0	0	0	1	6	7	4.115827562	7.64958366	2.758268771	4.035758194	5.873571166	3.431898744
275	323	159	44.5	2.481282813	2.351723417	2.437294012	2.700083166	1.043094061	1.001712455	1.030957553	1.111599646	1.984506966	1.89400347	1.95522376	2.138545337	2.410491682	2.283801461	2.367385912	2.367385912	-0.23100803	-0.214211062	-0.224311124	-0.224311124	3.329400188	3.177848942	3.280400536	3.280400536	False		0	0	0	1	6	12	3.82992731	7.471678885	2.627472106	3.761849572	5.929202804	3.211862225
277	180	212	43.25	1.491684732	1.414774457	1.461614827	1.638140168	1.403974307	1.32394633	1.358644968	1.746427958	2.762959437	2.606128741	2.674787179	3.357518058	1.35012636	1.281421197	1.32495797	1.32495797	-0.361162754	-0.341032876	-0.350240755	-0.350240755	4.66965487	4.404461208	4.520329759	4.520329759	True		0	0	0	1	6	14	2.878260088	7.908574132	2.965729393	2.742127586	5.771632584	3.79423678
279	568	208	44.5	2.206905349	2.091423991	2.171269108	2.400186089	1.24531484	1.190652595	1.228870314	1.341572315	2.320897524	2.211428095	2.291397434	2.501070151	2.10889086	1.997783066	2.074334292	2.074334292	-0.241660065	-0.226135616	-0.239170377	-0.239170377	3.905886917	3.721857231	3.85637294	3.85637294	False		0	0	0	1	6	16	3.566066614	7.716494992	2.773642311	3.471808977	5.916307049	3.462360288
280	733	188	44.75	2.792716171	2.650514394	2.751904821	3.038956072	1.552271156	1.464664537	1.517544532	1.804104404	2.72621049	2.599452057	2.678271736	3.108308467	2.681974731	2.544651456	2.643292447	2.643292447	-0.195276946	-0.201574155	-0.199310985	-0.199310985	4.584500032	4.371553687	4.503739627	4.503739627	True		0	0	0	1	6	17	4.129423565	8.088107894	2.949761045	4.022926796	5.972460203	3.757234849
281	341	253	44.25	2.019053187	1.926436133	1.988616335	2.17511142	1.162427677	1.115846694	1.146637952	1.242843211	2.157912751	2.062072836	2.121983475	2.317506755	1.927201672	1.838599545	1.898363817	1.898363817	-0.219978035	-0.205148764	-0.212764864	-0.212764864	3.632169978	3.470904882	3.571638809	3.571638809	False		0	0	0	1	6	18	3.385414742	7.616148665	2.702821305	3.297083855	5.942556133	3.343423355
282	484	254	44.25	1.642402425	1.555305523	1.61145536	1.795073985	1.383485366	1.325241703	1.364581665	1.486798722	2.592013434	2.480576735	2.550606611	2.798948815	1.514925551	1.432948042	1.485911725	1.485911725	-0.273524898	-0.260456333	-0.265937242	-0.265937242	4.376500572	4.188632253	4.306669154	4.306669154	False		0	0	0	1	6	19	3.023200838	7.883769447	2.891449031	2.900610096	5.877730279	3.666853823
286	747	304	44.5	2.590643837	2.458682882	2.552104496	2.821623513	1.366785481	1.285963836	1.343847581	1.499733146	2.304448856	2.201610497	2.27707301	2.489372138	2.502072529	2.373705988	2.464415312	2.464415312	-0.111431345	-0.126213179	-0.116774065	-0.116774065	3.871236991	3.698764407	3.82538384	3.82538384	False		0	0	0	1	6	23	3.935096574	7.863551936	2.766494949	3.849920165	6.073966853	3.447304019
287	411	316	44.25	1.7201247	1.640532103	1.693456857	1.852581876	1.230802865	1.186985088	1.213617211	1.348714012	2.244319473	2.158381629	2.208448805	2.465576236	1.616276189	1.540359393	1.591286209	1.591286209	-0.20526385	-0.194031614	-0.199500712	-0.199500712	3.784234698	3.639571042	3.723737376	3.723737376	True		0	0	0	1	6	24	3.097944052	7.698926248	2.740367211	2.998076009	5.960369681	3.409499322
289	318	346	43.5	1.785403291	1.709008258	1.758799849	1.923201799	1.14887013	1.101659415	1.128437049	1.287424721	2.065703788	1.981229044	2.029976924	2.301412733	1.694248363	1.62150691	1.669315125	1.669315125	-0.173807533	-0.166913681	-0.171383633	-0.171383633	3.479536379	3.337303488	3.419282329	3.419282329	True		0	0	0	1	6	26	3.160720544	7.599735386	2.662754179	3.073059544	5.998451885	3.277100197
290	658	342	44.25	2.264053067	2.149598282	2.223880015	2.459168386	1.362866275	1.308334857	1.345150755	1.465677011	2.405561652	2.306681248	2.367609298	2.604741541	2.161951437	2.051224951	2.123291684	2.123291684	-0.178247927	-0.169336618	-0.171629559	-0.171629559	4.048777484	3.882726053	3.984977943	3.984977943	True		0	0	0	1	6	27	3.621023885	7.858807196	2.810431016	3.522835765	5.993076177	3.524449853
291	480	380	44.25	1.572047016	1.499127497	1.548546537	1.696332799	1.225897912	1.182533207	1.211915299	1.304998334	2.179123819	2.093654361	2.148543516	2.333817976	1.4690661	1.399939021	1.446979252	1.446979252	-0.168014866	-0.156657412	-0.162429862	-0.162429862	3.676017512	3.532033456	3.624455963	3.624455963	False		0	0	0	1	6	28	2.955542121	7.692988127	2.71203805	2.856508418	6.005464707	3.362476218
292	174	402	44.75	1.303923604	1.248970589	1.28653177	1.396961013	0.989264256	0.958315208	0.982084512	1.038805548	1.788362922	1.730966954	1.772164773	1.884964639	1.219711021	1.167173674	1.202959681	1.202959681	-0.154753232	-0.148927604	-0.151546124	-0.151546124	3.016592994	2.920006681	2.989367498	2.989367498	False		0	0	0	1	6	30	2.697695761	7.406510492	2.542242558	2.61671101	6.021519741	3.075939587
293	270	427	43.75	1.499874733	1.438832808	1.478340738	1.606077957	1.053231997	1.017098398	1.042197644	1.113228012	1.863670455	1.801223165	1.840931906	1.978956278	1.415205576	1.356764479	1.394633782	1.394633782	-0.139588557	-0.135705418	-0.136054949	-0.136054949	3.141160165	3.03609531	3.102891456	3.102891456	False		0	0	0	1	6	31	2.88613617	7.483952253	2.574965586	2.804712345	6.039878669	3.130067174
294	590	409	44.75	1.790507524	1.701274062	1.764504078	1.942082558	1.168189427	1.12071176	1.155697135	1.252389935	2.033302047	1.954428855	2.011901584	2.17722327	1.701507683	1.615293333	1.676284152	1.676284152	-0.133888882	-0.13076986	-0.132644914	-0.132644914	3.424380198	3.291891205	3.388463559	3.388463559	False		0	0	0	1	6	32	3.165629134	7.623124057	2.648674803	3.080040618	6.046778911	3.253133441
295	733	401	44.5	1.502232848	1.414223881	1.474060384	1.651555605	1.666911488	1.56743871	1.626764151	1.904885054	2.905523717	2.745816762	2.844964828	3.261922002	1.35191533	1.272049733	1.326944626	1.326944626	-0.189007718	-0.186442567	-0.190486721	-0.190486721	4.911760441	4.641872187	4.809331459	4.809331459	True		0	0	0	1	6	33	2.888403899	8.226895807	3.027677178	2.743847985	5.980049968	3.899437773
299	201	496	44.75	1.264101268	1.208015563	1.244520104	1.375266541	0.990347357	0.936502168	0.960872798	1.210994936	1.735325162	1.653765119	1.692790277	2.064702023	1.182360963	1.130189918	1.165033148	1.165033148	-0.119736691	-0.121422915	-0.122052606	-0.122052606	2.927149514	2.789515847	2.855202636	2.855202636	True		0	0	0	1	6	37	2.659399798	7.407821735	2.51919631	2.580792563	6.063912087	3.037074134
301	725	498	44.5	1.568601754	1.480124492	1.537255775	1.723036392	1.392993242	1.326030868	1.36767094	1.521191641	2.377136237	2.270521046	2.336051898	2.579667267	1.453058563	1.369366408	1.423616748	1.423616748	-0.126929301	-0.125641945	-0.125963712	-0.125963712	4.012601971	3.832951943	3.943325576	3.943325576	False		0	0	0	1	6	39	2.952228914	7.895280041	2.798079454	2.841114443	6.055204442	3.508730678
302	642	545	44.25	1.736017269	1.656819062	1.707497564	1.87315855	1.268165523	1.228285479	1.256137668	1.341038404	2.147770065	2.078272409	2.123631202	2.271229961	1.638605365	1.562054869	1.610983141	1.610983141	-0.10652311	-0.101818268	-0.103060633	-0.103060633	3.619870602	3.50314035	3.579343926	3.579343926	False		0	0	0	1	6	40	3.113227466	7.744158893	2.698414051	3.019549318	6.079908947	3.338078965
305	483	557	44.0	1.996768518	1.911833828	1.968177811	2.139978477	0.961361156	0.932488277	0.952213566	1.010868146	1.601790777	1.554866909	1.586342845	1.685714117	1.939498303	1.855662143	1.911255465	1.911255465	-0.067001045	-0.065630565	-0.066189333	-0.066189333	2.687423194	2.609157435	2.661668091	2.661668091	False		0	0	0	1	6	43	3.363984235	7.372729946	2.461172243	3.308909162	6.127755851	2.932906984
307	670	639	44.5	1.225632979	1.165441407	1.206592017	1.328690751	1.270645499	1.232857703	1.261167024	1.342251508	2.165596436	2.093449323	2.144924923	2.304023231	1.115916798	1.058956359	1.097762298	1.097762298	-0.113113472	-0.104714864	-0.109350667	-0.109350667	3.659071589	3.537506939	3.624272333	3.624272333	False		0	0	0	1	6	47	2.622405982	7.747161245	2.706160061	2.516895173	6.071930406	3.355112786
311	548	700	44.75	1.100528668	1.05078673	1.084002563	1.185660049	1.363190238	1.322462884	1.351793428	1.440830038	2.38566568	2.316732922	2.365763455	2.511786877	0.974194311	0.927709709	0.958561245	0.958561245	-0.160074228	-0.15670754	-0.158730582	-0.158730582	4.035264503	3.918980366	4.001728783	4.001728783	False		0	0	0	1	6	51	2.502096863	7.859199399	2.801785713	2.380604847	6.015077942	3.518578121
312	754	700	44.0	1.586739305	1.468169629	1.547770119	1.791393568	1.472755341	1.35456464	1.43301629	1.670612682	2.49683068	2.318601649	2.433231224	2.798774472	1.464045405	1.354117673	1.428233214	1.428233214	-0.123427659	-0.127655807	-0.122515075	-0.122515075	4.21570758	3.914874053	4.108299493	4.108299493	False		0	0	0	1	6	52	2.969671261	7.991843048	2.850089717	2.851680164	6.059443662	3.596985202
315	588	57	43.0	1.968131525	1.836102957	1.920106165	2.191433704	1.885696891	1.79130396	1.848143333	2.06850198	3.618688359	3.474229639	3.561444277	3.922508596	1.783046993	1.657235968	1.737579475	1.737579475	-0.426193335	-0.42805685	-0.427099768	-0.427099768	6.115663116	5.872457439	6.019214067	6.019214067	False		0	0	0	1	7	3	3.336444885	8.491765674	3.337565251	3.158454562	5.692904108	4.422563934
316	323	120	44.5	1.465448132	1.385635927	1.442088578	1.597959812	1.739508776	1.664172549	1.713269899	1.876723469	3.577805449	3.42134872	3.529109401	3.864398066	1.271930263	1.200236019	1.251129818	1.251129818	-0.544120561	-0.519524009	-0.539262672	-0.539262672	6.054952655	5.790445185	5.972600733	5.972600733	False		0	0	0	1	7	6	2.853029125	8.314784824	3.319800593	2.66692871	5.550136957	4.396183703
318	416	145	43.75	2.060843884	1.955951556	2.025319208	2.23606233	1.833263085	1.76125471	1.809563651	1.964478548	3.739018482	3.583787072	3.683268094	4.035959663	1.870202142	1.772801118	1.837414947	1.837414947	-0.555624628	-0.528368273	-0.543683326	-0.543683326	6.318547936	6.056560493	6.224419333	6.224419333	False		0	0	0	1	7	10	3.42560362	8.428287329	3.389851733	3.242269092	5.536209699	4.510722519
319	593	148	44.5	1.387014409	1.30757663	1.359935217	1.521152467	1.833640748	1.751887315	1.808021661	1.977257952	3.578894231	3.423894327	3.528552205	3.846854684	1.191709764	1.12030628	1.167211998	1.167211998	-0.450331891	-0.433081412	-0.443790047	-0.443790047	6.058171515	5.796133404	5.973087132	5.973087132	False		0	0	0	1	7	11	2.777601732	8.428744543	3.320273696	2.589783028	5.663681061	4.397582379
323	423	241	43.75	1.493788773	1.415430025	1.465270542	1.630028383	1.727680605	1.66531695	1.705173252	1.839880745	3.371900404	3.218921167	3.313606841	3.638541275	1.313876235	1.243447994	1.288409337	1.288409337	-0.425026681	-0.389677289	-0.410305929	-0.410305929	5.704520228	5.445897437	5.605947227	5.605947227	False		0	0	0	1	7	19	2.880283482	8.300465195	3.230329643	2.707266912	5.694316502	4.243911951
324	635	231	43.0	2.144697325	2.034420935	2.109835238	2.325385843	1.466185562	1.40637261	1.447679698	1.577862821	2.710054355	2.595977969	2.676789338	2.909849593	2.020779639	1.915281347	1.987251602	1.987251602	-0.268191123	-0.254908483	-0.265370033	-0.265370033	4.568348726	4.376398649	4.512422705	4.512422705	False		0	0	0	1	7	20	3.506242996	7.983889425	2.942740796	3.38707502	5.884187548	3.750216698
326	745	295	43.5	1.754930221	1.655667086	1.723605247	1.923121689	2.244365942	2.115326635	2.197435799	2.529510556	4.01052255	3.832465067	3.947091248	4.419830544	1.5404661	1.450257006	1.512454965	1.512454965	-0.315956952	-0.331228956	-0.322376559	-0.322376559	6.785309565	6.484430738	6.678053887	6.678053887	False		0	0	0	1	7	23	3.131415494	8.925983965	3.507827117	2.925171687	5.826360434	4.713542252
328	360	312	44.75	1.074453796	1.019271108	1.056157257	1.166050334	1.550394374	1.49737602	1.532333546	1.676358874	2.927465195	2.816349358	2.884450074	3.177548581	0.913381993	0.863997555	0.897397227	0.897397227	-0.317582481	-0.299635092	-0.308184745	-0.308184745	4.956513853	4.768634023	4.883728395	4.883728395	True		0	0	0	1	7	26	2.47702143	8.085835791	3.037211305	2.322123439	5.824392506	3.918884263
329	653	322	44.25	1.946363934	1.844416732	1.911623947	2.118826494	1.878111452	1.804009551	1.853133427	2.03109061	3.463565882	3.315823367	3.406013291	3.765730224	1.770584711	1.675721072	1.738713041	1.738713041	-0.334953941	-0.314570553	-0.323147716	-0.323147716	5.852410498	5.603099131	5.75520534	5.75520534	False		0	0	0	1	7	28	3.315511636	8.482582456	3.270160612	3.146469953	5.803361962	4.308174013
330	274	361	44.0	1.329699154	1.269921022	1.311109675	1.428983369	1.474639617	1.423446127	1.45666487	1.58393078	2.746982056	2.650529612	2.71547693	2.931290026	1.185599981	1.130594749	1.168590029	1.168590029	-0.279606506	-0.269146292	-0.277446925	-0.277446925	4.645327352	4.482448303	4.592108371	4.592108371	False		0	0	0	1	7	29	2.722483346	7.994124223	2.958786816	2.58390743	5.870367655	3.783665858
331	562	360	44.75	1.338780894	1.270190861	1.316599695	1.453872979	1.606211819	1.550488463	1.589969128	1.717704122	2.962895903	2.840909018	2.926092173	3.182006832	1.181264977	1.118865037	1.160918761	1.160918761	-0.285493288	-0.263272247	-0.278213341	-0.278213341	5.012116928	4.805995552	4.949955576	4.949955576	False		0	0	0	1	7	30	2.731216987	8.153410497	3.052606843	2.579738585	5.863240894	3.943045205
332	89	393	43.75	1.448175304	1.376030694	1.419451495	1.576638913	1.367709113	1.317756698	1.348745969	1.473597206	2.712202397	2.582906804	2.655006603	2.958833675	1.30886462	1.243293132	1.283118414	1.283118414	-0.364929635	-0.332270174	-0.347362432	-0.347362432	4.584151829	4.365671239	4.487448086	4.487448086	True		0	0	0	1	7	31	2.836418357	7.86467012	2.943674175	2.70244739	5.767072255	3.757083546
333	749	388	43.75	1.377366258	1.291289477	1.346152785	1.527531049	2.154640709	2.01822761	2.103924598	2.384314806	3.80622492	3.610228983	3.746290571	4.133708208	1.16751463	1.091911955	1.139396919	1.139396919	-0.273973674	-0.285261314	-0.286405384	-0.286405384	6.44469093	6.11309543	6.343376419	6.343376419	False		0	0	0	1	7	32	2.768323391	8.817359211	3.41905463	2.566515283	5.877186975	4.56553484
335	428	411	44.75	1.310226864	1.247266729	1.290855532	1.417594903	1.1198999	1.081527373	1.110660314	1.185865902	1.984292329	1.913878446	1.965314642	2.108934342	1.213796906	1.153897959	1.195197986	1.195197986	-0.148845078	-0.142121974	-0.145919948	-0.145919948	3.349467263	3.230896562	3.31755245	3.31755245	False		0	0	0	1	7	34	2.70375742	7.564662932	2.627378841	2.61102358	6.028672375	3.220581876
336	641	414	44.5	1.707250867	1.624999278	1.680420885	1.849560312	1.640132025	1.5811619	1.623395615	1.748329354	2.938140228	2.827291701	2.903090915	3.143006335	1.559367515	1.482304365	1.534160048	1.534160048	-0.237459938	-0.225513777	-0.231769584	-0.231769584	4.963615544	4.776662291	4.904516951	4.904516951	False		0	0	0	1	7	35	3.085563668	8.194475579	3.041849877	2.943348619	5.921391881	3.921970127
338	521	443	44.5	1.555411744	1.480088415	1.534808204	1.682301198	1.431120801	1.376161351	1.413790713	1.534212731	2.54398085	2.44492001	2.511260714	2.728687976	1.42905828	1.358331817	1.410066768	1.410066768	-0.194931297	-0.186507627	-0.191344785	-0.191344785	4.296386411	4.129345586	4.241137648	4.241137648	False		0	0	0	1	7	37	2.939544471	7.941438702	2.870577658	2.81803408	5.972878659	3.632042194
339	236	486	44.5	1.272020315	1.215803455	1.253105032	1.373034539	1.233931159	1.180343521	1.20913709	1.405987848	2.207202288	2.117203305	2.167608809	2.469360999	1.160696568	1.10892366	1.143863733	1.143863733	-0.176514675	-0.172571793	-0.176025127	-0.176025127	3.728971868	3.576998415	3.662012324	3.662012324	True		0	0	0	1	7	38	2.667015311	7.702713478	2.724238855	2.559958555	5.995174517	3.385486225
346	181	604	44.75	1.362463498	1.311208071	1.346391512	1.451382626	1.005429943	0.972810475	0.99398666	1.073028619	1.773753675	1.726730472	1.759849317	1.870007695	1.280454521	1.231041644	1.264907291	1.264907291	-0.129550449	-0.132013477	-0.132072647	-0.132072647	2.990743044	2.911720852	2.967392845	2.967392845	False		0	0	0	1	7	46	2.753991847	7.426081282	2.535894471	2.675126238	6.052031181	3.064707131
356	193	98	44.75	1.919002913	1.814870125	1.883756378	2.094657941	1.639408017	1.545925589	1.604107377	1.819173301	3.310762737	3.146205693	3.251693938	3.624699747	1.752260214	1.656223449	1.719966514	1.719966514	-0.476283747	-0.464569526	-0.473832888	-0.473832888	5.5931972	5.315347484	5.493424067	5.493424067	True		0	0	0	1	8	4	3.289199351	8.193599068	3.203763781	3.128847827	5.632262764	4.195539279
357	417	106	43.75	2.675109087	2.543923862	2.632414677	2.892191042	1.799417308	1.704269897	1.760653363	1.967237598	3.661710538	3.462784573	3.590725474	3.983824311	2.502798119	2.381283654	2.463644843	2.463644843	-0.543006079	-0.510962122	-0.536401208	-0.536401208	6.176444893	5.8406568	6.056549879	6.056549879	False		0	0	0	1	8	6	4.016324309	8.387312354	3.356259476	3.850617944	5.55148619	4.448975153
358	695	99	44.75	3.063566858	2.907779615	3.022553939	3.318573713	1.720522759	1.648782597	1.706809403	1.83650623	3.159634584	3.035730587	3.136849727	3.379103799	2.931426455	2.780040117	2.890951964	2.890951964	-0.304085808	-0.296272704	-0.303114895	-0.303114895	5.316383554	5.108525386	5.278376	5.278376	True		0	0	0	1	8	7	4.389892664	8.291799635	3.138094776	4.262817145	5.840732088	4.075256749
359	532	148	43.25	2.906663373	2.774478495	2.86601214	3.125910511	1.776257423	1.697267139	1.752507061	1.906594072	3.495157546	3.34774103	3.440772931	3.758556481	2.749927629	2.624143389	2.71181545	2.71181545	-0.461195469	-0.445773148	-0.450151489	-0.450151489	5.889346182	5.641116422	5.797628171	5.797628171	False		0	0	0	1	8	8	4.239003221	8.359274123	3.283887989	4.088275088	5.650529203	4.324223502
360	44	182	43.0	3.060867806	2.785060415	2.933976914	3.586021906	1.401371156	1.318204122	1.369820664	1.552101485	2.930833977	2.730926902	2.846141672	3.27239776	2.943096611	2.673853853	2.81876689	2.81876689	-0.477605093	-0.432311614	-0.454687444	-0.454687444	4.927581422	4.592649201	4.785859805	4.785859805	False		0	0	0	1	8	9	4.387297066	7.90542266	3.038675126	4.274039988	5.630663092	3.90631239
361	147	182	44.25	2.903946316	2.782001986	2.863090232	3.113203445	1.241506376	1.193903526	1.22601004	1.320123629	2.433938825	2.340528876	2.404139705	2.583660134	2.81407227	2.695347209	2.774200374	2.774200374	-0.320521106	-0.308129515	-0.316869639	-0.316869639	4.085840352	3.929216695	4.035909242	4.035909242	True		0	0	0	1	8	10	4.236390307	7.711884322	2.822761615	4.149961094	5.820834896	3.540554607
362	352	178	44.25	1.93315819	1.829766929	1.897219759	2.116648379	1.77229258	1.69517505	1.740111667	1.989868886	3.567775909	3.392255165	3.493064491	4.005900401	1.750518131	1.655930516	1.718503813	1.718503813	-0.507038477	-0.471984811	-0.491509051	-0.491509051	6.029747025	5.733251439	5.903401154	5.903401154	True		0	0	0	1	8	11	3.302812062	8.354474135	3.315442504	3.127172517	5.595029927	4.385231219
364	748	174	43.25	2.940322752	2.786721678	2.90041511	3.200864645	1.965639472	1.863118264	1.948485659	2.137045708	3.516818129	3.377809694	3.498232708	3.767557779	2.782958395	2.634758612	2.743348574	2.743348574	-0.285749363	-0.299113823	-0.290896567	-0.290896567	5.92557132	5.692004847	5.894681471	5.894681471	False		0	0	0	1	8	13	4.27137245	8.58854718	3.29330006	4.1200398	5.862930881	4.339964241
365	449	195	44.25	3.079225564	2.929373009	3.026130348	3.339620205	1.498379237	1.433232271	1.476465936	1.606892359	2.91916029	2.778818072	2.87151628	3.154992047	2.962592652	2.81830761	2.911338834	2.911338834	-0.373249125	-0.348407167	-0.364602672	-0.364602672	4.907421564	4.67152291	4.827376401	4.827376401	False		0	0	0	1	8	15	4.404951179	8.022864304	3.033602613	4.292788755	5.757000366	3.897552422
366	686	242	44.75	2.929920841	2.787730911	2.893598379	3.17019432	1.629632201	1.550434519	1.606154015	1.766634862	2.996707222	2.867280062	2.966527098	3.216823681	2.805127195	2.667984319	2.769912258	2.769912258	-0.290685361	-0.286875173	-0.294793465	-0.294793465	5.041818429	4.824336346	4.991160699	4.991160699	False		0	0	0	1	8	16	4.26136924	8.181764096	3.067298717	4.141358879	5.856955175	3.955951259
367	89	268	44.25	1.353973256	1.284466955	1.3289737	1.471949812	1.503802252	1.436571978	1.477272035	1.644327311	3.08660046	2.930994978	3.025269538	3.395823375	1.188989234	1.127772969	1.167309626	1.167309626	-0.466702422	-0.434587638	-0.454087091	-0.454087091	5.222089157	4.958848581	5.118292737	5.118292737	True		0	0	0	1	8	17	2.745827032	8.029429611	3.106359602	2.587166775	5.643862277	4.034283449
376	752	351	42.75	3.077449041	2.914337119	3.030036634	3.358403444	2.012367207	1.872583056	1.97272822	2.237237125	3.485492689	3.296183582	3.442704709	3.787120911	2.925063885	2.770316912	2.879311135	2.879311135	-0.219695835	-0.238266945	-0.231891023	-0.231891023	5.869940887	5.55105379	5.798049451	5.798049451	False		0	0	0	1	8	28	4.403242749	8.645117539	3.279688364	4.256698449	5.942897775	4.31579141
378	696	422	44.25	3.405271978	3.240157767	3.344703938	3.704054799	1.461216495	1.401694574	1.438457427	1.577757874	2.526879728	2.420862413	2.486671753	2.725827226	3.320518713	3.15847315	3.261159455	3.261159455	-0.162198165	-0.15350923	-0.159096833	-0.159096833	4.235047652	4.057750834	4.167770497	4.167770497	False		0	0	0	1	8	31	4.718500377	7.977873685	2.863146788	4.636995668	6.012506625	3.605388952
381	403	488	43.5	2.792260088	2.692927537	2.763359134	2.960058198	1.050541481	1.017882059	1.04045997	1.106391485	1.802641075	1.741602167	1.782424469	1.903955641	2.739749609	2.642090304	2.711490444	2.711490444	-0.109198273	-0.102566627	-0.106284075	-0.106284075	3.014891308	2.912888086	2.981037203	2.981037203	False		0	0	0	1	8	34	4.128984963	7.480695014	2.548446777	4.078487188	6.076670293	3.075200162
382	496	465	44.25	2.213438011	2.120226355	2.184718786	2.375888702	1.329636007	1.286305472	1.315075023	1.421000498	2.325727177	2.254352029	2.300538787	2.484118898	2.115262061	2.024509541	2.08750213	2.08750213	-0.160441856	-0.157930102	-0.158843644	-0.158843644	3.91398099	3.794304417	3.871674111	3.871674111	True		0	0	0	1	8	35	3.572348882	7.81857738	2.775740918	3.477935972	6.014632879	3.465877368
385	725	515	44.25	3.058962102	2.906633813	3.002418176	3.335094662	1.506022235	1.433062768	1.477152043	1.650771504	2.564676204	2.45023701	2.519166804	2.788207523	2.964239334	2.815790862	2.909326651	2.909326651	-0.139904183	-0.139349684	-0.13955782	-0.13955782	4.30532539	4.113492413	4.228968193	4.228968193	False		0	0	0	1	8	38	4.385464407	8.032117205	2.879570313	4.294372321	6.03949656	3.635926407
386	367	580	44.25	2.054275536	1.977677289	2.029504657	2.188012382	1.075777057	1.041866532	1.064260206	1.131271484	1.840573348	1.781694047	1.820356313	1.941759465	1.98320723	1.908644044	1.959168638	1.959168638	-0.104814819	-0.100910106	-0.103354099	-0.103354099	3.092233531	2.99350393	3.058306638	3.058306638	False		0	0	0	1	8	39	3.419287034	7.511246153	2.564929309	3.350942745	6.081977068	3.108807314
391	564	609	44.25	2.169033286	2.08225397	2.141127766	2.317214842	1.314743748	1.267434243	1.299735072	1.401770856	2.246068371	2.167767099	2.221373975	2.381562696	2.074907977	1.991165467	2.047948425	2.047948425	-0.124437265	-0.12152502	-0.123604777	-0.123604777	3.779374694	3.647814865	3.737893165	3.737893165	False		0	0	0	1	8	44	3.52964617	7.80054825	2.741127152	3.439128643	6.058221395	3.407387527
397	398	726	44.5	2.2725175	2.186947922	2.247555997	2.424781869	0.913157437	0.882944438	0.903573131	0.966797813	1.568996515	1.507171911	1.544015609	1.685528451	2.223355685	2.139810382	2.199422706	2.199422706	-0.095562111	-0.086045338	-0.089136027	-0.089136027	2.626877878	2.523299227	2.584858058	2.584858058	False		0	0	0	1	8	52	3.629163879	7.314372703	2.446922306	3.581886415	6.093178746	2.906598513
398	135	71	44.25	3.341874353	3.151388295	3.271413966	3.66628406	1.528730456	1.418229563	1.480999818	1.720178373	2.987624465	2.805239656	2.908987266	3.301655177	3.226677448	3.043520048	3.159632522	3.159632522	-0.387642847	-0.381215641	-0.385010683	-0.385010683	5.019194673	4.712553107	4.886779211	4.886779211	True		0	0	0	1	9	2	4.657532756	8.059608635	3.063352029	4.546751297	5.739574783	3.946120664
399	567	81	43.5	4.365716741	4.146375232	4.288218455	4.766644421	1.590850245	1.522130435	1.570381281	1.713514626	3.01675677	2.906036695	2.985973357	3.218744998	4.271110333	4.053946164	4.193855645	4.193855645	-0.348628567	-0.345902706	-0.349159927	-0.349159927	5.050841991	4.866498904	4.999877375	4.999877375	True		0	0	0	1	9	4	5.642131715	8.134813196	3.076010752	5.551151529	5.786806942	3.959872225
401	279	125	44.25	3.81895472	3.637272452	3.76267317	4.121940944	1.28900041	1.227167504	1.265988823	1.408034734	2.514182878	2.397172332	2.468774152	2.737341959	3.744063983	3.565780675	3.689413074	3.689413074	-0.328177508	-0.314729051	-0.322037783	-0.322037783	4.206251534	4.010560664	4.130060853	4.130060853	True		0	0	0	1	9	8	5.116326842	7.769382393	2.857629686	5.044306634	5.811565767	3.59287631
402	374	148	43.0	4.696548112	4.489530284	4.631108395	5.035849256	1.231470251	1.176391154	1.211378127	1.353428488	2.366624819	2.264124916	2.334053085	2.567237356	4.650186461	4.445097558	4.585367262	4.585367262	-0.295706518	-0.284626614	-0.294776615	-0.294776615	3.940163239	3.76957541	3.885948959	3.885948959	True		0	0	0	1	9	9	5.960282466	7.69973421	2.793511977	5.915697836	5.850876373	3.477254217
403	504	149	44.25	5.202685336	4.988342637	5.142471301	5.562896754	1.109983895	1.056895047	1.093217149	1.196152506	2.037796351	1.948417946	2.006798703	2.193280125	5.188146945	4.974745267	5.128568636	5.128568636	-0.210166129	-0.205414509	-0.206935972	-0.206935972	3.372484766	3.224324871	3.320854489	3.320854489	True		0	0	0	1	9	10	6.447019673	7.552658243	2.650627692	6.433038532	5.954434796	3.230583563
405	621	164	44.25	4.329868473	4.145183879	4.277585168	4.642385281	1.430327202	1.361126376	1.409879621	1.544407345	2.636614587	2.524815862	2.60671422	2.814941245	4.258448836	4.076768774	4.206905787	4.206905787	-0.267050078	-0.264273224	-0.268234476	-0.268234476	4.405411504	4.218630567	4.355507698	4.355507698	False		0	0	0	1	9	12	5.607657496	7.940477941	2.91082936	5.538975342	5.88556894	3.679416354
408	344	240	44.0	3.319370102	3.175421505	3.272129853	3.575349707	1.239460704	1.182670888	1.220841051	1.342730097	2.325051466	2.212604639	2.287383468	2.530757018	3.245462564	3.105451705	3.199562873	3.199562873	-0.25511729	-0.23969854	-0.249552528	-0.249552528	3.893536997	3.704943868	3.830344026	3.830344026	True		0	0	0	1	9	16	4.635891082	7.709407755	2.775447304	4.564816388	5.900015225	3.456993935
409	439	217	44.25	4.223713323	4.031934392	4.157401097	4.562390242	1.159085102	1.108245255	1.142497932	1.246498302	2.153280474	2.053203464	2.120377616	2.321915197	4.18044772	3.990778738	4.114757781	4.114757781	-0.230200655	-0.216491488	-0.225551165	-0.225551165	3.585831834	3.419095861	3.531070028	3.531070028	False		0	0	0	1	9	17	5.505571226	7.612102018	2.700808464	5.463963974	5.930180243	3.32328826
410	556	231	44.0	4.521758317	4.317326994	4.454499519	4.88644476	1.265472095	1.203274482	1.23732247	1.451169437	2.313853373	2.188795156	2.260164	2.648634515	4.474895644	4.273872448	4.409549211	4.409549211	-0.227339051	-0.209031942	-0.221018205	-0.221018205	3.853527192	3.644556125	3.763454983	3.763454983	True		0	0	0	1	9	18	5.792192287	7.740898126	2.770581449	5.74712584	5.933644609	3.439608663
412	675	245	44.75	3.67487553	3.496132751	3.623405732	4.011028606	1.533893829	1.433535238	1.483615234	1.893321749	2.804940994	2.636478691	2.728692173	3.383421175	3.578493275	3.406458432	3.53070432	3.53070432	-0.267694971	-0.260038801	-0.269215507	-0.269215507	4.702912048	4.419727048	4.574224326	4.574224326	True		0	0	0	1	9	20	4.977770143	8.065859609	2.983971441	4.885082178	5.884788209	3.808687865
415	415	309	44.5	3.242916229	3.115810331	3.208133175	3.462102125	1.055483013	1.021285578	1.045651396	1.119353787	1.900384601	1.82757918	1.876564023	2.036057243	3.194113743	3.068814711	3.160070898	3.160070898	-0.16847467	-0.15576842	-0.162990604	-0.162990604	3.17314477	3.051628798	3.133268301	3.133268301	True		0	0	0	1	9	25	4.562367653	7.486677418	2.590918811	4.515435745	6.00490805	3.143965293
416	534	324	43.75	3.639036651	3.490062791	3.589230257	3.906688499	1.187691991	1.143692608	1.175503127	1.265996289	2.127897537	2.049451683	2.104789292	2.268835037	3.584564182	3.437273854	3.535123985	3.535123985	-0.182832323	-0.176240677	-0.180091895	-0.180091895	3.55289432	3.422173906	3.514490586	3.514490586	False		0	0	0	1	9	26	4.943304953	7.646734597	2.689778936	4.89092039	5.987526134	3.308976077
417	631	326	44.0	4.210367425	4.016190158	4.146266114	4.539325288	1.259947783	1.2132093	1.243275332	1.343840018	2.211863908	2.132096747	2.18345371	2.362857287	4.163115163	3.969714554	4.099401259	4.099401259	-0.166563941	-0.161668934	-0.164868944	-0.164868944	3.685627894	3.553450585	3.638462841	3.638462841	True		0	0	0	1	9	27	5.492736871	7.734210186	2.726264447	5.447295767	6.007221251	3.366652172
418	726	359	43.75	4.497119975	4.289499731	4.426570486	4.84354824	1.376895202	1.297890632	1.351407764	1.508791073	2.332315056	2.208170012	2.29028502	2.530021994	4.448553385	4.244213827	4.379108931	4.379108931	-0.127556056	-0.126622877	-0.125978946	-0.125978946	3.885332904	3.677969425	3.815133287	3.815133287	False		0	0	0	1	9	28	5.768498322	7.875791145	2.778603517	5.721793267	6.054445669	3.45342905
419	340	370	44.75	3.442836627	3.315434974	3.406398854	3.665072592	0.863483209	0.830333692	0.853328582	0.930178349	1.489536526	1.430747899	1.472401771	1.605208294	3.424321838	3.297836663	3.388166413	3.388166413	-0.099881203	-0.095046713	-0.098967967	-0.098967967	2.471415727	2.373726615	2.442930761	2.442930761	True		0	0	0	1	9	29	4.75462519	7.254235209	2.412394931	4.736820065	6.087949891	2.839046277
422	245	403	44.75	2.454931822	2.356912027	2.426323522	2.625701537	1.022125643	0.984401315	1.010974897	1.099568863	1.826888125	1.756422604	1.803664407	1.968266844	2.393503022	2.297779678	2.365732552	2.365732552	-0.15154237	-0.143981907	-0.147784833	-0.147784833	3.061984938	2.943938176	3.023015107	3.023015107	True		0	0	0	1	9	32	3.804586341	7.446293727	2.558982733	3.74551208	6.025406932	3.095663535
423	599	415	43.5	3.627767626	3.471808366	3.575135979	3.90646261	1.213265026	1.166414244	1.197961444	1.307436267	2.093098264	2.014903749	2.061385579	2.256890334	3.575242772	3.420798177	3.523458037	3.523458037	-0.135061032	-0.131449609	-0.129946428	-0.129946428	3.493949176	3.363777792	3.440971393	3.440971393	True		0	0	0	1	9	33	4.932467865	7.677694279	2.674657772	4.881956266	6.045359861	3.283362922
424	371	463	44.25	3.019281043	2.910446879	2.98293758	3.21036757	0.979694876	0.94150432	0.965967965	1.055579829	1.677858804	1.613034802	1.655362976	1.802167995	2.979612392	2.872482029	2.943891417	2.943891417	-0.101639175	-0.098087278	-0.100886585	-0.100886585	2.798861505	2.690591251	2.761263689	2.761263689	True		0	0	0	1	9	35	4.347304305	7.394925438	2.494225724	4.309156136	6.085821623	2.981329749
425	521	469	44.75	3.627283951	3.461082098	3.57623859	3.885117106	0.875971015	0.841243253	0.864232462	0.93750786	1.44935949	1.39298092	1.429604268	1.55315461	3.615343133	3.449055847	3.564425385	3.564425385	-0.062644955	-0.060749623	-0.061582727	-0.061582727	2.399916277	2.307000046	2.367232662	2.367232662	False		0	0	0	1	9	36	4.932002729	7.269353418	2.394936993	4.920519598	6.133029498	2.807977958
431	396	572	44.5	2.80698603	2.711149139	2.783316883	2.975245643	0.85048289	0.817534134	0.838837736	0.936931138	1.418586446	1.36625236	1.400607238	1.546949796	2.779016889	2.684380885	2.755963044	2.755963044	-0.064890712	-0.06410417	-0.064987471	-0.064987471	2.361929188	2.274658918	2.331786284	2.331786284	True		0	0	0	1	9	43	4.143146466	7.238496532	2.381565328	4.11624937	6.1303107	2.791471607
432	669	597	44.75	3.847825232	3.701155102	3.804963104	4.099073502	0.89232896	0.859740744	0.881949599	0.950600628	1.446623815	1.391455177	1.429746154	1.54496789	3.840887956	3.694483943	3.798151237	3.798151237	-0.04552905	-0.042351304	-0.044975536	-0.044975536	2.391419101	2.300218384	2.363483156	2.363483156	False		0	0	0	1	9	44	5.14409076	7.289156963	2.393748273	5.137419387	6.153750659	2.80428572
435	579	635	44.5	3.063645384	2.94655936	3.030265996	3.26870041	0.967049264	0.929241538	0.955168433	1.040826287	1.605447083	1.543959086	1.586834712	1.71974959	3.029514884	2.913741529	2.996578018	2.996578018	-0.068396076	-0.066547766	-0.06828225	-0.06828225	2.675022924	2.572566221	2.643973372	2.643973372	True		0	0	0	1	9	47	4.38996818	7.379616184	2.462761	4.357145887	6.126066973	2.927518753
440	208	56	44.25	5.652775676	5.275826709	5.477883473	6.409449494	1.042413285	0.936167756	0.99563655	1.239838984	1.832764872	1.693243966	1.772026903	2.102802916	5.661026094	5.284618225	5.486133	5.486133	-0.149250809	-0.165017754	-0.156591167	-0.156591167	3.016178549	2.78563796	2.916005092	2.916005092	True		0	0	0	1	10	1	6.879858248	7.470854712	2.561536328	6.887792431	6.028181182	3.075759501
441	525	54	44.0	6.473917638	6.073161953	6.30068423	7.27631706	1.208371696	1.116334577	1.169513759	1.392197362	2.13737143	2.004932667	2.078599186	2.40911779	6.480946729	6.079764043	6.307624806	6.307624806	-0.180820035	-0.186779876	-0.181500077	-0.181500077	3.519534071	3.301445029	3.422672446	3.422672446	True		0	0	0	1	10	3	7.669526201	7.671770229	2.693895582	7.676285869	5.989962285	3.294480205
442	616	81	43.5	5.432659524	5.187279173	5.358619058	5.845440852	1.356795005	1.293031398	1.337073841	1.463846865	2.447077551	2.344483028	2.41618504	2.62187685	5.397349226	5.153063423	5.323634984	5.323634984	-0.224867499	-0.222240867	-0.224597038	-0.224597038	4.064050353	3.893971044	4.012839994	4.012839994	False		0	0	0	1	10	4	6.668179051	7.851457088	2.828470724	6.634222181	5.936636763	3.531086301
444	284	113	44.75	5.467614995	5.252208271	5.4172669	5.829640728	0.681815381	0.636116398	0.665138167	0.7640995	1.169438908	1.102386036	1.144742081	1.294599428	5.51363922	5.297742345	5.463745634	5.463745634	-0.086849066	-0.088911935	-0.08758352	-0.08758352	1.892079129	1.781880297	1.850985035	1.850985035	False		0	0	0	1	10	6	6.701794694	7.034301279	2.273304421	6.746054832	6.103727088	2.587309873
445	441	98	44.75	4.856443777	4.633002387	4.799094572	5.239208318	1.180999745	1.103259976	1.14888232	1.373080061	2.249126986	2.121791699	2.199503158	2.579960564	4.820994191	4.600688099	4.765518047	4.765518047	-0.272108263	-0.267809321	-0.272386912	-0.272386912	3.73768458	3.525175284	3.654348915	3.654348915	True		0	0	0	1	10	7	6.1140494	7.638632711	2.742456197	6.079958581	5.879445311	3.389272118
446	711	94	44.0	6.226987958	5.959778584	6.150497052	6.670236521	1.084267986	1.034341468	1.069276358	1.169233896	1.741890115	1.662590809	1.716541146	1.883441072	6.25354731	5.985485299	6.17697937	6.17697937	-0.052118623	-0.050383845	-0.050635892	-0.050635892	2.851717372	2.721609407	2.809971077	2.809971077	True		0	0	0	1	10	8	7.432061226	7.521525593	2.522048948	7.45760257	6.145773073	3.00429696
447	181	146	44.5	4.621915239	4.422650625	4.551900661	4.984639621	0.795819223	0.754697343	0.779159897	0.8802859	1.454629316	1.387317496	1.429361892	1.594815153	4.631429824	4.432044986	4.561474935	4.561474935	-0.150584745	-0.147977666	-0.150850482	-0.150850482	2.391518699	2.280598145	2.349797997	2.349797997	False		0	0	0	1	10	9	5.888510238	7.172318633	2.397226866	5.897660133	6.026566268	2.804328998
449	369	158	44.25	4.7128624	4.515186417	4.647667831	5.053334184	1.080562895	1.036032707	1.065887286	1.154932497	2.035115652	1.945065909	2.004571419	2.180563126	4.687763326	4.491435788	4.62306679	4.62306679	-0.235697392	-0.222034136	-0.23064247	-0.23064247	3.376475013	3.226883382	3.325702216	3.325702216	False		0	0	0	1	10	11	5.975971435	7.517040069	2.64946286	5.951834397	5.923525686	3.232317427
454	591	238	44.5	4.833048304	4.614030859	4.770963451	5.206338924	0.964433643	0.922513077	0.953114224	1.03940814	1.702812298	1.621733311	1.676564693	1.846079957	4.83153723	4.612835035	4.76974758	4.76974758	-0.140867754	-0.130209181	-0.135205099	-0.135205099	2.80962477	2.675651393	2.766099886	2.766099886	False		0	0	0	1	10	18	6.091550666	7.376449615	2.505068649	6.09009751	6.038330024	2.98600666
455	382	254	44.5	4.716282892	4.522073333	4.661709147	5.080237616	0.823092494	0.777865153	0.803099367	0.956952318	1.434268269	1.353482544	1.398164372	1.671474872	4.729148613	4.535779236	4.67565615	4.67565615	-0.11077336	-0.103718801	-0.107544853	-0.107544853	2.355268402	2.221360595	2.294861588	2.294861588	True		0	0	0	1	10	19	5.97926082	7.205336685	2.388379476	5.991633404	6.074763434	2.788577327
456	684	261	44.75	5.332254559	5.104873075	5.274912477	5.706083165	0.954338546	0.905500215	0.94000399	1.036629163	1.592708383	1.519524245	1.571977801	1.717146224	5.348621992	5.120874688	5.291331098	5.291331098	-0.083112584	-0.084359172	-0.083997521	-0.083997521	2.613792079	2.493382019	2.579560691	2.579560691	False		0	0	0	1	10	20	6.571622564	7.364228109	2.457225713	6.587362641	6.108250613	2.900912403
459	49	326	44.25	4.623094808	4.207956755	4.418308039	5.389008667	0.865079066	0.810718879	0.841973692	0.963971783	1.690126001	1.563620861	1.634712059	1.909480603	4.617784641	4.201530359	4.412006394	4.412006394	-0.231212169	-0.203207418	-0.218136377	-0.218136377	2.791727403	2.583973555	2.701123773	2.701123773	False		0	0	0	1	10	23	5.889644595	7.256167213	2.499556132	5.884537964	5.928955666	2.978229801
460	430	334	44.0	5.03934904	4.844925487	4.977273308	5.374821506	0.697077245	0.672377954	0.689031382	0.742076815	1.136632621	1.095671869	1.122629225	1.214139556	5.078060748	4.881961298	5.015508291	5.015508291	-0.048798433	-0.046561498	-0.047655096	-0.047655096	1.84379659	1.777575509	1.821080719	1.821080719	False		0	0	0	1	10	24	6.289943985	7.052777867	2.259049259	6.327171891	6.14979262	2.566329889
465	523	374	44.5	3.601313663	3.450890936	3.559617814	3.883622151	1.15662981	1.085256299	1.120852037	1.460020947	2.039418263	1.917972857	1.984237377	2.495461258	3.551594426	3.405535075	3.512464963	3.512464963	-0.157413649	-0.150822581	-0.157885635	-0.157885635	3.403180959	3.199407598	3.310127901	3.310127901	True		0	0	0	1	10	29	4.907027871	7.609129549	2.651332453	4.85921435	6.01829894	3.243921835
467	437	427	44.5	5.465778485	5.278198957	5.417200058	5.792255321	0.529085229	0.507654708	0.521904568	0.568302777	0.796324895	0.765170772	0.785390875	0.854595526	5.535291319	5.345567402	5.486338273	5.486338273	-0.002102391	-0.002868632	-0.002107528	-0.002107528	1.25799968	1.208325666	1.240264756	1.240264756	True		0	0	0	1	10	31	6.700028577	6.849400392	2.111176946	6.766877015	6.206324611	2.311786316
470	329	481	44.25	3.833701005	3.689103819	3.790085593	4.075347573	0.695821756	0.666723427	0.685021905	0.749589673	1.124897868	1.080851585	1.108830953	1.204362666	3.846742603	3.701755559	3.803184972	3.803184972	-0.037210614	-0.037631053	-0.037590232	-0.037590232	1.84488864	1.772554325	1.81834371	1.81834371	False		0	0	0	1	10	34	5.130507908	7.051257926	2.253950213	5.143049628	6.163821271	2.566804412
473	667	516	43.25	5.474123124	5.25885082	5.403712461	5.856767698	0.68184782	0.656783165	0.673594814	0.731457361	1.020802829	0.979023063	1.006271726	1.098444043	5.52966301	5.312309759	5.458626321	5.458626321	0.007753883	0.010239659	0.009063094	0.009063094	1.63935688	1.572107631	1.615889587	1.615889587	False		0	0	0	1	10	38	6.70805337	7.034340551	2.208718286	6.761464436	6.218256988	2.477495665
474	577	548	44.5	5.714861057	5.523587728	5.66128525	6.068517931	0.512492101	0.490399478	0.506247801	0.547110309	0.736754915	0.70576261	0.727295582	0.787999936	5.793586652	5.600077815	5.739433762	5.739433762	0.018107433	0.016592569	0.01812237	0.01812237	1.152413988	1.103079432	1.137272501	1.137272501	False		0	0	0	1	10	39	6.939563924	6.829312125	2.085292283	7.015272001	6.230791387	2.265906663
475	298	572	44.0	3.510356157	3.387160115	3.469216603	3.719603988	0.620537651	0.60033809	0.61394437	0.655535195	0.984447115	0.954510478	0.974929266	1.035763246	3.525171706	3.401164842	3.48373118	3.48373118	-0.021663298	-0.022260466	-0.02201554	-0.02201554	1.611832514	1.563104308	1.596374599	1.596374599	False		0	0	0	1	10	40	4.819556726	6.960116147	2.192920808	4.833804402	6.182643439	2.465535631
476	752	558	44.0	5.637082986	5.281988609	5.503090885	6.247382497	0.847205797	0.778608372	0.82068563	0.975436641	1.279992974	1.183689232	1.245202288	1.451433828	5.679847844	5.323047992	5.545114528	5.545114528	0.007423669	0.001701811	0.003643385	0.003643385	2.077010244	1.91953641	2.02022089	2.02022089	True		0	0	0	1	10	41	6.864767052	7.234529159	2.321342959	6.905892752	6.217857219	2.66766712
479	487	587	44.75	3.720919418	3.58437514	3.691016292	3.956710386	0.661985109	0.638306871	0.655903061	0.704011432	1.04099425	1.005724368	1.033282412	1.103576432	3.736781521	3.59947034	3.706709672	3.706709672	-0.017143978	-0.017765971	-0.018184517	-0.018184517	1.704261234	1.64670201	1.69167661	1.69167661	False		0	0	0	1	10	44	5.022049189	7.010294004	2.217491969	5.037303305	6.188114698	2.505698248
483	369	702	44.5	3.649865891	3.533678341	3.620453963	3.85362046	0.51756035	0.497759759	0.511123095	0.550322774	0.797422215	0.767393721	0.788307275	0.849072142	3.679531372	3.562692314	3.65004996	3.65004996	-0.006230416	-0.006401395	-0.006735345	-0.006735345	1.2915475	1.242540902	1.276569717	1.276569717	False		0	0	0	1	10	50	4.953719114	6.835447939	2.11165376	4.982247529	6.201327068	2.326363693
487	326	57	44.25	7.886570152	7.336336722	7.621794426	9.01420054	1.186126598	1.055069594	1.110822757	1.5673005	2.130327378	1.949503713	2.031841151	2.68376493	7.924988058	7.374104457	7.660622946	7.660622946	-0.204879474	-0.218398235	-0.21632134	-0.21632134	3.482915544	3.185203807	3.320156728	3.320156728	True		0	0	0	1	11	1	9.028032366	7.644839474	2.690834763	9.064977731	5.960835021	3.278568529
489	656	87	44.0	8.153660862	7.82762439	8.040479739	8.700880177	0.929915129	0.877107436	0.914225045	1.018685348	1.464294491	1.390518977	1.439913421	1.586742668	8.239929991	7.911403921	8.125807086	8.125807086	-0.038384585	-0.042784354	-0.038052767	-0.038052767	2.346325077	2.226631236	2.306863885	2.306863885	False		0	0	0	1	11	4	9.284885606	7.334660199	2.401426629	9.367848077	6.162400017	2.784691226
490	746	64	43.0	6.699725131	6.068767497	6.562604142	7.553263481	0.785776417	0.71381598	0.763070689	0.88189658	1.074784274	0.936171995	1.042232177	1.230948554	6.778708119	6.142670143	6.640636209	6.640636209	0.071862287	0.090934495	0.070485638	0.070485638	1.709715417	1.485150835	1.656785161	1.656785161	False		0	0	0	1	11	5	7.886678592	7.160160434	2.232174589	7.962634197	6.295869041	2.508068228
493	564	112	43.75	7.72992339	7.41642145	7.622720178	8.292391177	1.044257835	0.992441098	1.028847256	1.13275456	1.823993432	1.73674271	1.793393618	1.973504335	7.784227537	7.469360328	7.676605651	7.676605651	-0.151083489	-0.145971876	-0.146540891	-0.146540891	2.965030609	2.822216805	2.914896293	2.914896293	False		0	0	0	1	11	8	8.877389805	7.473087794	2.557724916	8.929612498	6.025962471	3.053534427
497	719	159	44.75	7.557912125	7.250802907	7.479233479	8.088840471	0.901568501	0.85280257	0.887896288	0.982362292	1.394025706	1.32540214	1.375260225	1.503053242	7.635562384	7.32605329	7.556343621	7.556343621	-0.019352786	-0.023074129	-0.020730951	-0.020730951	2.237296734	2.126028456	2.206777322	2.206777322	False		0	0	0	1	11	13	8.711971656	7.300342701	2.370893065	8.786645615	6.185440632	2.737315654
498	398	198	44.5	6.564198978	6.269542014	6.482660836	7.044007081	0.669819654	0.63838115	0.659197311	0.720906585	1.115985242	1.061679579	1.098932468	1.207350578	6.637615058	6.339928093	6.555366157	6.555366157	-0.069712688	-0.065274755	-0.069118291	-0.069118291	1.782101503	1.694949407	1.754542749	1.754542749	False		0	0	0	1	11	14	7.756347096	7.0197788	2.250077451	7.826949171	6.124473033	2.539521814
502	460	272	44.25	6.768618906	6.491160246	6.680298329	7.247846089	0.734857026	0.700032887	0.720978396	0.809772952	1.210577132	1.154639936	1.189012826	1.334329067	6.840547839	6.560538797	6.751652432	6.751652432	-0.065789676	-0.063775656	-0.065549962	-0.065549962	1.939294902	1.849069928	1.90418708	1.90418708	True		0	0	0	1	11	20	7.952931699	7.098515497	2.29118002	8.022103628	6.12922238	2.607826321
504	705	256	44.25	6.875275156	6.606165448	6.789666634	7.347405835	0.818722083	0.77488305	0.806620472	0.886924714	1.245331871	1.190160193	1.227056301	1.340128917	6.94734877	6.675823292	6.861017437	6.861017437	-0.004519762	-0.01204507	-0.004608236	-0.004608236	1.996500102	1.907430468	1.966934207	1.966934207	False		0	0	0	1	11	22	8.055499861	7.2000457	2.306281833	8.124810925	6.203398051	2.632683427
509	526	344	44.5	4.769347197	4.591347559	4.714856652	5.0870197	0.689430042	0.65928137	0.681132919	0.73702412	1.12116654	1.071030295	1.107586055	1.201083752	4.80311973	4.624382579	4.748291947	4.748291947	-0.045398585	-0.0428445	-0.044809484	-0.044809484	1.822222634	1.740121145	1.800093164	1.800093164	False		0	0	0	1	11	28	6.030291194	7.043519875	2.252328856	6.06276924	6.153908605	2.556955459
518	244	538	44.75	4.134403144	3.991471887	4.095369957	4.377357384	0.687018455	0.665903385	0.680730503	0.723460913	1.13050172	1.097394022	1.120641437	1.189321493	4.153678337	4.00970392	4.114411912	4.114411912	-0.050921004	-0.05032748	-0.050759366	-0.050759366	1.849165986	1.795392854	1.833089351	1.833089351	False		0	0	0	1	11	39	5.419684267	7.040600317	2.256385228	5.43822065	6.147222955	2.568663027
527	373	59	42.25	7.366796508	6.920582797	7.158219076	8.213422215	1.56306549	1.437916459	1.503756385	1.794523273	2.9583039	2.779130698	2.873779049	3.315706804	7.341615808	6.896926431	7.133799618	7.133799618	-0.352589617	-0.361714557	-0.357173002	-0.357173002	4.899139706	4.60241808	4.759127894	4.759127894	False		0	0	0	1	12	2	8.528181416	8.101175923	3.050611502	8.503965881	5.782011547	3.893953745
528	281	88	44.0	6.432705282	6.132980464	6.310210763	7.02865346	1.161893938	1.079177909	1.127252002	1.310156028	2.181331228	2.050138191	2.131101448	2.404759089	6.436059466	6.138042206	6.31404919	6.31404919	-0.255092311	-0.252974294	-0.257219399	-0.257219399	3.594963293	3.377228653	3.511734422	3.511734422	False		0	0	0	1	12	6	7.629893496	7.6155025	2.712997226	7.633119116	5.900045465	3.32725611
530	697	118	44.75	7.105623412	6.800212541	7.036025377	7.622196712	1.170333059	1.115812737	1.156746157	1.257663724	1.970796332	1.889907983	1.947383757	2.110934101	7.136994568	6.82999445	7.06734838	7.06734838	-0.115657963	-0.11733534	-0.114033652	-0.114033652	3.225416197	3.09327415	3.186840563	3.186840563	False		0	0	0	1	12	10	8.27701897	7.625719218	2.621514489	8.307187684	6.06884995	3.16667855
533	444	125	44.25	6.936309326	6.664753227	6.852477429	7.408981558	1.154237238	1.096021019	1.133579859	1.270295	2.170361134	2.062719418	2.131311474	2.382977138	6.951386902	6.680670242	6.86818114	6.86818114	-0.258012128	-0.246509129	-0.253442609	-0.253442609	3.567532924	3.38933255	3.502630231	3.502630231	True		0	0	0	1	12	13	8.114194618	7.60623301	2.708230442	8.128694278	5.896510624	3.315336921
535	608	156	44.25	5.57273709	5.340867755	5.502072132	6.068950274	3.894710557	3.644219044	3.758614883	4.912449692	7.851568145	7.446588792	7.658009627	9.169575728	5.199684169	4.988273951	5.139677212	5.139677212	-1.127267717	-1.118976214	-1.139857934	-1.139857934	13.24659934	12.56237786	12.91887736	12.91887736	True		0	0	0	1	12	15	6.802887506	10.92395345	5.176858571	6.444133539	4.844156999	7.521136071
537	517	189	44.75	5.81704391	5.555572388	5.742776814	6.273743665	1.244870296	1.183014542	1.22870518	1.345212501	2.328463451	2.207509537	2.291559991	2.526650112	5.797633568	5.538061868	5.724066786	5.724066786	-0.263013759	-0.246722695	-0.255360566	-0.255360566	3.855757848	3.654757294	3.794335765	3.794335765	False		0	0	0	1	12	18	7.037830154	7.715956811	2.776929898	7.019163801	5.890455461	3.44057794
539	682	219	44.75	5.949367074	5.711339888	5.899945919	6.343654526	1.429815938	1.358619754	1.410181908	1.549801437	2.572476337	2.463891699	2.544408044	2.758689905	5.917467685	5.681073862	5.868733951	5.868733951	-0.233960155	-0.234986468	-0.235509786	-0.235509786	4.268151819	4.087763947	4.221311708	4.221311708	False		0	0	0	1	12	20	7.165081428	7.939858986	2.882959668	7.134404729	5.92562885	3.61977355
540	592	251	44.0	5.836116931	5.576018767	5.754412079	6.266210991	1.400282673	1.346567504	1.386173668	1.496789929	2.578172502	2.460497963	2.538342392	2.786535134	5.801377556	5.543002499	5.720394649	5.720394649	-0.266613886	-0.244275519	-0.255008756	-0.255008756	4.279808435	4.084357253	4.213542246	4.213542246	False		0	0	0	1	12	21	7.056172113	7.9041049	2.885434796	7.022764284	5.886097012	3.624838644
543	498	284	44.5	4.993107721	4.782818937	4.933076799	5.364197866	1.189589035	1.142253381	1.178246737	1.267724629	2.169373835	2.083509523	2.144486323	2.323410848	4.965681094	4.756200531	4.9059046	4.9059046	-0.213369272	-0.205119077	-0.208604283	-0.208604283	3.59975877	3.457500386	3.558509543	3.558509543	False		0	0	0	1	12	25	6.245475076	7.64903123	2.707801436	6.219099699	5.95055695	3.329339866
544	752	281	44.0	6.594633648	6.281657053	6.531011642	7.150922795	1.63424296	1.528583323	1.614531209	1.791643767	2.764244886	2.633977151	2.738158171	2.991186848	6.564775971	6.253158299	6.501405351	6.501405351	-0.154460908	-0.175816332	-0.15728613	-0.15728613	4.582806431	4.366875561	4.539581801	4.539581801	False		0	0	0	1	12	26	7.785615219	8.187346054	2.966287952	7.756901973	6.02187364	3.756498937
545	407	317	44.5	4.700426151	4.509622398	4.651706761	5.022441315	1.118456071	1.082174867	1.107437478	1.196005547	2.017546575	1.94194057	1.993414318	2.173839782	4.676162575	4.485946973	4.627897768	4.627897768	-0.186566926	-0.173878048	-0.182009341	-0.182009341	3.346833148	3.22166891	3.306670129	3.306670129	True		0	0	0	1	12	27	5.964011861	7.562914979	2.641828652	5.940678297	5.983004883	3.219437286
546	667	313	44.25	6.107840741	5.851322878	6.026238184	6.539958424	1.367712836	1.30954255	1.349515607	1.466398753	2.408421338	2.299636119	2.373447833	2.586804048	6.089758195	5.834481299	6.008573562	6.008573562	-0.192356822	-0.180147145	-0.187931362	-0.187931362	3.986573541	3.806167394	3.928559424	3.928559424	False		0	0	0	1	12	28	7.317480869	7.864674626	2.811673622	7.30009142	5.975995416	3.497420667
547	574	343	44.25	6.05593209	5.830393055	5.987969465	6.458646548	1.060076647	1.018522938	1.045524814	1.155778574	1.825234409	1.753642896	1.800683876	1.984705773	6.073488657	5.847523728	6.005585462	6.005585462	-0.12859193	-0.123575735	-0.127215588	-0.127215588	2.99634642	2.878610897	2.95580828	2.95580828	True		0	0	0	1	12	29	7.267561855	7.492238645	2.558264152	7.284445485	6.0531916	3.067141939
548	247	372	44.75	4.270286341	4.103408432	4.226281452	4.551848748	0.97306097	0.940099755	0.963609501	1.031926764	1.734821336	1.673829251	1.717940166	1.843235261	4.25442927	4.087742051	4.210524978	4.210524978	-0.150103835	-0.143502668	-0.148615102	-0.148615102	2.873843213	2.773098055	2.845921243	2.845921243	False		0	0	0	1	12	31	5.550359121	7.386894183	2.518977385	5.535109844	6.027148476	3.013911197
549	343	390	44.0	4.815663959	4.632448822	4.757970563	5.153192433	1.078355935	1.029974855	1.058069915	1.220803277	1.886561547	1.803046031	1.852795105	2.115555953	4.802184715	4.62022274	4.745356863	4.745356863	-0.143815285	-0.138226101	-0.142353438	-0.142353438	3.122212012	2.983473069	3.065832159	3.065832159	True		0	0	0	1	12	32	6.074832654	7.514368241	2.584912345	6.061870064	6.034761632	3.121833722
550	482	379	44.0	4.323120259	4.159317064	4.270927829	4.604677669	1.384461845	1.337119098	1.368674839	1.466893299	2.488958733	2.391117353	2.452365336	2.661537823	4.260864085	4.099642676	4.209835969	4.209835969	-0.218909694	-0.20325101	-0.21117414	-0.21117414	4.154586446	3.99116185	4.093306176	4.093306176	False		0	0	0	1	12	33	5.601167938	7.884951609	2.846669157	5.541298016	5.943849507	3.570426523
551	746	375	44.0	6.130754536	5.858494909	6.030760635	6.622223361	1.61898126	1.51985132	1.581437679	1.793788385	2.749493591	2.606311944	2.703074527	2.992644447	6.091665663	5.822471238	5.992408583	5.992408583	-0.158266187	-0.165054363	-0.16582056	-0.16582056	4.565829911	4.327241297	4.488684818	4.488684818	False		0	0	0	1	12	34	7.339516389	8.168869665	2.959878141	7.301925775	6.017266825	3.749122209
552	653	408	44.75	5.662677444	5.426114601	5.601310398	6.068775621	1.097319663	1.053761193	1.084101042	1.176743588	1.85041595	1.776264549	1.826961984	1.991316679	5.670031674	5.432962885	5.608799387	5.608799387	-0.105622612	-0.100932794	-0.103640371	-0.103640371	3.046003997	2.924110251	3.007214408	3.007214408	False		0	0	0	1	12	35	6.889380486	7.537326446	2.569206168	6.896452831	6.080999124	3.088719412
553	417	451	44.25	4.073190598	3.929249086	4.028670372	4.317442845	1.262834762	1.221231033	1.249450139	1.343811319	2.229216073	2.149527124	2.201497965	2.378987855	4.021839193	3.879769838	3.97809166	3.97809166	-0.174109231	-0.164353196	-0.169654178	-0.169654178	3.717511471	3.584590602	3.671180994	3.671180994	False		0	0	0	1	12	36	5.360817971	7.737705271	2.733804402	5.311434842	5.998086638	3.380506393
554	560	436	44.25	4.703091883	4.508612967	4.637000713	5.045921051	1.36335494	1.314363964	1.348778917	1.445567631	2.38420984	2.290487811	2.356327792	2.537107403	4.655764651	4.46293579	4.589983995	4.589983995	-0.175042996	-0.163517554	-0.171578843	-0.171578843	3.969935008	3.814046505	3.92370227	3.92370227	False		0	0	0	1	12	37	5.966575416	7.859398794	2.801153113	5.921062217	5.996956186	3.490190803
556	324	482	44.25	4.220573058	4.056856174	4.171455289	4.495276745	0.988771332	0.951127385	0.974841452	1.056327743	1.692443456	1.629307185	1.670036659	1.806699817	4.206299381	4.042977644	4.15751866	4.15751866	-0.107200427	-0.103931415	-0.106650523	-0.106650523	2.802688893	2.698244515	2.765465263	2.765465263	False		0	0	0	1	12	39	5.502551326	7.40591374	2.500563125	5.488824753	6.079088962	2.982992846
557	746	471	44.5	5.324980365	5.049730825	5.233534986	5.825231782	1.481762754	1.38905675	1.446928684	1.648631547	2.493711093	2.359255858	2.449541468	2.734244384	5.284370575	5.011570448	5.193707424	5.193707424	-0.129099668	-0.135004509	-0.135414296	-0.135414296	4.145183306	3.921477494	4.071712009	4.071712009	False		0	0	0	1	12	40	6.564627187	8.002747762	2.848734177	6.525573953	6.052576914	3.566340621
558	498	507	44.75	4.005599938	3.85810438	3.965030884	4.261545743	1.192575584	1.155227205	1.182112667	1.271880153	2.057644626	1.990578069	2.040072393	2.191344476	3.963587356	3.817090125	3.923237741	3.923237741	-0.134870342	-0.128876643	-0.133968546	-0.133968546	3.427103133	3.315696171	3.397946748	3.397946748	True		0	0	0	1	12	41	5.295818031	7.652646859	2.659252269	5.255415773	6.045590719	3.254316625
562	437	579	44.0	4.06049163	3.909000796	4.009608915	4.323157122	1.076590341	1.042483097	1.064458918	1.147218401	1.828088545	1.769964989	1.81101411	1.943847546	4.03415744	3.883013464	3.983236849	3.983236849	-0.104999182	-0.101438315	-0.106036738	-0.106036738	3.036012259	2.939873734	3.007881833	3.007881833	False		0	0	0	1	12	45	5.348605748	7.512230747	2.559504346	5.323280936	6.081753872	3.084377749
566	515	638	44.75	4.074832934	3.924974643	4.036879189	4.32288905	0.987154269	0.952599784	0.976502486	1.05240817	1.643492467	1.587475875	1.6257348	1.750436074	4.060453657	3.910845118	4.022788334	4.022788334	-0.077012901	-0.075247532	-0.07619361	-0.07619361	2.722038914	2.629452716	2.692521752	2.692521752	False		0	0	0	1	12	50	5.362397357	7.403956062	2.479292681	5.348569231	6.11563512	2.94794839
572	141	58	44.5	4.432539971	4.147921746	4.323010874	4.963636286	1.773452584	1.627442131	1.707746543	2.031022764	3.501139973	3.264666888	3.397157283	3.923072583	4.308851794	4.032911077	4.203480649	4.203480649	-0.474610106	-0.468848307	-0.473648027	-0.473648027	5.87289084	5.475967995	5.698082077	5.698082077	False		0	0	0	1	13	0	5.706393641	8.355878479	3.286487504	5.587446377	5.634288937	4.31707324
574	365	85	44.25	5.597106094	5.338555914	5.504809201	6.044230734	1.673736302	1.570503693	1.630929636	1.857564489	3.34148026	3.159853797	3.26841004	3.661589762	5.508996373	5.256236062	5.419285547	5.419285547	-0.477902443	-0.464386176	-0.473792068	-0.473792068	5.581228726	5.277063518	5.458655398	5.458655398	False		0	0	0	1	13	4	6.826322457	8.235158185	3.217111321	6.741589942	5.630303109	4.190338675
575	460	84	43.5	5.571154619	5.340889785	5.497747272	5.971856156	1.891146368	1.786149541	1.852947456	2.07946392	3.808970693	3.624780472	3.739568259	4.137403803	5.452996139	5.229302446	5.382357348	5.382357348	-0.557911256	-0.544653596	-0.551611701	-0.551611701	6.376186796	6.067170948	6.25951734	6.25951734	False		0	0	0	1	13	5	6.80136569	8.498363016	3.420247737	6.687736173	5.533441421	4.535768061
576	56	102	44.25	5.395864491	4.988491812	5.20342737	6.194460107	1.58079064	1.461374094	1.529944312	1.799120188	3.242330927	3.021861439	3.142399669	3.648669984	5.309598935	4.90720559	5.119248153	5.119248153	-0.506847327	-0.484129887	-0.493234471	-0.493234471	5.41623445	5.048651642	5.249757668	5.249757668	False		0	0	0	1	13	7	6.632794356	8.122634658	3.174028428	6.549835321	5.59526134	4.118644489
578	633	136	43.5	5.108372766	4.890788368	5.039286812	5.480910317	2.043598387	1.955839102	2.016141579	2.190784216	3.922313019	3.767241373	3.871025969	4.184142896	4.972929451	4.760357725	4.905564345	4.905564345	-0.475532971	-0.463626834	-0.470040124	-0.470040124	6.576887692	6.317137951	6.490930139	6.490930139	False		0	0	0	1	13	9	6.356322062	8.682927185	3.469497845	6.226070229	5.633171682	4.622977677
581	317	169	44.25	5.168751758	4.950385546	5.091467011	5.556287267	1.37653029	1.322786515	1.359630743	1.469637256	2.693085091	2.577154132	2.650830311	2.898689975	5.112147062	4.896308156	5.035833985	5.035833985	-0.360527375	-0.339513356	-0.35018931	-0.35018931	4.486747452	4.293531391	4.416283392	4.416283392	False		0	0	0	1	13	12	6.414386754	7.875349369	2.935367222	6.359951691	5.772401797	3.714758881
582	414	165	44.5	4.827293801	4.610752857	4.760082083	5.22007478	1.533935233	1.46475092	1.511570757	1.664520968	3.054092698	2.901989613	3.00357107	3.336386906	4.740443957	4.528751344	4.674945875	4.674945875	-0.431363741	-0.402776625	-0.421274069	-0.421274069	5.106241515	4.851518671	5.021552103	5.021552103	False		0	0	0	1	13	13	6.08601673	8.065909734	3.092234157	6.002495802	5.686644619	3.983944719
583	541	161	44.5	5.128472147	4.905830488	5.067948983	5.509202474	1.649159821	1.572939476	1.627797433	1.787316973	3.213257318	3.060142055	3.169812414	3.476471665	5.038182678	4.820319539	4.979073402	4.979073402	-0.418782209	-0.396559726	-0.412224252	-0.412224252	5.371488817	5.115152206	5.29870968	5.29870968	False		0	0	0	1	13	14	6.375651043	8.20540497	3.16139521	6.288822329	5.701876297	4.09920138
584	224	192	44.25	4.295153648	4.121439455	4.232303735	4.592976332	1.51433168	1.456487445	1.493369461	1.628316236	3.014605723	2.888512284	2.966293246	3.24495414	4.199137179	4.029569263	4.137957137	4.137957137	-0.423463531	-0.400281111	-0.413397063	-0.413397063	5.048417403	4.837151032	4.967406367	4.967406367	True		0	0	0	1	13	15	5.574273275	8.042176933	3.075076068	5.481937075	5.696208912	3.95881868
585	618	232	44.25	4.740947543	4.530307402	4.678722813	5.092245701	1.910303253	1.83882715	1.887853592	2.048502904	3.666772083	3.513830779	3.619029901	3.942265297	4.613570253	4.407960561	4.552993127	4.552993127	-0.444550959	-0.417748453	-0.436337685	-0.436337685	6.149003584	5.892753224	6.068950864	6.068950864	False		0	0	0	1	13	16	6.002980086	8.521555065	3.358458845	5.880485112	5.670679675	4.43705121
586	718	233	44.75	5.596693175	5.35331931	5.539339825	6.00891341	1.69824954	1.617995939	1.679033518	1.825449533	3.039987685	2.93186318	3.019593687	3.221849716	5.527586747	5.285700108	5.470263114	5.470263114	-0.261502232	-0.271854979	-0.267482803	-0.267482803	5.068845885	4.8893333	5.035186719	5.035186719	False		0	0	0	1	13	17	6.825925364	8.264834836	3.086105172	6.759467756	5.892285373	3.967695372
587	402	258	44.0	4.428610534	4.257071398	4.370681932	4.730031787	1.54717631	1.494389062	1.529764836	1.646129192	2.939560408	2.826150471	2.898353131	3.148307573	4.340249892	4.172104848	4.283650906	4.283650906	-0.343451208	-0.323293921	-0.334378044	-0.334378044	4.918548568	4.728800003	4.849527036	4.849527036	False		0	0	0	1	13	18	5.702614817	8.081939882	3.042466981	5.617641	5.793074849	3.902387386
591	250	283	44.75	3.868614438	3.724210142	3.828888424	4.113818879	1.285366881	1.237236532	1.27064542	1.370106861	2.433329905	2.340356736	2.402014514	2.601416217	3.79991016	3.658205595	3.761288706	3.761288706	-0.280573493	-0.268887266	-0.275187159	-0.275187159	4.067974557	3.91248508	4.015446811	4.015446811	False		0	0	0	1	13	22	5.164083125	7.764983506	2.822497024	5.098012252	5.869196984	3.532791467
592	336	323	44.5	4.076897644	3.917402103	4.032602543	4.360433814	1.284502882	1.235214466	1.268100086	1.399595369	2.360920401	2.270758968	2.331495128	2.566331483	4.017322073	3.860018375	3.973912253	3.973912253	-0.236280936	-0.227475031	-0.233758533	-0.233758533	3.94127979	3.790832193	3.892044038	3.892044038	True		0	0	0	1	13	23	5.364382928	7.763937516	2.791033263	5.307090862	5.922819226	3.477739387
593	466	329	44.5	3.871688517	3.719608272	3.832172698	4.129415553	1.427521391	1.379338359	1.414927268	1.516969223	2.651756185	2.557721529	2.624374932	2.830486756	3.789277459	3.63979574	3.750622715	3.750622715	-0.277450226	-0.265106879	-0.272441374	-0.272441374	4.43913886	4.281979299	4.393293557	4.393293557	False		0	0	0	1	13	24	5.167039375	7.937081121	2.917408767	5.087787097	5.872978129	3.694071744
595	582	341	44.25	4.814597407	4.631436047	4.75636521	5.132564279	1.539034819	1.485595758	1.522077271	1.647499076	2.797067659	2.695157841	2.765913798	2.989888172	4.743677629	4.562930566	4.686134422	4.686134422	-0.262623813	-0.250385784	-0.259493871	-0.259493871	4.669646068	4.499644865	4.617715728	4.617715728	False		0	0	0	1	13	26	6.073806983	8.072083485	2.980550277	6.005605529	5.890927545	3.794232955
598	317	450	44.25	3.31346913	3.199086477	3.2796215	3.509843468	1.381896175	1.328490034	1.36319858	1.482311786	2.47614765	2.385118794	2.445008598	2.646571328	3.229904096	3.118756198	3.197278673	3.197278673	-0.20882077	-0.203781629	-0.207549006	-0.207549006	4.150429629	3.997720736	4.09809901	4.09809901	False		0	0	0	1	13	31	4.630216292	7.881845512	2.841102417	4.549854269	5.956063539	3.568620281
599	611	444	44.5	3.981455859	3.806834247	3.934126083	4.273335183	1.51213737	1.461148109	1.501099145	1.601141062	2.672553849	2.584837628	2.654258625	2.833578888	3.900137775	3.727222468	3.852924935	3.852924935	-0.20656027	-0.200944035	-0.205743495	-0.205743495	4.472569573	4.326541551	4.442302414	4.442302414	False		0	0	0	1	13	32	5.272599384	8.039520418	2.926445878	5.194398186	5.958800185	3.708598234
600	705	439	44.25	4.8011663	4.580293466	4.719427376	5.206927506	1.743816819	1.672224203	1.718195401	1.875601461	3.050529684	2.924467809	3.006890565	3.282297914	4.713968811	4.496207239	4.633191284	4.633191284	-0.219097997	-0.209473817	-0.216580883	-0.216580883	5.100641989	4.890252056	5.027902941	5.027902941	False		0	0	0	1	13	33	6.060890684	8.320000304	3.090685938	5.977035437	5.94362154	3.981511583
602	441	481	44.75	3.172429462	3.053630332	3.143656168	3.387195632	1.354194901	1.312487407	1.344274517	1.435762944	2.401927793	2.323521551	2.385009243	2.554030666	3.090455265	2.973998156	3.062118579	3.062118579	-0.188656024	-0.179932217	-0.187680317	-0.187680317	4.026752915	3.895573351	3.998501666	3.998501666	False		0	0	0	1	13	36	4.494582612	7.848309304	2.808852012	4.41575045	5.980475741	3.514879621
603	537	502	44.75	3.412921492	3.271148372	3.370869567	3.647278324	1.453866403	1.399791588	1.435277278	1.549922536	2.549148828	2.460276289	2.51945836	2.714451929	3.326931487	3.187657147	3.285830704	3.285830704	-0.18375554	-0.180635357	-0.183260683	-0.183260683	4.272760776	4.124194458	4.223035186	4.223035186	False		0	0	0	1	13	37	4.725856689	7.968975386	2.872823275	4.643162643	5.986408452	3.621776258
604	51	549	43.75	3.72762379	3.358362917	3.522243351	4.426593329	1.258225995	1.187928135	1.224400398	1.389366746	2.57139903	2.356325107	2.46118586	2.91717598	3.647124328	3.283337391	3.444195085	3.444195085	-0.394960029	-0.326727815	-0.357724812	-0.357724812	4.305084516	3.946006581	4.121359336	4.121359336	False		0	0	0	1	13	39	5.028496587	7.732125724	2.882491551	4.951082633	5.730716326	3.635821741
607	645	543	44.75	3.636902694	3.488350659	3.594837187	3.899136117	1.611520499	1.551101324	1.588154314	1.773423414	2.799228835	2.697311774	2.760281974	3.038883116	3.540048845	3.394669692	3.499517896	3.499517896	-0.186263512	-0.181155275	-0.184654418	-0.184654418	4.693866695	4.523249339	4.628409997	4.628409997	True		0	0	0	1	13	42	4.94125279	8.159837385	2.981489363	4.848111307	5.983372206	3.80475743
611	492	671	43.75	3.185677137	3.075394994	3.150035828	3.367080231	1.405672496	1.366625842	1.392283316	1.4775654	2.429611454	2.365454284	2.406261473	2.54428295	3.102247383	2.993595271	3.067297807	3.067297807	-0.154856769	-0.152578922	-0.153225953	-0.153225953	4.073570473	3.96645877	4.034508763	4.034508763	False		0	0	0	1	13	48	4.507322509	7.910630024	2.820881263	4.427090582	6.021394395	3.535223034
616	479	58	42.5	4.43489602	4.172355011	4.309395399	4.942155935	2.839983649	2.664448405	2.761563802	3.158721625	5.811940837	5.535503062	5.699111556	6.32087276	4.165538687	3.914678997	4.044404029	4.044404029	-0.878800153	-0.877226014	-0.884850261	-0.884850261	9.800081973	9.334853495	9.610516989	9.610516989	False		0	0	0	1	14	2	5.708659384	9.647061242	4.290588922	5.449626398	5.14496121	6.023537109
618	365	87	44.25	4.235051406	4.039721102	4.170118229	4.562080559	2.166458402	2.040959809	2.113920008	2.397359399	4.478968385	4.244544008	4.387759963	4.881927077	4.045374614	3.860548506	3.984770723	3.984770723	-0.703063379	-0.678491663	-0.697262649	-0.697262649	7.538166958	7.143168076	7.384290125	7.384290125	True		0	0	0	1	14	5	5.516474725	8.831666157	3.711378679	5.334068161	5.357714782	5.040677829
619	737	77	44.5	4.088286102	3.790320721	4.020867233	4.517055905	2.075097576	1.95076235	2.05500122	2.244238563	3.796576424	3.522485484	3.753167115	4.136088089	3.938426496	3.651218459	3.872268218	3.872268218	-0.359461157	-0.308022723	-0.351629081	-0.351629081	6.380994762	5.92037282	6.308396431	6.308396431	True		0	0	0	1	14	6	5.375334871	8.721061292	3.414862114	5.231219318	5.773692601	4.537857244
620	46	108	44.0	3.910007581	3.575894948	3.751132585	4.556875901	2.091757598	1.940698704	2.022954074	2.388103483	4.469503076	4.157968501	4.318737237	5.069925468	3.713807487	3.392021603	3.560959685	3.560959685	-0.770290953	-0.721584021	-0.742431211	-0.742431211	7.52775172	7.004124571	7.274295422	7.274295422	False		0	0	0	1	14	7	5.203889686	8.741230544	3.707265763	5.015209856	5.276326544	5.036152145
621	645	102	44.75	4.522029847	4.320182681	4.471157084	4.869935015	2.122323711	2.029328486	2.097931451	2.304920364	4.095901821	3.92650496	4.051498856	4.432654454	4.362795865	4.167209459	4.3136088	4.3136088	-0.504674458	-0.488957125	-0.500579637	-0.500579637	6.882133973	6.597763794	6.807558228	6.807558228	True		0	0	0	1	14	8	5.792453409	8.778235034	3.544926569	5.639322795	5.597891898	4.755614906
622	279	129	44.0	4.184869628	3.985184029	4.119754674	4.512840068	1.822133355	1.742427318	1.792462462	1.960520385	3.715532361	3.555806995	3.652561438	4.004033213	4.042236412	3.848249032	3.979666086	3.979666086	-0.561275399	-0.538433942	-0.55057813	-0.55057813	6.24157433	5.973603251	6.135690618	6.135690618	False		0	0	0	1	14	9	5.468216392	8.414813259	3.379646419	5.331050245	5.529368663	4.47727554
623	443	145	43.75	3.639545728	3.461308298	3.582320587	3.971476766	2.441932346	2.297340585	2.368936402	2.989390911	5.07405016	4.77061004	4.937737044	6.022641798	3.399297906	3.236291279	3.349415232	3.349415232	-0.803674857	-0.754347398	-0.78965913	-0.78965913	8.559905187	8.047315042	8.32923793	8.32923793	True		0	0	0	1	14	10	4.943794518	9.165165311	3.969956761	4.712755288	5.235910729	5.48464893
626	357	181	44.25	2.862552649	2.719027413	2.810952084	3.108318144	2.26735321	2.183218848	2.23621662	2.442616278	4.636606564	4.435114238	4.552817111	5.038657497	2.632870048	2.498907096	2.585422979	2.585422979	-0.696378956	-0.651633578	-0.673957666	-0.673957666	7.830021332	7.490086981	7.688520503	7.688520503	True		0	0	0	1	14	13	4.196583241	8.95381322	3.779876455	3.975704273	5.365807196	5.167495936
627	49	204	44.25	3.716799687	3.409812525	3.564163166	4.287124566	1.791933158	1.701139502	1.75559033	1.945720557	3.848136086	3.60371827	3.741879676	4.266090509	3.555551161	3.257252509	3.406271693	3.406271693	-0.673784685	-0.607649941	-0.641820111	-0.641820111	6.475102455	6.065067729	6.29718159	6.29718159	False		0	0	0	1	14	15	5.018087366	8.37825176	3.437266091	4.863019425	5.393160674	4.578749417
628	611	189	43.75	4.374322877	4.180747129	4.314154925	4.706716045	2.144382701	2.050684977	2.113177134	2.311717662	4.19507216	4.034264305	4.141799665	4.491123072	4.205599572	4.017924143	4.147473023	4.147473023	-0.545074021	-0.535562537	-0.54210605	-0.54210605	7.053252187	6.783334805	6.963764752	6.963764752	False		0	0	0	1	14	16	5.650407982	8.804940479	3.58801859	5.488151767	5.548982662	4.829970097
629	270	224	44.5	3.938705096	3.784128923	3.892729605	4.212633135	1.403269424	1.342394895	1.383752108	1.509853322	2.739832191	2.608273078	2.700333314	2.970504804	3.852207921	3.70254192	3.80771615	3.80771615	-0.358056977	-0.334511536	-0.352230252	-0.352230252	4.587655766	4.366766512	4.521329128	4.521329128	False		0	0	0	1	14	17	5.231487238	7.907720774	2.955680019	5.148305463	5.775392554	3.758606095
632	677	252	43.0	5.00503423	4.760069828	4.951702395	5.419567154	1.548369648	1.459767755	1.519333025	1.75159461	2.805983045	2.661794478	2.762173532	3.141564438	4.937723822	4.696486029	4.885986395	4.885986395	-0.259812144	-0.255553098	-0.260728426	-0.260728426	4.681475246	4.44069913	4.607950982	4.607950982	True		0	0	0	1	14	21	6.256944447	8.083384582	2.984424238	6.192214017	5.894331457	3.799373032
636	487	310	44.5	3.42659122	3.278744668	3.385195171	3.689192532	1.686074248	1.623354866	1.670088756	1.807987417	3.181882049	3.056430836	3.14382556	3.419239477	3.301000043	3.157825908	3.261097069	3.261097069	-0.354312075	-0.336528865	-0.345891951	-0.345891951	5.347859549	5.137233327	5.283904369	5.283904369	False		0	0	0	1	14	25	4.739002462	8.250094968	3.147761862	4.61822514	5.779926273	4.088933865
637	714	335	42.5	4.715378673	4.515237876	4.643856066	5.066910713	2.401668988	2.278307701	2.346678344	2.702777251	4.374448382	4.175031921	4.29185688	4.849299978	4.542814713	4.350865112	4.474933659	4.474933659	-0.403472248	-0.39902259	-0.405578637	-0.405578637	7.352153578	7.016734976	7.213036268	7.213036268	True		0	0	0	1	14	26	5.97839126	9.11642097	3.665962095	5.8124416	5.720411113	4.959850311
638	395	359	43.25	2.510097532	2.401397608	2.473128799	2.696265744	1.930713079	1.87200209	1.913109033	2.034905173	3.584627598	3.467142664	3.546286945	3.796021124	2.339032838	2.235360491	2.303672082	2.303672082	-0.361915211	-0.345368264	-0.354952521	-0.354952521	6.048320582	5.850550134	5.983805215	5.983805215	False		0	0	0	1	14	27	3.857637574	8.546263971	3.322764989	3.693129714	5.770721631	4.393301899
641	273	394	44.25	2.963031009	2.859004513	2.931525897	3.13886278	1.589184214	1.537122599	1.571158267	1.698463048	2.933255522	2.828893659	2.898458103	3.130477782	2.842963962	2.743239866	2.812963071	2.812963071	-0.290897079	-0.276073777	-0.286635739	-0.286635739	4.933403862	4.757854682	4.874814935	4.874814935	False		0	0	0	1	14	30	4.29321031	8.132796235	3.039727348	4.17774538	5.856698861	3.908842387
644	433	442	42.5	4.071568507	3.929121401	4.028675986	4.330678228	0.928025562	0.894865413	0.918313286	0.986036851	1.546199724	1.489877204	1.530081111	1.645131723	4.063253072	3.921237354	4.020437427	4.020437427	-0.07420503	-0.070883656	-0.073467393	-0.073467393	2.556745752	2.463510319	2.530100349	2.530100349	False		0	0	0	1	14	35	5.359258054	7.332372617	2.437016524	5.351261346	6.119034434	2.876124331
647	596	465	44.75	2.974850042	2.838344508	2.933741388	3.223296134	1.828199917	1.76256873	1.812098079	1.956168325	3.265250673	3.144375816	3.238935857	3.484247192	2.834106042	2.702232765	2.793756321	2.793756321	-0.263232579	-0.251324355	-0.262403075	-0.262403075	5.49742717	5.294380645	5.453422079	5.453422079	False		0	0	0	1	14	38	4.304576325	8.422157668	3.183987638	4.16922698	5.89019055	4.153924779
648	505	500	44.25	2.425607009	2.331629705	2.394131326	2.585989625	1.942013703	1.886060901	1.922181316	2.048635126	3.432722918	3.332683933	3.397361741	3.625808839	2.262270741	2.172543364	2.232335474	2.232335474	-0.253558108	-0.245422091	-0.250744535	-0.250744535	5.791630997	5.623253265	5.732083444	5.732083444	False		0	0	0	1	14	40	3.776385535	8.559944932	3.256758564	3.619309874	5.901902829	4.281763783
652	605	562	44.25	1.296715586	1.228491754	1.27195298	1.421194799	2.635563425	2.526133126	2.589925369	2.967677592	4.617933445	4.438504547	4.549435971	5.119395945	1.033910355	0.975506973	1.012924816	1.012924816	-0.309303803	-0.304232333	-0.31123621	-0.31123621	7.825605904	7.521854787	7.709625714	7.709625714	True		0	0	0	1	14	45	2.690764024	9.399582403	3.771762513	2.438032002	5.834414986	5.165577321
654	479	593	44.75	1.897452387	1.723879684	1.777947903	2.628909325	3.440540667	2.642286963	2.722585432	7.763733787	5.701115945	4.755072653	4.878425187	10.34768904	1.579500224	1.461783525	1.509257426	1.509257426	-0.196396773	-0.391766873	-0.390217232	-0.390217232	9.656005549	8.051222648	8.259918328	8.259918328	True		0	0	0	1	14	47	3.268474848	10.37411823	4.242432704	2.96270965	5.971104498	5.960932259
660	48	733	43.25	2.5516817	2.172820809	2.336738846	3.34361626	1.744268829	1.584570949	1.667072819	2.100586601	3.551576249	3.276511331	3.447039531	4.0847431	2.383612163	2.013797992	2.170553076	2.170553076	-0.527509291	-0.510452994	-0.537214639	-0.537214639	5.991423906	5.53055809	5.817512759	5.817512759	True		0	0	0	1	14	54	3.897627839	8.320547524	3.308403342	3.736000333	5.570247187	4.368578855
663	352	80	44.25	2.916864365	2.764421939	2.864059746	3.178434797	2.711705925	2.544529504	2.640401835	3.023845851	5.706138787	5.39409121	5.57862412	6.265365133	2.620926008	2.484822225	2.575005853	2.575005853	-0.932972792	-0.900866762	-0.922884694	-0.922884694	9.646755861	9.119087189	9.430964542	9.430964542	False		0	0	0	1	15	4	4.248813213	9.491763387	4.244615255	3.964218043	5.079377769	5.956913035
664	551	64	44.75	3.021059449	2.842925454	2.959062677	3.335839865	2.841529976	2.698525339	2.786099156	3.136281145	5.8252816	5.561073411	5.728278689	6.376059072	2.719890288	2.554515369	2.66265253	2.66265253	-0.879441753	-0.853496815	-0.872858632	-0.872858632	9.84742249	9.401505651	9.683646624	9.683646624	False		0	0	0	1	15	5	4.349014546	9.648933283	4.296385821	4.059389066	5.144184465	6.044107761
665	702	90	43.75	1.944540553	1.783048338	1.863382974	2.479943059	4.558842239	3.996739284	4.103091671	8.222844332	8.782636482	7.895015114	8.105233058	14.22344293	1.433296967	1.324241255	1.393079153	1.393079153	-1.039540729	-1.035996603	-1.063795681	-1.063795681	14.89226304	13.38655808	13.74242423	13.74242423	True		0	0	0	1	15	6	3.313758144	11.72797633	5.581431311	2.8221103	4.950362602	8.236218567
666	187	121	44.5	2.184967289	2.071988226	2.145046899	2.384473282	2.407688122	2.285474118	2.350008517	2.707951302	5.044801422	4.825222042	4.940587528	5.598283774	1.914700899	1.813093827	1.880477843	1.880477843	-0.81281927	-0.794778189	-0.803993915	-0.803993915	8.535575204	8.164368748	8.359159016	8.359159016	True		0	0	0	1	15	7	3.54496943	9.12370796	3.957247445	3.285062232	5.224840158	5.474076937
667	443	112	42.75	2.517610815	2.395787307	2.475123718	2.720764617	3.050078007	2.914326371	3.000100884	3.299737406	6.463525634	6.166932232	6.368599789	6.979152564	2.16516532	2.059376621	2.127733621	2.127733621	-1.074860175	-1.021301678	-1.064232282	-1.064232282	10.94090931	10.43897097	10.78032305	10.78032305	False		0	0	0	1	15	8	3.864862876	9.901409401	4.573718995	3.525926461	4.907603548	6.51925544
671	380	182	44.0	2.258953018	2.144698304	2.221144917	2.455091716	2.496660387	2.408294029	2.46715872	2.669987107	5.108049487	4.895364097	5.023074883	5.518589442	1.986318841	1.882973434	1.953041101	1.953041101	-0.764431098	-0.716924369	-0.73968208	-0.73968208	8.641775149	8.282307365	8.498019499	8.498019499	False		0	0	0	1	15	13	3.616119318	9.231421142	3.984730328	3.353935089	5.283420705	5.5202235
672	524	159	44.75	1.435553537	1.352885343	1.41055901	1.572161394	3.094633208	2.962766548	3.058423784	3.316786904	6.314085096	6.02393712	6.243125295	6.782625782	1.068829053	1.002646925	1.047761788	1.047761788	-0.930369698	-0.877202972	-0.921305289	-0.921305289	10.70581249	10.21414506	10.58565159	10.58565159	False		0	0	0	1	15	14	2.824280377	9.955349609	4.508783302	2.471612281	5.082529173	6.417099924
673	695	186	44.0	2.643927574	2.516461978	2.605140125	2.86487662	2.985848862	2.846039966	2.948328726	3.239476091	5.766751898	5.545204599	5.703760049	6.194736264	2.338188141	2.221901302	2.302523352	2.302523352	-0.696190367	-0.694427117	-0.693446391	-0.693446391	9.75453056	9.380232358	9.648151939	9.648151939	True		0	0	0	1	15	15	3.986337969	9.823651174	4.270953185	3.692317394	5.366035509	6.003743868
675	303	243	44.5	2.000220712	1.908014916	1.97178508	2.162216091	2.121190836	2.033274044	2.098441523	2.260864393	4.191612861	4.003700101	4.133503982	4.495330953	1.779710073	1.697334393	1.754315937	1.754315937	-0.555480588	-0.523389141	-0.541119706	-0.541119706	7.088794924	6.77104381	6.990534354	6.990534354	False		0	0	0	1	15	17	3.367304107	8.776863533	3.586515437	3.155245544	5.536384079	4.845414315
676	595	225	43.5	2.258987737	2.14503392	2.219373551	2.462467635	3.182204345	3.053311929	3.126308298	3.532644495	6.303772234	6.032614989	6.19245262	6.935293974	1.910951183	1.811600542	1.87748913	1.87748913	-0.839905761	-0.795711984	-0.824775774	-0.824775774	10.67391889	10.21507228	10.48542111	10.48542111	True		0	0	0	1	15	18	3.616152706	10.06136653	4.504302103	3.28145624	5.192048229	6.403241352
678	504	263	44.5	2.147018085	2.036929573	2.116900506	2.335465525	2.293240096	2.204008675	2.268279835	2.475536095	4.430815118	4.252324983	4.376796872	4.764347571	1.914638823	1.813394503	1.887267938	1.887267938	-0.536326164	-0.511466662	-0.526772218	-0.526772218	7.49276064	7.191335389	7.401481492	7.401481492	False		0	0	0	1	15	21	3.508474802	8.985152861	3.690454867	3.285002535	5.559573147	5.020947636
679	727	274	43.75	2.090855647	1.980287274	2.052142909	2.283838858	3.607126578	3.424536433	3.540811652	4.028811499	6.701328899	6.42525265	6.593898489	7.327467376	1.714065896	1.618485054	1.681279781	1.681279781	-0.667259183	-0.673647525	-0.665027381	-0.665027381	11.35250441	10.88523883	11.17060065	11.17060065	True		0	0	0	1	15	22	3.454465046	10.57579343	4.677050528	3.092117479	5.401060693	6.698103921
680	395	278	44.75	1.665316329	1.584094531	1.640444212	1.807298454	2.237992912	2.161211199	2.22046263	2.381107625	4.315074377	4.145061304	4.263517303	4.620068854	1.429683928	1.357404087	1.407518205	1.407518205	-0.515762682	-0.483977389	-0.500368554	-0.500368554	7.304462371	7.016940336	7.217274495	7.217274495	False		0	0	0	1	15	23	3.045236462	8.918268534	3.640162588	2.818635747	5.584468075	4.939127276
683	110	353	44.5	1.327156947	1.26696641	1.307831786	1.431742146	1.950151601	1.874225114	1.922480113	2.13450043	3.880632974	3.710349322	3.807435783	4.267380375	1.111513243	1.060742422	1.096380625	1.096380625	-0.525596002	-0.492877029	-0.506594943	-0.506594943	6.572024282	6.283675454	6.447962	6.447962	True		0	0	0	1	15	26	2.72003858	8.569796979	3.451386811	2.512660404	5.572563487	4.620864402
684	347	361	44.5	1.248264511	1.190186473	1.22957112	1.347210098	2.372308679	2.297719852	2.355339022	2.502289406	4.463095744	4.304699921	4.424084828	4.729354426	0.994162121	0.944800419	0.977519301	0.977519301	-0.473796009	-0.447314809	-0.46585381	-0.46585381	7.563302822	7.295120636	7.497329478	7.497329478	False		0	0	0	1	15	27	2.644170057	9.080876271	3.704481616	2.399807299	5.635274514	5.051599998
685	445	360	44.25	1.510539284	1.440412579	1.487798566	1.629338642	2.633286996	2.556460412	2.608992938	2.777531937	4.965478421	4.782976947	4.901707485	5.278047204	1.230501495	1.170347316	1.211284075	1.211284075	-0.533728658	-0.494089447	-0.517334288	-0.517334288	8.412531864	8.10359207	8.304549202	8.304549202	False		0	0	0	1	15	28	2.896391953	9.396826472	3.922779594	2.627087889	5.562717787	5.420611494
686	548	347	44.25	1.58698411	1.509417767	1.560409018	1.721926663	2.833578228	2.738890333	2.805806945	3.001296974	5.329642004	5.129267324	5.275226414	5.651955645	1.285656452	1.219026764	1.26193071	1.26193071	-0.565550346	-0.532363868	-0.558570323	-0.558570323	9.030098237	8.690912528	8.93808199	8.93808199	False		0	0	0	1	15	29	2.969906683	9.639306598	4.081017881	2.680128781	5.52419325	5.688959702
687	725	376	44.75	2.369613556	2.24688025	2.333503485	2.570780732	2.627199683	2.4858944	2.583642172	2.881194756	4.786402032	4.556871311	4.714391207	5.182337516	2.119686754	2.008739308	2.087326734	2.087326734	-0.429672404	-0.424345581	-0.427237604	-0.427237604	8.093200921	7.705252235	7.971447733	7.971447733	False		0	0	0	1	15	30	3.722538287	9.389456941	3.844966375	3.482191069	5.688692215	5.281854123
689	636	412	44.75	2.147985618	2.042411273	2.117215488	2.329425963	2.326193107	2.238614771	2.301224101	2.50508421	4.212328007	4.045464745	4.158536081	4.531647267	1.929405505	1.832041038	1.901353503	1.901353503	-0.364321212	-0.345228679	-0.354917142	-0.354917142	7.12142244	6.839678431	7.03053931	7.03053931	False		0	0	0	1	15	32	3.50940525	9.02504702	3.595516692	3.299203216	5.767808834	4.859591796
691	358	457	44.5	1.055559914	1.007429545	1.040146711	1.138255777	2.169939928	2.097558308	2.146863165	2.310255576	3.958534252	3.810152723	3.912094568	4.224917024	0.829054277	0.789226643	0.816231963	0.816231963	-0.354177226	-0.331906769	-0.347628712	-0.347628712	6.709157042	6.457820701	6.630501193	6.630501193	False		0	0	0	1	15	34	2.458851742	8.835881023	3.485236887	2.241027967	5.780089527	4.680452055
692	455	456	44.0	1.631286376	1.562008609	1.608722376	1.752978173	2.463075402	2.394691303	2.4414403	2.597382971	4.482566986	4.351970891	4.444805745	4.721525379	1.384346333	1.321786498	1.363669313	1.363669313	-0.397129261	-0.382086559	-0.394630608	-0.394630608	7.589711691	7.368970864	7.525929717	7.525929717	False		0	0	0	1	15	35	3.012510862	9.190761892	3.712942363	2.775035923	5.728090172	5.063075319
693	179	516	44.5	1.178896298	1.130578548	1.164582684	1.261705471	1.698254683	1.642916916	1.679775777	1.814306905	3.090670133	2.999247183	3.061097772	3.281233455	1.009820521	0.966209553	0.997058218	0.997058218	-0.274059653	-0.27099583	-0.273653403	-0.273653403	5.232060246	5.077528926	5.182051419	5.182051419	False		0	0	0	1	15	37	2.577460697	8.264841063	3.108127978	2.41486552	5.877082885	4.03861614
694	597	501	44.25	1.550043225	1.47727628	1.524330515	1.672378705	2.736589031	2.650177226	2.706809952	2.91982234	4.873278131	4.710459565	4.816712395	5.194694329	1.276684999	1.212591527	1.25397612	1.25397612	-0.371921798	-0.354383238	-0.365584955	-0.365584955	8.255147187	7.979704783	8.159461698	8.159461698	False		0	0	0	1	15	38	2.934381725	9.521887815	3.882716237	2.6715012	5.758607278	5.352223872
697	504	537	44.5	1.361198002	1.296387164	1.343058179	1.472607979	2.027486413	1.967998635	2.009593596	2.146631576	3.565709025	3.450320835	3.532107441	3.780605232	1.166159309	1.107205231	1.149741067	1.149741067	-0.247979406	-0.233739376	-0.244405607	-0.244405607	6.036213537	5.84124078	5.979423756	5.979423756	False		0	0	0	1	15	41	2.752774856	8.663421421	3.314544391	2.56521191	5.908656616	4.388041082
699	656	588	44.25	1.450138252	1.380193673	1.425553034	1.569319906	2.765652838	2.675184602	2.734528398	2.932741547	4.835259088	4.68495777	4.783779484	5.122748076	1.176989084	1.114990455	1.155111658	1.155111658	-0.318215378	-0.312712439	-0.316465993	-0.316465993	8.192276472	7.93805803	8.105215249	8.105215249	False		0	0	0	1	15	44	2.838306067	9.557073556	3.866196001	2.575626585	5.823626298	5.324904956
700	48	641	42.5	1.723343452	1.526312647	1.609406301	2.098753562	1.916293318	1.804483144	1.85603391	2.136642736	4.050619299	3.699516228	3.87348021	4.596425965	1.505658882	1.326452865	1.400396419	1.400396419	-0.669408364	-0.556880422	-0.616419565	-0.616419565	6.854005551	6.260739575	6.554943567	6.554943567	False		0	0	0	1	15	45	3.101039431	8.528806863	3.525250168	2.891698615	5.398458814	4.743392395
708	680	709	44.75	1.665411545	1.584354058	1.638758803	1.806445338	2.535227169	2.441069684	2.494123594	2.823264611	4.464670603	4.307560693	4.397701246	4.874925767	1.420347585	1.347421971	1.397334141	1.397334141	-0.313739458	-0.307542896	-0.312101529	-0.312101529	7.55870119	7.29310536	7.44535103	7.44535103	True		0	0	0	1	15	53	3.045328029	9.278111544	3.705165932	2.809657262	5.829045015	5.049600473
711	450	85	43.75	2.272415466	2.156062267	2.234013999	2.469497251	3.514569932	3.328149439	3.441585527	3.837171742	7.471247008	7.10961588	7.332281352	8.117708792	1.851051251	1.754954016	1.820571862	1.820571862	-1.250640061	-1.206381507	-1.235008498	-1.235008498	12.65782122	12.04525508	12.42231751	12.42231751	False		0	0	0	1	16	5	3.629065757	10.46374086	5.011599419	3.223852247	4.694797783	7.265297085
712	624	81	44.5	2.72347118	2.568606415	2.678205984	2.986142576	3.435668602	3.302358058	3.403050539	3.685336205	6.980644835	6.721915078	6.921760889	7.438507739	2.342925214	2.20098377	2.300381733	2.300381733	-1.019308124	-0.987259578	-1.014247674	-1.014247674	11.81616753	11.37915536	11.71688335	11.71688335	False		0	0	0	1	16	6	4.062832704	10.36821993	4.798420367	3.696872897	4.974856957	6.899577271
713	375	148	44.75	1.604191527	1.518484166	1.576802312	1.74714652	2.904265611	2.803619361	2.875039391	3.085663754	6.095019499	5.829831035	6.031773305	6.505716264	1.254975547	1.184113714	1.230974713	1.230974713	-0.982064643	-0.913549455	-0.970915685	-0.970915685	10.33056573	9.881370303	10.22355598	10.22355598	False		0	0	0	1	16	8	2.986454547	9.724883411	4.41359376	2.650623862	5.019945322	6.254045719
714	537	127	43.25	2.510476183	2.383527574	2.471350895	2.743829256	3.50962267	3.304539795	3.42981318	4.171967671	7.230437048	6.807139616	7.087352095	8.354601323	2.109512415	2.006476396	2.078553115	2.078553115	-1.10338494	-1.038493978	-1.091953507	-1.091953507	12.24440843	11.52722457	12.00191656	12.00191656	True		0	0	0	1	16	9	3.858001711	10.45775152	4.906961401	3.472406708	4.87307039	7.085658772
715	692	145	44.25	1.612591002	1.514996778	1.581181002	1.771531367	3.624998673	3.48930641	3.589473391	3.845056286	7.093573602	6.868254592	7.040364898	7.479772663	1.200589475	1.115066197	1.171846808	1.171846808	-0.896899389	-0.888752161	-0.898419935	-0.898419935	12.02747319	11.64624374	11.93759242	11.93759242	False		0	0	0	1	16	10	2.994532074	10.59743006	4.847490772	2.598322384	5.123049592	6.991394926
717	275	182	44.25	1.947595145	1.854330013	1.914920072	2.113345422	2.796684129	2.693126851	2.761897202	2.986012708	5.766908893	5.54212759	5.692741567	6.179569922	1.626592423	1.54545916	1.597878637	1.597878637	-0.882350806	-0.842430117	-0.86978823	-0.86978823	9.766946549	9.386555411	9.641468434	9.641468434	False		0	0	0	1	16	12	3.316695655	9.594641208	4.271021403	3.007996827	5.140662655	6.009138929
718	464	185	44.0	1.668749033	1.576643466	1.637003928	1.825847144	3.177090727	3.03567974	3.127764032	3.455161694	6.507582943	6.198618849	6.38307893	7.125047075	1.294930658	1.220290987	1.270341479	1.270341479	-0.972103574	-0.916463575	-0.942048097	-0.942048097	11.03059562	10.50711464	10.81955351	10.81955351	False		0	0	0	1	16	13	3.048537592	10.05517579	4.59286301	2.689047511	5.032004567	6.558226409
719	606	188	44.5	1.766351693	1.664427866	1.734074614	1.958939362	3.216136196	3.028689973	3.135228121	3.810053094	6.403968344	6.084414696	6.267074793	7.357540184	1.401205348	1.317200129	1.376853835	1.376853835	-0.867547639	-0.851159378	-0.861185841	-0.861185841	10.85279852	10.31149178	10.62070953	10.62070953	True		0	0	0	1	16	14	3.142399185	10.10244571	4.547839847	2.791248739	5.158583928	6.480969075
720	350	240	43.75	3.133844552	2.997772481	3.091461823	3.37344728	2.617864583	2.512285877	2.578561023	2.820054543	5.181709185	4.943605752	5.10146198	5.605011785	2.875730124	2.751692325	2.837479435	2.837479435	-0.694007883	-0.647438912	-0.68204912	-0.68204912	8.751696077	8.349410698	8.616054512	8.616054512	True		0	0	0	1	16	16	4.457476645	9.378155517	4.01673733	4.20925563	5.368677708	5.567986923
721	719	237	44.25	1.582472371	1.489912328	1.552929721	1.735959013	3.604012262	3.427329333	3.536114461	4.005640676	6.812211108	6.546904704	6.718630539	7.385881573	1.187554007	1.109696819	1.163265473	1.163265473	-0.738678202	-0.746094082	-0.746884894	-0.746884894	11.54981994	11.10054363	11.39129414	11.39129414	True		0	0	0	1	16	17	2.965567877	10.57202312	4.725231652	2.58578656	5.314598133	6.783842507
722	245	273	43.0	2.49064987	2.385541388	2.459735296	2.668733728	2.476030128	2.391662287	2.450427835	2.634375258	4.870643908	4.694339114	4.807115875	5.206996696	2.238062054	2.141769045	2.21047641	2.21047641	-0.634997324	-0.606687305	-0.620029347	-0.620029347	8.234259176	7.93646105	8.126831944	8.126831944	False		0	0	0	1	16	18	3.838935332	9.206445373	3.8815716	3.596029096	5.440118117	5.343147503
723	532	251	43.75	2.659332353	2.529946516	2.617173508	2.88795521	2.935305228	2.817092922	2.89595967	3.153422617	5.717235689	5.470253807	5.615803979	6.187875762	2.357052895	2.240407674	2.320366903	2.320366903	-0.715288054	-0.675731797	-0.689889397	-0.689889397	9.670108429	9.252617367	9.49845965	9.49845965	False		0	0	0	1	16	19	4.00115229	9.762461143	4.24943714	3.71045907	5.342915128	5.967060317
724	439	278	44.25	1.907121632	1.811094009	1.875047205	2.069457501	2.815820498	2.7165354	2.783221511	2.99543178	5.497647657	5.273535755	5.436643682	5.863526117	1.602212133	1.518213651	1.57328206	1.57328206	-0.691662532	-0.647883389	-0.685292516	-0.685292516	9.310040187	8.930834901	9.206922855	9.206922855	False		0	0	0	1	16	20	3.277773474	9.61780842	4.154020587	2.984551022	5.371517078	5.810601559
725	641	296	43.75	2.415306306	2.294067525	2.378736927	2.619579638	3.112471391	2.985520282	3.073986768	3.362868604	5.88412854	5.632589146	5.795202432	6.346711142	2.097156995	1.989124694	2.065394296	2.065394296	-0.643253092	-0.609571325	-0.624977616	-0.624977616	9.958002335	9.532623585	9.807509447	9.807509447	False		0	0	0	1	16	21	3.766479654	9.976945187	4.321956305	3.460524865	5.430123373	6.0921575
727	322	329	43.5	2.523769142	2.420662484	2.489248965	2.701551697	2.468236419	2.389965385	2.439919074	2.646545753	4.691944891	4.533692551	4.636936864	5.033739249	2.283175703	2.187789967	2.251368197	2.251368197	-0.52920558	-0.506297172	-0.522359144	-0.522359144	7.929980329	7.662827626	7.837095851	7.837095851	True		0	0	0	1	16	23	3.870785156	9.197010014	3.803922358	3.639413558	5.568193596	5.210930648
728	507	344	43.75	2.13330538	2.032812216	2.100125326	2.318975701	2.83937566	2.709161437	2.78368987	3.261399708	5.380408719	5.113427243	5.272778132	6.099123503	1.840743681	1.754885226	1.81362407	1.81362407	-0.594498892	-0.5543446	-0.581535215	-0.581535215	9.10684497	8.65486027	8.924504473	8.924504473	True		0	0	0	1	16	25	3.495287699	9.646325188	4.103077303	3.213939762	5.489147047	5.722308099
730	409	368	44.75	1.857776287	1.770326023	1.833072212	2.00558465	2.370476919	2.285988892	2.346844721	2.535455907	4.454520866	4.269336572	4.40360197	4.79876495	1.617566188	1.539878152	1.595531945	1.595531945	-0.472887455	-0.439124976	-0.46400216	-0.46400216	7.538095338	7.22489831	7.451989118	7.451989118	False		0	0	0	1	16	27	3.230319515	9.078658673	3.700755614	2.999316563	5.636374444	5.040646709
731	680	385	44.5	2.674664228	2.536881027	2.634787691	2.916173235	2.825717097	2.709852708	2.793475764	3.051001244	5.172321401	4.951095426	5.106008939	5.584634937	2.407083307	2.280232589	2.370514972	2.370514972	-0.478133505	-0.452584259	-0.467992465	-0.467992465	8.743752924	8.370180831	8.631749886	8.631749886	False		0	0	0	1	16	28	4.015896501	9.629789616	4.0126581	3.758571839	5.630023377	5.564535422
732	327	422	44.0	1.847006805	1.771790853	1.82153676	1.986776673	2.380631179	2.282476734	2.334924729	2.68822301	4.388419646	4.21262541	4.31640342	4.878835394	1.610729188	1.544951317	1.589242608	1.589242608	-0.420615022	-0.406549811	-0.420373158	-0.420373158	7.425943465	7.128491492	7.303995459	7.303995459	True		0	0	0	1	16	30	3.219962822	9.090951804	3.672032962	2.992741622	5.699657423	4.991913883
734	468	442	44.75	1.853027923	1.77264668	1.829648824	1.998303076	2.353214981	2.275703911	2.327262539	2.541738392	4.290290731	4.143015544	4.245168282	4.623354565	1.62307028	1.55021554	1.602024508	1.602024508	-0.385603856	-0.369023208	-0.382733865	-0.382733865	7.259067211	7.010173803	7.182789001	7.182789001	False		0	0	0	1	16	32	3.225753153	9.05776072	3.629393467	3.004609686	5.742043263	4.91940193
735	94	479	44.75	1.850482448	1.755983957	1.816384092	2.01749376	1.959547868	1.885054874	1.937208291	2.093227034	3.900482293	3.707474038	3.82993347	4.235103966	1.645050646	1.560653375	1.614654215	1.614654215	-0.531165804	-0.482397308	-0.508452532	-0.508452532	6.596627766	6.270256802	6.47732417	6.47732417	False		0	0	0	1	16	33	3.223305245	8.581172454	3.460011842	3.025747554	5.565820474	4.631555238
738	552	491	43.75	2.49513695	2.377454931	2.458224284	2.698002397	2.565075538	2.473648301	2.530831942	2.799406908	4.581348919	4.406677129	4.521495725	4.977025286	2.260890575	2.151645622	2.226943711	2.226943711	-0.361849947	-0.341582597	-0.357835387	-0.357835387	7.742520778	7.447717336	7.641443627	7.641443627	True		0	0	0	1	16	36	3.843250424	9.314247106	3.755865611	3.61798261	5.770800641	5.129474732
740	468	537	43.5	1.855433434	1.777283192	1.829963988	1.993127996	2.369106972	2.299822941	2.344651925	2.522062828	4.22131887	4.089899923	4.183833414	4.491266351	1.6298779	1.558303125	1.606214397	1.606214397	-0.325825406	-0.311119377	-0.326309269	-0.326309269	7.141806781	6.919822308	7.078544199	7.078544199	False		0	0	0	1	16	38	3.228066462	9.077000164	3.599423449	3.011156373	5.814413311	4.868449308
741	639	535	44.75	1.911437502	1.82376564	1.88602286	2.064812479	2.543301736	2.458174631	2.521460946	2.718299615	4.471191157	4.315909032	4.428802307	4.755439865	1.671351629	1.591551489	1.648053343	1.648053343	-0.310911673	-0.296818538	-0.305660756	-0.305660756	7.565490438	7.303116352	7.493893526	7.493893526	False		0	0	0	1	16	39	3.281923919	9.287886919	3.707999277	3.051040431	5.832468438	5.052550573
744	526	608	44.75	2.185866199	2.093535391	2.162345688	2.343102027	2.19327275	2.119685887	2.169646023	2.358459445	3.826932768	3.695391326	3.785898451	4.115609937	1.992419173	1.906360928	1.970971092	1.970971092	-0.252125406	-0.241581033	-0.249530965	-0.249530965	6.46577795	6.243832709	6.396450035	6.396450035	False		0	0	0	1	16	43	3.545833885	8.864128618	3.428052714	3.359801599	5.903637312	4.574697683
747	636	631	44.75	3.05192361	2.922640672	3.015332778	3.280375649	2.292379654	2.212127178	2.265705233	2.529072571	3.956176426	3.825355728	3.910539472	4.314497516	2.869297656	2.745432381	2.834783189	2.834783189	-0.239136546	-0.235551772	-0.236602179	-0.236602179	6.670318579	6.45024297	6.593396474	6.593396474	True		0	0	0	1	16	46	4.378695697	8.984111176	3.484212351	4.203069715	5.919362116	4.66357576
748	51	701	44.5	1.738239436	1.527909817	1.627536692	2.137218343	1.926106844	1.778248691	1.856616938	2.178688555	4.046902639	3.695896626	3.891391053	4.566116766	1.521115542	1.328313276	1.417794491	1.417794491	-0.657295773	-0.580818297	-0.627316728	-0.627316728	6.84742915	6.254560154	6.58506692	6.58506692	False		0	0	0	1	16	47	3.115364458	8.540687489	3.523635186	2.906562828	5.413122774	4.740534782
749	735	691	44.75	2.902327223	2.742725621	2.846229922	3.178585208	2.588511661	2.44560858	2.522592199	2.884021761	4.555588741	4.293658282	4.433574651	5.094904988	2.678624939	2.532044735	2.628993105	2.628993105	-0.323833976	-0.299319763	-0.311847418	-0.311847418	7.691636662	7.24926751	7.485251085	7.485251085	True		0	0	0	1	16	49	4.234833273	9.342619762	3.744672162	4.0197054	5.81682421	5.107364297
750	643	727	43.5	2.572661382	2.468916061	2.538931732	2.75191239	2.493384275	2.416875505	2.468938547	2.632838854	4.453893926	4.281927421	4.376440875	4.799078023	2.348150609	2.252977045	2.318566346	2.318566346	-0.352768003	-0.319366095	-0.327768324	-0.327768324	7.524556977	7.234108038	7.393513133	7.393513133	True		0	0	0	1	16	51	3.917803379	9.227454957	3.700483193	3.701898005	5.781795585	5.034763948
752	188	90	43.5	2.62972239	2.495474306	2.581912319	2.86037676	2.972163275	2.801642484	2.897495433	3.294552451	6.219822987	5.917214169	6.112270744	6.758423808	2.2951008	2.176994697	2.253025755	2.253025755	-0.998169998	-0.975496752	-1.004173015	-1.004173015	10.52477785	10.01283301	10.34282576	10.34282576	False		0	0	0	1	17	3	3.972677264	9.807082886	4.467824032	3.650881571	5.00044757	6.338435796
753	280	66	43.25	3.577498389	3.349910042	3.484401066	3.972670791	3.197315072	2.944803693	3.08262474	3.632763899	6.669240203	6.22420511	6.472528974	7.43069279	3.235297567	3.030788056	3.152565668	3.152565668	-1.063275197	-1.031529144	-1.052353524	-1.052353524	11.27203129	10.51965993	10.93934264	10.93934264	False		0	0	0	1	17	4	4.884125426	10.07966015	4.663107179	4.555041011	4.92162876	6.663136316
754	419	73	42.75	3.789715046	3.606538506	3.719264588	4.1301506	3.652182937	3.447985164	3.565405785	4.030054371	7.738498651	7.360003803	7.582496526	8.456318149	3.384734691	3.221413767	3.322578599	3.322578599	-1.289883569	-1.252371476	-1.27705901	-1.27705901	13.08554551	12.44548518	12.82164731	12.82164731	False		0	0	0	1	17	5	5.088207912	10.63034036	5.127727016	4.698750276	4.647288112	7.451154109
755	706	87	43.0	4.614282061	4.390941361	4.555864393	4.998212398	3.45630683	3.330803376	3.420664816	3.77573328	6.766111403	6.510492219	6.694511621	7.369787541	4.288683555	4.076570034	4.233501362	4.233501362	-0.870559101	-0.832377929	-0.860370967	-0.860370967	11.41857584	10.98804485	11.29791043	11.29791043	True		0	0	0	1	17	6	5.881169636	10.39320535	4.705200165	5.568051177	5.154938139	6.726813627
757	286	160	44.0	4.156603771	3.964993348	4.092229899	4.500967956	2.506577449	2.40959362	2.476245399	2.688882801	5.167217921	4.967041892	5.095471715	5.555913946	3.921807047	3.738622579	3.860547412	3.860547412	-0.80063145	-0.769358935	-0.785013609	-0.785013609	8.709223545	8.372365215	8.58841321	8.58841321	False		0	0	0	1	17	10	5.441033953	9.243427112	4.010440509	5.215236884	5.239595192	5.549531533
758	660	167	43.25	3.614386114	3.448283915	3.562008188	3.924903375	3.402416703	3.220150106	3.327313439	3.936839215	6.692605029	6.404753817	6.580932876	7.53078217	3.271519926	3.119931309	3.225036771	3.225036771	-0.873208567	-0.87153161	-0.877004524	-0.877004524	11.31109649	10.82478814	11.12222225	11.12222225	True		0	0	0	1	17	12	4.919599261	10.32796392	4.673259786	4.589874983	5.151730595	6.68011113
759	750	164	41.25	4.632053457	4.42170503	4.569037518	4.990797726	3.960534972	3.832648963	3.932373524	4.182594963	7.475862202	7.270914704	7.428701049	7.840526867	4.262086843	4.060054801	4.200664535	4.200664535	-0.818131509	-0.814640836	-0.81599629	-0.81599629	12.6244953	12.27985473	12.54544385	12.54544385	False		0	0	0	1	17	13	5.898259863	11.00364297	5.013604837	5.542473905	5.218408961	7.25081613
761	241	241	43.5	3.11416699	2.990982524	3.07879612	3.323231154	2.416495025	2.334801822	2.391996151	2.557557413	4.803660519	4.626294	4.746450141	5.122700223	2.87946154	2.764763539	2.846923588	2.846923588	-0.654680416	-0.622939441	-0.642610029	-0.642610029	8.10954141	7.810254248	8.012928854	8.012928854	False		0	0	0	1	17	17	4.438553315	9.13436993	3.852465623	4.212844022	5.416289023	5.288954479
762	337	240	41.75	4.320072873	4.148853802	4.261712338	4.627993281	2.774028986	2.655336444	2.723836098	3.122031402	5.504534476	5.242081681	5.39586189	6.189116791	4.067585568	3.90916635	4.014799598	4.014799598	-0.748593976	-0.699484992	-0.729361962	-0.729361962	9.279644743	8.836590569	9.095972691	9.095972691	True		0	0	0	1	17	18	5.598237357	9.567214037	4.157013084	5.355427779	5.302593723	5.79739397
763	117	267	43.25	3.470250435	3.350273196	3.433567151	3.678813394	2.261097429	2.181629957	2.236096456	2.399592294	4.60844245	4.417164286	4.544426787	4.921332444	3.255655701	3.14511246	3.222205732	3.222205732	-0.687418757	-0.644612272	-0.671513389	-0.671513389	7.77155337	7.448567251	7.663398052	7.663398052	False		0	0	0	1	17	20	4.780988239	8.946239734	3.767638436	4.574618826	5.376654752	5.142090128
764	649	259	43.75	4.362695862	4.161919816	4.305146977	4.701230822	2.885077738	2.781117542	2.855234501	3.082899084	5.569592028	5.341458702	5.505822789	5.961559349	4.107039651	3.916251792	4.052251473	4.052251473	-0.679141154	-0.637010707	-0.66814187	-0.66814187	9.389467131	9.005254974	9.282094663	9.282094663	False		0	0	0	1	17	21	5.639226625	9.701653848	4.185282235	5.393369604	5.386675931	5.845114575
765	41	316	42.5	4.384545425	3.887077061	4.123719134	5.476871809	2.586163228	2.380812526	2.476028502	3.20679406	5.640098824	5.132025642	5.368329297	6.939601437	4.124921627	3.648595517	3.875519833	3.875519833	-1.02302716	-0.90279669	-0.959031256	-0.959031256	9.508913011	8.654116402	9.051588357	9.051588357	True		0	0	0	1	17	24	5.660238705	9.33977666	4.215919221	5.410566172	4.970354552	5.897016831
766	257	334	43.75	3.136671811	3.022012861	3.102329028	3.345289042	2.335384016	2.250122747	2.301329397	2.556283375	4.436894449	4.277897369	4.374417126	4.842628125	2.925587869	2.818443748	2.894432661	2.894432661	-0.502463264	-0.486019602	-0.496601054	-0.496601054	7.485825671	7.217608831	7.380243944	7.380243944	True		0	0	0	1	17	25	4.460195536	9.03617388	3.69309649	4.257202349	5.600568853	5.017934216
767	366	329	43.25	2.620656618	2.50896877	2.584119809	2.819032359	2.528618806	2.442049392	2.496722617	2.778548587	4.792545377	4.615962166	4.729281087	5.238673006	2.375841592	2.27284265	2.342493924	2.342493924	-0.533282353	-0.506967377	-0.524751067	-0.524751067	8.099261562	7.801105056	7.992380657	7.992380657	True		0	0	0	1	17	26	3.963958979	9.270111211	3.847635813	3.728527605	5.5632581	5.284487625
768	460	309	43.25	3.484179355	3.345595685	3.441399821	3.729722914	2.555047693	2.468878729	2.526573417	2.728408855	4.875263216	4.682224464	4.807584168	5.234744541	3.253063829	3.123617601	3.213615085	3.213615085	-0.563348824	-0.526040359	-0.54855802	-0.54855802	8.22477526	7.899121636	8.110500342	8.110500342	True		0	0	0	1	17	27	4.794383269	9.302107019	3.883578806	4.5721263	5.526858495	5.339026502
769	725	313	43.75	4.279299147	4.091535544	4.225332089	4.598039184	3.181321273	3.030356161	3.137798627	3.434341257	5.880645993	5.662400781	5.834130211	6.255005071	4.002200817	3.824086891	3.949984912	3.949984912	-0.580496324	-0.591722098	-0.594173391	-0.594173391	9.919561921	9.551927693	9.841449406	9.841449406	False		0	0	0	1	17	28	5.559026469	10.06029745	4.32044305	5.292549196	5.506099085	6.075454168
770	635	349	43.0	4.175631473	3.981316338	4.11509931	4.511969278	2.555493859	2.461557609	2.527648358	2.731782533	4.740965616	4.565965287	4.68635829	5.076835232	3.968131334	3.78059531	3.909716771	3.909716771	-0.480511327	-0.462202265	-0.473332114	-0.473332114	7.984470941	7.690446189	7.892721301	7.892721301	False		0	0	0	1	17	29	5.459332332	9.302647165	3.825223102	5.259785582	5.627144696	5.234608197
772	431	397	43.0	3.767066733	3.626527203	3.729796759	4.004712281	2.167092087	2.098997836	2.149523497	2.288308638	3.958655665	3.829990905	3.918051482	4.196441629	3.599949879	3.464445477	3.564424023	3.564424023	-0.369190097	-0.354769065	-0.360749982	-0.360749982	6.662054703	6.445839532	6.593697697	6.593697697	True		0	0	0	1	17	31	5.066427698	8.83243332	3.485289644	4.90571636	5.761914379	4.659984897
773	200	409	44.25	2.969379721	2.871190876	2.940653123	3.134755755	2.052308902	1.989390596	2.030851299	2.161568324	3.824126827	3.686572386	3.774808364	4.045604796	2.793272759	2.701607337	2.767026953	2.767026953	-0.394796275	-0.369730252	-0.38473705	-0.38473705	6.447338966	6.215276773	6.364022883	6.364022883	False		0	0	0	1	17	33	4.299315679	8.693472463	3.426833461	4.129958819	5.730914574	4.566685479
774	600	435	42.75	4.145980504	3.969753097	4.084873281	4.448002805	2.690682955	2.60531237	2.662452336	2.87032896	4.826796163	4.67897401	4.77569939	5.122984388	3.932418314	3.76165236	3.873194717	3.873194717	-0.399816953	-0.390320426	-0.395254586	-0.395254586	8.130858259	7.882707544	8.045084876	8.045084876	False		0	0	0	1	17	36	5.430817871	9.466312186	3.862518646	5.225441427	5.724836351	5.298217189
776	382	476	44.0	3.760352679	3.601384617	3.703397739	4.106499226	2.025792607	1.906590231	1.955175005	2.56482103	3.602767488	3.39956294	3.494742716	4.399595056	3.615531316	3.465895232	3.56414088	3.56414088	-0.2839544	-0.273118448	-0.285565669	-0.285565669	6.057335859	5.714761003	5.87474025	5.87474025	True		0	0	0	1	17	38	5.059970992	8.661370836	3.33064723	4.920700568	5.86510393	4.397219265
777	503	460	43.25	3.670447088	3.526026522	3.624760042	3.920119513	2.201967192	2.12855258	2.177924745	2.347088893	3.912833812	3.784229933	3.86795993	4.166274339	3.504103308	3.364629016	3.460245252	3.460245252	-0.304720921	-0.295641697	-0.299999688	-0.299999688	6.585865704	6.369821715	6.510399153	6.510399153	False		0	0	0	1	17	39	4.973511442	8.874654438	3.46537889	4.813543546	5.839963197	4.62687885
778	677	489	43.25	4.206152842	4.023769925	4.149159679	4.535366149	2.616625676	2.514217656	2.574737005	2.92065723	4.643048938	4.458888452	4.575533276	5.103521269	4.00549598	3.830731198	3.951511949	3.951511949	-0.357196445	-0.341582357	-0.355860658	-0.355860658	7.817527921	7.507727193	7.70377867	7.70377867	True		0	0	0	1	17	40	5.488683831	9.376655649	3.78267583	5.295718057	5.776434347	5.162067233
779	263	496	44.75	2.909106901	2.80562207	2.889062747	3.08882304	1.745292941	1.686363506	1.726707622	1.876064197	3.135409575	3.028204038	3.104458847	3.35395919	2.775110649	2.676119408	2.756579196	2.756579196	-0.26320903	-0.253446106	-0.262006383	-0.262006383	5.277907798	5.097516312	5.225656403	5.225656403	False		0	0	0	1	17	43	4.241353089	8.321787353	3.127568397	4.112492854	5.890219059	4.05853806
780	455	537	43.5	3.376708709	3.24799792	3.337028517	3.597235509	2.028273543	1.962914999	2.007135534	2.144415385	3.572552591	3.454663917	3.540348905	3.775699154	3.225388874	3.101292777	3.186870262	3.186870262	-0.26053291	-0.25028735	-0.260997971	-0.260997971	6.01267888	5.814571408	5.958640666	5.958640666	False		0	0	0	1	17	44	4.691031926	8.664374351	3.317518093	4.545512113	5.893458871	4.377814679
782	56	564	44.5	3.239999674	2.946125749	3.091047984	3.806711289	1.714862659	1.627202101	1.680665341	1.884063479	3.586134229	3.297706899	3.455231235	4.07901881	3.084828714	2.802705821	2.940869027	2.940869027	-0.581978394	-0.484759128	-0.532198403	-0.532198403	6.038146242	5.553088056	5.818273937	5.818273937	True		0	0	0	1	17	46	4.559562888	8.284947304	3.323419658	4.410339563	5.504304834	4.388880891
783	371	578	43.75	3.489996513	3.362154794	3.447922491	3.715438826	1.765471693	1.713181417	1.74877341	1.858496084	3.092800096	2.997138737	3.06157706	3.257555468	3.371411822	3.246802162	3.330385102	3.330385102	-0.218501025	-0.209337659	-0.215139824	-0.215139824	5.195357505	5.035010445	5.143027683	5.143027683	False		0	0	0	1	17	47	4.799977458	8.346216512	3.1090535	4.685938066	5.944344257	4.02266787
784	736	563	44.25	4.523793775	4.295021275	4.439013014	4.934798777	2.625982499	2.476814212	2.561095356	2.925143606	4.598808317	4.339600657	4.488597297	5.101737792	4.332884786	4.115446771	4.253196861	4.253196861	-0.321098678	-0.304274237	-0.315464003	-0.315464003	7.736798483	7.300263609	7.550972809	7.550972809	True		0	0	0	1	17	48	5.794149726	9.387983373	3.763452161	5.610558195	5.820135666	5.12698825
785	180	601	44.5	2.523964642	2.441298463	2.503474722	2.667426939	1.646207911	1.594413478	1.630389202	1.766224974	2.956953794	2.87502698	2.93295186	3.148675201	2.392785274	2.313474628	2.373360094	2.373360094	-0.246998825	-0.246282367	-0.247450146	-0.247450146	4.981339899	4.843546659	4.940905837	4.940905837	True		0	0	0	1	17	49	3.870973164	8.201831276	3.050024847	3.744821843	5.909843744	3.929671808
787	522	603	43.0	3.263319127	3.145127621	3.225878245	3.472510979	2.148002902	2.079272291	2.125068607	2.278009436	3.726629597	3.606781618	3.689110001	3.947443026	3.099799249	2.986576419	3.063904224	3.063904224	-0.23836047	-0.23028687	-0.237248486	-0.237248486	6.276512847	6.07489198	6.213401115	6.213401115	True		0	0	0	1	17	51	4.581988516	8.809323232	3.384468449	4.424736283	5.920301664	4.49245721
788	625	601	44.25	3.653446772	3.506008925	3.602535695	3.935885721	2.411738923	2.305877028	2.363058159	2.790202153	4.17040908	3.990617207	4.097480043	4.706850935	3.470487713	3.331157997	3.42306037	3.42306037	-0.258807339	-0.249583317	-0.260845413	-0.260845413	7.0239144	6.72092848	6.90085894	6.90085894	True		0	0	0	1	17	52	4.957162741	9.128612012	3.577301858	4.781216422	5.895547912	4.817222087
792	706	698	44.25	4.477173194	4.297531462	4.412980356	4.807355348	2.292141645	2.188837567	2.237828536	2.607362639	4.037662588	3.866838302	3.950045502	4.522631343	4.320629219	4.147824679	4.260555413	4.260555413	-0.297590161	-0.291372185	-0.295853155	-0.295853155	6.783938369	6.496754836	6.636152136	6.636152136	True		0	0	0	1	17	58	5.749316091	8.983823034	3.51962015	5.598772378	5.848595964	4.712946432
793	612	716	43.75	3.022168899	2.903646251	2.985203721	3.22959036	2.312296978	2.235434763	2.290049791	2.447900073	4.076947654	3.9418272	4.031036046	4.327483268	2.831275238	2.718677106	2.796395544	2.796395544	-0.295951498	-0.28628785	-0.288813426	-0.288813426	6.876089792	6.648518958	6.798707439	6.798707439	False		0	0	0	1	17	59	4.350081471	9.008223841	3.536690505	4.16650468	5.850579791	4.752988556
795	47	83	42.75	5.423490363	4.880772473	5.144324544	6.618052812	3.002421974	2.725478938	2.868670328	3.577947161	6.482923714	5.914283887	6.22140307	7.509510758	5.133475847	4.614728382	4.86468649	4.86468649	-1.147816389	-1.060428855	-1.113878556	-1.113878556	10.92317659	9.966235771	10.48359001	10.48359001	False		0	0	0	1	18	3	6.65936134	9.84371521	4.582147952	6.380462953	4.819280002	6.511550126
796	390	83	43.75	5.313576281	5.059192016	5.233260518	5.765181197	2.847417209	2.680198668	2.788594084	3.138387094	5.999044469	5.67958138	5.887556846	6.541353346	5.051667835	4.811856772	4.976623219	4.976623219	-0.994365925	-0.957127957	-0.98187464	-0.98187464	10.10273605	9.564243249	9.91466287	9.91466287	False		0	0	0	1	18	4	6.553660216	9.65606059	4.371890182	6.301790606	5.005052925	6.155047959
797	484	78	42.5	6.37355595	6.106409182	6.281827941	6.880821876	3.068968189	2.911282183	3.008644931	3.357460155	6.375531007	6.080221032	6.262181977	6.876269999	6.111125192	5.856748946	6.024535722	6.024535722	-1.017155365	-0.985700231	-1.004928644	-1.004928644	10.72408532	10.22686368	10.53304777	10.53304777	False		0	0	0	1	18	5	7.573011332	9.924278568	4.535483105	7.320639429	4.977463169	6.425039932
798	650	80	44.25	5.802638995	5.531275892	5.725817034	6.255895827	3.012376445	2.899031365	2.985990114	3.218642423	5.979795958	5.763644682	5.927260699	6.369591596	5.552657451	5.288980707	5.477465592	5.477465592	-0.819336178	-0.793901925	-0.811943943	-0.811943943	10.06149012	9.698873158	9.973546199	9.973546199	True		0	0	0	1	18	6	7.023977372	9.855766467	4.363526217	6.783577511	5.216950543	6.137125562
799	567	120	42.0	5.233359219	5.016954484	5.164797917	5.606815705	3.295662963	3.168438104	3.256751172	3.503640058	6.763644115	6.471011698	6.664166398	7.227147551	4.921477387	4.718785848	4.857687365	4.857687365	-1.032392474	-0.972406533	-1.007685969	-1.007685969	11.40358138	10.91002497	11.23571409	11.23571409	False		0	0	0	1	18	7	6.476517839	10.19872382	4.704128066	6.176590301	4.959016549	6.720298157
800	210	140	43.0	4.50546521	4.312625936	4.444811028	4.849764599	2.35426829	2.250596931	2.318308501	2.56974267	4.906064343	4.70003784	4.838595509	5.339089715	4.294778942	4.11070764	4.237050744	4.237050744	-0.788284464	-0.759970463	-0.781033278	-0.781033278	8.259303365	7.912523529	8.145697574	8.145697574	True		0	0	0	1	18	8	5.776523687	9.059035895	3.896962675	5.573912931	5.25454292	5.354029836
801	724	134	43.0	6.105109707	5.848912267	6.045273241	6.535024777	2.866150676	2.760059185	2.84823753	3.037395148	5.430607247	5.258002972	5.406190055	5.724550097	5.896386118	5.64546114	5.836778681	5.836778681	-0.617378858	-0.612474139	-0.619484919	-0.619484919	9.12286037	8.833987423	9.082407064	9.082407064	True		0	0	0	1	18	9	7.314854515	9.678740033	4.124889833	7.114131209	5.461447697	5.729267195
802	332	156	44.0	4.242933648	4.048133881	4.185124614	4.57164805	2.621428849	2.533731336	2.597716182	2.77958679	5.415415048	5.188794504	5.339112031	5.812896704	3.994376518	3.809600453	3.940112882	3.940112882	-0.844130116	-0.78672644	-0.819021972	-0.819021972	9.129531144	8.747785707	9.000861917	9.000861917	False		0	0	0	1	18	10	5.524054844	9.382470552	4.118288438	5.2850248	5.186934065	5.732165815
803	449	164	43.5	5.691276846	5.304504555	5.497977262	7.147487885	3.746537358	3.096834397	3.20770361	8.187929947	7.532495173	6.404230463	6.691225478	14.45322117	5.340941549	5.016846069	5.196458747	5.196458747	-1.072895174	-1.002789166	-1.075440596	-1.075440596	12.702263	10.79151251	11.2758882	11.2758882	True		0	0	0	1	18	11	6.916883686	10.74456938	5.038213295	6.579976586	4.909982452	7.284608165
804	642	177	43.25	6.200455518	5.948392187	6.138619572	6.611695153	2.657304344	2.531497074	2.617040103	2.878282975	5.214415763	4.993708871	5.15227078	5.588137515	6.007453702	5.763786777	5.948182125	5.948182125	-0.689055036	-0.673269587	-0.689491404	-0.689491404	8.75377696	8.383080942	8.649239733	8.649239733	False		0	0	0	1	18	12	7.406545763	9.42590278	4.030949165	7.220941621	5.37467381	5.568891119
806	535	207	42.75	5.670202458	5.42645546	5.586956926	6.085970906	2.761336506	2.64904161	2.723572223	2.972891979	5.456703742	5.220477861	5.374393588	5.871555295	5.450306421	5.21611664	5.370427906	5.370427906	-0.736863365	-0.697725544	-0.721870195	-0.721870195	9.17479965	8.777583835	9.036365027	9.036365027	False		0	0	0	1	18	14	6.89661707	9.551848041	4.13622942	6.685149551	5.316795243	5.751836126
807	287	239	44.25	4.913844082	4.716962512	4.854327302	5.258312869	2.08463602	1.994829708	2.055673845	2.231535507	4.097146208	3.919177189	4.037806941	4.378078151	4.763114445	4.573142975	4.706035908	4.706035908	-0.544900828	-0.520560962	-0.535831168	-0.535831168	6.877412693	6.578387396	6.777603347	6.777603347	False		0	0	0	1	18	15	6.169249577	8.732608892	3.545467287	6.024297341	5.549192335	4.75356339
808	385	234	43.0	5.446030011	4.634566163	4.784871905	9.882493751	5.85125316	3.824192076	3.936237591	17.16793897	10.3090097	7.797960512	8.078235005	22.14791315	4.915233496	4.244342839	4.380266766	4.380266766	-0.734200427	-1.159485271	-1.226490681	-1.226490681	17.4252598	13.17186118	13.64556842	13.64556842	True		0	0	0	1	18	16	6.681037053	13.29261777	6.244679078	6.170585735	5.320019096	9.336869724
809	472	273	44.25	4.956465595	4.756078812	4.89708084	5.321823325	2.292231866	2.197214045	2.253137851	2.575928637	4.409843692	4.230379698	4.336880629	4.909730664	4.786950668	4.593491476	4.730866174	4.730866174	-0.53651149	-0.516416029	-0.528903384	-0.528903384	7.408101975	7.106597107	7.285136531	7.285136531	True		0	0	0	1	18	18	6.210237426	8.983932259	3.681342252	6.047219931	5.559348785	4.984161305
810	607	264	42.5	5.391297585	5.142393753	5.30051413	5.822067713	2.789142467	2.681617562	2.742099385	3.07053744	5.360206703	5.111404965	5.239624286	5.930590712	5.171377219	4.932710684	5.086209137	5.086209137	-0.646398461	-0.594463749	-0.616292083	-0.616292083	9.015667997	8.597169345	8.812320746	8.812320746	True		0	0	0	1	18	19	6.628402498	9.585510988	4.094299016	6.416911582	5.426315471	5.682689398
811	699	264	43.25	5.148806667	4.933415906	5.095273539	5.511607413	2.90658497	2.772594289	2.86530785	3.15278851	5.506591905	5.295171547	5.454934744	5.898839354	4.914343302	4.707566657	4.862895051	4.862895051	-0.621041897	-0.619513762	-0.629203137	-0.629203137	9.268682137	8.913128847	9.181824218	9.181824218	True		0	0	0	1	18	20	6.395206149	9.727691314	4.157907089	6.169729662	5.457013084	5.792630441
812	331	321	44.25	4.955031886	4.756853246	4.901458172	5.293161422	1.919124643	1.854357637	1.901526883	2.035657148	3.598409838	3.475662734	3.559036745	3.817548866	4.836655156	4.64187587	4.784390788	4.784390788	-0.393174753	-0.378935821	-0.385474656	-0.385474656	6.029085964	5.823933569	5.963105667	5.963105667	False		0	0	0	1	18	21	6.20885867	8.532234573	3.328753721	6.095019268	5.732877649	4.384943972
813	544	333	43.0	4.660197373	4.473962535	4.601935104	4.974923286	2.333388926	2.258055013	2.313200421	2.464317706	4.381376333	4.226073185	4.338593354	4.645758375	4.485987766	4.305466922	4.429147169	4.429147169	-0.475915613	-0.451576518	-0.468615135	-0.468615135	7.364890478	7.104200329	7.293196845	7.293196845	True		0	0	0	1	18	22	5.925325034	9.03375855	3.668972465	5.757792805	5.632708441	4.965384817
815	654	346	44.0	5.75629674	5.50355567	5.673272209	6.187101528	2.388483601	2.294122748	2.358561764	2.575854854	4.419679466	4.230891461	4.35179889	4.785946649	5.603682124	5.357309786	5.523119511	5.523119511	-0.450085345	-0.423165251	-0.436434429	-0.436434429	7.410863028	7.094425345	7.296947781	7.296947781	False		0	0	0	1	18	25	6.979411396	9.100458242	3.685616145	6.83264643	5.663979539	4.985361052
816	106	412	44.25	3.748673543	3.597620014	3.70026437	4.006371269	1.820108896	1.759377182	1.800697435	1.933677494	3.567492286	3.425555243	3.517001441	3.826425823	3.605820824	3.460409071	3.559535222	3.559535222	-0.467135122	-0.43685753	-0.454195849	-0.454195849	5.997589023	5.759000899	5.912623873	5.912623873	False		0	0	0	1	18	26	5.048739511	8.412362372	3.315319262	4.911362275	5.643338434	4.371257754
817	327	413	43.25	4.525286876	4.358329113	4.473821182	4.851423941	1.822329251	1.749013331	1.794379888	2.01269546	3.302929498	3.173452636	3.25154745	3.624662698	4.416129645	4.253679522	4.366776767	4.366776767	-0.299995723	-0.290161727	-0.295013519	-0.295013519	5.534411704	5.317277284	5.447985272	5.447985272	True		0	0	0	1	18	27	5.795585598	8.415050418	3.20036004	5.690612315	5.8456837	4.169995495
818	554	426	43.0	5.017311004	4.81169241	4.959300834	5.362885358	2.072463136	1.999362637	2.052325975	2.195638228	3.723136991	3.584106646	3.682016819	3.951773529	4.892433134	4.691077752	4.835745301	4.835745301	-0.319496569	-0.303194485	-0.313204166	-0.313204166	6.239974566	6.007278425	6.171102493	6.171102493	False		0	0	0	1	18	28	6.268750657	8.71787194	3.382950823	6.148659301	5.822075239	4.476580403
819	715	418	43.5	5.785747202	5.51698717	5.698431805	6.238534403	2.492794864	2.380995946	2.452151501	2.704813853	4.488944585	4.291147759	4.410616067	4.863369923	5.629409799	5.367235702	5.545121182	5.545121182	-0.389989197	-0.374702087	-0.38039108	-0.38039108	7.52806605	7.196597261	7.396469271	7.396469271	False		0	0	0	1	18	29	7.007733034	9.226741395	3.715713591	6.857387975	5.736734203	5.036288729
820	418	443	43.0	3.78412646	3.652596106	3.747864654	4.013949408	2.02699941	1.960663536	2.008208742	2.143733186	3.653546946	3.528876706	3.620317306	3.862173867	3.636623681	3.510073907	3.601663033	3.601663033	-0.315172196	-0.301575265	-0.312652186	-0.312652186	6.143221332	5.933637706	6.087379855	6.087379855	False		0	0	0	1	18	30	5.082833534	8.662831837	3.352712189	4.940984471	5.827310488	4.434538676
821	638	473	43.25	5.623665796	5.386122	5.556865269	6.010304566	2.065730489	2.008940479	2.053905704	2.177796452	3.666350391	3.565918825	3.640090898	3.866252412	5.51565133	5.279237346	5.449043458	5.449043458	-0.29279045	-0.284601771	-0.287604571	-0.287604571	6.132885796	5.966345729	6.089422984	6.089422984	False		0	0	0	1	18	31	6.851864137	8.709721143	3.35827561	6.747989818	5.854406676	4.430047624
823	209	505	44.25	4.062922868	3.916752938	4.022197237	4.309213702	1.55200044	1.504391808	1.537537257	1.638771463	2.779544599	2.705487206	2.755308737	2.928964984	3.976642431	3.831940714	3.936553023	3.936553023	-0.235154704	-0.234977845	-0.234011405	-0.234011405	4.652980179	4.529669082	4.612501612	4.612501612	False		0	0	0	1	18	33	5.350943798	8.087780155	2.972936065	5.267970453	5.924182685	3.786991205
824	304	503	42.5	3.656204449	3.525447178	3.61525803	3.870041367	1.95421422	1.896630193	1.931529205	2.080570474	3.492492189	3.388696027	3.450373774	3.713506852	3.516055725	3.388979634	3.476868379	3.476868379	-0.284883719	-0.275823706	-0.280579906	-0.280579906	5.871738853	5.69761747	5.800872537	5.800872537	True		0	0	0	1	18	34	4.959814717	8.574715339	3.282729824	4.825037832	5.863978862	4.316572672
825	495	498	44.0	4.752887939	4.575965014	4.709494192	5.046780659	1.831332279	1.781750117	1.816139271	1.93279725	3.226369726	3.13741064	3.202647171	3.397749758	4.653544297	4.478355642	4.610695958	4.610695958	-0.243280815	-0.235456201	-0.243182142	-0.243182142	5.400326462	5.252226329	5.360766818	5.360766818	False		0	0	0	1	18	35	6.014462812	8.425949824	3.167092883	5.918926968	5.914344908	4.111732066
826	693	559	43.75	5.004324656	4.805527799	4.94789587	5.351084286	2.242256182	2.15532763	2.213626571	2.407902872	3.931432551	3.777680041	3.880872869	4.206927657	4.866027048	4.672571226	4.811550501	4.811550501	-0.282215466	-0.270401914	-0.27841478	-0.27841478	6.594201806	6.336366158	6.509259588	6.509259588	True		0	0	0	1	18	40	6.25626207	8.92342981	3.473460512	6.123265349	5.86720915	4.630501097
827	106	601	44.5	3.667712552	3.509549363	3.618414072	3.938514205	1.350937697	1.311340707	1.340318733	1.418346705	2.565700822	2.456124655	2.52193498	2.74962141	3.586260047	3.431542194	3.538641574	3.538641574	-0.298354618	-0.267506707	-0.280899016	-0.280899016	4.296445642	4.112979237	4.222925227	4.222925227	False		0	0	0	1	18	41	4.970881719	7.84436601	2.880015535	4.892551253	5.847670483	3.632067931
831	400	621	44.0	4.05237708	3.911814897	4.014429162	4.303996829	1.72227141	1.644812172	1.682241686	2.02590248	2.979943723	2.86649927	2.928459609	3.372280502	3.953228321	3.816740967	3.917695767	3.917695767	-0.192380865	-0.197011693	-0.199474323	-0.199474323	4.993744756	4.803397065	4.906909012	4.906909012	True		0	0	0	1	18	46	5.340802225	8.293916618	3.060014552	5.245453795	5.975966309	3.935062032
832	673	651	44.75	5.422515553	5.223680709	5.373314238	5.776631626	1.653851884	1.606338315	1.643172671	1.746981629	2.859445187	2.770309363	2.837653314	3.031840596	5.360978848	5.163409432	5.312073973	5.312073973	-0.190217031	-0.180113655	-0.186807456	-0.186807456	4.765050806	4.617032611	4.728873705	4.728873705	False		0	0	0	1	18	48	6.658423894	8.211085358	3.007654891	6.599245864	5.978585928	3.835688727
834	357	702	43.5	3.702317118	3.575505693	3.667598525	3.921774166	1.590985222	1.540195309	1.572852952	1.702320589	2.797049704	2.712813771	2.768811606	2.966279425	3.607033611	3.482756319	3.57333521	3.57333521	-0.205703495	-0.202316078	-0.205708836	-0.205708836	4.689021928	4.548074532	4.641636709	4.641636709	False		0	0	0	1	18	51	5.004159908	8.134976604	2.980542476	4.912528575	5.95983743	3.802652256
835	472	681	43.5	4.502059649	4.348056973	4.458410634	4.776252345	1.603246684	1.557130771	1.590690756	1.682307576	2.785972979	2.719634296	2.76757456	2.916767896	4.424993268	4.271800478	4.381548325	4.381548325	-0.189957455	-0.193165537	-0.190609113	-0.190609113	4.656243498	4.546187098	4.625736738	4.625736738	False		0	0	0	1	18	52	5.77324866	8.149820792	2.975729358	5.699136199	5.97890018	3.7884092
836	556	723	44.0	4.383188115	4.23499422	4.337078958	4.641052198	1.883951882	1.834139141	1.868569826	1.983167759	3.33262081	3.222708229	3.290258367	3.547874596	4.269045809	4.124536845	4.224598022	4.224598022	-0.256636677	-0.235834849	-0.244851578	-0.244851578	5.587351675	5.403139594	5.516160708	5.516160708	False		0	0	0	1	18	53	5.65893342	8.4896531	3.213261666	5.549166138	5.898175797	4.192999251
837	44	736	43.25	5.888530336	4.921025391	5.330393412	7.986991565	1.555992518	1.407257945	1.487786209	1.86569631	3.092101315	2.864176875	3.011510768	3.489892642	5.822530374	4.848204997	5.257249377	5.257249377	-0.438228	-0.437586838	-0.452654261	-0.452654261	5.152321796	4.781842053	5.025095275	5.025095275	False		0	0	0	1	18	54	7.106576536	8.092613116	3.108749863	7.043106323	5.678334487	4.003967766
838	649	746	44.0	4.694710985	4.488093738	4.619807775	5.086138346	2.106486136	2.029217227	2.076322523	2.267689314	3.859549971	3.655127011	3.767138347	4.253315132	4.554164156	4.355911951	4.483447711	4.483447711	-0.370855559	-0.317098263	-0.341869823	-0.341869823	6.477438494	6.133624288	6.321690757	6.321690757	False		0	0	0	1	18	55	5.958515755	8.759061467	3.442225713	5.823356024	5.759898107	4.579764485
839	64	63	42.75	8.36582485	7.538161102	7.916295547	10.22843374	2.317863788	2.083921497	2.199798287	2.799194784	4.797430856	4.362765353	4.577517857	5.649340177	8.24655152	7.428167849	7.801043004	7.801043004	-0.7727584	-0.726367886	-0.748856161	-0.748856161	8.007326373	7.28304799	7.641424848	7.641424848	False		0	0	0	1	19	2	9.488917442	9.014963231	3.849758677	9.374215807	5.273339359	5.244539461
840	157	70	43.25	5.639251589	5.351032843	5.533467726	6.127359377	2.456782503	2.297031458	2.393648502	2.741953192	5.021692715	4.747384093	4.920147132	5.484645002	5.446109672	5.1688755	5.344412116	5.344412116	-0.764416359	-0.74829865	-0.762450033	-0.762450033	8.436033494	7.974871545	8.265301277	8.265301277	False		0	0	0	1	19	3	6.866852534	9.183143471	3.947206127	6.681113661	5.283438549	5.430823547
841	326	89	44.25	6.187732211	5.920768012	6.096516318	6.657403162	2.355565822	2.223282113	2.300486564	2.594267134	4.902192043	4.632619742	4.802064437	5.360200803	6.014140738	5.758328025	5.927240851	5.927240851	-0.792021863	-0.751546005	-0.782968209	-0.782968209	8.2233712	7.769887847	8.054794677	8.054794677	False		0	0	0	1	19	4	7.394310134	9.060606737	3.895280063	7.227372347	5.250018284	5.338416402
842	521	86	43.75	7.570805574	7.253466582	7.469849019	8.136653225	2.405576657	2.29779879	2.368157065	2.617977094	4.855587145	4.677226997	4.799364321	5.220839853	7.430449712	7.117406825	7.330827122	7.330827122	-0.718514982	-0.711360744	-0.719701464	-0.719701464	8.120034646	7.822446287	8.026244747	8.026244747	False		0	0	0	1	19	5	8.724370905	9.12115174	3.875029056	8.589394821	5.339008488	5.293514056
843	615	89	42.5	8.018872407	7.663338999	7.89273747	8.6360846	2.753845094	2.650201415	2.723885501	2.935412522	5.449081968	5.245439872	5.389224357	5.805809741	7.850905384	7.500425718	7.725782084	7.725782084	-0.749974143	-0.722424737	-0.74127502	-0.74127502	9.120868229	8.780979305	9.021340264	9.021340264	True		0	0	0	1	19	6	9.155263534	9.542778656	4.132917566	8.993734612	5.30092284	5.728401559
844	237	120	44.0	5.895226335	5.630988236	5.807990049	6.339770872	2.089595382	1.99573579	2.057023971	2.260608368	4.303577203	4.113076262	4.236531124	4.641856716	5.752976509	5.494963314	5.668057258	5.668057258	-0.675699549	-0.647136742	-0.665210548	-0.665210548	7.211121961	6.891973715	7.098698434	7.098698434	False		0	0	0	1	19	7	7.11301588	8.738612884	3.635166775	6.976218427	5.390842467	4.898568507
845	695	146	43.75	7.401836377	7.097164938	7.32683044	7.907712795	2.449318759	2.347038437	2.424295693	2.626545277	4.624873398	4.465039018	4.592753355	4.898535069	7.272328165	6.97106207	7.197704711	7.197704711	-0.52718172	-0.526377144	-0.531427592	-0.531427592	7.730882089	7.464557467	7.677602369	7.677602369	False		0	0	0	1	19	10	8.561878223	9.174107581	3.774778098	8.437334003	5.570643757	5.124417428
846	57	159	44.25	5.733071945	5.383164256	5.590870062	6.360453429	2.032056139	1.925558559	1.988926217	2.241874467	4.33385592	4.079580707	4.229934203	4.792978429	5.585360676	5.243822924	5.446597193	5.446597193	-0.751786824	-0.69489092	-0.728141778	-0.728141778	7.265410151	6.839371519	7.091275067	7.091275067	True		0	0	0	1	19	11	6.957076796	8.668953704	3.648323643	6.815027236	5.298728341	4.922158099
847	151	163	43.75	5.763052676	5.550128103	5.70467095	6.13337447	1.821538896	1.752411671	1.795644859	1.958361183	3.730735305	3.598798656	3.684470804	4.002002453	5.654031365	5.44476263	5.597288241	5.597288241	-0.578581239	-0.562788097	-0.574769943	-0.574769943	6.239876751	6.019363897	6.162268315	6.162268315	False		0	0	0	1	19	12	6.985908379	8.414093584	3.386252483	6.881065807	5.508417558	4.4765379
848	337	182	44.0	5.669322549	5.416416364	5.589454584	6.112871389	2.108171886	2.033332026	2.085987175	2.248324476	4.277349775	4.101523929	4.211567093	4.61322572	5.523778147	5.276419674	5.446308952	5.446308952	-0.639423515	-0.601231466	-0.619384751	-0.619384751	7.170489577	6.876084111	7.060084651	7.060084651	False		0	0	0	1	19	13	6.895770887	8.7611023	3.623770294	6.755805138	5.434759603	4.880912708
849	510	177	43.75	6.766916039	6.472877723	6.683956835	7.246357751	2.151426585	2.061939063	2.12550093	2.295768543	4.302340907	4.094273652	4.246050356	4.622156471	6.643838821	6.356480371	6.562612091	6.562612091	-0.616967453	-0.572719637	-0.606697125	-0.606697125	7.193812163	6.845329704	7.099593155	7.099593155	False		0	0	0	1	19	14	7.951294102	8.813468071	3.634629573	7.832934379	5.46194576	4.891046962
850	607	181	44.0	6.608525414	6.332720375	6.53163578	7.079005781	2.400760511	2.28565653	2.367201739	2.620054662	4.736726615	4.526823132	4.677969773	5.133898059	6.454585923	6.185975949	6.379717245	6.379717245	-0.643392477	-0.623673734	-0.639212651	-0.639212651	7.934819095	7.582897821	7.836302698	7.836302698	True		0	0	0	1	19	15	7.79897452	9.115321133	3.82338115	7.650935461	5.429954628	5.213033214
851	248	217	44.75	5.280055206	5.075153702	5.235157907	5.639214783	1.713316471	1.641891632	1.693723953	1.844557722	3.417197411	3.264024	3.365362752	3.690651629	5.180225604	4.980494891	5.137613546	5.137613546	-0.485099104	-0.458123193	-0.471501272	-0.471501272	5.715442587	5.458697635	5.628132338	5.628132338	False		0	0	0	1	19	17	6.52142399	8.283075431	3.250012338	6.425420813	5.62159056	4.248657992
852	423	222	43.25	7.586211101	7.287159672	7.487748435	8.240699169	1.775378643	1.672081784	1.722442828	2.175318086	3.463050152	3.242275257	3.355986959	4.188686692	7.534007087	7.242327063	7.440139047	7.440139047	-0.46250066	-0.423952049	-0.4468571	-0.4468571	5.753133469	5.383141699	5.572896275	5.572896275	True		0	0	0	1	19	18	8.739185944	8.35821024	3.269936514	8.688982887	5.648949089	4.265035633
853	683	240	43.75	7.179713738	6.885870284	7.105731185	7.658313582	2.285975974	2.18588403	2.257085258	2.456031868	4.318556925	4.145520563	4.27549548	4.596656548	7.064656394	6.775288002	6.991768715	6.991768715	-0.494578989	-0.483231897	-0.495733412	-0.495733412	7.214169232	6.925218773	7.14227662	7.14227662	False		0	0	0	1	19	19	8.348269447	8.97635864	3.641675843	8.2376222	5.610113853	4.899892623
855	553	258	43.5	7.93598697	7.594396519	7.852822714	8.521397788	1.629575054	1.56650482	1.612481028	1.739521509	3.056094097	2.926137237	3.010719715	3.30290533	7.917107852	7.576229924	7.834983197	7.834983197	-0.350856104	-0.329692424	-0.338700836	-0.338700836	5.055404373	4.840501075	4.979741095	4.979741095	False		0	0	0	1	19	21	9.075555059	8.181694912	3.093103816	9.057399569	5.784110202	3.961854695
856	42	304	42.25	7.463532096	6.717713993	7.067413306	8.996838549	1.826214089	1.704753201	1.776735144	2.044198354	3.91954338	3.611233542	3.785040718	4.41708228	7.379853967	6.637140716	6.983539901	6.983539901	-0.701653709	-0.623565796	-0.663762476	-0.663762476	6.531089307	6.020125816	6.309411743	6.309411743	False		0	0	0	1	19	22	8.621209172	8.419753549	3.468294367	8.540738388	5.359421382	4.60307712
857	351	284	44.5	5.54855559	5.331409827	5.503232607	5.943344451	1.653902745	1.590698651	1.637917566	1.769141036	3.145169612	3.016354718	3.111800292	3.360161992	5.471761845	5.257982594	5.42755034	5.42755034	-0.372577533	-0.352829286	-0.367122741	-0.367122741	5.248443635	5.033309888	5.192522866	5.192522866	False		0	0	0	1	19	23	6.779632872	8.211146932	3.13180938	6.705782598	5.757813421	4.045735136
858	236	312	44.5	4.988279828	4.799133968	4.950946523	5.327318352	1.580873726	1.524037324	1.56766309	1.684418015	3.002946536	2.888744393	2.976588742	3.208047458	4.908181749	4.722094258	4.871692788	4.871692788	-0.35259091	-0.335900086	-0.348859681	-0.348859681	5.01650925	4.825721513	4.972365248	4.972365248	False		0	0	0	1	19	24	6.240832233	8.122735245	3.070009856	6.163804279	5.782009982	3.94495378
859	455	307	43.75	5.390542531	5.183081279	5.331213981	5.754401755	1.994422612	1.924669901	1.975934906	2.118063222	3.785662866	3.633153782	3.740845945	4.041756415	5.269897493	5.067509068	5.212095519	5.212095519	-0.438995572	-0.410758933	-0.428695038	-0.428695038	6.339726087	6.084154827	6.264594351	6.264594351	False		0	0	0	1	19	25	6.627676384	8.623393135	3.410119897	6.511655617	5.677405236	4.519924961
860	624	314	43.5	7.154110346	6.845069008	7.064233388	7.692239369	1.917104172	1.849750558	1.896340744	2.043179873	3.532772976	3.410918733	3.502193029	3.75530553	7.088044253	6.779917481	6.998126905	6.998126905	-0.363223981	-0.351645699	-0.364124117	-0.364124117	5.879167223	5.677466517	5.828764374	5.828764374	False		0	0	0	1	19	26	8.323647421	8.529788515	3.300232844	8.260113612	5.769137183	4.319800487
861	716	329	44.25	7.490063829	7.19325944	7.405733829	8.010019766	2.225193017	2.105992236	2.182778743	2.460124517	4.026963564	3.837640724	3.969141724	4.375877323	7.400192892	7.108825741	7.317661903	7.317661903	-0.371160699	-0.368543706	-0.376398289	-0.376398289	6.713188217	6.396610365	6.616390683	6.616390683	False		0	0	0	1	19	27	8.646723955	8.902772499	3.514971153	8.560297731	5.759528694	4.682203702
862	537	349	43.25	7.018744207	6.731752113	6.954023953	7.507862477	1.684926811	1.62287261	1.671533521	1.791757931	3.102156277	2.97609615	3.071663273	3.308603475	6.976867874	6.691538567	6.912652813	6.912652813	-0.320731629	-0.30127539	-0.314429108	-0.314429108	5.14969105	4.940457697	5.098997043	5.098997043	False		0	0	0	1	19	28	8.193469807	8.248705837	3.113118998	8.153198575	5.820580029	4.002824641
863	180	389	43.25	4.916072427	4.754325009	4.871596333	5.208610201	1.557668561	1.507966673	1.543529265	1.651714416	2.90618003	2.811695668	2.882234708	3.059203264	4.840494788	4.681162492	4.796554439	4.796554439	-0.313887076	-0.302733272	-0.312588085	-0.312588085	4.853313307	4.695558131	4.813393952	4.813393952	False		0	0	0	1	19	29	6.171392511	8.094642197	3.027962362	6.098711729	5.828866304	3.874041016
864	305	375	44.5	5.895287737	5.668533869	5.869250215	6.290788903	1.305863614	1.255039413	1.297078685	1.394917266	2.379986824	2.283068701	2.362935912	2.545513415	5.87434225	5.648732991	5.84880961	5.84880961	-0.235161329	-0.223291075	-0.232978121	-0.232978121	3.941957254	3.781200066	3.913433323	3.913433323	False		0	0	0	1	19	30	7.113074929	7.789797624	2.799318106	7.092932273	5.924174664	3.478033762
865	454	397	42.75	7.660041478	7.393229788	7.56996458	8.136822196	1.383369798	1.339988687	1.369762108	1.458687385	2.456815434	2.37924417	2.428310095	2.595864911	7.672908628	7.405144041	7.582656134	7.582656134	-0.214419942	-0.207241342	-0.209483833	-0.209483833	4.041738024	3.914559946	3.994864483	3.994864483	False		0	0	0	1	19	31	8.810186436	7.883629535	2.832702081	8.822560394	5.949284969	3.52139103
866	660	402	42.75	7.459631119	7.180992545	7.370502368	7.938574748	1.993295435	1.922111378	1.968641509	2.12051408	3.566639447	3.439132534	3.513182756	3.818169771	7.398121913	7.121420349	7.310411786	7.310411786	-0.309949051	-0.298739099	-0.300183103	-0.300183103	5.931393138	5.719555207	5.842097949	5.842097949	False		0	0	0	1	19	32	8.617457717	8.622028532	3.314948682	8.558306133	5.833633825	4.342493968
867	259	457	44.25	5.556473828	5.353824861	5.505383675	5.906482584	1.378125549	1.327445599	1.361929017	1.474421863	2.469624345	2.37993624	2.439312354	2.642393887	5.522453906	5.321021644	5.472156102	5.472156102	-0.218438835	-0.211133336	-0.215115524	-0.215115524	4.100208651	3.951318393	4.049584468	4.049584468	False		0	0	0	1	19	34	6.787247608	7.87728065	2.838267876	6.754531654	5.944419547	3.546797996
868	368	446	44.5	5.45104731	5.234874844	5.395326814	5.907597397	1.40074001	1.329263651	1.370683447	1.647454894	2.498550943	2.384776598	2.45289196	2.874292891	5.412893853	5.199160751	5.358832069	5.358832069	-0.213764738	-0.211865661	-0.214513214	-0.214513214	4.151209148	3.961620002	4.074583365	4.074583365	True		0	0	0	1	19	35	6.685862042	7.90465857	2.850837215	6.64917099	5.950078184	3.568959002
869	571	435	44.0	7.066969333	6.790534922	6.991009906	7.564633149	1.537286464	1.480353606	1.52353256	1.628575529	2.712350046	2.603927492	2.686984641	2.882637111	7.050730848	6.775078256	6.974707066	6.974707066	-0.220494549	-0.207189476	-0.217766003	-0.217766003	4.486369544	4.306927241	4.444586044	4.444586044	False		0	0	0	1	19	36	8.239846485	8.069966861	2.943738332	8.224230414	5.941930821	3.71459467
871	480	485	43.0	7.067317121	6.834269165	7.019039947	7.46534973	1.203856118	1.166286468	1.193541533	1.270908327	2.062478431	1.998212211	2.047767679	2.176893958	7.092067626	6.857967353	7.043660596	7.043660596	-0.140315263	-0.135943722	-0.141051963	-0.141051963	3.381899306	3.276744212	3.357740526	3.357740526	False		0	0	0	1	19	38	8.240180942	7.6663035	2.661352679	8.263982772	6.038998892	3.234674419
872	685	491	44.75	5.378936985	5.146570127	5.322826188	5.769085808	1.978688015	1.90374783	1.961146511	2.12369861	3.507419451	3.370515066	3.477264219	3.758304195	5.275583954	5.046760313	5.220145642	5.220145642	-0.277590241	-0.264361668	-0.275689291	-0.275689291	5.867050739	5.638434378	5.816780567	5.816780567	False		0	0	0	1	19	39	6.616515674	8.604344239	3.289216096	6.517124119	5.872808622	4.314535568
873	363	542	44.5	5.014660198	4.826031611	4.977261634	5.325731525	1.22352838	1.182599998	1.212625027	1.305750964	2.134744871	2.061232737	2.116921512	2.271079019	4.989889412	4.801764583	4.952795574	4.952795574	-0.157486382	-0.150787025	-0.156879326	-0.156879326	3.540530419	3.418886788	3.510891925	3.510891925	False		0	0	0	1	19	41	6.266201456	7.690119482	2.692754275	6.242380123	6.018210886	3.303603649
874	583	529	43.75	7.197531787	6.919207817	7.127576091	7.687064847	1.361591364	1.313582136	1.350810479	1.446604748	2.328683389	2.248161206	2.311405027	2.474450022	7.208347611	6.929004651	7.137949099	7.137949099	-0.152586813	-0.148106896	-0.152059016	-0.152059016	3.832045742	3.700053404	3.803901515	3.803901515	False		0	0	0	1	19	42	8.365404538	7.857263742	2.777025466	8.375805796	6.024142489	3.43027443
875	500	575	43.75	5.72219655	5.514105633	5.661476837	6.089638329	1.488481324	1.439294035	1.47312988	1.582556039	2.576206843	2.494324937	2.548964585	2.736638493	5.685085669	5.477599984	5.624753787	5.624753787	-0.176656338	-0.17280218	-0.174398745	-0.174398745	4.278455386	4.142926801	4.233216261	4.233216261	False		0	0	0	1	19	44	6.946618251	8.010881516	2.884580667	6.910929813	5.995003014	3.624250711
876	663	579	43.5	6.580217844	6.332962163	6.518299044	7.003094537	1.709211423	1.652825228	1.692688974	1.817396462	2.954571067	2.849328894	2.926405163	3.139738129	6.538042277	6.292007028	6.476543289	6.476543289	-0.200561393	-0.18886389	-0.198881605	-0.198881605	4.906519449	4.731973148	4.859731498	4.859731498	False		0	0	0	1	19	45	7.771751966	8.278105706	3.048989491	7.731192971	5.966062653	3.89716043
878	307	626	44.75	5.469146359	5.278251169	5.444216405	5.79692777	0.880274417	0.852311624	0.873744347	0.931813603	1.482843555	1.439953143	1.476180682	1.562215654	5.495440607	5.303068496	5.47038472	5.47038472	-0.087863433	-0.087677597	-0.090041778	-0.090041778	2.424687157	2.355125038	2.413798493	2.413798493	False		0	0	0	1	19	48	6.703267362	7.274563279	2.409486666	6.728553763	6.102499056	2.818741532
879	535	662	44.0	6.042334101	5.839298283	5.995835843	6.403696936	1.329259702	1.287505557	1.317068955	1.412962289	2.268978575	2.198529875	2.248287157	2.410267637	6.031609973	5.828569135	5.985397971	5.985397971	-0.141769499	-0.137781403	-0.140583895	-0.140583895	3.750731904	3.634545983	3.716377879	3.716377879	False		0	0	0	1	19	49	7.254485071	7.818121811	2.751082215	7.244171993	6.037238338	3.394941511
880	631	666	43.5	6.482818199	6.261015311	6.40914205	6.92858779	1.525457964	1.473881567	1.504673913	1.676386517	2.605464403	2.523921729	2.573978443	2.831511969	6.460523979	6.239004567	6.387219457	6.387219457	-0.161691502	-0.160381229	-0.16210785	-0.16210785	4.314908089	4.18019527	4.262682798	4.262682798	True		0	0	0	1	19	50	7.678085607	8.055646832	2.897293817	7.656645915	6.01312001	3.640090332
885	176	100	43.5	7.837346666	7.496581762	7.739140957	8.418098816	1.531070135	1.451231623	1.499546217	1.672070094	3.034600497	2.893971041	2.983673094	3.281658405	7.817662202	7.478300927	7.720516784	7.720516784	-0.435241675	-0.424057373	-0.433915021	-0.433915021	5.020596771	4.787540872	4.935758505	4.935758505	True		0	0	0	1	20	5	8.980695594	8.062441138	3.083764303	8.961765627	5.681949845	3.946729911
886	365	105	43.25	9.049328143	8.685608108	8.974428666	9.662970745	1.511750358	1.436389922	1.482001953	1.651953685	2.992990041	2.850196343	2.93407711	3.253929441	9.058816513	8.696133745	8.98599143	8.98599143	-0.433481404	-0.416339259	-0.42540074	-0.42540074	4.928733432	4.692399887	4.829917039	4.829917039	False		0	0	0	1	20	6	10.14622235	8.039051887	3.065683507	10.15534704	5.684080896	3.906812968
887	94	146	43.25	6.939822403	6.64174624	6.850082234	7.454791837	1.607140101	1.531070623	1.581179081	1.741993336	3.275323274	3.137621749	3.223566959	3.536848013	6.885297226	6.589375166	6.79685506	6.79685506	-0.50837875	-0.495479201	-0.500999375	-0.500999375	5.445367302	5.216542648	5.358972589	5.358972589	False		0	0	0	1	20	7	8.11757304	8.15453431	3.188364438	8.06513779	5.593407342	4.13130345
888	455	134	43.0	8.861571061	8.511123536	8.771030106	9.484852296	1.701897918	1.622264425	1.676453324	1.8456082	3.406211284	3.244640947	3.357473611	3.685210411	8.840888522	8.492953072	8.751437671	8.751437671	-0.505491743	-0.48073142	-0.499513588	-0.499513588	5.634283483	5.365807256	5.553032959	5.553032959	True		0	0	0	1	20	8	9.965661919	8.2692517	3.245238588	9.945772132	5.596902462	4.213392308
889	721	150	42.0	9.685137964	9.302161022	9.570131649	10.32279472	2.152354544	2.064238293	2.130548861	2.301923845	3.900214262	3.759298632	3.865708292	4.137199395	9.651343743	9.268863807	9.535994148	9.535994148	-0.37311503	-0.369838151	-0.372446675	-0.372446675	6.459478057	6.22667229	6.40284133	6.40284133	False		0	0	0	1	20	9	10.75766187	8.814591493	3.459895376	10.72516296	5.757162707	4.571960221
890	295	168	43.0	7.923264509	7.598989626	7.839328141	8.507486238	1.480078038	1.416842337	1.462679124	1.591358282	2.911555281	2.782610093	2.872581448	3.146911535	7.913221423	7.58997457	7.829904119	7.829904119	-0.408304588	-0.388027444	-0.400524398	-0.400524398	4.809980992	4.596494931	4.745208992	4.745208992	True		0	0	0	1	20	10	9.063320244	8.000708181	3.030298045	9.053662105	5.7145609	3.855212029
891	535	181	43.0	7.560871259	7.244229583	7.478795727	8.094137865	1.986021438	1.900768665	1.963464962	2.133533716	3.900455997	3.716165561	3.849250518	4.19770866	7.48052904	7.168572712	7.399884671	7.399884671	-0.530132116	-0.496681558	-0.519732946	-0.519732946	6.49695177	6.189272654	6.411359482	6.411359482	False		0	0	0	1	20	11	8.714817367	8.613222357	3.460000416	8.63755463	5.567071896	4.588243497
892	627	170	42.75	8.652971127	8.310217082	8.546711643	9.244002053	2.306111512	2.198582123	2.271708101	2.502214398	4.445645279	4.266977054	4.388115967	4.769123722	8.562171682	8.223176445	8.45721239	8.45721239	-0.561896616	-0.554184525	-0.559211762	-0.559211762	7.404452852	7.106784339	7.308535084	7.308535084	False		0	0	0	1	20	12	9.765057528	9.000735483	3.696898947	9.677738386	5.528616594	4.982575668
893	203	190	43.5	7.632215665	7.340496327	7.563567307	8.136639962	1.348875223	1.29804359	1.333473842	1.435621875	2.643934487	2.536719225	2.609308124	2.825668856	7.632673419	7.341324946	7.56470486	7.56470486	-0.367882505	-0.34917645	-0.360939886	-0.360939886	4.360234461	4.183110646	4.302584298	4.302584298	False		0	0	0	1	20	14	8.783427174	7.841869101	2.914010041	8.783867383	5.763497399	3.659785787
894	386	195	43.25	8.576443116	8.228409781	8.492412461	9.193645084	1.373139027	1.318316907	1.357172936	1.465233137	2.637869882	2.521935996	2.606343862	2.831677418	8.597966918	8.249620674	8.514083598	8.514083598	-0.343968198	-0.323452611	-0.339494929	-0.339494929	4.333453304	4.142494621	4.28134059	4.28134059	False		0	0	0	1	20	15	9.691462803	7.871243778	2.911374817	9.712161607	5.792448962	3.648148697
895	468	241	44.0	7.778077898	7.467524366	7.698951554	8.337552059	1.58612716	1.516973721	1.565225142	1.709085278	3.02841483	2.880249179	2.982156092	3.276048304	7.757485205	7.449472329	7.679542682	7.679542682	-0.375983562	-0.349452451	-0.367091437	-0.367091437	5.011118245	4.764727388	4.933881543	4.933881543	True		0	0	0	1	20	16	8.923698572	8.129095251	3.081076474	8.903895187	5.753689953	3.942611252
896	681	242	42.5	10.49318647	10.07397091	10.38382928	11.19801319	1.638898834	1.561590815	1.615657331	1.770802032	2.938309839	2.814579866	2.90364237	3.149785156	10.5377512	10.11715509	10.42818466	10.42818466	-0.277968325	-0.274659487	-0.278658188	-0.278658188	4.81061227	4.607645991	4.753602509	4.753602509	False		0	0	0	1	20	17	11.53473823	8.192982632	3.041923577	11.57759481	5.872350898	3.855486335
897	144	263	43.5	6.973519491	6.735770676	6.918422572	7.396923876	1.281810538	1.225564347	1.261371208	1.414505754	2.472584751	2.367714598	2.43642022	2.710802695	6.970353729	6.734010137	6.916330456	6.916330456	-0.322955114	-0.31139676	-0.320131886	-0.320131886	4.080516165	3.906436245	4.020015431	4.020015431	True		0	0	0	1	20	19	8.149978535	7.760678062	2.839554248	8.146934115	5.817888194	3.538241113
898	298	264	43.75	6.840228143	6.588349397	6.784243595	7.295383459	1.536666307	1.465270313	1.511962379	1.687742524	2.929384247	2.798204178	2.884702397	3.197689018	6.805336486	6.556212564	6.750943248	6.750943248	-0.358235454	-0.345018952	-0.354252016	-0.354252016	4.859177665	4.640630277	4.78421714	4.78421714	True		0	0	0	1	20	20	8.021796185	8.069216076	3.038045181	7.98824191	5.775176483	3.876589228
899	585	259	44.5	7.554288148	7.191740441	7.489410015	8.167763829	1.585839415	1.516829579	1.573351019	1.711030029	2.974375176	2.825986409	2.936209603	3.244914733	7.532201047	7.171069117	7.468308486	7.468308486	-0.340880094	-0.313831589	-0.328788763	-0.328788763	4.923181786	4.677318902	4.859450914	4.859450914	True		0	0	0	1	20	21	8.708486584	8.128746896	3.057594878	8.687246072	5.796187537	3.904400637
900	387	288	43.5	8.46523041	8.162370416	8.389434671	9.001456231	1.117618165	1.075024885	1.104738578	1.19139652	2.00187051	1.919424	1.978827443	2.147149248	8.52442464	8.220129536	8.448421683	8.448421683	-0.194211093	-0.182981108	-0.192087013	-0.192087013	3.254505538	3.119670874	3.216666022	3.216666022	False		0	0	0	1	20	22	9.58451283	7.561900578	2.635017005	9.641438172	5.973750565	3.179318605
901	469	333	43.25	7.176012672	6.89442642	7.119444342	7.647891919	1.479324364	1.428327023	1.466561253	1.573465926	2.716533546	2.619554664	2.687869668	2.891410372	7.161899002	6.88026007	7.105899089	7.105899089	-0.28160535	-0.269625126	-0.27587314	-0.27587314	4.491576929	4.331673162	4.443849314	4.443849314	False		0	0	0	1	20	23	8.344710241	7.999795755	2.945556169	8.331137542	5.867947779	3.716857411
902	742	313	43.25	9.377630014	8.965399105	9.26740746	10.0857631	1.862480242	1.759117856	1.825427806	2.044498346	3.21564695	3.07675111	3.177386091	3.465991333	9.380269038	8.967766949	9.27004478	9.27004478	-0.225925196	-0.239049538	-0.238135119	-0.238135119	5.301413365	5.07255066	5.238311695	5.238311695	False		0	0	0	1	20	24	10.46194056	8.463658723	3.162433566	10.46447843	5.935356275	4.068751824
903	109	352	44.0	7.262381812	7.021923325	7.193375835	7.70405771	1.051858234	1.010213878	1.037558825	1.124617631	1.9723953	1.889328052	1.941900986	2.12812634	7.29708598	7.056598452	7.228491398	7.228491398	-0.235849272	-0.223553476	-0.230432932	-0.230432932	3.225398638	3.088420279	3.17477718	3.17477718	False		0	0	0	1	20	25	8.42776889	7.482289124	2.622209281	8.461142862	5.923341815	3.16667092
904	253	347	43.75	6.250059248	6.04634306	6.199918656	6.613076091	1.40583734	1.362376355	1.393804042	1.484497791	2.601295348	2.52409391	2.581829869	2.747724084	6.222929271	6.019618992	6.172917841	6.172917841	-0.277621101	-0.271039028	-0.277042059	-0.277042059	4.311883766	4.184233361	4.279676785	4.279676785	False		0	0	0	1	20	26	7.454248204	7.91082959	2.895482257	7.428158107	5.872771261	3.638776187
905	562	348	42.75	10.06990517	9.688242483	9.966954269	10.74890816	1.121840043	1.077380271	1.107044949	1.226803348	1.92445394	1.84441092	1.898806576	2.102597224	10.16913226	9.784156706	10.06554353	10.06554353	-0.14787095	-0.13968586	-0.145883813	-0.145883813	3.094937836	2.965562829	3.053146072	3.053146072	True		0	0	0	1	20	27	11.12768111	7.567011743	2.601377547	11.22310488	6.029851692	3.109982403
906	657	354	43.0	9.814418049	9.401474865	9.706788604	10.55364681	1.26710891	1.210686947	1.249890434	1.380103954	2.175202116	2.075013757	2.146224893	2.370204862	9.892236257	9.476565369	9.784076479	9.784076479	-0.161051962	-0.151868104	-0.15934806	-0.15934806	3.525544781	3.362478305	3.478175513	3.478175513	True		0	0	0	1	20	28	10.8819867	7.742879717	2.710333972	10.95682217	6.01389426	3.297092011
907	345	371	43.5	8.023653595	7.744492231	7.964432559	8.510512779	0.961816854	0.924787106	0.953475827	1.020650248	1.659282168	1.59739384	1.642739332	1.763404555	8.094778809	7.813405047	8.03530372	8.03530372	-0.13000332	-0.126399717	-0.127551645	-0.127551645	2.679977128	2.579667848	2.652895643	2.652895643	False		0	0	0	1	20	30	9.159861461	7.37328163	2.486153706	9.228260476	6.051482918	2.929671481
908	180	458	44.5	5.678274192	5.495970123	5.652706736	5.991747694	1.045405639	1.004290206	1.036116753	1.110923913	1.856161458	1.789992638	1.842137193	1.965916458	5.685607757	5.503482912	5.660364618	5.660364618	-0.161262898	-0.159452443	-0.161512053	-0.161512053	3.05549643	2.946222499	3.032108117	3.032108117	False		0	0	0	1	20	33	6.904379417	7.474477368	2.571702737	6.91143189	6.013638893	3.092844114
909	280	437	43.5	7.324661415	7.080633876	7.263667404	7.769293969	0.906815686	0.871255271	0.897202756	0.966835622	1.54432977	1.487703557	1.529609724	1.641264257	7.387723958	7.141921807	7.32632211	7.32632211	-0.108726894	-0.107159659	-0.108699333	-0.108699333	2.496809806	2.404830556	2.472857106	2.472857106	False		0	0	0	1	20	34	8.487661343	7.306695141	2.436203982	8.548306727	6.077240964	2.850080646
910	407	438	43.5	7.447792519	7.185885326	7.394544315	7.905666177	1.028538497	0.992602881	1.019509123	1.089284222	1.758895249	1.694334923	1.743132942	1.867993316	7.500021636	7.236448501	7.446600995	7.446600995	-0.124113324	-0.117791913	-0.12287339	-0.12287339	2.859317952	2.754166541	2.833458776	2.833458776	False		0	0	0	1	20	35	8.606072886	7.45405737	2.529438109	8.656300084	6.058613571	3.007599604
911	589	454	43.0	9.00540045	8.642981447	8.909806205	9.675665861	1.007594523	0.970491294	0.998679141	1.071334218	1.666222412	1.603385629	1.650885681	1.769202222	9.097593491	8.731198115	9.000872369	9.000872369	-0.09301935	-0.088514425	-0.091747507	-0.091747507	2.674643244	2.574174681	2.650246165	2.650246165	False		0	0	0	1	20	36	10.10397839	7.428701805	2.489169418	10.19263771	6.096257108	2.927353773
912	682	443	43.5	8.933419673	8.582922036	8.83607691	9.558927337	1.353908337	1.302111435	1.338396115	1.450619292	2.294253776	2.198279445	2.267335468	2.461071142	8.984431842	8.63230865	8.886654242	8.886654242	-0.146095592	-0.135247072	-0.144041691	-0.144041691	3.743245535	3.586251338	3.699195942	3.699195942	False		0	0	0	1	20	37	10.03475661	7.847962379	2.762064929	10.0838135	6.032001007	3.391688494
914	286	530	44.5	6.541291775	6.306603448	6.505406643	6.969367578	0.702241777	0.676973169	0.696686148	0.746284279	1.148276976	1.107594045	1.140662437	1.22124752	6.612169727	6.37490597	6.575978697	6.575978697	-0.057740541	-0.056070245	-0.058289918	-0.058289918	1.837381342	1.772334937	1.825066449	1.825066449	False		0	0	0	1	20	41	7.734317917	7.059030245	2.264109026	7.802479147	6.138966967	2.563542302
915	382	530	44.0	7.899301047	7.635792055	7.831711861	8.381765088	0.688459051	0.663696039	0.681577998	0.729668211	1.084100256	1.048432988	1.076421509	1.145382038	8.003973663	7.736941624	7.935388142	7.935388142	-0.036731889	-0.037619738	-0.03842449	-0.03842449	1.70461858	1.648599196	1.692747717	1.692747717	False		0	0	0	1	20	42	9.040275291	7.042344357	2.236222618	9.140935852	6.164400833	2.505853524
916	567	545	43.75	7.585676908	7.321839271	7.520588176	8.055435126	1.218102103	1.171549192	1.205000083	1.313928197	2.052417294	1.979275111	2.031858401	2.199013539	7.622416716	7.357412028	7.557198652	7.557198652	-0.121976682	-0.120802032	-0.12170382	-0.12170382	3.355756271	3.236053579	3.321951828	3.321951828	True		0	0	0	1	20	43	8.738672227	7.683550227	2.656980861	8.774003814	6.06120027	3.223314609
917	687	534	43.5	8.633727704	8.312384372	8.551208946	9.192315209	1.255628407	1.209553801	1.241645938	1.344435576	2.091910517	2.009304027	2.066439297	2.240929284	8.690934934	8.367761697	8.608214809	8.608214809	-0.114258021	-0.106325144	-0.111661452	-0.111661452	3.404589714	3.269805647	3.362740823	3.362740823	False		0	0	0	1	20	44	9.746551697	7.728980986	2.674141665	9.8015662	6.070544773	3.244533975
919	471	594	43.25	6.795040269	6.57127963	6.743743979	7.202111578	1.067427004	1.032301065	1.058008272	1.13089163	1.791664358	1.734316273	1.777555005	1.889398938	6.830904192	6.605858414	6.779373986	6.779373986	-0.1031708	-0.100800002	-0.10338095	-0.10338095	2.92639824	2.832838555	2.90331422	2.90331422	False		0	0	0	1	20	47	7.978340342	7.501137265	2.543677116	8.012829616	6.08396738	3.036747686
920	638	608	43.0	8.268445864	7.977316123	8.192617624	8.781766193	1.050110981	1.012626551	1.039554095	1.116824699	1.718158695	1.655443296	1.700318761	1.82412825	8.341220536	8.047668382	8.264856252	8.264856252	-0.080272465	-0.0765438	-0.079137076	-0.079137076	2.77576747	2.674261389	2.746771303	2.746771303	False		0	0	0	1	20	48	9.39527095	7.480173833	2.511737046	9.4652562	6.111688968	2.971294807
921	287	624	44.75	5.766744005	5.56354151	5.736678946	6.126570669	0.776308914	0.751889748	0.77170988	0.81713208	1.288975217	1.253686293	1.284757818	1.350012788	5.811782703	5.606354336	5.781325011	5.781325011	-0.06976799	-0.070821633	-0.07154883	-0.07154883	2.090013423	2.033584848	2.083370462	2.083370462	False		0	0	0	1	20	49	6.989458221	7.148698717	2.32524597	7.032770605	6.124406083	2.67331733
922	382	627	44.0	5.951236818	5.76679477	5.913784464	6.268178796	1.065368684	1.026021713	1.05473284	1.129400882	1.801190995	1.740275054	1.784750559	1.901870757	5.968016196	5.783375287	5.930780181	5.930780181	-0.107530722	-0.107285472	-0.10753608	-0.10753608	2.957311023	2.857001721	2.930023762	2.930023762	False		0	0	0	1	20	50	7.166879506	7.498645384	2.54781668	7.183015737	6.078689094	3.050180072
923	552	641	43.75	7.876069071	7.608664092	7.815279078	8.346546583	0.860074885	0.827667614	0.850628737	0.917163326	1.382004812	1.329646688	1.366499091	1.469873675	7.961446707	7.691485877	7.900302892	7.900302892	-0.054614023	-0.052505857	-0.053920548	-0.053920548	2.211316084	2.126998375	2.186024561	2.186024561	False		0	0	0	1	20	51	9.017933786	7.250108963	2.365669682	9.100038935	6.142752047	2.726026404
924	734	618	43.25	8.11790164	7.761526642	8.007687012	8.765303795	1.402743401	1.330401159	1.373359895	1.549486426	2.324803848	2.207930815	2.281701425	2.548699963	8.149123112	7.792311701	8.039212267	8.039212267	-0.113068602	-0.10943823	-0.114528214	-0.114528214	3.809394379	3.616985145	3.73806428	3.73806428	False		0	0	0	1	20	52	9.250497019	7.907083951	2.775339708	9.280521786	6.071984728	3.42043184
926	469	686	44.0	6.753542242	6.553025364	6.7069443	7.121595485	0.992172167	0.962096378	0.983515476	1.045468802	1.653612087	1.608652246	1.639391565	1.740133143	6.797202813	6.595128748	6.750480884	6.750480884	-0.09037719	-0.090944366	-0.08977549	-0.08977549	2.692500873	2.619589607	2.669145947	2.669145947	False		0	0	0	1	20	55	7.938432917	7.410030918	2.483689912	7.980419997	6.099455808	2.935113364
927	640	701	44.0	8.22890785	7.972035167	8.164905024	8.681687081	0.896702115	0.866784246	0.889527891	0.948750467	1.447212929	1.402807387	1.435418185	1.527400939	8.317902464	8.058203147	8.25324142	8.25324142	-0.061061476	-0.061572286	-0.060443607	-0.060443607	2.315981907	2.244995939	2.297053286	2.297053286	False		0	0	0	1	20	56	9.35724841	7.29445127	2.394004258	9.4428319	6.134946517	2.771506351
929	378	720	44.0	6.92045131	6.703769105	6.872836157	7.320217152	0.766739977	0.738633034	0.757513693	0.816776544	1.260121895	1.211777236	1.244295158	1.3483974	6.992581853	6.774201803	6.94492172	6.94492172	-0.06611638	-0.062488378	-0.065057462	-0.065057462	2.020847709	1.942465951	1.99478075	1.99478075	False		0	0	0	1	20	58	8.098944434	7.137114201	2.312708472	8.168310245	6.128826859	2.643263078
930	90	742	43.75	5.678396072	5.24286096	5.470535593	6.55954989	1.12512367	1.046204395	1.087570724	1.267584375	2.163134508	2.001591721	2.092834888	2.422661541	5.666374365	5.231485719	5.45839378	5.45839378	-0.276918594	-0.251082271	-0.268802674	-0.268802674	3.577198479	3.310253628	3.461350099	3.461350099	False		0	0	0	1	20	60	6.904496625	7.570987026	2.705090291	6.892935706	5.873621743	3.319536849
931	558	746	43.75	7.70299922	7.40142632	7.601194712	8.315011947	0.963887832	0.929072492	0.951864767	1.027660426	1.641279052	1.563913897	1.607693854	1.792183625	7.768235685	7.464935435	7.666319023	7.666319023	-0.115044787	-0.099276632	-0.105238693	-0.105238693	2.654975207	2.528753906	2.599673004	2.599673004	False		0	0	0	1	20	62	8.851497627	7.375788835	2.478330897	8.914233607	6.069592283	2.918807513
933	132	66	43.75	10.02865033	9.494060088	9.826588586	11.012764	1.095611148	1.00545057	1.056948108	1.246733961	1.985574936	1.85832084	1.932861457	2.194711996	10.12311939	9.584843513	9.91995557	9.91995557	-0.212816428	-0.219602883	-0.217029161	-0.217029161	3.199533449	2.992590869	3.113471743	3.113471743	False		0	0	0	1	21	5	11.08800756	7.535258053	2.627936166	11.17885566	5.951226245	3.155431842
934	672	114	41.75	11.23619475	10.71986267	11.08229506	12.10983922	1.586991697	1.515908544	1.569399423	1.701927353	2.828794238	2.712220922	2.796108014	3.018172207	11.30394145	10.78365014	11.14873175	11.14873175	-0.263486485	-0.258074699	-0.259589515	-0.259589515	4.61152572	4.42241669	4.558660259	4.558660259	False		0	0	0	1	21	8	12.24926733	8.130141892	2.994336278	12.31441732	5.889883161	3.768978194
935	227	145	43.75	8.078128851	7.76335314	7.987898144	8.657551535	1.383931718	1.324324732	1.363413026	1.494111233	2.730298011	2.620145648	2.693467904	2.939486581	8.082908333	7.768183645	7.993023626	7.993023626	-0.389779985	-0.37787718	-0.38645589	-0.38645589	4.499230233	4.317517054	4.438211339	4.438211339	False		0	0	0	1	21	10	9.212248704	7.884309818	2.951537177	9.21684499	5.736987483	3.720182965
936	397	146	43.0	11.63809877	11.15335435	11.53070703	12.47762791	0.903011885	0.862375074	0.890727614	0.973108584	1.604753317	1.532041665	1.583730268	1.730893697	11.79183821	11.30106055	11.68341975	11.68341975	-0.170216379	-0.162414849	-0.16864177	-0.16864177	2.524242142	2.409125383	2.490386936	2.490386936	False		0	0	0	1	21	11	12.63576655	7.302090116	2.462459541	12.78361322	6.002799472	2.86200069
937	491	140	43.0	9.514138221	9.115979572	9.439591464	10.18471687	1.501109243	1.425891023	1.48039616	1.624915651	2.917879647	2.785671319	2.878453908	3.143433578	9.538544922	9.140001631	9.46485141	9.46485141	-0.398390562	-0.387689741	-0.393678784	-0.393678784	4.792972751	4.575230024	4.727268907	4.727268907	False		0	0	0	1	21	12	10.59321647	8.026169351	3.033046142	10.61668767	5.726563193	3.847821518
938	583	135	41.75	12.12503491	11.6517174	11.99135099	12.95800209	1.196787473	1.132695456	1.176593881	1.308790522	2.095861927	1.988391345	2.056761728	2.30334631	12.25847118	11.78156267	12.12432456	12.12432456	-0.191177899	-0.184760174	-0.18589019	-0.18589019	3.350391028	3.176001706	3.286272231	3.286272231	False		0	0	0	1	21	13	13.10403864	7.657745931	2.675858653	13.23236035	5.977422665	3.220983275
939	115	158	44.5	7.216061376	6.945429174	7.157536855	7.714345515	1.201486819	1.146241073	1.184862701	1.30092368	2.364911248	2.272441312	2.340337138	2.529656192	7.224998542	6.954269274	7.166741683	7.166741683	-0.335831205	-0.331017941	-0.336554217	-0.336554217	3.893292107	3.740860226	3.852549228	3.852549228	False		0	0	0	1	21	14	8.383223896	7.663435137	2.792767387	8.391818504	5.802299912	3.456887525
940	314	190	43.75	8.834160977	8.47553332	8.725406109	9.492395285	1.176543631	1.127714629	1.164590367	1.256594062	2.228893768	2.134699309	2.202050899	2.387116842	8.8871205	8.526576959	8.777676053	8.777676053	-0.281419391	-0.268699529	-0.275803671	-0.275803671	3.633897266	3.480069828	3.590174993	3.590174993	False		0	0	0	1	21	16	9.939302451	7.633237971	2.733664352	9.99023206	5.868172908	3.344173906
941	700	201	43.0	12.73743169	12.20759145	12.62559545	13.63496619	1.017544499	0.959655526	1.002535965	1.111898841	1.627957611	1.552828753	1.606236201	1.761798212	12.91378909	12.37708021	12.80087281	12.80087281	-0.075352921	-0.083064087	-0.076038291	-0.076038291	2.544497626	2.426059603	2.509533093	2.509533093	False		0	0	0	1	21	17	13.69296251	7.440747621	2.472542394	13.86256022	6.117644754	2.87080221
942	226	237	43.5	10.05778719	9.724352364	9.971194758	10.69156897	0.736820819	0.705839394	0.727156803	0.788745066	1.266451825	1.212293892	1.24890966	1.360924761	10.19824292	9.86091934	10.11085988	10.11085988	-0.114050308	-0.109076449	-0.112163577	-0.112163577	1.976867215	1.890642759	1.948564918	1.948564918	False		0	0	0	1	21	19	11.11602761	7.100892938	2.315458987	11.25109974	6.070796238	2.624152441
943	453	235	43.5	10.00373967	9.61539742	9.91258939	10.73179654	0.912014768	0.866020057	0.897085116	0.989887724	1.598305815	1.511839779	1.57151093	1.743575834	10.12208452	9.730688123	10.03062727	10.03062727	-0.149824091	-0.139056231	-0.147293778	-0.147293778	2.541799818	2.401625364	2.49785194	2.49785194	False		0	0	0	1	21	20	11.0640517	7.312989346	2.459657939	11.17786045	6.027487146	2.869629945
944	603	227	43.5	10.33941302	9.869424357	10.23778784	11.13461655	1.157860724	1.103025285	1.142519675	1.251116078	2.06637395	1.970061699	2.039702257	2.228031059	10.4355942	9.961383799	10.33342482	10.33342482	-0.203376797	-0.194819061	-0.201289591	-0.201289591	3.331430295	3.175946603	3.287874543	3.287874543	False		0	0	0	1	21	21	11.38685885	7.61061974	2.663045381	11.47935344	5.962654219	3.212744357
945	132	251	44.0	8.050761159	7.791811999	7.991099389	8.513601912	0.980102547	0.940133169	0.968287474	1.046322705	1.836092488	1.762750127	1.814221253	1.959314215	8.111330387	7.851333883	8.051740921	8.051740921	-0.224369506	-0.216505712	-0.221998649	-0.221998649	2.979995313	2.859867123	2.943865844	2.943865844	False		0	0	0	1	21	22	9.185930004	7.395418981	2.562982262	9.24417764	5.937239652	3.060036969
946	357	272	42.75	10.19564285	9.839981379	10.07912724	10.83106501	0.893929286	0.85810153	0.882159409	0.957036784	1.527267559	1.463277932	1.503722532	1.644638789	10.32267113	9.963254012	10.20508798	10.20508798	-0.123552726	-0.117068725	-0.119817936	-0.119817936	2.41772129	2.315175553	2.379739141	2.379739141	False		0	0	0	1	21	23	11.24859932	7.291094379	2.42879002	11.37075867	6.059292252	2.815714686
947	672	290	43.0	10.37062873	9.948748807	10.27892895	11.0800125	1.245755673	1.189436042	1.232308309	1.344710602	2.154496178	2.053821189	2.130353034	2.320541154	10.46193665	10.03716394	10.36975063	10.36975063	-0.171706451	-0.162070705	-0.169379104	-0.169379104	3.480650387	3.3169128	3.441218762	3.441218762	False		0	0	0	1	21	26	11.41687808	7.717028682	2.701336718	11.5046862	6.000995534	3.277584261
948	199	329	44.0	9.400105281	9.100063475	9.3146985	9.949073497	0.809063508	0.77935794	0.799380363	0.864218438	1.391227139	1.34001109	1.372997835	1.485688514	9.51828586	9.214901261	9.432157768	9.432157768	-0.118289031	-0.114060543	-0.115989385	-0.115989385	2.200399098	2.118591786	2.170908314	2.170908314	False		0	0	0	1	21	27	10.48355436	7.188352664	2.369677016	10.59720513	6.065664679	2.721282698
949	505	311	43.5	8.875125814	8.555583078	8.799631403	9.463812353	1.099466049	1.057736958	1.088968653	1.169245481	1.946299886	1.867879917	1.928109973	2.075271061	8.94680326	8.625206056	8.870802188	8.870802188	-0.178822545	-0.169216694	-0.177406409	-0.177406409	3.152911033	3.025210592	3.12331425	3.12331425	False		0	0	0	1	21	28	9.978697125	7.539924941	2.610870163	10.04762721	5.992380523	3.135173223
950	294	343	43.75	7.945688869	7.681299293	7.881567433	8.422983798	0.997279367	0.959969582	0.986006389	1.064331666	1.755141439	1.691083549	1.737308643	1.872073435	8.009061285	7.742919706	7.944659797	7.944659797	-0.155202936	-0.150564402	-0.15484037	-0.15484037	2.844251325	2.73999712	2.815063036	2.815063036	False		0	0	0	1	21	29	9.084885088	7.416213887	2.527806984	9.145828467	6.020975313	3.001052774
951	402	354	43.75	8.879056946	8.554931466	8.79720329	9.437414412	0.796369771	0.77020972	0.789657412	0.84036575	1.324346164	1.277026048	1.310415988	1.406852679	8.990041354	8.661799841	8.907273114	8.907273114	-0.086093524	-0.080691724	-0.083575115	-0.083575115	2.095825052	2.021059118	2.073578691	2.073578691	False		0	0	0	1	21	30	9.982477578	7.172985147	2.340615542	10.089208	6.104641775	2.67584263
953	53	399	44.5	7.964152173	7.284893322	7.623127545	9.303440504	0.885139919	0.836655335	0.864213531	0.984862589	1.741826423	1.61216759	1.6857002	1.971017499	8.028768689	7.342806831	7.683813165	7.683813165	-0.258950342	-0.221885382	-0.242634891	-0.242634891	2.821300168	2.612794798	2.731863002	2.731863002	False		0	0	0	1	21	33	9.102640702	7.280453639	2.522021272	9.164780495	5.895374787	2.991079915
954	338	426	42.25	8.722260191	8.450508306	8.642183245	9.206213785	0.798343382	0.765465879	0.788363664	0.849638889	1.29930685	1.251619339	1.283331506	1.378701812	8.831388913	8.556691422	8.750565271	8.750565271	-0.067484634	-0.068799936	-0.066939857	-0.066939857	2.056006145	1.979702038	2.030253001	2.030253001	False		0	0	0	1	21	34	9.831690774	7.175374476	2.329735326	9.936636639	6.1271704	2.658540308
955	520	404	43.75	10.16230707	9.803446849	10.06548469	10.78463724	0.751605511	0.715191134	0.740474034	0.811681467	1.199092872	1.143485302	1.182681169	1.29148747	10.30930005	9.946085534	10.21139168	10.21139168	-0.056860914	-0.056284038	-0.057115523	-0.057115523	1.860566315	1.772321789	1.834363736	1.834363736	False		0	0	0	1	21	35	11.21654129	7.118791844	2.286189818	11.35790009	6.140031876	2.573616759
956	678	401	43.25	10.37510395	9.939063346	10.25951474	11.13097696	1.033000437	0.983012533	1.018594086	1.122000928	1.683470826	1.602730432	1.6566834	1.834926152	10.49621309	10.05571243	10.3797811	10.3797811	-0.084697267	-0.081354052	-0.081539455	-0.081539455	2.680059386	2.550447936	2.636550581	2.636550581	False		0	0	0	1	21	36	11.42118176	7.459459163	2.49666429	11.53764884	6.106332137	2.929707224
957	433	441	43.0	8.484443977	8.202015441	8.410217828	9.015508883	0.76010492	0.73138655	0.752046672	0.808350452	1.228715895	1.184145922	1.216094596	1.309112367	8.592814774	8.307010163	8.517758585	8.517758585	-0.059735268	-0.058828001	-0.059429786	-0.059429786	1.940185287	1.86936575	1.920030298	1.920030298	False		0	0	0	1	21	37	9.602989951	7.12908155	2.299061771	9.707206942	6.136552075	2.608213216
958	601	453	43.5	8.91391682	8.550516514	8.825328586	9.551609819	1.099795192	1.061625798	1.092095514	1.164294576	1.843499548	1.777786268	1.83079183	1.954562157	8.992926659	8.625709877	8.903199229	8.903199229	-0.113238992	-0.10796511	-0.112455914	-0.112455914	2.977523894	2.872183812	2.957472615	2.957472615	False		0	0	0	1	21	38	10.01600129	7.540323415	2.566200817	10.09198271	6.071778446	3.058963075
960	508	498	43.25	8.038730589	7.760967476	7.970010167	8.541455064	0.974027992	0.940630256	0.965374667	1.034751829	1.614185296	1.560102578	1.600349458	1.714593831	8.11302991	7.832592801	8.043676643	8.043676643	-0.089157463	-0.086895967	-0.088698608	-0.088698608	2.603071429	2.516003476	2.580756258	2.580756258	False		0	0	0	1	21	42	9.17436056	7.388064895	2.466557975	9.245812021	6.100932455	2.896254009
961	388	523	44.25	7.445986843	7.207818108	7.383278781	7.875818034	0.850355764	0.821754845	0.84333011	0.896217504	1.39864072	1.355266897	1.386712217	1.474175826	7.520894316	7.280243602	7.457564833	7.457564833	-0.073003794	-0.072937672	-0.072157996	-0.072157996	2.247092805	2.177533921	2.22791427	2.22791427	False		0	0	0	1	21	43	8.604336421	7.238342628	2.372898405	8.676372723	6.120488696	2.741572294
962	590	546	42.75	9.586497365	9.256255137	9.484543756	10.16577874	0.869915293	0.837602205	0.860686072	0.922314807	1.371695607	1.323411804	1.358293615	1.450405592	9.709992596	9.375561116	9.606650799	9.606650799	-0.045837317	-0.045947946	-0.046082328	-0.046082328	2.163952987	2.087655978	2.142954972	2.142954972	False		0	0	0	1	21	44	10.66280212	7.262022132	2.361190072	10.78156383	6.153377459	2.705445941
963	682	521	44.5	9.8863725	9.48994965	9.803769026	10.57213597	0.800115571	0.767564041	0.791166966	0.859311292	1.247381199	1.195256867	1.233349973	1.34056967	10.02427595	9.622456326	9.940747838	9.940747838	-0.037853886	-0.035463622	-0.037504067	-0.037504067	1.947447207	1.865777854	1.925042193	1.925042193	False		0	0	0	1	21	45	10.95118317	7.177519954	2.307172318	11.08380084	6.163042501	2.611368703
966	464	579	44.0	8.88861208	8.609604955	8.818367703	9.385694919	0.762543834	0.736657674	0.754937601	0.806058586	1.211706853	1.17373566	1.200982426	1.277395911	9.006908912	8.724184536	8.9358021	8.9358021	-0.048272699	-0.048748272	-0.048740219	-0.048740219	1.904226554	1.844562025	1.88722585	1.88722585	False		0	0	0	1	21	48	9.991666468	7.132034192	2.291670912	10.10542903	6.150429093	2.592588237
968	547	628	43.25	7.49107226	7.242443089	7.43188626	7.928313727	1.00204184	0.964318541	0.989935174	1.06952287	1.64920007	1.589489812	1.630709952	1.755939087	7.55116689	7.300856789	7.491850402	7.491850402	-0.080987357	-0.07959965	-0.081062128	-0.081062128	2.672134636	2.574994302	2.641743112	2.641743112	False		0	0	0	1	21	50	8.647693733	7.421979517	2.48177278	8.705484963	6.110823494	2.926263719
969	653	620	44.25	9.770751024	9.442531174	9.685231301	10.3540403	1.115709546	1.079648463	1.105614665	1.182909992	1.838461342	1.774919516	1.820280395	1.952497863	9.868847807	9.537445188	9.782601251	9.782601251	-0.097937791	-0.092094454	-0.096080156	-0.096080156	2.954011896	2.851748418	2.924605266	2.924605266	False		0	0	0	1	21	51	10.83999341	7.559589933	2.564011589	10.93433019	6.090302658	3.048746518
970	747	619	43.25	10.30960147	9.770772923	10.09579226	11.28666569	0.919941608	0.859781687	0.894540049	1.031591385	1.421542024	1.338776527	1.385231458	1.579440467	10.44579318	9.90038067	10.22959018	10.22959018	-0.030759345	-0.035841046	-0.032097872	-0.032097872	2.236051266	2.104791512	2.178071459	2.178071459	True		0	0	0	1	21	52	11.35818996	7.322585877	2.382849601	11.4891615	6.171631421	2.736774466
972	461	677	43.25	7.58461788	7.362502684	7.532208334	7.987661848	0.682957293	0.662140713	0.676391748	0.718887164	1.071755492	1.042235149	1.064555443	1.120482857	7.683175729	7.458056601	7.630072175	7.630072175	-0.032973974	-0.034012136	-0.034723404	-0.034723404	1.68912891	1.642834081	1.677806755	1.677806755	False		0	0	0	1	21	55	8.737653792	7.035683721	2.230858506	8.832433961	6.168950307	2.49912287
973	622	709	44.75	8.926070738	8.61965821	8.859469187	9.452274328	0.763400001	0.736204156	0.756039215	0.810318447	1.218893511	1.176542146	1.206990168	1.295821401	9.044734918	8.734281031	8.977425072	8.977425072	-0.052157475	-0.051032796	-0.051645464	-0.051645464	1.915786806	1.849156276	1.896718962	1.896718962	False		0	0	0	1	21	56	10.02768935	7.133070699	2.294793697	10.14180519	6.145726038	2.597611458
974	523	749	44.5	8.285370214	7.906368447	8.179077253	9.014156502	0.92517273	0.890364975	0.913194304	0.993730759	1.593638326	1.5122361	1.556963879	1.752108867	8.366367963	7.984197322	8.260059338	8.260059338	-0.126035101	-0.107344788	-0.114198204	-0.114198204	2.563848407	2.432116989	2.503374302	2.503374302	False		0	0	0	1	21	59	9.411546596	7.328918871	2.457629796	9.489439738	6.056286995	2.879210614
975	424	83	42.75	12.61161603	12.14082706	12.46637749	13.47598109	1.74252597	1.642975176	1.705546332	1.922605688	3.446918289	3.282034366	3.387644614	3.760713799	12.67051243	12.19980837	12.52583024	12.52583024	-0.507489195	-0.500000763	-0.506096601	-0.506096601	5.638037051	5.366028989	5.539834801	5.539834801	False		0	0	0	1	22	4	13.57196932	8.318437553	3.262926811	13.62860825	5.594484271	4.215023329
976	670	85	43.0	13.2839209	12.68527083	13.13724208	14.29429117	1.093919994	1.037482168	1.07863262	1.185894615	1.779142306	1.695569765	1.755246723	1.921399192	13.46271551	12.85622196	13.31433052	13.31433052	-0.097635236	-0.098214518	-0.097060367	-0.097060367	2.791902923	2.660315317	2.753851271	2.753851271	False		0	0	0	1	22	5	14.21850503	7.533210679	2.538235967	14.39044653	6.090668942	2.978306069
978	578	92	42.75	13.15331267	12.58368712	12.97074716	14.15038599	1.812485546	1.732805413	1.792199101	1.941067435	3.4500879	3.315506309	3.419850225	3.667094692	13.22387523	12.65025866	13.03921737	13.03921737	-0.441961775	-0.433448013	-0.442189566	-0.442189566	5.633972656	5.41518819	5.585768675	5.585768675	False		0	0	0	1	22	8	14.09290296	8.403133257	3.264304088	14.16076089	5.673814238	4.213257246
979	143	127	43.5	10.62772	10.18190818	10.47670037	11.42313626	0.860346979	0.813487372	0.842885696	0.941764532	1.553934788	1.489870471	1.532087607	1.664398079	10.76253141	10.31099389	10.60958135	10.60958135	-0.176033585	-0.180132013	-0.178916978	-0.178916978	2.455503935	2.35440415	2.4210093	2.4210093	False		0	0	0	1	22	9	11.66411514	7.25043837	2.440377605	11.7937593	5.995756943	2.832132201
980	329	127	43.5	11.31160198	10.8678828	11.22683697	12.08366487	1.248135097	1.194513092	1.231077788	1.349367772	2.405215964	2.300149419	2.373988464	2.598463034	11.40771165	10.96089823	11.32305906	11.32305906	-0.333092597	-0.317866859	-0.329897267	-0.329897267	3.890333987	3.71951394	3.838741425	3.838741425	False		0	0	0	1	22	10	12.32178423	7.719909302	2.810280806	12.41421006	5.805615375	3.455602147
981	498	136	43.0	12.08904514	11.63060984	11.99419138	12.87910344	1.379415521	1.310147728	1.359214853	1.492435823	2.631577352	2.507341828	2.589917695	2.845262588	12.18791045	11.72726736	12.09360597	12.09360597	-0.349345817	-0.337500155	-0.342609318	-0.342609318	4.261473386	4.058332201	4.192327278	4.192327278	False		0	0	0	1	22	11	13.06942834	7.878842339	2.908640554	13.16450418	5.785938614	3.616871602
982	241	163	43.25	9.961811188	9.584019579	9.877089377	10.65103162	1.366529612	1.307187461	1.348589432	1.482358039	2.681435061	2.570753656	2.649901137	2.910771162	10.01093468	9.631847069	9.926345559	9.926345559	-0.384480596	-0.371695324	-0.381973305	-0.381973305	4.38332178	4.201808951	4.331207692	4.331207692	False		0	0	0	1	22	12	11.02373033	7.863242171	2.930304989	11.07097093	5.743403124	3.669817811
983	411	174	43.75	11.28237362	10.79566111	11.15725246	12.15327183	1.321622929	1.262852937	1.303968449	1.429023331	2.530513499	2.40628563	2.489268194	2.769239592	11.36994168	10.88040148	11.24468066	11.24468066	-0.339220158	-0.316755509	-0.330066256	-0.330066256	4.103788525	3.901153711	4.0358747	4.0358747	True		0	0	0	1	22	13	12.29367618	7.808876446	2.864725753	12.3778878	5.798197118	3.548353542
984	625	172	43.25	12.18181064	11.68963493	12.08662727	13.03288513	1.461758847	1.385674444	1.442180544	1.587433102	2.670010753	2.54731016	2.642106739	2.869400017	12.28028437	11.78506498	12.18477562	12.18477562	-0.291876996	-0.287674439	-0.29327145	-0.29327145	4.325172871	4.125229	4.279410384	4.279410384	True		0	0	0	1	22	14	13.15863818	7.978530277	2.925340838	13.25333745	5.855512537	3.644550639
985	717	165	43.5	12.57084127	12.02729095	12.44888681	13.49047173	1.522293142	1.444058618	1.506533071	1.642549985	2.633928511	2.529123879	2.609250703	2.817304302	12.68011221	12.1312643	12.5570425	12.5570425	-0.210112415	-0.219220848	-0.209622613	-0.209622613	4.257063129	4.088429998	4.217250701	4.217250701	False		0	0	0	1	22	15	13.53275744	8.051815379	2.909662192	13.63784007	5.954499825	3.614955234
986	67	185	44.5	9.561201498	9.027523657	9.355236749	10.57359245	1.131299492	1.070866204	1.110371683	1.234566329	2.259738299	2.13228513	2.216010358	2.481099176	9.628142003	9.090811063	9.420423044	9.420423044	-0.349535659	-0.326472192	-0.341714613	-0.341714613	3.673632945	3.46633612	3.602910359	3.602910359	False		0	0	0	1	22	16	10.63847583	7.578463709	2.747067081	10.70285053	5.785708783	3.361440063
987	168	217	43.25	9.248870005	8.924439097	9.171229007	9.836226774	1.284509557	1.239621318	1.272819639	1.361016711	2.488289051	2.395879944	2.462526953	2.652563685	9.294556212	8.968845924	9.216839039	9.216839039	-0.340394501	-0.325022612	-0.335341996	-0.335341996	4.067506902	3.916117047	4.025078557	4.025078557	False		0	0	0	1	22	17	10.33811586	7.763945596	2.846378163	10.38205094	5.796775414	3.532588259
988	545	217	44.0	11.17092004	10.70614825	11.06070489	11.96041691	1.471979071	1.40643409	1.452584528	1.600353279	2.752058818	2.62319869	2.709958722	2.99715849	11.24207586	10.77524911	11.13210128	11.13210128	-0.329369815	-0.310829761	-0.321478393	-0.321478393	4.482251877	4.27136168	4.412625253	4.412625253	True		0	0	0	1	22	18	12.18649457	7.990903266	2.960992798	12.25492302	5.810122316	3.71280544
989	256	255	43.5	9.932097206	9.576349885	9.847987706	10.572822	1.061827324	1.016293713	1.047300785	1.140453733	1.953091663	1.872359048	1.92740213	2.099956025	10.02649966	9.668050634	9.942167714	9.942167714	-0.225495825	-0.21806121	-0.223297288	-0.223297288	3.146012358	3.015013222	3.103820195	3.103820195	False		0	0	0	1	22	19	10.99515527	7.49435808	2.613821362	11.08593932	5.935876088	3.132175574
990	354	248	44.0	10.36099576	9.967235823	10.2705753	11.06384284	1.127548214	1.080792937	1.115182255	1.20472181	2.058074192	1.966285516	2.03260416	2.205888747	10.4581731	10.06157599	10.36737811	10.36737811	-0.228503136	-0.215084093	-0.224255588	-0.224255588	3.3169482	3.167822383	3.275239192	3.275239192	False		0	0	0	1	22	20	11.40761433	7.573922271	2.659438926	11.5010669	5.932235324	3.206451521
991	448	262	43.5	10.70145598	10.27173817	10.59286584	11.46845473	1.150266324	1.105296299	1.136368727	1.232865456	2.086351653	1.999229305	2.056067203	2.256546349	10.80430802	10.37067109	10.69524894	10.69524894	-0.225299986	-0.212905281	-0.219438938	-0.219438938	3.359065926	3.218497959	3.309491774	3.309491774	False		0	0	0	1	22	21	11.73502486	7.601425672	2.671726198	11.83393462	5.936113178	3.224752738
992	678	268	42.0	12.70818166	12.23032774	12.58853391	13.59325781	1.673290549	1.59792928	1.649193492	1.826991633	2.996237027	2.869415616	2.95687173	3.243027569	12.79761365	12.31728963	12.67782738	12.67782738	-0.290318739	-0.282834196	-0.288828344	-0.288828344	4.870414327	4.663217199	4.805600097	4.805600097	True		0	0	0	1	22	22	13.66483363	8.23461854	3.067094405	13.75083773	5.857399022	3.881471841
993	47	277	43.75	10.70001285	9.759141697	10.2359549	12.57999045	1.190298751	1.11621477	1.160521178	1.331756655	2.448498474	2.278487391	2.383180723	2.752804558	10.77999604	9.829235814	10.30989172	10.30989172	-0.41574969	-0.377435659	-0.401886994	-0.401886994	3.97456373	3.702043703	3.871652066	3.871652066	False		0	0	0	1	22	24	11.73363705	7.649890439	2.829088151	11.81055451	5.705547578	3.4922021
994	591	296	42.75	11.58067558	11.14278648	11.44895019	12.37060444	1.526713473	1.469250633	1.510435786	1.637872841	2.755505093	2.649484439	2.727699988	2.963611505	11.66058991	11.21979445	11.52773245	11.52773245	-0.278655465	-0.266689309	-0.276649352	-0.276649352	4.480959701	4.308416414	4.436002873	4.436002873	True		0	0	0	1	22	25	12.58054435	8.057166799	2.962490291	12.6573956	5.871519021	3.712243957
995	176	310	44.25	8.89413851	8.593153571	8.829473164	9.424232531	1.105146329	1.063461918	1.092294427	1.18082056	2.029333941	1.958946098	2.006839356	2.167323816	8.960996247	8.657856844	8.896332911	8.896332911	-0.226074097	-0.221618348	-0.224321032	-0.224321032	3.293696628	3.179323091	3.256595067	3.256595067	False		0	0	0	1	22	26	9.996981072	7.546801702	2.64695056	10.06127618	5.93517601	3.196348125
996	506	333	42.0	10.88350255	10.491162	10.77962007	11.66275217	1.426817462	1.360129736	1.397346917	1.659641597	2.570695413	2.442503656	2.519202786	2.955650967	10.95979931	10.56694828	10.85688842	10.85688842	-0.257821282	-0.241172253	-0.254056211	-0.254056211	4.179037398	3.968019368	4.093337572	4.093337572	True		0	0	0	1	22	27	11.91009366	7.936228918	2.882185811	11.983466	5.896741669	3.58105108
997	317	340	43.5	8.941758251	8.624608759	8.882334589	9.513299163	1.255023071	1.21013502	1.246035046	1.327892363	2.271246881	2.189417112	2.256102169	2.404453309	8.99440391	8.6754674	8.93463359	8.93463359	-0.230375278	-0.221768887	-0.229459534	-0.229459534	3.703999571	3.570462379	3.679297748	3.679297748	False		0	0	0	1	22	28	10.04277557	7.728248144	2.752067851	10.09340334	5.929968838	3.37463513
998	736	364	42.5	12.64198891	12.13523334	12.49722327	13.56449383	1.777434517	1.6734096	1.742668862	1.950039169	3.032250216	2.873747409	2.983379044	3.283066352	12.7276999	12.219839	12.58284498	12.58284498	-0.208800303	-0.209686922	-0.211816512	-0.211816512	4.932774038	4.672238279	4.852242708	4.852242708	False		0	0	0	1	22	30	13.60117801	8.360699158	3.082743046	13.68360375	5.956088317	3.908568713
999	59	370	44.0	9.719080694	8.994504128	9.374569865	11.08385343	1.10848448	1.050943356	1.085465299	1.213105288	2.222284783	2.065648052	2.159963681	2.478066567	9.79184144	9.061270413	9.443714002	9.443714002	-0.349217176	-0.303836633	-0.331036242	-0.331036242	3.607225694	3.353661756	3.507321085	3.507321085	False		0	0	0	1	22	31	10.79030359	7.550842994	2.730792581	10.86027544	5.786094351	3.332584433
1000	644	370	42.75	11.3680554	10.9233024	11.24318686	12.1425514	1.678831715	1.610825951	1.659661023	1.793613302	2.966765483	2.837649645	2.92808023	3.189460326	11.42998998	10.98363666	11.30482568	11.30482568	-0.260046177	-0.243893402	-0.254038959	-0.254038959	4.843708792	4.632034736	4.780141393	4.780141393	False		0	0	0	1	22	32	12.37607381	8.241326884	3.054288274	12.43563447	5.894048128	3.869867611
1001	549	418	42.5	9.406237947	9.064160524	9.314808676	9.987688892	1.781217463	1.713765919	1.762444656	1.89927218	3.183240994	3.059505828	3.147453021	3.397920563	9.411547179	9.069779269	9.320371937	9.320371937	-0.286690718	-0.273865978	-0.282278661	-0.282278661	5.245839943	5.04151898	5.186613077	5.186613077	False		0	0	0	1	22	33	10.48945196	8.365278936	3.148352358	10.49455769	5.861791241	4.044603766
1002	340	429	44.25	8.253459946	7.972767699	8.204547148	8.756831756	1.213896879	1.166720367	1.202594411	1.290739651	2.140241902	2.060131	2.122241872	2.267073945	8.299289475	8.017500425	8.250440322	8.250440322	-0.185054873	-0.179993442	-0.18468316	-0.18468316	3.493364125	3.362112083	3.46362627	3.46362627	False		0	0	0	1	22	34	9.380859435	7.678459224	2.695142874	9.424932339	5.98483543	3.283108702
1003	442	454	44.5	8.459497527	8.114500416	8.411627602	9.035447357	0.989135799	0.951029103	0.981194152	1.060001472	1.689484344	1.625071849	1.680134928	1.805247125	8.538265472	8.189772986	8.489936522	8.489936522	-0.123849538	-0.119422883	-0.125627342	-0.125627342	2.723701734	2.620251265	2.708647501	2.708647501	False		0	0	0	1	22	35	9.578999686	7.406354977	2.499277315	9.654748491	6.05893292	2.948670928
1004	695	448	42.0	11.37700111	10.92966107	11.23733416	12.17945641	1.672224426	1.605923285	1.650092618	1.794054323	2.874197772	2.755947155	2.835612106	3.084810041	11.44496904	10.99528684	11.30467588	11.30467588	-0.20777857	-0.196824816	-0.204729879	-0.204729879	4.686232838	4.493069487	4.623092884	4.623092884	False		0	0	0	1	22	36	12.38467664	8.233327851	3.014065262	12.45003939	5.957325266	3.801440326
1005	612	485	42.0	10.06852164	9.694982074	9.960985752	10.74599261	1.638765616	1.584343556	1.623883157	1.729200094	2.839271031	2.734566214	2.814628947	2.999193559	10.11002941	9.734910096	10.00169186	10.00169186	-0.2131751	-0.199292497	-0.2118947	-0.2118947	4.649703981	4.478274245	4.609700699	4.609700699	False		0	0	0	1	22	38	11.12635062	8.192821353	2.99888871	11.16626741	5.950792022	3.785567614
1006	523	511	42.5	9.695431235	9.345822076	9.601460034	10.33997555	1.284942863	1.243345633	1.271963904	1.362494648	2.182218135	2.112902389	2.163606303	2.307680194	9.770200563	9.417304203	9.675344568	9.675344568	-0.147152922	-0.143075564	-0.147867451	-0.147867451	3.539544591	3.42784146	3.509553124	3.509553124	False		0	0	0	1	22	40	10.7675606	7.764470173	2.713382609	10.83946405	6.030720963	3.303175282
1008	434	547	42.0	8.761083847	8.496436286	8.676139399	9.25923619	1.19847302	1.163411724	1.189561705	1.258457894	2.039954369	1.976380622	2.023107357	2.143766756	8.824357247	8.557921501	8.738614448	8.738614448	-0.138913632	-0.132333594	-0.136723978	-0.136723978	3.314067621	3.210640725	3.286917991	3.286917991	False		0	0	0	1	22	42	9.869026336	7.659786518	2.651565405	9.929874495	6.040695758	3.205199836
1009	708	540	44.0	10.14354774	9.765200666	10.05071189	10.83210895	1.482898809	1.417112802	1.461897739	1.613674726	2.503035248	2.395756605	2.468357469	2.71161943	10.20790225	9.828032427	10.1152196	10.1152196	-0.155378902	-0.151200701	-0.153895422	-0.153895422	4.076958451	3.901238347	4.019642916	4.019642916	True		0	0	0	1	22	43	11.198501	8.004123113	2.852785759	11.26038883	6.020762281	3.536695196
1010	74	555	44.0	8.155826384	7.686219912	7.927787111	9.038891903	0.969013469	0.930324413	0.955207253	1.037335965	1.842731555	1.727744496	1.792245143	2.0353513	8.218278435	7.745636247	7.988427597	7.988427597	-0.240152397	-0.203564389	-0.220809919	-0.220809919	2.98944537	2.802216963	2.907621829	2.907621829	False		0	0	0	1	22	44	9.286968125	7.381994125	2.565867104	9.347026416	5.918132289	3.064143258
1011	212	579	43.5	7.073567036	6.84007068	7.024839492	7.467831371	0.990425673	0.958732221	0.980199465	1.059152902	1.69937427	1.65034315	1.68439308	1.804429273	7.121352058	6.885832826	7.072501846	7.072501846	-0.122675706	-0.122122358	-0.123149902	-0.123149902	2.764690627	2.685435583	2.740080093	2.740080093	False		0	0	0	1	22	45	8.246191301	7.407916547	2.503574738	8.292144744	6.060354005	2.966481638
1012	301	608	42.5	7.546288737	7.321364871	7.482396788	7.938514108	1.15633711	1.124429605	1.145758781	1.214175521	1.980772529	1.928159228	1.964128755	2.078285192	7.586683704	7.360150641	7.52244175	7.52244175	-0.137967731	-0.13538677	-0.137668293	-0.137668293	3.234682403	3.149189832	3.207510867	3.207510867	False		0	0	0	1	22	46	8.700793787	7.608775194	2.625849399	8.739640433	6.041840902	3.170704951
1013	514	602	43.25	8.214602959	7.949407853	8.161748601	8.687371067	1.293020617	1.246497642	1.280960109	1.379329007	2.199469886	2.127394695	2.180318168	2.337204002	8.255846354	7.989387177	8.203041926	8.203041926	-0.143453599	-0.14292205	-0.143089363	-0.143089363	3.594700708	3.476835062	3.563074315	3.563074315	False		0	0	0	1	22	47	9.34349182	7.774249407	2.720878931	9.383154374	6.035199503	3.32714201
1014	620	587	44.5	9.104865093	8.734889355	9.031648534	9.735900897	1.00710848	0.96727252	0.999279523	1.073084057	1.655899686	1.588630752	1.6434449	1.763004059	9.199887898	8.826049748	9.125852914	9.125852914	-0.087378896	-0.08275217	-0.086954601	-0.086954601	2.655364258	2.547495048	2.635474645	2.635474645	False		0	0	0	1	22	48	10.1996306	7.428113383	2.484683932	10.29101122	6.103085655	2.918976566
1015	712	633	44.0	9.555817377	9.189697024	9.454448708	10.20250883	1.389491135	1.32922729	1.370178319	1.496225345	2.322052968	2.232004923	2.290872187	2.49140484	9.618710333	9.250248489	9.517087433	9.517087433	-0.130980222	-0.13230079	-0.129996115	-0.129996115	3.779631369	3.632981538	3.728407896	3.728407896	False		0	0	0	1	22	51	10.63329808	7.891040258	2.774144381	10.69378038	6.050300244	3.40749906
1016	578	671	43.75	9.2377129	8.9379292	9.161891909	9.766883826	0.855390657	0.823918006	0.845167204	0.908668373	1.371661363	1.325571516	1.357151246	1.451877582	9.353570053	9.050125952	9.277003197	9.277003197	-0.058785295	-0.059587614	-0.05943577	-0.05943577	2.169980163	2.096880384	2.146642932	2.146642932	False		0	0	0	1	22	52	10.32738641	7.24443806	2.361175192	10.43880281	6.137702147	2.708064901
1017	66	728	44.25	8.612592493	7.7827336	8.165189437	10.26596859	0.885783259	0.813556057	0.853844469	1.013473675	1.670260833	1.533776872	1.616039424	1.871456191	8.695926282	7.856495837	8.242141958	8.242141958	-0.215649752	-0.197312187	-0.211084794	-0.211084794	2.688360055	2.470882879	2.604016165	2.604016165	False		0	0	0	1	22	54	9.72622659	7.281232491	2.490924214	9.806366232	5.947796116	2.933314074
1018	715	750	44.25	9.687197214	9.193031863	9.504095187	10.61196293	1.430785317	1.347314469	1.398718317	1.574534531	2.537339178	2.359047774	2.46261574	2.843336331	9.739391984	9.245644965	9.556991162	9.556991162	-0.227290765	-0.195084976	-0.210983727	-0.210983727	4.143220489	3.848834117	4.01942181	4.01942181	False		0	0	0	1	22	58	10.75964218	7.941032552	2.867691684	10.80983635	5.933703066	3.565487728
1019	602	80	41.25	13.90341144	13.2776132	13.69178373	14.97027056	2.232515766	2.143476231	2.203945666	2.393182803	4.281031885	4.12557837	4.235207091	4.552711531	13.93800524	13.30830169	13.7246315	13.7246315	-0.55413026	-0.541441534	-0.552591716	-0.552591716	7.033084113	6.779807642	6.958896706	6.958896706	False		0	0	0	1	23	3	14.81425078	8.911637694	3.625370264	14.84751861	5.538018837	4.821206559
1020	261	92	43.75	10.96267084	10.49001536	10.83755843	11.80728131	1.439858957	1.343731246	1.401758916	1.615920674	2.800759112	2.639614021	2.741124819	3.092295248	11.02619383	10.5533466	10.90210137	10.90210137	-0.391556896	-0.383016643	-0.391144911	-0.391144911	4.568651981	4.303030672	4.469485707	4.469485707	True		0	0	0	1	23	5	11.98622747	7.952017444	2.982154307	12.04731565	5.734836288	3.75034847
1021	407	116	42.5	11.67980392	11.20648828	11.54999709	12.50321885	1.890835807	1.801700428	1.856389167	2.057931638	3.811746029	3.625946275	3.734409345	4.152303556	11.69528237	11.22331527	11.56750899	11.56750899	-0.587220224	-0.555993221	-0.571867212	-0.571867212	6.274323605	5.966812936	6.145153824	6.145153824	False		0	0	0	1	23	6	12.67587315	8.49798704	3.421453691	12.69075832	5.497958878	4.491505929
1022	87	146	43.0	8.648627078	8.274157033	8.527808894	9.310410277	1.818411277	1.727457598	1.786130224	1.986831778	3.755169069	3.579969111	3.683248344	4.104339833	8.601274402	8.229649704	8.482345029	8.482345029	-0.610123484	-0.587901675	-0.596091946	-0.596091946	6.231056506	5.939835712	6.110934378	6.110934378	False		0	0	0	1	23	8	9.760879985	8.41030717	3.396869571	9.715342316	5.470231327	4.47270528
1023	664	148	41.5	13.00006703	12.49008872	12.84865868	13.93008968	1.83630388	1.74115179	1.805567074	2.032174893	3.354888989	3.205141996	3.306742665	3.675688691	13.07327601	12.56156961	12.92158715	12.92158715	-0.356870876	-0.354442944	-0.356289954	-0.356289954	5.474854764	5.229255836	5.395671218	5.395671218	True		0	0	0	1	23	9	13.94553116	8.43196863	3.222937753	14.01593407	5.776828492	4.144116498
1025	217	174	42.25	10.06324437	9.679164875	9.953700243	10.72589259	1.611800026	1.552726402	1.592492989	1.719236291	3.207352903	3.089756748	3.170973499	3.420095487	10.08142503	9.696347845	9.971775412	9.971775412	-0.474383094	-0.456900368	-0.470048096	-0.470048096	5.275355365	5.082200548	5.215439414	5.215439414	False		0	0	0	1	23	11	11.12127562	8.160175792	3.158829592	11.13875943	5.634563766	4.057428964
1026	324	157	43.5	9.809469522	9.34442573	9.721164646	10.53939621	1.702952868	1.632197593	1.685379021	1.821819344	3.417107744	3.260484929	3.375531321	3.698340123	9.808863868	9.343509888	9.721246485	9.721246485	-0.515597533	-0.484596982	-0.506316382	-0.506316382	5.6362638	5.378195345	5.567144886	5.567144886	False		0	0	0	1	23	12	10.87722785	8.270528862	3.249973376	10.87664541	5.58466801	4.214252806
1027	465	186	43.25	10.27858926	9.783603852	10.17677667	11.11888083	1.853633692	1.757353136	1.821977998	2.053610385	3.668270356	3.470113183	3.599997435	4.069727247	10.27242133	9.779089041	10.17268385	10.17268385	-0.526860617	-0.494817301	-0.514610094	-0.514610094	6.054932594	5.726798431	5.940678353	5.940678353	True		0	0	0	1	23	14	11.32836643	8.452948755	3.359109883	11.32243492	5.571032496	4.396174986
1028	78	239	43.25	8.507210963	8.127159701	8.368227433	9.240671787	1.598738559	1.528823249	1.577384508	1.714271942	3.310175165	3.161068892	3.257318436	3.567272481	8.484822157	8.105848498	8.346127331	8.346127331	-0.545949136	-0.519271419	-0.533042909	-0.533042909	5.477251665	5.230474764	5.389845955	5.389845955	False		0	0	0	1	23	15	9.624884288	8.144363087	3.203508466	9.603353635	5.547923215	4.145158012
1029	282	239	43.0	9.155886369	8.812597274	9.090425342	9.749955076	1.489449283	1.421025997	1.472125958	1.597087929	2.866593215	2.732689614	2.832268718	3.079694549	9.175679606	8.833314709	9.110949161	9.110949161	-0.375812173	-0.357482066	-0.370997829	-0.370997829	4.712061434	4.490480242	4.654868685	4.654868685	True		0	0	0	1	23	16	10.24869625	8.012053364	3.01076089	10.26773082	5.753897444	3.812663504
1030	634	230	41.75	11.71642909	11.2261988	11.58945171	12.54393595	1.940177006	1.865147924	1.918175322	2.078567479	3.647976152	3.505527977	3.605728264	3.899286424	11.74303728	11.25105121	11.6159426	11.6159426	-0.433810861	-0.415993295	-0.428357792	-0.428357792	5.995355831	5.761816777	5.925770488	5.925770488	False		0	0	0	1	23	17	12.7110945	8.557721358	3.350291538	12.7366828	5.683682043	4.370287376
1031	426	269	41.5	9.068361704	8.699280796	8.952831048	9.755527138	2.151026325	2.077839045	2.127851697	2.287047662	4.143366035	3.986244381	4.089949504	4.43566004	9.005723472	8.638465931	8.891030564	8.891030564	-0.526447785	-0.497989549	-0.515110399	-0.515110399	6.883478378	6.622887841	6.794712084	6.794712084	False		0	0	0	1	23	19	10.16452637	8.812983502	3.565550971	10.10428903	5.571532287	4.756199084
1032	538	247	42.5	9.540607501	9.163588755	9.429648927	10.19644033	2.370949869	2.281338915	2.343114113	2.522791128	4.575969539	4.38282727	4.506828837	4.900144817	9.461033678	9.087935904	9.352004583	9.352004583	-0.58396025	-0.54896496	-0.567296718	-0.567296718	7.610453481	7.288783996	7.494884012	7.494884012	False		0	0	0	1	23	20	10.61867119	9.079231244	3.753528134	10.5421474	5.501905525	5.072088152
1033	207	292	43.25	8.27134689	7.981593876	8.207168035	8.778848115	1.496922541	1.441375244	1.48169879	1.598259704	2.849089777	2.742786711	2.818020128	3.038992161	8.272867782	7.983471182	8.209242342	8.209242342	-0.353255611	-0.339854553	-0.348418958	-0.348418958	4.697747037	4.522139202	4.646063569	4.646063569	False		0	0	0	1	23	21	9.398060781	8.021100772	3.003155204	9.399523377	5.78120527	3.806443537
1034	342	308	43.25	7.953753035	7.659506835	7.896529988	8.447632467	1.866088396	1.805811349	1.853776101	1.973267348	3.516139938	3.393420525	3.484154174	3.736294952	7.906252267	7.613299282	7.849792776	7.849792776	-0.407218417	-0.388078885	-0.398918256	-0.398918256	5.836947519	5.633518311	5.783585744	5.783585744	True		0	0	0	1	23	23	9.092640158	8.46802689	3.293005368	9.046960074	5.715875859	4.301454958
1035	616	316	44.0	9.887452821	9.425645661	9.784051148	10.65872391	1.904434898	1.82094161	1.876262056	2.142185865	3.497921025	3.356895967	3.458019957	3.844111761	9.883459273	9.420429219	9.780308743	9.780308743	-0.36589681	-0.357575903	-0.368213634	-0.368213634	5.772246281	5.540629921	5.706238053	5.706238053	True		0	0	0	1	23	25	10.95222208	8.514450613	3.28508879	10.94838161	5.765901356	4.273340633
1036	42	361	43.0	9.578146577	8.459491227	9.068451287	11.72619104	1.516033499	1.408925957	1.472712038	1.720489281	3.20145517	2.924767275	3.095855187	3.661463593	9.586072925	8.460361204	9.071871805	9.071871805	-0.564233465	-0.490255922	-0.538073557	-0.538073557	5.273795786	4.823079177	5.103220264	5.103220264	False		0	0	0	1	23	26	10.65477141	8.044237219	3.156266878	10.66239395	5.525787515	4.056751287
1037	427	360	42.75	8.818965919	8.493643642	8.740338398	9.369222354	1.786243496	1.733644338	1.771986709	1.877555087	3.29388299	3.178598616	3.254945514	3.491198977	8.804433604	8.479254952	8.726539146	8.726539146	-0.349464823	-0.327240901	-0.338589311	-0.338589311	5.444123624	5.253872545	5.379320786	5.379320786	False		0	0	0	1	23	27	9.924689814	8.37136364	3.196429104	9.910714515	5.785794541	4.130763041
1038	152	385	44.25	7.430138811	7.196063189	7.379738884	7.840764264	1.444120265	1.397472912	1.433409144	1.522065476	2.710045287	2.629576477	2.69330099	2.843913865	7.422001012	7.187872308	7.371552965	7.371552965	-0.313812875	-0.308202307	-0.313642397	-0.313642397	4.476116226	4.343442577	4.44853845	4.44853845	False		0	0	0	1	23	28	8.589095837	7.957176344	2.942736856	8.581269956	5.828956134	3.710139344
1039	245	378	43.0	7.086192025	6.830862807	7.032119432	7.524073078	1.749027477	1.693071246	1.733601945	1.880547643	3.237813674	3.123021434	3.203669069	3.484919797	7.037238505	6.783555098	6.984134618	6.984134618	-0.343270874	-0.32502927	-0.336724	-0.336724	5.379065546	5.188429659	5.321979828	5.321979828	True		0	0	0	1	23	29	8.25833238	8.326308524	3.172065568	8.211255227	5.793293168	4.10249366
1040	335	401	43.25	7.712165977	7.43970417	7.652081889	8.188222573	1.557006935	1.50278895	1.545674831	1.64422635	2.824282355	2.721351855	2.796944622	2.992954845	7.703002203	7.431062903	7.64332589	7.64332589	-0.274889718	-0.262382903	-0.268554853	-0.268554853	4.665342783	4.495164975	4.619930304	4.619930304	False		0	0	0	1	23	31	8.860313026	8.093841208	2.992375751	8.851500495	5.876077977	3.792363069
1041	497	422	43.25	8.802521912	8.485945143	8.745795754	9.353148805	1.445595341	1.389557627	1.430365983	1.543184691	2.55114809	2.447863042	2.525048688	2.728211068	8.834466782	8.517468526	8.778143866	8.778143866	-0.217325594	-0.206216193	-0.21569109	-0.21569109	4.182124155	4.012113479	4.138757648	4.138757648	False		0	0	0	1	23	32	9.908876098	7.958962127	2.873692005	9.939596535	5.945767278	3.582392354
1043	269	468	43.75	7.323893462	7.073111636	7.265232743	7.772826354	1.343292099	1.295595523	1.329867959	1.427259791	2.391852981	2.305289536	2.368317782	2.542030778	7.33349376	7.082677229	7.275032205	7.275032205	-0.211653718	-0.203138965	-0.20983736	-0.20983736	3.9371985	3.79445843	3.898223638	3.898223638	False		0	0	0	1	23	36	8.486922825	7.83510996	2.804474252	8.496155148	5.952633865	3.475965963
1044	400	463	44.0	7.76488392	7.471920933	7.709167852	8.298962868	1.469695194	1.412139102	1.450495262	1.638731702	2.601494465	2.502537359	2.569724845	2.866880109	7.770924114	7.477783984	7.715990982	7.715990982	-0.220642985	-0.213911753	-0.219374744	-0.219374744	4.285792449	4.122725163	4.23277172	4.23277172	True		0	0	0	1	23	37	8.911010313	7.988138318	2.895568778	8.91681899	5.941751119	3.62743885
1045	684	469	42.75	9.85277644	9.469285564	9.743648263	10.53078827	2.039163824	1.967732766	2.020814809	2.17684487	3.582360154	3.45420025	3.548184928	3.831753575	9.842698503	9.458888989	9.733334951	9.733334951	-0.284754634	-0.272908661	-0.280866318	-0.280866318	5.91635655	5.705238251	5.860179366	5.860179366	False		0	0	0	1	23	39	10.91887483	8.677558535	3.321779727	10.90918318	5.864135137	4.33596019
1046	498	514	42.75	8.852818881	8.549560136	8.775918242	9.37958799	1.543690586	1.500999476	1.531764919	1.621128326	2.677185096	2.596771294	2.651747084	2.828320595	8.877917539	8.573086764	8.800936505	8.800936505	-0.199670899	-0.189830684	-0.195063709	-0.195063709	4.395447924	4.264074825	4.353557449	4.353557449	False		0	0	0	1	23	40	9.957245206	8.077719932	2.928458272	9.981381843	5.967140718	3.675086927
1048	304	554	43.25	6.404875072	6.199726447	6.364562135	6.790893865	1.480996139	1.436999488	1.468944049	1.571554262	2.603916777	2.529550813	2.587101375	2.746491175	6.380971077	6.176018176	6.340835463	6.340835463	-0.204820873	-0.200572718	-0.205991077	-0.205991077	4.313637784	4.19083129	4.285763172	4.285763172	False		0	0	0	1	23	43	7.603130005	8.001819669	2.896621334	7.58014224	5.960905966	3.639538352
1049	398	554	42.25	7.275457713	7.044040344	7.211443117	7.704399734	1.788815416	1.718596573	1.758091192	2.022807977	3.121434395	3.015457359	3.076244393	3.461654588	7.23798908	7.008185427	7.175421938	7.175421938	-0.230257009	-0.231995057	-0.231934656	-0.231934656	5.177975452	5.001903906	5.10229142	5.10229142	True		0	0	0	1	23	44	8.440343597	8.374477304	3.121495828	8.404311121	5.930112019	4.015114929
1050	572	574	41.75	8.287009204	7.974283053	8.20233977	8.82560052	1.943764631	1.875612954	1.924417421	2.05594728	3.372405176	3.254872152	3.337176675	3.566129608	8.255872537	7.943707736	8.171569927	8.171569927	-0.239547744	-0.23150134	-0.236096301	-0.236096301	5.586854218	5.392561763	5.52846024	5.52846024	False		0	0	0	1	23	45	9.413122765	8.562064672	3.230548979	9.383179553	5.918864304	4.192783093
1051	666	554	43.5	8.589191335	8.268954426	8.499019079	9.183519636	1.860741825	1.796640762	1.843904776	1.997642988	3.23166165	3.108198561	3.201668962	3.477631287	8.573549455	8.254083323	8.483293307	8.483293307	-0.23434136	-0.218436666	-0.231687562	-0.231687562	5.342386716	5.138147091	5.292987072	5.292987072	True		0	0	0	1	23	46	9.703722388	8.46155413	3.169392358	9.688680054	5.925167349	4.086555781
1052	495	623	43.25	6.976213704	6.194680637	6.37132427	12.09915213	4.124361094	3.223632215	3.314571639	10.83807198	6.745579078	5.796891996	5.964118957	13.24306269	6.703648862	5.964820949	6.134788566	6.134788566	-0.199966395	-0.493418772	-0.509698517	-0.509698517	11.34247141	9.743802671	10.02492482	10.02492482	True		0	0	0	1	23	50	8.152569479	11.20197705	4.69627835	7.890451927	5.96678298	6.693744327
1053	640	641	43.25	7.738516345	7.445938313	7.669944779	8.243142073	1.867620277	1.81347756	1.856125356	1.965652798	3.228467653	3.133851517	3.204597088	3.397610643	7.704441568	7.41142108	7.635873215	7.635873215	-0.221637822	-0.214257744	-0.217634619	-0.217634619	5.351800528	5.196104053	5.312428628	5.312428628	False		0	0	0	1	23	51	8.885653396	8.469881443	3.168004485	8.85288469	5.940546733	4.090646321
1054	307	656	44.5	5.488259823	5.298476898	5.477939006	5.803374653	1.358344387	1.31555539	1.351518853	1.432760795	2.371767249	2.309818895	2.36567087	2.489177498	5.458916589	5.268882916	5.448754134	5.448754134	-0.175634693	-0.178150581	-0.178534174	-0.178534174	3.935089563	3.833118849	3.92490877	3.92490877	False		0	0	0	1	23	52	6.721648215	7.853332829	2.795746493	6.693429695	5.996239856	3.475049576
1055	403	644	43.5	6.831340196	6.629965174	6.791350086	7.195617104	1.361842072	1.313226724	1.348639793	1.446800135	2.346039866	2.267928239	2.323677559	2.492000864	6.833039962	6.63217953	6.793584039	6.793584039	-0.161750183	-0.15975362	-0.160541684	-0.160541684	3.867932356	3.738694227	3.830625084	3.830625084	False		0	0	0	1	23	53	8.013248909	7.857567258	2.784567295	8.014883523	6.013048968	3.445868071
1056	561	691	44.0	7.362613927	7.117103567	7.323730932	7.779892513	1.59879022	1.554294176	1.587487031	1.684657748	2.766615256	2.693460288	2.752134773	2.905609584	7.34942963	7.103154491	7.31060804	7.31060804	-0.194845888	-0.191687936	-0.196759626	-0.196759626	4.57343566	4.453391476	4.549504322	4.549504322	False		0	0	0	1	23	54	8.524159152	8.144425629	2.967317938	8.511480203	5.972982059	3.7524271
1057	730	684	43.75	8.463837373	8.074182277	8.328955204	9.139363157	1.949622029	1.857959123	1.916003494	2.133358613	3.354119442	3.197952542	3.298163502	3.65971978	8.437727297	8.049384676	8.303419112	8.303419112	-0.222840671	-0.213373996	-0.220244716	-0.220244716	5.552692218	5.294083261	5.459947804	5.459947804	True		0	0	0	1	23	55	9.583173188	8.569155859	3.222603366	9.5580639	5.939090518	4.17793884
1058	114	719	44.25	6.157609251	5.865907923	6.029541097	6.705284278	1.27591302	1.213082522	1.246235873	1.470909797	2.439783066	2.303957312	2.371282961	2.801568094	6.138639208	5.849113338	6.012085345	6.012085345	-0.304338694	-0.279422419	-0.289847986	-0.289847986	4.039004823	3.813256838	3.924822572	3.924822572	True		0	0	0	1	23	57	7.365341774	7.753538304	2.825301086	7.347098845	5.840425935	3.520203385
1059	342	55	43.0	8.932503872	8.325664325	8.642346255	10.15817836	3.005676067	2.751582248	2.882672103	3.474105437	6.218301956	5.811605272	6.034429476	6.966187397	8.736042677	8.141556698	8.451124194	8.451124194	-0.991786619	-0.984332828	-0.996471324	-0.996471324	10.41222584	9.731627975	10.10479496	10.10479496	True		0	0	0	1	24	0	10.03387591	9.847654737	4.467163106	9.844944982	5.00817553	6.2895291
1060	157	65	44.25	9.289246546	8.804338065	9.127145216	10.17202732	2.155451031	2.005098143	2.091470988	2.417894176	4.310244252	4.069724688	4.213728527	4.735386753	9.220923408	8.740560186	9.061357546	9.061357546	-0.629217514	-0.624329884	-0.631047427	-0.631047427	7.163235935	6.762930595	7.002034612	7.002034612	True		0	0	0	1	24	3	10.37694479	8.818340218	3.638063776	10.31124045	5.447115373	4.877760818
1061	266	110	43.25	8.933386752	8.535164659	8.856576237	9.604010971	2.179468959	2.062729527	2.129205794	2.461203415	4.490394552	4.250004598	4.395558231	5.025975533	8.845907982	8.454121867	8.773395354	8.773395354	-0.71826995	-0.680237796	-0.707832063	-0.707832063	7.475612231	7.074014712	7.315776972	7.315776972	True		0	0	0	1	24	5	10.03472495	8.847417228	3.716343638	9.950599199	5.339305134	5.013496219
1062	425	95	44.0	8.70998876	8.353607196	8.621455252	9.319324726	2.755682178	2.606629033	2.699833697	3.057242435	5.812830491	5.524245427	5.702676776	6.380480236	8.534222621	8.188232786	8.45069613	8.45069613	-0.982725988	-0.946520264	-0.968072392	-0.968072392	9.727004796	9.242769134	9.541341986	9.541341986	True		0	0	0	1	24	6	9.819889701	9.545002699	4.290975499	9.650860601	5.019144672	5.991783228
1063	574	112	41.75	9.9275025	9.475279503	9.801477191	10.70984795	2.985259486	2.848682187	2.945793811	3.220551225	6.053862189	5.776377335	5.966078857	6.542216196	9.763206763	9.31857607	9.639956509	9.639956509	-0.911981063	-0.869936972	-0.895015169	-0.895015169	10.11539847	9.651699928	9.968408519	9.968408519	False		0	0	0	1	24	7	10.99073667	9.822937654	4.395709868	10.83273832	5.104791149	6.160550104
1064	752	106	41.25	10.61851237	10.11624466	10.49071862	11.37409406	3.219424707	3.097474335	3.192387006	3.43606538	5.961110193	5.699412821	5.896634045	6.367065347	10.47520244	9.978435218	10.34867524	10.34867524	-0.621864265	-0.575018102	-0.607296384	-0.607296384	9.945709098	9.509714705	9.838360819	9.838360819	True		0	0	0	1	24	8	11.65526044	10.10642691	4.35540678	11.51744351	5.456017495	6.086815778
1065	89	154	44.5	7.462120869	7.133558779	7.382455541	8.068402547	1.896882566	1.803469453	1.869273584	2.087917027	3.941177966	3.75948027	3.888424384	4.320630597	7.377047534	7.052746172	7.29896379	7.29896379	-0.644748287	-0.621055078	-0.638427075	-0.638427075	6.567882153	6.264817408	6.479616794	6.479616794	True		0	0	0	1	24	9	8.619852037	8.505307474	3.477695141	8.538039525	5.428313234	4.619064542
1066	183	155	44.25	7.004816728	6.736365068	6.922881445	7.509951319	2.397965393	2.303162586	2.35481791	2.645608284	4.976619723	4.773158288	4.892510032	5.452667727	6.844430294	6.582928538	6.76600421	6.76600421	-0.800634354	-0.764747264	-0.78988491	-0.78988491	8.335605905	7.994504668	8.194090087	8.194090087	True		0	0	0	1	24	10	8.180076162	9.111937258	3.927620772	8.02583727	5.239591677	5.387185219
1067	352	157	43.25	8.534626376	8.148248197	8.468837074	9.170182248	2.31351386	2.204287695	2.274259025	2.586225835	4.759143209	4.503772802	4.664011473	5.286591999	8.421465146	8.042727069	8.360233783	8.360233783	-0.753492641	-0.698465702	-0.73190754	-0.73190754	7.93931094	7.512047327	7.778781329	7.778781329	True		0	0	0	1	24	11	9.65124888	9.009697044	3.833121727	9.54242507	5.296663214	5.214985035
1068	495	155	43.5	10.19285132	9.75476849	10.13097994	10.89708976	2.079381083	1.982116709	2.050480468	2.271022986	4.174492058	3.977675233	4.122687936	4.550599911	10.15288257	9.717614803	10.09292269	10.09292269	-0.622916119	-0.592963355	-0.618570151	-0.618570151	6.916758011	6.589908985	6.829795813	6.829795813	True		0	0	0	1	24	12	11.24591479	8.726247068	3.579076015	11.20747802	5.45474408	4.770659926
1069	698	175	41.25	11.22429852	10.71595107	11.05947157	12.08668346	3.09799331	2.95565758	3.048001527	3.429400959	5.86998043	5.638102468	5.786604932	6.418005895	11.10000524	10.59514466	10.93682542	10.93682542	-0.687996632	-0.680487306	-0.684189238	-0.684189238	9.780263653	9.395053761	9.641441848	9.641441848	True		0	0	0	1	24	13	12.23782708	9.959417476	4.315808593	12.1182979	5.375955155	6.014925548
1070	264	203	42.5	8.397453936	8.056195101	8.286041221	9.025997929	2.225005842	2.136795598	2.197059488	2.408111545	4.48286595	4.293085763	4.41934946	4.872456583	8.298710142	7.961943596	8.188862291	8.188862291	-0.665552322	-0.631455537	-0.652576896	-0.652576896	7.472167908	7.155588404	7.366164774	7.366164774	False		0	0	0	1	24	14	9.519334199	8.902545897	3.71307227	9.424375211	5.403127083	5.011999573
1071	603	199	42.75	10.26719642	9.839886661	10.1823804	10.97983021	2.516055803	2.409831458	2.487737017	2.700350269	4.950954556	4.747604674	4.899453123	5.298352667	10.17989194	9.75604521	10.09646571	10.09646571	-0.680752853	-0.655650118	-0.675915416	-0.675915416	8.235067693	7.896927702	8.149020242	8.149020242	False		0	0	0	1	24	15	11.31741028	9.254901965	3.916468608	11.23345214	5.384724747	5.343498824
1072	135	236	43.25	7.097346544	6.857025795	7.031708044	7.512893003	1.966275279	1.899629078	1.946246173	2.077708656	3.980655267	3.848930334	3.93457513	4.208819949	7.001793242	6.764514858	6.937622755	6.937622755	-0.598854781	-0.58059323	-0.589263542	-0.589263542	6.641338629	6.42166358	6.564170133	6.564170133	False		0	0	0	1	24	16	8.269059351	8.589316912	3.494849027	8.177168565	5.483873644	4.650983239
1073	420	217	43.25	8.547929745	8.166917405	8.454682063	9.387878589	2.359554678	2.193011773	2.272147536	3.089511835	4.672889497	4.34936325	4.50854417	5.913889346	8.440499151	8.07154241	8.355572583	8.355572583	-0.652614901	-0.611550797	-0.635008667	-0.635008667	7.792489671	7.249300815	7.514809853	7.514809853	True		0	0	0	1	24	17	9.664042337	9.065435796	3.795642307	9.56072951	5.418789613	5.15118748
1074	337	260	44.0	7.986265988	7.693358033	7.924743713	8.51744591	2.000174027	1.925183506	1.98211756	2.130335455	3.8698321	3.706680993	3.820248647	4.148688593	7.917173344	7.628137572	7.857430172	7.857430172	-0.498385317	-0.468232449	-0.484610103	-0.484610103	6.437484088	6.16531741	6.354289851	6.354289851	False		0	0	0	1	24	19	9.123906904	8.630356016	3.446693558	9.05746255	5.605505769	4.562403285
1076	677	261	43.25	9.027021569	8.658049958	8.931778128	9.672596702	2.609622197	2.502542646	2.574502242	2.818956767	4.9712835	4.772054878	4.911104592	5.338773027	8.911268696	8.546778143	8.817733842	8.817733842	-0.594596193	-0.57323171	-0.590990655	-0.590990655	8.291254763	7.95910105	8.190641775	8.190641775	True		0	0	0	1	24	21	10.12477078	9.368176973	3.925302048	10.01345467	5.489029251	5.367913527
1077	53	277	44.5	7.658429376	7.074004478	7.418751639	8.840477931	1.79730004	1.706091266	1.768846808	1.957122778	3.859177101	3.606723305	3.775594265	4.302698894	7.582827276	7.001520279	7.343170114	7.343170114	-0.693016446	-0.620945512	-0.667204859	-0.667204859	6.425095687	6.006244282	6.287227457	6.287227457	False		0	0	0	1	24	22	8.808636125	8.38474911	3.442063692	8.735931821	5.369877979	4.557020211
1080	400	330	44.25	6.315902905	6.082560243	6.249510036	6.716946618	2.409707961	2.333903793	2.384517404	2.579570858	4.527169192	4.36814162	4.479691012	4.846804182	6.168768264	5.940342548	6.103915046	6.103915046	-0.499767582	-0.473318326	-0.494444646	-0.494444646	7.583779376	7.317581433	7.504248053	7.504248053	True		0	0	0	1	24	25	7.517568102	9.126153254	3.732323149	7.376073067	5.603832347	5.060497578
1081	742	329	42.75	10.40842743	9.973771846	10.28918976	11.17803169	2.84580123	2.689095706	2.793213353	3.114857793	5.11395176	4.883587446	5.049111733	5.518663464	10.31393794	9.884288023	10.19617719	10.19617719	-0.455376696	-0.463529041	-0.466165544	-0.466165544	8.509619177	8.125696017	8.401503202	8.401503202	False		0	0	0	1	24	26	11.45322796	9.654104225	3.987295015	11.36236021	5.657573629	5.462798387
1082	511	348	43.75	7.375028894	7.087711986	7.293737346	7.955163307	2.345270353	2.235788686	2.295248374	2.748932538	4.356681294	4.141303002	4.269910058	4.993772392	7.261845842	6.981817074	7.184245432	7.184245432	-0.460419593	-0.431542772	-0.454853572	-0.454853572	7.275554292	6.914529372	7.129503917	7.129503917	True		0	0	0	1	24	27	8.536098259	9.048142653	3.658241846	8.427253463	5.651468508	4.926565984
1084	313	371	44.75	5.703226199	5.51064183	5.657382364	6.064753794	2.068315627	1.994093813	2.044823126	2.23283227	3.84203954	3.691974693	3.792406576	4.14852766	5.585875444	5.39853565	5.542157276	5.542157276	-0.402377452	-0.380231873	-0.394076654	-0.394076654	6.430083374	6.178406559	6.346531444	6.346531444	True		0	0	0	1	24	30	6.928375024	8.712850809	3.434616988	6.815522273	5.721736514	4.559187488
1085	246	445	43.75	6.439575752	6.203055821	6.401022572	6.851651631	1.704116908	1.642763588	1.687860431	1.832383912	3.0782343	2.967526341	3.04814242	3.297208777	6.386521082	6.151801429	6.349020998	6.349020998	-0.283734473	-0.273573251	-0.280667086	-0.280667086	5.11914035	4.935117571	5.068671511	5.068671511	True		0	0	0	1	24	31	7.636500623	8.271938093	3.102724294	7.585479516	5.865370183	3.989549589
1086	526	440	43.5	7.880197432	7.570291621	7.82477869	8.418665136	1.873193488	1.799516027	1.852114843	2.018323668	3.327128261	3.193772674	3.286734276	3.568428102	7.843004617	7.534719717	7.788919183	7.788919183	-0.279488821	-0.266910495	-0.274611637	-0.274611637	5.517003386	5.295771099	5.449320263	5.449320263	True		0	0	0	1	24	32	9.021903909	8.476628583	3.210875015	8.986136678	5.870510129	4.16243114
1087	645	435	43.25	8.169351571	7.830046625	8.091845434	8.779336681	2.278251778	2.193652293	2.258963208	2.425895276	4.072162367	3.91831196	4.030379914	4.346310856	8.091510384	7.75447477	8.014941281	8.014941281	-0.349896974	-0.33506567	-0.342247558	-0.342247558	6.778152305	6.522601777	6.708494832	6.708494832	True		0	0	0	1	24	33	9.299974898	8.967007437	3.534611176	9.225117329	5.785271362	4.710432241
1088	737	436	44.5	7.77894934	7.397017319	7.665373053	8.441197976	2.630740593	2.483524249	2.575141752	2.900968086	4.661293786	4.420810349	4.582855537	5.089645052	7.655405214	7.280271907	7.544287373	7.544287373	-0.370620814	-0.363078696	-0.375791267	-0.375791267	7.78619932	7.384158707	7.654874236	7.654874236	True		0	0	0	1	24	34	8.924536612	9.393743701	3.790603678	8.805727878	5.760182299	5.148454163
1089	338	463	44.75	6.019008156	5.80027759	5.982984775	6.408542605	1.699627666	1.625030462	1.676338279	1.882052276	3.034430498	2.909045492	2.994113704	3.323475671	5.959503116	5.743888055	5.925233037	5.925233037	-0.258469889	-0.252290641	-0.255939038	-0.255939038	5.052033093	4.84275613	4.984142759	4.984142759	True		0	0	0	1	24	35	7.232053198	8.266503247	3.083690434	7.17482896	5.895956441	3.960389789
1090	433	462	43.25	7.621998996	7.354113733	7.569920109	8.083292742	1.566047779	1.514791307	1.553556559	1.652235663	2.785120236	2.699528176	2.765164458	2.935512277	7.613329676	7.344973796	7.56136841	7.56136841	-0.24052216	-0.236109295	-0.240080348	-0.240080348	4.600359494	4.459568714	4.567353064	4.567353064	False		0	0	0	1	24	36	8.773602106	8.104786394	2.97535882	8.765265077	5.91768464	3.764126187
1091	591	507	43.25	7.314757276	7.025829261	7.262884967	7.810477048	2.119627007	2.051041197	2.105846466	2.246315595	3.727584313	3.599480775	3.700257818	3.968575477	7.239925263	6.952746488	7.188639903	7.188639903	-0.285405096	-0.271171306	-0.281562429	-0.281562429	6.207448429	5.994776052	6.161911777	6.161911777	False		0	0	0	1	24	37	8.478136825	8.774970302	3.384883297	8.40617309	5.863347663	4.462446974
1092	690	517	42.75	8.678679728	8.339011277	8.572845459	9.271939597	2.430493387	2.344702934	2.400614551	2.612813363	4.276054618	4.116991719	4.232248726	4.558868826	8.599137948	8.26205957	8.493747776	8.493747776	-0.32969327	-0.31273382	-0.331220015	-0.331220015	7.115783056	6.85138018	7.043180975	7.043180975	True		0	0	0	1	24	38	9.789780731	9.151316875	3.623207516	9.713287752	5.809730728	4.857141341
1093	292	546	44.5	4.777485373	4.620798973	4.739843282	5.066205167	1.783072694	1.724336547	1.760560993	1.950162811	3.164426893	3.059721851	3.12285378	3.436810835	4.682586707	4.529070815	4.646741683	4.646741683	-0.252226502	-0.243624561	-0.248111163	-0.248111163	5.294624755	5.119411117	5.224627535	5.224627535	True		0	0	0	1	24	39	6.038117438	8.367524947	3.140177155	5.946856195	5.903514922	4.065802001
1096	511	555	44.5	5.890496557	5.67001381	5.838180985	6.275033466	1.957437068	1.892492478	1.937482918	2.087253343	3.409219377	3.297556215	3.377197093	3.624261124	5.804541972	5.586271038	5.753099758	5.753099758	-0.238622199	-0.2315158	-0.237962526	-0.237962526	5.691233229	5.505307265	5.637723764	5.637723764	False		0	0	0	1	24	43	7.108467392	8.57861704	3.246545681	7.025807409	5.919984805	4.238138414
1097	288	640	43.25	5.541834771	5.359250233	5.516480297	5.856244758	1.524747793	1.481651412	1.515621866	1.599758752	2.672614251	2.608934478	2.661053711	2.785788359	5.494693485	5.312125066	5.469512629	5.469512629	-0.200944378	-0.202697777	-0.202599564	-0.202599564	4.445447708	4.340408834	4.426242809	4.426242809	False		0	0	0	1	24	44	6.773169659	8.054787073	2.926472124	6.727835278	5.965598996	3.696813098
1098	442	632	44.75	5.475511466	5.28041797	5.431275092	5.809309371	1.740972501	1.686469593	1.727222264	1.836560069	3.017053485	2.924708262	2.994773088	3.178644374	5.405196761	5.211653034	5.361396393	5.361396393	-0.203642564	-0.198502582	-0.203015225	-0.203015225	5.031983255	4.878445372	4.994889276	4.994889276	False		0	0	0	1	24	45	6.709388498	8.316556865	3.076139682	6.641768924	5.962332471	3.951677627
1099	577	629	43.5	6.710939284	6.470756175	6.667327102	7.149402067	1.982863465	1.91078403	1.963433615	2.121296913	3.425085838	3.305859661	3.391620232	3.649615954	6.641956214	6.404030303	6.599499057	6.599499057	-0.226951511	-0.22207865	-0.224887735	-0.224887735	5.703883885	5.505448213	5.647769626	5.647769626	False		0	0	0	1	24	46	7.897462911	8.609399197	3.253440059	7.831123931	5.93411378	4.243635443
1100	672	614	44.25	7.590969039	7.311709513	7.535628327	8.064883918	2.042126335	1.975592385	2.027158561	2.161071969	3.556315488	3.433592399	3.52754391	3.781744761	7.53298787	7.25535008	7.478249258	7.478249258	-0.255132958	-0.2423148	-0.251542339	-0.251542339	5.911555951	5.707859017	5.863623879	5.863623879	False		0	0	0	1	24	47	8.743761513	8.681145064	3.310462661	8.688002736	5.899996256	4.333874208
1103	366	691	44.5	5.029162618	4.863610319	4.989625176	5.396010067	1.729802997	1.652061263	1.685795848	2.076177026	3.001814892	2.886252968	2.943964875	3.471927121	4.950031453	4.788140095	4.913275994	4.913275994	-0.203123656	-0.20657791	-0.210135871	-0.210135871	5.01387271	4.820362365	4.916245775	4.916245775	True		0	0	0	1	24	50	6.280148004	8.303034642	3.069518128	6.204049902	5.96296068	3.943808137
1104	639	702	44.75	6.154806194	5.953350386	6.102566171	6.506081863	2.041276122	1.978173774	2.020614727	2.166240554	3.572147507	3.460378895	3.534333393	3.772952427	6.064367032	5.865546478	6.01336726	6.01336726	-0.25965713	-0.250726198	-0.256018826	-0.256018826	5.963519921	5.777082775	5.900165857	5.900165857	False		0	0	0	1	24	51	7.362646157	8.680115763	3.317342074	7.275673489	5.894519122	4.356453868
1108	372	81	44.0	8.16685866	7.809207699	8.035861836	8.838715987	2.925304726	2.750879746	2.851177606	3.241110892	6.149351896	5.807717208	6.017821477	6.743117905	7.957973798	7.614032105	7.832401849	7.832401849	-1.024861445	-0.980258432	-1.014691974	-1.014691974	10.30840293	9.73403098	10.08715104	10.08715104	True		0	0	0	1	25	3	9.297577539	9.750354158	4.43720256	9.096699141	4.968133897	6.24441542
1109	557	83	42.5	9.215769939	8.804704566	9.062525251	9.96912106	3.488020846	3.331390483	3.420682232	3.889755178	7.178964256	6.889725618	7.06498143	7.874893581	8.964933723	8.563103426	8.815519999	8.815519999	-1.122118728	-1.092830477	-1.116229746	-1.116229746	12.03994005	11.55554772	11.84889866	11.84889866	True		0	0	0	1	25	4	10.30628451	10.43159953	4.884595171	10.06506274	4.85039056	6.99681209
1110	646	62	41.75	10.75711337	10.28193809	10.61446686	11.56650684	2.963624256	2.842966978	2.930493391	3.184135609	5.815404464	5.588512752	5.756086337	6.221887861	10.62602785	10.15475165	10.48399726	10.48399726	-0.785548092	-0.759681695	-0.780289989	-0.780289989	9.695662338	9.318347864	9.597339315	9.597339315	False		0	0	0	1	25	5	11.78854893	9.796745228	4.292093956	11.66248786	5.257855675	5.978164137
1111	751	85	42.25	8.398745611	7.825242668	8.242832917	9.211106729	3.389039823	3.166888506	3.338567456	3.772380043	6.345661853	5.854188405	6.251440038	7.056305917	8.182560861	7.627487819	8.029174544	8.029174544	-0.68710168	-0.593897777	-0.676911465	-0.676911465	10.63798811	9.812729536	10.48057733	10.48057733	True		0	0	0	1	25	6	9.520576365	10.31176937	4.522504202	9.312677881	5.377038618	6.387628515
1112	465	101	43.0	7.550763613	7.25132429	7.459410935	8.061556655	3.257954227	3.106002129	3.20283288	3.52424224	6.85839562	6.574657948	6.758703694	7.376532257	7.283670181	6.995564244	7.196603038	7.196603038	-1.140736733	-1.110768932	-1.132001847	-1.132001847	11.52418001	11.04718906	11.35634632	11.35634632	True		0	0	0	1	25	7	8.705097143	10.1530722	4.745299991	8.448241285	4.827850901	6.772701311
1113	194	141	44.75	6.123027492	5.849424614	6.043260939	6.671424279	2.554632539	2.421535093	2.487162109	3.06431853	5.317457667	5.053786713	5.206362927	6.200239173	5.921831692	5.658862734	5.847323542	5.847323542	-0.856962753	-0.821026953	-0.853371273	-0.853371273	8.930248758	8.486910639	8.742833707	8.742833707	True		0	0	0	1	25	8	7.332085519	9.301604418	4.075723479	7.138601465	5.171398391	5.645572578
1114	303	148	44.0	6.749724201	6.448986641	6.663791637	7.258121412	2.796938261	2.678358125	2.754879631	3.072362342	5.787941379	5.528934384	5.684944514	6.345338222	6.532587355	6.241595208	6.451267467	6.451267467	-0.916890456	-0.869284761	-0.893013586	-0.893013586	9.718906942	9.283968703	9.545361902	9.545361902	True		0	0	0	1	25	9	7.934761219	9.594948871	4.28016055	7.725947132	5.098847652	5.988264505
1115	682	144	43.0	7.290819705	6.995754403	7.201155487	7.804831277	3.618517756	3.4830304	3.58185553	3.850265568	7.083781013	6.857712687	7.020173925	7.493944415	7.003819152	6.71654638	6.916201919	6.916201919	-0.922461056	-0.912751704	-0.918240795	-0.918240795	11.91176038	11.53270281	11.80522382	11.80522382	False		0	0	0	1	25	10	8.455116771	10.58958402	4.843235644	8.179116823	5.092103673	6.941114782
1117	590	169	44.0	7.448373965	7.142616963	7.358179455	7.984029398	3.218328054	3.067178566	3.163624046	3.580145742	6.43062375	6.144411902	6.336273849	7.061514027	7.206013256	6.911607273	7.119792779	7.119792779	-0.907650792	-0.875277527	-0.901903665	-0.901903665	10.79896331	10.31787769	10.64018824	10.64018824	True		0	0	0	1	25	13	8.606632046	10.10509926	4.559422295	8.373560916	5.110033537	6.45757631
1118	498	190	44.25	7.249427536	6.941907686	7.157042446	7.778140804	2.966009499	2.840831041	2.92948818	3.17141658	5.959136935	5.66648527	5.856965202	6.425371312	7.032441139	6.736639791	6.944475347	6.944475347	-0.859004385	-0.796553606	-0.830086595	-0.830086595	10.00113722	9.509137811	9.829107077	9.829107077	False		0	0	0	1	25	14	8.415311145	9.799632893	4.354549349	8.206641741	5.168926715	6.110900697
1119	749	204	43.75	8.448826659	8.06159992	8.363962102	9.108442328	3.391106738	3.232278658	3.358295856	3.68652793	6.308262637	6.098910256	6.266444529	6.741907337	8.236097372	7.853590217	8.152010909	8.152010909	-0.66145527	-0.685314663	-0.66727267	-0.66727267	10.57355393	10.22451328	10.50396425	10.50396425	False		0	0	0	1	25	15	9.568737828	10.31427165	4.506253296	9.364162361	5.40808713	6.359630237
1120	141	227	44.75	5.654144155	5.449995841	5.604839868	6.013417653	2.295127628	2.20997984	2.264496406	2.517717553	4.680883329	4.501872845	4.618272445	5.109916027	5.482820149	5.28548843	5.436384123	5.436384123	-0.709229284	-0.679535658	-0.699791974	-0.699791974	7.856564246	7.555895754	7.75101657	7.75101657	True		0	0	0	1	25	16	6.881174274	8.987437977	3.799115829	6.716417042	5.350250105	5.179029504
1121	242	222	44.0	6.058471659	5.83987101	5.994376476	6.451031981	2.552946511	2.461636225	2.521888153	2.724100978	5.129790368	4.91425447	5.049429061	5.526965613	5.867696178	5.657898859	5.80726461	5.80726461	-0.738920028	-0.692077852	-0.718546651	-0.718546651	8.612432389	8.249940698	8.47697573	8.47697573	False		0	0	0	1	25	17	7.270004083	9.299563249	3.994177291	7.086540942	5.314305369	5.507473328
1122	659	233	43.25	7.165889328	6.863334391	7.063214831	7.822744337	3.42065547	3.211234101	3.306020675	4.24771914	6.602913412	6.230377982	6.419911925	7.874601327	6.906475991	6.620785842	6.813092581	6.813092581	-0.813717933	-0.784690128	-0.811423604	-0.811423604	11.09670015	10.46885076	10.78747845	10.78747845	True		0	0	0	1	25	18	8.33497492	10.35004447	4.63428651	8.085504782	5.223752202	6.5869505
1123	368	256	44.25	6.639801626	6.376549416	6.563414382	7.098506136	2.574434579	2.473961053	2.533475037	2.818403952	5.012257674	4.792186237	4.921533714	5.492467851	6.469172063	6.214031091	6.39683265	6.39683265	-0.645219746	-0.604455107	-0.628097437	-0.628097437	8.402541562	8.033120722	8.249687921	8.249687921	True		0	0	0	1	25	19	7.829051928	9.325577514	3.943106363	7.664962521	5.427742467	5.416270455
1124	565	258	43.75	7.014870057	6.724224914	6.942270901	7.506070372	2.869751931	2.770373412	2.842503275	3.044642792	5.533168734	5.304001329	5.452184112	5.934662694	6.819607463	6.537047106	6.750524948	6.750524948	-0.683108589	-0.635337693	-0.658490889	-0.658490889	9.281291847	8.896890243	9.144924229	9.144924229	False		0	0	0	1	25	20	8.189744151	9.683099847	4.169455393	8.001965887	5.381872804	5.798109679
1125	285	304	43.5	5.95079183	5.726226956	5.878681802	6.375577342	2.422931216	2.331326596	2.390279128	2.630732848	4.638403356	4.463040621	4.571130188	5.034882723	5.788644805	5.570219265	5.719197478	5.719197478	-0.555711731	-0.534705533	-0.545226307	-0.545226307	7.779193327	7.48508044	7.666119947	7.666119947	True		0	0	0	1	25	21	7.166451574	9.142161825	3.780657207	7.010519574	5.536104249	5.145409883
1126	467	278	44.75	6.422012878	6.152580495	6.353539376	6.901344815	2.427193089	2.333918611	2.396418512	2.644754428	4.673628656	4.490155935	4.617572889	5.072883912	6.267966771	6.004202306	6.201528252	6.201528252	-0.575969701	-0.551271739	-0.5707623	-0.5707623	7.830837553	7.523724474	7.736764825	7.736764825	True		0	0	0	1	25	22	7.619610927	9.14732141	3.795963491	7.47146934	5.511579186	5.167850605
1128	672	324	42.75	8.71982693	8.001512642	8.229754844	12.47380663	4.038501778	2.901850237	2.992534074	12.75632846	6.939209862	5.415942082	5.592459188	17.99049397	8.473246005	7.835255173	8.057365798	8.057365798	-0.416835079	-0.580799711	-0.603477784	-0.603477784	11.64112764	9.0648495	9.360860092	9.360860092	True		0	0	0	1	25	26	9.829350778	11.09803252	4.780415823	9.592221192	5.704233565	6.823518015
1130	583	352	44.5	6.002918116	5.755550244	5.942968917	6.43399564	2.633391469	2.542229833	2.610026562	2.800724164	4.87393582	4.69271065	4.831174477	5.203220708	5.827060089	5.585701732	5.768494244	5.768494244	-0.495388634	-0.470106647	-0.491270808	-0.491270808	8.178573951	7.874895642	8.106946519	8.106946519	False		0	0	0	1	25	28	7.216579883	9.396952951	3.883002019	7.047462416	5.609133667	5.318950864
1132	489	370	44.75	4.800724721	4.603574735	4.748511452	5.135831586	2.655189445	2.562168832	2.630449084	2.822835444	4.980464381	4.776317129	4.917955356	5.325476213	4.591814488	4.40321954	4.542399334	4.542399334	-0.536031508	-0.498243595	-0.5207552	-0.5207552	8.380595567	8.03708475	8.275271757	8.275271757	False		0	0	0	1	25	30	6.060466031	9.423342404	3.929291373	5.859563235	5.559929869	5.406734366
1133	750	393	43.75	6.955827115	6.634993598	6.852437386	7.555809313	3.647133381	3.403396267	3.545344276	4.223110951	6.463270507	6.109146089	6.329008251	7.242545978	6.700618279	6.395088141	6.603430439	6.603430439	-0.497427764	-0.514351919	-0.51330467	-0.51330467	10.86304049	10.26679973	10.63666414	10.63666414	True		0	0	0	1	25	31	8.132964299	10.62422717	4.573608136	7.887537506	5.606665019	6.485419467
1135	660	413	43.5	6.996546998	6.72581932	6.911980475	7.485404769	2.883356096	2.777328367	2.839725257	3.153507388	5.179263079	4.997391686	5.101311025	5.629500117	6.823200578	6.558011463	6.741697309	6.741697309	-0.444179271	-0.433247952	-0.437820485	-0.437820485	8.680144867	8.375775864	8.549139933	8.549139933	True		0	0	0	1	25	33	8.172123407	9.699569563	4.015674435	8.005421279	5.671129654	5.536896112
1136	344	433	44.75	4.571847892	4.412786893	4.535355775	4.854944353	2.260864807	2.179199446	2.235038204	2.421019225	4.150854755	3.999386748	4.108011181	4.438595447	4.410239818	4.257246218	4.375650076	4.375650076	-0.401330277	-0.385884648	-0.399726381	-0.399726381	6.974657913	6.720011516	6.902481465	6.902481465	False		0	0	0	1	25	35	5.84036195	8.945958114	3.568805009	5.684948243	5.723004264	4.795818898
1137	536	455	44.5	5.510957997	5.270120632	5.470845632	5.909061231	2.36281321	2.269740453	2.339318937	2.536741382	4.2234069	4.049508769	4.174809783	4.537418978	5.365346245	5.1301994	5.327419774	5.327419774	-0.349744235	-0.33106578	-0.342130025	-0.342130025	7.081576098	6.790236235	6.999684602	6.999684602	False		0	0	0	1	25	36	6.743476379	9.069380699	3.600330751	6.603445861	5.785456274	4.842277553
1138	730	484	44.0	6.337310568	6.039687106	6.23295182	6.869398047	3.306338388	3.117779712	3.222981467	3.700585313	5.798466052	5.495683691	5.671421523	6.364149723	6.110475974	5.825426647	6.011842733	6.011842733	-0.412350245	-0.406876114	-0.414384373	-0.414384373	9.743989279	9.234599976	9.52989645	9.52989645	True		0	0	0	1	25	37	7.538155219	10.21164789	4.284733787	7.320015095	5.709663075	5.999163415
1139	242	495	44.75	4.286497482	4.130763158	4.241395448	4.584025669	2.042007435	1.965639773	2.012122889	2.237797341	3.709997914	3.573745171	3.657601323	4.025360589	4.146439464	3.995885925	4.103653622	4.103653622	-0.338331968	-0.327287234	-0.33466761	-0.33466761	6.230395334	6.001549411	6.142133647	6.142133647	True		0	0	0	1	25	38	5.565948896	8.681001118	3.377241562	5.43125924	5.799272394	4.472417984
1143	582	580	43.5	4.684856709	4.5043612	4.628372675	5.00834807	2.824489684	2.725081268	2.790665227	3.022078295	4.971268508	4.791095891	4.908255506	5.323827615	4.473988248	4.300900741	4.420240558	4.420240558	-0.360362017	-0.344294822	-0.353830008	-0.353830008	8.36698867	8.063932439	8.260882858	8.260882858	False		0	0	0	1	25	43	5.949039189	9.628303663	3.925295534	5.746253224	5.772601986	5.400821825
1144	696	575	44.5	5.840153277	5.596265562	5.765741005	6.275070135	2.590872769	2.483636871	2.549521492	2.823748887	4.51239444	4.33248483	4.439959002	4.903403066	5.683528892	5.445643967	5.612054426	5.612054426	-0.307078506	-0.298723585	-0.301996479	-0.301996479	7.5669701	7.265466881	7.445163551	7.445163551	False		0	0	0	1	25	44	7.060053748	9.345478208	3.725903146	6.909432707	5.837109015	5.053193523
1145	145	611	44.75	4.125406117	3.987314233	4.081741516	4.364303321	1.732177048	1.679410637	1.714560354	1.840454175	3.183017725	3.080719585	3.148758852	3.382196191	4.015051091	3.880385254	3.972590391	3.972590391	-0.312047358	-0.29909045	-0.307665317	-0.307665317	5.337597157	5.16614965	5.280135648	5.280135648	False		0	0	0	1	25	45	5.411032092	8.305908758	3.148255342	5.304906925	5.831093535	4.084474597
1146	283	610	44.0	3.838265896	3.700256104	3.792879662	4.069644513	2.134747644	2.064108845	2.106810116	2.310544109	3.797145256	3.677327922	3.755096533	4.059184029	3.682893646	3.549416472	3.639164834	3.639164834	-0.299058544	-0.292824288	-0.300031808	-0.300031808	6.386323696	6.185100687	6.315653285	6.315653285	True		0	0	0	1	25	46	5.134897829	8.793275916	3.415109286	4.985480929	5.846818284	4.540172801
1148	495	620	44.5	4.446153171	4.27685452	4.401337782	4.739846471	2.262750578	2.18980109	2.241129774	2.406299485	3.958693588	3.828485904	3.927894941	4.203341743	4.293909535	4.129113332	4.250054635	4.250054635	-0.276583075	-0.265907078	-0.278402276	-0.278402276	6.650270876	6.43193526	6.598710137	6.598710137	False		0	0	0	1	25	49	5.719485053	8.948241099	3.485306122	5.573076848	5.874027935	4.654864526
1149	636	659	44.5	4.297446456	4.140257695	4.249047546	4.56994443	2.673831175	2.599708043	2.654394833	2.822733117	4.638899423	4.517344513	4.611251082	4.883558196	4.099051081	3.94608439	4.051335502	4.051335502	-0.297756966	-0.293815662	-0.299380745	-0.299380745	7.808882939	7.605041523	7.762738704	7.762738704	False		0	0	0	1	25	50	5.5764782	9.445910785	3.78087276	5.385687233	5.848394023	5.15831077
1151	187	701	44.25	3.963895271	3.842167437	3.927051779	4.168244161	1.869768086	1.81150287	1.849581986	1.975435652	3.4061348	3.316660704	3.375606041	3.563442347	3.835932373	3.717180353	3.800206978	3.800206978	-0.31573931	-0.316516028	-0.316331117	-0.316331117	5.719605094	5.569666685	5.668363945	5.668363945	False		0	0	0	1	25	53	5.255711885	8.472481662	3.245205354	5.132653749	5.826623919	4.250466706
1152	547	699	43.5	4.822185892	4.66346382	4.773738216	5.088366736	2.484568439	2.414454433	2.462574071	2.619303757	4.338691914	4.219899652	4.297988659	4.578304147	4.654216407	4.499508602	4.607274246	4.607274246	-0.298291712	-0.292092736	-0.294164492	-0.294164492	7.289521551	7.09040204	7.221191193	7.221191193	False		0	0	0	1	25	55	6.081104605	9.216782174	3.650425005	5.919573317	5.847746639	4.932635112
1153	464	742	44.75	5.534820517	5.313821445	5.459792619	5.943895983	1.807034795	1.748993877	1.789836905	1.909657465	3.259950718	3.107908961	3.195350812	3.536010543	5.450487721	5.234235456	5.37789003	5.37789003	-0.292436758	-0.252725405	-0.268185527	-0.268185527	5.443755066	5.189214231	5.335275833	5.335275833	False		0	0	0	1	25	57	6.766424258	8.396534371	3.181684673	6.685323902	5.854834868	4.130602893
1154	686	741	43.75	4.942045354	4.709189789	4.846078789	5.351947445	2.963440807	2.851532268	2.919932264	3.186599933	5.393458325	5.103804155	5.24622782	5.986899931	4.7101871	4.490496559	4.621402818	4.621402818	-0.491260393	-0.417780301	-0.440636178	-0.440636178	9.080017778	8.591809955	8.831472233	8.831472233	False		0	0	0	1	25	59	6.196369906	9.796523137	4.108747687	5.973398678	5.614131471	5.710651005
1156	226	85	44.5	4.574123896	4.34380819	4.505002997	4.972264381	3.462671204	3.248599329	3.378821084	3.840380807	7.289138347	6.90860689	7.133656058	8.005528246	4.214663257	4.003298998	4.153833066	4.153833066	-1.196896519	-1.167752182	-1.181481704	-1.181481704	12.30816671	11.66546759	12.04512878	12.04512878	False		0	0	0	1	26	4	5.842550716	10.4009103	4.9324686	5.496868045	4.759861744	7.113363359
1157	412	66	44.25	7.67304698	7.272509876	7.49971335	8.479811387	3.41833272	3.202656236	3.318139676	3.844737022	7.202428169	6.812954669	7.032749999	7.971425842	7.386937265	7.002186744	7.220506733	7.220506733	-1.199863097	-1.165873362	-1.191291653	-1.191291653	12.1067337	11.4518074	11.82138795	11.82138795	False		0	0	0	1	26	5	8.822693443	10.34723246	4.894790834	8.547550187	4.756270293	7.025835622
1158	520	107	44.75	5.292472571	5.054257734	5.233948486	5.699001294	3.754115606	3.593760941	3.71099899	4.018885929	7.804651833	7.475394005	7.725644502	8.32006482	4.916238941	4.693569166	4.861415126	4.861415126	-1.236753348	-1.18648972	-1.229324803	-1.229324803	13.17175442	12.61633323	13.03850166	13.03850166	False		0	0	0	1	26	6	6.533365403	10.75374389	5.156472247	6.171552642	4.711609562	7.488614059
1159	691	103	44.25	5.810245661	5.558085089	5.742127066	6.236875096	4.114703839	3.986111747	4.084493007	4.33957746	8.12089065	7.866069882	8.066140955	8.572611038	5.425411772	5.183796721	5.359253571	5.359253571	-1.079743708	-1.045030848	-1.074805394	-1.074805394	13.70017209	13.27150084	13.60831285	13.60831285	False		0	0	0	1	26	7	7.031292478	11.19028562	5.293886011	6.661209102	4.901691359	7.7182249
1161	607	150	44.25	7.317952699	7.037325705	7.222222835	7.886146582	3.506151018	3.310741947	3.411156704	4.175690183	7.003089441	6.654904714	6.831504892	8.146910768	7.036634972	6.771817532	6.949628359	6.949628359	-0.983592553	-0.956148223	-0.968955017	-0.968955017	11.77415074	11.18730306	11.48421109	11.48421109	True		0	0	0	1	26	10	8.481209769	10.4535486	4.808173116	8.210674826	5.018095576	6.881319914
1162	240	179	44.25	5.217218031	5.003976907	5.138623903	5.652891841	3.070810311	2.924163411	2.995331791	3.597540007	6.356961396	6.076807294	6.240702225	7.135211253	4.930628327	4.730382806	4.857643956	4.857643956	-0.998339707	-0.965731741	-0.999474639	-0.999474639	10.71270112	10.24029655	10.5164886	10.5164886	True		0	0	0	1	26	11	6.460995336	9.926508711	4.527414139	6.185390489	5.000242115	6.420093208
1163	414	159	43.5	5.244486657	5.003556428	5.16690769	5.671267677	3.64148533	3.441035292	3.548026379	4.268305871	7.622068651	7.191562722	7.453474538	8.697311588	4.878715707	4.659655836	4.810069014	4.810069014	-1.232964529	-1.158344753	-1.218775811	-1.218775811	12.86228946	12.13484336	12.5771154	12.5771154	True		0	0	0	1	26	12	6.487218768	10.61738943	5.077135237	6.135467657	4.71619645	7.354143708
1164	526	202	44.5	4.987692121	4.7604665	4.920054296	5.390964233	3.337071363	3.194631905	3.297205841	3.589114646	6.700409149	6.399969428	6.606397106	7.245639481	4.674416515	4.461159387	4.611225528	4.611225528	-0.949642971	-0.899854426	-0.929372946	-0.929372946	11.30039909	10.79376287	11.14180466	11.14180466	False		0	0	0	1	26	13	6.240267053	10.24885439	4.676650873	5.938999163	5.059196222	6.67546284
1166	84	226	44.5	5.216246859	4.962328599	5.108337307	5.855021869	2.62912357	2.433495575	2.501313266	3.608827926	5.536849361	5.161818911	5.313616382	7.144998998	4.981352736	4.745522005	4.885156623	4.885156623	-0.918061318	-0.873869001	-0.903313802	-0.903313802	9.318928371	8.685990082	8.941424134	8.941424134	True		0	0	0	1	26	15	6.460061388	9.391786071	4.171054718	6.234170654	5.097430163	5.8144637
1167	338	218	44.75	5.843443161	5.612262	5.787335369	6.272560726	2.547930695	2.448024551	2.526917074	2.699134537	5.108559572	4.88545966	5.04799116	5.467991789	5.64929624	5.427119821	5.595778876	5.595778876	-0.729464905	-0.686348382	-0.711679599	-0.711679599	8.580102093	8.204974772	8.478144326	8.478144326	False		0	0	0	1	26	16	7.063217532	9.293490913	3.984951973	6.876512177	5.325752098	5.493424997
1168	612	242	43.5	5.729704124	5.476282877	5.653786735	6.15066278	3.523555999	3.394736797	3.482652886	3.767518645	6.885375157	6.592099129	6.798390389	7.372230471	5.421018442	5.180540118	5.34892338	5.34892338	-0.884187914	-0.825221671	-0.869391083	-0.869391083	11.60180475	11.10780036	11.45529771	11.45529771	False		0	0	0	1	26	17	6.953838063	10.47461973	4.757023282	6.656984167	5.138438584	6.806431224
1169	260	272	43.5	4.526805184	4.358175603	4.476887008	4.817603059	2.91468611	2.813078836	2.874629433	3.128934854	5.776788907	5.556300384	5.695692862	6.21937716	4.261677857	4.103258555	4.215780182	4.215780182	-0.782134951	-0.742660429	-0.770355469	-0.770355469	9.738737295	9.366956697	9.60178459	9.60178459	False		0	0	0	1	26	18	5.79704571	9.737498861	4.275314519	5.542080596	5.261987752	5.996881295
1170	442	248	44.25	5.160310954	4.951804198	5.092872669	5.51762822	3.202818651	3.077756182	3.150430519	3.470134491	6.362820678	6.085297018	6.237056048	6.950007988	4.872105191	4.676531869	4.811120457	4.811120457	-0.869806822	-0.817309677	-0.841851343	-0.841851343	10.72365191	10.25563521	10.51109012	10.51109012	False		0	0	0	1	26	19	6.406269482	10.08632299	4.529960145	6.129110519	5.155848876	6.424851606
1172	702	291	44.25	6.34978237	6.087500609	6.273776578	6.846778081	3.740999359	3.526051399	3.645184762	4.420814991	6.965289934	6.643164185	6.835613619	7.903763729	6.049640221	5.801926574	5.980146979	5.980146979	-0.720370639	-0.729132232	-0.733313837	-0.733313837	11.72680208	11.18392185	11.50774182	11.50774182	False		0	0	0	1	26	22	7.550148982	10.73786487	4.791748274	7.26151115	5.33676196	6.860745725
1173	54	332	44.75	4.43304123	4.069156833	4.270769137	5.109056287	2.647229229	2.51226794	2.58685424	2.90995267	5.759469176	5.36470922	5.592959778	6.431962834	4.166952168	3.819990612	4.011625654	4.011625654	-1.038150685	-0.920244583	-0.991827265	-0.991827265	9.710938152	9.046387964	9.430784767	9.430784767	False		0	0	0	1	26	23	5.706875687	9.413705465	4.267788658	5.450985701	4.952045442	5.984801864
1178	706	386	44.25	4.255549216	4.053790521	4.194849286	4.601785409	4.067489729	3.880525505	4.007789045	4.421386344	7.431481778	7.118938115	7.352376639	8.001156253	3.880133815	3.693664759	3.823092661	3.823092661	-0.681252367	-0.668398558	-0.69033594	-0.69033594	12.55563928	12.02798794	12.42225825	12.42225825	False		0	0	0	1	26	29	5.536186863	11.13312643	4.99432042	5.175160969	5.384120017	7.220896447
1180	619	425	43.0	4.971685298	4.774691408	4.91724963	5.293960409	3.250496933	3.133089787	3.214095833	3.466608671	5.912601774	5.692605723	5.844855665	6.315543264	4.707738757	4.520302762	4.656382776	4.656382776	-0.534745562	-0.511257901	-0.527786939	-0.527786939	9.96179081	9.591342057	9.847605291	9.847605291	False		0	0	0	1	26	31	6.224873764	10.14404412	4.334328645	5.971044178	5.561486684	6.093803688
1184	701	479	43.75	4.759219299	4.553476184	4.684575803	5.115533607	3.631485741	3.49558406	3.576171456	3.901603271	6.479755876	6.241637449	6.388392575	6.946607982	4.454853475	4.25961941	4.384336325	4.384336325	-0.513775163	-0.497209035	-0.510608464	-0.510608464	10.9293826	10.52828732	10.77541197	10.77541197	False		0	0	0	1	26	37	6.020551493	10.60528355	4.580771446	5.727851878	5.58687424	6.514246794
1187	487	543	44.0	4.077807451	3.917148322	4.026186265	4.35941932	2.759595043	2.664851793	2.719900718	2.998640494	4.930394147	4.76353418	4.872212385	5.310594619	3.856218946	3.702562836	3.807135964	3.807135964	-0.396535953	-0.384364865	-0.398970335	-0.398970335	8.308113648	8.027336324	8.210133739	8.210133739	False		0	0	0	1	26	40	5.365257862	9.549739761	3.90753459	5.152162746	5.728808454	5.375239139
1189	663	578	43.5	4.115195198	3.950202844	4.061883085	4.42556491	3.356839323	3.216388606	3.292813452	3.840915239	5.91256009	5.691358099	5.820924285	6.592029864	3.832489592	3.677832183	3.783788279	3.783788279	-0.424558454	-0.423489503	-0.430024999	-0.430024999	9.976663473	9.603606868	9.821857541	9.821857541	True		0	0	0	1	26	42	5.401212553	10.27278623	4.334310532	5.129342928	5.694883356	6.100266237
1190	753	558	44.25	4.835483856	4.522556373	4.728753287	5.384767615	3.852189846	3.572705972	3.746052845	4.36519937	6.671293614	6.250565577	6.525426863	7.401199333	4.520710125	4.227459276	4.42084005	4.42084005	-0.415315352	-0.425631597	-0.428139572	-0.428139572	11.25357254	10.54400024	11.00753252	11.00753252	False		0	0	0	1	26	43	6.093892864	10.87247627	4.663999437	5.791184271	5.706073404	6.655115522
1191	312	606	44.25	3.473710716	3.356466746	3.438963186	3.669495482	2.281420212	2.213772235	2.255549007	2.408077403	4.069166985	3.952258406	4.029602553	4.286031045	3.29319888	3.180758982	3.260185155	3.260185155	-0.323889202	-0.316607976	-0.324424699	-0.324424699	6.854988236	6.658346382	6.78835429	6.78835429	False		0	0	0	1	26	44	4.784315889	8.970843263	3.533309607	4.610722992	5.816757352	4.743819396
1193	570	601	43.5	3.940697228	3.783621939	3.877496542	4.290022817	3.080466039	2.91516718	2.990839012	3.784604141	5.412797172	5.15677939	5.282555596	6.366604836	3.685684596	3.541313187	3.629312606	3.629312606	-0.382079424	-0.383735376	-0.388532375	-0.388532375	9.130355267	8.697990698	8.910110919	8.910110919	True		0	0	0	1	26	46	5.233403013	9.938198299	4.117150905	4.988164903	5.746310073	5.732523917
1196	495	652	44.25	2.538185816	2.444481846	2.50685555	2.699637237	3.015107827	2.922206722	2.981130834	3.223687147	5.302057929	5.147455862	5.245001351	5.632841172	2.259434012	2.173426744	2.231015475	2.231015475	-0.370705254	-0.364792051	-0.368228885	-0.368228885	8.966622814	8.705509738	8.870201144	8.870201144	False		0	0	0	1	26	49	3.884649246	9.859073181	4.069031903	3.616581876	5.760080073	5.661378026
1197	754	652	43.25	5.45414718	5.098834048	5.324927299	6.085566384	3.310509337	3.087351062	3.233241275	3.721300236	5.703030903	5.336210659	5.553632885	6.364896696	5.213984813	4.87402038	5.091355475	5.091355475	-0.343502441	-0.331613781	-0.325109988	-0.325109988	9.597205046	8.97998917	9.345555972	9.345555972	False		0	0	0	1	26	50	6.688843095	10.2166974	4.243264801	6.457886046	5.793012825	5.935381954
1199	658	675	44.75	4.32476183	4.172478611	4.27783021	4.59823396	2.727642881	2.642359244	2.704079237	2.962765511	4.729422851	4.593485525	4.691658852	5.085197058	4.121256335	3.974209608	4.075678088	4.075678088	-0.301680721	-0.299768094	-0.301000227	-0.301000227	7.962251948	7.733881866	7.898890439	7.898890439	False		0	0	0	1	26	52	5.602746588	9.511057268	3.820207479	5.407041369	5.843643778	5.224953483
1200	443	728	44.25	4.00763975	3.858799664	3.957712615	4.255637645	2.44465362	2.36443397	2.41377751	2.599568953	4.372177569	4.200760436	4.296441231	4.676332821	3.819715738	3.678424949	3.77347092	3.77347092	-0.355887292	-0.326344883	-0.338338391	-0.338338391	7.360642493	7.071914005	7.232798827	7.232798827	False		0	0	0	1	26	53	5.297779658	9.168459787	3.664975369	5.11705869	5.778019256	4.96353896
1202	754	744	42.25	5.257930217	4.817216285	5.053927062	6.183716363	4.038909884	3.72512013	3.915162357	4.623289393	7.434895076	6.80568369	7.157210054	8.686874446	4.904257052	4.493567662	4.71329616	4.71329616	-0.71647317	-0.627836277	-0.662578461	-0.662578461	12.54395129	11.48228872	12.07558177	12.07558177	False		0	0	0	1	26	57	6.500147041	11.09852659	4.995803585	6.160030014	5.341480382	7.215817724
1203	664	56	42.75	4.539267102	4.32044818	4.464245905	4.917318629	5.063789243	4.887465727	4.998657056	5.466715763	10.1902703	9.827159863	10.05690747	10.96640349	3.996095444	3.795381228	3.927840839	3.927840839	-1.442050279	-1.386296453	-1.421969172	-1.421969172	17.23928148	16.625989	17.01393877	17.01393877	True		0	0	0	1	27	3	5.809029968	12.33928423	6.193083806	5.28667784	4.463069349	9.25605744
1204	64	68	44.25	5.947138922	5.373226727	5.653830313	7.193631753	3.678140618	3.344140523	3.514053552	4.343404859	7.945461884	7.24157854	7.623611728	9.223815658	5.576366388	5.034269851	5.296928861	5.296928861	-1.405265448	-1.288720091	-1.363203232	-1.363203232	13.39964048	12.21339603	12.85776996	12.85776996	False		0	0	0	1	27	4	7.16293868	10.6617657	5.217657775	6.806377694	4.507602454	7.587636318
1205	157	89	43.0	4.404906337	4.178704098	4.324434202	4.786792733	3.633839635	3.427162704	3.550704785	3.992609945	7.624009428	7.257221697	7.485036681	8.252414283	4.02062172	3.812594346	3.947150539	3.947150539	-1.238102626	-1.210328886	-1.232429447	-1.232429447	12.88023631	12.26082304	12.64545458	12.64545458	True		0	0	0	1	27	5	5.679819191	10.60813326	5.077978554	5.310264035	4.709976075	7.361942067
1208	735	116	43.25	4.278262865	4.076273164	4.226259074	4.609424594	4.6147084	4.479527221	4.589765665	4.84716816	8.908560813	8.672376616	8.869739969	9.322251411	3.810199346	3.618678941	3.759504466	3.759504466	-1.074222798	-1.058183943	-1.074226153	-1.074226153	15.06555553	14.667682	15.0004864	15.0004864	True		0	0	0	1	27	8	5.558029908	11.79561001	5.636148618	5.107907058	4.90837518	8.311518538
1209	229	148	44.5	3.52811327	3.367708559	3.480204712	3.823405738	3.304685693	3.174349659	3.265211812	3.549097777	6.981622764	6.716376795	6.917305138	7.492419957	3.165131581	3.017939755	3.120229487	3.120229487	-1.154500489	-1.11530549	-1.152825805	-1.152825805	11.80379064	11.35580075	11.69531798	11.69531798	False		0	0	0	1	27	9	4.836633216	10.20964708	4.798845302	4.487564456	4.811187978	6.894199198
1210	417	142	43.5	4.731083956	4.490306679	4.644979538	5.251990686	4.016170948	3.764538388	3.863761219	5.160695192	8.473379584	7.979386793	8.196171074	10.39249885	4.300382472	4.085482432	4.229872878	4.229872878	-1.397807547	-1.333964723	-1.373403903	-1.373403903	14.31805956	13.48271415	13.84844286	13.84844286	True		0	0	0	1	27	10	5.993494566	11.07099798	5.447051368	5.579301681	4.51663127	7.986712635
1211	590	124	44.25	3.998541406	3.817915608	3.94421554	4.308514131	4.625660646	4.42438992	4.562979901	5.010654636	9.447396428	9.002831641	9.298474931	10.25068515	3.490371137	3.333823247	3.444246341	3.444246341	-1.404965822	-1.3224878	-1.372623208	-1.372623208	15.98619317	15.23380172	15.73404724	15.73404724	True		0	0	0	1	27	11	5.28903005	11.80886921	5.87028632	4.800337723	4.507965192	8.711558874
1213	667	176	42.75	5.423240765	5.20145714	5.354551023	5.804393737	4.529895104	4.316677619	4.45499524	4.958390769	8.858238501	8.501574585	8.725634594	9.557789843	4.983431722	4.779281337	4.921599405	4.921599405	-1.13211268	-1.117342501	-1.122310492	-1.122310492	14.96005533	14.35777051	14.73589194	14.73589194	True		0	0	0	1	27	13	6.65912131	11.69293183	5.6142823	6.236169953	4.838291504	8.265676033
1215	517	185	44.75	3.821919343	3.628718033	3.768014072	4.161566435	3.782823524	3.616227402	3.740469799	4.077801568	7.726023932	7.339801273	7.614749609	8.389263078	3.418431098	3.24535313	3.370362054	3.370362054	-1.151447005	-1.0713702	-1.122739813	-1.122739813	13.06378271	12.41076378	12.87561124	12.87561124	True		0	0	0	1	27	15	5.119177832	10.78849878	5.122306436	4.731155114	4.814884641	7.441697619
1216	150	224	44.5	3.256017227	3.126762953	3.219877037	3.484883636	2.969736573	2.857816876	2.934255408	3.213432578	6.146230781	5.910461082	6.075497502	6.624559064	2.939755606	2.822537782	2.907284245	2.907284245	-0.956550886	-0.917838607	-0.946852702	-0.946852702	10.38877986	9.990341735	10.2691984	10.2691984	True		0	0	0	1	27	17	4.574966495	9.804145029	4.435846357	4.270827043	5.050833239	6.27934123
1217	245	241	42.5	3.244503098	3.116559287	3.197190186	3.480087098	3.711991724	3.565404271	3.643500191	4.161462898	7.491271604	7.183011241	7.351900524	8.261201748	2.843170014	2.731862672	2.803609538	2.803609538	-1.070296452	-1.020121043	-1.049874258	-1.049874258	12.67489286	12.15323317	12.43885562	12.43885562	True		0	0	0	1	27	18	4.563893698	10.70274713	5.020300612	4.177943534	4.913128564	7.272715148
1218	427	235	42.75	4.48896051	4.308707102	4.422509641	4.805490938	3.855056182	3.714859547	3.802264729	4.106738634	7.766188458	7.419104823	7.63745502	8.350868895	4.097551215	3.935236642	4.037762742	4.037762742	-1.107750718	-1.026242203	-1.078313462	-1.078313462	13.12040465	12.53367703	12.90278011	12.90278011	False		0	0	0	1	27	19	5.760651605	10.87594636	5.139758938	5.384244856	4.867785015	7.466301287
1219	597	239	44.5	3.269559767	3.092197981	3.211374896	3.636198499	3.96627118	3.771786979	3.877779226	4.696067368	7.856666329	7.435749355	7.683899744	9.104539824	2.845733503	2.691029876	2.797168858	2.797168858	-1.048684391	-0.974485059	-1.026959562	-1.026959562	13.29544816	12.5831895	13.00284457	13.00284457	True		0	0	0	1	27	20	4.587989956	11.01058744	5.179073861	4.180408765	4.93929294	7.54236212
1220	688	268	43.75	5.641090666	5.406023426	5.572080437	6.045296505	3.862948499	3.696774743	3.797372835	4.209118078	7.312583323	7.044249804	7.228027475	7.847710038	5.303523823	5.080228664	5.238334055	5.238334055	-0.816297276	-0.810642083	-0.827749675	-0.827749675	12.32939594	11.87746139	12.18689637	12.18689637	True		0	0	0	1	27	21	6.868621119	10.8855011	4.942656034	6.543993065	5.220629553	7.122587996
1222	344	291	44.5	2.538239526	2.427891362	2.509865901	2.726991918	3.298511731	3.186139541	3.272173884	3.509706094	6.426051633	6.184963389	6.356554971	6.863103671	2.188609046	2.091046868	2.163996397	2.163996397	-0.802668063	-0.761107567	-0.784648229	-0.784648229	10.87686191	10.46905499	10.75924659	10.75924659	False		0	0	0	1	27	23	3.884700897	10.20217264	4.557435594	3.5484716	5.237129593	6.491425222
1223	513	278	43.5	3.141771315	2.995997451	3.092043374	3.39966805	3.844402358	3.713842551	3.80041718	4.110355078	7.51579021	7.253209339	7.425835477	8.026555114	2.736641697	2.604233147	2.691497059	2.691497059	-0.953032726	-0.915822927	-0.939544475	-0.939544475	12.71835491	12.27463912	12.56634345	12.56634345	False		0	0	0	1	27	24	4.465099579	10.86304844	5.030954566	4.0754984	5.055092456	7.291600507
1225	431	329	44.0	3.503703888	3.365672387	3.462683358	3.740895654	3.380981333	3.289891116	3.354145576	3.55700125	6.501069241	6.310023407	6.444710871	6.881341418	3.170491555	3.041483917	3.132126456	3.132126456	-0.772247452	-0.741131096	-0.763031024	-0.763031024	10.98751036	10.66523409	10.89244437	10.89244437	False		0	0	0	1	27	26	4.813159435	10.30201346	4.590032642	4.492718984	5.273957931	6.539504774
1226	620	333	43.75	4.812139574	4.595431732	4.738877735	5.197758157	3.622721224	3.476471592	3.56428169	3.9802105	6.815663201	6.545488706	6.717932481	7.38012876	4.487750428	4.283332929	4.419046735	4.419046735	-0.736564017	-0.709894856	-0.732476177	-0.732476177	11.49933759	11.04395396	11.33452135	11.33452135	True		0	0	0	1	27	27	6.071443358	10.59467289	4.726731674	5.759487905	5.317157645	6.761906649
1227	738	346	43.75	2.584462585	2.452419931	2.540764133	2.806340451	4.886686658	4.613878364	4.777416556	5.435807249	8.871499158	8.455063332	8.734705869	9.679035575	2.081632955	1.972958606	2.045603557	2.045603557	-0.771105753	-0.778284575	-0.793118879	-0.793118879	15.0321212	14.32668759	14.80040188	14.80040188	True		0	0	0	1	27	28	3.929152247	12.12487716	5.620044391	3.445595855	5.275340115	8.296990476
1228	76	393	44.75	2.629170832	2.478081415	2.565729218	2.909050133	2.791346248	2.69219646	2.757146583	2.985831783	5.87073459	5.55020645	5.730286504	6.462990537	2.316550925	2.18236458	2.260576359	2.260576359	-0.956807045	-0.851282955	-0.901335621	-0.901335621	9.93150779	9.3894027	9.693921567	9.693921567	False		0	0	0	1	27	29	3.972146847	9.588178968	4.316136295	3.671509523	5.050523123	6.08064495
1229	316	380	44.75	2.929405153	2.820827007	2.901115349	3.122892782	2.888715288	2.785997036	2.86254072	3.063355384	5.453836319	5.244721163	5.392828116	5.803423738	2.649651882	2.551882248	2.624589601	2.624589601	-0.595441277	-0.564584025	-0.582661022	-0.582661022	9.217746155	8.864246984	9.114555605	9.114555605	False		0	0	0	1	27	30	4.260873318	9.706057603	4.134983452	3.991842866	5.488006161	5.770497469
1230	527	369	43.25	2.858893091	2.732806948	2.819073706	3.075870982	3.614984138	3.482336195	3.575787664	3.859188355	6.813627543	6.53211726	6.730120507	7.298362542	2.491845816	2.380749956	2.456420188	2.456420188	-0.734298035	-0.687216503	-0.720168893	-0.720168893	11.52995699	11.05372695	11.38873058	11.38873058	False		0	0	0	1	27	31	4.193063952	10.58530608	4.725847129	3.840085438	5.319900928	6.775211554
1231	191	419	44.5	2.850433983	2.753224064	2.823370302	3.027964532	2.626540483	2.544847481	2.59975789	2.812862363	4.98447835	4.823465648	4.924635179	5.328720699	2.598548874	2.509363117	2.574666107	2.574666107	-0.558540868	-0.537323882	-0.54711559	-0.54711559	8.421444811	8.149497959	8.320212854	8.320212854	True		0	0	0	1	27	32	4.184929079	9.388658889	3.931035544	3.942698614	5.532679188	5.424484395
1232	403	420	44.75	2.503348563	2.403544277	2.476600694	2.67940779	3.03165126	2.925207745	3.000965527	3.297188044	5.604271913	5.398820891	5.552893605	6.03117762	2.204775806	2.115741165	2.18068197	2.18068197	-0.546350792	-0.521589956	-0.544217528	-0.544217528	9.480846721	9.133421705	9.393995385	9.393995385	True		0	0	0	1	27	33	3.85114729	9.879101286	4.200351523	3.564018695	5.547436955	5.884821319
1233	675	414	43.5	3.150738841	3.001273376	3.099543477	3.413155574	4.073919121	3.92737276	4.013093649	4.400859624	7.439958208	7.155331687	7.329679906	8.012411123	2.75058768	2.615796879	2.705225094	2.705225094	-0.675292616	-0.640021946	-0.66570317	-0.66570317	12.58932111	12.10820289	12.40279511	12.40279511	True		0	0	0	1	27	34	4.473723384	11.1409101	4.998003643	4.08890984	5.391335115	7.235532055
1234	491	457	43.25	2.77414594	2.664322918	2.73819414	2.972710926	3.327557049	3.224557801	3.297392998	3.52643359	6.045378199	5.866524176	5.990981043	6.403839877	2.453688608	2.35273854	2.420379596	2.420379596	-0.532394565	-0.521072477	-0.527777242	-0.527777242	10.22578715	9.923738832	10.13396583	10.13396583	False		0	0	0	1	27	35	4.111565123	10.237336	4.39202336	3.803390779	5.56433289	6.208516773
1235	584	440	43.25	3.396537963	3.251710481	3.34591216	3.661436601	3.59590852	3.470294139	3.552560237	3.881703578	6.566054446	6.334665422	6.498849116	7.007608985	3.056880111	2.923471695	3.009383351	3.009383351	-0.598202399	-0.575903462	-0.598552121	-0.598552121	11.09982322	10.70910181	10.98649028	10.98649028	True		0	0	0	1	27	36	4.710101133	10.56221242	4.618270357	4.383462218	5.484663442	6.588307551
1236	117	480	44.0	2.525568981	2.428447777	2.491859449	2.688905048	2.745437123	2.650920426	2.717065606	2.899151931	5.374401213	5.150092001	5.293900332	5.74924195	2.241978781	2.156875206	2.212607275	2.212607275	-0.68636264	-0.637684641	-0.663349046	-0.663349046	9.089791175	8.710269639	8.953567158	8.953567158	False		0	0	0	1	27	38	3.872516009	9.532599648	4.10046689	3.599795697	5.377933327	5.714897793
1237	325	479	44.25	2.303619905	2.211604058	2.27571165	2.463492821	2.958104746	2.854443881	2.924049934	3.15796209	5.398787475	5.213192956	5.334090048	5.761125773	2.013630024	1.931302264	1.989190296	1.989190296	-0.48822623	-0.473355149	-0.480979912	-0.480979912	9.135108332	8.82129378	9.025641249	9.025641249	False		0	0	0	1	27	39	3.659074143	9.7900631	4.111063337	3.380199447	5.617804743	5.734589244
1238	415	514	44.0	2.973367092	2.866507464	2.938611602	3.16249645	2.927608023	2.839197131	2.902559008	3.085377308	5.281677008	5.114388518	5.236747982	5.572654899	2.705433311	2.606782221	2.672749748	2.672749748	-0.447173624	-0.42863728	-0.443472595	-0.443472595	8.924392435	8.641948173	8.84864144	8.84864144	False		0	0	0	1	27	41	4.303150216	9.753142616	4.060175877	4.045486218	5.667504578	5.643027858
1239	722	515	43.5	2.752897071	2.616797956	2.701053114	3.001226659	4.183664167	3.997470965	4.097069049	4.627934217	7.429257524	7.118584038	7.298327636	8.137640694	2.344705849	2.225216732	2.299982766	2.299982766	-0.556963555	-0.544821707	-0.559997149	-0.559997149	12.57807647	12.05245793	12.35646418	12.35646418	False		0	0	0	1	27	42	4.091130713	11.27377159	4.993353926	3.698585281	5.534588743	7.230645975
1240	530	545	44.25	2.708950059	2.59610977	2.674863992	2.897572819	3.338353804	3.216638958	3.29616401	3.586351733	5.959448069	5.75821919	5.895195377	6.323782045	2.392483406	2.289860952	2.361702493	2.361702493	-0.466616887	-0.459756455	-0.467761062	-0.467761062	10.08088541	9.740863421	9.972281948	9.972281948	False		0	0	0	1	27	43	4.048868171	10.25040696	4.354684545	3.744531545	5.64396583	6.145553306
1241	626	522	44.75	2.70741462	2.587300953	2.676242167	2.917688756	3.409749124	3.292740756	3.379657848	3.643749801	6.090682369	5.863131723	6.03181943	6.501710869	2.382638603	2.274243315	2.354495247	2.354495247	-0.478738873	-0.450387033	-0.471227829	-0.471227829	10.30394638	9.919317151	10.20445203	10.20445203	False		0	0	0	1	27	44	4.047391585	10.33684083	4.411709167	3.73506409	5.629290496	6.242478938
1244	442	603	44.0	2.70020921	2.598694192	2.67014501	2.872904084	2.898710738	2.802424226	2.867063966	3.080172112	5.139286396	4.968900155	5.080207994	5.454139567	2.435271071	2.342277013	2.408273832	2.408273832	-0.384228593	-0.371620131	-0.378140856	-0.378140856	8.687163866	8.399361692	8.587283995	8.587283995	True		0	0	0	1	27	47	4.040462354	9.718158473	3.998303555	3.785679178	5.743708208	5.539946045
1246	619	615	43.75	3.107854714	2.971359249	3.060378639	3.369139129	3.45335671	3.278950638	3.359249892	4.161595281	6.064285327	5.798096609	5.934274316	6.979460516	2.793515084	2.670815693	2.753197618	2.753197618	-0.420116014	-0.424497625	-0.4312656	-0.4312656	10.25209768	9.802088428	10.03197083	10.03197083	True		0	0	0	1	27	50	4.432482987	10.38963382	4.400238985	4.130191856	5.700261542	6.219949366
1249	357	679	44.5	2.138105312	2.054969622	2.117686432	2.278471116	2.503191732	2.427724929	2.4806461	2.650853271	4.439342915	4.30376409	4.408743243	4.682337683	1.904993044	1.828585938	1.88605652	1.88605652	-0.331762317	-0.32056928	-0.334741743	-0.334741743	7.507409232	7.278441983	7.455761	7.455761	False		0	0	0	1	27	53	3.499903651	9.239328236	3.694160411	3.275726474	5.807225862	5.027312819
1250	452	701	44.0	2.69777731	2.605796439	2.671263075	2.854767085	2.847750957	2.771613968	2.821135863	3.009248956	5.066846505	4.925715382	5.020467085	5.350405928	2.437354011	2.3522581	2.413183693	2.413183693	-0.389073121	-0.374977076	-0.386051806	-0.386051806	8.564093881	8.325844765	8.485734136	8.485734136	False		0	0	0	1	27	54	4.038123668	9.656464638	3.96682659	3.78768228	5.73784324	5.486469024
1251	682	685	44.5	2.113431581	2.021078932	2.084254326	2.274621558	3.429938808	3.316441664	3.384177683	3.708474098	6.014350952	5.829883694	5.951241847	6.437842599	1.780457687	1.69771466	1.754621	1.754621	-0.407320066	-0.403001209	-0.412785292	-0.412785292	10.18458372	9.872690838	10.07783815	10.07783815	True		0	0	0	1	27	55	3.476175654	10.36128322	4.378541236	3.155964503	5.7157528	6.190612843
1252	479	59	42.75	1.0665058	0.983268899	1.032419547	1.216706845	6.572470006	6.216225281	6.407179851	7.230370336	13.86457818	13.2100838	13.58821306	15.03650628	0.215557676	0.171770329	0.198152535	0.198152535	-2.2564036	-2.195723918	-2.245649054	-2.245649054	23.54439991	22.43353157	23.07530898	23.07530898	False		0	0	0	1	28	3	2.469378077	14.1657501	7.789663506	1.65104642	3.477182482	11.99579086
1253	135	70	44.25	3.303738391	3.1113912	3.232904927	3.63552962	4.128719544	3.856838333	4.009257303	4.62561872	8.67260829	8.169474261	8.433941492	9.607837928	2.829206933	2.664374309	2.771872339	2.771872339	-1.405695149	-1.356498928	-1.37294199	-1.37294199	14.68155444	13.82982841	14.27717337	14.27717337	True		0	0	0	1	28	6	4.620858528	11.20725356	5.533621279	4.164515652	4.507082242	8.144660352
1254	225	102	44.0	2.948545971	2.798425985	2.897192238	3.204286069	4.011432053	3.799893806	3.922750897	4.404155327	8.525628601	8.122232909	8.37406296	9.250326594	2.475502552	2.347532562	2.432581738	2.432581738	-1.427853898	-1.381981485	-1.419842078	-1.419842078	14.43795797	13.75500162	14.18126644	14.18126644	True		0	0	0	1	28	7	4.279280477	11.06526089	5.469754887	3.824368604	4.480256023	8.038811526
1255	739	106	44.0	2.884630325	2.7165768	2.840884874	3.152211248	4.893542648	4.737280313	4.862639558	5.232049805	9.388126496	9.073197309	9.325246336	9.979445932	2.355797075	2.203921945	2.315058634	2.315058634	-1.094395678	-1.049471967	-1.085083637	-1.085083637	15.90489807	15.37260445	15.79879577	15.79879577	True		0	0	0	1	28	9	4.217814689	12.13317727	5.844532036	3.709251385	4.883953131	8.6762341
1257	318	125	44.5	2.695269666	2.563567014	2.655621981	2.920211322	3.868422948	3.704915692	3.80873429	4.237430417	8.240165285	7.877027893	8.112357913	8.999534239	2.23467967	2.122991733	2.202223114	2.202223114	-1.38805061	-1.319851729	-1.366219442	-1.366219442	13.95722884	13.3423706	13.74071051	13.74071051	True		0	0	0	1	28	11	4.035712142	10.89212867	5.345713857	3.592776357	4.528443386	7.82992256
1258	417	138	44.0	2.732478774	2.597589258	2.686018522	2.966044704	4.401895612	4.225912094	4.33795058	4.769470697	9.361451322	8.954915402	9.208488136	10.22202341	2.201994751	2.089786884	2.164162741	2.164162741	-1.568386999	-1.485029155	-1.534771402	-1.534771402	15.86221796	15.17365902	15.6030659	15.6030659	True		0	0	0	1	28	12	4.071495041	11.53797082	5.832940998	3.561344237	4.310121347	8.657688511
1259	511	149	43.0	2.265880022	2.152286391	2.232046822	2.467683476	4.643863722	4.430570523	4.563855278	5.140961907	9.645112644	9.221100573	9.499837398	10.57877021	1.707287114	1.617943684	1.681873948	1.681873948	-1.504875236	-1.447799302	-1.492272336	-1.492272336	16.35244451	15.63381311	16.10613789	16.10613789	True		0	0	0	1	28	13	3.622780813	11.83090654	5.956199016	3.085598526	4.387011084	8.870704346
1260	152	176	44.75	1.890522802	1.799510543	1.862998918	2.045808463	3.465706591	3.345391566	3.429320713	3.705833408	7.30430255	7.02011093	7.232333326	7.828061275	1.471320742	1.396236158	1.44773237	1.44773237	-1.191549043	-1.130584411	-1.182007364	-1.182007364	12.38076024	11.89936129	12.25892795	12.25892795	True		0	0	0	1	28	14	3.261810871	10.40458505	4.939057829	2.858676641	4.7663356	7.144907085
1261	682	177	43.5	2.405656799	2.283428469	2.367405608	2.606834686	4.959926602	4.757579448	4.902095227	5.306702168	9.627277797	9.264320763	9.524057971	10.2685327	1.851250425	1.749232976	1.818670446	1.818670446	-1.178084475	-1.148882518	-1.170051007	-1.170051007	16.31969525	15.70497822	16.14493937	16.14493937	True		0	0	0	1	28	15	3.757200008	12.21354419	5.948449324	3.224043786	4.782636314	8.856473964
1262	251	192	43.5	2.202789752	2.096444876	2.170308321	2.388251549	3.702556312	3.563622228	3.663003418	3.985381362	7.681065499	7.357952457	7.592646084	8.27420497	1.766669058	1.678370404	1.739051903	1.739051903	-1.195882399	-1.128696912	-1.179015902	-1.179015902	13.0156249	12.46834607	12.86592182	12.86592182	True		0	0	0	1	28	16	3.562108765	10.69132426	5.102770859	3.142704386	4.761089476	7.420771836
1263	589	201	44.75	2.709337437	2.571329562	2.670853966	2.943725662	4.154162882	3.969632891	4.090650173	4.564377227	8.371651251	8.013089587	8.277476578	9.105639839	2.240764	2.122344174	2.207376259	2.207376259	-1.186057712	-1.141765683	-1.189461336	-1.189461336	14.18044528	13.57347355	14.02106579	14.02106579	True		0	0	0	1	28	18	4.0492407	11.23805622	5.402847834	3.598627477	4.772983612	7.92691575
1265	747	241	42.75	2.654586554	2.515733354	2.609148567	2.89827281	5.630995407	5.386643528	5.541169952	6.202682402	10.32525874	9.956566308	10.19564731	11.20392344	2.061617886	1.942973072	2.023357956	2.023357956	-0.952355782	-0.961434137	-0.959487401	-0.959487401	17.5015786	16.87740425	17.28209527	17.28209527	True		0	0	0	1	28	20	3.996588395	13.02596542	6.251739697	3.426347955	5.05591199	9.37003217
1266	75	245	44.5	2.95126626	2.792288143	2.888434687	3.248087881	3.061739046	2.940747304	3.023778629	3.25930636	6.635851969	6.330706682	6.53196006	7.136065349	2.597453105	2.454235203	2.539796685	2.539796685	-1.17480955	-1.100882673	-1.146367798	-1.146367798	11.22621372	10.7103896	11.05074449	11.05074449	False		0	0	0	1	28	21	4.281896498	9.915526695	4.648599146	3.941644846	4.786601061	6.643227421
1267	187	265	43.5	2.370427907	2.272723657	2.339131854	2.541893311	3.816237955	3.69485471	3.783355984	4.02594769	7.697059585	7.424404402	7.619303196	8.151589075	1.936970783	1.854320122	1.909892554	1.909892554	-1.093127524	-1.040543652	-1.076381877	-1.076381877	13.03988219	12.5782063	12.90828036	12.90828036	True		0	0	0	1	28	22	3.723321424	10.82895155	5.109720694	3.30647852	4.885488406	7.43131224
1268	657	266	43.75	2.574714418	2.44857927	2.534267645	2.793519739	4.581575315	4.412120622	4.519275722	4.993378061	8.856231042	8.506678131	8.74162704	9.573670062	2.07263407	1.965778949	2.038528308	2.038528308	-1.066456238	-1.012875465	-1.055635735	-1.055635735	15.00634294	14.41447454	14.81227783	14.81227783	True		0	0	0	1	28	23	3.919777723	11.75549785	5.613410009	3.436941893	4.917777671	8.285789171
1269	289	279	44.25	2.100881251	2.012863142	2.072867631	2.251337084	3.659954822	3.532492172	3.616925958	3.904345454	7.202002557	6.916525546	7.105382858	7.711189529	1.692738273	1.620794484	1.670203913	1.670203913	-0.933129686	-0.87850794	-0.914540001	-0.914540001	12.20323004	11.71959432	12.03951254	12.03951254	False		0	0	0	1	28	24	3.464106373	10.63974929	4.894605895	3.071607335	5.079187827	7.067765724
1270	383	299	43.25	1.988235348	1.900707053	1.956371395	2.153685824	3.765480049	3.647468321	3.728228483	3.990492242	7.283894416	7.010397293	7.187206843	7.77784931	1.572460664	1.50026196	1.545995909	1.545995909	-0.879222412	-0.822776535	-0.854795067	-0.854795067	12.34437156	11.88108724	12.18060588	12.18060588	True		0	0	0	1	28	25	3.355778137	10.76750212	4.930189979	2.955939914	5.144450007	7.129095282
1271	553	288	44.75	2.663832764	2.52802328	2.628064547	2.900188232	3.692719773	3.56283266	3.672283456	3.924828745	7.158452735	6.891241373	7.111843212	7.617306118	2.270767705	2.14883381	2.237155203	2.237155203	-0.875157034	-0.834371881	-0.865769238	-0.865769238	12.1193946	11.66763538	12.04080525	12.04080525	False		0	0	0	1	28	26	4.005480202	10.67941578	4.875682396	3.627481153	5.149371708	7.031337104
1272	118	331	44.0	1.794682477	1.718437739	1.767041714	1.929557675	3.302754468	3.186411039	3.255003292	3.5612188	6.68104386	6.415564811	6.568378849	7.214937098	1.412684145	1.351510541	1.391542639	1.391542639	-0.957400544	-0.904439776	-0.933322784	-0.933322784	11.3231972	10.87334282	11.132204	11.132204	True		0	0	0	1	28	27	3.169644062	10.20730906	4.668236166	2.802287558	5.049804611	6.685369198
1273	469	334	44.0	2.355445721	2.252889271	2.321488839	2.534530078	3.71325672	3.600312861	3.678141287	3.939436331	7.105472939	6.869860312	7.027351458	7.563389256	1.958966287	1.869021207	1.929191966	1.929191966	-0.819526289	-0.782057158	-0.804769881	-0.804769881	12.03473538	11.6360984	11.9025595	11.9025595	True		0	0	0	1	28	28	3.708913498	10.70427858	4.852661335	3.327630946	5.216720387	6.994550532
1274	721	335	43.75	2.498385095	2.379145037	2.461604304	2.703823965	5.214255202	4.954428879	5.132483254	5.648885461	9.656392233	9.242908243	9.540585602	10.31012327	1.944173987	1.848396535	1.913890351	1.913890351	-0.942699153	-0.938831774	-0.950601934	-0.950601934	16.3675577	15.6669174	16.17138474	16.17138474	True		0	0	0	1	28	29	3.846374069	12.521444	5.961100283	3.313405629	5.067602669	8.877271408
1275	233	356	43.25	1.982932483	1.897267666	1.959797888	2.126946305	3.224173676	3.123354227	3.195759491	3.471502536	6.173281958	5.972426308	6.121261717	6.614864391	1.63707766	1.562202429	1.616716728	1.616716728	-0.713655175	-0.686258034	-0.708857913	-0.708857913	10.45696563	10.11710381	10.36896028	10.36896028	True		0	0	0	1	28	31	3.350678529	10.11217619	4.447600778	3.018080169	5.344891954	6.308969672
1276	630	355	43.0	2.081111385	1.973384177	2.047293178	2.267227708	4.221257034	4.068632339	4.177101961	4.530797446	7.899074129	7.598379896	7.809047654	8.477140293	1.628577505	1.537452493	1.599695634	1.599695634	-0.815390966	-0.776158391	-0.802097874	-0.802097874	13.38825601	12.87910231	13.23584503	13.23584503	True		0	0	0	1	28	32	3.445094277	11.31928294	5.197501123	3.009905822	5.221726766	7.582689475
1277	544	390	43.75	1.40992932	1.339690669	1.385586893	1.534968174	4.160325322	4.002892835	4.104005976	4.542958112	7.684999984	7.377053517	7.577677924	8.336372827	0.956192649	0.903834724	0.938084799	0.938084799	-0.737082963	-0.698209614	-0.724988602	-0.724988602	13.03614494	12.51401191	12.8541746	12.8541746	True		0	0	0	1	28	33	2.799638325	11.24551671	5.104480493	2.36329318	5.316529389	7.429688311
1279	411	412	43.75	2.031487621	1.946595589	2.00871209	2.178935384	3.323750989	3.207382841	3.293295386	3.534438038	6.146999983	5.925475874	6.08949768	6.529749592	1.688353774	1.615571624	1.668705474	1.668705474	-0.597567139	-0.572567689	-0.591323834	-0.591323834	10.41145196	10.03645037	10.31412352	10.31412352	False		0	0	0	1	28	35	3.39737257	10.23272824	4.436180595	3.067390892	5.485432512	6.28919283
1280	694	426	43.75	2.082033771	1.973116786	2.047136667	2.272180912	4.357182716	4.197493025	4.306353445	4.670749978	7.909581137	7.596697053	7.811793343	8.498771567	1.628857517	1.537285366	1.59936255	1.59936255	-0.686156586	-0.646225467	-0.674593188	-0.674593188	13.40609669	12.87624696	13.24051409	13.24051409	True		0	0	0	1	28	36	3.445981308	11.4838397	5.202066683	3.010175101	5.378182783	7.590441704
1281	489	468	44.75	1.262084042	1.202137	1.243835652	1.365444293	3.716513073	3.600236322	3.686942937	3.961639898	6.651597401	6.456621784	6.608077954	7.045056992	0.870275883	0.821310984	0.854372124	0.854372124	-0.522526426	-0.514443587	-0.524317233	-0.524317233	11.28244506	10.95212771	11.20880165	11.20880165	True		0	0	0	1	28	39	2.657459891	10.70822085	4.655440935	2.280669566	5.576279632	6.66766136
1283	290	497	44.75	1.178291064	1.126299224	1.162604874	1.267767616	2.984676957	2.889421789	2.95757632	3.158665123	5.408970187	5.236492866	5.353138206	5.740654208	0.863008359	0.820754165	0.850499363	0.850499363	-0.463118155	-0.44836825	-0.454614564	-0.454614564	9.172048003	8.879827964	9.077434601	9.077434601	False		0	0	0	1	28	41	2.576878661	9.822232421	4.115487983	2.273680604	5.648201527	5.750640465
1284	389	507	44.0	1.759612824	1.687532526	1.737085294	1.886593972	3.543197761	3.418321104	3.493591962	3.869012451	6.316329804	6.097320857	6.232950008	6.812619092	1.39984541	1.339997032	1.382082398	1.382082398	-0.48467843	-0.46984538	-0.481116682	-0.481116682	10.70397341	10.33302283	10.56266155	10.56266155	True		0	0	0	1	28	42	3.135918614	10.49839879	4.509758684	2.789940927	5.622099843	6.416300798
1285	576	549	44.25	2.094396011	2.003581519	2.063307791	2.251070692	4.047182706	3.91452805	3.999706572	4.362372657	7.150293701	6.923956322	7.084148953	7.629449594	1.689371769	1.610840954	1.661773686	1.661773686	-0.512962759	-0.501160006	-0.518202438	-0.518202438	12.11546341	11.73238494	12.00359207	12.00359207	True		0	0	0	1	28	43	3.457869709	11.10854198	4.87213709	3.068369868	5.587857768	7.029628901
1287	479	564	44.75	0.725283984	0.686609932	0.710848725	0.790722192	3.649154746	3.530694293	3.60460055	3.911818897	6.390985871	6.194558423	6.320994993	6.804145446	0.338151396	0.311017032	0.327813602	0.327813602	-0.42162536	-0.414897038	-0.421569467	-0.421569467	10.84889857	10.51574265	10.73020013	10.73020013	True		0	0	0	1	28	46	2.141235143	10.62667431	4.542198634	1.768941177	5.69843427	6.479274444
1288	294	593	44.75	1.48533537	1.426066076	1.470269722	1.588631174	2.54598491	2.473231357	2.530676345	2.692995874	4.552994862	4.422687924	4.526052796	4.810477062	1.230756991	1.178406633	1.217060311	1.217060311	-0.358392976	-0.347948379	-0.356487084	-0.356487084	7.711951126	7.491527103	7.666425637	7.666425637	False		0	0	0	1	28	47	2.872154094	9.291135271	3.743545056	2.627333592	5.774985781	5.116191446
1289	390	605	44.25	1.059106463	1.013258604	1.04308652	1.134983489	3.400373098	3.302471967	3.368286578	3.571052291	5.955432647	5.7876721	5.897548016	6.247519236	0.706752665	0.670479594	0.694032046	0.694032046	-0.394687059	-0.385612501	-0.389861453	-0.389861453	10.1028466	9.818535578	10.00475052	10.00475052	False		0	0	0	1	28	48	2.462262353	10.32548986	4.352939743	2.123414121	5.731046794	6.155095998
1290	757	609	43.0	2.888517784	2.6707182	2.820266574	3.274478507	4.256347425	3.913685624	4.127844472	4.907570006	7.311408807	6.803560562	7.14325375	8.210098183	2.490729003	2.300183724	2.431586707	2.431586707	-0.409880001	-0.428350539	-0.431056305	-0.431056305	12.37542501	11.5161312	12.09083439	12.09083439	True		0	0	0	1	28	49	4.221553144	11.36176469	4.942145678	3.839011431	5.712653646	7.142588793
1293	522	652	44.5	1.367228615	1.307390602	1.347934618	1.467497386	3.434536518	3.329971263	3.405046056	3.632688246	6.011740259	5.835253549	5.964651949	6.344679417	1.018073534	0.968054128	1.001326318	1.001326318	-0.397734245	-0.389707671	-0.397169311	-0.397169311	10.1931661	9.894268956	10.11347562	10.11347562	False		0	0	0	1	28	52	2.758574319	10.36684939	4.377406824	2.422802199	5.727357756	6.194342105
1294	356	696	44.5	1.351256158	1.294681572	1.335054577	1.457555495	2.94438273	2.857661591	2.91834621	3.152853008	5.208138708	5.057127959	5.171581995	5.521023383	1.052426887	1.004135864	1.038175698	1.038175698	-0.376364135	-0.366722184	-0.379061886	-0.379061886	8.827714842	8.572057442	8.76586897	8.76586897	False		0	0	0	1	28	53	2.743214079	9.773450709	4.028221626	2.455838803	5.753229218	5.601018999
1295	532	745	44.75	1.807743088	1.716791576	1.779292618	1.974000033	3.437054859	3.328802494	3.408333928	3.645811441	6.339092179	6.048900238	6.218893785	6.913508101	1.447594572	1.372950451	1.426100683	1.426100683	-0.605523022	-0.528677093	-0.557616782	-0.557616782	10.74181858	10.25022095	10.53803643	10.53803643	False		0	0	0	1	28	55	3.182204066	10.36989818	4.519649512	2.835859884	5.47580082	6.43274548
1296	66	82	44.25	1.647243068	1.507548039	1.584576143	1.921558313	4.720020292	4.331289926	4.544587739	5.511187211	10.32113513	9.527363982	9.952304796	11.90105961	1.032468252	0.939768937	0.991687294	0.991687294	-1.856215735	-1.739127221	-1.796626633	-1.796626633	17.51214597	16.16556023	16.88640802	16.88640802	False		0	0	0	1	29	3	3.027855941	11.92310456	6.249947883	2.436645173	3.961665016	9.374623961
1297	343	90	43.75	1.460960831	1.377166271	1.428966638	1.60468669	5.190851431	4.931042459	5.077035537	5.667475989	11.13630089	10.59725215	10.91407718	12.08096856	0.790700502	0.739063197	0.772019054	0.772019054	-1.903366904	-1.819724425	-1.875605752	-1.875605752	18.90077956	17.98612211	18.52366605	18.52366605	False		0	0	0	1	29	4	2.84871382	12.49311051	6.604158024	2.204144274	3.904582031	9.978020374
1298	440	81	43.25	1.91837523	1.815042001	1.883749488	2.092707235	5.493933615	5.217085724	5.39065285	6.013495812	11.78521184	11.27025315	11.58403193	12.8199231	1.217213921	1.144090809	1.19451624	1.19451624	-2.015323615	-1.963965081	-1.990408941	-1.990408941	19.99563038	19.12225515	19.65432696	19.65432696	False		0	0	0	1	29	5	3.288595727	12.86003324	6.886126242	2.614309622	3.769043011	10.45376075
1299	539	62	43.0	2.429327192	2.273910509	2.371235762	2.707016304	5.842014824	5.563338205	5.731888361	6.490004437	12.1758843	11.5949858	11.93582315	13.48320131	1.714722365	1.592533107	1.670496852	1.670496852	-1.918163927	-1.826434501	-1.875244358	-1.875244358	20.65066788	19.6661359	20.24369478	20.24369478	True		0	0	0	1	29	6	3.779963125	13.28143349	7.055883307	3.092748787	3.886668196	10.73839111
1300	725	70	43.25	2.740156655	2.554769032	2.694556521	3.028356004	5.272801158	5.01762017	5.221730068	5.650144434	10.13177911	9.565180511	10.01513466	10.94240086	2.161263393	2.00754491	2.122020057	2.122020057	-1.187791267	-1.081533786	-1.164420645	-1.164420645	17.17126479	16.21155859	16.97382184	16.97382184	True		0	0	0	1	29	7	4.078878631	12.59232194	6.167667903	3.522174094	4.770884905	9.226502468
1301	264	146	43.75	1.842540656	1.74268193	1.807150317	2.016855038	4.100789795	3.949611995	4.056811193	4.381626066	8.642070605	8.326698904	8.546133527	9.244078731	1.337926915	1.255768318	1.307811201	1.307811201	-1.407675225	-1.35768935	-1.390436847	-1.390436847	14.65514937	14.12091386	14.49272068	14.49272068	False		0	0	0	1	29	8	3.215667859	11.17344075	5.520351883	2.73039574	4.504685086	8.133186681
1302	506	151	44.5	0.912176973	0.854582181	0.890720025	1.008065958	5.053839418	4.875498397	4.988479227	5.376600485	10.52391719	10.11119267	10.38256209	11.24253556	0.268512712	0.235682993	0.255499697	0.255499697	-1.648180488	-1.563585984	-1.623479488	-1.623479488	17.86960136	17.16917624	17.62974114	17.62974114	True		0	0	0	1	29	9	2.320964606	12.32723859	6.338061817	1.701971713	4.213520338	9.529947366
1303	604	129	42.75	3.278351558	3.126360831	3.228204952	3.541295596	5.779815294	5.543340362	5.707251792	6.192261374	11.78496169	11.28263634	11.59778136	12.67882829	2.606996747	2.483353613	2.56755539	2.56755539	-1.735345431	-1.651437521	-1.688554346	-1.688554346	19.97147722	19.12042144	19.65423706	19.65423706	True		0	0	0	1	29	10	4.596444761	13.20613239	6.886017545	3.950822684	4.107995168	10.44326559
1305	696	156	44.5	2.885108607	2.73303079	2.849904298	3.136047291	5.104296248	4.883492007	5.057024397	5.523914769	9.881220528	9.474963665	9.814393129	10.63097135	2.325190969	2.195400689	2.293429682	2.293429682	-1.197474206	-1.159038065	-1.202056779	-1.202056779	16.74290862	16.05512384	16.62994892	16.62994892	True		0	0	0	1	29	14	4.218274639	12.38832354	6.058793863	3.679818398	4.759162374	9.040370877
1306	101	220	43.75	2.650500906	2.536605515	2.611148872	2.846163548	3.867019989	3.731475221	3.825160122	4.112517061	8.251571364	7.953793524	8.163208868	8.78410705	2.188210961	2.090598738	2.15356911	2.15356911	-1.396513399	-1.34202954	-1.381959472	-1.381959472	13.9773947	13.47330506	13.82790822	13.82790822	True		0	0	0	1	29	15	3.992659349	10.8904302	5.350670086	3.548088773	4.518198015	7.838685136
1307	327	240	44.75	2.157840368	2.053409505	2.127818812	2.344789507	3.958035524	3.794020743	3.908987692	4.334689148	7.934044498	7.554646297	7.826355169	8.682635193	1.704782005	1.621988674	1.680893784	1.680893784	-1.101211441	-1.023292461	-1.081586501	-1.081586501	13.44634983	12.80338033	13.26385439	13.26385439	True		0	0	0	1	29	16	3.518882271	11.00061704	5.212696632	3.083189436	4.87570171	7.607932708
1308	462	239	43.75	3.50668945	3.34382587	3.453121107	3.803585052	4.478957613	4.278683472	4.401889182	4.974279278	8.976444619	8.547744248	8.812152121	9.917366061	3.017443563	2.878046558	2.973062192	2.973062192	-1.24973864	-1.176440133	-1.222004207	-1.222004207	15.19438676	14.46864717	14.91610443	14.91610443	True		0	0	0	1	29	17	4.816030562	11.63126498	5.665645848	4.345537255	4.695889078	8.367498965
1309	569	224	43.75	2.854978048	2.712813398	2.810157072	3.10408755	4.787555332	4.609523843	4.731504505	5.166407298	9.600911643	9.163123759	9.464561645	10.39087272	2.312076871	2.194405277	2.274872406	2.274872406	-1.335678041	-1.234445404	-1.304749019	-1.304749019	16.26704619	15.52550113	16.03609984	16.03609984	True		0	0	0	1	29	18	4.189298972	12.00486503	5.936992563	3.667206958	4.591847595	8.833596618
1310	663	241	42.75	2.290053283	2.177654914	2.253073328	2.472937874	5.081185656	4.892606943	5.00818394	5.440732066	9.899151748	9.529818876	9.77455521	10.57785209	1.71597001	1.624399915	1.686037144	1.686037144	-1.229344407	-1.182359924	-1.222881727	-1.222881727	16.78376508	16.15804074	16.57265706	16.57265706	True		0	0	0	1	29	19	3.646027524	12.36034498	6.066585432	3.093948609	4.720579105	9.058124044
1311	751	230	41.75	2.99516095	2.823462769	2.943314191	3.351177979	6.239181104	5.864688578	6.080831109	7.539985249	11.43817067	10.93003403	11.24432373	13.2069262	2.339471648	2.196055825	2.298713296	2.298713296	-1.054001817	-1.10432505	-1.088746681	-1.088746681	19.38704289	18.5264546	19.05850242	19.05850242	True		0	0	0	1	29	20	4.324108724	13.76225798	6.735328076	3.693551705	4.932855464	10.18931409
1312	395	305	44.25	2.609148895	2.495665859	2.577885868	2.807368571	4.118952303	3.992591071	4.084992706	4.390651622	7.923130711	7.637616783	7.833934729	8.486580692	2.166664824	2.068700618	2.140341733	2.140341733	-0.935360487	-0.879500304	-0.912411878	-0.912411878	13.41992757	12.9366734	13.26888345	13.26888345	False		0	0	0	1	29	22	3.952892342	11.19542897	5.207954316	3.52736849	5.076487136	7.596451571
1314	295	329	43.25	2.517266764	2.421697331	2.487846955	2.687438033	3.857800937	3.730307101	3.820668369	4.125474477	7.382790936	7.135120108	7.310871591	7.832326645	2.1068442	2.024799588	2.081315226	2.081315226	-0.85220267	-0.821640213	-0.843430975	-0.843430975	12.50321711	12.08396517	12.38150266	12.38150266	True		0	0	0	1	29	24	3.864532012	10.87926927	4.973163018	3.469840765	5.177161128	7.198117689
1315	526	308	43.75	3.157022567	3.012109997	3.111772595	3.413881356	4.340968042	4.176053944	4.281405714	4.751287036	8.39792454	8.075764622	8.298625582	9.072336976	2.696599006	2.568827715	2.656619683	2.656619683	-1.01796996	-0.977199171	-1.014131683	-1.014131683	14.2172861	13.67230002	14.04931589	14.04931589	True		0	0	0	1	29	25	4.479766257	11.4642096	5.414264243	4.036990528	4.97647699	7.942924018
1316	619	322	44.25	3.453745576	3.279565641	3.397463265	3.760587361	4.605797639	4.431750161	4.533378924	5.076463362	8.752159791	8.427608867	8.641818195	9.492495692	2.977483499	2.819954511	2.926926526	2.926926526	-0.979916378	-0.94662674	-0.981857215	-0.981857215	14.81413588	14.2655969	14.62759107	14.62759107	True		0	0	0	1	29	26	4.765116004	11.78482231	5.568188418	4.307108843	5.022546091	8.202270343
1317	727	348	44.0	4.406057078	4.198423031	4.343537471	4.767404373	5.141837228	4.845683033	5.027169435	5.803636021	9.465238263	8.998816722	9.301994314	10.44430207	3.905688453	3.722918992	3.852093614	3.852093614	-0.901961371	-0.900335672	-0.912453744	-0.912453744	16.00940549	15.22033947	15.73306135	15.73306135	True		0	0	0	1	29	27	5.680925825	12.43377207	5.878039049	5.199736109	5.116921366	8.721645215
1319	362	396	44.25	2.529731175	2.425730497	2.497565643	2.721387306	3.809072977	3.654900805	3.750663136	4.239400341	7.033441179	6.764519635	6.934882076	7.672778572	2.141611895	2.052291434	2.114956975	2.114956975	-0.678642331	-0.661195594	-0.674180779	-0.674180779	11.90927577	11.4540551	11.74233466	11.74233466	True		0	0	0	1	29	30	3.876518668	10.82027736	4.821361713	3.503275829	5.387279825	6.940035155
1320	460	375	44.5	2.501302397	2.388413426	2.475438757	2.692984215	3.748147604	3.617783221	3.720019098	4.017152156	6.99758433	6.716737096	6.922716026	7.524227326	2.114821534	2.017170122	2.093112592	2.093112592	-0.716619857	-0.667735594	-0.696983086	-0.696983086	11.84883265	11.37349921	11.72204438	11.72204438	True		0	0	0	1	29	31	3.849179552	10.7465188	4.805781006	3.477512331	5.341302798	6.913771095
1321	550	409	44.25	2.777377155	2.659324309	2.74111811	2.987999325	4.147367566	4.002614137	4.101860025	4.441283952	7.634411085	7.369186316	7.559805221	8.127284221	2.356785046	2.252871479	2.324436434	2.324436434	-0.723939396	-0.699364086	-0.721802349	-0.721802349	12.92631016	12.47761737	12.80014927	12.80014927	False		0	0	0	1	29	32	4.114672487	11.22982956	5.082498337	3.710201488	5.332441488	7.38196232
1322	260	457	43.75	3.192271095	3.080294075	3.164782241	3.386877425	3.323176446	3.204253342	3.285142415	3.535621673	6.118714532	5.902467659	6.05068933	6.497577573	2.876348289	2.775555059	2.852547	2.852547	-0.585314103	-0.566107565	-0.579930908	-0.579930908	10.34312789	9.977567582	10.22799789	10.22799789	True		0	0	0	1	29	34	4.513663725	10.23203268	4.423889851	4.2098501	5.5002665	6.259504293
1323	427	463	43.25	2.470850138	2.371247265	2.441523941	2.64821154	3.716748922	3.601219206	3.685269494	3.953567273	6.721409213	6.510473977	6.663742904	7.126352695	2.10111801	2.012635032	2.074785892	2.074785892	-0.572110964	-0.552946796	-0.5667579	-0.5667579	11.38000123	11.02325221	11.28250835	11.28250835	True		0	0	0	1	29	36	3.819894515	10.70850637	4.685775933	3.464334057	5.516250718	6.710051982
1324	608	486	43.0	3.096869463	2.913867943	3.002392158	3.753538886	4.760339904	4.41518375	4.493654742	6.932965889	8.41470728	7.948107346	8.11385127	10.68604789	2.634069898	2.476483797	2.556495233	2.556495233	-0.609011324	-0.656383855	-0.683795321	-0.683795321	14.24685807	13.4570591	13.73719826	13.73719826	True		0	0	0	1	29	37	4.421918795	11.971917	5.421556767	3.976858133	5.47157775	7.955773787
1325	719	477	44.75	3.458027669	3.283105519	3.407790691	3.765621361	4.443686478	4.235549028	4.362879232	4.944942426	7.951528899	7.587794895	7.81917507	8.732806769	3.032347753	2.876531205	2.989356646	2.989356646	-0.632484613	-0.608343542	-0.628831231	-0.628831231	13.45337991	12.83826178	13.22931958	13.22931958	True		0	0	0	1	29	38	4.769233966	11.58856442	5.220294047	4.359870174	5.4431601	7.610987456
1326	87	516	44.75	2.119599575	2.00672613	2.074130247	2.322993151	2.932440509	2.827325711	2.897208051	3.163799923	5.926250063	5.629184398	5.809674192	6.489978311	1.792316498	1.695703698	1.753202508	1.753202508	-0.848773998	-0.76431799	-0.809608971	-0.809608971	10.03474765	9.531850531	9.837418954	9.837418954	False		0	0	0	1	29	39	3.482107231	9.758993006	4.340259172	3.16736877	5.181312007	6.125505279
1327	342	504	44.0	1.958218832	1.878275599	1.93399311	2.096510898	3.423294283	3.30379832	3.377194047	3.698140753	6.131154649	5.94055999	6.065087904	6.532613348	1.614479227	1.544803847	1.593889049	1.593889049	-0.487612444	-0.485447938	-0.491556463	-0.491556463	10.38580098	10.063278	10.27394248	10.27394248	True		0	0	0	1	29	40	3.326912141	10.35323911	4.429295396	2.996347924	5.618547816	6.278046831
1328	515	497	44.0	2.946658766	2.822257336	2.903051491	3.169449624	3.896009216	3.769981883	3.846180784	4.178548541	6.971593608	6.756052704	6.894487038	7.419385057	2.571572573	2.458038254	2.531872463	2.531872463	-0.554201809	-0.542493428	-0.55476132	-0.55476132	11.79689083	11.4327471	11.66660817	11.66660817	True		0	0	0	1	29	41	4.277465608	10.92552565	4.79448738	3.916756304	5.537932217	6.891201057
1329	419	559	44.25	2.074779881	1.991595109	2.048204326	2.221183208	3.460173315	3.354464315	3.430581072	3.669605376	6.132944338	5.952276643	6.077126151	6.484032112	1.733480724	1.659866797	1.709842958	1.709842958	-0.452392084	-0.442744186	-0.446340336	-0.446340336	10.38680889	10.08121346	10.29240893	10.29240893	True		0	0	0	1	29	42	3.439005456	10.39788626	4.430073062	3.110788146	5.661186912	6.278484795
1331	753	566	43.25	4.35170882	4.062411845	4.24817347	4.876952385	4.868294975	4.455367045	4.678603674	5.915854578	8.505371644	7.902077455	8.245763555	9.868985107	3.910679558	3.653089605	3.821247306	3.821247306	-0.564353652	-0.592024958	-0.588355671	-0.588355671	14.37904953	13.3587917	13.93964906	13.93964906	True		0	0	0	1	29	44	5.628660712	12.10261149	5.460952727	5.204535907	5.525642013	8.013214319
1332	324	596	44.0	2.113724124	2.035312215	2.087421383	2.260619168	3.138652071	3.028943519	3.08804825	3.48178102	5.54496066	5.373207196	5.473954777	6.008320686	1.810356727	1.741058078	1.787955498	1.787955498	-0.399864371	-0.399910771	-0.405159199	-0.405159199	9.386844499	9.096315624	9.266628111	9.266628111	True		0	0	0	1	29	46	3.476456984	10.00864051	4.174579283	3.184717526	5.724778944	5.843974975
1333	548	586	44.25	2.286030216	2.187640806	2.253309526	2.477460642	3.876564106	3.706703908	3.803989081	4.420415631	6.803560556	6.542298008	6.70435429	7.519045103	1.907069025	1.822999767	1.879887597	1.879887597	-0.463757134	-0.466898011	-0.473046404	-0.473046404	11.52284299	11.08054097	11.3548117	11.3548117	True		0	0	0	1	29	47	3.642158659	10.90198467	4.721472769	3.277722884	5.647427955	6.77212034
1334	93	640	44.0	2.669866589	2.536249315	2.615795592	2.902524362	2.86597458	2.761253102	2.819713711	3.192931629	5.689607805	5.408686233	5.563671187	6.260934986	2.369560121	2.250731034	2.322246335	2.322246335	-0.76708188	-0.692414994	-0.732949267	-0.732949267	9.622970734	9.14787261	9.409883421	9.409883421	True		0	0	0	1	29	48	4.011282753	9.678526843	4.237432126	3.7224869	5.280211568	5.946577796
1335	465	638	43.5	1.886155323	1.813975743	1.862584801	2.011664178	3.501505695	3.402710655	3.464763443	3.709965779	6.128777575	5.965544905	6.077963093	6.447164891	1.540987043	1.477519915	1.520104599	1.520104599	-0.407566886	-0.402150622	-0.411863155	-0.411863155	10.38301844	10.10686201	10.29706989	10.29706989	True		0	0	0	1	29	49	3.257610795	10.4479248	4.428262498	2.925672663	5.715453989	6.276837745
1336	630	646	42.75	2.51422568	2.411291405	2.474372572	2.705976931	4.282230496	4.152152911	4.222728593	4.747011033	7.492974168	7.289643295	7.409569512	8.105836888	2.096788266	2.004421374	2.061321721	2.061321721	-0.497885738	-0.498094391	-0.504127035	-0.504127035	12.69052782	12.34676063	12.54947599	12.54947599	True		0	0	0	1	29	50	3.861607492	11.39309971	5.021040419	3.46017027	5.606110578	7.27950893
1337	363	680	44.0	2.360366693	2.273344502	2.337378554	2.515195685	3.134053574	3.028513555	3.094118231	3.44839246	5.510695911	5.348285518	5.460716466	5.92929149	2.064562842	1.985876118	2.04422288	2.04422288	-0.383754568	-0.385540453	-0.391777983	-0.391777983	9.324307904	9.04980791	9.239768354	9.239768354	True		0	0	0	1	29	52	3.713645852	10.00307339	4.159690383	3.429180033	5.744282081	5.816801243
1338	549	691	44.25	1.483662623	1.416626926	1.459402512	1.619283	3.547081438	3.403848938	3.468477452	4.161360334	6.218029172	6.007110335	6.116603113	6.976496038	1.124049339	1.068845898	1.105653804	1.105653804	-0.417001085	-0.425695322	-0.430944244	-0.430944244	10.54172498	10.18443562	10.36977352	10.36977352	True		0	0	0	1	29	53	2.870545463	10.50310051	4.467044574	2.524715998	5.704032592	6.345799752
1339	731	675	44.0	2.337591814	2.210961603	2.287537343	2.554423575	4.422987522	4.21502639	4.3349853	4.825227478	7.708666741	7.393723917	7.566437985	8.343782353	1.902683449	1.793139884	1.860501566	1.860501566	-0.493618956	-0.500570027	-0.49087646	-0.49087646	13.06018159	12.52714205	12.81933552	12.81933552	False		0	0	0	1	29	54	3.691743924	11.56350548	5.114764297	3.273505405	5.611276105	7.440132841
1340	465	731	42.5	3.117686586	3.002321037	3.078267563	3.323218666	3.653305211	3.544794892	3.607421193	3.947268602	6.611722559	6.368433748	6.510949365	7.140636367	2.769040541	2.666489839	2.735112861	2.735112861	-0.568628101	-0.521782815	-0.55019923	-0.55019923	11.18230192	10.77084265	11.01172449	11.01172449	False		0	0	0	1	29	55	4.441938007	10.63169902	4.638114307	4.106655411	5.520467204	6.624146632
1342	657	736	44.25	2.530119163	2.418604585	2.491064872	2.729437213	4.008382623	3.875423185	3.966951363	4.270094456	7.286343321	6.982878201	7.161497921	7.913439937	2.126060191	2.031239578	2.094023243	2.094023243	-0.640294136	-0.579615888	-0.602093364	-0.602093364	12.33907905	11.82528228	12.12758428	12.12758428	False		0	0	0	1	29	58	3.876891784	11.06156914	4.93125409	3.488320215	5.433705597	7.126795554
1343	384	65	42.75	5.467092751	5.162532006	5.341560347	6.027497156	5.673219519	5.30263692	5.503678565	6.357151663	12.15933392	11.48496173	11.86930596	13.43270843	4.820074846	4.551368994	4.710081985	4.710081985	-2.089967934	-2.02998823	-2.074360798	-2.074360798	20.56953928	19.4287499	20.07882368	20.07882368	True		0	0	0	1	30	3	6.701292468	13.07708352	7.048691747	6.079074474	3.678675781	10.70313868
1344	547	90	43.75	4.998907066	4.770229663	4.934677489	5.413560795	5.459541528	5.227822884	5.378222604	5.944505199	11.43482933	10.96808977	11.27760138	12.42210433	4.387321182	4.183067458	4.331599543	4.331599543	-1.840447393	-1.774089928	-1.821412159	-1.821412159	19.34640414	18.55716479	19.08031409	19.08031409	True		0	0	0	1	30	4	6.251052134	12.81839688	6.73387618	5.662908068	3.980754766	10.17165552
1345	726	86	43.75	3.160341279	2.972334873	3.106538368	3.470027285	5.409069077	5.163778855	5.354324056	5.907278193	10.4282633	9.935226546	10.30597236	11.34474298	2.571955793	2.410922297	2.524686065	2.524686065	-1.242094049	-1.172752611	-1.218767078	-1.218767078	17.66781191	16.83317059	17.46091579	17.46091579	True		0	0	0	1	30	5	4.482957765	12.75729303	6.296497781	3.917124834	4.705143907	9.442264748
1346	126	97	43.75	3.967812981	3.768190154	3.89638147	4.309517702	4.397721107	4.192954375	4.322041465	4.75118426	9.386208015	9.000338938	9.246295944	10.07739195	3.462828181	3.283165732	3.398654895	3.398654895	-1.593824973	-1.552115189	-1.580139055	-1.580139055	15.8827389	15.23043292	15.64620304	15.64620304	True		0	0	0	1	30	6	5.259479432	11.532917	5.843698407	4.773850476	4.279325176	8.666605377
1347	296	99	43.5	4.355275395	4.153751072	4.289185224	4.705928506	4.679520258	4.437015087	4.5836273	5.145994592	10.03054297	9.494125405	9.811606879	11.04707243	3.818145859	3.646033958	3.764414229	3.764414229	-1.72384048	-1.624043984	-1.680096805	-1.680096805	16.97103324	16.06290159	16.60010198	16.60010198	False		0	0	0	1	30	7	5.632090582	11.87407369	6.12367824	5.115548984	4.121923496	9.139496795
1348	458	121	43.25	4.279145726	4.076076908	4.219881313	4.633599221	5.07561206	4.838783465	4.977216496	5.642156699	10.85171035	10.34798215	10.68306977	11.90589679	3.688565138	3.512813494	3.638637116	3.638637116	-1.850041771	-1.76536698	-1.84084174	-1.84084174	18.36794477	17.51539601	18.0823722	18.0823722	True		0	0	0	1	30	8	5.558878929	12.35359738	6.480496234	4.990935035	3.969139449	9.746490181
1349	637	119	43.0	5.245267699	5.011827846	5.184512148	5.639060569	5.344581712	5.111687789	5.278246905	5.831070106	10.72497375	10.25249391	10.59989133	11.63148522	4.683842429	4.475083919	4.629643795	4.629643795	-1.504717458	-1.435860636	-1.49117264	-1.49117264	18.13569819	17.33678626	17.92417923	17.92417923	True		0	0	0	1	30	9	6.487969873	12.67922219	6.425425978	5.948063786	4.387202096	9.645573171
1350	212	139	43.75	4.35139072	4.163830202	4.289361163	4.691373514	4.195614756	4.011783648	4.129961614	4.538558988	8.943573332	8.58404735	8.818072206	9.62965375	3.882721176	3.713724052	3.827247033	3.827247033	-1.515926182	-1.470100625	-1.501427531	-1.501427531	15.12378381	14.51603777	14.91157548	14.91157548	False		0	0	0	1	30	10	5.628354805	11.28823943	5.651362443	5.177649158	4.373632392	8.3368202
1352	371	157	44.75	3.489790828	3.312024246	3.438337319	3.817597375	4.33599426	4.130064152	4.260773924	4.905079788	9.150188341	8.660086383	8.968529211	10.22506666	2.989218367	2.838463933	2.948093307	2.948093307	-1.503205957	-1.396417903	-1.462579853	-1.462579853	15.48996102	14.66012875	15.182127	15.182127	True		0	0	0	1	30	13	4.799779657	11.45818815	5.74114189	4.318393918	4.389031976	8.495933457
1353	564	182	44.0	4.631412507	4.415238616	4.571037089	5.002084301	4.897575213	4.699534798	4.831909582	5.321903394	9.972238771	9.551457028	9.839676039	10.77665828	4.104008549	3.909634097	4.050670089	4.050670089	-1.469908789	-1.399178717	-1.450935638	-1.450935638	16.86712673	16.15577506	16.64288826	16.64288826	True		0	0	0	1	30	14	5.89764348	12.13805925	6.098343592	5.390454683	4.429342785	9.094346788
1354	707	179	43.0	4.029306453	3.838027818	3.974493643	4.36137268	5.455963945	5.232896521	5.399482324	5.856527697	10.4799258	10.08906578	10.37607517	11.19898239	3.456698057	3.285877314	3.407233449	3.407233449	-1.231953614	-1.205405232	-1.222095089	-1.222095089	17.74045175	17.07951803	17.56491278	17.56491278	True		0	0	0	1	30	15	5.318615886	12.81406573	6.318946445	4.767955317	4.717420301	9.473828598
1355	151	208	43.5	3.401653653	3.267413985	3.358635695	3.636471859	3.878205445	3.74996941	3.834933478	4.128194159	8.124546985	7.846640495	8.020525644	8.660740564	2.963828201	2.844172953	2.926427581	2.926427581	-1.3078318	-1.258595647	-1.284707549	-1.284707549	13.74840968	13.27844658	13.57237479	13.57237479	False		0	0	0	1	30	16	4.715020741	10.90397173	5.295474781	4.293976946	4.625559306	7.739185355
1356	283	203	44.5	3.339460238	3.186064712	3.300782442	3.607207603	3.934941904	3.761265443	3.887331193	4.316021487	8.131647215	7.751130069	8.033040316	8.821060588	2.899824673	2.767064653	2.86651785	2.86651785	-1.255337032	-1.186149295	-1.240016898	-1.240016898	13.76156171	13.11754487	13.594653	13.594653	True		0	0	0	1	30	17	4.655211172	10.97265903	5.298560011	4.232426645	4.689111453	7.744900246
1357	465	213	42.25	4.504114233	4.296938427	4.423687759	4.874640839	4.881886833	4.675656424	4.799943867	5.291534405	9.957960304	9.52724252	9.781712061	10.82325108	3.974822175	3.790269489	3.903748274	3.903748274	-1.475942141	-1.407118376	-1.445353269	-1.445353269	16.84508134	16.11668626	16.54694868	16.54694868	False		0	0	0	1	30	18	5.775224492	12.11906631	6.092139237	5.266219966	4.422038582	9.084767506
1358	42	267	43.5	4.906064176	4.387649892	4.642709347	5.930634927	3.854378802	3.619437883	3.768412869	4.318446688	8.668630474	8.074945087	8.443899023	9.792933521	4.466883029	3.97455094	4.211931055	4.211931055	-1.684647293	-1.539425724	-1.626408736	-1.626408736	14.64683772	13.64690765	14.26949892	14.26949892	False		0	0	0	1	30	19	6.161767871	10.8751263	5.531892818	5.739420344	4.169372247	8.129575058
1359	371	251	43.75	4.134341065	3.967762147	4.087299678	4.423287363	4.161413558	4.018442974	4.117579383	4.431828057	8.292039733	7.95543465	8.179743526	8.873744979	3.702003156	3.553001832	3.661012791	3.661012791	-1.13449083	-1.062486305	-1.106644308	-1.106644308	14.02028203	13.45112424	13.8302541	13.8302541	False		0	0	0	1	30	20	5.419624568	11.24683417	5.368254616	5.00385798	4.835412426	7.857320766
1360	539	273	43.0	4.493057233	4.291272747	4.431104848	4.866788917	4.383582161	4.226977576	4.337230507	4.680357227	8.585077176	8.25610662	8.488504359	9.197142291	4.050097966	3.864638445	3.992878445	3.992878445	-1.100425223	-1.046756754	-1.085036869	-1.085036869	14.51204383	13.95647525	14.34899814	14.34899814	False		0	0	0	1	30	21	5.764591302	11.51579986	5.495586796	5.338610469	4.876653536	8.071003704
1361	637	252	43.75	5.058870765	4.840430785	4.996659955	5.447062679	4.770214885	4.599776867	4.71252685	5.161195038	9.34979429	8.965795202	9.24018542	10.07797922	4.580082215	4.381072496	4.523420672	4.523420672	-1.203019537	-1.128087309	-1.190669608	-1.190669608	15.80181726	15.15301767	15.61662116	15.61662116	True		0	0	0	1	30	22	6.308717451	11.98387203	5.827875723	5.848280656	4.752448986	8.631442881
1362	752	259	42.5	5.461565276	5.190328838	5.410355278	5.924277918	5.914717684	5.567584556	5.845795102	6.459957943	10.82897483	10.35721161	10.75827495	11.66519264	4.898319692	4.65089146	4.850446307	4.850446307	-1.001737278	-1.04740726	-1.025434591	-1.025434591	18.30867537	17.5116408	18.18941362	18.18941362	True		0	0	0	1	30	23	6.695976859	13.36945032	6.470617076	6.154320229	4.996128887	9.720736131
1363	193	294	44.5	2.732049885	2.622520144	2.706076747	2.925915532	3.538711737	3.401066201	3.498728623	3.843706071	7.007008426	6.733258526	6.918365083	7.585621572	2.35002933	2.255363171	2.329077156	2.329077156	-0.933082355	-0.896011324	-0.916532573	-0.916532573	11.86082307	11.39749302	11.71062587	11.71062587	True		0	0	0	1	30	24	4.07108259	10.49296784	4.809876013	3.703704716	5.079245127	6.918981235
1364	287	295	43.25	4.289088981	4.119358144	4.246107635	4.595431356	3.800488266	3.644044179	3.739186878	4.185549067	7.418306573	7.110463821	7.294361405	8.103688448	3.915239117	3.761203057	3.879132322	3.879132322	-0.940017982	-0.899778711	-0.922242784	-0.922242784	12.53266268	12.0124418	12.32276638	12.32276638	True		0	0	0	1	30	25	5.568441063	10.80988438	4.988595461	5.2089207	5.070848596	7.210912538
1365	448	303	43.25	3.725837999	3.568755718	3.677059234	4.004543763	4.162480195	4.012496749	4.109987604	4.504005153	8.065544835	7.728947739	7.949642319	8.715314964	3.298834629	3.159537464	3.256296245	3.256296245	-0.987450293	-0.922506048	-0.965959204	-0.965959204	13.64247869	13.07316879	13.44635212	13.44635212	True		0	0	0	1	30	26	5.026779244	11.24812548	5.269836855	4.616142725	5.01342525	7.693155661
1366	102	334	44.5	3.323970831	3.190157369	3.280580457	3.571727853	3.296749511	3.158797703	3.254004547	3.574261797	6.77744511	6.466480144	6.652503258	7.367721133	2.969392926	2.852257911	2.932930994	2.932930994	-1.031577623	-0.971019057	-0.994609838	-0.994609838	11.46035015	10.93419636	11.24876711	11.24876711	False		0	0	0	1	30	27	4.640315468	10.20003923	4.710124947	4.299328377	4.960003038	6.744965621
1367	698	330	43.0	5.724173163	5.474568392	5.655282436	6.156841802	4.773184246	4.546884769	4.685313566	5.289921115	8.960137798	8.552787242	8.837398967	9.764388067	5.284530298	5.055145673	5.221870497	5.221870497	-0.955018949	-0.920947193	-0.964465315	-0.964465315	15.12798386	14.44004192	14.92058979	14.92058979	True		0	0	0	1	30	28	6.948519101	11.98746685	5.658560122	6.525727554	5.052687859	8.338645225
1368	366	347	44.0	2.957819034	2.838029707	2.921124244	3.161407651	3.972883532	3.85086914	3.948522967	4.18955176	7.487527324	7.240643683	7.424745852	7.927631267	2.550442158	2.443597467	2.516902603	2.516902603	-0.805743571	-0.770094706	-0.789983247	-0.789983247	12.6735313	12.25603977	12.56747371	12.56747371	False		0	0	0	1	30	29	4.288198107	11.0185926	5.018673627	3.896435808	5.233406266	7.272123515
1369	605	340	43.75	4.62494071	4.428722816	4.563264048	4.976040201	4.386205198	4.226259372	4.350044081	4.647940142	8.320280037	8.018399048	8.256043146	8.817734241	4.201568691	4.020089414	4.142591808	4.142591808	-0.929859816	-0.896798574	-0.924862374	-0.924862374	14.05971707	13.5500904	13.95162184	13.95162184	True		0	0	0	1	30	30	5.891419743	11.51897541	5.380525743	5.484275388	5.083146455	7.874456289
1370	201	388	44.0	3.850000743	3.700950248	3.8081889	4.124372748	3.375392963	3.238593708	3.321859749	3.726802576	6.428877836	6.167647725	6.335304809	6.990310113	3.528926597	3.393084461	3.492099634	3.492099634	-0.733433333	-0.703308066	-0.727225542	-0.727225542	10.85877828	10.41741529	10.70047937	10.70047937	True		0	0	0	1	30	31	5.146182884	10.29524797	4.558663651	4.837415369	5.32094777	6.483567429
1371	498	382	44.25	4.753419126	4.561807152	4.70097815	5.092589601	3.843594752	3.695501644	3.791404256	4.141390279	7.197541226	6.896141591	7.097130506	7.740423654	4.403662187	4.226859368	4.356404447	4.356404447	-0.758475217	-0.713888148	-0.746525469	-0.746525469	12.14936813	11.64047917	11.97963394	11.97963394	False		0	0	0	1	30	32	6.014973638	10.86207072	4.892667334	5.678622729	5.29063112	7.044361362
1373	295	407	44.75	3.492638312	3.350643421	3.461118319	3.748586975	3.278281454	3.143854321	3.235055317	3.589941355	6.094403097	5.855715005	6.025499185	6.599809987	3.184828243	3.054774751	3.156962925	3.156962925	-0.616075088	-0.597956035	-0.615306775	-0.615306775	10.29656971	9.893394031	10.18001667	10.18001667	True		0	0	0	1	30	34	4.802517998	10.17768111	4.413325918	4.506506154	5.46302609	6.239273587
1374	664	415	42.75	4.672183016	4.468918545	4.609440902	5.016134714	4.837929437	4.679907928	4.786986698	5.158550172	8.878237847	8.576588021	8.778774158	9.447279305	4.214660635	4.025965844	4.156816386	4.156816386	-0.833458768	-0.798588919	-0.82081808	-0.82081808	15.00714843	14.49803757	14.83920345	14.83920345	False		0	0	0	1	30	35	5.936851273	12.06584982	5.622972522	5.496865523	5.199853203	8.286139177
1375	410	431	44.75	3.11400644	2.9896969	3.088329795	3.339154582	3.473052522	3.334572728	3.424974124	3.888528145	6.358827084	6.116665021	6.284738026	6.977805653	2.78122755	2.669465883	2.75966056	2.75966056	-0.587908905	-0.571710343	-0.588718813	-0.588718813	10.7525674	10.34317911	10.6271002	10.6271002	True		0	0	0	1	30	36	4.438398919	10.41347831	4.528224827	4.118375297	5.497125134	6.437416117
1376	574	436	43.0	4.588400222	4.406464248	4.53705753	4.901750676	4.018327229	3.859670739	3.978781427	4.29357095	7.356967898	7.070481734	7.292900687	7.829934971	4.224974929	4.057119613	4.176547683	4.176547683	-0.684474296	-0.659985431	-0.683015599	-0.683015599	12.42319471	11.93948254	12.31520756	12.31520756	False		0	0	0	1	30	37	5.856279836	11.07360845	4.961942255	5.506784475	5.380219428	7.163345936
1377	491	478	43.25	3.630790264	3.468370719	3.561545351	4.090672464	3.982434471	3.702270894	3.786296632	5.537575793	7.080052781	6.68319085	6.837557783	9.004322843	3.263850681	3.122899682	3.208380845	3.208380845	-0.539855284	-0.566711787	-0.581348344	-0.581348344	11.96928212	11.29764457	11.55836727	11.55836727	True		0	0	0	1	30	38	4.935374647	11.03015533	4.841615633	4.582499696	5.555300661	6.966109434
1380	243	500	44.25	3.680514025	3.543643653	3.644462513	3.917484195	3.085847313	2.978955485	3.047223852	3.31660242	5.651666826	5.462301589	5.582491659	6.017753569	3.404738703	3.27681165	3.372259707	3.372259707	-0.527567002	-0.513327049	-0.52200317	-0.52200317	9.540856463	9.221416128	9.423921488	9.423921488	False		0	0	0	1	30	41	4.983192518	9.944713073	4.220945811	4.717987543	5.57017732	5.910897069
1381	338	491	42.25	3.634212807	3.502078495	3.590257267	3.849445456	3.567640354	3.442929331	3.519254628	3.803231151	6.467791146	6.254353359	6.386839732	6.850781407	3.305957854	3.184388638	3.266144309	3.266144309	-0.56499037	-0.553269737	-0.561658568	-0.561658568	10.92867682	10.56824228	10.79186589	10.79186589	False		0	0	0	1	30	42	4.938666005	10.52798991	4.575572468	4.62299292	5.524871178	6.513940114
1382	641	506	43.5	4.004990424	3.836215509	3.952842031	4.295015263	4.20856244	4.063754144	4.170079839	4.470413488	7.536414551	7.267158282	7.481431777	7.986614834	3.617469315	3.461976825	3.567645848	3.567645848	-0.605847204	-0.578534796	-0.609103511	-0.609103511	12.7383453	12.28368591	12.64581131	12.64581131	False		0	0	0	1	30	43	5.29523188	11.30391438	5.039916364	4.922564284	5.475408352	7.300286838
1383	418	539	44.0	4.500430707	4.331634786	4.460040061	4.795762337	3.241611503	3.114687281	3.193013064	3.544329322	5.786059289	5.571439587	5.712056554	6.243491874	4.234141042	4.075181664	4.197532291	4.197532291	-0.460992123	-0.450569022	-0.462311417	-0.462311417	9.754952581	9.393149012	9.629888805	9.629888805	False		0	0	0	1	30	44	5.771682155	10.13328708	4.279342735	5.515599255	5.650775381	6.003927247
1385	530	563	44.0	4.3617504	4.180360036	4.322346113	4.665601008	3.579811871	3.427753759	3.530442936	3.900531423	6.355643407	6.106113521	6.280059365	6.818163448	4.056504512	3.886876268	4.021003446	4.021003446	-0.484685682	-0.477121718	-0.485773445	-0.485773445	10.72538685	10.30447277	10.59761841	10.59761841	False		0	0	0	1	30	46	5.638317402	10.54272521	4.52684144	5.344771455	5.622091065	6.425605479
1386	719	562	44.0	4.936372904	4.729217464	4.859885403	5.321602267	4.355924366	4.139938255	4.259769242	4.83806763	7.716745683	7.360680887	7.578062728	8.45589955	4.55788222	4.368642675	4.488464683	4.488464683	-0.577409192	-0.565854159	-0.584958488	-0.584958488	13.02856992	12.42704809	12.79421118	12.79421118	True		0	0	0	1	30	47	6.190914879	11.48231629	5.118274802	5.826931576	5.509836483	7.426396775
1387	425	633	43.5	3.63439311	3.509849638	3.599961765	3.854972198	3.185687901	3.079725569	3.153367513	3.383832786	5.613092378	5.437417584	5.559747974	5.927542569	3.360040027	3.243846568	3.328218388	3.328218388	-0.402970078	-0.396568873	-0.401185895	-0.401185895	9.47610344	9.179715096	9.386044759	9.386044759	False		0	0	0	1	30	49	4.938839397	10.06558386	4.204184237	4.675002147	5.721019059	5.882760243
1388	616	615	44.75	4.431415375	4.253172322	4.389837586	4.747106036	3.539875864	3.390165881	3.492594478	3.94061706	6.249357688	6.006647894	6.18591931	6.806864876	4.134397975	3.967555905	4.095909882	4.095909882	-0.457286641	-0.45172923	-0.464007282	-0.464007282	10.54353759	10.13415942	10.43644878	10.43644878	True		0	0	0	1	30	50	5.705312149	10.49437717	4.480657606	5.419679296	5.655261377	6.346587378
1390	519	655	43.75	4.098160665	3.9451677	4.048781547	4.387170189	3.439677353	3.304487444	3.372347683	3.876632306	6.050188226	5.83369568	5.956172436	6.633181554	3.806402983	3.663710833	3.761870903	3.761870903	-0.429237995	-0.425959058	-0.436511129	-0.436511129	10.21086126	9.84559905	10.05194189	10.05194189	True		0	0	0	1	30	52	5.384830946	10.37307307	4.394113438	5.104256207	5.689218127	6.202031097
1391	699	702	44.0	4.853098704	4.668899676	4.796886005	5.164426538	3.917747856	3.77726446	3.861266968	4.18026955	6.918141443	6.688840481	6.829083442	7.354182318	4.52314443	4.349370347	4.471316435	4.471316435	-0.506942318	-0.500665827	-0.506491594	-0.506491594	11.67278589	11.2863001	11.52241157	11.52241157	False		0	0	0	1	30	54	6.110832543	10.95184327	4.771261062	5.793525271	5.595146341	6.837274324
1392	369	706	44.0	3.641341136	3.512313231	3.610541538	3.861405086	3.002299471	2.903551054	2.970442663	3.181446256	5.353619544	5.182908633	5.298171362	5.663954451	3.383502796	3.262413645	3.355525125	3.355525125	-0.42124784	-0.410771994	-0.417677316	-0.417677316	9.035005196	8.747131267	8.941307755	8.941307755	False		0	0	0	1	30	55	4.945521109	9.843566903	4.091436729	4.697565598	5.69889131	5.6910919
1393	473	738	43.75	4.49594491	4.316480589	4.437519354	4.843085607	3.257181181	3.138123169	3.201506818	3.560061113	5.957614661	5.70017567	5.833642944	6.514237956	4.218738577	4.051577319	4.166850935	4.166850935	-0.554588968	-0.508999735	-0.531100998	-0.531100998	10.04659114	9.612201843	9.836919179	9.836919179	False		0	0	0	1	30	57	5.767368297	10.15213632	4.353887883	5.500787159	5.537463508	6.130651578
1394	139	72	43.5	5.442209964	5.153750791	5.333319495	5.948241781	4.496769207	4.214246931	4.370174594	5.094315298	9.517991208	8.99876576	9.284650846	10.58665894	4.961211966	4.699176731	4.864650827	4.864650827	-1.585223152	-1.53599814	-1.562822722	-1.562822722	16.08098156	15.20358489	15.68631683	15.68631683	True		0	0	0	1	31	2	6.677363427	11.65282837	5.900961537	6.214801871	4.289738865	8.752746831
1395	335	76	43.75	6.436061439	6.09122284	6.291267314	7.195480177	4.945944339	4.504332884	4.703813319	6.477992848	10.57864457	9.786811032	10.18228028	13.08580247	5.909948516	5.607489708	5.786977646	5.786977646	-1.815532035	-1.75164328	-1.804751276	-1.804751276	17.86623387	16.52652033	17.19513454	17.19513454	True		0	0	0	1	31	4	7.633121013	12.19661674	6.36184225	7.127173766	4.010918238	9.528484109
1396	439	98	43.75	6.742243937	6.467201155	6.679410712	7.207297711	4.781674238	4.53554583	4.693339727	5.309010515	10.27962109	9.811857814	10.13698248	11.21672451	6.241694678	5.990124482	6.186479964	6.186479964	-1.790853402	-1.738047465	-1.788125377	-1.788125377	17.35269799	16.56252778	17.11137833	17.11137833	True		0	0	0	1	31	6	7.927567671	11.99774516	6.231908982	7.446204244	4.040795122	9.305339779
1397	680	105	43.25	6.487873991	6.209138193	6.419248483	6.959473159	5.278714432	5.076099113	5.233434269	5.651359978	10.40802629	10.00264652	10.30884749	11.1234163	5.973655351	5.714377294	5.909780865	5.909780865	-1.374402807	-1.317771339	-1.356254636	-1.356254636	17.57536216	16.89127787	17.40800401	17.40800401	False		0	0	0	1	31	8	7.682947612	12.59948077	6.287704288	7.188438746	4.544965932	9.402092996
1398	102	158	44.0	5.854456776	5.621561474	5.783353687	6.257330875	3.707144993	3.552316513	3.646160242	4.017189496	7.934517297	7.619645741	7.816863502	8.535250532	5.482344183	5.264203261	5.417102891	5.417102891	-1.368882211	-1.322272264	-1.354669159	-1.354669159	13.38265709	12.85159273	13.1839437	13.1839437	False		0	0	0	1	31	10	7.073809	10.6968795	5.212902076	6.715959319	4.551649374	7.580256605
1399	197	174	43.5	5.688454153	5.455538713	5.620732391	6.093686457	3.76395444	3.623024544	3.714175345	4.062106754	7.950856257	7.652252948	7.854798359	8.550098924	5.311674872	5.092487483	5.248527123	5.248527123	-1.321731674	-1.271576988	-1.310072761	-1.310072761	13.41332165	12.90990571	13.25125173	13.25125173	False		0	0	0	1	31	11	6.914169185	10.76565516	5.220001767	6.551831688	4.608731593	7.593581131
1400	296	161	44.0	6.094472475	5.820447655	6.000919035	6.571227968	4.026328039	3.845212115	3.962659911	4.341307074	8.474394441	8.08319065	8.340920391	9.166342675	5.693572462	5.438214632	5.606386674	5.606386674	-1.394374278	-1.325286724	-1.372675709	-1.372675709	14.29599677	13.63592251	14.07078837	14.07078837	False		0	0	0	1	31	12	7.304625003	11.08329454	5.447492349	6.919091312	4.520787715	7.977125794
1401	391	176	42.75	6.972665235	6.700604749	6.883459453	7.445517309	4.438288441	4.261545876	4.367164133	4.780474662	9.289820957	8.858490315	9.120802305	10.02206615	6.539580937	6.288760899	6.459079512	6.459079512	-1.505307514	-1.406316599	-1.468462124	-1.468462124	15.66650121	14.93819664	15.3808085	15.3808085	False		0	0	0	1	31	13	8.149157021	11.58202935	5.801815793	7.732672654	4.386487752	8.572644634
1402	608	158	43.5	7.277909361	6.985451351	7.208426083	7.77289424	4.69679613	4.49473831	4.637322797	5.066981158	9.476296303	9.104285134	9.376663646	10.16877838	6.839752266	6.564347161	6.775029842	6.775029842	-1.366842934	-1.330830258	-1.362595249	-1.362595249	15.97809246	15.35095789	15.80997793	15.80997793	False		0	0	0	1	31	14	8.442701274	11.89498851	5.882844047	8.021338548	4.554118199	8.708038914
1403	751	162	41.25	7.555019751	7.243160424	7.467351843	8.084656005	6.091277881	5.856849038	6.017068209	6.604079109	11.44834846	11.0508987	11.32392396	12.28935254	6.998573821	6.704946581	6.916831816	6.916831816	-1.228710314	-1.208791766	-1.223339122	-1.223339122	19.32478258	18.65475335	19.11485132	19.11485132	False		0	0	0	1	31	15	8.709190146	13.58320075	6.739750582	8.174072543	4.721346763	10.16226041
1404	511	191	43.5	7.209438135	6.896877121	7.122218762	7.741276292	4.279678673	4.093027183	4.21220769	4.705969361	8.722165918	8.318508007	8.564752647	9.537097727	6.81733716	6.523384354	6.738133813	6.738133813	-1.303688409	-1.232038197	-1.270584802	-1.270584802	14.69763397	14.01706615	14.43163009	14.43163009	True		0	0	0	1	31	16	8.37685452	11.39001038	5.555155322	7.999782604	4.630575451	8.151647317
1405	683	221	44.25	7.594119594	7.292300101	7.50573228	8.175417718	4.727106145	4.466368516	4.611782554	5.442538703	9.121594881	8.708360282	8.956125996	10.2062931	7.185256914	6.902884838	7.105368034	7.105368034	-1.112192633	-1.108581356	-1.121809425	-1.121809425	15.36975634	14.67272542	15.09008222	15.09008222	True		0	0	0	1	31	17	8.746791309	11.93168296	5.728717308	8.353600155	4.862407465	8.443701483
1406	111	253	44.0	4.633727626	4.467736463	4.582002752	4.924975926	3.58781834	3.450533799	3.542833652	3.881027372	7.54794515	7.241817132	7.443193679	8.126306483	4.259252082	4.108929482	4.212999861	4.212999861	-1.23673284	-1.178442038	-1.214817803	-1.214817803	12.74697187	12.22959995	12.56984803	12.56984803	True		0	0	0	1	31	19	5.899869861	10.55241814	5.044926701	5.5397478	4.71163439	7.304035301
1407	400	268	43.0	5.389574171	5.144537623	5.316863867	5.884335025	4.07875223	3.881660585	3.979693925	4.893702828	8.009553167	7.644110402	7.85907196	9.189302407	5.002546357	4.775187288	4.937732764	4.937732764	-1.042959176	-1.006372192	-1.045919487	-1.045919487	13.51829239	12.90149351	13.26381647	13.26381647	True		0	0	0	1	31	22	6.626745141	11.14676124	5.245507059	6.254551933	4.946224101	7.639193571
1408	590	246	43.25	6.719721012	6.440889705	6.636838454	7.201766181	4.280323223	4.108423672	4.220897143	4.630295094	8.491916964	8.084053251	8.35192505	9.232274614	6.331412289	6.072193271	6.255542153	6.255542153	-1.15431864	-1.065390068	-1.124277295	-1.124277295	14.31486755	13.62656343	14.07839579	14.07839579	False		0	0	0	1	31	23	7.905908039	11.39079069	5.455106328	7.532483019	4.811408131	7.985325625
1409	623	330	42.25	6.815181745	6.516779417	6.71676474	7.320521595	4.515558799	4.335423207	4.453370319	4.863844872	8.571530429	8.227772392	8.469413144	9.157597979	6.423943639	6.14068234	6.329810366	6.329810366	-0.970178661	-0.93019898	-0.966935795	-0.966935795	14.448506	13.86949166	14.27667363	14.27667363	False		0	0	0	1	31	26	7.997709805	11.67557576	5.489700392	7.621467682	5.03433494	8.04339491
1410	713	317	44.0	7.47498131	7.154523734	7.38691406	8.057282647	4.631355227	4.364001009	4.521005392	5.295771344	8.60731408	8.170758999	8.467524793	9.600873329	7.095939785	6.795991959	7.014758606	7.014758606	-0.880098112	-0.868178001	-0.901086371	-0.901086371	14.49780894	13.76146978	14.26177201	14.26177201	True		0	0	0	1	31	27	8.632219543	11.81576329	5.505249293	8.267706512	5.143389852	8.064818287
1411	44	358	42.75	6.746694439	6.066372986	6.415469344	8.082908305	3.734178741	3.48648836	3.625856583	4.230042225	8.249022442	7.581046959	7.983505272	9.385026845	6.374293682	5.72119258	6.052556697	6.052556697	-1.545993002	-1.365517145	-1.483850012	-1.483850012	13.90159494	12.77823287	13.45612451	13.45612451	False		0	0	0	1	31	28	7.931847587	10.72960757	5.349562515	7.573720787	4.337232365	7.805748225
1412	149	339	44.5	4.350503733	4.191837097	4.315954233	4.636037381	3.140330842	3.015488609	3.099388413	3.421227876	6.21913021	5.981004781	6.147911274	6.67729318	4.053620104	3.906494185	4.022804904	4.022804904	-0.837232667	-0.809812498	-0.832693741	-0.832693741	10.49357735	10.0916488	10.37314276	10.37314276	False		0	0	0	1	31	29	5.627501815	10.01067289	4.467523003	5.341997605	5.195284378	6.324878388
1413	261	338	44.75	4.58319603	4.405602324	4.55310631	4.90070269	3.281831723	3.161030322	3.24676756	3.544799112	6.315295402	6.091675377	6.249603362	6.809485383	4.285345356	4.117963041	4.258739097	4.258739097	-0.757973511	-0.735660107	-0.751093797	-0.751093797	10.65295131	10.27600509	10.54183193	10.54183193	False		0	0	0	1	31	30	5.851275119	10.1819792	4.509309211	5.56484093	5.291238504	6.394130406
1414	353	357	43.5	5.872808902	5.656457598	5.822878052	6.257824511	3.42219082	3.296153528	3.38337505	3.666088452	6.467477607	6.230043145	6.400207774	6.873182172	5.593610897	5.387493136	5.54682838	5.54682838	-0.720219897	-0.6941774	-0.715999153	-0.715999153	10.88908633	10.48933854	10.77563165	10.77563165	False		0	0	0	1	31	31	7.091457697	10.35190322	4.575436228	6.822961229	5.336944453	6.496737044
1415	445	350	43.25	5.905554428	5.624702453	5.780719598	6.804916023	3.998106849	3.652331576	3.754581954	6.072992592	7.484541198	6.933767718	7.148642855	10.22131076	5.562936962	5.310665006	5.456549576	5.456549576	-0.791760584	-0.785743719	-0.820946269	-0.820946269	12.6170261	11.68588046	12.0483411	12.0483411	True		0	0	0	1	31	32	7.122948102	11.0491289	5.01737608	6.793463013	5.250334597	7.247570574
1416	536	369	44.0	4.64477577	4.468354941	4.596307263	4.943624763	4.005820482	3.850373229	3.967757991	4.295146144	7.538930761	7.240568541	7.460338159	8.058603994	4.271110693	4.109640245	4.226536574	4.226536574	-0.813042736	-0.777810699	-0.800868848	-0.800868848	12.73145906	12.22746717	12.59873569	12.59873569	True		0	0	0	1	31	33	5.910494535	11.05846732	5.041009721	5.551151876	5.224569622	7.297294589
1417	107	423	44.5	4.606366226	4.418221384	4.552506428	4.937888866	2.88332101	2.771130314	2.846915353	3.133085855	5.770432721	5.493716775	5.678299325	6.288312929	4.343382535	4.168566226	4.294152919	4.294152919	-0.809809332	-0.745045256	-0.787336529	-0.787336529	9.726546754	9.259547503	9.570904716	9.570904716	False		0	0	0	1	31	35	5.873557212	9.699527086	4.272552596	5.62065357	5.228484102	5.991584196
1418	207	415	44.0	4.577409641	4.396112612	4.518190508	4.95660553	3.269909182	3.115279397	3.190004482	3.837140314	6.150789335	5.879514173	6.021664529	6.968871214	4.289806085	4.121644493	4.237432441	4.237432441	-0.665170271	-0.646338601	-0.662629414	-0.662629414	10.37347234	9.915600291	10.15505649	10.15505649	True		0	0	0	1	31	36	5.84571052	10.16754532	4.437827164	5.569130681	5.403589609	6.272689726
1419	611	419	42.75	6.415528486	6.165143416	6.335708047	6.852073006	4.252197899	4.102290069	4.203451107	4.529158066	7.823330589	7.551877096	7.734493748	8.300387633	6.062717866	5.823966081	5.986751049	5.986751049	-0.755565686	-0.731590572	-0.747416382	-0.747416382	13.18390479	12.72693507	13.03431823	13.03431823	False		0	0	0	1	31	37	7.613375079	11.35674111	5.164588639	7.274087534	5.294153507	7.493893705
1420	317	451	44.0	5.300845562	5.116079082	5.252086707	5.638932902	3.12954172	2.998121903	3.074985579	3.448668574	5.746297091	5.530465185	5.664747048	6.23616286	5.054596677	4.879393343	5.009912348	5.009912348	-0.551323438	-0.544553229	-0.553759641	-0.553759641	9.673411135	9.309826057	9.535666627	9.535666627	True		0	0	0	1	31	38	6.541417461	9.997611172	4.262065054	6.304607187	5.541416881	5.968495426
1421	409	433	43.0	5.445586242	5.235871045	5.390216823	5.845338484	3.379408123	3.237475542	3.317248792	3.799107068	6.226263596	5.966641577	6.122866359	6.92376835	5.172240916	4.97430379	5.122178915	5.122178915	-0.607577255	-0.583338345	-0.603682518	-0.603682518	10.4865943	10.04902272	10.31183558	10.31183558	True		0	0	0	1	31	39	6.680610294	10.30010887	4.470622639	6.417742174	5.473313887	6.321844078
1422	503	458	44.0	6.00505738	5.762787677	5.939471732	6.433021311	3.443244282	3.304355659	3.390949423	3.720943353	6.237858456	6.0160336	6.164607092	6.650899011	5.74323627	5.509648005	5.680833231	5.680833231	-0.553614745	-0.550242778	-0.558996352	-0.558996352	10.49653859	10.12377171	10.37319137	10.37319137	True		0	0	0	1	31	40	7.21863715	10.37739133	4.475660899	6.966851528	5.538642939	6.326165124
1423	750	453	42.0	6.148264972	5.83106975	6.029772082	6.681179519	5.261660602	4.92358464	5.129028381	5.879642458	9.326858639	8.864044574	9.164650769	10.19031366	5.694786296	5.399828197	5.583926726	5.583926726	-0.701832875	-0.743936505	-0.730699562	-0.730699562	15.74383079	14.96280727	15.47022407	15.47022407	True		0	0	0	1	31	41	7.356355658	12.57883476	5.817909602	6.92025862	5.359204477	8.606246293
1424	668	485	43.0	5.494557798	5.263958684	5.425254848	5.909392386	4.215875164	4.048706358	4.14510407	4.695887655	7.581804838	7.292607071	7.475973329	8.284884869	5.136803803	4.919390359	5.07265656	5.07265656	-0.634063571	-0.616144284	-0.637169188	-0.637169188	12.78949757	12.30202604	12.61084488	12.61084488	True		0	0	0	1	31	42	6.727704792	11.31276744	5.059639592	6.383663349	5.441248554	7.32251379
1425	109	518	43.75	3.880612348	3.70230501	3.821786814	4.181555762	2.934244672	2.811780123	2.885716968	3.183476517	5.775012391	5.493691518	5.657818876	6.292705363	3.601441985	3.436969063	3.548718166	3.548718166	-0.75856503	-0.701187855	-0.73224261	-0.73224261	9.746992457	9.271995442	9.548847102	9.548847102	False		0	0	0	1	31	43	5.17562116	9.761177194	4.274542578	4.907151274	5.290522388	6.000468371
1426	240	504	44.5	3.955298068	3.789523259	3.916671634	4.304300822	2.865872962	2.72201557	2.788484857	3.443511687	5.219173443	4.988138497	5.114716826	6.004250817	3.712815324	3.557978394	3.679929875	3.679929875	-0.473505651	-0.469581695	-0.484240084	-0.484240084	8.801034799	8.411280627	8.624183526	8.624183526	True		0	0	0	1	31	44	5.24744421	9.678403821	4.033016498	5.014255723	5.635626032	5.589425845
1427	580	511	42.0	6.3385751	6.101644418	6.264279064	6.757799468	3.927447319	3.773123847	3.864329274	4.349218246	7.028302132	6.773408954	6.938275362	7.614685303	6.034213857	5.808166879	5.963967495	5.963967495	-0.573976869	-0.565017199	-0.579466114	-0.579466114	11.83408756	11.40502754	11.68238232	11.68238232	True		0	0	0	1	31	45	7.539371282	10.96358581	4.819128667	7.246676072	5.513991783	6.907363979
1428	420	524	43.25	5.167250823	4.981429934	5.115052815	5.502073898	3.130816089	3.017358257	3.087803603	3.364427113	5.617835294	5.423999791	5.550569424	5.978376433	4.926176395	4.748508445	4.877076807	4.877076807	-0.467693923	-0.456956651	-0.467662309	-0.467662309	9.457419734	9.131236188	9.344011344	9.344011344	False		0	0	0	1	31	46	6.412943349	9.999153971	4.206245155	6.181109198	5.642661929	5.8746417
1429	42	575	43.25	5.434640703	4.700404894	5.085557827	6.843718825	2.955383143	2.702198537	2.850480594	3.505990298	6.438029036	5.771159259	6.179517347	7.602707967	5.14770153	4.439435335	4.807273812	4.807273812	-1.166331683	-0.99181343	-1.105148117	-1.105148117	10.84668304	9.726140786	10.41343007	10.41343007	True		0	0	0	1	31	48	6.670084293	9.786768224	4.562640079	6.394143371	4.796864687	6.47831174
1431	506	563	44.75	5.622784516	5.407949241	5.578677345	5.98898695	2.970319065	2.854106029	2.932508624	3.207127822	5.275953018	5.079237569	5.226478289	5.637636375	5.413248045	5.20611175	5.371294603	5.371294603	-0.41263051	-0.402686155	-0.418756103	-0.418756103	8.868439065	8.537867244	8.785125759	8.785125759	False		0	0	0	1	31	50	6.851016636	9.804850216	4.057688659	6.649511605	5.709323775	5.618714703
1432	695	571	42.25	7.927869307	7.620841615	7.823262929	8.452920818	3.87014682	3.724367028	3.809997289	4.18026321	6.814445811	6.570006652	6.719753056	7.306337165	7.671808005	7.37346928	7.570881583	7.570881583	-0.502253374	-0.491091002	-0.501669315	-0.501669315	11.44290731	11.03283702	11.28380101	11.28380101	True		0	0	0	1	31	51	9.067748542	10.89421566	4.726202687	8.821501957	5.600822953	6.737386265
1434	429	618	44.25	4.93864252	4.75958304	4.88638854	5.254786502	3.031179915	2.916016405	2.990218941	3.303801864	5.350377068	5.165708504	5.289531255	5.748501743	4.709426462	4.538089958	4.659864821	4.659864821	-0.396087024	-0.392919875	-0.398089697	-0.398089697	9.006860065	8.696137867	8.904363611	8.904363611	True		0	0	0	1	31	53	6.193097502	9.878530657	4.090027791	5.972667194	5.729351944	5.678862129
1435	626	629	42.75	5.37207026	5.174078623	5.312320104	5.69986053	3.980719293	3.853196827	3.935032672	4.2365047	7.007117005	6.805880204	6.936171645	7.392496674	5.047873364	4.858234793	4.991288227	4.991288227	-0.50291298	-0.501475525	-0.50318002	-0.50318002	11.81494617	11.47639639	11.69541621	11.69541621	False		0	0	0	1	31	54	6.609912147	11.02807887	4.809923194	6.298141575	5.60002441	6.899046562
1437	355	672	44.25	3.329300415	3.208442385	3.295478097	3.536191674	3.008908619	2.910000166	2.970480071	3.230031001	5.316852747	5.157484593	5.262909644	5.645428809	3.066945262	2.953489667	3.035783746	3.035783746	-0.38984738	-0.386787096	-0.39379303	-0.39379303	8.977963899	8.709224572	8.886877096	8.886877096	True		0	0	0	1	31	56	4.645440771	9.851568186	4.075460626	4.393141575	5.736905892	5.666306014
1438	535	653	43.5	5.749554831	5.557157448	5.699660243	6.086164529	3.145182678	3.038723139	3.115478604	3.340111093	5.538299712	5.345513521	5.494120212	5.849665034	5.526251533	5.341796859	5.478049978	5.478049978	-0.405302746	-0.388205699	-0.406666322	-0.406666322	9.312088433	8.987802949	9.237875403	9.237875403	False		0	0	0	1	31	57	6.972927901	10.01654671	4.171684932	6.75818372	5.718195043	5.811491574
1439	469	716	44.5	4.957223837	4.789751294	4.925472296	5.247994718	2.803347291	2.713665744	2.77593783	3.005586257	5.012085222	4.848099523	4.950626666	5.351382389	4.749747736	4.588947708	4.721176287	4.721176287	-0.408696432	-0.393262597	-0.39684901	-0.39684901	8.431605046	8.155831451	8.327709516	8.327709516	True		0	0	0	1	31	59	6.210966605	9.602707883	3.943031428	6.011442971	5.714086519	5.428899274
1440	709	736	43.75	5.761324403	5.504324166	5.660604891	6.241694821	3.914708488	3.725380621	3.827208922	4.284118794	7.066505012	6.697047434	6.876495843	7.820291152	5.441909195	5.202577544	5.350965504	5.350965504	-0.608456592	-0.561497267	-0.574575705	-0.574575705	11.9090853	11.28567194	11.58791986	11.58791986	True		0	0	0	1	31	65	6.98424635	10.9481637	4.835728785	6.677074186	5.472249329	6.939952393
1441	416	87	44.75	7.501512581	7.17699289	7.428793705	8.06478839	4.139836536	3.905054004	4.053717462	4.573158031	8.883377085	8.413127851	8.740171217	9.721871459	7.1056435	6.803669355	7.040362359	7.040362359	-1.547435545	-1.481480975	-1.54208698	-1.54208698	14.96651825	14.17298636	14.72440701	14.72440701	True		0	0	0	1	32	5	8.657733881	11.22071221	5.625205651	8.277038288	4.335485968	8.268484333
1442	292	109	43.0	7.213536953	6.929885518	7.136962867	7.705939086	4.023612931	3.820730267	3.947599712	4.401395493	8.576358101	8.1258008	8.408536898	9.402488894	6.830720511	6.569268066	6.76305197	6.76305197	-1.466972951	-1.381833644	-1.435834899	-1.435834899	14.44976043	13.68898216	14.16588241	14.16588241	False		0	0	0	1	32	6	8.380796233	11.08000752	5.491798138	8.012652976	4.432897021	8.043939991
1443	604	99	43.5	8.6256111	8.239803963	8.514954546	9.280154635	4.692029527	4.523559231	4.643055801	5.030551115	9.555830947	9.174736819	9.442098033	10.2599481	8.211960338	7.84173404	8.106051895	8.106051895	-1.428237394	-1.352440193	-1.404332437	-1.404332437	16.08974863	15.44880617	15.89838892	15.89838892	False		0	0	0	1	32	7	9.738746199	11.88921788	5.917403861	9.340950489	4.479791748	8.756556343
1444	76	148	44.0	7.441157816	7.082208708	7.311953979	8.067831582	3.478206409	3.296520535	3.404187774	3.856807583	7.511435746	7.126994841	7.368432418	8.263642643	7.130482252	6.787913368	7.007466056	7.007466056	-1.335623717	-1.271031768	-1.318051813	-1.318051813	12.63594143	11.98884248	12.39515993	12.39515993	True		0	0	0	1	32	9	8.599692488	10.4197178	5.029062442	8.300924982	4.591913361	7.255789767
1445	171	132	44.0	7.621540941	7.304285321	7.516521205	8.198328452	3.447342253	3.28287477	3.377080807	3.825006431	7.295433475	6.988044023	7.183772882	7.96708865	7.328437988	7.02361698	7.228159158	7.228159158	-1.229817235	-1.197232207	-1.228544057	-1.228544057	12.26569592	11.74881934	12.07775979	12.07775979	True		0	0	0	1	32	10	8.773161608	10.38235249	4.935203992	8.491293161	4.720006682	7.094908725
1446	499	132	43.5	7.526633233	7.237047173	7.444730581	8.062863898	4.508611014	4.300456157	4.432207702	4.965465788	9.489176288	9.066177212	9.326922946	10.38613637	7.093112295	6.823857384	7.019647351	7.019647351	-1.564334322	-1.501980201	-1.537106279	-1.537106279	15.99564256	15.28180336	15.72132016	15.72132016	True		0	0	0	1	32	11	8.681891671	11.66716451	5.888440726	8.264987398	4.315027671	8.715664876
1447	689	141	43.25	8.535254952	8.167177025	8.441506295	9.140863834	4.626209483	4.437355933	4.573664182	4.961938502	8.987004565	8.661913253	8.899725519	9.5519728	8.15549551	7.799855209	8.065197138	8.065197138	-1.13162474	-1.111932855	-1.128203313	-1.128203313	15.12459823	14.57852386	14.97790217	14.97790217	False		0	0	0	1	32	12	9.651853363	11.80953366	5.670234412	9.286649933	4.838882223	8.337174084
1449	269	200	44.0	6.997116941	6.714553007	6.916285297	7.50679919	3.554839058	3.409707486	3.502449035	3.902131542	7.347715361	7.031660366	7.238812665	7.99785825	6.687038843	6.41821591	6.611304038	6.611304038	-1.152811619	-1.095530143	-1.135530111	-1.135530111	12.36544414	11.83323509	12.18177307	12.18177307	True		0	0	0	1	32	14	8.172671505	10.51249218	4.957921794	7.874478564	4.813232588	7.138251849
1450	454	212	43.5	7.66094061	7.326790814	7.565245287	8.245398323	3.858926756	3.697226036	3.801846896	4.1789209	7.86882573	7.511827675	7.757377185	8.513198152	7.332542191	7.013585289	7.241778656	7.241778656	-1.183344222	-1.116343692	-1.169065984	-1.169065984	13.23949513	12.63860293	13.0517567	13.0517567	False		0	0	0	1	32	15	8.811051105	10.88063223	5.184357428	8.495240052	4.776268666	7.51804911
1451	576	187	43.75	7.229469496	6.899323015	7.123631094	7.949998448	4.565828869	4.27151738	4.41072489	5.733687337	9.232587124	8.692261597	8.976152541	11.08836229	6.805619786	6.502314656	6.713633909	6.713633909	-1.342485398	-1.291434603	-1.333909609	-1.333909609	15.5647511	14.65222194	15.13078423	15.13078423	True		0	0	0	1	32	16	8.396118088	11.7364346	5.776946245	7.988514351	4.583606352	8.528431638
1452	179	228	44.75	5.442146004	5.219076599	5.399827065	5.830389229	3.240979616	3.10673496	3.2024021	3.513143079	6.661071415	6.385319699	6.57962927	7.174457842	5.141306024	4.930739313	5.103195875	5.103195875	-1.022724125	-0.980472003	-1.009279084	-1.009279084	11.22561514	10.76086395	11.08794164	11.08794164	False		0	0	0	1	32	18	6.677301919	10.13252209	4.659557633	6.387993003	4.970721417	6.642967321
1453	668	232	43.75	9.884229355	9.48693587	9.783580163	10.57505403	3.889369982	3.715713473	3.827995376	4.225173261	7.495861244	7.184140122	7.397664176	8.062603206	9.628052208	9.241713239	9.53139064	9.53139064	-0.92543883	-0.898929128	-0.923867163	-0.923867163	12.5668472	12.04400535	12.40171624	12.40171624	False		0	0	0	1	32	19	10.94912217	10.91748794	5.022294927	10.70276418	5.088498668	7.225766575
1455	342	260	44.5	7.398046695	7.106431143	7.346644878	7.932798768	3.00662655	2.891747741	2.978597476	3.223868102	5.947186494	5.679952981	5.872186647	6.411507919	7.185069453	6.903917905	7.137271206	7.137271206	-0.811444005	-0.754941876	-0.791510235	-0.791510235	9.978234292	9.529155836	9.851668029	9.851668029	False		0	0	0	1	32	21	8.558233798	9.848805428	4.34935658	8.353419879	5.226505106	6.100948797
1456	530	267	43.75	7.839179993	7.520337646	7.747762788	8.413460278	3.707626258	3.558293847	3.656900987	3.99121747	7.238598183	6.952078324	7.146356625	7.779762412	7.554428568	7.246670024	7.466825659	7.466825659	-0.934330599	-0.899885889	-0.92594114	-0.92594114	12.16530646	11.68392568	12.01013588	12.01013588	False		0	0	0	1	32	22	8.98245865	10.69746213	4.91050762	8.708621622	5.077733957	7.051286969
1457	425	302	44.0	7.492593362	7.21258991	7.4148398	7.997508593	3.406056734	3.28346488	3.357515727	3.653836356	6.615204471	6.341965991	6.515825771	7.11031285	7.2395615	6.970655097	7.166371614	7.166371614	-0.837595752	-0.785036568	-0.822540503	-0.822540503	11.11188882	10.65240225	10.94435019	10.94435019	False		0	0	0	1	32	23	8.649156532	10.33237068	4.639627286	8.40582327	5.194844814	6.59355036
1458	745	287	42.75	9.672073711	9.258159911	9.533154951	10.41168974	4.919876993	4.655608897	4.809589087	5.394398002	8.907290471	8.536999234	8.754122878	9.595793584	9.322243482	8.922613598	9.18994052	9.18994052	-0.792291025	-0.819041833	-0.804476032	-0.804476032	14.96928872	14.34719628	14.71140243	14.71140243	False		0	0	0	1	32	24	10.74509836	12.16505863	5.635596622	10.40867697	5.249692425	8.269688174
1459	256	307	44.75	6.382123575	6.127306777	6.337037325	6.836232282	2.918627251	2.810417377	2.891270369	3.1381259	5.689735345	5.46415956	5.639879545	6.123874533	6.163127261	5.916953589	6.120197325	6.120197325	-0.731059432	-0.694565501	-0.726484567	-0.726484567	9.558418342	9.179495626	9.474474482	9.474474482	False		0	0	0	1	32	25	7.581250563	9.742270155	4.237487545	7.370648281	5.323821704	5.918528149
1460	642	322	43.0	9.101473582	8.700393184	9.003720492	9.796249122	3.66641023	3.514947906	3.608544328	3.998411318	6.876056977	6.603519854	6.784709693	7.446471231	8.867235218	8.474555411	8.77310124	8.77310124	-0.750434296	-0.726652206	-0.749726385	-0.749726385	11.52713987	11.07095774	11.37359966	11.37359966	False		0	0	0	1	32	26	10.19636908	10.64756445	4.752974297	9.971108971	5.300365762	6.773987442
1461	334	361	43.75	6.188206041	5.950500007	6.123852607	6.62602199	3.324896357	3.173232731	3.265144675	3.758252459	6.287707956	6.017924585	6.186533348	6.919049607	5.927253317	5.701352989	5.867870343	5.867870343	-0.704505882	-0.683406037	-0.699578038	-0.699578038	10.57806292	10.12371037	10.40723832	10.40723832	True		0	0	0	1	32	27	7.394765803	10.23411487	4.497321768	7.143815282	5.355968434	6.361589506
[truncated: 86,079 more rows]
