# Supplementary material for: Phosphorylation tunes strain-specific protein condensation during rotavirus replication organelle assembly
Source: EMBO J. 2026 May 26;45(13):4733–65. doi: 10.1038/s44318-026-00814-z (PMC13324165; doi:10.1038/s44318-026-00814-z)
Supplement: Supplementary file 8 — Source data Fig. 6 [file 44318_2026_814_MOESM8_ESM.zip › Raw data/NSP5 IDR RF/NSP5dCcsNSP2.csv]

	x	y	r	647_tot	5-25%_647	25-45%_647	90-100%_647	546_tot	5-25%_546	25-45%_546	90-100%_546	488_tot	5-25%_488	25-45%_488	90-100%_488	647_tot_CT	5-25%_647_CT	25-45%_647_CT	90-100%_647_CT	546_tot_CT	5-25%_546_CT	25-45%_546_CT	90-100%_546_CT	488_tot_CT	5-25%_488_CT	25-45%_488_CT	90-100%_488_CT	PS	tif	frame	droplet_id	droplet_detection_conf	647_tot-conc	5-25%_647-conc	488_tot-conc	5-25%_488-conc
37805	187	706	36.75	12332.85156150089	11732.963400984136	12325.001970009926	13214.225087295528	3481.1383810712014	3330.124378525121	3479.075632274453	3724.1004876485536	5994.773271593461	5748.724934487034	6021.216704081501	6354.145114846203	0	0	0	0	0	0	0	0	0	0	0	0	False	2	152	85	0.9961268305778505	9.366007710232148	8.856914741223884	19.300447928783182	18.439609386569177
1833	33	750	34.0	23604.651463855294	21207.706863069543	22292.53313711972	36692.3913251366	2217.286533041061	1987.459131119316	2155.323673311172	2526.0930936878776	4222.747121781975	3781.5280402266553	4119.6181242964285	4790.611161933083	0	0	0	0	0	0	0	0	0	0	0	0	False	0	20	77	0.9990785717964172	18.931780892709245	16.897622321699625	13.10073763808123	11.55706375907917
33112	522	210	37.5	24595.691986310176	23673.19112971524	24610.701834971554	26031.12312684216	1035.0533418119724	972.817540860464	1018.8825514193154	1132.2875376508102	1744.6245027539164	1652.195306908461	1727.171997549927	1890.77634565346	0	0	0	0	0	0	0	0	0	0	0	0	False	2	96	18	0.9984113574028016	19.772823932380916	18.989946838103826	4.430638551538987	4.107260571645554
4559	488	123	36.25	20775.194641709288	19797.512887749435	20704.467694879582	22326.79255145476	1011.6015623728298	959.8558809243086	997.5879417611272	1098.5262323915897	1608.319520275382	1534.4890908447564	1596.6436307830863	1724.6962862497398	0	0	0	0	0	0	0	0	0	0	0	0	False	0	59	5	0.9964507222175598	16.530572352393715	15.70086618443088	3.9537542783379296	3.6954469880325984
26392	202	630	34.5	12066.192370930334	11646.592447869816	11998.957333417193	12762.366851353876	4874.015085116682	4715.43670077957	4847.437645272085	5143.2689266463685	8293.96507364843	8063.0056276704445	8271.634143501957	8692.720967187364	0	0	0	0	0	0	0	0	0	0	0	0	False	2	8	49	0.9913399815559388	9.139708329821033	8.783616336869368	27.34452960162654	26.536481902038776
20219	520	298	37.75	24495.980314887533	23453.66539147869	24598.245515736	25923.71857875107	1188.1819067903657	1131.033583857036	1178.8797797460345	1277.4489164812726	2010.497200731767	1919.9459834499105	2006.146436109542	2146.30691600814	0	0	0	0	0	0	0	0	0	0	0	0	False	1	95	13	0.9945399165153505	19.68820397454477	18.80364709557131	5.360835716995788	5.0440281384633625
26309	109	649	35.25	13059.647320272088	12501.769495049017	13064.92609747233	13865.565329923287	3421.748975788743	3298.798763924665	3414.470855555743	3621.212384481712	6154.008801176854	5935.293824443843	6165.803995997137	6486.782052669529	0	0	0	0	0	0	0	0	0	0	0	0	False	2	7	55	0.9945900440216064	9.982800364344065	9.509359318029642	19.85755830297747	19.092349791733692
12266	136	619	33.25	9245.460304776634	8774.464365902328	9254.238393818088	9874.88570696438	3561.729415687214	3374.563870577429	3545.121605806502	3842.664781207235	6225.196925322073	5914.824939141073	6244.29055254552	6622.614828019673	0	0	0	0	0	0	0	0	0	0	0	0	True	1	1	85	0.9994142651557922	6.7459040228682206	6.346194982593438	20.1066210754912	19.020736199087622
26550	316	353	36.0	22044.7448182348	21034.23016495057	22164.50037024033	23371.41755429505	2493.6493811901287	2371.842372638768	2485.945154434677	2676.574086161017	4464.132844437987	4260.593149282955	4476.558820028503	4755.861323330254	0	0	0	0	0	0	0	0	0	0	0	0	False	2	10	49	0.9946801662445068	17.607971626477724	16.750401934447673	13.945263295300345	13.233147877165441
21956	369	124	35.0	4027.148885835176	3801.325165433109	3979.547584654833	4405.284909728584	4968.640561451285	4802.523888988877	4972.892834757527	5228.381168470244	9594.51095671744	9285.840459808996	9602.12048308631	10069.969481345412	0	0	0	0	0	0	0	0	0	0	0	0	False	1	115	31	0.99309903383255	2.3174024648608147	2.125757962003903	31.89469252989415	30.814760579497737
1894	498	639	38.0	17811.83379404234	17150.655591188544	17714.72660651338	18931.17235127341	5181.261846146504	5009.354314560761	5158.021301097214	5500.159255924378	8069.104895998493	7818.167522170115	8035.838378404252	8580.087835163318	0	0	0	0	0	0	0	0	0	0	0	0	False	0	21	65	0.9996638298034668	14.015726633681648	13.454620086680563	26.557821145042148	25.679877544147196
4006	466	407	39.0	31316.301655446758	29755.476815664733	31628.3496669782	33287.327332940935	1168.236954186624	1094.2299882537616	1151.6024717827338	1282.019144870896	1804.6476988685288	1701.7531845477313	1789.7628439986024	1968.6755525593944	0	0	0	0	0	0	0	0	0	0	0	0	False	0	52	39	0.9969285130500792	25.476245595277433	24.151657106813193	4.6406390792807315	4.280646547929379
20878	649	265	36.0	22463.79685519536	21628.210236073974	22413.9736045525	23769.211608276368	2314.334326220374	2220.6041906340365	2298.61945889292	2466.053125602331	4548.384412754629	4371.248581875582	4528.715759810949	4848.295437396135	0	0	0	0	0	0	0	0	0	0	0	0	False	1	103	11	0.9928317070007324	17.963598657825433	17.254481024255792	14.240030567869113	13.620293193412365
5650	142	600	35.5	5741.269060893222	5438.223784496535	5745.687966268938	6171.017734867158	3171.3032948303694	3003.9348442362334	3177.177580618263	3402.2314483166115	5492.6560182048	5212.3410742824735	5525.968609935087	5862.283309799318	0	0	0	0	0	0	0	0	0	0	0	0	False	0	72	85	0.9989253878593444	3.7720844982677675	3.514906194612263	17.54371228280874	16.562986663913293
18414	588	556	35.5	5948.892013373267	5584.838106010148	5940.261644308429	6463.201599425757	5036.363461919893	4748.307296757337	5047.333277279963	5421.531629432729	8717.459699286415	8222.794846029685	8802.286850479066	9361.575707518285	0	0	0	0	0	0	0	0	0	0	0	0	False	1	73	80	0.9983387589454652	3.9482829837009144	3.639329920818497	28.82619170289074	27.095529442906273
1971	512	591	37.75	23452.83111773413	22593.14405988427	23502.08016670152	24816.665908168437	1987.5605530470752	1894.9316347251815	1975.100553895964	2133.456082960823	3044.692169080923	2919.6717402642003	3041.0129730859176	3259.39610413104	0	0	0	0	0	0	0	0	0	0	0	0	False	0	22	63	0.997644305229187	18.8029390921041	18.073368706314596	8.979128363833164	8.541724864361406
30436	89	703	35.5	7545.109755658869	7177.771073787505	7544.261421737067	8091.5659828837215	3052.7408089640026	2912.6258856962027	3047.511595281055	3265.24336075834	5581.561435912863	5354.89721957958	5596.382453233887	5928.726832104268	0	0	0	0	0	0	0	0	0	0	0	0	False	2	60	97	0.992674708366394	5.302907533890136	4.99116685872098	17.85476177444433	17.061741606720034
37479	325	302	35.25	7665.289878330345	7296.914156630768	7661.771177663548	8213.38008988573	2450.611712145107	2327.9364254757847	2447.729113048754	2624.8622672923657	4465.475549355433	4262.1097867477365	4487.699382900335	4743.960359623329	0	0	0	0	0	0	0	0	0	0	0	0	False	2	148	44	0.9981240034103394	5.404897970597363	5.092277215240145	13.949960958195982	13.238454070247677
6138	254	714	34.5	7615.123512203134	7251.220870329062	7567.572142342837	8177.913410910352	4851.723059212034	4641.749127321342	4832.429783335941	5158.517981764034	8011.319441832569	7700.614267812766	8033.331564253719	8444.250883044826	0	0	0	0	0	0	0	0	0	0	0	0	False	0	78	93	0.9983397722244264	5.362324461138438	5.053499769179129	26.355649707062256	25.268599120957845
26380	459	494	35.25	12385.175570683876	11930.276543004506	12332.259265460849	13100.959203551687	5414.9821205835615	5234.489140857741	5416.888231754857	5701.122557923505	9436.00426832984	9124.839362269227	9420.86085063271	9936.823496208332	0	0	0	0	0	0	0	0	0	0	0	0	False	2	8	37	0.9963726997375488	9.410412295850968	9.024363842417962	31.34013212047455	30.25147309001131
9926	566	271	38.25	25001.79704587645	23878.949697229185	25108.52102339993	26615.66587456863	1908.3470436793125	1815.449261258232	1900.927588463717	2043.2866956839127	3603.915848543792	3442.113524789092	3605.842570032408	3856.385439653862	0	0	0	0	0	0	0	0	0	0	0	0	False	0	129	21	0.9992239475250244	20.11746355708326	19.164563119819285	10.935659761938656	10.369569057380927
7570	341	112	38.25	25535.574607892995	24511.561018294444	25398.133674926597	27425.3097915893	1576.8994580025187	1503.2361061118436	1559.6836502335668	1702.747922872154	2737.559887567346	2637.5403678918287	2720.774965203857	2915.5608569312203	0	0	0	0	0	0	0	0	0	0	0	0	False	0	98	5	0.9991405606269836	20.570452000133898	19.70142648347015	7.904578100278044	7.5546441867918706
9578	196	435	38.75	16917.329663841254	16306.57454122088	16961.206008777066	17907.771085620097	3419.046061410161	3284.478456157782	3417.863102162954	3631.826227620626	6388.515958743849	6148.6497761402425	6393.086667200819	6773.531321451157	0	0	0	0	0	0	0	0	0	0	0	0	False	0	124	40	0.9983543753623962	13.256608862392497	12.738293684370026	20.67801822574217	19.8388089167615
18903	261	224	33.25	1693.7416603758188	1588.8840595364445	1665.043936421965	1863.6218071380188	5036.710702624806	4844.246331051708	5030.0573158896	5323.868494261897	9991.24027147311	9641.627404888592	10004.385930290542	10485.02480437249	0	0	0	0	0	0	0	0	0	0	0	0	False	1	79	21	0.9924132227897644	0.3371646630493112	0.248177630385729	33.2827120100669	32.05953678381167
14516	366	669	34.75	10174.547058698368	9793.030606906994	10113.714993921778	10792.900148621891	6662.410946016102	6432.359357567185	6643.048183652353	7047.903236937414	9834.53840419862	9569.44303941208	9826.750035915476	10300.792729221832	0	0	0	0	0	0	0	0	0	0	0	0	True	1	26	35	0.9980168342590332	7.534370215654596	7.2105976261094735	32.734466049239956	31.806988505379028
6880	458	731	35.25	6888.014714995681	6518.04202073949	6860.595174146263	7450.740583349161	7720.985937040266	7343.339446630594	7752.263402345681	8255.061624633578	11047.989950730524	10559.504310554885	11081.01342163339	11807.764376364548	0	0	0	0	0	0	0	0	0	0	0	0	False	0	88	87	0.9986050128936768	4.745266148063041	4.431290127585119	36.979915836254875	35.27087251848035
22173	289	430	35.0	7291.602592064843	6965.135304695999	7285.041594251635	7776.247519068817	5693.2947558531	5452.5396549034685	5706.058474097683	6041.041710753054	10295.09078387411	9875.555787521123	10321.691457680292	10889.404812107983	0	0	0	0	0	0	0	0	0	0	0	0	False	1	117	77	0.9977717399597168	5.0877695747282585	4.810714264172522	34.345780491741365	32.87797177205858
32705	74	81	38.5	22493.093337392085	20912.95023889358	22175.290317840623	25105.204360219388	2312.0558797535846	2141.418766454676	2267.648561630733	2596.2246279847486	4279.958397600513	4006.2537972982886	4218.216213139207	4757.030548505849	0	0	0	0	0	0	0	0	0	0	0	0	False	2	91	0	0.9973809719085692	17.988461013985592	16.647478153481117	13.300900223421245	12.343301924272732
36309	430	148	35.75	6569.575938429837	6179.857946150711	6546.417872004732	7130.262457241122	1254.7697836636603	1175.7731646324771	1241.4726471895613	1373.5663774521636	2134.0914564241407	2009.7323821347968	2127.211311421609	2316.525463610536	0	0	0	0	0	0	0	0	0	0	0	0	False	2	134	7	0.9963487386703492	4.475024204848799	4.144291406931244	5.793249527011613	5.358159879663105
37293	256	189	35.0	3752.1948102667143	3557.593549860785	3724.4862968694	4055.7201831551456	1775.2074841370822	1695.9523609163907	1761.61009187352	1903.87723111618	3371.339683146868	3229.05182421124	3365.010428318122	3582.642277385988	0	0	0	0	0	0	0	0	0	0	0	0	False	2	146	31	0.9987836480140686	2.0840636595883577	1.9189159871497747	10.12195571691838	9.62413941585589
11631	559	686	35.75	9845.161778809264	9324.692885650013	9771.122254592125	10671.35137340913	7912.978248355303	7520.483629393875	7851.1421759480945	8545.690799468744	11812.345151564949	11294.22502109727	11758.327390744384	12668.963771595903	0	0	0	0	0	0	0	0	0	0	0	0	False	0	150	87	0.9948713183403016	7.254838561050989	6.813144472828541	39.65413190517061	37.84140769394944
872	659	193	38.25	16573.27967817142	15507.038120357249	16720.513852331067	17981.461352530096	2790.8557393106494	2599.710425426286	2792.454501649079	3042.078114723061	5754.673902682072	5335.410054606916	5778.571312364613	6288.234793419681	0	0	0	0	0	0	0	0	0	0	0	0	False	0	9	12	0.9929481148719788	12.964632057014263	12.059769924246009	18.46042278107905	16.99356271600192
32423	146	286	35.25	6121.55995621659	5815.581932884666	6119.992530722767	6560.552029525237	5003.863329538799	4770.9681501168425	5002.653349291519	5347.962428559311	9932.140303383634	9507.01942514762	9973.203987420082	10545.415871704416	0	0	0	0	0	0	0	0	0	0	0	0	False	2	87	32	0.998061180114746	4.094817023644184	3.8351498546586424	33.07594153978718	31.58858973977427
5849	758	416	35.5	21414.73494305537	20256.098769531654	21390.34535190337	23109.729897233166	1861.930628524781	1749.7999393688465	1834.9601626602143	2057.0485932285465	3073.5368058553786	2905.422256707453	3065.2187370900137	3359.27392070571	0	0	0	0	0	0	0	0	0	0	0	0	False	0	75	20	0.9958131313323976	17.073315970691255	16.090043473578703	9.080045831366684	8.491870820247355
9071	574	550	35.0	5109.505608602051	4864.323846412114	5074.481425644559	5499.234513729264	7254.508382080465	6940.140705301801	7253.131419160817	7736.650873617747	12518.272679419752	12055.406968749128	12564.5729572827	13241.785937845165	0	0	0	0	0	0	0	0	0	0	0	0	True	0	117	72	0.9957084059715272	3.235940675457914	3.0278680387977217	42.12392963326666	40.504521640916764
11158	705	644	35.0	4838.616163718969	4574.609780442898	4795.407304287124	5270.759638736682	3244.853176051676	3076.99999568175	3212.8526490023687	3522.2170706394963	4795.839107701692	4540.106326534509	4769.895239017473	5195.855009685748	0	0	0	0	0	0	0	0	0	0	0	0	False	0	145	7	0.9979155659675598	3.006051304662976	2.782003219794338	15.105789472673665	14.211068390120406
35230	368	377	35.0	6777.623380370361	6489.790117049466	6751.094107494248	7237.197104444412	4437.436147782673	4262.054009947472	4443.554505905311	4686.348279846104	7972.772764982764	7692.050982175652	7995.051592352109	8383.66461278876	0	0	0	0	0	0	0	0	0	0	0	0	False	2	121	64	0.99831223487854	4.651582931763559	4.407314249285903	26.220788136783778	25.238639128498207
23471	729	344	35.0	5070.138938925161	4800.318445199519	5027.117070281615	5511.973876303297	1521.835819819269	1436.5284695789555	1503.499425677347	1664.37953576946	2611.841379421565	2465.916225255507	2588.991401114501	2861.130749599979	0	0	0	0	0	0	0	0	0	0	0	0	False	1	132	53	0.9985077381134032	3.2025322902540587	2.973550081084044	7.4647322612276374	6.954190314624975
31299	73	644	37.0	12298.271890499404	11650.157779970812	12333.90960375642	13162.98548918241	1802.765168012542	1682.901440378811	1790.156652183652	1976.7786210579625	3139.117944017209	2969.093616262257	3143.246086376462	3381.1190313780903	0	0	0	0	0	0	0	0	0	0	0	0	False	2	71	82	0.9939252138137816	9.336661794549613	8.786642043366449	9.309491687558536	8.71463501765883
23398	249	436	36.25	11587.369677474597	11045.393594071204	11575.091233231997	12365.269089097355	2404.1608491362254	2305.8032387832973	2398.144717510351	2557.3021967207123	4332.247662673862	4158.876895540536	4337.40441750116	4587.0673382529685	0	0	0	0	0	0	0	0	0	0	0	0	False	1	131	67	0.99801903963089	8.73335714190972	8.27341105263597	13.483842385309186	12.87727767450189
13344	140	433	37.5	19075.3554983269	18174.47203009088	19189.83340740352	20319.20666686198	3176.61623473001	3006.6303899680343	3172.194007716529	3421.764225898444	5914.866949609687	5606.306755819082	5934.621980894858	6346.228302312281	0	0	0	0	0	0	0	0	0	0	0	0	False	1	12	87	0.9933496713638306	15.088009866087006	14.323478292102177	19.020883179274463	17.9413371415661
14232	623	506	35.75	17328.934402920368	16466.57231347046	17382.350752481372	18531.619334027877	1971.252922932092	1861.0955218947372	1951.608146214005	2143.6973749585613	3338.904628976771	3164.942905919456	3323.96124706294	3612.296620944897	0	0	0	0	0	0	0	0	0	0	0	0	False	1	23	13	0.9968567490577698	13.605915770692125	12.874075228781708	10.008476613272412	9.399844350852685
19196	42	590	38.75	30958.482161446045	29565.08750482071	31205.55738529083	32919.37851009527	531.0957010217713	480.4679252565293	513.6056673104559	611.5049642929581	586.0216788761442	532.0700491964047	569.5390795737541	667.2653963744609	0	0	0	0	0	0	0	0	0	0	0	0	False	1	82	62	0.9968193769454956	25.172583345279136	23.990083890496457	0.3770855885674652	0.18832738442854488
639	249	426	35.25	13853.362809219056	13225.030848974287	13902.461384687282	14732.881227220449	2688.475453407148	2569.847420120744	2687.001539084525	2860.7429690338586	4867.393538669421	4659.479898709177	4889.853716920139	5167.014298313897	0	0	0	0	0	0	0	0	0	0	0	0	False	0	6	20	0.9963210225105286	10.656384211152748	10.123152511950277	15.356133826826195	14.628715479542802
8163	99	580	38.75	18060.18481089677	17212.453374336448	18200.2188968831	19230.99921597068	3170.6149232565413	3003.658890852521	3176.6187558665843	3399.62463782755	5569.744923456846	5326.291319530239	5617.625543612548	5906.72499567599	0	0	0	0	0	0	0	0	0	0	0	0	False	0	105	53	0.9982563257217408	14.22648884712112	13.507064557119511	17.813419859777007	16.961659396912037
15431	636	402	33.75	5222.223116808112	4970.610296363566	5173.314312148016	5629.035371922501	2501.8307489034737	2388.1876191077754	2486.675837419618	2682.402023987162	4730.066873389423	4524.88138045286	4719.162116338326	5058.659943980503	0	0	0	0	0	0	0	0	0	0	0	0	False	1	36	2	0.9979692697525024	3.3315979907521607	3.1180676592145042	14.875675036748655	14.157801537987426
23503	208	602	33.5	2668.509631582342	2535.9156546599247	2637.3527867471694	2883.6647554513984	2495.658685005783	2384.239668612043	2472.733682849293	2676.2808995513183	4152.735748132602	3996.570014167031	4135.225643941357	4418.835761046647	0	0	0	0	0	0	0	0	0	0	0	0	False	1	132	88	0.9994913339614868	1.164398059568116	1.051872649288475	12.85579191099567	12.309421696298573
22087	753	563	36.0	7838.032393520242	7413.147775403931	7804.059378331401	8516.326249484979	8440.268526244017	7988.394473926724	8414.974869433721	9168.663589829428	13490.76828371226	12818.580043036704	13575.291643191083	14500.411569056385	0	0	0	0	0	0	0	0	0	0	0	0	False	1	116	77	0.9940335154533386	5.551495296099213	5.19091846535055	45.52635741698536	43.1746018554501
24370	760	134	33.5	4148.88483482376	3894.4248451192793	4084.2352787531886	4572.159828698621	3706.844740231733	3527.140253890078	3666.4390464744247	3998.262401569762	7693.358705530174	7377.681730497043	7618.854560733751	8237.350635687506	0	0	0	0	0	0	0	0	0	0	0	0	False	1	143	29	0.9960194230079652	2.420713248077891	2.2047666764021376	25.243214402931535	24.138769194344306
36769	149	103	37.5	18911.168069248808	17901.276697026864	18768.171453153987	20547.59983796496	694.6452098466864	631.8088698437504	674.232404113205	793.7958921550155	945.2161982004546	873.766321117794	923.0675383175349	1057.713815817624	0	0	0	0	0	0	0	0	0	0	0	0	False	2	140	7	0.9968129992485046	14.94867278420295	14.091632037445384	1.6337837236686739	1.3838051676152625
10888	546	684	34.5	4224.948465337929	3961.207112660854	4181.897254119427	4640.5687685648045	1512.1985608101556	1407.9446528901904	1482.0696034476362	1682.917931166037	2000.0567564004928	1874.9728370494745	1971.3035739906204	2209.743628296376	0	0	0	0	0	0	0	0	0	0	0	0	False	0	141	87	0.998891294002533	2.4852643795065372	2.2614412119198213	5.324308191616443	4.886682560592692
37727	183	675	36.75	11202.7761684341	10584.189561864205	11232.852378695574	12051.80207982387	4773.88318133799	4540.802204254645	4798.651821032664	5097.7039517379535	8307.221033351821	7929.194090866263	8378.047315075431	8798.343309552347	0	0	0	0	0	0	0	0	0	0	0	0	False	2	151	90	0.993394672870636	8.406973218596292	7.882011879375761	27.390907647342736	26.06832133802691
11628	516	623	34.75	6147.485524282099	5876.481471519294	6085.85775744141	6608.581277858498	7500.738532822537	7239.602382787631	7467.032319514768	7949.678614660411	11745.920570283815	11389.460091030433	11701.25647395807	12379.164939494724	0	0	0	0	0	0	0	0	0	0	0	0	False	0	150	84	0.994979739189148	4.116818665430757	3.8868320330634134	39.42173513147287	38.17460246264016
19905	470	386	37.0	27398.89156948869	26388.326251033795	27530.342226279347	28928.707177688982	2200.8812022041834	2094.0735521172296	2180.4446585441265	2368.8689466898245	3855.596410670437	3678.202642569452	3832.389204317535	4141.650484303053	0	0	0	0	0	0	0	0	0	0	0	0	False	1	91	33	0.99700927734375	22.151749359570147	21.29413667072193	11.816203523187442	11.195563715067754
34565	308	568	35.0	5246.554904114497	5012.944862094989	5210.163646807097	5620.848274558456	5744.077874526331	5524.586303854575	5727.898194768546	6097.138465991082	9502.275206893297	9162.1436374831	9498.578134614709	10028.75558070414	0	0	0	0	0	0	0	0	0	0	0	0	False	2	113	85	0.9929215312004088	3.352247076125699	3.1539947389243626	31.571991351124193	30.381987924092748
20617	491	267	35.5	7069.691899749598	6646.142202480993	7084.866691269025	7643.893054238451	1930.0964229010417	1817.391341901096	1928.8530621768368	2083.33707234658	3557.22194082071	3358.0122422810764	3568.2251635724383	3819.174974649032	0	0	0	0	0	0	0	0	0	0	0	0	False	1	100	43	0.9985531568527222	4.899445849338962	4.540001894453634	10.772293831783124	10.075327583189564
35165	33	720	33.25	5890.312206146255	5512.045679216729	5739.10412879659	7085.123113415665	3453.638485390285	3207.052750599301	3394.859978986181	3801.532739405153	6673.44474173346	6248.708517244331	6580.909353654408	7265.299262037048	0	0	0	0	0	0	0	0	0	0	0	0	False	2	120	75	0.9927788972854614	3.898569437163437	3.5775548848757035	21.674886081335497	20.188880052542252
21696	190	114	34.5	2574.91179150827	2390.503371484805	2526.876184590002	2872.7887648223927	3800.972149726574	3625.106421506349	3783.432510227517	4070.174758378171	7650.151172773576	7324.983617638357	7655.211096054168	8133.233547121812	0	0	0	0	0	0	0	0	0	0	0	0	False	1	112	54	0.9970843195915222	1.0849665831158661	0.9284690286733873	25.092046100197727	23.954396614613852
35630	631	571	38.75	12335.5638682121	11658.412758051372	12425.236972627616	13282.70168254317	3615.083476730988	3408.345092338658	3638.7129396509927	3914.897201130844	5969.541841841401	5640.474261016949	6055.489334815004	6441.679417013196	0	0	0	0	0	0	0	0	0	0	0	0	False	2	126	8	0.9917383193969728	9.368309499744518	8.79364760136331	19.21217183043124	18.060877495756333
28228	375	516	33.75	8526.17443356538	8187.719826591153	8501.104996549535	9031.7541664782	1982.401313563492	1901.9679744130824	1968.782319924648	2107.3170391896515	3131.1982297907384	3011.434121126648	3117.6604361368986	3320.4952927934114	0	0	0	0	0	0	0	0	0	0	0	0	False	2	30	75	0.9990118741989136	6.135484608314019	5.848256301306578	9.281783330210372	8.862769887874602
24387	316	330	34.0	4349.909025075312	4145.248782713323	4324.11906172774	4668.688525963699	5086.614834689757	4885.502164079387	5089.571626664588	5381.188753671215	9443.140268453491	9110.123679851811	9481.684400747929	9904.941954567856	0	0	0	0	0	0	0	0	0	0	0	0	False	1	143	54	0.9991242289543152	2.591311717248357	2.4176275252945363	31.36509853161118	30.199987976358972
26966	67	695	36.25	24650.237146833475	23830.31022955024	24493.301483545474	26158.421240976662	1910.8284278576923	1814.1588969360275	1884.9939152477948	2062.982798103065	3392.2698832366614	3266.3545414477867	3370.427020731943	3595.6571088501228	0	0	0	0	0	0	0	0	0	0	0	0	False	2	15	42	0.9970458149909972	19.81911349024103	19.12328540733647	10.195183291408151	9.754648799110289
20398	221	627	38.25	27552.81383150683	26342.70503915177	27669.27061687217	29349.70907265643	1992.4990464653947	1896.4139141020796	1980.9383369299528	2139.556834080368	3182.357002623516	3046.919835252399	3182.880834044044	3396.2400749259878	0	0	0	0	0	0	0	0	0	0	0	0	False	1	97	56	0.9940624833106996	22.282374943678665	21.255420390362655	9.460770288402156	8.986922201914512
10897	533	755	34.75	9151.02025402735	8660.788434258928	9078.247673582644	9901.80250763623	1162.2339648986826	1083.9465764598629	1137.6853106420997	1292.0417047843891	1444.296009110377	1350.4033957294928	1419.0237534144414	1601.4946321329617	0	0	0	0	0	0	0	0	0	0	0	0	False	0	141	98	0.9986947178840636	6.665757807300591	6.24972430463362	3.3798924026568464	3.0513944279174243
12070	252	484	37.5	14925.36796384915	14442.812883265024	14872.08912997325	15725.770150028864	3251.7067453080854	3153.214075732451	3234.822518143214	3416.0346463403166	5808.643368426015	5649.963489754018	5795.45966015191	6084.769029046231	0	0	0	0	0	0	0	0	0	0	0	0	False	0	156	45	0.9992923736572266	11.566137600005565	11.156618934938104	18.64924338747473	18.09407704479137
27809	338	415	36.0	15941.971485549868	15222.379019393582	15978.75572835728	16927.115885269475	2790.9796942233825	2653.7912607576973	2783.2426195102407	2990.689427360102	4873.038587549526	4654.3676519530345	4879.642911173063	5204.025830018598	0	0	0	0	0	0	0	0	0	0	0	0	False	2	25	87	0.9957518577575684	12.428874588715349	11.81819498344374	15.375883912137986	14.610829485689925
36211	491	278	34.75	4867.594332109641	4635.149503016843	4830.858405230511	5237.894058760781	1489.1481646724776	1421.622182465342	1477.2771511952642	1593.4055301659407	2672.650918158089	2560.4675537790336	2660.1767986061022	2840.298093050276	0	0	0	0	0	0	0	0	0	0	0	0	False	2	133	5	0.9971054792404176	3.030643524935703	2.833380041569845	7.677483931465559	7.284992907187849
22465	215	759	34.25	6304.295486487442	5929.9929153263065	6287.963697124525	6834.618067269524	4422.753204515474	4136.917720247043	4412.769083606435	4823.152183200588	7607.801293656155	7145.174108795812	7617.8854120639935	8223.719583538032	0	0	0	0	0	0	0	0	0	0	0	0	False	1	120	108	0.996550679206848	4.249894886105665	3.9322443308826664	24.943878432693392	23.325304960150522
2703	385	329	35.25	7977.633990840914	7464.13967336973	8020.369523786887	8607.035510067493	2275.639874278996	2123.8682785383035	2287.429514244518	2445.5139881603595	3986.577610192692	3740.976146888354	4027.215413534952	4259.713522380667	0	0	0	0	0	0	0	0	0	0	0	0	False	0	31	47	0.9956291317939758	5.669967698683481	5.2341925594890535	12.274461710095688	11.415186625683786
23567	466	618	36.0	10184.900134890897	9730.342594209567	10176.289324548312	10881.35803993541	2132.081039616035	2038.421632781428	2131.136171332339	2283.4245886390217	3192.378829162252	3048.190658958912	3201.5039584673336	3424.900521925663	0	0	0	0	0	0	0	0	0	0	0	0	False	1	133	96	0.9982836842536926	7.543156317205064	7.157397665507035	9.495833214042637	8.991368377165243
35908	209	311	35.0	22335.74922918781	21771.852063251816	22271.084518939795	23326.69822564791	2519.2507720042177	2433.545565811502	2505.278158878261	2652.554814256364	4807.478946228982	4671.60372389116	4790.132649781552	5039.244681470576	0	0	0	0	0	0	0	0	0	0	0	0	False	2	129	34	0.9949225187301636	17.854931492194947	17.37638215364089	15.146513266003364	14.671132575786787
1244	456	309	36.75	19691.55388393478	18711.08414983412	19802.9336474223	20965.16062651641	3191.094441034172	3025.170205879967	3196.259042604135	3419.878853765251	5928.154890415165	5636.849338284503	5955.288522667735	6330.852518666302	0	0	0	0	0	0	0	0	0	0	0	0	False	0	13	31	0.9954586029052734	15.610944450021764	14.778872272557765	19.067373115872027	18.048195137333046
32107	473	462	36.75	28461.15681652804	27475.65011789344	28524.3015216202	29996.26791111542	1589.367067945913	1515.0466113135956	1578.1569117659767	1709.3364547866795	2599.8096271293	2497.060619281121	2588.462105424504	2784.285772387154	0	0	0	0	0	0	0	0	0	0	0	0	False	2	82	68	0.9961777329444884	23.05323701024109	22.21689023061264	7.422637296370902	7.063153842143356
28220	202	453	34.0	8771.891403007488	8380.56201429524	8790.119783327284	9332.899660755931	1247.691614706447	1175.6018011691003	1233.2056383200077	1361.9878031222868	2086.870935926036	1978.9686281736429	2081.1531284082885	2252.575206645857	0	0	0	0	0	0	0	0	0	0	0	0	False	2	30	67	0.9985445737838744	6.344011446718762	6.011911142908641	5.628041159801262	5.250528080869459
29063	511	582	38.75	20089.76716447525	19078.30664452892	20230.850705723915	21445.390277429276	4147.750567432852	3932.466123597541	4159.916579888554	4466.68207226562	6885.556742783199	6528.871170906171	6936.106023130118	7405.698601640241	0	0	0	0	0	0	0	0	0	0	0	0	False	2	44	55	0.9946482181549072	15.948886744322484	15.090514345889824	22.41699305071027	21.169072860172353
16718	644	516	36.25	15542.717995964687	14761.814579678248	15540.002301497128	16629.18359477384	3539.9247850074757	3349.110322465702	3519.11321854659	3838.262425034931	6257.133145814125	5934.952230756642	6252.81597947839	6763.589387816528	0	0	0	0	0	0	0	0	0	0	0	0	False	1	56	7	0.997278332710266	12.090049524682179	11.427338598092959	20.218354931592458	19.091154672859176
33275	366	237	37.5	26255.408792095543	25562.119016059984	26233.53507868537	27420.616492105804	1772.645636467092	1700.7525842348143	1756.0196177412604	1891.1708078094728	3106.4482453578103	3004.6958822898223	3083.29764917149	3287.708727778997	0	0	0	0	0	0	0	0	0	0	0	0	False	2	98	19	0.9994292259216307	21.181336738571876	20.59297881838725	9.195191643513276	8.839195106733637
21539	548	619	36.75	14626.508140594731	13924.595314574975	14584.353576807993	15723.754448805506	6010.460839558808	5764.34975179736	6003.771373032897	6411.91829371832	9653.904952684	9269.970484412235	9666.824134483884	10276.807949869935	0	0	0	0	0	0	0	0	0	0	0	0	False	1	110	64	0.9949383735656738	11.31251126637895	10.716835425276233	32.10249170263151	30.75923699154676
6784	186	347	35.5	2220.7239912500395	2096.3333444986797	2193.7776430547265	2415.498540599124	5636.006505316914	5393.303854470282	5669.436582941338	5961.447575431494	10886.500992809391	10453.724653201642	10959.284015510528	11475.338150360203	0	0	0	0	0	0	0	0	0	0	0	0	True	0	87	35	0.9944323897361756	0.7843863571873477	0.6788226740885555	36.4149214910163	34.90078586354606
10362	455	343	35.0	9471.367276871812	9119.675199466632	9455.843660116128	10018.446643733	1522.69808571107	1445.7189727925495	1503.9212840090756	1646.698311862889	2586.036095902544	2463.255817617344	2563.9998309885013	2785.481326412073	0	0	0	0	0	0	0	0	0	0	0	0	False	0	134	73	0.9983106255531312	6.937619176980499	6.6391569374379555	7.374448445831134	6.9448824629245145
29260	116	135	36.25	5337.061333504355	5093.201770343329	5294.03287036385	5745.691934011886	4583.867560567013	4397.336810104293	4549.920974792614	4889.402440434871	9251.514618727844	8905.559860172669	9230.318152507343	9822.10034575388	0	0	0	0	0	0	0	0	0	0	0	0	False	2	47	19	0.9878581166267396	3.4290550378176405	3.222104480694188	30.69466626248641	29.484289498599487
5777	497	304	35.75	9480.652013828148	9016.120234476071	9513.28406644059	10147.172556058822	3057.5051569014104	2894.1638192180785	3071.486421844144	3266.5222875037352	5815.116525358462	5537.04645735454	5854.211925928367	6198.103028850073	0	0	0	0	0	0	0	0	0	0	0	0	False	0	74	48	0.9953929781913756	6.945498636210851	6.5512753820874075	18.671890738165175	17.699019168339014
31022	232	218	34.5	8863.99144395556	8490.211716490927	8853.471664817878	9425.22231085464	543.25226645328	506.23215497652944	530.4065999898121	604.2792731758058	715.5014042194907	669.443528734398	700.4708598594392	790.8050535833053	0	0	0	0	0	0	0	0	0	0	0	0	False	2	68	36	0.9981154203414916	6.4221718212319825	6.104964975465678	0.8300906335177364	0.6689499615004663
33849	479	271	37.25	20047.073800159014	19341.64277303388	20026.881958409504	21153.53261478182	2895.029743875813	2768.733885825155	2887.3478440680524	3082.014871150142	5548.32542878922	5341.120921083202	5542.3333603203655	5876.572742835541	0	0	0	0	0	0	0	0	0	0	0	0	False	2	105	27	0.9975637197494508	15.912655171460667	15.313993621413864	17.738480411774702	17.013543074455225
18493	629	331	34.25	11929.236297019736	11423.220302685892	11897.449161482276	12700.88333701248	2993.8829517857207	2842.150196395117	2971.1938829494807	3234.4223084588943	5901.535148172144	5612.387004836855	5875.500420533368	6363.588842970746	0	0	0	0	0	0	0	0	0	0	0	0	False	1	74	65	0.9975136518478394	9.023481041336458	8.594052354663967	18.974239789404216	17.962609842541493
27719	49	299	35.5	15290.628599697691	14659.13646646481	15310.099774360828	16224.217011568371	1824.4657993186809	1725.893326981537	1810.802545008308	1972.7136592926988	3418.8413502241897	3260.147823746025	3407.5431879089188	3654.308619841329	0	0	0	0	0	0	0	0	0	0	0	0	False	2	24	83	0.989882469177246	11.876114748755755	11.340201179906597	10.288147719353615	9.732933627688475
10212	759	722	35.0	4671.451089439078	4392.079058369037	4601.394195267054	5140.085484280713	3835.452787626218	3662.4387156103176	3803.8504624903935	4121.020356458776	5454.831648170796	5237.074747251756	5431.770351930746	5862.570988447738	0	0	0	0	0	0	0	0	0	0	0	0	False	0	132	96	0.9971045851707458	2.864187254693515	2.6270991670859845	17.411377815755827	16.649521282406834
8858	551	552	35.5	5053.827507961201	4812.423171786513	5027.407562876252	5435.658383799892	7198.384402632394	6888.8725150546825	7196.0371402852525	7642.221934645122	12335.532739911678	11841.387138190636	12345.022411818816	13076.347969433413	0	0	0	0	0	0	0	0	0	0	0	0	False	0	114	46	0.9970457553863524	3.188689651967845	2.983822714556086	41.484585409361735	39.75573983198639
8704	121	558	36.0	3600.076946013473	3417.7494938023315	3587.5445703313	3877.0154782111913	5008.732380736157	4792.990612532198	5038.457222707785	5303.808771361742	8858.375513027817	8507.548858801165	8918.87904648789	9371.965589949648	0	0	0	0	0	0	0	0	0	0	0	0	False	0	112	72	0.997441291809082	1.9549693712710672	1.8002378228138938	29.319207689516077	28.09178583759087
12653	402	201	34.0	18665.393006716684	17493.213698677326	18804.16386928717	20000.9987056211	431.3028660761488	388.2987769850499	411.6843050698552	540.1866059830155	373.19332238769545	335.38822170047604	355.38861045936534	471.4054392797361	0	0	0	0	0	0	0	0	0	0	0	0	False	1	5	42	0.9980490803718568	14.740096645302511	13.745330814908788	-0.36752766221045896	-0.49979471244361257
27467	243	685	37.5	17247.993253386172	16520.151730222897	17246.127263414517	18339.922782914065	4235.37433503242	4068.971688460712	4225.154960783524	4492.536648778952	7042.878470245344	6802.263554396071	7054.026798199064	7415.861944204081	0	0	0	0	0	0	0	0	0	0	0	0	False	2	21	70	0.9975988864898682	13.537225349971353	12.919545211601058	22.96740768923117	22.125578820032022
13456	305	741	35.5	25000.308707937653	23623.543580330253	25147.09542786697	26762.993458737765	3105.3354482985324	2937.1408142882988	3098.057397435282	3351.166842442781	4758.019436908862	4516.203791883848	4779.269862925384	5081.27782414403	0	0	0	0	0	0	0	0	0	0	0	0	False	1	13	110	0.9982712268829346	20.11620048434734	18.947813620641067	14.973471446650057	14.127441638865449
20610	436	218	35.75	8049.7597364042895	7573.605038305876	8060.935122937737	8693.093985039042	1827.4628425427368	1709.168301720258	1809.2219048054951	2000.599478226904	3287.2211349207214	3091.958818976153	3266.339884512924	3578.956572475828	0	0	0	0	0	0	0	0	0	0	0	0	False	1	100	36	0.9983270764350892	5.731176957954681	5.327089954881739	9.827653835915084	9.144498121945162
22817	665	102	34.5	3174.8010754997385	2952.257571464171	3112.351490093818	3541.6067122310506	2358.643807836332	2267.210939815194	2346.450279055174	2501.3609020545537	4872.960413745542	4663.140810675407	4861.295934401501	5198.438755059106	0	0	0	0	0	0	0	0	0	0	0	0	False	1	125	28	0.9954581260681152	1.5940605055569805	1.4051997467359107	15.375610408873333	14.641523751922307
23050	357	294	36.0	15646.270859052249	14909.344484932366	15701.379231824372	16643.103550148993	2733.343814214157	2609.636343017137	2739.815204160273	2898.4019819562377	4948.279743987016	4740.9480493711935	4975.195003731121	5226.723491677733	0	0	0	0	0	0	0	0	0	0	0	0	False	1	127	62	0.9966878890991212	12.177929296260169	11.552539331207326	15.639126851244416	14.913744530653302
1945	351	377	37.75	19413.28390221141	18691.7670737114	19439.70769221994	20512.32579242541	3456.860330575081	3310.999016092198	3452.169976225516	3676.684404258293	6172.648314346214	5950.886046460432	6188.66015970692	6514.606731906525	0	0	0	0	0	0	0	0	0	0	0	0	False	0	22	35	0.9974939823150636	15.374791612700566	14.762478904121549	19.922771551451284	19.14690161609669
28876	429	703	34.25	5391.229023600656	5087.203289731757	5369.745693133024	5840.933326144774	2118.4676402162263	2005.756206708536	2109.854470346175	2292.3371822027143	2897.1570427608976	2738.2275802887502	2904.426453138035	3122.099960022185	0	0	0	0	0	0	0	0	0	0	0	0	False	2	37	100	0.9976109266281128	3.4750242567328633	3.2170138913059034	8.462953678158474	7.906914127563171
33763	184	362	38.75	22265.519816008884	20968.49872518877	22560.342001110774	23801.41637565927	2295.593158579149	2169.3862381494864	2305.0031735851817	2461.5994137595585	4313.568619026906	4082.7848891440913	4357.1077259686335	4610.645856064281	0	0	0	0	0	0	0	0	0	0	0	0	False	2	104	26	0.9895509481430054	17.795331548705196	16.694619180214453	13.418490833284505	12.611057903904046
351	675	354	33.0	13460.568725718203	12497.17358501691	13554.87757546826	14600.25198552901	3707.3718198125744	3434.2511121083	3723.21250233868	4036.351429866741	7372.699299613249	6803.250811203159	7418.725663720619	8061.11756793253	0	0	0	0	0	0	0	0	0	0	0	0	False	0	3	67	0.9990895986557008	10.323040899282626	9.505459015210654	24.12133738159919	22.129032892189546
1392	441	82	35.0	32458.198756554604	30624.60246017244	31783.47511953346	35688.20844749866	790.0232345626711	716.0381328696354	761.3850271947479	925.2182837704124	1003.6853140421288	913.216435707275	965.1586779404256	1174.437644529216	0	0	0	0	0	0	0	0	0	0	0	0	False	0	15	0	0.9926409721374512	26.445312537695763	24.88923751583894	1.8383470588149609	1.5218275559506693
14749	332	760	33.25	14927.801986768543	14144.927232149725	14930.793169874383	16000.555968793517	3011.1965902213506	2854.7758182728844	2997.3026025286817	3252.050426251815	4465.701893531381	4245.151230917523	4476.760891736448	4771.752372254469	0	0	0	0	0	0	0	0	0	0	0	0	False	1	28	106	0.9994018077850342	11.568203224960723	10.903819329057212	13.950752858652425	13.179121913604728
19388	105	156	38.75	10151.190813425355	9830.18843822148	10119.205086826638	10723.116117680522	3778.501301250437	3625.598668842891	3752.311691353877	4036.553857397599	7522.626785644232	7253.884395276942	7501.257831743431	7976.858320023504	0	0	0	0	0	0	0	0	0	0	0	0	False	1	85	13	0.999724805355072	7.514549020582701	7.242131488437252	24.64588211142964	23.705644878877976
18478	565	223	35.0	10987.021959884338	10517.293943296225	10958.16630399989	11707.72737444748	2605.7126218475187	2483.383305813687	2593.918165803799	2784.918370765442	5210.099056367907	4983.240145337418	5192.675257153069	5558.910759207019	0	0	0	0	0	0	0	0	0	0	0	0	False	1	74	49	0.997735857963562	8.22387417141388	7.825241148909801	16.555142614016876	15.761441276481431
25445	553	68	39.25	16467.07783316499	15139.031680538426	16056.23640224186	18630.01067020598	2062.757604238119	1884.492758202505	1990.039759762917	2430.397799842583	3942.431373322356	3639.438847038839	3819.8006317564095	4568.271553050304	0	0	0	0	0	0	0	0	0	0	0	0	False	1	155	5	0.9990065097808838	12.874504236285302	11.74746255865283	12.120009204386388	11.059942521168683
27224	476	613	38.5	25979.0241188702	24867.353544749723	26038.952661166117	27618.343447784337	2977.7479611824706	2852.3055755839205	2984.4894868248034	3182.5787153928404	4629.728235968082	4440.558893338988	4648.35146255425	4947.951544683653	0	0	0	0	0	0	0	0	0	0	0	0	False	2	18	66	0.997539222240448	20.946783861649845	20.003368554618945	14.524624639979807	13.86278614492843
38060	436	373	38.5	15536.491304589172	14949.586989263287	15548.16710896582	16461.38909917197	4170.990049767541	4011.334608029745	4170.546261187226	4434.389134431585	7616.205621879857	7325.261155083603	7620.1965138553	8101.888268613578	0	0	0	0	0	0	0	0	0	0	0	0	False	2	156	34	0.9978278875350952	12.084765265034966	11.586690990397447	24.973282287811706	23.95536762271976
37655	133	175	37.75	9108.050257774868	8703.196667058348	9140.507323654425	9708.08806844737	3799.840384016042	3626.994836280864	3811.002728136904	4048.6640320932097	7679.311791275173	7324.263859197436	7741.421562338045	8157.445467962004	0	0	0	0	0	0	0	0	0	0	0	0	False	2	151	10	0.9947360754013062	6.629291471722963	6.285713901640591	25.194069079162695	23.95187842727589
8569	329	103	38.75	12537.51298061792	11854.111192655984	12439.10756898702	13729.084958015686	3426.517664547362	3267.439861462992	3423.007137251415	3666.897400022226	6581.746760694367	6289.683177721732	6603.7743910303925	7027.830799599475	0	0	0	0	0	0	0	0	0	0	0	0	False	0	111	6	0.9933881163597108	9.539692900834979	8.9597263868111	21.35406637066411	20.33223630281361
24101	59	352	35.0	9549.406885003656	9229.821162002534	9533.771631104151	10065.985702651047	817.0757189084156	770.5572536589561	803.5495892329589	893.9056631135064	1282.0755403475473	1224.9814828169426	1272.055402638165	1371.51146618489	0	0	0	0	0	0	0	0	0	0	0	0	False	1	140	29	0.9961956143379213	7.0038472148365205	6.732631919580247	2.812338752470362	2.6125862736211785
11274	36	223	33.25	3748.544866178629	3566.442722223649	3702.488607647679	4061.971241363678	1035.0128983182565	983.0230852556032	1019.3841619367212	1116.181002443505	1743.1324733636022	1671.8837417735533	1729.6914343974893	1864.323411274887	0	0	0	0	0	0	0	0	0	0	0	0	False	0	146	40	0.9960248470306396	2.0809661474272296	1.926425806026006	4.425418453649267	4.176143636522398
4343	708	458	34.75	7351.945611162305	6968.278941294727	7323.57012380022	7937.665450605215	5194.051724438959	4922.755886560521	5160.512877803322	5605.50711392456	9768.501295955217	9296.46067867769	9803.63175699052	10490.54445118692	0	0	0	0	0	0	0	0	0	0	0	0	False	0	56	59	0.992738664150238	5.138979464793078	4.813382100270755	32.50342491049131	30.851917074178555
3426	264	736	36.0	20410.117686003832	19733.276034805043	20350.39644135089	21527.9238490467	3664.460464729087	3521.8207614245025	3637.007356031386	3902.0714123062367	5954.390725451261	5762.859428579147	5933.505792444075	6284.749021048897	0	0	0	0	0	0	0	0	0	0	0	0	False	0	44	64	0.9951037764549256	16.220751083148315	15.64635180602235	19.159163283006833	18.48906112207887
2187	397	353	35.5	15826.972443655384	15149.2787174935	15832.095350384488	16806.42535965701	2565.749217192498	2457.8144372722563	2564.7523864255563	2729.72378150284	4490.225655034035	4320.196433290165	4493.4299072804015	4753.173539867952	0	0	0	0	0	0	0	0	0	0	0	0	False	0	25	24	0.9921368956565856	12.331281057913314	11.756158670378891	14.036553069090008	13.44167927680559
17307	155	163	34.75	8982.550621262608	8580.730520180281	8982.561216049457	9575.130182069985	1862.7348344187103	1775.1318847248765	1850.7413884643024	1993.6943014938377	3555.3251776652623	3386.944974947457	3559.7049477703235	3776.605575056585	0	0	0	0	0	0	0	0	0	0	0	0	False	1	62	32	0.9972625374794006	6.522786648379812	6.181783438563188	10.76565770959322	10.176553267962314
35848	411	679	34.25	25194.30758594004	24403.921454238734	25123.13490662886	26504.060906115832	3528.9643568310853	3414.7849135671986	3505.5756765010274	3738.69524175262	5102.256956908094	4949.856548064255	5081.773073460151	5370.059534395643	0	0	0	0	0	0	0	0	0	0	0	0	False	2	128	67	0.996510922908783	20.280836947086378	19.610078547547108	16.177840183201717	15.644643546618868
6456	476	649	37.5	29223.55829689442	27870.404212550795	29226.503479428386	31210.03260590895	2033.389518683825	1950.247809566252	2027.00086931009	2181.1039667898017	2897.0397430675166	2783.65240678439	2898.723049633145	3111.173781306441	0	0	0	0	0	0	0	0	0	0	0	0	False	0	82	64	0.9959046840667723	23.70024633424854	22.55189689902924	8.462543286857969	8.065839978803194
3868	233	324	36.75	18174.61803019433	17306.155466305223	18292.11029678747	19332.372270981163	2990.604460747138	2848.483234882532	3006.4679386590387	3169.3628210540423	5716.501509052256	5463.560255174058	5763.76955384483	6036.456547545312	0	0	0	0	0	0	0	0	0	0	0	0	False	0	50	79	0.9913347363471984	14.323602194574393	13.58658450657405	18.326870699111932	17.44191621083954
32444	195	469	34.75	4746.168199853297	4544.967494615651	4722.274437087449	5064.081878759403	5938.603962867912	5737.493710180508	5941.010507210414	6242.452395856737	10927.736359191262	10555.062442068353	10939.86241739336	11489.590667451765	0	0	0	0	0	0	0	0	0	0	0	0	False	2	87	54	0.9985291957855223	2.927595666594371	2.7568473986042923	36.559189861618925	35.25533194772251
13165	137	598	34.75	18098.470996432872	17209.773551848924	18153.58451186901	19317.105734988363	1285.336244582536	1212.2074914040609	1268.134768981642	1400.0080638162394	1986.1471324315064	1882.9754662709868	1974.9220911672585	2137.0733963174434	0	0	0	0	0	0	0	0	0	0	0	0	False	1	10	78	0.9946723580360411	14.25898028327446	13.504790335228861	5.275643199359138	4.914681009003038
21072	550	359	37.75	20745.65771730393	19917.162375733467	20790.810798104107	21986.87595182793	3318.208101978674	3172.320363495711	3314.007599886404	3541.689280643675	6366.132970720224	6103.651742654351	6366.679672794212	6782.43326944047	0	0	0	0	0	0	0	0	0	0	0	0	False	1	105	43	0.9967862367630004	16.505505945802287	15.802406299884465	20.599707845728034	19.68137626753479
24257	317	692	34.75	7214.192929345106	6849.356618667222	7204.898114042393	7744.92084294426	1016.8302076079744	959.8762702272384	1003.5369244946918	1109.8922417015376	1310.6665751040557	1239.4034058798495	1300.6866518882005	1417.3373849490918	0	0	0	0	0	0	0	0	0	0	0	0	False	1	141	104	0.9986135363578796	5.022076137821666	4.712459091129113	2.912368953729299	2.6630436242840494
36105	560	607	35.75	11814.287690010107	11398.201035376183	11762.126929765238	12504.601998241813	3137.359753402749	3025.465556384489	3121.898286804628	3328.843707950577	4998.759424513707	4827.270151136368	4993.463402476961	5278.969928745466	0	0	0	0	0	0	0	0	0	0	0	0	False	2	131	90	0.997122287750244	8.925930311921352	8.57281984181334	15.815737898923347	15.215755887926731
4180	606	447	35.5	7805.5827695141825	7429.418260062126	7790.60938872284	8379.777572253135	5323.824870572839	5100.206837023862	5355.946132088095	5629.782711707194	10285.6065115856	9859.28629500433	10358.554461239442	10887.23632542292	0	0	0	0	0	0	0	0	0	0	0	0	False	0	54	76	0.9958608746528624	5.523957037277408	5.204726354698973	34.31259828361585	32.82105041105519
15197	295	370	35.25	7803.843400357121	7337.836704843175	7847.121816940207	8389.481975182835	5600.384686243043	5271.482512657868	5639.3370149502925	5994.133036308948	10349.463230121157	9757.030189813908	10440.6927556244	11032.090758412767	0	0	0	0	0	0	0	0	0	0	0	0	False	1	33	62	0.9978883266448976	5.522480927784587	5.127005991268816	34.53601098837614	32.463291453771404
4317	354	222	34.0	1737.7636026702664	1617.7513655494708	1708.0292608135526	1923.4447449270565	4512.271976784094	4265.317941676616	4541.287469673856	4806.966600115032	8567.297220906006	8128.7007285556065	8633.86549603417	9113.579280668648	0	0	0	0	0	0	0	0	0	0	0	0	False	0	56	30	0.9891740679740906	0.3745237289206654	0.2726757676931601	28.300824815618014	26.766326474620154
18745	142	430	34.25	13770.42512241283	13264.531348470027	13737.33023707862	14585.61461599964	3213.738729411155	3089.076471546693	3191.8124438394766	3413.6589560474376	6017.654299093654	5792.929262337224	5987.510937991591	6369.0264250024575	0	0	0	0	0	0	0	0	0	0	0	0	False	1	77	24	0.9960411190986632	10.585999436126535	10.156674471357299	19.380500777704103	18.594265132645802
7153	357	429	38.25	32547.89108787664	31242.044263620715	32726.67041668562	34459.72860821489	885.088746725209	829.3074434623898	869.8721004012576	971.3315456411189	1213.5262926242838	1143.95128721324	1200.4320514788417	1324.9544616049575	0	0	0	0	0	0	0	0	0	0	0	0	False	0	92	40	0.998063623905182	26.521429617937308	25.413227321933007	2.572508501333828	2.329089476694502
5888	456	392	35.0	17253.932054806228	16587.942593922773	17244.627224896132	18237.66751201896	2067.8074058025886	1960.4324128391477	2050.8496930353067	2230.3118242724363	3586.2187491198542	3434.539078229972	3571.551042212043	3839.713394856705	0	0	0	0	0	0	0	0	0	0	0	0	False	0	75	74	0.9972665905952454	13.542265292824505	12.97707568868678	10.873743695166258	10.34306867290074
7350	465	86	34.5	17784.55483955155	16806.014376082476	17435.93962732782	19477.514925871827	1089.0530228080893	1017.6607931995902	1061.3452766145097	1224.2502091823685	1715.375801189664	1611.6169955127066	1677.0227886048292	1896.273194366181	0	0	0	0	0	0	0	0	0	0	0	0	False	0	95	0	0.9979737997055054	13.99257644528454	13.162141536529106	4.328307400219997	3.965291010549444
10761	287	240	36.0	17366.350735643868	16696.393617929243	17365.36633719905	18349.187379267198	758.4255245107695	699.2578613612959	738.5636367168662	851.124011206222	1143.779166352287	1066.9170190327843	1121.3756959376512	1272.26867704935	0	0	0	0	0	0	0	0	0	0	0	0	False	0	140	18	0.99349182844162	13.637669009327805	13.069112267231487	2.328487284975712	2.059573056055973
37627	99	576	35.25	6452.946354191909	6210.295656852345	6425.735300152179	6845.760399642879	5338.846166863507	5146.36874865967	5338.680452686034	5642.691116737699	9496.01394127307	9228.282558399796	9521.334884920438	9944.093644931892	0	0	0	0	0	0	0	0	0	0	0	0	True	2	150	80	0.9974564909934998	4.376046920045012	4.170122262632017	31.550085335288777	30.61338527038292
1480	686	163	39.0	26855.20614086056	25666.190169377653	26919.9688114046	28669.668034741306	1002.8796405291882	935.1598628795008	983.8767457322776	1111.343858341025	1571.0932123614418	1451.116633569576	1542.2424420576829	1759.7946785376448	0	0	0	0	0	0	0	0	0	0	0	0	False	0	16	12	0.9989067316055298	21.69035264050772	20.68129843513876	3.8235122250344573	3.4037554227670217
31522	162	456	34.5	8230.01674612886	7899.68158936148	8228.230582232245	8724.6496039181	3408.246635385586	3240.979327225523	3393.997540519755	3654.294698422751	6362.099635494034	6089.460942660156	6358.819270518151	6777.943379280599	0	0	0	0	0	0	0	0	0	0	0	0	True	2	74	70	0.9992847442626952	5.884151432707081	5.6038136684450714	20.585596592397874	19.6317275370312
26448	538	369	35.0	17283.89585741769	16762.005176466922	17188.657495885782	18169.95764205572	3901.1341821091296	3782.095459517392	3881.085765999958	4102.90081426176	7519.915452951832	7299.373262768514	7481.317536760724	7897.621373393721	0	0	0	0	0	0	0	0	0	0	0	0	False	2	9	23	0.9918835163116456	13.567693968098087	13.124793284687197	24.636396090472005	23.864794787546018
2740	312	714	34.5	8450.914896279159	8052.777532535696	8407.639387679614	9074.395550626188	3520.7330460824087	3360.200570697381	3507.9160810706826	3765.8258009709366	5382.107262382057	5144.807141677876	5391.414933315657	5719.309778653827	0	0	0	0	0	0	0	0	0	0	0	0	False	0	31	89	0.9987260699272156	6.071615867763736	5.73373799998471	17.15694019190508	16.326708651320285
26388	267	596	35.0	11889.870887294885	11463.111840817492	11813.093317231942	12583.831175813048	5046.213858467228	4900.39182807162	5022.306647212303	5301.044768100193	8487.550166389568	8274.397799596501	8467.912214066937	8890.218023302972	0	0	0	0	0	0	0	0	0	0	0	0	False	2	8	45	0.9924952387809752	8.990073725386452	8.627906167628417	28.021817288222707	27.276070436780905
4393	671	532	36.0	24349.89436787615	23299.02832259688	24444.19233439552	25905.298970929827	1604.308646193694	1509.8027840106097	1583.5254095870382	1757.2350380489124	2430.593089118396	2292.3288668154173	2412.4283937092505	2664.217116620685	0	0	0	0	0	0	0	0	0	0	0	0	False	0	57	14	0.996791124343872	19.56422865149398	18.672414893142175	6.830606805074391	6.346867825297556
25026	615	205	36.75	6786.324332020693	6397.843915770349	6780.002428744232	7355.050549956923	4406.600505954452	4168.1418833338375	4404.545271720911	4746.065804197531	9304.968161825764	8750.83128136685	9299.890482663268	10082.057444407064	0	0	0	0	0	0	0	0	0	0	0	0	False	1	150	17	0.996639609336853	4.658966963655519	4.3292844302644795	30.881681832913465	28.94294739572467
834	420	663	36.75	12822.59666026586	12200.663695637022	12795.883645753407	13751.241009546682	5939.606542506366	5670.006811738204	5952.485227599181	6358.451283131069	8812.905124488554	8485.617534623843	8864.820425425125	9325.334383576284	0	0	0	0	0	0	0	0	0	0	0	0	False	0	8	47	0.9955410957336426	9.78162815883832	9.253826944668226	29.16012243234926	28.015055674096768
17150	566	508	34.25	1476.0974345981476	1363.6643030010923	1445.6949526876704	1660.7249997043232	4703.876866251357	4482.6522142712765	4717.289172687176	5024.449962119814	8544.071785804792	8124.679306085148	8583.984463907695	9144.51386553423	0	0	0	0	0	0	0	0	0	0	0	0	False	1	60	74	0.9944219589233398	0.15246165942074508	0.05704567933149756	28.219567002905517	26.752256899926792
20116	289	703	35.0	13980.314641482164	13350.298379982976	13954.835374281316	14895.663704898823	1397.644882358388	1325.5679657482754	1380.7378665926476	1507.1964078274575	2000.1149919804463	1917.442072957487	1994.1205085854515	2127.8858624248437	0	0	0	0	0	0	0	0	0	0	0	0	False	1	93	92	0.9967303276062012	10.764121435291646	10.229460359777468	5.324511937889805	5.035267816473461
9791	177	384	37.75	18076.267743286484	17304.920189640223	18171.983673807765	19136.563391831183	2539.4431227954688	2429.9606908352403	2538.519234519559	2710.023875089358	4767.982831093092	4567.656039802566	4788.047440799913	5067.418692593515	0	0	0	0	0	0	0	0	0	0	0	0	False	0	127	24	0.9959548711776732	14.240137570899206	13.585536193394491	15.008329937570668	14.307455365488703
4385	564	164	34.5	13417.049664513745	12927.342639939056	13381.200191180347	14214.9009899479	2196.0325059295483	2088.362230585588	2174.52911744886	2364.861523293896	4371.592616215938	4181.804728805175	4346.770072870825	4684.958637384357	0	0	0	0	0	0	0	0	0	0	0	0	False	0	57	5	0.9954028725624084	10.286108601672442	9.8705204645934	13.621496851293195	12.957494280701185
33941	332	396	35.75	20058.33511210975	19431.15477965757	20061.186443243027	21054.827024755188	3466.7959297262737	3330.4525019362154	3451.8917165208263	3692.8965263605455	6208.63249226177	5982.891849501075	6206.281285512425	6586.537534751756	0	0	0	0	0	0	0	0	0	0	0	0	False	2	106	34	0.9963305592536926	15.92221204408004	15.38995766973695	20.048667818924116	19.258878917613583
8335	522	225	36.5	8081.795220195602	7664.832963822068	8068.205809770977	8706.703990798176	3265.845339846474	3099.7329619819816	3270.0016454504653	3487.557165993199	6510.807151765142	6181.528937872577	6531.977451404601	6944.745195525878	0	0	0	0	0	0	0	0	0	0	0	0	False	0	108	9	0.9974856376647948	5.758363758145715	5.404510211713439	21.105873067453725	19.953841800087346
21050	74	190	38.0	17435.170314941563	16764.380991772687	17457.013732433377	18468.31102937853	2673.787609273087	2560.419069801802	2664.082819972613	2848.8013676661635	5166.601759902667	4953.361369600282	5162.833791425911	5498.3119303546455	0	0	0	0	0	0	0	0	0	0	0	0	False	1	105	18	0.9972132444381714	13.69607250227286	13.126809511956601	16.40296052768483	15.656905712245655
18541	244	762	33.5	17006.664294721737	16247.858344678556	16982.97463515395	18137.673177190078	2371.7668060289875	2234.1530697744424	2335.215631368794	2586.2843664788097	3860.917146452799	3678.942301145808	3825.49640617116	4158.980736040057	0	0	0	0	0	0	0	0	0	0	0	0	False	1	74	116	0.9989860653877258	13.332422381417485	12.688464391521748	11.83481894846631	11.198151526138108
17894	384	208	34.75	5512.519183275219	5211.638660824514	5495.595836045257	5949.206521292322	1719.013136289797	1628.332576362147	1706.7107829671452	1854.6711246173988	3024.1172603091013	2875.101803189641	3017.062490006572	3247.6741826526136	0	0	0	0	0	0	0	0	0	0	0	0	False	1	68	32	0.9973441958427428	3.5779567224228335	3.3226155295590853	8.907143831518848	8.385789977302048
17006	690	375	35.25	9403.562521819536	8843.797529594283	9398.658623067337	10192.189216335511	3429.4248831196146	3250.7127857324963	3430.7922736433216	3677.990586113548	6706.867973708163	6335.573056843409	6730.057193732159	7235.696844432361	0	0	0	0	0	0	0	0	0	0	0	0	False	1	59	8	0.9974111318588256	6.88007691104762	6.405034327121038	21.791822479392675	20.492789213311006
31944	326	258	34.25	4685.423641662219	4440.829051623789	4664.259702356439	5054.541006611731	4816.412380333296	4578.687673864997	4802.736696907396	5148.647890715499	9185.543811979827	8760.708234316297	9219.860494253317	9756.915964255782	0	0	0	0	0	0	0	0	0	0	0	0	True	2	80	40	0.9980335235595704	2.8760450117957292	2.6684706767084045	30.46385708987623	28.97750345848253
25584	421	546	38.0	15532.666061687652	15062.023805666862	15487.833373314128	16330.067186976454	4860.889785941326	4710.725445987532	4862.428490338145	5112.574387570501	8073.442104792805	7832.756624407145	8053.920316213613	8534.887942650479	0	0	0	0	0	0	0	0	0	0	0	0	False	1	156	60	0.99822998046875	12.081518986154858	11.682110097584735	26.572995547518026	25.730919797265546
4897	310	176	35.5	12501.202471701454	11874.31183104846	12519.449088735086	13366.606914902874	1200.2052466881462	1132.1167832376557	1191.8190608152267	1298.800114299922	2058.966009703037	1942.6149464038533	2054.044553365202	2224.2799494865685	0	0	0	0	0	0	0	0	0	0	0	0	False	0	63	32	0.998301088809967	9.50887811566809	8.976869587247377	5.530411416422806	5.123339046442938
10919	427	503	35.75	2956.749331519681	2807.295268035923	2924.55011598537	3201.640010017692	6099.978412304704	5880.823263478185	6122.647442202615	6438.864412435356	10268.990590038926	9961.41640221757	10305.655051152144	10808.64546908258	0	0	0	0	0	0	0	0	0	0	0	0	False	0	142	22	0.9962199330329896	1.4090116630450482	1.2821779998439702	34.25446488653626	33.17836854473385
36890	521	94	35.75	8691.609748306433	8107.660269274449	8549.150807640475	9637.063783746931	797.2072976958476	738.8596726866516	775.8633240082529	899.9611044195537	1137.1771444634696	1060.1300720532806	1116.7062926786675	1268.8386977814073	0	0	0	0	0	0	0	0	0	0	0	0	False	2	141	52	0.9972573518753052	6.275880703959229	5.780314040707971	2.3053890801056007	2.0358278618692203
22020	47	546	36.75	2898.867509393013	2721.821193122925	2886.7773713018705	3179.26811046528	5656.232611542197	5262.007240137458	5658.942739980228	6159.0645481662095	10202.86503962521	9583.074905964935	10276.78947479753	11038.28196059555	0	0	0	0	0	0	0	0	0	0	0	0	False	1	116	4	0.9859257340431212	1.3598904590981487	1.2096407280078179	34.02311431903936	31.85468171992792
31706	208	471	35.0	24837.22306124157	24047.52089866897	24861.437464997496	26065.182162906352	641.9964347064293	601.9693718129245	629.3275691613749	702.5423607042	848.0234570689005	800.6747936227744	834.2163701238239	925.0975960823472	0	0	0	0	0	0	0	0	0	0	0	0	False	2	76	69	0.9951698780059814	19.977798426190994	19.307620474637464	1.293739736485454	1.1280830411544285
24384	192	307	34.75	4158.084285875144	3959.128084094568	4135.987384929646	4465.676801828225	5035.138274101501	4818.648468672701	5042.745307861391	5323.637503408668	9861.397935075856	9472.240780059345	9900.736963885667	10364.681497000129	0	0	0	0	0	0	0	0	0	0	0	0	False	1	143	51	0.9973394870758056	2.4285203297261786	2.2596768516688175	32.8284383137016	31.466911217212175
24049	482	592	38.0	18917.819968789336	18041.23998898741	18987.3629518164	20160.56861755175	1157.4182175784997	1094.1092279202917	1147.8976021689243	1253.8170220986103	1608.395393507259	1520.2042570260587	1600.719879059456	1758.3749288814306	0	0	0	0	0	0	0	0	0	0	0	0	False	1	139	66	0.9926126599311828	14.95431789525784	14.210411390908513	3.954019732691697	3.6454692655051013
20847	276	510	35.5	14423.746245944116	13693.424576975622	14474.075875926104	15378.23421121278	2725.411736908271	2608.606916327609	2730.820507389611	2891.677421789596	4669.55575845458	4463.316707526038	4697.515507318964	4947.3147099163525	0	0	0	0	0	0	0	0	0	0	0	0	False	1	102	89	0.997593343257904	11.14043810050666	10.520653195157026	14.663967448797258	13.94240791282635
9116	313	310	39.25	7233.118474019579	6861.365544211202	7250.042413341416	7762.576829762452	4870.704205490674	4609.9284165148765	4896.90620611113	5205.052725837706	9132.38650556627	8688.82098159828	9234.25621090229	9685.557397844806	0	0	0	0	0	0	0	0	0	0	0	0	False	0	118	21	0.9978474378585817	5.0381372344769595	4.722650423384308	30.277877949764115	28.725994675447023
32713	336	150	37.75	21597.42074507706	20698.1534067563	21637.95923182391	22972.9114090784	2208.9203309077348	2115.556455631572	2206.38081483033	2341.1666454354654	4112.463559464048	3956.808349960493	4126.824884930426	4341.597206368378	0	0	0	0	0	0	0	0	0	0	0	0	False	2	91	8	0.9963913559913636	17.22835163144969	16.46519158041033	12.714893368079649	12.170309302961186
31088	410	65	34.75	3408.1505031742063	3100.729891020335	3303.436264454157	3927.590490969965	2321.204682568191	2133.564673966897	2253.539037173882	2655.820609237231	4175.806670407576	3861.847210389479	4063.828255948878	4749.077581454065	0	0	0	0	0	0	0	0	0	0	0	0	False	2	69	14	0.9988172054290771	1.792091673314719	1.5312002564197158	12.936509136449347	11.8380729224327
31413	196	164	34.75	4220.49907835024	3968.222153695988	4200.7889034404725	4584.0275819657445	2867.8789842283663	2739.408791209168	2871.051835456411	3039.015512062613	5742.090032584452	5457.368975553192	5777.698704545973	6089.819437795236	0	0	0	0	0	0	0	0	0	0	0	0	False	2	73	23	0.999321699142456	2.481488422951772	2.267394501721732	18.41639614583477	17.4202550519553
3482	190	494	38.5	12150.53687523615	11554.696744443014	12193.149104332926	12967.476829730496	4274.186063223556	4093.1705846971663	4298.540189300008	4535.543372826995	7782.422180573485	7465.129991075132	7842.624176600242	8242.79456208615	0	0	0	0	0	0	0	0	0	0	0	0	False	0	45	53	0.9988234639167786	9.211286995550308	8.705629372671986	25.554816882844392	24.44472059414032
30019	579	120	35.75	8901.851311586051	8392.170321154576	8860.317143430653	9731.389840179678	2876.6312416319943	2746.477302178246	2872.694968802776	3075.451409739522	5984.138490071347	5697.93918399162	5991.805501234945	6411.475523921478	0	0	0	0	0	0	0	0	0	0	0	0	False	2	56	21	0.9972004890441896	6.454301464200205	6.021762491531837	19.26324048438456	18.261927505293926
25297	497	313	36.0	12219.42424938891	11747.648124876796	12205.750404988426	12944.985371689983	2006.180109504307	1922.674267172138	2000.883899381244	2139.9585243059096	3656.430032538591	3504.459867429613	3658.846679973028	3895.7863624541783	0	0	0	0	0	0	0	0	0	0	0	0	False	1	153	18	0.993908941745758	9.269748022359709	8.869376880298509	11.119388837807545	10.58769747613885
18961	740	87	36.5	14204.662252844962	13382.50564928616	14056.848500708851	15534.68300996783	2943.6650978465723	2783.8445260126086	2902.5770101015582	3205.3680277197336	5984.716184905361	5708.43532399633	5936.360624848787	6470.979172550501	0	0	0	0	0	0	0	0	0	0	0	0	False	1	80	0	0.9916957020759584	10.954513243425039	10.256792945136517	19.265261640002215	18.298649890686928
5211	136	236	35.0	1582.556945277389	1481.9714158860995	1551.0208669029169	1747.5690821124622	1461.6405469322267	1383.251856213739	1445.650136301049	1586.3982831602832	2708.8153784343103	2590.790443619646	2695.8747336410506	2901.9523522925438	0	0	0	0	0	0	0	0	0	0	0	0	False	0	67	23	0.9848641157150269	0.24280814721302835	0.15744659289768922	7.804010944938821	7.391082273989047
36098	485	508	36.5	17533.780221780777	16936.47723173796	17509.910971526628	18501.6222529594	2651.003250965551	2538.6425212523	2633.2783621203675	2828.738155359989	4516.983562417776	4348.655965782395	4495.875485318945	4806.429528200103	0	0	0	0	0	0	0	0	0	0	0	0	False	2	131	79	0.9963152408599854	13.779757451485994	13.272858378271298	14.1301697878852	13.541249396851173
33887	374	599	37.0	21024.925460350263	20124.343596364037	21042.3290814732	22413.5198216292	3800.2426925849695	3641.024436940139	3795.350620721848	4044.276073607825	6003.418598556522	5760.2711051125625	6009.642593479261	6380.885918544275	0	0	0	0	0	0	0	0	0	0	0	0	False	2	105	66	0.9924898743629456	16.742505529746776	15.978229911143464	19.330694955637203	18.48000546811284
5643	162	532	34.5	6201.039365822668	5941.310872938642	6192.114271475097	6605.625488465581	3121.1050489204176	3001.5266395890776	3116.636913404549	3308.209669864585	5526.053069374742	5317.805024359575	5537.060016178108	5844.673101512088	0	0	0	0	0	0	0	0	0	0	0	0	False	0	72	75	0.99831885099411	4.162266943936872	3.94184927564272	17.6605570832308	16.93196876762584
25793	565	143	32.75	9955.975072130675	9333.026393822804	9942.462222080334	10803.53646160916	2679.0149011986764	2519.419509709185	2677.781713376257	2891.622779003881	5298.851738167309	4979.654009953802	5312.861285288644	5703.154493290938	0	0	0	0	0	0	0	0	0	0	0	0	False	2	2	25	0.9996089935302734	7.348879871107825	6.820216675110857	16.865657735217365	15.748894621656943
8228	543	561	38.25	19900.022199255985	18866.98218702397	20053.279022147883	21323.36792357293	4058.1016826264777	3830.676924715626	4071.431268160232	4382.984892351679	6897.890773814131	6546.138269905269	6941.329500799435	7434.341300652767	0	0	0	0	0	0	0	0	0	0	0	0	False	0	106	44	0.9964927434921264	15.787860349644792	14.911174591288598	22.46014558495275	21.22948450328872
2214	175	203	36.0	12896.230491548577	12409.675419217729	12872.233173821229	13646.67063188508	2571.5607893215843	2479.0319936650585	2566.106122065027	2717.321674856077	5079.477597530766	4911.370437010413	5089.570666804582	5333.8185570654	0	0	0	0	0	0	0	0	0	0	0	0	False	0	25	62	0.9906085133552552	9.844117249729663	9.431204005791713	16.098143036090065	15.509993875238465
11476	675	494	36.25	8520.870844555731	8123.20498449692	8489.364144224068	9143.886858224076	4455.713679827418	4236.320447574364	4411.14019980618	4815.357312075805	8134.61900198193	7763.081920327697	8094.665390526055	8753.734384443276	0	0	0	0	0	0	0	0	0	0	0	0	False	0	148	79	0.9974722266197203	6.130983736229802	5.793506008387711	26.787032478686893	25.487151961261027
24033	225	441	38.25	22986.97447873904	21989.78580262277	23152.10696555493	24376.990669372204	980.389608086996	925.4395134928542	968.3053192766904	1066.844601947079	1548.137269153831	1469.9790156989125	1542.705794548005	1672.1695105619292	0	0	0	0	0	0	0	0	0	0	0	0	False	1	139	49	0.9936222434043884	18.407591500523157	17.561330851958022	3.743197271808663	3.4697484131113465
26640	96	339	36.0	19170.203476002534	18179.375360144462	19350.22976838722	20401.904993090087	812.038897188348	760.3568492132691	797.6877957055884	892.5291637600669	1269.3390593123183	1202.637950915617	1257.7676704776732	1373.3062371469298	0	0	0	0	0	0	0	0	0	0	0	0	False	2	11	50	0.9986637234687804	15.168502267400152	14.32763948583678	2.7677781840217306	2.5344139370142877
11650	609	128	36.75	10414.210671292023	9890.657222256556	10339.81629174317	11312.492191408925	3493.3035996521853	3337.3880671219804	3490.6409413373094	3730.023271118031	7419.002338520425	7098.850847686129	7417.758182057245	7923.441214864536	0	0	0	0	0	0	0	0	0	0	0	0	False	0	151	11	0.9938596487045288	7.737759894146413	7.2934481084722576	24.28333579614523	23.16323579507013
37862	180	422	35.5	11602.238683071491	11079.568183976267	11587.915722395712	12371.135589160636	2735.516103939128	2615.326968317761	2721.98405269273	2923.565276923964	5115.928341329661	4908.989290665483	5110.748349320637	5430.241429760842	0	0	0	0	0	0	0	0	0	0	0	0	False	2	153	66	0.9975625276565552	8.745975671001881	8.302413197676508	16.225671657187327	15.501663062795375
19073	669	631	37.75	31523.035640511785	30089.38986577132	31503.91272182879	33761.9501939236	2262.222474856603	2138.6993762913435	2235.414834891986	2481.445655471054	3294.3552918260857	3124.188144731196	3281.103238245533	3582.479930750903	0	0	0	0	0	0	0	0	0	0	0	0	False	1	81	22	0.9971203207969666	25.65168966165308	24.435031237622734	9.85261379826461	9.257257452594535
17514	227	241	33.75	3748.812135072428	3553.4151808892425	3723.489598833434	4037.702978012009	2330.129636124805	2226.872357887168	2316.664831696536	2489.74411221079	4495.123700550975	4301.736399586003	4492.373777333416	4772.662921157778	0	0	0	0	0	0	0	0	0	0	0	0	False	1	64	41	0.9986743927001952	2.0811929642301323	1.9153700290773528	14.053689646447474	13.377093965276991
31943	258	256	34.5	4646.990328969096	4418.403482522112	4618.814473562227	5004.27331289445	4655.634786303034	4448.207692377991	4660.059195076978	4949.538923973307	9220.839152105204	8831.897156087003	9249.8903075472	9748.712730989488	0	0	0	0	0	0	0	0	0	0	0	0	True	2	80	39	0.9991337060928344	2.843428716700139	2.649439296682771	30.58734335073779	29.226569021613628
5421	716	705	35.75	10440.371700815012	9839.10061263781	10430.542680985129	11344.371693384395	3169.9221285836607	2983.274496484893	3166.913806249845	3451.01319268338	4520.725614712584	4252.122433573333	4545.106642186774	4936.720141428828	0	0	0	0	0	0	0	0	0	0	0	0	False	0	69	90	0.9948033690452576	7.759961359467381	7.249694773783676	14.143261942379043	13.203511755057345
1632	481	170	38.0	24051.69392307837	23244.16792724441	24007.889898318743	25377.564565493823	1730.9463999208078	1655.8249553009096	1715.6736129001652	1853.5867356310516	3154.711383905418	3045.1836511240463	3138.505968662775	3347.314851829393	0	0	0	0	0	0	0	0	0	0	0	0	False	0	18	17	0.9987717270851136	19.311161897066096	18.625857812357484	9.36404777283564	8.980847890534713
1884	399	541	37.5	16095.562047629845	15581.739732191429	16050.429328454038	16974.782205049865	4664.120666605027	4507.026183380413	4655.055120964766	4919.706497059503	7686.529315825681	7438.565986766842	7668.948428383302	8134.675512776563	0	0	0	0	0	0	0	0	0	0	0	0	False	0	21	54	0.9971558451652528	12.55921867684269	12.123165183331645	25.21932071624149	24.351782275543908
30998	191	754	33.25	6684.54775491342	6366.374259367785	6641.137513144669	7179.027465132332	703.6184593622188	641.6007363248674	681.9672440103703	803.6795294222067	941.2882697602038	867.868908386711	918.6353548750797	1059.478862532245	0	0	0	0	0	0	0	0	0	0	0	0	False	2	67	87	0.9992288947105408	4.5725946309020165	4.302577817488774	1.6200412524445584	1.3631721479494403
27389	529	651	39.25	18575.096477212526	17743.416368470578	18561.63798572947	19847.236932469237	5326.145376782568	5096.903253767808	5304.218064737524	5739.60297124556	8275.824625937075	7917.990335349836	8272.80560332431	8862.951017638688	0	0	0	0	0	0	0	0	0	0	0	0	False	2	20	72	0.9986456632614136	14.66346681440734	13.95766442707596	27.28106241161584	26.029123249230594
18028	444	552	35.0	6002.938500533614	5702.719263097128	5990.903093709443	6442.131551982161	2968.2862765624614	2827.681925263297	2969.0643053820977	3167.8787209981333	4862.262269996299	4631.653380426484	4862.600479223582	5201.627384571219	0	0	0	0	0	0	0	0	0	0	0	0	False	1	69	88	0.9957066178321838	3.9941493441725506	3.7393693485008908	15.338181281825381	14.531360058591495
7338	362	606	34.75	18696.9399924174	18090.077001792743	18631.29316803248	19715.96875311053	1362.6226960305569	1300.1401804394134	1344.468176042509	1465.3428743186882	1909.5766876816915	1824.2258759469712	1891.334419583413	2051.9073360646094	0	0	0	0	0	0	0	0	0	0	0	0	False	0	94	94	0.9984543323516846	14.766868883314016	14.251856749365237	5.0077495374458785	4.7091363900677745
27193	343	358	38.0	24584.63163717645	23794.965070443035	24616.504407241904	25785.41861325315	2490.37030763051	2397.042586145744	2475.332902610298	2643.842285383736	4385.120767000465	4251.509427044561	4380.035499993118	4608.23910692967	0	0	0	0	0	0	0	0	0	0	0	0	False	2	18	35	0.9968631863594056	19.76343760614653	19.093289862876222	13.668827200025309	13.20136705595959
7698	642	730	35.75	14494.445968914735	13747.070843393238	14420.266236352492	15709.00385795169	3308.6676987833366	3157.671023521775	3310.3905210221733	3549.157826967283	4795.697418014335	4549.369687729718	4815.431043321926	5189.295417998729	0	0	0	0	0	0	0	0	0	0	0	0	False	0	99	64	0.997896671295166	11.200437170740301	10.566179909708662	15.10529374916931	14.243477706277808
16067	403	128	35.5	6467.086731123983	6047.107842205586	6455.21694600917	7063.768113761008	4646.464664481706	4379.235144933909	4677.721488485251	4964.085272397182	9000.221730066656	8501.735330961883	9064.772260787144	9621.363794007511	0	0	0	0	0	0	0	0	0	0	0	0	False	1	48	52	0.9981424808502196	4.3880471009938145	4.031633500005122	29.815478837414425	28.07144630232255
7290	114	482	37.5	17482.383345833452	16706.33948456948	17554.870020008668	18633.700245036904	1163.2094061937116	1102.2021097170211	1150.510673299938	1259.2211385601793	1861.2125271851664	1774.445682340243	1857.1679499374147	1992.60902222975	0	0	0	0	0	0	0	0	0	0	0	0	False	0	94	30	0.9930173754692078	13.736139674213588	13.0775527918334	4.838539967054738	4.534972606644149
13978	335	148	37.25	22178.91707650745	21290.664948435413	22206.91813220672	23553.10970199669	2186.297977223056	2097.5786908514974	2183.473178604848	2318.3664111209305	4027.78851682796	3871.261300019412	4040.723820415985	4252.633880887463	0	0	0	0	0	0	0	0	0	0	0	0	False	1	20	10	0.9971650838851928	17.721836439651774	16.96802440789144	12.418644504454004	11.87100958556405
14889	387	263	34.75	8126.340988817308	7701.051647403179	8136.6117326147505	8694.218640642923	1865.1609375161995	1765.257959734008	1858.7698414967767	2005.7810368084213	3298.51937109808	3126.491395950295	3304.578489778197	3517.842657833789	0	0	0	0	0	0	0	0	0	0	0	0	False	1	30	46	0.997238278388977	5.7961673673798835	5.435247069633747	9.86718248006235	9.265315736772022
20997	364	442	35.75	22465.203157481865	21775.280395520836	22462.93207582533	23570.635375576243	3256.609908273268	3149.0978320207028	3249.940007874437	3424.785053683915	5605.827061156956	5433.889681301816	5603.063434118803	5883.749384938173	0	0	0	0	0	0	0	0	0	0	0	0	False	1	104	44	0.9890936613082886	17.96479211129473	17.379291595714356	17.939658854858255	17.338109073351003
23005	554	202	36.5	16923.586856107097	16098.479503975184	16924.50933209336	18078.85798665581	2404.538039244031	2284.9567956056203	2388.7810762465883	2588.0632802525565	4755.628699431197	4525.613072302224	4741.704596444635	5113.058420124089	0	0	0	0	0	0	0	0	0	0	0	0	False	1	127	6	0.9959270358085632	13.261919006512576	12.561694565867606	14.965107078130876	14.16036147621893
17535	221	381	34.0	1961.8195012986796	1842.979810621025	1939.1671029519807	2153.208657312323	2958.4363678951977	2827.95542660726	2969.8653869450154	3130.88507762394	5577.941921981774	5328.507142749935	5612.968871256003	5900.804140307897	0	0	0	0	0	0	0	0	0	0	0	0	False	1	64	64	0.9965484738349916	0.5646679760721611	0.46381509224295714	17.84209833955749	16.969411800576612
32426	397	305	35.5	7275.824776717305	6916.672941535722	7275.638753548404	7783.957761449521	5328.676684050825	5086.604686911364	5363.410739355248	5620.729302262118	9811.865463644624	9428.126753973182	9891.628073631284	10315.41614503903	0	0	0	0	0	0	0	0	0	0	0	0	False	2	87	35	0.9943285584449768	5.074379787450539	4.769586850814056	32.65514122500526	31.312571405962906
10234	256	87	34.75	3337.4716296840725	3117.4678073158675	3268.6186621707334	3709.558828342609	1868.4920709316928	1735.4050181460389	1828.374624096876	2077.2478443840137	3469.397090892742	3277.032674737716	3417.939159478816	3781.769883131264	0	0	0	0	0	0	0	0	0	0	0	0	False	0	133	30	0.9978591203689576	1.732110296919065	1.5454048299765006	10.465024875320093	9.79200791644053
38027	55	57	38.5	16744.763113154193	15237.731734535642	16317.777711337952	19330.81360167906	2442.321578959846	2220.270260534676	2369.133474470908	2849.920240736276	4460.855792922735	4071.163927896247	4298.8335711135815	5204.526852250627	0	0	0	0	0	0	0	0	0	0	0	0	False	2	156	0	0.9993433952331544	13.110160868544588	11.831224010933258	13.933798018670863	12.570400155685277
7293	713	477	35.25	25092.761357859712	24168.802736207545	24994.84685472685	26692.250812844497	1508.6197237599365	1419.160165013736	1480.5894210390236	1658.255354095522	2343.704078600079	2218.265043860872	2318.33602741746	2541.763119261824	0	0	0	0	0	0	0	0	0	0	0	0	False	0	94	33	0.990020215511322	20.19466009922115	19.410545877776116	6.526612028972114	6.087743971290735
1292	388	344	36.75	20155.46492423054	19194.85968432387	20290.824655714165	21400.520673746287	3246.0594581304485	3087.8087223233338	3261.3258854021947	3449.6987416182405	5798.909120802912	5534.004844929055	5841.874233073142	6141.310920282459	0	0	0	0	0	0	0	0	0	0	0	0	False	0	13	87	0.9936021566390992	16.00464091613711	15.189426671522384	18.615186601592868	17.688377612142673
25337	230	63	36.0	13736.151428030653	12694.647520829163	13334.542146970998	15547.8799961615	2074.912283056065	1899.7953510605892	2013.3587478450945	2369.2126896914374	3865.06046333316	3562.213585062176	3746.4125506345063	4400.858995716922	0	0	0	0	0	0	0	0	0	0	0	0	False	1	153	72	0.996422529220581	10.556913186421468	9.673044573488395	11.849314989793662	10.789757878899264
24525	222	654	33.75	4456.300977122132	4265.83371039514	4413.439943653867	4779.049487307791	3779.972198193149	3638.088069267154	3765.25590956281	3989.8617589314017	6338.42882566617	6135.222762543032	6327.468678499493	6659.841261267917	0	0	0	0	0	0	0	0	0	0	0	0	False	1	144	90	0.9991366267204284	2.6816008716458093	2.5199614983442826	20.502780566632865	19.791832412277707
37455	514	327	35.75	8035.699927899149	7693.513526907082	8008.906289117986	8572.687420159878	2815.556040030316	2704.525479683446	2814.2399481099483	2985.6650396587684	5372.335444123033	5165.557265055977	5377.914543477056	5688.779121062478	0	0	0	0	0	0	0	0	0	0	0	0	False	2	148	12	0.9970794916152954	5.719245151116881	5.428849870294467	17.122751959284592	16.399306199304686
21631	249	615	34.75	11903.87433147872	11434.45438460435	11829.42565035854	12624.825405729212	5137.815691312933	4989.598364253281	5122.144754775547	5373.436787043849	8592.709483681676	8394.679411223877	8587.576656448138	8939.086291999642	0	0	0	0	0	0	0	0	0	0	0	0	False	1	111	66	0.99415922164917	9.00195769884202	8.603586118612606	28.389733586550715	27.6968944440721
31050	263	468	34.25	6973.41072018191	6623.534158207303	6965.875800355619	7455.157984788929	1674.813625374046	1600.4729111652964	1671.926457158268	1784.4053725753058	2856.972244266704	2738.5494939555733	2865.5612962669725	3029.8430704190782	0	0	0	0	0	0	0	0	0	0	0	0	False	2	68	68	0.9985311031341552	4.817737166301262	4.520815657517656	8.322360883418542	7.90804039281221
11889	755	147	38.5	14412.098648005966	13602.913496114155	14382.929094973208	15702.417118767224	1505.9418154315108	1392.952151018841	1476.6302201419824	1696.325144983308	2628.541103472945	2421.4953469866005	2587.079282135944	2966.6468277331155	0	0	0	0	0	0	0	0	0	0	0	0	False	0	154	13	0.9960362315177916	11.13055340764818	10.44384128601013	7.5231588544606085	6.798776933081448
28212	585	370	36.5	8075.490490678177	7672.496845285458	8051.0812113444545	8671.501098010827	3107.368918598128	2963.812574125124	3110.746054623437	3311.821791591523	6033.27900846549	5755.790817806649	6042.883751502815	6441.98986940157	0	0	0	0	0	0	0	0	0	0	0	0	False	2	30	57	0.9969107508659364	5.75301327170495	5.411014137653507	19.435166264154237	18.464330483114043
2209	207	47	36.25	17389.478303600852	15561.875872735767	16612.593600402226	20592.99606220904	2316.9118393275226	2061.5694652442166	2205.0792766193395	2786.6519449297475	4336.967525819346	3857.959486729293	4122.352556317584	5186.256453967161	0	0	0	0	0	0	0	0	0	0	0	0	False	0	25	55	0.9949210286140442	13.657296138202993	12.106307789150813	13.50035556380651	11.82447111391197
2422	727	147	35.0	12426.897203246634	11751.59626841149	12348.020526186256	13478.558081615853	1727.500783232668	1621.9918939232437	1699.6563395517078	1910.3319540244388	3277.5155763815087	3072.414788612916	3235.0693432963344	3617.192931907912	0	0	0	0	0	0	0	0	0	0	0	0	False	0	28	44	0.9980728030204772	9.445819211991719	8.872727458366954	9.79369742327469	9.076120278775273
1144	176	345	38.5	18995.70688588217	17984.965562556084	19222.426570054544	20249.11112212067	2609.6287759935494	2463.0153427173564	2627.144693765063	2802.1948084212127	4970.195628112201	4695.782224691703	5027.757464383909	5308.407026471087	0	0	0	0	0	0	0	0	0	0	0	0	False	0	12	23	0.9972731471061708	15.020416352402812	14.16265429764219	15.71580299530425	14.755724837725369
37164	207	600	35.0	4194.692726130329	3970.2953945637487	4176.868636363262	4524.211939767078	4365.1492039509885	4166.262766470784	4353.226930683402	4655.463922602016	7483.835456068126	7149.089499218444	7494.123494847446	7957.541054268578	0	0	0	0	0	0	0	0	0	0	0	0	False	2	144	73	0.9982145428657532	2.459587953271573	2.26915395026282	24.51016458537136	23.339003565161455
37380	378	133	35.0	7438.404696749796	7090.66021130723	7376.154533604744	8033.15811942931	760.4828308007804	715.7464977633025	746.9949356778523	834.4500612530646	1066.9258450813502	1008.3662440380735	1051.196050688031	1158.957876398996	0	0	0	0	0	0	0	0	0	0	0	0	False	2	147	35	0.9976970553398132	5.212352662459723	4.917240532895927	2.0596039353655846	1.8547240236069316
19108	127	407	35.5	20266.96198472765	19518.53000987255	20341.755631415053	21386.828703894476	2610.52878833937	2505.6106454051583	2600.821162808344	2778.8831544796367	4869.36085576085	4693.917401915772	4874.391936662544	5134.544063383163	0	0	0	0	0	0	0	0	0	0	0	0	False	1	81	78	0.9982080459594728	16.099262502792985	15.464108350306486	15.363016792982256	14.749200463942563
3506	747	703	38.75	11424.823834276072	10784.334597687654	11408.357260173629	12397.266412302455	8371.941571410838	7984.196742548465	8411.534378846642	8979.452410566882	12502.441476432778	11870.8915620794	12619.34411440049	13468.59698242478	0	0	0	0	0	0	0	0	0	0	0	0	False	0	45	79	0.9981353878974916	8.595413186085345	8.051864257245418	42.068541696647905	39.85896566780369
2602	311	224	33.75	11936.156679846565	11345.407693702018	11924.44893350222	12750.563289544622	1060.5875800666338	996.1587059982332	1043.241835115503	1163.3052431321184	1742.4618684051802	1651.9367019647318	1728.9091703045	1885.4395372276767	0	0	0	0	0	0	0	0	0	0	0	0	False	0	30	33	0.998809814453125	9.029353999784162	8.528016958833259	4.423072237448018	4.1063558018536215
12085	231	638	36.75	15535.69103087571	14919.431727056544	15446.852101885905	16552.568921091042	3582.896038645076	3460.8114418523705	3569.1461721119235	3790.8540644507584	5960.245519233951	5773.836755467105	5955.048564331014	6262.697461357632	0	0	0	0	0	0	0	0	0	0	0	0	False	0	156	61	0.9969623684883118	12.084086115574083	11.561099833614442	19.179647193624263	18.527467014948403
23362	561	566	35.25	10945.677221684336	10504.843081045565	10935.797896257229	11630.098505687452	2956.6763654452184	2818.57576766847	2944.695650215944	3162.030832206498	4902.606695735775	4688.892353180549	4914.142945680289	5213.469310645593	0	0	0	0	0	0	0	0	0	0	0	0	False	1	131	17	0.9954333305358888	8.188787105343136	7.814674768629114	15.479332557418068	14.73161954598695
18484	312	272	34.5	10865.987694616875	10347.923809570884	10875.711378488057	11577.54094541765	2842.480708672166	2691.2391461829625	2829.5015727328555	3061.446816791064	5337.343713056377	5061.237249773704	5342.830090622375	5695.183410737655	0	0	0	0	0	0	0	0	0	0	0	0	False	1	74	55	0.998515784740448	8.121158869608845	7.6815057830287925	17.00032792214129	16.034326330164212
31551	433	676	35.5	12252.483899920797	11578.663843965787	12293.09350699168	13155.021663032176	3943.7016007013194	3740.157634458751	3970.314138026086	4232.095529266184	5780.375944478132	5460.381653744353	5825.188778641895	6216.358578277338	0	0	0	0	0	0	0	0	0	0	0	0	True	2	74	101	0.9981521368026732	9.29780397803844	8.725968967045802	18.550345389180535	17.430795377213084
949	289	84	37.75	20110.921087101808	18789.778000640028	19869.057819436643	22278.994325625143	2464.5018121758326	2300.9680146401265	2424.679861137273	2724.825043360904	4688.171716001421	4422.008552393655	4629.802617840415	5157.359914297252	0	0	0	0	0	0	0	0	0	0	0	0	False	0	10	3	0.9947296977043152	15.966838946057633	14.84565553114877	14.729098284246103	13.797884879409834
27376	70	571	38.0	22326.148391615407	21690.115713302617	22301.77549205169	23418.997153275428	2167.7715881780064	2068.153428496667	2148.9390897814524	2316.0642541420025	3726.936305189108	3592.13108410649	3712.315595107188	3946.7462727363354	0	0	0	0	0	0	0	0	0	0	0	0	False	2	20	59	0.999011754989624	17.84678377529303	17.307016888896054	11.366066046356048	10.894428922674114
31446	576	476	35.25	7004.01156777935	6615.375932049993	7008.806059298784	7563.92935234257	4176.499266303122	3984.960440749413	4206.632248565982	4444.615238528885	7833.134901889581	7486.561455730663	7906.58517828784	8298.401034967846	0	0	0	0	0	0	0	0	0	0	0	0	True	2	73	62	0.997578740119934	4.8437064675525665	4.513892207698795	25.732243260128016	24.51970192101512
10355	333	258	35.75	10589.337681395498	10118.07076744721	10609.95143982432	11279.973624160271	1302.3440679991104	1224.8640301217886	1289.6359157572654	1416.8888616669224	2193.1198357499584	2081.5618777444965	2187.811662132439	2364.036646731923	0	0	0	0	0	0	0	0	0	0	0	0	False	0	134	64	0.9958264231681824	7.886380812836188	7.486441810521779	5.999769532818899	5.609466590433012
22542	150	686	35.0	10590.154230163196	10203.121359183764	10563.452285188348	11200.55898034726	4099.299222114899	3953.763613600925	4077.019537815893	4342.659212032386	7261.487361641548	7035.462068644463	7258.896015872432	7627.738116689591	0	0	0	0	0	0	0	0	0	0	0	0	False	1	121	100	0.9979569911956788	7.887073774064376	7.558619694855708	23.73224504435269	22.941460249725353
28957	399	719	35.75	33161.21896081886	31742.03071547391	33260.92238937232	35182.06374684352	1752.150440340637	1649.4112265007295	1727.6305234553004	1914.0979953925812	2314.242190944168	2196.828851493747	2293.5795985744867	2500.8268495591583	0	0	0	0	0	0	0	0	0	0	0	0	False	2	43	34	0.9924173951148988	27.041928151435133	25.837539058671712	6.423535012809974	6.0127461037784125
37586	129	715	35.25	7765.596470064412	7388.68740069082	7760.224970869046	8325.718945056053	4225.932449216153	4046.4209647276393	4230.980799231118	4496.141008541832	7694.879407272287	7385.377829186291	7736.876892140669	8135.061250908114	0	0	0	0	0	0	0	0	0	0	0	0	False	2	149	79	0.9981852769851683	5.4900228054549265	5.170160254728382	25.248534815522888	24.165695197804848
11597	752	543	37.75	9313.718300707167	8769.869115070804	9288.386363591768	10155.021960341424	7739.344618119093	7290.226683276073	7694.343943140115	8414.355016975114	12568.214594851728	11922.352715784564	12598.987111737177	13599.831281979556	0	0	0	0	0	0	0	0	0	0	0	0	False	0	150	36	0.9962413907051086	6.803830930071881	6.3422952392026986	42.29865922575825	40.039010552711986
36793	654	299	35.25	10498.283034590178	10057.921521240116	10461.322480603418	11203.030395867829	961.7118490722312	904.9982639299096	945.7091025108176	1056.478765121527	1509.6484599235334	1418.6309593396522	1486.794992005337	1662.9463619455398	0	0	0	0	0	0	0	0	0	0	0	0	False	2	140	31	0.9927107095718384	7.809107608370562	7.435396365136091	3.608538160436449	3.290099216934464
5748	761	443	35.0	14889.458633202594	14177.897121785358	14806.38762672447	16029.018383696111	3404.848679942115	3210.425532675275	3346.7736511174694	3730.3029416279896	6075.096045484937	5768.801848063813	5970.41197115974	6918.926792599279	0	0	0	0	0	0	0	0	0	0	0	0	False	0	74	7	0.998566210269928	11.535663273360733	10.931799109468315	19.581469700344336	18.50985160490254
24496	147	424	34.75	4140.5205754170975	3941.916213702503	4122.8674014601465	4436.036915143893	3554.6304880038483	3404.556478744705	3535.799443091444	3790.21408631358	6716.742135708138	6447.449115989796	6715.951356944294	7120.089466121203	0	0	0	0	0	0	0	0	0	0	0	0	False	1	144	61	0.9986873269081116	2.4136149488695433	2.2450700586417076	21.826368777577844	20.88420508222853
31946	395	261	34.5	5692.537087490387	5426.220402797817	5661.044556629674	6099.436787735754	4750.879413526263	4568.891970172567	4758.835152127436	5028.266173734366	8995.462720087322	8664.30874514941	9039.987807875556	9446.752306028498	0	0	0	0	0	0	0	0	0	0	0	0	True	2	80	42	0.9970710277557372	3.7307282811290436	3.504719567121773	29.798828697603806	28.64023478721042
35954	465	696	36.5	30286.80845972085	29388.58250819359	30191.46537310869	31807.29970402888	2961.449869147742	2859.4216583958623	2935.388834873529	3148.2194913740905	4190.562048743305	4048.842706222924	4159.491840540585	4454.097487711616	0	0	0	0	0	0	0	0	0	0	0	0	False	2	129	81	0.9941868782043456	24.602569830224105	23.840293548409544	12.988133132472742	12.4923058748961
20271	663	123	38.75	24504.27139110341	23585.105013314173	24418.88498982961	26086.74039731784	1545.5131841831674	1481.2845079260785	1531.0506611307517	1654.400454035148	2911.371424614402	2784.9422760856955	2895.0494639784483	3123.2367726460343	0	0	0	0	0	0	0	0	0	0	0	0	False	1	96	9	0.9994531869888306	19.695240167096696	18.915192866482855	8.512684913480543	8.070352788042388
27	130	607	35.25	13748.335477082886	13161.819538285356	13745.590436951336	14624.077874794752	2792.537532118921	2673.5912112511646	2774.9046404143423	2982.750723211566	4648.139193622501	4479.971950190411	4650.157364565621	4921.956479799722	0	0	0	0	0	0	0	0	0	0	0	0	False	0	0	28	0.9961064457893372	10.56725313662352	10.069508456355296	14.58903825128228	14.000678880978507
21943	245	267	34.75	3178.47690593213	3024.8040395229905	3148.099885016164	3428.764673613896	5512.0815166239	5319.1113994739535	5501.358404981329	5808.590215659234	10782.593431789724	10423.042230420291	10778.59967370722	11324.577934575876	0	0	0	0	0	0	0	0	0	0	0	0	False	1	115	11	0.9982075691223145	1.5971799860727907	1.4667660506671518	36.05138465754243	34.79343861458958
20408	155	750	38.75	27556.450253329447	26477.15814158459	27560.4289059945	29298.178542589296	1881.1743212270417	1776.2936270571424	1861.100723879019	2050.7310571116977	3199.1473891693577	3052.039630534973	3187.0805617153737	3435.829938131183	0	0	0	0	0	0	0	0	0	0	0	0	False	1	97	66	0.9961786270141602	22.285460980216953	21.36952354094148	9.519514078534254	9.004834605466254
19590	433	755	33.25	1742.4292564167918	1619.9489634498525	1702.948709143946	1949.0899830781616	8609.167059893707	8269.576135393403	8602.779028673534	9142.81256537021	12292.63503753914	11856.13782246824	12323.060310330871	13039.99833846629	0	0	0	0	0	0	0	0	0	0	0	0	False	1	87	64	0.974915325641632	0.37848321949660374	0.2745407513908345	41.33450109662471	39.80734740511418
31545	560	630	35.5	11894.916756277386	11308.763475536249	11872.543152280285	12788.598796832815	4294.645372853012	4095.359943799265	4305.016573960403	4603.5044350667085	6797.366245737523	6480.379443100872	6846.863909181662	7285.389722367998	0	0	0	0	0	0	0	0	0	0	0	0	True	2	74	95	0.9983813762664796	8.994355884279729	8.496918972490391	22.108444820688742	20.999416975624367
9260	282	481	36.75	9296.05642281872	8903.258374032968	9310.080061108783	9885.49084137608	5014.483850579545	4814.281626878435	5042.303017364693	5303.609609989813	8870.639031226185	8533.109062020405	8932.612158022359	9344.15913493669	0	0	0	0	0	0	0	0	0	0	0	0	False	0	120	29	0.9953335523605348	6.7888422397721	6.455495562776953	29.362113523599124	28.181212201274956
3940	655	533	39.25	30953.32435726098	29389.16819914889	31159.04656318961	32992.83642064934	1831.2682627654635	1706.9626937273924	1809.1645032919705	2012.1007014005145	2862.627738953982	2691.889454219397	2850.18989642812	3127.8966863729534	0	0	0	0	0	0	0	0	0	0	0	0	False	0	51	60	0.9961849451065063	25.168206192971486	23.84079059297048	8.342147515018452	7.744792955099336
12751	217	56	32.75	18251.031398244413	16768.059927238744	17758.33413458825	20678.653466481355	2130.2120721894967	1938.574808436336	2062.39336491395	2467.929748346525	3920.336836348224	3576.570932206732	3799.5630250938057	4521.187637033341	0	0	0	0	0	0	0	0	0	0	0	0	False	1	6	29	0.9972237944602966	14.388450129527847	13.129931627548267	12.042708015427413	10.839989300624476
35308	149	160	35.75	10329.780544100317	9926.492204654029	10320.911679019284	10963.33866966091	3247.470213764197	3105.3784730409507	3246.140287549881	3449.498824377068	6525.675952342233	6233.592061280857	6559.154312701708	6914.272849337884	0	0	0	0	0	0	0	0	0	0	0	0	False	2	122	47	0.9984461069107056	7.666108564857392	7.323859339738054	21.157893888906045	20.13599277003479
24620	292	617	34.5	4327.250823545505	4091.706786386557	4297.229123319564	4691.79012718466	2603.704809043987	2481.470801767555	2605.090246822891	2777.2461841908203	4166.06866985859	3974.472456035473	4188.618374689967	4427.941144656315	0	0	0	0	0	0	0	0	0	0	0	0	False	1	145	94	0.9983361959457396	2.5720829145340973	2.3721892991872857	12.90243922037004	12.232109937348413
9349	250	172	36.25	5445.645251432703	5154.251521302364	5430.506047543806	5883.080528487053	3180.5315841742804	3023.424977117056	3185.220917386256	3399.457878198604	6326.073881118986	6026.532899333274	6363.205428124044	6728.12951097516	0	0	0	0	0	0	0	0	0	0	0	0	False	0	121	55	0.9968213438987732	3.5212043963198547	3.273914136257614	20.459554863186906	19.41156394755544
12937	533	545	37.0	14591.494229407905	13914.887506948437	14600.231231063604	15605.571218711511	5191.119881194484	4956.857488482749	5183.015302037224	5546.655464525916	9064.895196096497	8690.988259574457	9071.984002276824	9670.277487633886	0	0	0	0	0	0	0	0	0	0	0	0	False	1	8	29	0.9979262351989746	11.28279683429658	10.708596928615625	30.041749060866387	28.73357723599397
29198	406	345	37.75	9825.007407511355	9464.393929938336	9828.59416689791	10387.334157303669	5241.866316142681	5019.59592210848	5259.941209974561	5549.787896578097	9540.733056288003	9198.699332457683	9596.628214027616	10036.171498595417	0	0	0	0	0	0	0	0	0	0	0	0	False	2	46	34	0.9921329617500304	7.237734625021131	6.931701270730725	31.706542144675403	30.509883733272428
11341	612	202	36.25	7264.933419500253	6905.27601592443	7233.461723232986	7823.944863277558	2261.0620134399146	2136.198578111213	2239.5124278414187	2453.8548615108634	4554.4357571382525	4291.187041967811	4528.049002547638	4944.624239447469	0	0	0	0	0	0	0	0	0	0	0	0	False	0	147	9	0.9976301789283752	5.0651368756094675	4.759914890140551	14.261202141466784	13.340185389750179
32720	81	236	37.5	21069.97794667225	20339.510709756887	21118.966602177687	22199.06579355084	2307.9570397224247	2206.6463395572177	2294.8066778204243	2464.6551897127574	4456.618269047488	4279.160424231653	4457.830625459094	4725.303337708026	0	0	0	0	0	0	0	0	0	0	0	0	False	2	91	15	0.9971909523010254	16.780739163167894	16.1608307220942	13.918972379455967	13.298108388940047
10793	479	532	38.75	15993.187942370972	15127.145937558029	16122.04534626285	17155.31518535389	968.1784224499656	902.7006625665056	951.9029444032112	1076.5141135288916	1358.4238897259693	1265.6921058588496	1342.7067795847734	1512.7425925327907	0	0	0	0	0	0	0	0	0	0	0	0	False	0	140	51	0.994298219680786	12.472339253933411	11.737375764845218	3.079455379033613	2.7550187476795602
30803	324	392	34.0	3750.2175737000944	3513.382983625532	3740.955441698528	4086.382092596284	1914.8918721548496	1786.4552080063393	1900.1135833167489	2094.6709426333355	3300.005551184112	3092.218058155458	3299.940519418589	3574.5486763340828	0	0	0	0	0	0	0	0	0	0	0	0	False	2	65	49	0.9975414276123048	2.0823856847584077	1.8813968462371529	9.87238211324733	9.14540511070933
7778	662	500	34.5	2277.830903590828	2128.8148934414776	2237.974160264149	2515.495145624235	3000.423904503606	2840.146210876881	2967.0521572290127	3267.814215108457	5325.564321449795	5055.3980412087685	5304.488450768083	5762.197487831293	0	0	0	0	0	0	0	0	0	0	0	0	False	0	100	78	0.9950274229049684	0.8328499366809369	0.7063880258951851	16.959115880564305	16.013896946865643
15433	395	57	33.0	5718.837253917844	5199.385670622498	5537.833031530954	6574.652745012638	4060.686219284732	3709.4922918768966	3927.899766357142	4699.315624425272	7762.456857340582	7079.9820340925735	7463.140912787919	9056.647219731094	0	0	0	0	0	0	0	0	0	0	0	0	False	1	36	14	0.9985290765762328	3.7530478244926457	3.3122170726937257	25.48496508076044	23.097220303243585
33570	427	123	34.75	8390.87378100492	7992.924682327189	8318.509311318427	9066.270408302864	2248.520601246646	2150.760846331003	2231.7335968124	2414.390765643904	4189.091294327786	4019.261353126304	4170.580091115333	4461.967780701951	0	0	0	0	0	0	0	0	0	0	0	0	False	2	102	2	0.995887041091919	6.020662187312368	5.682944090016544	12.982987468405675	12.38881089022812
29157	214	716	35.75	16829.14662155358	16178.48654696482	16800.13035497027	17847.822177305716	4122.006960431504	3953.3939439405976	4091.680983717608	4389.866904121956	7011.052262390055	6771.831953606056	6989.45126417355	7397.406116456101	0	0	0	0	0	0	0	0	0	0	0	0	False	2	45	75	0.991692066192627	13.181772634960135	12.629592260367993	22.856058729524538	22.019109110992762
2311	430	64	36.5	16378.243409160144	15066.073900153064	15864.800357413618	18681.16474597466	3631.07827319387	3341.157423398915	3516.073534988406	4160.89739306883	6985.915350142503	6435.834871189143	6724.348873172873	8054.571681458492	0	0	0	0	0	0	0	0	0	0	0	0	False	0	26	80	0.9911395311355592	12.799115216058919	11.685547195968155	22.768113315426557	20.843570832549425
26954	36	545	33.75	28085.959390559525	27373.808687226072	27994.5673995454	29315.81158751509	1142.32284570994	1063.5822495670816	1114.0991557713892	1265.028712312433	1794.2936106571678	1696.9142902544056	1763.3554322378563	1945.1590916064577	0	0	0	0	0	0	0	0	0	0	0	0	False	2	15	30	0.9962221384048462	22.734827039645854	22.13046286011438	4.604413684276466	4.263716920367652
3780	295	434	36.5	11117.924700914968	10545.156651224916	11118.666759134563	11923.109943420925	4771.182143078597	4526.450937140618	4779.286577072285	5116.901338295832	8649.103122958293	8262.248486724746	8707.754621398728	9203.939332906595	0	0	0	0	0	0	0	0	0	0	0	0	False	0	49	82	0.9969086647033693	8.3349643203263	7.848886737600546	28.587035542727023	27.233564167872856
4932	693	471	35.25	5461.825452972337	5124.142191167144	5447.873103694395	5944.042118449379	2953.0301160488566	2771.2226364350117	2937.914197701324	3236.1874310629505	5337.765421064353	5005.500208073452	5364.073698078359	5797.397899066052	0	0	0	0	0	0	0	0	0	0	0	0	False	0	63	70	0.9978004693984984	3.5349356672185315	3.248361959564903	17.00180333348158	15.839321583174955
14964	82	86	35.25	7561.583101674943	7028.428462672001	7436.738809956685	8425.480164453626	3565.3755159943744	3341.4817642678	3524.005400132737	3910.695792014335	6871.675463831486	6497.411560792107	6821.503263249245	7466.214342383849	0	0	0	0	0	0	0	0	0	0	0	0	False	1	31	23	0.9970166087150574	5.316887580813548	4.864427779178644	22.36842722792363	21.05900649992909
9373	494	573	36.25	10527.949138185057	10093.62584212431	10517.57835078677	11171.126997871585	5017.11586660569	4800.076066759615	5009.996467080623	5362.821439854733	8418.711358233726	8071.19346972639	8415.172346284127	8984.118469763831	0	0	0	0	0	0	0	0	0	0	0	0	False	0	121	84	0.9923611879348756	7.8342836424249995	7.465696710970054	27.78097396468099	26.56512834648221
27803	529	310	35.75	15376.13864485125	14769.130597529203	15342.598714517855	16292.853901426815	2881.0430415835226	2777.859782452423	2874.7708866288745	3051.329770850463	5573.644710922548	5376.832681569753	5571.963764202213	5889.721855323698	0	0	0	0	0	0	0	0	0	0	0	0	False	2	25	81	0.9970194697380066	11.948682546609536	11.433547310806762	17.827063875405802	17.138486246998756
18262	177	90	35.0	6687.903115702688	6269.718670058485	6565.543211190266	7381.397051997607	2620.989004223052	2485.4275193250387	2588.6317021965306	2841.89993201428	5044.870542273725	4833.903723641099	5003.334633006667	5426.711070153585	0	0	0	0	0	0	0	0	0	0	0	0	False	1	72	13	0.9937676191329956	4.575442145986879	4.220551392946026	15.97706484735634	15.238964477555088
29546	400	713	35.75	25974.58517919422	24915.84658639829	26008.955581822334	27497.30553249318	3536.388758262421	3377.2285446966685	3515.454502664016	3788.0352537618633	5047.875849151706	4840.191638338763	5032.777679964461	5376.445400218203	0	0	0	0	0	0	0	0	0	0	0	0	False	2	50	60	0.989537239074707	20.94301677116927	20.04452200316816	15.987579382923503	15.260963729350733
6568	486	278	39.25	24178.01709598028	23403.28452328897	24191.306854241524	25492.000421835743	2122.9465597934445	2021.097374835084	2110.9655028260995	2289.3613094699344	3922.80061083133	3769.498535785033	3911.145860548976	4184.122920604823	0	0	0	0	0	0	0	0	0	0	0	0	False	0	84	25	0.9995769262313844	19.418365611658132	18.760891549694517	12.051327915319131	11.514976658679041
931	357	571	36.5	17343.432719287615	16642.562178024524	17372.12703018265	18368.08286184105	4148.32578186772	3964.089047023685	4136.808745145043	4422.763959932743	6721.979593196877	6427.741246606578	6704.235964782419	7178.376510914001	0	0	0	0	0	0	0	0	0	0	0	0	False	0	9	94	0.9966784119606018	13.61821971567858	13.023428405853933	21.844692840737693	20.815254022654184
17066	733	563	33.75	3107.218478461424	2935.867887493299	3055.8988196124383	3392.7144264978147	6505.734845312005	6247.602021276888	6461.562325202447	6933.259947554353	10479.491741182546	10103.851144882432	10470.46868416571	11082.558313836242	0	0	0	0	0	0	0	0	0	0	0	0	False	1	59	82	0.9978696703910828	1.5367067732381314	1.3912906993117191	34.990936045885995	33.676698741467554
24905	596	665	35.5	9937.013340076312	9350.096212825016	9844.016962487984	10835.985661049945	6237.537823821134	5910.403595888528	6185.600915230667	6754.511707276737	9593.21733479137	9118.325406231932	9584.32031505135	10307.005656311496	0	0	0	0	0	0	0	0	0	0	0	0	False	1	148	103	0.9981244206428528	7.332788064160377	6.834702916727601	31.890166591511026	30.228682997279382
14941	585	675	35.75	9783.79994968866	9127.108651536506	9745.097533321756	10718.935381379102	4595.59970478293	4306.691351695891	4574.950093292246	5041.918849439638	6937.121472291683	6504.511935583124	6957.800363215856	7597.05597614338	0	0	0	0	0	0	0	0	0	0	0	0	False	1	30	102	0.9970789551734924	7.202764061457804	6.6454653102869425	22.597400311745904	21.083848270274515
2076	312	731	35.0	23227.901159048397	22223.725687378028	23269.50543206688	24659.399291350823	1310.2704508662948	1238.187575235	1294.5139326983108	1424.187973768542	1791.601022251626	1704.3032999355346	1779.8909546226453	1929.2962581030329	0	0	0	0	0	0	0	0	0	0	0	0	False	0	23	106	0.9987761378288268	18.61205307697157	17.759863109032263	4.594993243134422	4.289568524963366
8221	389	482	37.5	19405.28247899808	18712.97736587381	19436.69528493477	20493.318465214048	3723.877909014871	3587.86462249542	3735.635905817541	3923.747234329344	6302.728801480939	6087.111862489433	6322.2223128334335	6655.712167240888	0	0	0	0	0	0	0	0	0	0	0	0	False	0	106	36	0.9965779185295104	15.368001233146389	14.780478943664239	20.377878455372805	19.623508913107585
25781	405	63	33.25	9641.252446649589	8854.10370383807	9409.471514109886	10975.603444668644	2680.703527641503	2440.53437794562	2594.0677875343195	3091.543669835057	4556.77633783152	4156.771406903245	4398.66520456465	5269.789647008499	0	0	0	0	0	0	0	0	0	0	0	0	False	2	2	12	0.9995426535606384	7.081791626388636	6.413780625498332	14.269391028640833	12.86991129360906
4690	136	607	34.25	3654.242084027053	3466.4166151604286	3637.0038002806814	3938.369866307404	3985.72931218227	3795.8349404106575	3985.759380002808	4266.361756171245	7012.217471357149	6680.986577589555	7037.846668296797	7473.334191923275	0	0	0	0	0	0	0	0	0	0	0	0	False	0	60	81	0.998773992061615	2.000936424370302	1.8415390034938675	22.860135395111488	21.70127237217708
9919	533	199	38.75	22711.272146231207	21656.961203198185	22814.10431180736	24201.893737086702	1890.5952115496527	1786.15774577146	1881.6826478394896	2050.230588081139	3597.1586681626186	3408.626468197862	3596.006451412837	3885.953119269054	0	0	0	0	0	0	0	0	0	0	0	0	False	0	129	14	0.9987589120864868	18.173617689641457	17.278880430976066	10.912018710845958	10.25240935893288
21056	279	229	36.5	19225.25195043236	18496.68335630476	19212.293507602488	20289.47977277368	2917.6364578270304	2799.78241335454	2896.774609858827	3114.964720296446	5657.331682886555	5445.347193844222	5641.324281484989	6000.412404910349	0	0	0	0	0	0	0	0	0	0	0	0	False	1	105	25	0.9933677911758424	15.215218960829665	14.596921796253035	18.119855819440115	17.37819497074171
17182	435	759	33.0	2343.986522615239	2191.7896260687216	2307.7748681660432	2586.9616959258533	5813.399344378114	5576.708797455948	5812.219307594619	6205.539917060961	8534.346964163737	8187.895856474453	8569.445703577734	9094.520353714184	0	0	0	0	0	0	0	0	0	0	0	0	False	1	60	106	0.9979605674743652	0.8889926691474442	0.7598313103535553	28.18554319529427	26.9734298764277
30712	193	280	34.5	5697.82299750951	5423.332623975432	5681.625408777458	6094.264376075743	2028.944522650007	1934.7776354894247	2018.5787381640705	2173.8681538743645	3864.729241690391	3691.220308779418	3864.478989272702	4112.04229719251	0	0	0	0	0	0	0	0	0	0	0	0	False	2	64	37	0.999464988708496	3.7352141500003806	3.50226886382191	11.84815615913679	11.241108053773722
11172	568	155	36.25	3645.124409234458	3408.255460402443	3605.4499572381897	4007.2284142627263	1445.3421282898105	1360.6330401371818	1430.4057198416842	1576.974046289521	2702.816733474176	2548.4602579707366	2688.785220769507	2943.24896662034	0	0	0	0	0	0	0	0	0	0	0	0	False	0	145	30	0.9954019784927368	1.9931987418552555	1.7921807448958211	7.783023748506326	7.242983507160586
26979	311	95	37.0	30186.486572296137	28524.630495321537	29943.306520441296	33091.53377339457	842.7879548106027	772.8530905043503	816.7200224939374	967.274834272452	1229.5048589865448	1144.978099167436	1201.0375268490689	1378.1564350424817	0	0	0	0	0	0	0	0	0	0	0	0	False	2	15	65	0.9976879358291626	24.51743201473269	23.107103723601497	2.6284120117404393	2.332681938713035
2744	251	749	34.5	8252.977166056393	7818.698066020044	8229.943231072793	8883.143529322413	3104.458892864273	2941.172470622324	3078.1334213127275	3355.0307597680144	5091.006985994351	4837.183295832759	5086.996271168005	5476.961366539847	0	0	0	0	0	0	0	0	0	0	0	0	False	0	31	93	0.992111325263977	5.903636711997333	5.535087287342422	16.138480402618654	15.250438573164738
5892	272	448	35.5	16052.64586761774	15326.093938500217	16123.034092798003	17096.629872526515	1988.64956476061	1891.081454941732	1981.295564918214	2136.691566009881	3445.6532975175446	3289.7260181081733	3451.239221796492	3676.054875357725	0	0	0	0	0	0	0	0	0	0	0	0	False	0	75	78	0.9979289174079896	12.522798012227415	11.90621228329004	10.381953505214085	9.836417561030485
29927	420	102	35.25	5359.098964358038	5031.544288774505	5284.6869246451	5915.216453949018	4272.431989071109	4064.689394577605	4251.556377132717	4596.01938735356	8304.635879863297	7939.857208529301	8293.904424911163	8879.507387229345	0	0	0	0	0	0	0	0	0	0	0	0	False	2	55	22	0.9977722764015198	3.447757195419059	3.1697790766948724	27.38186308404013	26.1056279208409
23225	107	471	38.5	24852.46827207061	23765.41093512533	25003.643068989044	26383.068295434197	2129.9902709422954	2031.7399162808872	2122.038313308946	2288.954361615343	3732.927899755156	3572.071765040682	3743.904271990385	3973.6664852455415	0	0	0	0	0	0	0	0	0	0	0	0	False	1	129	52	0.995049238204956	19.990736220524905	19.06820885030481	11.3870285758835	10.824248261485794
28579	471	605	34.25	4469.842445998533	4227.496473760679	4444.102388664385	4843.151476748602	7734.892682939639	7446.3150656183825	7752.459069917785	8161.676608867284	12250.73002866274	11823.226549599343	12254.105792879249	12971.934489975529	0	0	0	0	0	0	0	0	0	0	0	0	False	2	34	84	0.9990391731262208	2.6930927913881177	2.4874267378565977	41.18788987715111	39.69220217596104
36783	602	194	39.25	12134.39014675318	11604.947459694104	12150.578452254274	12933.650011248836	732.5209210462939	666.3102182294186	710.5257229556745	840.8606392982983	1091.0483307378925	987.3069727891784	1062.6549803369503	1258.3214933651277	0	0	0	0	0	0	0	0	0	0	0	0	False	2	140	21	0.9977342486381532	9.197584131442964	8.748274464717026	2.1440002195728383	1.781044873505028
10891	217	705	35.0	4567.38852817096	4342.802126755316	4532.283468294887	4925.182965879869	898.7522406534401	838.3396597434407	881.4905461352032	994.120165849261	1271.1735672634995	1196.6818901568272	1257.301643745819	1385.209562328746	0	0	0	0	0	0	0	0	0	0	0	0	False	0	141	90	0.9958163499832152	2.7758749295545173	2.5852804730860286	2.7741964966547146	2.5135757280622113
20265	50	137	38.5	27565.68753505264	26461.552684831357	27578.622527930573	29339.74552528059	988.2889697908116	917.139232854451	966.2503806768316	1104.385152107798	1559.7121715194512	1471.613927038556	1541.2250540161335	1705.4386498258937	0	0	0	0	0	0	0	0	0	0	0	0	False	1	96	3	0.9986103177070618	22.293300166731278	21.356280025176158	3.78369387583318	3.475468405820174
33736	390	710	35.5	22961.155749329257	22026.119306338696	22992.90890158004	24321.836508877423	3236.649071240373	3085.31316266464	3209.006945805292	3488.619081481018	4617.561725113656	4426.778216439326	4595.880831202836	4929.822490323117	0	0	0	0	0	0	0	0	0	0	0	0	False	2	103	101	0.998203456401825	18.38568052698448	17.59216515158027	14.482058201242914	13.814572294135786
28185	546	186	35.0	7795.151274429901	7444.178699993953	7760.389645188966	8346.728971657712	1479.9337942234788	1395.849365188836	1461.6245827181942	1609.4971870567572	2767.371726328091	2633.1723646052915	2745.066559582845	2972.32510659998	0	0	0	0	0	0	0	0	0	0	0	0	False	2	30	29	0.9983848929405212	5.515104385811378	5.217252749922857	8.008879475045793	7.539362044974581
19762	485	495	36.0	14710.15616668369	14103.264598209957	14693.825383992922	15623.504206880536	4986.229219271188	4798.018285261458	4985.452674283054	5278.239784963285	8820.068193678742	8516.971180886738	8824.794962980934	9318.097123719472	0	0	0	0	0	0	0	0	0	0	0	0	False	1	89	85	0.995890498161316	11.383498868328997	10.868462481889516	29.18518354884359	28.124751303254257
21446	199	190	36.5	13941.28737858547	13290.338527261742	13957.15901777484	14855.37051430422	3130.267525814541	3004.7850553357807	3135.2051495604805	3308.538629527162	6284.411296570384	6053.588881551636	6310.620584798505	6620.17002863441	0	0	0	0	0	0	0	0	0	0	0	0	False	1	109	59	0.996247410774231	10.73100108645324	10.178575642504741	20.313791803092855	19.506223527721385
30854	470	173	33.75	4659.074824401117	4437.129101873043	4613.21965532599	5028.377491774533	1029.2368191644891	972.6765308389832	1014.4095144045452	1119.2187275593703	1700.2991041573102	1616.7005776613255	1681.1357167715123	1839.101560350474	0	0	0	0	0	0	0	0	0	0	0	0	False	2	66	26	0.9994521141052246	2.8536841810739575	2.665330727418246	4.275559220543742	3.983076716795243
10303	121	753	35.75	8236.072831904008	7821.881197517663	8217.269083771158	8876.830960095454	1426.6438639269436	1324.570489785396	1411.3810848877365	1578.4464195671094	2447.435707331725	2313.370970026321	2437.910326386157	2646.456818471016	0	0	0	0	0	0	0	0	0	0	0	0	False	0	133	105	0.9935672283172609	5.88929090851401	5.537788640647129	6.8895333358542254	6.420486910336753
21564	220	619	36.0	12819.19420926002	12297.409870609585	12801.842316940634	13644.814642000563	4862.894545168969	4673.06090542258	4856.275451143518	5137.650867322577	8228.316797732477	7959.313995270535	8238.041521303172	8639.09231160369	0	0	0	0	0	0	0	0	0	0	0	0	False	1	110	99	0.9944347143173218	9.778740680807456	9.335930244414211	27.114848853514406	26.173700528571015
4416	333	266	35.25	12377.158897717309	11718.832698237142	12391.399157733444	13257.784202702736	2737.446756639476	2575.02210413891	2737.6443494716145	2948.9692775592925	5063.08970016953	4787.452703433468	5095.569311055268	5408.249118416272	0	0	0	0	0	0	0	0	0	0	0	0	False	0	57	49	0.998782217502594	9.403608974647558	8.844922770238085	16.04080741724255	15.076448327313463
3568	134	475	34.0	1293.109916763601	1205.113559673988	1268.9103475479428	1437.2951704071484	6272.644219068794	6018.92339417959	6300.506330880589	6630.583204036131	11533.281326115715	11060.830901809306	11568.563350337408	12220.843899510592	0	0	0	0	0	0	0	0	0	0	0	0	False	0	46	70	0.9820889234542848	-0.002830051396809139	-0.07750784909508766	38.67778351968864	37.02484190946999
18351	358	50	33.25	2393.263957962754	2115.329116517188	2292.0493975059653	2865.268569289728	3989.14603768666	3593.98699719503	3818.6056292428234	4716.183505729895	7592.342425461719	6834.154860903636	7236.063237920705	8954.836452862222	0	0	0	0	0	0	0	0	0	0	0	0	False	1	73	12	0.994420886039734	0.9308117906393052	0.6949433689313677	24.889793167508202	22.237155537542606
7743	129	174	34.75	5805.418789369212	5576.46872157229	5767.5795378069815	6181.248535714301	1646.3189893451522	1564.1645091455543	1628.512287504935	1776.4242965968924	3088.838108009165	2966.21512039834	3075.5632623340166	3276.209407351402	0	0	0	0	0	0	0	0	0	0	0	0	False	0	100	39	0.996773898601532	3.826524938803857	3.6322272722705233	9.133579827145505	8.704564150233331
9016	579	66	34.5	7518.163760480007	6905.0268502435765	7304.389224378408	8494.112030243716	4336.940359083235	4042.787729614213	4215.530183707309	4923.560542996671	9151.92769931764	8574.949965449217	8924.35703074495	10307.106005166524	0	0	0	0	0	0	0	0	0	0	0	0	False	0	117	2	0.9972723722457886	5.2800399102373	4.759703436565386	30.346245868604285	28.327599137826358
20712	215	176	34.5	4486.803007099832	4252.202818088949	4456.753251222764	4841.839773768027	2093.436170810758	2001.6135550384615	2090.391473928647	2227.3235128287506	4064.315599091556	3898.7671649351937	4080.209566140162	4292.011008201113	0	0	0	0	0	0	0	0	0	0	0	0	False	1	101	34	0.9984015226364136	2.70748631167308	2.5083936897240675	12.546440207594742	11.967243150622428
4003	540	373	37.75	29623.431104866275	28501.16313534352	29718.86806336119	31261.901338683834	1550.5348554351965	1472.773719268553	1538.4538649725534	1673.1102970657946	2685.7891298620343	2559.7575303016306	2675.206368671334	2892.2213822307453	0	0	0	0	0	0	0	0	0	0	0	0	False	0	52	36	0.9983155131340028	24.03959698064353	23.087188231427582	7.723450017412449	7.282508779140437
7062	326	298	36.75	21937.98723407724	21028.223253611483	22041.5114444481	23230.061431012116	2514.3681257072417	2400.0809362014843	2510.3770385731755	2679.395593212014	4575.895238517293	4389.247932280462	4587.052679581077	4851.411540256494	0	0	0	0	0	0	0	0	0	0	0	0	False	0	91	25	0.9943049550056458	17.517372179680667	16.745304190352254	14.336281489225236	13.683266732455769
20662	480	589	35.5	3700.417613193211	3474.649924302572	3683.1528648856342	4037.255872194054	2440.989844904851	2306.7718830395997	2442.454418993675	2629.8108876067017	3845.953066785733	3638.7312842660094	3861.444466764623	4138.619318279732	0	0	0	0	0	0	0	0	0	0	0	0	False	1	100	90	0.9985335469245912	2.0401231241352673	1.8485261722226618	11.782464778234306	11.057467002280603
6061	155	729	36.5	13542.826053888395	12991.34681772935	13520.047268203698	14389.871676449706	3120.445348567573	2991.737591969154	3112.2788639719097	3338.4612070786247	5526.286776234016	5318.3803758549175	5545.237252230096	5861.403969321636	0	0	0	0	0	0	0	0	0	0	0	0	False	0	77	92	0.9905496835708618	10.39284829035495	9.924837384054063	17.66137474318497	16.933981724707103
17499	481	116	34.25	3861.3672274334	3604.321853783236	3805.887141431156	4257.489138200827	2136.434134315683	2031.077486471408	2134.612233060137	2287.827220521163	4052.55236924332	3871.985894609341	4059.624085401908	4306.40585419598	0	0	0	0	0	0	0	0	0	0	0	0	False	1	64	25	0.9984263777732848	2.1767124458909914	1.9585717972596268	12.505284710453935	11.873544692924767
1665	214	542	37.5	22633.54785097339	21965.138561974865	22690.08853548341	23780.10203668465	2282.979483449351	2204.326923179337	2274.0072408815613	2417.425505157777	3846.711843705687	3721.888333219532	3847.616461568249	4056.608020228296	0	0	0	0	0	0	0	0	0	0	0	0	False	0	18	52	0.9987608790397644	18.1076572409425	17.54041405822018	11.785119477816187	11.348404927884243
21784	392	686	35.0	11263.11889972838	10831.272044423376	11223.31162014906	11933.150164877266	6502.70405727431	6267.620638064978	6503.00838036908	6891.284827243938	9451.895780166664	9142.82561517706	9464.65628650328	9973.314106420305	0	0	0	0	0	0	0	0	0	0	0	0	False	1	113	34	0.9972882270812988	8.458182864417957	8.091697555665197	31.395731057025262	30.31440080541535
26463	300	158	35.0	13442.247348818024	12869.065572737643	13399.571345103031	14316.988990067057	3559.3081891248034	3414.7434010669967	3553.7771550336006	3779.681426078038	7027.041944819478	6765.79164330322	7036.448253564027	7402.439746309055	0	0	0	0	0	0	0	0	0	0	0	0	False	2	9	49	0.9989058971405028	10.307492527475459	9.821063837309566	22.91200113122854	21.99797614185034
36085	34	718	34.75	12333.576792809405	11630.745813056505	12086.405143719272	14635.62465027491	1940.84257721828	1800.007151385622	1898.779864763764	2158.8789415873152	3609.924946320361	3399.2593627711867	3553.855001993312	3932.822172155317	0	0	0	0	0	0	0	0	0	0	0	0	False	2	131	51	0.9977447390556335	9.366623175221076	8.770168146195045	10.956683529182266	10.219637077375959
31960	139	432	35.0	7025.190057410404	6713.342198926672	7023.521506633957	7482.404653958415	4827.725417496437	4600.631067533564	4837.324529019346	5133.55148330798	9122.349492805755	8727.372953224634	9142.392356578244	9670.508094502944	0	0	0	0	0	0	0	0	0	0	0	0	True	2	80	59	0.9977237582206726	4.861679517989328	4.59703093413064	30.242761892754523	28.860874770328348
13925	424	480	37.75	28243.95173303016	27296.180114286675	28298.34003455225	29741.36533980341	2003.722401590561	1931.5299966997084	2004.0638237813116	2119.715227053156	3238.726659505522	3122.483057371407	3240.4828111991087	3433.8753093123164	0	0	0	0	0	0	0	0	0	0	0	0	False	1	19	50	0.9968523383140564	22.868906683157505	22.06458364582292	9.657988338424662	9.251291938117134
29357	658	348	35.25	10621.615775837949	10182.341051589336	10596.771183504285	11317.212291076776	4881.706311998452	4686.222050894234	4878.987338152385	5187.073176949482	9886.194873675047	9493.422566598978	9887.564920591754	10531.550879282766	0	0	0	0	0	0	0	0	0	0	0	0	False	2	48	51	0.9961901903152466	7.9137735036995664	7.540984560198209	32.91519427688401	31.54101900619666
3596	462	116	34.75	1938.3537553871388	1791.5981267836264	1896.648376619344	2174.90491602343	5024.117518844044	4801.564972399509	5053.15518886217	5314.480726298823	10052.610508087928	9638.721509226603	10080.508064327936	10639.940165305814	0	0	0	0	0	0	0	0	0	0	0	0	False	0	47	16	0.993160367012024	0.5447538536700633	0.4202102077009914	33.49742536941782	32.04937005391254
26622	365	151	34.75	17993.773728547043	17218.08925325896	17983.587631158156	19094.418941982178	1383.6154633391388	1323.1152241052928	1374.1466724442544	1478.1110137324465	2363.9508432298016	2267.5350911707137	2357.964473047048	2508.697772471783	0	0	0	0	0	0	0	0	0	0	0	0	False	2	11	31	0.9972391724586488	14.170129316605712	13.511847425864847	6.5974484977463845	6.260122928205503
24531	552	676	34.75	5312.554832342744	5020.42689736054	5259.098520926495	5784.097594328952	4338.568377973281	4117.753753935827	4295.170626204854	4723.026893825858	6522.649542065728	6199.120527809154	6490.452492202075	7051.326231259091	0	0	0	0	0	0	0	0	0	0	0	0	False	1	144	96	0.9982666373252868	3.40825768214784	3.1603443417307973	21.147305519802618	20.01538872543673
8710	559	599	36.0	5963.829588430018	5666.607114802102	5931.3543674383645	6434.713560140178	6631.906236143879	6347.191154406223	6628.20968992365	7044.29513355507	10845.689541691105	10415.900673404927	10856.64884307278	11506.973676298949	0	0	0	0	0	0	0	0	0	0	0	0	False	0	112	79	0.9969958066940308	3.9609597040230393	3.7087229013749057	36.2721362541825	34.76845276179926
30667	598	504	35.0	11069.536859662472	10669.693674517235	11025.271650245591	11711.527025762063	1802.3207867051285	1719.6607177818494	1781.384121008911	1947.748682618816	3071.2190982887696	2939.1905903222296	3055.832396077428	3284.437914315521	0	0	0	0	0	0	0	0	0	0	0	0	False	2	63	78	0.9970200061798096	8.29390014972171	7.954574642633918	9.071936969399228	8.610014610300148
1709	727	219	38.0	26695.174782496168	25562.772015554496	26590.706040444697	28582.380750320048	1456.6675090514332	1372.7627676712452	1434.7585158255222	1586.3831764989434	2528.15781547437	2388.2751715462964	2505.134515305028	2752.2338433587	0	0	0	0	0	0	0	0	0	0	0	0	False	0	19	22	0.9993185997009276	21.554542593358306	20.5935329841023	7.171952240672505	6.682550960029026
33108	461	164	36.75	25020.36977758064	23963.394385965188	25110.33558775605	26575.56391041178	982.179755139009	925.3065971026332	966.6948328428788	1077.1443452026876	1579.3406200742447	1499.4640045437648	1565.1212405172714	1710.536716520892	0	0	0	0	0	0	0	0	0	0	0	0	False	2	96	14	0.9928590655326844	20.13322524025723	19.236226806711453	3.8523670692330705	3.572906252391602
31187	414	434	35.25	10755.128856103454	10205.89182369804	10784.963970024946	11488.73196743566	1836.035037401209	1740.348612497884	1838.92136741817	1966.7220965146576	3041.647041670873	2885.9593481980646	3053.2657071814265	3257.826127430428	0	0	0	0	0	0	0	0	0	0	0	0	False	2	70	65	0.9989178776741028	8.027078907785645	7.560970839782273	8.96847450991425	8.42377679455508
2119	34	740	32.75	16505.306084520627	15806.329212351788	16375.606013254055	17725.595352828066	2053.7864601820697	1887.7298505406932	2002.831854493316	2302.6314764573813	3888.5483872801465	3586.541470976756	3820.0307541608736	4292.398810173254	0	0	0	0	0	0	0	0	0	0	0	0	False	0	24	42	0.997892439365387	12.90694650680098	12.313762252565965	11.931491160736087	10.874872787994533
14145	487	189	36.0	23470.61244434033	22534.567447918267	23537.353414941364	24838.113169991844	1982.0489086068912	1890.515672067	1970.701490478416	2131.59452678482	3692.74623159665	3542.339585986575	3688.8769882244906	3930.6459933982455	0	0	0	0	0	0	0	0	0	0	0	0	False	1	22	16	0.9940356612205504	18.81802915213639	18.02365787142409	11.246446733111958	10.720225588645244
25574	530	435	39.0	15713.328625521184	15089.855525493153	15720.955099581704	16662.43716759933	4454.978079689472	4293.460867647925	4466.95379749268	4702.16218173263	8333.060597791877	8057.42797466278	8363.102503237287	8773.58653401186	0	0	0	0	0	0	0	0	0	0	0	0	False	1	156	50	0.9990933537483216	12.234837632969676	11.70572938833181	27.48131139989645	26.516967611714527
18775	280	377	35.5	14199.162890822226	13497.3880174587	14240.281180669575	15127.045217723376	3288.425963933618	3134.2571560384126	3288.79443734691	3513.9008501446165	6112.093766714002	5830.838717609649	6139.916061189397	6493.598494822637	0	0	0	0	0	0	0	0	0	0	0	0	False	1	77	61	0.9967615008354188	10.949846229264608	10.35428746119644	19.710912007423584	18.726897283696374
30796	299	326	33.5	4304.441792780393	4084.165566379935	4281.092700447324	4634.914679014747	1689.9784892348544	1607.2279686663037	1677.6694029993232	1813.1377393632697	2980.332806706656	2852.184592421378	2969.6848506972065	3176.379246986897	0	0	0	0	0	0	0	0	0	0	0	0	False	2	65	41	0.9994652271270752	2.552726111121926	2.3657894694593433	8.753957081085892	8.305610535565648
20713	384	172	34.75	5417.4007085423145	5147.198156661767	5382.839018972323	5829.767275746178	2217.972139886463	2119.8977555756574	2213.4104047201263	2361.9062918422733	4067.0779888063553	3903.046038370563	4072.17762565497	4308.937656778944	0	0	0	0	0	0	0	0	0	0	0	0	False	1	101	35	0.9988512992858888	3.4972347647372564	3.267928323263261	12.556104859520783	11.982213457732565
1355	324	580	34.0	25985.43407446596	25177.25922307713	25985.318692670717	27260.920039234545	2129.901891721826	2038.0704514274616	2107.403104735451	2295.92167874794	3309.7712376724758	3182.7170486893774	3293.2134043429637	3531.267166579018	0	0	0	0	0	0	0	0	0	0	0	0	False	0	14	50	0.9926524758338928	20.9522236478304	20.266368914146483	9.906548892910326	9.462029965805835
17148	638	495	34.5	1804.2727545516143	1675.9959553466415	1773.3733083547534	2006.5611718648624	5389.446989758414	5138.692616898932	5367.714687255023	5807.13130952225	10017.476057864606	9559.063833393977	10044.726953769014	10749.271994410965	0	0	0	0	0	0	0	0	0	0	0	0	False	1	60	72	0.9976904392242432	0.430966485797764	0.3221048331425723	33.374502007010975	31.77067523180426
31290	161	528	34.75	16663.373451664327	16038.777271808587	16685.385507837098	17596.26157263016	619.0705677621855	579.5592028066096	604.7250607522359	682.6805935743092	770.1012118081734	724.9850051019044	756.0162342590961	843.6972262122032	0	0	0	0	0	0	0	0	0	0	0	0	False	2	71	72	0.998857080936432	13.041089819736488	12.511028477368825	1.021116589322008	0.8632704926241414
34203	265	404	35.75	11820.03301668103	11232.063757667402	11823.167598294123	12650.815252333146	3700.563868956944	3528.9018041194854	3710.7046894604714	3943.6908048480177	6897.55063517556	6575.007125094643	6952.055492810496	7314.118380823411	0	0	0	0	0	0	0	0	0	0	0	0	False	2	109	58	0.9986364841461182	8.930806063111879	8.431828027774444	22.458955556793153	21.330486702729957
11604	731	730	37.25	12670.972381147732	12026.35898864786	12607.49628304225	13727.620282111706	8063.6598354267235	7724.744148544407	8049.737358406253	8640.854571838263	11962.261980795616	11361.396263743556	11999.256389072243	12899.750424629628	0	0	0	0	0	0	0	0	0	0	0	0	False	0	150	45	0.9956595301628112	9.652952749802923	9.105903870612575	40.17863935052047	38.07641677906803
31383	286	615	34.75	8136.857884250911	7769.426074414736	8119.853763461048	8677.240311837211	3267.486437293937	3146.9102891047887	3266.5964251673163	3461.29194515529	5334.652587181034	5116.564369874571	5366.823173423597	5636.387890042723	0	0	0	0	0	0	0	0	0	0	0	0	False	2	72	89	0.9991865754127502	5.805092493550786	5.4932727856631605	16.990912597889604	16.227896902404773
3615	222	406	34.25	1248.303218601426	1162.4740178245045	1225.1436438455717	1385.825769986767	6227.94012074768	5995.0576481268745	6254.74490536993	6551.450660177634	11689.6776890386	11217.406586637631	11748.369816316115	12314.278477024212	0	0	0	0	0	0	0	0	0	0	0	0	False	0	47	36	0.9980576634407043	-0.04085509756406354	-0.11369374571056104	39.224960625819115	37.57264640129826
13436	376	415	36.25	24014.275017693108	23033.545370426906	24100.25178414646	25368.541180011343	2848.96229230217	2726.387776054066	2849.1364146710466	3021.239055039959	4886.542466488114	4687.182942823089	4889.778004151414	5171.432740637605	0	0	0	0	0	0	0	0	0	0	0	0	False	1	13	85	0.9940859079360962	19.2794064751501	18.447113723296006	15.42312934202561	14.72563890682691
30764	107	748	34.25	4826.4007761066905	4554.881250417395	4797.889014419714	5240.990637070472	2230.641210121773	2091.8973434183067	2215.272313283692	2428.058266104817	4018.360986205125	3813.9954643130977	4014.2753814269554	4313.291847227542	0	0	0	0	0	0	0	0	0	0	0	0	False	2	64	96	0.996080219745636	2.9956847591026095	2.7652606724565136	12.385660815909388	11.670656113933932
2449	341	406	36.5	14405.698423157197	13738.281529377426	14412.830898896944	15364.8707138439	3509.9905561791347	3345.1058130528654	3500.658671250206	3750.062545006483	6220.013865850429	5959.41556274132	6224.333987841617	6617.661888632457	0	0	0	0	0	0	0	0	0	0	0	0	False	0	28	75	0.9926627278327942	11.125121879431697	10.558720889407276	20.088487332291592	19.176743461188515
30983	260	632	34.0	3221.8158193050176	3013.827717257523	3195.0991484809065	3521.592096178476	1583.9043896460785	1502.6672091796624	1583.062875870989	1699.9389137190835	2441.282415816161	2305.3998535161927	2451.8640634673066	2620.3827199244747	0	0	0	0	0	0	0	0	0	0	0	0	False	2	67	71	0.9991288185119628	1.633959401861876	1.4574510335377842	6.868005084290449	6.392598714069737
24361	762	636	32.5	5324.969357485454	5072.261008176951	5258.26618663398	5776.691978238548	7643.635609186127	7381.495664076701	7599.887296229048	8164.24117582817	12269.455514053672	11242.1274086313	11573.488530984048	18538.02034478313	0	0	0	0	0	0	0	0	0	0	0	0	False	1	143	8	0.9980472326278688	3.4187932250701834	3.204333176830824	41.25340391287169	37.65913605864618
16890	175	664	35.0	20414.225250424708	19620.193910967333	20386.67362520273	21631.568921604296	1742.1305211382069	1664.2397522683918	1727.989335925605	1867.152906210925	2833.376867563584	2715.656546553529	2822.2497469592213	3017.651244978573	0	0	0	0	0	0	0	0	0	0	0	0	False	1	57	100	0.9974976181983948	16.22423695318885	15.550385060959888	8.239808772223746	7.827945840252672
24575	269	249	34.0	4137.8493211827845	3917.69151356526	4123.405695156055	4458.822968153211	2413.3578629618582	2277.773141770238	2396.294176531202	2615.0604574460835	4623.555625720303	4375.757416915079	4622.647902780916	4965.781689554834	0	0	0	0	0	0	0	0	0	0	0	0	False	1	145	45	0.9991874098777772	2.411347998396724	2.2245118524161	14.503028798813627	13.636068057116505
37927	455	636	38.0	17181.75090511379	16366.377536648415	17206.59804284423	18364.683352985216	2190.853431730387	2105.1752963011945	2189.213792333612	2334.755104748029	3207.67236888306	3069.407049690835	3218.3052454321264	3424.4707540536137	0	0	0	0	0	0	0	0	0	0	0	0	False	2	154	45	0.9952616691589355	13.481009015034827	12.789045285254375	9.549340051737126	9.06559723432192
33747	497	166	36.5	20778.712997432875	20048.89260436035	20741.055570994125	21975.09289222099	1972.879443762923	1897.25139194109	1961.116638938292	2093.297159043658	3764.1642374668672	3630.57224116084	3743.617866203187	3987.701628918839	0	0	0	0	0	0	0	0	0	0	0	0	False	2	104	9	0.9932336211204528	16.533558192553997	15.914198693223298	11.49631378275008	11.0289213154651
21185	211	691	34.25	11904.046281404317	11438.008624108206	11852.225401919342	12637.88339275919	3579.551883518075	3447.2219659922234	3555.07025646737	3815.6251046364487	6071.306345651346	5864.471199641455	6057.401916884474	6416.023349719781	0	0	0	0	0	0	0	0	0	0	0	0	False	1	106	62	0.9983513355255128	9.002103623539162	8.606602411416294	19.568210843493105	18.84456577576497
15533	376	80	33.75	5388.870835137663	5004.63373490673	5286.285615727848	5995.916387131019	1209.9183386751813	1112.2679573773655	1179.7055702263945	1372.071623723351	1865.3422276881845	1735.859504059109	1828.1882471152048	2083.0271830082306	0	0	0	0	0	0	0	0	0	0	0	0	False	1	37	10	0.99927818775177	3.47302298842133	3.1469415301855346	4.85298836935896	4.399972834437709
7477	748	560	39.25	35012.49853987731	33489.27612217484	34917.23711190411	37541.327429514655	1625.3842892958482	1532.2580509146053	1599.2599246204254	1776.2597435161913	2156.89201054378	2033.7394691520844	2134.868410955333	2352.733288852558	0	0	0	0	0	0	0	0	0	0	0	0	False	0	96	58	0.9995331168174744	28.613010028689352	27.320332702935655	5.87302082724004	5.442152423704675
24359	529	304	34.5	4378.786276052095	4169.391261917448	4346.080131179089	4720.594533947427	4837.256306580494	4635.37752451841	4856.680686723678	5122.927258984217	9561.47962764308	9164.63443055352	9594.925530255803	10126.765289995896	0	0	0	0	0	0	0	0	0	0	0	0	False	1	143	4	0.996219038963318	2.615818294314161	2.4381159550156046	31.779127265352397	30.39070235273272
35124	598	337	36.25	5208.594289857504	4977.387535913185	5156.725234534638	5589.389070411202	4218.564173177205	4066.454785437695	4196.270283980871	4478.063986357117	8459.559977413226	8156.906663357767	8440.983960534599	8960.516911578703	0	0	0	0	0	0	0	0	0	0	0	0	False	2	120	34	0.9882053136825562	3.320031934888668	3.1238191396254926	27.923889239782913	26.865009343532908
22193	70	650	35.25	6467.712315582173	6156.473566803722	6452.743694558235	6939.300241931416	5058.75480769057	4807.409384009011	5052.615898513683	5421.272187357143	9384.540333042623	8988.379205486297	9410.088699345828	9940.349035683084	0	0	0	0	0	0	0	0	0	0	0	0	False	1	117	99	0.998280107975006	4.388578001035101	4.12444633597682	31.16007750376694	29.774045915266772
12005	373	576	37.0	15946.915504955788	15323.381115379229	15966.62559480148	16867.271773580957	2135.6399243941178	2032.118803271543	2117.742283198604	2292.118624095779	3275.776082533132	3134.1994940816867	3259.370001820715	3493.481737279785	0	0	0	0	0	0	0	0	0	0	0	0	False	0	155	54	0.9989599585533142	12.433070313325128	11.903910055528339	9.78761153232238	9.292283722155315
1561	448	235	38.0	28116.17354389512	27153.270609602685	28162.270360873037	29609.091559661127	1180.186273292308	1106.9234683921245	1159.4497633561475	1296.4395542285042	1960.628408014401	1852.306967694925	1934.4574686052897	2139.808425719933	0	0	0	0	0	0	0	0	0	0	0	0	False	0	17	23	0.9970266819000244	22.760468174177394	21.94330399933615	5.18636195574366	4.80738247605384
22748	111	471	38.25	9523.223301256565	9094.401980422834	9529.582366415518	10168.956932443822	3692.9733260752096	3529.3950984099724	3706.332021143666	3928.9676745601	6769.54278747374	6475.812056398465	6810.669518616034	7191.594778082247	0	0	0	0	0	0	0	0	0	0	0	0	False	1	124	42	0.9949218034744264	6.981626608952916	6.6177089093449855	22.011100105691593	20.98343725978127
12971	468	308	35.5	12874.322667608749	12240.891580615167	12885.680591048767	13748.744770498906	4418.450375904778	4171.70570477792	4449.466922745025	4722.9321391483945	8383.19766415707	7937.685250876313	8444.098588950526	8946.06127161279	0	0	0	0	0	0	0	0	0	0	0	0	False	1	8	72	0.9986128211021424	9.825525252307294	9.287966197196239	27.656723758412134	26.098028987713626
29308	100	605	34.75	1129.8767290550854	1046.6535247833722	1105.9447872399323	1264.8428214966964	6353.756697934682	6070.654972952128	6364.965587946413	6740.125432856396	11345.550742569036	10908.892420599366	11392.691208078892	11939.8150509625	0	0	0	0	0	0	0	0	0	0	0	0	False	2	47	67	0.996735692024231	-0.14135731971233506	-0.21198439812737002	38.02097874803352	36.493261398871375
31068	456	618	34.25	4407.488167794819	4178.6075384325495	4375.667260947899	4768.188901502242	2668.874339932804	2552.674578973146	2668.057608432278	2838.1089338052943	4082.163883099564	3913.631521043328	4087.8323391406334	4338.428232334979	0	0	0	0	0	0	0	0	0	0	0	0	False	2	68	89	0.999482274055481	2.6401760533852356	2.4459373155342594	12.60888521725083	12.01924842240584
31297	187	599	36.0	14445.191287066473	13713.28722062913	14505.85880169862	15401.569382786478	1602.971274807549	1508.7796060314038	1585.7815530111377	1754.186148460432	2552.476781369648	2407.60094296492	2543.5263700887085	2770.1148028449697	0	0	0	0	0	0	0	0	0	0	0	0	False	2	71	80	0.9972966313362122	11.15863735892523	10.537509557551655	7.257035941686863	6.750165190187277
1909	596	757	37.5	29740.410131873443	28060.332281714574	29604.06948002013	32419.503257966662	4765.731036966059	4533.941258678205	4737.282156983931	5127.405330914267	7275.427026937595	6841.725884718953	7217.406298052258	7965.743136873943	0	0	0	0	0	0	0	0	0	0	0	0	False	0	21	80	0.9969841837882996	24.13887081881943	22.713078684222843	23.78101514088543	22.263643947018934
3297	649	576	36.0	34443.80987294396	32475.821886821523	34704.08018452251	36922.16854633857	878.1239751948693	826.2577023764451	861.2748581679457	967.021045024814	1018.4283190876924	950.3099907998496	998.5814196091702	1129.3088131755203	0	0	0	0	0	0	0	0	0	0	0	0	False	0	42	13	0.9959719181060792	28.130394399734346	26.460268344963364	1.889927764949899	1.6516051527714724
13829	627	371	38.25	29692.52897830796	28099.89266562504	29985.934431584938	31752.964830059303	1564.5620597997556	1466.733843174685	1550.2707437517672	1713.1081400506214	2730.54133813682	2553.5319158589405	2717.881947482505	2993.9079583444604	0	0	0	0	0	0	0	0	0	0	0	0	False	1	18	37	0.997175931930542	24.098236646931134	22.746651464326952	7.8800226087381136	7.260727494518652
23089	158	762	34.25	18620.87440566357	17820.667564277985	18598.71778083709	19907.812743449365	2756.270414163637	2609.0250921266747	2725.4103317176828	2983.8335034427714	4865.480900338593	4668.060790269418	4842.7999563189705	5194.397614774663	0	0	0	0	0	0	0	0	0	0	0	0	False	1	127	101	0.9991546273231506	14.70231609172949	14.023223381597004	15.349442162855384	14.658737069074697
24477	301	236	34.75	4177.810948517788	3947.0297827305417	4159.427430851084	4512.961133570547	3376.490720356619	3210.315621309432	3370.754225728766	3613.443522135528	6516.331392231847	6208.897587031448	6526.545673462688	6944.986683944536	0	0	0	0	0	0	0	0	0	0	0	0	False	1	144	42	0.9985539317131042	2.4452612923161343	2.2494096709395572	21.12520048565993	20.0495952943859
18721	223	751	35.5	21504.73359490223	20544.558300833865	21546.79745202784	22911.618180929305	2171.233403764496	2038.693821412029	2146.423205127411	2380.0669283051907	3546.632352646276	3362.519440680988	3529.8278725187547	3835.137772139311	0	0	0	0	0	0	0	0	0	0	0	0	False	1	76	106	0.9907742142677308	17.14969300876447	16.334843636167133	10.735244503370945	10.091096720854456
30413	213	507	35.5	9674.22674504986	9245.07531115262	9670.721696332406	10312.796061308194	3075.0493750671203	2940.2849166130945	3082.806278824716	3259.4339254452902	5469.637254122833	5231.800437057169	5499.0385116072575	5800.845490082946	0	0	0	0	0	0	0	0	0	0	0	0	False	2	60	73	0.9976817965507508	7.109775148282281	6.745577299388747	17.463177540940855	16.63106828429887
8705	48	568	35.25	3697.870758665505	3496.662104132184	3670.39921428949	4018.0080049704834	4649.005852839158	4345.466321423827	4631.371129779388	5056.577106417827	8495.540403953266	8027.709221403646	8519.408540621684	9105.87872343811	0	0	0	0	0	0	0	0	0	0	0	0	False	0	112	73	0.9926201701164246	2.0379617450341607	1.8672067309023794	28.04977238248251	26.412991911114915
18499	358	385	34.75	12913.604641519178	12255.552972305635	12925.890517312248	13801.072556254112	2922.972231442905	2784.533874892931	2918.556518179416	3123.999237176057	5118.897405095164	4888.967553538897	5123.879482337413	5441.515576633628	0	0	0	0	0	0	0	0	0	0	0	0	False	1	74	71	0.997672438621521	9.858861760748033	9.30040853547987	16.236059390564	15.431613887892041
21276	328	515	34.25	4528.885360502864	4302.856214801307	4509.398081827586	4870.386402703292	3900.6258939380623	3745.340407201552	3899.686320656229	4155.086385797962	6590.878640968338	6321.8671870318685	6608.477890294924	6985.707768563552	0	0	0	0	0	0	0	0	0	0	0	0	False	1	107	78	0.9983676671981812	2.7431993522810996	2.5513805159692033	21.38601568028012	20.44483708680166
3403	155	478	38.25	18342.103611839484	17468.44056631036	18506.59745569132	19484.803790211165	3091.3837616974515	2925.825758290596	3102.283177799018	3316.786157195926	5630.44535329824	5344.824575195557	5677.268185402948	6024.366689710133	0	0	0	0	0	0	0	0	0	0	0	0	False	0	44	40	0.994484841823578	14.46573824198756	13.724307183608133	18.025789795501574	17.026500886909634
5436	468	505	34.0	10977.001466150808	10560.127011001588	10964.201268651072	11624.486650976416	1834.8739288991565	1739.8457288961326	1829.4197320730548	1977.8621146074631	2974.2267953528426	2834.602883339776	2973.084736133468	3198.3114624010987	0	0	0	0	0	0	0	0	0	0	0	0	False	0	70	13	0.991169571876526	8.215370314792779	7.861591280559459	8.732594246553564	8.244098179930868
15844	197	210	36.25	12271.845220117551	11799.303888500082	12225.64605543066	12995.126271095707	3792.161075610356	3680.436028032388	3787.1325699633576	3977.154193318026	7648.973054052156	7427.686528425051	7669.446330643536	7999.479553466443	0	0	0	0	0	0	0	0	0	0	0	0	False	1	45	19	0.996659815311432	9.314234894051843	8.913214361682897	25.087924267818657	24.31371879107104
37014	81	648	36.25	2936.9462242661543	2784.770380899042	2898.728624965123	3189.872793775812	5064.918756078224	4849.99833929685	5041.525592853187	5395.234930292655	9339.29379751426	9017.1478543524	9319.138463106552	9858.665165038225	0	0	0	0	0	0	0	0	0	0	0	0	False	2	142	95	0.994910717010498	1.3922058260060197	1.2630623339184868	31.0017754313265	29.874697527232968
11993	441	457	37.5	16205.705534235618	15613.828147973962	16201.882585604846	17126.979174350996	2043.9123861781572	1962.447684120646	2036.8386348770189	2181.7873751834672	3393.153343025009	3274.956920654756	3389.304352866206	3594.0794809735667	0	0	0	0	0	0	0	0	0	0	0	0	False	0	155	41	0.9980601668357848	12.65269155779562	12.150396904070107	10.198274213481634	9.784745566530814
25208	667	185	37.75	11317.46028002184	10729.589768798793	11315.575328863311	12207.601702327203	2411.60024440234	2295.558993241408	2408.832415384713	2592.810296560005	4933.297756649806	4686.411488593896	4932.545403549548	5332.05401904044	0	0	0	0	0	0	0	0	0	0	0	0	False	1	152	20	0.9965676069259644	8.504299484905639	8.005405251531966	15.58671002823108	14.722939853698353
19707	647	420	38.75	20261.41237091317	19103.14552976685	20461.64165322417	21822.284551655925	3660.913580058738	3465.3950945119145	3675.156199816878	3923.067959460179	7106.386395473907	6701.78863988834	7152.130322848181	7650.793476197917	0	0	0	0	0	0	0	0	0	0	0	0	False	1	89	13	0.9956658482551576	16.094552842626946	15.11159377813223	23.189600086122457	21.774051636588794
27622	303	725	34.75	24318.0256471272	23509.808259566144	24257.123289470863	25630.061285558724	1756.609573953359	1675.7402179954197	1735.3317435173694	1889.68388818478	2562.8214601235845	2462.615805181881	2546.590340660715	2729.274154626749	0	0	0	0	0	0	0	0	0	0	0	0	False	2	23	70	0.9960371851921082	19.53718337416995	18.851292542313683	7.293228416234492	6.942643279443652
34526	507	170	35.25	3707.337283079763	3495.585739465352	3673.1860541990936	4048.798237946304	4169.475168768627	3988.4311628559008	4184.615042114871	4421.0599984760975	8483.018474887436	8104.463746657741	8507.747298798193	9034.387156601042	0	0	0	0	0	0	0	0	0	0	0	0	False	2	113	44	0.9916544556617736	2.045995477548722	1.8662932778288914	28.005962457613666	26.68152960742734
21452	450	251	36.25	13246.123207741037	12652.463282813798	13246.76489598979	14092.182217492717	3451.229516842169	3304.1971536016854	3444.8174226927185	3675.805742530322	6666.080350610441	6350.755882624577	6673.336542988773	7111.385968213705	0	0	0	0	0	0	0	0	0	0	0	0	False	1	109	65	0.998530089855194	10.141052467733205	9.63724506886391	21.64912060861096	20.545908700993202
4111	627	149	35.75	10988.684230430112	10485.773028475296	10929.175124190231	11788.6123287953	2986.5666836024225	2859.0831064111244	2966.108866330927	3197.15019710088	6267.916144917633	6006.873392138826	6239.325468815142	6696.437423075381	0	0	0	0	0	0	0	0	0	0	0	0	False	0	53	79	0.9959200620651244	8.225284851442494	7.798491035858361	20.256080938352437	19.342782090653092
29104	145	226	37.5	17387.988849168065	16670.12396045546	17428.813379679767	18409.43368801126	2892.7729627370227	2772.28392060692	2883.111872963551	3076.401244221065	5744.613887301494	5520.819109630393	5757.147883779275	6071.853682719329	0	0	0	0	0	0	0	0	0	0	0	0	False	2	45	16	0.9960362911224364	13.656032117958391	13.046818615183684	18.42522624580996	17.642245257476073
26540	422	254	35.75	21140.089053476822	20275.46419830945	21194.8444745832	22376.832229856427	2426.462152306676	2300.7025692767816	2413.416873249188	2607.5600677902007	4477.902874053021	4276.561263897134	4474.619559309024	4771.314413953873	0	0	0	0	0	0	0	0	0	0	0	0	False	2	10	37	0.998168170452118	16.840238706370826	16.1064778763249	13.993439894904522	13.289014820498737
12170	665	603	33.75	10532.025391675284	9963.50915831387	10504.22374523114	11329.646182353645	4809.098401854523	4583.113960874541	4811.032715147144	5156.542483850084	7712.474966787071	7312.250300921991	7744.93371043919	8292.903860229133	0	0	0	0	0	0	0	0	0	0	0	0	False	1	0	92	0.997624695301056	7.837742940554809	7.355273646741707	25.310095629061713	23.909847117029056
11258	745	73	35.0	3992.765143162421	3674.905338288516	3891.93743586738	4513.588920531686	1074.522889783352	960.2011056968634	1032.3416923266388	1273.0637153197404	1533.3216767470185	1381.6567003757152	1484.657047931972	1795.4226408016038	0	0	0	0	0	0	0	0	0	0	0	0	False	0	146	21	0.9962096214294434	2.2882228230625663	2.0184722221301366	3.691362607451631	3.160738996254772
15212	640	549	34.5	1840.1914937092624	1710.9458812497762	1803.9833720053	2052.842621811634	8743.442510339846	8366.331130331102	8713.062537352149	9319.283053614785	14935.722982581168	14368.565894061516	14954.165027749192	15774.967684214862	0	0	0	0	0	0	0	0	0	0	0	0	False	1	33	77	0.9961498379707336	0.4614487969423091	0.35176496433989207	50.58175714521665	48.59746947625989
11006	660	192	35.25	3813.828434445928	3560.6589422081406	3782.259176495594	4203.763326573489	3612.990936231333	3431.836095695082	3616.5744302820376	3868.734736594487	7663.143856166589	7265.854086560108	7683.499379012929	8246.845365715559	0	0	0	0	0	0	0	0	0	0	0	0	False	0	143	43	0.9981340765953064	2.136368817098229	1.9215174215403887	25.13750303261606	23.74752271359992
16495	180	634	34.25	13564.752431500829	13013.732336503652	13527.796515622327	14407.545120909905	3792.1810438282423	3653.123199218071	3774.050086572322	4030.563230778427	6518.970261971235	6306.19944963162	6510.33880597678	6876.875142841755	0	0	0	0	0	0	0	0	0	0	0	0	False	1	53	30	0.9975115656852722	10.411456033286056	9.943834775510801	21.134432983657124	20.390021060072783
35179	417	761	34.5	10582.54881659659	10168.710833761765	10526.48487184562	11285.818601686711	6626.214986331029	6355.329885497816	6586.909265725707	7107.555429753425	9716.692707688278	9380.215558655296	9705.789653297506	10316.997880191444	0	0	0	0	0	0	0	0	0	0	0	0	False	2	120	100	0.9934836626052856	7.880619466698444	7.5294173239718925	32.32216447149641	31.144946605006258
19573	684	546	34.5	4079.983334159265	3867.470977203447	4043.337852607988	4432.112807308585	8354.899876501215	7957.721452036108	8329.908309767974	8931.904614034607	14140.538537979652	13563.507661870864	14167.281892079152	15005.886556646325	0	0	0	0	0	0	0	0	0	0	0	0	False	1	87	46	0.99781596660614	2.3622402328541923	2.1818923715788734	47.79968015119113	45.78084749398402
27458	458	604	36.75	20933.879508496877	20181.454634055037	20916.744124823297	22119.75391433447	4120.369406547914	3983.959507990294	4111.107966983598	4343.451952730099	6585.393851133686	6391.920354508208	6574.107982260032	6937.73525966559	0	0	0	0	0	0	0	0	0	0	0	0	False	2	21	61	0.9986620545387268	16.665239704221406	16.026696991600943	21.366826286272676	20.689929036119413
23329	658	611	38.0	19365.03411974217	18340.070096666557	19396.897833065257	20813.616901645848	3388.1489923593126	3226.001902860269	3376.578522251525	3653.888500562319	5303.728161612842	5053.143180648198	5308.565621774081	5707.179408308964	0	0	0	0	0	0	0	0	0	0	0	0	False	1	130	70	0.9972450733184814	15.333844605194852	14.464012506517108	16.882718664380462	16.00600796496605
3198	348	106	34.5	4635.7618279629705	4343.152157577398	4587.025972498762	5091.083207747042	2369.9631054216334	2238.4027003751253	2362.2103743241028	2563.9190343864134	4362.112839064866	4144.721994684739	4369.384954281769	4660.822301189676	0	0	0	0	0	0	0	0	0	0	0	0	False	0	37	16	0.9951205849647522	2.8338996889730437	2.5855775255071074	13.588330370108192	12.827754542741738
16107	640	652	35.0	18966.33814384237	18080.7711976256	18808.777269283742	20399.60102359865	6224.746052609781	5985.650221903344	6178.289274314403	6653.9730056558765	9656.864774513377	9313.955831832034	9626.910491401488	10252.246885506103	0	0	0	0	0	0	0	0	0	0	0	0	False	1	48	94	0.9968320727348328	14.995492673182005	14.24395941152083	32.11284710165098	30.913126600381055
29324	544	442	34.0	3745.266536281829	3553.172749254215	3698.6482457845314	4046.742834302779	6812.799538079153	6550.58798413024	6853.913395066921	7175.085815715722	12704.22769436875	12267.799832295364	12781.31541192484	13354.528958830291	0	0	0	0	0	0	0	0	0	0	0	0	False	2	48	12	0.9955905079841614	2.0781840043372366	1.9151642903263977	42.77452230082385	41.24761125160865
32259	251	211	38.0	17782.172638025128	17262.37684558757	17704.189137905094	18718.459417050857	2950.4370391840744	2855.192887378078	2930.3709010881694	3112.3543922514823	5815.887761063662	5650.763381352966	5796.326626696815	6106.8628006850895	0	0	0	0	0	0	0	0	0	0	0	0	False	2	85	17	0.9994547963142396	13.990554798371525	13.549431934699589	18.674589026753406	18.096875590500172
2704	44	344	35.25	7781.023547631712	7366.938992206322	7760.466428785284	8409.669741642656	3112.537473084142	2953.156823548799	3118.6044128068124	3334.0090021524484	5957.186884283711	5646.282077657338	6006.414644860906	6346.76808088238	0	0	0	0	0	0	0	0	0	0	0	0	False	0	31	48	0.988301396369934	5.503114940354026	5.1517035446692265	19.168946081466	18.081197049503192
5160	555	354	34.0	1883.3399454888597	1746.3894129127616	1854.309994251547	2093.9944228409413	1145.10626223677	1074.7124284544072	1130.971509426401	1254.8899863661609	1923.6014698787933	1813.659323808436	1911.2085329602537	2093.8179592456204	0	0	0	0	0	0	0	0	0	0	0	0	False	0	66	45	0.9944487810134888	0.49806657817283506	0.38184399232221505	5.056817428752943	4.672167656825613
24256	130	703	34.75	4476.871920908743	4250.606176178938	4451.50614339038	4825.032737867201	878.6216577118834	830.2574172606791	863.0456835457251	957.4800988494184	1308.9270065723783	1244.943247387357	1298.539103420452	1405.5388601118905	0	0	0	0	0	0	0	0	0	0	0	0	False	1	141	103	0.995360553264618	2.6990583304471407	2.507038705205436	2.906282801485796	2.6824256251685203
30585	53	350	34.0	6859.38305291472	6557.546652844259	6837.206551097489	7329.116373049706	2625.0792331208613	2507.4784140826564	2623.0529659858435	2799.3857685681937	4975.626852156378	4756.530974380507	4997.89944310402	5276.987814813995	0	0	0	0	0	0	0	0	0	0	0	0	False	2	62	50	0.9956572651863098	4.720967989146416	4.4648155941161995	15.734804981026285	14.968263827984076
22014	495	701	35.25	3163.8835720821103	2973.7155711372225	3129.4783524689333	3464.90692627111	8749.355165025563	8331.924479533178	8751.72081305237	9386.25225773069	12582.549902099548	11986.505127597971	12579.056552743048	13502.574459328407	0	0	0	0	0	0	0	0	0	0	0	0	False	1	115	89	0.996711790561676	1.5847954048351218	1.4234100023827663	42.34881353746191	40.26345778659465
7613	421	531	38.5	27672.892491572813	26766.77611564925	27693.998835259605	29072.403313400224	2238.0319593720237	2155.392366813132	2226.37762582643	2376.54917062504	3539.4152246006934	3417.5665313793365	3523.1058202315444	3761.9281619504654	0	0	0	0	0	0	0	0	0	0	0	0	False	0	98	51	0.9990732073783876	22.38427927450404	21.615306811889393	10.709994253526567	10.283687566487329
9887	628	627	39.0	28003.71248105817	26651.801231511166	27965.949242819555	30135.799538924053	3541.1931759157897	3385.071275983428	3521.3531965235684	3813.407686076403	5487.223764939435	5267.244379255076	5502.559929171403	5854.0363420438935	0	0	0	0	0	0	0	0	0	0	0	0	False	0	128	53	0.9983878135681152	22.665028490340045	21.51773378248202	17.524706696195604	16.755074452724084
7823	377	108	34.5	4360.978890019713	4076.0199922552415	4299.603891848373	4812.832413206627	1690.0500765345278	1595.878536861865	1674.0749753561054	1846.9192451830577	2952.813982307642	2817.5070627968844	2938.6786187561543	3172.6149987400595	0	0	0	0	0	0	0	0	0	0	0	0	False	0	101	27	0.9949991106987	2.6007061190418694	2.358876756743285	8.657678175251045	8.184285781248695
30169	301	603	35.0	16008.134777242723	15340.659112922382	16013.179815197456	16997.3687623613	2860.6938431134945	2747.3563491943687	2848.045910525612	3047.168926535452	4616.752034316534	4450.181815886945	4621.305458223651	4874.703168121799	0	0	0	0	0	0	0	0	0	0	0	0	False	2	57	83	0.9982489347457886	12.485023832564837	11.918572967128702	14.47922537150858	13.896453442644969
34949	426	621	34.5	9144.269596598322	8788.617310014035	9077.926542976911	9733.295637131056	6623.2109471728	6430.680858097956	6607.145076077644	6936.945478658016	10218.483146402496	9948.031749295911	10197.079610806608	10705.518701455036	0	0	0	0	0	0	0	0	0	0	0	0	False	2	118	42	0.996324062347412	6.6600288857123715	6.3582058286348575	34.07775670528107	33.131540245690566
2068	751	655	35.25	27011.17417247164	25816.082518572966	27037.264812196318	28819.09241679269	2273.2695993209986	2151.981770117498	2249.356703789633	2473.9856275912152	3140.7534050279382	2971.1115131569986	3119.007971410308	3434.607872341126	0	0	0	0	0	0	0	0	0	0	0	0	False	0	23	98	0.994761288166046	21.822714359756958	20.808504047961208	9.31521360337752	8.721694945157775
30635	53	67	34.5	14858.670679622854	13702.813472357178	14493.00677508671	16731.64620057321	1037.846171681498	931.112143441336	998.8960858534588	1220.3092127644222	1512.641398374658	1394.332285091846	1471.0187014378923	1726.9241723692714	0	0	0	0	0	0	0	0	0	0	0	0	False	2	63	16	0.9982970356941224	11.509535185278285	10.528621048067121	3.619009423130201	3.2050865094185137
1250	175	400	36.75	20257.97999336668	19462.17096308792	20328.060469247303	21388.10009512208	2713.4437203815573	2604.459719127296	2708.2701721409235	2889.8968428266376	5077.139381742863	4875.351811741704	5087.921989483344	5380.829334659603	0	0	0	0	0	0	0	0	0	0	0	0	False	0	13	37	0.9984447360038756	16.09163996754304	15.416279444276157	16.089962422906854	15.383977088319655
28606	146	56	33.5	6353.492595576275	5812.840676861492	6120.185023046087	7289.810919576548	5289.6740770807655	4925.175778395543	5135.239761524281	5931.200276862821	10748.828182568774	9992.21771874104	10383.625862645646	12242.594615682076	0	0	0	0	0	0	0	0	0	0	0	0	False	2	35	17	0.9989233016967772	4.291645839001755	3.8328234974149074	35.93325165872324	33.286131762019345
22605	408	707	36.75	18324.91921296071	17521.812422074676	18367.33297197078	19492.748208791403	5203.020629377191	4981.665164081501	5202.720882858435	5553.170608146578	7548.187641047707	7233.864768447827	7565.471083626443	8037.408746151082	0	0	0	0	0	0	0	0	0	0	0	0	False	1	122	63	0.9984126091003418	14.451154762563194	13.769601020527885	24.73531075688215	23.635603087179994
24501	457	452	34.75	4610.618148792009	4374.099246008215	4591.948016857178	4964.122144563669	4037.314450096784	3864.9488100255658	4048.50740024983	4282.377011442296	7185.217911963893	6892.451565147497	7208.050214436297	7620.963160115338	0	0	0	0	0	0	0	0	0	0	0	0	False	1	144	66	0.9983448386192322	2.812561594435706	2.61184066281896	23.46540446071738	22.44111566378178
35662	413	349	34.25	3937.9691521783857	3754.8976051786326	3908.498822435692	4229.183411842047	3064.7303276592424	2935.125390553533	3061.8966778392696	3246.990733663877	5499.53367094627	5294.829770937704	5509.833307237538	5807.524974750956	0	0	0	0	0	0	0	0	0	0	0	0	False	2	126	48	0.9979770183563232	2.241720398817716	2.0863573769458457	17.567774825272746	16.851586254599034
30982	191	632	33.75	4526.063504817909	4311.3562508542445	4494.057113758099	4855.011853842402	1308.0268344272702	1235.590834903546	1288.5509951164074	1422.220175570916	2027.541633686844	1930.37698746549	2011.102323941553	2179.626407781963	0	0	0	0	0	0	0	0	0	0	0	0	False	2	67	70	0.9993723034858704	2.7408045944190187	2.5585940415489374	5.420468328174812	5.080522635423591
33091	382	728	35.5	27730.37956399783	26676.23153114137	27752.27536396088	29382.71531479497	1487.1201863067486	1394.8083541233393	1460.8611390059757	1636.8472682341644	1937.974382757348	1834.6777485283944	1911.9031354102065	2110.875429368288	0	0	0	0	0	0	0	0	0	0	0	0	False	2	95	100	0.9962500333786012	22.43306547551063	21.538466469991285	5.107103309630049	4.745703898965456
1353	603	502	39.0	28711.07932273393	27486.595167708077	28876.08226964368	30434.29784577227	2053.9569953879723	1950.256245026341	2040.890167144276	2222.467635160894	3512.7872731160983	3333.8738331426425	3512.400862445532	3794.765284357557	0	0	0	0	0	0	0	0	0	0	0	0	False	0	14	47	0.9971329569816588	23.265332862569203	22.226178708487044	10.616832205744755	9.990875588193529
16037	270	337	34.25	8679.698456130056	8267.784329385942	8703.257825387242	9227.889539415248	5205.786428004351	4971.228024699086	5230.384740832701	5493.600273808263	9896.896522502218	9489.060426171258	9968.053457904942	10402.114433583269	0	0	0	0	0	0	0	0	0	0	0	0	False	1	48	9	0.997374951839447	6.265772227916672	5.916202758867698	32.95263566699462	31.52575737650677
28112	60	302	34.75	12608.97112166824	11955.7549487058	12617.473330156785	13495.40746925508	2015.854387368024	1905.3552761404355	2001.34280887958	2175.7602514247487	3791.96665331463	3601.940169534026	3796.346008069375	4048.0783687286457	0	0	0	0	0	0	0	0	0	0	0	0	False	2	29	42	0.9969324469566344	9.60033559989372	9.04598600144323	11.593584877567777	10.92874754030509
3103	327	475	34.5	4722.13134528776	4478.387384281434	4702.115320895826	5085.079083116481	4318.092409945079	4098.137785462644	4323.177135341855	4606.101403259454	7508.464380484669	7161.044302832856	7539.216531970486	7974.9997015712115	0	0	0	0	0	0	0	0	0	0	0	0	False	0	36	7	0.9962387084960938	2.9071968748498436	2.700344423086745	24.596332724690523	23.380829313048686
28578	541	587	35.75	5788.499731539446	5489.274796103719	5763.231766339697	6243.454894551948	7465.474007716753	7128.261564519414	7502.170777897751	7939.899704781875	12287.46118033455	11782.94400225103	12349.778651552037	13065.66709144837	0	0	0	0	0	0	0	0	0	0	0	0	False	2	34	83	0.9975523352622986	3.8121666401237184	3.558230455333777	41.31639954899387	39.55126739158577
34088	217	101	33.25	2492.72938110549	2327.990041390257	2443.1338349156795	2751.0391604302217	2831.107983601194	2688.273543940408	2796.170274499293	3060.750812388072	5576.592439426219	5342.808656178143	5525.860584786256	5976.923702173427	0	0	0	0	0	0	0	0	0	0	0	0	False	2	108	28	0.9978323578834534	1.0152227707422952	0.8754173118450163	17.83737696403621	17.01944787932348
11895	265	186	37.25	10932.5930810082	10484.899756653816	10942.93399376978	11599.86068918735	1297.878930613064	1227.1247001708175	1285.630523809013	1409.9493711038044	2319.9164743374167	2212.386058271276	2311.341251817525	2488.4502822951067	0	0	0	0	0	0	0	0	0	0	0	0	False	0	154	19	0.9958646893501282	8.177683295562998	7.79774993681089	6.443387379632678	6.06717542185788
14806	369	430	33.25	13168.57757674476	12518.830404549208	13164.175089518076	14067.42959751923	1249.778321248862	1183.4597778945897	1237.4468788520064	1349.1056882762016	1903.2407183028656	1808.830180865688	1895.0242754859212	2038.5986128353184	0	0	0	0	0	0	0	0	0	0	0	0	False	1	29	68	0.9953715205192566	10.075243641828878	9.523837998628958	4.985582158841641	4.655272145887126
32035	473	240	35.5	14638.93366855942	13948.988759777174	14627.626152719453	15596.061665464284	3197.5028013726333	3054.8563566450766	3189.028380335714	3407.6467741516203	6225.249451178722	5958.694537684862	6220.073377365694	6616.213493809355	0	0	0	0	0	0	0	0	0	0	0	0	True	2	81	51	0.9989563822746276	11.323056146807312	10.737536836405317	20.106804845405673	19.174220842398235
36110	99	664	36.25	14887.196959293198	14240.166249121528	14887.149438696866	15814.235748131265	2213.858745711497	2122.4892474677304	2198.327654802724	2360.335209737825	3897.07209418636	3754.255333350181	3890.410804064668	4124.053604721033	0	0	0	0	0	0	0	0	0	0	0	0	False	2	131	95	0.9958004951477052	11.533743911784283	10.984643584488154	11.961312680823136	11.461645933842583
11528	253	281	36.0	7255.342663988438	6956.931799915606	7240.723716695279	7722.744082839195	3298.792274706048	3160.5084729928626	3290.170125220152	3510.981443787938	6404.937360147177	6128.2241000969125	6409.936197173286	6808.749968919727	0	0	0	0	0	0	0	0	0	0	0	0	False	0	149	53	0.9977754950523376	5.056997714812669	4.803752388810077	20.735471063714563	19.767346498459236
8761	575	692	36.25	7353.361661331588	6983.308626730421	7293.556806791478	7935.227081408351	8699.85144366216	8314.455466982614	8664.543189708033	9338.0084564712	12891.155180437312	12361.277990723129	12850.2500123441	13797.275038261098	0	0	0	0	0	0	0	0	0	0	0	0	False	0	113	36	0.9927273392677308	5.140181190768673	4.8261369897406965	43.4285173105011	41.574659190953184
26233	592	580	36.5	15229.764739858583	14583.02475157958	15220.793570310972	16191.548812795165	3629.3786199568494	3478.4276891700342	3626.9191310697047	3862.793482394455	6003.170090870744	5797.586910238701	6025.904780234151	6331.462395078115	0	0	0	0	0	0	0	0	0	0	0	0	False	2	6	90	0.9938291311264038	11.82446284903481	11.275609241846253	19.32982551267949	18.610560641393416
24802	60	375	35.5	7698.267364799727	7352.254986465855	7688.999289847919	8233.693715442689	1841.2323467455697	1758.8241465040535	1832.8969927967664	1964.5666067982477	3343.299795084998	3205.571535491184	3347.48023629594	3533.6566199048857	0	0	0	0	0	0	0	0	0	0	0	0	False	1	147	86	0.992486298084259	5.432884198034601	5.139242015051924	10.023853788464447	9.541989957947568
31140	594	365	34.5	14259.515627005769	13748.993590844697	14209.876802330686	15116.367368961	890.2143438362283	831.9176584850907	874.2813385328924	980.6574156215194	1369.5243236744225	1278.356994431681	1344.2665821195412	1513.7186598635683	0	0	0	0	0	0	0	0	0	0	0	0	False	2	70	3	0.9951419234275818	11.001064365700215	10.567811642543452	3.1182919811846617	2.799328838715141
19919	499	541	37.25	29722.20436352709	28655.633409915023	29810.00655768921	31365.947218561003	2001.374219287106	1903.221066978446	1983.031357506266	2157.783389165581	3242.647977795342	3095.3861797783384	3218.223125819182	3494.5543445543944	0	0	0	0	0	0	0	0	0	0	0	0	False	1	91	50	0.9952899217605592	24.123420557803215	23.218278884454286	9.671707683004932	9.156489279094574
33531	263	465	34.25	2108.855253883693	1982.9372439156105	2078.5957498042976	2306.598463172404	2520.2215905874555	2419.9141676115905	2516.643628702893	2671.3965734934213	4478.557945741541	4299.794267963809	4492.036325244754	4736.204197981988	0	0	0	0	0	0	0	0	0	0	0	0	False	2	101	72	0.9950603246688844	0.6894493482689185	0.5825894737699064	13.995731765534588	13.370299114419234
21296	57	671	33.5	2115.8389537806825	1976.9838005443005	2064.7785640021552	2370.0610192815093	3599.8381182733497	3430.470708237262	3565.2513035314564	3869.7984871930776	6699.918354219236	6455.263887848114	6666.578022635498	7088.500633553883	0	0	0	0	0	0	0	0	0	0	0	0	False	1	107	99	0.9903329014778136	0.695376040524619	0.5775371050765288	21.767508150020873	20.91154628230882
2697	745	272	35.25	7812.916570383439	7347.366960876096	7772.474039931388	8515.180359155773	3526.4405388499977	3331.3429702089893	3498.5555058566542	3837.1022025743073	7015.675651593731	6642.568185575397	7009.955062816483	7598.956755902286	0	0	0	0	0	0	0	0	0	0	0	0	False	0	31	40	0.9969549775123596	5.530180841486894	5.135093809396497	22.872234378866395	21.566859626435303
3948	644	610	38.0	31464.34661055317	30371.70241197755	31384.129365402456	33314.34690067464	2263.6154799008627	2174.572049151604	2241.4662440990323	2430.483280592919	3395.6643172082518	3264.176211995748	3382.058371304133	3636.0623286613486	0	0	0	0	0	0	0	0	0	0	0	0	False	0	51	69	0.9994134902954102	25.60188342363013	24.674614783016604	10.207059248897275	9.747027573248706
26354	74	256	37.75	11766.18781436257	11217.820989283377	11774.355927420327	12549.173611232914	3977.586126247504	3799.940185350165	3984.482129933449	4227.883297821653	7919.836946645776	7564.688674652857	7968.9680578604275	8384.322111157586	0	0	0	0	0	0	0	0	0	0	0	0	False	2	8	11	0.9965339303016664	8.885110522310503	8.419740952681522	26.035583907305863	24.793042200551845
26723	131	103	35.0	20049.588709548665	19084.043903374688	19829.455354665177	21681.810956033994	1422.816168941873	1327.3955848396834	1393.3308030500143	1571.9090368528778	2500.270551744021	2376.585994131202	2466.261829571353	2698.033897782804	0	0	0	0	0	0	0	0	0	0	0	0	False	2	12	48	0.9984623193740844	15.914789440433172	15.095383250349025	7.074384292283618	6.641654546893186
32947	263	479	34.5	15107.122957230084	14575.890020910165	15070.310864697654	15965.309936076736	1161.0036245786794	1114.523549746968	1150.2569605371723	1236.281993061802	1841.8964657639287	1773.69971407468	1829.998587896874	1956.4527699788573	0	0	0	0	0	0	0	0	0	0	0	0	False	2	94	15	0.9979000687599182	11.720383333298033	11.269554377858874	4.770959708839126	4.532362720140477
36747	171	615	38.25	26536.091340060317	25831.87894743456	26497.552111626315	27730.414959730228	879.8255315816677	824.2218902611996	860.7062570834971	973.1080114660226	1236.162060053053	1168.952085238833	1215.772383453071	1349.7589614830822	0	0	0	0	0	0	0	0	0	0	0	0	False	2	139	55	0.9993043541908264	21.41953699171423	20.821909631531902	2.6517032695831597	2.4165586739247567
22116	676	251	35.25	7566.504269968699	7195.319373593984	7531.02901805157	8149.911844921187	4873.274444353221	4694.113614545072	4884.244330673121	5148.704980106563	10351.227327004084	9970.200871066609	10380.147068052063	10967.714613642804	0	0	0	0	0	0	0	0	0	0	0	0	False	1	117	7	0.997115969657898	5.321063912907682	5.006059161382583	34.542182956888034	33.20910238121111
21063	276	301	37.0	20081.43396475293	19168.57412318901	20177.86614418171	21342.32313855281	3020.076464487783	2883.379998271715	3015.691043774705	3226.0925681603376	5738.562554516677	5495.18093780967	5756.880205896189	6084.318865774842	0	0	0	0	0	0	0	0	0	0	0	0	False	1	105	33	0.9960616827011108	15.94181480380557	15.167119522888767	18.404054712792522	17.552546108460337
246	274	448	33.0	9797.75775250386	9280.368598215722	9815.376199398934	10490.879134615809	3527.615161460511	3344.2109248870875	3536.24476274742	3760.425387940163	6377.77150257911	6051.555783754164	6416.855389497296	6793.483133467929	0	0	0	0	0	0	0	0	0	0	0	0	False	0	2	81	0.9992244243621826	7.214609301527054	6.775528822821945	20.64042706747421	19.49911041748972
17953	312	755	34.0	2415.1663378924427	2249.6458230193043	2387.359535068683	2671.6190009075244	3071.747231217909	2889.7318958076617	3072.818653212119	3314.2756589409973	4691.231553334063	4429.338061258375	4714.069390412737	5027.071158878586	0	0	0	0	0	0	0	0	0	0	0	0	False	1	68	95	0.9978503584861756	0.9493991680216946	0.8089307675852613	14.739803603127019	13.823528311104807
17682	323	761	33.5	9774.544379071123	9298.324512023011	9741.58434166613	10483.031690569209	964.7086319862776	903.5026546846702	946.130276031356	1063.5287800429835	1210.9620886322505	1141.6191411534917	1197.839089147186	1322.5853548575517	0	0	0	0	0	0	0	0	0	0	0	0	False	1	65	111	0.9973357915878296	7.194909354137879	6.790767045665908	2.5635372331171826	2.3209300994033826
33661	588	251	39.25	16192.570762195	15196.027283288437	16258.861797568685	17517.920379437634	2142.0685358024625	2015.5132408151976	2146.525500293057	2316.743540758293	4223.350616673983	3971.3205979901286	4251.811543015347	4566.183513975714	0	0	0	0	0	0	0	0	0	0	0	0	False	2	103	4	0.9949520826339722	12.64154477988681	11.795831675655277	13.102849059231964	12.221082669629688
33193	420	160	38.0	29464.074087569952	28629.533473059266	29409.03995588411	30909.59672792818	1005.6636906020713	947.4934027847804	987.3140262627488	1102.170899517561	1580.676258296162	1501.9926508960082	1559.288297350833	1706.4788837418987	0	0	0	0	0	0	0	0	0	0	0	0	False	2	97	16	0.9989305138587952	23.904359210660203	23.196129265209628	3.8570400081905207	3.581753116651036
17787	629	72	35.25	8438.340024106958	7723.629032671491	8263.56776029393	9546.299763712144	1225.0842498808315	1109.0434171936474	1184.8614727102768	1433.8130472787516	2017.736838331753	1857.5745432335289	1981.142520492676	2301.7799218082564	0	0	0	0	0	0	0	0	0	0	0	0	False	1	67	30	0.9975706934928894	6.060944246901056	5.45440728791308	5.386164720032431	4.825811911915837
4652	466	167	36.25	10666.88222074214	10164.464128570253	10672.281685034495	11417.10607213781	2169.657053139832	2071.4622863465315	2157.9903685491336	2319.119917028772	4060.1942559747376	3883.798214974454	4054.291072546283	4322.928526354033	0	0	0	0	0	0	0	0	0	0	0	0	False	0	60	30	0.9953875541687012	7.952188712315907	7.525813372607713	12.532021044911634	11.914871940907224
36649	338	329	38.0	33364.8385092633	32551.14699041762	33295.92338166486	34820.32700072147	865.7818865814548	821.9494455630271	853.5778471541133	934.3200647583716	1259.8855186030894	1205.12406492582	1244.1990334544048	1350.2961182313702	0	0	0	0	0	0	0	0	0	0	0	0	False	2	138	28	0.9980614185333252	27.214729162170883	26.524192728130984	2.734703495126868	2.543111995231179
10006	438	307	38.0	25390.18788570893	24533.6576964522	25432.53063668937	26707.477095726223	2139.322708797068	2046.0184632798423	2129.200401084092	2282.1327625243216	3813.120208441741	3672.094581696328	3806.212645104624	4051.280446722578	0	0	0	0	0	0	0	0	0	0	0	0	False	0	130	28	0.9965917468070984	20.4470700717636	19.720178751357654	11.667593894545563	11.174193709971966
7742	544	157	35.75	5778.412031550864	5436.162393524021	5744.483485929411	6283.896003644026	1671.447114910206	1574.6532206820043	1664.3844202084315	1808.212383228209	3185.5793143766305	3021.064973592393	3182.5665127676766	3426.024634804147	0	0	0	0	0	0	0	0	0	0	0	0	False	0	100	37	0.995876669883728	3.803605749151595	3.5131568024429303	9.472044049422983	8.896464929647246
27664	177	304	34.5	18802.303499879483	18051.030365243103	18844.96275063896	19849.91038603246	968.7085717901432	913.8072488194596	952.6557293294392	1061.705467717348	1616.926055423257	1537.9187981011007	1602.0838666796078	1747.9238796297288	0	0	0	0	0	0	0	0	0	0	0	0	False	2	24	16	0.9979365468025208	14.856285251846428	14.218719959144673	3.983865585966908	3.7074463546184218
26106	471	347	32.75	13610.67582351504	12791.118826487596	13654.297367355712	14608.529312937682	3543.8131901166253	3335.205831665791	3546.2613739183275	3825.266113825645	6600.748293335552	6244.009360622002	6629.001187154448	7075.487712094439	0	0	0	0	0	0	0	0	0	0	0	0	False	2	5	60	0.9991132616996764	10.450428757747405	9.754914606361606	21.42054620081063	20.17243931905072
24847	486	179	35.0	7425.763357030748	7118.696497425648	7373.233773466247	7928.872078800725	2971.018226380515	2863.847280293959	2955.515548180236	3140.223386500384	5806.685745791006	5601.125595693688	5787.159158424436	6117.984149899163	0	0	0	0	0	0	0	0	0	0	0	0	False	1	148	37	0.9980441927909852	5.201624634148131	4.9410334281044195	18.642394338888813	17.92321004352604
30365	311	142	36.25	11379.130125420206	10888.733377820126	11339.994504409522	12163.8238865434	2149.1711334888173	2050.5143653755067	2141.946812892984	2291.451873776855	4039.625189568073	3874.2848830102735	4049.6561766334985	4277.657999783185	0	0	0	0	0	0	0	0	0	0	0	0	False	2	60	24	0.9983097314834596	8.556635381425233	8.140461913336344	12.460056953024448	11.88158806296701
1838	133	103	38.75	14619.525276499757	13913.196650022412	14438.348269418291	15877.839624678196	2991.242456870251	2836.8423772443275	2964.352130700815	3244.46531536392	5859.45021969425	5620.774490693734	5841.952651595677	6260.819552356907	0	0	0	0	0	0	0	0	0	0	0	0	False	0	21	5	0.998690128326416	11.30658528342368	10.70716198885636	18.826999093099815	17.991954772008555
8643	728	736	35.25	5529.564594038389	5190.933569282007	5471.171744292084	6068.345846873708	7887.198478317528	7515.374214730398	7894.172166814108	8463.317237613819	11718.07442229757	11063.206449099567	11783.89165715552	12668.469990786172	0	0	0	0	0	0	0	0	0	0	0	0	False	0	111	101	0.9954853653907776	3.592422250073709	3.305044226738435	39.32431103293736	37.0331531327457
34803	188	461	35.5	2704.305290765793	2550.6556443589247	2687.3290717692003	2937.0638726981265	6115.825711457687	5845.606609180956	6137.572560416364	6482.398753801092	11323.06404519337	10790.800979534632	11361.279143634036	12065.016564664076	0	0	0	0	0	0	0	0	0	0	0	0	False	2	116	39	0.997963547706604	1.194775919327197	1.0643816894944877	37.94230552465099	36.08010004541689
7782	272	528	35.25	8833.521062125084	8447.787993270871	8848.71607548195	9388.41474587325	2087.608161422302	2000.582258891961	2087.1007251737205	2220.2153059207303	3466.257690574953	3326.3309576368083	3480.684707583649	3678.810880321912	0	0	0	0	0	0	0	0	0	0	0	0	False	0	100	82	0.9985409379005432	6.396313239293093	6.068962232567937	10.454041192907223	9.964485659974931
3546	373	577	36.5	7820.725698265576	7535.010884092484	7784.863845603576	8300.802235697727	6309.764178492759	6104.569955177694	6290.524076141942	6656.996217829385	10083.499944305464	9781.446365581898	10048.121800714123	10627.55671660258	0	0	0	0	0	0	0	0	0	0	0	0	False	0	46	32	0.9971349835395812	5.536808030287316	5.2943371621979605	33.60549688721806	32.54871525871045
7697	571	706	34.25	13695.731756145562	13092.408274547104	13597.918222712433	14682.86375519758	3109.80471953569	2967.54925298007	3080.867738639091	3345.575016571447	4461.753608716258	4257.112657981424	4430.481975782187	4808.005787880676	0	0	0	0	0	0	0	0	0	0	0	0	False	0	99	63	0.9946163296699524	10.522611174612141	10.010602832499204	13.93693916747098	13.22097083466463
37363	400	468	35.25	8086.59226654751	7701.02822979099	8105.877274228664	8639.310226240977	1868.157085158224	1785.0650356953918	1867.3230865549976	1984.7006997704127	3029.97129949748	2899.2344787444918	3036.710639702201	3213.1630354712493	0	0	0	0	0	0	0	0	0	0	0	0	False	2	147	7	0.9954819679260254	5.762434754592218	5.435227196359858	8.9276251020702	8.470221912460282
7048	361	150	36.5	20205.95809681444	19528.411729255055	20143.55782751131	21332.134594687574	2323.473764538927	2241.0416601909687	2317.251748879803	2454.7845524740487	4305.509173142094	4177.264809361781	4303.622281840764	4512.7699182281785	0	0	0	0	0	0	0	0	0	0	0	0	False	0	91	10	0.9988185167312622	16.047491768741438	15.472494436564652	13.390293602902359	12.941610663354362
14207	705	162	35.25	19732.45638224597	18857.28422991561	19724.734670265527	21067.477522213027	991.1256139144224	917.627804162953	969.0155068827826	1108.2873038187372	1526.9301665005312	1392.5525305718895	1498.4772383959676	1727.146831347352	0	0	0	0	0	0	0	0	0	0	0	0	False	1	22	86	0.99624502658844	15.645656210772573	14.902944454235458	3.669000910445924	3.1988597602176223
30747	47	605	34.5	3726.986652271982	3540.434952156928	3694.1744921943728	4038.445092808457	2288.751901425276	2136.565330489345	2264.0179896987074	2511.7251030065995	4097.250154537485	3886.8478945067727	4076.149027710404	4434.951954591199	0	0	0	0	0	0	0	0	0	0	0	0	False	2	64	79	0.977551817893982	2.0626708453249245	1.9043544038013878	12.661666894480566	11.925541721136975
7661	456	292	37.5	17950.451896380408	17197.692405607522	18002.315423259646	19018.96854499918	1835.845042139079	1744.0320571761556	1826.277094787982	1973.988449750636	3273.857554218569	3130.647895598664	3268.25671463161	3495.603489663446	0	0	0	0	0	0	0	0	0	0	0	0	False	0	99	24	0.998148500919342	14.133364396721992	13.494537713133836	9.780899261323409	9.279857900072509
19146	732	102	39.0	27679.13914657527	26274.38135481605	27622.102915609503	29870.3499151282	862.9678679293423	788.5016723785592	838.6858994545497	987.4948238191336	1072.6951650656815	978.1032111863486	1044.3513362394544	1230.4935836539614	0	0	0	0	0	0	0	0	0	0	0	0	False	1	82	8	0.9985759854316713	22.389580476212757	21.197437736925902	2.079788802547718	1.7488440758315278
2397	571	133	37.75	14737.266216667484	14080.5488904819	14730.738259541364	15742.892285386282	3001.5099267224664	2854.6130552585028	3002.8017411135293	3214.0099898606845	6220.397609036467	5928.829431097441	6234.463635151968	6646.106100389954	0	0	0	0	0	0	0	0	0	0	0	0	False	0	28	3	0.9946052432060242	11.406505716512704	10.849184876743186	20.0898299177719	19.069733101817974
22914	353	251	33.75	8428.320100341643	8120.852984815297	8386.683614530935	8921.018537185877	2709.6043243609874	2606.8174183157244	2695.721375356585	2866.6995236128096	4982.081859848314	4824.436679813753	4969.933620998495	5242.127721738879	0	0	0	0	0	0	0	0	0	0	0	0	False	1	126	10	0.9978715777397156	6.052440873981467	5.791509992163633	15.757388833763736	15.20584254589219
14565	252	715	35.5	10615.890928174034	10144.490548999856	10613.7857752386	11307.05949104212	5695.101611488541	5439.317060133686	5703.229720746022	6073.92263313137	9414.959326426562	9039.939423012122	9463.297687797784	9932.982889577172	0	0	0	0	0	0	0	0	0	0	0	0	True	1	26	98	0.9977740049362184	7.908915131946019	7.508862864838971	31.266503103826658	29.95443739042626
17756	137	636	34.25	2329.925759910126	2192.389468015174	2309.4341176508265	2541.6948993781493	1663.917810900137	1576.3425821941078	1651.4010310265046	1801.65549126531	2749.748220466354	2622.5436076320566	2749.1350228593024	2942.95864869478	0	0	0	0	0	0	0	0	0	0	0	0	False	1	66	80	0.9985681176185608	0.8770600525312061	0.760340364103161	7.947220886846696	7.502175678401297
29136	608	492	38.25	12972.271617006723	12478.508479226268	12977.870191513815	13778.674450271266	5122.860533253097	4905.046816688213	5151.341971407923	5471.950975718664	9589.526103383085	9170.46981447416	9694.938492145448	10221.692629495112	0	0	0	0	0	0	0	0	0	0	0	0	False	2	45	51	0.9988137483596802	9.90864928232199	9.489618939094424	31.877252241827335	30.41111835491578
7912	427	86	35.25	9924.958845048306	9247.037895151034	9764.492659744086	11085.270264938565	2081.8289545677267	1948.925710441837	2041.8730617475128	2319.4935378345763	3778.936171908193	3567.0080146510404	3724.1920264385567	4153.897516586561	0	0	0	0	0	0	0	0	0	0	0	0	False	0	102	34	0.998382031917572	7.322558059523486	6.7472428393684325	11.54799570289511	10.806531939746668
19454	325	761	36.0	14649.890075483028	14101.84142823843	14627.220196287455	15587.28335103127	5460.236039714832	5253.866315668045	5416.416202918213	5819.106516089592	8387.931732931138	8147.341805751799	8371.648840006066	8852.703786223228	0	0	0	0	0	0	0	0	0	0	0	0	False	1	85	89	0.9956021904945374	11.332354262852139	10.86725471371889	27.673286637520096	26.831545195086157
23450	671	176	34.5	3574.54992836778	3370.5847023040637	3525.7338406495123	3903.5804959199313	1400.6247712089876	1321.837280867106	1380.7981667000383	1522.3071808912646	2605.2272562762187	2458.803198687826	2574.583003465884	2830.8741226559446	0	0	0	0	0	0	0	0	0	0	0	0	False	1	132	29	0.9983076453208924	1.933305957890851	1.7602115890642143	7.4415917182212405	6.929304280062572
3020	342	166	34.75	3871.3665911832586	3671.373050277256	3837.979680665349	4189.169617793448	4940.330683490538	4758.035638604321	4951.002035282144	5201.700148674628	9553.07999513339	9226.580657181996	9617.325220990208	10007.18194817159	0	0	0	0	0	0	0	0	0	0	0	0	False	0	35	28	0.9970172047615052	2.1851983706260696	2.0154745583831217	31.749739838923063	30.60743090312097
14324	619	303	35.0	15353.725108023897	14819.60630722268	15287.600067098683	16210.798816000282	2887.979025584703	2772.3268020371115	2863.761539693424	3085.8990862170813	5733.980918532406	5511.750665982039	5695.697480139525	6102.1712864239125	0	0	0	0	0	0	0	0	0	0	0	0	False	1	24	11	0.99601012468338	11.929661377731017	11.4763833435908	18.388025143610964	17.61051789080413
921	412	386	36.0	17007.616668861432	16317.514569587876	17054.977603293166	18019.293218338837	4033.392865524313	3863.2162776135233	4039.075094705367	4278.024938793236	7202.846721049879	6927.722699446032	7221.210888049513	7643.057536837985	0	0	0	0	0	0	0	0	0	0	0	0	False	0	9	81	0.9919005632400512	13.333230610367972	12.747577900810622	23.527081603074922	22.564517236776975
8362	383	202	35.0	2658.09545701728	2499.956794759943	2627.892698700966	2898.027360812513	3337.6607247561437	3182.486091453793	3336.131839682576	3549.107923166075	6268.900168795367	6017.106108050692	6289.292152631148	6619.800520408832	0	0	0	0	0	0	0	0	0	0	0	0	False	0	108	48	0.9967079758644104	1.1555601070995578	1.0213562898176287	20.259523699601605	19.378582845708188
33816	239	173	35.75	21164.065331906357	20433.31250703745	21157.723737545108	22316.46753840549	1998.4232309847712	1913.963497629117	1984.470094264951	2130.4457055445346	3867.228417605923	3727.234767402088	3865.4237772496663	4083.333357349245	0	0	0	0	0	0	0	0	0	0	0	0	False	2	104	88	0.992412567138672	16.86058609039145	16.240435286109495	11.856899916469855	11.367110263030499
26916	321	636	35.75	28308.60771780163	27137.36096490825	28330.06331871297	30034.76230842752	2007.978984358757	1919.7488135975595	1991.183246567612	2153.546382397773	2982.5452541078434	2876.4716509938507	2980.874178442941	3154.9416411069046	0	0	0	0	0	0	0	0	0	0	0	0	False	2	14	84	0.9966005086898804	22.923776756310986	21.929802335548718	8.761697673922086	8.390582603826976
5824	338	707	35.5	12522.952264971396	11784.659933288862	12573.740106078923	13491.01319651354	3532.752338186273	3326.8798077392807	3536.8748974310647	3827.6178162194974	5252.718510048103	4946.541705869414	5299.7123791002	5649.935287537651	0	0	0	0	0	0	0	0	0	0	0	0	False	0	74	100	0.9979223608970642	9.52733600092052	8.900786820805807	16.704253430238925	15.633046053393617
571	662	325	35.75	17061.506242124415	15983.991082191327	17163.658004514004	18406.907820324483	1503.3767203466357	1408.5259490730325	1489.3234522581904	1648.7045277874536	2663.9940056989817	2489.541708863781	2646.679163516117	2924.5089801493177	0	0	0	0	0	0	0	0	0	0	0	0	False	0	5	66	0.9962270855903624	13.378963806414728	12.464534371019276	7.647196370943869	7.0368477595304055
13665	127	487	35.5	28868.65476825544	28049.78996082276	28849.01519841158	30188.14598632313	1162.550217619744	1107.983587481148	1148.2400031146813	1255.0346298281263	1846.9771419357348	1775.2657099867547	1832.3692439058225	1972.0116838932577	0	0	0	0	0	0	0	0	0	0	0	0	False	1	16	19	0.9947164058685304	23.399058707957185	22.704131980826617	4.788735248071107	4.537841601460777
16498	492	646	35.0	7999.124399752482	7655.236634525312	7946.738542769195	8547.637814881082	6440.2975702650765	6206.917546515505	6433.38511330589	6840.3023012798285	9900.475008637204	9561.765356894084	9885.935105358883	10495.17511753984	0	0	0	0	0	0	0	0	0	0	0	0	False	1	53	33	0.9961016774177552	5.688205458316156	5.396366320743732	32.9651555597279	31.780126933770376
24418	340	578	34.5	4470.556616072977	4263.6746999603	4452.283343384113	4795.109970731513	5286.496722101407	5061.622456574361	5283.001148598089	5626.9975718166925	8588.752214069178	8256.192602264568	8587.130003882077	9109.075244243875	0	0	0	0	0	0	0	0	0	0	0	0	False	1	143	89	0.9981126189231871	2.693698869299811	2.5181292617629745	28.375888460652153	27.21237671010816
16879	421	577	35.5	19210.580997777048	18378.160130183376	19263.46585518541	20379.10327175544	2467.354572733315	2357.285364927024	2466.4459728601632	2631.5899517546	3866.539689790973	3688.778424075488	3875.754522832862	4135.286698865073	0	0	0	0	0	0	0	0	0	0	0	0	False	1	57	89	0.9953839778900146	15.202768508666983	14.496337478951965	11.8544902946241	11.232564738693823
17492	181	62	33.0	3961.5611553247313	3634.9778530399735	3844.505482935741	4554.4797006930685	2518.047152560853	2340.661131990763	2468.339037691232	2809.1378772729718	4769.537348611141	4446.810329014823	4661.256566689203	5321.899397643971	0	0	0	0	0	0	0	0	0	0	0	0	False	1	64	18	0.9966475367546082	2.261741668976273	1.9845879027718345	15.01376865993645	13.884657769167868
31532	325	540	35.0	8634.253557187623	8237.06698630921	8646.732815507385	9181.730001704267	3850.9070734841903	3682.058357460573	3853.0081406732265	4110.362241017915	6436.972866898604	6136.920901273684	6457.530165508231	6853.971189881104	0	0	0	0	0	0	0	0	0	0	0	0	False	2	74	82	0.9988054633140564	6.227205574910962	5.890134594139278	20.8475522883036	19.797773615890634
17486	531	761	33.5	8960.169786927123	8519.819428784313	8864.972242165919	9702.957038419325	3048.4494692625203	2909.2900379857488	3013.020728060782	3293.9006240042354	4523.030943748957	4308.0297771601545	4470.758107139844	4904.0707419714245	0	0	0	0	0	0	0	0	0	0	0	0	False	1	63	122	0.9989588260650636	6.503793232355533	6.130091455948303	14.151327496124837	13.39911232979937
33602	230	217	35.25	6113.198501848506	5810.122723057092	6105.344854646448	6569.064570801153	2157.2668515535943	2054.7189733911764	2153.1750374360454	2304.8688980516367	4173.687420157408	3988.776780131285	4190.526448798432	4438.968668258646	0	0	0	0	0	0	0	0	0	0	0	0	False	2	102	47	0.9971635341644288	4.08772110492192	3.8305169155168457	12.929094608404183	12.282155849654941
35004	49	65	37.75	11939.328552640032	10996.93535655635	11665.432488779848	13545.672424161883	4035.0794085271727	3765.255287161088	3959.388991522029	4514.851658446421	7716.383896765296	7209.529745384789	7538.385675539868	8685.399875923455	0	0	0	0	0	0	0	0	0	0	0	0	False	2	119	0	0.9939928650856018	9.03204579842935	8.232287140491923	25.32377163119871	23.55046320765596
26294	296	534	34.75	13772.544305113131	13279.206205412658	13738.04868637068	14556.501865189755	3928.824443142072	3801.17357875899	3922.333498231249	4144.760801995142	6697.955825005513	6498.500410726369	6709.719582088851	7026.259036314265	0	0	0	0	0	0	0	0	0	0	0	0	False	2	7	40	0.9959842562675476	10.587797873041573	10.169128236879626	21.760641935002877	21.062816011511746
19686	442	711	35.25	9669.721937565388	9160.047840389569	9677.409028876496	10389.78078784689	7164.555173190584	6839.018229474135	7195.924446725791	7626.503530500004	10260.299366352478	9842.55037491733	10317.856303045137	10875.739729483796	0	0	0	0	0	0	0	0	0	0	0	0	False	1	88	108	0.9979570508003236	7.105952159318629	6.673419036587332	34.22405728282601	32.76249718033747
7341	406	665	36.0	19767.505952922867	18954.59438366889	19730.389345302363	21032.66449166292	1466.617213103567	1398.7903473993706	1452.6306900003876	1581.092118288286	1933.7391461361096	1849.1486531850687	1922.7942031220557	2074.5979783586467	0	0	0	0	0	0	0	0	0	0	0	0	False	0	94	98	0.9936649799346924	15.675400905155264	14.985526372582092	5.0922856727305925	4.796332619385465
32178	653	47	39.0	26625.11850306912	23216.489706198365	24785.461849104653	32679.93901699312	2447.238880540252	2046.568571530068	2231.762775842261	3112.1633005906924	4603.32434055226	3948.139059620832	4268.190176601403	5745.893474974513	0	0	0	0	0	0	0	0	0	0	0	0	False	2	84	3	0.9997575283050536	21.495089579215694	18.60236878780821	14.432246487354064	12.139978436490848
22884	193	586	34.25	3674.2340413777856	3468.9955669522974	3661.534800392706	3972.6321913481215	3344.4742587691294	3183.2209370209216	3333.5459290238923	3592.238943048768	5714.476983446386	5434.141877546133	5718.665041976397	6115.910696617241	0	0	0	0	0	0	0	0	0	0	0	0	False	1	125	97	0.9987080693244934	2.017902528377429	1.8437276218248584	18.319787580031644	17.338991421306947
9728	122	296	36.25	7098.187040516649	6772.243305507072	7089.756144612265	7593.858351710636	2540.015457327232	2396.9483659481493	2516.8722612161387	2760.810991058168	4921.306436455288	4682.367708096052	4915.362883249492	5266.087062466648	0	0	0	0	0	0	0	0	0	0	0	0	False	0	126	44	0.9962413907051086	4.9236281499246415	4.64701715022975	15.544756521384151	14.70879205595367
6343	436	82	35.0	13085.456808000064	12240.074328000655	12801.204873165616	14564.015668371823	3344.731125925746	3163.107628688412	3289.5733779996744	3676.253330413849	6444.632579276419	6125.931747142584	6342.6217894556585	7061.272500604952	0	0	0	0	0	0	0	0	0	0	0	0	False	0	81	45	0.998502552509308	10.004703494962111	9.287272638650938	20.87435098856974	19.75932634356345
13766	98	541	39.0	24459.19795286177	23526.931662767485	24592.52284679115	25847.628553453425	1879.5606875098424	1801.4099204299064	1874.675791562544	2002.609697932137	3131.3909591417378	3012.914692223649	3139.504930494765	3316.92317964326	0	0	0	0	0	0	0	0	0	0	0	0	False	1	17	48	0.9973952174186708	19.656988752902954	18.865824257971795	9.28245762395081	8.867949897135285
30006	560	736	33.75	4434.562084097058	4172.147501474078	4363.815998802174	4869.49090124195	7703.292320103397	7402.132926803228	7668.363960016818	8189.286210395365	11636.388772869976	11115.515409071808	11557.54164450632	12509.439733997104	0	0	0	0	0	0	0	0	0	0	0	0	False	2	55	103	0.9981560707092284	2.6631522368476914	2.440455027982096	39.03852102842033	37.21616420031393
18218	198	406	35.5	13221.911550638044	12470.54898567808	13281.557641295984	14189.667741113832	1925.9274978771805	1825.010903711336	1921.964342999393	2069.0643977156483	3477.3940723102896	3307.314605012209	3490.161494116147	3706.1174261797655	0	0	0	0	0	0	0	0	0	0	0	0	False	1	71	71	0.9967551231384276	10.120505330432554	9.482864143002502	10.493003564006033	9.897953979801427
35660	471	309	35.5	4922.959398264922	4657.851256274967	4907.349263444602	5313.659864003097	2755.096962804452	2607.3377987952026	2755.662724062925	2960.517788893156	5138.104398771799	4894.079130373305	5159.763538345046	5487.508569497314	0	0	0	0	0	0	0	0	0	0	0	0	False	2	126	46	0.998221755027771	3.0776288928150275	2.852645804304546	16.303258058237812	15.44949753791908
26602	575	198	38.25	18879.691094213635	17975.874157447215	18944.266797215896	20142.24536948419	1578.559461368076	1483.1773430554683	1561.0801307108543	1728.076976611179	2994.8533276705184	2835.751366437452	2980.467660719006	3255.636020936403	0	0	0	0	0	0	0	0	0	0	0	0	False	2	11	4	0.9961819648742676	14.921959960495524	14.154938908801471	8.804759391907089	8.248116327450935
5153	413	300	34.25	4314.966063853226	4070.93333352642	4300.362295368132	4663.011553519891	1171.5377553700318	1104.2553907029169	1162.8588465125554	1268.5565758695504	1881.7506958805816	1778.4867983346924	1881.9704024861528	2024.917478419933	0	0	0	0	0	0	0	0	0	0	0	0	False	0	66	38	0.999189019203186	2.5616574966030146	2.3545599817758367	4.910395958472632	4.549111082207489
9908	396	90	38.75	22870.17576156252	21552.00040603516	22632.308480643893	25090.53692209072	2120.7530089084366	1994.106492684523	2088.24896340132	2345.4990045416785	3828.735894127784	3629.59101892359	3785.5832972134	4202.277854724124	0	0	0	0	0	0	0	0	0	0	0	0	False	0	129	3	0.9985511898994446	18.308470681648302	17.18980582111684	11.722227810221371	11.025488356192806
9463	578	755	38.5	24391.480904021028	22895.593546593733	24232.7186763913	26835.47262176208	5605.109812736897	5290.448956521791	5572.332208336145	6133.611972043163	8563.183907677263	8030.935479847967	8511.444937591803	9491.15120488838	0	0	0	0	0	0	0	0	0	0	0	0	False	0	122	77	0.9984707236289978	19.599520918536772	18.330041395155977	28.286433746752675	26.42427948025144
37320	192	427	35.0	3928.630807971244	3744.858342967663	3906.8021186981896	4218.712261074562	2029.0267504059211	1936.8252839416928	2012.9757643325424	2170.1059522682253	3681.689169354844	3530.731990160133	3670.079207907959	3915.801486099343	0	0	0	0	0	0	0	0	0	0	0	0	False	2	146	59	0.9960418939590454	2.233795445983275	2.077837592522642	11.207761873651645	10.679614601441045
101	269	360	35.75	15012.630431966394	14366.164101666089	15054.454917147465	15941.771669341812	2854.4193851254827	2738.4321784806607	2853.522094051232	3033.777426332769	5273.145842953776	5058.44118444097	5294.740879585945	5585.306310223835	0	0	0	0	0	0	0	0	0	0	0	0	False	0	1	10	0.9945386052131652	11.64019258541906	11.091571217107742	16.77572164533291	16.024543858828405
27095	541	155	37.75	28756.43494105199	27859.848352842568	28627.117636092946	30293.287442795965	826.4664785768782	778.1309473688128	810.3599912132861	905.6656363675012	1280.3668865016552	1208.421443160058	1259.0097649986765	1397.6454421377812	0	0	0	0	0	0	0	0	0	0	0	0	False	2	17	15	0.9983593821525574	23.303823747888316	22.54293870596428	2.806360760084216	2.5546483880622426
33125	571	335	37.5	31822.21716753112	30969.133301277285	31745.948642153933	33261.44918083222	1050.8559709399403	995.50565713025	1033.5485641924863	1144.617918324762	1727.344891366002	1647.270869164721	1708.1734555395417	1869.637165723716	0	0	0	0	0	0	0	0	0	0	0	0	False	2	96	31	0.9989657998085022	25.90558900804374	25.18162239748403	4.370183131875807	4.090031656959937
2578	57	289	35.75	7550.404501173435	7112.146613007541	7565.860812098008	8134.724665319087	1788.6116154381607	1678.5051444157557	1777.9828913761942	1950.9053151312223	3328.173751089132	3135.37122323658	3342.6999434545805	3580.467110103812	0	0	0	0	0	0	0	0	0	0	0	0	False	0	30	1	0.996602177619934	5.307400900973479	4.935474891822919	9.970932960727929	9.29638319963779
22668	270	402	37.25	19070.32177578245	18315.281203758863	19147.57535368596	20175.708275164943	3517.1785390611294	3358.9667078630778	3516.998266797344	3746.0354450874343	6516.200570367009	6236.482211602078	6541.113722322732	6900.40196816963	0	0	0	0	0	0	0	0	0	0	0	0	False	1	123	45	0.9957195520401	15.083738015225489	14.442975500089217	21.12474278493031	20.14610441239969
11234	79	708	35.75	3983.6060567308	3760.5428120172696	3953.358071937664	4344.016229683932	2302.8189969184937	2156.9483880866464	2295.6206654490456	2501.7436961631056	4186.616346851384	3960.369597958036	4202.133668978234	4488.674280235077	0	0	0	0	0	0	0	0	0	0	0	0	False	0	145	100	0.9981330633163452	2.2804499967062988	2.091148161794261	12.974328478051593	12.182768885377879
36980	449	284	34.5	2623.3159605740198	2470.886480965702	2589.6142211521337	2866.743653440003	939.2610715937692	880.4022425841465	918.2834739280748	1061.5800726338648	1469.1578201998454	1377.2150550076583	1437.8921549960958	1665.420346224265	0	0	0	0	0	0	0	0	0	0	0	0	False	2	142	58	0.9979771375656128	1.1260446102615147	0.9966858706735611	3.466875332380125	3.145199206111765
11811	75	224	38.5	10453.942595338289	9882.466729076095	10524.43745572561	11252.788845365494	2256.455326372988	2115.670807268144	2265.243345236519	2444.7056989650955	4367.750868990777	4083.251558829048	4412.636754602333	4698.203072036749	0	0	0	0	0	0	0	0	0	0	0	0	False	0	153	18	0.9926863312721252	7.771478251180999	7.286497275358148	13.608055898512314	12.612690620694648
2854	761	448	33.75	8559.803508804644	8125.576665464725	8463.15552098463	9315.985161495875	7222.141906801178	6840.959246636421	7072.835955726167	7901.756023095736	13254.859284324986	12766.44547570358	13103.59644065397	14186.484472785456	0	0	0	0	0	0	0	0	0	0	0	0	False	0	33	19	0.9986066222190856	6.164023804259828	5.795518727065806	44.700992931632776	42.992200927771435
8680	171	610	34.75	3396.539646900822	3232.5382854580293	3370.0301604811657	3653.105354286688	5119.588599301264	4934.862337122061	5104.295142405339	5434.868479011268	8789.185316768344	8483.55757385295	8801.652726523242	9275.490025310117	0	0	0	0	0	0	0	0	0	0	0	0	False	0	112	37	0.9948267936706544	1.7822381611402935	1.6430589848978625	29.07713497980399	28.007848579556367
17771	707	161	34.5	5249.158678142748	4952.781761294718	5187.446867698451	5718.70587721112	1620.287715991508	1528.4603570862791	1598.514053080703	1769.9742858125512	3112.1431425937244	2933.2459113649084	3087.475097305862	3393.0434330678304	0	0	0	0	0	0	0	0	0	0	0	0	False	1	67	1	0.9976630806922911	3.35445675975994	3.1029375358871008	9.215116131084603	8.589216222358443
13763	369	474	38.25	28665.473711436807	27342.918124181717	28913.029054272407	30383.07162464419	1740.5947326676385	1656.813973253745	1740.2610891602326	1859.7224924475688	2732.8354494496243	2598.4972177723903	2742.3559555426937	2914.383526544538	0	0	0	0	0	0	0	0	0	0	0	0	False	1	17	45	0.991936206817627	23.226629821591214	22.10424769287214	7.888048915525698	7.418045627226227
30498	634	420	35.5	6942.387583128561	6598.942441749994	6923.69901804544	7473.188173017857	3053.1929645096952	2914.336064554454	3057.8718528105123	3262.719907445321	5874.985016498861	5596.334121369977	5913.741437837609	6281.798460748523	0	0	0	0	0	0	0	0	0	0	0	0	True	2	61	63	0.9981276392936708	4.791409490594453	4.499945984188086	18.8813500063884	17.906446322135412
17877	642	666	34.5	4433.2262032694	4160.85961771689	4376.964175573514	4854.243925979031	4556.100703487292	4334.234380785216	4533.381766281265	4915.300518407636	6854.1772350181855	6547.1914279676	6869.446778191187	7368.433063352306	0	0	0	0	0	0	0	0	0	0	0	0	False	1	68	8	0.9978121519088744	2.6620185463007604	2.430875605293012	22.30720694104783	21.233169141282048
8541	266	530	38.5	13473.419763280912	12842.74840193094	13515.05858464427	14373.284114639642	4265.352633198078	4087.980695644754	4291.5304217999455	4527.343628313306	7426.890374704079	7125.455589566918	7485.0415451679855	7861.195095456671	0	0	0	0	0	0	0	0	0	0	0	0	False	0	110	44	0.9980183243751526	10.333946886928723	9.798729863239563	24.31093332291222	23.25631664042749
9160	44	64	38.5	10355.922213414116	9407.884161928623	10213.637413730134	11893.502201543784	3986.433321826528	3681.887630556799	3939.659724966559	4481.213754321737	7600.798938246104	7033.15349270929	7503.867685852359	8596.360780218873	0	0	0	0	0	0	0	0	0	0	0	0	False	0	119	1	0.996282398700714	7.688293600205198	6.883744455664979	24.919379598463735	22.93338333619691
20417	213	104	38.5	26701.102030213497	25441.801260111664	26444.616631990742	28909.76919129927	1585.4572560563236	1489.955885687198	1556.0247798890946	1743.5934482912285	2885.928578104072	2752.3934266964634	2854.977125445642	3122.98848325826	0	0	0	0	0	0	0	0	0	0	0	0	False	1	98	5	0.9993236064910888	21.55957273120244	20.490871579685663	8.423669140574697	7.9564755540464915
4515	232	298	36.25	20218.216815082164	19412.550950682544	20285.633597250016	21356.57024520124	1292.203009678208	1228.9781807101554	1279.897218222037	1391.8996389821805	2261.1749944186627	2166.582850282889	2251.589633209911	2405.70825942802	0	0	0	0	0	0	0	0	0	0	0	0	False	0	58	63	0.9923059344291688	16.057895086709532	15.374169595973902	6.237871136217136	5.906925743859069
10458	233	607	36.0	18583.53559922014	17876.742147840985	18586.83772007332	19677.306644744687	1575.601759385226	1501.562355117958	1558.8509658936196	1695.1180995813595	2461.7174290290186	2361.7719859528934	2449.0279073984893	2624.133289227522	0	0	0	0	0	0	0	0	0	0	0	0	False	0	135	86	0.9942998886108398	14.670628645497619	14.070810878918836	6.93950017013885	6.589825425207045
33414	332	68	35.75	15013.856688779664	13941.055183491126	14599.564370876104	16894.589562239773	1807.7838973156609	1672.255780768918	1757.6292802137773	2035.017758327774	3154.801670253726	2939.678349105209	3063.8002342382483	3541.0771849645403	0	0	0	0	0	0	0	0	0	0	0	0	False	2	100	23	0.9976804256439208	11.6412332439333	10.730804034906386	9.364363653728692	8.611721110594479
17720	250	341	33.5	2422.672579335904	2270.1757804098797	2404.0816782425063	2644.297733073869	1074.9836381966793	1017.897013148268	1064.8488200979525	1159.0389191647391	1767.2678498872538	1680.246824933632	1762.9558661025806	1888.0338393270436	0	0	0	0	0	0	0	0	0	0	0	0	False	1	66	42	0.9989439249038696	0.9557693133155322	0.8263534434263347	4.509859838568765	4.205403189342796
2458	135	544	34.75	11736.568335409524	11120.032146063944	11751.868984262735	12571.305747523851	2649.8071627591303	2533.928761150795	2654.1136518942694	2818.324311217336	4606.834893174415	4404.079578491518	4625.693370443881	4894.54500599786	0	0	0	0	0	0	0	0	0	0	0	0	False	0	28	86	0.9991120100021362	8.859974056093709	8.336752796209854	14.444528704080911	13.735157563554687
32031	437	177	35.0	11414.444760163527	10993.577262877216	11374.518665515629	12058.52017508298	3541.7364908851105	3388.141715923181	3530.30194642716	3778.160202079165	6861.172316945043	6588.553485010913	6843.974521412603	7302.735277030557	0	0	0	0	0	0	0	0	0	0	0	0	True	2	81	45	0.9994606971740724	8.586605021491863	8.229437306149725	22.331680327860354	21.377880758953893
35685	307	565	34.0	6670.80118938487	6340.459824398407	6663.328330075511	7159.064148004035	3150.142916640013	3013.9089934783683	3140.891983786048	3364.032467780583	5184.142009078137	4965.900063505381	5184.100795472534	5507.020175509751	0	0	0	0	0	0	0	0	0	0	0	0	False	2	126	72	0.9929172396659852	4.560928656610129	4.280585623764917	16.464327829361615	15.700774291523489
31256	642	47	36.75	9963.644800479353	8734.929983042322	9504.787502023744	12138.293485187449	2565.616502863357	2128.10251976048	2398.951005227628	3264.094291552315	4903.04114262294	4173.84979147494	4669.928311855866	6018.089368065072	0	0	0	0	0	0	0	0	0	0	0	0	False	2	71	38	0.9945604205131532	7.355388758986445	6.312644268188986	15.480852537717121	12.92966268982235
12007	601	557	37.75	17048.155088992607	16422.832239329437	17020.184348340073	18060.91491237512	3453.12941616949	3311.321873685601	3434.6716633012397	3678.2448817779	5831.905034402447	5640.55842739026	5826.405469464876	6177.542818810178	0	0	0	0	0	0	0	0	0	0	0	0	False	0	155	56	0.9963333010673524	13.367633397456997	12.836955369323382	18.730627959563748	18.061171964960867
31930	201	127	34.5	4489.255114860138	4243.117156357343	4443.77087151428	4878.408203043751	4166.72067184266	3993.1802169585912	4157.633259577559	4439.962151151441	8505.588617015312	8174.314922625895	8516.821505898222	8995.501687781554	0	0	0	0	0	0	0	0	0	0	0	0	False	2	80	26	0.9987881183624268	2.709567284264616	2.50068317498018	28.08492762549659	26.925914857900914
15424	172	729	33.5	5218.945830293854	4945.563040476724	5179.269859790739	5628.985680010337	4468.696367782888	4255.660682989317	4466.345356021364	4766.846386384776	7894.368217720552	7568.493050400115	7919.163427837186	8348.28526714229	0	0	0	0	0	0	0	0	0	0	0	0	False	1	35	102	0.9995165467262268	3.3288167331250773	3.0968113939567306	25.946477580728452	24.806352403379538
13289	653	292	38.5	18734.730923865245	17690.913833719478	18810.415079160648	20156.22004418636	3332.3557947815198	3162.9627349480083	3340.1568097823165	3577.947251092904	6733.691556233399	6381.058888254522	6752.347253039839	7251.291819990823	0	0	0	0	0	0	0	0	0	0	0	0	False	1	12	11	0.9976892471313475	14.798940023834273	13.913108336364196	21.885668972929405	20.651928499777295
8606	289	453	37.25	11789.482819231054	11258.711248551654	11776.788995570698	12581.220584785144	4637.793186574813	4464.107009596416	4640.042979425492	4900.551162370025	8340.73599506036	8059.079141766837	8369.00711077513	8776.868777022844	0	0	0	0	0	0	0	0	0	0	0	0	False	0	111	46	0.9991283416748048	8.904879745929357	8.454442326811781	27.508164976202707	26.522744477754447
31691	475	232	36.5	23552.34275530681	22712.861947930327	23569.652649884803	24848.65750935956	890.8477182332815	831.7892454475759	871.2792116761055	989.1791191859892	1408.367881579425	1325.724491099312	1387.7371261446765	1545.3124277990132	0	0	0	0	0	0	0	0	0	0	0	0	False	2	76	53	0.9957810044288636	18.887389291919863	18.17496686923927	3.2541922362100975	2.965051425013511
9433	174	486	38.25	14484.48399501748	13831.170701808827	14572.390426726306	15415.325582332383	3821.664947089089	3638.526012590759	3832.015114548443	4079.0325594263054	6993.708345337895	6667.768684615472	7037.879437161226	7451.933537318824	0	0	0	0	0	0	0	0	0	0	0	0	False	0	122	45	0.996685028076172	11.191982976771598	10.637550957567127	22.7953783264499	21.65502750885972
15483	583	452	34.75	5146.8873990034745	4892.272920291567	5113.41791389378	5544.965116996726	3559.8880112480037	3410.9346297356524	3576.661560427342	3754.550649193571	6689.202451892995	6415.921078903582	6725.249759083263	7065.281243946071	0	0	0	0	0	0	0	0	0	0	0	0	False	1	36	68	0.9989984035491944	3.2676645998739446	3.0515869216475937	21.73001689181725	20.773899319534323
24608	192	518	34.75	3964.620414644834	3777.521941348892	3942.559689956809	4259.736267011016	2257.08131477512	2161.627604209704	2244.894535608817	2401.618384916956	3918.583075775793	3761.292096099898	3914.459126425603	4144.400293324953	0	0	0	0	0	0	0	0	0	0	0	0	False	1	145	82	0.9984725117683412	2.2643378985949663	2.105557439942317	12.036572210112416	11.48626514752478
6524	170	566	39.0	25920.747746692825	25142.631891705056	25958.603347867636	27206.907097995983	1717.1725096710902	1638.7914732742308	1701.0890869541747	1848.56446947632	2790.0762730066067	2680.3668040017938	2774.3401470720337	2977.992345760333	0	0	0	0	0	0	0	0	0	0	0	0	False	0	83	54	0.9980384707450868	20.89732782419571	20.236982551658755	8.088314878244269	7.704479163376886
8330	700	127	38.5	12063.774001450036	11202.80871670676	12103.908467274136	13282.184371381574	2831.7520476422005	2651.8315753448733	2838.129118985983	3090.058259933171	5969.390878994273	5558.262046169289	6013.779705510804	6534.2849905520725	0	0	0	0	0	0	0	0	0	0	0	0	False	0	108	2	0.9944621920585632	9.137655989101685	8.407000840572946	19.211643663328882	17.773245219863192
26620	298	131	34.25	17781.124360232898	16829.033135386915	17800.407701670214	19117.75614100711	933.39897012937	873.6317254551891	916.4916767340428	1028.9834984354998	1509.4628199883157	1421.613100430391	1495.17285793839	1643.9250591234595	0	0	0	0	0	0	0	0	0	0	0	0	False	2	11	29	0.9990020394325256	13.989665181124984	13.181676325325553	3.6078886701245496	3.3005327033762666
22007	57	660	34.75	2880.0337826902696	2711.014129437086	2842.0220919263693	3143.571858097664	5535.110378309805	5271.247161889267	5497.24310306279	5928.735823843691	10350.228776753773	9935.712964018912	10330.512241926965	10970.948327112004	0	0	0	0	0	0	0	0	0	0	0	0	False	1	115	82	0.9956587553024292	1.3439072834403218	1.200469351574341	34.53868937285526	33.08844105109974
2545	660	489	35.0	9539.568999994994	9051.098179455908	9522.445963112294	10252.5217934	1608.9132959875149	1510.5619487364092	1582.4551680509646	1782.6315366533156	2642.7687634608983	2480.5661898661333	2617.531442693088	2904.09957018938	0	0	0	0	0	0	0	0	0	0	0	0	False	0	29	75	0.994515597820282	6.9954983284649215	6.580959291575225	7.572936545410207	7.005445504264575
21966	366	269	34.5	2486.4650398827903	2342.234664373022	2459.292261660317	2710.647514927335	5837.121540745303	5562.16754259522	5863.574710566724	6180.094310420819	10829.951739993372	10393.866459096407	10896.404725107765	11406.007959063438	0	0	0	0	0	0	0	0	0	0	0	0	False	1	115	41	0.998210608959198	1.0099065596852241	0.8875059608366089	36.21707509656424	34.691362621108844
28019	116	162	35.5	12682.765800866791	12152.976001884845	12668.08045196245	13471.187833804834	3420.2231155628338	3268.0357191199205	3403.583581835312	3656.2213284095246	6861.742383490035	6574.71110518314	6870.662233169921	7278.724905867152	0	0	0	0	0	0	0	0	0	0	0	0	False	2	28	31	0.9975612759590148	9.662961193800825	9.213356951767317	22.333674794717258	21.32945103082873
4840	215	448	35.75	9976.092792926243	9480.807247060133	9995.509361444336	10667.052262089484	2001.243386629349	1903.0524932080416	1996.8982131602413	2146.335828199933	3549.648122513121	3374.914334149358	3562.439563591745	3794.1986382399073	0	0	0	0	0	0	0	0	0	0	0	0	False	0	62	71	0.9975399374961852	7.365952703818296	6.945630374344992	10.745795645339056	10.134462191841543
8137	712	222	39.25	18002.757099901686	17125.137209292225	18001.643642424	19316.403585014043	2882.3906457068947	2731.0370120759	2867.5663735900066	3114.000857166438	5856.338222573766	5533.990898457827	5857.16874349437	6343.527524017104	0	0	0	0	0	0	0	0	0	0	0	0	False	0	105	23	0.9985543489456176	14.177753022982413	13.432964001998556	18.816111285053328	17.688328818234524
11135	400	622	35.0	4547.488304867509	4319.268263015819	4507.880109617197	4907.647292182974	4540.582446794888	4341.919134358757	4542.703799009694	4818.428410364845	7033.662970102132	6751.831772836058	7057.900311712943	7444.091017982327	0	0	0	0	0	0	0	0	0	0	0	0	False	0	144	90	0.9969404339790344	2.7589866753226717	2.5653085427297837	22.93516582244048	21.949135354370238
9333	548	462	34.5	12967.152872228664	12471.946061099612	12891.81588593063	13746.32205062744	4580.396333976859	4451.2142141566965	4581.35899601305	4793.297060350036	8551.927718401896	8280.729963985184	8530.382982302477	9024.59664510446	0	0	0	0	0	0	0	0	0	0	0	0	False	0	121	27	0.9960174560546876	9.904305277642163	9.484049766125423	28.247052210260108	27.298224503032756
7504	94	163	39.0	23173.299601068764	22512.13421636408	23167.803874977428	24298.818862596258	1515.2000147399297	1426.7471636063974	1490.9918153741146	1657.7156629753647	2772.5201567498816	2651.8448252916	2751.9213163537047	2968.2631106398044	0	0	0	0	0	0	0	0	0	0	0	0	False	0	97	11	0.9990548491477966	18.565715657609296	18.004619988685192	8.026892063105137	7.604690565483125
17390	597	129	35.5	10755.754014955057	10171.422800330862	10724.344257993522	11654.532158892736	1125.4383687692612	1048.4386369512774	1108.077150547551	1242.274462646867	1957.2648838191396	1827.6678541478743	1934.919586105813	2156.676486649004	0	0	0	0	0	0	0	0	0	0	0	0	False	1	63	23	0.9988747835159302	8.027609446637404	7.531718824823858	5.174594140935394	4.721178688469963
36765	220	71	38.75	23589.75617003811	21834.51047619823	23142.343736213046	26502.830841004947	943.6679888892722	843.8380037400375	906.9133519062648	1107.7301271813265	1443.9916994837142	1311.8310345435818	1399.0300422318423	1679.863514569178	0	0	0	0	0	0	0	0	0	0	0	0	False	2	140	3	0.9964726567268372	18.919140054211766	17.429556994519157	3.378827727892209	2.91644299697697
3748	134	639	35.75	14473.365737788128	13873.245739866272	14484.74878763241	15363.795578543532	3832.095055507381	3680.45867760688	3824.2232946113822	4073.1519676369608	6805.611565529173	6551.874162550515	6826.7557145273	7192.609094473233	0	0	0	0	0	0	0	0	0	0	0	0	False	0	49	36	0.993809163570404	11.182547507036352	10.673257790032945	22.137292359969052	21.249552419703427
31076	484	684	34.5	5950.586438707544	5654.250514242773	5916.017192483224	6405.386287032484	2707.661140863927	2585.134505173872	2690.157530725474	2914.3893644720374	3872.1047556916506	3693.4020466185	3858.748951407281	4161.576618618709	0	0	0	0	0	0	0	0	0	0	0	0	True	2	68	99	0.999455451965332	3.949720951777242	3.698236515945696	11.873960546988341	11.248741204409797
27219	540	572	37.75	31066.61481973526	29991.762525213344	31131.995152151987	32763.427341139988	1525.8635229319802	1451.4251582942532	1511.4897889957126	1651.3086420200284	2306.0209090740727	2200.353565459444	2296.1255130205936	2476.528033348776	0	0	0	0	0	0	0	0	0	0	0	0	False	2	18	61	0.9978906512260436	25.264349743882157	24.35218013981439	6.394771573953151	6.025077866177763
20103	480	524	37.0	11531.04647166406	10827.478595947923	11600.953527067984	12436.448878971933	1402.518763638938	1306.3789990905325	1391.7114478414574	1545.4431107078497	2159.3848137755185	2012.7967805955664	2156.561807811333	2381.271797449131	0	0	0	0	0	0	0	0	0	0	0	0	False	1	93	78	0.99720561504364	8.685558652195487	8.088478259012494	5.881742288743387	5.368881156363263
8981	744	310	36.0	2666.75841005397	2473.772206445211	2626.504539090938	2986.454460346116	6439.356638980644	6095.5939596244425	6398.52531079928	6997.885145256195	12983.157168961156	12294.377183233142	12940.668394877608	14076.87965509606	0	0	0	0	0	0	0	0	0	0	0	0	False	0	116	32	0.99581640958786	1.1629118916022367	0.9991348314112434	43.75040063884645	41.34059626547318
5874	314	189	35.25	11526.19602968103	10997.859057075912	11529.414620828593	12304.536005063106	2186.546036203082	2080.433309241635	2191.9780002951247	2334.7534075523213	4094.823748313553	3901.3899961362663	4120.564085999833	4353.684433130543	0	0	0	0	0	0	0	0	0	0	0	0	False	0	75	57	0.9983404874801636	8.681442341735192	8.233071035675941	12.65317773328081	11.976419535287967
22910	418	223	34.5	8526.273037445224	8179.483581691844	8501.08922560351	9070.05874813699	2681.8920205626814	2547.817858096418	2665.4114323361905	2882.439690523572	4979.255303540382	4768.483609932546	4959.690456884316	5303.69778518692	0	0	0	0	0	0	0	0	0	0	0	0	False	1	126	6	0.997279167175293	6.135568288148443	5.841266641157832	15.74749968498825	15.010081990566421
18704	181	561	35.5	20402.00333345741	19604.89359756904	20478.42581359633	21553.69492343628	1882.1630257574047	1791.5673699950337	1865.4703730598928	2028.2146212663724	3108.5025865282914	2966.36673230068	3092.571248773412	3331.467809897748	0	0	0	0	0	0	0	0	0	0	0	0	False	1	76	86	0.9978246092796326	16.213864866514403	15.53740050402517	9.202379077003803	8.705094588156738
21575	354	124	34.75	11565.582211939103	11074.59019577888	11444.766393684173	12389.31269977976	3940.2698572371073	3818.704839947239	3932.780398828583	4133.310217689017	7603.647791289849	7390.986854712784	7599.473761515836	7943.601754005438	0	0	0	0	0	0	0	0	0	0	0	0	False	1	111	10	0.9948409795761108	8.71486728622216	8.298188645571807	24.929346755852404	24.185319249786872
20714	455	181	35.0	5980.505783346001	5697.856551309756	5938.029109459084	6426.604619676417	2205.2897529341626	2103.352045991018	2190.226694679532	2371.148345110553	4124.213055745153	3941.8362537671087	4112.093430418759	4407.421413589664	0	0	0	0	0	0	0	0	0	0	0	0	False	1	101	36	0.9985727667808532	3.9751118979490294	3.7352426253144686	12.756000816190548	12.117927085659609
495	93	600	34.0	12304.16510234383	11444.230074545803	12378.036641153942	13315.81914763618	3319.684251225792	3095.8228811057515	3330.2961767035063	3596.3631901847325	5907.405743731076	5518.2843767727445	5969.685996155621	6370.757450814975	0	0	0	0	0	0	0	0	0	0	0	0	False	0	4	104	0.9964976906776428	9.3416630479704	8.61188222336005	18.994778985004196	17.63337709862672
19377	303	50	38.75	18292.665119319925	16265.289903459332	17429.645962904593	21929.031563536864	3973.556403184688	3512.4644040434	3774.8302756087314	4842.610390763438	7803.408473103115	6866.2467568017455	7371.712044374514	9447.108446783055	0	0	0	0	0	0	0	0	0	0	0	0	False	1	85	0	0.9993615746498108	14.423782439895394	12.703257622324141	25.62824070549705	22.34943404836978
12438	666	280	32.75	13715.694720505193	12755.511665777913	13807.99625182875	14827.97484981682	3490.5795955365675	3259.4045998645825	3514.696143225987	3749.0666327603913	7154.497903933028	6647.76865822	7214.214778519583	7731.658601086945	0	0	0	0	0	0	0	0	0	0	0	0	False	1	3	56	0.9994279742240906	10.539552673819754	9.724696715166633	23.357925713894335	21.585054292340594
13812	295	235	34.0	25370.620705187004	24711.784928844954	25279.893127436957	26488.716931647035	1932.7494722818776	1847.0316498232844	1906.4845164584544	2070.1654259721304	3561.8640329476902	3431.069841257477	3529.14894654108	3778.035256664684	0	0	0	0	0	0	0	0	0	0	0	0	False	1	18	20	0.9914081692695618	20.430464453112208	19.871345798098393	10.788534916223716	10.330931005428086
35684	491	523	36.0	10163.509693340911	9746.165021112947	10170.911203293428	10782.901124167834	3353.5257426156422	3203.430809437332	3343.212825839545	3599.3014623042477	5783.646487872452	5535.3932438502325	5772.880228238983	6205.42670797444	0	0	0	0	0	0	0	0	0	0	0	0	False	2	126	71	0.997651755809784	7.525003394520776	7.170825312224082	18.561787896132312	17.693235142648156
8267	465	281	36.0	8706.437088385175	8299.51656758162	8709.210191525295	9308.658107555597	3187.1601204003864	3022.184277732566	3179.937576897706	3407.5542797830103	6031.249290305796	5761.592545829308	6047.732277164018	6411.0518497019	0	0	0	0	0	0	0	0	0	0	0	0	False	0	107	15	0.9964026808738708	6.288463873756545	5.943132210754862	19.428064978113273	18.484628734880676
35015	563	139	37.25	9685.908773419997	9231.711134144263	9636.303031016292	10420.238273337613	3781.3181962178014	3636.770040474342	3780.3246314035264	4004.685701126295	7936.5196619032895	7641.041755155436	7950.043084640702	8414.04456118463	0	0	0	0	0	0	0	0	0	0	0	0	False	2	119	11	0.994365692138672	7.119689060405281	6.7342358377641744	26.093950992616573	25.060175379691998
12832	665	128	35.25	13400.60129629985	12783.514681103465	13289.34875719937	14434.888994613795	3316.3726062460705	3205.8697656893723	3306.717653945503	3496.894429331882	7143.667830963766	6888.445090137997	7129.038492351685	7557.574528296642	0	0	0	0	0	0	0	0	0	0	0	0	False	1	7	12	0.992897927761078	10.272149752072645	9.748461375234251	23.32003501186168	22.427098385115503
35570	472	262	35.5	5812.287884421183	5507.694707529626	5790.648481018693	6267.53201554122	3377.7743093854538	3198.5264846579107	3377.7172840277235	3614.474687079042	6535.603656227665	6222.006605356031	6566.990412217542	6968.969286378026	0	0	0	0	0	0	0	0	0	0	0	0	False	2	125	48	0.9967705011367798	3.8323543720625417	3.5738624481182417	21.192627511741183	20.095459242734837
27004	235	538	36.75	27774.661747981547	26701.86132267392	27947.10121687557	29293.30362605504	1129.7424981205345	1074.9273553800444	1118.220434924983	1216.9693749325193	1725.673649039139	1649.0495558016214	1721.0503849090303	1847.2481928768743	0	0	0	0	0	0	0	0	0	0	0	0	False	2	15	93	0.9879156947135924	22.47064539457258	21.560217102067654	4.364336029532982	4.096254670005144
21683	262	669	33.75	4994.937068322727	4777.270753887356	4949.522873748949	5347.696767763595	5801.118601107588	5612.652082533335	5798.2552778786485	6102.648782235461	9376.452359572955	9099.638526185165	9405.795576566905	9793.838236418242	0	0	0	0	0	0	0	0	0	0	0	0	False	1	112	31	0.9981682896614076	3.1387124883313318	2.953990739241411	31.13178046517292	30.16330402838585
23382	153	264	36.5	13512.164269634188	12890.816885281549	13521.935019143792	14380.510479668155	2059.639802361706	1952.3912828594944	2039.6976699083325	2231.8799697202053	3926.395919498704	3754.34710156648	3915.565538167884	4189.6677056946055	0	0	0	0	0	0	0	0	0	0	0	0	False	1	131	50	0.9922473430633544	10.36682727542507	9.839523011888483	12.063906664309794	11.461966999282282
3586	280	50	38.5	6874.297484035246	6105.854837672101	6591.409568144131	8233.452813825497	5031.402415718307	4494.476346348496	4820.009508007251	6004.8075376073975	10074.773276868316	8955.788624358804	9625.28528877735	12005.344651797575	0	0	0	0	0	0	0	0	0	0	0	0	False	0	47	0	0.9888437390327454	4.733625068448794	4.081488930251654	33.57496527800937	29.660022676265715
17626	307	350	33.75	6905.823105362948	6539.904662495785	6911.606847667721	7380.499561821798	1312.5515108954962	1240.196934895944	1299.870276394408	1424.2879732247327	2155.204727503662	2039.7437002371985	2151.0230764086177	2316.1725712992857	0	0	0	0	0	0	0	0	0	0	0	0	False	1	65	53	0.9977601766586304	4.760379175660586	4.449843781306987	5.8671176039561965	5.463159164068013
34862	548	211	35.25	6294.520292065941	5974.177654447113	6260.655429693204	6798.938504551155	4645.113758631454	4439.919464764816	4645.5369285916	4944.660728200851	9594.370833705514	9177.48769329591	9604.691680181148	10206.385624305169	0	0	0	0	0	0	0	0	0	0	0	0	False	2	117	58	0.9971038103103638	4.241599201879478	3.969741553705818	31.89420228764852	30.435671500226153
29525	447	518	35.75	23516.52967490471	22754.67086157832	23538.58614889145	24697.67450827147	3186.584040247983	3072.4237369114644	3184.871761378263	3369.4577122045607	5343.3692457584575	5150.568085867331	5342.728090419317	5663.352689615285	0	0	0	0	0	0	0	0	0	0	0	0	False	2	50	39	0.9955059289932252	18.856996647705095	18.210447856164787	17.021409189539078	16.346864214475676
8944	71	648	34.75	2754.6594830815	2603.506131361119	2721.806388888218	2994.769627713895	5594.755917538105	5356.180142249208	5578.306190204354	5955.906844418057	10342.561271435568	9978.096661758193	10356.223142437257	10907.936364348736	0	0	0	0	0	0	0	0	0	0	0	0	False	0	115	77	0.9979284405708312	1.2375088268177101	1.1092330686554013	34.511863407769845	33.23672703833541
5001	721	322	33.25	1726.649876209189	1583.7214918501677	1683.2260728577285	1953.239492263785	2503.084748821703	2378.7831285468405	2474.21373195148	2711.790843000876	4773.815039740092	4536.658585079005	4733.7558932285765	5165.446600477702	0	0	0	0	0	0	0	0	0	0	0	0	False	0	64	43	0.9920812249183656	0.3650921042059155	0.24379643554959687	15.028734830562895	14.199005928071728
35549	201	552	32.75	5447.95748870532	5242.962282009643	5411.093816695433	5784.105022636413	3845.589797236893	3711.559569209365	3833.308186042433	4053.173559036085	6754.866414714622	6519.423257631818	6741.563609194943	7129.021288890307	0	0	0	0	0	0	0	0	0	0	0	0	False	2	125	18	0.9955959916114808	3.5231666683159455	3.349198210063216	21.95975252301932	21.136017859737457
14675	192	138	34.0	11995.962253682232	11313.96371905875	11994.370746695786	12940.950370436189	2346.299636065841	2219.2423831301685	2341.321276406178	2524.037111509909	4597.345690967468	4344.261305533541	4619.879360009922	4910.282086137025	0	0	0	0	0	0	0	0	0	0	0	0	False	1	28	28	0.9966822862625122	9.080107788825465	8.501332140791888	14.411329247865652	13.525873991487176
27845	591	305	38.0	9163.880432315773	8774.894064853503	9128.677664517028	9793.89828367956	4954.416787335699	4745.003875416374	4970.200882455394	5267.660612888072	10132.894623487136	9758.780290301374	10185.967634252864	10725.114498414436	0	0	0	0	0	0	0	0	0	0	0	0	False	2	26	19	0.9972451329231262	6.676671552191287	6.346559645090936	33.77831188820499	32.469414453707415
35279	668	232	38.25	11382.391090813217	10684.57711341547	11403.388205808433	12401.392707780054	3406.340123600339	3205.4605279901925	3424.4945957809487	3695.094826461852	7092.886587810532	6654.942898508678	7158.17682862854	7718.522739438058	0	0	0	0	0	0	0	0	0	0	0	0	False	2	122	9	0.9952009916305542	8.559402788190406	7.967205420496292	23.14236890022713	21.610154492668006
35248	326	557	35.5	7898.852204682271	7509.088956619771	7918.509649238915	8446.411286942328	4633.444249329006	4399.649541512946	4637.311158876416	4965.714198576251	7687.9607921132865	7335.359816818098	7721.854799241917	8199.041650101855	0	0	0	0	0	0	0	0	0	0	0	0	False	2	121	83	0.9981732368469238	5.603109814065907	5.2723386099876075	25.224328959642474	23.99069936829492
8734	53	177	39.0	8194.270939640137	7680.967115900647	8253.735092996743	8880.793380095507	3795.2214114000494	3551.2981021503715	3827.963956593047	4096.272257912755	7425.941383140644	6924.069339812674	7508.268742376154	8036.772133126696	0	0	0	0	0	0	0	0	0	0	0	0	False	0	113	7	0.9971942901611328	5.853815880261333	5.418202402899608	24.307613127686974	22.551735387413764
11303	373	518	35.25	4058.077671204752	3833.729382228101	4045.9220264105807	4399.770651385533	1460.6498704296882	1385.5472379969406	1453.5080115615465	1574.6463875029224	2202.6233658915585	2092.8710649267614	2201.50831685777	2362.342558554316	0	0	0	0	0	0	0	0	0	0	0	0	False	0	146	74	0.9990605115890504	2.3436500693443794	2.1532576861563837	6.033019117551688	5.649033548381584
28051	253	471	35.5	16191.474707593428	15513.693929132183	16241.354193587304	17152.91396506688	3966.0511134783446	3821.504769380155	3975.058165558534	4180.156174535802	7225.194191772631	6974.196790873609	7264.071458050876	7615.888237476828	0	0	0	0	0	0	0	0	0	0	0	0	False	2	28	64	0.9975204467773438	12.640614617019738	12.065418352858876	23.605267720263846	22.727114105285505
28697	151	136	34.25	4491.060628209132	4246.439966981893	4462.612387984047	4881.475892982455	3396.826783272688	3227.066419023173	3394.5962561220967	3638.4488382500354	6829.284481028638	6460.8538465766815	6878.313313338729	7301.960299544727	0	0	0	0	0	0	0	0	0	0	0	0	False	2	36	21	0.9952952861785888	2.711099526792343	2.5035030664827014	22.220115752755078	20.931103626119906
32195	294	250	38.75	25378.883145328957	24621.860398780074	25388.4141165144	26623.000107251	1795.568157584388	1705.8939111911511	1774.725786154134	1943.08637948337	3279.1609587199905	3140.29616187356	3254.1517936112773	3514.0060183403134	0	0	0	0	0	0	0	0	0	0	0	0	False	2	84	23	0.998652994632721	20.43747634376112	19.795031663213706	9.799454050408613	9.31361386677665
37317	256	399	34.5	4002.4607992478495	3809.1022140316336	3984.5594351050418	4299.905901891077	2122.2504028350627	2032.1441910786552	2115.780766882939	2266.991821959021	3848.238121477758	3691.546711681469	3851.09873530798	4086.4146487926073	0	0	0	0	0	0	0	0	0	0	0	0	False	2	146	56	0.9938572645187378	2.296451007360723	2.13235792683357	11.790459399019372	11.242250025313462
17644	132	460	34.25	7313.369938112933	6948.991519898716	7324.935533102313	7812.535308870489	1062.2350190093	991.5207427382816	1044.3217396728137	1172.9930342262726	1684.581672099794	1588.334836173727	1669.8390157624722	1836.8210451350528	0	0	0	0	0	0	0	0	0	0	0	0	False	1	65	71	0.9984219670295716	5.106242356083881	4.797013898213641	4.220569329293685	3.8838347392303154
9676	139	622	34.5	2809.521479045384	2656.8179605431847	2788.1936747940267	3042.523251803967	3032.8795522446458	2885.9011183419198	3025.826973902488	3253.5887888256216	5268.038489583547	5039.887960496483	5277.459245795482	5594.6882360008085	0	0	0	0	0	0	0	0	0	0	0	0	False	0	125	85	0.9978783130645752	1.2840672659556216	1.1544759642281024	16.757852771755044	15.959632506686923
34825	551	285	35.0	7970.14965779648	7672.54389191282	7909.244010676884	8460.552069043351	4941.333577825895	4803.144154772658	4931.352068429593	5160.224097692444	9991.826485987169	9741.141613740405	9974.956268017082	10458.119282116584	0	0	0	0	0	0	0	0	0	0	0	0	False	2	117	6	0.9958983659744264	5.663616145875112	5.411054063607679	33.28476297311604	32.40770278844726
36991	594	374	35.5	4348.267921125756	4089.956739735587	4320.532291185919	4725.17234619062	5177.492348073725	4945.09183643811	5199.770531525912	5510.404372045016	10252.433312491628	9778.64425654804	10310.887353927305	10949.598647230623	0	0	0	0	0	0	0	0	0	0	0	0	False	2	142	72	0.9980838298797609	2.589919000176877	2.370704128276965	34.19653666464918	32.53891164254219
9076	474	567	34.5	2770.185923846742	2617.69980269517	2731.5133378211744	3006.9189693021576	7398.026497195633	7088.981715965174	7408.982592985385	7852.516873468423	12199.855537510655	11710.145177587672	12199.051014288909	13005.168877973045	0	0	0	0	0	0	0	0	0	0	0	0	False	0	117	77	0.9962933659553528	1.250685285943856	1.121278477710241	41.009897522826456	39.296569331704184
31331	573	185	36.0	5754.203999400949	5443.138443773108	5722.4319356299575	6233.869080832054	2608.5382390274262	2477.0304300031803	2589.888418530726	2830.333165738711	5319.912757656642	5060.538257663411	5299.64610682716	5752.730143800452	0	0	0	0	0	0	0	0	0	0	0	0	False	2	72	33	0.9963173270225524	3.7830616881545724	3.519077002851951	16.93934300181153	16.03188079707783
34348	636	232	38.25	10825.393782461688	10307.88737992282	10811.005958030228	11638.833234373436	3893.706692417184	3720.506308871957	3898.2575716788274	4160.892491752368	8185.805774676127	7831.344926709752	8220.352049828036	8750.78898687673	0	0	0	0	0	0	0	0	0	0	0	0	False	2	111	24	0.9972619414329528	8.086708989409603	7.647529008390557	26.96611739876767	25.725980752352008
9442	155	574	38.75	14428.907253699208	13734.587614210322	14519.932697549704	15371.380239906988	3938.083935070688	3758.732987756316	3955.023559045512	4196.662518649055	6885.095811979696	6575.506205380773	6932.590291815265	7331.348103953474	0	0	0	0	0	0	0	0	0	0	0	0	False	0	122	55	0.9984911680221558	11.144817971512701	10.555586061345217	22.415380412292897	21.332232813071574
32560	497	50	34.75	5056.902871573622	4572.888046341742	4863.804002757214	5910.528471436632	5530.092328283236	4980.004751495264	5249.2228256273165	6513.688099799772	11372.609642920532	10218.099443901212	10818.15493890867	13247.677122440184	0	0	0	0	0	0	0	0	0	0	0	0	False	2	89	28	0.9943464994430542	3.1912995484373448	2.780542076229435	38.11564853774407	34.07641426214273
27907	265	128	36.25	14231.534034199738	13494.829886114245	14151.130528456944	15323.977819876336	2965.5924355455195	2824.4660413861293	2948.6303060870027	3185.707498662791	5909.725747503397	5652.790727726793	5892.202480035706	6309.58001374975	0	0	0	0	0	0	0	0	0	0	0	0	False	2	26	94	0.9962639212608336	10.977317885778138	10.352116512064622	19.002895880606022	18.10396857847779
20387	280	493	39.0	26912.02252186604	25846.17505723596	27056.74025139317	28445.443128928877	2077.9968180617007	1988.7794926547808	2075.7147967873634	2210.182537772192	3494.186238877098	3358.310313598834	3500.81673498551	3710.899354636356	0	0	0	0	0	0	0	0	0	0	0	0	False	1	97	44	0.9968596696853638	21.738569661609567	20.83404197463031	10.551753581819538	10.076370432256018
14496	594	347	38.75	11505.371807066187	10752.997411411849	11646.231810627556	12455.133405978224	4859.56863164642	4511.368319681803	4909.060927222202	5277.051292139684	9709.068815983415	9036.603017947858	9830.851814430536	10559.192006374222	0	0	0	0	0	0	0	0	0	0	0	0	False	1	26	14	0.9920181632041932	8.663769938750695	8.025270064774988	32.29549109545009	29.942764456134032
36784	331	236	34.25	20225.37678419952	19636.73693502959	20160.55385247154	21209.205893179365	780.6656938250762	727.7721555569241	763.9260872130185	863.1769672145588	1151.0074380067856	1087.6388147783362	1133.7175532068231	1253.4198467053425	0	0	0	0	0	0	0	0	0	0	0	0	False	2	140	22	0.9917072653770448	16.06397136921663	15.564424239911135	2.3537765224766103	2.1320714953928803
16982	74	614	36.5	17590.604800034052	16866.892792016282	17620.120622218637	18659.00886735128	1384.2951826128146	1295.2700574420337	1362.493684187784	1524.4291852382194	2269.035802142768	2152.208567587309	2253.480594468087	2449.57510180055	0	0	0	0	0	0	0	0	0	0	0	0	False	1	58	91	0.9979280829429626	13.827981429153235	13.213805789228417	6.265373399965077	5.856635070463122
17549	601	499	33.5	1933.253609183332	1805.110032611909	1898.182002155252	2137.902540423643	2824.455030327855	2691.439189815873	2814.0371386069623	3034.8494311193595	5072.225600905169	4837.033709671094	5072.323047974478	5422.081084541054	0	0	0	0	0	0	0	0	0	0	0	0	False	1	64	78	0.9955241084098816	0.5404256326045974	0.4316770388669123	16.072770793071737	15.24991522261152
37169	259	648	34.75	4495.549225936899	4234.860859273656	4477.917080517518	4864.184350329945	4889.450302882008	4674.893200327236	4909.198791718704	5167.638070915702	8036.669843693131	7700.048655734929	8087.798586001921	8454.863421110991	0	0	0	0	0	0	0	0	0	0	0	0	False	2	144	78	0.9989776015281676	2.7149087594032086	2.493676497615973	26.444342047920244	25.266620238750104
8146	298	318	37.5	19912.827436302094	19224.210613848605	19927.923494683408	21027.075414441573	2879.020463311495	2768.714064102109	2868.075580032194	3058.030870565621	5349.657023363086	5164.926198074994	5350.336420925654	5640.783028204848	0	0	0	0	0	0	0	0	0	0	0	0	False	0	105	32	0.998592734336853	15.798727468844213	15.214335234215183	17.043407961693323	16.397098312893675
33979	124	308	36.25	18779.36754712806	18228.07526658309	18773.525277703604	19733.51329926328	3008.8316916065864	2880.868779705124	2988.521434525908	3212.9336852120814	5901.955715384095	5705.069454413688	5884.141333354898	6243.444563498335	0	0	0	0	0	0	0	0	0	0	0	0	False	2	106	86	0.9489895701408386	14.836820736538778	14.368968489459572	18.97571120949141	18.28687387017454
22317	108	395	35.75	9901.840278198468	9522.657206181457	9872.282701099271	10501.731977088695	4722.822239175099	4569.414729546823	4728.773023496672	4965.912205580832	9065.319553868345	8804.698867853938	9111.778297688566	9463.097997536885	0	0	0	0	0	0	0	0	0	0	0	0	True	1	119	20	0.9936096668243408	7.302938569406091	6.981146194366505	30.0432337428195	29.131411561625836
32703	197	708	36.25	17989.068511655878	17271.47021453654	17986.689506770486	19134.45149071022	3782.45825863104	3646.7363411623737	3770.948522291575	4031.0275083107854	6486.237801742472	6260.9292808640375	6494.68999245666	6861.4100933859	0	0	0	0	0	0	0	0	0	0	0	0	False	2	90	83	0.994386613368988	14.166136250906787	13.557148990146278	21.01991335845755	20.231636303053225
12989	75	610	36.25	15923.329570247532	15327.31558424286	15908.90935499137	16837.99803565451	3490.451954772018	3323.148204845412	3464.002902515851	3743.236051314447	6300.353301624424	6052.6755241635365	6283.650016726727	6690.756770255032	0	0	0	0	0	0	0	0	0	0	0	0	False	1	8	91	0.994987428188324	12.413054193125125	11.907249028635478	20.369567398051466	19.50302800422491
6140	476	729	35.5	8022.382562595138	7569.916699371119	8009.316062178199	8675.775363459106	6229.57912931545	5924.062852667433	6252.083026397385	6667.1970751870085	9075.22886687735	8667.464688998021	9088.643891155449	9737.412486429525	0	0	0	0	0	0	0	0	0	0	0	0	False	0	78	95	0.9978764057159424	5.7079434160798925	5.323959859069568	30.07790302230065	28.65127634975011
37222	310	386	34.5	4371.728695723503	4161.355413108385	4351.848610622213	4696.543580132754	3213.804205326432	3069.455900447039	3199.93058340268	3438.7166467486168	5826.326542744546	5590.137797401714	5823.015350495614	6184.289376556903	0	0	0	0	0	0	0	0	0	0	0	0	False	2	145	59	0.9989083409309388	2.6098289036910787	2.4312963603011775	18.711110735090642	17.884767514813834
9237	212	111	38.5	8636.422079095963	8045.275167197486	8617.92261210237	9510.911464930534	3562.8302443631133	3329.336550604114	3572.894041516764	3878.377337470555	7155.277040848205	6730.281239036678	7219.785752150329	7736.399054385098	0	0	0	0	0	0	0	0	0	0	0	0	False	0	120	5	0.996393620967865	6.229045883370667	5.7273711441339055	23.360651646099907	21.873737445496065
15914	284	65	34.75	6846.633677786727	6351.931718400117	6664.168574360892	7730.729255529427	5015.173649489162	4722.704229022454	4896.772941613176	5586.927037895049	10081.580957194526	9484.87720398063	9817.910329812388	11281.687798964078	0	0	0	0	0	0	0	0	0	0	0	0	False	1	46	1	0.9981111884117126	4.710148276966534	4.29032120609821	33.598783011048305	31.5111217202179
19351	452	499	39.0	23872.909350738308	23173.52665932902	23872.11839951192	25052.164619661035	3173.832518797257	3073.251141760825	3168.817070499727	3346.289848598616	5383.072079031507	5220.743067485602	5375.496601123489	5670.191716301032	0	0	0	0	0	0	0	0	0	0	0	0	False	1	84	52	0.9995640516281128	19.159437001100372	18.565908349800043	17.160315753665763	16.592382349597383
15377	148	341	35.0	4819.159942197362	4574.382476220056	4805.631285273439	5178.293814970462	4531.145241737963	4330.075529699179	4538.033165344848	4809.744473911068	8882.03038101127	8526.982621030182	8920.808772416916	9369.547874345935	0	0	0	0	0	0	0	0	0	0	0	0	False	1	35	55	0.9991852641105652	2.9895398509753672	2.781810318868313	29.40196794024816	28.159777890468366
18235	130	584	35.75	12519.081325573978	11880.441379739726	12551.370046470223	13354.196987068846	1967.975819460845	1877.8270987908145	1957.128140224955	2108.316124820994	3275.174614760714	3131.7728848112074	3277.6810268509907	3484.0221042310386	0	0	0	0	0	0	0	0	0	0	0	0	False	1	71	90	0.995622992515564	9.524050941870538	8.982071407098646	9.785507203366185	9.283793850565495
13792	261	126	37.0	28542.14691372124	27283.437942258675	28472.565398421422	30499.2831454232	1107.2357123524407	1033.7338717051427	1084.894896714427	1228.41300824291	1872.6315166906456	1768.0495006105746	1850.653188851299	2040.5052290481497	0	0	0	0	0	0	0	0	0	0	0	0	False	1	17	80	0.9921038150787354	23.121968970219825	22.053770046528413	4.878491085583135	4.512594565724807
17982	217	200	33.5	2568.537623948704	2432.0238201696698	2539.7660596428223	2778.9510332232776	2590.466922041251	2498.1755798644645	2584.359194623077	2732.016181011871	5099.806211320242	4926.062196191503	5096.292153890223	5360.1300228253485	0	0	0	0	0	0	0	0	0	0	0	0	False	1	69	39	0.986164391040802	1.0795571683258487	0.9637052108266151	16.16926586693527	15.5613952897115
22111	633	114	37.25	7641.243507536728	7190.967944695365	7577.916261581255	8392.12936891735	3947.631676922284	3764.1505716156585	3975.932663138172	4187.73400876428	8527.20435091515	8165.021288697913	8582.454197744308	9063.727249681077	0	0	0	0	0	0	0	0	0	0	0	0	False	1	117	2	0.9936398267745972	5.3844911029394815	5.002366336614183	28.160553647107026	26.893399627859047
944	298	756	34.75	22881.02231570936	22012.812425818887	22816.445793021947	24205.71850771501	3327.55868511628	3177.199091294681	3294.712703800979	3569.407619291373	5177.605745132294	4985.207367563118	5169.377603419935	5483.689320011678	0	0	0	0	0	0	0	0	0	0	0	0	False	0	9	110	0.9942234754562378	18.317675571522052	17.58087231441837	16.44145968892695	15.768323910734921
2083	335	75	35.25	18754.22501623042	17462.54584841472	18458.43170003141	20928.140530815548	1098.110900389568	1003.5694308494898	1064.9978662808542	1249.0679092942655	1652.088869351339	1529.6351832464504	1611.9880927655406	1865.4368635028409	0	0	0	0	0	0	0	0	0	0	0	0	False	0	24	1	0.9957751035690308	14.81548361647954	13.719304652082302	4.10688818322551	3.6784648340781914
28133	491	465	34.75	13713.793143522182	12993.042886918827	13742.77349183591	14682.775228949356	1863.9952745561625	1765.594899630124	1860.0982454472185	2005.546065243646	3184.071710063358	3023.9287571765785	3190.821392290955	3413.058983339108	0	0	0	0	0	0	0	0	0	0	0	0	False	2	29	65	0.998790204524994	10.537938907228252	9.9262767471823	9.466769460232356	8.906484323863921
3033	753	300	35.75	5140.25862722092	4782.965044014805	5098.078068435622	5689.297871228456	5078.694727806828	4776.590715157064	5046.615252195765	5558.872731317265	10167.59756248504	9557.518893925777	10155.735710304882	11102.57466156696	0	0	0	0	0	0	0	0	0	0	0	0	False	0	35	44	0.9978113174438475	3.2620391161091846	2.958823178449547	33.899725541183976	31.765270019742047
33373	546	675	38.0	17361.055383753097	16587.986456552004	17283.153682913646	18622.811525676738	2760.1973997856862	2616.99141931272	2727.609112914945	3014.9457351166707	4036.355697767982	3844.6903283792594	4007.8315346886416	4363.9684312652535	0	0	0	0	0	0	0	0	0	0	0	0	False	2	99	50	0.99367356300354	13.633175127645437	12.977112912552183	12.448618125239346	11.778046890668758
7676	430	448	36.0	18157.30359108192	17547.959921934238	18122.825373540956	19119.421106122198	2144.3192541766643	2066.014651541368	2133.947047190456	2286.893310998164	3571.030612230699	3453.855383554533	3565.7333368223394	3772.3541017667417	0	0	0	0	0	0	0	0	0	0	0	0	False	0	99	41	0.9934543967247008	14.308908356964967	13.791791003947763	10.820605625743125	10.41064978445023
17620	56	319	33.75	4102.343898304232	3911.875844680457	4066.233512178428	4415.9874079310885	1157.7127964786037	1087.8232040321736	1139.564779147964	1266.0164459924108	1988.0997678811616	1902.2099226116795	1977.9075732453568	2125.4917654140368	0	0	0	0	0	0	0	0	0	0	0	0	False	1	65	46	0.9975173473358154	2.38121644665287	2.2195764055541667	5.282474799498055	4.981975759096955
17450	177	547	34.0	9323.681250977206	8923.183481073273	9333.787890911122	9914.51804005698	1629.2043713635596	1547.728342846203	1615.4048863460068	1752.238209003013	2684.4625531616816	2564.417553701873	2673.215373157528	2866.8063298349725	0	0	0	0	0	0	0	0	0	0	0	0	False	1	63	86	0.9989161491394044	6.812285952635899	6.472404934504206	7.718808781603679	7.298812598941555
12263	371	576	32.75	9919.12622240624	9346.85335501331	9958.275110365916	10624.010503187978	3969.3772454533096	3722.371780457941	3976.3763453013926	4284.071823664122	6392.797547722867	5982.765695441689	6422.3892959188	6886.281196414456	0	0	0	0	0	0	0	0	0	0	0	0	True	1	1	81	0.9994390606880188	7.31760822491532	6.831950876897359	20.692998033605953	19.25843754793048
18391	415	409	34.0	2904.933925786569	2745.9418722308574	2877.408392570707	3151.0977730944583	4833.012518628198	4627.842513175291	4847.558938432449	5107.167708559371	8601.855580319401	8276.002078811858	8622.18262977033	9100.679557282583	0	0	0	0	0	0	0	0	0	0	0	0	False	1	73	56	0.9980459809303284	1.3650387019479084	1.230110657154236	28.42173263433604	27.281683258217917
12833	179	155	35.5	12703.051575443968	12138.76581065995	12670.49276355766	13561.942314106964	3122.080757489758	3000.780585726087	3119.651463887657	3298.8299123396446	6258.761125863564	6017.554264034668	6282.409510538266	6602.610158014469	0	0	0	0	0	0	0	0	0	0	0	0	False	1	7	13	0.9979074597358704	9.680176644759602	9.201297523165449	20.22405067409978	19.380150789423915
17250	217	514	33.75	4964.080624867303	4711.717999838985	4955.007226971811	5319.505315289168	3352.6662069894232	3196.011467301125	3366.3159880085364	3550.227379376548	5950.155053154754	5672.172486546006	5987.582200229277	6324.980356002558	0	0	0	0	0	0	0	0	0	0	0	0	False	1	61	75	0.9968969821929932	3.112526276557748	2.898359626007894	19.14434412182939	18.171778689302712
15747	644	147	38.25	12346.86168266084	11725.019374421994	12338.58947252606	13339.906379938438	3429.615400840741	3261.840185679084	3430.349421180662	3681.399335276577	7330.658021655612	6962.49307673165	7345.614213370013	7870.754537128634	0	0	0	0	0	0	0	0	0	0	0	0	False	1	44	6	0.9988266229629515	9.377897350079916	8.85017307113505	23.974249403458487	22.68616683313997
36030	426	652	37.75	28534.62700974906	27425.3361230663	28496.713817474956	30271.83045726068	2885.915460475656	2774.062395957514	2875.7789659165846	3064.6914251697444	4215.52507752736	4062.2319427877087	4210.543744675717	4466.609111161416	0	0	0	0	0	0	0	0	0	0	0	0	False	2	130	77	0.998024880886078	23.115587230269238	22.174191436578848	13.075470188111597	12.53915021053086
26516	532	154	37.5	19930.30547055212	19027.7843446938	19968.385097195387	21270.765636298394	2319.2277513988447	2212.7536876526037	2316.0815171203285	2467.3769481453533	4600.464242977687	4406.174316168539	4613.049279124495	4889.81119745227	0	0	0	0	0	0	0	0	0	0	0	0	False	2	10	2	0.9957805275917052	15.813560140889466	15.047638774546607	14.422239989217804	13.742486330533621
24182	471	113	35.0	9931.160764149605	9430.587143965557	9822.676416197844	10776.759173348786	798.075481672992	751.9041445088122	783.4791246954371	875.008201452426	1118.3806466828528	1050.204948844649	1099.0262157163388	1225.8362652078265	0	0	0	0	0	0	0	0	0	0	0	0	False	1	141	27	0.9981001019477844	7.327821296267664	6.9030112611984755	2.2396265964469686	2.0011032679349916
24902	523	649	36.5	8997.402832023688	8526.484683043796	8952.221811971685	9726.160054815477	4841.499094040671	4631.662579110981	4815.277986184113	5200.915067147562	7491.415824876998	7163.187846479207	7468.145824268542	8007.627181520192	0	0	0	0	0	0	0	0	0	0	0	0	False	1	148	99	0.997384786605835	6.535390924593868	6.135747900438277	24.536685689767406	23.38832883533523
11367	152	126	36.75	6593.011850581344	6234.631135031164	6563.042188710319	7145.755922093816	1612.5530827786772	1514.606182633884	1589.72143418891	1774.2576432883966	3004.520234871625	2861.7294221521465	2998.130414764669	3237.348783243622	0	0	0	0	0	0	0	0	0	0	0	0	False	0	147	41	0.9960970878601074	4.494913008935797	4.190774480251412	8.83858057680345	8.33900461336249
3882	454	717	36.25	26288.13389583875	25334.5832654411	26278.0002769526	27775.689571188017	3633.3201670626095	3500.5890038552043	3625.673102821008	3856.08766071361	5151.420931070992	4964.293916463617	5148.000532046265	5459.7902380491305	0	0	0	0	0	0	0	0	0	0	0	0	False	0	50	100	0.9949294328689576	21.209108782299797	20.399881407132614	16.349848026642373	15.695154935204023
11514	515	597	35.5	8648.570898918348	8232.989813468115	8629.813418711923	9305.276627450852	5680.716561103392	5428.654696678121	5664.855306318172	6067.741680025207	9296.0107056687	8936.186150978223	9285.015418173603	9883.678341081635	0	0	0	0	0	0	0	0	0	0	0	0	False	0	149	29	0.994139552116394	6.239355936411215	5.886674515805602	30.850342773316985	29.59144036107035
11229	285	652	34.5	4389.424733860237	4162.715486658771	4359.769377887069	4741.414559527099	3274.944822769319	3142.3523257901293	3262.729738157857	3485.2756594056978	5185.678898586258	4995.42754652978	5202.815283499669	5455.8352157517065	0	0	0	0	0	0	0	0	0	0	0	0	False	0	145	94	0.9988636374473572	2.624846583964937	2.4324505819168185	16.469704877381012	15.80408080332884
17768	487	756	34.25	5351.235067288482	5048.258491872942	5298.549214245099	5841.191281602217	1741.912243384924	1638.9002703796707	1729.40186081169	1903.887017774344	2374.824454482624	2247.1770191518845	2362.836220381119	2584.70005333312	0	0	0	0	0	0	0	0	0	0	0	0	False	1	66	97	0.9988467693328856	3.441083526941143	3.1839635261306816	6.63549152526513	6.18889703314328
12099	721	187	35.5	12997.163150370188	12313.579636267405	12981.942359925017	14024.433187352854	2684.8700845206795	2532.626263397426	2669.080202896514	2913.278495954315	5208.653789612621	4899.402234027692	5201.958151375752	5650.4113930933545	0	0	0	0	0	0	0	0	0	0	0	0	False	1	0	2	0.9974730610847472	9.92977339421021	9.34965265893864	16.550086122510525	15.468121247568112
27396	389	718	38.25	26037.61887628268	24846.791117340512	26147.61638432046	27720.981306770223	3167.678623477448	2992.193771038702	3154.599256531721	3438.930904407296	4512.165556197336	4283.567787128332	4512.379240466336	4865.036933936966	0	0	0	0	0	0	0	0	0	0	0	0	False	2	20	79	0.9934509992599488	20.996510095609427	19.98591832321122	14.113313240509356	13.313528236501725
28285	516	253	34.5	7561.345925399659	7245.26370640586	7522.4608044521665	8058.671236187632	2677.065814616952	2574.060020680595	2672.382983094428	2827.3841450678715	5237.259725723453	5057.074069617212	5238.718721176549	5501.68735027613	0	0	0	0	0	0	0	0	0	0	0	0	False	2	31	39	0.9986937046051024	5.31668630200508	5.0484442430525265	16.650168458485282	16.019760794062506
24616	175	587	34.25	3993.818434812534	3793.848937054556	3978.4458078702046	4294.764016758696	2327.666175143387	2207.4644734010294	2312.2779235320786	2517.7376157102653	3892.589506268838	3717.0148010288194	3887.129936775973	4167.412210642172	0	0	0	0	0	0	0	0	0	0	0	0	False	1	145	90	0.999100387096405	2.2891166953018947	2.119413287191613	11.945629646775249	11.331354114227773
18739	98	309	38.25	14540.59499508539	13530.974837759435	14746.168913244775	15691.874148168265	2644.455787631156	2471.80518027284	2649.0539185321945	2878.7329468165417	5105.773148501964	4774.768409870705	5152.873163074944	5513.030869747457	0	0	0	0	0	0	0	0	0	0	0	0	False	1	77	18	0.9940051436424256	11.239601378831724	10.382790797637885	16.190142128751962	15.032070344889382
28138	429	495	34.75	13448.306026599052	12715.17731326988	13483.141133653911	14395.744062290078	2566.100961848724	2435.385554786714	2577.171928973225	2736.6203542606627	4264.536346070391	4056.785054728584	4293.004711228095	4533.99518816559	0	0	0	0	0	0	0	0	0	0	0	0	False	2	29	70	0.9986783266067504	10.312634202979025	9.690467109345354	13.246943767087231	12.520093421805676
2264	234	255	39.0	8740.063259007948	8339.13999314295	8759.718248034374	9326.60914381657	4254.073850690309	4036.327958549472	4274.624959067691	4552.061848922677	8442.655393366253	8034.696245780992	8519.293122765775	8969.765181536686	0	0	0	0	0	0	0	0	0	0	0	0	False	0	26	22	0.9956467747688292	6.317000604709826	5.976758490933351	27.86474591185448	26.437437107331814
34351	506	254	38.25	11935.370704742494	11411.292350858115	11962.154878643089	12693.412791922849	4046.5251292966	3857.667128369853	4069.979864610925	4299.989183102088	8034.064679844608	7657.769405585302	8092.515446124672	8554.277013644743	0	0	0	0	0	0	0	0	0	0	0	0	False	2	111	27	0.9960108995437622	9.028686984787644	8.583929740467081	26.43522747524739	25.118699677722443
18268	419	132	34.25	5836.350153518054	5520.959639901714	5799.454245730078	6334.713457152758	2703.07253276094	2560.4545834278265	2698.090080362069	2901.7212047664534	5082.187295336048	4834.088922513203	5094.252049857918	5419.039722256728	0	0	0	0	0	0	0	0	0	0	0	0	False	1	72	19	0.9989128708839417	3.8527747317593386	3.5851196861327126	16.107623337139735	15.23961242473879
30080	292	635	34.0	7530.877592847996	7100.681903819699	7530.922035339554	8109.562944578957	4687.702366914031	4484.027481353531	4700.272358232732	4971.966232191092	7585.201038512248	7289.152543314703	7650.743409262919	8002.483010893568	0	0	0	0	0	0	0	0	0	0	0	0	False	2	56	86	0.9973490238189696	5.2908294591794185	4.925745406856542	24.86480790971997	23.829036003973375
27498	440	250	38.25	17626.09701572553	16695.96468846982	17749.059569768317	18818.752234352527	3171.9504601965464	2995.05164179862	3163.520554299891	3429.03253815776	6062.99308975068	5758.445012765967	6089.533201539956	6501.221596778354	0	0	0	0	0	0	0	0	0	0	0	0	False	2	22	22	0.9962477684020996	13.858101772664417	13.068748257760447	19.539125619123205	18.473616598787086
1835	367	55	37.25	22792.97157141376	20770.066494373863	21925.98654234655	26456.54458565281	3000.153438575859	2695.792120547618	2861.6063298838703	3587.945543745145	5583.031191648252	5024.793846999132	5292.599924927189	6725.081489588617	0	0	0	0	0	0	0	0	0	0	0	0	False	0	21	2	0.9988973140716552	18.242951618313473	16.526220368266785	17.859903944472965	15.906823392787276
25665	312	554	36.0	14894.844141774196	14206.51294347317	14935.377784249124	15859.604261497108	2975.912062915468	2837.641730652973	2975.296103343589	3187.1242535579863	4594.38808526909	4380.669478857541	4602.92026140911	4908.652094601814	0	0	0	0	0	0	0	0	0	0	0	0	False	2	0	77	0.9987863302230836	11.540233666191913	10.956083825491232	14.400981602326661	13.653253673128146
8061	550	246	37.75	23433.474033742696	22515.39225132755	23455.84250373733	24848.904697763523	2031.8875991537227	1944.041151122714	2022.0360333561016	2174.9603474630767	3876.014951181525	3713.30280098946	3868.609558625296	4143.250861301288	0	0	0	0	0	0	0	0	0	0	0	0	False	0	104	18	0.999085545539856	18.786511771131384	18.007384908551682	11.887640976715526	11.318367102244034
27742	276	230	35.5	14668.105166476444	13924.389842931852	14693.447124367776	15679.694016552512	2103.976440028473	1993.9039446565696	2088.5022230276736	2270.871525462213	3985.820920219238	3792.500676544633	3982.845541244708	4266.054704971859	0	0	0	0	0	0	0	0	0	0	0	0	False	2	25	7	0.9926806092262268	11.347812435499863	10.716661052491888	12.271814312022135	11.595453241256921
11504	521	402	35.5	8113.179072447288	7736.644150169204	8104.742757601414	8694.724288931444	4011.4016300081903	3823.500419274832	4022.484505769334	4260.521424760587	7537.887485818172	7205.426829305335	7562.032377555748	8009.120957259297	0	0	0	0	0	0	0	0	0	0	0	0	False	0	149	19	0.997304618358612	5.784997553531782	5.465452521416596	24.69927405483959	23.53610851484153
22212	721	136	38.0	10552.21831159171	10019.09362237882	10490.749230109855	11440.47186940048	3698.6696697905904	3521.18972857706	3676.608124526759	3989.961782656249	7918.328792825959	7555.596666499949	7895.543103078372	8514.890257435642	0	0	0	0	0	0	0	0	0	0	0	0	False	1	118	5	0.9926652908325196	7.854879590733642	7.402445205882302	26.030307395580753	24.761232389779735
37299	128	247	35.0	3726.0443660222913	3549.7659988389	3701.987020837962	4002.1777903700936	1577.4534584921507	1490.8813076276656	1556.7086835547436	1713.917056883086	2939.407699229796	2808.404186985902	2927.7482835402598	3134.70195836825	0	0	0	0	0	0	0	0	0	0	0	0	False	2	146	37	0.99784255027771	2.0618711774266654	1.912273163616864	8.61077419972753	8.152437948277194
1360	650	601	38.75	31138.87935419914	29494.394520895246	31311.08897452597	33445.12721910273	1907.10105056556	1809.2811665871563	1896.496137435504	2064.660797066929	2803.095146382823	2660.9088032343743	2798.7410502945645	3036.670992286247	0	0	0	0	0	0	0	0	0	0	0	0	False	0	14	56	0.9987012147903442	25.325676785863656	23.930090539329694	8.133863440409934	7.636402308186522
16155	537	89	36.0	14504.508329048502	13657.097297805136	14281.066067581662	15996.09920468288	3404.5855572356345	3250.4645756977598	3377.120417639005	3688.251376122339	6999.78404294143	6704.419203026877	6952.388128608201	7544.320142647836	0	0	0	0	0	0	0	0	0	0	0	0	False	1	49	46	0.9952579140663148	11.20897655713412	10.489824177973283	22.816635103591615	21.783255072645346
9353	467	283	35.25	5338.098934086346	5051.874685941942	5318.767799133387	5771.816084602779	3907.250861080122	3679.1672979203177	3924.4526045862863	4181.801045891364	7485.349749623239	7090.320295457263	7545.68109736101	7985.443993397265	0	0	0	0	0	0	0	0	0	0	0	0	False	0	121	61	0.9979230761528016	3.4299355938874174	3.187032396457296	24.515462577919482	23.13339032555248
30957	409	396	33.75	2266.797999683665	2137.9271681582013	2239.0838618207035	2472.2447034579754	1719.2510507223478	1643.4347936936497	1708.8980197077608	1837.112833587662	2863.2131575252024	2747.3247039827443	2853.9616978365457	3052.2866863759014	0	0	0	0	0	0	0	0	0	0	0	0	False	2	67	42	0.9971873760223388	0.8234869017411539	0.7141211256549131	8.344195693337237	7.938741835854859
11151	721	743	35.25	5687.759150715874	5293.328673632685	5629.464048640107	6305.573329996236	5367.940678013174	5067.959923940655	5355.4002278431	5853.935453559434	7878.886026292764	7398.67604003483	7928.025042564383	8527.331027996335	0	0	0	0	0	0	0	0	0	0	0	0	False	0	144	107	0.9984217286109924	3.7266735019579134	3.3919414704528195	25.89231071556809	24.212221065752328
15110	343	361	34.75	8100.329710661704	7713.554747100008	8099.338935870671	8642.155879300004	4673.302818330722	4463.548488877849	4682.195624022084	4958.062645966784	8493.358605515254	8155.262319617532	8532.23813824581	8947.832086279917	0	0	0	0	0	0	0	0	0	0	0	0	False	1	32	65	0.9973418712615968	5.774092988028023	5.445857781038656	28.042139019831613	26.85925635009719
24891	271	555	35.25	7901.892070694786	7494.707906035632	7929.036434535826	8443.995085741728	3443.172024006524	3282.156092721918	3457.420208218689	3665.707335441766	5863.748574517806	5582.45597964675	5904.078104529009	6215.001568500134	0	0	0	0	0	0	0	0	0	0	0	0	False	1	148	87	0.9985891580581664	5.605689585622601	5.260134182193882	18.842037558889682	17.85789147543269
29807	49	55	35.5	15907.529332466796	14558.912009067162	15574.045809726536	18226.2019588114	3082.8579255495742	2844.6998097890078	3002.1500968410046	3504.252391146177	5744.59332847922	5303.334297420534	5586.964733284321	6570.442660587054	0	0	0	0	0	0	0	0	0	0	0	0	False	2	53	86	0.9930640459060668	12.399645377128653	11.25514604806359	18.425154317558768	16.88134066897873
22012	243	697	34.5	3196.194461170488	3019.2877679198364	3162.389247467694	3472.5359460999816	6861.953386072471	6599.803565400736	6845.243749852724	7284.523100494832	11195.553432474591	10802.989645177904	11207.459990784831	11781.382986312725	0	0	0	0	0	0	0	0	0	0	0	0	False	1	115	87	0.9984914660453796	1.6122159267589573	1.4620846862510135	37.49618972780994	36.12274399614333
22353	406	389	35.75	10672.927540276218	10260.66013037738	10670.763021859451	11284.07855615338	5153.768222526766	4937.441505374599	5175.157224370103	5455.209000181224	9197.802775018015	8869.460548469582	9237.497480944508	9679.139058677065	0	0	0	0	0	0	0	0	0	0	0	0	True	1	119	66	0.9979893565177916	7.957319051390371	7.607449769839706	30.506746987019834	29.357990417586098
26571	300	544	34.75	18494.706541948835	17849.68537888115	18498.26629869331	19513.77527630375	2461.659895949238	2367.551498519616	2446.9978951085877	2616.766340507676	4038.71812043358	3891.442486234877	4034.981025715252	4272.513787539524	0	0	0	0	0	0	0	0	0	0	0	0	False	2	10	70	0.9985684156417848	14.595244179730702	14.047849247487958	12.456883429965496	11.941616618012132
14635	317	547	35.0	13581.571245180365	12995.531754832553	13583.072384676652	14412.44523724554	5023.752321437229	4837.886974365451	5016.062334908415	5307.956583436524	8408.763058618619	8117.466020467215	8420.237084193652	8833.120587365946	0	0	0	0	0	0	0	0	0	0	0	0	False	1	27	78	0.9976860880851746	10.425729260122099	9.928388916148224	27.746168284468354	26.727020093415764
16008	630	556	35.75	8230.745154971477	7789.855487010978	8233.962807506128	8869.417464029417	7183.889759441145	6820.414698790308	7201.348155689937	7710.915049894869	12296.64682925173	11729.915495542526	12387.479490713751	13167.91801417238	0	0	0	0	0	0	0	0	0	0	0	0	False	1	47	30	0.9978850483894348	5.884769594299102	5.510610134519582	41.348536976607264	39.365738877361395
34246	69	146	36.0	15073.930624499952	14503.549222610922	15023.978507105134	15965.784256027488	2963.870931655037	2828.7651381055266	2931.977098442034	3184.9925139923084	5760.806055000094	5547.940069311589	5733.65683809373	6118.399617036547	0	0	0	0	0	0	0	0	0	0	0	0	False	2	110	5	0.9963713884353638	11.692214777340308	11.208162614842806	18.4818770738581	17.737132171445776
7074	224	406	38.0	21266.07743304789	20493.292367054037	21351.61041084042	22460.79210573892	2606.524575974973	2507.4205337616613	2603.7915646912184	2762.290809219902	4810.576227428704	4637.304270221282	4822.228603197312	5075.692007098154	0	0	0	0	0	0	0	0	0	0	0	0	False	0	91	38	0.9936742186546326	16.94715829978491	16.29133698250277	15.157349588102313	14.551130579255744
19450	115	757	37.25	13387.619071130415	12933.658497648472	13323.29618780425	14183.770796369248	4144.063648783886	3936.486403967016	4103.183185058483	4442.407929970363	7682.082115251922	7392.549251504691	7631.33463864637	8142.420467881571	0	0	0	0	0	0	0	0	0	0	0	0	False	1	85	76	0.99905264377594	10.261132432527369	9.875880394934999	25.203761490343563	24.19078553902305
15889	759	132	33.5	5000.307819767223	4687.955989812776	4925.40007624984	5511.17732407047	4658.4370808549365	4398.416490048933	4635.067904827078	5058.927546825111	9795.443574014109	9291.88904145682	9781.826599590164	10544.74000104486	0	0	0	0	0	0	0	0	0	0	0	0	False	1	45	77	0.9961816072463988	3.143270357578707	2.8781940801110957	32.59768667889379	30.835922487232647
24385	385	309	34.5	4404.113183534097	4187.759594114292	4371.488810439192	4738.954833346225	5133.621023032074	4947.712706417377	5155.859570565129	5385.0138979015865	9427.505874329576	9125.92311378614	9457.246840043688	9901.406010517116	0	0	0	0	0	0	0	0	0	0	0	0	False	1	143	52	0.99566912651062	2.63731188491062	2.45370417526947	31.310399161543057	30.255264763984453
34642	651	379	36.25	4694.465950008002	4472.161320153632	4654.005574829548	5060.447720877279	5958.836199160779	5737.5073599445495	5964.61117375076	6301.11568079261	11901.985388101424	11456.346006890784	11919.562654207486	12636.688455735162	0	0	0	0	0	0	0	0	0	0	0	0	False	2	114	67	0.9942849278450012	2.8837187348418345	2.6950606957510894	39.96775227526236	38.408613287427684
32428	207	328	34.75	5883.971923251531	5622.569522457254	5858.975214782371	6283.481563188734	5360.373471679561	5172.072439261034	5379.637221668177	5609.257764421521	10396.78966471712	10054.09580665185	10452.591725952743	10847.754206981705	0	0	0	0	0	0	0	0	0	0	0	0	False	2	87	37	0.99863862991333	3.893188778474579	3.6713505541435447	34.701589912602536	33.50262191846
31610	233	397	35.5	15967.54687763331	15135.912212573718	16048.174983957217	17048.412809946847	2078.973444544461	1980.41323276491	2079.4216313563197	2223.3052065125034	3778.665662625532	3601.9931188238056	3799.457441792502	4015.012954450782	0	0	0	0	0	0	0	0	0	0	0	0	True	2	75	65	0.9963859915733336	12.450579054891335	11.744815233180509	11.547049283913866	10.928932791666515
9403	63	189	38.0	13560.522070756291	13013.791195575202	13536.379738819513	14413.357880342814	3114.957930393248	2991.274419831713	3103.994184753846	3305.334627787729	6079.076156237902	5843.230068396591	6074.367843494502	6430.908452421319	0	0	0	0	0	0	0	0	0	0	0	0	False	0	122	14	0.9979424476623536	10.407865952579083	9.943884726054021	19.5953947395408	18.770250360059087
26229	87	574	35.25	15028.278821317928	14376.841310538655	15064.668507995191	15967.053947921164	1848.956485142624	1763.975894078209	1834.709799923288	1980.7512183400847	3103.394997553285	2979.145996780873	3099.619920390868	3292.8181769882194	0	0	0	0	0	0	0	0	0	0	0	0	False	2	6	86	0.9972935318946838	11.653472535782319	11.100632392712498	9.184509379125815	8.749804841170715
36643	191	267	38.25	31147.419443673796	30248.291160780904	31216.228060581805	32652.92281992454	711.4092860794211	663.7083068999949	696.5019516960015	786.7807853107248	1096.8840888042632	1034.7276252709523	1081.240937563512	1196.9521226715306	0	0	0	0	0	0	0	0	0	0	0	0	False	2	138	21	0.9996591210365297	25.33292430263829	24.569882260496733	2.1644175307631808	1.9469534337225682
10436	437	112	35.75	16000.595810185683	15259.662127442243	15916.15125231114	17192.43013705282	1244.6117175303134	1169.698781545049	1222.8391597165792	1369.0128035766295	2069.801139011739	1966.566608017712	2049.182998879646	2240.1008618773417	0	0	0	0	0	0	0	0	0	0	0	0	False	0	135	58	0.9927738308906556	12.478625914794602	11.849835161429581	5.56831980884884	5.207137676052692
34375	287	518	36.0	12382.149499865896	11895.302362349716	12332.43900513067	13155.489274953105	4900.815960907071	4760.973236945005	4896.386811992295	5152.448201014294	8477.438520287984	8261.954388549293	8490.584926226507	8871.187363904774	0	0	0	0	0	0	0	0	0	0	0	0	False	2	111	51	0.9878464341163636	9.407844231537402	8.994683127511301	27.986440114811018	27.232535219465394
21520	256	470	35.5	12607.655540038348	12062.736936137571	12611.179541383222	13413.464943737195	4719.505755543408	4559.332208782235	4726.040151393429	4965.289424087992	8576.167129437055	8327.291280968313	8600.84837403176	8989.58967322436	0	0	0	0	0	0	0	0	0	0	0	0	False	1	110	44	0.9954288601875304	9.599219136189289	9.1367758872865	28.331857576169195	27.461126543772757
24200	446	253	35.75	9405.762087849913	8949.394380966934	9423.506902536496	10048.812938636063	824.9401472158138	766.1243938318496	807.0188456661455	916.1964626751212	1244.4573196027852	1155.7507953369393	1226.6820778782603	1380.4772980763246	0	0	0	0	0	0	0	0	0	0	0	0	False	1	141	45	0.9969555735588074	6.8819435649918645	6.494648722139135	2.680725530908135	2.3703718990489926
16208	383	680	36.0	22157.744948502008	21117.739793256424	22222.934214118235	23592.82459403752	4164.73449056776	3974.2304824275134	4157.468021605245	4456.423277409182	6112.862813176085	5840.61213876481	6120.693820614981	6501.089890518103	0	0	0	0	0	0	0	0	0	0	0	0	False	1	49	105	0.9969095587730408	17.703868787986124	16.821272085607816	19.713602636602793	18.76109112429938
31476	672	187	35.0	14501.037933737914	14014.755756416283	14416.405251737977	15313.035979878388	1675.6425151283152	1594.4983599705774	1655.5108532617187	1807.025525266868	3222.580103911232	3076.186906459573	3190.733644538386	3466.7747493908737	0	0	0	0	0	0	0	0	0	0	0	0	False	2	74	3	0.9975924491882324	11.206031418408966	10.793349765856899	9.601497091448447	9.089317622298758
32832	360	513	36.5	31393.34000239113	30563.110765401725	31334.22695158567	32830.99957266892	1378.6865082797303	1319.272740078059	1362.3451718675387	1477.1506290306672	2037.4588959331884	1958.56880508716	2018.9632918987825	2170.259439307173	0	0	0	0	0	0	0	0	0	0	0	0	False	2	92	53	0.9971634149551392	25.54162391636251	24.83705280622039	5.455165419304529	5.1791561131751775
24556	171	101	34.75	4078.7618002993313	3828.988419640123	4021.6173866203007	4492.867231017744	2361.4988724596506	2235.774946468632	2333.809508317292	2559.079314547311	4541.383612871199	4334.317003972456	4522.278798834303	4861.832917772314	0	0	0	0	0	0	0	0	0	0	0	0	False	1	145	24	0.997665524482727	2.361203582457622	2.149234284998088	14.215537175892328	13.491082299091067
5361	259	103	33.75	1674.6513116752178	1551.1077558102002	1635.3263549555315	1877.436133299496	2042.752454732513	1926.454200010432	2009.183309331735	2234.3945049397425	3883.261297250889	3709.801651066519	3841.879700699065	4176.015286615865	0	0	0	0	0	0	0	0	0	0	0	0	False	0	69	22	0.9960231184959412	0.3209637060392243	0.2161189036297529	11.912993450380208	11.306117782329167
6498	413	281	37.0	31489.95086050343	30358.595380650077	31610.775760470988	33153.47057669035	523.3280981167981	487.8306363561687	511.16750626810096	582.2212437486979	561.5861507858053	521.9898239340564	548.4595870873712	624.5479907127745	0	0	0	0	0	0	0	0	0	0	0	0	False	0	83	26	0.9973487257957458	25.623612379932887	24.663491547166043	0.29159407650567837	0.1530601417311258
23586	615	68	37.0	18280.56066933574	16771.17872138386	17855.05601989987	20691.89456975434	1333.830000390551	1196.9561193256022	1277.604713547261	1586.5647790354756	2259.3260981697863	2056.089822092154	2185.0999708441163	2637.810828031425	0	0	0	0	0	0	0	0	0	0	0	0	False	1	134	0	0.998756468296051	14.413510041161349	13.132578381185972	6.231402483877091	5.520348624781116
18795	227	669	35.0	14420.204944357269	13791.461654476589	14393.12181049984	15373.914945831728	3616.9179889074153	3463.2531299491243	3599.937677048748	3847.7225036200216	6020.762515113132	5811.575184882979	6019.191307113265	6332.933086264482	0	0	0	0	0	0	0	0	0	0	0	0	False	1	77	83	0.9976000189781188	11.137432787420552	10.603852014775114	19.39137535697808	18.659500805324132
16726	140	112	34.25	5989.909850408795	5670.392562735002	5930.427019911751	6507.837851956174	3454.11342165291	3277.377563967243	3430.317161570279	3722.43496853832	6877.716840789799	6587.822067430909	6872.193304733235	7337.506571016985	0	0	0	0	0	0	0	0	0	0	0	0	False	1	56	28	0.998036563396454	3.9830926262528297	3.711935408395424	22.389563928926854	21.375321780296588
2336	345	212	35.25	11126.530593717263	10669.294738395844	11120.415209226056	11814.508117438774	4046.93492169347	3869.403744681755	4052.0819031791953	4288.364919885794	7721.839627193672	7414.512880093777	7754.880041972903	8141.505387233507	0	0	0	0	0	0	0	0	0	0	0	0	False	0	27	16	0.9965550303459167	8.342267680862559	7.954236086903282	25.34285935633397	24.26762872454794
7563	524	728	37.5	33534.0484841078	32281.98580593442	33308.31801045176	35592.34619829909	2768.197156724108	2641.4602725033315	2728.214578427982	2996.704006490957	3913.805453357759	3723.373354378699	3848.350219887021	4261.158284972669	0	0	0	0	0	0	0	0	0	0	0	0	False	0	97	79	0.9990187287330629	27.35832860978324	26.295770039421317	12.019856951777586	11.35360050638255
24122	40	579	34.75	8432.894766599427	8118.272329860184	8391.850754251827	8956.19009143174	815.7775621088877	749.3039007444239	795.0820100154433	916.791546013644	1211.7950869141375	1134.2769485934568	1191.9730540599508	1329.0842715695962	0	0	0	0	0	0	0	0	0	0	0	0	False	1	140	50	0.9922795295715332	6.056323148346394	5.789319928449169	2.5664516077277955	2.29524229181905
19965	372	95	37.75	31552.886046174604	29965.247147059632	31154.46150068041	34285.823961119204	1105.558279713504	1029.7318492715897	1076.34235911075	1241.5660404563882	1684.7606356978	1586.6566433238586	1650.1795468100058	1873.101154704549	0	0	0	0	0	0	0	0	0	0	0	0	False	1	92	6	0.9981494545936584	25.67702210300664	24.329677957779285	4.221195461396947	3.877963319397026
28180	622	141	35.0	7306.165016594039	6906.144140030207	7255.044240165393	7905.462761381833	1585.6525030052203	1506.0915348140422	1570.1249732241724	1711.9875253060732	3060.4050592148915	2901.959606352302	3047.249660629609	3300.5464358452496	0	0	0	0	0	0	0	0	0	0	0	0	False	2	30	24	0.997127890586853	5.1001279248799625	4.760651620597271	9.034102364454201	8.479756197084365
22202	60	720	34.5	7481.205493703129	7124.060257332932	7409.105178190833	8088.527126812422	4773.030627103417	4519.963074561126	4735.867751223988	5147.539575017604	9157.36880510046	8761.237789746001	9123.627279827771	9747.641287179336	0	0	0	0	0	0	0	0	0	0	0	0	False	1	117	109	0.9901271462440492	5.248675407649629	4.94558536400843	30.36528242713257	28.979356190874423
32240	411	726	37.5	27487.086223470586	26758.682618129045	27378.38626532919	28783.63670946177	3430.1073046652923	3295.370994530015	3400.19941085708	3649.606274230882	4869.073481084389	4699.885379503262	4835.6081190894965	5155.381797392098	0	0	0	0	0	0	0	0	0	0	0	0	False	2	84	68	0.999457597732544	22.226595441225808	21.608438293799836	15.362011367786282	14.770080365781359
6777	234	272	35.75	3349.999673788196	3168.749092807148	3325.336660924813	3634.479010460912	5136.199574984026	4903.766442271711	5150.880449668222	5460.176443019356	10076.943151034768	9657.234535240828	10132.349302471395	10641.132301593032	0	0	0	0	0	0	0	0	0	0	0	0	True	0	87	28	0.9986870288848876	1.742742177307137	1.5889245118165747	33.58255692173354	32.114140767315746
23857	441	192	38.5	31596.610405059317	30398.88852370418	31751.160886904632	33366.21679912117	683.2681960022934	629.4122324474771	665.8124451194624	771.8653445379375	904.8678020843272	833.6363449149819	884.2073594719986	1022.0500783321284	0	0	0	0	0	0	0	0	0	0	0	0	False	1	137	16	0.9995537996292114	25.714128625768193	24.697686180729768	1.4926185570930643	1.243404177225439
38032	141	111	38.5	14895.904813681214	14146.399048538447	14786.35214634782	16162.392128876809	2218.0367578872147	2096.459769644233	2192.8883516792603	2419.730439462572	4252.014626616726	4073.044890566821	4235.026397881939	4569.097593501039	0	0	0	0	0	0	0	0	0	0	0	0	False	2	156	5	0.9944597482681274	11.541133801660202	10.905068380838005	13.20313457557929	12.57698099741068
19579	459	620	34.25	2259.252587075878	2119.704268537505	2226.642058018855	2487.0768361682717	8057.664507869165	7703.265908295358	8084.899034176895	8563.966734005036	12468.908711835478	11910.195669128754	12499.294398854754	13301.612862039448	0	0	0	0	0	0	0	0	0	0	0	0	False	1	87	52	0.9986817240715028	0.8170835139770388	0.6986563262432222	41.95122208160065	39.99647722595234
25537	238	150	37.25	14535.966084223472	13972.5518213981	14483.47202687561	15442.360172792132	2910.8179705230173	2800.452691705681	2895.6229012041194	3093.705822136551	5810.364829913428	5607.139989729012	5800.763399774449	6134.812270803997	0	0	0	0	0	0	0	0	0	0	0	0	False	1	156	10	0.9989923238754272	11.235673069975055	10.757533545440529	18.6552661893954	17.944252340558226
13989	539	229	39.25	21848.25901870175	20816.233565035083	21955.22723733061	23298.13236842592	2164.845165237147	2057.651463035552	2159.1339975447822	2318.23495243996	4162.3693635024965	3968.170957897392	4170.574540975181	4440.943345639451	0	0	0	0	0	0	0	0	0	0	0	0	False	1	20	21	0.9988693594932556	17.44122464656387	16.565399889751404	12.889496619220068	12.210063161764623
19269	273	515	36.75	28707.62886714997	27798.33601086925	28729.861659213908	30156.67466911705	1693.0355514627906	1635.3353889918228	1683.5389801178662	1790.0580551647265	2733.0343148133425	2646.11487729563	2723.5831639013777	2878.21119869675	0	0	0	0	0	0	0	0	0	0	0	0	False	1	83	52	0.9991886019706726	23.262404645622635	22.490736474170152	7.888744677065131	7.584643447352513
5655	128	669	34.0	3276.161893719266	3104.9657321764	3248.8321796588684	3549.0854793760004	3618.8004135543824	3466.9275626967915	3627.086885958794	3828.987831842987	6498.656910519187	6217.965175670359	6535.420545945685	6865.3066019270855	0	0	0	0	0	0	0	0	0	0	0	0	False	0	72	93	0.999089777469635	1.6800800059985885	1.534794988058578	21.06336355048352	20.08131966967375
19775	109	651	35.5	10940.541143856624	10464.49231275565	10934.885885281332	11630.938468041966	4541.422932698512	4354.701922486205	4553.646542823532	4816.519315719379	8273.884040956373	7948.188324874368	8325.140002317043	8727.956717586334	0	0	0	0	0	0	0	0	0	0	0	0	False	1	89	98	0.9954288005828856	8.18442839103193	7.7804312316125115	27.274272971924937	26.134775632765493
15012	516	420	35.0	8327.551450537081	7949.731901508413	8304.198538358443	8904.06502307422	3588.3888884773933	3444.5941749846534	3589.132600261329	3799.231534682905	6654.246518383745	6386.064834619501	6654.847180888425	7052.471153899211	0	0	0	0	0	0	0	0	0	0	0	0	False	1	31	73	0.9979232549667358	5.966923915174066	5.646288689103462	21.607718098020417	20.669442585106662
30707	569	209	34.5	1550.1498753552094	1424.3270514426465	1512.8138028418996	1756.3722389462662	2017.4484227687783	1905.6598820975184	2001.572527871547	2186.5513430197566	3972.235969575547	3757.146063293153	3963.3644728330896	4290.225337605028	0	0	0	0	0	0	0	0	0	0	0	0	False	2	64	30	0.9918766021728516	0.21530600176423487	0.10852690657510447	12.224285240110117	11.471759604104724
3581	58	743	34.5	3335.8013848221244	3130.8208918036844	3284.222503921704	3668.3473946829527	5198.758714906282	4850.613629335762	5130.112332453991	5701.085697832035	10109.746410809645	9506.187999424348	10014.1870277297	11007.222419624306	0	0	0	0	0	0	0	0	0	0	0	0	False	0	46	85	0.9980897307395936	1.7306928495151896	1.556736877972689	33.69732425020469	31.585680867005618
36849	81	725	36.0	18481.278428460115	17797.468616111302	18425.61558779821	19623.603167938298	840.6067179790176	775.4684192799032	820.9764595863529	942.6218318395652	1306.7445400395932	1229.3520944336808	1287.2454476885273	1426.8823618254964	0	0	0	0	0	0	0	0	0	0	0	0	False	2	140	96	0.988033652305603	14.583848458637851	14.003535676158926	2.8986471014009747	2.6278775410891195
37838	70	658	38.0	11526.109831338845	11067.567453621255	11535.637885529664	12274.100556208412	849.7236665839931	787.3453919479639	830.1099599666458	949.4914286972264	1254.1768221481025	1171.5734176590556	1236.9923846415245	1374.5285641442483	0	0	0	0	0	0	0	0	0	0	0	0	False	2	153	31	0.9929332733154296	8.681369189816492	8.29222882023949	2.714730728832058	2.4257298148713695
15017	193	473	34.5	7672.815403689493	7298.452244703551	7686.971361124346	8200.345399323232	3580.354499166785	3420.7769001342344	3586.598531939869	3803.095751575512	6579.8009478544045	6288.512128326219	6612.621588327119	6973.861684640452	0	0	0	0	0	0	0	0	0	0	0	0	False	1	31	79	0.9967299103736876	5.41128448111815	5.093582508251586	21.34725864049095	20.32813920357551
16175	399	319	35.25	17331.786709204745	16505.22440968642	17404.626004365993	18430.89258516773	3786.21382118683	3615.3396276850376	3801.2437679707314	4010.307738528482	6917.019748989959	6636.422237157769	6952.570724794416	7303.117899199335	0	0	0	0	0	0	0	0	0	0	0	0	False	1	49	68	0.9961027503013612	13.608336370347873	12.906877193741352	22.52707129271433	21.54535706584671
25650	271	417	35.25	15334.13862849102	14558.095426349722	15383.557353440458	16372.713625042466	2802.326602697311	2667.073524732135	2798.9461985783546	2998.382042726829	4830.372269016161	4595.374531685047	4833.815322001667	5165.0359833674165	0	0	0	0	0	0	0	0	0	0	0	0	False	2	0	61	0.9987080693244934	11.91303938104213	11.254453058024074	15.226609131906436	14.404432839204224
12075	167	535	39.0	14460.689859563176	13928.053476975834	14494.284591494918	15329.067708972638	3372.316141066476	3252.318491268073	3369.570784514222	3569.1628816179823	5982.059869659714	5778.216720993137	5998.96559814467	6311.654268588925	0	0	0	0	0	0	0	0	0	0	0	0	False	0	156	50	0.9983794689178468	11.171790167743692	10.719770182585744	19.25596810617624	18.542791008529168
316	213	161	32.5	10216.30835306998	9537.185910158403	10274.029822649438	11038.486364383078	2879.828534364977	2683.770773057251	2901.727758180526	3099.694136825208	5731.951823775989	5326.880127016706	5818.212504702103	6153.671150676466	0	0	0	0	0	0	0	0	0	0	0	0	False	0	3	27	0.9993489980697632	7.569810790649372	6.99347592769062	18.380926038643747	16.963719431880186
5806	621	587	35.5	16806.270562472528	15971.745576808058	16790.224339674205	18041.76063057002	3058.9450311728374	2918.417132175105	3046.87434027311	3277.1962993550665	4906.018641639492	4695.035955412032	4929.676124393421	5209.598986168151	0	0	0	0	0	0	0	0	0	0	0	0	False	0	74	80	0.9984129667282104	13.162358948204341	12.454142266118915	15.491269783137248	14.753113898076819
31309	44	406	38.5	13113.825833104229	12154.700541235705	13246.957172998222	14283.342835249136	1762.5484592684554	1636.9617077616942	1757.04050743086	1937.530232272267	3111.591022428197	2887.8198107758158	3114.972953148112	3404.8268886187743	0	0	0	0	0	0	0	0	0	0	0	0	False	2	72	1	0.9840239882469176	10.02877876793584	9.214820475997474	9.21318445243963	8.430285913503452
26911	117	541	35.75	26312.36924421196	25450.518030288407	26348.810722259448	27629.052720128908	1550.5865503560417	1488.1564716866524	1542.244115096735	1645.792694223023	2521.8708062236656	2426.8749253658675	2514.3144993397555	2667.637701959847	0	0	0	0	0	0	0	0	0	0	0	0	False	2	14	78	0.996892750263214	21.229676025113257	20.4982690359142	7.14995615672449	6.817598228377303
10502	48	442	38.5	27183.245434087843	25960.220665373363	27266.32707154999	28974.44878091001	1363.018659984132	1276.916717760466	1347.5764139577543	1495.7018163700675	2294.5731391099343	2167.8668263107024	2286.359131241267	2478.0407776506227	0	0	0	0	0	0	0	0	0	0	0	0	False	0	136	40	0.9974557161331176	21.96874202828392	20.930826377241306	6.3547197624943825	5.911417934560372
627	533	151	35.5	14249.266613095451	13585.47344993075	14268.93109131878	15249.495792224616	1512.706992614675	1435.3664013725495	1505.2543777469537	1625.8175737122067	2786.931211113735	2644.507781549112	2789.9995247197094	2993.6348571400367	0	0	0	0	0	0	0	0	0	0	0	0	False	0	6	4	0.9906123876571656	10.992366576238066	10.42904085240347	8.077311387926587	7.579020771841269
15102	344	288	35.0	7953.293902734162	7562.675168114622	7959.892717381605	8483.077487578963	4180.931651059651	3988.229555234917	4188.852154935739	4421.799291882156	7816.693424916069	7492.891813237186	7864.536568482358	8237.40797839465	0	0	0	0	0	0	0	0	0	0	0	0	False	1	32	57	0.9970435500144958	5.649311568865024	5.317814359141114	25.67472018463736	24.541849665607486
24850	416	210	35.25	7568.4827842228015	7209.98145502438	7563.990679746886	8104.018135139958	2511.72671758826	2382.2519772630576	2497.836408321133	2710.957778906274	4638.507547238877	4418.236016173078	4625.687736993104	4972.185501887891	0	0	0	0	0	0	0	0	0	0	0	0	False	1	148	41	0.9935616850852966	5.322742972042603	5.0185020850115665	14.555340431863923	13.784686072139834
21013	397	596	39.0	22052.293301641577	20939.01429368393	22214.032050620328	23551.935909694483	3543.2247757893056	3361.971620526057	3570.14410086946	3796.730491761426	5585.4700730369	5291.722002357601	5637.403099933538	5996.39852974671	0	0	0	0	0	0	0	0	0	0	0	0	False	1	104	61	0.9935092329978944	17.614377620264555	16.66959732153768	17.868436751985207	16.840713240761605
22737	513	333	37.25	14532.689286129573	13982.468075806	14480.423007552348	15373.904220198432	3695.477068279144	3576.296936215182	3689.9694147751297	3909.832925673811	7085.7713918605405	6866.778861623992	7073.219167096576	7480.019882305997	0	0	0	0	0	0	0	0	0	0	0	0	False	1	124	30	0.9994702935218812	11.232892226844184	10.765948939726043	23.11747527574184	22.351295700209718
28976	93	317	34.25	29542.81152431575	28223.103488165456	29778.09906969805	31176.604275280013	840.3829212676086	784.0274142125674	822.7912435042346	934.4974132541096	1323.690504380393	1252.243042083912	1305.9651210303475	1436.7472637099145	0	0	0	0	0	0	0	0	0	0	0	0	False	2	43	54	0.9961472749710084	23.971179458305183	22.851213893775494	2.9579352047513123	2.707965097204562
38016	334	117	35.0	15004.395603656556	14387.056283922431	14828.261741698	16087.905292009787	1019.8420551466832	966.6414178881852	1002.3695976013186	1108.7173780176029	1617.702886807537	1547.5236249946422	1595.6508125185628	1734.5439812470993	0	0	0	0	0	0	0	0	0	0	0	0	False	2	155	75	0.9953131079673768	11.633204127453965	11.109301293802007	3.9865834519124945	3.741050341861293
26900	306	423	35.75	25524.141685785013	24577.19808105958	25613.173714274413	26914.87025079111	2269.463096393617	2159.6038213146203	2251.876392919387	2441.5384334628093	3954.727476800519	3783.3642743350015	3941.370087284453	4222.700166861784	0	0	0	0	0	0	0	0	0	0	0	0	False	2	14	67	0.9949872493743896	20.560749491160593	19.757129144998427	12.163029043160897	11.563488110942636
1790	41	298	37.25	22713.5497661478	21939.66879372307	22685.472919965523	23986.29506252678	2066.208654691568	1964.3422873631964	2043.682213331928	2229.476458296916	3861.995344208941	3698.1541837378168	3844.134029438267	4122.652027027652	0	0	0	0	0	0	0	0	0	0	0	0	False	0	20	27	0.9983109831809998	18.175550583740606	17.518799229335926	11.838591191739852	11.265367298446042
35678	181	500	34.75	5413.099821120438	5168.359322296095	5389.656798531243	5789.3517633986	2908.400277390734	2789.7871843555354	2901.8943910497533	3085.064730227948	5209.39700092699	5021.701169052013	5216.193472565114	5503.484624268912	0	0	0	0	0	0	0	0	0	0	0	0	False	2	126	65	0.9989020824432372	3.493584831814614	3.285886671751379	16.552686363389785	15.896003175886626
18385	360	363	34.0	4669.120613234034	4407.117408858466	4659.121631586555	5046.96406302512	4339.1038669352665	4143.205599297128	4353.381780206965	4607.51607161792	7839.101742834888	7472.286150352572	7890.174359252382	8298.501533803816	0	0	0	0	0	0	0	0	0	0	0	0	False	1	73	49	0.9992682337760924	2.8622095042918283	2.6398614101231788	25.75311918524658	24.46975753522551
33401	43	143	37.0	12024.24360506134	11570.517739257102	11965.14059018955	12799.573220890556	1567.199231500101	1477.0378614274894	1542.1469792059572	1713.1274254029718	2819.1940405787723	2688.8551425063	2797.2826625938037	3027.211933827861	0	0	0	0	0	0	0	0	0	0	0	0	False	2	100	0	0.9946438074111938	9.104108657802032	8.719055804051512	8.190187936538937	7.734176941585718
13406	588	641	37.75	31077.262058912263	29404.132987834608	31063.267612896005	33651.363525603665	2550.8755218716083	2425.800759925088	2536.8181958888063	2767.8040661060472	3795.358108664992	3620.667593681644	3801.357080757863	4096.344851075358	0	0	0	0	0	0	0	0	0	0	0	0	False	1	13	44	0.9851639270782472	25.273385485810607	23.853490408042727	11.605450413885247	10.994268359068785
31181	523	373	35.5	7764.565063601026	7373.541344075335	7768.382730270455	8336.198011113309	2267.510328136641	2146.9131905242875	2262.796674245017	2444.643004345792	4191.082692719688	3977.038798486567	4197.273957085995	4503.1667360507045	0	0	0	0	0	0	0	0	0	0	0	0	True	2	70	57	0.9978524446487428	5.4891475060020305	5.157306607267657	12.989954686753142	12.241088687298127
24853	86	216	36.25	7119.441023245296	6813.282790675084	7103.687063838238	7594.479137490463	3139.3854004273767	2997.8409152539703	3132.2085181123225	3345.601825652688	6195.399758435254	5927.966456900159	6210.36402630578	6557.033944530925	0	0	0	0	0	0	0	0	0	0	0	0	False	1	148	44	0.9967626929283142	4.941665267312083	4.6818451643928505	20.002371032566252	19.066713851784858
13909	68	358	39.25	24163.78744239432	23162.93029360431	24339.431498060185	25643.376199761693	1991.2633870664315	1896.251804117777	1991.326714620816	2127.8715227167218	3670.3859262554665	3515.536277072797	3692.2582207715736	3893.599360368368	0	0	0	0	0	0	0	0	0	0	0	0	False	1	19	33	0.997467875480652	19.406289666392276	18.556915781447227	11.16821571200557	10.626450025505111
32282	338	407	39.25	18677.39071327112	18014.540174832186	18692.638182653136	19694.347634987076	3814.825084842421	3659.695109526687	3803.546456208968	4049.744031665309	6809.374546276734	6565.14836960923	6805.851565649629	7202.915306955675	0	0	0	0	0	0	0	0	0	0	0	0	False	2	85	40	0.998632311820984	14.750278456601848	14.187752687912035	22.150457735924054	21.295994306642612
21119	237	737	35.0	21622.468249157235	20914.154670181564	21555.45519738597	22785.66032166109	3581.084864062187	3422.356630189	3543.2177786685124	3823.5706390310775	5971.748229079447	5759.842179158929	5927.827652995852	6328.493336918723	0	0	0	0	0	0	0	0	0	0	0	0	False	1	105	92	0.9931179285049438	17.24960810733586	16.648500289840396	19.219891220840037	18.478504803662165
35287	658	468	39.25	16134.646367444624	15487.789205823234	16122.54353120491	17167.6391870935	4464.882903628184	4278.301034860271	4435.539300775897	4803.35220125569	8483.86096743583	8138.9595680227485	8474.80238598063	9053.723735367896	0	0	0	0	0	0	0	0	0	0	0	0	False	2	122	17	0.9987532496452332	12.59238744683314	12.043434400901347	28.00891004939874	26.802218627014103
33429	743	241	35.25	3455.3339492824225	3212.3969832714656	3411.8220744322007	3838.8614821886745	1888.439190920064	1788.8857549824656	1869.0393028219537	2059.969121040353	3497.1432710293734	3309.5013860680274	3487.764906072489	3797.68760358721	0	0	0	0	0	0	0	0	0	0	0	0	False	2	100	42	0.9957340359687804	1.8321337382332554	1.6259661399231966	10.562099220717899	9.905604774919043
34395	497	684	35.0	14687.701784839874	14172.573515886474	14551.638075319152	15573.555173288838	6450.488696885457	6233.165517657117	6376.925802441773	6854.483633846613	9584.083437251538	9269.53454548742	9482.344450478611	10165.472152773928	0	0	0	0	0	0	0	0	0	0	0	0	False	2	111	71	0.9909857511520386	11.364443036471494	10.927281250121736	31.858210224175284	30.757711791120922
7703	96	415	35.75	11036.602877388332	10507.132094713632	11023.860555343832	11806.853900135016	1862.581315718312	1774.044328313172	1857.24380299536	1990.258286561021	3355.657947258125	3208.4366847063293	3367.254484742662	3555.4380395807216	0	0	0	0	0	0	0	0	0	0	0	0	False	0	99	80	0.9945636987686156	8.265950841966136	7.816617331995214	10.067090714290822	9.55201413003748
11347	122	385	36.25	7505.638167924398	7187.814418199107	7516.700808998136	7975.535955532204	1993.938835005328	1903.4896486464909	1984.103676510853	2136.891046189163	3680.1031349021614	3528.1879646412963	3685.917137856835	3904.169441138384	0	0	0	0	0	0	0	0	0	0	0	0	False	0	147	15	0.9945180416107178	5.269410110347217	4.999690107489336	11.202212884366837	10.670713930764927
4092	263	531	38.75	18169.59126580282	17465.387141898213	18227.676042852567	19244.62375859368	2764.149139155425	2661.31248739616	2766.53523647942	2928.216008760325	4698.364466580874	4526.531011329123	4723.667183088008	4959.439964967022	0	0	0	0	0	0	0	0	0	0	0	0	False	0	53	50	0.9975886940956116	14.319336248724795	13.72171590576347	14.764759214342824	14.163573029294435
29268	496	189	35.25	2123.278061998476	1972.1867324878067	2091.368266142432	2354.043729481488	5361.892109779545	5108.054836097351	5392.134302871207	5700.970783553859	10807.37831850204	10322.48619154606	10862.558793340426	11483.476406280684	0	0	0	0	0	0	0	0	0	0	0	0	False	2	47	27	0.9976510405540466	0.7016892134435643	0.5734660902105054	36.13809845531599	34.44162760487784
1608	429	679	37.5	32377.836098148266	31189.978169225004	32330.314973064145	34286.10057743725	1809.1807691103777	1735.3271329081026	1792.5437652131188	1939.947366811321	2424.0629514374355	2332.6563961861752	2409.268492123607	2583.1692609544034	0	0	0	0	0	0	0	0	0	0	0	0	False	0	17	71	0.9989423751831056	26.37711305142779	25.369041614787623	6.807760098334391	6.487959986304927
19321	348	240	37.75	22438.40044289093	21850.00250915892	22386.948025724698	23513.005991193848	2547.612904242196	2456.4401942322856	2528.60673115925	2699.98028881659	4671.7514525701945	4533.558654941089	4647.992840740188	4918.9255391671	0	0	0	0	0	0	0	0	0	0	0	0	False	1	84	22	0.9990092515945436	17.942046082206865	17.44270425358348	14.671649427646868	14.188160338248721
8030	270	338	36.25	16349.904472565744	15661.555498227131	16399.430270449047	17324.717224337743	2321.2824850262864	2223.7649143168496	2311.7623401787737	2479.019655327511	4285.29724187268	4111.632922295349	4292.030012603542	4528.5781637481	0	0	0	0	0	0	0	0	0	0	0	0	False	0	103	82	0.9952714443206788	12.775065477592749	12.190900551320542	13.319579004080396	12.711987254192353
3978	427	127	37.25	28155.494331013026	26962.90070002296	28127.57489945363	30121.73450300785	1067.762337634975	1002.5232068671518	1051.8309155153202	1173.9584209704922	1677.946489332042	1581.374442316228	1662.2923806668225	1827.0497240867903	0	0	0	0	0	0	0	0	0	0	0	0	False	0	52	9	0.997663915157318	22.793837621309596	21.78174724783385	4.197355105908608	3.859482714047016
31301	392	649	35.0	16257.410765487168	15590.537131936491	16238.25988865523	17230.39949211673	2008.1613740681485	1920.82300102802	1991.337649384156	2157.7340914227866	2847.193581222736	2730.2720762041927	2837.726491727533	3035.7777867056298	0	0	0	0	0	0	0	0	0	0	0	0	False	2	71	84	0.9986013770103456	12.696571019708047	12.130631065558607	8.288148703248716	7.879080553805808
13369	414	78	37.5	18617.632876028663	17455.519228654804	18240.601452988405	20619.703099920007	3350.209488312536	3127.438314715412	3286.02480118906	3733.28724018169	6410.663850224136	6028.221222609945	6282.346011685197	7141.526187427007	0	0	0	0	0	0	0	0	0	0	0	0	False	1	13	2	0.9894073605537416	14.699565179051797	13.713341536036495	20.755506083775355	19.417470810269354
4269	381	512	34.5	1779.9916717607612	1659.8276446309376	1754.2638059968458	1968.1415720686296	6541.543811907107	6226.626509635944	6585.105509336171	6930.146444098002	10800.349198913442	10329.61863246601	10844.981246150292	11433.74827267966	0	0	0	0	0	0	0	0	0	0	0	0	False	0	55	73	0.9971911907196044	0.4103604306322767	0.3083836533496333	36.113505982426894	34.466581563584334
9321	182	309	35.75	10410.69709320732	9973.772754514748	10406.317363203396	11072.27709510052	3453.410843941445	3295.406877259258	3457.508858360547	3671.453749019972	6763.077783474919	6459.351098019978	6797.196761721261	7183.29370415392	0	0	0	0	0	0	0	0	0	0	0	0	False	0	121	15	0.9970592856407166	7.7347781085125	7.363983811413246	21.988481279312996	20.925846025552147
8819	538	95	35.25	9628.257026648434	9098.571805730471	9477.41808699835	10570.210922153008	3832.412192597278	3679.2873684653855	3810.416451339752	4091.632847606695	7943.134072011846	7644.917059887205	7903.684794634092	8468.200929962512	0	0	0	0	0	0	0	0	0	0	0	0	False	0	114	3	0.995117723941803	7.070763109096016	6.621247616867205	26.11709253960859	25.073733738651722
35094	273	79	35.0	10279.362842491431	9645.221002914675	10049.19128179172	11402.524417029828	4164.505675565232	3949.361874032795	4097.288716096231	4528.407294481724	8356.290176788645	7956.823730670898	8221.517100684941	9069.035967233296	0	0	0	0	0	0	0	0	0	0	0	0	False	2	120	0	0.9972789883613586	7.623321760429497	7.085159527648646	27.562583710674854	26.16498794886863
25883	572	277	33.25	11713.233675377696	10965.583082638232	11791.484122090653	12601.498693131523	3432.6148134639	3207.047341155364	3455.6400705367287	3690.445590859903	6922.169409592273	6460.335766548731	6981.200019904291	7460.453282977824	0	0	0	0	0	0	0	0	0	0	0	0	False	2	3	41	0.998307764530182	8.840171179260519	8.205680143947124	22.545088184752398	20.929291042213606
30473	631	227	34.75	5156.45807687519	4878.473046208872	5122.109799249138	5600.80754902114	2695.1616903901645	2565.3795527118045	2684.371129023921	2883.825823156684	5539.083306248994	5271.204418740626	5537.634925952219	5932.140555913241	0	0	0	0	0	0	0	0	0	0	0	0	True	2	61	36	0.9988008737564088	3.2757867218523753	3.039875707239482	17.706145402369415	16.7689292694562
463	296	386	32.5	12409.498167327838	11446.820843177868	12468.2132170678	13494.665454805338	3557.331452055029	3291.713905732461	3574.7693052257023	3858.555795687717	6515.783613479361	6037.544573007345	6570.052941002157	7055.651110504088	0	0	0	0	0	0	0	0	0	0	0	0	False	0	4	69	0.9990532398223876	9.431053581601295	8.614080870010744	21.12328399612665	19.45009000802145
26382	268	522	35.0	10989.31606228212	10591.435655700525	10924.174993832969	11628.62394213964	5139.864712107744	5005.507235823739	5139.821848971822	5362.226833555072	8968.435892764928	8775.473604728235	8983.376968925535	9309.404119015237	0	0	0	0	0	0	0	0	0	0	0	0	False	2	8	39	0.9947591423988342	8.225821053312483	7.88816125132147	29.704271120395653	29.029162413345393
36135	705	226	35.75	6661.296905380148	6308.2561493075655	6614.7809145930005	7228.161063423231	2025.871619361851	1926.9979330705703	2011.413307258571	2178.8948502020853	3931.8189627978936	3731.910105554789	3920.0194000515976	4241.21527594382	0	0	0	0	0	0	0	0	0	0	0	0	False	2	132	16	0.9978641271591188	4.552862879552462	4.253256088621481	12.08288002841759	11.383467663885389
6338	729	669	38.0	25904.43064755885	24626.573193472115	25998.91460405586	27733.127253814047	3862.231488687974	3667.3960396321386	3854.6086305908734	4179.960294540541	5639.651443922985	5321.15017429216	5658.316032677854	6159.148415338472	0	0	0	0	0	0	0	0	0	0	0	0	False	0	81	32	0.9980058073997498	20.883480375637028	19.799031159786583	18.05799874162206	16.943672297205914
5545	440	56	34.25	14895.305384444784	13572.163813945055	14417.02692474487	17201.338629901686	1152.5493419987918	997.9613743340484	1084.11741418942	1429.6319067935249	1673.2578051466603	1477.4498441007206	1587.6331721636125	2033.70763442819	0	0	0	0	0	0	0	0	0	0	0	0	False	0	71	47	0.9961718320846558	11.5406250981555	10.417745676825174	4.1809510118736215	3.495886273282138
3279	299	313	34.0	861.7218635473209	783.0176511451215	837.9435046956238	990.045672621692	1084.0963847554883	1012.0319337528998	1071.0376438307662	1188.822911002699	1764.8969959503067	1652.8681144718917	1761.685328682095	1913.8483875617355	0	0	0	0	0	0	0	0	0	0	0	0	False	0	38	23	0.9876298904418944	-0.3689259993771628	-0.43571805130027097	4.501565035722766	4.109614494004492
32593	127	415	36.0	8821.541126165122	8499.71061264066	8821.964517177215	9334.037631885532	5004.979561977552	4822.157857692759	5008.04740910155	5280.14051162367	9524.489439393064	9180.110017399023	9547.506518972545	10013.71721461037	0	0	0	0	0	0	0	0	0	0	0	0	False	2	89	70	0.9973276257514954	6.386146508946003	6.113026180139234	31.649711313577065	30.444846110730268
15633	437	288	33.75	24038.69482300578	22573.01224971508	24213.58733350761	25734.917263906034	2248.379718608787	2120.6294044758097	2239.9536922516654	2412.495618571934	4062.656757667482	3863.982454924927	4068.3439248996224	4321.164148454845	0	0	0	0	0	0	0	0	0	0	0	0	False	1	42	25	0.9988400936126708	19.300130256693848	18.056283916706953	12.54063649174745	11.845543408983357
962	129	377	34.0	17858.573423791237	17191.81755732469	17887.069541657154	18859.412391352405	1405.2861858758345	1340.7251267615898	1390.1113237379009	1508.5949489500326	2447.766944556184	2343.9215356645723	2440.1481127862976	2607.670804184174	0	0	0	0	0	0	0	0	0	0	0	0	False	0	10	16	0.9974777102470398	14.055392055414117	13.48955204388475	6.8906922210260735	6.5273728364808905
25031	403	270	34.75	6666.156574479938	6413.211052510488	6621.747955750182	7083.970348727551	5116.590559836228	4937.505902393092	5091.280127293497	5412.838415323799	9627.842980507692	9376.756248055017	9622.41547831296	10064.164914681312	0	0	0	0	0	0	0	0	0	0	0	0	False	1	150	22	0.9959044456481934	4.556987020572813	4.34232569659228	32.01130982187053	31.132843666497383
21601	457	361	37.5	12177.61980064982	11654.7673183826	12178.476361383628	12945.290085329803	4772.116955256006	4538.451315291447	4781.467059165633	5106.621074738261	8833.674714505072	8449.021740865188	8875.155514668812	9411.091367235938	0	0	0	0	0	0	0	0	0	0	0	0	False	1	111	36	0.9962365627288818	9.234270824563366	8.790553911861723	29.232788087409016	27.88701957305724
9652	54	405	34.5	3823.133329633033	3639.753742868735	3784.700600329951	4113.065511210723	3585.88422363017	3448.7624139670515	3580.719934501244	3796.791676121151	6768.133900723994	6499.776189063567	6773.342486560195	7163.655255488831	0	0	0	0	0	0	0	0	0	0	0	0	False	0	125	59	0.997147500514984	2.144265383539936	1.9886409448096802	22.006170895317492	21.067279521311878
14161	186	360	34.5	22510.366568969504	21921.53317313252	22439.99105236056	23511.28068828678	2701.905002037651	2622.880483776355	2688.433387195912	2835.7208807416014	5124.151429192025	4997.3544243865335	5113.501802403981	5342.8483162289485	0	0	0	0	0	0	0	0	0	0	0	0	False	1	22	32	0.9836660623550416	18.003119880965965	17.503408498964955	16.25444141459021	15.810822286505438
2926	391	76	35.75	5667.163703444668	5249.888653074113	5548.221461814878	6379.562314856945	4902.418905844856	4594.363310658851	4838.538411269068	5415.400864629217	9439.57952217704	8903.184241143485	9317.620777132348	10390.250895693616	0	0	0	0	0	0	0	0	0	0	0	0	False	0	34	2	0.9942924976348876	3.7091952483609103	3.355076250407647	31.352640704544104	29.475978024333948
13229	140	178	36.0	18800.48608753332	18057.41037545171	18830.914053873657	19945.47819405793	1387.0136289710742	1316.983346133766	1373.4577835088298	1501.2580198329815	2500.121745140218	2390.236652472588	2492.365589194781	2666.7008739037665	0	0	0	0	0	0	0	0	0	0	0	0	False	1	11	54	0.9912157654762268	14.854742911276775	14.224134332278167	7.0738636691353545	6.689413507449694
37267	133	740	34.5	4237.999523437624	4023.152156295536	4203.458491256364	4596.479628160668	2698.724166340601	2575.50068243284	2682.743073449081	2894.211453236146	4842.69800623022	4637.218056761284	4848.985444603741	5137.58483432549	0	0	0	0	0	0	0	0	0	0	0	0	False	2	145	107	0.999157726764679	2.4963401138750063	2.3140106544508448	15.269732648935019	14.550828947998662
19599	692	486	37.0	11969.596795263891	11339.290208779334	12005.389425798132	12877.801197975165	5999.01603717541	5652.86325157908	5983.001643067931	6497.631549801407	11085.01471180428	10494.156722692544	11126.728034779238	11934.046420827648	0	0	0	0	0	0	0	0	0	0	0	0	False	1	88	9	0.9948874115943908	9.057732835644368	8.522825376856595	37.109452746454636	35.04224377449381
29240	353	538	37.0	7498.148748059741	7177.253304263558	7487.448775684916	7993.870593649988	6294.862943017625	6024.401047637955	6314.524847742991	6690.16182698702	10331.535484950184	9906.05192718263	10353.916120241647	10962.273678149344	0	0	0	0	0	0	0	0	0	0	0	0	False	2	46	87	0.9897952675819396	5.263054240626829	4.990727455442908	34.47328797142891	32.98466728042128
567	729	298	35.25	16635.29754759115	15517.178308151611	16679.31966592218	18090.972936272457	1811.4946154744432	1693.0475438250928	1796.8611742019364	1991.26819350255	3239.994255105527	3010.9633059037146	3235.7590960455664	3564.9615558194146	0	0	0	0	0	0	0	0	0	0	0	0	False	0	5	62	0.9977719187736512	13.017263302890596	12.068375358809156	9.662423219640514	8.861122667271822
20929	506	355	36.0	22994.217753222365	22174.968372085797	23028.1815091652	24208.859828083765	2500.337065961377	2387.0624537993854	2484.346511105164	2687.086541546264	4598.287421030367	4412.30447439516	4581.533446495963	4901.731821510775	0	0	0	0	0	0	0	0	0	0	0	0	False	1	103	74	0.9890535473823548	18.4137384798349	17.718485385588593	14.414624037596967	13.763933646672413
19263	411	442	39.0	30793.283136074384	29658.599759359746	30949.02553826122	32508.142288752475	1527.9098819207418	1465.4814417899877	1522.6489492549017	1622.910417948252	2398.149363999123	2302.828246805907	2397.5202602787144	2547.8890025673827	0	0	0	0	0	0	0	0	0	0	0	0	False	1	83	46	0.9980388283729552	25.03238777577284	24.069442735086632	6.717097364758253	6.383601546286918
18846	79	463	35.5	5268.452902285576	4993.7550762833935	5253.854882481416	5673.040036574804	4743.562147211535	4517.161542156073	4766.737347213324	5051.046823842115	8809.129432815866	8383.472463217515	8868.236316720217	9349.24422769554	0	0	0	0	0	0	0	0	0	0	0	0	True	1	78	71	0.9992043375968932	3.370830734944118	3.137709394961177	29.146912585237143	27.657685185851054
35049	171	436	35.25	10825.439537067545	10407.974005352457	10781.574248169492	11478.17646398478	4655.583045020314	4481.294425061464	4639.02593791953	4945.705605554992	8782.724289204147	8486.655559129604	8785.174447907395	9271.189142329742	0	0	0	0	0	0	0	0	0	0	0	0	False	2	119	46	0.9920629262924194	8.086747818894288	7.732467169620643	29.05453006560308	28.018687364978444
767	465	228	36.25	13285.428551958665	12706.764265768494	13282.392853528065	14119.568532045454	3061.654167355325	2908.9355959767977	3053.78667787231	3294.92001513943	5876.696411956044	5602.818768960817	5872.415666193627	6289.84367798771	0	0	0	0	0	0	0	0	0	0	0	0	False	0	7	69	0.9906258583068848	10.17440880930262	9.683327406292708	18.88733759072991	17.92913387468918
13844	256	576	36.0	28498.409381359383	27404.63765480335	28579.15806883477	30081.80289772301	1495.9741549949863	1424.379087555077	1483.2636089660425	1610.9243673286544	2327.7991706340813	2225.095189604761	2319.7249336094287	2490.380537494476	0	0	0	0	0	0	0	0	0	0	0	0	False	1	18	53	0.9966297149658204	23.08485126783341	22.156625754581004	6.470966223970899	6.111640303102703
26056	746	192	35.0	15865.775849028394	15038.773696808366	15811.402132494288	17031.843875886338	1181.2916031967238	1097.2410745356342	1155.931060185225	1313.1426740289	1894.1875255778489	1744.1949708852326	1860.7598254619104	2130.6908905998685	0	0	0	0	0	0	0	0	0	0	0	0	False	2	5	0	0.997664749622345	12.364211430854763	11.662378974806215	4.9539081499073125	4.429135767199859
12744	700	515	37.5	15270.786562418678	14532.233364111313	15290.039620122036	16360.197045500428	4611.881656096116	4366.157149310301	4608.981868442725	5019.00693692395	8005.160920401031	7536.855194306201	8078.620081290157	8680.691051448826	0	0	0	0	0	0	0	0	0	0	0	0	False	1	6	12	0.9952173233032228	11.859275873888073	11.232505310233407	26.334103157820486	24.69566242173223
15379	473	339	36.0	5127.464526975483	4841.659298609255	5108.717877103261	5546.97656414394	4893.258974869281	4624.000840860649	4923.983783446738	5251.526114801202	9225.526436070131	8761.372914528876	9292.404758586794	9844.67859046168	0	0	0	0	0	0	0	0	0	0	0	0	False	1	35	57	0.997819185256958	3.2511814481163235	3.008633850341247	30.603742545882792	28.979828946034957
11217	499	540	34.75	4374.113610702006	4165.611328173218	4341.522051516327	4700.707173984432	3324.5019102748	3165.097619004052	3306.967413909779	3570.126313339189	5683.419210023073	5415.131517145672	5651.558733085635	6118.394039255391	0	0	0	0	0	0	0	0	0	0	0	0	False	0	145	81	0.9981734752655028	2.6118528533656185	2.434908127591828	18.211127108221287	17.272480705865625
21230	291	195	35.0	7246.739143541834	6936.399197394786	7226.948978680899	7729.69343091355	3011.7121330620025	2885.2218932854407	3004.3583640154216	3194.1275520241825	5841.389296541404	5598.195419362621	5846.429313146832	6190.842707340569	0	0	0	0	0	0	0	0	0	0	0	0	False	1	107	31	0.9968166947364808	5.049696367567688	4.786327468188563	18.763810132179465	17.912958363913283
15712	446	235	36.5	27264.51359006331	26218.262955241236	27340.61746934838	28808.32381444157	1502.8019175748684	1416.4973866885011	1481.1462636946503	1640.6118024020452	2620.3388285901806	2482.596159774554	2596.026303782573	2835.350614957837	0	0	0	0	0	0	0	0	0	0	0	0	False	1	43	67	0.99245947599411	22.0377099618663	21.149813055300374	7.494461914518018	7.012547671087785
20841	253	441	34.75	11407.528470857813	10893.35093468891	11382.279794732522	12138.028080513675	2635.755945926887	2527.441697157812	2626.907179662473	2803.0126298463083	4764.345658026274	4576.241094847962	4771.645120775737	5043.800423544532	0	0	0	0	0	0	0	0	0	0	0	0	False	1	102	82	0.9988544583320618	8.580735536996398	8.144380586666834	14.995604719438974	14.337491521623786
20832	423	347	35.5	14865.953260319518	14168.969461957198	14908.341210679158	15806.307144212768	2593.8951597474597	2470.0188443680404	2593.278800688891	2767.7885423645807	4609.087546782705	4415.083872234095	4617.886808258435	4899.954197097077	0	0	0	0	0	0	0	0	0	0	0	0	False	1	102	72	0.99897301197052	11.515715521669179	10.924222682481828	14.452409964613208	13.773657804177558
28635	135	311	35.25	5458.42421666562	5160.917819702234	5467.893609982173	5863.848860703059	5256.403058361601	4973.408027079404	5274.629074506404	5629.936434224684	10368.791257267556	9841.112461448563	10449.386262684464	11026.277115765475	0	0	0	0	0	0	0	0	0	0	0	0	False	2	35	50	0.9988536238670348	3.5320492200377878	3.279571466853639	34.60363311055038	32.757466415452654
4282	719	623	35.0	10544.327379900791	9998.030644472534	10470.335601076156	11406.57487915549	6070.008824120309	5798.625186725803	6045.138065281756	6510.670218238606	9375.051983146595	8933.54579332468	9363.354702863451	10081.984082455529	0	0	0	0	0	0	0	0	0	0	0	0	False	0	55	87	0.997656524181366	7.848182979419774	7.384570184062852	31.126881029494566	29.582202657373063
19973	55	319	38.25	31507.611822582985	30213.938019387577	31602.963800685888	33497.81085445424	827.9658029529172	771.7825824192909	811.4711350701209	918.0552288392324	1264.917001877698	1194.2868307984695	1251.045154020983	1372.3694128811835	0	0	0	0	0	0	0	0	0	0	0	0	False	1	92	14	0.9995619654655457	25.638600293034685	24.540728588366207	2.752306925323654	2.5051962387683138
15237	644	155	34.25	5247.811927322213	4964.888695820439	5203.15407402752	5714.254819677172	4555.318704205929	4365.291708963804	4553.121933701999	4847.5461012160495	9866.168027633095	9413.988476430994	9851.85095935626	10538.126952241755	0	0	0	0	0	0	0	0	0	0	0	0	False	1	34	1	0.9972620010375975	3.35331384443194	3.1132120431185464	32.84512722764221	31.263106433462116
3086	361	698	34.25	5701.323463933301	5423.886518259525	5668.036383895739	6124.8101120454	6120.300533198679	5868.4009857724	6105.576493382757	6531.830822286593	9024.814292841003	8698.26360458931	9020.793953821656	9564.567444765216	0	0	0	0	0	0	0	0	0	0	0	0	False	0	35	104	0.9981017112731934	3.7381848084695632	3.502738924250111	29.90151975984837	28.759031166999332
23322	104	579	37.25	17650.239564162635	17040.36732704747	17675.208511607936	18621.00499304466	2280.345832273348	2189.221497768725	2266.6241601646143	2423.4274339617245	3887.575488198781	3760.8841147158105	3883.649760755779	4100.3311327692445	0	0	0	0	0	0	0	0	0	0	0	0	False	1	130	63	0.9940894842147828	13.878590261139811	13.361024340783558	11.928087321324801	11.48483776092238
16734	310	191	34.0	7204.114879425246	6821.470401465308	7198.70963693022	7749.211528385064	3539.653612613576	3345.798341635609	3559.2818404515174	3772.5363749286544	6906.883638374829	6530.391555890793	6951.830155665278	7343.733919625981	0	0	0	0	0	0	0	0	0	0	0	0	False	1	56	37	0.9989057779312134	5.0135234363462855	4.688793551376666	22.491608526380436	21.174392164538144
29085	445	691	37.25	23866.070818815057	22878.794081732307	23931.681078651243	25301.973273088683	4024.702413575516	3862.765098917036	4015.968796543468	4294.147356530473	5826.221666647733	5597.303476972803	5824.499652844787	6205.110021649707	0	0	0	0	0	0	0	0	0	0	0	0	False	2	44	87	0.993301510810852	19.153633505132948	18.315784588626098	18.710743809683404	17.909837764133503
24255	583	678	34.75	3247.913106332669	3043.6152397048613	3197.421853616873	3571.3829865293383	1450.0836514667951	1359.0014832635325	1423.0343148727727	1595.1903272017491	1914.1735329739377	1800.7133286636788	1888.0441204745043	2099.7303956403825	0	0	0	0	0	0	0	0	0	0	0	0	False	1	141	102	0.9985584616661072	1.6561067723392717	1.482730109272589	5.023832318767212	4.626874070536908
13425	241	277	36.5	20836.575877079027	20038.53279392695	20909.393652908973	21988.65353271256	2782.223414197851	2665.236525076009	2770.6591341451585	2960.9201532162856	5363.987686691841	5160.097008385226	5369.66621909286	5667.324239386271	0	0	0	0	0	0	0	0	0	0	0	0	False	1	13	72	0.996942937374115	16.5826633210317	15.905406876683095	17.093546025920713	16.380202638403436
25630	474	208	35.5	15012.719803351363	14350.995642838638	14991.331316215364	15991.119802866711	2799.8793932648005	2665.7967505106835	2787.2977097835355	3001.982393198628	5358.44312471852	5129.993664123101	5355.659992406059	5709.1277597951375	0	0	0	0	0	0	0	0	0	0	0	0	False	2	0	40	0.9987326264381408	11.640268430129312	11.078698558088943	17.074147509749217	16.274881386103466
35156	414	613	35.25	9772.75427971	9368.908322375824	9747.01899715688	10415.38274416618	6271.238959132746	6029.345067394128	6284.210254758488	6634.592679639541	9755.354720219397	9415.123349067706	9791.626928041507	10321.168165800187	0	0	0	0	0	0	0	0	0	0	0	0	False	2	120	66	0.995048463344574	7.193390192636526	6.850667747065776	32.45742956167238	31.267076962658432
30111	599	402	37.75	23795.47247896946	22679.988796608894	23930.67934817974	25345.98191353825	1187.868752113811	1124.0280395446248	1180.2257504340892	1284.34019895107	1975.821528070241	1864.292826433841	1969.14367057242	2143.1236315092515	0	0	0	0	0	0	0	0	0	0	0	0	False	2	57	15	0.9956083297729492	19.093720473330336	18.147069185456896	5.23951745955385	4.84931687514522
26255	218	56	33.5	16423.47417999486	15118.357245994464	15840.714071370649	18727.025477089337	2878.20183379656	2653.028524390337	2779.8242180510665	3299.7305591706195	5639.231012100294	5164.472788743607	5434.71706836734	6480.52108937559	0	0	0	0	0	0	0	0	0	0	0	0	False	2	7	0	0.9950064420700072	12.837500150002176	11.729917272785734	18.05652779521534	16.395511989521417
22551	566	90	37.0	18589.575625559683	17504.383314965784	18263.560211857806	20449.395584483063	2744.199265200048	2607.702039838612	2709.5838237751727	2990.915169187876	5585.462685087985	5332.208290667063	5528.623139574282	6048.30812710535	0	0	0	0	0	0	0	0	0	0	0	0	False	1	122	3	0.9975043535232544	14.675754492521232	13.75480987032818	17.868410904091864	16.982360844715533
25840	608	636	32.5	13340.44297162173	12512.47219741183	13338.940689346751	14472.966092920988	5141.748220377667	4820.98720516443	5165.925908780226	5585.851357490538	8076.819031310815	7530.746263276245	8178.598970735387	8721.867814303321	0	0	0	0	0	0	0	0	0	0	0	0	True	2	2	93	0.9995898008346558	10.22109660227458	9.518442128594868	26.584810252445987	24.67428937225684
28211	397	379	33.75	8839.561811168453	8509.127753641918	8814.62388066635	9350.542072531196	1563.7442335791748	1494.725219495181	1550.000610333071	1677.5045368861984	2564.856743439135	2462.431783302312	2551.992063713504	2726.949724978596	0	0	0	0	0	0	0	0	0	0	0	0	False	2	30	56	0.9990280866622924	6.401439699636756	6.1210180035947435	7.3003491728425445	6.941999450152193
31119	549	454	35.5	14362.142041390734	13599.07379362584	14411.55500488098	15375.431157424106	974.0209206662412	922.4139359606354	962.183111056075	1056.3173796251667	1483.8884139237612	1406.5402416434576	1473.0019749091052	1607.854303492928	0	0	0	0	0	0	0	0	0	0	0	0	False	2	69	61	0.9963430762290956	11.08815790985836	10.440582736052749	3.5184126155675237	3.2477979524011813
3932	78	478	38.0	29288.49241868822	28206.722901564703	29315.165890404987	30980.86249530388	1147.478895706227	1085.2178518218475	1131.6932017006093	1250.70028804879	1819.5508234987408	1742.4867873507042	1810.047362845971	1951.691379132101	0	0	0	0	0	0	0	0	0	0	0	0	False	0	51	50	0.9976778030395508	23.75535244740382	22.83731256680233	4.692779988794606	4.423159420271485
831	628	606	38.25	15991.416486337392	14971.428211732018	16045.501328378092	17324.561526484285	5686.05019865234	5392.2313179575885	5711.986972345006	6135.939563035443	9227.93208807945	8746.547359645609	9313.545249200335	9970.461291914087	0	0	0	0	0	0	0	0	0	0	0	0	False	0	8	44	0.9967419505119324	12.470835914026143	11.605226466716562	30.612159095220736	28.927959426397823
30868	460	299	33.0	1039.5552963998591	947.0149135363588	1007.0789475551246	1187.2464085271051	1634.1751189021206	1557.7374380561666	1619.198091647076	1755.8029442855557	2898.587184067259	2782.581060862745	2880.078084530277	3086.981317487959	0	0	0	0	0	0	0	0	0	0	0	0	False	2	66	41	0.961821973323822	-0.2180082845787188	-0.2965423537034673	8.467957250919039	8.062091707742955
9332	210	474	35.25	8218.816629189821	7868.296246040245	8235.311694681415	8728.983877673689	3972.23399475052	3801.992162827025	3994.37480851955	4214.695935612665	7292.238992117315	6972.788579399269	7347.107988766239	7739.553142050286	0	0	0	0	0	0	0	0	0	0	0	0	False	0	121	26	0.995124578475952	5.874646493018284	5.577178607668097	23.83983442723892	22.722187257467894
14076	696	334	37.0	19840.471685337427	19016.731931800052	19844.70481055497	21088.47611202372	3604.3799268683865	3455.869660249162	3590.867686093979	3853.050575918885	7174.800092016271	6870.759895325312	7180.95447959468	7657.627370544415	0	0	0	0	0	0	0	0	0	0	0	0	False	1	21	37	0.9989200830459596	15.737323016301437	15.038259183374253	23.428956090278366	22.365223968485175
15923	461	201	37.0	6465.54007190661	6145.534162076901	6440.516614828459	6965.09622564236	4867.215806119688	4659.747269219767	4865.902236297121	5185.30933211814	9542.565957918254	9172.975059868078	9553.56603947912	10112.304436952743	0	0	0	0	0	0	0	0	0	0	0	0	False	1	46	11	0.993510127067566	4.386734534110785	4.1151626487862565	31.71295483734369	30.419883347267085
9357	474	356	35.75	6096.73945452827	5776.829223203607	6088.421334223412	6547.254256832591	4238.461464682374	4018.597282151814	4238.210720543269	4546.867555778826	7928.489820866834	7535.921166142415	7955.648543634377	8458.045854020434	0	0	0	0	0	0	0	0	0	0	0	0	False	0	121	66	0.9974272847175598	4.073753192536238	3.8022625044371434	26.06585733942093	24.692394578298067
29299	390	477	34.25	1706.2001802695677	1592.9176707533254	1682.1472051680182	1878.269831001224	7371.575525273905	7034.200229716013	7433.947212385953	7764.563323481394	12491.656105600756	11916.067702807031	12579.01757703626	13252.217780490624	0	0	0	0	0	0	0	0	0	0	0	0	False	2	47	58	0.9984039664268494	0.34773754196176315	0.2516007403008472	42.03080739202524	40.0170214530375
3090	173	724	34.75	4813.387683011893	4540.285697454885	4796.986476686418	5219.463323032667	4630.41398885229	4406.779369192532	4645.4175095905375	4943.888344648568	8159.357850628797	7738.426125405051	8216.570452930353	8692.50207155715	0	0	0	0	0	0	0	0	0	0	0	0	False	0	35	110	0.998346984386444	2.9846412436014793	2.7528742079768667	26.873585205096948	25.400889811278855
17764	713	715	34.5	7627.566773769304	7218.51150104634	7577.708252077937	8281.511254793702	1332.2466632164474	1235.0599963908564	1305.98258061537	1494.1196360376753	1602.0254854508746	1481.221582241628	1579.648817401393	1799.0476395129397	0	0	0	0	0	0	0	0	0	0	0	0	False	1	66	92	0.999112904071808	5.372884391125072	5.025741078445535	3.9317336143225106	3.5090822883457444
15496	614	543	34.75	5254.886155010366	4965.415306799875	5228.927653973669	5684.948267583794	2407.834272558591	2285.050015304324	2397.86435079138	2587.81371396583	4006.0435219490846	3809.516177618624	4013.2794647174296	4292.825788861868	0	0	0	0	0	0	0	0	0	0	0	0	False	1	36	81	0.9992360472679138	3.359317362777926	3.1136589496665974	12.342566243116739	11.65498462973056
7921	202	217	37.0	8976.339275527618	8536.311185393428	9029.351712470523	9570.278572152632	2050.6138391316567	1954.749674429264	2051.892663817777	2189.6868214196484	3955.336724916333	3776.6933284713714	3978.8285270153033	4210.991355419017	0	0	0	0	0	0	0	0	0	0	0	0	False	0	102	46	0.9941146969795228	6.51751541175624	6.144087126956485	12.165160592863819	11.540148764780131
27693	236	576	34.25	15322.070697626616	14778.717611315458	15301.521792622169	16199.25546878691	2026.716485229039	1944.2248223308443	2011.1710116978504	2161.478023744456	3338.462074164516	3208.2313202723703	3327.0745119569174	3541.313522210627	0	0	0	0	0	0	0	0	0	0	0	0	False	2	24	45	0.9979482293128968	11.902797974130126	11.44168329620138	10.006928266130902	9.5512956304856
11483	289	712	35.75	8406.364222747921	7985.788726144587	8390.13421424791	9047.027970047224	3583.1654586326204	3412.271207257285	3579.754720170245	3842.710582248087	5635.053477771974	5369.643923742274	5677.158475764651	6011.067343311447	0	0	0	0	0	0	0	0	0	0	0	0	False	0	148	89	0.997394859790802	6.033808095995415	5.6768881860017295	18.04191203880125	17.113335254794084
22285	98	614	36.5	11105.690792738696	10731.436603472926	11061.72567926116	11730.87973550327	4522.771057456854	4349.9437913516485	4500.718511179712	4806.345379444372	8167.114082653148	7917.116046401206	8157.08549581057	8576.83942017259	0	0	0	0	0	0	0	0	0	0	0	0	False	1	118	94	0.9948917031288148	8.324582057354704	8.006972561256353	26.900721594423686	26.026064412772428
28350	607	501	35.5	8015.208698050406	7618.194552268806	8006.836680193031	8600.080144698135	5223.457915703142	4979.153149107799	5237.788504539518	5603.368113069409	9700.957070505876	9279.326504885485	9762.039013324616	10353.210208857929	0	0	0	0	0	0	0	0	0	0	0	0	False	2	32	5	0.9966317415237428	5.701855341267423	5.364930688445257	32.26711088677314	30.791970490662557
36601	368	548	37.5	34261.31078927859	33371.112955474535	34248.622673779384	35832.07554871421	808.348784026613	757.8707705845144	790.854229943016	892.2756181489801	1003.5402065485616	939.0982890057352	983.6830092702926	1106.8979861675864	0	0	0	0	0	0	0	0	0	0	0	0	False	2	137	51	0.9983792304992676	27.975517196849633	27.220053948790788	1.837839377581689	1.6123792626813924
31655	576	304	37.0	20759.60468563392	19870.65806380264	20797.795426842236	22107.877205012028	1724.9626202258507	1644.5933300755073	1722.9048644755528	1854.158990846083	3219.4002193663664	3080.454002656292	3226.2059825517567	3461.744397805095	0	0	0	0	0	0	0	0	0	0	0	0	False	2	76	9	0.9961209297180176	16.517341991223926	15.76294057978731	9.590371768643168	9.10424672489977
38070	348	474	38.0	15947.58289367644	15399.989310770326	15929.380089315457	16816.846473772428	3562.172567784987	3434.0752614637813	3548.628636414762	3762.5357488224695	6113.009989611053	5929.745458418744	6105.910567773028	6420.672035371709	0	0	0	0	0	0	0	0	0	0	0	0	False	2	156	44	0.9962567687034608	12.433636690406125	11.968923330016743	19.71411755635074	19.072937966492827
35020	178	212	35.75	10573.069339994898	10172.103004330678	10566.199370659006	11192.7970906477	3875.4083634986096	3743.512619430037	3874.63582522998	4083.938110949691	7854.85187867366	7596.123679500825	7881.793493366704	8246.176687777106	0	0	0	0	0	0	0	0	0	0	0	0	False	2	119	16	0.9945133328437804	7.872574742355755	7.532296077546264	25.80822349578397	24.90302247542812
24760	713	639	37.5	9403.639075126615	8843.408504049208	9398.90653986878	10209.83592240134	4732.3948031195	4472.23633826235	4733.877880088298	5148.246063828732	7155.060364414549	6731.047222616249	7199.577228965472	7816.39323220042	0	0	0	0	0	0	0	0	0	0	0	0	False	1	147	29	0.9968647360801696	6.880141877741337	6.404704181965996	23.35989356975006	21.87641735870236
8957	233	753	35.75	3627.973144300351	3423.467304644707	3596.113614882081	3950.3296093847193	6332.784843270595	6020.627435475612	6317.077552949192	6809.990046540989	10612.755128926936	10162.760568194724	10643.740858307894	11279.838357048591	0	0	0	0	0	0	0	0	0	0	0	0	False	0	115	92	0.9916938543319702	1.978643381436023	1.8050902227936922	35.457178824786624	33.88280256107958
5498	357	662	35.25	11426.482985633143	10745.642757458818	11454.632867937004	12314.199898586248	1979.494627521247	1866.0063605332496	1975.5245286323257	2147.9288479504835	2796.8621726606234	2637.3670405220632	2807.9132488768337	3018.8107717582525	0	0	0	0	0	0	0	0	0	0	0	0	False	0	70	91	0.9983738660812378	8.59682121902548	8.019028563669597	8.112056408199203	7.554037773913534
24720	265	656	34.5	7472.279193309026	7074.233538652746	7464.702795049252	8027.614347926311	806.5947354168716	764.8997857891914	795.7270344528507	873.8070932995391	1047.3746166900492	995.4629262576494	1039.3274401147205	1128.274719993244	0	0	0	0	0	0	0	0	0	0	0	0	False	1	146	109	0.997567057609558	5.241100134342053	4.903300095156007	1.9912009087701203	1.8095797507439138
33712	194	391	35.0	15480.022272289378	14976.40289568985	15452.24492168636	16281.07009311386	2494.532217751927	2411.9552907786565	2478.534664540954	2630.223072371195	4668.909286874041	4524.4594075414525	4658.39157416723	4899.794742217745	0	0	0	0	0	0	0	0	0	0	0	0	False	2	103	72	0.997788429260254	12.03684302018559	11.609448214690033	14.66170566698837	14.156325199841103
22591	199	610	37.0	15564.900111757071	14932.579220519176	15575.0266308295	16524.743124489753	4187.989468933982	3999.348758092709	4182.848254810928	4476.190499561141	7150.19491464888	6857.63674462191	7170.76862621328	7600.7211055093085	0	0	0	0	0	0	0	0	0	0	0	0	False	1	122	49	0.9938670992851256	12.1088742989166	11.572257407513119	23.342871033720144	22.319310575801342
10560	564	289	39.0	32129.27324416608	30966.607191701056	32166.257756663585	33962.93081318083	868.921103868592	821.880793789859	855.6474484232873	945.0943363127634	1340.1181144914267	1268.9387562210811	1322.212640238586	1459.315589457064	0	0	0	0	0	0	0	0	0	0	0	0	False	0	137	25	0.9989860653877258	26.166171063157922	25.179478623512736	3.015409764857466	2.766377661126283
14504	430	465	36.25	9824.241753350914	9473.523990022246	9809.033521217018	10406.754036170636	5942.322343913847	5757.4924551906015	5969.606067250819	6199.683496868694	10306.57825552324	10008.6052293937	10330.74754073334	10780.549782295297	0	0	0	0	0	0	0	0	0	0	0	0	False	1	26	22	0.9945628643035888	7.237084855321665	6.93944946397951	34.38597120574682	33.3434660279065
8439	195	484	35.0	14355.721268288007	13892.555119264152	14321.217240023296	15117.941208667644	3657.422599622588	3548.5555264833715	3646.789154575744	3844.837545331178	6676.647703246698	6482.81038149613	6662.475384889718	7020.371916246164	0	0	0	0	0	0	0	0	0	0	0	0	True	0	109	23	0.9919463992118835	11.08270894343872	10.689644626670805	21.686092142519446	21.007921993333472
24275	135	181	35.75	2201.9148938262065	2084.561161645955	2173.2198469341133	2388.1083033019927	4041.562386973968	3915.2557627707465	4028.9667241628895	4257.643081690578	8164.411416198865	7906.710395110764	8166.587662535547	8576.678659519144	0	0	0	0	0	0	0	0	0	0	0	0	False	1	142	8	0.9913041591644288	0.7684240830800937	0.6688322526822733	26.89126589365384	25.989658616281403
19516	381	583	35.25	4620.218573615989	4359.959895798948	4606.272501865129	4994.836383680105	7010.593734187488	6644.2180729082975	7061.140747088512	7478.605782389668	11128.63697137483	10536.066140745685	11200.060420394331	11905.626804544854	0	0	0	0	0	0	0	0	0	0	0	0	False	1	86	76	0.9971781969070436	2.820708961060129	2.599841353194842	37.26207203573091	35.188870420160995
28613	126	125	35.25	4528.773347562862	4218.114980805525	4497.619016295601	4996.2052329044855	4621.549457780549	4341.0703611483295	4613.279745302215	5025.359105938299	9327.978344351946	8774.398666723098	9368.691909108027	10053.6540513159	0	0	0	0	0	0	0	0	0	0	0	0	False	2	35	27	0.9986159205436708	2.743104292895123	2.47946516698953	30.962186550867926	29.025401574819945
20434	70	254	39.0	18137.346085421374	17475.853687870724	18168.68240202921	19164.41109755519	1769.8035317294668	1686.1946625377086	1755.1793936861122	1900.4179642527777	3305.429426942708	3176.076230432177	3302.3558357585325	3507.4493421638904	0	0	0	0	0	0	0	0	0	0	0	0	False	1	98	22	0.9994248151779176	14.291971490263057	13.730598303042019	9.891358389844395	9.438796025780611
17365	453	637	34.5	14644.972786834813	13957.617189000684	14596.98416118168	15707.506873354783	2144.7983728200966	2063.621914799861	2138.6701399007484	2274.0684902614653	3133.9682011386835	3000.278005362988	3127.0849896471946	3343.5037241653104	0	0	0	0	0	0	0	0	0	0	0	0	False	1	62	92	0.9978771209716796	11.32818122320549	10.744859322395858	9.291474507664288	8.82373847419508
11248	705	351	35.5	8094.38898127054	7665.498204930547	8062.960927718621	8750.470006803107	1552.013813826314	1461.8653448099308	1536.1434945732376	1687.9332169764093	2728.2278505087056	2571.9222068598933	2710.6902667375643	2967.4640936844294	0	0	0	0	0	0	0	0	0	0	0	0	False	0	146	4	0.9972195625305176	5.769051409008999	5.4050747662309515	7.871928510884672	7.325068800305669
11697	677	752	38.75	22531.861739701995	21019.73767799144	22393.526610880548	24950.021293691945	6344.51002515227	5980.188385990214	6377.702253393704	6895.573373075316	9630.273888541324	8948.489623660267	9710.118970897624	10612.867404969496	0	0	0	0	0	0	0	0	0	0	0	0	False	0	151	61	0.9976921677589417	18.021361681701148	16.73810293656783	32.01981473335474	29.634485982155773
31341	398	266	35.0	9953.667106360595	9611.83960809141	9929.118425937208	10500.826181995832	2424.8475727907808	2326.048275071213	2409.374568066167	2577.6695983907484	4414.878274125036	4257.683287188202	4409.941181790994	4668.317677635997	0	0	0	0	0	0	0	0	0	0	0	0	False	2	72	43	0.9987751841545104	7.3469212241072785	7.056830524813227	13.772938487076837	13.22296727008169
27094	466	182	38.0	27453.28915622112	26593.40628654667	27436.52097875846	28855.82004345897	1185.5393804776377	1123.863462734753	1168.461299373174	1288.0131205662576	2003.037610558948	1913.8973290719505	1982.2546967946876	2153.4894197848057	0	0	0	0	0	0	0	0	0	0	0	0	False	2	17	14	0.9970898628234864	22.197913679453777	21.46817711865081	5.334737175524623	5.022865976270706
5652	70	617	35.25	6132.483084132933	5811.90037779616	6126.617264093047	6607.734463567668	2969.9004721431725	2804.314193485095	2951.894675008454	3205.6383263927123	5349.313602028684	5066.373353034116	5353.977828689001	5737.167286223743	0	0	0	0	0	0	0	0	0	0	0	0	False	0	72	87	0.9987685680389404	4.104086897577015	3.832025515933637	17.042206448509575	16.052295789723864
14527	418	127	37.25	10697.620363269136	10165.274149329369	10645.90908160014	11575.642639107828	4177.140187781317	3967.3527159855553	4192.993244169686	4455.583160533925	8124.247723638477	7774.007052362555	8156.630320304657	8628.8157790191	0	0	0	0	0	0	0	0	0	0	0	0	False	1	26	57	0.9957465529441832	7.978274528424342	7.5265007938644715	26.750746941320255	25.52537524228371
36206	35	55	33.75	12543.355870730707	10932.77542055642	12518.95554265622	14683.95455502254	1397.6906301253027	1260.894140810671	1340.4166689898627	1646.43760175824	2208.4303199638343	2004.446938728464	2144.6138412659143	2567.940517965657	0	0	0	0	0	0	0	0	0	0	0	0	False	2	133	0	0.9953194856643676	9.544651448895914	8.17783803737669	6.05333565346926	5.339667930274745
31533	395	543	34.0	8032.215243071095	7667.242993426517	8029.489900248772	8571.43508857976	4172.295511808825	3970.734481182168	4184.433999116718	4439.543782233639	6878.257157973484	6553.2033173236905	6897.288352631303	7313.9066102607585	0	0	0	0	0	0	0	0	0	0	0	0	True	2	74	83	0.9995455145835876	5.71628788564319	5.406555474826599	22.391454312996125	21.254202675302682
8127	580	151	37.75	17635.32746872395	16949.8713588565	17587.40783598129	18725.62876676066	2504.7268991815827	2388.70643391023	2486.313641862096	2693.053234055463	5084.35269705787	4864.671664545899	5054.255264208264	5462.4629415257705	0	0	0	0	0	0	0	0	0	0	0	0	False	0	105	13	0.9961791038513184	13.86593516400558	13.284225256951112	16.11519933331773	15.346610925025118
226	748	308	32.75	12192.886517305336	11356.18144509571	12169.718194446215	13318.973875871214	4080.499202500409	3843.825108255175	4069.6916589738457	4448.555699681162	8048.95801695085	7518.770619382632	8081.788232140691	8784.816352574982	0	0	0	0	0	0	0	0	0	0	0	0	False	0	2	59	0.9985924363136292	9.24722686974097	8.537160064907642	26.487334141579762	24.632390711397395
17741	341	494	33.75	1765.293268151688	1652.7181913826998	1736.2612973596968	1942.4684873795288	1430.0114071015917	1359.0963221545603	1416.225425671529	1540.864294025772	2197.801890940017	2095.4334266698647	2185.357552448745	2358.459620279344	0	0	0	0	0	0	0	0	0	0	0	0	False	1	66	64	0.9983166456222534	0.3978866823146252	0.30235024095647484	6.016150434278242	5.657998371202573
14520	322	729	33.5	10462.135522962726	10093.123256069925	10386.576879661052	11054.468136411626	6459.6817529200025	6253.020697120205	6416.71906605185	6836.411004905964	9840.59927562473	9593.000051032075	9809.639346266486	10268.559137003183	0	0	0	0	0	0	0	0	0	0	0	0	True	1	26	39	0.9970187544822692	7.7784311502773935	7.4652701930898075	32.75567095468398	31.889406390337555
36486	352	160	34.75	22237.133707344317	21570.08353272985	22164.11151012012	23360.451196820948	1258.598288221925	1208.2177878026628	1245.61181286865	1341.6221602238309	2123.011936755695	2052.5045986141595	2109.568910473182	2235.1076388908727	0	0	0	0	0	0	0	0	0	0	0	0	False	2	136	14	0.9964463114738464	17.77124177782826	17.20515200272846	5.7544860967361595	5.50780516040089
8315	99	675	35.5	2375.1880378026312	2221.672903967062	2349.2786063277968	2614.0367844890675	3146.5919553731883	2964.503549654091	3164.0855927025423	3385.4384466740107	5709.126284886126	5381.483527783283	5769.502359358108	6108.286139326504	0	0	0	0	0	0	0	0	0	0	0	0	False	0	107	78	0.9973332285881042	0.9154717248277943	0.7851916486137074	18.301067325293857	17.154757958978607
35637	550	101	35.25	8338.136274940116	7821.704659387987	8231.462384229597	9214.401837405372	2294.1371500458918	2177.463733523869	2278.916360498832	2483.2237923943826	4580.077678618161	4366.124316567375	4568.69590317918	4916.070358187634	0	0	0	0	0	0	0	0	0	0	0	0	False	2	126	21	0.9974427223205566	5.975906689024995	5.537638822186797	14.35091440925091	13.602365150777691
32574	250	203	35.75	6020.369423660916	5712.953534605744	6012.715718465904	6465.024000229083	4674.05963405073	4451.947220519624	4689.337121707846	4964.168593628914	9388.469626688926	8963.803085157819	9454.62019954104	9912.370457152352	0	0	0	0	0	0	0	0	0	0	0	0	False	2	89	46	0.9980432391166688	4.008942035529867	3.7480546268758967	31.17382475137768	29.68806251929815
34524	129	164	35.75	7175.80245344559	6843.828542058966	7168.833708851585	7674.381668416748	3955.4002052056894	3778.021904648601	3954.361766440044	4214.204322172403	7993.697861279335	7634.701515816096	8034.846360535592	8476.595218880806	0	0	0	0	0	0	0	0	0	0	0	0	False	2	113	41	0.9959992170333862	4.989496196019699	4.707767708437083	26.293997854855704	25.0379930619639
8466	284	159	35.25	7860.259334772904	7497.706030092871	7843.928504887417	8414.6533782799	3006.7396521736114	2876.978624670785	3003.7244733147554	3202.6184017148757	5895.378901337671	5652.103533152884	5910.472307355591	6241.637541415613	0	0	0	0	0	0	0	0	0	0	0	0	False	0	109	63	0.9985724687576294	5.5703581113022045	5.262678529587636	18.95270119819559	18.10156432091532
28953	337	682	35.0	30981.264146805806	29963.095268722474	30963.62985476985	32618.764298315367	1948.4176476341845	1870.6402151322693	1928.3881581890912	2081.533169992628	2753.203401799501	2664.194670425349	2737.80098840548	2902.030986494554	0	0	0	0	0	0	0	0	0	0	0	0	False	2	43	30	0.9959362745285034	25.191917196703564	24.32785177382749	7.959309378469483	7.647898427834606
13623	179	724	38.25	24650.875130580804	23391.594481106946	24782.897767594284	26357.72649966092	2346.059145018793	2225.190400696402	2340.7632529938105	2547.205543040981	3965.295663413737	3774.671664901399	3983.2111042189904	4247.16823255584	0	0	0	0	0	0	0	0	0	0	0	0	False	1	15	65	0.995794117450714	19.81965491289526	18.75097083667836	12.200003494868055	11.533075658979502
2026	345	512	36.5	22458.13863128839	21678.877534482897	22427.08445976933	23640.121878452228	1837.6939654703035	1753.0768056465097	1817.5446329883305	1969.294011830984	2870.8047500117705	2754.479409608185	2852.4628104963726	3053.6634913322887	0	0	0	0	0	0	0	0	0	0	0	0	False	0	23	42	0.995772659778595	17.958796826087948	17.29747964812663	8.37075606552294	7.963773691111458
10651	368	474	38.75	32891.0457699968	31921.15774901745	32854.76775283498	34508.02576053446	988.8328426959824	944.1503740636806	976.4692420642244	1061.5028168336617	1374.143925406743	1313.000501429999	1361.538003593805	1469.2940231640655	0	0	0	0	0	0	0	0	0	0	0	0	False	0	138	46	0.9993178248405457	26.812646627119744	25.98955458312842	3.1344543794663453	2.920534559559795
17543	229	451	33.75	2308.24279097962	2182.4713864804594	2278.139933243293	2504.640065366883	3051.653699509059	2922.43416919685	3047.1766374474005	3237.214922719342	5574.8726010161245	5356.053884780344	5574.387148419135	5911.743848775169	0	0	0	0	0	0	0	0	0	0	0	0	False	1	64	72	0.9985440969467164	0.8586588775184565	0.7519234192329298	17.831359840705076	17.065788380605866
32853	554	83	36.25	29397.895709716893	27521.0876081637	28955.53317174976	32612.50803049845	1190.9446580607944	1095.2546264810233	1159.188672456562	1360.2089472595585	2006.120282449134	1865.4851687650944	1965.3047020480576	2254.85640654433	0	0	0	0	0	0	0	0	0	0	0	0	False	2	92	84	0.9939571619033812	23.848197163994133	22.255450596274873	5.345522384672059	4.853488471045144
12682	249	393	33.5	18517.01081857758	17685.924709760853	18552.167560912065	19612.84847371805	1098.0137165556132	1039.7399938445878	1085.1937008057248	1187.4008883896688	1785.770463134722	1701.3261088633449	1779.695275529653	1908.3119802655272	0	0	0	0	0	0	0	0	0	0	0	0	False	1	5	72	0.9987372756004332	14.614172625327507	13.908874333935046	4.574594121280908	4.279152356934692
35705	62	709	37.5	15426.825980282923	14537.86421872215	15418.035859230926	16769.707944324044	2457.2344882035754	2307.6809624078387	2444.5789917915263	2684.858444753524	4531.684497463533	4284.583416509187	4540.351104759273	4873.549462781085	0	0	0	0	0	0	0	0	0	0	0	0	False	2	126	92	0.9908429384231568	11.991698174828969	11.237283915114384	14.181603305554122	13.31708157454061
10197	718	569	35.25	3883.808513904658	3625.7067695402734	3848.587191684029	4278.101740180142	2075.6135731758054	1946.8356587983212	2057.1239358539665	2262.637829031054	3046.3896671886805	2862.0880138040134	3041.267924359338	3318.138442504096	0	0	0	0	0	0	0	0	0	0	0	0	False	0	132	80	0.9981572031974792	2.1957571644068175	1.9767200304992423	8.985067326126824	8.34025920227162
2540	171	455	34.5	12211.39072224775	11614.875352755014	12229.961962480356	13014.341096269398	1214.309988480518	1136.4389951520463	1194.6972725209134	1337.711348275919	2003.1990080468568	1890.8083919000253	1985.5744965724923	2182.0769448885744	0	0	0	0	0	0	0	0	0	0	0	0	False	0	29	70	0.9986213445663452	9.262930397920549	8.756699736104315	5.335301849847735	4.942085722885968
3712	181	761	34.25	8685.095192233704	8278.437013341845	8659.959634817678	9313.460684883255	5140.252491663982	4876.367493484744	5111.832963921442	5527.986628422004	9126.210093418182	8736.39717988255	9124.654980625892	9721.544488793474	0	0	0	0	0	0	0	0	0	0	0	0	False	0	48	92	0.99922114610672	6.270352148953276	5.925243121488533	30.25626880705581	28.892447436952178
26372	140	443	37.25	12090.3176691377	11501.869162489444	12096.38007333302	12896.690044522738	4488.798486470695	4276.98611015482	4490.60832003887	4788.410209996867	8427.50568518565	8068.792593595213	8451.803240863437	8963.935012987804	0	0	0	0	0	0	0	0	0	0	0	0	False	2	8	29	0.9918268918991088	9.160182178949873	8.660797431799702	27.811742291271113	26.556728506299976
36958	57	78	34.0	2793.4880185946445	2600.681899595996	2734.3243695663286	3112.991050308392	952.2559281110572	857.1725193285729	915.0855100748032	1111.3913955246785	1387.512405373101	1276.2061979542495	1347.830223206058	1575.3831403306351	0	0	0	0	0	0	0	0	0	0	0	0	False	2	142	31	0.9937222599983216	1.2704605263638415	1.1068362943412768	3.1812260948991513	2.791803941266107
19655	310	427	35.0	7773.4878292944595	7420.721250220568	7765.484142790458	8299.630811964495	5784.059946388596	5522.060253550718	5784.577905165847	6156.08627174021	10337.733639678852	9902.980840080078	10360.282893963882	10959.543713114788	0	0	0	0	0	0	0	0	0	0	0	0	False	1	88	76	0.9919608235359192	5.496719779598365	5.19734566800911	34.49497318395175	32.97392260246301
29606	562	307	38.5	28074.140913302817	26868.862396613564	28219.29880326211	29818.321716986786	1498.7074768141956	1424.58975864588	1492.3118421907666	1613.017883870653	2700.1243233442274	2576.505834672601	2699.624868577096	2899.626564835268	0	0	0	0	0	0	0	0	0	0	0	0	False	2	51	33	0.9970759749412536	22.72479733065711	21.701941973727504	7.773603931089293	7.341105338210155
7246	158	593	36.0	11683.656718198195	11145.562348509087	11689.51979023703	12444.723483033556	1175.8450581975935	1105.0668254427055	1158.2455448535154	1289.6963654191895	1782.253851728165	1691.7103807637432	1769.4635911483504	1924.367206646481	0	0	0	0	0	0	0	0	0	0	0	0	False	0	93	68	0.9959473013877868	8.815070798996684	8.358418912358879	4.562290706950398	4.2455102301195575
7667	311	349	38.75	20321.781215905943	19691.48680306624	20317.27325408536	21389.613946449976	1935.768604993256	1854.9971085846807	1921.953628729024	2069.550945946386	3388.8107038319854	3267.969214893146	3378.4036351049217	3596.627878934004	0	0	0	0	0	0	0	0	0	0	0	0	False	0	99	30	0.998863399028778	16.14578464974662	15.610887522079564	10.183080811907589	9.76029798638463
11586	104	350	35.25	5967.381492696779	5716.616959634638	5940.9683205615975	6374.611964977293	4938.542404520534	4756.224195307384	4938.153023111575	5218.89576018465	9647.60248148427	9301.122871821422	9672.853273557726	10162.165946700796	0	0	0	0	0	0	0	0	0	0	0	0	False	0	150	22	0.991272747516632	3.9639740150360137	3.7511635795898366	32.08044152263954	30.86822848516621
30275	489	279	34.25	18972.34321788032	18344.688385437632	18933.200125212978	19982.949205509496	1272.3521401447565	1215.0199375735651	1258.4148877622945	1357.9469780650456	2197.17677303397	2110.572598768613	2177.464001497261	2337.969589267198	0	0	0	0	0	0	0	0	0	0	0	0	False	2	59	11	0.9970191717147828	15.0005888580583	14.467931800973892	6.013963361635193	5.710965129657747
2580	613	451	34.0	8287.714697552085	7906.203176866947	8275.757057460194	8864.954132297278	2886.8291288864284	2757.7892380603084	2890.741601154817	3069.1229839233024	5413.736995745917	5174.841022618311	5422.664621867831	5774.846514662951	0	0	0	0	0	0	0	0	0	0	0	0	False	0	30	3	0.9975266456604004	5.933116595430815	5.609348190651586	17.267601754912455	16.431786875338563
7280	745	280	38.25	20094.75972935044	18807.56601988861	20156.81840082569	21857.60552276853	1230.4687594854945	1139.6810519779735	1211.727471843716	1384.371063352262	1935.287460086481	1769.2467926678726	1924.51766805586	2187.073483684409	0	0	0	0	0	0	0	0	0	0	0	0	False	0	94	19	0.9983034133911132	15.953123666873326	14.86075127086838	5.0977026909458	4.516783479014488
21094	404	526	37.5	20548.51265655409	19700.88541461557	20613.27760111725	21789.72846527437	3786.997411974218	3636.588864268787	3797.286690826538	4013.6354117793385	6256.291979148096	6008.775161697774	6272.744141712279	6651.282657531326	0	0	0	0	0	0	0	0	0	0	0	0	False	1	105	66	0.9952367544174194	16.33819948618489	15.61886362058113	20.215411978613954	19.349435728527684
31752	235	170	35.5	17291.78023423258	16569.71302029629	17300.01808897513	18363.281145356115	1893.4809051283355	1814.245015460764	1882.492292553146	2016.7531127683887	3628.448088022417	3487.264184480632	3624.28620538146	3845.072060550668	0	0	0	0	0	0	0	0	0	0	0	0	False	2	77	36	0.9965053796768188	13.57438501663956	12.961605225403646	11.021489633899504	10.527535693229614
12053	604	297	39.0	14743.070932214256	14182.030441928677	14682.788019480477	15632.591381225997	3798.2100170401545	3645.581679045357	3771.756597227215	4047.226826065475	7710.524223536166	7418.754014968114	7668.224444534543	8239.682379966764	0	0	0	0	0	0	0	0	0	0	0	0	False	0	156	26	0.9995188117027284	11.411431867862998	10.935306837011748	25.3032706490757	24.282466997407216
15869	107	468	38.5	9259.664146632034	8795.454280243515	9294.067648271111	9910.291703766865	5023.478880018786	4785.423601787066	5054.357319534254	5359.630605670604	9242.70352011115	8818.854927336213	9328.35685882322	9836.652201821116	0	0	0	0	0	0	0	0	0	0	0	0	False	1	45	45	0.9949426651000975	6.757958063100087	6.36400799927638	30.66383925760721	29.180938747021706
9496	647	279	39.25	17513.809111064067	16661.350192107937	17542.556087022946	18740.83651460803	3242.7955304506218	3091.2693452485046	3239.247798805202	3482.7979790970144	6566.566756662465	6265.279674165048	6574.469510513267	7063.7116283901305	0	0	0	0	0	0	0	0	0	0	0	0	False	0	123	23	0.9996073246002196	13.762809038901214	13.039372787658792	21.300956755312498	20.24685683358532
26564	474	466	35.5	19924.396738832056	19156.193243045505	19974.81391754948	21059.824114585103	2712.6645082647005	2596.949127207034	2710.954763030979	2883.198298320992	4723.378828195642	4539.799233267333	4725.753830402645	5030.231216212238	0	0	0	0	0	0	0	0	0	0	0	0	False	2	10	63	0.998302161693573	15.808545716581024	15.156612532676187	14.852275865908556	14.209993976354605
8768	354	84	35.5	3813.572198954496	3525.653135894949	3739.8588678794017	4288.522391432564	4113.452761171138	3887.775750832975	4073.7655118928583	4501.221123655509	7879.714669648634	7500.213146194773	7807.403274060543	8605.404541145093	0	0	0	0	0	0	0	0	0	0	0	0	False	0	113	50	0.993767261505127	2.1361513637532816	1.8918098676304071	25.89520985378976	24.567464492614207
16102	331	592	34.25	8818.436805133539	8420.897446189665	8825.344093103336	9381.422497356409	6105.063593060873	5827.231959669849	6124.204786336347	6488.626838302157	9817.565938905673	9406.246306311346	9859.905850595303	10417.655496097348	0	0	0	0	0	0	0	0	0	0	0	0	False	1	48	89	0.9978145360946656	6.383512037864989	6.0461416647473705	32.67508522816886	31.236019241905577
23698	506	670	36.25	31005.704347416115	29799.499425306472	30836.58615978957	32985.77447147245	1899.544164383699	1806.7681798538588	1868.9360412459007	2064.5014185109526	2632.194112883444	2517.282928041176	2599.743983739369	2851.8163376859707	0	0	0	0	0	0	0	0	0	0	0	0	False	1	135	35	0.9989328384399414	25.21265828664463	24.18901673902647	7.535939478514442	7.133904748237379
11122	187	531	34.75	3929.619274742354	3762.9147927993945	3905.1613080186503	4201.610526988119	3864.3700473243466	3720.935538167535	3859.861312595745	4092.93560480831	6911.470304505241	6658.933909804912	6921.321126492575	7287.717627747091	0	0	0	0	0	0	0	0	0	0	0	0	False	0	144	77	0.998812973499298	2.234634304817957	2.093161134908721	22.50765569431402	21.624117669117858
35326	133	372	36.0	11979.943667880429	11466.516099642542	11967.881610384711	12731.131731586684	3841.659496863306	3694.8307838426	3835.011362590257	4066.4219703406607	7452.042730604205	7192.757924194164	7459.317581224192	7857.484994743993	0	0	0	0	0	0	0	0	0	0	0	0	False	2	122	65	0.9983115196228028	9.066513672551977	8.630795179858671	24.398932769041163	23.491784371319152
26522	246	67	36.5	21012.591042312848	19546.75717756368	20589.52590491676	23465.543589224573	2914.8204177919856	2684.711267935738	2847.716755401995	3275.9498314900275	5760.0325442882	5336.298227468285	5607.212652469086	6492.018966102942	0	0	0	0	0	0	0	0	0	0	0	0	False	2	10	16	0.9950361847877502	16.732037969436455	15.48806323648759	18.479170825803575	16.996670127497595
28302	296	384	34.75	7925.642782480576	7560.553998557686	7921.279611848332	8446.874534288534	2725.784948728852	2596.989709738343	2716.12099390422	2921.304657019284	4952.197053579533	4749.509783525462	4951.771236948623	5261.936005851165	0	0	0	0	0	0	0	0	0	0	0	0	False	2	31	57	0.9980123043060304	5.625845543307567	5.316014236087209	15.652832170770976	14.943699095007851
29823	111	394	35.25	8544.844562820428	8212.855707686054	8552.388357833583	9049.55373058876	4305.476913314423	4125.259557344473	4310.638491750622	4562.165726404249	8310.305401160887	7994.326613502771	8362.668724024466	8736.767797148197	0	0	0	0	0	0	0	0	0	0	0	0	False	2	54	5	0.997660756111145	6.151328947575578	5.869587778034204	27.40169878992729	26.29619764272585
11945	382	549	36.25	12098.016329906795	11626.074847968828	12069.740015930183	12817.91723028246	1277.2007218332783	1209.9789608071678	1260.101180933879	1387.413530835564	1841.227980086296	1760.674869600792	1827.3142223100776	1978.9519464268933	0	0	0	0	0	0	0	0	0	0	0	0	False	0	154	85	0.9939451813697816	9.166715620224911	8.766204148168196	4.768620907272767	4.4867932671568695
15451	292	206	33.5	4652.573959699785	4421.285384533775	4621.131876963828	4998.940291844526	3067.9354108116504	2934.7474140410727	3056.52005786924	3270.109227608439	5947.726844303426	5696.037193419371	5954.935295402869	6294.942650443527	0	0	0	0	0	0	0	0	0	0	0	0	False	1	36	32	0.9961647391319276	2.8481672452019913	2.651885012647967	19.135848653856108	18.255273094169777
21903	49	447	34.75	2241.8298760687358	2119.25669315721	2210.3956519013364	2435.039691126741	5984.655204614791	5723.355373362552	5986.150340427911	6348.207877580795	11136.123526872729	10641.494046123167	11097.012036852708	11890.671118984596	0	0	0	0	0	0	0	0	0	0	0	0	False	1	114	66	0.9863773584365844	0.8022977918064954	0.6982764929772797	37.28826491960408	35.55772641586143
26839	455	716	36.0	25044.1786766162	24160.40128352949	25004.88089331706	26527.07549654008	3906.241846347274	3771.814537296245	3889.529631148454	4148.512573531448	5584.794832914443	5398.772530802393	5567.53296440071	5926.508775075706	0	0	0	0	0	0	0	0	0	0	0	0	False	2	13	98	0.9967058897018432	20.15343057834623	19.403416014629343	17.866074318938526	17.21524623673058
22362	399	523	36.75	10560.704249783725	10048.310459875616	10589.97744661217	11292.420931899793	5587.229787633193	5306.602233207236	5650.605623223796	5947.838380987591	9258.471604815868	8844.7301176106	9352.11650341013	9823.064910615689	0	0	0	0	0	0	0	0	0	0	0	0	True	1	119	77	0.99691504240036	7.862081152213488	7.427239971849117	30.71900636505588	29.271467142121885
151	377	464	36.25	15997.282876200918	15314.231025362113	16025.189573670445	16976.127050029987	3251.8040126977667	3115.176589267818	3260.0595070764034	3439.084666522362	5500.420896225467	5269.4059254702815	5519.195858639937	5828.12020564944	0	0	0	0	0	0	0	0	0	0	0	0	False	0	1	72	0.9943285584449768	12.475814405067556	11.896144863947471	17.570878921504168	16.762636959809925
29906	201	716	34.75	9261.312834201164	8872.920260746669	9238.47154239123	9852.8538406903	4673.5026413715	4482.932223721567	4653.746829762417	4984.094510100626	8055.92051751837	7775.515515317622	8053.328048013143	8523.368157542196	0	0	0	0	0	0	0	0	0	0	0	0	False	2	54	99	0.9936323761940002	6.759357215983538	6.429749230070992	26.511693537417155	25.53065283556678
37104	338	556	34.5	4296.468123504204	4072.644888144501	4283.875091525816	4625.947535491298	4865.783640877507	4653.721733527519	4860.925943794106	5177.941690144698	8030.232252570508	7706.303427003549	8033.576274883834	8504.70922382347	0	0	0	0	0	0	0	0	0	0	0	0	False	2	144	1	0.9973445534706116	2.545959284848495	2.3560124865583743	26.42181912977115	25.28850353308195
28163	334	737	33.25	14576.40802852215	13885.388812143232	14563.170915303825	15551.98730018934	1831.5208849403011	1732.8549782404643	1812.1381705574145	1988.590960726175	2577.829057171483	2458.9011390842497	2561.202867711549	2763.6338692982304	0	0	0	0	0	0	0	0	0	0	0	0	False	2	29	96	0.9987499713897704	11.26999398318952	10.683562965439366	7.345734838821124	6.929646939838586
34159	743	220	39.0	13175.72763832336	12244.521890147478	13180.09414294343	14514.741940209604	3218.4932944150264	3012.865277138192	3209.2301051196446	3521.978746922981	6477.178792835596	6068.01360430714	6504.459973724644	7046.305714371445	0	0	0	0	0	0	0	0	0	0	0	0	False	2	109	3	0.998309314250946	10.081311516338197	9.291047046560946	20.98821900070245	19.55669067354614
36311	310	155	34.5	8338.855603703016	7993.462608770431	8295.57427749732	8894.6993241405	1329.138775169739	1264.811849649865	1317.6308331848754	1427.416799130684	2335.172642444925	2232.599142899359	2328.2312177194062	2487.7182802413176	0	0	0	0	0	0	0	0	0	0	0	0	False	2	134	9	0.9958849549293518	5.97651714483943	5.683400599392996	6.496763466900272	6.137894055885311
12807	267	646	35.0	15069.81733933326	14374.506771715394	15067.636875193606	16049.644316082562	3400.18074899234	3262.5859689368926	3395.251704580101	3597.5232266817984	5494.903487725572	5294.034281075621	5513.299452050357	5784.249175513186	0	0	0	0	0	0	0	0	0	0	0	0	False	1	6	99	0.9978610873222352	11.68872405240904	11.098651194584209	17.551575406001056	16.84880310905424
20489	690	594	36.0	20191.83690499965	19321.825563051112	20130.921746071093	21536.417661457097	2884.5348523529183	2741.07879081885	2859.5201185599926	3103.549475780584	4457.863952542336	4234.5589986615605	4446.279657846261	4796.362109280019	0	0	0	0	0	0	0	0	0	0	0	0	False	1	98	95	0.9960479736328124	16.03550786917467	15.297175816143467	13.92333059774907	13.142063334460293
14768	673	154	35.25	7713.02986710445	7194.016192877192	7695.420337775339	8450.196493358884	1394.448394986682	1303.9114369559466	1384.0035088978	1536.8322939896125	2594.780095226853	2415.509094782842	2584.1614393965465	2873.1543067389607	0	0	0	0	0	0	0	0	0	0	0	0	False	1	29	26	0.996367871761322	5.4454123434839605	5.004953221669264	7.405040693354444	6.777833094642988
3421	728	662	38.0	22641.200680553717	21640.2724304578	22683.162709260632	24137.53743605485	5453.479176445982	5192.921324046662	5441.738927197859	5872.49199855875	8184.273089386745	7749.012711013055	8203.750559516518	8881.568190320255	0	0	0	0	0	0	0	0	0	0	0	0	False	0	44	59	0.9961243867874146	18.114151787741037	17.264717562923813	26.960755059864262	25.437928634743354
730	561	278	38.75	10959.560175056828	10319.17313637485	11030.508935961649	11797.934599396103	4363.72396315012	4110.988425295462	4410.931075620724	4668.32191775806	8831.265930426478	8325.597721611852	8941.969499414046	9464.309825937917	0	0	0	0	0	0	0	0	0	0	0	0	False	0	7	19	0.9980811476707458	8.200568824697152	7.6571066257496305	29.22436058003745	27.455201361815774
19756	88	437	36.0	12675.30268767214	12137.769811429716	12663.892548100015	13477.550092293128	4435.816539709242	4281.538160859723	4438.858378305882	4673.009492717755	8335.82102399685	8060.625748108282	8354.720088278735	8742.672247187224	0	0	0	0	0	0	0	0	0	0	0	0	False	1	89	79	0.9974253177642822	9.65662764914304	9.200452271935932	27.49096918217665	26.52815552163308
31661	70	514	37.5	20993.353851664942	20060.055411481284	21135.070900111765	22301.59881339526	1562.1556795999552	1482.559105109858	1553.7640572207256	1683.9193105081165	2588.390948666364	2461.975203721985	2591.591814778839	2763.745241631192	0	0	0	0	0	0	0	0	0	0	0	0	False	2	76	15	0.9942420721054076	16.71571239552634	15.923671970066714	7.382687266073429	6.940402035168797
1938	415	333	36.25	18973.915313937538	18295.35239341437	18942.984312404864	20002.90423231676	3464.3561986717955	3340.680670794576	3467.552699347267	3662.221938330756	6301.28223148545	6115.482251709411	6303.108756330639	6640.348511343153	0	0	0	0	0	0	0	0	0	0	0	0	False	0	22	28	0.9985114336013794	15.001923011825639	14.426062985565942	20.372817404277026	19.722767151490256
20748	456	495	35.25	7112.709278638118	6746.439586263587	7119.020573774491	7641.861723950388	2996.040404678153	2863.720273999007	3004.293653607623	3180.6722629469427	5105.673235728786	4886.069933106894	5125.273530064905	5435.493113053927	0	0	0	0	0	0	0	0	0	0	0	0	True	1	101	71	0.9993077516555786	4.93595239602334	4.6251189150156975	16.18979256830777	15.421476110177672
14344	474	179	35.75	14859.976832898965	14199.340766506271	14851.191215359118	15835.85937385508	1800.436041977148	1713.457930879895	1788.8484456887272	1936.7891489959509	3303.2897638475606	3162.263842410812	3294.6756564764046	3528.1777333367104	0	0	0	0	0	0	0	0	0	0	0	0	False	1	24	43	0.9985584616661072	11.510643647643574	10.949997182835732	9.883872444272413	9.390471228675143
34492	387	756	34.0	4038.803487292415	3813.756626502995	4006.3710027559177	4381.038866428241	6017.455146310323	5714.718961125662	6008.41431914519	6439.349472815905	8850.782645876192	8430.21245305332	8870.150390791057	9421.699268813652	0	0	0	0	0	0	0	0	0	0	0	0	False	2	112	98	0.996820867061615	2.3272931012310387	2.1363078775410376	29.29264285771556	27.821212341476368
17013	675	59	35.5	10355.07944434802	9489.697064043172	10053.6528651202	11928.653809995729	2723.616174662768	2445.4716995283525	2596.5972862694107	3268.143921307386	5447.433265192877	5002.921470546359	5239.871137042546	6374.22286565664	0	0	0	0	0	0	0	0	0	0	0	0	False	1	59	24	0.9932132959365844	7.687578387213368	6.953174686134604	17.385493417217106	15.830299467115642
6232	464	689	35.0	10243.795970211484	9786.428291226415	10200.164030633636	10926.458252097234	6333.276009883476	6056.940007767678	6326.2722675351815	6743.004414396679	9260.62741685528	8908.42088837218	9260.28992222319	9814.847444216137	0	0	0	0	0	0	0	0	0	0	0	0	False	0	80	22	0.987241506576538	7.593138059868148	7.20499459422223	30.72654881023198	29.494299252672466
20229	101	545	38.5	21921.0652249513	20634.191282594133	22234.376955185904	23464.63706984708	1176.953562415253	1110.5020510741422	1173.5482335825457	1276.0669573076789	1808.27545798316	1706.0783617912973	1821.3028036542296	1946.300838401768	0	0	0	0	0	0	0	0	0	0	0	0	False	1	95	26	0.997524082660675	17.503011376393452	16.41091034961267	4.65333136123016	4.2957788561455414
8939	314	577	35.25	4558.235925240395	4329.226465914439	4544.65673742226	4900.427841571341	6397.938337500695	6131.770737306603	6407.349727635073	6791.816654583581	10402.359640167251	9991.796090233023	10431.73041753969	11013.42170805084	0	0	0	0	0	0	0	0	0	0	0	0	False	0	115	72	0.9973320364952089	2.768107605398526	2.573759536453811	34.72107734179246	33.284656628822084
34987	112	510	35.75	7842.979914547539	7553.558184424037	7822.681288053578	8293.427194340118	5230.616959099812	5078.978107141563	5240.047818787417	5467.254805278497	9445.385753891163	9176.960717193264	9470.489798507971	9859.110519518372	0	0	0	0	0	0	0	0	0	0	0	0	False	2	118	88	0.9965720176696776	5.5556939923476065	5.310077263127347	31.37295471317884	30.433827792012888
24875	152	405	35.75	7605.040947981037	7275.422257831784	7614.438745267716	8087.020893870524	2967.320654584331	2835.833168462816	2957.409331195148	3174.844187592644	5601.686788293956	5372.804805154182	5616.593424126742	5938.995624759232	0	0	0	0	0	0	0	0	0	0	0	0	False	1	148	68	0.9980064630508424	5.3537679286164055	5.074038191219776	17.925173463501142	17.12439409217026
14909	680	425	35.75	8409.971175513252	7939.522892314287	8400.840144256725	9085.795859140784	3316.6111518886582	3145.3019689504326	3330.283661507047	3546.294194505262	6370.124996992563	6006.262700340099	6414.630238543651	6881.904355703505	0	0	0	0	0	0	0	0	0	0	0	0	False	1	30	67	0.9969521760940552	6.036869123722305	5.637624849502437	20.613674573230337	19.340645489999986
27858	461	385	36.25	15450.29828905341	14876.43380971332	15447.674748665138	16348.481629725416	4384.245674939646	4220.545629330781	4361.888659196693	4643.919478781939	8078.384478213599	7794.027603355431	8036.926921123589	8551.697136176746	0	0	0	0	0	0	0	0	0	0	0	0	False	2	26	32	0.9828798174858092	12.011617866778135	11.524609802901754	26.590287212971525	25.595420267312974
9818	403	370	36.75	13962.274565532602	13050.33350343718	14076.824974797431	15052.084364173144	2788.7282685901	2615.5023408887337	2797.442323979832	3018.483405175067	4898.151577432199	4606.810945180482	4941.133636780625	5274.822872186808	0	0	0	0	0	0	0	0	0	0	0	0	False	0	127	60	0.9973201751708984	10.748811788542849	9.974896226577455	15.46374563010556	14.444444918283256
11901	450	266	37.0	11606.08000727594	11084.827571723965	11640.083563973156	12363.012404927444	867.4183924590071	806.0852953779519	850.8349369869384	963.1843765726676	1333.2817532435636	1252.7755687461522	1316.3297236839455	1465.559184793916	0	0	0	0	0	0	0	0	0	0	0	0	False	0	154	26	0.9964144825935364	8.74923559722293	8.30687655851586	2.991491687133928	2.709828224917612
25609	43	562	38.75	13731.028713061996	12697.79493975208	13899.445287832725	14928.96723828503	2295.009370462326	2100.981045276147	2283.900257486548	2548.904044328809	3716.0029980589984	3423.7706028777493	3728.604699466293	4086.4784041981857	0	0	0	0	0	0	0	0	0	0	0	0	False	2	0	8	0.9786936044692992	10.55256581245341	9.675715619442697	11.327814163485607	10.305393479753366
34867	487	250	35.25	2762.4079076915773	2587.1179907949995	2728.7272164901624	3026.30466229013	5490.497334149611	5226.673434468468	5515.105726936235	5844.81761401292	10792.612406328424	10322.68557683983	10860.796136287605	11421.937486035346	0	0	0	0	0	0	0	0	0	0	0	0	False	2	117	64	0.9959060549736024	1.2440845000006628	1.0953253310362028	36.08643760501528	34.44232518547377
27563	304	123	37.0	21960.32259321746	20924.2991293188	21889.36455121266	23537.74850451275	2180.105862169233	2085.3991527904896	2168.097443376829	2332.4777822098954	4132.27638515008	3974.713619450205	4128.756444714695	4394.68236474921	0	0	0	0	0	0	0	0	0	0	0	0	False	2	23	10	0.9969686269760132	17.53632700334107	16.65710934926359	12.78421163367446	12.232953685226633
18364	266	207	33.75	2384.732233397621	2247.2174795845617	2354.192744006955	2600.250083214878	3766.8828309230616	3613.045189096874	3757.511396338085	3983.699289794876	7493.180361749917	7194.137068163846	7495.715894022526	7908.697618890216	0	0	0	0	0	0	0	0	0	0	0	0	False	1	73	26	0.998915672302246	0.9235713727155994	0.8068699625046943	24.542859197653012	23.496609521931127
1396	300	94	36.5	30028.59485991552	28685.042626087343	29650.25346221506	32528.3581472464	734.3816150592323	671.7034769733734	711.0543780306549	839.1350797209687	980.797783104206	906.1530434411004	954.6197276007574	1106.99080085095	0	0	0	0	0	0	0	0	0	0	0	0	False	0	15	6	0.9943532347679138	24.383437770591573	23.243236911904727	1.7582714566012494	1.4971151747453888
3689	280	529	35.25	4966.037269615755	4695.885374367645	4966.650503078339	5345.82043640275	6084.326495083078	5783.200760050679	6137.9222772508965	6473.46383597189	10395.79126455674	9870.01057110714	10510.645196661408	11059.492489358809	0	0	0	0	0	0	0	0	0	0	0	0	False	0	48	66	0.9985727667808532	3.114186776213926	2.8849233243121635	34.698096853682834	32.85857096622419
4056	431	131	38.75	21004.396818860936	19990.320218561323	21025.910630600185	22546.594711968224	1833.958718806828	1738.6003875976514	1820.363212023484	1986.5068938682168	3290.168531266288	3135.433573569695	3286.912800696847	3524.2599165880924	0	0	0	0	0	0	0	0	0	0	0	0	False	0	53	11	0.9973989129066468	16.72508397064065	15.864491444854472	9.837965762438477	9.296601342017844
21361	37	365	33.75	10278.80504358698	9927.935166214593	10213.993020909602	10878.908313392934	3509.515074884804	3377.5129441599447	3488.5100060693994	3713.06296251372	6672.265074636425	6415.643413902865	6630.165059255672	7059.961157104008	0	0	0	0	0	0	0	0	0	0	0	0	False	1	108	65	0.988308310508728	7.622848386359018	7.325083903970826	21.670758831722466	20.772927865155676
38014	282	63	36.0	17269.778148207348	15872.765170419609	16719.58101671157	19667.65874762893	1326.093413318338	1195.0855028542337	1276.8863583938492	1550.2265885877478	2267.7054171360514	2066.524416137422	2184.0281954958464	2647.376191469749	0	0	0	0	0	0	0	0	0	0	0	0	False	2	155	72	0.9945732951164246	13.555713024031284	12.370142893771687	6.260718840201604	5.556855682021004
11660	536	226	38.5	11718.874673194026	11063.887022737446	11815.55350515308	12599.51938924118	3759.193328879333	3535.6830177523752	3772.0380410225343	4057.475588645558	7590.912803645474	7148.456608655733	7649.8941301641535	8193.601235835302	0	0	0	0	0	0	0	0	0	0	0	0	False	0	151	21	0.9963420033454896	8.844958392137018	8.289105435566832	24.884791412264953	23.33678929866491
34715	413	463	34.5	5276.296232832548	5062.077932579347	5241.619169477199	5618.069728278954	6540.891937738663	6331.6836789635945	6561.897755528134	6842.826197335966	11233.813979527526	10898.909377385578	11253.365536241054	11798.11974421939	0	0	0	0	0	0	0	0	0	0	0	0	False	2	115	36	0.9977855682373048	3.3774869497152706	3.1956913456849088	37.63005022829815	36.45833416275151
24415	408	555	34.5	4415.901315012682	4214.497889310218	4383.276296704936	4736.242887829382	5964.89877988149	5724.069951699435	5988.690405484012	6296.298054331151	9716.276355477812	9349.722097924736	9733.31841978725	10276.853948849426	0	0	0	0	0	0	0	0	0	0	0	0	False	1	143	86	0.998851478099823	2.6473158410619186	2.4763955350652487	32.320707798250325	31.03826046930195
24768	166	64	35.0	8270.099019380517	7645.795822454199	8039.111740235944	9350.775645375676	1357.081744267677	1246.1497996380797	1313.760156626574	1543.2999087309229	2248.954786014609	2093.3266397926373	2193.2124878795275	2522.187507884001	0	0	0	0	0	0	0	0	0	0	0	0	False	1	147	49	0.9984505772590636	5.918167112357616	5.3883544089183815	6.195116828214857	5.650627448214528
31467	214	718	33.25	2065.6220554654064	1937.9511983548307	2032.3205294995232	2267.93254680904	4671.867296826595	4477.426845245829	4651.137795310457	4979.914141524869	7979.109787558213	7687.648477685182	7968.89836438474	8450.530728133219	0	0	0	0	0	0	0	0	0	0	0	0	True	2	73	86	0.9951200485229492	0.6527596471027388	0.5444122250661644	26.242959200160918	25.223236278829575
13543	450	206	36.25	28233.876066828216	27118.207459290683	28332.190275525198	29799.659730675845	1204.8053765292536	1123.3973512607854	1183.603860075557	1335.2343191650866	1999.270777889479	1883.3724789726705	1974.464038103908	2182.3740328174376	0	0	0	0	0	0	0	0	0	0	0	0	False	1	14	98	0.9929922223091124	22.860356004615916	21.913547780644077	5.3215583230191195	4.916070019956646
18387	105	388	35.0	6267.264104670398	5976.357996728531	6264.500545404811	6703.400860225232	3669.028902340768	3514.309811066255	3678.950851829327	3876.444183734072	7040.743403805562	6758.244384462943	7083.589287557163	7406.575699781015	0	0	0	0	0	0	0	0	0	0	0	0	False	1	73	52	0.9989015460014344	4.218468334697353	3.9715918934833945	22.959937825776016	21.971570877851484
19928	138	620	36.25	26420.22658076995	25666.983962269693	26388.06974935882	27678.07133857821	1904.5321382163736	1821.430805150924	1882.3078283778148	2039.94495977953	3142.968551128639	3042.7892014728395	3121.4511276917915	3323.236219504411	0	0	0	0	0	0	0	0	0	0	0	0	False	1	91	59	0.9915575981140136	21.32120877290133	20.68197208467343	9.322963638035521	8.972470534396525
26422	137	665	36.0	10752.56672738839	10384.79597978881	10712.860167012564	11369.3312537064	4688.30912219521	4544.769537517156	4681.795386674517	4933.968088788911	8392.633293931594	8161.687254795039	8409.43542429385	8765.251349460685	0	0	0	0	0	0	0	0	0	0	0	0	False	2	8	94	0.990551233291626	8.024904566299375	7.712797220075745	27.68973578310409	26.88173498944533
6927	100	730	35.25	13374.397986035472	12811.48135072111	13352.412579536733	14273.663743394643	3937.840880252989	3763.1092334534046	3943.865397810537	4200.157188313204	7340.245711836718	7047.959721310128	7372.433009952739	7786.421101976277	0	0	0	0	0	0	0	0	0	0	0	0	False	0	89	45	0.996517777442932	10.249912405349805	9.772195190645203	24.007793435236003	22.985185239816037
12124	202	210	34.75	14565.0351607719	13974.11634010591	14542.776570940568	15438.401432896537	2554.9371625200783	2460.0310935808498	2548.990511661372	2697.6465353176795	4819.91097655146	4662.285018981049	4825.91295784485	5047.126204061721	0	0	0	0	0	0	0	0	0	0	0	0	False	1	0	39	0.9979137778282166	11.260342439134833	10.75886126871705	15.190008666075643	14.638529630997638
33143	414	472	38.0	31409.68311475832	30342.030272918622	31508.108436092025	33101.156384541086	1103.8480889040388	1057.7858896505882	1095.740971948776	1176.9536228641548	1604.6286745087214	1540.4439412870909	1599.0206621814154	1711.9434278788551	0	0	0	0	0	0	0	0	0	0	0	0	False	2	96	50	0.990531325340271	25.555493440959697	24.649433626986916	3.9408412778817037	3.716280962503494
2323	279	100	36.0	8971.319102178371	8523.583737760455	8865.755320883907	9745.16083467028	4025.164372322552	3842.907753325336	3993.126677299399	4318.923502822041	8045.045692083725	7752.114156328413	7999.80484388956	8548.763008142734	0	0	0	0	0	0	0	0	0	0	0	0	False	0	27	3	0.9934765100479126	6.513255059371385	6.133286023467819	26.47364626189364	25.44877952565132
30156	232	499	34.25	13521.225228737729	12914.48672654488	13513.146680503176	14398.041205815984	3020.9404908707265	2912.932864646182	3025.6082367259496	3179.892020944902	5380.925040476555	5175.853213259378	5407.246449879855	5678.924696579685	0	0	0	0	0	0	0	0	0	0	0	0	False	2	57	70	0.9935314655303956	10.374516826370883	9.859610339090144	17.152804003895543	16.43532818240914
4169	168	324	36.25	5588.126181142971	5332.150387875512	5579.444391658431	5983.847531718275	4387.4159650363845	4175.522672875369	4401.696446508914	4680.052596511001	8626.131679509803	8258.156366078982	8703.242116220305	9108.188282807689	0	0	0	0	0	0	0	0	0	0	0	0	False	0	54	62	0.996467351913452	3.6421203341686277	3.4248873811519838	28.50666635948724	27.21924724456953
37025	744	174	36.0	3802.139609762054	3560.599715717715	3751.5808406130086	4199.368031476271	4005.9663414652314	3791.7568265913214	3960.833210567894	4347.791210615441	8368.203027653659	7951.758921375198	8307.321633934389	9041.38681018987	0	0	0	0	0	0	0	0	0	0	0	0	False	2	143	0	0.9953696131706238	2.1264491373075747	1.921467159188438	27.604262680314935	26.14726792238125
23311	385	468	38.25	26249.149320391705	24927.80470248173	26493.800027441277	27894.93056002086	2491.720700230017	2366.751467203664	2504.404686026762	2652.7564315856807	4117.396348635761	3926.350696564911	4150.13904080352	4380.209477195174	0	0	0	0	0	0	0	0	0	0	0	0	False	1	130	51	0.9942032098770142	21.176024660014793	20.054670216154097	12.732151501540594	12.06374844481171
5628	522	375	34.25	2219.6113406029062	2081.610738942296	2186.8787609418705	2433.6604064987164	4072.313257358648	3878.4602785156576	4074.634645967145	4337.595355366458	7759.886159489203	7404.975715130539	7773.590560124625	8283.32470066491	0	0	0	0	0	0	0	0	0	0	0	0	False	0	72	58	0.9938144087791444	0.7834421101448156	0.6663283868737844	25.475971092762478	24.234261463137603
2993	611	662	35.5	5585.944303418083	5205.705153505232	5549.237517522516	6145.076596407941	9000.891077151877	8494.71516180679	8968.907355334382	9817.603030412569	13614.901345376657	12947.033048965812	13679.148361438058	14678.429924561016	0	0	0	0	0	0	0	0	0	0	0	0	False	0	34	85	0.9981163144111632	3.640268691342372	3.3175800795258605	45.9606563238604	43.62401476214733
31766	223	298	35.25	19559.124995624472	18781.901803509278	19611.055782344705	20660.23227128848	1869.4963922694192	1785.0826104180253	1858.40256626056	1996.1901057193672	3453.330562949112	3311.506490603112	3446.487139282689	3664.5991128421874	0	0	0	0	0	0	0	0	0	0	0	0	False	2	77	50	0.997614324092865	15.498559141609805	14.838971424267356	10.408813617580712	9.912619946349455
3080	303	657	35.0	8989.483873180563	8579.630714787188	8964.045000350732	9620.488900452594	6119.007201359545	5865.676805783382	6111.089870730363	6512.918208440153	9518.447210698903	9181.374612335943	9563.71204124621	9985.449820160024	0	0	0	0	0	0	0	0	0	0	0	0	False	0	35	98	0.9940487146377563	6.528670528136255	6.180850092600137	31.628571632642927	30.44927049365759
17808	258	267	34.5	5312.44528601489	5020.123387835035	5298.025690325804	5733.224080606813	1105.3788534509144	1034.0760477574	1090.631235895766	1212.3547068922255	1892.7590928839184	1781.1404363556148	1878.203580077178	2062.416642380795	0	0	0	0	0	0	0	0	0	0	0	0	False	1	67	52	0.9990747570991516	3.408164716043553	3.160086769443775	4.948910554994236	4.55839524934456
28021	507	154	35.25	11968.975609793804	11202.542481368744	12004.403596536067	13004.364891509404	2095.604697888388	1954.0505765483888	2104.700119593448	2272.666355338184	4075.206395359135	3817.738520695128	4116.062530232172	4383.389483097752	0	0	0	0	0	0	0	0	0	0	0	0	False	2	28	33	0.9957127571105956	9.0572056687888	8.406774900893508	12.58454335957206	11.683751781383771
27022	404	194	38.25	24415.819922290324	23272.286832790516	24590.25733186865	25945.85854935419	1727.5894558221896	1629.8216847621195	1722.1244987284638	1875.600768508675	3051.5556862806	2890.99947940887	3057.6316222264018	3282.7334887542384	0	0	0	0	0	0	0	0	0	0	0	0	False	2	16	11	0.989706575870514	19.620176140441448	18.649720822251528	9.003141450896113	8.441410480907532
14959	552	599	35.0	8627.95030830948	8273.29081576617	8563.910667236363	9186.438907656757	4758.16940274226	4581.889764496172	4744.284929905459	5033.433227365802	7798.761986181269	7533.012556976041	7769.389814206702	8273.151898899056	0	0	0	0	0	0	0	0	0	0	0	0	False	1	31	6	0.9963006377220154	6.2218563450094955	5.920875819088954	25.611984245180114	24.682218354779966
7549	317	614	38.5	27704.88466700368	26711.620463073104	27699.25059430712	29353.74139192366	2088.739070003178	2002.557910543527	2073.356560760941	2234.852248744633	3189.013015740736	3076.403851727034	3188.3544957162435	3379.8169002068066	0	0	0	0	0	0	0	0	0	0	0	0	False	0	97	64	0.9986948370933532	22.411429321207915	21.56849916210449	9.484057390018723	9.090076639205671
37558	444	389	35.75	8198.11968702544	7835.243017879232	8191.226458225783	8742.292738124155	4446.513117244611	4258.045443735059	4443.804863106785	4733.305872960185	8125.131980315236	7806.981582248742	8132.042274336616	8614.118935140512	0	0	0	0	0	0	0	0	0	0	0	0	True	2	149	49	0.9989209175109864	5.857082106138602	5.549128102311728	26.75384065143233	25.64074178599312
6131	166	648	35.0	3185.763196415491	3016.1515883196093	3155.4675065044826	3439.2286121292914	5045.6899613655805	4817.53785347814	5053.47521733278	5378.962838785133	8809.94209849116	8462.166310821594	8861.252979953744	9291.306472362005	0	0	0	0	0	0	0	0	0	0	0	0	False	0	78	85	0.9990184903144836	1.6033634707610624	1.4594231785082248	29.149755823047464	27.93300790434358
20022	368	652	35.75	13324.90596960907	12753.133826452857	13267.467439216574	14217.704801134783	1401.6292867730765	1335.8456766101633	1385.7103078095906	1512.9357080917853	1884.7721163484364	1800.7288780614572	1871.87859555715	2018.089677676958	0	0	0	0	0	0	0	0	0	0	0	0	False	1	92	79	0.9961579442024232	10.207911180383109	9.722678770220403	4.920966869951049	4.626928472533984
10637	354	313	39.25	32305.78840788556	31306.51405539721	32350.943901859504	33931.85639633644	829.497718486399	788.1286472991662	818.3221277581719	895.5450723343055	1180.016209910602	1126.664671944064	1168.6181680270165	1265.0850469552145	0	0	0	0	0	0	0	0	0	0	0	0	False	0	138	30	0.999320924282074	26.315970033511864	25.467939383058813	2.4552682423995065	2.268609552858661
2641	411	583	34.5	8768.964359715006	8354.635078194373	8770.294180426454	9358.85799142049	1708.4542153367922	1624.4447995338278	1702.497029706263	1839.587828288674	2538.4767801645307	2410.632158439557	2536.1102283498776	2727.543760426124	0	0	0	0	0	0	0	0	0	0	0	0	False	0	30	77	0.9979711174964904	6.341527421765007	5.989908340143693	7.208054750551259	6.760770371026985
21924	449	682	36.0	6052.631245559079	5751.603417770979	6015.936667672327	6525.1525240283445	7702.742762553426	7397.033397137284	7728.080630341705	8166.686828126707	11117.734594432144	10693.50089257656	11152.332819700045	11775.098995466478	0	0	0	0	0	0	0	0	0	0	0	0	False	1	114	87	0.9971327781677246	4.036320916756	3.7808547137378588	37.223928366952734	35.73968049209127
35833	348	568	34.5	21060.38887517205	20418.258404673623	21045.75942972993	22089.10300403327	3174.016501328404	3046.140355634866	3148.2815471583936	3393.668000187986	5113.818427481774	4926.849037804943	5081.770076121808	5441.330193437979	0	0	0	0	0	0	0	0	0	0	0	0	False	2	128	51	0.9953032732009888	16.772601431501602	16.227659675299716	16.21828979400397	15.564148178007486
4647	441	99	35.75	10887.03950676882	10270.49477746211	10752.68409215605	11924.908078210392	2293.002001083556	2174.159053618082	2271.1698912424763	2494.866967589321	4251.160878535106	4064.678380196507	4226.018448706301	4560.84098969902	0	0	0	0	0	0	0	0	0	0	0	0	False	0	60	25	0.9985324144363404	8.139024415650303	7.615795908358594	13.200147604553017	12.547709453959913
18072	38	516	33.0	12595.568855350037	12127.254427882	12498.654178240104	13404.235156701188	1215.503295898753	1138.305259136965	1192.4576110372916	1333.3084562931117	1942.035942613048	1840.0501805559368	1916.285454502524	2099.8447171814005	0	0	0	0	0	0	0	0	0	0	0	0	False	1	70	15	0.9961076378822328	9.588961813910853	9.19152842882165	5.12131331123548	4.7645001916334815
15784	523	584	38.75	18155.449861011715	17216.688356709084	18258.579438448163	19450.872886394904	4679.400614579511	4448.196225990089	4688.419451876915	5025.960872739705	7772.1234540998275	7412.873618069238	7805.548824726548	8333.849004557047	0	0	0	0	0	0	0	0	0	0	0	0	False	1	44	44	0.9959917068481444	14.307335195487056	13.510658559954848	25.518785179527455	24.261893510288388
27282	76	463	38.75	29315.46639899073	28113.95940127869	29515.205581154554	31009.219926849568	1022.3790487037456	959.4913712252666	1006.7619399959336	1124.7450184816616	1598.2001150131937	1514.266454720067	1590.2029875920348	1727.8731316615635	0	0	0	0	0	0	0	0	0	0	0	0	False	2	19	46	0.9982304573059082	23.778243820533017	22.75858914986487	3.9183499582908206	3.624694936602265
37244	645	558	35.75	4389.043889146903	4148.646927270935	4362.715613525092	4761.785729747036	1160.9489727682508	1098.6629029889905	1146.3432088837037	1259.060835649388	1638.2296356312045	1537.8386973093873	1621.467373474183	1797.3645437678535	0	0	0	0	0	0	0	0	0	0	0	0	False	2	145	84	0.9979892373085022	2.6245233814438613	2.4205113486733203	4.058399489125199	3.707166109486186
36990	358	372	35.0	3496.90662337337	3309.21432290775	3471.980789627912	3779.269205521712	1124.314301330562	1064.0888020347693	1107.4787983787048	1221.1809198158508	1740.251886571524	1651.968474950657	1721.9025223489782	1878.424531537807	0	0	0	0	0	0	0	0	0	0	0	0	False	2	142	71	0.9990163445472716	1.8674142412929293	1.7081298333097426	4.4153402707849745	4.106466964608092
28528	307	197	33.0	1617.5251803746055	1517.2971151793122	1583.0760370010837	1786.133949068957	5704.683754763251	5531.07615175153	5697.785162003176	5962.591400792495	11107.0876554269	10821.571459009469	11096.327294095769	11563.946867440827	0	0	0	0	0	0	0	0	0	0	0	0	False	2	34	30	0.9853560328483582	0.27248381644324937	0.18742562285551176	37.186678387700276	36.18775537447074
6473	102	75	39.25	28763.80245018108	27066.98085598646	28175.403156464457	31579.933845087387	1223.4750219625976	1117.6839190301723	1184.4846646953629	1392.6775355755185	2002.8768570060436	1858.868666322234	1952.6181158812612	2231.383733440569	0	0	0	0	0	0	0	0	0	0	0	0	False	0	83	1	0.999305248260498	23.310076158493477	21.87007450464895	5.3341747541087114	4.8303396036947275
33011	99	83	35.25	19363.967847462965	18203.96735234261	19005.983776031764	21369.55041340496	1129.2202722245836	1031.5449119412658	1093.461369916629	1291.0500051295894	1838.4347797210316	1704.089251927807	1794.406698174473	2059.546120791742	0	0	0	0	0	0	0	0	0	0	0	0	False	2	95	1	0.9910542368888856	15.332939716990484	14.34850939317284	4.758848459473189	4.288819644572208
1460	360	758	37.25	27909.606648310222	26770.52984756005	27965.253956153065	29609.407210647478	2702.3597966927277	2564.6095514349536	2673.938707904874	2938.393411475935	3853.8552673392846	3690.710441079605	3838.92080341784	4146.804523877825	0	0	0	0	0	0	0	0	0	0	0	0	False	0	15	73	0.9971908926963806	22.58516590769901	21.61849240321976	11.810111861261978	11.239324201980248
11161	125	66	36.0	4144.628905775881	3794.173713880889	4043.4774828494415	4742.79440962242	2538.112618621557	2328.6281838554683	2490.9181817406807	2880.066813041745	4799.604883389141	4449.475031526198	4737.851981189974	5385.576655661265	0	0	0	0	0	0	0	0	0	0	0	0	False	0	145	18	0.9981659054756165	2.4171014689205785	2.11968890789838	15.11896462716246	13.893980647153157
12871	484	517	37.0	14489.078025011886	13716.735100932396	14533.11455741911	15527.677265089656	4735.35765124062	4473.01751292188	4771.966268823785	5088.111107883533	8242.73989264802	7823.134814054503	8311.39579717241	8842.530886824134	0	0	0	0	0	0	0	0	0	0	0	0	False	1	7	51	0.996376931667328	11.19588168410323	10.540435588995354	27.165310304086777	25.69725639073805
8675	294	461	34.75	3693.462609550931	3521.5568443852067	3657.818263861725	3968.872351354104	4844.243845909205	4663.668770608144	4849.848570162847	5116.773785126395	8642.482409658398	8343.35984900651	8664.251688269253	9097.444803742072	0	0	0	0	0	0	0	0	0	0	0	0	False	0	112	32	0.9942374229431152	2.0342207848547895	1.888333564306098	28.563871943035497	27.517344939101662
15968	182	611	34.75	5069.7482752012165	4798.70698087998	5058.35929018565	5449.157582770154	6170.52489835551	5891.012989872423	6180.475931759429	6568.015551336821	10504.378949819607	10048.310468645312	10523.774461347097	11157.40025597546	0	0	0	0	0	0	0	0	0	0	0	0	False	1	46	61	0.9955657124519348	3.2022007548643034	2.972182517579909	35.07800783289684	33.48238100972502
13183	716	727	35.0	25993.193386695068	24799.634339010958	25875.476080817967	27891.929446531805	2813.092770340505	2660.5248465878976	2786.1755192730266	3063.1431807078698	3925.9060055016794	3722.918196856233	3916.123016540423	4264.903094191189	0	0	0	0	0	0	0	0	0	0	0	0	False	1	10	97	0.996953010559082	20.958808560752797	19.94589888980887	12.062192623662462	11.352008066690718
36378	330	631	35.0	11607.827441799054	11102.388822360545	11549.956244062794	12390.0090135955	1676.7536523282342	1605.700124586734	1659.9467498263048	1800.081121925373	2451.021730516061	2352.319134701094	2441.1062878096222	2609.029629051852	0	0	0	0	0	0	0	0	0	0	0	0	False	2	134	87	0.9965510368347168	8.75071855136017	8.321779851853693	6.9020795981320076	6.556753148486698
28249	101	676	34.25	7976.176776741417	7582.154541246241	7985.383286237034	8530.953498420235	1523.570088741609	1447.1201921399154	1512.421378266908	1643.0863142906437	2572.1331519311807	2462.361589891308	2568.815828584928	2746.554654942573	0	0	0	0	0	0	0	0	0	0	0	0	False	2	30	98	0.9990919828414916	5.668731039083874	5.334345460360804	7.325806824588986	6.941753867538987
33573	486	163	34.75	10224.175808962267	9812.425153908487	10166.748274683656	10911.057813584015	2129.9381361535543	2048.9668413455624	2119.5176563550003	2259.2856357787373	4071.147209017272	3928.457136575344	4054.0681799121808	4315.178588888834	0	0	0	0	0	0	0	0	0	0	0	0	False	2	102	5	0.9958715438842772	7.576487479309631	7.227056739933382	12.57034166207555	12.071118154232092
20073	361	234	35.5	10837.917427966651	10304.00534195457	10874.593434242715	11549.91950431962	1099.174502148185	1031.9124616887732	1087.1549235290795	1201.9382657538315	1765.3873092944225	1666.315569519543	1755.9548916733122	1916.5147343837932	0	0	0	0	0	0	0	0	0	0	0	0	False	1	93	48	0.9977651834487916	8.09733713694203	7.644234530577631	4.503280473548278	4.156662516095783
14682	420	197	34.0	12310.444952329331	11667.849169976456	12351.321166950922	13164.011477067106	2688.389449917416	2518.4824828404426	2683.978960535956	2905.1739692781	5030.726380773212	4743.243368199196	5045.409004682695	5404.191517299918	0	0	0	0	0	0	0	0	0	0	0	0	False	1	28	35	0.9987545609474182	9.346992420484256	8.80165577902027	15.927579288908229	14.921775062121432
27770	466	639	34.25	16829.162097904555	16223.31781219035	16747.65079190774	17826.579304029194	4427.737406207157	4290.038112226503	4405.274668150711	4682.356090646787	6828.359209745869	6609.129385559578	6793.232312123376	7231.494556299747	0	0	0	0	0	0	0	0	0	0	0	0	False	2	25	39	0.9950484037399292	13.181785768910736	12.66763815528681	22.21687854663705	21.449868761154416
4944	217	574	35.75	14968.40599029238	14158.765009657243	15075.062786814846	16006.532549196068	1010.963032158757	947.1468822081414	995.2933287328405	1111.1667132356365	1472.3404971299826	1387.733456565952	1460.798546394555	1605.7574962599729	0	0	0	0	0	0	0	0	0	0	0	0	False	0	63	83	0.9970409870147704	11.602661669164332	10.915562710072951	3.4780104247814703	3.181999477027421
27190	412	325	37.5	23761.392908690497	23027.75587378948	23768.07710854042	24954.776374654943	2553.1789373766137	2464.48247979821	2547.048687986173	2694.68824829104	4552.195177588769	4409.99783159527	4551.966342762975	4787.572959716629	0	0	0	0	0	0	0	0	0	0	0	0	False	2	18	32	0.9975460171699524	19.06479896635994	18.442200487419385	14.253363123915296	13.755863496519737
24759	554	637	36.25	9134.130320835437	8650.701937293159	9096.23349779397	9896.413200416651	3896.612513043004	3717.17609280217	3886.7337731742655	4184.436102788243	6056.447388886311	5766.837527835649	6074.636835502939	6488.070293426136	0	0	0	0	0	0	0	0	0	0	0	0	False	1	147	28	0.9976493716239928	6.651424225141517	6.241164434602559	19.516224462154952	18.502979123740747
6759	597	359	34.0	1280.1750975934674	1171.3659143858015	1245.8635814163845	1456.5739841720151	6477.250734473793	6155.7290513506605	6496.526237886925	6924.884372876295	12784.47326226709	12228.07148374081	12839.409117557503	13605.518094810715	0	0	0	0	0	0	0	0	0	0	0	0	False	0	87	3	0.99323570728302	-0.013807140008186072	-0.10614766909420371	43.05527395515778	41.10861541828392
18709	172	634	36.25	21027.117484176222	20147.09737069606	21118.96179292945	22267.28055486352	1883.2403928396573	1794.1769254177948	1867.442706332172	2028.1993486222984	3060.171439519242	2932.528348956051	3052.5291615281344	3254.5105827105426	0	0	0	0	0	0	0	0	0	0	0	0	False	1	76	92	0.9964180588722228	16.744365783025877	15.997539821378824	9.033285009455584	8.586705718181692
4633	444	758	35.0	15020.178189756549	14435.084278579665	14965.027894892444	15949.949413016697	3246.8800262850896	3122.877672556749	3221.7666023952333	3456.134797472407	4661.0077278188	4498.911745622554	4636.4568671905645	4949.464082064932	0	0	0	0	0	0	0	0	0	0	0	0	False	0	59	108	0.9970698952674866	11.64659796341391	11.150060081864272	14.634060828342745	14.066942713855317
10655	579	519	39.0	32318.139957163206	31475.45269345134	32185.34349259683	33810.5957615163	942.5936261338636	888.1436016780602	923.6013242910136	1033.6470162382625	1313.4749390884283	1236.9888138906929	1288.2585815697037	1438.488979086772	0	0	0	0	0	0	0	0	0	0	0	0	False	0	138	50	0.998978853225708	26.326452132188713	25.611308561662213	2.922194453819015	2.6545957970301384
36366	371	189	36.25	8443.779968224344	7980.997706219031	8450.97723975799	9071.472983178768	1312.2762957149123	1240.8759809872126	1304.412416783763	1415.272595261581	2226.0487850508966	2105.848861371939	2231.4248858904643	2388.142110274425	0	0	0	0	0	0	0	0	0	0	0	0	False	2	134	75	0.9941614270210266	6.065560836265936	5.672822303860668	6.114976605730745	5.694438396487445
5405	473	567	34.75	3557.676703824374	3365.234502319828	3525.093954233684	3861.634358312368	3478.1983726679164	3326.8000861504743	3473.6273767211346	3704.908038914838	5741.699355061425	5510.751850650618	5743.43139220453	6126.409338160874	0	0	0	0	0	0	0	0	0	0	0	0	False	0	69	73	0.9952651262283324	1.9189865554673284	1.7556711607410145	18.415029299493302	17.607023379343683
34350	376	270	37.0	12465.542815278584	11913.808774981362	12454.015850476248	13284.443418681456	4154.939917896377	3973.111289228235	4160.977796664644	4404.016396698714	7785.312894367415	7495.001385556163	7813.3602497095135	8230.927435724725	0	0	0	0	0	0	0	0	0	0	0	0	False	2	111	26	0.9939456582069396	9.478615674171502	9.010388529238552	25.564930496606586	24.549230333898603
18788	117	574	35.0	13262.994262968248	12809.116821210093	13212.545043585602	14006.944703346831	3295.315616807651	3183.511426015533	3278.9827334306488	3475.865828526513	5757.005338031447	5587.81545202345	5743.233686981026	6049.554772119631	0	0	0	0	0	0	0	0	0	0	0	0	False	1	77	75	0.9950356483459472	10.1553700291742	9.770188541025657	18.468579671838906	17.87664242673784
34521	191	133	34.25	1879.099474475907	1758.5134725056412	1845.169296586497	2068.2903658347614	3926.28902991091	3774.987575994337	3921.4877504955175	4164.773386417566	7995.206347568108	7667.581391040918	8015.801370498278	8445.676817845631	0	0	0	0	0	0	0	0	0	0	0	0	False	2	113	38	0.9849322438240052	0.49446791742227464	0.3921330326814302	26.29927552977539	25.153028441554664
7622	420	611	37.75	28751.727595102115	27854.220362245476	28650.890170438783	30351.47969973724	2341.470889566845	2261.77082894182	2327.880961385517	2476.7141905360354	3505.3245618590727	3397.0428509650683	3494.986936856187	3689.0558690721496	0	0	0	0	0	0	0	0	0	0	0	0	False	0	98	60	0.9982556104660034	23.299828875371237	22.538162531618454	10.590722744672952	10.211882264584219
24455	144	83	34.5	4263.648152735179	3973.459854086306	4190.942382659461	4745.225571235015	3435.430838552509	3249.059373507679	3397.600111473394	3730.2751961590034	6761.499697179569	6435.550431080059	6713.776154914101	7292.503366516935	0	0	0	0	0	0	0	0	0	0	0	0	False	1	144	20	0.997408092021942	2.5181067325541227	2.2718394576618293	21.982960097898186	20.842575674395825
18719	95	733	35.75	20367.174426331047	19489.915612491688	20375.957188096923	21678.883162685182	1795.9028601271436	1699.9805209921851	1774.9000485164836	1939.915226835632	3162.9945934246057	3029.597172389635	3147.792907329825	3377.352386183997	0	0	0	0	0	0	0	0	0	0	0	0	False	1	76	103	0.9945939183235168	16.18430743747463	15.439824843016634	9.393027875246437	8.926316159941564
760	257	110	35.75	13372.923476704147	12632.658217152511	13312.43791801384	14508.333678472214	2124.9227346308267	1998.8195061486435	2097.1191150750064	2331.1874012405856	4051.7035475377775	3846.504803023044	4034.803983053663	4383.723382991653	0	0	0	0	0	0	0	0	0	0	0	0	False	0	7	61	0.9978730082511902	10.248661068212783	9.620437569829052	12.50231497512391	11.784395113646442
11585	560	321	36.5	7679.3098428064195	7349.322066913188	7650.215118565267	8227.519247764041	4904.622004552481	4724.523638875993	4903.257822686499	5179.334573778788	9797.033550609634	9428.655876622048	9797.25206523159	10374.012393167875	0	0	0	0	0	0	0	0	0	0	0	0	False	0	150	21	0.9960683584213256	5.416795963940601	5.136753003230714	32.60324946038113	31.31442262420343
400	702	680	33.0	16495.98622700633	15437.815761009664	16576.640409483673	17791.267048419464	5598.339960971925	5243.411502374554	5616.891138752039	6106.539590755508	8337.806782883108	7723.953809400785	8403.071652259168	9121.726363567004	0	0	0	0	0	0	0	0	0	0	0	0	False	0	3	120	0.9993299841880798	12.899037242633138	12.00102461343397	27.497916669832684	25.350256153038835
31328	309	179	35.0	10667.159303498313	10280.30304831956	10629.14753754988	11281.099686013757	1990.8212598183268	1907.769014243685	1978.9065747011011	2120.76948608986	3707.398145168448	3561.4639048559043	3697.4773797235744	3928.375547752156	0	0	0	0	0	0	0	0	0	0	0	0	False	2	72	30	0.997749090194702	7.952423857618457	7.624119662785343	11.297708741496661	10.787135005591184
20369	425	303	37.75	27353.829160767888	26550.40922359862	27352.37769436133	28696.305952252595	1911.039863098459	1838.731718782692	1900.4667596675265	2023.8562930369496	3329.654321325748	3217.761021163069	3317.080066366685	3512.412216919128	0	0	0	0	0	0	0	0	0	0	0	0	False	1	97	25	0.999151885509491	22.113507305540317	21.43168781301757	9.976112966978416	9.584636777672204
21052	346	193	37.25	19326.11902715091	18475.06935419532	19401.710583950586	20508.21762622109	2788.3493947772554	2675.294796599279	2794.1222780542707	2955.3714690134298	5220.835097790476	5015.614037391162	5242.674381625145	5521.985080063249	0	0	0	0	0	0	0	0	0	0	0	0	False	1	105	20	0.994404911994934	15.300819449290042	14.578579149689437	16.5927043319949	15.874706394909296
20829	471	293	36.0	12318.56989530085	11832.748014876226	12295.075341131158	13058.29288476561	2474.3230551994	2356.559925432185	2465.6649137816344	2643.9811339223907	4587.915833922108	4398.139674824382	4586.556418915722	4870.203073827909	0	0	0	0	0	0	0	0	0	0	0	0	False	1	102	68	0.9966734647750854	9.35388762464503	8.941596601429138	14.378337419968425	13.714375882711638
29325	488	487	34.25	4876.1130483192765	4655.95129756933	4852.406036411768	5222.355239857411	6913.968223416745	6643.0169006943415	6941.50174229747	7285.523528082911	12180.643456300237	11709.707441558385	12190.51186730155	12898.379040642218	0	0	0	0	0	0	0	0	0	0	0	0	False	2	48	13	0.9984155297279358	3.0378729033644523	2.851033411058423	40.94268105562099	39.29503784382762
15904	159	646	36.5	9572.50901700266	9229.03293034627	9534.653021317465	10141.801295204425	5180.929729327965	5001.31773360844	5156.314634617392	5493.007535795851	9068.127574132252	8828.589986430083	9063.40195488868	9492.987928087128	0	0	0	0	0	0	0	0	0	0	0	0	False	1	45	92	0.9964835047721864	7.023452757575791	6.731962989568679	30.053058040349473	29.214998371960807
18473	649	189	35.75	13478.07143790238	12828.604034523149	13481.03231960138	14454.154775743884	2014.9657032970867	1904.768515877252	2003.975257969342	2183.4523208127084	4000.247024560374	3782.081668895961	3988.384053035368	4332.781541413315	0	0	0	0	0	0	0	0	0	0	0	0	False	1	74	43	0.9978674054145812	10.337894514169546	9.786726295787636	12.322286291540044	11.559000715460252
12835	243	191	35.25	13115.430327464775	12491.974131370938	13105.066019715798	14004.027979470908	3259.7681815405736	3123.970753359607	3256.101963049871	3462.8044546089973	6496.468590208081	6216.403774798231	6519.751577734133	6869.980376478678	0	0	0	0	0	0	0	0	0	0	0	0	False	1	7	15	0.9975795149803162	10.030140416408889	9.501046517235084	21.05570737004083	20.07585686481849
8183	585	753	35.75	16300.571028648406	15349.9739804057	16094.03210034725	17873.83765669401	5551.4890117332425	5268.572475366405	5495.2774282874925	6024.531611778162	8501.776226903396	8053.578888637156	8373.429050156696	9318.95977861672	0	0	0	0	0	0	0	0	0	0	0	0	False	0	105	74	0.9962399005889891	12.733198824625893	11.926477996524374	28.071589383162223	26.50350098299384
15878	443	602	37.5	11423.134081737086	10882.979231131654	11456.083052534434	12206.127124377406	5982.373938930234	5767.674483788643	5998.611011798278	6310.875038964317	9538.947765956316	9208.503923591872	9569.472517452668	10061.87805850998	0	0	0	0	0	0	0	0	0	0	0	0	False	1	45	55	0.9972567558288574	8.593979183560238	8.13557867706907	31.70029602757243	30.54418662691608
38056	304	346	38.0	15809.3244477609	15243.923726086936	15787.853443870486	16715.559259216345	3169.793995853844	3049.038325457569	3152.9437003920125	3370.8303190353136	5871.689967143069	5676.225395810369	5864.684449188721	6195.096621821122	0	0	0	0	0	0	0	0	0	0	0	0	False	2	156	30	0.9974247813224792	12.316304148518688	11.836478822697183	18.86982176150237	18.185958425463056
27246	121	142	38.0	23735.078080345334	22901.03402387249	23690.56823365435	25176.48846709228	1574.4833920179428	1481.6185918653612	1548.8450192257371	1724.3611159783998	2923.1771033749446	2792.694712854449	2900.471279401876	3135.2277193546142	0	0	0	0	0	0	0	0	0	0	0	0	False	2	19	9	0.9991589188575744	19.042466980211653	18.33465843698637	8.553988924771938	8.097475899074563
5374	325	266	34.0	960.529624349334	878.2373350237799	933.6670040341656	1091.4866406714489	2456.5726083665068	2317.233684183973	2456.8441717603014	2646.6747507435803	4544.268526337073	4311.403844961104	4561.499422619222	4860.549863029369	0	0	0	0	0	0	0	0	0	0	0	0	False	0	69	40	0.9088157415390016	-0.2850731420971924	-0.3549102028305547	14.225630496300758	13.41091703305914
6537	125	649	38.5	26459.35190790167	25599.15883858072	26522.60659278528	27805.60327215344	1626.605057757915	1559.4420873952593	1612.9237465651404	1740.1621304113737	2699.323583015984	2606.151775263389	2693.373822030842	2858.0086522464626	0	0	0	0	0	0	0	0	0	0	0	0	False	0	83	67	0.999512255191803	21.35441234360649	20.624412532968943	7.770802415968469	7.444826292315601
30223	534	276	36.75	18027.6711081593	17093.390427027545	18113.51072803422	19277.63279235398	1866.3524707379763	1768.3321381455253	1871.3620754912424	2000.7891051781792	3505.692085647054	3333.627656043641	3534.513490793982	3741.514141784691	0	0	0	0	0	0	0	0	0	0	0	0	False	2	58	48	0.993178367614746	14.198896208110185	13.406022207338594	10.592008584055552	9.99001429915771
17480	347	724	34.0	9270.532954639844	8798.371576384145	9272.974010498943	9938.546997374966	2325.822341058306	2189.1933432353862	2305.9075430820567	2535.9585129298093	3307.565566862156	3128.7450684287437	3303.0153282286583	3573.8391081184973	0	0	0	0	0	0	0	0	0	0	0	0	False	1	63	116	0.9987716674804688	6.767181838634364	6.366483752344135	9.898832009035846	9.273200561980723
18049	124	706	34.0	4502.142871901208	4276.075462053453	4472.1749517190765	4850.646269623712	2657.814559534543	2542.680089971496	2658.2143611205274	2830.469576380107	4744.30827775434	4546.8896375679615	4763.702027905977	5013.4635543940685	0	0	0	0	0	0	0	0	0	0	0	0	False	1	69	110	0.9927167892456056	2.720504433766356	2.528653124721913	14.925500814548052	14.234800863381933
13625	749	710	37.75	36009.3078128359	34114.15325111151	36197.4233390634	38650.22867310271	1608.183524946503	1506.9692732603908	1590.1660122424937	1765.2218812681176	1990.601134657775	1857.347941038101	1980.182627133516	2194.4200669564057	0	0	0	0	0	0	0	0	0	0	0	0	False	1	15	67	0.996947705745697	29.45894869810452	27.85063247174872	5.291226221900844	4.825019108737938
121	454	171	36.25	14653.197282065668	14022.47195466048	14626.239056021412	15594.827610581468	2538.1828931865484	2424.805000242047	2528.005142341598	2716.173917773072	4748.433281865088	4550.236449040666	4747.870832642667	5042.45143598753	0	0	0	0	0	0	0	0	0	0	0	0	False	0	1	40	0.9931268095970154	11.335160912039596	10.79989809024825	14.9399327857903	14.246510206119664
36381	79	699	36.0	13495.298268459404	12950.221384953104	13460.899034581324	14368.07048107849	1363.964451028202	1283.2219122375018	1347.5655859108674	1486.6265985350324	2313.6558809262224	2204.378495467284	2303.345259719749	2481.5042836986904	0	0	0	0	0	0	0	0	0	0	0	0	False	2	134	90	0.9954900741577148	10.35251400308782	9.889936430756745	6.421483715625568	6.039159712538562
1562	104	249	39.25	27515.45446945985	26615.83552096832	27583.526854384843	28990.02170457924	861.1626709206976	803.9714864906867	843.5715445155602	953.9660878938724	1384.71745124735	1312.800562431325	1368.077543323608	1502.995528480694	0	0	0	0	0	0	0	0	0	0	0	0	False	0	17	24	0.9983518719673156	22.25067005300643	21.4872116092373	3.171447511294557	2.919835041740758
23000	502	63	38.25	21030.47097492544	19076.41597801215	20509.032498917302	24211.290728053937	2376.462221538949	2139.2132667322007	2289.2414446598827	2840.0329654802986	4536.904089710653	4120.311062075551	4388.032776842059	5370.390334426089	0	0	0	0	0	0	0	0	0	0	0	0	False	1	127	1	0.9986345767974854	16.747211711107855	15.088909838426973	14.199864864375463	12.74234908181278
19551	230	181	32.5	1382.2342285840796	1288.0083166773843	1354.029370851743	1535.0420918618686	5314.833485124018	5096.718565377468	5326.0839482156325	5601.0515740223445	10707.998410131546	10295.004857020487	10758.536918274149	11218.698668447323	0	0	0	0	0	0	0	0	0	0	0	0	False	1	87	23	0.9772897958755492	0.07280498110061706	-0.007159506294448049	35.790402321893175	34.345479863221456
27226	414	656	37.75	26234.45512059373	25287.95270815054	26181.064211999597	27829.460855406636	3138.046324396688	3028.241057351041	3127.604729147411	3329.552146606386	4595.101804302357	4438.583459098057	4594.792103648234	4856.5704498159785	0	0	0	0	0	0	0	0	0	0	0	0	False	2	18	68	0.9957685470581056	21.163554479246585	20.360308549356738	14.40347865985354	13.855874779656867
29127	603	416	33.5	3508.272299933272	3340.4322177123204	3457.202037652667	3781.2613364070367	6636.855820831299	6467.492249316833	6637.442700111036	6912.798474483418	12886.542818566217	12591.185417961437	12884.759372044424	13429.176827874357	0	0	0	0	0	0	0	0	0	0	0	0	False	2	45	41	0.9749346375465392	1.8770596825693227	1.7346227894943689	43.41238024200484	42.3790262386459
3680	100	439	35.25	7250.7096035017075	6906.75919501639	7259.327521036273	7752.121528227713	5200.821416972804	4963.157655150674	5223.22871701782	5521.536267852879	9709.570815584246	9271.973513216852	9741.281604673426	10336.29142091221	0	0	0	0	0	0	0	0	0	0	0	0	False	0	48	56	0.99837726354599	5.053065884391557	4.76117358483932	32.29724741947021	30.766244900709882
2173	519	132	38.25	13928.618225504964	13139.795028073046	13979.086242603298	15071.341392914215	3057.621195408572	2861.871024811542	3090.814004878752	3287.4869256667503	6160.675985751144	5749.79039725412	6244.141451791186	6643.635192790714	0	0	0	0	0	0	0	0	0	0	0	0	False	0	25	8	0.9947607517242432	10.720249454430666	10.050817433539844	19.880884489681673	18.443337074494192
30444	214	763	33.5	6743.703569567584	6436.598650123216	6690.902728485069	7246.094582052942	3759.167689709267	3555.101775308952	3721.3819831062488	4065.165122025475	6449.821306010519	6157.415470227448	6431.417410111397	6905.05881675755	0	0	0	0	0	0	0	0	0	0	0	0	False	2	60	105	0.9987578392028807	4.622797004108463	4.362173498716559	20.892504559572327	19.86947706680171
9921	232	241	39.0	23626.65567119854	22632.502167901934	23784.15564077756	25065.026646709543	1648.0407405493388	1561.641823206108	1639.0194761370226	1792.4909015648548	3044.511020954172	2892.8279416832684	3048.750904283829	3282.4628498892807	0	0	0	0	0	0	0	0	0	0	0	0	False	0	129	16	0.998870015144348	18.95045468556656	18.10676982569658	8.978494588814844	8.447807641795904
11282	624	297	35.0	4023.5842089613016	3803.177022800074	3980.670981442358	4366.8578747274105	873.5318742548457	813.3424897882062	853.9032246961483	970.9119919849128	1373.9482079687198	1279.0113084656975	1349.4369911965805	1525.2183209565749	0	0	0	0	0	0	0	0	0	0	0	0	False	0	146	48	0.9967195391654968	2.3143773144199185	2.127329534218824	3.1337696314366896	2.801618058572576
23566	391	623	34.75	9970.35533837528	9542.692897563484	9953.507603531016	10608.459607690818	1676.4246804951504	1605.5417566708866	1663.4307053272669	1791.1483595906611	2394.228509467698	2302.363378643373	2389.345884334516	2542.624793842942	0	0	0	0	0	0	0	0	0	0	0	0	False	1	133	95	0.9990097880363464	7.361083633274575	6.998149413104849	6.703379642709169	6.381975132403924
35204	349	95	36.0	6104.874785471817	5733.096393589194	6004.085102429457	6738.073929712037	3694.2007697886897	3540.0615231267097	3664.996261859869	3971.623377012552	7080.315463146594	6807.014875717428	7036.395613186983	7581.617982280472	0	0	0	0	0	0	0	0	0	0	0	0	False	2	121	36	0.996850609779358	4.080657212412788	3.765148793020743	23.098386856873535	22.142202059871675
36779	468	176	36.5	19871.82267536872	19141.516809753663	19889.226882082465	20992.11107089305	778.9531870743546	726.4293313452326	762.8239230602646	860.57303289208	1160.5598912954397	1089.7894793150317	1141.247630551592	1279.2710154308193	0	0	0	0	0	0	0	0	0	0	0	0	False	2	140	17	0.9919755458831788	15.763928923280215	15.144157429390669	2.38719727248158	2.1395959312266393
28917	87	472	33.5	1405.5369553799885	1308.0787096317654	1377.6001650170128	1554.867078952173	1207.0247806151765	1138.6452375965937	1190.227029073483	1314.014386574036	1963.9811640441417	1874.3706911945092	1951.273049285762	2103.3162655100355	0	0	0	0	0	0	0	0	0	0	0	0	False	2	38	45	0.9965029358863832	0.09258075790591112	0.009873161810731317	5.198092096442774	4.884575859258781
3443	626	94	38.5	10568.80501739244	9861.305362724075	10420.391222734126	11824.0655350281	3643.489373870063	3478.051704285845	3645.234967629286	3906.8853146462566	7802.847734446258	7436.754010358756	7825.862934650224	8353.17852915403	0	0	0	0	0	0	0	0	0	0	0	0	False	0	45	9	0.9972990155220032	7.868955840037989	7.26853875653167	25.626278873713876	24.345442793034064
11774	557	631	37.0	13901.78375465756	13206.242072479134	13836.554877753322	14979.308851534985	4035.298095730442	3860.40592224393	4028.1020547289527	4332.791396844191	6332.365419282147	6062.642469469163	6337.6821805679465	6783.252107068138	0	0	0	0	0	0	0	0	0	0	0	0	False	0	152	60	0.9916186928749084	10.69747647550789	10.107207483127386	20.481566792242607	19.537898919298442
17276	153	697	33.75	4789.345898198515	4562.776429584201	4756.321713312463	5152.055572408966	3283.013693903129	3155.7030242116984	3264.806299088152	3480.570605284363	5768.613132842024	5577.4922183462	5774.035059275792	6054.004987565419	0	0	0	0	0	0	0	0	0	0	0	0	False	1	61	101	0.9954729080200196	2.9642382678195314	2.7719608883757925	18.50919135522019	17.8405249811409
37766	156	368	38.25	15340.392142466568	14509.316916943091	15474.732647951989	16408.429000278073	3615.467051984377	3428.635072749252	3638.483513248378	3860.4865078202174	7009.219612190209	6659.64551820833	7084.794201350373	7457.460101504485	0	0	0	0	0	0	0	0	0	0	0	0	False	2	152	35	0.9921534657478333	11.91834640359414	11.213057348270063	22.849646916524797	21.626607342276515
14679	127	165	36.0	11623.466804160626	11135.75807458526	11617.258083791048	12367.629883059057	2632.8568021362994	2509.842223435588	2624.0271926204564	2820.3622530099547	5167.479325312864	4924.415407453437	5176.448271427222	5507.889991404644	0	0	0	0	0	0	0	0	0	0	0	0	False	1	28	32	0.9949596524238586	8.763990841000277	8.350098549915732	16.406030827355597	15.555633742068942
35391	444	281	37.5	19067.67064780633	18364.743177638677	19071.67513125239	20162.597993036543	3166.7877773794758	3013.7980831171403	3149.592683333008	3379.2405330945267	5968.883661753296	5739.786259846796	5962.231032388063	6318.042212589692	0	0	0	0	0	0	0	0	0	0	0	0	False	2	123	32	0.9966923594474792	15.081488144830614	14.484951229554843	19.20986908457967	18.408336037043146
25568	717	371	39.0	14977.918312175048	14450.738463109248	14933.802978131103	15870.448927108171	4675.576666768719	4482.040057717077	4637.586439985989	5001.964107549075	9252.49722743862	8907.291400838549	9205.105614100596	9854.195063679428	0	0	0	0	0	0	0	0	0	0	0	0	False	1	156	43	0.9993856549263	11.610734267538733	11.163344950284918	30.698104072552916	29.490347564100478
16901	496	738	35.75	23581.401313780163	22411.51624017342	23534.91686706014	25357.78497559837	2495.155966515042	2375.0981371196262	2484.2384936341264	2699.5620685235217	3497.7892392329104	3324.047450379156	3487.265056861906	3800.934773912642	0	0	0	0	0	0	0	0	0	0	0	0	False	1	57	111	0.9976631999015808	18.912049734952372	17.919230898508147	10.56435924138371	9.95649645313074
33242	422	605	36.75	33010.319993128964	32024.33656831284	32915.10373674687	34737.56976796453	1493.0870221101295	1438.6372635018542	1480.0765102448045	1581.535049210086	2116.61556311809	2046.1642407950524	2100.577740636324	2240.814397205745	0	0	0	0	0	0	0	0	0	0	0	0	False	2	97	68	0.9985947012901306	26.91386827538198	26.077116923763064	5.732107384396924	5.485622428152817
3437	200	86	38.25	14005.208624119392	13047.879954697695	13758.940839051576	15601.985804871656	3147.162013505745	2950.776769243347	3109.8073952777654	3478.107952800163	6194.147088546382	5863.465809131137	6134.362601126718	6792.809542520861	0	0	0	0	0	0	0	0	0	0	0	0	False	0	45	2	0.9976797103881836	10.785247625747395	9.97281403110403	19.997988371282325	18.841048260014052
9704	732	429	35.0	13682.47258598769	13182.040951494166	13593.48799017512	14558.627147261392	3484.941602995389	3330.8888846077325	3441.680894802604	3744.8976861803344	6475.358768573384	6213.410803190241	6431.888396377516	6910.698913340451	0	0	0	0	0	0	0	0	0	0	0	0	False	0	126	13	0.9924196004867554	10.511358826680418	10.08666928726609	20.9818513615178	20.065385486120263
29541	461	669	35.25	27901.892560594064	26750.389195961918	27944.30901818021	29533.562832552165	3111.412356511066	2996.728201702567	3097.530452601332	3310.1298573515	4519.900293012065	4363.288603916058	4511.485411852548	4787.888538820103	0	0	0	0	0	0	0	0	0	0	0	0	False	2	50	55	0.9962108135223388	22.578619374399825	21.60140011036467	14.140374425487495	13.592443967104574
1219	651	92	39.25	16581.605942755625	15421.700819568756	16449.447304116635	18465.628006947685	2801.749645052372	2617.3584036602383	2814.3108098438856	3049.613010920204	5905.322420244486	5528.216624650424	5964.749356310703	6397.300868190744	0	0	0	0	0	0	0	0	0	0	0	0	False	0	13	5	0.9925135970115662	12.971698112050705	11.987348725287621	18.98749015235348	17.668126619328547
29205	410	420	36.5	10772.83345586181	10392.856368688692	10736.956540337342	11384.470594682964	5428.610942754269	5256.036169584304	5438.203631599084	5701.394928751663	9593.632557575556	9312.921146391123	9603.116044895816	10071.374224173169	0	0	0	0	0	0	0	0	0	0	0	0	False	2	46	41	0.9930758476257324	8.042103853849458	7.719637640651586	31.89161931328284	30.909506591739344
32657	250	516	35.0	16880.894573909827	16354.24288324549	16822.40949772138	17754.121782847655	3869.0153652375175	3753.483303673696	3856.289767251402	4064.422502853568	6861.048013348653	6671.144549660719	6853.627823858469	7179.122330875136	0	0	0	0	0	0	0	0	0	0	0	0	False	2	90	29	0.9983580112457277	13.225688351987198	12.778747254495674	22.3312454323111	21.66683850005941
12972	269	331	35.25	15645.701864012188	14938.626036183025	15694.160048840478	16586.519166910934	3979.521861899343	3808.7543301502974	3983.316743641394	4214.273297656888	7595.926881232455	7289.950177406915	7642.112420561084	7993.928641720871	0	0	0	0	0	0	0	0	0	0	0	0	False	1	8	73	0.9964972138404846	12.177446420628742	11.57738901627283	24.902333945944658	23.83182665144222
8928	264	461	35.25	2421.3598574084967	2286.106548085576	2392.0461034255786	2630.0752140108634	6171.213727292952	5920.867129108691	6196.0634671009	6516.225062237207	11087.277782057028	10648.795180553456	11126.382497224124	11701.147436140249	0	0	0	0	0	0	0	0	0	0	0	0	False	0	115	60	0.994670569896698	0.9546552764875167	0.8398730331572185	37.11737045124473	35.583270575165216
7126	515	142	39.0	27157.281171837927	25878.889171287257	27272.612664968176	29002.631768719875	1026.5861452761785	966.5426429611048	1018.6512177676364	1117.9071860025983	1695.1860166783763	1601.6971701913385	1689.4410594108435	1836.930166070732	0	0	0	0	0	0	0	0	0	0	0	0	False	0	92	12	0.9985073804855348	21.94670754881439	20.861804691995	4.257670285290852	3.9305849521013823
25394	337	405	34.75	15951.473025443694	15443.508013384047	15892.605721700718	16783.85753586716	1214.1576190043306	1146.8978337301735	1195.3660456049354	1320.727474663534	1875.4199559223932	1786.4800942113982	1851.477846226719	2022.6292929998165	0	0	0	0	0	0	0	0	0	0	0	0	False	1	154	28	0.9958640933036804	12.436938036992995	12.005855323310163	4.888246875813376	4.577076876453082
[truncated: 35,440 more rows]
