# Supplementary material for: Phosphorylation tunes strain-specific protein condensation during rotavirus replication organelle assembly
Source: EMBO J. 2026 May 26;45(13):4733–65. doi: 10.1038/s44318-026-00814-z (PMC13324165; doi:10.1038/s44318-026-00814-z)
Supplement: Supplementary file 8 — Source data Fig. 6 [file 44318_2026_814_MOESM8_ESM.zip › Raw data/SClow/exp18_Output_df_11.csv]

Unnamed: 0	x	y	r	647_tot	5-25%_647	25-45%_647	90-100%_647	546_tot	5-25%_546	25-45%_546	90-100%_546	488_tot	5-25%_488	25-45%_488	90-100%_488	647_tot_CT	5-25%_647_CT	25-45%_647_CT	90-100%_647_CT	546_tot_CT	5-25%_546_CT	25-45%_546_CT	90-100%_546_CT	488_tot_CT	5-25%_488_CT	25-45%_488_CT	90-100%_488_CT	PS	Convex_hull_area	Aspect Ratio	Condensate_pixel_count	Entropy	tif	frame	droplet_id	647_conc_tot	546_conc_tot	488_conc_tot	signal_0_pv_cvt	546_conc_tot_CT	signal_1_pv_cvt
0	239	68	45.5	1.693123933	1.598667551	1.656949241	1.852108381	0.449148683	0.406681589	0.431858995	0.525603411	0.479093171	0.43823778	0.464260106	0.545029417	1.886260805	1.782738567	1.846515672	1.846515672	0.036628135	0.026771397	0.031274801	0.031274801	0.698476847	0.634076955	0.675277868	0.675277868	FALSE		0	0	0	5_C2	0	4	9.626991743	13.76853895	3.26463915	10.53475159	6.141851781	4.246018436
1	509	81	45.75	1.022053649	0.954071562	0.996071888	1.13378341	0.308189956	0.284899069	0.298073661	0.35089732	0.331014564	0.306920898	0.320853914	0.375994067	1.133583208	1.058433849	1.104977425	1.104977425	0.030771437	0.027343388	0.028893373	0.028893373	0.496903524	0.460114291	0.481128665	0.481128665	FALSE		0	0	0	5_C2	0	5	6.472903912	11.16249152	2.602232172	6.997102395	6.033573035	3.344311039
2	334	104	46	1.339571715	1.248153381	1.304751395	1.493929917	0.380316415	0.359427605	0.372636008	0.4156228	0.42749953	0.402759436	0.417345521	0.470220396	1.486517937	1.384534947	1.44776204	1.44776204	0.021026763	0.021645311	0.022034677	0.022034677	0.63984296	0.604160164	0.624936207	0.624936207	FALSE		0	0	0	5_C2	0	6	7.965266028	12.49596676	3.033842895	8.65592586	5.853413332	3.983728721
3	602	117	45.75	0.914072303	0.853963266	0.891663593	1.014921097	0.249903544	0.234732764	0.244889977	0.273217948	0.251264095	0.23360877	0.244866012	0.279732407	1.019235096	0.95234756	0.994277117	0.994277117	0.032211526	0.03212523	0.032696591	0.032696591	0.363793321	0.337832011	0.354445874	0.354445874	FALSE		0	0	0	5_C2	0	7	5.965382334	10.08489131	2.24548066	6.45965647	6.060197431	2.748862922
4	153	128	47.75	1.728712174	1.633688709	1.694572075	1.890174392	0.448215332	0.41703628	0.435554943	0.503635695	0.490146307	0.460301034	0.478983329	0.540405775	1.925789745	1.820284519	1.887936992	1.887936992	0.026356211	0.02033777	0.023034525	0.023034525	0.714927858	0.670403734	0.69813883	0.69813883	FALSE		0	0	0	5_C2	0	9	9.794259526	13.75128315	3.314083661	10.72054099	5.951944257	4.319609516
5	429	142	46.25	1.180245584	1.106353362	1.152398001	1.306908913	0.332222639	0.312055989	0.326015383	0.362207538	0.370197254	0.347670556	0.362365063	0.406305783	1.310495266	1.22836976	1.279465306	1.279465306	0.020051824	0.018987589	0.020597098	0.020597098	0.552118387	0.518722558	0.540716043	0.540716043	FALSE		0	0	0	5_C2	0	10	7.216419563	11.60680819	2.777509936	7.828604227	5.835388651	3.591306273
6	253	164	46.5	1.584815115	1.490394935	1.548335701	1.743719533	0.427015842	0.400354989	0.417425602	0.469226316	0.49956618	0.469059906	0.488427959	0.548314113	1.759413412	1.654680895	1.718871432	1.718871432	0.006159206	0.005076937	0.006011173	0.006011173	0.745824519	0.700051998	0.729306657	0.729306657	FALSE		0	0	0	5_C2	0	11	9.117931018	13.3593466	3.356222023	9.938557975	5.578541677	4.457820999
7	522	178	46.25	0.963420224	0.900167345	0.938791284	1.073129296	0.304519713	0.285772356	0.29727003	0.336951841	0.34830102	0.326413908	0.33971416	0.388031256	1.064163484	0.994177762	1.036920776	1.036920776	0.018374658	0.017748037	0.018224587	0.018224587	0.533702815	0.500427809	0.520630111	0.520630111	FALSE		0	0	0	5_C2	0	12	6.197321793	11.09463602	2.679560486	6.670823746	5.804381179	3.508927033
8	699	155	46	0.7105037	0.654447118	0.690596819	0.797844245	0.228618151	0.212649691	0.222388748	0.257776514	0.220983112	0.201849512	0.213155698	0.25541148	0.789140276	0.727084985	0.76722804	0.76722804	0.041965608	0.041877356	0.042077069	0.042077069	0.32899908	0.299983981	0.316836155	0.316836155	FALSE		0	0	0	5_C2	0	13	5.008592462	9.691366588	2.110023315	5.378191102	6.240531074	2.59321621
9	348	201	46.25	1.526425735	1.439951377	1.49331506	1.672771543	0.355324606	0.33482106	0.348071767	0.389253701	0.381551715	0.359965565	0.373103197	0.420498541	1.706640212	1.609952879	1.6696412	1.6696412	0.01763559	0.016242714	0.017824639	0.017824639	0.539026254	0.508542409	0.527024184	0.527024184	FALSE		0	0	0	5_C2	0	14	8.84349593	12.03391777	2.82830238	9.690519411	5.790717281	3.532740622
10	175	224	46.25	2.104946817	2.006623137	2.070415755	2.268485736	0.443602414	0.417087597	0.43328828	0.487562901	0.473130665	0.448193933	0.464175978	0.513341561	2.359877949	2.249989342	2.321309135	2.321309135	0.013950411	0.009431692	0.011495051	0.011495051	0.647851536	0.612483633	0.635075828	0.635075828	FALSE		0	0	0	5_C2	0	16	11.56259458	13.66599944	3.237966791	12.76079274	5.722585615	4.019553859
11	441	238	46	1.247595874	1.17640439	1.221225929	1.364202192	0.326114735	0.304281384	0.318767726	0.359853832	0.356270267	0.33198666	0.347781155	0.395251986	1.389518191	1.31070646	1.360264464	1.360264464	0.019940107	0.018263686	0.019715858	0.019715858	0.520522578	0.483702287	0.507794488	0.507794488	FALSE		0	0	0	5_C2	0	17	7.532971695	11.49388516	2.71520969	8.200018745	5.833323217	3.449967259
12	616	215	45.5	1.015435469	0.949065032	0.991080686	1.123993506	0.252032955	0.235052196	0.246370895	0.278080483	0.254470592	0.236165272	0.247918246	0.284247112	1.135242478	1.061243606	1.108068485	1.108068485	0.026949339	0.025816639	0.026990794	0.026990794	0.359747198	0.333222255	0.350310548	0.350310548	FALSE		0	0	0	5_C2	0	18	6.4417979	10.12425989	2.259824431	7.004901108	5.962910035	2.73076321
13	269	262	45.25	1.920561837	1.79495806	1.871944607	2.129115144	0.418794786	0.386518192	0.406214034	0.477202533	0.453966419	0.418562451	0.439963734	0.522415046	2.150466963	2.01051878	2.096333629	2.096333629	0.011644235	0.009877004	0.011075746	0.011075746	0.631211844	0.579642918	0.610713	0.610713	TRUE		0	0	0	5_C2	0	19	10.69596938	13.20735558	3.15223847	11.77654317	5.679948986	3.945118745
14	536	274	46.5	0.941496859	0.881340431	0.918901358	1.042325284	0.296900577	0.280919197	0.290978979	0.32393118	0.33472198	0.316405272	0.327658419	0.365830969	1.04063145	0.973769497	1.015539477	1.015539477	0.021107046	0.020661848	0.021145731	0.021145731	0.51138092	0.484233553	0.500853549	0.500853549	FALSE		0	0	0	5_C2	0	20	6.094280098	10.95377329	2.618816728	6.560221169	5.854897603	3.409073452
15	91	276	48.25	2.136977852	2.038933154	2.103224031	2.298474053	0.481410628	0.439901128	0.46524726	0.550845597	0.489421048	0.45134707	0.474938262	0.55250762	2.394688642	2.286709499	2.357681025	2.357681025	0.039045474	0.028441543	0.034456009	0.034456009	0.674075411	0.615030309	0.65127252	0.65127252	FALSE		0	0	0	5_C2	0	22	11.71314319	14.36499836	3.310839327	12.92440598	6.186543577	4.136862351
16	363	298	45.75	1.362169429	1.280564407	1.329202222	1.50619727	0.360486112	0.343299527	0.353666718	0.390273981	0.390713197	0.371556498	0.382753087	0.425173011	1.516916628	1.425526877	1.480023281	1.480023281	0.025022256	0.025045625	0.025305607	0.025305607	0.571429855	0.544847929	0.560293139	0.560293139	FALSE		0	0	0	5_C2	0	23	8.071477219	12.12934378	2.869284868	8.798802311	5.927282078	3.677693169
17	187	324	47.25	1.820489977	1.698759445	1.774759116	2.02184371	0.429745243	0.401626037	0.418675184	0.475862241	0.459033717	0.42897581	0.447449574	0.508929381	2.034941572	1.898794362	1.983830101	1.983830101	0.024299678	0.022859168	0.023450568	0.023450568	0.650027687	0.607707762	0.633603206	0.633603206	FALSE		0	0	0	5_C2	0	24	10.22562306	13.40980781	3.174906253	11.23356393	5.913923056	4.029288537
18	459	335	45.75	1.257459906	1.180830166	1.228457469	1.38614709	0.293309242	0.275825609	0.287754052	0.319132234	0.301454146	0.284764542	0.29572104	0.328376684	1.407475726	1.321500663	1.374865738	1.374865738	0.023862559	0.021657143	0.02369344	0.02369344	0.420885009	0.398262512	0.413373383	0.413373383	FALSE		0	0	0	5_C2	0	25	7.57933349	10.88737662	2.469998166	8.284420696	5.905841588	3.004253846
19	634	312	45.25	0.826501857	0.767852021	0.803130838	0.92726652	0.262863555	0.249729531	0.258191174	0.284479113	0.282411968	0.26497864	0.276324792	0.309980748	0.914910307	0.849671517	0.8888097	0.8888097	0.028517613	0.030242222	0.029182168	0.029182168	0.428349461	0.402646454	0.419654936	0.419654936	FALSE		0	0	0	5_C2	0	26	5.553793738	10.32449623	2.384815898	5.969321024	5.991904299	3.037644931
20	285	358	46	1.455480607	1.345249859	1.413002843	1.635326537	0.37625993	0.355147554	0.368801786	0.409891821	0.393042556	0.370823168	0.385275749	0.428251576	1.623784018	1.499893838	1.575946324	1.575946324	0.034414441	0.034064762	0.034416901	0.034416901	0.566584634	0.537261981	0.556717153	0.556717153	FALSE		0	0	0	5_C2	0	28	8.51004775	12.42097041	2.879704899	9.301088203	6.100924961	3.656018816
21	380	395	46.5	1.21507248	1.150683297	1.190831938	1.325135413	0.342047154	0.325801082	0.335836885	0.369459047	0.355442984	0.338809741	0.349375436	0.383726527	1.352271672	1.280345614	1.325170219	1.325170219	0.038107283	0.036471563	0.03726534	0.03726534	0.522183662	0.498476943	0.5136087	0.5136087	FALSE		0	0	0	5_C2	0	30	7.380108954	11.78844399	2.711508967	8.024956912	6.169198289	3.457397866
22	554	371	46.25	0.945855501	0.884448965	0.922159308	1.046811813	0.260170664	0.244639834	0.254155189	0.285837528	0.2730143	0.255416846	0.26593536	0.302571448	1.053100767	0.984716314	1.02674673	1.02674673	0.026069515	0.025650594	0.026081382	0.026081382	0.399870182	0.374138737	0.389421744	0.389421744	FALSE		0	0	0	5_C2	0	31	6.114766087	10.27471	2.342776868	6.618828027	5.946643823	2.910247239
23	108	403	47.75	1.952931383	1.845159562	1.913726536	2.138515175	0.502945018	0.46703941	0.488836135	0.561572678	0.525235909	0.490732234	0.512124489	0.579877731	2.17901598	2.059435317	2.135583068	2.135583068	0.045717901	0.038792942	0.042531751	0.042531751	0.756378429	0.704702946	0.73657234	0.73657234	FALSE		0	0	0	5_C2	0	32	10.84810902	14.76312656	3.471051622	11.91072599	6.309903528	4.505032302
24	207	419	45.25	1.834554907	1.705351211	1.781175095	2.045786764	0.444693543	0.417507556	0.43448229	0.489583936	0.446556482	0.416966802	0.435808688	0.494676128	2.052601593	1.907816317	1.99260567	1.99260567	0.047000055	0.046559081	0.046835054	0.046835054	0.626203284	0.585450171	0.612025348	0.612025348	FALSE		0	0	0	5_C2	0	33	10.29172944	13.68617225	3.119091252	11.31656754	6.333608014	3.92271372
25	301	456	46.25	1.330462015	1.256757055	1.301151791	1.453439239	0.353703798	0.3287277	0.345105609	0.392211197	0.353934236	0.327509529	0.343778787	0.397090896	1.484955889	1.403516928	1.452527406	1.452527406	0.044853853	0.041618364	0.044661558	0.044661558	0.508290307	0.467858992	0.492847223	0.492847223	FALSE		0	0	0	5_C2	0	35	7.922449656	12.00395224	2.704759817	8.648584102	6.293929003	3.395248068
26	476	432	45.25	1.113612336	1.048980168	1.089654493	1.217838931	0.309259875	0.290001603	0.302921327	0.339688465	0.31995598	0.299745091	0.31322013	0.351810821	1.240057649	1.168285331	1.213361659	1.213361659	0.034643973	0.03243876	0.034113172	0.034113172	0.468126569	0.438002771	0.458321119	0.458321119	FALSE		0	0	0	5_C2	0	36	6.903237587	11.18227221	2.552763288	7.497541391	6.10516855	3.215581737
27	747	436	44.5	0.722694673	0.688570705	0.709892508	0.780571226	0.214560093	0.200274812	0.209615235	0.238686682	0.192506802	0.179157988	0.187771544	0.214489228	0.806583715	0.769013889	0.792455785	0.792455785	0.046623803	0.043161183	0.045553959	0.045553959	0.27655405	0.255828432	0.269269542	0.269269542	FALSE		0	0	0	5_C2	0	37	5.065891077	9.43146096	1.982638904	5.460176763	6.326651863	2.3586114
28	573	467	45	0.866414331	0.820893111	0.849578424	0.940850773	0.276263851	0.261400578	0.270049141	0.302372743	0.291856996	0.275981951	0.285468443	0.318857663	0.95959928	0.909247576	0.941039393	0.941039393	0.033449271	0.031710872	0.03244009	0.03244009	0.441486627	0.417317191	0.431616525	0.431616525	FALSE		0	0	0	5_C2	0	39	5.741385785	10.57224112	2.427066786	6.179363026	6.083080889	3.096412033
29	218	515	46.5	1.610486986	1.517524885	1.573478779	1.767734008	0.419479998	0.390684266	0.407820364	0.467320288	0.423039301	0.394241009	0.411780099	0.47117291	1.798149256	1.694884449	1.757014697	1.757014697	0.049285854	0.044833519	0.047177803	0.047177803	0.605571175	0.562732192	0.588886742	0.588886742	FALSE		0	0	0	5_C2	0	40	9.238591012	13.22002379	3.013890743	10.12061976	6.375867904	3.830419138
30	397	491	45	1.296514291	1.234058393	1.274029564	1.398640316	0.340033005	0.322772814	0.333269498	0.370933795	0.338531306	0.320465221	0.331764751	0.37008191	1.447836914	1.378304167	1.422836216	1.422836216	0.043391969	0.041615989	0.042381298	0.042381298	0.483849719	0.457376273	0.473846297	0.473846297	FALSE		0	0	0	5_C2	0	41	7.762892445	11.75120638	2.635857165	8.474121741	6.266901652	3.285916837
31	670	500	45.75	0.729340324	0.687894206	0.714451659	0.795823319	0.208502017	0.198110378	0.204940878	0.225090131	0.20565732	0.193299302	0.201109448	0.226091054	0.812624196	0.766526502	0.796077674	0.796077674	0.03129108	0.031425685	0.031584985	0.031584985	0.299584385	0.281351698	0.292839327	0.292839327	FALSE		0	0	0	5_C2	0	42	5.097126205	9.319459152	2.041465734	5.488567541	6.043180221	2.461634076
32	315	549	46	1.399972794	1.330798679	1.373848393	1.519386844	0.349498062	0.331137426	0.343072671	0.379222131	0.337641475	0.316355917	0.330546241	0.370466398	1.566745871	1.489888034	1.537605495	1.537605495	0.048140195	0.047796227	0.047878108	0.047878108	0.472226265	0.440607761	0.461983701	0.461983701	FALSE		0	0	0	5_C2	0	43	8.249156271	11.92619652	2.631876644	9.033004023	6.35468695	3.233921096
33	493	526	46	0.940699848	0.88902183	0.92070137	1.02489905	0.290784323	0.276279392	0.285713457	0.31326911	0.306095844	0.289333539	0.300559199	0.331179627	1.043178921	0.985864696	1.020884409	1.020884409	0.03447684	0.034016146	0.034195484	0.034195484	0.459924253	0.434753919	0.451894134	0.451894134	FALSE		0	0	0	5_C2	0	44	6.090534078	10.84069587	2.490762092	6.572194501	6.102078597	3.178889932
34	135	572	47.25	1.774468538	1.674038545	1.737066787	1.946729378	0.435749241	0.406903022	0.425321158	0.482035812	0.407990363	0.38110549	0.398745159	0.450835025	1.9882695	1.876197866	1.946439418	1.946439418	0.067343277	0.061924819	0.065118959	0.065118959	0.562595365	0.523924373	0.549574728	0.549574728	FALSE		0	0	0	5_C2	0	46	10.00931835	13.52080984	2.946571624	11.01420119	6.709713875	3.638173429
35	705	588	45	0.788266197	0.747810463	0.772543254	0.857351293	0.193701656	0.181870922	0.18951489	0.212757411	0.178024171	0.164615676	0.173074074	0.200369752	0.883631297	0.838797928	0.866175427	0.866175427	0.032230477	0.031588611	0.032214887	0.032214887	0.244130251	0.223910522	0.236741904	0.236741904	FALSE		0	0	0	5_C2	0	50	5.37408286	9.04582981	1.917853071	5.822306998	6.060547795	2.213568499
36	509	622	46	1.026187582	0.975793685	1.00785612	1.109355489	0.246233761	0.22983481	0.240412368	0.272157364	0.235211858	0.217885353	0.228620932	0.263481605	1.149918699	1.094147276	1.129665947	1.129665947	0.033679125	0.03164161	0.033277649	0.033277649	0.324035378	0.297724962	0.313945823	0.313945823	FALSE		0	0	0	5_C2	0	51	6.492333754	10.0170443	2.173673433	7.073880605	6.087330423	2.571011849
37	152	672	47.25	1.677499694	1.575871931	1.639148726	1.84412818	0.429909659	0.395154783	0.417858049	0.485286158	0.413659695	0.381633694	0.402351003	0.463988652	1.876234475	1.763409325	1.833564011	1.833564011	0.062640135	0.054866872	0.06024279	0.06024279	0.582194437	0.534384212	0.565550977	0.565550977	FALSE		0	0	0	5_C2	0	53	9.55355648	13.41284754	2.971932511	10.48762698	6.6227621	3.725846877
38	332	644	44.75	1.24660104	1.180536561	1.22119105	1.357210078	0.412003226	0.386548579	0.403267228	0.450965213	0.435619363	0.408061063	0.426137568	0.477883768	1.378777589	1.306249308	1.350746255	1.350746255	0.051979806	0.048642811	0.0509915	0.0509915	0.663466234	0.620254084	0.648858092	0.648858092	FALSE		0	0	0	5_C2	0	54	7.52829589	13.0817931	3.070165723	8.149536993	6.425673742	4.089403821
39	628	651	46	0.909590139	0.861699045	0.892426092	0.987234912	0.172613765	0.161862912	0.168063902	0.192192958	0.147949578	0.136693266	0.143734619	0.166835339	1.026585374	0.972953654	1.007385762	1.007385762	0.025331385	0.024689902	0.024527456	0.024527456	0.178236723	0.162611668	0.172311396	0.172311396	FALSE		0	0	0	5_C2	0	55	5.944315778	8.655956516	1.783318982	6.494203406	5.932997259	1.918803892
40	427	682	46.75	1.131014689	1.077070537	1.11121483	1.222983056	0.284375363	0.266042935	0.276653382	0.315872759	0.277267229	0.259473606	0.269885516	0.308896559	1.265204479	1.205412805	1.243361225	1.243361225	0.037861847	0.034390761	0.036172471	0.036172471	0.389590956	0.362783511	0.378220033	0.378220033	FALSE		0	0	0	5_C2	0	56	6.985030135	10.72220692	2.361801698	7.615733648	6.164660661	2.864264691
41	724	686	46	0.715096262	0.681031956	0.702053274	0.772171693	0.171845823	0.16216749	0.168464953	0.187967885	0.153525108	0.143694295	0.149843185	0.169846357	0.802573775	0.764646913	0.788041894	0.788041894	0.03077969	0.029531253	0.030570713	0.030570713	0.20711373	0.192715575	0.201748805	0.201748805	FALSE		0	0	0	5_C2	0	57	5.030177897	8.64175879	1.808260264	5.441329698	6.033725615	2.047980759
42	551	709	44.75	1.028489071	0.98035906	1.010121726	1.108694457	0.23097628	0.216086569	0.2256133	0.253272537	0.218244196	0.203124151	0.21283348	0.242756648	1.154613942	1.101175239	1.134177225	1.134177225	0.029829	0.027685489	0.029086094	0.029086094	0.293266606	0.270709052	0.285305187	0.285305187	FALSE		0	0	0	5_C2	0	59	6.503150948	9.734963725	2.097771194	7.095948645	6.016149253	2.433372458
43	72	738	47.5	1.788099732	1.694775232	1.755646523	1.941389032	0.430884952	0.387645932	0.411292524	0.512051807	0.378451342	0.345427067	0.364717871	0.437182296	2.007495293	1.904325526	1.971890527	1.971890527	0.081843039	0.065836667	0.073248627	0.073248627	0.508097694	0.457686038	0.486517763	0.486517763	FALSE		0	0	0	5_C2	0	60	10.07338614	13.43087877	2.814433338	11.10456407	6.977785729	3.394386444
44	646	747	46	0.83198533	0.787038824	0.816516519	0.903429513	0.176164506	0.163189629	0.170965315	0.1988146	0.158525318	0.145424821	0.153415673	0.181502833	0.936192567	0.886165191	0.919047816	0.919047816	0.025689791	0.023925544	0.024757082	0.024757082	0.204792797	0.185562539	0.197092609	0.197092609	FALSE		0	0	0	5_C2	0	64	5.57956653	8.72160268	1.830627939	6.06934947	5.93962349	2.037598421
45	119	58	47.5	1.754038967	1.645857865	1.71266105	1.932891242	0.447900135	0.406798937	0.43093823	0.526032736	0.412895039	0.380313718	0.400280752	0.468310326	1.964216959	1.843933787	1.91822858	1.91822858	0.077213314	0.063808006	0.07094822	0.07094822	0.573403868	0.525228726	0.554703232	0.554703232	FALSE		0	0	0	5_C2	1	0	9.913297621	13.74545579	2.96851194	10.90115219	6.892191281	3.686523615
46	388	76	45.75	1.466425546	1.379637922	1.434619236	1.606691886	0.32294856	0.298138157	0.312368238	0.369911252	0.307259126	0.283627936	0.297913247	0.34991728	1.646728629	1.549928946	1.611335965	1.611335965	0.03881078	0.034516308	0.036214814	0.036214814	0.411093822	0.376958762	0.397349942	0.397349942	FALSE		0	0	0	5_C2	1	4	8.561489901	11.43534885	2.495965856	9.408929841	6.182204566	2.960454471
47	560	62	47	1.261714196	1.157197643	1.21636941	1.458899719	0.256242389	0.223780016	0.239520132	0.319078034	0.201733591	0.180046545	0.191580954	0.242992259	1.424423334	1.307030366	1.373582036	1.373582036	0.0543147	0.041959515	0.046821147	0.046821147	0.240952142	0.212034323	0.227067313	0.227067313	FALSE		0	0	0	5_C2	1	5	7.599329019	10.20208399	2.023913533	8.364075908	6.468841309	2.199351716
48	217	96	46.5	2.005245106	1.886592309	1.962523657	2.205565257	0.36237041	0.332267709	0.351675816	0.412156261	0.332661285	0.303211562	0.32229777	0.379745623	2.262382024	2.129695408	2.214578609	2.214578609	0.033263971	0.029268541	0.031806396	0.031806396	0.404630806	0.36310763	0.390112238	0.390112238	FALSE		0	0	0	5_C2	1	6	11.093988	12.16418071	2.609598527	12.30255354	6.079655056	2.93154316
49	480	118	46	1.328025253	1.243948942	1.295693811	1.471931906	0.266560786	0.249143214	0.25967603	0.297203731	0.252726567	0.235106633	0.246005596	0.282765472	1.494400052	1.399986632	1.458086865	1.458086865	0.026584144	0.025459745	0.025927715	0.025927715	0.326328411	0.302752412	0.317360857	0.317360857	FALSE		0	0	0	5_C2	1	7	7.910996667	10.3928507	2.252022804	8.692972476	5.956158289	2.581269384
50	655	104	47.75	0.87116174	0.805871665	0.846002045	0.978304131	0.206881182	0.190869991	0.201055599	0.233808854	0.18045996	0.164279751	0.174399193	0.207421784	0.978525548	0.905510196	0.950367813	0.950367813	0.03949179	0.037829553	0.039077204	0.039077204	0.240485544	0.217681658	0.232011821	0.232011821	FALSE		0	0	0	5_C2	1	8	5.763699014	9.28949312	1.928749201	6.268318108	6.194795091	2.197264461
51	307	136	47.25	1.47346982	1.382498207	1.439398545	1.628606963	0.356266277	0.335703386	0.348352344	0.391128916	0.396377572	0.373896066	0.387581658	0.435647455	1.644037608	1.542294383	1.605977561	1.605977561	0.011230136	0.01061742	0.011043476	0.011043476	0.570845926	0.539185855	0.558311511	0.558311511	FALSE		0	0	0	5_C2	1	9	8.594598593	12.0513274	2.894623583	9.396281809	5.67229312	3.675081054
52	746	146	46.5	0.762515201	0.718693444	0.74594431	0.835788836	0.207317211	0.191309247	0.201644074	0.234535548	0.166924533	0.154066016	0.161984093	0.189056165	0.855404083	0.806638986	0.836973347	0.836973347	0.054710226	0.04969067	0.053245318	0.053245318	0.226642637	0.20773905	0.219353811	0.219353811	FALSE		0	0	0	5_C2	1	10	5.253050972	9.297554432	1.868200541	5.689636676	6.476153794	2.135340333
53	137	157	48.5	2.026720308	1.920198795	1.99016174	2.200384945	0.423817423	0.39394564	0.411842884	0.476038095	0.425712973	0.399385784	0.414654996	0.473328854	2.275786252	2.156652273	2.235143673	2.235143673	0.030398627	0.023889092	0.027815858	0.027815858	0.570065825	0.532988855	0.553700089	0.553700089	FALSE		0	0	0	5_C2	1	11	11.19492329	13.30021418	3.025851004	12.36555456	6.02668052	3.671591388
54	400	175	46.75	1.573362494	1.479165394	1.539250006	1.729346788	0.303922901	0.285690538	0.297991688	0.330929933	0.29877543	0.280398931	0.292396058	0.328023302	1.770550452	1.664606854	1.73215077	1.73215077	0.020047714	0.019142993	0.020204395	0.020204395	0.385462659	0.361505017	0.377282587	0.377282587	FALSE		0	0	0	5_C2	1	12	9.064102717	11.08360213	2.458015341	9.990903014	5.835312666	2.845797387
55	572	160	46.25	1.217813791	1.14031057	1.188805955	1.345760375	0.209468064	0.195197642	0.204130869	0.232933278	0.169973052	0.156672352	0.164940279	0.191957066	1.377854354	1.290466345	1.345153454	1.345153454	0.031372524	0.030123243	0.030945958	0.030945958	0.188028029	0.171590976	0.181777692	0.181777692	FALSE		0	0	0	5_C2	1	13	7.392993352	9.337319434	1.881837623	8.145197711	6.044685947	1.962603796
56	229	199	47	2.107567984	1.998570411	2.069814271	2.287181915	0.38042169	0.355640793	0.371105626	0.42199068	0.383586753	0.358302083	0.375064031	0.422293014	2.373719254	2.251615911	2.331397621	2.331397621	0.011459926	0.009460473	0.009874966	0.009874966	0.486397246	0.451436903	0.474711341	0.474711341	FALSE		0	0	0	5_C2	1	15	11.57491429	12.49791309	2.837405811	12.82584807	5.676541494	3.29731281
57	663	204	46.5	0.983685159	0.914497882	0.957408937	1.09636033	0.19664494	0.180434113	0.190813012	0.222836692	0.167528432	0.151007681	0.160925269	0.195694651	1.10930033	1.031851017	1.079926096	1.079926096	0.032252114	0.030822011	0.032257046	0.032257046	0.206306087	0.183266649	0.196964075	0.196964075	FALSE		0	0	0	5_C2	1	16	6.292568724	9.100245299	1.87090199	6.882970789	6.060947828	2.044367894
58	320	235	46	1.807730972	1.704484604	1.768385731	1.982723477	0.333180166	0.311226725	0.324309087	0.371709996	0.324195825	0.30052026	0.314901831	0.364814395	2.036600694	1.920906814	1.992544803	1.992544803	0.01998303	0.0194222	0.019448819	0.019448819	0.408523239	0.375902576	0.395603027	0.395603027	FALSE		0	0	0	5_C2	1	17	10.16565465	11.62451097	2.571729585	11.24136195	5.834116788	2.948955364
59	492	217	46.25	1.392802014	1.30976635	1.361573009	1.528941866	0.256737193	0.236822853	0.248931241	0.2910738	0.243875375	0.222920289	0.235910958	0.279241552	1.569853817	1.477038798	1.534956967	1.534956967	0.019441236	0.018032034	0.018651553	0.018651553	0.304119529	0.27443866	0.292806689	0.292806689	FALSE		0	0	0	5_C2	1	18	8.215452995	10.21123194	2.21242835	9.047611637	5.824100094	2.481921351
60	148	262	48.5	1.965104291	1.872905189	1.930683807	2.124503338	0.426113154	0.396544415	0.413659626	0.478157313	0.433326978	0.403780661	0.421552028	0.483062774	2.204111621	2.101813447	2.166010927	2.166010927	0.030691494	0.025935024	0.02800679	0.02800679	0.589741309	0.545481794	0.571877744	0.571877744	FALSE		0	0	0	5_C2	1	19	10.90532273	13.3426577	3.059911092	12.02867765	6.032095063	3.759606653
61	410	274	47.25	1.535505313	1.447819595	1.501841101	1.689534737	0.262654253	0.246751077	0.257047035	0.289135414	0.23675937	0.221296279	0.231269773	0.262350305	1.734580674	1.635761679	1.696588119	1.696588119	0.022852247	0.021962797	0.022705462	0.022705462	0.277486015	0.258142475	0.270864328	0.270864328	FALSE		0	0	0	5_C2	1	20	8.886170724	10.32062665	2.18059599	9.821841977	5.887162921	2.3627804
62	582	260	46.5	1.14297646	1.07229258	1.114053873	1.263066935	0.22407329	0.2114901	0.219497914	0.24478979	0.207491351	0.19434719	0.202426142	0.229567379	1.28738041	1.207804111	1.254781324	1.254781324	0.024341632	0.024322505	0.024694534	0.024694534	0.262819058	0.246003254	0.256502072	0.256502072	FALSE		0	0	0	5_C2	1	21	7.041251485	9.607341111	2.049669991	7.719962424	5.914698699	2.297170017
63	241	299	46.25	1.867933312	1.740942505	1.81760817	2.071604439	0.365934306	0.340316814	0.356456409	0.407187894	0.353935498	0.326828442	0.343376958	0.397875618	2.102133621	1.959589101	2.045622482	2.045622482	0.029439276	0.028766593	0.029721961	0.029721961	0.456230219	0.419732068	0.442097094	0.442097094	FALSE		0	0	0	5_C2	1	23	10.4486108	12.23007009	2.704765459	11.54937232	6.00894403	3.162365233
64	333	335	46.25	1.573465379	1.471634391	1.535713194	1.738782068	0.322860936	0.304160412	0.315117386	0.356307442	0.304898679	0.285021087	0.296883511	0.33975325	1.769927914	1.655399903	1.72754664	1.72754664	0.034821079	0.034860494	0.034463784	0.034463784	0.396476002	0.370555492	0.385703668	0.385703668	FALSE		0	0	0	5_C2	1	24	9.064586287	11.43372886	2.48540676	9.987977032	6.108442902	2.895063891
65	502	317	46.75	1.208543022	1.137493933	1.181682563	1.331012622	0.241253437	0.226104624	0.235610251	0.266140687	0.220533282	0.204386839	0.214380801	0.24651267	1.361092865	1.281460357	1.330993237	1.330993237	0.029290363	0.028763776	0.029207949	0.029207949	0.279946514	0.257761262	0.271472429	0.271472429	FALSE		0	0	0	5_C2	1	25	7.349419945	9.924967969	2.108011073	8.066417274	6.006190912	2.373787068
66	673	307	45.75	0.953875155	0.885617485	0.92642169	1.06731611	0.1791305	0.167571965	0.175219278	0.197108371	0.142525101	0.130982672	0.138255673	0.161172118	1.07809398	1.001109946	1.047085627	1.047085627	0.033255088	0.033047807	0.033656025	0.033656025	0.164181688	0.150014369	0.15915499	0.15915499	FALSE		0	0	0	5_C2	1	26	6.152459149	8.776438019	1.759053416	6.736298272	6.079490823	1.85593084
67	590	362	46.75	0.934631255	0.880066788	0.913236585	1.030544751	0.22286807	0.209748251	0.218360653	0.243465979	0.212759469	0.199126983	0.207498259	0.236352462	1.047500526	0.986493205	1.02356945	1.02356945	0.030273906	0.029220773	0.030440714	0.030440714	0.292484362	0.273228045	0.285085334	0.285085334	FALSE		0	0	0	5_C2	1	27	6.062011169	9.585058995	2.073236108	6.592506415	6.024374675	2.429873212
68	176	374	46.75	2.116626493	1.966021898	2.056540936	2.36166546	0.424986139	0.39690212	0.413849648	0.47036679	0.412880182	0.384065376	0.402115552	0.457560048	2.380577738	2.211124095	2.312883651	2.312883651	0.03566013	0.034895502	0.034926229	0.034926229	0.538254946	0.500969796	0.524696255	0.524696255	FALSE		0	0	0	5_C2	1	29	11.61749006	13.32182142	2.968445482	12.85808353	6.123955285	3.529290295
69	420	376	46.25	1.337104465	1.265997188	1.310222968	1.460324538	0.277452378	0.262802979	0.272598039	0.299589102	0.25325187	0.23936304	0.248354441	0.276007831	1.504762163	1.424789753	1.474486563	1.474486563	0.036651931	0.035094207	0.036506918	0.036506918	0.32639462	0.308279247	0.320181967	0.320181967	FALSE		0	0	0	5_C2	1	30	7.953669742	10.59421464	2.254372665	8.741675285	6.142291717	2.581565557
70	271	411	46.25	1.430038201	1.328974666	1.388856818	1.59956126	0.338920771	0.316971928	0.330325465	0.375479612	0.321743041	0.297606854	0.312541156	0.360679201	1.603193064	1.490061448	1.557017592	1.557017592	0.046815953	0.046460339	0.046589388	0.046589388	0.440692996	0.407031662	0.428116459	0.428116459	FALSE		0	0	0	5_C2	1	31	8.390466262	11.73064337	2.560757434	9.204308952	6.330204334	3.092861848
71	506	417	46	0.990438226	0.932418426	0.968010201	1.084339917	0.258415236	0.240142314	0.25207054	0.286822359	0.253847362	0.233816001	0.246856687	0.284766477	1.10661355	1.042412493	1.081705073	1.081705073	0.03504067	0.033358761	0.034598135	0.034598135	0.361046604	0.330605487	0.350634219	0.350634219	FALSE		0	0	0	5_C2	1	32	6.324308715	10.24225561	2.25703651	6.870342692	6.112502705	2.736575903
72	678	409	47.25	0.764701208	0.715203419	0.746564171	0.845021567	0.179321415	0.167809131	0.175321164	0.198071305	0.158817723	0.145965578	0.154148087	0.179842369	0.858894891	0.803611239	0.838632993	0.838632993	0.032108759	0.031872496	0.032213339	0.032213339	0.211836696	0.193494394	0.205187089	0.205187089	FALSE		0	0	0	5_C2	1	33	5.263325393	8.779967662	1.831935965	5.706043769	6.058297481	2.069108226
73	107	448	46.75	1.845276834	1.741460625	1.806144064	2.019553599	0.526278662	0.488608041	0.512502695	0.58641121	0.531509541	0.493657442	0.517905541	0.589168223	2.054637471	1.940004066	2.011346909	2.011346909	0.070327104	0.063708186	0.067804762	0.067804762	0.778100462	0.720013856	0.757400628	0.757400628	FALSE		0	0	0	5_C2	1	34	10.34212341	15.19451937	3.499115757	11.32613634	6.764878917	4.602202489
74	204	483	46.75	1.540105435	1.435619744	1.498253521	1.711795524	0.427803421	0.396971961	0.415472358	0.47994079	0.431050637	0.399868963	0.419011545	0.4832299	1.716361106	1.600152067	1.669758859	1.669758859	0.055787361	0.051510976	0.053786774	0.053786774	0.626811026	0.580797624	0.609191792	0.609191792	FALSE		0	0	0	5_C2	1	36	8.907791693	13.37390737	3.04972823	9.736208449	6.496067879	3.925432358
75	592	463	47.25	0.867889742	0.818915845	0.850669837	0.947263244	0.210106799	0.198542935	0.20592199	0.229676346	0.201978697	0.189451981	0.197118451	0.223779229	0.972165363	0.917443932	0.952979664	0.952979664	0.028268531	0.027732686	0.028270858	0.028270858	0.279541344	0.261734143	0.272459755	0.272459755	FALSE		0	0	0	5_C2	1	38	5.748320343	9.349128383	2.025009974	6.238424694	5.987299279	2.371974601
76	303	509	45.75	1.111385891	1.049817446	1.087995971	1.214676119	0.403238433	0.379787338	0.394817395	0.441167327	0.429860656	0.404690395	0.421316287	0.46819486	1.224206721	1.156552369	1.198381638	1.198381638	0.054081403	0.050894573	0.052667388	0.052667388	0.666196856	0.626848236	0.653080627	0.653080627	FALSE		0	0	0	5_C2	1	39	6.892773104	12.91974944	3.044405032	7.423040669	6.464528115	4.101618838
77	502	515	46.75	0.948501443	0.896979521	0.928783877	1.033210711	0.261369922	0.247558022	0.256760429	0.282789766	0.25561141	0.240247926	0.250252966	0.279173158	1.058244191	1.000940006	1.036250693	1.036250693	0.038954052	0.038228175	0.038998574	0.038998574	0.368284532	0.345617288	0.360548005	0.360548005	FALSE		0	0	0	5_C2	1	40	6.127202242	10.2968819	2.264927707	6.64300256	6.184853367	2.768953669
78	680	510	47.25	0.625143367	0.58727106	0.611860158	0.685872488	0.190387643	0.180376156	0.187058115	0.205896102	0.184592416	0.172546119	0.180611181	0.203127737	0.695522965	0.65349137	0.680751445	0.680751445	0.032844849	0.032964045	0.032902886	0.032902886	0.271755613	0.253737921	0.265875123	0.265875123	FALSE		0	0	0	5_C2	1	41	4.607391579	8.984560282	1.947235111	4.938181719	6.071906318	2.337146325
79	135	557	47.5	1.509596107	1.420393677	1.475621838	1.663053781	0.491302411	0.458633363	0.479244002	0.543339502	0.50969852	0.478847391	0.498214215	0.560989179	1.671813853	1.573114588	1.634190392	1.634190392	0.067431922	0.06030734	0.064921956	0.064921956	0.771351264	0.724452503	0.753967707	0.753967707	FALSE		0	0	0	5_C2	1	43	8.764395235	14.54787784	3.401547495	9.526832539	6.711352734	4.572010985
80	233	579	45.5	1.423674283	1.34102807	1.392617588	1.561120021	0.474638336	0.449622102	0.464370032	0.516737674	0.504212325	0.478326818	0.493715105	0.547028399	1.573813509	1.482042091	1.539420896	1.539420896	0.05891378	0.055731772	0.057373355	0.057373355	0.769797655	0.731203126	0.753908473	0.753908473	FALSE		0	0	0	5_C2	1	44	8.3605553	14.23979211	3.377005841	9.066222527	6.553869182	4.565061151
81	417	567	46.25	1.085945437	1.029365411	1.064284326	1.18153792	0.297955547	0.281372167	0.291665873	0.324641841	0.285246016	0.267948537	0.278218038	0.314023984	1.21248636	1.149607899	1.188463042	1.188463042	0.048340315	0.046416833	0.047938695	0.047938695	0.408320325	0.382661383	0.3977665	0.3977665	FALSE		0	0	0	5_C2	1	45	6.773200789	10.97327758	2.397493581	7.367953971	6.358386764	2.948047657
82	591	564	47	0.758684887	0.719086657	0.743986499	0.824880996	0.235502435	0.221180502	0.230320802	0.259439358	0.240265137	0.224570737	0.234191694	0.266758569	0.842134301	0.798562112	0.82599081	0.82599081	0.033273924	0.031649515	0.032973832	0.032973832	0.359044234	0.33462627	0.349534353	0.349534353	FALSE		0	0	0	5_C2	1	46	5.235048169	9.818643354	2.196278504	5.627267564	6.079839076	2.727618608
83	328	610	47	1.165988176	1.1053425	1.142971249	1.268278284	0.369737057	0.347246846	0.362078931	0.405113336	0.375262146	0.351237118	0.366531712	0.413446857	1.293510834	1.226777569	1.268136567	1.268136567	0.054859094	0.051807757	0.054315195	0.054315195	0.56261745	0.525241137	0.54913013	0.54913013	FALSE		0	0	0	5_C2	1	48	7.14940852	12.30037541	2.800166956	7.748775942	6.478906071	3.638272224
84	677	611	46.5	0.642131329	0.60510752	0.628552705	0.70152437	0.198273142	0.187412573	0.194262071	0.216048426	0.197337182	0.184434023	0.192848819	0.218100581	0.713488595	0.672534976	0.698439194	0.698439194	0.031199374	0.031007893	0.030935543	0.030935543	0.293053684	0.273411247	0.286288859	0.286288859	FALSE		0	0	0	5_C2	1	49	4.687236456	9.130347516	2.004246868	5.02262172	6.041484741	2.432419986
85	63	632	48.25	1.516729397	1.431353095	1.484350674	1.660732321	0.613426849	0.570757282	0.596573092	0.684340565	0.655695442	0.612402951	0.63799117	0.728625178	1.662344906	1.569544116	1.62730599	1.62730599	0.090017219	0.081146449	0.086854917	0.086854917	1.033489563	0.963822764	1.004754029	1.004754029	FALSE		0	0	0	5_C2	1	50	8.797922309	16.8057166	4.054642374	9.48232768	7.128910106	5.744646534
86	504	616	46.5	0.851963262	0.80918367	0.836850396	0.921280287	0.271107305	0.255089871	0.2656334	0.296749813	0.275246325	0.257063847	0.268693879	0.303888346	0.945014389	0.898090007	0.928452894	0.928452894	0.040319235	0.038853047	0.040073564	0.040073564	0.412983267	0.384394334	0.402651216	0.402651216	FALSE		0	0	0	5_C2	1	51	5.67346452	10.47690682	2.352761493	6.110812792	6.210092906	2.968906617
87	418	668	46.75	1.044988299	0.992650115	1.025438111	1.133918296	0.288228678	0.269253559	0.280602963	0.320698366	0.276272331	0.256988414	0.268224438	0.310566251	1.166540786	1.108773512	1.14506481	1.14506481	0.046815642	0.043631586	0.045662212	0.045662212	0.39613288	0.36648699	0.38353849	0.38353849	FALSE		0	0	0	5_C2	1	52	6.580698734	10.79344707	2.357351173	7.152005837	6.330198593	2.893528988
88	591	665	47	0.76912767	0.729243703	0.754457415	0.836465376	0.216504663	0.202951725	0.21110667	0.239506403	0.214691012	0.200933581	0.209037792	0.23861902	0.857219241	0.813084641	0.841057224	0.841057224	0.031110936	0.028954482	0.03030759	0.03030759	0.311993167	0.291089886	0.303237063	0.303237063	FALSE		0	0	0	5_C2	1	53	5.284130142	9.467412204	2.081876571	5.698168074	6.039849711	2.517142866
89	152	680	46.75	1.453961252	1.363607225	1.419188188	1.603976273	0.50714919	0.467282652	0.49279893	0.569688484	0.533695356	0.495290101	0.519974835	0.594960788	1.605025683	1.505917803	1.566755463	1.566755463	0.069839735	0.060708233	0.066598013	0.066598013	0.819940381	0.759553943	0.798608477	0.798608477	FALSE		0	0	0	5_C2	1	55	8.502906651	14.84085336	3.508893665	9.212922419	6.755868418	4.78936696
90	251	678	47.25	1.100582743	1.03728999	1.077306593	1.20318959	0.410650008	0.385337815	0.400208602	0.455675771	0.447756178	0.421045581	0.437602291	0.494152455	1.209636794	1.140188743	1.184137044	1.184137044	0.049892623	0.045979696	0.047545694	0.047545694	0.699459513	0.657504946	0.683434749	0.683434749	FALSE		0	0	0	5_C2	1	56	6.841997385	13.05677478	3.12445791	7.354560766	6.387085859	4.250414244
91	337	724	45.75	1.073202336	1.013935024	1.052148172	1.170946919	0.353470451	0.333393275	0.346767662	0.384286137	0.364793835	0.341463352	0.356387314	0.400689377	1.188231194	1.12299669	1.165071584	1.165071584	0.050475699	0.049294715	0.050566158	0.050566158	0.552759729	0.516500247	0.539665406	0.539665406	FALSE		0	0	0	5_C2	1	57	6.713307122	11.99963811	2.753338569	7.253952611	6.397865781	3.594175218
92	505	717	46.25	0.984601124	0.935552749	0.966656693	1.06445606	0.233651537	0.219691309	0.228480874	0.256079902	0.22239536	0.207436937	0.216616125	0.245786278	1.103715311	1.049202502	1.083808804	1.083808804	0.031941797	0.030665218	0.031619782	0.031619782	0.304990913	0.282813274	0.296325107	0.296325107	FALSE		0	0	0	5_C2	1	58	6.296873836	9.784423921	2.11634079	6.856720722	6.055210671	2.485819353
93	676	714	46	0.652862225	0.615021498	0.638428106	0.715826591	0.186866725	0.176396812	0.18307093	0.204584505	0.179339002	0.168093783	0.175271333	0.197689511	0.727987973	0.685895741	0.711905319	0.711905319	0.031466763	0.030581755	0.031176441	0.031176441	0.259613217	0.243034597	0.253688609	0.253688609	FALSE		0	0	0	5_C2	1	59	4.73767259	8.91946549	1.923734766	5.090770042	6.046428234	2.282829176
94	64	740	47	1.513027401	1.427755088	1.480617862	1.653939793	0.583927521	0.531139451	0.561308962	0.680143269	0.624237746	0.575520877	0.60402888	0.712796007	1.661899097	1.56987386	1.627127756	1.627127756	0.082076766	0.066766795	0.074852559	0.074852559	0.977216805	0.89777476	0.94397539	0.94397539	FALSE		0	0	0	5_C2	1	60	8.780522612	16.26033249	3.913921186	9.48023234	6.982106864	5.492918966
96	121	71	48	1.534862927	1.428426088	1.494617009	1.710019429	0.455996934	0.41756457	0.440673256	0.522566295	0.445738159	0.411723807	0.432257774	0.50418574	1.708564505	1.590457611	1.663980763	1.663980763	0.074273631	0.064420868	0.070176863	0.070176863	0.653759885	0.602835986	0.633390413	0.633390413	FALSE		0	0	0	5_C2	2	3	8.883151457	13.89514955	3.115430612	9.699563754	6.837842379	4.045983955
97	490	84	45.25	1.192557345	1.115754026	1.161996344	1.324229364	0.297457477	0.275156067	0.288191753	0.34043405	0.284861584	0.262912919	0.276069264	0.323391024	1.334955236	1.249417	1.300925599	1.300925599	0.042619917	0.039178008	0.040898479	0.040898479	0.397301253	0.365228005	0.384433282	0.384433282	FALSE		0	0	0	5_C2	2	5	7.274285892	10.96406925	2.395773883	7.943568178	6.252627957	2.898755526
98	402	134	46.5	1.305358297	1.219122759	1.273629856	1.447082574	0.317369767	0.298796797	0.311031557	0.346494924	0.325230358	0.30499258	0.318256129	0.357788869	1.459601391	1.363025192	1.424011264	1.424011264	0.029308867	0.028918367	0.029340002	0.029340002	0.459048164	0.430968576	0.449566277	0.449566277	FALSE		0	0	0	5_C2	2	9	7.80446003	11.33220803	2.576357412	8.529415786	6.00653303	3.174970878
99	580	130	46.5	1.082076489	1.010405435	1.055499226	1.199946606	0.235686048	0.221676052	0.230908472	0.258111	0.219857715	0.205229073	0.214243283	0.244458887	1.215953158	1.135422853	1.18611364	1.18611364	0.030686534	0.030299747	0.031089681	0.031089681	0.290980559	0.27158796	0.28344766	0.28344766	FALSE		0	0	0	5_C2	2	10	6.755016404	9.822037995	2.104989025	7.38424822	6.032003361	2.423146181
100	127	177	48.75	1.648476933	1.564141156	1.619852725	1.789463464	0.432379775	0.402398767	0.419686039	0.48501164	0.456842378	0.429325558	0.446099809	0.504204693	1.837684192	1.744169975	1.806114479	1.806114479	0.037270032	0.030318262	0.033345722	0.033345722	0.662744863	0.621377242	0.646178371	0.646178371	FALSE		0	0	0	5_C2	2	12	9.417147017	13.45851509	3.165103634	10.30643734	6.153719175	4.086176876
101	492	180	45.75	1.19467812	1.118941423	1.165497108	1.319864362	0.264510852	0.245586069	0.257420105	0.295893242	0.261063976	0.240913484	0.253293905	0.29514676	1.340269129	1.255738183	1.30770048	1.30770048	0.025729365	0.024387764	0.025417534	0.025417534	0.354254454	0.325315029	0.343093105	0.343093105	FALSE		0	0	0	5_C2	2	13	7.284253716	10.35495148	2.289318924	7.968543933	5.940355118	2.706192262
102	583	226	47	0.938875433	0.877359746	0.916161694	1.041154489	0.244400125	0.22959185	0.23885929	0.270381747	0.247384877	0.230412246	0.241223531	0.276325689	1.04818575	0.979600379	1.02284887	1.02284887	0.028067447	0.027952267	0.027880124	0.027880124	0.354407237	0.329811197	0.345515521	0.345515521	FALSE		0	0	0	5_C2	2	19	6.081959171	9.983144007	2.228127568	6.595727026	5.983581637	2.706875715
103	676	269	45.75	0.74385071	0.68827328	0.722821653	0.832421698	0.213708838	0.200877321	0.20888764	0.234385959	0.203495251	0.188108846	0.198335755	0.227283224	0.829547991	0.767589642	0.806024443	0.806024443	0.037220218	0.037698883	0.03698535	0.03698535	0.294286591	0.271970922	0.287035255	0.287035255	FALSE		0	0	0	5_C2	2	21	5.165326266	9.415722936	2.031794048	5.568110825	6.152798215	2.437935205
104	130	278	47.25	1.790801691	1.702149964	1.759823629	1.936139447	0.476536109	0.44055344	0.461600604	0.539546256	0.51710098	0.480934963	0.502327441	0.579691445	1.993826595	1.896402603	1.960041549	1.960041549	0.033173813	0.026317563	0.029866944	0.029866944	0.757438371	0.700918201	0.733843182	0.733843182	FALSE		0	0	0	5_C2	2	22	10.08608557	14.27487817	3.434661263	11.04032002	6.077988204	4.50977379
105	312	279	46.25	1.532918349	1.437060916	1.495666397	1.693421565	0.357050062	0.332630369	0.347873335	0.399175925	0.368639712	0.342355264	0.357813284	0.415404319	1.715657539	1.608763944	1.674190738	1.674190738	0.027797923	0.026162952	0.027891344	0.027891344	0.51515266	0.477119653	0.499270932	0.499270932	FALSE		0	0	0	5_C2	2	23	8.874011771	12.06581802	2.770542511	9.732901621	5.978598669	3.425945755
106	48	332	46.5	1.849497786	1.758142924	1.818473427	2.000467623	0.639869996	0.58480309	0.61915935	0.731648851	0.715594717	0.657100147	0.692571226	0.815040688	2.037217053	1.939389961	2.004376775	2.004376775	0.058656644	0.048022445	0.055181011	0.055181011	1.109088802	1.012633755	1.070646216	1.070646216	FALSE		0	0	0	5_C2	2	25	10.36196225	17.29459797	4.322592606	11.24425889	6.549115234	6.082828157
107	223	327	47.25	1.458204175	1.339066518	1.415908482	1.640794767	0.410851276	0.384318151	0.400643234	0.454360216	0.444993713	0.413000695	0.433276954	0.494364541	1.620627368	1.487691629	1.573476539	1.573476539	0.033576514	0.034903198	0.033502819	0.033502819	0.659845284	0.613790537	0.642849312	0.642849312	FALSE		0	0	0	5_C2	2	26	8.522848755	13.06049583	3.112100447	9.286251675	6.085433352	4.073206053
108	586	320	46.25	0.91983596	0.859786323	0.896252893	1.020780623	0.233376161	0.221469825	0.228846068	0.253272656	0.228359379	0.21471759	0.223115655	0.250729303	1.028624102	0.961319289	1.002177976	1.002177976	0.030946327	0.03139512	0.031191139	0.031191139	0.322001071	0.303259329	0.314845502	0.314845502	FALSE		0	0	0	5_C2	2	28	5.992472017	9.779332767	2.143019916	6.503785606	6.03680641	2.561911691
109	134	377	47.25	1.709616311	1.604763561	1.672184647	1.881208247	0.478318408	0.446810937	0.466348527	0.531320943	0.507335113	0.476079714	0.494515319	0.561520333	1.901782784	1.78516117	1.860350743	1.860350743	0.045765512	0.040882075	0.044429069	0.044429069	0.747721535	0.701610966	0.728268681	0.728268681	FALSE		0	0	0	5_C2	2	31	9.704507331	14.30782935	3.390975154	10.60770622	6.310783768	4.466307012
110	497	371	46.25	1.189562055	1.118180217	1.162300008	1.309394855	0.252140197	0.234674387	0.246085742	0.279459449	0.238867661	0.220801467	0.232658214	0.26654911	1.337079269	1.257296883	1.306525388	1.306525388	0.028699279	0.02717685	0.028264947	0.028264947	0.314791364	0.289182337	0.306253628	0.306253628	FALSE		0	0	0	5_C2	2	33	7.260207771	10.12624258	2.190027106	7.953551316	5.995262945	2.529660172
111	228	423	46.5	1.379967964	1.278039071	1.340836387	1.543798301	0.419712895	0.39036906	0.408627599	0.463252671	0.439331206	0.406373064	0.427870353	0.486875025	1.531473735	1.41841555	1.487925303	1.487925303	0.050308531	0.048594977	0.049021009	0.049021009	0.6572298	0.607770667	0.640388027	0.640388027	FALSE		0	0	0	5_C2	2	34	8.15513186	13.2243296	3.086770087	8.867221961	6.394775183	4.061506089
112	408	420	46.5	1.15778368	1.098067072	1.135387125	1.256662068	0.30402162	0.287619332	0.297850484	0.331730051	0.295023472	0.278367083	0.288890296	0.323075749	1.293795459	1.227237715	1.268819394	1.268819394	0.044069876	0.042053333	0.043216802	0.043216802	0.418963437	0.394762439	0.410091709	0.410091709	FALSE		0	0	0	5_C2	2	35	7.110846689	11.08542725	2.441231531	7.750113703	6.27943481	2.995657992
113	49	435	46.25	1.590839817	1.509234541	1.559038675	1.730328717	0.704996799	0.654157647	0.684126185	0.795218976	0.814580867	0.75581171	0.787278245	0.922958909	1.728226728	1.641628293	1.695012083	1.695012083	0.069848281	0.063126899	0.069159346	0.069159346	1.312342474	1.214448706	1.266271676	1.266271676	FALSE		0	0	0	5_C2	2	38	9.146247635	18.49866345	4.765391994	9.791977886	6.75602643	6.992052339
114	142	473	46.25	1.657217873	1.555671278	1.617702356	1.827803871	0.516784339	0.477669198	0.501745356	0.582090016	0.547154433	0.508681404	0.532494384	0.611246381	1.836797069	1.72484497	1.793194741	1.793194741	0.059878178	0.052119787	0.056829853	0.056829853	0.824481399	0.765057124	0.801917502	0.801917502	FALSE		0	0	0	5_C2	2	39	9.458230187	15.01898817	3.569100786	10.30226779	6.571698976	4.809680511
115	320	471	46.5	1.043451757	0.99023885	1.022920488	1.133441878	0.391825799	0.366944442	0.383128577	0.431470969	0.420542041	0.391596003	0.410365029	0.465593241	1.147325206	1.089722238	1.124980198	1.124980198	0.0524928	0.050010746	0.051764583	0.051764583	0.656001592	0.609046311	0.639669312	0.639669312	FALSE		0	0	0	5_C2	2	40	6.573476856	12.70875246	3.002719632	7.061690963	6.435157977	4.056011885
116	411	516	46.5	1.007857663	0.953767686	0.988567182	1.095285563	0.332737805	0.316102068	0.326564411	0.359873422	0.346028424	0.32771725	0.338370356	0.377328261	1.11546586	1.055569338	1.094240951	1.094240951	0.045850882	0.044435547	0.045871615	0.045871615	0.525307151	0.497582119	0.513389384	0.513389384	FALSE		0	0	0	5_C2	2	43	6.406181564	11.6163326	2.669394374	6.911949308	6.31236208	3.471370313
117	233	521	48.25	1.188206961	1.114641093	1.159693893	1.311242303	0.42642887	0.399221051	0.416022784	0.469367713	0.466793785	0.437689337	0.455122718	0.514282279	1.307952788	1.226997692	1.27662301	1.27662301	0.048232838	0.044578756	0.047221168	0.047221168	0.725243991	0.679975031	0.706995217	0.706995217	FALSE		0	0	0	5_C2	2	46	7.253838715	13.34849466	3.209619727	7.81665436	6.356399731	4.365757156
118	325	569	46.25	0.985176545	0.932175656	0.965518444	1.075699939	0.424981055	0.40459717	0.417729236	0.458316255	0.471938742	0.446728384	0.462782538	0.512069465	1.07419077	1.016379387	1.052724941	1.052724941	0.053732815	0.053199768	0.05371168	0.05371168	0.754172757	0.713922055	0.739593598	0.739593598	FALSE		0	0	0	5_C2	2	48	6.299578365	13.32172742	3.232634905	6.717952847	6.4580834	4.495165565
119	504	561	46.25	0.856375322	0.810648979	0.839716459	0.933947388	0.276126064	0.260560253	0.271080594	0.299599195	0.28422848	0.266423307	0.27805297	0.311404376	0.948994254	0.898640481	0.930611898	0.930611898	0.0390097	0.037890403	0.039015938	0.039015938	0.428725912	0.401101655	0.419222188	0.419222188	FALSE		0	0	0	5_C2	2	49	5.69420158	10.56969372	2.392941787	6.129518497	6.185882189	3.039328926
120	685	555	46	0.586654161	0.550460683	0.57331433	0.645269449	0.220928387	0.209496976	0.217063603	0.239126647	0.232137744	0.217069686	0.226932448	0.255865549	0.645574655	0.605836376	0.630886181	0.630886181	0.033068828	0.033734361	0.033425997	0.033425997	0.36107681	0.337456607	0.352998202	0.352998202	FALSE		0	0	0	5_C2	2	50	4.426489017	9.549198103	2.159921857	4.703420387	6.076047245	2.736711026
121	595	605	46.5	0.691823172	0.654875676	0.678999272	0.751217189	0.249774547	0.234310342	0.243911473	0.275788234	0.268140698	0.250812007	0.261267604	0.298075176	0.761985158	0.72165449	0.748090866	0.748090866	0.032049786	0.030256902	0.031515025	0.031515025	0.415703475	0.388086632	0.404572458	0.404572458	FALSE		0	0	0	5_C2	2	51	4.92079238	10.08250642	2.32097556	5.250559721	6.057207172	2.98107505
122	218	617	46	1.108471696	1.042554784	1.082931653	1.219891069	0.509064433	0.481641643	0.498063049	0.555014405	0.581109892	0.551537448	0.569683603	0.633011406	1.202564924	1.130449729	1.17461946	1.17461946	0.057317272	0.053372704	0.055391119	0.055391119	0.938763825	0.891911442	0.920667727	0.920667727	FALSE		0	0	0	5_C2	2	54	6.879076139	14.8762624	3.720995333	7.321322372	6.524352901	5.320905448
123	417	613	47.5	0.807369259	0.762478468	0.790732167	0.88719811	0.343433766	0.320842171	0.333373951	0.395495847	0.379692416	0.354637191	0.368031252	0.441557424	0.881173109	0.83265578	0.863479308	0.863479308	0.043991584	0.040728318	0.042708632	0.042708632	0.605330748	0.564573732	0.58594943	0.58594943	TRUE		0	0	0	5_C2	2	55	5.463868886	11.81407971	2.819985092	5.810753303	6.277987363	3.829343626
124	128	657	47	1.265349778	1.187376432	1.234818169	1.398853319	0.599833505	0.558994591	0.584209678	0.667038168	0.680249706	0.640647321	0.66634462	0.744777809	1.370715745	1.285969398	1.33733831	1.33733831	0.072674172	0.062746689	0.068066099	0.068066099	1.102043072	1.038302256	1.079968059	1.079968059	TRUE		0	0	0	5_C2	2	56	7.616416566	16.55440261	4.164482111	8.111645635	6.80827155	6.051310161
125	306	665	45.75	0.946160493	0.894018819	0.926554628	1.03813586	0.439283983	0.414454911	0.43050664	0.480499831	0.494098273	0.46502227	0.482690347	0.54497245	1.026708203	0.970351053	1.005574729	1.005574729	0.054990045	0.052593461	0.054970242	0.054970242	0.797844501	0.750551486	0.779206644	0.779206644	TRUE		0	0	0	5_C2	2	57	6.116199579	13.58616021	3.331762175	6.494780715	6.481327096	4.690524424
126	510	658	45.5	0.843550966	0.801908589	0.828421524	0.912173523	0.297013484	0.280551851	0.290562079	0.324739837	0.313880276	0.295868233	0.307250601	0.343117151	0.930681312	0.885042177	0.914110125	0.914110125	0.040414964	0.038330313	0.039245106	0.039245106	0.48334845	0.454956183	0.472878973	0.472878973	FALSE		0	0	0	5_C2	2	58	5.633926009	10.95586071	2.525584556	6.043446099	6.211862742	3.283674488
127	602	702	47	0.610829965	0.577182967	0.599409664	0.664294936	0.253255269	0.239307858	0.247799054	0.276679346	0.280080139	0.264784332	0.274106912	0.306428157	0.667536498	0.63074989	0.65514511	0.65514511	0.031586123	0.029759386	0.030774769	0.030774769	0.445042752	0.420765882	0.435395752	0.435395752	FALSE		0	0	0	5_C2	2	60	4.540117364	10.14685807	2.374384818	4.80664293	6.048634967	3.112319812
128	58	724	48.75	1.284154871	1.206355178	1.256143496	1.415028812	0.554028003	0.502355923	0.532629681	0.647191862	0.613552793	0.56681107	0.593424244	0.697222999	1.400377418	1.316694068	1.37064677	1.37064677	0.071207083	0.055287087	0.06492234	0.06492234	0.980151166	0.903541016	0.946628311	0.946628311	FALSE		0	0	0	5_C2	2	62	7.704802111	15.70754967	3.866123684	8.251058043	6.781147972	5.506045378
129	217	715	47.25	1.103666258	1.036618521	1.079542741	1.215377755	0.43556783	0.404811729	0.422601642	0.491581182	0.488382827	0.457284103	0.475608739	0.542929493	1.208263305	1.135034208	1.18210747	1.18210747	0.047055128	0.040872178	0.044006842	0.044006842	0.772298481	0.722807967	0.75163881	0.75163881	FALSE		0	0	0	5_C2	2	63	6.856490165	13.5174559	3.306195002	7.348105251	6.334626211	4.576248214
130	399	709	46	0.84221564	0.795925645	0.824504476	0.919978455	0.356011132	0.33466437	0.347275775	0.39356613	0.393831318	0.370411991	0.384602418	0.433597655	0.91947691	0.869154995	0.900255541	0.900255541	0.045172446	0.04211475	0.043617015	0.043617015	0.627408734	0.589732261	0.612510113	0.612510113	FALSE		0	0	0	5_C2	2	64	5.627649861	12.04661028	2.883233304	5.99078445	6.299819151	3.928106116
131	248	67	46.5	1.383843789	1.302918335	1.354049744	1.51627253	0.439594239	0.396794243	0.420487344	0.518604953	0.484384205	0.444296524	0.468701258	0.55416903	1.530474635	1.442397088	1.498159198	1.498159198	0.039387091	0.027980017	0.032465674	0.032465674	0.737960507	0.673631997	0.712613474	0.712613474	FALSE		0	0	0	5_C2	3	5	8.173348568	13.59189622	3.288307781	8.862526106	6.192859414	4.422642544
132	422	67	45.75	1.160802103	1.0822511	1.130858967	1.293614676	0.348269928	0.313767931	0.332189877	0.42032127	0.358529788	0.326837497	0.344870993	0.419079841	1.289579653	1.203213163	1.256848169	1.256848169	0.0450246	0.036090607	0.039762736	0.039762736	0.532997566	0.48355276	0.511308932	0.511308932	FALSE		0	0	0	5_C2	3	6	7.125033533	11.90349076	2.725317313	7.730299051	6.297085772	3.50577221
133	596	67	47	0.814374253	0.744159779	0.785737149	0.936783936	0.304211435	0.274003467	0.289358737	0.363308741	0.316059314	0.288293437	0.30398783	0.369468285	0.896914133	0.819645525	0.865490361	0.865490361	0.047633417	0.039897554	0.042453509	0.042453509	0.490097452	0.446913604	0.471139846	0.471139846	FALSE		0	0	0	5_C2	3	7	5.496792959	11.08893655	2.535332151	5.884737468	6.345317621	3.313865115
134	161	118	46.75	1.391332056	1.305472118	1.359787526	1.532061	0.524255965	0.487907167	0.510953518	0.584292084	0.63045462	0.593217562	0.616297828	0.692560114	1.521404418	1.42731579	1.486894294	1.486894294	0.024441498	0.017803058	0.022377881	0.022377881	1.000196725	0.941477999	0.977766696	0.977766696	FALSE		0	0	0	5_C2	3	9	8.208544063	15.15712372	3.941731418	8.81989531	5.916545019	5.595716119
135	336	117	45.75	1.195948187	1.114801446	1.16657641	1.328243972	0.399687974	0.378699651	0.391949512	0.43568301	0.467621246	0.442506607	0.458276628	0.510607292	1.31674194	1.226599119	1.284144696	1.284144696	0.020531705	0.020776851	0.020651524	0.020651524	0.725983762	0.688631734	0.71200633	0.71200633	FALSE		0	0	0	5_C2	3	10	7.29022314	12.85410849	3.213321251	7.857964128	5.84426069	4.369066412
136	509	117	45.75	1.020944346	0.951192067	0.995166972	1.13425372	0.278598391	0.261903748	0.272268583	0.307095022	0.287181679	0.268436631	0.280132698	0.318143241	1.137611515	1.059782467	1.108864035	1.108864035	0.031011566	0.030637621	0.030795795	0.030795795	0.418101334	0.391112359	0.407908423	0.407908423	FALSE		0	0	0	5_C2	3	11	6.467690094	10.61540214	2.406152472	7.016035783	6.038012559	2.991801506
137	688	116	47.25	0.60825588	0.557445093	0.590666615	0.687179045	0.230192727	0.214303142	0.224580368	0.25593024	0.226738248	0.209310081	0.220324527	0.255664725	0.671033027	0.614795187	0.651611105	0.651611105	0.044889857	0.043452208	0.044538871	0.044538871	0.349263971	0.322810921	0.339421534	0.339421534	FALSE		0	0	0	5_C2	3	12	4.528018945	9.720477383	2.135768038	4.823076915	6.294594649	2.683868101
138	72	165	49.75	1.460931636	1.376454776	1.431618152	1.59894794	0.523999628	0.481298888	0.507348745	0.597075358	0.592250489	0.550903296	0.5757075	0.663807059	1.605946817	1.513943546	1.57428724	1.57428724	0.046556546	0.036286945	0.042650628	0.042650628	0.924678391	0.858426469	0.897736528	0.897736528	FALSE		0	0	0	5_C2	3	13	8.535668056	15.15238456	3.770831087	9.217251828	6.32540841	5.257896416
139	250	169	47.75	1.300748401	1.218929679	1.270471652	1.441828513	0.423912823	0.39834053	0.414552937	0.465246703	0.511026165	0.480701027	0.499837229	0.559569464	1.431833596	1.341549411	1.398420264	1.398420264	0.009882341	0.009117449	0.009680085	0.009680085	0.793971453	0.747304376	0.776761469	0.776761469	FALSE		0	0	0	5_C2	3	14	7.782793127	13.30197793	3.407486512	8.398904772	5.647375068	4.673198938
140	423	166	46.5	1.089170343	1.017531586	1.062477738	1.214135732	0.357197637	0.33335468	0.347757143	0.408311875	0.417420534	0.388754968	0.405176309	0.486965599	1.200201408	1.121406125	1.171031397	1.171031397	0.01763352	0.01694706	0.017883141	0.017883141	0.645953586	0.601288048	0.626496653	0.626496653	TRUE		0	0	0	5_C2	3	15	6.788358127	12.0685464	2.988756048	7.310213643	5.790679	4.011063672
141	598	166	47.5	0.773599748	0.718661269	0.753059981	0.864407453	0.243837452	0.228361728	0.239022333	0.267570087	0.261990104	0.243928084	0.25589073	0.290930775	0.856633126	0.795732133	0.833785121	0.833785121	0.026084557	0.025703634	0.026469038	0.026469038	0.396709621	0.369515314	0.387718885	0.387718885	FALSE		0	0	0	5_C2	3	16	5.30514929	9.972741292	2.293461819	5.695413282	5.946921922	2.896108952
142	162	220	47.75	1.424268444	1.349687323	1.39855324	1.548209724	0.50221542	0.47404478	0.491267924	0.550789719	0.610010296	0.581138642	0.598413437	0.658713815	1.561698236	1.479549168	1.533572268	1.533572268	0.014594251	0.009871437	0.012846859	0.012846859	0.960201672	0.91545014	0.941815474	0.941815474	FALSE		0	0	0	5_C2	3	18	8.363347909	14.74963773	3.850276864	9.009279709	5.73448895	5.416804371
143	336	216	45.75	1.209481249	1.133897432	1.1800768	1.334442177	0.408455335	0.386411616	0.40003339	0.447055671	0.47735165	0.451091431	0.466735595	0.52568527	1.331104935	1.247488586	1.298623969	1.298623969	0.021993376	0.021675169	0.02229505	0.02229505	0.742189923	0.702236723	0.725926766	0.725926766	FALSE		0	0	0	5_C2	3	19	7.353829693	13.01619962	3.256848721	7.925471435	5.87128409	4.441562191
144	512	216	47.25	0.950581878	0.889356091	0.928177485	1.053427853	0.270951008	0.252030199	0.263572658	0.303037196	0.293829199	0.2726496	0.285859199	0.330287119	1.056010248	0.988266653	1.031247369	1.031247369	0.022467695	0.021082765	0.021655522	0.021655522	0.436884142	0.404686472	0.424706452	0.424706452	FALSE		0	0	0	5_C2	3	20	6.136980466	10.47401719	2.435889135	6.632502838	5.88005331	3.075823521
145	689	216	47.5	0.610867907	0.560954573	0.591788915	0.69154943	0.220169931	0.205767677	0.214956773	0.244421233	0.226789835	0.20943319	0.220260982	0.256235832	0.674026176	0.618810229	0.652907528	0.652907528	0.034697673	0.034652612	0.034900717	0.034900717	0.349103825	0.3226926	0.339198426	0.339198426	FALSE		0	0	0	5_C2	3	21	4.540295696	9.535175746	2.135998804	4.83714497	6.106161354	2.683151712
146	72	270	48.75	1.290964731	1.221687465	1.268677824	1.40462689	0.601781374	0.554542831	0.584401305	0.677581777	0.729137785	0.680127802	0.711017981	0.80694552	1.394215769	1.320593089	1.370815541	1.370815541	0.040096052	0.029712026	0.036170638	0.036170638	1.187572068	1.106052982	1.157110931	1.157110931	FALSE		0	0	0	5_C2	3	22	7.736809037	16.59041484	4.383175449	8.222097764	6.205966682	6.433911032
147	250	268	46.25	1.517249098	1.416958681	1.479605073	1.681401045	0.438201283	0.408295467	0.427713924	0.48689958	0.501360971	0.465206816	0.488122922	0.558205531	1.681610304	1.570820178	1.639985001	1.639985001	0.019600669	0.019411839	0.020041782	0.020041782	0.755600378	0.700228947	0.735415135	0.735415135	FALSE		0	0	0	5_C2	3	23	8.80036495	13.56614323	3.364250746	9.572876703	5.827047695	4.501551809
148	424	265	46	1.090640441	1.025425985	1.066621309	1.197095062	0.35334294	0.333871499	0.346877343	0.383900324	0.401172037	0.378733128	0.393122029	0.437136284	1.203854972	1.13168352	1.177247568	1.177247568	0.024740428	0.023865438	0.024978408	0.024978408	0.616560018	0.582481654	0.604394705	0.604394705	FALSE		0	0	0	5_C2	3	24	6.79526771	11.99728068	2.916070887	7.327385706	5.922071639	3.879576042
149	600	265	45.75	0.758867775	0.709124779	0.740573904	0.841907507	0.271569974	0.257258074	0.266751686	0.293521126	0.305211607	0.288720211	0.29906423	0.33263821	0.834488249	0.779363238	0.81422501	0.81422501	0.02521546	0.024664248	0.025513864	0.025513864	0.475945648	0.451075577	0.466650946	0.466650946	FALSE		0	0	0	5_C2	3	25	5.235907757	10.48546065	2.486806593	5.59133046	5.930854037	3.250559187
150	161	322	48	1.390631116	1.305695066	1.359729809	1.531627221	0.520413902	0.485724617	0.506605563	0.578377954	0.612894482	0.576383756	0.598161492	0.674594357	1.522723641	1.429608054	1.489021828	1.489021828	0.032563672	0.027043847	0.030352477	0.030352477	0.968652186	0.911151538	0.945122559	0.945122559	FALSE		0	0	0	5_C2	3	27	8.205249587	15.08609159	3.863178829	8.826095772	6.06670792	5.454606456
151	337	316	46.25	1.230204962	1.152233339	1.201676339	1.358906509	0.376071977	0.356493272	0.368178998	0.410970327	0.410355208	0.387123675	0.401313877	0.450352148	1.36300599	1.276281371	1.331340253	1.331340253	0.034053212	0.034265518	0.033769132	0.033769132	0.619572945	0.585303398	0.606059829	0.606059829	FALSE		0	0	0	5_C2	3	28	7.451232916	12.41749554	2.957150396	8.075409128	6.094246562	3.893053911
152	512	314	46.5	0.926366997	0.867942808	0.903528629	1.027687088	0.303384313	0.286317896	0.297174216	0.330916813	0.339434919	0.319922594	0.331937279	0.371296892	1.022687754	0.957959554	0.997369404	0.997369404	0.02516758	0.024360405	0.025225119	0.025225119	0.521330895	0.491863339	0.510045602	0.510045602	FALSE		0	0	0	5_C2	3	29	6.023168452	11.0736447	2.639899341	6.475884262	5.929968841	3.45358314
153	689	315	46.75	0.560650127	0.516915833	0.543404172	0.632838946	0.247728574	0.234244174	0.243139791	0.269170259	0.270597517	0.253674725	0.264684239	0.297614501	0.611062067	0.562889027	0.591973832	0.591973832	0.03508169	0.035341967	0.035396683	0.035396683	0.432832461	0.406603739	0.423857686	0.423857686	FALSE		0	0	0	5_C2	3	30	4.304267828	10.04468042	2.331965762	4.541208263	6.113261078	3.057698946
154	424	363	46.25	1.094185191	1.029579159	1.069385904	1.204525788	0.330719206	0.315638062	0.32550323	0.355638608	0.354066012	0.338161029	0.348402172	0.38283107	1.213623451	1.141360294	1.185831559	1.185831559	0.033932381	0.032978052	0.03383924	0.03383924	0.531414577	0.509039904	0.523620508	0.523620508	FALSE		0	0	0	5_C2	3	31	6.811928341	11.5790127	2.705349294	7.373298396	6.092012628	3.498690951
155	600	363	47	0.740717916	0.694486063	0.723343724	0.817573933	0.259432194	0.245000455	0.254181878	0.282518955	0.283102582	0.267013354	0.27723374	0.308806423	0.816321133	0.765179319	0.79708027	0.79708027	0.029029334	0.027904508	0.028659205	0.028659205	0.437902225	0.413416045	0.429019868	0.429019868	FALSE		0	0	0	5_C2	3	32	5.150601862	10.26105716	2.387905254	5.505943462	6.001365008	3.080377757
156	69	374	49	1.123651519	1.061185286	1.101684184	1.228352782	0.665877906	0.620346422	0.649146237	0.740192523	0.819949725	0.766270447	0.799612979	0.90498418	1.191105329	1.125868561	1.168340232	1.168340232	0.051111752	0.045256209	0.049324218	0.049324218	1.367262069	1.276677384	1.332778951	1.332778951	FALSE		0	0	0	5_C2	3	34	6.950422606	17.77543267	4.78940876	7.267461295	6.409625148	7.237726738
157	249	368	46.5	1.235458266	1.137635754	1.197899982	1.393420151	0.42995107	0.405209423	0.420446499	0.470252206	0.476463696	0.446341323	0.464480172	0.52596845	1.361041732	1.252355882	1.319363135	1.319363135	0.042756178	0.043507335	0.043323499	0.043323499	0.738075122	0.693323282	0.720140018	0.720140018	FALSE		0	0	0	5_C2	3	35	7.475923895	13.41361315	3.252876597	8.066176946	6.255147145	4.423155258
158	158	422	47.75	1.275010233	1.183508138	1.236252097	1.430481379	0.532192687	0.496999384	0.517972297	0.591346534	0.615641131	0.575992475	0.599735496	0.681709381	1.389624029	1.289348228	1.347042069	1.347042069	0.048423553	0.044868949	0.047000964	0.047000964	0.984796469	0.922282822	0.959916856	0.959916856	FALSE		0	0	0	5_C2	3	36	7.661821533	15.30385797	3.875465542	8.200516189	6.35992567	5.526825434
159	337	414	46.25	0.865680567	0.817921995	0.847196227	0.946130518	0.414413216	0.393248343	0.406692916	0.449988976	0.468276641	0.445450017	0.459795782	0.506911052	0.937416604	0.885336628	0.917216913	0.917216913	0.051798695	0.048595815	0.050789962	0.050789962	0.759155125	0.722687912	0.745678051	0.745678051	FALSE		0	0	0	5_C2	3	37	5.737937031	13.12634904	3.216253057	6.075102549	6.422325359	4.517453426
160	512	412	46.5	0.809345433	0.760383022	0.790703721	0.891814071	0.309732759	0.289588627	0.30203367	0.343502521	0.346502447	0.323769869	0.338182645	0.385775181	0.887457077	0.833983358	0.867057194	0.867057194	0.032734095	0.030549991	0.031645265	0.031645265	0.545389468	0.509208169	0.532217576	0.532217576	FALSE		0	0	0	5_C2	3	38	5.473157072	11.1910149	2.671514846	5.840288491	6.069858692	3.561205484
161	688	415	47.25	0.510810422	0.475749305	0.498085016	0.567245824	0.225300503	0.212825462	0.221067262	0.245533666	0.243356115	0.227390046	0.237875316	0.269193956	0.557126349	0.518796985	0.543176744	0.543176744	0.033721507	0.033895167	0.033865759	0.033865759	0.388619184	0.363272661	0.379985091	0.379985091	FALSE		0	0	0	5_C2	3	39	4.070016944	9.630029844	2.210105521	4.287705769	6.088113981	2.859917621
162	68	480	49.25	1.106158261	1.043331953	1.083668547	1.212506928	0.667334587	0.619606433	0.649307297	0.744025964	0.804041063	0.753267445	0.784958988	0.886904864	1.17294218	1.106940463	1.149425466	1.149425466	0.064274555	0.054267117	0.060366	0.060366	1.340317176	1.254998251	1.308143365	1.308143365	FALSE		0	0	0	5_C2	3	40	6.868202797	17.8023638	4.718243798	7.182092939	6.65297928	7.117192885
163	249	467	47	0.976721504	0.910108516	0.950320138	1.091501249	0.49062498	0.459132901	0.47921879	0.540949398	0.57499851	0.537251529	0.560953489	0.636466201	1.052015524	0.980089835	1.023397771	1.023397771	0.049805558	0.047380272	0.049297742	0.049297742	0.940523912	0.879022839	0.917796905	0.917796905	FALSE		0	0	0	5_C2	3	41	6.259838947	14.53535347	3.693657001	6.613727291	6.385476212	5.328778928
164	425	461	46.5	0.846569335	0.801707823	0.829420595	0.923117509	0.36360413	0.346143198	0.357255308	0.391247448	0.408525488	0.390092074	0.401866649	0.439461543	0.922698817	0.873414122	0.903812399	0.903812399	0.042560115	0.039927964	0.04161651	0.04161651	0.653440021	0.624601009	0.643113643	0.643113643	FALSE		0	0	0	5_C2	3	42	5.648112603	12.18698975	2.948965422	6.005927691	6.251522329	4.04455309
165	599	463	46.25	0.638542127	0.600743108	0.623836958	0.701498616	0.271736015	0.258273907	0.266939989	0.293730585	0.304279666	0.289211197	0.298554239	0.329470345	0.696431127	0.654849256	0.680237752	0.680237752	0.032203359	0.030921055	0.032052824	0.032052824	0.485923321	0.462457901	0.47704061	0.47704061	FALSE		0	0	0	5_C2	3	43	4.670366902	10.48853041	2.482637697	4.942450162	6.060046448	3.295192779
166	338	513	46	0.866448287	0.822969444	0.850439303	0.941014137	0.435566304	0.411625969	0.426754329	0.474836123	0.495256447	0.468761913	0.485298387	0.539969176	0.935034641	0.888312754	0.917856085	0.917856085	0.054585553	0.050878612	0.053361256	0.053361256	0.807650843	0.76416596	0.791274678	0.791274678	FALSE		0	0	0	5_C2	3	45	5.74154538	13.51742769	3.336943089	6.063907122	6.473848841	4.734391595
167	511	511	46	0.692766251	0.65271973	0.676312314	0.761038651	0.321849189	0.304983598	0.316321567	0.347006424	0.364222458	0.344735352	0.357098087	0.394549447	0.751445841	0.707817652	0.733413576	0.733413576	0.038809859	0.037241145	0.038967943	0.038967943	0.588582199	0.557379882	0.577350449	0.577350449	FALSE		0	0	0	5_C2	3	46	4.925224932	11.41502366	2.750782602	5.201024029	6.182187535	3.754421552
168	686	515	47.25	0.513523218	0.481220747	0.502051005	0.565702117	0.221675974	0.211382491	0.218455487	0.237824677	0.240865254	0.227580896	0.23648219	0.261718621	0.560542751	0.525056752	0.547899402	0.547899402	0.031649431	0.03204114	0.031996316	0.031996316	0.383872265	0.363086243	0.377092965	0.377092965	FALSE		0	0	0	5_C2	3	47	4.08276732	9.563019487	2.198963037	4.30376315	6.049805403	2.838683005
169	161	523	48	1.270409115	1.19067826	1.240070242	1.400570706	0.526933177	0.49158857	0.512676736	0.58854808	0.594800912	0.557846964	0.579537778	0.660777951	1.386861444	1.299776592	1.353869601	1.353869601	0.057556963	0.051415163	0.055228852	0.055228852	0.947724796	0.888922039	0.923186303	0.923186303	FALSE		0	0	0	5_C2	3	48	7.64019588	15.20662006	3.782240014	8.187531807	6.528784313	5.36099098
170	254	566	47.5	0.872862967	0.817620155	0.852096471	0.965645967	0.48507687	0.460606268	0.475817816	0.525001227	0.572579174	0.542366979	0.561715573	0.621259639	0.933047492	0.873266744	0.910515425	0.910515425	0.051242692	0.050135869	0.050431126	0.050431126	0.946228828	0.897190789	0.928683309	0.928683309	FALSE		0	0	0	5_C2	3	49	5.771694924	14.43277991	3.682834474	6.054567348	6.412045959	5.354298993
171	423	562	46.25	0.789963288	0.746823998	0.773393168	0.862304448	0.373919611	0.354861263	0.366638754	0.40533538	0.418562723	0.39723616	0.409868978	0.454750562	0.856484011	0.809526902	0.838508168	0.838508168	0.048969008	0.046616109	0.048445871	0.048445871	0.676992603	0.642778409	0.66294686	0.66294686	FALSE		0	0	0	5_C2	3	50	5.382059333	12.37770254	2.993865457	5.694712428	6.370010053	4.149911962
172	597	563	46.75	0.5706363	0.537270954	0.558052211	0.625495682	0.286807031	0.271363809	0.281312043	0.312516338	0.330808127	0.313092666	0.324569941	0.359795711	0.615245978	0.579075477	0.601550263	0.601550263	0.03274688	0.031053459	0.032136592	0.032136592	0.5402586	0.511598493	0.53024734	0.53024734	FALSE		0	0	0	5_C2	3	51	4.351203694	10.76716362	2.601308709	4.560873004	6.070095062	3.538253333
173	76	583	48	1.205802709	1.133478479	1.178366039	1.32576693	0.67341351	0.629228241	0.655739775	0.74415126	0.783020683	0.736115926	0.764076076	0.8586957	1.289906494	1.212530335	1.260692567	1.260692567	0.079507025	0.07090296	0.076113086	0.076113086	1.292823383	1.215389351	1.261376238	1.261376238	FALSE		0	0	0	5_C2	3	53	7.336540239	17.91475105	4.624212346	7.731835235	6.934597452	6.904736675
174	510	610	46.75	0.565917521	0.533490618	0.554496647	0.618307776	0.353523171	0.333861693	0.346679361	0.384438134	0.417219357	0.394638798	0.409551081	0.453020272	0.599374922	0.564870526	0.587187912	0.587187912	0.041008625	0.038353426	0.039961113	0.039961113	0.696276501	0.658767157	0.683578065	0.683578065	FALSE		0	0	0	5_C2	3	54	4.329025032	12.0006128	2.987856114	4.486277683	6.222838363	4.236175526
175	173	623	46	0.927230487	0.868311056	0.904532172	1.026144369	0.630137306	0.593096349	0.61588738	0.691079209	0.76385481	0.722703133	0.747890577	0.829072637	0.972340567	0.909661223	0.948207177	0.948207177	0.063577791	0.057520647	0.061339453	0.061339453	1.285304245	1.216928668	1.2587635	1.2587635	FALSE		0	0	0	5_C2	3	55	6.027226928	17.11465982	4.538476746	6.239248169	6.640097501	6.87110096
176	337	622	46.75	0.792501849	0.747873427	0.776031584	0.868400287	0.457761378	0.430480618	0.449022086	0.497954978	0.531913787	0.50097927	0.521994594	0.579671336	0.845687853	0.798182974	0.827974907	0.827974907	0.055683516	0.051711253	0.054529226	0.054529226	0.880805645	0.829439088	0.864544131	0.864544131	FALSE		0	0	0	5_C2	3	56	5.393990785	13.92777061	3.500924089	5.643969559	6.494148004	5.0616384
177	682	616	46.25	0.425828127	0.397682461	0.415244823	0.471563934	0.262192789	0.249659566	0.257744908	0.282522977	0.307140301	0.29151914	0.3016501	0.332141971	0.451825774	0.421395695	0.44033708	0.44033708	0.031657676	0.031183178	0.031483499	0.031483499	0.511677767	0.486282294	0.502819252	0.502819252	FALSE		0	0	0	5_C2	3	57	3.670592878	10.31209509	2.49543431	3.792784043	6.049957849	3.410401353
178	425	663	45.5	0.809967884	0.767297114	0.794372583	0.880879976	0.387638261	0.366238102	0.37893804	0.424681129	0.435035914	0.41166976	0.42462418	0.477715753	0.877462641	0.831290247	0.860813994	0.860813994	0.050468896	0.047135535	0.049643246	0.049643246	0.704710522	0.666779195	0.687477564	0.687477564	FALSE		0	0	0	5_C2	3	58	5.476082647	12.63133319	3.067555755	5.793313786	6.397740015	4.273903828
179	592	664	47.25	0.449226041	0.422522302	0.439428762	0.494514599	0.285895554	0.270793257	0.280267214	0.311534013	0.341247807	0.32379831	0.334623953	0.370368122	0.474567863	0.446014709	0.464118891	0.464118891	0.030988576	0.029112785	0.030363575	0.030363575	0.570812963	0.541986375	0.559837463	0.559837463	FALSE		0	0	0	5_C2	3	59	3.780565076	10.75031223	2.648009018	3.899673813	6.037587509	3.674933598
180	98	686	47	1.216811365	1.142609759	1.188580169	1.3424558	0.662769692	0.614769884	0.643933679	0.742916262	0.758428525	0.710728969	0.740269454	0.83672229	1.305522445	1.226086636	1.275301144	1.275301144	0.085001859	0.073219704	0.079952912	0.079952912	1.247485278	1.168802271	1.217529245	1.217529245	FALSE		0	0	0	5_C2	3	61	7.388281864	17.71796795	4.514203092	7.805231542	7.036186041	6.701923602
181	258	683	47	0.864276308	0.812123417	0.843838135	0.954222093	0.51231623	0.483651454	0.501482002	0.561119092	0.609556146	0.577649519	0.596684272	0.664112321	0.918714625	0.862686993	0.896802495	0.896802495	0.053806117	0.049497181	0.052766662	0.052766662	1.013627942	0.961240217	0.992435251	0.992435251	FALSE		0	0	0	5_C2	3	62	5.731336891	14.93638169	3.848245295	5.987201645	6.459438611	5.655798614
182	350	726	46	0.638913431	0.597601694	0.62402252	0.707657926	0.462017297	0.436634592	0.453183116	0.500598374	0.550321992	0.521601521	0.540073879	0.596991175	0.667095693	0.623131545	0.651236104	0.651236104	0.055334825	0.051586078	0.054227842	0.054227842	0.928822201	0.881120183	0.911815569	0.911815569	FALSE		0	0	0	5_C2	3	64	4.672112061	14.00645411	3.583270373	4.804571106	6.487701391	5.276433116
183	505	718	46.75	0.57735262	0.543658796	0.56526669	0.633511027	0.335892539	0.319251096	0.329402939	0.361710726	0.393650909	0.374991852	0.38667582	0.423472816	0.615356727	0.578923174	0.602322184	0.602322184	0.03879933	0.036565546	0.037669369	0.037669369	0.65274001	0.622413025	0.641353897	0.641353897	FALSE		0	0	0	5_C2	3	65	4.382770975	11.67465736	2.88242627	4.561393534	6.181992871	4.0414217
184	675	717	45.5	0.436304812	0.40753285	0.425094295	0.483730256	0.283417875	0.270496663	0.278908836	0.304270274	0.331860947	0.317243656	0.326404201	0.357033435	0.460865881	0.429595198	0.448652912	0.448652912	0.035551756	0.034039578	0.035325956	0.035325956	0.555165997	0.531638394	0.546428464	0.546428464	FALSE		0	0	0	5_C2	3	66	3.719834196	10.70450485	2.606018337	3.835273324	6.121951673	3.604939288
185	184	745	47.25	0.966849458	0.905869466	0.943977015	1.069912834	0.500776974	0.466600403	0.48706965	0.55991666	0.597486928	0.560442536	0.583395124	0.659889388	1.037959214	0.972416904	1.01339938	1.01339938	0.045189461	0.039312703	0.042230783	0.042230783	0.981964685	0.921182798	0.958811626	0.958811626	FALSE		0	0	0	5_C2	3	67	6.213439486	14.72304372	3.794255495	6.547661432	6.300133725	5.514157881
186	158	58	45.5	1.436724582	1.345325228	1.402731687	1.586152114	0.572321944	0.523716235	0.551725033	0.66303909	0.639237275	0.598048632	0.62371166	0.707723253	1.572466253	1.47249471	1.535310249	1.535310249	0.064206914	0.048280697	0.055904571	0.055904571	1.011610634	0.946314689	0.98695356	0.98695356	FALSE		0	0	0	5_C2	4	0	8.421892824	16.04576838	3.981019282	9.059890307	6.651728726	5.646774496
187	333	59	45.25	1.087775304	1.010317851	1.05469654	1.227129574	0.499105965	0.448296269	0.472127298	0.608216539	0.587911625	0.538903897	0.564758401	0.687896023	1.17797652	1.094960264	1.142792864	1.142792864	0.043803043	0.030267071	0.034253181	0.034253181	0.953013331	0.872290681	0.914536193	0.914536193	FALSE		0	0	0	5_C2	4	1	6.781801321	14.69215007	3.751421846	7.205754767	6.274501607	5.384648429
188	502	63	46.75	0.843983767	0.773082957	0.81467473	0.975847126	0.363130431	0.325225502	0.343037797	0.441792244	0.410683888	0.373639563	0.392674465	0.483176494	0.919468726	0.84253434	0.88799164	0.88799164	0.040753252	0.031658358	0.034401469	0.034401469	0.657576108	0.597755324	0.627993884	0.627993884	FALSE		0	0	0	5_C2	4	2	5.63596021	12.17823201	2.958620695	5.990745987	6.218117019	4.063055243
189	678	65	45.5	0.695982535	0.632281147	0.669272774	0.809066644	0.312612885	0.283654117	0.299678416	0.364213569	0.308484383	0.282279911	0.297646271	0.355834888	0.761881293	0.691902785	0.732521496	0.732521496	0.067269682	0.0593874	0.063071072	0.063071072	0.487928827	0.44692499	0.471004893	0.471004893	FALSE		0	0	0	5_C2	4	3	4.940341742	11.24426271	2.501446854	5.250071549	6.70835325	3.304164104
190	68	105	49	1.090363827	1.013543352	1.06232134	1.217218109	0.579988143	0.529090226	0.559463252	0.669762461	0.700734059	0.646561837	0.678469913	0.794149239	1.167301678	1.085641572	1.13779363	1.13779363	0.04791448	0.037765643	0.043955429	0.043955429	1.155869871	1.065788201	1.118505447	1.118505447	FALSE		0	0	0	5_C2	4	4	6.793967601	16.18750121	4.256115728	7.155582093	6.35051392	6.292096104
191	417	111	46.25	0.960084986	0.893506869	0.935448054	1.070897349	0.370510992	0.34950202	0.363165272	0.405537837	0.437995969	0.412414105	0.428962472	0.479269116	1.049483941	0.976126776	1.022286082	1.022286082	0.023609828	0.023402381	0.023667522	0.023667522	0.695498178	0.655893837	0.681622194	0.681622194	FALSE		0	0	0	5_C2	4	6	6.181645887	12.31468393	3.080797109	6.601828635	5.901169091	4.232693816
192	590	114	47.25	0.621958151	0.571998256	0.603244047	0.703160624	0.28410452	0.269319052	0.279128448	0.308421721	0.331830118	0.312779662	0.325485684	0.361599211	0.674055198	0.618990673	0.653333243	0.653333243	0.026710474	0.02743516	0.027006564	0.027006564	0.537127116	0.507671138	0.527518372	0.527518372	FALSE		0	0	0	5_C2	4	7	4.592420791	10.71719956	2.605880427	4.837281379	5.958493886	3.52424512
193	157	159	47.5	1.094335783	1.024735942	1.068502802	1.212463653	0.563974485	0.530411125	0.550244775	0.620507918	0.728653699	0.693685492	0.715483968	0.786925495	1.168485454	1.092793837	1.1404145	1.1404145	0.012731378	0.006500882	0.009276244	0.009276244	1.205747136	1.14953784	1.184540802	1.184540802	FALSE		0	0	0	5_C2	4	9	6.812636137	15.89144042	4.381009966	7.161145941	5.700048121	6.515214413
194	330	161	47	1.035717491	0.966258949	1.009794509	1.149388345	0.441395952	0.42064935	0.433473818	0.476793735	0.54662528	0.520198823	0.535745563	0.591885915	1.123192657	1.046630067	1.09474135	1.09474135	0.016815401	0.017592187	0.01761692	0.01761692	0.883730665	0.842884869	0.86665562	0.86665562	FALSE		0	0	0	5_C2	4	10	6.53712514	13.62520633	3.5667337	6.948265915	5.7755536	5.074723031
195	503	164	47.25	0.667104506	0.618718026	0.649732832	0.747293586	0.338356885	0.31906209	0.331061139	0.370358038	0.42608047	0.402400207	0.417265363	0.465527496	0.714496002	0.661798257	0.695614415	0.695614415	0.014618757	0.013898107	0.014204397	0.014204397	0.702427103	0.664483958	0.688240522	0.688240522	FALSE		0	0	0	5_C2	4	11	4.804612531	11.72021824	3.02749495	5.027356619	5.734942004	4.263689304
196	678	167	47.25	0.451624314	0.409157392	0.435424335	0.520504726	0.264462499	0.246523567	0.25774021	0.294961394	0.307703748	0.28317134	0.298933805	0.347580144	0.481379359	0.435582117	0.463837766	0.463837766	0.032217852	0.033127441	0.032286004	0.032286004	0.510193349	0.47014274	0.495974579	0.495974579	FALSE		0	0	0	5_C2	4	12	3.791837164	10.35405753	2.497954804	3.931688427	6.060314396	3.403761034
197	67	210	48	1.335669063	1.260353191	1.30954376	1.45722689	0.626890121	0.582368765	0.609560921	0.700447433	0.751908619	0.7036796	0.732888991	0.827338941	1.442795312	1.362144038	1.415096301	1.415096301	0.047437794	0.039551054	0.044371902	0.044371902	1.224234697	1.144706464	1.19252547	1.19252547	FALSE		0	0	0	5_C2	4	13	7.94692323	17.05462581	4.485037291	8.450425778	6.34170095	6.59791569
198	244	210	46.5	1.226220923	1.149533867	1.198616542	1.353189503	0.509397989	0.478685955	0.498361576	0.561349526	0.647222733	0.611519881	0.635006823	0.702193856	1.329779123	1.246038127	1.299558695	1.299558695	0.006685644	0.004170023	0.005367009	0.005367009	1.046376878	0.989531553	1.027059237	1.027059237	FALSE		0	0	0	5_C2	4	14	7.432507593	14.88242919	4.016741004	7.919240004	5.588274482	5.802295963
199	416	212	47.5	0.9495383	0.886921265	0.927136414	1.054580016	0.348574963	0.327700027	0.341746751	0.380484204	0.411711125	0.388466497	0.403816492	0.447477074	1.04055266	0.971461286	1.015783543	1.015783543	0.020070928	0.018206153	0.019757568	0.019757568	0.6492008	0.61342035	0.637158546	0.637158546	FALSE		0	0	0	5_C2	4	15	6.132075558	11.90913024	2.963215882	6.559850848	5.835741838	4.025589584
200	590	216	47	0.586778781	0.543097542	0.570752775	0.660092656	0.319422269	0.301734155	0.313324045	0.348498697	0.39615931	0.37417107	0.387940875	0.432182142	0.625877359	0.57837797	0.608468827	0.608468827	0.020140338	0.01963501	0.020448983	0.020448983	0.656342662	0.620989787	0.643099885	0.643099885	FALSE		0	0	0	5_C2	4	16	4.427074741	11.37015472	2.893647219	4.610841408	5.837025104	4.057537611
201	155	260	46.75	1.432227568	1.354941094	1.40507573	1.56028789	0.567428809	0.53237568	0.553288598	0.627733353	0.689014132	0.652627878	0.674683855	0.751005713	1.56128122	1.47693458	1.531836207	1.531836207	0.025732839	0.019371172	0.022723369	0.022723369	1.101656449	1.0436389	1.078488608	1.078488608	FALSE		0	0	0	5_C2	4	18	8.400756473	15.95530402	4.203688429	9.007319698	5.940419359	6.04958066
202	329	261	46.5	0.891834463	0.831355455	0.870025606	0.993435394	0.471184643	0.445161687	0.461395653	0.515389567	0.590760646	0.558939158	0.577814774	0.646014031	0.952633177	0.887034373	0.929156043	0.929156043	0.024024445	0.02272774	0.024150992	0.024150992	0.97712213	0.925694187	0.955928997	0.955928997	FALSE		0	0	0	5_C2	4	19	5.86086258	14.17594017	3.764166502	6.146621746	5.90883453	5.49249545
203	502	265	46.75	0.759869589	0.707614537	0.739841223	0.845732298	0.354467952	0.333883154	0.346182126	0.394446478	0.431972255	0.407214386	0.42204627	0.479591129	0.820305394	0.763295721	0.798507504	0.798507504	0.021956408	0.020876723	0.021443203	0.021443203	0.704047995	0.664539633	0.688118912	0.688118912	FALSE		0	0	0	5_C2	4	20	5.240616369	12.01807994	3.053850945	5.524669827	5.870600628	4.270940116
204	678	268	46.5	0.47193127	0.431338963	0.456282564	0.537765133	0.283276769	0.269281493	0.278241821	0.306031856	0.33519936	0.315192116	0.328391258	0.366259362	0.501371894	0.457179897	0.484226019	0.484226019	0.03131054	0.03299353	0.031705047	0.031705047	0.557724965	0.525639145	0.546984576	0.546984576	FALSE		0	0	0	5_C2	4	21	3.887281597	10.70189609	2.620952214	4.025655052	6.04353999	3.616386442
205	60	316	49.25	0.968510064	0.911336373	0.94907935	1.060501229	0.705215684	0.651917366	0.685267951	0.791342947	0.903301432	0.841262242	0.879014963	1.009955861	1.002874115	0.944726	0.983499584	0.983499584	0.041810217	0.033594314	0.039359103	0.039359103	1.532342849	1.426195666	1.490503577	1.490503577	FALSE		0	0	0	5_C2	4	22	6.221244477	18.5027102	5.16226986	6.382758459	6.237658201	7.976190334
206	241	310	46.75	1.223889222	1.129930714	1.187984207	1.374554331	0.482283207	0.452074977	0.470868691	0.531962181	0.57260283	0.533654698	0.556313109	0.634928841	1.336127814	1.232946579	1.296868552	1.296868552	0.030378321	0.031459284	0.031875761	0.031875761	0.912269123	0.851254526	0.886421694	0.886421694	FALSE		0	0	0	5_C2	4	23	7.4215484	14.38113062	3.682940293	7.949079399	6.02630511	5.202385455
207	415	314	46.75	1.02552016	0.964065357	1.002124517	1.133512994	0.364310018	0.347256111	0.358110022	0.391528916	0.415207458	0.397473142	0.408836489	0.444239501	1.127379649	1.058956325	1.101285095	1.101285095	0.029522965	0.027676418	0.028853946	0.028853946	0.648135021	0.622161867	0.638931987	0.638931987	FALSE		0	0	0	5_C2	4	24	6.489196813	12.20004021	2.978856193	6.967945136	6.010491278	4.020821988
208	591	317	47.5	0.538766188	0.497645379	0.523721947	0.606510759	0.29565394	0.281961176	0.291156381	0.317633167	0.35854437	0.341556664	0.352508573	0.386313908	0.575294518	0.530130392	0.55874933	0.55874933	0.02439242	0.024354005	0.024768618	0.024768618	0.593277561	0.566678822	0.583868952	0.583868952	FALSE		0	0	0	5_C2	4	25	4.201411439	10.93072543	2.725382546	4.373097718	5.915637656	3.775425536
209	151	360	47	1.123250195	1.048835401	1.094477398	1.247134436	0.644545948	0.606092146	0.628414353	0.709708616	0.800230392	0.756748505	0.782884958	0.874155017	1.193029782	1.112838992	1.162088141	1.162088141	0.043195311	0.038105164	0.040325953	0.040325953	1.331801442	1.260731895	1.303362614	1.303362614	FALSE		0	0	0	5_C2	4	27	6.948536351	17.38104705	4.701197342	7.276506388	6.263265847	7.079099053
210	327	362	46.5	0.773572792	0.714512611	0.749947784	0.874463532	0.458798654	0.435688272	0.449760226	0.498315307	0.548503316	0.521111994	0.537575974	0.596172464	0.821944927	0.757439477	0.796138141	0.796138141	0.046425514	0.044959101	0.046024895	0.046024895	0.912504322	0.868914299	0.895120947	0.895120947	FALSE		0	0	0	5_C2	4	28	5.305022598	13.9469478	3.575134805	5.532375773	6.322985894	5.203437578
211	501	364	47	0.699118788	0.651949591	0.680934002	0.778535579	0.352270968	0.332129854	0.344790107	0.384042306	0.423300563	0.399486314	0.415170883	0.460065054	0.75159424	0.700310509	0.731696047	0.731696047	0.028774546	0.027235982	0.027751299	0.027751299	0.694321532	0.656019267	0.681447646	0.681447646	FALSE		0	0	0	5_C2	4	29	4.955082396	11.97746204	3.015059462	5.201721518	5.996654487	4.227430274
212	680	370	46.5	0.47104986	0.433872438	0.457376199	0.532422563	0.270406002	0.254860768	0.265078361	0.295070431	0.312930391	0.292363505	0.306458383	0.34408866	0.503053473	0.462850482	0.488134887	0.488134887	0.03361189	0.033949432	0.033383819	0.033383819	0.51772089	0.484296797	0.507394237	0.507394237	FALSE		0	0	0	5_C2	4	30	3.883138895	10.46394111	2.521335391	4.03355862	6.08608738	3.437434335
213	237	409	46.75	0.918218739	0.846034637	0.889703761	1.038762723	0.509548481	0.473228788	0.496911581	0.560329212	0.611188908	0.568130496	0.593540599	0.673696995	0.980459175	0.902778662	0.949850225	0.949850225	0.047154803	0.043796376	0.047972617	0.047972617	1.011342149	0.940818882	0.9823331	0.9823331	FALSE		0	0	0	5_C2	4	31	5.984870937	14.88521149	3.855549206	6.277406321	6.33646901	5.645573469
214	412	413	46.5	0.614239594	0.57536275	0.600371492	0.678877031	0.438974579	0.419471249	0.432045791	0.470611069	0.536980305	0.516215247	0.529742801	0.570394224	0.640376583	0.598246119	0.625327316	0.625327316	0.042623869	0.039225338	0.041324636	0.041324636	0.907194024	0.873577789	0.895508131	0.895508131	FALSE		0	0	0	5_C2	4	32	4.556142913	13.58043994	3.523588379	4.678989002	6.252701022	5.179682777
215	589	415	46.5	0.481405964	0.447645931	0.468998653	0.536594895	0.326284315	0.309814025	0.320286634	0.353268426	0.396830924	0.377360458	0.389167241	0.430436231	0.504796593	0.468385162	0.491476303	0.491476303	0.031965905	0.03045785	0.031812138	0.031812138	0.667758704	0.635977402	0.655164088	0.655164088	FALSE		0	0	0	5_C2	4	33	3.931813472	11.49702034	2.89665158	4.041751433	6.055656383	4.108605529
216	135	457	48	0.88292724	0.823003525	0.86057613	0.983812791	0.665059246	0.619680485	0.647586368	0.737922008	0.83038688	0.778107188	0.809894406	0.913610405	0.913419321	0.850932828	0.890232371	0.890232371	0.055584761	0.048800464	0.053181539	0.053181539	1.409369283	1.321057907	1.374642994	1.374642994	FALSE		0	0	0	5_C2	4	35	5.81899787	17.76029726	4.836097774	5.962313265	6.492322214	7.426086915
217	323	461	47	0.680733953	0.641327399	0.666501297	0.747647882	0.476894725	0.448102011	0.466293353	0.52360217	0.569637129	0.536718052	0.556795509	0.625871598	0.712781767	0.671513212	0.697991768	0.697991768	0.054940948	0.050536213	0.053794624	0.053794624	0.959543093	0.904098037	0.937803767	0.937803767	FALSE		0	0	0	5_C2	4	36	4.8686721	14.28150828	3.669673683	5.01929957	6.480419381	5.413858321
218	499	463	46.5	0.619882525	0.579517182	0.604903639	0.686346946	0.358369084	0.338992812	0.351833187	0.388356431	0.425119809	0.400482199	0.416637203	0.462463054	0.66038724	0.617015965	0.644213071	0.644213071	0.03771232	0.037147938	0.037708878	0.037708878	0.705271858	0.664828291	0.691452081	0.691452081	FALSE		0	0	0	5_C2	4	37	4.582665175	12.09020412	3.023197576	4.773040805	6.161896203	4.276414878
219	676	470	46.25	0.326571966	0.301840922	0.317812754	0.366344346	0.306465658	0.293191667	0.301856393	0.327240789	0.375688357	0.359442023	0.369989797	0.40175643	0.32955828	0.303124832	0.320189394	0.320189394	0.034472604	0.033506376	0.034184756	0.034184756	0.644695097	0.617843404	0.635284794	0.635284794	FALSE		0	0	0	5_C2	4	38	3.204080418	11.13061268	2.802073545	3.21811635	6.10200029	4.005434012
220	231	508	46.75	0.853708392	0.795732502	0.831782474	0.949376097	0.561209721	0.526686337	0.547949306	0.617843048	0.683262271	0.642914991	0.666613645	0.7471343	0.897663846	0.835970668	0.874500184	0.874500184	0.053176333	0.049041825	0.05235267	0.05235267	1.147340206	1.080321338	1.119492571	1.119492571	FALSE		0	0	0	5_C2	4	39	5.681666783	15.84032542	4.177958363	5.888261181	6.447795163	6.253939954
221	410	512	46	0.574187959	0.538414874	0.560247919	0.634564373	0.451489795	0.431833482	0.443489918	0.484495788	0.549466326	0.526347011	0.540330675	0.587334948	0.592874985	0.55459334	0.577972716	0.577972716	0.048717638	0.046605676	0.047640383	0.047640383	0.933551457	0.895396351	0.918455413	0.918455413	FALSE		0	0	0	5_C2	4	40	4.367896798	13.81182148	3.579442686	4.455727423	6.365362716	5.297588717
222	587	512	45.25	0.475021831	0.444478299	0.4636224	0.52456802	0.353969374	0.338867166	0.347700757	0.380365167	0.429139724	0.409852144	0.421752887	0.460585007	0.493557557	0.460817508	0.481361126	0.481361126	0.038032723	0.037603082	0.037368126	0.037368126	0.726540649	0.694777018	0.714346792	0.714346792	FALSE		0	0	0	5_C2	4	41	3.901807502	12.00886221	3.041180052	3.988927002	6.16781982	4.371557559
223	747	534	46	0.32311258	0.301497985	0.31549564	0.359225327	0.29449819	0.275575203	0.287899121	0.326974165	0.342795575	0.32170707	0.3352235	0.379682708	0.32956465	0.307295538	0.321734058	0.321734058	0.045026352	0.04154001	0.043962583	0.043962583	0.585815342	0.54994471	0.572921618	0.572921618	FALSE		0	0	0	5_C2	4	42	3.187821004	10.9093579	2.654932721	3.218146287	6.297118167	3.742044443
224	142	556	47	1.001397611	0.935717165	0.976202988	1.110812362	0.682348043	0.643654337	0.667875275	0.74611094	0.834392905	0.789912423	0.817771898	0.905817941	1.048974182	0.978933829	1.022053727	1.022053727	0.064058971	0.058958002	0.062172315	0.062172315	1.405105407	1.331392095	1.377624119	1.377624119	FALSE		0	0	0	5_C2	4	43	6.375818764	18.07993285	4.854018114	6.599432723	6.648993557	7.407013116
225	320	559	46.5	0.68459911	0.644810813	0.669170058	0.753699177	0.51052927	0.487882582	0.502280125	0.546021109	0.616236138	0.586810471	0.606081265	0.662541952	0.711583408	0.669453928	0.695094595	0.695094595	0.05672309	0.056111026	0.056165485	0.056165485	1.043058021	0.993938912	1.026271368	1.026271368	FALSE		0	0	0	5_C2	4	44	4.886838666	14.90334434	3.878127219	5.01366718	6.513367659	5.787449563
226	499	562	47.25	0.470308935	0.439960011	0.458874305	0.521398152	0.362543216	0.343858542	0.356021257	0.390624347	0.439666891	0.417765468	0.432633287	0.472569186	0.486872353	0.454671949	0.474592777	0.474592777	0.039698112	0.037451518	0.038542041	0.038542041	0.745948576	0.709460554	0.734394031	0.734394031	FALSE		0	0	0	5_C2	4	45	3.879656483	12.16737555	3.088271722	3.957505969	6.198609569	4.458375951
227	50	588	46.75	0.958709573	0.896432721	0.93496713	1.064146034	0.871877568	0.816272802	0.847971847	0.97055678	1.085932522	1.014309273	1.051094298	1.217890426	0.969528773	0.906680012	0.94647945	0.94647945	0.084919208	0.081169557	0.085899433	0.085899433	1.862071681	1.739165228	1.801654392	1.801654392	FALSE		0	0	0	5_C2	4	46	6.175181327	21.58395806	5.97924208	6.226032496	7.034657999	9.451181785
228	232	607	46.5	0.761085713	0.712729994	0.743015901	0.841555185	0.59848609	0.569957006	0.587163959	0.646126184	0.737878946	0.704815851	0.724839713	0.792057897	0.784698744	0.733171291	0.765526446	0.765526446	0.058116833	0.054533847	0.056581344	0.056581344	1.254635171	1.199797712	1.232911783	1.232911783	FALSE		0	0	0	5_C2	4	47	5.246332254	16.52949158	4.422277693	5.357315525	6.539135201	6.733907556
229	409	609	46.75	0.51258176	0.4790103	0.50001937	0.569225161	0.463846517	0.438437743	0.453913606	0.505289662	0.563843561	0.534247299	0.552039779	0.613877693	0.520393532	0.485423478	0.507395961	0.507395961	0.05447689	0.050898866	0.053208141	0.053208141	0.965401416	0.915372999	0.945368653	0.945368653	FALSE		0	0	0	5_C2	4	48	4.078342382	14.04027278	3.643757046	4.115058383	6.471839885	5.44006463
230	692	623	47.5	0.382006791	0.357099365	0.373110577	0.422561489	0.246647161	0.235914377	0.242889233	0.264582979	0.289508281	0.275374505	0.285097795	0.311636342	0.403638573	0.376747046	0.393956558	0.393956558	0.030342962	0.030492002	0.030038539	0.030038539	0.484180698	0.4611492	0.477102507	0.477102507	FALSE		0	0	0	5_C2	4	50	3.464628843	10.02468724	2.416560167	3.56630007	6.025651391	3.287397421
231	143	654	46.75	0.891245121	0.830184716	0.867678925	0.993709032	0.686230941	0.645225962	0.670859174	0.754332983	0.841893734	0.794990102	0.825301928	0.914948263	0.921578844	0.85713679	0.896524779	0.896524779	0.068512301	0.062508421	0.065623056	0.065623056	1.429278651	1.350755569	1.401692191	1.401692191	FALSE		0	0	0	5_C2	4	52	5.858092622	18.15171993	4.887571927	6.00066372	6.731326811	7.515148422
232	320	659	47	0.710372135	0.667484948	0.693865991	0.78246073	0.497456506	0.470116876	0.487677114	0.54082796	0.591817604	0.56056322	0.580541722	0.642610253	0.744132271	0.698665544	0.726542233	0.726542233	0.058911651	0.055008237	0.057640673	0.057640673	0.996602324	0.944491263	0.977901921	0.977901921	FALSE		0	0	0	5_C2	4	53	5.007974091	14.66165484	3.768894645	5.166649623	6.553829808	5.579637115
233	505	660	45.75	0.436438064	0.408885534	0.42642799	0.481231335	0.384301074	0.365411382	0.377142018	0.414620963	0.468543541	0.445438598	0.459960314	0.504401065	0.444485477	0.415641751	0.434029162	0.434029162	0.043582856	0.041804938	0.04276904	0.04276904	0.801214346	0.762288826	0.786732119	0.786732119	FALSE		0	0	0	5_C2	4	54	3.720460491	12.56963522	3.217446996	3.758284022	6.270430788	4.70559891
234	53	697	48	0.88001336	0.818505303	0.857080274	0.982968656	0.771705499	0.708086458	0.746403587	0.878924138	0.946573225	0.882996505	0.920533912	1.056560772	0.896019168	0.833079887	0.872834894	0.872834894	0.083458257	0.066188971	0.07702377	0.07702377	1.61881466	1.510319407	1.574159111	1.574159111	FALSE		0	0	0	5_C2	4	55	5.805302383	19.73197508	5.355839603	5.880531052	7.007647896	8.363008743
235	231	708	46.25	0.866644158	0.811893639	0.84532238	0.957074931	0.538100734	0.50492586	0.52397449	0.598803444	0.651245616	0.615448465	0.636636738	0.714278727	0.916390778	0.857850898	0.893674118	0.893674118	0.051150164	0.045107477	0.048044047	0.048044047	1.088449566	1.029309589	1.064215443	1.064215443	FALSE		0	0	0	5_C2	4	57	5.742465989	15.41308605	4.034736758	5.976279367	6.410335314	5.990501692
236	698	725	45	0.348951238	0.32366386	0.339653184	0.390816151	0.29765111	0.284394666	0.293030754	0.319748571	0.359490174	0.343256944	0.353820725	0.386261314	0.357215748	0.330141877	0.347224588	0.347224588	0.035510044	0.034581077	0.035219046	0.035219046	0.61336673	0.586592516	0.604061029	0.604061029	FALSE		0	0	0	5_C2	4	59	3.309264912	10.96764914	2.729613456	3.348108815	6.1211805	3.865291359
237	582	59	45	0.577836819	0.516235629	0.551248708	0.692185911	0.422785831	0.376804676	0.398415512	0.512784679	0.511467529	0.466300731	0.489151113	0.599866151	0.601661384	0.536388255	0.573829717	0.573829717	0.045637681	0.033505648	0.037793904	0.037793904	0.864791114	0.789447132	0.827191713	0.827191713	FALSE		0	0	0	5_C2	5	2	4.385046754	13.28114209	3.409460884	4.49702425	6.308420425	4.98999985
239	49	106	47	0.771120437	0.707691919	0.747861907	0.874999655	0.799142403	0.729288525	0.772991601	0.918570981	1.074177254	0.994052633	1.041575544	1.213551989	0.755542253	0.692399378	0.732778073	0.732778073	0.029817553	0.017652805	0.027008595	0.027008595	1.859080289	1.720980895	1.802642384	1.802642384	FALSE		0	0	0	5_C2	5	4	5.293496317	20.23922905	5.92665669	5.220277515	6.015937623	9.43780025
240	148	93	47.25	0.980563068	0.906663926	0.954377533	1.100771944	0.581770346	0.541490565	0.56536147	0.649865843	0.745446729	0.702245652	0.728546256	0.820576929	1.03580901	0.956176375	1.007784497	1.007784497	0.024971903	0.017838509	0.021389941	0.021389941	1.24699923	1.17638526	1.219110821	1.219110821	FALSE		0	0	0	5_C2	5	5	6.277894629	16.22045061	4.456131014	6.53755529	5.926351159	6.699749339
241	321	99	47.25	0.772185147	0.711841608	0.750911573	0.871699598	0.457435164	0.433829059	0.448515446	0.49907719	0.599860912	0.570108386	0.588861927	0.652226047	0.81413917	0.748445659	0.791041202	0.791041202	0.010247398	0.00995518	0.009893212	0.009893212	1.005094654	0.957378214	0.987354532	0.987354532	FALSE		0	0	0	5_C2	5	6	5.298500545	13.92173957	3.804875149	5.49568805	5.654124254	5.617626256
242	495	105	46	0.598834928	0.550073223	0.58105658	0.679848716	0.390476985	0.369206522	0.382493973	0.426741897	0.507363166	0.480858703	0.497999533	0.550905355	0.626269969	0.573482976	0.60698775	0.60698775	0.015036818	0.014278211	0.014328708	0.014328708	0.855368292	0.812377261	0.840233627	0.840233627	FALSE		0	0	0	5_C2	5	7	4.483739662	12.68381558	3.391100643	4.612686705	5.742671132	4.947848297
243	670	108	46.5	0.474055613	0.432545829	0.45830069	0.543780096	0.299804326	0.281086607	0.29286088	0.331103216	0.349647483	0.325021573	0.34051738	0.39000578	0.5020636	0.457376749	0.48507663	0.48507663	0.037914565	0.038059653	0.037983319	0.037983319	0.583529257	0.543217607	0.568619	0.568619	FALSE		0	0	0	5_C2	5	8	3.897266195	11.00745784	2.685583684	4.028906133	6.165635319	3.731817992
244	233	148	46.75	0.96733578	0.904020991	0.944366634	1.073424027	0.549395083	0.518331873	0.538737509	0.596954889	0.737251371	0.699416293	0.723908836	0.796978098	1.021611454	0.953483741	0.996849941	0.996849941	-0.001156117	-0.003262331	-0.001569031	-0.001569031	1.233526897	1.171547747	1.211732068	1.211732068	FALSE		0	0	0	5_C2	5	9	6.215725242	15.62189617	4.419470333	6.470825557	5.443295862	6.639482921
245	407	151	46	0.640394459	0.590341826	0.620979699	0.726042002	0.453814696	0.430086763	0.446187692	0.489605909	0.601314311	0.572835949	0.591335614	0.64555337	0.662628217	0.60859762	0.641541307	0.641541307	0.012418176	0.01060932	0.01256804	0.01256804	1.020477073	0.974057599	1.004393658	1.004393658	FALSE		0	0	0	5_C2	5	10	4.67907302	13.8548043	3.811376707	4.783573587	5.694257627	5.686437153
246	581	156	47	0.574353245	0.528807337	0.556994604	0.649269892	0.328539834	0.311339107	0.321751595	0.359183023	0.410420447	0.387813754	0.4023167	0.44918621	0.609884068	0.560318289	0.5909314	0.5909314	0.020209745	0.020707811	0.019819011	0.019819011	0.683219713	0.646934097	0.670312488	0.670312488	FALSE		0	0	0	5_C2	5	11	4.368673658	11.53872043	2.957442234	4.53567157	5.838308293	4.177767987
247	145	195	47.25	1.025353761	0.962478235	1.003400826	1.128798498	0.606343662	0.570908407	0.591384081	0.66825196	0.791575827	0.755018494	0.77695062	0.854381967	1.081662255	1.013884389	1.058222812	1.058222812	0.015907058	0.008538264	0.012011158	0.012011158	1.325703936	1.265982483	1.301501556	1.301501556	FALSE		0	0	0	5_C2	5	13	6.48841472	16.67476251	4.66248247	6.753069468	5.75876015	7.051822794
248	319	200	47.25	0.889506757	0.826858333	0.866327027	0.993874049	0.450774402	0.427718199	0.441721638	0.489899414	0.575373263	0.545506983	0.563567204	0.625892032	0.951821565	0.883495116	0.926632385	0.926632385	0.014186211	0.014639715	0.014345246	0.014345246	0.949646646	0.901948684	0.930638239	0.930638239	FALSE		0	0	0	5_C2	5	14	5.849922164	13.79859528	3.6953334	6.142807099	5.7269451	5.369588079
249	493	204	46.5	0.565547634	0.52131464	0.549616213	0.638551341	0.402015449	0.377783587	0.392378172	0.443295628	0.523847277	0.493862358	0.512472471	0.573154709	0.586052241	0.538886567	0.569134123	0.569134123	0.017090109	0.015501367	0.015998883	0.015998883	0.888268009	0.838572651	0.86933385	0.86933385	FALSE		0	0	0	5_C2	5	15	4.327286531	12.89713889	3.464839791	4.423659942	5.780632417	5.095020143
250	669	208	46.25	0.403221904	0.365749458	0.389078237	0.466167599	0.306368067	0.28734655	0.299685701	0.337501114	0.379115892	0.353308276	0.369771544	0.421011198	0.417160744	0.377252907	0.402049894	0.402049894	0.028104367	0.028540704	0.028496859	0.028496859	0.643440752	0.600610673	0.62798873	0.62798873	FALSE		0	0	0	5_C2	5	16	3.564341691	11.12880841	2.817406097	3.629855434	5.984264206	3.999822891
251	55	242	49	0.765778231	0.712651158	0.746660118	0.851924984	0.738733611	0.689244023	0.720973312	0.816159825	0.979861362	0.918104482	0.956752614	1.081305067	0.760816452	0.707280918	0.741658421	0.741658421	0.03375008	0.028943009	0.032670325	0.032670325	1.689806672	1.583775737	1.650057299	1.650057299	FALSE		0	0	0	5_C2	5	17	5.268387492	19.12239022	5.504748988	5.245066706	6.088642255	8.680580639
252	231	248	46.5	1.196215377	1.120955493	1.168193898	1.320050504	0.537961161	0.506544921	0.526162314	0.590803991	0.683073593	0.644495927	0.670509333	0.741148315	1.290987181	1.209232749	1.260329937	1.260329937	0.012439479	0.011099039	0.010616488	0.010616488	1.113823472	1.051664553	1.093919119	1.093919119	FALSE		0	0	0	5_C2	5	18	7.291478958	15.41050563	4.177114339	7.736914554	5.694651475	6.104007977
253	406	252	46.25	0.604160598	0.556746949	0.586111668	0.682275094	0.465181706	0.441610461	0.457277684	0.502606692	0.604382971	0.576085938	0.594879966	0.648058335	0.62064971	0.569627522	0.601073641	0.601073641	0.023564366	0.021653291	0.023043836	0.023043836	1.029511199	0.983162535	1.014151841	1.014151841	FALSE		0	0	0	5_C2	5	19	4.508770768	14.06495778	3.825103888	4.586271007	5.900328579	5.726849933
254	581	256	45.75	0.468235363	0.431689145	0.453941528	0.531861008	0.354040986	0.337354704	0.347793179	0.381969521	0.45307093	0.432864054	0.445244378	0.486495119	0.482869891	0.443348163	0.467403008	0.467403008	0.022197488	0.021116972	0.02200126	0.02200126	0.7702799	0.737442768	0.757574817	0.757574817	FALSE		0	0	0	5_C2	5	20	3.869910517	12.01018618	3.14823264	3.938694053	5.875057722	4.567218404
255	142	297	47.25	0.890564927	0.834221258	0.870348562	0.983932792	0.65216459	0.611103011	0.634964572	0.725207281	0.845634671	0.797702968	0.826755513	0.927523079	0.920345267	0.861443795	0.899414493	0.899414493	0.031939806	0.02633507	0.028603759	0.028603759	1.436079115	1.355248372	1.404050395	1.404050395	FALSE		0	0	0	5_C2	5	22	5.854895655	17.52190064	4.904306433	5.994865802	6.055173876	7.545569259
256	317	298	46.25	0.679714024	0.627822815	0.659176429	0.767575112	0.511710535	0.485306335	0.501133619	0.55771183	0.653863649	0.620666511	0.640728268	0.712405466	0.701422364	0.645851324	0.679427943	0.679427943	0.032596137	0.031410932	0.031998102	0.031998102	1.111269706	1.056533404	1.089612271	1.089612271	FALSE		0	0	0	5_C2	5	23	4.863878344	14.92518358	4.046448127	4.965909402	6.067308137	6.092584097
257	492	301	45	0.541739271	0.50262418	0.526453193	0.607056685	0.439043035	0.41667777	0.430762984	0.473896033	0.564025638	0.537838927	0.554571026	0.604671136	0.553853056	0.512104827	0.537443714	0.537443714	0.028050044	0.025484631	0.026978509	0.026978509	0.962904843	0.919551419	0.94736498	0.94736498	FALSE		0	0	0	5_C2	5	24	4.215385184	13.58170556	3.644571537	4.272321012	5.983259884	5.428896596
258	671	307	47	0.441119315	0.405032584	0.426477944	0.501712517	0.29136746	0.276398752	0.286591477	0.314290654	0.3498641	0.330347606	0.343189409	0.380264446	0.464216672	0.425139062	0.448211381	0.448211381	0.031024599	0.031169063	0.031535636	0.031535636	0.587109605	0.555470818	0.576511813	0.576511813	FALSE		0	0	0	5_C2	5	25	3.742462772	10.85147692	2.686552683	3.851022326	6.038253499	3.747834129
259	53	347	46.75	0.900911692	0.846160971	0.880197385	0.992855504	0.86235983	0.801742311	0.839637885	0.960596283	1.120868446	1.047647239	1.091771972	1.239952267	0.898933586	0.844920368	0.878666935	0.878666935	0.054643093	0.046579046	0.052751111	0.052751111	1.930563288	1.804051107	1.880189197	1.880189197	FALSE		0	0	0	5_C2	5	26	5.903526334	21.40799394	6.135522591	5.89422907	6.474912645	9.757568504
260	229	347	46.5	0.701539962	0.638847655	0.678244681	0.802212976	0.588144856	0.552972297	0.573824688	0.643986109	0.74708129	0.697930337	0.726877582	0.819852707	0.715209269	0.649165144	0.690903199	0.690903199	0.044587333	0.046026359	0.045189231	0.045189231	1.276969507	1.194558788	1.242854522	1.242854522	FALSE		0	0	0	5_C2	5	27	4.966462125	16.33830267	4.463442973	5.030709036	6.289001568	6.833816788
261	405	349	46.75	0.573552279	0.532057347	0.557465028	0.644046223	0.459179587	0.442705802	0.453073426	0.48725363	0.576516487	0.557257112	0.569732885	0.609405623	0.588872989	0.543554045	0.57122057	0.57122057	0.038065593	0.036808489	0.037394801	0.037394801	0.982309771	0.951657726	0.971655967	0.971655967	FALSE		0	0	0	5_C2	5	28	4.364909045	13.9539905	3.700447439	4.436917697	6.168427523	5.515701569
262	581	352	45.5	0.373773673	0.343651122	0.361211534	0.426046199	0.400110276	0.382862044	0.393431989	0.429008367	0.516820366	0.494525921	0.508394631	0.55280812	0.366688337	0.334795418	0.353282437	0.353282437	0.029821828	0.029267003	0.029513062	0.029513062	0.89419415	0.856976667	0.880242655	0.880242655	FALSE		0	0	0	5_C2	5	29	3.425932482	12.86191602	3.43340598	3.392630795	6.01601665	5.121529828
263	141	396	47.25	0.768726251	0.710431135	0.747846158	0.864467201	0.677071015	0.63685999	0.659858146	0.747443069	0.865875383	0.815516525	0.845904614	0.947378375	0.777989648	0.717140924	0.756428759	0.756428759	0.04936383	0.046358727	0.046790575	0.046790575	1.484319171	1.399307999	1.450389584	1.450389584	FALSE		0	0	0	5_C2	5	31	5.282243439	17.98237106	4.994850159	5.325782196	6.377309533	7.761363765
264	316	396	46.5	0.571501584	0.530118302	0.554530474	0.643711348	0.490881755	0.467695852	0.482481973	0.528693098	0.598662064	0.571923589	0.588583384	0.643333359	0.583839401	0.539553353	0.565570627	0.565570627	0.05483027	0.051935681	0.054149587	0.054149587	1.022375731	0.978248708	1.005875617	1.005875617	FALSE		0	0	0	5_C2	5	32	4.355270603	14.54010074	3.799512288	4.413259405	6.478373181	5.694930508
265	492	397	45.5	0.5997284	0.560617952	0.583768298	0.667102281	0.418216442	0.394018074	0.41001765	0.45546583	0.515918027	0.487057258	0.506098724	0.558755397	0.626261128	0.584841689	0.609121919	0.609121919	0.036919205	0.034336875	0.036211323	0.036211323	0.870682536	0.822514719	0.854551429	0.854551429	FALSE		0	0	0	5_C2	5	33	4.487939058	13.19666314	3.429369506	4.612645152	6.147233093	5.016354223
266	671	406	46.25	0.339571584	0.312638686	0.329326311	0.384624188	0.309658985	0.29379502	0.304463128	0.33484876	0.380404633	0.361261449	0.374044831	0.411147423	0.343915241	0.315303815	0.332919897	0.332919897	0.033793656	0.032318465	0.033444815	0.033444815	0.651926305	0.620072876	0.641469558	0.641469558	FALSE		0	0	0	5_C2	5	34	3.265179736	11.18965095	2.823171082	3.285595296	6.089447878	4.037781713
267	52	450	47.25	0.750477303	0.698586163	0.731346682	0.838464785	0.862968147	0.806308897	0.840857425	0.952951749	1.121740274	1.047660167	1.088793402	1.246339008	0.726084434	0.675458763	0.708102079	0.708102079	0.062396621	0.058727193	0.06364989	0.06364989	1.946704669	1.81836927	1.889245539	1.889245539	FALSE		0	0	0	5_C2	5	35	5.19647182	21.41924051	6.139422578	5.081823243	6.61826	9.829774501
268	229	447	46.5	0.709080571	0.653038221	0.687965695	0.799562164	0.58563638	0.547855855	0.570894733	0.645344885	0.730685409	0.682366456	0.711054068	0.806837764	0.725851424	0.667342799	0.703979877	0.703979877	0.052828348	0.050752217	0.052507824	0.052507824	1.246722589	1.165165515	1.213426794	1.213426794	FALSE		0	0	0	5_C2	5	36	5.001903631	16.29192592	4.390098509	5.080728079	6.441361596	6.698511828
269	405	446	46.25	0.590095235	0.553184186	0.576566178	0.652653971	0.445071527	0.424757712	0.437735975	0.479202801	0.53986561	0.518057441	0.532109646	0.576264372	0.612302621	0.572555654	0.597705393	0.597705393	0.048002736	0.044401171	0.046631478	0.046631478	0.914727014	0.879042514	0.902074928	0.902074928	FALSE		0	0	0	5_C2	5	37	4.442662356	13.69316042	3.536495351	4.547038974	6.352145603	5.213380454
270	754	457	43.75	0.363052728	0.337563166	0.353937092	0.406093094	0.342292815	0.320215338	0.334103995	0.382288132	0.396071539	0.375499013	0.389359693	0.431744427	0.368983519	0.34220237	0.35932792	0.35932792	0.054577603	0.047785581	0.051416832	0.051416832	0.677855961	0.643289566	0.666656029	0.666656029	FALSE		0	0	0	5_C2	5	39	3.375543124	11.79298579	2.893254588	3.403418348	6.473701852	4.15377406
271	142	498	46.75	0.709617711	0.655098693	0.687716252	0.801586131	0.760107425	0.710904921	0.741117314	0.843013987	0.972027556	0.917058891	0.950165503	1.06582906	0.697274963	0.641319942	0.674770015	0.674770015	0.063333766	0.054274297	0.060320506	0.060320506	1.681143962	1.587468266	1.643908548	1.643908548	FALSE		0	0	0	5_C2	5	40	5.004428236	19.51754967	5.469705654	4.946416264	6.635585959	8.641829334
272	316	494	46	0.523095268	0.48893132	0.510052741	0.58232942	0.534644464	0.506461436	0.525589971	0.578541906	0.660870127	0.625943821	0.648469159	0.716057013	0.520729647	0.485723971	0.50725297	0.50725297	0.058826241	0.056125009	0.05886626	0.05886626	1.139053971	1.079487597	1.117992641	1.117992641	FALSE		0	0	0	5_C2	5	41	4.127756773	15.34918647	4.077790531	4.116638149	6.552250764	6.21687275
273	495	495	45	0.397228559	0.367671928	0.38579354	0.448257947	0.458567888	0.43736663	0.451626668	0.490325998	0.577054316	0.551715602	0.568037599	0.615215879	0.386335539	0.355460705	0.374295396	0.374295396	0.04615757	0.043688511	0.045929339	0.045929339	1.000357655	0.957604943	0.985233072	0.985233072	FALSE		0	0	0	5_C2	5	42	3.536172459	13.94268138	3.702853335	3.484974328	6.318032134	5.596436016
274	673	503	46.25	0.292993407	0.269526125	0.284477688	0.330589237	0.314506217	0.301679899	0.309996101	0.334820427	0.388736179	0.372053497	0.382876025	0.414762147	0.289421753	0.264492264	0.280352016	0.280352016	0.035377163	0.035090008	0.035285706	0.035285706	0.671436887	0.643677249	0.661712091	0.661712091	FALSE		0	0	0	5_C2	5	43	3.04625831	11.27926668	2.860440979	3.029471234	6.118723778	4.125059316
275	229	548	47.25	0.527054662	0.487163268	0.51250102	0.592921629	0.615212207	0.581265547	0.602573735	0.668299469	0.784001968	0.743357942	0.767964296	0.848487899	0.510381927	0.469491057	0.495609941	0.495609941	0.055549796	0.051263428	0.054553885	0.054553885	1.360337114	1.291032272	1.332875225	1.332875225	FALSE		0	0	0	5_C2	5	44	4.146366265	16.83872432	4.628601973	4.06800298	6.491675787	7.206749013
276	407	541	45.5	0.370145317	0.340837693	0.358924856	0.419771805	0.557243422	0.532321964	0.547311165	0.597949011	0.704474441	0.672852054	0.692221495	0.753848587	0.339822863	0.309994051	0.328420558	0.328420558	0.05967263	0.057738915	0.05864062	0.05864062	1.232367688	1.178278745	1.211396337	1.211396337	FALSE		0	0	0	5_C2	5	45	3.4088789	15.76699641	4.272847758	3.266360768	6.567898812	6.634297377
277	583	544	45	0.39266275	0.365531325	0.382764436	0.437652596	0.376950849	0.35890482	0.369250523	0.408039415	0.465589941	0.444611363	0.457654562	0.500453476	0.394575591	0.365958209	0.384169245	0.384169245	0.040490475	0.038090171	0.038689574	0.038689574	0.800137474	0.764999127	0.786810703	0.786810703	FALSE		0	0	0	5_C2	5	46	3.514712763	12.43374413	3.20423452	3.523703279	6.213258796	4.70078169
278	83	579	48	0.947890299	0.887666634	0.924300271	1.049691312	0.734522749	0.68915348	0.71581056	0.807725359	0.895402397	0.84575275	0.875106949	0.978619867	0.980151938	0.917002875	0.955518508	0.955518508	0.077543463	0.068997558	0.073830817	0.073830817	1.520120044	1.43657243	1.485868455	1.485868455	FALSE		0	0	0	5_C2	5	47	6.124329813	19.04453974	5.126934737	6.27596228	6.89829509	7.921513488
279	319	590	45.75	0.509343951	0.476026303	0.496175944	0.566930771	0.565155547	0.539741636	0.555897179	0.607016563	0.701025109	0.66786935	0.688921941	0.754896421	0.500081788	0.465833749	0.486425	0.486425	0.06276828	0.061589946	0.062408589	0.062408589	1.21267454	1.156213595	1.192161475	1.192161475	FALSE		0	0	0	5_C2	5	49	4.063124405	15.91327592	4.257417699	4.019591444	6.625131247	6.546203094
280	497	591	46	0.329518524	0.305566137	0.32017067	0.370152592	0.433453579	0.411661288	0.426200783	0.466182449	0.543340327	0.517538599	0.534683794	0.58368951	0.312662272	0.288278796	0.302975251	0.302975251	0.047426963	0.044393139	0.046535142	0.046535142	0.946223195	0.902094089	0.931544854	0.931544854	FALSE		0	0	0	5_C2	5	50	3.21792949	13.4783676	3.552038968	3.138703661	6.341500709	5.354273797
281	677	603	46	0.188802275	0.170591478	0.181954406	0.218890477	0.338746497	0.32443368	0.333477959	0.362110627	0.43018561	0.410948659	0.42326115	0.461386484	0.164765345	0.146180843	0.157739539	0.157739539	0.03682078	0.036511819	0.036608076	0.036608076	0.756148258	0.723281156	0.7443459	0.7443459	FALSE		0	0	0	5_C2	5	51	2.556551066	11.7274214	3.045858663	2.443575434	6.145413396	4.504002666
282	173	633	46.5	0.547044834	0.504429419	0.530947053	0.618704361	0.730786361	0.690002373	0.715335725	0.798114449	0.934230572	0.88561337	0.91582998	1.01185878	0.515164655	0.472110246	0.49890536	0.49890536	0.06804905	0.06248145	0.065925471	0.065925471	1.628848062	1.545453466	1.597281928	1.597281928	FALSE		0	0	0	5_C2	5	52	4.240321784	18.97546133	5.300626633	4.09048221	6.72276221	8.407891633
283	410	637	45.75	0.304567063	0.279107265	0.295256914	0.34671403	0.516517332	0.489260272	0.505631215	0.563527333	0.65039591	0.617002616	0.636557844	0.707755502	0.271060857	0.245864715	0.262043902	0.262043902	0.059053747	0.055789456	0.058046358	0.058046358	1.1413657	1.083715983	1.117355713	1.117355713	FALSE		0	0	0	5_C2	5	53	3.100655485	15.01405173	4.030935726	2.943173448	6.556456889	6.227213917
284	585	640	44.25	0.349603635	0.325086421	0.340299289	0.390149568	0.413875781	0.393605777	0.405306582	0.450497118	0.515058514	0.491581552	0.505592722	0.55698995	0.339147018	0.313833743	0.329607847	0.329607847	0.046027276	0.04296563	0.044366523	0.044366523	0.893363637	0.853474377	0.877224222	0.877224222	FALSE		0	0	0	5_C2	5	54	3.312331235	13.11641292	3.425524606	3.263184239	6.315623256	5.117814654
285	69	680	47.5	0.638730893	0.588954689	0.619298079	0.723195666	0.832496908	0.774535656	0.810289482	0.927727837	1.041646824	0.979339727	1.015229261	1.148078124	0.607454389	0.557833211	0.588335229	0.588335229	0.092078514	0.079001178	0.088815418	0.088815418	1.813341721	1.705995683	1.767666176	1.767666176	FALSE		0	0	0	5_C2	5	56	4.671254117	20.85588771	5.781136791	4.524251869	7.167019369	9.233195771
286	326	683	44.25	0.445788871	0.413294239	0.434197681	0.499786435	0.615495535	0.58524978	0.604910394	0.664564795	0.757359805	0.719190963	0.743967626	0.817078703	0.420287172	0.387590596	0.408596965	0.408596965	0.078110328	0.075463088	0.077218357	0.077218357	1.320246711	1.254681298	1.29726038	1.29726038	FALSE		0	0	0	5_C2	5	57	3.764410082	16.84396249	4.509422337	3.644549915	6.908775292	7.027410731
287	499	689	46.25	0.322782198	0.298634929	0.313979815	0.36219861	0.419071428	0.399197399	0.411699628	0.45353893	0.524476265	0.500125328	0.515767372	0.56508725	0.307208791	0.282426041	0.298154467	0.298154467	0.046205198	0.04411417	0.045201884	0.045201884	0.912915901	0.871417445	0.898090465	0.898090465	TRUE		0	0	0	5_C2	5	58	3.186268183	13.21247013	3.467653471	3.113071836	6.318912685	5.205278717
288	235	712	46	0.401900734	0.367461561	0.389247593	0.458822023	0.621454955	0.586273683	0.606963701	0.684285991	0.793717237	0.753764536	0.776445788	0.865600186	0.365492587	0.330778873	0.353052185	0.353052185	0.061630343	0.055359334	0.059521975	0.059521975	1.389949997	1.321361572	1.360082922	1.360082922	FALSE		0	0	0	5_C2	5	59	3.558132081	16.95414036	4.672061742	3.387010667	6.604093042	7.339217712
289	410	733	44.5	0.499003394	0.465125787	0.487117467	0.553842624	0.481411805	0.457258201	0.471748076	0.522033559	0.590020385	0.561839947	0.578826287	0.638572246	0.501635101	0.466142236	0.489340562	0.489340562	0.05495927	0.051690426	0.053510766	0.053510766	1.013841212	0.966391273	0.994840503	0.994840503	FALSE		0	0	0	5_C2	5	60	4.0145229	14.36502013	3.760855058	4.026892149	6.480758131	5.656752645
290	144	745	44.25	0.6407913	0.589554492	0.619861168	0.730508772	0.830891703	0.778545634	0.81129555	0.915308184	1.069412951	1.016477802	1.049061479	1.158482275	0.606461704	0.554029663	0.584889405	0.584889405	0.071506463	0.057753293	0.0668111	0.0668111	1.863127788	1.772794972	1.828517691	1.828517691	FALSE		0	0	0	5_C2	5	64	4.680938209	20.82621066	5.90534431	4.519586164	6.786682923	9.455906118
291	169	76	47	0.681864873	0.621315189	0.659721912	0.781284256	0.663686672	0.619798809	0.647542831	0.73603551	0.900425578	0.854339715	0.882527982	0.979539714	0.674067528	0.610113015	0.650805714	0.650805714	0.016977975	0.007509451	0.014130445	0.014130445	1.55493162	1.477831248	1.524856566	1.524856566	FALSE		0	0	0	5_C2	6	3	4.873987521	17.73492109	5.149405168	4.837339331	5.778559281	8.077237744
292	345	74	46	0.581206889	0.530632018	0.562221095	0.662793641	0.522691982	0.488029667	0.508644732	0.587378255	0.704837705	0.664501938	0.688266902	0.775711711	0.582140765	0.52894478	0.562343831	0.562343831	0.01401872	0.009356797	0.012204136	0.012204136	1.212577091	1.144862047	1.18458476	1.18458476	FALSE		0	0	0	5_C2	6	4	4.400886369	15.12820876	4.274472762	4.405275668	5.723848507	6.54576717
293	517	70	44.75	0.440610194	0.396669823	0.423054975	0.518817913	0.471356347	0.434335407	0.452723719	0.546309964	0.627869408	0.583925465	0.607840583	0.714092021	0.430003935	0.384862793	0.41226802	0.41226802	0.022197257	0.017286418	0.018072667	0.018072667	1.087634756	1.012781483	1.053278591	1.053278591	FALSE		0	0	0	5_C2	6	5	3.740069856	14.17911465	3.930166867	3.690219532	5.87505345	5.986856766
294	430	120	44.75	0.414756375	0.372674222	0.399794164	0.484455156	0.519116982	0.492775459	0.510198713	0.560781711	0.724898252	0.689628227	0.712636494	0.781042206	0.388579199	0.344522632	0.372881312	0.372881312	0.00537826	0.005159277	0.005558676	0.005558676	1.26481415	1.205395999	1.244189382	1.244189382	FALSE		0	0	0	5_C2	6	7	3.618554693	15.06211411	4.364210548	3.495519726	5.564103544	6.779441657
295	604	116	45.75	0.393481239	0.355296965	0.379463957	0.456163275	0.351794197	0.334425932	0.345913745	0.379891742	0.455259862	0.430771662	0.44731632	0.492367447	0.39676501	0.355880181	0.381629843	0.381629843	0.022308703	0.023538656	0.022545074	0.022545074	0.781461586	0.741075721	0.768519106	0.768519106	FALSE		0	0	0	5_C2	6	8	3.518559733	11.96864751	3.158024492	3.533993735	5.877113873	4.617237962
296	79	124	49	0.892725964	0.827597034	0.869455657	0.998832092	0.629389338	0.577668649	0.608510811	0.720531287	0.809700899	0.755540876	0.7874322	0.904509286	0.927173409	0.858937219	0.903145802	0.903145802	0.033462363	0.021881126	0.028907317	0.028907317	1.371180429	1.279988214	1.333345549	1.333345549	FALSE		0	0	0	5_C2	6	10	5.865052714	17.10083138	4.743562206	6.026958657	6.083322935	7.255254922
297	256	126	46.75	0.662134518	0.607633573	0.641214202	0.751552408	0.579857028	0.545473966	0.567367498	0.636460343	0.808760056	0.767565111	0.793003213	0.877913206	0.662499232	0.604898866	0.64038243	0.64038243	-0.003570644	-0.007167762	-0.004280912	-0.004280912	1.391823014	1.322941545	1.365483395	1.365483395	FALSE		0	0	0	5_C2	6	11	4.781253158	16.18507716	4.739353487	4.782967346	5.398656046	7.347596365
298	169	177	47	0.692834706	0.640996273	0.673774531	0.779626649	0.68725606	0.653044609	0.6739774	0.745080435	0.955221551	0.915737484	0.941184386	1.021376762	0.680035941	0.625285985	0.659847122	0.659847122	0.002761537	-0.001963072	-1.67E-06	-1.67E-06	1.652514839	1.586455453	1.629090865	1.629090865	FALSE		0	0	0	5_C2	6	12	4.925546673	18.17067236	5.394526566	4.865391382	5.515725518	8.513761336
299	344	174	47	0.616776647	0.566027618	0.597366801	0.700494374	0.515234032	0.490990259	0.506133446	0.554305334	0.693564047	0.664407878	0.681715836	0.745225827	0.624349177	0.569600898	0.60349405	0.60349405	0.012389209	0.010560749	0.012335154	0.012335154	1.18883634	1.141264109	1.169386878	1.169386878	FALSE		0	0	0	5_C2	6	13	4.568067281	14.99032607	4.224041778	4.603658823	5.693722085	6.439566557
300	516	168	45.75	0.382467139	0.345407564	0.36913447	0.443673598	0.419356354	0.398130758	0.410614357	0.455737494	0.570133006	0.542185513	0.559353881	0.617324049	0.370222227	0.331047333	0.356216199	0.356216199	0.012406755	0.012071345	0.011672513	0.011672513	0.989327516	0.942605157	0.971213996	0.971213996	FALSE		0	0	0	5_C2	6	14	3.466792517	13.21773786	3.671891912	3.409240383	5.694046486	5.547094379
301	694	163	46.5	0.191014494	0.167208063	0.181636531	0.231846335	0.347880237	0.328319551	0.341036863	0.380826102	0.454834873	0.427473655	0.443509112	0.502436188	0.164324007	0.140296771	0.154925287	0.154925287	0.029097076	0.029346674	0.030429368	0.030429368	0.800308521	0.753357823	0.780827852	0.780827852	FALSE		0	0	0	5_C2	6	15	2.566948685	11.89628614	3.156123368	2.441501108	6.002617427	4.701546842
302	604	212	45.75	0.351009158	0.316347839	0.338106527	0.409011164	0.362053648	0.342518573	0.354983778	0.392610982	0.478278518	0.454081079	0.469917099	0.517677999	0.345209965	0.308335372	0.331405299	0.331405299	0.01911663	0.017801068	0.018390106	0.018390106	0.827014728	0.786811051	0.813211999	0.813211999	FALSE		0	0	0	5_C2	6	16	3.31893731	12.15832441	3.260994923	3.291680608	5.818098771	4.821012967
303	78	226	48.25	0.713194764	0.661719387	0.694030888	0.797755889	0.770091907	0.719422091	0.74956039	0.854495667	1.027736988	0.969767454	1.004622688	1.121541165	0.694643759	0.642546741	0.675433849	0.675433849	0.03529217	0.026647262	0.031447322	0.031447322	1.78108773	1.681714928	1.741332795	1.741332795	FALSE		0	0	0	5_C2	6	18	5.02124069	19.70214296	5.718913272	4.934049378	6.117152435	9.088912481
304	256	225	45.75	0.535446579	0.48752942	0.516642474	0.617759854	0.59855964	0.563063419	0.585298133	0.658654209	0.816419392	0.772001941	0.800869074	0.886260538	0.516097078	0.466446669	0.496385338	0.496385338	0.016445212	0.013585278	0.014713837	0.014713837	1.417883321	1.342562832	1.391710506	1.391710506	FALSE		0	0	0	5_C2	6	19	4.185808994	16.53085137	4.773616358	4.094864682	5.76870955	7.464173158
305	430	221	45.25	0.386774002	0.349784603	0.372940228	0.44934919	0.528213767	0.499346812	0.518808256	0.571579146	0.720929828	0.68505173	0.709206894	0.774105313	0.35692709	0.318792083	0.342459809	0.342459809	0.018609943	0.016016638	0.017879067	0.017879067	1.260380563	1.199374424	1.240616501	1.240616501	FALSE		0	0	0	5_C2	6	20	3.487035141	15.23029563	4.346458409	3.3467521	5.808731129	6.759608684
306	343	272	44.75	0.517784176	0.473842582	0.500683787	0.591765777	0.544024307	0.516934827	0.532909709	0.592826885	0.707426105	0.673775899	0.692816958	0.770469042	0.508999414	0.462611715	0.491130203	0.491130203	0.036854881	0.034883275	0.03654347	0.03654347	1.223380293	1.167058319	1.19873678	1.19873678	FALSE		0	0	0	5_C2	6	21	4.102794188	15.52260117	4.286051574	4.061505052	6.146043871	6.594093642
307	516	267	45.25	0.421231449	0.384920083	0.407264887	0.483037779	0.450149038	0.427899699	0.440792088	0.490207194	0.594343975	0.566671744	0.583190495	0.644213302	0.411806645	0.373457623	0.397118001	0.397118001	0.024759703	0.023175088	0.023697402	0.023697402	1.029158115	0.982858815	1.010432067	1.010432067	FALSE		0	0	0	5_C2	6	22	3.648988098	13.78703354	3.780195978	3.604690711	5.922427999	5.725270462
308	693	261	46.5	0.249638046	0.220872969	0.238936377	0.296855236	0.330782397	0.316053991	0.325505592	0.354797036	0.42488078	0.404385471	0.417046631	0.459617871	0.235264697	0.204712938	0.223923615	0.223923615	0.029331106	0.030004176	0.02992628	0.02992628	0.740705421	0.706595317	0.727638705	0.727638705	FALSE		0	0	0	5_C2	6	23	2.842484398	11.58018098	3.02212832	2.77492843	6.00694417	4.434921496
309	169	277	47.25	0.66268807	0.613339074	0.644941414	0.743637197	0.655893623	0.619489247	0.641246435	0.717776332	0.876143758	0.833338755	0.859318343	0.949969086	0.654984	0.60349437	0.636640766	0.636640766	0.026665328	0.021875585	0.024360025	0.024360025	1.513076123	1.440797122	1.484505401	1.484505401	FALSE		0	0	0	5_C2	6	24	4.783854901	17.59084307	5.040784164	4.747645111	5.957659231	7.890003587
310	78	329	47.75	0.631296475	0.585678259	0.61417689	0.705743397	0.756554262	0.702767498	0.736865143	0.841677985	0.98516908	0.923487789	0.961398002	1.086448581	0.60574912	0.560826857	0.588966115	0.588966115	0.054882242	0.045340438	0.052220779	0.052220779	1.712388455	1.605766251	1.671253142	1.671253142	FALSE		0	0	0	5_C2	6	25	4.636311714	19.45185874	5.52849225	4.516236959	6.479334033	8.781596788
311	257	324	46.25	0.534587105	0.486783871	0.514852738	0.616949283	0.598729146	0.567259105	0.587023335	0.651002557	0.782029291	0.743430249	0.765813098	0.850632689	0.519270044	0.469046649	0.498570631	0.498570631	0.040019306	0.037227384	0.040343786	0.040343786	1.356056191	1.291199192	1.328774754	1.328774754	FALSE		0	0	0	5_C2	6	26	4.18176939	16.5339852	4.619777502	4.109777893	6.204547799	7.187598961
312	430	319	46.25	0.583830333	0.543438665	0.568516414	0.652264786	0.449151686	0.428366787	0.442515658	0.480014166	0.573821399	0.550356687	0.565497346	0.611886282	0.601001275	0.557457895	0.584423209	0.584423209	0.029339761	0.026571384	0.029145719	0.029145719	0.976462382	0.938132861	0.96296049	0.96296049	FALSE		0	0	0	5_C2	6	27	4.413216783	13.76859448	3.688391374	4.49392168	6.007104192	5.489544171
313	603	313	46	0.318349965	0.289183848	0.307759323	0.366774425	0.364932261	0.348168453	0.359247205	0.390190034	0.475804036	0.454998489	0.468590236	0.507868575	0.308006758	0.277032011	0.296718127	0.296718127	0.025355889	0.024224922	0.025115714	0.025115714	0.825723615	0.791093858	0.813762923	0.813762923	FALSE		0	0	0	5_C2	6	28	3.165436308	12.21154426	3.249925707	3.116822346	5.933450298	4.815237375
314	517	365	44.75	0.314242213	0.285624778	0.302553457	0.363667262	0.461326991	0.438072736	0.452176444	0.500046789	0.603067645	0.574285436	0.592011261	0.649769651	0.287895753	0.25851593	0.275810967	0.275810967	0.035514744	0.033283467	0.034475734	0.034475734	1.055226353	1.006183553	1.036454461	1.036454461	FALSE		0	0	0	5_C2	6	30	3.146129522	13.99369174	3.81921998	3.022298899	6.121267392	5.841882735
315	691	359	46.25	0.26481224	0.239322294	0.255198787	0.307383044	0.324101819	0.307018192	0.318388183	0.351585679	0.407604854	0.38442745	0.400193406	0.442840619	0.254778946	0.228312449	0.24463633	0.24463633	0.033605187	0.033576467	0.033420429	0.033420429	0.70813478	0.66887902	0.695723617	0.695723617	FALSE		0	0	0	5_C2	6	31	2.913804411	11.45667033	2.944847109	2.86664707	6.085963461	4.289221723
316	169	377	47	0.767740529	0.70013818	0.740961989	0.878935564	0.687605699	0.646070915	0.670239856	0.761655243	0.883036003	0.829304571	0.86144806	0.974201739	0.774781958	0.703653701	0.746643505	0.746643505	0.048292412	0.046733165	0.04696807	0.04696807	1.515307861	1.425126801	1.479038331	1.479038331	FALSE		0	0	0	5_C2	6	32	5.277610459	18.17713649	5.071615565	5.310705781	6.357501131	7.899986925
317	344	372	46.25	0.43364443	0.396865684	0.419098168	0.497097524	0.525134657	0.501000367	0.515448757	0.568452215	0.666093077	0.637615728	0.654185734	0.722018159	0.417381538	0.378593212	0.402118414	0.402118414	0.05036941	0.047470782	0.049520057	0.049520057	1.157121216	1.109417786	1.137094188	1.137094188	FALSE		0	0	0	5_C2	6	33	3.707330172	15.17336898	4.101154601	3.630893184	6.395900714	6.297693807
318	257	423	46.75	0.394870317	0.35544138	0.379870239	0.460342714	0.598364573	0.556833392	0.582982765	0.660987873	0.770427643	0.715895819	0.749885144	0.853019266	0.360236722	0.321556789	0.345497008	0.345497008	0.054721632	0.052260609	0.054065369	0.054065369	1.348704178	1.254353193	1.31317577	1.31317577	FALSE		0	0	0	5_C2	6	34	3.525088517	16.52724496	4.567879306	3.362307655	6.47636467	7.154710855
319	431	419	46.25	0.373872092	0.34441541	0.3632255	0.422577984	0.487480857	0.465808219	0.480347928	0.521474529	0.623746292	0.599626251	0.615748542	0.661414717	0.353867364	0.32295989	0.342609316	0.342609316	0.044555101	0.040781705	0.043402449	0.043402449	1.086676776	1.046108285	1.073310205	1.073310205	FALSE		0	0	0	5_C2	6	35	3.42639506	14.47722488	3.911722739	3.332371125	6.288405664	5.982571387
320	603	411	46	0.300489255	0.275606254	0.290939309	0.342671252	0.364509507	0.346719537	0.358100717	0.392599084	0.466291789	0.44526376	0.457995681	0.501568949	0.288647939	0.262618403	0.278685258	0.278685258	0.032313224	0.030086925	0.032030975	0.032030975	0.810329387	0.774884223	0.796319474	0.796319474	FALSE		0	0	0	5_C2	6	36	3.081489439	12.20372837	3.207374126	3.02583424	6.062077632	4.74637365
321	81	429	47.5	0.64521149	0.598479921	0.628267987	0.721556468	0.755637953	0.709287636	0.73856638	0.828186953	0.959774526	0.907121496	0.93989448	1.043943017	0.624799501	0.577506697	0.607748022	0.607748022	0.070500148	0.062319372	0.067804089	0.067804089	1.66532432	1.575062983	1.631176736	1.631176736	FALSE		0	0	0	5_C2	6	38	4.701713479	19.43491799	5.414893601	4.605775381	6.76807815	8.571062587
322	693	457	46.75	0.191192761	0.171810395	0.184061212	0.223218906	0.313823267	0.301269537	0.309518616	0.334016331	0.388934788	0.371957515	0.382915355	0.416284768	0.172500125	0.152296975	0.165039096	0.165039096	0.039795303	0.039770742	0.039946313	0.039946313	0.681655388	0.65296973	0.671509773	0.671509773	FALSE		0	0	0	5_C2	6	39	2.567786555	11.26664027	2.861329425	2.479929563	6.20040643	4.170770216
323	171	477	46.5	0.56058856	0.513160201	0.542839188	0.639471012	0.742143974	0.694655714	0.722331978	0.826628392	0.963131528	0.903107972	0.939012418	1.065335518	0.527220985	0.480019612	0.509756893	0.509756893	0.059078322	0.054802064	0.056562785	0.056562785	1.679564756	1.57610221	1.637863906	1.637863906	FALSE		0	0	0	5_C2	6	40	4.303978459	19.18544107	5.429910636	4.147147994	6.556911228	8.634764998
324	346	471	46.25	0.382239149	0.353054149	0.372006336	0.430141029	0.508926083	0.481526676	0.498973364	0.554913202	0.626858023	0.597676343	0.615995797	0.67721476	0.363098848	0.333115613	0.352662434	0.352662434	0.063456251	0.057380365	0.061408298	0.061408298	1.091468157	1.041761191	1.072904765	1.072904765	FALSE		0	0	0	5_C2	6	41	3.465720947	14.8737046	3.925642594	3.375759891	6.637850465	6.004004896
325	518	464	45	0.297308459	0.27246946	0.287714403	0.339483595	0.4357285	0.413668092	0.427698378	0.469893076	0.549298311	0.52201961	0.53915352	0.592705651	0.274954788	0.249731874	0.265165076	0.265165076	0.047311456	0.045058389	0.046665909	0.046665909	0.960069026	0.9133669	0.942735316	0.942735316	FALSE		0	0	0	5_C2	6	42	3.066539425	13.52042638	3.578691095	2.961475257	6.339365199	5.416211001
326	433	516	44.75	0.37950875	0.351703003	0.369385894	0.425924383	0.519891926	0.49789187	0.511696516	0.554204198	0.65537499	0.629703215	0.645373544	0.698675369	0.35651406	0.327690054	0.346099788	0.346099788	0.055191629	0.052059959	0.054310622	0.054310622	1.143069977	1.099548075	1.126045543	1.126045543	FALSE		0	0	0	5_C2	6	43	3.452887837	15.07644128	4.053208879	3.344810824	6.485053988	6.234837737
327	606	511	45.75	0.344729239	0.31999199	0.335631206	0.385167324	0.343216791	0.326803501	0.336899148	0.368918357	0.426685625	0.408891314	0.419627291	0.456452767	0.344239525	0.317986199	0.334646051	0.334646051	0.035648603	0.0325949	0.034593466	0.034593466	0.734743526	0.705105707	0.722918128	0.722918128	FALSE		0	0	0	5_C2	6	44	3.289421154	11.81006827	3.030202015	3.287119456	6.123742179	4.408251875
328	83	530	47.25	0.613482064	0.566839523	0.596137755	0.691490158	0.790300349	0.736547447	0.769345852	0.884869674	0.999225391	0.939484335	0.975104964	1.105682694	0.583592564	0.537259375	0.566593766	0.566593766	0.079996475	0.069223261	0.076318496	0.076318496	1.739418765	1.636388669	1.69767631	1.69767631	FALSE		0	0	0	5_C2	6	46	4.552582456	20.07575699	5.591371004	4.412099247	6.943646406	8.902512743
329	260	524	46.5	0.397588477	0.365318516	0.385069169	0.452337486	0.641533312	0.610624807	0.629086003	0.693765933	0.826063394	0.783308611	0.808594479	0.894446155	0.356628165	0.324744303	0.34436533	0.34436533	0.059958518	0.059752093	0.060021346	0.060021346	1.4485985	1.374755538	1.418362976	1.418362976	FALSE		0	0	0	5_C2	6	47	3.537864103	17.32534938	4.816757324	3.345347126	6.57318432	7.601572812
330	174	578	47	0.672839498	0.624110018	0.654426226	0.7538343	0.658964665	0.624465076	0.644993349	0.717741122	0.814069911	0.773782147	0.798272993	0.882681512	0.674149462	0.62306673	0.654916344	0.654916344	0.071379536	0.066752815	0.069085758	0.069085758	1.400345077	1.332537695	1.373690466	1.373690466	FALSE		0	0	0	5_C2	6	48	4.831567486	17.64762055	4.763106313	4.837724426	6.784336288	7.385718512
331	348	570	46.25	0.533687638	0.499921365	0.521397267	0.59036402	0.485247455	0.46036748	0.476456082	0.524114112	0.580886199	0.552621964	0.570154687	0.62541035	0.542567882	0.507212999	0.529752965	0.529752965	0.063215611	0.059271591	0.062346042	0.062346042	0.994037799	0.946426219	0.975909028	0.975909028	FALSE		0	0	0	5_C2	6	49	4.177541818	14.43593369	3.719994678	4.219279729	6.633401506	5.568165105
332	521	562	45	0.281754671	0.25905636	0.273135405	0.319835388	0.43321459	0.412711782	0.42609594	0.465462678	0.540842568	0.515592185	0.5316557	0.581258362	0.25811721	0.235107096	0.249330977	0.249330977	0.051341323	0.049157964	0.050906416	0.050906416	0.946353297	0.903095267	0.930649652	0.930649652	FALSE		0	0	0	5_C2	6	50	2.993435289	13.47394917	3.540865625	2.882337196	6.413869454	5.354855788
333	696	559	46	0.209334524	0.190542741	0.202566571	0.240063778	0.297466747	0.283838181	0.293010008	0.319015474	0.362614023	0.344282667	0.356365553	0.3912286	0.196516113	0.177154923	0.189500306	0.189500306	0.040384753	0.040174778	0.040520554	0.040520554	0.632514428	0.601333889	0.621921273	0.621921273	FALSE		0	0	0	5_C2	6	51	2.653054393	10.96424065	2.743587516	2.592806763	6.211304206	3.950945656
334	610	608	44.75	0.237847967	0.217369512	0.230182992	0.271284779	0.39525887	0.375752161	0.387548651	0.428012017	0.502128336	0.479221854	0.492901769	0.540366585	0.21238213	0.191637553	0.204696511	0.204696511	0.041941555	0.039047962	0.040892963	0.040892963	0.880911487	0.841658012	0.865043939	0.865043939	FALSE		0	0	0	5_C2	6	52	2.787070018	12.77222315	3.367683432	2.667378405	6.240086384	5.06211187
335	86	632	47.25	0.730450223	0.677676452	0.710058099	0.819865295	0.733025998	0.686625701	0.714027114	0.810696195	0.892114601	0.843419822	0.872316558	0.974926291	0.730863362	0.676153504	0.709841915	0.709841915	0.089463819	0.07885509	0.084962121	0.084962121	1.535263642	1.452713381	1.501597734	1.501597734	FALSE		0	0	0	5_C2	6	53	5.102342826	19.01686778	5.112227285	5.104284614	7.11867883	7.989256055
336	264	624	45.5	0.423942008	0.390529393	0.411204316	0.481229	0.642646298	0.612324255	0.631759945	0.691499039	0.806269638	0.768122773	0.792689995	0.864611931	0.389284199	0.355530845	0.376300139	0.376300139	0.07316147	0.070470228	0.072154595	0.072154595	1.410412274	1.344975348	1.387199521	1.387199521	FALSE		0	0	0	5_C2	6	54	3.661727954	17.34592628	4.728212984	3.498833283	6.817280722	7.430752577
337	437	615	45.5	0.366556192	0.339038975	0.356174011	0.413099951	0.512498116	0.48680368	0.50315825	0.554205914	0.640789182	0.610967115	0.629387029	0.688281535	0.343404978	0.315414319	0.332862356	0.332862356	0.058371813	0.054350117	0.057311156	0.057311156	1.1180667	1.067045334	1.098545779	1.098545779	FALSE		0	0	0	5_C2	6	55	3.392009706	14.93974439	3.987961502	3.283197015	6.543849275	6.122989408
338	353	668	46	0.416597448	0.386497954	0.404949495	0.46853501	0.495977934	0.466435082	0.485403161	0.54313257	0.602311405	0.568424515	0.588869788	0.656390093	0.405521668	0.375057472	0.393772259	0.393772259	0.065414857	0.0604387	0.064569756	0.064569756	1.043950262	0.985861379	1.02088043	1.02088043	FALSE		0	0	0	5_C2	6	56	3.627207894	14.63431897	3.815837056	3.575150777	6.674061202	5.791440871
339	526	661	46.25	0.293226952	0.2707859	0.285009471	0.330290735	0.410485945	0.391728238	0.403461389	0.441520132	0.512857641	0.489583123	0.504572872	0.551591076	0.274675937	0.25172223	0.266241954	0.266241954	0.047032111	0.045238463	0.046057859	0.046057859	0.894862488	0.855136569	0.880743918	0.880743918	FALSE		0	0	0	5_C2	6	57	3.047355991	13.05374157	3.415679336	2.960164635	6.334200676	5.124519538
340	704	658	45.5	0.198710666	0.179657235	0.191417402	0.230253686	0.342615636	0.330694322	0.338460096	0.362600174	0.42998407	0.414257063	0.42454018	0.456266288	0.176167521	0.156190852	0.168451176	0.168451176	0.040317193	0.040058853	0.040234679	0.040234679	0.754825659	0.728358914	0.745731822	0.745731822	FALSE		0	0	0	5_C2	6	58	2.60312135	11.79895411	3.044957107	2.497166638	6.210055144	4.498086221
341	177	679	46	0.541581974	0.498963337	0.524732488	0.614230985	0.657061112	0.612078458	0.640172737	0.732157849	0.815551915	0.767683944	0.797279655	0.894270591	0.52324728	0.480098542	0.506109279	0.506109279	0.075220375	0.06494534	0.071610547	0.071610547	1.415727347	1.333681856	1.384465054	1.384465054	FALSE		0	0	0	5_C2	6	59	4.214645877	17.61242763	4.76973583	4.128471242	6.855345793	7.454528741
342	90	733	46.25	0.788659845	0.731877871	0.767705404	0.884916647	0.699012726	0.648047657	0.677324011	0.789415814	0.84919728	0.797043671	0.82815821	0.942361702	0.802896797	0.744002711	0.781379759	0.781379759	0.081609319	0.068991477	0.075289713	0.075289713	1.452363735	1.363975012	1.416518153	1.416518153	FALSE		0	0	0	5_C2	6	61	5.375933037	18.3880298	4.92024322	5.442847931	6.973464697	7.618416014
343	268	722	44.5	0.476181938	0.43985971	0.462705273	0.53631599	0.589797461	0.561702669	0.57838972	0.63907748	0.741053458	0.708230496	0.726782502	0.800123458	0.457159959	0.419421508	0.44341096	0.44341096	0.061925537	0.057994797	0.060904874	0.060904874	1.287947361	1.232376571	1.263561661	1.263561661	FALSE		0	0	0	5_C2	6	62	3.907260101	16.36885606	4.436478386	3.817855171	6.609550589	6.882924536
344	443	714	45	0.345283179	0.318487993	0.335459095	0.389218759	0.47096543	0.448677394	0.462685101	0.506786742	0.58469189	0.559537288	0.57507891	0.625138144	0.32576284	0.298036702	0.315644659	0.315644659	0.056038841	0.05221591	0.054793672	0.054793672	1.019138818	0.976450063	1.002784774	1.002784774	FALSE		0	0	0	5_C2	6	63	3.292024719	14.17188736	3.737018854	3.200277455	6.500717247	5.680450673
345	616	706	44.75	0.237486166	0.217477872	0.230533584	0.270350008	0.383079329	0.365303621	0.37586794	0.413458778	0.482068482	0.461535467	0.473942951	0.516352659	0.214393157	0.193901365	0.207392394	0.207392394	0.043406806	0.040607792	0.042072495	0.042072495	0.844834015	0.809807802	0.830879586	0.830879586	FALSE		0	0	0	5_C2	6	64	2.785369522	12.54704758	3.277948749	2.676830402	6.267175963	4.90072482
346	275	59	44	0.518670254	0.465957372	0.49906978	0.606142646	0.725874543	0.657589545	0.692690464	0.864643147	1.014897028	0.93704749	0.980023881	1.16436528	0.472824561	0.421711243	0.454535681	0.454535681	0.009801835	-0.00289059	0.001314386	0.001314386	1.77681543	1.641773753	1.715934058	1.715934058	FALSE		0	0	0	5_C2	7	0	4.106958829	18.88465155	5.661475676	3.891480141	5.645886668	9.069801001
347	446	58	43.5	0.46757512	0.416646257	0.446363344	0.561296958	0.594653623	0.532384596	0.561140258	0.72975674	0.801589977	0.730636359	0.766220833	0.947712421	0.439954131	0.390055256	0.419874991	0.419874991	0.026103358	0.01465091	0.017706418	0.017706418	1.397761232	1.274961046	1.336143026	1.336143026	FALSE		0	0	0	5_C2	7	1	3.866807323	16.45863686	4.707279239	3.736986306	5.947269509	7.374160075
348	50	73	45.25	1.081152714	0.995095209	1.045466331	1.2484535	0.741638164	0.656716803	0.697887476	0.967144366	0.888790641	0.803740476	0.846465066	1.076916459	1.13397684	1.045444921	1.098117986	1.098117986	0.082295886	0.059573356	0.069131446	0.069131446	1.495308793	1.350534211	1.422569441	1.422569441	FALSE		0	0	0	5_C2	7	3	6.750674581	19.17608965	5.097358058	6.998952501	6.986157963	7.810524155
349	193	112	46.75	0.757664054	0.69622841	0.734776711	0.85870677	0.578189383	0.543130996	0.564274175	0.640955986	0.772547438	0.733277344	0.757736754	0.836824639	0.776576082	0.710779772	0.752086094	0.752086094	0.01444663	0.00922336	0.011769152	0.011769152	1.317378164	1.252633619	1.292932393	1.292932393	FALSE		0	0	0	5_C2	7	4	5.230250166	16.1542457	4.577361887	5.319138316	5.731759721	7.014578727
350	363	108	45.75	0.634584355	0.581891045	0.615024847	0.72185891	0.453443183	0.431616776	0.445138312	0.490028432	0.58847886	0.561920671	0.578566213	0.634403491	0.657509082	0.600213929	0.636247969	0.636247969	0.021064316	0.019988478	0.020498892	0.020498892	0.997932999	0.955226084	0.98198251	0.98198251	FALSE		0	0	0	5_C2	7	5	4.651765034	13.84793575	3.753959282	4.759513217	5.854107627	5.585589688
351	530	104	46	0.298999726	0.265568097	0.286154486	0.356015293	0.405368621	0.386371203	0.398272979	0.43924721	0.545761274	0.518852051	0.535422248	0.592782938	0.277324717	0.242190199	0.263825167	0.263825167	0.019267213	0.020268111	0.019855307	0.019855307	0.95353769	0.908333042	0.936169239	0.936169239	FALSE		0	0	0	5_C2	7	6	3.074488526	12.95913239	3.5628687	2.972614124	5.820882753	5.386994072
352	701	102	46.25	0.225842437	0.198825977	0.215045575	0.271626428	0.327665154	0.307837495	0.320690795	0.359528488	0.394718093	0.368747644	0.385607181	0.435541522	0.21158876	0.18370722	0.200292807	0.200292807	0.047926561	0.047129573	0.047696353	0.047696353	0.688710363	0.644574323	0.673354391	0.673354391	FALSE		0	0	0	5_C2	7	7	2.730642998	11.52254934	2.887200157	2.663649497	6.350737283	4.202329566
353	106	158	48.25	0.790990628	0.730930943	0.769884411	0.889947566	0.649995982	0.606723004	0.631285162	0.727169639	0.840166227	0.796120981	0.822637764	0.921115819	0.806665648	0.743026964	0.784549676	0.784549676	0.038607274	0.02834229	0.032888697	0.032888697	1.435879915	1.362405675	1.406368964	1.406368964	FALSE		0	0	0	5_C2	7	10	5.386887915	17.48180737	4.879844187	5.460561855	6.178442127	7.544678166
354	282	161	46.5	0.511252091	0.463802533	0.493478742	0.592576839	0.549223736	0.52055613	0.537884959	0.596924381	0.747228761	0.711352569	0.73357467	0.807654413	0.496684011	0.446537381	0.477926516	0.477926516	0.015353281	0.013496036	0.014203556	0.014203556	1.295667296	1.235677816	1.272808298	1.272808298	FALSE		0	0	0	5_C2	7	11	4.072092824	15.61872831	4.46410266	4.003621602	5.748521895	6.917458482
355	448	158	46.25	0.412029297	0.373326941	0.397602735	0.475296736	0.464493979	0.440393981	0.456427172	0.500899163	0.637305963	0.606254952	0.626503344	0.684518846	0.396043048	0.355357158	0.380783745	0.380783745	0.010394886	0.009377716	0.010408056	0.010408056	1.107391305	1.055241	1.089341451	1.089341451	FALSE		0	0	0	5_C2	7	12	3.605737195	14.05224306	3.972379853	3.530600451	5.656851012	6.075234663
356	616	155	44.5	0.261518744	0.23174192	0.249844292	0.311329823	0.40163917	0.380366759	0.394674503	0.434032983	0.542972747	0.515291007	0.533617157	0.585360211	0.23462264	0.203778377	0.222348547	0.222348547	0.019359735	0.018422411	0.019350561	0.019350561	0.952148287	0.905198899	0.936436845	0.936436845	FALSE		0	0	0	5_C2	7	13	2.8983247	12.89018225	3.550394654	2.771910703	5.822593294	5.38077879
357	200	213	46.5	0.69545007	0.643316278	0.675854781	0.782456253	0.607478474	0.578548742	0.596785756	0.654493179	0.81280572	0.779461693	0.801372606	0.86641259	0.700266084	0.644434254	0.679147801	0.679147801	0.01958913	0.015990647	0.017670517	0.017670517	1.395879051	1.340901812	1.377194824	1.377194824	FALSE		0	0	0	5_C2	7	14	4.93783911	16.69574294	4.757451149	4.960474785	5.826834359	7.365740427
358	368	211	46	0.524589556	0.482783624	0.508957924	0.596672461	0.473227437	0.44790123	0.463474777	0.513646893	0.615554764	0.587058682	0.60530274	0.662328426	0.527926979	0.483368205	0.511217294	0.511217294	0.028114009	0.024294756	0.026129301	0.026129301	1.057330769	1.010080575	1.040388846	1.040388846	FALSE		0	0	0	5_C2	7	15	4.134780056	14.21370739	3.875079194	4.150466229	5.984442464	5.85129652
359	533	208	46.25	0.354525826	0.319700706	0.341569005	0.411838854	0.41565831	0.393103266	0.407110036	0.453195256	0.55979226	0.531402814	0.549048272	0.606600458	0.339388077	0.302832465	0.325809385	0.325809385	0.017170064	0.015690489	0.016586346	0.016586346	0.973418254	0.925683831	0.955331582	0.955331582	FALSE		0	0	0	5_C2	7	16	3.33546595	13.14936834	3.625634168	3.264317234	5.78211062	5.475926729
360	703	203	45.5	0.21330573	0.186593451	0.202888151	0.258120173	0.359924016	0.341481391	0.352936586	0.391573403	0.465947912	0.439971713	0.455965931	0.511678825	0.188576759	0.161045206	0.177821703	0.177821703	0.032445507	0.033021814	0.032774416	0.032774416	0.818155391	0.773979535	0.80119455	0.80119455	FALSE		0	0	0	5_C2	7	17	2.671719401	12.11895174	3.205835845	2.55549112	6.064523282	4.781382083
361	115	263	47.5	0.897885165	0.840435094	0.877857327	0.992674117	0.63093612	0.58693812	0.612492069	0.709190029	0.800165977	0.752974057	0.781790365	0.882845312	0.93425108	0.873989642	0.913475882	0.913475882	0.041220634	0.032233866	0.03628881	0.03628881	1.353515548	1.274123763	1.32237507	1.32237507	FALSE		0	0	0	5_C2	7	18	5.889301399	17.12942831	4.700909191	6.060224315	6.226757989	7.176233781
362	287	264	46.75	0.577701891	0.527532028	0.558463491	0.661766292	0.533178829	0.499422879	0.519834263	0.591319104	0.69560482	0.652010593	0.678142126	0.770577448	0.579232808	0.526896043	0.559253692	0.559253692	0.030957522	0.029394528	0.030464456	0.030464456	1.196295209	1.122674929	1.166721731	1.166721731	FALSE		0	0	0	5_C2	7	19	4.384412577	15.32208978	4.233170863	4.391608019	6.03701339	6.472932665
363	452	261	45.5	0.442135973	0.404050218	0.428282942	0.506178111	0.479154722	0.453365284	0.469939996	0.520431019	0.627620234	0.596241378	0.616428823	0.677880605	0.431786127	0.391847937	0.417232438	0.417232438	0.030086412	0.027570786	0.029186262	0.029186262	1.08703839	1.034238158	1.06823306	1.06823306	FALSE		0	0	0	5_C2	7	20	3.747241152	14.32329113	3.929052228	3.698595989	6.020908289	5.984189012
364	619	257	46.5	0.26379988	0.235465661	0.25343365	0.309884284	0.371216671	0.353583768	0.365020146	0.3986269	0.494144125	0.470579851	0.486095549	0.532037668	0.24314848	0.213462702	0.232218519	0.232218519	0.021988033	0.021819122	0.021791891	0.021791891	0.864024162	0.824347456	0.850538935	0.850538935	FALSE		0	0	0	5_C2	7	21	2.909046233	12.32773054	3.331967287	2.811982883	5.871185319	4.986569007
365	707	304	45	0.230049221	0.204769794	0.219864987	0.273900774	0.329045253	0.314477329	0.32372231	0.352915795	0.405124562	0.384981886	0.397544537	0.439232496	0.215160619	0.188568773	0.204382967	0.204382967	0.042021421	0.042436158	0.042371224	0.042371224	0.707036995	0.673224077	0.694377643	0.694377643	FALSE		0	0	0	5_C2	7	23	2.750415246	11.54806462	2.9337519	2.680437541	6.24156295	4.284310951
366	203	315	46.75	0.744958105	0.682621441	0.721035252	0.847397012	0.590518977	0.556282242	0.576612964	0.648236826	0.746392189	0.704890736	0.731512964	0.811281501	0.765149644	0.698588604	0.739478873	0.739478873	0.045196381	0.042356814	0.042627917	0.042627917	1.271523246	1.202849001	1.247054391	1.247054391	FALSE		0	0	0	5_C2	7	25	5.170531116	16.38219545	4.460360385	5.26543308	6.300261653	6.809453773
367	372	314	47	0.405999625	0.37009646	0.391873598	0.466634898	0.486007421	0.466283209	0.478631031	0.51949565	0.619844667	0.595699806	0.610541794	0.662152031	0.391231335	0.352924372	0.376135724	0.376135724	0.044079502	0.042602961	0.04374889	0.04374889	1.076540875	1.036552142	1.061161809	1.061161809	FALSE		0	0	0	5_C2	7	26	3.57739722	14.44998396	3.894269417	3.507984992	6.279612789	5.937229988
368	538	311	47	0.365460971	0.332362835	0.353133147	0.420522423	0.372495456	0.354833451	0.365802628	0.402246968	0.472498136	0.450746273	0.464570155	0.509285006	0.362504179	0.327128765	0.349307134	0.349307134	0.032741602	0.031557487	0.032068131	0.032068131	0.815208783	0.779256306	0.802130666	0.802130666	FALSE		0	0	0	5_C2	7	27	3.386862073	12.35137274	3.235137272	3.372964895	6.069997488	4.76820088
369	118	366	47.25	0.836961212	0.780216629	0.816762666	0.931730476	0.643804836	0.602972947	0.626986534	0.714250262	0.798732916	0.753674919	0.780855886	0.872005516	0.864465496	0.804756046	0.843433965	0.843433965	0.058196349	0.050889882	0.054560379	0.054560379	1.356837118	1.281218567	1.326610741	1.326610741	FALSE		0	0	0	5_C2	7	28	5.602953598	17.36734535	4.694498612	5.732226094	6.5406053	7.191092316
370	289	365	46.5	0.524002515	0.476033993	0.505279082	0.602745262	0.497678377	0.472519427	0.488480302	0.53740822	0.610342034	0.576651336	0.598799356	0.662175517	0.527883423	0.476876503	0.507779546	0.507779546	0.056136026	0.056329575	0.055741638	0.055741638	1.048003477	0.991998677	1.029037556	1.029037556	FALSE		0	0	0	5_C2	7	29	4.132020913	14.6657568	3.851760847	4.150261514	6.502514016	5.809572308
371	457	364	46	0.401352539	0.368118338	0.388762287	0.457506855	0.420328013	0.40004203	0.413557596	0.451673603	0.527606776	0.504222408	0.519651189	0.563584162	0.397052381	0.361718195	0.383557328	0.383557328	0.041294124	0.038601951	0.040575314	0.040575314	0.910940823	0.872062629	0.897838429	0.897838429	FALSE		0	0	0	5_C2	7	30	3.555555515	13.2357019	3.481657334	3.535344403	6.228116669	5.196443505
372	624	361	46.5	0.241706568	0.216776977	0.232292088	0.283197674	0.342745611	0.326454714	0.336974992	0.368457607	0.434947492	0.413716654	0.427524625	0.467696623	0.224939296	0.198880794	0.215026542	0.215026542	0.034864187	0.03427712	0.034619969	0.034619969	0.759596187	0.723790431	0.747145194	0.747145194	FALSE		0	0	0	5_C2	7	31	2.805205772	11.80135709	3.067160213	2.72639816	6.109239886	4.519426447
373	205	419	46.75	0.773130913	0.711381249	0.749380743	0.874329216	0.564017857	0.529741505	0.550658282	0.620549854	0.681976106	0.639542045	0.66589313	0.745956122	0.805292365	0.739518186	0.779965493	0.779965493	0.061002542	0.058726666	0.059789314	0.059789314	1.152829969	1.082419948	1.126177347	1.126177347	FALSE		0	0	0	5_C2	7	34	5.302945729	15.89224228	4.172204899	5.454107307	6.592486248	6.27849757
374	375	418	46.25	0.357584469	0.328817942	0.347313669	0.404399045	0.482732807	0.461276747	0.474856866	0.519101997	0.596556559	0.573512277	0.588251612	0.634052628	0.338453227	0.308208132	0.327663859	0.327663859	0.059114127	0.054791075	0.057407806	0.057407806	1.039306482	1.000607759	1.025350481	1.025350481	FALSE		0	0	0	5_C2	7	35	3.349841835	14.38944284	3.790093633	3.259923358	6.557573193	5.770667628
375	542	414	46	0.317713502	0.290717108	0.307865223	0.361873149	0.369137623	0.347808168	0.360843772	0.405426614	0.45947753	0.435667817	0.450183649	0.500579056	0.309250796	0.281130931	0.299066233	0.299066233	0.040684195	0.036916643	0.039209993	0.039209993	0.796393663	0.756145519	0.780616419	0.780616419	FALSE		0	0	0	5_C2	7	36	3.162444875	12.28929306	3.176891582	3.122669432	6.21684029	4.684034325
376	712	408	46.5	0.240904054	0.219248879	0.233006094	0.276748649	0.292951603	0.27860943	0.287970955	0.316573487	0.352088068	0.332741406	0.345612267	0.382809698	0.234040622	0.211514214	0.225754728	0.225754728	0.041395898	0.041309263	0.041220331	0.041220331	0.610507204	0.577776238	0.599614258	0.599614258	FALSE		0	0	0	5_C2	7	37	2.801433887	10.88076458	2.696501264	2.769175171	6.229998264	3.852499706
377	119	470	47.5	0.673962116	0.624869207	0.654974416	0.757939194	0.688036345	0.641845479	0.670680595	0.76127793	0.862737946	0.811874009	0.84527465	0.944117986	0.669551574	0.619330834	0.649860409	0.649860409	0.067334432	0.058219271	0.062817697	0.062817697	1.4878504	1.401038591	1.458251554	1.458251554	FALSE		0	0	0	5_C2	7	38	4.836843885	18.18509827	4.980815316	4.816113959	6.709550349	7.777160179
378	290	470	47.5	0.445976594	0.412007476	0.433317861	0.503071753	0.483969844	0.454281307	0.474003552	0.531190361	0.592844043	0.556468795	0.579697526	0.649576713	0.440402911	0.405796226	0.427457128	0.427457128	0.058326639	0.055094109	0.057941552	0.057941552	1.02406093	0.961867244	1.001620259	1.001620259	FALSE		0	0	0	5_C2	7	39	3.765292398	14.4123132	3.773486259	3.739095611	6.543014111	5.702468988
379	461	466	46	0.394668409	0.36676517	0.384354205	0.44053067	0.412698773	0.392169836	0.405502023	0.443956201	0.507404474	0.484811983	0.499590444	0.54390991	0.391820712	0.362512281	0.380922121	0.380922121	0.04773162	0.043984397	0.046373254	0.046373254	0.875219323	0.837250311	0.862151296	0.862151296	FALSE		0	0	0	5_C2	7	40	3.524139531	13.09465238	3.39128543	3.510755114	6.347133201	5.036648847
380	630	464	46.75	0.26519057	0.24273999	0.256404458	0.302957799	0.323424172	0.308725804	0.317517623	0.347638375	0.399454475	0.381855143	0.392792842	0.428144013	0.256199269	0.232548138	0.246915989	0.246915989	0.038444441	0.036855601	0.037514884	0.037514884	0.693425507	0.663917197	0.682284051	0.682284051	FALSE		0	0	0	5_C2	7	41	2.915582594	11.44414198	2.908387634	2.87332271	6.175431668	4.22342204
381	376	518	45.75	0.354829219	0.328050816	0.345629709	0.399024312	0.502464733	0.479755583	0.493722202	0.54030779	0.623596722	0.599250419	0.613995704	0.667068123	0.332018539	0.304213901	0.322616109	0.322616109	0.060620024	0.055826058	0.058872403	0.058872403	1.088252111	1.04701686	1.071859103	1.071859103	FALSE		0	0	0	5_C2	7	42	3.336891924	14.75424704	3.911053664	3.229679777	6.585414252	5.989618407
382	546	516	45.75	0.403384889	0.37740918	0.393746147	0.446356712	0.346257002	0.327666835	0.33979863	0.376061688	0.414149855	0.39392196	0.406426364	0.447225204	0.413110116	0.385729039	0.402976207	0.402976207	0.044187179	0.040673372	0.043470948	0.043470948	0.706494451	0.672595563	0.693523986	0.693523986	FALSE		0	0	0	5_C2	7	43	3.565107733	11.86627575	2.974125168	3.610817137	6.281603512	4.28188396
383	723	508	46	0.215096243	0.195787972	0.20791135	0.246918088	0.294707249	0.281904106	0.290187038	0.316205991	0.352126593	0.336005716	0.346843083	0.37781828	0.204400873	0.184179215	0.19678957	0.19678957	0.044452771	0.043593256	0.043891069	0.043891069	0.613076442	0.585925323	0.604260831	0.604260831	FALSE		0	0	0	5_C2	7	44	2.680134967	10.913223	2.696673601	2.629865809	6.286513784	3.863992799
384	205	522	47.75	0.622433935	0.577547365	0.604645643	0.698936243	0.564353468	0.529811132	0.550516297	0.622419073	0.689324241	0.648871795	0.674421705	0.754164851	0.631358292	0.584708292	0.612734653	0.612734653	0.064097668	0.059342409	0.061298357	0.061298357	1.180655683	1.112179591	1.155550635	1.155550635	FALSE		0	0	0	5_C2	7	45	4.594657016	15.89844706	4.205075656	4.636602262	6.649708988	6.402971643
385	119	575	46.25	0.676821224	0.626228798	0.657694758	0.760677048	0.736453365	0.695253755	0.721626389	0.803312423	0.909875355	0.865105197	0.893882176	0.981610297	0.667132844	0.614453093	0.647104506	0.647104506	0.083585073	0.075398934	0.080605633	0.080605633	1.572432027	1.496735723	1.545493184	1.545493184	FALSE		0	0	0	5_C2	7	46	4.850281936	19.08023301	5.1916773	4.80474572	7.009992486	8.155523136
386	291	572	46	0.577798869	0.537674976	0.563314285	0.644743603	0.52312455	0.497372542	0.513507244	0.562827639	0.632859175	0.60069369	0.621253618	0.683664132	0.586934014	0.544750584	0.57170521	0.57170521	0.063519885	0.061680855	0.062530956	0.062530956	1.083328695	1.029309769	1.06383898	1.06383898	FALSE		0	0	0	5_C2	7	47	4.384868383	15.13620609	3.952487828	4.42780435	6.639026919	5.96759426
387	633	566	46.25	0.32279026	0.298895214	0.314117633	0.362806036	0.30073311	0.284971173	0.295070297	0.326234387	0.362887701	0.343277559	0.355454712	0.393982326	0.326764144	0.301697566	0.317704483	0.317704483	0.037629746	0.036417529	0.037462053	0.037462053	0.622017181	0.589028852	0.609476106	0.609476106	FALSE		0	0	0	5_C2	7	49	3.186306074	11.02462922	2.744811772	3.204983671	6.160369577	3.903987828
388	723	609	47	0.287526057	0.267140065	0.280028183	0.321109887	0.268754543	0.256456086	0.264253903	0.289341608	0.31479318	0.299637731	0.30958209	0.339841407	0.292087902	0.270511918	0.284108444	0.284108444	0.040134421	0.039179232	0.039559196	0.039559196	0.538851457	0.513542731	0.530196536	0.530196536	FALSE		0	0	0	5_C2	7	50	3.020561298	10.43340892	2.529668294	3.042002361	6.206676063	3.531958693
389	205	628	46.75	0.634164928	0.590923445	0.617435824	0.707017735	0.598809729	0.567116524	0.58627038	0.653534819	0.727863119	0.691505964	0.713302101	0.789828903	0.640167239	0.594910915	0.622718552	0.622718552	0.071772013	0.066999437	0.06998406	0.06998406	1.248898525	1.187635581	1.224305691	1.224305691	FALSE		0	0	0	5_C2	7	51	4.649793692	16.53547503	4.377473426	4.678005066	6.79159241	6.708245546
390	377	620	46.75	0.602954151	0.566651945	0.589563498	0.663862693	0.432298637	0.406307438	0.422412051	0.475201247	0.505735678	0.475519092	0.49398422	0.554893314	0.631196934	0.593166201	0.617241939	0.617241939	0.057752116	0.05415349	0.056536749	0.056536749	0.852039416	0.801158784	0.832181081	0.832181081	FALSE		0	0	0	5_C2	7	52	4.503100364	13.45701501	3.383820326	4.635843863	6.532392309	4.932957081
391	546	620	46.5	0.316066697	0.292946604	0.307708452	0.35450018	0.355090952	0.333460547	0.348264749	0.387044007	0.42902417	0.406360946	0.421365125	0.465084408	0.311043475	0.287236081	0.302372162	0.302372162	0.047408471	0.042361813	0.046214773	0.046214773	0.741729873	0.703170203	0.728751391	0.728751391	FALSE		0	0	0	5_C2	7	53	3.154704752	12.02959796	3.040663137	3.131095176	6.341158826	4.439504225
392	294	675	47	0.624252815	0.583668946	0.609613822	0.691048014	0.495349494	0.470289407	0.486098374	0.536255008	0.588535404	0.557850978	0.57700205	0.638855652	0.645638543	0.60274777	0.630223698	0.630223698	0.063463609	0.061334111	0.062799763	0.062799763	0.99903556	0.94772745	0.979690785	0.979690785	FALSE		0	0	0	5_C2	7	54	4.603205911	14.62270036	3.754212222	4.703720665	6.637986501	5.590521826
393	451	685	45.5	0.444922226	0.414788902	0.434255084	0.494674323	0.42648133	0.404969246	0.417659922	0.462480015	0.514167691	0.490972056	0.50521297	0.553677338	0.448709039	0.41691276	0.437543151	0.437543151	0.054335336	0.05012937	0.05214531	0.05214531	0.882526871	0.843688074	0.867439516	0.867439516	FALSE		0	0	0	5_C2	7	55	3.760336776	13.34946454	3.421539644	3.778135125	6.469222829	5.069338043
394	629	675	47.5	0.315587615	0.292149254	0.307512216	0.352920019	0.274039856	0.260853562	0.269200054	0.296046976	0.328144134	0.311716077	0.322404415	0.355372264	0.322696008	0.297768929	0.314117323	0.314117323	0.034907433	0.034085854	0.034381835	0.034381835	0.560168164	0.53286411	0.550617527	0.550617527	FALSE		0	0	0	5_C2	7	56	3.152453023	10.53112386	2.589391744	3.18586308	6.110039403	3.627315719
395	210	730	45	0.63234115	0.586350956	0.615005914	0.708538399	0.621272104	0.58403556	0.605994318	0.686884859	0.77935418	0.736916466	0.760961592	0.854266075	0.631844527	0.584167379	0.614163295	0.614163295	0.059351534	0.053307377	0.057459016	0.057459016	1.341771372	1.269828227	1.310339513	1.310339513	FALSE		0	0	0	5_C2	7	57	4.641221778	16.95075981	4.607810804	4.638887609	6.561962386	7.123698008
396	541	725	45.25	0.455208772	0.426735827	0.444554349	0.503229699	0.341040658	0.323923431	0.335579519	0.366923033	0.400810429	0.381031447	0.393651554	0.43148333	0.474233007	0.443930054	0.462864494	0.462864494	0.045366488	0.043149128	0.045316201	0.045316201	0.677460363	0.644611523	0.665604727	0.665604727	FALSE		0	0	0	5_C2	7	58	3.808684423	11.76983588	2.914453286	3.898099962	6.3034066	4.152004413
397	723	713	46.25	0.296204386	0.274683139	0.288173618	0.331650466	0.259330161	0.246504129	0.254836046	0.281465358	0.301357894	0.286778928	0.296031291	0.326498133	0.303678381	0.280729053	0.295100974	0.295100974	0.039389951	0.037573986	0.038927124	0.038927124	0.513824109	0.489663158	0.505012856	0.505012856	FALSE		0	0	0	5_C2	7	59	3.061350187	10.25917077	2.469567599	3.096478607	6.192912274	3.420002684
398	368	741	45.5	0.493594457	0.459076151	0.480611911	0.551384173	0.489175688	0.462898315	0.48023577	0.530002719	0.588207961	0.55871867	0.57783624	0.633830438	0.495643258	0.459573	0.481989995	0.481989995	0.064232493	0.059761906	0.06300558	0.06300558	1.011102355	0.961358229	0.993688345	0.993688345	FALSE		0	0	0	5_C2	7	61	3.989100434	14.50855894	3.752747456	3.998729973	6.652201634	5.644500787
399	349	69	46.25	0.421514248	0.379422878	0.405401879	0.491703685	0.529208695	0.490274294	0.511354147	0.606484266	0.713016642	0.667892991	0.693014279	0.796046421	0.397776485	0.354901249	0.381694192	0.381694192	0.023193286	0.017075233	0.01975459	0.01975459	1.242769815	1.16561368	1.208321524	1.208321524	FALSE		0	0	0	5_C2	8	4	3.650317276	15.24868989	4.311059985	3.538747755	5.893468051	6.6808297
400	523	70	44.75	0.526685891	0.477773423	0.508425767	0.611161354	0.414071709	0.379274705	0.395937401	0.481785532	0.513589554	0.476396153	0.495710858	0.590166798	0.542668128	0.49100097	0.523862685	0.523862685	0.038113008	0.031096357	0.033062464	0.033062464	0.873566018	0.811346955	0.843148877	0.843148877	FALSE		0	0	0	5_C2	8	5	4.14463301	13.12003525	3.418953436	4.21975089	6.169304145	5.02925304
401	260	119	46	0.753584037	0.692479028	0.731188292	0.853248835	0.507645331	0.477446253	0.495666267	0.560539995	0.67058921	0.634819912	0.656887901	0.730665587	0.784224085	0.718383979	0.760164407	0.760164407	0.013370236	0.010611261	0.011850047	0.011850047	1.134224258	1.075749952	1.111728006	1.111728006	FALSE		0	0	0	5_C2	8	7	5.211073737	14.85002603	4.121267364	5.355084587	5.711859333	6.195267767
402	436	119	45.5	0.768987377	0.711195944	0.747523235	0.865905614	0.403773146	0.3799559	0.396009453	0.440883916	0.495353604	0.466852715	0.485972635	0.539530032	0.823108599	0.760194268	0.799596083	0.799596083	0.02773919	0.026254359	0.027451751	0.027451751	0.817266337	0.77155593	0.802457488	0.802457488	FALSE		0	0	0	5_C2	8	8	5.283470751	12.92963522	3.337377707	5.537845135	5.977512808	4.777405035
403	610	119	45.5	0.400312024	0.361710838	0.385826244	0.463120132	0.345971551	0.327292924	0.339875459	0.37484853	0.43124195	0.406289842	0.422964245	0.470397563	0.407514052	0.366206599	0.39188133	0.39188133	0.032449522	0.032705679	0.032721339	0.032721339	0.737561951	0.696381326	0.724063279	0.724063279	FALSE		0	0	0	5_C2	8	9	3.550665004	11.86099832	3.050584038	3.584515154	6.064597509	4.420859666
404	170	167	46.75	0.851656571	0.790733555	0.828855155	0.951008652	0.589312958	0.557853072	0.576636872	0.642144765	0.769157826	0.735361451	0.756194562	0.825967013	0.884917632	0.81904786	0.860302848	0.860302848	0.023038289	0.017668986	0.020340606	0.020340606	1.302171433	1.247231231	1.281043135	1.281043135	FALSE		0	0	0	5_C2	8	11	5.672023047	16.35989854	4.562198975	5.828352885	5.890602464	6.946553744
405	348	168	47	0.809704132	0.750634141	0.787790807	0.907956861	0.435068259	0.414080198	0.427133376	0.470145953	0.544439851	0.518923629	0.534359764	0.587246083	0.863926042	0.799182512	0.839982296	0.839982296	0.023596959	0.022979661	0.023636327	0.023636327	0.901689241	0.861475795	0.885665324	0.885665324	FALSE		0	0	0	5_C2	8	12	5.474842991	13.50821983	3.556957519	5.729690613	5.900931172	5.155057971
406	522	168	46.25	0.395630374	0.357196041	0.381716126	0.459929479	0.3737531	0.354290988	0.366153527	0.407585143	0.485128233	0.459629486	0.475501742	0.527927135	0.395619918	0.354570185	0.380806638	0.380806638	0.023868192	0.0237036	0.023523329	0.023523329	0.835023597	0.792842729	0.819041428	0.819041428	FALSE		0	0	0	5_C2	8	13	3.528660849	12.3746241	3.291636076	3.528611704	5.90594573	4.856839421
407	696	171	47.5	0.303646193	0.271916924	0.291714042	0.356133284	0.270147957	0.253175474	0.263948966	0.298578073	0.320002716	0.29686229	0.310966764	0.360496009	0.309968486	0.276332906	0.297359813	0.297359813	0.03716	0.037538219	0.037712634	0.037712634	0.546668381	0.508083563	0.531557325	0.531557325	FALSE		0	0	0	5_C2	8	14	3.09632732	10.45917037	2.552972356	3.126042638	6.151684902	3.566926504
408	81	215	48.75	0.994008396	0.931986961	0.973233353	1.094173181	0.591306366	0.550767951	0.574834479	0.660765047	0.72693929	0.682193974	0.70833308	0.803877328	1.053486969	0.98768029	1.031881649	1.031881649	0.046388042	0.039434062	0.043623454	0.043623454	1.212379041	1.137834534	1.180895809	1.180895809	FALSE		0	0	0	5_C2	8	15	6.341088821	16.39675271	4.37334082	6.620643211	6.322293114	6.544881224
409	258	216	46	0.91622537	0.852812298	0.891503325	1.024896327	0.505551909	0.473378668	0.494048451	0.560404558	0.648088944	0.611357659	0.635283825	0.706508345	0.973706684	0.905332596	0.946867314	0.946867314	0.018195438	0.014234468	0.016661744	0.016661744	1.0779641	1.017981561	1.057306543	1.057306543	FALSE		0	0	0	5_C2	8	16	5.975501934	14.8113228	4.020615868	6.245669037	5.801067757	5.943596568
410	435	218	45.75	0.557844571	0.512877424	0.541042892	0.633717496	0.418029292	0.393101131	0.409353479	0.456063491	0.536214578	0.506613748	0.526277414	0.581829679	0.575710845	0.527655683	0.55761951	0.55761951	0.025099337	0.022591152	0.02403778	0.02403778	0.91127826	0.862345468	0.895016496	0.895016496	FALSE		0	0	0	5_C2	8	17	4.291081474	13.19320312	3.52016302	4.375054492	5.928707162	5.197952978
411	607	220	46.75	0.419817634	0.383851216	0.40578868	0.480375044	0.317434213	0.299546072	0.311020032	0.345965878	0.394420318	0.372707296	0.386397649	0.429612362	0.434366352	0.395692595	0.419227354	0.419227354	0.027920996	0.026631889	0.027677987	0.027677987	0.669384817	0.6337801	0.65630102	0.65630102	FALSE		0	0	0	5_C2	8	18	3.642343044	11.3333995	2.885868106	3.710723266	5.980874038	4.115879693
412	170	265	46	0.858862273	0.79893812	0.837469777	0.957431674	0.621778018	0.587825367	0.608862699	0.679679613	0.800226869	0.760800871	0.784983302	0.867641805	0.889433757	0.825391949	0.866712664	0.866712664	0.034028268	0.029938894	0.032567841	0.032567841	1.357405135	1.292233514	1.332035273	1.332035273	FALSE		0	0	0	5_C2	8	20	5.705890464	16.96011315	4.701181584	5.849579059	6.093785383	7.193633256
413	346	265	46.25	0.646124987	0.597264463	0.627622707	0.727245478	0.471704692	0.446973955	0.46235038	0.514974168	0.596010549	0.567119232	0.584243712	0.647521917	0.669850132	0.617238385	0.650027319	0.650027319	0.033616148	0.031023683	0.033206413	0.033206413	1.010373949	0.963095582	0.990983067	0.990983067	FALSE		0	0	0	5_C2	8	21	4.706006991	14.18555485	3.787651143	4.817517205	6.086166108	5.641242371
414	520	269	45.5	0.612619111	0.568039073	0.595236565	0.687801279	0.370977167	0.351672236	0.363294003	0.405908176	0.454958073	0.431523533	0.444847737	0.496504443	0.648437367	0.600080835	0.629699971	0.629699971	0.030425563	0.029332083	0.030504162	0.030504162	0.75969142	0.721821924	0.743174172	0.743174172	FALSE		0	0	0	5_C2	8	22	4.548526503	12.32330259	3.156674482	4.716875376	6.027178518	4.519852459
415	691	273	47.75	0.330190382	0.297497274	0.318162271	0.382542524	0.26130991	0.248168559	0.256825828	0.282706025	0.30792143	0.289913628	0.301385214	0.33773834	0.341910536	0.306547327	0.328889299	0.328889299	0.035163213	0.035935669	0.035737681	0.035737681	0.522347973	0.493096465	0.511746333	0.511746333	FALSE		0	0	0	5_C2	8	23	3.221087283	10.29577241	2.498928574	3.27617301	6.114768284	3.458132885
416	80	319	48	1.162755483	1.099476287	1.140495903	1.266950891	0.630444857	0.581187499	0.612995985	0.710302829	0.761130487	0.709656027	0.741764302	0.846069222	1.243123282	1.176686289	1.219905198	1.219905198	0.053621949	0.042584665	0.050472963	0.050472963	1.257585597	1.171048859	1.22487803	1.22487803	FALSE		0	0	0	5_C2	8	24	7.134214588	17.12034583	4.526289905	7.511950128	6.456033704	6.747105833
417	259	313	46	0.757197607	0.697371735	0.733798977	0.858755245	0.508440222	0.478828251	0.497318049	0.556837072	0.626982961	0.59222264	0.613246164	0.687169836	0.793648249	0.729154928	0.768441252	0.768441252	0.043599959	0.040676926	0.043012348	0.043012348	1.055372583	0.998590773	1.03290959	1.03290959	FALSE		0	0	0	5_C2	8	25	5.228057824	14.86472199	3.926201484	5.399378965	6.270746976	5.842536872
418	433	317	46.25	0.73451145	0.68658947	0.717719955	0.814235556	0.382431155	0.364074219	0.376449752	0.410120034	0.457796021	0.437076527	0.450461482	0.490890335	0.788062963	0.735540464	0.769668504	0.769668504	0.033682405	0.031864543	0.033546833	0.033546833	0.752993257	0.720335208	0.741415851	0.741415851	FALSE		0	0	0	5_C2	8	26	5.12143094	12.53506412	3.169369609	5.373127642	6.087391077	4.48988925
419	603	322	46.75	0.511433008	0.47367394	0.496551213	0.575607571	0.293865924	0.279648697	0.28927443	0.315135674	0.348994818	0.331214199	0.342588731	0.37715296	0.545062982	0.503855055	0.528749122	0.528749122	0.030497039	0.030299861	0.031022478	0.031022478	0.578733729	0.550381922	0.568642774	0.568642774	FALSE		0	0	0	5_C2	8	27	4.072943151	10.89766857	2.682664087	4.23100691	6.028499975	3.710365931
420	172	363	46.25	0.944020597	0.868506763	0.915460404	1.066690686	0.59201799	0.554966524	0.577982385	0.651580105	0.724669492	0.68072681	0.707904391	0.792032496	0.996360577	0.914963499	0.965592871	0.965592871	0.051212552	0.047894277	0.050034044	0.050034044	1.21313495	1.141342321	1.185720264	1.185720264	FALSE		0	0	0	5_C2	8	28	6.106141884	16.40990923	4.363187227	6.352144274	6.411488736	6.54826267
421	345	364	46	0.680983679	0.631555559	0.661860864	0.763865628	0.431409259	0.410417362	0.423205883	0.467695753	0.507855432	0.48433801	0.497980929	0.549867989	0.720541773	0.666628216	0.699777499	0.699777499	0.051409478	0.048934688	0.050897179	0.050897179	0.848297119	0.810748026	0.832372998	0.832372998	FALSE		0	0	0	5_C2	8	29	4.869845834	13.44057217	3.39330272	5.055772261	6.415129516	4.916216487
422	516	369	46.5	0.542660205	0.503554668	0.527843944	0.607798542	0.347276524	0.327128673	0.33960983	0.380549007	0.419886349	0.396611907	0.411171218	0.458868065	0.572345959	0.530256426	0.556386658	0.556386658	0.034146568	0.031819842	0.033161913	0.033161913	0.703330552	0.66521898	0.689076421	0.689076421	FALSE		0	0	0	5_C2	8	31	4.219713654	11.88512469	2.999786496	4.35923924	6.095972522	4.267730743
423	688	377	47.5	0.404738432	0.372837906	0.392987789	0.456107538	0.243328679	0.228870409	0.238250905	0.266980597	0.275174378	0.256512229	0.268805021	0.305355822	0.431475158	0.397101222	0.418752355	0.418752355	0.035591984	0.035451236	0.035445145	0.035445145	0.456174346	0.425668086	0.445846216	0.445846216	FALSE		0	0	0	5_C2	8	32	3.571469502	9.963335082	2.352439647	3.697134406	6.122695401	3.162115295
424	99	427	47.25	1.230625701	1.157826744	1.204095283	1.355822112	0.588395622	0.548855305	0.573613593	0.650523958	0.672886515	0.631657061	0.658740406	0.735290262	1.33173278	1.253124995	1.302979065	1.302979065	0.068023924	0.06023413	0.064215573	0.064215573	1.092151134	1.024979985	1.069254645	1.069254645	FALSE		0	0	0	5_C2	8	33	7.453210428	16.34293884	4.131544004	7.928422363	6.722297687	6.007060089
425	255	411	46.25	0.651846952	0.596407534	0.63038926	0.741503573	0.495856981	0.462308641	0.481805717	0.551254746	0.59769228	0.556315395	0.581210937	0.661254912	0.676217235	0.617561229	0.653571002	0.653571002	0.056331774	0.053741235	0.054579548	0.054579548	1.012847205	0.943729106	0.985255364	0.985255364	FALSE		0	0	0	5_C2	8	34	4.732900719	14.6320828	3.795174108	4.847443135	6.506133008	5.652306103
426	429	415	45.75	0.621046158	0.581305142	0.605908081	0.687606232	0.392164524	0.372953296	0.385330371	0.423230239	0.463641783	0.443040387	0.456485844	0.497043826	0.657063738	0.613921149	0.640546294	0.640546294	0.045280845	0.042107692	0.044086162	0.044086162	0.774507881	0.741269984	0.76309184	0.76309184	FALSE		0	0	0	5_C2	8	35	4.588134346	12.71501481	3.195519732	4.757420062	6.301823241	4.586131626
427	599	424	46.75	0.486353249	0.45378128	0.474013263	0.540131626	0.286713311	0.271438112	0.281135071	0.310860886	0.333298641	0.316241188	0.326485354	0.362291585	0.518162556	0.482823495	0.504816709	0.504816709	0.035296417	0.033283244	0.034980974	0.034980974	0.552906229	0.525353841	0.541836005	0.541836005	FALSE		0	0	0	5_C2	8	36	3.955066135	10.76543094	2.612449642	4.104572606	6.117230947	3.594830562
428	341	463	45.5	0.698142208	0.658545217	0.683264862	0.766011651	0.469643577	0.442701808	0.459678339	0.515280436	0.5445077	0.515040683	0.533027965	0.595337595	0.735811362	0.69390656	0.72011633	0.72011633	0.06386425	0.058975354	0.062462124	0.062462124	0.912617873	0.863405794	0.893392713	0.893392713	FALSE		0	0	0	5_C2	8	38	4.95049239	14.14744892	3.557261031	5.12754064	6.645393562	5.203945533
429	512	469	46.25	0.55281033	0.517538655	0.539108641	0.612223774	0.332791591	0.313908464	0.326215391	0.36119158	0.384891006	0.36284029	0.376812689	0.419334992	0.588234451	0.550399314	0.573477982	0.573477982	0.042911082	0.040820642	0.042527022	0.042527022	0.639347394	0.603067453	0.626131717	0.626131717	FALSE		0	0	0	5_C2	8	39	4.267420111	11.61732699	2.843240185	4.433916513	6.258011007	3.981511884
430	683	479	48	0.39269211	0.364101756	0.382223296	0.439480169	0.241495826	0.230548684	0.237935348	0.25835108	0.275551541	0.261956476	0.270736533	0.297565108	0.417596753	0.38641096	0.406157856	0.406157856	0.034122523	0.033880698	0.034371216	0.034371216	0.458020201	0.436315258	0.450366105	0.450366105	FALSE		0	0	0	5_C2	8	40	3.514850757	9.929449275	2.354126829	3.631904714	6.095527972	3.170372446
431	45	501	44.75	1.33162557	1.254292824	1.305716258	1.463805729	0.788882039	0.725050762	0.762322549	0.905752944	0.915224955	0.845226895	0.88453671	1.04612341	1.418397081	1.338063061	1.392357553	1.392357553	0.098700769	0.086395038	0.094319693	0.094319693	1.518634714	1.400112382	1.465898272	1.465898272	FALSE		0	0	0	5_C2	8	41	7.927918467	20.04953525	5.215607916	8.335752003	7.289451742	7.914869091
432	148	518	46.5	1.059868175	0.990734475	1.032502465	1.176448325	0.617474089	0.577136003	0.600495919	0.687398575	0.727621327	0.682928463	0.710290184	0.802750876	1.129031203	1.055051171	1.099703591	1.099703591	0.06870505	0.062281582	0.06490704	0.06490704	1.207227338	1.133466189	1.178677938	1.178677938	FALSE		0	0	0	5_C2	8	42	6.650635424	16.88054204	4.376391808	6.975707581	6.734890358	6.52183587
433	424	516	46.25	0.704069635	0.665362383	0.689354587	0.769260444	0.3680898	0.351286872	0.362134484	0.394989908	0.413534681	0.393910663	0.405677966	0.445951144	0.758460596	0.716386851	0.742513682	0.742513682	0.050972469	0.049490536	0.051110886	0.051110886	0.67626105	0.644682531	0.663542469	0.663542469	FALSE		0	0	0	5_C2	8	44	4.978351803	12.26992089	2.971373282	5.233993981	6.407050085	4.146639472
434	594	525	46.75	0.534826185	0.502506911	0.523208931	0.586384025	0.271616458	0.257961074	0.266793312	0.293500131	0.304217789	0.289410353	0.298329855	0.330131668	0.577341674	0.542020615	0.564713807	0.564713807	0.037460347	0.035525608	0.037234255	0.037234255	0.495858412	0.472332115	0.486384036	0.486384036	FALSE		0	0	0	5_C2	8	45	4.182893087	10.48632005	2.482360901	4.382719528	6.157237722	3.339635888
435	333	560	45.75	0.8050205	0.758432564	0.787630154	0.883568674	0.421934584	0.399968346	0.414636485	0.455356313	0.469361943	0.444522026	0.460331516	0.509003385	0.867629414	0.817137211	0.848752433	0.848752433	0.061702824	0.059005952	0.061433334	0.061433334	0.766984789	0.726779773	0.752412389	0.752412389	FALSE		0	0	0	5_C2	8	46	5.452829518	13.26540422	3.221107993	5.747096778	6.605433078	4.552478228
436	507	570	46	0.529348653	0.496910163	0.516341658	0.585265455	0.341366308	0.323400651	0.335111501	0.368903902	0.397550943	0.376298156	0.3901145	0.43029141	0.559762052	0.52508374	0.545725657	0.545725657	0.044092928	0.042232222	0.04355852	0.04355852	0.664410925	0.629293007	0.652283482	0.652283482	FALSE		0	0	0	5_C2	8	47	4.15714822	11.77585651	2.899872479	4.3000938	6.279861003	4.093629751
437	678	579	45.25	0.467997602	0.437029284	0.456365838	0.518370577	0.261214257	0.247854708	0.256592418	0.282731595	0.292532585	0.275914463	0.286655453	0.31983414	0.50201593	0.468465197	0.489370094	0.489370094	0.038432879	0.037954448	0.038401504	0.038401504	0.481295635	0.45437881	0.471842111	0.471842111	FALSE		0	0	0	5_C2	8	48	3.868793023	10.29400397	2.430088932	4.028682078	6.175217923	3.274491536
438	46	601	44.5	1.378579407	1.296050214	1.348554891	1.52022072	0.765667148	0.711825922	0.743361268	0.862425113	0.860196828	0.798889779	0.832715696	0.974354557	1.478970456	1.391618077	1.447817503	1.447817503	0.110450164	0.102498158	0.108355842	0.108355842	1.415022765	1.31264968	1.36845851	1.36845851	FALSE		0	0	0	5_C2	8	49	8.148605523	19.62033794	4.969448015	8.620452053	7.506674747	7.451376899
439	241	602	46	0.911116346	0.854749542	0.888474961	1.006078519	0.498751409	0.474155951	0.48942647	0.539658214	0.573056812	0.544060913	0.561791246	0.620476457	0.976916043	0.915697489	0.952279663	0.952279663	0.062625264	0.060625195	0.06211729	0.06211729	0.94338326	0.896643722	0.925295724	0.925295724	FALSE		0	0	0	5_C2	8	50	5.951489085	14.68559503	3.68497111	6.260753296	6.622487153	5.341569783
440	141	618	46.75	1.137523965	1.065307615	1.108261355	1.259056374	0.583615577	0.54756475	0.570566468	0.640651833	0.664250833	0.626794768	0.651253168	0.721807422	1.225868718	1.147473503	1.19383871	1.19383871	0.073898476	0.067005032	0.071183461	0.071183461	1.085623181	1.025188599	1.065058821	1.065058821	FALSE		0	0	0	5_C2	8	51	7.015624292	16.25456527	4.092913602	7.430852198	6.830906493	5.977858294
441	418	614	46.5	0.572692719	0.53716197	0.559281069	0.632200038	0.403453498	0.380958227	0.394851451	0.440606714	0.47103894	0.446042152	0.46081509	0.514698561	0.600644746	0.562868478	0.586480857	0.586480857	0.054032111	0.05034405	0.053064696	0.053064696	0.7925083	0.750949821	0.775402057	0.775402057	FALSE		0	0	0	5_C2	8	52	4.360869042	12.92372558	3.228609779	4.492245962	6.463616801	4.666653746
442	591	626	46.75	0.534189304	0.50426324	0.523177299	0.585612923	0.262146507	0.246610788	0.256045285	0.289401194	0.290993025	0.273149006	0.284015044	0.321243918	0.578210039	0.546004413	0.566409034	0.566409034	0.037006421	0.035130935	0.036211567	0.036211567	0.472112376	0.442887687	0.460617027	0.460617027	FALSE		0	0	0	5_C2	8	53	4.179899691	10.31123943	2.423201945	4.38680092	6.148845543	3.23341163
443	327	657	46	0.73345895	0.692047631	0.718340985	0.802463874	0.44182755	0.416323234	0.433315987	0.481510636	0.50557113	0.47567721	0.494968058	0.552648642	0.7810754	0.737138846	0.764998022	0.764998022	0.060680435	0.057612295	0.060148864	0.060148864	0.839101795	0.789296934	0.821478145	0.821478145	FALSE		0	0	0	5_C2	8	55	5.116484102	13.63318572	3.383084247	5.340285497	6.586531132	4.875082612
444	501	670	46.25	0.494697902	0.464437439	0.483974041	0.544184108	0.339818858	0.323042781	0.333447484	0.36658768	0.398613862	0.379185672	0.391144878	0.430257608	0.519844047	0.487446056	0.50843331	0.50843331	0.043605684	0.04158313	0.042859384	0.042859384	0.669680889	0.637636706	0.657273709	0.657273709	FALSE		0	0	0	5_C2	8	56	3.994286717	11.74724721	2.90462728	4.112475755	6.270852836	4.117204129
445	44	701	45.25	1.296884967	1.205013251	1.270818632	1.452322261	0.725605166	0.649924701	0.697040751	0.855024306	0.806814425	0.739187678	0.782817368	0.927846562	1.391618041	1.294302094	1.364588823	1.364588823	0.110851444	0.085833542	0.099928353	0.099928353	1.326835074	1.213989994	1.286159575	1.286159575	FALSE		0	0	0	5_C2	8	57	7.764634655	18.87967131	4.730650006	8.209888218	7.514093621	7.056882765
446	237	701	46.5	0.903584839	0.847649594	0.88292145	0.999234381	0.483380577	0.452646795	0.470313291	0.53828246	0.560579982	0.527323142	0.547003246	0.619205647	0.969776842	0.90956926	0.94769136	0.94769136	0.056117021	0.050850788	0.053334888	0.053334888	0.921651535	0.867199482	0.899211739	0.899211739	FALSE		0	0	0	5_C2	8	58	5.916090354	14.40141883	3.629157923	6.227198441	6.502162655	5.244356235
447	675	680	45.25	0.471014463	0.441755408	0.459755437	0.519528657	0.252215053	0.240950445	0.248043491	0.270993107	0.282718874	0.269225548	0.277705835	0.305901691	0.506667276	0.474701307	0.494344933	0.494344933	0.035944728	0.035350723	0.0357575	0.0357575	0.463336386	0.441879371	0.455402329	0.455402329	FALSE		0	0	0	5_C2	8	59	3.882972527	10.12762652	2.386188798	4.050543804	6.12921693	3.194153585
448	138	720	46.25	1.05924579	0.991002198	1.032193925	1.176194585	0.567081897	0.523047616	0.55000928	0.640998686	0.650359862	0.610323537	0.635794646	0.71662929	1.137662229	1.064141044	1.108360433	1.108360433	0.070826751	0.057498229	0.065039323	0.065039323	1.068198568	1.002734078	1.044598095	1.044598095	FALSE		0	0	0	5_C2	8	60	6.64771016	15.9488903	4.030774474	7.016274144	6.774116404	5.899911954
449	411	714	46	0.634200825	0.59716073	0.620098852	0.696323211	0.370924856	0.350418566	0.362495473	0.406573332	0.423028929	0.400378345	0.413515232	0.462940075	0.677081851	0.6372886	0.662039363	0.662039363	0.050951932	0.047736762	0.049710296	0.049710296	0.700120828	0.662932281	0.684359899	0.684359899	FALSE		0	0	0	5_C2	8	61	4.649962412	12.32233547	3.013844346	4.851506904	6.406670387	4.253372536
450	585	724	44.75	0.493656863	0.464596974	0.483021623	0.542246488	0.297860024	0.281924958	0.291978264	0.323337899	0.340052723	0.321425884	0.333577422	0.369700925	0.525732303	0.494615996	0.514303131	0.514303131	0.041479589	0.039691955	0.040543358	0.040543358	0.564357719	0.533639865	0.55373082	0.55373082	FALSE		0	0	0	5_C2	8	62	3.989393746	10.97151157	2.642662994	4.140151062	6.231545545	3.646057051
451	754	733	44	0.42056119	0.389094051	0.408896803	0.476573582	0.28752604	0.26250192	0.276537445	0.337281364	0.322351828	0.296291554	0.310641791	0.374445141	0.443937735	0.410956349	0.431959999	0.431959999	0.046928997	0.04122548	0.044494696	0.044494696	0.539572326	0.495705697	0.519621344	0.519621344	FALSE		0	0	0	5_C2	8	63	3.645837822	10.78045668	2.563480747	3.755709585	6.332294289	3.535183392
452	377	64	46	0.730154007	0.67350853	0.708044055	0.829587634	0.455213341	0.414368347	0.434349052	0.540107937	0.560919031	0.519190352	0.541329168	0.645785873	0.770585337	0.710586968	0.747566127	0.747566127	0.036639696	0.0270535	0.030219537	0.030219537	0.939061346	0.86942676	0.905936611	0.905936611	FALSE		0	0	0	5_C2	9	3	5.100950585	13.88066246	3.630674607	5.2909813	6.142065516	5.322236362
453	100	115	47	1.219674338	1.138446461	1.190231145	1.35246592	0.583126906	0.536134637	0.563789125	0.666663686	0.683043012	0.638087731	0.665163761	0.763173644	1.317928787	1.230092764	1.286281903	1.286281903	0.056419411	0.044142063	0.050740959	0.050740959	1.111496058	1.038434003	1.08216117	1.08216117	FALSE		0	0	0	5_C2	9	6	7.401738085	16.24553071	4.176977539	7.863542413	6.507753233	6.093596646
454	373	160	46	0.959900682	0.893426016	0.935497311	1.070748718	0.380058996	0.361002449	0.373567122	0.410534884	0.445161591	0.424873355	0.437662082	0.47841243	1.048405536	0.974526835	1.02129032	1.02129032	0.028299876	0.026443695	0.028157399	0.028157399	0.708415857	0.67833129	0.697278796	0.697278796	FALSE		0	0	0	5_C2	9	11	6.180779642	12.49120761	3.112851419	6.596760039	5.987878773	4.290479078
455	554	161	47.25	0.555219127	0.509351399	0.538536863	0.62761021	0.299248218	0.280964039	0.293250723	0.326610346	0.363239885	0.341983728	0.35600986	0.396863642	0.593619435	0.543520749	0.575337763	0.575337763	0.023950908	0.022464687	0.023722631	0.023722631	0.600136887	0.56631373	0.588737052	0.588737052	FALSE		0	0	0	5_C2	9	12	4.278741661	10.99717652	2.746387214	4.459226402	5.907474979	3.806109683
456	280	206	46	1.144464176	1.06414862	1.114353176	1.274731654	0.440667489	0.413524553	0.430001657	0.485112129	0.53149581	0.500370854	0.519606587	0.582986769	1.249896486	1.161435135	1.216758193	1.216758193	0.020770765	0.018901214	0.019729726	0.019729726	0.845960225	0.797707679	0.827473502	0.827473502	FALSE		0	0	0	5_C2	9	14	7.048243876	13.6117385	3.499054335	7.543784766	5.848680441	4.905762748
457	184	248	46.25	1.314766162	1.242281747	1.288685138	1.434407088	0.51512624	0.486653267	0.504311278	0.563776442	0.616903393	0.586281319	0.605715121	0.666357858	1.435123046	1.355593357	1.406527582	1.406527582	0.02845488	0.024510909	0.026581295	0.026581295	0.98321787	0.935112066	0.96560266	0.96560266	FALSE		0	0	0	5_C2	9	17	7.848677804	14.9883332	3.88111208	8.414365467	5.990744488	5.519763812
458	543	255	46	0.586429337	0.543796909	0.570668387	0.657378717	0.331135508	0.313326712	0.325086139	0.360066214	0.402090287	0.381974063	0.394379509	0.436430065	0.624758669	0.578237186	0.607593094	0.607593094	0.027842779	0.025891207	0.027841806	0.027841806	0.667053683	0.63496929	0.654699136	0.654699136	FALSE		0	0	0	5_C2	9	19	4.425432324	11.58670929	2.920178536	4.605583469	5.979427959	4.105451725
459	87	280	49	1.289483629	1.221912182	1.267057744	1.404247511	0.536927786	0.492938254	0.520262682	0.610215828	0.62079912	0.577098774	0.604642031	0.692216543	1.405619896	1.333313742	1.381822666	1.381822666	0.048910529	0.038081067	0.044374002	0.044374002	0.99268011	0.920554401	0.965765789	0.965765789	FALSE		0	0	0	5_C2	9	21	7.729847731	15.39140057	3.898539019	8.275698138	6.368928899	5.562091692
460	627	303	46.5	0.517421468	0.474558078	0.501636845	0.587777007	0.27722296	0.262877505	0.271951798	0.300226963	0.32136335	0.302712451	0.31487161	0.349834113	0.555281887	0.508317941	0.537941671	0.537941671	0.032315467	0.032843756	0.032265854	0.032265854	0.528410423	0.498986337	0.518252727	0.518252727	FALSE		0	0	0	5_C2	9	24	4.101089427	10.58997316	2.559058942	4.279036641	6.062119101	3.485252328
461	534	351	46.25	0.642590304	0.59695762	0.624276935	0.720942549	0.317239191	0.300257285	0.31106213	0.345341098	0.370605784	0.350128554	0.362594885	0.405327748	0.693056698	0.64313369	0.672996485	0.672996485	0.032444562	0.031719419	0.032651043	0.032651043	0.604934019	0.57249035	0.592286422	0.592286422	FALSE		0	0	0	5_C2	9	27	4.689393682	11.32979393	2.779337433	4.926590056	6.064505807	3.827568918
462	74	383	48	1.596590157	1.51163885	1.566444033	1.735770607	0.501743195	0.464986829	0.488015139	0.563072491	0.494641217	0.459884015	0.481235056	0.551690712	1.773530419	1.680185202	1.740535285	1.740535285	0.083626334	0.074849086	0.080555297	0.080555297	0.735817816	0.681475407	0.714603646	0.714603646	FALSE		0	0	0	5_C2	9	29	9.173274726	14.74090723	3.334190952	10.00490911	7.010755318	4.413057547
463	441	399	47.25	0.7689057	0.721152363	0.750278339	0.851237698	0.32350258	0.305816518	0.317917559	0.350704174	0.360900686	0.342463939	0.355173979	0.388843437	0.839278521	0.786673547	0.818581451	0.818581451	0.038803504	0.036097227	0.038066578	0.038066578	0.575226941	0.546662044	0.566721849	0.566721849	FALSE		0	0	0	5_C2	9	32	5.283086864	11.44559158	2.735923164	5.61384515	6.182070048	3.694678852
464	620	400	45.75	0.56561802	0.526360869	0.550895501	0.630572399	0.264196696	0.249761622	0.258929661	0.287695965	0.29602042	0.278844588	0.289992235	0.323923129	0.613691486	0.570690154	0.597514811	0.597514811	0.03402512	0.033276328	0.033610124	0.033610124	0.47811853	0.451000597	0.468692462	0.468692462	FALSE		0	0	0	5_C2	9	33	4.327617351	10.34914336	2.445691224	4.553566761	6.093727189	3.260279241
465	528	447	46.25	0.72887093	0.687087151	0.712885955	0.800693655	0.280471137	0.263828668	0.274374208	0.308239316	0.300025596	0.280565705	0.292589395	0.332411962	0.800670205	0.755043833	0.783214168	0.783214168	0.03918221	0.037907486	0.038958686	0.038958686	0.469515248	0.438530206	0.457676704	0.457676704	FALSE		0	0	0	5_C2	9	36	5.094920015	10.6500255	2.463607769	5.432382758	6.189071562	3.221793779
466	709	448	46.75	0.475398313	0.445145895	0.463207726	0.527386174	0.230384371	0.219380652	0.226688707	0.248429571	0.243533944	0.228664019	0.238172937	0.267212466	0.51644114	0.483501009	0.503091177	0.503091177	0.040505962	0.04115903	0.041078911	0.041078911	0.392369525	0.368530527	0.383899282	0.383899282	FALSE		0	0	0	5_C2	9	37	3.903576997	9.724020495	2.210901009	4.096481802	6.213545117	2.876694197
467	435	493	45.25	0.858206745	0.812630336	0.840748087	0.934400919	0.362337122	0.345059547	0.355615724	0.390064473	0.395165636	0.37646567	0.387904975	0.425843043	0.937678082	0.887604714	0.918508583	0.918508583	0.04976958	0.04753862	0.048878144	0.048878144	0.628261841	0.59901222	0.61688206	0.61688206	FALSE		0	0	0	5_C2	9	39	5.702809427	12.16356528	2.889202172	6.076331519	6.384811051	3.931922358
468	615	496	46.75	0.514712543	0.481800427	0.502514893	0.568160536	0.271071245	0.257659746	0.266066705	0.292572103	0.307069065	0.29282294	0.301690564	0.330696961	0.553900297	0.517830582	0.54054434	0.54054434	0.036012851	0.033971205	0.035289172	0.035289172	0.502939704	0.480481326	0.49443865	0.49443865	FALSE		0	0	0	5_C2	9	40	4.088357245	10.47624013	2.495115649	4.272543049	6.130476395	3.371312966
469	57	541	49.5	1.544407848	1.458091232	1.513778371	1.688891973	0.51892746	0.477713341	0.501203844	0.590116974	0.51529938	0.475481963	0.49811163	0.588231222	1.711110657	1.616809751	1.678017919	1.678017919	0.089461937	0.079734443	0.084988945	0.084988945	0.778062095	0.714742341	0.750086981	0.750086981	FALSE		0	0	0	5_C2	9	41	8.9280134	15.05861022	3.426602084	9.711530885	7.118644036	4.60203086
470	249	583	46.25	1.078521592	1.013005072	1.053628516	1.186406826	0.45776812	0.434893489	0.448867064	0.496002041	0.506556992	0.480316363	0.495630362	0.550750264	1.17719132	1.105132871	1.149928327	1.149928327	0.058203426	0.0565232	0.058004919	0.058004919	0.807451958	0.766558853	0.790192696	0.790192696	FALSE		0	0	0	5_C2	9	46	6.738308085	13.92789526	3.387494347	7.202064256	6.540736143	4.733501912
471	427	587	46.75	0.879491797	0.832026861	0.860764141	0.961710937	0.3175717	0.299398571	0.31077714	0.346530751	0.325895254	0.306698658	0.318377559	0.358195109	0.970498783	0.918316895	0.949903187	0.949903187	0.050963114	0.048271083	0.050238382	0.050238382	0.501496854	0.471536112	0.489777271	0.489777271	FALSE		0	0	0	5_C2	9	47	5.802850992	11.33594137	2.579331723	6.230591626	6.406877122	3.364858594
472	146	629	46.25	1.30705325	1.225648719	1.274171208	1.442817082	0.533531121	0.499217836	0.521689972	0.589060985	0.576379342	0.541888497	0.564308832	0.6324524	1.43116819	1.341863514	1.39486984	1.39486984	0.074783493	0.068085971	0.072832806	0.072832806	0.91101203	0.856805567	0.892467366	0.892467366	FALSE		0	0	0	5_C2	9	50	7.812426456	15.32860296	3.69983394	8.395777306	6.847268712	5.19676204
473	697	638	46.75	0.53314729	0.502240501	0.521620955	0.5836469	0.204470454	0.194625555	0.201177233	0.220186966	0.212410085	0.200544251	0.208295317	0.231586552	0.586519055	0.55246413	0.573781104	0.573781104	0.032763491	0.032568428	0.032858179	0.032858179	0.330745283	0.31237775	0.324454223	0.324454223	FALSE		0	0	0	5_C2	9	53	4.175002138	9.244923541	2.071673192	4.425854006	6.070402178	2.601027583
474	51	655	46.75	1.595470831	1.505496111	1.562737461	1.74299052	0.626714388	0.578263356	0.607366953	0.710931039	0.637389564	0.591714004	0.617506165	0.720217039	1.754977953	1.657185064	1.719795388	1.719795388	0.11168953	0.098892572	0.10753202	0.10753202	0.9929073	0.919395835	0.960283171	0.960283171	FALSE		0	0	0	5_C2	9	54	9.168013795	17.05137685	3.972753831	9.917710938	7.529588172	5.563107992
475	241	679	47	1.097954972	1.034163139	1.07294416	1.2033823	0.43165013	0.403805767	0.420607447	0.479353754	0.463070296	0.434468725	0.451751179	0.513253843	1.204766898	1.134974491	1.177416186	1.177416186	0.060625384	0.055490451	0.058557911	0.058557911	0.727283116	0.681972689	0.709328689	0.709328689	FALSE		0	0	0	5_C2	9	55	6.829646633	13.4450254	3.19296327	7.331671836	6.585513345	4.37487887
476	421	684	46	0.763332364	0.721183518	0.747512555	0.834185958	0.338023311	0.318347172	0.329812276	0.372385613	0.368856926	0.347746641	0.360265935	0.405458209	0.83191626	0.786070316	0.814789569	0.814789569	0.048206409	0.045037865	0.046644705	0.046644705	0.590089932	0.55616915	0.576156492	0.576156492	FALSE		0	0	0	5_C2	9	56	5.256891709	11.71405113	2.771514184	5.579241893	6.355911122	3.761166169
477	598	688	46.25	0.631880872	0.597755844	0.619487224	0.688489414	0.231418549	0.217610274	0.226352303	0.253746708	0.243948148	0.229577524	0.238353426	0.267751028	0.696079842	0.658632399	0.682524975	0.682524975	0.033210277	0.030918808	0.032581847	0.032581847	0.37795745	0.355392435	0.369086131	0.369086131	FALSE		0	0	0	5_C2	9	57	4.639058433	9.743140391	2.21275389	4.94079909	6.078662362	2.812223987
478	143	728	45.75	1.178824665	1.103864105	1.150085787	1.304602555	0.53758377	0.495891303	0.521193428	0.609332208	0.609275349	0.569610603	0.594600607	0.674443793	1.279944232	1.198665008	1.248718487	1.248718487	0.063085957	0.052192322	0.058141971	0.058141971	0.982653596	0.91850868	0.959019364	0.959019364	FALSE		0	0	0	5_C2	9	59	7.20974112	15.40352841	3.846989193	7.685011746	6.631004452	5.517239618
479	508	733	45.25	0.69095343	0.652428409	0.67624679	0.755986993	0.308132601	0.292082682	0.30206805	0.334033793	0.340150733	0.32270309	0.333332074	0.368815719	0.752275946	0.710148198	0.736213122	0.736213122	0.041537864	0.039321206	0.040861486	0.040861486	0.545422953	0.517744776	0.534572307	0.534572307	FALSE		0	0	0	5_C2	9	61	4.916704515	11.16143114	2.643101424	5.204925595	6.23262293	3.561355276
480	84	64	47.5	1.341210668	1.2516817	1.307051828	1.493208858	0.518048177	0.465986666	0.495465962	0.624626056	0.530780832	0.487063458	0.51188361	0.614374335	1.47590682	1.378388919	1.438968097	1.438968097	0.088517688	0.070757174	0.080528829	0.080528829	0.825615169	0.75558573	0.794904473	0.794904473	FALSE		0	0	0	5_C2	10	4	7.972969247	15.04235403	3.495855986	8.6060527	7.101186751	4.814752257
481	263	70	46.25	1.050041044	0.979360038	1.023506342	1.166107257	0.463092182	0.422598976	0.445709779	0.538306471	0.551389147	0.50912355	0.533767211	0.623604218	1.139064135	1.063013725	1.110725944	1.110725944	0.034538933	0.026391143	0.030491476	0.030491476	0.890919306	0.821677695	0.861765912	0.861765912	FALSE		0	0	0	5_C2	10	5	6.604447069	14.02632662	3.588044131	7.022863223	6.103226573	5.106880314
482	436	73	46.5	0.927412874	0.861099818	0.902214249	1.037876344	0.356063698	0.324892334	0.342825169	0.417400367	0.391000087	0.35924965	0.378641732	0.447663102	1.017651301	0.94534467	0.990210632	0.990210632	0.042766176	0.036572868	0.039218447	0.039218447	0.614059182	0.563324264	0.594252071	0.594252071	FALSE		0	0	0	5_C2	10	6	6.028084162	12.04758212	2.870568225	6.452212501	6.255331998	3.868388935
483	609	75	45.75	0.602020848	0.550305457	0.581066315	0.692754937	0.309512269	0.283579356	0.298548142	0.358685502	0.341122992	0.313879105	0.330803478	0.38904066	0.650037124	0.593947858	0.627223319	0.627223319	0.046831247	0.042064382	0.043954693	0.043954693	0.55578774	0.511751679	0.539239922	0.539239922	FALSE		0	0	0	5_C2	10	7	4.498713763	11.18693848	2.647450677	4.72439437	6.330487085	3.607720561
484	174	119	47.25	1.462906209	1.371754069	1.429757365	1.615730427	0.410653447	0.380475104	0.398580894	0.462553816	0.434823301	0.405545596	0.423975923	0.482800939	1.627256944	1.526128505	1.590504273	1.590504273	0.040045361	0.034442976	0.037046148	0.037046148	0.641080652	0.597203288	0.624763761	0.624763761	FALSE		0	0	0	5_C2	10	9	8.544948717	13.05683836	3.066604663	9.317411253	6.205029513	3.989265345
485	348	121	45.75	1.113059732	1.036645825	1.084583985	1.239900346	0.375090696	0.355134206	0.367723889	0.407499009	0.425547396	0.402884202	0.416901631	0.463592182	1.226650533	1.141645888	1.194997663	1.194997663	0.02877747	0.028145813	0.028748144	0.028748144	0.658269822	0.624872532	0.645463698	0.645463698	FALSE		0	0	0	5_C2	10	10	6.900640302	12.3993536	3.025110324	7.434526795	5.996708553	4.066158467
486	521	124	46.5	0.833681149	0.77342533	0.811185802	0.9345455	0.289682256	0.273241555	0.283215705	0.318004443	0.315743129	0.296760118	0.308139626	0.348937816	0.919122473	0.852226988	0.89421082	0.89421082	0.032325987	0.031879185	0.032181338	0.032181338	0.487658074	0.459320831	0.476148975	0.476148975	FALSE		0	0	0	5_C2	10	11	5.587537022	10.82032084	2.533917747	5.989118569	6.062313588	3.302952932
487	696	125	47.75	0.424004254	0.385869265	0.409903536	0.486804381	0.256699126	0.24121358	0.251289834	0.282287649	0.280822994	0.260013897	0.273434894	0.315502275	0.452914819	0.411641552	0.437616655	0.437616655	0.044134544	0.044745555	0.044469068	0.044469068	0.464477011	0.430709635	0.452542541	0.452542541	FALSE		0	0	0	5_C2	10	12	3.662020517	10.21052814	2.377707868	3.797902648	6.280630403	3.199255997
488	85	168	48.75	1.659717023	1.567876252	1.628605317	1.811903075	0.421710114	0.386259462	0.406964636	0.48535992	0.39143494	0.36110157	0.379028985	0.446056496	1.858503001	1.756711503	1.824278103	1.824278103	0.070451971	0.060329784	0.06573376	0.06573376	0.543907105	0.498195997	0.524587075	0.524587075	FALSE		0	0	0	5_C2	10	13	9.469976402	13.26125421	2.872513475	10.40428753	6.767187457	3.554574361
489	262	171	47	1.384589941	1.299776905	1.352013624	1.525805155	0.416244637	0.390832478	0.407072339	0.457955768	0.478154746	0.450668419	0.467763437	0.522792605	1.53208497	1.438019028	1.495934564	1.495934564	0.020230636	0.01785155	0.019792434	0.019792434	0.726673718	0.685407224	0.711122402	0.711122402	FALSE		0	0	0	5_C2	10	14	8.176855549	13.16020837	3.260441248	8.870094818	5.838694531	4.372152824
490	435	174	47	1.105443574	1.03719922	1.079638708	1.217766422	0.309485234	0.289085993	0.302915111	0.340091409	0.325489009	0.303995135	0.318142391	0.358809091	1.230008178	1.154243183	1.201265133	1.201265133	0.031531027	0.029242136	0.031278531	0.031278531	0.478878612	0.446795029	0.468152546	0.468152546	FALSE		0	0	0	5_C2	10	15	6.864843704	11.18643865	2.577514448	7.450308018	6.047616348	3.263679353
491	607	175	46.5	0.765668092	0.709949729	0.745753272	0.855444865	0.243177053	0.226774634	0.237780031	0.269224192	0.248285885	0.230402057	0.242176634	0.277203462	0.849182904	0.787364815	0.827053719	0.827053719	0.035141065	0.033752517	0.034918209	0.034918209	0.372807061	0.346009088	0.363738009	0.363738009	FALSE		0	0	0	5_C2	10	16	5.267869831	9.960531826	2.23215809	5.6603966	6.11435881	2.789184509
492	174	220	46.5	1.606272184	1.52266399	1.576152153	1.748169612	0.473548928	0.446386264	0.462902195	0.519104338	0.535432628	0.508516848	0.526085209	0.579159179	1.779714067	1.686962631	1.746257942	1.746257942	0.027225445	0.022646324	0.024477381	0.024477381	0.808314229	0.767958147	0.794404233	0.794404233	FALSE		0	0	0	5_C2	10	18	9.218781083	14.21965113	3.516665085	10.03397279	5.968014676	4.737359148
493	348	223	47	1.212321185	1.140582564	1.18405038	1.335544931	0.372114852	0.350342466	0.364248915	0.407022532	0.411621137	0.387828228	0.403089013	0.450540198	1.342316934	1.26281757	1.310885653	1.310885653	0.030156003	0.028235372	0.029539812	0.029539812	0.623584237	0.587700317	0.610962843	0.610962843	FALSE		0	0	0	5_C2	10	19	7.367177634	12.34433614	2.962813334	7.97816879	6.022194897	3.910997813
494	520	224	46.25	0.878714757	0.820958424	0.857432111	0.972935455	0.29370287	0.275256319	0.286635748	0.32543067	0.325686403	0.303347701	0.316850182	0.364229906	0.969631773	0.906012355	0.946261774	0.946261774	0.027276118	0.02697435	0.027305881	0.027305881	0.50119614	0.466575739	0.487350387	0.487350387	FALSE		0	0	0	5_C2	10	20	5.799198842	10.89465402	2.578397459	6.226516603	5.968951516	3.363513396
495	693	226	47.5	0.575083498	0.527244764	0.557061971	0.653130541	0.210876706	0.19802731	0.206103381	0.232809805	0.210029866	0.194087156	0.203621487	0.237618719	0.634962287	0.581957569	0.615043353	0.615043353	0.038629628	0.039070268	0.03913628	0.03913628	0.322398154	0.298331393	0.312607206	0.312607206	FALSE		0	0	0	5_C2	10	21	4.372105906	9.363362436	2.061025646	4.653541346	6.178855417	2.563687982
496	84	272	48.5	1.665887233	1.585887392	1.637455514	1.799308114	0.510173166	0.466058344	0.492701448	0.582769789	0.538091355	0.497530656	0.523213643	0.603233673	1.847848377	1.760890928	1.816999895	1.816999895	0.058977439	0.04652924	0.053074152	0.053074152	0.807325938	0.742056224	0.783296557	0.783296557	FALSE		0	0	0	5_C2	10	22	9.498976919	14.89676068	3.528558496	10.35420989	6.55504611	4.732938182
497	260	271	46.5	1.432187419	1.333411186	1.393420021	1.595608766	0.403049145	0.37462439	0.3933507	0.448295246	0.441068453	0.409207055	0.42924662	0.491934544	1.591227154	1.481656502	1.548140574	1.548140574	0.029778861	0.028077243	0.030104665	0.030104665	0.655299002	0.607508887	0.637772102	0.637772102	FALSE		0	0	0	5_C2	10	23	8.400567771	12.91624988	3.094541397	9.148068151	6.01522228	4.05286896
498	433	273	45	1.054579843	0.990484799	1.030224356	1.161655327	0.364421753	0.344156477	0.358306928	0.395015049	0.406931384	0.384885085	0.399095579	0.442341093	1.161749952	1.090816429	1.1347304	1.1347304	0.03376179	0.031768697	0.034222337	0.034222337	0.630421239	0.596941235	0.618674125	0.618674125	FALSE		0	0	0	5_C2	10	24	6.625779811	12.20210599	2.941834444	7.129488506	6.088858738	3.941582093
499	605	276	47.75	0.715240297	0.66497539	0.696797564	0.798524495	0.231392022	0.218406023	0.227231241	0.250842447	0.242945226	0.228319623	0.237813761	0.2659604	0.791922722	0.735972711	0.771365659	0.771365659	0.029577513	0.029111658	0.029850997	0.029850997	0.36807731	0.346616666	0.360625912	0.360625912	FALSE		0	0	0	5_C2	10	25	5.03085487	9.742649959	2.208267473	5.391268837	6.011499761	2.768026691
500	172	319	47.25	1.373844968	1.285591673	1.342299987	1.515767497	0.484792674	0.453529783	0.472323129	0.537274892	0.552415568	0.517875315	0.539176582	0.609741447	1.510763778	1.413600648	1.476142116	1.476142116	0.038887713	0.035626405	0.037033577	0.037033577	0.861401719	0.807769718	0.840624005	0.840624005	FALSE		0	0	0	5_C2	10	27	8.126353251	14.4275257	3.592635667	8.769883389	6.183626899	4.974837909
501	346	322	47.25	1.11246718	1.041614482	1.085973351	1.232737148	0.323143686	0.305952166	0.316571593	0.35279294	0.330902162	0.311932697	0.32346935	0.364063198	1.237418593	1.158353081	1.207894839	1.207894839	0.041151201	0.040489417	0.040990721	0.040990721	0.487943233	0.460656847	0.477128735	0.477128735	FALSE		0	0	0	5_C2	10	28	6.897855253	11.43895634	2.601729357	7.485137603	6.225474298	3.304228547
502	518	324	45.75	0.805858318	0.750878058	0.785750958	0.896931753	0.300739834	0.284754529	0.294414873	0.328465981	0.337794953	0.318786717	0.33078384	0.369137654	0.884506103	0.823671588	0.862264915	0.862264915	0.029835319	0.029589705	0.02930704	0.02930704	0.530051683	0.50115801	0.519377715	0.519377715	FALSE		0	0	0	5_C2	10	29	5.456767336	11.02475353	2.632563204	5.826418661	6.016266078	3.492594252
503	691	328	46.5	0.600331205	0.554890022	0.583599744	0.673931115	0.216991576	0.20401167	0.212559252	0.238286334	0.215229437	0.199094884	0.2093336	0.241684738	0.663325259	0.613096853	0.644825708	0.644825708	0.039913966	0.040231094	0.040347107	0.040347107	0.329312993	0.304668629	0.320319781	0.320319781	FALSE		0	0	0	5_C2	10	30	4.490772294	9.476414267	2.08428513	4.786849746	6.202600279	2.594620453
504	257	371	47	1.240068887	1.144695468	1.205118267	1.391732997	0.385661333	0.363289065	0.377713582	0.420648914	0.400458166	0.375190509	0.391443834	0.440529242	1.375529896	1.2690691	1.336486518	1.336486518	0.049858054	0.04955493	0.04983117	0.04983117	0.600800437	0.564551013	0.587957995	0.587957995	FALSE		0	0	0	5_C2	10	31	7.497594212	12.59478371	2.912877495	8.134272557	6.386446753	3.809077971
505	431	373	46	0.920075481	0.862823387	0.898819272	1.017445126	0.329370206	0.313416223	0.324192634	0.353674701	0.355815883	0.338592578	0.350258397	0.382690944	1.013481735	0.949822566	0.989745491	0.989745491	0.04034987	0.039039967	0.040040655	0.040040655	0.551429964	0.525969655	0.543484157	0.543484157	FALSE		0	0	0	5_C2	10	32	5.993597787	11.55407235	2.713177073	6.432615181	6.210659288	3.58822672
506	603	376	46.75	0.774652246	0.726304407	0.75633629	0.858488066	0.224553276	0.210984286	0.219936247	0.24616526	0.218389901	0.203546029	0.213013518	0.243019123	0.863115682	0.809393442	0.842733823	0.842733823	0.036362831	0.035363648	0.036339912	0.036339912	0.31811691	0.296077632	0.31021232	0.31021232	FALSE		0	0	0	5_C2	10	33	5.31009612	9.616215102	2.098422985	5.72588185	6.136946837	2.544536489
507	165	417	46.75	1.622145014	1.502952542	1.575378746	1.821128886	0.452533529	0.422732603	0.440351931	0.503449633	0.453032763	0.423005411	0.441174878	0.502833606	1.807908088	1.674671635	1.755640773	1.755640773	0.061365919	0.058092392	0.059644472	0.059644472	0.658437299	0.615926529	0.64162031	0.64162031	FALSE		0	0	0	5_C2	10	35	9.293384742	13.83111805	3.148061906	10.16648711	6.599204367	4.06690765
508	344	422	46.25	1.089356738	1.035314592	1.069318828	1.180788745	0.322395793	0.3022683	0.315041519	0.355267345	0.307082125	0.287417425	0.300146774	0.339571569	1.213762213	1.154084341	1.191591611	1.191591611	0.057772354	0.053782222	0.056159727	0.056159727	0.447300089	0.417133753	0.436755783	0.436755783	FALSE		0	0	0	5_C2	10	36	6.7892342	11.4251293	2.495174068	7.37395059	6.532766482	3.122417663
509	515	424	46.25	0.838438548	0.790849733	0.81840539	0.919562255	0.264144332	0.246471501	0.25788117	0.293043871	0.266086364	0.246468205	0.258761731	0.298665865	0.930591979	0.878318833	0.908473922	0.908473922	0.040274035	0.03837503	0.040016705	0.040016705	0.397803229	0.367095576	0.386557664	0.386557664	FALSE		0	0	0	5_C2	10	37	5.609897206	10.34817526	2.311785807	6.043026228	6.209257252	2.901001041
510	689	426	47.5	0.554707075	0.518750439	0.541241144	0.613648354	0.192941465	0.18167137	0.189052071	0.211145973	0.185863459	0.172263041	0.181493711	0.206314422	0.614487276	0.574843434	0.599552932	0.599552932	0.038158092	0.037975828	0.03792957	0.03792957	0.28086663	0.259865588	0.274304424	0.274304424	FALSE		0	0	0	5_C2	10	38	4.276334973	9.03177538	1.952920926	4.557307041	6.170137654	2.377903068
511	71	452	48.5	1.635507644	1.547280417	1.603165206	1.786114239	0.536355443	0.498462539	0.522959788	0.597579668	0.54645393	0.511577637	0.533016766	0.605052423	1.811951964	1.714859416	1.776438554	1.776438554	0.081041757	0.07137736	0.078437146	0.078437146	0.825323296	0.771083816	0.80426606	0.80426606	FALSE		0	0	0	5_C2	10	39	9.35619025	15.38081907	3.565967192	10.18549367	6.962971613	4.813446607
512	254	469	46.75	0.990096976	0.92454545	0.963476515	1.103332591	0.439216823	0.410704261	0.428839954	0.484554054	0.488518184	0.455974733	0.476884157	0.540080727	1.077835412	1.00649917	1.048674434	1.048674434	0.056453484	0.053418485	0.055348527	0.055348527	0.783543087	0.731306789	0.765177665	0.765177665	FALSE		0	0	0	5_C2	10	40	6.322704813	13.58491855	3.306800503	6.73508298	6.508383176	4.626549239
513	428	472	46	0.902291513	0.856608149	0.884555518	0.980713386	0.289691203	0.274235464	0.284196261	0.31429975	0.277891658	0.262069213	0.271901324	0.303755287	1.002486297	0.951942042	0.982844671	0.982844671	0.054517644	0.052159389	0.054004025	0.054004025	0.412870433	0.388811396	0.403804407	0.403804407	FALSE		0	0	0	5_C2	10	41	5.910011614	10.82048624	2.364594986	6.380935684	6.472593331	2.968401871
514	600	476	46.5	0.723835001	0.682748815	0.70914306	0.79047382	0.218748947	0.206488922	0.214472572	0.237688951	0.208467604	0.1961899	0.203800997	0.229653966	0.8059625	0.760268401	0.789656238	0.789656238	0.039912211	0.038105361	0.039561415	0.039561415	0.305176841	0.287053876	0.298198975	0.298198975	FALSE		0	0	0	5_C2	10	42	5.071250716	9.508904573	2.054037109	5.457256999	6.202567837	2.486651074
515	162	515	47.25	1.279394046	1.195252095	1.247504593	1.418002125	0.474701514	0.441187557	0.461601894	0.532060747	0.505057647	0.471071242	0.490956324	0.565110379	1.40803437	1.315525299	1.373121462	1.373121462	0.065823642	0.059723591	0.063942915	0.063942915	0.785295195	0.732262003	0.762998435	0.762998435	FALSE		0	0	0	5_C2	10	44	7.682425827	14.24096015	3.380787259	8.287046372	6.68161883	4.634387025
516	340	519	45.5	1.112327303	1.05886719	1.09229053	1.202878061	0.373778794	0.351248219	0.36562717	0.409211439	0.371115523	0.348790391	0.362752122	0.407174128	1.232393679	1.173705967	1.210397123	1.210397123	0.06447752	0.059861538	0.063037526	0.063037526	0.56035042	0.525338294	0.547235173	0.547235173	FALSE		0	0	0	5_C2	10	45	6.897197819	12.37509912	2.781617672	7.461520075	6.656731709	3.628131013
517	512	524	46.5	0.815323593	0.771060224	0.799183264	0.887799471	0.25608559	0.241838797	0.251390823	0.278024334	0.249380482	0.233482374	0.244031708	0.273713556	0.906069873	0.857165349	0.888182944	0.888182944	0.044752094	0.043581145	0.044520782	0.044520782	0.369967698	0.345634901	0.361902069	0.361902069	FALSE		0	0	0	5_C2	10	46	5.50125494	10.19918508	2.237054603	5.92777023	6.292047667	2.776483053
518	685	529	46.75	0.57563939	0.54123269	0.562683543	0.632451089	0.195745282	0.185490889	0.192292783	0.211572106	0.185378509	0.173176695	0.18094763	0.205059925	0.638582498	0.600549268	0.624241278	0.624241278	0.040214695	0.040018374	0.040438356	0.040438356	0.277965989	0.259332632	0.271244323	0.271244323	FALSE		0	0	0	5_C2	10	47	4.374718649	9.08361241	1.950751577	4.670556651	6.20816016	2.364927491
519	71	556	49	1.467373051	1.382866208	1.435247733	1.61029208	0.509740195	0.472757279	0.495703164	0.572104265	0.510030117	0.475230633	0.496064119	0.568863428	1.623289039	1.530459314	1.588088917	1.588088917	0.087816155	0.078818217	0.084918225	0.084918225	0.776038169	0.721576588	0.754007874	0.754007874	FALSE		0	0	0	5_C2	10	48	8.565943254	14.88875591	3.403030841	9.298761756	7.088216798	4.592977137
520	250	568	47.5	1.17632194	1.105010695	1.148990949	1.293533972	0.375048127	0.354781048	0.367723827	0.407854944	0.377278036	0.355624797	0.368637269	0.414285954	1.305133242	1.225865815	1.274794292	1.274794292	0.058269313	0.056378579	0.058220219	0.058220219	0.565245548	0.533172146	0.552337534	0.552337534	FALSE		0	0	0	5_C2	10	49	7.197978099	12.39856658	2.80918473	7.803402255	6.541954268	3.650028618
521	424	572	46	0.984984638	0.9311275	0.964040425	1.077414382	0.289604978	0.272961763	0.28343265	0.316249737	0.274145937	0.257535765	0.267700036	0.301902538	1.09789584	1.038060932	1.074625327	1.074625327	0.052722571	0.050132333	0.052006033	0.052006033	0.398117141	0.373431764	0.388541751	0.388541751	FALSE		0	0	0	5_C2	10	50	6.298676385	10.81889212	2.347839076	6.829368711	6.439405998	2.902405279
522	596	575	46.75	0.689816101	0.65237465	0.675632342	0.752037461	0.22563804	0.211268083	0.220443337	0.249251099	0.225273263	0.209852771	0.219431777	0.251336684	0.764865774	0.723737081	0.749285174	0.749285174	0.037135342	0.035165918	0.036638148	0.036638148	0.338726288	0.314592504	0.329584134	0.329584134	FALSE		0	0	0	5_C2	10	51	4.91135897	9.636270247	2.129214652	5.264098867	6.151229033	2.636729386
523	159	615	47.75	1.144363451	1.073045705	1.118070622	1.262215596	0.448995783	0.418918584	0.437091284	0.499087484	0.45639827	0.427795475	0.445627567	0.503407878	1.258864781	1.180430523	1.229975593	1.229975593	0.080116218	0.073136368	0.076880344	0.076880344	0.710776504	0.666192874	0.693933536	0.693933536	FALSE		0	0	0	5_C2	10	53	7.04777046	13.76571213	3.163116985	7.585936524	6.945860223	4.301039071
524	335	620	46.5	1.073834576	1.016725102	1.053600676	1.170124935	0.352396947	0.329574622	0.345128371	0.386726242	0.348681472	0.324662862	0.340414348	0.386840369	1.190906181	1.128232756	1.168671617	1.168671617	0.060314422	0.056744731	0.059702215	0.059702215	0.523692392	0.485985098	0.510769562	0.510769562	FALSE		0	0	0	5_C2	10	54	6.716278708	11.97979115	2.681262379	7.26652528	6.579764277	3.464146935
525	507	624	46.25	0.714450626	0.676700815	0.700640499	0.777384413	0.254488469	0.238606841	0.248881979	0.279488141	0.249451839	0.231666162	0.2427607	0.278266013	0.79022889	0.749032204	0.775180106	0.775180106	0.048294788	0.046436168	0.047943738	0.047943738	0.379867257	0.351505446	0.369159334	0.369159334	FALSE		0	0	0	5_C2	10	55	5.027143351	10.16965747	2.23737381	5.383307682	6.357545065	2.820767212
526	681	630	46.75	0.628963465	0.592755248	0.616239277	0.688800166	0.184448423	0.174354844	0.180728722	0.201197106	0.176038828	0.164378662	0.171663464	0.194904204	0.700944241	0.660776811	0.686862319	0.686862319	0.032519397	0.03220862	0.03242623	0.03242623	0.255987079	0.238503323	0.249342914	0.249342914	FALSE		0	0	0	5_C2	10	56	4.625346368	8.874755884	1.908971942	4.963662182	6.065889352	2.266608203
527	66	659	48.75	1.138474612	1.067787338	1.112974942	1.257845038	0.541712305	0.500645684	0.525068732	0.611781143	0.553774078	0.514215574	0.537610946	0.62018138	1.240323848	1.163938785	1.212997723	1.212997723	0.106990549	0.096430802	0.102637755	0.102637755	0.886646598	0.822279009	0.860019143	0.860019143	FALSE		0	0	0	5_C2	10	57	7.020092413	15.47985684	3.598712752	7.498792547	7.442713333	5.087767011
528	245	669	46.25	0.947158448	0.891232622	0.926041799	1.041051359	0.427969335	0.401722535	0.417727907	0.472986422	0.457016553	0.429403049	0.445731704	0.505371487	1.032339637	0.971460242	1.009456444	1.009456444	0.068812802	0.064199682	0.067323015	0.067323015	0.730991897	0.686698283	0.712721951	0.712721951	FALSE		0	0	0	5_C2	10	58	6.120890051	13.37697481	3.165882779	6.521248937	6.736882473	4.391469537
529	419	671	46.75	0.795526593	0.750632397	0.779505722	0.870140601	0.296193377	0.277639901	0.288668848	0.328418918	0.291952685	0.272299058	0.283662694	0.327373604	0.878187369	0.829012741	0.860793389	0.860793389	0.056959829	0.054065678	0.05589051	0.05589051	0.448525457	0.417492937	0.435153365	0.435153365	FALSE		0	0	0	5_C2	10	59	5.408207342	10.94069856	2.427494835	5.796720069	6.517744503	3.12789916
530	592	676	46.25	0.758259651	0.719333288	0.743561091	0.823163736	0.199551195	0.18678576	0.19441174	0.221541525	0.186816428	0.17361379	0.181452719	0.209830499	0.848111272	0.805009179	0.831881733	0.831881733	0.033650997	0.031855934	0.032910987	0.032910987	0.262865004	0.242867726	0.254632831	0.254632831	FALSE		0	0	0	5_C2	10	60	5.23304952	9.153976192	1.957183885	5.655359838	6.086810402	2.297375549
531	163	728	47.25	1.322410291	1.242046519	1.291283381	1.459296383	0.404483826	0.370662756	0.391238646	0.46165835	0.405732458	0.374971744	0.394115557	0.456592658	1.469444478	1.3808837	1.435106676	1.435106676	0.060862708	0.052070082	0.057109591	0.057109591	0.60231939	0.554727236	0.584421317	0.584421317	FALSE		0	0	0	5_C2	10	62	7.884605865	12.9427743	2.936471233	8.57567914	6.589900998	3.815872773
532	330	720	45	1.035290663	0.977027423	1.013266865	1.130729974	0.359037679	0.339113059	0.352237034	0.389521537	0.35383521	0.330979958	0.345351919	0.390814574	1.146022827	1.081883812	1.121759073	1.121759073	0.065436805	0.06403392	0.065531428	0.065531428	0.53670392	0.501202707	0.523565317	0.523565317	FALSE		0	0	0	5_C2	10	63	6.535119013	12.10256512	2.704316839	7.055569672	6.674466975	3.522352016
533	502	723	45	0.654733217	0.617957258	0.641267683	0.715630138	0.284372198	0.269141833	0.279008864	0.308234832	0.298343285	0.281669774	0.29195832	0.324275304	0.715741421	0.675528478	0.701051297	0.701051297	0.048039215	0.0460263	0.047705621	0.047705621	0.473668065	0.447214086	0.463477949	0.463477949	FALSE		0	0	0	5_C2	10	64	4.746466413	10.7221484	2.456082208	5.033210197	6.35282003	3.240370767
534	676	730	45.25	0.669064755	0.630985666	0.654039724	0.733926561	0.186493499	0.175404611	0.182288734	0.204824133	0.16917958	0.157560304	0.165027121	0.187637793	0.747822231	0.705501534	0.731071289	0.731071289	0.037161233	0.035923598	0.036549929	0.036549929	0.239754371	0.222525448	0.23373436	0.23373436	FALSE		0	0	0	5_C2	10	65	4.813825866	8.912565286	1.878288147	5.183992752	6.151707698	2.193993668
535	601	58	45	0.932973842	0.845456503	0.892061478	1.103349368	0.288994541	0.254228324	0.270897552	0.358452335	0.249044747	0.222590566	0.23659841	0.301657077	1.041208176	0.943912036	0.995734075	0.995734075	0.071837895	0.05954273	0.064299688	0.064299688	0.35796706	0.318820627	0.339523677	0.339523677	FALSE		0	0	0	5_C2	11	2	6.054221189	10.80760636	2.235552745	6.562931833	6.792810436	2.722800036
536	161	85	47.75	1.333091122	1.23851345	1.297072762	1.489081271	0.43908038	0.403834978	0.426030234	0.498594291	0.467940598	0.435879848	0.455724466	0.52143288	1.474184439	1.369459106	1.434302273	1.434302273	0.052653392	0.044050592	0.049753938	0.049753938	0.71327427	0.664718578	0.694771252	0.694771252	FALSE		0	0	0	5_C2	11	4	7.934806684	13.582396	3.214749823	8.597957363	6.438127005	4.312212444
537	68	120	47.5	1.205903839	1.12498408	1.176200406	1.339095134	0.518128299	0.468880021	0.498074056	0.604906476	0.555558365	0.508449119	0.536154641	0.636925791	1.317536947	1.230315283	1.285775632	1.285775632	0.078726373	0.065640305	0.073380381	0.073380381	0.883327183	0.806357632	0.851273089	0.851273089	FALSE		0	0	0	5_C2	11	5	7.337015559	15.04383532	3.606694488	7.861700731	6.920164742	5.072918118
538	338	93	45.25	1.321538424	1.233079421	1.28791803	1.468172975	0.367144108	0.345294731	0.359163099	0.40411342	0.370865626	0.346380578	0.36136195	0.412613839	1.472660879	1.374045236	1.435204191	1.435204191	0.047252046	0.04658457	0.047455886	0.047455886	0.539635232	0.504124923	0.525783002	0.525783002	FALSE		0	0	0	5_C2	11	6	7.880508012	12.25243693	2.780499797	8.590796501	6.338266835	3.535464793
539	511	101	47	0.965607357	0.90104139	0.941366317	1.074107624	0.262933723	0.246253702	0.256435162	0.291308122	0.250565935	0.23290286	0.243614906	0.28051638	1.078497211	1.006492723	1.051502054	1.051502054	0.043065301	0.041704266	0.04253522	0.04253522	0.357544503	0.332000963	0.347379111	0.347379111	FALSE		0	0	0	5_C2	11	7	6.207601506	10.32579349	2.242357547	6.738193489	6.260862226	2.720909794
540	689	107	47.5	0.599599059	0.551863752	0.582265674	0.676493504	0.208033986	0.192273197	0.202328494	0.233157317	0.180804253	0.16630721	0.17544934	0.205616319	0.666648679	0.613587856	0.647392509	0.647392509	0.054378244	0.050920164	0.05320174	0.05320174	0.267410374	0.24593614	0.25944926	0.25944926	FALSE		0	0	0	5_C2	11	8	4.487331143	9.310806175	1.93028934	4.802470105	6.470016104	2.317708564
541	250	140	47	1.568450694	1.474544795	1.532934641	1.728365107	0.365165224	0.339995544	0.355964485	0.407283528	0.375302502	0.34798636	0.364804301	0.420274691	1.755653359	1.651125505	1.716140186	1.716140186	0.029559644	0.027775116	0.029316812	0.029316812	0.523705417	0.483626078	0.508246428	0.508246428	FALSE		0	0	0	5_C2	11	9	9.04101684	12.21585128	2.800347481	9.920885403	6.011169398	3.4642052
542	423	147	46	1.229682654	1.154475723	1.201460008	1.357590571	0.285007051	0.26742369	0.279022502	0.312445309	0.26889187	0.250015208	0.262653516	0.297900628	1.379517931	1.29544123	1.347864492	1.347864492	0.039107842	0.038215133	0.038812458	0.038812458	0.364955803	0.338258258	0.356459075	0.356459075	FALSE		0	0	0	5_C2	11	10	7.448778027	10.73388557	2.324335812	8.153016663	6.187696646	2.75406311
543	158	182	47.5	1.416243149	1.335764939	1.389116866	1.54954025	0.416603441	0.389683317	0.40649284	0.461159956	0.434539428	0.409169519	0.424993655	0.476619088	1.573708125	1.484363856	1.543713712	1.543713712	0.048588245	0.043040604	0.046357071	0.046357071	0.645089649	0.607213315	0.630532577	0.630532577	FALSE		0	0	0	5_C2	11	11	8.325628335	13.16684196	3.065334804	9.065727215	6.3629705	4.00719898
544	598	155	47	0.808414665	0.751832517	0.788007882	0.90026727	0.234081694	0.218702952	0.22913611	0.257402838	0.226493508	0.210020803	0.220589861	0.253087718	0.900904813	0.837924149	0.878185837	0.878185837	0.03865013	0.037371145	0.038764353	0.038764353	0.329434924	0.305260979	0.320783662	0.320783662	FALSE		0	0	0	5_C2	11	12	5.468782383	9.792376675	2.134673229	5.903494003	6.17923446	2.595165896
545	336	192	46.75	1.402302	1.31672264	1.371799684	1.541782904	0.336678675	0.317849006	0.329529969	0.368867589	0.337652362	0.317242941	0.329567329	0.373471135	1.56941918	1.473617233	1.535371376	1.535371376	0.035193613	0.034629257	0.035105731	0.035105731	0.472020245	0.443568098	0.460419875	0.460419875	FALSE		0	0	0	5_C2	11	14	8.260103743	11.68919147	2.631925346	9.045568807	6.115330308	3.232999498
546	509	200	46.25	0.905538384	0.846921902	0.883681092	1.003498898	0.260403968	0.242304734	0.253002761	0.292245453	0.256527562	0.236345782	0.248556658	0.290914225	1.008798923	0.943930892	0.984664388	0.984664388	0.039575534	0.038200177	0.038712978	0.038712978	0.374095456	0.343441349	0.361863144	0.361863144	FALSE		0	0	0	5_C2	11	15	5.925272184	10.27902333	2.26902597	6.410605565	6.196343352	2.794947946
547	687	206	47.5	0.670016961	0.617672905	0.649176921	0.758434825	0.190757207	0.176803669	0.185715439	0.214419591	0.170286751	0.155061847	0.163959221	0.197054481	0.748781723	0.69051672	0.725616513	0.725616513	0.040623889	0.039704525	0.040952147	0.040952147	0.241655307	0.219317176	0.232282923	0.232282923	FALSE		0	0	0	5_C2	11	16	4.818301319	8.991392777	1.883240909	5.188502448	6.215725345	2.202497218
548	67	225	48.5	1.400301294	1.322945542	1.372169431	1.528005281	0.521130386	0.481501634	0.505819211	0.586320728	0.551433291	0.511181081	0.53674904	0.61441266	1.541262375	1.457303816	1.510734817	1.510734817	0.074531911	0.066224237	0.07064233	0.07064233	0.857070685	0.792100204	0.833360535	0.833360535	FALSE		0	0	0	5_C2	11	17	8.25070025	15.09933795	3.588241603	8.913229408	6.84261745	4.955463693
549	248	237	45.25	1.39569281	1.307105704	1.36211238	1.540797571	0.437615909	0.407339555	0.426689201	0.48876496	0.48299186	0.449374291	0.471368041	0.536915291	1.544249278	1.446591224	1.507094937	1.507094937	0.037745108	0.034860749	0.036441356	0.036441356	0.734306194	0.682367578	0.71663333	0.71663333	FALSE		0	0	0	5_C2	11	18	8.229039983	13.55532083	3.282079339	8.927268108	6.162502392	4.406295536
550	422	243	46	1.048353451	0.986833344	1.025564925	1.153409323	0.300335153	0.281841789	0.294250493	0.330472667	0.300106301	0.279373308	0.293033849	0.333205393	1.16752198	1.099386395	1.142209432	1.142209432	0.042559183	0.041313468	0.042450775	0.042450775	0.438713741	0.407348579	0.428189061	0.428189061	FALSE		0	0	0	5_C2	11	19	6.596515234	11.01727178	2.463968788	7.15661753	6.251505102	3.084007953
551	597	253	46.5	0.927068857	0.867595235	0.903455864	1.027067507	0.21460357	0.201225542	0.210267456	0.235463787	0.195495163	0.182195964	0.190445907	0.217780017	1.040904957	0.974220142	1.014400945	1.014400945	0.034125602	0.032840363	0.034433836	0.034433836	0.26213703	0.243956236	0.255334447	0.255334447	FALSE		0	0	0	5_C2	11	20	6.026467251	9.43226476	1.996006879	6.561506677	6.095584904	2.294119069
552	158	283	47.25	1.762819683	1.668307195	1.728311426	1.918844096	0.413330948	0.383734348	0.401513631	0.465585782	0.413159028	0.383843337	0.401521209	0.463291506	1.974267917	1.869285386	1.936049846	1.936049846	0.042013178	0.037191175	0.039876049	0.039876049	0.573028565	0.529408318	0.55542037	0.55542037	FALSE		0	0	0	5_C2	11	22	9.954567742	13.10634004	2.969692856	10.94839255	6.241410549	3.684844753
553	333	289	46.25	1.265227437	1.18322964	1.233963845	1.40068941	0.332051046	0.3123962	0.324141351	0.367496011	0.326993801	0.304896214	0.317777127	0.366616364	1.413305845	1.321820808	1.378520754	1.378520754	0.044856367	0.044429352	0.044815347	0.044815347	0.466110072	0.434271895	0.452546221	0.452546221	FALSE		0	0	0	5_C2	11	23	7.615841551	11.60363579	2.584245903	8.311822755	6.293975487	3.206561243
554	508	298	46	0.784235709	0.733490744	0.763913753	0.872386924	0.280734119	0.264695559	0.274471925	0.308053005	0.296923928	0.278764448	0.289728338	0.32839826	0.864620723	0.808546927	0.84215543	0.84215543	0.038704457	0.037611211	0.038375294	0.038375294	0.458568576	0.430792613	0.447583292	0.447583292	FALSE		0	0	0	5_C2	11	24	5.35513922	10.65488753	2.449732931	5.732955673	6.180238865	3.172825516
555	685	304	48	0.661648888	0.609179321	0.641026163	0.748494459	0.182384849	0.171201792	0.178284268	0.200809497	0.159623821	0.147120236	0.1549928	0.17995445	0.740462482	0.681724178	0.7173416	0.7173416	0.03992501	0.039934054	0.040030878	0.040030878	0.223270067	0.205843116	0.216930754	0.216930754	FALSE		0	0	0	5_C2	11	25	4.778970658	8.836604491	1.835541923	5.1494013	6.202804457	2.120253662
556	66	327	48.5	1.447287916	1.373728146	1.421104253	1.567185948	0.53487487	0.489265018	0.518704535	0.608060798	0.563887057	0.520723676	0.547293084	0.63560925	1.593710644	1.514463149	1.565651206	1.565651206	0.077400144	0.064893616	0.073848428	0.073848428	0.874939055	0.804360075	0.847602238	0.847602238	FALSE		0	0	0	5_C2	11	26	8.4715414	15.35344622	3.643951615	9.159740766	6.895645401	5.035395109
557	245	334	45.5	1.238430837	1.140485118	1.198451782	1.407011072	0.421595777	0.396944481	0.412029498	0.462064841	0.438800861	0.410134699	0.426851394	0.486633686	1.36901091	1.260007434	1.324548425	1.324548425	0.059831465	0.05969014	0.060438453	0.060438453	0.6699851	0.627866723	0.652345797	0.652345797	FALSE		0	0	0	5_C2	11	27	7.489895234	13.25914034	3.084397671	8.103632764	6.57083535	4.118564971
558	420	342	45.75	0.984625439	0.926087401	0.961994009	1.084212591	0.297639941	0.283134255	0.293094477	0.319666592	0.294126061	0.27955809	0.289212154	0.317589642	1.095066534	1.029609522	1.069673277	1.069673277	0.047203985	0.045604814	0.047160443	0.047160443	0.434120922	0.413565409	0.427466919	0.427466919	FALSE		0	0	0	5_C2	11	28	6.296988117	10.96744266	2.437217103	6.816070727	6.337378274	3.063462681
559	595	351	46.75	0.675707871	0.631349265	0.65767498	0.751883099	0.224214348	0.211501152	0.220051028	0.244543128	0.216843516	0.202707826	0.211689702	0.240222154	0.749684985	0.700457914	0.729601246	0.729601246	0.042163418	0.041333797	0.042428463	0.042428463	0.324917331	0.303766532	0.317386001	0.317386001	FALSE		0	0	0	5_C2	11	29	4.845049081	9.609948994	2.091505467	5.192747856	6.24418819	2.574957134
560	156	381	47.25	1.311553921	1.216326966	1.276331123	1.46395529	0.442081761	0.414387781	0.430826671	0.48994488	0.454183543	0.424655745	0.442030209	0.504391412	1.45111737	1.345340075	1.412141151	1.412141151	0.066107356	0.0633688	0.064919382	0.064919382	0.690594499	0.646661618	0.672127471	0.672127471	FALSE		0	0	0	5_C2	11	31	7.833579995	13.63788559	3.153209741	8.489540163	6.686864134	4.210757962
561	332	387	46	0.964771202	0.902448576	0.938706221	1.076329987	0.333074468	0.314946714	0.326080421	0.363949853	0.322054442	0.302420232	0.314734766	0.355209809	1.068889652	0.999699624	1.039844658	1.039844658	0.064688606	0.063103398	0.064007264	0.064007264	0.486321854	0.4570125	0.475669487	0.475669487	FALSE		0	0	0	5_C2	11	32	6.203671503	11.62255683	2.562150436	6.693037142	6.660634254	3.296975556
562	507	395	46.25	0.754037199	0.706019713	0.735742855	0.835447993	0.262127322	0.243701548	0.255247465	0.291505935	0.260809164	0.240800715	0.253496299	0.29292905	0.834312316	0.781594137	0.814189513	0.814189513	0.046182789	0.043818005	0.045211337	0.045211337	0.39647858	0.365109834	0.385085768	0.385085768	FALSE		0	0	0	5_C2	11	33	5.213203636	10.31088472	2.288179062	5.590503561	6.318498394	2.895075424
563	63	426	47.25	1.321054326	1.249677879	1.294929693	1.443135778	0.572259735	0.532788908	0.557009435	0.63689063	0.612119938	0.572194334	0.595661296	0.678721232	1.442922356	1.365790321	1.414914333	1.414914333	0.088514238	0.079835094	0.085787594	0.085787594	0.973997405	0.909035706	0.946898497	0.946898497	FALSE		0	0	0	5_C2	11	34	7.878232713	16.04461826	3.859714025	8.451022896	7.101122966	5.478517471
564	684	403	46.5	0.612033586	0.571409239	0.596914929	0.677627193	0.202783505	0.189772125	0.198448694	0.223998031	0.191713204	0.176969059	0.186399488	0.215990714	0.679607668	0.634742244	0.662889684	0.662889684	0.041078015	0.040171451	0.041130297	0.041130297	0.285844613	0.263236728	0.27774313	0.27774313	FALSE		0	0	0	5_C2	11	35	4.545774487	9.213735192	1.979088866	4.863378461	6.224121235	2.400171309
565	244	433	46.75	0.977016886	0.901354026	0.947678072	1.097524554	0.40627613	0.375304556	0.395661686	0.451816131	0.428387034	0.395703023	0.416114751	0.480295155	1.070089147	0.987159069	1.03788389	1.03788389	0.065031216	0.060152748	0.064262051	0.064262051	0.676559688	0.625049788	0.657308569	0.657308569	FALSE		0	0	0	5_C2	11	36	6.26122727	12.97591045	3.037813008	6.698674868	6.666968435	4.147975383
566	418	439	46.25	0.835359636	0.787323992	0.817300112	0.916514399	0.309138074	0.293281254	0.303507678	0.335482558	0.309752141	0.29299443	0.30381692	0.33714003	0.921774562	0.868642316	0.901754761	0.901754761	0.05576501	0.053761965	0.055095141	0.055095141	0.476710279	0.451195394	0.467774808	0.467774808	FALSE		0	0	0	5_C2	11	37	5.595426056	11.18002034	2.507117978	6.00158361	6.495654653	3.253979649
567	593	449	46.5	0.53789767	0.503490386	0.52499555	0.59530419	0.253970119	0.241192022	0.249239799	0.275699382	0.270983566	0.255871253	0.265099229	0.296442488	0.58488874	0.5472069	0.570785027	0.570785027	0.042231248	0.041488287	0.042161625	0.042161625	0.435731366	0.411858475	0.426387925	0.426387925	FALSE		0	0	0	5_C2	11	38	4.19732933	10.16007421	2.333692693	4.418191386	6.245442236	3.070666754
568	153	479	47.75	1.297173474	1.208882554	1.264078958	1.442039826	0.447857432	0.41369276	0.434255198	0.508710415	0.452947597	0.418774564	0.439888393	0.511831278	1.434753816	1.337503063	1.398331078	1.398331078	0.073462218	0.06705162	0.07043297	0.07043297	0.689762469	0.636795195	0.669458502	0.669458502	FALSE		0	0	0	5_C2	11	40	7.765990662	13.7446663	3.147680927	8.412630059	6.822840949	4.207036003
569	330	485	46	0.795125633	0.751245492	0.779437484	0.867733833	0.375822222	0.352696657	0.367626707	0.413183278	0.392825673	0.366722103	0.38359126	0.434434256	0.865525135	0.818295146	0.84862746	0.84862746	0.068088667	0.064951564	0.066972773	0.066972773	0.630159725	0.587417542	0.615055218	0.615055218	FALSE		0	0	0	5_C2	11	41	5.406322793	12.41287805	2.878734706	5.737206486	6.723494659	3.940412253
570	504	493	46.25	0.861973658	0.811441013	0.842064265	0.948129848	0.260995245	0.246735549	0.256296071	0.283096109	0.255524334	0.239462129	0.250067446	0.281062282	0.958894934	0.902811254	0.93669307	0.93669307	0.043088983	0.042339052	0.04312056	0.04312056	0.37650932	0.352488386	0.368614152	0.368614152	FALSE		0	0	0	5_C2	11	42	5.720514241	10.28995487	2.264538183	6.176052541	6.261300044	2.805745997
571	681	501	46.25	0.482313717	0.450779646	0.470543483	0.534454968	0.211678857	0.201305801	0.208104905	0.228025161	0.213711583	0.201266433	0.209396375	0.2336035	0.527989469	0.493284312	0.514995695	0.514995695	0.041702384	0.041404943	0.04166504	0.04166504	0.338012303	0.318662624	0.331384028	0.331384028	FALSE		0	0	0	5_C2	11	43	3.936079988	9.378192618	2.077495245	4.150759939	6.235664593	2.633535485
572	62	528	46.75	1.366690283	1.291660864	1.337784859	1.491669518	0.620066662	0.57232107	0.601755141	0.698339131	0.655570515	0.610276419	0.638028926	0.728571055	1.490070217	1.409392862	1.459000008	1.459000008	0.104458984	0.091339651	0.099549767	0.099549767	1.04779826	0.97352584	1.019019152	1.019019152	FALSE		0	0	0	5_C2	11	44	8.09272562	16.92847358	4.054083532	8.672621881	7.395909719	5.808654297
573	240	531	46.75	0.972566751	0.909298828	0.947020763	1.076682477	0.436988913	0.411768281	0.426471247	0.481248822	0.472287912	0.443666061	0.46086326	0.519685966	1.059668716	0.990480368	1.031716227	1.031716227	0.06615206	0.063627687	0.064708819	0.064708819	0.7560228	0.710625116	0.737930224	0.737930224	FALSE		0	0	0	5_C2	11	45	6.240311253	13.54372892	3.234196865	6.649697952	6.687690632	4.503441446
574	416	537	46	0.799696028	0.75558305	0.782559461	0.875238431	0.30763487	0.291883517	0.301669574	0.333802869	0.301903042	0.28521284	0.294898066	0.330237358	0.881771511	0.833135495	0.862940941	0.862940941	0.06142783	0.059282637	0.061102248	0.061102248	0.466034599	0.440261275	0.455083911	0.455083911	FALSE		0	0	0	5_C2	11	46	5.427804042	11.15222908	2.472006236	5.813565845	6.600348971	3.206223628
575	590	546	46	0.496181274	0.464776104	0.484557292	0.547830634	0.264749688	0.250704889	0.259554105	0.288001106	0.293133414	0.277853247	0.286886526	0.320127013	0.534306542	0.50009233	0.521714368	0.521714368	0.040110587	0.038060533	0.039756233	0.039756233	0.479647247	0.455181377	0.469527321	0.469527321	FALSE		0	0	0	5_C2	11	47	4.001258697	10.35936708	2.432776645	4.180450721	6.20623541	3.267117725
576	151	579	46.5	1.085561934	1.016323409	1.058392767	1.203043398	0.519201157	0.487456777	0.507420502	0.570028912	0.552022376	0.519222823	0.539579762	0.604432942	1.179776149	1.104237107	1.150082901	1.150082901	0.088390793	0.082487578	0.086459527	0.086459527	0.888618525	0.836278324	0.868850604	0.868850604	FALSE		0	0	0	5_C2	11	48	6.771398293	15.06367033	3.590876784	7.214213175	7.098840718	5.096588122
577	328	583	47	0.869109527	0.819796415	0.85132642	0.952079881	0.376990504	0.35682566	0.370611218	0.407981738	0.388889998	0.365388326	0.38007224	0.42719491	0.950956853	0.897173455	0.931603139	0.931603139	0.068125082	0.066460731	0.068650145	0.068650145	0.615908093	0.578376215	0.601756594	0.601756594	FALSE		0	0	0	5_C2	11	50	5.754053434	12.43447727	2.861129064	6.138742878	6.724167898	3.876659759
578	502	590	46	0.605707553	0.571885204	0.592346514	0.663718963	0.287422344	0.270429566	0.281643507	0.31346738	0.305708646	0.287222592	0.299441826	0.333473337	0.658554358	0.621952293	0.643969935	0.643969935	0.048607826	0.045911799	0.0477731	0.0477731	0.491676359	0.46167327	0.481688812	0.481688812	FALSE		0	0	0	5_C2	11	51	4.516041588	10.77853955	2.48903002	4.7644261	6.363332513	3.320928114
579	677	598	46	0.508906252	0.477651213	0.497101844	0.560115429	0.200675883	0.189281162	0.196142283	0.220023974	0.199821287	0.185713102	0.194634096	0.222514832	0.560205858	0.526022276	0.547278318	0.547278318	0.038767002	0.038563205	0.038364085	0.038364085	0.310430562	0.288059997	0.30223582	0.30223582	FALSE		0	0	0	5_C2	11	52	4.061067183	9.174769434	2.015359132	4.302179723	6.181395191	2.51015279
580	59	628	49.25	1.134785849	1.064321105	1.109207362	1.251564942	0.561872667	0.521557331	0.544387476	0.631625394	0.586331691	0.545496412	0.569184313	0.655792027	1.232149806	1.156174715	1.204852231	1.204852231	0.105225022	0.096272399	0.10070324	0.10070324	0.945615379	0.878927733	0.917223679	0.917223679	FALSE		0	0	0	5_C2	11	53	7.002754913	15.85258196	3.744354252	7.460373853	7.410072245	5.351554822
581	238	630	46.5	1.016283213	0.958381203	0.994647341	1.113087629	0.432129574	0.407366603	0.422879262	0.471845226	0.456478525	0.430143491	0.446560509	0.501101512	1.111780634	1.048477341	1.088135882	1.088135882	0.069783156	0.065887074	0.068382734	0.068382734	0.723327523	0.681526882	0.707568495	0.707568495	FALSE		0	0	0	5_C2	11	54	6.44578237	13.45388937	3.163475995	6.894628428	6.754822394	4.357184132
582	413	635	46	0.709092118	0.666987996	0.692094218	0.780580622	0.330153944	0.309954949	0.322185688	0.365431156	0.344823912	0.322010076	0.335309885	0.384886103	0.77253931	0.726950789	0.754171471	0.754171471	0.059451884	0.056915365	0.058820549	0.058820549	0.552078779	0.515086867	0.536597771	0.536597771	FALSE		0	0	0	5_C2	11	55	5.001957904	11.56856212	2.664006175	5.300165143	6.563817662	3.591129094
583	588	644	45	0.527328592	0.497973459	0.51629855	0.5762184	0.273179547	0.257022144	0.266435231	0.30235631	0.299781036	0.282807735	0.2934118	0.328674718	0.569268873	0.537613522	0.55737352	0.55737352	0.042422847	0.039304853	0.040572319	0.040572319	0.488597456	0.460884963	0.478199742	0.478199742	FALSE		0	0	0	5_C2	11	56	4.147653758	10.51521847	2.462513767	4.34477667	6.248984511	3.307155115
584	148	679	46.5	1.056938908	0.988605136	1.029915404	1.172945376	0.527828255	0.488303166	0.514121589	0.590452746	0.56998581	0.530742218	0.556041866	0.632832078	1.144735455	1.071014824	1.115391075	1.115391075	0.08628795	0.076934773	0.083442998	0.083442998	0.923729568	0.859700923	0.901244786	0.901244786	FALSE		0	0	0	5_C2	11	58	6.63686762	15.22316828	3.671233455	7.049518913	7.059963312	5.253652001
585	324	681	45.75	0.848149053	0.799190966	0.830561682	0.928867403	0.369913713	0.347750331	0.361943905	0.406077004	0.381284856	0.356361448	0.372050974	0.421854021	0.92780789	0.874604144	0.908729275	0.908729275	0.067292362	0.064576964	0.066499497	0.066499497	0.60424737	0.564121637	0.589327788	0.589327788	FALSE		0	0	0	5_C2	11	59	5.655537412	12.30364143	2.827108628	6.029940772	6.708772549	3.824497298
586	499	688	45.75	0.58689562	0.552404337	0.574362739	0.643676932	0.277878874	0.263289667	0.2722615	0.300993609	0.295910179	0.279225746	0.289804549	0.321750473	0.638137873	0.600549744	0.624484925	0.624484925	0.046687792	0.045205945	0.045862443	0.045862443	0.475859009	0.449164062	0.46608142	0.46608142	FALSE		0	0	0	5_C2	11	60	4.427623892	10.60209971	2.445198082	4.668466871	6.327834901	3.250171619
587	672	697	46	0.40871148	0.381291696	0.39855246	0.453360536	0.221888268	0.21118206	0.21803733	0.23961947	0.239979242	0.22811224	0.235889468	0.259288505	0.440294685	0.410244026	0.429123798	0.429123798	0.037854445	0.036619516	0.037304112	0.037304112	0.39242986	0.373722454	0.386051348	0.386051348	FALSE		0	0	0	5_C2	11	61	3.590143171	9.566944383	2.194999596	3.738586939	6.164523819	2.876964096
588	57	729	47.5	0.949140799	0.883445952	0.924135914	1.060052531	0.600430185	0.544404417	0.576273193	0.701455254	0.67726696	0.62327004	0.655286347	0.769474796	1.007974012	0.939068251	0.981919743	0.981919743	0.091560812	0.075592812	0.083620827	0.083620827	1.127303119	1.036459347	1.090154885	1.090154885	FALSE		0	0	0	5_C2	11	62	6.13020727	16.56543404	4.151139253	6.406728412	7.157448083	6.164307116
589	235	730	45	0.940485855	0.883380647	0.916618999	1.039137488	0.457883516	0.428976703	0.446087109	0.507638248	0.510075976	0.4799553	0.497773365	0.562775253	1.018259323	0.956328917	0.992341181	0.992341181	0.063028172	0.057518762	0.060816201	0.060816201	0.827157852	0.778464971	0.80732209	0.80732209	FALSE		0	0	0	5_C2	11	63	6.089528292	13.93002871	3.403235984	6.455070255	6.629936135	4.821653214
590	410	732	44.5	0.650389233	0.611656822	0.636874316	0.715230133	0.379061901	0.357449825	0.370708595	0.414686906	0.423199497	0.399841053	0.413915233	0.462639589	0.695650354	0.653999443	0.68125423	0.68125423	0.058140482	0.0543874	0.05678888	0.05678888	0.698859795	0.660560856	0.683455033	0.683455033	FALSE		0	0	0	5_C2	11	64	4.726049314	12.4727733	3.014607355	4.938780463	6.539572425	4.247731497
591	583	743	45.5	0.567474968	0.534518987	0.555670788	0.622825229	0.24582218	0.229006441	0.239987076	0.27226333	0.254249824	0.23717869	0.248034528	0.281865508	0.620876478	0.585098111	0.608073562	0.608073562	0.04392887	0.0404042	0.042922803	0.042922803	0.402741625	0.375201807	0.392696027	0.392696027	FALSE		0	0	0	5_C2	11	67	4.336345167	10.00943499	2.258836859	4.587336839	6.276827888	2.923092197
593	77	67	48	1.114446519	1.035830141	1.08396562	1.247512885	0.523246049	0.470474353	0.501037991	0.630349628	0.545579188	0.499430989	0.525452011	0.635637062	1.213723678	1.129030735	1.181157111	1.181157111	0.095326745	0.077945971	0.088358352	0.088358352	0.874221333	0.798758777	0.840940159	0.840940159	FALSE		0	0	0	5_C2	12	4	6.90715832	15.13845238	3.562054167	7.373769473	7.227072724	5.032184489
594	258	78	47.25	1.01026115	0.939849617	0.984492046	1.122917012	0.383640133	0.349512318	0.370182634	0.442982451	0.418891478	0.384789243	0.406119031	0.476077829	1.109412112	1.032683681	1.081366452	1.081366452	0.047135443	0.039794005	0.043679369	0.043679369	0.656245206	0.601673491	0.63574789	0.63574789	FALSE		0	0	0	5_C2	12	5	6.417478156	12.55741572	2.995336092	6.883496172	6.336111075	4.057101655
595	433	81	45.5	0.969450521	0.902264585	0.942703645	1.08384533	0.32501671	0.299989542	0.314975096	0.37096535	0.314202171	0.288601459	0.304040985	0.359711346	1.075212738	1.001159896	1.04572844	1.04572844	0.061724033	0.057542454	0.059960367	0.059960367	0.47173263	0.432153237	0.45603092	0.45603092	FALSE		0	0	0	5_C2	12	6	6.225664703	11.47358485	2.527024505	6.722756187	6.605825191	3.231712897
596	606	83	46.5	0.551876765	0.504646881	0.534779922	0.630498362	0.286882475	0.265065715	0.278395927	0.326396836	0.307020679	0.284036071	0.298191237	0.347525748	0.596581798	0.545128025	0.578017535	0.578017535	0.049945449	0.046170804	0.048335889	0.048335889	0.499252672	0.462449837	0.485013662	0.485013662	FALSE		0	0	0	5_C2	12	7	4.263032273	10.76855844	2.494899202	4.473149761	6.388062518	3.35481959
597	170	126	47	1.215829238	1.137200024	1.186325085	1.347312981	0.453293108	0.421278128	0.440915298	0.50652918	0.501293916	0.469733851	0.489338959	0.556477512	1.335498218	1.249025924	1.303064719	1.303064719	0.050241234	0.043708462	0.047501655	0.047501655	0.784676811	0.735477617	0.766012969	0.766012969	FALSE		0	0	0	5_C2	12	9	7.383665784	13.84516116	3.363950784	7.946120243	6.393530985	4.631620778
598	345	130	46.75	1.056592259	0.985078618	1.029585177	1.174710166	0.349165783	0.330333608	0.341962979	0.380178642	0.370357492	0.350210312	0.36212065	0.40520195	1.168484863	1.088802849	1.138468997	1.138468997	0.043246091	0.041777641	0.043027457	0.043027457	0.564384579	0.535042048	0.552172351	0.552172351	FALSE		0	0	0	5_C2	12	10	6.635238338	11.92005334	2.778226735	7.161143166	6.264204671	3.646177204
599	518	132	46	0.713973334	0.659777707	0.693715785	0.801606678	0.284200549	0.268135637	0.27802143	0.311877446	0.306759132	0.287411925	0.298813958	0.340562827	0.782748804	0.722856285	0.760448141	0.760448141	0.039103932	0.03896861	0.039363706	0.039363706	0.483080279	0.453500373	0.470739327	0.470739327	FALSE		0	0	0	5_C2	12	11	5.024900038	10.71897494	2.493729208	5.348150638	6.187624362	3.282474865
600	695	131	47.5	0.51001768	0.467235431	0.494407187	0.58077736	0.207501776	0.193264908	0.202304266	0.230846954	0.190545302	0.174703952	0.184323154	0.217582943	0.562604152	0.515393531	0.545431279	0.545431279	0.051836687	0.050560929	0.051668643	0.051668643	0.293623918	0.269249831	0.283934685	0.283934685	FALSE		0	0	0	5_C2	12	12	4.066290987	9.300966668	1.973864432	4.313451911	6.42302776	2.434970842
601	78	170	48.5	1.262190624	1.187143725	1.234474593	1.387849686	0.5216952	0.480610686	0.505023638	0.5944277	0.566571714	0.527569308	0.550933093	0.635073115	1.380838822	1.299380338	1.350904205	1.350904205	0.07191712	0.061185967	0.067294044	0.067294044	0.897701597	0.834757414	0.872233075	0.872233075	FALSE		0	0	0	5_C2	12	13	7.601568271	15.10978026	3.65596102	8.159224965	6.794275154	5.137219857
602	257	179	47	1.318486033	1.234465308	1.286811965	1.459789995	0.390754129	0.365582219	0.38130618	0.431297298	0.424227198	0.397267208	0.413762108	0.467583868	1.462701093	1.369481294	1.427595663	1.427595663	0.034771813	0.032234695	0.034061672	0.034061672	0.635994455	0.595598745	0.620222918	0.620222918	FALSE		0	0	0	5_C2	12	14	7.866161517	12.68893942	3.01920462	8.543984651	6.107532064	3.966513024
603	431	180	45.75	0.880201615	0.822142963	0.858256193	0.978212325	0.318119516	0.298466663	0.311752158	0.348365239	0.344061502	0.322203195	0.336364047	0.379252287	0.96911644	0.90509176	0.944847628	0.944847628	0.03913452	0.037315678	0.039124599	0.039124599	0.534131673	0.500405383	0.522400171	0.522400171	FALSE		0	0	0	5_C2	12	15	5.806187201	11.3460694	2.66059565	6.224094493	6.188189866	3.510845463
604	606	181	47	0.571002985	0.525804063	0.554558923	0.645514411	0.262386648	0.245850573	0.256959196	0.288467306	0.289686577	0.269823131	0.282927452	0.320484416	0.620641192	0.571142029	0.602576087	0.602576087	0.036240531	0.03552198	0.036250174	0.036250174	0.466194487	0.434813757	0.45561931	0.45561931	FALSE		0	0	0	5_C2	12	16	4.352927147	10.31567916	2.417357749	4.586230974	6.134685753	3.206938859
605	170	225	47	1.316022002	1.241550451	1.288536721	1.440663471	0.478038481	0.450455553	0.467181972	0.525108058	0.545943357	0.51808875	0.535655548	0.593011288	1.445148602	1.363002329	1.414831711	1.414831711	0.039503999	0.034672404	0.037049429	0.037049429	0.855351239	0.812420021	0.839493102	0.839493102	FALSE		0	0	0	5_C2	12	18	7.85458036	14.30265406	3.563683222	8.461486444	6.1950208	4.947772015
606	345	230	47.25	1.026018797	0.959326689	1.001315559	1.139223378	0.329336868	0.30912258	0.321874715	0.36241548	0.347628147	0.325669479	0.339373689	0.385077978	1.13612677	1.06220044	1.108758537	1.108758537	0.040429193	0.03856114	0.039844681	0.039844681	0.526427849	0.493357167	0.513960746	0.513960746	FALSE		0	0	0	5_C2	12	19	6.491540447	11.55345601	2.676550492	7.009057354	6.212125805	3.476383586
607	518	230	45.75	0.731455898	0.681101856	0.71236329	0.816644618	0.283832705	0.265308903	0.276649886	0.315112042	0.306535455	0.284984405	0.297800015	0.343604402	0.802851075	0.747636427	0.781983705	0.781983705	0.03798883	0.036694049	0.037721796	0.037721796	0.480984153	0.447064688	0.46710769	0.46710769	FALSE		0	0	0	5_C2	12	20	5.107069586	10.71217424	2.492728627	5.442633035	6.16700834	3.273098168
608	694	231	47	0.442956364	0.40289568	0.427688188	0.508142406	0.236461738	0.222599893	0.231479836	0.260184522	0.249379412	0.231957588	0.242744009	0.279325654	0.478480995	0.434586722	0.461751192	0.461751192	0.044281256	0.044314118	0.044591928	0.044591928	0.406035263	0.378552321	0.395568913	0.395568913	FALSE		0	0	0	5_C2	12	21	3.751097059	9.836378961	2.237049816	3.918065867	6.283342817	2.937825782
609	78	272	48.25	1.131956622	1.068146368	1.109616795	1.238022619	0.58786716	0.540287512	0.569912556	0.664469289	0.686246971	0.640762983	0.669362248	0.757695276	1.216815042	1.149043615	1.193204647	1.193204647	0.063494954	0.050093509	0.058158764	0.058158764	1.125760757	1.050059739	1.097528187	1.097528187	FALSE		0	0	0	5_C2	12	22	6.989457302	16.33316862	4.191309957	7.388299148	6.638566	6.157407592
610	256	278	46.75	1.150331703	1.068575204	1.117908138	1.286101647	0.41530579	0.386756938	0.404816324	0.462430379	0.462934734	0.430801474	0.450675505	0.515830548	1.264927456	1.174933438	1.229178403	1.229178403	0.041679191	0.039162753	0.041184797	0.041184797	0.72196558	0.672037425	0.703036767	0.703036767	FALSE		0	0	0	5_C2	12	23	7.075821755	13.14285096	3.192356854	7.614431614	6.235235785	4.351091688
611	431	279	45.75	0.786918487	0.734394674	0.76748355	0.875238666	0.355139868	0.335462678	0.349487614	0.384292314	0.409484419	0.388240704	0.402109376	0.443178521	0.854085798	0.796342428	0.832660776	0.832660776	0.036512547	0.033967212	0.0368696	0.0368696	0.660944428	0.627788414	0.649550163	0.649550163	FALSE		0	0	0	5_C2	12	24	5.367748504	12.03050232	2.953255056	5.683440623	6.139714788	4.078122909
612	604	281	46	0.639120572	0.593822059	0.622384651	0.716105004	0.240478895	0.227409366	0.23625658	0.260721531	0.24904191	0.235157443	0.243987026	0.271656341	0.703777031	0.653440278	0.685170636	0.685170636	0.038438186	0.037129924	0.038510328	0.038510328	0.386426159	0.365818667	0.378947294	0.378947294	FALSE		0	0	0	5_C2	12	25	4.67308564	9.91064823	2.235540053	4.976976539	6.175316034	2.85010746
613	167	325	46.75	1.262718729	1.179753165	1.232848958	1.395635369	0.489684025	0.457620936	0.476733635	0.545366473	0.539423798	0.506148126	0.526103322	0.595862455	1.384729114	1.293484915	1.352040952	1.352040952	0.058319717	0.053127244	0.055953929	0.055953929	0.84877772	0.796910067	0.827691035	0.827691035	FALSE		0	0	0	5_C2	12	27	7.60405041	14.51795707	3.534518972	8.177509673	6.542886138	4.918366382
614	344	328	46.5	0.847136497	0.786106046	0.824148789	0.949021075	0.373107291	0.354613254	0.365771557	0.406012473	0.40704274	0.385331577	0.398427806	0.443946166	0.923529444	0.856074453	0.898174758	0.898174758	0.0530413	0.052434173	0.052739833	0.052739833	0.650715783	0.617542251	0.637433561	0.637433561	FALSE		0	0	0	5_C2	12	28	5.65077831	12.36268436	2.942332576	6.00983171	6.445298664	4.032366628
615	517	329	45.75	0.640935852	0.595215578	0.624312601	0.717263892	0.297335388	0.280589122	0.290983035	0.324940555	0.332581292	0.312876597	0.325492472	0.364939567	0.695756415	0.645639381	0.677525427	0.677525427	0.03845499	0.037445226	0.037772903	0.037772903	0.536641126	0.50559669	0.525489778	0.525489778	FALSE		0	0	0	5_C2	12	29	4.681617613	10.96181207	2.609240689	4.939278955	6.175626707	3.522071118
616	691	331	47.25	0.367381939	0.336558238	0.355568886	0.418691425	0.230071003	0.216921753	0.225636093	0.251421233	0.250783396	0.233792408	0.244967499	0.27752766	0.39152911	0.358189544	0.378667693	0.378667693	0.040823913	0.040801621	0.040947195	0.040947195	0.415883315	0.388281234	0.406557588	0.406557588	FALSE		0	0	0	5_C2	12	30	3.395890784	9.718226944	2.243330327	3.509384559	6.219423395	2.981879537
617	76	372	48	1.197055813	1.130178056	1.172845622	1.307678209	0.575045817	0.533187361	0.560262493	0.641124624	0.639925291	0.597278903	0.622950624	0.708963278	1.297171562	1.225534482	1.271424311	1.271424311	0.078790526	0.069340532	0.076782915	0.076782915	1.036064832	0.965769306	1.007851514	1.007851514	FALSE		0	0	0	5_C2	12	31	7.295429076	16.0961274	3.984097015	7.765981677	6.921350808	5.756166605
618	255	376	46.75	0.913079898	0.840341483	0.887411595	1.030982487	0.399342599	0.376552543	0.390912776	0.437388596	0.42770107	0.400670528	0.417734471	0.47141079	0.996753327	0.916497532	0.968484015	0.968484015	0.06185217	0.061164539	0.061512642	0.061512642	0.681518069	0.639902484	0.666062185	0.666062185	FALSE		0	0	0	5_C2	12	32	5.960717946	12.84772319	3.034744452	6.353990231	6.60819418	4.170155942
619	430	378	46.75	0.652961366	0.608683744	0.63705393	0.725353256	0.355517012	0.33922509	0.350570945	0.380173535	0.403722457	0.38595017	0.398087704	0.431580677	0.700959917	0.652265731	0.683375012	0.683375012	0.047693588	0.045751329	0.047393257	0.047393257	0.663547329	0.635841944	0.65494431	0.65494431	FALSE		0	0	0	5_C2	12	33	4.738138561	12.03747497	2.927479801	4.963735864	6.346430078	4.089766588
620	603	380	46.75	0.550048576	0.512359368	0.535668424	0.614002444	0.247500368	0.233497795	0.242693101	0.269955459	0.263956689	0.248169922	0.258031028	0.290476695	0.599691602	0.558322714	0.583895666	0.583895666	0.039909721	0.038569226	0.039867241	0.039867241	0.42190431	0.397135145	0.412629646	0.412629646	FALSE		0	0	0	5_C2	12	34	4.254439629	10.04046135	2.302259033	4.487766105	6.202521796	3.008813535
621	165	424	47	1.032055265	0.951606997	0.999926933	1.170863514	0.533229982	0.498788781	0.519278017	0.591973302	0.603888091	0.565979479	0.588396346	0.667719114	1.112060694	1.024267515	1.077041669	1.077041669	0.069940523	0.06538751	0.068164218	0.068164218	0.98717212	0.926720232	0.962395408	0.962395408	FALSE		0	0	0	5_C2	12	36	6.519912363	15.3230355	3.822890118	6.895944736	6.757731797	5.537452543
622	342	426	45.75	0.777253439	0.733850705	0.760796234	0.851042588	0.361130007	0.340058578	0.353245984	0.395693996	0.378637314	0.357290562	0.370876574	0.41549819	0.846718763	0.799461585	0.828759723	0.828759723	0.063953505	0.059614789	0.062187626	0.062187626	0.606348492	0.572123471	0.593971443	0.593971443	FALSE		0	0	0	5_C2	12	37	5.322321952	12.14124813	2.815265251	5.648814926	6.647043707	3.833896346
623	516	427	45.5	0.549647999	0.513068019	0.53543071	0.610717519	0.337128782	0.316537528	0.329787074	0.370368207	0.386018996	0.361630243	0.376873637	0.426488551	0.584466704	0.545412056	0.569247244	0.569247244	0.046644707	0.044501604	0.046246474	0.046246474	0.641684366	0.601322131	0.626597702	0.626597702	FALSE		0	0	0	5_C2	12	38	4.252556882	11.69751305	2.848286076	4.416207779	6.327038335	3.991965969
624	689	432	46.5	0.377390745	0.349574301	0.367069354	0.422940147	0.240919979	0.228831875	0.236718653	0.260095601	0.264224208	0.248340135	0.258749309	0.289517756	0.401396385	0.371376155	0.390206596	0.390206596	0.042028072	0.04216035	0.042076584	0.042076584	0.439110475	0.413209806	0.430254136	0.430254136	FALSE		0	0	0	5_C2	12	39	3.44293303	9.918803007	2.303455742	3.555761598	6.241685918	3.085782679
625	75	472	48.5	1.014899627	0.952365131	0.991348513	1.118687848	0.622700981	0.579296928	0.606474491	0.694928627	0.71314281	0.669016487	0.696788867	0.784688452	1.079145205	1.012674504	1.054079686	1.054079686	0.086079762	0.075866065	0.082173443	0.082173443	1.185518451	1.112137976	1.158358741	1.158358741	FALSE		0	0	0	5_C2	12	40	6.439279396	16.97717691	4.31162438	6.741239119	7.056114333	6.424724488
626	254	475	47.25	0.746642835	0.694494558	0.725412393	0.83655341	0.424138363	0.396029163	0.413700381	0.470621114	0.479849094	0.449176299	0.468860155	0.529297612	0.799325837	0.743154257	0.776276182	0.776276182	0.05978552	0.05519381	0.057904027	0.057904027	0.791518934	0.741351954	0.77379272	0.77379272	FALSE		0	0	0	5_C2	12	41	5.178449491	13.30614773	3.268020654	5.426064116	6.56998593	4.662227971
627	429	476	45.75	0.589289414	0.55437936	0.576336489	0.647711032	0.359554679	0.342330678	0.353333794	0.387437483	0.404704508	0.386736794	0.397444019	0.435526867	0.627726671	0.589812896	0.613731082	0.613731082	0.054339067	0.051115667	0.053716279	0.053716279	0.671482863	0.64251827	0.659666941	0.659666941	FALSE		0	0	0	5_C2	12	42	4.438874928	12.11212344	2.931872855	4.619533332	6.469291803	4.125264982
628	601	480	45.5	0.441272996	0.412135814	0.430226093	0.490063161	0.29558287	0.280757109	0.290614952	0.317930518	0.334947948	0.319057267	0.328518525	0.361596781	0.466197432	0.434661399	0.454289999	0.454289999	0.045364292	0.042831332	0.045331913	0.045331913	0.560242089	0.534457459	0.549737658	0.549737658	FALSE		0	0	0	5_C2	12	43	3.743185083	10.9294115	2.619827562	3.86033207	6.30336601	3.627646411
629	165	524	47.25	1.07285793	1.003377215	1.047607697	1.186065669	0.470951515	0.437346961	0.457405449	0.529943137	0.5017347	0.468580519	0.488285572	0.559075271	1.171271055	1.095496803	1.143903066	1.143903066	0.074953793	0.067443752	0.071842119	0.071842119	0.799319297	0.746364141	0.777553532	0.777553532	FALSE		0	0	0	5_C2	12	45	6.711688387	14.1716301	3.365922565	7.174238507	6.85041723	4.697121698
630	341	526	45.75	0.627628713	0.591289898	0.614547727	0.688324933	0.415280772	0.393131449	0.407105554	0.450610354	0.46451782	0.439547049	0.45494604	0.504814764	0.664516514	0.625809198	0.650653451	0.650653451	0.067463457	0.064145232	0.066462928	0.066462928	0.775447334	0.734013966	0.759482943	0.759482943	FALSE		0	0	0	5_C2	12	46	4.619072919	13.14238843	3.199438549	4.792448746	6.71193575	4.590334128
631	513	527	46.25	0.587286084	0.552682546	0.574306722	0.645464346	0.289222715	0.274011452	0.284313512	0.311737918	0.309082365	0.29178472	0.303233002	0.335313668	0.636992907	0.59935005	0.622796267	0.622796267	0.049063996	0.047382408	0.048795706	0.048795706	0.499534261	0.47174626	0.490261264	0.490261264	FALSE		0	0	0	5_C2	12	47	4.429459107	10.81182483	2.504121839	4.663085433	6.371766196	3.356079237
632	688	531	46.5	0.379091933	0.353700009	0.369723325	0.420906815	0.236174072	0.225148461	0.232101567	0.254163075	0.258840223	0.244339873	0.254126602	0.28171924	0.404001117	0.376597583	0.393813321	0.393813321	0.04085188	0.040982018	0.04046309	0.04046309	0.429253231	0.405608742	0.421675084	0.421675084	FALSE		0	0	0	5_C2	12	48	3.45092876	9.831060591	2.279371307	3.568004058	6.219940455	3.041687809
633	76	575	47.5	0.907631389	0.848815707	0.885089371	1.007133381	0.652573399	0.608441303	0.635308132	0.723030899	0.750077717	0.704997634	0.7317566	0.823178926	0.951501444	0.889416424	0.927832623	0.927832623	0.096380394	0.085895248	0.092719651	0.092719651	1.262400667	1.186942972	1.231601828	1.231601828	FALSE		0	0	0	5_C2	12	49	5.935109487	17.5294587	4.47684703	6.141302505	7.246552606	6.76864531
634	253	574	46.5	0.707941336	0.661082966	0.689941899	0.787384443	0.495275047	0.470803613	0.485476076	0.53561023	0.574026613	0.5450579	0.563239616	0.620543555	0.743493023	0.693189709	0.724129101	0.724129101	0.068940216	0.066556649	0.067394376	0.067394376	0.964809757	0.917198121	0.947134114	0.947134114	FALSE		0	0	0	5_C2	12	50	4.99654913	14.62132399	3.689309367	5.163645103	6.739238096	5.437417936
635	426	575	45.25	0.581944562	0.545789761	0.567436611	0.645136311	0.406771866	0.386543902	0.39902814	0.439742154	0.464507896	0.442191247	0.455835791	0.501843107	0.612058639	0.573241577	0.596448166	0.596448166	0.061311004	0.058101792	0.060204234	0.060204234	0.77985468	0.74318154	0.765648143	0.765648143	FALSE		0	0	0	5_C2	12	51	4.404353499	12.98507562	3.199394154	4.545892241	6.598189106	4.610049717
636	599	578	46.5	0.471948708	0.443065197	0.461501781	0.520293001	0.257367559	0.241311547	0.251470394	0.282846642	0.28403117	0.266959539	0.277440859	0.313017714	0.507581331	0.476479438	0.496382311	0.496382311	0.040157771	0.037183704	0.039274573	0.039274573	0.465608334	0.437673141	0.45475615	0.45475615	FALSE		0	0	0	5_C2	12	52	3.887363558	10.22288615	2.39205915	4.05483994	6.207107751	3.204316798
637	165	625	46.25	0.724478468	0.6731315	0.70484082	0.812311762	0.593841466	0.556829343	0.580480534	0.651223232	0.701994755	0.663110734	0.688031197	0.764798518	0.7470033	0.69274511	0.726142466	0.726142466	0.079730341	0.071772185	0.076864563	0.076864563	1.193581048	1.128554283	1.170345522	1.170345522	FALSE		0	0	0	5_C2	12	54	5.074275065	16.4436217	4.26175526	5.180143708	6.938726131	6.46079128
638	338	625	46.5	0.504775089	0.47145	0.492321878	0.560772896	0.467645818	0.439503181	0.458425971	0.509985688	0.551754762	0.520240302	0.540800196	0.600708856	0.512891425	0.478436307	0.499916501	0.499916501	0.066889354	0.06186778	0.065751201	0.065751201	0.94439489	0.890889396	0.925880344	0.925880344	FALSE		0	0	0	5_C2	12	55	4.04165036	14.11051433	3.589679651	4.079797835	6.701321728	5.346095154
639	511	625	46.25	0.516636472	0.486796341	0.505869371	0.565138343	0.305511413	0.288025027	0.299116495	0.333393418	0.338875815	0.318514913	0.331069512	0.371182072	0.552262131	0.52045963	0.540842545	0.540842545	0.048748493	0.046627579	0.048210005	0.048210005	0.560013075	0.526249072	0.547002827	0.547002827	FALSE		0	0	0	5_C2	12	56	4.097399876	11.11297057	2.637398276	4.264843529	6.365933172	3.626621954
640	683	633	47.25	0.366177615	0.341326579	0.357071739	0.407368222	0.214010931	0.203730978	0.210477222	0.23088705	0.235843949	0.222901418	0.231603101	0.256643776	0.391953293	0.364982424	0.382010005	0.382010005	0.034973796	0.034763583	0.034789145	0.034789145	0.389105406	0.368212969	0.382352911	0.382352911	FALSE		0	0	0	5_C2	12	57	3.390230359	9.421308051	2.176500998	3.511378257	6.111266334	2.86209266
641	95	698	46.75	0.801044313	0.742576517	0.778815218	0.897250977	0.666272425	0.614180371	0.645203507	0.753514358	0.773981631	0.725571123	0.754682658	0.857503483	0.826216117	0.764933429	0.803024908	0.803024908	0.099324244	0.083123525	0.092507989	0.092507989	1.315758008	1.234271056	1.283168485	1.283168485	FALSE		0	0	0	5_C2	12	58	5.434141097	17.78272654	4.58377753	5.552450732	7.300978552	7.00733121
642	250	676	46.5	0.650540986	0.606602163	0.633793932	0.724285679	0.505268471	0.476798081	0.49365042	0.555361205	0.595014212	0.562703227	0.581952479	0.650304314	0.67504154	0.628495027	0.657390885	0.657390885	0.067629583	0.063367223	0.065745424	0.065745424	1.008152546	0.95424122	0.986260521	0.986260521	FALSE		0	0	0	5_C2	12	59	4.726762568	14.8060826	3.78319418	4.841917269	6.715007105	5.631305269
643	424	675	46.75	0.544823978	0.511627737	0.532360962	0.601424794	0.366286611	0.345569308	0.358236532	0.401207578	0.417010569	0.394715364	0.407267608	0.456388048	0.575178478	0.539756135	0.562045735	0.562045735	0.054998813	0.051133525	0.054207917	0.054207917	0.697943868	0.661022749	0.681611449	0.681611449	FALSE		0	0	0	5_C2	12	60	4.229883573	12.23658352	2.986922136	4.372552323	6.481489194	4.243634238
644	596	680	46.25	0.388875237	0.364237668	0.379249535	0.43069731	0.277236976	0.26229874	0.271769611	0.301142246	0.321043091	0.304298402	0.314597243	0.34917604	0.407711087	0.381445258	0.397437603	0.397437603	0.039158658	0.036861897	0.038564891	0.038564891	0.540285561	0.512527656	0.529613894	0.529613894	FALSE		0	0	0	5_C2	12	61	3.49691113	10.59023229	2.557626315	3.585441236	6.188636125	3.538373936
645	337	724	45.5	0.57687883	0.538042611	0.562430189	0.641335792	0.470475822	0.447090774	0.46262261	0.507330391	0.548902683	0.520684506	0.538309509	0.593113808	0.59603309	0.55485082	0.5807231	0.5807231	0.067948133	0.06572852	0.068033762	0.068033762	0.932276112	0.885238552	0.914605447	0.914605447	FALSE		0	0	0	5_C2	12	63	4.380544122	14.16283548	3.576921312	4.470570785	6.72089645	5.291883656
646	508	724	44	0.496233575	0.464557215	0.484380484	0.548138351	0.359637976	0.341316383	0.35313582	0.387594219	0.413592541	0.394210704	0.406007162	0.444753606	0.519795607	0.485766135	0.507102255	0.507102255	0.053171155	0.049644423	0.052431218	0.052431218	0.69649733	0.664673745	0.683989993	0.683989993	FALSE		0	0	0	5_C2	12	64	4.001504516	12.11366342	2.97163211	4.112248084	6.447699426	4.237163371
647	681	732	44.5	0.442496767	0.41291586	0.431087927	0.492192958	0.216861936	0.204307155	0.212617239	0.236698138	0.224455314	0.210896079	0.219380153	0.246627055	0.480968111	0.448640533	0.468481251	0.468481251	0.041635441	0.039812588	0.041424982	0.041424982	0.361210465	0.339665973	0.353179085	0.353179085	FALSE		0	0	0	5_C2	12	65	3.748936911	9.474017476	2.125555682	3.929755526	6.234426948	2.73730891
648	183	749	45.25	0.964216864	0.898599477	0.938772659	1.072267082	0.51704124	0.479061442	0.502734081	0.578726914	0.594682401	0.555839124	0.580139106	0.659430368	1.03527545	0.964625619	1.007817077	1.007817077	0.06349418	0.055274655	0.06037463	0.06037463	0.977170875	0.913599769	0.95345414	0.95345414	FALSE		0	0	0	5_C2	12	66	6.201066069	15.02373775	3.781709872	6.535047511	6.638551689	5.492713505
649	468	90	45.75	0.629782072	0.580410316	0.611135579	0.713073481	0.344910344	0.321836023	0.335719823	0.385870253	0.399240512	0.373770748	0.388319202	0.445310859	0.674885296	0.621272623	0.654794607	0.654794607	0.0413236	0.038089667	0.040510728	0.040510728	0.657724031	0.616654796	0.639869269	0.639869269	FALSE		0	0	0	5_C2	13	4	4.629193891	11.84137871	2.907430506	4.841182911	6.228661628	4.063716954
650	646	82	45.25	0.451594303	0.406086166	0.434114811	0.528263531	0.310078897	0.285422329	0.299923549	0.354668616	0.334658053	0.307112081	0.324416987	0.380092225	0.478084448	0.429159508	0.459251542	0.459251542	0.059526373	0.055921791	0.057226577	0.057226577	0.558720432	0.513539278	0.541977228	0.541977228	FALSE		0	0	0	5_C2	13	5	3.79169611	11.1974143	2.618530763	3.916202061	6.565194817	3.620839512
651	112	108	47.25	0.945633821	0.875202849	0.920526887	1.061205525	0.538553479	0.497725837	0.522095916	0.611063469	0.623058284	0.582762206	0.606658362	0.694277951	1.010504148	0.934502616	0.983657645	0.983657645	0.066687152	0.056854217	0.062661014	0.062661014	1.030054285	0.964334058	1.002962507	1.002962507	FALSE		0	0	0	5_C2	13	6	6.113724172	15.42145641	3.908645044	6.418620268	6.69758341	5.729279342
652	292	103	47.25	0.849895845	0.783750129	0.825402145	0.957650005	0.398941394	0.373699662	0.388649656	0.444919942	0.474910925	0.446440843	0.463392054	0.526675032	0.918488522	0.845977248	0.891755772	0.891755772	0.03263223	0.03013168	0.031424793	0.031424793	0.772627412	0.727781706	0.75426329	0.75426329	FALSE		0	0	0	5_C2	13	7	5.663747484	12.84030571	3.245930513	5.986138944	6.067975412	4.577719638
653	382	146	45.75	0.725592288	0.670882967	0.704970885	0.815170707	0.381763141	0.362068982	0.375677058	0.411912455	0.450272035	0.427647787	0.442472814	0.485422046	0.778731214	0.718645219	0.755995082	0.755995082	0.038584004	0.037071872	0.038856385	0.038856385	0.740312245	0.704882645	0.728269288	0.728269288	FALSE		0	0	0	5_C2	13	8	5.079510115	12.52271387	3.135712208	5.329267621	6.178011926	4.433162687
654	558	135	47.25	0.600500336	0.548787426	0.582435088	0.682907244	0.255176373	0.239868689	0.249930115	0.279128115	0.274000455	0.256018649	0.267747841	0.303194504	0.656410405	0.599203627	0.636422424	0.636422424	0.038168304	0.037735029	0.038098465	0.038098465	0.435098456	0.407736108	0.425592156	0.425592156	FALSE		0	0	0	5_C2	13	9	4.491567225	10.18237546	2.347188286	4.754349339	6.170326447	3.067835526
655	739	125	46.75	0.370400163	0.337280295	0.357202172	0.42715467	0.258503762	0.241891741	0.252734715	0.286434563	0.254366178	0.236563369	0.248042348	0.28302759	0.394561554	0.3586835	0.380171254	0.380171254	0.066667734	0.063852223	0.065873139	0.065873139	0.422040814	0.393199682	0.411934842	0.411934842	FALSE		0	0	0	5_C2	13	10	3.410076695	10.24389228	2.25935735	3.523637303	6.697224419	3.009424165
656	204	157	47.25	1.206494179	1.129615081	1.179707869	1.33393866	0.405180821	0.380971258	0.396043905	0.445448064	0.448333773	0.423555347	0.439821636	0.488810762	1.331184948	1.245901989	1.301455895	1.301455895	0.038583654	0.035159678	0.036606555	0.036606555	0.690240171	0.653080018	0.677510959	0.677510959	FALSE		0	0	0	5_C2	13	11	7.339790206	12.95566034	3.127041693	7.925847505	6.178005447	4.209172927
657	650	178	45.75	0.492844297	0.448118541	0.475953529	0.565458082	0.249572939	0.23130829	0.243267457	0.278866522	0.266754403	0.243310042	0.25928378	0.302718334	0.533665555	0.485142883	0.515173561	0.515173561	0.043024108	0.042985077	0.042662001	0.042662001	0.432481977	0.394608913	0.420669205	0.420669205	FALSE		0	0	0	5_C2	13	12	3.985574619	10.07877908	2.31477418	4.177438027	6.260100645	3.056131108
658	116	210	47.75	0.982791047	0.922327185	0.961377908	1.081792191	0.557167338	0.5206374	0.541737343	0.622351366	0.668684625	0.634339361	0.655650669	0.727428092	1.047652704	0.982376573	1.024640628	1.024640628	0.052396979	0.042306855	0.046922002	0.046922002	1.108593326	1.052620518	1.08720329	1.08720329	FALSE		0	0	0	5_C2	13	13	6.28836632	15.76558976	4.112747492	6.593221664	6.433386446	6.080611721
659	296	201	45.75	0.863804458	0.800218421	0.839448616	0.970163816	0.437493843	0.412929096	0.427988173	0.479732526	0.529560755	0.499391439	0.517964149	0.579676103	0.927849213	0.858482759	0.901284168	0.901284168	0.033346971	0.032546002	0.032971316	0.032971316	0.869662872	0.821510195	0.851145454	0.851145454	FALSE		0	0	0	5_C2	13	14	5.729119158	13.55306406	3.490398159	6.030134992	6.081189561	5.011792911
660	472	189	46.5	0.630862363	0.581713549	0.612533814	0.710233108	0.350164233	0.327870367	0.341864532	0.386455413	0.420581374	0.394894079	0.411535778	0.462215182	0.673544358	0.620214002	0.653591874	0.653591874	0.032025584	0.029708402	0.030813051	0.030813051	0.696038028	0.654555591	0.681529199	0.681529199	FALSE		0	0	0	5_C2	13	15	4.634271351	11.9385127	3.002895584	4.834880385	6.056759742	4.235108752
661	386	242	46.25	0.600251494	0.555782596	0.583927134	0.673819469	0.422795777	0.400205329	0.41448355	0.459367449	0.521833414	0.496274879	0.512700642	0.566021801	0.626146259	0.578174272	0.608505728	0.608505728	0.037453454	0.03451152	0.036184527	0.036184527	0.881280973	0.839577013	0.866421072	0.866421072	FALSE		0	0	0	5_C2	13	16	4.490397646	13.28132597	3.455831083	4.612105258	6.157110287	5.063764707
662	562	233	47	0.592284758	0.548205833	0.57543822	0.665881111	0.290124999	0.273139747	0.283555403	0.319412991	0.329545865	0.310069632	0.321802001	0.363586959	0.640257572	0.591997662	0.621849419	0.621849419	0.035808809	0.03432045	0.035365919	0.035365919	0.535889241	0.505097099	0.523580286	0.523580286	FALSE		0	0	0	5_C2	13	17	4.452953303	10.82850628	2.59566217	4.678429639	6.126704069	3.518707671
663	742	224	45.5	0.404482658	0.371893839	0.392317657	0.458736816	0.26211601	0.247494041	0.256476	0.287060373	0.266909045	0.251178147	0.261105037	0.292930257	0.432181245	0.396662372	0.418914249	0.418914249	0.060006915	0.057746742	0.058935124	0.058935124	0.441319553	0.416156914	0.432049321	0.432049321	FALSE		0	0	0	5_C2	13	18	3.570267342	10.31067559	2.315465948	3.700453076	6.574079081	3.09566465
664	209	255	46	0.891410934	0.833860113	0.86814061	0.990388194	0.527841594	0.497891245	0.517374262	0.578347555	0.651134323	0.619470008	0.640552099	0.701063516	0.944843911	0.88258853	0.919402663	0.919402663	0.039692773	0.034211303	0.037610576	0.037610576	1.085850168	1.034421534	1.069053731	1.069053731	FALSE		0	0	0	5_C2	13	19	5.858871961	15.2234149	4.034238903	6.110011531	6.198510852	5.978873682
665	300	298	46	0.757767975	0.698781086	0.734175127	0.855538793	0.446870886	0.420375152	0.436199416	0.493172353	0.5322723	0.502410634	0.520625763	0.585169684	0.805759606	0.741637136	0.780076745	0.780076745	0.046335993	0.043158504	0.04478921	0.04478921	0.884815563	0.836771233	0.86613435	0.86613435	FALSE		0	0	0	5_C2	13	20	5.230738604	13.72642702	3.50252784	5.456303377	6.321330837	5.079576154
666	477	286	46.25	0.64293833	0.598026713	0.625610669	0.722210961	0.345658303	0.326351603	0.338840056	0.376710073	0.406945854	0.385414373	0.399298091	0.441882929	0.689060563	0.640093081	0.670088313	0.670088313	0.036160826	0.033789929	0.035428752	0.035428752	0.670321097	0.635909679	0.658231751	0.658231751	FALSE		0	0	0	5_C2	13	21	4.69102943	11.85520699	2.941899173	4.907807879	6.13321217	4.120068002
667	654	277	46.75	0.405380045	0.369794435	0.391945998	0.465395936	0.270465156	0.256519133	0.265961743	0.292071125	0.312117335	0.293365466	0.306009101	0.340421398	0.427743224	0.389148561	0.413055783	0.413055783	0.037600986	0.038222968	0.037937716	0.037937716	0.522618327	0.492307506	0.512923343	0.512923343	FALSE		0	0	0	5_C2	13	22	3.574485141	10.46503475	2.517698311	3.679593996	6.15983786	3.45934227
668	121	309	46.75	0.949464058	0.889944667	0.927100639	1.046633916	0.624231369	0.579139054	0.605566161	0.704672451	0.756362589	0.70895343	0.737073439	0.838846799	0.998777634	0.936166276	0.975430995	0.975430995	0.061617584	0.051790499	0.057205275	0.057205275	1.269662798	1.190080376	1.23710397	1.23710397	FALSE		0	0	0	5_C2	13	23	6.131726614	17.00547075	4.504961443	6.36350465	6.603857149	6.801131341
669	568	330	45.75	0.478466918	0.442024284	0.464978337	0.539963982	0.303015116	0.287832691	0.297014326	0.328427114	0.354642213	0.336967678	0.347755397	0.384956171	0.506524925	0.466815825	0.491869041	0.491869041	0.037505664	0.036203517	0.036876695	0.036876695	0.592093658	0.563805312	0.581002324	0.581002324	FALSE		0	0	0	5_C2	13	24	3.917999705	11.06681899	2.707926841	4.049874741	6.158075549	3.770129528
670	745	321	46.75	0.407984511	0.379585139	0.397335667	0.455541976	0.224306729	0.210479792	0.219091316	0.24817954	0.214761589	0.200146108	0.209507011	0.239327344	0.442510288	0.41166723	0.430917833	0.430917833	0.057440051	0.055001754	0.05634166	0.05634166	0.34710249	0.323542056	0.338674501	0.338674501	FALSE		0	0	0	5_C2	13	25	3.586726354	9.61165695	2.082192287	3.749000463	6.526622859	2.674199048
671	215	354	47.75	0.976852929	0.892556128	0.945032318	1.110448809	0.439250891	0.410647015	0.42895761	0.483524051	0.496761662	0.462708376	0.484505719	0.550991616	1.061630134	0.968951339	1.026573056	1.026573056	0.051569145	0.050432569	0.051237693	0.051237693	0.799666202	0.74652761	0.780684898	0.780684898	FALSE		0	0	0	5_C2	13	26	6.260456657	13.5855484	3.343676438	6.658916785	6.418081438	4.698673525
672	391	341	45.75	0.612203499	0.569105104	0.596284256	0.684059065	0.403113034	0.386205407	0.397208787	0.430517541	0.47648494	0.458465483	0.470102672	0.506603124	0.645356185	0.598046002	0.627848142	0.627848142	0.047960116	0.045509395	0.04720998	0.04720998	0.798485172	0.770220597	0.788537592	0.788537592	FALSE		0	0	0	5_C2	13	27	4.546573093	12.91743106	3.252971627	4.702393557	6.351357639	4.693390368
673	307	396	45.5	0.631058392	0.584807047	0.613325921	0.710583139	0.466685879	0.443442055	0.458093496	0.504635851	0.539649866	0.51401601	0.52976263	0.582623866	0.65936668	0.609357022	0.640200479	0.640200479	0.067656744	0.064204276	0.066692575	0.066692575	0.910370713	0.868703814	0.894288993	0.894288993	FALSE		0	0	0	5_C2	13	28	4.635192705	14.09276695	3.535530255	4.768244086	6.715509251	5.193893205
674	660	375	46	0.321940383	0.294090779	0.310878967	0.369052824	0.278052849	0.26297538	0.272939746	0.302399845	0.325345424	0.304674945	0.318116047	0.35807008	0.330329425	0.300850091	0.31850209	0.31850209	0.040494776	0.040890686	0.040861349	0.040861349	0.554514454	0.520000327	0.542571321	0.542571321	FALSE		0	0	0	5_C2	13	30	3.182311581	10.60531615	2.57687214	3.221740797	6.21333831	3.602024714
675	131	409	47.25	0.774595817	0.718438526	0.753971437	0.86806704	0.610642688	0.571265359	0.595267407	0.676156835	0.741200177	0.696900056	0.723024841	0.813483613	0.799810644	0.740683906	0.77832621	0.77832621	0.06732252	0.0609256	0.065354105	0.065354105	1.259305519	1.184994435	1.22858337	1.22858337	FALSE		0	0	0	5_C2	13	31	5.309830903	16.75424299	4.437134713	5.428342747	6.70933012	6.754799639
676	749	418	44	0.253873635	0.231501806	0.245618733	0.291214542	0.325937729	0.306197512	0.319115963	0.358253245	0.371918411	0.351534636	0.364688345	0.405300954	0.246534862	0.223310973	0.237930329	0.237930329	0.060244666	0.055501334	0.058758694	0.058758694	0.644950247	0.610421648	0.632734017	0.632734017	FALSE		0	0	0	5_C2	13	33	2.862392031	11.49061266	2.78520927	2.82789917	6.578474623	4.006575386
677	224	454	47.25	0.564853059	0.517160149	0.546564468	0.643015836	0.513068266	0.479299392	0.500051991	0.568096206	0.620928661	0.580423381	0.603686395	0.685997897	0.573511491	0.523645363	0.554596377	0.554596377	0.062233569	0.058432002	0.061870209	0.061870209	1.063104926	0.994805557	1.033836269	1.033836269	FALSE		0	0	0	5_C2	13	34	4.324021967	14.95028534	3.8991185	4.364717339	6.615245491	5.877126327
678	398	438	45.75	0.487418624	0.453846701	0.475198813	0.542979602	0.416666671	0.396477825	0.409321449	0.450252462	0.492782394	0.47171022	0.485202642	0.528047926	0.500094432	0.464092753	0.486979296	0.486979296	0.056861448	0.052713164	0.055293484	0.055293484	0.839911809	0.805228829	0.827450125	0.827450125	FALSE		0	0	0	5_C2	13	35	3.960073489	13.16801095	3.325875793	4.019650874	6.515925626	4.878706085
679	56	473	49	0.756825459	0.705863994	0.738435828	0.841011975	0.685481662	0.636849523	0.666021639	0.766344285	0.828765448	0.77381622	0.8062983	0.925845232	0.768812874	0.716940637	0.750413748	0.750413748	0.08359448	0.074909194	0.080341707	0.080341707	1.418665216	1.324679906	1.380000312	1.380000312	FALSE		0	0	0	5_C2	13	36	5.226308698	18.13786725	4.828844548	5.282650573	7.01016639	7.467670849
680	492	477	45.75	0.454959881	0.423011195	0.443109096	0.50795736	0.356112362	0.337795762	0.349884803	0.384100171	0.419387533	0.397535496	0.411862253	0.453258169	0.47170008	0.437656697	0.459002107	0.459002107	0.047832007	0.046002222	0.047325723	0.047325723	0.710927688	0.674683533	0.698528322	0.698528322	FALSE		0	0	0	5_C2	13	37	3.807514614	12.04848182	2.997555117	3.886194986	6.348989168	4.30171537
681	669	473	46	0.382525391	0.354273563	0.371812611	0.429519502	0.248435992	0.2364971	0.244417091	0.266894782	0.27581091	0.261694919	0.270827666	0.298317458	0.405890944	0.375156891	0.39419225	0.39419225	0.041409419	0.040512285	0.041326518	0.041326518	0.45947193	0.436796405	0.4515386	0.4515386	FALSE		0	0	0	5_C2	13	38	3.467066307	10.05775918	2.355287075	3.576886408	6.230248244	3.17686653
682	152	519	46.75	0.576669036	0.529865658	0.557811653	0.656839875	0.677005657	0.634131154	0.660030649	0.751348815	0.833738746	0.785191959	0.815091829	0.915081483	0.561337809	0.513465847	0.541939461	0.541939461	0.081006373	0.073515831	0.077667682	0.077667682	1.445069257	1.362207093	1.413326989	1.413326989	FALSE		0	0	0	5_C2	13	39	4.379558075	17.98116272	4.851091834	4.307499992	6.962317433	7.585785284
683	316	497	47	0.561248877	0.524606494	0.548705466	0.622192254	0.468277401	0.441972897	0.458929014	0.509095416	0.547815056	0.518373695	0.538532289	0.592695033	0.578216789	0.539701657	0.564936062	0.564936062	0.06729242	0.062871394	0.064894752	0.064894752	0.931832125	0.882380035	0.916335955	0.916335955	FALSE		0	0	0	5_C2	13	40	4.307082005	14.12219104	3.572055979	4.386832642	6.708773625	5.289897549
684	408	534	46.5	0.423949513	0.393409686	0.412864859	0.47388123	0.431417594	0.411629878	0.423722815	0.464577489	0.514668039	0.491001922	0.505353216	0.553434413	0.424565567	0.39235941	0.412963807	0.412963807	0.060010433	0.057869331	0.059213119	0.059213119	0.885459146	0.845812745	0.869763963	0.869763963	FALSE		0	0	0	5_C2	13	42	3.661763232	13.44072627	3.423777873	3.664658734	6.574144114	5.082455126
685	585	523	45.5	0.331907477	0.307137684	0.32292572	0.371506173	0.344723923	0.329251554	0.338557008	0.371902111	0.415005376	0.39673049	0.407856537	0.445587815	0.330929173	0.304696608	0.321480168	0.321480168	0.045749324	0.043964658	0.044900412	0.044900412	0.714958279	0.684458463	0.702958684	0.702958684	FALSE		0	0	0	5_C2	13	43	3.229157774	11.83793216	2.977952212	3.224559662	6.310484486	4.319745601
686	243	567	46.25	0.492251217	0.455086255	0.478257138	0.552862892	0.570849073	0.542535007	0.559524232	0.616916392	0.701790351	0.667228504	0.687834689	0.757594318	0.480361649	0.441865826	0.465980365	0.465980365	0.068821141	0.065895656	0.06769582	0.06769582	1.215707851	1.157088284	1.191939875	1.191939875	FALSE		0	0	0	5_C2	13	44	3.98278709	16.01853793	4.26084089	3.926905101	6.737036645	6.559772149
687	501	570	44.5	0.429854488	0.401182652	0.419038146	0.478243295	0.373598248	0.353940565	0.366934206	0.403217412	0.437804172	0.415684812	0.429799751	0.471814625	0.440643861	0.410395618	0.429191695	0.429191695	0.054099174	0.050941351	0.053428671	0.053428671	0.746513874	0.709471059	0.733151736	0.733151736	FALSE		0	0	0	5_C2	13	45	3.689517117	12.37176119	3.079939136	3.740228094	6.464856651	4.460904724
688	672	573	45.5	0.274068793	0.251397254	0.265586846	0.310808451	0.298386115	0.284276202	0.293188783	0.321457498	0.357253027	0.338955082	0.35087378	0.386308773	0.271498903	0.24767855	0.262530737	0.262530737	0.041616185	0.041101717	0.041188384	0.041188384	0.616592847	0.585848271	0.605930289	0.605930289	FALSE		0	0	0	5_C2	13	46	2.957311004	10.98123794	2.719605918	2.9452323	6.234070937	3.879722899
689	79	585	47.5	0.751198489	0.698054854	0.73103269	0.841543317	0.695787752	0.65006846	0.67737471	0.770356258	0.825049039	0.777736164	0.806775518	0.899451492	0.762800972	0.707499243	0.741855004	0.741855004	0.096714455	0.08586706	0.091751388	0.091751388	1.412519852	1.332493176	1.381576526	1.381576526	FALSE		0	0	0	5_C2	13	47	5.199861453	18.32840643	4.812219762	5.254394121	7.252728724	7.440180505
690	334	601	45.75	0.459021144	0.426806239	0.446790628	0.513585695	0.491006447	0.464491994	0.482130423	0.530684256	0.585709183	0.554953592	0.575843594	0.632945111	0.456245006	0.422972917	0.443394076	0.443394076	0.069538851	0.06557288	0.067993351	0.067993351	1.009952918	0.957706028	0.993377217	0.993377217	FALSE		0	0	0	5_C2	13	48	3.8266029	14.54240603	3.741569559	3.813554812	6.750305674	5.639358954
692	170	634	46	0.529960886	0.48875187	0.514449065	0.599018116	0.648538304	0.610999875	0.634285232	0.709662746	0.796691395	0.754727261	0.779989292	0.867098785	0.512184202	0.46993999	0.496392311	0.496392311	0.080106789	0.07319314	0.077996891	0.077996891	1.382899595	1.311345877	1.354334387	1.354334387	FALSE		0	0	0	5_C2	13	50	4.160025767	17.4548578	4.685366181	4.076473827	6.945685897	7.307678819
693	430	632	46.25	0.484411581	0.452464834	0.472421693	0.538113861	0.386672304	0.364432415	0.378269093	0.422361985	0.448349176	0.42420738	0.438503452	0.490600199	0.502016183	0.468252001	0.489439165	0.489439165	0.057204176	0.053006382	0.056105618	0.056105618	0.760212701	0.719846246	0.743649455	0.743649455	FALSE		0	0	0	5_C2	13	51	3.945940129	12.61347456	3.127110594	4.028683269	6.522261996	4.522184328
694	263	671	46.75	0.510292642	0.473686926	0.495802266	0.572275276	0.532832408	0.505004793	0.5212526	0.579730287	0.642646169	0.610059613	0.630289661	0.697111932	0.50823281	0.470140233	0.493088191	0.493088191	0.070051777	0.06624221	0.067610747	0.067610747	1.107486633	1.052368889	1.086645589	1.086645589	FALSE		0	0	0	5_C2	13	52	4.067583335	15.31568515	3.996268445	4.057901946	6.759788657	6.075661096
695	641	670	45	0.276826933	0.254564079	0.268128229	0.314006571	0.304930492	0.291284521	0.299939145	0.32780671	0.366081794	0.348790975	0.359343596	0.393960916	0.273598126	0.250125242	0.264424478	0.264424478	0.042021528	0.041265865	0.042054687	0.042054687	0.632219564	0.603248468	0.620931805	0.620931805	FALSE		0	0	0	5_C2	13	54	2.970274498	11.1022305	2.759100056	2.955098831	6.241564932	3.949626627
696	361	698	44.5	0.40318349	0.372748442	0.391996216	0.454168977	0.496904288	0.467920294	0.486014117	0.543358049	0.597553003	0.565065481	0.584939276	0.651231904	0.390694016	0.359675233	0.379373461	0.379373461	0.070263413	0.064912814	0.068516852	0.068516852	1.036683352	0.98114617	1.015059296	1.015059296	FALSE		0	0	0	5_C2	13	56	3.564161142	14.65144542	3.794551072	3.505459545	6.763701385	5.758933458
697	736	702	45	0.269997519	0.249179398	0.262224924	0.304845084	0.281550115	0.267386912	0.275970208	0.306579969	0.326006882	0.310356777	0.319760057	0.35473269	0.270603461	0.248591099	0.262433827	0.262433827	0.046214352	0.043752651	0.04527754	0.04527754	0.560736703	0.534579338	0.550243824	0.550243824	FALSE		0	0	0	5_C2	13	57	2.938175666	10.66997368	2.579831074	2.941023649	6.31908193	3.629858989
698	190	744	45.75	0.581497985	0.535281983	0.563471799	0.660579214	0.570332056	0.532342345	0.555246515	0.635183979	0.707199985	0.666956354	0.691340767	0.77600852	0.582189284	0.533987439	0.563408194	0.563408194	0.060039181	0.051763083	0.056653587	0.056653587	1.216801561	1.14883016	1.189997301	1.189997301	FALSE		0	0	0	5_C2	13	59	4.402254546	16.00897929	4.285040059	4.405503712	6.574675605	6.56466469
699	566	744	44.25	0.295129038	0.270536806	0.285882014	0.335985741	0.371135714	0.350083626	0.363707588	0.403630504	0.448292213	0.425825593	0.440254401	0.484586164	0.284670073	0.259148442	0.275023993	0.275023993	0.051441813	0.046915641	0.049949193	0.049949193	0.778445078	0.740381942	0.764870817	0.764870817	FALSE		0	0	0	5_C2	13	61	3.056295962	12.3262338	3.126855778	3.00713793	6.415727324	4.603744076
700	91	77	47.5	0.532795327	0.480543991	0.513061247	0.619639627	0.630125813	0.581601196	0.610412905	0.718343295	0.792130921	0.741270597	0.770955034	0.880455923	0.515990633	0.462142636	0.495891483	0.495891483	0.064646333	0.053357416	0.060332703	0.060332703	1.374415096	1.287915731	1.338204999	1.338204999	FALSE		0	0	0	5_C2	14	3	4.173347883	17.11444734	4.664965599	4.094364379	6.659852717	7.269724709
701	533	79	46	0.447877657	0.406641412	0.433074191	0.516539023	0.355030114	0.32992869	0.343097883	0.403966885	0.426862395	0.398852591	0.415581525	0.476570961	0.462663393	0.41869997	0.447029142	0.447029142	0.042036528	0.03808244	0.038528525	0.038528525	0.725070245	0.678640284	0.706195932	0.706195932	FALSE		0	0	0	5_C2	14	4	3.774227556	12.02847319	3.030992771	3.843721781	6.241842243	4.364979934
702	187	116	46	0.608880159	0.553510593	0.588359058	0.700400111	0.577530266	0.542138292	0.564130536	0.636472809	0.771506199	0.73250535	0.756878888	0.83639522	0.605853598	0.546990393	0.584058583	0.584058583	0.022147334	0.016095583	0.019739069	0.019739069	1.329915693	1.26506826	1.305570831	1.305570831	FALSE		0	0	0	5_C2	14	6	4.530953111	16.14205994	4.572704063	4.516728014	5.874130467	7.070663444
703	361	97	46	0.52404497	0.477618711	0.506713035	0.601816491	0.451870545	0.428448213	0.443019918	0.491810395	0.583311642	0.556651319	0.574101397	0.627980058	0.531201827	0.481115479	0.512413671	0.512413671	0.028687115	0.025762391	0.026984237	0.026984237	0.999338214	0.955840373	0.984436442	0.984436442	FALSE		0	0	0	5_C2	14	7	4.132220451	13.8188608	3.730844525	4.165858295	5.995038066	5.591875703
704	624	120	45.75	0.300141866	0.267801591	0.287740462	0.354167012	0.319580169	0.300544495	0.313021345	0.349496981	0.394160607	0.368813145	0.386283097	0.432801033	0.296974173	0.262903943	0.283686531	0.283686531	0.036398755	0.036244397	0.03582879	0.03582879	0.680509713	0.63801089	0.667529583	0.667529583	FALSE		0	0	0	5_C2	14	8	3.07985668	11.37307398	2.884706329	3.064968253	6.137611005	4.165645215
705	452	137	45.25	0.612234826	0.563336953	0.593875239	0.694193224	0.395615654	0.371898822	0.38719454	0.433129575	0.488714347	0.461561675	0.478643632	0.532746376	0.643912863	0.591047917	0.624048738	0.624048738	0.032153979	0.029396319	0.031517967	0.031517967	0.820497986	0.776353214	0.804146706	0.804146706	FALSE		0	0	0	5_C2	14	10	4.546720334	12.77881938	3.307678006	4.69560982	6.059133506	4.79186132
706	102	180	47.25	0.611898985	0.561308031	0.593515137	0.694286156	0.576909133	0.53828485	0.559998313	0.647580655	0.694396151	0.656263399	0.678753648	0.759552188	0.618647509	0.565166573	0.5994295	0.5994295	0.073749958	0.063630438	0.068410271	0.068410271	1.190806802	1.127059269	1.164427326	1.164427326	FALSE		0	0	0	5_C2	14	11	4.545141851	16.13057642	4.227764068	4.57686049	6.828160699	6.448381119
707	280	156	46.5	0.657420375	0.603813345	0.637864139	0.746556497	0.492683097	0.46546494	0.482234757	0.538242916	0.639597913	0.606855087	0.627044259	0.696181224	0.677548198	0.619951927	0.656610303	0.656610303	0.024405725	0.022186209	0.023490637	0.023490637	1.087747463	1.033995235	1.067042214	1.067042214	FALSE		0	0	0	5_C2	14	12	4.759096285	14.57340398	3.98263254	4.853698775	5.915883647	5.987360941
708	542	178	45.75	0.317192948	0.284435753	0.30539869	0.371084688	0.331316062	0.311865846	0.324800929	0.362292264	0.408707766	0.386651147	0.400120545	0.445978909	0.314794263	0.279847217	0.302289654	0.302289654	0.037376106	0.034593257	0.037300692	0.037300692	0.705046407	0.668512273	0.690729818	0.690729818	FALSE		0	0	0	5_C2	14	13	3.159998226	11.59004739	2.949780815	3.148724201	6.155680282	4.275406359
709	716	164	47.25	0.21569484	0.190223512	0.205737391	0.259407845	0.26984152	0.253495099	0.264014257	0.296806691	0.313797664	0.292881765	0.305922826	0.349553785	0.20972459	0.183005915	0.199243016	0.199243016	0.045592186	0.044763528	0.045626263	0.045626263	0.544017248	0.508830933	0.530805195	0.530805195	FALSE		0	0	0	5_C2	14	14	2.682948424	10.45350495	2.525215006	2.654887736	6.307579303	3.555067071
710	198	212	46.25	0.778204482	0.722957908	0.758395111	0.871023651	0.56602934	0.537975775	0.555798662	0.611075333	0.735485975	0.70500903	0.724397586	0.786157047	0.804645673	0.74489263	0.783239862	0.783239862	0.026405087	0.021895333	0.024725361	0.024725361	1.248669038	1.19915475	1.230626135	1.230626135	FALSE		0	0	0	5_C2	14	15	5.326791937	15.92943061	4.411573105	5.451067798	5.952847878	6.70721897
711	369	197	46.25	0.481558773	0.441491049	0.467046648	0.547659311	0.455168445	0.432425736	0.446961094	0.492532254	0.585031378	0.558716143	0.575604542	0.627761719	0.482206937	0.439380347	0.466682965	0.466682965	0.033002069	0.030195513	0.03194456	0.03194456	1.00654959	0.963057069	0.99098476	0.99098476	FALSE		0	0	0	5_C2	14	16	3.932531686	13.87983243	3.738537498	3.935578112	6.074813013	5.624134687
712	458	236	45.25	0.409213625	0.373366612	0.395510665	0.47106235	0.391896859	0.366420025	0.382706817	0.432830197	0.474279288	0.444572491	0.463168685	0.522902776	0.412529866	0.374960166	0.398138729	0.398138729	0.048682743	0.045228782	0.047744666	0.047744666	0.814177163	0.764170181	0.795502772	0.795502772	FALSE		0	0	0	5_C2	14	17	3.592503295	12.71006623	3.243104981	3.608089913	6.364717588	4.763586088
713	631	221	47	0.277808504	0.248381986	0.266957522	0.328246588	0.311459742	0.293674678	0.305053631	0.34020402	0.38682823	0.363738235	0.378790333	0.423768846	0.272215731	0.241218297	0.260727837	0.260727837	0.034407731	0.033820672	0.03401968	0.03401968	0.669473014	0.63075593	0.656053968	0.656053968	FALSE		0	0	0	5_C2	14	18	2.974887965	11.22294339	2.851906059	2.948601452	6.100800901	4.116274233
714	288	257	47.25	0.550679906	0.502715432	0.532053027	0.631551798	0.470659152	0.439524568	0.458630478	0.522344363	0.601196658	0.563113974	0.586224246	0.666006604	0.559623295	0.509152288	0.540045158	0.540045158	0.033956917	0.031157996	0.0330567	0.0330567	1.028955503	0.965043689	1.003805893	1.003805893	FALSE		0	0	0	5_C2	14	19	4.257406936	14.16622489	3.810850404	4.299441631	6.092466255	5.724364112
715	721	264	46.5	0.282435141	0.253096649	0.270977359	0.331412328	0.272532307	0.260140927	0.268265151	0.291944337	0.311708723	0.295077154	0.305451322	0.339923171	0.286615109	0.254937531	0.274215056	0.274215056	0.046269229	0.046684273	0.046841896	0.046841896	0.533791832	0.506692926	0.523636881	0.523636881	FALSE		0	0	0	5_C2	14	20	2.996633556	10.50325228	2.515870446	3.016279767	6.320096502	3.509325233
716	103	285	46.75	0.691482311	0.640790504	0.672980181	0.775555892	0.680306231	0.630513173	0.660084676	0.765006337	0.854546788	0.803570699	0.834093333	0.940984563	0.69066082	0.638617633	0.671888932	0.671888932	0.064267247	0.051708313	0.058890875	0.058890875	1.471407263	1.384548431	1.436378383	1.436378383	FALSE		0	0	0	5_C2	14	21	4.919190301	18.04218379	4.944173424	4.915329225	6.652844164	7.703604319
717	374	299	46.75	0.423493308	0.385842859	0.409238679	0.48646368	0.412398352	0.393373973	0.404952113	0.446040097	0.493261663	0.47245993	0.485149091	0.530155399	0.426631067	0.385913307	0.411243801	0.411243801	0.055555499	0.052597752	0.054353108	0.054353108	0.846966757	0.813165704	0.833742974	0.833742974	FALSE		0	0	0	5_C2	14	22	3.659619028	13.08909818	3.328019729	3.674366764	6.491781213	4.910265316
718	549	278	45.5	0.394835336	0.360601326	0.382637695	0.451142169	0.371797964	0.352838232	0.365049118	0.401006796	0.462981768	0.440977006	0.454462026	0.499235523	0.39738586	0.360736715	0.384409884	0.384409884	0.036997517	0.034745884	0.036663301	0.036663301	0.795231692	0.758933965	0.781075653	0.781075653	FALSE		0	0	0	5_C2	14	23	3.524924106	12.33847751	3.192567255	3.536911786	6.148680912	4.678836424
719	206	309	45.5	0.601799621	0.550307104	0.581347693	0.689638807	0.569951553	0.537114979	0.557034587	0.625078271	0.692063882	0.651640212	0.677491649	0.756353073	0.607332533	0.553093447	0.585610288	0.585610288	0.068896083	0.066166808	0.06692961	0.06692961	1.187586441	1.11980204	1.163334031	1.163334031	FALSE		0	0	0	5_C2	14	24	4.497673976	16.00194456	4.217331019	4.523679135	6.738422165	6.433975323
720	465	330	44.75	0.380350634	0.346962741	0.367117598	0.438029643	0.39459654	0.374513873	0.387498708	0.425124965	0.475057835	0.452338298	0.467002334	0.511328025	0.37929234	0.343701252	0.365071266	0.365071266	0.05233811	0.049405554	0.051392815	0.051392815	0.818374558	0.780708105	0.805154559	0.805154559	FALSE		0	0	0	5_C2	14	25	3.456844762	12.75997797	3.246587692	3.451870692	6.432298079	4.78236249
721	637	322	45.25	0.2783349	0.249984622	0.26727657	0.327799749	0.337429342	0.321954631	0.331870893	0.361902355	0.419038525	0.397902189	0.411947587	0.451356653	0.268923965	0.238926058	0.257083428	0.257083428	0.038470565	0.038811431	0.038297595	0.038297595	0.727408236	0.692103953	0.715714027	0.715714027	FALSE		0	0	0	5_C2	14	26	2.977362072	11.7030698	2.995993885	2.933129872	6.175914661	4.375438578
722	728	364	46.25	0.252117551	0.22964602	0.243377458	0.29096689	0.240418709	0.225671691	0.235027806	0.264947748	0.253281767	0.235294375	0.246697284	0.283107195	0.258868893	0.235240643	0.249629124	0.249629124	0.055403028	0.054030216	0.054934345	0.054934345	0.431546105	0.401341226	0.42053908	0.42053908	FALSE		0	0	0	5_C2	14	27	2.854138288	9.90953551	2.254506403	2.885870173	6.488962342	3.05194463
723	47	369	46	0.712758748	0.662787937	0.694803349	0.794569151	0.734096371	0.680278566	0.713200586	0.821781697	0.884712602	0.823351123	0.857041727	0.994535633	0.711443616	0.661484586	0.694172573	0.694172573	0.096472135	0.08690592	0.095296035	0.095296035	1.52365197	1.418027119	1.475577055	1.475577055	FALSE		0	0	0	5_C2	14	28	5.019191379	19.03665685	5.079115575	5.013010146	7.248248702	7.937313019
724	270	384	45.5	0.449431991	0.407302844	0.43365855	0.519246454	0.491049132	0.464180699	0.481565861	0.532184001	0.575925764	0.540405528	0.563578401	0.629028358	0.446417212	0.402336948	0.429798145	0.429798145	0.076720388	0.076146875	0.076435677	0.076435677	0.993269287	0.933405249	0.972568991	0.972568991	FALSE		0	0	0	5_C2	14	30	3.78153306	14.54319521	3.69780493	3.767363339	6.883078069	5.564727287
725	554	380	46.25	0.296503115	0.26987891	0.286483238	0.340653377	0.333048704	0.314112539	0.325959479	0.364422118	0.404293663	0.383130747	0.39650935	0.440049978	0.291570082	0.263557439	0.281005872	0.281005872	0.043171301	0.039979989	0.041885137	0.041885137	0.699104099	0.663584768	0.686061058	0.686061058	FALSE		0	0	0	5_C2	14	31	3.062754238	11.62208049	2.930035003	3.039568562	6.262821947	4.248824351
726	367	400	45.75	0.510810189	0.475890537	0.497928406	0.56871254	0.371967788	0.353961424	0.365250276	0.402127624	0.405445293	0.386769004	0.398678528	0.437314466	0.53751943	0.499680344	0.523545811	0.523545811	0.070285469	0.066761517	0.068827019	0.068827019	0.680418371	0.650179105	0.66948438	0.66948438	FALSE		0	0	0	5_C2	14	32	4.070015851	12.34161721	2.935186642	4.195551572	6.764109156	4.165236611
727	644	422	45.25	0.264586081	0.240360196	0.255675403	0.30242859	0.283624307	0.270019594	0.278937724	0.306144578	0.324773161	0.306545513	0.318249551	0.353166877	0.264538745	0.238925035	0.255095731	0.255095731	0.049404912	0.049427839	0.049607974	0.049607974	0.559039892	0.528572428	0.548158974	0.548158974	FALSE		0	0	0	5_C2	14	34	2.912741445	10.70832136	2.574312212	2.912518963	6.378069053	3.622268566
728	200	469	46.5	0.486249182	0.445314829	0.469782856	0.556333439	0.551213907	0.516086794	0.537244462	0.612427662	0.65554729	0.613785407	0.638107274	0.728284551	0.479063176	0.437109895	0.462264488	0.462264488	0.080906498	0.076252654	0.079630569	0.079630569	1.133040705	1.061824481	1.103239537	1.103239537	FALSE		0	0	0	5_C2	14	36	3.954577014	15.65552263	4.053979635	3.920802168	6.960470936	6.189973328
729	301	478	45	0.426804419	0.394730362	0.414796032	0.479855697	0.540702654	0.510739752	0.530946431	0.587370586	0.659375107	0.621577919	0.646141051	0.718820382	0.410339778	0.378081191	0.398151376	0.398151376	0.070852574	0.068214098	0.070703569	0.070703569	1.145689827	1.080752743	1.123028569	1.123028569	FALSE		0	0	0	5_C2	14	37	3.675181533	15.4611904	4.071102788	3.59779631	6.774593812	6.246557239
730	739	462	46.25	0.217227248	0.198389415	0.210113293	0.24836589	0.244090823	0.231303471	0.239113862	0.265955155	0.261204904	0.246879111	0.25601572	0.284803082	0.217845985	0.197947394	0.210304731	0.210304731	0.055487686	0.053400409	0.054401513	0.054401513	0.449189305	0.425224195	0.440536631	0.440536631	FALSE		0	0	0	5_C2	14	38	2.690150874	9.977425613	2.289949347	2.693058989	6.490527487	3.130868781
731	400	495	46.5	0.412499658	0.382522556	0.401557966	0.462064438	0.38272692	0.364913997	0.375960273	0.413305908	0.433664847	0.413622814	0.426239263	0.467543264	0.421216025	0.389217667	0.409549902	0.409549902	0.066932217	0.06427521	0.065772367	0.065772367	0.740743184	0.707566488	0.728435233	0.728435233	FALSE		0	0	0	5_C2	14	39	3.607947931	12.54053223	3.061422499	3.6489156	6.702114178	4.435090426
732	605	511	44.25	0.302584489	0.278567891	0.293902668	0.342126027	0.306347489	0.291599078	0.30071856	0.330144186	0.344873062	0.328831702	0.338551059	0.372031429	0.305740962	0.280103117	0.296536356	0.296536356	0.056520303	0.053903674	0.0556323	0.0556323	0.591543775	0.56499188	0.581003631	0.581003631	FALSE		0	0	0	5_C2	14	41	3.09133722	11.12842796	2.664226042	3.106172913	6.509618532	3.767669713
733	244	562	46	0.513976982	0.476189785	0.499706017	0.577112419	0.503938715	0.477923486	0.492856033	0.546973393	0.587681873	0.556479266	0.575075215	0.639142639	0.519112133	0.479495456	0.504249722	0.504249722	0.078304527	0.07542803	0.076519259	0.076519259	1.008180911	0.955669051	0.986868284	0.986868284	FALSE		0	0	0	5_C2	14	44	4.084900049	14.78149804	3.750394083	4.109035696	6.912365647	5.631432153
734	343	576	46	0.472173208	0.43894079	0.460189734	0.526854249	0.410414768	0.388736661	0.402560473	0.44519821	0.453884206	0.428770624	0.444867764	0.493814245	0.48729334	0.452170372	0.474623374	0.474623374	0.077816292	0.074906518	0.076703009	0.076703009	0.771362549	0.729371185	0.756291588	0.756291588	FALSE		0	0	0	5_C2	14	45	3.888418726	13.05242565	3.151870703	3.959484643	6.903339161	4.572061467
735	728	560	45.75	0.264081637	0.243611783	0.256588869	0.297349889	0.218637584	0.20534162	0.214069217	0.240998447	0.225963106	0.209929875	0.220145097	0.252240414	0.275911766	0.254345663	0.268011585	0.268011585	0.051563463	0.050211337	0.051332514	0.051332514	0.381207098	0.354326279	0.371459084	0.371459084	FALSE		0	0	0	5_C2	14	46	2.910370513	9.506845692	2.132300559	2.965973137	6.417976383	2.826760788
736	444	586	45.5	0.394991036	0.366249277	0.384641673	0.441722297	0.37990305	0.359414233	0.372174967	0.413110666	0.427261464	0.406076173	0.419265085	0.462376038	0.401885454	0.371443931	0.390968547	0.390968547	0.06935855	0.064738699	0.067594525	0.067594525	0.730911547	0.695557053	0.717518653	0.717518653	FALSE		0	0	0	5_C2	14	47	3.525655906	12.48832447	3.032777944	3.55806026	6.746972263	4.391110101
737	545	594	45	0.350278488	0.325353447	0.341165099	0.390417303	0.314371399	0.294699531	0.307557611	0.344996096	0.349905712	0.328768718	0.342720513	0.383417549	0.359899185	0.333834555	0.350303424	0.350303424	0.058672567	0.054640549	0.057208251	0.057208251	0.595983847	0.560346592	0.583931549	0.583931549	FALSE		0	0	0	5_C2	14	48	3.315503099	11.27677415	2.686738828	3.360721198	6.549409621	3.787531694
738	642	603	44.25	0.274453127	0.251479616	0.265662943	0.312338886	0.334165281	0.317585597	0.327851338	0.361677899	0.40184357	0.381867375	0.394117531	0.435387688	0.266546467	0.242582364	0.257387263	0.257387263	0.047086285	0.045257572	0.04647257	0.04647257	0.696829227	0.663092652	0.683771979	0.683771979	FALSE		0	0	0	5_C2	14	49	2.959117409	11.6427238	2.919074886	2.921955428	6.33520224	4.238648061
739	81	629	45.5	0.724095018	0.671609609	0.702531072	0.817284182	0.720288721	0.672612141	0.701636519	0.80089666	0.813727457	0.767269188	0.794707658	0.89274793	0.73304756	0.678398295	0.710586373	0.710586373	0.130299942	0.11688089	0.125676557	0.125676557	1.394763694	1.316211752	1.362612319	1.362612319	FALSE		0	0	0	5_C2	14	50	5.072472819	18.78138077	4.761574398	5.114550534	7.873657807	7.360751047
740	186	644	45.5	0.582963559	0.537680591	0.565772262	0.657119807	0.57989009	0.543448456	0.565624785	0.641956527	0.668329401	0.630241211	0.65279853	0.735281367	0.58857407	0.541182901	0.570711964	0.570711964	0.095925701	0.08768555	0.093094363	0.093094363	1.146683279	1.082501807	1.12038925	1.12038925	FALSE		0	0	0	5_C2	14	51	4.409142868	16.1856884	4.111158454	4.435512751	7.238146222	6.251001293
741	287	654	46.5	0.502004894	0.466188492	0.488914626	0.561007407	0.444176022	0.4200421	0.435484622	0.483466067	0.498868266	0.470566337	0.488242138	0.543400878	0.516107675	0.47840319	0.502361489	0.502361489	0.079486582	0.076419666	0.078686542	0.078686542	0.849454926	0.801974074	0.831593355	0.831593355	FALSE		0	0	0	5_C2	14	52	4.028630206	13.67660431	3.353100012	4.094914486	6.934219496	4.921395758
742	489	675	44.5	0.390836312	0.364642501	0.381285511	0.435222051	0.323216081	0.30562088	0.316415388	0.352033155	0.356514655	0.336706362	0.349064729	0.387905836	0.405672271	0.377989992	0.395606253	0.395606253	0.060941904	0.058149256	0.059693004	0.059693004	0.603952872	0.570830495	0.59146637	0.59146637	FALSE		0	0	0	5_C2	14	56	3.506128346	11.44029478	2.716302923	3.575858628	6.591365175	3.823179905
743	691	689	45.5	0.27816057	0.255873523	0.270349568	0.314747497	0.23551288	0.224959208	0.231673944	0.252830845	0.255427389	0.242429974	0.250845456	0.276008881	0.288514533	0.264494529	0.280099405	0.280099405	0.047700236	0.047121709	0.047375448	0.047375448	0.432886071	0.411646468	0.425394115	0.425394115	FALSE		0	0	0	5_C2	14	58	2.976542708	9.818836465	2.264104517	3.02520722	6.34655298	3.05793876
744	126	732	46.25	0.88345683	0.819811812	0.861201876	0.986309119	0.485454436	0.447427684	0.47062517	0.551697703	0.501687046	0.467524865	0.487956931	0.561824635	0.953787679	0.884836483	0.929893157	0.929893157	0.099230716	0.087683033	0.09487265	0.09487265	0.817579916	0.762244844	0.795018171	0.795018171	FALSE		0	0	0	5_C2	14	59	5.821486989	14.43976036	3.36570939	6.152048007	7.299249407	4.778807782
745	232	735	47	0.585913742	0.54295002	0.56902151	0.658365681	0.434646051	0.407471726	0.423382514	0.483018966	0.488567057	0.460200999	0.476928606	0.538995686	0.613706198	0.567802208	0.595716673	0.595716673	0.072638221	0.066942078	0.070149241	0.070149241	0.82278243	0.77587846	0.803466716	0.803466716	FALSE		0	0	0	5_C2	14	60	4.423008983	13.50041404	3.307019128	4.553635908	6.807606887	4.802080434
746	332	745	44.75	0.642197767	0.598891546	0.625669436	0.715532749	0.379643011	0.360461033	0.372963663	0.409540972	0.394085639	0.370934021	0.385917474	0.430363739	0.689765774	0.642837742	0.671774343	0.671774343	0.078919264	0.077691038	0.078638472	0.078638472	0.647241379	0.609757819	0.634137757	0.634137757	FALSE		0	0	0	5_C2	14	61	4.687548721	12.48351687	2.884370969	4.911122431	6.923730915	4.016824416
747	133	114	46.25	0.679858057	0.621556039	0.658825737	0.775633531	0.555043758	0.513742492	0.538422148	0.626538413	0.664343329	0.624171492	0.648578437	0.736294818	0.700320113	0.638231221	0.678075671	0.678075671	0.068803354	0.057788563	0.063972235	0.063972235	1.130121678	1.06345024	1.103778417	1.103778417	FALSE		0	0	0	5_C2	15	5	4.864555311	15.72632899	4.093327373	4.960728726	6.736707805	6.176915505
748	742	120	47	0.363850549	0.330153405	0.351487999	0.418263925	0.229579987	0.21258253	0.222952768	0.260244458	0.198795707	0.184539812	0.193778151	0.222479115	0.393762559	0.356792578	0.380173587	0.380173587	0.075828535	0.070247943	0.073245476	0.073245476	0.322635149	0.300235226	0.314799855	0.314799855	FALSE		0	0	0	5_C2	15	6	3.379292948	9.709149024	2.010771356	3.519881959	6.866589461	2.564748139
749	237	128	45.5	0.673573652	0.617034144	0.652650183	0.768725507	0.495072079	0.462497271	0.483202519	0.548679567	0.610878623	0.573130106	0.597377844	0.672665246	0.69957094	0.639212806	0.677177619	0.677177619	0.045472214	0.041447124	0.043849588	0.043849588	1.0344812	0.972001591	1.012203339	1.012203339	FALSE		0	0	0	5_C2	15	7	4.83501807	14.61757152	3.854161193	4.957207549	6.305361271	5.74908247
750	438	128	44.5	0.484876772	0.441548586	0.468431678	0.558724571	0.379011228	0.356398679	0.371198352	0.414151598	0.447072928	0.421212284	0.438039727	0.487455655	0.502704739	0.456079174	0.484913526	0.484913526	0.050386099	0.047568608	0.049555096	0.049555096	0.757870089	0.715511765	0.743201135	0.743201135	FALSE		0	0	0	5_C2	15	9	3.948126565	12.47183645	3.121401493	4.031919541	6.396209258	4.511705011
751	539	126	46.5	0.38657864	0.348790947	0.372474912	0.448410517	0.30351006	0.287849946	0.298171959	0.329560501	0.349102402	0.32848147	0.341997353	0.382358064	0.401679792	0.360782565	0.386343934	0.386343934	0.04648984	0.046780603	0.046703439	0.046703439	0.59102147	0.557559196	0.57959685	0.57959685	FALSE		0	0	0	5_C2	15	10	3.486116926	11.07596952	2.683145345	3.557093635	6.32417515	3.765333259
752	642	123	45.75	0.261043643	0.230297042	0.249318895	0.3117996	0.311319952	0.291716725	0.304532736	0.342714107	0.380318144	0.353798391	0.372057088	0.419547768	0.253752128	0.221653715	0.241287883	0.241287883	0.039552369	0.039544798	0.038979741	0.038979741	0.659377242	0.614613645	0.645641095	0.645641095	FALSE		0	0	0	5_C2	15	11	2.896091684	11.22035895	2.822784187	2.861820936	6.195915077	4.071112341
753	78	198	47.75	0.96215363	0.900562666	0.940038701	1.063976654	0.53518987	0.494680121	0.519670486	0.602243557	0.591198958	0.552018919	0.575415294	0.655468554	1.033327605	0.967342047	1.009842273	1.009842273	0.08411515	0.073387335	0.080454691	0.080454691	0.971099704	0.906532324	0.944827516	0.944827516	FALSE		0	0	0	5_C2	15	12	6.191368694	15.35926994	3.766127225	6.525892472	7.019792545	5.46555505
754	182	208	45.5	1.138658193	1.069576839	1.113325361	1.250401753	0.466915731	0.440327681	0.456778033	0.511891371	0.504746514	0.477914574	0.494396293	0.548532666	1.246465131	1.170384713	1.218627445	1.218627445	0.065487793	0.060679166	0.063683721	0.063683721	0.798367513	0.756755214	0.782188521	0.782188521	FALSE		0	0	0	5_C2	15	13	7.020955258	14.09701645	3.379395454	7.527657108	6.67540965	4.692864038
755	491	212	44.5	0.491782462	0.45129165	0.47680479	0.560346094	0.334648699	0.31188181	0.325470174	0.373541628	0.380437471	0.353566027	0.370626797	0.424789674	0.518694905	0.475449763	0.502682775	0.502682775	0.050932269	0.048501114	0.049188263	0.049188263	0.637241458	0.59278861	0.621030723	0.621030723	FALSE		0	0	0	5_C2	15	14	3.980583904	11.65166122	2.823317981	4.107074691	6.406306857	3.972091301
756	591	211	45.25	0.44023657	0.401744058	0.425700869	0.504290959	0.273613301	0.255841255	0.267690004	0.301920877	0.293448659	0.27364195	0.285940861	0.326615107	0.470027147	0.428222086	0.454243972	0.454243972	0.051637514	0.049299514	0.051561713	0.051561713	0.485633868	0.453705662	0.473526049	0.473526049	FALSE		0	0	0	5_C2	15	15	3.738313792	10.52323772	2.434186845	3.878332059	6.419345445	3.293897957
757	694	210	45	0.304447008	0.270974213	0.291949055	0.359728911	0.25720685	0.241294623	0.251331504	0.284358652	0.270982146	0.24988326	0.262407499	0.307427039	0.316817693	0.280933074	0.303503511	0.303503511	0.057476215	0.057617596	0.058068242	0.058068242	0.458342095	0.423601425	0.444116305	0.444116305	FALSE		0	0	0	5_C2	15	16	3.100091217	10.21991496	2.333686339	3.158234497	6.527291454	3.17181239
758	126	292	47.25	1.06407622	1.002927999	1.042326392	1.165755296	0.468022186	0.431412691	0.452106994	0.534476805	0.493084622	0.457424937	0.478072716	0.557551165	1.162233356	1.096330372	1.139073917	1.139073917	0.078351935	0.069110309	0.073752653	0.073752653	0.784597737	0.726324947	0.759679532	0.759679532	FALSE		0	0	0	5_C2	15	19	6.670413599	14.11747262	3.327227765	7.131760548	6.913242137	4.631267055
759	539	297	44	0.408078036	0.37300992	0.394488757	0.468962121	0.345316137	0.328206492	0.338909225	0.374679569	0.395318152	0.375187093	0.387470778	0.429740087	0.420777177	0.382943581	0.406121853	0.406121853	0.055796856	0.054165451	0.055419429	0.055419429	0.672138292	0.639294472	0.659327478	0.659327478	FALSE		0	0	0	5_C2	15	23	3.587165929	11.84888101	2.889884428	3.646852979	6.496243429	4.128196944
760	746	295	46.5	0.284572647	0.259751724	0.275742408	0.325941726	0.23354652	0.219441013	0.228885445	0.258004979	0.229305565	0.215440196	0.224694003	0.25320222	0.299037267	0.272212605	0.289455335	0.289455335	0.063148014	0.059737559	0.062073637	0.062073637	0.385239451	0.36268277	0.377792884	0.377792884	FALSE		0	0	0	5_C2	15	25	3.006680018	9.782482361	2.147252535	3.074664972	6.632151767	2.844798901
761	67	371	47.75	1.099431179	1.03780786	1.077169565	1.201596523	0.537338409	0.497949269	0.521895	0.602466075	0.556402066	0.516699194	0.541000767	0.622697895	1.195172416	1.129212949	1.171472395	1.171472395	0.102839677	0.093589283	0.099003006	0.099003006	0.895159561	0.829654091	0.869589929	0.869589929	FALSE		0	0	0	5_C2	15	26	6.836584934	15.39899217	3.610468658	7.286576951	7.365971932	5.125848449
762	487	381	45	0.57334364	0.532683908	0.558089511	0.642435125	0.296878998	0.277685291	0.290237353	0.326427333	0.30452357	0.285167449	0.298164408	0.335433293	0.621534251	0.577186069	0.604787163	0.604787163	0.060534075	0.05657981	0.058996636	0.058996636	0.492677883	0.46177077	0.482707472	0.482707472	FALSE		0	0	0	5_C2	15	30	4.363928427	10.95337434	2.483728766	4.590428426	6.583825216	3.325408279
763	589	380	45	0.37878433	0.349803075	0.367935298	0.428007396	0.286781822	0.271813976	0.281294222	0.311869584	0.317058967	0.299129461	0.310415161	0.346311059	0.396605634	0.365495272	0.384951347	0.384951347	0.051928838	0.050630699	0.051512226	0.051512226	0.534090646	0.504620542	0.523181108	0.523181108	FALSE		0	0	0	5_C2	15	31	3.449483	10.76669756	2.539803944	3.533244655	6.424731456	3.510661934
764	122	458	45.25	0.860955718	0.79973678	0.837826413	0.961335458	0.621022469	0.576361716	0.604320061	0.692095663	0.696096227	0.650587297	0.679442553	0.76830864	0.904433522	0.839640719	0.879888622	0.879888622	0.10389852	0.093299632	0.099698188	0.099698188	1.169742371	1.093745443	1.142002217	1.142002217	FALSE		0	0	0	5_C2	15	33	5.715729836	16.94614454	4.2353691	5.92007924	7.385547853	6.354152612
765	746	451	45.25	0.314618691	0.292337621	0.306519793	0.35180399	0.214251801	0.200261742	0.209165849	0.236882811	0.195007476	0.181821833	0.190340232	0.216743405	0.337687887	0.313697515	0.328952488	0.328952488	0.065605789	0.061718427	0.064106744	0.064106744	0.320584292	0.299005256	0.312966643	0.312966643	FALSE		0	0	0	5_C2	15	34	3.147899	9.425761254	1.993825284	3.256326196	6.677591166	2.555573945
766	434	465	44	0.553957738	0.519627979	0.541471512	0.611917246	0.384448842	0.365784361	0.377898506	0.41362617	0.418033143	0.399127012	0.410715596	0.44974778	0.585543075	0.548409164	0.572090297	0.572090297	0.071996648	0.067940367	0.071059164	0.071059164	0.6989	0.66818982	0.686936153	0.686936153	FALSE		0	0	0	5_C2	15	37	4.272813027	12.57236715	2.991496463	4.421266817	6.795745481	4.247911345
767	66	542	47.75	1.004011831	0.940795659	0.979909619	1.110782575	0.571397147	0.529701043	0.553917723	0.645023482	0.594517384	0.553567436	0.578427728	0.66318767	1.080991941	1.013354251	1.055261628	1.055261628	0.115915369	0.105287046	0.110604937	0.110604937	0.973019052	0.90542284	0.946388504	0.946388504	FALSE		0	0	0	5_C2	15	40	6.388105822	16.02867071	3.780971696	6.749918934	7.607715564	5.474140958
768	276	548	44	0.772861167	0.722252617	0.753622921	0.854994325	0.439364729	0.415439437	0.430655476	0.476695275	0.444380562	0.419944434	0.435345234	0.484717878	0.833722677	0.778564763	0.812724346	0.812724346	0.097756308	0.093032893	0.096174038	0.096174038	0.725127472	0.686038833	0.710725247	0.710725247	FALSE		0	0	0	5_C2	15	42	5.301677897	13.58765304	3.109357607	5.587732209	7.271990527	4.365235929
769	583	549	44.75	0.464793745	0.435683347	0.453958274	0.51307579	0.25622987	0.241646494	0.250408453	0.281819495	0.262424681	0.246903139	0.256541732	0.289289831	0.50197886	0.47042893	0.490248111	0.490248111	0.054064865	0.051522165	0.052796906	0.052796906	0.427404572	0.402281885	0.417863443	0.417863443	FALSE		0	0	0	5_C2	15	45	3.853734621	10.20185253	2.295405831	4.028507844	6.464222348	3.033418114
770	682	549	44.75	0.320942522	0.296509656	0.311761686	0.362302741	0.239368338	0.226972952	0.234824867	0.259421115	0.253787584	0.237850652	0.248245543	0.278839967	0.33783937	0.311710894	0.3279674	0.3279674	0.050469134	0.050156004	0.050162445	0.050162445	0.42578994	0.399466362	0.416702251	0.416702251	FALSE		0	0	0	5_C2	15	46	3.177621547	9.890116239	2.256769099	3.257038182	6.397744404	3.026195308
771	119	630	45.75	0.938424281	0.878943633	0.914227846	1.042061264	0.489883343	0.455296216	0.476489723	0.546647052	0.469384499	0.439650555	0.458239205	0.517285578	1.020814146	0.956109245	0.994377557	0.994377557	0.122774789	0.111444545	0.118196419	0.118196419	0.754103187	0.706336614	0.736382798	0.736382798	FALSE		0	0	0	5_C2	15	48	6.079838717	14.52164206	3.221208891	6.467078144	7.73453264	4.494854352
772	324	632	44.75	0.584344318	0.547881613	0.571123404	0.645661637	0.433469879	0.40770311	0.424838139	0.473715103	0.47192988	0.442867573	0.462387357	0.516761579	0.613916498	0.575561839	0.599889216	0.599889216	0.082844011	0.078693996	0.081374284	0.081374284	0.792983569	0.744196461	0.7770854	0.7770854	FALSE		0	0	0	5_C2	15	50	4.415632556	13.47866896	3.232595265	4.554624335	6.99629171	4.668779789
773	425	633	44	0.583349586	0.547195881	0.568853156	0.643212007	0.366525569	0.344147115	0.357931306	0.403866481	0.382961743	0.358812084	0.37315355	0.426008153	0.623536022	0.584941945	0.608076203	0.608076203	0.07638481	0.072270171	0.075198627	0.075198627	0.632916066	0.592942964	0.616663183	0.616663183	FALSE		0	0	0	5_C2	15	51	4.410957228	12.24100137	2.834609925	4.599836924	6.876873886	3.95274232
774	526	635	45.75	0.404077075	0.377338361	0.394643784	0.448331589	0.283193758	0.267353884	0.277636736	0.3096147	0.306240288	0.287160698	0.29950293	0.33728071	0.426957924	0.398561786	0.416940649	0.416940649	0.054388743	0.052884458	0.05389344	0.05389344	0.512164453	0.480406699	0.500949361	0.500949361	FALSE		0	0	0	5_C2	15	52	3.56836107	10.70036137	2.49140824	3.675903021	6.470210214	3.412578468
775	729	638	45	0.276872384	0.25596154	0.26917923	0.31171083	0.202100779	0.191410559	0.198106861	0.220096802	0.195364624	0.18323532	0.190812366	0.216077756	0.294300629	0.27175591	0.286017237	0.286017237	0.055153603	0.053778057	0.054647615	0.054647615	0.324883554	0.305073452	0.317433605	0.317433605	FALSE		0	0	0	5_C2	15	54	2.970488122	9.201112939	1.995422934	3.052402368	6.48435096	2.574806039
776	46	690	46.5	0.775172102	0.715408924	0.753789968	0.876085777	0.595822902	0.535905624	0.573582318	0.699004191	0.589918684	0.536915305	0.569140103	0.683340441	0.818771722	0.756557111	0.796732055	0.796732055	0.155235026	0.134395537	0.148208604	0.148208604	0.986906941	0.897277205	0.95157173	0.95157173	FALSE		0	0	0	5_C2	15	55	5.31253949	16.48025452	3.760400114	5.517461439	8.334658068	5.536266304
777	153	725	47.75	0.834668357	0.775419776	0.812597027	0.934912577	0.448010603	0.410925046	0.433760961	0.511107974	0.475531868	0.441636742	0.462291787	0.53311196	0.900927699	0.836992625	0.877184755	0.877184755	0.082062856	0.071048838	0.077942101	0.077942101	0.775220274	0.719940102	0.753522918	0.753522918	FALSE		0	0	0	5_C2	15	56	5.592176986	13.74749812	3.248708208	5.903601568	6.981849703	4.58931841
778	367	719	46.25	0.615879738	0.576643889	0.601657199	0.681928777	0.332781444	0.311142931	0.324976902	0.365870409	0.339141598	0.317070634	0.331573445	0.373089025	0.666190949	0.623806204	0.650774679	0.650774679	0.070733519	0.06610534	0.068801365	0.068801365	0.550878312	0.514945909	0.538631503	0.538631503	FALSE		0	0	0	5_C2	15	58	4.56385173	11.61713939	2.638587214	4.800318735	6.77239272	3.585758986
779	570	718	45.75	0.450984858	0.422805891	0.44119049	0.497576406	0.238513181	0.223851777	0.233597525	0.261189879	0.247012852	0.231740661	0.241880778	0.270854297	0.487986372	0.457475843	0.477360293	0.477360293	0.04752731	0.044689297	0.046601514	0.046601514	0.400997209	0.376233189	0.392706986	0.392706986	FALSE		0	0	0	5_C2	15	60	3.788831668	9.874306069	2.226463375	3.962741955	6.343355919	2.915288818
780	99	93	47.5	0.69186312	0.631182126	0.670528606	0.790236638	0.466183761	0.423886992	0.449666829	0.539031716	0.460445389	0.422752374	0.445641724	0.524565036	0.738769446	0.673648934	0.716061721	0.716061721	0.117828927	0.104257187	0.112465091	0.112465091	0.761893897	0.699915371	0.737310347	0.737310347	FALSE		0	0	0	5_C2	16	4	4.920980138	14.08348378	3.181221151	5.141443887	7.643093457	4.529704901
781	202	98	47.5	0.869690996	0.803820007	0.846124892	0.979498522	0.401592948	0.371677311	0.38971185	0.454855552	0.434339275	0.403893861	0.423979325	0.483147982	0.946126913	0.874170047	0.920319134	0.920319134	0.061825003	0.055978213	0.058193269	0.058193269	0.697671304	0.649242919	0.681303664	0.681303664	FALSE		0	0	0	5_C2	16	5	5.756786391	12.8893277	3.064439446	6.116041746	6.607691927	4.242414962
782	301	107	45	0.746415553	0.6847129	0.724273079	0.847326963	0.424180885	0.398973949	0.413645937	0.471196212	0.486861361	0.458402367	0.475841862	0.536395567	0.798216631	0.730805981	0.774123386	0.774123386	0.055076465	0.052374655	0.053165674	0.053165674	0.804164702	0.75890858	0.786471817	0.786471817	FALSE		0	0	0	5_C2	16	6	5.177381245	13.30693386	3.299388957	5.42085075	6.48292483	4.718796878
783	400	118	43.75	0.746836355	0.688366103	0.723376615	0.847825128	0.381674167	0.360176334	0.373989303	0.416421778	0.410701165	0.386158748	0.40151078	0.450521119	0.807912337	0.743739693	0.782085224	0.782085224	0.06428192	0.062462519	0.064046491	0.064046491	0.667017431	0.628498973	0.652744984	0.652744984	FALSE		0	0	0	5_C2	16	7	5.179359053	12.52106892	2.95869798	5.4664214	6.65311544	4.105289555
784	499	126	45.5	0.539878774	0.49259161	0.521964509	0.619348466	0.323548115	0.304250167	0.31609249	0.355404928	0.363479501	0.341603404	0.355261341	0.398936939	0.575975136	0.5243215	0.556398285	0.556398285	0.048877053	0.046871181	0.047925229	0.047925229	0.602054202	0.5672525	0.588994827	0.588994827	FALSE		0	0	0	5_C2	16	9	4.206640689	11.44643344	2.747459099	4.376296681	6.368309992	3.814686497
785	599	134	46.5	0.492197955	0.451142333	0.477012114	0.561729301	0.239238834	0.224941631	0.234946594	0.261313056	0.232910089	0.216739924	0.227407718	0.259027821	0.537017241	0.491829079	0.52024493	0.52024493	0.055712887	0.054511343	0.055939345	0.055939345	0.371616751	0.346483467	0.363182152	0.363182152	FALSE		0	0	0	5_C2	16	10	3.982536756	9.887721959	2.163376824	4.193191238	6.494691005	2.783859839
786	701	140	45.5	0.331117921	0.295921954	0.31813398	0.389411922	0.22463793	0.208370063	0.2187937	0.250809394	0.198173769	0.181564472	0.191639923	0.227559597	0.356250939	0.317844532	0.342131836	0.342131836	0.072992512	0.069817211	0.072254383	0.072254383	0.32468617	0.298194747	0.314181383	0.314181383	FALSE		0	0	0	5_C2	16	11	3.225446795	9.617780197	2.007989211	3.34357413	6.814157017	2.57392307
787	150	185	46.75	1.124745434	1.058316064	1.10052136	1.235739274	0.472496907	0.442034016	0.460100597	0.523826455	0.512214195	0.484132265	0.501892675	0.559287545	1.229585815	1.156701869	1.203017842	1.203017842	0.066711938	0.058741156	0.062572729	0.062572729	0.813158784	0.76903932	0.796924061	0.796924061	FALSE		0	0	0	5_C2	16	12	6.955564101	14.20020134	3.412800982	7.448322872	6.698041667	4.759030524
788	249	193	45	1.143333616	1.068889161	1.115843904	1.265848069	0.405948945	0.379638852	0.395982331	0.451239608	0.426172998	0.398396746	0.415666389	0.472188086	1.261338336	1.179213699	1.231042822	1.231042822	0.05765366	0.054040282	0.056237838	0.056237838	0.656463563	0.613670778	0.640211964	0.640211964	FALSE		0	0	0	5_C2	16	13	7.042930148	12.96986144	3.027908856	7.597562443	6.530572055	4.058078442
789	348	199	46.75	0.85593654	0.797593307	0.833498872	0.955098069	0.344757212	0.325009952	0.337705869	0.377418121	0.358984008	0.337903782	0.35089025	0.394198704	0.939447814	0.875002233	0.914661695	0.914661695	0.056883759	0.054456614	0.056484369	0.056484369	0.563346187	0.531048194	0.550948926	0.550948926	FALSE		0	0	0	5_C2	16	14	5.692139267	11.8385476	2.727349195	6.084649409	6.516338107	3.641532119
790	447	209	44.75	0.790350363	0.735926983	0.769774273	0.879627423	0.310723947	0.288561602	0.30290985	0.345330074	0.314162325	0.291325212	0.306691363	0.351043176	0.869556983	0.809825082	0.846833177	0.846833177	0.056670151	0.05281972	0.054989209	0.054989209	0.489009501	0.453168995	0.477553099	0.477553099	FALSE		0	0	0	5_C2	16	15	5.383878619	11.20934	2.526846258	5.756156517	6.51238893	3.308998335
791	549	218	45.75	0.592784694	0.548985172	0.577082962	0.664654614	0.265478844	0.247404462	0.258705675	0.29485871	0.278893826	0.259626586	0.271779831	0.311980473	0.646958627	0.598994275	0.629788864	0.629788864	0.04554367	0.042809846	0.044410469	0.044410469	0.444655068	0.4142121	0.433369135	0.433369135	FALSE		0	0	0	5_C2	16	16	4.455303048	10.37284773	2.369078029	4.709925173	6.306682341	3.110585567
792	647	224	47	0.445062014	0.404814579	0.430226236	0.511273963	0.222662831	0.207338754	0.217683148	0.246899483	0.217564292	0.199812712	0.211384656	0.245856004	0.484747335	0.440678505	0.468458925	0.468458925	0.051985305	0.050789536	0.051966363	0.051966363	0.348556497	0.320498004	0.338868752	0.338868752	FALSE		0	0	0	5_C2	16	17	3.760993791	9.581264533	2.094729747	3.947518202	6.425775404	2.680703323
793	91	267	47.75	0.944691112	0.886095137	0.923224595	1.043510036	0.474367085	0.433870805	0.458681228	0.541668137	0.480729085	0.443680359	0.466473641	0.541112289	1.026638079	0.963833858	1.003712462	1.003712462	0.099230095	0.086913955	0.09433173	0.09433173	0.773919109	0.712898489	0.750335271	0.750335271	FALSE		0	0	0	5_C2	16	18	6.109293361	14.23477722	3.271957163	6.494451125	7.299237921	4.583497845
794	195	276	47.25	1.064757817	0.99703901	1.038836144	1.17742085	0.386659118	0.360847625	0.377190181	0.429397445	0.392637482	0.368942597	0.383963494	0.432266393	1.175166333	1.100271061	1.146449719	1.146449719	0.065185171	0.058952091	0.062941521	0.062941521	0.603702913	0.567606079	0.590598579	0.590598579	FALSE		0	0	0	5_C2	16	19	6.673617161	12.61323077	2.877892859	7.192546644	6.669814765	3.822061752
795	297	283	46	0.769783668	0.710437163	0.746306527	0.871048639	0.359062244	0.333735766	0.349067409	0.403051368	0.369086195	0.342401473	0.358304982	0.415863317	0.839296554	0.774376848	0.813641889	0.813641889	0.068757789	0.064610031	0.067293897	0.067293897	0.589877764	0.547587523	0.572743132	0.572743132	FALSE		0	0	0	5_C2	16	20	5.287213387	12.10301928	2.772539785	5.613929907	6.735865398	3.760217064
796	396	290	45.25	0.832639593	0.77754916	0.811687037	0.925313903	0.324441937	0.307305686	0.318243364	0.353233321	0.316359584	0.299280788	0.309713629	0.34601249	0.917851888	0.856657473	0.894595993	0.894595993	0.066720495	0.064018981	0.066114034	0.066114034	0.488868731	0.46345918	0.478934003	0.478934003	FALSE		0	0	0	5_C2	16	21	5.582641621	11.46295843	2.536675364	5.983146708	6.698199871	3.30836862
797	601	308	46.25	0.459404154	0.421989935	0.445577243	0.52000646	0.224150143	0.211418147	0.22031578	0.242874621	0.217015339	0.203174284	0.211818788	0.239634315	0.501282806	0.45999433	0.486033961	0.486033961	0.053107836	0.051702097	0.053514537	0.053514537	0.346178994	0.324885938	0.338163313	0.338163313	FALSE		0	0	0	5_C2	16	23	3.82840308	9.608761985	2.09227409	4.025236334	6.446528776	2.670067928
798	704	307	46.75	0.228187111	0.2027146	0.218033426	0.271064463	0.219439091	0.206889332	0.214856337	0.240138913	0.217741603	0.202271003	0.212122784	0.243394489	0.2356886	0.208309891	0.224708796	0.224708796	0.059795836	0.059065039	0.059552056	0.059552056	0.369883369	0.344500004	0.360751695	0.360751695	FALSE		0	0	0	5_C2	16	24	2.741663166	9.521663961	2.095522923	2.776920808	6.570176643	2.77610582
799	42	349	44.75	0.738775852	0.684510751	0.719883358	0.827250714	0.68767958	0.630368076	0.66649338	0.779474522	0.76663029	0.702916276	0.739574253	0.876290918	0.755602525	0.700996933	0.737181044	0.737181044	0.128927698	0.117686678	0.127091737	0.127091737	1.3085555	1.199111493	1.261678211	1.261678211	FALSE		0	0	0	5_C2	16	25	5.141473998	18.1785024	4.550892432	5.220560799	7.848287736	6.975111889
800	243	366	45.75	0.682546687	0.621863184	0.659255591	0.782878777	0.369060163	0.34612745	0.36071739	0.40512993	0.362905568	0.337653536	0.352440687	0.403705204	0.739870017	0.673241736	0.714390723	0.714390723	0.087440997	0.084782578	0.087404721	0.087404721	0.587201405	0.547619857	0.570618225	0.570618225	FALSE		0	0	0	5_C2	16	27	4.877192105	12.28786098	2.744891697	5.146616665	7.081280866	3.748244782
801	446	380	46	0.501778235	0.464769309	0.487860355	0.56460592	0.282554477	0.266094676	0.277009248	0.30700268	0.277282934	0.261852259	0.272125366	0.301607944	0.542650836	0.50202004	0.527292814	0.527292814	0.068394358	0.06431976	0.067068393	0.067068393	0.450570453	0.426376443	0.442633762	0.442633762	FALSE		0	0	0	5_C2	16	29	4.027564893	10.68854234	2.361871952	4.219669616	6.729146263	3.137047139
802	663	396	46.5	0.43048616	0.397818442	0.418306328	0.484518605	0.199802775	0.186840334	0.195298649	0.22113105	0.18406267	0.168923209	0.178830342	0.207605846	0.47206232	0.436381306	0.458709142	0.458709142	0.052631799	0.051633462	0.052308324	0.052308324	0.289657485	0.265567217	0.281417853	0.281417853	FALSE		0	0	0	5_C2	16	31	3.69248603	9.158627416	1.944865369	3.887897547	6.437727802	2.417227612
803	83	441	47	0.718043188	0.666995695	0.698858269	0.802825242	0.536972216	0.498745292	0.523696165	0.597184113	0.535721606	0.50136808	0.523016948	0.590637173	0.759726427	0.705264104	0.739233181	0.739233181	0.136137491	0.123871672	0.132478167	0.132478167	0.894873093	0.83797329	0.873860034	0.873860034	FALSE		0	0	0	5_C2	16	32	5.0440287	15.39222199	3.517957783	5.239943493	7.981582503	5.124566974
804	186	452	46.5	0.61712696	0.56642964	0.597914234	0.702071431	0.466471621	0.434370091	0.453043922	0.522069748	0.496199809	0.461368831	0.481370124	0.555198119	0.648625039	0.594622574	0.62835691	0.62835691	0.097673627	0.091839514	0.095307566	0.095307566	0.833499723	0.775706475	0.808663804	0.808663804	FALSE		0	0	0	5_C2	16	33	4.56971378	14.08880574	3.341163074	4.717757449	7.270461918	4.850022603
805	397	464	46.25	0.424691037	0.395385072	0.413924859	0.47369626	0.311108145	0.294740918	0.304987395	0.338847804	0.305892861	0.288255782	0.299641599	0.334703388	0.450670946	0.419152347	0.439064319	0.439064319	0.081478874	0.078599416	0.080158204	0.080158204	0.509542222	0.480630009	0.499331331	0.499331331	FALSE		0	0	0	5_C2	16	35	3.665248455	11.21644306	2.489854077	3.787356256	6.971053031	3.400848319
806	600	471	46.5	0.458847644	0.428957885	0.447535865	0.508304742	0.219859929	0.208073472	0.215703088	0.238724455	0.212969206	0.200581662	0.208128315	0.233964175	0.501133195	0.468309231	0.488729452	0.488729452	0.051594687	0.049760141	0.051307957	0.051307957	0.338948897	0.319543647	0.331329859	0.331329859	FALSE		0	0	0	5_C2	16	37	3.825787436	9.529444425	2.074174335	4.02453315	6.418553653	2.637725195
807	697	499	46.75	0.315808283	0.291052218	0.306410508	0.35612344	0.19416871	0.184661714	0.190892712	0.209322421	0.183018758	0.170715736	0.178947623	0.20215736	0.340504075	0.313564904	0.33020507	0.33020507	0.053605165	0.05372862	0.053577956	0.053577956	0.298886511	0.279136144	0.292467817	0.292467817	FALSE		0	0	0	5_C2	16	38	3.153490185	9.054464706	1.94019559	3.269562523	6.4557234	2.458512244
808	46	535	44.75	0.668449145	0.614603752	0.648236963	0.76195358	0.670115019	0.613931398	0.645569693	0.776385326	0.693113347	0.638234554	0.667347378	0.802207751	0.683739185	0.628546816	0.663646258	0.663646258	0.164918629	0.148782348	0.158915105	0.158915105	1.183019697	1.08944054	1.138592671	1.138592671	FALSE		0	0	0	5_C2	16	39	4.810932448	17.85376849	4.222025642	4.882796947	8.513688694	6.413546697
809	144	548	46.5	0.540008209	0.49640576	0.52304879	0.614808012	0.551244289	0.516173672	0.537205579	0.609824533	0.605776563	0.569406344	0.59263787	0.663996584	0.546814998	0.501145758	0.528929794	0.528929794	0.111979919	0.103857373	0.107738301	0.107738301	1.038234143	0.976982646	1.016224143	1.016224143	FALSE		0	0	0	5_C2	16	40	4.207249045	15.65608432	3.831337911	4.239241538	7.534956895	5.765870688
810	244	535	46.25	0.796434028	0.741680526	0.776408478	0.887158979	0.404462997	0.379932895	0.394767526	0.445601521	0.41288832	0.387356824	0.402334647	0.458195531	0.864600744	0.804815684	0.842882015	0.842882015	0.083034066	0.078663089	0.081537447	0.081537447	0.666150535	0.625491472	0.649091188	0.649091188	FALSE		0	0	0	5_C2	16	41	5.412472363	12.94238921	2.968481884	5.732861769	6.999805457	4.101411628
811	345	549	45	0.555380789	0.519161835	0.54268245	0.613376621	0.370561325	0.34966962	0.36327797	0.403312156	0.366868278	0.34510074	0.358608624	0.402481481	0.593366174	0.554409024	0.579783787	0.579783787	0.092791019	0.088548367	0.091771375	0.091771375	0.606653199	0.570974804	0.593013882	0.593013882	FALSE		0	0	0	5_C2	16	42	4.279501487	12.31561449	2.76261827	4.458036052	7.180192165	3.835259405
812	451	553	46.75	0.484888772	0.453031225	0.473194549	0.537540615	0.284290343	0.268132891	0.278546261	0.308916772	0.276499497	0.262051997	0.271371677	0.300219331	0.523351443	0.488517047	0.510543248	0.510543248	0.071531084	0.066826034	0.069871687	0.069871687	0.450796084	0.427873032	0.442697551	0.442697551	FALSE		0	0	0	5_C2	16	43	3.948182966	10.72063506	2.358367367	4.128960819	6.787138125	3.138056465
813	552	553	45	0.412259745	0.384781731	0.401930533	0.457375499	0.264137977	0.24636158	0.25772645	0.292342291	0.26386717	0.246364416	0.257084217	0.293177319	0.441479621	0.412043808	0.430439074	0.430439074	0.063695151	0.05922126	0.062422394	0.062422394	0.435090121	0.406242659	0.423879731	0.423879731	FALSE		0	0	0	5_C2	16	44	3.60682032	10.34805776	2.301858584	3.744156238	6.64226724	3.067798243
814	642	592	46.25	0.315585113	0.2909407	0.30613314	0.356928147	0.205167912	0.192586839	0.200233605	0.226406578	0.20300684	0.188292752	0.197749651	0.226210695	0.337830008	0.311310694	0.327612236	0.327612236	0.051038416	0.049719831	0.050161343	0.050161343	0.334891442	0.310789766	0.326342817	0.326342817	FALSE		0	0	0	5_C2	16	45	3.152441263	9.257818163	2.029609215	3.256994176	6.408269301	2.61957479
815	210	626	45.5	0.543218421	0.503556659	0.527129915	0.612433253	0.497344247	0.469902986	0.486873439	0.543146038	0.538116626	0.508231947	0.526344494	0.588578743	0.558685573	0.516756915	0.541635135	0.541635135	0.103874555	0.098773206	0.102227771	0.102227771	0.916119167	0.86616147	0.896484942	0.896484942	FALSE		0	0	0	5_C2	16	48	4.222337318	14.65957939	3.528671541	4.295034253	7.385104777	5.219608036
816	407	641	45.5	0.464233155	0.432482371	0.452166297	0.517096508	0.316866408	0.295693478	0.308043663	0.353949052	0.304158172	0.281715737	0.294806498	0.343371716	0.496286963	0.462542246	0.483561797	0.483561797	0.086381666	0.082086415	0.084531935	0.084531935	0.502589107	0.465262925	0.486922726	0.486922726	FALSE		0	0	0	5_C2	16	49	3.851099801	11.32290193	2.482094214	4.001755442	7.061695931	3.369744624
817	506	639	45	0.35732309	0.332046284	0.348065109	0.399211625	0.293240555	0.27599409	0.286639794	0.321105609	0.305202044	0.286147367	0.297883181	0.336412351	0.373395947	0.346675503	0.363650319	0.363650319	0.067545533	0.064542543	0.066392476	0.066392476	0.51482421	0.482969695	0.502545288	0.502545288	FALSE		0	0	0	5_C2	16	50	3.348613334	10.88610674	2.486763816	3.424157137	6.713453186	3.424476481
818	114	649	46.5	0.531927906	0.487298778	0.515045169	0.607497531	0.579440232	0.540056766	0.564946291	0.643661614	0.628563432	0.590955981	0.615575514	0.688204026	0.534780044	0.488081528	0.516964657	0.516964657	0.125112884	0.113570716	0.120309672	0.120309672	1.080038642	1.016659281	1.058292645	1.058292645	FALSE		0	0	0	5_C2	16	51	4.169270926	16.17737142	3.93327148	4.182676221	7.777759386	5.95287671
819	310	644	45.25	0.494228618	0.460193038	0.481524494	0.550274426	0.359099893	0.337004759	0.351621497	0.39385111	0.334588252	0.310899849	0.326870925	0.371460235	0.527049843	0.490832212	0.513395211	0.513395211	0.106401935	0.102148353	0.104819159	0.104819159	0.554464985	0.515117081	0.541802546	0.541802546	FALSE		0	0	0	5_C2	16	52	3.992081044	12.10371534	2.618218518	4.146343613	7.431831034	3.601803419
820	592	684	45.25	0.317316248	0.293678076	0.309006487	0.355549209	0.245595065	0.231233499	0.240301895	0.268577032	0.25577351	0.239981385	0.249781888	0.2814255	0.333435101	0.308201655	0.324617767	0.324617767	0.05553338	0.053114834	0.054737581	0.054737581	0.429716342	0.403576471	0.419734922	0.419734922	FALSE		0	0	0	5_C2	16	53	3.160577748	10.00523607	2.265652837	3.236337737	6.491372291	3.043759465
821	691	680	47	0.200558373	0.181467629	0.193590675	0.23112341	0.211312168	0.201481816	0.2079493	0.227100105	0.223488067	0.211358363	0.219356797	0.242167469	0.203267437	0.182812784	0.195766162	0.195766162	0.04918653	0.048577508	0.048988311	0.048988311	0.382904641	0.362917516	0.376142299	0.376142299	FALSE		0	0	0	5_C2	16	54	2.611805732	9.371413271	2.121228847	2.624538564	6.374031604	2.834354488
822	211	725	46	0.457739256	0.420242054	0.443545561	0.518231423	0.425048013	0.394991245	0.412873201	0.479166628	0.456743995	0.426725634	0.44425856	0.510013413	0.470372918	0.430945994	0.455584574	0.455584574	0.091249345	0.083511963	0.088285629	0.088285629	0.777909001	0.727500975	0.75680712	0.75680712	FALSE		0	0	0	5_C2	16	57	3.820577916	13.32296535	3.164663531	3.87995721	7.151689677	4.601346017
823	460	727	44	0.437982224	0.407339274	0.426208438	0.488753955	0.302617212	0.286045798	0.295696999	0.331121227	0.300841908	0.284294733	0.294428497	0.328951988	0.46654418	0.433358486	0.45380013	0.45380013	0.075735316	0.071980091	0.073777152	0.073777152	0.499161848	0.472341229	0.48875665	0.48875665	FALSE		0	0	0	5_C2	16	59	3.727718172	11.05946254	2.467259415	3.861961814	6.864866028	3.354413304
824	184	67	47.5	0.495169646	0.446039231	0.477187354	0.576173394	0.452594676	0.410902401	0.437169489	0.521362562	0.499094187	0.464252198	0.486831831	0.556641094	0.508231438	0.45602958	0.489065665	0.489065665	0.088103337	0.072605365	0.081932576	0.081932576	0.850523735	0.792558885	0.830190432	0.830190432	FALSE		0	0	0	5_C2	17	0	3.996503959	13.83224854	3.354110631	4.057895497	7.093526222	4.926176911
825	284	68	46.5	0.86295341	0.803613649	0.840216443	0.963596584	0.375823587	0.339428461	0.359493562	0.444480935	0.374412627	0.341874922	0.360777187	0.43245848	0.945639002	0.881435029	0.921179532	0.921179532	0.077108933	0.065867972	0.07121059	0.07121059	0.590441689	0.537614032	0.56809707	0.56809707	FALSE		0	0	0	5_C2	17	1	5.72511916	12.41290329	2.796366762	6.113748526	6.89026149	3.762739697
826	382	71	46.5	0.574700813	0.527501205	0.556848037	0.653181133	0.337152092	0.309391868	0.324035665	0.392872451	0.325232605	0.299788121	0.314875691	0.372295818	0.620587683	0.569466227	0.601340148	0.601340148	0.086670207	0.078621477	0.081507224	0.081507224	0.52982762	0.48859349	0.512912021	0.512912021	FALSE		0	0	0	5_C2	17	2	4.370307257	11.697944	2.576367463	4.585979475	7.067030492	3.491591939
827	479	74	45.75	0.546747108	0.499942206	0.528428812	0.628063224	0.289620502	0.263892764	0.277749183	0.340834722	0.271277895	0.248285933	0.261685963	0.314148525	0.595014941	0.544050064	0.575140316	0.575140316	0.077226539	0.069524054	0.072812974	0.072812974	0.435404025	0.398546785	0.419910669	0.419910669	FALSE		0	0	0	5_C2	17	3	4.238922449	10.81917912	2.33500933	4.465785397	6.892435798	3.069202444
828	578	77	45.5	0.455744321	0.410757551	0.438354104	0.531426512	0.284299741	0.259891859	0.27308038	0.33153493	0.266254674	0.246219227	0.257982328	0.301915533	0.491124129	0.441889385	0.472155596	0.472155596	0.079998559	0.071514125	0.075292854	0.075292854	0.435176048	0.403465127	0.421968363	0.421968363	FALSE		0	0	0	5_C2	17	4	3.811201553	10.7208088	2.312538718	3.977489679	6.943684947	3.068182624
829	677	78	46.25	0.3283792	0.289604909	0.313593536	0.392473643	0.241051849	0.219606004	0.233019389	0.27757113	0.208991789	0.191636028	0.202348414	0.239886333	0.351797497	0.309372398	0.335622727	0.335622727	0.082198869	0.074536693	0.079439579	0.079439579	0.344426472	0.316937851	0.333899034	0.333899034	FALSE		0	0	0	5_C2	17	5	3.212574572	9.92124102	2.056381968	3.322642572	6.984364316	2.66222829
830	135	158	47.5	0.608777448	0.557926826	0.59032662	0.693031379	0.437721757	0.407999468	0.425525621	0.490583377	0.454788311	0.427446624	0.443366979	0.505520921	0.644046524	0.5889621	0.624241	0.624241	0.09748306	0.088948774	0.093994162	0.093994162	0.759757934	0.715462043	0.740984059	0.740984059	FALSE		0	0	0	5_C2	17	6	4.530470362	13.55727776	3.155915081	4.696238037	7.266938704	4.520149997
831	237	160	47.25	0.597548535	0.549026773	0.579843775	0.677698606	0.386525067	0.36086746	0.377611638	0.426148663	0.436730828	0.408931766	0.427395898	0.479664952	0.633336642	0.580981774	0.614135453	0.614135453	0.059129936	0.054851236	0.057468128	0.057468128	0.728337851	0.68299299	0.713247729	0.713247729	FALSE		0	0	0	5_C2	17	7	4.477693505	12.61075244	3.075137693	4.645900676	6.557865476	4.379597068
832	335	161	46	0.575857828	0.527027558	0.556793511	0.661086144	0.310291106	0.292605379	0.303934496	0.339106513	0.285654031	0.26740836	0.278704673	0.316908435	0.62670379	0.572839063	0.605652859	0.605652859	0.086634499	0.083854153	0.085978974	0.085978974	0.458464677	0.43034808	0.447800847	0.447800847	FALSE		0	0	0	5_C2	17	8	4.375745323	11.20133762	2.399318773	4.614725702	7.066370311	3.172360738
833	431	163	46.75	0.518385875	0.475200631	0.502515927	0.58983558	0.285239679	0.267093078	0.279205981	0.313546698	0.274715656	0.255750326	0.267940454	0.305351284	0.562031919	0.514736423	0.544628013	0.544628013	0.071969255	0.068926537	0.071354044	0.071354044	0.444340036	0.414381075	0.433680305	0.433680305	FALSE		0	0	0	5_C2	17	9	4.105622222	10.73818639	2.350387627	4.310762368	6.79523903	3.109176321
834	528	166	45.5	0.415121878	0.375548844	0.400466607	0.48071061	0.291840986	0.275267623	0.285458702	0.320326904	0.308303351	0.288284325	0.300409035	0.342002895	0.439391111	0.39637097	0.423517387	0.423517387	0.061066505	0.060126985	0.060800419	0.060800419	0.5148086	0.482602838	0.502016538	0.502016538	FALSE		0	0	0	5_C2	17	10	3.620272589	10.86023148	2.500637036	3.734340061	6.593668788	3.424406652
835	627	166	46.5	0.317207488	0.284160201	0.30453172	0.372709472	0.238389834	0.220988925	0.232708836	0.264757549	0.24145759	0.220653496	0.234744243	0.274493978	0.335041895	0.299610229	0.321298381	0.321298381	0.058058208	0.056488778	0.057589392	0.057589392	0.403954808	0.369703615	0.393097024	0.393097024	FALSE		0	0	0	5_C2	17	11	3.160066565	9.872025626	2.201612761	3.243889809	6.538051354	2.928519186
836	730	159	47.75	0.180348977	0.158680587	0.171350216	0.217345339	0.219496737	0.20486814	0.21441527	0.243980877	0.212705272	0.195903523	0.206348981	0.24105501	0.181365312	0.158515892	0.171800912	0.171800912	0.065735043	0.063633965	0.065434095	0.065434095	0.365450631	0.337302393	0.35487946	0.35487946	FALSE		0	0	0	5_C2	17	12	2.516819839	9.522729726	2.072993667	2.521596702	6.679980805	2.756276645
837	184	247	46.25	0.737164032	0.683967561	0.718019814	0.826992409	0.418319176	0.392253666	0.408933731	0.460836394	0.42842397	0.40393529	0.419527885	0.4686864	0.794661827	0.736538563	0.773754625	0.773754625	0.089385733	0.082690902	0.087027848	0.087027848	0.699859618	0.660927053	0.685698956	0.685698956	FALSE		0	0	0	5_C2	17	13	5.133898304	13.1985625	3.037978234	5.404142869	7.117235175	4.252204052
838	282	251	45.25	0.57596812	0.525757283	0.557393084	0.659294772	0.406299749	0.376794109	0.395198812	0.455300526	0.436259541	0.404425186	0.42440078	0.488055431	0.608612876	0.554806561	0.588717638	0.588717638	0.080334717	0.075035937	0.078244541	0.078244541	0.729579818	0.67713408	0.710030498	0.710030498	FALSE		0	0	0	5_C2	17	14	4.376263706	12.97634711	3.073029465	4.529696857	6.94989983	4.385152816
839	380	252	46.25	0.453421009	0.415285902	0.43932593	0.516483637	0.333933212	0.314028525	0.326436351	0.367958552	0.349748647	0.329346298	0.342018269	0.384275105	0.478356663	0.43703406	0.463106377	0.463106377	0.073036051	0.068951632	0.071515217	0.071515217	0.585710155	0.552675033	0.573158956	0.573158956	FALSE		0	0	0	5_C2	17	15	3.800281787	11.63843329	2.686036225	3.917481496	6.814961964	3.741573905
840	478	254	46.5	0.488694867	0.449158355	0.47416606	0.556428379	0.273489446	0.253407601	0.266396453	0.305950892	0.272659861	0.253027993	0.265369071	0.305110964	0.52818643	0.485161396	0.512384922	0.512384922	0.063142599	0.058429732	0.06174934	0.06174934	0.443515145	0.412002821	0.431797323	0.431797323	FALSE		0	0	0	5_C2	17	16	3.966071939	10.52094788	2.341191341	4.15168567	6.632051654	3.105486296
841	575	255	46.25	0.317093113	0.286605819	0.305694565	0.367599096	0.242400302	0.228247391	0.237070449	0.265518971	0.243437413	0.228477627	0.237753712	0.268671793	0.334671075	0.301472107	0.322269645	0.322269645	0.060729713	0.05830671	0.059846935	0.059846935	0.40753004	0.383552021	0.398402147	0.398402147	FALSE		0	0	0	5_C2	17	17	3.159528994	9.94617124	2.210469196	3.242146923	6.587442178	2.94451244
842	675	257	46.25	0.240348973	0.212993035	0.229406627	0.285828568	0.231993353	0.217775553	0.227128973	0.254745211	0.24061391	0.2228935	0.234689249	0.268370203	0.246887375	0.21761807	0.235038946	0.235038946	0.056187951	0.055414227	0.05591086	0.05591086	0.409880912	0.380629791	0.400275042	0.400275042	FALSE		0	0	0	5_C2	17	18	2.798824964	9.753767388	2.197838688	2.82955601	6.503473998	2.955028704
843	127	332	45.75	0.676160947	0.626372476	0.658016611	0.76024137	0.493979536	0.45828913	0.478990566	0.560018764	0.512627015	0.477696456	0.498399592	0.575009986	0.714426652	0.661479863	0.695312503	0.695312503	0.110986585	0.101584493	0.106595199	0.106595199	0.857354262	0.799293706	0.833499067	0.833499067	TRUE		0	0	0	5_C2	17	20	4.847178577	14.59737257	3.414647667	5.027030668	7.516592113	4.956732229
844	228	338	46	0.488886765	0.438961493	0.470698715	0.56882993	0.425090901	0.398316597	0.415250541	0.467555097	0.45539562	0.424817537	0.443521594	0.501920172	0.506302681	0.452672319	0.486853665	0.486853665	0.090606115	0.087170628	0.089766981	0.089766981	0.772464489	0.72225268	0.752850205	0.752850205	FALSE		0	0	0	5_C2	17	21	3.966973877	13.32375825	3.158631781	4.048830175	7.139797621	4.576990828
845	328	341	46	0.453638948	0.414365492	0.438967012	0.518631642	0.34012032	0.321439629	0.332547828	0.373203001	0.33872863	0.317400852	0.330262918	0.375739812	0.479939926	0.4374221	0.464116184	0.464116184	0.086697586	0.084524335	0.085630287	0.085630287	0.565850385	0.531259539	0.552031287	0.552031287	FALSE		0	0	0	5_C2	17	22	3.801306117	11.75282067	2.636739864	3.92492297	7.067536682	3.652734266
846	426	343	46	0.411929411	0.37780666	0.399352252	0.471580593	0.294435949	0.279781066	0.289757134	0.317168211	0.291126692	0.276111439	0.28623206	0.314985552	0.437802928	0.400436076	0.423952651	0.423952651	0.075493365	0.072793053	0.07478625	0.07478625	0.484195758	0.460470036	0.476602545	0.476602545	FALSE		0	0	0	5_C2	17	23	3.605267721	10.90820719	2.423799883	3.726875469	6.860392846	3.287464791
847	522	345	45.5	0.330604096	0.298530612	0.318663716	0.383137975	0.306587073	0.289391692	0.300201083	0.334978799	0.334128148	0.313948483	0.326316933	0.367921231	0.339215583	0.304826601	0.326449315	0.326449315	0.062617495	0.060779346	0.062151619	0.062151619	0.569486238	0.536264841	0.556580798	0.556580798	FALSE		0	0	0	5_C2	17	24	3.223031772	11.13285739	2.616160313	3.263506499	6.622343529	3.668998698
848	619	346	45.75	0.322932632	0.294161576	0.311797393	0.371725886	0.235070641	0.222410176	0.230457552	0.255725376	0.242360564	0.227611448	0.236986486	0.266066249	0.341506848	0.310253151	0.329370322	0.329370322	0.053831181	0.052669247	0.053441304	0.053441304	0.405025808	0.381260802	0.396429805	0.396429805	FALSE		0	0	0	5_C2	17	25	3.186975232	9.810660338	2.205652077	3.274275641	6.459901995	2.933310141
849	718	348	47.5	0.194518031	0.174043826	0.186747222	0.229164972	0.193009686	0.179984665	0.188457081	0.213788287	0.18105931	0.165608929	0.175308054	0.206711219	0.201463589	0.179821986	0.193236059	0.193236059	0.060015574	0.058538699	0.059769344	0.059769344	0.307107863	0.281276736	0.297506953	0.297506953	FALSE		0	0	0	5_C2	17	26	2.583415607	9.03303665	1.9314303	2.616060325	6.574239163	2.495289207
850	173	424	45.25	0.575525899	0.522692035	0.553966678	0.666382749	0.494690291	0.46347729	0.481659619	0.546104392	0.512763959	0.480601637	0.500363631	0.566235125	0.598850937	0.542072274	0.57559447	0.57559447	0.116780366	0.110131918	0.113281817	0.113281817	0.867348846	0.81456677	0.847113641	0.847113641	FALSE		0	0	0	5_C2	17	27	4.374185232	14.61051301	3.415260266	4.483814909	7.62370764	5.00144147
851	275	427	44.5	0.410665207	0.373773292	0.396788691	0.473066301	0.378688149	0.353660066	0.369547782	0.419643311	0.377282872	0.348698903	0.366247654	0.423382267	0.42592961	0.387024229	0.41133006	0.41133006	0.101286738	0.097572562	0.100356057	0.100356057	0.639419881	0.59153547	0.62089801	0.62089801	FALSE		0	0	0	5_C2	17	28	3.599325855	12.46586335	2.809206364	3.671069854	7.337261165	3.981836141
852	373	430	44	0.320394501	0.292578381	0.310871947	0.366653414	0.438709655	0.4163718	0.430043117	0.476820097	0.486383441	0.463572016	0.477590422	0.526048344	0.309074789	0.279892878	0.29920367	0.29920367	0.091841786	0.086429881	0.089637919	0.089637919	0.844571022	0.806199438	0.829663898	0.829663898	FALSE		0	0	0	5_C2	17	29	3.175045799	13.57554203	3.297251055	3.121842184	7.162642737	4.899548361
853	470	432	45.75	0.339701564	0.31226992	0.329578883	0.385601995	0.28629813	0.269011694	0.28020907	0.314333311	0.291686415	0.273668506	0.285214373	0.320995687	0.354796041	0.325475789	0.343955046	0.343955046	0.070690298	0.067053916	0.069518191	0.069518191	0.492199771	0.462420415	0.481529089	0.481529089	FALSE		0	0	0	5_C2	17	30	3.265790652	10.75775507	2.426303718	3.336735987	6.771593653	3.323269516
854	567	435	46.75	0.254564122	0.231697941	0.245678274	0.293163975	0.267356813	0.251817489	0.260996849	0.294646071	0.289709245	0.273088517	0.283034765	0.319511052	0.257271943	0.233025204	0.24787569	0.24787569	0.057470973	0.054397812	0.056101859	0.056101859	0.496887264	0.469180931	0.485732339	0.485732339	FALSE		0	0	0	5_C2	17	31	2.865637377	10.40756765	2.417459153	2.878364369	6.527194536	3.344238301
855	665	438	47.25	0.21220917	0.191853306	0.204637096	0.245474308	0.216986051	0.205589582	0.212887963	0.234757862	0.23016024	0.216240582	0.225587847	0.25200623	0.215838958	0.194148086	0.207697038	0.207697038	0.049728918	0.048834723	0.049126209	0.049126209	0.393787586	0.370700661	0.386289659	0.386289659	FALSE		0	0	0	5_C2	17	32	2.666565476	9.476312119	2.151075796	2.68362579	6.38405928	2.883037675
856	117	507	46	0.514553912	0.471901226	0.497952736	0.588515578	0.544735062	0.505300507	0.530992468	0.608479857	0.574616174	0.537092683	0.561447867	0.633505168	0.521355076	0.476915949	0.503884824	0.503884824	0.127946419	0.116194475	0.124002606	0.124002606	0.984603654	0.921183992	0.962505641	0.962505641	FALSE		0	0	0	5_C2	17	34	4.08761167	15.53574162	3.69194668	4.11957772	7.830145827	5.525962902
857	219	515	46.25	0.471977894	0.433454146	0.457546895	0.536859658	0.425580374	0.397938273	0.414558794	0.471661435	0.438105612	0.408458281	0.427268541	0.486059983	0.488977673	0.448327087	0.473717443	0.473717443	0.103709969	0.098188023	0.100791996	0.100791996	0.742976237	0.69333559	0.72486479	0.72486479	FALSE		0	0	0	5_C2	17	35	3.887500733	13.33280764	3.081287579	3.967401153	7.382061912	4.445079648
858	319	517	44.5	0.408569969	0.378628291	0.397158642	0.459848941	0.394005921	0.37246351	0.38642278	0.428542655	0.401766285	0.377615276	0.393147215	0.439662038	0.420562083	0.389101435	0.408501046	0.408501046	0.100081274	0.096484087	0.098939791	0.098939791	0.683698818	0.643121555	0.6692878	0.6692878	FALSE		0	0	0	5_C2	17	36	3.589478056	12.74905859	2.918729166	3.64584202	7.314974526	4.179911188
859	418	519	44	0.367319411	0.339127705	0.356491139	0.4155967	0.361553219	0.344620629	0.355107318	0.389212216	0.368041581	0.348987409	0.359957855	0.399871626	0.37727351	0.347205829	0.365817239	0.365817239	0.09265864	0.090119106	0.092260762	0.092260762	0.62698206	0.595410808	0.613478311	0.613478311	FALSE		0	0	0	5_C2	17	37	3.395596896	12.14907247	2.767866863	3.442382017	7.177744737	3.926197455
860	517	524	46	0.314588208	0.290488914	0.305594923	0.35457205	0.253169173	0.238537583	0.248296212	0.27550532	0.247204723	0.230838453	0.241120425	0.272892456	0.331338993	0.305645491	0.321747981	0.321747981	0.069068376	0.066793526	0.068790895	0.068790895	0.414554735	0.387425933	0.404472685	0.404472685	FALSE		0	0	0	5_C2	17	38	3.147755728	10.14526631	2.22732168	3.226485853	6.741607528	2.975936337
861	614	528	45.5	0.241031858	0.220173345	0.232904399	0.276454654	0.234691282	0.221710843	0.229760837	0.255213367	0.23322657	0.220075074	0.227973188	0.255610343	0.248565119	0.226204137	0.239867824	0.239867824	0.063868801	0.060894696	0.062924881	0.062924881	0.39651579	0.374860428	0.38784572	0.38784572	FALSE		0	0	0	5_C2	17	39	2.80203458	9.803646741	2.164792552	2.837441552	6.645477698	2.895241877
862	713	528	45.25	0.186676993	0.167611044	0.17938412	0.217268558	0.210057625	0.198465727	0.206057319	0.229181881	0.200345183	0.185968194	0.195212712	0.223187327	0.190126871	0.169972527	0.182373305	0.182373305	0.064366372	0.063521058	0.064227533	0.064227533	0.342586558	0.31855138	0.334053314	0.334053314	FALSE		0	0	0	5_C2	17	40	2.546562058	9.34821926	2.017702702	2.562776781	6.654676795	2.653997717
863	163	601	47	0.406332866	0.371026476	0.392786191	0.466732147	0.561923571	0.528901614	0.549209361	0.616712784	0.640555059	0.605947816	0.626955525	0.698438705	0.389108822	0.352752687	0.375198214	0.375198214	0.105910433	0.098212301	0.103130823	0.103130823	1.11379224	1.054910919	1.09062204	1.09062204	FALSE		0	0	0	5_C2	17	41	3.578963479	15.85352307	3.986914189	3.498008997	7.422744135	6.103868267
864	265	604	44.5	0.456883085	0.422883075	0.443717604	0.515809654	0.438698658	0.41658582	0.430673755	0.475430453	0.460427798	0.435371737	0.451568218	0.500278139	0.468944177	0.432932826	0.454897939	0.454897939	0.102441706	0.099097608	0.101112057	0.101112057	0.784623658	0.742810198	0.769949582	0.769949582	FALSE		0	0	0	5_C2	17	42	3.816553842	13.57533872	3.181142461	3.873242007	7.358614243	4.631383009
865	364	607	44.25	0.389329497	0.35927191	0.378093212	0.439598665	0.395315912	0.370673618	0.386147725	0.434371664	0.398178725	0.372270941	0.388187536	0.441436271	0.398902223	0.367520979	0.38720816	0.38720816	0.104817822	0.099320049	0.103014338	0.103014338	0.67910409	0.635375442	0.662205974	0.662205974	FALSE		0	0	0	5_C2	17	43	3.499046188	12.77327774	2.902680764	3.544038819	7.402543912	4.159357374
866	560	615	46.25	0.256367942	0.23517006	0.248340669	0.291781596	0.278676397	0.259989384	0.271877124	0.30780296	0.307617128	0.287494581	0.300213157	0.340101425	0.257177092	0.235269646	0.248854981	0.248854981	0.05653338	0.052605425	0.055176323	0.055176323	0.528950994	0.494778954	0.516399646	0.516399646	FALSE		0	0	0	5_C2	17	45	2.874115487	10.61684433	2.497567322	2.877918565	6.509860304	3.487670487
867	659	628	47.25	0.231940348	0.211863959	0.224671328	0.264707533	0.217300303	0.206265619	0.213020549	0.236320428	0.239972738	0.225976369	0.234847867	0.262943646	0.237309315	0.215948643	0.229582219	0.229582219	0.042362921	0.041868246	0.041938245	0.041938245	0.409541154	0.386289058	0.401019279	0.401019279	FALSE		0	0	0	5_C2	17	46	2.759303705	9.48212201	2.194970503	2.784538307	6.24787661	2.953508848
868	99	678	46.75	0.605441333	0.55624371	0.586104458	0.690405263	0.60593918	0.561828546	0.588535208	0.682343592	0.657024695	0.615788249	0.641172207	0.725945796	0.615752723	0.564247177	0.595465754	0.595465754	0.128497691	0.114928421	0.122856508	0.122856508	1.124154795	1.054684907	1.097489611	1.097489611	FALSE		0	0	0	5_C2	17	48	4.514790334	16.66728444	4.060588581	4.563254748	7.840337757	6.150223566
869	297	700	45.25	0.377385628	0.346461725	0.366241488	0.427259842	0.456692131	0.432559441	0.447051872	0.498544272	0.514850082	0.488171375	0.504160035	0.5593963	0.371074272	0.33879149	0.359570555	0.359570555	0.087556273	0.083136332	0.085750696	0.085750696	0.890297296	0.845264717	0.872132144	0.872132144	FALSE		0	0	0	5_C2	17	49	3.442908981	13.90800236	3.424592216	3.413245067	7.083412096	5.104097848
870	398	700	44.5	0.316913177	0.290963865	0.307331394	0.359382735	0.337327847	0.315960803	0.32901067	0.373119516	0.345614125	0.322973645	0.336011387	0.384216108	0.322104943	0.295046008	0.312263757	0.312263757	0.086260295	0.081607065	0.084958858	0.084958858	0.59148991	0.55324524	0.575130837	0.575130837	FALSE		0	0	0	5_C2	17	50	3.15868328	11.70119336	2.66754107	3.183085025	7.059452022	3.767428756
871	498	703	43.75	0.262386127	0.238985307	0.253921714	0.299969304	0.354038016	0.336203154	0.346964412	0.382652402	0.401615999	0.381997458	0.394407344	0.432925336	0.252717467	0.228219423	0.243869762	0.243869762	0.067734256	0.064429398	0.065992678	0.065992678	0.697588419	0.664537098	0.685431031	0.685431031	FALSE		0	0	0	5_C2	17	51	2.902401471	12.01013127	2.918056882	2.85695794	6.716942289	4.242044192
872	197	712	47.5	0.355971122	0.32286492	0.342997086	0.412522753	0.466226664	0.431486495	0.452317351	0.526174504	0.533512427	0.499471974	0.519867446	0.594271401	0.344226574	0.310328353	0.330979024	0.330979024	0.085515349	0.075600833	0.081542053	0.081542053	0.92596829	0.867894203	0.902660807	0.902660807	FALSE		0	0	0	5_C2	17	52	3.342258969	14.08427698	3.508075358	3.287058587	7.045679458	5.263666578
873	599	710	45.25	0.20685958	0.187947025	0.199724399	0.238667697	0.279225091	0.263444209	0.273201866	0.305463796	0.3139783	0.296874103	0.307186559	0.343419349	0.199557218	0.179908905	0.192185437	0.192185437	0.055307488	0.052117827	0.054264721	0.054264721	0.545198266	0.516238606	0.533662665	0.533662665	FALSE		0	0	0	5_C2	17	53	2.641421947	10.6269886	2.526023051	2.607100217	6.48719598	3.560350172
874	694	739	45.5	0.250640839	0.22777645	0.242067611	0.287870807	0.172461923	0.161138086	0.168367735	0.191249445	0.149831126	0.138451101	0.145501604	0.16930863	0.269686795	0.244808186	0.260365871	0.260365871	0.057793763	0.055376112	0.057081472	0.057081472	0.24545333	0.227181339	0.238489607	0.238489607	FALSE		0	0	0	5_C2	17	54	2.847197613	8.65314925	1.791735801	2.936715236	6.533162283	2.219487092
875	744	235	45.5	0.184489318	0.16381139	0.176310081	0.219983081	0.22244193	0.208647066	0.217464712	0.246665293	0.197480531	0.184678607	0.192609104	0.219514787	0.18796128	0.165765378	0.179158327	0.179158327	0.078809088	0.074773812	0.077561604	0.077561604	0.337641411	0.316597872	0.329663966	0.329663966	FALSE		0	0	0	5_C2	18	19	2.536279797	9.577180502	2.004888118	2.552598316	6.921693977	2.631876357
876	686	315	46	0.253391338	0.226985977	0.242908018	0.29752883	0.236853723	0.223311082	0.232511869	0.257983978	0.252791271	0.236121198	0.246821555	0.279736949	0.260390913	0.232086104	0.249075034	0.249075034	0.052105709	0.051244783	0.052358139	0.052358139	0.43053971	0.40308737	0.420808269	0.420808269	FALSE		0	0	0	5_C2	18	25	2.860125195	9.843625988	2.252312245	2.893023796	6.42800144	3.047442675
877	70	360	46.75	0.717396346	0.668271793	0.698976882	0.800421217	0.630849126	0.584289682	0.61376461	0.704621454	0.711559668	0.662499798	0.692563813	0.787521264	0.737713913	0.687238612	0.718860636	0.718860636	0.110605043	0.099897471	0.107371345	0.107371345	1.211486183	1.12792519	1.179073324	1.179073324	FALSE		0	0	0	5_C2	18	26	5.040988488	17.12781995	4.304542433	5.136482794	7.509538159	6.540887164
878	681	467	44.5	0.17423674	0.155227151	0.167033286	0.206110029	0.258237693	0.246535792	0.254061771	0.276954123	0.285106035	0.270066772	0.279876286	0.308390384	0.165588886	0.145579369	0.157949766	0.157949766	0.055610254	0.055101903	0.055357277	0.055357277	0.496381329	0.471148442	0.487664301	0.487664301	FALSE		0	0	0	5_C2	18	39	2.488091803	10.23897321	2.396867393	2.447446145	6.492793524	3.341975077
879	79	518	46.5	0.656533185	0.608214286	0.638733023	0.737013376	0.638579729	0.590464602	0.619604574	0.718889682	0.707728476	0.661619985	0.689847628	0.783725146	0.668288221	0.618381047	0.650011213	0.650011213	0.124068512	0.109759017	0.118154925	0.118154925	1.210484657	1.132158809	1.180019087	1.180019087	FALSE		0	0	0	5_C2	18	40	4.754926416	17.27074349	4.287404183	4.81017609	7.758451015	6.536406991
880	184	530	46.5	0.527216065	0.483918703	0.510534402	0.599074942	0.531360094	0.497869299	0.51791015	0.58849194	0.60192811	0.566261797	0.587563773	0.663294206	0.532591306	0.487187251	0.515173305	0.515173305	0.095367838	0.088331274	0.092533249	0.092533249	1.032545126	0.972531273	1.00830177	1.00830177	FALSE		0	0	0	5_C2	18	41	4.147124873	15.28846499	3.814122444	4.172388967	7.227832439	5.740421737
881	737	549	47	0.234528252	0.215948901	0.228054938	0.264527016	0.221299434	0.206832121	0.215688932	0.246039928	0.22661605	0.209761129	0.220357035	0.253394655	0.241896655	0.222600808	0.235220458	0.235220458	0.055301828	0.053239272	0.054275874	0.054275874	0.385245253	0.356702071	0.374604574	0.374604574	FALSE		0	0	0	5_C2	18	46	2.771467072	9.556058017	2.135221404	2.8060992	6.487091347	2.844824854
882	75	692	46.5	0.833895154	0.773217105	0.811518327	0.936593708	0.563096874	0.512454378	0.543599229	0.646073902	0.562982836	0.520666597	0.546430518	0.635134397	0.889461575	0.82490368	0.865768485	0.865768485	0.137785526	0.119008355	0.130682406	0.130682406	0.932727763	0.862426045	0.905097183	0.905097183	FALSE		0	0	0	5_C2	18	55	5.588542866	15.87521513	3.639906725	5.849709807	8.012051415	5.293904048
883	392	118	44.5	0.604649549	0.551565626	0.584608511	0.691889424	0.366585274	0.346824984	0.360216806	0.397275351	0.403083859	0.379579669	0.394642263	0.440775568	0.64556074	0.587447628	0.623568745	0.623568745	0.061680499	0.06061636	0.062076995	0.062076995	0.667077443	0.629906292	0.653821839	0.653821839	FALSE		0	0	0	5_C2	19	6	4.51106888	12.24210519	2.924623131	4.703354984	6.605020321	4.105558012
884	492	111	45.25	0.545137485	0.498463875	0.528335903	0.622091283	0.307987269	0.288638253	0.300726124	0.340201001	0.324237109	0.302609126	0.316484708	0.358984548	0.586760553	0.535781448	0.568405056	0.568405056	0.059702158	0.057445122	0.058571205	0.058571205	0.530899152	0.496484683	0.518570474	0.518570474	FALSE		0	0	0	5_C2	19	7	4.231357083	11.15874424	2.571914262	4.426989067	6.56844472	3.496385274
885	91	136	47.75	0.821366793	0.758100206	0.79801668	0.926675659	0.482548608	0.439721898	0.465089837	0.558347188	0.498670735	0.459467955	0.481750121	0.572396581	0.882854597	0.814947674	0.858088432	0.858088432	0.101567328	0.088624183	0.096803315	0.096803315	0.818164211	0.753718203	0.789964891	0.789964891	FALSE		0	0	0	5_C2	19	10	5.529658497	14.38603737	3.352216383	5.818656441	7.342448734	4.781421537
886	194	130	47.25	0.801406217	0.740647301	0.778245818	0.901484272	0.396234234	0.369784984	0.386239438	0.440647361	0.429237281	0.403187172	0.41974331	0.47297801	0.8683327	0.801714359	0.842886042	0.842886042	0.063444103	0.057815141	0.061089565	0.061089565	0.695100929	0.654089957	0.680252959	0.680252959	FALSE		0	0	0	5_C2	19	11	5.435842077	12.79025569	3.041616459	5.750402281	6.637625867	4.230916787
887	293	124	46.25	0.559731553	0.509434645	0.541480082	0.644027152	0.400915348	0.377108248	0.391697021	0.441892231	0.465192347	0.438592907	0.454803304	0.511300897	0.586468664	0.531930288	0.566767195	0.566767195	0.056132056	0.05298029	0.054909503	0.054909503	0.783238528	0.740225222	0.766303709	0.766303709	FALSE		0	0	0	5_C2	19	12	4.299950449	12.87680021	3.202455944	4.425617165	6.502440609	4.625186841
888	347	208	45.25	0.7232142	0.66940556	0.702053809	0.814131616	0.376253939	0.354630953	0.368536664	0.411711079	0.404418317	0.381607669	0.395916902	0.443037254	0.78154702	0.722517824	0.758276908	0.758276908	0.064344459	0.060983793	0.063490355	0.063490355	0.657994975	0.622142564	0.644740111	0.644740111	FALSE		0	0	0	5_C2	19	14	5.068332897	12.42085964	2.930592621	5.342502151	6.654271676	4.064928981
889	447	200	45.5	0.636821326	0.59045953	0.619525633	0.715348426	0.319517601	0.29767262	0.311523281	0.354036988	0.334302599	0.310421825	0.326295914	0.372086859	0.690823495	0.640474948	0.671931369	0.671931369	0.059679587	0.056440816	0.058013602	0.058013602	0.540138444	0.50163821	0.527399856	0.527399856	FALSE		0	0	0	5_C2	19	15	4.66227899	11.37191723	2.616940691	4.916093811	6.568027433	3.537715832
890	547	194	46.25	0.432306332	0.394988579	0.418192376	0.494277998	0.270274053	0.252541993	0.264332211	0.298542961	0.28983573	0.27019157	0.282625082	0.321702859	0.461357889	0.420882141	0.44602306	0.44602306	0.051160326	0.048691475	0.050842442	0.050842442	0.4798979	0.448148526	0.468284168	0.468284168	FALSE		0	0	0	5_C2	19	16	3.701040996	10.46150164	2.41802496	3.837585802	6.410523185	3.268238981
891	150	222	47.75	1.123382432	1.058499555	1.099788242	1.231718715	0.40008754	0.373079538	0.389152855	0.446787114	0.393903555	0.370359724	0.38484647	0.433803494	1.242331787	1.170674739	1.216334161	1.216334161	0.074738289	0.06706023	0.071169408	0.071169408	0.600303452	0.564203847	0.586283998	0.586283998	FALSE		0	0	0	5_C2	19	18	6.949157876	12.86149569	2.883556445	7.508230035	6.846432978	3.806854783
892	249	215	45	0.949670699	0.879542461	0.923757302	1.062534322	0.418440552	0.390105001	0.407738043	0.467663073	0.450768726	0.420988342	0.440105942	0.498521684	1.035980204	0.9590543	1.007513663	1.007513663	0.063398805	0.058899329	0.061272098	0.061272098	0.719500968	0.672682175	0.702815527	0.702815527	FALSE		0	0	0	5_C2	19	19	6.132697848	13.20080649	3.13793408	6.538359913	6.6367884	4.340066625
893	709	265	46.5	0.327266619	0.295235087	0.314168549	0.38140496	0.211026052	0.199086184	0.206747368	0.231314213	0.200454053	0.185573493	0.194624128	0.226496471	0.351552663	0.316570863	0.33721736	0.33721736	0.058029778	0.057845427	0.058384908	0.058384908	0.329164282	0.305478474	0.319937778	0.319937778	FALSE		0	0	0	5_C2	19	20	3.207345343	9.366123549	2.018189712	3.321491832	6.537525732	2.59395522
894	305	299	44.75	0.947119736	0.87975208	0.920605855	1.062867657	0.355037773	0.330851257	0.345543822	0.396767631	0.342914123	0.318719406	0.332980067	0.385035481	1.046097256	0.971665673	1.016853031	1.016853031	0.073390307	0.069103667	0.072008036	0.072008036	0.52558407	0.488553404	0.510268676	0.510268676	FALSE		0	0	0	5_C2	19	21	6.120708101	12.0286148	2.655463028	6.585910926	6.821511455	3.472609068
895	404	291	45.25	0.691439783	0.642861511	0.673046117	0.772342303	0.331055018	0.313541019	0.324892614	0.359817818	0.334448543	0.316956055	0.327737469	0.364289307	0.753524175	0.69985771	0.733214527	0.733214527	0.068308628	0.065175431	0.067650955	0.067650955	0.535110541	0.508325444	0.524810717	0.524810717	FALSE		0	0	0	5_C2	19	22	4.918990419	11.58522119	2.61759355	5.210792376	6.727561298	3.515224278
896	606	276	47.5	0.455769429	0.418816592	0.442558986	0.516947159	0.208465765	0.196335603	0.204362402	0.227162202	0.201286724	0.188635137	0.196621171	0.222373924	0.499011621	0.458109069	0.484406434	0.484406434	0.04829448	0.046658869	0.048039782	0.048039782	0.318215816	0.299019395	0.311096343	0.311096343	FALSE		0	0	0	5_C2	19	24	3.811319562	9.318788913	2.021914539	4.01456157	6.357539374	2.544978932
897	101	313	47.25	1.13733267	1.073883051	1.113746122	1.245852814	0.451140105	0.412183899	0.436048558	0.518311076	0.439953686	0.404175774	0.425953029	0.498943439	1.252780513	1.184249135	1.227389647	1.227389647	0.093792577	0.082402917	0.089424492	0.089424492	0.681853371	0.623590672	0.658933571	0.658933571	FALSE		0	0	0	5_C2	19	25	7.01472519	13.80535641	3.089554654	7.557339944	7.198708998	4.171655861
898	205	307	46.75	0.694674279	0.638860212	0.672380449	0.787757122	0.476729096	0.445934117	0.46495311	0.526896338	0.541157457	0.507547444	0.529754932	0.594351779	0.732234394	0.672208681	0.708013679	0.708013679	0.073403879	0.068310118	0.070520015	0.070520015	0.906922559	0.851822974	0.888554796	0.888554796	FALSE		0	0	0	5_C2	19	26	4.934192826	14.27844613	3.542274231	5.110728585	6.821762393	5.178468416
899	562	364	45.25	0.416899389	0.383476846	0.4043899	0.473326026	0.281831173	0.265394838	0.275655416	0.308991743	0.302836526	0.284716402	0.296039794	0.333554796	0.442093504	0.405906272	0.428551014	0.428551014	0.054678752	0.052270039	0.053763266	0.053763266	0.504794832	0.475411775	0.49377083	0.49377083	FALSE		0	0	0	5_C2	19	27	3.628627042	10.67516988	2.476182032	3.747041541	6.475571902	3.379611597
900	160	395	46.25	1.220148411	1.127414523	1.182615849	1.375616674	0.448735019	0.41914245	0.43594474	0.499718605	0.446531887	0.417168345	0.43499925	0.494732601	1.347082053	1.244147676	1.305378452	1.305378452	0.082659541	0.077782592	0.079633553	0.079633553	0.685673724	0.641795051	0.668547834	0.668547834	FALSE		0	0	0	5_C2	19	30	7.403966268	13.76089114	3.118981233	8.000565259	6.992881223	4.188745629
901	261	389	45	0.924410955	0.850609001	0.89569722	1.050482939	0.362060467	0.33962844	0.354343758	0.397569178	0.342419617	0.320106456	0.333981019	0.378118484	1.020080596	0.938032916	0.988129388	0.988129388	0.081916907	0.078437601	0.081409196	0.081409196	0.526893535	0.49387338	0.514483413	0.514483413	FALSE		0	0	0	5_C2	19	31	6.013974883	12.15845048	2.65325093	6.463630396	6.979151391	3.478466761
902	362	380	46	0.815636488	0.76636215	0.795486059	0.904997893	0.331789961	0.315658826	0.325952587	0.359099447	0.333136912	0.317339811	0.327419274	0.35959515	0.896297814	0.84162698	0.873850709	0.873850709	0.063546614	0.060680445	0.062629511	0.062629511	0.520718933	0.497053362	0.5123777	0.5123777	FALSE		0	0	0	5_C2	19	32	5.502725569	11.59880884	2.611726173	5.881840713	6.639521098	3.450845625
903	462	372	45.75	0.532339228	0.492774408	0.51734955	0.599330495	0.29634385	0.27937691	0.290765017	0.321544039	0.310338551	0.292486229	0.304495251	0.337911915	0.573745523	0.530472725	0.557239705	0.557239705	0.058157963	0.055352655	0.057319322	0.057319322	0.507118143	0.478812167	0.498050791	0.498050791	FALSE		0	0	0	5_C2	19	33	4.171204176	10.94348051	2.509741194	4.365817309	6.539895626	3.390004572
904	519	453	44.75	0.651141028	0.612766453	0.636923349	0.715078753	0.275389414	0.25809241	0.269377304	0.302959613	0.274194694	0.254873905	0.266949457	0.30650938	0.714537578	0.672809165	0.699087827	0.699087827	0.055644756	0.05344566	0.055285434	0.055285434	0.430542803	0.399477943	0.418876849	0.418876849	FALSE		0	0	0	5_C2	19	34	4.729582815	10.55607452	2.348057184	5.02755203	6.493431408	3.047456509
905	722	432	47	0.288402402	0.265892056	0.279617909	0.325922958	0.206926565	0.195513636	0.20278691	0.225979807	0.200189933	0.186936677	0.195506507	0.222307367	0.30695686	0.282711389	0.297436151	0.297436151	0.056108639	0.054856126	0.055602144	0.055602144	0.332453401	0.310774853	0.324873031	0.324873031	FALSE		0	0	0	5_C2	19	36	3.024680193	9.290332169	2.017008214	3.111887739	6.502007672	2.60866859
906	115	484	46	0.872723823	0.81506529	0.850752846	0.970846777	0.534326519	0.49460066	0.520167553	0.59717561	0.559250119	0.519766991	0.54529254	0.621448094	0.934500025	0.873066737	0.910959106	0.910959106	0.109553609	0.099613305	0.106005747	0.106005747	0.922246827	0.856752899	0.899248086	0.899248086	FALSE		0	0	0	5_C2	19	37	5.771040939	15.3433083	3.623208983	6.061394377	7.490099232	5.247019186
907	218	481	46.5	0.957268263	0.887240648	0.92914115	1.072565921	0.389720908	0.360714093	0.378909658	0.437785549	0.376789305	0.348667806	0.365445178	0.424296325	1.053653189	0.976642167	1.022727056	1.022727056	0.084540856	0.078238099	0.082882088	0.082882088	0.585584432	0.54174228	0.567886843	0.567886843	FALSE		0	0	0	5_C2	19	38	6.168407049	12.66983721	2.806998467	6.621424456	7.027663008	3.741011503
908	418	461	46.75	0.699248305	0.659984687	0.684235638	0.765219233	0.329796517	0.31346919	0.323922003	0.35655467	0.349706043	0.332809058	0.343486802	0.37783508	0.760645114	0.717602627	0.744158373	0.744158373	0.056284447	0.053454321	0.055406676	0.055406676	0.561821304	0.535205987	0.552079395	0.552079395	FALSE		0	0	0	5_C2	19	40	4.955691139	11.56195401	2.685845642	5.244261403	6.505258025	3.634710788
909	476	543	44.5	0.662228165	0.623667743	0.647876048	0.726399292	0.318572763	0.302403601	0.312846075	0.344149777	0.335485394	0.318967182	0.32977156	0.361437766	0.719855076	0.67757425	0.704065708	0.704065708	0.056624532	0.053659111	0.055517301	0.055517301	0.539806714	0.513805165	0.530910675	0.530910675	FALSE		0	0	0	5_C2	19	42	4.781693311	11.35444904	2.622231743	5.052544728	6.511545512	3.536231889
910	577	532	46.5	0.52738406	0.496329676	0.515355991	0.579227586	0.232007783	0.218529723	0.22626399	0.256109127	0.228448145	0.214851198	0.223215733	0.251610176	0.577961145	0.543946135	0.564782245	0.564782245	0.049702972	0.047058242	0.048132082	0.048132082	0.360175872	0.33870622	0.351921386	0.351921386	FALSE		0	0	0	5_C2	19	43	4.147914465	9.754034169	2.143416999	4.385631096	6.383579589	2.732680819
911	678	524	46.5	0.434167284	0.405636657	0.422929283	0.481292478	0.19251057	0.182054854	0.188870205	0.209424769	0.180339872	0.168232225	0.176158534	0.199905513	0.47673967	0.445442539	0.464340865	0.464340865	0.047679068	0.046915229	0.047457	0.047457	0.282598988	0.263565967	0.276160156	0.276160156	FALSE		0	0	0	5_C2	19	44	3.70978763	9.023809	1.928212004	3.909881492	6.346161618	2.385652506
912	75	577	47.5	1.145426819	1.077301153	1.120292696	1.260136694	0.521373137	0.483566468	0.505519683	0.585879054	0.508286607	0.475161997	0.495001976	0.563518398	1.253809323	1.179587495	1.226554766	1.226554766	0.117192362	0.105390422	0.111655588	0.111655588	0.804084878	0.751051701	0.782604002	0.782604002	FALSE		0	0	0	5_C2	19	45	7.052768381	15.10382594	3.395231516	7.562175435	7.631324636	4.718439796
913	177	571	46.25	1.005685927	0.944962038	0.9826731	1.108182266	0.461844956	0.433460414	0.450101212	0.510054214	0.469163793	0.441623817	0.457759703	0.516843489	1.098077341	1.031679439	1.073031192	1.073031192	0.091426796	0.084872771	0.088613219	0.088613219	0.747190539	0.703494059	0.728889604	0.728889604	FALSE		0	0	0	5_C2	19	46	6.395974218	14.00326788	3.220221598	6.83022178	7.154970385	4.463931683
914	277	563	47.25	0.788410967	0.738125177	0.769757536	0.870869574	0.395796642	0.374022681	0.387731307	0.429718115	0.429857284	0.405559785	0.42089486	0.466907449	0.853335268	0.798531209	0.83299966	0.83299966	0.063253754	0.060570901	0.062235799	0.062235799	0.697475872	0.658605532	0.683148243	0.683148243	FALSE		0	0	0	5_C2	19	47	5.374763291	12.78216549	3.044389948	5.679913066	6.634106686	4.241540731
915	376	553	46	0.725119086	0.68462053	0.710242988	0.795319472	0.361194322	0.341557088	0.353315011	0.395533035	0.382215436	0.362540691	0.374606388	0.41583406	0.786420107	0.742295545	0.770258302	0.770258302	0.064268758	0.060079109	0.062323228	0.062323228	0.617839979	0.586343656	0.605582858	0.605582858	FALSE		0	0	0	5_C2	19	48	5.077286025	12.14243718	2.831271435	5.365406077	6.652872098	3.885301756
916	736	607	44.5	0.333446251	0.311801043	0.325611866	0.369261882	0.197902745	0.185340515	0.193239824	0.219290495	0.185184868	0.171742896	0.180308493	0.208328739	0.360495723	0.337266516	0.352089362	0.352089362	0.054960624	0.052642503	0.054013062	0.054013062	0.301077518	0.278975434	0.29305776	0.29305776	FALSE		0	0	0	5_C2	19	49	3.236390142	9.123499626	1.949885354	3.363524978	6.480783157	2.468313379
917	436	634	46.25	0.626321012	0.588843946	0.612626999	0.689520977	0.311930686	0.2922457	0.304597458	0.34454367	0.324378007	0.304378407	0.316631385	0.358046421	0.679966492	0.639350799	0.665178714	0.665178714	0.059374283	0.055202141	0.058007488	0.058007488	0.523288929	0.490915113	0.510669639	0.510669639	FALSE		0	0	0	5_C2	19	50	4.612926612	11.23165021	2.572544548	4.865064964	6.562382973	3.462342108
918	635	614	46.5	0.413789384	0.385893124	0.40357701	0.458917437	0.196141997	0.183534577	0.191183304	0.218345467	0.187868073	0.174438739	0.182783774	0.210807547	0.452429115	0.422020303	0.441317262	0.441317262	0.04724488	0.045194501	0.046265092	0.046265092	0.298125458	0.276651637	0.289961734	0.289961734	FALSE		0	0	0	5_C2	19	52	3.614009752	9.090946872	1.961888259	3.795619801	6.338134341	2.455107792
919	133	664	46.75	1.005018177	0.940635743	0.979870532	1.113308774	0.549260494	0.510702615	0.535392661	0.610043287	0.596103575	0.559470289	0.583591629	0.653897607	1.081955659	1.012456598	1.054592108	1.054592108	0.092649494	0.082287176	0.08857417	0.08857417	0.975777094	0.916064873	0.955688543	0.955688543	FALSE		0	0	0	5_C2	19	53	6.392835737	15.61940789	3.788067279	6.754448492	7.177575654	5.486478637
920	236	654	46.5	0.836596083	0.785792212	0.81742044	0.920362742	0.457461307	0.430334396	0.447004868	0.502138594	0.50606656	0.476491559	0.495020021	0.55651366	0.899447764	0.844687172	0.8787646	0.8787646	0.070672917	0.066248643	0.068706408	0.068706408	0.830003269	0.781682352	0.811974321	0.811974321	FALSE		0	0	0	5_C2	19	54	5.601237463	13.92222289	3.385300476	5.896645747	6.771272306	4.834381751
921	337	644	46.5	0.749214168	0.706127189	0.734435912	0.818665796	0.376383282	0.352168935	0.368193814	0.412898905	0.395793948	0.368953765	0.386055972	0.439155048	0.812445986	0.766215886	0.796654052	0.796654052	0.068994853	0.065228536	0.068180264	0.068180264	0.639950559	0.595805466	0.623851382	0.623851382	FALSE		0	0	0	5_C2	19	55	5.190534975	12.42325094	2.892012829	5.487729938	6.740248232	3.984210049
922	398	724	45.5	0.619120568	0.582086884	0.605616572	0.680790259	0.370430854	0.349145872	0.361629971	0.406470423	0.40595822	0.381973197	0.396664036	0.444861202	0.661830111	0.62220564	0.647447727	0.647447727	0.062829294	0.059741554	0.061036292	0.061036292	0.670850236	0.631258759	0.65542656	0.65542656	FALSE		0	0	0	5_C2	19	56	4.579083909	12.31320235	2.937481141	4.779822423	6.626259265	4.122435025
923	745	705	45.75	0.374246797	0.350598416	0.365942706	0.413308471	0.170184189	0.157523489	0.165133742	0.193814945	0.148528177	0.137314354	0.144016442	0.168536233	0.41178103	0.38598206	0.402791199	0.402791199	0.050043559	0.046216471	0.048484938	0.048484938	0.231134574	0.213237728	0.223816753	0.223816753	FALSE		0	0	0	5_C2	19	59	3.428156205	8.611038468	1.785907258	3.604570318	6.389876372	2.155434329
924	296	735	46.75	0.742010039	0.693555377	0.724317063	0.821566116	0.376543867	0.35803056	0.369376341	0.406594162	0.402317573	0.381429759	0.394535434	0.436337326	0.803384378	0.750270562	0.784008892	0.784008892	0.06509463	0.063262131	0.064123345	0.064123345	0.65239247	0.619483003	0.640096601	0.640096601	FALSE		0	0	0	5_C2	19	62	5.156674951	12.42621983	2.921195265	5.445139606	6.668140847	4.03986703
925	695	87	47	0.468993153	0.424338822	0.452641937	0.542747849	0.228259291	0.209811733	0.221091037	0.259939804	0.191512505	0.176240055	0.185692292	0.217503393	0.515378723	0.465949577	0.49730666	0.49730666	0.074047254	0.068270655	0.071673539	0.071673539	0.299338972	0.276170378	0.290445067	0.290445067	FALSE		0	0	0	5_C2	20	4	3.873472195	9.684731981	1.97819107	4.091488351	6.833657115	2.460536259
926	398	121	45.75	0.850013501	0.787638168	0.825278593	0.955379505	0.341275232	0.321825614	0.334705411	0.371913598	0.373148621	0.350947026	0.365471698	0.407930635	0.930933011	0.861993016	0.903458551	0.903458551	0.044084737	0.04292434	0.04400188	0.04400188	0.589419607	0.555493452	0.577995271	0.577995271	FALSE		0	0	0	5_C2	20	6	5.664300476	11.77417269	2.790712427	6.044629105	6.279709567	3.758167569
927	495	112	46	0.714905686	0.661335538	0.694841851	0.804202514	0.291531586	0.273733948	0.284890727	0.321988308	0.310090013	0.289515473	0.302380895	0.344324344	0.783416512	0.724390692	0.761309737	0.761309737	0.044124426	0.043057905	0.043752149	0.043752149	0.488986347	0.457136362	0.477051587	0.477051587	FALSE		0	0	0	5_C2	20	7	5.02928217	10.85451129	2.508629397	5.351288923	6.280443343	3.308894758
928	593	99	46.75	0.58575869	0.537327078	0.567692157	0.665613887	0.243257625	0.227793789	0.237902482	0.269417314	0.228490562	0.212748723	0.22281075	0.254160047	0.644987558	0.59127774	0.624928814	0.624928814	0.057921568	0.055641814	0.057353818	0.057353818	0.354597752	0.330950036	0.346122757	0.346122757	FALSE		0	0	0	5_C2	20	8	4.422280227	9.962021447	2.143606745	4.700660978	6.53552514	2.707727954
929	96	149	46.75	1.071206636	0.999044598	1.04539907	1.191541159	0.574974007	0.532146377	0.557190759	0.653247166	0.660609869	0.618417479	0.642988532	0.737603308	1.150156997	1.072397065	1.122653704	1.122653704	0.071141083	0.060685316	0.066654975	0.066654975	1.085492432	1.016526074	1.056269683	1.056269683	FALSE		0	0	0	5_C2	20	9	6.703927161	16.09479978	4.076626308	7.075000624	6.779927773	5.977273405
930	199	141	46.5	1.173394665	1.098626365	1.146226327	1.295305395	0.406991055	0.380587028	0.397205283	0.450210149	0.424606098	0.398472321	0.41466352	0.467991854	1.296046951	1.213351766	1.266052244	1.266052244	0.058213972	0.053407623	0.05657933	0.05657933	0.650730894	0.610926324	0.635463556	0.635463556	FALSE		0	0	0	5_C2	20	10	7.184219654	12.98912799	3.020899568	7.760695909	6.540931111	4.032434228
931	300	132	47	1.020342971	0.946397238	0.992212638	1.143532689	0.385636185	0.36364343	0.377037083	0.424357216	0.431432687	0.407698114	0.421920037	0.472395445	1.119472048	1.037431204	1.088320678	1.088320678	0.040094002	0.038026895	0.03940347	0.03940347	0.677845793	0.642280683	0.663445611	0.663445611	FALSE		0	0	0	5_C2	20	11	6.46486358	12.59431878	3.051437273	6.930778735	6.205928791	4.153728578
932	650	182	46	0.461220237	0.417077925	0.445291587	0.531127179	0.208732943	0.191898993	0.202602707	0.235894905	0.18872846	0.169605348	0.18236037	0.218642323	0.506789854	0.458414443	0.489269295	0.489269295	0.056811834	0.05523817	0.055826562	0.055826562	0.295079952	0.264929653	0.285158807	0.285158807	FALSE		0	0	0	5_C2	20	12	3.836938825	9.323728517	1.965737067	4.05111993	6.515008358	2.441484186
933	745	169	45.75	0.387771652	0.355116543	0.375747933	0.442344061	0.198603683	0.183377783	0.193438779	0.224983121	0.159366236	0.146897055	0.154571198	0.181304282	0.426000616	0.390011078	0.412773808	0.412773808	0.07040538	0.065329078	0.069116059	0.069116059	0.249335575	0.230051224	0.241868044	0.241868044	FALSE		0	0	0	5_C2	20	13	3.491724182	9.13645857	1.834389657	3.67140359	6.766326087	2.236853717
934	454	206	45.25	0.836976087	0.781852376	0.816163214	0.930827731	0.325880685	0.302626737	0.318019781	0.362122102	0.348370063	0.323438854	0.339868636	0.387149159	0.918959425	0.858676642	0.89608837	0.89608837	0.046192242	0.042708699	0.045176642	0.045176642	0.546075168	0.506532626	0.532786619	0.532786619	FALSE		0	0	0	5_C2	20	14	5.603023513	11.48955803	2.679869339	5.988352227	6.318673151	3.564272858
935	552	194	46.25	0.59180922	0.547710432	0.576051728	0.664543725	0.284407749	0.265775676	0.278197919	0.313849865	0.318291891	0.297301581	0.310358273	0.353177608	0.641072816	0.592973244	0.623938168	0.623938168	0.037760576	0.035654894	0.037750333	0.037750333	0.515675468	0.482159551	0.502919419	0.502919419	FALSE		0	0	0	5_C2	20	15	4.450718233	10.72280566	2.545319242	4.682261358	6.162788363	3.428284453
936	156	233	46.25	1.227805028	1.158489388	1.202663234	1.343023586	0.498300486	0.467320483	0.486049083	0.551443871	0.567350677	0.536747975	0.55454851	0.621071174	1.341259642	1.265366314	1.313937917	1.313937917	0.049761858	0.043134717	0.047499804	0.047499804	0.90243469	0.854056816	0.881823106	0.881823106	FALSE		0	0	0	5_C2	20	16	7.439953022	14.67725836	3.659445591	7.973199431	6.384668289	5.158392622
937	255	224	46	1.111046663	1.0345061	1.083187145	1.236910116	0.426536997	0.397135937	0.41573264	0.476873131	0.489129399	0.45694441	0.477871254	0.53962992	1.216647912	1.132649606	1.186018658	1.186018658	0.037137564	0.033535781	0.035413521	0.035413521	0.772927583	0.722401059	0.75535886	0.75535886	FALSE		0	0	0	5_C2	20	17	6.891178704	13.35049371	3.309534679	7.387513623	6.151270108	4.579062406
938	355	215	47.25	0.897350369	0.837729373	0.875721966	0.995986075	0.334253979	0.314167954	0.32733344	0.36700629	0.360757106	0.340062591	0.35317143	0.395769576	0.986788805	0.920829312	0.962870505	0.962870505	0.043046028	0.040083835	0.042390692	0.042390692	0.562526622	0.53104677	0.55096564	0.55096564	FALSE		0	0	0	5_C2	20	18	5.886787814	11.64436364	2.735280882	6.307156124	6.260505893	3.637865919
939	709	266	47.25	0.366289212	0.33151532	0.35310727	0.42313534	0.22530193	0.213521523	0.221233253	0.245114865	0.240035123	0.224926202	0.234256436	0.266166258	0.391574468	0.35347124	0.377136655	0.377136655	0.043412091	0.043683371	0.043946737	0.043946737	0.396639707	0.372808435	0.387513568	0.387513568	FALSE		0	0	0	5_C2	20	19	3.390754877	9.630056242	2.19524957	3.509597742	6.267273674	2.895796203
940	410	298	45.5	0.798601529	0.745872121	0.778845671	0.888799714	0.374782322	0.357285668	0.368291939	0.403916976	0.417642456	0.39824239	0.410081752	0.451529107	0.866514613	0.808312147	0.844743535	0.844743535	0.050012537	0.048405965	0.049674081	0.049674081	0.674499157	0.644682067	0.662801746	0.662801746	FALSE		0	0	0	5_C2	20	20	5.422659803	12.39365237	2.989748785	5.741857118	6.389302834	4.138757914
941	510	286	46.25	0.711779272	0.663966367	0.694135999	0.790772317	0.287636634	0.271247454	0.280776778	0.315892797	0.309598378	0.290478766	0.301887568	0.342092945	0.779885923	0.727295149	0.760558881	0.760558881	0.040724234	0.039781756	0.040009611	0.040009611	0.488404128	0.458615682	0.476231853	0.476231853	FALSE		0	0	0	5_C2	20	21	5.01458776	10.78250135	2.506430142	5.334694853	6.217580527	3.306290288
942	609	277	47.5	0.556910757	0.514648575	0.541468141	0.626940949	0.210294484	0.197886829	0.206054067	0.229502934	0.204882093	0.191957529	0.200330426	0.225862053	0.614717228	0.567750979	0.597535063	0.597535063	0.042478861	0.041024263	0.042124557	0.042124557	0.314891246	0.295717691	0.308193015	0.308193015	FALSE		0	0	0	5_C2	20	22	4.286692466	9.352598311	2.037997874	4.558387833	6.250020098	2.530106975
943	108	322	47.25	1.024712081	0.963613673	1.002769883	1.125499644	0.562868433	0.519954174	0.545473848	0.636804753	0.655956757	0.612049394	0.638718017	0.728277379	1.097330186	1.032482058	1.074219211	1.074219211	0.064587652	0.054641151	0.060031506	0.060031506	1.081619434	1.008494033	1.052711031	1.052711031	FALSE		0	0	0	5_C2	20	23	6.485398773	15.8709917	4.055811325	6.826710085	6.658767821	5.959948141
944	212	316	47	1.015154058	0.939679693	0.986181642	1.141431872	0.468936449	0.439150807	0.457535043	0.518830675	0.531744137	0.495771827	0.519527596	0.587994529	1.101379737	1.019063868	1.069588473	1.069588473	0.055521963	0.054053396	0.053909126	0.053909126	0.858932944	0.801485063	0.839746682	0.839746682	FALSE		0	0	0	5_C2	20	24	6.440475245	14.13437553	3.500165185	6.845743325	6.4911612	4.963794223
945	312	307	45.75	0.928559472	0.863127398	0.90271532	1.042011686	0.364807786	0.342157242	0.355763419	0.403633495	0.383742273	0.359245543	0.374303895	0.426007709	1.019845859	0.947673434	0.991310725	0.991310725	0.056381351	0.05373628	0.055077515	0.055077515	0.600882321	0.563120469	0.586394393	0.586394393	FALSE		0	0	0	5_C2	20	25	6.03347327	12.20924297	2.838101507	6.462527112	6.507049587	3.809444266
946	666	360	46.25	0.453712148	0.419133422	0.439411586	0.512855785	0.233740861	0.21980132	0.229191927	0.255494245	0.245218216	0.2269275	0.238965003	0.273691205	0.4913352	0.453840959	0.475670278	0.475670278	0.043833769	0.044097195	0.044268028	0.044268028	0.397502256	0.367924087	0.387630211	0.387630211	FALSE		0	0	0	5_C2	20	26	3.801650164	9.786075347	2.218435345	3.978481733	6.275069674	2.899654683
947	270	396	45.25	0.930566612	0.859312323	0.903073241	1.048915728	0.404529574	0.380821605	0.396027754	0.441928895	0.423006775	0.395879201	0.412472932	0.466830068	1.017401139	0.938861302	0.987104718	0.987104718	0.069328459	0.067712492	0.069396119	0.069396119	0.671373362	0.629439335	0.65507309	0.65507309	FALSE		0	0	0	5_C2	20	28	6.042906999	12.94362009	3.013745243	6.451036716	6.746415953	4.124775149
948	369	389	45.5	0.854821651	0.804495904	0.835534266	0.943728804	0.338521538	0.321558608	0.33202308	0.367547483	0.32650598	0.310226392	0.320551522	0.353941369	0.942096199	0.886276396	0.920668774	0.920668774	0.072766982	0.069450838	0.07130527	0.07130527	0.504985988	0.480553671	0.496134824	0.496134824	FALSE		0	0	0	5_C2	20	29	5.686899195	11.72326235	2.58206371	6.097097048	6.809987418	3.380466702
949	468	380	45.75	0.709195453	0.661187743	0.692523796	0.788299473	0.29737507	0.280402164	0.29171287	0.32320478	0.312902705	0.294831749	0.306558807	0.341642578	0.776519226	0.723577911	0.758142547	0.758142547	0.048351015	0.046122503	0.047855562	0.047855562	0.494602987	0.466721242	0.484797364	0.484797364	FALSE		0	0	0	5_C2	20	30	5.002443585	10.96254573	2.521211544	5.31887109	6.358584586	3.334019937
950	566	370	46.5	0.572271841	0.531839237	0.5567025	0.637668192	0.251019953	0.236137515	0.245281955	0.276111745	0.259519845	0.243250803	0.253529721	0.287080885	0.625747251	0.58128646	0.608593566	0.608593566	0.04530012	0.043548462	0.044431863	0.044431863	0.411764268	0.386392633	0.402488748	0.402488748	FALSE		0	0	0	5_C2	20	31	4.35889088	10.10553149	2.282411491	4.610229888	6.302179586	2.963453609
951	166	405	47.75	1.01731462	0.935164353	0.983958818	1.155610386	0.48078662	0.451380632	0.46888548	0.530249211	0.531232555	0.496522866	0.516972576	0.58757992	1.103922591	1.013788059	1.067345066	1.067345066	0.067608513	0.0660053	0.067109457	0.067109457	0.857802691	0.803274492	0.835362351	0.835362351	FALSE		0	0	0	5_C2	20	32	6.45063007	14.3534617	3.4978767	6.857694954	6.714617553	4.958738208
952	623	454	45.75	0.418191398	0.389551768	0.407338599	0.466111551	0.251840877	0.23935541	0.246989404	0.272839094	0.274938117	0.260512264	0.269264881	0.29986559	0.446951768	0.415809884	0.435175754	0.435175754	0.043572731	0.042359451	0.043133154	0.043133154	0.454445894	0.431250107	0.445283976	0.445283976	FALSE		0	0	0	5_C2	20	33	3.634699597	10.12070876	2.351382772	3.769875799	6.27024359	3.15438333
953	724	441	47	0.403516831	0.376287268	0.393214933	0.449766387	0.206011641	0.194921162	0.201968232	0.224357617	0.198781235	0.185514165	0.194318386	0.219891201	0.439313071	0.409650197	0.428023246	0.428023246	0.050229828	0.049551878	0.049747794	0.049747794	0.318766807	0.29752052	0.311730512	0.311730512	FALSE		0	0	0	5_C2	20	34	3.565727873	9.273417022	2.010706619	3.733973271	6.393320127	2.547443704
954	225	488	45.75	0.78533677	0.72692772	0.763221917	0.881581135	0.472564436	0.441368694	0.460935496	0.523918023	0.529495921	0.495149302	0.51616137	0.584912262	0.837752669	0.77483624	0.813971174	0.813971174	0.072497502	0.067636807	0.071063858	0.071063858	0.877146957	0.820972668	0.85528375	0.85528375	FALSE		0	0	0	5_C2	20	35	5.360314302	14.20144982	3.490108134	5.606673514	6.805005267	5.04527182
955	327	480	45.75	0.707477626	0.667392148	0.693018993	0.775552874	0.395751927	0.371724147	0.387251211	0.434422958	0.427755959	0.400590246	0.417309272	0.472270267	0.760653754	0.717909652	0.745314569	0.745314569	0.068799134	0.065286129	0.068138268	0.068138268	0.701532624	0.65651076	0.684126639	0.684126639	FALSE		0	0	0	5_C2	20	36	4.994369652	12.7813388	3.03498999	5.244302008	6.73662978	4.259687988
956	427	471	46.25	0.601850219	0.565983674	0.588391334	0.662340496	0.356136692	0.339498596	0.350290973	0.382989723	0.397348396	0.379133315	0.390560963	0.428030716	0.643040045	0.604057854	0.628406241	0.628406241	0.055271862	0.052851593	0.054728927	0.054728927	0.6570234	0.627706138	0.646108102	0.646108102	FALSE		0	0	0	5_C2	20	37	4.497911788	12.04893163	2.898966415	4.691507501	6.486537328	4.060582791
957	526	462	44.5	0.543989989	0.509476507	0.530756441	0.602596589	0.31661801	0.299223541	0.309852318	0.34542181	0.349360186	0.328368188	0.341283836	0.383184418	0.582403944	0.545311374	0.568184802	0.568184802	0.051326409	0.049966468	0.050727442	0.050727442	0.576237833	0.541790393	0.56298035	0.56298035	FALSE		0	0	0	5_C2	20	38	4.225963754	11.31830954	2.684298502	4.406512629	6.413593725	3.699200924
958	124	497	46.25	0.923177206	0.8632783	0.901164207	1.02131423	0.617231837	0.573869555	0.601260151	0.686832547	0.713873659	0.670893882	0.698631712	0.781974145	0.973732013	0.91014907	0.950298202	0.950298202	0.084831809	0.073745503	0.08034583	0.08034583	1.195718879	1.124147164	1.170412037	1.170412037	FALSE		0	0	0	5_C2	20	39	6.008176158	16.87606328	4.314893718	6.245788085	7.033042157	6.470354541
959	583	546	45	0.473445061	0.443798323	0.462263045	0.522261982	0.28406517	0.268850488	0.27795013	0.311024333	0.311226883	0.294793698	0.305223179	0.339355256	0.506009941	0.473954407	0.493895861	0.493895861	0.048305015	0.045777853	0.046843284	0.046843284	0.514422158	0.48771025	0.504697208	0.504697208	FALSE		0	0	0	5_C2	20	40	3.894396547	10.71647205	2.513715012	4.047454272	6.357734146	3.422677966
960	684	537	46.5	0.358877878	0.333405956	0.349103876	0.400990245	0.231113732	0.219733393	0.227320086	0.249246058	0.25010178	0.234937247	0.244899079	0.274043111	0.381846353	0.354431299	0.371252204	0.371252204	0.042767044	0.042997732	0.043010184	0.043010184	0.415479993	0.390647564	0.407060653	0.407060653	FALSE		0	0	0	5_C2	20	41	3.355920969	9.737504927	2.240281221	3.463874771	6.255348035	2.980075335
961	184	579	44.5	0.636610919	0.590809182	0.61947367	0.713591769	0.643590455	0.609143578	0.629413228	0.701129458	0.774602201	0.737582354	0.758853195	0.838042718	0.63732231	0.589206209	0.619548653	0.619548653	0.084678181	0.07773377	0.082080316	0.082080316	1.332803084	1.270595136	1.306111124	1.306111124	FALSE		0	0	0	5_C2	20	43	4.66129006	17.36338188	4.586553555	4.664633657	7.030201886	7.083579748
962	284	573	46.25	0.600445386	0.560723931	0.585465173	0.666748155	0.488066111	0.462874328	0.478598503	0.527872756	0.573571836	0.543783097	0.562187141	0.6208296	0.620110515	0.578101707	0.604285864	0.604285864	0.067569131	0.06465516	0.066605368	0.066605368	0.974403686	0.924624488	0.955359584	0.955359584	FALSE		0	0	0	5_C2	20	44	4.491308954	14.48804505	3.687274993	4.583736747	6.713889467	5.480334909
963	384	561	46.25	0.589449233	0.553656638	0.575955866	0.647786357	0.389045003	0.36912603	0.380839574	0.423378932	0.43372196	0.410333752	0.424689183	0.473597892	0.624400179	0.586128657	0.60999838	0.60999838	0.064110304	0.061919337	0.062734642	0.062734642	0.723705713	0.685068426	0.708751601	0.708751601	FALSE		0	0	0	5_C2	20	45	4.439626093	12.65734107	3.061677983	4.603898535	6.649942603	4.358875908
964	485	554	47.25	0.501828931	0.470366343	0.490580727	0.554330658	0.293192934	0.277358441	0.287772389	0.317761724	0.321373654	0.304194755	0.316116336	0.347323738	0.537375743	0.503325272	0.525095375	0.525095375	0.049080426	0.046533395	0.047809591	0.047809591	0.529939351	0.502060871	0.521564486	0.521564486	FALSE		0	0	0	5_C2	20	46	4.027803168	10.88522631	2.559105039	4.194876227	6.372069947	3.492091752
965	84	591	46.75	0.824293178	0.768269531	0.802140514	0.921029216	0.694082738	0.650322117	0.676213615	0.769328858	0.801814388	0.75824718	0.783569374	0.876643306	0.849546062	0.790484132	0.82631513	0.82631513	0.107032646	0.09574771	0.102696325	0.102696325	1.363611596	1.290606986	1.332912048	1.332912048	FALSE		0	0	0	5_C2	20	47	5.543412757	18.2968841	4.708283106	5.662103474	7.443491626	7.221396909
966	540	638	44.75	0.458508962	0.430687855	0.447569785	0.506134732	0.321127649	0.302960767	0.314840092	0.350549818	0.362209793	0.341762917	0.355176639	0.393858006	0.482691828	0.45321817	0.470981125	0.470981125	0.051504234	0.048657377	0.050556776	0.050556776	0.607650342	0.573535992	0.596048615	0.596048615	FALSE		0	0	0	5_C2	20	48	3.8241956	11.40168383	2.741779253	3.937857145	6.416881364	3.839719972
967	640	628	46	0.394141573	0.367446602	0.384627142	0.437376513	0.235856504	0.223243837	0.23100751	0.257273225	0.258528632	0.243001831	0.252889289	0.283445978	0.421320298	0.392544638	0.411077031	0.411077031	0.039971908	0.039279254	0.039442949	0.039442949	0.427234503	0.401868378	0.41800396	0.41800396	FALSE		0	0	0	5_C2	20	49	3.521663356	9.825189387	2.277977451	3.649405692	6.203671506	3.03265734
968	740	626	47	0.380769031	0.357868848	0.37269136	0.418466587	0.211261688	0.198711385	0.206450378	0.233432916	0.216697523	0.203337661	0.211676273	0.239528965	0.411024598	0.386344372	0.402356396	0.402356396	0.044479773	0.042182353	0.043494745	0.043494745	0.353223871	0.331391169	0.344966871	0.344966871	FALSE		0	0	0	5_C2	20	50	3.458811266	9.370479991	2.090852391	3.601015023	6.287013006	2.701582107
969	248	670	46.75	0.72089682	0.674887729	0.703097151	0.79817043	0.461426931	0.433256567	0.450858655	0.50922444	0.517320777	0.486757153	0.505373477	0.569302216	0.765229054	0.71609389	0.746234878	0.746234878	0.072944679	0.067901885	0.071407427	0.071407427	0.861470796	0.810905674	0.841686979	0.841686979	TRUE		0	0	0	5_C2	20	51	5.057441014	13.99553942	3.435644493	5.26580631	6.813272679	4.975146914
970	441	645	46	0.557526462	0.523617632	0.545099161	0.614849067	0.327944211	0.308118626	0.320643409	0.360542557	0.355071206	0.334959544	0.347354458	0.389153618	0.597257048	0.560752313	0.583920221	0.583920221	0.058077016	0.053656868	0.056657202	0.056657202	0.585207816	0.552286621	0.572519605	0.572519605	FALSE		0	0	0	5_C2	20	52	4.289586336	11.52770855	2.709845877	4.476323492	6.538399069	3.739326768
971	146	675	47	0.700534364	0.650423227	0.680237348	0.78641964	0.623504191	0.580068141	0.608248899	0.693305192	0.738618453	0.69412035	0.723674372	0.810272197	0.715078224	0.662918228	0.693578844	0.693578844	0.085746994	0.07511486	0.081686816	0.081686816	1.261831789	1.18657863	1.23689496	1.23689496	FALSE		0	0	0	5_C2	20	53	4.961735728	16.99202667	4.425585764	5.030093115	7.049962118	6.766100525
972	346	675	46	0.571958063	0.535952546	0.558286622	0.632065057	0.42166959	0.395646101	0.412237624	0.463044682	0.478358488	0.448526294	0.467929406	0.525090993	0.598915752	0.56117921	0.584478371	0.584478371	0.067313994	0.06340671	0.065669431	0.065669431	0.805756395	0.755539021	0.788305849	0.788305849	FALSE		0	0	0	5_C2	20	54	4.357416094	13.26050501	3.261352658	4.484119545	6.709172482	4.725917071
973	589	727	46.25	0.358728013	0.334860321	0.3498588	0.398617518	0.271352287	0.255530233	0.265654879	0.296819439	0.308394981	0.290294744	0.301713556	0.337120401	0.374622994	0.349405185	0.365246684	0.365246684	0.043416118	0.041116734	0.042713421	0.042713421	0.520436168	0.49016338	0.50926713	0.50926713	FALSE		0	0	0	5_C2	20	55	3.355216593	10.48143605	2.501046929	3.429924366	6.267348137	3.449580718
974	489	740	45	0.449062655	0.419354726	0.438060103	0.498155171	0.345613048	0.327837096	0.33977841	0.372046946	0.396033811	0.376557591	0.388973757	0.426777198	0.467753217	0.435995508	0.455972993	0.455972993	0.053499639	0.050481415	0.053026632	0.053026632	0.669456658	0.637272489	0.657812643	0.657812643	FALSE		0	0	0	5_C2	20	61	3.779797151	11.8543703	2.893085818	3.86764439	6.453772445	4.116201064
975	68	66	45.75	0.75844648	0.69304475	0.732323468	0.876485818	0.668283977	0.599960122	0.63686104	0.822278939	0.788885464	0.725027036	0.759840865	0.920324724	0.775498258	0.708121953	0.74901452	0.74901452	0.093402946	0.071820472	0.083052925	0.083052925	1.346714716	1.238089483	1.296957928	1.296957928	FALSE		0	0	0	5_C2	21	3	5.233927632	17.81991614	4.650447545	5.31407245	7.191505497	7.145811302
976	333	120	45.5	0.790827396	0.731051196	0.768357653	0.891381749	0.446489072	0.424297963	0.438294916	0.483650614	0.53965862	0.513027094	0.529111219	0.585279593	0.842828248	0.777408689	0.818302095	0.818302095	0.039236452	0.03821003	0.039362602	0.039362602	0.894910388	0.852757535	0.87809909	0.87809909	FALSE		0	0	0	5_C2	21	6	5.386120711	13.71936802	3.535569415	5.630529171	6.190074397	5.124733808
977	431	107	46.25	0.690560059	0.636175647	0.670078133	0.782718899	0.338463752	0.31692759	0.330827659	0.373891093	0.380450837	0.355741399	0.371613791	0.420926335	0.746949453	0.68748878	0.724499021	0.724499021	0.044514342	0.042559916	0.04393451	0.04393451	0.618010852	0.57879594	0.604086053	0.604086053	FALSE		0	0	0	5_C2	21	7	4.914855639	11.72219399	2.823377769	5.17989062	6.287652117	3.88606613
978	129	148	46.75	0.837308223	0.776773497	0.814985288	0.937291064	0.604582208	0.565619038	0.588614381	0.671852434	0.759264118	0.719063823	0.742788265	0.828073887	0.869638199	0.804988931	0.845997744	0.845997744	0.045766092	0.037223564	0.042138075	0.042138075	1.285750259	1.219243862	1.258252115	1.258252115	FALSE		0	0	0	5_C2	21	9	5.604584581	16.64219672	4.517940989	5.756538238	6.310794484	6.873096136
979	232	133	46.5	0.94194334	0.876145365	0.918021368	1.052868515	0.445268307	0.416761164	0.435108039	0.490440802	0.529107688	0.496861043	0.517844677	0.579843586	1.017630836	0.945975693	0.991523651	0.991523651	0.037410208	0.034191691	0.036131036	0.036131036	0.861278291	0.809600187	0.843319398	0.843319398	FALSE		0	0	0	5_C2	21	10	6.096378598	13.6967985	3.488371433	6.452116312	6.15631076	4.974285773
980	590	175	46	0.430203553	0.390718128	0.415543765	0.496185752	0.289085063	0.272784636	0.283855336	0.315370306	0.337581229	0.3165559	0.330439022	0.371233118	0.453167873	0.410370057	0.437197985	0.437197985	0.037647104	0.037659573	0.038022919	0.038022919	0.566054868	0.532029035	0.554617218	0.554617218	FALSE		0	0	0	5_C2	21	12	3.691157755	10.80927992	2.631607141	3.799092024	6.160690498	3.653648988
981	691	159	48	0.336463651	0.301232992	0.323140336	0.395260791	0.238400521	0.22169053	0.232535592	0.266483957	0.256950474	0.235731129	0.249255289	0.292681509	0.355279681	0.317391078	0.340911355	0.340911355	0.046554529	0.046070384	0.046602026	0.046602026	0.429980437	0.395193188	0.417417837	0.417417837	FALSE		0	0	0	5_C2	21	13	3.250572184	9.87222322	2.270917804	3.339009137	6.325371118	3.044940851
982	291	212	45	0.773672721	0.714924419	0.75043149	0.873564414	0.486408574	0.458584404	0.475599805	0.533859599	0.604070595	0.569466678	0.590597961	0.664151234	0.815338138	0.75206327	0.790279928	0.790279928	0.036284759	0.034987861	0.035823017	0.035823017	1.012528993	0.955924368	0.990526311	0.990526311	FALSE		0	0	0	5_C2	21	15	5.305492269	14.45740049	3.823706522	5.501323301	6.135503439	5.650882632
983	391	198	45.5	0.686752442	0.63426725	0.666803959	0.77485118	0.419336124	0.398449371	0.412222875	0.452466442	0.506776986	0.482017891	0.498194166	0.546445917	0.727296489	0.670022696	0.705427858	0.705427858	0.039772197	0.038403226	0.039515081	0.039515081	0.845796866	0.80630859	0.83227806	0.83227806	FALSE		0	0	0	5_C2	21	16	4.896959511	13.21736384	3.388478459	5.087520007	6.199979247	4.90503199
984	491	186	46.25	0.544864187	0.499456937	0.528022232	0.621704658	0.338116336	0.316687115	0.330095254	0.374415115	0.406412854	0.380975524	0.396970196	0.448897146	0.576506572	0.527442414	0.558309172	0.558309172	0.034025246	0.032210471	0.033284585	0.033284585	0.678861559	0.63746669	0.663493926	0.663493926	FALSE		0	0	0	5_C2	21	17	4.230072556	11.71577097	2.939514878	4.378794476	6.093729526	4.158272449
985	86	242	46.5	0.828925554	0.772807075	0.808457957	0.921319649	0.689403679	0.639524128	0.668726208	0.774072524	0.865481123	0.812470317	0.8436228	0.955535244	0.847164152	0.789135645	0.826305255	0.826305255	0.058868022	0.047883846	0.05409112	0.05409112	1.477778181	1.387782029	1.44041059	1.44041059	FALSE		0	0	0	5_C2	21	18	5.565185321	18.21037756	4.993086496	5.650908295	6.553023204	7.732103646
986	549	266	44.5	0.459358571	0.421491728	0.445683458	0.521502538	0.349833515	0.33064126	0.342880393	0.381153787	0.424244663	0.402926443	0.415692969	0.460114974	0.476163564	0.435259794	0.461494873	0.461494873	0.038027585	0.03526393	0.037586789	0.037586789	0.7192456	0.684535708	0.705175158	0.705175158	FALSE		0	0	0	5_C2	21	20	3.828188834	11.93239838	3.019282746	3.907173742	6.167724831	4.338924275
987	650	254	45.75	0.463773754	0.423058005	0.44817428	0.531460346	0.248346763	0.234148585	0.243461633	0.271234898	0.269118258	0.250833228	0.262880543	0.297845057	0.499997935	0.455455867	0.482839598	0.482839598	0.041687432	0.04200401	0.041841775	0.041841775	0.439553408	0.410579941	0.429835083	0.429835083	FALSE		0	0	0	5_C2	21	21	3.848940573	10.05610952	2.325348522	4.019197328	6.235388159	3.087764072
988	250	304	44.75	0.777844524	0.714543907	0.754364899	0.881856551	0.512049658	0.480851675	0.500306593	0.563654028	0.616199983	0.577355298	0.600091882	0.681775667	0.818661421	0.750672106	0.793648254	0.793648254	0.053472065	0.051916151	0.053878499	0.053878499	1.03396068	0.970162624	1.00723662	1.00723662	FALSE		0	0	0	5_C2	21	23	5.325100104	14.93145329	3.877965482	5.516943014	6.453262647	5.746754003
989	349	291	45	0.592204482	0.54611465	0.574609114	0.669313459	0.466738031	0.445109982	0.458413494	0.505682704	0.56653905	0.540139984	0.556235557	0.611867127	0.611498192	0.56176656	0.592539777	0.592539777	0.051442118	0.050116907	0.051021498	0.051021498	0.962541253	0.919481149	0.945696891	0.945696891	FALSE		0	0	0	5_C2	21	24	4.452575999	14.09373114	3.655814901	4.54325809	6.415732964	5.427270129
990	449	278	46.5	0.550454293	0.509004442	0.536030043	0.617767494	0.367553026	0.346241198	0.360501382	0.399804348	0.435427491	0.411907384	0.426896074	0.472965729	0.579416015	0.534664224	0.563884637	0.563884637	0.043465461	0.040262209	0.042950901	0.042950901	0.730553335	0.692226591	0.716591961	0.716591961	FALSE		0	0	0	5_C2	21	25	4.256346535	12.25999702	3.069307414	4.392469107	6.268260381	4.389507695
991	149	317	47.25	0.827932777	0.770585743	0.807781715	0.921377417	0.563971873	0.526936383	0.548943297	0.628406242	0.688509394	0.647897493	0.672290865	0.757520032	0.867431023	0.806491969	0.846253401	0.846253401	0.053699979	0.047200769	0.050724712	0.050724712	1.159283041	1.091726881	1.132037764	1.132037764	FALSE		0	0	0	5_C2	21	26	5.560519183	15.89139213	4.201430561	5.746164325	6.457476333	6.307364401
992	709	334	44.75	0.393392429	0.361146241	0.38090162	0.447586506	0.246265707	0.231455231	0.24125676	0.270086077	0.255508704	0.236800527	0.248710725	0.285617277	0.420825353	0.386060061	0.407304465	0.407304465	0.052471008	0.052027099	0.052722217	0.052722217	0.42187048	0.391314839	0.410842423	0.410842423	FALSE		0	0	0	5_C2	21	27	3.518142316	10.01763492	2.264468267	3.64707941	6.434755086	3.008662201
993	507	357	44.25	0.560666139	0.518085968	0.544742101	0.631219199	0.373847571	0.353259062	0.366444552	0.406730568	0.437040468	0.411999727	0.427764164	0.476554396	0.59094716	0.545081363	0.573783682	0.573783682	0.048139113	0.04675025	0.047856303	0.047856303	0.732467904	0.691513144	0.717310833	0.717310833	FALSE		0	0	0	5_C2	21	28	4.304343084	12.37637067	3.07652282	4.446666478	6.354666953	4.398072226
994	607	345	46.25	0.412702389	0.378509011	0.399957738	0.470056144	0.28456821	0.270249581	0.279809955	0.306994669	0.332042115	0.314840687	0.325684561	0.359912274	0.433741321	0.396557812	0.419875672	0.419875672	0.037792993	0.036917583	0.03800878	0.03800878	0.5577784	0.530123883	0.547567802	0.547567802	FALSE		0	0	0	5_C2	21	29	3.608900781	10.72577227	2.606828764	3.707785567	6.163387691	3.616625473
995	207	396	45.25	0.783102485	0.716648702	0.758854756	0.88936161	0.547783975	0.512480079	0.534454802	0.603818038	0.642931498	0.602205201	0.627246861	0.70491489	0.821465632	0.750083142	0.79551923	0.79551923	0.07077786	0.066556347	0.069350044	0.069350044	1.081574466	1.014694493	1.055687144	1.055687144	FALSE		0	0	0	5_C2	21	30	5.349812968	15.59210998	3.997544822	5.530123045	6.773212499	5.959746984
996	307	384	46.25	0.577194096	0.531645592	0.559010496	0.653953275	0.431716995	0.409813014	0.423735626	0.468128418	0.49583779	0.470062587	0.486267912	0.538155247	0.602813952	0.553628463	0.58309133	0.58309133	0.065218814	0.063166053	0.064673289	0.064673289	0.836716116	0.794726677	0.821249415	0.821249415	FALSE		0	0	0	5_C2	21	31	4.382025901	13.4462616	3.33954364	4.502441419	6.670436752	4.864410642
997	407	370	46	0.657445966	0.615174422	0.642195685	0.728331788	0.355205981	0.33987986	0.349534974	0.380451098	0.392766249	0.376334441	0.387070586	0.41921099	0.707434866	0.660882111	0.69061194	0.69061194	0.05459419	0.052603995	0.053576493	0.053576493	0.64338914	0.617902617	0.634612812	0.634612812	FALSE		0	0	0	5_C2	21	32	4.759216563	12.03172462	2.878468881	4.994168677	6.474008513	3.999592014
998	101	403	47.5	0.854685455	0.799125716	0.83407118	0.947071678	0.622577653	0.581779129	0.607606884	0.686449812	0.741852245	0.697081246	0.724966606	0.812712193	0.891698638	0.833315028	0.870069805	0.870069805	0.074695231	0.067166237	0.072254748	0.072254748	1.252721483	1.177504827	1.224320117	1.224320117	FALSE		0	0	0	5_C2	21	33	5.68625906	16.97489682	4.440051638	5.860224194	6.845636925	6.725346964
999	666	425	44.75	0.311440217	0.286121627	0.302096237	0.353646901	0.287313943	0.272647418	0.28233325	0.31007884	0.333807664	0.316078743	0.327762692	0.361670646	0.317248482	0.290319692	0.307250009	0.307250009	0.044547735	0.043226279	0.044153846	0.044153846	0.570765607	0.541301818	0.560788324	0.560788324	FALSE		0	0	0	5_C2	21	34	3.132959901	10.77653543	2.614726678	3.160259243	6.288269484	3.674721759
[truncated: 90,111 more rows]
