# Supplementary material for: Phosphorylation tunes strain-specific protein condensation during rotavirus replication organelle assembly
Source: EMBO J. 2026 May 26;45(13):4733–65. doi: 10.1038/s44318-026-00814-z (PMC13324165; doi:10.1038/s44318-026-00814-z)
Supplement: Supplementary file 8 — Source data Fig. 6 [file 44318_2026_814_MOESM8_ESM.zip › Raw data/SClow/exp18_.csv]

PS	signal_0_pv_cvt	signal_1_pv_cvt
FALSE	8.722428681	2.722861835
FALSE	6.798495646	2.846251141
FALSE	10.77642616	3.909437674
FALSE	10.32744637	3.488947611
FALSE	9.376169021	2.316500774
FALSE	7.112311977	1.952882174
FALSE	10.90677034	4.181094638
FALSE	10.22229539	2.894153115
FALSE	11.00719708	4.542503851
FALSE	11.20534804	3.240024632
FALSE	7.103436355	2.568913337
FALSE	6.498332673	2.028112921
FALSE	9.142339767	2.829689518
FALSE	11.95569509	3.872160001
FALSE	10.46615149	2.951924978
FALSE	7.227050554	2.346793504
FALSE	8.311776402	2.465774691
FALSE	12.25754472	4.721779802
FALSE	10.06902019	3.74760187
FALSE	9.512089767	3.18926822
FALSE	6.917567705	2.588796059
FALSE	5.637646422	2.215422488
FALSE	11.01898835	4.045906833
FALSE	8.0003682	2.935172368
FALSE	10.87861487	5.089638647
FALSE	7.346916814	4.547952201
FALSE	6.202965551	2.524425753
FALSE	5.65619735	2.390140187
FALSE	10.18557587	6.730010768
FALSE	9.654900178	4.248828486
FALSE	5.153440741	2.428419035
FALSE	11.81939015	3.529208498
FALSE	6.467865543	3.012514192
FALSE	8.032625324	3.953564346
TRUE	7.819376055	3.838460093
FALSE	5.490644877	2.735736993
FALSE	9.302872664	6.096106648
FALSE	5.466954832	2.325812164
FALSE	5.760466199	3.240289356
FALSE	9.004440535	5.832525742
FALSE	6.577863371	4.493987493
FALSE	5.375522524	2.798382851
FALSE	9.662443391	5.156893112
FALSE	6.284726232	3.243764869
FALSE	5.516986713	3.034211651
FALSE	7.46917104	4.373453263
FALSE	6.645129472	3.754630799
FALSE	4.901102579	2.554104324
FALSE	10.56113019	6.182596552
FALSE	5.818594295	3.542282804
FALSE	10.39250598	5.057163035
FALSE	8.707509523	3.707476147
FALSE	7.099029469	2.998766188
FALSE	6.315043598	2.526943541
FALSE	9.021968719	6.512338424
FALSE	11.45184956	2.922711755
FALSE	7.961541338	3.379743074
FALSE	6.502749416	2.69983979
FALSE	5.087413578	2.499433551
FALSE	8.285222011	4.355569723
FALSE	10.10639693	5.346161689
FALSE	7.264101478	3.066634498
FALSE	5.631137286	2.804139772
FALSE	10.15863326	4.290218533
FALSE	8.773503884	3.45388002
FALSE	9.053457365	6.485729525
FALSE	6.454782223	2.863659607
FALSE	10.71600137	5.029306969
FALSE	8.164367517	4.005583121
FALSE	6.777996586	3.903153697
FALSE	5.316976648	2.707599535
FALSE	9.16936184	4.540500464
FALSE	9.981629459	7.923134112
FALSE	9.430154692	5.639421914
FALSE	7.31736617	3.79068233
FALSE	6.115053603	3.172710963
FALSE	8.175957576	3.695504571
FALSE	4.944115105	2.852841509
FALSE	8.974457615	6.426807005
FALSE	8.134005668	4.836810881
FALSE	8.659674863	5.717243239
FALSE	5.906817061	4.576098591
FALSE	6.017398857	3.511108908
FALSE	4.38609556	2.908700409
FALSE	6.505647913	4.735457354
FALSE	5.557583726	2.666805368
FALSE	8.402655102	7.139405466
FALSE	7.396197172	5.178054111
FALSE	6.249208011	4.320234719
FALSE	5.679015005	3.848369157
FALSE	4.935461516	3.36827531
FALSE	3.962610749	3.361410999
FALSE	6.95205013	7.128025435
FALSE	5.58624717	5.265056668
FALSE	7.061365612	6.054879644
FALSE	5.402130032	3.906524509
FALSE	5.08030715	3.364756729
FALSE	5.93807362	5.128146564
FALSE	5.268465351	4.424864616
FALSE	3.905346003	3.156087156
FALSE	6.794249553	5.744446262
TRUE	5.562334277	3.726870367
FALSE	5.909356232	3.363022397
FALSE	8.910069985	5.641512235
FALSE	8.658768513	3.933015579
FALSE	5.881486696	4.437128347
FALSE	8.393889948	4.587253238
FALSE	6.069651994	3.273991885
FALSE	6.717209575	8.083497601
FALSE	6.573173617	4.21724264
FALSE	9.407867863	5.29995964
FALSE	6.160719506	3.650216076
FALSE	5.593659902	2.479356926
FALSE	7.80127289	4.41788825
FALSE	9.589977027	7.0320923
FALSE	5.970375597	4.634086649
FALSE	5.586561615	3.314286854
FALSE	7.626232285	6.213491477
FALSE	7.001971183	4.821685898
FALSE	5.874288855	3.761099616
FALSE	4.611002509	2.928209067
FALSE	7.601717243	8.699593465
FALSE	8.059317979	6.31423375
FALSE	6.106336619	4.52382125
FALSE	6.948482886	5.516146575
FALSE	5.24695153	3.290515983
FALSE	8.02907344	7.147902438
FALSE	6.483388564	4.916584596
FALSE	3.881806125	3.326581552
FALSE	7.413214198	5.828302606
FALSE	4.939041367	3.916275518
FALSE	6.731927336	9.087217948
FALSE	6.324016941	5.620704877
FALSE	4.600100517	4.930275766
FALSE	4.893801273	3.160644287
FALSE	3.942685903	3.222127051
FALSE	6.522809694	7.339650848
FALSE	6.38777249	5.834330312
FALSE	4.438391583	4.080880128
FALSE	5.363674991	5.012928748
TRUE	7.534085889	7.54293849
FALSE	4.306623221	4.724634642
FALSE	4.451258537	3.330659239
FALSE	3.705280983	3.654313777
FALSE	6.364139698	6.575331316
FALSE	5.389692782	6.253434265
FALSE	4.60873639	5.14461764
FALSE	4.118629254	4.16225434
FALSE	6.324771406	7.330927078
FALSE	3.759236787	3.422399524
FALSE	5.566385999	6.904286377
FALSE	4.321012492	4.799605614
FALSE	4.885065998	5.432817318
FALSE	3.522288604	4.274902636
FALSE	6.176522209	7.841177754
FALSE	4.245355858	5.240874684
FALSE	5.794775984	7.27559866
FALSE	6.631454138	5.228009827
FALSE	5.761326813	5.071916896
FALSE	5.548174426	4.677147884
FALSE	4.513028496	3.583370203
FALSE	6.55011721	6.524873552
FALSE	4.545965198	2.926913031
FALSE	6.191934184	4.808624428
FALSE	4.421883151	4.358193373
FALSE	7.741352737	6.56290208
FALSE	6.346113752	5.296047777
FALSE	4.339336137	3.680172044
FALSE	7.571158743	9.511912514
FALSE	4.994798589	4.790261352
FALSE	6.971851583	6.525363837
FALSE	5.65849683	5.768377286
FALSE	4.606241217	4.54240336
FALSE	7.266363762	7.705003112
FALSE	5.839723554	6.077630659
FALSE	4.790423211	4.660873741
FALSE	4.116082136	3.972773755
FALSE	7.215329274	6.311432272
FALSE	5.200945993	5.638485124
FALSE	6.311228125	8.27112443
FALSE	4.113354216	4.230120554
FALSE	3.67237014	4.006636462
FALSE	5.687317572	7.841866048
FALSE	4.67609472	6.895065366
FALSE	4.332105867	4.632625393
FALSE	4.942439159	5.456784482
FALSE	3.765301281	4.465396079
FALSE	4.499593123	9.07032442
FALSE	3.589875775	3.885044644
FALSE	4.527321901	7.505781294
FALSE	3.970620417	4.476937385
FALSE	4.963701529	5.74128862
FALSE	3.627399321	4.132195478
FALSE	4.343697165	8.074158267
FALSE	3.571745512	5.322708487
FALSE	3.240533428	3.789343398
TRUE	4.145571227	6.717588073
TRUE	3.741095627	4.824058719
FALSE	3.863625781	5.74783495
FALSE	5.240630443	8.779742502
FALSE	4.539906688	7.655469065
FALSE	3.051881039	5.472450077
FALSE	3.433218808	4.151982396
FALSE	2.979890354	3.945299308
FALSE	4.172401716	6.461130447
FALSE	5.117893196	5.724638705
FALSE	4.265488926	8.337543979
FALSE	4.133863089	4.598381297
FALSE	4.848059401	10.60632653
FALSE	4.24097027	6.427625974
FALSE	4.640510816	4.838569849
FALSE	4.573852048	7.284637973
FALSE	4.70926953	8.498024139
FALSE	5.019946358	5.033121132
FALSE	3.780085712	4.318382594
FALSE	5.597309243	9.677289264
FALSE	4.738644625	6.581526412
FALSE	4.342859777	4.434057113
FALSE	5.923508897	7.95371048
FALSE	3.635673694	3.937422336
FALSE	5.932549234	8.688626701
FALSE	5.270745278	7.131212937
FALSE	4.276066994	5.575750869
FALSE	3.808483909	4.075564422
FALSE	4.335741466	5.999149252
FALSE	4.2260741	8.04997987
FALSE	3.575766037	4.861359186
FALSE	3.288361612	3.924176303
FALSE	4.152242738	7.29318727
FALSE	3.913140249	5.273859203
FALSE	3.940968653	8.921266751
FALSE	3.415115961	4.221663442
FALSE	4.140597978	7.738867948
FALSE	2.951775261	5.169284398
FALSE	3.107642631	3.941696982
FALSE	3.10114671	6.709315703
FALSE	3.149076944	5.730763117
FALSE	3.716578283	8.978934195
FALSE	2.699182925	4.675812182
TRUE	3.209718189	5.257932576
FALSE	4.422739553	9.246673687
FALSE	2.496478541	4.653242068
FALSE	3.89719741	7.582471186
FALSE	3.273305375	6.126295107
FALSE	2.772464285	4.725784537
FALSE	4.622800705	10.16368932
FALSE	2.884978517	5.162289932
FALSE	3.602191049	8.771902758
TRUE	3.58774698	6.967676461
FALSE	3.036563528	5.60782189
FALSE	2.607057514	4.596956944
FALSE	3.213846366	6.779756721
FALSE	2.815263259	5.947840779
FALSE	2.644976429	5.489611546
FALSE	2.52313985	4.593065436
FALSE	3.137353142	5.88386916
FALSE	3.515736085	7.805975971
FALSE	2.831451471	5.220315163
FALSE	4.376014825	7.992527462
FALSE	3.731499355	6.345016122
FALSE	3.519127664	6.19389525
FALSE	3.449787066	5.345842983
FALSE	4.831844588	8.939807447
FALSE	3.696775519	7.451419171
FALSE	2.703079297	4.456707314
FALSE	3.85028568	8.609068894
FALSE	3.922328972	6.592036331
FALSE	4.471327259	9.386256681
FALSE	3.400926578	5.878425441
FALSE	4.093027145	7.456633685
FALSE	2.949318128	4.98570968
FALSE	2.55453637	4.725197911
FALSE	4.640685789	7.446117555
FALSE	5.857816281	8.298585201
FALSE	3.799232823	6.574833065
FALSE	2.701085172	5.255854614
FALSE	2.538931379	5.210612586
FALSE	3.435060157	5.892539147
FALSE	2.485798097	4.685653937
FALSE	5.44737799	7.688986511
FALSE	4.903004973	5.600653851
FALSE	2.702413168	5.486114032
FALSE	2.812788923	4.731585123
FALSE	5.870222619	7.961808779
FALSE	2.506404972	4.493689208
FALSE	5.382215336	7.033540975
FALSE	4.905075745	6.531087216
FALSE	3.152649924	4.793853504
FALSE	4.055597129	5.412919148
FALSE	3.169146449	5.357432902
FALSE	6.443796576	7.069442421
FALSE	5.494161131	6.648352601
FALSE	3.330515534	4.400942093
TRUE	2.466116579	3.9211569
FALSE	4.526846667	5.211889845
FALSE	3.281645632	4.825479166
FALSE	2.806814839	4.334678394
FALSE	5.73358655	8.379709178
FALSE	5.155975326	8.719349418
FALSE	5.491457397	7.719808789
FALSE	5.299952796	6.242999734
FALSE	4.66958038	4.749160273
FALSE	3.269077478	5.481338352
FALSE	2.61494179	5.356576443
FALSE	2.485976563	4.831235868
FALSE	7.294517273	7.758183521
FALSE	6.111210769	6.738753775
FALSE	5.727773316	6.183452687
FALSE	4.865240493	5.295038087
FALSE	4.391301549	5.047963671
FALSE	2.79709008	5.375426408
FALSE	2.67190828	4.235189182
FALSE	6.704578148	9.231752212
FALSE	6.748496137	7.744868115
FALSE	5.510936339	5.433423156
FALSE	4.756021587	4.747280571
FALSE	3.28909788	5.10634251
FALSE	3.13597034	4.509509637
FALSE	2.501117824	4.765074652
FALSE	6.318973294	8.054095311
FALSE	5.723354524	6.159192617
FALSE	4.46320346	5.483118973
FALSE	3.311685529	4.801524622
FALSE	3.091383594	4.019880289
FALSE	6.980226931	7.741269475
FALSE	7.08243046	6.815390096
FALSE	4.395290547	4.590624799
FALSE	5.784957656	6.416782258
FALSE	4.50677404	5.977972604
FALSE	3.660773205	4.303934805
FALSE	2.708228366	4.128191458
FALSE	7.082896072	7.112968658
FALSE	4.65098353	4.650887786
FALSE	7.066406026	7.482436402
FALSE	3.957643514	4.138434842
FALSE	4.963245822	5.759125689
FALSE	6.190524042	5.480623284
FALSE	3.984268305	4.433762096
FALSE	7.118912234	6.369104627
FALSE	5.751337547	5.485358002
FALSE	3.941153338	4.143873498
FALSE	7.376677949	6.083638224
FALSE	4.97782605	4.977664779
FALSE	9.377848819	5.753660996
FALSE	7.746145421	4.62772245
FALSE	3.06598471	4.075268059
FALSE	8.873368008	5.74673213
FALSE	9.484082762	5.940813327
FALSE	6.264361724	5.156170401
FALSE	6.109933996	4.445996911
FALSE	5.376598994	4.352657195
FALSE	3.66172552	3.726367208
FALSE	8.61155447	5.949641588
FALSE	8.218885746	5.190116282
FALSE	3.575457572	4.161401129
FALSE	5.991742716	4.611889751
FALSE	5.476073189	4.282650056
FALSE	3.937091554	3.333908986
FALSE	10.47618873	5.049308251
FALSE	8.297595585	5.734288923
FALSE	7.489276447	4.184123541
FALSE	4.729212453	3.615043076
FALSE	3.753544653	4.056832217
FALSE	5.646452695	4.375306049
FALSE	3.893779701	3.163443118
FALSE	9.798569516	6.125607092
FALSE	8.648799903	6.009248639
FALSE	6.610131709	5.339708765
FALSE	5.947105911	4.410215559
FALSE	5.498110698	3.802878239
FALSE	4.615873189	3.532272404
FALSE	4.166675594	2.945101451
FALSE	7.152628213	4.121530945
FALSE	5.394190768	3.915124584
FALSE	8.300617059	5.854320409
FALSE	4.996881144	3.367596921
FALSE	4.167759703	3.544285144
FALSE	7.756770609	4.658477962
FALSE	6.136034177	4.074178539
FALSE	4.109035836	2.76668328
FALSE	5.345628156	4.014244758
FALSE	5.536320742	2.984084032
FALSE	7.607732377	5.255909092
FALSE	6.263128734	4.559143329
FALSE	4.086683931	2.898872896
FALSE	4.071167088	3.059429443
FALSE	9.912763828	4.745336997
FALSE	9.046098676	5.273666117
FALSE	7.745138637	4.803166833
FALSE	7.626950807	3.703915081
FALSE	6.189034298	3.834045174
FALSE	4.649902184	3.321874722
FALSE	4.475466664	3.061239765
FALSE	9.783878005	4.793351491
FALSE	9.166048159	4.252932098
FALSE	8.580796707	4.023775647
FALSE	5.921321687	3.387056066
FALSE	6.924316355	4.064312999
FALSE	4.446020052	3.443449771
FALSE	10.97347628	4.402103873
FALSE	9.832351543	4.45616129
FALSE	6.348124576	3.887713897
FALSE	11.49578849	4.469313065
FALSE	7.819131598	4.439780849
FALSE	5.434696133	2.672781641
FALSE	10.89938791	4.067326946
FALSE	6.933522873	3.298914458
FALSE	5.433049331	3.736881607
FALSE	11.89495497	5.194885618
FALSE	7.72204208	3.984123905
FALSE	4.160562806	2.962345087
FALSE	4.947410543	2.856122564
FALSE	10.65313526	4.231994793
FALSE	6.976993358	3.260825967
FALSE	5.361689748	3.512550506
FALSE	7.470842302	5.031456671
FALSE	4.373871111	2.610627517
FALSE	4.799425652	3.092561224
FALSE	9.754666846	3.850324352
FALSE	6.581108683	3.571164753
FALSE	9.900442792	4.364844206
FALSE	8.250835872	3.262157554
FALSE	5.480183389	2.837895279
FALSE	4.10083817	2.824002963
FALSE	4.887440739	3.056955975
FALSE	9.466939983	5.367280973
FALSE	8.296486742	3.898451408
FALSE	6.211994644	2.704714883
FALSE	6.907062882	2.851178387
FALSE	4.673252715	2.235294354
FALSE	6.685306885	3.557640778
FALSE	8.455435995	3.948723329
FALSE	9.62771923	3.751767536
FALSE	5.46858177	3.021564021
FALSE	9.296512505	4.680520475
FALSE	6.887643977	2.932152152
FALSE	4.803064744	2.745366878
FALSE	9.65310218	3.160876177
FALSE	6.847045285	4.054019577
FALSE	5.491127913	3.268066582
FALSE	11.47208764	3.497641936
FALSE	9.466233792	3.394409417
FALSE	4.949349927	2.905628848
FALSE	6.79920135	3.063211923
FALSE	9.580194391	3.447446517
FALSE	8.716073666	2.704000279
FALSE	5.871379119	2.656337367
FALSE	4.294305387	2.855174944
FALSE	11.95393928	3.703348866
FALSE	9.470478108	4.22706515
FALSE	8.015919771	3.288819602
FALSE	6.579080887	3.062024672
FALSE	4.788149578	2.875474382
FALSE	9.863497324	4.311024622
FALSE	8.735791776	3.747433677
FALSE	6.012007442	2.400115973
FALSE	6.191412156	4.169724974
FALSE	6.006418136	3.237077913
FALSE	6.395305093	2.545090849
FALSE	4.513428462	2.376684904
FALSE	9.126002642	4.655635509
FALSE	7.7289988	4.446587761
FALSE	4.625048982	2.788306318
FALSE	6.830656058	4.64508625
FALSE	5.670444534	4.226954137
FALSE	5.503718678	2.809596713
FALSE	3.969522847	2.481130723
FALSE	7.142896105	5.477615852
FALSE	5.652045041	3.032915606
FALSE	4.657883366	2.575282266
FALSE	7.73769767	5.398515038
FALSE	6.167428983	5.076710573
FALSE	6.080040487	3.797844226
FALSE	4.808313898	3.008511943
FALSE	4.94746443	3.804485596
FALSE	7.270030778	5.383917162
FALSE	6.262550564	4.048424657
FALSE	4.924695637	3.224132431
FALSE	4.214314383	2.298922734
FALSE	6.099148822	2.361877437
FALSE	4.975100544	3.067032319
FALSE	8.944335456	3.95385109
FALSE	6.238276331	3.728699387
FALSE	7.413985458	5.418138292
FALSE	7.284117859	3.611326461
FALSE	6.916498486	2.395031426
FALSE	4.731238101	2.662047328
FALSE	9.067635458	4.962879649
FALSE	7.20767781	4.481608965
FALSE	5.845145254	3.639263695
FALSE	7.479436182	6.562403983
FALSE	6.159585951	2.845292176
FALSE	5.16206514	2.421791575
FALSE	8.178246334	5.511484791
FALSE	7.408259983	4.549677416
FALSE	6.589696805	4.485385123
FALSE	6.167883337	3.247346304
FALSE	6.399300107	6.834103691
FALSE	4.367119507	2.357678012
FALSE	4.644200853	2.758908153
TRUE	7.881370577	5.514604407
FALSE	7.208380489	5.371002564
FALSE	5.82571234	3.491114931
FALSE	4.709456313	3.433968503
FALSE	3.462414535	2.884001946
FALSE	5.669190408	6.530818492
FALSE	5.824999299	4.811334012
FALSE	4.296142923	3.716052221
FALSE	4.205391763	3.039420369
FALSE	6.669037084	6.575832541
FALSE	3.515537173	3.144469927
FALSE	5.465974175	6.878455866
FALSE	5.315345521	6.026640628
FALSE	5.165931192	4.451161356
FALSE	4.577543948	3.931112004
FALSE	3.729533074	3.86984507
FALSE	4.238615265	3.998537138
FALSE	5.443619314	6.183830917
FALSE	4.944344517	4.717699645
FALSE	4.355793402	4.554938942
FALSE	3.156222524	3.171712361
FALSE	4.044123407	3.799233766
FALSE	6.062796908	5.348075023
FALSE	5.237564171	5.60922485
FALSE	5.569238958	4.265923259
FALSE	4.611187569	4.201509164
FALSE	4.35138296	3.666566531
FALSE	4.247384219	3.123948008
FALSE	6.098432447	6.400313654
FALSE	6.818051644	5.808400151
FALSE	5.47140997	5.63780852
FALSE	5.324438135	5.017997357
FALSE	5.218793197	3.822055352
FALSE	4.518128318	3.448774135
FALSE	3.502859841	3.428352778
TRUE	5.470644695	7.563651889
FALSE	4.821353331	7.535727083
FALSE	5.88369012	6.326276088
FALSE	5.17424929	5.316775311
FALSE	5.046969771	4.712933772
FALSE	4.637043507	3.741417271
FALSE	3.848785186	3.569927586
FALSE	3.520863108	3.17327777
FALSE	7.340769726	7.977172343
FALSE	4.663440246	6.366900297
FALSE	5.093474807	5.257032461
FALSE	4.306262788	4.726757552
FALSE	3.89651253	3.926038441
FALSE	3.523407743	3.39513118
FALSE	5.692491106	8.936283286
FALSE	6.43848462	6.414383695
FALSE	4.846338021	7.057681933
FALSE	4.344177597	5.564958283
FALSE	3.858062818	5.019950921
FALSE	3.461788282	4.407183776
FALSE	3.903351259	3.628481903
FALSE	3.49901609	3.073881871
FALSE	5.222300671	8.158472625
TRUE	3.988718898	5.47640353
FALSE	3.435382875	4.976185397
FALSE	3.548873051	3.847090335
FALSE	3.284377079	3.892099577
FALSE	4.264350364	7.558980238
FALSE	4.251508053	8.446954101
FALSE	3.670658509	6.210767306
FALSE	3.161682309	4.114337779
FALSE	3.86235635	6.861940526
FALSE	3.704236106	5.104047915
FALSE	3.573205868	6.299229104
FALSE	3.299828826	4.516375418
FALSE	3.943002542	6.472833052
FALSE	2.805863122	3.495226258
FALSE	3.71746572	5.146351303
FALSE	4.416763277	6.462794923
FALSE	4.288654256	5.620252957
FALSE	3.874925558	5.164757923
FALSE	3.492539717	4.622338719
FALSE	3.601200978	3.350151986
FALSE	4.90205084	6.84084054
FALSE	4.142372713	7.107906052
FALSE	4.250938827	6.475847575
FALSE	4.104300489	6.766455772
FALSE	3.566775768	5.190219601
FALSE	3.768578661	4.614450822
FALSE	3.721935304	3.21472904
FALSE	3.658908757	3.68826516
FALSE	5.404538429	6.632639734
FALSE	4.331631288	6.037604311
FALSE	4.346370607	6.309724378
FALSE	3.772143719	5.502684902
TRUE	3.47404088	5.198869163
FALSE	3.329244886	3.766443019
FALSE	3.44087398	4.516423503
FALSE	4.752600377	6.288001646
FALSE	4.452291234	6.975000331
FALSE	3.848609058	4.666131121
FALSE	3.398753767	5.05309285
FALSE	3.196247515	4.129825349
FALSE	2.907772316	3.804213395
FALSE	3.554171357	4.577813634
FALSE	4.285097609	5.945333195
FALSE	3.5289105	5.974335412
FALSE	3.130092297	5.375782226
FALSE	2.873871761	3.896000295
FALSE	3.188315449	4.120018706
FALSE	4.804546501	7.221086384
FALSE	4.634541221	6.211678106
TRUE	3.28755767	5.365575589
FALSE	2.919034025	4.677168117
FALSE	2.83481024	3.884365231
FALSE	2.645096468	3.458414254
FALSE	4.683838166	6.596924284
FALSE	4.233890863	5.952350863
FALSE	3.323676882	4.866548811
FALSE	2.457311637	3.501525129
FALSE	3.789614119	6.529459611
FALSE	3.193399745	4.126197321
FALSE	2.655961806	3.798328284
FALSE	3.691594465	5.456978777
FALSE	2.885199547	3.862221897
FALSE	5.385499109	5.64330507
FALSE	3.139636304	4.400112838
FALSE	4.471282272	5.697288078
FALSE	3.205618351	5.777464778
FALSE	3.510579686	4.51489832
FALSE	6.382706421	6.844015682
FALSE	6.578338746	5.008023437
FALSE	4.933838076	5.810254951
FALSE	3.508505455	5.150601848
FALSE	3.100223316	4.676660936
FALSE	2.766118058	3.584893536
FALSE	5.749561197	6.136673606
FALSE	5.546083586	4.814940212
FALSE	3.820227809	4.351212675
FALSE	5.640909806	5.125154493
FALSE	4.185041769	4.374846452
FALSE	3.114653622	4.10481948
FALSE	2.549256986	3.874014614
FALSE	7.542166248	6.459766537
FALSE	6.639929794	5.900541936
FALSE	5.74367585	4.068296732
FALSE	3.482828582	4.531108367
FALSE	2.872210458	3.528470193
FALSE	5.381811734	4.912192604
FALSE	4.636922738	4.237015591
FALSE	6.389616578	4.926332307
FALSE	4.385840127	5.055443962
FALSE	3.383043235	4.264685513
FALSE	2.905551342	3.913546421
FALSE	2.544774785	3.484298528
FALSE	5.779157612	4.124269057
FALSE	4.108521774	4.069303017
FALSE	3.736770029	3.808360359
TRUE	2.742855827	4.040233696
FALSE	6.142855839	5.441015919
FALSE	6.437342126	4.559300616
FALSE	4.872860328	3.798630043
FALSE	2.676446583	3.522267727
FALSE	4.163574362	3.341371847
FALSE	5.354376618	4.376039261
FALSE	3.468001894	4.113541309
FALSE	3.313081044	3.216397872
FALSE	5.539375996	5.176356806
FALSE	4.854976032	3.498768284
FALSE	3.179275198	2.717214542
FALSE	4.543772889	3.238602643
FALSE	5.059649467	4.996338022
FALSE	5.095625752	4.023953877
FALSE	6.192389517	4.310407346
FALSE	3.112977272	3.047106032
FALSE	6.355985293	6.100088464
FALSE	6.024718408	3.910210964
FALSE	2.871224634	4.009117701
FALSE	6.157435387	4.811234818
FALSE	5.047609663	3.405908873
FALSE	7.651525197	5.724705892
FALSE	6.599238107	3.938783692
FALSE	3.661963178	3.400908348
FALSE	7.415458612	4.760788401
FALSE	5.440641276	3.664072839
TRUE	2.670371699	3.805111006
FALSE	5.520564573	4.645102663
FALSE	4.671480825	3.214553156
FALSE	6.397838045	5.415423905
FALSE	5.898465539	4.493873953
FALSE	3.453395244	3.691712359
FALSE	5.885548063	4.14811114
FALSE	5.217237442	3.403853124
FALSE	4.764782196	2.97234709
FALSE	3.138898683	2.917142783
FALSE	5.87410917	3.488903934
FALSE	5.765979282	4.919174918
FALSE	4.09836588	2.710142574
FALSE	5.818923773	4.445129513
FALSE	5.840053738	3.849835566
FALSE	4.820581889	2.945662555
FALSE	3.487816052	2.300298065
FALSE	4.343897697	2.951488819
FALSE	5.018957539	5.171846685
FALSE	4.90928635	3.775679651
FALSE	3.629595871	2.910686282
FALSE	4.26358848	3.445950005
FALSE	2.684261706	2.919062435
FALSE	5.032406458	5.624442916
FALSE	4.412919599	4.985909082
FALSE	3.577577318	2.929498589
FALSE	4.077315658	4.112641567
FALSE	4.429729369	3.642167785
FALSE	4.091442003	2.828075844
FALSE	4.495604666	5.345034093
FALSE	4.630574641	4.600621493
FALSE	3.278810229	2.634445643
FALSE	3.732852872	3.354894163
FALSE	3.009375872	3.313782221
FALSE	2.981832157	2.502527096
FALSE	4.141644824	6.14024689
FALSE	4.597905006	4.809147639
FALSE	3.056256943	2.733354646
FALSE	4.058199195	5.452701294
FALSE	4.358741085	4.273413424
FALSE	4.893368382	3.642855012
FALSE	4.020960436	2.73945298
FALSE	5.730411168	4.976654357
FALSE	3.855662747	2.961004695
FALSE	4.681280748	4.365616583
FALSE	4.386688121	4.142185771
FALSE	4.304078106	3.079082381
FALSE	2.689725754	2.837007395
FALSE	5.828147282	5.851272628
FALSE	4.641620326	5.331356289
FALSE	4.036453517	3.390399504
FALSE	3.629036186	2.674877317
FALSE	5.082503473	4.34284789
FALSE	4.518158578	2.674423816
FALSE	3.138885185	2.42242859
FALSE	5.482899534	4.856595006
FALSE	4.146510332	4.027336808
FALSE	4.42303641	3.685590024
FALSE	4.731939569	6.482891668
FALSE	2.958876318	3.058709153
FALSE	4.778225323	4.327233766
FALSE	5.140848611	4.644850903
FALSE	3.606871784	4.58011918
FALSE	4.067258546	3.853451357
FALSE	4.415822073	3.341384525
FALSE	2.939692072	2.63304967
FALSE	5.882863566	5.661581289
FALSE	3.302830658	2.852705225
TRUE	4.472033002	5.365476722
FALSE	4.188413482	4.396857042
FALSE	3.690367097	4.247420794
FALSE	3.193922055	3.959508491
FALSE	2.903636258	3.206472866
FALSE	2.777491386	2.752705304
FALSE	2.697636838	3.318591934
FALSE	3.698892312	5.240930243
FALSE	4.403230152	6.455263296
FALSE	3.704783166	5.710630134
FALSE	3.728105839	3.646087234
FALSE	2.759386493	4.295207188
FALSE	2.909571133	3.334727253
FALSE	2.846925008	2.340317849
FALSE	3.753776079	3.938975029
FALSE	3.376961427	2.827849827
FALSE	4.535785702	5.16021346
FALSE	4.20044978	5.476189974
FALSE	2.67521841	3.319879261
FALSE	2.564557237	2.940046248
FALSE	3.83719279	5.11621711
FALSE	2.67947234	2.856759095
FALSE	4.055997982	5.213585493
FALSE	3.375193616	3.589982975
FALSE	2.965388161	3.232972967
FALSE	3.686406538	6.685159684
FALSE	3.56572891	4.82608996
FALSE	2.707653156	3.311657349
FALSE	3.590108348	4.252459059
FALSE	3.301685977	3.788016895
FALSE	4.457249871	5.544388923
FALSE	2.723569824	3.838935069
FALSE	4.585782461	4.409907119
FALSE	3.896306608	3.206051541
FALSE	4.966824987	5.722949654
FALSE	2.78027682	2.94446358
FALSE	4.458756098	4.769814687
FALSE	4.307027495	4.652891926
FALSE	3.586092842	3.230656989
FALSE	4.295197939	5.302078068
FALSE	3.338471968	3.38336217
FALSE	4.908664114	5.216253314
FALSE	3.186843886	2.439852696
FALSE	5.233727639	4.59563335
FALSE	3.784990055	4.834423504
FALSE	3.049013195	3.158260189
FALSE	3.35170563	3.965258636
FALSE	2.995133032	2.811100791
FALSE	5.15120417	5.532000603
FALSE	4.439574327	4.212180584
FALSE	2.767616967	3.376298497
FALSE	2.749772602	3.851947443
FALSE	4.171603765	5.577447974
TRUE	2.916824872	5.037811352
FALSE	3.685049776	4.818427885
FALSE	2.630208996	3.074843328
FALSE	5.730646845	4.705688421
FALSE	2.904856668	3.474621931
FALSE	3.404701276	4.213899127
FALSE	5.644451922	6.151860696
FALSE	2.383158157	3.511426504
FALSE	5.177498581	4.360463032
FALSE	3.760578956	4.719255502
FALSE	3.342646166	3.283754208
FALSE	5.232982879	5.542402549
FALSE	3.694344322	3.300521535
FALSE	3.791133694	3.764668362
FALSE	4.783420134	4.063606363
FALSE	3.73061038	3.332929637
FALSE	4.498118677	4.3854257
FALSE	4.279054884	6.475494924
FALSE	5.301729174	5.463391212
FALSE	3.229773681	3.812964274
FALSE	3.028497745	2.90292058
FALSE	3.011612326	4.876424441
FALSE	2.934691992	3.527313673
FALSE	3.990504511	4.565573269
FALSE	4.674175894	6.201729409
FALSE	2.935360183	3.852023867
FALSE	2.694346109	3.065891826
FALSE	6.388399374	4.338596376
FALSE	5.648796541	3.824386785
FALSE	3.713258979	3.960210265
FALSE	3.042873363	3.405480886
FALSE	6.637488207	5.730402787
FALSE	6.281971351	5.489175238
FALSE	2.728811308	4.238050798
FALSE	5.408359872	4.69601047
FALSE	2.335775435	3.425692493
FALSE	3.667787036	4.013397897
FALSE	7.191092906	4.076524767
FALSE	3.228015417	3.069367565
FALSE	6.946035712	3.611953055
FALSE	4.806354382	4.002469223
FALSE	3.670303502	3.089306032
FALSE	4.238457131	3.43522094
FALSE	3.024751834	2.616691552
FALSE	5.829660665	5.122338259
FALSE	5.635519377	4.606082899
FALSE	2.906512815	3.24841861
FALSE	5.899844899	4.235536351
FALSE	5.331610279	3.251210758
FALSE	3.511813216	3.369842918
FALSE	6.131196017	4.662603684
FALSE	6.698508181	3.895250163
FALSE	3.093045664	2.682416861
FALSE	4.378747656	4.517228604
FALSE	3.97253077	3.453057086
FALSE	3.45570463	2.865821362
FALSE	4.037506734	3.588516114
FALSE	7.693564772	5.657067251
FALSE	7.104610011	4.009509773
FALSE	6.692155481	3.782419065
FALSE	4.774302044	3.377288581
FALSE	4.513182077	3.367153494
FALSE	4.56413552	3.672038561
FALSE	7.889285505	4.017001316
FALSE	5.750944154	4.156535654
FALSE	4.221240108	3.127541826
FALSE	3.1887881	3.13436335
FALSE	6.182482906	3.754861712
FALSE	6.483899121	4.145217297
FALSE	3.436047911	3.005979326
FALSE	7.080021971	3.23585362
FALSE	5.496962086	2.795967337
FALSE	2.82543866	3.079376763
FALSE	8.217979518	4.727410432
FALSE	4.098571467	3.14675432
FALSE	7.816831693	4.501892388
FALSE	4.667527343	3.947407572
FALSE	3.692842594	2.867460292
FALSE	8.801004101	5.166078257
FALSE	7.019179467	3.301459396
FALSE	5.716043352	2.788350804
TRUE	6.98986878	5.544970001
FALSE	5.657519361	3.052318641
FALSE	4.189316101	2.85303651
FALSE	3.982608317	2.685498309
FALSE	5.95057696	4.215842413
FALSE	4.783052012	3.317178799
FALSE	5.972509098	6.223363343
FALSE	6.449381818	4.861087265
FALSE	4.33643997	2.637768161
FALSE	5.300475025	3.4026093
FALSE	3.729403434	2.526791096
FALSE	5.660320772	3.873991899
FALSE	4.624981347	2.973324626
FALSE	6.512185099	6.843179192
FALSE	6.288063409	5.615353824
FALSE	4.210797105	2.995649509
FALSE	6.033300224	4.51204829
FALSE	4.505631901	3.857858015
FALSE	3.316930958	2.698953273
FALSE	6.240458153	6.986975996
FALSE	5.2291299	4.109271882
FALSE	4.635706007	2.746898011
FALSE	6.52955013	4.58569531
FALSE	3.447594069	3.461774649
FALSE	4.409678178	3.941096339
FALSE	3.672939434	2.575930419
FALSE	5.472786922	6.502131787
FALSE	5.003136871	4.497788194
FALSE	4.134943585	3.24392362
FALSE	3.761749861	2.819811599
FALSE	6.080780377	6.144808941
FALSE	5.97258148	4.217877431
FALSE	6.853098605	5.437005998
FALSE	5.678278014	3.322033114
FALSE	5.204044598	2.883799348
FALSE	6.935374577	7.702004758
FALSE	6.691543143	4.108775673
FALSE	4.337842819	2.749727437
FALSE	6.392981922	3.656403466
FALSE	6.667836577	6.38931042
FALSE	6.187996654	5.481516003
FALSE	5.318269324	2.91308483
FALSE	4.683599653	2.922133948
FALSE	3.581422885	2.797164399
FALSE	6.124477416	6.990469411
FALSE	5.612759965	3.645914688
FALSE	6.636005284	6.22466363
FALSE	6.082401911	6.034328626
FALSE	4.533090293	3.414357824
FALSE	4.403749428	2.390792974
FALSE	6.734527616	6.652262446
FALSE	4.611513812	3.703875091
FALSE	3.372528484	3.58711848
FALSE	5.908433379	6.076066408
FALSE	4.113285277	3.511323108
FALSE	5.298232082	5.145767567
FALSE	4.90859178	4.376261837
FALSE	3.738761314	2.925532844
FALSE	5.5418184	7.136961239
FALSE	5.635764644	5.025407499
FALSE	4.087852759	3.633438621
FALSE	5.269884364	8.077735482
FALSE	4.302707786	5.330986147
FALSE	3.726533157	3.27431907
FALSE	4.691465501	6.766372376
FALSE	3.424458604	3.056551215
FALSE	3.852573151	5.974752072
FALSE	4.042396785	4.245128799
FALSE	4.012299364	3.583058755
FALSE	4.948721391	7.533954653
FALSE	4.460429117	4.786823764
FALSE	3.146444506	3.677640953
FALSE	4.854252548	6.336973982
FALSE	3.774175964	5.597307918
FALSE	3.481662007	4.07367403
FALSE	4.271484403	7.496627968
FALSE	3.818957956	4.659989209
FALSE	2.618237129	3.542448792
FALSE	4.019689865	5.932625824
FALSE	3.500031309	4.275184963
FALSE	4.445722942	3.855913358
FALSE	4.15026235	3.636933338
FALSE	3.030973446	3.652902149
FALSE	5.520421625	4.399328926
FALSE	4.20055474	4.655513469
FALSE	5.233600502	8.815786328
FALSE	3.911046251	3.67290824
FALSE	5.821423152	6.985074453
FALSE	5.302990065	6.656799532
FALSE	5.061846322	6.156187652
FALSE	3.702545677	3.05716061
FALSE	4.187244231	5.597250956
FALSE	4.718477081	4.351093132
FALSE	3.585727436	3.89625786
FALSE	4.393275909	6.379720042
FALSE	2.979782952	3.506165384
FALSE	3.448216498	3.946616575
FALSE	4.968578491	10.24580314
FALSE	3.798696778	5.129148299
FALSE	2.939907766	3.447106478
FALSE	3.357971864	4.82802308
FALSE	4.256973213	6.443143569
FALSE	3.212083752	5.724949241
FALSE	3.011714474	4.109076896
FALSE	4.647893244	9.600324685
FALSE	3.07533838	6.968969356
FALSE	3.258944855	4.157455937
FALSE	2.308915247	4.347113893
FALSE	5.429787849	9.963967678
FALSE	4.744155388	8.920100317
FALSE	2.814332956	6.133980133
FALSE	3.768219929	7.211267442
FALSE	2.936308769	4.724499446
FALSE	3.376582422	5.72311477
FALSE	2.74890793	3.998642148
FALSE	4.662135526	8.680246166
FALSE	2.711671153	5.431120333
FALSE	3.935518089	7.712006126
FALSE	2.806467473	5.004149402
FALSE	3.809813245	6.685586777
FALSE	5.327171154	8.44214896
FALSE	3.891911275	7.213926972
FALSE	2.879899906	4.947376221
FALSE	3.920963162	6.241419519
FALSE	2.754230095	4.763701742
FALSE	5.104786867	8.899012749
FALSE	5.129166353	7.47566152
FALSE	2.847842015	5.589344159
FALSE	4.393412666	6.647104082
FALSE	5.799486459	7.69203125
FALSE	2.639580037	5.089162257
FALSE	3.764637202	6.052717806
FALSE	2.627623416	3.914537469
FALSE	7.230398098	8.23395515
FALSE	4.62578541	6.866801899
FALSE	3.246573432	4.709712942
FALSE	6.073654872	8.045557971
FALSE	4.088067604	6.631854741
FALSE	2.682785695	5.121506168
FALSE	7.063440127	9.199626813
FALSE	4.46940543	7.555594396
FALSE	3.27654341	4.98960922
FALSE	2.553246648	4.52459406
FALSE	4.666179053	7.663140733
FALSE	3.195007345	5.83846969
FALSE	6.860871602	7.344577348
FALSE	3.237749228	4.233432404
FALSE	3.211704145	5.034963203
FALSE	3.11844658	3.778289939
FALSE	5.537046975	6.546406463
FALSE	4.420522072	5.299287257
FALSE	2.954510538	4.393898844
FALSE	6.308308289	7.618936391
FALSE	4.083432738	6.456271013
FALSE	3.279398416	5.118840347
FALSE	3.663387414	5.620526483
FALSE	2.996485856	3.945607947
FALSE	5.207599446	8.748427487
FALSE	5.689673205	6.660063451
FALSE	4.468415434	5.599533912
FALSE	3.043734479	4.744935765
FALSE	2.728051363	3.863216813
FALSE	5.568238166	6.618362005
FALSE	4.391830837	5.087812478
FALSE	4.075587949	4.308910905
FALSE	5.480477776	6.4148626
FALSE	3.000616546	4.839444202
FALSE	7.838364994	8.749701831
FALSE	6.361002864	7.024357715
FALSE	4.376402237	6.136593989
FALSE	4.740182495	5.297174985
FALSE	3.09735142	4.242402396
FALSE	5.811482382	7.280265849
FALSE	6.202333599	6.241714718
FALSE	3.469754424	5.269115569
FALSE	7.42898824	7.169236091
FALSE	5.892597865	5.585126555
FALSE	3.799948717	5.037453319
FALSE	3.027442259	4.410231938
FALSE	5.437865589	7.136288888
FALSE	8.91903292	7.288964194
FALSE	9.520861511	5.547821125
FALSE	3.261480222	4.660984337
FALSE	3.116262222	4.151785533
FALSE	6.037976281	5.360745164
FALSE	4.995393938	4.93938975
FALSE	4.050005688	4.460254177
FALSE	7.499864251	6.73709769
FALSE	2.875127884	4.437275283
FALSE	7.390913196	5.653601639
FALSE	5.698508099	5.401687051
FALSE	3.31738115	4.436338176
FALSE	8.563866005	7.452621768
FALSE	5.119132085	4.106484531
FALSE	3.398920666	3.510044088
FALSE	7.819468729	5.559453906
FALSE	3.96930639	4.323129196
FALSE	3.722095205	4.106150076
FALSE	5.294698514	4.441095582
FALSE	3.133148014	3.87400595
FALSE	8.479000535	5.590895255
FALSE	7.227496136	4.948193788
FALSE	4.695337399	3.895016845
FALSE	3.935148342	3.307066516
FALSE	5.051928955	4.275118483
FALSE	10.16099936	5.710610845
FALSE	5.355352318	4.600492864
FALSE	4.346467012	3.662263353
FALSE	6.766344125	4.554507204
FALSE	5.62632145	4.000801208
FALSE	5.165006461	3.590981162
FALSE	7.279987427	6.156248767
FALSE	6.653889476	4.35440072
FALSE	5.009221055	3.844567892
FALSE	7.964797171	6.872206509
FALSE	5.830024061	4.284981346
FALSE	8.695261564	5.784011707
FALSE	3.489872469	4.755929291
FALSE	3.593081792	3.743641386
FALSE	11.82322434	5.238705448
FALSE	8.426657568	4.533291802
FALSE	10.47798732	5.632457982
FALSE	7.550798958	4.179652267
FALSE	4.434005162	4.357331249
FALSE	10.09795882	4.420729307
FALSE	5.897615167	4.227027087
FALSE	3.811214488	3.968394278
FALSE	8.418103207	3.782688395
FALSE	11.26398796	4.773154039
FALSE	7.25411564	4.016586916
FALSE	4.747077733	3.533961844
FALSE	10.70969977	4.173797907
FALSE	5.273678696	3.920612795
FALSE	4.123382737	3.365024746
FALSE	9.498007289	4.136541262
FALSE	9.186991172	5.288440278
FALSE	8.075360843	3.265488322
FALSE	4.860715532	3.211766035
FALSE	9.732013045	3.537704715
FALSE	5.567437389	3.708217072
FALSE	3.913209033	3.426544673
FALSE	11.26203424	5.950042962
FALSE	7.646782832	4.321715128
FALSE	5.358703658	2.986024393
FALSE	8.346520761	5.656956345
FALSE	8.556184883	3.710518213
FALSE	6.060948646	3.949560247
FALSE	5.821681085	3.050182457
FALSE	4.455570018	3.049423778
FALSE	4.996599423	2.987375295
FALSE	8.910673407	4.418094348
FALSE	7.864221962	4.3938945
FALSE	7.359873007	3.457166961
FALSE	6.059529344	3.208500358
FALSE	4.511316998	2.472859771
FALSE	12.15120388	4.372839299
FALSE	6.319830402	2.708795143
FALSE	5.117798667	2.467231857
FALSE	9.335136641	4.526509099
FALSE	7.951619114	3.506117791
FALSE	6.054543591	3.566896254
FALSE	10.47405549	4.13711033
FALSE	5.456829534	3.23156503
FALSE	4.763382798	2.278692417
FALSE	5.726164439	2.621292062
FALSE	9.180926073	4.949817137
FALSE	9.526126591	3.47254751
FALSE	6.546871062	3.881005239
FALSE	11.87208786	5.396910932
FALSE	13.50204044	3.656421907
FALSE	8.725642655	5.009450295
FALSE	5.735341654	2.933322282
FALSE	4.638606367	3.037225535
FALSE	8.821319823	3.104869272
FALSE	7.989226241	3.01256643
FALSE	6.834202485	2.955355098
FALSE	12.53715371	5.456143307
FALSE	14.12233853	3.811501731
FALSE	5.56028794	2.894709668
FALSE	9.711305426	3.752736013
FALSE	6.843615885	3.054561678
FALSE	12.51167622	3.461457258
FALSE	11.5595154	3.746668067
FALSE	6.862559177	2.54049608
FALSE	5.358405713	2.438128072
FALSE	13.31587765	4.549362399
FALSE	7.898218801	3.08281718
FALSE	5.831707021	3.231362079
FALSE	10.99624329	5.18096377
FALSE	5.030996211	2.362395927
FALSE	9.999059021	3.549857942
FALSE	11.30773919	6.508274226
FALSE	7.369913136	2.949933413
FALSE	7.36822106	3.45820906
FALSE	4.987834176	2.464549618
FALSE	10.58585479	5.037292064
FALSE	9.432382429	4.802642768
FALSE	6.509584638	2.693411129
FALSE	11.61165253	5.179987596
FALSE	6.32660558	3.240928936
FALSE	5.775958862	2.347010834
FALSE	7.332223309	3.326100826
FALSE	5.100239173	2.606783058
FALSE	9.277219991	5.888857885
FALSE	9.35666507	4.764933618
FALSE	6.041511724	3.272587016
FALSE	11.91602428	6.391441493
FALSE	6.929552178	2.936200977
FALSE	5.601726324	2.290509465
FALSE	9.554860841	5.127693912
FALSE	8.95347955	4.296117489
FALSE	7.491863608	3.684975104
FALSE	6.312753797	2.745269368
FALSE	5.117015193	3.523266342
FALSE	5.243509863	2.551791635
FALSE	9.757011209	4.202141289
FALSE	12.06702175	5.789473663
FALSE	7.599331905	3.083796599
FALSE	7.379213632	2.588390727
FALSE	5.996253877	2.136337137
FALSE	9.959564081	3.963515656
FALSE	9.052893007	3.155268623
FALSE	11.95105709	6.241757575
FALSE	6.783587365	2.90052555
FALSE	12.66518288	5.147468348
FALSE	6.304392946	2.981431653
FALSE	5.534759449	2.161038846
FALSE	11.00712033	4.681467862
FALSE	9.402637284	3.628813119
FALSE	7.972469667	3.321124718
FALSE	7.287500192	2.725487245
FALSE	10.29963818	6.249179578
FALSE	10.40016099	5.173524909
FALSE	6.087951068	2.49832377
FALSE	9.28622214	3.94669959
FALSE	11.50667072	7.469931025
FALSE	6.614151731	3.93045655
FALSE	6.992816095	3.350622962
FALSE	6.350577888	2.636233655
FALSE	10.26597477	5.370324317
FALSE	8.870555365	5.384437512
FALSE	5.484701504	2.653926376
FALSE	7.681424594	4.482559294
FALSE	10.58759584	7.351944421
FALSE	5.823975733	3.781086546
FALSE	8.276831139	6.555752698
FALSE	7.91777891	4.881859667
FALSE	5.330551534	3.447926015
FALSE	4.898329469	2.976256203
FALSE	6.720718773	4.275610788
FALSE	6.139461321	4.057338318
FALSE	7.499025445	5.916909849
FALSE	5.469084223	3.424340709
FALSE	8.457295763	6.628417754
FALSE	7.164385999	4.483054375
FALSE	6.014133643	4.703369318
FALSE	4.621089455	3.007822115
FALSE	9.182674968	6.685118966
FALSE	5.731163353	3.524315545
FALSE	6.603056848	5.779523472
FALSE	9.479397258	9.276239727
FALSE	9.665205877	5.915795515
FALSE	9.774107768	4.907080413
FALSE	9.475080126	5.231914875
FALSE	7.099315158	3.219024797
FALSE	6.402070306	2.505274469
FALSE	8.964526613	8.255589439
FALSE	10.22036125	5.891777703
FALSE	9.052687431	4.495812726
FALSE	6.818894394	3.777321375
FALSE	6.338417009	3.615093988
FALSE	5.591144619	2.540425843
FALSE	10.82600245	6.482699257
FALSE	9.431559926	5.841011174
FALSE	8.184496363	5.15784051
FALSE	7.183429662	3.795809299
FALSE	6.74091219	3.8220716
FALSE	5.584592198	3.069743526
FALSE	9.804856356	7.998148622
FALSE	10.37461326	6.430602937
FALSE	6.167198355	4.421453406
FALSE	5.989445416	3.514148508
FALSE	8.963351873	4.957581773
FALSE	7.663766145	4.175172406
FALSE	4.969090344	3.222260993
FALSE	8.975241625	7.532093186
FALSE	7.196663142	5.200604775
FALSE	5.343147943	3.236578369
FALSE	5.802387481	4.850175342
FALSE	5.756921105	4.229591956
FALSE	4.148224158	3.577644282
FALSE	8.3256372	8.512781518
FALSE	8.009041234	6.851800031
FALSE	6.801722877	6.700892949
FALSE	5.06621395	3.76382474
FALSE	6.058789187	5.429281687
FALSE	5.216398319	4.16282463
FALSE	4.435810571	3.852288993
FALSE	8.952810716	9.169500938
FALSE	6.902535653	7.485411602
FALSE	6.873643591	5.931336782
FALSE	5.008654003	4.401914873
FALSE	5.647551295	5.967196109
FALSE	5.35323192	5.012163909
FALSE	7.032644089	7.79934695
FALSE	6.029872628	6.289689279
FALSE	4.635681704	4.921134078
FALSE	3.734094981	4.205511717
FALSE	5.992465885	4.237737385
FALSE	5.356284569	3.180885819
FALSE	7.219857349	6.374797555
FALSE	7.63329392	4.949799462
FALSE	9.131780996	8.935315125
FALSE	6.239653868	4.703890615
TRUE	5.724973863	3.834406228
FALSE	8.60815637	7.296096394
FALSE	9.418164263	6.624827957
FALSE	4.532822519	3.828703669
FALSE	6.989050774	5.638537984
FALSE	6.580956088	4.944088926
FALSE	8.200452057	9.457957664
FALSE	5.864160586	4.101601768
FALSE	8.654488009	6.753130125
TRUE	7.353886178	6.509422529
FALSE	4.336008437	3.898061449
FALSE	4.824471804	4.215533733
FALSE	8.441098713	8.394637911
FALSE	7.476162122	7.02499796
FALSE	6.307707713	6.225574015
FALSE	4.064124129	5.049648846
FALSE	3.961081661	4.162360961
FALSE	5.027087236	4.8492001
FALSE	7.041250658	9.523458641
FALSE	7.352023984	8.092172646
FALSE	6.557173186	6.704414857
FALSE	4.736802238	6.504285381
FALSE	3.746626206	4.020573781
FALSE	4.108302764	4.89457731
TRUE	6.240224808	10.04029859
FALSE	5.335370454	10.06326399
FALSE	4.650185319	4.987911706
FALSE	4.916102716	7.831297153
FALSE	5.129625991	6.035276172
FALSE	3.249287438	4.700203819
FALSE	3.610588785	4.863962901
FALSE	4.760912615	9.740326641
FALSE	4.298484135	5.591677229
FALSE	5.03457728	7.757818579
FALSE	5.377073755	6.004406763
FALSE	3.599807948	5.086361211
FALSE	4.172231725	5.759767962
FALSE	5.249045697	10.17298523
FALSE	5.19262122	9.026026001
FALSE	4.559698538	7.830028947
FALSE	3.150685979	4.28564022
FALSE	5.386704189	5.599744975
FALSE	4.750287345	4.673715722
FALSE	3.784831732	4.3932525
TRUE	5.309984767	8.258832008
FALSE	5.107541064	4.851071155
FALSE	4.003969173	4.703276004
FALSE	3.430709939	4.739312137
FALSE	6.912270645	8.873810507
FALSE	4.814011316	7.827324669
FALSE	4.694941287	6.320759538
FALSE	4.291309018	5.611773614
FALSE	3.356347923	4.769004493
TRUE	6.15602649	11.96677082
TRUE	5.751943244	10.93096244
TRUE	5.102540812	9.302081305
FALSE	4.162467205	6.413484653
FALSE	3.844016446	6.031094927
FALSE	3.052474556	5.289265625
FALSE	2.878158673	4.967022196
TRUE	5.099965407	10.35475788
TRUE	3.867387707	9.046093629
FALSE	4.264434621	9.175008892
FALSE	3.721762229	5.548336115
TRUE	3.370873745	7.530133833
TRUE	3.081735292	6.545409426
FALSE	3.027781288	4.585771882
FALSE	3.878198824	9.322743591
FALSE	4.582678182	10.74018556
FALSE	2.414635186	6.677579234
FALSE	3.17248646	4.293113683
TRUE	3.870921576	9.251253237
TRUE	3.497491075	7.527406032
FALSE	3.675831568	6.303848966
FALSE	2.929834451	4.907242397
FALSE	4.37114983	10.02702842
FALSE	3.225325685	5.586697293
FALSE	3.999303095	9.012809243
TRUE	2.762557929	8.892831888
TRUE	2.641182775	7.683710444
FALSE	2.85043513	6.236806341
TRUE	3.631046482	8.396711186
FALSE	3.35413909	7.423662676
FALSE	3.054257732	6.538270894
FALSE	3.578067226	5.528468842
FALSE	3.747627339	7.646954884
FALSE	3.589100648	7.036234773
FALSE	3.449300057	5.386415587
TRUE	5.356957279	13.48484362
FALSE	4.207812237	7.841362756
FALSE	2.754067269	7.497848652
FALSE	2.696473162	7.409895302
FALSE	2.672130167	5.643653461
FALSE	4.669421952	11.8419584
FALSE	5.025794305	10.49476811
FALSE	4.331315685	9.130757061
FALSE	3.190330477	8.088853554
TRUE	3.385427376	6.811250129
FALSE	2.226408965	6.144768345
FALSE	7.143498629	11.71625866
FALSE	3.970634897	7.835836767
FALSE	3.245074026	7.580871668
FALSE	2.587708433	6.064877678
FALSE	6.219970356	11.30465326
FALSE	5.474602024	10.53261452
FALSE	4.890732627	8.346842576
FALSE	2.796526654	5.907161611
FALSE	3.197835784	7.800602925
FALSE	2.461295413	6.856148521
FALSE	5.029899866	11.58753372
FALSE	4.999195228	8.931338893
FALSE	3.381146921	5.340364574
FALSE	3.338591462	5.822207022
FALSE	5.840924082	14.10881811
FALSE	4.417882683	7.71521254
FALSE	3.658026085	6.427120144
FALSE	5.802664249	10.63896813
FALSE	4.519759275	6.377764738
FALSE	3.06778008	6.727943956
FALSE	2.932197174	6.194487206
TRUE	6.085742828	9.607869981
FALSE	3.67796311	7.03689656
TRUE	7.565230795	10.81617988
TRUE	5.978020391	8.897687337
TRUE	4.814264737	7.678317273
TRUE	4.760212788	7.027061663
FALSE	3.070476579	6.549915851
FALSE	2.73582817	5.947626618
FALSE	5.66719125	11.90556683
TRUE	5.575022897	9.890018764
TRUE	4.790963479	8.735327123
FALSE	4.962151022	7.337494372
FALSE	3.254335418	7.087267348
FALSE	2.393798214	6.132088211
FALSE	2.954870736	5.278450898
FALSE	6.582036119	11.60808754
TRUE	6.272894923	9.740851337
FALSE	5.716644502	8.729917685
TRUE	4.521138885	7.214022675
FALSE	3.284331167	5.648322751
FALSE	4.130835481	5.517530849
FALSE	5.803679556	9.492057632
FALSE	5.45148365	7.757770906
FALSE	4.004551183	6.705420835
FALSE	2.627629443	5.254137105
FALSE	2.979288147	6.52188621
FALSE	3.34177235	5.51302225
FALSE	8.360078727	9.947355437
FALSE	6.61843249	9.392648426
FALSE	4.501120362	7.701220522
FALSE	4.461679268	5.974456083
FALSE	3.652519591	4.83609746
FALSE	6.172423908	7.231950779
FALSE	3.583519581	6.067258837
FALSE	3.347684429	5.36041559
FALSE	5.832842542	8.624790694
FALSE	4.930934794	6.493949716
FALSE	3.814806112	6.076287775
FALSE	6.157410861	6.736592094
FALSE	3.964228013	5.135248709
FALSE	3.848017523	4.705217989
FALSE	8.593798388	8.016337828
FALSE	2.790618863	6.339043155
FALSE	8.782349944	9.374246751
FALSE	6.996226736	8.59985132
FALSE	6.65368527	6.741700348
FALSE	4.678643613	7.253127661
FALSE	4.618975475	5.711413241
FALSE	3.413738437	5.684543497
FALSE	11.81033329	9.466774281
FALSE	9.556918263	9.665455137
FALSE	6.814838191	9.274073073
FALSE	5.713373695	6.453446569
FALSE	3.676319268	5.729272406
FALSE	3.356167425	5.44885705
FALSE	4.275651358	6.306686356
FALSE	10.20277976	8.787290207
FALSE	9.53392703	8.067732085
FALSE	7.805011015	7.386825976
FALSE	7.29483947	5.687340814
FALSE	4.201530459	5.361563823
FALSE	3.892947207	4.847975042
FALSE	5.883494653	5.854656574
FALSE	8.054983691	10.72663402
FALSE	9.08947626	8.005819009
FALSE	7.995440285	7.426264555
FALSE	5.609983571	7.461989177
FALSE	4.761679137	5.530260795
FALSE	3.895981731	5.145827066
FALSE	9.830503756	8.703196888
FALSE	7.497232272	7.932896731
FALSE	8.254774698	6.286243355
TRUE	5.174283151	6.452922715
FALSE	5.167376935	5.787207519
FALSE	4.576742471	4.861380886
FALSE	4.048661346	4.427151343
FALSE	9.754154713	8.386722015
FALSE	8.86504557	8.423341658
FALSE	7.784421452	6.891114662
FALSE	6.385577474	5.904494255
FALSE	4.693272625	4.840990028
FALSE	5.076425605	5.422078217
FALSE	4.419055018	4.471380191
FALSE	10.06438376	8.203273308
FALSE	8.354386626	6.689242838
FALSE	6.661119413	6.015384431
FALSE	4.907920635	4.351725446
FALSE	3.933138171	4.330169474
FALSE	6.603033	7.228935577
FALSE	5.220134196	5.593011503
FALSE	4.477389961	5.611319181
FALSE	9.78076486	8.254457289
FALSE	9.674760735	7.8442793
TRUE	7.798877473	7.393988974
TRUE	8.835828807	5.980370452
FALSE	5.507309855	6.350336356
FALSE	5.554958862	5.646809017
FALSE	11.83850671	9.105734537
FALSE	3.956740686	5.220526185
FALSE	10.91824614	7.640010274
FALSE	9.211760874	7.067511545
FALSE	8.870495968	6.276966177
FALSE	7.165614395	5.513002946
FALSE	5.768941918	5.649934059
FALSE	12.24566869	8.007733649
FALSE	4.937117454	4.690663485
FALSE	4.257525345	4.747079442
FALSE	11.64121582	6.604049621
FALSE	9.478801563	6.107028564
FALSE	8.619437712	5.637398986
FALSE	5.989557487	5.547480788
TRUE	5.638562476	5.570636837
FALSE	12.49615821	7.646195214
FALSE	4.501194444	4.498979486
FALSE	11.44430095	6.202740727
FALSE	9.132582297	6.369501157
FALSE	6.842738379	5.229407064
FALSE	5.586802717	4.801929916
FALSE	12.46198021	8.082027225
FALSE	10.00107145	8.326422692
FALSE	8.160800035	6.782441154
FALSE	7.575361881	5.541997031
FALSE	5.847507972	4.885903007
FALSE	5.225462198	4.095583544
FALSE	5.163257512	4.858028416
FALSE	11.79260609	7.073577706
FALSE	8.886725666	6.396274141
FALSE	8.575015505	5.372630415
TRUE	7.858559303	4.948364117
FALSE	6.037868389	4.526388223
FALSE	4.906355142	4.168470566
FALSE	11.57866006	6.708360095
FALSE	5.798036407	4.271837173
FALSE	8.823855734	5.626036094
FALSE	7.601894344	5.452661152
FALSE	6.564294426	4.978662773
FALSE	5.468421274	3.643864925
FALSE	6.082799027	3.771466725
FALSE	11.24030964	6.189590433
FALSE	7.770880975	5.92754866
FALSE	7.200591156	4.872587858
FALSE	5.241462386	3.361490915
FALSE	9.438285377	8.071112267
FALSE	8.150339116	6.745398235
FALSE	7.524730468	5.375869943
FALSE	5.020499848	4.691142868
FALSE	12.47194456	5.870822853
FALSE	10.98272538	6.516383665
FALSE	6.431015561	4.962437338
FALSE	5.527904594	4.977080523
FALSE	9.73737726	5.041799817
FALSE	8.168410234	4.330908851
FALSE	15.86920464	7.640558861
FALSE	15.48777272	4.913599496
FALSE	12.81420198	5.770713053
FALSE	10.82230504	5.393694541
FALSE	6.786732812	4.444392015
FALSE	8.834099422	5.154670487
FALSE	5.380085702	4.248218835
FALSE	7.320759747	4.804332851
FALSE	13.28569344	6.663702122
FALSE	14.32611459	5.192585899
TRUE	12.16723923	5.48691948
FALSE	6.28219993	4.249343839
FALSE	9.191090192	5.540738497
FALSE	7.590250122	5.046025521
FALSE	5.393413067	3.373388426
FALSE	12.66572494	6.674648806
FALSE	12.33972759	4.950222713
FALSE	9.528176187	4.911702652
FALSE	6.759103755	4.283428564
FALSE	6.040013522	3.681388539
FALSE	8.318716198	4.199986673
FALSE	13.23633688	5.73366052
FALSE	9.509258174	5.609871883
FALSE	7.42076859	3.926072388
FALSE	6.551602618	3.493371478
FALSE	5.512196692	3.387435269
FALSE	14.12204221	5.143859761
FALSE	8.343977278	4.358262063
FALSE	10.73689697	5.621579237
FALSE	9.755403647	4.310559611
FALSE	6.137885777	3.55556995
FALSE	5.302276294	3.253637133
FALSE	13.5791972	5.170621381
FALSE	7.887895584	4.307351146
FALSE	7.495524902	3.455668105
FALSE	6.6746277	3.476355371
FALSE	5.959859996	2.822754978
FALSE	12.54593354	4.542654965
FALSE	8.659078956	3.885360575
FALSE	9.628909577	4.364428171
FALSE	7.852832354	3.81987275
FALSE	12.80361727	4.756587358
FALSE	6.713677844	3.373786865
FALSE	15.38136707	5.843383254
FALSE	10.7123721	3.720319599
FALSE	8.715160232	3.858213653
FALSE	5.945394234	3.452721917
FALSE	7.268342696	3.600395265
FALSE	13.25551982	3.986291423
FALSE	8.818002748	4.052995108
FALSE	6.189229711	3.422884824
FALSE	17.94122409	4.09791306
FALSE	14.66781879	4.21585627
FALSE	7.971716832	3.251839662
FALSE	10.48153471	4.050726829
FALSE	10.4427322	2.533632255
FALSE	6.3299669	3.26240654
FALSE	13.80929716	4.424855115
FALSE	12.53999194	4.136383597
FALSE	7.551758103	3.268950922
FALSE	9.317907788	3.436570787
FALSE	12.98384335	3.800810614
FALSE	11.74429988	3.795518116
FALSE	8.181305774	3.110650688
FALSE	6.293442126	2.650508933
FALSE	15.69575326	4.568703466
FALSE	7.268584286	3.279778428
FALSE	10.73518559	2.994545555
FALSE	12.8963819	4.165469816
FALSE	12.40864154	3.761032016
FALSE	8.890090587	2.527331822
FALSE	16.31868226	4.020919249
FALSE	5.928025157	2.539305666
FALSE	11.4211958	3.644843568
FALSE	13.67998011	5.259405435
FALSE	8.402553608	3.210892455
FALSE	6.149981291	2.374531142
FALSE	15.30948447	4.877785777
FALSE	15.21537851	3.694082987
FALSE	8.914989638	3.055194249
FALSE	7.338603382	3.15614277
FALSE	12.16854862	3.037389775
FALSE	10.43720328	3.032751509
FALSE	14.77106596	3.477567257
FALSE	6.477240335	2.591906592
FALSE	17.93172924	5.346115836
FALSE	14.4588683	5.02184445
FALSE	11.0138429	2.478944554
FALSE	12.09184922	2.892427895
FALSE	7.880431315	2.633521985
FALSE	15.6739232	2.867493579
FALSE	12.50185087	3.156079652
FALSE	17.31310627	4.784631075
FALSE	17.77411429	5.925096605
FALSE	11.76459645	2.564249247
FALSE	9.641085204	2.633772466
FALSE	6.813939526	2.836991724
FALSE	12.76476048	4.003743945
FALSE	15.45375393	3.814591327
FALSE	8.479535478	2.220067904
FALSE	19.394056	5.63835809
FALSE	16.34015816	3.869362537
FALSE	12.28230359	3.362995622
FALSE	10.12054011	3.540959518
FALSE	6.558463976	2.568449807
FALSE	12.2735502	5.272137199
FALSE	14.9663165	5.423127431
FALSE	8.255944777	2.3114323
FALSE	14.4720596	5.104651369
TRUE	10.60630605	3.01187271
FALSE	16.85538016	6.873319323
FALSE	10.77009798	5.18233673
FALSE	8.692217321	2.596223314
FALSE	7.107353817	2.216311163
FALSE	7.931662592	2.471415546
FALSE	14.30724207	4.99733566
FALSE	12.27911346	4.309747886
FALSE	10.43055785	3.614846202
FALSE	9.302860514	2.846047522
FALSE	15.23851057	6.445262856
FALSE	8.144150872	3.273273182
FALSE	10.97676859	4.458603898
FALSE	12.69965873	4.748048549
FALSE	9.252960331	3.547512117
FALSE	8.400950676	3.03139695
FALSE	6.312370149	2.613121833
FALSE	14.03023437	9.154738477
FALSE	14.99612951	5.434043023
FALSE	12.32649129	5.067361836
FALSE	8.907076787	2.251477953
FALSE	10.07708718	2.466547784
FALSE	7.538833162	2.192319222
FALSE	14.14045293	6.930465836
FALSE	16.00978856	5.272267275
FALSE	15.78668545	4.24815644
FALSE	13.10606491	3.547613555
FALSE	10.96190101	3.03014833
FALSE	8.45498604	2.209273088
FALSE	10.87653397	2.630412662
FALSE	13.28047037	7.981747757
FALSE	15.37353367	5.638337227
FALSE	14.19091642	4.271513314
FALSE	12.7827135	3.883394301
FALSE	10.87219886	3.657710069
FALSE	8.715267882	3.109812505
FALSE	6.859041637	2.686396619
FALSE	8.787905564	3.107829671
FALSE	14.4939083	7.622684531
FALSE	12.88090254	5.487289551
FALSE	8.849244702	4.59946429
FALSE	7.947001628	2.723614343
FALSE	13.30938051	7.853440446
FALSE	8.116070101	4.275282672
FALSE	11.2076841	4.832401086
FALSE	9.310403879	4.444663376
FALSE	7.618169022	3.379560714
FALSE	6.285424309	2.484856834
FALSE	12.30387141	6.980179411
FALSE	11.02844783	5.514255828
FALSE	8.854647613	5.218387943
FALSE	7.460238776	4.13361421
FALSE	7.32391646	3.744827264
FALSE	5.391490784	3.808866
FALSE	13.07718686	8.423520533
FALSE	11.96986737	6.619367228
FALSE	8.196461233	4.176127824
FALSE	9.625175103	6.298844283
FALSE	9.314886907	4.529362289
FALSE	7.320290039	3.715531624
FALSE	5.820907251	4.350203603
FALSE	12.10015233	7.51320166
FALSE	11.32216822	6.852539034
FALSE	8.949311072	6.363721668
FALSE	8.793359261	4.005027923
FALSE	10.25464298	4.158856095
FALSE	7.278133908	3.781665444
FALSE	6.809560929	3.094521047
FALSE	12.94932806	7.427197444
FALSE	12.78076875	5.964686968
FALSE	11.76833494	4.778743267
FALSE	9.083985381	4.552397096
FALSE	13.96377733	7.622070993
FALSE	8.307545642	3.711972175
FALSE	6.741539475	3.526829558
FALSE	13.1384717	6.455819834
FALSE	11.68223277	5.110176457
FALSE	9.911665843	5.288323636
FALSE	15.27637254	8.967406945
FALSE	8.986889638	3.709607468
FALSE	7.500187834	3.438997005
FALSE	5.635404528	4.333052046
FALSE	13.30509944	7.381131881
FALSE	12.68183723	6.367882887
FALSE	10.2289793	5.324607956
FALSE	7.673539467	4.857131098
FALSE	11.70891365	9.249464119
FALSE	10.39157305	7.83982566
FALSE	9.602789721	6.07781333
FALSE	5.517996938	3.890229036
FALSE	7.42794539	5.450704477
FALSE	11.08147656	9.567760977
FALSE	11.35292923	8.728100121
FALSE	6.957892353	3.637069568
FALSE	9.098987741	7.160678831
FALSE	8.047196644	6.645958243
FALSE	5.504844231	3.634630666
FALSE	7.627862081	4.964951593
FALSE	10.61692345	9.31200093
TRUE	11.81266287	7.628009509
FALSE	5.872327475	4.740306508
FALSE	5.741505912	4.232118334
FALSE	8.830638295	6.758476675
FALSE	7.655226144	5.325787934
FALSE	6.963420713	4.979697673
FALSE	10.36180491	10.63463626
FALSE	8.731761277	7.92373147
FALSE	6.090102102	4.034522572
FALSE	8.589790327	6.637334418
FALSE	7.116905021	5.334936497
FALSE	9.202420071	9.784359986
FALSE	6.333902022	4.826731636
FALSE	5.350810655	4.141981811
FALSE	9.206786805	6.946032349
FALSE	8.04270146	6.588000257
FALSE	7.077067117	3.686878404
FALSE	10.57749437	7.572342033
FALSE	10.10778965	10.58922166
FALSE	10.43537773	8.039565972
FALSE	10.77974107	5.69950185
FALSE	8.624806786	5.570970535
FALSE	8.029469363	4.606714274
FALSE	5.594180259	4.093176483
FALSE	6.31937588	4.644388883
FALSE	13.90702775	11.37931537
FALSE	11.24990796	9.459315566
FALSE	9.469505237	7.986506218
FALSE	8.535891295	6.321808305
FALSE	8.865957528	5.160493096
FALSE	11.34843803	8.879280143
FALSE	7.453048143	4.735231258
FALSE	6.078085254	3.898029424
FALSE	13.83333943	8.780752378
FALSE	9.406010467	8.370635542
FALSE	8.868426293	6.960315157
FALSE	8.402133931	5.640631873
FALSE	7.649920118	5.298409146
FALSE	6.165578814	4.535323279
FALSE	4.674853278	4.971561066
TRUE	9.520361239	10.97755006
FALSE	10.55234741	7.852293516
FALSE	7.820615237	7.353198618
FALSE	6.565641983	6.589872099
FALSE	6.285882453	5.52546933
FALSE	7.012317544	4.234172541
FALSE	4.940576502	4.788789647
FALSE	9.770189422	14.10384271
FALSE	9.36183045	10.29378546
FALSE	8.67506056	8.447762973
TRUE	6.251140598	7.208256323
FALSE	6.296956704	5.207600493
FALSE	5.484061126	4.322288727
FALSE	6.094262456	5.828212868
TRUE	8.392551513	10.26414629
FALSE	7.007168378	8.091899642
FALSE	4.412662455	4.530330007
FALSE	8.498394048	10.772077
FALSE	5.221973216	5.63938868
FALSE	5.107003035	4.764170148
FALSE	5.810796129	6.764868195
FALSE	6.933356906	10.72710529
FALSE	7.494232035	7.349813884
FALSE	5.11384646	6.101058778
FALSE	4.360930946	4.500501672
FALSE	7.353413381	13.39257151
FALSE	6.602594723	6.947888637
FALSE	8.306678124	9.406007599
FALSE	9.725066131	7.683197946
FALSE	6.294756806	6.582651187
FALSE	10.23583708	9.840353083
FALSE	6.947393472	6.355494741
FALSE	6.172578619	3.845124607
FALSE	8.180537973	6.985207116
FALSE	5.936778712	5.032742625
FALSE	8.767961372	8.17357357
FALSE	6.25397569	6.504655156
FALSE	8.70567598	10.10924653
FALSE	7.299431076	7.058881864
FALSE	9.03668869	11.77482889
FALSE	8.214196703	8.026223717
FALSE	6.475513802	4.80738017
FALSE	5.623435286	4.271248123
FALSE	9.178761454	9.194599114
FALSE	6.448097167	6.530228805
FALSE	9.335133162	11.2062081
FALSE	8.125760693	6.642957017
FALSE	9.18193107	12.35024182
FALSE	7.001274763	8.869121787
FALSE	5.026457308	4.68459763
FALSE	7.2978517	10.59122977
FALSE	6.008399007	5.404225553
FALSE	9.253389677	10.30305622
FALSE	7.244517439	6.391316999
FALSE	5.381612755	6.387566671
FALSE	9.142986452	13.92860618
FALSE	6.316658228	8.482410191
FALSE	4.791030297	5.236403668
FALSE	7.943589393	9.192687661
FALSE	5.088062621	5.976694778
FALSE	6.664034003	12.12659745
FALSE	5.515937302	9.075497167
FALSE	5.979317532	6.997975302
FALSE	4.939417281	5.009059836
FALSE	6.613114751	10.18572192
FALSE	4.450333805	6.288542003
FALSE	4.199779742	4.666274451
FALSE	7.590096486	11.56394907
FALSE	6.204986189	8.112210679
FALSE	5.008573159	6.903456757
FALSE	3.994424215	5.37923167
FALSE	6.048406865	9.215624155
FALSE	4.117773217	6.022008454
FALSE	6.86346969	14.05331521
FALSE	6.815290767	10.50828298
FALSE	4.728555786	8.252726467
FALSE	4.250070543	4.592011173
FALSE	7.662294431	12.71175433
FALSE	7.919814635	9.500793716
FALSE	5.488580534	6.406229984
FALSE	7.290156035	12.75508477
FALSE	5.277209042	8.097793891
FALSE	4.699023273	5.0661981
FALSE	6.541745804	8.732506525
FALSE	4.908474283	5.619820305
FALSE	8.412861841	10.68373225
FALSE	7.282777421	9.061858894
FALSE	5.514655052	6.276749628
FALSE	6.07883195	7.721226186
FALSE	4.164989858	5.902142017
FALSE	7.247164869	10.07153162
FALSE	8.777462589	11.81550881
FALSE	6.632830612	10.32427881
FALSE	6.492585412	8.030322518
FALSE	4.724657136	5.907557537
FALSE	4.599315058	7.001860894
FALSE	4.993659141	8.294602013
FALSE	3.823230437	5.633826691
FALSE	7.78269603	13.76110237
FALSE	6.77730669	10.39949746
FALSE	5.926842584	9.345667062
FALSE	5.16963479	5.572023825
FALSE	5.061927969	10.11774627
FALSE	4.278904905	6.971087284
FALSE	4.695654825	12.52151949
FALSE	3.306577005	6.298123469
FALSE	4.832517238	13.82095459
FALSE	4.558949541	7.258030259
FALSE	3.527166353	6.817729558
FALSE	4.94857254	11.69100555
FALSE	3.022166125	6.342330505
FALSE	4.531716106	13.43622903
FALSE	4.290282011	7.287039414
FALSE	3.978199681	6.311578521
FALSE	3.089833696	6.409157965
FALSE	4.251773029	14.37419911
FALSE	4.254154871	11.08364844
FALSE	3.950493044	8.481485478
FALSE	3.091578068	7.805425148
FALSE	3.346629949	6.216918971
FALSE	2.757502804	5.992953152
TRUE	4.660074398	10.56733279
FALSE	4.292015119	13.38285804
FALSE	3.059916198	7.073004172
FALSE	3.977751218	8.544336352
FALSE	4.345599373	6.608084123
TRUE	5.599187284	8.95758304
TRUE	4.459041296	13.61963386
FALSE	4.120039049	6.393417327
FALSE	4.156005635	8.708959294
FALSE	4.485850638	6.880000542
FALSE	4.416980644	9.318690163
FALSE	3.016090749	7.304015156
FALSE	2.918490594	6.223419251
FALSE	4.385667685	10.51113637
FALSE	4.444179985	8.866229026
FALSE	4.028987496	7.813567976
FALSE	3.471431467	7.228617244
FALSE	3.130453217	5.989846299
FALSE	4.460160766	10.83543971
FALSE	3.682567909	8.600504367
FALSE	4.387279519	12.18356314
FALSE	3.275312902	8.066440186
FALSE	2.300753718	7.527211484
FALSE	3.184496242	10.78902268
FALSE	2.691168803	6.347528964
FALSE	4.480402445	16.06978438
TRUE	2.945998953	10.36811522
FALSE	2.930390804	8.281402797
FALSE	4.041673702	12.78567639
FALSE	2.906058673	6.767876451
FALSE	3.319997046	11.70197516
FALSE	2.392216279	7.426351659
FALSE	2.525540822	9.593887243
FALSE	2.707901867	7.946269497
FALSE	3.266022782	12.65459135
FALSE	2.69906757	6.493110399
FALSE	3.221065031	10.10309513
FALSE	2.345969573	7.268019971
FALSE	3.093947509	14.28645478
FALSE	3.486769799	14.35392272
FALSE	2.975486911	8.232028303
FALSE	3.072292006	11.54720312
FALSE	2.758181676	7.272739257
FALSE	3.441905892	8.507435329
FALSE	4.456610351	14.0791221
TRUE	4.504333655	12.91119832
TRUE	3.286942411	10.36183604
TRUE	2.953958039	9.736277572
FALSE	2.908543929	8.012952669
FALSE	2.225917086	7.68629562
TRUE	3.762072741	14.52438856
TRUE	3.740568159	11.74738992
TRUE	3.527163848	11.53240829
TRUE	3.50430046	10.67624039
TRUE	2.62724192	9.507538118
TRUE	2.657215135	7.898963838
FALSE	2.755220211	7.138875424
TRUE	3.38490258	15.62830088
TRUE	3.444292684	12.99453165
TRUE	3.519815886	11.33522249
TRUE	3.161067523	9.911839884
TRUE	3.064819808	8.225234483
[truncated: 53,551 more rows]
