# Supplementary material for: Phosphorylation tunes strain-specific protein condensation during rotavirus replication organelle assembly
Source: EMBO J. 2026 May 26;45(13):4733–65. doi: 10.1038/s44318-026-00814-z (PMC13324165; doi:10.1038/s44318-026-00814-z)
Supplement: Supplementary file 8 — Source data Fig. 6 [file 44318_2026_814_MOESM8_ESM.zip › Raw data/NSP5 IDR RF HP/Output_df_11.csv]

	x	y	r	tif	frame	droplet_id	droplet_detection_conf	PS	647_tot	5-25%_647	25-45%_647	90-100%_647	0-90%_647	488_tot	5-25%_488	25-45%_488	90-100%_488	0-90%_488	647_tot_CT	488_tot_CT	5-25%_647_CT	5-25%_488_CT	25-45%_647_CT	25-45%_488_CT	90-100%_647_CT	90-100%_488_CT	0-90%_647_CT	0-90%_488_CT	647_conc_tot	488_conc_tot	signal_0_pv_cvt	signal_1_pv_cvt
0	268	48	39.5	F:\viral condensates\2d\exp21_82uM_nsp2_488_90uM_nsp5_deltac_hp_free647\1_1\Output\channels\1	0	0	0.999808311	FALSE	807.4706438	694.1548996	770.5478534	983.5897971	793.5713733	1053.834534	930.1452126	1030.538085	1227.963496	1049.118209	891.2212667	1750.525819	763.8587933	1548.45198	848.109615	1715.311544	1090.889089	2031.973159	874.6080675	1744.570113	15.16925318	9.839954523	16.58617815	16.05467082
1	405	49	38.75	F:\viral condensates\2d\exp21_82uM_nsp2_488_90uM_nsp5_deltac_hp_free647\1_1\Output\channels\1	0	1	0.999352634	FALSE	542.5796417	469.5763534	517.8563941	659.8423849	532.9195187	1023.070318	859.3412962	1000.764219	1229.597724	1021.608057	569.005147	1743.498731	494.917875	1461.948695	540.773567	1707.839951	693.3608266	2094.046944	557.2867326	1742.629492	10.68772622	9.565527558	11.13480299	15.99198688
2	544	55	37.75	F:\viral condensates\2d\exp21_82uM_nsp2_488_90uM_nsp5_deltac_hp_free647\1_1\Output\channels\1	0	2	0.999239326	FALSE	568.4798242	494.6927095	541.486462	689.7634693	557.8401004	1003.81826	862.2350535	987.9714556	1190.982696	1006.286943	602.6202088	1704.094365	525.4718693	1462.57314	570.9900362	1680.483699	733.7464417	2019.03457	589.326839	1710.483858	11.12591538	9.393792844	11.70351543	15.64048692
3	544	55	37.75	F:\viral condensates\2d\exp21_82uM_nsp2_488_90uM_nsp5_deltac_hp_free647\1_1\Output\channels\1	0	2	0.999239326	FALSE	568.4798242	494.6927095	541.486462	689.7634693	557.8401004	1003.81826	862.2350535	987.9714556	1190.982696	1006.286943	602.6202088	1704.094365	525.4718693	1462.57314	570.9900362	1680.483699	733.7464417	2019.03457	589.326839	1710.483858	11.12591538	9.393792844	11.70351543	15.64048692
4	194	91	39.25	F:\viral condensates\2d\exp21_82uM_nsp2_488_90uM_nsp5_deltac_hp_free647\1_1\Output\channels\1	0	6	0.999898314	FALSE	597.5318308	519.1638264	567.5975024	729.0822951	585.6183007	1072.020871	961.1210149	1053.195273	1224.480509	1068.8883	631.8149041	1821.624291	546.135724	1636.201889	596.8572676	1793.185827	778.8321428	2072.184358	617.4889296	1818.158317	11.61742831	10.00218265	12.19744241	16.68889267
5	339	92	39.25	F:\viral condensates\2d\exp21_82uM_nsp2_488_90uM_nsp5_deltac_hp_free647\1_1\Output\channels\1	0	7	0.999697626	FALSE	705.5748851	593.6473371	672.2951474	871.5259704	694.3528904	1015.371376	876.9651492	1010.908596	1175.125683	1020.929266	769.7981344	1699.862501	645.5344292	1471.029281	729.3729717	1697.903164	958.3479207	1957.27755	755.4972791	1711.922151	13.44534189	9.496850454	14.53189531	15.6027373
6	472	97	39	F:\viral condensates\2d\exp21_82uM_nsp2_488_90uM_nsp5_deltac_hp_free647\1_1\Output\channels\1	0	8	0.999561071	FALSE	574.1288507	479.27175	545.868761	718.72042	564.4653084	1015.280996	843.0273009	1004.380885	1199.330642	1018.872822	608.4674846	1723.707529	508.3644223	1430.795621	574.8136594	1709.237449	768.4975015	2028.780803	596.2658456	1731.941563	11.22148777	9.496044234	11.80244187	15.81544282
7	617	105	39.5	F:\viral condensates\2d\exp21_82uM_nsp2_488_90uM_nsp5_deltac_hp_free647\1_1\Output\channels\1	0	9	0.999720573	FALSE	637.0572612	540.6821408	607.5070125	785.3774844	625.8637955	999.1238259	834.7540701	978.8663528	1197.165994	998.7392616	687.2383222	1683.114224	584.524774	1404.678917	652.8878255	1652.026736	850.5187415	2012.707669	673.5357111	1684.466023	12.28613461	9.351916942	13.13511693	15.45333714
8	118	129	40	F:\viral condensates\2d\exp21_82uM_nsp2_488_90uM_nsp5_deltac_hp_free647\1_1\Output\channels\1	0	11	0.999630988	FALSE	564.972205	486.6763951	539.7102105	691.8192464	555.8658508	999.0063478	889.0332941	987.8377316	1137.555484	1000.409532	598.7709683	1696.06853	513.0925585	1512.302157	568.8225077	1680.567277	741.3335817	1922.434184	587.460672	1700.25895	11.06657214	9.350868998	11.63839251	15.56889382
9	268	129	38.25	F:\viral condensates\2d\exp21_82uM_nsp2_488_90uM_nsp5_deltac_hp_free647\1_1\Output\channels\1	0	12	0.999551654	FALSE	505.5850303	430.1104036	479.7114133	624.6202599	495.8066329	647.0606881	560.0373616	630.6298206	761.7657002	644.0266662	559.2355703	1073.044617	474.8447513	930.0965053	529.0351506	1048.177512	694.4697771	1257.892666	547.5209554	1069.366166	10.06183728	6.211397506	10.96951757	10.01131481
10	405	143	39.5	F:\viral condensates\2d\exp21_82uM_nsp2_488_90uM_nsp5_deltac_hp_free647\1_1\Output\channels\1	0	13	0.999862075	FALSE	688.071848	568.8842417	655.3974682	858.4930248	677.5554402	1056.700705	888.6278735	1054.535142	1238.961845	1066.076772	744.3973907	1777.49538	614.0343671	1496.55722	704.4975245	1779.562873	936.3006452	2074.629853	730.600698	1796.302872	13.14921883	9.865521715	14.10215584	16.29524821
11	543	132	37	F:\viral condensates\2d\exp21_82uM_nsp2_488_90uM_nsp5_deltac_hp_free647\1_1\Output\channels\1	0	14	0.999606967	FALSE	550.1404336	469.9786076	524.0020316	678.8367294	540.1714982	642.5802998	553.8746893	623.8980913	767.1247835	638.3287694	614.3483221	1056.837459	524.363798	911.715563	584.0362832	1027.963944	760.5081075	1257.642323	602.5152333	1051.001018	10.81564258	6.171430963	11.90193612	9.866741605
12	701	146	39.5	F:\viral condensates\2d\exp21_82uM_nsp2_488_90uM_nsp5_deltac_hp_free647\1_1\Output\channels\1	0	15	0.998715758	FALSE	534.5875058	461.371397	509.5429123	653.1115559	525.2673456	919.0130649	747.4270764	905.2928421	1125.339064	921.2070325	569.0580246	1557.54646	495.4542179	1261.884529	539.6182478	1537.409936	694.9809443	1907.50156	557.4103485	1563.200168	10.55251222	8.637302502	11.1356976	14.33323122
13	201	175	40.25	F:\viral condensates\2d\exp21_82uM_nsp2_488_90uM_nsp5_deltac_hp_free647\1_1\Output\channels\1	0	16	0.999777794	FALSE	589.5873631	498.650154	563.9747814	724.2026782	580.9146067	1078.552284	947.6450892	1070.207086	1233.413928	1081.533327	621.4446735	1834.83868	522.2341264	1615.677811	590.7982919	1824.486566	771.9961023	2089.165096	610.5170331	1841.791702	11.48302077	10.06044501	12.0219949	16.80676938
14	330	182	39.5	F:\viral condensates\2d\exp21_82uM_nsp2_488_90uM_nsp5_deltac_hp_free647\1_1\Output\channels\1	0	17	0.999739766	FALSE	516.2344719	416.6638407	492.7531436	653.0913487	509.2720428	634.0025593	522.2138292	619.3203415	770.4138272	631.9839483	573.5445378	1047.581261	461.9251216	864.4304841	546.1147187	1025.426619	728.59603	1268.268279	565.1900519	1045.217293	10.24200859	6.094914686	11.21160214	9.784173263
15	481	178	38.25	F:\viral condensates\2d\exp21_82uM_nsp2_488_90uM_nsp5_deltac_hp_free647\1_1\Output\channels\1	0	18	0.999809623	FALSE	572.6189282	483.8490336	543.72316	711.4473914	562.2235042	1085.359916	932.6278447	1076.406434	1262.907354	1089.844694	599.972084	1850.198724	505.4903038	1591.334384	565.3535135	1839.350717	753.5446417	2144.613813	586.7874861	1860.174679	11.19594232	10.12117134	11.65871344	16.94378605
16	633	185	38	F:\viral condensates\2d\exp21_82uM_nsp2_488_90uM_nsp5_deltac_hp_free647\1_1\Output\channels\1	0	19	0.999465823	FALSE	515.8219201	441.9733746	491.6543189	631.9038716	506.7363797	647.7415678	553.0176506	633.1750578	770.9262814	646.4365457	571.7359781	1072.401209	490.070904	915.2869789	543.4528486	1050.580305	702.5415707	1273.060995	560.7079135	1071.710221	10.23502889	6.217471178	11.18100424	10.00557539
17	633	185	38	F:\viral condensates\2d\exp21_82uM_nsp2_488_90uM_nsp5_deltac_hp_free647\1_1\Output\channels\1	0	19	0.999465823	FALSE	515.8219201	441.9733746	491.6543189	631.9038716	506.7363797	647.7415678	553.0176506	633.1750578	770.9262814	646.4365457	571.7359781	1072.401209	490.070904	915.2869789	543.4528486	1050.580305	702.5415707	1273.060995	560.7079135	1071.710221	10.23502889	6.217471178	11.18100424	10.00557539
18	125	216	39.25	F:\viral condensates\2d\exp21_82uM_nsp2_488_90uM_nsp5_deltac_hp_free647\1_1\Output\channels\1	0	21	0.999861479	FALSE	622.9025339	541.9731497	595.6804322	748.4559911	612.8543675	1010.097649	916.1932289	993.7372467	1135.291112	1007.731771	668.8244553	1705.463867	578.3905609	1551.118861	636.9622026	1680.969965	811.0651538	1908.011593	656.7153943	1703.038045	12.04665953	9.449807067	12.82358411	15.65270333
19	419	229	38.75	F:\viral condensates\2d\exp21_82uM_nsp2_488_90uM_nsp5_deltac_hp_free647\1_1\Output\channels\1	0	22	0.999811292	FALSE	550.2180442	464.2432756	525.6746965	679.4294707	541.957538	1067.821851	906.3756016	1069.485489	1237.789892	1078.164168	574.1390993	1822.70323	483.9140384	1547.633735	543.8564749	1830.182211	716.6259109	2105.223963	563.0197591	1842.838958	10.81695563	9.964726009	11.22166116	16.69851716
20	559	209	37.75	F:\viral condensates\2d\exp21_82uM_nsp2_488_90uM_nsp5_deltac_hp_free647\1_1\Output\channels\1	0	23	0.999389112	FALSE	511.2789772	438.0632082	485.3163838	628.9594367	501.3633008	768.1089544	658.1897411	756.9227783	900.6816715	769.3527152	554.7514425	1290.018249	475.303263	1105.421006	523.9447187	1274.613329	686.6292755	1507.294312	542.4628799	1294.069357	10.15816965	7.29118801	10.89365339	11.94679125
21	258	234	37.5	F:\viral condensates\2d\exp21_82uM_nsp2_488_90uM_nsp5_deltac_hp_free647\1_1\Output\channels\1	0	25	0.999810219	FALSE	529.3366503	456.6725501	504.2682705	644.8275252	519.9700313	981.3273834	892.471619	972.2017109	1093.322004	982.9792185	556.7068664	1670.736501	475.9394169	1523.974758	526.8024213	1658.879323	687.8475603	1851.350363	545.0535493	1675.422289	10.46367624	9.193166799	10.92673599	15.34292376
22	337	259	37	F:\viral condensates\2d\exp21_82uM_nsp2_488_90uM_nsp5_deltac_hp_free647\1_1\Output\channels\1	0	26	0.999609113	FALSE	511.5637492	438.1896689	489.2296977	625.2857646	503.6646885	808.5597132	712.9844093	794.8016847	927.3097213	807.0650271	551.2670454	1362.819948	470.2650329	1204.085672	525.1578196	1342.120271	679.5963324	1555.92365	541.7132635	1361.570663	10.16298753	7.652022135	10.83470303	12.59620644
23	183	276	38.5	F:\viral condensates\2d\exp21_82uM_nsp2_488_90uM_nsp5_deltac_hp_free647\1_1\Output\channels\1	0	28	0.999772191	FALSE	623.9213724	548.0634373	598.4002499	743.2577871	614.9613873	1044.303407	951.5332676	1019.693982	1180.374074	1037.230149	666.8329669	1766.883955	582.5163526	1613.655572	637.8403707	1727.222503	800.4118125	1990.157538	656.5057257	1755.781171	12.06389663	9.754933723	12.78989135	16.2005908
24	506	265	37.25	F:\viral condensates\2d\exp21_82uM_nsp2_488_90uM_nsp5_deltac_hp_free647\1_1\Output\channels\1	0	29	0.999535501	FALSE	568.5213563	487.7192233	540.4058961	699.2728075	558.2637241	1074.947189	949.5032314	1062.391776	1235.585768	1076.901234	595.9295713	1832.193312	508.6411912	1621.020879	562.6101567	1814.715539	741.1908852	2097.629969	583.153965	1837.58613	11.12661804	10.02828638	11.59032067	16.78317183
25	588	289	38.25	F:\viral condensates\2d\exp21_82uM_nsp2_488_90uM_nsp5_deltac_hp_free647\1_1\Output\channels\1	0	30	0.999435604	FALSE	498.1511022	415.5349668	474.6344555	621.7890642	489.2802945	751.6139653	614.0830715	739.590421	905.0541931	753.0768818	540.2014523	1262.707726	451.8321355	1030.097473	512.4762931	1245.34793	677.4138034	1516.479052	529.1746086	1266.962706	9.936067252	7.144047261	10.64749111	11.70317236
26	588	289	38.25	F:\viral condensates\2d\exp21_82uM_nsp2_488_90uM_nsp5_deltac_hp_free647\1_1\Output\channels\1	0	30	0.999435604	FALSE	498.1511022	415.5349668	474.6344555	621.7890642	489.2802945	751.6139653	614.0830715	739.590421	905.0541931	753.0768818	540.2014523	1262.707726	451.8321355	1030.097473	512.4762931	1245.34793	677.4138034	1516.479052	529.1746086	1266.962706	9.936067252	7.144047261	10.64749111	11.70317236
27	256	315	38.25	F:\viral condensates\2d\exp21_82uM_nsp2_488_90uM_nsp5_deltac_hp_free647\1_1\Output\channels\1	0	32	0.999854088	FALSE	563.3308632	482.6704822	537.8239839	685.0122054	554.6921388	1073.170175	953.2922384	1062.489783	1212.044467	1074.369194	589.7270929	1829.940837	502.0851531	1628.76718	559.4317823	1815.363625	725.9184163	2057.835595	579.0101246	1833.678135	11.0388033	10.01243483	11.48538478	16.76307901
28	448	318	37.75	F:\viral condensates\2d\exp21_82uM_nsp2_488_90uM_nsp5_deltac_hp_free647\1_1\Output\channels\1	0	33	0.998534679	FALSE	546.7909569	466.9121931	521.6057223	668.7676163	538.1028511	1063.997575	932.4052256	1052.984519	1220.019273	1066.355676	570.2950968	1816.441466	484.7228224	1594.026846	540.4261087	1801.206364	705.223663	2075.165567	559.4076589	1822.275345	10.75897486	9.930612204	11.15662686	16.64266016
29	120	331	40.5	F:\viral condensates\2d\exp21_82uM_nsp2_488_90uM_nsp5_deltac_hp_free647\1_1\Output\channels\1	0	35	0.999809265	TRUE	777.2817942	675.7647581	751.4710954	921.6577536	769.823203	1027.870107	926.1967089	1014.650462	1161.391615	1026.822346	856.6278461	1709.276477	741.6606444	1544.699386	826.200293	1690.181442	1021.182287	1923.385588	847.5723446	1708.751676	14.65850672	9.608343261	16.00091347	15.68671307
30	340	339	38.5	F:\viral condensates\2d\exp21_82uM_nsp2_488_90uM_nsp5_deltac_hp_free647\1_1\Output\channels\1	0	36	0.999836087	FALSE	522.9430364	442.1482128	499.0971084	645.1278552	514.9992498	1067.155197	925.1790483	1062.611383	1226.96342	1074.410353	540.724452	1826.484167	455.0119682	1585.53515	511.8861967	1822.655857	675.5496293	2091.989957	530.286461	1841.001926	10.35550665	9.958779235	10.65633941	16.73224437
31	529	341	36.75	F:\viral condensates\2d\exp21_82uM_nsp2_488_90uM_nsp5_deltac_hp_free647\1_1\Output\channels\1	0	37	0.999656618	FALSE	512.0846278	442.7795527	488.1118514	620.8854669	503.2488371	691.6587109	612.9367599	684.8158422	788.688348	693.4639237	562.9862826	1152.180633	485.3812757	1023.056857	534.2102362	1144.234786	687.3338911	1307.063752	551.9699765	1157.045709	10.17179995	6.609226595	11.03297355	10.7172342
32	610	363	36.25	F:\viral condensates\2d\exp21_82uM_nsp2_488_90uM_nsp5_deltac_hp_free647\1_1\Output\channels\1	0	39	0.999830365	FALSE	538.1910941	467.810366	514.1959768	652.227472	529.0433472	696.3273219	612.631462	684.5526891	804.4124983	695.7267659	594.5873348	1155.820836	516.1334802	1017.935278	566.2513004	1138.996731	724.3132911	1329.65926	583.4161473	1156.409986	10.6134791	6.650872147	11.5676122	10.74970601
33	177	391	39	F:\viral condensates\2d\exp21_82uM_nsp2_488_90uM_nsp5_deltac_hp_free647\1_1\Output\channels\1	0	40	0.999712646	FALSE	657.0521014	567.3021654	632.6576122	788.5744622	649.7707626	1099.192091	986.6636166	1086.569978	1236.178678	1100.097888	702.2958558	1859.689922	602.80065	1673.413141	673.5499497	1841.412407	850.7451389	2082.387432	693.2727587	1862.651196	12.62441494	10.24455891	13.38986602	17.02845067
34	260	392	36.5	F:\viral condensates\2d\exp21_82uM_nsp2_488_90uM_nsp5_deltac_hp_free647\1_1\Output\channels\1	0	41	0.999604523	FALSE	527.7680993	457.4079898	504.305647	639.8818855	518.6633634	742.4022972	671.6958685	725.3725709	844.3850114	737.6173929	577.4269686	1240.707719	497.7672807	1126.212969	550.2428156	1214.321657	705.371494	1403.906473	566.7051669	1233.752806	10.4371389	7.06187614	11.27728658	11.50692504
35	468	396	38.5	F:\viral condensates\2d\exp21_82uM_nsp2_488_90uM_nsp5_deltac_hp_free647\1_1\Output\channels\1	0	42	0.99969548	FALSE	488.0596443	397.8360803	465.430807	614.7405462	480.7119442	669.5485099	560.0031653	661.5450641	793.6602069	672.3694615	535.5931973	1116.747141	435.2339101	935.9296221	508.5767255	1106.465577	679.3202717	1317.140635	526.3071282	1123.169819	9.76533612	6.411996302	10.56952689	10.40115575
36	550	414	37.25	F:\viral condensates\2d\exp21_82uM_nsp2_488_90uM_nsp5_deltac_hp_free647\1_1\Output\channels\1	0	46	0.999837756	FALSE	494.8547636	415.8788621	469.7993602	616.9746245	485.8039057	656.6755822	555.8305123	641.4494891	784.5556356	655.2237595	545.1537471	1092.321309	457.7754286	925.1190759	515.8434287	1069.474617	682.9253524	1300.334835	534.1821662	1091.359591	9.880298539	6.297165536	10.73127592	10.18326926
37	626	438	37.5	F:\viral condensates\2d\exp21_82uM_nsp2_488_90uM_nsp5_deltac_hp_free647\1_1\Output\channels\1	0	47	0.999324143	FALSE	515.5292358	435.9726563	491.0797356	637.2181642	506.7374359	680.74967	584.6627152	666.274078	801.0540439	678.7156539	568.2482173	1131.903804	479.7061891	973.3772161	539.6104627	1110.298135	706.2089129	1326.351884	557.6497892	1129.846213	10.23007714	6.511914348	11.12199697	10.53635819
38	626	438	37.5	F:\viral condensates\2d\exp21_82uM_nsp2_488_90uM_nsp5_deltac_hp_free647\1_1\Output\channels\1	0	47	0.999324143	FALSE	515.5292358	435.9726563	491.0797356	637.2181642	506.7374359	680.74967	584.6627152	666.274078	801.0540439	678.7156539	568.2482173	1131.903804	479.7061891	973.3772161	539.6104627	1110.298135	706.2089129	1326.351884	557.6497892	1129.846213	10.23007714	6.511914348	11.12199697	10.53635819
39	138	468	37.5	F:\viral condensates\2d\exp21_82uM_nsp2_488_90uM_nsp5_deltac_hp_free647\1_1\Output\channels\1	0	49	0.99979949	FALSE	563.836259	489.4582928	540.2670925	677.972905	555.4799653	714.6568694	651.8983243	702.3596803	800.6549327	712.1341724	624.327391	1184.149278	538.9828118	1084.702876	596.5637043	1166.306227	756.2698393	1318.189464	614.3098283	1181.132008	11.04735378	6.814377763	12.07076581	11.00240507
40	259	470	37.25	F:\viral condensates\2d\exp21_82uM_nsp2_488_90uM_nsp5_deltac_hp_free647\1_1\Output\channels\1	0	50	0.999830008	FALSE	588.4732841	512.813856	565.2777579	707.0217189	580.1946234	1107.975173	1001.015241	1094.237506	1239.947223	1107.534345	617.2885254	1888.03416	534.5604736	1709.213041	590.1199803	1867.528497	750.2886582	2104.069863	607.1689308	1888.752255	11.46417236	10.3229069	11.9516796	17.28129063
42	416	473	37.75	F:\viral condensates\2d\exp21_82uM_nsp2_488_90uM_nsp5_deltac_hp_free647\1_1\Output\channels\1	0	52	0.99979341	FALSE	571.2761234	486.4650173	548.4818815	693.7539467	563.6663961	1122.796176	991.6723109	1113.150187	1273.208133	1125.890611	594.7756847	1917.868436	503.1049621	1697.198439	567.711873	1904.658786	730.851081	2166.397595	585.142078	1924.831528	11.17322424	10.45511514	11.57079878	17.54742222
43	497	472	38	F:\viral condensates\2d\exp21_82uM_nsp2_488_90uM_nsp5_deltac_hp_free647\1_1\Output\channels\1	0	53	0.999555707	FALSE	696.8133763	583.7447694	669.9259442	855.8786573	688.6599977	1121.425211	975.6907382	1122.120777	1285.019487	1131.617727	748.9922968	1892.47066	624.0226083	1650.647333	715.9242555	1898.63423	928.7263707	2158.059322	738.0186451	1912.317023	13.29711134	10.44288568	14.17989421	17.32086567
44	643	514	36.75	F:\viral condensates\2d\exp21_82uM_nsp2_488_90uM_nsp5_deltac_hp_free647\1_1\Output\channels\1	0	54	0.999786139	FALSE	492.5989972	424.782951	468.6200355	605.1768919	483.3710218	785.5789	685.2196282	780.7561075	905.0177471	790.8299574	530.1674956	1324.894222	456.4409392	1156.528656	501.1923939	1320.587756	657.02718	1519.447522	518.343217	1336.037055	9.842134623	7.447025693	10.4777328	12.25789644
45	721	502	37.5	F:\viral condensates\2d\exp21_82uM_nsp2_488_90uM_nsp5_deltac_hp_free647\1_1\Output\channels\1	0	55	0.999113739	FALSE	509.4442265	442.7718252	487.1198142	618.7495694	500.9096505		825.0309325	985.9469458	1158.251181	995.2305763			465.2694607	1405.049805	504.4513229	1686.767194	649.6850095	1973.053828	520.4973103	1700.968819	10.12712863
46	212	535	37.75	F:\viral condensates\2d\exp21_82uM_nsp2_488_90uM_nsp5_deltac_hp_free647\1_1\Output\channels\1	0	57	0.998912394	FALSE	528.6391134	455.8259021	505.0523448	641.4247324	520.165655	892.2107305	803.2793639	877.1537042	1011.598992	890.5695686	564.2971922	1510.360637	483.3538866	1363.489965	536.7734782	1487.550205	691.4166358	1704.78489	554.0522673	1508.952453	10.45187505	8.39821683	11.05515202	13.9123181
47	462	543	37	F:\viral condensates\2d\exp21_82uM_nsp2_488_90uM_nsp5_deltac_hp_free647\1_1\Output\channels\1	0	59	0.999491632	FALSE	508.8364496	427.4269809	485.2390016	627.5423865	500.6446115	713.6731085	625.0411611	703.6151583	818.6445288	713.8427207	556.9128813	1192.422854	465.3899965	1047.661503	528.9022458	1178.617943	692.6654603	1359.800391	546.8419967	1194.224522	10.11684603	6.805602291	10.93022143	11.0762081
48	563	526	37	F:\viral condensates\2d\exp21_82uM_nsp2_488_90uM_nsp5_deltac_hp_free647\1_1\Output\channels\1	0	60	0.99954468	FALSE	511.6699424	429.7507195	486.3302435	635.5461122	502.9438152	703.1790269	605.5053716	689.9974153	823.187222	702.8058194	561.3853924	1173.005002	470.0938011	1012.052215	531.5323482	1153.892441	702.0588191	1366.520164	550.7101603	1173.926611	10.16478414	6.711991618	11.00588908	10.90299445
49	385	564	38	F:\viral condensates\2d\exp21_82uM_nsp2_488_90uM_nsp5_deltac_hp_free647\1_1\Output\channels\1	0	61	0.99963659	FALSE	575.4792192	482.5501772	551.6799292	705.8598438	567.8521195	1120.467821	975.848886	1119.967068	1270.344678	1128.683831	600.1553217	1912.90729	499.7995648	1669.414731	570.9911085	1916.352204	745.9814747	2159.029312	590.0149678	1929.097752	11.24433382	10.43434544	11.66181353	17.50316716
50	718	580	37.25	F:\viral condensates\2d\exp21_82uM_nsp2_488_90uM_nsp5_deltac_hp_free647\1_1\Output\channels\1	0	62	0.999614596	FALSE	490.7569413	418.6254315	468.8598264	605.574406	482.96235	736.9647824	609.9555882	736.558412	878.8037878	744.7808091	532.5141794	1237.67436	456.016631	1022.099228	505.6757844	1240.94184	659.9996606	1472.16235	522.2061538	1253.175024	9.810970019	7.013371712	10.51743489	11.47986647
51	148	587	37.5	F:\viral condensates\2d\exp21_82uM_nsp2_488_90uM_nsp5_deltac_hp_free647\1_1\Output\channels\1	0	63	0.999374568	FALSE	531.1274267	458.534879	508.6072621	642.1895407	522.9581436	833.5770144	756.6486733	819.8191141	932.4482004	831.0514092	572.9087083	1404.304094	491.0986	1279.01113	546.5710318	1383.63864	699.8573037	1562.090921	563.1209614	1401.24743	10.49397328	7.875184722	11.20084493	12.96625872
52	319	609	37.75	F:\viral condensates\2d\exp21_82uM_nsp2_488_90uM_nsp5_deltac_hp_free647\1_1\Output\channels\1	0	64	0.999730408	FALSE	528.3663496	451.471454	504.2831096	645.8816644	519.9912003	787.6238864	693.7912108	770.1679142	919.2635065	785.1770505	573.87516	1322.044652	488.3864691	1167.091987	545.9694407	1295.004284	705.6387305	1537.670326	563.8272634	1319.167455	10.44726033	7.465267647	11.21719573	12.23247733
53	551	603	37.25	F:\viral condensates\2d\exp21_82uM_nsp2_488_90uM_nsp5_deltac_hp_free647\1_1\Output\channels\1	0	65	0.999829292	FALSE	515.8200683	442.9853412	490.438521	630.7623626	506.4644213	1094.197203	977.5885074	1092.49603	1229.70783	1099.753473	529.4185466	1876.489051	451.0720951	1679.774144	498.4260183	1878.060943	657.6570507	2099.556538	517.4086333	1888.204906	10.23499756	10.20000286	10.4650618	17.17830444
54	472	624	37.75	F:\viral condensates\2d\exp21_82uM_nsp2_488_90uM_nsp5_deltac_hp_free647\1_1\Output\channels\1	0	68	0.999656022	FALSE	607.1807562	521.1463642	581.1819581	735.4931202	598.479512	719.6825553	643.3357155	707.9832942	824.555174	719.362727	677.0528674	1185.284169	578.6888838	1063.493586	646.2503355	1168.961772	824.6059114	1350.729206	666.4031178	1186.297372	11.7806725	6.85920854	12.96279552	11.01252867
55	86	640	39.25	F:\viral condensates\2d\exp21_82uM_nsp2_488_90uM_nsp5_deltac_hp_free647\1_1\Output\channels\1	0	70	0.999169707	FALSE	549.6831668	462.9994767	526.2796734	674.3708515	542.3767798	825.465656	718.6364407	815.5289241	949.5783545	827.1143161	596.4531523	1386.306066	500.1813345	1209.733887	568.6690909	1372.68405	737.7336212	1587.065413	587.3289017	1390.609847	10.80790637	7.802828727	11.59917881	12.80571037
56	607	660	37	F:\viral condensates\2d\exp21_82uM_nsp2_488_90uM_nsp5_deltac_hp_free647\1_1\Output\channels\1	0	73	0.999549747	FALSE	502.4122642	423.5868301	479.8709092	621.6508139	494.5166546	657.3429409	573.4527154	645.31119	766.2132042	657.1752171	554.3667062	1092.142922	465.5660903	955.4496763	527.8394155	1074.590215	690.4034905	1266.44518	544.6913905	1093.282928	10.00815922	6.303118596	10.88714427	10.18167799
57	535	690	37.25	F:\viral condensates\2d\exp21_82uM_nsp2_488_90uM_nsp5_deltac_hp_free647\1_1\Output\channels\1	0	76	0.999609768	FALSE	585.0781973	473.2346451	560.0698276	734.7281195	578.5292199	599.0260434	513.1867728	586.4929043	706.8877253	597.2099792	661.3596404	972.0130372	532.216726	837.8400249	631.8518132	954.0078909	834.8194813	1138.944343	653.4934352	969.9383506	11.40673299	5.782912615	12.69729152	9.110079755
58	535	690	37.25	F:\viral condensates\2d\exp21_82uM_nsp2_488_90uM_nsp5_deltac_hp_free647\1_1\Output\channels\1	0	76	0.999609768	FALSE	585.0781973	473.2346451	560.0698276	734.7281195	578.5292199	599.0260434	513.1867728	586.4929043	706.8877253	597.2099792	661.3596404	972.0130372	532.216726	837.8400249	631.8518132	954.0078909	834.8194813	1138.944343	653.4934352	969.9383506	11.40673299	5.782912615	12.69729152	9.110079755
59	115	715	37	F:\viral condensates\2d\exp21_82uM_nsp2_488_90uM_nsp5_deltac_hp_free647\1_1\Output\channels\1	0	78	0.999450862	FALSE	583.7769496	506.2499696	556.9028778	707.3906529	573.921496	757.6445196	678.2372788	739.9301854	874.1243093	754.4122604	644.7285732	1257.930005	557.0968048	1129.07367	613.4218246	1230.934043	785.4142668	1445.138282	632.9381672	1253.908593	11.38471798	7.197841796	12.41592079	11.66055351
60	354	706	37.75	F:\viral condensates\2d\exp21_82uM_nsp2_488_90uM_nsp5_deltac_hp_free647\1_1\Output\channels\1	0	80	0.999506295	FALSE	521.5220812	444.5053249	498.103288	636.7825528	513.4941278	821.3902553	732.1422628	812.267261	927.9345206	821.4092568	562.273999	1384.109527	476.2011967	1237.436348	534.3940322	1371.955885	693.6484775	1554.949125	552.4185442	1385.610006	10.33146638	7.766474807	11.02092287	12.78611651
61	451	705	38	F:\viral condensates\2d\exp21_82uM_nsp2_488_90uM_nsp5_deltac_hp_free647\1_1\Output\channels\1	0	81	0.999795437	FALSE	517.696871	427.2490872	495.369295	646.1628836	511.0976267	751.056429	641.6721636	742.2530833	878.6033163	752.9022177	564.2451223	1258.133664	463.5953567	1077.647208	537.6742387	1246.35642	709.8376854	1464.388057	555.9701474	1262.663327	10.26675002	7.139073853	11.05427108	11.66237022
62	451	705	38	F:\viral condensates\2d\exp21_82uM_nsp2_488_90uM_nsp5_deltac_hp_free647\1_1\Output\channels\1	0	81	0.999795437	FALSE	517.696871	427.2490872	495.369295	646.1628836	511.0976267	751.056429	641.6721636	742.2530833	878.6033163	752.9022177	564.2451223	1258.133664	463.5953567	1077.647208	537.6742387	1246.35642	709.8376854	1464.388057	555.9701474	1262.663327	10.26675002	7.139073853	11.05427108	11.66237022
63	320	52	37.5	F:\viral condensates\2d\exp21_82uM_nsp2_488_90uM_nsp5_deltac_hp_free647\1_1\Output\channels\1	1	2	0.999768138	FALSE	708.125023	618.0474412	674.1622555	860.6200812	694.4648928	588.0916814	531.5552035	575.1795516	672.1704353	584.9975766	813.4258784	929.8459968	708.221581	844.4732664	772.9631839	912.7937359	992.632041	1053.42349	796.9524498	926.7683075	13.48848609	5.685374496	15.27000611	8.733935832
64	395	81	38.25	F:\viral condensates\2d\exp21_82uM_nsp2_488_90uM_nsp5_deltac_hp_free647\1_1\Output\channels\1	1	6	0.999686718	FALSE	650.6965643	556.090527	617.7925582	802.5051583	637.9793924	612.7176119	531.4848515	594.5622751	728.2950611	608.1939389	740.603109	984.6874039	632.1812231	855.6626067	701.9369096	957.9985056	915.9812405	1165.1209	725.4225792	978.8627699	12.51688954	5.905045927	14.03796274	9.223139291
65	535	63	38.5	F:\viral condensates\2d\exp21_82uM_nsp2_488_90uM_nsp5_deltac_hp_free647\1_1\Output\channels\1	1	7	0.999769092	FALSE	734.0724886	629.8957389	697.3125749	907.831948	719.7341888	554.0680478	485.6821624	538.3610627	654.8937705	550.242527	848.4990294	863.8286952	727.1122501	759.6897529	804.8679645	842.2536506	1052.218218	1013.684451	831.2625271	859.5575549	13.92747521	5.38187245	15.86338705	8.145039703
66	259	107	38.25	F:\viral condensates\2d\exp21_82uM_nsp2_488_90uM_nsp5_deltac_hp_free647\1_1\Output\channels\1	1	9	0.99990344	FALSE	584.6203623	506.2813166	555.7188996	711.4591823	573.3087464	660.2477038	590.2931984	641.6241983	766.9282346	655.1440609	654.9950836	1082.359735	565.4706392	970.6765376	621.2860506	1054.096603	800.5681191	1251.33004	641.5947281	1075.233832	11.39898716	6.32903004	12.58961352	10.09440873
67	470	111	37	F:\viral condensates\2d\exp21_82uM_nsp2_488_90uM_nsp5_deltac_hp_free647\1_1\Output\channels\1	1	10	0.999696732	FALSE	660.6915208	563.078966	626.2525919	817.5489962	647.5903888	607.2697249	529.3422077	593.6882281	710.1963237	605.0298115	753.3874496	973.0499873	640.9620385	850.5272096	712.4037487	954.879133	936.1617186	1129.776563	737.519185	971.4086392	12.68598802	5.856448976	14.25425308	9.119329692
68	630	91	39.75	F:\viral condensates\2d\exp21_82uM_nsp2_488_90uM_nsp5_deltac_hp_free647\1_1\Output\channels\1	1	11	0.999843121	FALSE	671.2177087	570.5025873	641.9195608	823.3857007	661.1939996	575.2957172	494.0467343	570.2510866	674.8792937	578.2079101	769.3379842	913.5407589	653.4192367	785.6025307	733.855044	909.8062687	946.6731496	1065.1029	756.7586859	920.6165232	12.86407408	5.57123027	14.52411031	8.588487726
69	337	136	38.5	F:\viral condensates\2d\exp21_82uM_nsp2_488_90uM_nsp5_deltac_hp_free647\1_1\Output\channels\1	1	13	0.9998914	FALSE	668.3713903	571.2642709	635.9638223	819.9930081	656.3985212	668.9962976	589.3939598	652.4038283	782.6493592	665.8344073	756.9634014	1082.819754	645.3171107	957.1882318	718.7584098	1058.854982	932.2944286	1259.821489	742.5673721	1079.311812	12.81591898	6.407070386	14.3147524	10.09851226
70	549	143	38	F:\viral condensates\2d\exp21_82uM_nsp2_488_90uM_nsp5_deltac_hp_free647\1_1\Output\channels\1	1	14	0.999859214	FALSE	688.378602	588.0568324	654.5063377	852.2228389	675.5365938	569.9870237	495.2325861	558.3622779	675.6253574	569.4268653	790.9047309	900.8452223	674.8532361	784.5321309	750.4311031	886.0950704	981.9976573	1061.17967	775.1953121	902.1818642	13.15440862	5.523874971	14.88898475	8.475239348
71	421	173	38.5	F:\viral condensates\2d\exp21_82uM_nsp2_488_90uM_nsp5_deltac_hp_free647\1_1\Output\channels\1	1	16	0.999326885	FALSE	724.6403333	619.5437204	692.1685255	884.8414422	713.2880908	664.1586822	583.8733933	649.3365786	775.6864947	661.4605808	826.4874196	1063.829808	705.0994118	938.4274899	788.0357834	1043.06528	1012.550499	1235.436878	812.8092005	1061.043818	13.76789841	6.363917259	15.49098625	9.929115667
72	629	172	37.5	F:\viral condensates\2d\exp21_82uM_nsp2_488_90uM_nsp5_deltac_hp_free647\1_1\Output\channels\1	1	17	0.999751985	FALSE	722.1502777	626.1751014	686.4653702	883.9835996	708.1802232	589.1972166	522.5281139	575.7648151	688.3866912	587.1897969	830.5359442	929.2754913	719.053206	826.7305884	788.0087757	911.600735	1019.771862	1078.362524	813.5791129	928.2115785	13.7257707	5.695236235	15.55948073	8.728846734
73	706	147	39.5	F:\viral condensates\2d\exp21_82uM_nsp2_488_90uM_nsp5_deltac_hp_free647\1_1\Output\channels\1	1	18	0.999244094	FALSE	661.2936867	563.6204264	630.4877876	811.9373983	650.0551467	602.2233667	509.4303945	591.7887439	719.6560187	602.6605281	754.6048536	963.851278	643.5138825	814.5662072	717.7821372	950.6845407	928.3773509	1147.83884	740.7690342	966.6912759	12.69617569	5.811433795	14.27484959	9.037274168
74	115	187	40.75	F:\viral condensates\2d\exp21_82uM_nsp2_488_90uM_nsp5_deltac_hp_free647\1_1\Output\channels\1	1	19	0.999911427	FALSE	743.1070186	651.9927393	713.9936317	884.2656553	733.2739374	625.872018	571.5867719	613.4572913	708.8174969	623.103675	852.7825779	991.5009067	746.0924471	910.3720967	818.2249559	974.4587829	1018.181626	1115.107846	840.975662	988.3109429	14.08032483	6.022387573	15.93585776	9.283917986
75	275	188	38.5	F:\viral condensates\2d\exp21_82uM_nsp2_488_90uM_nsp5_deltac_hp_free647\1_1\Output\channels\1	1	20	0.999868751	FALSE	627.7340373	544.2064798	598.8737463	760.8811442	617.6880192	663.9869202	599.3541159	651.9484754	752.6269153	661.7955936	707.5591765	1081.219793	611.1618678	980.0688777	673.276545	1064.809144	862.585002	1216.546078	695.4362085	1079.107954	12.12840075	6.362385085	13.47891289	10.08424008
76	353	216	38.5	F:\viral condensates\2d\exp21_82uM_nsp2_488_90uM_nsp5_deltac_hp_free647\1_1\Output\channels\1	1	21	0.99973917	FALSE	794.3567492	681.7294565	764.362673	958.1136043	784.7867832	629.185543	556.3104929	613.7181786	731.2801687	626.0925948	915.3733582	988.1082738	784.0397151	877.4275751	880.0240921	965.7290589	1106.694904	1142.076298	903.9201607	984.2856246	14.94738731	6.05194531	16.99479244	9.25365458
77	493	214	38.5	F:\viral condensates\2d\exp21_82uM_nsp2_488_90uM_nsp5_deltac_hp_free647\1_1\Output\channels\1	1	22	0.999784589	FALSE	757.5722285	641.6671269	721.9752859	929.3387336	746.0398312	606.2866849	528.1851932	584.8840018	725.6735087	599.6146401	872.3937374	953.5848235	737.5322164	834.0897304	830.7299635	921.5391508	1071.907513	1137.233993	858.8710443	943.6744796	14.32505277	5.847679935	16.26764683	8.945694004
78	493	214	38.5	F:\viral condensates\2d\exp21_82uM_nsp2_488_90uM_nsp5_deltac_hp_free647\1_1\Output\channels\1	1	22	0.999784589	FALSE	757.5722285	641.6671269	721.9752859	929.3387336	746.0398312	606.2866849	528.1851932	584.8840018	725.6735087	599.6146401	872.3937374	953.5848235	737.5322164	834.0897304	830.7299635	921.5391508	1071.907513	1137.233993	858.8710443	943.6744796	14.32505277	5.847679935	16.26764683	8.945694004
79	206	234	39.25	F:\viral condensates\2d\exp21_82uM_nsp2_488_90uM_nsp5_deltac_hp_free647\1_1\Output\channels\1	1	25	0.999748528	FALSE	719.0547746	621.4294795	691.5996842	866.2054402	710.4832794	678.5975111	604.6832193	662.3986467	781.6761631	674.313944	818.2630896	1090.854983	705.4416667	975.5625388	786.0995518	1066.694572	989.1086348	1249.628302	808.1482803	1084.705608	13.6733998	6.49271638	15.35184389	10.17018915
80	425	259	37.5	F:\viral condensates\2d\exp21_82uM_nsp2_488_90uM_nsp5_deltac_hp_free647\1_1\Output\channels\1	1	26	0.999798059	FALSE	737.0934133	639.4264694	706.7931047	886.2757578	726.2488548	682.4696305	612.5975591	670.4627188	795.1238443	680.316056	840.0370374	1094.534205	726.7813715	986.5295963	803.9839137	1078.443359	1012.468728	1270.182486	826.9303484	1092.636208	13.97858437	6.527256964	15.72022384	10.20300903
81	653	249	38.25	F:\viral condensates\2d\exp21_82uM_nsp2_488_90uM_nsp5_deltac_hp_free647\1_1\Output\channels\1	1	27	0.999633908	FALSE	930.142509	774.5168807	887.7386078	1154.686753	915.5230727	511.4848947	451.8493678	500.0961108	599.1217569	509.4281028	1093.194923	751.3234649	907.8295082	672.3411477	1042.227047	738.5565423	1360.498308	868.1499388	1075.445708	750.2892359	17.24466257	5.002016664	20.00324547	7.141455901
82	294	271	40	F:\viral condensates\2d\exp21_82uM_nsp2_488_90uM_nsp5_deltac_hp_free647\1_1\Output\channels\1	1	29	0.999284804	FALSE	793.2595094	640.383906	769.4446367	975.8789443	789.2315908	596.0109663	504.7210798	582.5312869	710.2098866	593.5075298	917.1708797	928.5597119	738.1811016	792.0641358	889.2176854	908.6318175	1130.497446	1100.883003	912.4642165	924.7865799	14.92882379	5.756017132	17.0252036	8.722461746
83	562	263	38.75	F:\viral condensates\2d\exp21_82uM_nsp2_488_90uM_nsp5_deltac_hp_free647\1_1\Output\channels\1	1	30	0.999775648	FALSE	746.2161933	625.189527	710.999118	922.0660927	734.513674	612.0989593	532.519201	597.9410446	719.6803569	609.3203588	857.9042479	966.1271116	716.8965371	844.9050133	816.0200693	947.0602254	1063.548975	1127.768349	843.8037226	963.2601148	14.13292704	5.899527341	16.02250812	9.057575355
84	366	312	38.25	F:\viral condensates\2d\exp21_82uM_nsp2_488_90uM_nsp5_deltac_hp_free647\1_1\Output\channels\1	1	32	0.999812365	FALSE	814.7842914	698.4900448	788.6274761	976.1144623	807.4662072	623.3173003	557.6589744	610.8752329	714.0570547	621.549372	941.0026824	973.8083297	804.4841519	876.7950356	910.0766008	956.1769644	1130.42189	1107.768917	932.1878995	971.9608108	15.29298826	5.999598647	17.42839912	9.126094357
85	59	321	39	F:\viral condensates\2d\exp21_82uM_nsp2_488_90uM_nsp5_deltac_hp_free647\1_1\Output\channels\1	1	34	0.998138666	FALSE	901.4341944	814.2473297	872.9316549	1041.287778	891.1878938	645.4485311	597.7066589	630.4552526	720.0389515	640.7814346	1045.260722	997.8416433	942.7709879	927.780438	1011.697261	976.0438593	1209.849819	1106.63909	1033.126578	991.3074074	16.75896435	6.197016533	19.19227638	9.34047945
86	512	324	38.25	F:\viral condensates\2d\exp21_82uM_nsp2_488_90uM_nsp5_deltac_hp_free647\1_1\Output\channels\1	1	35	0.999659002	FALSE	864.9565069	734.2962402	835.9690288	1050.386918	857.7122568	645.0990394	571.943948	632.9915763	737.3989068	642.7717925	1000.52048	1003.874617	847.0793844	895.9831617	966.0882785	987.3628923	1219.372886	1136.243281	991.8493349	1001.006254	16.14182093	6.193898952	18.43534391	9.394295567
87	646	337	39.5	F:\viral condensates\2d\exp21_82uM_nsp2_488_90uM_nsp5_deltac_hp_free647\1_1\Output\channels\1	1	36	0.999416053	FALSE	953.0659498	759.9748847	919.0378679	1192.14201	945.2888307	574.0079646	495.1714695	563.6454802	671.4012578	572.9556913	1115.405615	859.7436167	885.8743241	753.0222871	1074.621096	847.2953158	1399.620895	991.4877332	1105.959574	859.2688658	17.63249008	5.559743091	20.37901442	8.108599454
88	140	352	39.25	F:\viral condensates\2d\exp21_82uM_nsp2_488_90uM_nsp5_deltac_hp_free647\1_1\Output\channels\1	1	37	0.999866247	FALSE	794.100488	705.739192	767.9467246	931.4255292	785.3537625	646.8801084	588.6364361	631.0693995	739.5595467	642.6435768	913.3817239	1020.023819	810.4458347	931.2628828	882.7786688	996.3248154	1073.152762	1161.862257	903.0473758	1013.991163	14.94305179	6.209786676	16.96109721	9.538351781
89	295	352	39	F:\viral condensates\2d\exp21_82uM_nsp2_488_90uM_nsp5_deltac_hp_free647\1_1\Output\channels\1	1	38	0.999807119	FALSE	827.7004902	700.9795252	801.7121592	994.8647218	820.5918798	653.4538102	573.4587223	637.9377057	756.7453676	650.7443583	953.9999113	1025.726531	806.0422813	904.7964332	923.5719882	1002.527909	1149.390287	1181.227949	945.5314781	1022.145025	15.51150944	6.268426266	17.64829119	9.589221855
90	438	360	39.5	F:\viral condensates\2d\exp21_82uM_nsp2_488_90uM_nsp5_deltac_hp_free647\1_1\Output\channels\1	1	39	0.9997648	FALSE	868.8809232	721.981257	842.7458759	1054.199589	863.8389906	614.3712658	528.3225846	595.767927	734.1938599	610.0080083	1008.249764	947.8156871	836.0981956	819.6682991	977.9343673	919.0836076	1224.356401	1129.774481	1002.474756	940.8781338	16.2082157	5.919797066	18.56611088	8.894231403
91	365	392	37.25	F:\viral condensates\2d\exp21_82uM_nsp2_488_90uM_nsp5_deltac_hp_free647\1_1\Output\channels\1	1	41	0.999763846	FALSE	854.887961	756.7380986	826.7954451	1000.850843	846.9511493	664.2460842	611.3925884	654.1168369	738.4422622	662.6421961	986.3474057	1040.198298	870.8859728	962.9331436	952.826201	1027.085974	1158.472531	1147.169871	976.7576378	1038.759231	15.97147743	6.364696914	18.19555844	9.718314795
92	507	404	37	F:\viral condensates\2d\exp21_82uM_nsp2_488_90uM_nsp5_deltac_hp_free647\1_1\Output\channels\1	1	42	0.999630153	FALSE	927.1886499	811.8239175	896.6393213	1094.889382	917.7359614	584.3537385	528.1287954	568.7582229	667.2328273	579.4413529	1082.662779	883.1031689	946.3910529	802.910069	1046.644132	860.5945611	1280.646363	1001.742786	1071.525977	875.9822074	17.19468805	5.652030811	19.82505864	8.316974373
93	587	393	38.75	F:\viral condensates\2d\exp21_82uM_nsp2_488_90uM_nsp5_deltac_hp_free647\1_1\Output\channels\1	1	43	0.998966336	FALSE	893.7068988	757.9091801	862.2366409	1078.045991	884.455201	587.0190975	514.386129	569.4809108	696.7764782	582.1399301	1041.314055	894.0188401	881.5176718	788.0060769	1004.34917	868.1795928	1257.172329	1058.028626	1030.420804	886.9209966	16.62823102	5.675806693	19.12550516	8.414345764
94	57	409	40.5	F:\viral condensates\2d\exp21_82uM_nsp2_488_90uM_nsp5_deltac_hp_free647\1_1\Output\channels\1	1	45	0.999468446	FALSE	746.5566326	661.0187404	720.8120976	877.4954847	737.9569427	696.6627062	637.4345177	683.4903954	781.5226747	693.7785761	850.3071395	1118.3682	750.9300593	1027.318427	819.9563107	1099.346332	1002.980785	1247.289805	840.0250846	1114.744427	14.13868672	6.653863886	15.89397735	10.41561613
95	140	434	38.25	F:\viral condensates\2d\exp21_82uM_nsp2_488_90uM_nsp5_deltac_hp_free647\1_1\Output\channels\1	1	46	0.99977833	FALSE	853.2887554	764.4685258	825.0583252	989.2200482	843.8956818	656.2023339	601.157833	640.0713618	740.3444704	651.2443318	985.1469005	1026.003213	881.3444899	943.087955	952.025262	1002.10669	1144.016394	1152.72013	974.0875943	1018.789206	15.94442146	6.292944005	18.17524783	9.59168995
96	683	412	39	F:\viral condensates\2d\exp21_82uM_nsp2_488_90uM_nsp5_deltac_hp_free647\1_1\Output\channels\1	1	47	0.999553323	FALSE	855.9944454	712.8913303	820.6859259	1058.10398	844.9497093	548.1925147	478.8746426	537.2778958	647.5151859	546.6883531	998.7051062	830.978293	829.6277431	732.270459	956.4012871	817.7694362	1237.364144	972.9490171	985.2911641	830.2864804	15.99019736	5.329460754	18.40463072	7.852003269
97	298	439	39.75	F:\viral condensates\2d\exp21_82uM_nsp2_488_90uM_nsp5_deltac_hp_free647\1_1\Output\channels\1	1	48	0.999823928	FALSE	942.1116315	814.0994651	917.0590674	1110.175671	936.1307911	674.4112471	602.2456844	657.9003135	776.2766171	669.7700098	1092.443844	1042.575368	942.1592865	935.982442	1063.258788	1017.4141	1289.073835	1195.343811	1085.542751	1035.308646	17.44716074	6.455373523	19.99053843	9.739519045
98	74	493	39.75	F:\viral condensates\2d\exp21_82uM_nsp2_488_90uM_nsp5_deltac_hp_free647\1_1\Output\channels\1	1	49	0.998850703	FALSE	854.5147991	764.1597902	827.6903204	992.7370037	845.5351599	739.1906833	676.3037073	719.0008811	839.5140271	732.2665581	978.7861153	1175.245187	873.8432005	1078.485582	947.7748636	1143.781733	1138.933856	1330.686795	968.4206154	1164.414588	15.96516414	7.033227483	18.06763364	10.92297764
99	391	470	37.75	F:\viral condensates\2d\exp21_82uM_nsp2_488_90uM_nsp5_deltac_hp_free647\1_1\Output\channels\1	1	50	0.999699295	FALSE	930.2184675	827.0498767	900.5299052	1082.247048	920.9983396	649.5002392	587.5558815	630.1976478	745.1733555	642.9620219	1080.207032	999.8816897	959.4471562	907.1601065	1045.596263	970.5392511	1257.741716	1144.426371	1069.509776	989.7900536	17.24594766	6.233159107	19.78351138	9.358677337
100	472	477	38.75	F:\viral condensates\2d\exp21_82uM_nsp2_488_90uM_nsp5_deltac_hp_free647\1_1\Output\channels\1	1	51	0.999731958	FALSE	799.4378387	676.0199753	769.6272833	966.7388862	790.4428684	676.1664411	601.2535966	666.4944438	767.0097453	675.7710443	917.157119	1071.795042	772.772079	959.4150109	881.4838235	1059.820035	1113.895273	1204.851584	906.1540072	1072.725789	15.03335112	6.471030433	17.02497079	10.00016818
101	701	491	37.75	F:\viral condensates\2d\exp21_82uM_nsp2_488_90uM_nsp5_deltac_hp_free647\1_1\Output\channels\1	1	53	0.999880791	FALSE	754.8836865	648.446489	719.2548966	925.3833303	742.5250369	607.609645	536.6464319	589.4216732	712.3540884	602.1872339	868.9683824	956.4585821	745.0513687	848.090609	826.9608276	930.2085716	1068.314997	1113.967523	854.3130918	948.9497968	14.27956699	5.859481175	16.20969537	8.97132888
102	232	497	38.5	F:\viral condensates\2d\exp21_82uM_nsp2_488_90uM_nsp5_deltac_hp_free647\1_1\Output\channels\1	1	54	0.999838829	FALSE	838.4241718	740.1233112	813.0760618	981.5087155	831.0753491	727.2741812	665.2866333	711.5600813	816.5397957	722.7624103	960.1656399	1156.721862	845.3845965	1063.03343	930.5423015	1133.049708	1127.329557	1291.359906	951.57319	1149.938168	15.69293677	6.92692835	17.75260534	10.75774346
103	324	517	37.5	F:\viral condensates\2d\exp21_82uM_nsp2_488_90uM_nsp5_deltac_hp_free647\1_1\Output\channels\1	1	55	0.99977982	FALSE	836.2116441	739.7554262	805.352889	979.652121	826.0643114	725.4953532	668.3131076	711.9727118	803.1441979	722.3927648	957.6185415	1153.922214	844.6461979	1068.551444	921.0236318	1135.203464	1126.320377	1267.572903	945.4575876	1150.187655	15.65550438	6.911060617	17.70951256	10.73276968
104	559	496	38.5	F:\viral condensates\2d\exp21_82uM_nsp2_488_90uM_nsp5_deltac_hp_free647\1_1\Output\channels\1	1	56	0.999666631	FALSE	815.4509418	684.2523401	786.7701152	991.6523317	808.7886826	640.4447833	562.0230484	627.5907285	744.310282	638.1467354	940.1975946	1004.533969	786.5949104	887.255366	906.2125446	986.62159	1146.625942	1159.418501	932.2380278	1001.611898	15.30426691	6.152381451	17.41477834	9.400177205
105	401	550	38.25	F:\viral condensates\2d\exp21_82uM_nsp2_488_90uM_nsp5_deltac_hp_free647\1_1\Output\channels\1	1	57	0.999818921	FALSE	865.3545476	756.3304185	839.1978281	1020.37649	857.3898802	753.9331543	685.1661531	740.6456618	847.1688905	751.5606582	990.6937222	1199.817254	863.3933051	1095.877248	959.8478878	1180.663221	1172.133527	1339.425381	981.1426125	1196.998975	16.14855513	7.164735193	18.26909107	11.14216859
106	116	567	40.25	F:\viral condensates\2d\exp21_82uM_nsp2_488_90uM_nsp5_deltac_hp_free647\1_1\Output\channels\1	1	59	0.999674141	FALSE	902.2251491	782.3329963	878.4800541	1067.2583	896.8756909	727.1906843	650.76893	713.9519593	824.8123048	725.4268428	1038.484016	1144.918626	898.5695106	1029.177029	1010.59363	1125.411957	1231.796062	1290.59745	1032.085172	1142.71891	16.77234603	6.92618353	19.07762548	10.6524547
107	229	580	39.75	F:\viral condensates\2d\exp21_82uM_nsp2_488_90uM_nsp5_deltac_hp_free647\1_1\Output\channels\1	1	60	0.999857426	FALSE	854.2008829	732.5133272	832.2665804	1011.337404	849.3013843	706.6087447	626.2313079	687.704924	820.0674184	701.2460793	981.488932	1116.620924	839.7456378	994.082877	956.3580844	1086.580423	1163.607475	1292.265294	975.9834741	1107.857376	15.95985318	6.742585833	18.11336092	10.40002985
108	315	598	38.5	F:\viral condensates\2d\exp21_82uM_nsp2_488_90uM_nsp5_deltac_hp_free647\1_1\Output\channels\1	1	62	0.999915361	FALSE	950.0465047	840.6300823	923.6738555	1104.385575	942.5511336	674.3668341	615.0300241	655.9356667	768.8794367	668.1513576	1102.187459	1041.046123	973.5117387	954.1619832	1071.564107	1012.667529	1282.668073	1183.078668	1093.576611	1031.220742	17.58140595	6.454977345	20.15538462	9.725877674
109	623	584	38.25	F:\viral condensates\2d\exp21_82uM_nsp2_488_90uM_nsp5_deltac_hp_free647\1_1\Output\channels\1	1	63	0.999816179	FALSE	811.5172023	691.7912331	780.7833024	979.9595762	802.484078	636.0876533	556.5922545	616.9558523	748.5017577	631.448387	935.782222	997.405047	796.3630145	876.0973197	899.8721992	968.5611345	1131.876775	1169.103154	925.1345142	990.6993555	15.2377144	6.113514413	17.34007738	9.336584867
110	721	593	38	F:\viral condensates\2d\exp21_82uM_nsp2_488_90uM_nsp5_deltac_hp_free647\1_1\Output\channels\1	1	64	0.999561369	FALSE	755.1815405	629.4343048	727.0048971	939.2215382	749.1000925		498.0460868	615.0896626	738.5908252	620.0600078			725.3740223	782.0420379	834.0404994	975.0223329	1082.813538	1158.693652	860.6894476	979.9386064	14.2846062
111	450	614	38.5	F:\viral condensates\2d\exp21_82uM_nsp2_488_90uM_nsp5_deltac_hp_free647\1_1\Output\channels\1	1	65	0.999590874	FALSE	990.5126695	863.7840232	963.617353	1164.146855	984.6659206	635.932004	575.3378974	623.6055311	718.8013625	633.6317532	1155.499216	964.4322993	1005.693328	878.4456801	1123.655728	947.1440077	1360.766549	1081.970683	1148.54083	961.3573125	18.26602796	6.112125969	21.05733325	9.04245707
112	171	652	41	F:\viral condensates\2d\exp21_82uM_nsp2_488_90uM_nsp5_deltac_hp_free647\1_1\Output\channels\1	1	68	0.885395169	FALSE	219.9483864	191.9367938	208.7766481	269.3579798	215.3377401	328.9766775	302.0733251	318.4725466	375.8824297	324.7125671	238.7881088	552.3301875	206.9560839	508.9921343	226.071301	535.4522047	294.9885914	627.7852867	233.5330723	545.4924309	5.229327644	3.373983104	5.54806525	5.366370162
113	255	658	37.5	F:\viral condensates\2d\exp21_82uM_nsp2_488_90uM_nsp5_deltac_hp_free647\1_1\Output\channels\1	1	69	0.999896765	FALSE	926.5100737	837.6271061	898.396142	1068.558309	916.8281411	746.9969878	696.6951131	733.2102578	823.7727054	743.5689756	1066.414521	1176.155215	962.0855976	1101.793108	1033.213687	1156.459504	1233.49025	1288.487645	1054.855652	1171.749549	17.18320764	7.102862297	19.55016442	10.93109539
114	377	650	38.75	F:\viral condensates\2d\exp21_82uM_nsp2_488_90uM_nsp5_deltac_hp_free647\1_1\Output\channels\1	1	70	0.999835968	FALSE	973.2412725	856.4823054	945.9203321	1134.693938	966.7672065	698.238232	631.5210478	681.8588875	791.3167633	693.9548692	1128.394596	1079.803248	991.4060184	980.9677785	1096.412823	1055.293282	1317.742485	1217.953709	1120.85419	1073.271159	17.97382388	6.667918096	20.59876695	10.07160403
115	580	649	37.75	F:\viral condensates\2d\exp21_82uM_nsp2_488_90uM_nsp5_deltac_hp_free647\1_1\Output\channels\1	1	71	0.999709904	FALSE	889.6613527	772.4135028	860.9329175	1061.062207	882.4414458	610.5507194	553.0002537	597.4848829	690.7829142	607.0053021	1034.118147	937.139287	895.6606823	854.9027987	1000.094734	918.8541748	1236.8942	1050.33592	1025.59234	932.0724958	16.55978693	5.88571653	19.00376205	8.798994388
116	671	652	38.5	F:\viral condensates\2d\exp21_82uM_nsp2_488_90uM_nsp5_deltac_hp_free647\1_1\Output\channels\1	1	72	0.999856472	FALSE	1115.341602	966.4355707	1081.682448	1320.542818	1106.934276	523.3042326	475.9513993	509.987137	595.9150134	519.6664085	1319.391366	738.7851759	1141.109549	680.6972722	1279.339715	720.9480996	1564.376948	832.081858	1309.416857	733.7688305	20.37793143	5.10744906	23.83012313	7.029610224
117	500	674	38.5	F:\viral condensates\2d\exp21_82uM_nsp2_488_90uM_nsp5_deltac_hp_free647\1_1\Output\channels\1	1	73	0.999520957	FALSE	990.2729612	869.518517	960.3240084	1159.705249	981.6828816	623.862388	559.5253087	604.8389993	724.8462003	617.6130223	1156.348954	942.738137	1014.230669	848.9190975	1121.392114	913.9461144	1354.74191	1093.668951	1146.397653	933.0516617	18.26197248	6.004461009	21.07170944	8.848937979
118	318	708	38.5	F:\viral condensates\2d\exp21_82uM_nsp2_488_90uM_nsp5_deltac_hp_free647\1_1\Output\channels\1	1	76	0.99983716	FALSE	942.4621742	833.4574753	913.583442	1101.463643	934.180825	685.6877592	624.8390986	666.7412695	780.3159887	679.2154157	1091.805316	1062.82087	963.7782463	973.138618	1058.154796	1033.971877	1277.997683	1204.210107	1082.25409	1052.676414	17.45309136	6.555963735	19.97973557	9.920115607
120	139	70	42.5	F:\viral condensates\2d\exp21_82uM_nsp2_488_90uM_nsp5_deltac_hp_free647\1_1\Output\channels\1	2	3	0.999953985	FALSE	1174.733981	1033.203495	1138.838951	1385.736839	1165.20845	588.1064036	532.1181893	570.7626869	678.6575473	582.4751172	1386.148673	844.6492693	1217.738194	769.6615424	1343.734311	819.9684288	1636.554901	969.1977511	1374.990599	836.2468381	21.38275434	5.685505822	24.9595487	7.973952892
121	324	67	39.25	F:\viral condensates\2d\exp21_82uM_nsp2_488_90uM_nsp5_deltac_hp_free647\1_1\Output\channels\1	2	4	0.999783754	FALSE	1127.473747	984.5453685	1083.48433	1344.12386	1112.382481	551.1111123	500.9093382	539.3079774	629.1930114	548.7345098	1331.647037	786.6508069	1160.97232	722.3400463	1278.772342	773.4272034	1590.166645	887.7101593	1313.349001	785.1267612	20.58318768	5.355495609	24.03746924	7.456587457
122	238	90	41	F:\viral condensates\2d\exp21_82uM_nsp2_488_90uM_nsp5_deltac_hp_free647\1_1\Output\channels\1	2	5	0.999871731	FALSE	1121.457591	979.0901896	1085.925174	1328.578425	1112.06652	545.7260143	484.4588429	530.5817886	640.6429376	541.9252397	1324.773099	778.050807	1155.835717	693.7082885	1282.595348	757.2651239	1570.000673	911.1712903	1313.606569	772.920655	20.48140406	5.307458756	23.92117334	7.379872618
123	411	88	39.25	F:\viral condensates\2d\exp21_82uM_nsp2_488_90uM_nsp5_deltac_hp_free647\1_1\Output\channels\1	2	6	0.998983443	FALSE	1108.475148	949.2371122	1067.660723	1339.779277	1095.88168	499.4571951	442.0419575	487.7331041	587.2317321	497.2516439	1313.223585	697.08966	1123.213797	622.7659718	1264.23844	683.4285258	1588.811124	812.9294416	1297.97518	695.4174781	20.26176214	4.894725612	23.72577426	6.657672454
124	609	102	39.5	F:\viral condensates\2d\exp21_82uM_nsp2_488_90uM_nsp5_deltac_hp_free647\1_1\Output\channels\1	2	8	0.999945879	FALSE	1054.182995	897.115901	1003.848079	1293.640388	1036.052059	519.4682242	464.429311	507.9903926	599.0474621	517.2085098	1244.687775	743.0465868	1057.117411	672.606261	1183.993669	731.5678359	1531.059529	842.6371075	1222.647715	742.2882388	19.3432268	5.073230599	22.56625929	7.067623416
125	694	99	39.75	F:\viral condensates\2d\exp21_82uM_nsp2_488_90uM_nsp5_deltac_hp_free647\1_1\Output\channels\1	2	9	0.999858141	FALSE	1032.736429	893.460626	980.9525809	1269.542178	1011.786935	521.5125133	468.7421593	507.85107	602.1620767	517.7790255	1218.170118	750.6455299	1052.222088	681.0415161	1155.904529	735.4986306	1501.185751	852.6480635	1192.810194	747.7476392	18.98038562	5.091466333	22.11762346	7.135408497
126	54	128	42	F:\viral condensates\2d\exp21_82uM_nsp2_488_90uM_nsp5_deltac_hp_free647\1_1\Output\channels\1	2	10	0.999916196	FALSE	959.8667133	843.2057551	925.2478221	1135.752451	948.6912876	744.2237441	673.5769635	724.2674257	850.2594732	737.9442119	1107.619906	1165.068089	971.1240744	1059.137332	1067.019524	1135.448751	1313.455122	1323.918959	1094.498164	1155.79948	17.74754799	7.078124048	20.24729283	10.83219456
127	137	160	40.25	F:\viral condensates\2d\exp21_82uM_nsp2_488_90uM_nsp5_deltac_hp_free647\1_1\Output\channels\1	2	11	0.999930382	FALSE	932.0672945	819.8023532	898.6299854	1104.286826	919.7557881	627.8223326	574.8018316	615.0224933	709.0748928	624.5531174	1084.530952	960.501088	951.7602476	885.5131806	1044.702572	943.5550959	1288.215154	1075.38592	1069.729446	956.8616988	17.27722682	6.039785023	19.8566651	9.007389367
128	223	175	40.25	F:\viral condensates\2d\exp21_82uM_nsp2_488_90uM_nsp5_deltac_hp_free647\1_1\Output\channels\1	2	15	0.999626875	FALSE	1129.414952	1003.995542	1097.390697	1316.230448	1120.459769	557.4829306	502.7408864	541.3041519	643.1656867	552.5297934	1333.425784	797.772201	1184.672217	722.0862963	1295.652068	774.4824953	1554.605438	917.970161	1322.903491	790.4869778	20.61602973	5.412334332	24.06756276	7.555793964
129	373	197	39	F:\viral condensates\2d\exp21_82uM_nsp2_488_90uM_nsp5_deltac_hp_free647\1_1\Output\channels\1	2	16	0.999917388	FALSE	1190.943061	1041.252771	1154.45089	1406.841817	1180.938635	570.9941945	509.4079642	551.7119991	669.0046011	564.479114	1407.665886	810.8688911	1229.7705	727.2892129	1364.702312	782.8058239	1663.374437	947.9576492	1396.003775	800.9621726	21.65698573	5.532859267	25.32358511	7.672620764
130	657	175	39.25	F:\viral condensates\2d\exp21_82uM_nsp2_488_90uM_nsp5_deltac_hp_free647\1_1\Output\channels\1	2	18	0.99925983	FALSE	899.5751257	768.5392243	856.7851884	1107.622464	884.2085476	536.4079245	474.3383515	521.9647628	631.0761472	532.7853354	1053.313759	801.7939521	898.3609151	713.9366424	1002.16155	783.5964594	1299.702113	934.2972935	1034.795896	798.0761101	16.72751192	5.224338319	19.32852073	7.591669312
131	165	243	41.25	F:\viral condensates\2d\exp21_82uM_nsp2_488_90uM_nsp5_deltac_hp_free647\1_1\Output\channels\1	2	20	0.999962687	FALSE	1146.22068	1027.438564	1115.319034	1319.314455	1137.782136	568.4278164	511.7139099	549.5558354	661.1426056	561.8116456	1353.016076	814.4149905	1212.596136	733.9654087	1316.875533	786.0696638	1556.686948	949.784159	1343.285538	804.0402051	20.90035544	5.509966327	24.39899879	7.704253142
132	453	246	40.25	F:\viral condensates\2d\exp21_82uM_nsp2_488_90uM_nsp5_deltac_hp_free647\1_1\Output\channels\1	2	22	0.999915481	FALSE	1397.226807	1214.55899	1364.701637	1637.033574	1390.401341	620.3590484	547.9792809	604.1881112	725.7310569	616.560367	1656.183438	862.1008531	1438.833858	765.1046505	1617.794146	838.9167592	1940.539376	1008.08155	1648.165778	856.5058792	25.14697279	5.973210064	29.5280998	8.129626781
133	539	253	39.25	F:\viral condensates\2d\exp21_82uM_nsp2_488_90uM_nsp5_deltac_hp_free647\1_1\Output\channels\1	2	23	0.999864101	FALSE	1255.109051	1088.60774	1216.992255	1482.731889	1244.485012	558.411312	501.3813433	543.7625774	646.0172875	554.8454329	1487.616979	776.487009	1288.655602	704.1838003	1442.220151	757.0657492	1758.702012	892.6955683	1474.914818	772.0051087	22.74257041	5.4206158	26.67622818	7.365923023
134	622	251	40	F:\viral condensates\2d\exp21_82uM_nsp2_488_90uM_nsp5_deltac_hp_free647\1_1\Output\channels\1	2	24	0.9998914	FALSE	1149.548793	968.7973881	1112.541237	1395.656123	1139.167878	536.8478072	471.0291815	522.4679744	638.7279392	533.5911552	1360.094221	756.930056	1144.475015	671.4007561	1316.033409	737.790505	1652.514545	895.4709613	1347.661167	752.9606831	20.95666172	5.228262218	24.51874954	7.191468545
135	706	247	39	F:\viral condensates\2d\exp21_82uM_nsp2_488_90uM_nsp5_deltac_hp_free647\1_1\Output\channels\1	2	25	0.999824166	FALSE	1119.906633	954.9656094	1072.413921	1366.953583	1104.36116	514.5525691	461.2974387	507.6195928	586.7896015	514.907249	1325.824051	722.1892455	1128.420018	656.3997206	1268.187755	718.3768809	1622.20726	807.1699245	1306.709642	725.6673252	20.45516436	5.029381332	23.93895374	6.881569045
136	340	299	40.25	F:\viral condensates\2d\exp21_82uM_nsp2_488_90uM_nsp5_deltac_hp_free647\1_1\Output\channels\1	2	27	0.999927878	FALSE	1241.527397	1091.09096	1210.90951	1444.866088	1234.766747	621.8375724	557.344596	604.1793729	719.5215585	616.3178676	1464.93506	893.2012791	1286.399341	804.5226943	1429.027765	866.9902029	1705.2581	1031.996157	1457.160075	884.4948234	22.51279081	5.986398986	26.29248683	8.40705285
137	130	325	40.75	F:\viral condensates\2d\exp21_82uM_nsp2_488_90uM_nsp5_deltac_hp_free647\1_1\Output\channels\1	2	29	0.999920726	FALSE	1245.525511	1136.205774	1211.941121	1415.934057	1234.38787	593.0379304	546.8825122	578.55295	667.3238865	588.3980479	1472.572052	840.6015446	1342.76567	777.4400494	1432.72286	820.6473979	1674.693714	943.2699621	1459.341281	834.2791201	22.58043243	5.72949667	26.42169237	7.937845851
138	257	334	40	F:\viral condensates\2d\exp21_82uM_nsp2_488_90uM_nsp5_deltac_hp_free647\1_1\Output\channels\1	2	30	0.999943972	FALSE	1174.318777	1031.856965	1148.057245	1364.25651	1168.812732	571.7365363	515.178079	558.4328472	652.1570174	568.5066073	1387.190583	815.2422063	1217.691027	739.3975458	1356.217635	796.0781456	1612.701287	925.3923053	1380.738498	810.430598	21.37572976	5.539481201	24.97717613	7.71163218
139	497	332	40.25	F:\viral condensates\2d\exp21_82uM_nsp2_488_90uM_nsp5_deltac_hp_free647\1_1\Output\channels\1	2	31	0.999864578	FALSE	1198.891235	1009.478628	1171.363261	1429.608843	1194.689753	550.6251167	481.4384517	541.705404	642.1325171	551.0084605	1419.352202	772.7315433	1193.421304	682.718162	1386.409287	761.6945375	1693.866035	895.401511	1414.158895	774.1893382	21.79145597	5.351160368	25.52129866	7.332423029
140	583	333	40	F:\viral condensates\2d\exp21_82uM_nsp2_488_90uM_nsp5_deltac_hp_free647\1_1\Output\channels\1	2	32	0.99990356	FALSE	1424.332225	1230.224264	1389.840702	1676.712393	1417.37664	502.9287534	449.4173963	488.8847417	584.1668279	498.7755472	1700.583181	645.6527557	1467.403412	584.7289156	1659.578762	626.6584967	2002.659355	745.870654	1692.439413	639.4430317	25.60555259	4.925693058	30.27927158	6.198838284
141	669	324	39.25	F:\viral condensates\2d\exp21_82uM_nsp2_488_90uM_nsp5_deltac_hp_free647\1_1\Output\channels\1	2	33	0.999886155	FALSE	1183.602877	1023.246872	1139.281755	1420.445215	1170.056955	541.0156188	485.7296866	528.5375816	624.4466013	538.0766939	1401.497789	758.2167117	1209.913968	687.9321924	1348.279921	743.8381615	1684.294708	865.2220286	1385.149833	755.3976493	21.5328017	5.265440473	25.21923089	7.202945939
142	61	385	42.25	F:\viral condensates\2d\exp21_82uM_nsp2_488_90uM_nsp5_deltac_hp_free647\1_1\Output\channels\1	2	34	0.999790668	FALSE	1160.688317	1038.88942	1133.19779	1338.982031	1154.804276	576.3220997	521.2400912	561.8452997	656.9451029	573.0451075	1370.025692	825.9905399	1225.748228	749.0310792	1337.655441	804.93812	1581.225123	938.6320989	1363.114108	821.1632072	21.14512444	5.580385941	24.68677396	7.807510864
143	357	383	40	F:\viral condensates\2d\exp21_82uM_nsp2_488_90uM_nsp5_deltac_hp_free647\1_1\Output\channels\1	2	36	0.999917626	FALSE	1235.735076	1072.713316	1209.688506	1440.476569	1231.076275	574.5984463	517.6713906	565.3605989	647.7859914	573.3091206	1462.302796	809.1793325	1267.602527	736.4259567	1431.208335	797.2987819	1706.669438	903.5987599	1456.706701	807.708098	22.41479412	5.565010383	26.24795318	7.657549344
144	538	406	38.5	F:\viral condensates\2d\exp21_82uM_nsp2_488_90uM_nsp5_deltac_hp_free647\1_1\Output\channels\1	2	37	0.999254942	FALSE	1388.155069	1248.772787	1346.86166	1598.432864	1374.423333	637.0032786	577.988736	617.9889913	730.3709139	630.3033624	1643.471081	893.7347879	1477.984182	812.9041459	1594.588989	867.0311522	1892.720406	1023.488331	1627.251522	884.1759419	24.99349367	6.121682093	29.3130273	8.411811925
145	634	402	38.75	F:\viral condensates\2d\exp21_82uM_nsp2_488_90uM_nsp5_deltac_hp_free647\1_1\Output\channels\1	2	38	0.99995482	FALSE	1326.064605	1181.086225	1284.513717	1543.126923	1312.672271	545.2306102	498.8326667	532.9949992	621.6659182	542.1392044	1575.958366	739.7883544	1402.406913	682.7028907	1526.117756	725.340459	1835.139987	837.8068322	1559.813379	736.6666149	23.94302353	5.303039588	28.17082145	7.038558907
146	717	392	37.75	F:\viral condensates\2d\exp21_82uM_nsp2_488_90uM_nsp5_deltac_hp_free647\1_1\Output\channels\1	2	39	0.999666274	FALSE	1113.344407	971.3571029	1069.479775	1332.990174	1098.409677	501.4714053	453.8083334	489.7711061	576.6620832	498.6274956	1319.009293	699.8280069	1149.24905	639.9176863	1266.278015	686.7668242	1581.479851	795.1329966	1300.947685	697.4337285	20.34414212	4.912693032	23.82365907	6.682099413
147	277	417	39.75	F:\viral condensates\2d\exp21_82uM_nsp2_488_90uM_nsp5_deltac_hp_free647\1_1\Output\channels\1	2	40	0.999937415	FALSE	1264.968006	1134.761074	1236.785485	1452.271935	1258.477937	628.9992429	570.7406716	612.9743503	719.8233396	624.1753159	1493.027698	901.8185007	1338.731138	820.6735772	1459.95481	878.104282	1714.319566	1031.187047	1485.518884	894.3157533	22.90936797	6.050283451	26.76776879	8.483921312
148	127	442	39.75	F:\viral condensates\2d\exp21_82uM_nsp2_488_90uM_nsp5_deltac_hp_free647\1_1\Output\channels\1	2	41	0.999918461	FALSE	1199.815135	1098.847864	1166.491589	1360.766401	1188.25116	643.0073351	593.6115304	626.8505699	722.3521669	637.2443425	1411.730208	938.9475	1292.482916	868.4243909	1372.359632	915.934749	1601.764353	1052.454503	1398.082596	930.680169	21.80708686	6.175240259	25.39234686	8.815124245
149	211	469	39.25	F:\viral condensates\2d\exp21_82uM_nsp2_488_90uM_nsp5_deltac_hp_free647\1_1\Output\channels\1	2	42	0.999903917	FALSE	1229.136396	1110.475065	1200.931054	1397.586523	1220.547619	634.7301594	583.5942537	620.6730859	710.5921246	630.4215834	1448.504161	918.6845718	1307.703791	848.2591699	1415.216751	898.5186557	1648.07265	1024.549149	1438.37051	912.4933116	22.30315513	6.101405119	26.01450261	8.634372235
150	590	471	39.75	F:\viral condensates\2d\exp21_82uM_nsp2_488_90uM_nsp5_deltac_hp_free647\1_1\Output\channels\1	2	43	0.999854565	FALSE	1259.36217	1104.910947	1223.495332	1474.906647	1250.734389	601.1684537	545.0476192	591.0261237	680.135005	600.1101961	1488.784802	852.7178174	1304.527751	779.851128	1445.722495	841.0018625	1745.863487	955.5724071	1478.295211	852.3876568	22.8145263	5.802023622	26.69598586	8.045927005
151	676	484	41	F:\viral condensates\2d\exp21_82uM_nsp2_488_90uM_nsp5_deltac_hp_free647\1_1\Output\channels\1	2	44	0.999626815	FALSE	1251.795089	1031.767318	1221.364084	1525.154447	1249.153829	562.8399411	489.4123069	545.7562161	663.5681033	557.9873025	1483.129616	785.068452	1220.023077	693.0085573	1447.397255	759.8578984	1809.108751	916.5571912	1480.347621	776.8110325	22.68650354	5.460120634	26.60030926	7.442472328
152	61	499	40.5	F:\viral condensates\2d\exp21_82uM_nsp2_488_90uM_nsp5_deltac_hp_free647\1_1\Output\channels\1	2	45	0.999733269	FALSE	970.2768975	863.2074215	944.5215717	1129.139328	963.7837241	786.0122743	714.5153519	764.5998041	896.8132053	778.81836	1116.436827	1238.429833	991.7943288	1129.216106	1086.853758	1204.569022	1300.925683	1408.972256	1109.148831	1226.659194	17.92367145	7.450891535	20.39646086	11.48660554
153	382	513	40.75	F:\viral condensates\2d\exp21_82uM_nsp2_488_90uM_nsp5_deltac_hp_free647\1_1\Output\channels\1	2	46	0.999530911	FALSE	1102.05663	944.2061924	1076.907595	1298.881242	1097.947498	589.4777262	519.7754443	572.8565353	686.7229602	584.7583285	1296.813216	860.3931546	1109.67116	763.686488	1267.520201	835.0509272	1529.182345	999.5875756	1292.2169	852.6438059	20.1531712	5.697738473	23.44813738	8.114393547
154	147	526	40.75	F:\viral condensates\2d\exp21_82uM_nsp2_488_90uM_nsp5_deltac_hp_free647\1_1\Output\channels\1	2	47	0.999260247	FALSE	1432.046799	1305.286274	1398.09081	1627.066083	1421.710011	650.3715482	600.151584	634.0548834	727.7946462	644.8521274	1696.077528	909.7951141	1545.249249	842.4986336	1655.945836	886.6098885	1928.109511	1013.618672	1683.913101	901.7423294	25.73607069	6.240931471	30.20304322	8.555075338
155	303	543	38.75	F:\viral condensates\2d\exp21_82uM_nsp2_488_90uM_nsp5_deltac_hp_free647\1_1\Output\channels\1	2	48	0.99985218	FALSE	1186.845785	1063.664407	1156.261697	1365.833195	1178.293653	640.5094437	592.0135174	628.5124779	710.057155	637.0943519	1396.048146	936.8174521	1249.449572	871.9723356	1359.645764	920.7963497	1609.148751	1029.385192	1385.87479	932.2287059	21.58766645	6.152958243	25.12703175	8.796123515
156	450	562	39	F:\viral condensates\2d\exp21_82uM_nsp2_488_90uM_nsp5_deltac_hp_free647\1_1\Output\channels\1	2	51	0.999843717	FALSE	1144.240624	975.4274955	1118.76683	1347.931583	1139.892445	540.3007772	483.9122281	529.2161782	614.2174456	537.8561714	1353.251607	764.1185209	1151.391869	693.3927782	1323.035217	748.80727	1596.2597	860.0430068	1348.146275	760.5098392	20.8668561	5.25906385	24.40298359	7.255592026
157	688	569	39.75	F:\viral condensates\2d\exp21_82uM_nsp2_488_90uM_nsp5_deltac_hp_free647\1_1\Output\channels\1	2	52	0.999748409	FALSE	1378.76124	1210.675772	1339.349776	1616.582961	1368.920112	527.3906799	478.4947922	513.3002369	606.6149061	522.6328943	1642.330031	698.0330897	1440.653281	640.6690785	1595.29119	679.8538025	1926.727781	797.2829631	1630.701799	691.2615162	24.83456529	5.14390152	29.29372258	6.666088159
158	81	585	41.5	F:\viral condensates\2d\exp21_82uM_nsp2_488_90uM_nsp5_deltac_hp_free647\1_1\Output\channels\1	2	53	0.999875784	FALSE	1360.770526	1235.45271	1327.504999	1549.468853	1350.766083	753.498877	695.0798783	736.9488293	841.091101	748.1815828	1598.817325	1108.550433	1450.536958	1026.223606	1559.555239	1084.818765	1822.12702	1231.843547	1587.041666	1100.800987	24.53019153	7.160861296	28.55755803	10.32803841
159	367	597	40	F:\viral condensates\2d\exp21_82uM_nsp2_488_90uM_nsp5_deltac_hp_free647\1_1\Output\channels\1	2	54	0.999904275	FALSE	1293.266038	1136.943647	1266.623758	1497.916783	1288.394328	690.4594953	624.9696381	675.2139806	787.4798891	686.4326176	1521.935993	1007.342833	1336.270234	917.9438518	1490.679755	984.7509944	1763.932368	1144.702911	1516.338038	1000.980025	23.38812487	6.598529196	27.25685034	9.425233199
160	263	633	39.75	F:\viral condensates\2d\exp21_82uM_nsp2_488_90uM_nsp5_deltac_hp_free647\1_1\Output\channels\1	2	55	0.999744117	FALSE	1327.932142	1201.991216	1295.015945	1511.270598	1319.150676	698.5697006	646.4336233	683.8461473	777.937151	694.1201327	1563.717103	1015.618142	1414.076424	944.7209577	1524.710675	995.1122735	1781.227543	1125.077001	1553.360306	1009.208143	23.97461923	6.670874905	27.96371909	9.499051688
161	615	632	39.75	F:\viral condensates\2d\exp21_82uM_nsp2_488_90uM_nsp5_deltac_hp_free647\1_1\Output\channels\1	2	56	0.999795675	FALSE	1210.911053	1052.448191	1179.098574	1422.351367	1202.961553	584.3242638	526.870418	569.949401	668.5349104	580.541956	1430.91153	831.2299398	1241.856863	756.6951358	1393.226777	811.1504914	1682.455655	944.2789906	1421.512659	825.8697535	21.99481183	5.651767887	25.71686378	7.854248042
162	615	632	39.75	F:\viral condensates\2d\exp21_82uM_nsp2_488_90uM_nsp5_deltac_hp_free647\1_1\Output\channels\1	2	56	0.999795675	FALSE	1210.911053	1052.448191	1179.098574	1422.351367	1202.961553	584.3242638	526.870418	569.949401	668.5349104	580.541956	1430.91153	831.2299398	1241.856863	756.6951358	1393.226777	811.1504914	1682.455655	944.2789906	1421.512659	825.8697535	21.99481183	5.651767887	25.71686378	7.854248042
163	437	646	40.5	F:\viral condensates\2d\exp21_82uM_nsp2_488_90uM_nsp5_deltac_hp_free647\1_1\Output\channels\1	2	59	0.999881625	FALSE	1379.813608	1218.398738	1351.220602	1595.870681	1373.701551	638.2895805	573.0533381	621.156427	734.8726867	632.8828258	1633.110706	897.5749941	1441.170309	809.5628955	1599.639022	871.9397183	1889.148859	1032.064202	1626.121111	888.9535053	24.85236965	6.13315633	29.13774652	8.446067832
164	522	647	37.5	F:\viral condensates\2d\exp21_82uM_nsp2_488_90uM_nsp5_deltac_hp_free647\1_1\Output\channels\1	2	60	0.999855042	FALSE	1078.474511	936.01928	1048.729134	1269.343658	1070.922953	673.3440797	607.2317183	659.7623498	765.6380991	670.7072364	1259.91923	1015.747513	1091.333273	922.6946217	1224.696501	996.7189905	1485.447792	1147.112293	1250.900234	1012.37768	19.75419993	6.445854038	22.82395086	9.50020572
165	692	671	39.5	F:\viral condensates\2d\exp21_82uM_nsp2_488_90uM_nsp5_deltac_hp_free647\1_1\Output\channels\1	2	62	0.999810576	FALSE	1260.580297	1098.847276	1218.65537	1497.156158	1247.162298	558.0084285	513.4244664	546.0601569	626.652937	554.4096555	1494.370669	774.7621077	1300.082341	724.0038411	1444.043723	760.9000398	1778.241976	855.1849626	1478.242269	770.7312636	22.83513504	5.417021947	26.79048968	7.350536334
166	402	54	40.5	F:\viral condensates\2d\exp21_82uM_nsp2_488_90uM_nsp5_deltac_hp_free647\1_1\Output\channels\1	3	2	0.999941111	FALSE	1356.953181	1175.657782	1305.496607	1626.309736	1340.896459	553.8157198	484.0411818	535.7683417	665.3622694	548.9255552	1613.057859	749.6089312	1397.145885	657.0542053	1551.609673	726.5029834	1933.098511	901.3131801	1593.813041	743.7341769	24.46560823	5.379621601	28.79848481	7.126161695
167	209	62	42.5	F:\viral condensates\2d\exp21_82uM_nsp2_488_90uM_nsp5_deltac_hp_free647\1_1\Output\channels\1	3	5	0.99993515	FALSE	1438.920101	1266.099476	1396.676839	1694.655641	1427.509559	575.1286927	522.8682422	560.8673095	656.336686	571.2847457	1711.645476	773.023842	1504.475603	710.4649427	1661.147037	755.0538936	2017.842946	872.5747244	1698.004303	768.1847784	25.85235583	5.569740356	30.4664277	7.33503043
168	484	85	40.25	F:\viral condensates\2d\exp21_82uM_nsp2_488_90uM_nsp5_deltac_hp_free647\1_1\Output\channels\1	3	6	0.999666035	FALSE	1330.229248	1136.246353	1285.903719	1601.134705	1320.341778	524.0758002	468.8257337	509.3417544	610.5025288	519.3557887	1583.075181	700.9269045	1350.213715	636.8487248	1530.065728	682.4859822	1907.397845	807.1062821	1571.386487	694.2318281	24.01348255	5.114331698	28.29122643	6.691901942
169	121	90	43.75	F:\viral condensates\2d\exp21_82uM_nsp2_488_90uM_nsp5_deltac_hp_free647\1_1\Output\channels\1	3	7	0.999747217	FALSE	1213.111052	1067.372386	1174.543843	1426.09898	1202.578349	616.4159864	550.0391804	596.9957311	721.5772615	610.3724384	1430.570187	888.6268188	1257.979147	795.6973497	1385.072761	860.6940919	1682.028177	1039.12627	1418.214968	879.6658389	22.03203225	5.938036649	25.71108881	8.366247154
170	121	90	43.75	F:\viral condensates\2d\exp21_82uM_nsp2_488_90uM_nsp5_deltac_hp_free647\1_1\Output\channels\1	3	7	0.999747217	FALSE	1213.111052	1067.372386	1174.543843	1426.09898	1202.578349	616.4159864	550.0391804	596.9957311	721.5772615	610.3724384	1430.570187	888.6268188	1257.979147	795.6973497	1385.072761	860.6940919	1682.028177	1039.12627	1418.214968	879.6658389	22.03203225	5.938036649	25.71108881	8.366247154
171	611	129	41	F:\viral condensates\2d\exp21_82uM_nsp2_488_90uM_nsp5_deltac_hp_free647\1_1\Output\channels\1	3	11	0.999933362	FALSE	1352.668685	1137.269562	1300.490594	1649.997893	1337.020999	554.7108854	491.1177599	542.4265124	647.8548425	552.6528986	1607.714148	752.003703	1349.356777	676.8108251	1544.83414	739.4089779	1963.833138	865.4549889	1588.702954	751.1551256	24.3931215	5.387606773	28.70807787	7.14752385
172	226	151	42.5	F:\viral condensates\2d\exp21_82uM_nsp2_488_90uM_nsp5_deltac_hp_free647\1_1\Output\channels\1	3	12	0.999946475	FALSE	1439.149547	1270.308883	1409.275447	1669.63177	1434.730728	558.2665398	495.2218852	541.7179796	655.8766921	553.9238458	1713.5253	742.6124081	1512.262632	659.903737	1678.425772	718.263996	1987.171796	876.3167095	1708.513165	735.5980828	25.85623769	5.419324385	30.49823128	7.063750398
173	434	154	41	F:\viral condensates\2d\exp21_82uM_nsp2_488_90uM_nsp5_deltac_hp_free647\1_1\Output\channels\1	3	13	0.999938846	FALSE	1473.623453	1267.134399	1434.493543	1746.435411	1465.993351	549.6532931	491.6196095	538.8332224	630.5314294	547.3623458	1756.655556	720.8031015	1508.707638	653.9956696	1709.652332	708.4624839	2083.84419	816.6409939	1747.507368	718.0705891	26.43948037	5.34249138	31.2279254	6.869204182
174	522	165	39.5	F:\viral condensates\2d\exp21_82uM_nsp2_488_90uM_nsp5_deltac_hp_free647\1_1\Output\channels\1	3	14	0.999950051	FALSE	1489.954825	1323.155755	1439.631448	1741.324787	1473.721683	565.4389848	510.0783564	548.9380694	655.1863497	560.3107885	1775.204802	746.2510473	1575.719729	677.0087827	1715.000949	725.7233798	2075.23452	861.9790838	1755.766005	739.9798088	26.71578075	5.483304962	31.54174861	7.096208262
175	135	183	43	F:\viral condensates\2d\exp21_82uM_nsp2_488_90uM_nsp5_deltac_hp_free647\1_1\Output\channels\1	3	15	0.999965072	FALSE	1345.513213	1190.592118	1315.029834	1561.218682	1338.992028	551.6682106	500.8196697	541.1871867	626.6755074	549.5451621	1599.219778	747.8306061	1413.886289	684.5453835	1562.797327	734.521392	1856.871326	843.5249889	1591.416782	745.1979505	24.27206249	5.36046511	28.56436688	7.110298448
176	302	200	40.5	F:\viral condensates\2d\exp21_82uM_nsp2_488_90uM_nsp5_deltac_hp_free647\1_1\Output\channels\1	3	16	0.99980092	FALSE	1376.948168	1237.954805	1342.614939	1578.585977	1367.34588	604.3687122	550.5225543	590.7372733	684.1434262	600.6697712	1632.80864	837.0052769	1467.309248	765.412104	1591.959411	818.7251693	1872.741433	943.8553727	1621.373206	832.0971097	24.80389104	5.830570985	29.13263605	7.905765955
177	48	226	43.25	F:\viral condensates\2d\exp21_82uM_nsp2_488_90uM_nsp5_deltac_hp_free647\1_1\Output\channels\1	3	18	0.99994123	FALSE	1368.587322	1230.024951	1332.932743	1575.824255	1358.151758	575.2646119	515.6576856	554.7617825	674.227031	567.7374374	1625.304881	786.1144863	1460.880503	704.0671818	1583.485075	755.7000189	1870.291524	926.4998919	1613.20951	774.4636838	24.66243906	5.5709528	29.0056846	7.4518033
178	585	230	40.75	F:\viral condensates\2d\exp21_82uM_nsp2_488_90uM_nsp5_deltac_hp_free647\1_1\Output\channels\1	3	20	0.999540627	FALSE	1637.075636	1441.78259	1590.070049	1914.717816	1624.82575	612.1384831	552.018226	597.7391869	706.328975	608.7138898	1951.357331	803.4883235	1717.349361	730.8779933	1895.026601	786.1397968	2283.212919	922.4201816	1936.646186	799.5578367	29.20482672	5.899879907	34.52196425	7.606783664
179	209	237	41	F:\viral condensates\2d\exp21_82uM_nsp2_488_90uM_nsp5_deltac_hp_free647\1_1\Output\channels\1	3	21	0.999904156	FALSE	1351.853397	1213.556665	1318.343536	1550.539525	1342.623866	562.1310485	507.3979192	547.1370045	647.0175064	557.4145104	1606.010164	765.5166716	1441.449896	692.1987864	1566.300699	744.6320653	1841.835518	882.1123637	1595.128706	758.7076824	24.37932814	5.453797078	28.67924922	7.268063992
180	127	275	42.5	F:\viral condensates\2d\exp21_82uM_nsp2_488_90uM_nsp5_deltac_hp_free647\1_1\Output\channels\1	3	23	0.999926925	FALSE	1488.899735	1357.039015	1452.960695	1684.317379	1477.78772	595.6400072	546.2285697	579.4877699	672.9546745	589.7855227	1771.047307	800.8372086	1613.882324	735.9284415	1728.465998	778.3103164	2003.578522	904.3927196	1757.963109	792.3225487	26.69793034	5.752708054	31.47141053	7.583134844
181	578	317	41.25	F:\viral condensates\2d\exp21_82uM_nsp2_488_90uM_nsp5_deltac_hp_free647\1_1\Output\channels\1	3	27	0.999928117	FALSE	1553.872788	1334.143434	1523.528598	1832.776281	1549.637057	545.1229824	478.911719	534.7237574	635.9140245	544.2079659	1855.584409	697.9867547	1592.160184	618.8693776	1819.325048	684.7994422	2189.310356	810.5656734	1850.472123	697.1123972	27.79716922	5.302079513	32.90164145	6.665674835
182	49	324	43.5	F:\viral condensates\2d\exp21_82uM_nsp2_488_90uM_nsp5_deltac_hp_free647\1_1\Output\channels\1	3	28	0.999904633	FALSE	1407.803676	1278.512934	1375.320062	1609.471475	1399.50806	650.5169948	595.4283118	634.3854279	737.2400809	645.4219495	1666.307299	914.4849269	1512.834845	838.8817843	1627.965283	891.364151	1905.618334	1033.843889	1656.608021	906.8236549	25.32591629	6.242228903	29.69937914	8.596910016
183	203	323	41.25	F:\viral condensates\2d\exp21_82uM_nsp2_488_90uM_nsp5_deltac_hp_free647\1_1\Output\channels\1	3	29	0.999817729	FALSE	1300.195682	1172.094354	1272.44983	1483.567967	1294.652678	677.6474175	621.025204	664.1048117	758.2160729	674.377529	1531.655894	983.0020239	1379.788696	904.4196818	1498.88371	963.6787649	1749.094005	1094.61813	1525.162232	978.1251971	23.50536323	6.484241232	27.42129533	9.208105145
184	457	326	39.25	F:\viral condensates\2d\exp21_82uM_nsp2_488_90uM_nsp5_deltac_hp_free647\1_1\Output\channels\1	3	30	0.999934077	FALSE	1479.434439	1321.721873	1443.841738	1698.931795	1469.751076	588.4560432	531.6428737	572.2411472	678.251381	583.3057799	1760.11033	789.6273309	1571.915867	716.1093779	1717.960063	766.9243308	2021.014494	911.2631032	1748.71294	782.1200718	26.53779285	5.688624723	31.28637458	7.483139034
185	306	369	40	F:\viral condensates\2d\exp21_82uM_nsp2_488_90uM_nsp5_deltac_hp_free647\1_1\Output\channels\1	3	31	0.999944806	FALSE	1520.243495	1373.442192	1487.136024	1732.118635	1511.436762	625.2564436	571.4927995	611.3437585	705.9592329	621.2086838	1806.712146	848.4530533	1631.621329	778.4345635	1767.394091	829.442531	2059.12246	955.1048707	1796.286252	842.7713438	27.22821602	6.016896446	32.07480187	8.007883901
186	646	370	40.25	F:\viral condensates\2d\exp21_82uM_nsp2_488_90uM_nsp5_deltac_hp_free647\1_1\Output\channels\1	3	32	0.999511898	FALSE	1577.162909	1379.550194	1537.598666	1847.383694	1568.152317	559.7414958	503.1090651	550.6317727	639.3022641	559.4721353	1882.785575	720.0615852	1645.599825	654.1566669	1835.087136	710.8807118	2206.918618	814.0000979	1871.751343	721.2221832	28.19120036	5.432481479	33.36184114	6.862589612
187	141	388	42.25	F:\viral condensates\2d\exp21_82uM_nsp2_488_90uM_nsp5_deltac_hp_free647\1_1\Output\channels\1	3	34	0.99994719	FALSE	1496.94374	1352.432121	1465.841645	1709.088429	1489.68985	629.600145	568.9898931	609.4627804	725.4974731	622.3754033	1777.701914	860.5318191	1606.070418	777.7640715	1741.435268	829.9440881	2029.002934	994.5004811	1769.483121	848.8445993	26.83402188	6.055643696	31.5839957	8.11563048
188	390	395	40.5	F:\viral condensates\2d\exp21_82uM_nsp2_488_90uM_nsp5_deltac_hp_free647\1_1\Output\channels\1	3	35	0.999906659	FALSE	1675.062784	1500.979175	1642.957874	1903.783805	1668.720832	624.6002416	566.5273288	611.8579467	706.4168065	621.5890961	1996.802309	818.9944163	1788.633133	746.1976765	1958.603886	801.9087098	2269.783993	924.5753998	1989.30348	814.7295207	29.84750777	6.011042907	35.29081972	7.745103132
189	522	381	40.5	F:\viral condensates\2d\exp21_82uM_nsp2_488_90uM_nsp5_deltac_hp_free647\1_1\Output\channels\1	3	36	0.99988389	FALSE	1656.565217	1464.492768	1623.75043	1904.128338	1652.013999	577.6102767	518.4244293	561.5204775	665.9823294	573.1133054	1978.551782	737.7417554	1748.408267	666.2261187	1939.799321	714.7566916	2274.039267	851.6880864	1973.39176	730.4737513	29.53455888	5.591876905	34.98205034	7.020302568
190	230	408	41.5	F:\viral condensates\2d\exp21_82uM_nsp2_488_90uM_nsp5_deltac_hp_free647\1_1\Output\channels\1	3	38	0.999263108	FALSE	1539.451481	1374.981173	1507.165651	1762.326878	1532.058948	614.8417416	558.5016206	600.2469526	700.67628	610.924431	1831.275481	826.1874672	1634.741608	754.7557566	1793.030572	805.7983762	2096.701317	940.0726762	1822.573036	820.482408	27.55318405	5.923993865	32.49037373	7.809267521
191	92	463	42.5	F:\viral condensates\2d\exp21_82uM_nsp2_488_90uM_nsp5_deltac_hp_free647\1_1\Output\channels\1	3	39	0.999210417	FALSE	1416.219352	1276.488501	1384.492526	1615.823025	1408.816003	653.5436774	598.4107557	636.8501823	737.9708901	648.0545866	1676.349982	918.3990528	1510.067343	844.6230556	1638.99012	894.1279953	1913.345075	1034.000039	1667.783236	909.8651191	25.46829591	6.269227911	29.86928508	8.631825312
192	462	442	40	F:\viral condensates\2d\exp21_82uM_nsp2_488_90uM_nsp5_deltac_hp_free647\1_1\Output\channels\1	3	40	0.999929905	FALSE	1656.383631	1465.00992	1627.091635	1900.081518	1650.50626	604.2009191	548.1551059	592.5274172	680.4556266	601.616623	1975.808635	785.665913	1746.225149	719.6780048	1940.961531	769.9913915	2267.700346	878.494299	1968.839584	782.0849403	29.53148674	5.829074215	34.93564074	7.447801878
193	604	444	40.75	F:\viral condensates\2d\exp21_82uM_nsp2_488_90uM_nsp5_deltac_hp_free647\1_1\Output\channels\1	3	41	0.99992466	FALSE	1690.235553	1494.359895	1657.902728	1955.107105	1685.47741	568.6898246	510.6504075	554.0302795	653.763569	564.4591612	2020.724838	715.5259247	1785.804537	646.7696952	1982.428385	695.028788	2337.769616	820.3705698	2015.285592	708.7753472	30.10420646	5.512303527	35.69555018	6.822130023
194	702	445	40.75	F:\viral condensates\2d\exp21_82uM_nsp2_488_90uM_nsp5_deltac_hp_free647\1_1\Output\channels\1	3	42	0.999870539	FALSE	1719.514472	1515.679353	1672.527795	2002.620154	1707.865881	544.1720188	486.3605528	524.3439142	641.5600361	537.1086001	2058.986111	666.0205946	1814.274618	599.1286624	2003.193133	638.8910761	2397.244637	789.7134708	2045.357893	655.42659	30.59955838	5.293596604	36.34286899	6.380526132
195	178	479	41.75	F:\viral condensates\2d\exp21_82uM_nsp2_488_90uM_nsp5_deltac_hp_free647\1_1\Output\channels\1	3	43	0.999743402	FALSE	1576.13088	1431.438662	1540.831276	1783.334741	1566.364041	659.0096867	607.4408065	645.5529345	733.325615	655.188338	1872.110185	899.036739	1699.400075	832.5859105	1830.058252	881.2477528	2119.392233	995.0387012	1860.484379	893.9381639	28.1737401	6.317986519	33.18123082	8.459107079
196	294	477	40.5	F:\viral condensates\2d\exp21_82uM_nsp2_488_90uM_nsp5_deltac_hp_free647\1_1\Output\channels\1	3	44	0.99959147	FALSE	1522.500913	1367.141378	1495.432933	1731.978003	1517.935896	660.4879207	600.2236691	645.3066575	746.0107539	656.6170894	1806.143695	911.4942899	1621.164479	831.3310098	1774.358855	889.0959231	2055.153754	1027.265221	1800.90739	905.3565135	27.26640788	6.331172854	32.0651846	8.570232547
197	382	481	40.25	F:\viral condensates\2d\exp21_82uM_nsp2_488_90uM_nsp5_deltac_hp_free647\1_1\Output\channels\1	3	45	0.999545872	FALSE	1607.300948	1433.298725	1577.086484	1836.533334	1600.610952	729.547264	658.5587833	708.3457159	834.9472368	722.9352835	1903.683317	1020.385199	1696.838177	924.3120514	1868.60703	987.7187027	2175.057421	1168.347606	1896.098581	1009.698598	28.7010872	6.947204999	33.71539711	9.54157541
198	514	512	40.25	F:\viral condensates\2d\exp21_82uM_nsp2_488_90uM_nsp5_deltac_hp_free647\1_1\Output\channels\1	3	46	0.999933958	FALSE	1718.708335	1532.148731	1685.328041	1968.168803	1711.774505	631.891151	565.9831826	616.2054749	729.8396246	627.9641158	2049.682606	824.1540953	1826.942779	739.5247169	2010.197727	802.0001625	2346.591274	955.0014697	2041.544103	818.3477423	30.58591984	6.076080226	36.18546874	7.791129172
199	514	512	40.25	F:\viral condensates\2d\exp21_82uM_nsp2_488_90uM_nsp5_deltac_hp_free647\1_1\Output\channels\1	3	46	0.999933958	FALSE	1718.708335	1532.148731	1685.328041	1968.168803	1711.774505	631.891151	565.9831826	616.2054749	729.8396246	627.9641158	2049.682606	824.1540953	1826.942779	739.5247169	2010.197727	802.0001625	2346.591274	955.0014697	2041.544103	818.3477423	30.58591984	6.076080226	36.18546874	7.791129172
200	388	569	41.25	F:\viral condensates\2d\exp21_82uM_nsp2_488_90uM_nsp5_deltac_hp_free647\1_1\Output\channels\1	3	50	0.999914169	FALSE	1606.823682	1401.821215	1580.507261	1855.256019	1604.028903	665.9466076	604.0024265	653.5881033	754.8352802	663.8905702	1909.125596	905.9246079	1663.372981	831.8026708	1877.995692	888.4728945	2205.631008	1020.642638	1905.890106	902.7320374	28.69301263	6.379866144	33.80747166	8.520549144
201	63	583	42.5	F:\viral condensates\2d\exp21_82uM_nsp2_488_90uM_nsp5_deltac_hp_free647\1_1\Output\channels\1	3	51	0.999718249	FALSE	1536.767085	1385.834639	1499.56306	1751.695054	1525.344296	713.6759055	654.2639409	695.0945622	805.0411016	707.4128574	1818.613082	1004.682713	1638.986973	925.2458612	1774.70934	978.0119287	2073.759907	1129.980444	1805.186159	995.4889718	27.50776841	6.805627241	32.27614644	9.40150405
202	313	609	40.25	F:\viral condensates\2d\exp21_82uM_nsp2_488_90uM_nsp5_deltac_hp_free647\1_1\Output\channels\1	3	52	0.9988361	FALSE	1572.98886	1414.92044	1542.382585	1799.113236	1566.966312	734.5656175	669.8961644	714.9470207	834.1998325	727.7524901	1861.092406	1035.690379	1673.205781	948.087886	1825.385171	1005.946415	2129.198161	1173.836046	1854.345972	1024.519599	28.12058221	6.991970369	32.99482784	9.678102669
203	620	616	40.5	F:\viral condensates\2d\exp21_82uM_nsp2_488_90uM_nsp5_deltac_hp_free647\1_1\Output\channels\1	3	54	0.99990654	FALSE	1665.699029	1486.403627	1625.862861	1914.989581	1655.431017	601.0787338	542.51309	585.2825212	689.2027722	596.902466	1987.538442	778.3413113	1773.018919	705.6090416	1940.139984	757.1674226	2285.169713	891.5254522	1975.331127	772.6950465	29.68908819	5.801223291	35.13409008	7.382464012
204	196	655	40.25	F:\viral condensates\2d\exp21_82uM_nsp2_488_90uM_nsp5_deltac_hp_free647\1_1\Output\channels\1	3	56	0.99995923	FALSE	1664.399593	1521.220638	1626.352911	1872.599645	1654.816557	661.9092095	608.8914207	644.4846414	747.6756295	655.8100485	1980.177966	888.1371803	1809.46259	818.8004115	1935.130291	863.7037087	2227.597478	1004.580066	1968.993655	878.9025883	29.66710384	6.34385122	35.00956274	8.361879417
205	54	675	42	F:\viral condensates\2d\exp21_82uM_nsp2_488_90uM_nsp5_deltac_hp_free647\1_1\Output\channels\1	3	57	0.999888778	FALSE	1520.597956	1362.922065	1484.845476	1755.280632	1511.822235	720.7113915	647.7717651	699.1421393	836.4861308	713.5569953	1798.099979	1020.307144	1611.479	917.7379887	1756.261082	987.9898806	2075.180542	1185.95953	1788.006597	1009.024573	27.23421292	6.868386099	31.92909794	9.540879134
206	279	689	40.5	F:\viral condensates\2d\exp21_82uM_nsp2_488_90uM_nsp5_deltac_hp_free647\1_1\Output\channels\1	3	58	0.999940515	FALSE	1651.155805	1504.025634	1614.761734	1863.09176	1641.961789	728.0963177	672.6435779	713.8345322	812.6661476	723.5320119	1957.649075	1009.762158	1782.314691	936.7615932	1914.330076	990.7231664	2209.767515	1123.367589	1946.796781	1003.220859	29.44304039	6.934262079	34.62841038	9.446814377
207	368	683	41	F:\viral condensates\2d\exp21_82uM_nsp2_488_90uM_nsp5_deltac_hp_free647\1_1\Output\channels\1	3	59	0.999937892	FALSE	1550.129269	1347.541023	1525.462879	1801.986294	1548.950729	661.5218868	600.8301012	649.5599663	742.2457258	659.0031546	1839.957235	908.3103625	1597.049175	836.003106	1810.815019	891.2715475	2141.440033	1007.697647	1838.7494	903.989261	27.73383494	6.340396173	32.63725496	8.541830863
208	566	683	40.5	F:\viral condensates\2d\exp21_82uM_nsp2_488_90uM_nsp5_deltac_hp_free647\1_1\Output\channels\1	3	60	0.999886036	FALSE	1670.065161	1480.371951	1631.722551	1926.864881	1660.502028	590.7052453	537.023477	574.1947297	675.1594822	585.5340143	1993.880711	758.8607257	1766.135839	696.8236399	1948.383175	736.1275549	2301.076696	864.063879	1982.632882	751.2937436	29.76295608	5.708688349	35.24139101	7.208690756
209	669	689	39.5	F:\viral condensates\2d\exp21_82uM_nsp2_488_90uM_nsp5_deltac_hp_free647\1_1\Output\channels\1	3	61	0.999973655	FALSE	1728.645591	1569.964054	1682.921806	1979.864516	1714.719071	570.9931395	526.3338006	556.5127021	643.474744	566.0820776	2067.651698	712.6589464	1877.11596	661.2075882	2012.901964	694.9301674	2369.132483	797.318126	2051.023509	706.357487	30.75404213	5.532849856	36.48947669	6.79655563
210	130	713	39	F:\viral condensates\2d\exp21_82uM_nsp2_488_90uM_nsp5_deltac_hp_free647\1_1\Output\channels\1	3	62	0.999864697	FALSE	1695.049798	1556.431465	1658.648305	1918.563562	1685.083956	755.9832586	689.0501784	732.4666153	864.5176497	747.5746155	2008.882218	1051.970878	1845.083525	956.7390478	1966.431285	1016.26481	2272.940101	1206.62299	1997.446938	1038.646717	30.18565569	7.1830228	35.49519222	9.823330096
211	130	713	39	F:\viral condensates\2d\exp21_82uM_nsp2_488_90uM_nsp5_deltac_hp_free647\1_1\Output\channels\1	3	62	0.999864697	FALSE	1695.049798	1556.431465	1658.648305	1918.563562	1685.083956	755.9832586	689.0501784	732.4666153	864.5176497	747.5746155	2008.882218	1051.970878	1845.083525	956.7390478	1966.431285	1016.26481	2272.940101	1206.62299	1997.446938	1038.646717	30.18565569	7.1830228	35.49519222	9.823330096
212	438	54	38.5	F:\viral condensates\2d\exp21_82uM_nsp2_488_90uM_nsp5_deltac_hp_free647\1_1\Output\channels\1	4	3	0.999689043	FALSE	1662.450829	1504.215757	1609.989708	1917.978307	1643.756638	610.5714353	552.7805554	589.2907538	710.6071593	602.3522291	1982.651823	796.0313749	1793.908695	720.8479521	1920.277091	767.2855706	2286.809418	929.5298832	1960.485256	784.6425781	29.63413391	5.885901323	35.0514164	7.540265221
213	438	54	38.5	F:\viral condensates\2d\exp21_82uM_nsp2_488_90uM_nsp5_deltac_hp_free647\1_1\Output\channels\1	4	3	0.999689043	FALSE	1662.450829	1504.215757	1609.989708	1917.978307	1643.756638	610.5714353	552.7805554	589.2907538	710.6071593	602.3522291	1982.651823	796.0313749	1793.908695	720.8479521	1920.277091	767.2855706	2286.809418	929.5298832	1960.485256	784.6425781	29.63413391	5.885901323	35.0514164	7.540265221
214	290	69	41.5	F:\viral condensates\2d\exp21_82uM_nsp2_488_90uM_nsp5_deltac_hp_free647\1_1\Output\channels\1	4	6	0.999918103	FALSE	1609.246855	1434.000332	1564.773698	1869.085321	1596.701172	578.717992	527.6742531	564.3113917	658.4590691	574.0321427	1920.367389	748.379209	1710.104605	688.4547395	1867.1457	730.5549944	2231.739898	844.5387327	1905.412718	742.2311664	28.73400879	5.601758091	33.9976646	7.115192167
215	545	82	38.25	F:\viral condensates\2d\exp21_82uM_nsp2_488_90uM_nsp5_deltac_hp_free647\1_1\Output\channels\1	4	7	0.99943769	FALSE	773.9063567	678.7440321	735.7499399	937.7242392	758.9718512	1014.989994	880.5159545	994.9449349	1213.797569	1016.471603	853.7055533	1686.695295	749.6470901	1461.882062	808.7715592	1657.562237	1035.935532	2014.836722	835.2342468	1692.091436	14.60139978	9.4934484	15.95147301	15.48528147
216	690	73	41.75	F:\viral condensates\2d\exp21_82uM_nsp2_488_90uM_nsp5_deltac_hp_free647\1_1\Output\channels\1	4	8	0.999799371	FALSE	1498.582019	1291.714674	1433.158901	1820.366072	1475.586466	610.1342182	551.1528848	593.0283854	706.0178692	604.8705429	1781.557752	825.1735519	1533.235331	756.7284508	1702.877539	806.3142744	2167.433386	939.0926285	1753.831489	819.8934219	26.86173891	5.882001202	31.64923024	7.800223062
217	134	115	42.5	F:\viral condensates\2d\exp21_82uM_nsp2_488_90uM_nsp5_deltac_hp_free647\1_1\Output\channels\1	4	9	0.998654008	FALSE	1566.730202	1419.092127	1524.435441	1794.27526	1553.208982	573.8970724	522.9913572	556.7343227	656.8748658	567.3570132	1868.638615	747.461911	1692.249853	682.7435164	1818.351958	724.2758718	2140.06684	855.3491038	1852.662296	738.1525255	28.01469585	5.558753896	33.12249748	7.107009566
218	372	100	36.75	F:\viral condensates\2d\exp21_82uM_nsp2_488_90uM_nsp5_deltac_hp_free647\1_1\Output\channels\1	4	10	0.997731864	FALSE	541.3497093	477.8059958	514.968388	653.2314062	530.7457497	1107.056294	998.4622816	1091.018415	1255.133235	1106.632615	559.5352975	1894.986046	491.8331692	1711.009011	528.6744651	1870.91946	682.8261319	2141.245049	546.5599641	1896.159727	10.66691776	10.3147102	10.97458847	17.34330375
219	621	114	37	F:\viral condensates\2d\exp21_82uM_nsp2_488_90uM_nsp5_deltac_hp_free647\1_1\Output\channels\1	4	11	0.998865187	FALSE	741.2917718	648.0136127	706.1449416	896.5179618	727.4813273	841.9812256	746.1069421	818.7656878	984.6696368	836.378737	830.0716354	1381.055253	724.6673375	1225.417858	789.1321603	1345.662334	1007.075002	1609.692659	813.6514535	1373.487301	14.0496138	7.950153061	15.55162537	12.75887138
220	224	128	41.75	F:\viral condensates\2d\exp21_82uM_nsp2_488_90uM_nsp5_deltac_hp_free647\1_1\Output\channels\1	4	12	0.999970675	FALSE	1605.474201	1460.871552	1562.727706	1827.540273	1592.379026	591.4932349	534.8960229	569.74009	688.4515936	582.9304592	1914.525926	772.0770715	1742.40234	696.5536228	1864.11988	740.7060221	2177.904064	906.1446201	1899.264255	759.0468645	28.67018159	5.715717476	33.8988365	7.326584925
221	480	133	41.75	F:\viral condensates\2d\exp21_82uM_nsp2_488_90uM_nsp5_deltac_hp_free647\1_1\Output\channels\1	4	13	0.999946833	FALSE	3040.835398	2795.373346	2981.444377	3407.462564	3024.875826	308.9668188	283.2903398	300.1950107	352.4457209	305.5824995	3703.09187	1.073913303	3404.240974	-0.338500562	3631.025661	-3.877120602	4148.975678	12.41926562	3683.823572	-2.10648695	52.95416954	3.195488558	64.15847702	0.448982179
222	562	164	36.75	F:\viral condensates\2d\exp21_82uM_nsp2_488_90uM_nsp5_deltac_hp_free647\1_1\Output\channels\1	4	15	0.999184549	FALSE	628.8243477	553.1327084	599.376279	759.9470329	616.6302263	998.6514853	886.0546902	996.7701628	1152.000915	1008.551355	677.1778654	1683.767207	594.9445399	1494.799717	641.2110908	1685.757365	823.5857057	1936.007963	661.2722707	1703.824516	12.14684704	9.347703508	12.96491028	15.45916196
223	73	195	43	F:\viral condensates\2d\exp21_82uM_nsp2_488_90uM_nsp5_deltac_hp_free647\1_1\Output\channels\1	4	17	0.999916553	FALSE	1585.717272	1449.731871	1547.807557	1794.433641	1574.28829	599.6148664	541.1675549	579.2509552	696.5256089	591.8849256	1889.506148	790.3129912	1728.13488	709.8835394	1844.90518	760.5606086	2136.503135	926.7330213	1876.210655	778.4784389	28.33592634	5.788165111	33.47554236	7.48925535
224	408	176	39	F:\viral condensates\2d\exp21_82uM_nsp2_488_90uM_nsp5_deltac_hp_free647\1_1\Output\channels\1	4	18	0.99965483	FALSE	1009.240224	855.9646047	973.3591617	1221.087294	1000.415315	738.3287546	644.0902191	723.9908185	863.5568403	736.3988348	1168.780566	1145.43317	989.5792746	1003.699999	1126.09846	1126.16333	1416.936308	1332.282258	1158.131633	1143.569109	18.58286786	7.025538795	21.28203219	10.6570446
225	662	190	42.25	F:\viral condensates\2d\exp21_82uM_nsp2_488_90uM_nsp5_deltac_hp_free647\1_1\Output\channels\1	4	19	0.999964833	FALSE	2552.392474	2314.741607	2490.583314	2909.610475	2536.577735	415.3040042	378.2307239	402.3023811	479.1297652	410.127042	3093.489619	281.8032455	2805.306504	258.437994	3018.856247	269.6757746	3525.89597	331.5127695	3074.568999	275.3677585	44.69050594	4.144051363	53.84499373	2.953180515
226	163	215	43	F:\viral condensates\2d\exp21_82uM_nsp2_488_90uM_nsp5_deltac_hp_free647\1_1\Output\channels\1	4	20	0.999933243	FALSE	1590.897496	1428.50495	1557.558977	1824.494283	1583.718993	601.782329	545.6134729	585.3402557	689.7832092	596.5347407	1895.659014	793.270557	1701.659192	721.767812	1856.297102	769.7466876	2174.039151	909.0992532	1887.345358	785.1305139	28.42356734	5.807499593	33.57963889	7.515637813
227	592	243	39.25	F:\viral condensates\2d\exp21_82uM_nsp2_488_90uM_nsp5_deltac_hp_free647\1_1\Output\channels\1	4	24	0.999888539	FALSE	1524.111785	1358.244518	1480.904897	1767.016119	1511.059329	704.4848332	634.9498731	683.8435887	817.4771371	698.213269	1803.950872	990.4405737	1606.952957	895.4994858	1752.874346	961.1561969	2091.386566	1149.580028	1788.524474	981.5291432	27.29366122	6.723639841	32.02808558	9.274459465
228	287	287	37.75	F:\viral condensates\2d\exp21_82uM_nsp2_488_90uM_nsp5_deltac_hp_free647\1_1\Output\channels\1	4	25	0.999815345	FALSE	794.8225606	711.5226628	767.2941964	927.7063413	784.507206	1123.824661	1039.596828	1101.442548	1257.435849	1118.000792	869.063104	1878.89141	774.8024497	1742.407351	837.3956782	1843.608063	1019.503339	2095.261014	856.9538405	1870.286385	14.95526809	10.46428957	16.21129791	17.19973428
229	433	263	39.75	F:\viral condensates\2d\exp21_82uM_nsp2_488_90uM_nsp5_deltac_hp_free647\1_1\Output\channels\1	4	26	0.999527514	FALSE	1701.662162	1546.093905	1659.793336	1941.069233	1690.236953	653.9356972	601.0236968	639.6191772	735.5851427	649.603785	2026.670441	866.9707334	1840.738188	800.0873239	1976.636817	848.8330929	2312.784215	970.2989861	2013.057515	861.2555005	30.29752619	6.272724857	35.79614016	8.173067722
230	673	276	39	F:\viral condensates\2d\exp21_82uM_nsp2_488_90uM_nsp5_deltac_hp_free647\1_1\Output\channels\1	4	27	0.999297857	FALSE	940.3787583	792.3455459	901.1256881	1156.768116	927.6555935	718.6228345	609.8889636	707.437422	861.5044257	720.7742513	1086.126501	1122.519006	914.733705	953.7215646	1039.006736	1109.542885	1338.184326	1340.333264	1070.305949	1128.717616	17.41784333	6.849755481	19.88365921	10.45264269
231	116	295	43.25	F:\viral condensates\2d\exp21_82uM_nsp2_488_90uM_nsp5_deltac_hp_free647\1_1\Output\channels\1	4	29	0.999370456	FALSE	1595.401098	1449.423637	1561.421821	1804.638994	1587.389831	619.1135841	569.0192226	605.3445753	696.0963979	614.9721864	1899.544156	823.6624038	1725.116761	760.1019941	1859.142412	805.0698794	2149.070048	924.0960477	1890.103506	817.6667612	28.499761	5.962100111	33.6453692	7.786743122
232	204	303	41.75	F:\viral condensates\2d\exp21_82uM_nsp2_488_90uM_nsp5_deltac_hp_free647\1_1\Output\channels\1	4	30	0.999616623	FALSE	1656.173074	1510.107785	1623.196627	1874.243544	1647.972091	611.0409516	561.3569949	594.8765343	689.8943854	605.7035544	1974.901893	798.0235887	1800.327798	735.2183787	1935.958078	774.9336607	2235.091748	900.2130916	1965.34174	789.9085454	29.52792446	5.890089563	34.92030013	7.558036425
233	527	303	43.25	F:\viral condensates\2d\exp21_82uM_nsp2_488_90uM_nsp5_deltac_hp_free647\1_1\Output\channels\1	4	31	0.999335945	FALSE	3037.508883	2709.766377	3010.408385	3434.566288	3043.052046	289.389063	267.4007604	282.1287793	325.330329	286.7713389	3700.86443	-33.5789742	3300.671466	-13.32079324	3668.288924	-41.70534649	4184.813277	-41.36715265	3707.916315	-39.30604212	52.8978903	3.020848512	64.12079234	0.13986698
234	365	323	43.75	F:\viral condensates\2d\exp21_82uM_nsp2_488_90uM_nsp5_deltac_hp_free647\1_1\Output\channels\1	4	33	0.999887705	FALSE	2458.19615	2261.180297	2414.542043	2746.059715	2447.424719	374.4985503	343.1153219	363.3436926	427.9160304	370.0641581	2981.738914	225.5150887	2742.892637	204.976153	2929.214342	213.3978205	3330.004887	269.1459705	2968.93816	219.495876	43.09685662	3.780053241	51.9543527	2.451071571
235	614	333	42.75	F:\viral condensates\2d\exp21_82uM_nsp2_488_90uM_nsp5_deltac_hp_free647\1_1\Output\channels\1	4	34	0.999897361	FALSE	2350.260727	2128.00985	2311.05349	2672.93463	2345.177628	399.1734939	366.9010487	388.3317738	451.9926349	395.1001748	2846.918348	289.6695556	2577.18243	272.1381201	2799.822263	277.3040697	3237.967863	325.8649075	2841.065331	283.2617139	41.27076398	4.000161885	49.67340696	3.023350598
236	453	352	42.75	F:\viral condensates\2d\exp21_82uM_nsp2_488_90uM_nsp5_deltac_hp_free647\1_1\Output\channels\1	4	36	0.999907255	FALSE	2823.00861	2578.385924	2780.875013	3156.303847	2814.924136	362.7911955	326.961888	349.1680172	424.1438159	357.2826821	3430.625884	137.7988531	3133.767529	117.9474145	3380.20156	120.9583122	3833.903411	187.4234799	3421.224954	129.3543417	49.2688929	3.67561977	59.54879359	1.668613786
237	705	356	38	F:\viral condensates\2d\exp21_82uM_nsp2_488_90uM_nsp5_deltac_hp_free647\1_1\Output\channels\1	4	37	0.998194396	FALSE	702.7033076	598.1675258	667.3517003	867.6584184	689.4350834	883.8025562	752.2363453	871.8401735	1044.223977	887.3552857	778.743629	1463.425372	662.904412	1245.56128	736.4862305	1448.337313	966.0077095	1722.223831	762.1212447	1472.247364	13.39675945	8.323213139	14.68323859	13.49364004
238	108	392	43.5	F:\viral condensates\2d\exp21_82uM_nsp2_488_90uM_nsp5_deltac_hp_free647\1_1\Output\channels\1	4	38	0.999939322	FALSE	1624.547499	1465.28242	1592.75058	1844.100141	1618.852642	653.2770985	588.5417842	633.6147938	751.9854039	646.7023607	1932.080945	879.869083	1742.731763	792.3665331	1894.916435	850.2638623	2192.208195	1017.54743	1925.714131	869.0678028	28.99287092	6.26684994	34.19583901	8.288125259
239	197	392	40	F:\viral condensates\2d\exp21_82uM_nsp2_488_90uM_nsp5_deltac_hp_free647\1_1\Output\channels\1	4	39	0.999936461	FALSE	1274.818107	1138.376061	1245.466452	1464.471872	1267.749699	891.4114263	811.6948792	872.7414161	1007.74676	886.9597472	1480.246407	1372.636071	1320.330547	1253.983133	1445.989207	1344.371406	1702.004546	1547.522366	1471.992448	1365.909389	23.07601574	8.391086772	26.55153003	12.6837695
240	646	412	38.75	F:\viral condensates\2d\exp21_82uM_nsp2_488_90uM_nsp5_deltac_hp_free647\1_1\Output\channels\1	4	42	0.998772919	FALSE	823.4916177	694.1620483	788.703032	1005.820015	812.8728338	866.2645005	746.4525528	855.2143891	1015.265991	867.2613683	928.6636241	1409.777274	781.2779966	1217.611593	887.0108229	1396.229426	1138.334371	1644.834781	915.5354552	1413.512135	15.44030213	8.166767891	17.21964223	13.01508129
241	267	452	43.5	F:\viral condensates\2d\exp21_82uM_nsp2_488_90uM_nsp5_deltac_hp_free647\1_1\Output\channels\1	4	44	0.999920964	FALSE	2368.618647	2162.07759	2339.274598	2655.915766	2367.510117	401.3022602	362.1536265	386.7044608	466.2003803	395.5962098	2869.249422	290.1506027	2619.447746	257.3655282	2834.615594	269.2187917	3215.731992	354.5621126	2868.429614	280.076205	41.58135027	4.019151183	50.05121259	3.027641697
244	184	474	38.25	F:\viral condensates\2d\exp21_82uM_nsp2_488_90uM_nsp5_deltac_hp_free647\1_1\Output\channels\1	4	48	0.999152362	FALSE	472.9698673	414.2476632	450.8153579	571.1445077	464.4584991	1271.879887	1133.025687	1272.429213	1408.595574	1278.928081	459.9826405	2204.330211	401.066586	1964.972543	432.7377337	2209.365957	567.5260104	2432.630573	448.8676055	2218.578886	9.51004152	11.78499107	9.290318666	20.10275584
245	389	490	42.25	F:\viral condensates\2d\exp21_82uM_nsp2_488_90uM_nsp5_deltac_hp_free647\1_1\Output\channels\1	4	49	0.999927402	FALSE	3066.686801	2810.430584	3026.322668	3417.870181	3062.503353	327.4630326	296.2945332	314.7457571	381.8175599	322.1796723	3733.069269	29.66486166	3421.489958	20.33254916	3684.730956	14.13271228	4158.966304	63.41843608	3728.435189	20.91336306	53.39153344	3.360480892	64.66564608	0.704022878
248	304	534	44.75	F:\viral condensates\2d\exp21_82uM_nsp2_488_90uM_nsp5_deltac_hp_free647\1_1\Output\channels\1	4	53	0.99995935	FALSE	2504.002485	2298.180654	2470.281159	2800.452462	2501.904172	396.5827849	367.855861	386.7280355	442.7000895	392.9880988	3035.869281	256.9235855	2785.962625	242.7771359	2995.413157	245.3337121	3395.366283	285.838254	3033.634479	250.8326313	43.87182566	3.977051905	52.87015088	2.731245733
251	388	578	42.5	F:\viral condensates\2d\exp21_82uM_nsp2_488_90uM_nsp5_deltac_hp_free647\1_1\Output\channels\1	4	57	0.999842644	FALSE	2501.302022	2312.047949	2453.023381	2788.183451	2488.615826	403.9453549	373.5267905	392.2011805	456.9433202	399.1412822	3031.856859	270.6771416	2802.446099	250.4579698	2973.711906	258.3431291	3378.957103	313.7318387	3016.740926	264.341837	43.8261382	4.042728461	52.8022672	2.853931995
256	186	660	40.75	F:\viral condensates\2d\exp21_82uM_nsp2_488_90uM_nsp5_deltac_hp_free647\1_1\Output\channels\1	4	64	0.999893069	FALSE	1729.308584	1588.007925	1694.473693	1941.170347	1719.798656	752.5784092	694.7898994	732.8874544	846.6044389	745.8195479	2051.254778	1039.581429	1883.297026	961.3093087	2010.364121	1010.479475	2302.385892	1170.231469	2040.222728	1029.145333	30.7652589	7.152650419	36.21206735	9.71281212
258	663	672	44.25	F:\viral condensates\2d\exp21_82uM_nsp2_488_90uM_nsp5_deltac_hp_free647\1_1\Output\channels\1	4	68	0.999930143	FALSE	2632.568259	2410.526668	2580.124529	2968.52394	2618.559345	346.8475231	321.9999435	338.2041796	387.889647	343.5444092	3198.387133	143.8663058	2928.204367	139.669176	3134.835978	137.8777626	3606.855169	156.4248638	3181.505411	140.4758846	46.04695044	3.533396948	55.61968986	1.722737468
259	278	55	42.5	F:\viral condensates\2d\exp21_82uM_nsp2_488_90uM_nsp5_deltac_hp_free647\1_1\Output\channels\1	5	1	0.999837518	FALSE	2087.401241	1900.638553	2030.45773	2380.724929	2068.722475	534.5115237	487.5920477	519.4687372	612.2528356	529.1821974	2511.452541	581.4293456	2286.663712	531.0362231	2442.984814	564.7369632	2864.114949	667.8713298	2489.031003	575.2425406	36.82360699	5.207421797	43.99786855	5.62594426
260	369	54	41.5	F:\viral condensates\2d\exp21_82uM_nsp2_488_90uM_nsp5_deltac_hp_free647\1_1\Output\channels\1	5	2	0.999816775	FALSE	2198.951778	1981.211526	2145.240347	2517.682662	2184.265824	499.5950208	447.475194	485.9924345	581.0525937	495.408155	2651.681061	498.1690725	2389.362705	444.0677355	2587.043945	483.4802387	3035.176488	586.6637494	2634.05209	493.31063	38.7108615	4.895955063	46.37030811	4.883235133
261	612	49	42.25	F:\viral condensates\2d\exp21_82uM_nsp2_488_90uM_nsp5_deltac_hp_free647\1_1\Output\channels\1	5	4	0.999926925	FALSE	2151.854021	1915.136819	2084.26448	2510.136404	2130.330293		405.7608589	435.7218568	503.6586849	442.5041957			2312.21512	381.0064016	2516.96573	404.0774395	3033.249488	448.6519729	2572.864902	407.8791133	37.91404369
262	186	85	44	F:\viral condensates\2d\exp21_82uM_nsp2_488_90uM_nsp5_deltac_hp_free647\1_1\Output\channels\1	5	5	0.998982668	FALSE	2009.459808	1822.632474	1965.685307	2292.821141	2000.147478	519.1851153	473.0114661	504.4386074	595.2145937	513.8907126	2417.238471	568.0612875	2192.299605	519.0232411	2364.906542	549.4972783	2757.835154	653.2397418	2406.310155	560.2266599	35.50496411	5.070705174	42.40391899	5.506696768
263	525	82	42	F:\viral condensates\2d\exp21_82uM_nsp2_488_90uM_nsp5_deltac_hp_free647\1_1\Output\channels\1	5	6	0.999929428	FALSE	2154.919459	1920.583691	2098.991788	2489.356621	2140.820914	502.1263675	447.3625757	484.3866923	593.3603614	495.8033024	2597.395082	510.7703776	2314.957688	454.9382042	2530.429829	489.0352352	2999.242066	614.0041916	2580.689577	501.9572534	37.96590594	4.918535511	45.45187722	4.995642935
264	437	114	42.25	F:\viral condensates\2d\exp21_82uM_nsp2_488_90uM_nsp5_deltac_hp_free647\1_1\Output\channels\1	5	8	0.999867082	FALSE	2198.809957	1968.109439	2147.943005	2516.493552	2189.414928	458.2921944	419.9381906	449.4838721	516.7521656	456.6554008	2655.421678	423.8066509	2375.890932	396.8653182	2593.821525	417.2329845	3039.811361	471.0728511	2644.045186	422.5746529	38.70846212	4.527520213	46.43359329	4.219897779
265	687	112	44	F:\viral condensates\2d\exp21_82uM_nsp2_488_90uM_nsp5_deltac_hp_free647\1_1\Output\channels\1	5	9	0.999876261	FALSE	2074.521451	1783.298331	2009.344727	2478.753573	2059.453605	490.3119923	435.6578541	477.5299498	572.015146	487.4612779	2499.832897	504.1763339	2147.560556	458.9317751	2421.045303	493.0594027	2988.250799	577.4970403	2481.608544	501.7941127	36.60570179	4.813147383	43.80128298	4.936821888
266	101	129	44.75	F:\viral condensates\2d\exp21_82uM_nsp2_488_90uM_nsp5_deltac_hp_free647\1_1\Output\channels\1	5	10	0.999940872	FALSE	2126.64447	1950.907307	2077.50351	2402.036801	2111.062054	501.6613106	457.7343326	486.0689953	575.5183867	495.60701	2562.733933	515.0970401	2351.1944	468.0798028	2503.895281	495.9898429	2893.755221	597.8183854	2544.181624	507.0389934	37.4875389	4.91438705	44.86546669	5.034238193
267	308	138	41.25	F:\viral condensates\2d\exp21_82uM_nsp2_488_90uM_nsp5_deltac_hp_free647\1_1\Output\channels\1	5	11	0.999971628	FALSE	2154.672223	1981.997337	2105.613095	2420.019686	2141.194577	486.2480726	443.3756241	472.3677587	558.022766	481.4213891	2598.596569	482.217981	2390.715782	436.5406946	2539.696096	466.1792323	2917.485976	563.0234902	2582.511338	475.9865068	37.96172311	4.776895878	45.47220444	4.74094613
268	598	138	42	F:\viral condensates\2d\exp21_82uM_nsp2_488_90uM_nsp5_deltac_hp_free647\1_1\Output\channels\1	5	12	0.999947667	FALSE	2177.609618	1932.692098	2123.815139	2529.173257	2163.192657	504.0881721	456.5669563	492.0393851	577.9650661	500.8475443	2625.05945	510.1594621	2328.947371	469.3041989	2560.17313	498.2842617	3049.572887	579.0042813	2607.670962	506.9561085	38.3497867	4.936035456	45.91991355	4.990193367
269	511	170	42.5	F:\viral condensates\2d\exp21_82uM_nsp2_488_90uM_nsp5_deltac_hp_free647\1_1\Output\channels\1	5	13	0.999917388	FALSE	2299.131759	2052.539405	2247.840891	2628.72152	2287.650224	482.9213268	435.9234044	469.3732238	558.3525406	479.0235421	2776.224099	449.8417145	2478.006702	410.2348252	2714.552862	434.8089065	3173.619087	525.4993294	2762.50089	444.9186531	40.40574461	4.747220207	48.47737471	4.452139143
271	386	187	43	F:\viral condensates\2d\exp21_82uM_nsp2_488_90uM_nsp5_deltac_hp_free647\1_1\Output\channels\1	5	15	0.999873877	FALSE	2296.609019	2061.059201	2255.279026	2611.683483	2287.424383	396.2808394	358.5346067	383.3307763	459.7617719	391.2408126	2781.339447	294.2589024	2495.798978	269.2978885	2731.837682	278.4839002	3162.050748	351.0446306	2770.543755	286.8590951	40.36306393	3.974358452	48.56391811	3.064289087
272	671	202	42.25	F:\viral condensates\2d\exp21_82uM_nsp2_488_90uM_nsp5_deltac_hp_free647\1_1\Output\channels\1	5	16	0.999731004	FALSE	2349.185697	2075.747905	2299.669336	2723.822865	2340.360491	464.1038881	418.8173656	454.2945808	533.9276655	462.0767879	2839.44472	406.8085838	2508.114544	375.1871591	2779.59718	398.1854191	3292.663175	464.1393128	2828.804633	404.7695507	41.25257622	4.57936244	49.54696528	4.068269408
273	135	220	43.5	F:\viral condensates\2d\exp21_82uM_nsp2_488_90uM_nsp5_deltac_hp_free647\1_1\Output\channels\1	5	19	0.999977946	FALSE	2052.990596	1905.593035	2008.121097	2291.462833	2037.329598	550.590645	507.6872435	535.3121135	624.6600632	544.8010554	2467.692317	616.6734877	2290.840305	566.3237062	2414.066793	597.3512737	2753.377094	706.5204978	2449.018466	609.1065501	36.24143458	5.350852869	43.25751639	5.940333645
274	300	228	43.75	F:\viral condensates\2d\exp21_82uM_nsp2_488_90uM_nsp5_deltac_hp_free647\1_1\Output\channels\1	5	20	0.99989152	FALSE	2261.335323	2079.942918	2221.669441	2524.475742	2251.885956	402.8355035	369.8404172	392.9842573	454.6527952	399.4652886	2737.422628	312.506682	2517.905624	286.2111884	2689.669718	302.0088545	3055.494635	357.7710793	2726.143735	308.1626357	39.7662901	4.03282822	47.82091663	3.227065306
275	458	240	41.5	F:\viral condensates\2d\exp21_82uM_nsp2_488_90uM_nsp5_deltac_hp_free647\1_1\Output\channels\1	5	22	0.999927878	FALSE	2364.697087	2147.614446	2322.80058	2670.414939	2355.855616	553.188061	497.4607812	534.4831832	643.2194466	546.2558059	2850.04026	564.4202912	2588.870984	503.7016536	2800.38859	538.3840684	3216.750632	670.7335559	2839.845122	553.549815	41.51500383	5.374022677	49.72622466	5.474217879
276	217	270	43.25	F:\viral condensates\2d\exp21_82uM_nsp2_488_90uM_nsp5_deltac_hp_free647\1_1\Output\channels\1	5	23	0.999929309	FALSE	2165.685355	1984.993935	2125.316478	2433.238017	2155.202853	452.2658203	411.8677862	438.1394533	519.9529919	446.9920954	2615.335129	419.0028729	2397.38018	379.2462929	2567.124547	400.9337502	2937.318652	492.043798	2602.968563	411.4192117	38.14804747	4.473762967	45.75539378	4.177046493
277	376	278	41.5	F:\viral condensates\2d\exp21_82uM_nsp2_488_90uM_nsp5_deltac_hp_free647\1_1\Output\channels\1	5	24	0.999948859	FALSE	2225.0107	2045.752434	2180.84978	2498.285814	2212.941918	559.8885865	517.6887992	547.4579221	626.7213929	556.1047397	2677.951612	602.0011067	2461.926511	558.7377282	2624.925889	587.6786172	3007.039952	672.4581097	2663.496807	597.3905097	39.15173628	5.433793577	46.81476331	5.809451162
278	716	281	41	F:\viral condensates\2d\exp21_82uM_nsp2_488_90uM_nsp5_deltac_hp_free647\1_1\Output\channels\1	5	25	0.999915481	FALSE	2474.206907	2228.320862	2416.176195	2851.547559	2460.996618	462.1573763	411.3483908	453.6702923	536.3288223	461.7179569	2993.082482	380.4684733	2696.093234	333.8686779	2922.658954	375.7817887	3449.207169	445.1357825	2976.909585	382.089836	43.36773271	4.561998912	52.14626751	3.833306925
280	296	318	41.25	F:\viral condensates\2d\exp21_82uM_nsp2_488_90uM_nsp5_deltac_hp_free647\1_1\Output\channels\1	5	27	0.99888891	FALSE	2276.457416	2088.906403	2235.526493	2552.858687	2268.108842	519.7783863	471.2042459	502.1163189	599.6926667	512.9594141	2744.899885	520.3643331	2519.300281	467.1350651	2696.334552	496.0299029	3076.585462	613.8107099	2735.299	509.6078602	40.02213143	5.075997347	47.94741971	5.081224186
281	531	294	41.5	F:\viral condensates\2d\exp21_82uM_nsp2_488_90uM_nsp5_deltac_hp_free647\1_1\Output\channels\1	5	28	0.999797106	FALSE	2359.280882	2130.949593	2320.428166	2669.635826	2353.376912	500.783368	456.1291928	487.4867223	568.2152201	496.6827358	2848.359241	471.0262215	2572.333662	432.3052597	2801.930981	454.1745483	3222.903252	535.7897319	2841.501261	464.7191146	41.42337041	4.906555512	49.69778454	4.64111194
282	163	345	43.25	F:\viral condensates\2d\exp21_82uM_nsp2_488_90uM_nsp5_deltac_hp_free647\1_1\Output\channels\1	5	30	0.999862432	FALSE	2114.330039	1946.297399	2074.941744	2357.039436	2104.881811	544.6527919	500.9562174	530.1118504	615.4458625	539.3971141	2543.544238	594.775866	2341.439539	546.7664125	2496.576533	575.7809781	2834.740315	677.9481296	2532.445449	587.0358045	37.27919866	5.297885258	44.54080811	5.744999629
283	449	331	42.25	F:\viral condensates\2d\exp21_82uM_nsp2_488_90uM_nsp5_deltac_hp_free647\1_1\Output\channels\1	5	31	0.999945045	FALSE	2266.580872	2041.137614	2228.554292	2563.598139	2259.816238	452.937988	406.2175517	438.1313881	528.0763771	447.6960735	2739.112385	401.7855356	2466.827467	358.81566	2693.841253	382.0634757	3096.555064	482.8649244	2731.306181	393.5801207	39.8550363	4.479758925	47.84950458	4.023462159
284	371	375	42.75	F:\viral condensates\2d\exp21_82uM_nsp2_488_90uM_nsp5_deltac_hp_free647\1_1\Output\channels\1	5	32	0.999873161	FALSE	2284.294413	1983.050606	2271.453432	2622.432725	2293.102185	604.7571217	540.9250203	593.6138166	688.6313627	603.2394119	2746.464853	671.9836359	2382.762831	612.0393519	2731.759768	654.2593473	3153.552252	761.2861982	2757.419519	667.6414843	40.15472074	5.834035726	47.97389644	6.43371843
285	688	368	42.5	F:\viral condensates\2d\exp21_82uM_nsp2_488_90uM_nsp5_deltac_hp_free647\1_1\Output\channels\1	5	33	0.999909639	FALSE	2514.502508	2288.998508	2461.749468	2851.80807	2503.777997	494.7005639	453.362152	483.3760677	560.6176227	491.4312956	3039.457574	431.7205357	2766.587991	398.4550321	2975.780886	420.9596045	3447.224827	488.8334687	3026.603979	427.7911959	44.04946905	4.852294891	52.93085899	4.290492244
286	76	399	44.75	F:\viral condensates\2d\exp21_82uM_nsp2_488_90uM_nsp5_deltac_hp_free647\1_1\Output\channels\1	5	34	0.999939799	FALSE	2223.338257	2056.545701	2183.502708	2483.350673	2215.177483	579.5207703	531.4347403	564.9325306	654.772532	574.8008366	2674.038082	637.6650504	2473.871517	581.5234883	2626.525893	618.6666644	2986.049599	725.7073359	2664.468759	630.6547437	39.12344125	5.608919139	46.74855271	6.127585316
287	245	393	44	F:\viral condensates\2d\exp21_82uM_nsp2_488_90uM_nsp5_deltac_hp_free647\1_1\Output\channels\1	5	35	0.9999156	FALSE	2306.001908	2091.992414	2272.179335	2586.909089	2301.687861	545.2105212	498.6717567	530.4599261	622.6727823	539.9583018	2778.75286	560.7726802	2520.48473	516.0416976	2738.636493	540.3836516	3116.201474	648.9798789	2773.955528	552.101121	40.52197641	5.302860388	48.52015725	5.441679985
288	539	382	41.75	F:\viral condensates\2d\exp21_82uM_nsp2_488_90uM_nsp5_deltac_hp_free647\1_1\Output\channels\1	5	36	0.999928236	FALSE	2386.449997	2181.448	2339.223452	2679.393946	2374.664994	647.3999362	583.2415628	628.9574952	748.5128302	641.2201578	2867.81075	730.1272555	2622.268574	652.0173684	2811.592023	705.5371921	3217.791897	858.7319102	2853.931348	721.149643	41.88302785	6.214423711	50.02687259	6.952378715
289	162	438	44	F:\viral condensates\2d\exp21_82uM_nsp2_488_90uM_nsp5_deltac_hp_free647\1_1\Output\channels\1	5	38	0.99978143	FALSE	2137.651315	1931.929393	2109.265136	2407.007234	2135.837708	595.0248655	544.4562358	581.3055403	671.4075336	591.3417924	2567.394914	681.2388424	2319.68105	627.73621	2533.85353	661.7142555	2890.767627	769.61141	2565.517943	674.9366993	37.6737569	5.747220787	44.94432294	6.516277928
290	320	449	43.25	F:\viral condensates\2d\exp21_82uM_nsp2_488_90uM_nsp5_deltac_hp_free647\1_1\Output\channels\1	5	39	0.999883056	FALSE	2254.223501	2043.149058	2222.568977	2536.069558	2251.169552	670.9139545	614.7286747	654.5504111	759.62343	665.2927882	2703.284919	796.6274557	2449.533621	733.9865786	2665.982529	772.9374511	3040.819912	904.9199344	2700.069222	787.061257	39.64596958	6.424176518	47.24336185	7.545582458
291	630	438	42.75	F:\viral condensates\2d\exp21_82uM_nsp2_488_90uM_nsp5_deltac_hp_free647\1_1\Output\channels\1	5	40	0.999759853	FALSE	2343.322638	2114.99495	2300.264953	2654.898091	2335.743864	570.6908495	517.7179375	554.0659268	655.3063518	565.0271428	2822.145962	599.8475436	2546.913253	546.1434901	2770.871902	577.7694997	3196.559376	695.3366945	2813.380446	591.031159	41.15338275	5.53015333	49.25429829	5.790240668
292	52	493	44.5	F:\viral condensates\2d\exp21_82uM_nsp2_488_90uM_nsp5_deltac_hp_free647\1_1\Output\channels\1	5	42	0.998842657	FALSE	2213.018351	2047.171725	2169.707893	2477.806399	2200.434204	622.9600918	567.79019	603.3907448	715.049896	615.3050286	2657.254057	717.7861695	2458.919954	648.7134545	2605.948813	690.4512467	2973.531356	835.2823184	2642.533599	706.2974589	38.94884515	5.996412229	46.46459418	6.842292153
293	403	490	42.5	F:\viral condensates\2d\exp21_82uM_nsp2_488_90uM_nsp5_deltac_hp_free647\1_1\Output\channels\1	5	43	0.999901056	FALSE	2401.190746	2204.846706	2357.032337	2680.473822	2390.348666	595.3429393	541.4529925	576.1058486	683.1596821	588.1774942	2890.837783	633.6778596	2654.949293	572.4805676	2838.460257	607.096219	3225.311541	740.8305975	2878.209163	622.7527962	42.13241746	5.75005811	50.41645271	6.092018257
294	530	468	41.75	F:\viral condensates\2d\exp21_82uM_nsp2_488_90uM_nsp5_deltac_hp_free647\1_1\Output\channels\1	5	44	0.999839902	FALSE	2372.45376	2142.220682	2332.977084	2679.46819	2365.191327	530.6591809	480.9881387	515.7182026	607.6501615	525.5898326	2861.696233	522.4280146	2583.811862	475.0187907	2814.657962	502.7287841	3231.23402	605.0180873	2853.262665	514.6243196	41.64623418	5.173057628	49.92342486	5.099632906
295	245	509	43.5	F:\viral condensates\2d\exp21_82uM_nsp2_488_90uM_nsp5_deltac_hp_free647\1_1\Output\channels\1	5	45	0.99990356	FALSE	2233.69468	2037.391648	2196.4817	2514.827508	2225.393701	653.4372354	600.9496605	638.2014269	733.5117565	648.3806307	2679.743924	768.9005285	2443.77285	710.2214842	2635.512099	748.2568449	3017.221909	861.771317	2670.034419	761.3094693	39.29865516	6.268278414	46.84508632	7.298249112
296	694	509	43.25	F:\viral condensates\2d\exp21_82uM_nsp2_488_90uM_nsp5_deltac_hp_free647\1_1\Output\channels\1	5	46	0.999943018	FALSE	2507.117632	2274.926782	2457.221626	2854.748	2495.475044	604.124783	547.2796563	586.2567949	694.9184933	597.9754474	3020.021995	630.14748	2740.414581	570.174969	2960.472275	607.079594	3438.104285	730.1786653	3006.314509	621.1986854	43.9245289	5.828395056	52.60204046	6.060526105
297	141	528	43.5	F:\viral condensates\2d\exp21_82uM_nsp2_488_90uM_nsp5_deltac_hp_free647\1_1\Output\channels\1	5	47	0.999930382	FALSE	2182.278155	1989.548227	2144.312949	2456.248839	2174.278838	633.0426903	581.1534723	616.1455076	714.8728999	627.0799461	2618.567359	741.5599085	2386.925266	683.3059273	2573.569705	718.0614013	2947.087997	838.9008953	2609.314004	732.2817528	38.42877079	6.086352337	45.81007787	7.054361755
298	329	545	43.5	F:\viral condensates\2d\exp21_82uM_nsp2_488_90uM_nsp5_deltac_hp_free647\1_1\Output\channels\1	5	48	0.9998492	FALSE	2312.527081	2060.396872	2286.542632	2614.822267	2313.305672	574.1349534	525.8979563	561.8313736	645.8906412	570.7596764	2784.02051	611.6751544	2479.12329	570.8480885	2753.292869	594.2617301	3148.262015	685.6981603	2785.296077	605.4539177	40.63237178	5.560875874	48.60927736	5.895746862
299	481	543	41.75	F:\viral condensates\2d\exp21_82uM_nsp2_488_90uM_nsp5_deltac_hp_free647\1_1\Output\channels\1	5	49	0.999889374	FALSE	2308.872378	2131.902055	2265.121292	2569.330904	2296.232174	564.9308622	517.8135921	549.2646207	639.9716295	559.0970298	2780.407029	595.7656641	2567.656271	543.22779	2728.191012	575.5408949	3092.986107	683.3464595	2765.445147	587.5673139	40.57054012	5.478772341	48.54814311	5.753828955
300	602	524	43.75	F:\viral condensates\2d\exp21_82uM_nsp2_488_90uM_nsp5_deltac_hp_free647\1_1\Output\channels\1	5	50	0.999539435	FALSE	2345.234123	2118.600848	2306.417787	2654.429994	2337.150675	677.8471268	619.8623051	663.4618958	763.5672305	674.1376346	2814.335858	792.4918961	2541.657933	729.451684	2768.055427	773.6729853	3185.723837	890.4051015	2804.765676	787.2873186	41.18572198	6.486022705	49.12216398	7.508691901
301	211	603	44	F:\viral condensates\2d\exp21_82uM_nsp2_488_90uM_nsp5_deltac_hp_free647\1_1\Output\channels\1	5	52	0.999827027	FALSE	2190.016015	1919.584357	2172.744428	2514.864231	2196.649856	583.933238	522.7139225	567.0664173	674.2504123	578.5339933	2632.719551	651.698213	2306.589272	590.8320302	2613.118737	624.4748277	3022.883787	755.0321538	2641.373788	640.7622903	38.55968286	5.648279807	46.04951005	6.25276576
302	415	608	43.5	F:\viral condensates\2d\exp21_82uM_nsp2_488_90uM_nsp5_deltac_hp_free647\1_1\Output\channels\1	5	53	0.999658406	FALSE	2288.71264	2089.738011	2243.988565	2572.47007	2277.324122	657.7994824	608.7068757	643.6335941	733.291866	653.1369095	2746.860498	766.7084492	2507.288483	714.6318523	2693.308013	749.3635972	3087.994264	850.847226	2733.323947	760.3909796	40.22946998	6.307191097	47.98059011	7.278695041
303	660	595	41.75	F:\viral condensates\2d\exp21_82uM_nsp2_488_90uM_nsp5_deltac_hp_free647\1_1\Output\channels\1	5	54	0.999912739	FALSE	2432.067206	2217.941351	2384.09377	2747.66882	2419.358424	519.2669799	469.0052631	500.2925551	606.2759018	511.5739598	2935.946599	491.0220996	2677.888506	439.6071583	2878.861544	465.6103237	3315.074946	590.0865578	2921.076758	479.4877908	42.65479718	5.071435433	51.17962085	4.819481775
304	99	613	43.75	F:\viral condensates\2d\exp21_82uM_nsp2_488_90uM_nsp5_deltac_hp_free647\1_1\Output\channels\1	5	56	0.999647737	FALSE	2181.499383	2007.11798	2139.127939	2446.294635	2168.512352	666.3557915	617.9396476	651.9654519	743.3695113	661.6032531	2614.454057	801.7006016	2405.004094	746.350545	2563.810508	783.5218086	2932.169114	892.0427006	2598.96399	795.5130582	38.41559523	6.383516199	45.74048746	7.590836595
305	298	634	43.75	F:\viral condensates\2d\exp21_82uM_nsp2_488_90uM_nsp5_deltac_hp_free647\1_1\Output\channels\1	5	57	0.999876976	FALSE	2276.017774	2066.704122	2241.110825	2560.80824	2270.771284	651.265947	596.0768938	636.7231	733.2057883	647.2107929	2731.897842	757.259885	2480.213348	696.0916609	2690.430802	737.443075	3073.688483	852.8221573	2725.842555	750.9146014	40.0146934	6.248909804	47.72744619	7.194410729
306	534	625	42.5	F:\viral condensates\2d\exp21_82uM_nsp2_488_90uM_nsp5_deltac_hp_free647\1_1\Output\channels\1	5	58	0.999916792	FALSE	2263.419873	2022.315912	2235.758866	2566.90178	2261.696113	627.7641733	572.3534544	616.3428321	708.1906581	625.3080406	2718.662456	717.2330187	2427.978977	661.4718679	2685.793357	701.7147604	3083.538742	806.655789	2716.779475	713.1242428	39.80155731	6.039266223	47.50352489	6.837357865
307	471	689	42.5	F:\viral condensates\2d\exp21_82uM_nsp2_488_90uM_nsp5_deltac_hp_free647\1_1\Output\channels\1	5	59	0.99977541	FALSE	2234.796204	2013.438101	2194.198347	2537.364955	2226.129875	603.0635722	545.7495621	583.2396453	694.4226201	595.7464207	2685.870381	677.9740158	2419.603715	615.1784896	2637.91876	649.6851428	3048.589652	787.2536264	2675.926694	666.3783348	39.31729116	5.818928705	46.94873606	6.487154596
308	698	677	42.25	F:\viral condensates\2d\exp21_82uM_nsp2_488_90uM_nsp5_deltac_hp_free647\1_1\Output\channels\1	5	60	0.999930263	FALSE	2512.793214	2262.90583	2461.112243	2880.076696	2503.596039	537.1234008	493.7692108	526.9381182	604.1885993	534.575697	3033.338711	508.4382434	2730.73158	475.9957035	2970.869924	499.5332825	3477.792578	562.1437479	3022.291405	505.5295167	44.02055056	5.230720604	52.82733774	4.974839528
309	104	706	44	F:\viral condensates\2d\exp21_82uM_nsp2_488_90uM_nsp5_deltac_hp_free647\1_1\Output\channels\1	5	61	0.999960065	FALSE	2395.571444	2186.40018	2355.868106	2697.398371	2390.205374	635.8713622	577.5936014	620.2271944	728.6852555	631.4067189	2880.099258	707.6977779	2628.882283	640.9406405	2832.849428	686.7734683	3241.770113	819.7331225	2873.936009	700.6368256	42.03734797	6.111585025	50.23477425	6.752300369
310	104	706	44	F:\viral condensates\2d\exp21_82uM_nsp2_488_90uM_nsp5_deltac_hp_free647\1_1\Output\channels\1	5	61	0.999960065	FALSE	2395.571444	2186.40018	2355.868106	2697.398371	2390.205374	635.8713622	577.5936014	620.2271944	728.6852555	631.4067189	2880.099258	707.6977779	2628.882283	640.9406405	2832.849428	686.7734683	3241.770113	819.7331225	2873.936009	700.6368256	42.03734797	6.111585025	50.23477425	6.752300369
313	332	72	44.25	F:\viral condensates\2d\exp21_82uM_nsp2_488_90uM_nsp5_deltac_hp_free647\1_1\Output\channels\1	6	5	0.999943972	TRUE	757.893132	668.0811698	722.5854104	907.1802667	744.3969383	2266.257248	2130.31178	2253.188808	2484.497874	2274.956418	715.4552619	3943.210927	618.1033915	3714.770374	673.3565618	3926.122792	878.0080715	4309.006141	698.065283	3961.343536	14.33048194	20.65516546	13.61250187	35.61414598
314	595	64	42.25	F:\viral condensates\2d\exp21_82uM_nsp2_488_90uM_nsp5_deltac_hp_free647\1_1\Output\channels\1	6	6	0.999910474	FALSE	672.1586147	592.2293382	642.3503003	811.0183267	659.9317015	2235.092617	2054.078895	2228.162731	2497.296615	2252.876579	613.1769707	3902.740847	532.2268642	3591.325246	577.2465279	3895.704103	758.7641173	4349.620658	596.4838708	3937.003766	12.87999269	20.37716666	11.88211875	35.25313951
316	464	131	42.75	F:\viral condensates\2d\exp21_82uM_nsp2_488_90uM_nsp5_deltac_hp_free647\1_1\Output\channels\1	6	8	0.999912024	FALSE	633.870095	556.3470526	603.4545896	766.3703328	621.4436501	2360.556956	2217.287451	2345.357735	2569.984965	2367.144444	554.2894198	4135.701158	472.7153632	3891.825177	518.3974692	4113.881853	697.0729532	4488.690461	538.4126153	4149.835145	12.23221291	21.49634999	10.88583671	37.3312224
317	556	143	40	F:\viral condensates\2d\exp21_82uM_nsp2_488_90uM_nsp5_deltac_hp_free647\1_1\Output\channels\1	6	9	0.999225914	FALSE	589.0304076	520.2278515	561.762713	712.3908028	577.4866369	2332.911599	2172.413784	2322.242921	2558.764626	2342.903703	501.8726173	4094.100268	432.6351448	3817.602549	469.4149404	4079.865755	631.8809777	4478.341131	486.7565328	4114.204914	11.47359799	21.24974428	9.999029263	36.96012873
321	380	159	41	F:\viral condensates\2d\exp21_82uM_nsp2_488_90uM_nsp5_deltac_hp_free647\1_1\Output\channels\1	6	13	0.999610424	TRUE	605.7439864	521.2935026	576.075183	743.4574983	594.5111123	2242.066198	2018.033216	2237.821865	2528.163863	2253.562013	530.9975093	3927.430815	448.5753667	3539.361282	494.9837677	3925.205395	672.9131428	4417.553584	516.1205029	3950.18693	11.75636469	20.4393733	10.49177529	35.47338217
322	619	209	43	F:\viral condensates\2d\exp21_82uM_nsp2_488_90uM_nsp5_deltac_hp_free647\1_1\Output\channels\1	6	17	0.999925017	FALSE	606.9815799	522.635031	578.7578786	744.1998767	596.5248938	2235.62192	1968.62017	2251.410954	2521.341527	2263.919833	533.1273438	3915.59833	454.9053614	3450.121052	496.9885796	3949.190003	674.4709737	4405.130648	517.610538	3968.474045	11.77730276	20.38188822	10.52780864	35.3678325
324	336	239	41.75	F:\viral condensates\2d\exp21_82uM_nsp2_488_90uM_nsp5_deltac_hp_free647\1_1\Output\channels\1	6	20	0.999932885	FALSE	590.3988549	518.3686166	563.4986055	707.6114285	580.1285918	2319.967796	2151.342556	2312.422117	2530.262521	2329.605336	504.7790905	4070.537934	432.3502219	3779.991858	472.4764237	4061.860978	628.7161237	4427.880428	491.2597376	4089.771395	11.4967499	21.13428128	10.04820208	36.74994493
325	425	240	42	F:\viral condensates\2d\exp21_82uM_nsp2_488_90uM_nsp5_deltac_hp_free647\1_1\Output\channels\1	6	21	0.999897957	FALSE	611.6917143	524.3868843	584.408783	747.5154498	601.8534802	2328.033641	2082.553865	2341.191827	2568.047981	2344.692719	530.1498448	4081.17589	446.256958	3655.001005	495.4151507	4109.857458	674.11372	4488.645588	516.4952692	4112.976562	11.85699061	21.20623128	10.47743418	36.84483901
326	566	282	42	F:\viral condensates\2d\exp21_82uM_nsp2_488_90uM_nsp5_deltac_hp_free647\1_1\Output\channels\1	6	22	0.99989903	FALSE	584.1642748	509.2789736	556.7649814	709.3794295	573.266987	2342.959463	2149.238306	2338.456975	2578.219582	2356.5783	494.9475002	4113.085711	421.3928726	3777.862172	461.7438637	4109.98083	626.3408194	4513.930428	480.2811777	4139.604197	11.3912709	21.33937454	9.881867492	37.12948515
327	696	269	44.25	F:\viral condensates\2d\exp21_82uM_nsp2_488_90uM_nsp5_deltac_hp_free647\1_1\Output\channels\1	6	23	0.999938726	FALSE	713.0886585	625.60056	681.1568021	862.7370799	699.9240495	2321.158401	2154.450388	2302.208403	2557.711023	2325.911137	655.2579062	4050.273735	563.6740681	3766.003958	617.8602587	4021.976058	816.5185508	4448.983724	638.6489642	4061.238069	13.57246277	21.14490187	12.59406006	36.56918158
328	77	314	44	F:\viral condensates\2d\exp21_82uM_nsp2_488_90uM_nsp5_deltac_hp_free647\1_1\Output\channels\1	6	24	0.999918342	FALSE	612.9253573	541.737323	587.5266291	728.1526338	603.4188636	2250.427024	2115.348787	2238.633538	2435.204736	2255.166844	539.0196117	3941.177421	464.4448876	3710.897245	508.9625471	3924.57572	662.9383636	4252.925183	526.90193	3951.450361	11.87786186	20.51395463	10.62749628	35.59600644
332	639	340	42.25	F:\viral condensates\2d\exp21_82uM_nsp2_488_90uM_nsp5_deltac_hp_free647\1_1\Output\channels\1	6	28	0.999925017	FALSE	681.8371901	599.1970462	650.1246028	822.0029259	669.1051215	2374.023226	2234.646171	2356.257727	2573.991844	2375.907763	611.8887551	4151.193648	523.6649495	3915.262757	574.6479755	4124.989259	764.9776212	4485.746086	596.0825695	4156.91322	13.04373852	21.61647356	11.86032423	37.46942053
333	391	357	43.25	F:\viral condensates\2d\exp21_82uM_nsp2_488_90uM_nsp5_deltac_hp_free647\1_1\Output\channels\1	6	29	0.999881148	FALSE	673.0738506	587.9645003	646.2560915	803.0398376	663.6647288	2402.212983	2205.216546	2393.354129	2634.431346	2409.538781	598.4606443	4203.56529	512.6672675	3864.31018	566.3836906	4192.508176	735.9735184	4598.063951	586.2173789	4218.477914	12.895477	21.8679355	11.63314233	37.93659287
334	554	372	41	F:\viral condensates\2d\exp21_82uM_nsp2_488_90uM_nsp5_deltac_hp_free647\1_1\Output\channels\1	6	30	0.999922514	FALSE	679.7971215	595.3926987	651.3886754	813.3623872	669.6949148	2416.675399	2254.089345	2403.49799	2637.163872	2421.951697	605.3421565	4228.384814	517.1525971	3950.975664	571.7220787	4209.840311	748.3846112	4601.100009	592.4424385	4239.732779	13.00922386	21.99694503	11.74956637	38.15799122
336	320	424	42	F:\viral condensates\2d\exp21_82uM_nsp2_488_90uM_nsp5_deltac_hp_free647\1_1\Output\channels\1	6	35	0.999862432	FALSE	607.239759	526.7782136	583.7060847	729.5860366	599.2812246	2340.061869	2126.405312	2344.528547	2562.0142	2350.753577	523.5453972	4103.652414	445.0358691	3733.542753	494.2363913	4115.99539	652.6787203	4481.053163	512.7635872	4124.362258	11.78167074	21.31352705	10.36569762	37.04533702
338	682	433	44	F:\viral condensates\2d\exp21_82uM_nsp2_488_90uM_nsp5_deltac_hp_free647\1_1\Output\channels\1	6	37	0.999825954	FALSE	704.2711041	609.134455	669.044453	857.8083685	691.2856325	2378.747943	2168.605763	2364.977292	2647.910238	2386.377599	638.9767331	4155.605668	542.1216268	3794.505882	597.0440961	4137.238011	801.9198616	4612.336933	622.3149924	4171.718752	13.42328403	21.6586196	12.31860896	37.5087772
340	336	516	40	F:\viral condensates\2d\exp21_82uM_nsp2_488_90uM_nsp5_deltac_hp_free647\1_1\Output\channels\1	6	41	0.999914289	FALSE	630.6744027	553.9748378	605.2852658	748.8154006	621.8297713	2366.14178	2190.605068	2365.408747	2566.791553	2377.199383	549.837639	4146.343362	472.3326261	3844.202225	518.7440348	4149.660303	675.8283874	4486.145274	537.9335381	4167.874039	12.17814697	21.54616846	10.81051979	37.42615437
341	429	508	44.5	F:\viral condensates\2d\exp21_82uM_nsp2_488_90uM_nsp5_deltac_hp_free647\1_1\Output\channels\1	6	42	0.999966145	TRUE	986.8922141	891.4019755	957.1197655	1135.602461	976.7352772	2346.247168	2209.431862	2319.023458	2562.086095	2341.485841	988.9513738	4045.451252	884.7123288	3816.48118	954.9884063	4001.857829	1151.023734	4407.026259	976.9358472	4038.730981	18.20477571	21.36870196	18.23961336	36.52616344
342	429	508	44.5	F:\viral condensates\2d\exp21_82uM_nsp2_488_90uM_nsp5_deltac_hp_free647\1_1\Output\channels\1	6	42	0.999966145	TRUE	986.8922141	891.4019755	957.1197655	1135.602461	976.7352772	2346.247168	2209.431862	2319.023458	2562.086095	2341.485841	988.9513738	4045.451252	884.7123288	3816.48118	954.9884063	4001.857829	1151.023734	4407.026259	976.9358472	4038.730981	18.20477571	21.36870196	18.23961336	36.52616344
343	520	551	40.75	F:\viral condensates\2d\exp21_82uM_nsp2_488_90uM_nsp5_deltac_hp_free647\1_1\Output\channels\1	6	45	0.999581337	FALSE	617.0763301	535.9697811	590.6927089	744.3419413	607.4718951	2312.194334	2091.119724	2301.53367	2558.924889	2319.687405	538.2602714	4051.665089	459.6621391	3668.312974	506.8869625	4037.283539	671.0831874	4472.794095	525.7614212	4066.914652	11.9480896	21.06493943	10.61464947	36.58159292
344	271	607	40.75	F:\viral condensates\2d\exp21_82uM_nsp2_488_90uM_nsp5_deltac_hp_free647\1_1\Output\channels\1	6	48	0.999855876	FALSE	647.1390131	574.1546091	623.6172451	759.5514107	639.0341783	2343.252794	2184.235325	2332.738706	2536.320914	2347.95937	572.2160194	4102.112067	497.7053644	3829.044308	544.3415078	4087.471807	691.893972	4429.305361	561.8219099	4112.069127	12.45670153	21.34199115	11.18912576	37.03159662
345	364	604	44	F:\viral condensates\2d\exp21_82uM_nsp2_488_90uM_nsp5_deltac_hp_free647\1_1\Output\channels\1	6	49	0.999950886	TRUE	823.7540848	739.8805368	797.0517707	956.2343904	814.0910553	2419.043764	2284.624199	2396.819002	2617.415061	2418.767924	781.8130364	4206.357502	691.6054566	3979.580556	751.1446057	4171.206676	925.6200623	4539.436787	769.9786052	4207.625593	15.44474264	22.01807163	14.735168	37.96150032
346	87	627	42.5	F:\viral condensates\2d\exp21_82uM_nsp2_488_90uM_nsp5_deltac_hp_free647\1_1\Output\channels\1	6	51	0.99867326	FALSE	663.1469065	579.3386551	638.8021727	793.1395232	655.1809713	2289.466648	2069.362759	2316.638449	2537.9712	2327.389072	596.9622566	4002.316956	514.9560012	3621.206604	564.5057456	4055.701057	732.9642081	4426.142942	583.5904299	4072.071946	12.72752917	20.86220097	11.60779203	36.14139128
347	555	635	40.75	F:\viral condensates\2d\exp21_82uM_nsp2_488_90uM_nsp5_deltac_hp_free647\1_1\Output\channels\1	6	52	0.999894261	FALSE	614.4472889	542.1368553	586.5631501	735.1476441	603.6284818	2372.325809	2224.957351	2375.261058	2549.476367	2386.256904	529.3340655	4160.444868	454.5465579	3908.23443	494.8303708	4170.824255	660.6934753	4457.456145	514.7344758	4187.511412	11.90361048	21.60133204	10.46363251	37.55194446
349	331	689	39.75	F:\viral condensates\2d\exp21_82uM_nsp2_488_90uM_nsp5_deltac_hp_free647\1_1\Output\channels\1	6	56	0.999861717	FALSE	787.3358268	702.5546836	759.8046061	921.6055651	777.6287894	2280.29189	2138.548822	2264.309401	2463.771919	2281.4822	750.2635464	3963.110448	659.636091	3723.309298	717.9860568	3939.353644	897.6783514	4269.043034	738.236137	3967.027183	14.82860467	20.7803591	14.2014017	35.79165628
350	331	689	39.75	F:\viral condensates\2d\exp21_82uM_nsp2_488_90uM_nsp5_deltac_hp_free647\1_1\Output\channels\1	6	56	0.999861717	FALSE	787.3358268	702.5546836	759.8046061	921.6055651	777.6287894	2280.29189	2138.548822	2264.309401	2463.771919	2281.4822	750.2635464	3963.110448	659.636091	3723.309298	717.9860568	3939.353644	897.6783514	4269.043034	738.236137	3967.027183	14.82860467	20.7803591	14.2014017	35.79165628
351	412	50	39	F:\viral condensates\2d\exp21_82uM_nsp2_488_90uM_nsp5_deltac_hp_free647\1_1\Output\channels\1	7	2	0.999737501	FALSE	626.1547551	546.9925965	597.416596	759.6842809	614.582242	2136.546109	1925.658866	2130.529097	2418.734844	2155.107289	566.0512685	3733.656292	488.8741548	3368.296972	531.3478312	3728.06822	703.2018916	4217.503075	550.0877262	3769.199495	12.10168185	19.49809927	11.08482815	33.74484945
352	499	59	38.75	F:\viral condensates\2d\exp21_82uM_nsp2_488_90uM_nsp5_deltac_hp_free647\1_1\Output\channels\1	7	4	0.998260736	FALSE	664.5873904	587.4498976	634.1878952	801.9441353	651.5139509	2177.085226	2016.762302	2156.521338	2415.461398	2182.14771	609.381867	3799.649657	529.8973678	3524.989249	574.0180321	3768.165411	755.3826514	4203.888945	592.8554701	3811.155211	12.75189983	19.85972158	11.81791174	34.33353205
353	587	68	40.25	F:\viral condensates\2d\exp21_82uM_nsp2_488_90uM_nsp5_deltac_hp_free647\1_1\Output\channels\1	7	5	0.999430716	FALSE	637.971981	560.4316615	609.1960926	768.0384716	626.5575742	2162.891854	1937.833362	2145.527906	2437.840488	2169.315139	578.0588879	3778.947869	504.2156025	3387.769247	544.3846058	3752.930325	711.6451378	4250.387393	563.4398403	3792.601277	12.30161018	19.73311201	11.28797763	34.14886527
354	180	117	42.25	F:\viral condensates\2d\exp21_82uM_nsp2_488_90uM_nsp5_deltac_hp_free647\1_1\Output\channels\1	7	7	0.999810338	FALSE	671.1060144	582.5547653	641.2563204	814.0769015	660.0120125	2099.611787	1914.390274	2093.602773	2353.898479	2112.315224	624.7258918	3658.925779	533.5918371	3341.506499	588.6573785	3653.555126	776.1095722	4090.79527	609.9048808	3683.831515	12.86218439	19.16863292	12.0775078	33.0782286
355	273	120	40.5	F:\viral condensates\2d\exp21_82uM_nsp2_488_90uM_nsp5_deltac_hp_free647\1_1\Output\channels\1	7	8	0.999944925	TRUE	653.0205604	566.9059904	622.0821799	791.5772336	642.0572489	2166.747558	1982.890077	2167.337052	2402.212057	2184.205441	596.1643393	3783.143643	507.8918249	3467.736005	558.1341447	3789.856053	743.913906	4181.919711	581.0531126	3816.588488	12.55620779	19.76750617	11.59429256	34.18629296
356	362	120	40	F:\viral condensates\2d\exp21_82uM_nsp2_488_90uM_nsp5_deltac_hp_free647\1_1\Output\channels\1	7	9	0.999948025	FALSE	703.6494598	608.2022121	671.5245628	855.5870181	691.7924247	2183.599551	1980.114193	2184.753702	2432.837097	2199.914127	656.7099214	3804.247816	558.8426456	3455.194008	617.1698569	3812.19391	819.5780138	4225.385851	640.6100853	3835.796745	13.41276681	19.91783151	12.6186258	34.37454915
357	449	129	39.75	F:\viral condensates\2d\exp21_82uM_nsp2_488_90uM_nsp5_deltac_hp_free647\1_1\Output\channels\1	7	10	0.999923825	FALSE	663.0224443	580.4315572	630.8224738	807.3790618	650.3174945	2223.806673	2066.065163	2226.808643	2437.43907	2240.154162	603.0327557	3884.082998	516.6099956	3615.067869	563.2254082	3895.370812	759.9705291	4242.479105	585.8890544	3915.846072	12.72542347	20.27649231	11.71049505	35.08670533
358	534	139	39.5	F:\viral condensates\2d\exp21_82uM_nsp2_488_90uM_nsp5_deltac_hp_free647\1_1\Output\channels\1	7	11	0.999925017	FALSE	701.8941061	610.3335529	667.8311839	857.1351435	688.5352041	2202.051499	1960.17476	2208.458149	2488.498337	2224.179045	652.8064893	3837.801244	563.3485551	3418.89288	610.3898251	3855.561302	816.2026265	4325.351596	634.3122804	3880.09391	13.38306907	20.08242898	12.55258605	34.67385681
359	534	139	39.5	F:\viral condensates\2d\exp21_82uM_nsp2_488_90uM_nsp5_deltac_hp_free647\1_1\Output\channels\1	7	11	0.999925017	FALSE	701.8941061	610.3335529	667.8311839	857.1351435	688.5352041	2202.051499	1960.17476	2208.458149	2488.498337	2224.179045	652.8064893	3837.801244	563.3485551	3418.89288	610.3898251	3855.561302	816.2026265	4325.351596	634.3122804	3880.09391	13.38306907	20.08242898	12.55258605	34.67385681
360	110	186	42.5	F:\viral condensates\2d\exp21_82uM_nsp2_488_90uM_nsp5_deltac_hp_free647\1_1\Output\channels\1	7	15	0.999956131	FALSE	744.2289013	657.9313516	715.4561512	880.7779025	734.2892943	2076.385237	1948.660636	2061.664813	2275.052234	2081.2703	716.6796495	3603.738232	622.8622565	3389.461959	682.7586658	3582.481224	865.4526387	3936.606964	704.0165907	3614.351866	14.09930527	18.96144443	13.63321653	32.58593745
361	307	199	39	F:\viral condensates\2d\exp21_82uM_nsp2_488_90uM_nsp5_deltac_hp_free647\1_1\Output\channels\1	7	17	0.999932051	TRUE	704.1535661	620.1107594	673.1401367	839.2800915	692.62622	2199.590343	2072.895708	2180.710496	2388.429127	2199.350509	655.8130599	3832.955909	564.6655583	3620.122838	619.5360572	3804.616832	803.7715968	4148.383378	641.6869203	3834.629356	13.42129547	20.06047465	12.60345236	34.63063482
362	481	206	39.5	F:\viral condensates\2d\exp21_82uM_nsp2_488_90uM_nsp5_deltac_hp_free647\1_1\Output\channels\1	7	19	0.999926567	TRUE	801.3360864	691.8285958	765.8554664	976.8262714	787.9115988	2193.647171	1989.447593	2158.531156	2574.425119	2183.343675	775.6599202	3804.502192	660.6025446	3456.730055	735.4386754	3747.736919	954.9695015	4458.248908	760.1590313	3788.397013	15.0654664	20.0074596	14.63106723	34.37681827
363	54	263	44.25	F:\viral condensates\2d\exp21_82uM_nsp2_488_90uM_nsp5_deltac_hp_free647\1_1\Output\channels\1	7	23	0.999644518	FALSE	745.4528521	649.5769697	717.8866508	890.834113	736.7476775	2110.212086	1923.478109	2096.724293	2349.450012	2115.318957	714.9758328	3664.438424	614.9947437	3345.632925	682.4189596	3645.181074	870.7443745	4068.764142	703.8069153	3675.226084	14.12001254	19.26319109	13.60439071	33.12740321
364	147	271	41.75	F:\viral condensates\2d\exp21_82uM_nsp2_488_90uM_nsp5_deltac_hp_free647\1_1\Output\channels\1	7	24	0.999618888	TRUE	774.9914245	688.0054135	748.1829264	910.6927084	765.7063199	2058.489932	1921.224881	2028.3825	2263.949474	2052.09646	756.1342421	3565.889364	662.3760652	3334.556037	726.0826002	3516.560876	903.2229289	3911.14662	745.3435131	3556.070289	14.61975737	18.8018124	14.30072437	32.24831305
365	706	299	41	F:\viral condensates\2d\exp21_82uM_nsp2_488_90uM_nsp5_deltac_hp_free647\1_1\Output\channels\1	7	30	0.999856114	FALSE	768.8100326	650.2061456	730.8254724	955.7031596	755.350265	2129.812823	1856.06505	2114.391176	2446.862757	2137.737835	741.7870924	3695.474225	622.1564294	3224.103934	696.62583	3674.636761	941.1330032	4232.361127	724.5151984	3712.205885	14.51517822	19.43803613	14.05799382	33.4042528
366	330	363	39.5	F:\viral condensates\2d\exp21_82uM_nsp2_488_90uM_nsp5_deltac_hp_free647\1_1\Output\channels\1	7	33	0.999924183	FALSE	661.7044797	584.0373469	634.8444619	785.7728179	651.6222801	2313.640645	2171.477153	2301.854287	2493.302999	2316.687341	592.9005796	4046.118907	511.0448359	3804.261223	561.0492263	4029.796941	728.1558436	4347.038904	580.2367408	4053.447601	12.70312565	21.077841	11.53907503	36.53211914
367	649	365	41	F:\viral condensates\2d\exp21_82uM_nsp2_488_90uM_nsp5_deltac_hp_free647\1_1\Output\channels\1	7	36	0.999810576	FALSE	774.311537	649.8088064	740.2623667	955.3050877	763.8295184	2113.213384	1854.078917	2136.286877	2383.059853	2142.83254	750.1130357	3664.573041	621.8569743	3220.599386	706.1335639	3712.348354	946.6916553	4117.521814	734.4399085	3719.833004	14.60825477	19.28996366	14.1988553	33.12860404
368	91	433	41.5	F:\viral condensates\2d\exp21_82uM_nsp2_488_90uM_nsp5_deltac_hp_free647\1_1\Output\channels\1	7	39	0.999855876	FALSE	799.9562473	717.813438	772.8933003	931.0709346	790.2281224	2217.727873	2079.854578	2200.410611	2416.375785	2219.022773	771.6839071	3848.124682	683.928012	3614.811298	740.1076951	3821.878363	913.7885309	4181.951586	759.6207015	3852.233639	15.04212176	20.22226741	14.56379953	34.76594528
369	472	420	39.75	F:\viral condensates\2d\exp21_82uM_nsp2_488_90uM_nsp5_deltac_hp_free647\1_1\Output\channels\1	7	40	0.999869227	FALSE	689.4225604	601.7572559	660.6333916	826.1321311	679.0293581	2331.629258	2154.723205	2321.306408	2540.582404	2336.215173	625.2172836	4073.454705	534.3825122	3770.850146	590.8593444	4060.120932	773.2124353	4424.819948	612.0258271	4083.612407	13.1720707	21.23830537	12.08582135	36.77596349
370	179	446	41.75	F:\viral condensates\2d\exp21_82uM_nsp2_488_90uM_nsp5_deltac_hp_free647\1_1\Output\channels\1	7	41	0.999843597	TRUE	972.1445475	873.2179821	943.4296272	1121.676492	963.5384478	2118.641783	1980.472945	2096.673168	2336.502196	2114.707693	992.4223099	3638.216865	884.0937439	3407.436643	959.2592927	3603.894963	1155.31164	4003.282585	982.231903	3632.703235	17.95526907	19.33838677	18.29833598	32.89349824
371	311	447	40	F:\viral condensates\2d\exp21_82uM_nsp2_488_90uM_nsp5_deltac_hp_free647\1_1\Output\channels\1	7	42	0.999957681	TRUE	946.7525037	838.6917426	919.1467497	1104.377476	938.639747	2148.836407	1983.628119	2132.95859	2372.088974	2151.479136	958.393808	3697.236497	841.4165712	3419.425265	926.0149141	3673.681825	1130.705596	4070.535597	948.1855867	3703.477921	17.52567679	19.60773279	17.72262881	33.41997285
372	398	463	39.5	F:\viral condensates\2d\exp21_82uM_nsp2_488_90uM_nsp5_deltac_hp_free647\1_1\Output\channels\1	7	43	0.999720752	FALSE	769.0456309	675.9823693	741.7471005	910.2037909	760.1274495	2320.147676	2133.702388	2296.409556	2555.418193	2317.662955	724.0362926	4038.233177	627.4801027	3719.433912	692.7794917	4000.465619	874.9973565	4436.184729	713.3254595	4035.386929	14.51916416	21.13588587	13.75767902	36.46177583
373	579	437	41.5	F:\viral condensates\2d\exp21_82uM_nsp2_488_90uM_nsp5_deltac_hp_free647\1_1\Output\channels\1	7	44	0.999842763	FALSE	663.7578828	559.8195955	633.6190995	818.0473645	653.5436568	2288.005615	2022.859804	2292.40238	2559.538601	2304.67418	597.8506569	3999.573976	495.4055178	3541.01764	560.4410483	4012.997418	761.4923757	4460.437579	583.733683	4031.460407	12.7378659	20.84916807	11.62282233	36.11692299
374	546	519	39.5	F:\viral condensates\2d\exp21_82uM_nsp2_488_90uM_nsp5_deltac_hp_free647\1_1\Output\channels\1	7	49	0.99992764	FALSE	823.8357296	720.9946612	794.285224	975.7869419	813.9151479	2251.696364	2083.078866	2231.889173	2473.6241	2252.707097	797.7744704	3904.942086	687.5271038	3620.037361	763.3809806	3874.665624	963.2477515	4276.89138	785.5019734	3908.574396	15.44612394	20.52527756	15.00520962	35.27277528
375	333	530	39.75	F:\viral condensates\2d\exp21_82uM_nsp2_488_90uM_nsp5_deltac_hp_free647\1_1\Output\channels\1	7	50	0.999939561	TRUE	975.913468	875.6730399	947.8100224	1125.845499	966.8812722	2184.493235	2052.075306	2165.760826	2373.992441	2184.193607	990.806936	3756.130044	880.320639	3535.947448	958.0877254	3727.525018	1156.875421	4070.042829	979.749056	3757.240074	18.0190331	19.92580346	18.27100647	33.94532273
376	462	554	40	F:\viral condensates\2d\exp21_82uM_nsp2_488_90uM_nsp5_deltac_hp_free647\1_1\Output\channels\1	7	52	0.999872446	FALSE	821.1523026	709.3174256	793.9650532	983.6070976	814.2546075	2152.400441	1949.030372	2154.629992	2368.111333	2163.716703	803.8920725	3726.59559	685.8994001	3380.742521	770.3106386	3735.576699	982.8468728	4085.429643	794.3531604	3748.236529	15.4007247	19.63952515	15.10870955	33.68186565
377	462	554	40	F:\viral condensates\2d\exp21_82uM_nsp2_488_90uM_nsp5_deltac_hp_free647\1_1\Output\channels\1	7	52	0.999872446	FALSE	821.1523026	709.3174256	793.9650532	983.6070976	814.2546075	2152.400441	1949.030372	2154.629992	2368.111333	2163.716703	803.8920725	3726.59559	685.8994001	3380.742521	770.3106386	3735.576699	982.8468728	4085.429643	794.3531604	3748.236529	15.4007247	19.63952515	15.10870955	33.68186565
378	55	593	42.75	F:\viral condensates\2d\exp21_82uM_nsp2_488_90uM_nsp5_deltac_hp_free647\1_1\Output\channels\1	7	54	0.999898195	FALSE	958.3530333	854.2127184	926.1756732	1118.172414	947.971311	2119.034685	1971.902686	2089.213169	2340.872416	2115.970212	975.4571191	3641.443436	861.5786339	3395.472401	938.7885408	3593.610484	1150.596462	4011.793555	963.0048588	3637.820333	17.72193897	19.34189158	18.01131241	32.92228032
379	115	656	41.5	F:\viral condensates\2d\exp21_82uM_nsp2_488_90uM_nsp5_deltac_hp_free647\1_1\Output\channels\1	7	61	0.99986124	FALSE	986.8007819	880.4226511	956.371018	1149.371313	976.6693465	2217.347804	2049.643932	2192.406339	2442.012331	2214.450048	1001.056257	3813.314161	886.3808429	3530.700942	966.0701773	3773.951223	1179.304486	4188.252992	988.8954018	3809.945611	18.20322883	20.21887707	18.44440839	34.45542394
380	472	641	40.25	F:\viral condensates\2d\exp21_82uM_nsp2_488_90uM_nsp5_deltac_hp_free647\1_1\Output\channels\1	7	63	0.999850631	FALSE	960.9885468	840.5164618	932.593092	1130.018988	953.5449211	2076.122063	1891.330016	2065.039693	2306.28268	2083.010385	982.7592629	3563.674433	852.4042979	3252.858785	948.9565627	3548.90082	1168.415581	3947.332116	972.9699469	3577.440155	17.76652759	18.95909683	18.13485287	32.22855514
381	198	688	40.25	F:\viral condensates\2d\exp21_82uM_nsp2_488_90uM_nsp5_deltac_hp_free647\1_1\Output\channels\1	7	65	0.99994278	FALSE	989.8591895	884.1783671	958.6145699	1147.760649	979.3514618	2240.67744	2074.365473	2209.685773	2472.522302	2233.682766	1002.599014	3854.773328	888.6475632	3574.539636	967.1862047	3804.662522	1174.435787	4243.497055	990.364597	3844.094764	18.25497213	20.42698512	18.47050934	34.8252534
382	605	694	39	F:\viral condensates\2d\exp21_82uM_nsp2_488_90uM_nsp5_deltac_hp_free647\1_1\Output\channels\1	7	66	0.999875546	FALSE	960.4262786	849.2633752	926.4768547	1133.420338	948.6695792	2131.713796	1979.211688	2102.001679	2355.789132	2126.930788	976.8001287	3663.900442	854.8109727	3409.540222	937.9461187	3616.588181	1167.898227	4035.874319	962.82308	3657.433309	17.75701492	19.45499344	18.03403396	33.12260423
383	233	80	41.25	F:\viral condensates\2d\exp21_82uM_nsp2_488_90uM_nsp5_deltac_hp_free647\1_1\Output\channels\1	8	7	0.999875069	TRUE	1037.119096	917.696318	995.7862028	1229.751684	1021.905865	1905.695183	1755.250619	1869.896714	2156.130801	1897.639067	1092.356357	3242.822868	960.0338689	2993.676995	1045.016611	3185.897346	1305.060705	3658.68599	1074.446925	3231.092028	19.05453325	17.43883279	19.98905829	29.36645324
384	556	81	39.5	F:\viral condensates\2d\exp21_82uM_nsp2_488_90uM_nsp5_deltac_hp_free647\1_1\Output\channels\1	8	8	0.999796271	TRUE	1091.073872	949.2009842	1039.028826	1323.187036	1071.100557	1907.505318	1712.291366	1863.324227	2233.409086	1898.59092	1158.409851	3236.228498	1002.774947	2910.551236	1098.716322	3166.161991	1412.420476	3780.802411	1134.739155	3223.821253	19.96736072	17.45497979	21.10657648	29.30762928
385	640	60	39.5	F:\viral condensates\2d\exp21_82uM_nsp2_488_90uM_nsp5_deltac_hp_free647\1_1\Output\channels\1	8	9	0.999781668	TRUE	990.6341242	870.1198686	944.5940622	1192.936721	971.7789619	1816.328094	1655.501652	1772.529473	2086.353118	1801.912708	1043.770102	3090.358749	911.0919112	2822.713979	991.4109484	3019.884313	1266.486903	3539.737142	1021.993232	3067.839742	18.26808277	16.64164884	19.1670575	28.00642295
386	476	110	40.25	F:\viral condensates\2d\exp21_82uM_nsp2_488_90uM_nsp5_deltac_hp_free647\1_1\Output\channels\1	8	11	0.999807358	TRUE	1079.386861	938.3463122	1037.165129	1293.744437	1065.259703	1918.758675	1751.467985	1892.622611	2187.396173	1917.667288	1142.998408	3258.630883	985.7385604	2983.0927	1093.651881	3219.270146	1380.643216	3703.308509	1125.761923	3259.245481	19.76963541	17.55536345	20.84583981	29.50746595
387	67	143	43.25	F:\viral condensates\2d\exp21_82uM_nsp2_488_90uM_nsp5_deltac_hp_free647\1_1\Output\channels\1	8	12	0.999088943	TRUE	1005.200688	887.9822533	970.297723	1185.845996	994.0796869	1950.687516	1793.321817	1910.260451	2200.715085	1938.85533	1048.91475	3329.685866	919.9538979	3067.672095	1009.905911	3263.24964	1246.944369	3747.003476	1036.38609	3310.406727	18.51452545	17.84017925	19.25409662	30.14129986
388	157	128	42.25	F:\viral condensates\2d\exp21_82uM_nsp2_488_90uM_nsp5_deltac_hp_free647\1_1\Output\channels\1	8	13	0.999874234	TRUE	876.4013898	772.5197425	841.9836991	1038.068109	864.6142821	1993.286718	1840.971141	1962.628568	2228.837379	1987.519119	886.7866233	3429.93342	773.716932	3174.579274	847.4475194	3381.002834	1062.893707	3824.643763	872.8655706	3421.698546	16.33544982	18.2201782	16.51115116	31.03554114
389	305	131	40.75	F:\viral condensates\2d\exp21_82uM_nsp2_488_90uM_nsp5_deltac_hp_free647\1_1\Output\channels\1	8	14	0.999941349	TRUE	1338.094562	1198.358713	1296.696238	1552.898805	1324.917166	1750.558978	1629.044546	1713.984198	1976.234715	1737.842734	1476.482875	2908.443989	1316.485756	2715.112696	1429.136396	2850.132246	1718.747855	3275.663892	1461.513952	2887.948207	24.14655093	16.05496661	26.48785716	26.38368323
390	305	131	40.75	F:\viral condensates\2d\exp21_82uM_nsp2_488_90uM_nsp5_deltac_hp_free647\1_1\Output\channels\1	8	14	0.999941349	TRUE	1338.094562	1198.358713	1296.696238	1552.898805	1324.917166	1750.558978	1629.044546	1713.984198	1976.234715	1737.842734	1476.482875	2908.443989	1316.485756	2715.112696	1429.136396	2850.132246	1718.747855	3275.663892	1461.513952	2887.948207	24.14655093	16.05496661	26.48785716	26.38368323
391	560	169	40.25	F:\viral condensates\2d\exp21_82uM_nsp2_488_90uM_nsp5_deltac_hp_free647\1_1\Output\channels\1	8	16	0.999695897	TRUE	1023.649792	883.7597272	984.6570447	1238.256776	1011.459346	1973.808639	1779.334044	1971.036599	2261.718269	1989.043305	1069.368085	3367.958476	916.0968577	3043.25068	1021.770423	3370.087688	1305.492404	3847.300562	1052.961368	3397.623334	18.82665443	18.0464273	19.60013394	30.48270418
392	640	148	40.25	F:\viral condensates\2d\exp21_82uM_nsp2_488_90uM_nsp5_deltac_hp_free647\1_1\Output\channels\1	8	17	0.999577165	TRUE	1065.70477	921.2116236	1018.040236	1303.267732	1048.132443	1871.155716	1684.63088	1833.623578	2153.335883	1865.363642	1130.716584	3175.394673	971.0419717	2865.845489	1075.769585	3116.503168	1395.560521	3640.22496	1109.696969	3168.172353	19.53815658	17.13072934	20.63805123	28.76497147
393	233	177	41.75	F:\viral condensates\2d\exp21_82uM_nsp2_488_90uM_nsp5_deltac_hp_free647\1_1\Output\channels\1	8	18	0.999772787	TRUE	1194.169736	1072.109202	1156.338779	1382.18306	1182.334266	1910.8189	1765.897578	1863.747242	2166.529595	1892.238124	1284.637497	3223.366593	1148.553886	2984.650107	1242.664565	3145.497923	1491.172104	3649.574057	1271.87152	3192.063421	21.71157585	17.48453803	23.24214392	29.19289684
394	399	188	40.25	F:\viral condensates\2d\exp21_82uM_nsp2_488_90uM_nsp5_deltac_hp_free647\1_1\Output\channels\1	8	19	0.999930263	TRUE	1049.076255	913.6624439	1012.973544	1246.282128	1038.376623	1992.933643	1800.024763	1968.895912	2263.823425	1993.274614	1098.764309	3397.759517	950.8389169	3075.054087	1056.729496	3361.060375	1315.143337	3849.626265	1085.599071	3400.327845	19.25682902	18.21702865	20.09747046	30.7485393
395	484	198	39.25	F:\viral condensates\2d\exp21_82uM_nsp2_488_90uM_nsp5_deltac_hp_free647\1_1\Output\channels\1	8	20	0.999815583	TRUE	1173.588941	1038.018957	1131.204668	1380.173815	1159.704941	1967.836206	1804.262679	1929.668372	2245.456387	1960.082074	1253.972149	3329.816386	1103.074657	3059.973824	1205.566489	3268.815556	1481.225223	3792.09188	1237.665617	3318.386658	21.36338211	17.99315123	22.72333587	30.14246414
396	161	229	42.5	F:\viral condensates\2d\exp21_82uM_nsp2_488_90uM_nsp5_deltac_hp_free647\1_1\Output\channels\1	8	21	0.999802828	TRUE	1052.591892	937.5982575	1018.947525	1228.999852	1041.18109	1913.097934	1760.061825	1873.543639	2160.230933	1900.43347	1110.64631	3253.329557	984.0058588	2998.707236	1073.099576	3188.235357	1303.74928	3666.207838	1097.840828	3232.604377	19.31630791	17.50486777	20.29849469	29.46017637
397	315	217	40.5	F:\viral condensates\2d\exp21_82uM_nsp2_488_90uM_nsp5_deltac_hp_free647\1_1\Output\channels\1	8	22	0.999955773	TRUE	1158.590058	1038.37464	1122.059903	1342.361368	1147.294149	1943.497167	1807.460292	1905.659427	2175.461424	1930.870342	1237.869111	3288.72009	1103.208158	3065.667911	1196.617614	3227.244556	1441.447686	3672.933884	1225.201084	3268.041714	21.10962529	17.77603896	22.45089854	29.77587161
398	72	244	43.25	F:\viral condensates\2d\exp21_82uM_nsp2_488_90uM_nsp5_deltac_hp_free647\1_1\Output\channels\1	8	24	0.999887466	FALSE	935.2591393	832.912739	904.6313314	1091.428533	925.395585	2012.694803	1865.008323	1981.239206	2238.216451	2005.600714	957.1901765	3454.138284	845.5661279	3206.840956	922.5784249	3403.079261	1127.500297	3831.789958	945.7558526	3443.163016	17.33122767	18.39330473	17.70226532	31.25145652
399	578	256	40.75	F:\viral condensates\2d\exp21_82uM_nsp2_488_90uM_nsp5_deltac_hp_free647\1_1\Output\channels\1	8	25	0.999945045	TRUE	1398.750019	1219.399387	1361.556336	1648.869043	1391.4052	1723.060804	1518.163644	1714.816137	2022.532914	1737.523816	1553.538752	2847.840144	1352.820771	2511.568051	1508.66799	2839.78431	1832.155291	3341.520744	1543.152783	2875.230192	25.17274307	15.80967382	27.79151787	25.84307692
400	664	235	40.5	F:\viral condensates\2d\exp21_82uM_nsp2_488_90uM_nsp5_deltac_hp_free647\1_1\Output\channels\1	8	26	0.999723613	TRUE	937.4325079	808.7323136	892.6467152	1140.22752	921.2374789	1990.904655	1819.823471	1966.172387	2258.675946	1990.06304	961.9230828	3414.496257	820.1692707	3129.877328	909.2963287	3378.132131	1185.457893	3859.725634	942.1247828	3415.93839	17.36799755	18.19892941	17.78233843	30.89783655
401	243	269	41.75	F:\viral condensates\2d\exp21_82uM_nsp2_488_90uM_nsp5_deltac_hp_free647\1_1\Output\channels\1	8	27	0.999909639	TRUE	1155.246174	1031.136485	1122.262511	1337.733798	1146.098069	1929.152922	1770.885938	1899.273552	2177.124568	1922.500144	1235.124319	3263.496173	1097.790442	3001.117792	1197.471552	3215.706291	1435.610091	3676.774482	1224.526322	3253.185053	21.05305219	17.64808356	22.4044611	29.55086594
402	489	286	40.25	F:\viral condensates\2d\exp21_82uM_nsp2_488_90uM_nsp5_deltac_hp_free647\1_1\Output\channels\1	8	28	0.999939799	TRUE	1058.9458	922.6174191	1026.211884	1249.697504	1050.780784	1990.304153	1815.056649	1972.77204	2255.60123	1994.29511	1111.127589	3391.221071	960.4056885	3100.491648	1072.611091	3365.623562	1320.114732	3834.193911	1100.727438	3399.900261	19.42380575	18.19357273	20.30663715	30.69021421
403	171	318	41.75	F:\viral condensates\2d\exp21_82uM_nsp2_488_90uM_nsp5_deltac_hp_free647\1_1\Output\channels\1	8	29	0.998996735	TRUE	1103.874867	997.6377538	1073.386392	1267.511522	1095.037534	1949.915597	1810.168024	1915.241187	2178.119125	1937.596275	1170.102365	3310.273375	1052.950335	3077.985004	1135.966713	3253.391671	1349.323747	3691.391392	1160.422893	3289.699784	20.18393283	17.83329348	21.30439489	29.96813403
404	325	317	41.75	F:\viral condensates\2d\exp21_82uM_nsp2_488_90uM_nsp5_deltac_hp_free647\1_1\Output\channels\1	8	30	0.999830604	TRUE	1237.042167	1087.784553	1206.848559	1439.635996	1229.21487	1943.337955	1763.483341	1905.232139	2227.803763	1931.457075	1334.177725	3274.104549	1168.022915	2977.438949	1300.729227	3210.988866	1555.883288	3749.438279	1325.696432	3254.136136	22.43690798	17.77461874	24.08028438	29.64549616
405	640	318	40.25	F:\viral condensates\2d\exp21_82uM_nsp2_488_90uM_nsp5_deltac_hp_free647\1_1\Output\channels\1	8	31	0.999605298	TRUE	1238.282282	1092.456383	1196.712111	1464.63739	1224.821891	1929.078741	1768.098075	1887.654806	2215.650002	1918.443261	1337.051355	3248.196537	1173.319817	2984.89702	1289.953552	3181.182626	1587.722383	3722.982437	1321.537863	3231.499998	22.45788872	17.64742184	24.12890155	29.41438814
406	640	318	40.25	F:\viral condensates\2d\exp21_82uM_nsp2_488_90uM_nsp5_deltac_hp_free647\1_1\Output\channels\1	8	31	0.999605298	TRUE	1238.282282	1092.456383	1196.712111	1464.63739	1224.821891	1929.078741	1768.098075	1887.654806	2215.650002	1918.443261	1337.051355	3248.196537	1173.319817	2984.89702	1289.953552	3181.182626	1587.722383	3722.982437	1321.537863	3231.499998	22.45788872	17.64742184	24.12890155	29.41438814
407	82	338	43.25	F:\viral condensates\2d\exp21_82uM_nsp2_488_90uM_nsp5_deltac_hp_free647\1_1\Output\channels\1	8	33	0.999909401	TRUE	1094.511705	980.0062073	1065.36711	1262.231087	1086.647886	1937.527775	1784.321436	1906.283046	2182.300693	1927.947524	1159.783974	3289.672451	1033.758805	3034.654381	1126.972758	3238.722311	1342.446117	3699.88703	1151.039799	3273.854247	20.02552329	17.72279002	21.12982442	29.78436699
408	556	342	40.5	F:\viral condensates\2d\exp21_82uM_nsp2_488_90uM_nsp5_deltac_hp_free647\1_1\Output\channels\1	8	34	0.999379873	TRUE	1421.665893	1254.231252	1391.88812	1660.643384	1417.319163	1796.00727	1631.962455	1777.618131	2065.369026	1800.335619	1574.752224	2975.034703	1384.788151	2710.163213	1539.945379	2947.35373	1842.547312	3416.520078	1569.006728	2983.624166	25.56044256	16.46038038	28.15041548	26.97769439
409	250	368	41.75	F:\viral condensates\2d\exp21_82uM_nsp2_488_90uM_nsp5_deltac_hp_free647\1_1\Output\channels\1	8	35	0.99993813	TRUE	1399.570668	1271.449009	1365.663143	1593.681811	1389.935963	1866.685573	1742.792068	1828.572013	2105.864791	1852.011308	1540.933246	3106.365193	1395.41708	2906.627818	1502.926953	3043.913886	1756.519281	3501.684964	1530.498265	3081.695874	25.18662712	17.09085418	27.57825311	28.14920572
410	476	370	40.25	F:\viral condensates\2d\exp21_82uM_nsp2_488_90uM_nsp5_deltac_hp_free647\1_1\Output\channels\1	8	36	0.9999156	TRUE	1249.544141	1099.135063	1216.031325	1454.641957	1241.288447	1942.243574	1765.656705	1907.565543	2215.539112	1934.225919	1349.626596	3269.85011	1181.748742	2979.280178	1311.779157	3213.51426	1575.46432	3724.608322	1340.253325	3256.917789	22.64842114	17.7648565	24.34165427	29.60754516
411	332	402	40.25	F:\viral condensates\2d\exp21_82uM_nsp2_488_90uM_nsp5_deltac_hp_free647\1_1\Output\channels\1	8	38	0.999922633	TRUE	1247.566612	1115.183431	1215.665472	1436.062736	1238.808902	1986.229721	1828.796884	1956.399525	2233.554318	1979.642317	1343.030326	3349.432403	1195.462356	3090.067462	1306.701608	3301.53337	1550.952366	3760.447932	1332.905311	3339.167722	22.61496455	18.15722746	24.23005606	30.31744549
412	623	405	40.5	F:\viral condensates\2d\exp21_82uM_nsp2_488_90uM_nsp5_deltac_hp_free647\1_1\Output\channels\1	8	39	0.999428988	TRUE	1407.921027	1247.315143	1368.316353	1638.323498	1397.263657	1871.199776	1702.592356	1833.437134	2134.899896	1861.145852	1550.754769	3112.970343	1369.604877	2838.634157	1505.722433	3052.191605	1808.561333	3545.82502	1538.626635	3096.809257	25.32790168	17.13112236	27.74441738	28.20812584
413	705	384	40.25	F:\viral condensates\2d\exp21_82uM_nsp2_488_90uM_nsp5_deltac_hp_free647\1_1\Output\channels\1	8	40	0.999422967	TRUE	1125.139227	975.4786826	1083.350764	1346.457601	1112.207688	1968.908928	1791.525561	1939.866938	2248.813574	1966.846139	1194.40243	3340.597449	1027.518831	3048.456273	1145.863128	3295.923871	1439.523144	3804.29639	1178.725539	3339.244135	20.54369138	18.00272026	21.71551266	30.23863478
414	169	408	42.5	F:\viral condensates\2d\exp21_82uM_nsp2_488_90uM_nsp5_deltac_hp_free647\1_1\Output\channels\1	8	41	0.999579668	TRUE	1095.441634	976.2219518	1066.313898	1267.292746	1087.14995	2031.448455	1855.202968	2001.856492	2271.829668	2026.908142	1152.023563	3458.658147	1022.395775	3163.006511	1119.076391	3410.681637	1340.173312	3860.208426	1142.276533	3451.995256	20.04125618	18.56059349	20.99853083	31.29177519
415	84	438	42.25	F:\viral condensates\2d\exp21_82uM_nsp2_488_90uM_nsp5_deltac_hp_free647\1_1\Output\channels\1	8	42	0.999762893	TRUE	1226.451898	1116.396589	1194.477408	1398.219735	1216.503293	1976.092983	1840.59612	1936.007412	2211.863021	1962.003792	1318.074511	3335.032134	1195.833075	3111.096861	1282.627767	3268.676088	1506.559095	3728.29268	1307.19879	3311.473894	22.25773777	18.06680441	23.80784407	30.18899034
416	457	453	39.5	F:\viral condensates\2d\exp21_82uM_nsp2_488_90uM_nsp5_deltac_hp_free647\1_1\Output\channels\1	8	43	0.999935746	TRUE	1162.298159	1038.506493	1126.882773	1347.014934	1151.916942	2056.179088	1897.769474	2038.431276	2267.155216	2058.453146	1231.740485	3490.988245	1094.810473	3228.294895	1189.953148	3465.492005	1438.4688	3837.228753	1218.782857	3496.979995	21.17236036	18.78119891	22.3472121	31.58017034
417	543	437	41	F:\viral condensates\2d\exp21_82uM_nsp2_488_90uM_nsp5_deltac_hp_free647\1_1\Output\channels\1	8	44	0.99944067	TRUE	1424.885464	1237.838597	1392.473982	1672.137073	1418.365519	1896.762305	1697.749348	1865.503934	2190.120812	1892.715789	1569.1544	3155.911204	1358.432216	2831.642505	1532.334642	3105.533171	1844.830871	3639.104634	1561.535232	3149.814068	25.61491249	17.35914856	28.05570935	28.5911725
418	246	477	41	F:\viral condensates\2d\exp21_82uM_nsp2_488_90uM_nsp5_deltac_hp_free647\1_1\Output\channels\1	8	46	0.999911547	TRUE	1441.483886	1286.233086	1407.474183	1658.427225	1432.076881	1855.466295	1696.198502	1814.390496	2113.678256	1842.298563	1593.441644	3078.503558	1417.979468	2820.010404	1555.5907	3010.735783	1835.248399	3503.932031	1583.143358	3056.505987	25.89573093	16.99077452	28.46661021	27.90067074
419	664	484	39.5	F:\viral condensates\2d\exp21_82uM_nsp2_488_90uM_nsp5_deltac_hp_free647\1_1\Output\channels\1	8	48	0.999869943	TRUE	1142.714422	1008.67787	1100.384052	1349.989444	1128.625636	2053.640699	1882.047948	2023.202676	2308.18586	2047.410483	1207.943645	3489.993335	1059.688377	3205.427704	1158.871513	3442.904412	1438.230873	3910.583588	1191.241317	3481.345654	20.84103523	18.75855564	21.94460809	31.57129542
420	153	495	40.5	F:\viral condensates\2d\exp21_82uM_nsp2_488_90uM_nsp5_deltac_hp_free647\1_1\Output\channels\1	8	50	0.999666274	TRUE	1171.227591	1072.13311	1139.502132	1327.862723	1160.138659	2096.825357	1973.453829	2064.645677	2299.573676	2088.80578	1238.848167	3562.563172	1128.911006	3358.464269	1202.957768	3510.400522	1411.888404	3899.11395	1225.99751	3550.144865	21.32343189	19.14377705	22.46746258	32.21864232
421	584	514	39.25	F:\viral condensates\2d\exp21_82uM_nsp2_488_90uM_nsp5_deltac_hp_free647\1_1\Output\channels\1	8	51	0.999932289	TRUE	1282.924196	1151.133311	1249.07787	1477.569265	1273.193981	2022.972088	1876.40208	1998.991014	2263.920659	2020.797032	1382.946409	3409.149282	1235.075853	3169.240625	1343.675754	3372.140068	1599.020095	3807.558222	1371.209521	3407.009069	23.21315764	18.4849815	24.90537157	30.85013977
422	495	529	39.75	F:\viral condensates\2d\exp21_82uM_nsp2_488_90uM_nsp5_deltac_hp_free647\1_1\Output\channels\1	8	52	0.99993968	TRUE	1427.096566	1283.601964	1392.354355	1639.917148	1417.013638	1865.609861	1705.235434	1823.675905	2152.11967	1850.525747	1574.820981	3099.40035	1413.893459	2836.766901	1536.152278	3030.220782	1808.885315	3576.547568	1563.874691	3074.074739	25.65232076	17.08125848	28.15157873	28.08707702
423	98	563	42.75	F:\viral condensates\2d\exp21_82uM_nsp2_488_90uM_nsp5_deltac_hp_free647\1_1\Output\channels\1	8	53	0.999904513	TRUE	1428.836914	1287.190245	1394.145924	1652.200254	1417.890997	1938.706006	1781.048832	1891.845351	2244.369317	1920.590218	1570.029048	3230.732066	1411.11217	2972.655002	1531.890168	3152.669928	1815.218377	3740.45007	1558.310851	3200.103889	25.68176463	17.73330023	28.07050698	29.25859929
424	209	560	40.5	F:\viral condensates\2d\exp21_82uM_nsp2_488_90uM_nsp5_deltac_hp_free647\1_1\Output\channels\1	8	54	0.999923587	TRUE	1261.338403	1148.210217	1231.431086	1435.38213	1252.281543	2058.315921	1910.259672	2015.941051	2309.338436	2043.67841	1353.101723	3476.747692	1228.278965	3230.75362	1320.409247	3405.890954	1542.934143	3897.062985	1343.372518	3452.03903	22.84796097	18.80026016	24.4004478	31.45313991
425	297	566	41.75	F:\viral condensates\2d\exp21_82uM_nsp2_488_90uM_nsp5_deltac_hp_free647\1_1\Output\channels\1	8	55	0.999944925	TRUE	1489.243061	1341.62543	1454.964909	1704.011228	1479.718192	1875.782411	1743.490252	1840.50129	2111.215668	1864.88339	1650.136545	3106.370916	1481.486702	2895.067991	1611.406881	3049.088657	1891.432426	3491.171158	1639.478562	3088.480927	26.70373886	17.17200098	29.42579616	28.14925677
426	660	573	41	F:\viral condensates\2d\exp21_82uM_nsp2_488_90uM_nsp5_deltac_hp_free647\1_1\Output\channels\1	8	56	0.999868035	TRUE	1473.873101	1287.623072	1435.850799	1738.376386	1465.173478	1811.897811	1620.483269	1776.18593	2117.303976	1804.96206	1637.326178	2994.118988	1426.861868	2683.389851	1594.041703	2936.744757	1933.035784	3495.859902	1627.305476	2983.216308	26.44370401	16.60212926	29.20906548	27.14793251
427	578	603	40.25	F:\viral condensates\2d\exp21_82uM_nsp2_488_90uM_nsp5_deltac_hp_free647\1_1\Output\channels\1	8	57	0.999934435	TRUE	1216.045492	1076.960668	1184.718424	1416.844892	1209.035007	1987.625112	1814.946585	1986.317796	2239.579436	2003.3521	1304.208484	3357.702706	1149.859788	3072.103575	1265.880987	3361.069864	1526.792978	3774.809471	1294.113081	3387.30817	22.08167823	18.1696748	23.57325334	30.39121932
428	578	603	40.25	F:\viral condensates\2d\exp21_82uM_nsp2_488_90uM_nsp5_deltac_hp_free647\1_1\Output\channels\1	8	57	0.999934435	TRUE	1216.045492	1076.960668	1184.718424	1416.844892	1209.035007	1987.625112	1814.946585	1986.317796	2239.579436	2003.3521	1304.208484	3357.702706	1149.859788	3072.103575	1265.880987	3361.069864	1526.792978	3774.809471	1294.113081	3387.30817	22.08167823	18.1696748	23.57325334	30.39121932
429	157	631	40.75	F:\viral condensates\2d\exp21_82uM_nsp2_488_90uM_nsp5_deltac_hp_free647\1_1\Output\channels\1	8	60	0.999928355	TRUE	1474.97089	1347.820951	1435.647868	1675.154916	1461.140162	1973.421885	1839.211348	1925.215748	2224.514115	1954.094612	1623.364338	3284.830904	1480.018729	3066.334593	1579.667545	3205.191501	1845.275221	3700.497394	1608.220097	3252.547678	26.46227683	18.04297733	28.97285375	29.74117879
430	520	667	41	F:\viral condensates\2d\exp21_82uM_nsp2_488_90uM_nsp5_deltac_hp_free647\1_1\Output\channels\1	8	62	0.999842525	TRUE	1402.54822	1224.729725	1372.674481	1635.754386	1396.973465	1824.915852	1653.411294	1794.432979	2077.535656	1819.250203	1548.546889	3030.592139	1346.544522	2754.181848	1514.768499	2981.147311	1810.844954	3442.97857	1542.241327	3021.406233	25.23700248	16.71825448	27.70706363	27.47328506
431	643	660	40	F:\viral condensates\2d\exp21_82uM_nsp2_488_90uM_nsp5_deltac_hp_free647\1_1\Output\channels\1	8	63	0.999893546	TRUE	1432.799699	1277.105291	1390.858184	1666.967335	1420.55391	1886.270496	1702.9012	1851.606114	2175.909888	1881.247697	1579.86289	3135.56948	1406.140566	2833.749412	1531.66862	3080.797662	1839.832356	3614.454316	1565.308251	3128.759802	25.74880854	17.26555816	28.23687967	28.4097176
432	643	660	40	F:\viral condensates\2d\exp21_82uM_nsp2_488_90uM_nsp5_deltac_hp_free647\1_1\Output\channels\1	8	63	0.999893546	TRUE	1432.799699	1277.105291	1390.858184	1666.967335	1420.55391	1886.270496	1702.9012	1851.606114	2175.909888	1881.247697	1579.86289	3135.56948	1406.140566	2833.749412	1531.66862	3080.797662	1839.832356	3614.454316	1565.308251	3128.759802	25.74880854	17.26555816	28.23687967	28.4097176
433	643	660	40	F:\viral condensates\2d\exp21_82uM_nsp2_488_90uM_nsp5_deltac_hp_free647\1_1\Output\channels\1	8	63	0.999893546	TRUE	1432.799699	1277.105291	1390.858184	1666.967335	1420.55391	1886.270496	1702.9012	1851.606114	2175.909888	1881.247697	1579.86289	3135.56948	1406.140566	2833.749412	1531.66862	3080.797662	1839.832356	3614.454316	1565.308251	3128.759802	25.74880854	17.26555816	28.23687967	28.4097176
434	148	73	43.75	F:\viral condensates\2d\exp21_82uM_nsp2_488_90uM_nsp5_deltac_hp_free647\1_1\Output\channels\1	9	4	0.999772847	TRUE	1455.983739	1300.054931	1408.083079	1697.104386	1440.654178	1602.852239	1449.671458	1548.451234	1904.168311	1580.702904	1635.181837	2620.885506	1458.310533	2373.47918	1581.543848	2531.655508	1902.578836	3119.530664	1618.465378	2583.793366	26.14104497	14.73737373	29.17278671	23.81856661
435	462	81	40.75	F:\viral condensates\2d\exp21_82uM_nsp2_488_90uM_nsp5_deltac_hp_free647\1_1\Output\channels\1	9	5	0.999906182	TRUE	1530.131909	1366.548103	1479.934901	1784.868492	1514.312839	1662.695128	1523.281927	1609.247602	1936.601653	1640.490795	1720.520707	2715.122646	1532.948627	2493.910514	1663.973768	2628.029323	2007.228032	3161.915061	1703.208629	2678.020857	27.39551197	15.27119206	30.61658224	24.65919302
436	614	73	42	F:\viral condensates\2d\exp21_82uM_nsp2_488_90uM_nsp5_deltac_hp_free647\1_1\Output\channels\1	9	6	0.99985528	TRUE	1375.235375	1168.622835	1319.466778	1674.825287	1357.115733	1644.295528	1454.594603	1603.103559	1941.358891	1635.438721	1532.141846	2710.275	1296.521808	2406.351254	1467.594655	2646.272125	1871.70814	3190.58178	1510.740924	2697.632915	24.77491336	15.10706155	27.42951686	24.61595041
437	309	93	42	F:\viral condensates\2d\exp21_82uM_nsp2_488_90uM_nsp5_deltac_hp_free647\1_1\Output\channels\1	9	7	0.999919176	TRUE	1644.23761	1445.018741	1599.30399	1931.260695	1633.053604	1517.8515	1368.95495	1479.053433	1771.33917	1502.371366	1874.304396	2433.411789	1643.892036	2201.628224	1822.829356	2371.7415	2202.576055	2837.53196	1862.044158	2407.574031	29.32599573	13.97913907	33.21835332	22.14623916
438	709	115	41.25	F:\viral condensates\2d\exp21_82uM_nsp2_488_90uM_nsp5_deltac_hp_free647\1_1\Output\channels\1	9	8	0.998935044	TRUE	1252.719793	1089.099013	1194.129514	1521.340968	1229.724873	1663.040017	1479.506327	1611.692326	1995.878879	1646.256513	1379.98742	2766.411416	1196.551708	2465.742969	1312.939408	2684.632973	1678.151323	3316.807794	1353.353788	2740.383419	22.70214804	15.27426858	24.85531027	25.11670578
439	390	133	41.5	F:\viral condensates\2d\exp21_82uM_nsp2_488_90uM_nsp5_deltac_hp_free647\1_1\Output\channels\1	9	10	0.999936581	TRUE	1414.340165	1252.167603	1370.273585	1651.971001	1401.144363	1805.082217	1640.88859	1757.642871	2109.111785	1787.468374	1564.900369	2992.717108	1381.40917	2726.616513	1515.308571	2915.325112	1827.756726	3496.886792	1550.373049	2963.403884	25.43650311	16.54133191	27.98373804	27.13542728
440	543	120	40.5	F:\viral condensates\2d\exp21_82uM_nsp2_488_90uM_nsp5_deltac_hp_free647\1_1\Output\channels\1	9	11	0.999923468	TRUE	1373.14976	1209.336644	1322.367086	1627.595053	1356.575124	1798.349798	1636.01362	1748.944367	2085.317693	1779.687528	1514.980628	2988.114879	1329.299735	2725.659273	1457.331722	2908.408525	1800.09246	3458.484635	1496.405437	2957.530511	24.73962813	16.48127651	27.13917683	27.09437387
441	52	153	44.25	F:\viral condensates\2d\exp21_82uM_nsp2_488_90uM_nsp5_deltac_hp_free647\1_1\Output\channels\1	9	12	0.999941707	TRUE	1455.181037	1302.182292	1411.925963	1685.536004	1441.832741	1686.668669	1524.380589	1635.723805	1975.313367	1667.71486	1626.252448	2771.989429	1453.840747	2507.645274	1577.98896	2688.135616	1881.636453	3249.779135	1611.664957	2740.290715	26.12746455	15.48504396	29.0217159	25.1664635
442	473	170	40.5	F:\viral condensates\2d\exp21_82uM_nsp2_488_90uM_nsp5_deltac_hp_free647\1_1\Output\channels\1	9	13	0.999909878	TRUE	1494.426197	1327.147602	1450.530088	1741.838872	1481.602007	1789.100535	1632.55663	1743.92034	2058.487579	1772.550085	1664.714146	2949.306131	1474.230667	2697.915628	1615.117464	2875.951836	1942.860332	3389.296415	1650.54216	2921.840255	26.79142913	16.39877003	29.67242557	26.74818703
443	633	162	41.25	F:\viral condensates\2d\exp21_82uM_nsp2_488_90uM_nsp5_deltac_hp_free647\1_1\Output\channels\1	9	14	0.999958873	TRUE	1581.411755	1392.198889	1525.680644	1870.633253	1562.975981	1544.171688	1393.79784	1501.259822	1810.155108	1530.311863	1794.696184	2492.290433	1576.70539	2256.018653	1730.358017	2425.183096	2124.481865	2918.514508	1773.381422	2470.695419	28.26308396	14.21392384	31.87151124	22.6714561
444	141	184	43.5	F:\viral condensates\2d\exp21_82uM_nsp2_488_90uM_nsp5_deltac_hp_free647\1_1\Output\channels\1	9	15	0.999945998	TRUE	1445.525721	1310.759679	1407.48469	1653.219016	1433.399914	1674.733581	1550.721924	1635.870785	1901.04663	1661.649322	1615.53255	2752.257261	1461.872148	2553.520643	1572.523732	2689.211505	1849.00902	3121.923763	1601.889246	2730.906602	25.96411223	15.37857903	28.84035258	24.99044604
445	316	183	42.5	F:\viral condensates\2d\exp21_82uM_nsp2_488_90uM_nsp5_deltac_hp_free647\1_1\Output\channels\1	9	16	0.999956727	TRUE	1593.91064	1420.477608	1554.962832	1839.28448	1583.920073	1644.020251	1497.456246	1603.949305	1890.572423	1632.489099	1800.573872	2669.839527	1601.59043	2437.547363	1756.566568	2604.783453	2078.38185	3069.075519	1789.404196	2650.896098	28.47454486	15.10460599	31.97095221	24.25525264
446	229	215	42.5	F:\viral condensates\2d\exp21_82uM_nsp2_488_90uM_nsp5_deltac_hp_free647\1_1\Output\channels\1	9	17	0.999963522	TRUE	1715.110197	1559.411963	1674.988233	1951.898684	1703.259452	1532.027347	1412.448774	1490.611695	1766.87236	1514.5126	1959.951089	2445.998712	1780.177971	2259.069422	1914.630056	2378.735213	2228.330858	2825.717623	1947.065324	2416.618297	30.52504517	14.10559231	34.66735673	22.25851866
447	403	220	41	F:\viral condensates\2d\exp21_82uM_nsp2_488_90uM_nsp5_deltac_hp_free647\1_1\Output\channels\1	9	18	0.9999547	TRUE	1583.070604	1415.349581	1541.815768	1828.168878	1572.092119	1777.097138	1606.205282	1727.810974	2080.203864	1758.748162	1774.655563	2911.497097	1584.988942	2634.346071	1728.689992	2830.265349	2046.765054	3412.64082	1762.919494	2880.454884	28.291149	16.29169576	31.53245638	26.41091796
448	559	207	41.25	F:\viral condensates\2d\exp21_82uM_nsp2_488_90uM_nsp5_deltac_hp_free647\1_1\Output\channels\1	9	19	0.999751389	TRUE	1683.101959	1485.076153	1637.56487	1965.655713	1669.46688	1636.499408	1468.711692	1589.610202	1940.53242	1621.899128	1910.761721	2640.003892	1683.604256	2373.978549	1859.312851	2563.871305	2228.756945	3135.974888	1895.409598	2616.198469	29.9835176	15.03751759	33.83515225	23.98910893
449	559	207	41.25	F:\viral condensates\2d\exp21_82uM_nsp2_488_90uM_nsp5_deltac_hp_free647\1_1\Output\channels\1	9	19	0.999751389	TRUE	1683.101959	1485.076153	1637.56487	1965.655713	1669.46688	1636.499408	1468.711692	1589.610202	1940.53242	1621.899128	1910.761721	2640.003892	1683.604256	2373.978549	1859.312851	2563.871305	2228.756945	3135.974888	1895.409598	2616.198469	29.9835176	15.03751759	33.83515225	23.98910893
451	488	258	41	F:\viral condensates\2d\exp21_82uM_nsp2_488_90uM_nsp5_deltac_hp_free647\1_1\Output\channels\1	9	22	0.999914527	TRUE	1773.277949	1589.894822	1731.957777	2036.658684	1762.671709	1620.040221	1465.256848	1573.655042	1893.106134	1602.621238	2023.005351	2593.890039	1812.588019	2348.611731	1976.684629	2517.895034	2320.402335	3037.589672	2011.638037	2564.4548	31.50914938	14.8906962	35.73413277	23.57775813
452	650	251	41.75	F:\viral condensates\2d\exp21_82uM_nsp2_488_90uM_nsp5_deltac_hp_free647\1_1\Output\channels\1	9	23	0.999896049	TRUE	1589.291985	1400.5122	1536.123315	1876.128277	1571.471436	1655.376923	1487.822848	1618.557779	1951.518721	1645.874286	1793.828465	2691.136994	1577.997586	2423.84372	1732.058013	2634.534919	2117.828083	3172.113363	1772.855865	2677.277112	28.3964047	15.20591125	31.85683084	24.44523308
453	152	275	44	F:\viral condensates\2d\exp21_82uM_nsp2_488_90uM_nsp5_deltac_hp_free647\1_1\Output\channels\1	9	24	0.999948025	TRUE	1444.46114	1291.443716	1414.125401	1661.830854	1438.737972	1668.728698	1524.076183	1626.293778	1931.970911	1654.594186	1614.795008	2741.636625	1440.688878	2509.058359	1581.58237	2670.749981	1856.648335	3176.046942	1609.109961	2717.225007	25.94610124	15.3250135	28.82787456	24.89570646
454	331	271	41.75	F:\viral condensates\2d\exp21_82uM_nsp2_488_90uM_nsp5_deltac_hp_free647\1_1\Output\channels\1	9	25	0.999942303	TRUE	1668.645055	1515.716491	1629.635025	1898.42242	1656.693344	1696.412361	1544.932962	1646.144992	1967.326566	1676.856803	1887.338496	2750.550392	1713.988487	2505.660358	1844.221238	2667.141447	2143.694043	3196.512145	1874.522232	2717.512821	29.73893019	15.57196091	33.4388692	24.97522021
455	246	301	41.75	F:\viral condensates\2d\exp21_82uM_nsp2_488_90uM_nsp5_deltac_hp_free647\1_1\Output\channels\1	9	26	0.999955297	TRUE	1623.928397	1487.728421	1582.008398	1839.402539	1610.067313	1671.835845	1543.227407	1622.157735	1925.609732	1649.794872	1834.781837	2714.454155	1679.797083	2507.700422	1788.036981	2632.637983	2075.205913	3132.15779	1819.857542	2677.288973	28.98239672	15.35273027	32.5496956	24.65322986
456	418	308	40.75	F:\viral condensates\2d\exp21_82uM_nsp2_488_90uM_nsp5_deltac_hp_free647\1_1\Output\channels\1	9	27	0.999932408	TRUE	1882.607729	1708.04151	1838.999352	2141.193116	1869.092734	1554.695841	1430.627294	1507.847751	1810.924727	1532.926944	2163.392034	2456.233342	1960.885574	2264.663521	2114.306603	2379.822539	2456.498941	2870.484541	2148.866748	2419.49497	33.35883228	14.30780276	38.10924819	22.34981494
457	574	293	41	F:\viral condensates\2d\exp21_82uM_nsp2_488_90uM_nsp5_deltac_hp_free647\1_1\Output\channels\1	9	28	0.999892712	TRUE	1739.693003	1544.064577	1695.921769	2014.335341	1728.297568	1611.85352	1470.609516	1571.160935	1856.619079	1597.374206	1982.558524	2585.27949	1755.827827	2366.622748	1932.689779	2519.984785	2296.460516	2975.951998	1969.943915	2561.282874	30.94094646	14.81766813	35.04983793	23.50094919
458	504	346	41	F:\viral condensates\2d\exp21_82uM_nsp2_488_90uM_nsp5_deltac_hp_free647\1_1\Output\channels\1	9	30	0.99982655	TRUE	1589.352963	1402.277359	1553.934822	1844.837519	1581.780247	1778.410269	1603.369197	1742.418511	2103.137353	1764.89643	1782.242184	2912.714673	1569.212668	2631.625709	1742.180629	2854.360737	2065.050801	3450.900683	1774.22814	2889.758727	28.39743634	16.30340932	31.66080972	26.42177914
459	665	337	40.5	F:\viral condensates\2d\exp21_82uM_nsp2_488_90uM_nsp5_deltac_hp_free647\1_1\Output\channels\1	9	31	0.999948978	TRUE	1758.373513	1580.593822	1708.508647	2030.532015	1743.858366	1614.740959	1482.734234	1569.543809	1866.526174	1598.628741	2005.213645	2587.068024	1799.515293	2381.788093	1948.29241	2514.77335	2315.401606	2990.836917	1988.924612	2560.700267	31.25699045	14.84342504	35.43312591	23.51690351
460	63	356	44.5	F:\viral condensates\2d\exp21_82uM_nsp2_488_90uM_nsp5_deltac_hp_free647\1_1\Output\channels\1	9	32	0.99988246	TRUE	1670.028097	1524.449402	1629.417659	1900.831941	1657.027205	1656.946776	1522.447072	1605.596864	1934.179978	1634.909758	1892.776623	2679.21842	1726.838636	2463.567204	1847.797599	2594.152069	2149.793172	3136.373503	1878.907768	2641.903252	29.76232902	15.21991486	33.5308735	24.33891547
461	155	369	44.25	F:\viral condensates\2d\exp21_82uM_nsp2_488_90uM_nsp5_deltac_hp_free647\1_1\Output\channels\1	9	33	0.999917626	TRUE	1640.711338	1474.061358	1605.376929	1888.270252	1632.246174	1636.159196	1487.234213	1588.998834	1940.88528	1614.909272	1858.762959	2647.133541	1668.328931	2409.350262	1819.862742	2568.649131	2133.739201	3150.74438	1850.386737	2610.407542	29.26633691	15.03448278	32.95541737	24.05270775
462	347	361	43.25	F:\viral condensates\2d\exp21_82uM_nsp2_488_90uM_nsp5_deltac_hp_free647\1_1\Output\channels\1	9	34	0.999953628	TRUE	1714.342609	1500.882222	1686.473872	1983.515492	1710.920675	1693.209502	1513.166224	1663.645774	1985.406939	1685.046463	1943.73206	2736.435517	1698.791498	2451.156362	1912.327529	2688.27991	2246.425141	3213.534019	1940.305611	2722.358496	30.51205883	15.54339035	34.39295701	24.84931086
463	256	391	43	F:\viral condensates\2d\exp21_82uM_nsp2_488_90uM_nsp5_deltac_hp_free647\1_1\Output\channels\1	9	35	0.999968648	TRUE	1759.880786	1554.045367	1727.016571	2034.062207	1753.250862	1620.839446	1452.594423	1580.935098	1902.938279	1609.570537	2006.485682	2597.77639	1769.785903	2332.353792	1969.929699	2531.909237	2316.28348	3055.772055	1999.416065	2578.691472	31.28249107	14.89782556	35.45464671	23.61242567
464	432	394	41.5	F:\viral condensates\2d\exp21_82uM_nsp2_488_90uM_nsp5_deltac_hp_free647\1_1\Output\channels\1	9	36	0.99995482	TRUE	1939.955549	1750.757106	1900.897579	2216.898693	1931.420953	1499.383946	1357.754584	1453.325332	1776.359813	1479.554057	2239.024248	2346.139805	2020.222352	2125.614618	2195.449241	2270.31978	2552.697391	2794.404356	2230.428213	2311.984037	34.32906456	13.81440239	39.38882283	21.36774424
465	589	381	41.75	F:\viral condensates\2d\exp21_82uM_nsp2_488_90uM_nsp5_deltac_hp_free647\1_1\Output\channels\1	9	37	0.999889135	TRUE	1771.737659	1577.282216	1727.028309	2052.696082	1759.65086	1644.590452	1484.73174	1594.306034	1951.808676	1624.433342	2018.787895	2638.38748	1795.261245	2385.990538	1968.676806	2555.988774	2334.523086	3140.386566	2005.862837	2604.291159	31.48309016	15.10969237	35.66278024	23.97469
466	686	422	40.75	F:\viral condensates\2d\exp21_82uM_nsp2_488_90uM_nsp5_deltac_hp_free647\1_1\Output\channels\1	9	38	0.999908328	TRUE	1497.390341	1317.079443	1452.484232	1761.490389	1483.928318	1756.866186	1546.033116	1727.02984	2070.733385	1753.2735	1671.407568	2890.709175	1470.073545	2543.921616	1619.1169	2845.174343	1965.820296	3407.762457	1655.224555	2886.697337	26.84157765	16.11122899	29.78566743	26.22548283
467	67	451	44.75	F:\viral condensates\2d\exp21_82uM_nsp2_488_90uM_nsp5_deltac_hp_free647\1_1\Output\channels\1	9	39	0.999943137	TRUE	1846.695229	1686.992455	1805.754758	2090.844868	1835.529912	1510.584509	1397.909061	1471.509141	1729.376208	1494.289795	2123.493271	2383.345964	1938.150628	2209.580931	2076.945775	2320.44692	2402.429785	2732.807636	2111.333177	2356.037696	32.75125091	13.91431511	37.43422571	21.69963547
468	325	448	42	F:\viral condensates\2d\exp21_82uM_nsp2_488_90uM_nsp5_deltac_hp_free647\1_1\Output\channels\1	9	40	0.999840021	TRUE	1855.321445	1644.488731	1829.8726	2129.421224	1852.278538	1579.506475	1417.105486	1533.389984	1906.788396	1560.359814	2127.548803	2505.902127	1884.161356	2251.917633	2100.683366	2427.492242	2432.96393	3045.289561	2125.628609	2471.973861	32.89719252	14.52912181	37.50283875	22.79287691
469	521	438	43.25	F:\viral condensates\2d\exp21_82uM_nsp2_488_90uM_nsp5_deltac_hp_free647\1_1\Output\channels\1	9	41	0.999832749	TRUE	1653.703651	1383.827974	1629.890789	1959.064958	1653.26163	1682.397867	1460.351331	1655.375985	1994.603563	1678.922664	1870.327446	2728.038586	1560.122825	2377.413502	1843.660253	2683.720183	2215.54246	3234.563309	1870.114282	2721.860316	29.48614582	15.446947	33.15106977	24.77440747
470	159	466	43	F:\viral condensates\2d\exp21_82uM_nsp2_488_90uM_nsp5_deltac_hp_free647\1_1\Output\channels\1	9	42	0.998851478	TRUE	1689.238801	1503.354604	1660.94067	1944.173975	1684.678399	1688.297068	1540.658118	1650.719559	1979.882859	1673.873841	1913.384798	2732.173048	1699.220457	2500.218985	1882.212769	2669.662674	2198.660232	3210.770378	1909.154315	2707.02907	30.08734303	15.49956982	33.87953046	24.81128823
471	408	480	40.75	F:\viral condensates\2d\exp21_82uM_nsp2_488_90uM_nsp5_deltac_hp_free647\1_1\Output\channels\1	9	43	0.999873877	TRUE	1724.716184	1563.908649	1687.164834	1961.472031	1713.206018	1748.646038	1605.025811	1695.438785	2018.723905	1727.873651	1951.210485	2834.384643	1767.444792	2605.088392	1910.16228	2745.414411	2216.210813	3277.565536	1939.051512	2799.074864	30.68756292	16.03790256	34.51947986	25.72304941
472	236	516	43.75	F:\viral condensates\2d\exp21_82uM_nsp2_488_90uM_nsp5_deltac_hp_free647\1_1\Output\channels\1	9	45	0.999649465	TRUE	1645.902377	1448.073128	1617.098635	1920.461468	1640.034424	1741.729447	1570.967079	1701.464118	2070.271744	1723.999657	1855.128563	2836.322395	1628.494294	2564.903664	1823.59069	2769.063477	2160.988	3377.895934	1849.606566	2805.461957	29.35416089	15.97620428	32.89392927	25.7403348
473	472	540	41.5	F:\viral condensates\2d\exp21_82uM_nsp2_488_90uM_nsp5_deltac_hp_free647\1_1\Output\channels\1	9	47	0.999902844	TRUE	1901.751708	1709.207737	1860.839292	2181.776771	1889.830615	1547.455809	1416.703867	1508.671514	1821.856234	1530.318501	2187.575908	2439.697177	1963.636688	2239.373772	2141.035261	2377.317245	2505.275954	2882.760344	2174.568024	2411.009395	33.68271741	14.24321928	38.51840019	22.20230689
474	472	540	41.5	F:\viral condensates\2d\exp21_82uM_nsp2_488_90uM_nsp5_deltac_hp_free647\1_1\Output\channels\1	9	47	0.999902844	TRUE	1901.751708	1709.207737	1860.839292	2181.776771	1889.830615	1547.455809	1416.703867	1508.671514	1821.856234	1530.318501	2187.575908	2439.697177	1963.636688	2239.373772	2141.035261	2377.317245	2505.275954	2882.760344	2174.568024	2411.009395	33.68271741	14.24321928	38.51840019	22.20230689
475	576	553	41.5	F:\viral condensates\2d\exp21_82uM_nsp2_488_90uM_nsp5_deltac_hp_free647\1_1\Output\channels\1	9	49	0.999606729	TRUE	1713.199247	1532.926666	1675.35194	1967.205552	1703.68155	1736.491307	1599.903185	1699.794872	1976.5553	1725.602733	1938.226418	2814.596902	1729.902476	2601.520971	1895.250052	2755.417481	2227.244989	3200.570712	1927.576247	2796.724418	30.49271499	15.92947834	34.29981046	25.54653623
476	576	553	41.5	F:\viral condensates\2d\exp21_82uM_nsp2_488_90uM_nsp5_deltac_hp_free647\1_1\Output\channels\1	9	49	0.999606729	TRUE	1713.199247	1532.926666	1675.35194	1967.205552	1703.68155	1736.491307	1599.903185	1699.794872	1976.5553	1725.602733	1938.226418	2814.596902	1729.902476	2601.520971	1895.250052	2755.417481	2227.244989	3200.570712	1927.576247	2796.724418	30.49271499	15.92947834	34.29981046	25.54653623
477	201	597	40.75	F:\viral condensates\2d\exp21_82uM_nsp2_488_90uM_nsp5_deltac_hp_free647\1_1\Output\channels\1	9	51	0.999939203	TRUE	1722.982389	1591.916513	1679.960731	1951.048875	1707.628713	1799.281974	1669.343192	1742.348971	2077.394773	1772.414309	1944.283109	2925.899003	1795.726131	2715.811544	1896.873678	2831.217638	2197.856408	3385.138243	1927.984255	2880.313335	30.65822992	16.48959182	34.40227987	26.53938772
478	327	586	42.75	F:\viral condensates\2d\exp21_82uM_nsp2_488_90uM_nsp5_deltac_hp_free647\1_1\Output\channels\1	9	52	0.99985373	TRUE	1606.305437	1410.795091	1575.207317	1854.616126	1601.227107	1759.030171	1587.115085	1724.403685	2028.057088	1750.843959	1804.886804	2874.713944	1581.208053	2600.795581	1769.99832	2818.029901	2084.169362	3313.891608	1799.429461	2860.89772	28.68424476	16.13053245	32.04392004	26.08280009
479	415	607	40.75	F:\viral condensates\2d\exp21_82uM_nsp2_488_90uM_nsp5_deltac_hp_free647\1_1\Output\channels\1	9	53	0.999866009	TRUE	2019.513395	1849.171316	1979.813296	2272.929837	2009.522336	1501.443349	1391.066303	1462.377973	1718.060128	1484.404491	2336.479782	2335.318137	2137.860424	2167.635837	2291.453794	2272.210543	2626.996676	2679.170152	2325.831524	2306.455161	35.67505453	13.83277295	41.0376127	21.27121139
480	659	586	41.25	F:\viral condensates\2d\exp21_82uM_nsp2_488_90uM_nsp5_deltac_hp_free647\1_1\Output\channels\1	9	54	0.999891996	TRUE	1768.226791	1580.03858	1726.130766	2038.663472	1758.884791	1688.991211	1524.07201	1635.83521	1989.846464	1668.884299	2010.27028	2718.996563	1794.915777	2456.340773	1963.639001	2630.948696	2313.69398	3211.457374	2000.709479	2684.489332	31.42369196	15.5057618	35.51867598	24.69374964
481	119	636	40.75	F:\viral condensates\2d\exp21_82uM_nsp2_488_90uM_nsp5_deltac_hp_free647\1_1\Output\channels\1	9	55	0.999801874	TRUE	1721.48509	1591.17433	1674.702672	1944.055255	1703.176436	1831.844968	1706.81582	1772.535649	2127.058631	1801.25556	1939.35897	2984.819952	1791.2635	2783.437056	1887.558743	2886.545611	2184.565163	3475.862518	1919.785871	2933.070959	30.63289804	16.78006448	34.31897141	27.06498204
482	119	636	40.75	F:\viral condensates\2d\exp21_82uM_nsp2_488_90uM_nsp5_deltac_hp_free647\1_1\Output\channels\1	9	55	0.999801874	TRUE	1721.48509	1591.17433	1674.702672	1944.055255	1703.176436	1831.844968	1706.81582	1772.535649	2127.058631	1801.25556	1939.35897	2984.819952	1791.2635	2783.437056	1887.558743	2886.545611	2184.565163	3475.862518	1919.785871	2933.070959	30.63289804	16.78006448	34.31897141	27.06498204
483	190	690	43	F:\viral condensates\2d\exp21_82uM_nsp2_488_90uM_nsp5_deltac_hp_free647\1_1\Output\channels\1	9	58	0.999888539	TRUE	1787.148772	1625.902173	1746.732987	2044.145034	1776.31553	1780.950878	1632.23691	1725.455048	2098.264905	1755.067287	2024.779502	2881.164248	1840.957679	2642.774121	1980.43235	2788.595353	2310.146224	3405.72289	2013.935838	2836.525313	31.74382125	16.3260724	35.76414853	26.14033893
484	333	674	41.25	F:\viral condensates\2d\exp21_82uM_nsp2_488_90uM_nsp5_deltac_hp_free647\1_1\Output\channels\1	9	59	0.999891996	TRUE	1899.476227	1732.196355	1861.45803	2140.924466	1890.242651	1582.713513	1463.278723	1543.506275	1827.181541	1567.308792	2181.44121	2503.613554	1987.438955	2319.05854	2138.493064	2439.943272	2454.628371	2899.812892	2171.567816	2477.555387	33.64421996	14.55772964	38.41461104	22.77246208
485	636	671	41.25	F:\viral condensates\2d\exp21_82uM_nsp2_488_90uM_nsp5_deltac_hp_free647\1_1\Output\channels\1	9	61	0.999898791	TRUE	1815.415157	1635.070377	1772.2964	2081.914336	1803.794348	1630.60706	1497.837284	1586.495582	1886.923008	1612.11383	2073.723788	2605.225311	1864.949323	2399.039586	2024.979947	2533.653848	2376.535971	3018.187906	2061.21299	2574.040607	32.22204273	14.9849559	36.59220662	23.6788725
486	553	699	41.5	F:\viral condensates\2d\exp21_82uM_nsp2_488_90uM_nsp5_deltac_hp_free647\1_1\Output\channels\1	9	65	0.999579072	TRUE	1790.567486	1594.754222	1752.792981	2054.762386	1780.891454	1633.261222	1494.682404	1590.875649	1887.254823	1617.586661	2042.973749	2614.543853	1815.763572	2400.720996	2000.625959	2545.104732	2343.177732	3023.744658	2032.582852	2588.080503	31.80166036	15.0086319	36.07196574	23.76199697
487	310	54	41.75	F:\viral condensates\2d\exp21_82uM_nsp2_488_90uM_nsp5_deltac_hp_free647\1_1\Output\channels\1	10	2	0.999908447	TRUE	1953.3138	1763.026308	1900.857337	2237.498153	1937.71462	1296.287116	1167.371873	1255.263779	1533.483859	1280.845953	2274.669964	1977.913101	2053.326304	1780.485547	2214.172163	1913.608999	2601.001371	2353.211026	2256.986769	1952.951938	34.55506454	12.00271161	39.99189064	18.08304046
488	596	83	41.75	F:\viral condensates\2d\exp21_82uM_nsp2_488_90uM_nsp5_deltac_hp_free647\1_1\Output\channels\1	10	6	0.99983561	TRUE	1783.16076	1577.849471	1719.129091	2102.756918	1761.394776	1353.971242	1219.96429	1313.887703	1644.88345	1337.10505	2060.353763	2112.882314	1821.052219	1909.028357	1985.559274	2052.384972	2425.05909	2578.45656	2035.236386	2086.480935	31.67635054	12.51727306	36.36600744	19.2870104
489	428	103	40.75	F:\viral condensates\2d\exp21_82uM_nsp2_488_90uM_nsp5_deltac_hp_free647\1_1\Output\channels\1	10	8	0.999953985	TRUE	2292.248028	2096.43944	2236.747583	2587.203992	2275.157818	1051.992249	957.6820724	1019.688895	1226.836271	1039.092273	2713.838224	1476.022363	2482.437994	1341.928548	2648.777702	1427.979323	3059.300701	1737.05275	2694.084056	1455.910324	40.28928303	9.823520732	47.42190669	13.60600936
490	140	120	44.5	F:\viral condensates\2d\exp21_82uM_nsp2_488_90uM_nsp5_deltac_hp_free647\1_1\Output\channels\1	10	9	0.999943256	TRUE	1930.237414	1750.628904	1887.533572	2208.577589	1920.190641	1207.752513	1098.038149	1169.097399	1407.304132	1192.926717	2254.736924	1822.672894	2044.680974	1657.876572	2205.985204	1760.852817	2577.463093	2131.237592	2243.810527	1797.805923	34.16464945	11.21295372	39.65465587	16.69824655
491	254	124	42.75	F:\viral condensates\2d\exp21_82uM_nsp2_488_90uM_nsp5_deltac_hp_free647\1_1\Output\channels\1	10	10	0.999962211	TRUE	1906.053911	1728.349569	1865.301404	2172.475734	1894.672759	1361.636943	1223.375022	1312.719233	1628.710094	1341.83459	2210.46846	2104.242927	2005.455464	1887.683333	2165.084534	2023.583035	2512.166126	2536.593878	2198.375902	2070.656659	33.75550372	12.58565364	38.90570512	19.20994422
492	345	139	40.75	F:\viral condensates\2d\exp21_82uM_nsp2_488_90uM_nsp5_deltac_hp_free647\1_1\Output\channels\1	10	11	0.999960184	TRUE	1982.970405	1820.393945	1928.201241	2248.892885	1963.179948	1372.355769	1252.173987	1324.941939	1616.974434	1351.531742	2303.861209	2109.499712	2115.702807	1922.74028	2241.13045	2034.108434	2607.074214	2501.500284	2281.543754	2075.609269	35.05680629	12.68126911	40.48575925	19.25683648
493	527	137	43	F:\viral condensates\2d\exp21_82uM_nsp2_488_90uM_nsp5_deltac_hp_free647\1_1\Output\channels\1	10	12	0.999780834	TRUE	2014.536773	1728.299848	1974.812123	2375.535822	2009.247292	1294.519172	1141.912896	1261.995231	1569.119325	1285.934011	2349.983704	1963.546953	2013.115432	1740.97531	2304.307583	1912.225275	2767.05374	2392.180442	2344.305004	1949.050768	35.59085814	11.98694096	41.2660772	17.95488968
494	657	152	42.75	F:\viral condensates\2d\exp21_82uM_nsp2_488_90uM_nsp5_deltac_hp_free647\1_1\Output\channels\1	10	14	0.999827981	TRUE	2027.351803	1763.634131	1972.666028	2386.242128	2014.994008	1164.736462	1009.792787	1118.259285	1429.827961	1148.734746	2378.013933	1727.461629	2069.007736	1496.567218	2315.296751	1653.742076	2793.396917	2139.354732	2364.362401	1700.898865	35.8076677	10.82923634	41.7403033	15.84893063
495	196	197	42.5	F:\viral condensates\2d\exp21_82uM_nsp2_488_90uM_nsp5_deltac_hp_free647\1_1\Output\channels\1	10	15	0.999952316	TRUE	1929.08442	1770.761651	1887.299411	2168.002772	1917.457889	1360.921166	1235.882839	1316.670934	1587.482056	1344.177692	2238.804362	2098.747397	2056.327319	1902.464192	2191.710739	2026.682431	2510.583535	2463.157209	2226.120698	2070.715132	34.14514265	12.57926868	39.38510271	19.16092228
496	456	188	41.25	F:\viral condensates\2d\exp21_82uM_nsp2_488_90uM_nsp5_deltac_hp_free647\1_1\Output\channels\1	10	16	0.999918699	TRUE	1963.028734	1763.580968	1915.218147	2254.178178	1949.734745	1416.544164	1273.993184	1369.025404	1690.772473	1397.949863	2275.196261	2192.727303	2043.901514	1972.414216	2221.016529	2115.876099	2606.566884	2633.448682	2260.641352	2161.666161	34.7194255	13.07544418	40.00079473	19.99925407
497	106	225	43	F:\viral condensates\2d\exp21_82uM_nsp2_488_90uM_nsp5_deltac_hp_free647\1_1\Output\channels\1	10	17	0.999957442	TRUE	1955.717699	1806.496183	1911.508133	2194.98056	1940.559752	1300.749798	1192.709425	1259.056846	1517.990141	1282.305913	2277.197579	1985.511543	2104.280508	1818.18016	2226.885633	1918.495188	2550.283013	2333.071691	2260.34056	1955.061748	34.59573462	12.04252021	40.03465379	18.15082107
498	288	210	42	F:\viral condensates\2d\exp21_82uM_nsp2_488_90uM_nsp5_deltac_hp_free647\1_1\Output\channels\1	10	18	0.999946475	TRUE	1944.499933	1763.758088	1907.099822	2200.935679	1935.187154	1397.171817	1274.919857	1359.381444	1635.39737	1383.000406	2254.289793	2161.220971	2044.031084	1974.050846	2211.966008	2099.989637	2546.464551	2543.439942	2244.202291	2137.398517	34.40594818	12.90263645	39.64709114	19.71820719
499	376	224	40.75	F:\viral condensates\2d\exp21_82uM_nsp2_488_90uM_nsp5_deltac_hp_free647\1_1\Output\channels\1	10	19	0.999937177	TRUE	2101.80428	1939.379779	2054.998976	2358.091272	2087.17836	1373.603534	1255.733854	1330.431925	1611.103703	1355.617994	2449.601772	2090.042722	2261.410745	1907.41974	2396.243918	2020.837332	2741.662699	2470.982412	2433.354329	2060.321257	37.06728309	12.69239959	42.95145366	19.0832737
500	588	206	41.5	F:\viral condensates\2d\exp21_82uM_nsp2_488_90uM_nsp5_deltac_hp_free647\1_1\Output\channels\1	10	20	0.999679625	TRUE	1996.282172	1773.481561	1943.32139	2318.19905	1980.980417	1359.803885	1201.96346	1314.212118	1655.003215	1342.463157	2321.389982	2084.461868	2062.880671	1840.877027	2260.706166	2012.021922	2688.537466	2557.333557	2304.251891	2056.025176	35.28201984	12.56930216	40.78231771	19.03349064
501	664	260	42.75	F:\viral condensates\2d\exp21_82uM_nsp2_488_90uM_nsp5_deltac_hp_free647\1_1\Output\channels\1	10	22	0.999112546	TRUE	2058.157362	1794.651616	2017.566178	2409.363037	2055.168671	1244.571337	1096.077452	1210.286142	1503.961705	1238.062312	2408.258463	1865.621534	2098.901074	1646.304788	2361.685675	1811.28602	2814.749522	2268.650185	2405.207016	1854.444339	36.32884789	11.54138978	42.25199179	17.0813626
502	232	283	41.5	F:\viral condensates\2d\exp21_82uM_nsp2_488_90uM_nsp5_deltac_hp_free647\1_1\Output\channels\1	10	23	0.999918938	TRUE	2055.392963	1895.856629	2011.638523	2308.459118	2041.608408	1348.112518	1238.052259	1305.572474	1576.253573	1329.822743	2395.051735	2052.608948	2209.665516	1883.523594	2345.378706	1983.983816	2684.046407	2417.280702	2379.865834	2022.185871	36.28207874	12.46501131	42.02855533	18.74935208
503	444	286	43	F:\viral condensates\2d\exp21_82uM_nsp2_488_90uM_nsp5_deltac_hp_free647\1_1\Output\channels\1	10	24	0.999828339	TRUE	2270.71519	1976.132171	2240.810578	2618.091087	2271.213633	1197.697886	1070.872713	1169.987938	1421.005773	1189.495765	2673.598422	1742.377878	2324.042466	1567.763572	2639.51932	1697.932857	3078.808649	2081.119778	2674.987618	1727.514437	39.92498226	11.12326312	46.74111438	15.9819885
504	534	280	41.75	F:\viral condensates\2d\exp21_82uM_nsp2_488_90uM_nsp5_deltac_hp_free647\1_1\Output\channels\1	10	25	0.999878764	TRUE	2367.310571	2138.670224	2323.974956	2680.497958	2358.828989	1120.925563	1021.162102	1089.652644	1300.063372	1110.512644	2799.437818	1586.46478	2528.256164	1448.545863	2749.210962	1538.055772	3166.870905	1851.898622	2790.014311	1569.259735	41.55921975	10.43842865	48.87011326	14.59119218
505	144	312	43	F:\viral condensates\2d\exp21_82uM_nsp2_488_90uM_nsp5_deltac_hp_free647\1_1\Output\channels\1	10	27	0.999932051	TRUE	2182.797728	2012.80668	2143.728124	2442.987643	2173.048396	1161.51101	1067.516588	1130.074389	1345.482056	1150.068308	2569.116755	1693.261201	2369.375509	1555.020661	2524.141593	1643.778196	2871.0417	1977.07959	2558.234791	1674.433014	38.43756112	10.80046424	44.9734537	15.54385152
506	324	295	41.5	F:\viral condensates\2d\exp21_82uM_nsp2_488_90uM_nsp5_deltac_hp_free647\1_1\Output\channels\1	10	28	0.999749482	TRUE	2340.747047	2151.343499	2294.3464	2621.897947	2328.06983	1133.948913	1036.582998	1099.430531	1309.837494	1120.799342	2765.598917	1614.772108	2542.349973	1474.004922	2711.917592	1561.077677	3094.01781	1880.205203	2751.284993	1593.404529	41.10980792	10.55460124	48.29761383	14.8437029
507	626	347	41.5	F:\viral condensates\2d\exp21_82uM_nsp2_488_90uM_nsp5_deltac_hp_free647\1_1\Output\channels\1	10	29	0.999340653	TRUE	2144.396909	1908.982755	2100.353635	2473.132936	2135.974072	1297.068557	1166.183167	1258.424301	1546.731161	1282.179393	2509.134728	1944.420364	2232.588526	1751.686589	2458.737937	1882.864481	2888.96814	2334.0328	2500.207586	1919.142661	37.78788143	12.00968232	43.9586549	17.78427419
508	714	337	41	F:\viral condensates\2d\exp21_82uM_nsp2_488_90uM_nsp5_deltac_hp_free647\1_1\Output\channels\1	10	30	0.999913931	TRUE	2417.133556	2182.176946	2361.902154	2771.715601	2403.708377	1078.564318	958.1938331	1048.076673	1303.278773	1070.461231	2864.60645	1501.070334	2587.62524	1327.190828	2799.704064	1456.248332	3278.528317	1841.029372	2848.896157	1488.928321	42.402144	10.06055236	49.97266102	13.82944553
509	73	373	44.5	F:\viral condensates\2d\exp21_82uM_nsp2_488_90uM_nsp5_deltac_hp_free647\1_1\Output\channels\1	10	31	0.999833941	TRUE	1923.42523	1755.13359	1881.828131	2178.039567	1911.805938	1414.460353	1291.98149	1365.960426	1675.855765	1391.091985	2226.783714	2196.207598	2031.828115	2006.354857	2180.323524	2116.454411	2514.526798	2620.48924	2214.736847	2156.242265	34.04939832	13.0568559	39.1817328	20.03029945
510	387	359	41.75	F:\viral condensates\2d\exp21_82uM_nsp2_488_90uM_nsp5_deltac_hp_free647\1_1\Output\channels\1	10	33	0.99991715	TRUE	2008.74402	1827.211072	1974.687736	2268.235471	2002.614694	1462.44526	1331.783048	1419.667265	1716.986617	1444.734736	2326.957506	2267.047711	2116.524906	2064.874821	2289.21072	2196.22271	2621.336475	2678.094106	2321.112868	2236.269712	35.49285414	13.48489712	40.87651121	20.66221665
511	485	403	42.75	F:\viral condensates\2d\exp21_82uM_nsp2_488_90uM_nsp5_deltac_hp_free647\1_1\Output\channels\1	10	34	0.999917507	TRUE	2351.008701	2071.191461	2322.496744	2697.926389	2350.882559	1222.585889	1094.506736	1189.533191	1461.795964	1210.311253	2769.793224	1772.537224	2438.479903	1592.967562	2737.92988	1718.2153	3172.933824	2140.003398	2770.801788	1750.453069	41.28341849	11.34527233	48.36857471	16.25101982
512	193	410	43	F:\viral condensates\2d\exp21_82uM_nsp2_488_90uM_nsp5_deltac_hp_free647\1_1\Output\channels\1	10	35	0.999907255	TRUE	1917.528084	1725.794648	1882.585593	2183.218876	1910.523047	1468.738556	1344.806658	1428.943746	1722.952478	1451.335647	2214.400953	2295.04226	1990.810192	2106.854035	2175.283674	2229.751974	2516.420139	2704.366655	2207.452296	2264.978232	33.94962816	13.54103539	38.97223653	20.91193727
513	581	422	41	F:\viral condensates\2d\exp21_82uM_nsp2_488_90uM_nsp5_deltac_hp_free647\1_1\Output\channels\1	10	36	0.999959826	TRUE	2025.227985	1798.435077	1983.026332	2333.390166	2015.412234	1487.925866	1327.628397	1434.907148	1789.959514	1466.043145	2344.775163	2309.928781	2081.598514	2062.647857	2298.001222	2222.14746	2694.392128	2797.621607	2334.801183	2272.309764	35.77173614	13.71219254	41.17795712	21.04472995
514	710	426	41.25	F:\viral condensates\2d\exp21_82uM_nsp2_488_90uM_nsp5_deltac_hp_free647\1_1\Output\channels\1	10	37	0.999890327	TRUE	2229.352202	2001.597609	2183.03166	2550.956743	2220.193195	1257.429288	1116.454448	1213.933349	1512.048647	1242.865194	2617.167395	1857.511624	2350.978954	1645.207306	2564.435287	1787.633563	2987.77769	2257.353931	2607.305854	1832.953845	39.22518746	11.65608695	45.78639275	17.00901953
515	107	461	43.25	F:\viral condensates\2d\exp21_82uM_nsp2_488_90uM_nsp5_deltac_hp_free647\1_1\Output\channels\1	10	38	0.999934793	TRUE	2072.98423	1896.414867	2030.411872	2341.312404	2061.45357	1401.441257	1281.780849	1362.629428	1631.568561	1384.272579	2411.589061	2145.443568	2206.206103	1962.178873	2363.013581	2083.317225	2719.128353	2510.905136	2399.063374	2116.627979	36.5796945	12.94072127	42.30834012	19.57746754
516	465	490	41.75	F:\viral condensates\2d\exp21_82uM_nsp2_488_90uM_nsp5_deltac_hp_free647\1_1\Output\channels\1	10	42	0.999912262	TRUE	2395.164394	2172.955683	2358.290796	2692.50451	2389.122908	1201.190501	1099.856923	1170.328918	1387.600614	1190.116511	2826.018572	1725.938364	2562.88004	1584.016892	2783.684324	1677.089943	3173.311163	2007.364372	2819.652738	1707.097029	42.03046134	11.1544184	49.31981659	15.83534261
517	646	484	42.25	F:\viral condensates\2d\exp21_82uM_nsp2_488_90uM_nsp5_deltac_hp_free647\1_1\Output\channels\1	10	43	0.999135792	TRUE	2151.692596	1877.873602	2115.553776	2507.581824	2145.804531	1326.598662	1182.980611	1297.050911	1558.60453	1320.171944	2515.290716	1996.272954	2192.81253	1787.621466	2473.733823	1949.656603	2930.125961	2349.125418	2508.672726	1985.773553	37.91131264	12.27310061	44.06280425	18.24681641
518	198	501	42.5	F:\viral condensates\2d\exp21_82uM_nsp2_488_90uM_nsp5_deltac_hp_free647\1_1\Output\channels\1	10	44	0.999948263	TRUE	2169.010253	1982.772976	2130.398995	2442.450072	2159.259779	1337.473747	1241.058279	1306.255167	1516.631751	1326.071957	2535.515975	2012.696529	2316.063286	1873.062842	2491.08273	1963.522512	2854.160272	2285.426389	2524.628733	1993.942235	38.20429937	12.37010996	44.4049829	18.39332012
519	332	521	41.5	F:\viral condensates\2d\exp21_82uM_nsp2_488_90uM_nsp5_deltac_hp_free647\1_1\Output\channels\1	10	45	0.999263942	TRUE	2076.36765	1894.344865	2041.155127	2341.442619	2069.257315	1473.132069	1350.488617	1437.019815	1703.114834	1458.821465	2408.947061	2273.944118	2197.153209	2086.302853	2369.149307	2215.335606	2712.50701	2639.739541	2401.576071	2249.468707	36.63693649	13.58022698	42.26364176	20.72373488
520	555	507	41.25	F:\viral condensates\2d\exp21_82uM_nsp2_488_90uM_nsp5_deltac_hp_free647\1_1\Output\channels\1	10	46	0.999919891	TRUE	2560.427223	2318.511834	2518.005005	2888.08889	2552.340761	1086.508952	996.5649281	1060.129747	1244.538394	1077.60581	3039.734668	1489.207289	2751.328302	1371.398242	2990.165105	1449.445261	3426.934401	1713.980336	3030.653042	1474.649257	44.82644089	10.13142112	52.93554697	13.72362325
521	715	541	39.75	F:\viral condensates\2d\exp21_82uM_nsp2_488_90uM_nsp5_deltac_hp_free647\1_1\Output\channels\1	10	47	0.999864697	TRUE	2125.952322	1953.719947	2073.768464	2413.638282	2106.961456	1415.61534	1297.233249	1378.854072	1638.654029	1403.410779	2475.259624	2161.297462	2275.078802	1979.542951	2414.692463	2104.619755	2807.230867	2510.456521	2453.106645	2142.785039	37.47582887	13.06715877	43.38554298	19.71888951
522	120	553	43.25	F:\viral condensates\2d\exp21_82uM_nsp2_488_90uM_nsp5_deltac_hp_free647\1_1\Output\channels\1	10	49	0.999109924	TRUE	2265.36173	2083.436804	2218.079986	2548.282568	2250.965904	1368.682078	1254.527194	1325.854902	1594.121075	1349.661921	2650.821571	2051.306191	2438.343284	1878.935363	2596.846281	1982.80816	2976.716517	2405.658639	2634.954611	2019.679307	39.83441039	12.64849857	46.35576693	18.73773106
523	254	569	41.25	F:\viral condensates\2d\exp21_82uM_nsp2_488_90uM_nsp5_deltac_hp_free647\1_1\Output\channels\1	10	50	0.999950051	TRUE	2115.573992	1945.892927	2072.431179	2378.100801	2102.916724	1455.434317	1337.019406	1412.567593	1681.454875	1437.174741	2458.747024	2234.908841	2261.700838	2052.629239	2409.85568	2165.583632	2759.554854	2594.033551	2444.941913	2204.334261	37.30024433	13.42235719	43.10617652	20.37552732
524	412	559	42	F:\viral condensates\2d\exp21_82uM_nsp2_488_90uM_nsp5_deltac_hp_free647\1_1\Output\channels\1	10	51	0.999667823	TRUE	2010.738091	1777.659606	1978.260888	2309.552901	2004.627991	1474.133236	1326.979216	1440.44127	1730.27069	1461.315027	2328.297276	2287.734099	2056.159859	2065.273163	2291.627506	2232.985051	2670.791161	2694.47297	2322.012541	2265.763877	35.52659059	13.58915772	40.89917795	20.84674606
525	500	575	41.25	F:\viral condensates\2d\exp21_82uM_nsp2_488_90uM_nsp5_deltac_hp_free647\1_1\Output\channels\1	10	52	0.999702036	TRUE	2389.234155	2171.032641	2346.935203	2690.79679	2380.066708	1205.69482	1096.869765	1170.096837	1398.868896	1190.996981	2818.31277	1735.133975	2560.802786	1578.988114	2769.768263	1678.745983	3170.147067	2027.97098	2808.453545	1710.336856	41.9301313	11.19459842	49.18944689	15.91737049
526	628	568	40.75	F:\viral condensates\2d\exp21_82uM_nsp2_488_90uM_nsp5_deltac_hp_free647\1_1\Output\channels\1	10	53	0.999955297	TRUE	2285.554533	2107.651582	2237.864121	2577.716464	2271.027676	1270.379851	1156.529981	1228.47862	1506.163232	1251.692187	2684.923685	1870.571187	2477.353132	1698.015115	2630.359027	1803.815466	3021.180872	2241.866526	2668.864381	1839.56707	40.17603993	11.77161025	46.9327195	17.12551514
527	78	636	43.25	F:\viral condensates\2d\exp21_82uM_nsp2_488_90uM_nsp5_deltac_hp_free647\1_1\Output\channels\1	10	55	0.99983573	TRUE	2200.265511	2010.800833	2150.034114	2508.578794	2182.453592	1397.57218	1274.240273	1351.231978	1672.260009	1374.718418	2568.183097	2115.228039	2347.320183	1927.706053	2510.920315	2040.94162	2920.577371	2553.642166	2548.486512	2077.320582	38.73308774	12.90620782	44.95765772	19.30793505
528	170	630	40.75	F:\viral condensates\2d\exp21_82uM_nsp2_488_90uM_nsp5_deltac_hp_free647\1_1\Output\channels\1	10	56	0.999958992	TRUE	2003.4081	1860.138981	1956.646393	2241.601733	1988.142618	1595.869593	1475.771183	1547.335956	1847.151644	1573.851764	2307.762116	2508.325756	2143.293986	2318.190115	2254.965987	2429.455141	2576.30868	2917.391902	2291.111844	2471.458762	35.40257901	14.67508622	40.55175628	22.81449648
529	699	625	40.75	F:\viral condensates\2d\exp21_82uM_nsp2_488_90uM_nsp5_deltac_hp_free647\1_1\Output\channels\1	10	57	0.999935985	TRUE	2493.985315	2287.496728	2438.312022	2821.316764	2475.811274	1165.427669	1052.941851	1128.905355	1369.175872	1151.574987	2950.702749	1643.478798	2707.916389	1478.600438	2885.829944	1587.868784	3333.163931	1950.653786	2929.708565	1621.848846	43.70235136	10.83540213	51.42927103	15.09977605
530	256	659	42	F:\viral condensates\2d\exp21_82uM_nsp2_488_90uM_nsp5_deltac_hp_free647\1_1\Output\channels\1	10	58	0.999948144	TRUE	2364.014025	2151.559925	2327.237852	2660.837815	2356.769017	1216.616913	1128.39735	1190.253644	1375.621025	1206.851897	2786.321933	1759.411476	2533.913435	1639.327342	2743.680915	1718.646935	3135.578323	1991.572297	2778.354811	1743.147482	41.50344752	11.29202709	48.64821371	16.13393382
531	439	644	42.25	F:\viral condensates\2d\exp21_82uM_nsp2_488_90uM_nsp5_deltac_hp_free647\1_1\Output\channels\1	10	59	0.999322593	TRUE	2169.102036	1907.312083	2142.294136	2483.175515	2167.393782	1278.190105	1132.034174	1247.396214	1506.099159	1268.261673	2541.247548	1905.907149	2233.774562	1690.48779	2511.261703	1855.342207	2905.14569	2259.018447	2540.091825	1888.33758	38.20585219	11.8412803	44.50195183	17.44072359
532	527	661	40.75	F:\viral condensates\2d\exp21_82uM_nsp2_488_90uM_nsp5_deltac_hp_free647\1_1\Output\channels\1	10	60	0.999562383	TRUE	2410.663432	2230.318069	2363.149031	2685.108897	2397.497221	1189.074141	1098.959673	1159.310612	1352.26935	1177.665163	2846.190759	1701.285429	2633.3727	1571.924019	2790.691727	1656.35813	3167.582361	1945.081874	2831.111662	1683.142051	42.29267998	11.04633647	49.66109734	15.61543029
533	339	64	42	F:\viral condensates\2d\exp21_82uM_nsp2_488_90uM_nsp5_deltac_hp_free647\1_1\Output\channels\1	11	4	0.999961138	TRUE	2255.815133	2033.82789	2209.94917	2569.426361	2245.487933	1070.525428	965.9119019	1040.026144	1259.620517	1059.556586	2667.363257	1516.055729	2404.807433	1368.186469	2613.957282	1469.502227	3034.372821	1799.345687	2655.727096	1498.186532	39.67289742	9.988842809	46.63562548	13.9631202
534	611	59	43.5	F:\viral condensates\2d\exp21_82uM_nsp2_488_90uM_nsp5_deltac_hp_free647\1_1\Output\channels\1	11	5	0.999679506	TRUE	2279.852588	1943.890572	2227.462969	2705.204644	2270.385256	891.3698958	776.7641419	871.2079492	1069.330171	887.931524	2713.847658	1188.997935	2312.344222	1043.948992	2651.454656	1162.253965	3219.065276	1431.8248	2702.553176	1184.534416	40.07957225	8.390716307	47.4220663	11.04565669
535	252	98	42.75	F:\viral condensates\2d\exp21_82uM_nsp2_488_90uM_nsp5_deltac_hp_free647\1_1\Output\channels\1	11	6	0.999957442	TRUE	2325.838427	2137.82791	2278.940701	2611.80993	2314.331441	972.9784885	887.188961	943.6599067	1120.506477	962.0642563	2762.556621	1327.579802	2539.920295	1207.407805	2707.772334	1283.341244	3099.58043	1541.05369	2749.467193	1310.024439	40.8575782	9.118691899	48.2461431	12.2818527
536	510	91	42.5	F:\viral condensates\2d\exp21_82uM_nsp2_488_90uM_nsp5_deltac_hp_free647\1_1\Output\channels\1	11	7	0.999928117	TRUE	2470.230599	2212.71863	2427.722939	2815.8181	2464.426959	899.3194303	789.7264773	868.0714979	1078.522567	889.8353328	2946.767579	1168.544052	2641.080021	1018.194981	2897.554602	1120.028823	3353.962954	1428.177871	2940.542992	1152.522747	43.30046002	8.461628779	51.36269432	10.8632013
537	510	91	42.5	F:\viral condensates\2d\exp21_82uM_nsp2_488_90uM_nsp5_deltac_hp_free647\1_1\Output\channels\1	11	7	0.999928117	TRUE	2470.230599	2212.71863	2427.722939	2815.8181	2464.426959	899.3194303	789.7264773	868.0714979	1078.522567	889.8353328	2946.767579	1168.544052	2641.080021	1018.194981	2897.554602	1120.028823	3353.962954	1428.177871	2940.542992	1152.522747	43.30046002	8.461628779	51.36269432	10.8632013
539	696	125	43	F:\viral condensates\2d\exp21_82uM_nsp2_488_90uM_nsp5_deltac_hp_free647\1_1\Output\channels\1	11	12	0.999954104	TRUE	2353.593716	2044.066496	2295.545205	2771.171076	2343.151026	817.4023202	717.5579799	792.2301124	978.4780539	809.926055	2811.369502	1042.310506	2440.913518	919.019408	2742.505547	1007.576383	3308.644638	1256.147521	2799.260559	1030.752695	41.32715276	7.730901109	49.07197803	9.737156388
540	239	198	44.5	F:\viral condensates\2d\exp21_82uM_nsp2_488_90uM_nsp5_deltac_hp_free647\1_1\Output\channels\1	11	14	0.999877334	TRUE	2313.021653	2046.910845	2290.704574	2635.398728	2316.779861	998.6999807	890.0402496	976.6583642	1174.97297	993.221699	2744.387195	1376.246319	2428.056817	1229.14855	2719.083921	1340.624412	3123.371397	1634.842047	2749.519319	1365.693264	40.64073913	9.348136103	47.93874583	12.7159741
541	491	176	41.5	F:\viral condensates\2d\exp21_82uM_nsp2_488_90uM_nsp5_deltac_hp_free647\1_1\Output\channels\1	11	16	0.999909639	TRUE	2316.636504	2098.988413	2268.948206	2624.318496	2305.849321	1180.955052	1066.884845	1142.550578	1387.362826	1165.139513	2731.549954	1703.836006	2475.216389	1538.142302	2676.656467	1643.377724	3089.640967	2019.389858	2719.808572	1677.321693	40.70189656	10.97391152	47.72156049	15.63818228
542	568	229	42.5	F:\viral condensates\2d\exp21_82uM_nsp2_488_90uM_nsp5_deltac_hp_free647\1_1\Output\channels\1	11	19	0.999923825	TRUE	2532.225781	2267.183924	2487.771072	2892.287586	2525.682891	907.1503069	804.3712601	887.4412379	1069.544352	904.4410184	3022.119363	1171.32479	2706.543662	1034.623171	2969.422888	1143.947212	3448.673927	1398.041006	3014.34529	1167.640253	44.34931814	8.531482784	52.63752453	10.8880064
544	319	241	42.25	F:\viral condensates\2d\exp21_82uM_nsp2_488_90uM_nsp5_deltac_hp_free647\1_1\Output\channels\1	11	22	0.999931693	TRUE	2457.510405	2228.568501	2425.184127	2761.348271	2455.034455	958.0308958	868.723761	935.5057886	1107.21989	951.1443212	2925.589901	1276.609415	2653.047058	1157.577907	2888.046982	1241.944837	3284.385773	1489.81167	2923.203586	1264.658589	43.08525493	8.985354437	51.00440229	11.82718002
545	442	283	42.25	F:\viral condensates\2d\exp21_82uM_nsp2_488_90uM_nsp5_deltac_hp_free647\1_1\Output\channels\1	11	23	0.999847054	TRUE	2444.354628	2177.024623	2412.506495	2778.382346	2443.173074	1047.674946	934.2833649	1029.232755	1220.007965	1045.643835	2900.945782	1440.465368	2583.567426	1285.067995	2863.602768	1413.066984	3294.603624	1689.837106	2899.68803	1437.023046	42.86268047	9.785008964	50.58746369	13.28882922
546	442	283	42.25	F:\viral condensates\2d\exp21_82uM_nsp2_488_90uM_nsp5_deltac_hp_free647\1_1\Output\channels\1	11	23	0.999847054	TRUE	2444.354628	2177.024623	2412.506495	2778.382346	2443.173074	1047.674946	934.2833649	1029.232755	1220.007965	1045.643835	2900.945782	1440.465368	2583.567426	1285.067995	2863.602768	1413.066984	3294.603624	1689.837106	2899.68803	1437.023046	42.86268047	9.785008964	50.58746369	13.28882922
547	282	318	41.75	F:\viral condensates\2d\exp21_82uM_nsp2_488_90uM_nsp5_deltac_hp_free647\1_1\Output\channels\1	11	26	0.999036074	TRUE	2550.090305	2357.70379	2513.336423	2848.609066	2546.987669	957.0649849	874.5912174	928.3269411	1106.370812	945.8747598	3039.315677	1257.960617	2810.993905	1144.559708	2996.927101	1212.914924	3391.57171	1472.344796	3036.568058	1238.373175	44.65155697	8.976738193	52.92845833	11.66082658
548	530	308	41.5	F:\viral condensates\2d\exp21_82uM_nsp2_488_90uM_nsp5_deltac_hp_free647\1_1\Output\channels\1	11	27	0.999837041	TRUE	2618.846669	2340.481406	2586.298595	2979.108728	2619.783269	869.4840303	780.806755	855.5702214	1004.667935	868.9656772	3132.00941	1087.665292	2798.743753	978.7950622	3093.378074	1068.550575	3561.388752	1265.338196	3133.208139	1086.56065	45.81480335	8.19548716	54.49668624	10.14173605
550	188	329	43.5	F:\viral condensates\2d\exp21_82uM_nsp2_488_90uM_nsp5_deltac_hp_free647\1_1\Output\channels\1	11	29	0.999958992	TRUE	2353.635002	2163.838537	2315.881811	2621.259874	2346.075688	963.3596551	881.2528098	940.2566663	1098.164574	955.0159137	2797.586309	1305.17896	2572.408835	1191.965839	2753.437073	1270.464783	3113.297031	1499.088903	2789.098694	1291.532153	41.32785126	9.03288873	48.83878872	12.08202979
551	386	354	42.75	F:\viral condensates\2d\exp21_82uM_nsp2_488_90uM_nsp5_deltac_hp_free647\1_1\Output\channels\1	11	30	0.999872684	TRUE	2423.261897	2166.186424	2393.056233	2741.914123	2421.754525	1096.520551	978.6457172	1071.556519	1279.853475	1088.964476	2870.42659	1532.291047	2566.059753	1366.946199	2835.717713	1492.846535	3244.169704	1804.282368	2869.292581	1518.957514	42.50582561	10.22072789	50.07112836	14.1079446
552	309	404	41.25	F:\viral condensates\2d\exp21_82uM_nsp2_488_90uM_nsp5_deltac_hp_free647\1_1\Output\channels\1	11	34	0.999894619	FALSE	2782.142571	2564.925403	2740.899387	3082.647615	2773.862791	713.6837975	661.6909462	696.577104	799.8502485	707.593003	3347.208502	777.2367898	3085.520155	723.2686035	3298.207256	753.9596465	3707.886899	877.5412135	3337.623039	767.7792344	48.57750567	6.80569764	58.13750652	7.372611316
553	177	419	42	F:\viral condensates\2d\exp21_82uM_nsp2_488_90uM_nsp5_deltac_hp_free647\1_1\Output\channels\1	11	35	0.999529779	TRUE	2273.765574	2049.34572	2239.222374	2573.40362	2269.597641	1157.423987	1054.358862	1128.933691	1347.30425	1147.490737	2681.159686	1669.285567	2415.471273	1524.649351	2641.46106	1624.282312	3030.943897	1956.541775	2676.985366	1652.156566	39.97658982	10.76400665	46.86903873	15.32998095
554	449	421	42	F:\viral condensates\2d\exp21_82uM_nsp2_488_90uM_nsp5_deltac_hp_free647\1_1\Output\channels\1	11	36	0.999917507	TRUE	2523.166534	2234.870503	2491.221061	2877.03613	2520.998389	1007.098367	903.7733516	986.4070476	1167.539763	1001.776675	3001.526784	1352.990543	2657.46024	1219.552839	2964.277466	1321.55915	3420.665992	1577.320914	2999.369955	1343.801924	44.19605035	9.423052482	52.28913143	12.5085249
555	89	437	42.75	F:\viral condensates\2d\exp21_82uM_nsp2_488_90uM_nsp5_deltac_hp_free647\1_1\Output\channels\1	11	37	0.991826296	TRUE	2367.777427	2207.176477	2320.744342	2621.023583	2352.774774	1146.867891	1057.947418	1112.285007	1320.131753	1132.313456	2797.552026	1633.102861	2608.855446	1502.285695	2743.100548	1579.407768	3091.968907	1898.905343	2780.516974	1609.629782	41.56711819	10.66984279	48.83820871	15.00721927
556	250	471	42.25	F:\viral condensates\2d\exp21_82uM_nsp2_488_90uM_nsp5_deltac_hp_free647\1_1\Output\channels\1	11	40	0.99992466	TRUE	2678.696185	2425.916421	2640.752358	3019.975536	2672.029403	908.5978931	830.5071899	887.8607002	1029.799632	901.8395426	3201.762557	1147.180046	2898.897603	1052.703695	3157.1551	1116.761596	3609.167416	1303.137488	3194.220188	1136.225587	46.82736028	8.544395731	55.67679657	10.67262731
557	368	468	42.25	F:\viral condensates\2d\exp21_82uM_nsp2_488_90uM_nsp5_deltac_hp_free647\1_1\Output\channels\1	11	41	0.999899507	TRUE	2591.869802	2265.208033	2579.442995	2951.191431	2603.726483	793.97499	701.4665465	774.1032816	926.7207396	789.2815537	3106.054283	956.5971326	2713.871749	849.6478476	3092.684842	923.0769349	3534.510413	1130.050569	3121.05223	945.9784847	45.35839843	7.521921588	54.0575675	8.972564796
558	139	515	42.75	F:\viral condensates\2d\exp21_82uM_nsp2_488_90uM_nsp5_deltac_hp_free647\1_1\Output\channels\1	11	44	0.999965668	TRUE	2525.200236	2338.077482	2480.306134	2805.20122	2512.212443	1053.717575	979.4668956	1028.911387	1183.985872	1044.732097	2999.604407	1436.582476	2776.964084	1337.03034	2946.851719	1400.105	3330.935772	1620.061329	2984.514604	1422.771349	44.23045729	9.83891121	52.25660792	13.25419254
559	311	538	42.25	F:\viral condensates\2d\exp21_82uM_nsp2_488_90uM_nsp5_deltac_hp_free647\1_1\Output\channels\1	11	47	0.999958038	TRUE	2736.944991	2524.222854	2698.386523	3030.443962	2729.665578	820.8105845	761.6401787	806.3313424	910.1300559	816.6941879	3281.578684	978.4322083	3026.087909	910.7159204	3235.623676	959.3968811	3633.358857	1085.694986	3273.033955	972.347925	47.81283578	7.761303952	57.02715624	9.167340881
560	220	556	41.5	F:\viral condensates\2d\exp21_82uM_nsp2_488_90uM_nsp5_deltac_hp_free647\1_1\Output\channels\1	11	49	0.999911666	TRUE	2560.672121	2378.022542	2514.330776	2832.962531	2546.937772	1088.308387	1004.335844	1056.193673	1244.318064	1074.519246	3039.864709	1492.403427	2823.636282	1374.524761	2986.028352	1443.027285	3359.292204	1723.652	3024.313862	1470.077032	44.83058417	10.14747267	52.93774706	13.75213386
561	526	579	41.5	F:\viral condensates\2d\exp21_82uM_nsp2_488_90uM_nsp5_deltac_hp_free647\1_1\Output\channels\1	11	50	0.99987042	TRUE	2797.443114	2549.57945	2761.0691	3126.904913	2793.31476	786.3926024	711.1363087	767.7571147	897.9947854	781.0962837	3359.097307	905.3942024	3061.997815	815.1248601	3316.217466	878.4743056	3752.906939	1046.220798	3354.532077	896.6093029	48.83636609	7.454284187	58.33864586	8.515817752
562	83	593	44.5	F:\viral condensates\2d\exp21_82uM_nsp2_488_90uM_nsp5_deltac_hp_free647\1_1\Output\channels\1	11	51	0.999947786	FALSE	2741.338233	2511.79465	2693.24464	3076.475763	2731.887439	690.2604934	635.0047399	674.0475942	776.3692398	685.1296845	3299.344593	742.5029826	3022.835842	684.9094999	3241.850318	722.0867894	3702.536992	836.378068	3288.230818	734.9882845	47.88716233	6.596754033	57.32772666	7.062774287
563	83	593	44.5	F:\viral condensates\2d\exp21_82uM_nsp2_488_90uM_nsp5_deltac_hp_free647\1_1\Output\channels\1	11	51	0.999947786	FALSE	2741.338233	2511.79465	2693.24464	3076.475763	2731.887439	690.2604934	635.0047399	674.0475942	776.3692398	685.1296845	3299.344593	742.5029826	3022.835842	684.9094999	3241.850318	722.0867894	3702.536992	836.378068	3288.230818	734.9882845	47.88716233	6.596754033	57.32772666	7.062774287
564	351	617	42.5	F:\viral condensates\2d\exp21_82uM_nsp2_488_90uM_nsp5_deltac_hp_free647\1_1\Output\channels\1	11	54	0.99960804	FALSE	2697.185555	2395.595093	2683.688367	3042.67224	2704.550105	817.1867116	730.9884533	798.7001607	943.2194763	813.5786088	3233.120712	979.1672589	2871.113068	879.0037936	3218.306181	948.337293	3645.231842	1143.057162	3242.502069	971.3238072	47.14017049	7.728977809	56.20732579	9.173897775
565	154	651	42.75	F:\viral condensates\2d\exp21_82uM_nsp2_488_90uM_nsp5_deltac_hp_free647\1_1\Output\channels\1	11	57	0.999904394	FALSE	2782.417095	2568.55165	2745.546297	3090.237447	2780.096319	813.8961295	750.2653984	793.7923788	915.3363339	806.8650375	3338.047312	957.6737524	3081.57597	882.133028	3294.696872	928.2001794	3706.256999	1084.150825	3335.865158	945.4343019	48.58215017	7.69962473	57.98251401	8.9821686
566	503	691	42	F:\viral condensates\2d\exp21_82uM_nsp2_488_90uM_nsp5_deltac_hp_free647\1_1\Output\channels\1	11	59	0.999859333	FALSE	2741.975122	2450.616246	2717.882747	3091.230138	2744.328253	805.8969741	731.3731565	784.3076447	922.7978895	799.1269825	3289.166272	950.6533752	2938.610554	869.6473884	3261.641101	916.1703054	3706.768238	1097.408127	3292.696208	938.0305185	47.89793746	7.628269623	57.15552594	8.919544517
567	315	699	43.5	F:\viral condensates\2d\exp21_82uM_nsp2_488_90uM_nsp5_deltac_hp_free647\1_1\Output\channels\1	11	64	0.999776661	FALSE	2725.529047	2464.136156	2694.332845	3060.691372	2723.327472	728.1854044	665.5142815	709.4665974	825.5898066	721.7281665	3276.345584	813.6949731	2961.447252	748.5631424	3239.82898	785.6793189	3678.497813	927.9095352	3274.25535	802.4672894	47.61969649	6.935056762	56.93862066	7.697830349
568	315	699	43.5	F:\viral condensates\2d\exp21_82uM_nsp2_488_90uM_nsp5_deltac_hp_free647\1_1\Output\channels\1	11	64	0.999776661	FALSE	2725.529047	2464.136156	2694.332845	3060.691372	2723.327472	728.1854044	665.5142815	709.4665974	825.5898066	721.7281665	3276.345584	813.6949731	2961.447252	748.5631424	3239.82898	785.6793189	3678.497813	927.9095352	3274.25535	802.4672894	47.61969649	6.935056762	56.93862066	7.697830349
569	344	53	40.25	F:\viral condensates\2d\exp21_82uM_nsp2_488_90uM_nsp5_deltac_hp_free647\1_1\Output\channels\1	12	2	0.999924779	FALSE	2715.842471	2501.826841	2662.364138	3031.427237	2702.626	601.1388952	545.093255	584.421355	690.9038543	596.1407065	3276.497602	586.6474542	3019.123003	524.7952644	3212.44183	566.3058687	3655.344052	690.6787416	3260.749198	580.0593891	47.4558153	5.801759951	56.94119256	5.672491512
570	99	96	44	F:\viral condensates\2d\exp21_82uM_nsp2_488_90uM_nsp5_deltac_hp_free647\1_1\Output\channels\1	12	7	0.999953508	TRUE	2427.854661	2211.970823	2381.575552	2738.120436	2418.016865	766.7094423	686.9283011	738.4011904	898.6834557	756.3521275	2907.323396	937.4469567	2649.905382	833.1872345	2853.202651	894.9150627	3275.640639	1118.470208	2896.229978	920.5897603	42.58352774	7.2787039	50.69536259	8.801738904
571	199	115	44	F:\viral condensates\2d\exp21_82uM_nsp2_488_90uM_nsp5_deltac_hp_free647\1_1\Output\channels\1	12	8	0.999384165	TRUE	2481.470356	2265.901444	2444.639102	2778.795967	2476.8462	744.7462212	667.6609451	720.4699461	870.3495461	736.3198219	2975.213939	888.0975916	2717.926956	788.6357293	2932.307509	851.1018844	3328.252007	1060.010376	2970.336824	873.7658253	43.49061851	7.082784716	51.84396068	8.361526273
572	527	91	42	F:\viral condensates\2d\exp21_82uM_nsp2_488_90uM_nsp5_deltac_hp_free647\1_1\Output\channels\1	12	9	0.999661803	TRUE	2525.049909	2256.509014	2475.409411	2888.235401	2514.444823	805.7072535	708.9593443	770.6630928	971.2414301	792.4646666	3022.926364	989.9317292	2702.484248	864.7315496	2965.31822	935.8820851	3453.017375	1221.732947	3011.164626	968.0181636	44.227914	7.626577253	52.65117768	9.269920404
573	292	125	42.75	F:\viral condensates\2d\exp21_82uM_nsp2_488_90uM_nsp5_deltac_hp_free647\1_1\Output\channels\1	12	11	0.999643087	TRUE	2443.644553	2230.847932	2399.540028	2741.671393	2434.051783	885.6337241	810.9824396	860.9158839	1026.322681	876.11393	2915.432525	1148.751231	2661.317607	1053.16676	2863.640603	1112.288662	3267.901475	1347.705869	2904.560474	1133.357696	42.85066715	8.339547761	50.83255593	10.6866428
574	383	140	42	F:\viral condensates\2d\exp21_82uM_nsp2_488_90uM_nsp5_deltac_hp_free647\1_1\Output\channels\1	12	12	0.999736011	TRUE	2458.516145	2209.361533	2418.113872	2805.981564	2455.916364	920.4861506	821.6949546	900.0603257	1083.470508	916.4504448	2930.382862	1208.805879	2633.929481	1076.384859	2882.728353	1179.397237	3341.420447	1438.885926	2927.57435	1202.012217	43.10227042	8.650442913	51.08549143	11.22235009
575	712	124	42.5	F:\viral condensates\2d\exp21_82uM_nsp2_488_90uM_nsp5_deltac_hp_free647\1_1\Output\channels\1	12	13	0.99990201	TRUE	2577.647031	2318.949864	2506.937747	2973.668833	2556.458657	708.0358916	638.8355106	692.729483	819.1299048	704.9650224	3096.742325	804.4144935	2785.771617	727.030806	3011.403228	789.7615487	3572.297061	932.1690786	3071.026393	802.7536398	45.11777216	6.755316455	53.90002425	7.615045406
576	712	124	42.5	F:\viral condensates\2d\exp21_82uM_nsp2_488_90uM_nsp5_deltac_hp_free647\1_1\Output\channels\1	12	13	0.99990201	TRUE	2577.647031	2318.949864	2506.937747	2973.668833	2556.458657	708.0358916	638.8355106	692.729483	819.1299048	704.9650224	3096.742325	804.4144935	2785.771617	727.030806	3011.403228	789.7615487	3572.297061	932.1690786	3071.026393	802.7536398	45.11777216	6.755316455	53.90002425	7.615045406
577	142	188	43.25	F:\viral condensates\2d\exp21_82uM_nsp2_488_90uM_nsp5_deltac_hp_free647\1_1\Output\channels\1	12	15	0.999943733	TRUE	2276.118712	2102.755418	2231.52656	2542.547197	2264.762466	987.1335285	906.3712782	958.7158603	1139.861777	974.8842838	2700.188135	1362.154691	2495.053587	1248.361831	2648.148362	1319.117621	3012.731612	1588.563902	2687.410261	1342.167376	40.01640111	9.24495953	47.19096928	12.59027213
578	240	202	41.5	F:\viral condensates\2d\exp21_82uM_nsp2_488_90uM_nsp5_deltac_hp_free647\1_1\Output\channels\1	12	16	0.999750316	TRUE	2412.313816	2255.352142	2364.537314	2663.092938	2396.489241	1000.872224	919.8924475	971.0025057	1163.364012	987.581155	2866.054288	1362.02353	2681.072	1244.843241	2810.243612	1316.952852	3158.464066	1608.875594	2847.890651	1340.975954	42.3206018	9.36751323	49.99715609	12.58910213
579	454	195	41.25	F:\viral condensates\2d\exp21_82uM_nsp2_488_90uM_nsp5_deltac_hp_free647\1_1\Output\channels\1	12	17	0.99993825	TRUE	2741.046655	2523.975564	2689.752987	3054.761701	2728.456224	776.8116063	705.4371523	756.7868855	892.4239086	770.6303973	3290.783372	898.4388447	3031.111314	809.5368042	3229.722553	871.7418563	3664.885078	1049.3639	3275.915508	889.6057623	47.8822293	7.368818539	57.18288466	8.453773665
580	642	195	42	F:\viral condensates\2d\exp21_82uM_nsp2_488_90uM_nsp5_deltac_hp_free647\1_1\Output\channels\1	12	19	0.999942183	TRUE	2571.897037	2302.451374	2517.322283	2935.853539	2560.595746	760.6346351	673.8603085	739.4102529	896.8766393	755.1447561	3084.69936	900.1974944	2762.201417	793.1254543	3019.72498	871.93913	3518.513041	1079.101318	3071.348284	892.3740764	45.02049157	7.224514614	53.69627678	8.469461401
581	580	259	41.25	F:\viral condensates\2d\exp21_82uM_nsp2_488_90uM_nsp5_deltac_hp_free647\1_1\Output\channels\1	12	21	0.999832273	FALSE	2753.909153	2517.412224	2706.387358	3086.181071	2743.889074	750.743581	672.5631531	726.2523258	874.9907885	742.1722118	3309.041766	849.1398546	3026.171158	751.5279458	3253.03395	813.7095193	3705.10209	1012.227481	3297.555337	835.5325229	48.09984194	7.136283146	57.49178713	8.014010395
582	707	259	41.25	F:\viral condensates\2d\exp21_82uM_nsp2_488_90uM_nsp5_deltac_hp_free647\1_1\Output\channels\1	12	22	0.99962461	TRUE	2692.314955	2465.183333	2634.702919	3037.884359	2677.179219	763.405885	698.4002391	745.1138324	874.6099433	757.7544916	3232.239808	883.1950567	2959.615637	807.6010318	3163.259488	860.7726958	3645.857937	1020.362657	3214.197575	875.7810813	47.05776782	7.249235078	56.19242232	8.317794043
583	89	275	44	F:\viral condensates\2d\exp21_82uM_nsp2_488_90uM_nsp5_deltac_hp_free647\1_1\Output\channels\1	12	23	0.999422491	TRUE	2289.34845	2113.969299	2244.848116	2554.495494	2277.629354	1019.699895	936.3273891	990.9751177	1169.274576	1008.909587	2713.339905	1418.391912	2505.978459	1300.266043	2661.441939	1374.784954	3024.609414	1639.355448	2699.978384	1401.098483	40.24022686	9.535462272	47.41347594	13.09192671
584	400	269	42.75	F:\viral condensates\2d\exp21_82uM_nsp2_488_90uM_nsp5_deltac_hp_free647\1_1\Output\channels\1	12	26	0.999949217	TRUE	2620.268736	2367.070649	2586.26674	2955.49775	2618.389479	868.6323085	791.1138887	852.2829508	989.4848886	865.583983	3133.835606	1085.87157	2830.402953	992.5023317	3093.650543	1062.635865	3533.847267	1242.305218	3131.817894	1080.724627	45.83886242	8.18788952	54.52758252	10.12573546
585	490	278	40.75	F:\viral condensates\2d\exp21_82uM_nsp2_488_90uM_nsp5_deltac_hp_free647\1_1\Output\channels\1	12	27	0.999958158	TRUE	2697.659163	2499.243656	2647.351572	2999.023926	2683.165669	848.0128183	769.7314321	821.5556147	982.5787288	837.8942042	3230.780322	1034.600019	2994.661102	929.8509431	3171.539503	996.137727	3587.926642	1221.917113	3213.949792	1019.023068	47.14818317	8.003956859	56.16773018	9.668376298
586	351	346	41	F:\viral condensates\2d\exp21_82uM_nsp2_488_90uM_nsp5_deltac_hp_free647\1_1\Output\channels\1	12	28	0.999027669	TRUE	2451.873387	2259.40382	2407.731754	2728.450925	2441.337451	1123.236235	1033.528857	1092.405298	1291.237522	1111.043355	2903.012726	1575.181533	2675.274618	1448.767722	2851.754658	1527.715768	3226.565752	1827.244539	2891.236373	1555.145909	42.98988571	10.45904061	50.62243304	14.4905419
587	646	321	42	F:\viral condensates\2d\exp21_82uM_nsp2_488_90uM_nsp5_deltac_hp_free647\1_1\Output\channels\1	12	29	0.997589469	FALSE	2654.32979	2394.877071	2612.567025	3010.811141	2648.779135	829.1768341	744.4857164	804.5589035	963.4654539	821.1873844	3179.382352	1008.589372	2868.952481	903.4441387	3130.45528	971.8790367	3604.206042	1185.340348	3173.326621	995.2137914	46.41512032	7.835933661	55.29815973	9.436352739
588	137	371	44.5	F:\viral condensates\2d\exp21_82uM_nsp2_488_90uM_nsp5_deltac_hp_free647\1_1\Output\channels\1	12	32	0.999947786	TRUE	2365.950349	2183.831599	2326.511595	2640.004716	2356.350166	1000.482326	914.7491827	968.6878619	1156.086884	987.4186733	2809.183893	1369.789307	2593.773884	1248.642766	2763.789546	1319.729233	3130.814897	1599.986065	2798.638632	1348.014471	41.53620699	9.364035211	49.03500107	12.65837542
589	228	353	41.75	F:\viral condensates\2d\exp21_82uM_nsp2_488_90uM_nsp5_deltac_hp_free647\1_1\Output\channels\1	12	33	0.999928594	FALSE	2561.284379	2399.814145	2512.172603	2824.758261	2545.502995	909.5629928	852.7763014	886.00873	1018.797946	899.6798168	3057.557732	1170.362777	2864.74853	1097.578827	2999.509537	1136.910409	3370.596981	1318.978166	3039.124108	1155.445086	44.84094258	8.553004739	53.23708437	10.87942493
590	531	359	42.25	F:\viral condensates\2d\exp21_82uM_nsp2_488_90uM_nsp5_deltac_hp_free647\1_1\Output\channels\1	12	34	0.999843359	TRUE	2497.199272	2239.454112	2459.834758	2830.353643	2493.202689	1025.484197	920.0856866	1001.368315	1215.807993	1018.970936	2967.911488	1390.847043	2661.540157	1248.094951	2924.335323	1354.237608	3358.792198	1672.780525	2963.623339	1379.846306	43.75672631	9.587060156	51.72041503	12.84621738
591	431	395	42	F:\viral condensates\2d\exp21_82uM_nsp2_488_90uM_nsp5_deltac_hp_free647\1_1\Output\channels\1	12	35	0.999945283	FALSE	2578.406584	2335.234259	2548.552606	2892.147182	2578.164725	922.324615	840.4072624	900.5757269	1057.615401	915.5965859	3077.364284	1190.219791	2786.654363	1087.096726	3042.782341	1156.50167	3449.632222	1376.582051	3077.705105	1178.14647	45.13062257	8.666842623	53.57217916	11.05655605
592	696	397	42.25	F:\viral condensates\2d\exp21_82uM_nsp2_488_90uM_nsp5_deltac_hp_free647\1_1\Output\channels\1	12	36	0.999955297	TRUE	2546.031065	2306.06849	2495.611505	2879.731784	2534.542168	976.700941	872.4874337	944.386551	1181.752257	964.5781324	3032.472192	1294.067289	2747.81521	1150.201564	2973.649087	1245.07638	3422.627623	1602.425936	3019.519517	1274.331919	44.5828812	9.151897405	52.81267764	11.98291002
593	294	416	43	F:\viral condensates\2d\exp21_82uM_nsp2_488_90uM_nsp5_deltac_hp_free647\1_1\Output\channels\1	12	37	0.999016702	TRUE	2268.142758	2068.009391	2232.218933	2549.770164	2261.967298	1261.936956	1152.961751	1226.772492	1470.638672	1247.919763	2664.35238	1858.545291	2429.033795	1698.828966	2623.591729	1801.773709	2990.246107	2182.989349	2658.101063	1834.427579	39.88146088	11.69629684	46.58468631	17.01824018
594	602	415	41.5	F:\viral condensates\2d\exp21_82uM_nsp2_488_90uM_nsp5_deltac_hp_free647\1_1\Output\channels\1	12	38	0.999951005	TRUE	2616.971139	2389.154458	2574.726598	2942.124451	2609.693075	1003.107261	906.7414921	970.8027452	1176.349328	990.4264945	3117.042513	1328.669541	2846.549808	1196.719588	3068.252635	1278.2033	3499.721589	1581.299374	3109.311172	1307.160181	45.78307242	9.387450498	54.24347057	12.29157353
595	113	463	43.25	F:\viral condensates\2d\exp21_82uM_nsp2_488_90uM_nsp5_deltac_hp_free647\1_1\Output\channels\1	12	40	0.999676168	TRUE	2442.774972	2266.131398	2398.587607	2711.355703	2430.716078	1065.924526	985.4125726	1038.659789	1209.228021	1055.359911	2897.277185	1473.622231	2688.092639	1360.87929	2845.624979	1432.587712	3213.355648	1682.663924	2883.477199	1456.797347	42.83595525	9.947801244	50.52539697	13.58459939
596	203	440	42.75	F:\viral condensates\2d\exp21_82uM_nsp2_488_90uM_nsp5_deltac_hp_free647\1_1\Output\channels\1	12	41	0.999829054	TRUE	2515.103468	2335.15589	2468.080589	2794.158044	2500.478629	1030.833772	955.8227411	1004.422859	1166.898853	1019.732468	2989.380386	1397.211787	2775.619068	1294.979721	2934.166893	1358.232934	3319.000691	1591.303775	2972.48178	1379.888954	44.05963632	9.634780131	52.08363403	12.902993
597	371	462	42.75	F:\viral condensates\2d\exp21_82uM_nsp2_488_90uM_nsp5_deltac_hp_free647\1_1\Output\channels\1	12	42	0.99977839	TRUE	2323.499748	2103.383355	2287.821262	2624.456828	2317.420713	1255.33746	1138.407246	1217.402211	1469.924179	1240.24752	2732.924042	1836.548677	2473.83191	1666.154785	2692.727141	1774.741972	3081.985576	2168.061455	2726.892753	1810.481286	40.81801154	11.63742716	47.74480783	16.82202312
598	510	444	41	F:\viral condensates\2d\exp21_82uM_nsp2_488_90uM_nsp5_deltac_hp_free647\1_1\Output\channels\1	12	43	0.999961257	FALSE	2722.202857	2488.13437	2680.521222	3045.011605	2714.30762	888.2837715	819.5021338	869.7791863	995.1507071	882.4146111	3257.088802	1102.647137	2976.308088	1021.51935	3207.681886	1076.932406	3643.181168	1236.16047	3247.954327	1093.518521	47.56342274	8.363187059	56.61282708	10.27537906
599	269	505	43	F:\viral condensates\2d\exp21_82uM_nsp2_488_90uM_nsp5_deltac_hp_free647\1_1\Output\channels\1	12	45	0.99992013	TRUE	2332.9455	2107.543538	2294.281174	2636.197147	2326.436594	1227.127462	1125.72766	1197.765067	1415.216474	1215.798566	2747.191677	1784.015941	2480.139968	1642.558426	2702.517365	1738.194693	3101.581062	2067.386019	2740.276284	1764.800882	40.97781837	11.38578466	47.98619312	16.35341377
600	448	507	42	F:\viral condensates\2d\exp21_82uM_nsp2_488_90uM_nsp5_deltac_hp_free647\1_1\Output\channels\1	12	46	0.999911189	TRUE	2289.52479	2079.331733	2257.678089	2569.671163	2286.15804	1310.267455	1192.790749	1275.403855	1523.093928	1296.37858	2686.016294	1941.685486	2439.156039	1768.494902	2650.231462	1884.711114	3009.70123	2273.828926	2683.200275	1917.285889	40.24321025	12.12742085	46.95120467	17.75987817
601	651	505	42.75	F:\viral condensates\2d\exp21_82uM_nsp2_488_90uM_nsp5_deltac_hp_free647\1_1\Output\channels\1	12	47	0.999901056	TRUE	2491.522268	2225.729576	2452.361933	2849.281785	2485.593779	1096.168631	973.9403194	1072.202141	1294.242602	1091.669263	2954.243946	1519.189889	2639.590063	1347.596368	2908.449399	1483.177511	3374.59089	1810.58782	2947.393664	1512.169117	43.66068059	10.21758865	51.48918235	13.99107794
602	541	528	41.75	F:\viral condensates\2d\exp21_82uM_nsp2_488_90uM_nsp5_deltac_hp_free647\1_1\Output\channels\1	12	49	0.999935865	TRUE	2590.378789	2348.692797	2544.047207	2924.572338	2580.025124	1001.848082	904.4785311	973.4092802	1158.194917	992.2060352	3084.521931	1331.25863	2797.100924	1200.033962	3030.349153	1288.501193	3479.898491	1551.808213	3072.727533	1315.783885	45.3331729	9.376218206	53.69327496	12.31466906
603	99	558	44	F:\viral condensates\2d\exp21_82uM_nsp2_488_90uM_nsp5_deltac_hp_free647\1_1\Output\channels\1	12	50	0.999928117	TRUE	2460.851278	2228.0254	2429.523819	2761.023127	2457.788431	1051.652178	962.6345833	1024.520016	1195.449767	1042.47906	2920.817103	1444.615539	2643.479558	1326.81489	2884.936811	1401.47101	3275.624239	1648.777197	2917.927139	1428.653733	43.14177709	9.820487187	50.92365427	13.32585012
604	192	556	43.25	F:\viral condensates\2d\exp21_82uM_nsp2_488_90uM_nsp5_deltac_hp_free647\1_1\Output\channels\1	12	51	0.999901772	TRUE	2580.486495	2354.096285	2542.860497	2886.631322	2574.744778	1007.110521	928.5221918	982.0414726	1137.605348	998.308923	3071.881178	1342.543295	2801.454399	1242.350807	3028.074404	1304.264921	3435.280492	1521.655129	3065.667909	1327.739894	45.1658113	9.423160899	53.47941389	12.415332
605	347	553	42.5	F:\viral condensates\2d\exp21_82uM_nsp2_488_90uM_nsp5_deltac_hp_free647\1_1\Output\channels\1	12	52	0.999400795	FALSE	2501.037039	2303.20467	2455.953757	2782.467461	2489.560347	1084.314816	1007.944248	1059.994329	1216.249298	1075.423093	2967.046054	1496.102797	2731.461481	1394.688688	2914.015128	1460.534644	3299.974015	1682.321451	2953.802116	1482.184535	43.82165511	10.1118487	51.70577329	13.78513346
606	653	595	42.75	F:\viral condensates\2d\exp21_82uM_nsp2_488_90uM_nsp5_deltac_hp_free647\1_1\Output\channels\1	12	55	0.999928594	FALSE	2679.328874	2420.664472	2641.246281	3025.67919	2674.528003	899.6823486	805.5436207	869.9795232	1057.659651	890.0005307	3203.384148	1131.007177	2894.817319	1008.702374	3159.456132	1084.466547	3613.527605	1352.27295	3198.409118	1114.446619	46.83806435	8.46486613	55.70423127	10.52835998
607	261	617	42.75	F:\viral condensates\2d\exp21_82uM_nsp2_488_90uM_nsp5_deltac_hp_free647\1_1\Output\channels\1	12	56	0.99988246	TRUE	2428.593556	2233.645218	2384.150458	2720.553698	2418.71622	1196.816901	1103.207718	1162.705369	1375.998234	1182.733159	2867.464654	1711.955676	2637.053872	1578.967263	2816.147498	1658.636467	3208.838916	1981.344931	2856.675895	1688.394231	42.59602865	11.11540445	50.0210172	15.71061241
608	533	618	43.25	F:\viral condensates\2d\exp21_82uM_nsp2_488_90uM_nsp5_deltac_hp_free647\1_1\Output\channels\1	12	57	0.99991703	TRUE	2204.146058	1976.162447	2170.528208	2496.334339	2198.835876	1354.505106	1240.162259	1322.353905	1565.140106	1343.613512	2577.028056	2036.953466	2308.03433	1872.656441	2538.812202	1985.187739	2915.701154	2362.95058	2571.542551	2018.307067	38.79874031	12.5220353	45.10730011	18.60970001
609	130	647	43.25	F:\viral condensates\2d\exp21_82uM_nsp2_488_90uM_nsp5_deltac_hp_free647\1_1\Output\channels\1	12	59	0.999948382	TRUE	2331.834301	2129.816446	2295.034477	2619.029934	2326.896681	1282.864066	1174.528112	1251.83801	1467.60597	1272.045258	2740.545044	1884.603129	2502.852816	1726.382317	2698.316938	1835.445009	3075.54423	2164.877441	2735.50993	1866.019776	40.95901868	11.88297357	47.87374285	17.2506847
610	350	649	42.75	F:\viral condensates\2d\exp21_82uM_nsp2_488_90uM_nsp5_deltac_hp_free647\1_1\Output\channels\1	12	60	0.999833465	TRUE	2300.895482	2098.889472	2260.550346	2588.420055	2290.742389	1297.142227	1191.897992	1260.544911	1509.448538	1280.836786	2701.216896	1915.969551	2463.246174	1763.314905	2655.165255	1857.424859	3034.007269	2245.828571	2690.300241	1888.457087	40.43558395	12.01033948	47.20837425	17.53048354
611	350	649	42.75	F:\viral condensates\2d\exp21_82uM_nsp2_488_90uM_nsp5_deltac_hp_free647\1_1\Output\channels\1	12	60	0.999833465	TRUE	2300.895482	2098.889472	2260.550346	2588.420055	2290.742389	1297.142227	1191.897992	1260.544911	1509.448538	1280.836786	2701.216896	1915.969551	2463.246174	1763.314905	2655.165255	1857.424859	3034.007269	2245.828571	2690.300241	1888.457087	40.43558395	12.01033948	47.20837425	17.53048354
612	211	694	43	F:\viral condensates\2d\exp21_82uM_nsp2_488_90uM_nsp5_deltac_hp_free647\1_1\Output\channels\1	12	62	0.999831915	TRUE	2295.706993	2072.711076	2253.141514	2604.446649	2286.962854	1321.967385	1206.355704	1286.716974	1542.863844	1309.044231	2692.495519	1961.628467	2429.744037	1794.135242	2643.590929	1905.915147	3050.511487	2303.083944	2682.987666	1939.950324	40.34780311	12.23178809	47.06082267	17.93777615
613	443	685	43.25	F:\viral condensates\2d\exp21_82uM_nsp2_488_90uM_nsp5_deltac_hp_free647\1_1\Output\channels\1	12	63	0.999854922	TRUE	2218.860785	1985.621739	2189.602416	2524.097288	2216.639345	1309.444763	1185.461148	1275.655502	1546.759913	1297.538461	2599.360004	1953.110123	2324.829417	1772.409497	2566.650311	1897.597942	2951.519973	2324.776261	2597.761851	1932.072048	39.04768967	12.12008216	45.48512052	17.86178971
614	305	55	42	F:\viral condensates\2d\exp21_82uM_nsp2_488_90uM_nsp5_deltac_hp_free647\1_1\Output\channels\1	13	1	0.999813318	TRUE	2015.591346	1833.251501	1964.675644	2306.123285	2000.071935	1292.000959	1161.71479	1253.330582	1553.490512	1279.602419	2351.516783	1958.818922	2140.058143	1757.470678	2292.687125	1898.471201	2683.336851	2376.70999	2333.643116	1939.323096	35.60869981	11.96447767	41.29201442	17.91271408
615	668	55	42.75	F:\viral condensates\2d\exp21_82uM_nsp2_488_90uM_nsp5_deltac_hp_free647\1_1\Output\channels\1	13	5	0.999733388	TRUE	1969.794949	1738.447663	1896.605114	2334.151683	1943.59251	1122.826138	996.9135736	1076.588071	1353.486891	1104.799678	2311.339889	1662.491578	2039.314108	1477.971305	2225.887829	1592.582324	2736.695794	2011.374889	2280.8871	1634.810791	34.8338989	10.45538241	40.61228641	15.26937633
616	215	71	44.5	F:\viral condensates\2d\exp21_82uM_nsp2_488_90uM_nsp5_deltac_hp_free647\1_1\Output\channels\1	13	6	0.999953985	TRUE	2096.903138	1891.519071	2053.094915	2400.486837	2087.861454	1103.783323	989.0831447	1076.363372	1303.234162	1097.408257	2469.159639	1604.97905	2227.938865	1435.910789	2417.98751	1563.595736	2822.879713	1908.751665	2458.665945	1595.148665	36.9843637	10.28551421	43.28234111	14.75634559
617	387	115	42.5	F:\viral condensates\2d\exp21_82uM_nsp2_488_90uM_nsp5_deltac_hp_free647\1_1\Output\channels\1	13	7	0.998493612	TRUE	2254.410828	2038.757385	2207.672627	2571.550986	2244.15342	1143.370427	1030.09506	1105.028533	1372.514972	1127.52518	2658.735324	1647.509471	2404.774689	1482.883	2605.002072	1586.990369	3026.280464	2002.285837	2647.647013	1620.844892	39.64913885	10.63864425	46.48965482	15.13573098
619	481	130	42.75	F:\viral condensates\2d\exp21_82uM_nsp2_488_90uM_nsp5_deltac_hp_free647\1_1\Output\channels\1	13	10	0.99995935	TRUE	2128.356426	1912.86159	2077.806664	2442.278411	2114.391234	1290.679898	1133.150528	1244.084621	1589.68247	1271.615452	2490.051871	1935.843786	2240.480318	1691.484814	2432.422498	1861.156111	2847.025809	2417.025508	2474.717676	1904.05848	37.51650242	11.95269337	43.63580385	17.70776828
620	298	146	44.25	F:\viral condensates\2d\exp21_82uM_nsp2_488_90uM_nsp5_deltac_hp_free647\1_1\Output\channels\1	13	11	0.999694407	TRUE	2152.966721	1897.110778	2114.662186	2474.538646	2148.43776	1182.342442	1045.139438	1147.501748	1416.128665	1170.739216	2530.527235	1736.228035	2229.4892	1535.849507	2486.813771	1680.4744	2903.072065	2098.554845	2526.068063	1716.157269	37.93286877	10.98628749	44.32058149	15.92712987
621	664	156	43.5	F:\viral condensates\2d\exp21_82uM_nsp2_488_90uM_nsp5_deltac_hp_free647\1_1\Output\channels\1	13	12	0.999954581	TRUE	2063.887162	1819.832457	2003.757456	2418.492482	2047.403582	1160.773937	1005.543797	1105.808823	1453.999219	1136.805985	2423.233656	1713.651979	2138.389287	1478.650311	2354.638983	1625.639554	2830.690621	2176.997972	2405.273102	1673.495198	36.42578683	10.79388931	42.50534782	15.725744
623	572	185	42.75	F:\viral condensates\2d\exp21_82uM_nsp2_488_90uM_nsp5_deltac_hp_free647\1_1\Output\channels\1	13	15	0.999959111	TRUE	2022.220041	1800.205595	1969.979954	2338.506847	2008.497403	1371.257237	1217.613187	1324.551647	1640.375318	1355.420961	2352.141035	2100.352501	2094.198945	1864.181938	2292.447383	2025.774875	2714.850056	2527.278935	2336.798589	2074.336981	35.7208466	12.67146984	41.30257575	19.17524033
625	470	220	42.5	F:\viral condensates\2d\exp21_82uM_nsp2_488_90uM_nsp5_deltac_hp_free647\1_1\Output\channels\1	13	19	0.999387622	TRUE	2118.358934	1907.659925	2075.978509	2416.130342	2107.558218	1373.028963	1222.917948	1327.708859	1631.16053	1356.857864	2469.975708	2085.984287	2225.587527	1854.110192	2422.252665	2012.101181	2810.999902	2496.505219	2458.251417	2058.832065	37.34736104	12.68727422	43.29614767	19.04707112
626	303	259	44	F:\viral condensates\2d\exp21_82uM_nsp2_488_90uM_nsp5_deltac_hp_free647\1_1\Output\channels\1	13	20	0.999743223	TRUE	1945.587784	1707.706587	1921.339267	2237.890939	1946.027072	1402.55993	1236.154194	1365.64884	1706.504188	1391.755752	2255.114355	2170.726524	1978.906685	1914.469532	2228.849731	2108.676765	2585.08458	2664.757001	2256.677567	2151.187461	34.42435286	12.9507002	39.66104139	19.80299986
627	644	260	41	F:\viral condensates\2d\exp21_82uM_nsp2_488_90uM_nsp5_deltac_hp_free647\1_1\Output\channels\1	13	21	0.993301213	TRUE	2130.691912	1931.810847	2078.222914	2432.023671	2115.758521	1326.890268	1187.418444	1272.964592	1610.622736	1304.370067	2489.486462	2000.633794	2258.595451	1785.762907	2430.196162	1913.094265	2832.454235	2456.612872	2473.29142	1962.80135	37.55601506	12.27570183	43.62623805	18.28571654
628	187	279	43.25	F:\viral condensates\2d\exp21_82uM_nsp2_488_90uM_nsp5_deltac_hp_free647\1_1\Output\channels\1	13	22	0.999940276	TRUE	2003.002467	1845.977097	1963.874883	2241.779285	1991.640086	1327.356318	1197.571551	1274.87729	1589.135596	1303.547403	2332.713979	2024.794861	2152.279256	1819.726131	2289.662055	1937.424085	2600.981425	2452.660488	2321.024203	1983.98916	35.39571635	12.27985915	40.97390141	18.50124124
629	554	274	42.25	F:\viral condensates\2d\exp21_82uM_nsp2_488_90uM_nsp5_deltac_hp_free647\1_1\Output\channels\1	13	24	0.999932408	TRUE	2140.679233	1930.434878	2094.421497	2452.662511	2128.650604	1347.773209	1209.527004	1299.048652	1622.8206	1326.536823	2499.765789	2036.420827	2254.811108	1825.83277	2447.606339	1957.114309	2856.630601	2474.812239	2487.014424	2000.370056	37.72498437	12.46198456	43.80014762	18.60494869
631	261	338	43.25	F:\viral condensates\2d\exp21_82uM_nsp2_488_90uM_nsp5_deltac_hp_free647\1_1\Output\channels\1	13	26	0.999893665	TRUE	2195.664635	2004.931733	2162.011055	2466.22503	2190.783164	1283.367185	1169.532901	1244.743745	1492.611457	1267.378528	2573.360272	1910.379819	2350.040531	1740.195128	2535.714004	1846.963813	2885.618729	2237.822366	2568.884075	1882.475069	38.65524836	11.88746156	45.04524714	17.48062129
632	491	338	42.5	F:\viral condensates\2d\exp21_82uM_nsp2_488_90uM_nsp5_deltac_hp_free647\1_1\Output\channels\1	13	27	0.999960184	TRUE	2126.333645	1915.146645	2086.786052	2433.025395	2117.30315	1401.713732	1258.596059	1346.284915	1730.620014	1373.837129	2477.045263	2136.190368	2231.395281	1917.000738	2433.757395	2043.583597	2822.310402	2672.550629	2468.603222	2087.632665	37.48228024	12.94315183	43.4157531	19.49492594
633	714	343	41.25	F:\viral condensates\2d\exp21_82uM_nsp2_488_90uM_nsp5_deltac_hp_free647\1_1\Output\channels\1	13	28	0.999822259	TRUE	2363.518791	2143.3268	2302.652576	2702.926873	2344.935339	1173.727108	1031.843565	1124.654198	1454.023601	1153.639321	2789.779178	1682.255381	2532.959338	1466.933183	2719.722037	1604.98961	3179.808174	2125.091702	2768.873441	1649.470488	41.49506897	10.90943587	48.7067047	15.44567597
634	140	368	44	F:\viral condensates\2d\exp21_82uM_nsp2_488_90uM_nsp5_deltac_hp_free647\1_1\Output\channels\1	13	29	0.999944925	TRUE	1992.102345	1825.259286	1957.02291	2242.737472	1983.438345	1375.789687	1250.645243	1325.374924	1635.956498	1352.418818	2314.744449	2114.016467	2121.819508	1919.098317	2276.465644	2029.62416	2597.719827	2536.812119	2306.325196	2073.506863	35.21130393	12.71190079	40.66988605	19.29712742
635	623	350	42.25	F:\viral condensates\2d\exp21_82uM_nsp2_488_90uM_nsp5_deltac_hp_free647\1_1\Output\channels\1	13	31	0.999744833	TRUE	1904.116876	1718.949991	1854.923971	2185.241321	1888.683501	1587.313324	1441.518201	1534.491353	1911.867315	1563.411824	2186.701254	2511.050444	1973.242597	2282.286188	2131.32748	2424.90038	2500.997136	3044.241737	2170.023442	2470.821534	33.72273223	14.59876148	38.50360246	22.83880159
637	208	433	44	F:\viral condensates\2d\exp21_82uM_nsp2_488_90uM_nsp5_deltac_hp_free647\1_1\Output\channels\1	13	33	0.999815226	TRUE	1950.426119	1754.201257	1921.758593	2217.740992	1947.567541	1544.552316	1378.484676	1494.568454	1863.954221	1523.522824	2247.594946	2425.577769	2022.484962	2162.321431	2217.145393	2340.79044	2545.429027	2952.012146	2246.079456	2388.22477	34.50620965	14.21731917	39.53382516	22.07635711
638	318	410	43.75	F:\viral condensates\2d\exp21_82uM_nsp2_488_90uM_nsp5_deltac_hp_free647\1_1\Output\channels\1	13	34	0.999897003	TRUE	2221.777849	1988.077044	2196.08827	2514.114106	2221.962855	1297.939171	1171.423675	1268.301237	1510.660641	1288.267799	2604.030963	1931.855229	2329.173576	1746.678906	2575.308203	1883.167966	2942.687933	2261.583148	2605.174698	1914.402846	39.09704167	12.01744849	45.56414559	17.67218903
639	468	425	42.5	F:\viral condensates\2d\exp21_82uM_nsp2_488_90uM_nsp5_deltac_hp_free647\1_1\Output\channels\1	13	35	0.99957186	TRUE	2149.831888	1927.799112	2111.231265	2467.198343	2141.929361	1439.758256	1310.86626	1392.920955	1706.664997	1419.069805	2502.28156	2200.418529	2241.970965	2008.830922	2459.341713	2123.112522	2866.525352	2623.165046	2494.542712	2164.601007	37.87983247	13.28252155	43.84271039	20.06786235
640	558	409	41	F:\viral condensates\2d\exp21_82uM_nsp2_488_90uM_nsp5_deltac_hp_free647\1_1\Output\channels\1	13	36	0.998924375	TRUE	2202.106351	2014.999383	2153.623102	2483.18842	2187.538028	1432.204535	1300.195762	1378.350924	1705.823266	1406.628496	2567.160115	2177.266315	2350.013491	1973.686265	2512.755163	2089.128605	2886.231638	2618.728559	2551.702797	2133.863485	38.76423177	13.21513986	44.94035052	19.86133695
641	688	434	42.5	F:\viral condensates\2d\exp21_82uM_nsp2_488_90uM_nsp5_deltac_hp_free647\1_1\Output\channels\1	13	37	0.999392807	TRUE	1961.723195	1761.167525	1914.064062	2270.769777	1949.926413	1563.723674	1402.260712	1506.444275	1886.661339	1537.956873	2259.644113	2458.042941	2028.781988	2203.87084	2206.575394	2363.584707	2608.365321	2983.22335	2247.606715	2413.790336	34.69733789	14.38833401	39.73767756	22.36595716
642	614	483	42.25	F:\viral condensates\2d\exp21_82uM_nsp2_488_90uM_nsp5_deltac_hp_free647\1_1\Output\channels\1	13	38	0.99983871	TRUE	2195.065757	1985.197828	2154.815848	2487.361209	2186.889176	1413.387024	1287.945107	1379.54952	1664.92747	1400.855644	2560.301891	2144.661018	2314.595649	1957.065332	2514.105558	2091.069486	2895.229506	2544.311182	2551.453536	2123.584818	38.64511632	13.04728145	44.82432047	19.57048694
643	143	499	44.5	F:\viral condensates\2d\exp21_82uM_nsp2_488_90uM_nsp5_deltac_hp_free647\1_1\Output\channels\1	13	40	0.999909639	TRUE	2055.125792	1872.696739	2023.669108	2310.660333	2049.399728	1468.058523	1335.723582	1423.322836	1747.901723	1447.342909	2383.355296	2268.686117	2171.981344	2063.664232	2348.984857	2193.860419	2670.47937	2726.02502	2378.290453	2232.422157	36.27755864	13.53496928	41.83067052	20.67683177
644	260	509	42.5	F:\viral condensates\2d\exp21_82uM_nsp2_488_90uM_nsp5_deltac_hp_free647\1_1\Output\channels\1	13	41	0.999961138	TRUE	1884.139986	1729.552586	1840.655894	2123.739027	1871.238713	1702.569117	1563.472011	1648.405457	2002.455242	1677.420219	2151.257293	2722.28018	1974.697605	2499.994212	2103.017784	2632.670992	2416.922177	3218.627848	2137.805658	2679.342174	33.38475558	15.62688121	37.90394802	24.72304058
645	432	521	42.25	F:\viral condensates\2d\exp21_82uM_nsp2_488_90uM_nsp5_deltac_hp_free647\1_1\Output\channels\1	13	42	0.999915242	TRUE	2080.331999	1879.157515	2045.131852	2364.506908	2072.543969	1476.788886	1339.181819	1429.948598	1744.966273	1456.050348	2413.466381	2279.806153	2179.583644	2068.712658	2374.700622	2201.873689	2736.849843	2710.903392	2405.872816	2243.877509	36.70400686	13.612847	42.34010134	20.77602616
646	525	495	42.75	F:\viral condensates\2d\exp21_82uM_nsp2_488_90uM_nsp5_deltac_hp_free647\1_1\Output\channels\1	13	43	0.999269843	TRUE	2089.807448	1887.937075	2048.367097	2384.803368	2079.001551	1501.625247	1357.327869	1451.437001	1807.486414	1479.929222	2422.74272	2322.80697	2188.639947	2099.791011	2376.634944	2239.984413	2755.83641	2819.798071	2411.535724	2285.705042	36.86431612	13.83439554	42.49704198	21.15960765
647	702	531	43.25	F:\viral condensates\2d\exp21_82uM_nsp2_488_90uM_nsp5_deltac_hp_free647\1_1\Output\channels\1	13	44	0.999705374	TRUE	2350.527039	2080.531447	2308.654172	2715.36846	2345.349969	1202.999012	1069.496123	1169.837427	1460.350667	1190.697492	2771.058473	1737.348314	2452.314481	1546.216385	2722.806028	1685.270567	3194.47952	2134.214665	2765.869984	1716.138259	41.27526955	11.17055092	48.38998068	15.93712313
648	195	577	42.5	F:\viral condensates\2d\exp21_82uM_nsp2_488_90uM_nsp5_deltac_hp_free647\1_1\Output\channels\1	13	45	0.999952316	TRUE	2043.015033	1883.606757	2002.27138	2294.1133	2031.003651	1599.202103	1450.847697	1541.795463	1905.92381	1573.370443	2356.060519	2507.093801	2174.461007	2269.015506	2311.492042	2411.143332	2635.191879	3013.652411	2343.765864	2462.763577	36.0726642	14.70481331	41.36888708	22.80350703
649	622	574	42.75	F:\viral condensates\2d\exp21_82uM_nsp2_488_90uM_nsp5_deltac_hp_free647\1_1\Output\channels\1	13	47	0.999913216	TRUE	1970.461756	1788.65795	1926.697241	2251.907405	1957.854756	1578.98943	1423.290068	1528.911203	1895.651382	1556.538732	2268.923089	2483.941239	2060.53106	2236.724738	2219.952164	2401.741325	2584.361231	3002.859933	2255.576913	2445.809071	34.8451802	14.52450959	39.89466282	22.59697853
650	95	582	44	F:\viral condensates\2d\exp21_82uM_nsp2_488_90uM_nsp5_deltac_hp_free647\1_1\Output\channels\1	13	48	0.999373913	TRUE	1992.469305	1813.114927	1953.74402	2259.253347	1983.682208	1545.818272	1405.421779	1500.61987	1809.898704	1526.252468	2299.079517	2420.178887	2092.243552	2200.076198	2255.831323	2345.847382	2601.505428	2847.073654	2290.148528	2386.544867	35.2175123	14.22861191	40.40486076	22.0281973
651	408	608	42.75	F:\viral condensates\2d\exp21_82uM_nsp2_488_90uM_nsp5_deltac_hp_free647\1_1\Output\channels\1	13	50	0.999877214	TRUE	2131.222875	1957.954268	2094.562438	2390.026704	2122.989536	1442.173605	1336.983778	1402.294918	1682.696483	1422.542484	2479.211597	2208.167506	2276.50852	2050.362142	2437.99363	2143.039926	2774.075241	2594.091552	2470.96649	2174.314706	37.5649981	13.30406726	43.45240396	20.13698578
652	699	625	42.5	F:\viral condensates\2d\exp21_82uM_nsp2_488_90uM_nsp5_deltac_hp_free647\1_1\Output\channels\1	13	51	0.999937534	TRUE	1967.24744	1766.082752	1916.510036	2263.036164	1952.544902	1576.511053	1410.021996	1518.278702	1895.999798	1550.922962	2265.21268	2480.06464	2034.079409	2216.951539	2208.455957	2384.452323	2597.987845	3001.454849	2249.591767	2436.664618	34.79079917	14.50240165	39.8318887	22.56239799
653	614	664	42.75	F:\viral condensates\2d\exp21_82uM_nsp2_488_90uM_nsp5_deltac_hp_free647\1_1\Output\channels\1	13	52	0.999885559	TRUE	2066.971119	1870.813245	2021.085348	2365.382289	2053.135814	1500.025016	1362.795157	1448.567249	1774.146608	1478.871751	2394.864672	2324.095793	2167.103661	2112.765413	2343.420834	2239.798696	2735.158582	2763.29866	2379.887882	2288.524704	36.47796239	13.82012095	42.02539053	21.17110438
654	81	676	44.25	F:\viral condensates\2d\exp21_82uM_nsp2_488_90uM_nsp5_deltac_hp_free647\1_1\Output\channels\1	13	53	0.999952197	TRUE	2077.541427	1877.207317	2034.153979	2377.115846	2066.543474	1462.454265	1315.395871	1416.181563	1749.549198	1443.469959	2411.399821	2254.498509	2179.444373	2026.229243	2362.531027	2179.083656	2751.891908	2716.854511	2399.700073	2222.315593	36.6567949	13.48497744	42.30513849	20.55027362
655	202	669	44	F:\viral condensates\2d\exp21_82uM_nsp2_488_90uM_nsp5_deltac_hp_free647\1_1\Output\channels\1	13	54	0.999385297	TRUE	2017.310469	1778.261033	1997.365005	2302.999281	2018.726863	1531.216315	1374.712251	1491.895789	1790.382284	1518.290429	2330.953984	2389.342994	2052.373913	2151.132748	2310.199371	2322.167801	2657.049741	2803.933744	2333.917609	2365.804172	35.63778459	14.09835763	40.94412515	21.75313095
656	338	671	42.25	F:\viral condensates\2d\exp21_82uM_nsp2_488_90uM_nsp5_deltac_hp_free647\1_1\Output\channels\1	13	55	0.999834299	TRUE	1890.561834	1741.016455	1849.228928	2130.255152	1877.497082	1691.213352	1560.416444	1640.003546	1986.472645	1666.397489	2160.215886	2700.655005	1989.058169	2492.397187	2114.336814	2615.972946	2426.435019	3188.652312	2146.532029	2658.346669	33.49340286	15.52558403	38.05551291	24.53013688
657	426	696	42	F:\viral condensates\2d\exp21_82uM_nsp2_488_90uM_nsp5_deltac_hp_free647\1_1\Output\channels\1	13	56	0.999491334	TRUE	2010.995227	1833.365937	1976.072088	2268.848064	2005.847449	1540.583931	1417.19728	1497.815025	1783.562974	1523.070968	2322.314677	2407.367949	2115.98392	2217.585704	2283.503037	2336.717642	2615.778262	2797.889356	2317.656085	2376.766492	35.53094091	14.18191986	40.79796206	21.9139195
658	517	670	44	F:\viral condensates\2d\exp21_82uM_nsp2_488_90uM_nsp5_deltac_hp_free647\1_1\Output\channels\1	13	57	0.999640226	TRUE	2103.64532	1837.606367	2084.461176	2431.347375	2109.637103	1410.123843	1261.500253	1374.337943	1665.411025	1399.99208	2448.400095	2155.481254	2135.945696	1936.39358	2428.244928	2094.533038	2826.431292	2555.412667	2456.714807	2136.139113	37.09843051	13.0181728	42.93112323	19.66700701
659	424	60	41.25	F:\viral condensates\2d\exp21_82uM_nsp2_488_90uM_nsp5_deltac_hp_free647\1_1\Output\channels\1	14	4	0.999837875	TRUE	1708.721123	1533.216368	1650.810294	1992.806521	1688.793361	1578.767117	1413.648573	1514.720603	1908.773861	1551.212119	1947.679021	2531.346151	1747.911313	2266.014781	1882.668574	2426.572436	2265.092416	3073.817309	1925.830996	2485.357992	30.41695238	14.52252649	34.4597332	23.019846
660	708	61	43.5	F:\viral condensates\2d\exp21_82uM_nsp2_488_90uM_nsp5_deltac_hp_free647\1_1\Output\channels\1	14	6	0.99985218	TRUE	1652.058743	1440.193492	1577.110245	1990.364962	1624.862392	1346.593779	1187.352804	1293.060727	1627.354973	1325.984514	1900.136038	2123.540131	1655.181729	1875.435558	1813.216784	2040.813477	2288.768543	2567.414649	1868.7081	2091.389126	29.45831664	12.45146365	33.65538289	19.38208165
661	627	108	42.5	F:\viral condensates\2d\exp21_82uM_nsp2_488_90uM_nsp5_deltac_hp_free647\1_1\Output\channels\1	14	8	0.999926329	TRUE	1414.622851	1241.649252	1357.322086	1693.039656	1393.524498	1720.770254	1537.318639	1655.036973	2065.979428	1698.454818	1573.238449	2840.815683	1378.315139	2542.003292	1509.136678	2732.892596	1882.253222	3411.702462	1549.457014	2804.478021	25.44128569	15.78924136	28.12480485	25.78041641
664	558	168	44	F:\viral condensates\2d\exp21_82uM_nsp2_488_90uM_nsp5_deltac_hp_free647\1_1\Output\channels\1	14	13	0.999634445	TRUE	1678.35066	1464.62472	1629.347276	1993.898794	1663.935628	1633.938299	1462.540564	1575.774002	1999.273426	1607.687608	1905.172634	2636.259012	1659.086702	2366.599387	1850.537828	2540.452553	2257.855523	3236.611765	1889.967411	2591.613104	29.90313331	15.01467165	33.74059394	23.95570336
665	712	156	43.25	F:\viral condensates\2d\exp21_82uM_nsp2_488_90uM_nsp5_deltac_hp_free647\1_1\Output\channels\1	14	14	0.999943972	TRUE	1637.710902	1427.353087	1573.251134	1969.451844	1615.844086	1461.646068	1259.970682	1415.462948	1841.104128	1446.794643	1871.620562	2333.375236	1632.538448	2008.568977	1796.878734	2261.970453	2242.840218	2956.206538	1846.188461	2310.620963	29.21557439	13.47776806	33.1729472	21.25388007
666	171	196	44.75	F:\viral condensates\2d\exp21_82uM_nsp2_488_90uM_nsp5_deltac_hp_free647\1_1\Output\channels\1	14	16	0.999955058	TRUE	1862.714902	1707.043152	1821.808795	2106.607739	1851.088977	1407.07205	1287.248496	1357.803017	1653.954008	1384.868088	2152.967036	2193.989283	1973.249644	2006.613936	2107.427877	2112.724696	2428.925947	2594.089731	2140.801664	2156.122312	33.02227784	12.9909498	37.9328741	20.01051135
667	296	212	43.25	F:\viral condensates\2d\exp21_82uM_nsp2_488_90uM_nsp5_deltac_hp_free647\1_1\Output\channels\1	14	17	0.999833345	TRUE	1771.300441	1621.977283	1733.598388	1995.579626	1760.910732	1586.311924	1458.833935	1543.125818	1832.56466	1571.162622	2023.774897	2533.504977	1852.575371	2331.1841	1981.59191	2462.610824	2275.719298	2936.054477	2012.458236	2508.11799	31.47569314	14.58982866	35.74715224	23.03910344
668	654	225	43.25	F:\viral condensates\2d\exp21_82uM_nsp2_488_90uM_nsp5_deltac_hp_free647\1_1\Output\channels\1	14	19	0.999898672	TRUE	1408.775089	1241.811483	1358.725767	1668.157222	1392.043345	1811.559403	1659.931503	1764.115212	2114.08464	1793.470036	1557.455786	3005.399249	1366.892992	2762.805172	1500.521122	2929.091239	1847.152655	3502.886824	1538.633458	2975.875401	25.34235103	16.59911055	27.85778774	27.24855616
670	479	234	43.75	F:\viral condensates\2d\exp21_82uM_nsp2_488_90uM_nsp5_deltac_hp_free647\1_1\Output\channels\1	14	21	0.999350548	TRUE	1573.708243	1413.373234	1534.767394	1816.548489	1563.511841	1815.989991	1641.1309	1769.76331	2162.044421	1801.011883	1759.47776	2983.254925	1579.252881	2697.609712	1716.062439	2907.110813	2024.745114	3562.161887	1748.382142	2958.140959	28.13275301	16.63863285	31.27567252	27.05102148
671	568	257	41.75	F:\viral condensates\2d\exp21_82uM_nsp2_488_90uM_nsp5_deltac_hp_free647\1_1\Output\channels\1	14	22	0.999921799	TRUE	1609.613148	1460.687885	1562.781893	1848.566925	1594.252061	1778.937611	1628.439783	1724.653276	2077.392246	1756.306725	1807.059916	2909.964044	1638.530597	2666.110687	1754.723475	2820.748854	2072.068467	3403.851386	1790.350402	2872.010366	28.74020588	16.30811339	32.08068557	26.39724262
672	227	272	44.75	F:\viral condensates\2d\exp21_82uM_nsp2_488_90uM_nsp5_deltac_hp_free647\1_1\Output\channels\1	14	23	0.999954104	TRUE	1748.369613	1592.875258	1706.270058	1992.916039	1734.344015	1588.201679	1451.038287	1534.145561	1889.341295	1561.972224	1995.450076	2541.096689	1817.593897	2322.45908	1948.899779	2451.428312	2267.068663	3038.798344	1980.720841	2496.417899	31.08774065	14.6066859	35.26794212	23.10682402
673	143	317	44.25	F:\viral condensates\2d\exp21_82uM_nsp2_488_90uM_nsp5_deltac_hp_free647\1_1\Output\channels\1	14	24	0.999733865	TRUE	1667.364166	1526.758736	1631.481895	1887.920146	1657.853927	1596.547295	1456.793202	1534.5924	1916.627728	1565.512816	1895.231542	2570.922677	1735.895841	2344.899725	1857.061098	2465.892686	2135.60861	3107.119338	1886.499959	2516.765114	29.71725962	14.68113155	33.57240676	23.37288168
674	383	295	41.5	F:\viral condensates\2d\exp21_82uM_nsp2_488_90uM_nsp5_deltac_hp_free647\1_1\Output\channels\1	14	25	0.999669373	TRUE	1562.896942	1431.439187	1521.219608	1775.932697	1547.805084	1889.936853	1748.357002	1832.462836	2204.075116	1861.89018	1739.199077	3118.411303	1591.264443	2887.429309	1693.49097	3022.510015	1970.908886	3645.27936	1723.333329	3070.654367	27.94984329	17.29826328	30.93259003	28.256661
675	716	292	42	F:\viral condensates\2d\exp21_82uM_nsp2_488_90uM_nsp5_deltac_hp_free647\1_1\Output\channels\1	14	26	0.999481797	TRUE	1740.397955	1538.528877	1691.911467	2047.270255	1728.774999	1576.73335	1354.580636	1546.718302	1975.292297	1578.106695	1986.752492	2521.897665	1760.030452	2158.660363	1930.08414	2476.694914	2325.637546	3183.672662	1972.356101	2526.493984	30.9528731	14.50438462	35.12079308	22.93556239
676	716	292	42	F:\viral condensates\2d\exp21_82uM_nsp2_488_90uM_nsp5_deltac_hp_free647\1_1\Output\channels\1	14	26	0.999481797	TRUE	1740.397955	1538.528877	1691.911467	2047.270255	1728.774999	1576.73335	1354.580636	1546.718302	1975.292297	1578.106695	1986.752492	2521.897665	1760.030452	2158.660363	1930.08414	2476.694914	2325.637546	3183.672662	1972.356101	2526.493984	30.9528731	14.50438462	35.12079308	22.93556239
677	304	343	43.5	F:\viral condensates\2d\exp21_82uM_nsp2_488_90uM_nsp5_deltac_hp_free647\1_1\Output\channels\1	14	28	0.999897838	TRUE	1532.506649	1384.222528	1498.915223	1761.463829	1524.665538	1882.276868	1719.289723	1826.397508	2268.892165	1856.146312	1702.623502	3110.16591	1536.064872	2843.701608	1666.689041	3015.659833	1947.006165	3764.66055	1695.475841	3064.535687	27.43568873	17.22993368	30.31379051	28.18310937
678	468	323	41.5	F:\viral condensates\2d\exp21_82uM_nsp2_488_90uM_nsp5_deltac_hp_free647\1_1\Output\channels\1	14	29	0.999620557	TRUE	1577.413388	1433.20167	1534.467321	1801.987205	1563.070632	1905.84482	1747.3742	1845.471482	2245.760433	1876.604431	1755.509062	3144.410956	1593.520896	2885.337328	1708.518488	3043.519582	1998.937712	3715.597873	1740.675917	3094.367263	28.19543806	17.4401676	31.20852857	28.48858649
679	647	350	42.5	F:\viral condensates\2d\exp21_82uM_nsp2_488_90uM_nsp5_deltac_hp_free647\1_1\Output\channels\1	14	31	0.999433577	TRUE	1712.070741	1531.136741	1667.421961	1980.238794	1699.719685	1719.833448	1558.235239	1669.437212	2023.75107	1698.690486	1938.420105	2784.801432	1731.654786	2526.801968	1888.393959	2702.190275	2238.768999	3283.192064	1925.264132	2748.977811	30.4736225	15.78088474	34.30308733	25.2807508
680	127	415	44.25	F:\viral condensates\2d\exp21_82uM_nsp2_488_90uM_nsp5_deltac_hp_free647\1_1\Output\channels\1	14	35	0.999955535	TRUE	1505.847992	1368.627075	1469.514304	1733.169332	1493.360025	1858.945691	1691.055699	1787.210215	2263.627699	1821.590322	1672.113523	3073.014408	1519.598761	2795.699222	1634.316007	2950.451579	1912.77596	3760.346815	1660.326118	3008.016487	26.98466741	17.02181188	29.79761105	27.85170571
681	481	412	42	F:\viral condensates\2d\exp21_82uM_nsp2_488_90uM_nsp5_deltac_hp_free647\1_1\Output\channels\1	14	37	0.999945283	TRUE	1952.886576	1750.732961	1909.975926	2238.93122	1942.039257	1592.092606	1442.397161	1540.634714	1863.837805	1571.936416	2246.109076	2510.75067	2012.170275	2278.064272	2198.316966	2425.909962	2571.449327	2947.932212	2234.70529	2476.429625	34.5478366	14.64139425	39.50868665	22.83612751
682	668	444	43	F:\viral condensates\2d\exp21_82uM_nsp2_488_90uM_nsp5_deltac_hp_free647\1_1\Output\channels\1	14	39	0.999953628	TRUE	1619.789403	1431.631889	1579.713822	1891.111614	1610.16024	1835.092701	1667.53075	1782.771766	2143.241547	1815.660053	1814.228042	3009.24336	1599.161698	2741.822247	1769.997546	2922.330464	2118.047369	3514.678537	1804.250866	2976.002958	28.91237164	16.80903533	32.20195866	27.2828469
683	409	469	43	F:\viral condensates\2d\exp21_82uM_nsp2_488_90uM_nsp5_deltac_hp_free647\1_1\Output\channels\1	14	40	0.999769151	TRUE	1656.452949	1478.67281	1620.131382	1905.262677	1647.744082	1876.367209	1706.412918	1820.934133	2227.709861	1851.656488	1855.317528	3076.884312	1653.215307	2803.259119	1815.989745	2983.680655	2127.410713	3664.225322	1846.970197	3033.969766	29.53265949	17.17721757	32.89712625	27.88622653
684	156	504	44.25	F:\viral condensates\2d\exp21_82uM_nsp2_488_90uM_nsp5_deltac_hp_free647\1_1\Output\channels\1	14	42	0.999957442	TRUE	1595.639189	1444.52413	1559.939916	1821.264414	1585.810288	1859.312374	1710.714131	1810.343211	2143.267395	1839.567495	1782.290092	3057.275012	1610.892936	2817.24285	1743.113472	2975.59951	2032.313215	3527.482249	1772.097346	3023.50875	28.50378911	17.02508281	31.66162025	27.7113051
685	332	519	41.75	F:\viral condensates\2d\exp21_82uM_nsp2_488_90uM_nsp5_deltac_hp_free647\1_1\Output\channels\1	14	43	0.999929786	TRUE	1486.040306	1374.044869	1449.764835	1673.957102	1472.721388	2026.755702	1897.403237	1983.149138	2290.553289	2008.526084	1631.896146	3378.865847	1506.690996	3166.351274	1591.504024	3306.953872	1837.545796	3819.655812	1617.276076	3348.466068	26.64955343	18.51873259	29.11719813	30.58000153
686	496	501	42.5	F:\viral condensates\2d\exp21_82uM_nsp2_488_90uM_nsp5_deltac_hp_free647\1_1\Output\channels\1	14	44	0.999830484	TRUE	1479.152121	1330.194243	1443.804391	1706.958503	1469.883654	1988.687482	1819.688921	1949.448016	2311.565419	1976.450425	1627.049579	3311.561283	1460.233731	3034.393198	1587.382267	3247.345213	1876.060772	3851.472139	1616.833127	3291.214599	26.53301649	18.1791515	29.03520207	29.9796226
688	244	531	43.75	F:\viral condensates\2d\exp21_82uM_nsp2_488_90uM_nsp5_deltac_hp_free647\1_1\Output\channels\1	14	47	0.99988687	TRUE	1440.04546	1302.512657	1407.551088	1656.116058	1430.499245	2040.624277	1871.744496	1990.442953	2377.940558	2018.661565	1574.126783	3412.244473	1421.323019	3133.203597	1538.998805	3327.800456	1807.364795	3980.302932	1564.491217	3374.432158	25.87139509	18.64244486	28.13983403	30.87774989
689	695	533	42	F:\viral condensates\2d\exp21_82uM_nsp2_488_90uM_nsp5_deltac_hp_free647\1_1\Output\channels\1	14	48	0.999951482	TRUE	1348.739916	1191.017727	1304.954534	1580.669754	1335.990889	2065.592302	1880.488403	2019.903792	2369.312666	2054.604336	1459.690249	3473.889449	1283.643397	3169.315642	1410.277653	3399.599433	1715.578405	3978.543495	1445.083307	3456.428138	24.32665308	18.86516788	26.20375312	31.42764343
690	426	568	43	F:\viral condensates\2d\exp21_82uM_nsp2_488_90uM_nsp5_deltac_hp_free647\1_1\Output\channels\1	14	49	0.999960661	TRUE	1621.497917	1447.112523	1585.979022	1866.39783	1612.249277	1865.488363	1712.442379	1823.441525	2145.025452	1851.516985	1813.444195	3063.675321	1613.906172	2819.882753	1773.832877	2994.434303	2087.544149	3522.405253	1803.416459	3040.201422	28.94127693	17.08017467	32.18869724	27.76839797
691	542	577	42	F:\viral condensates\2d\exp21_82uM_nsp2_488_90uM_nsp5_deltac_hp_free647\1_1\Output\channels\1	14	50	0.999934912	TRUE	1459.204599	1313.624025	1420.522957	1687.942635	1446.870501	2034.288522	1867.292919	1984.642634	2373.292665	2013.654341	1598.243557	3397.334184	1435.383233	3123.156674	1555.470465	3314.984578	1846.869833	3966.118931	1585.060176	3362.423804	26.1955367	18.58592783	28.5478508	30.74474519
692	138	606	44	F:\viral condensates\2d\exp21_82uM_nsp2_488_90uM_nsp5_deltac_hp_free647\1_1\Output\channels\1	14	52	0.999923944	TRUE	1528.511093	1381.267132	1489.356119	1771.209352	1514.592298	2024.279915	1869.088079	1973.43175	2360.150482	2001.628045	1684.260206	3366.649811	1518.239447	3114.035247	1641.02009	3282.221299	1950.318512	3927.241092	1669.322977	3328.394915	27.36809039	18.49664775	30.00311326	30.47103045
693	229	630	43	F:\viral condensates\2d\exp21_82uM_nsp2_488_90uM_nsp5_deltac_hp_free647\1_1\Output\channels\1	14	54	0.999936223	TRUE	1601.190572	1455.379719	1565.062074	1824.416534	1591.275665	1943.063198	1805.881664	1898.053345	2228.636287	1923.593716	1781.166038	3207.100242	1615.197281	2986.661327	1741.087315	3132.634036	2028.090902	3680.659907	1770.841624	3173.845691	28.59770953	17.77216782	31.64260307	29.04779562
694	627	617	43	F:\viral condensates\2d\exp21_82uM_nsp2_488_90uM_nsp5_deltac_hp_free647\1_1\Output\channels\1	14	55	0.999911427	TRUE	1410.152686	1244.192367	1374.012108	1648.159601	1400.681578	2014.714652	1810.258629	1966.02494	2369.266709	1997.361938	1539.891577	3371.039755	1355.567295	3033.116512	1500.146805	3289.948158	1798.421007	3966.134121	1529.911263	3341.516544	25.36565774	18.41132245	27.56062976	30.5101902
695	524	665	43	F:\viral condensates\2d\exp21_82uM_nsp2_488_90uM_nsp5_deltac_hp_free647\1_1\Output\channels\1	14	57	0.99989748	TRUE	1499.595525	1340.136379	1465.740604	1726.42078	1491.284045	1957.583358	1781.14535	1909.754907	2259.899905	1941.531917	1655.090234	3251.807438	1476.090055	2963.158552	1618.069288	3171.849551	1904.845987	3754.865464	1646.409934	3224.416083	26.87888579	17.90169244	29.50960456	29.44659857
696	74	678	44.5	F:\viral condensates\2d\exp21_82uM_nsp2_488_90uM_nsp5_deltac_hp_free647\1_1\Output\channels\1	14	58	0.9999125	TRUE	1552.896138	1408.611655	1514.640558	1778.866408	1541.578347	1958.050948	1796.797965	1903.710561	2261.579237	1936.660599	1720.468043	3242.914562	1558.654277	2978.843058	1678.662852	3152.032126	1969.059523	3748.31115	1708.603765	3206.456667	27.78064588	17.9058635	30.61569125	29.36727118
697	302	688	41.75	F:\viral condensates\2d\exp21_82uM_nsp2_488_90uM_nsp5_deltac_hp_free647\1_1\Output\channels\1	14	59	0.999904037	TRUE	1660.534865	1523.36734	1616.658124	1890.790475	1644.526008	1932.695423	1785.109286	1872.224752	2265.545921	1902.155882	1854.988945	3177.588527	1700.615315	2936.831783	1806.865271	3076.691832	2106.061164	3735.013095	1838.233932	3125.509301	29.6017189	17.67968384	32.89156716	28.78454138
698	435	689	42.25	F:\viral condensates\2d\exp21_82uM_nsp2_488_90uM_nsp5_deltac_hp_free647\1_1\Output\channels\1	14	60	0.999954104	TRUE	1611.019771	1465.3311	1571.835229	1830.167045	1599.584916	1889.029259	1743.135045	1841.688186	2168.631314	1867.814647	1798.35192	3107.987346	1633.358921	2871.83417	1754.743109	3029.880671	2040.836467	3571.537845	1786.3273	3071.867343	28.76400366	17.29016724	31.93336038	28.16367586
699	160	708	41.75	F:\viral condensates\2d\exp21_82uM_nsp2_488_90uM_nsp5_deltac_hp_free647\1_1\Output\channels\1	14	61	0.999835849	TRUE	1334.744544	1210.849657	1297.136263	1526.005631	1323.330469	2218.140047	2054.089024	2161.522721	2510.829496	2196.707304	1428.053571	3751.19125	1291.53156	3478.356311	1387.258695	3656.089714	1635.069686	4243.405997	1416.075131	3714.674585	24.08987404	20.22594414	25.66851174	33.90126706
700	702	707	42.5	F:\viral condensates\2d\exp21_82uM_nsp2_488_90uM_nsp5_deltac_hp_free647\1_1\Output\channels\1	14	62	0.999815702	TRUE	1640.046479	1470.199567	1587.305733	1918.625256	1621.752682	1827.436027	1652.732945	1761.727964	2208.647907	1796.886973	1839.817641	2991.753503	1647.902895	2708.126559	1781.310529	2883.042974	2145.618878	3627.453256	1820.258953	2940.074474	29.25508857	16.74073527	32.63489325	27.1268316
701	597	54	40.5	F:\viral condensates\2d\exp21_82uM_nsp2_488_90uM_nsp5_deltac_hp_free647\1_1\Output\channels\1	15	4	0.99970901	TRUE	1115.931418	977.5048308	1063.114587	1349.03524	1094.486458	1924.350722	1772.461608	1875.750407	2215.510646	1907.627006	1187.323837	3262.027784	1031.812647	3013.751138	1127.101861	3184.143007	1445.843442	3743.845468	1162.586986	3235.824376	20.38791016	17.60524635	21.59575432	29.53776743
702	301	80	42.75	F:\viral condensates\2d\exp21_82uM_nsp2_488_90uM_nsp5_deltac_hp_free647\1_1\Output\channels\1	15	6	0.999872565	TRUE	1234.075107	1094.071743	1191.601133	1446.687736	1219.537722	1933.843402	1777.724591	1893.188199	2206.439278	1922.182683	1331.435797	3257.546331	1174.390135	3001.939789	1283.15579	3192.082014	1566.563651	3709.671884	1314.697556	3239.199993	22.38671013	17.68992419	24.0338954	29.49779139
703	683	68	42	F:\viral condensates\2d\exp21_82uM_nsp2_488_90uM_nsp5_deltac_hp_free647\1_1\Output\channels\1	15	7	0.999884844	TRUE	1123.58135	969.7236907	1069.776727	1377.519974	1102.225773	1786.47183	1578.860758	1733.786752	2127.73411	1773.300583	1209.78169	3012.30423	1040.611466	2666.488117	1148.734435	2927.243019	1489.125593	3580.553255	1184.817847	2992.482661	20.51733462	16.37532111	21.97570484	27.31015087
704	144	100	44.75	F:\viral condensates\2d\exp21_82uM_nsp2_488_90uM_nsp5_deltac_hp_free647\1_1\Output\channels\1	15	8	0.999899268	TRUE	1254.412286	1122.174995	1212.98057	1458.564088	1240.544426	1847.115598	1688.058159	1796.098516	2126.229956	1829.859976	1364.618095	3097.631034	1217.383174	2835.313461	1318.599474	3013.314127	1588.743154	3563.041997	1349.231927	3069.085729	22.73078228	16.91628354	24.59528617	28.07129414
705	460	114	42.25	F:\viral condensates\2d\exp21_82uM_nsp2_488_90uM_nsp5_deltac_hp_free647\1_1\Output\channels\1	15	9	0.999395311	TRUE	1504.3049	1332.637252	1457.78141	1767.173032	1490.605623	1781.291011	1618.916338	1734.628222	2077.830414	1764.186721	1677.579631	2933.436527	1482.261592	2672.346174	1624.898575	2857.891888	1972.122615	3419.506639	1662.386041	2905.132988	26.95856079	16.32910649	29.89008875	26.60662492
706	230	139	43.75	F:\viral condensates\2d\exp21_82uM_nsp2_488_90uM_nsp5_deltac_hp_free647\1_1\Output\channels\1	15	10	0.999930024	TRUE	1282.506236	1153.743466	1245.798525	1476.293437	1271.16658	1914.263597	1759.232848	1864.201466	2192.360741	1894.340701	1392.736811	3213.436538	1249.384928	2957.736624	1352.426008	3129.976731	1604.236585	3678.908481	1380.70661	3179.625587	23.20608643	17.51526587	25.07100933	29.10431747
707	372	138	41.5	F:\viral condensates\2d\exp21_82uM_nsp2_488_90uM_nsp5_deltac_hp_free647\1_1\Output\channels\1	15	11	0.999958158	TRUE	1354.376105	1219.763181	1310.197145	1570.946919	1338.454819	1953.673442	1812.425508	1899.868806	2227.896599	1931.274925	1477.215901	3271.288927	1325.377097	3041.481002	1428.089469	3182.453272	1717.047868	3725.622352	1459.796766	3233.856073	24.42200828	17.8668147	26.50025878	29.62037988
708	549	127	40.5	F:\viral condensates\2d\exp21_82uM_nsp2_488_90uM_nsp5_deltac_hp_free647\1_1\Output\channels\1	15	12	0.999959588	TRUE	1120.793155	984.2228519	1073.327966	1340.867652	1103.181858	2118.491105	1922.856774	2061.968977	2439.086597	2103.108653	1174.890554	3610.795737	1025.803981	3283.392868	1121.98811	3517.665962	1414.627824	4148.007984	1154.732084	3586.307816	20.47016288	19.33704267	21.3854033	32.64889273
709	49	166	43.75	F:\viral condensates\2d\exp21_82uM_nsp2_488_90uM_nsp5_deltac_hp_free647\1_1\Output\channels\1	15	13	0.99992919	TRUE	1145.389494	1034.59989	1107.654562	1324.194806	1131.751978	2040.601553	1875.515281	1968.090703	2357.017934	2008.246272	1212.462928	3466.020638	1092.124696	3188.927568	1173.01899	3342.317253	1401.941758	4003.243671	1198.790637	3410.238071	20.88629312	18.64224215	22.02106705	31.35745104
710	640	146	43.25	F:\viral condensates\2d\exp21_82uM_nsp2_488_90uM_nsp5_deltac_hp_free647\1_1\Output\channels\1	15	14	0.999761999	TRUE	1165.895577	995.7213527	1118.771738	1421.560907	1151.23615	1888.323976	1674.825491	1845.222716	2217.827477	1879.402058	1252.065362	3188.016282	1063.425904	2834.576784	1198.309865	3118.995773	1534.643155	3734.771825	1234.917741	3174.624943	21.23322285	17.28387588	22.69107612	28.87756039
712	304	192	41.75	F:\viral condensates\2d\exp21_82uM_nsp2_488_90uM_nsp5_deltac_hp_free647\1_1\Output\channels\1	15	17	0.999853849	TRUE	1267.800266	1141.964305	1232.483629	1460.334653	1256.428091	2008.21554	1848.376928	1956.02137	2298.524819	1990.384714	1365.781655	3385.334341	1226.47788	3120.440676	1327.380357	3297.780562	1574.586234	3873.02973	1353.513252	3355.297245	22.95728523	18.35334822	24.61497172	30.63770263
713	496	201	42	F:\viral condensates\2d\exp21_82uM_nsp2_488_90uM_nsp5_deltac_hp_free647\1_1\Output\channels\1	15	18	0.999855638	TRUE	1010.685761	880.0531423	975.0429963	1208.337163	999.7689272	2219.151531	2006.282262	2195.795631	2539.454902	2226.98225	1030.202151	3812.200313	890.0371294	3452.672033	988.66726	3776.645174	1242.444599	4352.981876	1016.060436	3828.297698	18.60732401	20.23496691	18.93750974	34.44548805
714	389	229	43.25	F:\viral condensates\2d\exp21_82uM_nsp2_488_90uM_nsp5_deltac_hp_free647\1_1\Output\channels\1	15	19	0.999865055	TRUE	1586.422625	1423.415002	1547.562027	1831.67781	1575.872995	1794.882723	1640.249255	1740.553728	2127.238102	1771.031888	1777.084172	2942.917543	1591.661889	2694.187761	1734.535291	2852.166128	2046.614064	3496.710799	1766.395954	2901.887897	28.34785977	16.45034905	31.57354451	26.69119871
715	584	216	41.5	F:\viral condensates\2d\exp21_82uM_nsp2_488_90uM_nsp5_deltac_hp_free647\1_1\Output\channels\1	15	20	0.999892712	TRUE	983.8530253	858.2295593	945.174226	1179.144361	970.8171532	2208.685576	2038.290485	2185.078977	2484.236771	2210.128396	998.2591355	3798.251473	860.2167268	3514.306284	953.0215232	3762.799326	1211.846417	4258.863322	982.121922	3803.23098	18.15335756	20.14160713	18.39708562	34.32105979
717	318	282	41	F:\viral condensates\2d\exp21_82uM_nsp2_488_90uM_nsp5_deltac_hp_free647\1_1\Output\channels\1	15	24	0.99993968	TRUE	1156.291168	1037.865305	1121.023088	1333.730951	1145.505529	2157.724734	2003.756907	2110.75111	2414.430433	2142.068744	1214.742878	3674.973849	1083.977957	3419.300334	1175.906376	3596.813649	1408.205025	4104.904553	1202.988271	3648.746608	21.0707318	19.6870196	22.05964011	33.22138268
718	529	288	41	F:\viral condensates\2d\exp21_82uM_nsp2_488_90uM_nsp5_deltac_hp_free647\1_1\Output\channels\1	15	25	0.999558568	TRUE	1356.206621	1211.319625	1316.414669	1574.002839	1343.557333	1998.242997	1847.097588	1949.795702	2290.896298	1978.36065	1475.238397	3351.22645	1311.727098	3105.469205	1430.988887	3271.238356	1714.827633	3838.529616	1461.596887	3317.727726	24.45297765	18.26438984	26.46680261	30.33344898
719	163	301	43.25	F:\viral condensates\2d\exp21_82uM_nsp2_488_90uM_nsp5_deltac_hp_free647\1_1\Output\channels\1	15	27	0.999945164	TRUE	1159.186628	1040.603979	1129.31356	1337.434763	1151.124291	2028.107864	1860.104173	1981.805635	2305.514689	2012.967423	1230.581932	3440.998957	1100.954891	3160.074831	1198.303729	3363.062607	1423.074208	3908.065719	1222.121089	3415.202851	21.11971829	18.53079432	22.32761126	31.13424939
720	405	318	40.25	F:\viral condensates\2d\exp21_82uM_nsp2_488_90uM_nsp5_deltac_hp_free647\1_1\Output\channels\1	15	28	0.99965775	TRUE	1233.377272	1108.670751	1197.432574	1421.212087	1222.537473	2144.201717	1960.059931	2098.246088	2462.779695	2127.395226	1310.641457	3636.53896	1175.027438	3327.667856	1270.877976	3560.335798	1510.998384	4176.005948	1298.929416	3608.249506	22.37490389	19.56638982	23.68208883	32.87853078
721	248	338	42.5	F:\viral condensates\2d\exp21_82uM_nsp2_488_90uM_nsp5_deltac_hp_free647\1_1\Output\channels\1	15	31	0.999917746	TRUE	1287.551998	1167.990552	1252.331212	1472.632928	1275.057743	2074.959384	1919.547289	2029.404357	2357.536265	2056.393114	1383.699289	3501.935597	1251.67742	3243.868296	1344.78638	3426.32172	1584.088239	3977.065905	1370.123331	3470.778874	23.29145256	18.94872535	24.91810908	31.67782434
723	332	371	41.75	F:\viral condensates\2d\exp21_82uM_nsp2_488_90uM_nsp5_deltac_hp_free647\1_1\Output\channels\1	15	33	0.999928474	TRUE	1093.298573	990.4726657	1061.534155	1251.809214	1082.741713	2265.761041	2125.173772	2230.307224	2497.051614	2255.350307	1127.184936	3881.057505	1014.299467	3646.633767	1091.557041	3823.005094	1299.821965	4268.671667	1115.213988	3864.235429	20.00499906	20.65073913	20.57830147	35.05971694
724	176	394	43.25	F:\viral condensates\2d\exp21_82uM_nsp2_488_90uM_nsp5_deltac_hp_free647\1_1\Output\channels\1	15	36	0.998704374	TRUE	1182.022754	1059.364998	1153.431305	1366.219965	1174.273932	2093.163078	1916.00375	2058.130341	2399.832483	2081.22687	1252.445456	3553.995567	1118.684327	3257.326002	1220.67221	3496.122018	1449.466219	4072.679044	1244.065729	3533.913173	21.50606858	19.11110831	22.6975067	32.14221646
725	473	378	42.75	F:\viral condensates\2d\exp21_82uM_nsp2_488_90uM_nsp5_deltac_hp_free647\1_1\Output\channels\1	15	37	0.99905163	TRUE	1317.863442	1160.633589	1286.161124	1531.596355	1310.313822	2041.631914	1847.019682	2009.868591	2366.735914	2036.663484	1424.062882	3436.375065	1249.521534	3114.586384	1388.161424	3384.958066	1655.58906	3982.865598	1415.267253	3428.805582	23.80427312	18.65143331	25.60099574	31.09300274
726	82	463	43.5	F:\viral condensates\2d\exp21_82uM_nsp2_488_90uM_nsp5_deltac_hp_free647\1_1\Output\channels\1	15	39	0.999280691	TRUE	937.8306099	838.1008492	912.8073884	1084.858997	930.6799641	2363.482352	2191.949544	2337.271346	2608.164945	2362.451995	927.0987281	4085.453423	820.9465498	3794.729829	898.8690626	4042.816512	1084.372936	4499.284405	918.4195549	4084.903724	17.37473279	21.52244549	17.19316672	36.88299601
727	270	437	42.75	F:\viral condensates\2d\exp21_82uM_nsp2_488_90uM_nsp5_deltac_hp_free647\1_1\Output\channels\1	15	40	0.99972111	TRUE	1085.797241	968.5915657	1057.387462	1252.14389	1078.04586	2284.086772	2100.314903	2254.101316	2555.638457	2280.028786	1116.24075	3915.433075	989.798342	3605.858227	1084.212107	3866.616735	1294.67988	4374.128188	1107.111183	3909.540195	19.87808866	20.8142107	20.39314355	35.36635837
728	363	456	40.5	F:\viral condensates\2d\exp21_82uM_nsp2_488_90uM_nsp5_deltac_hp_free647\1_1\Output\channels\1	15	41	0.999956369	TRUE	944.5314691	836.9137179	915.8565195	1099.655235	936.5715088	2398.076923	2209.903822	2378.398395	2644.634097	2402.842694	932.0446019	4146.535997	817.7877334	3827.283146	898.7135904	4116.331348	1099.077549	4562.264615	921.8227034	4156.573209	17.48810048	21.83104048	17.2768429	37.42787274
729	526	451	40.5	F:\viral condensates\2d\exp21_82uM_nsp2_488_90uM_nsp5_deltac_hp_free647\1_1\Output\channels\1	15	42	0.999939322	TRUE	1125.991446	1008.42537	1091.625715	1304.771962	1114.497098	2275.06074	2104.976863	2235.252257	2543.869824	2265.891688	1166.431326	3891.835547	1038.249204	3606.979237	1128.023268	3826.415293	1360.39195	4343.320138	1153.192002	3877.421026	20.55810955	20.73369551	21.24228685	35.15586063
730	615	444	41.25	F:\viral condensates\2d\exp21_82uM_nsp2_488_90uM_nsp5_deltac_hp_free647\1_1\Output\channels\1	15	43	0.999681413	TRUE	1054.03388	928.4643547	1019.27529	1237.866635	1043.163506	2304.588488	2107.734045	2268.793247	2607.76068	2294.638318	1075.310675	3958.159007	939.8422969	3626.549436	1036.040039	3900.038544	1272.215566	4470.610405	1062.911263	3942.223692	19.34070401	20.99709278	19.70067294	35.74748779
731	615	444	41.25	F:\viral condensates\2d\exp21_82uM_nsp2_488_90uM_nsp5_deltac_hp_free647\1_1\Output\channels\1	15	43	0.999681413	TRUE	1054.03388	928.4643547	1019.27529	1237.866635	1043.163506	2304.588488	2107.734045	2268.793247	2607.76068	2294.638318	1075.310675	3958.159007	939.8422969	3626.549436	1036.040039	3900.038544	1272.215566	4470.610405	1062.911263	3942.223692	19.34070401	20.99709278	19.70067294	35.74748779
732	206	497	42.25	F:\viral condensates\2d\exp21_82uM_nsp2_488_90uM_nsp5_deltac_hp_free647\1_1\Output\channels\1	15	45	0.999185681	TRUE	1263.705227	1131.650801	1232.590035	1452.781123	1255.58003	2148.343105	1974.416116	2105.790182	2438.040648	2135.378646	1347.47401	3638.458581	1201.87288	3349.326853	1313.315842	3567.501771	1552.091557	4125.683876	1338.729772	3616.593	22.8880038	19.60333237	24.305236	32.89565443
733	315	526	41	F:\viral condensates\2d\exp21_82uM_nsp2_488_90uM_nsp5_deltac_hp_free647\1_1\Output\channels\1	15	47	0.999930978	TRUE	1098.148682	972.362402	1071.499859	1278.742302	1091.700575	2247.856328	2044.514295	2228.205538	2547.171088	2243.856365	1134.835059	3847.924434	999.7155273	3504.669998	1103.988322	3817.399684	1328.129786	4354.020025	1127.299655	3841.898022	20.08705505	20.49102318	20.70772916	34.764159
734	677	524	42	F:\viral condensates\2d\exp21_82uM_nsp2_488_90uM_nsp5_deltac_hp_free647\1_1\Output\channels\1	15	48	0.997688293	TRUE	1014.02469	844.9283656	983.9308856	1236.364592	1007.452546	2203.948913	1907.861591	2219.186854	2537.362122	2232.959572	1035.741319	3784.209852	856.2526814	3281.82712	997.3593894	3817.150544	1277.044322	4344.093644	1024.924916	3837.659769	18.66381328	20.09935454	19.03122349	34.19580389
735	102	556	43.75	F:\viral condensates\2d\exp21_82uM_nsp2_488_90uM_nsp5_deltac_hp_free647\1_1\Output\channels\1	15	50	0.999883652	TRUE	1093.549616	989.212444	1062.484885	1252.796041	1083.815902	2325.329502	2152.057202	2292.336279	2572.460318	2320.137558	1121.847159	3988.297241	1010.204631	3695.282254	1086.844857	3934.548682	1293.885962	4404.306036	1110.391918	3980.724109	20.0092463	21.18210947	20.48799492	36.01633079
736	243	579	40.25	F:\viral condensates\2d\exp21_82uM_nsp2_488_90uM_nsp5_deltac_hp_free647\1_1\Output\channels\1	15	51	0.999550521	TRUE	989.3069253	898.4061112	960.4303929	1129.689771	979.454005	2425.207671	2279.429939	2386.61139	2654.759952	2413.854815	984.4313406	4187.221783	886.6748978	3941.271734	952.6459312	4122.982194	1134.982745	4575.016131	973.4137159	4168.574332	18.24562872	22.07305571	18.16314172	37.79080339
737	391	572	39.5	F:\viral condensates\2d\exp21_82uM_nsp2_488_90uM_nsp5_deltac_hp_free647\1_1\Output\channels\1	15	52	0.999881625	TRUE	876.6767804	774.3433502	849.7872858	1024.094224	869.177537	2431.118294	2235.996516	2420.951496	2659.458826	2433.930866	845.6268741	4218.438291	738.5146728	3885.7054	813.5858383	4205.038612	1004.92752	4602.765397	836.1555922	4224.873556	16.34010899	22.12578042	15.81479483	38.06926495
738	564	580	42.25	F:\viral condensates\2d\exp21_82uM_nsp2_488_90uM_nsp5_deltac_hp_free647\1_1\Output\channels\1	15	53	0.999572396	TRUE	1061.170006	931.9874788	1029.548288	1248.370321	1052.25542	2269.462626	2087.360631	2249.170323	2535.898076	2268.765571	1087.398921	3893.592316	946.097639	3589.212486	1050.509166	3862.82044	1291.919131	4339.264058	1076.523065	3893.965082	19.46143571	20.68375849	19.9051865	35.17153159
739	684	608	41.75	F:\viral condensates\2d\exp21_82uM_nsp2_488_90uM_nsp5_deltac_hp_free647\1_1\Output\channels\1	15	54	0.998866558	TRUE	945.1091665	806.3628006	912.6488808	1140.894798	936.124167	2307.458105	2085.092425	2287.607878	2585.825469	2309.566251	941.3425487	3983.221748	792.1186408	3608.071913	903.3816216	3953.39923	1155.269621	4448.81537	930.1143888	3988.659673	17.49787418	21.02269071	17.43414911	35.97105572
740	133	643	42.5	F:\viral condensates\2d\exp21_82uM_nsp2_488_90uM_nsp5_deltac_hp_free647\1_1\Output\channels\1	15	56	0.999944806	TRUE	1124.69512	1009.662249	1092.383021	1296.284593	1114.495282	2343.040817	2165.000502	2311.559593	2599.140974	2336.880403	1158.397026	4014.507613	1034.078319	3714.858713	1121.720374	3963.710061	1344.735791	4444.416233	1146.461447	4005.275358	20.53617781	21.34010025	21.1063595	36.25013596
741	356	652	42	F:\viral condensates\2d\exp21_82uM_nsp2_488_90uM_nsp5_deltac_hp_free647\1_1\Output\channels\1	15	57	0.999917507	TRUE	1158.596692	1022.948451	1131.38144	1340.995557	1152.140505	2207.464534	2026.602017	2184.025001	2466.346215	2207.061572	1212.858371	3764.136467	1063.503479	3463.169917	1181.675488	3726.891467	1412.201144	4197.080471	1204.972125	3764.589896	21.10973753	20.13071504	22.0277573	34.01674267
742	450	663	41.25	F:\viral condensates\2d\exp21_82uM_nsp2_488_90uM_nsp5_deltac_hp_free647\1_1\Output\channels\1	15	58	0.999925375	TRUE	1073.565107	949.313955	1045.165053	1245.556222	1066.630305	2242.618323	2052.007785	2224.586805	2506.487178	2249.080406	1105.157198	3842.980581	970.7152163	3522.375781	1072.007494	3815.692067	1291.252627	4286.80763	1096.032821	3855.885693	19.67114076	20.44429844	20.2056278	34.7200582
743	610	656	39.75	F:\viral condensates\2d\exp21_82uM_nsp2_488_90uM_nsp5_deltac_hp_free647\1_1\Output\channels\1	15	59	0.999942064	TRUE	1082.911954	968.7087499	1047.337252	1260.969888	1070.636251	2293.956948	2134.221848	2258.094633	2536.625691	2286.50847	1111.763799	3933.736704	986.7284685	3666.90482	1071.497811	3875.644496	1307.315101	4338.273293	1097.40235	3922.563727	19.82927428	20.90225593	20.31740079	35.52963278
744	265	675	42.5	F:\viral condensates\2d\exp21_82uM_nsp2_488_90uM_nsp5_deltac_hp_free647\1_1\Output\channels\1	15	61	0.999784231	TRUE	1180.395162	1044.80105	1150.218312	1372.069187	1172.60065	2220.573038	2015.398691	2190.703109	2500.919327	2214.316243	1238.371777	3783.764141	1091.387604	3439.00096	1204.163249	3735.478614	1447.064627	4253.672858	1229.397674	3773.91898	21.47853236	20.24764722	22.45940283	34.191828
745	533	696	40.5	F:\viral condensates\2d\exp21_82uM_nsp2_488_90uM_nsp5_deltac_hp_free647\1_1\Output\channels\1	15	62	0.999607921	TRUE	1181.116576	1059.681299	1146.912923	1361.509167	1170.496871	2212.72796	2058.704433	2172.899494	2455.355434	2201.850046	1240.000811	3769.503027	1105.54736	3514.278845	1201.793586	3704.017179	1438.421625	4173.538876	1227.997007	3751.851017	21.49073751	20.17766653	22.48696345	34.06461416
746	71	709	40.75	F:\viral condensates\2d\exp21_82uM_nsp2_488_90uM_nsp5_deltac_hp_free647\1_1\Output\channels\1	15	63	0.999822617	FALSE	954.7961521	846.9315596	920.9245161	1117.082262	943.8720535	2473.11738	2293.276062	2451.345482	2709.86301	2474.128193	937.5313074	4279.812591	822.1817733	3975.610757	898.0201999	4246.78683	1114.285383	4676.562002	924.0270682	4283.628332	17.6617623	22.50042614	17.36966907	38.61674397
747	701	702	40.5	F:\viral condensates\2d\exp21_82uM_nsp2_488_90uM_nsp5_deltac_hp_free647\1_1\Output\channels\1	15	64	0.999653876	TRUE	828.9556913	718.5181681	790.2120755	1005.512346	814.7215733	2433.818441	2227.367441	2411.709057	2697.401065	2437.75819	786.7972345	4232.017344	670.8117103	3880.360157	741.3381589	4199.27359	978.5236174	4674.495011	768.9526129	4241.712791	15.53274541	22.14986663	14.81949256	38.19039458
748	203	94	42	F:\viral condensates\2d\exp21_82uM_nsp2_488_90uM_nsp5_deltac_hp_free647\1_1\Output\channels\1	16	6	0.999893546	FALSE	779.5459917	679.054513	747.0821908	939.0197671	768.0134005	2242.20564	2043.409983	2219.282546	2503.336973	2243.562919	744.311986	3895.938094	639.80884	3556.251954	706.6379913	3860.58184	915.3028706	4337.120954	730.028034	3900.488974	14.69681327	20.44061717	14.10071093	35.1924567
749	606	113	42	F:\viral condensates\2d\exp21_82uM_nsp2_488_90uM_nsp5_deltac_hp_free647\1_1\Output\channels\1	16	8	0.999818563	TRUE	755.5117952	649.5238552	720.6499542	925.6646686	742.2507918	2239.909283	1970.807639	2231.324622	2576.214366	2254.889445	715.0296321	3896.191945	610.4436473	3430.885326	673.0532403	3887.097869	892.003249	4470.815776	697.3330162	3925.593959	14.29019357	20.42013291	13.6053009	35.19472114
750	376	131	41.25	F:\viral condensates\2d\exp21_82uM_nsp2_488_90uM_nsp5_deltac_hp_free647\1_1\Output\channels\1	16	9	0.999933362	FALSE	953.9226416	822.8526273	916.9070993	1145.604913	941.8445465	2207.452523	2004.327881	2171.601234	2503.312414	2200.540168	961.6389159	3801.497285	820.0134298	3459.599421	919.6033691	3743.688096	1168.871506	4299.345221	947.4692001	3791.2538	17.64698391	20.13060789	17.77753078	34.3500135
751	719	133	39	F:\viral condensates\2d\exp21_82uM_nsp2_488_90uM_nsp5_deltac_hp_free647\1_1\Output\channels\1	16	10	0.999797702	FALSE	643.8843286	561.7798651	613.8321469	781.5720934	632.3556136	2206.56909	1849.668139	2263.624157	2594.171784	2270.906844	581.1760716	3856.532763	514.2267302	3228.73331	538.8817945	3964.780456	713.4394346	4529.475545	560.9275745	3974.51372	12.40163754	20.12272738	11.34071534	34.84094814
752	126	146	41.25	F:\viral condensates\2d\exp21_82uM_nsp2_488_90uM_nsp5_deltac_hp_free647\1_1\Output\channels\1	16	12	0.998912394	FALSE	725.5102403	634.9179715	695.4470092	867.3699805	714.6174022	2259.798508	2083.995808	2248.790761	2497.121341	2266.999206	676.3200816	3937.492969	581.7881258	3637.410192	640.46325	3923.158365	827.9477586	4339.0127	662.2675335	3952.451273	13.78261583	20.59755136	12.95039797	35.56313991
753	291	152	41.75	F:\viral condensates\2d\exp21_82uM_nsp2_488_90uM_nsp5_deltac_hp_free647\1_1\Output\channels\1	16	13	0.999887466	FALSE	583.9586023	502.9197226	556.0476991	711.2967973	573.6355587	2471.921628	2225.402808	2474.172965	2729.670698	2485.656309	482.471993	4345.390173	406.3685267	3916.199485	448.0002685	4354.542691	614.3396624	4786.350783	468.4995285	4372.012418	11.38779125	22.48975964	9.670802105	39.20171765
754	207	182	40.25	F:\viral condensates\2d\exp21_82uM_nsp2_488_90uM_nsp5_deltac_hp_free647\1_1\Output\channels\1	16	14	0.999783456	FALSE	689.1842856	605.4473637	661.3614821	820.4618018	678.8514715	2377.911946	2205.114385	2355.727893	2609.506682	2377.055209	620.538138	4156.855513	534.13573	3860.933045	588.49054	4121.982658	759.7199141	4549.99145	607.9366587	4157.199715	13.16803948	21.65116223	12.00665778	37.51992623
755	452	176	39.75	F:\viral condensates\2d\exp21_82uM_nsp2_488_90uM_nsp5_deltac_hp_free647\1_1\Output\channels\1	16	15	0.999465823	FALSE	645.4802712	556.1547915	614.6233662	787.8905386	633.5463586	2486.072798	2235.912412	2490.534626	2767.550977	2502.041111	556.64354	4359.640541	470.7141008	3925.404718	518.3463294	4373.312324	704.7618911	4840.585566	540.482162	4390.579875	12.4286383	22.61599274	10.92566461	39.32883564
756	719	218	39.75	F:\viral condensates\2d\exp21_82uM_nsp2_488_90uM_nsp5_deltac_hp_free647\1_1\Output\channels\1	16	18	0.999740183	TRUE	641.2399551	561.2999232	614.3045581	771.1572753	631.0720519	2332.641804	1975.712276	2394.588936	2690.912472	2392.834468	565.981122	4084.078602	501.6911512	3455.832361	527.0487713	4200.567872	691.4869977	4705.612256	547.7957822	4194.345515	12.35689902	21.24733762	11.08364139	36.87073216
757	95	234	42.5	F:\viral condensates\2d\exp21_82uM_nsp2_488_90uM_nsp5_deltac_hp_free647\1_1\Output\channels\1	16	19	0.99944663	FALSE	750.0989093	651.6086217	721.9884521	897.0356066	740.9458056	2240.480878	2045.680674	2224.320228	2504.267222	2246.877108	708.3315832	3898.210044	605.906045	3565.354398	675.3600145	3874.238159	863.6825911	4346.464522	696.4906638	3911.401712	14.19861631	20.42523173	13.49198076	35.21272325
758	460	259	40.5	F:\viral condensates\2d\exp21_82uM_nsp2_488_90uM_nsp5_deltac_hp_free647\1_1\Output\channels\1	16	21	0.999911427	FALSE	685.2076605	574.2344558	655.0803202	843.8468228	675.7699037	2390.402551	2069.024885	2408.264583	2721.237056	2421.891292	614.4732949	4180.077984	508.7230392	3621.530329	575.801491	4217.750913	777.8332793	4746.951956	599.9047139	4238.514428	13.10076142	21.76258255	11.90405045	37.72707834
759	641	246	40.25	F:\viral condensates\2d\exp21_82uM_nsp2_488_90uM_nsp5_deltac_hp_free647\1_1\Output\channels\1	16	22	0.999923706	TRUE	790.2376038	673.8673022	752.418899	972.2498344	776.1222915	2294.259121	2055.270061	2268.183844	2622.352668	2296.942302	752.5014223	3987.736094	632.3178639	3578.559922	708.5534872	3947.680653	944.8097176	4545.404526	734.9217228	3995.146704	14.87769804	20.90495141	14.23926294	36.01132517
760	192	268	41.25	F:\viral condensates\2d\exp21_82uM_nsp2_488_90uM_nsp5_deltac_hp_free647\1_1\Output\channels\1	16	23	0.999948382	FALSE	710.219696	630.0110687	683.9072035	834.720219	700.9445857	2377.569272	2209.698114	2349.944625	2614.00686	2372.433634	646.3898561	4152.396354	563.8512144	3864.702147	616.7117015	4107.448884	776.7944229	4555.492269	635.4921764	4144.84087	13.52392457	21.64810547	12.44402701	37.48014906
761	119	317	38.75	F:\viral condensates\2d\exp21_82uM_nsp2_488_90uM_nsp5_deltac_hp_free647\1_1\Output\channels\1	16	25	0.999872804	FALSE	793.536171	719.6937287	766.4967686	915.6793995	782.7107651	2346.139022	2230.357767	2306.17017	2551.385746	2331.103622	751.6329547	4080.571763	671.9711907	3885.531166	722.2325644	4013.524567	882.1004127	4427.922018	739.7707161	4055.469496	14.93350446	21.36773726	14.22456987	36.83944999
762	715	307	39.75	F:\viral condensates\2d\exp21_82uM_nsp2_488_90uM_nsp5_deltac_hp_free647\1_1\Output\channels\1	16	29	0.999737561	FALSE	730.0978254	628.2406715	695.865752	893.3707736	717.2591044	2313.049013	2016.756377	2329.784613	2653.151222	2343.823264	676.9038716	4032.561729	579.9652555	3517.528396	633.3006082	4068.955603	845.0730528	4615.280937	658.2286057	4090.332508	13.86023034	21.07256345	12.96027475	36.41118464
763	444	339	40.25	F:\viral condensates\2d\exp21_82uM_nsp2_488_90uM_nsp5_deltac_hp_free647\1_1\Output\channels\1	16	30	0.999867082	FALSE	581.228647	495.5195227	554.1662209	711.0895373	572.0326538	2591.236486	2294.753675	2594.673619	2891.213002	2605.657659	467.8125098	4560.780429	390.7122991	4042.455245	434.2698312	4571.913652	598.7742544	5077.333892	455.1583412	4588.433229	11.34160483	23.55408756	9.422787379	41.12306985
764	204	358	41.25	F:\viral condensates\2d\exp21_82uM_nsp2_488_90uM_nsp5_deltac_hp_free647\1_1\Output\channels\1	16	32	0.999043524	FALSE	620.1677428	539.2530156	597.3165647	743.4868901	613.1451623	2499.010763	2275.125151	2516.300293	2729.855632	2521.900997	524.3482264	4387.565599	446.2519669	3999.115702	494.6615761	4422.878477	653.8328306	4780.804536	513.5590441	4430.074613	12.0003913	22.73140366	10.37928019	39.57793638
765	360	376	39.25	F:\viral condensates\2d\exp21_82uM_nsp2_488_90uM_nsp5_deltac_hp_free647\1_1\Output\channels\1	16	33	0.999741495	FALSE	653.9786089	569.5121561	628.3470231	780.6001962	645.2347898	2591.565844	2355.885305	2594.668804	2830.527206	2603.551489	557.0758989	4548.086288	475.7381133	4139.041877	525.3211323	4558.356315	689.8446941	4955.340239	545.2075768	4571.269999	12.57241642	23.55702555	10.93297943	41.00983392
766	74	390	41.5	F:\viral condensates\2d\exp21_82uM_nsp2_488_90uM_nsp5_deltac_hp_free647\1_1\Output\channels\1	16	34	0.999914646	FALSE	676.6596505	597.7512418	651.5630353	801.0831532	667.6879745	2507.437803	2332.719645	2490.161389	2736.809614	2509.26487	592.8886887	4392.425194	512.5949188	4092.161744	563.7221161	4365.893306	723.8684152	4782.809383	581.7035232	4397.354448	12.95614293	22.80657564	11.53887386	39.62128557
767	280	401	38.75	F:\viral condensates\2d\exp21_82uM_nsp2_488_90uM_nsp5_deltac_hp_free647\1_1\Output\channels\1	16	36	0.999886632	FALSE	690.5643918	613.423072	664.6787234	810.0749643	681.3862156	2580.294128	2408.689039	2561.815254	2795.812308	2580.850427	603.0502794	4521.103232	524.6304087	4226.123815	573.0291781	4492.549771	729.3128375	4887.433698	591.7320955	4523.781489	13.19138864	23.45647812	11.71079152	40.76913616
768	567	399	39	F:\viral condensates\2d\exp21_82uM_nsp2_488_90uM_nsp5_deltac_hp_free647\1_1\Output\channels\1	16	37	0.999910235	FALSE	547.4743395	475.7294793	521.2560805	663.2148	537.5302242	2700.601873	2473.525512	2690.52966	2967.642226	2711.944551	416.016194	4763.917629	349.4776133	4368.046223	384.79008	4750.565704	532.7679667	5223.730528	402.7355475	4786.162554	10.77053658	24.52966293	8.546477562	42.93512075
769	650	386	40.5	F:\viral condensates\2d\exp21_82uM_nsp2_488_90uM_nsp5_deltac_hp_free647\1_1\Output\channels\1	16	38	0.999845982	TRUE	730.8010757	614.6412874	697.9918795	901.0581703	720.0886486	2382.626411	2113.12724	2398.317471	2665.467146	2406.734121	671.1724933	4157.745436	554.1390774	3693.580676	629.4146965	4191.998167	853.3413952	4636.058438	655.7389346	4203.12111	13.8721282	21.69321682	12.86330911	37.52786464
770	484	412	39.25	F:\viral condensates\2d\exp21_82uM_nsp2_488_90uM_nsp5_deltac_hp_free647\1_1\Output\channels\1	16	39	0.99985528	FALSE	538.5114571	465.3876762	512.690863	653.6638691	529.0846805	2644.264316	2412.774674	2655.507992	2883.82936	2664.727727	410.3546772	4664.088064	342.5418761	4260.519986	377.5963397	4689.054423	528.9887843	5074.52405	396.8445565	4702.665369	10.61889912	24.02711332	8.450693862	42.04460807
771	203	444	41	F:\viral condensates\2d\exp21_82uM_nsp2_488_90uM_nsp5_deltac_hp_free647\1_1\Output\channels\1	16	40	0.99967128	TRUE	739.9321657	642.3400857	715.6446305	880.5466506	732.7760665	2481.993273	2256.612726	2485.12985	2741.750146	2497.860159	672.9621446	4335.04207	574.5374939	3946.945742	642.8539037	4345.12716	820.9350699	4777.193996	662.6747536	4364.926093	14.02661146	22.57960203	12.89358711	39.10940916
772	401	451	39	F:\viral condensates\2d\exp21_82uM_nsp2_488_90uM_nsp5_deltac_hp_free647\1_1\Output\channels\1	16	41	0.999958396	FALSE	741.6394039	656.7175437	716.4124848	871.8412669	732.98128	2574.065281	2403.860913	2556.019255	2798.847054	2576.100272	666.3310351	4500.556251	578.2284291	4209.520668	637.0774691	4472.662054	804.8382692	4881.618185	655.511022	4505.802718	14.05549517	23.40091475	12.78139947	40.5858503
773	718	463	40	F:\viral condensates\2d\exp21_82uM_nsp2_488_90uM_nsp5_deltac_hp_free647\1_1\Output\channels\1	16	42	0.999464512	FALSE	576.4290858	501.4712395	551.5314068	701.6390369	567.3898641	2508.218689	2129.452005	2583.619057	2910.688884	2583.319733	469.7898866	4412.138099	413.6848698	3743.652154	432.083567	4552.485101	585.3286128	5114.136943	451.5768914	4549.049554	11.26040402	22.8135414	9.456241394	39.79713119
774	718	463	40	F:\viral condensates\2d\exp21_82uM_nsp2_488_90uM_nsp5_deltac_hp_free647\1_1\Output\channels\1	16	42	0.999464512	FALSE	576.4290858	501.4712395	551.5314068	701.6390369	567.3898641	2508.218689	2129.452005	2583.619057	2910.688884	2583.319733	469.7898866	4412.138099	413.6848698	3743.652154	432.083567	4552.485101	585.3286128	5114.136943	451.5768914	4549.049554	11.26040402	22.8135414	9.456241394	39.79713119
775	118	466	40.5	F:\viral condensates\2d\exp21_82uM_nsp2_488_90uM_nsp5_deltac_hp_free647\1_1\Output\channels\1	16	44	0.997131824	TRUE	756.1838963	672.7309062	730.4929925	884.8909466	747.7730344	2507.089485	2321.564117	2487.669384	2744.623865	2508.888976	690.5311855	4377.273245	605.6836246	4058.375542	660.8383515	4346.989019	825.994965	4781.576239	680.0369869	4382.050404	14.30156444	22.80346853	13.19082684	39.48612518
776	631	499	40.25	F:\viral condensates\2d\exp21_82uM_nsp2_488_90uM_nsp5_deltac_hp_free647\1_1\Output\channels\1	16	47	0.999908209	FALSE	651.3386463	559.0132369	622.3321783	794.6771152	641.2942636	2593.858419	2332.053313	2600.662628	2853.588624	2612.080414	553.6182707	4552.697495	465.1103531	4098.036905	517.3703082	4570.250047	704.9371904	4994.303871	539.562531	4587.350706	12.52775252	23.57747607	10.87448195	41.05096741
777	155	545	40.75	F:\viral condensates\2d\exp21_82uM_nsp2_488_90uM_nsp5_deltac_hp_free647\1_1\Output\channels\1	16	48	0.99994266	TRUE	889.4598743	801.2350667	859.7712165	1029.743651	878.3991716	2491.724886	2330.603914	2444.929329	2740.301262	2475.889922	855.5727669	4325.258849	762.555138	4051.186149	823.5676695	4246.400309	1004.199465	4747.334576	843.4975036	4298.759506	16.55637824	22.66641124	15.98306324	39.02213959
778	65	561	41.75	F:\viral condensates\2d\exp21_82uM_nsp2_488_90uM_nsp5_deltac_hp_free647\1_1\Output\channels\1	16	51	0.999910235	FALSE	650.9593732	577.0020907	624.6959125	769.4114325	640.9624194	2640.61212	2489.711676	2613.82454	2850.196483	2636.571001	548.7214186	4636.972373	472.2473016	4378.701447	519.0241092	4593.523545	674.2471469	4992.809087	536.8339966	4631.520009	12.52133584	23.99453452	10.79163514	41.80272715
779	310	580	39.5	F:\viral condensates\2d\exp21_82uM_nsp2_488_90uM_nsp5_deltac_hp_free647\1_1\Output\channels\1	16	52	0.999572217	FALSE	753.596386	674.9940095	726.0048949	878.6130829	743.7395059	2553.135826	2413.945824	2528.920353	2741.870997	2550.361838	682.9909471	4460.677455	599.7054405	4224.345981	651.4198046	4422.103668	818.55032	4777.764808	671.1553552	4457.48167	14.25778795	23.2142171	13.06325822	40.23011827
780	394	603	38.5	F:\viral condensates\2d\exp21_82uM_nsp2_488_90uM_nsp5_deltac_hp_free647\1_1\Output\channels\1	16	54	0.999844432	FALSE	686.2158539	601.6889913	659.9164171	812.9215535	677.687502	2584.551562	2378.980052	2584.55289	2823.088489	2593.224437	597.3092857	4529.565304	513.043612	4174.759696	565.0287602	4534.371124	730.2215498	4936.039466	586.0194169	4546.743208	13.11781842	23.49445584	11.6136632	40.84462063
781	640	586	40	F:\viral condensates\2d\exp21_82uM_nsp2_488_90uM_nsp5_deltac_hp_free647\1_1\Output\channels\1	16	55	0.999863148	FALSE	620.5691063	531.9137191	592.8216441	756.3643995	610.5094511	2563.476141	2310.549153	2581.576825	2863.625456	2595.511764	518.7308251	4503.597456	433.8860886	4064.256466	482.9575065	4541.265538	656.9601842	5019.378256	503.3470811	4563.132448	12.00718172	23.30645612	10.28424285	40.61297885
782	138	631	40.75	F:\viral condensates\2d\exp21_82uM_nsp2_488_90uM_nsp5_deltac_hp_free647\1_1\Output\channels\1	16	56	0.999945402	FALSE	586.5194957	519.491255	562.1934924	697.3075259	577.1415825	2791.116646	2622.692618	2785.957428	2977.651613	2798.311358	455.3619087	4919.807616	389.0535107	4628.710349	425.9927285	4914.958618	573.6652971	5235.531077	443.1693738	4934.478447	11.43111742	25.33708459	9.212143363	44.32571091
783	462	650	39.25	F:\viral condensates\2d\exp21_82uM_nsp2_488_90uM_nsp5_deltac_hp_free647\1_1\Output\channels\1	16	59	0.999842882	FALSE	622.4798674	544.697751	597.3281218	741.7654669	613.6538923	2618.554363	2402.372741	2608.740068	2873.767851	2624.581669	515.8558021	4602.446925	440.8743793	4227.300123	485.9143002	4589.36473	638.0798946	5040.31159	504.4513729	4614.914394	12.0395087	23.79777205	10.23560211	41.49474876
784	313	677	40.25	F:\viral condensates\2d\exp21_82uM_nsp2_488_90uM_nsp5_deltac_hp_free647\1_1\Output\channels\1	16	62	0.999891877	FALSE	637.0291036	543.7983345	612.3916521	771.8822648	629.1615733	2565.289899	2265.893275	2586.059294	2844.685196	2587.366714	538.7622122	4503.857803	452.7059719	3981.658487	506.5532354	4545.764334	677.8022517	4982.431718	527.0130194	4545.056135	12.28565823	23.32263544	10.62314149	40.61530123
785	109	73	42.5	F:\viral condensates\2d\exp21_82uM_nsp2_488_90uM_nsp5_deltac_hp_free647\1_1\Output\channels\1	17	1	0.999875307	FALSE	552.0054077	477.7576101	526.8507099	673.5961585	542.5887075	2191.745565	1926.071477	2204.097467	2514.532391	2222.374116	469.8072158	3846.616018	403.8547856	3381.685446	437.7611737	3873.456721	588.4560773	4405.762408	455.3460091	3903.499373	10.84719492	19.99049664	9.456534576	34.7524875
786	178	151	40.5	F:\viral condensates\2d\exp21_82uM_nsp2_488_90uM_nsp5_deltac_hp_free647\1_1\Output\channels\1	17	11	0.999860644	FALSE	542.8678936	473.963573	519.2002604	655.7046074	533.3770971	2343.599129	2177.819478	2348.505071	2571.957438	2364.968027	444.1989548	4121.780308	375.3371882	3835.788342	414.683892	4134.938885	561.0529092	4512.455386	430.5244327	4162.000129	10.69260298	21.34508057	9.023284253	37.20704382
787	266	147	39.75	F:\viral condensates\2d\exp21_82uM_nsp2_488_90uM_nsp5_deltac_hp_free647\1_1\Output\channels\1	17	12	0.999884009	TRUE	845.2402391	740.9583393	814.4735376	1004.581053	834.962662	2099.205592	1934.6868	2079.024984	2338.420841	2100.64345	838.4998559	3626.389663	726.0955107	3349.130059	802.648978	3595.662791	1011.404752	4028.124913	825.7486934	3630.856449	15.80825359	19.16500953	15.69421722	32.7879957
788	642	172	38.25	F:\viral condensates\2d\exp21_82uM_nsp2_488_90uM_nsp5_deltac_hp_free647\1_1\Output\channels\1	17	16	0.999831557	FALSE	558.1918891	490.750361	533.667953	671.6315628	548.6780437	2327.652569	2080.528739	2328.564865	2629.725668	2348.8878	464.5193195	4090.260973	405.162829	3657.497162	434.3317337	4096.383206	575.1266544	4613.589714	450.8291758	4130.244263	10.95186017	21.20283199	9.36707193	36.92588095
789	642	172	38.25	F:\viral condensates\2d\exp21_82uM_nsp2_488_90uM_nsp5_deltac_hp_free647\1_1\Output\channels\1	17	16	0.999831557	FALSE	558.1918891	490.750361	533.667953	671.6315628	548.6780437	2327.652569	2080.528739	2328.564865	2629.725668	2348.8878	464.5193195	4090.260973	405.162829	3657.497162	434.3317337	4096.383206	575.1266544	4613.589714	450.8291758	4130.244263	10.95186017	21.20283199	9.36707193	36.92588095
790	228	227	39.25	F:\viral condensates\2d\exp21_82uM_nsp2_488_90uM_nsp5_deltac_hp_free647\1_1\Output\channels\1	17	19	0.999957681	TRUE	575.6983008	501.3832263	549.8808983	695.7611926	566.3932036	2384.954057	2190.638636	2392.771454	2606.765547	2403.686075	480.5759557	4190.266199	407.7775591	3853.868215	448.1462791	4209.061086	606.9199591	4567.830334	467.3792882	4225.702958	11.24804032	21.71398019	9.638724223	37.81796058
791	315	233	41	F:\viral condensates\2d\exp21_82uM_nsp2_488_90uM_nsp5_deltac_hp_free647\1_1\Output\channels\1	17	23	0.999412477	TRUE	530.3996723	446.3393981	504.8488563	653.3992179	522.1429748	2402.187438	2059.918251	2423.367055	2707.692344	2424.370189	423.3422245	4229.57784	352.6054844	3628.488096	389.9732871	4272.390019	545.3582498	4757.341374	411.1053204	4271.038048	10.48166086	21.86770763	8.670422139	38.1686334
792	597	237	39	F:\viral condensates\2d\exp21_82uM_nsp2_488_90uM_nsp5_deltac_hp_free647\1_1\Output\channels\1	17	24	0.999834418	FALSE	693.3283405	591.2129472	659.8806999	849.5774536	681.3994879	2246.950178	2009.515639	2240.169881	2535.696079	2258.316925	638.037209	3920.23035	535.2030424	3511.250372	597.625614	3914.127723	802.4527708	4411.737305	622.3181792	3942.881124	13.23815018	20.48294002	12.30271374	35.40915165
793	449	288	37.25	F:\viral condensates\2d\exp21_82uM_nsp2_488_90uM_nsp5_deltac_hp_free647\1_1\Output\channels\1	17	26	0.999784112	FALSE	577.9307209	506.3731505	550.8544389	696.2392124	567.5864035	2536.599396	2360.620132	2530.070516	2769.975351	2544.714817	468.9430911	4462.978816	397.7913995	4159.101471	436.3279864	4456.165314	592.0376298	4861.691525	455.4771093	4479.484397	11.28580926	23.06670668	9.441914985	40.25064717
794	531	286	38.25	F:\viral condensates\2d\exp21_82uM_nsp2_488_90uM_nsp5_deltac_hp_free647\1_1\Output\channels\1	17	27	0.999899626	FALSE	650.7148393	559.6567986	621.0068674	797.2963761	639.8271155	2306.77414	2094.175665	2315.07236	2563.926843	2328.121821	580.0625071	4035.759199	488.4463657	3669.490579	542.8119034	4056.13066	735.6063226	4472.131047	564.6753822	4076.195949	12.51719872	21.01658951	11.32187563	36.43970713
795	274	321	39.25	F:\viral condensates\2d\exp21_82uM_nsp2_488_90uM_nsp5_deltac_hp_free647\1_1\Output\channels\1	17	33	0.999772012	FALSE	680.811637	587.7744803	655.09552	816.7365842	672.5661611	2301.788261	2055.345056	2298.634516	2558.672063	2309.824854	617.476418	4021.282405	526.6388849	3594.419314	586.2109081	4020.299252	759.9656312	4459.11631	606.5940634	4037.262669	13.02638782	20.97211383	11.95485844	36.31056934
796	274	321	39.25	F:\viral condensates\2d\exp21_82uM_nsp2_488_90uM_nsp5_deltac_hp_free647\1_1\Output\channels\1	17	33	0.999772012	FALSE	680.811637	587.7744803	655.09552	816.7365842	672.5661611	2301.788261	2055.345056	2298.634516	2558.672063	2309.824854	617.476418	4021.282405	526.6388849	3594.419314	586.2109081	4020.299252	759.9656312	4459.11631	606.5940634	4037.262669	13.02638782	20.97211383	11.95485844	36.31056934
797	128	379	41.25	F:\viral condensates\2d\exp21_82uM_nsp2_488_90uM_nsp5_deltac_hp_free647\1_1\Output\channels\1	17	38	0.99978596	FALSE	705.5789118	613.3540355	680.0913137	838.5417857	698.3417425	2239.523131	2017.544755	2228.921646	2499.664352	2247.316899	653.7777167	3904.616399	561.6184093	3521.667254	623.4985933	3890.177782	792.3224892	4348.858072	644.1559905	3919.975166	13.44541001	20.41668831	12.56901765	35.26987005
798	630	391	38.25	F:\viral condensates\2d\exp21_82uM_nsp2_488_90uM_nsp5_deltac_hp_free647\1_1\Output\channels\1	17	41	0.9998312	FALSE	571.6658431	497.6657187	544.9859255	692.084813	561.4524103	2482.60821	2256.747359	2482.317683	2727.762741	2494.512776	466.3707638	4366.882405	396.948825	3973.612101	433.6508915	4371.232074	590.9393655	4786.423414	452.7062962	4390.188506	11.17981767	22.58508748	9.398395371	39.39343546
799	510	431	39	F:\viral condensates\2d\exp21_82uM_nsp2_488_90uM_nsp5_deltac_hp_free647\1_1\Output\channels\1	17	42	0.99986887	FALSE	661.3817942	562.0627952	633.8612322	808.1851598	652.4693692	2419.937948	2134.205739	2431.014394	2693.776661	2437.85806	582.4296291	4237.624263	487.6054702	3741.147177	547.6005707	4262.599921	736.6642176	4704.007881	569.791887	4271.527023	12.69766633	22.02604805	11.3619235	38.24041015
800	170	453	38.25	F:\viral condensates\2d\exp21_82uM_nsp2_488_90uM_nsp5_deltac_hp_free647\1_1\Output\channels\1	17	44	0.999912024	TRUE	825.3578691	741.9155076	799.2918591	954.8398883	816.2224679	2319.225509	2186.39615	2302.994439	2516.074203	2321.790427	793.2423452	4026.287229	703.4132912	3802.295564	762.786842	4001.815107	933.5135333	4357.171853	781.7862868	4032.57529	15.47187608	21.12765984	14.9285334	36.35521403
801	314	450	38.5	F:\viral condensates\2d\exp21_82uM_nsp2_488_90uM_nsp5_deltac_hp_free647\1_1\Output\channels\1	17	45	0.999851584	FALSE	819.5915883	727.5921291	794.2091018	958.4680779	811.6507241	2299.487181	2133.076163	2281.148476	2514.186912	2301.151185	788.0355118	3991.790751	690.8861997	3708.879848	758.6187397	3963.397839	938.1457159	4353.110088	778.1310382	3996.23805	15.37431994	20.95158743	14.84044221	36.04749405
802	696	453	39.75	F:\viral condensates\2d\exp21_82uM_nsp2_488_90uM_nsp5_deltac_hp_free647\1_1\Output\channels\1	17	47	0.999939919	FALSE	761.795693	645.2171729	725.9738226	942.5112982	749.7489979	2229.712339	1940.538356	2227.186026	2576.619481	2249.041223	723.7090693	3876.679055	608.0264773	3377.155519	679.9801087	3878.671691	912.642707	4468.468474	707.0907444	3913.691536	14.39650695	20.3291728	13.75214293	35.02065972
803	242	492	39.75	F:\viral condensates\2d\exp21_82uM_nsp2_488_90uM_nsp5_deltac_hp_free647\1_1\Output\channels\1	17	49	0.999540985	TRUE	730.9602846	641.814963	705.4259658	862.7693919	723.2394644	2376.260247	2174.996677	2373.49208	2598.453916	2384.243794	671.9712955	4146.250597	581.6285351	3800.047325	640.892383	4145.928684	812.6965911	4522.357681	661.7379402	4162.0395	13.87482176	21.63642853	12.87682355	37.42532688
804	497	512	39.75	F:\viral condensates\2d\exp21_82uM_nsp2_488_90uM_nsp5_deltac_hp_free647\1_1\Output\channels\1	17	51	0.999832988	TRUE	868.0505186	740.3281867	841.3404658	1041.293631	860.5231684	2205.603237	1939.521728	2201.446096	2495.542745	2217.561004	856.4132103	3813.850647	724.8637947	3357.953085	824.0228281	3811.241867	1041.574381	4304.403495	846.0406462	3836.76197	16.1941666	20.11411165	15.99728218	34.46020957
805	143	535	40.5	F:\viral condensates\2d\exp21_82uM_nsp2_488_90uM_nsp5_deltac_hp_free647\1_1\Output\channels\1	17	53	0.999866009	FALSE	578.7350851	510.6362039	555.655067	687.7030141	570.136612	2635.312123	2470.171388	2627.874024	2847.837989	2645.912131	460.574369	4640.618149	392.6406566	4355.629791	432.9505263	4631.437207	574.1803098	5003.484867	449.0157784	4661.279717	11.2994178	23.9472568	9.300329754	41.83524868
806	333	542	38.75	F:\viral condensates\2d\exp21_82uM_nsp2_488_90uM_nsp5_deltac_hp_free647\1_1\Output\channels\1	17	54	0.999904513	FALSE	924.1805997	825.9070801	894.02725	1072.750274	914.8676667	2234.883858	2058.997805	2213.689652	2453.058952	2233.513116	922.5330534	3856.334605	818.580893	3557.504638	887.5310833	3823.67017	1084.21145	4222.142831	911.2321119	3855.566783	17.14379671	20.37530446	17.11592289	34.8391805
807	673	531	38.75	F:\viral condensates\2d\exp21_82uM_nsp2_488_90uM_nsp5_deltac_hp_free647\1_1\Output\channels\1	17	55	0.999628127	FALSE	774.1084415	665.5976243	740.8390159	939.8321033	761.8074119	2308.126419	2086.845565	2294.742587	2568.235567	2314.983789	731.3898543	4015.657639	619.1747804	3636.939288	691.822888	3997.629186	910.1488442	4453.857991	715.6414074	4030.25479	14.60481872	21.02865229	13.88208938	36.26039457
808	57	556	41.25	F:\viral condensates\2d\exp21_82uM_nsp2_488_90uM_nsp5_deltac_hp_free647\1_1\Output\channels\1	17	56	0.999717534	FALSE	712.2658809	624.7837806	687.19506	842.1257237	704.5695512	2407.118827	2206.730497	2395.47403	2646.842268	2413.197554	646.100667	4205.242763	557.7164188	3860.312063	616.4319889	4188.848968	782.771925	4613.277807	636.0779111	4217.596522	13.55854271	21.91169725	12.43913439	37.95155648
809	219	576	39.25	F:\viral condensates\2d\exp21_82uM_nsp2_488_90uM_nsp5_deltac_hp_free647\1_1\Output\channels\1	17	57	0.999818206	FALSE	710.5998887	615.3859605	685.2412466	847.4743719	702.8536255	2412.127071	2162.597891	2407.058763	2685.837128	2423.359298	643.581116	4214.567128	550.3642638	3782.543625	612.9358399	4210.070466	785.6410105	4682.532479	633.0086209	4236.211702	13.53035682	21.95637244	12.39650767	38.03473289
810	428	559	39.75	F:\viral condensates\2d\exp21_82uM_nsp2_488_90uM_nsp5_deltac_hp_free647\1_1\Output\channels\1	17	58	0.999915123	FALSE	763.5732619	648.0793585	739.0751739	921.0269513	758.0612479	2279.611412	2011.580866	2284.368992	2535.421493	2294.252941	721.1614446	3966.224961	604.8061512	3504.583645	690.6411283	3979.26801	890.1771889	4398.192952	713.0081727	3993.601776	14.42658054	20.77428901	13.70904125	35.81943876
811	593	554	39.5	F:\viral condensates\2d\exp21_82uM_nsp2_488_90uM_nsp5_deltac_hp_free647\1_1\Output\channels\1	17	59	0.999135315	FALSE	505.5438541	444.2182684	482.4214336	608.1726261	495.9201705	2797.289484	2597.362675	2797.091831	3029.891741	2813.360601	355.3858935	4945.714887	299.0628766	4596.838081	327.0237542	4949.582072	459.308195	5345.897932	342.0503882	4976.417427	10.06114065	25.39214834	7.520711023	44.55681232
812	524	599	40	F:\viral condensates\2d\exp21_82uM_nsp2_488_90uM_nsp5_deltac_hp_free647\1_1\Output\channels\1	17	60	0.999925852	FALSE	575.7671215	480.6866018	551.9573024	709.4494017	567.9350246	2440.946005	2092.623312	2470.853514	2733.710975	2470.404577	475.3534989	4291.097748	391.6640645	3681.118138	443.2942607	4349.31129	611.6891976	4793.964928	462.9481532	4345.584502	11.24920466	22.21344685	9.550368708	38.71741129
813	118	617	40.25	F:\viral condensates\2d\exp21_82uM_nsp2_488_90uM_nsp5_deltac_hp_free647\1_1\Output\channels\1	17	62	0.999114513	FALSE	716.6639721	627.048755	690.0906102	853.6902529	707.9528187	2469.960858	2255.722502	2480.969341	2686.760078	2485.965979	645.542782	4317.620919	555.8530164	3948.135274	611.8827755	4342.301173	793.1830168	4683.059462	633.3335876	4348.03793	13.63295129	22.47226892	12.42969588	38.95400674
814	118	617	40.25	F:\viral condensates\2d\exp21_82uM_nsp2_488_90uM_nsp5_deltac_hp_free647\1_1\Output\channels\1	17	62	0.999114513	FALSE	716.6639721	627.048755	690.0906102	853.6902529	707.9528187	2469.960858	2255.722502	2480.969341	2686.760078	2485.965979	645.542782	4317.620919	555.8530164	3948.135274	611.8827755	4342.301173	793.1830168	4683.059462	633.3335876	4348.03793	13.63295129	22.47226892	12.42969588	38.95400674
815	191	656	39	F:\viral condensates\2d\exp21_82uM_nsp2_488_90uM_nsp5_deltac_hp_free647\1_1\Output\channels\1	17	66	0.999816298	FALSE	840.8403436	740.650176	813.0140052	986.5136905	832.5660153	2370.513692	2172.750337	2356.973897	2607.137446	2374.813933	807.3847068	4115.83187	703.1535536	3777.949922	774.5134655	4096.528373	963.7595319	4515.395994	796.8210704	4125.08806	15.73381449	21.58516736	15.16779927	37.15398179
816	191	656	39	F:\viral condensates\2d\exp21_82uM_nsp2_488_90uM_nsp5_deltac_hp_free647\1_1\Output\channels\1	17	66	0.999816298	FALSE	840.8403436	740.650176	813.0140052	986.5136905	832.5660153	2370.513692	2172.750337	2356.973897	2607.137446	2374.813933	807.3847068	4115.83187	703.1535536	3777.949922	774.5134655	4096.528373	963.7595319	4515.395994	796.8210704	4125.08806	15.73381449	21.58516736	15.16779927	37.15398179
817	103	708	40.5	F:\viral condensates\2d\exp21_82uM_nsp2_488_90uM_nsp5_deltac_hp_free647\1_1\Output\channels\1	17	72	0.999829888	FALSE	682.9030938	587.2531807	657.0216617	826.2908504	675.3711517	2517.186754	2274.981932	2515.6351	2776.813429	2530.124602	599.6279952	4408.843185	505.1818033	3990.090824	568.0077282	4410.775668	751.0172241	4850.254097	589.1569026	4433.520518	13.06177188	22.8935395	11.65289201	39.76773947
818	103	708	40.5	F:\viral condensates\2d\exp21_82uM_nsp2_488_90uM_nsp5_deltac_hp_free647\1_1\Output\channels\1	17	72	0.999829888	FALSE	682.9030938	587.2531807	657.0216617	826.2908504	675.3711517	2517.186754	2274.981932	2515.6351	2776.813429	2530.124602	599.6279952	4408.843185	505.1818033	3990.090824	568.0077282	4410.775668	751.0172241	4850.254097	589.1569026	4433.520518	13.06177188	22.8935395	11.65289201	39.76773947
819	329	53	39	F:\viral condensates\2d\exp21_82uM_nsp2_488_90uM_nsp5_deltac_hp_free647\1_1\Output\channels\1	18	2	0.999595463	FALSE	697.5124644	604.4141842	664.172171	849.6837666	684.9881336	2142.995579	1911.940697	2138.547132	2420.261768	2156.472908	653.0257163	3732.239046	560.6546506	3333.102208	612.524868	3730.316583	813.5241495	4203.815287	636.3757444	3758.799837	13.30893878	19.55563067	12.55629502	33.73220714
820	329	53	39	F:\viral condensates\2d\exp21_82uM_nsp2_488_90uM_nsp5_deltac_hp_free647\1_1\Output\channels\1	18	2	0.999595463	FALSE	697.5124644	604.4141842	664.172171	849.6837666	684.9881336	2142.995579	1911.940697	2138.547132	2420.261768	2156.472908	653.0257163	3732.239046	560.6546506	3333.102208	612.524868	3730.316583	813.5241495	4203.815287	636.3757444	3758.799837	13.30893878	19.55563067	12.55629502	33.73220714
821	182	84	41	F:\viral condensates\2d\exp21_82uM_nsp2_488_90uM_nsp5_deltac_hp_free647\1_1\Output\channels\1	18	5	0.999771953	TRUE	874.2610264	762.953493	840.3125533	1044.224307	863.003926	1952.595167	1809.024386	1932.363384	2186.661478	1954.932583	888.0162567	3357.036954	765.0030662	3118.788889	848.2648657	3326.799045	1074.447376	3747.558599	873.9775494	3363.30279	16.29923834	17.85719613	16.53195457	30.3852806
822	408	79	38.75	F:\viral condensates\2d\exp21_82uM_nsp2_488_90uM_nsp5_deltac_hp_free647\1_1\Output\channels\1	18	6	0.999854445	TRUE	1055.819637	926.5557479	1013.10006	1259.182498	1040.038265	1926.526371	1768.797908	1877.265941	2193.09758	1909.353496	1113.335352	3276.925275	969.6240769	3016.458177	1065.569493	3196.0074	1337.680894	3719.889534	1095.592663	3248.878492	19.37091613	17.62465386	20.34398892	29.67065797
823	552	59	39.75	F:\viral condensates\2d\exp21_82uM_nsp2_488_90uM_nsp5_deltac_hp_free647\1_1\Output\channels\1	18	7	0.999297857	TRUE	913.2541948	783.6496368	867.8661386	1122.73169	896.6422897	1911.417679	1686.054755	1877.759104	2223.431858	1908.3669	939.7799807	3275.75251	802.0609709	2893.534803	887.2600347	3223.421688	1167.323639	3799.444887	919.6793845	3273.291975	16.95893963	17.48987934	17.40771299	29.66019652
824	98	114	42.5	F:\viral condensates\2d\exp21_82uM_nsp2_488_90uM_nsp5_deltac_hp_free647\1_1\Output\channels\1	18	8	0.999262154	FALSE	947.1662496	835.049236	912.7156171	1121.884874	935.2134524	1907.403818	1744.37325	1864.263417	2169.952203	1893.714747	981.7846786	3262.329531	859.6223201	2989.181324	943.5882116	3190.923844	1171.353055	3703.28019	968.4110542	3239.857977	17.5326767	17.45407437	18.11836448	29.54045911
825	629	89	40	F:\viral condensates\2d\exp21_82uM_nsp2_488_90uM_nsp5_deltac_hp_free647\1_1\Output\channels\1	18	9	0.999732673	TRUE	931.8161326	763.8767913	885.7932593	1171.299262	916.4408165	1731.86358	1433.455875	1733.884531	2064.854556	1750.717002	979.5814107	2948.976945	801.7328013	2442.203779	922.9005658	2961.022567	1241.966337	3504.969174	958.9225411	2985.741049	17.27297757	15.88819749	18.08108875	26.74525058
826	288	120	38.25	F:\viral condensates\2d\exp21_82uM_nsp2_488_90uM_nsp5_deltac_hp_free647\1_1\Output\channels\1	18	10	0.999865651	TRUE	825.5113346	726.2016373	790.2290525	985.5380902	813.7155345	2128.884819	1997.583134	2097.304549	2355.006658	2119.967683	811.4712421	3683.446703	702.0215428	3465.104523	771.158322	3633.013248	986.4590716	4061.474825	797.8380338	3669.540953	15.47447247	19.42975803	15.23693683	33.29696333
827	549	141	39.25	F:\viral condensates\2d\exp21_82uM_nsp2_488_90uM_nsp5_deltac_hp_free647\1_1\Output\channels\1	18	12	0.999939919	TRUE	973.7802822	842.5050285	931.455028	1176.644253	959.3382353	1995.178713	1805.839128	1965.9728	2277.57333	1992.759371	1006.131896	3415.555338	862.9479445	3098.522494	956.9492635	3370.684567	1228.365344	3887.109415	988.6347745	3413.835741	17.98294305	18.23705542	18.53027998	30.9072839
828	708	122	41.25	F:\viral condensates\2d\exp21_82uM_nsp2_488_90uM_nsp5_deltac_hp_free647\1_1\Output\channels\1	18	13	0.999868155	FALSE	794.1663894	679.9063526	757.4543302	977.5164934	780.1515391	1888.53019	1631.096046	1864.494948	2206.182138	1893.274274	795.7787573	3256.281722	679.9336046	2813.499663	752.9957838	3219.698356	990.7188393	3794.899991	778.1270338	3267.385765	14.94416673	17.28571538	14.97144539	29.48651066
829	224	172	39	F:\viral condensates\2d\exp21_82uM_nsp2_488_90uM_nsp5_deltac_hp_free647\1_1\Output\channels\1	18	14	0.999859452	TRUE	1035.477433	913.0326896	1003.457461	1217.47068	1026.687614	1884.975156	1724.892146	1857.687567	2137.11197	1883.068654	1092.305199	3205.804968	957.1870304	2939.851746	1055.589636	3162.506992	1291.789389	3626.675235	1081.697117	3203.976675	19.02675897	17.2540033	19.98819278	29.03624135
830	634	172	39.5	F:\viral condensates\2d\exp21_82uM_nsp2_488_90uM_nsp5_deltac_hp_free647\1_1\Output\channels\1	18	16	0.999852061	TRUE	877.3892078	751.1572968	836.7021986	1072.765847	862.4073283	1982.780051	1778.453668	1957.441081	2281.676397	1984.642865	888.9949129	3410.830002	753.4217028	3065.884097	841.4565823	3372.62456	1100.474239	3913.471982	870.4293279	3416.921365	16.3521621	18.12645526	16.54851185	30.86513235
831	634	172	39.5	F:\viral condensates\2d\exp21_82uM_nsp2_488_90uM_nsp5_deltac_hp_free647\1_1\Output\channels\1	18	16	0.999852061	TRUE	877.3892078	751.1572968	836.7021986	1072.765847	862.4073283	1982.780051	1778.453668	1957.441081	2281.676397	1984.642865	888.9949129	3410.830002	753.4217028	3065.884097	841.4565823	3372.62456	1100.474239	3913.471982	870.4293279	3416.921365	16.3521621	18.12645526	16.54851185	30.86513235
832	157	217	40.25	F:\viral condensates\2d\exp21_82uM_nsp2_488_90uM_nsp5_deltac_hp_free647\1_1\Output\channels\1	18	18	0.999913096	TRUE	862.0383855	766.3920389	832.0275756	1013.344296	851.8230769	2049.568098	1906.312807	2011.997659	2281.246997	2038.408116	863.8228537	3533.922134	760.0025819	3293.381862	830.5479824	3471.737303	1027.579863	3923.551591	852.3421464	3515.688248	16.09245104	18.72222669	16.12264135	31.96315481
833	321	215	40.75	F:\viral condensates\2d\exp21_82uM_nsp2_488_90uM_nsp5_deltac_hp_free647\1_1\Output\channels\1	18	19	0.999814272	TRUE	922.2427255	795.6164236	892.7061538	1105.619855	914.1050772	2036.869002	1825.68212	2014.597271	2320.748273	2036.80746	938.9223615	3500.054517	803.5153084	3142.824566	904.7795639	3465.336758	1137.096596	3977.841677	928.9398993	3501.429968	17.11101102	18.60894656	17.39320346	31.66104448
834	505	209	38.25	F:\viral condensates\2d\exp21_82uM_nsp2_488_90uM_nsp5_deltac_hp_free647\1_1\Output\channels\1	18	21	0.999806881	TRUE	930.9978279	813.8118904	891.9096821	1110.999123	917.8834361	2071.380886	1889.193942	2041.19446	2339.730829	2067.34402	946.3974873	3560.61297	819.8290864	3253.88904	901.2810732	3513.385012	1141.900035	4011.04766	930.683263	3555.737649	17.25913318	18.91680396	17.51967049	32.20124588
835	717	206	38.75	F:\viral condensates\2d\exp21_82uM_nsp2_488_90uM_nsp5_deltac_hp_free647\1_1\Output\channels\1	18	22	0.999844313	TRUE	880.5803916	772.4113302	839.0133353	1064.291656	863.8335561	1953.038251	1762.050819	1930.312879	2238.037102	1955.661826	895.7307631	3356.680778	781.0639495	3032.459878	846.8645296	3323.343283	1094.209007	3836.423325	874.9267344	3364.464664	16.40615177	17.86114858	16.66247153	30.38210339
836	247	255	38.75	F:\viral condensates\2d\exp21_82uM_nsp2_488_90uM_nsp5_deltac_hp_free647\1_1\Output\channels\1	18	23	0.999926567	TRUE	979.5724225	883.2500625	948.0659878	1132.587873	968.3897016	2054.496373	1919.979007	2024.544122	2265.566869	2048.335696	1007.619132	3521.331323	902.140927	3296.651932	971.7864507	3473.140372	1175.42773	3873.531843	994.4771705	3512.27811	18.08093669	18.76618853	18.55544161	31.85084062
837	584	237	39	F:\viral condensates\2d\exp21_82uM_nsp2_488_90uM_nsp5_deltac_hp_free647\1_1\Output\channels\1	18	24	0.999856114	TRUE	897.2444722	768.1660807	859.1423355	1087.411237	884.6239677	2012.902743	1829.95425	1988.305163	2270.605695	2011.1747	910.5105849	3461.455939	769.4173527	3155.532507	866.074704	3424.113665	1119.499537	3890.858238	895.183736	3460.64871	16.68808104	18.39515962	16.91252219	31.31673242
838	403	289	37.5	F:\viral condensates\2d\exp21_82uM_nsp2_488_90uM_nsp5_deltac_hp_free647\1_1\Output\channels\1	18	26	0.998776793	TRUE	1146.003882	1030.398609	1112.821489	1325.809762	1136.569514	1887.980939	1768.552109	1854.733734	2098.740989	1875.527422	1227.682453	3191.03155	1097.10596	2997.049225	1190.104967	3137.212338	1428.403527	3537.779838	1217.282888	3170.325312	20.89668757	17.28081588	22.27855677	28.90445758
839	486	286	38.5	F:\viral condensates\2d\exp21_82uM_nsp2_488_90uM_nsp5_deltac_hp_free647\1_1\Output\channels\1	18	27	0.999922991	TRUE	1166.874681	1035.749596	1131.766919	1355.245428	1156.912458	1938.592421	1785.772625	1902.62414	2193.503277	1927.346381	1248.502678	3278.373278	1102.041694	3027.086855	1208.819864	3220.004935	1455.551801	3703.074912	1237.340769	3259.938172	21.2497877	17.73228701	22.63080128	29.68357463
840	663	268	39.5	F:\viral condensates\2d\exp21_82uM_nsp2_488_90uM_nsp5_deltac_hp_free647\1_1\Output\channels\1	18	28	0.99985671	TRUE	975.7916255	826.2844205	933.8953611	1195.46039	962.2856976	1977.651401	1751.70099	1948.57748	2277.542676	1975.144364	1010.261897	3383.62047	848.1697039	3003.979765	961.593304	3338.90907	1251.463513	3883.617556	993.9220965	3381.571953	18.01697172	18.08070601	18.60015292	30.62241434
841	178	301	39.5	F:\viral condensates\2d\exp21_82uM_nsp2_488_90uM_nsp5_deltac_hp_free647\1_1\Output\channels\1	18	30	0.999865532	TRUE	1004.791855	902.887142	975.0831322	1161.621402	995.4412242	1975.054538	1835.094138	1940.54881	2203.641785	1964.273018	1046.103428	3373.646685	934.2892357	3140.183716	1012.908871	3316.926366	1216.933276	3756.699072	1035.648172	3355.936497	18.50760866	18.05754113	19.2065336	30.53344488
842	320	299	39.75	F:\viral condensates\2d\exp21_82uM_nsp2_488_90uM_nsp5_deltac_hp_free647\1_1\Output\channels\1	18	31	0.999868035	FALSE	901.6289993	787.7322104	870.0292916	1067.536974	891.5352399	2154.858894	1956.960899	2129.902406	2426.235928	2153.647797	902.4375981	3716.324808	781.3954538	3380.703796	866.0169324	3677.148495	1080.354845	4174.785486	890.1631252	3715.987127	16.76226014	19.66145536	16.77594032	33.59024689
843	320	299	39.75	F:\viral condensates\2d\exp21_82uM_nsp2_488_90uM_nsp5_deltac_hp_free647\1_1\Output\channels\1	18	31	0.999868035	FALSE	901.6289993	787.7322104	870.0292916	1067.536974	891.5352399	2154.858894	1956.960899	2129.902406	2426.235928	2153.647797	902.4375981	3716.324808	781.3954538	3380.703796	866.0169324	3677.148495	1080.354845	4174.785486	890.1631252	3715.987127	16.76226014	19.66145536	16.77594032	33.59024689
844	251	346	40.25	F:\viral condensates\2d\exp21_82uM_nsp2_488_90uM_nsp5_deltac_hp_free647\1_1\Output\channels\1	18	34	0.999807954	TRUE	969.2607393	849.2161286	941.5824324	1138.511401	962.0029253	2081.561279	1868.434292	2074.209972	2342.188556	2086.837712	992.39717	3571.959852	865.2524862	3210.033574	959.121079	3563.775075	1175.436155	4010.449194	982.9886977	3582.788549	17.9064797	19.00761643	18.29791065	32.30246381
845	136	376	40.25	F:\viral condensates\2d\exp21_82uM_nsp2_488_90uM_nsp5_deltac_hp_free647\1_1\Output\channels\1	18	35	0.999726355	TRUE	1173.463384	1061.454202	1142.500958	1342.339373	1164.032608	1832.130936	1694.432608	1785.466822	2077.157616	1814.062373	1266.680213	3085.427772	1142.249214	2857.884421	1233.09921	3007.038613	1450.737945	3495.888141	1256.817251	3054.607917	21.36125789	16.78261541	22.93833574	27.96243701
846	380	369	40	F:\viral condensates\2d\exp21_82uM_nsp2_488_90uM_nsp5_deltac_hp_free647\1_1\Output\channels\1	18	36	0.999877214	TRUE	808.9019952	686.1227842	784.3658863	968.5957872	803.063879	2238.271599	1977.595442	2237.691752	2524.458305	2248.099891	780.7169395	3883.491009	654.7224786	3436.425907	750.6558382	3886.928046	949.6031229	4369.759584	772.6196037	3902.258519	15.19346933	20.40552423	14.71662381	35.0814246
847	466	364	38.5	F:\viral condensates\2d\exp21_82uM_nsp2_488_90uM_nsp5_deltac_hp_free647\1_1\Output\channels\1	18	37	0.999870896	TRUE	1181.378094	1058.031606	1148.173167	1367.767495	1171.573617	1987.85217	1837.967116	1942.15584	2241.192854	1975.020935	1261.635578	3364.443433	1124.444027	3117.021907	1225.210364	3288.206879	1466.401582	3786.678997	1250.817535	3343.124506	21.49516197	18.17170024	22.85298869	30.45134883
848	643	349	40.75	F:\viral condensates\2d\exp21_82uM_nsp2_488_90uM_nsp5_deltac_hp_free647\1_1\Output\channels\1	18	38	0.998633146	TRUE	998.1331796	863.5183408	961.604999	1193.847287	987.5162406	2046.066392	1851.766549	2034.034105	2314.337411	2053.439558	1031.199933	3502.758524	884.3870497	3177.401978	987.5050128	3487.75946	1245.996149	3950.18122	1017.469682	3517.97706	18.39495465	18.69099032	18.95439059	31.68516512
849	643	349	40.75	F:\viral condensates\2d\exp21_82uM_nsp2_488_90uM_nsp5_deltac_hp_free647\1_1\Output\channels\1	18	38	0.998633146	TRUE	998.1331796	863.5183408	961.604999	1193.847287	987.5162406	2046.066392	1851.766549	2034.034105	2314.337411	2053.439558	1031.199933	3502.758524	884.3870497	3177.401978	987.5050128	3487.75946	1245.996149	3950.18122	1017.469682	3517.97706	18.39495465	18.69099032	18.95439059	31.68516512
850	218	428	39	F:\viral condensates\2d\exp21_82uM_nsp2_488_90uM_nsp5_deltac_hp_free647\1_1\Output\channels\1	18	41	0.999935269	TRUE	1083.276411	980.8787414	1054.512975	1238.818671	1073.931746	2094.179129	1951.931065	2059.006153	2327.309352	2082.883988	1131.146124	3573.860932	1018.943693	3336.367808	1099.175071	3515.766219	1299.965347	3965.330548	1120.746871	3555.224599	19.8354403	19.12017182	20.64531835	32.31942207
851	50	447	41.5	F:\viral condensates\2d\exp21_82uM_nsp2_488_90uM_nsp5_deltac_hp_free647\1_1\Output\channels\1	18	44	0.999907255	FALSE	850.7091854	753.9500186	823.1031804	991.6768316	842.1280945	2155.684158	1969.039107	2138.836145	2387.302124	2157.578058	839.8594883	3727.111336	738.7858116	3408.627324	807.5722417	3701.809341	990.9329016	4118.519268	829.1473994	3732.089622	15.90077931	19.66881699	15.71722	33.68646628
852	387	452	39.5	F:\viral condensates\2d\exp21_82uM_nsp2_488_90uM_nsp5_deltac_hp_free647\1_1\Output\channels\1	18	45	0.999872327	TRUE	997.2139543	867.5721341	970.0696302	1168.916567	991.4329497	2138.366089	1946.664859	2123.303485	2396.611809	2142.086499	1021.323475	3669.162492	880.3682665	3347.577877	989.4336822	3646.99178	1207.597752	4102.914706	1013.875145	3676.91899	18.37940285	19.51433409	18.78729691	33.16954346
853	710	451	39.5	F:\viral condensates\2d\exp21_82uM_nsp2_488_90uM_nsp5_deltac_hp_free647\1_1\Output\channels\1	18	47	0.999849439	TRUE	1126.567615	960.2832828	1087.720121	1360.002982	1115.41015	1830.311711	1635.379169	1805.449234	2104.210704	1832.303873	1209.291932	3090.716485	1023.667313	2770.004655	1163.966293	3053.033254	1469.854477	3541.38587	1195.408243	3096.342303	20.56785739	16.76638732	21.96741893	28.00961408
854	152	483	40.75	F:\viral condensates\2d\exp21_82uM_nsp2_488_90uM_nsp5_deltac_hp_free647\1_1\Output\channels\1	18	48	0.999774337	FALSE	986.6263768	874.772381	960.7342726	1146.514088	979.1544158	2159.991933	1980.31538	2142.415516	2391.425778	2159.426154	1006.278391	3710.045405	886.0165749	3406.868961	976.1638548	3683.118488	1180.592081	4097.666095	997.1607964	3710.391119	18.20027817	19.70724376	18.53275844	33.53423254
855	232	512	39	F:\viral condensates\2d\exp21_82uM_nsp2_488_90uM_nsp5_deltac_hp_free647\1_1\Output\channels\1	18	49	0.999905586	TRUE	939.6293962	838.5042724	911.303103	1088.399673	930.5573941	2182.277304	2033.615232	2161.324527	2389.294523	2181.790723	946.481243	3758.76611	836.448678	3509.488636	913.6989522	3726.202801	1109.463409	4104.441843	935.3922235	3759.546699	17.40516534	19.90603663	17.5210875	33.96883731
856	316	495	39.75	F:\viral condensates\2d\exp21_82uM_nsp2_488_90uM_nsp5_deltac_hp_free647\1_1\Output\channels\1	18	50	0.999601722	TRUE	995.7260165	875.1179649	969.6823179	1162.618012	989.6736566	2148.521363	1966.975273	2140.829092	2362.913815	2153.833824	1018.534634	3687.724378	887.7051289	3382.779685	987.2972075	3678.626958	1203.060696	4043.373431	1010.602343	3698.397797	18.35422935	19.60492249	18.74011423	33.33512161
857	585	500	40.25	F:\viral condensates\2d\exp21_82uM_nsp2_488_90uM_nsp5_deltac_hp_free647\1_1\Output\channels\1	18	52	0.999830365	TRUE	1139.035329	939.0863013	1112.405789	1372.116072	1136.352941	1929.63635	1664.80095	1919.424873	2225.945997	1938.979696	1215.181018	3267.327659	994.8611561	2826.866157	1183.46329	3253.800033	1473.184204	3758.424453	1211.003042	3284.645385	20.77879093	17.6523959	22.06705273	29.58504406
858	691	538	39.5	F:\viral condensates\2d\exp21_82uM_nsp2_488_90uM_nsp5_deltac_hp_free647\1_1\Output\channels\1	18	56	0.999755621	FALSE	1081.679309	904.6878295	1049.214664	1314.230497	1075.687417	1985.828718	1732.794638	1963.848711	2283.414369	1988.139161	1139.455287	3379.008469	946.1953998	2955.608643	1101.69087	3345.350913	1396.687549	3872.500123	1131.881748	3384.264067	19.80841992	18.15365038	20.78589594	30.58127376
859	174	574	39.75	F:\viral condensates\2d\exp21_82uM_nsp2_488_90uM_nsp5_deltac_hp_free647\1_1\Output\channels\1	18	57	0.99988389	TRUE	1203.061806	1071.525837	1172.783676	1385.576088	1194.616119	2036.1834	1868.350951	1995.13809	2278.273864	2026.402775	1283.66971	3447.529846	1138.127301	3169.279978	1250.396075	3379.135433	1484.745623	3850.211002	1274.230332	3431.457036	21.86201528	18.60283077	23.22577053	31.19250707
860	361	609	38.5	F:\viral condensates\2d\exp21_82uM_nsp2_488_90uM_nsp5_deltac_hp_free647\1_1\Output\channels\1	18	61	0.999747336	TRUE	1390.739741	1235.402447	1359.137139	1603.482004	1383.229285	1784.805939	1613.700695	1747.838256	2042.354249	1774.360077	1537.854576	2960.509053	1363.408192	2680.711893	1502.568781	2899.700545	1774.567755	3385.50956	1529.626169	2943.067304	25.03722213	16.36046081	27.526167	26.84812079
861	640	602	38.25	F:\viral condensates\2d\exp21_82uM_nsp2_488_90uM_nsp5_deltac_hp_free647\1_1\Output\channels\1	18	63	0.999922276	TRUE	1123.266431	976.4063906	1089.454455	1327.72532	1113.980615	2006.662629	1810.662611	1975.290624	2266.007779	2000.386879	1188.525423	3408.935687	1026.843703	3082.753555	1149.997444	3358.608786	1414.901137	3838.685293	1177.722663	3399.328765	20.5120067	18.33949574	21.61608321	30.84823443
862	230	651	38.75	F:\viral condensates\2d\exp21_82uM_nsp2_488_90uM_nsp5_deltac_hp_free647\1_1\Output\channels\1	18	65	0.999864221	TRUE	1154.010936	1037.911668	1123.229825	1324.845793	1144.69298	2112.503865	1957.675616	2083.968083	2349.566551	2107.212515	1216.230124	3593.945415	1088.402458	3336.297302	1181.153465	3548.173116	1403.447035	3989.704482	1205.294613	3586.117314	21.03215396	19.28363451	22.0848019	32.49858229
863	577	659	38.75	F:\viral condensates\2d\exp21_82uM_nsp2_488_90uM_nsp5_deltac_hp_free647\1_1\Output\channels\1	18	66	0.99993217	TRUE	1168.853528	1034.698954	1134.628096	1362.762427	1159.350888	1997.494749	1841.053203	1974.009872	2221.992446	1994.11803	1245.348775	3384.097704	1095.512613	3126.841659	1205.565769	3348.051405	1462.078091	3753.012306	1234.005111	3379.751673	21.28326659	18.25771522	22.57744234	30.62667142
864	577	659	38.75	F:\viral condensates\2d\exp21_82uM_nsp2_488_90uM_nsp5_deltac_hp_free647\1_1\Output\channels\1	18	66	0.99993217	TRUE	1168.853528	1034.698954	1134.628096	1362.762427	1159.350888	1997.494749	1841.053203	1974.009872	2221.992446	1994.11803	1245.348775	3384.097704	1095.512613	3126.841659	1205.565769	3348.051405	1462.078091	3753.012306	1234.005111	3379.751673	21.28326659	18.25771522	22.57744234	30.62667142
865	310	678	40.25	F:\viral condensates\2d\exp21_82uM_nsp2_488_90uM_nsp5_deltac_hp_free647\1_1\Output\channels\1	18	68	0.999878049	TRUE	1248.422571	1095.872156	1222.250013	1448.526882	1244.027726	1910.091379	1731.747656	1890.834373	2154.74871	1910.968376	1351.297354	3212.147347	1180.957699	2918.804343	1320.997871	3182.244836	1573.720295	3616.238842	1345.81992	3214.529552	22.629446	17.47804831	24.36992079	29.09281746
866	657	682	39.25	F:\viral condensates\2d\exp21_82uM_nsp2_488_90uM_nsp5_deltac_hp_free647\1_1\Output\channels\1	18	70	0.999693334	FALSE	1169.498129	1021.712245	1131.088009	1386.716366	1158.166556	1972.466623	1807.736845	1954.131067	2201.565991	1973.056963	1248.512142	3338.903145	1082.730225	3069.20928	1203.104721	3312.895322	1493.415609	3711.848266	1234.547614	3342.036016	21.2941722	18.03445608	22.63096139	30.22352103
867	657	682	39.25	F:\viral condensates\2d\exp21_82uM_nsp2_488_90uM_nsp5_deltac_hp_free647\1_1\Output\channels\1	18	70	0.999693334	FALSE	1169.498129	1021.712245	1131.088009	1386.716366	1158.166556	1972.466623	1807.736845	1954.131067	2201.565991	1973.056963	1248.512142	3338.903145	1082.730225	3069.20928	1203.104721	3312.895322	1493.415609	3711.848266	1234.547614	3342.036016	21.2941722	18.03445608	22.63096139	30.22352103
868	671	46	39.25	F:\viral condensates\2d\exp21_82uM_nsp2_488_90uM_nsp5_deltac_hp_free647\1_1\Output\channels\1	19	3	0.999890327	TRUE	1224.586131	1074.169351	1167.384594	1481.510076	1202.276546		1346.942077	1455.794523	1785.462958	1488.336626			1190.79124	2229.715359	1294.888241	2408.738524	1649.205438	2945.113733	1334.6309	2460.975576	22.22617202
869	104	89	41.75	F:\viral condensates\2d\exp21_82uM_nsp2_488_90uM_nsp5_deltac_hp_free647\1_1\Output\channels\1	19	5	0.999756277	TRUE	1321.772263	1182.354005	1277.380941	1537.799689	1306.843212	1549.750472	1404.619033	1496.36597	1814.933264	1528.295785	1475.481266	2549.759634	1318.112388	2313.835	1426.054356	2461.719446	1715.503115	2987.910184	1459.190561	2513.845437	23.87040405	14.26368843	26.47091156	23.18410035
870	362	96	39.5	F:\viral condensates\2d\exp21_82uM_nsp2_488_90uM_nsp5_deltac_hp_free647\1_1\Output\channels\1	19	6	0.999901772	TRUE	1485.648153	1330.554996	1442.329018	1716.297432	1472.896762	1527.060926	1386.977095	1492.642865	1762.906279	1514.728431	1678.775986	2478.96378	1501.689044	2254.993048	1628.867456	2424.887212	1939.525569	2861.605639	1664.293577	2459.081342	26.64291883	14.06129019	29.91032914	22.55257796
871	525	99	41	F:\viral condensates\2d\exp21_82uM_nsp2_488_90uM_nsp5_deltac_hp_free647\1_1\Output\channels\1	19	7	0.999896765	TRUE	1377.179084	1147.368602	1337.065543	1665.975088	1368.935276	1500.563226	1290.405807	1462.06521	1819.189733	1492.552628	1548.150567	2451.051386	1285.995831	2114.521499	1502.563339	2389.041148	1872.424465	2972.16584	1538.791215	2438.129606	24.80779777	13.82492196	27.7003585	22.30359019
872	611	109	38.5	F:\viral condensates\2d\exp21_82uM_nsp2_488_90uM_nsp5_deltac_hp_free647\1_1\Output\channels\1	19	8	0.999902964	TRUE	1563.690318	1394.540745	1506.251828	1830.272897	1543.284044	1409.198463	1263.859906	1356.337617	1681.738103	1388.359471	1785.737367	2252.434046	1591.895371	2021.566623	1720.246497	2167.719972	2087.114233	2694.601039	1762.665464	2218.629125	27.96326593	13.00991811	31.71994256	20.53185793
873	611	109	38.5	F:\viral condensates\2d\exp21_82uM_nsp2_488_90uM_nsp5_deltac_hp_free647\1_1\Output\channels\1	19	8	0.999902964	TRUE	1563.690318	1394.540745	1506.251828	1830.272897	1543.284044	1409.198463	1263.859906	1356.337617	1681.738103	1388.359471	1785.737367	2252.434046	1591.895371	2021.566623	1720.246497	2167.719972	2087.114233	2694.601039	1762.665464	2218.629125	27.96326593	13.00991811	31.71994256	20.53185793
874	442	122	40.25	F:\viral condensates\2d\exp21_82uM_nsp2_488_90uM_nsp5_deltac_hp_free647\1_1\Output\channels\1	19	12	0.999821901	TRUE	1614.782102	1414.94914	1573.153568	1884.767801	1604.645654	1409.2296	1291.315561	1388.949283	1621.246193	1408.099735	1848.445386	2243.158525	1614.342747	2067.288076	1799.27195	2214.23592	2159.735688	2575.699119	1836.110816	2242.974945	28.82765621	13.01019586	32.78086073	20.44911722
875	136	172	42.25	F:\viral condensates\2d\exp21_82uM_nsp2_488_90uM_nsp5_deltac_hp_free647\1_1\Output\channels\1	19	13	0.999705613	TRUE	1294.814523	1156.00732	1260.691173	1499.552687	1285.421686	1633.283359	1502.257807	1605.184421	1859.541044	1625.398895	1434.475587	2705.129939	1276.519772	2494.499063	1395.2552	2660.754856	1664.330125	3075.236464	1423.693942	2692.645193	23.41432273	15.00882937	25.77716185	24.57005477
876	294	152	40.75	F:\viral condensates\2d\exp21_82uM_nsp2_488_90uM_nsp5_deltac_hp_free647\1_1\Output\channels\1	19	14	0.999589562	TRUE	1337.33953	1201.813338	1300.590684	1539.094281	1325.446524	1707.618388	1568.573963	1664.307746	1958.153878	1691.279294	1479.626053	2831.243878	1326.457439	2605.571379	1438.624853	2759.951333	1703.51764	3245.620768	1466.576988	2803.988587	24.13377701	15.67192237	26.54103465	25.69503275
877	377	181	39.75	F:\viral condensates\2d\exp21_82uM_nsp2_488_90uM_nsp5_deltac_hp_free647\1_1\Output\channels\1	19	15	0.999915004	TRUE	1383.079108	1232.851936	1346.255367	1597.200906	1372.993963	1735.132036	1556.156416	1700.339149	2005.729107	1727.6055	1533.159881	2872.443194	1365.731708	2577.537786	1491.25944	2816.505204	1770.329563	3320.693167	1521.49456	2860.72954	24.90761663	15.9173532	27.44674036	26.06254425
878	499	182	39.75	F:\viral condensates\2d\exp21_82uM_nsp2_488_90uM_nsp5_deltac_hp_free647\1_1\Output\channels\1	19	16	0.999248505	TRUE	1510.840219	1336.327744	1466.97167	1766.421374	1497.459324	1613.405663	1444.922432	1574.28038	1884.54859	1603.29782	1701.513408	2629.873519	1503.282547	2358.300956	1651.376667	2567.419371	1989.519309	3071.534308	1686.047481	2614.112758	27.06912781	14.83151376	30.29500951	23.89874266
879	583	191	39	F:\viral condensates\2d\exp21_82uM_nsp2_488_90uM_nsp5_deltac_hp_free647\1_1\Output\channels\1	19	17	0.999857783	TRUE	1759.766314	1568.015582	1706.915348	2042.840238	1742.825078	1356.70317	1229.570768	1316.140336	1590.026114	1340.821668	2031.380069	2122.075496	1808.071423	1928.126172	1970.354401	2058.672836	2356.715673	2490.599341	2012.091344	2096.56638	31.28055438	12.54164276	35.87581944	19.36901662
880	583	191	39	F:\viral condensates\2d\exp21_82uM_nsp2_488_90uM_nsp5_deltac_hp_free647\1_1\Output\channels\1	19	17	0.999857783	TRUE	1759.766314	1568.015582	1706.915348	2042.840238	1742.825078	1356.70317	1229.570768	1316.140336	1590.026114	1340.821668	2031.380069	2122.075496	1808.071423	1928.126172	1970.354401	2058.672836	2356.715673	2490.599341	2012.091344	2096.56638	31.28055438	12.54164276	35.87581944	19.36901662
881	223	208	41.75	F:\viral condensates\2d\exp21_82uM_nsp2_488_90uM_nsp5_deltac_hp_free647\1_1\Output\channels\1	19	20	0.999950647	TRUE	1328.159286	1195.94904	1292.925809	1526.11935	1317.218038	1720.309662	1584.358407	1686.658428	1957.466323	1709.987758	1467.155176	2855.778172	1317.763441	2635.070979	1427.098447	2801.605899	1687.657144	3246.752239	1454.704004	2839.186289	23.97846214	15.78513273	26.3300476	25.91388675
882	309	237	40.75	F:\viral condensates\2d\exp21_82uM_nsp2_488_90uM_nsp5_deltac_hp_free647\1_1\Output\channels\1	19	22	0.999933362	TRUE	1499.056201	1345.29254	1464.522408	1713.817082	1491.116456	1608.452826	1473.210461	1564.675536	1861.807115	1591.127633	1687.518923	2623.105506	1511.604953	2407.611656	1649.280749	2550.56794	1927.107301	3040.183697	1679.415624	2593.352168	26.8697613	14.78733282	30.05824548	23.83836975
883	696	255	40	F:\viral condensates\2d\exp21_82uM_nsp2_488_90uM_nsp5_deltac_hp_free647\1_1\Output\channels\1	19	24	0.999896526	TRUE	1765.230093	1566.294821	1718.578093	2056.899454	1754.143825	1276.971374	1160.777097	1248.33197	1495.155524	1270.044647	2045.643405	1977.476873	1812.479609	1804.539836	1991.096355	1934.416664	2382.964062	2317.165137	2032.692438	1967.02635	31.37299268	11.83040881	36.117132	18.07914916
884	121	263	41.5	F:\viral condensates\2d\exp21_82uM_nsp2_488_90uM_nsp5_deltac_hp_free647\1_1\Output\channels\1	19	25	0.998941123	TRUE	1401.400046	1277.578516	1365.605673	1590.175033	1391.271807	1562.304507	1433.920816	1522.240548	1811.43828	1545.749435	1572.027958	2557.826516	1432.215428	2349.216713	1531.890574	2492.207071	1780.120806	2972.049521	1561.165468	2529.859917	25.21757724	14.37567457	28.1043253	23.2560596
885	521	264	40.25	F:\viral condensates\2d\exp21_82uM_nsp2_488_90uM_nsp5_deltac_hp_free647\1_1\Output\channels\1	19	26	0.999935985	TRUE	1638.392392	1440.170817	1602.584756	1904.551663	1631.132776	1457.867985	1322.978509	1421.327408	1727.481046	1446.445598	1872.815121	2326.446261	1642.299264	2119.707945	1832.327512	2267.175015	2173.949794	2763.419663	1864.987155	2307.199931	29.2271041	13.44406631	33.1931572	21.19207133
886	611	273	39.25	F:\viral condensates\2d\exp21_82uM_nsp2_488_90uM_nsp5_deltac_hp_free647\1_1\Output\channels\1	19	27	0.999940991	TRUE	1531.047689	1351.186815	1494.942082	1782.038236	1523.45342	1561.842067	1370.484524	1525.649635	1864.820391	1555.042491	1731.203627	2533.314298	1528.576077	2221.52088	1690.317284	2474.7245	2010.557568	3033.150576	1722.52675	2522.454991	27.41100549	14.37154945	30.79731996	23.03740252
887	204	294	39.75	F:\viral condensates\2d\exp21_82uM_nsp2_488_90uM_nsp5_deltac_hp_free647\1_1\Output\channels\1	19	29	0.999508202	TRUE	1420.932062	1303.460923	1385.727256	1607.279092	1408.910347	1647.127955	1520.753809	1599.606762	1889.874886	1627.508857	1587.96232	2707.030116	1455.753909	2500.879738	1549.255379	2627.872163	1793.680395	3110.193572	1575.066153	2673.890894	25.54802733	15.13232774	28.37390892	24.58700498
888	388	318	39.5	F:\viral condensates\2d\exp21_82uM_nsp2_488_90uM_nsp5_deltac_hp_free647\1_1\Output\channels\1	19	30	0.998951852	TRUE	1458.119696	1302.764353	1423.411133	1673.54258	1450.124172	1709.196642	1556.472772	1672.387131	1961.590671	1696.439333	1627.724204	2812.026636	1451.513475	2565.338487	1588.611105	2752.070287	1868.21615	3227.254443	1619.119496	2790.510457	26.1771819	15.68600092	29.04661563	25.5236086
889	472	343	41.25	F:\viral condensates\2d\exp21_82uM_nsp2_488_90uM_nsp5_deltac_hp_free647\1_1\Output\channels\1	19	32	0.999869227	TRUE	1733.590115	1494.500656	1708.313434	2008.303269	1732.510049	1463.013725	1285.70005	1436.2853	1721.929614	1460.05491	1989.174797	2318.326705	1712.517942	2042.644686	1960.683073	2274.804189	2301.822538	2734.471685	1988.129541	2313.195008	30.83769547	13.48996801	35.16177456	21.11964221
890	113	353	41.5	F:\viral condensates\2d\exp21_82uM_nsp2_488_90uM_nsp5_deltac_hp_free647\1_1\Output\channels\1	19	35	0.999914408	TRUE	1187.589439	1071.960146	1154.680823	1362.971492	1177.585888	1790.360248	1650.610918	1750.270456	2045.073257	1776.381185	1287.97782	3007.616771	1159.297827	2777.040659	1251.384915	2941.423733	1479.103139	3434.334379	1277.024221	2984.266909	21.60024788	16.41000708	23.29865678	27.26833719
891	315	406	39.5	F:\viral condensates\2d\exp21_82uM_nsp2_488_90uM_nsp5_deltac_hp_free647\1_1\Output\channels\1	19	37	0.999611139	TRUE	1617.529825	1464.70398	1583.727483	1834.036274	1609.408493	1604.297531	1476.99746	1568.618034	1827.124128	1590.471527	1833.32941	2593.983149	1657.813759	2392.622458	1795.221521	2535.896494	2077.95375	2955.76072	1824.671574	2570.565181	28.87414324	14.75026621	32.52512289	23.57858871
892	403	403	39.75	F:\viral condensates\2d\exp21_82uM_nsp2_488_90uM_nsp5_deltac_hp_free647\1_1\Output\channels\1	19	38	0.999907255	TRUE	1847.893619	1682.860109	1813.170752	2079.383604	1839.486383	1427.418429	1314.53266	1390.321959	1630.392188	1413.801064	2132.846694	2233.34108	1940.980946	2060.170875	2093.743236	2172.870518	2397.743751	2556.62611	2123.818158	2210.351099	32.77152573	13.17244622	37.59247049	20.36154237
893	485	428	39.75	F:\viral condensates\2d\exp21_82uM_nsp2_488_90uM_nsp5_deltac_hp_free647\1_1\Output\channels\1	19	42	0.99991405	TRUE	1888.582012	1697.306921	1847.173586	2146.195956	1878.556863	1403.870511	1288.633452	1373.326225	1623.496687	1392.507762	2185.020233	2183.498694	1961.167954	2010.886568	2137.089783	2136.049998	2480.403985	2532.004126	2173.792149	2164.864882	33.45990747	12.96239102	38.47516231	19.91693183
894	698	412	38.75	F:\viral condensates\2d\exp21_82uM_nsp2_488_90uM_nsp5_deltac_hp_free647\1_1\Output\channels\1	19	43	0.999942899	TRUE	1957.611244	1780.468112	1907.950219	2227.810957	1942.796639	1243.765613	1129.72207	1207.25551	1455.01381	1229.855371	2284.922724	1882.534513	2078.303143	1709.49085	2227.428327	1825.848388	2596.548541	2213.6521	2268.057428	1860.187311	34.62777034	11.53420246	40.16535074	17.23223196
895	242	460	41.75	F:\viral condensates\2d\exp21_82uM_nsp2_488_90uM_nsp5_deltac_hp_free647\1_1\Output\channels\1	19	44	0.999930501	TRUE	1809.903477	1607.272119	1785.756441	2060.836598	1807.223663	1448.718842	1308.224761	1411.422513	1687.081013	1435.461888	2084.198056	2278.642787	1848.800757	2062.615733	2058.094506	2215.880658	2369.605845	2662.112835	2082.165301	2255.255844	32.12879402	13.36245294	36.76941428	20.76564856
896	70	472	43	F:\viral condensates\2d\exp21_82uM_nsp2_488_90uM_nsp5_deltac_hp_free647\1_1\Output\channels\1	19	45	0.999867201	TRUE	1698.928282	1528.663061	1672.659291	1926.971722	1697.266426	1480.77156	1354.870555	1448.810118	1700.954388	1472.587766	1944.947151	2356.640166	1747.893494	2160.984451	1915.733433	2303.873981	2203.982777	2711.549025	1943.683021	2342.204298	30.25127337	13.64837376	34.41351438	21.46141093
897	349	492	40.25	F:\viral condensates\2d\exp21_82uM_nsp2_488_90uM_nsp5_deltac_hp_free647\1_1\Output\channels\1	19	46	0.999894738	TRUE	1613.066646	1433.357202	1583.703204	1843.011671	1609.73302	1599.530621	1450.673622	1561.736317	1842.579867	1588.089098	1828.303033	2586.212893	1621.833142	2350.937287	1795.84397	2523.506634	2087.505415	2981.957929	1825.295711	2566.21504	28.79863347	14.7077438	32.44008473	23.50927546
898	544	490	41	F:\viral condensates\2d\exp21_82uM_nsp2_488_90uM_nsp5_deltac_hp_free647\1_1\Output\channels\1	19	47	0.999908566	TRUE	2184.837388	1926.377127	2157.283691	2496.500443	2184.066032	1185.352174	1068.150431	1160.821236	1372.998886	1180.912627	2569.360599	1735.827723	2263.230253	1571.948066	2537.865745	1696.678868	2934.116218	2016.864908	2568.834604	1727.972774	38.47206887	11.0131353	44.97757915	15.92355895
899	631	485	39.25	F:\viral condensates\2d\exp21_82uM_nsp2_488_90uM_nsp5_deltac_hp_free647\1_1\Output\channels\1	19	48	0.999952435	TRUE	1652.106272	1481.028476	1614.3758	1897.995782	1642.224939	1586.530972	1437.186079	1559.394325	1839.739249	1577.946993	1877.453079	2555.669571	1681.624069	2317.938727	1833.714039	2513.686437	2155.263132	2966.799335	1866.138145	2542.014187	29.45912075	14.59178264	33.27162394	23.23681894
900	719	491	38.25	F:\viral condensates\2d\exp21_82uM_nsp2_488_90uM_nsp5_deltac_hp_free647\1_1\Output\channels\1	19	49	0.999860525	TRUE	1669.24513	1497.497739	1622.384243	1925.32071	1655.835755	1518.69235	1343.837968	1489.537025	1790.244689	1517.786464	1904.919379	2430.358729	1710.686291	2146.806399	1850.164835	2386.407475	2193.493342	2872.666585	1888.546332	2431.176326	29.74908248	13.98663973	33.73630928	22.11900485
901	435	500	40.75	F:\viral condensates\2d\exp21_82uM_nsp2_488_90uM_nsp5_deltac_hp_free647\1_1\Output\channels\1	19	50	0.999909043	TRUE	1799.190622	1596.42912	1771.043792	2046.903581	1795.92994	1451.073476	1296.540498	1417.451112	1685.098029	1441.414777	2070.825733	2284.84023	1836.599303	2043.552235	2039.464545	2229.425623	2352.692158	2661.086168	2067.738967	2268.040003	31.94754986	13.38345705	36.54317622	20.82093179
902	193	531	41.5	F:\viral condensates\2d\exp21_82uM_nsp2_488_90uM_nsp5_deltac_hp_free647\1_1\Output\channels\1	19	51	0.99991858	TRUE	1679.72572	1508.999951	1651.437728	1913.271778	1675.565721	1572.142587	1434.53426	1541.104356	1795.098079	1563.907177	1912.717418	2524.710894	1716.208098	2308.053861	1880.93804	2473.976214	2178.244263	2883.60843	1908.391915	2510.638333	29.9263971	14.46343349	33.86823947	22.96065732
903	77	559	41.75	F:\viral condensates\2d\exp21_82uM_nsp2_488_90uM_nsp5_deltac_hp_free647\1_1\Output\channels\1	19	52	0.999951243	TRUE	1750.853274	1605.139421	1712.835691	1968.996528	1739.205663	1505.451917	1385.750131	1465.70943	1726.419925	1489.248	2006.341607	2391.606867	1838.835175	2202.63208	1963.444946	2326.972463	2253.151148	2749.738078	1993.580932	2364.550217	31.12976018	13.8685307	35.4522092	21.77332545
904	315	571	39.75	F:\viral condensates\2d\exp21_82uM_nsp2_488_90uM_nsp5_deltac_hp_free647\1_1\Output\channels\1	19	53	0.99996233	TRUE	1823.360561	1674.72555	1784.951467	2050.707859	1812.841384	1457.613627	1351.112045	1420.726027	1690.549178	1440.067634	2099.872472	2292.204858	1927.529441	2127.537788	2056.224677	2232.783747	2356.844935	2670.209114	2088.624058	2262.524966	32.3564661	13.44179736	37.03460003	20.88662671
905	404	580	39.25	F:\viral condensates\2d\exp21_82uM_nsp2_488_90uM_nsp5_deltac_hp_free647\1_1\Output\channels\1	19	54	0.99974519	TRUE	1844.363182	1679.533626	1811.053966	2073.414032	1837.774892	1429.677325	1328.831211	1401.629442	1603.890252	1419.872747	2128.299274	2238.05427	1935.542741	2086.530797	2090.07333	2193.622442	2392.92845	2509.985187	2121.141969	2221.599077	32.71179645	13.19259632	37.5155355	20.40358558
906	404	580	39.25	F:\viral condensates\2d\exp21_82uM_nsp2_488_90uM_nsp5_deltac_hp_free647\1_1\Output\channels\1	19	54	0.99974519	TRUE	1844.363182	1679.533626	1811.053966	2073.414032	1837.774892	1429.677325	1328.831211	1401.629442	1603.890252	1419.872747	2128.299274	2238.05427	1935.542741	2086.530797	2090.07333	2193.622442	2392.92845	2509.985187	2121.141969	2221.599077	32.71179645	13.19259632	37.5155355	20.40358558
907	249	628	40.25	F:\viral condensates\2d\exp21_82uM_nsp2_488_90uM_nsp5_deltac_hp_free647\1_1\Output\channels\1	19	57	0.999934316	TRUE	1835.851277	1663.901759	1801.768809	2070.410046	1829.269286	1483.042461	1355.344496	1452.479064	1681.119403	1473.518237	2112.79365	2335.722026	1913.842973	2137.137529	2073.857024	2286.900869	2381.921508	2649.627165	2105.617505	2319.770614	32.5677888	13.66863095	37.25320544	21.27481421
908	610	612	41.5	F:\viral condensates\2d\exp21_82uM_nsp2_488_90uM_nsp5_deltac_hp_free647\1_1\Output\channels\1	19	58	0.999884129	TRUE	1769.978868	1529.897816	1748.661086	2057.252658	1770.884684	1404.055602	1240.899509	1372.272059	1655.844436	1395.091753	2039.427067	2205.494183	1760.211255	1955.49174	2016.273691	2152.144095	2368.167462	2606.50888	2041.388478	2189.18443	31.45333427	12.96404209	36.01196162	20.11313885
909	100	642	40.75	F:\viral condensates\2d\exp21_82uM_nsp2_488_90uM_nsp5_deltac_hp_free647\1_1\Output\channels\1	19	59	0.999832749	TRUE	1553.241031	1415.615703	1517.517867	1761.928303	1543.428967	1743.993707	1616.694619	1711.491835	1978.279752	1734.361468	1741.179761	2857.324455	1584.321404	2653.189253	1700.413044	2805.311678	1975.120574	3241.169153	1730.049204	2841.768455	27.78648091	15.99640223	30.9661	25.92768011
910	353	650	39.75	F:\viral condensates\2d\exp21_82uM_nsp2_488_90uM_nsp5_deltac_hp_free647\1_1\Output\channels\1	19	60	0.999139965	TRUE	1772.566678	1612.716222	1740.015084	1995.746739	1764.529717	1512.368349	1386.132159	1479.256515	1711.995019	1502.058243	2032.337487	2400.097865	1848.098867	2201.936273	1995.521424	2346.407249	2287.352031	2718.872387	2023.44997	2382.996782	31.49711582	13.93022755	35.89201741	21.84906795
911	149	707	40	F:\viral condensates\2d\exp21_82uM_nsp2_488_90uM_nsp5_deltac_hp_free647\1_1\Output\channels\1	19	64	0.999742687	TRUE	1807.556868	1647.184386	1774.74242	2039.235386	1801.93419	1548.806605	1413.428382	1502.957356	1791.254127	1531.333757	2071.831447	2459.334128	1887.818568	2244.802653	2035.900007	2382.750839	2333.21858	2853.67882	2066.586151	2428.891658	32.0890932	14.25526883	36.56019128	22.37747498
912	236	712	39.5	F:\viral condensates\2d\exp21_82uM_nsp2_488_90uM_nsp5_deltac_hp_free647\1_1\Output\channels\1	19	65	0.999563754	TRUE	1711.651725	1562.587207	1674.608081	1932.762356	1700.63336	1608.590213	1491.890217	1568.503962	1822.795963	1593.711594	1948.449454	2584.523687	1776.545846	2401.567243	1906.780806	2519.092264	2199.542135	2929.933783	1936.335515	2559.739035	30.46653342	14.78855835	34.47276768	23.49420718
913	236	712	39.5	F:\viral condensates\2d\exp21_82uM_nsp2_488_90uM_nsp5_deltac_hp_free647\1_1\Output\channels\1	19	65	0.999563754	TRUE	1711.651725	1562.587207	1674.608081	1932.762356	1700.63336	1608.590213	1491.890217	1568.503962	1822.795963	1593.711594	1948.449454	2584.523687	1776.545846	2401.567243	1906.780806	2519.092264	2199.542135	2929.933783	1936.335515	2559.739035	30.46653342	14.78855835	34.47276768	23.49420718
914	398	54	39.75	F:\viral condensates\2d\exp21_82uM_nsp2_488_90uM_nsp5_deltac_hp_free647\1_1\Output\channels\1	20	1	0.999925494	TRUE	2038.739481	1840.240072	1977.005767	2345.902445	2017.57995	1155.405702	1025.656082	1110.731959	1386.734051	1138.782614	2392.875745	1708.576605	2161.531713	1511.146154	2321.336865	1639.392383	2747.967717	2069.108377	2368.479698	1682.502302	36.00032878	10.74600288	41.99174111	15.68046998
915	51	85	44.5	F:\viral condensates\2d\exp21_82uM_nsp2_488_90uM_nsp5_deltac_hp_free647\1_1\Output\channels\1	20	4	0.999885917	TRUE	2051.457102	1866.480495	2005.782629	2330.476606	2038.685807	965.5175573	862.7428568	936.2765057	1131.207875	956.671688	2426.48322	1364.256369	2209.180627	1212.939156	2373.193027	1319.934026	2753.25259	1611.711203	2411.645916	1350.657143	36.21549034	9.05213793	42.56032518	12.60901979
916	242	84	41.5	F:\viral condensates\2d\exp21_82uM_nsp2_488_90uM_nsp5_deltac_hp_free647\1_1\Output\channels\1	20	5	0.999741077	TRUE	1838.791519	1686.996429	1791.072301	2078.066652	1823.015778	1161.380591	1060.407087	1124.425192	1345.817807	1145.554313	2146.889736	1755.856919	1970.144014	1601.723346	2091.820953	1698.014136	2423.09932	2044.334857	2129.026327	1730.234394	32.61753293	10.79930086	37.83005603	16.102226
917	570	65	41.75	F:\viral condensates\2d\exp21_82uM_nsp2_488_90uM_nsp5_deltac_hp_free647\1_1\Output\channels\1	20	6	0.999946237	FALSE	2049.233671	1774.532577	1996.174387	2414.050805	2037.402416	975.9253343	849.4832001	944.6110463	1173.647584	966.9494258	2422.767688	1383.407359	2097.57886	1205.851612	2360.609749	1336.69981	2851.810614	1672.882794	2409.096533	1369.402233	36.17787349	9.144978737	42.49746439	12.77985294
918	151	90	42.5	F:\viral condensates\2d\exp21_82uM_nsp2_488_90uM_nsp5_deltac_hp_free647\1_1\Output\channels\1	20	7	0.999886155	TRUE	1918.067019	1747.159342	1875.168242	2177.657136	1907.203359	1078.506767	976.8869236	1043.820514	1268.892925	1064.744025	2252.048702	1592.118102	2051.905109	1440.311236	2202.681545	1537.481732	2552.629419	1887.599956	2240.018887	1569.314939	33.95874606	10.06003899	39.6091755	14.64162168
919	402	149	40	F:\viral condensates\2d\exp21_82uM_nsp2_488_90uM_nsp5_deltac_hp_free647\1_1\Output\channels\1	20	12	0.999880433	TRUE	1901.853319	1676.040647	1864.931363	2200.915562	1896.5653	1209.809649	1082.020682	1174.165773	1431.259496	1197.606716	2219.702802	1831.562072	1954.64815	1642.651448	2177.762466	1774.10935	2565.78809	2175.781746	2214.368789	1810.549843	33.6844365	11.23130405	39.06193524	16.77754096
920	559	153	42	F:\viral condensates\2d\exp21_82uM_nsp2_488_90uM_nsp5_deltac_hp_free647\1_1\Output\channels\1	20	13	0.999861956	TRUE	2144.178951	1804.251329	2112.327964	2524.510556	2144.533683	972.2577631	847.3365002	951.7055245	1149.469299	970.4075531	2539.652839	1359.460723	2134.259653	1196.557358	2502.506312	1328.262565	2989.682513	1609.16178	2540.263606	1356.063618	37.78419393	9.112262791	44.47497194	12.56624104
921	559	153	42	F:\viral condensates\2d\exp21_82uM_nsp2_488_90uM_nsp5_deltac_hp_free647\1_1\Output\channels\1	20	13	0.999861956	TRUE	2144.178951	1804.251329	2112.327964	2524.510556	2144.533683	972.2577631	847.3365002	951.7055245	1149.469299	970.4075531	2539.652839	1359.460723	2134.259653	1196.557358	2502.506312	1328.262565	2989.682513	1609.16178	2540.263606	1356.063618	37.78419393	9.112262791	44.47497194	12.56624104
922	237	175	41.5	F:\viral condensates\2d\exp21_82uM_nsp2_488_90uM_nsp5_deltac_hp_free647\1_1\Output\channels\1	20	16	0.999566197	TRUE	1873.463388	1727.867149	1833.525741	2095.601695	1861.589982	1190.36167	1095.717319	1156.800859	1366.701301	1176.334546	2186.699775	1801.720597	2016.962757	1657.853942	2140.860493	1748.57037	2442.642804	2078.74434	2173.455638	1778.625694	33.20412483	11.05782166	38.50357744	16.51134515
923	717	213	40.75	F:\viral condensates\2d\exp21_82uM_nsp2_488_90uM_nsp5_deltac_hp_free647\1_1\Output\channels\1	20	20	0.999905467	FALSE	2102.278872	1873.958112	2042.624711	2436.366929	2084.736525	967.7596641	860.648816	940.0810203	1146.89974	959.9233118	2488.650261	1359.012227	2218.557261	1207.80195	2418.053065	1320.057157	2881.73699	1620.632773	2467.861202	1348.10259	37.07531242	9.072138263	43.61209088	12.56224031
924	186	249	41.25	F:\viral condensates\2d\exp21_82uM_nsp2_488_90uM_nsp5_deltac_hp_free647\1_1\Output\channels\1	20	21	0.999951363	TRUE	2008.468661	1856.549448	1967.605701	2233.012176	1996.552389	1110.43246	1011.846325	1074.540046	1295.064528	1095.468952	2359.983371	1633.106469	2182.859024	1483.295329	2313.229333	1575.925917	2618.092636	1924.625982	2346.77537	1608.332923	35.48819551	10.34482671	41.43525538	15.00725145
925	277	260	40	F:\viral condensates\2d\exp21_82uM_nsp2_488_90uM_nsp5_deltac_hp_free647\1_1\Output\channels\1	20	22	0.999622166	TRUE	2134.502852	1967.725161	2099.926686	2377.150704	2126.69147	1047.160494	969.6954721	1019.983591	1182.779265	1036.889962	2520.676925	1496.131329	2323.313152	1387.074111	2480.813352	1453.499576	2805.653267	1696.068955	2512.062538	1479.06032	37.62049	9.780419882	44.15393019	13.78538797
926	402	237	40.75	F:\viral condensates\2d\exp21_82uM_nsp2_488_90uM_nsp5_deltac_hp_free647\1_1\Output\channels\1	20	23	0.999919176	FALSE	2339.154695	2122.660674	2303.001315	2622.568036	2333.679203	807.8799803	735.3018436	791.5630739	919.8283784	803.525522	2794.549317	1027.797524	2535.699652	936.6221964	2751.720532	1005.013203	3131.805434	1177.658136	2788.241318	1020.955006	41.0828679	7.645958693	48.78740773	9.607695797
927	554	245	40.25	F:\viral condensates\2d\exp21_82uM_nsp2_488_90uM_nsp5_deltac_hp_free647\1_1\Output\channels\1	20	24	0.999938965	FALSE	2173.906149	1937.03713	2138.180426	2487.511874	2169.674765	999.8200734	899.6805932	973.1068541	1160.608865	991.8482048	2573.528172	1403.672245	2292.282138	1266.579015	2532.209665	1362.085569	2943.213859	1635.98224	2569.090071	1390.087373	38.28713	9.3581277	45.04808774	12.96062242
928	95	267	42.5	F:\viral condensates\2d\exp21_82uM_nsp2_488_90uM_nsp5_deltac_hp_free647\1_1\Output\channels\1	20	25	0.999937892	TRUE	2050.862375	1902.186158	2009.127081	2276.939552	2038.698614	996.5285798	923.2543558	969.6051498	1136.715698	985.2348891	2422.814009	1420.217296	2247.271105	1315.40178	2374.13917	1379.349632	2687.01822	1631.409262	2408.95441	1402.098466	36.20542852	9.32876649	42.49824807	13.10820973
929	478	287	40	F:\viral condensates\2d\exp21_82uM_nsp2_488_90uM_nsp5_deltac_hp_free647\1_1\Output\channels\1	20	26	0.999871135	TRUE	2186.665803	1963.434007	2152.66401	2476.833144	2182.682586	1067.886188	965.9191449	1044.540594	1233.648499	1061.824212	2582.738279	1523.932034	2318.404034	1381.056522	2543.21657	1488.095743	2923.183882	1769.480446	2578.423763	1513.74164	38.50300269	9.965299916	45.20390784	14.03337944
930	716	301	39.75	F:\viral condensates\2d\exp21_82uM_nsp2_488_90uM_nsp5_deltac_hp_free647\1_1\Output\channels\1	20	30	0.999857903	TRUE	1903.236588	1708.531843	1850.674276	2194.339197	1887.749721	1237.3543	1087.59097	1203.44833	1481.082624	1228.994796	2218.789963	1880.918633	1994.000472	1646.749482	2157.487655	1829.452575	2552.993895	2266.716665	2200.573421	1868.691356	33.70783918	11.47701143	39.04649148	17.21781778
931	160	333	41.25	F:\viral condensates\2d\exp21_82uM_nsp2_488_90uM_nsp5_deltac_hp_free647\1_1\Output\channels\1	20	31	0.999949813	TRUE	1710.273538	1567.125102	1671.924525	1929.972766	1698.251603	1383.650259	1275.565262	1343.480007	1586.454047	1366.784578	1968.077699	2179.648015	1802.619064	2011.127051	1924.814779	2114.30372	2218.518679	2504.780428	1954.920294	2151.467865	30.44321673	12.78201969	34.80484581	19.8825825
932	555	333	40.75	F:\viral condensates\2d\exp21_82uM_nsp2_488_90uM_nsp5_deltac_hp_free647\1_1\Output\channels\1	20	33	0.999911308	TRUE	2201.665778	1958.554656	2168.477174	2512.62867	2196.460831	1132.45788	1022.760076	1102.905657	1311.917967	1123.307057	2595.029398	1637.489022	2307.027636	1484.320884	2557.094078	1590.325778	2959.701555	1903.909591	2589.50807	1621.958613	38.75677799	10.54130073	45.41185368	15.04634527
933	71	360	43	F:\viral condensates\2d\exp21_82uM_nsp2_488_90uM_nsp5_deltac_hp_free647\1_1\Output\channels\1	20	34	0.999941111	TRUE	2113.577916	1957.465431	2072.202591	2351.160469	2102.329672	1097.691764	1011.563178	1065.070998	1266.218764	1083.243741	2490.203919	1590.962323	2306.751946	1464.353687	2442.510908	1539.767743	2765.843974	1851.094356	2477.767009	1566.995179	37.26647396	10.2311755	43.63837626	14.63131175
934	437	358	40.5	F:\viral condensates\2d\exp21_82uM_nsp2_488_90uM_nsp5_deltac_hp_free647\1_1\Output\channels\1	20	35	0.999894857	TRUE	2191.056893	1949.075559	2164.879884	2485.46573	2190.434053	1055.142012	945.9800644	1023.490811	1231.866587	1043.449979	2589.335878	1500.177171	2302.670047	1347.767786	2560.205655	1447.952943	2933.948562	1764.69445	2589.679566	1479.233029	38.57729283	9.851617658	45.31552853	13.82147822
935	644	376	39.5	F:\viral condensates\2d\exp21_82uM_nsp2_488_90uM_nsp5_deltac_hp_free647\1_1\Output\channels\1	20	36	0.99953264	TRUE	2248.403867	2047.351125	2198.510058	2546.256095	2235.299444	1039.092132	949.7286408	1013.695653	1198.207585	1031.062676	2661.24579	1460.796514	2422.939946	1336.569723	2602.41232	1424.169063	3011.753953	1692.970027	2645.922221	1448.72853	39.5475108	9.708447429	46.53212784	13.47018976
936	359	393	40	F:\viral condensates\2d\exp21_82uM_nsp2_488_90uM_nsp5_deltac_hp_free647\1_1\Output\channels\1	20	37	0.999900699	TRUE	1834.649521	1654.806879	1802.342662	2076.21312	1830.127049	1414.198973	1299.125855	1384.66576	1625.706332	1404.386008	2117.843594	2211.951175	1908.008169	2037.546248	2080.98874	2164.661123	2394.296368	2548.765733	2113.222705	2195.103567	32.54745703	13.05452431	37.33864232	20.17073736
937	359	393	40	F:\viral condensates\2d\exp21_82uM_nsp2_488_90uM_nsp5_deltac_hp_free647\1_1\Output\channels\1	20	37	0.999900699	TRUE	1834.649521	1654.806879	1802.342662	2076.21312	1830.127049	1414.198973	1299.125855	1384.66576	1625.706332	1404.386008	2117.843594	2211.951175	1908.008169	2037.546248	2080.98874	2164.661123	2394.296368	2548.765733	2113.222705	2195.103567	32.54745703	13.05452431	37.33864232	20.17073736
938	195	413	41.25	F:\viral condensates\2d\exp21_82uM_nsp2_488_90uM_nsp5_deltac_hp_free647\1_1\Output\channels\1	20	39	0.999947667	TRUE	2188.389404	2014.701337	2155.234466	2433.746017	2184.132648	1009.969809	930.3688438	987.6521005	1139.198593	1002.498478	2590.343184	1419.307118	2384.699938	1307.665104	2551.763496	1385.167424	2879.249953	1607.241339	2585.8265	1406.628371	38.53216323	9.448666692	45.33257052	13.10009065
939	282	428	39.75	F:\viral condensates\2d\exp21_82uM_nsp2_488_90uM_nsp5_deltac_hp_free647\1_1\Output\channels\1	20	40	0.999930859	TRUE	2207.355826	2041.822431	2169.062527	2443.427239	2197.817258	1184.593846	1091.393507	1152.860089	1348.174684	1173.019884	2597.072008	1730.349086	2402.726902	1592.724562	2553.077859	1680.189137	2871.32606	1981.848849	2586.46118	1711.245999	38.85304439	11.00637076	45.44641133	15.8746877
940	512	408	41	F:\viral condensates\2d\exp21_82uM_nsp2_488_90uM_nsp5_deltac_hp_free647\1_1\Output\channels\1	20	41	0.99883008	TRUE	2212.751302	1922.967251	2192.649662	2539.280211	2217.49729	1045.05273	930.980627	1028.045863	1208.789108	1043.868586	2616.920247	1478.043551	2272.045893	1325.521618	2593.859048	1451.084828	3002.188709	1713.301947	2622.857792	1475.044027	38.94432711	9.761617932	45.78221141	13.62403902
941	110	443	42.25	F:\viral condensates\2d\exp21_82uM_nsp2_488_90uM_nsp5_deltac_hp_free647\1_1\Output\channels\1	20	42	0.999911904	TRUE	2094.700181	1920.141309	2064.373382	2346.51976	2092.615121	1135.738454	1039.003445	1105.672124	1304.493303	1124.328495	2463.426977	1662.934095	2258.338855	1520.591913	2429.053013	1614.322228	2756.520216	1920.876189	2461.949174	1642.765047	36.94709324	10.57056453	43.18535375	15.27332372
942	593	441	40.25	F:\viral condensates\2d\exp21_82uM_nsp2_488_90uM_nsp5_deltac_hp_free647\1_1\Output\channels\1	20	43	0.999829769	TRUE	2230.807624	1995.56903	2197.949498	2531.532868	2227.554573	1116.788955	1007.807321	1087.701901	1294.930825	1108.004026	2632.283726	1603.945977	2353.876966	1450.629825	2594.709951	1557.560163	2984.514951	1869.862218	2629.12351	1588.718057	39.24981085	10.40152874	46.0421366	14.74713023
943	679	458	40.25	F:\viral condensates\2d\exp21_82uM_nsp2_488_90uM_nsp5_deltac_hp_free647\1_1\Output\channels\1	20	44	0.999888182	TRUE	2240.799564	2026.284001	2191.943415	2546.615136	2228.437817	1151.410935	1026.686729	1108.387469	1369.106719	1136.064766	2641.266534	1664.476817	2389.787678	1479.022623	2585.377395	1595.912814	2995.99679	2000.701794	2627.548017	1639.095445	39.4188583	10.71036824	46.19411117	15.28708531
944	359	479	40.75	F:\viral condensates\2d\exp21_82uM_nsp2_488_90uM_nsp5_deltac_hp_free647\1_1\Output\channels\1	20	46	0.999913692	TRUE	2262.503762	2052.849551	2230.276231	2531.036395	2259.159523	1012.430793	921.014727	988.0470544	1160.237078	1004.422794	2681.079222	1410.202936	2432.410323	1283.850366	2643.833669	1372.17284	2996.671872	1627.363151	2677.733443	1396.390959	39.78605819	9.470619482	46.8676774	13.01887834
945	527	493	40.75	F:\viral condensates\2d\exp21_82uM_nsp2_488_90uM_nsp5_deltac_hp_free647\1_1\Output\channels\1	20	47	0.998535752	TRUE	1979.023479	1793.828493	1938.514499	2236.386306	1970.283097	1363.129114	1247.06492	1325.025668	1570.788861	1348.438561	2299.891187	2093.602955	2083.580134	1918.390628	2253.781192	2032.37558	2596.100894	2420.602154	2290.555459	2068.740959	34.99003069	12.5989643	40.4185929	19.11503216
946	181	501	40.5	F:\viral condensates\2d\exp21_82uM_nsp2_488_90uM_nsp5_deltac_hp_free647\1_1\Output\channels\1	20	48	0.999891162	TRUE	2164.19275	2011.169552	2123.717982	2405.021977	2151.186487	1229.558215	1148.275097	1199.429406	1385.621077	1216.450684	2539.831143	1819.215488	2359.711761	1700.769529	2493.007302	1772.344559	2820.637577	2056.306041	2525.109358	1797.983725	38.12279501	11.40746778	44.47798855	16.66740535
947	269	514	41.25	F:\viral condensates\2d\exp21_82uM_nsp2_488_90uM_nsp5_deltac_hp_free647\1_1\Output\channels\1	20	49	0.999921799	FALSE	2325.581097	2092.911401	2296.744868	2612.413058	2325.512501	876.0813463	806.7847544	863.2534208	975.6615523	874.0131295	2771.424701	1153.110512	2492.409696	1070.799787	2737.246431	1135.273576	3114.049153	1280.07104	2771.536532	1149.398085	40.8532246	8.254337397	48.39617666	10.72552903
948	441	504	40.5	F:\viral condensates\2d\exp21_82uM_nsp2_488_90uM_nsp5_deltac_hp_free647\1_1\Output\channels\1	20	50	0.999642551	TRUE	2182.011892	1968.344538	2158.765991	2447.790824	2184.254274	1150.465052	1050.597109	1126.363066	1313.473843	1143.487555	2569.199143	1673.510443	2316.405512	1532.668622	2542.9511	1634.347357	2879.970956	1918.554028	2572.612811	1660.534087	38.42426605	10.70193065	44.97484758	15.36766824
949	91	536	42.5	F:\viral condensates\2d\exp21_82uM_nsp2_488_90uM_nsp5_deltac_hp_free647\1_1\Output\channels\1	20	51	0.999839664	TRUE	2120.487792	1947.955604	2085.687436	2375.321859	2112.957223	1222.57815	1123.983182	1187.162386	1410.919912	1207.353077	2486.848467	1814.626504	2284.424222	1668.56429	2447.4906	1757.197126	2781.785292	2107.29497	2479.048348	1788.580847	37.38337787	11.34520329	43.58160744	16.6264701
950	658	544	41.25	F:\viral condensates\2d\exp21_82uM_nsp2_488_90uM_nsp5_deltac_hp_free647\1_1\Output\channels\1	20	52	0.999879122	TRUE	2371.355069	2150.14871	2329.836092	2679.128628	2363.224002	965.3500951	873.4526163	935.3019521	1123.89936	954.6308739	2819.147583	1305.527375	2556.345	1180.417687	2771.034416	1258.992447	3181.887028	1534.869088	2810.183336	1287.706645	41.6276461	9.050644112	49.20357057	12.08513777
951	376	570	41.5	F:\viral condensates\2d\exp21_82uM_nsp2_488_90uM_nsp5_deltac_hp_free647\1_1\Output\channels\1	20	55	0.999948978	TRUE	2150.155874	1900.469091	2127.49092	2444.124947	2151.819318	1137.723341	1029.380382	1112.296714	1302.133201	1130.89146	2531.306158	1656.380328	2235.1049	1506.853334	2505.896729	1614.725396	2876.546261	1898.798551	2533.995427	1643.771974	37.88531379	10.58827038	44.33375961	15.21486196
952	575	568	40	F:\viral condensates\2d\exp21_82uM_nsp2_488_90uM_nsp5_deltac_hp_free647\1_1\Output\channels\1	20	56	0.999915481	TRUE	2196.069583	1969.541858	2161.26214	2493.319103	2190.201899	1125.083713	1014.741983	1093.975232	1332.615901	1112.730852	2588.859454	1625.229913	2321.27348	1467.873178	2549.084643	1575.559445	2934.038892	1944.714313	2582.82816	1604.053527	38.66209943	10.47552073	45.30746821	14.93698997
953	164	588	41.25	F:\viral condensates\2d\exp21_82uM_nsp2_488_90uM_nsp5_deltac_hp_free647\1_1\Output\channels\1	20	57	0.999931931	TRUE	2194.570089	2005.171048	2159.214683	2451.850902	2187.404485	1158.760783	1062.338402	1131.917951	1319.22164	1149.299232	2583.827028	1686.157765	2360.494188	1547.089107	2542.975339	1644.270015	2884.40959	1928.164533	2575.928605	1670.425823	38.63673042	10.77593131	45.22232771	15.48048653
954	251	602	40.25	F:\viral condensates\2d\exp21_82uM_nsp2_488_90uM_nsp5_deltac_hp_free647\1_1\Output\channels\1	20	58	0.999923587	TRUE	2122.046066	1952.036117	2082.307748	2366.691076	2111.94063	1348.52832	1242.547624	1312.919883	1545.509894	1334.722127	2476.823537	2041.184049	2278.195155	1881.35912	2431.422989	1984.309545	2758.435247	2351.27419	2465.728498	2018.164145	37.40974135	12.4687204	43.41200186	18.64743821
955	511	648	41.75	F:\viral condensates\2d\exp21_82uM_nsp2_488_90uM_nsp5_deltac_hp_free647\1_1\Output\channels\1	20	60	0.999935031	TRUE	2142.031466	1893.138731	2116.493478	2437.338586	2141.540125	1147.171656	1030.192293	1123.639779	1322.519282	1140.714616	2520.438602	1674.88106	2226.030531	1509.654469	2491.323174	1637.163402	2866.284363	1936.754324	2520.44752	1663.341369	37.74786196	10.67255247	44.14989815	15.3798946
956	692	650	41	F:\viral condensates\2d\exp21_82uM_nsp2_488_90uM_nsp5_deltac_hp_free647\1_1\Output\channels\1	20	62	0.999915242	TRUE	2216.163564	1945.349663	2187.051467	2545.638573	2217.485433	1018.272153	909.7040205	992.9945213	1186.227299	1010.919941	2623.646787	1429.18725	2301.535067	1283.113444	2590.309898	1388.978196	3012.131489	1671.505757	2625.966118	1415.704139	39.00205706	9.522726342	45.89601357	13.18822469
957	415	676	41	F:\viral condensates\2d\exp21_82uM_nsp2_488_90uM_nsp5_deltac_hp_free647\1_1\Output\channels\1	20	65	0.999913692	TRUE	2317.071137	2042.723248	2301.068915	2625.51687	2323.863958	817.3908243	734.3383721	799.4507705	937.6286983	812.1236664	2766.542124	1048.960425	2437.674341	949.4870162	2748.601072	1019.572255	3133.737768	1209.178759	2775.378976	1038.23336	40.70924985	7.730798562	48.31357136	9.796475861
958	415	676	41	F:\viral condensates\2d\exp21_82uM_nsp2_488_90uM_nsp5_deltac_hp_free647\1_1\Output\channels\1	20	65	0.999913692	TRUE	2317.071137	2042.723248	2301.068915	2625.51687	2323.863958	817.3908243	734.3383721	799.4507705	937.6286983	812.1236664	2766.542124	1048.960425	2437.674341	949.4870162	2748.601072	1019.572255	3133.737768	1209.178759	2775.378976	1038.23336	40.70924985	7.730798562	48.31357136	9.796475861
959	166	70	42.5	F:\viral condensates\2d\exp21_82uM_nsp2_488_90uM_nsp5_deltac_hp_free647\1_1\Output\channels\1	21	3	0.999973893	TRUE	1958.236327	1774.984953	1910.78002	2230.231348	1944.404392	989.6809605	899.4547586	961.8383923	1147.819705	980.3643096	2309.772158	1424.801989	2093.397799	1295.770105	2254.162362	1383.323821	2628.635294	1659.939062	2293.677627	1410.548582	34.63834573	9.267683465	40.58576294	13.14910671
960	351	85	40.5	F:\viral condensates\2d\exp21_82uM_nsp2_488_90uM_nsp5_deltac_hp_free647\1_1\Output\channels\1	21	4	0.998396456	TRUE	2258.546257	2043.237246	2219.31387	2553.729388	2252.918119	716.2276685	648.7337581	697.1101151	825.491054	710.154017	2704.295904	877.4500518	2446.418855	795.2152192	2657.953335	850.183996	3056.252956	1020.325151	2697.963488	867.5390657	39.71910362	6.828389809	47.26046608	8.266546702
961	65	91	44	F:\viral condensates\2d\exp21_82uM_nsp2_488_90uM_nsp5_deltac_hp_free647\1_1\Output\channels\1	21	5	0.999903321	TRUE	1881.390669	1697.422585	1839.199351	2145.792566	1870.696921	919.4445328	823.2846691	886.6932334	1087.056617	906.91699	2222.107445	1312.338278	2005.415778	1172.750494	2173.425242	1261.057638	2530.752758	1565.924118	2210.169111	1291.728734	33.33824159	8.641151338	39.1026179	12.14589327
962	445	135	40.75	F:\viral condensates\2d\exp21_82uM_nsp2_488_90uM_nsp5_deltac_hp_free647\1_1\Output\channels\1	21	9	0.999916196	TRUE	2263.112968	2034.090067	2220.964497	2578.687555	2256.767979	773.594161	701.0671963	752.452114	895.3312752	766.6289883	2704.463958	979.9357096	2430.23127	891.1408677	2654.734018	949.5560506	3080.267587	1141.552205	2697.336165	968.5499805	39.79636497	7.340117864	47.26330928	9.180752609
963	532	124	40.5	F:\viral condensates\2d\exp21_82uM_nsp2_488_90uM_nsp5_deltac_hp_free647\1_1\Output\channels\1	21	10	0.999924541	TRUE	2157.221221	1940.17539	2105.630864	2462.473283	2143.037028	815.036297	722.8100917	783.4991322	962.0745945	804.4306926	2570.562638	1073.91541	2312.897918	947.4537759	2510.228809	1026.53816	2931.298164	1282.985866	2554.157906	1057.404876	38.00484803	7.709795401	44.9979157	10.01908257
964	133	156	42.75	F:\viral condensates\2d\exp21_82uM_nsp2_488_90uM_nsp5_deltac_hp_free647\1_1\Output\channels\1	21	11	0.999962687	TRUE	1919.701979	1775.472164	1874.996244	2147.521032	1904.389144	950.3513595	878.6726336	924.8719379	1075.441278	940.3268393	2266.202077	1361.005596	2095.965545	1258.251539	2213.744402	1323.281191	2533.975213	1544.688655	2248.356956	1345.74776	33.98640694	8.916850438	39.8486277	12.58002182
965	216	201	42.25	F:\viral condensates\2d\exp21_82uM_nsp2_488_90uM_nsp5_deltac_hp_free647\1_1\Output\channels\1	21	14	0.999840021	FALSE	2170.297523	1961.234075	2141.802927	2444.258024	2168.389033	764.8391586	691.585881	745.9982401	882.1497036	759.7226368	2591.37042	981.1197078	2341.705162	887.3712716	2558.181389	952.3906931	2916.515726	1142.3643	2589.51285	972.2531864	38.22607789	7.262020352	45.34994969	9.191314264
966	584	196	40.5	F:\viral condensates\2d\exp21_82uM_nsp2_488_90uM_nsp5_deltac_hp_free647\1_1\Output\channels\1	21	15	0.999905825	TRUE	1998.140328	1802.489279	1947.426459	2280.086912	1983.373106	1003.42279	914.9062754	975.8589153	1158.480491	994.1491554	2357.44859	1442.263447	2125.692604	1318.575515	2297.813989	1401.882193	2688.818474	1670.033826	2340.201995	1428.25834	35.31345683	9.390265121	41.39237099	13.30486868
967	54	213	43.75	F:\viral condensates\2d\exp21_82uM_nsp2_488_90uM_nsp5_deltac_hp_free647\1_1\Output\channels\1	21	16	0.999945879	TRUE	2002.645685	1847.898176	1961.99027	2232.026861	1991.634807	899.7871173	811.746023	866.0685768	1058.302311	886.2564495	2372.801156	1254.787873	2191.205847	1124.485416	2326.095823	1201.484663	2639.323616	1498.386105	2360.568648	1232.429575	35.38968018	8.465800702	41.65211156	11.63252466
968	497	205	39.25	F:\viral condensates\2d\exp21_82uM_nsp2_488_90uM_nsp5_deltac_hp_free647\1_1\Output\channels\1	21	18	0.9998312	TRUE	2340.93557	2118.799177	2294.100923	2657.290758	2328.301541	827.7417898	739.2661681	799.1300882	984.3314474	816.8538306	2794.85269	1063.244307	2530.584242	944.4674092	2740.078828	1020.267352	3168.31111	1287.489293	2780.377419	1045.94211	41.11299742	7.823132592	48.79254031	9.923892805
969	149	260	42.25	F:\viral condensates\2d\exp21_82uM_nsp2_488_90uM_nsp5_deltac_hp_free647\1_1\Output\channels\1	21	19	0.999128878	FALSE	1997.375586	1838.121791	1964.767766	2228.485699	1990.400915	885.6804192	805.0326812	857.626651	1023.977221	874.6801077	2367.669579	1230.3436	2179.842429	1114.179969	2330.305099	1185.773067	2638.230469	1437.211783	2360.151355	1211.805404	35.30051864	8.339964297	41.56529358	11.41447367
970	149	260	42.25	F:\viral condensates\2d\exp21_82uM_nsp2_488_90uM_nsp5_deltac_hp_free647\1_1\Output\channels\1	21	19	0.999128878	FALSE	1997.375586	1838.121791	1964.767766	2228.485699	1990.400915	885.6804192	805.0326812	857.626651	1023.977221	874.6801077	2367.669579	1230.3436	2179.842429	1114.179969	2330.305099	1185.773067	2638.230469	1437.211783	2360.151355	1211.805404	35.30051864	8.339964297	41.56529358	11.41447367
971	65	318	44.25	F:\viral condensates\2d\exp21_82uM_nsp2_488_90uM_nsp5_deltac_hp_free647\1_1\Output\channels\1	21	23	0.999183595	TRUE	2144.678967	1947.22517	2123.151467	2406.122549	2148.310716	821.5065828	756.0323291	803.3373598	931.2406427	815.6854053	2554.554796	1087.859463	2318.402133	1006.000982	2529.85364	1059.067707	2865.054712	1237.744589	2559.564202	1076.711934	37.79265339	7.767512487	44.72708893	10.14346812
972	414	295	40.25	F:\viral condensates\2d\exp21_82uM_nsp2_488_90uM_nsp5_deltac_hp_free647\1_1\Output\channels\1	21	24	0.999881744	FALSE	2353.151626	2103.669064	2322.492526	2662.389359	2350.285374	771.779166	697.8118489	754.8775431	883.7831902	767.7084967	2815.151045	960.2218141	2515.942319	872.5696608	2779.121456	935.380895	3184.09921	1105.465945	2812.018775	953.4138513	41.31967332	7.323927509	49.13595562	9.004898152
973	183	346	41	F:\viral condensates\2d\exp21_82uM_nsp2_488_90uM_nsp5_deltac_hp_free647\1_1\Output\channels\1	21	27	0.999883294	TRUE	2048.294622	1895.402495	2009.873437	2275.774998	2037.661306	940.4779178	872.7622642	918.2207144	1056.438069	932.1489731	2424.974797	1319.736414	2243.730366	1225.702153	2379.925489	1286.66754	2693.197556	1487.03819	2412.712693	1306.677704	36.1619863	8.828776078	42.53480511	12.21188709
974	665	359	41.75	F:\viral condensates\2d\exp21_82uM_nsp2_488_90uM_nsp5_deltac_hp_free647\1_1\Output\channels\1	21	31	0.999941111	TRUE	2208.190894	1957.846017	2177.202436	2531.125076	2208.109688	824.9219673	739.4338021	811.2715367	954.1512232	823.7694843	2632.186761	1082.41067	2333.011563	974.1664259	2595.444763	1063.485455	3016.313581	1256.176678	2632.19632	1080.349826	38.86717239	7.797978844	46.04049611	10.09486309
975	370	381	41	F:\viral condensates\2d\exp21_82uM_nsp2_488_90uM_nsp5_deltac_hp_free647\1_1\Output\channels\1	21	32	0.999906182	FALSE	2264.507999	1993.591683	2251.430482	2571.494105	2272.495923	803.758905	726.9757909	791.5355575	908.124302	802.157699	2703.317223	1034.009032	2378.067206	945.2002395	2688.424176	1014.382739	3070.225692	1165.906884	2713.273507	1029.66624	39.81996664	7.609197341	47.24390838	9.663104499
976	51	410	43.5	F:\viral condensates\2d\exp21_82uM_nsp2_488_90uM_nsp5_deltac_hp_free647\1_1\Output\channels\1	21	33	0.999850273	FALSE	2218.893746	2038.259583	2188.516146	2466.074541	2216.426862	845.7366683	779.5864407	828.9834235	950.3315773	841.418233	2643.350811	1117.944111	2427.906938	1031.796167	2607.652677	1093.319014	2936.831417	1261.178395	2640.732216	1110.616968	39.04824732	7.98365285	46.22937376	10.41183312
977	141	427	41	F:\viral condensates\2d\exp21_82uM_nsp2_488_90uM_nsp5_deltac_hp_free647\1_1\Output\channels\1	21	34	0.999922037	TRUE	1879.241179	1744.15653	1841.826851	2091.354772	1867.766797	1205.16228	1112.892972	1172.035221	1369.420386	1191.363837	2192.388735	1827.321911	2035.328723	1685.812943	2149.605509	1774.492023	2437.172339	2084.417214	2179.612692	1804.565994	33.3018757	11.18984798	38.59982544	16.73971732
978	277	414	41.25	F:\viral condensates\2d\exp21_82uM_nsp2_488_90uM_nsp5_deltac_hp_free647\1_1\Output\channels\1	21	35	0.999949217	TRUE	2142.736251	1943.564332	2113.788019	2396.824439	2140.409628	970.6740243	887.7387374	949.0114573	1102.357872	964.7981913	2538.03215	1356.871836	2301.425594	1243.87902	2504.553754	1323.143754	2837.423518	1547.632974	2535.733323	1346.714128	37.75978578	9.098135318	44.44755251	12.54314732
979	609	427	38.75	F:\viral condensates\2d\exp21_82uM_nsp2_488_90uM_nsp5_deltac_hp_free647\1_1\Output\channels\1	21	37	0.999966025	FALSE	2485.794498	2301.135417	2436.887345	2760.669334	2471.124906	780.7818462	712.1702755	759.2429382	890.5225844	773.4159604	2977.106005	952.2096617	2756.955162	862.3638502	2919.117951	922.3496693	3304.091049	1099.65368	2959.798425	941.6226668	43.56377599	7.404234389	51.87597138	8.933427107
980	713	434	40.75	F:\viral condensates\2d\exp21_82uM_nsp2_488_90uM_nsp5_deltac_hp_free647\1_1\Output\channels\1	21	38	0.999623537	TRUE	1981.262265	1788.049066	1928.594915	2268.014361	1966.867	1111.767608	993.515046	1079.654515	1310.726504	1102.584857	2326.463208	1640.480212	2100.517872	1462.791008	2264.862046	1592.262394	2659.570499	1946.441003	2309.664546	1626.570855	35.02790733	10.35673667	40.86814849	15.07302767
981	436	464	41	F:\viral condensates\2d\exp21_82uM_nsp2_488_90uM_nsp5_deltac_hp_free647\1_1\Output\channels\1	21	39	0.999662101	TRUE	2078.493945	1865.14439	2048.919505	2348.849112	2075.751253	1084.573476	997.1987528	1064.362257	1229.523401	1079.807289	2448.384579	1573.743542	2194.79691	1455.344552	2414.000006	1542.743779	2766.484968	1785.426444	2445.46989	1565.660351	36.67290996	10.11415604	42.93086072	14.47771454
982	347	466	42	F:\viral condensates\2d\exp21_82uM_nsp2_488_90uM_nsp5_deltac_hp_free647\1_1\Output\channels\1	21	40	0.99980998	FALSE	2141.631255	1869.600561	2129.273898	2443.16185	2148.373428	946.5245452	851.2395691	929.868847	1076.225027	944.1227777	2538.96475	1313.579314	2214.100536	1191.651335	2525.37574	1285.838616	2896.775762	1492.103255	2547.467854	1308.022202	37.74109104	8.88271399	44.46333059	12.15696372
983	102	514	42.25	F:\viral condensates\2d\exp21_82uM_nsp2_488_90uM_nsp5_deltac_hp_free647\1_1\Output\channels\1	21	42	0.999873042	TRUE	1991.038067	1838.136423	1954.317053	2217.579547	1982.013708	1159.885613	1066.851124	1128.660397	1318.458224	1148.2162	2333.901569	1725.357503	2155.045182	1585.724573	2291.789071	1675.826294	2596.933092	1969.5778	2323.930939	1705.988586	35.19329807	10.78596516	40.99399351	15.83016113
984	220	496	43.25	F:\viral condensates\2d\exp21_82uM_nsp2_488_90uM_nsp5_deltac_hp_free647\1_1\Output\channels\1	21	43	0.999791443	TRUE	1806.880784	1589.427376	1788.139787	2065.888823	1808.566169	1289.467052	1167.786426	1270.421258	1465.160561	1286.234734	2095.581867	1992.374932	1840.208576	1812.938948	2074.383996	1961.495493	2396.840703	2261.500951	2097.956898	1986.245551	32.07765495	11.94187439	36.96200994	18.21204477
985	566	504	40.75	F:\viral condensates\2d\exp21_82uM_nsp2_488_90uM_nsp5_deltac_hp_free647\1_1\Output\channels\1	21	44	0.99991262	FALSE	2149.132933	1947.289492	2110.233066	2416.083254	2140.934681	1023.478571	937.5149765	1006.190451	1159.138465	1020.46747	2540.878726	1450.806983	2301.28012	1332.847981	2494.770904	1426.775089	2855.680456	1646.379977	2531.101437	1446.881209	37.86800729	9.56916931	44.49571196	13.38107984
986	654	499	41.75	F:\viral condensates\2d\exp21_82uM_nsp2_488_90uM_nsp5_deltac_hp_free647\1_1\Output\channels\1	21	45	0.999889016	TRUE	2215.481243	1965.14333	2187.635066	2524.891642	2215.604104	893.3045632	796.5319034	877.8926049	1033.846722	892.2622107	2634.653749	1204.23939	2336.556646	1075.669971	2601.935602	1181.567663	3001.108997	1400.850501	2634.903345	1202.339624	38.99051329	8.407974179	46.08223355	11.1816155
987	392	544	40.5	F:\viral condensates\2d\exp21_82uM_nsp2_488_90uM_nsp5_deltac_hp_free647\1_1\Output\channels\1	21	46	0.999936581	TRUE	1901.938809	1732.944423	1870.033858	2136.762511	1894.216293	1280.85405	1176.777138	1253.047915	1449.632528	1271.606675	2213.074131	1959.500751	2015.511827	1802.91914	2176.548893	1915.247843	2485.304086	2220.589595	2204.471844	1944.256265	33.68588286	11.86504356	38.94978885	17.91879622
988	485	538	41	F:\viral condensates\2d\exp21_82uM_nsp2_488_90uM_nsp5_deltac_hp_free647\1_1\Output\channels\1	21	47	0.999945879	TRUE	2112.337808	1883.731407	2090.198127	2385.743589	2114.082709	1013.298407	920.4348662	989.2550841	1162.89761	1006.453663	2496.680608	1439.192432	2224.886645	1313.694393	2471.784798	1399.932958	2818.084715	1658.691725	2499.471078	1426.546033	37.24549334	9.478358886	43.74795135	13.27747421
989	485	538	41	F:\viral condensates\2d\exp21_82uM_nsp2_488_90uM_nsp5_deltac_hp_free647\1_1\Output\channels\1	21	47	0.999945879	TRUE	2112.337808	1883.731407	2090.198127	2385.743589	2114.082709	1013.298407	920.4348662	989.2550841	1162.89761	1006.453663	2496.680608	1439.192432	2224.886645	1313.694393	2471.784798	1399.932958	2818.084715	1658.691725	2499.471078	1426.546033	37.24549334	9.478358886	43.74795135	13.27747421
[truncated: 66,087 more rows]
