# Supplementary material for: Phosphorylation tunes strain-specific protein condensation during rotavirus replication organelle assembly
Source: EMBO J. 2026 May 26;45(13):4733–65. doi: 10.1038/s44318-026-00814-z (PMC13324165; doi:10.1038/s44318-026-00814-z)
Supplement: Supplementary file 8 — Source data Fig. 6 [file 44318_2026_814_MOESM8_ESM.zip › Raw data/SClow HP/exp13_exp9_Output_df_11.csv]

Unnamed: 0	x	y	r	647_tot	5-25%_647	25-45%_647	90-100%_647	546_tot	5-25%_546	25-45%_546	90-100%_546	488_tot	5-25%_488	25-45%_488	90-100%_488	647_tot_CT	5-25%_647_CT	25-45%_647_CT	90-100%_647_CT	546_tot_CT	5-25%_546_CT	25-45%_546_CT	90-100%_546_CT	488_tot_CT	5-25%_488_CT	25-45%_488_CT	90-100%_488_CT	PS	Convex_hull_area	Aspect Ratio	Condensate_pixel_count	Entropy	tif	frame	droplet_id	647_conc_tot	546_conc_tot	488_conc_tot	signal_0_pv_cvt	546_conc_tot_CT	signal_1_pv_cvt
0	630	57	43.0	2.752725476	2.603080754	2.703135577	3.00817493	0.890369973	0.831652441	0.870356557	0.995561795	1.339300838	1.262280574	1.313594173	1.471547383	2.735804614	2.587368087	2.686627642	2.686627642	0.137988778	0.122475593	0.132392849	0.132392849	2.108602894	1.987170089	2.068065816	2.068065816	False		0	0	0	1	0	1	1.885116549	10.92740933	3.251969672	1.876399203	5.878720877	4.329049216
1	156	78	45.0	2.317347547	2.173491156	2.263861189	2.569449511	0.633854744	0.580214649	0.614703223	0.723267478	0.986329427	0.926142693	0.964459997	1.088828781	2.312763518	2.169120331	2.259321645	2.259321645	0.077636975	0.057955755	0.070833641	0.070833641	1.547131224	1.452772413	1.512869123	1.512869123	False		0	0	0	1	0	2	1.660817089	9.206120336	2.757783697	1.658455474	5.473743386	3.542947521
2	394	102	44.0	2.668607472	2.541813633	2.626206277	2.888689514	0.705596813	0.664901246	0.689028168	0.783578233	1.119071666	1.059229906	1.095304539	1.230531009	2.664476015	2.538335082	2.622550197	2.622550197	0.074233485	0.067183156	0.070969283	0.070969283	1.754566451	1.660426547	1.717019504	1.717019504	False		0	0	0	1	0	4	1.841780354	9.687529704	2.94363261	1.839651896	5.450905014	3.833372118
3	529	99	44.0	3.005623652	2.866841058	2.960349858	3.244189421	0.683754402	0.644665217	0.671896697	0.747018609	1.005192127	0.958016326	0.991654403	1.082732931	3.018437967	2.879115819	2.972861399	2.972861399	0.112180429	0.099899734	0.108055703	0.108055703	1.563951785	1.490507049	1.542983857	1.542983857	False		0	0	0	1	0	5	2.015405478	9.540961009	2.784192867	2.0220072	5.705539632	3.566497546
4	721	105	43.25	2.934703568	2.783637654	2.890157753	3.18925302	0.730047873	0.691535458	0.720157865	0.79159806	0.965673803	0.909167834	0.948976221	1.056784854	2.948296948	2.79699654	2.903684402	2.903684402	0.180598666	0.174085648	0.180163827	0.180163827	1.50152963	1.413258758	1.47544361	1.47544361	False		0	0	0	1	0	6	1.978868632	9.851603161	2.728864302	1.985871715	6.164645158	3.47910193
5	620	149	43.75	2.792693439	2.665339117	2.751147588	3.005747109	0.741439762	0.698273165	0.72760314	0.811623981	1.111121662	1.054671866	1.092851555	1.202994764	2.792475539	2.665526742	2.751052049	2.751052049	0.11351346	0.102141787	0.109969737	0.109969737	1.739265864	1.650615618	1.710580496	1.710580496	False		0	0	0	1	0	7	1.905707378	9.928045927	2.932502019	1.905595119	5.714484643	3.811950169
6	464	166	44.0	2.280756092	2.175092703	2.243637525	2.462610041	0.7949384	0.754245884	0.78093129	0.861603667	1.318961172	1.248786554	1.29610708	1.428951421	2.252411554	2.148682076	2.215849316	2.215849316	0.057135756	0.055582704	0.055895211	0.055895211	2.085108354	1.97386036	2.048931369	2.048931369	False		0	0	0	1	0	8	1.641965781	10.28703677	3.223492641	1.627363147	5.336174463	4.296155129
7	100	205	46.25	1.88785218	1.80006283	1.857380098	2.041936942	0.496298326	0.469596284	0.486689886	0.543153437	0.79472395	0.757733607	0.780743428	0.86364586	1.884720063	1.797078684	1.854377439	1.854377439	0.047980544	0.042144815	0.046238695	0.046238695	1.246173849	1.188169222	1.224197279	1.224197279	False		0	0	0	1	0	9	1.439548228	8.283078261	2.489521916	1.437934613	5.274740427	3.121585028
8	372	193	44.0	2.395608898	2.27769034	2.349218625	2.606671733	0.625741169	0.597214695	0.616988356	0.672198743	0.97617996	0.932034556	0.960987401	1.050103433	2.393844651	2.275745664	2.347234551	2.347234551	0.074498703	0.070971076	0.074391765	0.074391765	1.529186673	1.460222851	1.505568065	1.505568065	False		0	0	0	1	0	10	1.701136034	9.151675974	2.743573695	1.700227123	5.4526847	3.517823827
9	734	196	43.5	2.74331523	2.609714028	2.699629247	2.973431038	0.791744918	0.748771163	0.77924562	0.864049324	1.110820205	1.05432459	1.093827844	1.205684438	2.741777151	2.608414982	2.698067961	2.698067961	0.164345276	0.153237273	0.161456005	0.161456005	1.739757926	1.651157525	1.713178746	1.713178746	False		0	0	0	1	0	11	1.880268547	10.26560761	2.932079957	1.879476154	6.055580358	3.812639092
10	279	226	44.5	1.917881645	1.834534772	1.887840129	2.065046737	0.551514518	0.521316166	0.541118186	0.59951092	0.864017996	0.81787284	0.849116886	0.938466748	1.91082213	1.828370458	1.880984772	1.880984772	0.065092943	0.060733377	0.063063342	0.063063342	1.357499085	1.284619943	1.334027086	1.334027086	False		0	0	0	1	0	12	1.455018908	8.653594365	2.586538685	1.451381963	5.389569421	3.277448558
11	640	239	43.0	2.561772307	2.442593602	2.52116326	2.767966012	0.741649575	0.706010701	0.728632596	0.805669159	1.137184364	1.084682172	1.119421653	1.230481097	2.553500136	2.434678764	2.51300416	2.51300416	0.101166761	0.095104706	0.098158419	0.098158419	1.785939349	1.703503005	1.758054931	1.758054931	False		0	0	0	1	0	13	1.786740656	9.92945383	2.968991721	1.782478971	5.631634834	3.877296486
12	552	272	42.0	2.557788257	2.433979527	2.511787532	2.770828673	0.675246606	0.648561353	0.666154465	0.721280756	1.014414803	0.972667266	0.998750734	1.090270132	2.55781084	2.433497618	2.511633138	2.511633138	0.101912306	0.098958125	0.101720963	0.101720963	1.58772652	1.522752402	1.563338629	1.563338629	False		0	0	0	1	0	15	1.78468814	9.483871319	2.797105292	1.784699774	5.63663765	3.599783926
13	354	287	44.0	2.250817649	2.151805635	2.213422365	2.423514978	0.52985017	0.506735884	0.521537935	0.569293952	0.774399422	0.740232673	0.761326068	0.831630696	2.258932577	2.159570534	2.221416666	2.221416666	0.089984144	0.086274728	0.089093278	0.089093278	1.20615052	1.15292893	1.185776423	1.185776423	False		0	0	0	1	0	16	1.626541994	8.508220524	2.46106608	1.630722669	5.556596347	3.065549419
14	747	285	42.75	2.994572288	2.855137676	2.947176835	3.233144689	0.849421061	0.805269945	0.835162334	0.925627776	1.185183991	1.128503746	1.166737144	1.291989349	2.994767011	2.855425669	2.947347176	2.947347176	0.179524765	0.167383088	0.175698429	0.175698429	1.854885564	1.76610261	1.826030708	1.826030708	False		0	0	0	1	0	17	2.009712	10.65263068	3.036194734	2.009812318	6.157438982	3.973826266
15	665	328	42.0	2.85565021	2.727746381	2.81103027	3.077596492	0.702961739	0.67117963	0.691903103	0.75991609	1.014430472	0.966675003	0.997903677	1.095177779	2.863759841	2.735651534	2.819059468	2.819059468	0.127436099	0.122699668	0.125739804	0.125739804	1.581846481	1.507249813	1.556037778	1.556037778	False		0	0	0	1	0	18	1.938141658	9.669847619	2.797127231	1.942319605	5.807909447	3.591551438
16	89	354	45.5	2.026478115	1.922087582	1.983390339	2.218127206	0.435443408	0.411409062	0.426373778	0.476705561	0.665356229	0.626671061	0.649384314	0.731550883	2.035964782	1.931387435	1.992800198	1.992800198	0.056836352	0.054716553	0.056814477	0.056814477	1.034476619	0.974063717	1.009533755	1.009533755	False		0	0	0	1	0	19	1.510966001	7.874724725	2.308397579	1.515853374	5.33416538	2.825193312
17	214	362	45.25	1.785644759	1.719758114	1.761352452	1.899326539	0.466312457	0.449682539	0.460775449	0.492979472	0.684937116	0.663680149	0.676975044	0.72251246	1.787251646	1.721030848	1.76284467	1.76284467	0.078765199	0.074239498	0.077759151	0.077759151	1.070877487	1.037850456	1.058499124	1.058499124	False		0	0	0	1	0	20	1.386892666	8.081864683	2.335812261	1.387720507	5.48131408	2.876157209
18	425	350	43.75	2.115382375	2.02739857	2.084343057	2.268349776	0.539996639	0.521121191	0.533829117	0.572441608	0.788055312	0.757822463	0.778063715	0.836770213	2.118885029	2.0305814	2.087686745	2.087686745	0.093657294	0.091955197	0.093179735	0.093179735	1.230892004	1.183805628	1.215369409	1.215369409	False		0	0	0	1	0	21	1.556767996	8.576306177	2.480185333	1.558572505	5.581244207	3.100189319
19	521	359	42.25	2.471735024	2.364360934	2.433071513	2.649482392	0.584471534	0.557124962	0.575708243	0.628607038	0.847795573	0.808247925	0.835838009	0.908998855	2.480825141	2.373242254	2.441930198	2.441930198	0.102860204	0.097921568	0.100917561	0.100917561	1.320316787	1.258569998	1.301770007	1.301770007	False		0	0	0	1	0	22	1.740354947	8.874745173	2.563826098	1.745038024	5.64299831	3.225390602
20	315	377	45.5	1.866760552	1.79032159	1.838842297	2.00316172	0.455316601	0.434905682	0.448921423	0.488390591	0.649957625	0.621909822	0.640522924	0.696065149	1.872964215	1.796369361	1.844933626	1.844933626	0.086298545	0.081781788	0.085265998	0.085265998	1.012772019	0.968985945	0.998087021	0.998087021	False		0	0	0	1	0	23	1.428682172	8.008079414	2.286838398	1.431878196	5.531864942	2.794805273
21	607	396	43.0	2.358371549	2.243947721	2.318443808	2.558447163	0.603224799	0.575147029	0.593414054	0.650172836	0.873267946	0.834050845	0.860244123	0.939826163	2.362639953	2.247793274	2.322519429	2.322519429	0.108518216	0.102719332	0.106120319	0.106120319	1.363706125	1.302632988	1.343462238	1.343462238	False		0	0	0	1	0	24	1.681951972	9.000584827	2.599489296	1.684150983	5.680965159	3.286138871
22	746	376	43.5	2.514006329	2.381187676	2.470408436	2.735345116	0.807180877	0.75469051	0.788283473	0.896931086	1.153795813	1.089121772	1.132146822	1.261854808	2.503300158	2.371301558	2.460000171	2.460000171	0.157966457	0.141807333	0.15122426	0.15122426	1.813716404	1.711891067	1.7796143	1.7796143	False		0	0	0	1	0	25	1.762132419	10.36918721	2.992248973	1.756616778	6.012776701	3.916186409
23	234	457	45.75	1.394769874	1.343508752	1.378583362	1.483538937	0.468412969	0.450195849	0.462633508	0.49804044	0.695826665	0.670572334	0.688084962	0.737291762	1.385017641	1.334093107	1.368921482	1.368921482	0.077776672	0.07374199	0.076348293	0.076348293	1.096215194	1.056441839	1.084032057	1.084032057	False		0	0	0	1	0	28	1.185520434	8.095959705	2.351058433	1.180496246	5.474680789	2.911631865
24	388	438	43.5	2.015411236	1.935234075	1.988525547	2.146719813	0.482658215	0.4624699	0.47554975	0.515717935	0.682055218	0.653870826	0.671726823	0.727756835	2.023454435	1.943029224	1.996545619	1.996545619	0.095002758	0.090810675	0.09373795	0.09373795	1.061667476	1.017734901	1.045518551	1.045518551	False		0	0	0	1	0	29	1.505264529	8.191549297	2.331777393	1.509408252	5.590272651	2.863262515
25	519	462	43.75	2.106748649	2.003026719	2.072972669	2.267916021	0.523733352	0.49916363	0.51479466	0.566312991	0.742723364	0.709206327	0.730979611	0.800010286	2.113119599	2.008875278	2.079230267	2.079230267	0.102240694	0.096755152	0.099969941	0.099969941	1.157845072	1.105766245	1.139546732	1.139546732	False		0	0	0	1	0	30	1.552320044	8.467174966	2.416717266	1.555602251	5.638841227	2.997918234
26	63	509	43.75	1.958704692	1.807884447	1.88329697	2.239505784	0.491342883	0.462415129	0.479531618	0.541953733	0.794646494	0.733518716	0.765586551	0.899516905	1.957501801	1.806770072	1.882035465	1.882035465	0.042548229	0.04814486	0.047176917	0.047176917	1.244644039	1.148903361	1.199202757	1.199202757	False		0	0	0	1	0	31	1.476050262	8.249825848	2.489413472	1.475430552	5.238288076	3.119443181
27	319	506	44.0	1.694703723	1.629409467	1.670918655	1.805812048	0.500466577	0.481004848	0.492778695	0.535068778	0.723216059	0.697419319	0.713393129	0.769053369	1.69122121	1.625919611	1.667462612	1.667462612	0.092658275	0.087778361	0.090514985	0.090514985	1.134506874	1.094135662	1.119112881	1.119112881	False		0	0	0	1	0	32	1.340041359	8.311048393	2.389405602	1.338247226	5.574540514	2.965243037
28	612	494	44.0	2.045116823	1.955058724	2.011832635	2.200450412	0.66290371	0.640720078	0.655939092	0.699739663	0.978236916	0.942637144	0.967558485	1.034276991	2.033694553	1.943627642	2.000237452	2.000237452	0.11310514	0.11104421	0.112222436	0.112222436	1.539457757	1.483744094	1.522870325	1.522870325	False		0	0	0	1	0	33	1.520568353	9.401047029	2.746453587	1.51468379	5.711744698	3.532204101
29	742	491	44.75	2.182135366	2.055601519	2.138344512	2.39969716	0.720725911	0.675312835	0.702788582	0.79989862	1.034858699	0.971696953	1.011695293	1.144915605	2.170558221	2.044911576	2.127163688	2.127163688	0.138967568	0.129012893	0.134014805	0.134014805	1.628194187	1.528686837	1.591649894	1.591649894	False		0	0	0	1	0	34	1.591158025	9.789050185	2.825728253	1.585193673	5.885288835	3.65644164
30	155	537	45.25	1.543348701	1.487077	1.524215447	1.638392746	0.440338742	0.420079173	0.432808919	0.476108325	0.647919924	0.621929611	0.63804059	0.692827513	1.540909933	1.484889136	1.521933326	1.521933326	0.074804722	0.069166678	0.072816238	0.072816238	1.015892711	0.97502997	1.000315392	1.000315392	False		0	0	0	1	0	35	1.262065771	7.907573784	2.283985467	1.260809359	5.454738176	2.799174473
31	423	528	44.5	1.572073643	1.507947196	1.552618781	1.682145294	0.504007957	0.48798676	0.499376469	0.530284011	0.73223772	0.708930571	0.726523338	0.771464624	1.564643757	1.500371278	1.545051738	1.545051738	0.092166075	0.089357051	0.090801263	0.090801263	1.151509489	1.115136198	1.142665587	1.142665587	False		0	0	0	1	0	36	1.276864383	8.334812044	2.402036592	1.27303663	5.571237711	2.989047951
32	245	571	45.0	1.417943112	1.367644636	1.400999856	1.50258438	0.450767513	0.437137817	0.446462265	0.473605846	0.657145279	0.640034066	0.651800908	0.686458643	1.411467663	1.36097456	1.394430126	1.394430126	0.081108891	0.077202656	0.079849625	0.079849625	1.03327935	1.006639304	1.024983278	1.024983278	False		0	0	0	1	0	37	1.1974589	7.977553757	2.296901643	1.194122857	5.497040912	2.823517048
33	548	563	44.25	1.938732996	1.859530114	1.911221362	2.079294623	0.564266859	0.539787912	0.555350771	0.605642573	0.811457508	0.774663979	0.800308223	0.870325433	1.935837168	1.857001942	1.908341595	1.908341595	0.106427816	0.102644659	0.103808759	0.103808759	1.272192379	1.214335403	1.254730001	1.254730001	False		0	0	0	1	0	38	1.465761177	8.739166148	2.51295013	1.464269295	5.666937986	3.158012886
34	340	602	45.5	1.531078901	1.474749322	1.514293522	1.626100901	0.443680375	0.425873062	0.437778405	0.474091164	0.631634775	0.608550605	0.623994115	0.672409932	1.529421594	1.473142437	1.512703389	1.512703389	0.08713952	0.082365339	0.085537779	0.085537779	0.989832937	0.953665213	0.977824874	0.977824874	False		0	0	0	1	0	39	1.255744575	7.929997078	2.261185058	1.254890758	5.537508124	2.762688869
35	675	608	43.25	2.399906317	2.296716888	2.363867526	2.574973483	0.511821531	0.48938213	0.503753811	0.549862425	0.704394117	0.674583204	0.693782507	0.755810005	2.416861085	2.31291006	2.380570009	2.380570009	0.109135548	0.10375025	0.107133395	0.107133395	1.090125332	1.044021913	1.073700441	1.073700441	False		0	0	0	1	0	40	1.703349993	8.387243314	2.363053496	1.712084807	5.685107627	2.90310561
36	124	639	44.0	1.497227879	1.43823186	1.475974267	1.600912086	0.467480216	0.447814028	0.46111361	0.499099242	0.715510357	0.686144212	0.704652519	0.765168298	1.488910537	1.430322504	1.467822969	1.467822969	0.065331827	0.062152727	0.065057056	0.065057056	1.125976089	1.079714869	1.108860371	1.108860371	False		0	0	0	1	0	42	1.238305092	8.089700677	2.378617052	1.234020136	5.391172393	2.95329931
37	222	667	45.5	1.328927703	1.284585048	1.315117211	1.407193393	0.434926509	0.416300277	0.428946969	0.466110722	0.642331518	0.619738406	0.635803741	0.679994983	1.321049061	1.27704871	1.307310352	1.307310352	0.074019032	0.068069624	0.071709497	0.071709497	1.011117637	0.975505397	1.000848071	1.000848071	False		0	0	0	1	0	44	1.151599643	7.871256186	2.276161287	1.147540698	5.449465973	2.792489017
38	471	649	45.0	1.645089982	1.578957613	1.625905211	1.758117099	0.474099129	0.456814043	0.468364519	0.504540334	0.676958772	0.653797598	0.669975679	0.717315702	1.643426332	1.577083471	1.624198575	1.624198575	0.091943713	0.087805695	0.090167417	0.090167417	1.060777838	1.024680089	1.049879417	1.049879417	False		0	0	0	1	0	45	1.314481186	8.134115432	2.324641993	1.313624101	5.569745604	2.862016957
39	580	659	44.5	1.902805956	1.827375739	1.881624133	2.029768308	0.486736137	0.465419571	0.480176126	0.521660705	0.69501059	0.666348746	0.685675763	0.745041767	1.906904752	1.831388063	1.88578668	1.88578668	0.092823039	0.087728946	0.091521692	0.091521692	1.084824892	1.040027047	1.07016765	1.07016765	False		0	0	0	1	0	46	1.447252164	8.218913295	2.349915868	1.449363796	5.575646122	2.895684604
40	684	728	45.25	1.755396335	1.669352008	1.725996091	1.90549304	0.610714302	0.584662681	0.601888563	0.658552425	0.927860651	0.884498556	0.910438983	1.01470753	1.73955501	1.654142151	1.710548856	1.710548856	0.09058004	0.088865444	0.091494346	0.091494346	1.463836239	1.395505651	1.436280435	1.436280435	False		0	0	0	1	0	49	1.371309182	9.050841495	2.675923104	1.363147995	5.560594974	3.426328406
41	304	70	43.75	2.174354279	2.035578236	2.118809195	2.416454358	0.876355031	0.801235672	0.845077853	1.006395585	1.447156687	1.347794686	1.409356019	1.613197521	2.1343462	1.998602654	2.079880108	2.079880108	0.069246373	0.04946616	0.059042232	0.059042232	2.294273424	2.13653978	2.234320727	2.234320727	False		0	0	0	1	1	3	1.587149339	10.83336515	3.402975805	1.566537843	5.417440098	4.589001633
42	527	79	43.75	2.244479602	2.125209713	2.20457493	2.446476292	0.975872576	0.923509563	0.95829996	1.064946462	1.598352129	1.531302005	1.577865768	1.715257838	2.196027162	2.078107859	2.156441105	2.156441105	0.085590005	0.070757977	0.079509911	0.079509911	2.53708714	2.431155446	2.504789642	2.504789642	False		0	0	0	1	1	4	1.623276737	11.50115574	3.614660561	1.598314847	5.527110445	4.928958721
43	678	120	42.5	2.266742746	2.145787934	2.226147122	2.466796267	1.083506503	1.031129128	1.067671512	1.169545433	1.700226696	1.624255952	1.677509602	1.825420495	2.211922054	2.092882646	2.171778967	2.171778967	0.137364965	0.127407911	0.134247121	0.134247121	2.701188925	2.580882457	2.665302148	2.665302148	False		0	0	0	1	1	6	1.634746338	12.22340952	3.757292458	1.606503631	5.874534918	5.158713308
44	467	151	43.25	2.04811849	1.946041542	2.015038891	2.216225578	0.855765746	0.812751503	0.840554626	0.927835169	1.444199364	1.372577673	1.418809069	1.563874261	2.004885028	1.904938421	1.972645021	1.972645021	0.051198959	0.048089028	0.050111373	0.050111373	2.291999613	2.178343269	2.251646192	2.251646192	False		0	0	0	1	1	7	1.522114762	10.69520529	3.398835335	1.499841602	5.296336897	4.585818131
45	592	154	43.5	2.211844439	2.102831251	2.177662074	2.394437324	0.887012479	0.844436579	0.874938731	0.9560401	1.4302651	1.367082717	1.40924644	1.540488721	2.174010506	2.066361687	2.140338573	2.140338573	0.088863884	0.081629274	0.088531736	0.088531736	2.266247628	2.166359586	2.232976935	2.232976935	False		0	0	0	1	1	8	1.606463645	10.90487962	3.379326339	1.586972232	5.54907909	4.549763455
46	751	174	42.25	2.800474305	2.656200515	2.757238768	3.046486794	0.917360155	0.866645492	0.90409708	0.998155323	1.296514544	1.231236167	1.278601518	1.408299248	2.78777851	2.644055085	2.744595012	2.744595012	0.188020735	0.174051656	0.184867722	0.184867722	2.038549759	1.935975432	2.010474632	2.010474632	False		0	0	0	1	1	9	1.909715951	11.10852101	3.192065709	1.903175289	6.214449316	4.230969666
47	666	211	43.25	2.257044555	2.14703943	2.22216729	2.445472698	0.865419461	0.818861232	0.848966889	0.945882064	1.351368397	1.284424221	1.328721943	1.467879364	2.225838051	2.117427835	2.191563762	2.191563762	0.110073231	0.10092017	0.106257282	0.106257282	2.137921132	2.031976878	2.102035078	2.102035078	False		0	0	0	1	1	10	1.629749992	10.75998442	3.268865144	1.613672921	5.691399745	4.370096908
48	110	230	44.5	1.430235734	1.364370201	1.406114691	1.541540382	0.671505449	0.641243523	0.66165594	0.723108587	1.151224143	1.104968815	1.135373834	1.230617759	1.390276957	1.325788852	1.366585804	1.366585804	0.031639005	0.02714799	0.030631777	0.030631777	1.831049364	1.757645696	1.805926883	1.805926883	False		0	0	0	1	1	11	1.203791854	9.458767108	2.988648446	1.183205758	5.16508413	3.94045383
49	429	238	43.75	2.049118822	1.944268511	2.010936893	2.229774342	0.706536592	0.672643755	0.694373745	0.76252153	1.124031137	1.063910583	1.100500663	1.225283486	2.027826368	1.924243898	1.990218188	1.990218188	0.07700157	0.076745585	0.077982866	0.077982866	1.774858613	1.679833366	1.737610247	1.737610247	False		0	0	0	1	1	12	1.522630116	9.693835884	2.950576234	1.511660598	5.469479642	3.861782639
50	577	264	43.0	2.069050281	1.964050067	2.033971338	2.247095343	0.762626716	0.731298737	0.751687057	0.817112187	1.204688976	1.150963831	1.184483854	1.30313555	2.042778436	1.93860426	2.008129897	2.008129897	0.088849206	0.087662744	0.089212948	0.089212948	1.904738332	1.82004563	1.872799405	1.872799405	False		0	0	0	1	1	13	1.532898472	10.07021632	3.06350315	1.519363655	5.548980595	4.043623812
51	512	332	44.0	1.828721263	1.741612537	1.799225226	1.976068436	0.706498536	0.677965371	0.6970001	0.754156158	1.106082955	1.057072356	1.090501446	1.184955222	1.80267261	1.716553061	1.773442113	1.773442113	0.088391065	0.087290817	0.087627342	0.087627342	1.75023908	1.672806386	1.725657317	1.725657317	False		0	0	0	1	1	16	1.409084964	9.693580521	2.925447457	1.395665132	5.545906338	3.827313479
52	674	307	42.75	1.942479216	1.841454929	1.905384808	2.110800522	1.010748026	0.967217132	0.996419881	1.08583174	1.605299087	1.533830869	1.5779177	1.72716245	1.885350797	1.786474931	1.849123243	1.849123243	0.118880586	0.115162385	0.119793946	0.119793946	2.554294946	2.440865614	2.5108052	2.5108052	False		0	0	0	1	1	17	1.467691167	11.73517977	3.624386814	1.438259557	5.750499559	4.953050917
53	605	377	44.5	1.652959868	1.561301648	1.622157793	1.812794919	0.739320992	0.703967866	0.728711533	0.797414204	1.150251379	1.096224377	1.134482762	1.239242968	1.619115505	1.528666271	1.588556313	1.588556313	0.098354215	0.093209862	0.096591335	0.096591335	1.825062518	1.739617756	1.80020444	1.80020444	False		0	0	0	1	1	19	1.318535619	9.913828385	2.987286504	1.301099567	5.612761865	3.932071804
54	693	425	44.25	2.051478019	1.948427281	2.016798453	2.227096517	0.798795802	0.763607307	0.786055264	0.860959103	1.201086936	1.148163032	1.182349786	1.295917727	2.024975558	1.922748954	1.990636767	1.990636767	0.127116335	0.121617024	0.124873716	0.124873716	1.899268864	1.815831642	1.869693021	1.869693021	False		0	0	0	1	1	20	1.523845535	10.31292102	3.058460028	1.510191909	5.805763741	4.035966154
55	66	448	45.5	1.43946791	1.327694487	1.387546332	1.637133384	0.593670991	0.564120792	0.582581047	0.642776273	1.015179034	0.943064135	0.981339392	1.136003264	1.409071401	1.299198779	1.358056096	1.358056096	0.028114082	0.038808894	0.03590509	0.03590509	1.611132452	1.49687174	1.557505586	1.557505586	False		0	0	0	1	1	21	1.208548118	8.936476104	2.798175272	1.192888342	5.14143091	3.632553954
56	312	431	45.75	1.32010994	1.263964247	1.303346448	1.414952991	0.514108274	0.490384457	0.506693327	0.553091614	0.773423862	0.74003023	0.762836503	0.828533936	1.303019274	1.247634625	1.286525238	1.286525238	0.08159595	0.076540201	0.080092061	0.080092061	1.223026852	1.170204108	1.206258979	1.206258979	False		0	0	0	1	1	23	1.147056879	8.402587999	2.459700225	1.138252052	5.500309215	3.089177528
57	475	496	44.75	1.657472535	1.585589925	1.636243145	1.778385004	0.53406872	0.515595494	0.528107617	0.566153112	0.777732268	0.749770575	0.770455039	0.826392644	1.6492477	1.577327026	1.627939936	1.627939936	0.09672871	0.09406918	0.09490171	0.09490171	1.223297115	1.179559788	1.211964154	1.211964154	False		0	0	0	1	1	24	1.320860471	8.536528182	2.465732311	1.316623172	5.601854268	3.089555916
58	611	494	44.0	1.746547396	1.666084085	1.719037558	1.884796835	0.735446469	0.710901175	0.727496181	0.77533778	1.108598322	1.067621461	1.094636688	1.176050858	1.718095236	1.638251684	1.690793999	1.690793999	0.116566003	0.115012805	0.116450272	0.116450272	1.755930948	1.691342233	1.733926155	1.733926155	False		0	0	0	1	1	25	1.366750356	9.887829253	2.928969157	1.352092277	5.734968059	3.835282515
59	750	512	43.25	2.190743882	2.049750138	2.142661026	2.444706776	0.804918459	0.749210987	0.784445939	0.901941136	1.160916022	1.085025863	1.13480479	1.290750357	2.170772526	2.031144534	2.123171209	2.123171209	0.154180263	0.140995903	0.148335366	0.148335366	1.831625574	1.711846551	1.790405179	1.790405179	False		0	0	0	1	1	26	1.595592989	10.35400576	3.00221779	1.585304079	5.987370279	3.941260566
60	41	540	42.25	1.775675208	1.54531342	1.642229944	2.239374769	0.698301401	0.641316419	0.672337468	0.814335308	1.235175669	1.120729859	1.18130522	1.422353949	1.739350423	1.510566628	1.605968749	1.605968749	0.01000641	0.017278194	0.014471884	0.014471884	1.959795444	1.779514877	1.875432001	1.875432001	False		0	0	0	1	1	27	1.381756519	9.638575444	3.106186766	1.363042595	5.01992336	4.120707825
61	283	524	44.25	1.254393246	1.20890053	1.237609627	1.333041898	0.586300796	0.567768916	0.579021983	0.619947934	0.884560413	0.859031447	0.874986541	0.930579057	1.227911396	1.1829307	1.211327319	1.211327319	0.093510615	0.089269047	0.091588924	0.091588924	1.403832443	1.363501147	1.388701908	1.388701908	False		0	0	0	1	1	29	1.113200732	8.887020031	2.615299582	1.099557724	5.580259956	3.342318672
62	574	580	43.75	1.69660065	1.623353205	1.67125517	1.822142583	0.654969034	0.625325405	0.644786698	0.703048614	0.970246892	0.926976284	0.956296032	1.039734121	1.676261674	1.603986921	1.651182828	1.651182828	0.112092662	0.106642264	0.109723133	0.109723133	1.533462239	1.465025708	1.511431938	1.511431938	False		0	0	0	1	1	30	1.341018624	9.347803133	2.735266963	1.330540322	5.704950693	3.523809935
63	102	605	44.5	1.124357356	1.07040344	1.103526146	1.219386715	0.552106431	0.530969266	0.544752838	0.587046943	0.897755577	0.853702507	0.878810353	0.971691026	1.093441382	1.041037608	1.073341224	1.073341224	0.053055246	0.056397706	0.056211846	0.056211846	1.427722735	1.357639898	1.397536266	1.397536266	False		0	0	0	1	1	31	1.046208407	8.657566267	2.633773783	1.030281012	5.308793101	3.375766841
64	229	603	43.75	1.404590848	1.355170088	1.387211179	1.486207802	0.502405516	0.48611131	0.497033818	0.528469191	0.742836394	0.723157373	0.736249065	0.775498107	1.391887723	1.342471922	1.374486996	1.374486996	0.085996572	0.080823241	0.084353592	0.084353592	1.171948463	1.141143609	1.161653474	1.161653474	False		0	0	0	1	1	32	1.190580036	8.324059212	2.416875516	1.184035598	5.529838617	3.01766402
65	671	604	43.25	1.587545646	1.515830347	1.563170812	1.710963131	0.763265874	0.734322271	0.753743566	0.813639058	1.153597746	1.110600326	1.13868656	1.23031084	1.551695989	1.480976287	1.527679875	1.527679875	0.12094897	0.116038016	0.119757375	0.119757375	1.831764306	1.763738641	1.808163687	1.808163687	False		0	0	0	1	1	33	1.284835301	10.07450525	2.991971664	1.266366155	5.764378998	3.941454801
66	419	626	44.0	1.422131797	1.366189005	1.403210653	1.519948605	0.574956866	0.553050953	0.568206596	0.610789285	0.848255828	0.816974077	0.839059673	0.897557287	1.402689567	1.347368782	1.383884069	1.383884069	0.100785545	0.096391628	0.09920156	0.09920156	1.341869378	1.292453626	1.327391294	1.327391294	False		0	0	0	1	1	34	1.199616841	8.810899082	2.564470489	1.189600528	5.62907677	3.255565818
67	525	661	44.0	1.479179314	1.418787526	1.457637826	1.582782015	0.637902426	0.615230942	0.629912622	0.677537383	0.954689448	0.923324532	0.942340652	1.01360702	1.454001322	1.394116425	1.432720109	1.432720109	0.105124754	0.100043335	0.104044016	0.104044016	1.512645112	1.463183241	1.493126975	1.493126975	False		0	0	0	1	1	35	1.229006772	9.233281413	2.713485396	1.216035489	5.658194075	3.494664424
68	166	675	45.0	1.096232646	1.054925303	1.083527781	1.165474129	0.503420019	0.479211176	0.495751482	0.541179887	0.779829313	0.749379147	0.770178901	0.831192255	1.072624413	1.03227957	1.060235082	1.060235082	0.069046376	0.061787642	0.066746917	0.066746917	1.237811188	1.189448415	1.222476166	1.222476166	False		0	0	0	1	1	37	1.031719025	8.330866811	2.468668327	1.019556456	5.416098057	3.109876686
69	274	686	44.5	1.119018027	1.076068606	1.106123831	1.192498526	0.518484533	0.500380313	0.512820277	0.548896908	0.78928195	0.765873418	0.782589664	0.828985574	1.095381524	1.052868049	1.082595252	1.082595252	0.078776066	0.073784258	0.076865039	0.076865039	1.25262692	1.21567003	1.242073482	1.242073482	False		0	0	0	1	1	38	1.043457674	8.431953919	2.481902716	1.031280541	5.481387005	3.130619803
70	447	717	44.0	1.220035804	1.165983083	1.201942796	1.31086717	0.653477859	0.632565814	0.645878122	0.688076083	1.017128202	0.983216581	1.004401431	1.082367345	1.183547442	1.130348051	1.165834219	1.165834219	0.088463349	0.086487224	0.087954051	0.087954051	1.618631074	1.564930203	1.59843408	1.59843408	False		0	0	0	1	1	39	1.09550035	9.33779693	2.800904251	1.076702154	5.546391387	3.643052577
71	615	720	44.5	1.360680207	1.298584881	1.342062742	1.467105322	0.662478753	0.638004769	0.65548906	0.703773038	1.020885588	0.981620187	1.009181633	1.093214157	1.327753719	1.266659773	1.309431791	1.309431791	0.094379383	0.091827219	0.093924787	0.093924787	1.621911446	1.559722845	1.603376857	1.603376857	False		0	0	0	1	1	40	1.167958005	9.398195448	2.806164868	1.150994826	5.586089626	3.64764534
72	424	87	43.75	1.352452059	1.275307715	1.323549141	1.484702297	1.195898161	1.127379794	1.170929974	1.318126736	2.171087148	2.068602496	2.134446524	2.355720031	1.240576847	1.16835227	1.21339696	1.21339696	-0.000967337	-0.01289102	-0.005691933	-0.005691933	3.479827859	3.315828754	3.421220611	3.421220611	False		0	0	0	1	2	3	1.163719	12.97758902	4.416531774	1.106082753	4.946286442	6.248865169
73	720	90	43.0	1.787703356	1.672588355	1.751466617	1.977448818	1.072145614	1.022151674	1.059499315	1.148250253	1.65921245	1.568878319	1.63355769	1.792559628	1.722682076	1.610624152	1.687217303	1.687217303	0.151937431	0.152173621	0.153582387	0.153582387	2.644441913	2.500820575	2.603723932	2.603723932	False		0	0	0	1	2	4	1.387953221	12.14717478	3.699869493	1.35445534	5.972320243	5.079263311
74	259	114	43.0	1.723281558	1.633465024	1.690179733	1.874979066	0.858606568	0.80714454	0.837802504	0.953604613	1.487648077	1.410732049	1.45687466	1.624784818	1.66825366	1.581262757	1.636359272	1.636359272	0.032666395	0.023913298	0.028929033	0.028929033	2.368616147	2.246165559	2.319568593	2.319568593	False		0	0	0	1	2	5	1.354764183	10.714268	3.459666733	1.326414727	5.171978201	4.693086922
75	518	106	42.75	2.11083858	2.008278932	2.075260986	2.279865597	1.080347025	1.027793234	1.061434893	1.169525452	1.838384654	1.764580142	1.812286607	1.968716204	2.042328287	1.942035276	2.007570897	2.007570897	0.05981567	0.048363097	0.055432311	0.055432311	2.927426303	2.810253935	2.885979278	2.885979278	False		0	0	0	1	2	6	1.554427108	12.20220855	3.950723776	1.519131746	5.354157435	5.475462301
76	611	119	42.5	1.882084488	1.779932124	1.845752067	2.050913665	1.18195417	1.128904587	1.165276098	1.270411868	1.984033174	1.899637917	1.955904474	2.123623969	1.797393742	1.698243956	1.762000016	1.762000016	0.083471687	0.077310402	0.082438099	0.082438099	3.167206402	3.03292027	3.122494523	3.122494523	True		0	0	0	1	2	7	1.436576809	12.88402093	4.154642432	1.392945547	5.512895936	5.811172102
77	354	147	44.0	1.524249163	1.443900121	1.496412724	1.657119956	0.926623592	0.887793828	0.913186546	0.992399104	1.626814557	1.546642807	1.601962495	1.749957449	1.454291536	1.37724804	1.427400222	1.427400222	0.026058282	0.031648005	0.026412091	0.026412091	2.597337495	2.469440711	2.557749452	2.557749452	False		0	0	0	1	2	8	1.252226008	11.17068127	3.654510056	1.216185003	5.127635914	5.013313656
78	454	175	43.0	1.417491725	1.340572657	1.391194464	1.547799443	1.005956915	0.958303002	0.990162701	1.086276816	1.770995308	1.680215096	1.739601081	1.91996127	1.334766794	1.261972504	1.30990423	1.30990423	0.027348914	0.029889103	0.02891094	0.02891094	2.83232824	2.687229149	2.782143076	2.782143076	False		0	0	0	1	2	9	1.197226353	11.70303008	3.856373727	1.154607846	5.136296414	5.342318008
79	229	207	44.25	1.530790404	1.458067676	1.503207509	1.656615926	0.757305485	0.726155247	0.746454629	0.809841752	1.290160375	1.234158054	1.27015903	1.380849549	1.48405262	1.413188252	1.457089729	1.457089729	0.040744368	0.040744068	0.041030574	0.041030574	2.053459276	1.964448657	2.021700865	2.021700865	False		0	0	0	1	2	12	1.255595946	10.03450937	3.183169405	1.231517418	5.226183664	4.251844089
80	569	201	43.0	1.672002724	1.584261834	1.640677488	1.823907864	0.965658593	0.92080571	0.950496464	1.044090998	1.633660153	1.55380148	1.605359549	1.770601056	1.60558864	1.520931151	1.57534983	1.57534983	0.06026797	0.059717581	0.060807613	0.060807613	2.60546486	2.478220293	2.560376058	2.560376058	True		0	0	0	1	2	13	1.328346182	11.43261706	3.664094395	1.294130752	5.3571925	5.024692566
81	122	221	46.0	1.047573048	0.997613288	1.031987649	1.133698981	0.719103715	0.688273401	0.709780607	0.773100413	1.263751133	1.214281047	1.251320703	1.34802909	0.989521592	0.941591198	0.974363787	0.974363787	0.020521872	0.017103449	0.018108813	0.018108813	2.020384433	1.941473089	2.000616359	2.000616359	False		0	0	0	1	2	14	1.00665041	9.7781648	3.14619452	0.976743267	5.090485051	4.205536872
82	385	237	43.0	1.605220711	1.526485595	1.57560583	1.741302703	0.804132122	0.769859878	0.792163415	0.861072731	1.333995629	1.268835092	1.310689518	1.443604958	1.557503707	1.481090523	1.528679848	1.528679848	0.063060408	0.064989048	0.064050402	0.064050402	2.122784346	2.019100995	2.085728513	2.085728513	False		0	0	0	1	2	15	1.293941201	10.34872921	3.244541988	1.269358195	5.375930542	4.348904293
83	296	273	44.25	1.513164055	1.445422561	1.488955553	1.624732031	0.724246288	0.688570363	0.710312562	0.784601926	1.178013112	1.122520197	1.155112457	1.275105262	1.473623541	1.407840801	1.450325114	1.450325114	0.069126343	0.064285356	0.067890032	0.067890032	1.87267357	1.784386964	1.836165425	1.836165425	False		0	0	0	1	2	16	1.246515144	9.812672901	3.026154976	1.22614453	5.416634662	3.998730784
84	499	260	44.25	1.21419325	1.14737037	1.190538077	1.330489004	0.97496805	0.932421976	0.959886585	1.050608027	1.650859196	1.576527679	1.622143881	1.785061397	1.134170658	1.070620879	1.111838568	1.111838568	0.063529433	0.062110812	0.06432026	0.06432026	2.642320405	2.523588334	2.596409716	2.596409716	False		0	0	0	1	2	17	1.092490364	11.49508612	3.688174322	1.051264057	5.379077828	5.076293043
85	709	250	43.75	1.910288622	1.812748407	1.879922451	2.07916611	0.996811499	0.946795854	0.983108896	1.07618636	1.561826673	1.493929365	1.543549348	1.677280295	1.855261563	1.759719964	1.825321819	1.825321819	0.12894675	0.116766014	0.125459066	0.125459066	2.484718482	2.376987647	2.455799811	2.455799811	False		0	0	0	1	2	18	1.451107109	11.64166178	3.563522232	1.422758084	5.818046339	4.855638743
86	78	307	45.0	1.448438725	1.36005506	1.410877335	1.607363218	0.65045295	0.612627254	0.637268608	0.714019723	1.132045254	1.059816088	1.103696262	1.249140806	1.410286925	1.324447007	1.373645937	1.373645937	0.020938398	0.023248781	0.023527982	0.023527982	1.799711606	1.684802614	1.754668286	1.754668286	False		0	0	0	1	2	19	1.213169732	9.317498945	2.961796589	1.19351456	5.09328006	3.89657866
87	173	328	44.25	1.357130394	1.301213245	1.336319472	1.452815396	0.674814782	0.65083033	0.666278765	0.716049358	1.094562384	1.056561117	1.080089757	1.157917221	1.319064722	1.264230192	1.298679277	1.298679277	0.066461602	0.063662582	0.065990416	0.065990416	1.740981236	1.680711919	1.718018301	1.718018301	False		0	0	0	1	2	20	1.1661292	9.480973659	2.909317809	1.1465184	5.3987535	3.814351817
88	263	365	44.25	0.909551724	0.866713747	0.894085611	0.981964056	0.797503262	0.771809302	0.788612161	0.840251269	1.312353802	1.268393255	1.295984683	1.386705562	0.844425849	0.803433523	0.829660151	0.829660151	0.073361304	0.072014926	0.073532698	0.073532698	2.101621635	2.031467855	2.075489606	2.075489606	True		0	0	0	1	2	21	0.935544122	10.3042477	3.214241836	0.901992356	5.445052434	4.319274939
89	459	342	43.5	1.214539096	1.154290447	1.192938123	1.319961856	0.846162125	0.818560366	0.836618877	0.89522099	1.385239518	1.336289931	1.36829513	1.468523622	1.152706177	1.094171884	1.131678408	1.131678408	0.079937845	0.079538814	0.079816554	0.079816554	2.213296717	2.135430045	2.186357168	2.186357168	False		0	0	0	1	2	22	1.092668538	10.6307623	3.316287208	1.060813248	5.489182865	4.475628279
90	602	360	43.25	1.435239533	1.359948843	1.407359153	1.567211904	0.907901806	0.87113497	0.895847756	0.97058613	1.463173182	1.403228688	1.444884917	1.562673886	1.374065344	1.300833104	1.346679639	1.346679639	0.097453108	0.094010252	0.095601742	0.095601742	2.334796069	2.239469144	2.305810445	2.305810445	False		0	0	0	1	2	23	1.206369728	11.04505285	3.425400078	1.174853805	5.606715188	4.645736322
91	730	341	43.75	1.373202778	1.294398551	1.346826185	1.505883439	1.176606824	1.112239152	1.156199013	1.281465147	1.873108349	1.782719653	1.849284593	2.012977543	1.282286123	1.207528688	1.256823914	1.256823914	0.142497181	0.128123381	0.135307342	0.135307342	2.998134647	2.853705288	2.960178535	2.960178535	True		0	0	0	1	2	24	1.174409425	12.84813875	3.999339507	1.127570678	5.908973528	5.574459191
92	414	424	43.25	1.197208444	1.143704642	1.17796568	1.287140878	0.745137949	0.719681764	0.737057076	0.788110005	1.176837788	1.135411104	1.163557719	1.246059395	1.149168941	1.097047741	1.130312612	1.130312612	0.092975931	0.090560203	0.092296415	0.092296415	1.877039309	1.811189566	1.855971448	1.855971448	False		0	0	0	1	2	27	1.083740075	9.952861798	3.024509436	1.058990923	5.576672075	4.00484314
93	193	431	44.75	1.321515646	1.268753133	1.303501558	1.410265676	0.54047285	0.520750312	0.533792927	0.572305339	0.826890877	0.799224046	0.817925666	0.871919783	1.300803612	1.24850204	1.282913993	1.282913993	0.078719286	0.074509126	0.077072741	0.077072741	1.309356474	1.265716325	1.295233418	1.295233418	False		0	0	0	1	2	28	1.147781075	8.579501683	2.534557983	1.13711058	5.481005993	3.210045357
94	532	440	43.75	1.132452503	1.074555326	1.112907946	1.229208381	0.858279415	0.822109098	0.846274919	0.917463794	1.36400179	1.305966384	1.346640683	1.460904074	1.069844222	1.014347131	1.050957231	1.050957231	0.10426755	0.100250035	0.101897766	0.101897766	2.180621935	2.088033642	2.15296855	2.15296855	False		0	0	0	1	2	29	1.050378892	10.71207271	3.286552824	1.018124148	5.652441997	4.429881178
95	683	471	43.75	1.34206697	1.26788996	1.315559378	1.471490881	0.956155957	0.920725704	0.94434352	1.019196167	1.495683504	1.439365887	1.477087868	1.594324682	1.276137619	1.203801059	1.250183015	1.250183015	0.12861633	0.124519047	0.12716456	0.12716456	2.389152483	2.299661446	2.359643191	2.359643191	False		0	0	0	1	2	31	1.158368775	11.36885171	3.470916923	1.124403071	5.81582913	4.721839305
96	355	494	44.0	1.073480554	1.026359864	1.057520296	1.150920166	0.699871532	0.674269288	0.691092364	0.74124248	1.09026948	1.051572087	1.075976598	1.15755766	1.028006503	0.982254936	1.012591134	1.012591134	0.095943949	0.091843254	0.095095798	0.095095798	1.739671114	1.678103049	1.716902326	1.716902326	False		0	0	0	1	2	33	1.019997526	9.649111466	2.903307427	0.996570052	5.596588304	3.812517549
97	464	504	44.0	1.196581631	1.143169238	1.178176802	1.286627505	0.740449917	0.717200375	0.732109055	0.779783336	1.150432762	1.115421141	1.13864277	1.210795913	1.150332394	1.097866008	1.132234765	1.132234765	0.102728378	0.099011445	0.100968093	0.100968093	1.834403538	1.778913301	1.815725768	1.815725768	False		0	0	0	1	2	34	1.083417151	9.921403788	2.987540455	1.059590314	5.642113722	3.945149921
98	117	521	46.5	0.890750259	0.849764102	0.876045181	0.964517983	0.587632932	0.561443023	0.57921874	0.632566472	0.965135186	0.918556915	0.948281598	1.044206034	0.848879154	0.809968101	0.834928315	0.834928315	0.053456562	0.0530318	0.054364151	0.054364151	1.541182662	1.466764139	1.514253052	1.514253052	False		0	0	0	1	2	35	0.925857921	8.895959037	2.728110199	0.904286624	5.311486041	3.534619096
99	265	532	44.75	0.965937302	0.926808505	0.952923508	1.032685604	0.604480427	0.587009857	0.598608933	0.63355787	0.936580311	0.911791319	0.928074468	0.982877401	0.928062251	0.889567632	0.915277263	0.915277263	0.085364305	0.08173286	0.084238404	0.084238404	1.493571484	1.45430919	1.480091242	1.480091242	False		0	0	0	1	2	36	0.964593033	9.009010448	2.688131271	0.945080438	5.525595932	3.46795994
100	404	577	43.25	0.784489284	0.746455996	0.770465225	0.848807166	0.786579311	0.762099382	0.779781574	0.826241879	1.237803324	1.202358258	1.227155104	1.298197696	0.721070064	0.684430053	0.707394012	0.707394012	0.104111302	0.099288249	0.103237821	0.103237821	1.983690553	1.927195334	1.96677007	1.96677007	False		0	0	0	1	2	37	0.871114036	10.23094494	3.109865676	0.838441509	5.651393529	4.154162738
101	579	556	44.5	1.307657643	1.2479986	1.289055034	1.410858688	0.719719906	0.691479224	0.712582657	0.764647605	1.100872621	1.059447739	1.091055899	1.167932823	1.267816689	1.209372986	1.24938085	1.24938085	0.1082794	0.103123296	0.106645371	0.106645371	1.752154081	1.686429281	1.736667369	1.736667369	False		0	0	0	1	2	38	1.140641663	9.782299614	2.918152606	1.120116266	5.679362638	3.829994622
102	673	566	43.0	1.16695163	1.106921243	1.145231038	1.270342859	0.926012716	0.892444846	0.914675779	0.986467648	1.442443409	1.389304745	1.425390179	1.536352727	1.099911216	1.041887834	1.07876803	1.07876803	0.128863237	0.124786705	0.127008639	0.127008639	2.306633301	2.221996295	2.279520326	2.279520326	False		0	0	0	1	2	39	1.068152268	11.16658212	3.396376869	1.033614163	5.817485946	4.606306372
103	500	609	44.25	1.116512541	1.067618354	1.098830648	1.200720038	0.75030313	0.724665121	0.741514776	0.795747486	1.157080214	1.120453114	1.144473184	1.225378881	1.067634131	1.019919209	1.050334991	1.050334991	0.109534122	0.104278809	0.107767729	0.107767729	1.846727632	1.788538571	1.826715888	1.826715888	False		0	0	0	1	2	41	1.042166889	9.987521611	2.996847376	1.016985546	5.687782172	3.96240456
104	110	622	44.75	0.906181488	0.861519572	0.890134138	0.98541825	0.593847042	0.571709317	0.587405793	0.630267754	0.978789457	0.93834014	0.962993656	1.051047068	0.863794837	0.820688719	0.848392878	0.848392878	0.052092666	0.052396267	0.054404733	0.054404733	1.562930484	1.498484043	1.537735976	1.537735976	False		0	0	0	1	2	42	0.933807832	8.937657454	2.747227184	0.911970936	5.302333919	3.565067649
105	301	623	44.25	0.893636937	0.855730656	0.880560649	0.957938952	0.661384534	0.641077749	0.654347202	0.696776588	1.02544492	0.998988031	1.016846561	1.072850305	0.847716329	0.81059158	0.834873482	0.834873482	0.09421509	0.088650326	0.091974389	0.091974389	1.638534972	1.596554529	1.624906542	1.624906542	False		0	0	0	1	2	43	0.927345089	9.390852936	2.812548268	0.903687556	5.584987175	3.670919501
106	423	668	44.5	0.974514722	0.9302688	0.960401295	1.048791127	0.647903181	0.624826132	0.641653975	0.685363341	0.999765352	0.964858177	0.991008623	1.055660304	0.932547895	0.889489737	0.918650587	0.918650587	0.094180323	0.090511608	0.092821931	0.092821931	1.595455036	1.539951764	1.581591374	1.581591374	False		0	0	0	1	2	44	0.969011977	9.300389282	2.776594983	0.947391367	5.584753882	3.610604418
107	162	701	44.0	0.850850905	0.813740337	0.83769908	0.913065609	0.623714485	0.59624736	0.614104502	0.668632043	1.017075858	0.980279471	1.00526726	1.078128041	0.804341307	0.768741563	0.791640595	0.791640595	0.061434029	0.0543558	0.058376301	0.058376301	1.625865912	1.567169805	1.607053946	1.607053946	False		0	0	0	1	2	45	0.905302438	9.138076357	2.800830966	0.881341467	5.365017083	3.653181883
108	589	675	45.0	1.005326688	0.957365182	0.990781246	1.08676912	0.756869756	0.728666555	0.749338158	0.802398756	1.179396565	1.137823453	1.167742131	1.250787686	0.951901708	0.905483321	0.937758985	0.937758985	0.104714966	0.09959166	0.103661552	0.103661552	1.884976335	1.818780208	1.866440998	1.866440998	False		0	0	0	1	2	46	0.984885789	10.03158551	3.028091912	0.957362129	5.655444286	4.015955562
109	692	677	45.0	0.985700468	0.935266432	0.96952814	1.072206244	0.861401221	0.831485826	0.851342875	0.919171187	1.349961698	1.306765426	1.339515391	1.428613637	0.920068266	0.871221307	0.904171791	0.904171791	0.116140631	0.110210647	0.111911896	0.111911896	2.160854491	2.092085731	2.144302719	2.144302719	False		0	0	0	1	2	47	0.974774687	10.7330209	3.266895662	0.940962069	5.732113693	4.402205301
110	498	725	44.25	0.932924137	0.887059997	0.917657402	1.008779866	0.787018031	0.763921228	0.779370445	0.828488457	1.258461323	1.214534298	1.244166808	1.337083682	0.872121573	0.828018617	0.857418672	0.857418672	0.092168341	0.093422971	0.092447583	0.092447583	2.014113576	1.944073934	1.9913284	1.9913284	False		0	0	0	1	2	48	0.9475852	10.23388887	3.138788396	0.916260732	5.571252919	4.196757211
111	338	744	44.25	0.888963385	0.839020325	0.870412979	0.976787552	0.721995264	0.694844282	0.712002952	0.770892739	1.167811722	1.11212701	1.143146448	1.274760472	0.833171606	0.785683725	0.815805694	0.815805694	0.077026746	0.08068513	0.080655121	0.080655121	1.868572018	1.779622761	1.829101564	1.829101564	False		0	0	0	1	2	49	0.924937352	9.797567899	3.011872278	0.896194357	5.469648578	3.992988309
112	160	54	42.75	1.182034819	1.086953591	1.141554619	1.353892327	1.329219291	1.206395742	1.270416831	1.552931135	2.331736665	2.168486203	2.254521692	2.640965068	1.054536488	0.968047075	1.018242054	1.018242054	0.045773975	0.012897815	0.029482339	0.029482339	3.742680312	3.480890647	3.618768749	3.618768749	False		0	0	0	1	3	0	1.075922876	13.87221113	4.64145293	1.010237858	5.259933732	6.616877964
113	46	64	41.25	1.298340669	1.130582388	1.221278139	1.596125804	1.61607671	1.411838095	1.516334445	2.002309384	2.957035516	2.664817836	2.837567222	3.406089486	1.131202053	0.978889253	1.060223955	1.060223955	-0.010077899	-0.0533289	-0.043940957	-0.043940957	4.750328741	4.281677966	4.558896809	4.558896809	False		0	0	0	1	3	4	1.135841713	15.79710472	5.51691738	1.049734681	4.885152019	8.027659985
114	677	78	43.0	1.011041679	0.925618554	0.981552787	1.14873167	1.377306623	1.317824489	1.361513167	1.478550578	2.324565849	2.230635611	2.301990217	2.481928149	0.879391019	0.798077356	0.850646572	0.850646572	0.099034722	0.091531159	0.095799684	0.095799684	3.73448841	3.58447014	3.698609916	3.698609916	True		0	0	0	1	3	5	0.987830057	14.19489058	4.63141326	0.920005829	5.61732826	6.605408698
115	367	115	42.75	1.041804306	0.978766557	1.018735717	1.147024049	1.271951364	1.217077928	1.250495573	1.368580902	2.334982745	2.233166021	2.290835047	2.517287586	0.910275989	0.852495342	0.889602677	0.889602677	-0.012240987	-0.010988278	-0.009391751	-0.009391751	3.750703413	3.587503442	3.67985541	3.67985541	True		0	0	0	1	3	7	1.00367845	13.4879273	4.645997681	0.935917252	4.870637095	6.628110896
116	519	120	43.0	1.148900185	1.077629246	1.124740747	1.267623779	1.237811935	1.181130011	1.22237665	1.330167125	2.213062265	2.122942303	2.186481638	2.370756846	1.028624762	0.96158678	1.005628607	1.005628607	0.019489887	0.012599709	0.018763534	0.018763534	3.551659735	3.407515072	3.509206894	3.509206894	False		0	0	0	1	3	8	1.058852464	13.25884217	4.475300029	0.996888569	5.083560143	6.349435086
117	605	156	42.75	1.228094486	1.153825811	1.202003397	1.353047402	1.306102275	1.25022734	1.289386296	1.399787135	2.273673857	2.182850038	2.245863408	2.420182928	1.105820952	1.035752008	1.080924868	1.080924868	0.054062931	0.048386516	0.052742395	0.052742395	3.647986736	3.502764666	3.603585839	3.603585839	False		0	0	0	1	3	9	1.099652049	13.71708948	4.560160723	1.03665876	5.315554949	6.484299982
118	723	164	43.0	0.899966754	0.825223866	0.875386878	1.017704553	1.399462935	1.338878455	1.383280817	1.503110732	2.320573953	2.229809572	2.296340573	2.470914332	0.765573198	0.695013096	0.74198453	0.74198453	0.124187415	0.113772435	0.121434047	0.121434047	3.730243029	3.585126363	3.69158969	3.69158969	True		0	0	0	1	3	10	0.930606105	14.34356564	4.625824312	0.861368783	5.786109871	6.599464851
119	349	207	45.0	0.985509725	0.926771041	0.964107199	1.087320347	0.907426147	0.870579267	0.897138508	0.965955096	1.587113387	1.51641386	1.562977612	1.707981215	0.903640547	0.848145891	0.883308826	0.883308826	0.03251381	0.034749498	0.035578276	0.035578276	2.543894902	2.43086878	2.505336217	2.505336217	False		0	0	0	1	3	11	0.97467642	11.04186104	3.598925494	0.932498782	5.170954315	4.93849009
120	459	196	44.0	0.966050655	0.905051081	0.944532994	1.066071607	1.124491976	1.071285776	1.106679786	1.213625661	2.005688056	1.904762579	1.969881268	2.180802605	0.855003834	0.799255704	0.835352672	0.835352672	0.02088338	0.023301137	0.022804794	0.022804794	3.220343474	3.058542595	3.162936582	3.162936582	False		0	0	0	1	3	12	0.964651431	12.49843353	4.184960862	0.907441957	5.09291087	5.885567916
121	548	229	43.25	1.079104784	1.014315118	1.057297525	1.188909345	1.087704396	1.043600871	1.073871639	1.162743209	1.87571132	1.790322062	1.846313839	2.024036099	0.980024056	0.919319545	0.959636748	0.959636748	0.054326874	0.057381278	0.056725813	0.056725813	3.00816957	2.871537228	2.961120442	2.961120442	False		0	0	0	1	3	13	1.022895036	12.25157856	4.002983857	0.971850294	5.317326082	5.588508823
122	115	270	44.25	0.817744442	0.775662767	0.802352327	0.887914977	0.899985441	0.859531682	0.88589971	0.966880535	1.605297996	1.532010447	1.578540636	1.720086121	0.730075136	0.691866929	0.716096467	0.716096467	0.016360808	0.016282448	0.017016383	0.017016383	2.576591935	2.459055518	2.533679823	2.533679823	False		0	0	0	1	3	14	0.888246539	10.99193182	3.624385286	0.843080773	5.062563147	4.984268344
123	657	263	43.0	0.778399501	0.721055603	0.75764966	0.875328064	1.257191749	1.207489255	1.241297864	1.347459418	2.146895107	2.055925722	2.120244919	2.306004381	0.652592328	0.599917698	0.633103114	0.633103114	0.077759012	0.078210593	0.076587103	0.076587103	3.452135016	3.306342288	3.409502226	3.409502226	False		0	0	0	1	3	15	0.86797668	13.38888615	4.382661134	0.80316292	5.474562289	6.210093149
124	748	251	41.75	1.076645474	0.998890002	1.050387225	1.205048678	1.474482504	1.402250579	1.453476281	1.590752436	2.368265931	2.281153123	2.343496313	2.526693992	0.943785171	0.86988075	0.918509259	0.918509259	0.171838588	0.14780189	0.164566582	0.164566582	3.803770149	3.664611064	3.764283978	3.764283978	False		0	0	0	1	3	16	1.02162804	14.84696795	4.692596593	0.953180624	6.105862581	6.702408235
125	481	295	43.5	0.752971898	0.705455912	0.736466278	0.831222445	1.064522807	1.027091576	1.051570599	1.131962765	1.820768038	1.74878339	1.798060262	1.93966254	0.648795963	0.604916706	0.63339638	0.63339638	0.06357326	0.065844943	0.06315657	0.06315657	2.925893521	2.81056923	2.889544189	2.889544189	False		0	0	0	1	3	19	0.854876803	12.09602361	3.926059216	0.801207096	5.379371919	5.473316293
126	371	311	44.0	0.630191122	0.591557064	0.616380858	0.694518183	0.882770984	0.852746412	0.872374557	0.934156297	1.466120723	1.410060813	1.443648479	1.563123443	0.546954967	0.51110885	0.534307807	0.534307807	0.076610341	0.077517386	0.078600914	0.078600914	2.355517521	2.265738052	2.319495173	2.319495173	False		0	0	0	1	3	20	0.791622192	10.87641799	3.429526852	0.74874031	5.466854384	4.67474788
127	76	362	44.0	0.706034287	0.655187173	0.68428235	0.79351278	0.901186021	0.858740371	0.885150437	0.976559684	1.641781538	1.536043431	1.593174922	1.817596207	0.612834504	0.567843914	0.593818787	0.593818787	-0.001565893	0.014169126	0.009131635	0.009131635	2.637733235	2.467957934	2.559657287	2.559657287	False		0	0	0	1	3	21	0.830695327	10.99998805	3.675464932	0.782680351	4.942269963	5.069870667
128	183	361	44.25	0.564064311	0.532726944	0.552703744	0.615628651	0.820175836	0.79544347	0.811729278	0.861130078	1.369522922	1.328971267	1.354942519	1.440693608	0.485644168	0.456231419	0.47497307	0.47497307	0.067310741	0.064978005	0.066918683	0.066918683	2.20080816	2.135932258	2.177483788	2.177483788	False		0	0	0	1	3	22	0.757554759	10.45638703	3.294282816	0.717154008	5.404451461	4.458143379
129	592	350	44.25	0.682377698	0.636503803	0.666490442	0.760265896	1.151689048	1.110412581	1.137598603	1.221826544	1.936236523	1.863789021	1.914259381	2.057370127	0.568381638	0.526220741	0.553567202	0.553567202	0.088129077	0.086796537	0.086170173	0.086170173	3.113792554	2.997688128	3.078611051	3.078611051	False		0	0	0	1	3	23	0.818507846	12.68093349	4.0877236	0.759778975	5.544148323	5.73638878
130	281	394	44.75	0.771066055	0.732794394	0.758142601	0.836595547	0.754066629	0.727203294	0.744819346	0.79982079	1.229285222	1.185288274	1.214338561	1.301010754	0.707865361	0.671565836	0.695614006	0.695614006	0.076353917	0.073824603	0.075372824	0.075372824	1.970198627	1.899895522	1.946313677	1.946313677	False		0	0	0	1	3	24	0.864198611	10.01277574	3.097939705	0.831638666	5.465133703	4.135273048
131	398	410	45.0	0.585283604	0.551679128	0.573805696	0.641971127	0.86181682	0.833158113	0.853913911	0.908664268	1.415608723	1.365609101	1.400728698	1.502315975	0.504285316	0.47319056	0.493514198	0.493514198	0.08360067	0.082523503	0.083916927	0.083916927	2.274823161	2.194732279	2.25101718	2.25101718	False		0	0	0	1	3	25	0.768486586	10.73580969	3.358806331	0.726757617	5.513761447	4.561769833
132	546	449	43.25	0.6033593	0.563987984	0.589434351	0.669133816	0.918038619	0.880733686	0.907023632	0.97822497	1.469548916	1.408154025	1.449164662	1.571011998	0.519159913	0.482921672	0.506252043	0.506252043	0.110200377	0.106749149	0.110431705	0.110431705	2.361586545	2.263204875	2.328938897	2.328938897	False		0	0	0	1	3	26	0.777798884	11.1130737	3.434326575	0.734420762	5.692252928	4.683244961
133	197	484	44.5	0.610791111	0.580045406	0.59993727	0.661142067	0.733748687	0.708101789	0.725293942	0.776494506	1.184752949	1.148034561	1.173576478	1.247105146	0.546286326	0.517218936	0.535902732	0.535902732	0.08155672	0.076209431	0.0792918	0.0792918	1.901449701	1.842753388	1.883613159	1.883613159	False		0	0	0	1	3	28	0.781627629	9.87643666	3.035591243	0.748395838	5.500045971	4.039019487
134	719	476	43.25	0.805652807	0.750766244	0.78650584	0.897707514	1.184024599	1.127717279	1.163843377	1.279330354	1.889072125	1.805878279	1.85822464	2.034420687	0.698232307	0.647549543	0.680676774	0.680676774	0.145346488	0.134924271	0.142170198	0.142170198	3.035170736	2.901887987	2.985726884	2.985726884	False		0	0	0	1	3	29	0.88201713	12.89791409	4.021689969	0.826675877	5.928093172	5.626312444
135	302	495	45.0	0.682432867	0.649252682	0.670920301	0.737995574	0.719177263	0.693672031	0.710551375	0.763888826	1.143798966	1.106484512	1.131208923	1.211470223	0.622676523	0.591149346	0.611713069	0.611713069	0.088850238	0.08398833	0.087191816	0.087191816	1.833882335	1.774271549	1.813775715	1.813775715	False		0	0	0	1	3	30	0.818536269	9.778658327	2.978252651	0.787750795	5.548987518	3.944420198
136	403	532	44.75	0.758215846	0.722273754	0.746597855	0.819509513	0.730329716	0.707528148	0.723707642	0.768615791	1.149631458	1.114197822	1.139541376	1.209832949	0.700118103	0.665625291	0.688875252	0.688875252	0.096258662	0.093092398	0.095238073	0.095238073	1.841800254	1.785282036	1.825733549	1.825733549	False		0	0	0	1	3	31	0.857578398	9.853494405	2.986418569	0.827647408	5.598700118	3.955505868
137	530	542	44.0	0.585245313	0.549379817	0.572040943	0.645159077	0.951900302	0.918175062	0.940146279	1.011085778	1.520553742	1.468683437	1.502578791	1.61593418	0.497063046	0.463773913	0.484730417	0.484730417	0.116309966	0.111205556	0.114479787	0.114479787	2.444326345	2.361258847	2.415555809	2.415555809	False		0	0	0	1	3	32	0.768466859	11.34029507	3.505737088	0.723036824	5.733249979	4.799086775
138	168	576	44.5	0.749669417	0.716047596	0.738186135	0.805738978	0.633560239	0.611419178	0.626589487	0.670489971	1.008078358	0.977975328	0.997081253	1.062283443	0.701028177	0.668553787	0.689985773	0.689985773	0.076940277	0.071503222	0.076065901	0.076065901	1.61333956	1.565385093	1.595805201	1.595805201	False		0	0	0	1	3	33	0.85317542	9.204144126	2.788233803	0.828116263	5.469068347	3.635644068
139	706	569	43.25	1.216513503	1.152805062	1.193998787	1.329076146	0.9431372	0.899038222	0.926486402	1.024198655	1.461751428	1.396906281	1.438714414	1.580461279	1.149497355	1.088497293	1.12794804	1.12794804	0.135068643	0.126888005	0.131177396	0.131177396	2.336836133	2.233364268	2.300074167	2.300074167	False		0	0	0	1	3	34	1.093685719	11.2814922	3.423409518	1.059160116	5.859125956	4.648592561
140	274	594	44.75	0.466116434	0.440438064	0.45744137	0.507299591	0.736711582	0.717063754	0.730943086	0.769610375	1.179641718	1.153864823	1.172356999	1.228024004	0.398033	0.373421656	0.389620976	0.389620976	0.088374171	0.083006998	0.086651873	0.086651873	1.896062563	1.854937987	1.884468606	1.884468606	False		0	0	0	1	3	35	0.707093644	9.896318518	3.028435144	0.672018193	5.545792976	4.031477097
141	73	613	44.5	0.511627851	0.468645562	0.493597656	0.58656764	0.756803893	0.723165143	0.74488718	0.816708563	1.353423537	1.260339052	1.308816632	1.511615113	0.432885772	0.395107493	0.417419097	0.417419097	0.01312475	0.030691177	0.025727196	0.025727196	2.175844758	2.026351088	2.104155176	2.104155176	False		0	0	0	1	3	36	0.730540369	10.03114354	3.271742491	0.689973761	5.040848294	4.423192779
142	418	628	44.0	0.805608606	0.766682468	0.792010134	0.871131816	0.759493361	0.733153321	0.752221477	0.802951046	1.184491999	1.145310701	1.172880265	1.250259222	0.74641174	0.709110361	0.733238779	0.733238779	0.106016409	0.101382423	0.105192425	0.105192425	1.897165817	1.834653707	1.878680673	1.878680673	False		0	0	0	1	3	37	0.881994358	10.04919063	3.035225894	0.851497119	5.664177329	4.033021733
143	581	621	42.75	0.652971235	0.6134584	0.638041466	0.719289194	0.914301673	0.879135198	0.902520605	0.973366947	1.42663313	1.373855004	1.408272039	1.512884981	0.573056369	0.536082992	0.558977919	0.558977919	0.129562348	0.123539744	0.127928874	0.127928874	2.291287322	2.206825865	2.261927317	2.261927317	False		0	0	0	1	3	38	0.803358127	11.08799775	3.374241314	0.762187318	5.822177172	4.584820872
144	151	669	44.5	0.778720267	0.745291949	0.766868916	0.836458795	0.599638239	0.573772651	0.591659395	0.640487448	0.969564981	0.934821893	0.958297721	1.027558109	0.733503911	0.701545866	0.722101934	0.722101934	0.063861028	0.057234792	0.062128953	0.062128953	1.550558549	1.495105834	1.532595144	1.532595144	False		0	0	0	1	3	39	0.868141934	8.976518009	2.734312238	0.84484722	5.381302921	3.547746028
145	618	722	43.25	0.726068072	0.683969294	0.711943119	0.795576195	0.945317606	0.913424208	0.935196082	0.998669527	1.527339932	1.472128634	1.506321366	1.631138786	0.641245217	0.601782216	0.628175326	0.628175326	0.104985225	0.103584888	0.106458266	0.106458266	2.452495169	2.364155032	2.418826975	2.418826975	False		0	0	0	1	3	42	0.8410164	11.29612334	3.515238254	0.797317077	5.657257795	4.810523731
146	343	80	44.25	1.088704976	1.015478597	1.060792971	1.216004424	1.09554574	1.020426652	1.065159064	1.230470332	1.944742857	1.831766246	1.900759208	2.13930357	0.985160082	0.917677979	0.959500607	0.959500607	0.024357651	0.011540592	0.018221808	0.018221808	3.119475841	2.938452924	3.048988827	3.048988827	False		0	0	0	1	4	1	1.027840895	12.30419618	4.099633095	0.974496289	5.116224201	5.744345801
147	440	85	43.0	1.111783131	1.0403373	1.086585144	1.231055371	1.118534925	1.052846607	1.093791197	1.237731523	1.98376603	1.885241086	1.949424004	2.168488038	1.006193966	0.939551619	0.982662288	0.982662288	0.025843367	0.014543162	0.020059414	0.020059414	3.182046753	3.024330212	3.127078643	3.127078643	False		0	0	0	1	4	2	1.039730376	12.45846005	4.154268411	0.985332596	5.126193772	5.831949686
148	673	84	42.25	0.9122115	0.830653622	0.884397387	1.045308678	1.343347515	1.285252625	1.326966846	1.443024485	2.236530939	2.145376184	2.208250183	2.391692707	0.783902743	0.706369316	0.757269038	0.757269038	0.113929401	0.106267373	0.113213923	0.113213923	3.594257811	3.448645742	3.549131455	3.549131455	False		0	0	0	1	4	4	0.936914394	13.96701546	4.508157902	0.870811859	5.71727572	6.40907553
149	209	146	43.0	0.935858971	0.879179586	0.915464929	1.031543656	0.916275968	0.87648835	0.899676403	0.991407825	1.638442084	1.570893092	1.611312902	1.76873261	0.849128398	0.795533321	0.830037429	0.830037429	0.013665579	0.011223008	0.012047253	0.012047253	2.627783047	2.519804698	2.584369552	2.584369552	False		0	0	0	1	4	6	0.949097178	11.10124582	3.670789451	0.904415031	5.044477406	5.055939671
150	436	178	43.75	1.053498889	0.989141382	1.031281704	1.160378604	0.984889863	0.940305161	0.971740596	1.057456076	1.727974899	1.643953099	1.699308736	1.868461233	0.963834647	0.903480435	0.942976228	0.942976228	0.032468928	0.034291386	0.035154543	0.035154543	2.770060075	2.635627822	2.724200265	2.724200265	False		0	0	0	1	4	7	1.009703305	11.56166426	3.796141986	0.96350978	5.170653145	5.255137991
151	618	159	42.5	0.917950647	0.852723606	0.894521065	1.027846812	1.253456887	1.194235892	1.23585373	1.347229518	2.146821016	2.059573919	2.119497447	2.293389815	0.795937907	0.734911305	0.773742275	0.773742275	0.073042007	0.061997844	0.070548607	0.070548607	3.449248637	3.309624269	3.405581361	3.405581361	False		0	0	0	1	4	8	0.939871107	13.36382419	4.382557401	0.877012175	5.44290986	6.206052005
152	709	173	42.0	1.263634805	1.178720362	1.234305439	1.401405587	1.231282441	1.170421363	1.212286201	1.327249303	1.975847336	1.893407986	1.947279157	2.118708503	1.162711002	1.081133343	1.134540572	1.134540572	0.14180732	0.126638904	0.138644512	0.138644512	3.16624626	3.034777464	3.120685713	3.120685713	False		0	0	0	1	4	9	1.11796183	13.21502744	4.143181656	1.065967567	5.904344363	5.809827832
153	323	213	44.5	0.678554294	0.635055431	0.663616109	0.751212786	0.86646693	0.829487783	0.856391445	0.923679558	1.509305583	1.443428981	1.491628205	1.615518781	0.59367561	0.553504492	0.579541718	0.579541718	0.036342291	0.035697291	0.03604067	0.03604067	2.424308906	2.318770412	2.39605337	2.39605337	False		0	0	0	1	4	10	0.816538092	10.76701323	3.489988837	0.772810008	5.196644494	4.771060886
154	531	193	43.75	1.285403108	1.209859205	1.261361878	1.407598337	0.955170068	0.907192181	0.940138994	1.032206105	1.614993769	1.528413536	1.584715066	1.751849996	1.209768945	1.138099693	1.18714732	1.18714732	0.062817595	0.062727562	0.064516361	0.064516361	2.582980407	2.444637666	2.534552257	2.534552257	False		0	0	0	1	4	11	1.129176497	11.36223612	3.637960083	1.090211035	5.374301194	4.993212675
155	461	266	43.0	0.957804464	0.901181039	0.93740162	1.054397256	0.897287293	0.859434171	0.884338276	0.964494974	1.505974039	1.443972997	1.481558467	1.627612308	0.880736544	0.826819219	0.861450802	0.861450802	0.066937658	0.063396055	0.067486387	0.067486387	2.413391594	2.314372933	2.374361174	2.374361174	False		0	0	0	1	4	12	0.96040313	10.97382649	3.48532443	0.920699021	5.401947971	4.755775846
156	368	298	43.25	0.800716529	0.757674437	0.78459171	0.87544844	0.852102138	0.821287841	0.841724405	0.906415182	1.408207667	1.35208723	1.388537301	1.504423323	0.726074654	0.685704951	0.710858316	0.710858316	0.076353495	0.076536208	0.076847908	0.076847908	2.258598185	2.168808349	2.227147191	2.227147191	False		0	0	0	1	4	14	0.879474042	10.67062145	3.348444309	0.841019791	5.465130873	4.539053672
157	686	294	43.0	1.079887656	1.010903257	1.057198789	1.193105776	1.07769357	1.029451919	1.062098351	1.164083867	1.758439429	1.684654678	1.739570768	1.885155507	0.988854835	0.92304742	0.966841337	0.966841337	0.108423998	0.101026718	0.103310728	0.103310728	2.818741822	2.700935715	2.788715843	2.788715843	False		0	0	0	1	4	15	1.023298358	12.18440311	3.838794573	0.976399764	5.680332928	5.323296023
158	583	314	43.5	1.083163033	1.020351106	1.060727604	1.188955158	0.932402457	0.898452761	0.920861256	0.992362812	1.529439876	1.472415298	1.511251617	1.627478308	1.007892976	0.947278493	0.986093229	0.986093229	0.088305175	0.085991667	0.086872083	0.086872083	2.448807214	2.357949005	2.419875165	2.419875165	False		0	0	0	1	4	16	1.024985778	11.20945907	3.51817833	0.986207898	5.545329993	4.805360323
159	69	350	44.75	0.80788213	0.745107428	0.780513493	0.919694486	0.748867973	0.70918887	0.732885069	0.818979929	1.351926391	1.256112202	1.310934589	1.504839493	0.737286989	0.679365689	0.711980861	0.711980861	0.003836343	0.016999814	0.010464618	0.010464618	2.167553162	2.014042997	2.101887671	2.101887671	False		0	0	0	1	4	17	0.88316564	9.977891302	3.269646376	0.846796199	4.978520483	4.411583932
160	651	408	44.0	1.185987473	1.119423602	1.16502718	1.295678366	0.915851992	0.879801752	0.903632653	0.982281592	1.443004085	1.385756005	1.425919766	1.548222251	1.119425582	1.054972574	1.099065468	1.099065468	0.11825649	0.113992124	0.115530915	0.115530915	2.307161478	2.216016662	2.279983217	2.279983217	False		0	0	0	1	4	20	1.077959217	11.09840082	3.397161856	1.043667639	5.7463117	4.607045859
161	114	444	44.25	0.860550696	0.819033136	0.844786385	0.930447714	0.68176999	0.653348232	0.671831598	0.72794454	1.123684054	1.073547579	1.105578323	1.204027534	0.80700771	0.767794366	0.79205458	0.79205458	0.061134712	0.060427301	0.061210423	0.061210423	1.797862317	1.717707281	1.768931303	1.768931303	False		0	0	0	1	4	22	0.910299608	9.527645049	2.950090292	0.882715154	5.363008577	3.89398952
162	214	451	43.75	0.664560872	0.632820436	0.653214605	0.718127814	0.713619956	0.690599755	0.705462301	0.750950145	1.136846289	1.102081091	1.125805128	1.192896376	0.604795108	0.574572291	0.593896455	0.593896455	0.087224996	0.083443866	0.085186798	0.085186798	1.823007014	1.767485126	1.805398782	1.805398782	False		0	0	0	1	4	23	0.809328915	9.74136724	2.968518391	0.778538588	5.538081688	3.929193947
163	329	463	45.0	1.07996757	1.033046753	1.064088976	1.157836878	0.597928467	0.570795901	0.588520114	0.644138887	0.916275011	0.880442745	0.904062138	0.97833201	1.046578681	1.000836311	1.031104828	1.031104828	0.089077821	0.081878947	0.086462726	0.086462726	1.458514546	1.40157014	1.439103674	1.439103674	False		0	0	0	1	4	24	1.023339529	8.96504496	2.659702355	1.006138129	5.550514666	3.418877645
164	538	519	44.75	0.900406985	0.85187012	0.8847707	0.982116383	0.757034893	0.726448381	0.747561971	0.808190894	1.177994303	1.132892169	1.164202059	1.254820542	0.844229001	0.797461175	0.829112136	0.829112136	0.106415599	0.100842548	0.104597616	0.104597616	1.884791581	1.812906946	1.862824978	1.862824978	False		0	0	0	1	4	26	0.930832905	10.03269362	3.026128641	0.901890943	5.666856007	4.015696891
165	658	512	44.25	1.092879013	1.036300979	1.072516868	1.190408749	0.870400235	0.841907368	0.861730225	0.921870483	1.345091384	1.295325917	1.328694356	1.429591282	1.030490476	0.975782313	1.010697709	1.010697709	0.127016873	0.126145886	0.127460496	0.127460496	2.150863283	2.071606066	2.124783244	2.124783244	False		0	0	0	1	4	27	1.029991289	10.7934068	3.260076863	0.997849753	5.805096326	4.388216873
166	47	523	43.0	0.858165253	0.758390592	0.805409696	1.056633486	0.852443958	0.793013094	0.826829005	0.970314304	1.585245373	1.442024246	1.517930977	1.827461397	0.772966029	0.680284833	0.72338527	0.72338527	-0.02051392	-0.000913232	-0.008940835	-0.008940835	2.543402475	2.314056331	2.435725242	2.435725242	False		0	0	0	1	4	29	0.909070668	10.67291516	3.596310137	0.865177446	4.815123402	4.937800655
167	147	534	44.5	0.893770637	0.855985109	0.881076337	0.958061862	0.562823907	0.539587505	0.554520026	0.603691669	0.879224594	0.845887034	0.866455854	0.939784046	0.857861678	0.821331907	0.845696631	0.845696631	0.075593563	0.070860027	0.074363502	0.074363502	1.402363897	1.349267713	1.381992083	1.381992083	False		0	0	0	1	4	30	0.927413969	8.729483532	2.607829042	0.908914271	5.460031515	3.340262599
168	242	544	43.0	0.738912812	0.704623736	0.726842503	0.796432522	0.644051186	0.626581561	0.637963258	0.674360742	1.000449992	0.977161137	0.992875392	1.042093241	0.69050161	0.656875451	0.678621986	0.678621986	0.091680553	0.087194446	0.089822185	0.089822185	1.601231828	1.564296537	1.589236982	1.589236982	False		0	0	0	1	4	31	0.847633796	9.274541319	2.777553528	0.822693151	5.567979722	3.618692351
169	586	600	43.75	1.136794728	1.082339491	1.117669628	1.229759227	0.749302723	0.714494172	0.739275162	0.805842465	1.141094521	1.094412572	1.129135714	1.219181449	1.089561196	1.036822422	1.070735293	1.070735293	0.117124619	0.1082366	0.113775206	0.113775206	1.820506157	1.746187213	1.801570006	1.801570006	False		0	0	0	1	4	33	1.052615934	9.980808598	2.974466228	1.028282005	5.73871653	3.925692563
170	714	589	43.0	0.92515604	0.872348336	0.905766516	1.017257871	0.951196927	0.906888516	0.936299472	1.033963233	1.479241494	1.412395367	1.456267913	1.611045653	0.849031291	0.799364919	0.830687686	0.830687686	0.135701487	0.128325489	0.133506003	0.133506003	2.370861683	2.263941811	2.334140211	2.334140211	False		0	0	0	1	4	34	0.943583206	11.33557523	3.447896898	0.904365003	5.863372519	4.696230837
171	54	617	44.25	0.786756596	0.701515594	0.744955356	0.945855531	0.717533942	0.673842072	0.697288088	0.797584837	1.290036511	1.179118694	1.238907607	1.460228774	0.719823853	0.639859969	0.680387052	0.680387052	0.006492925	0.024065566	0.014506067	0.014506067	2.068010271	1.890550825	1.986257931	1.986257931	False		0	0	0	1	4	35	0.872282117	9.767631183	3.182995985	0.837799482	4.99634689	4.272216553
172	302	616	44.75	0.697635213	0.664276074	0.686344273	0.7559293	0.596353428	0.574022983	0.587920743	0.650817285	0.919013183	0.88962201	0.908797576	0.985668646	0.653677087	0.621423789	0.642778758	0.642778758	0.088807581	0.082790037	0.086042609	0.086042609	1.470517157	1.423707241	1.454241225	1.454241225	False		0	0	0	1	4	36	0.826368264	8.954476009	2.663535998	0.80372177	5.548701277	3.435682184
173	497	635	43.25	1.024496391	0.977597597	1.009353358	1.102467698	0.692466478	0.668871399	0.684318868	0.734738517	1.053156966	1.017751769	1.041397275	1.115639131	0.980232385	0.934483406	0.965483049	0.965483049	0.109187632	0.1052926	0.107580129	0.107580129	1.680699818	1.624444758	1.662006322	1.662006322	False		0	0	0	1	4	37	0.994761701	9.599421483	2.851347174	0.971957622	5.685457122	3.729953391
174	191	666	44.5	0.689441628	0.657974427	0.679707093	0.741335915	0.558870363	0.535041937	0.551514518	0.598069857	0.877184358	0.846774103	0.86838068	0.928579409	0.648123979	0.617883743	0.638727678	0.638727678	0.074252786	0.067280539	0.071781334	0.071781334	1.403119584	1.354626185	1.389093278	1.389093278	False		0	0	0	1	4	38	0.822147066	8.702954145	2.604972562	0.800860901	5.451034529	3.341320618
175	659	660	43.25	1.005996987	0.954469733	0.988209171	1.093337851	0.79687706	0.772188261	0.789361371	0.841493619	1.227484436	1.188455879	1.216812829	1.296659477	0.949298844	0.899043724	0.931758435	0.931758435	0.118427249	0.115453342	0.116876183	0.116876183	1.96263239	1.900616806	1.945748753	1.945748753	False		0	0	0	1	4	39	0.985231116	10.30004572	3.095418473	0.956021177	5.747457543	4.124679758
176	337	702	42.5	1.014515985	0.971542332	0.998561714	1.086458167	0.648584689	0.627366848	0.640948352	0.684370927	0.997321279	0.96687305	0.986731104	1.049581791	0.973802634	0.9317461	0.958139984	0.958139984	0.095904895	0.091648315	0.094175225	0.094175225	1.590714424	1.542387814	1.573925961	1.573925961	False		0	0	0	1	4	41	0.989619962	9.304962393	2.7731731	0.968645121	5.596326244	3.603967212
177	569	692	42.75	0.680978836	0.641787935	0.666098343	0.746545365	0.876461126	0.847632141	0.865892052	0.926294212	1.376938759	1.336417038	1.361954309	1.447734981	0.605225806	0.567744219	0.590966857	0.590966857	0.118684955	0.112296787	0.116417072	0.116417072	2.210467961	2.145796108	2.186560775	2.186560775	False		0	0	0	1	4	42	0.817787176	10.83407708	3.304665534	0.778760477	5.749186819	4.471667812
178	250	749	43.5	0.780310115	0.73273338	0.762417048	0.86357766	0.645992184	0.619857954	0.636378158	0.689489798	1.059953206	1.008647544	1.039172961	1.147655745	0.728950327	0.683593302	0.711993692	0.711993692	0.060787197	0.063050922	0.062665056	0.062665056	1.696517982	1.614594654	1.663309419	1.663309419	False		0	0	0	1	4	45	0.868960997	9.28756596	2.860862411	0.84250129	5.360676657	3.752099985
179	727	735	45.5	1.07370531	1.000512797	1.046319935	1.205675835	0.811009913	0.760386305	0.790759471	0.904922894	1.285215551	1.200574578	1.249475655	1.439769877	1.01489432	0.945507576	0.989211534	0.989211534	0.100501762	0.096688565	0.099991354	0.099991354	2.054534692	1.919277538	1.997352172	1.997352172	False		0	0	0	1	4	47	1.020113317	10.39488112	3.176246287	0.989814874	5.627172503	4.253349751
181	356	71	43.0	1.449011438	1.358308977	1.415976982	1.60337002	1.045444053	0.966516183	1.012273952	1.180753882	1.803989811	1.695476912	1.761785647	1.986307942	1.36488409	1.279145843	1.333841273	1.333841273	0.048566654	0.029628525	0.038712062	0.038712062	2.88499456	2.711527704	2.817483245	2.817483245	False		0	0	0	1	5	4	1.213464785	11.96799983	3.902568463	1.170123775	5.278673391	5.416054735
182	260	96	44.0	1.581228368	1.492945714	1.548675326	1.726394012	0.858078565	0.794922617	0.831166184	0.970277547	1.469866008	1.384953268	1.435617805	1.619458544	1.523560259	1.438692219	1.492467386	1.492467386	0.042901007	0.026814631	0.034951007	0.034951007	2.342711675	2.207314748	2.288040923	2.288040923	False		0	0	0	1	5	6	1.281580745	10.71072495	3.434770528	1.251871096	5.240655317	4.656818753
183	499	112	44.25	1.82185708	1.727401754	1.791079116	1.982111208	0.947830927	0.8984839	0.932547513	1.024898369	1.612372965	1.540485739	1.591598865	1.733796158	1.760969127	1.668869274	1.730777299	1.730777299	0.052980065	0.043626667	0.049279599	0.049279599	2.56811178	2.453875452	2.535168596	2.535168596	False		0	0	0	1	5	7	1.405548651	11.31298843	3.634290764	1.374180191	5.308288612	4.972395503
184	596	120	42.25	1.923453567	1.820434039	1.888334023	2.090657989	1.068177961	1.016790467	1.053118545	1.149178177	1.766420182	1.685531175	1.74137427	1.89520449	1.854780629	1.754500147	1.820421713	1.820421713	0.088363467	0.081953725	0.087254258	0.087254258	2.814907614	2.686301809	2.775150867	2.775150867	False		0	0	0	1	5	8	1.457889469	12.12055072	3.849968215	1.422510315	5.545721151	5.317927849
185	698	115	41.75	1.394619979	1.297619095	1.362635633	1.552010946	1.214318373	1.162183988	1.20008414	1.299121211	1.947493995	1.872339907	1.923596465	2.08030868	1.299193576	1.204702643	1.267976391	1.267976391	0.139384423	0.129048348	0.138449589	0.138449589	3.117854348	2.998392	3.079890259	3.079890259	False		0	0	0	1	5	9	1.185443211	13.1011938	4.10348489	1.136281117	5.88808605	5.74207559
186	81	142	44.5	1.374824835	1.29215446	1.344039839	1.514947073	0.748267366	0.699169301	0.728231959	0.836740676	1.307736017	1.231574901	1.274656003	1.447944762	1.322649013	1.242946644	1.293292238	1.293292238	0.023240412	0.016386192	0.021515768	0.021515768	2.084938793	1.963565826	2.032119795	2.032119795	False		0	0	0	1	5	10	1.175245082	9.973861063	3.207776597	1.148364967	5.108727215	4.295917731
187	413	180	44.5	1.126690856	1.059241348	1.10389894	1.243779734	0.860894036	0.823721265	0.849790869	0.923848219	1.489464691	1.416153145	1.465981142	1.617667541	1.055338843	0.991075609	1.033535364	1.033535364	0.038332601	0.041734247	0.040235141	0.040235141	2.383378139	2.266305903	2.345900446	2.345900446	False		0	0	0	1	5	11	1.047410587	10.72961755	3.462210127	1.010651219	5.210000028	4.713754799
188	503	205	43.75	1.791552392	1.702438239	1.761066693	1.943506005	0.799833535	0.756679454	0.785908605	0.866344471	1.301545386	1.230979608	1.277087709	1.414693841	1.751116074	1.664411982	1.72147657	1.72147657	0.075137222	0.071215181	0.074806947	0.074806947	2.066678016	1.954470138	2.027779491	2.027779491	False		0	0	0	1	5	12	1.38993618	10.31988449	3.199109258	1.369104063	5.456969343	4.270351298
189	602	212	42.75	1.232870979	1.159909586	1.20747008	1.355598415	1.094934887	1.04671212	1.078981365	1.178010499	1.862835259	1.789284083	1.837002788	1.991565051	1.138846905	1.068938518	1.114524369	1.114524369	0.067470014	0.059993064	0.065825497	0.065825497	2.984324206	2.866974207	2.943104367	2.943104367	False		0	0	0	1	5	13	1.102112819	12.30009718	3.984956423	1.053673182	5.405520227	5.555123556
190	743	194	43.0	1.533127374	1.438870016	1.502779792	1.690035737	1.092934283	1.040933298	1.078996392	1.178054671	1.686080799	1.614148766	1.666520448	1.805430758	1.45935436	1.367460918	1.429521526	1.429521526	0.159902479	0.14791817	0.156880814	0.156880814	2.692885617	2.578572993	2.661894291	2.661894291	False		0	0	0	1	5	14	1.256799914	12.28667257	3.73748716	1.218793286	6.025767948	5.147088065
191	124	232	44.0	1.370393831	1.309358696	1.348349353	1.474065692	0.692193016	0.661719022	0.681938577	0.744004223	1.180880747	1.134775103	1.16515604	1.257408994	1.326780272	1.267243484	1.305213474	1.305213474	0.036551547	0.031731233	0.035055504	0.035055504	1.880135775	1.806878105	1.855174993	1.855174993	False		0	0	0	1	5	15	1.172962302	9.597586473	3.030169875	1.150493323	5.19804866	4.009178421
192	270	249	45.0	1.209530192	1.150915066	1.188627196	1.307545811	0.681007532	0.647850914	0.668893289	0.737600278	1.124251681	1.069558481	1.103987803	1.216024877	1.165424518	1.108961225	1.14534088	1.14534088	0.057504557	0.054678785	0.056621954	0.056621954	1.79186033	1.704684451	1.759545454	1.759545454	False		0	0	0	1	5	17	1.090088034	9.522528745	2.950885012	1.067365525	5.338649224	3.885586296
193	681	262	43.5	1.621556206	1.531141288	1.592863882	1.76994851	0.978719167	0.933692526	0.963110938	1.060609832	1.572694002	1.508328188	1.55308626	1.685530354	1.557945117	1.469480583	1.529815731	1.529815731	0.107029013	0.097854364	0.10235079	0.10235079	2.507995245	2.405827055	2.476894559	2.476894559	False		0	0	0	1	5	18	1.302356976	11.52025716	3.578737293	1.269585602	5.670972188	4.888227926
194	415	276	44.75	1.143646465	1.082233768	1.122651191	1.249109382	0.756268028	0.725859326	0.747023451	0.810210041	1.242214703	1.189170487	1.226226995	1.34100067	1.089677836	1.030228143	1.069206733	1.069206733	0.068756322	0.067797452	0.068406238	0.068406238	1.983695038	1.899237986	1.958288666	1.958288666	False		0	0	0	1	5	19	1.056145835	10.02754774	3.116041932	1.028342096	5.414151719	4.154169017
195	545	289	43.75	1.764661586	1.679330558	1.734301496	1.913279008	0.758957735	0.729784156	0.749921532	0.809599297	1.208595077	1.161049431	1.18998205	1.295884786	1.729857042	1.645463192	1.69994652	1.69994652	0.085275324	0.08272073	0.086637527	0.086637527	1.917082033	1.841980222	1.887621031	1.887621031	False		0	0	0	1	5	20	1.376082485	10.04559643	3.068971979	1.358151763	5.524998844	4.060905903
196	183	343	44.25	1.322861015	1.265838415	1.302553281	1.417118148	0.619709328	0.598556214	0.611812337	0.655721609	0.980747831	0.950388149	0.9685817	1.034164692	1.291654807	1.235161782	1.271628347	1.271628347	0.073830806	0.069693496	0.072733975	0.072733975	1.557832562	1.5099275	1.538584996	1.538584996	False		0	0	0	1	5	21	1.148474187	9.111200637	2.749969052	1.132397268	5.448202923	3.557930182
197	333	339	45.25	1.137277003	1.084939347	1.119418232	1.224965573	0.673744607	0.648397573	0.665442275	0.716232927	1.073246618	1.033448087	1.060595474	1.142013666	1.094700402	1.043665575	1.0772226	1.0772226	0.07865608	0.075450828	0.077401123	0.077401123	1.710911747	1.647668604	1.690832258	1.690832258	False		0	0	0	1	5	22	1.052864394	9.473792486	2.879474167	1.030929638	5.480581862	3.772252316
198	588	369	43.25	1.308530658	1.240227009	1.285191614	1.426077672	0.828412533	0.796282326	0.818342541	0.883347614	1.317648425	1.263724648	1.301499209	1.407389424	1.253876237	1.187408677	1.231008776	1.231008776	0.098452181	0.096303168	0.097382154	0.097382154	2.102263199	2.016522138	2.076642435	2.076642435	False		0	0	0	1	5	26	1.141091426	10.51165757	3.221654699	1.112934378	5.613419245	4.320173175
199	236	423	44.25	0.997746814	0.954351039	0.981237036	1.070658192	0.653422292	0.631908885	0.645876176	0.68814731	1.023292202	0.989074787	1.011260065	1.077477913	0.95480054	0.912568403	0.938665994	0.938665994	0.086666828	0.084178426	0.085819784	0.085819784	1.632993941	1.578587883	1.613887499	1.613887499	False		0	0	0	1	5	27	0.980980764	9.337424064	2.809534306	0.958855559	5.534336225	3.663161649
200	396	409	44.5	1.356900606	1.299507191	1.337966982	1.454528116	0.602678574	0.579566256	0.595790681	0.639583625	0.923885003	0.889387337	0.913348814	0.980773564	1.33051067	1.273919984	1.311784072	1.311784072	0.087638068	0.083806548	0.08664916	0.08664916	1.465315444	1.410734251	1.448673244	1.448673244	False		0	0	0	1	5	28	1.166010817	8.996919505	2.670356904	1.152415162	5.540853517	3.428399403
201	746	422	43.5	1.992390991	1.878095412	1.950728468	2.194129362	0.866975754	0.813203644	0.845554268	0.958123128	1.276538679	1.208631989	1.253076695	1.38513227	1.959119808	1.846368514	1.917931834	1.917931834	0.154479079	0.138669793	0.146189798	0.146189798	2.022306537	1.914892738	1.985237798	1.985237798	False		0	0	0	1	5	29	1.493404882	10.77042758	3.164098027	1.476264123	5.989375417	4.208227959
202	513	431	44.75	1.497256014	1.429893608	1.476021549	1.612348527	0.61342501	0.584359744	0.602682066	0.663684125	0.926251511	0.884255159	0.91214606	1.000457098	1.474515303	1.408198175	1.453669684	1.453669684	0.096062167	0.090450358	0.09318642	0.09318642	1.466355065	1.399859977	1.443993571	1.443993571	False		0	0	0	1	5	30	1.238319587	9.0690311	2.67367019	1.226603951	5.597381581	3.429854948
203	645	443	43.75	1.803942615	1.717273152	1.770741078	1.959799412	0.744022938	0.716217717	0.735373633	0.791146165	1.116243376	1.076114981	1.101751443	1.189163156	1.776525696	1.690249397	1.743414505	1.743414505	0.120542246	0.115310737	0.120059128	0.120059128	1.767140986	1.704045717	1.74439252	1.74439252	False		0	0	0	1	5	31	1.396319417	9.94537976	2.939672795	1.382194677	5.761649765	3.850977393
204	66	468	45.75	1.313813914	1.209479385	1.263349943	1.504278371	0.519450509	0.491126737	0.508898034	0.567905307	0.880387759	0.814721176	0.85010741	0.991336022	1.289231165	1.18655808	1.239469432	1.239469432	0.028506117	0.036847484	0.034878011	0.034878011	1.3959149	1.291921734	1.348007945	1.348007945	False		0	0	0	1	5	32	1.143813271	8.438435893	2.609457559	1.131148648	5.14406157	3.33123353
205	307	482	44.25	0.927391313	0.886826967	0.913116905	0.99728531	0.651112576	0.625565632	0.641550235	0.695436105	1.007575421	0.971127482	0.993321691	1.074196791	0.883610343	0.844439187	0.869923922	0.869923922	0.093465204	0.088141966	0.091800121	0.091800121	1.609003763	1.550938928	1.586264788	1.586264788	False		0	0	0	1	5	33	0.944734781	9.321925222	2.787529654	0.922179554	5.579955234	3.629573633
206	434	495	44.5	1.123683329	1.072756745	1.108048631	1.210364973	0.609052088	0.590267024	0.602968878	0.643424387	0.928998725	0.89805782	0.920711701	0.984545884	1.090610622	1.040418925	1.075118584	1.075118584	0.092924908	0.091428736	0.091486869	0.091486869	1.478198612	1.429233928	1.465123757	1.465123757	False		0	0	0	1	5	34	1.04586116	9.03968757	2.677516492	1.028822652	5.576329696	3.446436787
207	560	513	44.5	1.381856202	1.317208397	1.361966941	1.492972251	0.655546039	0.630698588	0.64882523	0.69605265	0.992248102	0.954182316	0.981630557	1.052799829	1.351464811	1.28766697	1.331762194	1.331762194	0.102947881	0.099385115	0.102177539	0.102177539	1.57523765	1.515037216	1.558482994	1.558482994	False		0	0	0	1	5	35	1.178867525	9.351675	2.766070278	1.163210386	5.643586653	3.582298588
208	140	529	44.75	1.365840803	1.315917365	1.34850014	1.451635403	0.467474248	0.445261351	0.459696665	0.504691262	0.705643046	0.676169107	0.694479631	0.756526345	1.354631152	1.305369435	1.337583701	1.337583701	0.071683236	0.065949875	0.070135876	0.070135876	1.112643708	1.066028512	1.094956859	1.094956859	False		0	0	0	1	5	38	1.170616658	8.089660629	2.364802089	1.164841633	5.433792131	2.934632995
209	684	528	44.75	1.44320069	1.36713002	1.41933056	1.572803519	0.745401338	0.715732853	0.737559965	0.797318406	1.12709972	1.076569471	1.113897634	1.211658974	1.405245153	1.330567398	1.381630469	1.381630469	0.118628944	0.117143295	0.118180204	0.118180204	1.791827652	1.711721651	1.770977486	1.770977486	False		0	0	0	1	5	39	1.210471184	9.954629214	2.954872477	1.190917123	5.748810969	3.885540544
210	246	566	45.25	0.951611718	0.913299883	0.93912373	1.016709006	0.546688263	0.531673078	0.542029907	0.57301603	0.834210617	0.813363248	0.828354337	0.870558497	0.920354343	0.882429085	0.907928089	0.907928089	0.083643632	0.080306661	0.082278475	0.082278475	1.328512622	1.295600463	1.319301409	1.319301409	False		0	0	0	1	5	40	0.95721273	8.621208844	2.544806158	0.941109452	5.514049734	3.236865375
211	343	571	45.0	1.300841049	1.251586712	1.285314672	1.385074583	0.476338986	0.458384928	0.470465509	0.50702176	0.692421137	0.66829419	0.684743369	0.734894911	1.288771371	1.239830949	1.273348895	1.273348895	0.088252848	0.08385017	0.086690661	0.086690661	1.092576953	1.054584711	1.080483994	1.080483994	False		0	0	0	1	5	41	1.137129867	8.149145501	2.346290443	1.13091177	5.544978864	2.90653806
212	485	573	42.5	1.155452923	1.101915582	1.136053291	1.245579993	0.731476434	0.706201188	0.723283337	0.772935789	1.112700108	1.077392116	1.100339501	1.17469509	1.110669484	1.058095042	1.091589095	1.091589095	0.114685102	0.10910541	0.113391833	0.113391833	1.774274879	1.718308435	1.754695201	1.754695201	False		0	0	0	1	5	42	1.062228325	9.861189204	2.934711959	1.039156643	5.72234669	3.860965368
213	64	588	44.0	1.26618133	1.161262709	1.213458532	1.459274264	0.618984308	0.587688941	0.605588599	0.674153309	1.071922988	0.990553671	1.03300872	1.203611017	1.227195583	1.124997314	1.175704633	1.175704633	0.023674793	0.037633684	0.031940255	0.031940255	1.706218251	1.576874322	1.644410965	1.644410965	False		0	0	0	1	5	43	1.119273757	9.106335546	2.877620988	1.099188949	5.111642035	3.765681076
214	594	627	44.75	1.527277881	1.460121282	1.507654553	1.643911616	0.569251075	0.543625887	0.561770856	0.612845748	0.83620972	0.800675172	0.826276108	0.89682087	1.511515273	1.444967263	1.492038999	1.492038999	0.100894955	0.095188983	0.09898934	0.09898934	1.320328448	1.264266094	1.304673178	1.304673178	False		0	0	0	1	5	44	1.253786353	8.772611631	2.547605049	1.24566572	5.629810941	3.225406928
215	107	672	41.75	1.012469351	0.961135834	0.992261334	1.103089513	0.61763148	0.590608772	0.60829833	0.660629752	1.016564562	0.970929125	0.998183702	1.091871846	0.970383323	0.920779408	0.950884654	0.950884654	0.054446193	0.052749004	0.055310126	0.055310126	1.621835876	1.549145319	1.592548586	1.592548586	False		0	0	0	1	5	46	0.98856557	9.097257692	2.800115114	0.966883549	5.318126747	3.647539536
216	200	652	43.75	0.827542722	0.793510031	0.815580209	0.884234256	0.594076678	0.570501663	0.586064149	0.633650236	0.925717717	0.896749654	0.916139659	0.973684453	0.786653204	0.753679104	0.775021429	0.775021429	0.081913416	0.07442492	0.079224968	0.079224968	1.478770497	1.432657323	1.463537619	1.463537619	False		0	0	0	1	5	47	0.89329445	8.939198378	2.672922839	0.872228851	5.502439503	3.447237468
217	294	651	44.5	1.081317621	1.038953757	1.068792247	1.152994391	0.500366967	0.48241772	0.494925073	0.530696233	0.749391964	0.726722595	0.742931538	0.789257671	1.059387665	1.017425056	1.04696436	1.04696436	0.082743019	0.077497786	0.080924891	0.080924891	1.188945867	1.15317123	1.178759607	1.178759607	False		0	0	0	1	5	48	1.024035052	8.310379977	2.426053796	1.012737104	5.508006368	3.041461638
218	440	682	45.5	1.114918338	1.066777256	1.10001592	1.195765524	0.565369973	0.546442945	0.559654477	0.596085723	0.856716392	0.828523874	0.848801818	0.903883525	1.086554976	1.039036306	1.07178961	1.07178961	0.088824482	0.085663363	0.087545168	0.087545168	1.361625245	1.317044406	1.349137438	1.349137438	False		0	0	0	1	5	50	1.041345582	8.74656835	2.576315901	1.02673325	5.548814688	3.283225486
219	250	737	44.75	1.131327009	1.075665118	1.112667979	1.226786329	0.483988084	0.46516164	0.47749368	0.515414941	0.757283358	0.723896701	0.745127743	0.813877748	1.110214879	1.055326692	1.091881172	1.091881172	0.061683359	0.061517624	0.061971284	0.061971284	1.200700213	1.147879143	1.181436947	1.181436947	False		0	0	0	1	5	53	1.049799056	8.20047309	2.43710233	1.038922439	5.366690151	3.057918588
220	349	736	44.75	1.168773528	1.11268647	1.151370739	1.269375037	0.522410278	0.501476302	0.515589033	0.558261654	0.803796781	0.765168548	0.788744336	0.87521989	1.145494617	1.090528476	1.128649535	1.128649535	0.074401797	0.074997267	0.0759374	0.0759374	1.275084174	1.213805577	1.251117172	1.251117172	False		0	0	0	1	5	54	1.069090879	8.458296769	2.502224548	1.057097972	5.452034431	3.162061612
221	111	62	43.75	2.07665686	1.923297743	2.014215516	2.34464176	0.844246319	0.763772215	0.811059073	0.981529556	1.390434685	1.283015636	1.347052338	1.567455336	2.037878238	1.887707093	1.976710663	1.976710663	0.068864074	0.048240849	0.059851959	0.059851959	2.204595552	2.034137651	2.135764306	2.135764306	False		0	0	0	1	6	2	1.536817255	10.61790671	3.323560824	1.516839155	5.414874763	4.463446007
222	208	76	44.25	2.085825321	1.961548289	2.039390892	2.294318209	0.788440866	0.72076676	0.759799781	0.905618088	1.290426589	1.210215771	1.258186427	1.431141587	2.054140691	1.931979062	2.008652056	2.008652056	0.067666836	0.044755487	0.05699204	0.05699204	2.042885249	1.915796271	1.991733004	1.991733004	False		0	0	0	1	6	3	1.541540693	10.24343649	3.183542123	1.5252173	5.40684096	4.237039672
223	650	87	42.5	2.617710329	2.483325443	2.570831784	2.836737061	0.955851118	0.903283937	0.940664756	1.043088482	1.455045679	1.381880259	1.43249826	1.573332346	2.589201146	2.456174974	2.542592918	2.542592918	0.141180497	0.129598357	0.138664563	0.138664563	2.298225482	2.182716307	2.262737319	2.262737319	False		0	0	0	1	6	4	1.815558993	11.36680615	3.414020975	1.800871537	5.90013821	4.594534807
224	750	64	41.0	2.352235081	2.09415733	2.290140264	2.725213995	0.907386767	0.818698402	0.886158709	1.018009122	1.226610061	1.063324396	1.19295668	1.413733911	2.332152431	2.078242908	2.270674893	2.270674893	0.219549569	0.222022301	0.217175182	0.217175182	1.934529911	1.675914919	1.881405578	1.881405578	False		0	0	0	1	6	5	1.678790566	11.04159679	3.094194284	1.668444319	6.426016619	4.085334218
225	455	101	43.25	2.209854822	2.101970617	2.175812645	2.393846029	0.823858775	0.776880015	0.806941995	0.905879737	1.362678898	1.29858299	1.340737431	1.483468513	2.176592786	2.070166132	2.14312801	2.14312801	0.062674797	0.051528486	0.058003096	0.058003096	2.157124911	2.055739003	2.122360965	2.122360965	False		0	0	0	1	6	6	1.605438627	10.48110058	3.284700677	1.58830258	5.373342984	4.396983614
226	349	146	44.5	2.41004383	2.290625871	2.373085097	2.618800865	0.543428898	0.517342558	0.535206362	0.587856744	0.826604115	0.784382584	0.812512205	0.89597439	2.418909234	2.299138453	2.381911444	2.381911444	0.073855226	0.07172692	0.073607713	0.073607713	1.287312383	1.22148564	1.265284507	1.265284507	False		0	0	0	1	6	7	1.708572671	8.599337593	2.534156496	1.713139979	5.448366788	3.179182006
227	721	148	43.0	2.042555575	1.930668701	2.006574609	2.224024963	0.979306812	0.930969906	0.96620425	1.056381548	1.495490479	1.426413426	1.475810908	1.609204289	1.995660448	1.885463371	1.960049422	1.960049422	0.146739438	0.136987554	0.144659562	0.144659562	2.37495298	2.265601109	2.343880782	2.343880782	False		0	0	0	1	6	8	1.519248841	11.52420043	3.470646674	1.495089252	5.937440257	4.701958955
228	70	180	45.0	1.572070006	1.470825701	1.530487033	1.747938314	0.689778054	0.648198077	0.673542668	0.761674436	1.200100685	1.127165938	1.170790413	1.325154149	1.532617242	1.433615759	1.491911262	1.491911262	0.022150946	0.02118704	0.022244498	0.022244498	1.907180558	1.791386916	1.860664354	1.860664354	False		0	0	0	1	6	9	1.27686251	9.581381401	3.057079205	1.256537102	5.101416597	4.047043108
229	173	200	45.25	1.550735017	1.481649696	1.525726409	1.673500303	0.625761728	0.599684463	0.61682535	0.66863882	1.043044489	0.997854259	1.02665099	1.119858747	1.521452601	1.453584379	1.49688696	1.49688696	0.044155123	0.043290065	0.044364497	0.044364497	1.65393351	1.582313975	1.627951292	1.627951292	False		0	0	0	1	6	10	1.265871079	9.151813935	2.837188961	1.250785265	5.249070783	3.692478588
230	472	206	44.5	2.292895864	2.175258964	2.256246799	2.494580797	0.604318614	0.567154214	0.591927444	0.664202128	0.932269403	0.875299039	0.913083581	1.027550971	2.291348003	2.174416125	2.255016942	2.255016942	0.077835174	0.072679088	0.07620165	0.07620165	1.460300705	1.370617006	1.430039232	1.430039232	False		0	0	0	1	6	11	1.648219989	9.007924637	2.682095682	1.647422557	5.475073353	3.421378398
231	633	185	44.75	2.37642285	2.262256024	2.346774146	2.570530127	0.700933187	0.657372132	0.686929397	0.776142258	1.068615863	1.010570199	1.05182054	1.167738434	2.367810871	2.25451689	2.338506641	2.338506641	0.099295708	0.088305415	0.094691355	0.094691355	1.678865321	1.58737605	1.652326088	1.652326088	False		0	0	0	1	6	12	1.691251702	9.656235466	2.872990769	1.686814953	5.619079546	3.72738496
232	722	240	44.25	2.365840379	2.250078354	2.328453712	2.56524237	0.85807497	0.81302439	0.84651828	0.929146764	1.270356837	1.213955176	1.255361239	1.36612329	2.343132927	2.228087908	2.305757436	2.305757436	0.146221281	0.132854359	0.143136805	0.143136805	2.004917979	1.916115652	1.98143899	1.98143899	False		0	0	0	1	6	13	1.685799789	10.71070083	3.155442993	1.674101288	5.933963276	4.183882698
233	345	264	45.0	1.605696241	1.531315484	1.579442942	1.736286246	0.602712596	0.575089297	0.592922329	0.650476041	0.941904094	0.897533126	0.92539753	1.019634324	1.58482877	1.511465246	1.55899238	1.55899238	0.075997669	0.073177483	0.075424089	0.075424089	1.489486493	1.419295177	1.463346333	1.463346333	False		0	0	0	1	6	14	1.294186186	8.997147806	2.69558496	1.283435612	5.46274318	3.462240651
234	84	293	45.0	1.541997063	1.458895342	1.510353038	1.688544049	0.575110248	0.539915284	0.562427742	0.632427484	0.967692623	0.90683093	0.943377635	1.070472522	1.517634819	1.436442227	1.48679577	1.48679577	0.034763276	0.033450975	0.035605903	0.035605903	1.532401838	1.435748355	1.493756742	1.493756742	False		0	0	0	1	6	15	1.26136943	8.811928318	2.731690799	1.248818408	5.186048859	3.522325296
235	219	285	45.5	1.537836568	1.473577577	1.515322944	1.648904542	0.565814857	0.540219928	0.556567103	0.608606204	0.893315531	0.854489675	0.878292867	0.96016786	1.518452075	1.455105627	1.496355341	1.496355341	0.066161056	0.0622635	0.065291322	0.065291322	1.412353825	1.350918052	1.388536251	1.388536251	False		0	0	0	1	6	16	1.259226013	8.749553643	2.627557392	1.249239444	5.396736755	3.354249235
236	636	279	44.75	2.128284675	2.014386768	2.09763182	2.318732318	0.7049703	0.67277714	0.696151844	0.760858858	1.079909972	1.028012351	1.064165605	1.169452059	2.112161748	1.998723187	2.081754168	2.081754168	0.098976612	0.095991047	0.098990384	0.098990384	1.702026587	1.620462024	1.677204717	1.677204717	False		0	0	0	1	6	17	1.563415046	9.683325626	2.888803353	1.555108782	5.616938322	3.759812438
237	450	332	44.5	2.049754593	1.958788263	2.019918613	2.208109942	0.521805787	0.501425391	0.515584578	0.556405716	0.771179174	0.742358997	0.761445665	0.824465825	2.052630279	1.961166447	2.022650344	2.022650344	0.085173721	0.08121621	0.084492558	0.084492558	1.204935554	1.160189994	1.189805954	1.189805954	False		0	0	0	1	6	18	1.522957655	8.454240468	2.456557495	1.524439161	5.524317059	3.063848378
238	716	332	44.0	2.285590232	2.173691064	2.249411239	2.467969288	0.827561269	0.781827405	0.81355125	0.901690324	1.232810833	1.170585747	1.214091102	1.334385978	2.263273502	2.152594815	2.227393375	2.227393375	0.136822431	0.125927642	0.133311796	0.133311796	1.945866402	1.84758176	1.916348421	1.916348421	False		0	0	0	1	6	19	1.644456249	10.50594535	3.102875821	1.632959041	5.870894364	4.10120614
239	309	353	45.25	1.441445458	1.380933428	1.422208342	1.541359958	0.58160694	0.55848295	0.57436902	0.61933476	0.898394289	0.863494605	0.887049026	0.955873416	1.419095953	1.359329486	1.400112998	1.400112998	0.0798829	0.076282348	0.078988518	0.078988518	1.422467833	1.367299149	1.404524871	1.404524871	False		0	0	0	1	6	20	1.209566917	8.855522941	2.634668027	1.198052825	5.488814169	3.368409591
241	143	370	46.25	1.372487617	1.318219973	1.355433701	1.464839794	0.495354743	0.474573712	0.488390291	0.530161938	0.773295325	0.744132363	0.762861538	0.826712029	1.356828009	1.303082837	1.34002515	1.34002515	0.062528861	0.058089187	0.061393636	0.061393636	1.221780816	1.175754023	1.205266744	1.205266744	False		0	0	0	1	6	22	1.174040986	8.276746553	2.459520263	1.165973416	5.372363708	3.087432984
242	539	373	43.5	2.035422034	1.943769644	2.00610929	2.195785491	0.589480386	0.561875718	0.581831495	0.632552175	0.86643316	0.826016854	0.85358569	0.933337916	2.031388896	1.94001407	2.002159539	2.002159539	0.100877066	0.096040029	0.10046682	0.10046682	1.359069617	1.295608119	1.338900116	1.338900116	False		0	0	0	1	6	23	1.515573759	8.90835597	2.589920092	1.513495954	5.629690902	3.279647419
243	632	372	43.5	2.337167331	2.220875981	2.298338815	2.535464758	0.659064259	0.627273331	0.64853231	0.712780513	0.969055591	0.923024813	0.954419718	1.045197725	2.334303792	2.218005242	2.295422679	2.295422679	0.112145023	0.10637177	0.109899189	0.109899189	1.518838367	1.446797112	1.495968975	1.495968975	False		0	0	0	1	6	24	1.671027912	9.375283242	2.733599055	1.669552664	5.705302049	3.503335437
244	408	421	44.75	1.454058997	1.39191411	1.434489354	1.558744425	0.566147652	0.544636812	0.559439653	0.600595723	0.853114286	0.820036726	0.843705181	0.905764244	1.43515118	1.373582802	1.415694148	1.415694148	0.089086198	0.08611459	0.087665658	0.087665658	1.349083557	1.296890257	1.334274382	1.334274382	False		0	0	0	1	6	25	1.216065203	8.751786792	2.571272687	1.20632421	5.550570878	3.265666198
245	207	442	45.25	1.449410675	1.394575549	1.430420461	1.541655339	0.491865913	0.473116982	0.486132765	0.521528577	0.733650149	0.70788648	0.724662628	0.775094298	1.438553335	1.383992609	1.419662611	1.419662611	0.080150733	0.075888891	0.079470314	0.079470314	1.15622267	1.115697511	1.14208293	1.14208293	False		0	0	0	1	6	26	1.213670465	8.253335529	2.404014097	1.208076944	5.490611404	2.995646751
246	715	449	44.5	1.880272462	1.78245781	1.849470461	2.05000077	0.736738132	0.703722662	0.725869358	0.798181471	1.09241248	1.042396694	1.077024804	1.184918362	1.856559299	1.759511915	1.825974109	1.825974109	0.125726668	0.120772116	0.123496208	0.123496208	1.727137107	1.648293135	1.702894305	1.702894305	False		0	0	0	1	6	27	1.435643283	9.896496671	2.906307786	1.423426656	5.796438687	3.794969016
247	528	468	44.5	1.771964236	1.677570986	1.741803257	1.924653423	0.533780807	0.509246053	0.525839697	0.575429472	0.772166221	0.737242518	0.760628676	0.833729756	1.767229266	1.672663214	1.737038982	1.737038982	0.098644798	0.0938949	0.0972324	0.0972324	1.2120372	1.157501444	1.194000247	1.194000247	False		0	0	0	1	6	28	1.379844689	8.534596199	2.457939434	1.377405311	5.614711755	3.073791205
248	621	465	44.25	2.200733015	2.100675961	2.166560886	2.378273028	0.608782184	0.58674111	0.602113456	0.645658257	0.876688117	0.847189446	0.868048473	0.931858687	2.200486821	2.099731856	2.165978123	2.165978123	0.113360958	0.108180327	0.111666025	0.111666025	1.372355538	1.326694335	1.359078667	1.359078667	False		0	0	0	1	6	29	1.600739224	9.037876442	2.604277787	1.600612389	5.71346131	3.298248687
249	147	517	43.75	1.767729857	1.706466861	1.74689415	1.872499018	0.440562602	0.417346236	0.431993256	0.479399967	0.638330736	0.60982597	0.627192095	0.68818841	1.772040248	1.711064723	1.751401151	1.751401151	0.078626789	0.071443201	0.076299734	0.076299734	0.995956158	0.951131143	0.978378615	0.978378615	False		0	0	0	1	6	31	1.377663207	7.909075947	2.270559897	1.379883849	5.480385315	2.771261829
250	354	501	44.75	1.604046082	1.539013129	1.582940514	1.712459696	0.452756009	0.433185239	0.445941779	0.485409787	0.644428129	0.617842801	0.635674081	0.689364925	1.603494481	1.538515256	1.582414983	1.582414983	0.088686189	0.084126448	0.086812547	0.086812547	1.00904955	0.967399466	0.995328843	0.995328843	False		0	0	0	1	6	32	1.293336051	7.99089712	2.279096697	1.293051876	5.5478867	2.789593543
251	448	517	44.0	1.91152313	1.834665773	1.883561305	2.039488877	0.499632942	0.483914146	0.494094964	0.526031296	0.709083445	0.686793236	0.70141819	0.748105728	1.914895418	1.837476731	1.886698967	1.886698967	0.097962196	0.094992896	0.096819796	0.096819796	1.107381903	1.072903528	1.095555696	1.095555696	False		0	0	0	1	6	33	1.451743107	8.305454469	2.369618901	1.453480454	5.610131309	2.92726608
252	64	585	43.5	1.731333933	1.585019324	1.658886761	1.99680531	0.501500049	0.473713635	0.490417109	0.548269774	0.829834684	0.763470197	0.798515273	0.93689203	1.721548585	1.575803264	1.649277838	1.649277838	0.035133872	0.044701785	0.041704462	0.041704462	1.305986208	1.201698108	1.256836841	1.256836841	False		0	0	0	1	6	34	1.358912633	8.317983277	2.53867953	1.353871385	5.188535666	3.205326736
253	382	597	45.0	1.708429493	1.643507599	1.688416034	1.822110384	0.423101778	0.40509815	0.417701297	0.451300416	0.59081831	0.566601758	0.58372099	0.62996695	1.714381624	1.649354342	1.694310495	1.694310495	0.087576033	0.083287588	0.086202389	0.086202389	0.920391924	0.882565576	0.909325437	0.909325437	False		0	0	0	1	6	35	1.347112647	7.791908927	2.204039001	1.350179086	5.540437247	2.665466336
254	597	660	45.0	1.908165954	1.833667425	1.886265138	2.038744437	0.486497609	0.465906793	0.480591836	0.518936332	0.694027525	0.667180279	0.686412923	0.737755913	1.912477581	1.837793678	1.890503251	1.890503251	0.093082683	0.087715454	0.091500379	0.091500379	1.083130823	1.041245364	1.071266266	1.071266266	False		0	0	0	1	6	37	1.450013546	8.217312703	2.348539504	1.452234824	5.577388409	2.893312782
255	183	694	44.5	1.584969078	1.532178663	1.569983995	1.673303095	0.338699985	0.318730039	0.331267947	0.372813475	0.479175404	0.455476405	0.471446267	0.518023658	1.595210149	1.54260834	1.580347182	1.580347182	0.065115242	0.058488626	0.062018612	0.062018612	0.742519075	0.70528814	0.730332415	0.730332415	False		0	0	0	1	6	38	1.283507897	7.225549267	2.047730709	1.288783926	5.389719052	2.416431246
256	291	678	44.25	1.455410687	1.402956744	1.438841948	1.543618991	0.45065362	0.432672361	0.444882621	0.479367284	0.652440655	0.631386557	0.645066058	0.689048729	1.450274637	1.397837407	1.433760744	1.433760744	0.083292495	0.077206106	0.081674678	0.081674678	1.024937831	0.991972149	1.013355205	1.013355205	False		0	0	0	1	6	39	1.216761571	7.976789507	2.290314823	1.214115563	5.511693505	2.811838307
257	406	688	43.75	1.743852507	1.681639516	1.721631014	1.850680897	0.458345432	0.440253213	0.452486349	0.487215205	0.65247209	0.627969066	0.644922044	0.692360746	1.746546632	1.684321418	1.7242385	1.7242385	0.088853379	0.084613109	0.087284822	0.087284822	1.019270017	0.980927268	1.007516084	1.007516084	False		0	0	0	1	6	40	1.365361994	8.028403715	2.290358834	1.366749962	5.549008598	2.80390295
258	493	725	44.0	1.808168261	1.73745776	1.784798517	1.930148614	0.507532181	0.491163715	0.501867029	0.535462382	0.749487558	0.721990099	0.739642383	0.797308432	1.805968608	1.735220097	1.782638135	1.782638135	0.08452951	0.083712349	0.084418069	0.084418069	1.174689882	1.131679126	1.159251725	1.159251725	False		0	0	0	1	6	41	1.398496399	8.358460575	2.426187636	1.397363175	5.519994227	3.021502209
259	134	77	44.5	2.422840092	2.274388594	2.369556882	2.672028033	0.614426334	0.560650462	0.594428375	0.702612791	0.946325097	0.880761015	0.92013351	1.060746998	2.423858688	2.275863669	2.370921308	2.370921308	0.079306259	0.062462784	0.074017963	0.074017963	1.480426576	1.377473618	1.439179496	1.439179496	True		0	0	0	1	7	1	1.715165092	9.075750265	2.701774689	1.715689856	5.484944749	3.4495561
260	274	91	44.25	2.641682855	2.510857178	2.591809573	2.872585839	0.614455346	0.563007805	0.592893934	0.705272449	0.937357634	0.872926392	0.911341915	1.049667537	2.649257667	2.519289542	2.59981077	2.59981077	0.082634161	0.067370518	0.075661275	0.075661275	1.461604007	1.360131315	1.420573377	1.420573377	False		0	0	0	1	7	2	1.82790924	9.075944943	2.68921958	1.831811656	5.507275901	3.423203118
261	411	79	43.5	3.136521529	2.97434737	3.084220889	3.419235659	0.617802582	0.567251269	0.597768294	0.710589049	0.880934823	0.824650548	0.858360164	0.984652228	3.161394999	2.99866954	3.109219309	3.109219309	0.113202054	0.094610338	0.105892818	0.105892818	1.360661881	1.272969309	1.32523722	1.32523722	False		0	0	0	1	7	3	2.082841885	9.098405835	2.610223488	2.095656282	5.71239502	3.281876705
262	706	84	42.5	3.073102185	2.911707186	3.017834727	3.337989398	0.820355725	0.774222402	0.806959127	0.89553607	1.118551311	1.052651421	1.096628067	1.226899072	3.079989962	2.918722959	3.024722307	3.024722307	0.186312687	0.177390204	0.185306749	0.185306749	1.745706572	1.642467846	1.711392865	1.711392865	False		0	0	0	1	7	4	2.050169295	10.45759413	2.942904075	2.053717763	6.20298784	3.820967635
263	599	103	43.0	3.362848534	3.207114225	3.310937195	3.643179249	0.640942316	0.60278069	0.629728874	0.703474883	0.874614594	0.826751243	0.859815278	0.951975936	3.394300257	3.237613147	3.341992258	3.341992258	0.138138564	0.127285541	0.135396465	0.135396465	1.345966624	1.27174747	1.323092624	1.323092624	False		0	0	0	1	7	5	2.199441789	9.253679931	2.601374702	2.215645193	5.879725983	3.261302263
264	515	145	43.25	3.001723217	2.871480094	2.961012387	3.226829635	0.637452067	0.603706441	0.62629203	0.693176426	0.952792301	0.907401568	0.938047956	1.027951323	3.018018115	2.887345138	2.977210999	2.977210999	0.094554175	0.086578545	0.091753349	0.091753349	1.479395297	1.40866442	1.456388024	1.456388024	False		0	0	0	1	7	7	2.013396039	9.230259384	2.710829251	2.021790899	5.587262529	3.448112233
265	42	181	42.25	2.837764314	2.562776515	2.708351767	3.335335515	0.612789393	0.565315641	0.59592744	0.694052344	1.008071786	0.92687591	0.975192283	1.144120381	2.845823492	2.568926129	2.715147317	2.715147317	0.040871179	0.039803153	0.042933124	0.042933124	1.571930822	1.446238783	1.521391049	1.521391049	False		0	0	0	1	7	8	1.928927142	9.064765932	2.788224601	1.933079096	5.2270346	3.577668785
266	181	160	44.0	2.113028042	2.012643909	2.077486441	2.283028692	0.60737101	0.580728151	0.597436206	0.655010495	0.980515174	0.940101752	0.9642652	1.054678413	2.103293893	2.002950025	2.067899424	2.067899424	0.055829231	0.052016413	0.055038901	0.055038901	1.541791102	1.478507373	1.516249522	1.516249522	False		0	0	0	1	7	9	1.555555082	9.028407067	2.749643315	1.550540211	5.32740732	3.535470956
267	323	177	44.0	2.699336088	2.564643464	2.647193013	2.942003578	0.506331083	0.48153826	0.498090465	0.546574204	0.732409424	0.698787567	0.720114738	0.790688318	2.722504047	2.58645523	2.66978659	2.66978659	0.086134595	0.080710215	0.084997713	0.084997713	1.129437952	1.077803845	1.110613913	1.110613913	False		0	0	0	1	7	10	1.857611225	8.350400868	2.40227699	1.869546972	5.530764796	2.958146174
268	423	170	43.5	2.733510026	2.597116888	2.686173318	2.968307519	0.618680212	0.587709941	0.607617283	0.671846467	0.946342236	0.896473687	0.929921335	1.030198425	2.742963356	2.606279852	2.695465196	2.695465196	0.081274135	0.078566995	0.079535564	0.079535564	1.474294982	1.396453669	1.448711176	1.448711176	False		0	0	0	1	7	11	1.875217069	9.104294976	2.701798685	1.880087267	5.498149748	3.440971417
269	631	192	43.25	2.565761141	2.450693716	2.532049376	2.76003245	0.750610224	0.707046484	0.736317639	0.825919717	1.149086462	1.092991638	1.129707287	1.251873272	2.556782647	2.442430087	2.523481878	2.523481878	0.103591186	0.091538264	0.10014043	0.10014043	1.805083994	1.716763486	1.774451994	1.774451994	False		0	0	0	1	7	12	1.788795637	9.989582291	2.985655535	1.784170066	5.647903405	3.9041004
270	117	230	44.25	2.200995875	2.110405731	2.167653551	2.357463111	0.524195426	0.498722545	0.51467774	0.568182671	0.823262723	0.788876247	0.811046692	0.880619309	2.204413508	2.113717061	2.171001933	2.171001933	0.057980458	0.051970855	0.055385733	0.055385733	1.286060059	1.232316607	1.266990318	1.266990318	False		0	0	0	1	7	13	1.600874645	8.470275615	2.529478301	1.602635353	5.341842651	3.17742866
271	536	236	42.75	3.169419167	3.018806979	3.116578025	3.431253599	0.539055018	0.509556854	0.528675532	0.589938536	0.732824564	0.69334081	0.7186263	0.800699417	3.205323311	3.053323869	3.152019123	3.152019123	0.115186737	0.108378432	0.112956806	0.112956806	1.120788701	1.060002342	1.098903928	1.098903928	False		0	0	0	1	7	14	2.0997902	8.569987635	2.402858216	2.118287418	5.725712797	2.946036584
272	739	219	43.75	3.423306411	3.265991256	3.376852431	3.692786828	0.632933677	0.597411411	0.622156736	0.691478846	0.788646122	0.743661399	0.77473692	0.860864648	3.462283895	3.303775987	3.41552052	3.41552052	0.176686684	0.166910832	0.173854461	0.173854461	1.20591563	1.136377247	1.184371106	1.184371106	False		0	0	0	1	7	15	2.230588681	9.199939721	2.481012509	2.250669232	6.138394664	3.065220555
273	262	261	45.0	1.840622675	1.760861186	1.813705997	1.977743835	0.528787257	0.501030512	0.51784031	0.576400017	0.811209041	0.770796254	0.795686566	0.881312591	1.835079773	1.755918492	1.808494635	1.808494635	0.071803018	0.066724842	0.069539609	0.069539609	1.273736182	1.210044619	1.249198629	1.249198629	False		0	0	0	1	7	16	1.415216373	8.501088083	2.512602258	1.412360762	5.434595901	3.160174324
274	402	261	43.75	2.411576977	2.305605003	2.373777699	2.591776842	0.556541939	0.530761645	0.547057689	0.600411204	0.81817948	0.780827834	0.80253545	0.887431701	2.421060635	2.31476763	2.38330571	2.38330571	0.091562861	0.086979655	0.090908354	0.090908354	1.2736749	1.215447196	1.249156773	1.249156773	False		0	0	0	1	7	17	1.709362523	8.687329766	2.522361386	1.714248345	5.567189981	3.160088525
275	619	283	43.5	3.084749057	2.932499113	3.036231054	3.339764579	0.527011377	0.503452926	0.519554569	0.566927924	0.711399028	0.679460081	0.700353478	0.766395356	3.119820543	2.965622469	3.070741096	3.070741096	0.115477118	0.11049571	0.114414568	0.114414568	1.087861801	1.03929394	1.070983439	1.070983439	False		0	0	0	1	7	19	2.05616957	8.489171428	2.372860888	2.074237815	5.72766134	2.8999365
276	504	330	43.5	2.540274218	2.429337945	2.50161019	2.734689542	0.508060824	0.484978841	0.499963588	0.546177653	0.724673257	0.690962505	0.712791213	0.779842175	2.559652524	2.448011221	2.520751879	2.520751879	0.093259401	0.089420371	0.09194153	0.09194153	1.120096374	1.067847699	1.101671582	1.101671582	False		0	0	0	1	7	20	1.775665199	8.362007915	2.391445786	1.785648579	5.578574239	2.945067276
277	749	312	43.5	3.586641224	3.427859557	3.534966838	3.884975829	0.570996614	0.534294113	0.559968851	0.634213597	0.678815015	0.637160024	0.666652082	0.746466293	3.637571256	3.477329111	3.585326198	3.585326198	0.17359842	0.160832683	0.169598928	0.169598928	1.025283177	0.9611519	1.006662646	1.006662646	False		0	0	0	1	7	21	2.314736057	8.784324687	2.32724087	2.340974362	6.117671545	2.812321817
278	96	339	46.0	2.00039277	1.90028962	1.963568329	2.178117061	0.384262627	0.360446388	0.37522719	0.425128513	0.572365067	0.537022018	0.558411005	0.632218248	2.015535877	1.915133582	1.978666592	1.978666592	0.056685905	0.052925625	0.055549144	0.055549144	0.884798682	0.829698819	0.86299079	0.86299079	False		0	0	0	1	7	22	1.497527266	7.531287356	2.178203101	1.505328743	5.333155837	2.615633175
279	351	342	44.0	2.251901269	2.160043847	2.217960007	2.413148172	0.361573837	0.345962025	0.356217505	0.386634903	0.440140946	0.42021527	0.433617909	0.473124488	2.28292387	2.189935968	2.248507438	2.248507438	0.104442244	0.100397137	0.102900846	0.102900846	0.666249938	0.635888038	0.656387137	0.656387137	False		0	0	0	1	7	23	1.627100257	7.379039222	1.993079593	1.643082584	5.653614243	2.309648836
280	252	376	45.25	1.876100683	1.806203678	1.85233717	1.997459968	0.419261005	0.402699342	0.413664557	0.447036355	0.590243642	0.567653409	0.582951326	0.627969097	1.886645077	1.816396278	1.862735413	1.862735413	0.08282072	0.079121573	0.081385194	0.081385194	0.916139532	0.881038578	0.904832446	0.904832446	False		0	0	0	1	7	24	1.433494052	7.76613627	2.203234423	1.438926348	5.508527767	2.659512674
281	433	392	43.5	2.180702403	2.092076635	2.152172274	2.33036141	0.485917925	0.467054272	0.479424547	0.517031044	0.68430634	0.655413748	0.675072569	0.731167395	2.193079828	2.104025071	2.164406998	2.164406998	0.095820481	0.093402152	0.094584369	0.094584369	1.062026359	1.017117432	1.047678024	1.047678024	False		0	0	0	1	7	25	1.590419786	8.213422862	2.33492913	1.59679643	5.595759802	2.863764978
282	619	376	44.5	2.885917624	2.743674927	2.845905459	3.12736296	0.417115891	0.395071672	0.40998241	0.455212941	0.526273412	0.49794078	0.51802408	0.573671459	2.928260939	2.784095015	2.88772691	2.88772691	0.108248679	0.102736561	0.105918403	0.105918403	0.79279731	0.749855803	0.780266636	0.780266636	False		0	0	0	1	7	26	1.953734926	7.751741952	2.11367139	1.975549497	5.679156485	2.486824478
283	195	454	44.0	1.883076032	1.817222962	1.859638853	1.993306849	0.412395735	0.394048767	0.406013672	0.441056411	0.568814257	0.546577969	0.561218273	0.603118892	1.895276565	1.829157283	1.871722879	1.871722879	0.087619988	0.081912396	0.085562474	0.085562474	0.881389473	0.84678002	0.869585444	0.869585444	False		0	0	0	1	7	28	1.437087636	7.720068388	2.173231707	1.443373147	5.540732196	2.610860032
284	333	442	44.75	2.306071077	2.217912383	2.276086056	2.454639411	0.323328331	0.303967911	0.316202656	0.35489554	0.395488365	0.372587707	0.388006428	0.432019802	2.341620838	2.252635719	2.311333705	2.311333705	0.090211776	0.084017408	0.087396283	0.087396283	0.59305516	0.557814873	0.581565152	0.581565152	False		0	0	0	1	7	29	1.65500764	7.122401171	1.930562691	1.673322284	5.558123821	2.207170756
285	530	429	45.0	2.343936147	2.24237459	2.311660322	2.519386359	0.435883108	0.411861361	0.427733795	0.47592252	0.590859168	0.559478663	0.580425347	0.643295457	2.36714198	2.26497046	2.33470388	2.33470388	0.095677947	0.089556485	0.093469427	0.093469427	0.907858495	0.859187668	0.891646157	0.891646157	False		0	0	0	1	7	30	1.674515093	7.877675233	2.204096205	1.686470352	5.594803357	2.647918613
286	42	472	43.25	2.491474957	2.169375984	2.323359203	3.131757725	0.467947531	0.427843042	0.45181808	0.543825381	0.752408909	0.679348942	0.719942944	0.879179434	2.507629811	2.181785161	2.33717118	2.33717118	0.038340364	0.040538859	0.041192349	0.041192349	1.165861222	1.054243949	1.116756699	1.116756699	False		0	0	0	1	7	32	1.750524632	8.09283649	2.430277742	1.758847343	5.210052125	3.009141435
287	423	487	44.5	1.953069489	1.878371206	1.930131165	2.084709052	0.427438045	0.412379105	0.422967433	0.452663693	0.589255467	0.567663536	0.583153276	0.626666762	1.965771524	1.890522745	1.942627998	1.942627998	0.090973968	0.088266946	0.090007578	0.090007578	0.913017509	0.879624156	0.903616299	0.903616299	False		0	0	0	1	7	33	1.473147099	7.821006499	2.201850905	1.479690976	5.563238339	2.655141613
288	624	495	44.5	2.564105825	2.448562359	2.528383593	2.767117639	0.429881139	0.413042198	0.42518859	0.457958575	0.558107082	0.53574581	0.55239722	0.594606961	2.595531838	2.478381426	2.559230418	2.559230418	0.10596843	0.102201333	0.104659296	0.104659296	0.850593778	0.816767608	0.842079689	0.842079689	False		0	0	0	1	7	34	1.787942845	7.837400343	2.158240872	1.804133004	5.663855378	2.567743791
289	241	537	44.0	1.968232883	1.902181755	1.944474306	2.079045803	0.372563618	0.358379567	0.367572609	0.395610737	0.497718668	0.482075396	0.492154047	0.524007836	1.98761188	1.920837905	1.963589034	1.963589034	0.086032483	0.080884792	0.084257813	0.084257813	0.764870807	0.74091402	0.756354116	0.756354116	False		0	0	0	1	7	35	1.480959028	7.45278373	2.073692645	1.490942764	5.53007959	2.447725317
290	527	524	43.75	2.065305628	1.976137846	2.032955405	2.220030293	0.52383366	0.50305703	0.516413407	0.559933701	0.740819249	0.712672385	0.731126193	0.788169641	2.070681565	1.981019033	2.038116345	2.038116345	0.103685701	0.09895067	0.101801803	0.101801803	1.155591272	1.111897558	1.140576858	1.140576858	False		0	0	0	1	7	37	1.53096929	8.467848062	2.414051364	1.533738882	5.648537628	2.994762748
291	63	563	44.0	1.925877244	1.764808004	1.843353218	2.212025689	0.470605539	0.444581836	0.459869945	0.51758281	0.757742032	0.698082372	0.730868956	0.855689439	1.926308876	1.764949367	1.843383322	1.843383322	0.04222748	0.050000632	0.046788405	0.046788405	1.185688459	1.092522213	1.143920392	1.143920392	False		0	0	0	1	7	38	1.459138107	8.110672469	2.437744507	1.459360477	5.236135756	3.036901027
292	447	577	43.75	2.46379536	2.373840753	2.436523147	2.614464474	0.332911982	0.319209708	0.328346691	0.354314742	0.402172675	0.385236912	0.396377587	0.429777948	2.503170447	2.411932385	2.475554331	2.475554331	0.094985225	0.091201096	0.093788019	0.093788019	0.600724345	0.575153892	0.591905076	0.591905076	False		0	0	0	1	7	39	1.736264564	7.186710152	1.939921217	1.756549953	5.590154996	2.21790818
293	153	603	44.25	2.098749015	2.029783241	2.074880668	2.21722525	0.306692932	0.29120043	0.301174777	0.331850537	0.389428604	0.371670294	0.382935956	0.418104	2.129083927	2.059460926	2.105011849	2.105011849	0.078408592	0.073130122	0.076614941	0.076614941	0.587378032	0.560062918	0.577364611	0.577364611	False		0	0	0	1	7	40	1.548198765	7.010772983	1.922078579	1.563826807	5.478921148	2.199222359
294	583	598	43.25	2.511852925	2.411508036	2.477044708	2.687229588	0.433489815	0.409648447	0.425672522	0.472126881	0.570597521	0.540887649	0.560806197	0.619883544	2.541005162	2.439969001	2.50592193	2.50592193	0.103131377	0.096268027	0.100922176	0.100922176	0.871803723	0.825807103	0.856679321	0.856679321	False		0	0	0	1	7	41	1.761023022	7.861615566	2.175728407	1.776041768	5.644817957	2.597439276
295	353	627	44.0	1.918629461	1.851524796	1.897252805	2.032368914	0.392574615	0.373141065	0.385854249	0.424230709	0.524281623	0.500201742	0.516136575	0.565325934	1.934843435	1.867564758	1.913443805	1.913443805	0.091884753	0.086107662	0.089774016	0.089774016	0.808757512	0.771195185	0.796025808	0.796025808	False		0	0	0	1	7	43	1.45540417	7.587063119	2.110882739	1.46375734	5.569349962	2.509169936
296	254	650	44.5	1.830367168	1.770382447	1.813071398	1.934329261	0.320013517	0.306065213	0.31573397	0.342223804	0.424179838	0.407297916	0.419115499	0.451356079	1.85103592	1.790577857	1.833617129	1.833617129	0.074697076	0.07041786	0.073312999	0.073312999	0.648827527	0.622749857	0.640990739	0.640990739	False		0	0	0	1	7	44	1.409932907	7.100157835	1.970732867	1.420581103	5.454015839	2.285256178
297	504	651	44.0	2.167528396	2.08720486	2.141238047	2.303080527	0.428527521	0.41141349	0.422636428	0.458465085	0.57920722	0.556610985	0.572077507	0.617629527	2.186741582	2.105783542	2.160225338	2.160225338	0.095985333	0.091813506	0.094184784	0.094184784	0.892536222	0.857632287	0.88154186	0.88154186	False		0	0	0	1	7	45	1.583632757	7.828317183	2.18778262	1.593531071	5.596866005	2.626466301
298	108	701	44.25	1.895908083	1.807518307	1.859317676	2.062383973	0.363751948	0.342191464	0.356129476	0.400003475	0.540746881	0.509783624	0.529031135	0.591827138	1.910378122	1.82170749	1.873596023	1.873596023	0.054226875	0.050242037	0.053277655	0.053277655	0.835801917	0.787543867	0.817604609	0.817604609	False		0	0	0	1	7	46	1.443698495	7.393654958	2.133935313	1.451153218	5.316655056	2.547034096
299	418	690	43.0	1.924351809	1.857089394	1.902249228	2.049190131	0.407873126	0.391902466	0.402460253	0.434053949	0.558864552	0.537117755	0.552702766	0.59365625	1.938354146	1.870753747	1.916073136	1.916073136	0.088234505	0.08464594	0.086352311	0.086352311	0.864500836	0.830709927	0.8549868	0.8549868	False		0	0	0	1	7	47	1.458352229	7.689720413	2.159301386	1.465566	5.54485578	2.587214696
300	729	701	43.25	2.701558702	2.56035777	2.646818245	2.949376819	0.446143589	0.419002431	0.435331776	0.496669092	0.571633559	0.538549506	0.559479219	0.633290098	2.735791283	2.593020623	2.680396309	2.680396309	0.113828549	0.105809505	0.110062778	0.110062778	0.869716018	0.819079578	0.851170153	0.851170153	False		0	0	0	1	7	49	1.858756279	7.946525934	2.177178937	1.876392335	5.716598977	2.594516336
301	708	56	40.75	3.893797018	3.672769238	3.825868816	4.237418351	0.669393249	0.619184377	0.653108586	0.750321124	0.755108894	0.688380918	0.732806342	0.856968726	3.947845617	3.725383248	3.879599391	3.879599391	0.228033567	0.215925252	0.224439714	0.224439714	1.142419978	1.039026033	1.10774464	1.10774464	False		0	0	0	1	8	2	2.472977608	9.444593656	2.43405792	2.500822546	6.48294662	2.976321966
302	460	69	43.75	2.841263825	2.695489217	2.787057882	3.113745935	0.584192799	0.534052916	0.56346106	0.678786589	0.779176323	0.72335569	0.7592198	0.87811804	2.865084728	2.7191724	2.810772802	2.810772802	0.137388325	0.118834383	0.12796424	0.12796424	1.202159894	1.11489104	1.171001701	1.171001701	False		0	0	0	1	8	3	1.930730032	8.872874782	2.467754094	1.943002165	5.87469167	3.059962249
303	371	99	43.25	3.138514358	2.987933178	3.086617057	3.404875808	0.547209594	0.511385293	0.533879222	0.61010092	0.771340001	0.727072755	0.753329755	0.851399029	3.170943135	3.019302947	3.118869326	3.118869326	0.102511021	0.091991536	0.099407337	0.099407337	1.183609796	1.115096743	1.155549371	1.155549371	False		0	0	0	1	8	4	2.083868557	8.624707121	2.456782665	2.100575323	5.640655199	3.033990745
304	221	143	45.0	2.290964471	2.182585596	2.250902926	2.485320846	0.397571362	0.371488473	0.387352796	0.44521178	0.543157678	0.5130685	0.532164823	0.597760116	2.315996834	2.206734494	2.275599864	2.275599864	0.083833255	0.074994628	0.079918167	0.079918167	0.831863422	0.785413447	0.814902514	0.814902514	False		0	0	0	1	8	6	1.647224968	7.620592692	2.137310605	1.660121224	5.515322158	2.541519913
305	731	145	43.0	3.746505663	3.574111244	3.695694669	4.035058798	0.505002864	0.468712221	0.493906571	0.565514985	0.530419066	0.489125485	0.516431272	0.598279671	3.811933571	3.637684297	3.76070025	3.76070025	0.187562675	0.175110967	0.184485996	0.184485996	0.782431347	0.719153686	0.760846265	0.760846265	False		0	0	0	1	8	7	2.397095554	8.341488144	2.119475611	2.430802923	6.211375606	2.472311367
306	453	163	44.0	2.481567845	2.364372473	2.442002159	2.680486611	0.548758833	0.517239162	0.538602772	0.599562939	0.799444084	0.753577806	0.783777742	0.87447932	2.49423437	2.376995991	2.454666599	2.454666599	0.093509677	0.087924372	0.092208501	0.092208501	1.242026716	1.170269079	1.217507573	1.217507573	False		0	0	0	1	8	9	1.745420653	8.635102946	2.496130452	1.751946235	5.580253658	3.115778736
307	359	193	44.0	2.532899404	2.402996307	2.48228465	2.759592845	0.423954838	0.401964755	0.416862725	0.459256804	0.554229572	0.525620032	0.544266235	0.601004745	2.563743435	2.432271134	2.512436231	2.512436231	0.102390686	0.096993666	0.101116538	0.101116538	0.844949692	0.801316295	0.829860841	0.829860841	False		0	0	0	1	8	10	1.771865817	7.797633199	2.152812072	1.787756148	5.639847713	2.559841654
308	651	191	43.5	2.820367655	2.697948339	2.783605777	3.024935079	0.523932967	0.484266601	0.509725487	0.589553013	0.668463199	0.619997958	0.651337019	0.750423409	2.851198882	2.728772594	2.814610972	2.814610972	0.13780957	0.125536729	0.133234536	0.133234536	1.02375537	0.947903576	0.996822775	0.996822775	False		0	0	0	1	8	11	1.919964673	8.468514441	2.312747564	1.935848408	5.87751834	2.810182774
309	560	218	44.75	2.544829197	2.414902965	2.508946013	2.76936218	0.433501084	0.408541446	0.425443183	0.476587125	0.560230567	0.525639839	0.549179154	0.618622339	2.575586433	2.444499749	2.539485291	2.539485291	0.108568706	0.103472274	0.106815678	0.106815678	0.85440571	0.801112228	0.837267381	0.837267381	False		0	0	0	1	8	12	1.778011848	7.861691183	2.161213908	1.793857464	5.681303958	2.573080776
310	263	272	45.25	2.418965331	2.323095805	2.386851886	2.586095562	0.384508378	0.361479232	0.375733293	0.423764257	0.520709661	0.491664175	0.509401589	0.572442235	2.449009869	2.352525121	2.416798397	2.416798397	0.082104813	0.075657663	0.079747293	0.079747293	0.793068688	0.748056428	0.775441079	0.775441079	False		0	0	0	1	8	14	1.71316888	7.532936415	2.105881729	1.728647325	5.503723831	2.487204428
311	433	255	44.5	1.949475353	1.854472824	1.917208551	2.111422783	0.50403205	0.479117711	0.49526484	0.547272718	0.737226457	0.700581536	0.722993237	0.804158431	1.951951951	1.856877885	1.919783168	1.919783168	0.086697126	0.082513114	0.085947811	0.085947811	1.152084783	1.094781073	1.129735648	1.129735648	True		0	0	0	1	8	15	1.47129546	8.334973716	2.40902119	1.472571362	5.534539532	2.989853406
312	104	285	45.75	1.762150613	1.686049328	1.737034955	1.892473552	0.366290046	0.341274006	0.357465404	0.406680326	0.53635926	0.502431838	0.524065451	0.592687195	1.773288921	1.697443343	1.748332722	1.748332722	0.060143921	0.054234014	0.058224474	0.058224474	0.831367077	0.778077815	0.812008614	0.812008614	False		0	0	0	1	8	16	1.374788873	7.410686304	2.127792319	1.380527144	5.356360092	2.540824993
313	664	283	44.0	3.514491376	3.356183911	3.467269199	3.781605659	0.462163761	0.436955483	0.454032961	0.506036512	0.559508445	0.527092275	0.548710418	0.616278547	3.57162817	3.411240754	3.523862793	3.523862793	0.130520357	0.124194415	0.128638995	0.128638995	0.834015056	0.7847965	0.81751079	0.81751079	False		0	0	0	1	8	17	2.277565657	8.05402577	2.160202884	2.307001581	5.828605683	2.544532358
314	363	321	45.25	1.969588392	1.886612307	1.940597761	2.114113971	0.400283807	0.383064358	0.394031517	0.429486384	0.535094122	0.512564642	0.526323808	0.574572132	1.986446042	1.902758856	1.957268483	1.957268483	0.093309213	0.08901491	0.092064186	0.092064186	0.825211066	0.79046754	0.811620416	0.811620416	False		0	0	0	1	8	18	1.481657363	7.638793957	2.126021033	1.490342143	5.578908486	2.532206125
315	575	328	43.5	2.463329582	2.350095407	2.421949996	2.664640479	0.437120045	0.417595245	0.431059087	0.46896262	0.56847023	0.542008828	0.560384014	0.6123697	2.491309821	2.376812039	2.449360076	2.449360076	0.108280203	0.104051906	0.106943293	0.106943293	0.869329833	0.828835536	0.857089727	0.857089727	False		0	0	0	1	8	19	1.736024603	7.885975427	2.172750043	1.750439556	5.679368025	2.593975647
316	233	365	45.5	1.74007364	1.672319785	1.716838323	1.855875026	0.373166837	0.358917766	0.368339846	0.397415514	0.506082705	0.4880064	0.499760409	0.537388385	1.752684744	1.684328335	1.729251225	1.729251225	0.083734983	0.079864914	0.082534725	0.082534725	0.782903455	0.755050703	0.773152629	0.773152629	False		0	0	0	1	8	21	1.363415184	7.456831495	2.085402912	1.369912215	5.514662724	2.472972352
317	95	388	46.25	1.94325663	1.845252738	1.903618766	2.11993658	0.367615719	0.348729042	0.361043756	0.399310891	0.542662886	0.511722903	0.53122938	0.593990884	1.958881227	1.860333825	1.918949603	1.918949603	0.05669617	0.055442869	0.056665488	0.056665488	0.837957839	0.789927988	0.820276812	0.820276812	False		0	0	0	1	8	23	1.468091678	7.419581941	2.136617861	1.47614121	5.33322472	2.550052545
318	667	376	43.0	2.324138124	2.208129867	2.284150064	2.525708513	0.555933607	0.525086839	0.545993441	0.607185495	0.756080778	0.71601339	0.741876544	0.826065528	2.335497806	2.219081873	2.295396119	2.295396119	0.125545261	0.11745385	0.123663726	0.123663726	1.175109442	1.112694373	1.152960204	1.152960204	False		0	0	0	1	8	24	1.664315482	8.683247689	2.435418629	1.670167801	5.795221394	3.022089623
319	319	410	44.75	1.654266604	1.587353511	1.632278028	1.765873108	0.404211115	0.38369514	0.397304678	0.437161077	0.554907443	0.528707337	0.546107563	0.597526843	1.661205911	1.594269126	1.639222565	1.639222565	0.088715106	0.083013333	0.086780784	0.086780784	0.863464144	0.822473528	0.849686919	0.849686919	False		0	0	0	1	8	25	1.319208828	7.665147292	2.153761142	1.322783844	5.548080742	2.585763251
320	515	401	44.75	1.99272533	1.900339027	1.960751242	2.153933765	0.411173817	0.387351413	0.403001231	0.450749143	0.552123436	0.520892125	0.542053771	0.603324762	2.00904567	1.916288337	1.976892577	1.976892577	0.09471958	0.088648658	0.092286489	0.092286489	0.852257333	0.803645571	0.836627179	0.836627179	False		0	0	0	1	8	26	1.493577128	7.711868974	2.149863327	1.501985096	5.588372443	2.57007289
321	738	436	43.75	2.430283543	2.299142356	2.385920092	2.646812495	0.608069746	0.57122062	0.594722438	0.67159614	0.814927688	0.769570731	0.799276059	0.891011535	2.440497725	2.308899988	2.396000905	2.396000905	0.144731372	0.133640357	0.140266063	0.140266063	1.26805188	1.197393363	1.24365162	1.24365162	False		0	0	0	1	8	27	1.718999834	9.033095782	2.517808637	1.72426201	5.92396557	3.152215883
322	43	479	43.0	2.979984135	2.616905528	2.784236852	3.69008337	0.367575371	0.335115006	0.353127782	0.432224231	0.533085841	0.480374548	0.509768322	0.624869057	3.024415449	2.655085647	2.824948822	2.824948822	0.054294405	0.053312509	0.054029194	0.054029194	0.801935492	0.723996926	0.76815494	0.76815494	False		0	0	0	1	8	28	2.002196426	7.419311192	2.123209292	2.025086699	5.317108204	2.499618607
323	457	480	43.75	2.036112603	1.958221288	2.008110544	2.173413289	0.381431967	0.366523231	0.376061068	0.406515304	0.489460446	0.470587796	0.482987037	0.521355829	2.057900033	1.979185398	2.02958068	2.02958068	0.09891825	0.094898174	0.09729163	0.09729163	0.750186732	0.721248743	0.74028634	0.74028634	False		0	0	0	1	8	29	1.515929529	7.51229283	2.062130525	1.52715405	5.616546697	2.427166531
324	553	486	42.25	2.442524225	2.333489816	2.406038345	2.623969377	0.408844654	0.390265452	0.402526471	0.43925257	0.507353995	0.483333082	0.498565746	0.546587305	2.474122605	2.36377159	2.4372475	2.4372475	0.113570119	0.108922404	0.112323931	0.112323931	0.771030149	0.734394356	0.75755913	0.75755913	False		0	0	0	1	8	30	1.725306029	7.696239635	2.087182812	1.741584989	5.714864842	2.45634885
325	645	465	42.25	2.400120964	2.296544401	2.35971056	2.580493607	0.533476896	0.512759503	0.525983262	0.568219223	0.711090905	0.684484063	0.702071427	0.756477819	2.416623201	2.312055227	2.375732831	2.375732831	0.127128141	0.121715991	0.124861676	0.124861676	1.100937424	1.06001675	1.087170742	1.087170742	False		0	0	0	1	8	31	1.703460576	8.532556876	2.372429493	1.711962253	5.805842961	2.918243336
326	175	490	45.5	1.620446286	1.562609915	1.600568129	1.716895723	0.335690111	0.317418744	0.329291268	0.365669646	0.442176888	0.421443418	0.434726929	0.476898406	1.634183058	1.5761953	1.614275042	1.614275042	0.082072837	0.075560494	0.079892629	0.079892629	0.68205739	0.649716283	0.670418655	0.670418655	False		0	0	0	1	8	32	1.301785163	7.205352175	1.995930061	1.30886212	5.503509261	2.331780433
327	272	529	45.5	1.565022988	1.510806637	1.547637463	1.656058352	0.339157243	0.326034933	0.334291977	0.361534652	0.448004637	0.432086172	0.442458507	0.474928521	1.576855921	1.522256919	1.559377915	1.559377915	0.08276003	0.078737806	0.081054292	0.081054292	0.692568917	0.667933017	0.68395574	0.68395574	False		0	0	0	1	8	33	1.273232004	7.228617597	2.00408934	1.279328134	5.508120521	2.346497345
328	749	532	44.0	2.520096307	2.364339735	2.461331294	2.789723289	0.522445876	0.483345588	0.507464743	0.590652832	0.659636074	0.609891869	0.642026818	0.742723531	2.543378159	2.386796917	2.484222708	2.484222708	0.143348783	0.132585543	0.13842544	0.13842544	1.015451314	0.938194733	0.988174707	0.988174707	False		0	0	0	1	8	34	1.765269874	8.458535643	2.300388939	1.777264297	5.914688016	2.798556485
329	109	559	44.75	1.778930888	1.704688565	1.751481817	1.911760415	0.29344949	0.278106349	0.28774797	0.319082779	0.383392445	0.361737067	0.375034355	0.418542594	1.800994627	1.726218532	1.773372274	1.773372274	0.070808848	0.067848972	0.069877928	0.069877928	0.583969348	0.550464478	0.57101394	0.57101394	False		0	0	0	1	8	36	1.383433792	6.921905782	1.913627512	1.394800663	5.427924741	2.19444995
330	203	597	44.5	1.706814781	1.652617871	1.690569724	1.804023239	0.280986742	0.268069646	0.27669189	0.301678041	0.350640911	0.337065915	0.346323371	0.373395927	1.729161957	1.674422525	1.712771296	1.712771296	0.07678016	0.071681809	0.074964795	0.074964795	0.532500318	0.511649097	0.525848894	0.525848894	False		0	0	0	1	8	37	1.346280774	6.838277255	1.867772952	1.357793667	5.467993918	2.122389516
331	423	589	44.5	1.763128466	1.694470456	1.742524966	1.88069193	0.335757155	0.321897951	0.331517031	0.35758206	0.428559131	0.411083661	0.422917221	0.457216929	1.781671684	1.712345444	1.760894877	1.760894877	0.088539247	0.084737188	0.087534596	0.087534596	0.657233821	0.630369435	0.648529746	0.648529746	False		0	0	0	1	8	38	1.375292647	7.205802059	1.976864198	1.384845804	5.546900684	2.297025609
332	562	584	44.25	2.048380755	1.966698263	2.020634689	2.186311975	0.412596794	0.390637025	0.404928039	0.448592589	0.536756036	0.507761138	0.526834991	0.583585352	2.067264177	1.985348235	2.03944374	2.03944374	0.104136213	0.098626819	0.102094718	0.102094718	0.826333194	0.781121373	0.810859261	0.810859261	False		0	0	0	1	8	39	1.522249876	7.721417545	2.128347835	1.531978301	5.651560693	2.533777186
333	695	608	43.5	2.958085354	2.836002297	2.91595439	3.172204647	0.395383453	0.375018277	0.387708109	0.431174223	0.482952161	0.456625195	0.474015301	0.528455891	3.00535342	2.881757272	2.962690116	2.962690116	0.109671537	0.104594212	0.107190803	0.107190803	0.721396012	0.681294285	0.707796881	0.707796881	False		0	0	0	1	8	40	1.990914539	7.605911213	2.053018448	2.015266259	5.688704265	2.386857402
334	63	653	44.0	1.927633597	1.759468845	1.84794628	2.219265962	0.346319997	0.322309434	0.336260524	0.389338876	0.502687153	0.462987557	0.483763046	0.571868569	1.945570098	1.775556243	1.865014214	1.865014214	0.05737006	0.056295987	0.05824054	0.05824054	0.77370059	0.712913606	0.744715096	0.744715096	False		0	0	0	1	8	41	1.460042951	7.276681687	2.080648889	1.469283538	5.33774671	2.460087663
335	323	644	46.5	1.373973392	1.321623989	1.359988168	1.467850451	0.335767709	0.3197862	0.331022234	0.362763806	0.451522195	0.432241293	0.446415278	0.484396851	1.38037782	1.327926603	1.366362385	1.366362385	0.078847451	0.073790623	0.076996463	0.076996463	0.702038025	0.671934255	0.694066832	0.694066832	False		0	0	0	1	8	42	1.174806433	7.205872878	2.00901418	1.178105887	5.481866017	2.359754794
336	496	651	44.75	1.854480079	1.784042148	1.835696223	1.976133966	0.327723141	0.313238973	0.32275005	0.351900696	0.413086924	0.39549941	0.407178967	0.443369254	1.876562842	1.80541602	1.857673301	1.857673301	0.088294603	0.083941879	0.0866891	0.0866891	0.630432699	0.603422633	0.621262839	0.621262839	False		0	0	0	1	8	43	1.422355477	7.151891576	1.95520197	1.433732149	5.545259049	2.259502064
337	155	679	44.75	1.419972676	1.36790858	1.405481151	1.506724614	0.314439177	0.294859078	0.307757751	0.3465868	0.432424066	0.409304048	0.425278817	0.468371542	1.428933333	1.377037937	1.414537361	1.414537361	0.067622964	0.061064337	0.064954111	0.064954111	0.670279623	0.633969431	0.659026247	0.659026247	False		0	0	0	1	8	44	1.198504498	7.062752457	1.982275393	1.203120879	5.406546565	2.315290692
338	647	689	44.0	2.008643463	1.925446798	1.980844402	2.149019878	0.432379355	0.415301158	0.427011311	0.46100848	0.582189964	0.560271357	0.574845436	0.621060684	2.023338146	1.93938258	1.995286926	1.995286926	0.099370803	0.094885399	0.098221799	0.098221799	0.900503833	0.866751334	0.889192424	0.889192424	False		0	0	0	1	8	45	1.501777885	7.854164069	2.191958681	1.509348342	5.619583453	2.637621543
339	410	717	45.0	1.83299539	1.762897625	1.813660846	1.955758168	0.287582942	0.273647333	0.282842381	0.310734411	0.359845682	0.341612426	0.353743738	0.390767349	1.858138846	1.787385622	1.838696939	1.838696939	0.077419353	0.073965729	0.07615647	0.07615647	0.544865816	0.516806033	0.535393556	0.535393556	False		0	0	0	1	8	46	1.411286923	6.8825396	1.880660309	1.424240412	5.472283079	2.139702124
340	357	57	41.5	2.213427266	2.057899654	2.144328342	2.504083078	0.896373899	0.814288569	0.858847729	1.048779301	1.402981155	1.315258339	1.365150601	1.566753154	2.177503757	2.02375713	2.10911783	2.10911783	0.113130104	0.080143422	0.096792634	0.096792634	2.222148458	2.083546011	2.162416208	2.162416208	False		0	0	0	1	9	0	1.607279091	10.96769736	3.341126806	1.588771897	5.711912218	4.488021369
341	121	62	45.0	1.784046957	1.654412809	1.730228589	2.014198744	0.736540128	0.664442255	0.70824938	0.860630106	1.180522283	1.089766733	1.143190674	1.332635309	1.751690238	1.624747758	1.698965644	1.698965644	0.078063328	0.056532377	0.070576524	0.070576524	1.871355803	1.727341662	1.812126475	1.812126475	False		0	0	0	1	9	2	1.386069505	9.895168013	3.029668	1.369399862	5.476604335	3.996885813
342	611	70	43.75	2.835828606	2.685972198	2.791854463	3.085758463	0.649290602	0.603351611	0.634740107	0.727063042	0.842674912	0.789619126	0.826055039	0.931729066	2.855155774	2.704861569	2.811125105	2.811125105	0.167810659	0.151975953	0.16266866	0.16266866	1.304827685	1.222105413	1.278855844	1.278855844	False		0	0	0	1	9	3	1.927929898	9.309699263	2.556656795	1.937886933	6.078834052	3.203704719
343	280	108	44.25	1.962358086	1.865934261	1.92835874	2.125382048	0.655938174	0.611547131	0.637944151	0.736343055	1.043696823	0.983687434	1.021079084	1.149581668	1.944208203	1.849273421	1.910833707	1.910833707	0.070958501	0.060081784	0.065578969	0.065578969	1.64682638	1.55181362	1.610969299	1.610969299	False		0	0	0	1	9	5	1.47793243	9.354306337	2.838102278	1.468581912	5.428928955	3.682528083
344	478	105	43.75	2.298220998	2.185222477	2.262330907	2.488773763	0.700185885	0.658752672	0.686326702	0.768751919	1.086773355	1.032011834	1.069199784	1.18255173	2.286242746	2.173924012	2.250580918	2.250580918	0.089194602	0.078528116	0.085206069	0.085206069	1.70974289	1.623534855	1.682070406	1.682070406	False		0	0	0	1	9	6	1.65096341	9.651220864	2.898412595	1.644792414	5.551298299	3.77061583
345	700	134	44.75	2.321625977	2.202124133	2.289242121	2.526028785	0.655544478	0.614734733	0.645001202	0.720847238	0.882414041	0.82961895	0.866648319	0.972230823	2.324270591	2.205137352	2.292086468	2.292086468	0.156106912	0.145036485	0.154420224	0.154420224	1.379206992	1.296303979	1.35438495	1.35438495	False		0	0	0	1	9	7	1.663021265	9.351664522	2.612294503	1.664383726	6.000298633	3.307841227
346	117	180	45.25	1.489954127	1.419996024	1.46493337	1.61076663	0.574939979	0.544894213	0.563948419	0.626759212	0.937119123	0.898648112	0.922871618	1.006078715	1.46627131	1.39704671	1.441546309	1.441546309	0.051689216	0.04318859	0.048670261	0.048670261	1.484052703	1.423303048	1.461536837	1.461536837	False		0	0	0	1	9	8	1.234557776	8.810785771	2.688885647	1.222356783	5.299626659	3.454632945
347	585	159	44.0	2.215916407	2.109793869	2.182297943	2.396738152	0.747069021	0.709251837	0.735647109	0.810315546	1.150577607	1.095954002	1.132990605	1.238330421	2.197336194	2.092070714	2.164008595	2.164008595	0.10179847	0.094622225	0.100237904	0.100237904	1.814428371	1.728306769	1.786689158	1.786689158	False		0	0	0	1	9	9	1.608561455	9.965819831	2.987743248	1.598989238	5.635873778	3.917183215
348	273	205	44.25	1.942871779	1.854150257	1.912919922	2.090048076	0.517305781	0.488662081	0.507591005	0.564060479	0.782600125	0.742635381	0.769270532	0.845922005	1.942063473	1.853668192	1.912210647	1.912210647	0.075213021	0.0690686	0.073005154	0.073005154	1.225501191	1.162710927	1.204565658	1.204565658	False		0	0	0	1	9	11	1.467893409	8.424044164	2.472547668	1.467476983	5.457477972	3.092641784
349	437	192	44.75	1.825156087	1.725246342	1.794182185	1.990875047	0.611633765	0.578593487	0.601804442	0.664690858	0.959081926	0.906709635	0.942838496	1.048345604	1.809072079	1.710034003	1.778368892	1.778368892	0.073919317	0.070243635	0.073197418	0.073197418	1.512880381	1.430271826	1.487258814	1.487258814	False		0	0	0	1	9	12	1.407248244	9.057011344	2.719635188	1.398962031	5.448796861	3.494993817
350	712	235	43.25	1.909005928	1.813939046	1.877045045	2.071231268	0.861245057	0.817691373	0.847464253	0.932912581	1.291716534	1.234327439	1.274258247	1.387514148	1.872431668	1.778711332	1.84079785	1.84079785	0.141061558	0.129579716	0.137059584	0.137059584	2.048474292	1.95766681	2.020910111	2.020910111	False		0	0	0	1	9	14	1.450446286	10.731973	3.185348141	1.431603837	5.899340095	4.244864744
351	197	273	45.75	1.575637991	1.507984248	1.554919578	1.692850165	0.415397148	0.393791498	0.407850599	0.449924179	0.611561288	0.582915391	0.601457214	0.659288903	1.576564563	1.509034418	1.555975135	1.555975135	0.069504129	0.064055247	0.067633404	0.067633404	0.956527735	0.911601472	0.940618853	0.940618853	False		0	0	0	1	9	15	1.278700676	7.740208704	2.233080699	1.279178031	5.419169711	2.716059133
352	547	248	44.5	1.73221632	1.642038282	1.703781601	1.889703377	0.649073779	0.618507064	0.640020525	0.699357284	1.006241346	0.959799989	0.990825614	1.089942335	1.710380817	1.62093276	1.682229109	1.682229109	0.086257891	0.081741957	0.085840942	0.085840942	1.590892738	1.517670618	1.566557688	1.566557688	False		0	0	0	1	9	16	1.359367224	9.308244322	2.785661851	1.348117936	5.531592146	3.604216863
353	100	276	45.75	1.610107407	1.534340436	1.583406211	1.743243097	0.423556789	0.396185058	0.414269817	0.469017203	0.655663676	0.615671074	0.641394153	0.720073636	1.60895138	1.533864324	1.582501817	1.582501817	0.053299967	0.048347814	0.052009953	0.052009953	1.027076524	0.96398443	1.004558412	1.004558412	False		0	0	0	1	9	17	1.296458745	7.794962179	2.29482729	1.29586318	5.310435248	2.814832635
354	622	323	44.5	2.151748568	2.036323297	2.117549328	2.341501489	0.527584464	0.504375848	0.519895475	0.569986258	0.740769753	0.710148545	0.731770965	0.796015634	2.159475157	2.043011499	2.124963193	2.124963193	0.106830098	0.101208248	0.104311452	0.104311452	1.15379753	1.106627942	1.139941122	1.139941122	False		0	0	0	1	9	19	1.575503252	8.493017003	2.413982067	1.579483862	5.669637415	2.992251376
355	745	324	44.25	2.500190081	2.374668013	2.45868875	2.711427098	0.657712956	0.616091038	0.64470234	0.727485162	0.862121466	0.815246352	0.84942519	0.938173763	2.509072333	2.383350204	2.467313071	2.467313071	0.168060997	0.152986005	0.162295687	0.162295687	1.342891174	1.269669193	1.323207521	1.323207521	False		0	0	0	1	9	20	1.755014519	9.366215615	2.583883403	1.759590506	6.080513887	3.256996407
356	492	348	44.5	1.657232953	1.577991349	1.63410585	1.791533141	0.515733666	0.492060812	0.508479044	0.555158526	0.757742905	0.72231044	0.747582866	0.815577028	1.65036978	1.571401622	1.627310086	1.627310086	0.089323792	0.085602904	0.08779324	0.08779324	1.191015953	1.135358074	1.175064434	1.175064434	False		0	0	0	1	9	21	1.320737042	8.413494836	2.437745729	1.317201249	5.552165195	3.044359911
357	76	395	45.25	1.491550412	1.39157569	1.445735314	1.662162011	0.470398748	0.447004969	0.461748995	0.509463091	0.753056768	0.706303686	0.732704549	0.831055328	1.480509049	1.381019626	1.434842895	1.434842895	0.047764974	0.05066419	0.050577717	0.050577717	1.186731906	1.113200529	1.154768246	1.154768246	False		0	0	0	1	9	22	1.235380155	8.109284839	2.431184793	1.229691829	5.273293892	3.038361929
358	398	427	43.5	1.388149279	1.329636925	1.367728799	1.485672513	0.576048086	0.554260713	0.56879009	0.611665109	0.855882815	0.824277628	0.845596162	0.906966194	1.367262263	1.309324279	1.346991355	1.346991355	0.097956046	0.093876323	0.096471507	0.096471507	1.354861871	1.304974663	1.338652188	1.338652188	False		0	0	0	1	9	23	1.182109614	8.818221475	2.575148832	1.171348971	5.610090037	3.273756264
359	622	418	44.75	1.753388758	1.667441135	1.728412145	1.903422149	0.590403488	0.565056002	0.58329658	0.635203629	0.860714352	0.825267473	0.851005719	0.925630763	1.742088734	1.656233449	1.717098413	1.717098413	0.106993475	0.101654979	0.105377403	0.105377403	1.35542439	1.299876182	1.340238629	1.340238629	False		0	0	0	1	9	24	1.370274912	8.914550244	2.581913339	1.364453327	5.670733716	3.274543832
360	229	455	44.5	1.118928975	1.074589147	1.103206457	1.195662933	0.480744562	0.462259424	0.474514778	0.51045687	0.708912677	0.682337672	0.700648172	0.750949015	1.100790911	1.057066004	1.085207127	1.085207127	0.084975415	0.08134402	0.083379132	0.083379132	1.122819889	1.08077622	1.109783148	1.109783148	False		0	0	0	1	9	25	1.043411796	8.178708151	2.369379814	1.034067367	5.522986368	2.948880398
361	503	442	44.5	1.435223818	1.370184836	1.41654017	1.544295082	0.540651187	0.515102453	0.531866957	0.585672952	0.794068341	0.757869008	0.78223796	0.861170992	1.419845938	1.355518548	1.401464685	1.401464685	0.096008755	0.090727164	0.093829226	0.093829226	1.254088652	1.196910584	1.235351176	1.235351176	False		0	0	0	1	9	26	1.206361632	8.580698377	2.488604015	1.198439204	5.597023173	3.132666335
362	126	478	46.0	1.3110571	1.257942148	1.293867128	1.405281609	0.386646892	0.364736609	0.379517402	0.421961252	0.565439898	0.535202281	0.555116943	0.61376015	1.307956031	1.255468407	1.291005837	1.291005837	0.067907772	0.062917924	0.066547914	0.066547914	0.887280086	0.839494706	0.870947722	0.870947722	False		0	0	0	1	9	27	1.142393006	7.547286438	2.168507355	1.140795387	5.408457711	2.619107324
363	750	463	44.0	2.183621419	2.05345053	2.136226747	2.413610617	0.719998529	0.671377758	0.702090521	0.79913718	1.003315179	0.943132676	0.982249547	1.102151869	2.174243615	2.044657255	2.127003825	2.127003825	0.155474447	0.140709948	0.149430541	0.149430541	1.577217065	1.482593761	1.544132449	1.544132449	False		0	0	0	1	9	28	1.591923615	9.784169248	2.781565002	1.587092326	5.996054611	3.585069914
364	310	511	45.75	1.30682908	1.255467958	1.291223611	1.398784135	0.387157286	0.370898586	0.381811958	0.415763929	0.541232063	0.520529206	0.53436165	0.57893142	1.305270105	1.253931328	1.28971113	1.28971113	0.08168381	0.077119945	0.080208963	0.080208963	0.848264514	0.815844476	0.837477126	0.837477126	False		0	0	0	1	9	29	1.140214801	7.550711326	2.134614602	1.139411643	5.500898781	2.56448265
365	411	523	44.5	1.433137582	1.373093939	1.415120222	1.534717845	0.441728907	0.426960384	0.43736244	0.466120294	0.619059802	0.598911976	0.613572653	0.65323783	1.429681475	1.369386425	1.411550439	1.411550439	0.092780641	0.089467138	0.091546084	0.091546084	0.971464175	0.940112736	0.962958791	0.962958791	False		0	0	0	1	9	30	1.205286838	7.916902183	2.24357917	1.203506309	5.57536162	2.73697125
366	568	542	43.5	1.585629316	1.517897286	1.562248062	1.70195108	0.59133361	0.568155485	0.583700521	0.628869515	0.855463377	0.822878162	0.845369455	0.908707436	1.570133366	1.502792433	1.546808095	1.546808095	0.11202372	0.107156599	0.110080418	0.110080418	1.350269217	1.298981899	1.334429524	1.334429524	False		0	0	0	1	9	31	1.28384804	8.920791622	2.574561588	1.275864785	5.70448807	3.26732621
367	141	573	43.5	1.361555788	1.310097534	1.343331748	1.446801996	0.43501109	0.416077134	0.42864325	0.466362726	0.6342963	0.608463106	0.625129117	0.676184314	1.355113096	1.304025696	1.337021647	1.337021647	0.078257442	0.073823839	0.077034939	0.077034939	0.99749264	0.95678824	0.983047529	0.983047529	False		0	0	0	1	9	33	1.16840909	7.871823748	2.264911389	1.165089922	5.477906893	2.773413017
368	232	610	45.25	1.249056545	1.202756734	1.234835626	1.325936598	0.390929384	0.376814496	0.386380049	0.413795502	0.554386538	0.53787774	0.549764997	0.581455866	1.245028463	1.198601372	1.230737711	1.230737711	0.078687593	0.073937517	0.076769112	0.076769112	0.870656411	0.844910082	0.863473849	0.863473849	False		0	0	0	1	9	34	1.110451353	7.576023162	2.153031837	1.108376152	5.480793328	2.595832954
369	484	593	45.25	1.353135706	1.296990287	1.335957094	1.453985854	0.48541974	0.466941451	0.479355311	0.517255808	0.69466587	0.66929893	0.688134371	0.737748593	1.342332393	1.286398641	1.325134361	1.325134361	0.095723162	0.091524669	0.093355455	0.093355455	1.095165761	1.055307359	1.08495696	1.08495696	False		0	0	0	1	9	35	1.164071204	8.210079904	2.349433234	1.158505517	5.595106765	2.910162581
370	681	601	45.25	1.441258596	1.372107612	1.417824535	1.557838093	0.625327299	0.599216638	0.617263287	0.671351403	0.919306139	0.881480523	0.908513588	0.987846534	1.41747271	1.349032972	1.394141017	1.394141017	0.112171916	0.107247636	0.110180025	0.110180025	1.456247407	1.396524165	1.439280369	1.439280369	False		0	0	0	1	9	36	1.209470649	9.14889879	2.663946157	1.197216557	5.705482504	3.415703483
371	393	623	44.0	1.244217926	1.193503933	1.227894069	1.327302013	0.512136017	0.490251615	0.505244717	0.546369885	0.739558126	0.710454397	0.731098212	0.784447887	1.227384427	1.177285349	1.211196351	1.211196351	0.098694569	0.093093099	0.09654801	0.09654801	1.169833072	1.123831497	1.156492637	1.156492637	False		0	0	0	1	9	37	1.107958577	8.3893536	2.412285699	1.099286239	5.615045735	3.014702317
372	585	636	44.25	1.610642147	1.542616582	1.587882689	1.727916056	0.532453935	0.508562756	0.524664948	0.572404178	0.761426591	0.729505645	0.751083819	0.815352726	1.60226172	1.534573818	1.579592163	1.579592163	0.104371576	0.098430391	0.102403869	0.102403869	1.197889376	1.147680774	1.181635424	1.181635424	False		0	0	0	1	9	38	1.296734234	8.525692519	2.442903162	1.292416778	5.653140044	3.053983209
373	114	663	43.25	1.299777155	1.243482417	1.278729658	1.399322675	0.433358096	0.412996063	0.426811846	0.46602862	0.661603367	0.63154279	0.650703543	0.710059383	1.289787904	1.234022033	1.268914921	1.268914921	0.06212813	0.058613044	0.061695159	0.061695159	1.042822584	0.995386193	1.025634968	1.025634968	False		0	0	0	1	9	39	1.136581767	7.860731697	2.303143294	1.131435471	5.369674695	2.836878278
374	271	698	43.25	1.265969287	1.216312505	1.249568626	1.348316878	0.443775626	0.42726567	0.438015463	0.471210145	0.650879123	0.629509511	0.644299478	0.685326399	1.255796038	1.206253519	1.239400377	1.239400377	0.078656458	0.074193369	0.076613637	0.076613637	1.026171539	0.992640798	1.015869553	1.015869553	False		0	0	0	1	9	40	1.119164516	7.930636239	2.288128563	1.113923428	5.480584401	2.813565589
375	433	711	44.25	1.256188276	1.203304685	1.237281957	1.349022341	0.499474135	0.482666479	0.49383995	0.527540194	0.734965595	0.710077342	0.726602847	0.777473343	1.239994155	1.187378037	1.221146841	1.221146841	0.088455749	0.085642281	0.087532107	0.087532107	1.162178103	1.123028188	1.149045806	1.149045806	False		0	0	0	1	9	42	1.114125502	8.304388831	2.405855817	1.10578256	5.546340384	3.003984797
376	718	711	45.5	1.571939819	1.493349565	1.543806934	1.712788455	0.591102223	0.558821519	0.578748754	0.649211027	0.868003347	0.824194618	0.850514706	0.952595328	1.55521385	1.477488041	1.527514053	1.527514053	0.105036928	0.097282804	0.10245083	0.10245083	1.370794612	1.301594857	1.343105511	1.343105511	False		0	0	0	1	9	43	1.27679544	8.919238954	2.59211847	1.268178499	5.657604738	3.296063275
377	171	740	46.0	1.201583503	1.147057722	1.183740209	1.300902172	0.356522145	0.337400502	0.349723028	0.387952898	0.544387721	0.517423813	0.536078854	0.58951297	1.196950709	1.142789878	1.179191598	1.179191598	0.050094694	0.046114055	0.047968874	0.047968874	0.855447966	0.812978105	0.84238162	0.84238162	False		0	0	0	1	9	44	1.085994032	7.345140951	2.139032756	1.083607294	5.288926965	2.574540012
378	399	61	43.25	1.800727641	1.679017684	1.750923355	2.028134386	0.923888718	0.84394868	0.887655936	1.075223331	1.513836474	1.414972801	1.469507104	1.70468707	1.74601025	1.627762092	1.697887696	1.697887696	0.083063557	0.058065161	0.071431047	0.071431047	2.409379026	2.25211191	2.338767652	2.338767652	False		0	0	0	1	10	1	1.394663116	11.1523295	3.496332418	1.366473627	5.510157269	4.750157956
379	595	81	43.0	2.498455152	2.363188785	2.452018177	2.734742675	0.721416944	0.678793229	0.708806903	0.792504496	1.03666095	0.981826417	1.018680489	1.129452763	2.495343976	2.360157734	2.448876724	2.448876724	0.136355258	0.124701369	0.133915608	0.133915608	1.624833812	1.538949329	1.596713237	1.596713237	False		0	0	0	1	10	2	1.754120712	9.79368721	2.828251537	1.752517886	5.867759505	3.651736867
380	180	115	43.75	1.646353805	1.560604608	1.614957105	1.79461414	0.684759632	0.642162567	0.667834617	0.758938584	1.126170872	1.071979749	1.102644282	1.225552752	1.613978246	1.529609723	1.583339276	1.583339276	0.057006314	0.044664446	0.053173595	0.053173595	1.786299748	1.700472755	1.748923134	1.748923134	False		0	0	0	1	10	4	1.315132286	9.547706386	2.95357202	1.298452937	5.335305871	3.877801071
381	693	106	43.25	2.079376788	1.966805686	2.046258276	2.265360731	0.824475502	0.780737341	0.812033941	0.89395072	1.197213587	1.137659556	1.17841159	1.30013202	2.053896999	1.942345313	2.021166088	2.021166088	0.154709186	0.144354732	0.152789557	0.152789557	1.892459692	1.798502539	1.862748161	1.862748161	False		0	0	0	1	10	5	1.538218517	10.48523899	3.053037055	1.525091754	5.990919497	4.026432812
382	442	143	43.5	1.796143421	1.702099538	1.764611268	1.952340973	0.739593851	0.701572334	0.727354198	0.804749934	1.208100258	1.146641425	1.186725454	1.31647861	1.7622276	1.669836593	1.731302219	1.731302219	0.065951258	0.062219052	0.065628491	0.065628491	1.915658672	1.818257652	1.881760211	1.881760211	False		0	0	0	1	10	6	1.392301402	9.915659345	3.068279196	1.374828536	5.395328953	4.058913093
383	594	173	43.75	1.582368426	1.496757551	1.555152667	1.724119753	0.9127553	0.86590369	0.898878551	0.991422035	1.505710534	1.436702644	1.485353468	1.618032865	1.522277903	1.439065587	1.495716465	1.495716465	0.077972836	0.069475882	0.075424935	0.075424935	2.40058352	2.290822415	2.368243287	2.368243287	False		0	0	0	1	10	7	1.282168084	11.07762115	3.484955504	1.251210447	5.475997102	4.737843599
384	711	198	43.75	1.81577779	1.714512166	1.783840312	1.983048452	0.886272006	0.837585201	0.87245993	0.964039736	1.338326683	1.273590701	1.318677937	1.449191332	1.773481799	1.673897256	1.742021948	1.742021948	0.141289472	0.128736548	0.1384536	0.1384536	2.125605209	2.023054263	2.094502632	2.094502632	False		0	0	0	1	10	9	1.402416702	10.89991083	3.250605784	1.380626512	5.900869456	4.352853709
385	399	226	44.5	1.552284355	1.472092119	1.525197384	1.690792468	0.583647567	0.554979922	0.57524923	0.629761037	0.906085408	0.859440163	0.890186711	0.982535695	1.532418144	1.453240998	1.505683839	1.505683839	0.076906475	0.074327901	0.077398608	0.077398608	1.43269271	1.358943305	1.407550878	1.407550878	True		0	0	0	1	10	10	1.266669272	8.869216125	2.64543616	1.256434531	5.468841527	3.382725172
386	536	246	44.5	1.043242148	0.982727307	1.023085282	1.146119206	0.82624143	0.788365389	0.816668089	0.891185825	1.367330289	1.304261623	1.347422506	1.477098648	0.977983638	0.920142303	0.958642018	0.958642018	0.071063588	0.068111264	0.072521739	0.072521739	2.187766641	2.087100752	2.15601212	2.15601212	False		0	0	0	1	10	11	1.004419202	10.49708886	3.291212968	0.970799105	5.429634114	4.439884292
387	637	254	43.75	1.590119945	1.507035608	1.563744701	1.734131305	0.822914206	0.789006051	0.811342889	0.884192533	1.297602476	1.237859217	1.278073673	1.398568509	1.544483818	1.463232529	1.518729027	1.518729027	0.101849645	0.101212566	0.101148197	0.101148197	2.064303164	1.96945578	2.033284039	2.033284039	False		0	0	0	1	10	12	1.286161538	10.47476226	3.193588894	1.262650565	5.63621718	4.267026331
388	132	286	45.5	1.203394127	1.149505138	1.184884793	1.293064588	0.548278775	0.519780488	0.538309802	0.595337578	0.883338097	0.842785199	0.868323555	0.955301932	1.175611113	1.123034461	1.157626845	1.157626845	0.056530575	0.050597859	0.054905838	0.054905838	1.402869311	1.338438506	1.378985467	1.378985467	False		0	0	0	1	10	13	1.086926835	8.631881623	2.613588249	1.072613489	5.33211353	3.340970216
389	301	288	45.0	1.096719035	1.044874308	1.078681714	1.184134648	0.636136198	0.606317673	0.626004994	0.685052698	1.013762339	0.9692141	0.997555103	1.091788939	1.057112515	1.006909095	1.03969471	1.03969471	0.073865521	0.068781878	0.072727151	0.072727151	1.615639537	1.544715108	1.589819949	1.589819949	False		0	0	0	1	10	14	1.031969605	9.22142953	2.796191795	1.011564985	5.448435869	3.638864205
390	457	299	43.5	1.246836825	1.183347387	1.222720429	1.355550429	0.747593012	0.718692477	0.736943685	0.798461343	1.203150032	1.154220893	1.185473806	1.286710043	1.198343991	1.136479511	1.174782586	1.174782586	0.08068215	0.078996913	0.079873316	0.079873316	1.918553728	1.840784333	1.890482017	1.890482017	False		0	0	0	1	10	15	1.10930779	9.969335959	3.061348516	1.08432509	5.494177363	4.062966384
391	550	340	44.5	1.207898671	1.144201647	1.189131929	1.315058745	0.689829885	0.662483652	0.684207548	0.734466702	1.091458029	1.047932186	1.082547542	1.163251027	1.165993249	1.103545718	1.147326793	1.147326793	0.084267476	0.081184027	0.083654115	0.083654115	1.73892586	1.66988774	1.724906111	1.724906111	False		0	0	0	1	10	18	1.089247501	9.581729201	2.904971484	1.067658526	5.5182359	3.811474138
392	652	346	43.75	1.651624345	1.567158087	1.622544147	1.795497544	0.796076013	0.761773533	0.785413339	0.855598048	1.221993021	1.165547965	1.204507238	1.321004087	1.612833377	1.529936898	1.584160348	1.584160348	0.115897167	0.113072731	0.115007245	0.115007245	1.940962836	1.851469957	1.913297132	1.913297132	False		0	0	0	1	10	19	1.317847581	10.29467047	3.087730087	1.297863119	5.730479985	4.094340786
393	85	379	45.75	1.333245422	1.256132355	1.301011023	1.475024942	0.464734944	0.440748955	0.456274957	0.504819996	0.746828083	0.701001615	0.728731712	0.825447204	1.318331778	1.242261372	1.286460691	1.286460691	0.046666534	0.048299417	0.048336227	0.048336227	1.179810137	1.107322135	1.151220774	1.151220774	False		0	0	0	1	10	20	1.15382406	8.07127913	2.422464175	1.1461408	5.265923052	3.028670943
394	221	369	45.5	0.988698702	0.944536661	0.974280722	1.06089086	0.574681615	0.556048831	0.568829946	0.605652787	0.894133675	0.867367824	0.885301427	0.941573393	0.954346964	0.910817733	0.940142	0.940142	0.078604685	0.074928678	0.077687349	0.077687349	1.424562343	1.382206905	1.410582746	1.410582746	False		0	0	0	1	10	21	0.976319327	8.809052075	2.628702853	0.958621884	5.480236989	3.371342059
395	356	368	46.5	1.231732643	1.176476652	1.214725378	1.330572782	0.50290507	0.483283777	0.497584737	0.534933757	0.749463117	0.720691241	0.742227614	0.796001801	1.213882174	1.159095052	1.196908329	1.196908329	0.084139961	0.080653456	0.082899979	0.082899979	1.186078695	1.140703162	1.174729421	1.174729421	False		0	0	0	1	10	22	1.101526367	8.327411365	2.426153416	1.092330103	5.517380239	3.037447386
396	452	392	43.75	1.04869419	0.998296704	1.030673021	1.13302286	0.713648472	0.687587014	0.7056468	0.75614458	1.121447348	1.080274203	1.107665315	1.193323354	1.000413129	0.951465241	0.982845924	0.982845924	0.092857282	0.089674904	0.092522443	0.092522443	1.7905196	1.725017777	1.76861677	1.76861677	False		0	0	0	1	10	23	1.007228004	9.741558593	2.94695874	0.982354405	5.575875905	3.883709174
397	557	433	43.0	1.452644276	1.381977619	1.428015076	1.574827951	0.630772441	0.6029739	0.622678164	0.676286117	0.938609821	0.898977734	0.927947637	1.005495596	1.42784632	1.357973395	1.403278111	1.403278111	0.106980111	0.101366674	0.10489544	0.10489544	1.487200107	1.424589184	1.470467325	1.470467325	False		0	0	0	1	10	24	1.215336362	9.185437219	2.690972734	1.202560868	5.670644039	3.459039542
398	677	438	44.0	1.21721129	1.147797254	1.193348186	1.334286559	0.818307528	0.787446074	0.808057889	0.87531415	1.246129043	1.193545879	1.229629532	1.341236244	1.164972318	1.097272462	1.141590542	1.141590542	0.128116721	0.126511672	0.127062398	0.127062398	1.988558822	1.905005073	1.962382667	1.962382667	False		0	0	0	1	10	25	1.094045208	10.44385016	3.121522296	1.067132559	5.812476613	4.160978672
399	74	475	44.0	1.3225142	1.233221235	1.282505416	1.480750801	0.537914755	0.510370003	0.527835621	0.582742357	0.882203625	0.825140933	0.856199824	0.977810529	1.298043411	1.210231437	1.258728057	1.258728057	0.045913854	0.050220184	0.050344442	0.050344442	1.398675314	1.30828055	1.357468362	1.357468362	False		0	0	0	1	10	26	1.148295513	8.562336153	2.611999905	1.135688571	5.260872362	3.335098312
400	331	460	44.5	1.052863683	1.00637967	1.037058668	1.128967542	0.543714546	0.518334994	0.535247206	0.587112995	0.817177541	0.782965911	0.806101891	0.875940521	1.025521522	0.980116893	1.010045409	1.010045409	0.089240075	0.082904997	0.086943723	0.086943723	1.298994173	1.244658684	1.281418633	1.281418633	False		0	0	0	1	10	28	1.009376057	8.60125437	2.520958598	0.995289831	5.551603436	3.195537372
401	144	541	44.5	0.860586824	0.823826967	0.847516779	0.923252599	0.523934317	0.501881169	0.515758711	0.562770833	0.81089483	0.780435542	0.799644599	0.866224281	0.828453611	0.792780359	0.815798682	0.815798682	0.074303697	0.06917232	0.072374482	0.072374482	1.292658663	1.244190998	1.274746925	1.274746925	False		0	0	0	1	10	31	0.910318221	8.468523496	2.51216234	0.893763725	5.451376156	3.186667192
402	368	544	43.5	1.099852965	1.05207304	1.082905215	1.180604384	0.557527543	0.537892765	0.551658113	0.589934199	0.824869498	0.796589009	0.81659074	0.869606303	1.073260272	1.026118588	1.056418963	1.056418963	0.098503461	0.094680041	0.097284304	0.097284304	1.310486272	1.265756186	1.297450801	1.297450801	False		0	0	0	1	10	33	1.033584153	8.693943452	2.531727904	1.01988404	5.61376335	3.211627157
403	549	523	44.25	0.866655442	0.821521643	0.85126013	0.944222054	0.770005158	0.741548378	0.761628709	0.819228635	1.189658214	1.1456595	1.177533858	1.264815825	0.808762637	0.765414761	0.793779131	0.793779131	0.113256427	0.109184919	0.1116213	0.1116213	1.90429975	1.834129841	1.885022266	1.885022266	False		0	0	0	1	10	34	0.913444672	10.11972773	3.042458975	0.883619263	5.712759877	4.043009766
404	713	534	44.0	1.154424543	1.089958464	1.132199531	1.264786534	0.840537622	0.80099821	0.826868453	0.911857884	1.27241525	1.213902844	1.25111039	1.380645178	1.098681511	1.036469794	1.077311209	1.077311209	0.136435999	0.129358307	0.134577272	0.134577272	2.032259905	1.939031417	1.998289892	1.998289892	True		0	0	0	1	10	35	1.061698521	10.59302031	3.158324922	1.032980639	5.868301295	4.222163407
405	629	572	44.0	1.390281461	1.325707811	1.368548088	1.49880666	0.714977705	0.686491816	0.706164872	0.762111723	1.072675252	1.032353415	1.060733734	1.140675983	1.35461403	1.291046772	1.333107845	1.333107845	0.118347497	0.112379155	0.116222474	0.116222474	1.70497289	1.641127115	1.686116375	1.686116375	False		0	0	0	1	10	37	1.183208078	9.750478114	2.878674213	1.164832812	5.746922385	3.76393748
406	203	617	45.75	0.656584949	0.62665459	0.647520767	0.707163139	0.506107614	0.48876957	0.501624495	0.534711667	0.779006181	0.757154055	0.774547552	0.815576327	0.621094896	0.591847475	0.612089756	0.612089756	0.075405783	0.070233844	0.073426664	0.073426664	1.245198065	1.210496897	1.238176393	1.238176393	False		0	0	0	1	10	39	0.805219852	8.348901329	2.467515882	0.786935967	5.458771464	3.120218858
407	299	616	44.25	0.947649469	0.909156282	0.933346215	1.013333435	0.541794315	0.523820397	0.535864991	0.571923244	0.810018189	0.786697645	0.802263121	0.850501495	0.91794035	0.879998091	0.9037795	0.9037795	0.092004957	0.087062691	0.09042022	0.09042022	1.289516667	1.252613543	1.277274607	1.277274607	False		0	0	0	1	10	40	0.955171446	8.588369087	2.510934978	0.939865802	5.570156565	3.182268166
408	68	649	45.25	0.811793817	0.742302027	0.780708446	0.935833876	0.583086269	0.551635386	0.57041327	0.641492112	1.010118179	0.937066793	0.972819956	1.137349905	0.764699882	0.698321105	0.735323291	0.735323291	0.02489586	0.033892129	0.032841962	0.032841962	1.615402521	1.498790972	1.555776419	1.555776419	False		0	0	0	1	10	43	0.885180876	8.865449652	2.791089702	0.860918865	5.119835739	3.638532366
409	266	702	43.25	0.762616857	0.727014524	0.75025176	0.822260028	0.572386725	0.553204477	0.566832872	0.604267552	0.89109521	0.86465689	0.88317543	0.935656855	0.722334077	0.687574566	0.710175287	0.710175287	0.079627712	0.07516045	0.078494293	0.078494293	1.424137003	1.382140874	1.411590483	1.411590483	False		0	0	0	1	10	45	0.859845725	8.793652719	2.624448779	0.839092708	5.487101784	3.370746552
410	171	722	43.0	0.677521454	0.644588778	0.666230057	0.733084468	0.571690411	0.546189945	0.562349279	0.613832096	0.927502417	0.89048939	0.915132298	0.987014384	0.632436116	0.601142538	0.621684784	0.621684784	0.059650813	0.054627066	0.057155291	0.057155291	1.484627352	1.42549851	1.46487156	1.46487156	False		0	0	0	1	10	47	0.81600599	8.78898026	2.67542155	0.792778775	5.353051204	3.455437497
411	668	745	42.5	1.142500834	1.074562913	1.114257442	1.264771999	0.795484326	0.761683468	0.783098518	0.858056458	1.265398724	1.200846246	1.237254255	1.390114579	1.08691427	1.02154985	1.059830302	1.059830302	0.095306085	0.097294555	0.098514104	0.098514104	2.021163529	1.918248223	1.976265809	1.976265809	False		0	0	0	1	10	51	1.055555625	10.29070008	3.148501269	1.026918353	5.592308058	4.206627664
413	445	59	41.5	1.063929034	0.982022831	1.030676026	1.211805888	1.251465104	1.15023819	1.205487351	1.436253308	2.163974502	2.034945985	2.108649604	2.407479256	0.944706113	0.869407164	0.914336855	0.914336855	0.060602495	0.030516951	0.045115087	0.045115087	3.474060032	3.26728289	3.385361038	3.385361038	False		0	0	0	1	11	3	1.015076742	13.35045876	4.406573545	0.953655078	5.359437257	6.240789785
414	591	78	43.0	0.948512465	0.870283058	0.92144368	1.07944409	1.148933222	1.087184411	1.135026158	1.249492385	1.943294047	1.864653967	1.927374352	2.07667366	0.841259958	0.766288818	0.814545768	0.814545768	0.079564562	0.061382325	0.074559314	0.074559314	3.119915215	2.994450293	3.094739107	3.094739107	False		0	0	0	1	11	5	0.955616047	12.66244113	4.097604653	0.900361341	5.486678031	5.744960956
415	744	88	42.25	0.966866142	0.86781672	0.932946613	1.124810557	1.168068367	1.103309707	1.149129856	1.26693614	1.791958504	1.672909158	1.757131469	1.962415905	0.870470138	0.776879441	0.838013289	0.838013289	0.181301827	0.182354455	0.181652164	0.181652164	2.875121048	2.684801688	2.819542486	2.819542486	False		0	0	0	1	11	6	0.965071556	12.79084331	3.885723746	0.91540994	6.169363564	5.402231092
416	67	126	44.5	1.215698277	1.132240456	1.182360681	1.36416993	0.747434443	0.691303989	0.726152215	0.847926434	1.30923147	1.222710371	1.275165467	1.45850591	1.159099189	1.079297078	1.127187986	1.127187986	0.02275601	0.014539077	0.020342301	0.020342301	2.090508991	1.952418661	2.036148075	2.036148075	False		0	0	0	1	11	7	1.093265729	9.968271914	3.209870342	1.064106821	5.105476746	4.303716419
417	415	147	43.25	1.338803077	1.260435315	1.312344043	1.468012898	0.853613645	0.814001763	0.840617507	0.92005171	1.457051317	1.388097191	1.434270187	1.583618518	1.275429269	1.199653066	1.249811019	1.249811019	0.04721853	0.045878832	0.046870954	0.046870954	2.32682024	2.217002371	2.290549765	2.290549765	False		0	0	0	1	11	8	1.156687272	10.68076409	3.416829016	1.124038141	5.269627104	4.634569574
418	509	125	44.0	1.093295294	1.021038538	1.070512867	1.210714764	1.040885533	0.991378137	1.025342107	1.120342464	1.80540528	1.726533754	1.78285426	1.939187136	0.999411975	0.930591509	0.977554416	0.977554416	0.04584102	0.039982964	0.042793409	0.042793409	2.894333112	2.768375955	2.858361409	2.858361409	False		0	0	0	1	11	9	1.03020575	11.93741089	3.904550223	0.981838627	5.260383624	5.429129396
419	655	161	43.25	1.085103174	1.014117706	1.060406361	1.205418432	1.065265083	1.006479019	1.046880573	1.163276571	1.749522547	1.667907044	1.72523856	1.884100186	0.994822289	0.927495442	0.971116973	0.971116973	0.100832239	0.087186358	0.095905003	0.095905003	2.804236277	2.67382197	2.76550352	2.76550352	False		0	0	0	1	11	10	1.025985306	12.10100449	3.82631028	0.979474097	5.629390099	5.30298719
420	747	181	42.5	1.198046669	1.108480368	1.168307288	1.345130795	0.961476107	0.913628778	0.946424317	1.041172135	1.394763332	1.326864488	1.374368838	1.504506105	1.135114061	1.047763005	1.105963035	1.105963035	0.190165925	0.18009591	0.186481937	0.186481937	2.229006123	2.121114719	2.196655471	2.196655471	False		0	0	0	1	11	11	1.084171914	11.40455141	3.329621248	1.051750082	6.22884414	4.497622605
421	516	229	44.25	1.00562024	0.944924854	0.983869864	1.107540138	0.728927321	0.690392936	0.715580473	0.793122333	1.153344843	1.095020611	1.131762855	1.255857739	0.953986335	0.895634821	0.933122526	0.933122526	0.09101311	0.084809937	0.089624736	0.089624736	1.842892959	1.749893642	1.80846593	1.80846593	False		0	0	0	1	11	12	0.985037022	9.844083942	2.991617583	0.958436094	5.563500993	3.957035735
422	682	251	44.25	0.990029234	0.922135439	0.968034365	1.099949632	0.83854624	0.794843182	0.823199544	0.913055045	1.297767792	1.238413666	1.277260236	1.400359783	0.928086974	0.862412077	0.906898494	0.906898494	0.121788846	0.111032803	0.117815013	0.117815013	2.076467445	1.981947407	2.043780638	2.043780638	False		0	0	0	1	11	13	0.977004795	10.57965758	3.193820348	0.945093175	5.770014799	4.284057219
423	47	305	42.25	0.939196238	0.841405728	0.889161263	1.131531152	0.862158707	0.801554388	0.837516207	0.967472512	1.592335343	1.463288359	1.534008193	1.811355639	0.855712051	0.764098738	0.80831062	0.80831062	-0.015269132	-0.004605583	-0.007656947	-0.007656947	2.553247369	2.34675532	2.46003199	2.46003199	False		0	0	0	1	11	15	0.950816482	10.73810385	3.606236617	0.907806819	4.850317396	4.951584233
424	191	284	45.75	0.622395402	0.588245074	0.611139145	0.680155469	0.672866846	0.646026089	0.664094894	0.719036092	1.127008402	1.082703035	1.112602654	1.207887094	0.562158032	0.53011286	0.551582121	0.551582121	0.052159349	0.049791026	0.051345648	0.051345648	1.807953269	1.737070312	1.784908924	1.784908924	False		0	0	0	1	11	16	0.787605967	9.467902465	2.954744624	0.756572676	5.302781383	3.908117596
425	377	276	45.0	0.690379654	0.646893494	0.675553194	0.7632215	0.72179028	0.69176933	0.712400912	0.772395017	1.173117698	1.123843034	1.157479275	1.259230604	0.628832383	0.587537996	0.614673694	0.614673694	0.075376182	0.072612845	0.074645144	0.074645144	1.881079067	1.802355017	1.856114543	1.856114543	False		0	0	0	1	11	17	0.822630321	9.796192398	3.019301035	0.790922192	5.458572832	4.010499099
426	576	300	43.25	0.912894899	0.857819048	0.893522208	1.006358342	0.726218671	0.698989853	0.716623493	0.774892015	1.12957462	1.083890689	1.114996301	1.207628416	0.860370085	0.806925536	0.84146916	0.84146916	0.101979378	0.100130014	0.100496274	0.100496274	1.806338727	1.733644039	1.783176568	1.783176568	False		0	0	0	1	11	18	0.93726647	9.825908147	2.958337519	0.910206561	5.637087721	3.905857118
427	441	343	43.75	0.810827484	0.766817816	0.794874336	0.887456452	0.811934137	0.786409241	0.804284288	0.854507805	1.320946576	1.275800607	1.307323393	1.399352187	0.742432727	0.70031803	0.726978825	0.726978825	0.08381789	0.083297245	0.083732876	0.083732876	2.117457579	2.045412389	2.095770317	2.095770317	False		0	0	0	1	11	19	0.884683038	10.40108292	3.226272353	0.849447198	5.515219056	4.341446427
428	736	346	43.5	0.807865398	0.750847711	0.788541001	0.904118933	0.917657332	0.862846702	0.898914652	1.008735715	1.373314282	1.301955947	1.351673953	1.489568943	0.735805912	0.682124077	0.71743795	0.71743795	0.160932856	0.145552357	0.154162766	0.154162766	2.202098243	2.087973925	2.167528889	2.167528889	False		0	0	0	1	11	20	0.88315702	11.11051516	3.299590999	0.846033173	6.032682066	4.459949591
429	279	380	44.75	0.730641986	0.693192314	0.716830704	0.792692219	0.523342295	0.503310771	0.516309896	0.556516942	0.788169157	0.757578087	0.778156742	0.838561567	0.696535714	0.660162936	0.683034699	0.683034699	0.087088276	0.084055625	0.085630974	0.085630974	1.258529447	1.20986261	1.242631669	1.242631669	False		0	0	0	1	11	21	0.843372804	8.464550862	2.480344723	0.825801821	5.537164259	3.138883776
430	528	380	44.25	0.678132241	0.636755358	0.663086733	0.750161772	0.701723859	0.670579484	0.691891859	0.751118871	1.083263886	1.033986918	1.068727648	1.160529315	0.622402429	0.583274752	0.607943305	0.607943305	0.104523469	0.100622509	0.102748827	0.102748827	1.736194089	1.657424499	1.713014107	1.713014107	False		0	0	0	1	11	22	0.816320658	9.6615411	2.89349908	0.787609587	5.654159286	3.807649458
431	88	403	45.5	0.640914475	0.600474895	0.624270414	0.713134353	0.636064811	0.608877375	0.62733187	0.680514043	1.084083283	1.026948165	1.05941923	1.181044825	0.584117971	0.546490898	0.568710084	0.568710084	0.038689185	0.043034423	0.043562292	0.043562292	1.738255412	1.646775114	1.698749138	1.698749138	False		0	0	0	1	11	24	0.797146685	9.220950504	2.894646295	0.767886071	5.212392812	3.810535462
432	371	407	45.0	0.821693015	0.781552298	0.808729401	0.888168342	0.540179436	0.517823254	0.533660187	0.575177562	0.806654527	0.77233522	0.796412867	0.859746056	0.788793909	0.749912192	0.77617927	0.77617927	0.093152051	0.089852725	0.092327016	0.092327016	1.286581019	1.231945856	1.270296168	1.270296168	False		0	0	0	1	11	25	0.890280778	8.577532795	2.506225603	0.873331707	5.577853885	3.178158043
433	690	426	42.75	0.887583226	0.830915584	0.865472586	0.986682651	0.873683786	0.837199034	0.858952683	0.941330369	1.324647972	1.265224325	1.301699163	1.429709759	0.821019348	0.766880195	0.799879043	0.799879043	0.142981474	0.139399478	0.140958738	0.140958738	2.121914163	2.027059269	2.08528665	2.08528665	False		0	0	0	1	11	26	0.924226318	10.81544035	3.23145458	0.889933716	5.912223267	4.347685972
434	249	487	44.5	0.601195224	0.571289878	0.591113102	0.6506781	0.509801441	0.490309489	0.503014466	0.542279882	0.760561107	0.735293237	0.751446923	0.806168022	0.565463591	0.536475652	0.555731519	0.555731519	0.089589617	0.084131006	0.087859337	0.087859337	1.216504564	1.176285946	1.201983634	1.201983634	False		0	0	0	1	11	28	0.776683987	8.373687945	2.441691419	0.758275646	5.553948957	3.080045843
435	453	470	44.5	0.686387904	0.649709458	0.674919474	0.748966239	0.590906923	0.570796617	0.584753575	0.625294466	0.892886656	0.862684244	0.884078407	0.946269033	0.643912594	0.608305382	0.632735629	0.632735629	0.097727125	0.094397557	0.096473375	0.096473375	1.428541765	1.380487381	1.414542451	1.414542451	False		0	0	0	1	11	29	0.820573838	8.917928435	2.626956935	0.798691265	5.608553916	3.376913543
436	342	515	44.75	0.615056343	0.582883019	0.603993055	0.668471515	0.516260472	0.495973002	0.509133513	0.551050786	0.76527501	0.738308314	0.755738404	0.81208563	0.579378453	0.548177227	0.568667484	0.568667484	0.093369934	0.088061191	0.091537804	0.091537804	1.223843438	1.180925918	1.208659685	1.208659685	False		0	0	0	1	11	30	0.783825005	8.417029849	2.448291231	0.76544435	5.579315946	3.090320808
437	73	562	45.0	0.650035905	0.59882334	0.627437838	0.740963558	0.628338942	0.599501206	0.617145094	0.678368849	1.090362276	1.015865521	1.05559174	1.215228267	0.593057319	0.545553046	0.572225488	0.572225488	0.027463686	0.039729347	0.035444831	0.035444831	1.748216118	1.628907674	1.692504353	1.692504353	False		0	0	0	1	11	31	0.801845894	9.169107761	2.903437349	0.772491475	5.13706657	3.824481184
438	464	565	44.0	0.584725509	0.550223253	0.572755442	0.641123642	0.613668365	0.594085521	0.60673249	0.648396313	0.917812062	0.889749789	0.909826668	0.966760513	0.537783652	0.50426524	0.52603511	0.52603511	0.1076066	0.103618512	0.105124136	0.105124136	1.470815684	1.426174811	1.458155355	1.458155355	False		0	0	0	1	11	32	0.768199065	9.070664079	2.661854339	0.744015401	5.674847957	3.436100143
439	191	609	44.25	0.680622409	0.649214086	0.669557595	0.732504032	0.483249838	0.465202565	0.477262082	0.51291717	0.716398628	0.694341039	0.709672224	0.752854036	0.650070228	0.619318773	0.639165348	0.639165348	0.086600019	0.08084201	0.084370738	0.084370738	1.143600629	1.108596908	1.132955816	1.132955816	False		0	0	0	1	11	33	0.817603551	8.195519256	2.379860697	0.801863576	5.533887917	2.977974964
440	288	607	44.0	0.769538961	0.735391519	0.757168278	0.825542964	0.488614732	0.473010284	0.483574092	0.514470833	0.713454491	0.694072047	0.7069287	0.746709456	0.741602724	0.707854672	0.729342785	0.729342785	0.092922908	0.088165268	0.091540636	0.091540636	1.137082553	1.10645391	1.126787649	1.126787649	False		0	0	0	1	11	34	0.863411878	8.231519192	2.375738688	0.849019594	5.576316273	2.968849177
441	552	629	44.0	0.736526206	0.696593282	0.723336461	0.801148134	0.610935137	0.584167176	0.601266526	0.656808107	0.900365777	0.864197289	0.887442606	0.9630154	0.694900441	0.656358726	0.682237066	0.682237066	0.11329901	0.106597348	0.110792279	0.110792279	1.439627669	1.382001673	1.419016248	1.419016248	False		0	0	0	1	11	36	0.846404256	9.052323356	2.637428255	0.824959355	5.713045623	3.392434625
442	105	653	44.0	0.597219039	0.562412099	0.583620792	0.656651291	0.532075239	0.509977321	0.525149294	0.567139665	0.855100874	0.817578574	0.840018564	0.917676868	0.554908684	0.521724805	0.541973496	0.541973496	0.060206739	0.058877698	0.061626089	0.061626089	1.369279729	1.309365491	1.345189063	1.345189063	False		0	0	0	1	11	37	0.774635524	8.523151364	2.574054057	0.752837933	5.35678162	3.293942328
443	727	671	42.25	1.10962441	1.046732935	1.08461565	1.218306135	0.711805845	0.677556981	0.698260221	0.772506598	1.027664746	0.981938984	1.008821451	1.111034074	1.069416774	1.007947239	1.045018653	1.045018653	0.141840014	0.133050748	0.138779471	0.138779471	1.637838213	1.565230914	1.607899197	1.607899197	False		0	0	0	1	11	38	1.038618239	9.729194046	2.815656188	1.017903934	5.90456375	3.669943986
444	397	678	44.25	0.57518524	0.544496292	0.564016154	0.625476443	0.581854523	0.560228468	0.574900066	0.617435349	0.873055922	0.842659504	0.863034421	0.922729786	0.531047651	0.501605854	0.520261201	0.520261201	0.100331289	0.095548146	0.098937533	0.098937533	1.398716744	1.350230264	1.382751908	1.382751908	False		0	0	0	1	11	40	0.763284077	8.857184297	2.599192447	0.740545126	5.626028588	3.335156317
445	184	706	43.75	0.592451311	0.562614229	0.581446981	0.64262746	0.589420818	0.561407195	0.578140279	0.644271865	0.942304995	0.905538906	0.928732114	1.011509877	0.544042826	0.515911997	0.533668678	0.533668678	0.069911912	0.062217318	0.066132441	0.066132441	1.510222386	1.451431015	1.488518256	1.488518256	False		0	0	0	1	11	41	0.77217927	8.907956255	2.69614625	0.747240024	5.421906049	3.491272429
446	625	715	45.0	0.805944353	0.761521095	0.791599708	0.880047631	0.563476126	0.541841698	0.557255717	0.599114323	0.840524592	0.809774325	0.830496574	0.896760851	0.77029938	0.726774551	0.756251586	0.756251586	0.098047053	0.093549636	0.09741418	0.09741418	1.341598638	1.292812931	1.325686233	1.325686233	False		0	0	0	1	11	42	0.88216733	8.733860102	2.553646188	0.863803633	5.610700723	3.255186761
447	523	742	44.5	0.691816362	0.649355337	0.677041507	0.76506587	0.687911846	0.66289726	0.679423588	0.732479871	1.102789799	1.051330646	1.080886211	1.204552702	0.63512168	0.595029783	0.621444817	0.621444817	0.079936169	0.083365965	0.083531089	0.083531089	1.767460158	1.685187496	1.7323754	1.7323754	False		0	0	0	1	11	45	0.823370489	9.568858623	2.920836797	0.794162333	5.489171619	3.851424257
449	365	99	44.0	1.509292052	1.428875916	1.479475073	1.648160848	0.709490226	0.667238125	0.692429399	0.783357224	1.131906138	1.071017587	1.108337248	1.240779678	1.472802181	1.394369934	1.443788722	1.443788722	0.079605788	0.071231354	0.075648807	0.075648807	1.798280447	1.70153034	1.760804192	1.760804192	False		0	0	0	1	12	5	1.244520353	9.713655594	2.961601816	1.225721379	5.486954674	3.894574932
450	640	114	42.75	1.842860206	1.741712151	1.807817987	2.009027432	0.759928905	0.715139974	0.745649524	0.835016299	1.075000513	1.015471156	1.057036439	1.169052772	1.819322912	1.719502764	1.784558706	1.784558706	0.158710896	0.147208472	0.154509444	0.154509444	1.699755816	1.605612044	1.6714358	1.6714358	False		0	0	0	1	12	6	1.416369112	10.05211326	2.881929749	1.40424309	6.017772095	3.756633192
451	155	147	43.75	0.897988951	0.845023013	0.879003148	0.985457022	0.675489106	0.643182363	0.663339945	0.733257154	1.129460357	1.080156335	1.111989935	1.209811048	0.845067203	0.794037636	0.82676162	0.82676162	0.051421514	0.046457903	0.048962734	0.048962734	1.806449697	1.727866172	1.778608674	1.778608674	False		0	0	0	1	12	7	0.929587174	9.485498563	2.958177542	0.902322771	5.297830303	3.906012483
452	509	125	44.0	1.460468265	1.380885472	1.43318414	1.593164443	0.738637689	0.6997353	0.726580989	0.80247715	1.168877303	1.114690088	1.153043262	1.255609575	1.420122153	1.342087207	1.393180915	1.393180915	0.088898542	0.080204026	0.085698409	0.085698409	1.858962562	1.773019627	1.833929067	1.833929067	False		0	0	0	1	12	8	1.219367151	9.909243232	3.01336417	1.198581506	5.549311653	3.979534363
453	748	136	42.0	1.773119712	1.663752599	1.735968065	1.952940114	0.835602423	0.790815657	0.822351089	0.908399043	1.135590494	1.068165991	1.11610884	1.24359603	1.743541622	1.635819618	1.706714579	1.706714579	0.201770347	0.194646673	0.199442077	0.199442077	1.799000661	1.692267956	1.768271338	1.768271338	False		0	0	0	1	12	9	1.38043997	10.55990374	2.966760186	1.365201831	6.306713063	3.895583284
454	469	209	43.5	1.3351071	1.257691203	1.30729598	1.466609034	0.634333853	0.59709334	0.621849013	0.695159287	0.977563578	0.920430517	0.95672185	1.074735555	1.304451367	1.228843785	1.277311574	1.277311574	0.090106452	0.084668456	0.089219791	0.089219791	1.552446712	1.46170282	1.519335478	1.519335478	False		0	0	0	1	12	10	1.154783166	9.209335295	2.745510863	1.138989843	5.557417068	3.550389596
455	575	189	44.0	1.620000641	1.533281271	1.591354962	1.762073655	0.654866145	0.619880459	0.642834404	0.712840808	0.984072645	0.933959162	0.967016758	1.067501388	1.596635374	1.510991239	1.568379238	1.568379238	0.104992435	0.098039771	0.102495233	0.102495233	1.557311622	1.478089883	1.530331653	1.530331653	False		0	0	0	1	12	11	1.301555575	9.347112721	2.754624036	1.289518178	5.657306179	3.557200828
456	680	196	43.0	1.554202864	1.468088806	1.526823259	1.69874814	0.741673522	0.695972177	0.726026379	0.81934824	1.090774552	1.026986546	1.069634873	1.196293403	1.52174774	1.437661304	1.495071572	1.495071572	0.133947012	0.123750249	0.130057779	0.130057779	1.730956186	1.629635977	1.69735516	1.69735516	False		0	0	0	1	12	12	1.267657655	9.929614522	2.904014566	1.250937316	5.851599498	3.800316008
457	309	241	43.75	1.233113981	1.173819324	1.211883776	1.334021164	0.585761237	0.554724129	0.575327548	0.636546994	0.90846193	0.862067272	0.893246427	0.982256307	1.204418382	1.146689115	1.183653116	1.183653116	0.080059801	0.074821625	0.078100154	0.078100154	1.442858965	1.369099985	1.418704482	1.418704482	False		0	0	0	1	12	13	1.102238009	8.88339944	2.648763466	1.087454515	5.490001226	3.396958677
458	101	251	44.75	0.992957164	0.942990111	0.974055625	1.080697895	0.529773738	0.500664954	0.519685089	0.577048671	0.865091431	0.823160532	0.850902148	0.935016174	0.96070885	0.912254946	0.942265243	0.942265243	0.049543279	0.043724692	0.047350563	0.047350563	1.377570204	1.310835958	1.355027056	1.355027056	False		0	0	0	1	12	14	0.978513216	8.507707645	2.588041573	0.961899422	5.28522682	3.305549603
459	403	286	44.5	1.111460628	1.053464005	1.091455017	1.210156267	0.556494462	0.53342783	0.548489507	0.597625749	0.840374087	0.804619075	0.827108882	0.906099638	1.084121921	1.026997707	1.064481014	1.064481014	0.088908807	0.085814797	0.088302673	0.088302673	1.335298449	1.278698406	1.314269719	1.314269719	False		0	0	0	1	12	15	1.039564228	8.687011187	2.553435471	1.025479781	5.549380533	3.246366033
460	572	283	43.0	1.399015198	1.325860181	1.373886269	1.525022729	0.647482959	0.621845466	0.639538189	0.689932029	0.977952457	0.936892697	0.963791954	1.049785958	1.370068204	1.297737068	1.345226139	1.345226139	0.102574626	0.099920996	0.10255569	0.10255569	1.551807783	1.486940281	1.529434583	1.529434583	False		0	0	0	1	12	16	1.187707554	9.297569473	2.746055322	1.172794545	5.641082007	3.549495048
461	666	289	42.75	1.284330696	1.211458522	1.256935937	1.40960929	0.835349883	0.798776896	0.823469741	0.896926348	1.278496082	1.22270423	1.261100417	1.373310693	1.231698924	1.160666646	1.204750933	1.204750933	0.12697184	0.12143482	0.124802829	0.124802829	2.039505897	1.950838181	2.011952333	2.011952333	False		0	0	0	1	12	17	1.128624008	10.55820913	3.166838534	1.101508995	5.804794142	4.23230833
462	488	326	43.0	1.080750775	1.023914305	1.061038286	1.176088521	0.611895862	0.585509058	0.603293272	0.656325204	0.93145456	0.892742845	0.918782759	0.997683942	1.046344192	0.990614003	1.02696375	1.02696375	0.094740669	0.089934443	0.093210332	0.093210332	1.483016336	1.421617761	1.462940234	1.462940234	False		0	0	0	1	12	18	1.023743023	9.058770091	2.680954842	1.006017324	5.588513961	3.453181955
463	124	345	44.75	1.22185594	1.170159108	1.203802233	1.311159601	0.390902442	0.368833321	0.382875496	0.428452116	0.560939512	0.534048574	0.549738484	0.609878066	1.216640739	1.165380679	1.198863454	1.198863454	0.075277406	0.068288664	0.073506472	0.073506472	0.88177975	0.83937166	0.864046287	0.864046287	False		0	0	0	1	12	19	1.096438054	7.575842371	2.162206483	1.093751269	5.457910015	2.611406448
464	749	350	42.5	2.129044208	2.016059172	2.08941144	2.325847938	0.629240523	0.586954133	0.615523908	0.701729098	0.786120297	0.734667167	0.76900277	0.869294768	2.133050277	2.020518951	2.093512929	2.093512929	0.183858953	0.170530461	0.179791092	0.179791092	1.227495798	1.146631059	1.200634098	1.200634098	False		0	0	0	1	12	20	1.563806345	9.175157622	2.477476168	1.565870204	6.186522598	3.095434381
465	272	383	45.5	1.054873649	1.007575784	1.038170624	1.133309524	0.463740542	0.445268976	0.457254619	0.495295305	0.677652885	0.652014164	0.668674248	0.72145992	1.037135801	0.990308451	1.020593764	1.020593764	0.085530834	0.081422813	0.084076022	0.084076022	1.07360044	1.033127661	1.059429705	1.059429705	False		0	0	0	1	12	21	1.010411558	8.064606412	2.325613802	1.001273314	5.526713389	2.879969544
466	400	390	44.5	0.888243735	0.844448495	0.874206078	0.961572239	0.52552195	0.506612084	0.520061024	0.55566029	0.779345983	0.750097498	0.770985421	0.827709024	0.859020869	0.816038322	0.845174272	0.845174272	0.09293672	0.090338223	0.092149465	0.092149465	1.24115408	1.194781531	1.227928787	1.227928787	False		0	0	0	1	12	22	0.924566601	8.479176962	2.46799163	0.909511467	5.576408954	3.114556981
467	616	368	42.0	1.679314434	1.595582776	1.649035175	1.8235445	0.609946932	0.580705832	0.599671532	0.657988058	0.868345778	0.827858914	0.85478139	0.93535176	1.665480669	1.582246483	1.635307622	1.635307622	0.122907571	0.116414631	0.120269844	0.120269844	1.369218904	1.305486408	1.347910631	1.347910631	False		0	0	0	1	12	23	1.332113053	9.045692227	2.592597898	1.324986128	5.777521755	3.293857168
468	44	418	43.0	1.173440502	1.036123024	1.096410531	1.454332788	0.57399656	0.533256291	0.554433646	0.657240017	0.982482689	0.899085085	0.942236111	1.131616092	1.138058199	1.002720144	1.061691231	1.061691231	0.028264548	0.034124844	0.031269317	0.031269317	1.563597005	1.431619412	1.500119741	1.500119741	False		0	0	0	1	12	24	1.071495226	8.804455166	2.752397982	1.053266853	5.142440576	3.566000827
469	688	426	42.5	1.248638142	1.17679414	1.223945076	1.367584406	0.757594152	0.725866404	0.745826004	0.814564243	1.112184927	1.062332891	1.094739313	1.199412025	1.206420308	1.136037572	1.18225079	1.18225079	0.140401602	0.136454931	0.138352094	0.138352094	1.771595311	1.692500933	1.743907508	1.743907508	False		0	0	0	1	12	25	1.110235798	10.03644641	2.933990667	1.088485874	5.8949116	3.857213777
470	332	457	44.75	1.141895757	1.090758038	1.124572423	1.226974107	0.394434171	0.372749287	0.386454908	0.430480406	0.535368166	0.508647106	0.525923018	0.580938229	1.136259548	1.085562157	1.119112288	1.119112288	0.093375199	0.086673724	0.090686638	0.090686638	0.842063347	0.799918551	0.827151423	0.827151423	False		0	0	0	1	12	26	1.055243899	7.599541264	2.126404715	1.052340218	5.579351274	2.55580056
471	546	431	44.5	1.084063945	1.025977621	1.06389671	1.180029322	0.528616434	0.501842923	0.520385665	0.571236718	0.765216101	0.727433437	0.7537243	0.826988656	1.061125483	1.004047913	1.041197182	1.041197182	0.10232115	0.096629455	0.10052085	0.10052085	1.214449847	1.154576613	1.196288643	1.196288643	False		0	0	0	1	12	27	1.025449913	8.499941812	2.448208754	1.013632399	5.639381112	3.077169088
472	183	467	44.75	1.010594149	0.969426558	0.996276596	1.080574945	0.414244257	0.395933992	0.407736548	0.444434076	0.590001274	0.567552958	0.582151078	0.62700079	0.997653234	0.956904252	0.983484209	0.983484209	0.084279027	0.078543157	0.082168018	0.082168018	0.932907418	0.897466098	0.920511995	0.920511995	False		0	0	0	1	12	28	0.987599497	7.732472483	2.20289509	0.980932553	5.518313412	2.68298895
473	433	488	43.5	1.111859442	1.062153161	1.093958439	1.196310081	0.493077013	0.476072918	0.486962187	0.521584519	0.699415945	0.674578074	0.691653024	0.739515659	1.094179414	1.044823435	1.07632366	1.07632366	0.102551628	0.099490894	0.100812049	0.100812049	1.107621358	1.068489823	1.095437941	1.095437941	False		0	0	0	1	12	29	1.03976969	8.261462349	2.35608369	1.030661234	5.640927682	2.927601335
474	616	493	43.75	1.199046629	1.138626845	1.17869602	1.300693222	0.593990271	0.573318705	0.587860227	0.628077336	0.854439753	0.823395023	0.845196423	0.905871146	1.173123504	1.113187936	1.152852954	1.152852954	0.118072937	0.114816592	0.117145443	0.117145443	1.356280212	1.307336045	1.341754272	1.341754272	False		0	0	0	1	12	30	1.084687077	8.938618564	2.573128439	1.071331915	5.745080011	3.275742047
475	734	508	43.75	1.387463121	1.305782056	1.359023051	1.524574701	0.666080108	0.627851305	0.652430014	0.732064702	0.934198493	0.880183469	0.914887139	1.026393094	1.361197174	1.280995193	1.333306605	1.333306605	0.14517715	0.137077458	0.142293175	0.142293175	1.481367399	1.395744179	1.450740423	1.450740423	False		0	0	0	1	12	31	1.181756117	9.422361548	2.68479655	1.168224338	5.926956865	3.450873322
476	253	530	45.0	1.052347567	1.010036423	1.038904556	1.1255295	0.371910571	0.358149055	0.366933452	0.395797117	0.509812503	0.493559921	0.504116425	0.538580225	1.046028925	1.003681272	1.03261075	1.03261075	0.08547935	0.080913341	0.083714845	0.083714845	0.802562365	0.777150786	0.793628837	0.793628837	False		0	0	0	1	12	32	1.009110163	7.448401597	2.090624904	1.005854904	5.526367918	2.500496275
477	526	524	43.5	1.270802017	1.208897763	1.249708019	1.374587003	0.508659677	0.487713405	0.501083565	0.54430658	0.71517993	0.687044347	0.705447543	0.764358678	1.256358941	1.194699477	1.23535829	1.23535829	0.108351215	0.103240583	0.106250473	0.106250473	1.129931469	1.085715454	1.114630365	1.114630365	False		0	0	0	1	12	33	1.121654258	8.366026385	2.37815443	1.114213426	5.67984453	2.958837133
478	139	556	44.0	0.881667859	0.843691226	0.868254417	0.943735887	0.467586029	0.447344232	0.46045378	0.501111818	0.696346513	0.669119395	0.686288828	0.74264544	0.857947313	0.820803019	0.844858039	0.844858039	0.080425608	0.07534744	0.078890289	0.078890289	1.10722748	1.064004393	1.091248696	1.091248696	False		0	0	0	1	12	34	0.921178819	8.09041071	2.351786258	0.908958389	5.492455893	2.927049877
479	410	579	44.0	0.919904095	0.878342715	0.905913457	0.989796616	0.487967478	0.470420134	0.482744712	0.516227258	0.694156837	0.671072566	0.686831575	0.732853443	0.897371685	0.856261749	0.883502522	0.883502522	0.101723973	0.097101594	0.100608526	0.100608526	1.102932752	1.066472072	1.091378696	1.091378696	False		0	0	0	1	12	35	0.940877491	8.227175936	2.348720551	0.929269169	5.635373887	2.921036941
480	311	602	43.5	0.897608629	0.858512925	0.884509244	0.962104471	0.453799581	0.436760128	0.447988346	0.482032439	0.645725878	0.625583571	0.639049732	0.681231828	0.877785656	0.839006986	0.864787519	0.864787519	0.094197139	0.088456181	0.092131812	0.092131812	1.025151293	0.993393456	1.014627991	1.014627991	False		0	0	0	1	12	36	0.929391238	7.997899783	2.280913641	0.919178773	5.584866721	2.81213717
481	591	600	43.5	1.420296456	1.353730067	1.397572525	1.532502138	0.453321113	0.429053768	0.445879384	0.492700054	0.611264599	0.582226146	0.601433321	0.659524569	1.417025203	1.350638806	1.394357128	1.394357128	0.108728661	0.100824729	0.106828311	0.106828311	0.959128303	0.913546446	0.943699791	0.943699791	False		0	0	0	1	12	37	1.198671304	7.994689127	2.232665311	1.196986008	5.682377304	2.71970012
482	717	600	43.5	1.320031598	1.252442013	1.296339907	1.434614206	0.591805129	0.56026165	0.580468349	0.648701109	0.833789797	0.790740339	0.818245547	0.91392817	1.298807071	1.232328675	1.275535981	1.275535981	0.126290733	0.118778119	0.123625762	0.123625762	1.32052872	1.252337208	1.29589206	1.29589206	False		0	0	0	1	12	38	1.147016518	8.923955646	2.54421698	1.136081996	5.800223721	3.225687323
483	212	617	44.0	0.865942792	0.829457792	0.853962997	0.926019842	0.41051507	0.394956914	0.405496025	0.435492647	0.582168786	0.56399551	0.576098183	0.611318642	0.849610119	0.813378273	0.837720527	0.837720527	0.085891962	0.080536681	0.084279566	0.084279566	0.923124567	0.894495261	0.913557113	0.913557113	False		0	0	0	1	12	40	0.913077527	7.707448595	2.191929031	0.904663205	5.52913666	2.669292238
484	120	649	44.5	1.060538221	1.013822207	1.044109656	1.13942136	0.370436525	0.352368315	0.364868284	0.399067849	0.544563219	0.519854001	0.536041503	0.584482645	1.052063482	1.005770162	1.035772084	1.035772084	0.064946726	0.060729628	0.064157782	0.064157782	0.858527756	0.819544733	0.845089577	0.845089577	False		0	0	0	1	12	41	1.013329851	7.438510336	2.139278466	1.008963807	5.388588262	2.578851945
485	495	645	44.75	1.22159033	1.168628085	1.205934102	1.310638516	0.391823233	0.375262897	0.386191481	0.420668971	0.529097315	0.508328875	0.522466803	0.564694681	1.218547348	1.165568462	1.202919816	1.202919816	0.093608583	0.088790671	0.091716528	0.091716528	0.830354946	0.797860725	0.819956041	0.819956041	False		0	0	0	1	12	43	1.096301216	7.582021136	2.117625061	1.094733523	5.580917348	2.539407935
486	674	680	43.25	1.713196756	1.637617614	1.687705239	1.838311628	0.379857883	0.364041724	0.374326052	0.406555353	0.481444949	0.461060341	0.47440839	0.516508831	1.726764373	1.650528181	1.701062277	1.701062277	0.104092689	0.099974848	0.102594618	0.102594618	0.743642526	0.71221665	0.732782786	0.732782786	False		0	0	0	1	12	45	1.349568661	7.501730291	2.050908239	1.356558472	5.65126863	2.41800416
487	206	721	44.75	1.083234316	1.039856432	1.069121926	1.159926577	0.303805425	0.286768997	0.2976526	0.332299914	0.423749323	0.402238407	0.416276044	0.459697563	1.083644946	1.040561492	1.069660857	1.069660857	0.064199443	0.059241122	0.06223575	0.06223575	0.662944674	0.629061222	0.651153963	0.651153963	False		0	0	0	1	12	46	1.025022502	6.991397001	1.970130113	1.025234051	5.383573782	2.305021224
488	304	726	43.0	0.850290017	0.808368256	0.8357529	0.922172482	0.459940821	0.442743561	0.454476301	0.487145064	0.686242705	0.658242353	0.675446801	0.734596547	0.826408993	0.78526537	0.81221606	0.81221606	0.078534191	0.076952206	0.079078428	0.079078428	1.091530359	1.047136595	1.074381515	1.074381515	False		0	0	0	1	12	47	0.905013477	8.039109221	2.337640183	0.892710371	5.479763955	2.905072752
489	424	741	44.25	1.159150183	1.100627935	1.137530068	1.261415262	0.450629507	0.431704461	0.44355103	0.483286851	0.660225953	0.626302334	0.645361624	0.721563711	1.145436635	1.087647173	1.124246835	1.124246835	0.081183121	0.081233308	0.082389553	0.082389553	1.043385887	0.98975425	1.019806335	1.019806335	False		0	0	0	1	12	48	1.064133092	7.9766277	2.301214813	1.057068101	5.497539016	2.837666944
490	511	58	42.25	1.968347078	1.838681897	1.913102117	2.217039275	0.623862924	0.56905462	0.6023403	0.725129522	0.783162451	0.727770419	0.761803348	0.881331412	1.968192038	1.838797235	1.912908878	1.912908878	0.181276048	0.157701313	0.171835496	0.171835496	1.225904367	1.139008389	1.19250139	1.19250139	False		0	0	0	1	13	1	1.481017859	9.139072425	2.473334966	1.480937985	6.169190579	3.09320626
491	396	105	43.75	2.160505238	2.051882997	2.121035916	2.354727712	0.521411748	0.487227657	0.508403881	0.581887856	0.714690404	0.673434601	0.697387487	0.791912951	2.170254601	2.061506584	2.130897825	2.130897825	0.114851047	0.104017905	0.111592091	0.111592091	1.111501743	1.047020766	1.084337367	1.084337367	False		0	0	0	1	13	3	1.580014543	8.451596354	2.377469058	1.585037252	5.723460229	2.93303416
492	687	99	43.0	2.008012006	1.890155711	1.971285453	2.203975158	0.649580547	0.610623303	0.638376217	0.712653249	0.833405575	0.779058081	0.815359678	0.924004858	2.005495144	1.888158391	1.969006469	1.969006469	0.179234594	0.170853323	0.17816527	0.17816527	1.306268388	1.220825381	1.277849609	1.277849609	False		0	0	0	1	13	4	1.501452569	9.311644875	2.54367904	1.500155924	6.155491854	3.205721809
493	510	150	44.0	1.650381626	1.562333615	1.621017718	1.797734253	0.65291867	0.618697587	0.641973092	0.709061887	0.997245139	0.948432868	0.981328527	1.076148093	1.626939733	1.539841819	1.597867888	1.597867888	0.095620793	0.088731082	0.093592164	0.093592164	1.577984909	1.500891169	1.552859284	1.552859284	False		0	0	0	1	13	5	1.317207352	9.33404462	2.773066498	1.305130479	5.594419837	3.586144953
494	175	165	45.25	1.476519086	1.402528543	1.449682393	1.605946442	0.437042691	0.414977613	0.429336912	0.474887438	0.640652892	0.612809852	0.630906673	0.691212661	1.472763022	1.398669057	1.445864686	1.445864686	0.075971366	0.069670562	0.073790602	0.073790602	1.005480281	0.96197639	0.99027069	0.99027069	False		0	0	0	1	13	7	1.227636266	7.88545636	2.273811086	1.225701205	5.462566679	2.784596303
495	616	162	44.25	2.226154893	2.115745923	2.193787168	2.411964338	0.528050202	0.491204338	0.516525314	0.586920204	0.677270487	0.634202098	0.663600268	0.746156141	2.240248099	2.129788899	2.207937119	2.207937119	0.141466246	0.128975383	0.137652196	0.137652196	1.049761236	0.982388077	1.028323436	1.028323436	False		0	0	0	1	13	8	1.613836152	8.496142239	2.325078416	1.621096738	5.902055666	2.846592903
496	353	199	44.25	1.535668975	1.453769405	1.504583663	1.675721198	0.586597125	0.560666507	0.577509733	0.627931939	0.902393663	0.85913521	0.887287829	0.96993416	1.515604273	1.434441623	1.484708788	1.484708788	0.081996106	0.080315477	0.081395018	0.081395018	1.427059385	1.358814021	1.403277419	1.403277419	False		0	0	0	1	13	9	1.258109305	8.889008483	2.640267445	1.247772304	5.502994371	3.374838102
497	441	238	44.0	1.968401774	1.870689612	1.934563261	2.138140898	0.464673581	0.438578495	0.45474236	0.508690514	0.631870209	0.595373362	0.617742853	0.695684895	1.978603384	1.880735972	1.944812966	1.944812966	0.10479925	0.099373395	0.102839566	0.102839566	0.981542929	0.924532101	0.959395941	0.959395941	False		0	0	0	1	13	10	1.481046037	8.070867365	2.261514683	1.486301737	5.656009855	2.751082248
498	554	233	43.0	2.107960707	2.00181379	2.070905963	2.289232193	0.485784393	0.459653732	0.477863908	0.529743465	0.655552743	0.620357824	0.643552957	0.716020644	2.120330944	2.01371063	2.08309134	2.08309134	0.111939883	0.105828487	0.11085134	0.11085134	1.017027017	0.96228623	0.998380148	0.998380148	False		0	0	0	1	13	11	1.552944476	8.212526827	2.294671976	1.559317416	5.7039255	2.800762584
499	657	263	43.0	2.078645342	1.97466285	2.045392361	2.252936649	0.510535192	0.483732919	0.502178256	0.557779334	0.662078324	0.626133421	0.650341518	0.723543181	2.089772909	1.985427126	2.056420302	2.056420302	0.133337911	0.126949065	0.131641283	0.131641283	1.028148038	0.972153	1.00985055	1.00985055	False		0	0	0	1	13	13	1.537841688	8.37861162	2.303808269	1.543574425	5.847512256	2.816332833
500	267	283	45.75	1.411446606	1.348651591	1.39295763	1.51983923	0.372552602	0.350244291	0.364436503	0.411383238	0.512655934	0.484153174	0.502273659	0.563251419	1.414684294	1.352135013	1.396403881	1.396403881	0.081935324	0.07566992	0.079630805	0.079630805	0.800035525	0.755244123	0.783633105	0.783633105	False		0	0	0	1	13	14	1.194112008	7.452709811	2.094605918	1.195780011	5.502586507	2.496958513
501	362	299	44.5	1.536351788	1.469137205	1.512504884	1.654712043	0.411809204	0.393673206	0.405306889	0.44319779	0.5584854	0.533090174	0.548862933	0.602126357	1.539844353	1.472542801	1.51600852	1.51600852	0.095221186	0.091461564	0.094154321	0.094154321	0.871580853	0.83189622	0.856511864	0.856511864	False		0	0	0	1	13	15	1.258461078	7.716132598	2.158770546	1.26026039	5.591738364	2.597127242
502	472	330	43.5	1.364772986	1.300371008	1.342803021	1.471238522	0.42487006	0.405936096	0.418418248	0.457569021	0.565331756	0.539806182	0.556030865	0.610926359	1.363137917	1.298734264	1.341207979	1.341207979	0.105796425	0.101289489	0.1045905	0.1045905	0.886040461	0.846089532	0.871453656	0.871453656	False		0	0	0	1	13	17	1.170066537	7.803774596	2.168355949	1.169224176	5.662701178	2.617371757
503	582	320	44.0	1.701094321	1.613429018	1.670687396	1.854183632	0.406003611	0.386783738	0.399426441	0.437024416	0.50075507	0.475389892	0.492639867	0.542135065	1.713011632	1.624701987	1.682334483	1.682334483	0.119770073	0.115060013	0.11785239	0.11785239	0.775071297	0.735840648	0.76256683	0.76256683	False		0	0	0	1	13	18	1.343333688	7.677175442	2.077943831	1.349473289	5.756468265	2.462006754
504	678	353	43.25	1.873519528	1.77562396	1.842729725	2.04063421	0.443172521	0.413545033	0.434006103	0.492940025	0.526007527	0.48780778	0.513716304	0.590043088	1.888390461	1.790451218	1.857605865	1.857605865	0.141869663	0.133843742	0.139648608	0.139648608	0.812439452	0.752681814	0.793197659	0.793197659	False		0	0	0	1	13	19	1.432164284	7.926589236	2.113299131	1.439825541	5.904762701	2.514324924
505	80	393	44.5	0.990775289	0.925674121	0.962164721	1.104152161	0.393550889	0.373162667	0.385874618	0.427610575	0.590101171	0.554631532	0.574686626	0.651645293	0.977289378	0.912848169	0.948956965	0.948956965	0.06367628	0.063156726	0.064636953	0.064636953	0.933461692	0.877463424	0.909132046	0.909132046	False		0	0	0	1	13	20	0.977389151	7.593614192	2.203034954	0.970441433	5.38006321	2.683764975
506	274	381	45.5	0.869233101	0.829077701	0.854504608	0.935515074	0.392750174	0.376431178	0.3870295	0.420690783	0.540998463	0.518900659	0.533070493	0.577116093	0.855807667	0.816074369	0.841221865	0.841221865	0.090611172	0.086667526	0.08933273	0.08933273	0.856562898	0.821667643	0.844050006	0.844050006	False		0	0	0	1	13	21	0.914772639	7.588241167	2.134287545	0.907856079	5.56080388	2.576100999
507	375	395	44.25	1.199867064	1.147865268	1.18190052	1.285179244	0.383228225	0.366639223	0.377916581	0.409570419	0.490492303	0.468717102	0.483865978	0.52524008	1.198876522	1.146953073	1.180875653	1.180875653	0.106278504	0.101975293	0.104721197	0.104721197	0.768432567	0.734293229	0.758086229	0.758086229	False		0	0	0	1	13	22	1.085109751	7.524346228	2.063575201	1.084599441	5.665936061	2.452712043
508	176	417	44.75	1.344865746	1.292855882	1.327190659	1.432346687	0.34431139	0.329372322	0.339369885	0.368680416	0.457094238	0.438468699	0.451187364	0.487422496	1.35009841	1.297951096	1.332347671	1.332347671	0.084558146	0.080182978	0.082975512	0.082975512	0.711614817	0.682562829	0.702424725	0.702424725	False		0	0	0	1	13	24	1.159810658	7.263203366	2.016815451	1.162506439	5.52018638	2.373163009
509	512	415	43.0	1.618825066	1.544464377	1.592844969	1.750980906	0.432273475	0.407617982	0.423972847	0.472442429	0.577212394	0.545258849	0.56605351	0.630713154	1.623275339	1.549082519	1.597353548	1.597353548	0.104842851	0.098201598	0.10283328	0.10283328	0.900192745	0.85005709	0.882684498	0.882684498	False		0	0	0	1	13	25	1.300949938	7.853453583	2.184989717	1.303242644	5.656302428	2.637185998
510	605	410	43.75	1.9480671	1.854605287	1.916824515	2.111215951	0.434817365	0.412512058	0.427252217	0.471658459	0.556388149	0.528293266	0.546585658	0.60501145	1.962882897	1.868806177	1.931462883	1.931462883	0.116358829	0.11009817	0.114381749	0.114381749	0.860030889	0.816506263	0.844817759	0.844817759	False		0	0	0	1	13	26	1.470569952	7.870523799	2.15583424	1.478202804	5.733577863	2.580956441
511	703	458	44.25	1.467401672	1.387496892	1.440204208	1.603759662	0.483012124	0.458510549	0.473596121	0.528201112	0.610767346	0.578881104	0.599165661	0.667245005	1.465443545	1.385551483	1.438301638	1.438301638	0.138346331	0.13186283	0.13547239	0.13547239	0.957391266	0.907474231	0.939191963	0.939191963	False		0	0	0	1	13	28	1.222939127	8.193924123	2.231969121	1.221930332	5.881120162	2.71726814
512	293	477	43.75	1.187692858	1.140349214	1.171419162	1.264463553	0.328120667	0.311134406	0.321321946	0.356626976	0.405404367	0.385798605	0.397926562	0.439320677	1.192195564	1.144908266	1.17599179	1.17599179	0.097778566	0.091857906	0.095187289	0.095187289	0.631243762	0.600516053	0.619488591	0.619488591	False		0	0	0	1	13	29	1.078837803	7.154559086	1.944445823	1.081157522	5.608899097	2.260637612
513	416	482	43.5	1.596668306	1.53151356	1.573144491	1.704935153	0.390361163	0.375171973	0.385129511	0.415010686	0.511147863	0.490863972	0.504139636	0.544412471	1.605038709	1.539503083	1.581355807	1.581355807	0.099211031	0.095588705	0.097983231	0.097983231	0.793927591	0.762457718	0.783074601	0.783074601	False		0	0	0	1	13	30	1.289535144	7.572210238	2.092494507	1.293847437	5.618511343	2.488406956
514	67	506	44.5	1.359882028	1.255533665	1.312298157	1.548377965	0.35877093	0.335482842	0.350697396	0.397201329	0.531337562	0.490498217	0.513440947	0.600006483	1.360440875	1.256054285	1.312789845	1.312789845	0.058318095	0.058121955	0.060377516	0.060377516	0.83123155	0.767338485	0.803269139	0.803269139	False		0	0	0	1	13	31	1.167546797	7.360230929	2.120761573	1.167834705	5.34410829	2.540635246
515	188	513	45.25	0.991344054	0.951240478	0.977943752	1.057914231	0.315989751	0.299889682	0.310078938	0.343209382	0.40599569	0.388641641	0.39919727	0.436083699	0.990474647	0.950469895	0.97717579	0.97717579	0.086763238	0.080444682	0.084667387	0.084667387	0.636091611	0.608857224	0.625376782	0.625376782	False		0	0	0	1	13	32	0.977682169	7.073157244	1.94527372	0.977234264	5.534983166	2.267424957
516	585	503	43.5	1.267960625	1.204931019	1.245742842	1.375749383	0.434720862	0.416740048	0.429043006	0.463582923	0.565837553	0.542466748	0.55843077	0.603737825	1.263662101	1.200520604	1.241347974	1.241347974	0.116080158	0.11133828	0.114614477	0.114614477	0.888776781	0.852278932	0.877254168	0.877254168	False		0	0	0	1	13	33	1.12019042	7.869876239	2.169064101	1.117975892	5.731707905	2.621202808
517	671	545	43.0	1.115275066	1.057401809	1.094481638	1.215712822	0.466224221	0.445629411	0.459837631	0.50102724	0.608928507	0.580337315	0.599912344	0.656090443	1.103881179	1.046393354	1.083140237	1.083140237	0.125144172	0.120604549	0.123839184	0.123839184	0.961402443	0.916370631	0.947252193	0.947252193	False		0	0	0	1	13	34	1.041529363	8.081272597	2.22939461	1.035659422	5.792529978	2.722884083
518	309	571	44.0	1.052819625	1.008796712	1.038035742	1.124113774	0.431723022	0.416593159	0.426323583	0.456974216	0.604436092	0.5856458	0.59760758	0.637120552	1.04003731	0.996105099	1.025319363	1.025319363	0.093556703	0.089022281	0.091998815	0.091998815	0.955384726	0.925908291	0.944648727	0.944648727	False		0	0	0	1	13	36	1.009353359	7.849759893	2.223104898	1.002768123	5.580569213	2.714458837
519	437	573	44.25	1.470417308	1.411530771	1.449800782	1.56880008	0.375059675	0.361447579	0.370742252	0.397290367	0.485654636	0.467294917	0.479796267	0.514649633	1.477104379	1.417875469	1.456329008	1.456329008	0.098772124	0.095628994	0.097808609	0.097808609	0.755255116	0.726768803	0.746201684	0.746201684	False		0	0	0	1	13	37	1.224492732	7.46953297	2.056802112	1.2279378	5.615566152	2.434262641
520	119	582	43.25	1.284276715	1.232520861	1.264912843	1.374883972	0.292968508	0.27771771	0.287474572	0.31816516	0.368304306	0.348885636	0.361759867	0.399079259	1.293941358	1.242109236	1.274499613	1.274499613	0.082201592	0.077946445	0.080427466	0.080427466	0.56940658	0.539068528	0.559220202	0.559220202	False		0	0	0	1	13	38	1.128596198	6.918678255	1.892503006	1.133575261	5.504373241	2.174061002
521	218	603	44.75	0.770234243	0.73667383	0.759170689	0.826165186	0.331567158	0.31803091	0.327467317	0.352787164	0.446330385	0.431063368	0.441369763	0.471010213	0.760600138	0.727173376	0.749575693	0.749575693	0.081909596	0.076965911	0.080602851	0.080602851	0.705622052	0.681628822	0.697829225	0.697829225	False		0	0	0	1	13	39	0.863770076	7.177686004	2.001745263	0.858806745	5.50241387	2.364772696
522	584	596	44.25	1.033418791	0.980134104	1.014417682	1.122538011	0.451070244	0.426413547	0.443308243	0.489866642	0.607239374	0.57708109	0.597021562	0.658208526	1.019917797	0.9672504	1.00110009	1.00110009	0.111513515	0.103735123	0.109476934	0.109476934	0.960297097	0.912643219	0.944170464	0.944170464	False		0	0	0	1	13	40	0.999358373	7.979585171	2.2270297	0.992402885	5.701064452	2.721336518
523	46	655	44.0	1.751571456	1.543116891	1.634954098	2.159969589	0.360485838	0.327756252	0.345637496	0.42351852	0.526358418	0.47691952	0.50219148	0.612214601	1.763107004	1.552375915	1.644977128	1.644977128	0.059884796	0.055711522	0.059103343	0.059103343	0.815423912	0.739705226	0.778702603	0.778702603	False		0	0	0	1	13	41	1.369338668	7.37173844	2.113790404	1.37528159	5.35462129	2.518503388
524	462	663	43.75	0.930477795	0.888682966	0.916127656	1.000474182	0.409386349	0.393551546	0.404370657	0.436312699	0.552523224	0.533705734	0.547062961	0.584683599	0.917926585	0.876284821	0.90356051	0.90356051	0.100497838	0.09525702	0.098572486	0.098572486	0.873962945	0.844398406	0.865428279	0.865428279	False		0	0	0	1	13	43	0.946324886	7.699874559	2.15042306	0.939858711	5.627146177	2.600462345
525	726	659	43.5	1.105955512	1.0431656	1.081670289	1.217619286	0.469360767	0.444191073	0.460067173	0.513606472	0.614828543	0.58413311	0.603875226	0.670243719	1.093904736	1.031510773	1.069709771	1.069709771	0.125123405	0.117195338	0.121996062	0.121996062	0.971116681	0.922783671	0.953906854	0.953906854	False		0	0	0	1	13	44	1.036728083	8.102319696	2.237655096	1.030519724	5.792390626	2.736484732
526	134	675	44.75	0.858788175	0.820393858	0.845449196	0.92527558	0.325381168	0.306774918	0.3192271	0.355333407	0.457231287	0.434498005	0.449365512	0.494447759	0.850812546	0.812931647	0.837649733	0.837649733	0.069115041	0.063218657	0.06735902	0.06735902	0.721473043	0.685516476	0.709033055	0.709033055	False		0	0	0	1	13	45	0.909391587	7.136176277	2.01700733	0.905282676	5.41655882	2.386965251
527	574	686	43.5	1.290024316	1.233809359	1.269438254	1.386534693	0.349526579	0.332769483	0.343498115	0.377945172	0.440911769	0.419535124	0.433659879	0.476820159	1.294875426	1.238597132	1.274226725	1.274226725	0.099022335	0.09436401	0.097109407	0.097109407	0.686564904	0.653152823	0.675260115	0.675260115	False		0	0	0	1	13	46	1.131557266	7.298198748	1.994158802	1.134056478	5.617245137	2.338091285
528	299	740	44.0	0.908614912	0.860155796	0.890261039	0.992239238	0.356007032	0.341014591	0.350642436	0.380787739	0.496280299	0.472545161	0.487254103	0.534338383	0.899319573	0.851169149	0.881085117	0.881085117	0.078027293	0.076366198	0.077731905	0.077731905	0.783555377	0.746180202	0.769340556	0.769340556	False		0	0	0	1	13	49	0.935061492	7.341684402	2.071678822	0.930272688	5.476362524	2.473885091
529	504	746	43.25	1.107551818	1.046122524	1.085285485	1.212928816	0.375614941	0.359872052	0.369511998	0.404019921	0.513561888	0.488633269	0.502185895	0.562089669	1.102475562	1.041084456	1.080383239	1.080383239	0.08672935	0.085065344	0.087008944	0.087008944	0.807523734	0.768478045	0.789591196	0.789591196	False		0	0	0	1	13	51	1.037550474	7.473258957	2.09587432	1.034935271	5.534755769	2.507442557
530	95	66	43.25	0.922936493	0.844585024	0.888418855	1.06788271	0.724344157	0.652286164	0.692987434	0.855247142	1.151533	1.056778933	1.111386647	1.317817116	0.869181412	0.795187814	0.836474293	0.836474293	0.088026416	0.068345567	0.078871046	0.078871046	1.841605822	1.69011674	1.777447597	1.777447597	False		0	0	0	1	14	2	0.942439732	9.81332963	2.989080868	0.914746009	5.543459444	3.955233648
531	465	84	43.25	0.920654933	0.85398097	0.89692607	1.030019458	0.748209472	0.696263188	0.730560059	0.839289074	1.182722648	1.115340329	1.159653248	1.303022033	0.86470313	0.800830675	0.841908915	0.841908915	0.094856766	0.080237649	0.089993508	0.089993508	1.892027157	1.784516163	1.855236955	1.855236955	False		0	0	0	1	14	3	0.941264311	9.973472577	3.032748673	0.912438873	5.589293003	4.025827232
532	575	86	43.25	1.063287622	0.98556373	1.036114469	1.193337208	0.684822416	0.645233921	0.673179145	0.752183201	0.975432173	0.927243249	0.961325096	1.055192016	1.025396807	0.948860688	0.998451353	0.998451353	0.143752205	0.131078637	0.140020539	0.140020539	1.554393199	1.478101575	1.532146819	1.532146819	False		0	0	0	1	14	4	1.014746297	9.548127683	2.74252674	0.99522558	5.917395084	3.553114821
533	200	94	44.25	0.904335854	0.844239515	0.882178821	1.005660488	0.625204915	0.578562303	0.604950307	0.707432069	0.975744997	0.920710896	0.95460848	1.072266838	0.862107465	0.804146071	0.840795465	0.840795465	0.0851285	0.069013963	0.076591802	0.076591802	1.558049801	1.47035268	1.524350341	1.524350341	False		0	0	0	1	14	5	0.932856993	9.14807756	2.742964716	0.91110163	5.524013615	3.558234333
534	392	140	43.5	0.965886167	0.903104112	0.945038604	1.067814287	0.582122856	0.55323392	0.572375174	0.630445029	0.875135429	0.835192432	0.860412966	0.948867619	0.93221531	0.870462365	0.911809329	0.911809329	0.096599625	0.090007992	0.095053632	0.095053632	1.394329517	1.331060108	1.370963783	1.370963783	False		0	0	0	1	14	6	0.964566689	8.858984881	2.60210391	0.947220024	5.600988075	3.329013875
535	746	123	42.75	1.067120387	0.977683407	1.037927088	1.208890988	0.72986702	0.687571579	0.717133798	0.799323081	0.918402839	0.86100009	0.899713879	1.013016716	1.033237008	0.945300382	1.004530158	1.004530158	0.219947216	0.209689825	0.217645363	0.217645363	1.462206023	1.37126487	1.432599244	1.432599244	False		0	0	0	1	14	7	1.016720874	9.850389588	2.662681471	0.999264721	6.428684942	3.424045984
536	517	160	43.75	1.100282256	1.031714084	1.076591683	1.213546627	0.656654289	0.620959268	0.645222977	0.713577333	1.000401633	0.950554226	0.984633771	1.08027403	1.061686962	0.994668689	1.038432324	1.038432324	0.101661929	0.093721449	0.099024669	0.099024669	1.593989288	1.514837439	1.568991437	1.568991437	False		0	0	0	1	14	8	1.033805316	9.359111666	2.777485822	1.013921663	5.634957549	3.608552262
537	616	174	42.5	1.001768951	0.934565311	0.978223824	1.113221596	0.778921065	0.734248916	0.763511904	0.852273665	1.185823637	1.125657326	1.16493221	1.283838121	0.947807465	0.882897052	0.925052904	0.925052904	0.123278604	0.111992441	0.119463531	0.119463531	1.895427585	1.799582059	1.862151502	1.862151502	False		0	0	0	1	14	9	0.983052902	10.17955597	3.037090286	0.955252843	5.78001149	4.030588082
538	81	252	45.25	1.009224677	0.948863808	0.984800199	1.117513881	0.408872239	0.382306489	0.39973283	0.452087239	0.615187815	0.578912808	0.60178836	0.675445664	0.994522689	0.935005621	0.970352114	0.970352114	0.065147317	0.0588558	0.063512506	0.063512506	0.973614726	0.916221684	0.952456769	0.952456769	False		0	0	0	1	14	10	0.986893968	7.696424739	2.238158103	0.979319748	5.38993428	2.739982179
539	226	246	45.75	0.965713454	0.915867522	0.94950748	1.04997157	0.381466455	0.361375149	0.374705289	0.414572518	0.536855819	0.51000181	0.528778501	0.581069351	0.955191382	0.905829954	0.939098202	0.939098202	0.080885256	0.075840577	0.078658798	0.078658798	0.847959089	0.805573949	0.835234269	0.835234269	False		0	0	0	1	14	11	0.96447771	7.512524254	2.128487538	0.959056914	5.49554026	2.564055032
540	447	273	44.0	1.002697584	0.947516746	0.98244877	1.099684263	0.498124031	0.473676193	0.48931249	0.541393225	0.704754622	0.670808584	0.692399161	0.767609837	0.981687979	0.927332194	0.961734997	0.961734997	0.105479892	0.099995057	0.103571589	0.103571589	1.118408367	1.064674272	1.098853836	1.098853836	False		0	0	0	1	14	12	0.983531318	8.295329254	2.363558231	0.97270752	5.660577155	2.942703942
541	745	257	42.75	1.154880914	1.076136456	1.12718444	1.282999872	0.703542006	0.664472592	0.692029049	0.766498151	0.909137481	0.86553512	0.894923457	0.979480462	1.124014743	1.046116418	1.096539077	1.096539077	0.198044542	0.183390014	0.194505495	0.194505495	1.445501117	1.376637735	1.423092375	1.423092375	False		0	0	0	1	14	13	1.061933636	9.673741375	2.649709288	1.046031898	6.28171187	3.400657885
542	543	277	43.75	1.026139571	0.965728413	1.005216847	1.126349813	0.544033429	0.51960739	0.536388827	0.586061611	0.782293775	0.748466074	0.77047426	0.842959197	1.000459357	0.940723128	0.979777483	0.979777483	0.108826092	0.103336688	0.107796659	0.107796659	1.243181325	1.189742059	1.224505791	1.224505791	False		0	0	0	1	14	14	0.99560824	8.603394163	2.472118755	0.982378221	5.68303109	3.117395274
543	65	366	43.75	0.995139817	0.912796907	0.959282101	1.137533989	0.277025245	0.256777503	0.269200195	0.311624684	0.320826215	0.294043	0.309970108	0.366954528	1.000202886	0.917457214	0.964114536	0.964114536	0.0943339	0.089332223	0.09270676	0.09270676	0.498454491	0.456827972	0.481631107	0.481631107	False		0	0	0	1	14	16	0.979637683	6.8116945	1.826030181	0.982246092	5.585784427	2.074722851
544	274	346	45.5	0.818585854	0.777910931	0.804638906	0.886087846	0.39845283	0.380943552	0.392440359	0.42873992	0.551153565	0.528417703	0.542960636	0.591019556	0.803090084	0.762866828	0.789325185	0.789325185	0.091133084	0.086351796	0.089701974	0.089701974	0.87396908	0.838053562	0.861012742	0.861012742	False		0	0	0	1	14	17	0.888680021	7.626507585	2.148505437	0.880696858	5.564306057	2.600470936
545	174	394	45.5	0.816900065	0.779537962	0.804087871	0.878035007	0.322268752	0.308061909	0.317070421	0.345595412	0.413155522	0.39659164	0.407645108	0.440200554	0.810803766	0.773560846	0.79802083	0.79802083	0.090406238	0.085528825	0.088314394	0.088314394	0.651114335	0.625101839	0.642468176	0.642468176	False		0	0	0	1	14	20	0.88781153	7.115291095	1.955298012	0.884670818	5.559428715	2.288457877
546	749	411	42.5	0.97935267	0.908705388	0.954570567	1.098430917	0.76489125	0.717907746	0.749062408	0.844130374	1.063957759	1.004931126	1.04673254	1.161900368	0.933123578	0.86459801	0.908847519	0.908847519	0.176038323	0.161842969	0.169808284	0.169808284	1.699039778	1.605103281	1.671709711	1.671709711	False		0	0	0	1	14	21	0.971504408	10.08541198	2.86646908	0.947687949	6.134043981	3.755630685
547	319	430	45.0	0.608880679	0.576648969	0.597502999	0.66239489	0.460326944	0.437114883	0.452949431	0.497171029	0.661116279	0.631663657	0.651931531	0.709886995	0.580164217	0.549073168	0.569106236	0.569106236	0.094426257	0.087552431	0.092153514	0.092153514	1.055733428	1.00880191	1.041124211	1.041124211	False		0	0	0	1	14	22	0.780643406	8.041700216	2.302461336	0.765849163	5.58640417	2.854954411
548	412	455	43.75	0.819910149	0.77892125	0.805271166	0.886548053	0.452465147	0.434477332	0.446426036	0.482258316	0.624854939	0.600379904	0.616405364	0.667221618	0.799405864	0.758979144	0.784947705	0.784947705	0.104842436	0.100535734	0.103530067	0.103530067	0.992981934	0.954263607	0.979624794	0.979624794	False		0	0	0	1	14	23	0.889362275	7.988945354	2.251692789	0.878798809	5.656299644	2.767097697
549	506	434	43.5	0.893058236	0.847343082	0.878066793	0.96738497	0.3988298	0.376550855	0.390986367	0.436841641	0.515763938	0.487870229	0.506329954	0.561405636	0.882006919	0.836959598	0.867254106	0.867254106	0.110312166	0.103617991	0.107736244	0.107736244	0.815332889	0.771186577	0.800392763	0.800392763	False		0	0	0	1	14	24	0.927046952	7.629037164	2.098957352	0.921353497	5.693003064	2.518375949
550	608	451	42.25	0.90072605	0.847700642	0.881398393	0.990003826	0.631203173	0.607208149	0.623351081	0.671577663	0.906700543	0.874406845	0.896300012	0.964368773	0.863125372	0.810870452	0.843984756	0.843984756	0.128900488	0.122949322	0.126876104	0.126876104	1.446603905	1.395495862	1.430188626	1.430188626	False		0	0	0	1	14	25	0.930997282	9.188327551	2.646297395	0.911626039	5.817735911	3.402201869
551	100	477	45.0	0.614191811	0.577841707	0.599798137	0.676912044	0.433963382	0.410846127	0.426121771	0.471017351	0.664498665	0.628233264	0.651565907	0.723468959	0.585388061	0.550533086	0.571488721	0.571488721	0.066174592	0.063150364	0.065508925	0.065508925	1.061091206	1.003237649	1.040488169	1.040488169	False		0	0	0	1	14	26	0.783379613	7.864793334	2.307196925	0.7685404	5.396827582	2.862455695
552	236	479	44.75	0.579788362	0.550761876	0.5687902	0.629214002	0.414099366	0.396367396	0.408225202	0.443413731	0.5835696	0.561187222	0.575549183	0.623331849	0.555589595	0.527306883	0.544841746	0.544841746	0.090807399	0.085524804	0.089398671	0.089398671	0.931060334	0.895484807	0.918324169	0.918324169	False		0	0	0	1	14	27	0.765655529	7.731500223	2.193890273	0.753188727	5.562120614	2.680402896
553	696	484	42.25	0.877508732	0.823819526	0.857325266	0.970015146	0.688473813	0.659305947	0.678020339	0.742405804	0.983306887	0.94380219	0.967833438	1.056802892	0.834034309	0.781591121	0.814361859	0.814361859	0.144459832	0.137283011	0.142613751	0.142613751	1.570795292	1.508053531	1.546203432	1.546203432	False		0	0	0	1	14	28	0.919036106	9.57262958	2.753551919	0.896638807	5.922143462	3.576078958
554	383	546	43.25	0.498735751	0.469615911	0.487759145	0.546886459	0.5842384	0.564384578	0.577737188	0.615689752	0.872187102	0.843936538	0.863371223	0.917117012	0.452581725	0.42460477	0.441910462	0.441910462	0.103750391	0.099554822	0.102149344	0.102149344	1.398829137	1.353777434	1.38480775	1.38480775	False		0	0	0	1	14	30	0.723898573	8.873180779	2.597976035	0.700120787	5.648971718	3.335313675
555	537	549	43.25	0.697294433	0.658119619	0.68394782	0.763061317	0.508817759	0.486493756	0.500930802	0.547026041	0.713710727	0.684064139	0.703600795	0.765288026	0.667378935	0.629169525	0.654361881	0.654361881	0.113515266	0.107686421	0.111253313	0.111253313	1.138928718	1.091821567	1.122864221	1.122864221	False		0	0	0	1	14	31	0.8261927	8.367087158	2.376097438	0.810780734	5.71449676	2.971433945
556	634	550	43.25	0.924071799	0.875913757	0.906361504	1.00515771	0.422803214	0.403826919	0.416299356	0.454323286	0.537242375	0.514982188	0.529943755	0.57401913	0.912392535	0.864450407	0.894700888	0.894700888	0.122315837	0.115862313	0.119931989	0.119931989	0.849409016	0.814410144	0.837971737	0.837971737	False		0	0	0	1	14	32	0.943024623	7.789905481	2.129028745	0.937007661	5.773551056	2.566085036
557	288	564	45.25	0.801982967	0.767178769	0.790365868	0.860856177	0.328061843	0.315706796	0.323976122	0.348754203	0.428431389	0.414271982	0.423591339	0.453630497	0.794436057	0.759655926	0.782834784	0.782834784	0.087957178	0.083598267	0.086602691	0.086602691	0.676082963	0.653903354	0.668495853	0.668495853	False		0	0	0	1	14	33	0.88012649	7.154164358	1.97668535	0.876238447	5.542994838	2.323415796
558	46	592	44.0	0.773169615	0.67231166	0.717082249	0.974545368	0.474624574	0.438639241	0.458340355	0.54768224	0.782310327	0.709580814	0.746355494	0.908922326	0.740619142	0.642000453	0.685469704	0.685469704	0.041261986	0.045777689	0.045045642	0.045045642	1.248223388	1.132753573	1.191262753	1.191262753	False		0	0	0	1	14	34	0.86528233	8.137641314	2.47214193	0.848512869	5.229657025	3.124454534
559	144	602	44.25	0.718207618	0.685432392	0.706657223	0.772546703	0.380960482	0.363673413	0.375014873	0.408804518	0.534491057	0.512530643	0.526521397	0.569918433	0.701126647	0.668964522	0.689808096	0.689808096	0.083485878	0.078444964	0.081982003	0.081982003	0.849046632	0.814226963	0.836403395	0.836403395	False		0	0	0	1	14	35	0.836966825	7.509129036	2.125176698	0.828166993	5.512991162	2.565577672
560	458	602	43.75	0.787740624	0.747725808	0.774103186	0.853753914	0.424320435	0.406876064	0.418300258	0.452508731	0.576065024	0.552507774	0.568510789	0.614935261	0.769702226	0.730213222	0.756211526	0.756211526	0.10360739	0.099335232	0.101817125	0.101817125	0.914816467	0.877561192	0.902885582	0.902885582	False		0	0	0	1	14	36	0.872789072	7.800086458	2.183383314	0.863495989	5.648012139	2.657660285
561	588	633	43.5	0.92012509	0.873632983	0.9045983	1.000248121	0.365830175	0.345127103	0.358807377	0.399670857	0.461633133	0.437195618	0.453626547	0.502245715	0.913513716	0.867431786	0.898113322	0.898113322	0.106708031	0.099705887	0.104176294	0.104176294	0.727366652	0.688818031	0.714742609	0.714742609	False		0	0	0	1	14	37	0.940991344	7.407600442	2.023170238	0.937585274	5.668818309	2.395216738
562	347	652	45.0	0.657333756	0.624526431	0.646840965	0.711940868	0.357401377	0.339625423	0.35110749	0.388276088	0.478662482	0.456363211	0.47143201	0.5166958	0.642420996	0.610249092	0.632138173	0.632138173	0.090894892	0.085550584	0.088630867	0.088630867	0.760081727	0.724715388	0.748611425	0.748611425	False		0	0	0	1	14	38	0.805605625	7.351040845	2.047012581	0.797922819	5.56270772	2.441020252
563	44	692	43.75	1.039458988	0.890745369	0.959794209	1.322316169	0.368051369	0.326387134	0.350512822	0.445321325	0.549619424	0.49471966	0.527134615	0.64559521	1.030065794	0.88107162	0.949776772	0.949776772	0.059951765	0.049391561	0.055289678	0.055289678	0.867112222	0.781388982	0.832375197	0.832375197	False		0	0	0	1	14	39	1.002470182	7.422505271	2.146357527	0.997630965	5.355070672	2.590870829
564	504	684	44.5	0.659404425	0.624391477	0.647847263	0.716931688	0.379104895	0.365469486	0.374384487	0.402458334	0.513922023	0.495787425	0.508449508	0.545651254	0.64213456	0.607412092	0.63063814	0.63063814	0.0933065	0.089842033	0.091662663	0.091662663	0.816990283	0.788394264	0.808380454	0.808380454	False		0	0	0	1	14	40	0.806672399	7.496677525	2.096378536	0.797775252	5.578890286	2.520696422
565	650	701	44.0	0.897515401	0.850413305	0.881137659	0.974689563	0.508987991	0.48977905	0.5022892	0.541077055	0.72267254	0.697023022	0.714020221	0.768828771	0.872423299	0.825797772	0.856193043	0.856193043	0.107318741	0.102477812	0.105470276	0.105470276	1.149433892	1.108939793	1.135783761	1.135783761	False		0	0	0	1	14	41	0.929343209	8.368229464	2.388644635	0.916416176	5.672916343	2.986141962
566	177	732	44.0	0.576992427	0.54344953	0.565151501	0.631883815	0.394964261	0.374120995	0.387633548	0.429225361	0.595829677	0.56770809	0.58604989	0.641457799	0.551878601	0.519349659	0.540385523	0.540385523	0.064990079	0.059766966	0.063092843	0.063092843	0.950917686	0.906161991	0.935356573	0.935356573	False		0	0	0	1	14	42	0.76421511	7.603098317	2.211055285	0.751276885	5.388879173	2.708204651
567	414	717	43.75	0.723312563	0.686458056	0.710303057	0.785492407	0.354243789	0.338467144	0.348881632	0.379942725	0.471198974	0.450317898	0.463955171	0.506156168	0.710702224	0.674276174	0.69783526	0.69783526	0.091334176	0.087243494	0.090027612	0.090027612	0.746718926	0.713723431	0.735276988	0.735276988	False		0	0	0	1	14	43	0.839596807	7.329852549	2.03656312	0.833100171	5.565655436	2.422311347
568	737	742	43.5	0.797637061	0.730155071	0.770728447	0.921455069	0.621597967	0.576882465	0.602220466	0.703684566	0.919023432	0.853200318	0.891045608	1.041647351	0.756393676	0.691584534	0.730669324	0.730669324	0.113313689	0.105078844	0.109429128	0.109429128	1.468551095	1.363574476	1.423896069	1.423896069	False		0	0	0	1	14	45	0.877887551	9.12387393	2.663550347	0.856639646	5.713144122	3.432929553
569	324	62	43.75	0.982873523	0.904730696	0.952274704	1.120546569	0.658077736	0.593149749	0.630038061	0.771296652	0.946430803	0.882861997	0.920184372	1.061041198	0.944784143	0.868870385	0.915150877	0.915150877	0.133452142	0.103850484	0.11998588	0.11998588	1.509145776	1.408021574	1.46736038	1.46736038	False		0	0	0	1	15	1	0.973318292	9.368663392	2.701922684	0.953695278	5.848278784	3.489765096
570	572	89	43.75	1.079112709	1.002894243	1.051844623	1.208071593	0.870302693	0.828261552	0.85775726	0.942019464	1.373148512	1.314740104	1.357070109	1.469863668	1.014429999	0.940139653	0.98752196	0.98752196	0.111681107	0.102130953	0.108125719	0.108125719	2.196452808	2.103625294	2.171024313	2.171024313	False		0	0	0	1	15	2	1.022899119	10.79275227	3.299358908	0.989575663	5.702189044	4.452045566
571	753	65	40.75	1.16925593	1.015561418	1.12814811	1.398884918	0.576326071	0.514999388	0.558488485	0.661807179	0.582055567	0.498234943	0.55931372	0.691346271	1.161167148	1.009036311	1.120499649	1.120499649	0.249542141	0.235167307	0.244438989	0.244438989	0.916928279	0.784592131	0.881011677	0.881011677	False		0	0	0	1	15	3	1.069339405	8.820086834	2.191770516	1.065172199	6.627275178	2.660616979
572	59	96	44.0	0.718226235	0.64736769	0.687462837	0.853047058	0.837366058	0.76211496	0.806055152	0.977050449	1.458940137	1.343958845	1.408186698	1.666564532	0.637872052	0.572959289	0.609747115	0.609747115	0.034485978	0.022615537	0.031147911	0.031147911	2.3421744	2.157866669	2.26080966	2.26080966	False		0	0	0	1	15	4	0.836976416	10.57173823	3.419473503	0.795579279	5.184188116	4.656066528
573	673	120	43.5	1.168129321	1.082693757	1.14054476	1.303409104	0.778355733	0.733008468	0.765416696	0.852278352	1.123721997	1.062873752	1.105321942	1.223122768	1.122935705	1.039344975	1.095861502	1.095861502	0.155445733	0.143990881	0.152768329	0.152768329	1.791825614	1.695240121	1.762653566	1.762653566	False		0	0	0	1	15	5	1.068758995	10.17576243	2.950143416	1.045475996	5.995861931	3.88553769
574	489	146	43.25	1.013674701	0.948222758	0.992114981	1.122241093	0.567992586	0.534352879	0.557961846	0.622799612	0.82502815	0.782307823	0.810983191	0.89791881	0.984731072	0.920425835	0.963547226	0.963547226	0.109513293	0.099708847	0.107319062	0.107319062	1.312451072	1.244748777	1.29019373	1.29019373	False		0	0	0	1	15	7	0.989186546	8.764166815	2.531950028	0.97427527	5.687642402	3.214378022
575	597	177	42.5	1.025844211	0.957350251	1.002196867	1.138921294	0.649887951	0.613361716	0.637498774	0.710197221	0.930282293	0.882631929	0.913640472	1.007668044	0.990026935	0.922934514	0.966876518	0.966876518	0.13377601	0.123802629	0.13065837	0.13065837	1.48221151	1.406606754	1.455801224	1.455801224	False		0	0	0	1	15	8	0.995456075	9.313707641	2.679313582	0.977003611	5.850452027	3.45205514
576	336	232	43.75	0.700799038	0.658817775	0.68452106	0.772151708	0.592614882	0.563881985	0.582993568	0.63866373	0.91272797	0.86890205	0.898125714	0.982977773	0.657357012	0.617235449	0.641636472	0.641636472	0.088482037	0.084016843	0.086963206	0.086963206	1.460302842	1.390349519	1.437040664	1.437040664	False		0	0	0	1	15	9	0.827998214	8.929389319	2.654736237	0.805617606	5.546516787	3.42138139
577	430	217	42.5	0.689497767	0.640783807	0.671560909	0.770355958	0.889142567	0.849100556	0.874292529	0.958081231	1.493366889	1.418987306	1.467265333	1.611554371	0.606007161	0.561061321	0.589369762	0.589369762	0.067651572	0.068630588	0.067202954	0.067202954	2.398348489	2.27917976	2.356546054	2.356546054	False		0	0	0	1	15	10	0.822175987	10.9191731	3.467673491	0.779163018	5.406738537	4.734714391
578	522	233	43.75	0.840126966	0.78548726	0.819885948	0.934810357	0.701545463	0.665038367	0.689224996	0.762786452	1.095652469	1.040797655	1.075232264	1.191512865	0.787948012	0.735579149	0.768555027	0.768555027	0.096384994	0.090267968	0.095376782	0.095376782	1.752991892	1.665476165	1.7204114	1.7204114	False		0	0	0	1	15	11	0.899777643	9.660344011	2.910844009	0.872895915	5.59954784	3.831167619
579	692	258	43.75	0.961698375	0.896031487	0.940035942	1.070125601	0.752833927	0.712265302	0.739013314	0.819734912	1.114760859	1.060828788	1.099275925	1.205174169	0.911512692	0.84775406	0.890321902	0.890321902	0.136335822	0.125733603	0.13113972	0.13113972	1.781444647	1.695637914	1.75686356	1.75686356	False		0	0	0	1	15	12	0.962409208	10.00450396	2.937597163	0.93655438	5.867629084	3.871003572
580	132	281	45.25	0.664346113	0.629349862	0.652193852	0.722522577	0.506074919	0.478102343	0.496545932	0.55187635	0.797945847	0.760810338	0.78463292	0.859514375	0.627770485	0.59436568	0.616199442	0.616199442	0.064961713	0.057547941	0.062800087	0.062800087	1.27563468	1.216348923	1.254373175	1.254373175	False		0	0	0	1	15	13	0.809218274	8.348681934	2.494032809	0.79037512	5.38868883	3.162832362
581	413	314	44.25	0.721787994	0.680631129	0.70616326	0.791693975	0.513294153	0.49380638	0.506865261	0.545722907	0.739759718	0.711312861	0.728910369	0.79143972	0.690754676	0.650427279	0.67544825	0.67544825	0.103570931	0.099936935	0.103187983	0.103187983	1.180516259	1.135386156	1.163302657	1.163302657	False		0	0	0	1	15	14	0.838811375	8.397125018	2.412567942	0.822823526	5.647767487	3.029659565
582	507	327	43.75	0.876111864	0.825624198	0.858764309	0.959276458	0.481916372	0.459701292	0.474548905	0.5183979	0.673453063	0.642016255	0.663220245	0.724009116	0.853807389	0.80410047	0.836689162	0.836689162	0.107312738	0.102654449	0.105666778	0.105666778	1.070361172	1.020586826	1.054177519	1.054177519	True		0	0	0	1	15	15	0.918316463	8.186571321	2.319733742	0.906825569	5.672876064	2.87543433
583	749	329	43.75	1.24469033	1.165050151	1.219684207	1.381367224	0.542416835	0.505068063	0.531565158	0.602904828	0.63746697	0.595708241	0.626111552	0.70502153	1.234857266	1.155912711	1.209949347	1.209949347	0.184786157	0.170850904	0.180325846	0.180325846	1.004930713	0.93906284	0.987085723	0.987085723	False		0	0	0	1	15	16	1.108201952	8.59254637	2.269350562	1.103136121	6.192744393	2.783826868
584	276	355	45.0	0.677868006	0.642297123	0.665151355	0.736459562	0.51812714	0.497395508	0.510728493	0.554887278	0.782074076	0.752584228	0.771728925	0.833694302	0.64274589	0.608227545	0.630392004	0.630392004	0.085592097	0.08124352	0.083942434	0.083942434	1.249731236	1.202805795	1.233274335	1.233274335	False		0	0	0	1	15	18	0.816184528	8.429555717	2.471811161	0.798090199	5.527124479	3.126565631
585	628	343	44.0	0.680785144	0.632024209	0.663799543	0.761736168	0.790726813	0.757679396	0.778878428	0.847637138	1.227940282	1.179406406	1.211158391	1.313120522	0.615225024	0.568461929	0.598926829	0.598926829	0.114410983	0.108254837	0.111861895	0.111861895	1.969816233	1.892393246	1.943047638	1.943047638	False		0	0	0	1	15	19	0.817687389	10.25877584	3.096056692	0.783911907	5.720507272	4.134737667
586	180	371	44.5	0.540621634	0.511348673	0.529841298	0.589155537	0.478093675	0.460084668	0.472048488	0.507564123	0.716633482	0.69262341	0.708728864	0.75496747	0.506251809	0.477827336	0.495719773	0.495719773	0.082341404	0.077673454	0.080696748	0.080696748	1.146755579	1.108555962	1.134202129	1.134202129	False		0	0	0	1	15	20	0.745477483	8.160919958	2.380189509	0.727770721	5.505311419	2.982392127
587	87	401	46.25	0.771310615	0.723622681	0.751243469	0.857411624	0.310710099	0.293984263	0.304813669	0.33802944	0.428041476	0.402010274	0.418325269	0.473380628	0.762957517	0.715756369	0.743010493	0.743010493	0.071043375	0.068898515	0.070605945	0.070605945	0.676061297	0.634962335	0.660765968	0.660765968	False		0	0	0	1	15	21	0.864324604	7.037729299	1.976139443	0.860021228	5.429498481	2.323385462
588	448	421	44.0	0.935529045	0.88924953	0.918526195	1.013383599	0.379257744	0.361458577	0.372665919	0.40915997	0.481217863	0.458791609	0.473165279	0.518414164	0.927995476	0.881994251	0.911082089	0.911082089	0.109315554	0.104116182	0.107250755	0.107250755	0.758693622	0.723389284	0.746024549	0.746024549	False		0	0	0	1	15	22	0.948927205	7.497703186	2.050590302	0.945046036	5.68631552	2.439076803
589	685	426	43.25	0.855999812	0.800137535	0.837324018	0.948032944	0.558587407	0.532689102	0.549712244	0.60428093	0.757475958	0.719825884	0.744346802	0.823829951	0.827398287	0.77259608	0.809113993	0.809113993	0.138195021	0.133289746	0.136634554	0.136634554	1.206469871	1.146766695	1.185634517	1.185634517	False		0	0	0	1	15	23	0.907955069	8.701055436	2.437371984	0.893220039	5.880104826	3.065996534
590	315	447	45.75	0.455059978	0.428075042	0.44519774	0.500891195	0.52046936	0.49632652	0.512515362	0.560983704	0.788399063	0.754550469	0.776605259	0.846784612	0.413454837	0.388053915	0.404132026	0.404132026	0.086109152	0.080669418	0.084675214	0.084675214	1.264364412	1.210228698	1.245511121	1.245511121	False		0	0	0	1	15	25	0.701397542	8.445272665	2.480666609	0.679963266	5.530594061	3.147053156
591	136	486	43.75	0.526291032	0.497948175	0.515899088	0.573379171	0.556037492	0.529102903	0.546323741	0.600721032	0.860523681	0.821447761	0.846063108	0.92500015	0.481683541	0.455245606	0.471999165	0.471999165	0.08172406	0.076360358	0.079992199	0.079992199	1.379444604	1.316892874	1.356294573	1.356294573	True		0	0	0	1	15	26	0.738094595	8.683944788	2.581646386	0.715113558	5.501168868	3.308173902
592	602	470	43.75	1.079827859	1.020966526	1.059360541	1.177376701	0.583197126	0.56089304	0.576668294	0.619458622	0.838171302	0.806211155	0.828701158	0.89162332	1.051780967	0.993508824	1.031406063	1.031406063	0.117047565	0.112647747	0.11584614	0.11584614	1.332367756	1.28191415	1.317477789	1.317477789	False		0	0	0	1	15	27	1.023267551	8.866193539	2.55035141	1.00881826	5.738199474	3.242262846
593	235	504	45.25	0.593250618	0.563686187	0.582717876	0.642663531	0.47178787	0.45501056	0.465597226	0.501384796	0.691894383	0.669395252	0.683746563	0.731747898	0.562003138	0.533175864	0.551742067	0.551742067	0.089175033	0.08491487	0.087516067	0.087516067	1.105754701	1.070001264	1.092803532	1.092803532	False		0	0	0	1	15	28	0.772591059	8.118606239	2.345552949	0.756492878	5.551166983	2.924987877
594	750	494	43.25	1.212822927	1.128781498	1.181406043	1.358992618	0.707715562	0.661598005	0.690474296	0.788923799	0.98577135	0.924171184	0.965011718	1.087836727	1.17828492	1.096177647	1.147435833	1.147435833	0.159897006	0.148072729	0.154235461	0.154235461	1.568127913	1.470300311	1.535220763	1.535220763	False		0	0	0	1	15	30	1.091784396	9.701747101	2.757002349	1.07399099	6.025731225	3.572344431
595	324	542	44.0	0.749254646	0.71478335	0.737289928	0.807632938	0.461774561	0.444399265	0.455638458	0.490549743	0.653892231	0.63212694	0.645948453	0.691996331	0.724844336	0.69092673	0.71309844	0.71309844	0.098794653	0.093571264	0.09708917	0.09708917	1.041282449	1.006811561	1.02868923	1.02868923	False		0	0	0	1	15	31	0.852961737	8.051414132	2.292347136	0.840385951	5.615717325	2.834721976
596	671	545	42.5	0.889390825	0.838449159	0.870780574	0.977688487	0.668436045	0.643645475	0.66014712	0.710838169	0.959784685	0.922710165	0.946794282	1.025333176	0.847849019	0.798061644	0.829622552	0.829622552	0.137194808	0.133046547	0.136144242	0.136144242	1.532567729	1.473696607	1.511955182	1.511955182	False		0	0	0	1	15	32	0.925157563	9.438170547	2.720619104	0.903755916	5.873393115	3.522557554
597	68	555	44.75	0.737695024	0.676457119	0.711048078	0.847356371	0.342372008	0.323340551	0.334724458	0.375965577	0.499169576	0.461717205	0.482585751	0.563583609	0.723560783	0.663223449	0.697325345	0.697325345	0.064065196	0.065958076	0.065679458	0.065679458	0.791610627	0.73233335	0.765353484	0.765353484	False		0	0	0	1	15	33	0.847006412	7.250189571	2.075724023	0.839724686	5.38267295	2.485163035
598	418	556	44.25	0.788273184	0.750762857	0.774454915	0.853177397	0.362623973	0.349055078	0.358266292	0.383835275	0.461754982	0.443811427	0.455523357	0.491328813	0.778073173	0.740772436	0.764306206	0.764306206	0.104401442	0.100917345	0.103551913	0.103551913	0.730177525	0.701939581	0.720386445	0.720386445	False		0	0	0	1	15	34	0.873063438	7.386085929	2.023340836	0.867808562	5.653340448	2.399152167
599	577	559	43.0	0.780022913	0.737445857	0.765578952	0.851191005	0.592942544	0.567465052	0.585451113	0.634365791	0.860010976	0.824129642	0.849945168	0.918893331	0.742340329	0.701063029	0.728193111	0.728193111	0.11705003	0.111501225	0.115167523	0.115167523	1.373586073	1.316476297	1.357614599	1.357614599	False		0	0	0	1	15	35	0.868813035	8.931588017	2.580928562	0.849399596	5.73821602	3.299971527
600	163	582	45.5	0.580499561	0.552088476	0.570527316	0.628539776	0.427086405	0.409344514	0.420968186	0.456509175	0.626336761	0.603971445	0.618410321	0.664908145	0.553392917	0.525741149	0.54369241	0.54369241	0.080408001	0.075101648	0.078696323	0.078696323	1.000121809	0.964561639	0.987517091	0.987517091	False		0	0	0	1	15	36	0.766021927	7.818646891	2.253767449	0.752057035	5.492337745	2.777094048
601	267	619	45.25	0.479236371	0.453412854	0.47087876	0.521285187	0.431398933	0.416966172	0.426303744	0.455830762	0.626137055	0.608914705	0.621190242	0.655320414	0.449393703	0.424047756	0.441147734	0.441147734	0.085571781	0.080743886	0.083242309	0.083242309	1.001806875	0.974502089	0.993982703	0.993982703	False		0	0	0	1	15	37	0.713852817	7.847585162	2.253487845	0.698478372	5.526988154	2.779453265
602	73	651	44.75	0.825510077	0.759392086	0.795718214	0.944382209	0.42366482	0.40136239	0.41489316	0.463457124	0.674550846	0.628001487	0.651876924	0.754951897	0.801756427	0.737029134	0.77270751	0.77270751	0.048831835	0.052462915	0.052674548	0.052674548	1.073137481	0.999263913	1.037106241	1.037106241	False		0	0	0	1	15	39	0.892247265	7.7956871	2.321270719	0.88000978	5.280452831	2.879321367
603	433	651	43.75	0.783736289	0.744914751	0.770025428	0.850352516	0.473022773	0.454264966	0.466931924	0.503871418	0.669769781	0.644558536	0.661816595	0.711220524	0.759175556	0.721025439	0.745636745	0.745636745	0.101109767	0.096419683	0.099467477	0.099467477	1.066243521	1.026293132	1.053669724	1.053669724	False		0	0	0	1	15	40	0.870726105	8.126892785	2.314576876	0.858072824	5.63125239	2.869669316
604	168	676	44.25	0.446621645	0.420675217	0.437207324	0.488166049	0.537977674	0.512531872	0.529331626	0.579714133	0.836828782	0.805772451	0.826246079	0.888644273	0.401472609	0.376947278	0.392526983	0.392526983	0.077202303	0.068925439	0.074410911	0.074410911	1.342753189	1.293106823	1.325847134	1.325847134	False		0	0	0	1	15	41	0.697050253	8.562758353	2.548471783	0.673790222	5.470826611	3.256803218
605	342	679	44.75	0.577400655	0.5474995	0.567099796	0.626950693	0.440899883	0.422674961	0.434870565	0.472037928	0.633684517	0.609951132	0.626409949	0.674374285	0.549706948	0.520618286	0.539624286	0.539624286	0.090227099	0.085196569	0.088250345	0.088250345	1.012051009	0.974310738	1.000505679	1.000505679	False		0	0	0	1	15	42	0.764425422	7.9113392	2.264054849	0.750158085	5.55822664	2.793795807
606	716	699	42.75	0.869474886	0.816703881	0.848439644	0.961208961	0.63747878	0.606407746	0.625295053	0.693481989	0.918673912	0.876467719	0.900757811	0.993594303	0.830206102	0.778890952	0.809825935	0.809825935	0.128859151	0.121249367	0.126624481	0.126624481	1.466562325	1.399439028	1.438042093	1.438042093	False		0	0	0	1	15	43	0.914897203	9.230438632	2.663060993	0.894666579	5.817458525	3.430145127
607	246	731	43.25	0.649499351	0.613732419	0.636478645	0.711122984	0.457384005	0.439824971	0.45129172	0.486244651	0.697629635	0.668955212	0.687458825	0.743342463	0.619386696	0.584611166	0.606708566	0.606708566	0.071223452	0.06960311	0.070787065	0.070787065	1.113902843	1.068298326	1.097733559	1.097733559	False		0	0	0	1	15	44	0.80156947	8.021952275	2.353582723	0.786055931	5.430706848	2.936395877
608	626	727	43.75	0.775633999	0.731827111	0.761289713	0.849581872	0.560445108	0.537165541	0.551986453	0.600765887	0.831492497	0.795872505	0.817726453	0.897585717	0.73978418	0.697225766	0.725992605	0.725992605	0.100176088	0.096691342	0.099348581	0.099348581	1.327611336	1.270948049	1.305661434	1.305661434	False		0	0	0	1	15	45	0.86655194	8.713521125	2.541000591	0.84808271	5.624987143	3.235603508
609	417	744	42.75	0.741593341	0.698162956	0.724280514	0.817595794	0.557935462	0.535680513	0.549723578	0.595196815	0.849552361	0.803609638	0.82802497	0.931979426	0.703583081	0.66211793	0.68727358	0.68727358	0.088042393	0.091223043	0.091726614	0.091726614	1.35745569	1.284112133	1.323028867	1.323028867	False		0	0	0	1	15	49	0.84901476	8.696680696	2.566285731	0.829432507	5.543566649	3.277387802
610	40	87	40.5	1.659771162	1.453815926	1.561004188	2.074144458	0.844491092	0.744291693	0.799804165	1.042627729	1.397893652	1.252433241	1.336975379	1.641406103	1.609161931	1.407570209	1.511882584	1.511882584	0.068085952	0.048920448	0.057427418	0.057427418	2.224908023	1.994050202	2.128473731	2.128473731	False		0	0	0	1	16	1	1.322044685	10.6195492	3.334003927	1.295971652	5.409653345	4.491884963
611	176	84	44.25	0.925319501	0.860878356	0.899938247	1.03524132	0.732482622	0.676653184	0.710539369	0.827598585	1.188823731	1.121925762	1.163940953	1.297624208	0.869076771	0.807464614	0.844709413	0.844709413	0.075760212	0.05697678	0.067606613	0.067606613	1.901788871	1.795015907	1.862102543	1.862102543	False		0	0	0	1	16	2	0.943667418	9.867941013	3.041290638	0.914692101	5.46114978	4.03949435
612	338	99	43.75	1.213108376	1.139767827	1.187662009	1.336681445	0.669135285	0.626959642	0.653852637	0.74148293	1.053091131	0.994816234	1.031339521	1.151891181	1.173970433	1.102627012	1.149321881	1.149321881	0.084510256	0.074731518	0.081305901	0.081305901	1.676854103	1.584185173	1.642226386	1.642226386	False		0	0	0	1	16	3	1.091931455	9.442862643	2.851255	1.071768238	5.519865027	3.724569107
613	614	109	43.75	1.695463866	1.597717665	1.661948296	1.860947824	0.660032376	0.620325528	0.648959779	0.72375641	0.914771808	0.8654246	0.898607854	0.997590253	1.678891002	1.581868168	1.645571691	1.645571691	0.147493104	0.135481155	0.145503106	0.145503106	1.443883944	1.366118471	1.418441132	1.418441132	False		0	0	0	1	16	5	1.340432972	9.381779574	2.657597761	1.331894908	5.94249757	3.398393723
614	741	98	42.75	2.883527958	2.712816069	2.825195337	3.164476365	0.594652935	0.553738797	0.581112631	0.658988801	0.644964384	0.591814451	0.626504647	0.730203428	2.917682606	2.745973055	2.859029498	2.859029498	0.220913721	0.210308171	0.217893005	0.217893005	0.984548949	0.902088091	0.955890112	0.955890112	False		0	0	0	1	16	6	1.95250381	8.94306522	2.279847492	1.970099715	6.435170463	2.755290897
615	200	177	43.75	0.997444369	0.941607314	0.977031835	1.090556691	0.57142621	0.545856108	0.562505044	0.614029662	0.913399825	0.877126462	0.900962197	0.975132766	0.962011442	0.907140914	0.941895918	0.941895918	0.064752198	0.059422279	0.06278039	0.06278039	1.455506763	1.39802669	1.435822767	1.435822767	False		0	0	0	1	16	7	0.980824949	8.787207398	2.655676882	0.962570496	5.387282925	3.414666527
616	399	171	42.75	1.379262139	1.302705721	1.351445482	1.50997528	0.650697954	0.620339482	0.640405673	0.700108562	1.002873623	0.955004844	0.985020821	1.082314317	1.348073047	1.272714191	1.320722991	1.320722991	0.09230973	0.088682602	0.091981594	0.091981594	1.592450939	1.516653253	1.56416739	1.56416739	False		0	0	0	1	16	8	1.177531107	9.319142991	2.780946791	1.161463006	5.572201676	3.606398459
617	512	159	44.75	2.35376189	2.237476739	2.322986924	2.556842876	0.566557124	0.534720462	0.557174952	0.615667908	0.838692783	0.794251	0.826477653	0.910105818	2.360271613	2.243870672	2.329497047	2.329497047	0.090786901	0.084099148	0.088308383	0.088308383	1.307953283	1.238478381	1.288834098	1.288834098	False		0	0	0	1	16	9	1.679577153	8.754534467	2.551081521	1.682930853	5.561983071	3.208080786
618	642	198	43.25	1.506640253	1.423067651	1.480657398	1.645123671	0.661472437	0.620230486	0.647423594	0.735131642	0.966157151	0.910666334	0.94889368	1.06177756	1.481423029	1.39937916	1.455916232	1.455916232	0.122224022	0.111931875	0.117803693	0.117803693	1.530622789	1.442653438	1.503254747	1.503254747	False		0	0	0	1	16	10	1.243154191	9.391442786	2.729541025	1.230162696	5.772934955	3.519834496
619	43	224	43.25	1.066329596	0.947134512	1.008376676	1.300036425	0.599306015	0.552020588	0.581469919	0.683460027	1.024684725	0.940199681	0.989961647	1.173759342	1.025150302	0.908501165	0.968000347	0.968000347	0.031286661	0.03106351	0.032858697	0.032858697	1.633883372	1.499790105	1.578949198	1.578949198	False		0	0	0	1	16	11	1.016313471	8.974288691	2.81148394	0.995098585	5.1627198	3.664406918
620	320	223	45.0	1.415725096	1.346091618	1.392995016	1.534973129	0.432020408	0.408160572	0.424013759	0.470839823	0.608780672	0.575915363	0.597976822	0.661401941	1.412499725	1.343224884	1.389891901	1.389891901	0.088819444	0.083437676	0.086885933	0.086885933	0.955207008	0.903504995	0.938207762	0.938207762	False		0	0	0	1	16	12	1.196316215	7.851755438	2.22918763	1.194654558	5.548780879	2.714210018
621	429	261	44.0	1.16108459	1.098426082	1.137865418	1.267678258	0.587924239	0.559858025	0.577813602	0.637680771	0.888004619	0.847444319	0.871724714	0.963638182	1.131833307	1.070249516	1.109097917	1.109097917	0.093934856	0.088502524	0.092894755	0.092894755	1.411245286	1.346976386	1.385411061	1.385411061	False		0	0	0	1	16	13	1.065129667	8.897913788	2.620121724	1.050059893	5.583106726	3.352697198
622	219	295	46.0	0.996553613	0.949905837	0.98194306	1.076457134	0.410029597	0.388902434	0.402749271	0.446438191	0.598950454	0.571905791	0.588715516	0.649302208	0.982618918	0.936555539	0.96831216	0.96831216	0.075274654	0.069274914	0.073696936	0.073696936	0.947640091	0.90488361	0.931398751	0.931398751	False		0	0	0	1	16	15	0.980366047	7.704190934	2.215424602	0.973187124	5.457891547	2.703615778
623	629	288	43.25	1.765250408	1.671627175	1.733717038	1.918829222	0.51928386	0.494831613	0.511785143	0.561236862	0.699580496	0.668295149	0.688819747	0.754287938	1.765301245	1.671277093	1.733648138	1.733648138	0.123880376	0.117218217	0.122495746	0.122495746	1.094933143	1.046258627	1.078178045	1.078178045	False		0	0	0	1	16	16	1.376385836	8.437317631	2.356314072	1.376412027	5.78404955	2.909836899
624	75	320	44.75	0.852977776	0.794498263	0.829055851	0.95431216	0.514205173	0.481480198	0.501985257	0.568906629	0.846941948	0.789700887	0.824625488	0.940553099	0.818170709	0.762021101	0.795126656	0.795126656	0.044923002	0.04392082	0.045079015	0.045079015	1.351031186	1.259737428	1.315460924	1.315460924	False		0	0	0	1	16	18	0.906398166	8.403238218	2.56263096	0.888466145	5.254223466	3.268393023
625	331	320	44.75	0.861053663	0.816130393	0.846748067	0.934047733	0.505144774	0.483548861	0.497683008	0.541529134	0.745267815	0.71574258	0.73506158	0.798776758	0.833424953	0.789302688	0.819429467	0.819429467	0.091389663	0.086264688	0.089612579	0.089612579	1.186651636	1.139854458	1.170450609	1.170450609	False		0	0	0	1	16	19	0.910558729	8.342440401	2.420279685	0.896324877	5.566027769	3.038249546
626	462	350	44.75	1.152193418	1.096520214	1.133810032	1.248159674	0.455820201	0.436206105	0.450566673	0.489150798	0.64855138	0.620861942	0.640871217	0.696249616	1.13909003	1.083800278	1.12073313	1.12073313	0.092807397	0.088739369	0.091887406	0.091887406	1.024667572	0.981048614	1.012627387	1.012627387	False		0	0	0	1	16	20	1.060549083	8.011458708	2.284869552	1.053798435	5.575541166	2.811459924
627	603	377	43.0	1.629937175	1.548695799	1.600434285	1.776493774	0.450973496	0.427567562	0.443728831	0.490071712	0.591742969	0.560778508	0.581079823	0.643980756	1.633694643	1.552366601	1.604120471	1.604120471	0.115517434	0.109635421	0.114318616	0.114318616	0.923441563	0.875039846	0.906803852	0.906803852	False		0	0	0	1	16	21	1.306674711	7.978935963	2.205333592	1.308610497	5.72793187	2.669736056
628	91	416	46.25	0.780570725	0.735850953	0.762466054	0.862451325	0.427886109	0.40716172	0.421443415	0.460619509	0.670411098	0.63338181	0.656776573	0.731636805	0.755880139	0.712480511	0.738217068	0.738217068	0.055645686	0.055493283	0.056789794	0.056789794	1.067342107	1.008420687	1.045679181	1.045679181	False		0	0	0	1	16	22	0.869095259	7.824013129	2.315474767	0.85637508	5.326175676	2.871207417
629	375	405	44.75	1.04327519	0.996493999	1.028595734	1.122178398	0.424540297	0.406253239	0.419027685	0.453559488	0.588155538	0.562892051	0.580320019	0.629448711	1.031348025	0.985025695	1.016806265	1.016806265	0.095344658	0.091212214	0.094223373	0.094223373	0.929278342	0.88940138	0.9169138	0.9169138	False		0	0	0	1	16	23	1.004436225	7.801561796	2.200310925	0.998291549	5.592566893	2.677907977
630	696	405	44.0	1.43330423	1.353354599	1.404155252	1.56914391	0.58752706	0.556607803	0.576774573	0.644292309	0.806328221	0.762069958	0.790974853	0.885813427	1.417035102	1.337943772	1.388145473	1.388145473	0.136196098	0.130059148	0.134051055	0.134051055	1.273928312	1.20402944	1.249708151	1.249708151	False		0	0	0	1	16	24	1.205372693	8.895248603	2.505768751	1.196991108	5.866691493	3.16044332
631	211	432	44.25	1.170272045	1.123157592	1.152892425	1.251542648	0.358684906	0.34301942	0.353481186	0.383141545	0.466673568	0.448032273	0.459957454	0.496608391	1.17010815	1.122990255	1.152716288	1.152716288	0.094973996	0.089845149	0.093569401	0.093569401	0.730548372	0.701373881	0.720045375	0.720045375	False		0	0	0	1	16	25	1.06986289	7.359653685	2.030227218	1.069778455	5.590079649	2.399671381
632	512	429	45.75	1.078796631	1.024069502	1.062947664	1.173814241	0.413190637	0.38959619	0.405717743	0.453408534	0.571877871	0.540757864	0.56339347	0.62434343	1.068948134	1.014864951	1.053249518	1.053249518	0.092633852	0.086454064	0.089915606	0.089915606	0.902283153	0.853104541	0.888893753	0.888893753	False		0	0	0	1	16	26	1.02273628	7.725402402	2.177520991	1.017662498	5.574376627	2.640112723
633	297	475	43.75	1.016001274	0.973029586	1.000892893	1.087331408	0.377238338	0.358030013	0.369720361	0.410496726	0.498068864	0.475219929	0.488641612	0.538610552	1.009499478	0.966924831	0.994626092	0.994626092	0.09749383	0.091092144	0.09524054	0.09524054	0.784315168	0.748262553	0.769388234	0.769388234	False		0	0	0	1	16	27	0.990385158	7.484152406	2.074182945	0.987035541	5.60698844	2.474948854
634	125	503	44.75	0.979293601	0.937709123	0.964265999	1.050902746	0.359184346	0.337709439	0.351559602	0.394844189	0.504849961	0.476349123	0.494939847	0.551733747	0.971330917	0.930567991	0.956573552	0.956573552	0.076001545	0.070413061	0.073904882	0.073904882	0.795995445	0.750786633	0.780287015	0.780287015	False		0	0	0	1	16	29	0.971473976	7.363005066	2.08367698	0.967371734	5.462769191	2.491302104
635	576	518	43.75	1.367549916	1.30355131	1.345915144	1.472741292	0.445647964	0.426912984	0.43972236	0.474796271	0.591151774	0.566699681	0.583385438	0.630917537	1.364223005	1.300160204	1.34253233	1.34253233	0.112437924	0.107540132	0.110916794	0.110916794	0.927688725	0.889463638	0.915573819	0.915573819	False		0	0	0	1	16	30	1.171497165	7.943200153	2.204505876	1.169783196	5.707267496	2.675682396
636	712	509	44.5	1.226378197	1.159863432	1.204335098	1.344688949	0.54234625	0.515342321	0.533494891	0.594720084	0.742863934	0.705175982	0.731413495	0.813015008	1.208834015	1.143092656	1.186976082	1.186976082	0.127228216	0.121316088	0.124798459	0.124798459	1.175526151	1.115972991	1.157468944	1.157468944	False		0	0	0	1	16	31	1.098767846	8.592072721	2.416914075	1.089729375	5.806514494	3.022673047
637	52	564	44.0	0.984891056	0.878674742	0.928797675	1.18804136	0.494987989	0.462982025	0.480885807	0.557086984	0.825678834	0.754943145	0.790114338	0.949008111	0.955121303	0.850862287	0.89993897	0.89993897	0.036363891	0.043808187	0.042116226	0.042116226	1.314072686	1.201929438	1.257742624	1.257742624	False		0	0	0	1	16	32	0.974357692	8.27428553	2.532861034	0.95902081	5.196789437	3.2166484
638	269	566	43.0	0.976402775	0.936734725	0.963372398	1.041922405	0.38359844	0.370260711	0.379147473	0.405127003	0.522958519	0.50776599	0.517570198	0.548760633	0.967122157	0.927416813	0.954106758	0.954106758	0.090536699	0.085795565	0.089127067	0.089127067	0.825300878	0.801549047	0.816856245	0.816856245	False		0	0	0	1	16	34	0.96998467	7.526830476	2.109030295	0.965203451	5.56030414	2.532331868
639	371	569	43.25	0.658835345	0.626135683	0.647083386	0.71374667	0.481686295	0.463640245	0.475548339	0.511731558	0.687857319	0.661646091	0.67980832	0.729299049	0.629645063	0.597851499	0.618124904	0.618124904	0.100799946	0.097323459	0.099148577	0.099148577	1.097933949	1.056247062	1.085166564	1.085166564	False		0	0	0	1	16	35	0.806379218	8.18502744	2.339900761	0.791340871	5.629173406	2.914038249
640	546	608	43.25	2.030242851	1.949113922	2.003854562	2.167932069	0.393845457	0.371891539	0.386113074	0.430801621	0.506738199	0.4799747	0.497227408	0.552104426	2.050688323	1.969188247	2.024234452	2.024234452	0.101928839	0.095201311	0.099589474	0.099589474	0.778209347	0.736590604	0.763371118	0.763371118	False		0	0	0	1	16	36	1.512905531	7.595590828	2.086320653	1.523438697	5.63674859	2.466400255
641	712	637	44.75	1.450673221	1.38045369	1.426549337	1.580041529	0.402662912	0.380494796	0.394099125	0.448374061	0.514474836	0.487584696	0.503667546	0.57480373	1.454851571	1.384565793	1.430812331	1.430812331	0.110763764	0.103811329	0.108285211	0.108285211	0.802195634	0.76015606	0.785218466	0.785218466	False		0	0	0	1	16	38	1.214320907	7.654758416	2.097152514	1.216473524	5.69603341	2.499982825
642	193	669	43.75	1.119391331	1.078824731	1.105630443	1.19005351	0.324454626	0.305404722	0.317425866	0.355946849	0.432161811	0.410478373	0.424502252	0.46752809	1.120207975	1.080023951	1.106597682	1.106597682	0.079984491	0.073086412	0.077244129	0.077244129	0.675815301	0.641597462	0.66371675	0.66371675	False		0	0	0	1	16	39	1.043649994	7.129958923	1.981908216	1.044070715	5.489495876	2.32304105
643	293	659	44.75	1.550275147	1.495477676	1.535752494	1.642320128	0.301213431	0.287136431	0.296430488	0.325057574	0.386386381	0.370060508	0.381104911	0.413519932	1.565925067	1.51075705	1.551369555	1.551369555	0.078611596	0.073861673	0.076822507	0.076822507	0.593338297	0.568055893	0.58509583	0.58509583	False		0	0	0	1	16	40	1.265634161	6.974004001	1.917819242	1.273696739	5.480283363	2.207567169
644	462	651	44.5	0.996614877	0.949619254	0.982940783	1.076455751	0.387091392	0.371324507	0.381931192	0.413754577	0.521945774	0.501829417	0.516370379	0.555038758	0.987952414	0.941057536	0.974288622	0.974288622	0.09443521	0.090010525	0.092423339	0.092423339	0.823264418	0.791705117	0.814530393	0.814530393	False		0	0	0	1	16	41	0.980397609	7.550269159	2.107612378	0.975934852	5.586464246	2.529480674
645	366	726	44.0	1.149259953	1.095991655	1.131904637	1.239499013	0.362000715	0.345865113	0.356277634	0.390054967	0.490503755	0.467434612	0.481908395	0.531258008	1.146894446	1.093758667	1.129656172	1.129656172	0.085415589	0.08228247	0.084518856	0.084518856	0.769454389	0.733250244	0.755915637	0.755915637	False		0	0	0	1	16	43	1.059037811	7.381903692	2.063591235	1.057819141	5.525940059	2.454142669
646	717	733	44.75	1.432335661	1.349115591	1.401344257	1.586051261	0.397853047	0.370908403	0.387288675	0.446795329	0.520150675	0.486756423	0.506984018	0.58163626	1.435627592	1.352433433	1.404695839	1.404695839	0.102985243	0.09490741	0.099846319	0.099846319	0.811726548	0.759439573	0.791074791	0.791074791	False		0	0	0	1	16	44	1.204873702	7.62248288	2.105099106	1.20656965	5.643837358	2.513326806
647	100	736	44.25	1.729399867	1.614692951	1.673119275	1.954288716	0.303483171	0.280080297	0.293741502	0.346253652	0.430607754	0.399627016	0.418316351	0.483563197	1.746887003	1.631185814	1.689919454	1.689919454	0.055392429	0.049767614	0.052783022	0.052783022	0.66121136	0.613446835	0.642474652	0.642474652	False		0	0	0	1	16	45	1.357916234	6.989234589	1.979732422	1.366925315	5.324476251	2.302594456
648	248	745	43.0	1.123241579	1.064485542	1.101671224	1.2239042	0.32355238	0.30802227	0.31815499	0.348560229	0.450439742	0.428183331	0.441808488	0.488558436	1.122911743	1.064083585	1.101346433	1.101346433	0.069061307	0.066129567	0.068540778	0.068540778	0.705260651	0.670477992	0.691747491	0.691747491	False		0	0	0	1	16	46	1.045633577	7.123904599	2.007498666	1.045463651	5.416198248	2.364266708
649	483	743	44.5	1.763942638	1.6786038	1.736762613	1.920146969	0.372486215	0.357204463	0.367387405	0.399486766	0.521264011	0.495559868	0.511931646	0.569456448	1.776162798	1.69026599	1.74888348	1.74888348	0.074579677	0.073976006	0.074782141	0.074782141	0.80695039	0.767126136	0.792416043	0.792416043	False		0	0	0	1	16	47	1.375712095	7.45226433	2.10665786	1.382007717	5.453228057	2.506639832
650	599	64	42.75	3.008420703	2.849936205	2.954454696	3.273675248	0.731140639	0.682019647	0.714600134	0.816748365	0.993732492	0.935939272	0.974747648	1.089884385	3.022095321	2.863262992	2.967963339	2.967963339	0.165811264	0.149447785	0.160045429	0.160045429	1.545387249	1.455184347	1.51579371	1.51579371	False		0	0	0	1	17	4	2.016846472	9.858935927	2.768148533	2.023891408	6.065417548	3.540505827
651	697	65	43.5	1.729734457	1.612437876	1.69414848	1.917308118	0.641434165	0.599629049	0.628753059	0.711711954	0.791616006	0.733296794	0.771136578	0.888954636	1.722521547	1.606031549	1.68737098	1.68737098	0.195974233	0.186912366	0.19475021	0.19475021	1.244288848	1.152419804	1.211916927	1.211916927	False		0	0	0	1	17	5	1.35808861	9.25698037	2.485170566	1.354372638	6.267819519	3.118945888
652	355	121	43.5	2.252092345	2.143222108	2.213877162	2.433628909	0.608727793	0.577126711	0.596707231	0.664930137	0.933185739	0.890520292	0.915927276	1.013222872	2.249373791	2.140467527	2.211302167	2.211302167	0.082042397	0.074564747	0.079737251	0.079737251	1.462589689	1.395836838	1.435472252	1.435472252	False		0	0	0	1	17	6	1.627198696	9.03751146	2.683378619	1.625798142	5.503304997	3.424583145
653	450	119	42.5	1.925869733	1.826900964	1.891480644	2.087040805	0.585531767	0.55145537	0.573377593	0.643361203	0.823204959	0.776430992	0.806509678	0.899098369	1.921820566	1.823365841	1.887640383	1.887640383	0.121364541	0.113585185	0.118589849	0.118589849	1.291421352	1.2178363	1.265137684	1.265137684	False		0	0	0	1	17	7	1.459134238	8.881859632	2.529397426	1.457048174	5.767167594	3.184934865
654	241	136	44.5	1.999521263	1.893956115	1.962638911	2.178398984	0.545862974	0.512399478	0.532535221	0.606020698	0.862968552	0.816725421	0.844496498	0.947520538	1.994750413	1.889483858	1.958130876	1.958130876	0.059416874	0.052008545	0.056458253	0.056458253	1.354185502	1.281588611	1.325081501	1.325081501	False		0	0	0	1	17	9	1.49707828	8.615670924	2.585069386	1.494620417	5.351481408	3.272809298
655	572	153	44.0	2.684170773	2.563456708	2.647032497	2.892917514	0.573018908	0.540960502	0.563378308	0.623840211	0.789636645	0.747776862	0.776318116	0.856252065	2.70301003	2.581883188	2.665774888	2.665774888	0.121646873	0.113358229	0.119559797	0.119559797	1.222169423	1.156952656	1.201394237	1.201394237	False		0	0	0	1	17	10	1.849798308	8.797894843	2.482399314	1.859503979	5.769062121	3.087977063
656	699	163	44.25	2.726869025	2.59134661	2.684275604	2.956426895	0.621359798	0.577841677	0.608786431	0.689865491	0.802561282	0.743791014	0.784483032	0.896291184	2.745983082	2.610803221	2.703470445	2.703470445	0.162608839	0.152214124	0.160231159	0.160231159	1.242198183	1.149961956	1.213843463	1.213843463	False		0	0	0	1	17	11	1.871795736	9.122275749	2.500494758	1.88164298	6.043928383	3.116018802
657	412	226	44.75	2.138987201	2.034701519	2.105134561	2.320529145	0.44688924	0.422930086	0.438592316	0.486878728	0.620132713	0.583673438	0.607492415	0.681457052	2.154624245	2.050002244	2.120717536	2.120717536	0.09218184	0.088919547	0.091043567	0.091043567	0.959203069	0.902383252	0.939458189	0.939458189	False		0	0	0	1	17	13	1.568928809	7.951529461	2.245081325	1.576984753	5.571343499	2.719804799
658	518	228	44.5	1.978190874	1.877329217	1.947913878	2.149978354	0.524084252	0.493033054	0.513784973	0.575785334	0.758400368	0.714112634	0.745227603	0.830098793	1.979997967	1.879428784	1.949800439	1.949800439	0.094962912	0.088863379	0.092087186	0.092087186	1.185714616	1.116182742	1.165038828	1.165038828	False		0	0	0	1	17	14	1.486089219	8.469529603	2.438666227	1.487020203	5.59000527	3.036937648
659	642	254	43.25	1.521532374	1.439081706	1.494612717	1.658442798	0.60918443	0.579982062	0.599524817	0.660732852	0.87032491	0.826405939	0.856857774	0.945084432	1.503278746	1.421595244	1.47654987	1.47654987	0.122219306	0.117632078	0.120119578	0.120119578	1.375543661	1.306242386	1.35432586	1.35432586	False		0	0	0	1	17	15	1.250826363	9.040575622	2.595368828	1.241422398	5.772903307	3.302712294
660	738	246	42.25	2.619826151	2.497816144	2.578683181	2.824159466	0.74197055	0.70289182	0.730388942	0.802630518	0.989586935	0.940191977	0.973793583	1.069931847	2.623232645	2.501290414	2.582053453	2.582053453	0.181755265	0.170575348	0.179109538	0.179109538	1.546395727	1.469034179	1.521702714	1.521702714	False		0	0	0	1	17	16	1.81664903	9.931607663	2.762344449	1.818403998	6.172406261	3.541917771
661	47	293	43.25	2.480533674	2.229988347	2.347635831	2.959269742	0.405579262	0.371241148	0.39154726	0.469455693	0.601517951	0.549610192	0.577226562	0.695937387	2.506719128	2.252923328	2.371875206	2.371875206	0.058545835	0.05442223	0.058768065	0.058768065	0.922365924	0.843494129	0.885766382	0.885766382	False		0	0	0	1	17	17	1.744887865	7.674327941	2.219019286	1.758378174	5.345636487	2.668230081
662	404	321	44.5	1.453687756	1.391857501	1.433064386	1.561829297	0.39546861	0.379617728	0.390805647	0.422306843	0.524047878	0.501646618	0.516791973	0.563145303	1.457292737	1.395316797	1.43660599	1.43660599	0.098313695	0.095162901	0.097768737	0.097768737	0.817597812	0.782642148	0.806287278	0.806287278	False		0	0	0	1	17	18	1.215873945	7.60648264	2.110555479	1.217731172	5.612489967	2.521547008
663	566	309	44.5	1.916846104	1.819805448	1.886394887	2.081155535	0.558869942	0.536477513	0.552807477	0.597027354	0.82883371	0.794818307	0.819572797	0.886147345	1.912166651	1.814819138	1.881522425	1.881522425	0.091691549	0.0886068	0.090915266	0.090915266	1.300691556	1.247675331	1.286337469	1.286337469	False		0	0	0	1	17	19	1.454485414	8.70295132	2.537278093	1.452074638	5.568053509	3.197913834
664	714	334	42.75	2.761613524	2.63218566	2.715602891	2.977030251	0.535184531	0.498963811	0.523862278	0.593759231	0.651241936	0.608231811	0.636560791	0.721870925	2.792028051	2.662029532	2.745772897	2.745772897	0.158906724	0.147148524	0.155947969	0.155947969	0.997105216	0.930203226	0.974305096	0.974305096	False		0	0	0	1	17	20	1.889695523	8.544015583	2.288636528	1.905364581	6.019086151	2.772870596
665	221	358	45.25	1.631997299	1.566353736	1.609011968	1.740282569	0.404491431	0.38937596	0.399250113	0.430139953	0.567672112	0.548929084	0.560799029	0.600585696	1.637458233	1.571315052	1.614319186	1.614319186	0.082180045	0.077792616	0.080864748	0.080864748	0.884522564	0.855551113	0.873877176	0.873877176	False		0	0	0	1	17	21	1.307736053	7.66702829	2.171632618	1.310549435	5.504228654	2.61524659
666	78	383	44.75	1.824439806	1.709111203	1.772549038	2.023970428	0.383745787	0.362536913	0.375895276	0.419903719	0.568752832	0.531745811	0.552098005	0.63128363	1.835052339	1.719125049	1.782892469	1.782892469	0.059433316	0.059301686	0.061068424	0.061068424	0.88245277	0.824967192	0.856581425	0.856581425	False		0	0	0	1	17	22	1.406879229	7.527819213	2.173145707	1.412346629	5.351591734	2.612348727
667	515	396	43.75	2.05785238	1.963370096	2.025340478	2.218572239	0.456203909	0.431136593	0.447269274	0.498787905	0.618818656	0.585884233	0.60719193	0.672581186	2.071376235	1.976582577	2.038777296	2.038777296	0.102809483	0.096440117	0.100469545	0.100469545	0.958689226	0.907368228	0.94055484	0.94055484	False		0	0	0	1	17	23	1.5271295	8.014033496	2.243241548	1.534096765	5.642657964	2.71908538
668	632	374	44.0	2.336062683	2.222982765	2.298380252	2.528440286	0.517257916	0.490701181	0.507999215	0.56217669	0.700217328	0.666415641	0.6893711	0.757744999	2.351569725	2.237732793	2.313606436	2.313606436	0.117323279	0.110074921	0.114270458	0.114270458	1.084644923	1.032291874	1.067873673	1.067873673	False		0	0	0	1	17	24	1.670458816	8.423722976	2.357205684	1.678447785	5.740049592	2.895432633
669	302	415	44.75	1.706896116	1.639479645	1.684477212	1.824336187	0.37423467	0.355725061	0.367638727	0.404978625	0.497508246	0.474210505	0.489559926	0.535766835	1.719193197	1.651540713	1.696709553	1.696709553	0.089733685	0.084455217	0.087647456	0.087647456	0.769712149	0.733419281	0.757318856	0.757318856	False		0	0	0	1	17	25	1.346322677	7.463996952	2.073398039	1.352657928	5.554915697	2.454503553
670	399	412	44.25	1.812624819	1.742395077	1.786034196	1.934171043	0.373886295	0.357063663	0.368380637	0.400775683	0.474253023	0.453346914	0.467581997	0.507255943	1.829384548	1.758678707	1.802528482	1.802528482	0.101324374	0.096445969	0.09966069	0.09966069	0.730055215	0.697680979	0.719807658	0.719807658	False		0	0	0	1	17	26	1.400792344	7.461659261	2.040839013	1.409426677	5.632692462	2.398980924
671	717	426	44.0	2.443267584	2.318027474	2.40018532	2.657168274	0.583574593	0.550836813	0.572085827	0.640118204	0.786514969	0.74208454	0.770638947	0.861153009	2.455779036	2.330179197	2.412613551	2.412613551	0.135674581	0.128145127	0.133181103	0.133181103	1.221903529	1.152624503	1.19711544	1.19711544	False		0	0	0	1	17	27	1.725688996	8.868726447	2.478028738	1.732134687	5.863191967	3.087604792
672	591	456	44.0	2.129986542	2.026385913	2.093928683	2.304123729	0.487213876	0.467251502	0.48093406	0.519622509	0.663765467	0.636656049	0.65495996	0.708772826	2.142392749	2.037834454	2.105958468	2.105958468	0.108717981	0.10433579	0.107516459	0.107516459	1.029855155	0.98812322	1.016347776	1.016347776	False		0	0	0	1	17	29	1.564291819	8.222119055	2.306170393	1.57068329	5.682305635	2.818722923
673	156	468	45.75	1.455533055	1.402218497	1.439230151	1.545728445	0.354995245	0.33557974	0.348012342	0.387288688	0.494202075	0.470723869	0.486323229	0.533211045	1.461230933	1.408075636	1.445024607	1.445024607	0.0741438	0.067954756	0.071587808	0.071587808	0.769355643	0.732491714	0.756953307	0.756953307	False		0	0	0	1	17	30	1.216824613	7.334895028	2.068769156	1.219760065	5.450303199	2.454004418
674	406	503	44.5	1.550858761	1.490776712	1.530970148	1.661824229	0.426777568	0.411660515	0.42198663	0.451523534	0.593618427	0.572056771	0.587086594	0.630864083	1.552340576	1.492102846	1.532358979	1.532358979	0.090875672	0.087986877	0.089801498	0.089801498	0.928038508	0.894404276	0.917882896	0.917882896	False		0	0	0	1	17	31	1.26593483	7.81657451	2.207959371	1.266698236	5.56257875	2.676172118
675	503	490	44.25	1.798270047	1.724172988	1.770920613	1.928704826	0.491722186	0.472750059	0.484964349	0.526799782	0.688950917	0.66346401	0.679966799	0.734426896	1.799945036	1.725580397	1.772467874	1.772467874	0.101888023	0.09739283	0.100242312	0.100242312	1.07711009	1.037413829	1.063141575	1.063141575	False		0	0	0	1	17	32	1.393397004	8.252371078	2.341431879	1.394259931	5.636474708	2.884883312
676	737	517	43.0	2.315106386	2.187651798	2.267801295	2.530503783	0.570006151	0.534733203	0.556625387	0.632097087	0.756535758	0.709529022	0.740313644	0.836643497	2.326189679	2.198491566	2.278710389	2.278710389	0.139435249	0.130795347	0.135269931	0.135269931	1.176023367	1.10262711	1.150760006	1.150760006	False		0	0	0	1	17	33	1.65966248	8.777678404	2.436055635	1.665372409	5.888427103	3.023369186
677	645	534	43.75	2.010914275	1.922218479	1.980956858	2.163992434	0.539602975	0.518887843	0.533725018	0.574931181	0.747762799	0.71936493	0.739319854	0.797386116	2.014338023	1.925177474	1.98414502	1.98414502	0.116057497	0.111517732	0.115014912	0.115014912	1.167884529	1.123776047	1.154841798	1.154841798	False		0	0	0	1	17	34	1.50294777	8.573664582	2.423772845	1.504711628	5.731555843	3.011974213
678	126	560	45.25	1.426807798	1.374006176	1.408904896	1.518500739	0.382189884	0.364031204	0.375663188	0.412610172	0.551375808	0.52702526	0.542289809	0.592790973	1.427812429	1.375243704	1.410045282	1.410045282	0.070291503	0.065832443	0.068863406	0.068863406	0.862269559	0.823986494	0.847949204	0.847949204	False		0	0	0	1	17	36	1.202025839	7.517378671	2.148816594	1.202543408	5.424453212	2.584090744
679	229	566	44.75	1.313185915	1.266882404	1.297947513	1.394928493	0.389847483	0.376174762	0.385462988	0.412655571	0.547028831	0.530112862	0.541916071	0.575255332	1.311402794	1.264999771	1.296100551	1.296100551	0.081158274	0.077072997	0.079680644	0.079680644	0.857501161	0.831097261	0.849545378	0.849545378	False		0	0	0	1	17	37	1.143489737	7.568763301	2.142730504	1.142571102	5.497372284	2.577414636
680	552	573	42.5	1.645465148	1.574889235	1.620162707	1.762846392	0.59808614	0.571355431	0.589321526	0.64264995	0.86065168	0.823320886	0.847553027	0.921855086	1.631238863	1.561301636	1.606145897	1.606145897	0.115501269	0.109696859	0.114083236	0.114083236	1.357462835	1.298567057	1.336808128	1.336808128	False		0	0	0	1	17	38	1.314674465	8.96610299	2.581825594	1.30734532	5.727823398	3.277397806
681	372	590	45.0	1.681605736	1.618962898	1.661902291	1.787724589	0.326346453	0.311048548	0.321771885	0.351377914	0.412778971	0.392808839	0.406488007	0.44414747	1.699015361	1.636038376	1.679207474	1.679207474	0.088353122	0.084432139	0.087362275	0.087362275	0.633362676	0.602349771	0.623592434	0.623592434	False		0	0	0	1	17	39	1.333293494	7.14265361	1.954770812	1.342262643	5.545651731	2.263604248
682	288	636	44.75	1.468664279	1.417586481	1.454408947	1.558012666	0.344746645	0.330552546	0.340110538	0.368495884	0.466158033	0.449247123	0.460741859	0.494310983	1.47663819	1.425330893	1.462366479	1.462366479	0.079130924	0.074556489	0.077560357	0.077560357	0.723799844	0.697498767	0.715334509	0.715334509	False		0	0	0	1	17	40	1.223589601	7.266124052	2.029505432	1.227697627	5.483768199	2.390222944
683	707	623	43.75	2.017634066	1.929042818	1.986749237	2.170327076	0.536562356	0.511193402	0.527041781	0.581587308	0.742021935	0.710731677	0.73019956	0.800330237	2.021633214	1.932778022	1.990718922	1.990718922	0.11610622	0.108493164	0.113275382	0.113275382	1.158478921	1.109696711	1.139996275	1.139996275	False		0	0	0	1	17	41	1.506409694	8.553261174	2.415735213	1.508469989	5.731882791	2.99880567
684	98	651	44.5	1.54000274	1.463892826	1.509289801	1.677887754	0.325715665	0.308580072	0.320088987	0.353119495	0.463711708	0.438890386	0.454737167	0.504579213	1.550081208	1.473603501	1.519148553	1.519148553	0.060914596	0.057906806	0.060419455	0.060419455	0.718434309	0.679852977	0.704547946	0.704547946	False		0	0	0	1	17	43	1.260341988	7.138420849	2.026080395	1.265534247	5.361531539	2.3827108
685	487	645	44.75	1.706875851	1.641909464	1.689061817	1.816582413	0.36220757	0.346968537	0.357272875	0.388038505	0.476494652	0.456719963	0.470282358	0.509838567	1.720610653	1.655233648	1.702738097	1.702738097	0.089195072	0.085243137	0.087787242	0.087787242	0.735772349	0.70512118	0.726091712	0.726091712	False		0	0	0	1	17	44	1.346312237	7.38329175	2.043977459	1.353388178	5.551301449	2.406985333
686	186	690	45.75	1.350091016	1.303891842	1.339268685	1.433114098	0.295634214	0.277646268	0.289180416	0.325380234	0.405869594	0.384794796	0.399039921	0.440528774	1.358971627	1.312960424	1.348322882	1.348322882	0.063847693	0.057720098	0.061207051	0.061207051	0.628775505	0.595652384	0.617959089	0.617959089	False		0	0	0	1	17	45	1.16250263	6.936565892	1.945097175	1.167077773	5.38121344	2.25718187
687	408	698	43.75	1.254342338	1.205015496	1.237220273	1.338525254	0.352488375	0.336859874	0.347134116	0.377389779	0.464000179	0.44402783	0.457237568	0.496994815	1.256644261	1.207345004	1.239520131	1.239520131	0.089622954	0.085275005	0.088091354	0.088091354	0.724563677	0.69328319	0.713980474	0.713980474	False		0	0	0	1	17	46	1.113174505	7.318073225	2.026484277	1.114360418	5.554172657	2.391292366
688	629	676	44.5	1.800494309	1.725930382	1.778426115	1.929221123	0.426233131	0.409480673	0.421460818	0.454132524	0.584734776	0.563690582	0.579032564	0.62096064	1.809362747	1.734214482	1.787085602	1.787085602	0.093358651	0.088657674	0.091865512	0.091865512	0.908740817	0.876229481	0.899968384	0.899968384	False		0	0	0	1	17	47	1.394542907	7.812921189	2.195521605	1.399111779	5.579240234	2.649153929
689	274	730	44.5	1.270449345	1.21522324	1.25246224	1.367303743	0.422033795	0.406010138	0.416649186	0.448669909	0.635195352	0.610099441	0.625823673	0.679392099	1.26147122	1.206463194	1.243637137	1.243637137	0.065456267	0.063557494	0.065327058	0.065327058	1.000751005	0.961312132	0.985970904	0.985970904	False		0	0	0	1	17	48	1.121472567	7.784742468	2.266170128	1.116847187	5.392007426	2.777974969
690	725	716	44.5	1.707269155	1.614782651	1.672565168	1.877206229	0.590506725	0.555534353	0.577713912	0.655728887	0.869838216	0.820469649	0.850592434	0.966058234	1.694092321	1.602473467	1.659763258	1.659763258	0.102446577	0.095142236	0.100429936	0.100429936	1.371075198	1.293170951	1.34067832	1.34067832	False		0	0	0	1	17	49	1.34651486	8.915242995	2.594687421	1.339726375	5.640222761	3.296456116
691	568	82	42.5	2.046470075	1.9338826	2.005684083	2.239820885	0.977224654	0.929249285	0.9617671	1.0575999	1.56554155	1.505073547	1.545610267	1.671264366	1.994886612	1.883380665	1.954357313	1.954357313	0.106330989	0.092239124	0.102068948	0.102068948	2.488018678	2.392585643	2.456635189	2.456635189	False		0	0	0	1	18	4	1.521265526	11.51022857	3.568723333	1.494690585	5.666288254	4.86025926
693	671	114	42.5	2.078187454	1.96344818	2.038734198	2.270628362	0.920282435	0.872526357	0.90427639	0.999373671	1.376646644	1.310234856	1.354261885	1.485779399	2.040394113	1.927084759	2.001401667	2.001401667	0.152427031	0.14181975	0.14894807	0.14894807	2.182295389	2.077304884	2.146922737	2.146922737	False		0	0	0	1	18	6	1.537605791	11.12813034	3.304256551	1.518135292	5.975605598	4.432224136
694	363	137	44.25	1.991956807	1.89137595	1.9556763	2.162832042	0.661424307	0.63071053	0.651519692	0.712092905	1.050359289	1.002814643	1.035741557	1.130236377	1.974154634	1.874096795	1.937889476	1.937889476	0.072585296	0.068601711	0.070938206	0.070938206	1.657000474	1.582202617	1.634109868	1.634109868	False		0	0	0	1	18	7	1.493181198	9.391119823	2.84743022	1.484009815	5.4398452	3.696772563
695	458	138	42.75	2.181469947	2.076306636	2.144972416	2.358347407	0.835983799	0.793540349	0.821519833	0.906629269	1.384099196	1.318974608	1.361984248	1.49038885	2.145971043	2.042409574	2.109996114	2.109996114	0.063297143	0.057228592	0.061191093	0.061191093	2.192284756	2.089183427	2.15728929	2.15728929	False		0	0	0	1	18	8	1.590815212	10.56246289	3.314690673	1.572526768	5.377519098	4.446209986
696	109	166	44.75	1.46774305	1.395558273	1.442446491	1.595175207	0.61325107	0.580560616	0.601607067	0.668434655	1.017443907	0.972781928	1.000398103	1.094097821	1.437959303	1.366871305	1.413142539	1.413142539	0.046248729	0.038504395	0.04410921	0.04410921	1.614229996	1.543525116	1.587199911	1.587199911	False		0	0	0	1	18	9	1.223114999	9.067863916	2.801346262	1.207770908	5.263119466	3.636890743
697	574	173	43.0	1.801792142	1.706487093	1.770753846	1.960037137	0.823754641	0.781586129	0.811929045	0.891097375	1.327470582	1.263968483	1.30907992	1.428391973	1.759859429	1.666312862	1.729237067	1.729237067	0.084809732	0.078056846	0.083265944	0.083265944	2.108348204	2.007671997	2.079259801	2.079259801	False		0	0	0	1	18	10	1.395211529	10.48040181	3.235406443	1.373608493	5.521874591	4.328692631
698	748	176	43.5	2.022105845	1.909349083	1.987216853	2.218576187	0.889127366	0.84081958	0.877188047	0.967178824	1.288633657	1.225347521	1.272697378	1.394497201	1.988813698	1.877326754	1.954068088	1.954068088	0.169800495	0.156918154	0.166829366	0.166829366	2.041252676	1.941271275	2.016204824	2.016204824	False		0	0	0	1	18	11	1.50871348	10.9190711	3.181031887	1.491561921	6.092186403	4.234753949
699	662	207	43.25	1.565734852	1.482841022	1.538462465	1.702029737	0.94667226	0.895737077	0.928656533	1.036871083	1.529256873	1.457372798	1.504789531	1.652393592	1.503581038	1.423356406	1.477242761	1.477242761	0.099138675	0.088110676	0.094699339	0.094699339	2.438944271	2.324483815	2.399966429	2.399966429	False		0	0	0	1	18	12	1.273598744	11.30521344	3.517922113	1.241578134	5.618025811	4.791551475
700	207	225	45.5	1.318705531	1.257176973	1.296950878	1.42585501	0.607212614	0.581620677	0.598386275	0.649099117	0.996030614	0.95322918	0.980664331	1.069047836	1.286340459	1.226070694	1.265046824	1.265046824	0.053009297	0.051268211	0.052743276	0.052743276	1.582599004	1.514687924	1.558211385	1.558211385	False		0	0	0	1	18	13	1.146333351	9.027344186	2.771366074	1.129659404	5.308484768	3.592605025
701	466	232	44.5	0.996254232	0.934774441	0.976025818	1.102247799	0.818316495	0.775247476	0.805035033	0.893994113	1.37889552	1.306852905	1.356483633	1.503236666	0.928928236	0.870709969	0.909684518	0.909684518	0.057160162	0.053928077	0.056279735	0.056279735	2.207377849	2.092236776	2.171580231	2.171580231	False		0	0	0	1	18	14	0.980211811	10.44391033	3.307405144	0.945526579	5.336338235	4.467341428
702	588	265	44.0	1.623891343	1.533685829	1.593119673	1.772271605	0.723472675	0.691570012	0.712999422	0.777292138	1.128211542	1.076133153	1.110059339	1.220961385	1.590766168	1.501675714	1.56040135	1.56040135	0.094768311	0.091998449	0.094444543	0.094444543	1.790041081	1.707714831	1.761332542	1.761332542	False		0	0	0	1	18	16	1.303559999	9.807481743	2.956429109	1.286494461	5.588699442	3.883039213
703	384	278	45.0	1.401151473	1.330627947	1.377365229	1.5188945	0.598532654	0.574187792	0.59021109	0.640704085	0.923671575	0.883568463	0.910737274	0.994554091	1.375977731	1.306284063	1.352430882	1.352430882	0.083284555	0.081381262	0.082208609	0.082208609	1.464093417	1.400718877	1.443674102	1.443674102	False		0	0	0	1	18	17	1.188808128	8.969099226	2.670058089	1.175839035	5.511640229	3.426688474
704	81	330	45.0	1.370434755	1.28772182	1.335127603	1.516768977	0.536439362	0.504517941	0.52511013	0.58848607	0.888337102	0.828690391	0.8645578	0.986931287	1.346845393	1.265968984	1.312207083	1.312207083	0.04073406	0.042028211	0.042663941	0.042663941	1.407631766	1.312932958	1.369924509	1.369924509	False		0	0	0	1	18	18	1.172983385	8.552435847	2.620587225	1.160830539	5.226114493	3.347638004
705	502	317	44.0	1.467708472	1.396715056	1.442360069	1.587180196	0.7192457	0.690996525	0.71036268	0.765881364	1.142642468	1.095965437	1.127359686	1.220346702	1.429354598	1.359628231	1.404363913	1.404363913	0.083796337	0.0815862	0.08345432	0.08345432	1.816445705	1.742462587	1.792264202	1.792264202	False		0	0	0	1	18	19	1.223097185	9.779117558	2.976633468	1.203337908	5.515074427	3.920007632
706	659	323	43.25	2.071293452	1.966456258	2.039634198	2.246942093	0.674669615	0.641658476	0.664553868	0.731620355	0.985360168	0.937326409	0.969951408	1.067096315	2.06009443	1.955698156	2.028630153	2.028630153	0.120784868	0.114802515	0.119325244	0.119325244	1.550443937	1.474940472	1.526184077	1.526184077	False		0	0	0	1	18	20	1.534054116	9.479999548	2.756426664	1.528284567	5.763277823	3.547585564
707	749	340	43.0	1.587061514	1.495278366	1.556158508	1.747205614	0.951656464	0.893501797	0.932509458	1.051118768	1.414627638	1.338338127	1.39385243	1.5366938	1.533332577	1.444278775	1.503012388	1.503012388	0.166635517	0.15086167	0.159072981	0.159072981	2.253377522	2.131977845	2.220435028	2.220435028	False		0	0	0	1	18	21	1.284585885	11.33865885	3.35743274	1.256905631	6.070948518	4.531744359
708	178	379	46.0	1.196071884	1.148753847	1.181998404	1.278092007	0.469582391	0.452562013	0.463786395	0.498982439	0.712826848	0.688909748	0.705879328	0.754610541	1.179760648	1.132794741	1.165780539	1.165780539	0.071108014	0.067510102	0.069213428	0.069213428	1.127612461	1.089920765	1.116670161	1.116670161	False		0	0	0	1	18	22	1.083154538	8.103806853	2.374859941	1.07475126	5.429932226	2.955590352
709	368	375	44.0	1.169144701	1.11547654	1.149600139	1.260636264	0.679322962	0.655945461	0.671867203	0.715471911	1.058900304	1.020488574	1.047054058	1.118691414	1.128415363	1.075918984	1.109150904	1.109150904	0.091844173	0.089860028	0.091008098	0.091008098	1.68710843	1.626131563	1.668362398	1.668362398	False		0	0	0	1	18	23	1.069282102	9.511224805	2.85938827	1.048299025	5.569077662	3.738925919
710	460	400	43.5	1.415315499	1.355070056	1.395014773	1.515785628	0.606297216	0.583001644	0.59833228	0.645514391	0.912898977	0.877335294	0.901043872	0.973136909	1.391263693	1.331816499	1.371223143	1.371223143	0.096834805	0.093423733	0.095499937	0.095499937	1.446413194	1.390166763	1.427667844	1.427667844	False		0	0	0	1	18	24	1.196105198	9.02120161	2.654975659	1.183714108	5.602566201	3.40193486
711	615	405	43.25	1.678811414	1.594145457	1.650237277	1.820712246	0.692332097	0.663788258	0.682701889	0.742135956	1.04156507	0.999146565	1.027078864	1.116699518	1.653108034	1.569046389	1.624749501	1.624749501	0.110595743	0.105862959	0.10909468	0.10909468	1.649004805	1.582170932	1.626173849	1.626173849	False		0	0	0	1	18	25	1.331853906	9.598519745	2.835117667	1.318611952	5.694905942	3.685578038
712	754	449	42.25	2.104982659	1.975530801	2.061425827	2.328295046	0.819277695	0.762804359	0.799276717	0.912842626	1.153583925	1.087753793	1.132689266	1.265575057	2.083184393	1.954723139	2.039874952	2.039874952	0.173176498	0.153641779	0.164918024	0.164918024	1.821483388	1.717724035	1.788598833	1.788598833	False		0	0	0	1	18	26	1.551410235	10.45036025	2.991952314	1.540180131	6.114840329	3.927060759
713	50	462	45.0	1.405729644	1.258715894	1.328158058	1.680816675	0.539092127	0.504560429	0.525590225	0.601540885	0.923157034	0.843427515	0.889318052	1.051433321	1.380715434	1.235166754	1.303353578	1.303353578	0.024091782	0.034226328	0.029658438	0.029658438	1.463171588	1.337310755	1.410054319	1.410054319	False		0	0	0	1	18	27	1.191166725	8.570236643	2.669337694	1.17827982	5.114440152	3.425397846
714	142	484	44.25	1.030941969	0.988675941	1.015011973	1.101949328	0.579813817	0.552258411	0.569803173	0.626923787	0.90425783	0.864234807	0.889309886	0.970644813	0.997044355	0.956370007	0.981704907	0.981704907	0.077892347	0.07252765	0.076170627	0.076170627	1.440076913	1.376271502	1.416249498	1.416249498	False		0	0	0	1	18	28	0.998082355	8.843490586	2.642877417	0.980618869	5.475457005	3.3930636
715	573	487	42.75	1.401981297	1.338557167	1.378506639	1.512584167	0.763506977	0.736813113	0.754970361	0.807525799	1.158325216	1.116724979	1.145192467	1.228200823	1.360769269	1.298470245	1.337556051	1.337556051	0.11996536	0.116479533	0.118780571	0.118780571	1.843078861	1.777145481	1.822332845	1.822332845	False		0	0	0	1	18	29	1.189235639	10.07612312	2.998590472	1.168003888	5.757778698	3.957296012
716	297	492	45.5	1.061234903	1.017287903	1.046668615	1.134388029	0.527822612	0.507288865	0.520513791	0.563120069	0.7915988	0.763794551	0.781189569	0.84146698	1.035870785	0.992633507	1.021621422	1.021621422	0.087270944	0.0822601	0.085759695	0.085759695	1.257514586	1.213477711	1.240990859	1.240990859	False		0	0	0	1	18	30	1.013688771	8.494615048	2.485146476	1.000621599	5.538390015	3.137462895
717	475	491	44.5	1.628992514	1.560800719	1.608329628	1.745949524	0.432659693	0.41661399	0.427726018	0.460515036	0.597603182	0.575555806	0.590652359	0.637684513	1.63232323	1.563788789	1.611575013	1.611575013	0.094006718	0.09051425	0.093024546	0.093024546	0.932925441	0.898667477	0.922108446	0.922108446	False		0	0	0	1	18	31	1.306188038	7.856045219	2.213538322	1.307903967	5.583588944	2.683014184
718	680	499	44.5	1.33608638	1.263492415	1.313203948	1.461090763	0.707032964	0.67986075	0.698390121	0.756203715	1.058825309	1.015694161	1.046618709	1.133118709	1.299895297	1.228282223	1.277226995	1.277226995	0.118371805	0.115311789	0.116570115	0.116570115	1.683677551	1.615453314	1.664415669	1.664415669	False		0	0	0	1	18	32	1.155287675	9.697166679	2.859283271	1.136642631	5.747085496	3.734122436
719	387	524	45.75	0.73988579	0.703577281	0.72894967	0.802753027	0.580002991	0.559585175	0.57498221	0.613416481	0.890646337	0.862185731	0.883767271	0.941414493	0.699016495	0.663670048	0.688254253	0.688254253	0.087655957	0.083063907	0.08647617	0.08647617	1.423862666	1.378614232	1.412968728	1.412968728	False		0	0	0	1	18	33	0.848135058	8.844759994	2.623820324	0.827079878	5.540973556	3.37036246
720	127	580	44.5	0.942769161	0.901248968	0.928742557	1.011291084	0.528645368	0.507951775	0.521559812	0.56320171	0.834289808	0.798868403	0.821985321	0.89319434	0.911266256	0.871043037	0.897700953	0.897700953	0.065622242	0.064598142	0.065366458	0.065366458	1.32881584	1.272427966	1.30922028	1.30922028	False		0	0	0	1	18	35	0.952657192	8.500135969	2.544917032	0.93642742	5.393121161	3.237289902
721	543	575	43.75	1.190082691	1.133166613	1.170688944	1.284910685	0.658335402	0.630119958	0.649314471	0.705204518	0.98433343	0.943176219	0.970183017	1.053358217	1.155025616	1.099381039	1.136073774	1.136073774	0.111469615	0.106172309	0.110326974	0.110326974	1.566256293	1.500909442	1.543785685	1.543785685	False		0	0	0	1	18	36	1.080069005	9.370392405	2.754989155	1.062008184	5.700769871	3.569724026
722	279	602	45.25	1.380361652	1.33268816	1.366235199	1.463171875	0.379317034	0.365849291	0.374948553	0.401151342	0.525982795	0.509675278	0.520840299	0.553493047	1.381843107	1.333991257	1.367685043	1.367685043	0.081641625	0.077438718	0.080188118	0.080188118	0.822176749	0.796782753	0.814150891	0.814150891	False		0	0	0	1	18	38	1.178097558	7.498101041	2.113264505	1.178860779	5.500615706	2.527957858
723	685	595	44.25	1.33448903	1.269528637	1.311954874	1.446072992	0.757735896	0.727021365	0.746933836	0.81435203	1.143857327	1.098646353	1.129164741	1.230577274	1.292434574	1.228804707	1.270294159	1.270294159	0.122598608	0.117077397	0.119994262	0.119994262	1.82104907	1.749314251	1.797765031	1.797765031	False		0	0	0	1	18	39	1.154464747	10.03739755	2.97833436	1.132798991	5.775448531	3.926452682
724	606	641	44.75	1.148245693	1.093433989	1.131472818	1.242289323	0.643715772	0.618800391	0.636601314	0.684698365	0.972178564	0.935132309	0.963479301	1.03255722	1.112884516	1.059120082	1.096251611	1.096251611	0.103801756	0.099541592	0.101566184	0.101566184	1.547453757	1.488705015	1.533735638	1.533735638	False		0	0	0	1	18	40	1.05851528	9.272290593	2.737971447	1.040297791	5.649316391	3.543399091
725	70	659	44.75	1.016448216	0.933817221	0.978640775	1.16411627	0.517494648	0.488348283	0.506329541	0.569822366	0.877353679	0.815157864	0.84594246	0.987494203	0.98399849	0.903380718	0.947314362	0.947314362	0.030388153	0.035850378	0.036672924	0.036672924	1.3969099	1.298092271	1.34692549	1.34692549	False		0	0	0	1	18	41	0.990615415	8.425311513	2.605209623	0.973897856	5.156690559	3.332626603
726	350	664	44.5	1.280990793	1.232786283	1.266067747	1.365002333	0.41837004	0.399297198	0.411901797	0.451197097	0.589639643	0.566127373	0.582293502	0.630575485	1.27541696	1.227512801	1.2605915	1.2605915	0.086621014	0.080755809	0.084278336	0.084278336	0.926962503	0.889942245	0.91539321	0.91539321	False		0	0	0	1	18	42	1.126903346	7.760157646	2.202388781	1.1240318	5.5340288	2.67466563
727	459	713	44.75	1.225573436	1.17347067	1.209717845	1.3193565	0.496071128	0.479286684	0.490881041	0.523850774	0.737824359	0.711915211	0.729423167	0.785204432	1.208352334	1.156608119	1.192641218	1.192641218	0.083714176	0.081476333	0.083233295	0.083233295	1.167402412	1.126588113	1.154147539	1.154147539	False		0	0	0	1	18	43	1.098353246	8.281553695	2.409858297	1.089481221	5.514523106	3.011299214
728	298	744	44.25	0.720808589	0.678209533	0.704849731	0.793265808	0.630112239	0.60617893	0.621223571	0.670906495	1.010872152	0.962725552	0.98997001	1.089903765	0.671192444	0.630732039	0.656230882	0.656230882	0.072176379	0.074877458	0.074832065	0.074832065	1.618424157	1.541504518	1.584980365	1.584980365	False		0	0	0	1	18	45	0.838306802	9.181007082	2.79214532	0.81274539	5.437101257	3.642762879
729	99	116	43.5	1.23409427	1.161100361	1.204776851	1.361881812	0.795251317	0.743261752	0.773941394	0.886956392	1.37030151	1.293032888	1.337256193	1.504643365	1.173814779	1.104127433	1.145963057	1.145963057	0.037050489	0.027839344	0.034021606	0.034021606	2.188781829	2.065428223	2.135989775	2.135989775	False		0	0	0	1	19	5	1.102743038	10.28913652	3.295372896	1.071688048	5.201396698	4.44130563
730	342	97	44.0	1.160112275	1.090330471	1.133701636	1.277273165	0.973709701	0.917323316	0.951913787	1.071189273	1.717762561	1.628110571	1.681763085	1.868351097	1.074041986	1.008501544	1.049378171	1.049378171	0.026090674	0.019229278	0.024169565	0.024169565	2.751451877	2.608033536	2.693830771	2.693830771	False		0	0	0	1	19	6	1.064628746	11.48664224	3.781843961	1.020286766	5.12785327	5.229085143
731	589	120	42.75	1.143971816	1.065464313	1.114611191	1.276265797	1.208071557	1.155939455	1.193380961	1.28958727	2.076804397	1.988040627	2.046853457	2.223983482	1.03288871	0.958324837	1.004780814	1.004780814	0.064279132	0.061250363	0.066178165	0.066178165	3.33167993	3.189869194	3.28388663	3.28388663	False		0	0	0	1	19	7	1.05631345	13.05927592	4.284528978	0.999085284	5.384108516	6.041447155
732	682	113	43.0	1.662154471	1.563408501	1.629355115	1.831086427	0.969785033	0.922467391	0.956139396	1.046274204	1.501428103	1.430490381	1.481511587	1.616997052	1.604523563	1.507951569	1.572196758	1.572196758	0.136759133	0.12894746	0.134242408	0.134242408	2.392084912	2.279467244	2.360566933	2.360566933	False		0	0	0	1	19	8	1.323272526	11.46030663	3.478959785	1.293582042	5.870469616	4.725944922
733	496	130	43.25	1.405050308	1.327215776	1.379525691	1.532678492	0.934477084	0.888519899	0.919876129	1.008406509	1.59305255	1.520538411	1.572232277	1.712626053	1.334166797	1.259181967	1.309374126	1.309374126	0.053243298	0.047500683	0.050212037	0.050212037	2.545169846	2.429591435	2.512047933	2.512047933	False		0	0	0	1	19	10	1.190816742	11.2233804	3.60724076	1.154298738	5.310054985	4.940275105
734	374	185	45.25	1.122275743	1.054372016	1.099189681	1.233374994	0.768768855	0.737209265	0.760740391	0.819843501	1.308713435	1.250549549	1.290398657	1.410334362	1.063175323	0.997408758	1.040715935	1.040715935	0.045058251	0.045795033	0.047211832	0.047211832	2.091524459	1.99892704	2.062400961	2.062400961	False		0	0	0	1	19	11	1.045135995	10.11143179	3.209145055	1.014688442	5.255131022	4.305138149
735	589	212	42.5	1.050340768	0.98617753	1.026034256	1.158077409	1.283761025	1.231721716	1.265051624	1.377599536	2.270193997	2.180426992	2.240483022	2.418218913	0.923478702	0.863717264	0.900545734	0.900545734	0.034926758	0.032434144	0.032638759	0.032638759	3.645890331	3.502174831	3.59838441	3.59838441	False		0	0	0	1	19	12	1.008076294	13.56717343	4.555288663	0.942719069	5.187145869	6.481364861
736	685	207	42.25	1.23424077	1.158573217	1.208182538	1.359206422	1.121304683	1.062469254	1.10202112	1.22229129	1.824588517	1.743960687	1.798281792	1.961057657	1.142871681	1.070668012	1.117906424	1.117906424	0.114739639	0.100538734	0.110029177	0.110029177	2.922522649	2.793796412	2.880549848	2.880549848	False		0	0	0	1	19	13	1.102818512	12.4770459	3.931408167	1.055746679	5.722712646	5.468596825
737	492	226	44.5	1.008711087	0.941048369	0.984471186	1.14850304	0.845238829	0.788101479	0.820202302	1.011314078	1.417729472	1.323506395	1.376240931	1.697241833	0.939065362	0.876014414	0.917006927	0.917006927	0.06276031	0.057631478	0.060583607	0.060583607	2.269853716	2.119010351	2.203323886	2.203323886	True		0	0	0	1	19	14	0.986629375	10.62456673	3.361775537	0.950749057	5.373916796	4.554812245
738	753	270	42.25	1.168992639	1.086264478	1.143975189	1.306631807	1.242650297	1.177088297	1.22515161	1.34819882	1.921757505	1.844994686	1.903064992	2.063283847	1.069201097	0.989480557	1.04478373	1.04478373	0.183440165	0.160451391	0.176344189	0.176344189	3.080759178	2.958415513	3.051063872	3.051063872	False		0	0	0	1	19	15	1.069203762	13.29130894	4.067451908	1.017792821	6.183712413	5.69013962
739	374	277	44.25	0.914660816	0.865243382	0.897120823	0.996981205	0.814576786	0.783203062	0.804401917	0.867660838	1.342688997	1.289352282	1.324002863	1.434823152	0.847597387	0.800488695	0.830860082	0.830860082	0.07381284	0.071960958	0.073982399	0.073982399	2.150516371	2.065349073	2.120683123	2.120683123	False		0	0	0	1	19	16	0.938176241	10.41881583	3.256713343	0.903626279	5.44808237	4.387731171
740	554	297	43.5	1.237812102	1.172058796	1.214074653	1.348327645	0.83768555	0.809055337	0.828475277	0.886670139	1.360560154	1.310952811	1.344281958	1.447501236	1.178300311	1.114156907	1.155032454	1.155032454	0.084783172	0.083755627	0.084646299	0.084646299	2.172974324	2.09415441	2.147153136	2.147153136	False		0	0	0	1	19	17	1.104658403	10.57388211	3.28173428	1.073998919	5.521696366	4.419173959
741	667	296	42.75	0.962946664	0.900936367	0.941327334	1.066471412	1.087006619	1.042620681	1.071853382	1.165357366	1.774011089	1.698633312	1.750380344	1.899612253	0.867672638	0.809137733	0.847083659	0.847083659	0.110080829	0.107359078	0.10800518	0.10800518	2.846210906	2.725693549	2.80847222	2.80847222	False		0	0	0	1	19	18	0.963052306	12.24689628	3.860596043	0.913968714	5.691450727	5.361754763
742	114	310	44.75	0.742160233	0.701484395	0.727102369	0.811509055	0.712255799	0.676949583	0.69864407	0.773392359	1.223932768	1.166701714	1.200425918	1.326974452	0.67854098	0.640677801	0.664683157	0.664683157	0.037681151	0.033961789	0.037031193	0.037031193	1.962126669	1.870496102	1.924458006	1.924458006	False		0	0	0	1	19	19	0.849306813	9.732213366	3.090445877	0.816531234	5.205628622	4.123971711
743	251	313	45.75	0.565569676	0.532708477	0.554700071	0.620604022	0.839284015	0.809501361	0.828594723	0.894882996	1.441249695	1.38744561	1.420496558	1.543181551	0.482281087	0.452210187	0.472536773	0.472536773	0.047194161	0.047067537	0.047930465	0.047930465	2.316628138	2.230377725	2.283324113	2.283324113	False		0	0	0	1	19	20	0.758330299	10.58460826	3.394705581	0.715421404	5.26946358	4.62029988
744	461	315	43.5	0.678412827	0.636806371	0.663841905	0.746407391	1.084366053	1.047173232	1.070644186	1.150590462	1.861743234	1.792142214	1.834435028	1.980920412	0.569407783	0.531435375	0.556310307	0.556310307	0.061561345	0.062724979	0.062875919	0.062875919	2.993552987	2.881961463	2.949734893	2.949734893	False		0	0	0	1	19	21	0.816465211	12.22917735	3.983427509	0.760307627	5.365871406	5.56804453
745	356	368	45.5	0.6655104	0.629836933	0.652632829	0.72535062	0.719209684	0.694657444	0.712022231	0.759355208	1.155848226	1.113726423	1.143150203	1.222353602	0.604469835	0.570710712	0.592111701	0.592111701	0.082419221	0.081156802	0.08226827	0.08226827	1.853679254	1.786353287	1.833425291	1.833425291	False		0	0	0	1	19	23	0.809818095	9.778875881	2.995122503	0.778371013	5.505833593	3.972137343
746	586	386	43.25	0.919144888	0.866237467	0.901082494	1.008360915	0.878443344	0.841212404	0.867984516	0.943002671	1.407147964	1.349365737	1.390478601	1.512628662	0.847791338	0.797402165	0.830379411	0.830379411	0.102406192	0.097153073	0.101193031	0.101193031	2.254538665	2.162260371	2.227973168	2.227973168	False		0	0	0	1	19	24	0.94048636	10.84737832	3.346960646	0.9037262	5.639951763	4.533370045
747	681	387	43.0	1.01215786	0.950835801	0.989862808	1.11812883	0.958585285	0.916099094	0.94381084	1.036077441	1.51764596	1.44802077	1.495523665	1.645198487	0.935766966	0.877545254	0.914380672	0.914380672	0.121456188	0.117484144	0.118939599	0.118939599	2.431165951	2.319926267	2.395877043	2.395877043	False		0	0	0	1	19	25	0.988405095	11.38515318	3.501665979	0.949049778	5.767782569	4.780661254
748	139	412	45.25	0.79527774	0.759111048	0.781914114	0.856138939	0.603529188	0.580216258	0.595080156	0.643043322	0.97151362	0.936386808	0.958249854	1.033945715	0.75037761	0.715633098	0.737558945	0.737558945	0.066565301	0.062721577	0.06546563	0.06546563	1.553377637	1.497359439	1.532219549	1.532219549	False		0	0	0	1	19	26	0.876672068	9.002627362	2.737040477	0.853540269	5.39944935	3.551692959
749	240	409	44.75	0.635838376	0.603071949	0.62468931	0.69053287	0.656624017	0.634796351	0.649890775	0.692450641	1.046380911	1.01052848	1.034685564	1.105342231	0.581484566	0.550282314	0.570833245	0.570833245	0.079897845	0.07791117	0.079640265	0.079640265	1.677460893	1.620203296	1.658792139	1.658792139	False		0	0	0	1	19	27	0.794531563	9.358908535	2.841860199	0.766529385	5.488914454	3.725418658
750	455	412	44.5	0.673985325	0.636071633	0.662448661	0.737293435	0.870492775	0.838773026	0.861193516	0.926027494	1.428182034	1.37847119	1.415095532	1.51787186	0.594535059	0.55899431	0.583580832	0.583580832	0.084752655	0.080488146	0.082692456	0.082692456	2.29337242	2.213833394	2.27246442	2.27246442	False		0	0	0	1	19	28	0.814184236	10.79402778	3.376409893	0.773252782	5.521491588	4.587740162
751	749	457	43.75	0.742484742	0.684456205	0.721732886	0.839981063	1.363891142	1.280207855	1.328911463	1.509313792	2.177836792	2.065226853	2.138382291	2.369789762	0.613584546	0.561687869	0.59496965	0.59496965	0.167805472	0.14611238	0.154548026	0.154548026	3.502822658	3.322090664	3.439508964	3.439508964	False		0	0	0	1	19	29	0.849473995	14.10486895	4.425981772	0.78306676	6.078799243	6.281059581
752	359	462	44.75	0.536095967	0.50593863	0.525106905	0.58691518	0.846250356	0.813411738	0.835501269	0.900982491	1.382078158	1.328487557	1.365366394	1.470660048	0.456057034	0.428748805	0.445913409	0.445913409	0.086726146	0.08340703	0.085194074	0.085194074	2.221641301	2.13568209	2.194867085	2.194867085	False		0	0	0	1	19	30	0.743145934	10.63135436	3.311861071	0.701911209	5.534734269	4.487311311
753	537	463	43.25	1.193687637	1.131460298	1.17248389	1.295817682	0.68946002	0.659758181	0.6803864	0.738398295	1.046911186	1.001435695	1.032726158	1.12139206	1.154445328	1.093640833	1.133636708	1.133636708	0.108355946	0.103972012	0.107192803	0.107192803	1.667257568	1.595041328	1.644766937	1.644766937	False		0	0	0	1	19	31	1.081926213	9.579247305	2.842602622	1.061709229	5.679876277	3.711133251
754	649	476	44.0	0.682369918	0.637636802	0.66653102	0.754650631	1.12778765	1.09322324	1.117307939	1.187720117	1.827082664	1.770408051	1.807453523	1.93269154	0.575844659	0.533775945	0.560919185	0.560919185	0.123903216	0.120651181	0.124271018	0.124271018	2.937492357	2.846840967	2.906102279	2.906102279	False		0	0	0	1	19	32	0.818503838	12.52054842	3.934900158	0.763623799	5.784202818	5.489555518
755	212	506	43.25	0.611621458	0.58121001	0.60045085	0.661952087	0.77811924	0.753603946	0.768906955	0.821059783	1.254654159	1.219781389	1.241797049	1.316387475	0.542354847	0.513504467	0.531760915	0.531760915	0.087705513	0.082478364	0.085604196	0.085604196	2.014334497	1.958612514	1.993789743	1.993789743	False		0	0	0	1	19	33	0.78205541	10.17417549	3.133458087	0.746370405	5.541306096	4.197066516
756	446	506	44.5	0.711523786	0.674157551	0.698866407	0.774887818	0.678550954	0.6579337	0.672440038	0.715591467	1.058121297	1.024106873	1.045923469	1.119522652	0.658421564	0.622368799	0.646255365	0.646255365	0.094851564	0.093104154	0.095502075	0.095502075	1.694922908	1.640725171	1.675472474	1.675472474	False		0	0	0	1	19	34	0.833523426	9.506044415	2.858297604	0.806166045	5.589258098	3.749866765
757	45	530	43.0	1.025926952	0.901682099	0.957327161	1.27746955	0.645460023	0.596433551	0.622817963	0.740602706	1.137679302	1.026655758	1.0855458	1.319952172	0.975916679	0.855897073	0.909022401	0.909022401	0.015961506	0.028543173	0.022324049	0.022324049	1.817188092	1.640331162	1.734344474	1.734344474	False		0	0	0	1	19	35	0.995498702	9.283995006	2.969684671	0.969734242	5.059883721	3.921047028
758	306	546	43.0	0.609223034	0.579043186	0.598433094	0.658794287	0.645469519	0.626206119	0.638606737	0.679521111	0.999740829	0.971881365	0.989306201	1.049950036	0.557338784	0.52824627	0.54697005	0.54697005	0.094436976	0.090625779	0.093357977	0.093357977	1.602657623	1.558258622	1.586018005	1.586018005	False		0	0	0	1	19	36	0.780819782	9.284058728	2.776560648	0.75408988	5.586476091	3.620688569
759	133	559	45.25	0.803788598	0.767795421	0.791248641	0.863497249	0.652954388	0.628449507	0.644935944	0.694433622	1.0660203	1.024774269	1.051345635	1.138057142	0.752651082	0.718503625	0.74077502	0.74077502	0.064260408	0.062568898	0.064356641	0.064356641	1.705851796	1.639946674	1.682398558	1.682398558	False		0	0	0	1	19	38	0.881056721	9.334284293	2.869356789	0.854711524	5.383982871	3.765168013
760	534	561	44.5	0.861701352	0.817464796	0.847568358	0.937591447	0.670446788	0.642536511	0.661674977	0.719147755	1.021944139	0.981455667	1.010362689	1.094102378	0.815153178	0.77248665	0.801429108	0.801429108	0.105425283	0.09997462	0.103088732	0.103088732	1.633513818	1.568995704	1.615088184	1.615088184	False		0	0	0	1	19	39	0.910892407	9.451663194	2.807646917	0.886911563	5.660210708	3.663889515
761	680	564	43.75	1.12942395	1.071554563	1.108955681	1.226746985	0.800252983	0.767809114	0.789071288	0.858351681	1.216759959	1.168288341	1.200654869	1.30191588	1.076811368	1.020688229	1.056889615	1.056889615	0.126761858	0.121241972	0.124534968	0.124534968	1.942863666	1.865721818	1.917257255	1.917257255	False		0	0	0	1	19	40	1.048818632	10.3226991	3.080403416	1.021713506	5.803385105	4.097002088
762	220	605	45.25	0.727138918	0.696156695	0.716813474	0.780003987	0.644667201	0.62495152	0.639740406	0.676272673	1.024036935	0.999265151	1.017190407	1.066731192	0.676793605	0.646665593	0.666656393	0.666656393	0.079487636	0.073541973	0.078379571	0.078379571	1.639561813	1.6001658	1.628708323	1.628708323	False		0	0	0	1	19	41	0.841568082	9.278674949	2.810576985	0.815631015	5.486161836	3.672357153
763	405	613	45.5	0.528625897	0.499486076	0.518388674	0.577367473	0.801896981	0.775101044	0.794426547	0.84590686	1.279015272	1.239200934	1.268780295	1.343946879	0.45543824	0.428232242	0.445623566	0.445623566	0.098773	0.09395749	0.096973147	0.096973147	2.055326912	1.991598322	2.038998803	2.038998803	False		0	0	0	1	19	42	0.739297479	10.3337308	3.16756544	0.701592416	5.615572027	4.254458916
764	598	629	44.5	0.775313906	0.73457816	0.762430044	0.844292127	0.892131201	0.857340229	0.882593398	0.949901092	1.416833618	1.36495187	1.403814594	1.502586329	0.699391849	0.661101002	0.687049224	0.687049224	0.11185282	0.105724624	0.10952706	0.10952706	2.273034055	2.190044632	2.252261753	2.252261753	False		0	0	0	1	19	43	0.866387034	10.93922767	3.360521274	0.827273254	5.703341286	4.559264953
765	291	671	44.75	0.565329365	0.537035878	0.556604979	0.613092562	0.687851977	0.6665074	0.682106043	0.725791421	1.096533602	1.068037645	1.089037705	1.148532752	0.505628269	0.478516903	0.497180037	0.497180037	0.084223539	0.078665318	0.082639617	0.082639617	1.759863136	1.714398703	1.747929073	1.747929073	False		0	0	0	1	19	45	0.758206495	9.568456886	2.912077659	0.727449484	5.517941069	3.840787867
766	497	694	45.25	0.831519514	0.789580752	0.818648602	0.900879823	0.752142919	0.731503844	0.746253595	0.787537809	1.19365351	1.158000717	1.182769102	1.25647247	0.772399174	0.731761858	0.759923747	0.759923747	0.093467401	0.092627388	0.093623009	0.093623009	1.911449369	1.854696067	1.894124543	1.894124543	False		0	0	0	1	19	46	0.895343227	9.999867108	3.048052685	0.864885412	5.579969971	4.053019759
767	694	698	43.0	0.755261084	0.709289342	0.739393751	0.831950343	0.817135071	0.786307354	0.80549506	0.871787229	1.269589306	1.220511904	1.251627417	1.357410427	0.688872619	0.645011656	0.673803823	0.673803823	0.117503544	0.113843808	0.11579975	0.11579975	2.035609298	1.957253136	2.006912655	2.006912655	False		0	0	0	1	19	47	0.856056153	10.43598264	3.154368392	0.821853922	5.74125922	4.226852805
768	145	733	44.25	0.584967424	0.550333579	0.572285625	0.645102075	0.596267872	0.570909099	0.587438714	0.638002866	0.99684725	0.953016956	0.979775139	1.071493378	0.532622589	0.500048255	0.520764927	0.520764927	0.046995025	0.045852503	0.047592291	0.047592291	1.598464932	1.528358876	1.57114226	1.57114226	False		0	0	0	1	19	49	0.768323695	8.953901904	2.772509424	0.741356508	5.268127324	3.614818493
770	169	74	44.0	1.578544512	1.478074904	1.540818711	1.745087722	1.039917045	0.965027869	1.008841616	1.169923452	1.817452431	1.719734776	1.77760146	1.997147076	1.497013048	1.40050356	1.460990435	1.460990435	0.034730264	0.014000539	0.025718209	0.025718209	2.904170676	2.748333449	2.840553142	2.840553142	False		0	0	0	1	20	2	1.280198067	11.93091206	3.921417122	1.238194414	5.185827341	5.44290271
771	356	115	42.5	1.638812183	1.551167202	1.607205687	1.783388485	1.126792754	1.076188258	1.106967646	1.219570637	2.02267028	1.93492716	1.988770997	2.177626321	1.544871132	1.460851805	1.514726624	1.514726624	0.008969721	0.00697752	0.007909299	0.007909299	3.234434364	3.094453296	3.180308406	3.180308406	False		0	0	0	1	20	4	1.311246968	12.51387239	4.208737226	1.262850102	5.012966886	5.9052962
772	448	96	43.75	1.470284679	1.38540209	1.443177696	1.608724773	1.213374421	1.149934782	1.190593819	1.325044565	2.209664785	2.114985671	2.176184339	2.387256874	1.358968646	1.278261454	1.333417164	1.333417164	-0.005445341	-0.016500953	-0.009723213	-0.009723213	3.53980058	3.388562043	3.486261903	3.486261903	False		0	0	0	1	20	5	1.224424404	13.09485962	4.470543307	1.167076237	4.916237785	6.332831395
773	658	116	43.0	1.257462806	1.173804111	1.229685241	1.393670121	1.327181937	1.266032301	1.309005845	1.427545326	2.255245896	2.167537499	2.229441981	2.402317389	1.137248035	1.057320861	1.110482344	1.110482344	0.085002124	0.072416587	0.081136842	0.081136842	3.61764048	3.477636463	3.576513882	3.576513882	False		0	0	0	1	20	6	1.114782119	13.85853991	4.53436022	1.05284947	5.523165594	6.441812989
774	558	135	43.25	1.420817179	1.339437867	1.392410235	1.560594526	1.165221387	1.111370097	1.14784888	1.251008915	2.03448592	1.934137958	2.000423761	2.200914943	1.320147989	1.243427204	1.293301062	1.293301062	0.042536125	0.044142405	0.043993904	0.043993904	3.257840371	3.097376313	3.20338791	3.20338791	False		0	0	0	1	20	7	1.198939571	12.77173927	4.225279992	1.147076481	5.238206856	5.938066334
775	753	142	41.25	1.418280537	1.313940255	1.383639286	1.595369082	1.517935213	1.451853281	1.505822129	1.631724185	2.433980301	2.330421516	2.413725036	2.610489003	1.290199161	1.190113689	1.256003631	1.256003631	0.176861061	0.168160348	0.176075584	0.176075584	3.903135829	3.737941015	3.871107235	3.871107235	False		0	0	0	1	20	8	1.197632736	15.13854779	4.784601552	1.131647344	6.13956478	6.841527506
776	96	175	45.5	1.205916648	1.141501559	1.18159991	1.318748108	0.856081394	0.812706957	0.841046381	0.933069111	1.539451128	1.469312637	1.51270461	1.663486027	1.133294615	1.071931018	1.110148242	1.110148242	0.005611308	0.001054311	0.005377073	0.005377073	2.462543246	2.350535824	2.419825585	2.419825585	False		0	0	0	1	20	9	1.088226396	10.69732338	3.53219482	1.050812734	4.990430995	4.824591779
777	191	167	44.75	0.771754326	0.724111823	0.755108102	0.851481357	0.947767157	0.912263394	0.936358108	1.011775419	1.731585145	1.667580712	1.709236217	1.851250713	0.674192511	0.629637097	0.658623945	0.658623945	-0.004562872	-0.004725656	-0.003631558	-0.003631558	2.781476989	2.679044487	2.74571004	2.74571004	False		0	0	0	1	20	10	0.864553197	11.31256051	3.801196597	0.814290975	4.922159396	5.271122511
778	693	204	42.0	1.342654179	1.262669403	1.31381481	1.480059214	1.381037816	1.31364382	1.360911178	1.489605907	2.327136668	2.234219724	2.297866113	2.488602686	1.21983214	1.144035144	1.192213086	1.192213086	0.098930322	0.082921066	0.095017521	0.095017521	3.732066201	3.583576737	3.685361495	3.685361495	False		0	0	0	1	20	11	1.158671296	14.21992794	4.635012596	1.095395426	5.616627705	6.602017427
779	430	225	43.75	1.061766631	1.000309418	1.039473648	1.166184987	1.084444355	1.038044777	1.06767889	1.164125714	1.91663296	1.820420994	1.88310869	2.073833995	0.959414231	0.90287342	0.938810467	0.938810467	0.028821629	0.035472439	0.030547576	0.030547576	3.074608087	2.92042933	3.020903185	3.020903185	False		0	0	0	1	20	12	1.013962708	12.22970278	4.060277168	0.961232455	5.146178746	5.681527639
780	602	217	43.0	1.170749288	1.100750726	1.14695468	1.286190674	1.169989736	1.121437638	1.154310978	1.254700049	2.044494183	1.958484195	2.020791907	2.187022103	1.062604761	0.996592398	1.039786333	1.039786333	0.043665391	0.042648752	0.041119268	0.041119268	3.278963055	3.141431409	3.241151964	3.241151964	False		0	0	0	1	20	13	1.070108758	12.80373623	4.239292298	1.014394498	5.245784544	5.967639648
781	519	253	43.5	1.244588337	1.174992782	1.220807465	1.361283421	1.033361013	0.988418263	1.018427138	1.110501655	1.763326711	1.683405806	1.736611105	1.898747646	1.157693277	1.091678099	1.135095204	1.135095204	0.060212568	0.059473363	0.060058645	0.060058645	2.823370217	2.69566539	2.780691858	2.780691858	False		0	0	0	1	20	14	1.108149407	11.88691925	3.845637127	1.063382518	5.356820734	5.329776116
782	701	298	43.25	1.150171264	1.08039522	1.127271829	1.267672523	1.256599498	1.198777029	1.238701942	1.352738815	2.090501875	2.009859262	2.069112296	2.224342684	1.038318976	0.972167805	1.016261736	1.016261736	0.105273098	0.09205006	0.099237243	0.099237243	3.353680564	3.224813646	3.319587087	3.319587087	False		0	0	0	1	20	15	1.059507303	13.38491198	4.303706455	1.001882866	5.659189504	6.072249663
783	125	314	45.75	0.768498659	0.728980191	0.754826414	0.835667466	0.754306868	0.720569524	0.742289659	0.814091791	1.317412119	1.262960055	1.296744557	1.416487498	0.699196424	0.662331835	0.68656751	0.68656751	0.028433135	0.024754862	0.027815276	0.027815276	2.112588087	2.025423073	2.079477843	2.079477843	False		0	0	0	1	20	17	0.862875932	10.01438781	3.221323853	0.827172574	5.14357184	4.33462878
784	280	320	46.0	0.893156801	0.849100598	0.878931464	0.967766235	0.730060677	0.701791593	0.720781441	0.781406366	1.209483828	1.16413572	1.194410212	1.29413684	0.834626652	0.792477992	0.821046752	0.821046752	0.062278883	0.059124902	0.061344785	0.061344785	1.935795772	1.863425017	1.911731581	1.911731581	False		0	0	0	1	20	18	0.927097731	9.851689084	3.070216296	0.896943973	5.370686286	4.087106516
785	478	335	43.0	1.203233525	1.143365622	1.182404509	1.305373485	0.930581834	0.897682425	0.919310792	0.988870503	1.552186348	1.493684999	1.531032342	1.654110531	1.129666976	1.072177537	1.109720251	1.109720251	0.073168941	0.07269151	0.073615638	0.073615638	2.48316579	2.389863999	2.449411753	2.449411753	False		0	0	0	1	20	19	1.086844096	11.19724218	3.550025067	1.048943835	5.443761622	4.85346486
786	593	313	43.5	1.488779819	1.407724498	1.460993281	1.627640916	0.987599102	0.95254985	0.976737714	1.047120271	1.636010999	1.575980492	1.616363667	1.736804062	1.417229612	1.338082096	1.390033317	1.390033317	0.082265932	0.080629928	0.082349555	0.082349555	2.612894377	2.517542816	2.581711789	2.581711789	False		0	0	0	1	20	20	1.233952792	11.57984401	3.667385752	1.197091317	5.504804979	5.035094436
787	382	355	44.75	0.786675718	0.744833684	0.772027437	0.856772989	0.875152531	0.847551797	0.868799943	0.918862728	1.457097764	1.405278195	1.443333336	1.542902849	0.708306307	0.668874878	0.694202371	0.694202371	0.072778088	0.073814242	0.074057992	0.074057992	2.337841618	2.254974556	2.315900353	2.315900353	False		0	0	0	1	20	21	0.87224045	10.82529604	3.416894045	0.831865834	5.441138893	4.650000314
788	729	387	43.25	1.616976236	1.530388479	1.587120507	1.764555105	1.116570017	1.054682767	1.095844117	1.223148431	1.764847775	1.676374664	1.737024175	1.912842195	1.540088859	1.457205427	1.51132681	1.51132681	0.139861082	0.126977473	0.134565402	0.134565402	2.818444088	2.67726301	2.774096587	2.774096587	False		0	0	0	1	20	22	1.299997452	12.44527496	3.847766729	1.260386355	5.891284562	5.322879172
789	60	423	45.0	1.046820627	0.957855078	1.002798686	1.207193223	0.747806544	0.71151945	0.734206017	0.80706522	1.35584917	1.261697924	1.313695018	1.509454605	0.982445109	0.897507959	0.940113032	0.940113032	-0.001120682	0.014717582	0.008647477	0.008647477	2.169151913	2.018846912	2.101939212	2.101939212	False		0	0	0	1	20	23	1.006262775	9.970768815	3.275138556	0.97309758	4.945257456	4.413822302
790	448	424	43.5	1.085034455	1.034302555	1.066640474	1.173611517	0.85215479	0.823385346	0.84265028	0.902131914	1.373698417	1.325601792	1.358362304	1.457479382	1.020474905	0.971657398	1.002631133	1.002631133	0.093189171	0.091086391	0.092203856	0.092203856	2.197223586	2.120545904	2.172818069	2.172818069	False		0	0	0	1	20	24	1.025949903	10.67097476	3.300128816	0.992689898	5.578102972	4.453124713
791	633	402	43.25	1.106321807	1.044222971	1.084547645	1.211011016	1.078678282	1.036550635	1.064531452	1.155646452	1.757691931	1.687941427	1.736635706	1.881003503	1.016057939	0.957046934	0.995133712	0.995133712	0.109623662	0.106084366	0.10714804	0.10714804	2.817010419	2.705583733	2.783433051	2.783433051	False		0	0	0	1	20	25	1.036916793	12.19101081	3.837748021	0.990414351	5.688383009	5.320871931
792	164	431	45.0	0.630495843	0.599541687	0.619052311	0.682757354	0.638615059	0.615615926	0.631525986	0.675581503	1.023806982	0.988300608	1.011732291	1.082996885	0.57754203	0.548177574	0.566614211	0.566614211	0.074269425	0.07090881	0.073865563	0.073865563	1.641106429	1.584371837	1.621830814	1.621830814	False		0	0	0	1	20	26	0.791779179	9.238063385	2.810255035	0.764498256	5.451146182	3.67451973
793	544	433	43.5	1.177171417	1.116846659	1.156478064	1.279567142	0.913955586	0.875412923	0.902174302	0.975778609	1.470031525	1.406879419	1.450311458	1.575537974	1.108520248	1.050879869	1.088614725	1.088614725	0.101648524	0.098073801	0.100800036	0.100800036	2.350989757	2.25018533	2.319549062	2.319549062	False		0	0	0	1	20	27	1.073417332	11.08567541	3.435002264	1.038049393	5.634867598	4.668408678
794	261	467	44.75	0.883712011	0.845744727	0.870710219	0.947285958	0.699181851	0.674440135	0.691368539	0.740963864	1.1182115	1.080595253	1.10571755	1.182352084	0.831172514	0.794748905	0.818672818	0.818672818	0.081368743	0.077470426	0.080481274	0.080481274	1.788564106	1.728560784	1.768642217	1.768642217	False		0	0	0	1	20	28	0.922231932	9.644483516	2.942428314	0.895164458	5.498784589	3.880971339
795	713	480	44.0	1.30512019	1.232324376	1.280619117	1.427621615	1.026660578	0.980612317	1.009427565	1.112693463	1.617243725	1.549535895	1.592656822	1.749458399	1.229867425	1.159729167	1.206383897	1.206383897	0.132933542	0.124435271	0.129321976	0.129321976	2.586223526	2.47830815	2.546997631	2.546997631	False		0	0	0	1	20	29	1.139334409	11.84195745	3.641110187	1.100565438	5.84479883	4.997753281
796	106	509	43.75	0.858745706	0.814687837	0.842152476	0.932866463	0.746240482	0.714559112	0.734640218	0.799586797	1.261129973	1.198747823	1.237161081	1.359723135	0.795746251	0.754761772	0.780342996	0.780342996	0.050475405	0.053221827	0.052100766	0.052100766	2.019894504	1.920011173	1.981510012	1.981510012	False		0	0	0	1	20	31	0.909369707	9.960260101	3.142524702	0.876913438	5.291481646	4.204850935
797	418	513	43.0	1.169464031	1.119214981	1.151719122	1.258165183	0.733418159	0.711849334	0.726713965	0.770739345	1.146409187	1.110410443	1.134508571	1.210815019	1.122753837	1.073604255	1.10534162	1.10534162	0.09809507	0.096575341	0.098027096	0.098027096	1.828442469	1.771295162	1.809572943	1.809572943	False		0	0	0	1	20	32	1.069446615	9.874218725	2.981907152	1.045382301	5.611022928	3.936803985
798	619	493	43.25	1.397897206	1.329390731	1.375858651	1.513962817	0.911189429	0.881744737	0.902994035	0.961829843	1.431978573	1.382953964	1.41925463	1.515840235	1.337844135	1.270832919	1.316078033	1.316078033	0.118068778	0.115928343	0.116991189	0.116991189	2.285152296	2.20732817	2.265038093	2.265038093	False		0	0	0	1	20	33	1.187131583	11.06711372	3.381725328	1.156193241	5.745052101	4.576231383
799	194	548	44.75	0.809296638	0.774409322	0.797399554	0.867673777	0.650243809	0.629314475	0.643408616	0.686662803	1.031842956	1.004568057	1.022956148	1.081641442	0.760647948	0.726680129	0.749036067	0.749036067	0.080194553	0.074432331	0.078305048	0.078305048	1.650540903	1.607179393	1.636423202	1.636423202	False		0	0	0	1	20	34	0.883894371	9.316095551	2.821505991	0.858831376	5.490905447	3.687728688
800	293	557	44.75	0.816790885	0.782071052	0.805472777	0.877005461	0.669057188	0.650130638	0.66393296	0.702778387	1.054936459	1.029196479	1.048523547	1.103885776	0.766765064	0.732864218	0.755578554	0.755578554	0.086327569	0.08172775	0.084792283	0.084792283	1.6876919	1.646806201	1.677558446	1.677558446	False		0	0	0	1	20	35	0.887755283	9.442338591	2.853838596	0.861982812	5.532059704	3.73974282
801	574	572	42.0	1.262066815	1.204342003	1.241072906	1.358007034	0.945310441	0.908365055	0.933113646	1.003898715	1.483406203	1.429922349	1.46541463	1.572805815	1.194805462	1.139173886	1.174472916	1.174472916	0.125069186	0.117786961	0.122862407	0.122862407	2.37090881	2.28566856	2.342265859	2.342265859	False		0	0	0	1	20	36	1.117154027	11.29607526	3.453727798	1.082502098	5.792026801	4.696296819
802	477	584	45.25	1.206266183	1.153226742	1.190562105	1.299294498	0.702877551	0.679091756	0.695711949	0.744149909	1.087768676	1.053050736	1.078592931	1.149829707	1.16456895	1.112465542	1.149066476	1.149066476	0.09934411	0.094927632	0.097310059	0.097310059	1.73299935	1.677976061	1.71849045	1.71849045	False		0	0	0	1	20	38	1.088406471	9.669282694	2.899806117	1.066924751	5.61940434	3.803176587
803	122	626	45.0	0.830700119	0.790433777	0.817106813	0.899563524	0.641569139	0.619452359	0.63600412	0.677481833	1.062301495	1.022239153	1.048647027	1.127673715	0.780547889	0.741930217	0.767520049	0.767520049	0.054711054	0.054791825	0.05671068	0.05671068	1.699311809	1.635403248	1.677527232	1.677527232	False		0	0	0	1	20	39	0.894921088	9.257886086	2.864150188	0.869083494	5.319904038	3.756011549
804	236	642	44.0	0.745598562	0.713686863	0.734937836	0.798608843	0.72160296	0.699588521	0.714714322	0.756717569	1.155079755	1.124988448	1.146096487	1.203356765	0.686785303	0.65606667	0.676449954	0.676449954	0.08464573	0.079316356	0.082746456	0.082746456	1.850850244	1.802880807	1.836552235	1.836552235	False		0	0	0	1	20	40	0.851078183	9.794935432	2.994046587	0.820778571	5.520774095	3.96817652
805	670	613	45.25	1.160838156	1.104820543	1.14234815	1.257775452	0.869143251	0.839584788	0.862735808	0.924498734	1.366287091	1.31770958	1.355418878	1.457482076	1.09884424	1.044630407	1.080596031	1.080596031	0.113673976	0.111083817	0.113343789	0.113343789	2.183750282	2.106400688	2.166563017	2.166563017	False		0	0	0	1	20	41	1.065002708	10.78497209	3.289752414	1.033064475	5.715561751	4.434261094
806	429	668	42.25	0.920377828	0.878117056	0.904763551	0.990911514	0.818597994	0.79212428	0.810231004	0.861975687	1.285477642	1.246071422	1.272520318	1.349578968	0.857385456	0.81667429	0.842234052	0.842234052	0.10907016	0.104449904	0.107901489	0.107901489	2.057997848	1.995188565	2.037379332	2.037379332	False		0	0	0	1	20	43	0.941121551	10.44579926	3.176613233	0.90866893	5.684668853	4.258198423
807	583	694	43.0	0.597956984	0.56154762	0.585093767	0.657812317	0.991388703	0.95914355	0.980920335	1.045883872	1.595537349	1.54794226	1.58055773	1.681898893	0.504987652	0.470847266	0.492800425	0.492800425	0.114710943	0.108753304	0.112526342	0.112526342	2.565184441	2.489032859	2.541245065	2.541245065	False		0	0	0	1	20	44	0.7750157	11.6052733	3.610719661	0.727119448	5.72252009	4.968297012
808	122	722	45.25	0.81555741	0.76935624	0.79859988	0.897685608	0.614919802	0.588010609	0.604917143	0.663742814	1.057456924	1.006351019	1.037570274	1.151144931	0.765325582	0.721367801	0.749268726	0.749268726	0.03082126	0.032190732	0.031815094	0.031815094	1.691787295	1.610159334	1.660003477	1.660003477	False		0	0	0	1	20	46	0.887119817	9.079061577	2.857367432	0.861241215	5.159596829	3.745476675
809	282	724	44.0	0.844101506	0.804220004	0.829999649	0.910352114	0.690987935	0.669425705	0.683285253	0.728705841	1.117839425	1.080198261	1.103523874	1.186561812	0.790511895	0.752123795	0.777006942	0.777006942	0.073668515	0.072977334	0.073895625	0.073895625	1.788748456	1.728742841	1.76590621	1.76590621	False		0	0	0	1	20	47	0.90182526	9.589500046	2.941907381	0.874216784	5.447113906	3.881229443
810	754	724	42.5	1.507484806	1.385775512	1.461227727	1.727448225	1.126001268	1.041528495	1.089358537	1.280354961	1.792850021	1.666550492	1.740379002	2.031068396	1.425707699	1.309338064	1.381785926	1.381785926	0.1347856	0.120253915	0.127168265	0.127168265	2.865842797	2.66426252	2.782011074	2.782011074	False		0	0	0	1	20	48	1.24358929	12.5085613	3.886971936	1.201459086	5.857226658	5.389240856
811	553	60	41.75	1.861443639	1.742152094	1.816306307	2.067951216	1.415574075	1.337582507	1.383880178	1.563364853	2.479672616	2.35977424	2.427319195	2.714880905	1.742268479	1.627944119	1.699488809	1.699488809	0.046271929	0.034704158	0.043530931	0.043530931	3.968149922	3.776860565	3.884485939	3.884485939	False		0	0	0	1	21	2	1.425942987	14.4516759	4.848574158	1.364545929	5.263275144	6.932552025
812	201	76	44.5	1.554708992	1.456263891	1.520854783	1.718850398	0.979115973	0.900699722	0.946225848	1.112642579	1.730118358	1.624271726	1.688258513	1.917024175	1.478507862	1.384634241	1.446599466	1.446599466	0.021850253	0.002022808	0.012093401	0.012093401	2.763585208	2.594578291	2.696646276	2.696646276	False		0	0	0	1	21	3	1.267918404	11.52291985	3.799142986	1.228660851	5.099398859	5.2460727
813	752	89	42.25	2.328061673	2.143099915	2.268726529	2.613807141	1.096472752	1.027134319	1.078733907	1.197298007	1.639720635	1.515931295	1.607709742	1.813684048	2.279047355	2.097535894	2.220292008	2.220292008	0.182961115	0.182654948	0.183157754	0.183157754	2.60224659	2.405974687	2.551720416	2.551720416	False		0	0	0	1	21	4	1.666336828	12.31041669	3.672579516	1.641085468	6.180497852	5.020186751
814	398	121	44.0	1.888426958	1.795174302	1.854709348	2.047046056	1.015659546	0.969618652	0.99663272	1.101655304	1.809006283	1.725069869	1.772068504	1.965571474	1.815888113	1.725848292	1.783783137	1.783783137	0.012819495	0.013350827	0.014234001	0.014234001	2.884385179	2.750663704	2.825393435	2.825393435	False		0	0	0	1	21	6	1.439844344	11.76813745	3.909591893	1.402473539	5.038799949	5.415201557
815	491	141	43.25	2.388591806	2.269028939	2.349131438	2.583265378	0.902927021	0.855867582	0.888626074	0.975380333	1.544348667	1.474733788	1.523071737	1.660567121	2.347748832	2.22970414	2.308673255	2.308673255	0.041112597	0.032988465	0.038733127	0.038733127	2.447006064	2.336937704	2.413422866	2.413422866	False		0	0	0	1	21	7	1.697520945	11.01167065	3.539051736	1.676479325	5.228654583	4.80283858
816	585	145	42.0	2.011793803	1.907922132	1.977994432	2.18038222	1.187769409	1.134654452	1.171311051	1.278686689	2.041590299	1.954974089	2.013653318	2.183342839	1.926685689	1.825921922	1.893880674	1.893880674	0.056869357	0.051869513	0.055932106	0.055932106	3.257598465	3.119759236	3.213146022	3.213146022	False		0	0	0	1	21	8	1.503400888	12.92304282	4.235226646	1.459554605	5.334386852	5.937727648
817	670	181	42.75	2.477234555	2.361139866	2.436242571	2.668678506	1.078598219	1.018610804	1.056303856	1.179916933	1.744224685	1.66015325	1.714308119	1.887918029	2.425118109	2.311625245	2.385060664	2.385060664	0.106860038	0.093686055	0.101221749	0.101221749	2.768079312	2.63459262	2.720572133	2.720572133	False		0	0	0	1	21	9	1.743188214	12.19047357	3.818892884	1.716338688	5.669838317	5.252364777
818	350	204	44.5	1.814410098	1.714866393	1.78002122	1.985887592	0.75261175	0.720466616	0.743811601	0.803647508	1.270319061	1.20973649	1.249503804	1.371345201	1.776731736	1.67863159	1.742833761	1.742833761	0.04481967	0.046525089	0.047651431	0.047651431	2.015789504	1.919912821	1.982851433	1.982851433	False		0	0	0	1	21	11	1.40171209	10.0030131	3.155390104	1.382300825	5.253530078	4.199103633
819	171	216	46.0	1.348408895	1.286192967	1.329146288	1.459010761	0.704677554	0.677312394	0.696734226	0.751695361	1.223606214	1.175393237	1.208385154	1.311465137	1.301274023	1.240668615	1.282530163	1.282530163	0.025838764	0.025288036	0.026358097	0.026358097	1.949579877	1.872941947	1.925377408	1.925377408	False		0	0	0	1	21	13	1.161636029	9.681361221	3.089988677	1.137352928	5.126162886	4.106405278
820	442	221	44.0	2.253952504	2.141024325	2.210759718	2.457757692	0.79441107	0.75519428	0.781226379	0.860296797	1.319905203	1.249821636	1.294273233	1.436412469	2.22481553	2.113617763	2.182204265	2.182204265	0.056288735	0.056214868	0.057433814	0.057433814	2.087164513	1.976207611	2.046621251	2.046621251	False		0	0	0	1	21	14	1.628157019	10.28349824	3.224814354	1.613146135	5.330490717	4.299033902
821	571	236	43.25	2.08004411	1.971161861	2.045589719	2.258213094	0.915811279	0.877842003	0.903181065	0.984296116	1.532789173	1.459825885	1.508611996	1.656736684	2.031614043	1.92476917	1.997878881	1.997878881	0.062577623	0.065295993	0.063417794	0.063417794	2.434452896	2.318764586	2.396086103	2.396086103	False		0	0	0	1	21	15	1.53856231	11.09812762	3.522867593	1.513611946	5.372690917	4.78526322
822	687	274	43.75	2.304756091	2.193373273	2.269003463	2.49264115	0.942805572	0.898765328	0.928529196	1.018300773	1.494187514	1.43321886	1.475711584	1.599048892	2.265069918	2.154835606	2.229611047	2.229611047	0.1090291	0.099137243	0.105115695	0.105115695	2.367650158	2.271384612	2.338517501	2.338517501	False		0	0	0	1	21	16	1.654330181	11.27926689	3.468822427	1.633884525	5.684393333	4.691734467
823	496	297	44.25	1.704085236	1.620242894	1.675470235	1.845226239	0.878517443	0.84607925	0.86765721	0.935156088	1.45853846	1.404401498	1.43997426	1.552834454	1.650528484	1.568114887	1.622407097	1.622407097	0.068632455	0.066405876	0.068131146	0.068131146	2.3219802	2.236202879	2.292563462	2.292563462	False		0	0	0	1	21	18	1.344874558	10.84787555	3.418911126	1.317283011	5.413320535	4.627793161
824	85	308	45.75	1.124806266	1.059760092	1.099244481	1.242031481	0.724107492	0.683473829	0.709989498	0.791849535	1.294851323	1.215296336	1.264990967	1.427695482	1.066723349	1.00535604	1.042511247	1.042511247	0.007956895	0.011293388	0.010351169	0.010351169	2.069084837	1.941880828	2.02136253	2.02136253	False		0	0	0	1	21	19	1.046439678	9.811741542	3.189737077	1.016516326	5.006170542	4.273721024
825	603	323	43.5	2.076294783	1.970994861	2.039576659	2.256579619	0.833940367	0.802472795	0.824411348	0.888899577	1.331253481	1.2820764	1.316519483	1.416205176	2.041556975	1.936763661	2.004850275	2.004850275	0.090915718	0.087105388	0.089710994	0.089710994	2.109015939	2.031675008	2.085946221	2.085946221	False		0	0	0	1	21	20	1.536630719	10.54875089	3.240702779	1.518734378	5.562847466	4.329627509
826	406	340	44.75	1.530610237	1.464613922	1.5106539	1.646825091	0.723711685	0.699624415	0.715663696	0.766975505	1.167067866	1.12392652	1.151950209	1.246434138	1.492292602	1.427457028	1.472829096	1.472829096	0.074447765	0.07442992	0.07481099	0.07481099	1.854649422	1.786277909	1.83062772	1.83062772	False		0	0	0	1	21	21	1.255503127	9.809085566	3.010830825	1.235762519	5.452342892	3.973495649
827	743	356	42.75	2.505759549	2.379707383	2.461210496	2.724666861	1.074122097	1.005736813	1.050103295	1.189789528	1.635987836	1.548012775	1.608063744	1.780581185	2.461825916	2.338372373	2.41797844	2.41797844	0.161349023	0.141984292	0.152923057	0.152923057	2.592694543	2.453100306	2.548476038	2.548476038	False		0	0	0	1	21	22	1.757883815	12.16043753	3.667353323	1.735249939	6.035474662	5.006813182
828	211	371	45.0	1.281149098	1.229812964	1.263141399	1.368081478	0.646268488	0.625942554	0.639768715	0.679915336	1.03886443	1.00680409	1.028099143	1.093883897	1.24483247	1.194296721	1.227072619	1.227072619	0.068922724	0.066500689	0.068440401	0.068440401	1.652526823	1.601762198	1.635496236	1.635496236	False		0	0	0	1	21	23	1.126984902	9.289420033	2.831336572	1.10827518	5.415268318	3.690509122
829	518	389	44.0	1.824375214	1.742107719	1.795135924	1.969754813	0.744065053	0.709488794	0.732728946	0.800647541	1.167680778	1.116355438	1.150018595	1.255475666	1.793992499	1.71300407	1.765168132	1.765168132	0.092313298	0.086399972	0.090847549	0.090847549	1.849815247	1.768547908	1.821867784	1.821867784	False		0	0	0	1	21	24	1.406845951	9.945662364	3.011688947	1.391193283	5.572225623	3.966727448
830	97	406	45.75	1.316451603	1.251339914	1.291731704	1.436150799	0.621081786	0.594871281	0.61305801	0.66284718	1.059235066	1.008975088	1.04029523	1.146937182	1.279699312	1.216259619	1.255604504	1.255604504	0.032340495	0.034084758	0.034852463	0.034852463	1.684728647	1.604841905	1.654627977	1.654627977	False		0	0	0	1	21	25	1.145172164	9.120410214	2.859856962	1.126237996	5.169791324	3.735594048
831	282	441	44.75	1.574734194	1.51483549	1.55405571	1.682528327	0.535629843	0.513132544	0.52819564	0.572492574	0.812481073	0.781014149	0.802341701	0.863454228	1.561884314	1.502512871	1.541338314	1.541338314	0.079898639	0.075043561	0.078159265	0.078159265	1.281062158	1.23142575	1.265095473	1.265095473	False		0	0	0	1	21	26	1.278235055	8.547003749	2.514383197	1.27161501	5.488919782	3.17043123
832	382	438	45.0	1.52981534	1.467794015	1.511410129	1.634197833	0.63112313	0.607161779	0.62404215	0.669903726	0.981615756	0.943784552	0.9696793	1.045086555	1.504169349	1.44305325	1.486081353	1.486081353	0.083253515	0.080429353	0.082833188	0.082833188	1.555131363	1.495257743	1.536217038	1.536217038	False		0	0	0	1	21	27	1.255093609	9.187790444	2.751184211	1.241881222	5.511431941	3.554148304
833	537	481	43.0	1.615752319	1.531275257	1.588718997	1.751342851	0.78114926	0.748576521	0.770604823	0.83510627	1.215934777	1.167109049	1.201052897	1.299405199	1.576401939	1.492972861	1.549653144	1.549653144	0.10454539	0.099285213	0.102335126	0.102335126	1.931889027	1.854702754	1.908388448	1.908388448	False		0	0	0	1	21	28	1.29936691	10.19450777	3.0792481	1.279094249	5.65430638	4.081636785
834	151	495	44.0	1.27888496	1.230178417	1.262083236	1.35892765	0.635191786	0.605885873	0.624571909	0.684453585	1.007597882	0.96759228	0.992399667	1.078383771	1.244646884	1.197355942	1.228429165	1.228429165	0.074956341	0.067878809	0.072768602	0.072768602	1.602071404	1.538421818	1.577857044	1.577857044	False		0	0	0	1	21	29	1.125818456	9.215092264	2.787561102	1.108179569	5.45575558	3.619867819
835	629	509	43.25	1.926578864	1.840614565	1.897585599	2.074276555	0.788267498	0.762265756	0.780486177	0.832620486	1.206178853	1.16315144	1.193815532	1.277259258	1.896336386	1.810982822	1.867402046	1.867402046	0.114719508	0.112871231	0.113909802	0.113909802	1.90996932	1.842177709	1.890575461	1.890575461	False		0	0	0	1	21	30	1.45949957	10.24227315	3.065589087	1.443919149	5.722577562	4.050947581
836	321	529	45.0	1.389064644	1.336890341	1.371127225	1.482582979	0.569998231	0.54999491	0.563394598	0.605788032	0.870514707	0.842550144	0.861158754	0.921918736	1.367201007	1.315523996	1.349416883	1.349416883	0.083900085	0.079567603	0.08254289	0.08254289	1.37847649	1.334343796	1.363720804	1.363720804	False		0	0	0	1	21	32	1.182581194	8.777625257	2.595634558	1.171317413	5.515770606	3.30681847
837	448	531	45.0	1.698094656	1.627191547	1.676962039	1.821680453	0.575327306	0.55648759	0.569394032	0.608282203	0.864719833	0.836594321	0.856921335	0.914566646	1.685019025	1.614115663	1.663846341	1.663846341	0.09013266	0.087189023	0.088617764	0.088617764	1.36299011	1.318968772	1.350813302	1.350813302	False		0	0	0	1	21	33	1.341788311	8.813384841	2.587521308	1.335051964	5.557592926	3.285136398
838	724	522	43.25	2.096929908	1.992165042	2.057484602	2.284729034	0.848563514	0.804901712	0.832483228	0.928667453	1.277820092	1.217167089	1.256177742	1.387628798	2.066409661	1.9629514	2.027374565	2.027374565	0.134600203	0.124865721	0.130641062	0.130641062	2.02230365	1.926416723	1.988129945	1.988129945	False		0	0	0	1	21	34	1.547261592	10.64687629	3.165892099	1.531538069	5.855982592	4.208223918
839	211	567	43.75	1.289662136	1.24320186	1.274342808	1.367451813	0.60497868	0.586947972	0.5992564	0.634809374	0.936771305	0.91249001	0.92908712	0.976690258	1.260564412	1.214504485	1.245355047	1.245355047	0.08338584	0.07897042	0.081976841	0.081976841	1.487461869	1.449164936	1.47535444	1.47535444	False		0	0	0	1	21	35	1.131370677	9.012353864	2.688398676	1.116380014	5.512319877	3.459406029
840	585	592	44.0	1.57963311	1.511940278	1.555851722	1.699225513	0.787952915	0.753577125	0.7780127	0.842148742	1.213750702	1.16621618	1.200101101	1.291127514	1.539451441	1.473173973	1.515958539	1.515958539	0.112807787	0.104915646	0.110504215	0.110504215	1.9290775	1.853643965	1.90750277	1.90750277	False		0	0	0	1	21	36	1.280758895	10.24016221	3.076190234	1.260057968	5.709749379	4.07770044
841	44	632	42.0	2.320013097	2.030977192	2.157084354	2.868279112	0.584444692	0.537749229	0.562037417	0.67819994	0.993197816	0.900008081	0.946185316	1.147592728	2.315031344	2.024525331	2.150896206	2.150896206	0.024452375	0.030822744	0.028941257	0.028941257	1.558171886	1.413386427	1.485469624	1.485469624	False		0	0	0	1	21	38	1.662190336	8.874565056	2.767399947	1.65962382	5.116859828	3.558405261
842	130	618	44.75	1.464057723	1.408184134	1.446367748	1.562339608	0.469411137	0.45121566	0.463725867	0.49968812	0.72394619	0.697017683	0.715663495	0.769562036	1.454262293	1.398714632	1.436658873	1.436658873	0.062893871	0.059829921	0.061866465	0.061866465	1.140258886	1.097872923	1.127231772	1.127231772	False		0	0	0	1	21	39	1.22121638	8.102657697	2.390427839	1.216169938	5.374813029	2.973296278
843	289	620	44.5	1.423711971	1.373448153	1.408194664	1.509914696	0.511883347	0.495924435	0.507027647	0.538737904	0.771936109	0.750162379	0.76601383	0.808731999	1.409536336	1.359397956	1.394003022	1.394003022	0.079425183	0.075738522	0.077920963	0.077920963	1.218569908	1.184398489	1.209312156	1.209312156	False		0	0	0	1	21	40	1.20043092	8.387658116	2.45761726	1.193127869	5.48574276	3.082937477
844	490	617	43.25	1.601468093	1.536338438	1.579976457	1.71190633	0.656183976	0.632500409	0.648104149	0.697362298	0.99466902	0.959695983	0.983319917	1.05368828	1.576874328	1.512369869	1.555575896	1.555575896	0.100652933	0.096566746	0.098935265	0.098935265	1.574793829	1.519598215	1.556889361	1.556889361	False		0	0	0	1	21	41	1.292007915	9.355955734	2.769459742	1.279337616	5.628186904	3.581677205
845	209	685	44.75	1.35839083	1.312994935	1.345230685	1.43782234	0.492285882	0.46990312	0.485113806	0.528565488	0.756304692	0.729245428	0.748264669	0.802224802	1.343511358	1.298734852	1.330544162	1.330544162	0.068852248	0.061595718	0.066172171	0.066172171	1.194617798	1.151812913	1.181892827	1.181892827	False		0	0	0	1	21	42	1.166778556	8.256153635	2.435732125	1.1591129	5.414795404	3.049402758
846	355	686	44.25	1.454850731	1.400770028	1.437847671	1.543467567	0.596281411	0.575093956	0.589419688	0.631363391	0.909748561	0.879361853	0.899691918	0.961423037	1.432088091	1.378618697	1.415311656	1.415311656	0.088251644	0.08407321	0.087012587	0.087012587	1.440540967	1.39253393	1.424635034	1.424635034	False		0	0	0	1	21	43	1.216473091	8.953992751	2.650564844	1.204746158	5.544970784	3.39371331
847	614	685	44.25	1.751525662	1.679041356	1.727483974	1.872834187	0.706834352	0.682712793	0.700196901	0.744996638	1.081806522	1.048878007	1.073152738	1.136855262	1.725042441	1.652843687	1.700940233	1.700940233	0.102564743	0.0969767	0.100834581	0.100834581	1.712559352	1.660811769	1.699058799	1.699058799	False		0	0	0	1	21	44	1.369315076	9.695833934	2.891458663	1.355671361	5.641015684	3.774559086
848	97	711	44.5	1.199937393	1.128763725	1.171148084	1.32794106	0.555014319	0.525975797	0.543449418	0.60786653	0.951901894	0.89522703	0.926929728	1.05416784	1.167367681	1.098140467	1.139505843	1.139505843	0.025806953	0.028274703	0.028105551	0.028105551	1.513678973	1.423551382	1.473915836	1.473915836	False		0	0	0	1	21	46	1.085145984	8.677079012	2.709582616	1.06836661	5.125949426	3.496111905
849	282	746	43.5	1.468163746	1.393279385	1.438965428	1.60425195	0.584114504	0.560802519	0.575286924	0.623757047	0.933176819	0.890555647	0.915442466	1.00690667	1.444159065	1.370158497	1.415381722	1.415381722	0.06317872	0.063716909	0.064260654	0.064260654	1.478117284	1.410762146	1.450052442	1.450052442	False		0	0	0	1	21	48	1.223331734	8.872349401	2.683366131	1.210964923	5.376724447	3.446322921
850	219	66	43.75	2.537178667	2.38261171	2.478332408	2.808289089	0.826659903	0.7478017	0.792723729	0.967698568	1.355578207	1.254610191	1.314421052	1.535075878	2.513290763	2.361437441	2.45566359	2.45566359	0.066959268	0.044433953	0.055955347	0.055955347	2.139166745	1.979152208	2.073858252	2.073858252	False		0	0	0	1	22	2	1.774070422	10.49989693	3.274759187	1.761763772	5.402092984	4.371840858
851	705	72	42.75	2.971531485	2.806557675	2.920848484	3.23732314	0.966745556	0.916114168	0.95159859	1.047900167	1.421559578	1.338035227	1.395532353	1.55031944	2.954921883	2.791185194	2.904644068	2.904644068	0.167789264	0.164030405	0.167243048	0.167243048	2.237125471	2.105491472	2.19609231	2.19609231	False		0	0	0	1	22	3	1.997841761	11.43991088	3.367137967	1.989284771	6.078690485	4.50899029
852	341	92	44.75	2.675372569	2.54160656	2.630920045	2.906650412	0.763385222	0.712770458	0.744384358	0.850599465	1.27545737	1.202314446	1.247955655	1.402256042	2.660721025	2.528328996	2.616943789	2.616943789	0.046474727	0.03682817	0.042835073	0.042835073	2.007019408	1.891534299	1.963481195	1.963481195	False		0	0	0	1	22	4	1.845265619	10.07530611	3.162584114	1.837717388	5.264635977	4.186824853
853	533	112	42.75	3.859034153	3.697168605	3.804795577	4.127264051	0.695322289	0.657362737	0.683715714	0.756339645	1.009559522	0.961079646	0.994464047	1.088395608	3.894722985	3.731780348	3.840044826	3.840044826	0.11510671	0.104837753	0.112150447	0.112150447	1.554086269	1.478992888	1.530780066	1.530780066	False		0	0	0	1	22	5	2.455068358	9.618584769	2.790307542	2.473454651	5.725175794	3.552685096
854	99	149	45.0	2.023519593	1.923922428	1.983702526	2.207333152	0.690317237	0.650682519	0.674660908	0.761964483	1.180234457	1.124444166	1.157823474	1.285202594	1.997685195	1.899202131	1.958320853	1.958320853	0.030242906	0.021839147	0.027130665	0.027130665	1.866143186	1.778007835	1.830735389	1.830735389	False		0	0	0	1	22	6	1.50944182	9.584999472	3.029265023	1.496132368	5.155715914	3.989587765
855	434	128	44.25	2.939908626	2.803918099	2.89724043	3.161701892	0.778272052	0.73865822	0.764240768	0.84564033	1.290942224	1.226898693	1.266420487	1.400448317	2.931380416	2.796080659	2.889231997	2.889231997	0.05095728	0.047353229	0.050644947	0.050644947	2.026785206	1.926041125	1.988024742	1.988024742	False		0	0	0	1	22	7	1.981550191	10.1752009	3.184264051	1.977156599	5.294715159	4.214498427
856	191	181	44.25	2.405518388	2.296855923	2.36389179	2.594586581	0.649262972	0.621428034	0.638642656	0.696735086	1.075942905	1.031522403	1.060254829	1.146327423	2.397194969	2.288622244	2.355511813	2.355511813	0.043406512	0.040652989	0.041668066	0.041668066	1.690122785	1.620531127	1.665609396	1.665609396	False		0	0	0	1	22	8	1.706241239	9.309513862	2.883249168	1.701953152	5.244047394	3.743146238
857	709	163	44.5	3.246237245	3.095916488	3.20857289	3.50352169	0.738220187	0.691839403	0.726765256	0.811097149	1.05496579	0.99406137	1.037271382	1.155194311	3.262178415	3.11194445	3.224702415	3.224702415	0.137671218	0.125689045	0.136166002	0.136166002	1.639573588	1.544183765	1.611741111	1.611741111	False		0	0	0	1	22	9	2.139365595	9.90644168	2.853879661	2.14757822	5.876589965	3.67237364
858	359	194	45.25	2.405152309	2.278832563	2.358727813	2.630765117	0.599296779	0.570768062	0.591116012	0.643434349	0.947958791	0.901275876	0.933632936	1.022541919	2.405578795	2.279024174	2.358874222	2.358874222	0.063413166	0.061332144	0.063404689	0.063404689	1.483415919	1.410520183	1.46119785	1.46119785	False		0	0	0	1	22	10	1.706052641	8.974226718	2.704061981	1.706272359	5.378297647	3.4537414
859	465	230	44.0	2.429678345	2.304791252	2.386097823	2.645715104	0.739298864	0.699837768	0.725161297	0.808012803	1.195340485	1.131433485	1.171513093	1.305215106	2.413838822	2.289934655	2.370705778	2.370705778	0.067989534	0.064382208	0.067197998	0.067197998	1.882489339	1.781745642	1.844868436	1.844868436	False		0	0	0	1	22	12	1.718688046	9.913679904	3.050414574	1.710527787	5.409006351	4.012473584
860	551	268	42.25	2.91399792	2.779766786	2.863562208	3.144888957	0.718274115	0.689751046	0.708715533	0.767710635	1.10736339	1.062821888	1.091231899	1.184901153	2.917331146	2.782503745	2.866630024	2.866630024	0.091513561	0.08832543	0.091143823	0.091143823	1.730790717	1.661510545	1.705735794	1.705735794	False		0	0	0	1	22	14	1.968201427	9.772597952	2.927240161	1.969918649	5.566859164	3.800084339
861	687	253	43.25	2.767494288	2.641878138	2.730493671	2.979303428	0.857568243	0.813981561	0.843579897	0.929927325	1.326777267	1.264834765	1.307653502	1.432346794	2.751831631	2.627044151	2.715135224	2.715135224	0.111925579	0.103124	0.108663528	0.108663528	2.088082588	1.990526313	2.057928318	2.057928318	False		0	0	0	1	22	15	1.892725195	10.70730055	3.23443575	1.884656055	5.703829517	4.300319276
862	85	280	45.5	1.979605468	1.87569939	1.937317254	2.165280932	0.570334861	0.535907226	0.557943422	0.627593681	0.957458859	0.896800314	0.936169697	1.05554442	1.967826458	1.865250683	1.925847084	1.925847084	0.032375933	0.031872356	0.031933381	0.031933381	1.507196797	1.411283892	1.473649907	1.473649907	False		0	0	0	1	22	16	1.486817994	8.779884134	2.717362776	1.480749644	5.170029123	3.487036381
863	246	283	45.25	2.076332248	1.992290929	2.048506838	2.217801919	0.534806988	0.50848303	0.525410737	0.58023846	0.827345158	0.790722544	0.813714552	0.891047258	2.076085353	1.99226861	2.048437318	2.048437318	0.067273664	0.061587514	0.065533307	0.065533307	1.295125376	1.23764038	1.273661502	1.273661502	False		0	0	0	1	22	17	1.53665002	8.541482162	2.53519401	1.536522824	5.404202669	3.190120772
864	365	304	45.5	2.041169632	1.958211749	2.011828033	2.189347481	0.622618089	0.598014429	0.614109277	0.66345297	0.974068254	0.934715451	0.959509296	1.044523649	2.029925504	1.947408482	2.000783649	2.000783649	0.075127493	0.072646322	0.074793224	0.074793224	1.532802978	1.470886825	1.509869732	1.509869732	False		0	0	0	1	22	18	1.518534826	9.130719238	2.740617152	1.512742038	5.45690406	3.522886921
865	752	315	42.25	3.401956853	3.236616752	3.34825911	3.695570843	0.918426764	0.864424673	0.901018622	1.011438857	1.307895386	1.245625887	1.289445856	1.417293387	3.40481471	3.239246999	3.350921636	3.350921636	0.17845758	0.159710467	0.171529481	0.171529481	2.045006713	1.947709846	2.016272471	2.016272471	False		0	0	0	1	22	19	2.219589744	11.11567826	3.207999726	2.221062064	6.150277869	4.240009878
866	198	365	44.5	1.842276466	1.774672813	1.818738062	1.960297648	0.536634316	0.518127262	0.530150779	0.567409681	0.826809149	0.801414599	0.817755436	0.871559741	1.835710725	1.768009492	1.812152841	1.812152841	0.071109226	0.06698103	0.069747936	0.069747936	1.29889998	1.259224151	1.284743501	1.284743501	False		0	0	0	1	22	20	1.416068379	8.553744043	2.534443559	1.412685818	5.429940362	3.195405494
867	493	341	44.5	2.482148737	2.370446682	2.447388146	2.67751162	0.526278758	0.50290504	0.519117513	0.566516541	0.781068655	0.745231073	0.769258481	0.843546134	2.496088737	2.383806428	2.461192605	2.461192605	0.081071372	0.078108978	0.080621594	0.080621594	1.212336041	1.156667389	1.193949941	1.193949941	False		0	0	0	1	22	21	1.745719918	8.484255351	2.470403498	1.752901574	5.496789149	3.074209604
868	56	378	44.25	2.274163038	2.073613249	2.177683709	2.623816241	0.61654435	0.579562394	0.601331114	0.682182572	1.068712229	0.986208666	1.03337848	1.200290031	2.262767708	2.062419143	2.166086998	2.166086998	0.015603561	0.025196764	0.020414645	0.020414645	1.681048348	1.551768401	1.625891661	1.625891661	False		0	0	0	1	22	22	1.638569149	9.089962749	2.873125688	1.632698465	5.057481812	3.730441359
869	306	382	45.75	1.910129074	1.834775247	1.884136705	2.044049121	0.50168307	0.480202074	0.494827974	0.53655355	0.759339216	0.72850913	0.749199279	0.810528417	1.910023762	1.834733942	1.884019625	1.884019625	0.072547219	0.068473535	0.071426201	0.071426201	1.188580379	1.140278973	1.172718132	1.172718132	False		0	0	0	1	22	23	1.451024912	8.319211399	2.439980683	1.450970658	5.439589693	3.040949927
870	684	375	44.25	3.407065028	3.24474885	3.350889556	3.697232504	0.599148153	0.566104686	0.586505248	0.658369022	0.830296454	0.783274118	0.812970394	0.912796204	3.442750747	3.279245482	3.38623577	3.38623577	0.120249535	0.114103114	0.117490619	0.117490619	1.273509352	1.200779057	1.24663881	1.24663881	False		0	0	0	1	22	24	2.222221391	8.973229391	2.539326042	2.240606079	5.759685593	3.159856745
871	439	421	44.5	2.075971175	1.989591601	2.048014379	2.220882041	0.55036744	0.528585165	0.543431777	0.587371736	0.824162517	0.792187902	0.813698952	0.878432983	2.07593231	1.989395688	2.047932554	2.047932554	0.084576743	0.080908304	0.083566485	0.083566485	1.289992078	1.240060676	1.273646069	1.273646069	False		0	0	0	1	22	25	1.536464001	8.645897151	2.530738079	1.536443979	5.520311172	3.182933776
872	593	456	44.25	2.785199189	2.663279133	2.744251638	2.999518121	0.599780498	0.576428382	0.593273964	0.637474825	0.869855335	0.838446147	0.860059127	0.923762586	2.801291212	2.678210344	2.759902275	2.759902275	0.103811772	0.098524813	0.10296099	0.10296099	1.349732038	1.301418505	1.334721465	1.334721465	False		0	0	0	1	22	26	1.901846465	8.977472605	2.59471139	1.910136808	5.649383599	3.26657412
874	402	509	44.25	2.268712957	2.187840397	2.240301897	2.411182207	0.513390694	0.496055644	0.507953373	0.541541036	0.74152947	0.716197408	0.732648628	0.784640172	2.279563589	2.198228869	2.250988905	2.250988905	0.091363854	0.088470735	0.090989975	0.090989975	1.152705678	1.113393845	1.138925018	1.138925018	False		0	0	0	1	22	31	1.635761358	8.397772838	2.415045726	1.641351423	5.565854584	2.990722704
875	102	532	45.75	1.762916874	1.680909718	1.732905303	1.916678874	0.427246493	0.406521988	0.420280184	0.462198198	0.662216829	0.625443946	0.647930613	0.723338464	1.765461694	1.683744635	1.735613009	1.735613009	0.05228719	0.052267739	0.053351224	0.053351224	1.034631311	0.976863278	1.012151867	1.012151867	False		0	0	0	1	22	32	1.375183638	7.819721125	2.304002187	1.376494687	5.303639229	2.825409892
876	517	539	44.25	2.691266076	2.587416339	2.656016922	2.871351399	0.430941573	0.412522042	0.424642687	0.463195889	0.573541007	0.550691301	0.565910087	0.612826705	2.725088617	2.619982895	2.689404607	2.689404607	0.097659138	0.09249279	0.095790461	0.095790461	0.8730009	0.838153996	0.861374628	0.861374628	False		0	0	0	1	22	34	1.853453689	7.844516148	2.179849504	1.870878499	5.608097704	2.599115412
877	731	544	42.5	3.172250066	3.020573173	3.111813035	3.437479203	0.67856896	0.63882446	0.662828094	0.750597035	0.946543282	0.89095461	0.923920227	1.047353871	3.193603149	3.041612388	3.133073446	3.133073446	0.137837823	0.129595701	0.134908092	0.134908092	1.465921336	1.379144154	1.430579818	1.430579818	False		0	0	0	1	22	36	2.101248632	9.506165245	2.702080163	2.112249385	5.877707929	3.429247695
878	208	641	43.25	2.139721131	2.07523911	2.118886682	2.248231209	0.351210133	0.334818106	0.345965765	0.377243272	0.475088217	0.455785527	0.468950828	0.505684039	2.165305643	2.100393851	2.14432553	2.14432553	0.075794597	0.070428072	0.074058277	0.074058277	0.72491924	0.69502082	0.715419468	0.715419468	False		0	0	0	1	22	38	1.569306917	7.309495866	2.042008346	1.582487632	5.461380512	2.391790181
879	376	638	44.25	2.272378319	2.195163082	2.248872996	2.401200234	0.456012737	0.433847271	0.448432997	0.490868649	0.640654714	0.612169487	0.631438774	0.686847526	2.290232831	2.212870563	2.266720029	2.266720029	0.08910825	0.083081779	0.086739205	0.086739205	0.989704689	0.945227498	0.975285533	0.975285533	False		0	0	0	1	22	39	1.637649692	8.012750681	2.273813638	1.646848039	5.550718852	2.762509313
880	470	621	43.75	2.157577479	2.079157161	2.132486575	2.291465485	0.544129434	0.524554418	0.537600195	0.577641235	0.793132062	0.76490809	0.78375239	0.840615118	2.161878419	2.083260465	2.136748188	2.136748188	0.094705369	0.091135348	0.093487957	0.093487957	1.238255187	1.194223856	1.223603015	1.223603015	False		0	0	0	1	22	40	1.578506211	8.604038388	2.487293155	1.580721983	5.588277084	3.110498318
881	582	621	44.0	2.496586943	2.399504453	2.465071461	2.66781542	0.51809784	0.492841247	0.510186991	0.560545479	0.730206817	0.696695539	0.719801725	0.78710469	2.514400224	2.416975236	2.482741148	2.482741148	0.100591312	0.094367096	0.098599979	0.098599979	1.129900063	1.077698906	1.11371905	1.11371905	False		0	0	0	1	22	41	1.753158241	8.4293591	2.399193178	1.762335347	5.627773413	2.958793163
882	736	637	42.75	2.785086305	2.64062791	2.726835106	3.037072461	0.710485367	0.672346623	0.694822884	0.781916136	1.02071393	0.968597648	1.000087667	1.120382364	2.790849779	2.646035859	2.732428592	2.732428592	0.132041602	0.123453949	0.12808257	0.12808257	1.593394221	1.512082373	1.561234496	1.561234496	False		0	0	0	1	22	42	1.901788309	9.720333272	2.805924534	1.904757555	5.83881366	3.607719124
883	117	667	43.75	1.765268068	1.693387651	1.738843806	1.891376422	0.469020694	0.445790079	0.46139354	0.505408514	0.730838066	0.696634835	0.718999714	0.783496279	1.763179967	1.691688748	1.736848456	1.736848456	0.056528261	0.052523636	0.05556689	0.05556689	1.1454186	1.091600181	1.126821713	1.126821713	False		0	0	0	1	22	44	1.376394934	8.100037715	2.400076973	1.375319179	5.332098006	2.980520258
884	284	692	44.75	1.891113537	1.826038048	1.875998255	2.002621477	0.404200668	0.38787945	0.399148997	0.430949342	0.584121846	0.564189767	0.578887771	0.616882714	1.902484594	1.837006298	1.887317118	1.887317118	0.070997213	0.066049939	0.068917828	0.068917828	0.905954243	0.875051028	0.897800076	0.897800076	False		0	0	0	1	22	45	1.441228424	7.665077192	2.194663458	1.447086604	5.429188721	2.64525252
885	669	696	44.25	2.967208216	2.851950255	2.930661413	3.165671555	0.430358227	0.412900653	0.424447153	0.459519834	0.57291954	0.550618636	0.566078999	0.611382445	3.008566205	2.891704919	2.971495212	2.971495212	0.095393413	0.090972587	0.093489949	0.093489949	0.866526365	0.832792038	0.856202404	0.856202404	False		0	0	0	1	22	46	1.995614485	7.840601737	2.178979404	2.016921432	5.592894054	2.590050586
886	387	731	43.5	2.183068499	2.095583204	2.154629974	2.33540778	0.449678027	0.429967858	0.442750835	0.482762256	0.655229709	0.624050252	0.643112571	0.710656458	2.197500317	2.109773524	2.169118929	2.169118929	0.075459723	0.073436771	0.07536549	0.07536549	1.015016196	0.966391019	0.996008961	0.996008961	False		0	0	0	1	22	47	1.59163876	7.970243004	2.294219704	1.599073792	5.459133412	2.797947287
887	573	713	43.0	2.343603717	2.254206667	2.314331607	2.491954433	0.547999031	0.526031735	0.540515709	0.5860308	0.806825972	0.77649908	0.796509464	0.861011863	2.352018723	2.26226991	2.322657871	2.322657871	0.089725145	0.084992971	0.088096468	0.088096468	1.256684853	1.209474602	1.240602441	1.240602441	False		0	0	0	1	22	48	1.674343831	8.630004468	2.506465639	1.678679102	5.554858392	3.136301208
888	482	736	45.25	2.117347636	2.026573213	2.086739314	2.279866706	0.488587264	0.470859396	0.482723818	0.520177773	0.734173298	0.703325299	0.722585042	0.790801001	2.124591597	2.033463678	2.093945296	2.093945296	0.07169134	0.071493582	0.072387609	0.072387609	1.143825261	1.095800649	1.12571527	1.12571527	False		0	0	0	1	22	51	1.557780465	8.231334875	2.404746544	1.561512433	5.433846508	2.978289465
889	574	58	42.75	3.807480335	3.60357512	3.730710708	4.174890996	0.932822173	0.876985165	0.910477858	1.037441084	1.435186517	1.361059503	1.40478496	1.575058563	3.812637331	3.608268897	3.735863936	3.735863936	0.120289954	0.106473153	0.115129044	0.115129044	2.24256174	2.126877738	2.194980546	2.194980546	False		0	0	0	1	23	1	2.42850869	11.21227549	3.386216685	2.431165488	5.759956813	4.516601467
890	356	78	43.5	3.793407135	3.602912642	3.724317907	4.122931116	0.60462962	0.557593492	0.585476773	0.689096564	0.865922424	0.811536483	0.844038105	0.963596985	3.837145147	3.645200415	3.767677742	3.767677742	0.103422769	0.087515936	0.096740588	0.096740588	1.323391264	1.239326266	1.289414454	1.289414454	False		0	0	0	1	23	3	2.421258412	9.010011572	2.589205025	2.443791507	5.646773282	3.229695096
891	57	107	44.25	3.233806102	2.992768948	3.126467615	3.694638317	0.656921053	0.596570135	0.633309867	0.760713718	1.075457087	0.993432745	1.037049244	1.230647503	3.248007195	3.006039076	3.140382864	3.140382864	0.045260388	0.031519332	0.043433737	0.043433737	1.672916659	1.545213419	1.613010126	1.613010126	False		0	0	0	1	23	5	2.132961277	9.360901726	2.882568987	2.140277444	5.256487423	3.719056394
892	188	121	43.75	4.047999164	3.865029535	3.987132152	4.34994831	0.424528403	0.394555235	0.412077193	0.47874878	0.565734947	0.533253858	0.552720973	0.624424044	4.119196615	3.933481804	4.057567564	4.057567564	0.085571292	0.074696678	0.08068099	0.08068099	0.833494608	0.784660146	0.813681764	0.813681764	False		0	0	0	1	23	6	2.552419986	7.801481985	2.168920446	2.589099727	5.526984873	2.543803693
893	687	113	43.25	3.601116287	3.441877419	3.553847021	3.878319014	0.740648679	0.700824471	0.728678799	0.807201904	1.030208881	0.972171622	1.011467224	1.12622177	3.628388296	3.468797817	3.581118253	3.581118253	0.151033951	0.144106204	0.149656713	0.149656713	1.592551599	1.501969492	1.563218077	1.563218077	False		0	0	0	1	23	7	2.322193368	9.922737537	2.819218165	2.336243453	5.966257643	3.606539391
894	570	151	44.0	3.51496841	3.361976839	3.464538504	3.775665715	0.715361752	0.679348172	0.703866658	0.773616712	1.095812732	1.041659172	1.078267583	1.185316876	3.535410925	3.381971562	3.484812524	3.484812524	0.090512062	0.085225906	0.088978629	0.088978629	1.700219907	1.615786715	1.672881592	1.672881592	False		0	0	0	1	23	8	2.277811416	9.753055181	2.911068389	2.28834306	5.560138823	3.757282954
895	444	166	44.25	3.609668516	3.443147189	3.551752262	3.895239954	0.51080969	0.481193808	0.50081588	0.559945638	0.712838646	0.671124535	0.697965453	0.783537207	3.65889509	3.490707168	3.600424174	3.600424174	0.094641697	0.089051619	0.093203625	0.093203625	1.079780065	1.015706745	1.056905796	1.056905796	False		0	0	0	1	23	9	2.326599335	8.380453573	2.374876459	2.351960046	5.587849829	2.888621474
896	238	212	44.75	2.562326289	2.454058388	2.524482209	2.752285798	0.517462739	0.493278686	0.509125593	0.558728808	0.80970678	0.7714291	0.796228173	0.874565916	2.576483294	2.467895402	2.538534138	2.538534138	0.056011058	0.053547189	0.055320125	0.055320125	1.257001456	1.197323583	1.235981712	1.235981712	False		0	0	0	1	23	11	1.787026058	8.425097397	2.510498982	1.794319511	5.328627428	3.136744476
897	696	209	44.0	4.902417694	4.708540286	4.843803739	5.251009736	0.551205803	0.512033131	0.539358621	0.613864947	0.679208084	0.632359192	0.663146892	0.758439991	4.989049316	4.793113938	4.929943066	4.929943066	0.143950525	0.131811359	0.141313684	0.141313684	0.999831741	0.928007313	0.975052501	0.975052501	False		0	0	0	1	23	12	2.992602186	8.651522806	2.327791195	3.037233355	5.918725868	2.776687931
898	76	231	45.25	2.422300778	2.282271736	2.361852504	2.670807312	0.550221553	0.518197581	0.538377974	0.604510873	0.914448424	0.861988429	0.893238838	1.003834304	2.425486521	2.285245755	2.364848525	2.364848525	0.032532719	0.03021529	0.0327276	0.0327276	1.428951514	1.3469967	1.39589319	1.39589319	False		0	0	0	1	23	13	1.714887246	8.644918208	2.657144998	1.716528488	5.171081197	3.377487222
899	514	231	44.5	4.05166492	3.866784099	3.995480841	4.375218921	0.49799637	0.4672772	0.487944807	0.549972133	0.704638516	0.662227169	0.689838324	0.775526161	4.113454686	3.926456461	4.056757985	4.056757985	0.083072459	0.076894818	0.08152403	0.08152403	1.057772661	0.99293719	1.034981958	1.034981958	False		0	0	0	1	23	14	2.554308522	8.294472612	2.363395673	2.586141581	5.510217001	2.857809488
900	607	237	41.75	4.960218138	4.747532045	4.887680144	5.310594335	0.565074979	0.53673656	0.555441322	0.614216713	0.773992693	0.73423866	0.759849303	0.844070308	5.041931756	4.826191358	4.968392113	4.968392113	0.105576459	0.100530552	0.1042067	0.1042067	1.151777595	1.091785356	1.130371957	1.130371957	False		0	0	0	1	23	15	3.022380012	8.744588858	2.46049663	3.064477507	5.661225146	2.989423319
902	69	335	46.25	2.07615114	1.926298984	2.01093849	2.338471619	0.501268599	0.469806095	0.489335745	0.555422326	0.83584381	0.775102633	0.809527272	0.939143969	2.075317639	1.925553826	2.01013544	2.01013544	0.029090307	0.031933734	0.032022848	0.032022848	1.308855603	1.213720152	1.26764322	1.26764322	False		0	0	0	1	23	18	1.536556716	8.316430181	2.547092749	1.536127311	5.147981648	3.2093441
903	737	330	42.25	4.078901555	3.905057731	4.018024417	4.374824396	0.66677098	0.6259177	0.653453679	0.734312635	0.867800154	0.820382107	0.852680892	0.945466599	4.130263339	3.954944491	4.068767983	4.068767983	0.162445413	0.148789994	0.157840077	0.157840077	1.320763937	1.247623053	1.297550928	1.297550928	False		0	0	0	1	23	19	2.568340383	9.426997495	2.591833985	2.594801119	6.04283175	3.226016645
904	191	362	45.5	2.999612902	2.91027697	2.972092641	3.153959855	0.330058497	0.315583329	0.325131974	0.353466204	0.423965965	0.407982657	0.418322699	0.451173944	3.0520459	2.961378122	3.024164609	3.024164609	0.076290591	0.07120832	0.074650969	0.074650969	0.625300873	0.601256515	0.616731737	0.616731737	True		0	0	0	1	23	20	2.01230884	7.167562468	1.970433428	2.039321448	5.464708769	2.252317129
905	584	340	43.0	4.110486049	3.937259337	4.051379748	4.416967479	0.542928962	0.519825275	0.535588803	0.581027411	0.774197767	0.742765724	0.764907089	0.828517424	4.169112072	3.993332934	4.109036701	4.109036701	0.089545279	0.084895226	0.087717564	0.087717564	1.168955427	1.121622176	1.155121375	1.155121375	False		0	0	0	1	23	21	2.584612188	8.59598288	2.460783748	2.614815339	5.553651437	3.01347355
906	380	375	45.25	2.461402103	2.364401792	2.431425573	2.629496358	0.445560384	0.428273064	0.440388168	0.473568324	0.625452703	0.601042422	0.618627694	0.664389986	2.485429851	2.387466357	2.455106477	2.455106477	0.085581792	0.082350643	0.084360548	0.084360548	0.961403547	0.923900278	0.95097441	0.95097441	False		0	0	0	1	23	22	1.735031598	7.942612462	2.252529703	1.747410294	5.527055332	2.722885629
907	663	392	44.0	3.617513039	3.453226937	3.562099092	3.913320277	0.496746924	0.470005699	0.487243405	0.542745976	0.642868776	0.608245241	0.630358827	0.703976224	3.671741694	3.505364381	3.615679283	3.615679283	0.118774656	0.112166367	0.11651653	0.11651653	0.966612388	0.913947129	0.947505511	0.947505511	False		0	0	0	1	23	23	2.330640702	8.286088477	2.276913487	2.358578402	5.749788744	2.73017839
908	107	438	45.5	3.040884014	2.928099306	2.998998499	3.240518411	0.308644415	0.290733787	0.302827773	0.336593638	0.399966825	0.376491439	0.391292448	0.437566001	3.096080301	2.981839814	3.053651147	3.053651147	0.067694633	0.06344473	0.0669273	0.0669273	0.58572032	0.550039989	0.572540274	0.572540274	False		0	0	0	1	23	25	2.033571029	7.023867983	1.936832864	2.062007238	5.407027484	2.19690144
909	244	444	44.5	2.108218839	2.035736646	2.083881881	2.232263014	0.43348763	0.415501086	0.427705286	0.462264781	0.619363124	0.595168613	0.611363029	0.658030179	2.123073075	2.050278694	2.098622838	2.098622838	0.079426447	0.075198437	0.078196177	0.078196177	0.95857007	0.920929214	0.94613118	0.94613118	False		0	0	0	1	23	26	1.553077461	7.861600906	2.244003843	1.560730116	5.48575124	2.718918553
910	436	451	44.25	3.435426446	3.31876665	3.394408549	3.633915729	0.38673988	0.37050241	0.38093061	0.413943609	0.495404556	0.47377904	0.487492514	0.533095211	3.494803893	3.376456479	3.453213737	3.453213737	0.090722096	0.087162407	0.089539003	0.089539003	0.732044892	0.699429213	0.720078933	0.720078933	False		0	0	0	1	23	27	2.236832721	7.547910412	2.070452718	2.267422993	5.561548213	2.401766619
911	560	431	44.0	3.910161587	3.756686692	3.856264474	4.178534796	0.450700616	0.427959873	0.443363702	0.488450615	0.599336947	0.568947608	0.589722187	0.648608619	3.975316325	3.819753976	3.920613775	3.920613775	0.094383056	0.089381146	0.09269759	0.09269759	0.890499769	0.84445905	0.876038998	0.876038998	False		0	0	0	1	23	28	2.481408361	7.977104857	2.215965721	2.514974997	5.586114273	2.623615117
912	341	473	45.5	2.957825129	2.855389803	2.927862605	3.130424196	0.380608836	0.360932418	0.373711963	0.413908832	0.508332226	0.482873935	0.499347199	0.552712911	3.003348995	2.899874635	2.973187849	2.973187849	0.081023298	0.076015836	0.079258196	0.079258196	0.762393898	0.723305684	0.748475722	0.748475722	False		0	0	0	1	23	29	1.990780475	7.506769395	2.088552408	2.014233613	5.496466558	2.444257463
913	646	486	43.5	3.223632597	3.090397015	3.178941533	3.460363196	0.493853687	0.475373018	0.488624069	0.52548083	0.656438482	0.632542917	0.649293425	0.70000225	3.266237077	3.131019153	3.220821518	3.220821518	0.111349138	0.106908777	0.110353295	0.110353295	0.996338549	0.960385019	0.985684213	0.985684213	False		0	0	0	1	23	30	2.127720056	8.266674045	2.295912075	2.149669176	5.699961438	2.771797205
914	50	512	43.25	2.9324863	2.636453123	2.774294755	3.485728671	0.443126977	0.410428208	0.428883749	0.502028435	0.704287464	0.638755024	0.674225984	0.815010067	2.963910003	2.664323718	2.803480489	2.803480489	0.036596482	0.04189431	0.039947409	0.039947409	1.079394254	0.979418327	1.033976591	1.033976591	False		0	0	0	1	23	31	1.977726332	7.926283619	2.362904174	1.993915301	5.198350189	2.888081311
915	164	513	44.5	2.138233162	2.071659141	2.118512456	2.255396005	0.351022335	0.332413193	0.343692739	0.383493124	0.474706331	0.453142234	0.466861018	0.513716451	2.163803408	2.096897591	2.144084179	2.144084179	0.075826483	0.069494508	0.072930512	0.072930512	0.724331937	0.690822469	0.712051523	0.712051523	False		0	0	0	1	23	32	1.56854034	7.308235686	2.041473678	1.581713705	5.461594477	2.390967913
916	522	514	43.0	3.603277831	3.470702099	3.558654343	3.834776327	0.423611701	0.405303588	0.417154621	0.455244466	0.558671079	0.534900063	0.550345854	0.598856967	3.662882838	3.528334157	3.617617466	3.617617466	0.091775455	0.087434721	0.090196864	0.090196864	0.830902319	0.795136872	0.818340489	0.818340489	False		0	0	0	1	23	33	2.32330696	7.79533066	2.15903051	2.354014467	5.56861654	2.540174298
917	420	560	45.25	2.103454667	2.027042402	2.078396729	2.241395131	0.465299367	0.449905549	0.461124997	0.489997653	0.664411639	0.642590803	0.658458673	0.699417867	2.115096201	2.038102566	2.089765291	2.089765291	0.086644632	0.083740439	0.085908435	0.085908435	1.031424839	0.997695749	1.022306672	1.022306672	False		0	0	0	1	23	35	1.550623039	8.075066565	2.307075083	1.556620564	5.534187287	2.820920596
918	605	568	43.5	3.177475601	3.052062414	3.134132708	3.391682995	0.395997367	0.375636057	0.389329004	0.427077109	0.495751361	0.470521871	0.487642312	0.536099728	3.229824933	3.102733113	3.185860134	3.185860134	0.101680281	0.096031225	0.099762838	0.099762838	0.737719114	0.699456004	0.725481053	0.725481053	False		0	0	0	1	23	36	2.103940741	7.610030743	2.07093827	2.130910245	5.6350807	2.409710947
919	699	567	43.75	4.073781131	3.909813516	4.021643705	4.355861186	0.502945711	0.476157888	0.493536439	0.548994519	0.670499875	0.634925918	0.657357312	0.734324328	4.138508051	3.972522923	4.085854429	4.085854429	0.106523657	0.100386041	0.104681623	0.104681623	1.002195009	0.947988357	0.982001404	0.982001404	False		0	0	0	1	23	37	2.565702426	8.327684074	2.315599061	2.599048657	5.667581107	2.779996681
920	250	600	45.5	2.011430726	1.949048529	1.993897635	2.118657832	0.375352595	0.362188271	0.371355678	0.396779151	0.523115264	0.50790062	0.518362424	0.548422638	2.03024445	1.967209695	2.012560573	2.012560573	0.074620333	0.070231149	0.073350324	0.073350324	0.805033803	0.781696577	0.79770484	0.79770484	False		0	0	0	1	23	38	1.503213837	7.471498544	2.10924975	1.512906354	5.45350087	2.503956469
921	523	614	44.25	3.457913134	3.348327661	3.420425124	3.653681739	0.394714448	0.374892626	0.387192141	0.429044195	0.511607172	0.487129841	0.502857726	0.554750687	3.516792198	3.405906396	3.478885096	3.478885096	0.089673752	0.084036982	0.087209569	0.087209569	0.757768804	0.72040675	0.744380325	0.744380325	False		0	0	0	1	23	39	2.248417488	7.601422	2.093137573	2.278751002	5.554513525	2.437781989
922	115	648	45.25	2.720023493	2.618259213	2.683361553	2.903318467	0.327846027	0.311284661	0.322303468	0.354269167	0.459261666	0.436742622	0.451596265	0.495090372	2.762448736	2.659462468	2.725315937	2.725315937	0.056830486	0.053326243	0.05574734	0.05574734	0.687851965	0.653497785	0.67619801	0.67619801	False		0	0	0	1	23	40	1.868269032	7.152716176	2.01985001	1.89012581	5.334126017	2.339893266
923	376	645	44.0	2.535172826	2.453044677	2.509247639	2.672396306	0.341382347	0.322868631	0.334840836	0.371959013	0.431795848	0.408473953	0.423666218	0.469315577	2.57445854	2.491696552	2.548385814	2.548385814	0.086737247	0.081575685	0.084830268	0.084830268	0.647155233	0.611115024	0.634538612	0.634538612	False		0	0	0	1	23	41	1.773037046	7.243548668	1.981395841	1.793276392	5.534808758	2.282914844
924	623	665	45.0	3.361973477	3.247485038	3.33100947	3.564726368	0.341159563	0.326615665	0.336595909	0.365674139	0.429380093	0.410627677	0.42379247	0.461401671	3.423875418	3.307561674	3.392453061	3.392453061	0.081776272	0.07832349	0.080494335	0.080494335	0.626861443	0.598843216	0.618450453	0.618450453	False		0	0	0	1	23	42	2.198990975	7.242053728	1.978013607	2.230881824	5.501519226	2.254502043
925	715	670	44.25	3.219058671	3.083592866	3.170242786	3.461241492	0.443421233	0.420243144	0.434148954	0.484563248	0.573505015	0.546872837	0.56396418	0.620161759	3.267215315	3.129893916	3.217726908	3.217726908	0.10629074	0.098665434	0.102592257	0.102592257	0.862478865	0.822149497	0.848036755	0.848036755	False		0	0	0	1	23	43	2.125363646	7.928258165	2.179799113	2.150173148	5.666018166	2.584383788
926	192	702	43.75	2.536787712	2.466850743	2.517245881	2.659137429	0.325423468	0.304892114	0.317730965	0.359154472	0.444990772	0.421796477	0.437264966	0.481846545	2.575214152	2.504965649	2.555670475	2.555670475	0.06355274	0.056214442	0.060227216	0.060227216	0.668435058	0.632359242	0.65634412	0.65634412	False		0	0	0	1	23	44	1.773869008	7.136460122	1.999869706	1.793665671	5.379234227	2.312708166
927	289	685	45.25	2.721612868	2.641256605	2.702129519	2.862844178	0.316353672	0.30205435	0.311805703	0.339265328	0.419612628	0.40275934	0.414673493	0.447085324	2.766795038	2.685410307	2.747120698	2.747120698	0.067003	0.062506397	0.06529808	0.06529808	0.62378113	0.598153591	0.616189937	0.616189937	False		0	0	0	1	23	45	1.869087851	7.075599253	1.964338435	1.892364953	5.402386433	2.250189377
928	555	728	43.75	3.517986374	3.393393859	3.476293699	3.744102676	0.432136732	0.413440988	0.425465538	0.464733277	0.603560596	0.576383493	0.592607962	0.654167531	3.57220293	3.446087371	3.530127786	3.530127786	0.076383976	0.07345925	0.076006224	0.076006224	0.905096797	0.863671719	0.88823319	0.88823319	False		0	0	0	1	23	46	2.279366221	7.852536004	2.22187914	2.307297688	5.465335408	2.644052031
929	424	87	44.25	4.631399353	4.423462314	4.566715665	4.97029623	0.641506866	0.595769519	0.623484706	0.72453196	0.959449589	0.904178258	0.939585651	1.059238269	4.691490695	4.481690383	4.626410173	4.626410173	0.083026879	0.0690307	0.076338538	0.076338538	1.457838235	1.372689009	1.42703731	1.42703731	False		0	0	0	1	24	4	2.852978049	9.257468218	2.720149944	2.883936108	5.509911152	3.417930758
930	350	143	44.5	3.767993046	3.601497162	3.71741258	4.057202654	0.592009619	0.563725784	0.582864715	0.639936188	0.929237999	0.883803349	0.915605674	1.003928731	3.806707345	3.638800209	3.755686481	3.755686481	0.056373763	0.0541496	0.055052445	0.055052445	1.426159557	1.356076487	1.405144043	1.405144043	False		0	0	0	1	24	5	2.408165496	8.925327835	2.677851493	2.428110458	5.33106128	3.373578277
931	598	147	44.0	4.455041332	4.270818843	4.404723643	4.771187799	0.758580116	0.717629962	0.745093136	0.825994799	1.166067144	1.111343632	1.14817827	1.258703828	4.496201967	4.310722653	4.445742356	4.445742356	0.08843267	0.078750402	0.085094447	0.085094447	1.795053955	1.710319381	1.767158247	1.767158247	False		0	0	0	1	24	6	2.762121333	10.0430625	3.00942974	2.783326607	5.546185521	3.890057605
932	715	129	44.25	4.53663981	4.348379508	4.484032595	4.854981167	0.824895619	0.782924386	0.81274793	0.895247817	1.184283275	1.125934519	1.164987912	1.282450126	4.578769365	4.389390725	4.526054324	4.526054324	0.144191271	0.135499471	0.142978058	0.142978058	1.822858068	1.732348218	1.792736054	1.792736054	False		0	0	0	1	24	7	2.80415951	10.48805809	3.034933666	2.825863955	5.920341344	3.928985412
933	467	175	44.5	4.093973825	3.911150233	4.043861965	4.415820989	0.551572391	0.519743088	0.542361327	0.603150316	0.825146739	0.775612919	0.809399264	0.90563478	4.148664284	3.964266646	4.098269523	4.098269523	0.070455412	0.067046488	0.070220872	0.070220872	1.251573259	1.175193106	1.227132161	1.227132161	False		0	0	0	1	24	8	2.576105365	8.653982713	2.532116062	2.604280979	5.425553084	3.1291446
934	97	211	44.75	3.119935896	2.989910629	3.072196555	3.352785076	0.56758725	0.537106387	0.556687437	0.618725722	0.940071148	0.897184689	0.924149833	1.015612015	3.140311428	3.00969082	3.092365507	3.092365507	0.030777857	0.024696283	0.028932223	0.028932223	1.456505009	1.389814602	1.431736095	1.431736095	False		0	0	0	1	24	9	2.074297243	8.7614469	2.693018699	2.084794378	5.159305585	3.416064144
935	248	225	45.25	3.25283794	3.128165304	3.20771076	3.477159942	0.531238006	0.504205976	0.522393694	0.575145968	0.833523997	0.794098941	0.819294976	0.901226992	3.284114881	3.158755333	3.238736223	3.238736223	0.051705056	0.047140708	0.050970587	0.050970587	1.281780005	1.220574181	1.25969262	1.25969262	False		0	0	0	1	24	11	2.142766163	8.517533292	2.54384484	2.158879522	5.29973295	3.171436269
936	394	231	44.0	3.945780525	3.773019563	3.883909139	4.240095313	0.537696423	0.510311607	0.528293743	0.581892723	0.790995745	0.750814932	0.775820405	0.860496726	3.998784412	3.824082479	3.936271648	3.936271648	0.076336106	0.072184549	0.075683334	0.075683334	1.199352175	1.137879074	1.176068305	1.176068305	False		0	0	0	1	24	12	2.499758645	8.560871079	2.484302155	2.527065365	5.465014188	3.056031235
937	569	236	42.25	4.333177027	4.140327441	4.268606184	4.650396781	0.73193773	0.698310051	0.720178549	0.789224309	1.130317762	1.076796747	1.110837537	1.223353785	4.373475427	4.179052452	4.308484552	4.308484552	0.082227858	0.079273869	0.081591891	0.081591891	1.739729233	1.657107918	1.709545827	1.709545827	False		0	0	0	1	24	13	2.699338872	9.864284629	2.959377972	2.720099937	5.504549496	3.81259892
938	672	264	43.5	4.170434796	3.987414258	4.118803549	4.478302161	0.784529081	0.747365964	0.771614974	0.847895244	1.199625138	1.146468484	1.181688555	1.292546687	4.201570378	4.01721841	4.149764805	4.149764805	0.098120787	0.091360132	0.095391147	0.095391147	1.85489785	1.772670164	1.826951126	1.826951126	False		0	0	0	1	24	14	2.615496785	10.21718732	3.056413404	2.631537318	5.611195499	3.973843467
939	504	302	43.25	3.989761855	3.827135488	3.932305087	4.270129035	0.505537624	0.482065697	0.497374829	0.54544625	0.718937532	0.687914202	0.708641303	0.772144721	4.048892017	3.883973091	3.990579796	3.990579796	0.083249934	0.077930514	0.08113724	0.08113724	1.08209506	1.035211783	1.066604185	1.066604185	False		0	0	0	1	24	15	2.522417094	8.345076534	2.383415349	2.552879969	5.511407912	2.891862638
940	405	326	45.0	2.958906958	2.848739676	2.924993983	3.154583111	0.610683995	0.588561785	0.603907992	0.647471564	0.946235764	0.911256318	0.935808873	1.007629736	2.974487986	2.863723391	2.940367807	2.940367807	0.071684388	0.069493104	0.070857387	0.070857387	1.469654342	1.415341284	1.453485653	1.453485653	False		0	0	0	1	24	17	1.991337815	9.050638121	2.701649616	1.999364902	5.433799858	3.43447418
941	602	326	42.75	4.446838337	4.254306985	4.373560382	4.789185962	0.624362897	0.599518542	0.61574928	0.666277319	0.902122473	0.866283965	0.89046305	0.960588543	4.505841865	4.31053549	4.431372153	4.431372153	0.098576692	0.094736496	0.096874387	0.096874387	1.36890515	1.314837505	1.351526172	1.351526172	False		0	0	0	1	24	18	2.757895287	9.142427384	2.63988776	2.788292922	5.61425475	3.29341789
942	131	340	46.25	2.707355261	2.617392075	2.67772336	2.868704726	0.441130776	0.419359466	0.433156837	0.47989371	0.675488612	0.645669694	0.664105703	0.729916568	2.734636905	2.644271815	2.704979482	2.704979482	0.051994686	0.047184933	0.050461042	0.050461042	1.037343058	0.990964487	1.019545377	1.019545377	False		0	0	0	1	24	20	1.861742569	7.912888553	2.322583661	1.875797618	5.301676446	2.829206539
943	724	359	42.75	4.593125046	4.397818179	4.529740142	4.921263328	0.825823904	0.776563128	0.808121062	0.908769523	1.196084907	1.129236355	1.172292273	1.30685804	4.635980636	4.439945857	4.572503065	4.572503065	0.138253557	0.126970773	0.134022874	0.134022874	1.840799663	1.736701032	1.803627538	1.803627538	False		0	0	0	1	24	21	2.833259763	10.49428714	3.051456819	2.85533825	5.880497623	3.954104967
944	207	400	45.75	2.70844178	2.623249928	2.68310877	2.863492733	0.369975837	0.355420997	0.365405636	0.39378437	0.516216472	0.497248789	0.510520257	0.546594033	2.746654274	2.660447368	2.72102325	2.72102325	0.067907419	0.064346694	0.066637038	0.066637038	0.780072395	0.751125651	0.771374374	0.771374374	False		0	0	0	1	24	22	1.862302326	7.435418991	2.099590932	1.881988767	5.408455341	2.46900866
945	450	410	44.0	3.097849821	2.983183189	3.062134975	3.291792008	0.614282375	0.590256954	0.60618194	0.653873702	0.931247525	0.894876412	0.919873126	0.991374538	3.118229561	3.002938693	3.082323435	3.082323435	0.082458793	0.079158107	0.080838576	0.080838576	1.442691368	1.386219755	1.425028031	1.425028031	False		0	0	0	1	24	23	2.062918865	9.074784261	2.680664977	2.073418167	5.506099131	3.396724029
946	548	400	44.5	3.322732287	3.17956828	3.281982444	3.567952207	0.571475567	0.54258049	0.563100752	0.617262881	0.847098188	0.806023559	0.835261413	0.913308142	3.35497805	3.210737923	3.313931856	3.313931856	0.08400928	0.078619228	0.082404366	0.082404366	1.302318712	1.238815177	1.284008389	1.284008389	False		0	0	0	1	24	24	2.178774567	8.787538597	2.562849708	2.195387047	5.516503333	3.200191972
947	647	409	44.5	3.646819557	3.489737539	3.602777157	3.934533433	0.646564087	0.617332403	0.638525743	0.698551756	0.957237383	0.915174538	0.945552547	1.036019688	3.680327108	3.521858679	3.63588855	3.63588855	0.09650867	0.091424273	0.095181289	0.095181289	1.473785248	1.408961528	1.455785609	1.455785609	False		0	0	0	1	24	25	2.345738932	9.291403583	2.717052692	2.363001464	5.600377741	3.440257752
948	49	444	44.75	3.125844155	2.803025259	2.943146495	3.744402745	0.549270675	0.514739821	0.534129117	0.614629811	0.947339178	0.867750502	0.911435006	1.08163614	3.14588266	2.819745395	2.960681495	2.960681495	0.008444483	0.019791195	0.014270919	0.014270919	1.468126866	1.345978991	1.413758202	1.413758202	False		0	0	0	1	24	26	2.077341079	8.638537555	2.703194478	2.087664584	5.009442389	3.4323356
949	140	473	45.5	2.634710447	2.553244823	2.60764715	2.776988039	0.44942058	0.42633568	0.440834696	0.487530411	0.6688891	0.637293507	0.657778703	0.719762924	2.660471201	2.57895602	2.633433479	2.633433479	0.064424858	0.05921057	0.062111461	0.062111461	1.028124067	0.97870742	1.010715609	1.010715609	False		0	0	0	1	24	27	1.824317171	7.968515457	2.313343858	1.837588682	5.385086383	2.816299272
950	596	485	42.75	3.769076183	3.618844085	3.711663023	4.033425646	0.684914033	0.659221564	0.676559453	0.727305288	1.010626511	0.971350361	0.996985815	1.075120065	3.802249273	3.650626033	3.744210756	3.744210756	0.104774345	0.101655452	0.104297998	0.104297998	1.557593108	1.497134525	1.536699537	1.536699537	False		0	0	0	1	24	28	2.40872351	9.548742457	2.791801405	2.425813734	5.655842734	3.557594929
951	702	487	43.5	4.094639554	3.92184803	4.034520772	4.400765132	0.641554937	0.613825134	0.631400944	0.69137752	0.913816919	0.873839509	0.898858155	0.987635558	4.143279079	3.968531833	4.082551686	4.082551686	0.111956226	0.107348703	0.110420894	0.110420894	1.394776104	1.333632137	1.371807292	1.371807292	False		0	0	0	1	24	29	2.576448338	9.257790786	2.656260844	2.601506612	5.704035166	3.329639131
952	285	514	45.25	2.382354625	2.310447951	2.359913025	2.510563095	0.510095538	0.492618879	0.503799072	0.540803412	0.762099742	0.738069123	0.753997049	0.805663373	2.394883147	2.322668695	2.372386756	2.372386756	0.075989948	0.072178004	0.074287757	0.074287757	1.183676811	1.146289254	1.171034633	1.171034633	False		0	0	0	1	24	30	1.694307654	8.375661419	2.443845622	1.700762139	5.462691369	3.034084571
953	478	501	44.75	2.868478464	2.763643616	2.837572534	3.050502952	0.539851361	0.520626953	0.534367951	0.572579775	0.795169362	0.767367929	0.786701945	0.844963213	2.891943712	2.786165049	2.860778115	2.860778115	0.084103903	0.080847055	0.083476196	0.083476196	1.227451571	1.184626394	1.214388119	1.214388119	False		0	0	0	1	24	31	1.944750561	8.575331315	2.490145526	1.956839466	5.517138284	3.09537246
954	70	558	44.75	2.817231584	2.621519178	2.717266397	3.185355432	0.490845871	0.466633741	0.482027764	0.532816734	0.807825944	0.749567579	0.780207259	0.908744307	2.838439001	2.641399716	2.737649722	2.737649722	0.028554481	0.037626975	0.035568338	0.035568338	1.248909917	1.158693807	1.20628336	1.20628336	False		0	0	0	1	24	32	1.918349022	8.246490763	2.507865673	1.92927473	5.144386111	3.125415725
955	168	579	45.25	2.508542938	2.440107671	2.487517784	2.628865972	0.421416278	0.404321531	0.415455672	0.449618099	0.613768714	0.591978965	0.605848788	0.650745276	2.534650452	2.465848295	2.513596461	2.513596461	0.067479982	0.062799408	0.066003353	0.066003353	0.941597495	0.907760465	0.929222431	0.929222431	False		0	0	0	1	24	33	1.759317771	7.780598751	2.236171258	1.772767928	5.405587121	2.695155698
956	647	564	43.5	3.265052265	3.138021921	3.224762988	3.487133062	0.726903015	0.698980509	0.718734603	0.772448449	1.094797893	1.053663208	1.082018749	1.163287776	3.278778037	3.151113776	3.238269414	3.238269414	0.104439567	0.09993669	0.103552883	0.103552883	1.703535569	1.639615172	1.683694043	1.683694043	False		0	0	0	1	24	34	2.14905878	9.830500286	2.909647539	2.156130069	5.653596282	3.761925124
957	742	582	43.25	3.829612251	3.625185017	3.748141086	4.193743938	0.721818241	0.673176025	0.701601894	0.809657711	1.042026202	0.975931866	1.014740274	1.159570664	3.862279989	3.656825566	3.780464141	3.780464141	0.124068419	0.113058692	0.119366588	0.119366588	1.607108287	1.504408649	1.564652526	1.564652526	False		0	0	0	1	24	36	2.439910685	9.796380026	2.835763285	2.456740559	5.785311371	3.626919826
958	405	617	45.5	2.273982358	2.19650708	2.252581083	2.411358979	0.578366507	0.556055426	0.57165278	0.614708722	0.873541351	0.842019348	0.865807189	0.92356276	2.27594055	2.198519031	2.254487509	2.254487509	0.084128866	0.079618922	0.081800313	0.081800313	1.365820799	1.316443901	1.353753229	1.353753229	False		0	0	0	1	24	37	1.638476066	8.833778729	2.599872084	1.639484894	5.517305793	3.289099571
959	561	615	44.75	2.962155341	2.853096497	2.933150052	3.153317693	0.537950783	0.511968447	0.52902336	0.583678279	0.780360329	0.743373769	0.768341555	0.843096009	2.989177884	2.879689202	2.960207611	2.960207611	0.089613092	0.084650868	0.087469005	0.087469005	1.201675477	1.144098643	1.182838352	1.182838352	False		0	0	0	1	24	38	1.993011328	8.562577909	2.46941179	2.006932892	5.55410648	3.05928403
960	87	654	45.75	2.447283826	2.310849144	2.3854069	2.699827623	0.415684949	0.394124939	0.409508224	0.45161465	0.664905756	0.626775259	0.649239092	0.732641317	2.468227852	2.330698267	2.405743026	2.405743026	0.034240449	0.034526566	0.037082285	0.037082285	1.025406231	0.966524509	1.001328905	1.001328905	False		0	0	0	1	24	39	1.727758097	7.74213993	2.307766883	1.73854811	5.182540543	2.812494101
961	188	671	43.75	2.606071452	2.534994883	2.583977138	2.72514443	0.427124392	0.404739296	0.418997673	0.464321342	0.624436783	0.597478358	0.614441136	0.671133594	2.634097074	2.562935662	2.612086963	2.612086963	0.066641057	0.059515255	0.064140966	0.064140966	0.956894496	0.914761621	0.941188017	0.941188017	False		0	0	0	1	24	40	1.809562838	7.818901795	2.25110734	1.824001172	5.399957696	2.716572625
962	678	655	45.0	3.102565994	2.983984764	3.065591654	3.32442877	0.619971832	0.59764255	0.613203989	0.660076873	0.923792714	0.890787859	0.915355884	0.980669203	3.123584039	3.004041874	3.086183157	3.086183157	0.092189307	0.088773081	0.090304915	0.090304915	1.430557194	1.379600218	1.417663455	1.417663455	False		0	0	0	1	24	41	2.065348559	9.11296211	2.670227693	2.076176706	5.571393605	3.379735293
963	280	701	43.75	2.371595119	2.29519012	2.345804985	2.501880583	0.533308963	0.515975449	0.527378966	0.563136608	0.816266285	0.79171048	0.808740492	0.855861045	2.38012406	2.303325082	2.354148725	2.354148725	0.069668841	0.066320131	0.068042262	0.068042262	1.271377466	1.233230835	1.259733457	1.259733457	False		0	0	0	1	24	42	1.688764535	8.531429996	2.519682772	1.693158504	5.420274974	3.156871948
964	597	702	43.25	2.873917979	2.763160716	2.837435609	3.068854828	0.669788819	0.643590127	0.661667974	0.711239024	1.021347135	0.982952442	1.008178584	1.085708737	2.882050242	2.770913402	2.845478551	2.845478551	0.090347903	0.085951609	0.089693782	0.089693782	1.592655788	1.532838275	1.572109834	1.572109834	False		0	0	0	1	24	43	1.947552908	9.44724804	2.806811068	1.951742515	5.559037271	3.606685264
965	405	713	44.5	2.657634013	2.567408148	2.631527818	2.819041585	0.449481722	0.431468665	0.444328914	0.479640433	0.658057193	0.630819423	0.649891316	0.70350189	2.684758619	2.593947052	2.65850245	2.65850245	0.070239923	0.067779208	0.06974279	0.06974279	1.010174386	0.967969975	0.997502808	0.997502808	False		0	0	0	1	24	44	1.83612701	7.968925739	2.298178391	1.850101156	5.424107095	2.791168396
966	732	746	44.25	3.564503826	3.328910684	3.460531706	4.019950644	0.751030645	0.699430874	0.727490532	0.848864362	1.174829401	1.088059019	1.138291641	1.330263828	3.580883144	3.344831703	3.476588591	3.476588591	0.082618769	0.080183671	0.079816127	0.079816127	1.82686196	1.691385202	1.76990916	1.76990916	False		0	0	0	1	24	46	2.303331238	9.992403438	3.021697545	2.31176959	5.507172614	3.934591155
967	529	87	42.75	4.194963794	4.013541909	4.130658551	4.497996908	1.058653431	1.008605818	1.041076623	1.144343206	1.768392273	1.700441142	1.743318741	1.889035296	4.18783629	4.00613899	4.12350106	4.12350106	0.061114838	0.049546258	0.057717214	0.057717214	2.77305837	2.666903622	2.733835641	2.733835641	False		0	0	0	1	25	2	2.628133716	12.05663845	3.852729288	2.624461745	5.362875222	5.259335824
968	138	100	45.5	3.117106293	2.958040588	3.059898665	3.383844228	0.755535675	0.701356623	0.735219846	0.843215683	1.289146822	1.217296046	1.261872383	1.407270283	3.11351258	2.955045429	3.056618334	3.056618334	0.027903938	0.014172063	0.022918537	0.022918537	2.020372271	1.907475766	1.977454022	1.977454022	False		0	0	0	1	25	5	2.072839478	10.02263345	3.181750355	2.070988058	5.14002078	4.205519845
969	431	109	44.75	3.557886122	3.396412841	3.515717321	3.838971431	0.816797042	0.76938033	0.800498042	0.900022252	1.389914325	1.310277851	1.365373998	1.521058377	3.559364301	3.398957089	3.51773011	3.51773011	0.030844632	0.028149256	0.028271087	0.028271087	2.174388555	2.048964677	2.135588164	2.135588164	False		0	0	0	1	25	6	2.299921907	10.43371437	3.322832282	2.300683441	5.159753666	4.421153987
970	671	120	43.0	3.301757682	3.147978026	3.25515246	3.561988305	1.160110698	1.103634185	1.145238942	1.251560026	1.908985629	1.823156396	1.883414312	2.053728572	3.260753246	3.108672432	3.214632732	3.214632732	0.092253882	0.083827967	0.091703744	0.091703744	3.017846881	2.882268207	2.977469237	2.977469237	False		0	0	0	1	25	7	2.167968799	12.73744512	4.049570341	2.146843997	5.571826922	5.60205777
971	542	179	43.25	3.304944647	3.160298847	3.260615168	3.549239667	1.021832708	0.972623882	1.007877423	1.098257004	1.757794708	1.672711364	1.733095983	1.88922032	3.27437498	3.13162499	3.23053228	3.23053228	0.036610091	0.034977143	0.036482692	0.036482692	2.773586993	2.639031959	2.734573601	2.734573601	False		0	0	0	1	25	8	2.169610671	11.8095611	3.837891915	2.153861687	5.198441504	5.260075936
972	750	167	42.5	4.47119635	4.278169881	4.407181312	4.823535653	1.038399931	0.986276142	1.022974615	1.12501802	1.540391105	1.471625871	1.521121621	1.655705752	4.487175134	4.293613861	4.422740733	4.422740733	0.163487534	0.150372894	0.159066144	0.159066144	2.399324717	2.292085139	2.369470672	2.369470672	False		0	0	0	1	25	9	2.770444129	11.9207318	3.533510857	2.778676133	6.04982467	4.736081182
973	425	205	44.0	2.761595439	2.622430216	2.708786635	3.003860566	0.991143226	0.949140414	0.976650235	1.05990878	1.739281239	1.654978629	1.710144085	1.876687032	2.71753886	2.580364829	2.665290375	2.665290375	0.02002384	0.02512991	0.021847405	0.021847405	2.754457204	2.62105452	2.708443174	2.708443174	False		0	0	0	1	25	10	1.889686206	11.60362608	3.811971695	1.86698899	5.087143116	5.233292823
974	633	202	42.75	4.018805684	3.858734903	3.966248656	4.295961067	0.985186871	0.934397621	0.965703001	1.07895235	1.613302599	1.540782479	1.586110855	1.746434831	4.017509876	3.858056168	3.965386851	3.965386851	0.073728229	0.063759458	0.069495496	0.069495496	2.526057049	2.412099376	2.483180165	2.483180165	False		0	0	0	1	25	11	2.537379991	11.56365727	3.63559232	2.536712412	5.447514607	4.913515782
975	205	229	45.0	2.655942188	2.545947261	2.61970021	2.850007109	0.66105735	0.634385685	0.652691442	0.705028678	1.106192757	1.061791115	1.092151204	1.183196602	2.652348313	2.542405653	2.616083294	2.616083294	0.03682786	0.035237064	0.036404192	0.036404192	1.734016121	1.664481344	1.712055369	1.712055369	False		0	0	0	1	25	12	1.83525541	9.388657435	2.925601188	1.833403906	5.199902799	3.804600142
976	549	273	44.25	2.669814812	2.54231084	2.62957678	2.890990699	1.039319901	1.000308079	1.027724402	1.10554346	1.77236172	1.705570556	1.750112703	1.894410873	2.621001842	2.494607144	2.581194019	2.581194019	0.050787674	0.0492256	0.051650799	0.051650799	2.809706918	2.704356732	2.774569067	2.774569067	False		0	0	0	1	25	13	1.842402355	11.92690506	3.858286806	1.817254726	5.293577055	5.310646491
977	746	258	43.25	3.630254872	3.465936758	3.584849312	3.914098954	1.11653299	1.061981666	1.099803506	1.210210846	1.729420768	1.661321409	1.71120967	1.84854943	3.610460702	3.446341752	3.565068657	3.565068657	0.144438765	0.128322171	0.137998204	0.137998204	2.721309164	2.61457591	2.692795627	2.692795627	False		0	0	0	1	25	14	2.337205082	12.4450265	3.798166309	2.327007455	5.922002095	5.186883124
978	658	290	43.0	3.733432371	3.564628997	3.678016102	4.022854682	0.865282278	0.82921779	0.852424441	0.930759592	1.364985347	1.306206547	1.345436562	1.469135579	3.741383578	3.572019633	3.685800553	3.685800553	0.091672357	0.088979827	0.08990813	0.08990813	2.13064406	2.039053873	2.100168423	2.100168423	False		0	0	0	1	25	15	2.390360412	10.75906388	3.287929876	2.394456741	5.567924729	4.359908472
979	387	321	44.75	2.307670094	2.214856355	2.280889453	2.472309789	0.761672158	0.73593475	0.753773162	0.806055602	1.246511912	1.201529819	1.231909373	1.325294184	2.285015151	2.192759944	2.258506778	2.258506778	0.063281001	0.062815895	0.063561609	0.063561609	1.967558011	1.896745085	1.944503602	1.944503602	False		0	0	0	1	25	16	1.655831427	10.06381097	3.122058341	1.644159977	5.377410783	4.13157599
980	477	355	44.75	2.708271021	2.596743573	2.67301861	2.903891983	0.738098539	0.709171772	0.728439541	0.787017043	1.19265761	1.142544611	1.175651376	1.27855719	2.700180011	2.589054129	2.665134346	2.665134346	0.066214397	0.065502184	0.066111208	0.066111208	1.872632762	1.793903643	1.845863973	1.845863973	False		0	0	0	1	25	18	1.862214354	9.905625385	3.046658352	1.858046	5.397094689	3.99867365
981	592	357	45.0	3.085739697	2.947437274	3.047231481	3.33635112	0.736001434	0.703743949	0.727541219	0.788427537	1.162046431	1.109456165	1.148968526	1.249282395	3.089993618	2.951535271	3.051334867	3.051334867	0.07808658	0.075594207	0.077058378	0.077058378	1.815707363	1.733507911	1.795347981	1.795347981	False		0	0	0	1	25	19	2.056679931	9.89155322	3.003800446	2.05887148	5.476760361	3.918973899
982	392	426	45.75	1.97098343	1.893668647	1.949012694	2.113431182	0.692598512	0.665251292	0.685388871	0.737337939	1.110386662	1.066540683	1.098621884	1.181550885	1.948503187	1.872090033	1.926741096	1.926741096	0.071095644	0.068286023	0.070478927	0.070478927	1.754369773	1.685084566	1.735803424	1.735803424	False		0	0	0	1	25	21	1.482376063	9.600307462	2.931472965	1.470794616	5.429849225	3.833096754
983	101	441	44.75	2.423941996	2.323901885	2.386166956	2.610106416	0.570043389	0.545000469	0.561944684	0.609425952	0.935969831	0.88779141	0.918338768	1.014591235	2.425699277	2.326240247	2.388105251	2.388105251	0.040576565	0.042606365	0.042393754	0.042393754	1.463679374	1.387847153	1.435951404	1.435951404	False		0	0	0	1	25	23	1.715732775	8.777928278	2.687276553	1.716638097	5.225057654	3.426108783
984	592	457	45.0	2.866834054	2.735124609	2.828407654	3.099627538	0.697411658	0.669937577	0.68983257	0.742782531	1.071394535	1.02838062	1.060519707	1.140881541	2.871348477	2.739006682	2.832622975	2.832622975	0.090661252	0.087668483	0.089309133	0.089309133	1.673630518	1.606767641	1.656827823	1.656827823	False		0	0	0	1	25	24	1.943903388	9.632605023	2.876881115	1.946229144	5.561139928	3.720055851
985	319	503	45.75	1.794097502	1.728369665	1.774875932	1.912191271	0.623160783	0.600426565	0.615740535	0.665076852	0.980437759	0.94676378	0.96983979	1.045229591	1.775708436	1.710500639	1.756690301	1.756690301	0.073998495	0.070155833	0.072513118	0.072513118	1.547989113	1.494903539	1.531252838	1.531252838	False		0	0	0	1	25	25	1.391247379	9.134360867	2.749534928	1.381773638	5.449328164	3.544148629
986	150	524	43.5	2.101054099	2.032787782	2.07656277	2.21626864	0.648085562	0.621733101	0.638402437	0.694137829	1.03321843	0.996422743	1.018103859	1.100891647	2.087387547	2.019786005	2.063265697	2.063265697	0.067818145	0.06208251	0.06657778	0.06657778	1.627152399	1.569075111	1.603225589	1.603225589	False		0	0	0	1	25	27	1.549386306	9.301613108	2.823431756	1.542345527	5.407856286	3.654983059
987	475	563	45.5	2.468996957	2.377701549	2.440708165	2.630146257	0.582962844	0.562330425	0.577160127	0.617649685	0.8740842	0.845261255	0.866322011	0.925194262	2.476213405	2.38441175	2.447687743	2.447687743	0.086999329	0.082793721	0.085647581	0.085647581	1.362831267	1.318087758	1.350854978	1.350854978	False		0	0	0	1	25	29	1.73894434	8.864621439	2.600632112	1.742662134	5.536567402	3.284914005
988	79	590	45.0	2.498366549	2.345622187	2.429380988	2.770325415	0.51845577	0.495035858	0.509896578	0.559912351	0.858309196	0.801031046	0.834250674	0.95103474	2.507460214	2.354488634	2.438248104	2.438248104	0.03090138	0.039915323	0.036000753	0.036000753	1.336769922	1.247285133	1.299279383	1.299279383	False		0	0	0	1	25	30	1.754075065	8.431760915	2.578545945	1.75875997	5.160134456	3.248426203
989	284	593	44.75	2.341734367	2.27312261	2.323025426	2.461046966	0.476870558	0.461909463	0.472072805	0.503366687	0.705784554	0.685791684	0.699526738	0.741757492	2.35701437	2.287907943	2.338225723	2.338225723	0.073850701	0.070322699	0.072611259	0.072611259	1.093524408	1.062593116	1.083787987	1.083787987	False		0	0	0	1	25	31	1.673380773	8.152712501	2.365000211	1.681252776	5.448336427	2.907864567
990	175	613	45.5	1.925671179	1.863079723	1.90724207	2.031726128	0.577391436	0.556669262	0.570539224	0.612073208	0.907800659	0.880100687	0.899687426	0.954610589	1.915826486	1.853431345	1.897452262	1.897452262	0.066976369	0.061856719	0.064694793	0.064694793	1.42806042	1.384561608	1.415321665	1.415321665	False		0	0	0	1	25	32	1.459031946	8.82723573	2.647837639	1.453960124	5.402207733	3.376239624
991	752	630	42.5	3.688394876	3.456540214	3.58918186	4.095982065	0.854302178	0.796287848	0.828205664	0.959821229	1.263435996	1.18304248	1.229270584	1.406374583	3.702073662	3.469425753	3.602505068	3.602505068	0.13654032	0.124176973	0.129849417	0.129849417	1.967519068	1.842267816	1.914303623	1.914303623	False		0	0	0	1	25	33	2.367157844	10.68538434	3.145753305	2.374204927	5.869001319	4.131521467
992	358	662	44.5	1.677316344	1.616394553	1.659788345	1.785317014	0.694082429	0.667496686	0.685391448	0.740418872	1.092293331	1.056051382	1.082072748	1.156703917	1.648100281	1.588004797	1.630795874	1.630795874	0.084623396	0.078297923	0.081648555	0.081648555	1.730968427	1.673639901	1.714808112	1.714808112	False		0	0	0	1	25	34	1.33108367	9.610264965	2.906140968	1.316032041	5.520624222	3.800333146
993	585	680	45.0	2.484955416	2.387827563	2.460526122	2.658706399	0.664495107	0.639614177	0.657734708	0.705805901	1.02099126	0.985456348	1.012006293	1.084611699	2.482550177	2.385217102	2.458072506	2.458072506	0.088099122	0.083357242	0.086429913	0.086429913	1.599792484	1.544323744	1.585764704	1.585764704	False		0	0	0	1	25	37	1.747165872	9.411725751	2.806312817	1.745926733	5.543947321	3.616677164
994	685	692	44.5	2.406388725	2.307569272	2.378132925	2.576671482	0.796575749	0.770418126	0.787873829	0.847609962	1.246755975	1.204382639	1.233647988	1.327250899	2.386397675	2.28779512	2.358271792	2.358271792	0.097327738	0.095060193	0.095999145	0.095999145	1.965995036	1.899514723	1.945383806	1.945383806	False		0	0	0	1	25	38	1.706689622	10.29802384	3.122400047	1.696390566	5.605873913	4.129387711
995	607	78	43.25	2.899256159	2.749000234	2.853858625	3.14763962	1.381784691	1.319890277	1.363378083	1.492189875	2.412418821	2.317361421	2.38469527	2.579791136	2.812864851	2.665035071	2.768132128	2.768132128	0.041645619	0.03282111	0.038728426	0.038728426	3.838949201	3.68839575	3.795071423	3.795071423	False		0	0	0	1	26	3	1.960606717	14.22493968	4.754413892	1.916099354	5.232231312	6.751661499
996	365	111	43.75	3.245134687	3.101366876	3.199160306	3.479178621	0.968822884	0.920222592	0.950087026	1.052061911	1.705618319	1.623968664	1.670911318	1.85231585	3.216512146	3.074428969	3.171664893	3.171664893	0.012563904	0.009655825	0.013139608	0.013139608	2.69049984	2.561473338	2.635354148	2.635354148	False		0	0	0	1	26	4	2.138797575	11.45385034	3.764841127	2.124051719	5.037084857	5.143747801
997	462	120	41.75	2.877688205	2.743659891	2.831838844	3.092058503	1.289892799	1.230784461	1.268950153	1.386630169	2.364559078	2.267879575	2.332549595	2.524436743	2.793986992	2.662936491	2.749083524	2.749083524	-0.023922831	-0.029193363	-0.02702959	-0.02702959	3.762075921	3.608580799	3.711284659	3.711284659	False		0	0	0	1	26	5	1.949495266	13.60831936	4.687406727	1.906373795	4.792248653	6.644033244
998	101	134	45.0	2.091212752	1.986254814	2.049855001	2.2749536	0.98447676	0.932541955	0.964143366	1.079964642	1.806770974	1.720372031	1.771945142	1.968604331	2.024333332	1.922438931	1.984236203	1.984236203	-0.018627267	-0.022557781	-0.019617963	-0.019617963	2.876754421	2.739287649	2.82132527	2.82132527	False		0	0	0	1	26	7	1.544316208	11.55889223	3.906462296	1.509861045	4.827783369	5.404517935
999	686	130	44.0	2.88036505	2.744945927	2.838740086	3.108022883	1.335075875	1.277985728	1.319931851	1.427475616	2.251519957	2.164365969	2.227408772	2.397377716	2.804473463	2.671342415	2.763368503	2.763368503	0.08304022	0.074590379	0.08138305	0.08138305	3.579447199	3.44136483	3.541329157	3.541329157	False		0	0	0	1	26	8	1.950874332	13.91151044	4.529143631	1.91177625	5.510000669	6.388339583
1000	188	182	43.75	2.178924604	2.081351841	2.144132122	2.349005867	0.974268399	0.936263596	0.961262406	1.035609889	1.765480947	1.691868737	1.743672097	1.879561529	2.117252992	2.022069117	2.083008459	2.083008459	-0.006904732	-0.003949994	-0.00773265	-0.00773265	2.808325689	2.69136505	2.773790815	2.773790815	False		0	0	0	1	26	10	1.589503894	11.49039127	3.848653216	1.557731706	4.906444864	5.308712669
1001	598	169	43.0	2.986690626	2.851317133	2.945173192	3.217920658	1.168695066	1.111209978	1.152372723	1.260983395	2.028404199	1.93466166	2.003601809	2.176019234	2.928957305	2.796324079	2.888010105	2.888010105	0.037859806	0.032616715	0.035401418	0.035401418	3.216972781	3.068247977	3.177736202	3.177736202	False		0	0	0	1	26	11	2.005651498	12.79504863	4.216765136	1.975908253	5.206827442	5.880848697
1002	408	197	44.75	2.269290134	2.155931751	2.231227134	2.469599016	0.998171155	0.956435528	0.984837594	1.067042744	1.778158365	1.691610173	1.748498304	1.931975085	2.209204597	2.098691862	2.172138114	2.172138114	0.009404945	0.015816766	0.01256576	0.01256576	2.827010112	2.689468824	2.779859158	2.779859158	False		0	0	0	1	26	12	1.63605871	11.65078545	3.866402536	1.605103642	5.015887362	5.334872237
1003	514	206	43.75	2.110834094	2.002607952	2.07217797	2.293742899	1.284567626	1.225302675	1.265456739	1.381907334	2.298279108	2.187753542	2.260457494	2.484441632	2.010846302	1.907246295	1.973729205	1.973729205	0.012607514	0.014561066	0.01445735	0.01445735	3.670227011	3.493856809	3.609905648	3.609905648	False		0	0	0	1	26	13	1.554424797	13.57258595	4.594609887	1.502912752	5.037377497	6.515438006
1004	683	223	43.5	2.537160318	2.422814413	2.500361725	2.730098512	1.327844239	1.263124741	1.307964799	1.441464473	2.275217875	2.18166001	2.249417668	2.437495757	2.450327377	2.33928008	2.414295448	2.414295448	0.065367752	0.052635195	0.059863202	0.059863202	3.624527303	3.475683889	3.583585542	3.583585542	False		0	0	0	1	26	14	1.774060969	13.86298414	4.562322461	1.729326083	5.391413461	6.451455048
1005	57	260	45.0	2.342317407	2.149398789	2.253030167	2.68954943	0.878929238	0.826143102	0.860600615	0.965250506	1.661271442	1.552916504	1.619670777	1.839675321	2.292215147	2.101474363	2.203350757	2.203350757	-0.046468903	-0.038602603	-0.041399728	-0.041399728	2.636771843	2.465586635	2.571350529	2.571350529	False		0	0	0	1	26	15	1.673681145	10.85063881	3.702752233	1.647869295	4.640958195	5.068524648
1006	585	266	44.0	2.591955491	2.460380434	2.549362788	2.815392034	1.104443378	1.062257109	1.091617961	1.176164987	1.885427657	1.805481737	1.858548169	2.029698383	2.533289562	2.403613606	2.49138006	2.49138006	0.054667462	0.057152609	0.05684945	0.05684945	2.993869502	2.867353064	2.951299409	2.951299409	False		0	0	0	1	26	16	1.80229053	12.36390182	4.016587445	1.77206682	5.319611523	5.568487674
1007	363	281	45.0	2.078609195	1.984552106	2.048026329	2.242022388	0.888472468	0.853365693	0.877684389	0.94837746	1.50876576	1.446907379	1.488122624	1.61879479	2.031784442	1.939407218	2.001784046	2.001784046	0.048383161	0.047784231	0.049105002	0.049105002	2.39567982	2.29763373	2.362944294	2.362944294	False		0	0	0	1	26	17	1.537823065	10.91467655	3.489233046	1.513699732	5.277442103	4.730978057
1008	488	318	44.25	2.140516149	2.043906357	2.105185423	2.310270817	1.049069809	1.010157635	1.036136428	1.112656363	1.788867866	1.721964302	1.766396479	1.903022038	2.076200884	1.981546957	2.04144884	2.04144884	0.055392284	0.053764911	0.055003137	0.055003137	2.846860656	2.740716426	2.811266352	2.811266352	False		0	0	0	1	26	19	1.569716497	11.99232967	3.881396625	1.536582344	5.324475279	5.362664461
1009	674	313	43.5	2.674454706	2.542034477	2.634664166	2.903798674	1.214222345	1.163370957	1.197917261	1.307732144	2.035307691	1.943587679	2.010758885	2.187709509	2.607770447	2.478032245	2.568579675	2.568579675	0.081900986	0.082164217	0.079308565	0.079308565	3.23431331	3.08879665	3.195452072	3.195452072	False		0	0	0	1	26	20	1.844792752	13.10054942	4.226430533	1.810438132	5.502356092	5.905126715
[truncated: 100,685 more rows]
