# Supplementary material for: Phosphorylation tunes strain-specific protein condensation during rotavirus replication organelle assembly
Source: EMBO J. 2026 May 26;45(13):4733–65. doi: 10.1038/s44318-026-00814-z (PMC13324165; doi:10.1038/s44318-026-00814-z)
Supplement: Supplementary file 8 — Source data Fig. 6 [file 44318_2026_814_MOESM8_ESM.zip › Raw data/SClow HP/exp9_13.csv]

PS	signal_0_pv_cvt	signal_1_pv_cvt
FALSE	1.876399203	4.329049216
FALSE	1.658455474	3.542947521
FALSE	1.839651896	3.833372118
FALSE	2.0220072	3.566497546
FALSE	1.985871715	3.47910193
FALSE	1.905595119	3.811950169
FALSE	1.627363147	4.296155129
FALSE	1.437934613	3.121585028
FALSE	1.700227123	3.517823827
FALSE	1.879476154	3.812639092
FALSE	1.451381963	3.277448558
FALSE	1.782478971	3.877296486
FALSE	1.784699774	3.599783926
FALSE	1.630722669	3.065549419
FALSE	2.009812318	3.973826266
FALSE	1.942319605	3.591551438
FALSE	1.515853374	2.825193312
FALSE	1.387720507	2.876157209
FALSE	1.558572505	3.100189319
FALSE	1.745038024	3.225390602
FALSE	1.431878196	2.794805273
FALSE	1.684150983	3.286138871
FALSE	1.756616778	3.916186409
FALSE	1.180496246	2.911631865
FALSE	1.509408252	2.863262515
FALSE	1.555602251	2.997918234
FALSE	1.475430552	3.119443181
FALSE	1.338247226	2.965243037
FALSE	1.51468379	3.532204101
FALSE	1.585193673	3.65644164
FALSE	1.260809359	2.799174473
FALSE	1.27303663	2.989047951
FALSE	1.194122857	2.823517048
FALSE	1.464269295	3.158012886
FALSE	1.254890758	2.762688869
FALSE	1.712084807	2.90310561
FALSE	1.234020136	2.95329931
FALSE	1.147540698	2.792489017
FALSE	1.313624101	2.862016957
FALSE	1.449363796	2.895684604
FALSE	1.363147995	3.426328406
FALSE	1.566537843	4.589001633
FALSE	1.598314847	4.928958721
FALSE	1.606503631	5.158713308
FALSE	1.499841602	4.585818131
FALSE	1.586972232	4.549763455
FALSE	1.903175289	4.230969666
FALSE	1.613672921	4.370096908
FALSE	1.183205758	3.94045383
FALSE	1.511660598	3.861782639
FALSE	1.519363655	4.043623812
FALSE	1.395665132	3.827313479
FALSE	1.438259557	4.953050917
FALSE	1.301099567	3.932071804
FALSE	1.510191909	4.035966154
FALSE	1.192888342	3.632553954
FALSE	1.138252052	3.089177528
FALSE	1.316623172	3.089555916
FALSE	1.352092277	3.835282515
FALSE	1.585304079	3.941260566
FALSE	1.363042595	4.120707825
FALSE	1.099557724	3.342318672
FALSE	1.330540322	3.523809935
FALSE	1.030281012	3.375766841
FALSE	1.184035598	3.01766402
FALSE	1.266366155	3.941454801
FALSE	1.189600528	3.255565818
FALSE	1.216035489	3.494664424
FALSE	1.019556456	3.109876686
FALSE	1.031280541	3.130619803
FALSE	1.076702154	3.643052577
FALSE	1.150994826	3.64764534
FALSE	1.106082753	6.248865169
FALSE	1.35445534	5.079263311
FALSE	1.326414727	4.693086922
FALSE	1.519131746	5.475462301
TRUE	1.392945547	5.811172102
FALSE	1.216185003	5.013313656
FALSE	1.154607846	5.342318008
FALSE	1.231517418	4.251844089
TRUE	1.294130752	5.024692566
FALSE	0.976743267	4.205536872
FALSE	1.269358195	4.348904293
FALSE	1.22614453	3.998730784
FALSE	1.051264057	5.076293043
FALSE	1.422758084	4.855638743
FALSE	1.19351456	3.89657866
FALSE	1.1465184	3.814351817
TRUE	0.901992356	4.319274939
FALSE	1.060813248	4.475628279
FALSE	1.174853805	4.645736322
TRUE	1.127570678	5.574459191
FALSE	1.058990923	4.00484314
FALSE	1.13711058	3.210045357
FALSE	1.018124148	4.429881178
FALSE	1.124403071	4.721839305
FALSE	0.996570052	3.812517549
FALSE	1.059590314	3.945149921
FALSE	0.904286624	3.534619096
FALSE	0.945080438	3.46795994
FALSE	0.838441509	4.154162738
FALSE	1.120116266	3.829994622
FALSE	1.033614163	4.606306372
FALSE	1.016985546	3.96240456
FALSE	0.911970936	3.565067649
FALSE	0.903687556	3.670919501
FALSE	0.947391367	3.610604418
FALSE	0.881341467	3.653181883
FALSE	0.957362129	4.015955562
FALSE	0.940962069	4.402205301
FALSE	0.916260732	4.196757211
FALSE	0.896194357	3.992988309
FALSE	1.010237858	6.616877964
FALSE	1.049734681	8.027659985
TRUE	0.920005829	6.605408698
TRUE	0.935917252	6.628110896
FALSE	0.996888569	6.349435086
FALSE	1.03665876	6.484299982
TRUE	0.861368783	6.599464851
FALSE	0.932498782	4.93849009
FALSE	0.907441957	5.885567916
FALSE	0.971850294	5.588508823
FALSE	0.843080773	4.984268344
FALSE	0.80316292	6.210093149
FALSE	0.953180624	6.702408235
FALSE	0.801207096	5.473316293
FALSE	0.74874031	4.67474788
FALSE	0.782680351	5.069870667
FALSE	0.717154008	4.458143379
FALSE	0.759778975	5.73638878
FALSE	0.831638666	4.135273048
FALSE	0.726757617	4.561769833
FALSE	0.734420762	4.683244961
FALSE	0.748395838	4.039019487
FALSE	0.826675877	5.626312444
FALSE	0.787750795	3.944420198
FALSE	0.827647408	3.955505868
FALSE	0.723036824	4.799086775
FALSE	0.828116263	3.635644068
FALSE	1.059160116	4.648592561
FALSE	0.672018193	4.031477097
FALSE	0.689973761	4.423192779
FALSE	0.851497119	4.033021733
FALSE	0.762187318	4.584820872
FALSE	0.84484722	3.547746028
FALSE	0.797317077	4.810523731
FALSE	0.974496289	5.744345801
FALSE	0.985332596	5.831949686
FALSE	0.870811859	6.40907553
FALSE	0.904415031	5.055939671
FALSE	0.96350978	5.255137991
FALSE	0.877012175	6.206052005
FALSE	1.065967567	5.809827832
FALSE	0.772810008	4.771060886
FALSE	1.090211035	4.993212675
FALSE	0.920699021	4.755775846
FALSE	0.841019791	4.539053672
FALSE	0.976399764	5.323296023
FALSE	0.986207898	4.805360323
FALSE	0.846796199	4.411583932
FALSE	1.043667639	4.607045859
FALSE	0.882715154	3.89398952
FALSE	0.778538588	3.929193947
FALSE	1.006138129	3.418877645
FALSE	0.901890943	4.015696891
FALSE	0.997849753	4.388216873
FALSE	0.865177446	4.937800655
FALSE	0.908914271	3.340262599
FALSE	0.822693151	3.618692351
FALSE	1.028282005	3.925692563
FALSE	0.904365003	4.696230837
FALSE	0.837799482	4.272216553
FALSE	0.80372177	3.435682184
FALSE	0.971957622	3.729953391
FALSE	0.800860901	3.341320618
FALSE	0.956021177	4.124679758
FALSE	0.968645121	3.603967212
FALSE	0.778760477	4.471667812
FALSE	0.84250129	3.752099985
FALSE	0.989814874	4.253349751
FALSE	1.170123775	5.416054735
FALSE	1.251871096	4.656818753
FALSE	1.374180191	4.972395503
FALSE	1.422510315	5.317927849
FALSE	1.136281117	5.74207559
FALSE	1.148364967	4.295917731
FALSE	1.010651219	4.713754799
FALSE	1.369104063	4.270351298
FALSE	1.053673182	5.555123556
FALSE	1.218793286	5.147088065
FALSE	1.150493323	4.009178421
FALSE	1.067365525	3.885586296
FALSE	1.269585602	4.888227926
FALSE	1.028342096	4.154169017
FALSE	1.358151763	4.060905903
FALSE	1.132397268	3.557930182
FALSE	1.030929638	3.772252316
FALSE	1.112934378	4.320173175
FALSE	0.958855559	3.663161649
FALSE	1.152415162	3.428399403
FALSE	1.476264123	4.208227959
FALSE	1.226603951	3.429854948
FALSE	1.382194677	3.850977393
FALSE	1.131148648	3.33123353
FALSE	0.922179554	3.629573633
FALSE	1.028822652	3.446436787
FALSE	1.163210386	3.582298588
FALSE	1.164841633	2.934632995
FALSE	1.190917123	3.885540544
FALSE	0.941109452	3.236865375
FALSE	1.13091177	2.90653806
FALSE	1.039156643	3.860965368
FALSE	1.099188949	3.765681076
FALSE	1.24566572	3.225406928
FALSE	0.966883549	3.647539536
FALSE	0.872228851	3.447237468
FALSE	1.012737104	3.041461638
FALSE	1.02673325	3.283225486
FALSE	1.038922439	3.057918588
FALSE	1.057097972	3.162061612
FALSE	1.516839155	4.463446007
FALSE	1.5252173	4.237039672
FALSE	1.800871537	4.594534807
FALSE	1.668444319	4.085334218
FALSE	1.58830258	4.396983614
FALSE	1.713139979	3.179182006
FALSE	1.495089252	4.701958955
FALSE	1.256537102	4.047043108
FALSE	1.250785265	3.692478588
FALSE	1.647422557	3.421378398
FALSE	1.686814953	3.72738496
FALSE	1.674101288	4.183882698
FALSE	1.283435612	3.462240651
FALSE	1.248818408	3.522325296
FALSE	1.249239444	3.354249235
FALSE	1.555108782	3.759812438
FALSE	1.524439161	3.063848378
FALSE	1.632959041	4.10120614
FALSE	1.198052825	3.368409591
FALSE	1.165973416	3.087432984
FALSE	1.513495954	3.279647419
FALSE	1.669552664	3.503335437
FALSE	1.20632421	3.265666198
FALSE	1.208076944	2.995646751
FALSE	1.423426656	3.794969016
FALSE	1.377405311	3.073791205
FALSE	1.600612389	3.298248687
FALSE	1.379883849	2.771261829
FALSE	1.293051876	2.789593543
FALSE	1.453480454	2.92726608
FALSE	1.353871385	3.205326736
FALSE	1.350179086	2.665466336
FALSE	1.452234824	2.893312782
FALSE	1.288783926	2.416431246
FALSE	1.214115563	2.811838307
FALSE	1.366749962	2.80390295
FALSE	1.397363175	3.021502209
TRUE	1.715689856	3.4495561
FALSE	1.831811656	3.423203118
FALSE	2.095656282	3.281876705
FALSE	2.053717763	3.820967635
FALSE	2.215645193	3.261302263
FALSE	2.021790899	3.448112233
FALSE	1.933079096	3.577668785
FALSE	1.550540211	3.535470956
FALSE	1.869546972	2.958146174
FALSE	1.880087267	3.440971417
FALSE	1.784170066	3.9041004
FALSE	1.602635353	3.17742866
FALSE	2.118287418	2.946036584
FALSE	2.250669232	3.065220555
FALSE	1.412360762	3.160174324
FALSE	1.714248345	3.160088525
FALSE	2.074237815	2.8999365
FALSE	1.785648579	2.945067276
FALSE	2.340974362	2.812321817
FALSE	1.505328743	2.615633175
FALSE	1.643082584	2.309648836
FALSE	1.438926348	2.659512674
FALSE	1.59679643	2.863764978
FALSE	1.975549497	2.486824478
FALSE	1.443373147	2.610860032
FALSE	1.673322284	2.207170756
FALSE	1.686470352	2.647918613
FALSE	1.758847343	3.009141435
FALSE	1.479690976	2.655141613
FALSE	1.804133004	2.567743791
FALSE	1.490942764	2.447725317
FALSE	1.533738882	2.994762748
FALSE	1.459360477	3.036901027
FALSE	1.756549953	2.21790818
FALSE	1.563826807	2.199222359
FALSE	1.776041768	2.597439276
FALSE	1.46375734	2.509169936
FALSE	1.420581103	2.285256178
FALSE	1.593531071	2.626466301
FALSE	1.451153218	2.547034096
FALSE	1.465566	2.587214696
FALSE	1.876392335	2.594516336
FALSE	2.500822546	2.976321966
FALSE	1.943002165	3.059962249
FALSE	2.100575323	3.033990745
FALSE	1.660121224	2.541519913
FALSE	2.430802923	2.472311367
FALSE	1.751946235	3.115778736
FALSE	1.787756148	2.559841654
FALSE	1.935848408	2.810182774
FALSE	1.793857464	2.573080776
FALSE	1.728647325	2.487204428
TRUE	1.472571362	2.989853406
FALSE	1.380527144	2.540824993
FALSE	2.307001581	2.544532358
FALSE	1.490342143	2.532206125
FALSE	1.750439556	2.593975647
FALSE	1.369912215	2.472972352
FALSE	1.47614121	2.550052545
FALSE	1.670167801	3.022089623
FALSE	1.322783844	2.585763251
FALSE	1.501985096	2.57007289
FALSE	1.72426201	3.152215883
FALSE	2.025086699	2.499618607
FALSE	1.52715405	2.427166531
FALSE	1.741584989	2.45634885
FALSE	1.711962253	2.918243336
FALSE	1.30886212	2.331780433
FALSE	1.279328134	2.346497345
FALSE	1.777264297	2.798556485
FALSE	1.394800663	2.19444995
FALSE	1.357793667	2.122389516
FALSE	1.384845804	2.297025609
FALSE	1.531978301	2.533777186
FALSE	2.015266259	2.386857402
FALSE	1.469283538	2.460087663
FALSE	1.178105887	2.359754794
FALSE	1.433732149	2.259502064
FALSE	1.203120879	2.315290692
FALSE	1.509348342	2.637621543
FALSE	1.424240412	2.139702124
FALSE	1.588771897	4.488021369
FALSE	1.369399862	3.996885813
FALSE	1.937886933	3.203704719
FALSE	1.468581912	3.682528083
FALSE	1.644792414	3.77061583
FALSE	1.664383726	3.307841227
FALSE	1.222356783	3.454632945
FALSE	1.598989238	3.917183215
FALSE	1.467476983	3.092641784
FALSE	1.398962031	3.494993817
FALSE	1.431603837	4.244864744
FALSE	1.279178031	2.716059133
FALSE	1.348117936	3.604216863
FALSE	1.29586318	2.814832635
FALSE	1.579483862	2.992251376
FALSE	1.759590506	3.256996407
FALSE	1.317201249	3.044359911
FALSE	1.229691829	3.038361929
FALSE	1.171348971	3.273756264
FALSE	1.364453327	3.274543832
FALSE	1.034067367	2.948880398
FALSE	1.198439204	3.132666335
FALSE	1.140795387	2.619107324
FALSE	1.587092326	3.585069914
FALSE	1.139411643	2.56448265
FALSE	1.203506309	2.73697125
FALSE	1.275864785	3.26732621
FALSE	1.165089922	2.773413017
FALSE	1.108376152	2.595832954
FALSE	1.158505517	2.910162581
FALSE	1.197216557	3.415703483
FALSE	1.099286239	3.014702317
FALSE	1.292416778	3.053983209
FALSE	1.131435471	2.836878278
FALSE	1.113923428	2.813565589
FALSE	1.10578256	3.003984797
FALSE	1.268178499	3.296063275
FALSE	1.083607294	2.574540012
FALSE	1.366473627	4.750157956
FALSE	1.752517886	3.651736867
FALSE	1.298452937	3.877801071
FALSE	1.525091754	4.026432812
FALSE	1.374828536	4.058913093
FALSE	1.251210447	4.737843599
FALSE	1.380626512	4.352853709
TRUE	1.256434531	3.382725172
FALSE	0.970799105	4.439884292
FALSE	1.262650565	4.267026331
FALSE	1.072613489	3.340970216
FALSE	1.011564985	3.638864205
FALSE	1.08432509	4.062966384
FALSE	1.067658526	3.811474138
FALSE	1.297863119	4.094340786
FALSE	1.1461408	3.028670943
FALSE	0.958621884	3.371342059
FALSE	1.092330103	3.037447386
FALSE	0.982354405	3.883709174
FALSE	1.202560868	3.459039542
FALSE	1.067132559	4.160978672
FALSE	1.135688571	3.335098312
FALSE	0.995289831	3.195537372
FALSE	0.893763725	3.186667192
FALSE	1.01988404	3.211627157
FALSE	0.883619263	4.043009766
TRUE	1.032980639	4.222163407
FALSE	1.164832812	3.76393748
FALSE	0.786935967	3.120218858
FALSE	0.939865802	3.182268166
FALSE	0.860918865	3.638532366
FALSE	0.839092708	3.370746552
FALSE	0.792778775	3.455437497
FALSE	1.026918353	4.206627664
FALSE	0.953655078	6.240789785
FALSE	0.900361341	5.744960956
FALSE	0.91540994	5.402231092
FALSE	1.064106821	4.303716419
FALSE	1.124038141	4.634569574
FALSE	0.981838627	5.429129396
FALSE	0.979474097	5.30298719
FALSE	1.051750082	4.497622605
FALSE	0.958436094	3.957035735
FALSE	0.945093175	4.284057219
FALSE	0.907806819	4.951584233
FALSE	0.756572676	3.908117596
FALSE	0.790922192	4.010499099
FALSE	0.910206561	3.905857118
FALSE	0.849447198	4.341446427
FALSE	0.846033173	4.459949591
FALSE	0.825801821	3.138883776
FALSE	0.787609587	3.807649458
FALSE	0.767886071	3.810535462
FALSE	0.873331707	3.178158043
FALSE	0.889933716	4.347685972
FALSE	0.758275646	3.080045843
FALSE	0.798691265	3.376913543
FALSE	0.76544435	3.090320808
FALSE	0.772491475	3.824481184
FALSE	0.744015401	3.436100143
FALSE	0.801863576	2.977974964
FALSE	0.849019594	2.968849177
FALSE	0.824959355	3.392434625
FALSE	0.752837933	3.293942328
FALSE	1.017903934	3.669943986
FALSE	0.740545126	3.335156317
FALSE	0.747240024	3.491272429
FALSE	0.863803633	3.255186761
FALSE	0.794162333	3.851424257
FALSE	1.225721379	3.894574932
FALSE	1.40424309	3.756633192
FALSE	0.902322771	3.906012483
FALSE	1.198581506	3.979534363
FALSE	1.365201831	3.895583284
FALSE	1.138989843	3.550389596
FALSE	1.289518178	3.557200828
FALSE	1.250937316	3.800316008
FALSE	1.087454515	3.396958677
FALSE	0.961899422	3.305549603
FALSE	1.025479781	3.246366033
FALSE	1.172794545	3.549495048
FALSE	1.101508995	4.23230833
FALSE	1.006017324	3.453181955
FALSE	1.093751269	2.611406448
FALSE	1.565870204	3.095434381
FALSE	1.001273314	2.879969544
FALSE	0.909511467	3.114556981
FALSE	1.324986128	3.293857168
FALSE	1.053266853	3.566000827
FALSE	1.088485874	3.857213777
FALSE	1.052340218	2.55580056
FALSE	1.013632399	3.077169088
FALSE	0.980932553	2.68298895
FALSE	1.030661234	2.927601335
FALSE	1.071331915	3.275742047
FALSE	1.168224338	3.450873322
FALSE	1.005854904	2.500496275
FALSE	1.114213426	2.958837133
FALSE	0.908958389	2.927049877
FALSE	0.929269169	2.921036941
FALSE	0.919178773	2.81213717
FALSE	1.196986008	2.71970012
FALSE	1.136081996	3.225687323
FALSE	0.904663205	2.669292238
FALSE	1.008963807	2.578851945
FALSE	1.094733523	2.539407935
FALSE	1.356558472	2.41800416
FALSE	1.025234051	2.305021224
FALSE	0.892710371	2.905072752
FALSE	1.057068101	2.837666944
FALSE	1.480937985	3.09320626
FALSE	1.585037252	2.93303416
FALSE	1.500155924	3.205721809
FALSE	1.305130479	3.586144953
FALSE	1.225701205	2.784596303
FALSE	1.621096738	2.846592903
FALSE	1.247772304	3.374838102
FALSE	1.486301737	2.751082248
FALSE	1.559317416	2.800762584
FALSE	1.543574425	2.816332833
FALSE	1.195780011	2.496958513
FALSE	1.26026039	2.597127242
FALSE	1.169224176	2.617371757
FALSE	1.349473289	2.462006754
FALSE	1.439825541	2.514324924
FALSE	0.970441433	2.683764975
FALSE	0.907856079	2.576100999
FALSE	1.084599441	2.452712043
FALSE	1.162506439	2.373163009
FALSE	1.303242644	2.637185998
FALSE	1.478202804	2.580956441
FALSE	1.221930332	2.71726814
FALSE	1.081157522	2.260637612
FALSE	1.293847437	2.488406956
FALSE	1.167834705	2.540635246
FALSE	0.977234264	2.267424957
FALSE	1.117975892	2.621202808
FALSE	1.035659422	2.722884083
FALSE	1.002768123	2.714458837
FALSE	1.2279378	2.434262641
FALSE	1.133575261	2.174061002
FALSE	0.858806745	2.364772696
FALSE	0.992402885	2.721336518
FALSE	1.37528159	2.518503388
FALSE	0.939858711	2.600462345
FALSE	1.030519724	2.736484732
FALSE	0.905282676	2.386965251
FALSE	1.134056478	2.338091285
FALSE	0.930272688	2.473885091
FALSE	1.034935271	2.507442557
FALSE	0.914746009	3.955233648
FALSE	0.912438873	4.025827232
FALSE	0.99522558	3.553114821
FALSE	0.91110163	3.558234333
FALSE	0.947220024	3.329013875
FALSE	0.999264721	3.424045984
FALSE	1.013921663	3.608552262
FALSE	0.955252843	4.030588082
FALSE	0.979319748	2.739982179
FALSE	0.959056914	2.564055032
FALSE	0.97270752	2.942703942
FALSE	1.046031898	3.400657885
FALSE	0.982378221	3.117395274
FALSE	0.982246092	2.074722851
FALSE	0.880696858	2.600470936
FALSE	0.884670818	2.288457877
FALSE	0.947687949	3.755630685
FALSE	0.765849163	2.854954411
FALSE	0.878798809	2.767097697
FALSE	0.921353497	2.518375949
FALSE	0.911626039	3.402201869
FALSE	0.7685404	2.862455695
FALSE	0.753188727	2.680402896
FALSE	0.896638807	3.576078958
FALSE	0.700120787	3.335313675
FALSE	0.810780734	2.971433945
FALSE	0.937007661	2.566085036
FALSE	0.876238447	2.323415796
FALSE	0.848512869	3.124454534
FALSE	0.828166993	2.565577672
FALSE	0.863495989	2.657660285
FALSE	0.937585274	2.395216738
FALSE	0.797922819	2.441020252
FALSE	0.997630965	2.590870829
FALSE	0.797775252	2.520696422
FALSE	0.916416176	2.986141962
FALSE	0.751276885	2.708204651
FALSE	0.833100171	2.422311347
FALSE	0.856639646	3.432929553
FALSE	0.953695278	3.489765096
FALSE	0.989575663	4.452045566
FALSE	1.065172199	2.660616979
FALSE	0.795579279	4.656066528
FALSE	1.045475996	3.88553769
FALSE	0.97427527	3.214378022
FALSE	0.977003611	3.45205514
FALSE	0.805617606	3.42138139
FALSE	0.779163018	4.734714391
FALSE	0.872895915	3.831167619
FALSE	0.93655438	3.871003572
FALSE	0.79037512	3.162832362
FALSE	0.822823526	3.029659565
TRUE	0.906825569	2.87543433
FALSE	1.103136121	2.783826868
FALSE	0.798090199	3.126565631
FALSE	0.783911907	4.134737667
FALSE	0.727770721	2.982392127
FALSE	0.860021228	2.323385462
FALSE	0.945046036	2.439076803
FALSE	0.893220039	3.065996534
FALSE	0.679963266	3.147053156
TRUE	0.715113558	3.308173902
FALSE	1.00881826	3.242262846
FALSE	0.756492878	2.924987877
FALSE	1.07399099	3.572344431
FALSE	0.840385951	2.834721976
FALSE	0.903755916	3.522557554
FALSE	0.839724686	2.485163035
FALSE	0.867808562	2.399152167
FALSE	0.849399596	3.299971527
FALSE	0.752057035	2.777094048
FALSE	0.698478372	2.779453265
FALSE	0.88000978	2.879321367
FALSE	0.858072824	2.869669316
FALSE	0.673790222	3.256803218
FALSE	0.750158085	2.793795807
FALSE	0.894666579	3.430145127
FALSE	0.786055931	2.936395877
FALSE	0.84808271	3.235603508
FALSE	0.829432507	3.277387802
FALSE	1.295971652	4.491884963
FALSE	0.914692101	4.03949435
FALSE	1.071768238	3.724569107
FALSE	1.331894908	3.398393723
FALSE	1.970099715	2.755290897
FALSE	0.962570496	3.414666527
FALSE	1.161463006	3.606398459
FALSE	1.682930853	3.208080786
FALSE	1.230162696	3.519834496
FALSE	0.995098585	3.664406918
FALSE	1.194654558	2.714210018
FALSE	1.050059893	3.352697198
FALSE	0.973187124	2.703615778
FALSE	1.376412027	2.909836899
FALSE	0.888466145	3.268393023
FALSE	0.896324877	3.038249546
FALSE	1.053798435	2.811459924
FALSE	1.308610497	2.669736056
FALSE	0.85637508	2.871207417
FALSE	0.998291549	2.677907977
FALSE	1.196991108	3.16044332
FALSE	1.069778455	2.399671381
FALSE	1.017662498	2.640112723
FALSE	0.987035541	2.474948854
FALSE	0.967371734	2.491302104
FALSE	1.169783196	2.675682396
FALSE	1.089729375	3.022673047
FALSE	0.95902081	3.2166484
FALSE	0.965203451	2.532331868
FALSE	0.791340871	2.914038249
FALSE	1.523438697	2.466400255
FALSE	1.216473524	2.499982825
FALSE	1.044070715	2.32304105
FALSE	1.273696739	2.207567169
FALSE	0.975934852	2.529480674
FALSE	1.057819141	2.454142669
FALSE	1.20656965	2.513326806
FALSE	1.366925315	2.302594456
FALSE	1.045463651	2.364266708
FALSE	1.382007717	2.506639832
FALSE	2.023891408	3.540505827
FALSE	1.354372638	3.118945888
FALSE	1.625798142	3.424583145
FALSE	1.457048174	3.184934865
FALSE	1.494620417	3.272809298
FALSE	1.859503979	3.087977063
FALSE	1.88164298	3.116018802
FALSE	1.576984753	2.719804799
FALSE	1.487020203	3.036937648
FALSE	1.241422398	3.302712294
FALSE	1.818403998	3.541917771
FALSE	1.758378174	2.668230081
FALSE	1.217731172	2.521547008
FALSE	1.452074638	3.197913834
FALSE	1.905364581	2.772870596
FALSE	1.310549435	2.61524659
FALSE	1.412346629	2.612348727
FALSE	1.534096765	2.71908538
FALSE	1.678447785	2.895432633
FALSE	1.352657928	2.454503553
FALSE	1.409426677	2.398980924
FALSE	1.732134687	3.087604792
FALSE	1.57068329	2.818722923
FALSE	1.219760065	2.454004418
FALSE	1.266698236	2.676172118
FALSE	1.394259931	2.884883312
FALSE	1.665372409	3.023369186
FALSE	1.504711628	3.011974213
FALSE	1.202543408	2.584090744
FALSE	1.142571102	2.577414636
FALSE	1.30734532	3.277397806
FALSE	1.342262643	2.263604248
FALSE	1.227697627	2.390222944
FALSE	1.508469989	2.99880567
FALSE	1.265534247	2.3827108
FALSE	1.353388178	2.406985333
FALSE	1.167077773	2.25718187
FALSE	1.114360418	2.391292366
FALSE	1.399111779	2.649153929
FALSE	1.116847187	2.777974969
FALSE	1.339726375	3.296456116
FALSE	1.494690585	4.86025926
FALSE	1.518135292	4.432224136
FALSE	1.484009815	3.696772563
FALSE	1.572526768	4.446209986
FALSE	1.207770908	3.636890743
FALSE	1.373608493	4.328692631
FALSE	1.491561921	4.234753949
FALSE	1.241578134	4.791551475
FALSE	1.129659404	3.592605025
FALSE	0.945526579	4.467341428
FALSE	1.286494461	3.883039213
FALSE	1.175839035	3.426688474
FALSE	1.160830539	3.347638004
FALSE	1.203337908	3.920007632
FALSE	1.528284567	3.547585564
FALSE	1.256905631	4.531744359
FALSE	1.07475126	2.955590352
FALSE	1.048299025	3.738925919
FALSE	1.183714108	3.40193486
FALSE	1.318611952	3.685578038
FALSE	1.540180131	3.927060759
FALSE	1.17827982	3.425397846
FALSE	0.980618869	3.3930636
FALSE	1.168003888	3.957296012
FALSE	1.000621599	3.137462895
FALSE	1.307903967	2.683014184
FALSE	1.136642631	3.734122436
FALSE	0.827079878	3.37036246
FALSE	0.93642742	3.237289902
FALSE	1.062008184	3.569724026
FALSE	1.178860779	2.527957858
FALSE	1.132798991	3.926452682
FALSE	1.040297791	3.543399091
FALSE	0.973897856	3.332626603
FALSE	1.1240318	2.67466563
FALSE	1.089481221	3.011299214
FALSE	0.81274539	3.642762879
FALSE	1.071688048	4.44130563
FALSE	1.020286766	5.229085143
FALSE	0.999085284	6.041447155
FALSE	1.293582042	4.725944922
FALSE	1.154298738	4.940275105
FALSE	1.014688442	4.305138149
FALSE	0.942719069	6.481364861
FALSE	1.055746679	5.468596825
TRUE	0.950749057	4.554812245
FALSE	1.017792821	5.69013962
FALSE	0.903626279	4.387731171
FALSE	1.073998919	4.419173959
FALSE	0.913968714	5.361754763
FALSE	0.816531234	4.123971711
FALSE	0.715421404	4.62029988
FALSE	0.760307627	5.56804453
FALSE	0.778371013	3.972137343
FALSE	0.9037262	4.533370045
FALSE	0.949049778	4.780661254
FALSE	0.853540269	3.551692959
FALSE	0.766529385	3.725418658
FALSE	0.773252782	4.587740162
FALSE	0.78306676	6.281059581
FALSE	0.701911209	4.487311311
FALSE	1.061709229	3.711133251
FALSE	0.763623799	5.489555518
FALSE	0.746370405	4.197066516
FALSE	0.806166045	3.749866765
FALSE	0.969734242	3.921047028
FALSE	0.75408988	3.620688569
FALSE	0.854711524	3.765168013
FALSE	0.886911563	3.663889515
FALSE	1.021713506	4.097002088
FALSE	0.815631015	3.672357153
FALSE	0.701592416	4.254458916
FALSE	0.827273254	4.559264953
FALSE	0.727449484	3.840787867
FALSE	0.864885412	4.053019759
FALSE	0.821853922	4.226852805
FALSE	0.741356508	3.614818493
FALSE	1.238194414	5.44290271
FALSE	1.262850102	5.9052962
FALSE	1.167076237	6.332831395
FALSE	1.05284947	6.441812989
FALSE	1.147076481	5.938066334
FALSE	1.131647344	6.841527506
FALSE	1.050812734	4.824591779
FALSE	0.814290975	5.271122511
FALSE	1.095395426	6.602017427
FALSE	0.961232455	5.681527639
FALSE	1.014394498	5.967639648
FALSE	1.063382518	5.329776116
FALSE	1.001882866	6.072249663
FALSE	0.827172574	4.33462878
FALSE	0.896943973	4.087106516
FALSE	1.048943835	4.85346486
FALSE	1.197091317	5.035094436
FALSE	0.831865834	4.650000314
FALSE	1.260386355	5.322879172
FALSE	0.97309758	4.413822302
FALSE	0.992689898	4.453124713
FALSE	0.990414351	5.320871931
FALSE	0.764498256	3.67451973
FALSE	1.038049393	4.668408678
FALSE	0.895164458	3.880971339
FALSE	1.100565438	4.997753281
FALSE	0.876913438	4.204850935
FALSE	1.045382301	3.936803985
FALSE	1.156193241	4.576231383
FALSE	0.858831376	3.687728688
FALSE	0.861982812	3.73974282
FALSE	1.082502098	4.696296819
FALSE	1.066924751	3.803176587
FALSE	0.869083494	3.756011549
FALSE	0.820778571	3.96817652
FALSE	1.033064475	4.434261094
FALSE	0.90866893	4.258198423
FALSE	0.727119448	4.968297012
FALSE	0.861241215	3.745476675
FALSE	0.874216784	3.881229443
FALSE	1.201459086	5.389240856
FALSE	1.364545929	6.932552025
FALSE	1.228660851	5.2460727
FALSE	1.641085468	5.020186751
FALSE	1.402473539	5.415201557
FALSE	1.676479325	4.80283858
FALSE	1.459554605	5.937727648
FALSE	1.716338688	5.252364777
FALSE	1.382300825	4.199103633
FALSE	1.137352928	4.106405278
FALSE	1.613146135	4.299033902
FALSE	1.513611946	4.78526322
FALSE	1.633884525	4.691734467
FALSE	1.317283011	4.627793161
FALSE	1.016516326	4.273721024
FALSE	1.518734378	4.329627509
FALSE	1.235762519	3.973495649
FALSE	1.735249939	5.006813182
FALSE	1.10827518	3.690509122
FALSE	1.391193283	3.966727448
FALSE	1.126237996	3.735594048
FALSE	1.27161501	3.17043123
FALSE	1.241881222	3.554148304
FALSE	1.279094249	4.081636785
FALSE	1.108179569	3.619867819
FALSE	1.443919149	4.050947581
FALSE	1.171317413	3.30681847
FALSE	1.335051964	3.285136398
FALSE	1.531538069	4.208223918
FALSE	1.116380014	3.459406029
FALSE	1.260057968	4.07770044
FALSE	1.65962382	3.558405261
FALSE	1.216169938	2.973296278
FALSE	1.193127869	3.082937477
FALSE	1.279337616	3.581677205
FALSE	1.1591129	3.049402758
FALSE	1.204746158	3.39371331
FALSE	1.355671361	3.774559086
FALSE	1.06836661	3.496111905
FALSE	1.210964923	3.446322921
FALSE	1.761763772	4.371840858
FALSE	1.989284771	4.50899029
FALSE	1.837717388	4.186824853
FALSE	2.473454651	3.552685096
FALSE	1.496132368	3.989587765
FALSE	1.977156599	4.214498427
FALSE	1.701953152	3.743146238
FALSE	2.14757822	3.67237364
FALSE	1.706272359	3.4537414
FALSE	1.710527787	4.012473584
FALSE	1.969918649	3.800084339
FALSE	1.884656055	4.300319276
FALSE	1.480749644	3.487036381
FALSE	1.536522824	3.190120772
FALSE	1.512742038	3.522886921
FALSE	2.221062064	4.240009878
FALSE	1.412685818	3.195405494
FALSE	1.752901574	3.074209604
FALSE	1.632698465	3.730441359
FALSE	1.450970658	3.040949927
FALSE	2.240606079	3.159856745
FALSE	1.536443979	3.182933776
FALSE	1.910136808	3.26657412
FALSE	1.641351423	2.990722704
FALSE	1.376494687	2.825409892
FALSE	1.870878499	2.599115412
FALSE	2.112249385	3.429247695
FALSE	1.582487632	2.391790181
FALSE	1.646848039	2.762509313
FALSE	1.580721983	3.110498318
FALSE	1.762335347	2.958793163
FALSE	1.904757555	3.607719124
FALSE	1.375319179	2.980520258
FALSE	1.447086604	2.64525252
FALSE	2.016921432	2.590050586
FALSE	1.599073792	2.797947287
FALSE	1.678679102	3.136301208
FALSE	1.561512433	2.978289465
FALSE	2.431165488	4.516601467
FALSE	2.443791507	3.229695096
FALSE	2.140277444	3.719056394
FALSE	2.589099727	2.543803693
FALSE	2.336243453	3.606539391
FALSE	2.28834306	3.757282954
FALSE	2.351960046	2.888621474
FALSE	1.794319511	3.136744476
FALSE	3.037233355	2.776687931
FALSE	1.716528488	3.377487222
FALSE	2.586141581	2.857809488
FALSE	3.064477507	2.989423319
FALSE	1.536127311	3.2093441
FALSE	2.594801119	3.226016645
TRUE	2.039321448	2.252317129
FALSE	2.614815339	3.01347355
FALSE	1.747410294	2.722885629
FALSE	2.358578402	2.73017839
FALSE	2.062007238	2.19690144
FALSE	1.560730116	2.718918553
FALSE	2.267422993	2.401766619
FALSE	2.514974997	2.623615117
FALSE	2.014233613	2.444257463
FALSE	2.149669176	2.771797205
FALSE	1.993915301	2.888081311
FALSE	1.581713705	2.390967913
FALSE	2.354014467	2.540174298
FALSE	1.556620564	2.820920596
FALSE	2.130910245	2.409710947
FALSE	2.599048657	2.779996681
FALSE	1.512906354	2.503956469
FALSE	2.278751002	2.437781989
FALSE	1.89012581	2.339893266
FALSE	1.793276392	2.282914844
FALSE	2.230881824	2.254502043
FALSE	2.150173148	2.584383788
FALSE	1.793665671	2.312708166
FALSE	1.892364953	2.250189377
FALSE	2.307297688	2.644052031
FALSE	2.883936108	3.417930758
FALSE	2.428110458	3.373578277
FALSE	2.783326607	3.890057605
FALSE	2.825863955	3.928985412
FALSE	2.604280979	3.1291446
FALSE	2.084794378	3.416064144
FALSE	2.158879522	3.171436269
FALSE	2.527065365	3.056031235
FALSE	2.720099937	3.81259892
FALSE	2.631537318	3.973843467
FALSE	2.552879969	2.891862638
FALSE	1.999364902	3.43447418
FALSE	2.788292922	3.29341789
FALSE	1.875797618	2.829206539
FALSE	2.85533825	3.954104967
FALSE	1.881988767	2.46900866
FALSE	2.073418167	3.396724029
FALSE	2.195387047	3.200191972
FALSE	2.363001464	3.440257752
FALSE	2.087664584	3.4323356
FALSE	1.837588682	2.816299272
FALSE	2.425813734	3.557594929
FALSE	2.601506612	3.329639131
FALSE	1.700762139	3.034084571
FALSE	1.956839466	3.09537246
FALSE	1.92927473	3.125415725
FALSE	1.772767928	2.695155698
FALSE	2.156130069	3.761925124
FALSE	2.456740559	3.626919826
FALSE	1.639484894	3.289099571
FALSE	2.006932892	3.05928403
FALSE	1.73854811	2.812494101
FALSE	1.824001172	2.716572625
FALSE	2.076176706	3.379735293
FALSE	1.693158504	3.156871948
FALSE	1.951742515	3.606685264
FALSE	1.850101156	2.791168396
FALSE	2.31176959	3.934591155
FALSE	2.624461745	5.259335824
FALSE	2.070988058	4.205519845
FALSE	2.300683441	4.421153987
FALSE	2.146843997	5.60205777
FALSE	2.153861687	5.260075936
FALSE	2.778676133	4.736081182
FALSE	1.86698899	5.233292823
FALSE	2.536712412	4.913515782
FALSE	1.833403906	3.804600142
FALSE	1.817254726	5.310646491
FALSE	2.327007455	5.186883124
FALSE	2.394456741	4.359908472
FALSE	1.644159977	4.13157599
FALSE	1.858046	3.99867365
FALSE	2.05887148	3.918973899
FALSE	1.470794616	3.833096754
FALSE	1.716638097	3.426108783
FALSE	1.946229144	3.720055851
FALSE	1.381773638	3.544148629
FALSE	1.542345527	3.654983059
FALSE	1.742662134	3.284914005
FALSE	1.75875997	3.248426203
FALSE	1.681252776	2.907864567
FALSE	1.453960124	3.376239624
FALSE	2.374204927	4.131521467
FALSE	1.316032041	3.800333146
FALSE	1.745926733	3.616677164
FALSE	1.696390566	4.129387711
FALSE	1.916099354	6.751661499
FALSE	2.124051719	5.143747801
FALSE	1.906373795	6.644033244
FALSE	1.509861045	5.404517935
FALSE	1.91177625	6.388339583
FALSE	1.557731706	5.308712669
FALSE	1.975908253	5.880848697
FALSE	1.605103642	5.334872237
FALSE	1.502912752	6.515438006
FALSE	1.729326083	6.451455048
FALSE	1.647869295	5.068524648
FALSE	1.77206682	5.568487674
FALSE	1.513699732	4.730978057
FALSE	1.536582344	5.362664461
FALSE	1.810438132	5.905126715
FALSE	1.316402182	4.157688547
FALSE	1.590975344	5.495585594
FALSE	1.531771127	4.809312935
FALSE	1.336343282	4.653672612
FALSE	1.801973304	6.26880086
FALSE	1.575247626	4.374776538
FALSE	1.494617567	4.827693914
FALSE	1.712794906	5.134910271
FALSE	1.279394049	3.965560432
FALSE	1.375653892	3.542545288
FALSE	1.185925775	4.330424273
FALSE	1.386254018	4.625118897
FALSE	1.594686767	4.895399072
FALSE	1.226673893	4.616827885
FALSE	1.327709366	3.660748341
FALSE	1.267521175	3.830013351
FALSE	1.341946358	4.106816027
FALSE	1.324558298	4.47687735
FALSE	1.355384936	4.543893928
FALSE	1.246034072	3.509601334
FALSE	1.186000585	4.817423944
FALSE	1.389896262	8.334737658
FALSE	1.467723419	6.613445497
FALSE	1.584384286	7.389792303
FALSE	1.468581414	8.18132707
FALSE	1.447745515	7.152926873
FALSE	1.316076587	8.377003107
FALSE	1.341868844	7.866973562
FALSE	1.237956472	5.707697175
FALSE	1.470823059	5.741038545
FALSE	1.664644633	7.443174715
FALSE	1.265090917	6.405682207
FALSE	1.248996858	6.885594997
FALSE	1.631495086	6.782611815
FALSE	1.130016616	5.267885654
FALSE	1.198749988	6.327786557
FALSE	1.210889255	6.391025899
FALSE	1.255757607	6.795424499
FALSE	1.112794629	6.393035905
FALSE	1.325458869	5.927872994
FALSE	0.976878068	4.86333698
FALSE	0.978287164	5.293570576
FALSE	1.249325808	5.455377896
FALSE	1.345727226	6.436913633
FALSE	1.33753858	7.06363796
FALSE	1.077299174	4.664867035
FALSE	1.135769968	6.138289567
FALSE	1.02094328	4.826172399
FALSE	1.059341663	5.677407008
FALSE	1.334873424	6.051624456
FALSE	0.81802336	5.011965009
FALSE	1.068650391	6.377475402
FALSE	1.121325488	4.139159182
FALSE	1.205892685	5.9864931
FALSE	0.98636955	5.19792834
FALSE	0.935625376	4.515236778
FALSE	1.210865494	4.156536744
FALSE	0.891524422	4.976969502
FALSE	0.839526085	5.267231173
FALSE	0.910033113	4.72919728
FALSE	0.946019254	7.934972099
FALSE	1.01561386	9.337782457
FALSE	1.013537819	9.368776152
FALSE	0.959246316	8.325163149
FALSE	1.160441496	7.97259161
FALSE	1.16782806	8.751304964
FALSE	1.216198993	7.978170663
FALSE	0.907317822	6.694397979
FALSE	1.115496454	9.008002216
FALSE	0.983236712	6.685643562
FALSE	1.104362216	8.848314001
FALSE	1.047827895	8.880247236
FALSE	0.813841124	6.138866204
FALSE	0.781960792	8.406931722
FALSE	1.061008812	7.757019131
FALSE	0.792323603	6.904756597
FALSE	0.895451348	5.396273161
FALSE	0.944863636	6.108840606
FALSE	0.950838127	7.20304652
FALSE	0.877065113	5.960886676
TRUE	1.04771587	8.402598845
FALSE	0.886819795	7.478644603
FALSE	0.755205582	6.141081133
FALSE	0.871478448	4.939288584
FALSE	1.031034575	4.891571821
FALSE	1.080638844	7.604293487
FALSE	0.993295458	6.599413388
FALSE	1.2468925	8.302122261
FALSE	0.911318449	7.07538685
FALSE	0.767733462	5.902090761
FALSE	0.819255743	5.775403431
FALSE	0.87463139	5.868496322
FALSE	1.047801254	6.10500331
FALSE	0.96521768	7.332175054
FALSE	0.912592672	4.907925213
FALSE	0.715924943	5.492895116
FALSE	0.848473433	5.978638097
FALSE	0.740286436	7.019295683
FALSE	0.823587282	5.859293598
FALSE	0.827642684	6.353548855
FALSE	0.923029401	5.404236861
FALSE	1.22653686	9.51732783
FALSE	1.224444401	11.13562305
TRUE	1.118671445	7.709904967
FALSE	1.769093926	8.866743235
FALSE	0.95767177	8.150557919
FALSE	1.088203641	8.500134371
FALSE	1.339748551	9.722351577
FALSE	0.855939697	7.369182157
FALSE	1.282961191	9.210303354
FALSE	0.919993929	7.155326171
FALSE	1.355937893	7.471313828
FALSE	1.103395533	6.236297411
FALSE	1.284480397	7.692075865
FALSE	1.241303464	6.453981076
FALSE	1.145050982	5.747424827
FALSE	1.460287127	6.491211484
FALSE	1.404437011	7.457229554
FALSE	1.361952594	9.329954321
FALSE	0.920041857	6.105881525
FALSE	1.191839232	5.912274518
FALSE	1.375387396	6.590548156
FALSE	1.094630597	5.274257557
FALSE	1.289406319	6.006949044
FALSE	1.333760447	7.82477001
FALSE	1.157774869	5.254445267
FALSE	1.139086967	5.427012329
FALSE	1.425644425	5.836196616
FALSE	1.295211712	6.724213073
FALSE	1.353491334	8.142014228
FALSE	1.131556856	6.801634842
FALSE	1.242056266	4.767795062
FALSE	1.109081821	5.729994723
FALSE	0.916973801	5.715730914
FALSE	1.137576051	5.278118128
FALSE	1.394733943	5.611674327
FALSE	1.091444555	5.096475759
FALSE	1.006823565	5.826685282
FALSE	1.439700377	6.140585458
FALSE	1.097667268	5.294724516
FALSE	0.975874119	5.396144113
FALSE	1.397370181	6.324849967
FALSE	1.914426717	7.709692877
FALSE	1.489444254	9.157473388
FALSE	1.465482946	9.08289751
FALSE	1.845856533	9.316051051
FALSE	2.189121226	7.622260814
TRUE	1.448450928	7.733369161
FALSE	1.66528556	6.235857832
FALSE	1.753860005	7.636890213
FALSE	1.862119498	8.14196379
FALSE	1.609160323	5.903564978
FALSE	1.258828783	6.097537764
FALSE	1.623559929	6.915336489
TRUE	1.713307367	7.854993893
FALSE	1.55373121	7.015287551
FALSE	1.394240541	5.953721354
FALSE	1.738190552	5.279147521
FALSE	1.625484517	6.091970422
FALSE	1.327835315	5.3836633
FALSE	1.664946138	6.79519757
FALSE	1.479306136	5.508424444
FALSE	1.6013708	6.06949627
FALSE	1.224265391	5.073596289
FALSE	1.659434502	4.635050621
FALSE	2.1876413	6.460689325
FALSE	1.432300028	4.544997079
FALSE	1.936204895	5.579961337
FALSE	1.358697805	4.430579888
FALSE	1.623448626	4.346678965
FALSE	1.462602391	4.625203523
FALSE	1.638607068	5.067060104
FALSE	1.545208851	6.109405984
FALSE	1.421661044	4.672742002
FALSE	1.72777914	6.011288606
FALSE	1.538932759	5.172862678
FALSE	1.930941069	5.978187882
FALSE	1.276445211	4.954970774
FALSE	1.298330624	4.798717667
FALSE	1.677454524	5.494951068
FALSE	1.781369012	6.158809769
FALSE	2.245100814	7.872308585
FALSE	1.876612441	7.334209469
FALSE	2.279818375	7.940623884
FALSE	2.297066624	6.958943319
FALSE	1.703901495	6.38469782
FALSE	1.975973483	6.88334142
FALSE	2.677523753	7.109090783
FALSE	2.048849302	5.277600592
FALSE	2.304400415	7.166347657
FALSE	1.996103579	5.641579336
FALSE	2.658878328	7.23999061
FALSE	1.641126913	5.365493261
FALSE	2.108060458	6.134136067
FALSE	1.82784034	5.43078677
FALSE	1.874130727	4.970694436
FALSE	2.292464569	5.802591262
FALSE	2.394952581	7.010678588
FALSE	2.346315656	4.722016443
FALSE	1.767847544	4.591183857
FALSE	1.564048932	4.676646568
FALSE	1.979419374	4.732348721
FALSE	1.925573953	5.857004064
FALSE	2.577227296	5.617327603
FALSE	1.965413193	4.625142408
FALSE	1.612143932	4.177417419
FALSE	2.457994261	5.461156513
FALSE	1.780883857	4.133722056
FALSE	1.856473322	3.589019759
FALSE	2.020811	3.854841946
FALSE	1.945015032	6.174402289
FALSE	2.11099199	4.371291153
FALSE	2.279001147	4.716856935
FALSE	1.838875127	4.242176415
FALSE	1.704588541	3.950735792
FALSE	1.731215255	3.716186961
FALSE	1.919199016	4.121268244
FALSE	2.335617913	4.725913433
FALSE	2.250026075	4.641098881
FALSE	1.846593231	3.869326132
FALSE	1.984262633	4.359780406
FALSE	2.187541982	4.440665564
FALSE	1.741126046	4.175703526
FALSE	2.010663318	3.793104065
FALSE	2.122032242	5.162289994
FALSE	2.932524712	5.826886973
FALSE	2.701985787	5.881116944
FALSE	3.180740296	5.456582277
FALSE	2.337169207	5.57042078
FALSE	2.712178221	5.381565166
FALSE	3.078050494	4.918750074
FALSE	3.016560285	5.629228697
FALSE	2.570715554	4.06531983
FALSE	2.422018737	5.410807969
FALSE	2.607739695	6.089506312
FALSE	2.172510249	4.677834708
FALSE	2.966162554	5.428116117
FALSE	2.364633589	3.297681239
FALSE	1.972817507	4.093992695
FALSE	2.508778201	4.295578115
FALSE	2.687435672	4.433828508
FALSE	2.596168573	5.825033666
FALSE	1.972552022	3.431257607
FALSE	1.922742539	3.872339783
FALSE	1.94846888	4.185774083
FALSE	2.71010471	3.636280206
FALSE	2.570199645	4.693117804
FALSE	2.57809515	4.42994961
FALSE	2.192057925	4.123032301
FALSE	2.649212076	3.694718389
FALSE	1.957291857	3.554859692
FALSE	2.725585491	3.960186298
FALSE	2.388748674	4.422788902
FALSE	1.824393383	3.554457315
FALSE	2.148380517	4.096411879
FALSE	1.9215274	3.107207117
FALSE	2.547674709	3.297515805
FALSE	2.073000241	3.681452782
FALSE	1.831992785	3.506679319
FALSE	1.912196074	3.14498936
FALSE	2.334240661	3.595944815
FALSE	2.598673991	3.863617334
FALSE	2.198741858	3.228501358
FALSE	3.111775879	5.232137994
FALSE	2.99151887	4.302088918
FALSE	3.620381916	4.368211053
FALSE	3.647956657	4.340304849
FALSE	2.716774248	3.913012079
FALSE	3.190884072	3.795703091
FALSE	3.259874733	4.691462708
FALSE	3.693887653	5.000421113
FALSE	3.00573475	3.86866605
FALSE	2.999272567	5.1370532
FALSE	3.207777971	3.534519058
FALSE	3.922588894	3.427970376
FALSE	2.830173883	3.735006584
FALSE	2.530691905	3.111922173
FALSE	3.53500334	3.36616348
FALSE	3.206823406	3.333147534
FALSE	2.78096786	3.368587728
FALSE	2.785587772	3.093707913
FALSE	2.213180209	3.30042511
FALSE	2.499097222	3.016171143
FALSE	2.93994345	3.988647494
FALSE	3.181134317	2.776766514
FALSE	2.24011004	2.928313409
FALSE	2.325778571	2.899640797
FALSE	2.891471602	2.91077044
FALSE	3.068964096	3.358990182
FALSE	2.728132396	2.360135393
FALSE	2.670049446	2.651297096
FALSE	3.233477654	2.692196625
FALSE	2.088874043	3.091744451
FALSE	3.187028373	3.149710011
FALSE	2.634707283	2.567438126
FALSE	2.459425187	3.090246607
FALSE	2.331015948	3.026779624
FALSE	2.812420559	2.814700309
FALSE	3.27675694	2.747707138
FALSE	2.308652055	2.432447957
FALSE	2.831495062	2.99345882
FALSE	2.374417712	2.863496257
FALSE	3.176860333	2.938253576
FALSE	4.55684773	4.356464244
FALSE	3.952554911	3.4941146
FALSE	4.513884999	3.617760356
FALSE	3.669524689	3.26083617
FALSE	4.558550892	3.790784302
FALSE	2.810420876	3.188766116
FALSE	4.329305252	3.072451256
FALSE	3.983967531	3.224099497
FALSE	3.15399138	2.751897719
FALSE	3.54900158	3.340512268
FALSE	3.085067519	2.998127852
FALSE	3.475859526	2.976028919
FALSE	3.741874523	2.906999512
FALSE	4.545835305	2.900716251
FALSE	2.891276818	2.546619334
FALSE	3.675140869	2.629517453
FALSE	3.030827752	2.376101404
FALSE	3.591650265	2.893428707
FALSE	2.820041152	2.893425929
FALSE	2.826461909	2.713057572
FALSE	3.15249217	2.773654756
FALSE	2.710103168	2.837798017
FALSE	4.254519069	2.979492645
FALSE	4.027254957	3.122726417
FALSE	2.915292281	2.495420246
FALSE	3.106156515	3.039066624
FALSE	2.624828358	2.360980341
FALSE	3.219679987	2.638409793
FALSE	3.255590177	2.627068068
FALSE	2.754461666	2.138688901
FALSE	3.367554718	2.560130715
FALSE	3.133045607	2.480419259
FALSE	2.966455185	2.604560392
FALSE	3.131500231	2.533195267
FALSE	2.642915188	2.796432893
FALSE	3.0504011	2.656625682
FALSE	2.989645268	2.491733707
FALSE	4.44230998	6.042654897
FALSE	4.506859517	4.149474165
FALSE	3.567109642	4.456740046
FALSE	4.493349429	4.92166047
FALSE	4.620837464	3.673708605
FALSE	4.342729128	3.105845477
FALSE	4.210459085	5.175056893
FALSE	3.038900066	3.480836998
FALSE	3.528775665	3.412376229
FALSE	4.019401409	3.886035505
FALSE	3.960187718	5.159068546
FALSE	4.525589226	5.347120745
FALSE	3.412555984	3.75300795
FALSE	3.850052448	4.257316259
FALSE	3.837363984	5.221316459
FALSE	2.743424651	4.40004029
FALSE	2.777879001	3.47453967
FALSE	3.232203641	3.751050836
FALSE	3.238977226	3.848256548
FALSE	3.570526626	4.790913476
FALSE	2.899405867	3.856970221
FALSE	2.652597792	3.524931791
FALSE	2.873798838	3.157595689
FALSE	3.203085208	3.691789314
FALSE	3.131194126	4.010542379
FALSE	3.896093134	4.182541409
FALSE	3.356749792	3.777685109
FALSE	3.923656481	4.234490806
FALSE	2.513914868	3.340815227
FALSE	2.585582719	3.553855316
FALSE	3.405300825	3.419839829
FALSE	2.392117682	3.8082553
FALSE	2.657792238	3.290140659
FALSE	2.85421207	3.398243815
FALSE	3.166917821	3.916548914
FALSE	3.206927376	4.070461792
FALSE	3.293296395	3.882715478
FALSE	2.613650525	3.0979987
FALSE	2.371343244	3.68447196
FALSE	2.723453222	3.667238525
FALSE	2.909060998	3.073984262
FALSE	3.137781923	4.016753412
FALSE	3.377487872	4.127199179
FALSE	3.432075854	7.444596265
FALSE	3.116581942	5.410757477
FALSE	3.601578352	4.795243248
FALSE	3.522684913	6.179838846
FALSE	3.295634672	5.963510224
FALSE	3.035370911	6.481372054
FALSE	4.07786207	5.653153974
FALSE	3.851550193	6.74890512
FALSE	2.509418456	5.002270226
FALSE	2.861689778	5.440161463
FALSE	3.411143655	4.97621159
FALSE	2.587343906	5.085062686
FALSE	2.924231273	5.945050655
FALSE	3.587361593	5.672675237
FALSE	2.766129303	4.448180951
FALSE	2.529244368	4.333427107
FALSE	2.637722821	4.759653287
FALSE	3.419123644	4.746462649
FALSE	3.916334009	6.352726723
FALSE	3.391486788	5.277999555
FALSE	2.761657562	3.114032398
FALSE	2.967608791	4.186600765
FALSE	3.001878114	5.224059114
FALSE	2.511521397	3.71072794
FALSE	2.106979258	3.757769461
FALSE	2.747404963	4.308100766
FALSE	2.640167053	4.895648664
FALSE	2.130858066	4.101412743
FALSE	3.651831052	4.392007874
FALSE	2.403971383	3.415770574
FALSE	2.330350213	3.950595032
FALSE	2.354672401	4.967760986
FALSE	2.653045021	4.378972784
FALSE	2.391335901	4.080464083
FALSE	3.247418036	6.718002177
FALSE	3.194837885	7.958930794
FALSE	3.687198669	7.053792192
FALSE	2.917767793	7.068825103
FALSE	3.271539401	7.477935405
FALSE	3.328525035	8.152921627
FALSE	3.368729945	7.293401068
FALSE	2.421585023	7.225729461
FALSE	2.847736447	7.963351268
FALSE	3.336092635	7.314988575
FALSE	2.408986764	5.715638127
FALSE	2.906509031	7.294363895
FALSE	3.264477271	6.689971721
FALSE	2.412612795	5.050856472
FALSE	2.741874239	6.860852492
FALSE	3.408221229	6.629031085
FALSE	2.378430985	5.297148238
FALSE	2.364197088	4.957316894
FALSE	2.273007537	4.951132651
FALSE	2.663970357	5.817566722
FALSE	2.887834035	5.907178444
FALSE	1.817820817	5.071709244
FALSE	2.466477646	4.272699228
FALSE	3.179930324	5.746141578
FALSE	2.429339639	4.998955153
FALSE	2.313687764	5.951060479
FALSE	2.499715029	6.649500905
FALSE	2.079109431	4.574136524
FALSE	2.204791556	4.892434246
FALSE	1.860072708	5.052637912
FALSE	2.603960989	5.401740818
FALSE	1.892830432	4.679138657
FALSE	2.191724294	6.214809838
FALSE	1.726324167	4.938538464
FALSE	2.092767462	4.996134744
FALSE	2.208730566	5.887240084
FALSE	1.841188831	4.669974517
FALSE	1.946454978	4.582031878
FALSE	2.76445834	4.885189302
FALSE	2.198898861	4.855859151
FALSE	2.292461111	6.041217496
FALSE	1.980953714	4.726553949
FALSE	1.925421746	4.615232404
FALSE	2.23022505	4.828935443
FALSE	2.354264822	8.870753949
FALSE	2.95239039	9.326277265
FALSE	3.112531105	8.961615474
FALSE	2.523802641	9.673029944
FALSE	2.317839369	7.463540432
FALSE	2.959774702	7.981201887
TRUE	2.441652502	7.070836729
FALSE	2.795392373	8.777361219
TRUE	2.544847225	8.13432645
FALSE	2.909722746	8.568563346
FALSE	1.927903383	6.855824503
FALSE	1.96062682	6.98040176
FALSE	2.626915125	7.067274951
FALSE	2.440812835	8.735410786
FALSE	2.586458215	8.770158834
FALSE	1.972527193	5.998639271
FALSE	2.0277895	5.638969618
FALSE	2.295353569	7.063755713
FALSE	1.939825224	6.475704452
FALSE	2.628603277	6.745146604
FALSE	2.071155593	6.764171607
FALSE	2.53677625	8.597837596
FALSE	1.799116347	5.844003087
FALSE	2.358281354	6.640376593
FALSE	1.814314521	4.950221859
FALSE	1.695843579	5.780107713
FALSE	1.890781584	5.834233883
FALSE	2.088511219	5.976212613
FALSE	2.370499464	7.054720384
FALSE	1.933546172	5.11862171
FALSE	1.925820329	6.531561032
FALSE	1.682838106	5.210673246
FALSE	1.805987881	5.784646722
FALSE	2.070237018	6.951810655
FALSE	1.620540441	5.744745454
FALSE	1.855470011	5.881596304
FALSE	1.698094627	5.424055115
FALSE	1.625747933	6.621882624
FALSE	1.937541926	6.848603118
FALSE	1.760268238	5.012386128
FALSE	2.174394622	11.38555445
FALSE	2.134152875	11.65096412
FALSE	2.228777699	10.43712781
FALSE	2.129762155	10.47530145
FALSE	2.278820335	11.48685159
FALSE	1.988551171	11.00454571
FALSE	2.110485033	11.08463237
FALSE	1.802338712	8.482149539
FALSE	1.966337849	8.876219177
FALSE	1.673475789	8.116896295
FALSE	2.291388858	9.046315043
FALSE	1.622673986	11.78857147
FALSE	1.53613656	10.01066407
FALSE	1.457188428	8.024650852
FALSE	1.789616779	9.056074177
FALSE	1.285911931	9.342186911
FALSE	1.610618915	8.251871256
FALSE	1.707266973	10.39608454
FALSE	1.382360854	6.593497519
FALSE	1.566348053	8.315735166
FALSE	1.812834927	8.864969287
FALSE	2.188607382	9.50585572
FALSE	1.929829244	6.939503226
FALSE	1.55056527	7.411594645
FALSE	1.452809041	6.135131848
FALSE	1.962544192	8.865382074
FALSE	1.635847962	6.004422027
FALSE	1.442206126	7.192115618
FALSE	1.555152327	8.585381772
FALSE	1.365442456	6.384969336
FALSE	1.357243247	6.092657311
FALSE	1.284189441	6.193364351
FALSE	1.311288929	8.477909087
FALSE	1.51133528	5.670715131
FALSE	1.423309025	6.455840255
FALSE	1.397273205	5.630418825
FALSE	1.240660577	7.14404145
FALSE	1.666734317	7.001975721
FALSE	1.268602055	6.383798249
FALSE	1.185596934	7.03399287
FALSE	1.309448288	7.447913636
FALSE	1.406867146	11.69983499
FALSE	1.626894952	10.37052886
FALSE	1.686343511	11.35451185
FALSE	1.751779855	11.85176427
FALSE	1.708625983	12.54370277
FALSE	1.415552888	9.875595441
FALSE	1.63856968	10.68558277
FALSE	1.342917042	12.57809039
FALSE	0.9678319	9.849838385
FALSE	1.631742958	11.72682337
TRUE	1.513009533	12.11369265
FALSE	1.219676062	8.922817581
FALSE	1.409321078	8.351065012
FALSE	1.193553109	10.10222724
FALSE	1.295120288	11.004467
FALSE	1.540386177	11.54242369
FALSE	0.882601474	7.937378237
FALSE	1.140172914	7.791020713
FALSE	1.243781943	8.099438728
FALSE	1.166822403	7.046316603
FALSE	1.370039347	10.07075577
FALSE	1.761376365	10.6004039
FALSE	1.231302152	7.761239366
FALSE	1.04051262	7.096780511
FALSE	1.305688341	7.84147536
FALSE	1.202286393	9.272770772
FALSE	1.286013579	10.55935201
FALSE	1.35318341	7.916110418
FALSE	1.355130679	6.168555327
FALSE	1.011204501	6.880035751
FALSE	1.206823539	9.46317862
FALSE	0.974954216	7.212374898
FALSE	1.262560296	8.29219567
FALSE	0.889782884	7.806893072
FALSE	0.870637483	6.826048575
FALSE	1.175768725	8.803865892
FALSE	1.181913185	9.799917629
FALSE	1.038062876	7.778328353
FALSE	1.097772444	6.775380983
TRUE	0.959137622	7.122931698
FALSE	0.950679831	7.564967528
FALSE	1.117819062	8.634753404
FALSE	0.996490415	17.43638466
FALSE	0.818217932	13.48203227
FALSE	1.007340695	15.53151225
FALSE	1.118115486	15.51594198
FALSE	1.107041707	10.20049162
FALSE	1.035569726	14.33228506
FALSE	0.933810804	12.10781262
FALSE	1.179998106	13.49940239
FALSE	0.725731873	10.9190169
FALSE	1.045040784	13.27430171
FALSE	0.953140361	11.79341986
FALSE	1.221400131	14.36188706
FALSE	0.896775042	8.424827566
TRUE	0.739326581	10.05421191
FALSE	1.14097396	12.79121277
FALSE	1.010941602	11.73185653
FALSE	0.956774592	9.298607555
FALSE	0.898662707	10.08248345
FALSE	1.184961001	10.9992509
FALSE	0.886283059	7.924479874
FALSE	0.889385803	8.649743117
FALSE	1.018000558	9.737006718
FALSE	0.806881681	8.09414466
FALSE	1.107541751	10.90515213
FALSE	1.103979203	11.35046977
FALSE	1.027650406	11.04744715
FALSE	0.963354087	7.762707562
FALSE	1.086394529	13.29723675
FALSE	0.698202795	8.067256658
FALSE	0.853725332	9.200702696
FALSE	0.830895006	7.806658383
FALSE	0.76813709	10.23608032
FALSE	0.893965942	10.9666148
FALSE	0.815758169	9.85260758
FALSE	1.222060009	9.879433809
FALSE	0.775893579	10.66112354
FALSE	0.970421059	7.630472968
FALSE	0.947381138	7.762214483
FALSE	1.451897589	14.46476317
FALSE	1.17136344	16.30375983
FALSE	1.158282908	15.08453773
FALSE	1.582766703	14.92174113
FALSE	1.152675056	11.8262828
FALSE	0.94332729	11.63879834
FALSE	1.363845361	15.07979988
FALSE	1.787137274	13.2350073
FALSE	1.398701844	11.6237332
FALSE	1.381382769	15.21954657
FALSE	1.302621792	10.39629586
FALSE	1.162783585	10.81579451
FALSE	1.04225356	9.20861298
FALSE	1.725411912	12.04654721
FALSE	1.264464651	9.361183189
FALSE	1.342161124	10.67609119
FALSE	2.128843368	13.2293209
FALSE	1.140311515	8.680338644
FALSE	1.060112733	9.852588827
FALSE	1.39454258	12.61765088
FALSE	1.327185672	11.48495551
FALSE	1.093001616	8.101460959
FALSE	1.29885459	9.618920658
FALSE	1.134392257	8.026322586
FALSE	1.106382264	8.180489821
FALSE	1.390804132	11.49704107
FALSE	1.537948168	11.98308859
FALSE	1.338783535	9.730289051
FALSE	1.398049343	8.526447303
FALSE	1.127365013	10.70712805
FALSE	0.992013037	8.038168139
FALSE	1.356454245	10.58073155
FALSE	1.212253096	7.11190368
FALSE	1.456811931	9.41165037
FALSE	1.036894911	8.441779992
FALSE	1.159581012	8.944702318
FALSE	1.046125247	10.04558893
FALSE	1.38777602	7.274228893
FALSE	1.236134599	7.946164744
FALSE	1.411060765	10.71323521
FALSE	1.413756709	9.564361268
FALSE	1.214338596	7.964165616
FALSE	1.338349499	8.804308605
FALSE	1.301699401	13.08230336
FALSE	2.034779732	13.43808196
TRUE	2.061799251	13.09992935
FALSE	1.748781799	16.06976987
FALSE	2.471438095	14.09203796
FALSE	1.498591235	12.84899644
FALSE	1.841458634	11.04337148
FALSE	1.80023081	11.44937017
FALSE	1.90879171	12.87599631
FALSE	2.510263969	13.39048944
FALSE	1.852775512	12.68421973
FALSE	1.922814128	11.02733136
FALSE	1.773955012	9.611195143
FALSE	2.042187761	11.68729901
FALSE	1.526710462	9.777548668
FALSE	1.717039705	9.180409284
FALSE	2.592976013	12.56369972
TRUE	2.407707691	10.50774238
FALSE	1.676177844	8.673324964
FALSE	1.720789582	9.760658796
FALSE	1.972340901	10.78561641
FALSE	2.220443277	9.43814644
FALSE	1.799968951	8.363915816
FALSE	2.102010413	11.25645924
FALSE	1.868527929	11.02629921
FALSE	1.557298789	7.249990347
FALSE	1.883298624	8.363629214
FALSE	1.51886895	9.644885475
FALSE	2.445303205	11.58083618
FALSE	1.545649091	7.196826071
FALSE	1.866333807	9.664316325
FALSE	1.686161986	8.292333517
FALSE	2.163290622	9.341057394
FALSE	1.437784347	7.758820495
FALSE	1.544068612	6.668899291
FALSE	1.720754548	8.194721642
FALSE	1.56123033	7.133495445
FALSE	1.759960527	9.791117026
FALSE	1.733446475	7.721362517
FALSE	1.85313303	7.387956126
FALSE	1.591524003	8.621692821
FALSE	2.208709473	8.110817154
FALSE	1.787911264	6.087626395
FALSE	1.668234325	6.787362694
FALSE	1.944067402	6.87715563
FALSE	2.111748492	9.131209653
FALSE	1.943516392	8.344768557
FALSE	2.408689337	11.75985727
FALSE	2.742293123	12.09765249
FALSE	2.927968728	13.55469196
FALSE	2.579824744	13.40934209
FALSE	2.462906558	12.39231216
FALSE	2.376211527	14.15259766
FALSE	2.123770852	9.642086675
FALSE	2.491198032	9.889002512
FALSE	1.942821855	13.13738474
FALSE	2.8425807	12.45595052
FALSE	2.320076568	10.72418887
FALSE	2.621673258	8.203353452
FALSE	2.697719215	11.68061676
FALSE	1.797035141	8.417616338
FALSE	1.984339703	8.022433393
FALSE	3.349380061	11.37313535
FALSE	2.314041351	8.92301608
FALSE	2.107674881	7.996778486
FALSE	2.616597305	10.54775278
FALSE	2.172214786	8.891066779
FALSE	1.861057872	7.157771946
FALSE	2.153031342	8.614067069
FALSE	1.942577142	7.405234402
FALSE	2.514365624	8.622319825
FALSE	1.917012273	7.279784699
FALSE	2.636220559	9.159875844
FALSE	2.782419011	8.415598022
FALSE	1.923052001	7.048175266
TRUE	1.931049664	6.40153537
FALSE	1.745981721	6.387666889
FALSE	1.97217925	7.064349721
FALSE	2.322574327	8.220947946
FALSE	2.706432586	9.029764179
FALSE	1.987811717	7.09569638
FALSE	2.253804045	6.737971777
FALSE	2.255421302	7.868227989
FALSE	1.707899663	6.6684582
FALSE	1.972141342	5.690439257
FALSE	2.754137565	6.134533133
FALSE	2.491747274	8.212258604
FALSE	1.928457189	6.550022726
FALSE	2.380922502	7.011173911
FALSE	3.46749162	12.07642104
FALSE	3.332831784	12.96329994
FALSE	3.552743492	10.22742938
FALSE	2.963341324	11.56684267
FALSE	2.623423529	7.781867354
FALSE	2.913876363	9.22735995
FALSE	3.708064442	9.029685246
FALSE	3.607524203	11.1077471
FALSE	2.424213245	8.395632429
FALSE	2.889575999	8.84167042
FALSE	3.414516671	8.334939028
FALSE	2.777661829	7.7236361
FALSE	3.794835363	8.527983088
FALSE	2.86461814	7.0927128
FALSE	3.580016745	8.460388908
FALSE	2.966300788	7.344963367
FALSE	2.628742838	7.89648534
FALSE	2.566776546	6.267240177
FALSE	2.893254024	7.876027977
FALSE	3.083683807	8.161470078
FALSE	3.393321763	9.053465257
FALSE	2.883973907	6.657971609
FALSE	2.654013625	6.242081457
FALSE	2.442254428	6.283522221
FALSE	2.775005754	6.025919429
FALSE	2.582069182	7.743045526
FALSE	2.387959135	5.917533233
FALSE	4.034430429	9.435660874
FALSE	2.244826746	6.424475181
FALSE	2.256412714	5.985412931
FALSE	3.016843612	5.734822358
FALSE	2.79191723	7.124274655
FALSE	3.191729876	6.856256327
FALSE	3.373933011	7.49906555
FALSE	2.891793364	6.511539621
FALSE	2.659779263	5.831026508
FALSE	2.476313029	4.787478351
FALSE	2.428109646	5.134605287
FALSE	2.672970561	5.960675354
FALSE	3.15480819	6.839897048
FALSE	2.691072049	5.694428231
FALSE	3.070433525	6.225270028
FALSE	2.905980276	6.482132291
FALSE	2.344767908	5.601784646
FALSE	3.51163566	7.69746178
FALSE	3.928585314	9.173054824
FALSE	4.319278934	9.822448326
FALSE	4.586192217	8.394420011
FALSE	3.370326817	7.749475769
FALSE	4.228566052	9.762885474
FALSE	3.96778299	10.23673373
FALSE	3.101180149	7.017317066
FALSE	3.9684272	7.477079768
FALSE	4.154756494	8.360660254
FALSE	3.757187819	7.700459624
FALSE	3.878051001	9.30187699
FALSE	3.735944061	6.444539661
FALSE	4.05668928	7.721447893
FALSE	3.317703604	5.660479025
FALSE	2.764173122	6.069759758
FALSE	2.89042238	5.673093
FALSE	4.232642513	6.899565019
FALSE	4.740967101	8.052324426
FALSE	3.572148682	5.813792288
FALSE	3.229723455	5.471264881
FALSE	2.87526472	5.877251975
FALSE	2.825221317	4.988435166
FALSE	3.480436348	6.453635922
FALSE	3.578790173	7.263960959
FALSE	3.30088134	5.413262808
FALSE	3.067715684	4.479374924
FALSE	3.301459155	4.878267129
FALSE	3.235476211	7.3310815
FALSE	2.857903005	5.029370021
FALSE	2.533573435	4.903755557
FALSE	3.565443319	5.637783451
FALSE	2.888140323	4.726425362
FALSE	3.597176483	6.479455933
FALSE	2.906632332	4.656365439
FALSE	2.387837689	5.208240857
FALSE	2.790431139	4.638124063
TRUE	4.119480121	4.826853801
FALSE	2.703204638	5.019637593
FALSE	2.698210604	6.224493923
FALSE	3.534216031	5.587691251
FALSE	4.162776147	6.193209322
FALSE	4.008905427	6.705446163
FALSE	4.493611491	6.450317096
FALSE	5.385270522	7.040039199
FALSE	4.420086032	6.409941946
FALSE	4.105705844	7.553022102
FALSE	4.05757115	6.933012763
FALSE	3.940306947	6.209176682
FALSE	4.476558507	7.406756152
FALSE	4.053154755	6.470431309
FALSE	3.558023494	4.664502612
FALSE	4.963337514	5.109658335
FALSE	3.497786307	5.336933207
FALSE	4.245824821	5.518791049
FALSE	4.885846596	5.504665497
FALSE	3.239955085	4.407725531
FALSE	3.475529158	4.217407886
FALSE	3.933275621	5.156980265
FALSE	4.986735795	5.142716
FALSE	3.537655019	4.370032336
FALSE	4.24066754	5.389935366
FALSE	5.196968194	6.203393742
FALSE	3.282578421	5.084805296
FALSE	3.615506045	4.240567332
FALSE	3.434041009	3.650412216
FALSE	4.623461831	5.055744177
FALSE	3.694285718	4.002415947
FALSE	3.503062532	4.511826594
FALSE	3.067091245	4.549360888
FALSE	4.385877775	5.364143942
FALSE	3.321238101	4.104545706
FALSE	4.720344358	4.394134049
FALSE	2.885678671	4.438197195
FALSE	3.704805434	4.202367337
FALSE	4.436153699	3.799230165
FALSE	4.214874323	6.037316537
FALSE	3.710097345	4.248521212
FALSE	2.795637823	4.146849803
FALSE	3.69928765	4.652182433
FALSE	4.323468556	4.468387527
FALSE	3.480449107	3.823781861
FALSE	2.941737389	4.01354091
FALSE	3.842104408	3.685808399
FALSE	3.037642986	3.774828748
FALSE	4.178716306	4.07757375
FALSE	3.589262649	4.29146571
FALSE	4.230826381	4.210401459
FALSE	5.304650887	5.830869459
FALSE	5.946048947	6.785979397
FALSE	5.043053113	4.69461936
FALSE	5.463220065	5.927826263
FALSE	5.475207754	4.902428476
FALSE	5.820984593	4.326908549
FALSE	5.89609475	4.133887899
FALSE	4.251841109	3.639574283
FALSE	5.592710319	4.301108652
FALSE	4.775430769	5.082414627
FALSE	4.256938675	3.633941668
FALSE	5.673577037	5.4040496
FALSE	5.164923157	3.977086857
FALSE	4.150494125	4.2918856
FALSE	4.35879034	3.817315592
FALSE	4.630741068	3.636122316
FALSE	3.844603152	3.610832881
FALSE	5.823706778	5.261127778
FALSE	5.351647469	3.643994592
FALSE	3.85670576	3.874296853
FALSE	4.263540321	3.044214113
FALSE	5.034905604	4.734767696
FALSE	5.588056442	3.75342906
FALSE	4.779405322	3.251123864
FALSE	5.014667651	4.011392684
FALSE	3.727066446	2.869742745
FALSE	4.00495677	3.16631208
FALSE	3.879507537	3.849072229
FALSE	4.2008639	3.442722233
FALSE	5.03191465	3.119870624
FALSE	4.914170293	3.820214088
FALSE	3.532453702	2.993005452
FALSE	3.948407014	3.062254832
FALSE	4.199805689	2.920215528
FALSE	4.042217091	3.339080374
FALSE	4.665367979	3.851552418
FALSE	4.066689913	2.864383131
FALSE	3.596002939	2.843368406
FALSE	4.190641215	3.421240126
FALSE	4.451602211	2.446126657
FALSE	5.368090699	3.311821767
FALSE	7.236204988	4.384352458
FALSE	5.702232951	2.972715651
FALSE	6.207196946	5.113442056
FALSE	6.651458973	3.523693383
FALSE	6.319604069	3.68891877
FALSE	6.764516719	3.791173857
FALSE	5.797400143	4.382831605
FALSE	4.364972554	3.629975878
FALSE	4.894785554	3.299889817
FALSE	5.875970631	3.195090998
FALSE	5.744478379	3.583911595
FALSE	6.684902612	3.880508538
FALSE	4.657129341	3.08091662
FALSE	4.571350242	3.179478226
FALSE	5.656994974	3.054267764
FALSE	5.798631984	2.874675292
FALSE	6.005631737	3.668524384
FALSE	4.564243413	3.51250346
FALSE	5.396136505	3.196082241
TRUE	6.147812133	3.392412836
FALSE	4.189570118	2.75466739
FALSE	6.14939804	2.672731964
FALSE	4.329977741	2.740997867
FALSE	4.922335787	3.10443526
FALSE	4.249735245	2.456579251
FALSE	6.014813133	3.503982953
FALSE	4.049694039	2.677528779
FALSE	4.83231981	3.283020898
FALSE	5.865406855	3.50459902
FALSE	4.037743441	2.837397368
FALSE	4.438669053	2.722492445
FALSE	5.438653888	3.433882587
FALSE	3.881699134	2.742790122
FALSE	4.80067631	3.269461116
FALSE	4.164655808	2.92142757
FALSE	5.938591478	3.33155222
FALSE	5.585425206	4.597202116
FALSE	5.132907115	4.413736787
FALSE	7.155160229	4.61267508
FALSE	6.582462548	5.027219105
FALSE	5.906779242	4.75711406
FALSE	5.642683578	5.327049814
FALSE	4.958336083	4.16529174
FALSE	5.271527642	4.732044238
FALSE	6.068070467	4.609997387
FALSE	6.381088548	4.731644623
FALSE	6.966011379	3.914977288
FALSE	4.394474056	3.704940706
FALSE	4.670091449	4.456860075
FALSE	5.73173066	4.470537974
FALSE	5.051198164	4.375771423
FALSE	6.330869982	4.313131355
FALSE	4.418636708	3.602888278
FALSE	5.320332489	4.318532407
FALSE	4.426966064	3.859662598
FALSE	4.342583452	3.116821785
FALSE	3.716937725	3.790610839
FALSE	5.036139968	4.708021466
FALSE	4.440565916	3.83990204
FALSE	4.235847901	4.360861949
FALSE	5.333798954	4.806922596
FALSE	5.898169967	5.385135383
FALSE	4.343913085	3.926584355
FALSE	3.821834143	3.548339214
FALSE	3.937004825	4.211859348
FALSE	4.60538883	4.216403969
FALSE	4.948463471	4.633099477
FALSE	3.583630107	3.346083933
FALSE	4.707140453	3.429023493
FALSE	3.83063879	3.735101274
[truncated: 99,688 more rows]
