# Supplementary material for: Phosphorylation tunes strain-specific protein condensation during rotavirus replication organelle assembly
Source: EMBO J. 2026 May 26;45(13):4733–65. doi: 10.1038/s44318-026-00814-z (PMC13324165; doi:10.1038/s44318-026-00814-z)
Supplement: Supplementary file 8 — Source data Fig. 6 [file 44318_2026_814_MOESM8_ESM.zip › Raw data/NSP5 RF HP/plot/exp7_Output_df_11.csv]

	x	y	r	647_tot	5-25%_647	25-45%_647	90-100%_647	546_tot	5-25%_546	25-45%_546	90-100%_546	488_tot	5-25%_488	25-45%_488	90-100%_488	647_tot_CT	5-25%_647_CT	25-45%_647_CT	90-100%_647_CT	546_tot_CT	5-25%_546_CT	25-45%_546_CT	90-100%_546_CT	488_tot_CT	5-25%_488_CT	25-45%_488_CT	90-100%_488_CT	PS	Convex_hull_area	Aspect Ratio	Condensate_pixel_count	Entropy	tif	frame	droplet_id	647_conc_tot	546_conc_tot	488_conc_tot	signal_0_pv_cvt	546_conc_tot_CT	signal_1_pv_cvt
0	67	129	49.5	0.945550628	0.857802487	0.908674363	1.106478424	0.928517602	0.844276314	0.889669602	1.083024128	1.447636112	1.306163667	1.38761706	1.693017487	0.899630312	0.816935269	0.864940357	0.864940357	-0.051004199	-0.039600425	-0.049281245	-0.049281245	2.473078229	2.230907624	2.370301913	2.370301913	TRUE		0	0	0	1	0	4	7.759516658	133.0635724	6.677153089	7.442351266	14.32947266	11.0860431
1	458	130	51.25	0.692444456	0.639957735	0.67072181	0.787033369	0.708523412	0.651689579	0.68179363	0.819482054	1.025922061	0.946986648	0.988626987	1.186593259	0.662614248	0.612518684	0.64239485	0.64239485	0.013963478	0.010556128	0.012423447	0.012423447	1.750312204	1.61555915	1.686324131	1.686324131	TRUE		0	0	0	1	0	5	6.011346665	106.3966701	4.863992858	5.805313462	22.20462003	7.978509426
2	574	131	51.5	0.660209383	0.609605387	0.640145537	0.749125916	0.726158444	0.67121193	0.702088877	0.84812528	1.06293006	0.987359841	1.031344329	1.234289646	0.622356447	0.573998576	0.603363367	0.603363367	0.007528951	0.003737341	0.004821643	0.004821643	1.819412491	1.690441241	1.765393733	1.765393733	FALSE		0	0	0	1	0	6	5.788703391	108.5343251	5.023108808	5.527258292	21.42464988	8.275606218
3	732	132	49.5	0.841635038	0.766090738	0.809699871	0.984441054	0.928786468	0.85246525	0.893204993	1.105484576	1.34226415	1.240809943	1.294464021	1.579908783	0.794796723	0.72134419	0.764291174	0.764291174	0.021167328	0.013653378	0.0179414	0.0179414	2.296721605	2.124368363	2.215136312	2.215136312	TRUE		0	0	0	1	0	7	7.041785777	133.0961633	6.22410617	6.71827989	23.07784474	10.32779751
4	655	208	51.25	0.649367666	0.60224085	0.630069069	0.738539569	0.794241289	0.743243845	0.77174687	0.915321528	1.172705706	1.103633341	1.142710234	1.342170642	0.598010383	0.552830447	0.579698906	0.579698906	0.002755149	-0.001470861	0.000551674	0.000551674	2.015549129	1.89775845	1.964275594	1.964275594	TRUE		0	0	0	1	0	8	5.713821122	116.7870819	5.495089371	5.359103334	20.84598685	9.118896006
5	66	234	51	0.818454093	0.744497838	0.785976619	0.954113657	0.718762904	0.662044706	0.691905399	0.844490025	1.161580266	1.056674466	1.109311485	1.377319487	0.788861894	0.717573439	0.758244331	0.758244331	-0.068232248	-0.053873876	-0.059751482	-0.059751482	1.978167616	1.799517448	1.888700653	1.888700653	TRUE		0	0	0	1	0	9	6.881678131	107.6378643	5.447255523	6.677288828	12.24115064	8.958174132
6	175	232	50.25	0.673723263	0.630446078	0.655705657	0.757261742	0.627008829	0.581201789	0.607290509	0.732896187	0.940449389	0.878186884	0.910826397	1.097120524	0.651109709	0.609490739	0.634193402	0.634193402	-0.010356269	-0.013989362	-0.010053548	-0.010053548	1.600428041	1.494333374	1.549682709	1.549682709	TRUE		0	0	0	1	0	10	5.882041921	96.51576631	4.496502969	5.725853172	19.25666808	7.334082228
7	348	215	52.75	0.580216397	0.545315628	0.565928703	0.645704289	0.611620118	0.576333372	0.595923995	0.693833497	0.900668969	0.854567552	0.880015897	1.019018517	0.550666248	0.516646422	0.536936827	0.536936827	0.002334645	-0.001675787	0.000626859	0.000626859	1.539504592	1.461245917	1.504304909	1.504304909	TRUE		0	0	0	1	0	11	5.236202688	94.65040237	4.325466988	5.032103815	20.79501489	7.072141762
8	410	304	51.25	0.596942731	0.563194573	0.582846885	0.660560238	0.56739631	0.530532754	0.549440964	0.652689582	0.862197731	0.809866033	0.836025318	0.989970866	0.573694752	0.541659209	0.560793266	0.560793266	-0.016578917	-0.018040456	-0.016876728	-0.016876728	1.469420936	1.379974606	1.424396631	1.424396631	TRUE		0	0	0	1	0	13	5.351729206	89.28975178	4.160059839	5.191158571	18.50238117	6.770816972
9	546	331	51	0.630106574	0.592965924	0.615827126	0.697895212	0.57896102	0.542977529	0.5614277	0.669866672	0.87883154	0.827942013	0.8546817	1.011920973	0.60903844	0.573038381	0.5957065	0.5957065	-0.016653231	-0.018135888	-0.017871651	-0.017871651	1.495513926	1.408982972	1.454101676	1.454101676	TRUE		0	0	0	1	0	14	5.580787372	90.69158431	4.23157693	5.435272629	18.49337306	6.883003824
10	653	335	50.5	0.657139812	0.614386252	0.640381207	0.734785228	0.669420733	0.620801515	0.646890121	0.788030065	1.002887583	0.939062582	0.972329083	1.158881956	0.625580473	0.584722183	0.610179896	0.610179896	-0.009204385	-0.01461901	-0.011113163	-0.011113163	1.713072041	1.604147175	1.660533678	1.660533678	TRUE		0	0	0	1	0	15	5.767502275	101.6567844	4.764956082	5.549526202	19.39629524	7.818395285
11	68	341	51.5	0.697980147	0.634746622	0.670550152	0.808975198	0.621082877	0.576932486	0.599236802	0.723167005	1.018436895	0.933277988	0.977638514	1.199528781	0.669653113	0.608196878	0.643422359	0.643422359	-0.068591848	-0.054989656	-0.062818833	-0.062818833	1.736438655	1.591749875	1.666821941	1.666821941	TRUE		0	0	0	1	0	16	6.049580935	95.79744383	4.831810375	5.853929952	12.1975612	7.91886008
12	269	349	51.25	0.585914911	0.553351698	0.572325071	0.648157511	0.558921978	0.527582686	0.542551776	0.639771614	0.862162387	0.819048357	0.839102584	0.979769645	0.561331899	0.529601767	0.548652272	0.548652272	-0.024839827	-0.026930829	-0.025632301	-0.025632301	1.470507205	1.397311802	1.430959459	1.430959459	TRUE		0	0	0	1	0	17	5.275561552	88.26252386	4.159907878	5.105770017	17.50102339	6.775487389
13	69	448	51.5	0.666321158	0.607430397	0.639742442	0.773575679	0.587941841	0.544430278	0.56697916	0.688266848	0.965016647	0.890739407	0.92860775	1.133104137	0.640081255	0.582286916	0.614317792	0.614317792	-0.065642536	-0.058716826	-0.061921494	-0.061921494	1.644840927	1.519029991	1.582933053	1.582933053	TRUE		0	0	0	1	0	19	5.830916588	91.78020701	4.602129934	5.649681139	12.5550662	7.525035504
14	194	430	53	0.535669591	0.504157466	0.522981273	0.593635475	0.447641428	0.4209632	0.435591215	0.509889135	0.696977726	0.657791427	0.678596155	0.794083934	0.523325813	0.492338309	0.511137763	0.511137763	-0.025343318	-0.025404819	-0.024944165	-0.024944165	1.182306249	1.115978603	1.150975045	1.150975045	TRUE		0	0	0	1	0	20	4.92852394	74.77349697	3.449696165	4.843267143	17.43999206	5.536366922
15	599	434	52.25	0.589260194	0.552510293	0.574461807	0.659790024	0.570379758	0.532497447	0.550576737	0.669979116	0.873095858	0.819642155	0.845913478	1.010872687	0.563869451	0.528592275	0.550292256	0.550292256	-0.020714649	-0.022396684	-0.022176019	-0.022176019	1.489581008	1.398454303	1.442835786	1.442835786	TRUE		0	0	0	1	0	21	5.298666967	89.65139466	4.206916352	5.123296546	18.00106262	6.857495235
16	709	449	51.75	0.639905338	0.592136657	0.620447695	0.729950974	0.675932396	0.626786464	0.650671834	0.802777549	1.008446282	0.941325826	0.976401383	1.181934055	0.605636289	0.559519842	0.587373995	0.587373995	-0.006094627	-0.009756847	-0.009697844	-0.009697844	1.724742354	1.610485952	1.66984476	1.66984476	TRUE		0	0	0	1	0	22	5.648466105	102.4461047	4.788855718	5.411774434	19.77324894	7.868571813
17	294	492	53.5	0.497981383	0.468819642	0.486647223	0.55311472	0.444459436	0.417710393	0.429668058	0.51736922	0.685533228	0.647472422	0.665322955	0.792791046	0.482332278	0.453855574	0.471865837	0.471865837	-0.020261277	-0.021182957	-0.021409813	-0.021409813	1.165903044	1.101329839	1.131182211	1.131182211	TRUE		0	0	0	1	0	23	4.668216598	74.38778734	3.400490527	4.560130357	18.05601877	5.465841316
18	413	491	53.5	0.499847838	0.471115895	0.488709382	0.552977274	0.461325603	0.432604595	0.448125021	0.532817942	0.710229905	0.668926176	0.692532679	0.813401062	0.481683371	0.454048698	0.471157381	0.471157381	-0.019860111	-0.020603357	-0.021093372	-0.021093372	1.209580086	1.139201324	1.179303073	1.179303073	TRUE		0	0	0	1	0	24	4.68110795	76.43224336	3.50667393	4.555648441	18.10464662	5.653630827
19	167	544	51.5	0.538854603	0.505427385	0.525708753	0.600942919	0.471196602	0.441979857	0.456376694	0.542749294	0.741405717	0.696940875	0.719008156	0.853184111	0.521964863	0.489415798	0.509709609	0.509709609	-0.031404823	-0.030459585	-0.031095296	-0.031095296	1.260896882	1.185391904	1.22247929	1.22247929	TRUE		0	0	0	1	0	25	4.950522387	77.62877017	3.640714385	4.833867242	16.70523829	5.874267473
20	542	529	52.25	0.563881196	0.530910378	0.550231819	0.626873999	0.519920399	0.486081243	0.501775509	0.61268847	0.801174211	0.753890689	0.776707329	0.926550882	0.54339422	0.511669918	0.530804052	0.530804052	-0.022881205	-0.024690723	-0.024511088	-0.024511088	1.364462791	1.283903116	1.322421694	1.322421694	TRUE		0	0	0	1	0	26	5.123377671	83.53489314	3.897689119	4.981876907	17.73844057	6.319549261
21	652	543	50.75	0.638944589	0.599418273	0.623351787	0.709967927	0.606405611	0.563126427	0.585499181	0.708375345	0.918631172	0.863374137	0.893064911	1.049184677	0.614530729	0.576340254	0.599883232	0.599883232	-0.015843013	-0.021674195	-0.019469458	-0.019469458	1.565293656	1.471252779	1.521502104	1.521502104	TRUE		0	0	0	1	0	27	5.641830341	94.01831858	4.402695509	5.473207122	18.59158472	7.183021885
22	269	657	52.25	0.492977148	0.464070635	0.481278232	0.546164074	0.522460415	0.488452138	0.505134778	0.603041271	0.794284987	0.74854761	0.76968337	0.909263921	0.464646141	0.437307955	0.454258211	0.454258211	-0.014536186	-0.017613601	-0.015290754	-0.015290754	1.359612595	1.281376028	1.317128922	1.317128922	TRUE		0	0	0	1	0	29	4.633653025	83.84278473	3.868068889	4.437974607	18.74999357	6.298695836
23	386	647	52	0.528189315	0.497711992	0.516296756	0.586036537	0.469165162	0.437609436	0.452941567	0.551537607	0.712683911	0.670771351	0.690770592	0.8285209	0.51319351	0.483669135	0.502289953	0.502289953	-0.01414147	-0.017284269	-0.015579421	-0.015579421	1.210986349	1.139707913	1.173298383	1.173298383	TRUE		0	0	0	1	0	30	4.87685869	77.38252642	3.517224934	4.773284696	18.7978397	5.659677055
24	539	647	52	0.555692718	0.523895348	0.543173574	0.613323076	0.533640638	0.501774181	0.517911885	0.61534917	0.807890104	0.765463473	0.786834257	0.918525573	0.533465886	0.502518264	0.521764465	0.521764465	-0.013488628	-0.01657737	-0.014991498	-0.014991498	1.377246202	1.305192106	1.341146749	1.341146749	TRUE		0	0	0	1	0	31	5.066820965	85.19801103	3.926564111	4.913303249	18.87697487	6.374511558
25	646	678	51.25	0.655410351	0.613122279	0.638183155	0.734235339	0.64136846	0.596298667	0.618031363	0.753231208	0.966451679	0.903358382	0.933605968	1.114700029	0.627686371	0.587268848	0.612014248	0.612014248	-0.01298288	-0.015342962	-0.014168192	-0.014168192	1.648526999	1.540853441	1.59197443	1.59197443	TRUE		0	0	0	1	0	33	5.755557128	98.25638904	4.608299854	5.564071358	18.93827971	7.540883777
26	102	733	51.5	0.689583877	0.606750988	0.651338155	0.841739276	0.713949551	0.639205587	0.683740196	0.845073549	1.101195449	0.980334549	1.053207168	1.306298597	0.651049021	0.571577599	0.613487602	0.613487602	-0.030647097	-0.023545307	-0.02826704	-0.02826704	1.884326952	1.678258832	1.803064956	1.803064956	TRUE		0	0	0	1	0	34	5.991589033	107.0544071	5.187630907	5.725434013	16.79708715	8.554706046
28	65	66	49.75	1.119092965	0.972289836	1.050776291	1.391805693	1.124738837	0.985370221	1.060308024	1.389114164	1.701036061	1.500294067	1.610721334	2.085498743	1.066109479	0.923769681	0.999525349	0.999525349	-0.026380603	-0.029649987	-0.02954068	-0.02954068	2.905138988	2.563834429	2.75182098	2.75182098	TRUE		0	0	0	1	1	0	8.958150042	156.8488027	7.766646572	8.592200289	17.31425612	12.94368902
29	488	86	50.5	0.769553388	0.701853345	0.741600767	0.887129435	0.780379419	0.709278579	0.752246212	0.910653764	1.129051098	1.030493078	1.090818953	1.315702733	0.737635434	0.672658027	0.71053368	0.71053368	0.015870861	0.011515123	0.013658203	0.013658203	1.92547761	1.757451853	1.860474049	1.860474049	TRUE		0	0	0	1	1	1	6.543927598	115.1067961	5.307396314	6.323474621	22.43582618	8.731633364
30	378	99	52.25	0.691525844	0.635011836	0.666630187	0.800854908	0.729313129	0.663383634	0.702012459	0.852940645	1.041877653	0.95345164	1.005567003	1.219259583	0.659812611	0.606254487	0.635925649	0.635925649	0.024152362	0.018033628	0.02144106	0.02144106	1.778751653	1.627558994	1.71684294	1.71684294	TRUE		0	0	0	1	1	2	6.005001939	108.9167247	4.932593949	5.785962938	23.4396799	8.100784883
31	276	139	51.75	0.669350643	0.623531706	0.65097392	0.7501754	0.614631856	0.569664842	0.594912301	0.704709379	0.881482441	0.823143677	0.85662485	1.003968975	0.652753064	0.607848092	0.634904951	0.634904951	0.016577929	0.011217823	0.01371476	0.01371476	1.496133948	1.397274311	1.45389136	1.45389136	FALSE		0	0	0	1	1	3	5.851840835	95.01547434	4.242974482	5.737203604	22.52153436	6.885669611
32	68	170	51	0.825936262	0.751527531	0.794346607	0.957965759	0.813778471	0.754792086	0.789229298	0.928723634	1.290965425	1.18736947	1.248761866	1.48116505	0.782887365	0.710946068	0.752147914	0.752147914	-0.059436798	-0.048210377	-0.055360261	-0.055360261	2.207229591	2.030953395	2.135550119	2.135550119	TRUE		0	0	0	1	1	4	6.933356458	119.1553088	6.003547222	6.63602357	13.30730341	9.943026455
33	645	164	51.25	0.70490699	0.655828755	0.685069984	0.794774159	0.715865507	0.663123128	0.694255657	0.822290257	1.048262603	0.978622399	1.020252513	1.198633489	0.67410955	0.626804306	0.654973863	0.654973863	0.006225845	0.000666337	0.003595161	0.003595161	1.788699704	1.670103639	1.741009131	1.741009131	TRUE		0	0	0	1	1	5	6.097423699	107.2866524	4.96004605	5.88470996	21.26669216	8.143556544
34	538	199	51.5	0.610753616	0.570907297	0.59557059	0.680994761	0.617422754	0.5790379	0.600110633	0.701224542	0.915119946	0.86461433	0.891953319	1.034171479	0.583306747	0.544229884	0.568852357	0.568852357	-0.002004084	-0.00609696	-0.003639962	-0.003639962	1.561993653	1.476426603	1.522422146	1.522422146	TRUE		0	0	0	1	1	6	5.447119113	95.35377695	4.387598989	5.257547315	20.26908987	7.168833515
35	367	215	51.5	0.605538772	0.56978437	0.592169883	0.669136557	0.576762137	0.539460616	0.56091066	0.655576598	0.851474663	0.802446292	0.829411043	0.967183157	0.584525036	0.549872901	0.571982586	0.571982586	-0.000226121	-0.00428907	-0.001166523	-0.001166523	1.449476657	1.366107446	1.411675521	1.411675521	TRUE		0	0	0	1	1	8	5.411100895	90.42504365	4.113955992	5.265961873	20.4846081	6.685066514
36	66	272	49.25	0.876178415	0.807384977	0.845875857	1.004067881	0.678660401	0.633555557	0.657327317	0.783275152	1.103736172	1.025920605	1.065633683	1.273587593	0.860017113	0.791510596	0.830265704	0.830265704	-0.07084005	-0.062982734	-0.066298389	-0.066298389	1.869397926	1.738333276	1.804869541	1.804869541	TRUE		0	0	0	1	1	9	7.280372198	102.7767836	5.198554751	7.168748274	11.92504232	8.490518675
37	175	274	50.25	0.654482288	0.615458903	0.638924332	0.726954437	0.590640585	0.550740898	0.572883986	0.677693868	0.90261653	0.845858213	0.875275848	1.03600403	0.633733007	0.596273208	0.619321594	0.619321594	-0.021219662	-0.022681073	-0.020516198	-0.020516198	1.535226058	1.438465879	1.48827877	1.48827877	TRUE		0	0	0	1	1	10	5.749147124	92.10733896	4.333840528	5.605834651	17.93984676	7.053746199
38	689	262	51	0.711335249	0.661747809	0.692007603	0.800616803	0.670935085	0.630196867	0.653674226	0.759724451	0.993976021	0.936111658	0.97048758	1.117363687	0.687345544	0.638161841	0.668279039	0.668279039	-0.00269366	-0.004075736	-0.003992773	-0.003992773	1.691594471	1.593970228	1.651883143	1.651883143	TRUE		0	0	0	1	1	11	6.141822809	101.8403487	4.726640805	5.976129168	20.18550196	7.72605244
39	468	299	51.25	0.622971338	0.587819678	0.609561496	0.687261787	0.576599873	0.537825041	0.558404802	0.665470285	0.879107203	0.828195985	0.85375767	1.00528304	0.601006263	0.567239099	0.588782711	0.588782711	-0.019074929	-0.023368745	-0.020171814	-0.020171814	1.496747079	1.40997035	1.453113071	1.453113071	TRUE		0	0	0	1	1	12	5.531505264	90.40537451	4.23276214	5.379795473	18.19982356	6.888305768
40	584	299	50.5	0.634948386	0.597127232	0.619999508	0.701340493	0.617803929	0.578080703	0.600323986	0.706983859	0.933985739	0.880439015	0.910475192	1.05762211	0.608344561	0.571876392	0.594190933	0.594190933	-0.014592615	-0.018035223	-0.016171508	-0.016171508	1.592986109	1.501805781	1.552779262	1.552779262	TRUE		0	0	0	1	1	13	5.614229112	95.39998165	4.468712492	5.4304801	18.74315344	7.30208563
41	360	324	51.25	0.611566251	0.577594483	0.598192268	0.674137941	0.539137366	0.507450396	0.523969164	0.609343067	0.825355988	0.782866504	0.80338932	0.928624739	0.594184211	0.560805163	0.581625285	0.581625285	-0.020575647	-0.023405637	-0.020897197	-0.020897197	1.402451042	1.330511857	1.364822664	1.364822664	FALSE		0	0	0	1	1	15	5.452731877	85.8643046	4.001658707	5.33267648	18.01791194	6.482879808
42	69	377	51.5	0.724408266	0.66100335	0.697191794	0.83584601	0.559441146	0.519162017	0.540374334	0.655177355	0.915111984	0.840576751	0.880145682	1.076187938	0.710761821	0.647933879	0.684123003	0.684123003	-0.061937576	-0.051530031	-0.057269567	-0.057269567	1.55013715	1.424338269	1.490858375	1.490858375	TRUE		0	0	0	1	1	16	6.232116362	88.32545555	4.387564756	6.137862223	13.00416812	7.117856465
43	180	385	51.25	0.629772958	0.593176043	0.615369304	0.696792123	0.518148042	0.484459781	0.501722218	0.594426706	0.809273034	0.761209611	0.785048323	0.927908285	0.616387141	0.580683064	0.602924227	0.602924227	-0.031177101	-0.032254346	-0.031236067	-0.031236067	1.371983994	1.290416717	1.330451685	1.330451685	TRUE		0	0	0	1	1	17	5.578483129	83.32005445	3.932510021	5.486029108	16.73284188	6.351886688
44	527	391	50.75	0.659614696	0.621074392	0.644199538	0.730920978	0.512332503	0.479235833	0.49478877	0.601088438	0.789288345	0.744246982	0.765416222	0.914046933	0.652070983	0.613852029	0.637434605	0.637434605	-0.024208966	-0.026671994	-0.02560303	-0.02560303	1.333373527	1.257377172	1.292572955	1.292572955	TRUE		0	0	0	1	1	18	5.784595968	82.61511572	3.846585819	5.73249256	17.57749414	6.185880923
45	687	383	52.5	0.656161551	0.608398522	0.636612979	0.754279577	0.628536497	0.579144111	0.603466481	0.775877785	0.943511487	0.875533441	0.909008165	1.14779524	0.631075744	0.58506085	0.61298443	0.61298443	-0.010563662	-0.013901805	-0.012338963	-0.012338963	1.607697454	1.491917029	1.548442158	1.548442158	TRUE		0	0	0	1	1	19	5.760745565	96.70094474	4.509668464	5.587481297	19.2315286	7.365337081
46	418	414	52	0.585083151	0.551846966	0.572271431	0.648056659	0.45789778	0.430561063	0.444625146	0.529423295	0.708516753	0.668510089	0.689376622	0.815799066	0.577457855	0.544628044	0.56521564	0.56521564	-0.023615814	-0.023760254	-0.02393222	-0.02393222	1.197655641	1.130050329	1.164989779	1.164989779	TRUE		0	0	0	1	1	20	5.269816694	76.01673491	3.499308229	5.217149811	17.6493939	5.602361658
47	68	484	50.75	0.716932345	0.651220144	0.686105879	0.841102568	0.581939191	0.539938999	0.561123958	0.681160989	0.960628265	0.884765724	0.922228337	1.13893387	0.697324697	0.632056694	0.667018794	0.667018794	-0.069596758	-0.059987368	-0.064330312	-0.064330312	1.631771862	1.503855542	1.566769693	1.566769693	TRUE		0	0	0	1	1	22	6.180481195	91.05258742	4.583262079	6.04505383	12.07574968	7.468845039
48	594	474	52.25	0.617944048	0.580399515	0.603195374	0.683518521	0.492617743	0.458115096	0.475481154	0.57313926	0.754769809	0.708091978	0.733343789	0.862906359	0.609173299	0.57225271	0.595012746	0.595012746	-0.020237936	-0.023035204	-0.02286394	-0.02286394	1.276396236	1.197389083	1.239871511	1.239871511	FALSE		0	0	0	1	1	23	5.496782452	80.22536363	3.698173317	5.436204077	18.05884808	5.940906971
49	195	514	51.5	0.55178122	0.519157579	0.539023779	0.610782978	0.458768955	0.429403081	0.444881819	0.528123966	0.718174809	0.676651306	0.698454061	0.822876002	0.539040225	0.50706574	0.526923342	0.526923342	-0.028597515	-0.029772375	-0.029143023	-0.029143023	1.218282274	1.147918602	1.184579339	1.184579339	TRUE		0	0	0	1	1	24	5.039804779	76.12233571	3.540833059	4.951804454	17.04553007	5.691045899
50	307	519	49.5	0.600873529	0.567262524	0.587373762	0.660116247	0.502277153	0.474430153	0.487923336	0.575754581	0.776108056	0.736141531	0.753835518	0.885725681	0.587661032	0.554406435	0.574995009	0.574995009	-0.024482767	-0.025157744	-0.023784244	-0.023784244	1.316080473	1.248585518	1.27792185	1.27792185	TRUE		0	0	0	1	1	25	5.378878693	81.39624254	3.789917144	5.287621769	17.54430497	6.111529408
51	451	542	51.25	0.583750057	0.550749671	0.570388557	0.647184981	0.496459555	0.4662569	0.480265692	0.577968729	0.768404517	0.72468926	0.744855686	0.888954265	0.569313785	0.537160153	0.556944519	0.556944519	-0.024879653	-0.02542644	-0.025174326	-0.025174326	1.304179997	1.229962118	1.263739743	1.263739743	TRUE		0	0	0	1	1	27	5.260609199	80.69105422	3.756795766	5.160899826	17.49619584	6.060363292
52	265	626	51.5	0.527555704	0.498391129	0.516365162	0.580564661	0.468385149	0.439664143	0.452904778	0.5442098	0.722956069	0.683007349	0.700838602	0.834285101	0.511342488	0.483072213	0.501248851	0.501248851	-0.021745538	-0.023382937	-0.022316516	-0.022316516	1.229299973	1.161373345	1.191176208	1.191176208	TRUE		0	0	0	1	1	28	4.872482421	77.28797604	3.561390095	4.760499937	17.87610199	5.73841651
53	388	635	51.5	0.536486173	0.506258085	0.52482776	0.590988462	0.476184712	0.447083131	0.460871815	0.550307599	0.72786666	0.686227824	0.705780749	0.834699654	0.520812058	0.49153679	0.510190239	0.510190239	-0.017367207	-0.018242285	-0.017783652	-0.017783652	1.237092695	1.166274535	1.199073737	1.199073737	TRUE		0	0	0	1	1	29	4.934163962	78.23341093	3.582503188	4.825904975	18.40682742	5.771921332
54	511	635	51.5	0.554977562	0.522184374	0.541763541	0.61400268	0.525525054	0.493401484	0.508206184	0.608918597	0.800921638	0.75818264	0.779180398	0.911345469	0.533437581	0.501407914	0.52103301	0.52103301	-0.016955166	-0.020076027	-0.019580135	-0.019580135	1.364941839	1.29243661	1.327697247	1.327697247	TRUE		0	0	0	1	1	30	5.06188148	84.21426922	3.89660318	4.913107753	18.45677361	6.321608929
55	646	631	51.5	0.621145287	0.583327359	0.605859221	0.689580426	0.558333518	0.520526719	0.541595889	0.642850237	0.839912316	0.791383473	0.818052482	0.950661333	0.603310163	0.566288495	0.588595134	0.588595134	-0.011230049	-0.016095121	-0.013159186	-0.013159186	1.427311007	1.345044177	1.390071643	1.390071643	TRUE		0	0	0	1	1	31	5.518892978	88.19119292	4.06424366	5.395708197	19.15075163	6.589765265
56	101	675	53.5	0.611293143	0.554416781	0.585905912	0.713103392	0.529101554	0.482952223	0.509263608	0.61751535	0.824476231	0.746882941	0.789441529	0.976129324	0.593975618	0.538808429	0.569395734	0.569395734	-0.030021377	-0.023561665	-0.02611049	-0.02611049	1.400916687	1.269005181	1.341325805	1.341325805	TRUE		0	0	0	1	1	33	5.450845554	84.64779961	3.997876193	5.331235761	16.87293456	6.476282847
57	605	733	50.25	0.696778362	0.644850427	0.675371469	0.790988002	0.626826215	0.579794422	0.604996078	0.733811751	0.973786727	0.897657107	0.938531131	1.129190715	0.673262754	0.623482306	0.653171011	0.653171011	-0.03311815	-0.028600023	-0.031121017	-0.031121017	1.6572467	1.527419673	1.596848683	1.596848683	FALSE		0	0	0	1	1	34	6.041280367	96.4936305	4.639836905	5.878861255	16.49755492	7.578374141
58	467	738	51.25	0.631156271	0.587670978	0.612816007	0.709460337	0.598784884	0.557211193	0.579544178	0.699588673	0.925712565	0.85980702	0.895200092	1.068080813	0.605010561	0.563562689	0.587831175	0.587831175	-0.028041493	-0.02501362	-0.026663753	-0.026663753	1.578684651	1.466140123	1.526392855	1.526392855	TRUE		0	0	0	1	1	37	5.588037486	93.09456151	4.433141968	5.407452612	17.11292905	7.24059649
59	531	83	51	0.820606788	0.748207545	0.78868253	0.950046632	0.730779254	0.661256132	0.700999223	0.854100045	1.054978876	0.961893703	1.014621267	1.231623794	0.80311152	0.732256723	0.771791889	0.771791889	0.014678267	0.008339605	0.012301436	0.012301436	1.788575131	1.630761052	1.720209695	1.720209695	TRUE		0	0	0	1	2	3	6.896546506	109.094443	4.988922678	6.775709063	22.29126426	8.143020939
60	66	115	48.5	1.066885952	0.96753086	1.022856543	1.247773017	0.919266399	0.838553228	0.88153434	1.074976688	1.413501577	1.289909453	1.359146731	1.653100846	1.039487568	0.941791113	0.996147083	0.996147083	-0.039632154	-0.03639773	-0.040438971	-0.040438971	2.399798515	2.190600157	2.307829502	2.307829502	FALSE		0	0	0	1	2	5	8.597563282	131.9421749	6.5303916	8.408326358	15.70795092	10.77097685
61	386	107	50.75	0.7265522	0.671714341	0.704614345	0.821371613	0.722376991	0.663731526	0.699909316	0.819918487	1.030849212	0.954369942	1.001433979	1.169454192	0.700316189	0.647311324	0.678980582	0.678980582	0.023951242	0.01713846	0.021433875	0.021433875	1.755510972	1.625366025	1.705543183	1.705543183	FALSE		0	0	0	1	2	6	6.246924228	108.0759509	4.885177149	6.065715654	23.41530081	8.000861538
62	285	151	51.75	0.665148652	0.624426941	0.649359519	0.739563718	0.580813715	0.539698285	0.563230365	0.667152651	0.833820666	0.782156132	0.811956439	0.955575582	0.653332592	0.613402719	0.638053904	0.638053904	0.014545699	0.008508451	0.011782428	0.011782428	1.411904742	1.324370188	1.374709992	1.374709992	TRUE		0	0	0	1	2	7	5.82281825	90.91616128	4.038052603	5.741206329	22.27519478	6.523526005
63	641	126	50.25	0.738726095	0.681011079	0.716164824	0.837408935	0.754169177	0.694290799	0.729217231	0.868196787	1.099669715	1.01698566	1.064068124	1.261487531	0.706327308	0.650784847	0.684979442	0.684979442	0.009741484	0.005873922	0.008866907	0.008866907	1.876496196	1.735628769	1.815603829	1.815603829	TRUE		0	0	0	1	2	8	6.331007668	111.9296851	5.181071013	6.107233641	21.6928452	8.521037697
64	165	155	52.75	0.741163026	0.690578411	0.720822957	0.833328853	0.586304955	0.538659703	0.566834928	0.674577258	0.854954725	0.791885531	0.828380017	0.980389827	0.736229922	0.686505845	0.716370727	0.716370727	0.004665599	-0.00014311	0.003228316	0.003228316	1.441527185	1.33476091	1.396438859	1.396438859	TRUE		0	0	0	1	2	9	6.347839217	91.58178955	4.128918526	6.313766942	21.07756468	6.650887746
65	554	186	51	0.67500876	0.630165087	0.657298818	0.754680401	0.631738442	0.594346753	0.614362236	0.713582297	0.932282442	0.878470267	0.90990498	1.050222625	0.653458032	0.609144168	0.636082299	0.636082299	-0.000214608	-0.001028119	-0.002396156	-0.002396156	1.585786219	1.494866058	1.54787989	1.54787989	TRUE		0	0	0	1	2	10	5.890920678	97.08907294	4.461389165	5.742072726	20.48600366	7.271129691
66	67	220	50.25	0.844483213	0.774313553	0.813616536	0.973217509	0.680374264	0.629969697	0.658354306	0.783275494	1.095847312	1.008048903	1.054997374	1.27701341	0.825349463	0.756407987	0.795270482	0.795270482	-0.063331233	-0.054107482	-0.057638615	-0.057638615	1.858686558	1.710031648	1.789336348	1.789336348	FALSE		0	0	0	1	2	11	7.061457732	102.9845319	5.164636584	6.92930352	12.83523406	8.444465133
67	346	241	50.5	0.633232792	0.596132199	0.618373954	0.701705647	0.569111943	0.533928207	0.552664834	0.647570177	0.848055794	0.800369129	0.82481719	0.962874793	0.615961149	0.57965041	0.601878301	0.601878301	-0.006078345	-0.008893081	-0.006806901	-0.006806901	1.440517725	1.359672206	1.400784579	1.400784579	TRUE		0	0	0	1	2	12	5.602379733	89.49771471	4.09925656	5.483086841	19.77522257	6.646547573
68	178	265	51	0.690259802	0.650880198	0.674332736	0.762430655	0.538361294	0.499235026	0.522222557	0.615570901	0.813620517	0.76006346	0.790656064	0.926070101	0.683735396	0.645520704	0.668424181	0.668424181	-0.01489822	-0.017710157	-0.015482425	-0.015482425	1.373404437	1.282368137	1.334269602	1.334269602	FALSE		0	0	0	1	2	14	5.996257559	85.77023194	3.951202032	5.951194373	18.70610915	6.357993885
69	726	251	51.5	0.738996907	0.680922395	0.71565547	0.84577627	0.630848331	0.582535418	0.608332475	0.743624261	0.923031882	0.856396676	0.894024837	1.076731926	0.726242447	0.668514995	0.70328752	0.70328752	0.003948586	0.000973975	0.001135605	0.001135605	1.562686089	1.450365518	1.513589656	1.513589656	FALSE		0	0	0	1	2	15	6.332878131	96.98117699	4.421616369	6.244784803	20.99065095	7.171810645
70	68	324	51.5	0.779362692	0.711484836	0.749340922	0.905785656	0.542096796	0.501217221	0.522893839	0.634035708	0.886451134	0.81184599	0.851804991	1.045609488	0.775570725	0.707734517	0.745750453	0.745750453	-0.061157693	-0.05122705	-0.056790551	-0.056790551	1.493497588	1.36804058	1.435079849	1.435079849	FALSE		0	0	0	1	2	16	6.611679128	86.22303595	4.264337383	6.58548853	13.09870275	6.874334578
71	288	332	50.75	0.618099458	0.584486201	0.604021861	0.683442845	0.506414208	0.476194645	0.490951482	0.586051081	0.778104883	0.736679444	0.756095666	0.892564248	0.606756772	0.573661626	0.593413524	0.593413524	-0.021971014	-0.024047772	-0.022546659	-0.022546659	1.317832792	1.247746436	1.280202144	1.280202144	TRUE		0	0	0	1	2	17	5.497855852	81.89772136	3.798502507	5.419513454	17.84877053	6.119063507
72	635	309	52.75	0.665643852	0.624609273	0.651103203	0.734985293	0.508729954	0.473711422	0.493406737	0.582695444	0.759341072	0.710955462	0.738249103	0.863731966	0.662157112	0.621512337	0.648192753	0.648192753	-0.007988798	-0.010105515	-0.009027285	-0.009027285	1.279546564	1.197869336	1.243593575	1.243593575	FALSE		0	0	0	1	2	18	5.826238532	82.1784277	3.717827471	5.80215609	19.5436444	5.954451808
73	532	351	53	0.600874806	0.568156222	0.58950591	0.659261055	0.432045336	0.407530111	0.421089736	0.489046068	0.658749029	0.625284127	0.64353752	0.744449278	0.600692403	0.567716729	0.589632014	0.589632014	-0.016625373	-0.018310042	-0.017263648	-0.017263648	1.107602142	1.051563772	1.081764801	1.081764801	TRUE		0	0	0	1	2	19	5.378887516	72.882995	3.285331822	5.377627683	18.49674988	5.215176492
74	184	372	52.75	0.632882216	0.597471823	0.618174671	0.700405871	0.440435253	0.412640836	0.427098532	0.503205935	0.682207003	0.642926667	0.661846885	0.777088938	0.633981586	0.59863294	0.619748812	0.619748812	-0.024395281	-0.025443271	-0.023931364	-0.023931364	1.145938167	1.079849656	1.11130264	1.11130264	TRUE		0	0	0	1	2	20	5.599958354	73.89999041	3.386189417	5.607551552	17.55490965	5.380002294
75	430	409	53	0.547529074	0.516296491	0.53509351	0.606335633	0.446964811	0.419857697	0.43340954	0.51608389	0.692563309	0.652571004	0.672398409	0.801049346	0.537115349	0.506530816	0.525408738	0.525408738	-0.023286862	-0.023245757	-0.023210515	-0.023210515	1.173228707	1.105440134	1.138703237	1.138703237	TRUE		0	0	0	1	2	22	5.010435781	74.69147992	3.430716373	4.938509593	17.68926822	5.497338016
76	682	408	52	0.692468419	0.648163676	0.674876798	0.775702499	0.525265019	0.487724097	0.50724458	0.620879188	0.78837768	0.735581757	0.763591788	0.919160969	0.689014794	0.645192465	0.672039148	0.672039148	-0.01123626	-0.012884486	-0.01246154	-0.01246154	1.328332584	1.239161551	1.286135559	1.286135559	FALSE		0	0	0	1	2	23	6.011512172	84.18274863	3.842670415	5.987658454	19.14999869	6.16420738
77	68	430	51	0.728168536	0.668600223	0.7023857	0.830253495	0.598395284	0.562250893	0.58189063	0.678049574	0.985539693	0.920309342	0.955283748	1.125852841	0.707159322	0.647600723	0.681605232	0.681605232	-0.06990991	-0.061625047	-0.065838645	-0.065838645	1.674854101	1.565184782	1.623793491	1.623793491	TRUE		0	0	0	1	2	24	6.25808804	93.04733561	4.6903688	6.112980252	12.03779047	7.65407719
78	284	456	52	0.570366509	0.539197017	0.55776313	0.626490266	0.428995384	0.405103279	0.41691152	0.493030165	0.664644849	0.629276083	0.645864241	0.760766819	0.565825307	0.53479819	0.553776812	0.553776812	-0.023072965	-0.022894382	-0.022443411	-0.022443411	1.121254401	1.061672571	1.089205491	1.089205491	TRUE		0	0	0	1	2	25	5.168170847	72.51329079	3.310680911	5.136805379	17.71519607	5.273874402
79	163	478	51.75	0.619333487	0.580458185	0.602954334	0.692877808	0.427015975	0.394971059	0.411515931	0.501003304	0.670677466	0.624325833	0.647647466	0.786615746	0.620067901	0.581618749	0.604256985	0.604256985	-0.029909634	-0.030443303	-0.029803748	-0.029803748	1.126868661	1.04857963	1.087664493	1.087664493	TRUE		0	0	0	1	2	26	5.50637912	72.273354	3.336618155	5.511451615	16.88647973	5.298012925
80	589	487	51.75	0.615561786	0.577341173	0.601082955	0.684660973	0.507437995	0.470440215	0.488692288	0.603789833	0.777899623	0.727251945	0.75279005	0.909258474	0.603933773	0.566695775	0.590484798	0.590484798	-0.02076695	-0.023406222	-0.022555729	-0.022555729	1.317732581	1.23174378	1.274636224	1.274636224	TRUE		0	0	0	1	2	27	5.48032849	82.02182111	3.797619991	5.400015384	17.99472284	6.118632649
81	380	506	51.75	0.570983039	0.539089361	0.558481355	0.628352693	0.427401725	0.400729191	0.413689872	0.492332073	0.65806587	0.618200317	0.638257151	0.756182633	0.567247133	0.535907165	0.555426828	0.555426828	-0.02029967	-0.01989694	-0.020615764	-0.020615764	1.10950317	1.042008644	1.075617313	1.075617313	TRUE		0	0	0	1	2	28	5.172429133	72.32011315	3.282394578	5.146625738	18.05136486	5.223349969
82	713	514	51.5	0.710799331	0.659907934	0.690727111	0.800829802	0.548253392	0.508073417	0.529709961	0.638824404	0.814006263	0.759351056	0.789221303	0.935379837	0.706725933	0.655723651	0.686968398	0.686968398	-0.005616493	-0.008553203	-0.007322667	-0.007322667	1.371949546	1.280161959	1.330012644	1.330012644	FALSE		0	0	0	1	2	29	6.138121299	86.96931631	3.952860548	6.109986893	19.83120664	6.351738576
83	498	548	51	0.633379648	0.59883831	0.619567676	0.696231144	0.46646724	0.436019617	0.44867396	0.559435755	0.72139532	0.678055989	0.697041773	0.847722382	0.63018848	0.596265063	0.617403392	0.617403392	-0.024447277	-0.025462634	-0.025798163	-0.025798163	1.215501005	1.142111487	1.173678179	1.173678179	TRUE		0	0	0	1	2	30	5.603394048	77.05549405	3.554679648	5.581353085	17.54860691	5.679087826
84	175	586	51.25	0.606324128	0.571504674	0.591907824	0.669467105	0.454464394	0.42490266	0.439428891	0.523038509	0.715070852	0.669901766	0.691818408	0.82531911	0.600550158	0.566518008	0.586965111	0.586965111	-0.031775994	-0.030683176	-0.031091356	-0.031091356	1.207085209	1.130474268	1.167281367	1.167281367	TRUE		0	0	0	1	2	32	5.41652524	75.60055227	3.527487588	5.376645214	16.66024628	5.642904099
85	643	594	50	0.691818276	0.649329274	0.675000232	0.772388574	0.54535539	0.502567136	0.522452474	0.657578884	0.831759777	0.775570086	0.802012281	0.981875836	0.68346916	0.642059829	0.667911884	0.667911884	-0.0200006	-0.024669255	-0.022820288	-0.022820288	1.405464883	1.310075922	1.354373392	1.354373392	TRUE		0	0	0	1	2	33	6.007021725	86.61803095	4.029191808	5.94935551	18.08761711	6.495837821
86	393	616	52.5	0.542504477	0.512433021	0.53002505	0.598713073	0.455181791	0.427507121	0.440590966	0.52634469	0.697284841	0.658656551	0.676863763	0.800256394	0.530956469	0.501522601	0.519229111	0.519229111	-0.018125005	-0.01957905	-0.018912999	-0.018912999	1.182139645	1.116653142	1.147163667	1.147163667	TRUE		0	0	0	1	2	35	4.975731568	75.68751263	3.451016606	4.895971043	18.31496997	5.535650605
87	253	659	52.75	0.539134334	0.508685744	0.527229356	0.595489109	0.47865333	0.444746821	0.461976942	0.557944257	0.729552281	0.68611488	0.707075165	0.838876431	0.5235946	0.494271746	0.512739713	0.512739713	-0.016065783	-0.020545249	-0.01758117	-0.01758117	1.239811128	1.165820948	1.201122919	1.201122919	TRUE		0	0	0	1	2	36	4.952454447	78.53264791	3.589750518	4.845123616	18.56458139	5.783609239
88	539	663	51.75	0.59118276	0.556442385	0.578216129	0.652127016	0.491814355	0.459999824	0.47614129	0.566331366	0.746518525	0.70366137	0.724695774	0.849191436	0.580078861	0.545878705	0.567960767	0.567960767	-0.015090181	-0.017789852	-0.016019369	-0.016019369	1.26452696	1.192014726	1.227111795	1.227111795	TRUE		0	0	0	1	2	37	5.31194587	80.12797983	3.662696909	5.235252745	18.68284029	5.889874998
89	654	702	51	0.74243342	0.691336854	0.72241124	0.833118134	0.510404449	0.472234126	0.492229951	0.592592618	0.777510349	0.721044697	0.75216833	0.89252873	0.746252926	0.69522157	0.726613356	0.726613356	-0.019726262	-0.01944514	-0.020693706	-0.020693706	1.303821554	1.208839246	1.260889871	1.260889871	TRUE		0	0	0	1	2	38	6.356613657	82.38140402	3.795946306	6.382994469	18.12087135	6.058822166
90	347	716	52.25	0.579837115	0.545531743	0.566180589	0.640827635	0.463212933	0.42973942	0.447705968	0.533166124	0.702466222	0.653617523	0.680061844	0.803783243	0.572246633	0.539199516	0.559419455	0.559419455	-0.014184373	-0.014563818	-0.014548574	-0.014548574	1.187454011	1.104252988	1.14907752	1.14907752	TRUE		0	0	0	1	2	41	5.233583038	76.66101864	3.473293963	5.181156606	18.79263906	5.55849973
91	65	119	51.5	0.882081757	0.797545033	0.84313135	1.045980308	0.758626209	0.688879679	0.727402312	0.891503004	1.174982086	1.07048859	1.124167135	1.383137177	0.858727046	0.775527703	0.820689217	0.820689217	-0.038382042	-0.037144145	-0.035123563	-0.035123563	1.995345049	1.818529744	1.909135142	1.909135142	FALSE		0	0	0	1	3	3	7.321145777	112.4699505	5.504876672	7.15983796	15.85948492	9.032028529
92	302	152	50.5	0.725108865	0.681376465	0.708222578	0.802442575	0.545341959	0.51017059	0.5298341	0.62072271	0.776225166	0.730164604	0.755745516	0.878505887	0.726967575	0.683039277	0.710304795	0.710304795	0.016364729	0.012594574	0.014774563	0.014774563	1.303343686	1.226077807	1.268722837	1.268722837	FALSE		0	0	0	1	3	4	6.236955308	86.61640296	3.790420659	6.249793166	22.49569111	6.056767572
93	65	231	52.5	0.840410472	0.767973955	0.80972954	0.97253613	0.550839853	0.506406603	0.531262974	0.644462867	0.885599856	0.807147749	0.850093946	1.041128896	0.844125223	0.77160397	0.813661212	0.813661212	-0.052899475	-0.043884283	-0.048322825	-0.048322825	1.485624434	1.353808619	1.425748074	1.425748074	FALSE		0	0	0	1	3	6	7.033327867	87.28283783	4.260677315	7.058985144	14.09973411	6.840483937
94	474	229	51.75	0.636837142	0.599536462	0.622775838	0.704601846	0.465645545	0.436801003	0.45212997	0.53468657	0.685873643	0.646433668	0.667149852	0.789485032	0.638009612	0.600558891	0.624319867	0.624319867	-0.001692831	-0.003652172	-0.002507687	-0.002507687	1.15203955	1.085864415	1.12024348	1.12024348	FALSE		0	0	0	1	3	7	5.627274493	76.95589112	3.401954143	5.635372579	20.30681877	5.4062352
95	168	258	52.75	0.663288495	0.624052145	0.647560213	0.736922973	0.490922824	0.452548508	0.473946777	0.570739219	0.738835036	0.686598459	0.714873853	0.858581612	0.661792485	0.623591832	0.646814853	0.646814853	-0.012110907	-0.015051989	-0.012872633	-0.012872633	1.243364777	1.154659269	1.202438623	1.202438623	FALSE		0	0	0	1	3	8	5.8099704	80.0199117	3.629661739	5.799637663	19.04397724	5.798888159
96	299	263	51.5	0.600514886	0.567247985	0.586879808	0.662261508	0.480532182	0.449017981	0.4665076	0.548232216	0.719738093	0.680078219	0.700884369	0.81467769	0.593517393	0.560614632	0.580320051	0.580320051	-0.008713692	-0.013265838	-0.00995844	-0.00995844	1.215981461	1.148995391	1.183910166	1.183910166	FALSE		0	0	0	1	3	9	5.376401597	78.76039556	3.547554401	5.328070858	19.45577531	5.681153549
97	631	285	53.5	0.605515306	0.567093039	0.592199831	0.673456974	0.487083336	0.454033453	0.473182873	0.562415966	0.723244988	0.678028761	0.705204236	0.826056896	0.598735588	0.560668418	0.585806394	0.585806394	-0.004582092	-0.006884014	-0.006249165	-0.006249165	1.221690134	1.145370849	1.191029711	1.191029711	TRUE		0	0	0	1	3	10	5.410938819	79.55450281	3.562632301	5.364112225	19.95659302	5.705697997
98	67	356	52	0.761344147	0.693234932	0.731770517	0.882570164	0.522783228	0.485854053	0.505389933	0.607014404	0.859543506	0.791590651	0.828423499	1.002894285	0.758351888	0.68951765	0.728642673	0.728642673	-0.062256973	-0.052798296	-0.058434133	-0.058434133	1.447575967	1.333960282	1.395375409	1.395375409	FALSE		0	0	0	1	3	11	6.487227488	83.88191499	4.148647995	6.46656036	12.96545195	6.676894492
99	225	413	53	0.569113762	0.536632672	0.556147891	0.630800509	0.376988374	0.352462853	0.364564546	0.439194573	0.582022685	0.546814303	0.56349584	0.679552134	0.573593689	0.541077918	0.561110516	0.561110516	-0.020082644	-0.020621609	-0.019955663	-0.019955663	0.974613777	0.915453519	0.943053425	0.943053425	FALSE		0	0	0	1	3	13	5.15951829	66.20918865	2.955446785	5.190460538	18.07767195	4.643392807
100	165	505	51.75	0.612905106	0.577562039	0.599129003	0.675465693	0.373891617	0.346863686	0.36080024	0.441306332	0.584892545	0.544345477	0.565063105	0.683800088	0.622383391	0.587250887	0.609136232	0.609136232	-0.025843076	-0.025282871	-0.025502961	-0.025502961	0.975148954	0.906803186	0.941359077	0.941359077	TRUE		0	0	0	1	3	14	5.461979164	65.83381093	2.967785753	5.527444393	17.37941318	4.6456938
101	568	512	50.75	0.663261891	0.624799002	0.647913292	0.736975404	0.478100248	0.442738609	0.459819618	0.571440161	0.73627011	0.688014267	0.711718726	0.865399399	0.662047425	0.624272178	0.647561104	0.647561104	-0.023226355	-0.02581681	-0.02490649	-0.02490649	1.238811179	1.15709651	1.196797022	1.196797022	TRUE		0	0	0	1	3	15	5.809786646	78.46560522	3.618633834	5.801398495	17.69660267	5.779309955
102	681	511	50.5	0.754434919	0.703304443	0.733697298	0.845818488	0.474553943	0.435699627	0.455249272	0.571599808	0.706946105	0.656295201	0.680661098	0.833180649	0.767546091	0.715831119	0.74720891	0.74720891	-0.008830871	-0.013102218	-0.010288716	-0.010288716	1.177219747	1.09257037	1.132687473	1.132687473	FALSE		0	0	0	1	3	16	6.439506384	78.03573494	3.492555227	6.530063473	19.44157129	5.514497496
103	400	580	50.25	0.584593729	0.551919651	0.571022687	0.64776335	0.445830052	0.416608527	0.42959976	0.526634521	0.682104635	0.639865565	0.660037458	0.797196782	0.57984145	0.547889849	0.567072697	0.567072697	-0.018100819	-0.018654333	-0.019414188	-0.019414188	1.150787786	1.079158225	1.113001396	1.113001396	TRUE		0	0	0	1	3	19	5.266436326	74.55392848	3.385749286	5.233612975	18.3179016	5.400853237
104	269	626	52.75	0.553541153	0.523451203	0.541921915	0.609338956	0.388820693	0.364874483	0.376788818	0.445588424	0.596239139	0.562379848	0.578351671	0.680930505	0.55455191	0.524567817	0.543507885	0.543507885	-0.01744161	-0.018340108	-0.017371298	-0.017371298	1.001490686	0.944477824	0.970925818	0.970925818	FALSE		0	0	0	1	3	20	5.051960397	67.64345958	3.016570452	5.058941553	18.39780857	4.758950119
105	684	621	53.5	0.643674247	0.600756714	0.626902939	0.719827192	0.464864576	0.432513983	0.450114222	0.541605838	0.696676678	0.654705117	0.678293213	0.794054262	0.644477432	0.601008953	0.62771086	0.62771086	-0.009779743	-0.013463925	-0.012009159	-0.012009159	1.170517813	1.100430785	1.139608673	1.139608673	FALSE		0	0	0	1	3	21	5.674497449	76.86122486	3.448401812	5.680044938	19.32655244	5.485682521
106	579	654	51.5	0.628041007	0.591801069	0.614171185	0.692090344	0.45698242	0.424741921	0.441523021	0.531190926	0.690542954	0.647357221	0.669922178	0.790355273	0.627627065	0.591781755	0.614362668	0.614362668	-0.013311384	-0.016192569	-0.014811132	-0.014811132	1.161250701	1.088311024	1.126064848	1.126064848	TRUE		0	0	0	1	3	23	5.566520781	75.90577837	3.422029853	5.563661737	18.89845968	5.445838557
107	362	684	52.75	0.575480975	0.544615159	0.563968866	0.630474391	0.428048397	0.398669852	0.413735069	0.496348259	0.648648168	0.607134891	0.628114821	0.746025497	0.573336805	0.543332438	0.562706679	0.562706679	-0.013464033	-0.014688639	-0.013916485	-0.013916485	1.092304768	1.021776102	1.057028563	1.057028563	TRUE		0	0	0	1	3	24	5.203495769	72.39850043	3.241903155	5.188686279	18.87995612	5.149405411
108	471	678	52	0.594025116	0.559532064	0.580604432	0.65660151	0.448597128	0.417809313	0.432692827	0.52471328	0.681773714	0.640603675	0.661375098	0.786179742	0.590454702	0.556344585	0.577669309	0.577669309	-0.015275966	-0.018075765	-0.017376172	-0.017376172	1.149217221	1.079676232	1.11437922	1.11437922	TRUE		0	0	0	1	3	25	5.331577633	74.88934342	3.384326491	5.306917271	18.66032019	5.394100591
109	732	720	49	0.93234614	0.850045277	0.896736943	1.077998363	0.603659727	0.551151251	0.579057472	0.713252077	0.946587309	0.856518152	0.903993008	1.127456022	0.940452178	0.858158685	0.905248528	0.905248528	-0.042243063	-0.033403389	-0.037890395	-0.037890395	1.58438406	1.432959383	1.51242929	1.51242929	TRUE		0	0	0	1	3	26	7.66831505	93.6854724	4.522892962	7.724302358	15.39146593	7.265101106
110	161	81	52.25	0.869923853	0.790606192	0.836545377	1.011346019	0.619366158	0.55413447	0.589249032	0.739916527	0.869561891	0.788293821	0.831196001	1.027882418	0.879002649	0.799077414	0.8458311	0.8458311	0.02579006	0.015999016	0.021775909	0.021775909	1.454059194	1.317958054	1.389383401	1.389383401	TRUE		0	0	0	1	4	3	7.237172786	95.5893494	4.191722055	7.299878795	23.63819568	6.704769137
111	301	98	51	0.832743149	0.767142768	0.805051282	0.949795176	0.584639179	0.535850933	0.564399522	0.676896173	0.8196944	0.757080977	0.794042388	0.94304131	0.8428442	0.776230592	0.814638134	0.814638134	0.024884554	0.018888166	0.022190292	0.022190292	1.369347974	1.264955919	1.326664767	1.326664767	TRUE		0	0	0	1	4	4	6.980370708	91.37987023	3.977316701	7.050137295	23.52843357	6.340553115
112	411	115	49.5	0.820329587	0.757817497	0.795605958	0.927011602	0.627485981	0.572284761	0.602913134	0.732996713	0.890047732	0.817815556	0.855113752	1.037170109	0.821112357	0.759029944	0.797265464	0.797265464	0.021132893	0.015070547	0.020230433	0.020230433	1.49561805	1.373817323	1.436136947	1.436136947	TRUE		0	0	0	1	4	5	6.894631918	96.57360499	4.279800965	6.900038405	23.07367074	6.883451506
113	68	141	51.5	0.903742965	0.820733407	0.86702055	1.055628593	0.628056082	0.572980063	0.603331303	0.736649102	0.973524812	0.884721318	0.933329738	1.141876805	0.905385337	0.82215658	0.868666929	0.868666929	-0.035278028	-0.029835849	-0.03262513	-0.03262513	1.63521655	1.486114056	1.567639792	1.567639792	TRUE		0	0	0	1	4	6	7.470756802	96.64271057	4.638710803	7.482100443	16.23574234	7.483655479
114	689	198	52	0.732090369	0.680665257	0.713399737	0.820472731	0.551254325	0.513984217	0.536476075	0.624101789	0.800861818	0.750310014	0.78138953	0.902605554	0.732061432	0.680005046	0.713263386	0.713263386	0.005763949	0.003015944	0.004264178	0.004264178	1.346381131	1.261938498	1.313737778	1.313737778	TRUE		0	0	0	1	4	8	6.28517561	87.3330786	3.896345985	6.284975745	21.2107028	6.241807135
115	369	232	53	0.626822472	0.592272721	0.613709651	0.687413932	0.382019841	0.355128567	0.370633458	0.437207628	0.558018922	0.524119594	0.542588673	0.635512969	0.640974232	0.605993292	0.627982463	0.627982463	-7.31E-05	-0.003813265	-0.000966621	-0.000966621	0.925960144	0.869340855	0.899915939	0.899915939	TRUE		0	0	0	1	4	9	5.558104521	66.81908482	2.852242566	5.655848813	20.50315162	4.434206434
116	68	246	50.5	0.867627226	0.79478228	0.836245611	0.997749363	0.575998368	0.532213779	0.556596979	0.668338248	0.926918022	0.848122019	0.891152076	1.085549195	0.870059134	0.797118045	0.838838236	0.838838236	-0.055702236	-0.045802527	-0.050765006	-0.050765006	1.556186718	1.42380256	1.495921435	1.495921435	TRUE		0	0	0	1	4	10	7.22131029	90.33246224	4.438324833	7.238107149	13.75999348	7.14386659
117	258	268	50.75	0.711647165	0.673884641	0.696662649	0.779454659	0.432693425	0.403393075	0.419907767	0.493634828	0.64741702	0.607257661	0.628736063	0.738083469	0.726172495	0.688283726	0.711442691	0.711442691	-0.010344655	-0.012273181	-0.010442198	-0.010442198	1.075929769	1.008524833	1.044305986	1.044305986	TRUE		0	0	0	1	4	11	6.14397717	72.96155394	3.236609831	6.244301659	19.25807589	5.079001076
118	591	252	52.25	0.66040414	0.619645687	0.644671028	0.732606207	0.503875811	0.46865392	0.488303779	0.581397781	0.748989706	0.700332875	0.727218712	0.858497225	0.657430486	0.617125477	0.642204269	0.642204269	-0.00586504	-0.008009405	-0.006679993	-0.006679993	1.261704212	1.179516411	1.224669242	1.224669242	TRUE		0	0	0	1	4	12	5.790048546	81.59002608	3.673321758	5.769509924	19.80107862	5.877738587
119	492	335	51.75	0.643473215	0.607646275	0.629763782	0.708223203	0.437983358	0.412868137	0.426005068	0.498155589	0.667596864	0.632758681	0.65172291	0.752662757	0.647480616	0.611171651	0.633869058	0.633869058	-0.017308154	-0.018625527	-0.018488031	-0.018488031	1.118880975	1.060726968	1.092110731	1.092110731	FALSE		0	0	0	1	4	15	5.673108949	73.60278054	3.323373104	5.700787521	18.41398565	5.263669856
120	67	351	52	0.78814519	0.721437165	0.759038156	0.904536566	0.478719702	0.445749597	0.463196743	0.551090709	0.782199362	0.720389001	0.752583546	0.909154605	0.796994252	0.729049353	0.76764128	0.76764128	-0.055318196	-0.046011718	-0.050633925	-0.050633925	1.307388198	1.204538127	1.25781109	1.25781109	TRUE		0	0	0	1	4	16	6.672338656	78.54069323	3.816106725	6.733457925	13.80654544	6.074156959
121	645	357	50	0.725895161	0.684690255	0.709822935	0.799275894	0.494577964	0.461451854	0.48007532	0.569291539	0.741257779	0.69632972	0.72153003	0.8447891	0.73173164	0.690511979	0.715898281	0.715898281	-0.011145944	-0.013667917	-0.012245218	-0.012245218	1.241145208	1.165627768	1.207775222	1.207775222	TRUE		0	0	0	1	4	17	6.242386149	80.46297452	3.640078326	6.282697917	19.16094655	5.789345118
122	282	395	50.75	0.664963759	0.630818592	0.651439933	0.725400852	0.381891574	0.360075789	0.371742586	0.430247019	0.587109671	0.556461502	0.571770075	0.663875791	0.68051666	0.645628462	0.667053918	0.667053918	-0.020214839	-0.021049722	-0.019924166	-0.019924166	0.973663184	0.922777143	0.947822842	0.947822842	TRUE		0	0	0	1	4	18	5.821541221	66.80353686	2.977318289	5.928962998	18.06164772	4.639305731
123	392	381	51	0.668313253	0.633774889	0.654410998	0.730472816	0.39516186	0.372128357	0.384500773	0.44661551	0.605431498	0.572113524	0.590088245	0.683004586	0.682238633	0.647205916	0.66835192	0.66835192	-0.019193349	-0.019462722	-0.019405824	-0.019405824	1.005861327	0.950273575	0.98005392	0.98005392	TRUE		0	0	0	1	4	19	5.844675721	68.41211297	3.056093012	5.940856429	18.18546912	4.777741697
124	559	421	52.25	0.650125927	0.613536021	0.635618252	0.715487941	0.416656592	0.391476786	0.404425939	0.478441301	0.639269532	0.603719439	0.622265781	0.727098742	0.658086155	0.621000629	0.643704873	0.643704873	-0.019900829	-0.020795952	-0.020567569	-0.020567569	1.067866725	1.00852757	1.039172668	1.039172668	TRUE		0	0	0	1	4	21	5.719058323	71.01762694	3.201579694	5.774038538	18.099711	5.044334005
125	188	449	52.75	0.6189802	0.584443356	0.604955698	0.682421549	0.374842561	0.350081014	0.364065835	0.432824078	0.583444213	0.548915048	0.568062742	0.669250333	0.629356904	0.594460366	0.615337345	0.615337345	-0.024033046	-0.025224578	-0.024333626	-0.024333626	0.971943115	0.91420363	0.946080555	0.946080555	TRUE		0	0	0	1	4	22	5.503939014	65.94908084	2.961558646	5.575609502	17.59881846	4.631910294
126	466	477	53	0.580796516	0.549178638	0.56869012	0.637684001	0.37789606	0.355014788	0.366670169	0.430600888	0.58480988	0.551153471	0.569240384	0.664023491	0.586385469	0.554665408	0.574537782	0.574537782	-0.021230706	-0.021172949	-0.02188837	-0.02188837	0.978347692	0.921854438	0.951951262	0.951951262	TRUE		0	0	0	1	4	24	5.240209488	66.319215	2.967430333	5.278811629	17.9385081	4.659446781
127	670	477	50.25	0.746382177	0.6987177	0.725117165	0.852962039	0.469751641	0.430440044	0.448253216	0.597939534	0.703766275	0.650841941	0.675247823	0.875890591	0.758868659	0.711292926	0.738188024	0.738188024	-0.011378682	-0.014654285	-0.013535092	-0.013535092	1.172410116	1.083361044	1.123965273	1.123965273	TRUE		0	0	0	1	4	25	6.383887185	77.45361727	3.478883542	6.470129623	19.13273488	5.493818481
128	271	533	51.75	0.587036564	0.557090098	0.575541016	0.638468308	0.333731413	0.315130717	0.325103914	0.373771853	0.512585767	0.486821791	0.500057603	0.572183276	0.601401937	0.570679958	0.589901597	0.589901597	-0.017445785	-0.018387762	-0.017539242	-0.017539242	0.849397592	0.80675041	0.828340177	0.828340177	TRUE		0	0	0	1	4	27	5.283308653	60.96573586	2.656902647	5.382528339	18.39730256	4.105025622
129	378	542	51	0.616188181	0.582387275	0.601807957	0.683319388	0.438279068	0.409194018	0.423345539	0.510296393	0.670109651	0.627224359	0.648300506	0.779919709	0.616603746	0.583460249	0.602898915	0.602898915	-0.018214561	-0.018182207	-0.018388923	-0.018388923	1.126187715	1.053527609	1.088944011	1.088944011	TRUE		0	0	0	1	4	28	5.484654921	73.63862546	3.334176833	5.487525167	18.30411432	5.295085195
130	575	534	51.5	0.65431334	0.619376602	0.640683183	0.715936251	0.383727002	0.358318087	0.371285456	0.445122827	0.590666811	0.555363463	0.575110284	0.673763953	0.668178169	0.632919137	0.654620271	0.654620271	-0.020562884	-0.021879766	-0.022418594	-0.022418594	0.981091868	0.922018781	0.954877246	0.954877246	TRUE		0	0	0	1	4	29	5.74798022	67.02602076	2.99261222	5.843742713	18.01945901	4.671245372
131	152	585	53.25	0.574492411	0.541597279	0.561968425	0.632011178	0.342113841	0.320507399	0.332695338	0.386553042	0.536921503	0.505132268	0.522667377	0.603437463	0.584632812	0.551273112	0.572170791	0.572170791	-0.025040036	-0.024927849	-0.024758353	-0.024758353	0.89393498	0.840891683	0.869918701	0.869918701	TRUE		0	0	0	1	4	30	5.196667892	61.98182353	2.761534181	5.266706265	17.4767548	4.29651419
132	478	587	52.25	0.601896507	0.568885619	0.588789189	0.66079941	0.401456969	0.378562404	0.389763138	0.456749612	0.617585117	0.584577424	0.600525563	0.698300839	0.606408432	0.573054203	0.59360373	0.59360373	-0.019841381	-0.020204578	-0.019958284	-0.019958284	1.034371542	0.979175821	1.005432444	1.005432444	TRUE		0	0	0	1	4	31	5.385944263	69.17518342	3.108347517	5.417107517	18.10691698	4.900321413
133	636	627	52	0.647019798	0.607896532	0.631731357	0.717627296	0.493579117	0.458462127	0.476806417	0.574708743	0.743770764	0.698187644	0.722065758	0.852470226	0.643000506	0.604187958	0.628265623	0.628265623	-0.012458631	-0.016571463	-0.014525818	-0.014525818	1.253827804	1.176929808	1.216863726	1.216863726	FALSE		0	0	0	1	4	33	5.697604717	80.34189795	3.650882906	5.66984401	19.00182733	5.843873961
134	287	659	53	0.534599112	0.505706225	0.523795303	0.584603589	0.367561499	0.344134601	0.356515398	0.418801173	0.558105377	0.527092314	0.542561788	0.632829873	0.537543844	0.508586152	0.527154023	0.527154023	-0.013000884	-0.015294529	-0.013518428	-0.013518428	0.935723028	0.883641516	0.909236895	0.909236895	FALSE		0	0	0	1	4	34	4.921130285	65.06649677	2.85261428	4.94146915	18.93609735	4.476181969
135	398	662	51.5	0.576610131	0.544504757	0.563771575	0.636777138	0.425102852	0.394102913	0.408595211	0.505772663	0.646386622	0.603610087	0.62413086	0.760257621	0.57485415	0.543599978	0.562927757	0.562927757	-0.014924218	-0.016908316	-0.016402067	-0.016402067	1.088169673	1.015526096	1.049971956	1.049971956	TRUE		0	0	0	1	4	35	5.211294696	72.04145214	3.232179634	5.199166375	18.70295782	5.131626561
136	495	732	52	0.670551171	0.624673904	0.652178836	0.749331559	0.413988351	0.382354701	0.398765771	0.481585086	0.639228367	0.589888276	0.616257574	0.737964717	0.68099593	0.635026457	0.662943254	0.662943254	-0.02289341	-0.020906754	-0.022515132	-0.022515132	1.06566537	0.982797177	1.02677406	1.02677406	TRUE		0	0	0	1	4	37	5.860132718	70.69419241	3.201402704	5.932273248	17.73696106	5.034869275
137	742	747	43.75	1.294702846	1.167545662	1.243391427	1.529488468	0.799108218	0.732184505	0.767089567	0.94501169	1.301197716	1.181920527	1.254762809	1.525189838	1.307433855	1.178080606	1.255047883	1.255047883	-0.088987852	-0.074356309	-0.08922569	-0.08922569	2.176562778	1.977926397	2.09942161	2.09942161	TRUE		0	0	0	1	4	39	10.17106366	117.3770335	6.047540973	10.25899501	9.725231169	9.811174443
138	213	83	50.75	0.894374399	0.816634568	0.861041202	1.029889997	0.622838233	0.557515835	0.593608358	0.735698596	0.867357551	0.785186686	0.830999922	1.012531199	0.906666632	0.828611036	0.873322891	0.873322891	0.030307825	0.020999609	0.025843875	0.025843875	1.447595726	1.309726444	1.386482716	1.386482716	TRUE		0	0	0	1	5	4	7.406049388	96.01022173	4.182244495	7.490950172	24.18582291	6.676979447
139	632	75	51.5	0.838116011	0.757170105	0.803642585	0.983581549	0.622443696	0.557680399	0.596458075	0.73639875	0.889030488	0.804108109	0.854353883	1.045468198	0.841171286	0.759825836	0.806362235	0.806362235	0.016461181	0.009598098	0.014142587	0.014142587	1.491957729	1.349534678	1.433949721	1.433949721	TRUE		0	0	0	1	5	5	7.017480332	95.96239743	4.27542732	7.038582701	22.50738258	6.867713948
140	324	118	51.25	0.77451484	0.720004264	0.753425385	0.86761225	0.555177768	0.513079957	0.538509681	0.629057716	0.780662921	0.724787049	0.757984377	0.880801256	0.781879539	0.726954176	0.760747392	0.760747392	0.022396919	0.018416912	0.021182022	0.021182022	1.30607907	1.212500183	1.267990028	1.267990028	TRUE		0	0	0	1	5	6	6.578195674	87.80866422	3.809500793	6.629062651	23.22689143	6.068528361
141	69	139	52.5	0.920597533	0.837253281	0.883734373	1.069728264	0.571484546	0.522473353	0.54991918	0.667686243	0.875944273	0.796889828	0.839812595	1.028087996	0.935120333	0.850433844	0.897792947	0.897792947	-0.027210933	-0.02218506	-0.024099931	-0.024099931	1.460116952	1.32836768	1.399773133	1.399773133	TRUE		0	0	0	1	5	7	7.58716902	89.78531304	4.219163119	7.687476028	17.21360651	6.73081448
142	534	133	52.5	0.737333543	0.684827723	0.717253013	0.829684367	0.497616703	0.462022263	0.482060448	0.574139846	0.717675223	0.670509468	0.697196134	0.822621018	0.747177114	0.693532864	0.726932194	0.726932194	0.007387361	0.004080598	0.005803432	0.005803432	1.198060995	1.119745991	1.163773969	1.163773969	TRUE		0	0	0	1	5	8	6.321389503	80.83131959	3.538685087	6.389377708	21.4074869	5.604104476
143	165	204	50.75	0.781507277	0.734647468	0.7633096	0.862565151	0.456209005	0.423451026	0.442803706	0.518567604	0.669831354	0.62595093	0.651065046	0.758241812	0.802026192	0.754348713	0.783702572	0.783702572	-0.002946314	-0.005699861	-0.003551374	-0.003551374	1.108467758	1.035400571	1.077027154	1.077027154	TRUE		0	0	0	1	5	10	6.626491491	75.81202775	3.332980296	6.768212851	20.15487606	5.218898213
144	436	185	52.25	0.672495206	0.632944999	0.657649852	0.740684639	0.454978457	0.423996813	0.442549615	0.513107311	0.658877822	0.619361511	0.642718692	0.739910955	0.680994396	0.641029494	0.66614066	0.66614066	0.004988716	0.000981804	0.003567601	0.003567601	1.100368374	1.034292025	1.073209898	1.073209898	FALSE		0	0	0	1	5	11	5.873559904	75.66286519	3.28588557	5.932262655	21.1167318	5.184074896
145	321	226	51.5	0.666986441	0.630677021	0.652922646	0.730479398	0.412515234	0.385226751	0.401231905	0.467945681	0.601262719	0.566458193	0.585246757	0.680617848	0.681213568	0.644359806	0.66722039	0.66722039	0.000956727	-0.002547994	0.000572404	0.000572404	0.998594098	0.940550154	0.971608514	0.971608514	TRUE		0	0	0	1	5	12	5.835511608	70.51562642	3.038169341	5.933776445	20.62798867	4.746496238
146	629	231	52	0.703394894	0.659173121	0.686991755	0.777974741	0.471604784	0.439608057	0.45827024	0.539827647	0.695369724	0.650648413	0.677326085	0.7907177	0.711594252	0.666968472	0.695202822	0.695202822	-0.00319832	-0.004676526	-0.004244382	-0.004244382	1.16197347	1.087137646	1.131629641	1.131629641	TRUE		0	0	0	1	5	13	6.086979856	77.67824853	3.442782561	6.14361171	20.12432885	5.448946105
147	202	305	51.75	0.662587038	0.624871874	0.646866517	0.740040669	0.397628609	0.367997102	0.38449456	0.461466821	0.59792426	0.558547845	0.580009541	0.685423099	0.676650662	0.638728076	0.661010417	0.661010417	-0.011632769	-0.01441423	-0.012575874	-0.012575874	0.993122015	0.927102976	0.962936075	0.962936075	TRUE		0	0	0	1	5	15	5.805125526	68.71112348	3.023815633	5.902261069	19.10193534	4.722969005
148	416	288	51	0.676557209	0.641047783	0.662376731	0.739353549	0.436521856	0.405650117	0.422723483	0.498855817	0.655887136	0.614265575	0.637697819	0.744789377	0.685881638	0.650681872	0.671998909	0.671998909	-0.01154787	-0.014113653	-0.012999104	-0.012999104	1.094632433	1.024395256	1.063798228	1.063798228	TRUE		0	0	0	1	5	16	5.901615608	73.42562254	3.27302711	5.96601817	19.11222653	5.159413212
149	541	298	50.5	0.714524994	0.675385178	0.699177755	0.782600692	0.407016802	0.379234859	0.394343003	0.466284937	0.608646654	0.571655946	0.590782899	0.694308805	0.733704271	0.69391918	0.718476972	0.718476972	-0.010273518	-0.0127683	-0.010796711	-0.010796711	1.006757697	0.945125103	0.976623396	0.976623396	TRUE		0	0	0	1	5	17	6.163853946	69.84912632	3.069916581	6.296322609	19.26669891	4.781595641
150	732	285	50.5	0.81258148	0.75132611	0.788613052	0.919918463	0.557795028	0.516812396	0.541706197	0.642636681	0.816419979	0.759851524	0.794717099	0.933848101	0.82059812	0.758185929	0.796129122	0.796129122	0.000566354	-0.001721489	-0.000668904	-0.000668904	1.365632012	1.27152559	1.329576131	1.329576131	TRUE		0	0	0	1	5	18	6.841116792	88.125919	3.963238322	6.896486636	20.58066909	6.32457633
151	311	332	50.75	0.667643727	0.63389512	0.654571217	0.726675969	0.408646644	0.384237662	0.396806195	0.464447025	0.620145412	0.585744601	0.601796616	0.70680791	0.679854183	0.645827337	0.667231655	0.667231655	-0.01548749	-0.016425436	-0.014893765	-0.014893765	1.032069089	0.974475482	1.000836138	1.000836138	TRUE		0	0	0	1	5	19	5.840051392	70.04668985	3.119355509	5.92438736	18.63467995	4.890422011
152	650	363	51	0.736545753	0.694557159	0.720729797	0.809336396	0.447895275	0.41767021	0.434792964	0.515627144	0.669524082	0.628501485	0.651485429	0.763053211	0.751639715	0.709107605	0.735906208	0.735906208	-0.010281333	-0.012487412	-0.011108591	-0.011108591	1.112606728	1.044108662	1.082210572	1.082210572	TRUE		0	0	0	1	5	20	6.315948339	74.80426737	3.331659182	6.420200291	19.26575154	5.236693718
153	442	394	50.75	0.665279199	0.628953578	0.651717339	0.729265444	0.405409776	0.37990593	0.393328301	0.465930967	0.623185481	0.585906095	0.605492116	0.714428248	0.676865036	0.64026788	0.663620972	0.663620972	-0.020706464	-0.020779528	-0.020781453	-0.020781453	1.037715885	0.975277251	1.007698236	1.007698236	TRUE		0	0	0	1	5	21	5.823719921	69.65432844	3.132426293	5.903741723	18.00205476	4.91470042
154	552	407	52	0.661451564	0.626053297	0.648398266	0.720151586	0.373572012	0.351635848	0.362919936	0.425936318	0.573329923	0.543001403	0.559019987	0.644990851	0.678107942	0.641779006	0.665058538	0.665058538	-0.019305048	-0.02045142	-0.020210687	-0.020210687	0.949550606	0.899362961	0.925490338	0.925490338	TRUE		0	0	0	1	5	23	5.797282968	65.79506952	2.918072241	5.912326306	18.17192938	4.535633663
155	179	518	51	0.651561877	0.616379043	0.638391243	0.713015358	0.340490413	0.318678409	0.330749613	0.387073111	0.530586443	0.499122932	0.515132527	0.604166081	0.671763134	0.635801804	0.65870916	0.65870916	-0.023775363	-0.024046076	-0.023006517	-0.023006517	0.874650962	0.822424656	0.84857074	0.84857074	TRUE		0	0	0	1	5	24	5.728976235	61.78503742	2.734296579	5.868503579	17.63005386	4.213602524
156	295	519	51.5	0.583594567	0.553195174	0.572055745	0.636611643	0.315037791	0.297200222	0.306741138	0.354873937	0.481499277	0.45631459	0.469368394	0.541627837	0.600993444	0.569699228	0.589400466	0.589400466	-0.015395571	-0.015952073	-0.015421783	-0.015421783	0.794533762	0.752962832	0.774186593	0.774186593	TRUE		0	0	0	1	5	25	5.259535249	58.69976234	2.523246231	5.379706931	18.64582201	3.869138498
157	589	515	52	0.650864683	0.613726366	0.636933125	0.716161628	0.385105721	0.355358764	0.370619391	0.454468576	0.588183654	0.549055754	0.570262248	0.681415958	0.664586484	0.627283192	0.650953154	0.650953154	-0.017472516	-0.020544718	-0.019794258	-0.019794258	0.977040089	0.91140241	0.946655868	0.946655868	TRUE		0	0	0	1	5	26	5.724160813	67.19314407	2.98193588	5.818935432	18.39406231	4.653824739
158	712	500	52.25	0.711683318	0.661792557	0.690993895	0.802118322	0.509078295	0.468952881	0.489517558	0.602560534	0.755875057	0.701510756	0.729988941	0.883779572	0.714171344	0.664258892	0.693843925	0.693843925	-0.006127033	-0.009219978	-0.008107191	-0.008107191	1.268592359	1.177217279	1.22476366	1.22476366	TRUE		0	0	0	1	5	27	6.144226877	82.22065234	3.702925333	6.161411332	19.76932083	5.907354186
159	68	548	50	0.814890287	0.740096824	0.779055257	0.947234969	0.40816002	0.377334926	0.393322489	0.474089298	0.666998845	0.610355412	0.641138705	0.777632368	0.83977693	0.762191223	0.802462095	0.802462095	-0.049685453	-0.041532738	-0.046698875	-0.046698875	1.099957674	1.007128677	1.057753231	1.057753231	TRUE		0	0	0	1	5	28	6.85706341	69.98770311	3.320801918	7.028952077	14.48932629	5.182309094
160	388	606	52.25	0.576202258	0.545892272	0.564927457	0.629771979	0.350084617	0.328071895	0.338716379	0.405781901	0.532478325	0.501582839	0.516395883	0.614608474	0.587043572	0.556483668	0.576185399	0.576185399	-0.014142269	-0.015075569	-0.014615295	-0.014615295	0.885863897	0.834138907	0.858469614	0.858469614	TRUE		0	0	0	1	5	29	5.208477574	62.9480122	2.74243073	5.283357058	18.79774276	4.26181256
161	662	598	52	0.675454828	0.635461275	0.659778218	0.745156177	0.397372069	0.370339848	0.38421053	0.45573334	0.600992729	0.566554235	0.585794884	0.674342509	0.690740132	0.649714284	0.674847485	0.674847485	-0.014152619	-0.017581189	-0.016931743	-0.016931743	0.997232113	0.940222264	0.971867891	0.971867891	FALSE		0	0	0	1	5	30	5.894001608	68.68002661	3.037008519	5.99957513	18.79648822	4.74064038
162	496	744	49.75	0.745680785	0.690255243	0.722973835	0.844538351	0.467483713	0.432965526	0.452231865	0.537438863	0.725644749	0.667523184	0.699239008	0.83659796	0.755653021	0.69995093	0.733120806	0.733120806	-0.028192196	-0.023082567	-0.025482969	-0.025482969	1.211348422	1.11387559	1.166806872	1.166806872	FALSE		0	0	0	1	5	31	6.37904277	77.1787072	3.572950078	6.447919647	17.09466138	5.661233792
163	717	117	50.5	0.890736182	0.817196451	0.862566651	1.017550688	0.560514373	0.51582146	0.5425754	0.643569282	0.783751201	0.727383707	0.762618556	0.893495659	0.91186918	0.835658792	0.882625684	0.882625684	0.02367724	0.01775694	0.020284756	0.020284756	1.299455336	1.206985885	1.264850166	1.264850166	TRUE		0	0	0	1	6	2	7.38092072	88.45554828	3.822778859	7.526883466	23.3820873	6.040049608
164	225	135	51.75	0.743274995	0.694749806	0.723630444	0.830385852	0.49873739	0.459143653	0.481686085	0.581213001	0.708579413	0.658662565	0.687314481	0.815171445	0.754849829	0.705974968	0.735181074	0.735181074	0.014457972	0.008913907	0.011894375	0.011894375	1.181283998	1.097667148	1.14555556	1.14555556	TRUE		0	0	0	1	6	3	6.3624263	80.9671652	3.49957764	6.442372109	22.26456082	5.53197175
165	445	146	50.75	0.765802476	0.719809212	0.748050019	0.846606179	0.436541724	0.406554443	0.423568628	0.494219817	0.617268666	0.580023312	0.60139889	0.693702234	0.79025041	0.742808023	0.772104476	0.772104476	0.012631405	0.008218743	0.010523565	0.010523565	1.016731051	0.955360201	0.990389496	0.990389496	FALSE		0	0	0	1	6	4	6.518020555	73.42803085	3.106986938	6.686879124	22.04315095	4.824476094
166	336	159	52	0.689013586	0.645873499	0.671536247	0.765996563	0.483722259	0.449779379	0.469163925	0.550394398	0.688402726	0.645103828	0.668127104	0.782193152	0.696240337	0.652669653	0.67889209	0.67889209	0.013802562	0.009413119	0.013036341	0.013036341	1.151095671	1.078673935	1.116898845	1.116898845	FALSE		0	0	0	1	6	6	5.987650112	79.14708516	3.412827938	6.037564304	22.1851144	5.402176993
167	623	167	52.5	0.737819587	0.689030493	0.719680976	0.820802609	0.46024763	0.427428167	0.446742829	0.525347459	0.666639556	0.623815387	0.649440324	0.753535535	0.753388472	0.703430191	0.734957104	0.734957104	0.003968414	0.000483788	0.002220122	0.002220122	1.107349886	1.036360068	1.078686904	1.078686904	FALSE		0	0	0	1	6	7	6.324746539	76.30157533	3.319257154	6.432278719	20.99305454	5.214091918
168	548	242	50.75	0.718128711	0.678015819	0.703071248	0.786053943	0.440272205	0.414910584	0.429909426	0.48940812	0.65000251	0.61432539	0.635176739	0.721815792	0.73315395	0.692131793	0.717914315	0.717914315	-0.004597843	-0.005529592	-0.004836443	-0.004836443	1.079847319	1.020649592	1.055079541	1.055079541	FALSE		0	0	0	1	6	8	6.188744329	73.88022628	3.247726151	6.29252162	19.95468367	5.095844587
169	294	273	51	0.699453979	0.664154402	0.685740509	0.761130732	0.390453996	0.364739532	0.380002494	0.438674215	0.580879314	0.54740419	0.566142876	0.649570647	0.719886292	0.684017387	0.706143915	0.706143915	-0.008100753	-0.010933413	-0.00851066	-0.00851066	0.959001749	0.90321415	0.934252625	0.934252625	TRUE		0	0	0	1	6	9	6.059760489	67.84144269	2.950530858	6.200883705	19.53007365	4.576268867
170	427	254	51.75	0.653590412	0.618633562	0.640773652	0.713205187	0.386841734	0.361544211	0.376921733	0.435287079	0.572830177	0.539767105	0.559789052	0.639608813	0.669347801	0.633817486	0.656422784	0.656422784	-0.005567429	-0.008263224	-0.006589318	-0.006589318	0.94948195	0.894390615	0.927650971	0.927650971	FALSE		0	0	0	1	6	10	5.742987055	67.40357733	2.915923582	5.851821205	19.837154	4.535338479
171	717	246	51.75	0.769442306	0.713286739	0.747141577	0.869625209	0.48897434	0.452566721	0.471733441	0.571607629	0.711464182	0.660602341	0.690538696	0.824836286	0.783873996	0.726547224	0.761188872	0.761188872	0.00232482	0.000727058	-0.000608493	-0.000608493	1.183682012	1.099181519	1.148833335	1.148833335	FALSE		0	0	0	1	6	11	6.543160372	79.7837235	3.511980707	6.642838098	20.79382398	5.542282014
172	67	292	50	0.912090809	0.83894558	0.878173708	1.043662861	0.449278996	0.415487795	0.433197844	0.520579256	0.722898334	0.665498968	0.694822439	0.836822128	0.942572878	0.866919456	0.907654846	0.907654846	-0.047435135	-0.041773921	-0.04425087	-0.04425087	1.189130396	1.094786808	1.142790014	1.142790014	TRUE		0	0	0	1	6	12	7.52841423	74.97199702	3.561141861	7.738949742	14.7621017	5.565707352
173	165	334	53.25	0.655814497	0.618366698	0.641576954	0.721992267	0.346375229	0.323969083	0.33599928	0.396807753	0.530085894	0.497958244	0.515318921	0.6062807	0.676587666	0.638160104	0.662260974	0.662260974	-0.017630721	-0.018014662	-0.017935733	-0.017935733	0.873318674	0.820148583	0.848569914	0.848569914	TRUE		0	0	0	1	6	13	5.758348508	62.49837356	2.732144468	5.901825971	18.3748853	4.20787435
174	635	316	51.5	0.708749058	0.66853787	0.6946157	0.776070068	0.392075205	0.363629598	0.380518484	0.44798897	0.582301086	0.544342932	0.566672283	0.659944544	0.730152092	0.689272959	0.716037921	0.716037921	-0.007585638	-0.010081909	-0.008499766	-0.008499766	0.960558895	0.89731935	0.934268313	0.934268313	FALSE		0	0	0	1	6	14	6.123960336	68.03795982	2.956643772	6.271788191	19.59251393	4.582963821
175	497	337	51	0.71046219	0.674638233	0.696611965	0.772070662	0.361826057	0.341759796	0.352439287	0.405914922	0.546822958	0.518414286	0.534157135	0.609694334	0.736012232	0.698992769	0.721886602	0.721886602	-0.014257583	-0.014804164	-0.014978165	-0.014978165	0.897356556	0.850623711	0.876299951	0.876299951	FALSE		0	0	0	1	6	15	6.135792708	64.37126728	2.804105504	6.312263382	18.7837649	4.311225265
176	380	390	51.75	0.642519921	0.610624219	0.630734692	0.698678861	0.325528314	0.307061491	0.316756609	0.368636228	0.49495811	0.468751893	0.48172623	0.561154344	0.665579019	0.632720234	0.653831956	0.653831956	-0.014875107	-0.015355384	-0.014639539	-0.014639539	0.812302434	0.769072753	0.790025114	0.790025114	FALSE		0	0	0	1	6	18	5.666524676	59.9713858	2.581112506	5.825790735	18.70891077	3.945534933
177	614	424	50.5	0.72528099	0.685616697	0.710178943	0.792171076	0.373784142	0.351505981	0.363743011	0.42006752	0.566862482	0.535149712	0.552699243	0.633489158	0.750405364	0.709446125	0.735042172	0.735042172	-0.015888734	-0.016382576	-0.016245758	-0.016245758	0.931410985	0.879208841	0.907824783	0.907824783	FALSE		0	0	0	1	6	19	6.238144154	65.8207831	2.890265469	6.411674792	18.58604261	4.457642333
178	505	445	52	0.645134535	0.611613798	0.632203515	0.703592885	0.325330462	0.308347461	0.317756178	0.363715429	0.499789455	0.475307837	0.488857891	0.556426166	0.667974684	0.633102082	0.654687316	0.654687316	-0.018332701	-0.018448698	-0.018410581	-0.018410581	0.82061247	0.780615711	0.802540849	0.802540849	FALSE		0	0	0	1	6	20	5.684583461	59.94740281	2.601884881	5.842337267	18.28979371	3.981263942
179	176	468	51.75	0.645405946	0.609566006	0.631995066	0.70656769	0.306804051	0.286123294	0.298207957	0.345435461	0.474073967	0.446012566	0.461916046	0.529649425	0.671134143	0.6340582	0.657444812	0.657444812	-0.019753021	-0.021144893	-0.020028445	-0.020028445	0.774902842	0.728788558	0.754702703	0.754702703	TRUE		0	0	0	1	6	22	5.686458055	57.70169817	2.4913211	5.864159225	18.11762772	3.784735324
180	282	488	51.25	0.629686373	0.598104937	0.617597075	0.683759675	0.345580138	0.325669701	0.336066327	0.387753548	0.530461522	0.501303091	0.516656475	0.594174857	0.647245454	0.615066867	0.635221041	0.635221041	-0.018225812	-0.018190747	-0.018345735	-0.018345735	0.876708391	0.828201609	0.853444571	0.853444571	TRUE		0	0	0	1	6	23	5.577885096	62.40199549	2.733759483	5.69916329	18.3027504	4.222448444
181	68	494	50.5	0.825901087	0.755548344	0.793127633	0.946690039	0.367793198	0.340951714	0.356071024	0.420533209	0.596423087	0.549497405	0.575951968	0.686067906	0.859960388	0.786275651	0.82548053	0.82548053	-0.043281656	-0.037687872	-0.04081823	-0.04081823	0.973438641	0.897409684	0.940488325	0.940488325	FALSE		0	0	0	1	6	24	6.933113513	65.09458254	3.017361335	7.16835648	15.26557137	4.638340309
182	393	500	52.25	0.609792047	0.577290991	0.597497696	0.665610925	0.320783736	0.299589831	0.31111282	0.366018956	0.491250049	0.460428989	0.476974747	0.5589656	0.629289136	0.596263867	0.617086982	0.617086982	-0.0165888	-0.016715075	-0.016549394	-0.016549394	0.809125497	0.757761019	0.785047674	0.785047674	TRUE		0	0	0	1	6	25	5.44047769	59.39626514	2.565169694	5.575141436	18.50118311	3.931875686
183	683	508	53	0.683125728	0.64030846	0.666691892	0.759482886	0.349615824	0.325255778	0.339634072	0.398038387	0.519080131	0.486458492	0.506488666	0.582936902	0.708436859	0.664042731	0.691405669	0.691405669	-0.007537339	-0.009454021	-0.00885789	-0.00885789	0.850922163	0.79743402	0.830266852	0.830266852	FALSE		0	0	0	1	6	26	5.946983478	62.89118683	2.684825172	6.121804022	19.5983686	4.111580519
184	574	531	52.5	0.666780054	0.631312387	0.653777163	0.727666931	0.337072354	0.313586713	0.325849049	0.390941219	0.51572043	0.484368596	0.501223928	0.585047504	0.690479567	0.65418642	0.677507403	0.677507403	-0.017563827	-0.01957758	-0.018917425	-0.018917425	0.846657098	0.794658855	0.822260161	0.822260161	TRUE		0	0	0	1	6	27	5.834086125	61.37071258	2.670380134	5.997775442	18.38299389	4.093242865
185	126	580	50	0.679650314	0.635982477	0.662177405	0.758608804	0.394199845	0.36609015	0.380944585	0.456035229	0.62150313	0.57794794	0.599972421	0.719961606	0.693167826	0.649033767	0.675963893	0.675963893	-0.031044456	-0.029421092	-0.02967256	-0.02967256	1.03322992	0.960407892	0.996803078	0.996803078	TRUE		0	0	0	1	6	28	5.922979265	68.29550104	3.12519302	6.016342881	16.74892066	4.895413006
186	233	594	52	0.584797983	0.554631006	0.573081992	0.637972847	0.322643405	0.30433031	0.313787185	0.360874467	0.50206328	0.475758462	0.489207942	0.560238006	0.600059829	0.569150613	0.588348605	0.588348605	-0.021493712	-0.02178442	-0.021594396	-0.021594396	0.830938551	0.787353587	0.809322911	0.809322911	TRUE		0	0	0	1	6	29	5.267847082	59.6216875	2.611661197	5.373258582	17.90662742	4.025660947
187	479	618	52.75	0.616342005	0.583598359	0.603842915	0.675917491	0.372488788	0.347794878	0.359831607	0.434001708	0.569427164	0.53537472	0.551958666	0.655792495	0.62795465	0.595016104	0.615877428	0.615877428	-0.017014618	-0.018486597	-0.017833239	-0.017833239	0.947317925	0.890238449	0.917589	0.917589	TRUE		0	0	0	1	6	30	5.485717359	65.66376504	2.901292321	5.565924324	18.44956699	4.526034248
188	373	655	53.25	0.562550419	0.532821014	0.55226946	0.612501115	0.292009819	0.27310671	0.28292171	0.336247278	0.439738724	0.413260979	0.427246937	0.501273705	0.58203071	0.551631393	0.571888391	0.571888391	-0.010274202	-0.011047398	-0.01087339	-0.01087339	0.722542454	0.678604708	0.701423105	0.701423105	TRUE		0	0	0	1	6	32	5.11418617	55.9083947	2.343696667	5.248733901	19.26661588	3.559611754
189	665	671	51.25	0.767896304	0.721779816	0.749924244	0.849215335	0.413941582	0.386532704	0.401006398	0.476162785	0.623036249	0.584616221	0.606026314	0.704677007	0.791958111	0.744507958	0.773692497	0.773692497	-0.013842472	-0.014892997	-0.015149971	-0.015149971	1.026758497	0.96331378	0.998414429	0.998414429	TRUE		0	0	0	1	6	33	6.532482345	70.68852318	3.13178467	6.698673978	18.83408315	4.867589113
190	255	713	53.25	0.585639014	0.550264286	0.571996154	0.647419636	0.342938015	0.315286076	0.331183037	0.394258075	0.508737452	0.471622247	0.49286654	0.579872318	0.600261966	0.564712929	0.586724728	0.586724728	-0.005654496	-0.008001272	-0.00661423	-0.00661423	0.84270701	0.780460951	0.815935234	0.815935234	TRUE		0	0	0	1	6	34	5.273655964	62.08172684	2.640356808	5.374654711	19.82660007	4.076259452
191	548	705	53.25	0.635464122	0.598452741	0.621106429	0.701913533	0.350894506	0.324470031	0.337950184	0.414097475	0.533005409	0.493804638	0.514251158	0.621281723	0.653442278	0.616289425	0.639423541	0.639423541	-0.01470361	-0.014407029	-0.014921842	-0.014921842	0.880625368	0.814845014	0.848806071	0.848806071	TRUE		0	0	0	1	6	35	5.617791225	63.04618405	2.744696928	5.741963915	18.72969907	4.239289495
192	437	743	50.75	0.707178445	0.659010006	0.688479067	0.790531082	0.424603046	0.390498322	0.410732261	0.490489374	0.653456592	0.59877902	0.631546392	0.75650261	0.720490648	0.672544418	0.701953468	0.701953468	-0.022376736	-0.019270205	-0.021346736	-0.021346736	1.087124172	0.995013134	1.050150988	1.050150988	FALSE		0	0	0	1	6	38	6.113112328	71.98086743	3.262576983	6.205057912	17.79959036	5.127131428
193	597	68	52.5	0.893414485	0.804067362	0.853730904	1.052971331	0.458564949	0.410745405	0.439846633	0.536876169	0.631739125	0.571853365	0.607985454	0.735379407	0.931750011	0.838203576	0.889885474	0.889885474	0.022828633	0.016394923	0.020599083	0.020599083	1.029139914	0.932067634	0.991078434	0.991078434	TRUE		0	0	0	1	7	2	7.399419389	76.09760673	3.169202696	7.664197667	23.27922222	4.87782802
194	492	95	51.5	0.771779641	0.709657625	0.746535157	0.881971576	0.539824066	0.492478122	0.51950777	0.624282723	0.771319936	0.707543309	0.745540233	0.886932745	0.779849558	0.717265793	0.754402205	0.754402205	0.013307024	0.00946702	0.010578941	0.010578941	1.28976706	1.182946242	1.246602013	1.246602013	TRUE		0	0	0	1	7	4	6.559304023	85.94754383	3.769330615	6.615041851	22.12504711	5.998394847
195	174	123	53	0.749233472	0.697017761	0.728685414	0.841891759	0.430354643	0.393765453	0.414062807	0.498778409	0.604532311	0.559425549	0.58487047	0.688254681	0.773083728	0.71953621	0.75222378	0.75222378	0.015204261	0.009527725	0.012349016	0.012349016	0.995832437	0.921144829	0.963045896	0.963045896	TRUE		0	0	0	1	7	5	6.403580696	72.67805526	3.052226958	6.568311179	22.35502336	4.73462247
196	395	168	52	0.680010642	0.639401761	0.664673372	0.750110185	0.434634165	0.404439298	0.422150054	0.489698182	0.620765259	0.583269188	0.605986198	0.692891081	0.693653826	0.65227741	0.678095224	0.678095224	0.009874629	0.005328482	0.007488435	0.007488435	1.031881611	0.969504355	1.007225965	1.007225965	TRUE		0	0	0	1	7	7	5.925468	73.19680349	3.122020542	6.019699622	21.7089846	4.889615949
197	613	182	52.25	0.71268533	0.666802834	0.695424357	0.791176424	0.441021816	0.410412814	0.428003665	0.504349037	0.6410949	0.601522745	0.623976871	0.725878234	0.728038633	0.680978798	0.710582446	0.710582446	0.002172519	-0.00131555	0.000841731	0.000841731	1.064590895	0.999075144	1.035980716	1.035980716	TRUE		0	0	0	1	7	8	6.151147637	73.97109151	3.209427867	6.257190815	20.77536251	5.03024957
198	730	161	50.75	0.899956732	0.829549484	0.872884236	1.02196205	0.454076097	0.420438411	0.441928557	0.511461313	0.632994396	0.589302893	0.616856819	0.709638102	0.938947227	0.864842288	0.91037938	0.91037938	0.017391879	0.014038418	0.016448282	0.016448282	1.030688119	0.960410082	1.004841949	1.004841949	FALSE		0	0	0	1	7	9	7.444605808	75.55348433	3.174599737	7.713907862	22.62019854	4.884484532
199	69	194	51	0.957374386	0.879021604	0.92534609	1.091058324	0.462306255	0.426057533	0.448446762	0.528952528	0.718753772	0.661624102	0.695684546	0.826733635	0.99381478	0.912291579	0.960459014	0.960459014	-0.032429938	-0.029316022	-0.030387915	-0.030387915	1.177049571	1.083727682	1.139406299	1.139406299	TRUE		0	0	0	1	7	10	7.841181753	76.55111437	3.543322309	8.092870608	16.58097748	5.513765827
200	500	205	52	0.703802379	0.664048446	0.688419962	0.77197309	0.334428954	0.316207886	0.328256685	0.366817082	0.479296755	0.455469366	0.470887384	0.524123659	0.736040996	0.694105749	0.719724562	0.719724562	0.003391092	0.001709051	0.003079205	0.003079205	0.778096	0.739910898	0.764760265	0.764760265	FALSE		0	0	0	1	7	11	6.0897943	61.05028918	2.513776484	6.31246205	20.92307358	3.798464314
201	221	237	51.75	0.695468145	0.658831974	0.682102652	0.757391437	0.335037084	0.311798156	0.326376818	0.376493676	0.486286255	0.458304995	0.475453787	0.539722324	0.72591883	0.687941082	0.712133236	0.712133236	-0.000507985	-0.004497641	-0.001730303	-0.001730303	0.791380638	0.745491685	0.773530323	0.773530323	TRUE		0	0	0	1	7	12	6.032230876	61.12400457	2.543827851	6.242549628	20.45044159	3.855581637
202	66	297	51.25	0.880557839	0.808282601	0.849619724	1.005579127	0.455864003	0.422084121	0.441042075	0.526663527	0.73596748	0.676755781	0.709461281	0.858006557	0.905760268	0.831283686	0.874008643	0.874008643	-0.049003163	-0.042139709	-0.045655428	-0.045655428	1.215632217	1.117978526	1.171769865	1.171769865	TRUE		0	0	0	1	7	14	7.310620282	75.77020786	3.617332676	7.484690043	14.57203098	5.679651972
203	543	304	51	0.733071287	0.694337792	0.718704174	0.7985693	0.341989658	0.321186317	0.333233596	0.38150003	0.506561595	0.478786731	0.494095519	0.563449304	0.765836515	0.725483879	0.751109061	0.751109061	-0.007693912	-0.009349197	-0.007907794	-0.007907794	0.823479936	0.778176158	0.802832022	0.802832022	TRUE		0	0	0	1	7	15	6.291950675	61.96677048	2.631001708	6.518255659	19.57938945	3.993592621
204	652	282	52.25	0.73316568	0.690213698	0.717163187	0.805980701	0.360688807	0.335556559	0.351729691	0.406095205	0.526186899	0.493314519	0.51395954	0.588175482	0.763763444	0.719246085	0.747175543	0.747175543	-0.00205482	-0.004574546	-0.002602435	-0.002602435	0.858332763	0.804413237	0.838279309	0.838279309	FALSE		0	0	0	1	7	16	6.292602634	64.23341389	2.715380734	6.503937238	20.26293973	4.143442402
205	167	332	52	0.700855573	0.66413253	0.68607011	0.763264223	0.29915361	0.281356781	0.292266152	0.331150599	0.448060127	0.424256298	0.438468785	0.489763696	0.736204486	0.697665513	0.720688716	0.720688716	-0.011049045	-0.012374715	-0.01129993	-0.01129993	0.722913869	0.684454811	0.707416261	0.707416261	TRUE		0	0	0	1	7	17	6.069441108	56.77433922	2.379474556	6.313591254	19.17269231	3.561208654
206	337	320	53	0.622337244	0.590745998	0.611420633	0.675724435	0.284557584	0.268801174	0.277875136	0.318043925	0.423416274	0.402803738	0.41452827	0.468996064	0.650888859	0.617750451	0.639633594	0.639633594	-0.007895238	-0.009392309	-0.00847573	-0.00847573	0.687317481	0.653992769	0.672666175	0.672666175	TRUE		0	0	0	1	7	18	5.527125662	55.00506164	2.273518268	5.724327792	19.55498538	3.408161928
207	440	388	52.5	0.644615532	0.611666177	0.632964226	0.699469878	0.304758418	0.288941964	0.297450056	0.339659895	0.46395035	0.441307477	0.453996805	0.514493286	0.671371748	0.636935755	0.659410887	0.659410887	-0.015048914	-0.015231681	-0.015533671	-0.015533671	0.757001466	0.720211544	0.740533871	0.740533871	TRUE		0	0	0	1	7	19	5.680998773	57.45373386	2.447794592	5.865800328	18.68784254	3.707768331
208	684	395	51	0.788657506	0.740375638	0.769082849	0.871862899	0.376354058	0.351751667	0.366377833	0.425575267	0.556776957	0.52216883	0.542929038	0.624696203	0.822596587	0.77229492	0.802182729	0.802182729	-0.007699406	-0.008442546	-0.008124315	-0.008124315	0.90689134	0.850443761	0.884331306	0.884331306	TRUE		0	0	0	1	7	20	6.675877149	66.13229914	2.846902739	6.91028978	19.57872345	4.352220083
209	69	405	51.5	0.802072966	0.7314471	0.772606758	0.920766998	0.353554311	0.327562326	0.341802876	0.407234008	0.571090144	0.524222771	0.55187282	0.659638575	0.836051764	0.76205427	0.805141503	0.805141503	-0.040253989	-0.033844801	-0.038711036	-0.038711036	0.930919646	0.855022729	0.899851987	0.899851987	FALSE		0	0	0	1	7	21	6.768535909	63.36859596	2.908442309	7.003222859	15.63257425	4.455529823
210	260	400	55.25	0.568448408	0.539823434	0.558689268	0.617481647	0.254163192	0.241581149	0.249253935	0.278769587	0.385219749	0.369235105	0.378916616	0.420797466	0.594697852	0.564372053	0.584453607	0.584453607	-0.01194615	-0.013399276	-0.012493324	-0.012493324	0.625079647	0.599666912	0.614899537	0.614899537	FALSE		0	0	0	1	7	22	5.154922783	51.32076304	2.109292249	5.336224134	19.06394842	3.140570259
211	562	414	53	0.630179717	0.597835863	0.61867805	0.685346224	0.304623882	0.288643571	0.297758231	0.339261256	0.463626021	0.441865702	0.454467387	0.511811365	0.655219198	0.621364236	0.643337888	0.643337888	-0.014719056	-0.015663346	-0.015292602	-0.015292602	0.757929478	0.722644246	0.742858382	0.742858382	TRUE		0	0	0	1	7	23	5.581292562	57.43742584	2.44640014	5.754236855	18.72782682	3.711758321
212	70	512	51.75	0.764963361	0.696675038	0.734463597	0.882128848	0.326433661	0.302944768	0.316236073	0.371125905	0.52769644	0.485029748	0.509463146	0.604006454	0.799254287	0.727411765	0.767075725	0.767075725	-0.037861966	-0.03178502	-0.035402128	-0.035402128	0.857701142	0.789022808	0.828489219	0.828489219	FALSE		0	0	0	1	7	25	6.512224906	60.08112869	2.721871008	6.749067677	15.92252674	4.140726746
213	652	510	53.25	0.656973746	0.621383423	0.643041289	0.718977953	0.28885968	0.270130659	0.281662283	0.32397395	0.427869916	0.403802648	0.418940917	0.473406982	0.68923633	0.651996857	0.674603597	0.674603597	-0.007152995	-0.009255076	-0.008169225	-0.008169225	0.691620007	0.652574949	0.677210117	0.677210117	FALSE		0	0	0	1	7	26	5.766355285	55.52654622	2.292666708	5.989188571	19.6449574	3.426660647
214	431	526	52.25	0.634563363	0.60264167	0.622577912	0.690578513	0.27228228	0.256474483	0.265869602	0.302885992	0.410301398	0.38846062	0.401450948	0.454811951	0.666055526	0.632682915	0.653597477	0.653597477	-0.011654607	-0.012380117	-0.01197191	-0.01197191	0.662746122	0.627273974	0.648272896	0.648272896	TRUE		0	0	0	1	7	27	5.611569809	53.51709349	2.217130839	5.829081903	19.09928824	3.302517331
215	196	565	52.75	0.593806915	0.562757424	0.582033984	0.648793043	0.297511207	0.279597953	0.289324478	0.336084066	0.461561519	0.435378984	0.449180984	0.521334202	0.614659354	0.582746895	0.602831561	0.602831561	-0.019831681	-0.019788717	-0.019577822	-0.019577822	0.758051968	0.714776182	0.737285707	0.737285707	TRUE		0	0	0	1	7	28	5.33007055	56.57525311	2.437523811	5.474095516	18.10809283	3.712284968
216	328	594	52	0.5815743	0.55290436	0.570177574	0.633092867	0.300037103	0.283888299	0.292141663	0.33735188	0.453433535	0.430579453	0.441763919	0.508706288	0.601843918	0.572230381	0.590359078	0.590359078	-0.011686876	-0.012135149	-0.011621241	-0.011621241	0.744887895	0.707276879	0.72534532	0.72534532	TRUE		0	0	0	1	7	29	5.245581535	56.88143304	2.402577532	5.385581041	19.09537675	3.655686014
217	67	632	53.5	0.732629578	0.64988548	0.691935538	0.880713592	0.347393221	0.317093343	0.33468268	0.402519155	0.55775987	0.50182419	0.534130098	0.649034321	0.75965682	0.673076562	0.716645382	0.716645382	-0.036349436	-0.028005521	-0.032636253	-0.032636253	0.914475285	0.823731973	0.876739187	0.876739187	FALSE		0	0	0	1	7	30	6.288899851	62.62177085	2.851128773	6.475573345	16.1058701	4.384827265
218	430	639	53.5	0.579202076	0.549776447	0.567732973	0.630678964	0.298315118	0.280371022	0.29015595	0.338723409	0.452584918	0.427993704	0.441052879	0.509918744	0.599277887	0.569009775	0.587696606	0.587696606	-0.01280335	-0.013878037	-0.013091741	-0.013091741	0.743627576	0.703009435	0.724336937	0.724336937	TRUE		0	0	0	1	7	31	5.229196909	56.67270025	2.3989289	5.367857809	18.96004171	3.650267268
219	613	613	52	0.654408272	0.618671585	0.640465828	0.715572497	0.355042574	0.329652656	0.342810835	0.412457222	0.539673024	0.507519538	0.524593057	0.611156138	0.673946279	0.637440454	0.659985266	0.659985266	-0.015318317	-0.018698305	-0.017275939	-0.017275939	0.890495908	0.837101629	0.865160392	0.865160392	TRUE		0	0	0	1	7	32	5.748635905	63.54899785	2.773364352	5.883582268	18.65518651	4.281727898
220	244	668	51.25	0.625945704	0.593666099	0.613141804	0.6826472	0.358932421	0.333463015	0.346890517	0.41226937	0.541310395	0.50910267	0.526131037	0.61411259	0.641846097	0.609223123	0.629172901	0.629172901	-0.012027818	-0.015510737	-0.013749078	-0.013749078	0.896370241	0.842519399	0.870739534	0.870739534	FALSE		0	0	0	1	7	33	5.552048807	64.02051113	2.780404228	5.661870663	19.05404897	4.3069846
221	346	711	54.25	0.593548461	0.560003477	0.580776775	0.649511708	0.291753942	0.270732344	0.283052217	0.330328196	0.435627294	0.406609337	0.42363635	0.488853481	0.6172489	0.582852761	0.604257833	0.604257833	-0.008328185	-0.009463938	-0.008831352	-0.008831352	0.712008981	0.663956335	0.692038861	0.692038861	FALSE		0	0	0	1	7	35	5.32828544	55.87737816	2.326019567	5.49198116	19.50250506	3.514323072
222	659	711	53	0.721679266	0.67408943	0.702910068	0.810048963	0.273775839	0.254152586	0.266453286	0.307483091	0.400926056	0.371692199	0.389147369	0.454577467	0.764789639	0.714667343	0.745049296	0.745049296	-0.005422985	-0.004774876	-0.004584933	-0.004584933	0.637014508	0.590041749	0.61804636	0.61804636	FALSE		0	0	0	1	7	36	6.213267534	53.69813736	2.176821542	6.51102503	19.85466292	3.191884214
223	116	736	53.25	0.746127809	0.660833086	0.707752328	0.906250473	0.406961215	0.364088418	0.388104845	0.485790108	0.612616594	0.547816712	0.585098894	0.725481613	0.768703418	0.680247007	0.728723713	0.728723713	-0.013514867	-0.011801819	-0.01340046	-0.01340046	1.010517067	0.904293028	0.965632814	0.965632814	FALSE		0	0	0	1	7	37	6.382130299	69.84238834	3.086985347	6.538056971	18.87379424	4.797759061
224	455	743	50.25	0.726729567	0.67897981	0.708176298	0.809631949	0.334721109	0.312116183	0.326034745	0.373132378	0.509296017	0.473981767	0.494898691	0.570348302	0.758421213	0.708794663	0.739213755	0.739213755	-0.016672704	-0.014957697	-0.015459771	-0.015459771	0.828998184	0.771240795	0.805355751	0.805355751	FALSE		0	0	0	1	7	38	6.248149275	61.08570315	2.64275836	6.467039175	18.4910126	4.017318333
225	311	64	52	0.887854708	0.794135605	0.84227376	1.053452595	0.480151907	0.425070783	0.454746981	0.573917876	0.647521702	0.581017122	0.616933052	0.768109136	0.923762904	0.826048521	0.876043826	0.876043826	0.034009803	0.02479388	0.029743107	0.029743107	1.057755609	0.949381108	1.00816686	1.00816686	FALSE		0	0	0	1	8	4	7.361018765	78.71429992	3.237059911	7.609031808	24.6345633	5.000861245
226	551	80	51.5	0.855434902	0.780112205	0.823038019	0.990395023	0.380450345	0.343196763	0.365428497	0.440330429	0.50859924	0.463882483	0.490331368	0.582323031	0.902830849	0.823327476	0.868528667	0.868528667	0.027303797	0.021101277	0.024995052	0.024995052	0.81434984	0.742762698	0.785274164	0.785274164	FALSE		0	0	0	1	8	5	7.137099563	66.62883618	2.639762567	7.464456941	23.82168547	3.954337758
227	212	133	52.5	0.783519076	0.735567524	0.764675614	0.866362508	0.379053098	0.3483422	0.366785923	0.431891279	0.52119296	0.486303143	0.507196235	0.582978855	0.820785027	0.770885057	0.801207665	0.801207665	0.018765268	0.012095365	0.016135831	0.016135831	0.84421484	0.787232445	0.821314277	0.821314277	FALSE		0	0	0	1	8	7	6.640386709	66.45946697	2.693909287	6.897777578	22.7866757	4.082742369
228	425	147	51	0.775835867	0.727546397	0.756086904	0.860307863	0.388107742	0.360503198	0.376695759	0.438673523	0.540521744	0.507291191	0.526382642	0.602445281	0.810022948	0.759559808	0.789445948	0.789445948	0.015091089	0.010429306	0.013427173	0.013427173	0.879351317	0.825351672	0.856292184	0.856292184	FALSE		0	0	0	1	8	8	6.587319831	67.55703834	2.777013421	6.823445356	22.34130504	4.233811708
229	315	174	52.25	0.715440647	0.674686814	0.699124072	0.785854102	0.347341741	0.326415407	0.339373247	0.386642059	0.484203086	0.458297184	0.473452366	0.535694045	0.748547608	0.705721827	0.731443546	0.731443546	0.012838852	0.00985178	0.012304731	0.012304731	0.785599014	0.743825798	0.768201408	0.768201408	TRUE		0	0	0	1	8	10	6.170178237	62.61553069	2.534871264	6.398843528	22.06829694	3.830723535
230	542	185	52.25	0.71813531	0.675620153	0.702054736	0.791545926	0.367648147	0.34471822	0.358493255	0.413231489	0.527728808	0.498846535	0.51515544	0.591404691	0.746736947	0.702266445	0.730099902	0.730099902	0.004137382	0.001157488	0.003625567	0.003625567	0.862637936	0.815760976	0.841977962	0.841977962	TRUE		0	0	0	1	8	11	6.188789907	65.07700001	2.722010176	6.386337538	21.01353617	4.161952502
231	68	216	50.75	0.937272906	0.862421168	0.905062408	1.069707719	0.423450995	0.392780603	0.4106897	0.479122011	0.660215366	0.608391259	0.637382867	0.75122004	0.977771953	0.899585824	0.944185579	0.944185579	-0.031988317	-0.026886615	-0.029002474	-0.029002474	1.075155631	0.990893821	1.037951869	1.037951869	TRUE		0	0	0	1	8	12	7.702343558	71.8412199	3.29163634	7.98206498	16.63450923	5.075672669
232	728	230	49.75	0.88364313	0.818367517	0.857441761	0.999945199	0.490396462	0.455889726	0.475657858	0.56052283	0.703073661	0.657448097	0.684040504	0.795536751	0.912872244	0.844736737	0.885602779	0.885602779	0.007363303	0.004339322	0.005740323	0.005740323	1.156877706	1.082629281	1.12579702	1.12579702	TRUE		0	0	0	1	8	13	7.331929972	79.95610797	3.475905646	7.533811494	21.4045707	5.427036859
233	449	249	52.5	0.691126404	0.656231212	0.678103161	0.751357584	0.300222567	0.281549968	0.293260812	0.331673647	0.431052898	0.407205882	0.423131278	0.471776222	0.727182286	0.69069789	0.713457316	0.713457316	0.001503851	-0.00070033	3.73E-05	3.73E-05	0.693715732	0.654989502	0.681000625	0.681000625	FALSE		0	0	0	1	8	14	6.00224306	56.90391433	2.306351946	6.251276146	20.69430908	3.435671216
234	608	270	51.5	0.716636497	0.67633238	0.701999405	0.784895245	0.331593469	0.309196356	0.323719868	0.371056943	0.481794705	0.452009458	0.47127241	0.53507348	0.750156048	0.708265296	0.734910024	0.734910024	-0.001327507	-0.003211833	-0.001947647	-0.001947647	0.78119613	0.732484732	0.764029305	0.764029305	FALSE		0	0	0	1	8	15	6.178437811	60.70658193	2.524516427	6.409952801	20.35110203	3.811793329
235	220	277	53	0.656474013	0.623152997	0.64466871	0.712931632	0.266440274	0.248119465	0.259642574	0.298454988	0.384465134	0.363252337	0.376723781	0.421544098	0.693494992	0.658483437	0.681115826	0.681115826	-0.000682796	-0.004315072	-0.002126204	-0.002126204	0.614567224	0.580356434	0.602045443	0.602045443	TRUE		0	0	0	1	8	16	5.762903692	52.80894661	2.106047782	6.018602577	20.42925159	3.095372082
236	338	282	53.25	0.627443287	0.596424863	0.615610944	0.679547983	0.294471611	0.275644953	0.287245559	0.327200052	0.432438161	0.409827966	0.423376324	0.476141357	0.655613193	0.623338949	0.643350311	0.643350311	-0.00407219	-0.007320156	-0.005064851	-0.005064851	0.702812057	0.665878989	0.687947367	0.687947367	TRUE		0	0	0	1	8	17	5.562392412	56.20680424	2.312307886	5.756958127	20.01840142	3.474780881
237	70	320	52.25	0.822043771	0.75549086	0.793329043	0.938521253	0.36039751	0.335668475	0.349565405	0.409094978	0.575351273	0.531278969	0.556199336	0.655914829	0.857974256	0.788233914	0.827899457	0.827899457	-0.036589998	-0.030847802	-0.034184163	-0.034184163	0.936408297	0.865052192	0.905378491	0.905378491	TRUE		0	0	0	1	8	18	6.906471555	64.19810394	2.926763039	7.154638537	16.07671012	4.479128284
238	695	331	51	0.807022133	0.75449091	0.786557911	0.897146841	0.360222559	0.337126496	0.351523557	0.401315482	0.520206931	0.486447663	0.508499264	0.576865736	0.847251216	0.792090007	0.825602161	0.825602161	0.000186087	0.00045763	-0.000370376	-0.000370376	0.840014319	0.785517431	0.821348947	0.821348947	FALSE		0	0	0	1	8	19	6.802719136	64.17689693	2.689669853	7.080575958	20.53457447	4.064682225
239	504	342	53	0.637705229	0.606639041	0.626935987	0.690478136	0.246212688	0.234144487	0.241805386	0.267869473	0.359067398	0.344163967	0.354156337	0.387639632	0.675267187	0.642083726	0.663735639	0.663735639	-0.003687838	-0.005304509	-0.00464193	-0.00464193	0.571405966	0.548168277	0.563804001	0.563804001	FALSE		0	0	0	1	8	20	5.633270251	50.35703168	1.996850174	5.8927056	20.06499128	2.909800183
240	394	376	52.75	0.645146529	0.61406696	0.633667466	0.697008716	0.273270354	0.259872047	0.267873099	0.298309989	0.408040798	0.389888132	0.400675855	0.444222964	0.678174648	0.645336932	0.66611954	0.66611954	-0.009344604	-0.010129149	-0.009643643	-0.009643643	0.657627637	0.628619356	0.645740523	0.645740523	FALSE		0	0	0	1	8	23	5.684666301	53.63686428	2.207411385	5.912787036	19.37929843	3.280510397
241	69	425	50.75	0.832824245	0.762161895	0.802397656	0.952033266	0.375687271	0.349438148	0.364481874	0.425510562	0.607860354	0.562739482	0.58828785	0.691524337	0.866454293	0.792221977	0.834506479	0.834506479	-0.043117019	-0.03812644	-0.040775157	-0.040775157	0.993034596	0.920243987	0.961436058	0.961436058	TRUE		0	0	0	1	8	24	6.980930827	66.05147358	3.066535886	7.213209005	15.28552818	4.722593148
242	600	409	54	0.551996116	0.520423227	0.540573577	0.605964884	0.236455038	0.223855809	0.231713406	0.258436986	0.340767432	0.324630405	0.335211622	0.369551667	0.581183358	0.547568636	0.568990776	0.568990776	0.000207029	-0.001111126	-0.000641136	-0.000641136	0.547828199	0.52245193	0.539148964	0.539148964	FALSE		0	0	0	1	8	25	5.041289033	49.17424449	1.918169442	5.242881356	20.53711292	2.808427538
243	713	448	54	0.593462658	0.552340309	0.577287392	0.664081562	0.27677871	0.258436269	0.268829761	0.313565692	0.390037563	0.366096047	0.380586768	0.435396149	0.622214339	0.5787572	0.605124417	0.605124417	0.007032899	0.005328988	0.005650936	0.005650936	0.631031694	0.592786438	0.615928568	0.615928568	FALSE		0	0	0	1	8	26	5.327692813	54.06213458	2.130006448	5.526276772	21.36452025	3.166161096
244	442	499	53.75	0.595372533	0.565564819	0.584876901	0.645768667	0.243898467	0.230569028	0.238532309	0.26845816	0.365328881	0.346008802	0.358077656	0.400281869	0.627099417	0.595817595	0.61613452	0.61613452	-0.009439385	-0.009400182	-0.009799928	-0.009799928	0.586939849	0.555725237	0.575152274	0.575152274	FALSE		0	0	0	1	8	27	5.340884058	50.07651009	2.023771432	5.560017345	19.36780945	2.976588138
245	70	530	51.5	0.788013343	0.715764522	0.755099835	0.911367424	0.313645864	0.290889594	0.303593196	0.35685308	0.505158068	0.462531863	0.484952829	0.581127976	0.827605266	0.751316883	0.792938832	0.792938832	-0.036049942	-0.029199112	-0.032091512	-0.032091512	0.81526195	0.747068208	0.782798539	0.782798539	FALSE		0	0	0	1	8	28	6.671428	58.53103804	2.624967241	6.944884047	16.14217376	3.958259374
246	181	535	52.75	0.620870646	0.589020209	0.609634779	0.673817164	0.266116137	0.250472616	0.259925162	0.294947942	0.40809742	0.386361121	0.399055232	0.450083586	0.650944988	0.617640685	0.639348822	0.639348822	-0.016118455	-0.016750437	-0.016099385	-0.016099385	0.660257671	0.624963697	0.645365736	0.645365736	TRUE		0	0	0	1	8	29	5.51699607	52.76965593	2.207654832	5.724715466	18.55819662	3.291818231
247	554	550	52.75	0.64435624	0.611092059	0.632179443	0.699840004	0.277586228	0.263032796	0.271317258	0.305980868	0.421910555	0.4011963	0.413911758	0.45972403	0.675748496	0.640745326	0.662981313	0.662981313	-0.014243884	-0.014441486	-0.014980865	-0.014980865	0.68234841	0.649017315	0.66940801	0.66940801	FALSE		0	0	0	1	8	30	5.679207878	54.16001898	2.267044427	5.896029936	18.78542539	3.386797399
248	310	558	54	0.565045433	0.537848215	0.554579511	0.612420263	0.209133435	0.200854061	0.206200131	0.222744597	0.304755357	0.294161266	0.300950348	0.32265623	0.599815364	0.57049218	0.588501163	0.588501163	-0.003377304	-0.004139154	-0.003598574	-0.003598574	0.482496164	0.466510516	0.4768274	0.4768274	FALSE		0	0	0	1	8	31	5.131418893	45.86241832	1.763335468	5.371570091	20.10263309	2.527532351
249	67	639	51.75	0.783306439	0.695639071	0.74003004	0.939324095	0.374984098	0.342605126	0.360049556	0.437969709	0.602102879	0.541336295	0.572340811	0.71241424	0.811563443	0.719998507	0.766336952	0.766336952	-0.039136521	-0.029572496	-0.033522517	-0.033522517	0.987966494	0.889154481	0.939605972	0.939605972	TRUE		0	0	0	1	8	32	6.638918054	65.96623748	3.041781611	6.834085351	15.7680297	4.700802835
250	390	641	52	0.613877781	0.582674428	0.602907234	0.664403032	0.258900863	0.244766652	0.253021481	0.28487326	0.384254331	0.364876414	0.376284011	0.419057665	0.645750284	0.61290979	0.634332647	0.634332647	-0.007348416	-0.008051466	-0.007735528	-0.007735528	0.618631107	0.587459171	0.605615606	0.605615606	FALSE		0	0	0	1	8	33	5.468697301	51.89504638	2.105141435	5.688836354	19.62126916	3.112844754
251	213	657	53.75	0.578005301	0.547998761	0.567235479	0.62914971	0.267800908	0.247391178	0.258996627	0.305725877	0.399429131	0.374749277	0.388578794	0.448476007	0.603837493	0.57292778	0.592964712	0.592964712	-0.007927753	-0.01139909	-0.009326894	-0.009326894	0.649325599	0.608610526	0.631173083	0.631173083	FALSE		0	0	0	1	8	34	5.220930942	52.97387779	2.170385508	5.399350394	19.551044	3.24481577
252	611	691	51.5	0.709695653	0.66977898	0.694688512	0.778779109	0.298966052	0.279232725	0.290877378	0.334491839	0.444521731	0.416471382	0.433012185	0.495343108	0.746510751	0.704861866	0.73095936	0.73095936	-0.009034427	-0.00941602	-0.009206363	-0.009206363	0.715707112	0.670037242	0.696825078	0.696825078	FALSE		0	0	0	1	8	35	6.130498341	56.75160415	2.364261215	6.384775234	19.41689693	3.53022319
253	723	691	53	0.638826799	0.584500687	0.616917555	0.736068462	0.276783246	0.256751566	0.268566836	0.314093254	0.393909451	0.364115663	0.381332842	0.451658163	0.67265655	0.61504225	0.649483498	0.649483498	0.003679938	0.004408192	0.004209134	0.004209134	0.633183008	0.585917474	0.613124601	0.613124601	FALSE		0	0	0	1	8	36	5.641016782	54.0626844	2.146653636	5.874674281	20.95808651	3.175410673
254	148	743	51.25	0.784251808	0.710541488	0.750226897	0.920734687	0.362474078	0.328379745	0.348001719	0.427173014	0.523244729	0.475514341	0.50423402	0.60534947	0.821378924	0.744018291	0.785333519	0.785333519	0.000808409	-0.000257396	-0.000428538	-0.000428538	0.847783282	0.77067468	0.817557655	0.817557655	FALSE		0	0	0	1	8	38	6.645447589	64.449818	2.70273087	6.901879547	20.61001002	4.098084894
255	336	738	52	0.65252942	0.609654808	0.635516047	0.72781185	0.329868931	0.302290152	0.317818911	0.380443689	0.492606434	0.453103451	0.474195908	0.565320029	0.677064933	0.63337051	0.66002991	0.66002991	-0.009142083	-0.009697751	-0.00864899	-0.00864899	0.807081936	0.741375652	0.776149946	0.776149946	FALSE		0	0	0	1	8	39	5.735658929	60.49753973	2.571001473	5.905122388	19.40384735	3.92308939
256	175	87	53	0.817016103	0.747861216	0.788212936	0.938017005	0.421398666	0.377875016	0.402958429	0.497618445	0.569610509	0.518880884	0.547491492	0.659636857	0.852973522	0.781054419	0.82312897	0.82312897	0.02831757	0.019739656	0.025091053	0.025091053	0.926734186	0.843823041	0.890442834	0.890442834	FALSE		0	0	0	1	9	3	6.871746132	71.59244402	2.902080613	7.120099147	23.94457133	4.43753443
257	541	86	52.75	0.824978551	0.75407955	0.79475133	0.94892656	0.37752564	0.340743718	0.363816017	0.435251806	0.506799616	0.462609779	0.490443441	0.578446956	0.868876403	0.794275334	0.836795067	0.836795067	0.026101011	0.019943367	0.02379511	0.02379511	0.814326393	0.743214346	0.788420612	0.788420612	FALSE		0	0	0	1	9	4	6.926741679	66.27431405	2.632025082	7.229938186	23.6758881	3.954236947
258	356	120	51.25	0.800811348	0.744241191	0.780336162	0.893419681	0.391829925	0.359566991	0.37925586	0.443576298	0.529911578	0.49213376	0.515040468	0.593465418	0.839208869	0.779964497	0.817898744	0.817898744	0.025443055	0.019291172	0.023116632	0.023116632	0.857900927	0.796686272	0.833617113	0.833617113	FALSE		0	0	0	1	9	6	6.759822089	68.00822791	2.731394999	7.025028558	23.59613302	4.141585726
259	652	100	53.25	0.608442938	0.554627943	0.586876829	0.699496576	0.38049828	0.344734461	0.366300183	0.443870974	0.512789342	0.469464711	0.495601988	0.590294853	0.625384794	0.56984595	0.603108454	0.603108454	0.028816999	0.022807567	0.02642653	0.02642653	0.847528767	0.776173599	0.819244016	0.819244016	FALSE		0	0	0	1	9	7	5.431159572	66.63464678	2.657777918	5.548174677	24.00511033	4.096990606
260	259	169	53	0.675327856	0.636318435	0.660645467	0.743458678	0.303982729	0.282788995	0.295672769	0.340259582	0.419912131	0.396017083	0.411006917	0.462327834	0.710702453	0.669609627	0.695226094	0.695226094	0.012948999	0.00832649	0.010817294	0.010817294	0.675571264	0.637188396	0.661281765	0.661281765	FALSE		0	0	0	1	9	9	5.893124632	57.35970767	2.258452199	6.137452175	22.08164862	3.357659047
261	732	173	51	0.692427243	0.632450215	0.668310001	0.797753121	0.380784588	0.355445157	0.371232788	0.424770673	0.506702445	0.474241653	0.495658832	0.56365321	0.720241979	0.656586756	0.694422639	0.694422639	0.031707206	0.028999611	0.029918998	0.029918998	0.827965091	0.776550657	0.810859984	0.810859984	FALSE		0	0	0	1	9	10	6.011227779	66.66935195	2.631607295	6.203340385	24.35545081	4.012876551
262	177	242	51.5	0.721729969	0.683214425	0.707084931	0.78819598	0.286634015	0.267330575	0.28002801	0.318301921	0.403566416	0.380607332	0.395277497	0.441860047	0.764553349	0.723910448	0.749050451	0.749050451	0.005677455	0.002313957	0.004838987	0.004838987	0.641699597	0.604927928	0.628501	0.628501	FALSE		0	0	0	1	9	11	6.213617733	55.25675915	2.188173775	6.509393006	21.20021831	3.212027763
263	383	236	50.75	0.724854084	0.687221895	0.710182136	0.789889972	0.344092913	0.32351323	0.336010833	0.383188503	0.496307505	0.469900515	0.485450345	0.549382328	0.757760082	0.718490598	0.74251215	0.74251215	0.001373791	-0.000986968	0.000768587	0.000768587	0.806120628	0.763132011	0.788362578	0.788362578	TRUE		0	0	0	1	9	12	6.235195569	62.22171952	2.586914231	6.462472835	20.6785437	3.918956248
264	68	252	50.5	0.910184783	0.83634391	0.877821148	1.040001113	0.416727426	0.386072629	0.403018493	0.477545807	0.65829193	0.606830218	0.634681315	0.753041327	0.947608439	0.870515676	0.913936726	0.913936726	-0.036965587	-0.032106831	-0.034406995	-0.034406995	1.074561287	0.990837913	1.035991224	1.035991224	FALSE		0	0	0	1	9	13	7.515249568	71.02621316	3.283366525	7.773729682	16.03118258	5.073117285
265	491	263	52.5	0.682087337	0.646429384	0.669914753	0.741104184	0.285179235	0.269199449	0.280030639	0.311330263	0.410020408	0.39070562	0.404276448	0.443339811	0.719380888	0.681537923	0.706368083	0.706368083	0.000610932	-0.00190299	-0.000506087	-0.000506087	0.65729516	0.62669952	0.648359844	0.648359844	FALSE		0	0	0	1	9	14	5.939811452	55.08041587	2.215922722	6.197392945	20.58607264	3.279080912
266	611	261	53.25	0.535267392	0.502201445	0.52271058	0.591646383	0.280576023	0.262859634	0.274525188	0.30994143	0.394773246	0.372028875	0.386968811	0.432357183	0.556427426	0.521871955	0.543212509	0.543212509	0.008681294	0.006668137	0.008039667	0.008039667	0.64550794	0.608549863	0.632952403	0.632952403	FALSE		0	0	0	1	9	15	4.925746003	54.52243113	2.150367525	5.071895492	21.56433284	3.228401738
267	732	280	51.25	0.6998347	0.646453695	0.678959039	0.790912242	0.336014515	0.314762401	0.328097697	0.372494232	0.459444604	0.429438233	0.448377781	0.511362731	0.733795686	0.677264846	0.711614086	0.711614086	0.018254352	0.017887347	0.018060747	0.018060747	0.743243781	0.695502135	0.725759684	0.725759684	FALSE		0	0	0	1	9	16	6.062390081	61.24248516	2.42842213	6.296954004	22.7247443	3.648617143
268	71	354	51.25	0.86465613	0.797449437	0.836152086	0.980283241	0.35745095	0.334746104	0.347174147	0.402132501	0.568625616	0.526478737	0.550601702	0.644368206	0.906507179	0.835819902	0.876543405	0.876543405	-0.035795192	-0.029298703	-0.033588257	-0.033588257	0.92002071	0.852153078	0.890972786	0.890972786	FALSE		0	0	0	1	9	17	7.200789335	63.84093258	2.897846066	7.489848854	16.17305353	4.408669829
269	341	341	53.5	0.487130721	0.46176027	0.477459633	0.529920304	0.241145575	0.230569661	0.236980948	0.259473299	0.349003774	0.336017827	0.343985783	0.37160281	0.507527789	0.480518731	0.497239601	0.497239601	0.000534216	-0.00096412	-0.000124962	-0.000124962	0.569218065	0.548793148	0.561311724	0.561311724	FALSE		0	0	0	1	9	18	4.593272549	49.74281444	1.953581609	4.73415233	20.57677339	2.900393302
270	548	358	52.5	0.564411336	0.533032228	0.552650481	0.616663137	0.253238031	0.241338483	0.248627705	0.273964575	0.364059198	0.348982641	0.358422222	0.389998864	0.592519991	0.559004838	0.579957028	0.579957028	0.001278176	-4.93E-05	0.00062115	0.00062115	0.587910398	0.56439777	0.57912223	0.57912223	FALSE		0	0	0	1	9	19	5.127039275	51.20861838	2.018312427	5.321181943	20.66695349	2.980761018
271	658	363	51.5	0.577038461	0.541072667	0.563395931	0.637445463	0.280136527	0.263711747	0.274531614	0.307191801	0.396016357	0.375624329	0.388950585	0.431349951	0.603132172	0.565063591	0.588617701	0.588617701	0.006695332	0.0044585	0.006026826	0.006026826	0.643363841	0.610886653	0.632233602	0.632233602	FALSE		0	0	0	1	9	20	5.214253116	54.469157	2.155712282	5.394478833	21.32360164	3.219183184
272	200	368	53.25	0.619540654	0.583814879	0.605453195	0.691817313	0.209986323	0.19603714	0.203834431	0.245017993	0.295011174	0.279491914	0.28844994	0.328222567	0.66200906	0.623668636	0.646939622	0.646939622	0.003020812	1.32E-05	0.001477274	0.001477274	0.45950828	0.435662134	0.44932067	0.44932067	TRUE		0	0	0	1	9	21	5.507809996	45.96580238	1.721440338	5.801133517	20.87818953	2.428695904
273	337	456	52.5	0.628356462	0.597375158	0.617282919	0.680998282	0.250702976	0.238447491	0.246115668	0.272276498	0.37359945	0.357042456	0.367676224	0.402922851	0.663169887	0.630265206	0.651409467	0.651409467	-0.008706006	-0.009411163	-0.009161382	-0.009161382	0.598195008	0.572011063	0.588826726	0.588826726	FALSE		0	0	0	1	9	23	5.568699586	50.9013282	2.059330755	5.809151186	19.456707	3.024979713
274	449	441	53	0.514799097	0.488507333	0.505031377	0.559897817	0.208453566	0.198802728	0.205162539	0.224273355	0.300931657	0.287989526	0.296694045	0.322476831	0.54389283	0.51584573	0.533409634	0.533409634	-0.000647667	-0.001234217	-0.000950835	-0.000950835	0.480939158	0.460688074	0.474429162	0.474429162	FALSE		0	0	0	1	9	24	4.78437427	45.78000703	1.746895465	4.985320733	20.43350978	2.520837999
275	183	474	53.5	0.596365324	0.564411682	0.584048994	0.651920272	0.20240889	0.189212216	0.197721244	0.224098854	0.294286545	0.278098343	0.288393502	0.32015924	0.636100317	0.602064295	0.622942866	0.622942866	-0.003675374	-0.005550365	-0.004229769	-0.004229769	0.460635814	0.43520831	0.451450644	0.451450644	FALSE		0	0	0	1	9	25	5.347741131	45.04729319	1.718324793	5.622185341	20.06650211	2.433543742
276	585	463	53.75	0.500604505	0.472582331	0.490299279	0.547443821	0.249620723	0.236986723	0.244710688	0.271734972	0.367374973	0.35016672	0.361223135	0.397233281	0.520597826	0.491083868	0.509724391	0.509724391	-0.003446626	-0.004147916	-0.004085845	-0.004085845	0.600449002	0.572799822	0.590594555	0.590594555	FALSE		0	0	0	1	9	26	4.68633415	50.77014135	2.032568606	4.824425301	20.09423003	3.034670764
277	729	498	52.5	0.776580696	0.721435668	0.753979804	0.87485398	0.282659639	0.263654538	0.27523819	0.315331862	0.395917837	0.369017423	0.385751459	0.442577454	0.826913048	0.768059161	0.802696772	0.802696772	0.005847795	0.005691515	0.005580124	0.005580124	0.622397329	0.580356952	0.606692557	0.606692557	FALSE		0	0	0	1	9	27	6.592464264	54.77499958	2.155288696	6.94010299	21.22086628	3.129037632
278	503	542	52.75	0.506987789	0.480453107	0.496872998	0.552534797	0.243614635	0.233655862	0.239981308	0.260700767	0.35962745	0.345262765	0.354749491	0.384364185	0.528616324	0.500454753	0.517815013	0.517815013	-0.004407532	-0.004351284	-0.004620945	-0.004620945	0.586021083	0.563268265	0.578409729	0.578409729	FALSE		0	0	0	1	9	28	4.730422625	50.04210508	1.999258119	4.879807979	19.97775254	2.972637903
279	111	558	52.75	0.593032097	0.554738195	0.577068774	0.660300853	0.244320295	0.230219226	0.238875269	0.268039435	0.366377849	0.344690648	0.356890516	0.403314108	0.624358351	0.58382279	0.607510162	0.607510162	-0.009675223	-0.008686462	-0.008532601	-0.008532601	0.589047112	0.55451174	0.573856998	0.573856998	FALSE		0	0	0	1	9	29	5.324718985	50.12764263	2.028281468	5.541085173	19.33922204	2.985648322
280	394	560	53.5	0.570789869	0.541243414	0.560131066	0.619907269	0.225239652	0.214251232	0.221312236	0.24412913	0.33107488	0.315787139	0.325395451	0.357410255	0.60333511	0.571898572	0.592012719	0.592012719	-0.00488269	-0.005190036	-0.004847536	-0.004847536	0.528651982	0.504573249	0.51967357	0.51967357	FALSE		0	0	0	1	9	30	5.171094938	47.8147559	1.8764963	5.3958805	19.92015553	2.725979364
281	255	626	53.5	0.567352228	0.539044897	0.557496896	0.614410227	0.214734528	0.204754184	0.210653408	0.232645751	0.317122528	0.303934156	0.312248586	0.34006653	0.60102916	0.570749112	0.590518366	0.590518366	-0.006044896	-0.006762397	-0.006713243	-0.006713243	0.504225019	0.483746523	0.496593768	0.496593768	FALSE		0	0	0	1	9	31	5.147351613	46.54136263	1.816508139	5.379953618	19.77927719	2.620955597
282	627	625	53.25	0.579696347	0.547929336	0.567901865	0.633348017	0.216318729	0.204144393	0.211894737	0.23683055	0.304852387	0.289520471	0.299887451	0.330167337	0.616234367	0.582312566	0.60355908	0.60355908	0.003491132	0.002065504	0.002573853	0.002573853	0.481141964	0.457216132	0.473551121	0.473551121	FALSE		0	0	0	1	9	32	5.232610774	46.73339369	1.763752651	5.48497392	20.93520009	2.521709965
283	149	664	50.75	0.681541173	0.642370238	0.665827528	0.749435704	0.26268515	0.241128174	0.253846589	0.300785853	0.371113448	0.345297692	0.360729519	0.416903708	0.723088106	0.682027404	0.706619456	0.706619456	0.004014458	0.000309506	0.00235583	0.00235583	0.588237206	0.546459194	0.57142835	0.57142835	FALSE		0	0	0	1	9	33	5.936039172	52.353764	2.048642185	6.222998202	20.99863579	2.982166129
284	509	672	53	0.49247139	0.464752686	0.482704164	0.538273007	0.240960126	0.229420965	0.23640344	0.262739425	0.350589456	0.334800961	0.344594697	0.379555299	0.51334085	0.484009579	0.503053299	0.503053299	-0.000798294	-0.00135466	-0.001197947	-0.001197947	0.571478415	0.546319693	0.561846949	0.561846949	FALSE		0	0	0	1	9	34	4.630159825	49.72033504	1.960399248	4.774302358	20.41525138	2.910111679
285	397	683	53.75	0.581447704	0.551972043	0.570362469	0.631135028	0.247253776	0.231841386	0.241199556	0.274714541	0.365053644	0.343627752	0.356537899	0.403120439	0.611514444	0.580838791	0.600028751	0.600028751	-0.005661145	-0.00630943	-0.005858202	-0.005858202	0.587901825	0.552911819	0.573929374	0.573929374	FALSE		0	0	0	1	9	35	5.244707155	50.4832286	2.022588049	5.452374051	19.82579412	2.980724155
286	227	741	53.25	0.521126778	0.480797913	0.504372145	0.594119261	0.269555544	0.248181359	0.26066084	0.307036999	0.384254778	0.352324488	0.370020927	0.437251359	0.541737737	0.500057388	0.524529148	0.524529148	0.00490318	0.005469492	0.005768025	0.005768025	0.628296182	0.575776881	0.604756738	0.604756738	FALSE		0	0	0	1	9	37	4.828078707	53.18656838	2.105143354	4.970435803	21.10636345	3.154399761
287	160	87	52	0.873494308	0.799961906	0.842656489	1.002271111	0.373132273	0.334150678	0.356230998	0.44154144	0.47650146	0.43491948	0.458527442	0.548569167	0.926646662	0.848802913	0.894060214	0.894060214	0.041032197	0.030984993	0.03662165	0.03662165	0.755449182	0.689244159	0.726733065	0.726733065	FALSE		0	0	0	1	10	2	7.261833435	65.74176595	2.501758111	7.62894953	25.48579263	3.701094285
288	321	66	53.25	0.649277921	0.578377773	0.615385311	0.774694429	0.393438751	0.349951042	0.373753452	0.465591593	0.505873151	0.457338625	0.484286374	0.589808987	0.671945694	0.597825713	0.636334665	0.636334665	0.045656222	0.035683711	0.040918139	0.040918139	0.830987908	0.752158016	0.796172332	0.796172332	FALSE		0	0	0	1	10	3	5.713201265	68.20324401	2.628041742	5.869764499	26.04630016	4.025873155
289	460	69	54	0.664842942	0.594921952	0.632689646	0.793742505	0.36791355	0.322964729	0.34770799	0.451560732	0.476315868	0.424472993	0.453416598	0.572601594	0.6926822	0.620027576	0.659167387	0.659167387	0.039530031	0.030280882	0.035115053	0.035115053	0.776860129	0.692051215	0.739531794	0.739531794	FALSE		0	0	0	1	10	4	5.820706751	65.10917113	2.500960158	6.012988729	25.30370542	3.793150684
290	562	109	54.75	0.547584079	0.501257331	0.529093902	0.628569381	0.337409502	0.309575966	0.325700699	0.38636543	0.45898881	0.426246386	0.445311145	0.519454423	0.563109946	0.51479364	0.543893338	0.543893338	0.02257444	0.017325071	0.020284993	0.020284993	0.758298005	0.704960972	0.735927415	0.735927415	FALSE		0	0	0	1	10	5	5.010815695	61.41158055	2.426462442	5.118050747	23.24840988	3.713342805
291	400	202	54	0.620685665	0.586821549	0.60810067	0.679340248	0.234005001	0.219636881	0.228991519	0.258524505	0.305140141	0.28946617	0.29985628	0.332349009	0.662168512	0.62593296	0.64864214	0.64864214	0.020280083	0.016924382	0.018999136	0.018999136	0.477382211	0.453067258	0.469307193	0.469307193	FALSE		0	0	0	1	10	8	5.515718429	48.87725981	1.764989848	5.802234829	22.97029615	2.505544903
292	513	215	55	0.476615531	0.446424661	0.46602624	0.526652748	0.278723434	0.264228017	0.273934366	0.302290167	0.391792754	0.37412069	0.386106936	0.421115251	0.49098518	0.459090706	0.479741451	0.479741451	0.009821898	0.007605151	0.008998454	0.008998454	0.64632464	0.61807751	0.637327637	0.637327637	FALSE		0	0	0	1	10	9	4.52064556	54.297867	2.137552893	4.619894778	21.70259272	3.231913144
293	709	243	52	0.590230991	0.545219747	0.573683418	0.6659144	0.3404599	0.319413455	0.332938782	0.375021678	0.470497635	0.443913711	0.462137402	0.513992848	0.60965711	0.562132277	0.592028596	0.592028596	0.01723261	0.014649891	0.015559244	0.015559244	0.774298806	0.731764745	0.761171763	0.761171763	FALSE		0	0	0	1	10	10	5.305372128	61.78133873	2.475944657	5.439545698	22.60089253	3.782138271
294	66	270	51.75	0.748471865	0.684121026	0.719854286	0.859117556	0.291741121	0.269428248	0.282990889	0.330553051	0.436825971	0.401024831	0.421501622	0.498393909	0.790849465	0.722660245	0.760458647	0.760458647	-0.011806438	-0.009189531	-0.009867233	-0.009867233	0.697995931	0.641103391	0.673755382	0.673755382	FALSE		0	0	0	1	10	11	6.39832038	55.87582411	2.331173282	6.69101671	19.08088378	3.45407394
295	398	370	53.75	0.479704859	0.454386612	0.470498349	0.522916634	0.244639836	0.233691297	0.240481828	0.263217169	0.358742597	0.344358472	0.35338509	0.383225196	0.49811904	0.471323758	0.488389533	0.488389533	-0.002323737	-0.003265268	-0.002758387	-0.002758387	0.587291989	0.56437789	0.57873412	0.57873412	FALSE		0	0	0	1	10	14	4.541983127	50.16637618	1.995453692	4.669167377	20.23034259	2.978102167
296	508	411	54.25	0.479207127	0.452997047	0.469648631	0.522862911	0.253211194	0.243569217	0.24979668	0.269176558	0.376357653	0.363492653	0.371573464	0.39837035	0.495605141	0.46764108	0.485417257	0.485417257	-0.005464646	-0.006095064	-0.00553122	-0.00553122	0.61863548	0.598512902	0.611132737	0.611132737	FALSE		0	0	0	1	10	15	4.538545362	51.2053653	2.071189652	4.651804217	19.84961293	3.112863553
297	302	447	54	0.455118032	0.431123143	0.44635218	0.494860039	0.237322606	0.227524708	0.233837796	0.253389672	0.350151786	0.337623737	0.345865851	0.37070174	0.471500775	0.445983455	0.462146455	0.462146455	-0.003501353	-0.004550042	-0.003983404	-0.003983404	0.574593002	0.554838175	0.567892775	0.567892775	FALSE		0	0	0	1	10	17	4.372165252	49.27940796	1.958517486	4.485318632	20.08759628	2.923502852
298	176	499	54	0.478992071	0.452603173	0.468739218	0.524343183	0.217835702	0.204633708	0.213254822	0.238999867	0.320261703	0.3034989	0.314407526	0.347202577	0.5015921	0.473860268	0.490744349	0.490744349	-0.00351089	-0.005104696	-0.004019915	-0.004019915	0.519008267	0.49198021	0.509677133	0.509677133	FALSE		0	0	0	1	10	19	4.537060001	46.91727572	1.830005027	4.69315533	20.08644023	2.684516193
299	70	543	53	0.569761714	0.515162684	0.543019391	0.668664463	0.266096562	0.249207467	0.259082563	0.296212637	0.416577634	0.384971098	0.401263415	0.472085553	0.592689065	0.534969974	0.564400066	0.564400066	-0.020900542	-0.015818822	-0.017264135	-0.017264135	0.680647387	0.630190098	0.656229439	0.656229439	FALSE		0	0	0	1	10	20	5.16399361	52.76728312	2.244115527	5.322349715	17.97852938	3.379483847
300	457	523	54	0.463346242	0.438291982	0.453791814	0.505447251	0.238413552	0.227536413	0.234426252	0.256732419	0.351814697	0.336516045	0.346478961	0.377509624	0.480543397	0.454145691	0.470421312	0.470421312	-0.003658581	-0.003924742	-0.003931017	-0.003931017	0.576689674	0.55212349	0.568206732	0.568206732	FALSE		0	0	0	1	10	21	4.428996377	49.41164847	1.965667175	4.547774796	20.06853768	2.932517496
301	302	563	53.25	0.447900063	0.424307448	0.439198621	0.486875577	0.212633982	0.204534316	0.209656429	0.226136202	0.308206498	0.297871605	0.304335224	0.325571454	0.468063455	0.442753755	0.458735329	0.458735329	-0.000155809	-0.000972491	-0.000407622	-0.000407622	0.500832897	0.484932105	0.494862566	0.494862566	FALSE		0	0	0	1	10	22	4.322311714	46.28674203	1.778173656	4.461577532	20.49313101	2.606371164
302	400	621	54.25	0.439134471	0.416141299	0.430692351	0.477954187	0.247521414	0.236388486	0.243316171	0.266478596	0.36523132	0.350026233	0.359635378	0.39087404	0.451902321	0.427805565	0.443056487	0.443056487	-0.003061035	-0.003680736	-0.003397431	-0.003397431	0.603045918	0.578431189	0.593984845	0.593984845	FALSE		0	0	0	1	10	23	4.261768959	50.51567067	2.023351966	4.349954772	20.14097003	3.045836207
303	554	631	54.75	0.451563579	0.426152078	0.442525743	0.494193058	0.233221341	0.22217425	0.228785705	0.253276494	0.34022228	0.32534073	0.334650442	0.36657799	0.468617188	0.441772557	0.459100632	0.459100632	-0.000934439	-0.001641936	-0.001507009	-0.001507009	0.55732445	0.533536436	0.548368266	0.548368266	FALSE		0	0	0	1	10	24	4.347615122	48.78226743	1.915825559	4.465402092	20.39874832	2.849256685
304	105	693	53.25	0.526953458	0.476887027	0.504428945	0.618248356	0.346723521	0.315458764	0.334290463	0.399820851	0.520796479	0.472883484	0.500945956	0.603964073	0.533112152	0.482286436	0.510056722	0.510056722	-0.008882325	-0.007404208	-0.007719211	-0.007719211	0.870243632	0.790347047	0.837327852	0.837327852	FALSE		0	0	0	1	10	26	4.868322795	62.54059233	2.692204616	4.910860054	19.43533425	4.194653205
305	343	729	52.75	0.503276543	0.471074035	0.490238939	0.560083859	0.288164044	0.267468433	0.279816723	0.322228813	0.420822793	0.39246141	0.409880746	0.465368654	0.517660179	0.484696617	0.50425445	0.50425445	-0.000512832	-0.001782592	-0.001354938	-0.001354938	0.695116032	0.648089852	0.677036896	0.677036896	FALSE		0	0	0	1	10	27	4.704789553	55.44222365	2.262367592	4.804135375	20.44985401	3.441691812
306	68	146	51.25	0.798575258	0.727356883	0.767899872	0.924634572	0.417745469	0.385304446	0.403247003	0.476947438	0.607557535	0.55838377	0.586170851	0.69219904	0.828080537	0.753674664	0.79605514	0.79605514	-0.000267546	0.001237452	-7.34E-06	-7.34E-06	0.996065271	0.916132984	0.961269922	0.961269922	FALSE		0	0	0	1	11	4	6.744377715	71.14961667	3.065233915	6.948166677	20.47958668	4.735623541
307	299	149	52	0.55398727	0.517735688	0.539682303	0.614867807	0.374624611	0.351434674	0.36526497	0.414739936	0.514907237	0.487514865	0.504714756	0.562492172	0.564082173	0.526470328	0.549171981	0.549171981	0.02247186	0.018132733	0.020140506	0.020140506	0.856965086	0.812082167	0.840349542	0.840349542	FALSE		0	0	0	1	11	5	5.055041665	65.92266181	2.666883808	5.124765788	23.23597541	4.137562074
308	582	164	53.5	0.518291427	0.481576435	0.504428672	0.581090898	0.36753059	0.346254214	0.359791247	0.406003708	0.519140375	0.492714861	0.509361202	0.568530055	0.523582278	0.485343411	0.509122103	0.509122103	0.013175858	0.010114938	0.012182178	0.012182178	0.868204255	0.825087161	0.85227684	0.85227684	FALSE		0	0	0	1	11	7	4.808495317	65.06275009	2.685084193	4.845038511	22.10914767	4.185884898
309	716	156	54.25	0.571632887	0.521915991	0.551833283	0.659078571	0.416088916	0.389061624	0.405594383	0.466056786	0.575796352	0.539410246	0.56217911	0.641210623	0.577109964	0.525396435	0.556418235	0.556418235	0.023117442	0.021157157	0.022024609	0.022024609	0.963290749	0.903834269	0.941163932	0.941163932	FALSE		0	0	0	1	11	8	5.176917548	70.9488153	2.928676654	5.214746975	23.31423057	4.594709431
310	391	232	53	0.485210919	0.456627194	0.474399777	0.533098996	0.292654856	0.275559666	0.287108776	0.32124859	0.413481821	0.394392501	0.40774133	0.445567533	0.498216133	0.468281291	0.486729685	0.486729685	0.009173669	0.005272498	0.007633412	0.007633412	0.683957795	0.653025572	0.674886785	0.674886785	FALSE		0	0	0	1	11	9	4.580012739	55.98658378	2.230805075	4.669837983	21.62401675	3.393716953
311	69	254	52.5	0.651328345	0.595570243	0.627274193	0.749876777	0.378380547	0.352825952	0.368058435	0.424208611	0.58963958	0.547080364	0.570662798	0.665301846	0.664944796	0.607141938	0.640076998	0.640076998	-0.025174429	-0.021450474	-0.022455404	-0.022455404	0.979578104	0.909785094	0.948373833	0.948373833	FALSE		0	0	0	1	11	10	5.727363263	66.37794275	2.988195635	5.821410245	17.46046417	4.664736939
312	271	263	53	0.49278796	0.465557177	0.482918045	0.53674945	0.272733642	0.256337281	0.267051254	0.298649443	0.389191722	0.371206021	0.38258357	0.418709023	0.509409991	0.480869829	0.499075384	0.499075384	0.005284304	0.00132433	0.004168862	0.004168862	0.64001903	0.61090632	0.629308623	0.629308623	FALSE		0	0	0	1	11	11	4.632346335	53.57180602	2.126369754	4.747152444	21.15256192	3.204802161
313	508	248	55	0.44941788	0.421585968	0.439365668	0.496050267	0.313334347	0.298024428	0.308417166	0.33842778	0.454789321	0.436066153	0.449442362	0.48695698	0.453491012	0.424358613	0.442811949	0.442811949	0.002984037	0.000611557	0.001797759	0.001797759	0.761066499	0.730706378	0.752615489	0.752615489	FALSE		0	0	0	1	11	12	4.332795073	58.49327707	2.408406733	4.360927642	20.87373184	3.725245948
314	656	249	52.75	0.556774071	0.518612714	0.542418895	0.621015052	0.346807769	0.326748702	0.339912083	0.378911686	0.492278206	0.466118917	0.482822755	0.535900218	0.569719754	0.529829352	0.554671428	0.554671428	0.009664102	0.007668255	0.009307157	0.009307157	0.81647619	0.773982727	0.801175147	0.801175147	FALSE		0	0	0	1	11	13	5.074289718	62.55080448	2.569590256	5.163703797	21.6834652	3.96348
315	66	364	51	0.654236339	0.600228672	0.630147302	0.751854609	0.368626894	0.349626968	0.360945533	0.401955255	0.585896422	0.549594586	0.570123015	0.646635347	0.668621457	0.612086832	0.643358879	0.643358879	-0.032487508	-0.02640261	-0.029258617	-0.029258617	0.972625706	0.913766004	0.947115588	0.947115588	FALSE		0	0	0	1	11	15	5.747448382	65.19564013	2.972101923	5.846804444	16.57399906	4.634845092
316	175	356	53	0.496486992	0.467794223	0.485720909	0.546144827	0.27014119	0.256103809	0.265200155	0.292987435	0.40110015	0.383303517	0.395182116	0.429802351	0.512235996	0.482035349	0.500819792	0.500819792	-0.005295567	-0.006997188	-0.006113419	-0.006113419	0.660787902	0.632163388	0.651396807	0.651396807	TRUE		0	0	0	1	11	16	4.657895041	53.25755832	2.177570061	4.76667128	19.87010815	3.294097962
317	601	352	53.25	0.47691294	0.447985049	0.465877131	0.526135605	0.332315222	0.314879797	0.325226672	0.363856704	0.493372686	0.470378824	0.48449919	0.534742007	0.480040656	0.450153367	0.468650109	0.468650109	-0.004181456	-0.0058189	-0.00517565	-0.00517565	0.826741648	0.788909203	0.812128535	0.812128535	FALSE		0	0	0	1	11	17	4.522699725	60.79407018	2.574295974	4.54430243	20.00515667	4.007616355
318	713	371	54.25	0.545600047	0.504157055	0.529939235	0.617644394	0.353113978	0.333055499	0.345752296	0.387731783	0.512084083	0.484314437	0.501999396	0.557806284	0.554990048	0.511598356	0.538547421	0.538547421	0.002984149	0.002116913	0.002602378	0.002602378	0.852823911	0.807811722	0.836541128	0.836541128	FALSE		0	0	0	1	11	18	4.997112255	63.31522043	2.654745653	5.061967714	20.87374547	4.119757085
319	298	450	52.5	0.619389701	0.58915361	0.607854691	0.670926289	0.237509748	0.227168792	0.233604107	0.255749152	0.352141758	0.337865033	0.346824395	0.377380216	0.655496782	0.623174625	0.643151599	0.643151599	-0.007467143	-0.007787865	-0.007636039	-0.007636039	0.561011569	0.538800675	0.552767633	0.552767633	FALSE		0	0	0	1	11	19	5.506767385	49.30209259	1.967073376	5.756154093	19.6068775	2.865109456
320	70	476	52.75	0.586982245	0.534288412	0.56470467	0.673317855	0.327471885	0.306929326	0.319375138	0.362894095	0.522377102	0.487093685	0.506824916	0.582530201	0.600253928	0.545079586	0.57699819	0.57699819	-0.03021941	-0.026377413	-0.027584296	-0.027584296	0.866796714	0.80960925	0.84149083	0.84149083	FALSE		0	0	0	1	11	20	5.282933483	60.20697835	2.699000505	5.374599196	16.84892978	4.179833173
321	187	478	54	0.487114474	0.460939357	0.476751641	0.533106737	0.215201323	0.201726649	0.210259481	0.237513912	0.314874292	0.298141701	0.308946505	0.342156415	0.511298839	0.483803392	0.500335929	0.500335929	-0.002700424	-0.004590694	-0.003519538	-0.003519538	0.508591673	0.48159501	0.499141237	0.499141237	FALSE		0	0	0	1	11	21	4.593160332	46.59794584	1.806841844	4.760198463	20.18468202	2.639730034
322	508	525	55	0.440708992	0.415866035	0.431701339	0.482896603	0.240276582	0.22983401	0.236602452	0.258240758	0.358591274	0.344444802	0.353904898	0.383183673	0.454405235	0.428116566	0.444824217	0.444824217	-0.005914777	-0.006516657	-0.006315536	-0.006315536	0.59108639	0.568544938	0.583700009	0.583700009	FALSE		0	0	0	1	11	23	4.272643964	49.63747832	1.994803078	4.367242058	19.79504975	2.994416197
323	402	567	55.5	0.409643143	0.386937736	0.401302917	0.447629987	0.24866734	0.237962984	0.244717743	0.266731304	0.370217632	0.355045048	0.365283935	0.394742523	0.41827665	0.394498991	0.409471555	0.409471555	-0.004725085	-0.004942797	-0.00524824	-0.00524824	0.614976549	0.590389575	0.607081281	0.607081281	FALSE		0	0	0	1	11	24	4.058076357	50.65457575	2.044790622	4.117706824	19.93925989	3.097131977
324	680	556	53.25	0.509468213	0.477285187	0.497218746	0.564488096	0.311023679	0.294453482	0.304644487	0.339007695	0.459262407	0.437300725	0.451140918	0.496778305	0.520335811	0.486683562	0.507500756	0.507500756	-0.003337059	-0.004740022	-0.004101373	-0.004101373	0.762755547	0.727095854	0.749604768	0.749604768	FALSE		0	0	0	1	11	25	4.747554574	58.21318625	2.427638773	4.822615598	20.10751138	3.732508013
325	293	616	55.5	0.40262158	0.380728345	0.39455252	0.438780175	0.233450419	0.224087468	0.230088985	0.249116388	0.346236402	0.334665647	0.34215838	0.366375187	0.413065102	0.389798327	0.404469093	0.404469093	-0.003864281	-0.005151185	-0.004373297	-0.004373297	0.573107581	0.554834318	0.566704089	0.566704089	FALSE		0	0	0	1	11	26	4.009579377	48.81003547	1.941683289	4.081711366	20.04360347	2.91711628
326	493	639	52.75	0.489664852	0.462782302	0.479355335	0.535735784	0.270541292	0.25907217	0.266089514	0.29080739	0.399913868	0.384639804	0.394409405	0.425939502	0.504717245	0.476266536	0.493767124	0.493767124	-0.003988647	-0.004831669	-0.004600289	-0.004600289	0.659391412	0.635059409	0.650687419	0.650687419	FALSE		0	0	0	1	11	27	4.610775448	53.30605721	2.172469635	4.714740288	20.02852826	3.288093751
327	135	666	52.75	0.514089742	0.477098931	0.499274739	0.5770769	0.30466171	0.280919351	0.295012601	0.34549923	0.447475648	0.415792377	0.43375921	0.504560791	0.526827109	0.488862684	0.511736208	0.511736208	-0.001935852	-0.003959559	-0.002203093	-0.002203093	0.741335842	0.688907534	0.718513436	0.718513436	FALSE		0	0	0	1	11	28	4.779474847	57.44201121	2.376961586	4.867450117	20.27736071	3.640413954
328	624	654	54	0.485523209	0.456276317	0.474537326	0.534501708	0.319585495	0.303088509	0.313564028	0.347425971	0.471879691	0.449302157	0.464158965	0.510433291	0.49208264	0.461791395	0.480620094	0.480620094	-0.002758285	-0.003728817	-0.003453295	-0.003453295	0.78766404	0.750604404	0.77509352	0.77509352	FALSE		0	0	0	1	11	29	4.582169681	59.25101862	2.481886809	4.62747478	20.17766835	3.839602116
329	380	691	54.25	0.445519111	0.419975589	0.435692083	0.489254312	0.275247481	0.258821372	0.268661005	0.304332875	0.406553459	0.383352472	0.397166248	0.446455522	0.454474318	0.428405312	0.444496354	0.444496354	-0.00294015	-0.003488741	-0.003111267	-0.003111267	0.675785884	0.637232861	0.660134249	0.660134249	FALSE		0	0	0	1	11	30	4.305866804	53.87652453	2.201016571	4.367719202	20.15562323	3.358581809
330	500	76	53	0.601129274	0.539244547	0.574090226	0.713534372	0.445987833	0.401183332	0.427414432	0.520975647	0.618449474	0.56245385	0.597373359	0.711704032	0.605452078	0.542270516	0.577470049	0.577470049	0.024127562	0.017647533	0.020043569	0.020043569	1.035986941	0.94296368	1.001364399	1.001364399	FALSE		0	0	0	1	12	2	5.380645092	74.57305414	3.112063823	5.410502112	23.43667372	4.907266824
331	380	98	55	0.527726216	0.483218597	0.509585179	0.606735432	0.396574124	0.362052268	0.381657965	0.455639137	0.540063078	0.499887015	0.523151197	0.612098185	0.531839635	0.486388661	0.513373643	0.513373643	0.028135216	0.021112452	0.024784409	0.024784409	0.904388566	0.837656768	0.87623629	0.87623629	FALSE		0	0	0	1	12	3	4.873660124	68.58330258	2.775041386	4.902070954	23.92246708	4.341459401
332	609	110	52.75	0.596617992	0.547802774	0.57686025	0.681730099	0.441488243	0.405954833	0.42642043	0.504824675	0.620041337	0.575964114	0.602693315	0.698577395	0.600216314	0.550367858	0.579985744	0.579985744	0.018646453	0.013282096	0.015462034	0.015462034	1.039284805	0.966071767	1.010526218	1.010526218	FALSE		0	0	0	1	12	4	5.349486277	74.02763004	3.118908038	5.374339397	22.77227341	4.921445994
333	721	109	51.5	0.618107988	0.561867593	0.595428731	0.717752717	0.52521177	0.483364026	0.509575085	0.596925502	0.724501089	0.674610109	0.707538183	0.809517029	0.612717768	0.555188077	0.589168206	0.589168206	0.032493697	0.024811273	0.028534465	0.028534465	1.222609382	1.139842378	1.194839328	1.194839328	FALSE		0	0	0	1	12	5	5.497914763	84.176294	3.568032909	5.460685244	24.45078635	5.709650305
334	177	175	53	0.556993637	0.520186956	0.542841382	0.620701503	0.325066542	0.303208539	0.316823348	0.360419843	0.450180898	0.425275841	0.441261323	0.490567654	0.574639888	0.536129388	0.559759624	0.559759624	0.015930117	0.011277456	0.013865605	0.013865605	0.741671072	0.701264492	0.727300824	0.727300824	FALSE		0	0	0	1	12	7	5.075806232	59.91541134	2.388592814	5.197686493	22.44300897	3.641855278
335	288	187	53.75	0.501059789	0.471996199	0.490426573	0.550579121	0.332663245	0.314638609	0.326286595	0.362546741	0.466129492	0.44701096	0.459586653	0.49899008	0.510144039	0.479674312	0.498946204	0.498946204	0.013878029	0.009075114	0.012038012	0.012038012	0.775830457	0.744896342	0.765315605	0.765315605	FALSE		0	0	0	1	12	8	4.689478734	60.83625629	2.457163819	4.752222417	22.19426232	3.78872361
336	457	193	53	0.494002628	0.463223142	0.48264981	0.546280371	0.331447574	0.312632371	0.3240016	0.364126335	0.469330887	0.446889857	0.461458386	0.507254693	0.501874584	0.469849508	0.490017402	0.490017402	0.010653719	0.007300532	0.008641508	0.008641508	0.782252786	0.74559533	0.769450885	0.769450885	FALSE		0	0	0	1	12	9	4.640735878	60.68889713	2.470928219	4.695106409	21.80342302	3.816336423
337	611	228	53	0.508555034	0.476016182	0.496288032	0.563301918	0.345574076	0.325614716	0.338569658	0.380178522	0.497207236	0.471735006	0.488847272	0.540500618	0.515098883	0.481437368	0.502270642	0.502270642	0.005981046	0.003530924	0.004750487	0.004750487	0.830256417	0.788397612	0.816683832	0.816683832	FALSE		0	0	0	1	12	11	4.741247375	62.40126068	2.590782628	4.786444852	21.2370185	4.022728109
338	70	257	52	0.653527137	0.598599025	0.629109268	0.749598981	0.383383244	0.357043262	0.372838456	0.428861494	0.59946659	0.55538905	0.580277374	0.676359856	0.666319501	0.60961598	0.64106741	0.64106741	-0.026748367	-0.022813818	-0.024104403	-0.024104403	0.996805837	0.924229173	0.965262091	0.965262091	FALSE		0	0	0	1	12	12	5.742550022	66.98435162	3.030446884	5.830905145	17.26967711	4.738807603
339	273	301	51.75	0.494447016	0.468204424	0.484621814	0.538192298	0.319736283	0.30391168	0.3133826	0.347705489	0.472650245	0.4531719	0.465150749	0.505884171	0.502004392	0.474738127	0.491818891	0.491818891	-0.003273885	-0.005685931	-0.004468302	-0.004468302	0.788103036	0.756235808	0.775804575	0.775804575	FALSE		0	0	0	1	12	13	4.643805208	59.26929663	2.485199804	4.696002978	20.11516917	3.841489583
340	387	281	53.5	0.465176025	0.439299522	0.455856399	0.507150234	0.31222536	0.295041317	0.30617474	0.341078874	0.457713787	0.436636701	0.450732451	0.494334582	0.470837762	0.444159537	0.461161692	0.461161692	-0.000342217	-0.003056224	-0.001587054	-0.001587054	0.764619627	0.729874226	0.753188952	0.753188952	FALSE		0	0	0	1	12	14	4.441634443	58.35884959	2.420980483	4.48073929	20.47053539	3.740522627
341	677	316	54.75	0.489414458	0.454718576	0.476828174	0.547271551	0.335354514	0.314896687	0.328651492	0.369304464	0.485877321	0.459029655	0.4776729	0.530998392	0.494892246	0.458964511	0.481688687	0.481688687	0.003629877	0.001633631	0.002602716	0.002602716	0.812124171	0.768046777	0.798861163	0.798861163	FALSE		0	0	0	1	12	15	4.609046013	61.16248224	2.542069641	4.646880346	20.95201827	3.944768487
342	66	365	50.75	0.67022132	0.614084133	0.64428304	0.770364582	0.35057874	0.331446536	0.343060231	0.38346101	0.554998878	0.519109193	0.539786343	0.612026214	0.689977718	0.631009254	0.662579097	0.662579097	-0.03025209	-0.024537039	-0.0272017	-0.0272017	0.916073311	0.858167647	0.891752217	0.891752217	FALSE		0	0	0	1	12	17	5.857854479	63.00790807	2.839257885	5.994309238	16.84496843	4.39169798
343	176	360	52.5	0.509055735	0.480193399	0.498112329	0.558288172	0.31665844	0.300850124	0.310885914	0.343313047	0.476934261	0.456670101	0.469719637	0.508748907	0.517911211	0.487794368	0.506440109	0.506440109	-0.009453827	-0.011281602	-0.010237382	-0.010237382	0.794191052	0.761200857	0.782515153	0.782515153	TRUE		0	0	0	1	12	18	4.744705646	58.89621154	2.503618937	4.805869215	19.36605881	3.867665013
344	485	343	53.5	0.468116559	0.441495604	0.458600189	0.51187556	0.306532121	0.293695298	0.301786341	0.328996075	0.459585063	0.442757955	0.454007051	0.488618335	0.473927565	0.445942639	0.463875057	0.463875057	-0.007331216	-0.008513067	-0.00820158	-0.00820158	0.767637394	0.740519285	0.758720104	0.758720104	FALSE		0	0	0	1	12	19	4.461944315	57.66873572	2.429026033	4.502080139	19.62335413	3.753497521
345	380	420	53.5	0.451330613	0.427247893	0.442864969	0.491736279	0.281877868	0.270064976	0.277680874	0.3021311	0.423255475	0.406998644	0.418034572	0.450983305	0.459137068	0.433935246	0.450223214	0.450223214	-0.007523153	-0.008104237	-0.008100441	-0.008100441	0.704850041	0.678480504	0.696457643	0.696457643	FALSE		0	0	0	1	12	20	4.346006059	54.68023613	2.272826913	4.399924187	19.6000882	3.483543195
346	71	501	53.75	0.543440422	0.492057582	0.520921943	0.627918945	0.318858663	0.299290053	0.310858008	0.353137354	0.51246992	0.476251342	0.495175811	0.577679516	0.552525371	0.498925024	0.52919288	0.52919288	-0.031490707	-0.026075093	-0.0275963	-0.0275963	0.853734341	0.794749046	0.825359182	0.825359182	FALSE		0	0	0	1	12	25	4.982196018	59.16291466	2.65640456	5.044944524	16.69482768	4.123671482
347	359	536	54	0.418608769	0.394941823	0.409832208	0.458699443	0.290017422	0.278996208	0.285863308	0.309398054	0.435514076	0.419194547	0.429383369	0.464004628	0.421081228	0.396352623	0.411919719	0.411919719	-0.006976835	-0.006731683	-0.006900517	-0.006900517	0.730035873	0.703511638	0.720059683	0.720059683	FALSE		0	0	0	1	12	26	4.120000721	55.66688348	2.325532787	4.137077661	19.6663109	3.591829723
348	454	600	53.5	0.426463849	0.402103986	0.417640464	0.467771681	0.297230366	0.286356384	0.293036554	0.315725581	0.448920511	0.433656712	0.443376843	0.476045191	0.428401577	0.402778709	0.419122381	0.419122381	-0.008819634	-0.009117787	-0.009172815	-0.009172815	0.753032783	0.728456159	0.744104295	0.744104295	FALSE		0	0	0	1	12	29	4.174254695	56.54121049	2.383173777	4.187638319	19.44293344	3.69070497
349	72	615	53	0.523866019	0.469249302	0.497366608	0.622068218	0.362371941	0.336898331	0.35081192	0.408812662	0.580828583	0.531144887	0.557679196	0.667048469	0.522984704	0.467252818	0.49583802	0.49583802	-0.033125352	-0.024599527	-0.028825728	-0.028825728	0.97720719	0.894639228	0.938845432	0.938845432	FALSE		0	0	0	1	12	30	4.84699827	64.43743727	2.950312741	4.840911146	16.496682	4.654543193
350	194	652	54.25	0.455116675	0.428923626	0.445084317	0.4999711	0.256003001	0.237903668	0.24853461	0.288255244	0.376019445	0.355770866	0.367526296	0.413309745	0.468627262	0.441502071	0.458319774	0.458319774	-0.002032952	-0.006208078	-0.003677347	-0.003677347	0.620544811	0.587304166	0.606502795	0.606502795	FALSE		0	0	0	1	12	31	4.372155873	51.54377808	2.069735527	4.465471666	20.26559054	3.121072726
351	690	657	53.25	0.517739394	0.480914885	0.503739469	0.582660152	0.354269646	0.336275861	0.346987728	0.385466289	0.52371474	0.496697895	0.513526651	0.572789481	0.522455345	0.484159316	0.507886745	0.507886745	-0.003119305	-0.002502284	-0.00338111	-0.00338111	0.876387739	0.832231609	0.859748213	0.859748213	FALSE		0	0	0	1	12	32	4.804682505	63.45530628	2.704751682	4.837254938	20.13390676	4.221069803
352	105	726	51.75	0.602823467	0.536607806	0.572370174	0.7285456	0.425196531	0.384872746	0.407726195	0.499177955	0.63976321	0.574809368	0.611946474	0.75420173	0.604985589	0.537941845	0.573923155	0.573923155	-0.010874808	-0.006838855	-0.009311816	-0.009311816	1.073672427	0.965186931	1.027431503	1.027431503	TRUE		0	0	0	1	12	33	5.392346655	72.05280753	3.203702262	5.407280136	19.19381265	5.069295632
353	332	715	53.25	0.465425533	0.436093121	0.453708309	0.517042933	0.26758066	0.24824323	0.259705982	0.301062337	0.389161569	0.362808531	0.378295558	0.435039464	0.478728663	0.448760695	0.466795189	0.466795189	0.000622578	-0.000674752	0.000179784	0.000179784	0.642816521	0.599058939	0.624734876	0.624734876	TRUE		0	0	0	1	12	34	4.443357761	52.94718014	2.126240111	4.535240678	20.58748435	3.216829978
354	68	72	52.25	0.867934514	0.754701461	0.814398894	1.077498202	0.559981118	0.491831501	0.526808637	0.687645728	0.798533398	0.705138526	0.758384136	0.964234717	0.884657802	0.768045685	0.829079703	0.829079703	0.01370075	0.009644837	0.008164993	0.008164993	1.328090479	1.173980967	1.262346971	1.262346971	FALSE		0	0	0	1	13	1	7.223432688	88.39090901	3.88633494	7.338938169	22.17277311	6.163166447
355	295	79	52.75	0.657325839	0.59639359	0.630896021	0.765928269	0.415838865	0.377728578	0.398780826	0.480930758	0.54723591	0.505827611	0.528446058	0.617324319	0.676378407	0.612645393	0.648825743	0.648825743	0.040395483	0.030887041	0.03629511	0.03629511	0.903626724	0.836417345	0.873002052	0.873002052	FALSE		0	0	0	1	13	2	5.768787141	70.91850502	2.80588099	5.900380645	25.40861239	4.338183861
356	560	66	52.5	0.625381946	0.556110242	0.594933723	0.748665579	0.552554091	0.500636282	0.531382449	0.634222199	0.774746589	0.707341729	0.748008328	0.882202977	0.615296332	0.545097619	0.584119844	0.584119844	0.026278028	0.020403461	0.023422023	0.023422023	1.311108265	1.198587174	1.266782632	1.266782632	FALSE		0	0	0	1	13	3	5.548155006	87.49063154	3.784063514	5.478495037	23.69734544	6.090151394
357	173	110	52.75	0.65037114	0.600400207	0.630794168	0.735079077	0.39923933	0.36450817	0.384253721	0.459135023	0.53567204	0.498048756	0.520481231	0.597718033	0.669863187	0.618002137	0.649595829	0.649595829	0.031610165	0.02277359	0.027069455	0.027069455	0.883809158	0.822181406	0.858863836	0.858863836	FALSE		0	0	0	1	13	4	5.72075198	68.90636919	2.756162115	5.855380907	24.34368782	4.252978204
358	67	179	51.75	0.689676965	0.628497021	0.664164802	0.797262307	0.443433438	0.412766823	0.430413991	0.49808011	0.679226657	0.62881044	0.656881171	0.766796019	0.698003047	0.634992379	0.671874225	0.671874225	-0.020392041	-0.01645879	-0.01810375	-0.01810375	1.134726055	1.051540695	1.09768949	1.09768949	FALSE		0	0	0	1	13	6	5.992231983	74.26341961	3.373375417	6.049739098	18.04016795	5.331795802
359	399	159	53.75	0.495021098	0.461587087	0.481755348	0.553485276	0.376594187	0.353908031	0.367867911	0.415178746	0.527243366	0.500480213	0.517063836	0.5748403	0.496586904	0.46206487	0.48284067	0.48284067	0.017248551	0.012946011	0.01552405	0.01552405	0.885023196	0.84096445	0.868322375	0.868322375	FALSE		0	0	0	1	13	7	4.647770311	66.16140669	2.719923018	4.658585123	22.60282483	4.258197962
360	289	191	53.5	0.478096203	0.448511817	0.467191014	0.527855797	0.372299148	0.352628539	0.365301294	0.406128246	0.529049741	0.507840623	0.521482375	0.567167427	0.477406494	0.446584848	0.466017413	0.466017413	0.012043027	0.006994156	0.010268197	0.010268197	0.88999557	0.855401975	0.877689074	0.877689074	FALSE		0	0	0	1	13	8	4.530872357	65.64077753	2.727689526	4.526108631	21.97182998	4.279576693
361	175	224	53	0.511162053	0.479834188	0.499424866	0.563322365	0.353263394	0.330994343	0.345464235	0.389358619	0.51062312	0.483402759	0.501192473	0.556324999	0.516532921	0.484423515	0.504417696	0.504417696	0.004698709	0.001081226	0.003376705	0.003376705	0.853816938	0.808726549	0.838287173	0.838287173	FALSE		0	0	0	1	13	9	4.759253698	63.33333215	2.648464243	4.796349553	21.08157821	4.124026607
362	622	216	53.5	0.480773071	0.446709996	0.468593218	0.536355555	0.401489378	0.380217829	0.39427156	0.437398253	0.58090803	0.553074764	0.571703209	0.629019774	0.474650744	0.439542076	0.462014034	0.462014034	0.006681302	0.004516241	0.005797999	0.005797999	0.981838433	0.935944271	0.966755954	0.966755954	FALSE		0	0	0	1	13	10	4.549361122	69.17911195	2.950654323	4.507075039	21.32190096	4.674455229
363	374	272	53	0.470957049	0.444797853	0.461530513	0.514963844	0.310084947	0.293687705	0.304636179	0.337095007	0.451338293	0.431834781	0.444715747	0.484165074	0.478028545	0.450858596	0.468192749	0.468192749	0.001659994	-0.001309382	0.000780114	0.000780114	0.752691751	0.720771125	0.741909577	0.741909577	FALSE		0	0	0	1	13	11	4.481563193	58.09939653	2.393569033	4.530405053	20.71323613	3.689238704
364	70	286	52.75	0.616434988	0.564141559	0.594541859	0.705527376	0.407357311	0.381172379	0.396102293	0.45447645	0.646542543	0.600678382	0.625908239	0.724691144	0.619497087	0.565946506	0.597236723	0.597236723	-0.033459309	-0.028226284	-0.030607508	-0.030607508	1.084297063	1.008272099	1.049923175	1.049923175	FALSE		0	0	0	1	13	13	5.486359581	69.89040155	3.232850017	5.507509086	16.45620093	5.11497627
365	273	324	52.75	0.457461472	0.433100673	0.448103196	0.498733478	0.367551067	0.352131794	0.361229015	0.395372889	0.554730256	0.534780098	0.546871948	0.590301693	0.451415156	0.426311548	0.441793111	0.441793111	-0.009437209	-0.011162393	-0.010369288	-0.010369288	0.937764849	0.904863409	0.924780336	0.924780336	FALSE		0	0	0	1	13	15	4.388351074	65.06523229	2.838102944	4.346589986	19.36807316	4.484960784
366	439	365	52.25	0.491990472	0.464312745	0.481823514	0.536935044	0.306320827	0.293241361	0.301446345	0.329570821	0.458956374	0.441338825	0.452491643	0.488890673	0.500769962	0.471687716	0.490086325	0.490086325	-0.007535307	-0.008415653	-0.007933159	-0.007933159	0.764033018	0.735620868	0.753608336	0.753608336	FALSE		0	0	0	1	13	16	4.626838188	57.64312343	2.426322987	4.68747694	19.59861487	3.7380005
367	68	393	51.25	0.627910407	0.576714308	0.605307606	0.717715957	0.393828233	0.373841761	0.385772763	0.429059865	0.630117336	0.591228191	0.613037171	0.691894626	0.634189441	0.581095013	0.610738636	0.610738636	-0.036256869	-0.029485372	-0.032558181	-0.032558181	1.053923405	0.990174618	1.025937086	1.025937086	FALSE		0	0	0	1	13	17	5.565618745	68.25045562	3.162229812	5.608987179	16.11709071	4.98438468
368	580	385	52.5	0.48337559	0.454954751	0.472770056	0.531819114	0.358088141	0.342705122	0.351868371	0.386341708	0.539323923	0.519304284	0.53196482	0.574637728	0.482186181	0.452537293	0.471110015	0.471110015	-0.009095206	-0.010667988	-0.010235689	-0.010235689	0.907696678	0.875094852	0.895728921	0.895728921	FALSE		0	0	0	1	13	18	4.567336369	63.91817047	2.771863389	4.559121282	19.40952958	4.355682636
369	319	434	55.25	0.400461632	0.37832575	0.392744309	0.437527778	0.297063762	0.285973052	0.293234544	0.316490066	0.451372479	0.43641718	0.446699119	0.478067984	0.398970031	0.375806921	0.390834564	0.390834564	-0.010169977	-0.010928429	-0.010756704	-0.010756704	0.760097819	0.735837489	0.752600112	0.752600112	FALSE		0	0	0	1	13	20	3.994660907	56.52101545	2.393716018	3.984358621	19.27924975	3.721081108
370	71	502	52.5	0.561084834	0.50940965	0.538685646	0.647520973	0.356359086	0.334207821	0.347164126	0.394318967	0.576715434	0.535904547	0.558056397	0.646625917	0.565179162	0.511760844	0.542131988	0.542131988	-0.037042293	-0.031148633	-0.033436038	-0.033436038	0.966022485	0.898909807	0.935210218	0.935210218	FALSE		0	0	0	1	13	22	5.104063578	63.7085807	2.932628252	5.132342544	16.02188453	4.606454535
371	473	559	53.75	0.419794741	0.396151236	0.411103489	0.459151308	0.315520394	0.303409705	0.311303672	0.33599799	0.48031967	0.462752892	0.474723164	0.510811484	0.417436597	0.392872757	0.408311443	0.408311443	-0.011307369	-0.011322192	-0.011650579	-0.011650579	0.809505577	0.780763268	0.80046946	0.80046946	FALSE		0	0	0	1	13	23	4.128192067	58.75826181	2.518174511	4.111904688	19.14137916	3.933509842
372	603	556	53.75	0.457038898	0.429681903	0.447371702	0.502646298	0.324716197	0.307919953	0.318468901	0.353286731	0.495268747	0.473209266	0.487415538	0.533782983	0.457543066	0.429313664	0.447574026	0.447574026	-0.012699856	-0.014346897	-0.013555251	-0.013555251	0.832180633	0.795844354	0.819237366	0.819237366	FALSE		0	0	0	1	13	24	4.385432412	59.87294385	2.582448092	4.388914629	18.9725869	4.031001279
373	122	601	53.5	0.466009519	0.434274504	0.453501141	0.519993859	0.303874443	0.285158545	0.296532517	0.336033263	0.467477674	0.439843885	0.455158163	0.515989097	0.470688407	0.438168318	0.458029096	0.458029096	-0.015204254	-0.014986484	-0.014133532	-0.014133532	0.781877483	0.7360951	0.761296257	0.761296257	FALSE		0	0	0	1	13	26	4.447391274	57.34658165	2.462960328	4.47970772	18.6690128	3.814722807
374	285	633	53.25	0.418154915	0.395333188	0.409470254	0.457535917	0.2846565	0.272902439	0.279947976	0.306007124	0.429132847	0.413954107	0.423419632	0.456800021	0.421280753	0.397373334	0.412175949	0.412175949	-0.008083951	-0.009345268	-0.008841419	-0.008841419	0.71874746	0.694161668	0.709503334	0.709503334	FALSE		0	0	0	1	13	27	4.116866014	55.01705185	2.298096684	4.138455753	19.53211023	3.543295174
375	418	658	53	0.414290462	0.390815068	0.405668338	0.453549834	0.328159819	0.31319902	0.322184009	0.355044284	0.493212323	0.471840568	0.485506552	0.530482644	0.409832585	0.385879719	0.401019136	0.401019136	-0.007151769	-0.007487813	-0.007851778	-0.007851778	0.832981787	0.797462749	0.820191541	0.820191541	FALSE		0	0	0	1	13	29	4.090174762	60.29036726	2.573606491	4.059384809	19.64510606	4.034445843
376	543	651	52.5	0.4584937	0.431845571	0.448521214	0.502355345	0.383688194	0.366573618	0.376998354	0.413366336	0.577055002	0.554823443	0.568578216	0.618001839	0.450094079	0.422678718	0.439851916	0.439851916	-0.008172465	-0.010035547	-0.009050227	-0.009050227	0.977315283	0.940599461	0.963296095	0.963296095	FALSE		0	0	0	1	13	30	4.395480532	67.02131667	2.934088226	4.337465489	19.5213809	4.655007938
377	83	706	54.75	0.535452705	0.468144881	0.504796296	0.660818224	0.407407425	0.367022539	0.390616547	0.475964341	0.630023505	0.564566194	0.603490514	0.73381137	0.530516273	0.462303658	0.499083533	0.499083533	-0.021023083	-0.01669442	-0.019631322	-0.019631322	1.063390444	0.954124376	1.019451147	1.019451147	FALSE		0	0	0	1	13	31	4.927025936	69.89647622	3.161826386	4.892930673	17.96367539	5.025088228
378	167	62	53	0.650446915	0.577332628	0.617249923	0.782742131	0.547387344	0.481236807	0.519081164	0.656016604	0.741103478	0.666696957	0.709455729	0.864675433	0.64713987	0.573409389	0.613425951	0.613425951	0.043065358	0.027683052	0.036388862	0.036388862	1.248732509	1.124173951	1.195972003	1.195972003	FALSE		0	0	0	1	14	4	5.72127535	86.86433715	3.639414905	5.698434037	25.73224507	5.821966729
379	398	110	52.5	0.535113699	0.492435692	0.518290465	0.607048915	0.501425421	0.46168177	0.484869377	0.568745469	0.700157712	0.650748556	0.679569888	0.787883075	0.522349365	0.479975263	0.505769304	0.505769304	0.026334325	0.020201843	0.023766865	0.023766865	1.188013142	1.104688912	1.153193561	1.153193561	FALSE		0	0	0	1	14	6	4.92468447	81.29299858	3.463368519	4.836522947	23.7041695	5.560903715
380	68	124	51.75	0.717956836	0.647559933	0.686098391	0.846190015	0.528291775	0.482441623	0.507042283	0.612607905	0.790922048	0.720159564	0.759366424	0.914657937	0.717315431	0.646227686	0.685092353	0.685092353	-0.010341416	-0.007894828	-0.010045573	-0.010045573	1.330196643	1.211828262	1.277460318	1.277460318	FALSE		0	0	0	1	14	7	6.18755721	84.54964115	3.853609926	6.183127117	19.25846856	6.172221903
381	624	136	52.75	0.534084174	0.490316672	0.517537931	0.608519018	0.502908539	0.468985837	0.489276351	0.56514254	0.722801557	0.679546928	0.706407458	0.803373526	0.518680776	0.474401583	0.501945724	0.501945724	0.012768239	0.008380324	0.010329414	0.010329414	1.228345255	1.156067531	1.200946602	1.200946602	FALSE		0	0	0	1	14	8	4.917573676	81.47277678	3.560725769	4.811184498	22.05973753	5.734311699
382	168	181	53	0.51909087	0.484002529	0.505185605	0.57943129	0.412227263	0.385236606	0.40246774	0.455366657	0.595423281	0.564084639	0.584621276	0.64663421	0.516009378	0.48014015	0.501615092	0.501615092	0.007101071	0.001566992	0.004768522	0.004768522	1.003630966	0.951616632	0.985891006	0.985891006	FALSE		0	0	0	1	14	9	4.81401696	70.48071967	3.01306267	4.792733513	21.37278385	4.768152257
383	281	159	54	0.470338579	0.439357155	0.458155178	0.523676893	0.435715684	0.410113768	0.426040293	0.477375148	0.617997479	0.588586429	0.606462766	0.668943634	0.458831429	0.427353751	0.446449419	0.446449419	0.016408437	0.010909781	0.014617904	0.014617904	1.048811876	0.99979382	1.029590913	1.029590913	FALSE		0	0	0	1	14	10	4.477291504	73.32790125	3.110120469	4.397813179	22.50098918	4.962407652
384	729	171	51.5	0.576577011	0.525949559	0.556305384	0.664819518	0.514539828	0.482801124	0.502950428	0.56866343	0.731244032	0.68921477	0.716117056	0.806407618	0.565395605	0.513287502	0.544342162	0.544342162	0.018050266	0.015149135	0.016875253	0.016875253	1.238915	1.169528816	1.214155453	1.214155453	FALSE		0	0	0	1	14	11	5.211065941	82.88267967	3.597024201	5.133837484	22.70000577	5.779756334
385	67	231	52.75	0.618749693	0.564726452	0.59630036	0.713378587	0.474331568	0.443102559	0.461862103	0.527676295	0.7552022	0.700406222	0.730965471	0.849427306	0.610028756	0.555530001	0.58754462	0.58754462	-0.038825692	-0.032663837	-0.034781752	-0.034781752	1.277080397	1.18536907	1.236365067	1.236365067	FALSE		0	0	0	1	14	12	5.502346937	78.00877952	3.700032385	5.442112606	15.80570735	5.943848522
386	498	273	53.25	0.454494335	0.427241229	0.444482931	0.500108955	0.347480195	0.330742726	0.341983161	0.374248081	0.513288325	0.493102726	0.506790307	0.547640765	0.452688904	0.424367956	0.442183402	0.442183402	-0.001882042	-0.004718955	-0.002882975	-0.002882975	0.864455993	0.831437681	0.853955972	0.853955972	FALSE		0	0	0	1	14	13	4.367857459	62.63231352	2.659923295	4.35538759	20.28388326	4.169769242
387	616	267	52.75	0.488521555	0.456010765	0.476247059	0.542361166	0.441042891	0.416848056	0.43265107	0.482029981	0.6492517	0.617242327	0.637708865	0.704494332	0.475752076	0.442847825	0.463268813	0.463268813	0.000626357	-0.001709991	0.000126366	0.000126366	1.102437712	1.048963314	1.083211814	1.083211814	FALSE		0	0	0	1	14	14	4.602878851	73.97364615	3.244498039	4.514681793	20.58794244	5.19297202
388	169	332	52.75	0.501075849	0.471941846	0.489594449	0.550833103	0.353099421	0.33530703	0.346437548	0.383566635	0.532611206	0.509697809	0.524051988	0.571677769	0.50278083	0.472653471	0.490855698	0.490855698	-0.009922174	-0.011966577	-0.010691135	-0.010691135	0.893927819	0.856259791	0.879919422	0.879919422	FALSE		0	0	0	1	14	15	4.689589655	63.31345584	2.743002051	4.701365729	19.30928753	4.296483402
389	431	365	52.75	0.463356979	0.437124338	0.453569288	0.50670834	0.348122849	0.333672239	0.342341156	0.373432633	0.527893728	0.507866145	0.520582855	0.561169308	0.461006035	0.433811909	0.450841656	0.450841656	-0.01111026	-0.011783029	-0.011858841	-0.011858841	0.889477781	0.856633843	0.877510483	0.877510483	FALSE		0	0	0	1	14	18	4.42907054	62.71021376	2.722719248	4.412832884	19.16527205	4.277350459
390	620	381	53.5	0.447549754	0.418909807	0.437265996	0.495511748	0.398792772	0.379185809	0.391727254	0.432919152	0.600437605	0.574882477	0.592512443	0.644253516	0.435225274	0.405945259	0.424572801	0.424572801	-0.00843792	-0.010547628	-0.010053043	-0.010053043	1.019992777	0.977580462	1.006985935	1.006985935	FALSE		0	0	0	1	14	20	4.319892178	68.85223912	3.034621762	4.234768668	19.48920344	4.83849989
391	68	457	51.75	0.564543447	0.514367844	0.542364739	0.651270787	0.384841086	0.362682622	0.375277942	0.424685381	0.623221759	0.583363442	0.606184361	0.691541278	0.563894282	0.512051858	0.540914313	0.540914313	-0.03956458	-0.034337771	-0.037409325	-0.037409325	1.04827659	0.982699821	1.020322052	1.020322052	FALSE		0	0	0	1	14	21	5.127951749	67.16106602	3.132582269	5.123468054	15.71614198	4.960106189
392	182	452	52.75	0.451654457	0.425107466	0.441447235	0.497667115	0.349472689	0.331209549	0.343024171	0.379031803	0.540209572	0.515938501	0.531397035	0.581551197	0.446515252	0.419439747	0.436047129	0.436047129	-0.017753706	-0.019410027	-0.018162699	-0.018162699	0.912575172	0.872225796	0.897984012	0.897984012	FALSE		0	0	0	1	14	22	4.348242809	62.87383654	2.775671238	4.312747013	18.35997749	4.376657728
393	519	481	51.75	0.441295043	0.415046452	0.43165775	0.485106186	0.380000226	0.36465094	0.373897955	0.409442235	0.581762285	0.560080757	0.573823853	0.62344435	0.43028459	0.40325621	0.420358547	0.420358547	-0.014696433	-0.015167088	-0.015350612	-0.015350612	0.987469396	0.951689028	0.974371624	0.974371624	FALSE		0	0	0	1	14	23	4.276691736	66.57427439	2.954327195	4.200644033	18.73056908	4.698665562
394	706	470	53.25	0.490222826	0.452685821	0.476496222	0.553459267	0.415780899	0.392009371	0.40638605	0.460767118	0.61653017	0.583383597	0.604932174	0.677126442	0.48129286	0.442878388	0.467187304	0.467187304	-0.002892434	-0.003962243	-0.004333744	-0.004333744	1.044133469	0.989162644	1.024960886	1.024960886	FALSE		0	0	0	1	14	24	4.614629299	70.91147856	3.10381177	4.552951233	20.16140728	4.942292832
395	68	579	52.25	0.526288306	0.473194277	0.500404138	0.624884797	0.419651163	0.394171466	0.408637798	0.464581081	0.684618491	0.63173835	0.658598466	0.775313697	0.514177687	0.460508257	0.488039663	0.488039663	-0.044948352	-0.034327962	-0.038202581	-0.038202581	1.161328626	1.072923798	1.11780332	1.11780332	FALSE		0	0	0	1	14	26	4.863728678	71.38061805	3.396557616	4.780082272	15.06354053	5.446173597
396	358	562	54	0.373941301	0.353081126	0.366269714	0.40924384	0.35308558	0.340631481	0.348508347	0.375142859	0.53618539	0.519029369	0.529775771	0.567047591	0.359813232	0.338325059	0.351921825	0.351921825	-0.010124921	-0.010804396	-0.010305165	-0.010305165	0.91352396	0.885221313	0.902937173	0.902937173	FALSE		0	0	0	1	14	27	3.81148858	63.31177807	2.758369263	3.713907927	19.28471122	4.380737041
397	599	597	53.5	0.432499713	0.406369703	0.42302289	0.475924	0.377870338	0.35984412	0.371120808	0.409135826	0.578168042	0.555228995	0.569766539	0.619726382	0.420820419	0.394064634	0.411125741	0.411125741	-0.014283297	-0.016596189	-0.015279376	-0.015279376	0.982000971	0.943974374	0.968063871	0.968063871	FALSE		0	0	0	1	14	28	4.215943589	66.31609705	2.938873741	4.135276286	18.78064791	4.675154061
398	458	618	53.5	0.392299335	0.369651603	0.383449924	0.431361071	0.369015244	0.355870947	0.364082903	0.391898718	0.563033431	0.544118261	0.55642768	0.594419582	0.377419395	0.354121937	0.368228932	0.368228932	-0.012375741	-0.012544117	-0.012760308	-0.012760308	0.959304357	0.928062991	0.948491883	0.948491883	FALSE		0	0	0	1	14	29	3.938285033	65.24271456	2.873802456	3.835511303	19.01187495	4.57756993
399	257	670	52.25	0.417687547	0.394059765	0.408651117	0.457158666	0.371577492	0.351429952	0.362963475	0.40703711	0.557958071	0.534342217	0.548294944	0.600187102	0.406453651	0.382579049	0.397392911	0.397392911	-0.006873608	-0.010900573	-0.00890229	-0.00890229	0.947643067	0.908153459	0.931418915	0.931418915	FALSE		0	0	0	1	14	30	4.113637969	65.55330094	2.851980938	4.036046972	19.67882363	4.527432198
400	369	690	54.25	0.410504608	0.386947144	0.401837117	0.450385619	0.344480438	0.326310668	0.337438882	0.375937907	0.517833296	0.49203647	0.507866874	0.562584517	0.40285349	0.37929989	0.394240159	0.394240159	-0.007148444	-0.007747658	-0.00740921	-0.00740921	0.877113296	0.83374205	0.860311924	0.860311924	FALSE		0	0	0	1	14	32	4.064026382	62.26869386	2.679464405	4.011181151	19.64550907	4.224189333
401	650	56	47.75	0.748164233	0.657278174	0.707901559	0.915841447	0.767547097	0.694502819	0.737115622	0.890970619	1.082607003	0.986600506	1.044928529	1.241452996	0.7188058	0.627543928	0.677837879	0.677837879	0.034310191	0.026712535	0.029642843	0.029642843	1.845202342	1.684125034	1.782464988	1.782464988	FALSE		0	0	0	1	15	2	6.396195603	113.5513083	5.107709855	6.193420893	24.67097527	8.386489724
402	66	87	51.25	0.819169595	0.724628479	0.775289576	1.000499839	0.667400296	0.596577091	0.633180109	0.801682029	0.991375437	0.888604285	0.94519588	1.180385079	0.808561483	0.713951824	0.764480854	0.764480854	-0.006355006	-0.007167531	-0.00909226	-0.00909226	1.675738852	1.503025562	1.598276971	1.598276971	FALSE		0	0	0	1	15	3	6.886620009	101.4118743	4.715459591	6.813351217	19.74168669	7.657881179
403	514	62	51.75	0.627472105	0.552074102	0.591971148	0.766759197	0.582900034	0.524734075	0.558370113	0.679037962	0.823348186	0.749191943	0.793425397	0.944487997	0.612244215	0.53592495	0.575755075	0.575755075	0.024249081	0.016724147	0.020240752	0.020240752	1.397227029	1.273351023	1.34777083	1.34777083	FALSE		0	0	0	1	15	4	5.562591453	91.16905731	3.993026159	5.457414481	23.45140381	6.460419155
404	330	135	52	0.519009443	0.480828623	0.504161354	0.584823724	0.481846076	0.449782567	0.469235451	0.533945067	0.675611247	0.637075663	0.661874919	0.738292535	0.507015091	0.468476956	0.491889294	0.491889294	0.023365213	0.017600291	0.020150261	0.020150261	1.146086462	1.081609605	1.123232169	1.123232169	FALSE		0	0	0	1	15	6	4.813454559	78.91966101	3.357830956	4.730611197	23.34426453	5.380639887
405	220	155	53	0.497068348	0.463242941	0.484121618	0.554484256	0.434479451	0.406274477	0.423122679	0.484409624	0.616455036	0.584609076	0.604939642	0.672542601	0.488977882	0.454581255	0.475737718	0.475737718	0.015738228	0.009305647	0.012266604	0.012266604	1.043286725	0.990239593	1.024179617	1.024179617	FALSE		0	0	0	1	15	7	4.661910389	73.17804957	3.103488734	4.60603064	22.4197489	4.938652255
406	452	167	51.75	0.464059762	0.430918776	0.45138059	0.520310369	0.507969848	0.480906456	0.497296965	0.555839742	0.735775697	0.701997718	0.722506011	0.79509419	0.43871378	0.405299179	0.425968433	0.425968433	0.010402568	0.006385324	0.008777509	0.008777509	1.258688958	1.202138447	1.236437624	1.236437624	FALSE		0	0	0	1	15	8	4.433924562	82.0862904	3.616508102	4.258863305	21.77297941	5.864774499
407	68	194	52	0.62363228	0.56705255	0.600114146	0.720784969	0.519131471	0.483814079	0.506037861	0.578060525	0.816326912	0.755050612	0.79034955	0.918171164	0.608717718	0.552071561	0.585228267	0.585228267	-0.034781491	-0.028352069	-0.030185095	-0.030185095	1.385154436	1.282197749	1.341458385	1.341458385	FALSE		0	0	0	1	15	9	5.536070301	83.43926208	3.962838182	5.433057445	16.2959308	6.408513021
408	588	218	53.25	0.433261352	0.402495532	0.422165607	0.484872665	0.475939859	0.453307736	0.467459198	0.518706678	0.701737911	0.670772827	0.689823647	0.763145248	0.407955027	0.376891671	0.396834873	0.396834873	0.001551259	5.27E-05	0.001189275	0.001189275	1.201432836	1.149631707	1.181424305	1.181424305	TRUE		0	0	0	1	15	10	4.221204123	78.20373073	3.47016259	4.046416771	20.70005568	5.618601713
409	66	302	51	0.621346799	0.568256428	0.598735426	0.712314631	0.485233237	0.456872171	0.473648914	0.535580883	0.783205072	0.729878207	0.759870333	0.873000128	0.609832137	0.556216408	0.587066142	0.587066142	-0.046601508	-0.038565304	-0.04226981	-0.04226981	1.326554479	1.237355701	1.28745834	1.28745834	FALSE		0	0	0	1	15	11	5.520284791	79.33024044	3.820430779	5.440754586	14.86315088	6.156562415
410	316	282	54	0.421516987	0.397317243	0.412503882	0.462168296	0.39344281	0.376049514	0.387071974	0.423821749	0.587597476	0.5660106	0.580220274	0.625507358	0.407457294	0.382716014	0.398168913	0.398168913	-0.004795925	-0.007408852	-0.006102853	-0.006102853	0.999895904	0.964070195	0.987730069	0.987730069	FALSE		0	0	0	1	15	12	4.14008739	68.20373603	2.979415608	4.042978998	19.93067294	4.752093355
411	430	278	52.75	0.440674457	0.414653335	0.430839259	0.484219011	0.437736912	0.414843247	0.429718218	0.47498255	0.657033451	0.628702958	0.647272841	0.704745246	0.421231576	0.395196492	0.411285908	0.411285908	-0.007033555	-0.010628368	-0.008388294	-0.008388294	1.121246799	1.073631416	1.104932703	1.104932703	FALSE		0	0	0	1	15	13	4.272405439	73.57290721	3.277955692	4.138116097	19.65943548	5.273841717
412	570	344	53.75	0.423837366	0.39691654	0.413856489	0.468659231	0.417043808	0.399000654	0.410170479	0.450269891	0.630324963	0.60763039	0.622732563	0.673090837	0.405315531	0.377645769	0.394965768	0.394965768	-0.009665222	-0.012144101	-0.011314788	-0.011314788	1.075555829	1.038045917	1.063108551	1.063108551	FALSE		0	0	0	1	15	16	4.156113936	71.06456383	3.163122507	4.028186129	19.34043428	5.077393321
413	69	413	53	0.525642714	0.478757783	0.506195676	0.605384485	0.396716252	0.375272262	0.388242979	0.432828595	0.645029092	0.60444385	0.62794449	0.710257504	0.517849173	0.469777671	0.497937786	0.497937786	-0.041529854	-0.035161552	-0.03830036	-0.03830036	1.091068737	1.023857775	1.062745719	1.062745719	FALSE		0	0	0	1	15	18	4.859269659	68.60053077	3.22634293	4.805440734	15.47791856	5.144091094
414	678	400	52.25	0.477158324	0.444322866	0.46462622	0.533766326	0.485470598	0.462681448	0.477243334	0.52423774	0.726244979	0.695416906	0.715466256	0.781408901	0.454460884	0.421061388	0.441603898	0.441603898	-0.005980624	-0.007691718	-0.006820052	-0.006820052	1.240393641	1.189051549	1.222551964	1.222551964	FALSE		0	0	0	1	15	19	4.524394559	79.35901249	3.575530766	4.367626415	19.78706798	5.786113756
415	182	463	53.5	0.42516181	0.400482403	0.415635421	0.466648559	0.334462232	0.316382545	0.327937449	0.363766642	0.517183705	0.492899779	0.508627607	0.557215143	0.419362439	0.394382701	0.409629341	0.409629341	-0.016986823	-0.018483299	-0.017654438	-0.017654438	0.874432131	0.833865325	0.860225573	0.860225573	FALSE		0	0	0	1	15	20	4.16526169	61.05432305	2.676671486	4.125206222	18.45293618	4.212661662
416	362	461	52.75	0.430079489	0.405675862	0.420938473	0.470349825	0.356680941	0.34265339	0.351705325	0.380057797	0.544853631	0.52502087	0.53746604	0.580568774	0.421805115	0.396640445	0.412374447	0.412374447	-0.013264023	-0.01367486	-0.013166616	-0.013166616	0.923072969	0.890384537	0.910902006	0.910902006	FALSE		0	0	0	1	15	21	4.199227429	63.74759485	2.79563838	4.142077452	18.90420065	4.421793022
417	511	488	52.25	0.443801427	0.41828944	0.434431332	0.486421879	0.382259759	0.367143135	0.3767553	0.408092508	0.585896497	0.564968252	0.579406954	0.621913989	0.432636285	0.406350309	0.422849016	0.422849016	-0.015230914	-0.015982817	-0.016255954	-0.016255954	0.994552312	0.960033335	0.984000524	0.984000524	FALSE		0	0	0	1	15	22	4.294002997	66.84816686	2.972102246	4.216886871	18.66578122	4.729118572
418	665	511	51.75	0.475045494	0.444146097	0.463398482	0.526880418	0.457663018	0.43463107	0.449960307	0.495505684	0.68505172	0.655073661	0.674728156	0.73511755	0.456665056	0.425342318	0.444750093	0.444750093	-0.00634234	-0.00889516	-0.006975313	-0.006975313	1.167437516	1.11740367	1.150312165	1.150312165	FALSE		0	0	0	1	15	23	4.509801527	75.98827791	3.398420285	4.382850337	19.74322207	5.472438778
419	280	538	53.75	0.40592341	0.383565327	0.397512055	0.444384853	0.305094315	0.294110058	0.301193838	0.323602555	0.466064805	0.451268301	0.460758807	0.491894807	0.403463724	0.380033804	0.394620198	0.394620198	-0.012009568	-0.0127634	-0.012234654	-0.012234654	0.785628374	0.761673282	0.777079157	0.777079157	FALSE		0	0	0	1	15	25	4.032384671	57.49445009	2.456885695	4.015395953	19.0562611	3.830849769
420	574	579	52.5	0.437989136	0.411813237	0.428639807	0.48162379	0.40914825	0.392813503	0.402632224	0.438403945	0.631764285	0.608272649	0.622613985	0.674296716	0.421025754	0.394279862	0.411557188	0.411557188	-0.018762186	-0.019015131	-0.019028717	-0.019028717	1.076638102	1.037634659	1.061357545	1.061357545	FALSE		0	0	0	1	15	26	4.253858286	70.1074928	3.169310872	4.136694513	18.23773313	5.082046556
421	403	590	53.75	0.379329018	0.357832759	0.371335649	0.415744028	0.363819988	0.350377492	0.358893154	0.385999318	0.554259737	0.535129864	0.547469029	0.587239281	0.363848379	0.34186604	0.355638431	0.355638431	-0.011509737	-0.011853279	-0.011780469	-0.011780469	0.945070101	0.913327353	0.93383987	0.93383987	FALSE		0	0	0	1	15	27	3.848700814	64.61296431	2.836079946	3.74177814	19.11684888	4.516369724
422	94	647	53.75	0.464192063	0.421038928	0.444763079	0.543373724	0.426529475	0.393261998	0.413200927	0.484493816	0.671219015	0.614510836	0.644046628	0.772948443	0.446029635	0.4039331	0.427258502	0.427258502	-0.028084872	-0.02287632	-0.022998677	-0.022998677	1.14399579	1.047754981	1.097750808	1.097750808	FALSE		0	0	0	1	15	29	4.434838354	72.2143822	3.338946546	4.309392925	17.10767077	5.371651043
423	222	668	53.25	0.382094092	0.359851916	0.373652048	0.420161356	0.395957949	0.371203368	0.385782234	0.438577294	0.596333504	0.56847035	0.58480467	0.647762583	0.362277884	0.340428686	0.35409084	0.35409084	-0.007414752	-0.013246517	-0.009773948	-0.009773948	1.019522413	0.972343465	0.999922059	0.999922059	FALSE		0	0	0	1	15	30	3.867798803	68.50861203	3.016976176	3.730930939	19.61322822	4.836477561
424	502	667	51.75	0.434719077	0.409368382	0.424690106	0.477236712	0.418520356	0.401458533	0.411816389	0.448412457	0.632885376	0.609115832	0.623790736	0.675939058	0.417234186	0.391444546	0.406997278	0.406997278	-0.010079728	-0.010889043	-0.010559533	-0.010559533	1.078970351	1.039387245	1.063859486	1.063859486	FALSE		0	0	0	1	15	31	4.231272434	71.24354569	3.174131006	4.110506666	19.29018934	5.092074064
425	632	677	53.75	0.432034636	0.402706866	0.421361578	0.481839652	0.476114741	0.452311946	0.467347467	0.517861681	0.717488857	0.683373406	0.705503474	0.77865499	0.404830599	0.375729669	0.394192349	0.394192349	-0.008733218	-0.00933098	-0.009341773	-0.009341773	1.229540853	1.171993529	1.209361943	1.209361943	FALSE		0	0	0	1	15	32	4.212731364	78.22492922	3.537883806	4.024836768	19.45340851	5.739452174
426	161	68	53.75	0.599438764	0.535955739	0.571364399	0.714574579	0.625917473	0.558950391	0.595079907	0.740354987	0.871459718	0.788837829	0.833890288	1.009356965	0.57546552	0.513447817	0.548153661	0.548153661	0.035736453	0.02483815	0.03038057	0.03038057	1.485613982	1.345457992	1.421800363	1.421800363	FALSE		0	0	0	1	16	2	5.368968965	96.38347616	4.199881769	5.203389024	24.84386163	6.840438999
427	373	63	51.5	0.573235976	0.507971159	0.542878978	0.692486355	0.685607439	0.617639919	0.655906926	0.798115145	0.955969437	0.870515343	0.919815598	1.098988727	0.536698483	0.472997097	0.506669673	0.506669673	0.039645929	0.029662386	0.034524491	0.034524491	1.63846844	1.493466938	1.577407337	1.577407337	FALSE		0	0	0	1	16	3	5.187989867	103.6188785	4.563231439	4.935630355	25.31775422	7.497636985
428	606	62	50.5	0.604511691	0.536102017	0.574401591	0.730788142	0.756084412	0.687291475	0.726629131	0.871921881	1.087893855	0.995591116	1.051806013	1.231289334	0.557124502	0.490656803	0.527365241	0.527365241	0.021803459	0.015605657	0.016879087	0.016879087	1.869561997	1.712722148	1.808592407	1.808592407	FALSE		0	0	0	1	16	4	5.404006984	112.161843	5.130440685	5.076710099	23.15495427	8.491224101
429	717	90	52.5	0.562589207	0.504419701	0.539025215	0.66729722	0.691168878	0.636917033	0.669876831	0.786760788	0.971305075	0.905979314	0.948427865	1.082973736	0.523056362	0.465077001	0.499171286	0.499171286	0.035186569	0.025403374	0.029522514	0.029522514	1.66682023	1.556835674	1.628636111	1.628636111	FALSE		0	0	0	1	16	5	5.114454078	104.2930161	4.629167037	4.841406078	24.77720659	7.619535549
430	67	127	52	0.659194166	0.594915545	0.63070665	0.776927354	0.621208998	0.570968465	0.598202271	0.715305951	0.950899317	0.869800027	0.915843989	1.088424298	0.633656325	0.570577378	0.605602019	0.605602019	-0.022859153	-0.018030325	-0.022049935	-0.022049935	1.62050531	1.483136984	1.561200825	1.561200825	FALSE		0	0	0	1	16	6	5.781691424	95.8127318	4.541432448	5.605305016	17.74111355	7.420404477
431	504	148	51.75	0.460831392	0.426157772	0.447942662	0.519372417	0.572804922	0.542478008	0.561229786	0.626628302	0.834458325	0.795152163	0.820747023	0.907579778	0.424137066	0.389617517	0.411205748	0.411205748	0.009631046	0.006055057	0.007401189	0.007401189	1.434326526	1.36811537	1.411312534	1.411312534	FALSE		0	0	0	1	16	7	4.411626651	89.94536427	4.040794218	4.158183919	21.67945836	6.619928503
432	290	160	54	0.458397787	0.427952504	0.447024422	0.509213311	0.470697516	0.445000497	0.460349977	0.513724022	0.671536096	0.63986196	0.660189919	0.723832907	0.439496634	0.408871456	0.42800208	0.42800208	0.015971967	0.011874804	0.013369886	0.013369886	1.145162798	1.092068701	1.126192352	1.126192352	FALSE		0	0	0	1	16	8	4.394818072	77.56827281	3.340309837	4.264270372	22.44808188	5.376668594
433	623	170	52.5	0.467402509	0.431004539	0.453713393	0.527889244	0.572978491	0.542618586	0.561410043	0.628451181	0.837989855	0.79941019	0.823789406	0.909173595	0.431113932	0.394580009	0.417339356	0.417339356	0.007341622	0.003278933	0.005457708	0.005457708	1.439915302	1.375174373	1.416115779	1.416115779	FALSE		0	0	0	1	16	9	4.457012468	89.96640372	4.05597804	4.206372188	21.40194256	6.643957454
434	171	195	53	0.461059065	0.429121831	0.449136041	0.513951833	0.48235386	0.455232766	0.473595463	0.52438514	0.709900765	0.675112081	0.698771587	0.76294636	0.438221548	0.406269068	0.426086504	0.426086504	0.00205511	-0.001368055	0.000907249	0.000907249	1.213037033	1.154565664	1.194509338	1.194509338	FALSE		0	0	0	1	16	10	4.41319916	78.98121279	3.505258794	4.255463525	20.76113071	5.668493974
435	67	236	51.75	0.561677254	0.512266123	0.540195063	0.64900567	0.56231251	0.526026654	0.547929009	0.623891487	0.90585019	0.841977077	0.87786296	1.014191355	0.529300896	0.480982038	0.508317734	0.508317734	-0.050101231	-0.043035834	-0.045492447	-0.045492447	1.550640289	1.44232365	1.503161745	1.503161745	FALSE		0	0	0	1	16	11	5.108155341	88.67351193	4.347743656	4.884536231	14.4389271	7.120019709
436	276	273	51.5	0.456391396	0.430455399	0.446914845	0.499052417	0.424053307	0.402800942	0.41588352	0.459317632	0.634288963	0.609156493	0.625311306	0.677332214	0.441382046	0.415087358	0.431751642	0.431751642	-0.005853914	-0.009936818	-0.007886889	-0.007886889	1.079205533	1.037262294	1.064244919	1.064244919	FALSE		0	0	0	1	16	13	4.380960204	71.91422996	3.180165728	4.277292657	19.80242735	5.093085229
437	442	252	53.25	0.418054508	0.391755306	0.408079147	0.461559717	0.422929648	0.401393804	0.415975327	0.456947734	0.628636291	0.603308309	0.620697156	0.670380896	0.399018025	0.37233774	0.388712945	0.388712945	-0.002556177	-0.006786215	-0.004056117	-0.004056117	1.073158599	1.030905893	1.060094802	1.060094802	FALSE		0	0	0	1	16	15	4.116172514	71.77802418	3.155862059	3.98469011	20.20216709	5.067086428
438	596	277	52.5	0.454839401	0.423869871	0.443250805	0.506798171	0.479474379	0.455558793	0.471395013	0.520798849	0.71512394	0.682530604	0.704815136	0.772198205	0.430666805	0.399555783	0.418815711	0.418815711	-0.004192701	-0.005887779	-0.005213157	-0.005213157	1.222963617	1.168291264	1.205858399	1.205858399	FALSE		0	0	0	1	16	16	4.370240785	78.63217252	3.527715844	4.20328394	20.00379359	5.711173339
439	723	312	53	0.467613275	0.428203575	0.452528921	0.535418052	0.540853086	0.507792648	0.528342763	0.59860167	0.796820719	0.750309127	0.780633197	0.878201613	0.435921145	0.396890471	0.420802544	0.420802544	0.002606017	0.001172464	0.001126428	0.001126428	1.366759919	1.288242415	1.339575909	1.339575909	FALSE		0	0	0	1	16	17	4.458468196	86.07227796	3.878971274	4.239574954	20.8279096	6.329425766
440	68	343	51.75	0.573053189	0.524667956	0.551189455	0.658778409	0.445891025	0.42344732	0.436195422	0.486873683	0.722705941	0.675317501	0.701136384	0.798944418	0.562391885	0.513393254	0.540268323	0.540268323	-0.044856716	-0.03493553	-0.039823702	-0.039823702	1.224114986	1.144975053	1.188076639	1.188076639	FALSE		0	0	0	1	16	18	5.186727377	74.56131942	3.560314668	5.113091198	15.0746483	5.716123652
441	176	362	52.25	0.433410202	0.407338323	0.423631295	0.47751467	0.450015743	0.430919306	0.442811594	0.483304631	0.697830228	0.671661637	0.688723612	0.740779159	0.408555806	0.382223774	0.398600653	0.398600653	-0.021775296	-0.023010511	-0.022751619	-0.022751619	1.194475663	1.150706002	1.179317468	1.179317468	FALSE		0	0	0	1	16	19	4.222232214	75.06130293	3.453361498	4.050566271	17.87249482	5.588689336
442	397	370	53.75	0.40077988	0.378302546	0.392597829	0.43832053	0.409292091	0.394337451	0.403509954	0.436396724	0.630925852	0.60986561	0.623030422	0.669528143	0.379391773	0.356523562	0.371092886	0.371092886	-0.017419703	-0.017974051	-0.01780742	-0.01780742	1.079025753	1.043956097	1.065852739	1.065852739	FALSE		0	0	0	1	16	21	3.996859008	70.12492867	3.165706028	3.849134251	18.40046409	5.092312266
443	565	379	52.5	0.449147263	0.421198234	0.438863922	0.495009448	0.449462415	0.432615173	0.443182964	0.479580517	0.688537775	0.665691119	0.680053454	0.7292789	0.427235311	0.398429391	0.416645386	0.416645386	-0.016416541	-0.017580609	-0.016873547	-0.016873547	1.176328683	1.138655744	1.162328501	1.162328501	FALSE		0	0	0	1	16	23	4.330925957	74.99423045	3.413408583	4.179583077	18.52206376	5.510666366
444	721	421	51.75	0.483116105	0.444974155	0.467790907	0.549416405	0.567038391	0.534656751	0.553828438	0.622938587	0.845133829	0.801617564	0.828522964	0.921792304	0.447942247	0.410000688	0.432600562	0.432600562	-0.003622584	-0.006392224	-0.005515969	-0.005515969	1.450968662	1.377640005	1.423057716	1.423057716	FALSE		0	0	0	1	16	24	4.56554414	89.24636622	4.086693565	4.322603076	20.07290111	6.69148139
445	69	450	51	0.536506612	0.489716478	0.517265244	0.615696614	0.508086125	0.480384759	0.497423645	0.55507646	0.833223877	0.782390675	0.812696983	0.916154437	0.509137556	0.462310154	0.489838995	0.489838995	-0.055569524	-0.048641366	-0.05224232	-0.05224232	1.424248582	1.338823123	1.389789196	1.389789196	FALSE		0	0	0	1	16	25	4.934305127	82.10038516	4.035486709	4.745270771	13.77608037	6.576598366
446	242	453	51.5	0.409208642	0.385828085	0.40051929	0.448188763	0.404701572	0.38786188	0.39855028	0.433675426	0.627611043	0.604753107	0.61930648	0.666541587	0.389211956	0.365530447	0.380389598	0.380389598	-0.019949737	-0.021177419	-0.020425642	-0.020425642	1.072259039	1.034090044	1.058412092	1.058412092	FALSE		0	0	0	1	16	26	4.055075323	69.56848252	3.151454004	3.916960922	18.09378253	5.063218766
447	351	470	52.75	0.392860244	0.370328112	0.38431697	0.430341357	0.413804665	0.398781645	0.408620225	0.439372969	0.6386125	0.616891337	0.63091396	0.677075993	0.369657143	0.34680086	0.360931316	0.360931316	-0.01788535	-0.018067365	-0.017800158	-0.017800158	1.093505617	1.057267598	1.080719998	1.080719998	FALSE		0	0	0	1	16	27	3.942159156	70.67192657	3.198754786	3.781898482	18.34402005	5.154568461
448	618	469	52.75	0.44567676	0.417291873	0.435240322	0.492617379	0.463794417	0.441466066	0.455610718	0.501784571	0.708075188	0.678082109	0.697152425	0.757786405	0.421174265	0.392673008	0.410683386	0.410683386	-0.015024727	-0.016907257	-0.015760835	-0.015760835	1.211396825	1.161074297	1.193080914	1.193080914	FALSE		0	0	0	1	16	28	4.306955665	76.73150398	3.497409719	4.137720258	18.69077447	5.6614419
449	491	499	53.75	0.400148328	0.376665994	0.391987156	0.438573776	0.388142735	0.373495799	0.382603859	0.41342592	0.599074428	0.577901051	0.592086188	0.635705148	0.382219886	0.358237213	0.373843691	0.373843691	-0.017364643	-0.017518702	-0.018113092	-0.018113092	1.022510249	0.987344333	1.010946604	1.010946604	FALSE		0	0	0	1	16	29	3.992496961	67.56128003	3.028760781	3.868667641	18.40713823	4.849323765
450	86	555	52.25	0.484601618	0.444367503	0.466813055	0.555483052	0.440924725	0.415688412	0.43073786	0.48220985	0.71248373	0.666398835	0.690094742	0.789932424	0.464335776	0.424333214	0.446873156	0.446873156	-0.04149811	-0.03537726	-0.036481295	-0.036481295	1.215172407	1.137498797	1.177253797	1.177253797	FALSE		0	0	0	1	16	31	4.57580438	73.95932247	3.516364253	4.435830958	15.48176646	5.677675017
451	201	577	51	0.428684689	0.404476208	0.419625779	0.469654791	0.406287219	0.39053911	0.399927888	0.433949972	0.635251122	0.612419599	0.626459572	0.674588623	0.410204465	0.385591576	0.401021747	0.401021747	-0.023783088	-0.023922507	-0.024136633	-0.024136633	1.083801654	1.045765848	1.069128124	1.069128124	FALSE		0	0	0	1	16	32	4.189593735	69.76068896	3.184302534	4.061953332	17.62911747	5.112846259
452	394	575	51.75	0.380670176	0.35859712	0.372244054	0.41781377	0.427786197	0.412965362	0.422315411	0.453608595	0.65457046	0.632175919	0.646438706	0.692645179	0.354215247	0.331948543	0.345668894	0.345668894	-0.014312127	-0.013851805	-0.014227043	-0.014227043	1.123123713	1.085641663	1.109556321	1.109556321	FALSE		0	0	0	1	16	34	3.857964006	72.36671744	3.26736606	3.675243399	18.77715322	5.281911514
453	519	610	52.25	0.404859473	0.380660274	0.396066896	0.444987557	0.469772707	0.453054114	0.46282571	0.501808182	0.722262559	0.699218026	0.714003397	0.765740865	0.373825918	0.349247089	0.364882763	0.364882763	-0.017783645	-0.018751973	-0.019083687	-0.019083687	1.240852466	1.202437298	1.227096928	1.227096928	FALSE		0	0	0	1	16	36	4.0250362	77.45617077	3.558408345	3.810691646	18.35634833	5.788086472
454	730	638	51.75	0.500840619	0.459214871	0.483720674	0.575049584	0.554908394	0.523001993	0.542225132	0.610713515	0.830116726	0.784720501	0.811866699	0.909854524	0.469486102	0.427846479	0.452313747	0.452313747	-0.006065612	-0.007049118	-0.006310721	-0.006310721	1.422445249	1.346140004	1.391809478	1.391809478	FALSE		0	0	0	1	16	37	4.687964955	87.77601163	4.022127507	4.471403558	19.77676599	6.568844932
455	100	660	52.75	0.482950312	0.439018634	0.463123132	0.562487529	0.486298671	0.449559502	0.471765644	0.549096813	0.76202218	0.69966211	0.732630934	0.869153272	0.456983904	0.414641806	0.438012579	0.438012579	-0.029057995	-0.023547028	-0.023693021	-0.023693021	1.303345255	1.197145468	1.253200151	1.253200151	FALSE		0	0	0	1	16	38	4.564399034	79.45938859	3.729354901	4.385052571	16.98971236	6.056774319
456	341	671	52.25	0.404438858	0.381247039	0.395948094	0.443164766	0.412707855	0.393825875	0.404576098	0.447532441	0.625059971	0.59896668	0.614313945	0.671755042	0.384146278	0.361035632	0.375817687	0.375817687	-0.010163864	-0.011284322	-0.010999135	-0.010999135	1.06822427	1.024288283	1.050019585	1.050019585	TRUE		0	0	0	1	16	39	4.02213107	70.53897521	3.140485664	3.88197297	19.27999066	5.045871273
457	224	685	53	0.392971575	0.36822066	0.383586673	0.435710536	0.406413313	0.380743135	0.395774825	0.44987956	0.608416188	0.578073675	0.595652468	0.662025144	0.373134576	0.348747311	0.364027301	0.364027301	-0.005186368	-0.010240796	-0.007170425	-0.007170425	1.039852869	0.988530956	1.01815709	1.01815709	FALSE		0	0	0	1	16	40	3.942928103	69.77597362	3.068925691	3.805916641	19.88334477	4.923888386
458	604	683	53	0.44592729	0.416635281	0.434954848	0.495625268	0.444719449	0.420407766	0.435433464	0.488412517	0.672217668	0.638204747	0.658904938	0.735519888	0.425436342	0.396364131	0.414609729	0.414609729	-0.010244862	-0.011420351	-0.010483773	-0.010483773	1.147672927	1.090304014	1.125167295	1.125167295	FALSE		0	0	0	1	16	41	4.308686044	74.4193052	3.343240256	4.167157843	19.2701724	5.387460899
459	493	720	53.5	0.405397132	0.37740123	0.394436573	0.45389522	0.480136154	0.454644876	0.469165166	0.53272532	0.736736583	0.696763105	0.718634254	0.815517261	0.37282186	0.345864904	0.362540344	0.362540344	-0.017060292	-0.015471615	-0.015797471	-0.015797471	1.266508301	1.198415922	1.23549312	1.23549312	FALSE		0	0	0	1	16	42	4.028749736	78.71239044	3.620639437	3.803756754	18.44403057	5.898393778
460	67	84	50.25	0.763798858	0.673580754	0.722156698	0.934270029	0.783185443	0.699498268	0.744658364	0.932646778	1.174412919	1.052416366	1.121616927	1.391307486	0.726145854	0.638518618	0.685309396	0.685309396	-0.01140721	-0.012365804	-0.014087398	-0.014087398	2.006658576	1.799342575	1.917209991	1.917209991	FALSE		0	0	0	1	17	3	6.50418184	115.4469322	5.502429537	6.244117653	19.12927682	9.080671057
461	181	62	49.75	0.699983047	0.626617255	0.666099266	0.834844182	0.782004114	0.701050868	0.742559714	0.920562404	1.083960198	0.983490109	1.036297252	1.25023	0.664624387	0.593505606	0.6319184	0.6319184	0.04869651	0.035858199	0.041549933	0.041549933	1.852626462	1.681794427	1.771487899	1.771487899	FALSE		0	0	0	1	17	4	6.063414689	115.3037358	5.11352792	5.819197224	26.41483292	8.418409742
462	585	74	53.5	0.50313841	0.45030434	0.481408906	0.59827158	0.667820583	0.609188259	0.644839732	0.764918527	0.964519159	0.888482286	0.934470994	1.093856195	0.457140677	0.406333776	0.436108991	0.436108991	0.017377305	0.010248794	0.01476432	0.01476432	1.66096017	1.531392316	1.609846321	1.609846321	FALSE		0	0	0	1	17	5	4.703835486	101.46282	4.599990983	4.386135384	22.6184319	7.594340214
463	275	123	53.25	0.444989489	0.41104392	0.431663664	0.503605436	0.592375177	0.555030701	0.576245792	0.658812214	0.847086811	0.801311111	0.827790991	0.929030929	0.404969602	0.37198479	0.392168146	0.392168146	0.021071269	0.014769929	0.018010557	0.018010557	1.458410606	1.380631013	1.425521743	1.425521743	FALSE		0	0	0	1	17	6	4.302208778	92.31760001	4.095090413	4.025796846	23.06620087	6.723478042
464	399	137	52.75	0.473850618	0.437681239	0.459656634	0.535395118	0.555631337	0.519583592	0.54180642	0.618949651	0.793659991	0.74959072	0.77705989	0.872940151	0.443266728	0.40759864	0.429192409	0.429192409	0.019379966	0.013278217	0.016844977	0.016844977	1.360495252	1.285978693	1.332485559	1.332485559	FALSE		0	0	0	1	17	7	4.501548683	87.86364417	3.865381719	4.290309903	22.86118727	6.30249082
465	728	143	51.5	0.512312722	0.462255407	0.493330837	0.59697646	0.684077926	0.639394166	0.666622445	0.763174593	0.985406276	0.926078303	0.963514955	1.092897003	0.465109882	0.415561752	0.446253797	0.446253797	0.019578635	0.015232978	0.017016244	0.017016244	1.697108407	1.596933145	1.660198197	1.660198197	FALSE		0	0	0	1	17	8	4.767201215	103.4334764	4.689795176	4.441177601	22.88526921	7.749759616
466	173	169	51	0.513416437	0.477839847	0.4995972	0.574870469	0.622301157	0.585982822	0.60929567	0.677292997	0.912432773	0.867192131	0.895161872	0.983005294	0.474449584	0.439576314	0.460869989	0.460869989	0.006338519	0.000735386	0.005062848	0.005062848	1.567362264	1.490703101	1.538121905	1.538121905	FALSE		0	0	0	1	17	9	4.774824423	95.94511933	4.376045484	4.505685655	21.28035002	7.19191587
467	566	181	51.5	0.437282892	0.40505445	0.425522118	0.492107795	0.583721514	0.555879541	0.574976191	0.635955189	0.860482079	0.8243064	0.85050608	0.932956306	0.394840071	0.362715018	0.382758943	0.382758943	0.003637272	0.000421132	0.00173238	0.00173238	1.483009142	1.422104241	1.466513066	1.466513066	FALSE		0	0	0	1	17	10	4.24898036	91.26863418	4.152683391	3.955833548	20.95291467	6.829239488
468	66	188	50.25	0.640182579	0.582403371	0.615378368	0.741399112	0.620508361	0.580249093	0.604396066	0.689238174	0.981336336	0.910366507	0.950391238	1.102871101	0.608957109	0.552042075	0.584576979	0.584576979	-0.043484815	-0.035526662	-0.038579489	-0.038579489	1.676554982	1.55650356	1.624168182	1.624168182	FALSE		0	0	0	1	17	11	5.650380972	95.72780312	4.672296459	5.434710887	15.24094519	7.661390133
469	322	224	52.25	0.427706644	0.400890916	0.418092549	0.472134591	0.507967598	0.485807565	0.500330292	0.544490001	0.749022211	0.723527053	0.740653234	0.790497469	0.396476086	0.369235122	0.386623858	0.386623858	0.002212269	-0.002521825	0.000309135	0.000309135	1.286008098	1.243512238	1.272143082	1.272143082	FALSE		0	0	0	1	17	13	4.182838512	82.0860177	3.673461511	3.967133282	20.78018095	5.982233184
470	467	220	53.25	0.402885078	0.375705682	0.392820727	0.448473711	0.491192465	0.467439167	0.48397929	0.528745283	0.728477703	0.6986947	0.719703544	0.778836495	0.370921755	0.34374903	0.360609589	0.360609589	-0.000465366	-0.003933385	-0.001667013	-0.001667013	1.252098857	1.202023902	1.237560986	1.237560986	FALSE		0	0	0	1	17	14	4.011399321	80.0525966	3.585130366	3.790632983	20.45560763	5.836440351
471	65	294	51	0.580775162	0.530654824	0.55914891	0.666422918	0.581656058	0.548203527	0.56775292	0.642029324	0.949038449	0.883340298	0.920324924	1.06113917	0.545922572	0.497011025	0.524858494	0.524858494	-0.059823486	-0.048698194	-0.05424859	-0.05424859	1.625370583	1.513885819	1.576616851	1.576616851	FALSE		0	0	0	1	17	15	5.240062002	91.01826708	4.533431643	4.999339886	13.26043047	7.441322729
472	172	281	52.25	0.447023727	0.419681382	0.436780884	0.492335729	0.503111758	0.476582113	0.492844549	0.548084388	0.766270887	0.732038385	0.7527422	0.825480307	0.416223523	0.389362076	0.406239071	0.406239071	-0.014453273	-0.017734192	-0.015542276	-0.015542276	1.314636122	1.256673996	1.291670838	1.291670838	FALSE		0	0	0	1	17	16	4.316258985	81.49741029	3.74762222	4.103526154	18.76004402	6.105319418
473	729	288	51.25	0.518711775	0.474584469	0.501998367	0.593760725	0.630530374	0.594197974	0.61608915	0.692694034	0.927457593	0.877548755	0.909207257	1.014399524	0.478719712	0.434775821	0.46200329	0.46200329	0.00447922	0.00211543	0.002469355	0.002469355	1.593500809	1.509439947	1.562822129	1.562822129	FALSE		0	0	0	1	17	17	4.811398602	96.94263537	4.44064472	4.535178853	21.05497258	7.304298585
474	274	326	52	0.395407945	0.372557146	0.386813683	0.43415091	0.482586389	0.463005481	0.474204936	0.51874642	0.742631603	0.717560288	0.732287539	0.789284816	0.36096532	0.338123635	0.352476036	0.352476036	-0.018360512	-0.020865778	-0.019711157	-0.019711157	1.278021129	1.235865059	1.260541278	1.260541278	FALSE		0	0	0	1	17	18	3.959755777	79.0093991	3.645985084	3.721865237	18.28642265	5.9478932
475	622	310	53.5	0.429256051	0.399821161	0.418868213	0.478414734	0.474531153	0.448949891	0.465679756	0.519106996	0.710249187	0.675805633	0.698355677	0.770215633	0.402518442	0.373333814	0.392189842	0.392189842	-0.00545177	-0.00760784	-0.006210491	-0.006210491	1.216969719	1.158850713	1.196924295	1.196924295	FALSE		0	0	0	1	17	19	4.193540056	78.03297249	3.506756832	4.008867015	19.85117375	5.685402567
476	179	396	52.25	0.425469202	0.399472987	0.415985429	0.469120829	0.450974895	0.430673576	0.443751266	0.483050618	0.703343779	0.67545824	0.693855253	0.748911355	0.399038489	0.372981935	0.389456706	0.389456706	-0.024348045	-0.025647009	-0.025094813	-0.025094813	1.205097432	1.158269877	1.189230054	1.189230054	FALSE		0	0	0	1	17	20	4.1673848	75.1775678	3.477067021	3.98483145	17.56063542	5.63435765
477	68	402	52.25	0.53299139	0.486675973	0.513012275	0.614147526	0.460873312	0.437444841	0.45167146	0.501586343	0.751590202	0.705442966	0.731560819	0.827457537	0.514259014	0.467443702	0.494077894	0.494077894	-0.048403774	-0.040328879	-0.043934276	-0.043934276	1.279599664	1.202448957	1.246100936	1.246100936	FALSE		0	0	0	1	17	21	4.91002597	76.37741828	3.684502592	4.780643988	14.64468677	5.954680114
478	554	416	54	0.377750193	0.353386374	0.368680648	0.418475164	0.475429911	0.456969803	0.469466945	0.507782184	0.734812012	0.710786647	0.727530591	0.779939679	0.342031807	0.317377269	0.332669499	0.332669499	-0.020009857	-0.022064232	-0.020971675	-0.020971675	1.265970167	1.225829787	1.253980359	1.253980359	FALSE		0	0	0	1	17	22	3.837796082	78.14191668	3.612364741	3.591094036	18.08649494	5.896080068
479	682	407	51.75	0.445833192	0.413867349	0.433942353	0.499445594	0.5585796	0.53269716	0.549447409	0.601225157	0.839371167	0.802904781	0.827681776	0.900068876	0.406772384	0.374974091	0.394735631	0.394735631	-0.007604944	-0.00867264	-0.008754395	-0.008754395	1.444616519	1.38316784	1.425090301	1.425090301	FALSE		0	0	0	1	17	23	4.308036118	88.22102198	4.061916989	4.038248414	19.59017373	6.664170341
480	70	511	51.25	0.521927103	0.473959741	0.500120134	0.604733183	0.507090401	0.479001344	0.495493362	0.554833016	0.834042172	0.778197447	0.808967665	0.924447784	0.492697003	0.445105849	0.47102624	0.47102624	-0.056858666	-0.046963321	-0.051395916	-0.051395916	1.427221338	1.333016005	1.384950836	1.384950836	FALSE		0	0	0	1	17	24	4.83360644	81.97968707	4.039004967	4.631718106	13.61981527	6.589379735
481	403	510	53.5	0.358917199	0.337463707	0.351093988	0.394820009	0.403475476	0.386574444	0.39748711	0.43240088	0.620761486	0.596334818	0.612062396	0.66380092	0.333574787	0.312228491	0.325767538	0.325767538	-0.015752182	-0.016030576	-0.015817564	-0.015817564	1.065331557	1.024175054	1.05069352	1.05069352	FALSE		0	0	0	1	17	25	3.707719148	69.41985957	3.122004321	3.532682544	18.60259492	5.033434045
482	626	501	52.5	0.433339729	0.405380822	0.423402975	0.478850124	0.49788234	0.472861026	0.488809876	0.539101359	0.757122958	0.723970387	0.746253546	0.811615421	0.401893723	0.374220954	0.391957275	0.391957275	-0.013360129	-0.015840672	-0.015029107	-0.015029107	1.299811433	1.243831952	1.281538228	1.281538228	FALSE		0	0	0	1	17	26	4.221745463	80.8635191	3.708290687	4.00455217	18.89255098	6.041580644
483	180	539	53	0.36037294	0.338558967	0.352060453	0.396678796	0.418707675	0.400887985	0.411921403	0.449097416	0.659505996	0.633614552	0.649816261	0.703893472	0.330905619	0.309317703	0.322659675	0.322659675	-0.026325166	-0.026541365	-0.026520865	-0.026520865	1.134006157	1.090285166	1.117659307	1.117659307	FALSE		0	0	0	1	17	27	3.717773754	71.26625179	3.288586403	3.514246964	17.32097604	5.3287006
484	522	538	53.25	0.366295622	0.343829867	0.358054704	0.403610047	0.466522969	0.449629643	0.459703997	0.498452419	0.723332576	0.697398565	0.714033917	0.770039779	0.330460983	0.308146874	0.322251878	0.322251878	-0.021081273	-0.020331561	-0.021571121	-0.021571121	1.246771457	1.203042763	1.231111862	1.231111862	FALSE		0	0	0	1	17	28	3.758680912	77.06224925	3.563008883	3.511175919	17.95662181	5.813535183
485	677	611	51	0.447087634	0.415718723	0.434712463	0.500676353	0.604700439	0.57876689	0.595580208	0.646906582	0.910458033	0.875400216	0.897354361	0.969567505	0.400286624	0.369001352	0.387863756	0.387863756	-0.008806021	-0.01087235	-0.008994126	-0.008994126	1.570765503	1.511756828	1.548777402	1.548777402	FALSE		0	0	0	1	17	30	4.316700379	93.81162384	4.367555083	3.993452149	19.4445836	7.206548099
486	262	619	53.75	0.338838454	0.318684914	0.331513526	0.372244115	0.433339643	0.418802234	0.427948658	0.459347457	0.670807087	0.650972187	0.664576833	0.706881166	0.305501775	0.285103459	0.297979202	0.297979202	-0.01884197	-0.019834431	-0.019961282	-0.019961282	1.15632538	1.123190307	1.146021097	1.146021097	FALSE		0	0	0	1	17	31	3.569037979	73.03988614	3.337175464	3.338786055	18.228062	5.424662132
487	571	652	53	0.393645067	0.36838023	0.384248735	0.436819224	0.480277918	0.458891565	0.471588726	0.520303279	0.728017517	0.699511258	0.717049287	0.784582702	0.360610947	0.335443489	0.351291508	0.351291508	-0.010914594	-0.012898166	-0.012143854	-0.012143854	1.25224415	1.20423773	1.233739093	1.233739093	FALSE		0	0	0	1	17	32	3.947579817	78.72957461	3.583151799	3.719417634	19.18898988	5.837065036
488	379	684	53.5	0.364893919	0.342527304	0.356861422	0.40265821	0.427587358	0.405897353	0.418852304	0.46554722	0.649289751	0.618625978	0.636881534	0.703975809	0.337109791	0.315431987	0.329479655	0.329479655	-0.010725574	-0.011627124	-0.011066032	-0.011066032	1.11538681	1.063245771	1.094181637	1.094181637	FALSE		0	0	0	1	17	33	3.748999541	72.34261489	3.24466164	3.557098338	19.21190226	5.248646688
489	101	733	51.5	0.514410117	0.451235566	0.485747342	0.633383309	0.64798082	0.588166209	0.6227416	0.753068067	1.004354246	0.905398804	0.96375038	1.161848069	0.465358211	0.40549989	0.437723402	0.437723402	-0.029162331	-0.022045332	-0.02689066	-0.02689066	1.730549303	1.561346021	1.66140658	1.66140658	FALSE		0	0	0	1	17	34	4.781687635	99.05791549	4.771262003	4.44289278	16.97706502	7.893538802
490	650	742	50.25	0.518235288	0.474493056	0.50003366	0.597707629	0.618976486	0.584069396	0.606715563	0.673270184	0.977751438	0.908766807	0.950572544	1.089185168	0.472601433	0.431207284	0.4552074	0.4552074	-0.040531359	-0.028783676	-0.034394346	-0.034394346	1.682893138	1.564905652	1.636508713	1.636508713	FALSE		0	0	0	1	17	36	4.808107573	95.54211474	4.656883185	4.492920726	15.59895248	7.688641045
491	63	65	49.5	0.841062908	0.725034625	0.788606724	1.047868963	0.954091127	0.840102261	0.898901289	1.163107261	1.432427548	1.26952156	1.360184442	1.718920369	0.784144618	0.672115446	0.733340277	0.733340277	-0.013511762	-0.017106958	-0.01972862	-0.01972862	2.456948726	2.179649957	2.334080797	2.334080797	FALSE		0	0	0	1	18	3	7.037834153	136.1635027	6.611763842	6.644707248	18.87417063	11.01669427
492	569	73	52.5	0.524493843	0.468638421	0.500356955	0.625931654	0.715376929	0.653775443	0.690653965	0.816513255	1.033645026	0.949810957	1.001512494	1.172028983	0.47341422	0.420084821	0.449914274	0.449914274	0.018570412	0.013712924	0.015643681	0.015643681	1.781531165	1.638427076	1.726965458	1.726965458	FALSE		0	0	0	1	18	4	4.851334562	107.2274287	4.897197757	4.49853454	22.76305605	8.112735399
493	485	149	51.5	0.439055982	0.405319392	0.425889661	0.496681479	0.60629727	0.573504326	0.592551643	0.668215851	0.885403149	0.84241388	0.867991967	0.968260685	0.394061548	0.361001721	0.381229719	0.381229719	0.009600325	0.005992863	0.007666612	0.007666612	1.527094528	1.454243013	1.497536941	1.497536941	FALSE		0	0	0	1	18	7	4.261226846	94.00518585	4.259831573	3.950456396	21.67573443	7.018784672
494	670	141	51.5	0.475704316	0.43265441	0.459411517	0.548594855	0.655832889	0.619000541	0.643076976	0.723968086	0.949664884	0.898702354	0.931714715	1.044079825	0.428024849	0.385406159	0.411746777	0.411746777	0.015745888	0.013564709	0.015214362	0.015214362	1.637431352	1.551386436	1.607242069	1.607242069	FALSE		0	0	0	1	18	8	4.514351922	100.0097149	4.536125002	4.185036311	22.42067737	7.493178023
495	65	176	51.5	0.563098388	0.510058219	0.541115345	0.65620026	0.676482443	0.632947627	0.658651241	0.75484981	1.079348141	1.001236258	1.04491857	1.215619323	0.511631743	0.460824101	0.490802186	0.490802186	-0.051399143	-0.042045913	-0.045942781	-0.045942781	1.858696373	1.725463916	1.799825751	1.799825751	FALSE		0	0	0	1	18	9	5.117970918	102.5127794	5.093698373	4.762497785	14.28159887	8.44450733
496	296	218	53.5	0.387510695	0.362358042	0.378535273	0.429938217	0.5172953	0.494251541	0.509174231	0.554460193	0.764599276	0.737485961	0.755957703	0.810195891	0.349670224	0.324473918	0.34056448	0.34056448	0.001867378	-0.002702381	-0.000349136	-0.000349136	1.317867668	1.272324007	1.303451862	1.303451862	FALSE		0	0	0	1	18	10	3.905210542	83.21668816	3.740435127	3.643851546	20.73837453	6.119213458
497	585	272	51	0.443429675	0.413261907	0.432362278	0.493936022	0.59202216	0.564500462	0.581770814	0.639903328	0.888979793	0.852411147	0.874983385	0.953817287	0.398569178	0.368798629	0.387711987	0.387711987	-0.007129955	-0.009799831	-0.007877681	-0.007877681	1.532992405	1.471174717	1.50928217	1.50928217	FALSE		0	0	0	1	18	11	4.291435351	92.27480856	4.275209356	3.981589983	19.6477502	7.044142605
498	67	285	51.25	0.547273893	0.499057862	0.527037976	0.630407173	0.64143969	0.604138832	0.626474448	0.70861993	1.054836898	0.981432508	1.024136516	1.177098634	0.496607287	0.450686857	0.477322948	0.477322948	-0.069859917	-0.057488108	-0.064049036	-0.064049036	1.81680311	1.691430454	1.764375028	1.764375028	FALSE		0	0	0	1	18	13	5.008673276	98.26502326	4.988312245	4.658725906	12.04385051	8.264387182
499	384	313	53.5	0.362747049	0.340091069	0.354686895	0.400277521	0.487764856	0.466347439	0.479386797	0.527929541	0.744402612	0.716157536	0.734514664	0.798731976	0.324142226	0.301871385	0.31620126	0.31620126	-0.013798017	-0.016031367	-0.01545796	-0.01545796	1.284570309	1.236756026	1.267845056	1.267845056	FALSE		0	0	0	1	18	15	3.734171398	79.6371142	3.653599541	3.467533124	18.83947175	5.976051407
500	658	352	51.75	0.415311246	0.38590647	0.404929023	0.4644173	0.593855334	0.566076341	0.584001678	0.639949058	0.894457135	0.857857367	0.88106795	0.957947728	0.366428581	0.33751712	0.356272337	0.356272337	-0.008457125	-0.011376726	-0.009222998	-0.009222998	1.545652259	1.483699785	1.522949312	1.522949312	FALSE		0	0	0	1	18	16	4.097225179	92.49701934	4.298759198	3.759599242	19.48687551	7.098573667
501	68	394	51	0.511820079	0.468301242	0.493494333	0.585517117	0.587172248	0.559169193	0.575728324	0.635243495	0.96539855	0.908628995	0.942439672	1.05654489	0.466778807	0.424278983	0.448777054	0.448777054	-0.064005667	-0.053485556	-0.059857463	-0.059857463	1.661617736	1.565306003	1.622742737	1.622742737	FALSE		0	0	0	1	18	18	4.763798594	91.68691969	4.603771924	4.452704643	12.75348152	7.597167421
502	538	414	52.75	0.407424407	0.382498198	0.398327284	0.448545056	0.496501866	0.478133616	0.489472083	0.527890552	0.768629723	0.743624667	0.759741801	0.811489736	0.371554302	0.346377862	0.362339433	0.362339433	-0.021950788	-0.023251746	-0.022910002	-0.022910002	1.322952481	1.281130365	1.308111737	1.308111737	FALSE		0	0	0	1	18	19	4.04275185	80.69618301	3.757764039	3.795001904	17.85122232	6.141075617
503	166	441	53	0.373128178	0.350173988	0.364753108	0.411318784	0.460632096	0.439418255	0.453540123	0.494777523	0.724383926	0.694111718	0.713652633	0.775780491	0.338006396	0.315626201	0.32980591	0.32980591	-0.02778936	-0.028465171	-0.027596643	-0.027596643	1.247927166	1.196542932	1.229736597	1.229736597	FALSE		0	0	0	1	18	20	3.80587245	76.34817893	3.567529167	3.563291063	17.14349161	5.818504155
504	278	435	51.25	0.392687078	0.369822971	0.384185193	0.431018726	0.500103352	0.48364038	0.494384839	0.527730852	0.777451282	0.754403089	0.769317978	0.81667502	0.354048195	0.330966965	0.345417052	0.345417052	-0.023965274	-0.024698536	-0.024125582	-0.024125582	1.340158792	1.301598011	1.32659654	1.32659654	FALSE		0	0	0	1	18	21	3.940963118	81.13274219	3.795692349	3.674089592	17.60703356	6.21505418
505	430	464	53.25	0.373809048	0.351034542	0.365835426	0.411849985	0.418791671	0.401618085	0.412782485	0.447826722	0.65068472	0.624770735	0.642467834	0.694285104	0.346952484	0.324289914	0.338923025	0.338923025	-0.020602978	-0.020141536	-0.021007441	-0.021007441	1.116935933	1.073274984	1.103170162	1.103170162	FALSE		0	0	0	1	18	24	3.810575124	71.27643347	3.250659314	3.625080483	18.01459894	5.255307142
506	643	461	52	0.410319904	0.382302429	0.399970687	0.458100833	0.57211698	0.54661824	0.562983362	0.614105411	0.872761308	0.839757129	0.861499778	0.928005967	0.363240015	0.335485092	0.35288456	0.35288456	-0.015673393	-0.018729091	-0.017135512	-0.017135512	1.507631569	1.451921798	1.488704779	1.488704779	FALSE		0	0	0	1	18	25	4.062750654	89.86197444	4.205477955	3.737576251	18.61214548	6.935103652
507	722	539	51.75	0.447162541	0.411036668	0.432659233	0.509016274	0.624241236	0.589179983	0.610324371	0.684262289	0.929171879	0.880772251	0.909846295	1.01598732	0.398292897	0.363154381	0.384174297	0.384174297	-0.001718474	-0.003953115	-0.002526583	-0.002526583	1.604001234	1.521787635	1.571182185	1.571182185	FALSE		0	0	0	1	18	26	4.317217753	96.18028871	4.448015296	3.979681748	20.30371043	7.349445176
508	369	571	54	0.338374173	0.318798988	0.330753235	0.371698791	0.43691282	0.422151136	0.43140229	0.463154352	0.669184415	0.648754019	0.66155793	0.707237412	0.305161282	0.285477659	0.297461776	0.297461776	-0.014181091	-0.015011552	-0.014485818	-0.014485818	1.153491218	1.119238035	1.140737496	1.140737496	FALSE		0	0	0	1	18	27	3.565831254	73.47301385	3.33019878	3.336434318	18.79303693	5.412476649
509	497	559	54	0.370460923	0.348728897	0.362880694	0.406854499	0.434640619	0.420014165	0.429326783	0.460366079	0.673047744	0.650883804	0.665954119	0.711377851	0.340714958	0.318805088	0.333001944	0.333001944	-0.019576452	-0.019081061	-0.020039743	-0.020039743	1.157010779	1.119902839	1.145199395	1.145199395	FALSE		0	0	0	1	18	28	3.787450078	73.19758576	3.346809171	3.581998736	18.1390308	5.427609008
510	610	568	51.5	0.39651715	0.370725609	0.38670551	0.438993892	0.520524161	0.497950155	0.512169058	0.559217592	0.80583044	0.775262166	0.795422474	0.858586534	0.355192468	0.329663292	0.345345091	0.345345091	-0.022493558	-0.024283674	-0.023754369	-0.023754369	1.390172842	1.338558312	1.37270632	1.37270632	FALSE		0	0	0	1	18	29	3.967416909	83.60807903	3.917708583	3.681992933	17.78542967	6.430089668
511	75	661	52	0.482936019	0.4294808	0.45747718	0.580890593	0.587613468	0.542316797	0.566634765	0.671526615	0.947866927	0.861128205	0.907798782	1.093340415	0.43633422	0.386018939	0.412232877	0.412232877	-0.051401728	-0.038063014	-0.045281175	-0.045281175	1.633483923	1.484969876	1.564959025	1.564959025	FALSE		0	0	0	1	18	30	4.564300312	91.74040285	4.528394685	4.242428007	14.28128559	7.476206045
512	219	647	53.75	0.353079981	0.332372835	0.345499212	0.388364639	0.435032036	0.411959779	0.424955678	0.477178574	0.66570154	0.639539322	0.655021948	0.715299199	0.322039306	0.301722667	0.314723824	0.314723824	-0.013997654	-0.019305312	-0.0168374	-0.0168374	1.145771904	1.101454581	1.127590415	1.127590415	FALSE		0	0	0	1	18	31	3.667402271	73.24503198	3.315224153	3.453008544	18.81527253	5.379287447
513	277	70	53.5	0.486889577	0.435121993	0.463496175	0.580711689	0.740050686	0.670501158	0.707410007	0.85948183	1.044240571	0.957788289	1.004489716	1.19765429	0.430067795	0.381613254	0.408247441	0.408247441	0.036841587	0.02570779	0.031053476	0.031053476	1.804271452	1.656090396	1.736094981	1.736094981	FALSE		0	0	0	1	19	1	4.591606999	110.2182926	4.94275332	4.199146661	24.97782196	8.210507298
514	66	106	52	0.626805062	0.559352693	0.596428158	0.752804676	0.812669039	0.740976241	0.779123073	0.944161629	1.253536967	1.140862887	1.203293904	1.459985663	0.563733912	0.500601505	0.535247055	0.535247055	-0.032212676	-0.027771988	-0.031804431	-0.031804431	2.161489833	1.968362303	2.075402511	2.075402511	FALSE		0	0	0	1	19	2	5.557984277	119.0208273	5.842623508	5.122360401	16.6073132	9.746368292
515	381	108	53	0.445359827	0.408244963	0.430853793	0.50870468	0.634927694	0.589460893	0.61662752	0.710714287	0.906777633	0.848916926	0.884779043	1.006597124	0.398757653	0.363560496	0.384932771	0.384932771	0.02389988	0.017572005	0.020487094	0.020487094	1.56440762	1.46549028	1.526840491	1.526840491	FALSE		0	0	0	1	19	3	4.304766648	97.47566257	4.351731197	3.982891759	23.40907485	7.179212371
516	515	98	52.5	0.487916989	0.44284404	0.469613459	0.565909007	0.677390336	0.629204373	0.657144285	0.759789091	0.984180887	0.919574204	0.957517974	1.097880864	0.437888156	0.394515653	0.420322562	0.420322562	0.014126509	0.009705203	0.011936823	0.011936823	1.697473546	1.587401761	1.652016333	1.652016333	FALSE		0	0	0	1	19	4	4.598703193	102.6228309	4.684526612	4.253160834	22.2243821	7.751329531
517	655	98	52.25	0.48234605	0.435934428	0.464128178	0.561351019	0.74525513	0.688939239	0.724024277	0.840038103	1.080017382	1.006165033	1.052830168	1.206880895	0.421000442	0.377153241	0.403589118	0.403589118	0.018318829	0.011942598	0.015491728	0.015491728	1.868299291	1.741942861	1.821901777	1.821901777	FALSE		0	0	0	1	19	5	4.560225473	110.8491565	5.096575776	4.136519684	22.73256002	8.485795094
518	167	143	52.25	0.451207412	0.416488927	0.437892609	0.510499277	0.706519097	0.664522997	0.689154554	0.777987023	1.03795831	0.984631405	1.016733141	1.127289562	0.390750726	0.357737536	0.37817584	0.37817584	0.008104598	0.002189423	0.005092305	0.005092305	1.796829495	1.705716369	1.76051216	1.76051216	FALSE		0	0	0	1	19	7	4.34515513	106.1537142	4.915742729	3.927589001	21.49442777	8.178510592
519	268	189	52.75	0.396263732	0.369599731	0.38618293	0.442012733	0.626137732	0.595925438	0.615524188	0.675527516	0.919960617	0.885318826	0.907051239	0.977527372	0.342236829	0.31618153	0.332365333	0.332365333	0.00718358	0.000480668	0.005333372	0.005333372	1.592941672	1.534181798	1.571059653	1.571059653	FALSE		0	0	0	1	19	8	3.965666584	96.41017507	4.408411461	3.592510092	21.38278529	7.301894574
520	66	216	51.5	0.540381005	0.491630171	0.51954107	0.62485171	0.659231674	0.619382995	0.644305965	0.726052388	1.066713997	0.99221694	1.034747351	1.1929768	0.487558819	0.441159967	0.467737712	0.467737712	-0.059852107	-0.049291863	-0.053148736	-0.053148736	1.838619964	1.711362003	1.78400541	1.78400541	FALSE		0	0	0	1	19	9	4.961065035	100.4217034	5.03937785	4.596229365	13.25696107	8.35818878
521	376	219	52.25	0.406136928	0.379724695	0.396252762	0.449015269	0.551763966	0.524440671	0.542169405	0.596483815	0.817994477	0.786691546	0.807452691	0.871002067	0.364629716	0.338486054	0.354715866	0.354715866	0.000486792	-0.005553094	-0.001923187	-0.001923187	1.410778862	1.357923952	1.393082179	1.393082179	FALSE		0	0	0	1	19	10	4.033859406	87.39485544	3.970007877	3.747174726	20.57102476	6.518685285
522	515	219	52	0.402687678	0.373725484	0.392074633	0.449938221	0.59073092	0.565753972	0.582278976	0.632417319	0.88084111	0.848376765	0.870532152	0.936267133	0.353784041	0.324909758	0.343026964	0.343026964	-0.002304223	-0.005181059	-0.003713954	-0.003713954	1.52277989	1.468127523	1.50557275	1.50557275	FALSE		0	0	0	1	19	11	4.010035903	92.11828903	4.240217078	3.672265119	20.23270801	7.000233879
523	162	265	52.75	0.420018121	0.392538983	0.409997154	0.465773125	0.572533396	0.541714806	0.561602556	0.622153148	0.877289796	0.835156089	0.863005403	0.943194114	0.373612974	0.347475368	0.36396124	0.36396124	-0.018437184	-0.020747329	-0.019690801	-0.019690801	1.514665524	1.442681839	1.490334674	1.490334674	FALSE		0	0	0	1	19	12	4.129734928	89.91245088	4.224948198	3.809220873	18.27712867	6.965346149
524	631	249	53.75	0.435243971	0.403746725	0.424012168	0.487332885	0.479264469	0.454686436	0.471227487	0.520051763	0.707932634	0.67542966	0.698074642	0.763631055	0.409490591	0.377777749	0.39798956	0.39798956	0.000719836	-0.001688727	-0.000564344	-0.000564344	1.212230647	1.1577738	1.195889082	1.195889082	FALSE		0	0	0	1	19	13	4.234897805	78.60672797	3.496796812	4.057022707	20.5992736	5.665026917
525	67	324	52.75	0.475239942	0.432898375	0.456420877	0.549745686	0.62493727	0.592491099	0.611266229	0.683851349	1.033855549	0.967445976	1.00350619	1.148342258	0.418156714	0.378047395	0.400422283	0.400422283	-0.071161152	-0.058690083	-0.064314037	-0.064314037	1.787037199	1.673478137	1.735085049	1.735085049	FALSE		0	0	0	1	19	15	4.51114455	96.2646595	4.898102898	4.116878438	11.88611944	8.1364086
526	580	422	50.75	0.417150554	0.390276056	0.40720748	0.463335163	0.585913874	0.563987254	0.577549768	0.626032257	0.904664985	0.876635227	0.893927513	0.957641773	0.367357871	0.340332408	0.357399687	0.357399687	-0.023222435	-0.026035613	-0.024270737	-0.024270737	1.563593976	1.516601741	1.545555811	1.545555811	FALSE		0	0	0	1	19	16	4.109929028	91.53438413	4.342647864	3.766017723	17.69707787	7.175714107
527	460	444	54	0.361233962	0.339118751	0.353023336	0.39810534	0.44754839	0.431869187	0.442189395	0.47355186	0.698379162	0.676687244	0.691340373	0.73582589	0.327555239	0.305163253	0.319129199	0.319129199	-0.023364998	-0.024229836	-0.023899079	-0.023899079	1.202971273	1.166741766	1.191322984	1.191322984	FALSE		0	0	0	1	19	18	3.723720711	74.76221925	3.455721644	3.491106341	17.6797969	5.625216225
528	266	473	51.25	0.369012165	0.347007535	0.361089497	0.405875855	0.527591068	0.508216429	0.52048185	0.56006312	0.822537515	0.794660092	0.812325187	0.870971063	0.322493002	0.300911775	0.314742227	0.314742227	-0.026069682	-0.026516103	-0.026247314	-0.026247314	1.422717429	1.375488384	1.40540162	1.40540162	FALSE		0	0	0	1	19	20	3.77744371	84.46470401	3.989540677	3.456142155	17.35194479	6.570015172
529	672	481	51.5	0.421550076	0.392117426	0.410378396	0.47236265	0.584891933	0.557622202	0.57512075	0.630083214	0.881903168	0.84617567	0.870401308	0.942334622	0.374818728	0.345779163	0.363567632	0.363567632	-0.009174708	-0.012164965	-0.011100316	-0.011100316	1.522701158	1.462301101	1.503433138	1.503433138	FALSE		0	0	0	1	19	21	4.140315933	91.41050815	4.244783397	3.817548851	19.39989259	6.99989537
530	156	492	53.5	0.362204826	0.338480352	0.353316419	0.401458433	0.463940331	0.441458678	0.456020261	0.501840168	0.735015666	0.700363876	0.72255118	0.791441988	0.324576367	0.301818612	0.315992647	0.315992647	-0.031367248	-0.030383487	-0.030840543	-0.030840543	1.267951704	1.208867781	1.246735756	1.246735756	FALSE		0	0	0	1	19	22	3.730426342	76.7491912	3.613240347	3.470531678	16.70979301	5.904599689
531	420	549	51.25	0.37948791	0.356568584	0.370670031	0.417345459	0.523757237	0.504810163	0.516975566	0.55614277	0.806751934	0.777602361	0.796160926	0.857205014	0.335993288	0.313527549	0.327280655	0.327280655	-0.019580382	-0.018737014	-0.019163082	-0.019163082	1.393584175	1.344190572	1.37568895	1.37568895	FALSE		0	0	0	1	19	23	3.849798256	83.99998083	3.921670547	3.549386802	18.13855439	6.444756699
532	567	534	53	0.361122276	0.337975701	0.352795128	0.399918551	0.510681185	0.489107087	0.501950865	0.552529054	0.791346565	0.762504641	0.781517293	0.846966417	0.317108166	0.294353429	0.308861273	0.308861273	-0.02208963	-0.024074077	-0.024136278	-0.024136278	1.36813149	1.319308077	1.351538291	1.351538291	FALSE		0	0	0	1	19	24	3.722949315	82.41494891	3.855435139	3.418949826	17.83439239	6.335322839
533	656	599	53	0.369398824	0.342930456	0.359486568	0.414020733	0.579831999	0.553373627	0.570900143	0.626456353	0.880408127	0.846985224	0.869867935	0.941794219	0.316501447	0.290530205	0.306555918	0.306555918	-0.012341794	-0.016105187	-0.014089644	-0.014089644	1.525479297	1.468864289	1.507788371	1.507788371	FALSE		0	0	0	1	19	27	3.780114309	90.79716119	4.238355466	3.4147593	19.01598992	7.011839985
534	488	640	51.5	0.381156129	0.357568403	0.372500808	0.420305265	0.506234006	0.487011503	0.498821054	0.539495763	0.772239053	0.746160309	0.763357336	0.818823871	0.341695894	0.318139657	0.332975779	0.332975779	-0.0141679	-0.015631741	-0.01552202	-0.01552202	1.332101193	1.288232299	1.317225438	1.317225438	FALSE		0	0	0	1	19	28	3.86132042	81.87587791	3.773282359	3.588773929	18.79463592	6.180410522
535	286	651	53.5	0.322753676	0.303253363	0.315816844	0.355274345	0.486693407	0.467744186	0.478727242	0.521667995	0.746073404	0.722152014	0.737249337	0.789972592	0.279107499	0.259895432	0.272308126	0.272308126	-0.015292488	-0.01798891	-0.017267773	-0.017267773	1.291705475	1.251243041	1.276753069	1.276753069	FALSE		0	0	0	1	19	29	3.457942597	79.50723697	3.660783113	3.156484376	18.65831745	6.006729068
536	148	710	52.75	0.394627161	0.359560387	0.379705452	0.460422921	0.639222833	0.590456613	0.620567857	0.718992593	0.9651915	0.893400671	0.935323469	1.087151169	0.335379733	0.304025948	0.321962421	0.321962421	-0.009799201	-0.010192834	-0.008323404	-0.008323404	1.673460961	1.549584557	1.621957762	1.621957762	FALSE		0	0	0	1	19	32	3.954363008	97.99630387	4.602881712	3.545149064	19.32419381	7.648087386
537	546	732	50.5	0.411632768	0.380806596	0.399498184	0.466568904	0.679727042	0.645043273	0.66657549	0.738345215	1.055659417	0.993514446	1.02996383	1.163284409	0.344405782	0.316736533	0.333650746	0.333650746	-0.02978406	-0.0225865	-0.025629125	-0.025629125	1.832397505	1.725214282	1.788015883	1.788015883	FALSE		0	0	0	1	19	33	4.071818432	102.906078	4.991848667	3.60749076	16.90170136	8.331435308
538	653	710	51.5	0.423822776	0.390140708	0.410318271	0.482512644	0.667065991	0.632600804	0.653411619	0.726886035	1.027831088	0.966905515	1.002992469	1.13388028	0.361165534	0.33015825	0.3487791	0.3487791	-0.024138405	-0.017484456	-0.021032916	-0.021032916	1.781692726	1.676973232	1.738976175	1.738976175	FALSE		0	0	0	1	19	34	4.156013162	101.371351	4.872200719	3.723248089	17.58604726	8.113430029
539	64	89	51.75	0.637891669	0.56007541	0.600637383	0.786885102	0.893053563	0.804888931	0.851945218	1.054380562	1.366059286	1.230009853	1.307833084	1.607854449	0.563673678	0.491514313	0.52836075	0.52836075	-0.026890015	-0.023189023	-0.028613837	-0.028613837	2.360220855	2.126648904	2.260668771	2.260668771	FALSE		0	0	0	1	20	2	5.634557965	128.7647494	6.326413394	5.121944372	17.25250697	10.60081264
540	511	75	51	0.525103039	0.470678435	0.501711509	0.624836268	0.831534267	0.76536754	0.804541888	0.938852547	1.207540227	1.116730079	1.171902397	1.351839844	0.454790442	0.403840113	0.432515533	0.432515533	0.019009562	0.014203989	0.016132962	0.016132962	2.090377528	1.934731951	2.029507299	2.029507299	FALSE		0	0	0	1	20	3	4.855542198	121.3076022	5.644860447	4.369902629	22.81628817	9.440620827
541	671	62	48.5	0.642492456	0.569560967	0.610494638	0.777146308	1.003237779	0.921740943	0.971472342	1.138967727	1.442839167	1.333299797	1.40141741	1.62387266	0.56030849	0.490683672	0.529024516	0.529024516	0.032126598	0.024771803	0.028473697	0.028473697	2.496134314	2.309146232	2.425886176	2.425886176	FALSE		0	0	0	1	20	4	5.666334978	142.1208827	6.656528614	5.098701475	24.40628798	11.18517277
542	389	120	51.75	0.437503568	0.40109939	0.423764424	0.498628651	0.693482696	0.647755513	0.674634522	0.77383586	0.995241842	0.937475681	0.971197958	1.098136893	0.380125662	0.345714982	0.367387864	0.367387864	0.023727189	0.017063784	0.021114109	0.021114109	1.722375255	1.623551818	1.68109493	1.68109493	FALSE		0	0	0	1	20	5	4.250504536	104.5734888	4.732083206	3.854203122	23.38814191	7.858394471
543	160	138	53	0.428556246	0.394393244	0.415579996	0.486599022	0.700387652	0.654584774	0.682840327	0.777970827	1.030272236	0.972726573	1.009249377	1.126962549	0.366202693	0.334280823	0.353985003	0.353985003	0.007477434	0.000553023	0.004141914	0.004141914	1.785536007	1.686870744	1.749542783	1.749542783	FALSE		0	0	0	1	20	7	4.188706599	105.4104827	4.882696441	3.758039067	21.41840527	8.129954222
544	594	143	51.25	0.427572578	0.390487359	0.413479287	0.489870618	0.784918144	0.744746772	0.768257487	0.857753684	1.159744095	1.104541956	1.13814172	1.263582354	0.35072481	0.315265725	0.337318793	0.337318793	0.005875905	0.003073971	0.003831892	0.003831892	2.015634102	1.921436391	1.978727808	1.978727808	FALSE		0	0	0	1	20	9	4.181912536	115.6569639	5.439360903	3.651135426	21.22427368	9.119261345
545	481	182	51	0.415931944	0.384586081	0.403946315	0.468953039	0.681838911	0.650348908	0.669872118	0.734054958	1.008512025	0.968731243	0.993325601	1.078553669	0.354461549	0.323726497	0.342706761	0.342706761	0.003625062	-0.000855515	0.001969524	0.001969524	1.748196269	1.68079525	1.722467749	1.722467749	FALSE		0	0	0	1	20	10	4.101512254	103.1620711	4.789138379	3.676944576	20.95143455	7.969411959
546	701	166	51.25	0.445137136	0.404092686	0.429623511	0.515689641	0.83814235	0.797072542	0.822500407	0.913615223	1.225652032	1.165328671	1.203768498	1.336226292	0.363104478	0.323774038	0.348136894	0.348136894	0.014943323	0.01471873	0.014129562	0.014129562	2.130883716	2.028001131	2.093625962	2.093625962	FALSE		0	0	0	1	20	11	4.303228551	122.1086103	5.722732183	3.736640117	22.32339337	9.614777245
547	65	202	52.5	0.521210295	0.472244593	0.500261099	0.607371072	0.717876698	0.672580368	0.702035975	0.791338877	1.161202772	1.078997365	1.129653433	1.296599738	0.455569731	0.409785752	0.435579765	0.435579765	-0.063748608	-0.053503275	-0.05823604	-0.05823604	2.008468643	1.86753985	1.954606782	1.954606782	FALSE		0	0	0	1	20	12	4.828655545	107.5304417	5.44563249	4.375285076	12.78464127	9.088453442
548	275	240	51.5	0.374839415	0.350701274	0.365849801	0.414202654	0.600996062	0.57294247	0.592593383	0.644810566	0.900416031	0.867368708	0.890143257	0.954957988	0.320381211	0.296981425	0.311440659	0.311440659	-0.00458443	-0.010233077	-0.005996929	-0.005996929	1.560454726	1.504264102	1.543142711	1.543142711	FALSE		0	0	0	1	20	13	3.817691734	93.3625926	4.32437948	3.441556307	19.95630963	7.1622169
549	75	323	52.5	0.455747832	0.41705944	0.439574598	0.524066315	0.629829952	0.598515815	0.616946286	0.68661332	1.035026489	0.971783386	1.005968933	1.13878661	0.396167937	0.359803786	0.381257159	0.381257159	-0.066711938	-0.055278672	-0.059982558	-0.059982558	1.791148274	1.682833526	1.741215215	1.741215215	FALSE		0	0	0	1	20	16	4.376515194	96.85773269	4.90313736	3.96500494	12.42543718	8.154084172
550	523	419	52.75	0.351238678	0.32775173	0.342469568	0.38971281	0.580511399	0.561147803	0.573695108	0.614706285	0.902105188	0.875815149	0.894059293	0.94977678	0.293727416	0.270307653	0.284786898	0.284786898	-0.025786622	-0.027252698	-0.027098268	-0.027098268	1.565914471	1.521659727	1.552535338	1.552535338	FALSE		0	0	0	1	20	18	3.654684641	90.87951556	4.331642014	3.257462159	17.38625629	7.185691078
551	68	441	53	0.408483298	0.369537068	0.392210377	0.475263697	0.578129455	0.546695587	0.565422173	0.631917513	0.957527668	0.898252402	0.933091138	1.052322028	0.35176912	0.314675292	0.336233496	0.336233496	-0.06603177	-0.057353945	-0.062199063	-0.062199063	1.658403071	1.55716371	1.616689254	1.616689254	FALSE		0	0	0	1	20	19	4.050065466	90.59078492	4.569931054	3.658348331	12.50788466	7.58334596
552	658	458	51.25	0.396686602	0.36714033	0.385040347	0.44748759	0.684322336	0.654081261	0.673615271	0.733023232	1.040852482	1.000937694	1.027290052	1.105627389	0.329288865	0.300586782	0.31773435	0.31773435	-0.015079037	-0.01825251	-0.016561277	-0.016561277	1.807651591	1.739825012	1.784772597	1.784772597	FALSE		0	0	0	1	20	20	3.968587285	103.463103	4.928186225	3.503080261	18.68419121	8.225040212
553	174	541	51.25	0.385146279	0.360857965	0.375647751	0.427000449	0.514571351	0.492256151	0.505766798	0.555830381	0.813280126	0.778790715	0.799729613	0.875994973	0.341613875	0.318205793	0.332466533	0.332466533	-0.033207484	-0.032155606	-0.032832128	-0.032832128	1.404591365	1.345854645	1.381509757	1.381509757	FALSE		0	0	0	1	20	23	3.888879841	82.88650088	3.949738517	3.588207432	16.48672616	6.492082132
554	372	563	53	0.296365824	0.277324827	0.289335928	0.327926659	0.513779451	0.496451046	0.507448374	0.544956585	0.789556039	0.765698371	0.781305646	0.833757135	0.244688013	0.225983955	0.237720583	0.237720583	-0.016684836	-0.017810752	-0.017405147	-0.017405147	1.371698137	1.33130104	1.357774511	1.357774511	FALSE		0	0	0	1	20	24	3.275685283	82.79050952	3.84773677	2.918753651	18.48954196	6.350657644
555	512	591	52.5	0.360945824	0.338387623	0.352613796	0.398758864	0.541069299	0.523027314	0.534051795	0.57400897	0.834721247	0.808471441	0.825394311	0.882063799	0.312094559	0.289711841	0.303786421	0.303786421	-0.02055945	-0.020746679	-0.021227445	-0.021227445	1.44520126	1.400921217	1.429500926	1.429500926	FALSE		0	0	0	1	20	25	3.721730582	86.09848645	4.041924652	3.384321521	18.01987532	6.666684437
556	636	594	51.5	0.383078967	0.357887274	0.373485973	0.426104618	0.60087172	0.572834242	0.590404185	0.647006767	0.917821942	0.884996701	0.906660202	0.972981185	0.327688666	0.303082753	0.318170172	0.318170172	-0.016432337	-0.022194497	-0.019307794	-0.019307794	1.5905163	1.534829961	1.571687982	1.571687982	FALSE		0	0	0	1	20	26	3.8746012	93.34752025	4.399216224	3.492027905	18.52014902	7.291466682
557	116	633	50.5	0.3883009	0.358102293	0.375831335	0.442148937	0.647449312	0.607759824	0.631641143	0.712657395	1.023220872	0.960326713	0.995718376	1.13277816	0.321842574	0.294960266	0.3109125	0.3109125	-0.040075802	-0.037396268	-0.037369422	-0.037369422	1.777204312	1.668624831	1.729647776	1.729647776	FALSE		0	0	0	1	20	27	3.910668385	98.99348797	4.85237909	3.451649743	15.65417347	8.094132086
558	388	672	51.75	0.335493463	0.313573527	0.327404512	0.372072648	0.558646821	0.533250821	0.547892201	0.605482369	0.853206964	0.816689246	0.837995361	0.92061171	0.281499463	0.260972513	0.274117268	0.274117268	-0.014843792	-0.015563888	-0.015337507	-0.015337507	1.480691577	1.418104968	1.454512313	1.454512313	FALSE		0	0	0	1	20	29	3.545934578	88.22917036	4.121404021	3.173005343	18.71270675	6.819275111
559	611	702	49.5	0.421876589	0.391026806	0.410130308	0.473011799	0.769943675	0.729490733	0.755215717	0.836643945	1.178421013	1.116164471	1.153595586	1.284365532	0.342263606	0.314580266	0.331847408	0.331847408	-0.021427865	-0.019924834	-0.019435017	-0.019435017	2.049405537	1.942026577	2.006529219	2.006529219	FALSE		0	0	0	1	20	31	4.142571115	113.8418128	5.519662344	3.592695035	17.91460912	9.264461685
560	731	723	49.75	0.502971095	0.452250774	0.482805341	0.591344248	0.912371546	0.855030283	0.889651104	1.01011386	1.438739279	1.329377969	1.394457507	1.626616297	0.40430214	0.359565523	0.386604374	0.386604374	-0.053609004	-0.037309189	-0.046517643	-0.046517643	2.503388783	2.314402692	2.42682722	2.42682722	FALSE		0	0	0	1	20	33	4.702679861	131.1064056	6.638901142	4.021186779	14.01372759	11.21636337
561	422	68	50.5	0.492999894	0.438408215	0.468803458	0.592491601	0.928630441	0.842248433	0.891283058	1.074129355	1.330054684	1.218682231	1.282309281	1.518297083	0.405187121	0.356332388	0.383353837	0.383353837	0.035138974	0.023802899	0.02997746	0.02997746	2.311358924	2.119203592	2.229064501	2.229064501	FALSE		0	0	0	1	21	3	4.63381013	133.0772502	6.171611551	4.02729922	24.7714373	10.39073069
562	68	107	51.25	0.576753682	0.515673862	0.550551066	0.689342958	0.976974146	0.893985122	0.937817628	1.129201585	1.517189965	1.386989711	1.460234767	1.755064574	0.478333056	0.424292796	0.455272537	0.455272537	-0.042477079	-0.037780657	-0.043285098	-0.043285098	2.635061816	2.410136557	2.536616022	2.536616022	FALSE		0	0	0	1	21	4	5.212286185	138.9372998	6.976199989	4.53250827	15.3630993	11.78249179
563	564	111	51	0.457253355	0.415419607	0.440879328	0.530444365	0.813370213	0.762670388	0.792050734	0.903473455	1.195004677	1.127894834	1.167497504	1.317201283	0.380094468	0.340632375	0.364786385	0.364786385	0.010354907	0.00502953	0.007620326	0.007620326	2.07517887	1.960322925	2.028020856	2.028020856	FALSE		0	0	0	1	21	5	4.386913633	119.1058212	5.590963834	3.853987669	21.76720216	9.375274173
564	347	149	50.25	0.430529047	0.397762509	0.418066611	0.485803144	0.721617996	0.684436639	0.706364589	0.785697088	1.043644388	1.000526933	1.026100575	1.123140477	0.366930364	0.334972601	0.354902608	0.354902608	0.019776143	0.011848856	0.016410779	0.016410779	1.809084925	1.735904623	1.779218388	1.779218388	FALSE		0	0	0	1	21	6	4.202332465	107.9839484	4.940190029	3.763064988	22.90921035	8.231202831
565	66	211	49.75	0.528866142	0.481520779	0.508888538	0.612000176	0.867041331	0.816674165	0.847245869	0.952129249	1.408152237	1.311850928	1.367918474	1.56175819	0.436737238	0.394335349	0.418801031	0.418801031	-0.079032906	-0.064507074	-0.071713301	-0.071713301	2.446355379	2.280217597	2.376965151	2.376965151	FALSE		0	0	0	1	21	8	4.88153344	125.6116405	6.507392106	4.245211597	10.93193383	10.97114816
566	503	199	51.25	0.397071077	0.367910656	0.386048979	0.446919083	0.713994502	0.68690768	0.704476684	0.759670891	1.064276066	1.029792314	1.05261787	1.1266651	0.327119388	0.298247016	0.316053392	0.316053392	-0.000999252	-0.004638861	-0.002570046	-0.002570046	1.849221509	1.791002495	1.829660187	1.829660187	FALSE		0	0	0	1	21	9	3.971242803	107.0598559	5.028895961	3.488095977	20.39089198	8.403770138
567	655	185	52.5	0.375971818	0.342528166	0.363451203	0.432150105	0.78326156	0.741503268	0.768589638	0.857783151	1.156266248	1.106328537	1.143205579	1.24878175	0.293245003	0.261285142	0.280654258	0.280654258	0.007422024	-0.000532423	0.001656119	0.001656119	2.014832599	1.929607252	1.992936043	1.992936043	FALSE		0	0	0	1	21	10	3.825513085	115.4561588	5.424407896	3.254130195	21.41168866	9.115815283
568	271	222	52.5	0.361620199	0.337960126	0.353253595	0.401909844	0.646465403	0.618036964	0.636720899	0.692663694	0.964845451	0.933199212	0.954940414	1.018203235	0.298403605	0.275384376	0.290120878	0.290120878	-0.001757981	-0.00872197	-0.00476772	-0.00476772	1.676285429	1.622533897	1.659561751	1.659561751	FALSE		0	0	0	1	21	11	3.7263884	98.87422205	4.601393874	3.289759961	20.29892154	7.660231187
569	378	253	52.5	0.369917485	0.345929948	0.361599069	0.409256447	0.608215178	0.581624387	0.599403383	0.652085053	0.917321241	0.885261613	0.907338102	0.974240161	0.312984755	0.289644199	0.304764738	0.304764738	-0.008529072	-0.013374711	-0.010554964	-0.010554964	1.590998221	1.536546459	1.574130781	1.574130781	FALSE		0	0	0	1	21	13	3.783696629	94.2376678	4.397063458	3.390469987	19.47815433	7.293538702
570	475	304	51.25	0.38311357	0.357719607	0.373912894	0.424821654	0.632510316	0.606861451	0.62361454	0.676167517	0.969788396	0.936616973	0.958485919	1.025694146	0.321957828	0.29716352	0.31289491	0.31289491	-0.019372166	-0.022511885	-0.020588976	-0.020588976	1.682826621	1.626546396	1.663707418	1.663707418	FALSE		0	0	0	1	21	14	3.8748402	97.18263682	4.622646074	3.452445781	18.16379352	7.688355055
571	590	293	51.75	0.377828615	0.351038993	0.368004947	0.422992747	0.639487226	0.610227634	0.629723232	0.691313578	0.967533359	0.930262493	0.955608077	1.038328575	0.31628156	0.290377285	0.306589158	0.306589158	-0.010803774	-0.014802468	-0.012463667	-0.012463667	1.679371413	1.615954304	1.659210764	1.659210764	FALSE		0	0	0	1	21	15	3.83833773	98.0283526	4.612950537	3.413240572	19.20242313	7.673499381
572	732	334	50.5	0.421312883	0.381818061	0.406063625	0.489005063	0.847342118	0.798572703	0.828530709	0.933563459	1.2626301	1.194197171	1.235497785	1.386143477	0.332282032	0.295589745	0.318193665	0.318193665	-5.14E-05	-0.00260627	-0.000546697	-0.000546697	2.199054459	2.081604459	2.152445151	2.152445151	FALSE		0	0	0	1	21	17	4.13867767	123.223773	5.881719444	3.523753662	20.50578833	9.907877461
573	342	361	52	0.339236294	0.318301949	0.331432115	0.374283465	0.585306422	0.567185677	0.579256063	0.618058453	0.90869524	0.885018477	0.901033265	0.955391101	0.279536077	0.258688702	0.271635023	0.271635023	-0.025169851	-0.027175875	-0.025987636	-0.025987636	1.57887173	1.538993277	1.566074056	1.566074056	FALSE		0	0	0	1	21	18	3.571785808	91.46075101	4.359975952	3.159444507	17.46101909	7.241400835
574	188	371	52.25	0.364430106	0.340399354	0.353915768	0.416086698	0.58074085	0.556978698	0.571204231	0.626347305	0.907234202	0.875818106	0.89568047	0.964974101	0.307951045	0.284490578	0.297442862	0.297442862	-0.029197115	-0.031641569	-0.030864964	-0.030864964	1.573651229	1.520347148	1.554222571	1.554222571	FALSE		0	0	0	1	21	19	3.745796046	90.90732883	4.35369422	3.355702832	16.97284864	7.218955283
575	273	444	52.75	0.324980146	0.304824284	0.31730995	0.358916268	0.569369305	0.550823169	0.562691326	0.601316431	0.891656797	0.86520912	0.882564129	0.93957569	0.265440714	0.245773987	0.257848756	0.257848756	-0.029524303	-0.030125393	-0.030020051	-0.030020051	1.550089838	1.505207979	1.534736701	1.534736701	FALSE		0	0	0	1	21	21	3.473320527	89.52891119	4.28671914	3.062089746	16.93318808	7.117653044
576	437	435	53	0.323193148	0.303111209	0.315788556	0.357195192	0.524723987	0.507051998	0.518860349	0.555965286	0.821517136	0.796871574	0.814238497	0.864906195	0.271224092	0.251440181	0.263728581	0.263728581	-0.027468793	-0.028396113	-0.028361805	-0.028361805	1.425678972	1.383990713	1.413520627	1.413520627	FALSE		0	0	0	1	21	22	3.460977974	84.11716673	3.985153556	3.102034755	17.1823496	6.582748328
577	605	431	51.5	0.367961236	0.342569434	0.358429678	0.411362702	0.621934234	0.595602277	0.611934781	0.668261445	0.958325647	0.923743312	0.945758182	1.021968745	0.306238417	0.281603183	0.296944891	0.296944891	-0.022060149	-0.024944194	-0.02353323	-0.02353323	1.664042849	1.605256034	1.642710979	1.642710979	FALSE		0	0	0	1	21	23	3.770185081	95.90064229	4.573361968	3.343873948	17.83796598	7.607594195
578	715	443	52	0.390987687	0.3581234	0.378653054	0.447201823	0.752176482	0.711716094	0.734081395	0.830227898	1.131013963	1.076233766	1.107103783	1.238280508	0.312887712	0.282115204	0.301710111	0.301710111	-0.007119078	-0.010563468	-0.009092221	-0.009092221	1.968409497	1.874521525	1.927220341	1.927220341	FALSE		0	0	0	1	21	24	3.929225654	111.6881378	5.315835656	3.389799726	19.64906869	8.916219084
579	171	488	52	0.319312913	0.298539768	0.311322965	0.354756418	0.592334415	0.5669704	0.583092905	0.635929263	0.939924698	0.902688868	0.926178889	1.003527413	0.253726379	0.234565189	0.246292466	0.246292466	-0.038578461	-0.038808497	-0.038536091	-0.038536091	1.636424108	1.572442344	1.612838383	1.612838383	FALSE		0	0	0	1	21	25	3.434177715	92.31265898	4.494247058	2.981180422	15.83567577	7.488847376
580	647	535	53.25	0.34699202	0.322768796	0.338131934	0.387579838	0.622062896	0.592965755	0.613168158	0.67068708	0.945852305	0.910806163	0.935580283	1.010812997	0.284108064	0.260834786	0.275312682	0.275312682	-0.013270782	-0.018631523	-0.015178069	-0.015178069	1.64406994	1.584337451	1.626745762	1.626745762	FALSE		0	0	0	1	21	28	3.625353554	95.9162382	4.519732815	3.191022598	18.90338131	7.521720642
581	260	560	54	0.299997661	0.281498492	0.293195599	0.331721005	0.49940362	0.485515013	0.494484954	0.525210498	0.779281005	0.759569304	0.773589843	0.818007448	0.249901614	0.231344859	0.242905538	0.242905538	-0.02428633	-0.024740453	-0.025301033	-0.025301033	1.353067002	1.319978403	1.343665891	1.343665891	FALSE		0	0	0	1	21	29	3.300769891	81.04792318	3.803559246	2.954763287	17.56811637	6.270553051
582	526	609	51.75	0.338931892	0.316873675	0.330725561	0.375592793	0.594675229	0.572930015	0.585970209	0.634201809	0.914905972	0.88568625	0.903825042	0.96796426	0.278505161	0.257012872	0.270532721	0.270532721	-0.019928346	-0.021851269	-0.021118937	-0.021118937	1.589936278	1.540328338	1.571107028	1.571107028	FALSE		0	0	0	1	21	30	3.569683343	92.59640402	4.386679006	3.152324108	18.09637545	7.288972879
583	734	601	49.75	0.426364797	0.387910235	0.411062961	0.492399756	0.915497426	0.869386602	0.89620943	1.001619436	1.380356005	1.310372618	1.353914486	1.50515957	0.32487666	0.289523079	0.310652633	0.310652633	-0.010316427	-0.009198975	-0.011747062	-0.011747062	2.407657996	2.287345351	2.362281305	2.362281305	FALSE		0	0	0	1	21	31	4.173570558	131.4853136	6.387882161	3.472605762	19.26149752	10.8047687
584	629	644	53.5	0.330391051	0.306773721	0.321641981	0.369829014	0.672098313	0.642123657	0.662045219	0.723550998	1.01407749	0.975426537	1.001736837	1.081986946	0.257916675	0.235723085	0.249475461	0.249475461	-0.008345676	-0.012195769	-0.01003679	-0.01003679	1.766995855	1.700796599	1.745985367	1.745985367	FALSE		0	0	0	1	21	32	3.510692911	101.9813509	4.813067103	3.010122224	19.50038488	8.050240809
585	386	685	52.5	0.328514828	0.307068361	0.320774291	0.364544983	0.591181274	0.562934178	0.579675535	0.641643654	0.902579614	0.86196795	0.886600711	0.974077078	0.268191844	0.248650387	0.261285558	0.261285558	-0.015041109	-0.015896393	-0.015781391	-0.015781391	1.569124981	1.499216495	1.54154637	1.54154637	FALSE		0	0	0	1	21	33	3.497734091	92.17287942	4.333681809	3.081091424	18.68878865	7.199494673
586	519	729	51	0.369272595	0.339882431	0.357636386	0.421702515	0.74950714	0.712278347	0.734811586	0.821799977	1.160581773	1.095426003	1.133200981	1.280160563	0.285253247	0.25952864	0.2752442	0.2752442	-0.029088528	-0.022457373	-0.025364865	-0.025364865	2.023196789	1.910515516	1.975769618	1.975769618	FALSE		0	0	0	1	21	35	3.779242459	111.3645698	5.442962501	3.198932223	16.98601116	9.151777131
587	219	744	50	0.389632725	0.354782335	0.375040948	0.452912657	0.70916753	0.664504082	0.69145616	0.786311632	1.064352475	0.990442008	1.033147509	1.183385886	0.318769414	0.287893621	0.305870528	0.305870528	-0.005748974	-0.00063318	-0.002445673	-0.002445673	1.85013229	1.722467984	1.796219762	1.796219762	FALSE		0	0	0	1	21	37	3.919867116	106.4747478	5.029224484	3.430423844	19.81514774	8.407686044
588	64	66	49.5	0.693338129	0.598239824	0.648629297	0.869676972	1.223932085	1.084864672	1.159046454	1.473928382	1.867776774	1.665153461	1.774330668	2.223117904	0.570148411	0.486000128	0.530386169	0.530386169	-0.030802864	-0.033409618	-0.032740717	-0.032740717	3.245701441	2.895667448	3.084360967	3.084360967	FALSE		0	0	0	1	22	1	6.017519142	168.8726504	8.483548531	5.166664473	16.77820553	14.40793782
589	523	63	50.75	0.471038121	0.413478057	0.445622674	0.57705386	1.017281169	0.931463649	0.979777455	1.155643524	1.486283451	1.369008503	1.43431422	1.67736429	0.363213326	0.31168513	0.340481978	0.340481978	0.020215221	0.013422197	0.017728849	0.017728849	2.591174194	2.388842883	2.501503522	2.501503522	FALSE		0	0	0	1	22	2	4.482123147	143.8231717	6.843317381	3.737391915	22.96243377	11.59379689
590	702	66	50.75	0.465613316	0.404910744	0.439925328	0.573940784	1.125103806	1.028690143	1.083059913	1.298117367	1.61344051	1.496448444	1.569109799	1.8153479	0.343012082	0.287928419	0.319127026	0.319127026	0.043522554	0.025999277	0.031418121	0.031418121	2.817622996	2.616121636	2.741549893	2.741549893	FALSE		0	0	0	1	22	3	4.444654749	156.8930429	7.390029361	3.597864661	25.78766465	12.56741387
591	417	107	52.25	0.383134421	0.34730005	0.369200707	0.445469453	0.84528898	0.784581399	0.818107235	0.953511102	1.227186091	1.145410494	1.191358424	1.370724223	0.293403296	0.262297286	0.281755614	0.281755614	0.022136923	0.016458888	0.019034405	0.019034405	2.140069273	1.99853577	2.077876347	2.077876347	FALSE		0	0	0	1	22	4	3.874984213	122.974899	5.729327871	3.255223502	23.19537558	9.654270562
592	65	173	51.75	0.51287159	0.463550388	0.492799893	0.600340112	0.803886672	0.754206495	0.783587418	0.890325289	1.286507316	1.196302412	1.246343267	1.439065711	0.432306471	0.387011982	0.414257005	0.414257005	-0.060971119	-0.049780746	-0.054200072	-0.054200072	2.231930227	2.076828059	2.162673644	2.162673644	FALSE		0	0	0	1	22	5	4.77106124	117.9562605	5.984379575	4.214608889	13.12131854	10.04922688
593	293	182	51.25	0.373843162	0.347257537	0.363827151	0.418423027	0.763918289	0.728310244	0.751318931	0.820937491	1.122952967	1.083474098	1.107532492	1.193480504	0.294556543	0.26912618	0.285036503	0.285036503	0.010281651	0.00140017	0.008115365	0.008115365	1.955876223	1.88851553	1.929526706	1.929526706	FALSE		0	0	0	1	22	6	3.810810745	113.1114373	5.281177391	3.263188826	21.75832235	8.862332251
594	170	197	52	0.391788117	0.362425373	0.380862113	0.440351999	0.712315562	0.675840607	0.700238651	0.772928017	1.068372388	1.021946419	1.052825257	1.148430285	0.32074019	0.292966831	0.31021373	0.31021373	-0.005312859	-0.010390914	-0.006856752	-0.006856752	1.857048736	1.777636482	1.830569043	1.830569043	FALSE		0	0	0	1	22	7	3.934754117	106.8563408	5.046508106	3.444035726	19.86801202	8.437423314
595	656	219	53.25	0.374231545	0.343634947	0.363059626	0.426093012	0.675502104	0.643536697	0.666013251	0.729816709	1.002091655	0.958256492	0.991436469	1.077867318	0.308410867	0.278966196	0.2970655	0.2970655	0.002278388	7.24E-06	7.17E-05	7.17E-05	1.741136048	1.666454702	1.723372098	1.723372098	FALSE		0	0	0	1	22	9	3.813493253	102.3939463	4.761533986	3.35887876	20.78819568	7.939056529
596	411	262	52.75	0.352909972	0.329474331	0.344382502	0.391032813	0.625596298	0.596959732	0.6156381	0.672022488	0.947296906	0.912623736	0.936634723	1.006374859	0.290584163	0.268152685	0.282205101	0.282205101	-0.010800509	-0.015962409	-0.013517377	-0.013517377	1.646019522	1.586867523	1.6279676	1.6279676	FALSE		0	0	0	1	22	10	3.666228041	96.34454449	4.525943879	3.235752136	19.20281893	7.530102874
597	67	282	51.75	0.454933028	0.414343098	0.43815551	0.525577841	0.702033757	0.660902658	0.685372622	0.775039964	1.157018676	1.076360465	1.120661251	1.295370597	0.381709861	0.34514683	0.366931908	0.366931908	-0.075666181	-0.062429336	-0.067846623	-0.067846623	2.007941782	1.868888727	1.945104098	1.945104098	FALSE		0	0	0	1	22	11	4.370887451	105.6100175	5.427642962	3.865144967	11.34003613	9.086188203
598	566	287	52	0.355023738	0.329099258	0.345394129	0.398183227	0.652131002	0.624874098	0.642800615	0.699634474	0.987396642	0.9529633	0.975696123	1.053216849	0.28850245	0.26325332	0.279002714	0.279002714	-0.010984069	-0.014883027	-0.012363251	-0.012363251	1.717033001	1.658566363	1.697251404	1.697251404	FALSE		0	0	0	1	22	12	3.680827537	99.56098556	4.698352756	3.221374025	19.18056842	7.835425439
599	730	300	50.75	0.409203297	0.370602826	0.394781244	0.473933966	0.878365035	0.828435969	0.8589966	0.964864144	1.305291308	1.234865284	1.280881215	1.425867998	0.313965628	0.278497567	0.300502663	0.300502663	0.002793824	0.000390072	-8.41E-05	-8.41E-05	2.276100189	2.15501644	2.234240483	2.234240483	FALSE		0	0	0	1	22	13	4.055038404	126.9842591	6.065141376	3.397244742	20.85067487	10.2391357
600	321	345	52.5	0.340772875	0.320095977	0.333156123	0.375442138	0.589601384	0.570811753	0.583084747	0.623815175	0.911991283	0.888327021	0.903926382	0.957963508	0.280893277	0.260333219	0.273247142	0.273247142	-0.023094496	-0.025782157	-0.024113685	-0.024113685	1.58456676	1.544683688	1.571033795	1.571033795	FALSE		0	0	0	1	22	14	3.582398764	91.98137078	4.374147293	3.168818501	17.71258619	7.265886628
601	464	359	51.25	0.361441601	0.338089913	0.352570462	0.401050637	0.638247735	0.616984584	0.630443465	0.675030886	0.991721863	0.963504125	0.981746386	1.041198278	0.295219334	0.272165279	0.286378633	0.286378633	-0.027855802	-0.029941096	-0.028869749	-0.028869749	1.724047667	1.67635444	1.707251429	1.707251429	FALSE		0	0	0	1	22	15	3.725154847	97.87810606	4.716949049	3.26776663	17.13543783	7.865585007
602	641	365	50.75	0.362037718	0.335090296	0.352162127	0.405616496	0.768573475	0.736173747	0.756938583	0.823397713	1.165203671	1.12299008	1.150537869	1.240762797	0.276626785	0.251094323	0.267180426	0.267180426	-0.012972959	-0.016820244	-0.014679348	-0.014679348	2.032161038	1.959980044	2.007137501	2.007137501	FALSE		0	0	0	1	22	16	3.729272146	113.6757222	5.46283436	3.13935042	18.93948238	9.190318934
603	67	390	51.25	0.470245977	0.429750213	0.452827447	0.539736654	0.678879275	0.647333132	0.666617701	0.731447388	1.123685684	1.056750389	1.09686445	1.226696929	0.402582892	0.364601856	0.386027329	0.386027329	-0.076905001	-0.063215879	-0.071020105	-0.071020105	1.947133045	1.832447758	1.901302375	1.901302375	FALSE		0	0	0	1	22	17	4.476651912	102.8033148	5.284327709	4.009312162	11.18987081	8.824740944
604	196	382	52.5	0.330360714	0.308906059	0.322298426	0.36589733	0.614764985	0.592361278	0.606778054	0.652975	0.963332261	0.932316253	0.953031914	1.015453008	0.263516709	0.2429007	0.255619137	0.255619137	-0.03191324	-0.033309823	-0.032907612	-0.032907612	1.67685449	1.623992714	1.659396869	1.659396869	FALSE		0	0	0	1	22	18	3.510483375	95.03161172	4.594887913	3.048800901	16.64360985	7.662677869
605	361	446	50.25	0.351063756	0.329179976	0.342905009	0.387276479	0.597302554	0.577672385	0.590457604	0.631682291	0.930546982	0.901732242	0.920676396	0.981078291	0.290373469	0.269031833	0.28232001	0.28232001	-0.02791727	-0.027997622	-0.028053958	-0.028053958	1.616457094	1.567550393	1.599772956	1.599772956	FALSE		0	0	0	1	22	20	3.653476481	92.91487886	4.453927554	3.2342969	17.12798689	7.402999166
606	580	456	49.75	0.38528048	0.358443888	0.374969542	0.430611168	0.721368997	0.695234616	0.711407854	0.769065757	1.118227283	1.083719071	1.105604952	1.182206272	0.307907215	0.28164354	0.297745771	0.297745771	-0.029320185	-0.032031094	-0.030705027	-0.030705027	1.946289729	1.88778513	1.924941604	1.924941604	FALSE		0	0	0	1	22	21	3.889806751	107.9537656	5.260859303	3.355400105	16.95793061	8.821115106
607	249	482	52	0.316142772	0.295523717	0.307952473	0.353764528	0.560502108	0.538523436	0.55218536	0.604642455	0.876112107	0.844302763	0.864646212	0.940838321	0.257256207	0.237665335	0.249344487	0.249344487	-0.027896074	-0.028354137	-0.028442518	-0.028442518	1.523396854	1.469038719	1.503882076	1.503882076	FALSE		0	0	0	1	22	22	3.412281982	88.45406153	4.219884721	3.005560465	17.13055612	7.00288652
608	470	466	52.25	0.335435342	0.313358541	0.327155291	0.371697352	0.583158825	0.563704197	0.57609111	0.616563534	0.911241062	0.88328157	0.902071606	0.958921615	0.274990973	0.253337926	0.266723639	0.266723639	-0.028945952	-0.029416511	-0.029769839	-0.029769839	1.583790208	1.536422893	1.568364207	1.568364207	FALSE		0	0	0	1	22	23	3.545533144	91.2004271	4.370921719	3.128052091	17.00329375	7.262547839
609	69	500	52.5	0.394338845	0.355083762	0.377556739	0.460570462	0.664003137	0.626524857	0.64887184	0.72655047	1.106630664	1.032200994	1.071644151	1.234803966	0.319352943	0.2835953	0.304417638	0.304417638	-0.079125787	-0.066403505	-0.070688501	-0.070688501	1.92474549	1.796617818	1.864343594	1.864343594	FALSE		0	0	0	1	22	24	3.952371647	101.000083	5.210999622	3.434454199	10.92067509	8.728485615
610	632	563	52.25	0.344946077	0.319747595	0.335579701	0.390034966	0.679355545	0.647889878	0.666824458	0.752585545	1.042117297	1.003143099	1.028284091	1.129112368	0.271125763	0.247194934	0.262158005	0.262158005	-0.019996426	-0.025095219	-0.023161777	-0.023161777	1.815289581	1.748680857	1.791692022	1.791692022	TRUE		0	0	0	1	22	27	3.611222498	102.8610464	4.933624299	3.101355607	18.08812301	8.257879761
611	486	636	51.5	0.323274412	0.302020579	0.315164319	0.358151332	0.614089136	0.5922935	0.606118206	0.652926616	0.939929928	0.910679136	0.92966142	0.992351631	0.258168288	0.237581499	0.250213572	0.250213572	-0.016895439	-0.018861962	-0.017894173	-0.017894173	1.636020626	1.586273678	1.618624546	1.618624546	FALSE		0	0	0	1	22	29	3.461539251	94.94968775	4.494269544	3.011860087	18.4640135	7.487112605
612	725	621	52.75	0.379257633	0.345352574	0.366567088	0.436969285	0.788901425	0.746721319	0.773103906	0.858058852	1.185708476	1.124974626	1.161536073	1.2880992	0.293660908	0.262382273	0.282113295	0.282113295	-0.006585185	-0.007769885	-0.006080152	-0.006080152	2.06679181	1.962436131	2.025173924	2.025173924	FALSE		0	0	0	1	22	30	3.848207762	116.1398029	5.550994799	3.257002795	19.71378527	9.339213994
613	134	680	52.25	0.323292092	0.294870978	0.311473121	0.374531024	0.712736412	0.663304389	0.69291609	0.793297051	1.093925966	1.02084138	1.062714829	1.221048156	0.241090505	0.217332911	0.231301773	0.231301773	-0.02071551	-0.021028537	-0.019564803	-0.019564803	1.909579476	1.782712372	1.855367069	1.855367069	FALSE		0	0	0	1	22	31	3.461661367	106.9073548	5.156375755	2.893906153	18.00095823	8.663279314
614	532	737	51.75	0.361656527	0.332598016	0.350023943	0.412529234	0.702805111	0.667176189	0.690036323	0.76121468	1.093195453	1.025091262	1.066566181	1.207780138	0.284194118	0.259168783	0.274105697	0.274105697	-0.030821388	-0.020634232	-0.025671073	-0.025671073	1.904284361	1.786330915	1.858191824	1.858191824	FALSE		0	0	0	1	22	38	3.726639315	105.7035183	5.15323491	3.191616963	16.77596014	8.64051296
616	166	67	52.25	0.477583509	0.4239235	0.45414015	0.576641806	0.999447706	0.898971366	0.953337227	1.164834097	1.431187639	1.308213326	1.374122279	1.637876596	0.376670516	0.330148685	0.356716505	0.356716505	0.038929109	0.021202391	0.031192914	0.031192914	2.492619229	2.279757116	2.393690238	2.393690238	FALSE		0	0	0	1	23	4	4.527331252	141.6614637	6.606432851	3.830338898	25.23086388	11.17005966
617	562	76	52.5	0.424096164	0.376371699	0.404088983	0.507629762	0.920359087	0.848884885	0.892813178	1.040251826	1.349711323	1.252502557	1.311118979	1.519626468	0.325734943	0.283008675	0.307583327	0.307583327	0.01497489	0.009004024	0.013452378	0.013452378	2.353456741	2.185746442	2.286985435	2.286985435	FALSE		0	0	0	1	23	5	4.157901416	132.0746266	6.256125302	3.478533807	22.32721976	10.57173032
618	66	139	52	0.507930587	0.457958276	0.487387904	0.595784004	0.900655337	0.837832559	0.874378578	1.013155565	1.419851399	1.313935947	1.373935236	1.603415532	0.411960848	0.367680479	0.394021848	0.394021848	-0.052842857	-0.04433027	-0.04821382	-0.04821382	2.469319333	2.286376573	2.389893691	2.389893691	FALSE		0	0	0	1	23	6	4.736934404	129.6862091	6.557692672	4.074084436	14.10659714	11.06988172
619	462	123	50	0.407191388	0.371804715	0.393393755	0.468127247	0.841908442	0.791434432	0.820569562	0.93182761	1.233816978	1.165765425	1.204937543	1.354583306	0.319644971	0.287517287	0.307378455	0.307378455	0.013930004	0.009346022	0.01204474	0.01204474	2.149341834	2.032141264	2.099477665	2.099477665	FALSE		0	0	0	1	23	8	4.041142422	122.5651224	5.757837383	3.436471192	22.20056249	9.694137954
620	670	139	50.75	0.403808732	0.364138105	0.388083748	0.471905638	0.932277556	0.886530093	0.916874154	1.020301278	1.368453506	1.301060654	1.344870791	1.495534231	0.300903408	0.263898495	0.285887455	0.285887455	0.014771902	0.014549947	0.015330935	0.015330935	2.388864483	2.273280409	2.348610302	2.348610302	FALSE		0	0	0	1	23	9	4.017778871	133.5193404	6.336707347	3.307025762	22.30261434	10.72396596
621	173	178	52.5	0.389013279	0.358986205	0.377582994	0.438556207	0.742099833	0.703372226	0.727742432	0.806944345	1.104574422	1.054919372	1.086521388	1.188203962	0.313609064	0.285449227	0.302795316	0.302795316	0.000430814	-0.004739863	-0.001717488	-0.001717488	1.921647655	1.836568439	1.890768987	1.890768987	FALSE		0	0	0	1	23	10	3.915588688	110.4666827	5.202158805	3.394782002	20.56423941	8.71516647
622	368	182	51.25	0.359338189	0.333123003	0.349233086	0.4041188	0.805112973	0.769133382	0.792623349	0.864810794	1.186021646	1.143462422	1.171694415	1.261678694	0.271288146	0.246615199	0.261546818	0.261546818	0.009761005	0.002551228	0.006978556	0.006978556	2.069423656	1.996552379	2.045025476	2.045025476	FALSE		0	0	0	1	23	11	3.710626863	118.1049083	5.552341275	3.102477164	21.6952115	9.350529621
623	573	185	52.75	0.330130418	0.301690365	0.319409238	0.378534269	0.822492768	0.787556317	0.81092156	0.886451881	1.225575575	1.176762682	1.209636123	1.319296831	0.234142546	0.207668919	0.223889337	0.223889337	0.001325079	-0.000642132	0.000544407	0.000544407	2.142731136	2.058982577	2.115533177	2.115533177	FALSE		0	0	0	1	23	13	3.508892756	120.2116244	5.722403458	2.845917546	20.67263897	9.665715247
624	270	230	52	0.347060776	0.323590988	0.338292424	0.386175587	0.677242321	0.645184692	0.666280115	0.728612488	1.015155639	0.977199436	1.002484075	1.078852257	0.276490674	0.254385407	0.268064578	0.268064578	-0.004206115	-0.010604	-0.006585825	-0.006585825	1.767174176	1.70219371	1.745577862	1.745577862	FALSE		0	0	0	1	23	14	3.625828437	102.6048891	4.817702609	3.138410322	20.00216757	8.051007502
625	712	246	51	0.382508127	0.346840956	0.368613087	0.441959625	0.920139256	0.873832712	0.904374543	0.997985224	1.36993263	1.307627059	1.34898835	1.479796007	0.276852339	0.243772145	0.263595579	0.263595579	0.002016217	-0.002218774	0.000426845	0.000426845	2.393711457	2.286747356	2.357953557	2.357953557	FALSE		0	0	0	1	23	17	3.870658488	132.0479794	6.343066842	3.140908292	20.7564162	10.74480553
626	611	287	51	0.345869788	0.319133514	0.335473103	0.392310338	0.799295666	0.763616739	0.786462503	0.859569921	1.209384279	1.159968218	1.192861634	1.292726921	0.253590594	0.22909458	0.243766028	0.243766028	-0.011369575	-0.01370726	-0.013029741	-0.013029741	2.112328715	2.027331152	2.084060952	2.084060952	FALSE		0	0	0	1	23	18	3.617602447	117.3997553	5.652788955	2.98024257	19.13383878	9.534999987
627	163	315	51.5	0.32627401	0.303670108	0.317679453	0.363756119	0.708766631	0.679041138	0.698274953	0.760057099	1.109380977	1.06597471	1.093320592	1.187055995	0.242718563	0.222189414	0.234863611	0.234863611	-0.035020212	-0.035474467	-0.034677508	-0.034677508	1.936723267	1.86197101	1.909088895	1.909088895	FALSE		0	0	0	1	23	19	3.482257066	106.4261523	5.222824599	2.905150931	16.26699384	8.779984088
628	405	314	53	0.32015446	0.299089857	0.312377482	0.355516365	0.583047322	0.559277446	0.574522626	0.62609881	0.896042359	0.86586024	0.886034795	0.952827029	0.259542197	0.239271015	0.251932069	0.251932069	-0.018681285	-0.022005613	-0.02041315	-0.02041315	1.558383229	1.506962142	1.541415984	1.541415984	FALSE		0	0	0	1	23	20	3.439990163	91.18691107	4.305574872	3.021349488	18.24753971	7.153310491
629	513	335	50	0.350158618	0.325728993	0.341163535	0.391445176	0.709063789	0.685408527	0.699593094	0.751450988	1.092373291	1.060463908	1.081116497	1.149779607	0.271391455	0.247538454	0.262554022	0.262554022	-0.023817655	-0.025820124	-0.025643321	-0.025643321	1.904021898	1.849883098	1.884962426	1.884962426	FALSE		0	0	0	1	23	21	3.647224812	106.4621727	5.149700025	3.103190705	17.62492739	8.639384499
630	65	360	51.5	0.416100096	0.378177088	0.399035934	0.483860631	0.712526936	0.678322621	0.698632196	0.773490735	1.185393608	1.114009214	1.15361965	1.30470805	0.335011609	0.300409671	0.319403323	0.319403323	-0.083384608	-0.069437587	-0.0758435	-0.0758435	2.062393639	1.939536839	2.007727956	2.007727956	FALSE		0	0	0	1	23	23	4.102673656	106.8819628	5.549641026	3.54260648	10.40443621	9.320304048
631	310	370	50.75	0.319539148	0.298730443	0.311772254	0.354616711	0.693106012	0.672508384	0.685688092	0.728579501	1.079971884	1.049785266	1.069248391	1.133967123	0.238431161	0.218447446	0.230911829	0.230911829	-0.03099641	-0.031149904	-0.031145303	-0.031145303	1.885182292	1.833726551	1.866942211	1.866942211	FALSE		0	0	0	1	23	24	3.435740289	104.5278285	5.096380155	2.875538429	16.75474461	8.558383585
632	635	393	51	0.362355605	0.335481776	0.352315549	0.407505427	0.758508958	0.72820007	0.74847736	0.808148353	1.15480165	1.115618928	1.142272927	1.220702302	0.278138167	0.252351727	0.268270101	0.268270101	-0.016121575	-0.01989599	-0.017643824	-0.017643824	2.01364962	1.946845038	1.992439559	1.992439559	FALSE		0	0	0	1	23	25	3.731467751	112.4557377	5.418110852	3.149789332	18.55781848	9.110729065
633	405	426	51.75	0.309149323	0.288841545	0.301560077	0.342404403	0.626559705	0.604056078	0.618693155	0.665902693	0.977627294	0.944333939	0.967773584	1.035005525	0.238142783	0.219065745	0.230726098	0.230726098	-0.029264987	-0.029265922	-0.030444311	-0.030444311	1.704458526	1.64743174	1.687745028	1.687745028	FALSE		0	0	0	1	23	26	3.363979178	96.46132515	4.656349428	2.873546635	16.96462152	7.781361463
634	515	447	51	0.337487662	0.314458249	0.32910447	0.376193271	0.689114204	0.666789509	0.680703743	0.727748394	1.07518846	1.043004635	1.064467844	1.13061367	0.259090006	0.236837695	0.250879227	0.250879227	-0.032114469	-0.032627873	-0.033247204	-0.033247204	1.874814789	1.820042571	1.856644033	1.856644033	FALSE		0	0	0	1	23	27	3.559708241	104.0439559	5.075813815	3.018226264	16.6192176	8.513808485
635	69	470	51.75	0.38257344	0.346328342	0.367547552	0.444603508	0.699631007	0.661293888	0.684463638	0.763224456	1.164319773	1.090565769	1.132415646	1.283612985	0.299754017	0.267296803	0.286445937	0.286445937	-0.081680926	-0.070318894	-0.075360935	-0.075360935	2.028451129	1.90121009	1.973341834	1.973341834	FALSE		0	0	0	1	23	29	3.87110959	105.3187648	5.459034037	3.299087071	10.61095038	9.174368173
636	612	498	52.25	0.313569888	0.290357604	0.30526119	0.351147373	0.733246574	0.698626333	0.720667668	0.791926639	1.122870041	1.078352828	1.108420814	1.197776519	0.226974311	0.205886257	0.219261045	0.219261045	-0.019296953	-0.023896271	-0.022118445	-0.022118445	1.962009145	1.885346779	1.937207072	1.937207072	FALSE		0	0	0	1	23	30	3.394511417	109.3935226	5.280820848	2.796407518	18.17291056	8.888700757
637	712	541	51.25	0.379192453	0.347093087	0.366893854	0.433828962	0.828241939	0.784279154	0.810367123	0.901133369	1.236027165	1.17610265	1.211785601	1.337832333	0.288001117	0.258657557	0.276900717	0.276900717	-0.000724977	-0.004261972	-0.002257971	-0.002257971	2.156185417	2.053079305	2.114403833	2.114403833	FALSE		0	0	0	1	23	31	3.847757576	120.9085181	5.767340083	3.217911384	20.4241386	9.723561948
638	111	569	50.5	0.329979161	0.303790178	0.319738004	0.374161229	0.728587582	0.691849612	0.714412285	0.785605189	1.179473831	1.119064611	1.152059803	1.281256614	0.239091431	0.216429687	0.230650507	0.230650507	-0.061901976	-0.057993419	-0.057659965	-0.057659965	2.060851121	1.956268133	2.01321955	2.01321955	FALSE		0	0	0	1	23	32	3.507848046	108.8287765	5.524188936	2.880098819	13.00848336	9.31367199
639	377	578	52	0.282292584	0.263565359	0.275367889	0.313129375	0.608029518	0.589111503	0.600997835	0.641436549	0.935103772	0.908362306	0.925897915	0.98638774	0.212746424	0.194714412	0.20600305	0.20600305	-0.019038067	-0.019840155	-0.019825043	-0.019825043	1.631717517	1.58616491	1.616085632	1.616085632	FALSE		0	0	0	1	23	33	3.178483325	94.21516276	4.473519476	2.698137432	18.20429179	7.468611381
640	491	600	51.5	0.306318663	0.286015745	0.29897016	0.339593972	0.643354673	0.623708686	0.635745353	0.678113909	0.991942404	0.964136388	0.9822853	1.041996768	0.23337908	0.213698253	0.226210541	0.226210541	-0.021946369	-0.022740955	-0.023003428	-0.023003428	1.730183029	1.68290352	1.7137937	1.7137937	FALSE		0	0	0	1	23	34	3.344428191	98.49715067	4.717897267	2.840644387	17.851758	7.891964005
641	86	686	51.75	0.400034793	0.354747172	0.380074827	0.481820559	0.769838993	0.707655176	0.743964645	0.874223178	1.226020774	1.118441582	1.179596913	1.399991503	0.312485031	0.273642869	0.295255867	0.295255867	-0.052828709	-0.0426508	-0.047469479	-0.047469479	2.136238238	1.949851861	2.055849997	2.055849997	FALSE		0	0	0	1	23	37	3.991712786	113.8291236	5.724317589	3.387018457	14.1083121	9.637799019
642	570	694	51.25	0.356279575	0.330384655	0.347027734	0.398628791	0.757326433	0.721215113	0.742262434	0.821937742	1.154870367	1.099869644	1.133023913	1.251631021	0.271316778	0.248384317	0.263367142	0.263367142	-0.017245192	-0.016313795	-0.017613512	-0.017613512	2.01440479	1.91939889	1.976560451	1.976560451	FALSE		0	0	0	1	23	39	3.689501438	112.3123962	5.418406304	3.102674924	18.42161763	9.113975917
643	372	737	52	0.324432386	0.297235613	0.313686121	0.371157359	0.70045612	0.660110933	0.684894098	0.764848115	1.078090483	1.01333692	1.05187435	1.183039647	0.244127404	0.220817844	0.234987046	0.234987046	-0.022478705	-0.019269339	-0.020411784	-0.020411784	1.88133029	1.769134961	1.835879307	1.835879307	FALSE		0	0	0	1	23	41	3.469537218	105.4187821	5.088291069	2.914881601	17.7872301	8.541821895
644	274	62	48	0.518554372	0.456950258	0.49174552	0.627318916	1.196958285	1.085379057	1.145898637	1.384785224	1.700498846	1.559314894	1.632595538	1.94580053	0.392715287	0.339306554	0.370190453	0.370190453	0.056537835	0.039961496	0.051121861	0.051121861	2.966758382	2.722376159	2.848927381	2.848927381	FALSE		0	0	0	1	24	3	4.810311444	165.6029837	7.764336813	3.941157953	27.36533004	13.2086217
645	382	72	51	0.420156391	0.373132793	0.399884393	0.504180737	1.049886766	0.955752202	1.009088068	1.198846792	1.504884848	1.382627319	1.452593609	1.702108053	0.304088475	0.264929241	0.287160826	0.287160826	0.041319885	0.029343723	0.035664218	0.035664218	2.629519646	2.41723935	2.538741027	2.538741027	FALSE		0	0	0	1	24	4	4.130689939	147.7755046	6.923294119	3.329024584	25.52066511	11.75866322
646	499	88	50	0.390586387	0.349356793	0.373835281	0.464684139	1.02046102	0.943487916	0.988231068	1.148548955	1.497835601	1.393790545	1.45524494	1.669402223	0.271710839	0.237027032	0.257654557	0.257654557	0.017093829	0.010060998	0.013491633	0.013491633	2.620078341	2.439547224	2.5461651	2.5461651	FALSE		0	0	0	1	24	5	3.926453933	144.2086219	6.892985869	3.105396645	22.58406994	11.71807031
647	65	149	50	0.506801933	0.457249416	0.485587839	0.595867855	0.976695294	0.914689722	0.950986519	1.087811406	1.556019505	1.443006584	1.507112227	1.746461443	0.395576916	0.352555317	0.377217076	0.377217076	-0.067388024	-0.053342892	-0.06018919	-0.06018919	2.71132784	2.515733298	2.626658698	2.626658698	FALSE		0	0	0	1	24	7	4.729138942	138.9034984	7.14314766	3.960922836	12.34348448	12.11039768
648	165	185	53.25	0.350682183	0.323235857	0.340259949	0.397304203	0.751514725	0.709854219	0.736301662	0.819413594	1.128785442	1.074994033	1.110913146	1.222200982	0.267935883	0.243129384	0.258232514	0.258232514	-0.005603927	-0.010999663	-0.008745511	-0.008745511	1.968650394	1.875954388	1.937987754	1.937987754	FALSE		0	0	0	1	24	8	3.650841008	111.607922	5.306254128	3.079323541	19.83272987	8.917254819
649	379	202	51.25	0.329217319	0.303900907	0.319677137	0.372111629	0.809069341	0.773123595	0.796546383	0.86772212	1.202872674	1.160857562	1.188980164	1.273359148	0.235639201	0.211913744	0.226483119	0.226483119	0.003023603	-0.004529852	-9.12E-05	-9.12E-05	2.10249653	2.030498172	2.078811731	2.078811731	FALSE		0	0	0	1	24	9	3.502586102	118.5844849	5.6247923	2.856254735	20.87852791	9.492726495
650	491	211	49.5	0.339221541	0.311510438	0.328462888	0.386926164	0.892885645	0.85853065	0.88042015	0.952110705	1.336911103	1.293595622	1.324273932	1.409216604	0.231976309	0.205709781	0.221314437	0.221314437	-0.002519868	-0.007576086	-0.006391479	-0.006391479	2.339561849	2.265503015	2.318234012	2.318234012	FALSE		0	0	0	1	24	10	3.571683911	128.7443951	6.201090736	2.83095564	20.20656834	10.51198921
651	66	264	52.5	0.409483175	0.370886	0.393952575	0.478239561	0.796869413	0.750811814	0.779121691	0.879624887	1.317871912	1.225863359	1.277513226	1.4695238	0.31288271	0.279814573	0.299947316	0.299947316	-0.087077596	-0.071249191	-0.077703708	-0.077703708	2.298419387	2.13899579	2.228343885	2.228343885	FALSE		0	0	0	1	24	11	4.056971484	117.1056537	6.119231705	3.389765173	9.956785549	10.33509713
652	269	299	50.25	0.336691902	0.315215068	0.328659148	0.373051226	0.70500653	0.676568433	0.694148084	0.754399201	1.084764912	1.048890255	1.070944896	1.148407371	0.257134389	0.237032945	0.249660713	0.249660713	-0.022580491	-0.026778199	-0.024104943	-0.024104943	1.891909445	1.83041901	1.868196359	1.868196359	FALSE		0	0	0	1	24	12	3.554212031	105.9703664	5.116987786	3.004719083	17.77489199	8.58730699
653	673	287	49.75	0.359174562	0.327573482	0.347640764	0.412812331	0.935506865	0.892975259	0.922078573	1.002690214	1.402147209	1.341068347	1.382515157	1.498690711	0.24710903	0.218452421	0.236354514	0.236354514	-0.003649539	-0.004995848	-0.003816291	-0.003816291	2.453369145	2.348160515	2.419696271	2.419696271	FALSE		0	0	0	1	24	13	3.709496715	133.9107856	6.481573478	2.93547529	20.06963367	11.00130386
654	68	373	51.25	0.427084454	0.388907742	0.411053857	0.492150175	0.767537334	0.732083905	0.753695195	0.825934765	1.277051728	1.200981597	1.245192758	1.397136763	0.337153187	0.30278698	0.322713396	0.322713396	-0.089551535	-0.073731428	-0.081919058	-0.081919058	2.224071865	2.092917692	2.169147473	2.169147473	FALSE		0	0	0	1	24	15	4.178541132	113.5501249	5.94372526	3.557398069	9.656903598	10.01543984
655	166	436	51.5	0.3059644	0.284488782	0.297958491	0.341364405	0.660250975	0.633500213	0.650833444	0.705055481	1.047062301	1.005284812	1.032986183	1.118794063	0.226862045	0.207417334	0.219446907	0.219446907	-0.041720059	-0.040302782	-0.041633652	-0.041633652	1.82813569	1.756159254	1.803964863	1.803964863	FALSE		0	0	0	1	24	16	3.341981345	100.5452594	4.954885354	2.795632112	15.45486263	8.313111626
656	334	457	50.75	0.321492007	0.300862425	0.31377885	0.355863331	0.641081973	0.621310459	0.634085976	0.674695859	0.998031438	0.968391873	0.98796705	1.048524725	0.249718674	0.229875094	0.242186425	0.242186425	-0.028531928	-0.028226395	-0.028698383	-0.028698383	1.739418671	1.688916059	1.722343833	1.722343833	FALSE		0	0	0	1	24	17	3.44922842	98.22166206	4.744077076	2.953499748	17.05348025	7.931672661
657	66	481	51	0.379208656	0.343656964	0.363982261	0.442265905	0.788490721	0.748409555	0.773125483	0.854401904	1.315326837	1.235317476	1.281778384	1.442374511	0.279214937	0.24822983	0.265864569	0.265864569	-0.093241486	-0.079473206	-0.086021797	-0.086021797	2.297052763	2.158627372	2.239043356	2.239043356	FALSE		0	0	0	1	24	18	3.847869485	116.0900189	6.108289149	3.157226434	9.209621049	10.32922132
658	469	486	50	0.314258755	0.292798308	0.306272353	0.350672306	0.691090369	0.668594708	0.683202611	0.73320433	1.075532411	1.042120132	1.065861682	1.13504738	0.23300254	0.212646084	0.225120163	0.225120163	-0.029967153	-0.029861142	-0.031282599	-0.031282599	1.877846148	1.820728206	1.861499083	1.861499083	FALSE		0	0	0	1	24	19	3.399269332	104.2834995	5.077292636	2.83804368	16.87950742	8.526841819
659	642	460	50	0.332929846	0.306979022	0.323214092	0.37734825	0.808053923	0.774046798	0.796531785	0.862280012	1.233767922	1.188887419	1.21937236	1.30622108	0.236372305	0.212253541	0.227075185	0.227075185	-0.018613058	-0.022310372	-0.02038926	-0.02038926	2.156992445	2.079970071	2.132432312	2.132432312	FALSE		0	0	0	1	24	20	3.528228026	118.4613997	5.757626467	2.861318186	18.25580985	9.727031769
660	222	532	52.5	0.300713005	0.281293323	0.293663272	0.332822375	0.579849151	0.56022797	0.572436663	0.615189275	0.910958382	0.882644288	0.901185835	0.962414922	0.23608416	0.217450219	0.229263484	0.229263484	-0.0314696	-0.031916522	-0.032258159	-0.032258159	1.586905979	1.538631884	1.570280446	1.570280446	FALSE		0	0	0	1	24	22	3.305710672	90.79924035	4.369706334	2.859328006	16.6973862	7.2759441
661	400	572	51.5	0.274453979	0.255691029	0.267407341	0.305449423	0.650631057	0.630035243	0.643010634	0.686971001	1.00226326	0.972082967	0.991707777	1.055042497	0.196499614	0.17880934	0.189769335	0.189769335	-0.02098863	-0.021179748	-0.021464221	-0.021464221	1.751837312	1.700179647	1.733820638	1.733820638	FALSE		0	0	0	1	24	23	3.124343144	99.37916764	4.762271803	2.58592292	17.9678516	7.98506663
662	682	572	48.25	1.048419959	0.967659841	1.007736254	1.260338113	0.761598275	0.662301721	0.691161981	1.123466017	1.170993496	1.040555173	1.080378462	1.636782052	1.045704275	0.969620638	1.010141553	1.010141553	-0.035620433	-0.046734231	-0.045062024	-0.045062024	1.970927888	1.747630328	1.814197168	1.814197168	TRUE		0	0	0	1	24	24	8.470021174	112.8302136	5.48772772	8.451264317	16.19423719	8.927046908
663	530	582	52.5	0.307849543	0.287015434	0.300197646	0.342206601	0.659940854	0.639543996	0.652702809	0.697977098	1.021356297	0.993333014	1.013001232	1.077961037	0.231830119	0.211577728	0.224176788	0.224176788	-0.024958188	-0.02634993	-0.026505108	-0.026505108	1.782274763	1.734664646	1.768230008	1.768230008	FALSE		0	0	0	1	24	26	3.355001774	100.5076677	4.844362346	2.829945921	17.48667617	8.115932499
664	159	622	51.75	0.300304609	0.279404266	0.292332837	0.336281093	0.650191448	0.617312835	0.637488877	0.705404715	1.019665529	0.976576238	1.003094115	1.091439593	0.223556825	0.204902882	0.216457012	0.216457012	-0.033452652	-0.037300274	-0.034991533	-0.034991533	1.780057413	1.705690732	1.75145035	1.75145035	FALSE		0	0	0	1	24	27	3.302889939	99.32587978	4.837092889	2.772803408	16.45700788	8.106398997
665	257	662	50.75	0.301101176	0.280725318	0.293061199	0.3354639	0.703258331	0.669143767	0.687560225	0.773450045	1.073187285	1.033590974	1.056525047	1.156545708	0.218507786	0.200054196	0.21134157	0.21134157	-0.016012194	-0.023428986	-0.020485003	-0.020485003	1.8750512	1.806834849	1.846289904	1.846289904	TRUE		0	0	0	1	24	28	3.308391718	105.7584559	5.067209761	2.737930377	18.57107722	8.514824936
666	615	652	51.25	0.339802041	0.314657785	0.330479263	0.38151251	0.797236434	0.764812722	0.785513297	0.851305784	1.204301377	1.159907415	1.18790261	1.27849215	0.247350458	0.224082175	0.238716437	0.238716437	-0.009942219	-0.012393747	-0.010593278	-0.010593278	2.103931612	2.027689495	2.075772011	2.075772011	FALSE		0	0	0	1	24	29	3.575693342	117.1501426	5.63093501	2.937142803	19.30685774	9.498896633
667	359	701	50	0.298104137	0.27682973	0.289982984	0.334145147	0.743068705	0.706679329	0.728489592	0.802964699	1.13337716	1.081330209	1.11221217	1.219021354	0.208464198	0.190385309	0.201706874	0.201706874	-0.016199802	-0.017591431	-0.016556144	-0.016556144	1.982285606	1.892045391	1.945534017	1.945534017	FALSE		0	0	0	1	24	31	3.287691579	110.5841259	5.325996226	2.66856068	18.5483361	8.975879437
668	106	733	49.5	0.445950277	0.392909949	0.422753945	0.543697492	0.985608062	0.90428923	0.954545343	1.123733898	1.529166121	1.393988865	1.477003895	1.758161109	0.330318302	0.285846237	0.310096933	0.310096933	-0.039559458	-0.030019652	-0.035514631	-0.035514631	2.669965616	2.435361458	2.57972088	2.57972088	FALSE		0	0	0	1	24	32	4.308844808	139.9838719	7.027691493	3.51019044	15.71676288	11.93256073
669	515	740	50	0.339449586	0.310693449	0.327730535	0.389223614	0.830275269	0.790355374	0.816378621	0.894509737	1.292233494	1.21735103	1.260250189	1.419849816	0.237192432	0.213258751	0.227601484	0.227601484	-0.035406247	-0.025005091	-0.027819796	-0.027819796	2.260172165	2.130146194	2.204577658	2.204577658	FALSE		0	0	0	1	24	34	3.573258984	121.1549911	6.008999286	2.866982692	16.22020004	10.17065314
670	244	80	48	1.050258705	0.954722061	1.004881841	1.239856144	1.028095895	0.916102525	0.972995929	1.282387756	1.473064765	1.326927725	1.399752969	1.832056277	1.014228419	0.923317113	0.971481597	0.971481597	0.029851068	0.016740644	0.024313265	0.024313265	2.507339877	2.257694553	2.381835877	2.381835877	TRUE		0	0	0	1	25	3	8.482721143	145.1340938	6.78648362	8.233864849	24.13045643	11.23335111
671	667	115	48.5	0.427550632	0.382903763	0.41024415	0.503460227	1.182915565	1.112791057	1.155162252	1.302092991	1.742778715	1.648186949	1.708068846	1.903135473	0.285968022	0.246402464	0.270413957	0.270413957	0.01592974	0.009514251	0.011569965	0.011569965	3.051347151	2.887965054	2.991491326	2.991491326	FALSE		0	0	0	1	25	4	4.181760959	163.9007758	7.946119178	3.203869073	22.44296327	13.57231124
672	461	147	49.5	0.367327621	0.334981355	0.354626706	0.421181986	0.962269922	0.91683505	0.943828485	1.04216928	1.42060062	1.360262531	1.396440523	1.531772117	0.25420319	0.224628671	0.242642582	0.242642582	0.010694449	0.005964806	0.008547555	0.008547555	2.485300524	2.381485459	2.443705577	2.443705577	FALSE		0	0	0	1	25	5	3.765808787	137.1549068	6.560913948	2.984473692	21.80836018	11.13859287
673	67	162	49.75	0.475264698	0.42967186	0.455916533	0.557465752	1.103312166	1.036943542	1.07528619	1.219245136	1.771674229	1.654447147	1.716334708	1.971317538	0.336267196	0.298153929	0.320713989	0.320713989	-0.08372203	-0.071304087	-0.074592595	-0.074592595	3.097705927	2.894212707	3.001416039	3.001416039	FALSE		0	0	0	1	25	6	4.511315537	154.2515389	8.070355486	3.551278647	10.36353509	13.77163087
674	326	204	49.75	0.349389772	0.32403685	0.339741987	0.391683484	0.880152337	0.841855279	0.865720121	0.938476452	1.309898289	1.266012502	1.294120388	1.379371659	0.246378263	0.222819556	0.23731084	0.23731084	0.002545712	-0.006113702	-0.001221947	-0.001221947	2.290516423	2.215198778	2.263493603	2.263493603	FALSE		0	0	0	1	25	7	3.641914501	127.2009093	6.0849491	2.93042798	20.82059964	10.30111832
675	738	205	47.25	0.502836325	0.451565956	0.483347741	0.59213132	1.169700902	1.107376727	1.147961204	1.28240252	1.72364907	1.642227665	1.698405647	1.879620259	0.372518527	0.324063011	0.353466393	0.353466393	0.014147252	0.006882763	0.009539815	0.009539815	3.009520517	2.870224575	2.966708383	2.966708383	FALSE		0	0	0	1	25	8	4.701749023	162.298942	7.863871238	3.80166167	22.22689654	13.39247757
676	171	216	52.5	0.340867194	0.315372732	0.330883206	0.38378155	0.795572301	0.755888622	0.784160679	0.858703046	1.207351839	1.154925521	1.192199747	1.289549241	0.248206257	0.225437049	0.23869233	0.23869233	-0.013654432	-0.018015268	-0.014812113	-0.014812113	2.109239509	2.018765094	2.083363416	2.083363416	FALSE		0	0	0	1	25	9	3.583050211	116.9484225	5.644050473	2.94305369	18.85687663	9.521717944
677	522	239	49.5	0.34457108	0.317136045	0.333962108	0.391745764	0.888179205	0.853999317	0.876386975	0.946425804	1.340146539	1.298227458	1.326340813	1.417115546	0.237616151	0.211504173	0.227251874	0.227251874	-0.009471249	-0.01528626	-0.011894629	-0.011894629	2.344751921	2.273144907	2.321332651	2.321332651	FALSE		0	0	0	1	25	10	3.608632448	128.1738973	6.215001498	2.869909263	19.36394705	10.53430393
678	627	215	50.5	0.358524456	0.32750437	0.34702422	0.408850924	0.872960382	0.835146985	0.861190414	0.938812923	1.304003308	1.252534688	1.288991258	1.398955299	0.257276545	0.228204482	0.246046724	0.246046724	-0.000881099	-0.003913739	-0.002464197	-0.002464197	2.2790927	2.1908953	2.253623365	2.253623365	FALSE		0	0	0	1	25	11	3.70500652	126.3291265	6.059603618	3.005700935	20.40521395	10.25200201
679	66	267	50.75	0.441673368	0.403543218	0.425687083	0.509311251	0.874441406	0.827654931	0.855674762	0.961111785	1.445113564	1.349902825	1.401721004	1.613639963	0.33485415	0.302665271	0.321744583	0.321744583	-0.09472494	-0.077502759	-0.084343424	-0.084343424	2.521099128	2.355938463	2.44568169	2.44568169	FALSE		0	0	0	1	25	12	4.279304775	126.5086509	6.66630739	3.541518928	9.029802112	11.29250903
680	274	295	48.5	2.105809618	2.024358957	2.077938301	2.244547524	0.241271594	0.226596657	0.235538492	0.266546025	0.315337556	0.298850047	0.309171849	0.343289761	2.326478712	2.236969152	2.295907915	2.295907915	-0.004813029	-0.007114768	-0.005963591	-0.005963591	0.340753085	0.319951278	0.332704317	0.332704317	FALSE		0	0	0	1	25	13	15.77326811	49.75809009	1.808833649	17.29739961	19.92859964	1.918107756
681	165	329	51.25	0.35279872	0.328981828	0.343574337	0.393191147	0.75153783	0.720823524	0.740209691	0.809001569	1.178970557	1.134082097	1.161815342	1.261021468	0.264737535	0.243012681	0.25629784	0.25629784	-0.039009818	-0.039445766	-0.038764245	-0.038764245	2.05757939	1.980320534	2.028065774	2.028065774	FALSE		0	0	0	1	25	14	3.665459643	111.6107227	5.522025106	3.057232984	15.78338817	9.299605181
682	735	322	47.75	0.823486294	0.756213243	0.796016788	0.950843398	0.998064659	0.907784352	0.956459776	1.208114643	1.492119733	1.367399393	1.434270006	1.784633849	0.757806513	0.696212646	0.733424599	0.733424599	-0.008953988	-0.015088465	-0.011593347	-0.011593347	2.564818162	2.350272807	2.464915319	2.464915319	TRUE		0	0	0	1	25	15	6.916434867	141.4938158	6.868410487	6.462793525	19.42664755	11.48047908
683	501	346	50.75	0.319058064	0.295672492	0.310153866	0.358449024	0.770971219	0.74644793	0.762045151	0.816904257	1.194773391	1.16346447	1.185303406	1.255933771	0.225145679	0.202396829	0.216211783	0.216211783	-0.029510409	-0.032798424	-0.031981933	-0.031981933	2.089167405	2.035986487	2.073272573	2.073272573	FALSE		0	0	0	1	25	16	3.432417506	113.9663681	5.589969417	2.783777403	16.93487227	9.435417898
684	66	372	50	0.415286386	0.378848702	0.400510249	0.478191924	0.806581295	0.770853826	0.793170063	0.866556667	1.341977806	1.264990544	1.309787266	1.467441219	0.316714138	0.284399931	0.303717931	0.303717931	-0.093505408	-0.077379041	-0.085243005	-0.085243005	2.340636758	2.207672182	2.284992652	2.284992652	FALSE		0	0	0	1	25	17	4.097053477	118.282893	6.222875032	3.416228327	9.177629332	10.51661078
685	403	391	50.25	0.307817351	0.287529443	0.300466495	0.341767394	0.7229007	0.700739528	0.714959137	0.762512924	1.128059915	1.095481917	1.116398892	1.188958267	0.21994711	0.200812931	0.212998419	0.212998419	-0.032997044	-0.033131856	-0.033052923	-0.033052923	1.9718279	1.916069812	1.951879027	1.951879027	FALSE		0	0	0	1	25	18	3.354779429	108.1394331	5.30313472	2.747871593	16.51223499	8.93091651
686	619	378	47.25	2.067728812	1.980613005	2.036471824	2.21907114	0.356768024	0.338321859	0.349949082	0.38750744	0.528909414	0.504806766	0.520602837	0.568903267	2.260062178	2.16504511	2.225932327	2.225932327	-0.030768882	-0.031677274	-0.031522472	-0.031522472	0.724112954	0.690373794	0.712613889	0.712613889	FALSE		0	0	0	1	25	19	15.51024915	63.75815075	2.727086192	16.83866962	16.78232479	3.566364122
687	253	400	51	0.322624353	0.301468518	0.31491719	0.357994811	0.69060834	0.669693347	0.683330655	0.729867974	1.083312783	1.054379893	1.07350625	1.138555868	0.241520033	0.221007844	0.233965878	0.233965878	-0.035770204	-0.0370693	-0.036390023	-0.036390023	1.890795646	1.841603214	1.874178241	1.874178241	FALSE		0	0	0	1	25	20	3.45704938	104.2250697	5.110744356	2.896872846	16.17608259	8.582518207
688	146	441	51	0.347568866	0.324023559	0.338744005	0.38702339	0.691539184	0.659514537	0.67949331	0.746786608	1.10580446	1.055947975	1.086603091	1.19353165	0.266996052	0.24612734	0.259231566	0.259231566	-0.050234596	-0.048679899	-0.04935215	-0.04935215	1.928151054	1.842038631	1.894960991	1.894960991	FALSE		0	0	0	1	25	21	3.629337748	104.3379032	5.207447357	3.072832252	14.4227611	8.743127843
689	706	434	49	0.381879138	0.349688211	0.369779209	0.435904327	0.973379086	0.924917947	0.954176126	1.058822102	1.462105934	1.396726284	1.435714643	1.576110106	0.265913319	0.237072745	0.255274387	0.255274387	-0.006064088	-0.010468082	-0.007498247	-0.007498247	2.557514928	2.444727779	2.511893837	2.511893837	FALSE		0	0	0	1	25	22	3.866314141	138.5015197	6.739366112	3.065353961	19.77695075	11.44907882
690	508	485	49.75	0.35342955	0.329798613	0.344937686	0.3927908	0.74955233	0.725945646	0.740587949	0.791729858	1.165670358	1.131998515	1.154282807	1.224975751	0.26692163	0.244159969	0.258663032	0.258663032	-0.032156395	-0.03295132	-0.033397408	-0.033397408	2.033887003	1.976534124	2.014542819	2.014542819	FALSE		0	0	0	1	25	23	3.669816698	111.3700476	5.46484088	3.072318229	16.61413544	9.197739724
691	613	484	45.75	2.068700258	1.984402715	2.036213031	2.218550724	0.391602413	0.369450095	0.383541634	0.429894355	0.594931159	0.565133372	0.584886737	0.64416235	2.253821424	2.162597113	2.218504909	2.218504909	-0.039881267	-0.04075487	-0.04069917	-0.04069917	0.841293674	0.797143939	0.826835663	0.826835663	FALSE		0	0	0	1	25	24	15.5169588	67.98064973	3.010946789	16.79556557	15.6777543	4.070182814
692	400	501	51.25	0.310249085	0.290289366	0.302783454	0.343723745	0.675643317	0.649688109	0.666089415	0.72038569	1.05247283	1.012981518	1.037780979	1.120779022	0.231066251	0.213067668	0.224325351	0.224325351	-0.030001599	-0.029336066	-0.029651166	-0.029651166	1.83730058	1.76922739	1.811979662	1.811979662	FALSE		0	0	0	1	25	25	3.371575085	102.4110635	4.978147928	2.82466999	16.87533202	8.352516085
693	68	535	50.25	0.377600971	0.34074556	0.361558948	0.442022615	0.785978315	0.744116189	0.768026252	0.85438798	1.315629662	1.224681806	1.27384919	1.460357268	0.277378432	0.246145772	0.264027375	0.264027375	-0.095927704	-0.076639595	-0.08580331	-0.08580331	2.297758221	2.140037377	2.225210325	2.225210325	FALSE		0	0	0	1	25	26	3.836765427	115.785474	6.109591148	3.14454194	8.88400739	10.33225444
694	263	542	47.25	1.662656616	1.594108129	1.637690741	1.779510025	0.312565321	0.300122612	0.307693622	0.333684742	0.481953729	0.465435267	0.475521722	0.510520307	1.811020884	1.735983468	1.783737863	1.783737863	-0.03675234	-0.037023436	-0.036914339	-0.036914339	0.682907122	0.660705977	0.674082561	0.674082561	FALSE		0	0	0	1	25	27	12.71247044	58.40005853	2.525200148	13.73720231	16.05703157	3.389199583
695	673	570	48.75	0.38770029	0.359143857	0.37678609	0.43625254	0.85427177	0.818774128	0.841393457	0.913320553	1.301759006	1.255216821	1.284594922	1.381079297	0.290243981	0.263387734	0.279910282	0.279910282	-0.018578802	-0.022616099	-0.019848399	-0.019848399	2.272065887	2.192363171	2.242712586	2.242712586	FALSE		0	0	0	1	25	29	3.906520052	124.0637603	6.04995424	3.233402546	18.25996232	10.22179021
696	488	610	49.75	0.332244963	0.309453606	0.323694564	0.369883255	0.77634093	0.751927844	0.767597744	0.817460862	1.193434517	1.159969217	1.181092642	1.249961748	0.240082334	0.218239261	0.23186405	0.23186405	-0.023476913	-0.025230129	-0.023860727	-0.023860727	2.085414989	2.028341535	2.064381628	2.064381628	FALSE		0	0	0	1	25	30	3.523497628	114.617265	5.584212927	2.886942854	17.66623094	9.41928438
697	97	637	48.75	2.091321606	1.939493821	2.022296877	2.360745644	0.270355466	0.249246038	0.261060399	0.308961556	0.379408876	0.347486393	0.363697079	0.445535196	2.303118016	2.136400081	2.227456975	2.227456975	-0.018111925	-0.015365992	-0.015763923	-0.015763923	0.456079856	0.415192163	0.435361302	0.435361302	FALSE		0	0	0	1	25	31	15.67320138	53.28353207	2.08430839	17.13605045	18.31655544	2.413955392
698	203	630	49.75	0.333362148	0.31178335	0.325194912	0.369728331	0.710951375	0.680399348	0.697342274	0.767446084	1.106479507	1.070472991	1.091255555	1.172516997	0.250989457	0.230788309	0.243520843	0.243520843	-0.031026928	-0.037249071	-0.034365558	-0.034365558	1.9308305	1.869116451	1.904637455	1.904637455	FALSE		0	0	0	1	25	32	3.531213874	106.690979	5.210349724	2.962276873	16.75104541	8.754648127
699	590	635	48.25	0.942364757	0.877091814	0.910170612	1.118279443	0.737367675	0.647625299	0.675908347	1.059454833	1.13452301	1.015119606	1.052967717	1.556677702	0.930821415	0.870880182	0.903773155	0.903773155	-0.033757711	-0.042926523	-0.040396768	-0.040396768	1.917191738	1.711883059	1.775670289	1.775670289	TRUE		0	0	0	1	25	33	7.737512284	109.8930676	5.330922808	7.657783981	16.42002964	8.696008248
700	738	702	47.5	0.451840901	0.404096777	0.432484997	0.535177292	1.149724228	1.081486151	1.12024467	1.272405936	1.780766209	1.663993872	1.730347744	1.991591452	0.308989917	0.268413673	0.292881664	0.292881664	-0.04295629	-0.032673337	-0.038554713	-0.038554713	3.116297711	2.913836464	3.028750461	3.028750461	FALSE		0	0	0	1	25	35	4.349530553	159.8774416	8.109446467	3.362878183	15.30501106	13.85156628
701	354	706	49.75	1.863979623	1.784422675	1.837105468	1.996575858	0.218416741	0.201671815	0.211946391	0.246546579	0.285987109	0.264967776	0.27800263	0.321421644	2.058545258	1.971662489	2.029294626	2.029294626	-0.003974045	-0.005362964	-0.004668838	-0.004668838	0.31381226	0.28476274	0.302428701	0.302428701	FALSE		0	0	0	1	25	36	14.10298114	46.98770718	1.682641356	15.44681959	20.03029828	1.802275637
702	627	731	50	1.998022775	1.876259325	1.94573232	2.218573371	0.390965446	0.364726634	0.381529883	0.434476454	0.614116244	0.570742727	0.596551242	0.687503658	2.172432485	2.040700554	2.115743286	2.115743286	-0.052066654	-0.04734845	-0.048914219	-0.048914219	0.882738635	0.818376583	0.856984378	0.856984378	FALSE		0	0	0	1	25	37	15.02879901	67.90343882	3.093433093	16.23342321	14.2006856	4.248375489
703	245	738	49.75	0.369583841	0.337701371	0.356079392	0.427737691	0.848304614	0.79651637	0.828044979	0.928613976	1.272679388	1.19671842	1.238686041	1.394918488	0.2731565	0.24583664	0.261786545	0.261786545	-0.004884769	-0.005580503	-0.002293103	-0.002293103	2.222296111	2.090680024	2.163316969	2.163316969	FALSE		0	0	0	1	25	38	3.781392192	123.3404432	5.924926373	3.11538163	19.91990359	10.00780498
704	511	740	47.75	2.243098002	2.114257617	2.193795198	2.458350131	0.261429791	0.243540708	0.254660733	0.293351292	0.356093687	0.331241803	0.346181211	0.399989138	2.475911158	2.334186647	2.42172273	2.42172273	-0.014137619	-0.013271882	-0.013462023	-0.013462023	0.398847942	0.368125363	0.386376435	0.386376435	FALSE		0	0	0	1	25	39	16.72150035	52.20159398	1.984064701	18.32950924	18.79830649	2.167886685
705	64	72	47.5	0.651235717	0.569665633	0.613854097	0.808689921	1.486430792	1.335061993	1.418831483	1.759692617	2.305797012	2.074312556	2.201943913	2.713944	0.474302308	0.40852914	0.443912371	0.443912371	-0.059032338	-0.054969595	-0.056885363	-0.056885363	4.028193552	3.625480637	3.847602485	3.847602485	FALSE		0	0	0	1	26	1	5.726723492	200.6917969	10.36681724	4.504668437	13.35633055	17.77226389
706	244	71	47.5	2.479273647	2.271423216	2.382463858	2.85734133	0.526893962	0.470029314	0.503885238	0.619672502	0.719560025	0.654703352	0.69284535	0.830053402	2.70040808	2.474521991	2.594810025	2.594810025	0.005413538	-0.004717015	0.001847532	0.001847532	1.019906016	0.926350906	0.98253689	0.98253689	FALSE		0	0	0	1	26	2	18.3527335	84.38020331	3.546788797	19.88007902	21.16822725	4.838126863
707	561	62	47.25	2.853067396	2.58278369	2.719663831	3.352396982	0.391248929	0.348984389	0.375555977	0.456827364	0.472148988	0.424373417	0.454518906	0.550631289	3.147055658	2.849259419	2.999412114	2.999412114	0.027955834	0.022134965	0.026290986	0.026290986	0.54145382	0.484747112	0.524035614	0.524035614	FALSE		0	0	0	1	26	3	20.93447621	67.93780161	2.483044649	22.96501326	23.90072305	2.781020884
708	665	114	50	2.152183156	2.016334142	2.102239817	2.378276229	0.472534871	0.433552225	0.457443809	0.539680981	0.673077615	0.623677672	0.653881044	0.758387841	2.338764203	2.191905581	2.284888247	2.284888247	-0.012384098	-0.016157259	-0.013841955	-0.013841955	0.971415537	0.897815718	0.942518378	0.942518378	FALSE		0	0	0	1	26	4	16.09356384	77.7909903	3.346937602	17.38225383	19.01086191	4.62964197
709	156	125	49.25	0.445605615	0.409712418	0.431695027	0.506431241	1.066342881	0.997621732	1.036473086	1.182546701	1.584177139	1.495178006	1.549037313	1.730051184	0.323824122	0.293454146	0.312126005	0.312126005	0.004577652	-0.004306487	-0.001670995	-0.001670995	2.767723861	2.613364496	2.706750416	2.706750416	FALSE		0	0	0	1	26	5	4.306464273	149.7702555	7.264211449	3.465336021	21.06690414	12.35287246
710	63	174	47.25	2.931965399	2.707804373	2.834722423	3.33743897	0.363282414	0.334929116	0.351290711	0.414978825	0.500550828	0.461209714	0.484322903	0.567579582	3.232379823	2.985369866	3.12513168	3.12513168	-0.020267569	-0.01858363	-0.019786846	-0.019786846	0.583686386	0.537156967	0.564991204	0.564991204	FALSE		0	0	0	1	26	6	21.47941402	64.54780154	2.605158407	23.55433569	18.05525609	2.962599872
711	452	154	47.75	2.113653301	2.003864543	2.07243531	2.303593897	0.399023458	0.373744734	0.389175636	0.443592036	0.556040846	0.526505464	0.545585301	0.60958891	2.308550351	2.188710639	2.26348866	2.26348866	-0.007357204	-0.011092843	-0.009538246	-0.009538246	0.767524459	0.726496945	0.753245832	0.753245832	FALSE		0	0	0	1	26	7	15.82744336	68.88020201	2.843737829	17.17357085	19.6202039	3.753011955
712	553	174	47.5	2.203780764	2.099843234	2.165339976	2.378693318	0.358662081	0.33921772	0.35145419	0.391902947	0.492147745	0.467275473	0.483096826	0.533822384	2.416714583	2.302918806	2.374611342	2.374611342	-0.006756943	-0.007861754	-0.007280497	-0.007280497	0.64463295	0.611279375	0.632560147	0.632560147	FALSE		0	0	0	1	26	8	16.44994152	63.98774144	2.569029339	17.92064652	19.69296545	3.224639719
713	273	212	51.75	1.676053698	1.603894414	1.651234819	1.799648498	0.3616581	0.34210692	0.354470049	0.39477764	0.533495234	0.510623736	0.525515744	0.573013414	1.820322129	1.741940861	1.793375764	1.793375764	-0.02218534	-0.025275496	-0.023636545	-0.023636545	0.773070244	0.739959706	0.761481394	0.761481394	FALSE		0	0	0	1	26	9	12.80500227	64.35090808	2.746802934	13.80144475	17.82279078	3.776856066
714	172	259	48.25	2.242024458	2.150709648	2.207934404	2.394697755	0.285535287	0.265012798	0.278495941	0.316862706	0.383049769	0.360533538	0.375531746	0.419193605	2.471714433	2.371812401	2.434319986	2.434319986	-0.007949877	-0.011917865	-0.009399779	-0.009399779	0.446844958	0.416361449	0.437041883	0.437041883	FALSE		0	0	0	1	26	10	16.71408553	55.12357521	2.099962419	18.30052303	19.54836221	2.374249932
715	482	253	48.25	0.392327744	0.364303979	0.381842817	0.440488684	0.898935591	0.863458579	0.88746069	0.95538874	1.36138404	1.31796651	1.346171329	1.435914349	0.288813337	0.262207514	0.278744379	0.278744379	-0.013668421	-0.019773369	-0.014840418	-0.014840418	2.37750246	2.303294922	2.351570876	2.351570876	FALSE		0	0	0	1	26	11	3.93848125	129.4777476	6.306312168	3.223521282	18.8551809	10.67511492
716	713	255	47	2.154857362	2.035734219	2.112302268	2.363798061	0.53413778	0.501496354	0.522026706	0.590308691	0.791301847	0.746774565	0.775629908	0.869478159	2.328637102	2.199994154	2.282655119	2.282655119	-0.02949217	-0.030454345	-0.030442514	-0.030442514	1.181152056	1.114465329	1.157746277	1.157746277	FALSE		0	0	0	1	26	12	16.11203422	85.25827272	3.855242876	17.31230731	16.93708318	5.531404468
717	67	277	47.75	0.493805764	0.4543329	0.477128766	0.562991669	1.003659033	0.949348286	0.982014612	1.102323288	1.66372718	1.557388741	1.616289001	1.849607208	0.369044414	0.336585259	0.35560944	0.35560944	-0.111867828	-0.094742564	-0.101660291	-0.101660291	2.904015391	2.719227232	2.82148323	2.82148323	FALSE		0	0	0	1	26	13	4.639376166	142.1719455	7.606236976	3.777666444	6.951802978	12.93885811
718	333	300	48.5	0.550270828	0.518327467	0.53790546	0.604341942	0.791443382	0.751170628	0.773324701	0.879559862	1.216115272	1.162822669	1.192227313	1.337659937	0.482061958	0.45215703	0.470847424	0.470847424	-0.027220451	-0.031482893	-0.029231445	-0.029231445	2.102987975	2.011646627	2.061841496	2.061841496	FALSE		0	0	0	1	26	14	5.029372703	116.4479298	5.681728869	4.558263292	17.21245275	9.494839464
719	588	317	52.5	0.449681291	0.421847657	0.439319228	0.496483523	0.518658781	0.494297671	0.509327975	0.562473285	0.784571723	0.751260311	0.771740863	0.845828196	0.417171885	0.389657233	0.40697626	0.40697626	-0.011129163	-0.012845968	-0.011744036	-0.011744036	1.346869074	1.290594373	1.325155842	1.325155842	FALSE		0	0	0	1	26	15	4.334614418	83.38196439	3.826306697	4.110076358	19.16298071	6.243905047
720	128	357	46.75	2.080922875	1.976023345	2.043951927	2.251131961	0.410142424	0.389382363	0.402258186	0.445824385	0.644560984	0.614512993	0.63229379	0.698389457	2.262017851	2.147717913	2.221920004	2.221920004	-0.054574801	-0.053534889	-0.053659946	-0.053659946	0.928183233	0.885735677	0.910243845	0.910243845	FALSE		0	0	0	1	26	16	15.60137875	70.228003	3.224330299	16.85217718	13.89665711	4.443764612
721	690	358	48.25	0.415584745	0.381183842	0.402547747	0.473694118	1.008217531	0.961682699	0.990796722	1.085975057	1.518092179	1.450869351	1.495453793	1.627064367	0.297495394	0.26638116	0.285388947	0.285388947	-0.009058618	-0.01027182	-0.011191624	-0.011191624	2.653457679	2.537626552	2.614600938	2.614600938	FALSE		0	0	0	1	26	17	4.099114196	142.7245102	6.980079061	3.28348707	19.41396463	11.86158483
722	240	368	49.5	1.915083848	1.841878836	1.88776208	2.041772255	0.283190431	0.26827424	0.275982541	0.321275199	0.420063985	0.402692712	0.412441362	0.459312149	2.100968315	2.020803681	2.071175547	2.071175547	-0.029293472	-0.031390413	-0.030958872	-0.030958872	0.546663422	0.52343252	0.535969308	0.535969308	TRUE		0	0	0	1	26	18	14.45595109	54.83934031	2.259105099	15.73982988	16.9611686	2.803419579
723	336	406	47.75	1.886862444	1.814992437	1.860726624	2.008162088	0.298659549	0.287613691	0.294760112	0.316712987	0.446559091	0.432157864	0.441703283	0.470684778	2.066378715	1.987381425	2.0376087	2.0376087	-0.030967882	-0.031193711	-0.031186256	-0.031186256	0.596670251	0.578576278	0.590767575	0.590767575	FALSE		0	0	0	1	26	19	14.26102968	56.71445101	2.373020847	15.50092421	16.75820267	3.018424018
724	63	446	47.25	2.434813101	2.239121099	2.344931827	2.771677929	0.329084195	0.30856552	0.320728538	0.365198514	0.52224397	0.488826502	0.50731878	0.582041355	2.672456565	2.456714559	2.573319317	2.573319317	-0.060338957	-0.055252165	-0.057215784	-0.057215784	0.674023658	0.635050727	0.656875611	0.656875611	FALSE		0	0	0	1	26	20	18.04565054	60.40241681	2.698428106	19.68702171	13.1979469	3.351005115
725	182	453	47	2.209868398	2.116582755	2.173841285	2.362765123	0.235379216	0.219093007	0.229609285	0.261682987	0.319865643	0.301549533	0.313062152	0.349955601	2.4426692	2.340090718	2.403023171	2.403023171	-0.015510276	-0.018002756	-0.016132848	-0.016132848	0.337954334	0.315137333	0.329622399	0.329622399	FALSE		0	0	0	1	26	21	16.49198799	49.04383729	1.828302166	18.09991155	18.63191788	1.906074522
726	603	433	51.5	1.756383379	1.683436401	1.731182898	1.889233668	0.297398641	0.281644127	0.29175656	0.324071324	0.453111877	0.432091603	0.446554296	0.490250698	1.919329818	1.839859683	1.891797649	1.891797649	-0.034342027	-0.034853735	-0.035186812	-0.035186812	0.621906106	0.592166183	0.612882917	0.612882917	FALSE		0	0	0	1	26	22	13.35982848	56.56160821	2.401194562	14.48527743	16.34920096	3.126925616
727	419	460	48.5	1.808023136	1.731574955	1.780785246	1.937375881	0.315073057	0.299588338	0.309354889	0.341025368	0.483504956	0.461352613	0.47607183	0.520749452	1.973865059	1.890594306	1.944145314	1.944145314	-0.037780045	-0.037208401	-0.038083256	-0.038083256	0.670516136	0.639130001	0.660149907	0.660149907	FALSE		0	0	0	1	26	23	13.71649727	58.70403725	2.531869653	14.86194494	15.93245683	3.335924519
728	249	537	52.75	1.359349535	1.294310864	1.332777954	1.483797612	0.344648458	0.317422083	0.329442594	0.417794853	0.551502609	0.512149599	0.528785956	0.663550457	1.463165588	1.394599375	1.435889927	1.435889927	-0.045723082	-0.045644462	-0.045355994	-0.045355994	0.838058096	0.774927632	0.800472571	0.800472571	TRUE		0	0	0	1	26	25	10.61756957	62.28906067	2.824225671	11.33461297	14.96963053	4.056271442
729	354	541	46	1.752133188	1.677125654	1.723150059	1.879874129	0.354741297	0.338964792	0.348645297	0.383074547	0.546820871	0.525014416	0.538547125	0.58652525	1.904159421	1.822465831	1.872575868	1.872575868	-0.039278977	-0.039254077	-0.039370628	-0.039370628	0.788814911	0.757893107	0.777137241	0.777137241	FALSE		0	0	0	1	26	26	13.33047298	63.51247811	2.804096529	14.38049756	15.75076172	3.844550289
730	140	563	50.5	1.714346419	1.629810756	1.683253894	1.85719934	0.305700405	0.289046335	0.299505873	0.333321283	0.487183957	0.464049354	0.477756214	0.529312405	1.868405984	1.776174853	1.834585043	1.834585043	-0.047987505	-0.047792359	-0.047373509	-0.047373509	0.686812302	0.65452395	0.673304446	0.673304446	FALSE		0	0	0	1	26	27	13.06948489	57.56791816	2.547687522	14.13355341	14.69514536	3.405989909
731	719	572	48.5	2.431237868	2.281066199	2.368920879	2.684537842	0.306441965	0.288361069	0.299332459	0.338415817	0.430586897	0.406029374	0.421665265	0.472341809	2.678623587	2.512945142	2.609730827	2.609730827	-0.021932147	-0.021086752	-0.022032184	-0.022032184	0.511575291	0.483598252	0.50221996	0.50221996	FALSE		0	0	0	1	26	28	18.02095689	57.6578073	2.304348375	19.72961649	17.85348185	2.652558102
732	610	609	51.75	1.592336786	1.519599663	1.562978686	1.723725085	0.376713593	0.351091727	0.364918223	0.436550216	0.59620183	0.560764431	0.579773759	0.678463682	1.719478528	1.641844407	1.68837982	1.68837982	-0.047412392	-0.04820209	-0.04777117	-0.04777117	0.893186073	0.837813504	0.867062018	0.867062018	TRUE		0	0	0	1	26	29	12.22678092	66.1758806	3.016410039	13.10493168	14.76485848	4.293294264
733	166	665	45.75	1.83027399	1.747054334	1.795618038	1.978126432	0.399866259	0.370042993	0.387908974	0.451132749	0.608096059	0.570025591	0.592859742	0.674706472	1.984984642	1.895887577	1.947812521	1.947812521	-0.036271378	-0.039329953	-0.037493818	-0.037493818	0.889523044	0.830565294	0.866068051	0.866068051	FALSE		0	0	0	1	26	31	13.8701809	68.98236333	3.067549297	14.93874639	16.11533199	4.277545068
734	406	664	52.75	1.464134148	1.402213106	1.442874746	1.568575909	0.334001808	0.312783688	0.324716304	0.378636037	0.521970189	0.492050748	0.508331259	0.585835107	1.58395165	1.517834221	1.561625287	1.561625287	-0.038523664	-0.038767455	-0.038367899	-0.038367899	0.77467816	0.727980775	0.752664922	0.752664922	TRUE		0	0	0	1	26	32	11.34130269	60.99851213	2.697250982	12.16886591	15.842318	3.783769305
735	259	712	50.25	1.723915756	1.641460085	1.69355515	1.859168259	0.300176946	0.278733446	0.29158964	0.33679949	0.444227293	0.416534091	0.432679901	0.491023784	1.883906516	1.794514047	1.851141698	1.851141698	-0.025092925	-0.026689791	-0.025473917	-0.025473917	0.609506405	0.568903366	0.592156911	0.592156911	FALSE		0	0	0	1	26	33	13.13557901	56.89838431	2.36299528	14.24061348	17.47034379	3.073613081
736	626	732	50.5	2.018803424	1.892887736	1.96722426	2.247077488	0.382762398	0.356177976	0.373306752	0.427106852	0.605272168	0.55841158	0.586690013	0.684759874	2.19671817	2.060717008	2.140939557	2.140939557	-0.054742815	-0.047978465	-0.050945912	-0.050945912	0.864862636	0.794738749	0.83722738	0.83722738	FALSE		0	0	0	1	26	34	15.17232813	66.90909502	3.055407974	16.40116114	13.87629102	4.171517601
737	739	709	50	2.442072695	2.237685296	2.357515855	2.802953086	0.357169085	0.327384389	0.34535773	0.411371268	0.536771906	0.491694772	0.517953241	0.626961536	2.678984611	2.454785973	2.586250548	2.586250548	-0.042045788	-0.038317082	-0.039879332	-0.039879332	0.699074863	0.640295566	0.67445561	0.67445561	FALSE		0	0	0	1	26	35	18.09579157	63.80676581	2.760890987	19.73211003	15.41537888	3.458712809
738	105	742	46.5	2.392777178	2.161034453	2.287998833	2.824883034	0.532676102	0.480185387	0.509954804	0.637384513	0.817273948	0.742349236	0.786798731	0.951066137	2.592560703	2.340999222	2.478444098	2.478444098	-0.05233244	-0.050978478	-0.052971581	-0.052971581	1.202498965	1.093548333	1.159279851	1.159279851	FALSE		0	0	0	1	26	36	17.75531411	85.08109349	3.966909962	19.13519182	14.16846801	5.623185534
739	461	66	51.25	2.206279368	1.990924713	2.10147222	2.590965672	0.571465776	0.507878338	0.541970339	0.689412341	0.827623126	0.740750795	0.787647422	0.98611762	2.382269967	2.150412835	2.269175865	2.269175865	-0.017217408	-0.019292581	-0.018308686	-0.018308686	1.24031571	1.108433592	1.180222802	1.180222802	FALSE		0	0	0	1	27	3	16.46719904	89.78303775	4.011406269	17.68274223	18.4249855	5.785778692
740	63	108	49.75	2.845295813	2.588205566	2.721964242	3.333236414	0.56546423	0.511117416	0.540311009	0.666354587	0.861604128	0.779893398	0.825351776	1.006906809	3.095100713	2.81586753	2.96081963	2.96081963	-0.056833627	-0.052383936	-0.055741162	-0.055741162	1.234097084	1.115732785	1.18254856	1.18254856	FALSE		0	0	0	1	27	4	20.88079894	89.05555204	4.157507641	22.6061675	13.62285038	5.759041697
741	568	100	52.25	1.882495207	1.754528293	1.830768077	2.108212632	0.509358125	0.466317006	0.490508851	0.597139707	0.752949058	0.694393029	0.727983297	0.874124341	2.02746388	1.890460941	1.972228082	1.972228082	-0.024062164	-0.025937186	-0.025408768	-0.025408768	1.141400674	1.050714574	1.102440911	1.102440911	FALSE		0	0	0	1	27	5	14.23086577	82.25457234	3.690344997	15.23214472	17.59528896	5.360493337
742	166	139	52.75	1.863649182	1.755851533	1.8207503	2.050453874	0.472899567	0.436787473	0.457647342	0.537872209	0.697577965	0.649754117	0.677705879	0.787162228	2.012477286	1.896900936	1.966576099	1.966576099	-0.02335295	-0.025787331	-0.0246438	-0.0246438	1.045002379	0.971279517	1.014171222	1.014171222	FALSE		0	0	0	1	27	6	14.10069883	77.83519743	3.452276894	15.12863435	17.68125723	4.946028713
743	351	136	50.75	1.960988985	1.854324898	1.920885189	2.141121293	0.400185327	0.372524772	0.388023291	0.447402646	0.561330128	0.526683661	0.547616403	0.620028342	2.136762832	2.020994643	2.09331236	2.09331236	-0.007085812	-0.009856238	-0.009432302	-0.009432302	0.792827421	0.742394927	0.772644824	0.772644824	FALSE		0	0	0	1	27	7	14.77301164	69.02103958	2.866479105	15.98705776	19.65310104	3.861802082
744	652	182	48.75	2.131389728	2.027659596	2.089969721	2.312953438	0.448116184	0.418801096	0.436661439	0.499316674	0.649717756	0.61448705	0.637051739	0.711954771	2.318039671	2.205626533	2.272996855	2.272996855	-0.020901355	-0.024988093	-0.023215019	-0.023215019	0.932085352	0.880309302	0.913901063	0.913901063	FALSE		0	0	0	1	27	9	15.94994646	74.83104512	3.24650185	17.23911229	17.97843081	4.460541776
745	62	210	46.75	2.985671515	2.763495783	2.89063977	3.353898814	0.408612815	0.380194404	0.397118346	0.457511842	0.610372394	0.566949701	0.591089668	0.685927578	3.280413661	3.036083208	3.175984392	3.175984392	-0.04893591	-0.044635441	-0.045963406	-0.045963406	0.773178973	0.71919212	0.748826798	0.748826798	FALSE		0	0	0	1	27	10	21.85035488	70.04258925	3.077336403	23.88609889	14.58018314	3.777323548
746	270	206	51.75	1.643642241	1.567897666	1.614814516	1.774680251	0.394401863	0.369025287	0.38436324	0.441441951	0.588328243	0.557077855	0.575674519	0.650854572	1.777887482	1.696415888	1.746964495	1.746964495	-0.025368638	-0.028647241	-0.026491205	-0.026491205	0.873853502	0.826232161	0.854378986	0.854378986	FALSE		0	0	0	1	27	11	12.58114073	68.3199889	2.982557541	13.5083544	17.43692288	4.210173846
747	546	207	49.25	1.967311196	1.877201609	1.933445256	2.122070706	0.417525598	0.396865328	0.40985414	0.452485068	0.620859227	0.593153871	0.610202242	0.671164441	2.137243367	2.03926902	2.100448751	2.100448751	-0.029464332	-0.030138078	-0.029461579	-0.029461579	0.897916986	0.858089866	0.882514466	0.882514466	FALSE		0	0	0	1	27	12	14.8166783	71.12296467	3.122424558	15.99037675	16.94045758	4.313634832
748	158	257	52.5	1.652337342	1.565090341	1.618655138	1.809434721	0.420407061	0.388028496	0.406011363	0.488699145	0.65701693	0.610693614	0.634816948	0.767784279	1.780012061	1.687314947	1.744705065	1.744705065	-0.045217768	-0.045270947	-0.044261853	-0.044261853	0.994967041	0.92176845	0.959040236	0.959040236	FALSE		0	0	0	1	27	13	12.64119662	71.47224525	3.277884659	13.52302858	15.03088288	4.730901697
749	416	248	52.75	1.529056314	1.463835591	1.504037331	1.650684742	0.395980494	0.366699027	0.382547223	0.468029456	0.604755092	0.565963149	0.58649542	0.708192283	1.64756513	1.578732467	1.621535736	1.621535736	-0.032747008	-0.035093671	-0.033599683	-0.033599683	0.914973777	0.852858971	0.885143922	0.885143922	FALSE		0	0	0	1	27	14	11.78971128	68.51134489	3.053184803	12.6082356	16.54254348	4.386970533
750	647	292	51.75	1.858286853	1.770646062	1.829192974	2.009561935	0.33279818	0.311015923	0.326309151	0.367212122	0.489816499	0.460982265	0.481446255	0.537124706	2.029530869	1.934450406	1.997833832	1.997833832	-0.025120108	-0.026207213	-0.025538671	-0.025538671	0.676490772	0.634401058	0.664653219	0.664653219	FALSE		0	0	0	1	27	16	14.06366195	60.85261263	2.559006144	15.24642114	17.46704875	3.361612473
751	60	310	45.75	2.492570278	2.297078735	2.403379469	2.832074378	0.457093722	0.428983735	0.445241839	0.511036708	0.752846259	0.70163845	0.730880348	0.851241866	2.711623493	2.49808148	2.614042248	2.614042248	-0.086763921	-0.077434422	-0.082464056	-0.082464056	1.077650687	1.007053861	1.047923463	1.047923463	FALSE		0	0	0	1	27	17	18.44457152	75.91926993	3.689903013	19.95754236	9.994808151	5.086400166
752	516	308	52	1.621295302	1.552436259	1.596368135	1.742526122	0.36668584	0.346575023	0.357959402	0.409613885	0.56738747	0.539349748	0.555371978	0.628113343	1.755152234	1.681045498	1.728532536	1.728532536	-0.038766108	-0.039035192	-0.039068331	-0.039068331	0.838982485	0.796350723	0.82023531	0.82023531	FALSE		0	0	0	1	27	18	12.42679345	64.96035257	2.892522655	13.35132513	15.8129299	4.060245852
753	146	366	50.75	1.723671924	1.637919279	1.688934376	1.876383465	0.397611196	0.371186553	0.385127068	0.459637658	0.637157137	0.596095289	0.616574959	0.736199818	1.862212791	1.770607313	1.825542697	1.825542697	-0.056027587	-0.053653491	-0.054218395	-0.054218395	0.952255054	0.8882473	0.919312101	0.919312101	FALSE		0	0	0	1	27	19	13.13389489	68.70901271	3.19249745	14.09077787	13.72055561	4.547261441
754	258	360	51	1.709669099	1.641288993	1.685250094	1.825778727	0.32398265	0.308146368	0.317446276	0.353735297	0.50271036	0.481778958	0.494438065	0.543919126	1.861436922	1.787078284	1.834971492	1.834971492	-0.039955789	-0.040687044	-0.040567376	-0.040567376	0.714880977	0.684823079	0.70273032	0.70273032	FALSE		0	0	0	1	27	20	13.03717928	59.78402598	2.614443316	14.08541905	15.66872098	3.52667122
755	593	384	51.25	1.651655841	1.573369637	1.618949247	1.812223726	0.43973985	0.402071992	0.418348651	0.552520862	0.695331853	0.643000065	0.666297196	0.851344145	1.77499385	1.693012621	1.741539749	1.741539749	-0.051367516	-0.052866332	-0.052876194	-0.052876194	1.063101211	0.978295406	1.014931539	1.014931539	TRUE		0	0	0	1	27	22	12.63648958	73.81569612	3.442619734	13.48836848	14.28543259	5.023844668
756	469	427	51.75	1.504533806	1.438485856	1.480614064	1.624315703	0.357205088	0.333434858	0.344722102	0.420698362	0.57264648	0.53836511	0.554419596	0.667309923	1.623630088	1.553368966	1.59882976	1.59882976	-0.049735457	-0.049557916	-0.049678593	-0.049678593	0.860490743	0.806474773	0.830604595	0.830604595	TRUE		0	0	0	1	27	23	11.62033764	63.81112998	2.915133778	12.44291951	14.48326498	4.152720641
757	64	487	46.25	2.492621943	2.289466294	2.398899751	2.821485633	0.358195346	0.336474134	0.348874002	0.398430627	0.572946287	0.535126452	0.555427537	0.639629367	2.731655059	2.508031976	2.628498496	2.628498496	-0.065959988	-0.059017926	-0.062010638	-0.062010638	0.758068505	0.71205283	0.736713432	0.736713432	FALSE		0	0	0	1	27	25	18.44492836	63.93116554	2.916422797	20.09589767	12.51658577	3.712356069
758	372	506	53.25	1.267153949	1.203531258	1.240952932	1.401497963	0.354763643	0.32210899	0.335524282	0.454999286	0.56695213	0.517338669	0.537438539	0.722396636	1.358060642	1.292221511	1.331955176	1.331955176	-0.044300168	-0.042847033	-0.043450361	-0.043450361	0.875109248	0.793604439	0.825410938	0.825410938	TRUE		0	0	0	1	27	26	9.980787173	63.51518687	2.890650908	10.60866737	15.14211105	4.215572926
759	602	492	52	1.59767501	1.521493511	1.568450973	1.740551477	0.383533499	0.353489137	0.368599515	0.460493856	0.605489214	0.564208921	0.585535121	0.709879856	1.724433756	1.64358577	1.69387687	1.69387687	-0.046864122	-0.048129214	-0.048017651	-0.048017651	0.909128089	0.843735012	0.87672639	0.87672639	TRUE		0	0	0	1	27	27	12.2636513	67.00256505	3.056341163	13.13915676	14.83131781	4.361836989
760	488	534	51.5	1.468045095	1.402780755	1.442522896	1.589730743	0.362736708	0.338320953	0.348983803	0.435717419	0.580041453	0.54359133	0.560388747	0.686884768	1.581890011	1.512748432	1.555450966	1.555450966	-0.048496007	-0.047534426	-0.048732744	-0.048732744	0.877429252	0.819479032	0.845177223	0.845177223	TRUE		0	0	0	1	27	28	11.36831506	64.48165307	2.946928475	12.15462646	14.63350655	4.225547788
761	113	578	50.75	1.578228292	1.482519351	1.537026409	1.756044902	0.41799289	0.382477292	0.397619017	0.513184153	0.690819424	0.633137224	0.65741988	0.84997339	1.693151989	1.592226653	1.650655749	1.650655749	-0.068847508	-0.06433394	-0.066288226	-0.066288226	1.062736125	0.970241154	1.007697783	1.007697783	TRUE		0	0	0	1	27	29	12.12933546	71.17960812	3.423218537	12.92309785	12.16657106	5.022274982
762	695	558	50.5	1.874107927	1.773860928	1.833845646	2.047696686	0.422123462	0.395670884	0.409934579	0.476364506	0.655026455	0.619456235	0.639542968	0.727336791	2.028930231	1.92046083	1.985498521	1.985498521	-0.045995916	-0.047054216	-0.047188946	-0.047188946	0.96832353	0.915581434	0.945013617	0.945013617	FALSE		0	0	0	1	27	30	14.17293596	71.68030115	3.269326611	15.24227261	14.93655867	4.616347879
763	228	595	52.5	1.38002957	1.318439459	1.35601988	1.492642469	0.332741584	0.311836837	0.322667505	0.383018844	0.535262239	0.504390521	0.520224508	0.61241977	1.488159627	1.422519039	1.462904351	1.462904351	-0.047179936	-0.046482419	-0.04683464	-0.04683464	0.807053701	0.758630197	0.782842182	0.782842182	TRUE		0	0	0	1	27	31	10.76040377	60.84575233	2.754400173	11.50724341	14.79303601	3.922967997
764	559	608	50	1.621695312	1.55290213	1.595963982	1.744560656	0.400014177	0.372267906	0.38479202	0.472055744	0.636237564	0.597499731	0.615932078	0.733557872	1.747956641	1.675111756	1.721355548	1.721355548	-0.051256653	-0.052042605	-0.052524688	-0.052524688	0.961247065	0.899600616	0.927857221	0.927857221	FALSE		0	0	0	1	27	32	12.42955627	69.00029337	3.188543744	13.30162614	14.29887105	4.585922608
765	350	619	53	1.306520223	1.249009484	1.286178653	1.411750275	0.322308175	0.302289686	0.312433363	0.372477274	0.50913608	0.481483482	0.49493018	0.581731721	1.40862573	1.347202408	1.387391588	1.387391588	-0.038963462	-0.039591898	-0.039035554	-0.039035554	0.76830221	0.725172141	0.745186163	0.745186163	TRUE		0	0	0	1	27	33	10.25268469	59.58105208	2.642070711	10.95791357	15.78900728	3.756355899
766	447	669	51.75	1.503601881	1.437221046	1.479268466	1.623019218	0.342044644	0.322072927	0.332757004	0.383901008	0.535556428	0.507315815	0.523380201	0.594222395	1.626702983	1.555397875	1.600766974	1.600766974	-0.040200594	-0.040238252	-0.040967292	-0.040967292	0.794700564	0.751450165	0.77560599	0.77560599	FALSE		0	0	0	1	27	35	11.61390096	61.97343569	2.75566504	12.46414358	15.63904665	3.869855663
767	657	656	51.25	1.752858194	1.664304456	1.71848342	1.912581603	0.453996632	0.419477764	0.435410435	0.543084211	0.707915815	0.658052367	0.682396062	0.828801653	1.887086679	1.793317218	1.851371607	1.851371607	-0.047226692	-0.047042111	-0.048240417	-0.048240417	1.074910654	0.995559481	1.033158726	1.033158726	TRUE		0	0	0	1	27	36	13.3354805	75.54385192	3.496724495	14.26257844	14.78736834	5.074619391
768	101	686	52	1.726689203	1.579463556	1.661111049	1.98044492	0.428323929	0.386743346	0.41062003	0.499762296	0.682086913	0.614157687	0.65300815	0.795721445	1.86060803	1.703048704	1.790296119	1.790296119	-0.055262525	-0.04910856	-0.052488495	-0.052488495	1.03175454	0.926424446	0.986931603	0.986931603	FALSE		0	0	0	1	27	37	13.15473483	72.43189946	3.385673091	14.079694	13.81329368	4.889069609
769	542	721	50.5	1.651990997	1.568031582	1.619617404	1.802887252	0.451331837	0.412922064	0.430475375	0.551327706	0.722084472	0.663246262	0.691581196	0.861937459	1.772399455	1.684778577	1.739481842	1.739481842	-0.057582159	-0.055395904	-0.057584634	-0.057584634	1.110590009	1.014817235	1.059776767	1.059776767	TRUE		0	0	0	1	27	39	12.63880446	75.220835	3.557642658	13.47044934	13.53211601	5.228022835
770	346	740	52.5	1.514439289	1.422939008	1.476763386	1.674313845	0.404666569	0.369870192	0.389076775	0.479841408	0.635339594	0.581149096	0.610135824	0.751539194	1.627777674	1.531184327	1.58832558	1.58832558	-0.044159768	-0.04132279	-0.042330493	-0.042330493	0.970827545	0.884096758	0.929980898	0.929980898	TRUE		0	0	0	1	27	40	11.68875347	69.56423951	3.18468292	12.47156632	15.15912981	4.627113899
771	64	90	50.5	2.588641055	2.309677061	2.453600048	3.143147421	0.657267595	0.581641943	0.620994846	0.801817449	1.022166864	0.909898328	0.971748415	1.237240879	2.789457168	2.489087126	2.64361774	2.64361774	-0.067446998	-0.063566687	-0.067846476	-0.067846476	1.546065344	1.375696893	1.470572045	1.470572045	FALSE		0	0	0	1	28	3	19.10811935	100.1836249	4.84784738	20.495129	12.33633579	7.100349727
772	435	69	50.75	2.18945613	1.986546892	2.092630713	2.568342709	0.565459658	0.500052251	0.537189767	0.681159355	0.807725202	0.724750445	0.772682943	0.953910962	2.365613305	2.147279934	2.260922305	2.260922305	-0.009693992	-0.016396847	-0.012979826	-0.012979826	1.206721678	1.080466499	1.154560944	1.154560944	FALSE		0	0	0	1	28	4	16.35100322	89.05499789	3.925855115	17.56769693	19.33694688	5.641341097
773	569	72	51	2.046452096	1.869451349	1.963899662	2.370201247	0.625390239	0.563950557	0.601171137	0.736913558	0.924706595	0.837391203	0.890529062	1.08976958	2.192258222	2.003460983	2.103477172	2.103477172	-0.025138781	-0.02543186	-0.02519499	-0.02519499	1.429429489	1.292763985	1.377317679	1.377317679	TRUE		0	0	0	1	28	5	15.36329375	96.31956669	4.4288168	16.37035689	17.46478534	6.598873682
774	729	119	48	2.478288724	2.313849154	2.411610974	2.781962198	0.639303681	0.586746641	0.619286031	0.73482487	0.920616587	0.853665907	0.896006858	1.045406775	2.676981004	2.500009057	2.604939808	2.604939808	-0.015940311	-0.021117483	-0.018434734	-0.018434734	1.377168298	1.275370128	1.34039879	1.34039879	TRUE		0	0	0	1	28	6	18.34593076	98.00610393	4.411231803	19.71827139	18.57979069	6.374176609
775	253	168	53	1.464123247	1.385539752	1.4337639	1.622611514	0.457616106	0.416008229	0.437284208	0.561659967	0.6823619	0.625426063	0.652632113	0.836929058	1.566131726	1.484328281	1.535387045	1.535387045	-0.021631823	-0.024002063	-0.021659091	-0.021659091	1.05960135	0.966647826	1.009952266	1.009952266	TRUE		0	0	0	1	28	7	11.34122739	75.98259143	3.3868554	12.04578612	17.88988605	5.008797014
776	361	160	50.5	1.859534731	1.770674503	1.823721772	2.018143887	0.400648314	0.376241546	0.390820887	0.443343241	0.573574654	0.545003118	0.561940258	0.623938141	2.021630902	1.925153775	1.982761385	1.982761385	-0.013023094	-0.016888507	-0.014492424	-0.014492424	0.825149892	0.7836539	0.808213956	0.808213956	FALSE		0	0	0	1	28	8	14.07228088	69.07716118	2.919124463	15.19185713	18.93340514	4.000772597
777	500	157	53	1.475640084	1.390073816	1.442383491	1.634952201	0.471170059	0.42656306	0.448809213	0.585313963	0.710181509	0.649301309	0.678966007	0.87901787	1.575958188	1.486762074	1.542129441	1.542129441	-0.026787015	-0.0294116	-0.027804763	-0.027804763	1.107820479	1.008587712	1.055834034	1.055834034	TRUE		0	0	0	1	28	9	11.42077262	77.62555276	3.506465851	12.11365616	17.26499227	5.216115235
778	631	163	53	1.594241451	1.504454375	1.563938764	1.76007166	0.472870308	0.432579404	0.455554913	0.564780973	0.70954022	0.655265788	0.687095197	0.838083445	1.709030907	1.614368097	1.677540965	1.677540965	-0.026702427	-0.029333629	-0.028561359	-0.028561359	1.094323498	1.007265101	1.057609267	1.057609267	TRUE		0	0	0	1	28	10	12.23993617	77.83165079	3.503708627	13.03277138	17.27524573	5.158084943
779	409	295	53.25	1.306416247	1.233195617	1.272554929	1.504272772	0.423844542	0.372192553	0.39122962	0.608722722	0.664768058	0.591049789	0.616694217	0.94555227	1.391229887	1.317303737	1.358594709	1.358594709	-0.040980881	-0.042320763	-0.041024963	-0.041024963	1.044779842	0.921454984	0.96290902	0.96290902	TRUE		0	0	0	1	28	12	10.25196654	71.88892434	3.311210648	10.83776284	15.54446305	4.945071916
780	708	296	51.75	1.653477004	1.544710732	1.608414114	1.86323159	0.527713127	0.470797999	0.495727414	0.688966922	0.807926454	0.729222645	0.763554474	1.036814482	1.76453517	1.651301079	1.718927362	1.718927362	-0.038344643	-0.041018237	-0.040029792	-0.040029792	1.262926058	1.134448532	1.188798432	1.188798432	TRUE		0	0	0	1	28	13	12.64906811	84.47949946	3.926720397	13.41613179	15.86401829	5.882991917
781	66	365	50.75	2.078392955	1.91084358	1.998178479	2.371711884	0.425642759	0.395048684	0.410487249	0.498288185	0.716163945	0.659552265	0.6891934	0.83936319	2.251230944	2.06962371	2.164271555	2.164271555	-0.086674617	-0.076714715	-0.082502936	-0.082502936	1.055643332	0.972535533	1.016090509	1.016090509	TRUE		0	0	0	1	28	14	15.58390493	72.1068977	3.532187346	16.77767348	10.00563317	4.991779509
782	309	340	52.5	1.529588697	1.46763009	1.506976814	1.637387345	0.342327166	0.323157888	0.333600783	0.383749559	0.535436684	0.509468003	0.523417142	0.595303799	1.65585832	1.589260128	1.631835469	1.631835469	-0.0402859	-0.041108988	-0.040625244	-0.040625244	0.791780127	0.752104842	0.772784514	0.772784514	FALSE		0	0	0	1	28	15	11.79338837	62.00768195	2.7551502	12.66551553	15.62870612	3.857299241
783	172	378	52.25	1.514062591	1.432515716	1.481866228	1.670299444	0.387646145	0.354308322	0.370250327	0.480169258	0.623282149	0.573859286	0.5962421	0.76741977	1.628693933	1.542733166	1.595590559	1.595590559	-0.053150831	-0.052199025	-0.052000102	-0.052000102	0.949447784	0.870149183	0.904768198	0.904768198	TRUE		0	0	0	1	28	17	11.68615167	67.50108516	3.132841916	12.4778948	14.06926557	4.53519158
784	590	437	52.75	1.395352532	1.314963021	1.355301953	1.607094247	0.475121203	0.407194254	0.426371376	0.735759398	0.75775156	0.664615097	0.691093806	1.1215156	1.480640882	1.400831362	1.443128269	1.443128269	-0.053105804	-0.05767657	-0.056812704	-0.056812704	1.200690217	1.04361758	1.08645157	1.08645157	TRUE		0	0	0	1	28	18	10.86623739	78.10449614	3.710993362	11.45531246	14.07472359	5.61540882
785	704	451	51	1.656257438	1.545737957	1.602781887	1.911986581	0.558493257	0.485500168	0.512218554	0.789654705	0.869266363	0.770182063	0.806724222	1.173631813	1.760842851	1.647905454	1.707818313	1.707818313	-0.048427204	-0.053587642	-0.052166274	-0.052166274	1.371601411	1.207102376	1.266072624	1.266072624	TRUE		0	0	0	1	28	19	12.66827219	88.21055581	4.190451435	13.39062945	14.64184664	6.350241771
786	66	487	49.75	2.195367237	2.008751454	2.109288617	2.506389038	0.376988232	0.353378453	0.367068237	0.419695839	0.626981991	0.584966663	0.609264503	0.699327035	2.392309367	2.187700171	2.297746497	2.297746497	-0.078002932	-0.070442631	-0.074651621	-0.074651621	0.885031024	0.82983903	0.86252648	0.86252648	FALSE		0	0	0	1	28	20	16.39183043	66.2091714	3.148749391	17.75208301	11.0567836	4.25823162
787	338	476	53.25	1.237813235	1.172183199	1.208512409	1.390543394	0.374561091	0.335852037	0.349423158	0.50230161	0.601850889	0.543157884	0.562593355	0.80180267	1.321282804	1.254200671	1.292782995	1.292782995	-0.04721866	-0.045743943	-0.045730546	-0.045730546	0.940161072	0.842736392	0.873476474	0.873476474	TRUE		0	0	0	1	28	21	9.778134841	65.91496215	3.040698181	10.35464783	14.78834204	4.495263348
788	466	462	52.5	1.583770086	1.518716636	1.560753184	1.695455256	0.310229577	0.294926679	0.304229609	0.339123014	0.489689097	0.467786528	0.481190047	0.531054946	1.721697404	1.651177159	1.696829491	1.696829491	-0.042876642	-0.042485596	-0.042825088	-0.042825088	0.704867997	0.67273828	0.692168436	0.692168436	FALSE		0	0	0	1	28	22	12.16761188	58.11692801	2.558458376	13.12025715	15.31466577	3.483620399
789	228	537	52.5	1.281047477	1.211848633	1.249953878	1.441807202	0.384933266	0.346047787	0.35951971	0.530590668	0.621357226	0.564349579	0.584450481	0.83507614	1.367600676	1.296329304	1.336829422	1.336829422	-0.05057027	-0.050331939	-0.050891093	-0.050891093	0.970307563	0.876248633	0.907985739	0.907985739	TRUE		0	0	0	1	28	23	10.07674788	67.17223973	3.124565705	10.67455909	14.38207191	4.624878233
790	543	544	50.75	1.557275154	1.485587994	1.52771397	1.696749073	0.41084186	0.378863949	0.392398566	0.505401738	0.661945228	0.616524693	0.635227029	0.793813857	1.672860591	1.597512308	1.642676617	1.642676617	-0.056425186	-0.056946356	-0.056581468	-0.056581468	1.013626836	0.940410684	0.969244415	0.969244415	TRUE		0	0	0	1	28	24	11.98461497	70.31278606	3.299073885	12.78294791	13.67236015	4.811129517
791	387	573	51	1.381464613	1.315117258	1.351724905	1.525528252	0.410435755	0.370961491	0.385746322	0.536404534	0.653425004	0.594857571	0.616596605	0.844721843	1.476649734	1.408749247	1.447388058	1.447388058	-0.048134507	-0.047496201	-0.047806652	-0.047806652	1.016810145	0.919683276	0.954486427	0.954486427	TRUE		0	0	0	1	28	25	10.77031542	70.26355948	3.262441168	11.42774614	14.67732633	4.82481616
792	677	558	52	1.711215027	1.62398768	1.678497858	1.862834767	0.394543041	0.368199704	0.382153223	0.450244366	0.61529677	0.580838988	0.600325278	0.686079077	1.850670498	1.756678039	1.815643157	1.815643157	-0.044335613	-0.04624908	-0.046200184	-0.046200184	0.914719953	0.862597413	0.891533385	0.891533385	FALSE		0	0	0	1	28	26	13.0478568	68.33710201	3.098508765	14.01105682	15.1378145	4.385879217
793	157	630	51.75	1.43984704	1.36646335	1.409924636	1.572475703	0.368378446	0.337626527	0.352983269	0.435725313	0.588120084	0.545356331	0.566223606	0.688552385	1.549371309	1.471825536	1.518246919	1.518246919	-0.047744108	-0.04877786	-0.048054365	-0.048054365	0.894718369	0.826398532	0.858938957	0.858938957	TRUE		0	0	0	1	28	28	11.17355492	65.16552412	2.981662563	11.93002419	14.72464908	4.299882373
794	284	649	53.25	1.257765778	1.19624762	1.234078488	1.377695599	0.352321185	0.322095662	0.334477978	0.438063215	0.558478914	0.518007614	0.534019596	0.677690063	1.348473343	1.283979249	1.324625654	1.324625654	-0.040942986	-0.043180042	-0.042103362	-0.042103362	0.861035519	0.795551688	0.82005377	0.82005377	TRUE		0	0	0	1	28	30	9.915944347	63.2191209	2.854220302	10.54244919	15.5490566	4.155062909
795	550	651	50.5	1.468710928	1.390840537	1.433318133	1.643092321	0.483898021	0.427215501	0.446377804	0.684819249	0.768708923	0.689245024	0.71567805	1.052772316	1.561689637	1.483187084	1.527887396	1.527887396	-0.052883142	-0.055350413	-0.054507798	-0.054507798	1.212511378	1.079464391	1.121994389	1.121994389	TRUE		0	0	0	1	28	31	11.37291388	79.16839042	3.758104561	12.01510521	14.10171396	5.666233919
796	671	667	51	1.753417599	1.653202091	1.710372851	1.945604468	0.491452575	0.446448813	0.46466214	0.630982496	0.769010375	0.704825612	0.733165752	0.962885782	1.880930901	1.775673783	1.836639511	1.836639511	-0.050431942	-0.051002209	-0.052630562	-0.052630562	1.183381589	1.079804942	1.124191794	1.124191794	TRUE		0	0	0	1	28	32	13.33934423	80.08412614	3.759400655	14.22006132	14.39883955	5.540990346
797	388	679	51.25	1.493593709	1.429990171	1.468546596	1.612459418	0.3933843	0.362985298	0.377556422	0.468915563	0.62031142	0.577086387	0.598163651	0.728857797	1.606069622	1.539542685	1.580440363	1.580440363	-0.045083508	-0.045625831	-0.045743214	-0.045743214	0.946303316	0.876145002	0.90956952	0.90956952	TRUE		0	0	0	1	28	33	11.54477588	68.19664355	3.120069263	12.32163175	15.0471574	4.521671934
798	480	732	50	1.612163999	1.524391937	1.573833112	1.777532547	0.448519192	0.409590188	0.428753468	0.546426751	0.71996833	0.661048233	0.688781057	0.861458976	1.727971753	1.636084403	1.688449474	1.688449474	-0.058300912	-0.056513746	-0.056654939	-0.056654939	1.110980679	1.015459701	1.059573102	1.059573102	TRUE		0	0	0	1	28	34	12.36372479	74.87989631	3.548544303	13.16359323	13.44499139	5.22970252
799	197	744	50.25	1.545531066	1.423605493	1.486153774	1.776229531	0.516567769	0.456886266	0.485555992	0.663117047	0.80636234	0.713782618	0.759048415	1.034229363	1.643656481	1.517205925	1.582322901	1.582322901	-0.046590384	-0.042570883	-0.045097563	-0.045097563	1.271395078	1.119639336	1.193532843	1.193532843	TRUE		0	0	0	1	28	37	11.90350016	83.12849938	3.919995487	12.58123908	14.86449937	5.919404481
801	371	56	47	2.311667996	2.050117563	2.181131124	2.827621173	0.920982653	0.786348912	0.85479007	1.235434429	1.33402313	1.145386606	1.239595056	1.775421486	2.444230785	2.171867452	2.308328593	2.308328593	-0.006467615	-0.011080955	-0.007581034	-0.007581034	2.128910609	1.821066584	1.974768691	1.974768691	TRUE		0	0	0	1	29	1	17.195104	132.1502129	6.188673891	18.1106972	19.72803666	9.606293869
802	64	63	47.25	3.431392616	3.007868736	3.227758935	4.202146932	0.736831166	0.643102018	0.692625195	0.905012818	1.094824474	0.965388598	1.038185148	1.320013667	3.726465698	3.265889852	3.504396	3.504396	-0.050741439	-0.051052307	-0.05375365	-0.05375365	1.587323997	1.401521807	1.507926927	1.507926927	FALSE		0	0	0	1	29	2	24.92889006	109.828034	5.160238889	26.9669198	14.36132346	7.277741371
803	168	69	52.75	1.814860706	1.629935861	1.727448445	2.189386162	0.752080597	0.624129754	0.682027917	1.113069464	1.093754753	0.919095275	0.997624122	1.614760068	1.913779043	1.725793082	1.826426527	1.826426527	-0.006942855	-0.015492974	-0.011526135	-0.011526135	1.753859867	1.462860782	1.592200092	1.592200092	TRUE		0	0	0	1	29	3	13.76372344	111.6765149	5.155639623	14.44693898	19.67042982	7.99376261
804	546	89	51	1.845593949	1.69731751	1.780462726	2.118874035	0.642856139	0.569509221	0.607983745	0.798664582	0.963154139	0.861048921	0.911368813	1.201770847	1.96274391	1.807800642	1.89545422	1.89545422	-0.029796532	-0.032650528	-0.029090029	-0.029090029	1.518656849	1.352725539	1.433451092	1.433451092	TRUE		0	0	0	1	29	4	13.97599378	98.43672017	4.594122075	14.78513267	16.90018949	6.982506861
805	685	71	50.75	2.279960723	2.074869586	2.187203145	2.647018218	0.635147399	0.571501602	0.611701255	0.743811188	0.912127963	0.829823533	0.884442853	1.0535613	2.455515188	2.234660577	2.354569093	2.354569093	-0.011033075	-0.016382772	-0.014460567	-0.014460567	1.382753972	1.257916917	1.343238726	1.343238726	FALSE		0	0	0	1	29	5	16.97610616	97.50229445	4.374734953	18.18863704	19.17462813	6.398192222
806	284	127	52	1.635305461	1.537990655	1.595573291	1.813039389	0.526461104	0.475139572	0.501943244	0.635914306	0.774936447	0.704779418	0.739674947	0.939818861	1.747820061	1.646478916	1.707178707	1.707178707	-0.017332605	-0.020296723	-0.017703698	-0.017703698	1.206215555	1.091727451	1.147716472	1.147716472	TRUE		0	0	0	1	29	6	12.52355972	84.32773384	3.78487981	13.3006828	18.41102183	5.639165022
807	64	163	47.5	2.898112635	2.672933683	2.800568949	3.287529497	0.460827813	0.428818677	0.447681819	0.517187954	0.692897172	0.643770295	0.671509847	0.777392552	3.173061274	2.925996277	3.066048739	3.066048739	-0.050124069	-0.045567114	-0.047359459	-0.047359459	0.928900414	0.865093493	0.901071334	0.901071334	FALSE		0	0	0	1	29	7	21.24559757	76.37190297	3.432151819	23.14463052	14.43615884	4.446848133
808	628	160	52.75	1.462003849	1.360340808	1.411343925	1.716658043	0.619532481	0.529740836	0.560169449	0.927761607	0.938704944	0.8102587	0.852989657	1.392243494	1.535294178	1.435548487	1.487999959	1.487999959	-0.030246415	-0.03282085	-0.031703178	-0.031703178	1.51519351	1.297612707	1.36820625	1.36820625	TRUE		0	0	0	1	29	8	11.326589	95.60951043	4.489002722	11.83279536	16.84565636	6.967616228
809	371	199	52.5	1.50994131	1.438765175	1.480692391	1.64518012	0.462905918	0.425918585	0.444736539	0.545574692	0.698842617	0.647948678	0.670835885	0.828788009	1.615683061	1.541515541	1.585992327	1.585992327	-0.028097081	-0.029994538	-0.027127452	-0.027127452	1.084103864	1.001111435	1.037399939	1.037399939	TRUE		0	0	0	1	29	11	11.65768654	76.62380337	3.457714266	12.38803047	17.10619083	5.114145612
810	487	184	53.25	1.32530117	1.238885031	1.285927729	1.528238884	0.517153503	0.447731391	0.47623315	0.724705361	0.788848388	0.690856986	0.728077384	1.102789222	1.398631569	1.312602715	1.361224726	1.361224726	-0.030558631	-0.033290363	-0.030364689	-0.030364689	1.263230123	1.098161056	1.159378225	1.159378225	TRUE		0	0	0	1	29	12	10.38240214	83.19949994	3.844694224	10.88888526	16.80781058	5.884299246
811	261	232	49.75	1.939451496	1.864508922	1.912258724	2.069512029	0.370127795	0.349660279	0.362930649	0.403869418	0.546943156	0.523794209	0.538509486	0.585951496	2.11420767	2.032735979	2.084649608	2.084649608	-0.027199548	-0.0309735	-0.028316763	-0.028316763	0.769514325	0.736200931	0.757366014	0.757366014	FALSE		0	0	0	1	29	13	14.62425513	65.37757398	2.804622296	15.83127231	17.2149866	3.761567389
812	65	265	51.25	2.18196937	2.017649415	2.106167276	2.483437624	0.468519333	0.432981346	0.452466761	0.539690048	0.778103857	0.715818399	0.748557192	0.902675828	2.360506278	2.183150507	2.278781021	2.278781021	-0.086795719	-0.078060078	-0.081882964	-0.081882964	1.154882001	1.061358732	1.110293172	1.110293172	FALSE		0	0	0	1	29	14	16.29929319	77.30424127	3.798498093	17.53242339	9.990953686	5.418456321
813	440	283	52.25	1.40426402	1.333743943	1.372900502	1.573270334	0.442821016	0.396070747	0.415421595	0.588626462	0.694962963	0.627599977	0.653964755	0.922625951	1.497605557	1.426002249	1.466985873	1.466985873	-0.043780702	-0.044494093	-0.043360332	-0.043360332	1.088223144	0.975906512	1.018661312	1.018661312	TRUE		0	0	0	1	29	15	10.92778783	74.18918402	3.44103369	11.57248516	15.20507892	5.131856461
814	160	307	53.75	1.367789484	1.278937851	1.323801107	1.606101606	0.458018994	0.393783513	0.417095112	0.670560508	0.730645979	0.635354114	0.666712112	1.076046576	1.45274066	1.363680884	1.410509713	1.410509713	-0.05169765	-0.05099705	-0.049323235	-0.049323235	1.155411446	0.995391643	1.046421853	1.046421853	TRUE		0	0	0	1	29	17	10.67586316	76.0314281	3.594452872	11.26260941	14.24541502	5.420732674
815	647	324	52.25	1.48699463	1.398993774	1.447064322	1.688001995	0.502810502	0.442856493	0.466741499	0.693374728	0.781502295	0.698694008	0.729848101	1.053100665	1.580772879	1.491281173	1.54172935	1.54172935	-0.042798065	-0.046137059	-0.043809393	-0.043809393	1.233332612	1.095400161	1.145733965	1.145733965	TRUE		0	0	0	1	29	19	11.49919693	81.46089307	3.813109685	12.14691058	15.32419061	5.755754851
816	66	371	51	1.949107694	1.791832367	1.873566176	2.241437368	0.466454395	0.42673238	0.444264133	0.57733914	0.793550993	0.719381696	0.753359919	0.995652127	2.097656333	1.929519942	2.017405101	2.017405101	-0.09512901	-0.082791351	-0.089275776	-0.089275776	1.206585759	1.091217852	1.143060903	1.143060903	TRUE		0	0	0	1	29	20	14.69094918	77.05393698	3.864913079	15.71695447	8.980822188	5.640756711
817	245	371	51.5	1.323941696	1.247045135	1.285269686	1.528356809	0.431834029	0.376490312	0.395915283	0.608596822	0.691640428	0.611704985	0.636895645	0.979821704	1.407899673	1.330541544	1.370610357	1.370610357	-0.05117373	-0.052005208	-0.050000031	-0.050000031	1.090690211	0.956704096	0.997470288	0.997470288	TRUE		0	0	0	1	29	21	10.37301244	72.85738107	3.426748446	10.9528988	14.30892263	5.142463619
818	595	426	50.75	1.727990584	1.655412756	1.700024367	1.854562867	0.389981936	0.366587787	0.378642267	0.443887338	0.6157929	0.583703129	0.60076273	0.692203939	1.8694278	1.79160064	1.839734769	1.839734769	-0.04951572	-0.050307914	-0.05037291	-0.05037291	0.913853341	0.864410945	0.890067505	0.890067505	FALSE		0	0	0	1	29	22	13.1637233	67.78422131	3.10064188	14.14061096	14.50990067	4.382153216
819	700	503	50.5	1.710547581	1.596620078	1.663053435	1.939245442	0.526561739	0.462220274	0.487633597	0.736450739	0.81442837	0.727441228	0.762561032	1.085212903	1.827813168	1.709710856	1.780311092	1.780311092	-0.044805104	-0.04930453	-0.048403498	-0.048403498	1.268529626	1.125875253	1.181340469	1.181340469	TRUE		0	0	0	1	29	26	13.04324684	84.33993245	3.954675395	13.85318434	15.08090453	5.907084468
820	69	527	52	1.734773768	1.573666835	1.661549482	2.008669198	0.41295229	0.377253351	0.394559138	0.502879104	0.704803265	0.639725763	0.67277715	0.853695603	1.867152082	1.693709437	1.788592906	1.788592906	-0.085888561	-0.075511411	-0.081710982	-0.081710982	1.071265803	0.972447924	1.022003847	1.022003847	TRUE		0	0	0	1	29	27	13.21057383	70.56860482	3.483342083	14.12489288	10.10091606	5.058948345
821	359	538	51.25	1.448818741	1.381454847	1.421298315	1.577947087	0.367579657	0.342728339	0.354127071	0.435607167	0.5829433	0.546421377	0.562453026	0.690732282	1.560007081	1.488518999	1.531420183	1.531420183	-0.045252825	-0.044642876	-0.044597525	-0.044597525	0.884587442	0.82672844	0.851055753	0.851055753	TRUE		0	0	0	1	29	28	11.23552124	65.06869787	2.95940497	12.00348403	15.02663341	4.256324436
822	579	534	51	1.593103782	1.516357942	1.560630185	1.749953506	0.431744766	0.391178083	0.4071546	0.547693923	0.691890106	0.63479595	0.65923109	0.846944747	1.709714734	1.629989642	1.676924319	1.676924319	-0.056064212	-0.057319559	-0.058364268	-0.058364268	1.063088132	0.969661892	1.008455824	1.008455824	TRUE		0	0	0	1	29	29	12.23207845	72.84656096	3.427821936	13.03749448	13.71611605	5.023788439
823	200	606	51.75	1.288920226	1.22461253	1.26144424	1.425949612	0.376247572	0.339896862	0.354151738	0.489167127	0.610578657	0.558793772	0.577787609	0.779802621	1.37762601	1.311259788	1.350454658	1.350454658	-0.052219612	-0.053005898	-0.052023542	-0.052023542	0.950340056	0.865049273	0.894952472	0.894952472	TRUE		0	0	0	1	29	30	10.13112389	66.1193912	3.078223232	10.74380271	14.18214469	4.539027906
824	541	638	51.5	1.33297956	1.25489571	1.295720095	1.53888028	0.475620697	0.408137622	0.426418559	0.735539838	0.751807094	0.659491691	0.685786682	1.110908167	1.4113548	1.334039727	1.376901426	1.376901426	-0.047576848	-0.052289766	-0.052208202	-0.052208202	1.196629399	1.040775063	1.083232112	1.083232112	TRUE		0	0	0	1	29	33	10.43543574	78.165043	3.685435122	10.97676289	14.74492378	5.597949328
825	703	621	51.25	1.612760592	1.49616986	1.553394394	1.906899701	0.575240681	0.491145593	0.517117833	0.876410268	0.899071016	0.783288633	0.824877147	1.285406426	1.708755673	1.590863803	1.650418915	1.650418915	-0.05076239	-0.055809581	-0.058495251	-0.058495251	1.429079005	1.235549865	1.30346571	1.30346571	TRUE		0	0	0	1	29	34	12.36784537	90.24061813	4.318596586	13.03087037	14.35878384	6.597366777
826	141	698	51.25	1.521213415	1.407835926	1.46737337	1.763072154	0.509294006	0.444001864	0.472487191	0.700292267	0.7996435	0.701284417	0.741605878	1.10891172	1.617132236	1.500909303	1.563198827	1.563198827	-0.048974754	-0.046867579	-0.046236911	-0.046236911	1.261993439	1.099080483	1.164504522	1.164504522	TRUE		0	0	0	1	29	35	11.73554144	82.24680009	3.891107824	12.39803972	14.57547461	5.878982123
827	612	723	51.5	1.471744065	1.372726791	1.424722488	1.708424737	0.536321182	0.459411193	0.486754639	0.814581962	0.864179765	0.749459699	0.795016598	1.240045721	1.554491271	1.456188619	1.509439434	1.509439434	-0.06403732	-0.062908888	-0.066773822	-0.066773822	1.381791061	1.188317951	1.263828114	1.263828114	TRUE		0	0	0	1	29	36	11.39386335	85.52293684	4.168581597	11.96538708	12.74964464	6.394052184
828	344	744	50.25	1.473790294	1.373584018	1.430467372	1.659484202	0.482172897	0.42751749	0.453950369	0.620732986	0.76193168	0.68005853	0.718233186	0.97024118	1.568138173	1.464855284	1.52440682	1.52440682	-0.050186241	-0.048638681	-0.048586298	-0.048586298	1.19994294	1.064943435	1.126830406	1.126830406	TRUE		0	0	0	1	29	39	11.40799637	78.95927715	3.728965795	12.05964438	14.42862249	5.612195902
829	500	745	50	1.738639196	1.628415419	1.694185609	1.929332627	0.428347553	0.396099001	0.414017884	0.497157049	0.690097379	0.633781462	0.666472117	0.800031521	1.873119577	1.755765372	1.82589162	1.82589162	-0.06077475	-0.053653292	-0.058618955	-0.058618955	1.044739302	0.956183802	1.007402945	1.007402945	FALSE		0	0	0	1	29	40	13.23727182	72.43476305	3.420114104	14.16610956	13.14512169	4.944897613
830	63	74	49.5	2.778109134	2.439247642	2.611583159	3.417168387	0.820288287	0.706669082	0.764084117	1.042000965	1.277520872	1.097292327	1.189699113	1.630892151	2.973578771	2.61358404	2.796584334	2.796584334	-0.0775984	-0.065460439	-0.072499418	-0.072499418	1.979937922	1.695085451	1.841281473	1.841281473	TRUE		0	0	0	1	30	2	20.41674966	119.9444052	5.945742341	21.76683193	11.10581952	8.965785563
831	371	77	51.5	1.678337377	1.52014747	1.606818443	1.975370088	0.674000625	0.589828412	0.632738189	0.872686377	0.97955207	0.857084886	0.91689307	1.279678914	1.773359043	1.609559362	1.700113334	1.700113334	-0.006682795	-0.006642774	-0.005021128	-0.005021128	1.565213824	1.36414418	1.461357497	1.461357497	TRUE		0	0	0	1	30	3	12.82077533	102.2119424	4.664625005	13.47707709	19.70195335	7.182678648
832	161	105	53	1.710678889	1.593605559	1.66235146	1.931606049	0.570658561	0.512747665	0.540247663	0.705504458	0.84029139	0.761841357	0.796953595	1.040153679	1.825088943	1.702511007	1.775705406	1.775705406	-0.017919474	-0.021614644	-0.018661726	-0.018661726	1.314459371	1.187298219	1.242509038	1.242509038	TRUE		0	0	0	1	30	5	13.04415376	89.68519016	4.065873491	13.83436849	18.3398836	6.104559479
833	660	96	51.5	1.672928882	1.536624992	1.616390274	1.947057266	0.682809137	0.590767852	0.637073051	0.906241166	1.017889828	0.88593579	0.953357124	1.355054197	1.763037368	1.624834317	1.706798872	1.706798872	-0.023290613	-0.025184116	-0.025113823	-0.025113823	1.633881092	1.413678433	1.5251354	1.5251354	TRUE		0	0	0	1	30	6	12.78341959	103.2796784	4.829458258	13.40578668	17.68881354	7.477913675
834	276	151	52.5	1.340080478	1.237971413	1.287101671	1.616895775	0.614839535	0.517737827	0.556088226	0.920372199	0.913520535	0.77391903	0.824334023	1.369255552	1.40136344	1.302356097	1.351854185	1.351854185	-0.016082396	-0.018536643	-0.014577796	-0.014577796	1.483159505	1.245808815	1.330247531	1.330247531	TRUE		0	0	0	1	30	7	10.48448081	95.04064847	4.380722318	10.90775392	18.56256757	6.829885971
835	564	149	51.75	1.49937754	1.40620722	1.458109549	1.706622736	0.585316996	0.516062461	0.544861351	0.787011308	0.887004255	0.788103272	0.82916859	1.175020199	1.582945785	1.489443669	1.543088462	1.543088462	-0.030704498	-0.032547119	-0.03196636	-0.03196636	1.419457504	1.253476404	1.321017386	1.321017386	TRUE		0	0	0	1	30	8	11.58472401	91.46203268	4.266715531	12.16191854	16.79012913	6.555999118
836	470	212	51	1.683912375	1.610023279	1.655223918	1.813648081	0.435879112	0.409400522	0.424790318	0.488964681	0.658553892	0.622168031	0.643897875	0.735677295	1.815250177	1.73642952	1.784705674	1.784705674	-0.031312129	-0.032307619	-0.032154964	-0.032154964	0.994407331	0.937469931	0.971361401	0.971361401	FALSE		0	0	0	1	30	10	12.85928108	73.34771139	3.284492832	13.76641347	16.71647428	4.728495223
837	670	212	52.75	1.472482652	1.361788416	1.418285828	1.764890992	0.603735072	0.519153694	0.545772994	0.930993396	0.91957091	0.803623141	0.842143355	1.363172745	1.549169661	1.437908579	1.496988948	1.496988948	-0.033492726	-0.039017703	-0.039002182	-0.039002182	1.480111699	1.285674374	1.348215411	1.348215411	TRUE		0	0	0	1	30	11	11.39896467	93.69460543	4.406735913	11.92863144	16.45215018	6.816781924
838	166	216	53.5	1.463928468	1.373084772	1.424756941	1.651112173	0.471234864	0.421684067	0.443544928	0.603585741	0.728970241	0.656740395	0.686753909	0.940921546	1.560738546	1.466884346	1.521498076	1.521498076	-0.039022319	-0.038947911	-0.037947484	-0.037947484	1.142417346	1.023572798	1.071505186	1.071505186	TRUE		0	0	0	1	30	13	11.33988208	77.63340819	3.587248034	12.00853616	15.78187286	5.364864519
839	570	259	52	1.370759845	1.289814243	1.331859697	1.576212044	0.532638846	0.460617906	0.48491625	0.776865875	0.825392944	0.71994158	0.752253792	1.186937814	1.445552267	1.366486415	1.410049371	1.410049371	-0.040172398	-0.040633397	-0.038559237	-0.038559237	1.323411766	1.144520711	1.197539605	1.197539605	TRUE		0	0	0	1	30	14	10.69637904	85.07657735	4.001817599	11.21296015	15.64246447	6.143050314
840	67	314	51.25	1.980801518	1.816956925	1.901713904	2.276768876	0.492897635	0.448642354	0.468545432	0.606841361	0.834122327	0.755417497	0.793660233	1.029024338	2.128693823	1.953694112	2.044496031	2.044496031	-0.096227211	-0.085291805	-0.092294519	-0.092294519	1.275354869	1.152614469	1.211718057	1.211718057	TRUE		0	0	0	1	30	16	14.90985412	80.25929119	4.039349596	15.93132621	8.847702239	5.93642961
841	347	309	52.5	1.390700902	1.319877315	1.359509511	1.557346193	0.42810779	0.384572954	0.401229252	0.566373545	0.674384398	0.609584184	0.631946576	0.894559855	1.484680415	1.412452211	1.454413592	1.454413592	-0.044567644	-0.043765613	-0.042671455	-0.042671455	1.053080319	0.945347856	0.980943201	0.980943201	TRUE		0	0	0	1	30	17	10.83410921	72.40569988	3.352556118	11.48321297	15.1096886	4.98075983
842	652	330	52	1.616853664	1.533145541	1.583490413	1.776525768	0.458441713	0.416648414	0.436299666	0.573660779	0.707986026	0.648941262	0.676874619	0.866765031	1.734561171	1.647245029	1.700601259	1.700601259	-0.040486273	-0.041550433	-0.041352649	-0.041352649	1.089206504	0.99304062	1.037416089	1.037416089	TRUE		0	0	0	1	30	18	12.39611567	76.08266853	3.497026368	13.20910545	15.60441764	5.136084421
843	497	341	52.75	1.394826066	1.319703084	1.360812539	1.574383124	0.450409253	0.400565669	0.418388098	0.621015331	0.716881087	0.644707475	0.668376051	0.972588455	1.484588192	1.408357216	1.451830199	1.451830199	-0.050613986	-0.051140498	-0.049774766	-0.049774766	1.1281422	1.007759509	1.045521254	1.045521254	TRUE		0	0	0	1	30	19	10.86260117	75.10900268	3.5352707	11.48257599	14.37677285	5.303488504
844	220	375	51.5	1.351532826	1.275183931	1.314978336	1.538821205	0.423969347	0.375091136	0.393111429	0.579917182	0.680674478	0.607557535	0.632788256	0.926673102	1.440058328	1.362557328	1.404382153	1.404382153	-0.052216937	-0.051129286	-0.050582476	-0.050582476	1.06833526	0.94640456	0.987078344	0.987078344	TRUE		0	0	0	1	30	20	10.56358063	71.90405272	3.379600325	11.17501426	14.18246894	5.046348471
845	68	421	51	1.78553369	1.631675793	1.714167395	2.060446125	0.488136082	0.437622735	0.459826562	0.632081197	0.833418097	0.747056412	0.787369493	1.077621891	1.909795462	1.74684511	1.834876734	1.834876734	-0.097157583	-0.087557442	-0.093597977	-0.093597977	1.294449989	1.157067272	1.220084693	1.220084693	TRUE		0	0	0	1	30	21	13.56116572	79.68211283	4.036321758	14.41942493	8.734925925	6.018529109
846	323	414	51	1.409057069	1.332531141	1.372732491	1.5972786	0.436719718	0.386675256	0.402838805	0.60289046	0.700256567	0.623932391	0.645801157	0.970800519	1.502392832	1.42504939	1.467703836	1.467703836	-0.053486836	-0.051428334	-0.050508273	-0.050508273	1.097127359	0.969517732	1.00417689	1.00417689	TRUE		0	0	0	1	30	22	10.96089277	73.44960673	3.46379355	11.60555022	14.02853636	5.170140148
847	589	420	52.25	1.248330915	1.156056696	1.195663569	1.554594052	0.530481748	0.441374301	0.466143535	0.862270697	0.840966948	0.714199462	0.750372438	1.304474955	1.306529331	1.217126032	1.257525677	1.257525677	-0.050583965	-0.053752906	-0.053734767	-0.053734767	1.363834245	1.148257333	1.208388631	1.208388631	TRUE		0	0	0	1	30	23	9.85077903	84.81510173	4.068778053	10.25274759	14.38041188	6.316846826
848	206	483	50.25	1.441441276	1.367736178	1.410616316	1.590119901	0.39252507	0.356169675	0.371631234	0.501975765	0.63828208	0.583014605	0.605237172	0.814709619	1.545589811	1.469071847	1.514691049	1.514691049	-0.057002104	-0.055313976	-0.055377451	-0.055377451	0.983660719	0.893162587	0.928171124	0.928171124	TRUE		0	0	0	1	30	24	11.1845661	68.09249081	3.197334144	11.9039059	13.60242824	4.682290149
849	429	474	53.25	1.080352334	1.008745949	1.043887898	1.287696587	0.429811344	0.366716105	0.386145677	0.670955798	0.691736668	0.59868568	0.626708072	1.053951157	1.134723878	1.06475441	1.101051946	1.101051946	-0.049065739	-0.049012917	-0.048834255	-0.048834255	1.116242205	0.958406241	1.004523956	1.004523956	TRUE		0	0	0	1	30	25	8.690573756	72.61219845	3.427162227	9.066110638	14.56444579	5.25232446
850	79	526	52	1.401203277	1.251263806	1.319727213	1.775466501	0.519029797	0.42666298	0.45332204	0.875433176	0.880685909	0.73005852	0.774561918	1.46904218	1.473553058	1.322132075	1.393967016	1.393967016	-0.091096945	-0.080656154	-0.084788068	-0.084788068	1.418462869	1.166509385	1.238432223	1.238432223	TRUE		0	0	0	1	30	27	10.9066477	83.42693755	4.239549788	11.40635782	9.46957459	6.551722685
851	655	521	53	1.301907357	1.211820336	1.257229287	1.55773748	0.490750692	0.413406132	0.439388497	0.786392367	0.768531232	0.663729536	0.697812904	1.172962064	1.374653101	1.285263783	1.332401975	1.332401975	-0.043039808	-0.04909929	-0.046577534	-0.046577534	1.229575988	1.052791511	1.108606247	1.108606247	TRUE		0	0	0	1	30	28	10.22082424	79.99904651	3.75734058	10.72326923	15.29488736	5.739603238
852	502	610	51.75	1.336142463	1.263597091	1.301711072	1.517188564	0.427113946	0.375414042	0.390311806	0.621853075	0.681454617	0.609969231	0.631204323	0.949761018	1.422712706	1.349295893	1.389679883	1.389679883	-0.049326404	-0.052211561	-0.052099702	-0.052099702	1.071324724	0.951896032	0.98564702	0.98564702	TRUE		0	0	0	1	30	29	10.45728148	72.28522963	3.382954534	11.05521041	14.53284888	5.059201676
853	735	605	50	1.577896022	1.430245048	1.503498099	1.98562756	0.663887594	0.542670726	0.571532377	1.194276597	1.030475995	0.869795935	0.912003124	1.710889077	1.655068563	1.50733005	1.584791116	1.584791116	-0.048950328	-0.060710074	-0.06119401	-0.06119401	1.666141376	1.396091733	1.463436494	1.463436494	TRUE		0	0	0	1	30	30	12.12704052	100.9860772	4.883572504	12.66006079	14.57843544	7.616616817
854	94	638	52	1.344922704	1.205506732	1.269985026	1.7148072	0.544432039	0.439162282	0.472265518	0.945877499	0.893019427	0.729748933	0.784804244	1.525229027	1.409069754	1.270853714	1.337048144	1.337048144	-0.072932096	-0.0671629	-0.071803125	-0.071803125	1.446236511	1.170727134	1.26180977	1.26180977	TRUE		0	0	0	1	30	31	10.51792541	86.50610572	4.292577769	10.96098039	11.67145204	6.671135503
855	248	651	51.75	1.221058311	1.150707601	1.187517646	1.400426863	0.42384945	0.370181977	0.389455446	0.596049509	0.671955263	0.598101777	0.622877589	0.926333993	1.294710127	1.224017365	1.262545988	1.262545988	-0.04428835	-0.047603165	-0.045449097	-0.045449097	1.066441247	0.942577154	0.982753791	0.982753791	TRUE		0	0	0	1	30	32	9.662410849	71.88951917	3.342112047	10.17111395	15.1435436	5.038205159
856	377	646	53.25	1.035089098	0.960911825	0.995353476	1.273676037	0.444466973	0.371135423	0.390539618	0.727913278	0.70112845	0.599006145	0.624775248	1.113368138	1.082922208	1.011076857	1.046839243	1.046839243	-0.039879831	-0.043983109	-0.042318454	-0.042318454	1.137642144	0.963959644	1.006147553	1.006147553	TRUE		0	0	0	1	30	33	8.377946728	74.38870102	3.467542208	8.708323528	15.67792838	5.344333531
857	673	692	50.75	1.488819354	1.355987459	1.414871426	1.897203045	0.648097097	0.525177315	0.55341449	1.206322456	1.016145829	0.839970313	0.887829598	1.771169352	1.55676755	1.427367799	1.488087607	1.488087607	-0.053671772	-0.057079141	-0.061700944	-0.061700944	1.649966502	1.350846428	1.429728851	1.429728851	TRUE		0	0	0	1	30	34	11.51180005	99.07201019	4.821959932	11.98110903	14.00611902	7.547072921
858	471	712	51.5	1.21732819	1.130838678	1.170131166	1.479739929	0.528740395	0.436644486	0.459706925	0.909685016	0.838022847	0.708054045	0.743010653	1.378946103	1.272089239	1.189528435	1.229710573	1.229710573	-0.04983247	-0.053959372	-0.054833258	-0.054833258	1.361834663	1.139968145	1.197971428	1.197971428	TRUE		0	0	0	1	30	35	9.636647414	84.6040212	4.056119887	10.01487455	14.47150542	6.30824962
859	198	746	49.75	1.541134205	1.415000992	1.477876592	1.799835588	0.587968459	0.504633615	0.537984363	0.831872512	0.917369412	0.792113512	0.845527328	1.271263305	1.626401063	1.498859907	1.563439299	1.563439299	-0.048976699	-0.046795761	-0.050068645	-0.050068645	1.469047712	1.259683973	1.348017629	1.348017629	TRUE		0	0	0	1	30	37	11.87313163	91.78343354	4.397270571	12.46205826	14.57523885	6.769212296
860	65	79	50.25	2.16940586	1.877186565	2.0205109	2.831788026	0.938495282	0.758057373	0.825671405	1.508584142	1.466889775	1.194379597	1.295955823	2.343512548	2.269943998	1.97250028	2.121948909	2.121948909	-0.074912979	-0.068993872	-0.071435502	-0.071435502	2.379759899	1.926117128	2.09162472	2.09162472	TRUE		0	0	0	1	31	3	16.21251873	134.2730307	6.759934243	16.90692201	11.43133649	10.68482079
861	688	83	50.75	1.826146559	1.662469529	1.746513428	2.190334579	0.78730892	0.675463529	0.721868145	1.133547826	1.169449609	1.011745472	1.074458121	1.688092374	1.918031065	1.751990263	1.839275717	1.839275717	-0.022275292	-0.026367729	-0.023138599	-0.023138599	1.887149316	1.624055996	1.726702576	1.726702576	TRUE		0	0	0	1	31	4	13.8416733	115.9467653	5.481089776	14.47630711	17.81188715	8.566840804
862	407	112	51.5	1.463431303	1.340200342	1.403879917	1.749685629	0.642915878	0.540000699	0.583876903	0.916730172	0.953362233	0.80565655	0.86373006	1.40082564	1.535267604	1.413473597	1.478437231	1.478437231	-0.016640377	-0.019151946	-0.015013721	-0.015013721	1.541082187	1.29153594	1.38806337	1.38806337	TRUE		0	0	0	1	31	5	11.33644823	98.44396145	4.552021762	11.83261182	18.49493116	7.078924637
863	514	105	49.75	1.719388069	1.576460647	1.65073842	2.046089556	0.739685726	0.628155645	0.673366446	1.080511257	1.10824641	0.950381064	1.011901454	1.627568682	1.805105506	1.662351554	1.738817486	1.738817486	-0.027336214	-0.031363391	-0.028366586	-0.028366586	1.789550913	1.524009193	1.625555419	1.625555419	TRUE		0	0	0	1	31	6	13.10430689	110.1740534	5.217946526	13.6963456	17.19842039	8.147216318
864	190	140	51.75	1.482754264	1.374011115	1.433499891	1.733927314	0.613339046	0.526790238	0.565535481	0.872746461	0.91783699	0.79673565	0.8475173	1.312518145	1.560880926	1.452380008	1.513453598	1.513453598	-0.022911905	-0.027008787	-0.023077443	-0.023077443	1.475961279	1.272165783	1.356176517	1.356176517	TRUE		0	0	0	1	31	7	11.4699093	94.85876461	4.399280923	12.00951956	17.73471922	6.798937188
865	66	182	49.5	1.989794879	1.805668042	1.896336988	2.43021517	0.7247514	0.625057246	0.664532045	1.049857565	1.192619887	1.02788299	1.092351653	1.735654317	2.098976466	1.910783738	2.005303664	2.005303664	-0.103068121	-0.089977655	-0.094960858	-0.094960858	1.91125782	1.637802196	1.74287788	1.74287788	TRUE		0	0	0	1	31	9	14.97197004	108.3637682	5.580710424	15.72607245	8.018471804	8.670495358
866	618	164	49.5	1.82752454	1.726082964	1.782834255	2.03491697	0.610538031	0.552533896	0.579240115	0.768366359	0.927679549	0.84367644	0.882028125	1.162204723	1.94641919	1.841987497	1.90137128	1.90137128	-0.038199128	-0.038561775	-0.03835157	-0.03835157	1.457522058	1.318867579	1.381082785	1.381082785	TRUE		0	0	0	1	31	10	13.85119083	94.5192356	4.44159902	14.67238005	15.88165708	6.719657727
867	307	190	52	1.248586907	1.158667334	1.20083341	1.523010783	0.577378667	0.486411333	0.517326942	0.910559061	0.868390856	0.737595686	0.775819414	1.380652465	1.303771629	1.217456048	1.260497939	1.260497939	-0.021938981	-0.024328387	-0.019572487	-0.019572487	1.412523782	1.189546692	1.253054314	1.253054314	TRUE		0	0	0	1	31	11	9.852547133	90.49977709	4.186687191	10.23370052	17.85265352	6.526187567
868	513	212	51	1.225489662	1.126138772	1.168796385	1.553838287	0.671452476	0.555852468	0.588517944	1.123325498	1.019782458	0.855758303	0.901133616	1.673862416	1.26106155	1.167858826	1.210657921	1.210657921	-0.028201511	-0.032951027	-0.0312123	-0.0312123	1.683864556	1.402841745	1.479002324	1.479002324	TRUE		0	0	0	1	31	12	9.693017595	101.9030649	4.837595621	9.938707798	17.09353226	7.692817658
869	716	212	48.75	1.609558666	1.485418694	1.547195751	1.94295474	0.768781625	0.648523045	0.69168599	1.208919486	1.163099896	0.995934726	1.051196509	1.788638718	1.675850831	1.555197958	1.618340253	1.618340253	-0.03284783	-0.039739047	-0.034410431	-0.034410431	1.898437187	1.614417554	1.706148429	1.706148429	TRUE		0	0	0	1	31	13	12.3457301	113.7009534	5.453789174	12.80360109	16.53032216	8.615373023
870	158	240	50	1.285156402	1.176090914	1.222303359	1.625882116	0.645407275	0.536895909	0.572471689	1.020626129	1.001745291	0.838864761	0.887813012	1.592286775	1.329975411	1.225751605	1.272140457	1.272140457	-0.043272492	-0.041527031	-0.039316605	-0.039316605	1.645606049	1.36762701	1.449764208	1.449764208	TRUE		0	0	0	1	31	14	10.10512767	98.74595964	4.760044796	10.41468649	15.26668219	7.528325147
871	408	250	52.25	1.36504282	1.293118988	1.333528651	1.529981385	0.470883621	0.419511845	0.440342717	0.623172022	0.729999236	0.655131141	0.682733902	0.966363123	1.449732312	1.377388073	1.4196395	1.4196395	-0.03835539	-0.038672309	-0.036903843	-0.036903843	1.154548755	1.02904621	1.073869612	1.073869612	TRUE		0	0	0	1	31	15	10.65689232	77.59083173	3.5916722	11.24183115	15.86271565	5.417023529
872	604	272	51.5	1.216027795	1.128041797	1.169967407	1.462762556	0.58979694	0.49578419	0.530345606	0.902447473	0.91218793	0.778437114	0.824160479	1.367774339	1.262396679	1.178577595	1.220517167	1.220517167	-0.038102052	-0.041603521	-0.038187839	-0.038187839	1.493718039	1.265289027	1.342144164	1.342144164	TRUE		0	0	0	1	31	16	9.62766576	92.00507545	4.374992781	9.947929353	15.89342433	6.875282405
873	311	301	52.5	1.268072611	1.187191178	1.223890035	1.514436311	0.479213116	0.408043196	0.431811486	0.724788297	0.757150424	0.652773832	0.681443111	1.144454822	1.337973831	1.258860612	1.296832269	1.296832269	-0.046422088	-0.046748312	-0.042688173	-0.042688173	1.212884408	1.035895907	1.083000537	1.083000537	TRUE		0	0	0	1	31	18	9.987132242	78.60050309	3.708408778	10.46993049	14.88489956	5.667837765
874	701	323	50.25	1.497937808	1.375518582	1.43338309	1.835595331	0.670452952	0.545012785	0.582978606	1.160811804	1.027330443	0.851623993	0.902896328	1.714799566	1.565751349	1.447976456	1.507174088	1.507174088	-0.038915044	-0.045334219	-0.042480822	-0.042480822	1.668884899	1.369513123	1.454564759	1.454564759	TRUE		0	0	0	1	31	19	11.57477998	101.7819062	4.870048198	12.0431589	15.79487634	7.628412598
875	226	382	52.5	1.161960197	1.083174493	1.119707021	1.404374148	0.474643495	0.405350148	0.424688396	0.737977449	0.760710714	0.65601119	0.683722916	1.174725644	1.218582343	1.141855162	1.179746608	1.179746608	-0.05153338	-0.049804245	-0.049534141	-0.049534141	1.230265443	1.052484915	1.097905866	1.097905866	TRUE		0	0	0	1	31	20	9.254228199	78.04659013	3.723716249	9.645309676	14.26532722	5.742567552
876	497	388	51	1.224146212	1.129449159	1.167317044	1.571321275	0.549629552	0.451272988	0.475034236	0.979014895	0.877567516	0.736328087	0.766789576	1.520311113	1.275344581	1.184831043	1.223914685	1.223914685	-0.055373251	-0.058120137	-0.055279685	-0.055279685	1.431371949	1.190339327	1.240505856	1.240505856	TRUE		0	0	0	1	31	21	9.683738563	87.13612951	4.226142253	10.03735876	13.7998719	6.607225292
877	607	383	50.25	1.38001707	1.284639997	1.328459148	1.673582824	0.57340001	0.475861915	0.50334317	0.948291409	0.901980446	0.764456329	0.802187788	1.426403835	1.447430244	1.355741622	1.400691953	1.400691953	-0.050531016	-0.054919844	-0.053299216	-0.053299216	1.458498298	1.224136462	1.28659737	1.28659737	TRUE		0	0	0	1	31	22	10.76031744	90.01749863	4.331105687	11.22593108	14.38683014	6.723855075
878	396	457	51	1.33711338	1.25656818	1.294951296	1.571699011	0.453793852	0.391999099	0.410011635	0.687389017	0.728057501	0.637604497	0.664661194	1.088048037	1.418627363	1.338345315	1.378384767	1.378384767	-0.053672195	-0.053893625	-0.054545251	-0.054545251	1.154009565	1.001720085	1.045784608	1.045784608	TRUE		0	0	0	1	31	24	10.46398747	75.51927158	3.583323706	11.02699349	14.00606773	5.414705282
879	711	446	52	1.425133472	1.312181006	1.363610486	1.744056231	0.597071965	0.494361013	0.521829336	1.005996337	0.925504191	0.785869161	0.824825191	1.47930145	1.495412763	1.384249175	1.437597894	1.437597894	-0.043288391	-0.051142846	-0.050481016	-0.050481016	1.495585256	1.259304851	1.323148136	1.323148136	TRUE		0	0	0	1	31	25	11.07193031	92.88692769	4.432246065	11.55733984	15.26475506	6.883310507
880	81	508	51.25	1.455343371	1.30380601	1.382435036	1.803622666	0.540790301	0.452705502	0.47992913	0.883343065	0.919784088	0.775354832	0.821766861	1.485871651	1.529925722	1.376024684	1.459047608	1.459047608	-0.096284196	-0.085658032	-0.090670415	-0.090670415	1.482276235	1.241499692	1.315753834	1.315753834	TRUE		0	0	0	1	31	26	11.28058598	86.06466742	4.407652471	11.79571616	8.840794637	6.826088351
881	500	497	51.75	1.186509	1.102248156	1.139106396	1.466402883	0.479255867	0.400629007	0.419592189	0.784444966	0.767109298	0.652912125	0.680505078	1.235285644	1.245401362	1.163588758	1.20185865	1.20185865	-0.051601287	-0.052791764	-0.052823304	-0.052823304	1.239074091	1.044992295	1.090168316	1.090168316	TRUE		0	0	0	1	31	27	9.423783448	78.60568521	3.751226973	9.830545003	14.25709573	5.780440346
882	287	528	53.25	0.963073335	0.890478869	0.921322107	1.219314795	0.43082796	0.361035061	0.378208211	0.73648079	0.687411005	0.589042232	0.610248656	1.143776593	1.003685546	0.933198441	0.965432084	0.965432084	-0.043151286	-0.046240721	-0.043709196	-0.043709196	1.120778039	0.953598442	0.988056086	0.988056086	TRUE		0	0	0	1	31	29	7.880543621	72.73542897	3.408564034	8.161046653	15.28137441	5.271826286
883	153	611	50.5	1.146100314	1.044131963	1.086952725	1.472360424	0.536047852	0.429058766	0.460229255	0.946371862	0.860873546	0.708573656	0.746106035	1.491693853	1.189676101	1.092236411	1.136089236	1.136089236	-0.056503008	-0.060397708	-0.054938188	-0.054938188	1.40984862	1.149925682	1.212136967	1.212136967	TRUE		0	0	0	1	31	30	9.144686137	85.48980481	4.154366506	9.445658182	13.6629268	6.514685706
884	378	585	52.5	1.084201867	1.0015945	1.035011588	1.386193855	0.469087158	0.385041834	0.402127595	0.857552265	0.740518392	0.622103471	0.646110842	1.306459386	1.133624754	1.054134667	1.088943688	1.088943688	-0.042314965	-0.046145944	-0.045609845	-0.045609845	1.202497628	1.000751082	1.039916182	1.039916182	TRUE		0	0	0	1	31	31	8.717161961	77.37307105	3.636899326	9.058519134	15.38275021	5.623179788
885	517	650	52	1.100873491	1.022711118	1.056613105	1.355158511	0.520081511	0.437206734	0.457320485	0.870052978	0.815413502	0.704160935	0.730838554	1.285812696	1.144005259	1.068704652	1.10376098	1.10376098	-0.041441978	-0.048944695	-0.047165705	-0.047165705	1.333805223	1.14431883	1.18817687	1.18817687	TRUE		0	0	0	1	31	33	8.832310606	83.55442254	3.958910974	9.130215878	15.48857061	6.187736998
886	234	684	52.25	1.160428575	1.087338579	1.123647894	1.366751214	0.471835389	0.399720214	0.422999862	0.735672946	0.733985699	0.635581463	0.665787415	1.112287635	1.219831936	1.148793072	1.18615728	1.18615728	-0.036532619	-0.041912201	-0.039356479	-0.039356479	1.182950346	1.015759385	1.06563437	1.06563437	TRUE		0	0	0	1	31	34	9.243649492	77.7062017	3.608812005	9.653940448	16.08366539	5.539136217
887	344	690	51.25	1.117603283	1.034884369	1.070619032	1.37651221	0.540197238	0.440697288	0.466616624	0.950433236	0.841570042	0.704784945	0.741346553	1.413698973	1.159862258	1.082286654	1.118300792	1.118300792	-0.039018579	-0.046078977	-0.045102645	-0.045102645	1.378526884	1.144158925	1.205384062	1.205384062	TRUE		0	0	0	1	31	35	8.947861006	85.99277847	4.071371056	9.239738018	15.78232621	6.38001785
888	638	677	51.5	1.263186612	1.15309267	1.197019468	1.666443763	0.600327369	0.480367531	0.508069228	1.135871393	0.930075594	0.767837831	0.808529868	1.633184972	1.313295349	1.207846855	1.2525892	1.2525892	-0.040285947	-0.050398936	-0.050529651	-0.050529651	1.520580173	1.243850113	1.311559014	1.311559014	TRUE		0	0	0	1	31	36	9.953385309	93.28153603	4.45190082	10.29947956	15.62870048	6.990776191
890	566	73	51.75	1.586086732	1.411729198	1.493699014	2.020751217	0.748099758	0.616602657	0.665382486	1.206406955	1.107519748	0.921879596	0.990184596	1.758248241	1.655699876	1.480783416	1.565122061	1.565122061	-0.016143163	-0.021115111	-0.019196133	-0.019196133	1.802149524	1.490543147	1.603340168	1.603340168	TRUE		0	0	0	1	32	3	12.18361264	111.193972	5.214822239	12.66442118	18.55520161	8.201384065
891	66	97	49.75	2.328171699	2.081833671	2.201165055	2.8876192	0.855832338	0.730242038	0.782319038	1.192719287	1.358946293	1.156288897	1.242815315	1.915343834	2.459971182	2.206223974	2.330437439	2.330437439	-0.088485693	-0.074988242	-0.082539779	-0.082539779	2.171464841	1.837128875	1.978401748	1.978401748	TRUE		0	0	0	1	32	5	17.30909284	124.2529268	6.295831069	18.21941398	9.786101152	9.789255855
892	665	119	50.25	1.489491638	1.355328941	1.420423718	1.851499698	0.773595789	0.642467401	0.685030829	1.273186503	1.15077161	0.969621275	1.027008253	1.86176163	1.542574458	1.41223466	1.478861546	1.478861546	-0.017762973	-0.026045849	-0.022787959	-0.022787959	1.889047551	1.581228806	1.676389213	1.676389213	TRUE		0	0	0	1	32	6	11.51644343	114.2845089	5.400783689	11.88307927	18.35885414	8.575002271
893	227	147	51	1.487288096	1.382548086	1.436709319	1.73834467	0.623277409	0.537278722	0.571907498	0.877318869	0.927158836	0.811177964	0.853254836	1.314313155	1.56493027	1.46035003	1.516415687	1.516415687	-0.019254256	-0.02627705	-0.020578379	-0.020578379	1.492048328	1.296931791	1.366034346	1.366034346	TRUE		0	0	0	1	32	7	11.50122386	96.06345708	4.439360213	12.03748782	18.17808615	6.868103479
894	64	200	51.5	1.668065713	1.505765936	1.586515267	2.029945546	0.64140121	0.549141578	0.585898306	0.933881337	1.068315037	0.914142907	0.977809102	1.54743673	1.751985205	1.587096733	1.670581737	1.670581737	-0.098167099	-0.085047646	-0.09204415	-0.09204415	1.723963854	1.467001334	1.571685089	1.571685089	TRUE		0	0	0	1	32	8	12.74983034	98.26035889	5.046261526	13.32945089	8.612555952	7.865224653
895	354	187	52.5	1.216978723	1.13212014	1.173293724	1.468789643	0.567652479	0.483699364	0.51243371	0.868684188	0.852305504	0.733257161	0.769850634	1.31086127	1.27011159	1.188167279	1.230277174	1.230277174	-0.02041787	-0.0236964	-0.020019922	-0.020019922	1.387242986	1.184605786	1.245320816	1.245320816	TRUE		0	0	0	1	32	9	9.634233694	89.32080368	4.117528195	10.0012152	18.03703714	6.417492746
896	557	185	51	1.291277026	1.187218695	1.234880312	1.598751924	0.681456588	0.568912852	0.604571681	1.088927492	1.032811582	0.870223471	0.919033488	1.649556773	1.333390004	1.23474884	1.282778165	1.282778165	-0.027999701	-0.030567408	-0.028206908	-0.028206908	1.700154893	1.422173586	1.503914226	1.503914226	TRUE		0	0	0	1	32	10	10.14740199	103.1157274	4.893614362	10.43827062	17.11799485	7.762857989
897	67	303	50.5	1.740809053	1.572566417	1.657543039	2.134476019	0.580260771	0.498527991	0.524023433	0.893037256	0.990150019	0.845617176	0.893046944	1.5190155	1.842239154	1.669616048	1.759644275	1.759644275	-0.108550182	-0.091215401	-0.098742468	-0.098742468	1.57753087	1.338310937	1.413711609	1.413711609	TRUE		0	0	0	1	32	12	13.25225872	90.84913535	4.710190905	13.95282267	7.353956121	7.235635806
898	251	291	53	1.092747497	1.016137183	1.051023349	1.340758385	0.495828018	0.41846531	0.442135285	0.775429142	0.76926881	0.65993342	0.691163358	1.204493844	1.14001591	1.06624295	1.101897526	1.101897526	-0.034851435	-0.038144475	-0.035855266	-0.035855266	1.25267985	1.066437437	1.118279733	1.118279733	TRUE		0	0	0	1	32	13	8.776185463	80.61450157	3.760511798	9.102661984	16.28745239	5.838938328
899	360	296	51	1.13118351	1.0408603	1.076643721	1.439844359	0.593550969	0.486455708	0.515933306	0.9884819	0.922796906	0.7709019	0.810021205	1.522338726	1.166073029	1.08164744	1.117432284	1.117432284	-0.039946048	-0.044416863	-0.041584968	-0.041584968	1.521404403	1.260987331	1.326750916	1.326750916	TRUE		0	0	0	1	32	14	9.041657791	92.46012525	4.420606087	9.282634971	15.66990176	6.994319972
900	645	280	51.5	1.19245187	1.087712359	1.131016024	1.542407243	0.629819853	0.509305785	0.543556368	1.115339739	0.955401664	0.796765916	0.839692524	1.622023506	1.231160388	1.131316522	1.175111981	1.175111981	-0.026427031	-0.039583192	-0.034641145	-0.034641145	1.572940029	1.30205073	1.373794081	1.373794081	TRUE		0	0	0	1	32	15	9.464830042	96.85650855	4.560790297	9.732184531	17.30862825	7.215897479
901	439	366	51	1.078845513	1.005579996	1.038844671	1.292242327	0.552573415	0.472299765	0.496817799	0.810439781	0.874856086	0.760067417	0.793918132	1.266577824	1.112703033	1.04328644	1.076831673	1.076831673	-0.048123095	-0.050756134	-0.049334774	-0.049334774	1.441695076	1.245416872	1.302083703	1.302083703	TRUE		0	0	0	1	32	16	8.68016635	87.49297399	4.214484455	8.914015647	14.6787096	6.651609596
902	557	365	51.25	1.243083447	1.14908098	1.188575262	1.560918462	0.585722667	0.48142187	0.509333098	1.015311459	0.9268033	0.775124575	0.813076197	1.557761326	1.291114641	1.202539059	1.242614968	1.242614968	-0.052367119	-0.054124022	-0.052145438	-0.052145438	1.516861892	1.257212389	1.320515028	1.320515028	TRUE		0	0	0	1	32	17	9.814535478	91.51120678	4.437831584	10.14628042	14.16426433	6.97478944
903	175	396	51	1.012491257	0.936292987	0.969286242	1.259014153	0.566481852	0.490678344	0.511856659	0.868864713	0.907900226	0.795092201	0.823722371	1.381193521	1.034623512	0.961698179	0.995518655	0.995518655	-0.055059168	-0.054489457	-0.052929459	-0.052929459	1.507308991	1.31485481	1.362276076	1.362276076	TRUE		0	0	0	1	32	18	8.221866501	89.17890455	4.356557788	8.374730985	13.83794386	6.933716726
904	685	382	52	1.308033953	1.20870758	1.255484108	1.61133372	0.584281975	0.493584425	0.517488621	0.971551677	0.902438024	0.779574627	0.813881841	1.411275203	1.366656391	1.268911234	1.317558198	1.317558198	-0.038713937	-0.045949272	-0.045678181	-0.045678181	1.466811498	1.258904669	1.314974553	1.314974553	TRUE		0	0	0	1	32	19	10.26313981	91.33657124	4.333073043	10.66803704	15.81925387	6.759597688
905	67	407	51.75	1.400603046	1.251268951	1.319873492	1.773307869	0.555177947	0.465641377	0.489401705	0.909310514	0.940496214	0.791487384	0.836504414	1.516377043	1.466239432	1.315317626	1.387253809	1.387253809	-0.094735489	-0.082551845	-0.089926687	-0.089926687	1.524773265	1.275631931	1.348452489	1.348452489	TRUE		0	0	0	1	32	20	10.90250198	87.80868597	4.496704292	11.3558436	9.028523343	7.0088044
906	274	453	51.25	1.201361076	1.107472693	1.143336101	1.552877303	0.505005656	0.406896332	0.428751605	0.941050858	0.807182784	0.664117166	0.692736128	1.464600393	1.257607513	1.168203585	1.205243942	1.205243942	-0.052771655	-0.054070103	-0.051875113	-0.051875113	1.308713658	1.064352708	1.111455004	1.111455004	TRUE		0	0	0	1	32	21	9.526364722	81.72698175	3.923522989	9.914851231	14.11522795	6.079855778
907	505	468	53.5	0.988884709	0.914113099	0.946972999	1.230624227	0.486959432	0.405538031	0.42818023	0.805749069	0.771889675	0.658682405	0.689119934	1.224780661	1.02325149	0.951970364	0.985440629	0.985440629	-0.04367535	-0.048482446	-0.046658861	-0.046658861	1.268157675	1.074845617	1.125491395	1.125491395	TRUE		0	0	0	1	32	22	8.058819276	79.53948359	3.771780209	8.296185971	15.21784929	5.905485264
908	615	483	51.5	1.026322709	0.949485834	0.98388389	1.274169968	0.592040431	0.49803034	0.524963275	0.965073308	0.923338032	0.795488796	0.832929474	1.433645625	1.048420327	0.976448822	1.010866467	1.010866467	-0.040010897	-0.047628537	-0.046200511	-0.046200511	1.533291742	1.314184686	1.377110684	1.377110684	TRUE		0	0	0	1	32	23	8.31739847	92.27702323	4.422932662	8.470023719	15.66204097	7.045429606
909	68	515	50.75	1.215330608	1.076267105	1.137614314	1.555781063	0.617270846	0.521371324	0.552310799	0.944886806	1.048647293	0.883369018	0.93916595	1.601029257	1.246464263	1.108866405	1.171467245	1.171467245	-0.101414499	-0.084945185	-0.092188718	-0.092188718	1.736198982	1.457086227	1.549812537	1.549812537	TRUE		0	0	0	1	32	24	9.622850382	95.33536314	4.961700027	9.837886319	8.218917891	7.917829603
910	179	509	51.25	1.144691169	1.052880932	1.091006495	1.461468759	0.509846278	0.415254336	0.43835352	0.920455108	0.825278281	0.68551338	0.71562067	1.470957428	1.192047873	1.104607946	1.144019877	1.144019877	-0.05899567	-0.059008779	-0.056599148	-0.056599148	1.346763525	1.108049481	1.157559957	1.157559957	TRUE		0	0	0	1	32	25	9.134953362	82.3137445	4.001324604	9.46203969	13.36077528	6.24345124
911	188	652	53	0.914328675	0.84166042	0.874084662	1.141975901	0.498726536	0.409985117	0.436801246	0.824738538	0.775035657	0.654893482	0.688328449	1.239530789	0.939293843	0.871141411	0.903790327	0.903790327	-0.032717656	-0.040266592	-0.036256032	-0.036256032	1.28151468	1.0756642	1.131680062	1.131680062	TRUE		0	0	0	1	32	29	7.543870864	80.96584946	3.785306362	7.716301893	16.5461014	5.962913728
912	314	652	52	0.957912304	0.886561062	0.9180133	1.197319191	0.495136198	0.413790008	0.432943401	0.835350516	0.774185994	0.661296754	0.687261076	1.280677947	0.988263575	0.920782796	0.953171129	0.953171129	-0.036493167	-0.041495567	-0.04016013	-0.04016013	1.275464088	1.082360595	1.125206777	1.125206777	TRUE		0	0	0	1	32	30	7.84489708	80.53064173	3.781653235	8.054529191	16.08844758	5.936899197
913	436	678	52.25	0.941382974	0.875094997	0.90613496	1.134567002	0.542103812	0.456085709	0.479768468	0.873322128	0.846159596	0.726734081	0.758704329	1.316343616	0.961736351	0.900659297	0.931918483	0.931918483	-0.037131249	-0.042543596	-0.040667963	-0.040667963	1.405041279	1.199799085	1.253357236	1.253357236	TRUE		0	0	0	1	32	31	7.730731242	86.22388639	4.091103851	7.87130925	16.01110162	6.494016538
914	638	733	49.75	1.459620703	1.322749361	1.384666091	1.855970238	0.71727699	0.581110057	0.614968965	1.307371907	1.154166835	0.945948151	1.005382547	2.003067309	1.508699742	1.378327722	1.441163379	1.441163379	-0.075826522	-0.071090356	-0.077844587	-0.077844587	1.898191308	1.542570203	1.641698811	1.641698811	TRUE		0	0	0	1	32	32	11.31012893	107.4577472	5.415381466	11.6491112	11.32060012	8.614315868
915	112	744	49.25	1.397923285	1.208875985	1.305959087	1.824047269	0.828141233	0.676076514	0.729282186	1.340940876	1.298188756	1.065313218	1.151708237	2.088355021	1.423521024	1.237375588	1.336654052	1.336654052	-0.059730212	-0.053586977	-0.059539287	-0.059539287	2.160462463	1.766477107	1.909834744	1.909834744	TRUE		0	0	0	1	32	33	10.88399324	120.896311	6.034603943	11.06079335	13.27173676	9.741951115
916	707	59	48	1.957915564	1.729030563	1.850518286	2.44096359	1.059214248	0.892614283	0.958969674	1.55070185	1.535933706	1.310099609	1.393991863	2.234380986	2.025109615	1.793507743	1.920431823	1.920431823	0.00350697	-0.008884305	-0.000441844	-0.000441844	2.524446933	2.147121018	2.283489844	2.283489844	TRUE		0	0	0	1	33	1	14.75178394	148.9061484	7.056788735	15.21588414	20.93711991	11.30690292
917	64	65	49.25	2.215243703	1.897686562	2.046840737	2.944718802	1.05863017	0.868440008	0.942623425	1.635902685	1.65029536	1.367010715	1.473349067	2.545449694	2.300984463	1.976322719	2.131780305	2.131780305	-0.077603227	-0.07383085	-0.072972144	-0.072972144	2.700787996	2.230645416	2.404005067	2.404005067	TRUE		0	0	0	1	33	2	16.52911449	148.8353485	7.548486845	17.12131429	11.10523436	12.0650816
918	299	62	50.5	1.352573353	1.187390907	1.26890907	1.718174765	0.913769413	0.762485974	0.832608485	1.356503665	1.315603751	1.102816657	1.188615267	2.009075753	1.370731342	1.209118	1.291007904	1.291007904	0.015091192	0.008238143	0.019867553	0.019867553	2.196123982	1.835337394	1.979257365	1.979257365	TRUE		0	0	0	1	33	3	10.5707674	131.2758501	6.109479742	10.69618218	22.34131755	9.895277873
919	160	110	52	1.173832531	1.068464891	1.122828661	1.416071589	0.790982466	0.672476518	0.726688115	1.066460494	1.171066669	1.005865089	1.07794631	1.592645859	1.186335869	1.086516588	1.139478101	1.139478101	-0.008444589	-0.015212991	-0.009899506	-0.009899506	1.957990387	1.675502901	1.797884492	1.797884492	TRUE		0	0	0	1	33	4	9.336228797	116.3920592	5.488042329	9.422587652	19.48839498	8.871422104
920	66	171	52.25	1.353976219	1.219492074	1.285825894	1.669676381	0.750449949	0.652572752	0.688640082	1.049610558	1.225314903	1.058293952	1.121357035	1.720586272	1.382328977	1.250059967	1.317446141	1.317446141	-0.088175357	-0.072603021	-0.079639378	-0.079639378	2.035587451	1.752901831	1.858016248	1.858016248	TRUE		0	0	0	1	33	6	10.58045681	111.4788536	5.721282696	10.77628546	9.823718929	9.205050801
921	351	198	53	0.893391015	0.822070116	0.854694402	1.115119486	0.616018509	0.524731547	0.555583513	0.919201196	0.920045451	0.792336695	0.830660552	1.398431513	0.899714106	0.83391271	0.866243164	0.866243164	-0.011552836	-0.016635808	-0.011845862	-0.011845862	1.541293704	1.321861456	1.386541166	1.386541166	TRUE		0	0	0	1	33	7	7.399257286	95.18355938	4.408776202	7.442930019	19.11162457	7.079834053
922	581	211	51	1.268311703	1.176476796	1.218033645	1.536235127	0.659615127	0.55713121	0.59015212	1.015722606	1.004370246	0.856437514	0.899305527	1.540829207	1.31079405	1.224233303	1.266076358	1.266076358	-0.03052118	-0.032991065	-0.029209623	-0.029209623	1.652024206	1.398803284	1.470624558	1.470624558	TRUE		0	0	0	1	33	8	9.988783618	100.4681842	4.771330795	10.28220343	16.81235024	7.555920024
923	690	185	52.25	1.172663293	1.067142256	1.118018149	1.469220293	0.748726847	0.627640539	0.669427462	1.185934342	1.114512426	0.945039859	0.999450425	1.731443734	1.191303674	1.091786563	1.142798621	1.142798621	-0.013049586	-0.019553844	-0.014847138	-0.014847138	1.857648477	1.567589934	1.658944553	1.658944553	TRUE		0	0	0	1	33	9	9.328153025	111.2699855	5.24488727	9.456899609	18.93019393	8.440001903
924	66	274	48.75	1.888710292	1.705580106	1.790974208	2.356462148	0.646010914	0.543948655	0.574996979	1.039759689	1.093746967	0.916859874	0.971051051	1.761421678	1.996596046	1.810869969	1.900615671	1.900615671	-0.114279079	-0.095489292	-0.101969624	-0.101969624	1.746151206	1.451007958	1.538376192	1.538376192	TRUE		0	0	0	1	33	10	14.27379251	98.81913054	5.155606147	15.01894478	6.659519905	7.960619206
925	173	246	53	1.011888302	0.934523426	0.970929141	1.244828393	0.570298211	0.491251256	0.520146452	0.85504723	0.881054209	0.765256067	0.805173698	1.321920722	1.036927963	0.96302636	0.99942042	0.99942042	-0.033369422	-0.034033481	-0.032325901	-0.032325901	1.459682182	1.262037869	1.329154772	1.329154772	TRUE		0	0	0	1	33	11	8.217701978	89.64150976	4.241133299	8.390647516	16.46709663	6.728945185
926	293	327	52.25	0.877498681	0.813515339	0.841243505	1.081282522	0.562385356	0.487704747	0.510739421	0.815096084	0.877466622	0.771306738	0.80009252	1.28258798	0.886619552	0.826654122	0.854552963	0.854552963	-0.036580894	-0.03952222	-0.036118737	-0.036118737	1.467312002	1.285394922	1.33364122	1.33364122	TRUE		0	0	0	1	33	13	7.289491093	88.68234208	4.225708462	7.35248771	16.07781361	6.761749607
927	469	324	53.75	1.10241427	1.025445921	1.059578103	1.35696734	0.48718667	0.404327101	0.427695525	0.813757276	0.763244136	0.648363445	0.678535199	1.239460872	1.151525286	1.077966495	1.112893025	1.112893025	-0.039650506	-0.044744468	-0.042039723	-0.042039723	1.240970296	1.04491444	1.094955525	1.094955525	TRUE		0	0	0	1	33	14	8.842952555	79.56702854	3.734608702	9.182155679	15.70572631	5.788593085
928	633	307	52.75	1.062254506	0.987835121	1.025441629	1.248523916	0.619786176	0.537620266	0.566721766	0.888837737	0.952641008	0.838011631	0.878396557	1.330481677	1.085461432	1.014733189	1.052421955	1.052421955	-0.032381747	-0.036993167	-0.035410892	-0.035410892	1.581602004	1.385726996	1.453548889	1.453548889	TRUE		0	0	0	1	33	15	8.565574511	95.64026247	4.548920851	8.725861607	16.58681908	7.253139654
929	69	380	52	1.217842111	1.082552331	1.143549741	1.598099394	0.61407192	0.51409027	0.540003849	1.021700321	1.033129898	0.867572041	0.917392141	1.689651567	1.251003543	1.11766864	1.180540796	1.180540796	-0.094331593	-0.081823361	-0.090109857	-0.090109857	1.708371979	1.428369364	1.510514793	1.510514793	TRUE		0	0	0	1	33	16	9.640196992	94.94760094	4.894982964	9.869238507	9.077482247	7.79818736
930	578	396	50.75	1.153082524	1.061899323	1.099648476	1.466666773	0.610917144	0.503335553	0.53241959	1.05463762	0.961328548	0.810049381	0.847765099	1.591809721	1.186352918	1.100894546	1.13903963	1.13903963	-0.048595458	-0.053947564	-0.050609152	-0.050609152	1.587570756	1.328337274	1.391402688	1.391402688	TRUE		0	0	0	1	33	17	9.192911316	94.56519037	4.586272945	9.422705414	14.62145154	7.278802312
931	687	400	52	1.075679383	0.995383336	1.035475023	1.285751051	0.646617133	0.565178851	0.591911976	0.940835192	0.99465915	0.879012155	0.919556346	1.400783686	1.095851192	1.018645744	1.059103749	1.059103749	-0.033740321	-0.036845802	-0.037780672	-0.037780672	1.654844796	1.4577744	1.525620269	1.525620269	TRUE		0	0	0	1	33	19	8.658298319	98.8926142	4.729577923	8.797622263	16.42213763	7.568047152
932	474	434	53.25	0.905217932	0.842906863	0.8730512	1.084459267	0.491888267	0.427720582	0.447645579	0.715086014	0.78486915	0.691768099	0.719653895	1.136714069	0.92798513	0.86844514	0.899153438	0.899153438	-0.045942117	-0.047088501	-0.046237464	-0.046237464	1.299932337	1.141038906	1.187434701	1.187434701	TRUE		0	0	0	1	33	20	7.480944202	80.13693925	3.827585484	7.638194149	14.94307989	6.042100474
933	68	484	50.25	1.300455182	1.158818063	1.224520387	1.658097788	0.593293287	0.499383459	0.52786024	0.936504477	1.00895984	0.849580723	0.900879298	1.596250824	1.34633071	1.205191794	1.273175966	1.273175966	-0.100450403	-0.085872302	-0.092660376	-0.092660376	1.656828003	1.388462754	1.472744333	1.472744333	TRUE		0	0	0	1	33	21	10.21079427	92.42888997	4.791063761	10.52765032	8.3357821	7.576573953
934	173	514	52.25	0.928738246	0.862173853	0.894255187	1.116836126	0.507459191	0.436058479	0.457219297	0.773146918	0.816139649	0.713155377	0.741954029	1.220640471	0.950889348	0.887676909	0.920456035	0.920456035	-0.051583224	-0.053313218	-0.051867118	-0.051867118	1.353030962	1.177024019	1.224839597	1.224839597	TRUE		0	0	0	1	33	22	7.64339582	82.0243904	3.962033045	7.796390478	14.25928527	6.270398095
935	565	518	51.75	1.01685036	0.932457951	0.968677649	1.286604622	0.579414115	0.474003604	0.500664348	0.98567773	0.910162005	0.762490528	0.80102308	1.474412496	1.039260765	0.961017151	0.997356387	0.997356387	-0.043706931	-0.049405409	-0.049007463	-0.049007463	1.510872646	1.257340342	1.322016153	1.322016153	TRUE		0	0	0	1	33	23	8.251974238	90.74650683	4.366282311	8.406759864	15.21402117	6.949038665
936	680	511	51.5	1.257754584	1.147967981	1.196041651	1.578875354	0.585823093	0.483790325	0.5123918	0.978629572	0.900134641	0.767599242	0.807856549	1.393451674	1.310528018	1.202126434	1.251567417	1.251567417	-0.034774345	-0.046729138	-0.045742223	-0.045742223	1.467958645	1.243960252	1.310464806	1.310464806	TRUE		0	0	0	1	33	24	9.915867032	91.52337994	4.323169644	10.28036598	16.29679702	6.764529848
937	276	557	52.75	0.810936017	0.750601638	0.777153463	0.998821343	0.515821262	0.445342683	0.463991104	0.780775396	0.814498387	0.714491913	0.738808149	1.218646825	0.818966218	0.762409604	0.789485514	0.789485514	-0.040100472	-0.042997007	-0.04098554	-0.04098554	1.36238992	1.191023637	1.231452741	1.231452741	TRUE		0	0	0	1	33	25	6.829751805	83.03801057	3.954976434	6.885215314	15.65118309	6.310636951
938	406	579	51.5	0.871153378	0.800279044	0.829649969	1.112704665	0.524961441	0.445798026	0.465882177	0.831385531	0.819638837	0.708865466	0.737361799	1.267431143	0.88592423	0.818743346	0.848516541	0.848516541	-0.035417653	-0.039653362	-0.039036096	-0.039036096	1.365247079	1.175852552	1.223413499	1.223413499	TRUE		0	0	0	1	33	26	7.245664945	84.14595002	3.977077806	7.347685217	16.21881744	6.322921309
939	192	640	51.5	0.907191067	0.835135454	0.864934226	1.144126906	0.536650386	0.438193988	0.464290167	0.944891441	0.845587086	0.706547763	0.737690215	1.461085665	0.923456548	0.858089222	0.888048424	0.888048424	-0.041614934	-0.046315472	-0.04145424	-0.04145424	1.407586926	1.168103455	1.220320424	1.220320424	TRUE		0	0	0	1	33	29	7.494572377	85.56284179	4.088642346	7.606915847	15.46760539	6.504961547
940	626	666	52.25	1.051445715	0.960468925	0.999045347	1.366746364	0.634343252	0.520636704	0.547576643	1.140009684	0.970140223	0.819930289	0.858199378	1.61212513	1.071397405	0.986051792	1.02506315	1.02506315	-0.029282299	-0.041474371	-0.040662509	-0.040662509	1.613814085	1.356458497	1.420420728	1.420420728	TRUE		0	0	0	1	33	30	8.490919663	97.40481869	4.624158756	8.628723274	16.962523	7.391635547
941	284	701	52	0.942849786	0.862796448	0.897110452	1.199568564	0.580557076	0.461716311	0.493717203	1.087659958	0.887104335	0.728463663	0.769831681	1.585287864	0.958835314	0.886675474	0.920562823	0.920562823	-0.025947362	-0.03785205	-0.033967822	-0.033967822	1.477623245	1.204152998	1.274064335	1.274064335	TRUE		0	0	0	1	33	31	7.740862313	90.88505243	4.267145823	7.851272187	17.36677202	6.806082814
942	405	690	52.5	0.782945577	0.728532552	0.75483488	0.938119715	0.588034597	0.511694213	0.535476633	0.864277686	0.910260199	0.803187372	0.836257438	1.296421876	0.776945199	0.72781344	0.753637655	0.753637655	-0.031123845	-0.03528229	-0.033957216	-0.033957216	1.535419018	1.350882987	1.406888512	1.406888512	TRUE		0	0	0	1	33	32	6.636425628	91.79145056	4.366704496	6.594981832	16.73929746	7.054575833
943	516	702	50.25	1.106104647	1.013775724	1.053015148	1.389994985	0.624103973	0.508334286	0.53820761	1.076514332	0.974470912	0.813676844	0.853072652	1.598109217	1.132212007	1.046525209	1.086154972	1.086154972	-0.043344415	-0.05053379	-0.047549666	-0.047549666	1.61581194	1.339795436	1.405690104	1.405690104	TRUE		0	0	0	1	33	33	8.86844149	96.16365021	4.642778561	9.048761487	15.25796402	7.400225326
944	645	58	48.25	1.586614601	1.396772223	1.490851209	2.02666419	1.078421927	0.907631545	0.978694772	1.596629892	1.590457653	1.344850908	1.446284151	2.350584952	1.602673028	1.417049477	1.511289438	1.511289438	-0.007170943	-0.011268493	-0.009317761	-0.009317761	2.659992096	2.243473691	2.413858455	2.413858455	TRUE		0	0	0	1	34	0	12.18725856	151.2344339	7.291214529	12.29817194	19.64278184	11.88967956
945	66	71	50	1.759787585	1.515814176	1.625536228	2.333817395	1.055706019	0.881314505	0.954355017	1.565006742	1.637354347	1.374047323	1.477255223	2.448096128	1.791665288	1.547303508	1.658888827	1.658888827	-0.06407344	-0.059062417	-0.056584615	-0.056584615	2.725256103	2.282934913	2.454842256	2.454842256	TRUE		0	0	0	1	34	1	13.38334087	148.4808935	7.492846942	13.60351584	12.74526638	12.17028226
946	423	90	51	1.043960261	0.942988352	0.998503741	1.253054285	0.883403394	0.766663488	0.825618024	1.177073113	1.288098115	1.123753279	1.202358618	1.740815294	1.027701404	0.932716447	0.986245056	0.986245056	0.00834153	0.002693408	0.008388933	0.008388933	2.179418836	1.897995264	2.031846395	2.031846395	TRUE		0	0	0	1	34	2	8.439218647	127.5949908	5.991219217	8.326920927	21.52314786	9.82345407
947	66	175	50.5	1.547903113	1.357162263	1.442697723	2.091354698	0.81298304	0.641894558	0.69675683	1.465841836	1.325430932	1.051391778	1.145742233	2.343095343	1.588686267	1.4052119	1.490657387	1.490657387	-0.095597727	-0.081059335	-0.090449636	-0.090449636	2.193228545	1.726296034	1.884989034	1.884989034	TRUE		0	0	0	1	34	4	11.91988356	119.0588895	6.151731722	12.20156727	8.924006024	9.882828937
948	521	178	52.75	1.050125934	0.97185038	1.010640477	1.258713536	0.654205392	0.565058458	0.596244668	0.951584031	0.987624866	0.85812075	0.899711379	1.452363659	1.067976125	0.994574996	1.033457195	1.033457195	-0.021031496	-0.022660067	-0.019815724	-0.019815724	1.645011563	1.423114659	1.492955054	1.492955054	TRUE		0	0	0	1	34	5	8.481804113	99.8124356	4.699334006	8.605092959	17.96265562	7.525769151
949	289	260	51	0.897650068	0.831492373	0.860947076	1.097950562	0.650640591	0.564112742	0.594526098	0.942577803	0.997639418	0.877728488	0.914648291	1.442627146	0.895875307	0.834998249	0.863930167	0.863930167	-0.028634155	-0.034235502	-0.028895345	-0.028895345	1.678688924	1.472570856	1.535086642	1.535086642	TRUE		0	0	0	1	34	6	7.42867399	99.38032326	4.742391588	7.416415956	17.0410887	7.670565021
950	67	278	50.75	1.446555891	1.286757732	1.356971199	1.945468405	0.70831202	0.579702298	0.61626148	1.239614868	1.183684906	0.973733043	1.032580429	2.065677346	1.490771366	1.334881266	1.407086192	1.407086192	-0.104207467	-0.090366045	-0.094172285	-0.094172285	1.951988918	1.595677853	1.6928992	1.6928992	TRUE		0	0	0	1	34	7	11.21989205	106.3710459	5.542294459	11.52528233	7.880364401	8.845618779
951	178	277	52.5	0.864277979	0.806259264	0.83554463	1.018377435	0.628343788	0.556107669	0.584862104	0.845203542	0.973403302	0.872054389	0.907945594	1.310285999	0.861142144	0.807331401	0.836187623	0.836187623	-0.034229866	-0.038030575	-0.033662008	-0.033662008	1.63911279	1.465120497	1.525826712	1.525826712	TRUE		0	0	0	1	34	8	7.198177496	96.67758529	4.638188368	7.176518714	16.36279677	7.500407369
952	553	280	51.25	0.990865533	0.916234211	0.948914207	1.218412885	0.662724324	0.574938298	0.601023252	0.978507208	1.016400196	0.893274284	0.92677467	1.484631711	0.99832572	0.928303145	0.961231604	0.961231604	-0.030638819	-0.035213216	-0.031981764	-0.031981764	1.702303152	1.491356864	1.547462289	1.547462289	TRUE		0	0	0	1	34	9	8.072500564	100.8450698	4.823053582	8.124027062	16.79809049	7.772094432
953	665	289	50.75	1.047418723	0.966975783	1.007109715	1.260392934	0.728925769	0.630852114	0.665746029	1.066226852	1.106176338	0.971613312	1.017827005	1.57764581	1.051777882	0.976507884	1.016383798	1.016383798	-0.02514717	-0.032299004	-0.028846227	-0.028846227	1.855890117	1.625232329	1.703145177	1.703145177	TRUE		0	0	0	1	34	10	8.463105772	108.8697702	5.209046247	8.493213894	17.46376842	8.432441829
954	254	365	52.25	0.961032211	0.890726049	0.921264512	1.179929274	0.532786588	0.456576041	0.481450133	0.795636334	0.840776852	0.733167844	0.76472495	1.235403242	0.984368953	0.9174739	0.948216564	0.948216564	-0.04320523	-0.046603383	-0.043252881	-0.043252881	1.393431928	1.209599418	1.262475912	1.262475912	TRUE		0	0	0	1	34	12	7.866445852	85.09448611	4.067960737	8.027629565	15.27483545	6.444102113
955	68	383	51.75	1.091608195	0.973118587	1.025703805	1.447746535	0.65407708	0.554269071	0.581931389	1.07720499	1.096390045	0.92904816	0.976893218	1.781372068	1.102419218	0.988122377	1.041780243	1.041780243	-0.094245143	-0.080665507	-0.085744234	-0.085744234	1.833901246	1.548978948	1.628492403	1.628492403	TRUE		0	0	0	1	34	13	8.768316463	99.79688207	5.166970066	8.84298673	9.087961295	8.337900642
956	556	384	51.25	0.961095916	0.898360861	0.928959859	1.146085797	0.618932227	0.545687617	0.567941573	0.900952117	0.967716965	0.86846148	0.898090257	1.342154724	0.970346702	0.91101455	0.942039196	0.942039196	-0.041525056	-0.047645979	-0.04563357	-0.04563357	1.618923463	1.449141386	1.498586064	1.498586064	TRUE		0	0	0	1	34	14	7.866885858	95.53674978	4.613739955	7.93077978	15.4785001	7.413603324
957	686	393	50.75	1.24561949	1.142317805	1.187303224	1.581790905	0.682772171	0.571107584	0.597226323	1.147504682	1.047266305	0.894481057	0.932219146	1.692272869	1.28058404	1.181703015	1.227960482	1.227960482	-0.035515869	-0.043740158	-0.043506541	-0.043506541	1.730589795	1.469943589	1.532294752	1.532294752	TRUE		0	0	0	1	34	15	9.832051586	103.2751975	4.955762467	10.07354699	16.20691213	7.893712897
958	424	408	51	0.871430786	0.817973177	0.84526144	1.002218403	0.582857171	0.524454736	0.545578304	0.768816249	0.921267832	0.834498883	0.864296919	1.209254325	0.874951828	0.824637224	0.851930364	0.851930364	-0.045149367	-0.044896262	-0.044069852	-0.044069852	1.545753327	1.397185834	1.447276151	1.447276151	TRUE		0	0	0	1	34	16	7.247580965	91.16386159	4.414031834	7.271900327	15.03917427	7.09900821
959	319	448	52.5	0.852041931	0.788477289	0.816335831	1.061565306	0.523462135	0.450287011	0.470737623	0.802203131	0.824429157	0.720477951	0.748194334	1.249016126	0.863960488	0.804219373	0.832383152	0.832383152	-0.039775272	-0.042687949	-0.041159209	-0.041159209	1.375748007	1.197710827	1.244043845	1.244043845	TRUE		0	0	0	1	34	19	7.113664773	83.96420955	3.997673798	7.19598463	15.69060265	6.368070066
960	610	475	51	1.011438115	0.930510513	0.963827088	1.26948052	0.657494421	0.556649798	0.584246343	1.046737565	1.019250128	0.882144277	0.920536704	1.563307573	1.021079734	0.945548547	0.978647733	0.978647733	-0.038119301	-0.046341792	-0.044864815	-0.044864815	1.705222231	1.470097833	1.534827217	1.534827217	TRUE		0	0	0	1	34	20	8.214592596	100.2111198	4.83530687	8.281185947	15.89133351	7.784645014
961	495	495	53	0.882398979	0.819226126	0.849594216	1.073373525	0.504968916	0.432150255	0.450662515	0.803846376	0.799813594	0.696179564	0.722597482	1.232298656	0.900736355	0.841399384	0.872521575	0.872521575	-0.042412364	-0.04518637	-0.044775214	-0.044775214	1.328857498	1.151342931	1.195107852	1.195107852	TRUE		0	0	0	1	34	22	7.323336785	81.72252823	3.891839145	7.449990553	15.37094388	6.166464247
962	715	497	52.25	1.286699466	1.163711449	1.217592237	1.659470309	0.63999108	0.519721053	0.55112014	1.152350355	0.975997556	0.817920834	0.860536185	1.633511792	1.334564504	1.214194397	1.269885772	1.269885772	-0.031583038	-0.044552879	-0.042437365	-0.042437365	1.599706636	1.331711818	1.401800155	1.401800155	TRUE		0	0	0	1	34	23	10.1157854	98.089428	4.649342368	10.44638273	16.68363568	7.330980546
963	372	558	53.5	0.745938253	0.690826348	0.715559342	0.924196193	0.500927867	0.435941265	0.453299046	0.769240665	0.783834583	0.692034923	0.715447784	1.178747066	0.749481147	0.697869929	0.723006471	0.723006471	-0.033471264	-0.036426468	-0.035073225	-0.035073225	1.31469082	1.157359075	1.196372926	1.196372926	TRUE		0	0	0	1	34	24	6.380821063	81.23268696	3.823137359	6.405291352	16.4547517	6.105554596
964	59	601	49.5	1.179334784	1.032397219	1.101638131	1.508763942	0.724433615	0.62130982	0.658920511	1.03340179	1.23168256	1.048583105	1.121109816	1.770834486	1.185776227	1.041326885	1.110922408	1.110922408	-0.115421249	-0.094182623	-0.106022659	-0.106022659	2.065095981	1.755145882	1.876768709	1.876768709	TRUE		0	0	0	1	34	25	9.374232111	108.3252476	5.748660447	9.418722284	6.52107014	9.331922775
965	186	588	53.25	0.759632498	0.702601517	0.72869778	0.93440291	0.499957696	0.432969197	0.45336069	0.742130989	0.798935756	0.703047869	0.731559363	1.164278008	0.763161471	0.709852071	0.735951323	0.735951323	-0.044725389	-0.046929186	-0.045958275	-0.045958275	1.340089868	1.175695699	1.223624785	1.223624785	TRUE		0	0	0	1	34	26	6.475405356	81.11508632	3.888064878	6.499779493	15.09056736	6.214757841
966	652	591	52.75	0.947040554	0.874079206	0.908404351	1.160080136	0.646671796	0.549245611	0.57526805	1.039440573	0.998975415	0.871314936	0.907036913	1.50180742	0.951114278	0.883467895	0.917994597	0.917994597	-0.03434243	-0.0455685	-0.043906113	-0.043906113	1.675915917	1.456740357	1.516620829	1.516620829	TRUE		0	0	0	1	34	27	7.769807376	98.89924036	4.748135707	7.797944034	16.34915221	7.65864247
967	509	630	52	0.829537479	0.771696472	0.800748394	0.991771995	0.584792355	0.507057158	0.529402632	0.894989289	0.903200175	0.79935032	0.832610225	1.29742691	0.829977972	0.776644182	0.80553076	0.80553076	-0.030470768	-0.03810952	-0.038395058	-0.038395058	1.518022806	1.339569288	1.395625549	1.395625549	TRUE		0	0	0	1	34	28	6.958229581	91.39843764	4.336349914	6.961272002	16.81846105	6.979780789
968	275	655	53	0.876583677	0.808974505	0.838119515	1.100662131	0.487529701	0.403551054	0.423541824	0.847108272	0.758740001	0.645714834	0.671933776	1.267579814	0.898775229	0.83550596	0.86527866	0.86527866	-0.03242158	-0.040030431	-0.037987308	-0.037987308	1.25649973	1.062764865	1.106303762	1.106303762	TRUE		0	0	0	1	34	30	7.283171282	79.60860953	3.715243166	7.436445321	16.58199068	5.855361909
969	385	694	52	0.708842743	0.663887419	0.688072853	0.812033726	0.60218307	0.538061652	0.562211965	0.795351222	0.928673901	0.836856573	0.872471189	1.20943102	0.691800659	0.651581159	0.674748943	0.674748943	-0.027951537	-0.0302047	-0.030168392	-0.030168392	1.575850591	1.417429184	1.478175455	1.478175455	TRUE		0	0	0	1	34	31	6.124607409	93.50647738	4.445874238	6.006900049	17.12383314	7.228411445
970	665	714	51.75	0.95389659	0.871249245	0.912951585	1.17896604	0.737156638	0.6343196	0.665601246	1.137526684	1.154444837	1.000183817	1.05403023	1.702898903	0.941541555	0.865986495	0.906773816	0.906773816	-0.047423067	-0.046193523	-0.051458741	-0.051458741	1.951379578	1.68595969	1.777267986	1.777267986	TRUE		0	0	0	1	34	33	7.81716109	109.8674864	5.416576737	7.731826534	14.7635645	8.842998919
971	489	738	52	0.830030802	0.76191803	0.796421393	0.986156848	0.662886173	0.58074679	0.607174987	0.946602259	1.0390547	0.915207506	0.959444147	1.430636287	0.815447766	0.752815282	0.786596488	0.786596488	-0.042781352	-0.041341425	-0.0449419	-0.0449419	1.759305261	1.54639847	1.621385939	1.621385939	TRUE		0	0	0	1	34	35	6.961636892	100.8646886	4.92045666	6.860913842	15.32621651	8.017175087
972	276	68	51.5	1.049605316	0.926242545	0.986125937	1.291674812	0.888773367	0.75749818	0.819609067	1.165415829	1.278576818	1.102985794	1.181268404	1.695586399	1.035088975	0.916243162	0.974705951	0.974705951	0.019949645	0.007634896	0.016626293	0.016626293	2.16191688	1.862848462	1.995671164	1.995671164	TRUE		0	0	0	1	35	3	8.478208271	128.2459195	5.950282385	8.377945878	22.93024172	9.748204383
973	465	82	51.25	1.067143865	0.962405424	1.018396017	1.284100909	0.895419974	0.784489456	0.838797601	1.164882393	1.311462689	1.155398275	1.227828831	1.715294453	1.051105796	0.950977644	1.005724716	1.005724716	0.004412382	-0.000871179	0.004278395	0.004278395	2.21850835	1.952186691	2.075019337	2.075019337	TRUE		0	0	0	1	35	4	8.599344653	129.0515972	6.091675241	8.488571886	21.04687067	9.991519499
974	66	126	50	1.339833945	1.199192624	1.269124912	1.671370694	0.924510918	0.808971326	0.856783294	1.24527546	1.474629219	1.28570254	1.369756598	2.012020572	1.338789151	1.202047496	1.271138501	1.271138501	-0.079761488	-0.06716972	-0.076490538	-0.076490538	2.479946418	2.158988714	2.301016842	2.301016842	TRUE		0	0	0	1	35	6	10.48277804	132.5778965	6.793209994	10.4755618	10.84361777	11.11557289
975	641	129	51.25	1.161850106	1.057803811	1.109297332	1.412690633	0.820299637	0.709155771	0.750605708	1.139234379	1.220870083	1.064043312	1.1243939	1.686050458	1.167369091	1.068101765	1.119146942	1.119146942	-0.012059646	-0.017061213	-0.016654545	-0.016654545	2.047710381	1.779962343	1.881804544	1.881804544	TRUE		0	0	0	1	35	7	9.25346781	119.945781	5.702172187	9.291586693	19.05019081	9.257173361
976	161	180	51.5	1.078281866	0.99079053	1.032856743	1.32709832	0.69127778	0.596078286	0.631908574	0.99885132	1.042628692	0.908900573	0.953066066	1.523459078	1.093443778	1.010176895	1.052447107	1.052447107	-0.021042824	-0.025754657	-0.020035936	-0.020035936	1.739787384	1.51134715	1.585420212	1.585420212	TRUE		0	0	0	1	35	8	8.676273315	104.3062168	4.935823043	8.780994583	17.9612824	7.933257947
977	549	196	51.5	1.043855292	0.961237983	1.000394599	1.271721742	0.658205902	0.562470335	0.594128544	0.975375648	0.995665029	0.859514717	0.89956118	1.471709831	1.060051454	0.982519314	1.021983975	1.021983975	-0.022272826	-0.025992968	-0.02165547	-0.02165547	1.659947594	1.426696689	1.493755818	1.493755818	TRUE		0	0	0	1	35	9	8.438493637	100.297363	4.733902698	8.550358333	17.81218598	7.589986643
978	736	204	49.5	1.247702051	1.130607744	1.191315462	1.534954956	0.921871902	0.78800799	0.834539152	1.37215513	1.368988839	1.187242462	1.247656399	2.032287137	1.247199794	1.136066944	1.197438039	1.197438039	-0.010522161	-0.021437887	-0.016150818	-0.016150818	2.301885159	1.99122914	2.092223791	2.092223791	TRUE		0	0	0	1	35	10	9.846435549	132.2580046	6.339009012	9.842966529	19.23655922	10.34999822
979	66	233	51.75	1.146351715	1.035822886	1.091693212	1.391876015	0.724136874	0.631682938	0.668068553	1.011189056	1.199358201	1.041199237	1.107661729	1.656771327	1.152377326	1.045988287	1.101263104	1.101263104	-0.093641783	-0.078955362	-0.087755172	-0.087755172	2.011111246	1.741672136	1.853915563	1.853915563	TRUE		0	0	0	1	35	11	9.14642253	108.2892776	5.609681815	9.188040608	9.161098528	9.099815321
980	413	217	52.5	0.864154297	0.803917028	0.833206876	1.035524131	0.656615596	0.582339073	0.612235448	0.902398477	0.99003243	0.883226079	0.922395706	1.360428346	0.859157175	0.803464427	0.831961684	0.831961684	-0.017020743	-0.01919234	-0.01586333	-0.01586333	1.668665891	1.485210094	1.551739677	1.551739677	TRUE		0	0	0	1	35	12	7.197323245	100.1045919	4.709685331	7.162808803	18.4488246	7.627470972
981	265	258	52	0.901245779	0.839577687	0.8689712	1.074567107	0.592811741	0.522120807	0.54863644	0.815125034	0.912143559	0.809780679	0.842268616	1.264909832	0.909399885	0.851609246	0.880964599	0.880964599	-0.029637046	-0.031155045	-0.026762649	-0.026762649	1.52643824	1.351024971	1.405674306	1.405674306	TRUE		0	0	0	1	35	13	7.453509076	92.37051868	4.374802008	7.509828382	16.91952182	7.015962962
982	642	274	51.75	0.830862448	0.773090625	0.804262156	0.965757255	0.705114695	0.634381056	0.662091317	0.934313425	1.06783593	0.970442487	1.00774674	1.390655892	0.813184915	0.759211877	0.790026391	0.790026391	-0.019717822	-0.024652223	-0.022300534	-0.022300534	1.810345982	1.643354513	1.706374357	1.706374357	TRUE		0	0	0	1	35	14	6.967380962	105.9834778	5.044201604	6.845284634	18.12189438	8.236624748
983	500	296	51.75	0.880052239	0.819712442	0.848133525	1.050978605	0.611002312	0.535131266	0.561067715	0.857501016	0.941686493	0.8333628	0.86919895	1.326143341	0.882353059	0.826713799	0.854606913	0.854606913	-0.030739013	-0.033493747	-0.031891648	-0.031891648	1.581126999	1.394986456	1.455684926	1.455684926	TRUE		0	0	0	1	35	15	7.307128171	94.57551407	4.5018219	7.323019621	16.78594534	7.251097366
984	67	335	49.75	1.233785984	1.10876891	1.166526531	1.561228025	0.741262919	0.640019161	0.671514732	1.129175661	1.240837769	1.072337629	1.133199032	1.869287853	1.245822227	1.124333976	1.182347104	1.182347104	-0.105621381	-0.092594399	-0.102589857	-0.102589857	2.075685825	1.789386123	1.891483048	1.891483048	TRUE		0	0	0	1	35	16	9.75031916	110.365235	5.788023283	9.833451861	7.708974844	9.377453824
985	372	317	51.25	0.755171521	0.705575714	0.729941489	0.892137813	0.647935195	0.583753438	0.607348165	0.871926953	1.004009343	0.913961624	0.94462119	1.340047239	0.735390296	0.68977041	0.713690571	0.713690571	-0.033124477	-0.036535544	-0.033760898	-0.033760898	1.70485024	1.550055911	1.601981172	1.601981172	TRUE		0	0	0	1	35	17	6.444593992	99.05238497	4.769779089	6.307967754	16.49678805	7.783045637
986	228	375	53.5	0.986778973	0.911980306	0.94313202	1.247162879	0.486999025	0.404044441	0.422388978	0.859249473	0.772692791	0.654591116	0.679167929	1.321675235	1.020800916	0.950032856	0.982238226	0.982238226	-0.044133879	-0.047217017	-0.045762029	-0.045762029	1.269803751	1.067800024	1.10821273	1.10821273	TRUE		0	0	0	1	35	19	8.044275247	79.54428286	3.775233208	8.279260194	15.16226803	5.91256257
987	577	382	51.75	0.761793767	0.712365337	0.736681671	0.889986476	0.644512922	0.578176612	0.599337397	0.870672586	1.000321616	0.908451616	0.937630429	1.317178404	0.743226026	0.69799616	0.72202528	0.72202528	-0.034207021	-0.038563	-0.037236171	-0.037236171	1.6976093	1.539560406	1.588860388	1.588860388	TRUE		0	0	0	1	35	20	6.490332949	98.63754938	4.753923704	6.362088082	16.365566	7.751913205
988	127	422	52.75	0.911943796	0.838919991	0.873326644	1.122332931	0.583821248	0.509479306	0.533061156	0.855236079	0.945032576	0.827093479	0.865659921	1.376547048	0.917745271	0.84894952	0.883251815	0.883251815	-0.060695705	-0.055304941	-0.057977218	-0.057977218	1.583748054	1.381848197	1.446773124	1.446773124	TRUE		0	0	0	1	35	21	7.52739883	91.28072353	4.516208387	7.567468832	13.1547032	7.262366596
989	467	400	51.5	0.819023782	0.761518717	0.789307996	0.986032359	0.569456498	0.5034504	0.52399229	0.802904859	0.898728491	0.804986146	0.831917898	1.257912711	0.818684213	0.764604956	0.792778176	0.792778176	-0.042650172	-0.045291021	-0.043147725	-0.043147725	1.51117473	1.350641327	1.395587733	1.395587733	TRUE		0	0	0	1	35	22	6.885612899	89.53948033	4.317123902	6.883267545	15.34211759	6.950337476
990	318	477	52.75	0.720253206	0.671552419	0.696069578	0.849881387	0.549348115	0.495012713	0.514899113	0.71658207	0.863069456	0.781965553	0.809321327	1.141864474	0.711880358	0.666271163	0.690727897	0.690727897	-0.037330605	-0.036861834	-0.035599821	-0.035599821	1.458121023	1.319121356	1.365161941	1.365161941	TRUE		0	0	0	1	35	23	6.203417926	87.10201473	4.163807821	6.145587806	15.9869363	6.722232981
991	716	477	53	0.788005098	0.72222617	0.758275087	0.940373925	0.706275445	0.629066567	0.660043287	0.951353658	1.067601203	0.962382061	1.005736235	1.4008681	0.765150039	0.703066562	0.738678956	0.738678956	-0.017662866	-0.023727498	-0.022218882	-0.022218882	1.814394573	1.634335734	1.707594536	1.707594536	TRUE		0	0	0	1	35	24	6.671371057	106.1241796	5.043192394	6.513514267	18.37098874	8.254031672
992	67	513	50.75	1.002175572	0.893737257	0.944141653	1.239395609	0.677313485	0.588007795	0.61948401	0.968749762	1.138991765	0.987031305	1.043242512	1.632329341	0.997398095	0.892665196	0.942948591	0.942948591	-0.097815323	-0.084141064	-0.09093507	-0.09093507	1.91889805	1.660252225	1.754854654	1.754854654	TRUE		0	0	0	1	35	25	8.150617468	102.6135153	5.350136228	8.11762008	8.655197042	8.703344539
993	198	507	51.75	0.809230927	0.751287761	0.778579206	0.983443561	0.5216715	0.456951387	0.476369446	0.771091053	0.833394078	0.738902992	0.766075638	1.212952504	0.814956183	0.760468762	0.788056957	0.788056957	-0.046793829	-0.047642946	-0.046775197	-0.046775197	1.396134151	1.234316325	1.27974253	1.27974253	TRUE		0	0	0	1	35	26	6.817974977	83.7471553	4.036218489	6.857518546	14.83983848	6.455720325
994	590	547	51.75	0.71229139	0.66492151	0.68971282	0.827359171	0.63723717	0.571842451	0.596639248	0.845183933	0.995105345	0.905988356	0.93914589	1.28165603	0.688292391	0.64506536	0.669185383	0.669185383	-0.037159478	-0.042441135	-0.040133864	-0.040133864	1.693500991	1.540128092	1.596446439	1.596446439	TRUE		0	0	0	1	35	27	6.148426746	97.75560898	4.731496335	5.982668917	16.00767976	7.734249527
995	136	599	51.5	0.837851598	0.77040754	0.802822831	1.016262466	0.568926662	0.493140312	0.519321256	0.814258367	0.916503655	0.802433177	0.841683257	1.301789516	0.837824524	0.774856474	0.806849722	0.806849722	-0.055331603	-0.054055464	-0.054549239	-0.054549239	1.540788994	1.345180019	1.411526861	1.411526861	TRUE		0	0	0	1	35	28	7.015654069	89.47525555	4.393548247	7.015467077	13.80492026	7.077664051
996	306	596	52.75	0.727874203	0.677163796	0.700701676	0.873876178	0.537861622	0.475786942	0.494356806	0.745490568	0.839723545	0.75148855	0.776950562	1.150106987	0.72301868	0.675947602	0.699516415	0.699516415	-0.033414258	-0.035905218	-0.034682791	-0.034682791	1.415854947	1.264396902	1.30717542	1.30717542	TRUE		0	0	0	1	35	29	6.256055118	85.70966347	4.063432041	6.22251868	16.46166188	6.540509919
997	728	587	51.5	0.860161814	0.7860707	0.825307462	1.028100575	0.756313403	0.672332106	0.705729966	1.039864883	1.152110962	1.035973159	1.084853205	1.516674974	0.83668496	0.766492319	0.805066097	0.805066097	-0.025099217	-0.030527987	-0.030329974	-0.030329974	1.957000436	1.758411635	1.84115451	1.84115451	TRUE		0	0	0	1	35	30	7.169747708	112.1896004	5.406542234	7.007596256	17.46958115	8.867165806
998	431	637	52.75	0.810703191	0.746880001	0.774512898	1.016570516	0.564634933	0.482132988	0.504383353	0.891101423	0.872828689	0.762143452	0.789910595	1.330652916	0.812228925	0.752945525	0.780850626	0.780850626	-0.030095048	-0.037849353	-0.034550749	-0.034550749	1.466032936	1.276060269	1.322506969	1.322506969	TRUE		0	0	0	1	35	32	6.828143703	88.95502764	4.205767663	6.838681743	16.86400451	6.756250261
999	210	696	52	0.734529118	0.681177402	0.708410788	0.868805584	0.620958608	0.54573987	0.575735554	0.856789724	0.942931001	0.841386088	0.87792021	1.294777545	0.719022868	0.670467535	0.696951252	0.696951252	-0.019104826	-0.025838106	-0.020620742	-0.020620742	1.598500684	1.42367393	1.485736041	1.485736041	TRUE		0	0	0	1	35	33	6.302019713	95.78238034	4.507172662	6.194920154	18.1961995	7.325795554
1000	94	733	50.75	0.987857209	0.864995877	0.929138134	1.238047365	0.852492402	0.748205677	0.799414941	1.123828953	1.347841318	1.186580899	1.262267827	1.770497664	0.958153453	0.838278887	0.901805827	0.901805827	-0.061355725	-0.056226053	-0.056482484	-0.056482484	2.291393201	2.01772962	2.145497559	2.145497559	TRUE		0	0	0	1	35	35	8.051722474	123.8480717	6.248085213	7.846562665	13.07469791	10.30488803
[truncated: 43,115 more rows]
