# Supplementary material for: Phosphorylation tunes strain-specific protein condensation during rotavirus replication organelle assembly
Source: EMBO J. 2026 May 26;45(13):4733–65. doi: 10.1038/s44318-026-00814-z (PMC13324165; doi:10.1038/s44318-026-00814-z)
Supplement: Supplementary file 8 — Source data Fig. 6 [file 44318_2026_814_MOESM8_ESM.zip › Raw data/NSP5 RF HP/plot/exp7.csv]

PS	signal_0_pv_cvt	signal_1_pv_cvt
TRUE	7.442351266	11.0860431
TRUE	5.805313462	7.978509426
FALSE	5.527258292	8.275606218
TRUE	6.71827989	10.32779751
TRUE	5.359103334	9.118896006
TRUE	6.677288828	8.958174132
TRUE	5.725853172	7.334082228
TRUE	5.032103815	7.072141762
TRUE	5.191158571	6.770816972
TRUE	5.435272629	6.883003824
TRUE	5.549526202	7.818395285
TRUE	5.853929952	7.91886008
TRUE	5.105770017	6.775487389
TRUE	5.649681139	7.525035504
TRUE	4.843267143	5.536366922
TRUE	5.123296546	6.857495235
TRUE	5.411774434	7.868571813
TRUE	4.560130357	5.465841316
TRUE	4.555648441	5.653630827
TRUE	4.833867242	5.874267473
TRUE	4.981876907	6.319549261
TRUE	5.473207122	7.183021885
TRUE	4.437974607	6.298695836
TRUE	4.773284696	5.659677055
TRUE	4.913303249	6.374511558
TRUE	5.564071358	7.540883777
TRUE	5.725434013	8.554706046
TRUE	8.592200289	12.94368902
TRUE	6.323474621	8.731633364
TRUE	5.785962938	8.100784883
FALSE	5.737203604	6.885669611
TRUE	6.63602357	9.943026455
TRUE	5.88470996	8.143556544
TRUE	5.257547315	7.168833515
TRUE	5.265961873	6.685066514
TRUE	7.168748274	8.490518675
TRUE	5.605834651	7.053746199
TRUE	5.976129168	7.72605244
TRUE	5.379795473	6.888305768
TRUE	5.4304801	7.30208563
FALSE	5.33267648	6.482879808
TRUE	6.137862223	7.117856465
TRUE	5.486029108	6.351886688
TRUE	5.73249256	6.185880923
TRUE	5.587481297	7.365337081
TRUE	5.217149811	5.602361658
TRUE	6.04505383	7.468845039
FALSE	5.436204077	5.940906971
TRUE	4.951804454	5.691045899
TRUE	5.287621769	6.111529408
TRUE	5.160899826	6.060363292
TRUE	4.760499937	5.73841651
TRUE	4.825904975	5.771921332
TRUE	4.913107753	6.321608929
TRUE	5.395708197	6.589765265
TRUE	5.331235761	6.476282847
FALSE	5.878861255	7.578374141
TRUE	5.407452612	7.24059649
TRUE	6.775709063	8.143020939
FALSE	8.408326358	10.77097685
FALSE	6.065715654	8.000861538
TRUE	5.741206329	6.523526005
TRUE	6.107233641	8.521037697
TRUE	6.313766942	6.650887746
TRUE	5.742072726	7.271129691
FALSE	6.92930352	8.444465133
TRUE	5.483086841	6.646547573
FALSE	5.951194373	6.357993885
FALSE	6.244784803	7.171810645
FALSE	6.58548853	6.874334578
TRUE	5.419513454	6.119063507
FALSE	5.80215609	5.954451808
TRUE	5.377627683	5.215176492
TRUE	5.607551552	5.380002294
TRUE	4.938509593	5.497338016
FALSE	5.987658454	6.16420738
TRUE	6.112980252	7.65407719
TRUE	5.136805379	5.273874402
TRUE	5.511451615	5.298012925
TRUE	5.400015384	6.118632649
TRUE	5.146625738	5.223349969
FALSE	6.109986893	6.351738576
TRUE	5.581353085	5.679087826
TRUE	5.376645214	5.642904099
TRUE	5.94935551	6.495837821
TRUE	4.895971043	5.535650605
TRUE	4.845123616	5.783609239
TRUE	5.235252745	5.889874998
TRUE	6.382994469	6.058822166
TRUE	5.181156606	5.55849973
FALSE	7.15983796	9.032028529
FALSE	6.249793166	6.056767572
FALSE	7.058985144	6.840483937
FALSE	5.635372579	5.4062352
FALSE	5.799637663	5.798888159
FALSE	5.328070858	5.681153549
TRUE	5.364112225	5.705697997
FALSE	6.46656036	6.676894492
FALSE	5.190460538	4.643392807
TRUE	5.527444393	4.6456938
TRUE	5.801398495	5.779309955
FALSE	6.530063473	5.514497496
TRUE	5.233612975	5.400853237
FALSE	5.058941553	4.758950119
FALSE	5.680044938	5.485682521
TRUE	5.563661737	5.445838557
TRUE	5.188686279	5.149405411
TRUE	5.306917271	5.394100591
TRUE	7.724302358	7.265101106
TRUE	7.299878795	6.704769137
TRUE	7.050137295	6.340553115
TRUE	6.900038405	6.883451506
TRUE	7.482100443	7.483655479
TRUE	6.284975745	6.241807135
TRUE	5.655848813	4.434206434
TRUE	7.238107149	7.14386659
TRUE	6.244301659	5.079001076
TRUE	5.769509924	5.877738587
FALSE	5.700787521	5.263669856
TRUE	6.733457925	6.074156959
TRUE	6.282697917	5.789345118
TRUE	5.928962998	4.639305731
TRUE	5.940856429	4.777741697
TRUE	5.774038538	5.044334005
TRUE	5.575609502	4.631910294
TRUE	5.278811629	4.659446781
TRUE	6.470129623	5.493818481
TRUE	5.382528339	4.105025622
TRUE	5.487525167	5.295085195
TRUE	5.843742713	4.671245372
TRUE	5.266706265	4.29651419
TRUE	5.417107517	4.900321413
FALSE	5.66984401	5.843873961
FALSE	4.94146915	4.476181969
TRUE	5.199166375	5.131626561
TRUE	5.932273248	5.034869275
TRUE	10.25899501	9.811174443
TRUE	7.490950172	6.676979447
TRUE	7.038582701	6.867713948
TRUE	6.629062651	6.068528361
TRUE	7.687476028	6.73081448
TRUE	6.389377708	5.604104476
TRUE	6.768212851	5.218898213
FALSE	5.932262655	5.184074896
TRUE	5.933776445	4.746496238
TRUE	6.14361171	5.448946105
TRUE	5.902261069	4.722969005
TRUE	5.96601817	5.159413212
TRUE	6.296322609	4.781595641
TRUE	6.896486636	6.32457633
TRUE	5.92438736	4.890422011
TRUE	6.420200291	5.236693718
TRUE	5.903741723	4.91470042
TRUE	5.912326306	4.535633663
TRUE	5.868503579	4.213602524
TRUE	5.379706931	3.869138498
TRUE	5.818935432	4.653824739
TRUE	6.161411332	5.907354186
TRUE	7.028952077	5.182309094
TRUE	5.283357058	4.26181256
FALSE	5.99957513	4.74064038
FALSE	6.447919647	5.661233792
TRUE	7.526883466	6.040049608
TRUE	6.442372109	5.53197175
FALSE	6.686879124	4.824476094
FALSE	6.037564304	5.402176993
FALSE	6.432278719	5.214091918
FALSE	6.29252162	5.095844587
TRUE	6.200883705	4.576268867
FALSE	5.851821205	4.535338479
FALSE	6.642838098	5.542282014
TRUE	7.738949742	5.565707352
TRUE	5.901825971	4.20787435
FALSE	6.271788191	4.582963821
FALSE	6.312263382	4.311225265
FALSE	5.825790735	3.945534933
FALSE	6.411674792	4.457642333
FALSE	5.842337267	3.981263942
TRUE	5.864159225	3.784735324
TRUE	5.69916329	4.222448444
FALSE	7.16835648	4.638340309
TRUE	5.575141436	3.931875686
FALSE	6.121804022	4.111580519
TRUE	5.997775442	4.093242865
TRUE	6.016342881	4.895413006
TRUE	5.373258582	4.025660947
TRUE	5.565924324	4.526034248
TRUE	5.248733901	3.559611754
TRUE	6.698673978	4.867589113
TRUE	5.374654711	4.076259452
TRUE	5.741963915	4.239289495
FALSE	6.205057912	5.127131428
TRUE	7.664197667	4.87782802
TRUE	6.615041851	5.998394847
TRUE	6.568311179	4.73462247
TRUE	6.019699622	4.889615949
TRUE	6.257190815	5.03024957
FALSE	7.713907862	4.884484532
TRUE	8.092870608	5.513765827
FALSE	6.31246205	3.798464314
TRUE	6.242549628	3.855581637
TRUE	7.484690043	5.679651972
TRUE	6.518255659	3.993592621
FALSE	6.503937238	4.143442402
TRUE	6.313591254	3.561208654
TRUE	5.724327792	3.408161928
TRUE	5.865800328	3.707768331
TRUE	6.91028978	4.352220083
FALSE	7.003222859	4.455529823
FALSE	5.336224134	3.140570259
TRUE	5.754236855	3.711758321
FALSE	6.749067677	4.140726746
FALSE	5.989188571	3.426660647
TRUE	5.829081903	3.302517331
TRUE	5.474095516	3.712284968
TRUE	5.385581041	3.655686014
FALSE	6.475573345	4.384827265
TRUE	5.367857809	3.650267268
TRUE	5.883582268	4.281727898
FALSE	5.661870663	4.3069846
FALSE	5.49198116	3.514323072
FALSE	6.51102503	3.191884214
FALSE	6.538056971	4.797759061
FALSE	6.467039175	4.017318333
FALSE	7.609031808	5.000861245
FALSE	7.464456941	3.954337758
FALSE	6.897777578	4.082742369
FALSE	6.823445356	4.233811708
TRUE	6.398843528	3.830723535
TRUE	6.386337538	4.161952502
TRUE	7.98206498	5.075672669
TRUE	7.533811494	5.427036859
FALSE	6.251276146	3.435671216
FALSE	6.409952801	3.811793329
TRUE	6.018602577	3.095372082
TRUE	5.756958127	3.474780881
TRUE	7.154638537	4.479128284
FALSE	7.080575958	4.064682225
FALSE	5.8927056	2.909800183
FALSE	5.912787036	3.280510397
TRUE	7.213209005	4.722593148
FALSE	5.242881356	2.808427538
FALSE	5.526276772	3.166161096
FALSE	5.560017345	2.976588138
FALSE	6.944884047	3.958259374
TRUE	5.724715466	3.291818231
FALSE	5.896029936	3.386797399
FALSE	5.371570091	2.527532351
TRUE	6.834085351	4.700802835
FALSE	5.688836354	3.112844754
FALSE	5.399350394	3.24481577
FALSE	6.384775234	3.53022319
FALSE	5.874674281	3.175410673
FALSE	6.901879547	4.098084894
FALSE	5.905122388	3.92308939
FALSE	7.120099147	4.43753443
FALSE	7.229938186	3.954236947
FALSE	7.025028558	4.141585726
FALSE	5.548174677	4.096990606
FALSE	6.137452175	3.357659047
FALSE	6.203340385	4.012876551
FALSE	6.509393006	3.212027763
TRUE	6.462472835	3.918956248
FALSE	7.773729682	5.073117285
FALSE	6.197392945	3.279080912
FALSE	5.071895492	3.228401738
FALSE	6.296954004	3.648617143
FALSE	7.489848854	4.408669829
FALSE	4.73415233	2.900393302
FALSE	5.321181943	2.980761018
FALSE	5.394478833	3.219183184
TRUE	5.801133517	2.428695904
FALSE	5.809151186	3.024979713
FALSE	4.985320733	2.520837999
FALSE	5.622185341	2.433543742
FALSE	4.824425301	3.034670764
FALSE	6.94010299	3.129037632
FALSE	4.879807979	2.972637903
FALSE	5.541085173	2.985648322
FALSE	5.3958805	2.725979364
FALSE	5.379953618	2.620955597
FALSE	5.48497392	2.521709965
FALSE	6.222998202	2.982166129
FALSE	4.774302358	2.910111679
FALSE	5.452374051	2.980724155
FALSE	4.970435803	3.154399761
FALSE	7.62894953	3.701094285
FALSE	5.869764499	4.025873155
FALSE	6.012988729	3.793150684
FALSE	5.118050747	3.713342805
FALSE	5.802234829	2.505544903
FALSE	4.619894778	3.231913144
FALSE	5.439545698	3.782138271
FALSE	6.69101671	3.45407394
FALSE	4.669167377	2.978102167
FALSE	4.651804217	3.112863553
FALSE	4.485318632	2.923502852
FALSE	4.69315533	2.684516193
FALSE	5.322349715	3.379483847
FALSE	4.547774796	2.932517496
FALSE	4.461577532	2.606371164
FALSE	4.349954772	3.045836207
FALSE	4.465402092	2.849256685
FALSE	4.910860054	4.194653205
FALSE	4.804135375	3.441691812
FALSE	6.948166677	4.735623541
FALSE	5.124765788	4.137562074
FALSE	4.845038511	4.185884898
FALSE	5.214746975	4.594709431
FALSE	4.669837983	3.393716953
FALSE	5.821410245	4.664736939
FALSE	4.747152444	3.204802161
FALSE	4.360927642	3.725245948
FALSE	5.163703797	3.96348
FALSE	5.846804444	4.634845092
TRUE	4.76667128	3.294097962
FALSE	4.54430243	4.007616355
FALSE	5.061967714	4.119757085
FALSE	5.756154093	2.865109456
FALSE	5.374599196	4.179833173
FALSE	4.760198463	2.639730034
FALSE	4.367242058	2.994416197
FALSE	4.117706824	3.097131977
FALSE	4.822615598	3.732508013
FALSE	4.081711366	2.91711628
FALSE	4.714740288	3.288093751
FALSE	4.867450117	3.640413954
FALSE	4.62747478	3.839602116
FALSE	4.367719202	3.358581809
FALSE	5.410502112	4.907266824
FALSE	4.902070954	4.341459401
FALSE	5.374339397	4.921445994
FALSE	5.460685244	5.709650305
FALSE	5.197686493	3.641855278
FALSE	4.752222417	3.78872361
FALSE	4.695106409	3.816336423
FALSE	4.786444852	4.022728109
FALSE	5.830905145	4.738807603
FALSE	4.696002978	3.841489583
FALSE	4.48073929	3.740522627
FALSE	4.646880346	3.944768487
FALSE	5.994309238	4.39169798
TRUE	4.805869215	3.867665013
FALSE	4.502080139	3.753497521
FALSE	4.399924187	3.483543195
FALSE	5.044944524	4.123671482
FALSE	4.137077661	3.591829723
FALSE	4.187638319	3.69070497
FALSE	4.840911146	4.654543193
FALSE	4.465471666	3.121072726
FALSE	4.837254938	4.221069803
TRUE	5.407280136	5.069295632
TRUE	4.535240678	3.216829978
FALSE	7.338938169	6.163166447
FALSE	5.900380645	4.338183861
FALSE	5.478495037	6.090151394
FALSE	5.855380907	4.252978204
FALSE	6.049739098	5.331795802
FALSE	4.658585123	4.258197962
FALSE	4.526108631	4.279576693
FALSE	4.796349553	4.124026607
FALSE	4.507075039	4.674455229
FALSE	4.530405053	3.689238704
FALSE	5.507509086	5.11497627
FALSE	4.346589986	4.484960784
FALSE	4.68747694	3.7380005
FALSE	5.608987179	4.98438468
FALSE	4.559121282	4.355682636
FALSE	3.984358621	3.721081108
FALSE	5.132342544	4.606454535
FALSE	4.111904688	3.933509842
FALSE	4.388914629	4.031001279
FALSE	4.47970772	3.814722807
FALSE	4.138455753	3.543295174
FALSE	4.059384809	4.034445843
FALSE	4.337465489	4.655007938
FALSE	4.892930673	5.025088228
FALSE	5.698434037	5.821966729
FALSE	4.836522947	5.560903715
FALSE	6.183127117	6.172221903
FALSE	4.811184498	5.734311699
FALSE	4.792733513	4.768152257
FALSE	4.397813179	4.962407652
FALSE	5.133837484	5.779756334
FALSE	5.442112606	5.943848522
FALSE	4.35538759	4.169769242
FALSE	4.514681793	5.19297202
FALSE	4.701365729	4.296483402
FALSE	4.412832884	4.277350459
FALSE	4.234768668	4.83849989
FALSE	5.123468054	4.960106189
FALSE	4.312747013	4.376657728
FALSE	4.200644033	4.698665562
FALSE	4.552951233	4.942292832
FALSE	4.780082272	5.446173597
FALSE	3.713907927	4.380737041
FALSE	4.135276286	4.675154061
FALSE	3.835511303	4.57756993
FALSE	4.036046972	4.527432198
FALSE	4.011181151	4.224189333
FALSE	6.193420893	8.386489724
FALSE	6.813351217	7.657881179
FALSE	5.457414481	6.460419155
FALSE	4.730611197	5.380639887
FALSE	4.60603064	4.938652255
FALSE	4.258863305	5.864774499
FALSE	5.433057445	6.408513021
TRUE	4.046416771	5.618601713
FALSE	5.440754586	6.156562415
FALSE	4.042978998	4.752093355
FALSE	4.138116097	5.273841717
FALSE	4.028186129	5.077393321
FALSE	4.805440734	5.144091094
FALSE	4.367626415	5.786113756
FALSE	4.125206222	4.212661662
FALSE	4.142077452	4.421793022
FALSE	4.216886871	4.729118572
FALSE	4.382850337	5.472438778
FALSE	4.015395953	3.830849769
FALSE	4.136694513	5.082046556
FALSE	3.74177814	4.516369724
FALSE	4.309392925	5.371651043
FALSE	3.730930939	4.836477561
FALSE	4.110506666	5.092074064
FALSE	4.024836768	5.739452174
FALSE	5.203389024	6.840438999
FALSE	4.935630355	7.497636985
FALSE	5.076710099	8.491224101
FALSE	4.841406078	7.619535549
FALSE	5.605305016	7.420404477
FALSE	4.158183919	6.619928503
FALSE	4.264270372	5.376668594
FALSE	4.206372188	6.643957454
FALSE	4.255463525	5.668493974
FALSE	4.884536231	7.120019709
FALSE	4.277292657	5.093085229
FALSE	3.98469011	5.067086428
FALSE	4.20328394	5.711173339
FALSE	4.239574954	6.329425766
FALSE	5.113091198	5.716123652
FALSE	4.050566271	5.588689336
FALSE	3.849134251	5.092312266
FALSE	4.179583077	5.510666366
FALSE	4.322603076	6.69148139
FALSE	4.745270771	6.576598366
FALSE	3.916960922	5.063218766
FALSE	3.781898482	5.154568461
FALSE	4.137720258	5.6614419
FALSE	3.868667641	4.849323765
FALSE	4.435830958	5.677675017
FALSE	4.061953332	5.112846259
FALSE	3.675243399	5.281911514
FALSE	3.810691646	5.788086472
FALSE	4.471403558	6.568844932
FALSE	4.385052571	6.056774319
TRUE	3.88197297	5.045871273
FALSE	3.805916641	4.923888386
FALSE	4.167157843	5.387460899
FALSE	3.803756754	5.898393778
FALSE	6.244117653	9.080671057
FALSE	5.819197224	8.418409742
FALSE	4.386135384	7.594340214
FALSE	4.025796846	6.723478042
FALSE	4.290309903	6.30249082
FALSE	4.441177601	7.749759616
FALSE	4.505685655	7.19191587
FALSE	3.955833548	6.829239488
FALSE	5.434710887	7.661390133
FALSE	3.967133282	5.982233184
FALSE	3.790632983	5.836440351
FALSE	4.999339886	7.441322729
FALSE	4.103526154	6.105319418
FALSE	4.535178853	7.304298585
FALSE	3.721865237	5.9478932
FALSE	4.008867015	5.685402567
FALSE	3.98483145	5.63435765
FALSE	4.780643988	5.954680114
FALSE	3.591094036	5.896080068
FALSE	4.038248414	6.664170341
FALSE	4.631718106	6.589379735
FALSE	3.532682544	5.033434045
FALSE	4.00455217	6.041580644
FALSE	3.514246964	5.3287006
FALSE	3.511175919	5.813535183
FALSE	3.993452149	7.206548099
FALSE	3.338786055	5.424662132
FALSE	3.719417634	5.837065036
FALSE	3.557098338	5.248646688
FALSE	4.44289278	7.893538802
FALSE	4.492920726	7.688641045
FALSE	6.644707248	11.01669427
FALSE	4.49853454	8.112735399
FALSE	3.950456396	7.018784672
FALSE	4.185036311	7.493178023
FALSE	4.762497785	8.44450733
FALSE	3.643851546	6.119213458
FALSE	3.981589983	7.044142605
FALSE	4.658725906	8.264387182
FALSE	3.467533124	5.976051407
FALSE	3.759599242	7.098573667
FALSE	4.452704643	7.597167421
FALSE	3.795001904	6.141075617
FALSE	3.563291063	5.818504155
FALSE	3.674089592	6.21505418
FALSE	3.625080483	5.255307142
FALSE	3.737576251	6.935103652
FALSE	3.979681748	7.349445176
FALSE	3.336434318	5.412476649
FALSE	3.581998736	5.427609008
FALSE	3.681992933	6.430089668
FALSE	4.242428007	7.476206045
FALSE	3.453008544	5.379287447
FALSE	4.199146661	8.210507298
FALSE	5.122360401	9.746368292
FALSE	3.982891759	7.179212371
FALSE	4.253160834	7.751329531
FALSE	4.136519684	8.485795094
FALSE	3.927589001	8.178510592
FALSE	3.592510092	7.301894574
FALSE	4.596229365	8.35818878
FALSE	3.747174726	6.518685285
FALSE	3.672265119	7.000233879
FALSE	3.809220873	6.965346149
FALSE	4.057022707	5.665026917
FALSE	4.116878438	8.1364086
FALSE	3.766017723	7.175714107
FALSE	3.491106341	5.625216225
FALSE	3.456142155	6.570015172
FALSE	3.817548851	6.99989537
FALSE	3.470531678	5.904599689
FALSE	3.549386802	6.444756699
FALSE	3.418949826	6.335322839
FALSE	3.4147593	7.011839985
FALSE	3.588773929	6.180410522
FALSE	3.156484376	6.006729068
FALSE	3.545149064	7.648087386
FALSE	3.60749076	8.331435308
FALSE	3.723248089	8.113430029
FALSE	5.121944372	10.60081264
FALSE	4.369902629	9.440620827
FALSE	5.098701475	11.18517277
FALSE	3.854203122	7.858394471
FALSE	3.758039067	8.129954222
FALSE	3.651135426	9.119261345
FALSE	3.676944576	7.969411959
FALSE	3.736640117	9.614777245
FALSE	4.375285076	9.088453442
FALSE	3.441556307	7.1622169
FALSE	3.96500494	8.154084172
FALSE	3.257462159	7.185691078
FALSE	3.658348331	7.58334596
FALSE	3.503080261	8.225040212
FALSE	3.588207432	6.492082132
FALSE	2.918753651	6.350657644
FALSE	3.384321521	6.666684437
FALSE	3.492027905	7.291466682
FALSE	3.451649743	8.094132086
FALSE	3.173005343	6.819275111
FALSE	3.592695035	9.264461685
FALSE	4.021186779	11.21636337
FALSE	4.02729922	10.39073069
FALSE	4.53250827	11.78249179
FALSE	3.853987669	9.375274173
FALSE	3.763064988	8.231202831
FALSE	4.245211597	10.97114816
FALSE	3.488095977	8.403770138
FALSE	3.254130195	9.115815283
FALSE	3.289759961	7.660231187
FALSE	3.390469987	7.293538702
FALSE	3.452445781	7.688355055
FALSE	3.413240572	7.673499381
FALSE	3.523753662	9.907877461
FALSE	3.159444507	7.241400835
FALSE	3.355702832	7.218955283
FALSE	3.062089746	7.117653044
FALSE	3.102034755	6.582748328
FALSE	3.343873948	7.607594195
FALSE	3.389799726	8.916219084
FALSE	2.981180422	7.488847376
FALSE	3.191022598	7.521720642
FALSE	2.954763287	6.270553051
FALSE	3.152324108	7.288972879
FALSE	3.472605762	10.8047687
FALSE	3.010122224	8.050240809
FALSE	3.081091424	7.199494673
FALSE	3.198932223	9.151777131
FALSE	3.430423844	8.407686044
FALSE	5.166664473	14.40793782
FALSE	3.737391915	11.59379689
FALSE	3.597864661	12.56741387
FALSE	3.255223502	9.654270562
FALSE	4.214608889	10.04922688
FALSE	3.263188826	8.862332251
FALSE	3.444035726	8.437423314
FALSE	3.35887876	7.939056529
FALSE	3.235752136	7.530102874
FALSE	3.865144967	9.086188203
FALSE	3.221374025	7.835425439
FALSE	3.397244742	10.2391357
FALSE	3.168818501	7.265886628
FALSE	3.26776663	7.865585007
FALSE	3.13935042	9.190318934
FALSE	4.009312162	8.824740944
FALSE	3.048800901	7.662677869
FALSE	3.2342969	7.402999166
FALSE	3.355400105	8.821115106
FALSE	3.005560465	7.00288652
FALSE	3.128052091	7.262547839
FALSE	3.434454199	8.728485615
TRUE	3.101355607	8.257879761
FALSE	3.011860087	7.487112605
FALSE	3.257002795	9.339213994
FALSE	2.893906153	8.663279314
FALSE	3.191616963	8.64051296
FALSE	3.830338898	11.17005966
FALSE	3.478533807	10.57173032
FALSE	4.074084436	11.06988172
FALSE	3.436471192	9.694137954
FALSE	3.307025762	10.72396596
FALSE	3.394782002	8.71516647
FALSE	3.102477164	9.350529621
FALSE	2.845917546	9.665715247
FALSE	3.138410322	8.051007502
FALSE	3.140908292	10.74480553
FALSE	2.98024257	9.534999987
FALSE	2.905150931	8.779984088
FALSE	3.021349488	7.153310491
FALSE	3.103190705	8.639384499
FALSE	3.54260648	9.320304048
FALSE	2.875538429	8.558383585
FALSE	3.149789332	9.110729065
FALSE	2.873546635	7.781361463
FALSE	3.018226264	8.513808485
FALSE	3.299087071	9.174368173
FALSE	2.796407518	8.888700757
FALSE	3.217911384	9.723561948
FALSE	2.880098819	9.31367199
FALSE	2.698137432	7.468611381
FALSE	2.840644387	7.891964005
FALSE	3.387018457	9.637799019
FALSE	3.102674924	9.113975917
FALSE	2.914881601	8.541821895
FALSE	3.941157953	13.2086217
FALSE	3.329024584	11.75866322
FALSE	3.105396645	11.71807031
FALSE	3.960922836	12.11039768
FALSE	3.079323541	8.917254819
FALSE	2.856254735	9.492726495
FALSE	2.83095564	10.51198921
FALSE	3.389765173	10.33509713
FALSE	3.004719083	8.58730699
FALSE	2.93547529	11.00130386
FALSE	3.557398069	10.01543984
FALSE	2.795632112	8.313111626
FALSE	2.953499748	7.931672661
FALSE	3.157226434	10.32922132
FALSE	2.83804368	8.526841819
FALSE	2.861318186	9.727031769
FALSE	2.859328006	7.2759441
FALSE	2.58592292	7.98506663
TRUE	8.451264317	8.927046908
FALSE	2.829945921	8.115932499
FALSE	2.772803408	8.106398997
TRUE	2.737930377	8.514824936
FALSE	2.937142803	9.498896633
FALSE	2.66856068	8.975879437
FALSE	3.51019044	11.93256073
FALSE	2.866982692	10.17065314
TRUE	8.233864849	11.23335111
FALSE	3.203869073	13.57231124
FALSE	2.984473692	11.13859287
FALSE	3.551278647	13.77163087
FALSE	2.93042798	10.30111832
FALSE	3.80166167	13.39247757
FALSE	2.94305369	9.521717944
FALSE	2.869909263	10.53430393
FALSE	3.005700935	10.25200201
FALSE	3.541518928	11.29250903
FALSE	17.29739961	1.918107756
FALSE	3.057232984	9.299605181
TRUE	6.462793525	11.48047908
FALSE	2.783777403	9.435417898
FALSE	3.416228327	10.51661078
FALSE	2.747871593	8.93091651
FALSE	16.83866962	3.566364122
FALSE	2.896872846	8.582518207
FALSE	3.072832252	8.743127843
FALSE	3.065353961	11.44907882
FALSE	3.072318229	9.197739724
FALSE	16.79556557	4.070182814
FALSE	2.82466999	8.352516085
FALSE	3.14454194	10.33225444
FALSE	13.73720231	3.389199583
FALSE	3.233402546	10.22179021
FALSE	2.886942854	9.41928438
FALSE	17.13605045	2.413955392
FALSE	2.962276873	8.754648127
TRUE	7.657783981	8.696008248
FALSE	3.362878183	13.85156628
FALSE	15.44681959	1.802275637
FALSE	16.23342321	4.248375489
FALSE	3.11538163	10.00780498
FALSE	18.32950924	2.167886685
FALSE	4.504668437	17.77226389
FALSE	19.88007902	4.838126863
FALSE	22.96501326	2.781020884
FALSE	17.38225383	4.62964197
FALSE	3.465336021	12.35287246
FALSE	23.55433569	2.962599872
FALSE	17.17357085	3.753011955
FALSE	17.92064652	3.224639719
FALSE	13.80144475	3.776856066
FALSE	18.30052303	2.374249932
FALSE	3.223521282	10.67511492
FALSE	17.31230731	5.531404468
FALSE	3.777666444	12.93885811
FALSE	4.558263292	9.494839464
FALSE	4.110076358	6.243905047
FALSE	16.85217718	4.443764612
FALSE	3.28348707	11.86158483
TRUE	15.73982988	2.803419579
FALSE	15.50092421	3.018424018
FALSE	19.68702171	3.351005115
FALSE	18.09991155	1.906074522
FALSE	14.48527743	3.126925616
FALSE	14.86194494	3.335924519
TRUE	11.33461297	4.056271442
FALSE	14.38049756	3.844550289
FALSE	14.13355341	3.405989909
FALSE	19.72961649	2.652558102
TRUE	13.10493168	4.293294264
FALSE	14.93874639	4.277545068
TRUE	12.16886591	3.783769305
FALSE	14.24061348	3.073613081
FALSE	16.40116114	4.171517601
FALSE	19.73211003	3.458712809
FALSE	19.13519182	5.623185534
FALSE	17.68274223	5.785778692
FALSE	22.6061675	5.759041697
FALSE	15.23214472	5.360493337
FALSE	15.12863435	4.946028713
FALSE	15.98705776	3.861802082
FALSE	17.23911229	4.460541776
FALSE	23.88609889	3.777323548
FALSE	13.5083544	4.210173846
FALSE	15.99037675	4.313634832
FALSE	13.52302858	4.730901697
FALSE	12.6082356	4.386970533
FALSE	15.24642114	3.361612473
FALSE	19.95754236	5.086400166
FALSE	13.35132513	4.060245852
FALSE	14.09077787	4.547261441
FALSE	14.08541905	3.52667122
TRUE	13.48836848	5.023844668
TRUE	12.44291951	4.152720641
FALSE	20.09589767	3.712356069
TRUE	10.60866737	4.215572926
TRUE	13.13915676	4.361836989
TRUE	12.15462646	4.225547788
TRUE	12.92309785	5.022274982
FALSE	15.24227261	4.616347879
TRUE	11.50724341	3.922967997
FALSE	13.30162614	4.585922608
TRUE	10.95791357	3.756355899
FALSE	12.46414358	3.869855663
TRUE	14.26257844	5.074619391
FALSE	14.079694	4.889069609
TRUE	13.47044934	5.228022835
TRUE	12.47156632	4.627113899
FALSE	20.495129	7.100349727
FALSE	17.56769693	5.641341097
TRUE	16.37035689	6.598873682
TRUE	19.71827139	6.374176609
TRUE	12.04578612	5.008797014
FALSE	15.19185713	4.000772597
TRUE	12.11365616	5.216115235
TRUE	13.03277138	5.158084943
TRUE	10.83776284	4.945071916
TRUE	13.41613179	5.882991917
TRUE	16.77767348	4.991779509
FALSE	12.66551553	3.857299241
TRUE	12.4778948	4.53519158
TRUE	11.45531246	5.61540882
TRUE	13.39062945	6.350241771
FALSE	17.75208301	4.25823162
TRUE	10.35464783	4.495263348
FALSE	13.12025715	3.483620399
TRUE	10.67455909	4.624878233
TRUE	12.78294791	4.811129517
TRUE	11.42774614	4.82481616
FALSE	14.01105682	4.385879217
TRUE	11.93002419	4.299882373
TRUE	10.54244919	4.155062909
TRUE	12.01510521	5.666233919
TRUE	14.22006132	5.540990346
TRUE	12.32163175	4.521671934
TRUE	13.16359323	5.22970252
TRUE	12.58123908	5.919404481
TRUE	18.1106972	9.606293869
FALSE	26.9669198	7.277741371
TRUE	14.44693898	7.99376261
TRUE	14.78513267	6.982506861
FALSE	18.18863704	6.398192222
TRUE	13.3006828	5.639165022
FALSE	23.14463052	4.446848133
TRUE	11.83279536	6.967616228
TRUE	12.38803047	5.114145612
TRUE	10.88888526	5.884299246
FALSE	15.83127231	3.761567389
FALSE	17.53242339	5.418456321
TRUE	11.57248516	5.131856461
TRUE	11.26260941	5.420732674
TRUE	12.14691058	5.755754851
TRUE	15.71695447	5.640756711
TRUE	10.9528988	5.142463619
FALSE	14.14061096	4.382153216
TRUE	13.85318434	5.907084468
TRUE	14.12489288	5.058948345
TRUE	12.00348403	4.256324436
TRUE	13.03749448	5.023788439
TRUE	10.74380271	4.539027906
TRUE	10.97676289	5.597949328
TRUE	13.03087037	6.597366777
TRUE	12.39803972	5.878982123
TRUE	11.96538708	6.394052184
TRUE	12.05964438	5.612195902
FALSE	14.16610956	4.944897613
TRUE	21.76683193	8.965785563
TRUE	13.47707709	7.182678648
TRUE	13.83436849	6.104559479
TRUE	13.40578668	7.477913675
TRUE	10.90775392	6.829885971
TRUE	12.16191854	6.555999118
FALSE	13.76641347	4.728495223
TRUE	11.92863144	6.816781924
TRUE	12.00853616	5.364864519
TRUE	11.21296015	6.143050314
TRUE	15.93132621	5.93642961
TRUE	11.48321297	4.98075983
TRUE	13.20910545	5.136084421
TRUE	11.48257599	5.303488504
TRUE	11.17501426	5.046348471
TRUE	14.41942493	6.018529109
TRUE	11.60555022	5.170140148
TRUE	10.25274759	6.316846826
TRUE	11.9039059	4.682290149
TRUE	9.066110638	5.25232446
TRUE	11.40635782	6.551722685
TRUE	10.72326923	5.739603238
TRUE	11.05521041	5.059201676
TRUE	12.66006079	7.616616817
TRUE	10.96098039	6.671135503
TRUE	10.17111395	5.038205159
TRUE	8.708323528	5.344333531
TRUE	11.98110903	7.547072921
TRUE	10.01487455	6.30824962
TRUE	12.46205826	6.769212296
TRUE	16.90692201	10.68482079
TRUE	14.47630711	8.566840804
TRUE	11.83261182	7.078924637
TRUE	13.6963456	8.147216318
TRUE	12.00951956	6.798937188
TRUE	15.72607245	8.670495358
TRUE	14.67238005	6.719657727
TRUE	10.23370052	6.526187567
TRUE	9.938707798	7.692817658
TRUE	12.80360109	8.615373023
TRUE	10.41468649	7.528325147
TRUE	11.24183115	5.417023529
TRUE	9.947929353	6.875282405
TRUE	10.46993049	5.667837765
TRUE	12.0431589	7.628412598
TRUE	9.645309676	5.742567552
TRUE	10.03735876	6.607225292
TRUE	11.22593108	6.723855075
TRUE	11.02699349	5.414705282
TRUE	11.55733984	6.883310507
TRUE	11.79571616	6.826088351
TRUE	9.830545003	5.780440346
TRUE	8.161046653	5.271826286
TRUE	9.445658182	6.514685706
TRUE	9.058519134	5.623179788
TRUE	9.130215878	6.187736998
TRUE	9.653940448	5.539136217
TRUE	9.239738018	6.38001785
TRUE	10.29947956	6.990776191
TRUE	12.66442118	8.201384065
TRUE	18.21941398	9.789255855
TRUE	11.88307927	8.575002271
TRUE	12.03748782	6.868103479
TRUE	13.32945089	7.865224653
TRUE	10.0012152	6.417492746
TRUE	10.43827062	7.762857989
TRUE	13.95282267	7.235635806
TRUE	9.102661984	5.838938328
TRUE	9.282634971	6.994319972
TRUE	9.732184531	7.215897479
TRUE	8.914015647	6.651609596
TRUE	10.14628042	6.97478944
TRUE	8.374730985	6.933716726
TRUE	10.66803704	6.759597688
TRUE	11.3558436	7.0088044
TRUE	9.914851231	6.079855778
TRUE	8.296185971	5.905485264
TRUE	8.470023719	7.045429606
TRUE	9.837886319	7.917829603
TRUE	9.46203969	6.24345124
TRUE	7.716301893	5.962913728
TRUE	8.054529191	5.936899197
TRUE	7.87130925	6.494016538
TRUE	11.6491112	8.614315868
TRUE	11.06079335	9.741951115
TRUE	15.21588414	11.30690292
TRUE	17.12131429	12.0650816
TRUE	10.69618218	9.895277873
TRUE	9.422587652	8.871422104
TRUE	10.77628546	9.205050801
TRUE	7.442930019	7.079834053
TRUE	10.28220343	7.555920024
TRUE	9.456899609	8.440001903
TRUE	15.01894478	7.960619206
TRUE	8.390647516	6.728945185
TRUE	7.35248771	6.761749607
TRUE	9.182155679	5.788593085
TRUE	8.725861607	7.253139654
TRUE	9.869238507	7.79818736
TRUE	9.422705414	7.278802312
TRUE	8.797622263	7.568047152
TRUE	7.638194149	6.042100474
TRUE	10.52765032	7.576573953
TRUE	7.796390478	6.270398095
TRUE	8.406759864	6.949038665
TRUE	10.28036598	6.764529848
TRUE	6.885215314	6.310636951
TRUE	7.347685217	6.322921309
TRUE	7.606915847	6.504961547
TRUE	8.628723274	7.391635547
TRUE	7.851272187	6.806082814
TRUE	6.594981832	7.054575833
TRUE	9.048761487	7.400225326
TRUE	12.29817194	11.88967956
TRUE	13.60351584	12.17028226
TRUE	8.326920927	9.82345407
TRUE	12.20156727	9.882828937
TRUE	8.605092959	7.525769151
TRUE	7.416415956	7.670565021
TRUE	11.52528233	8.845618779
TRUE	7.176518714	7.500407369
TRUE	8.124027062	7.772094432
TRUE	8.493213894	8.432441829
TRUE	8.027629565	6.444102113
TRUE	8.84298673	8.337900642
TRUE	7.93077978	7.413603324
TRUE	10.07354699	7.893712897
TRUE	7.271900327	7.09900821
TRUE	7.19598463	6.368070066
TRUE	8.281185947	7.784645014
TRUE	7.449990553	6.166464247
TRUE	10.44638273	7.330980546
TRUE	6.405291352	6.105554596
TRUE	9.418722284	9.331922775
TRUE	6.499779493	6.214757841
TRUE	7.797944034	7.65864247
TRUE	6.961272002	6.979780789
TRUE	7.436445321	5.855361909
TRUE	6.006900049	7.228411445
TRUE	7.731826534	8.842998919
TRUE	6.860913842	8.017175087
TRUE	8.377945878	9.748204383
TRUE	8.488571886	9.991519499
TRUE	10.4755618	11.11557289
TRUE	9.291586693	9.257173361
TRUE	8.780994583	7.933257947
TRUE	8.550358333	7.589986643
TRUE	9.842966529	10.34999822
TRUE	9.188040608	9.099815321
TRUE	7.162808803	7.627470972
TRUE	7.509828382	7.015962962
TRUE	6.845284634	8.236624748
TRUE	7.323019621	7.251097366
TRUE	9.833451861	9.377453824
TRUE	6.307967754	7.783045637
TRUE	8.279260194	5.91256257
TRUE	6.362088082	7.751913205
TRUE	7.567468832	7.262366596
TRUE	6.883267545	6.950337476
TRUE	6.145587806	6.722232981
TRUE	6.513514267	8.254031672
TRUE	8.11762008	8.703344539
TRUE	6.857518546	6.455720325
TRUE	5.982668917	7.734249527
TRUE	7.015467077	7.077664051
TRUE	6.22251868	6.540509919
TRUE	7.007596256	8.867165806
TRUE	6.838681743	6.756250261
TRUE	6.194920154	7.325795554
TRUE	7.846562665	10.30488803
TRUE	6.299304345	7.570135739
TRUE	9.258360077	10.71898971
TRUE	8.209064793	10.47239859
TRUE	9.45117297	13.53358093
TRUE	6.465038348	8.773959985
TRUE	11.79120947	10.49605961
TRUE	7.933328441	9.544425834
TRUE	5.997145551	8.300968368
TRUE	6.475400666	8.901768904
TRUE	8.276938354	9.489535254
TRUE	6.098286227	7.907711494
TRUE	6.234528407	7.181377894
TRUE	6.067435498	7.574114049
TRUE	8.627567361	9.024758683
TRUE	5.765539142	8.447134998
TRUE	5.523622381	7.489478724
TRUE	6.9071739	8.150166646
TRUE	6.19286651	9.393494075
TRUE	6.456972716	6.347388943
TRUE	5.691683781	8.03344366
TRUE	5.686104564	6.79265878
TRUE	5.981482905	9.32931554
TRUE	7.273178453	8.376882886
TRUE	5.297487435	7.12244863
TRUE	5.290932779	6.771200371
FALSE	5.384076906	8.507540338
TRUE	5.062628677	6.579524478
TRUE	4.944479537	7.281374488
TRUE	7.588810228	9.770352484
TRUE	4.790947142	8.106288011
TRUE	9.378529482	16.69006514
TRUE	8.445896687	10.24985969
TRUE	6.341150039	8.019359247
TRUE	6.890888905	9.708346174
TRUE	6.928511391	8.381118819
TRUE	7.165345161	9.677532133
TRUE	4.62259766	8.003613359
TRUE	4.454239357	8.121415886
FALSE	5.152365491	8.368267507
FALSE	4.805002302	8.357003833
TRUE	4.785432868	8.765834698
FALSE	5.710853943	9.263908793
TRUE	5.054690212	7.355213676
TRUE	4.947612634	7.45139646
TRUE	4.887780031	8.025551349
TRUE	6.520965621	9.090930657
TRUE	6.556741037	8.599072142
FALSE	4.385244509	7.055208452
TRUE	5.575134192	8.318307471
TRUE	4.634619989	7.400743665
TRUE	4.607310512	7.431459766
FALSE	3.516065031	7.482807321
TRUE	4.752561669	8.819718044
TRUE	5.391930737	9.843639435
TRUE	5.228197937	8.704285395
TRUE	4.731931209	8.867107869
TRUE	4.693559596	7.333195017
TRUE	7.583888453	10.65963815
FALSE	6.19545625	12.13222697
FALSE	4.239292518	10.52192906
TRUE	7.664540932	11.15157419
FALSE	4.804997937	10.62038014
FALSE	3.989774369	8.982119101
TRUE	6.917522991	9.962092212
FALSE	4.308661234	8.49826607
FALSE	4.292924519	9.325301152
FALSE	3.374502357	8.467154601
TRUE	7.308357082	8.812655969
TRUE	5.071964551	8.516546955
TRUE	3.886168483	7.677885106
FALSE	3.851856	8.041316631
TRUE	4.992174869	8.607750834
TRUE	4.037242486	8.680603143
TRUE	4.084108975	6.81072293
FALSE	4.13806064	10.11097546
FALSE	4.94772422	7.156193849
FALSE	3.702988511	7.640608127
FALSE	5.258093865	7.8092208
FALSE	4.22259748	8.285536547
FALSE	3.738427258	9.250751452
FALSE	5.350314788	12.02020508
FALSE	16.61588452	5.522856961
FALSE	4.539696162	12.93905029
FALSE	3.332455662	10.3701343
FALSE	2.918934519	9.458975123
FALSE	4.392597677	9.447212496
FALSE	3.777255162	13.69649492
FALSE	3.886494589	10.2949976
FALSE	5.240122633	10.46352309
FALSE	4.111848521	8.772462696
FALSE	3.090215322	8.646783409
FALSE	4.542194378	9.748259866
FALSE	2.890485225	8.680783913
FALSE	3.705238123	7.981121039
FALSE	4.014815619	8.05944321
FALSE	2.994069501	10.62572058
FALSE	3.651258101	10.2359505
FALSE	3.182744686	7.825257597
FALSE	3.395169153	7.627176686
FALSE	2.985323969	7.839511717
FALSE	3.32349566	10.07821044
FALSE	3.046682118	7.891803576
FALSE	3.622006395	7.689941998
FALSE	2.956645219	8.016458283
FALSE	2.964298516	9.510863727
FALSE	3.407727606	7.7008018
FALSE	4.125363365	9.116604647
FALSE	3.822823089	12.63037434
FALSE	3.274047963	8.427046606
FALSE	4.955104788	17.04597038
FALSE	3.169797425	11.32455182
FALSE	4.113090486	10.46521998
FALSE	3.627360152	11.06838379
FALSE	3.704270991	12.95660125
FALSE	3.774690118	9.953512943
FALSE	2.952849785	8.524053278
FALSE	3.576189814	8.475137854
FALSE	3.352761194	9.853805653
FALSE	3.045567548	9.531458021
FALSE	3.321224974	8.920596529
FALSE	3.348958688	9.889438733
FALSE	3.264454296	9.603416075
FALSE	3.662765472	10.4314664
FALSE	3.014974733	7.752169285
FALSE	3.280993263	8.529433933
FALSE	3.545514301	7.670988298
FALSE	3.06226773	8.03749728
TRUE	3.15703083	8.641084748
TRUE	3.093939519	7.63288238
FALSE	3.765032002	8.593444075
FALSE	3.963430104	10.12497771
FALSE	3.168512529	8.319122642
TRUE	2.742263035	7.632559642
TRUE	5.05014754	8.274555785
FALSE	3.462647264	7.323178646
TRUE	3.716371495	8.066557489
FALSE	3.402511023	12.92829397
FALSE	4.078430268	9.08572461
FALSE	3.91468186	12.16818813
FALSE	3.964892853	11.37826688
FALSE	4.608236109	11.10477341
FALSE	3.605362993	11.23328994
FALSE	4.571952357	9.09110542
FALSE	5.799421558	11.33149421
FALSE	4.670868072	8.449074141
FALSE	3.930812781	9.8774718
FALSE	3.949253805	8.60248098
FALSE	3.77214921	8.786676928
FALSE	4.708762451	8.985704816
FALSE	5.008933901	9.635781707
FALSE	3.424653032	8.735782713
TRUE	5.128179472	8.815404557
FALSE	3.631900572	7.459244365
FALSE	4.38262736	7.556288288
FALSE	3.308544011	9.074089659
FALSE	3.668206476	7.146964339
FALSE	3.708414503	8.126343565
FALSE	4.431921757	8.649854979
FALSE	2.809572727	8.079033551
FALSE	4.200993861	6.689543173
FALSE	3.67860424	8.723602736
FALSE	3.638854522	7.853661061
FALSE	3.86924338	8.275855752
TRUE	4.675922204	7.311310299
TRUE	6.394214035	10.78122272
FALSE	4.698276342	14.44799181
FALSE	5.357149019	10.50887084
TRUE	5.432738912	8.734630889
TRUE	5.51261089	8.390977053
FALSE	6.148002724	10.25399394
FALSE	4.63361079	8.227934308
TRUE	5.914170023	9.69380332
FALSE	5.317081491	8.308996189
FALSE	5.09288701	7.920886855
TRUE	5.308388798	7.885245626
TRUE	15.61634473	5.899215755
FALSE	4.603909993	7.086440817
TRUE	4.961994621	7.488599407
FALSE	4.858141075	8.057376661
TRUE	5.323937565	7.240410172
FALSE	4.435938441	9.104980428
FALSE	6.150015664	8.694731846
TRUE	5.559670026	7.12447886
FALSE	3.964128794	7.04060612
FALSE	3.764203788	6.475055719
FALSE	4.982924265	7.830824035
FALSE	4.612590429	11.972164
FALSE	5.40040072	8.813549273
FALSE	4.438136032	7.535272627
FALSE	4.889237801	6.512854244
FALSE	5.955778791	8.259357075
FALSE	6.474132841	10.24083227
FALSE	5.728020162	7.294115296
FALSE	6.002704354	9.220443055
FALSE	7.719117022	14.47343206
TRUE	7.189969245	10.03257451
FALSE	5.180792057	9.72957758
TRUE	5.861435732	10.98305872
FALSE	7.016519397	10.73413257
TRUE	5.102218911	8.210558377
TRUE	6.174768239	8.045934808
TRUE	6.354579459	9.245321544
FALSE	4.416472484	8.855643228
TRUE	5.962123753	7.437944316
TRUE	5.743752258	7.688165099
FALSE	7.108675342	9.455504221
TRUE	5.665978207	7.561687389
TRUE	6.509671739	8.499807112
TRUE	6.281526606	8.931647107
TRUE	5.296755527	7.274201967
TRUE	5.055343039	6.844392014
TRUE	6.070795534	7.304031464
TRUE	5.66113825	8.196759686
TRUE	6.135108702	8.261410144
TRUE	4.717582162	6.684884061
TRUE	5.456867932	6.434372744
TRUE	5.877546645	7.353341265
TRUE	6.373021381	6.42159643
TRUE	6.736914254	7.168729834
TRUE	6.390505963	8.159645463
TRUE	5.630979323	7.063779976
TRUE	5.08207438	6.195287296
TRUE	5.808677258	6.07715454
TRUE	5.942181296	7.641906329
TRUE	5.794376918	9.134767038
TRUE	5.974795645	7.267444208
TRUE	6.477212049	6.636389371
TRUE	8.23168614	10.43095401
FALSE	6.91038392	8.617820345
FALSE	7.397628048	7.756222752
FALSE	6.572190243	9.087666814
FALSE	6.09355882	7.595926284
TRUE	5.930375324	8.549984489
TRUE	7.123235391	6.632916483
TRUE	6.846815922	6.978466025
TRUE	5.815646371	6.225624609
TRUE	8.010779147	6.803782398
TRUE	6.063032943	8.05855777
TRUE	8.662955109	8.425831291
TRUE	5.19239141	6.40217331
TRUE	6.556402847	6.290834869
TRUE	6.531315149	6.057802704
TRUE	6.309715538	6.677708841
TRUE	6.11549389	6.101563927
TRUE	6.58708396	8.977061354
TRUE	6.280507182	6.656167814
TRUE	7.2623366	7.191662853
TRUE	6.227913891	6.983689355
TRUE	6.040859205	7.010047849
TRUE	5.833120521	6.679774746
TRUE	7.389856382	8.860968745
TRUE	10.02893563	10.94131979
TRUE	8.516754104	8.954468239
TRUE	8.089965099	8.593339823
TRUE	7.666865146	9.750761994
TRUE	6.721936772	7.69620294
TRUE	7.872102217	7.230756399
TRUE	6.500429975	7.38549496
TRUE	9.385663393	10.0031385
TRUE	8.044746387	8.099547259
TRUE	8.196786639	7.10860908
TRUE	8.113890974	6.903645766
TRUE	8.119848606	6.656328575
TRUE	9.527427919	8.339512737
TRUE	8.960440151	7.68096281
TRUE	8.321608484	7.196393854
TRUE	6.69016939	6.7248304
TRUE	7.70542417	5.899942616
TRUE	7.547771549	6.703487285
TRUE	8.141385766	7.116465684
TRUE	8.489663567	7.15224134
TRUE	8.559844636	8.021211771
TRUE	8.309332366	6.170884917
TRUE	7.079704555	5.618056948
TRUE	6.310632473	6.10273621
TRUE	8.007057919	6.585363966
TRUE	7.260668826	5.344314053
TRUE	6.61985972	6.637885078
TRUE	7.197888222	8.002465888
TRUE	6.871313214	6.334404053
TRUE	7.638409533	5.919588614
TRUE	7.62167801	6.775192198
TRUE	8.535538667	6.879278402
TRUE	10.43993093	8.298984582
TRUE	10.07179103	8.98307035
TRUE	10.60625352	8.71814149
TRUE	8.970481595	7.238604202
TRUE	10.5523931	8.588159887
TRUE	11.96758494	9.425512427
TRUE	9.12063584	7.643322957
TRUE	8.833197403	7.156622717
TRUE	7.960898991	8.256759793
TRUE	10.93341209	7.542273859
TRUE	8.944070124	6.812611879
TRUE	9.176795749	6.890384632
TRUE	8.478980741	5.946333163
TRUE	8.552610104	6.444608697
TRUE	8.863497342	7.541258363
TRUE	10.93735421	7.593354796
TRUE	8.697047437	6.365728377
TRUE	8.653208483	6.151534969
TRUE	6.651287058	6.030843939
TRUE	7.490852978	5.97870492
TRUE	9.385484666	6.859743856
TRUE	9.598142577	6.954449417
TRUE	7.92028011	5.788509335
TRUE	8.421216682	5.912550751
TRUE	9.151771267	6.780357717
TRUE	8.878106305	6.682311524
TRUE	8.808227809	5.332681145
TRUE	8.110830415	5.488431156
TRUE	8.546932567	5.469387308
TRUE	8.210640891	6.386376214
TRUE	9.161653698	6.616889712
TRUE	7.854773312	5.935454353
TRUE	11.13961413	8.013325534
TRUE	9.19933856	8.316946679
TRUE	10.25988301	7.822300646
TRUE	12.83491685	8.595701855
TRUE	11.00816006	7.637771966
TRUE	11.17270737	9.651319092
TRUE	11.02137892	6.883043896
TRUE	9.725053505	6.427180186
TRUE	9.958384642	6.459842143
TRUE	10.04290259	6.478618211
TRUE	10.67109432	9.177019965
TRUE	10.54941025	7.278815242
TRUE	8.984616577	5.777838797
TRUE	9.146340465	6.314613851
FALSE	4.087262409	6.285443381
TRUE	9.899468942	5.743963045
TRUE	9.481015227	7.345240902
TRUE	13.21471391	7.011874166
TRUE	9.778944069	5.832257508
TRUE	9.224766184	6.37561378
TRUE	9.461507329	6.403806717
TRUE	9.202707265	5.006653507
TRUE	11.01722333	6.547370933
TRUE	8.830670897	5.279607575
TRUE	8.6926456	5.356512215
TRUE	11.96088886	6.364151461
TRUE	7.964803724	5.323535214
TRUE	9.082290318	6.483637704
TRUE	9.497481054	6.207707303
TRUE	10.04816265	4.52302381
TRUE	7.436914831	5.365918282
TRUE	10.6136608	6.25516018
TRUE	10.0281808	7.016701384
TRUE	16.59064254	12.60685419
TRUE	11.08415829	7.858082284
TRUE	11.42721503	7.22213614
TRUE	12.66640383	8.101729691
TRUE	10.279226	6.299055059
TRUE	10.28986929	6.72028274
TRUE	13.57751122	7.52707166
TRUE	9.891962806	6.13301403
TRUE	9.993680521	5.770986229
TRUE	9.849592058	5.410987744
TRUE	10.82967662	5.948868367
TRUE	9.83194267	5.088460944
TRUE	9.943585124	6.190342402
TRUE	9.528512219	5.81417705
TRUE	10.85033108	5.77201286
TRUE	9.70862074	5.236144431
TRUE	10.35116451	5.227677037
TRUE	9.568647747	5.315380823
TRUE	9.740919501	6.158165239
TRUE	9.772006733	4.393595288
TRUE	9.56986528	5.2343495
TRUE	9.917829098	4.891976629
TRUE	9.526882432	4.55506021
TRUE	11.90329434	7.472652952
TRUE	22.95298819	14.44259142
TRUE	11.51613184	7.603319521
TRUE	13.74971291	8.039758868
TRUE	14.96861607	7.976605976
TRUE	11.08300709	5.878880696
TRUE	11.34116285	6.157279163
TRUE	11.61256723	5.234686797
TRUE	13.89846234	6.886143193
TRUE	10.73889552	5.374863945
TRUE	10.63650683	5.503558289
TRUE	11.20981813	5.184773765
TRUE	13.32316181	5.574527236
TRUE	10.62404857	5.020605881
TRUE	12.69884158	5.846147123
TRUE	10.61364983	4.984332709
TRUE	10.51514626	5.234502252
TRUE	12.42901521	6.238676263
TRUE	11.90012986	5.541537981
TRUE	10.34438681	4.527774081
TRUE	9.260153455	4.652175511
TRUE	9.979828869	4.92817931
TRUE	10.49467887	5.62925572
TRUE	10.28442753	3.975890291
FALSE	10.78002903	3.864028782
TRUE	10.94815391	4.932504705
TRUE	13.64357322	5.310575208
TRUE	13.74392735	6.073379701
TRUE	18.36535728	7.05704736
TRUE	15.56733528	6.436320919
TRUE	12.26547136	6.037201316
TRUE	12.16575568	5.055341785
FALSE	13.51209132	4.191208855
TRUE	15.12860372	5.669524957
FALSE	12.77189112	4.621672961
FALSE	14.6535111	5.109508019
TRUE	11.3154688	4.952106613
TRUE	13.13289207	4.279631761
FALSE	12.89686897	3.89247164
TRUE	13.75143904	6.188708919
FALSE	12.67499848	4.110019589
FALSE	13.6197452	3.774575223
TRUE	11.89372201	3.68915778
FALSE	13.15863442	4.121416917
TRUE	14.07992851	4.568306826
TRUE	10.59338417	3.606217241
TRUE	12.22053373	4.55067889
FALSE	11.88465416	3.323676617
TRUE	11.15261254	5.011434786
FALSE	11.15207674	3.344444027
TRUE	11.79075329	4.6504227
FALSE	11.89959209	3.818770138
TRUE	10.83783956	4.132727182
FALSE	10.35959164	3.968419437
TRUE	10.74459985	4.202024866
FALSE	14.06028369	4.395666166
TRUE	11.87547659	4.718327766
FALSE	15.08123468	5.338623673
FALSE	19.45647287	6.630436519
FALSE	16.42663353	5.482686307
TRUE	13.99514869	7.00035187
TRUE	14.02357594	5.657925108
TRUE	17.12818071	8.239610924
FALSE	14.01809051	4.62261673
FALSE	15.07414816	3.927540113
FALSE	13.48249605	4.161341982
FALSE	12.33786372	4.231768638
FALSE	13.42299635	4.233725487
TRUE	15.57148403	6.196385022
FALSE	12.73336824	3.552177508
FALSE	15.49153304	4.546367746
FALSE	12.57111089	3.564196076
TRUE	15.6167772	5.959370486
FALSE	13.28841448	3.760940064
FALSE	13.61211751	2.884354932
FALSE	12.27965926	2.682809136
FALSE	13.89181156	4.381842921
FALSE	12.57660919	3.325573079
FALSE	11.57214644	3.719564573
FALSE	12.52636261	2.331623628
FALSE	12.94907952	4.375275808
FALSE	11.80411262	2.863862085
FALSE	14.00981546	2.616029169
FALSE	11.0951683	2.921263553
FALSE	11.39382716	4.195633787
FALSE	14.76357496	3.668544463
FALSE	13.67487907	2.711231099
FALSE	13.76585096	3.981886536
FALSE	13.50470919	3.353162087
FALSE	16.45680736	4.357799364
FALSE	17.90913642	4.567610643
FALSE	20.73133891	3.539275004
FALSE	14.23244014	3.349579686
FALSE	15.25632431	3.895580808
FALSE	13.24870375	4.03924481
FALSE	15.05181766	2.63072979
FALSE	13.27598942	4.327556845
FALSE	14.37505047	2.828240363
FALSE	14.0298678	3.061697568
FALSE	12.34683862	2.789157821
FALSE	13.99159331	2.478563229
FALSE	15.32564142	3.574596515
TRUE	13.35283601	4.021013584
FALSE	12.51580354	2.570942737
FALSE	11.73285623	1.931592722
FALSE	12.17134653	3.184775933
FALSE	13.90035775	1.921401824
FALSE	12.30517679	2.260413036
FALSE	11.67104403	3.349483567
FALSE	12.33939506	3.291107487
FALSE	13.22783815	3.06367391
FALSE	15.62896462	2.132821527
TRUE	10.97013256	4.049592945
FALSE	12.58958678	2.400123699
FALSE	11.82268511	4.588436308
FALSE	18.56989292	5.113400767
FALSE	16.84127733	4.665702806
FALSE	14.25008013	3.517336331
FALSE	12.03696872	4.610510487
FALSE	17.62059008	2.595775308
TRUE	13.67607633	4.955672005
FALSE	12.70375624	3.678057403
FALSE	13.90902856	4.822002917
FALSE	12.45874035	3.559238878
FALSE	12.36119787	5.039350007
FALSE	13.98138012	2.578822427
FALSE	17.60836509	3.048419934
TRUE	14.34142149	2.915597696
FALSE	11.07078767	3.915726705
FALSE	14.31090753	2.550931146
TRUE	10.20592565	3.451117167
FALSE	11.80674497	3.019569317
FALSE	12.12059121	3.324099087
TRUE	9.449172446	3.866912292
FALSE	13.56198946	2.747566562
FALSE	10.70186341	2.454713471
FALSE	10.64332764	3.412786278
FALSE	9.929517947	3.174909614
FALSE	11.21352061	3.419239342
TRUE	10.55658687	4.06371403
FALSE	11.90182226	3.351629397
FALSE	9.895453102	3.51311084
TRUE	9.622745869	4.438893115
TRUE	12.19582259	4.511971312
FALSE	17.0603396	7.239183658
TRUE	14.75133836	6.8762193
FALSE	12.33080789	4.551717398
FALSE	12.31192164	3.216619096
FALSE	13.06167717	4.137162119
FALSE	14.49542224	5.014361103
FALSE	11.34108145	3.999109952
FALSE	11.49609271	3.967980969
TRUE	9.920083971	4.779109181
FALSE	13.58032355	5.391953423
TRUE	9.875979759	4.468648442
TRUE	10.42504348	4.593807399
FALSE	10.89125936	3.648110122
TRUE	9.708137186	4.527708217
TRUE	12.26282933	4.865478185
FALSE	9.652074929	4.300585676
TRUE	9.88960514	4.701923422
TRUE	11.07086741	5.847200161
FALSE	10.29218991	3.771815041
TRUE	9.4706955	4.461881256
FALSE	10.5817364	4.409179162
FALSE	11.14885466	4.094766481
TRUE	8.46269591	4.764016653
TRUE	11.32630338	4.284884882
FALSE	9.839598889	3.67892255
TRUE	8.023907018	3.887318833
TRUE	8.724293759	4.691118265
FALSE	11.84147555	4.805426774
FALSE	10.03747838	3.978812265
TRUE	16.66703253	7.591130445
TRUE	14.52439847	5.595918314
TRUE	12.9528325	5.98886203
TRUE	12.52529829	5.016957707
TRUE	10.18855114	6.168341782
TRUE	10.17714592	5.641609684
FALSE	14.13222773	5.38599468
FALSE	9.757582777	4.665413755
FALSE	10.62132098	4.735084399
TRUE	12.48647697	5.029523942
TRUE	9.850421714	5.286767722
FALSE	16.85831231	3.052753121
TRUE	8.346250643	4.464242161
FALSE	11.00314295	3.739212767
TRUE	10.71455801	4.321706805
TRUE	11.40424474	4.611565506
TRUE	13.10364086	4.417180292
TRUE	8.747431045	4.773375924
TRUE	9.783945338	4.525706394
FALSE	11.34988771	3.419200695
TRUE	8.963677382	4.809917224
TRUE	8.373094661	4.39238495
TRUE	8.102191766	5.144750904
FALSE	11.31130019	4.273210396
TRUE	8.282034893	4.245751876
TRUE	8.845088544	4.961817275
FALSE	10.98635877	4.063089044
TRUE	11.73147579	5.291459739
TRUE	10.14976663	4.513244451
FALSE	10.08719426	3.219568724
TRUE	8.371303692	5.100023965
TRUE	8.515895555	5.654413462
TRUE	10.70536231	6.252804758
FALSE	13.06316658	5.20324903
TRUE	10.34630207	6.175982069
TRUE	10.64364253	6.350293128
TRUE	13.09733082	5.999108773
TRUE	8.848787277	6.020596755
TRUE	8.407548869	5.421645136
TRUE	9.168340787	6.611780716
TRUE	10.46724354	4.289099984
TRUE	9.691356291	6.336519917
TRUE	8.44899253	5.020788977
TRUE	7.317624775	4.907662741
TRUE	9.219534658	5.39831699
TRUE	9.042823808	4.906197244
TRUE	8.722918069	5.402815479
TRUE	8.960570914	5.86049283
TRUE	9.585386516	6.053860878
TRUE	9.475822389	7.355302011
TRUE	6.34470465	5.181225199
TRUE	8.439859555	4.83424353
TRUE	8.744956707	4.948652436
FALSE	10.06066248	4.120860385
TRUE	9.546550389	6.261301439
TRUE	10.37592808	7.092356695
TRUE	8.016381853	5.173502718
TRUE	8.42874954	5.303483452
TRUE	10.31472222	6.003593685
TRUE	14.23207311	10.99991285
TRUE	8.890181779	7.371037551
TRUE	10.02926926	8.099097675
TRUE	10.60042194	6.642059679
TRUE	12.39588222	8.517968301
TRUE	8.427252887	5.793581186
TRUE	7.75523976	6.194704126
TRUE	8.079384207	6.52417624
TRUE	8.452351858	5.454175932
TRUE	8.087705835	5.691830742
TRUE	7.829356898	4.443281136
TRUE	8.914988392	4.324531377
TRUE	7.298156162	5.20163126
TRUE	7.580965856	4.715135736
TRUE	8.568986643	4.947568146
TRUE	7.057018552	5.101763112
TRUE	7.877180826	5.487598707
TRUE	7.186733065	4.999247432
TRUE	8.127573923	4.887701255
TRUE	9.06122017	5.612692584
TRUE	7.566512469	6.717374787
TRUE	10.73433086	10.90909634
TRUE	10.20437657	6.490728237
TRUE	12.32422573	8.399367293
TRUE	8.614585101	7.480030789
TRUE	9.454907278	5.784376741
TRUE	6.681661127	6.304222161
TRUE	7.20780125	6.486562098
TRUE	8.243814591	6.415601626
TRUE	7.796347067	8.744930602
TRUE	7.66721289	6.145082489
TRUE	8.130014817	6.124065091
TRUE	7.973965422	6.62844114
TRUE	6.947402274	6.053421247
TRUE	8.642550672	6.951699026
TRUE	7.48975394	6.061361923
TRUE	6.906411977	5.660760788
TRUE	8.262037736	6.785672485
TRUE	5.515827051	5.589310326
TRUE	8.053874189	6.013699588
TRUE	6.648010657	6.747457174
TRUE	6.756034976	5.400546756
TRUE	8.543035139	5.534668082
TRUE	6.90686839	5.291244939
TRUE	6.239162364	6.279053308
TRUE	6.238458295	7.361532624
TRUE	5.105202516	5.422759983
TRUE	6.772444762	5.708728686
TRUE	7.546955029	6.368295412
TRUE	11.94120965	10.58520173
TRUE	7.954378911	9.080294835
TRUE	9.016474332	8.870402644
TRUE	7.24105795	8.2015827
TRUE	6.383950592	6.932508746
TRUE	5.895223773	6.72319393
TRUE	7.479477939	6.173487658
TRUE	7.325902528	7.31193345
TRUE	5.403860619	6.616293813
TRUE	8.105213575	7.525223258
TRUE	5.699512477	6.236938992
TRUE	7.020372108	6.463364297
TRUE	7.326685887	6.777099851
TRUE	6.267612181	5.727162492
TRUE	7.057056572	6.804806093
TRUE	5.39404824	5.573026215
TRUE	5.987844919	5.343872762
TRUE	6.816265258	7.180345987
TRUE	6.505501818	7.22297991
TRUE	5.970571898	5.58975394
TRUE	5.564011166	5.625443553
TRUE	5.963458437	6.734841474
TRUE	5.494151734	6.365725921
TRUE	6.13075159	7.300550864
TRUE	5.274972289	6.627244847
TRUE	6.273911447	7.076309041
TRUE	9.89537783	12.75021172
TRUE	18.1600072	14.64339419
TRUE	11.54263885	12.30519468
TRUE	7.541975173	9.249648621
FALSE	6.723931464	8.111125344
TRUE	7.946396728	8.956332834
TRUE	6.26167486	8.054956778
TRUE	5.300763573	6.497163846
TRUE	7.046852314	8.80284365
TRUE	5.927366022	6.592136032
TRUE	6.451378894	6.62775256
TRUE	7.067748835	6.971336883
TRUE	4.875536011	6.943028872
TRUE	5.117184823	6.575699312
TRUE	7.296344224	8.355686954
TRUE	5.097983335	6.322391238
TRUE	6.746742407	5.807325588
TRUE	6.27801807	6.395074898
TRUE	5.662578642	6.720657425
TRUE	5.499173638	5.638587926
TRUE	5.48793418	6.683587989
TRUE	5.010993649	6.437531566
TRUE	5.201781979	7.373875169
TRUE	6.246528238	6.901895632
TRUE	4.532529679	6.193115386
TRUE	4.507097985	5.934247411
FALSE	4.103171949	6.980833208
TRUE	4.414047329	7.201129928
TRUE	4.584556505	6.613052559
TRUE	4.804241119	6.019853371
FALSE	4.282970149	7.072047762
TRUE	6.796317195	6.95097546
TRUE	6.001438955	8.606552404
TRUE	5.885127655	7.874416922
FALSE	5.137032376	9.096664305
FALSE	4.828370335	10.67578684
TRUE	7.288712733	10.54786462
FALSE	4.293434226	8.534122266
TRUE	6.2095006	7.931349551
TRUE	5.165699388	7.041539966
FALSE	5.322591543	8.348451335
TRUE	8.218672077	8.690235599
TRUE	5.759206509	7.222396092
FALSE	3.977385232	7.440435738
FALSE	4.793072188	8.039777499
FALSE	5.490071528	7.267060557
FALSE	5.048737498	8.397594981
FALSE	4.080758696	7.208642427
FALSE	3.953040069	6.925983377
TRUE	5.735489186	6.603052622
TRUE	5.339812831	7.884021588
FALSE	3.803767931	5.936169432
FALSE	4.332301501	6.503722095
FALSE	3.967462936	8.297694159
TRUE	3.760001067	6.566619629
FALSE	3.603641575	7.144423308
FALSE	4.703380001	8.076474548
TRUE	4.669095634	6.217303431
FALSE	4.817109633	7.006690865
FALSE	4.925681872	7.316760947
FALSE	4.800720444	8.081868111
FALSE	5.120863089	12.15958773
FALSE	4.703256442	9.210484702
FALSE	3.990644359	9.931863077
TRUE	5.143925176	9.226542337
FALSE	6.043749224	11.76862412
FALSE	3.996371676	9.209452282
TRUE	4.26333776	8.263749362
TRUE	5.050107027	8.012142286
FALSE	5.370201015	10.11857577
FALSE	3.737856342	7.85124436
FALSE	3.63720845	7.146783029
FALSE	3.567085399	7.877329898
FALSE	3.742677761	7.608931044
FALSE	3.938359417	8.828297779
FALSE	4.14885417	9.547758588
FALSE	3.655199142	7.123886716
FALSE	3.837155927	6.7434335
FALSE	3.944905393	6.735910149
FALSE	3.991369213	8.480248202
FALSE	3.628287092	6.744917577
TRUE	5.181752493	6.301616925
FALSE	3.550554119	6.224327765
FALSE	3.406775751	7.789976568
FALSE	3.415400029	8.228318938
FALSE	3.274813123	6.397054818
FALSE	4.075043415	9.025676702
FALSE	3.97580296	7.972320422
FALSE	4.294412816	9.746481097
FALSE	5.389968719	8.525472372
FALSE	3.7895249	8.677599223
FALSE	4.478326053	11.25025843
FALSE	4.241584773	8.330141788
FALSE	3.531953933	8.220363586
FALSE	4.043159929	6.957777301
FALSE	3.978111995	7.063254132
FALSE	3.557181803	6.719221703
FALSE	4.175353637	7.175986124
TRUE	5.04178046	7.005645247
TRUE	5.125888038	6.679485545
FALSE	4.942094905	8.442778997
FALSE	3.592658507	6.425493554
FALSE	3.91227365	6.958696304
FALSE	4.327913245	6.875495381
FALSE	3.725249742	5.943676051
FALSE	4.18814314	6.28726485
TRUE	4.776651999	7.006458302
FALSE	4.222776571	5.871630481
FALSE	3.895648667	6.495829264
TRUE	3.925249885	5.815195292
FALSE	4.056968623	6.460871785
FALSE	4.494531524	6.957849926
FALSE	4.007265215	5.616817193
TRUE	4.105689546	5.953727409
TRUE	4.092787075	5.76729747
TRUE	5.522795908	7.032341691
TRUE	5.768698826	7.860536182
FALSE	5.928810108	8.080796632
FALSE	5.783432797	11.19422319
FALSE	4.035018248	8.687452494
FALSE	5.676304764	6.037537433
FALSE	4.356632128	9.112833695
FALSE	6.093221617	6.524591972
FALSE	5.029743752	6.384332188
FALSE	4.794576398	8.633335198
FALSE	3.666696979	7.823106039
FALSE	3.968940048	6.487056595
TRUE	5.273021209	6.447532402
FALSE	5.014457374	6.250964855
FALSE	4.323198596	5.609982497
FALSE	6.501550102	6.543517846
TRUE	6.654965305	7.215935603
FALSE	3.938144813	5.996562544
TRUE	4.97705318	5.823579129
FALSE	4.963137111	6.567616859
FALSE	4.990413292	7.125093628
TRUE	4.545736413	6.031536445
TRUE	5.561853264	6.154529491
TRUE	5.408777486	7.169471414
TRUE	4.991028007	5.112391827
TRUE	5.829142971	7.012110937
FALSE	4.204667048	5.69015899
FALSE	3.710871068	6.101782213
FALSE	4.267353239	6.568625406
FALSE	4.704626233	7.194255638
FALSE	4.981827758	7.728702665
TRUE	5.956170473	7.798902313
FALSE	5.551294998	7.638117451
TRUE	6.053579117	8.245262292
TRUE	7.265117893	9.34706192
TRUE	5.204085976	6.28852623
TRUE	5.07979764	6.797743027
FALSE	5.046672528	7.316235058
FALSE	4.20589843	6.552286484
TRUE	5.700091576	5.863270017
TRUE	4.779950904	7.26343476
TRUE	4.933806352	6.310166406
TRUE	5.785981321	6.401051634
TRUE	5.360081437	5.614687691
TRUE	5.518302673	6.387757216
TRUE	5.336321381	5.652929797
TRUE	5.120162614	5.697651667
TRUE	5.434520968	5.30283962
TRUE	5.526528484	4.895835965
TRUE	5.570828567	5.997871837
TRUE	6.912260479	7.115545549
TRUE	5.173221246	5.973159586
TRUE	4.870286873	5.876257948
TRUE	5.60927324	5.233939365
TRUE	6.466124429	5.986024976
TRUE	6.451390351	6.094595763
TRUE	5.436061001	6.903356127
TRUE	8.192734386	10.42787924
TRUE	9.528605356	8.457587423
TRUE	6.942299045	6.918630633
TRUE	5.908111063	6.319036526
TRUE	6.796138896	7.745645247
TRUE	8.097932424	7.389658884
TRUE	7.187176126	5.852687659
TRUE	6.451949937	5.18059154
TRUE	7.194719858	5.875315977
TRUE	7.462288364	6.485682998
TRUE	7.80371581	6.680260751
TRUE	6.218631845	5.213199097
TRUE	5.294903135	5.403500781
TRUE	6.210273684	5.490912772
TRUE	7.290221306	5.674435045
TRUE	7.773908344	6.25592046
TRUE	6.571850653	4.635493708
TRUE	6.202585326	5.377621964
TRUE	5.750066555	5.132055217
TRUE	7.20597935	5.583535701
TRUE	6.169350016	5.031847096
TRUE	5.112068603	5.790495806
TRUE	7.170833021	6.052158126
TRUE	8.802403841	6.998594274
TRUE	5.91847451	6.069825973
TRUE	5.737246155	5.28067035
TRUE	14.92263019	11.6965811
TRUE	10.80480749	9.156053482
TRUE	10.3258976	9.491714965
TRUE	5.966857149	7.37105471
TRUE	9.268904931	7.093505339
TRUE	6.445675355	6.406197032
TRUE	7.622738117	6.636330827
TRUE	7.229993033	5.322822298
TRUE	6.579508732	5.21872783
TRUE	9.516717954	6.603935565
TRUE	6.021937062	6.117701077
TRUE	7.401011903	5.353573089
TRUE	8.528485886	6.453031892
TRUE	7.101603271	5.716381763
TRUE	8.249361323	6.127279153
TRUE	5.740113424	4.812067854
TRUE	6.604541686	5.222693204
TRUE	6.852240961	4.4906746
TRUE	7.467569781	5.024280394
TRUE	8.171839455	5.549821122
TRUE	8.086736145	5.906212223
TRUE	6.840106571	4.860119617
TRUE	6.685506817	4.650214709
TRUE	7.713139785	4.9260685
TRUE	6.579575498	5.328542177
TRUE	7.255093788	4.705321777
TRUE	7.081186725	4.909943913
TRUE	7.156488989	5.283704492
TRUE	7.328854147	6.232855701
TRUE	9.158078065	6.348770912
TRUE	8.877823276	4.970739625
TRUE	9.704522582	7.316229998
TRUE	7.697485684	5.638207155
TRUE	8.150460909	5.457874027
TRUE	9.193697708	5.405703663
TRUE	7.552892809	4.796304145
TRUE	9.598403115	6.029972287
TRUE	8.643908141	5.792266141
TRUE	9.178356037	4.930050338
TRUE	7.983393577	4.748787735
TRUE	7.35177047	5.068791963
TRUE	9.527494373	5.891166067
TRUE	9.098154792	5.101418411
TRUE	8.117582957	4.770550491
TRUE	8.828427164	4.736521978
TRUE	8.340863046	5.216694312
TRUE	6.934063709	4.570139877
TRUE	7.583096157	5.139778302
TRUE	9.130901954	5.079034841
TRUE	7.783576488	3.921152766
TRUE	7.585942919	4.056432137
TRUE	10.77645142	5.338309149
TRUE	7.826656673	4.500090772
TRUE	9.562271461	5.161501602
TRUE	9.142022835	5.972117139
TRUE	14.36689569	7.283234226
TRUE	11.69278013	6.560672968
TRUE	9.985142672	4.454880282
TRUE	9.310314257	5.397244491
TRUE	8.144521105	4.461874259
TRUE	10.08240976	5.026711742
TRUE	8.816239663	4.167100188
TRUE	8.488749277	4.279914623
TRUE	10.28639316	4.817481584
TRUE	9.887516487	4.602232344
FALSE	8.642836128	3.594978371
TRUE	6.226273823	4.969079755
FALSE	8.804595546	2.818730598
TRUE	8.477196156	4.232794462
TRUE	8.164138275	4.020267752
TRUE	7.96086819	4.470295435
TRUE	8.488918744	4.273114346
TRUE	8.831222976	4.411446048
TRUE	9.467850934	5.293402813
TRUE	10.92842192	5.995487666
FALSE	10.07534925	4.744428629
FALSE	10.58945863	4.519085591
FALSE	12.30381363	4.793649957
FALSE	10.5363343	2.887230503
FALSE	10.02204923	3.226624026
FALSE	9.30174969	4.504840211
FALSE	11.53989171	3.29427771
FALSE	9.69278296	2.949839609
FALSE	9.294957123	3.49227118
FALSE	11.09514956	3.527712721
TRUE	9.146962749	3.420387787
FALSE	10.44023045	2.861346335
FALSE	8.495097579	3.548468094
TRUE	11.44465994	5.912446983
FALSE	11.65570562	4.082349508
FALSE	9.590233811	2.949460799
FALSE	8.775361801	3.576534578
FALSE	8.624395823	3.031058619
FALSE	10.79303959	4.050345945
FALSE	9.069454011	2.634888758
FALSE	8.748339107	2.746353665
FALSE	9.864150725	3.285417657
FALSE	14.04049497	4.611324853
FALSE	9.496335352	3.653487436
FALSE	11.27159905	2.999361963
FALSE	14.87877547	5.993023322
FALSE	14.69203292	5.969588659
FALSE	12.95943693	3.651061526
FALSE	10.20501852	4.036338156
FALSE	9.968143748	4.015506876
FALSE	10.96723355	3.136375547
FALSE	10.42293837	3.765492817
FALSE	9.704593168	2.884857806
FALSE	8.94262187	3.211482749
FALSE	9.655294463	3.208216893
FALSE	11.14408231	3.667515813
TRUE	9.833811483	2.725479193
FALSE	10.76482066	2.800785707
FALSE	9.321468753	2.809232039
FALSE	9.936650802	3.315444371
FALSE	9.038127947	3.25620465
FALSE	8.429353707	3.65764657
FALSE	9.069634335	2.606878138
FALSE	7.701367984	2.791721467
FALSE	11.21949004	4.288938618
FALSE	7.682205076	3.370031394
FALSE	9.716309628	3.475473866
FALSE	9.882700768	3.465896046
FALSE	11.49919409	3.95186333
FALSE	15.9958104	5.354582465
FALSE	12.16708394	3.409170119
[truncated: 42,113 more rows]
