# Supplementary material for: Phosphorylation tunes strain-specific protein condensation during rotavirus replication organelle assembly
Source: EMBO J. 2026 May 26;45(13):4733–65. doi: 10.1038/s44318-026-00814-z (PMC13324165; doi:10.1038/s44318-026-00814-z)
Supplement: Supplementary file 8 — Source data Fig. 6 [file 44318_2026_814_MOESM8_ESM.zip › Raw data/NSP5 SA11/plot/exp3_4.csv]

feature	signal_0_pv_cvt	signal_1_pv_cvt
FALSE	3.861824854	9.153108999
FALSE	3.63446503	9.899036013
FALSE	3.492921577	9.660802671
FALSE	3.812577758	8.936291533
FALSE	3.488375547	8.908004196
FALSE	3.562264518	8.114131695
FALSE	3.626558542	8.899854473
FALSE	3.307394944	8.371823953
FALSE	3.354050563	8.625828112
FALSE	3.46005546	8.543231916
FALSE	3.287149777	8.263636697
FALSE	3.159311067	7.242983042
FALSE	3.166058915	7.307398582
FALSE	3.948442074	9.725276642
FALSE	3.512370799	8.55564319
FALSE	3.255471419	7.683872016
FALSE	3.329459311	8.018944285
FALSE	3.216871729	7.37506338
FALSE	2.216495022	10.53608824
FALSE	3.32870763	8.902705172
FALSE	3.060920088	7.127037037
FALSE	3.421925845	8.423708204
FALSE	3.242215149	7.657897017
FALSE	3.205259842	7.71913919
FALSE	3.079075998	7.280706222
FALSE	3.360748517	8.74076534
FALSE	3.08639927	7.544663989
FALSE	3.197445038	8.133950188
FALSE	3.185009015	8.374397712
FALSE	3.051612563	7.93674681
FALSE	3.077245173	8.182216142
FALSE	3.035190029	8.183822576
FALSE	3.390861027	9.547816681
FALSE	2.982136598	8.194667379
FALSE	3.289747832	8.812080687
FALSE	3.094215012	8.624779905
FALSE	3.066458669	9.010999567
FALSE	3.117812313	9.378704884
FALSE	3.303619678	9.467574842
FALSE	3.206711707	9.806632864
FALSE	3.139547897	9.375112077
FALSE	3.244674943	10.01713136
FALSE	3.582304826	12.20455361
FALSE	3.054131489	11.74810336
FALSE	3.265170775	10.77891324
FALSE	3.303827553	10.95176962
FALSE	3.292544255	11.11531826
FALSE	3.414462013	11.7710896
FALSE	3.13521819	13.54390609
FALSE	3.786143765	15.06600874
FALSE	3.620040563	12.77755195
FALSE	3.686785818	12.6887937
FALSE	3.645422952	13.28127143
FALSE	3.90292314	8.996210981
FALSE	4.036803047	10.18128079
FALSE	3.602671213	3.995329003
FALSE	4.368148641	11.28043361
FALSE	3.795673005	10.45847368
FALSE	3.707192163	11.12452026
FALSE	4.008534686	9.842035914
FALSE	3.712465856	9.213850461
FALSE	3.838854495	10.14714445
FALSE	3.625871255	9.380565428
FALSE	3.38408104	9.083706116
FALSE	3.434414433	8.804233385
FALSE	3.401398396	7.90088397
FALSE	3.538242432	9.268692408
FALSE	3.818494938	9.616750271
FALSE	3.173307694	8.456987605
FALSE	3.363138676	8.764359239
FALSE	3.247704453	7.778618192
FALSE	3.546996833	8.913492839
FALSE	3.275009637	8.496751383
FALSE	3.32898182	7.592122081
FALSE	3.278493765	8.083397101
FALSE	3.096379818	7.064686844
FALSE	3.342802771	8.749592918
FALSE	3.600115869	9.549089583
FALSE	3.239251381	8.182059981
FALSE	4.074671832	11.34676067
FALSE	3.166661414	7.495909437
FALSE	3.307647149	8.476984581
FALSE	3.361183295	8.519205941
FALSE	3.181159349	7.751044471
FALSE	3.433380503	8.956757936
FALSE	3.248527696	8.576206464
FALSE	3.350488346	9.104870108
FALSE	3.358374075	9.370277973
FALSE	3.517276716	10.10264189
FALSE	3.425752807	9.846422181
FALSE	3.142792347	8.311130024
FALSE	3.209457994	8.549410199
FALSE	3.241782757	9.762112911
FALSE	3.295962371	9.21713369
FALSE	3.317712247	9.573754949
FALSE	3.277930246	9.456943261
FALSE	3.203994352	9.825867202
FALSE	3.378221082	9.797234243
FALSE	3.28450881	10.1304915
FALSE	3.405230781	9.829553799
FALSE	3.360360207	10.81203243
FALSE	4.229202262	9.599775401
FALSE	3.623258737	11.45382703
FALSE	3.612930338	12.14717192
FALSE	3.469842071	12.23932559
FALSE	3.851566974	14.69123479
FALSE	3.566541325	12.66111987
FALSE	3.919573485	13.34012687
FALSE	4.089014877	16.69830337
FALSE	4.211868272	10.67616839
FALSE	3.900960045	9.63867242
FALSE	4.280325524	8.889398735
FALSE	4.593390837	3.514962695
FALSE	4.204305812	11.48445068
FALSE	4.039966558	12.10094683
FALSE	3.873874247	11.02489945
FALSE	3.847879458	11.46807229
FALSE	3.728055202	10.54997938
FALSE	4.073456258	11.31641422
FALSE	3.563351833	8.406127057
FALSE	3.578614678	10.69274802
FALSE	3.831852812	10.63797791
FALSE	3.416109964	9.201459931
FALSE	3.451946495	9.719518863
FALSE	3.405845665	10.07056011
FALSE	3.88486185	11.23551593
FALSE	3.36348785	8.754815235
FALSE	3.255907295	9.557729796
FALSE	3.514977454	10.28404911
FALSE	4.132801398	11.56232468
FALSE	3.359151949	9.070750595
FALSE	3.406198653	10.40220278
FALSE	3.255711392	8.46904161
FALSE	3.24928343	9.049909661
FALSE	3.776609922	11.0452406
FALSE	3.492397322	9.373674063
FALSE	3.333258067	8.985300117
FALSE	3.332691167	8.974359066
FALSE	3.470218455	9.533285007
FALSE	3.398264146	9.600790041
FALSE	3.422085793	10.02994768
FALSE	3.629617375	10.51489883
FALSE	4.271212478	13.75885117
FALSE	3.455548644	9.818930273
FALSE	3.514314966	10.02346794
FALSE	3.366054629	9.588128574
FALSE	3.240559654	8.335350448
FALSE	3.271663558	10.45715476
FALSE	3.408556812	9.821261498
FALSE	3.742284134	12.18683359
FALSE	3.472219957	10.60947755
FALSE	3.41184933	10.25840273
FALSE	3.377635577	10.55903353
FALSE	3.33996658	10.98306621
FALSE	3.636640132	11.96962353
FALSE	3.484777776	11.22338818
FALSE	3.485009057	11.16042874
FALSE	3.393738964	10.84836948
FALSE	3.69398102	13.76538386
FALSE	3.427575461	12.77346447
FALSE	3.529156727	13.59527279
FALSE	3.686230191	13.24800738
FALSE	3.438159666	12.69511532
FALSE	3.429673638	11.52885853
FALSE	3.835299757	16.1970226
FALSE	3.640267906	13.01385381
FALSE	3.849286537	15.75700051
FALSE	3.456819975	14.00178877
FALSE	3.964028794	17.30613729
FALSE	3.74197206	15.33875841
FALSE	3.794312681	13.61835757
FALSE	4.359050891	12.21388513
TRUE	3.793716771	5.213185368
TRUE	4.396929868	6.893872667
FALSE	4.492217158	8.913980132
FALSE	4.446652264	9.44414036
FALSE	4.098935713	3.174469476
FALSE	3.955617182	11.85121557
FALSE	3.960437792	14.66794789
FALSE	4.002587975	14.6899453
FALSE	3.938316461	12.98402452
FALSE	3.559126468	12.21367981
FALSE	3.597207109	12.44682596
FALSE	3.633179419	10.97046122
FALSE	3.426206813	11.59735803
FALSE	3.741684972	12.92863399
FALSE	3.585497787	12.16848628
FALSE	3.593304745	10.68109401
FALSE	3.393876123	11.63106562
FALSE	3.400324927	10.03108434
FALSE	3.713637156	11.56673463
FALSE	3.322309962	10.39337394
FALSE	3.247891768	8.886811518
FALSE	3.390026051	11.13118805
FALSE	3.637898057	11.33188812
FALSE	3.902672427	12.79296382
FALSE	3.302269216	10.38191454
FALSE	3.373754009	10.38521825
FALSE	3.454510231	11.44806156
FALSE	3.428688887	11.2335049
FALSE	3.461833729	12.25477779
FALSE	3.272148829	9.443330127
FALSE	3.67435861	12.13588125
FALSE	3.277442256	10.41618276
FALSE	3.404490483	12.70311092
FALSE	3.44761238	11.29824003
FALSE	4.175245363	16.53366041
FALSE	3.31953166	13.28808329
FALSE	3.584600155	12.11783292
FALSE	3.309622893	10.62347487
FALSE	3.460161912	12.42542626
FALSE	3.317866014	11.85872945
FALSE	3.385623815	11.64166077
FALSE	3.435731975	11.52329159
FALSE	4.148283203	15.64631344
FALSE	3.498700737	13.16487267
FALSE	3.372807484	12.52687175
FALSE	3.572656881	13.21327599
FALSE	3.435012593	12.9778618
FALSE	3.423410789	14.03792187
FALSE	3.456890771	13.00511109
FALSE	3.513260125	12.88992606
FALSE	3.778738935	16.46125555
FALSE	3.509848263	14.97087218
FALSE	3.539017206	12.56051233
FALSE	3.51634599	15.52985739
FALSE	3.601439058	14.84942203
FALSE	3.790712614	17.63769182
FALSE	3.697050169	15.95676966
FALSE	3.640860792	16.38684637
FALSE	3.991571967	17.99931991
FALSE	3.931411396	19.12327173
FALSE	4.088273258	18.57131133
FALSE	3.808875216	19.30699586
FALSE	4.300993943	15.84921827
FALSE	4.493382503	15.69173593
FALSE	4.445370669	12.77255193
FALSE	4.570528284	8.757881356
TRUE	4.412492035	8.120915698
FALSE	5.456779569	16.56521173
FALSE	5.033681873	16.26460284
FALSE	4.782219879	15.28963224
FALSE	4.446248634	14.27823105
FALSE	4.658072386	14.69880043
FALSE	4.054739473	14.28528467
FALSE	4.412503787	14.13245778
FALSE	4.237668788	13.40447121
FALSE	4.57101529	14.06336862
FALSE	4.13380565	12.28655091
FALSE	4.104355837	13.57008109
FALSE	3.497535362	11.94887561
FALSE	3.407103583	11.48670244
FALSE	4.838145869	15.78873448
FALSE	3.463196978	12.25258791
FALSE	3.615379053	11.50939439
FALSE	3.751719238	12.61852924
FALSE	3.416371887	11.46366436
FALSE	3.739208076	13.34632355
FALSE	3.529072749	11.28379862
FALSE	3.378587257	12.0862523
FALSE	3.723320323	12.71655245
FALSE	4.500691552	13.62946538
FALSE	3.334820678	11.70079737
FALSE	3.814184277	12.28726184
FALSE	3.331110714	11.70397397
FALSE	3.683854685	13.43774065
FALSE	3.499562162	12.70174963
FALSE	3.680390251	14.16418774
FALSE	3.444087519	12.07431273
FALSE	3.58248683	12.43716636
FALSE	3.294565043	12.81292728
FALSE	3.471525007	13.95995525
FALSE	3.465354724	12.80373822
FALSE	4.111673686	14.40537868
FALSE	3.386969284	13.29300718
FALSE	3.370070936	12.82101239
FALSE	3.271276171	15.72938232
FALSE	3.519764256	14.55836884
FALSE	3.482634943	14.36915491
FALSE	3.462289846	13.62549519
FALSE	3.587169031	14.96225558
FALSE	3.427044265	14.56446601
FALSE	3.714472168	16.20264373
FALSE	3.516129791	16.29960096
FALSE	3.501797092	15.74061692
FALSE	3.573777774	15.95001519
FALSE	3.732541716	18.77571776
FALSE	3.720022052	16.89488032
FALSE	3.81983137	19.56468566
FALSE	3.943187405	18.67216626
FALSE	3.77498932	19.80032257
FALSE	3.921392382	19.60496644
FALSE	4.076480918	19.321824
FALSE	4.127478175	22.17305961
FALSE	4.336879242	22.71999737
TRUE	4.025437809	8.20230414
FALSE	3.901775953	3.046190255
FALSE	6.618086665	17.16968258
FALSE	6.256567055	15.70034947
FALSE	5.191382149	15.73984581
FALSE	5.502173771	14.76922716
FALSE	5.570565962	15.20918476
FALSE	5.173113373	13.31230756
FALSE	4.702947043	14.43187956
FALSE	5.340848894	14.543978
FALSE	5.484013975	14.05077336
FALSE	4.890275961	13.33701961
FALSE	4.706095852	13.32844977
FALSE	4.802602371	13.13371985
FALSE	5.016448596	13.65437939
FALSE	4.543448147	11.81899242
FALSE	4.571141579	12.83637684
FALSE	4.577198913	11.82339397
FALSE	4.765467962	12.83924388
FALSE	5.422805668	13.84605846
FALSE	4.189869118	11.7541556
FALSE	4.5189136	12.51573766
FALSE	4.127397971	15.32278425
FALSE	4.942293288	13.29935336
FALSE	4.84855385	12.70258431
FALSE	4.828096825	13.18295811
FALSE	4.636607198	12.46380788
FALSE	5.223346511	14.69713792
FALSE	4.580374618	13.89854396
FALSE	4.713330161	12.92359888
FALSE	4.564949135	13.73317604
FALSE	4.54913712	13.3340119
FALSE	4.692202146	13.8152612
FALSE	4.814339791	15.13951237
FALSE	4.70161851	14.46072915
FALSE	4.809470821	14.39746278
FALSE	4.911728087	14.64751774
FALSE	4.8108525	14.6349302
FALSE	4.193367467	17.14823923
FALSE	4.423476521	15.57879552
FALSE	5.019360238	16.30350115
FALSE	5.836992264	18.66796927
FALSE	3.602792091	15.17393918
FALSE	4.367799573	16.55808291
FALSE	4.626374406	15.77301759
FALSE	4.506814498	16.61339078
FALSE	3.931580955	18.36182068
FALSE	4.396811825	16.58234617
FALSE	4.514624082	17.40515617
FALSE	4.546377864	19.23940879
FALSE	4.590737679	19.63754834
FALSE	5.185458423	19.19978357
FALSE	4.981847005	22.50076384
FALSE	5.430099337	23.38255889
FALSE	4.933841329	22.60427302
FALSE	5.048047164	19.16287402
FALSE	5.187454459	20.15527413
TRUE	5.393956354	3.921896483
TRUE	4.813449341	10.95122785
FALSE	7.062560337	18.49910512
FALSE	7.415316988	16.52564305
FALSE	6.509642943	15.72344124
FALSE	6.484353252	14.77950441
FALSE	5.877002678	13.81641452
FALSE	6.157554673	15.262213
FALSE	5.840244184	13.62530538
FALSE	6.517699143	14.95626522
FALSE	5.785621943	14.28473943
FALSE	5.493226089	13.0645299
FALSE	5.723801031	14.48610226
FALSE	5.36117182	12.38530429
FALSE	5.941132874	14.20673313
FALSE	6.810775173	16.52997043
FALSE	5.113138567	12.92617081
FALSE	5.525678871	12.92385532
FALSE	5.957268975	14.09859022
FALSE	5.740187489	13.23573298
FALSE	5.581130353	13.22953669
FALSE	5.162574945	11.83695673
FALSE	6.735843232	17.39373598
FALSE	5.57939004	12.63850943
FALSE	5.947007876	14.1493974
FALSE	5.414975956	12.31702694
FALSE	5.422155585	14.10305368
FALSE	5.372666914	12.7018822
FALSE	5.57527059	13.55124229
FALSE	5.798698802	14.85124555
FALSE	5.956230722	14.68125207
FALSE	5.332568206	14.0608644
FALSE	4.998183838	12.86064873
FALSE	6.400630581	17.75358996
FALSE	5.693920511	14.32904586
FALSE	5.070105575	14.70985625
FALSE	5.371447118	14.71041755
FALSE	5.579942814	15.57555923
FALSE	5.421419677	14.28606192
FALSE	5.33208111	15.07022257
FALSE	5.390025768	15.21729751
FALSE	5.289982682	15.65025101
FALSE	4.587021229	16.81695155
FALSE	4.89286451	17.72200652
FALSE	5.670858267	15.75017647
FALSE	5.286991424	16.44629184
FALSE	5.293935094	16.40874863
FALSE	5.628852192	18.59660673
FALSE	5.600805649	17.80481767
FALSE	5.805291032	17.69364923
FALSE	5.210937669	18.77804363
FALSE	5.836197254	20.8857613
FALSE	5.915170173	20.70035371
FALSE	5.922986149	19.97593213
FALSE	5.878462578	21.92240038
FALSE	6.184840742	23.095462
FALSE	5.879358768	22.43169331
FALSE	6.154134137	26.421507
TRUE	6.465385529	12.01366316
FALSE	6.835712007	15.6518307
FALSE	6.750393233	14.86658842
FALSE	6.737875966	13.72744318
FALSE	6.040118477	13.92199876
FALSE	6.794819385	13.94328817
FALSE	5.966517469	12.35848237
FALSE	6.276412217	13.43229955
FALSE	6.176865868	14.15829726
FALSE	5.890338528	13.26505946
FALSE	5.809087705	12.64338437
FALSE	7.073640291	15.57255449
FALSE	6.308720767	12.98952075
FALSE	5.953045809	13.24314813
FALSE	5.449698267	10.99705505
FALSE	5.616004431	12.34959682
FALSE	5.518613084	11.32392881
FALSE	5.382788687	12.00949736
FALSE	5.821263423	12.71172883
FALSE	5.653382574	12.1170736
FALSE	5.513245713	12.04195489
FALSE	5.236947961	10.71085085
FALSE	5.287769914	11.18061267
FALSE	6.037018141	12.62939909
FALSE	5.635523256	12.84430178
FALSE	5.502395677	11.72806401
FALSE	5.395896839	12.04023922
FALSE	5.586758205	12.15639706
FALSE	6.06898005	13.79200138
FALSE	5.312078512	12.5302405
FALSE	5.687945691	13.23290506
FALSE	5.274739926	12.08149323
FALSE	5.504108337	13.47996723
FALSE	5.651321789	13.15543167
FALSE	6.236786558	16.31880399
FALSE	5.768995289	13.97682569
FALSE	5.480250522	14.06467396
FALSE	5.518101616	13.52260279
TRUE	5.725509739	14.30092655
FALSE	5.585139186	14.68745814
FALSE	5.606683787	16.08922073
FALSE	5.919318423	16.12103628
FALSE	5.717819009	15.84002784
FALSE	5.691555424	16.27748365
FALSE	5.861684806	15.89562497
FALSE	5.772492424	16.5297176
FALSE	5.755394255	18.5849176
FALSE	6.252693006	18.69908828
FALSE	6.193999862	20.19454182
FALSE	5.802569575	18.96188722
FALSE	5.953086124	18.83982585
FALSE	6.277423232	18.89123956
FALSE	6.371615332	22.76918243
FALSE	6.868484451	23.29064094
FALSE	7.686959584	20.78304727
FALSE	6.796250963	17.18825961
TRUE	7.405309496	10.10654466
FALSE	7.233353668	18.80053344
FALSE	7.526385516	12.99473134
FALSE	6.17439142	12.02085271
FALSE	6.628798162	11.30615501
FALSE	6.375305139	12.82824323
FALSE	6.089516186	12.59467479
FALSE	5.96322137	10.96783359
FALSE	5.707484959	11.92503375
FALSE	5.924621999	11.38073971
FALSE	5.860450395	11.52481229
FALSE	5.615020246	11.4683184
FALSE	5.569999867	10.01788529
FALSE	6.722548368	12.81159444
FALSE	6.05986888	11.44286714
FALSE	5.459374177	10.80394945
FALSE	5.631892528	11.6891397
FALSE	5.321611279	10.22836233
TRUE	5.537110819	11.14522751
FALSE	5.337066202	10.88955404
FALSE	6.07630445	12.14902704
FALSE	5.665460379	10.90198629
FALSE	5.485354753	11.18642539
FALSE	5.655520345	10.94728031
FALSE	5.463743961	11.71532486
FALSE	5.392958832	10.84755352
FALSE	6.059801839	12.99343841
FALSE	5.782563301	12.63512993
FALSE	5.801762057	11.15960141
FALSE	5.427359931	10.12323636
FALSE	5.596859161	12.46829982
FALSE	5.478853879	11.97311663
FALSE	5.867624862	12.23852698
FALSE	5.720817415	12.43363189
FALSE	5.649988122	14.45966205
FALSE	5.589318664	12.84753772
FALSE	5.548912092	13.01217423
FALSE	5.265912625	12.05308634
FALSE	5.715285854	13.47450974
FALSE	5.722057464	12.47708687
FALSE	5.676757814	16.40690319
FALSE	5.733582562	14.9040277
FALSE	5.701090731	13.48973197
FALSE	6.004833411	15.83901559
FALSE	5.925928889	17.77134689
FALSE	5.922091033	15.52582829
FALSE	6.247853473	18.0156946
FALSE	6.069293604	15.1442346
FALSE	6.032734151	16.46518048
FALSE	6.256466432	19.02167685
FALSE	6.188998399	18.54888808
FALSE	6.667843701	22.3701684
FALSE	6.549404764	20.45062041
FALSE	6.940043279	22.41424319
FALSE	6.88832796	19.33114237
FALSE	7.313482204	18.05253157
FALSE	7.678593587	11.43428508
FALSE	7.16260454	9.603129165
FALSE	6.399383702	11.35756773
FALSE	7.034413031	9.648179511
FALSE	6.430799346	11.43379178
FALSE	6.030104212	11.45143107
FALSE	5.910658645	9.646408157
FALSE	5.834599588	10.17307284
FALSE	6.191165245	10.53174409
FALSE	5.949761697	10.06161641
FALSE	5.736723817	9.331227655
TRUE	6.242315328	9.903759255
FALSE	5.721095024	8.160655914
FALSE	5.684958655	9.130810674
FALSE	5.912375836	9.165334622
FALSE	5.682356967	7.990257365
FALSE	5.751953377	9.979659058
FALSE	5.55401009	8.553560948
FALSE	7.285740572	13.55340656
FALSE	5.586828657	9.350994454
FALSE	5.62273766	9.065992383
FALSE	6.037074444	9.938182093
FALSE	5.871665544	9.743057995
FALSE	5.82472644	10.0930904
FALSE	5.434170819	9.991594017
FALSE	7.150775364	13.73719642
FALSE	5.564802264	9.670162801
FALSE	5.714368433	10.92140099
FALSE	6.25573842	13.04219746
FALSE	5.92277573	10.78182094
FALSE	5.783534896	11.2087
FALSE	5.61452233	11.42112682
FALSE	7.355224737	16.10724374
FALSE	5.445485239	11.32534218
FALSE	6.050020972	12.40557708
FALSE	5.78263532	12.2013979
FALSE	5.920206204	11.42914526
FALSE	5.690725552	13.50168479
FALSE	5.825632113	14.57622027
FALSE	6.57359119	13.97260847
FALSE	5.868350613	13.43537329
FALSE	5.693951607	13.13856845
FALSE	5.994676367	13.79078215
FALSE	5.951608976	13.98406209
FALSE	6.231052965	14.46745933
FALSE	6.208550208	15.83580871
FALSE	6.209046823	14.92157689
FALSE	6.422343372	18.1619051
FALSE	6.484181494	16.81791253
FALSE	6.502310263	15.82253059
FALSE	6.820115706	16.94092348
FALSE	7.017345401	18.86962967
FALSE	7.32450874	12.21084586
FALSE	7.435193594	14.66653887
FALSE	7.546052736	13.61311496
TRUE	7.997375086	9.321276535
TRUE	8.583418352	9.0651317
FALSE	7.088954726	10.77743411
TRUE	7.393988938	9.583306849
FALSE	7.256399663	8.867763172
FALSE	7.258622768	7.546255073
FALSE	7.977607107	8.580501623
TRUE	7.069774411	8.837267418
TRUE	6.928510368	7.561133847
FALSE	6.388806418	9.00461984
TRUE	6.741981867	8.649920428
TRUE	6.401377207	7.117891996
TRUE	6.985803759	7.569661827
TRUE	6.931099256	8.502450873
TRUE	7.118870794	7.681218803
FALSE	6.554302776	7.861398898
FALSE	6.474277782	7.278631183
TRUE	7.146195202	7.942271043
TRUE	6.516396139	7.269759138
TRUE	6.065344561	8.39947043
FALSE	6.373505473	9.555081074
FALSE	6.151018495	8.316567393
TRUE	6.672389134	7.261759627
TRUE	7.003256788	7.636081691
FALSE	6.776406157	8.363121215
TRUE	6.383233161	8.92763299
TRUE	6.82641988	7.402228854
FALSE	6.375070083	10.52763158
FALSE	6.629280854	8.792222952
FALSE	6.012202228	8.952350135
FALSE	6.660426346	8.6159215
FALSE	6.08000881	10.09621227
FALSE	5.921050605	9.852848526
FALSE	6.247529102	10.83451002
FALSE	5.957261134	10.44648977
FALSE	6.114143957	11.96482559
FALSE	5.890700141	11.60958173
FALSE	6.347225439	9.952186646
FALSE	7.430917189	11.06429696
FALSE	5.965080788	11.84800069
FALSE	6.141361761	11.6096145
FALSE	7.003861531	10.08098656
FALSE	6.166725349	12.95311406
FALSE	6.571216678	13.66663189
FALSE	6.354609701	13.50672349
FALSE	6.654929006	12.32511865
FALSE	6.466832675	15.30857524
FALSE	6.944780213	12.4218285
FALSE	6.993711694	12.72939838
FALSE	7.089403863	17.21185748
FALSE	7.498671432	12.62423934
TRUE	7.89805281	7.067304029
FALSE	6.840529481	2.456512846
TRUE	9.535707682	9.788095942
TRUE	8.120073275	8.915843061
TRUE	8.006746711	8.038315193
FALSE	7.974560108	8.395169785
TRUE	8.568554827	8.225372293
TRUE	8.011013956	7.502730929
TRUE	7.911449103	8.122680729
TRUE	7.68261083	7.833805289
TRUE	7.771911657	7.836441989
TRUE	6.985375979	7.537753646
TRUE	8.810504232	8.796997362
FALSE	6.961608207	6.975679687
FALSE	7.142810021	6.888073968
TRUE	7.999147615	8.25098274
FALSE	7.161822826	7.523929455
FALSE	6.761166667	6.915402726
TRUE	7.062870414	7.592029729
TRUE	6.968416324	6.570257114
FALSE	6.864842558	6.605979354
TRUE	7.463103769	7.326377955
TRUE	9.288465599	10.37206814
TRUE	7.765262887	7.91297804
FALSE	7.110308563	7.155428992
TRUE	7.000561746	6.755118918
FALSE	6.913487904	6.911348917
TRUE	6.660136165	6.822211668
TRUE	7.726408279	7.890038268
TRUE	7.062645085	7.03325456
FALSE	7.901712275	8.478360212
FALSE	7.093530513	7.640686223
TRUE	7.003143996	7.982809478
FALSE	6.691410172	7.345318915
TRUE	6.693008579	8.030984192
TRUE	7.676616611	8.183424221
TRUE	7.030684395	7.646954243
TRUE	7.976496102	9.282656977
FALSE	6.836087109	8.299711901
TRUE	7.209058107	8.2750235
FALSE	6.793257218	8.18194828
FALSE	7.495375688	9.018496252
TRUE	6.926062869	9.572078156
FALSE	6.500243956	9.663570777
FALSE	6.470567918	9.941584665
FALSE	7.844373386	9.910049807
FALSE	7.072692764	9.406075907
TRUE	7.19377278	9.786840231
FALSE	7.010829559	9.411564286
FALSE	7.630383826	10.4619899
FALSE	6.626913355	10.82689835
FALSE	7.14392627	12.18095813
FALSE	7.111333527	11.12713907
FALSE	7.54131416	12.29461363
FALSE	7.389604523	11.7857036
FALSE	8.062476805	11.33214582
FALSE	7.644154917	13.15232901
FALSE	8.096145634	12.73627859
FALSE	8.391526812	16.3655468
FALSE	8.651614356	12.159661
FALSE	9.052305819	10.34776839
TRUE	9.608290024	9.965671144
TRUE	8.885286446	8.588845437
TRUE	8.613868162	9.003958726
TRUE	8.200224351	8.091018635
TRUE	8.089990825	8.350709135
TRUE	7.919216123	8.092837351
TRUE	7.669740104	7.105949143
TRUE	8.523792787	7.991751285
TRUE	8.0114196	7.824192512
TRUE	7.647298544	7.460196445
TRUE	7.659332607	7.40785335
TRUE	7.645243417	7.435856268
TRUE	9.091757192	8.851729064
TRUE	8.065669168	7.742661266
TRUE	7.208896157	6.478392183
TRUE	7.661051599	7.409661552
TRUE	7.394140031	6.873309523
TRUE	7.433433041	6.869302893
TRUE	8.242477513	8.002915415
TRUE	7.211215216	6.592567557
TRUE	7.426704266	7.005912434
FALSE	7.782493851	7.597697504
TRUE	7.403272256	6.866266135
TRUE	7.09964553	7.318232846
TRUE	8.218341725	8.21808199
TRUE	7.317360911	7.200847911
TRUE	7.72097246	7.640397788
TRUE	7.933558083	8.026029107
TRUE	7.593771923	7.703236011
FALSE	7.124713874	7.363090691
TRUE	7.301144474	8.243756183
FALSE	8.144348578	8.597346801
FALSE	8.894011902	10.06538358
TRUE	7.407169873	8.030471991
TRUE	7.624568942	8.649148371
FALSE	7.838236561	8.561515749
TRUE	7.482563428	8.898066606
TRUE	7.68478125	9.240411136
TRUE	7.771321636	9.031298116
FALSE	7.817224707	9.281128231
FALSE	8.729456382	10.32299459
FALSE	7.851985386	9.804636573
TRUE	7.70668042	9.407796354
FALSE	8.36983124	11.49605372
FALSE	8.649589771	12.84174964
FALSE	8.774418613	12.71726124
FALSE	8.168223053	10.47547423
FALSE	8.335911033	11.16050145
FALSE	8.413269248	12.47433902
FALSE	8.862147321	12.9321239
FALSE	8.852034385	15.50389495
FALSE	9.767348627	10.53755798
FALSE	11.64997283	4.033756336
FALSE	9.670851784	3.077576058
FALSE	9.79511298	9.486262577
FALSE	9.672402013	10.98683363
FALSE	10.05091324	10.71392566
TRUE	10.2353929	9.757697224
TRUE	8.951771297	9.728070006
TRUE	9.014767898	9.326093407
TRUE	8.849432674	9.799076769
TRUE	9.114594784	9.483344609
TRUE	8.327972219	8.839801238
TRUE	8.071628766	8.284119046
TRUE	8.249472628	8.874899064
TRUE	7.872688654	8.29326761
TRUE	7.941195613	7.883576704
TRUE	8.724115423	8.768916165
TRUE	7.739558568	7.856226096
TRUE	7.685335145	7.714295091
TRUE	7.734579484	7.848446263
TRUE	7.752169091	7.602115403
TRUE	8.622151682	8.520870577
TRUE	7.738758764	7.676179603
TRUE	7.692496249	8.074920118
TRUE	8.824645033	8.804443366
TRUE	7.510654093	7.307925668
TRUE	8.597973175	9.452437441
TRUE	9.943956933	10.83531672
TRUE	7.788487299	8.818063972
TRUE	8.019375203	8.309149138
TRUE	7.767496335	8.183173106
TRUE	7.596577348	7.980720768
TRUE	7.931717326	8.346085364
TRUE	8.678609469	9.460512546
TRUE	7.874695139	8.251541476
TRUE	7.80823743	10.06635668
TRUE	8.016719929	8.737481234
FALSE	7.595654224	8.915533129
TRUE	7.980663238	9.092707786
FALSE	7.978382386	9.063181444
FALSE	10.96460883	13.25141698
FALSE	8.527027874	10.1045909
TRUE	8.333255208	9.829724195
TRUE	7.881396899	9.01963379
TRUE	7.909800928	10.64738458
TRUE	7.930643746	9.687297334
FALSE	7.885528549	9.43288734
FALSE	8.560877065	10.6724287
FALSE	8.178699296	10.20612593
FALSE	8.603347467	12.21144916
FALSE	8.780980493	12.88582505
FALSE	8.623707872	13.55344072
FALSE	9.648984402	12.6994792
FALSE	8.836914619	12.66504927
FALSE	8.531037263	11.0918953
FALSE	8.659976971	12.02445894
FALSE	9.290598095	13.54307901
FALSE	9.997981607	12.67914058
FALSE	10.43258574	12.79931202
FALSE	10.35057356	11.13574781
TRUE	10.50885825	6.745226295
TRUE	9.989244545	12.01672523
TRUE	9.866106376	12.45169471
FALSE	9.620631506	10.75017888
TRUE	9.414216613	10.90509494
TRUE	8.86967797	11.24841549
TRUE	8.238917605	9.76122764
TRUE	9.291360196	10.24435599
TRUE	9.062584099	10.68492981
TRUE	8.367359258	9.333405985
TRUE	9.128430109	10.47763328
TRUE	8.243602016	9.913742698
TRUE	8.353158695	9.044411361
TRUE	7.670472446	8.486242068
TRUE	8.057970056	9.500702143
TRUE	8.237869934	9.245691761
TRUE	7.752108053	8.341901541
TRUE	8.890607169	9.953382338
TRUE	7.979291835	8.538703906
TRUE	8.092896739	8.774592369
TRUE	7.787076314	8.773432974
TRUE	9.386574036	10.25599043
TRUE	7.67398623	8.365193338
TRUE	8.052975643	9.009798806
TRUE	8.627019669	10.3429441
TRUE	7.833109824	8.394744001
TRUE	7.932852283	9.338738753
TRUE	8.347037037	9.70178887
TRUE	7.875504102	9.006350506
TRUE	7.924550169	8.979336502
TRUE	8.332964142	10.17183767
TRUE	8.548219525	10.23623969
TRUE	8.172624383	9.519985633
TRUE	9.965174376	11.85432931
TRUE	8.147548533	9.526482051
TRUE	7.70580113	9.577200275
TRUE	7.725295714	9.053945192
TRUE	8.15114786	10.04252314
TRUE	8.181145775	12.7244308
TRUE	8.667780531	10.90077725
TRUE	8.319499244	10.58217572
FALSE	9.769992061	13.67623255
TRUE	8.264141054	10.34829757
FALSE	7.975557014	11.77335584
FALSE	8.317036027	10.39267476
FALSE	8.146499194	10.12658308
FALSE	8.821121756	12.90499532
TRUE	8.402538551	10.93926454
FALSE	8.591519055	12.95501473
FALSE	8.526665571	12.29682939
FALSE	9.442910582	13.0806554
FALSE	8.97085702	12.45117408
FALSE	9.412839626	13.31002838
FALSE	8.911910791	12.96787461
FALSE	9.743051185	17.71239395
FALSE	11.65907263	13.33057017
FALSE	9.98638866	12.99468166
FALSE	10.10786197	1.034591447
TRUE	10.2217643	11.77139356
TRUE	10.21011477	12.06423184
TRUE	10.79093648	11.96449254
TRUE	10.22170108	10.99190019
TRUE	9.838788396	10.31887033
TRUE	9.355709179	11.08353937
TRUE	9.631763892	10.71346263
TRUE	8.788112551	10.09865346
TRUE	10.15327424	10.91708579
TRUE	10.37507081	11.52762739
TRUE	9.358718991	9.498770795
TRUE	9.01294907	10.07777221
TRUE	8.62957709	9.377882008
TRUE	9.459722956	10.34013887
TRUE	8.84621596	9.687749912
TRUE	9.578317666	10.48956625
TRUE	11.04488983	12.47684508
TRUE	8.669374569	9.70963646
FALSE	3.497092681	10.77684888
TRUE	8.809215748	9.827154804
TRUE	9.331480292	10.42215291
TRUE	8.193633505	9.252827555
TRUE	9.236096903	10.76229507
TRUE	8.946484391	9.779166385
TRUE	9.180435452	10.0723059
TRUE	9.588490335	10.71883976
TRUE	9.38243658	11.1267454
TRUE	8.841196456	11.2712513
TRUE	9.201970227	11.64403901
TRUE	8.521693116	10.24038796
TRUE	7.99322065	9.870175011
TRUE	9.078316453	10.83861641
TRUE	8.919947985	10.60307123
TRUE	8.634972723	11.04068682
FALSE	8.796857371	11.31778213
TRUE	8.510316133	12.55386792
TRUE	8.272002066	11.30180173
FALSE	7.921144912	10.66743159
FALSE	8.384905415	11.75627665
TRUE	9.309395606	11.85945828
TRUE	8.362491099	11.84803696
TRUE	8.281206474	14.00235718
TRUE	9.634155224	13.39309881
FALSE	8.712157196	13.39568463
TRUE	9.204915411	13.04769575
TRUE	8.648942993	12.9449731
FALSE	9.019763275	13.05932132
TRUE	9.1696166	13.3340815
FALSE	9.350502629	16.64574429
FALSE	9.201642777	14.750737
FALSE	9.582861142	16.20344009
TRUE	10.03751692	16.31571077
TRUE	9.969993344	16.80634663
FALSE	10.12546865	16.52958398
TRUE	11.9103671	11.37417814
TRUE	10.82313995	11.75592957
TRUE	11.47844645	11.794027
TRUE	10.66673281	11.60187282
TRUE	10.77134836	11.67659645
TRUE	9.802860476	10.21968507
TRUE	9.955065459	9.713722778
TRUE	10.58588402	10.3646838
TRUE	11.93405743	12.39923715
TRUE	10.87582431	11.08683219
TRUE	9.826885711	10.60807882
TRUE	9.718503548	9.903833007
TRUE	9.385849545	10.10055937
TRUE	9.701066529	9.414020495
TRUE	10.19450102	10.49149371
TRUE	11.6397979	12.32474807
TRUE	9.789805241	10.23974002
TRUE	9.189877428	9.192282418
TRUE	9.651829209	9.519837817
TRUE	9.142475251	9.578447895
TRUE	10.25084893	10.9266257
TRUE	9.939128226	10.31714536
TRUE	9.810473663	10.21008132
TRUE	9.508475182	9.967636855
TRUE	9.389582411	9.487061851
TRUE	9.52482665	10.57849972
TRUE	10.08847311	10.85717851
TRUE	9.410430364	10.59548933
TRUE	9.440354743	10.11801566
TRUE	9.225458755	10.4843899
TRUE	9.665266197	10.61458398
TRUE	11.02684867	12.90180738
TRUE	9.231195131	10.85215636
TRUE	10.09956517	11.50107421
TRUE	9.532013495	12.33015254
TRUE	9.535283818	11.16434082
TRUE	9.78412223	11.76174175
TRUE	9.511618829	11.40141579
TRUE	10.46371704	12.97842841
TRUE	9.515316527	11.85611116
TRUE	8.944861136	12.9161142
FALSE	10.02038047	14.57118085
TRUE	9.673644832	12.3854655
TRUE	9.894282671	12.93267599
TRUE	9.756608816	13.10272578
FALSE	9.95243229	13.66581735
TRUE	9.701757285	13.26195008
TRUE	9.581415734	15.90640169
TRUE	9.930518623	13.856458
TRUE	10.3847538	15.12150737
FALSE	10.78279567	17.38684148
FALSE	10.7466978	18.18800243
FALSE	10.76188759	16.92032551
FALSE	11.68246088	17.32691031
FALSE	11.25572251	19.12280428
FALSE	12.26614879	0.931367808
FALSE	11.10197923	-2.165504589
TRUE	12.09579151	10.75644429
TRUE	12.12709932	12.11787124
TRUE	11.89288232	11.02939593
TRUE	11.50562805	11.11200019
TRUE	10.8316477	9.471774753
TRUE	10.73923817	10.81276928
TRUE	10.346308	10.8184925
TRUE	10.28270583	9.474041991
TRUE	11.17253934	10.01758035
TRUE	10.49237164	9.555129549
TRUE	9.827460884	8.691740239
TRUE	10.01487319	9.685968047
TRUE	9.789305123	9.03050667
TRUE	11.15025158	10.56185029
TRUE	9.679074173	8.797069329
TRUE	10.48873611	10.15458444
TRUE	10.12401239	9.502136078
TRUE	9.632677271	8.961072337
TRUE	10.03847473	9.435370587
TRUE	10.58392	10.34808828
TRUE	9.762532245	8.987867133
TRUE	11.92629391	11.98071148
TRUE	10.11732471	10.14120207
TRUE	9.474988917	9.29341644
TRUE	9.953030943	9.614354506
TRUE	10.90333981	10.35729165
TRUE	9.799210635	10.33467278
TRUE	9.933529935	9.442405807
TRUE	10.51951047	10.51238677
TRUE	10.03653508	10.5889374
TRUE	9.581160151	10.30852986
TRUE	10.4565861	12.30572
TRUE	10.13565428	10.7151446
TRUE	9.379207706	10.80028285
FALSE	10.72515891	10.98613506
TRUE	12.79697501	14.59290901
TRUE	10.33377805	11.45378807
TRUE	9.698777133	11.41105106
TRUE	9.909544673	12.90304279
TRUE	10.86415115	12.51721322
TRUE	10.02388332	12.42620459
TRUE	10.32395302	12.27998299
TRUE	9.636552688	12.97755136
FALSE	10.3076863	12.57064708
TRUE	9.821866027	12.64617667
FALSE	10.70199428	14.90040933
TRUE	10.70666433	12.58045765
TRUE	10.42027504	13.34220806
FALSE	10.3477695	13.89922986
TRUE	11.14709907	16.40164788
FALSE	12.38203073	15.23365568
TRUE	10.93445974	14.47061078
FALSE	11.37922042	16.98045882
TRUE	11.61498208	16.71911472
FALSE	11.55918744	16.09236036
FALSE	12.32105487	15.79874014
TRUE	12.37430773	17.15353254
TRUE	12.39364841	11.49468467
TRUE	12.56686093	9.819754741
TRUE	12.10031684	9.456147799
TRUE	11.09919872	9.219944098
TRUE	11.06644254	9.949649331
TRUE	10.67782643	9.457192512
TRUE	11.3454406	8.894055362
TRUE	11.8216269	9.755553542
TRUE	10.36899306	8.210937275
TRUE	10.08815224	8.411981528
TRUE	10.45081345	9.244778598
TRUE	10.18205337	8.429084631
TRUE	10.94196448	9.055089544
TRUE	12.59210674	11.55968824
TRUE	9.71214893	7.613421247
TRUE	9.945604742	7.765120986
TRUE	10.41330896	8.902913508
TRUE	10.28079033	8.416202239
TRUE	10.96777815	9.439634004
TRUE	10.01389852	8.22362568
TRUE	9.719857255	7.895672879
TRUE	10.62782749	9.153625315
TRUE	10.44372987	8.400440001
TRUE	10.21762405	8.494297062
TRUE	10.05533706	8.220965002
TRUE	10.81989445	10.5301624
TRUE	13.33799666	13.62192907
TRUE	10.78578502	9.545792507
TRUE	9.945749451	8.873751782
TRUE	10.23823505	10.03744348
TRUE	10.32840724	9.336386377
TRUE	10.01250435	9.433955611
TRUE	10.48825089	10.2545539
FALSE	10.75728114	9.879318886
FALSE	12.63091439	12.17341399
TRUE	10.59608824	10.40544418
TRUE	9.890808405	11.20518863
TRUE	10.20895166	11.08489954
TRUE	10.08658674	10.51552023
TRUE	10.56158699	11.2057387
TRUE	11.21410557	12.42046372
TRUE	10.69004967	11.43753197
FALSE	10.39682122	11.16283976
FALSE	10.35006002	11.77408412
TRUE	10.55321258	12.14169701
TRUE	10.79673446	12.19568965
FALSE	10.96675581	14.24982286
TRUE	11.16724669	12.84994655
TRUE	10.75941702	13.5712873
FALSE	10.58570668	12.83947722
TRUE	11.63497503	15.13081754
FALSE	11.70007482	17.1712832
FALSE	14.70556219	16.15815878
FALSE	12.26100075	15.56469514
FALSE	12.12888161	17.37335736
FALSE	12.47510667	16.48267137
FALSE	12.84070284	19.17186697
TRUE	13.41552644	8.614019935
TRUE	13.03455522	9.874783561
TRUE	12.8870773	8.619442012
TRUE	11.84129986	8.179560084
TRUE	12.68535307	8.338086241
TRUE	11.57528704	7.766764404
TRUE	11.56067282	8.156283452
TRUE	11.02664416	6.563532686
TRUE	11.27397889	8.038429305
TRUE	10.92058741	7.543966492
TRUE	12.0170486	9.010030875
TRUE	11.23441005	6.644290753
TRUE	10.47670685	8.222880283
TRUE	9.931985192	6.813511677
TRUE	10.99241134	7.916576596
TRUE	10.04974396	7.991756763
TRUE	11.6610707	8.98007953
TRUE	10.48782907	6.895997769
TRUE	10.52789728	8.524768064
TRUE	10.27711183	6.58178539
TRUE	11.12179104	8.679352731
TRUE	10.00767268	7.435977371
TRUE	10.48278637	7.998675381
TRUE	10.49413904	7.392266978
TRUE	12.18067283	9.781968742
TRUE	10.49308518	7.912710258
TRUE	10.20305704	7.248807901
TRUE	10.04389107	8.585490191
TRUE	11.07586606	9.108540799
TRUE	9.917029389	7.578102321
TRUE	10.7258135	7.908281189
TRUE	9.982814088	9.554269968
TRUE	10.46282418	9.296987825
TRUE	11.67607485	9.801722776
TRUE	10.34441603	8.453990438
TRUE	11.02117949	8.761938284
TRUE	9.972405763	9.774018965
TRUE	10.38281501	9.145712072
TRUE	10.04778267	10.24785162
TRUE	12.12058794	8.77489144
TRUE	10.37347035	9.466330715
TRUE	10.519802	9.908507701
TRUE	10.99999652	9.624177166
TRUE	10.58748002	11.64721899
TRUE	10.8262201	10.90967443
TRUE	11.11429937	12.74838094
TRUE	10.63339023	10.95107439
TRUE	10.88053766	11.64243599
TRUE	11.42981294	11.23648341
TRUE	11.41273946	14.11027269
FALSE	11.63952744	13.75963288
FALSE	11.85304204	13.65117105
TRUE	12.00185676	16.0269587
TRUE	14.35270298	8.672541355
TRUE	13.50781483	7.736935355
TRUE	14.10457614	6.815304742
TRUE	13.15167717	7.487292343
TRUE	13.17275299	6.896291557
TRUE	13.44536065	6.84462323
TRUE	12.63766196	6.948380577
TRUE	11.95918372	6.617726482
TRUE	12.31168615	6.452445373
TRUE	13.40593825	7.070547905
TRUE	11.53282265	5.996016807
TRUE	12.40480925	6.730259823
TRUE	11.45758517	6.083785791
TRUE	11.17517365	5.635012534
TRUE	11.63784652	6.221555566
TRUE	12.7275824	7.189135634
TRUE	11.49119036	5.960155157
TRUE	11.24241817	5.956794288
TRUE	12.07223443	6.403461708
TRUE	10.94441089	6.283441534
TRUE	13.47624093	8.819179869
TRUE	11.58519483	6.735816864
TRUE	12.59806923	7.229458064
TRUE	11.05146018	5.917136902
TRUE	11.56789817	6.30250987
TRUE	11.91573877	6.550917955
TRUE	10.85311265	6.51056357
TRUE	15.02748486	9.734515552
TRUE	11.87728449	6.687426785
TRUE	12.64090645	7.976556998
TRUE	11.42738796	7.088840284
TRUE	11.86876594	8.739229633
TRUE	10.49029909	7.248482444
TRUE	11.84997079	7.231819694
TRUE	11.01678488	8.249235257
TRUE	11.69365155	7.235379943
TRUE	11.59544928	7.907058385
TRUE	12.22916537	8.40044113
TRUE	10.59240966	9.380271805
TRUE	10.93227556	8.622315186
FALSE	12.06665466	9.671829664
TRUE	11.77092699	7.356101074
TRUE	11.50981631	8.715144955
TRUE	11.30683507	9.297076712
TRUE	11.63041418	10.12098668
TRUE	12.53243823	10.54751596
TRUE	12.22183179	9.004919287
FALSE	12.03583452	9.930260105
TRUE	12.25793115	9.836064582
FALSE	12.76750951	11.21129794
FALSE	13.11702596	13.25937947
TRUE	13.94353727	13.34954227
FALSE	13.80554559	11.3040672
FALSE	16.58594075	3.296588235
TRUE	15.14561004	7.572650908
TRUE	14.18110512	6.866265948
TRUE	13.35270436	7.1403719
TRUE	14.45978292	8.000674813
TRUE	14.82325065	7.72085885
TRUE	13.11561905	7.528856864
TRUE	12.23089731	6.188288658
TRUE	13.7863757	7.016691829
TRUE	12.72343725	6.873431485
TRUE	12.48052413	6.812771469
TRUE	13.16236694	6.873656561
TRUE	13.37822939	7.325020754
TRUE	12.00642908	5.822736781
TRUE	14.77961356	7.694197841
TRUE	12.01531479	6.08171938
TRUE	13.16099799	6.841319771
TRUE	11.83719675	5.966449523
TRUE	12.62306861	6.333741171
TRUE	11.82190398	5.910960306
TRUE	13.26521193	6.753291785
TRUE	11.68625657	5.761615345
TRUE	12.28205417	6.407338635
TRUE	12.08594891	5.942637953
TRUE	11.7629529	6.056157374
TRUE	11.83577644	6.09920654
TRUE	12.17924054	6.724138576
TRUE	12.88711152	7.048156997
TRUE	12.93890495	7.068494219
TRUE	12.5638148	6.853294261
TRUE	11.43822125	6.248200481
TRUE	11.19305533	6.959148025
TRUE	11.50987951	6.884489582
TRUE	12.49775739	7.067058283
TRUE	12.3317461	7.068259703
TRUE	12.3461169	7.463057455
FALSE	13.47142086	8.418940829
TRUE	11.59129113	8.012910874
TRUE	12.01669401	7.999590585
TRUE	12.40471713	7.61560139
TRUE	12.75542561	8.321730701
TRUE	12.71721983	8.18915405
TRUE	12.35015659	9.63441357
TRUE	12.99234085	9.965986656
TRUE	12.51699554	9.515065711
FALSE	13.08722629	9.318655745
TRUE	13.90050418	10.14921179
FALSE	13.56762525	10.06503422
TRUE	14.05944596	12.54364054
TRUE	14.85639406	12.59309193
TRUE	15.00681819	10.4626295
TRUE	15.22883197	8.507156798
TRUE	15.23433832	9.103769929
TRUE	15.08560962	8.3804243
TRUE	15.68846525	8.372028814
TRUE	14.05566489	8.233590722
TRUE	13.34810599	7.705350219
TRUE	13.35989739	7.156333139
TRUE	13.29636189	8.049941853
TRUE	15.30322564	7.444532307
TRUE	13.69693675	7.314717535
TRUE	12.75016018	7.05008174
TRUE	12.19689303	6.844744319
TRUE	12.26330783	6.779664527
TRUE	12.29695241	6.365001721
TRUE	13.94704704	7.499836029
TRUE	12.51479695	7.074590034
TRUE	13.29527353	7.139386318
TRUE	11.64415323	5.715270124
TRUE	12.1567593	6.586201313
TRUE	12.25004488	6.344665562
TRUE	13.25944126	7.26461666
TRUE	12.45239301	6.685453127
TRUE	12.3020786	6.73362081
TRUE	16.23159996	9.778081036
TRUE	12.81643525	7.067848993
TRUE	11.9759877	6.547394834
TRUE	12.00251996	6.377591494
TRUE	14.03091641	7.931443542
TRUE	12.47545872	6.591531684
TRUE	12.61284342	7.487213066
TRUE	13.72644661	8.290814258
TRUE	12.7653042	7.116786145
TRUE	11.80305526	6.598779526
TRUE	12.61281409	7.026077201
TRUE	12.70687489	7.140584896
TRUE	11.99817138	7.509148091
FALSE	14.01153903	9.151362528
TRUE	13.09480781	7.648253778
TRUE	12.18900964	7.76872972
TRUE	12.99343241	8.1199074
TRUE	12.67628467	7.961841338
TRUE	12.68984661	8.068431288
TRUE	12.51828211	9.501488271
TRUE	13.07334052	8.229256499
TRUE	12.92828293	7.944285417
TRUE	12.37492737	8.615302166
TRUE	12.79976074	8.569793285
TRUE	12.66771496	8.263174132
TRUE	13.20967302	11.18753074
TRUE	14.36749828	10.60800783
TRUE	15.21445413	11.13519093
TRUE	13.86192221	11.87208951
FALSE	14.90942553	11.22986598
TRUE	14.84774308	12.78070788
TRUE	15.36601142	11.22719071
FALSE	16.05378054	11.11380577
TRUE	16.51671076	9.354639879
TRUE	15.85637685	8.825811616
TRUE	15.14273925	8.773213054
TRUE	15.93570665	7.911370715
TRUE	14.55931242	7.831667062
TRUE	14.86888653	8.405243625
TRUE	15.78095054	8.147998837
TRUE	13.14250044	7.807164904
TRUE	14.10626866	7.709188392
TRUE	14.20753082	7.641097394
TRUE	14.10305333	7.081042155
TRUE	13.74188998	7.61127486
TRUE	12.81783103	6.897292608
TRUE	13.37934788	7.248274056
TRUE	14.66964484	8.118886581
TRUE	13.31729472	6.971434751
TRUE	13.35816352	7.283268319
TRUE	13.32753845	7.248214971
TRUE	12.80038411	6.555996801
TRUE	12.92887873	6.607218781
TRUE	13.41515531	7.237522677
TRUE	13.20837716	6.983941557
TRUE	12.14972407	6.546169784
TRUE	13.27525753	7.688562817
TRUE	13.15426951	7.343826173
TRUE	12.99490228	7.142574253
TRUE	14.11995837	8.045959538
TRUE	12.58503858	7.217023112
TRUE	13.28862144	7.784735969
TRUE	12.08889647	6.746019005
TRUE	13.75632441	7.81138695
TRUE	12.89116585	8.361652737
TRUE	12.74747735	8.101677892
TRUE	13.36426961	7.996417088
TRUE	12.61090198	7.452351348
TRUE	14.93908798	10.19835742
TRUE	12.83894164	8.030926546
TRUE	13.23760498	8.197307163
TRUE	12.87167308	10.28283589
TRUE	12.16835316	8.528815667
TRUE	13.56458997	9.266787112
TRUE	13.79265235	9.360001572
TRUE	14.88160464	9.95674575
TRUE	13.25386014	9.11338163
TRUE	12.41232846	8.549939825
TRUE	13.11340238	10.9746111
TRUE	14.02648834	9.433353431
TRUE	13.07269501	10.60519925
TRUE	13.30785273	9.602274684
FALSE	13.62647949	9.825429938
FALSE	17.49926024	12.22690891
FALSE	15.2976414	11.16446911
TRUE	14.55052606	12.14354455
TRUE	14.45949538	12.13734665
TRUE	15.70441817	15.29123587
TRUE	15.5241921	13.40802268
FALSE	16.14596843	9.031909028
FALSE	19.26298074	4.533648238
TRUE	16.80270699	8.573016191
TRUE	17.42552758	9.476999123
TRUE	17.85342858	8.125572907
TRUE	18.23482053	8.63546264
TRUE	16.25609099	8.670000509
TRUE	15.87381122	8.394221236
TRUE	16.49420485	8.288012205
TRUE	14.50506939	8.211243854
TRUE	14.2516729	7.469011784
TRUE	16.33315697	7.937007412
TRUE	14.66756875	7.287711936
TRUE	14.14544139	6.906915971
TRUE	14.85569121	7.531120381
TRUE	14.46211227	7.436231509
TRUE	13.32402905	6.74537798
TRUE	15.48822222	7.846064829
TRUE	13.60120331	6.932611226
TRUE	14.26517495	7.064984529
TRUE	13.91349793	6.841504568
TRUE	14.51086372	7.198366111
TRUE	13.2836909	6.865546035
TRUE	13.89224344	7.065390167
TRUE	13.67208207	6.950640107
TRUE	13.5447083	6.835973459
TRUE	13.4991735	6.957706681
TRUE	13.45135604	6.874069695
TRUE	13.76973739	7.647958734
TRUE	14.2110263	7.288251647
TRUE	14.07255608	8.768531099
TRUE	15.14400749	8.400639714
TRUE	13.25324719	7.02683257
TRUE	13.94003714	8.137479726
TRUE	13.49656601	7.834539185
TRUE	14.10889852	7.944906503
TRUE	14.16485015	7.757962302
TRUE	14.67762664	9.006576324
TRUE	14.3101123	9.50776041
TRUE	13.65637216	8.546907921
TRUE	16.71421891	10.36497312
TRUE	14.22645321	9.165352207
TRUE	12.94887087	8.703017678
TRUE	14.44755044	8.727880839
TRUE	14.45665381	8.768582906
TRUE	13.75867005	11.09787841
TRUE	14.49995096	9.634559716
TRUE	15.01985766	9.998721964
TRUE	14.34569523	9.773878995
TRUE	14.44967673	11.13792135
FALSE	14.95008578	9.883306451
TRUE	14.27459362	10.07571382
TRUE	15.46936912	12.14612607
TRUE	15.91750153	11.94052686
FALSE	16.12723832	12.13594664
FALSE	15.97457838	12.4698974
TRUE	15.58863958	15.14960943
TRUE	16.6144343	13.32136541
TRUE	16.92461295	14.42547586
TRUE	17.96956681	7.985835989
TRUE	16.83198481	7.930944611
TRUE	16.74550433	7.457264309
TRUE	16.28943014	6.952588711
TRUE	17.40606924	7.879985126
TRUE	15.69453274	7.920769088
TRUE	15.1012007	7.731185696
TRUE	16.54580791	7.012008103
TRUE	16.3477369	7.11058823
TRUE	14.07966501	6.550299226
TRUE	16.99499986	6.809422405
TRUE	14.71776933	6.763540022
TRUE	14.3522658	6.727754118
TRUE	14.21484388	7.152093633
TRUE	14.40621531	6.020213882
TRUE	15.47574864	6.077478492
TRUE	14.78988873	5.70522182
TRUE	16.35970211	7.217860713
TRUE	13.49233827	6.163541488
TRUE	15.23036352	6.640286095
TRUE	14.16189075	6.217643654
TRUE	13.90948358	6.526484092
TRUE	14.42608799	6.568480594
TRUE	17.53782302	8.550500017
TRUE	15.46158923	6.838355999
TRUE	13.5086768	6.383037333
TRUE	14.13101855	6.545194683
TRUE	14.2850822	6.449879844
TRUE	14.18311766	6.050166358
TRUE	14.77542499	6.145628776
TRUE	14.93380016	7.971386616
TRUE	14.57013438	7.155874715
TRUE	15.41221594	7.176914447
TRUE	14.29150192	7.244519739
TRUE	13.97409162	7.474246669
TRUE	14.45330627	7.554207657
TRUE	13.76669905	6.71663429
TRUE	14.66736913	6.967904557
TRUE	18.22707974	9.79804336
TRUE	14.90312395	8.07592177
TRUE	14.21641502	7.984718768
TRUE	14.11673089	7.97069762
TRUE	14.16995833	8.261599782
TRUE	14.07196559	8.386501985
TRUE	14.96511343	8.074132457
TRUE	16.90289521	9.813527099
TRUE	14.38690425	8.923004201
TRUE	14.20023119	8.430150583
TRUE	14.23269022	9.79318068
TRUE	15.27300624	8.266690172
TRUE	14.95032244	8.887111254
TRUE	17.83530135	9.916157382
TRUE	15.5099467	9.474417386
TRUE	15.33743436	11.07061889
TRUE	15.44852594	10.20273481
TRUE	15.27490766	11.27517676
FALSE	15.72256412	9.606520172
TRUE	17.31621422	11.14749662
TRUE	16.39961655	12.23820108
FALSE	16.19289193	12.04268306
TRUE	17.44921146	14.80165145
FALSE	17.35552596	14.41319781
TRUE	19.90297381	6.40611106
TRUE	18.61416755	7.69719648
TRUE	19.27295783	7.118037499
TRUE	19.19743531	6.185186516
TRUE	18.07904484	6.636890886
TRUE	17.62468176	6.059277392
TRUE	17.3498944	5.96267862
TRUE	16.65297324	6.1101922
TRUE	15.52469482	6.573286993
TRUE	15.85730171	5.259464715
TRUE	16.62798486	5.558743626
TRUE	15.39406742	5.980405317
TRUE	15.99050991	5.770928058
TRUE	15.03306076	5.708525104
TRUE	14.23714528	5.929664152
TRUE	15.40967599	4.768441967
TRUE	14.82746683	5.459761105
TRUE	16.29081679	5.964041159
TRUE	14.93101229	5.344845625
TRUE	15.55954604	5.258754114
TRUE	14.42077134	5.201168966
TRUE	15.27149779	4.956351874
TRUE	15.91851535	5.915266676
TRUE	15.06942597	5.802960207
TRUE	20.71864679	8.453474266
TRUE	14.63627651	5.489353254
TRUE	14.69434121	5.857765303
TRUE	14.39880632	5.636941453
TRUE	14.95000204	5.512715856
TRUE	14.84615928	6.186903281
TRUE	15.43723584	7.173197468
TRUE	14.7897034	6.854713438
TRUE	15.20029883	6.129256947
TRUE	15.78759523	7.246531464
TRUE	13.76065302	6.597655606
TRUE	19.08078604	8.033084556
TRUE	14.24848257	7.815420357
FALSE	16.11302278	6.577201803
TRUE	14.33828524	7.181544341
TRUE	15.26140253	6.266082455
TRUE	15.13255637	6.790951442
TRUE	14.28257503	7.569294041
TRUE	16.17063414	7.688768968
TRUE	15.62453412	8.836033102
TRUE	14.76676691	7.378357886
TRUE	14.9421738	8.880281012
TRUE	14.96254213	7.895883454
TRUE	15.10008806	8.279729011
TRUE	17.64068757	8.553260973
TRUE	16.35212285	8.645285767
TRUE	15.27436241	8.800885101
TRUE	17.11910851	9.902325369
TRUE	16.0136163	9.125393027
FALSE	16.18885323	9.80282956
FALSE	17.4825635	10.35407079
FALSE	16.32542711	10.80635832
TRUE	16.99214947	13.57391398
FALSE	18.56804909	9.561387203
FALSE	22.61037987	6.849928356
TRUE	18.89543669	5.653658959
TRUE	19.69078277	6.860259517
TRUE	19.51464425	5.888608857
TRUE	18.91261082	6.383521421
TRUE	21.1407047	5.927796465
TRUE	17.67063447	5.57218344
TRUE	17.64412955	6.138109177
TRUE	18.32382712	5.313489444
TRUE	16.56845404	5.387120363
TRUE	16.11902229	4.848000439
TRUE	16.54953797	5.152784738
TRUE	15.84001809	5.087150271
TRUE	15.97614321	4.90511288
TRUE	18.2711466	5.519479921
TRUE	15.65910012	4.840695915
TRUE	15.33231614	4.502860572
TRUE	17.30714239	5.466644722
TRUE	16.3047263	5.231165183
TRUE	15.81397511	4.859098145
TRUE	15.25204237	4.830683636
TRUE	15.46020969	4.730714915
TRUE	17.82512651	5.613380862
TRUE	16.28008004	5.092202475
TRUE	21.6997625	7.668716
TRUE	15.77834473	5.424487559
TRUE	16.2048652	5.083697702
TRUE	15.20238669	4.796981138
TRUE	16.36522721	5.664243677
TRUE	17.31280115	6.530251935
TRUE	17.07551335	5.856773665
TRUE	15.34307444	5.228608582
TRUE	15.84781574	5.80461252
TRUE	15.8712555	5.841223567
TRUE	20.24669231	7.731494792
TRUE	16.17793268	6.108152796
TRUE	15.87284897	7.204322277
TRUE	17.82546569	6.86724244
TRUE	16.41603407	6.280708203
TRUE	15.80121797	6.377079448
TRUE	15.82516382	6.493640872
TRUE	16.419167	6.410989575
TRUE	19.98497836	7.84415411
TRUE	16.82642833	6.871570548
TRUE	17.81824157	6.923246961
TRUE	16.08438166	8.730039727
TRUE	17.67060105	6.931928862
TRUE	16.24256403	7.768240308
TRUE	17.33758104	7.553747115
TRUE	22.34896929	9.25405631
FALSE	18.35481136	9.157005527
TRUE	18.67119154	8.683797016
TRUE	18.48582537	10.48985987
TRUE	19.12024642	8.483889675
TRUE	18.38736877	9.669635774
FALSE	18.9406047	9.946757447
FALSE	20.03293512	10.54486936
FALSE	21.17169144	8.143164498
TRUE	20.87488666	7.547485684
TRUE	20.85084443	6.442396592
TRUE	23.40620865	5.829387368
TRUE	20.27991365	5.861967532
TRUE	20.5841061	5.618918967
TRUE	18.85233792	6.369887289
TRUE	19.38356946	5.988598489
TRUE	17.8451187	6.092354009
TRUE	18.53536631	5.494171443
TRUE	18.10162727	5.140807833
TRUE	17.38927028	5.454728416
TRUE	17.73084464	5.420047979
TRUE	18.9817939	5.091530939
TRUE	17.23415232	4.97540446
TRUE	15.97023452	4.894279172
TRUE	17.00783861	5.126590831
TRUE	16.94307187	5.096283737
TRUE	22.06395552	6.782449171
TRUE	16.55738033	4.961301705
TRUE	15.97497856	5.042204484
TRUE	15.88995729	4.705168614
TRUE	16.49884565	4.805894072
TRUE	16.80028381	5.086592151
TRUE	16.40068913	5.025325189
TRUE	21.46285372	6.137778012
TRUE	15.94138022	4.79955965
TRUE	18.24349801	5.623393859
TRUE	15.96312835	4.976913654
TRUE	16.82585682	6.070981005
TRUE	16.38319532	5.196492453
TRUE	17.0001317	5.133137116
TRUE	16.59935149	5.320339618
TRUE	18.08158314	6.173531544
TRUE	16.10056758	5.306154601
TRUE	22.36234853	8.043772012
TRUE	17.22954222	6.009212646
TRUE	15.87374271	6.554007045
TRUE	17.03004142	5.913253124
TRUE	16.23300214	5.393275833
TRUE	16.09931274	6.093445737
TRUE	16.26583816	5.994083088
TRUE	17.81686477	6.814290174
TRUE	17.24739289	6.461671799
TRUE	17.06801359	6.110339204
TRUE	17.34176791	6.913279452
TRUE	16.46155934	6.728037596
TRUE	18.25587762	7.067971707
TRUE	17.55161068	7.43113067
TRUE	17.57198259	6.808989785
TRUE	17.72963878	8.787351781
TRUE	18.19577043	7.223941433
TRUE	18.68659229	9.353499623
TRUE	19.23933171	8.335856709
TRUE	19.24805906	8.889605989
TRUE	19.73175978	9.408933285
FALSE	19.23372915	10.13887887
TRUE	20.71063076	9.45470193
TRUE	24.81223919	10.0553377
FALSE	19.71770356	11.30465079
TRUE	22.08072344	8.07350645
TRUE	23.00383225	5.87434643
TRUE	21.75092991	5.931820783
TRUE	22.26600175	4.816558133
TRUE	20.66918137	5.567750152
TRUE	22.35845194	4.732226409
TRUE	20.63207038	4.130429944
TRUE	20.69844428	5.041010173
TRUE	19.04028668	4.964384978
TRUE	19.67017315	4.046272917
TRUE	19.87543594	4.922110503
TRUE	20.11785359	4.719694638
TRUE	20.84499586	4.875527645
TRUE	18.93690163	4.491816429
TRUE	18.91593751	3.542322126
TRUE	19.07075891	4.414111139
TRUE	23.98932552	5.946234224
TRUE	17.84617743	4.664287444
TRUE	18.15425618	4.085676785
TRUE	18.75432551	4.386813971
TRUE	17.89007079	4.526360772
TRUE	19.58721422	5.233015324
TRUE	17.99925851	4.120754218
TRUE	23.56196267	6.007008618
TRUE	17.65149785	4.489212726
TRUE	17.76271739	4.213564531
TRUE	17.37677962	3.836739486
TRUE	18.98882314	5.062055776
TRUE	16.86552762	5.055920015
TRUE	20.48033441	5.233758963
TRUE	17.67226215	5.567212964
TRUE	17.51992001	4.738914212
TRUE	18.24938378	4.291644044
TRUE	18.10806721	4.896816428
TRUE	17.38914825	4.902424261
TRUE	18.52972915	5.356840316
TRUE	18.42133291	5.777911701
TRUE	17.67580763	4.982990789
TRUE	18.55108249	4.817704971
TRUE	17.50081301	4.500842351
TRUE	18.6145357	5.154361913
TRUE	16.97221518	6.309228909
TRUE	16.94344877	6.049378137
TRUE	17.37722926	6.024202466
TRUE	17.66932122	5.557395439
TRUE	16.94277332	6.23484484
TRUE	22.19445796	6.849612228
TRUE	18.62565773	7.553909416
TRUE	17.51802328	6.624324868
TRUE	18.78670885	5.522272498
TRUE	18.82818131	8.414722489
FALSE	19.33170948	7.373406965
TRUE	19.20548999	6.853721929
TRUE	19.74607097	7.808464891
TRUE	20.84903942	9.327759325
TRUE	24.15806828	8.887569285
TRUE	22.45797858	11.03328686
FALSE	22.72190873	8.708745364
TRUE	23.15644806	7.184758096
FALSE	25.35045351	-1.704955714
TRUE	22.99411646	4.521434143
TRUE	24.31908933	4.935742661
TRUE	25.2225584	4.060677684
TRUE	23.70975042	3.693019609
TRUE	23.6188514	4.317357096
TRUE	21.0790117	5.009800859
TRUE	21.14842141	3.808426346
TRUE	20.58054951	4.163808378
TRUE	21.77461135	4.228686271
TRUE	20.87334786	3.94988091
TRUE	20.92649079	3.562891388
TRUE	20.44672969	3.697937819
TRUE	20.03707424	3.85964885
TRUE	22.4235073	4.695121863
TRUE	20.1605393	3.279897138
TRUE	18.83336488	3.319860859
TRUE	21.09958426	3.630060306
TRUE	20.01275889	3.309616146
TRUE	21.79083638	3.503771088
TRUE	18.76856561	3.661192169
TRUE	18.4031324	3.333606565
TRUE	20.22521904	3.590430153
TRUE	18.9976179	3.402030986
TRUE	19.54853396	3.793788571
TRUE	21.37730136	4.267625308
TRUE	18.47846403	3.715160914
TRUE	19.43259351	4.32510608
TRUE	19.64589103	4.142741126
TRUE	19.7269518	4.186276283
TRUE	19.07840892	3.628824319
TRUE	18.73835563	4.381429912
TRUE	20.65072426	4.52232124
TRUE	19.07196429	4.862262811
TRUE	17.47907724	4.953275572
TRUE	19.49164209	4.723215254
TRUE	17.86807402	5.273429942
TRUE	19.35496622	4.438814513
TRUE	18.29882215	5.648460466
TRUE	19.7752637	6.325182178
TRUE	18.66055577	5.648957921
TRUE	20.29060349	4.861772513
TRUE	18.81583503	5.654938941
TRUE	20.74222033	5.429756883
TRUE	19.08715801	7.141119057
TRUE	19.58296218	5.987508215
TRUE	21.85408877	6.274467759
TRUE	20.52980603	7.985454053
TRUE	21.25962838	6.850092263
TRUE	23.0658014	6.796933836
TRUE	23.22699756	9.506123893
FALSE	30.55260682	0.376753022
FALSE	24.8197934	6.151851796
TRUE	26.59756683	4.272795157
TRUE	30.38850716	4.048208384
TRUE	24.54802494	4.468036139
TRUE	23.24274739	3.957823139
TRUE	23.26223015	4.15510577
TRUE	22.02500469	3.451134998
TRUE	21.71374041	3.810931677
TRUE	23.65926376	3.7944126
TRUE	25.31120176	3.991271146
TRUE	22.06358944	4.131555923
TRUE	20.62245307	3.66396337
TRUE	21.61280589	3.556389071
TRUE	20.49153184	3.54344655
TRUE	22.4452475	3.795164758
TRUE	20.60464369	3.472426636
TRUE	25.74075717	4.471501532
TRUE	20.09127956	3.095198383
TRUE	20.31014961	3.246441672
TRUE	20.52866997	3.37583737
TRUE	21.41298134	3.672730991
TRUE	20.76015777	3.450195673
TRUE	22.6977852	3.914749889
TRUE	19.72514699	3.716551321
TRUE	25.32084322	4.892319618
TRUE	19.88199	3.361527443
TRUE	19.34494497	3.082524617
TRUE	21.89985275	4.026007914
TRUE	21.36107707	3.777301521
TRUE	20.34151027	3.632775491
TRUE	20.7079876	3.500809043
TRUE	19.82234511	3.327824663
TRUE	22.50723787	4.444486877
TRUE	19.6676689	3.930804662
TRUE	20.87954137	4.79695462
TRUE	20.69768133	3.983457607
TRUE	20.63948603	6.650507585
TRUE	20.11594792	4.341939455
TRUE	21.10174259	4.194251064
TRUE	20.7653469	4.808207146
TRUE	21.47361237	4.476928796
TRUE	21.73942128	5.115157814
TRUE	24.68847882	5.660005361
FALSE	21.32467903	5.663183812
TRUE	20.49182481	5.299673668
TRUE	21.55621	6.499076574
TRUE	23.4797288	5.802648637
TRUE	22.82400189	6.736514776
TRUE	21.61152652	6.65421256
FALSE	23.18114152	6.168558633
FALSE	23.78145757	8.308598353
TRUE	24.35017633	7.158495267
TRUE	27.46622837	6.8411795
FALSE	24.28741645	7.014021744
FALSE	25.12449737	7.732567007
FALSE	26.97392047	8.819488335
TRUE	24.16396718	4.496066562
TRUE	25.0076593	4.573571531
TRUE	21.85644596	3.683071259
TRUE	23.23994967	3.577822082
TRUE	24.39791008	3.696166225
TRUE	21.09232986	3.952487585
TRUE	22.23054597	3.531256355
TRUE	21.41550898	3.873436549
TRUE	21.25107705	3.263247863
TRUE	22.43887342	3.308736438
TRUE	20.93637321	3.305664035
TRUE	26.22572831	4.210275572
TRUE	21.07439025	3.311203067
TRUE	22.78310014	3.590833234
TRUE	20.17406637	3.385372541
TRUE	21.43323899	3.524425882
TRUE	20.09192485	3.023344768
TRUE	20.09662934	3.08710922
TRUE	18.68016634	2.905923512
TRUE	21.58057804	3.504980042
TRUE	20.13527583	3.030079633
TRUE	24.38752958	4.347268142
TRUE	19.96290198	3.149638182
TRUE	20.32634971	3.377636706
TRUE	20.46320292	3.177411585
TRUE	22.26633031	3.781834726
TRUE	20.5647629	3.148640628
TRUE	21.11003109	3.464866415
TRUE	19.78399753	2.876054694
TRUE	20.58384846	3.547707555
TRUE	21.06016587	4.255447483
TRUE	27.70020137	5.869478586
TRUE	21.8240163	3.937290271
TRUE	20.11567242	3.285185764
TRUE	20.8388873	3.47141753
TRUE	19.96423011	3.556214765
TRUE	21.29978634	3.781919952
TRUE	23.27679178	4.442370991
TRUE	20.98965044	3.901778045
TRUE	20.70644956	4.776592383
TRUE	21.53316973	3.968692871
TRUE	19.86546443	3.667495921
TRUE	20.93722775	3.771691117
TRUE	20.75099678	4.998788237
TRUE	22.36915892	4.617391545
TRUE	20.53375792	4.315937971
TRUE	25.07257391	5.356396181
TRUE	20.39675186	4.243109826
TRUE	21.02790781	4.105973648
TRUE	20.6352938	4.787773674
TRUE	21.45471791	5.844565505
TRUE	21.24779068	4.620107941
TRUE	22.20531707	4.90274172
TRUE	21.20521099	4.872095706
TRUE	22.27226189	5.869715845
TRUE	21.52853023	5.147356102
TRUE	22.5933812	7.067709478
TRUE	23.95265204	6.337217712
TRUE	24.06535244	6.162993316
TRUE	23.99132987	6.631534067
TRUE	25.9674546	9.061725704
FALSE	26.06050072	6.711796258
TRUE	23.54178953	4.955404423
TRUE	23.41326273	4.910106512
TRUE	23.22907631	5.303830808
TRUE	22.05396956	4.798090252
TRUE	22.91115174	3.308974796
TRUE	22.10579399	4.364434614
TRUE	20.67628566	4.109752674
TRUE	21.06003326	3.818660157
TRUE	19.69259922	3.638543234
TRUE	19.34647866	3.341324423
TRUE	20.49993789	3.382793552
TRUE	19.91323629	3.678244207
TRUE	21.71981715	3.810236947
TRUE	20.34048108	3.379904423
TRUE	19.76336672	3.491494028
TRUE	24.96697042	4.543107561
TRUE	18.90272618	3.379692348
TRUE	18.41829547	3.497883326
TRUE	19.1346055	3.248220119
TRUE	19.38437944	3.165668635
TRUE	21.04172819	3.707909239
TRUE	19.75164535	3.416682396
TRUE	25.08555894	5.244703309
TRUE	19.54451779	3.202837203
TRUE	18.81077084	3.073083469
TRUE	21.2562528	4.081514552
TRUE	20.23852723	3.584459814
TRUE	22.11427016	4.31443882
TRUE	20.0076834	3.578999835
TRUE	19.72905879	3.277131365
TRUE	18.92795372	3.449088436
TRUE	19.51796851	4.27201644
TRUE	20.89157916	4.072716311
TRUE	20.6332093	4.83366497
TRUE	19.43339707	3.482678405
TRUE	20.20871829	3.806172967
TRUE	19.76607099	3.686701319
TRUE	19.8026566	5.009123448
TRUE	20.51983264	3.715815699
TRUE	18.90336613	4.007884954
FALSE	20.21251835	4.153211972
TRUE	24.68745143	5.398711636
TRUE	21.89668536	5.664610325
TRUE	20.52078568	4.459171167
TRUE	20.34413255	4.736513357
TRUE	20.96686481	4.463211109
TRUE	20.54429541	6.075258919
TRUE	20.7361683	5.384200946
TRUE	21.23121422	4.940394321
FALSE	22.58920541	5.556005472
TRUE	22.97752971	6.966488066
TRUE	22.86323965	6.814221838
FALSE	22.52576043	5.89364875
TRUE	22.81153299	5.647522957
TRUE	23.01450955	7.709070596
FALSE	28.87034238	6.999200387
TRUE	25.41270251	6.215782486
FALSE	26.22293857	5.636595704
TRUE	27.3244984	2.945043069
FALSE	30.06591864	0.721092558
TRUE	21.03881772	5.219259937
TRUE	22.56476414	5.107255705
TRUE	20.93457538	5.23951187
TRUE	19.98504527	4.931530904
TRUE	20.4610296	4.662248869
TRUE	19.00939029	5.413128451
TRUE	18.32182161	4.435072782
TRUE	20.81467362	4.553876063
TRUE	19.85214707	4.609128378
TRUE	19.11503602	4.683949446
TRUE	18.80280839	4.641176154
TRUE	19.85664629	4.578645941
TRUE	17.87229586	4.01607819
TRUE	18.2443319	4.289015908
TRUE	19.64353632	4.582537044
TRUE	19.60956719	4.165558193
TRUE	19.05788002	4.158360168
TRUE	18.64099566	4.559613978
TRUE	17.90747859	3.913821886
TRUE	19.04216523	3.961233747
TRUE	19.08776719	4.920790661
TRUE	19.28243373	4.607101682
TRUE	19.52996196	3.51135319
TRUE	18.09973693	4.065755025
TRUE	19.76485238	3.904829658
TRUE	19.4644151	5.229669492
TRUE	20.42570057	4.571163289
TRUE	18.62221452	4.833621408
TRUE	19.46895084	4.127612009
TRUE	19.24279735	5.128639855
TRUE	23.93130961	6.72500501
TRUE	18.4435174	4.261733403
TRUE	19.49671813	4.220266598
TRUE	20.03247688	4.890013869
TRUE	19.67758143	6.56369492
TRUE	18.39070199	4.927821363
TRUE	20.08056937	4.321528161
TRUE	18.90333955	4.925736368
TRUE	23.51536554	6.755300268
TRUE	19.78463011	5.441852275
TRUE	18.69873781	5.778032494
TRUE	20.30612514	6.485142076
TRUE	20.40692221	4.498192737
FALSE	20.69494709	4.749931508
TRUE	20.19574764	6.01638318
TRUE	21.46785062	4.993856235
TRUE	21.12143569	5.514859023
TRUE	20.2222523	7.667529132
TRUE	26.13422825	8.032605615
FALSE	22.77992548	7.934683424
TRUE	21.30580545	7.217423296
TRUE	22.91003221	6.070797858
FALSE	22.9258581	6.150290749
TRUE	23.41339398	8.377125913
TRUE	24.11931835	7.380830644
TRUE	25.04557988	8.045569411
TRUE	21.21352452	5.471163251
TRUE	23.24550386	5.078929631
TRUE	21.25289078	5.806623268
TRUE	19.98986088	5.806796747
TRUE	22.15685013	5.224840149
TRUE	19.19131075	5.489205108
[truncated: 44,334 more rows]
