# Supplementary material for: Phosphorylation tunes strain-specific protein condensation during rotavirus replication organelle assembly
Source: EMBO J. 2026 May 26;45(13):4733–65. doi: 10.1038/s44318-026-00814-z (PMC13324165; doi:10.1038/s44318-026-00814-z)
Supplement: Supplementary file 8 — Source data Fig. 6 [file 44318_2026_814_MOESM8_ESM.zip › Raw data/NSP5 SA11/plot/exp3_4_df.csv]

	Unnamed: 0	local index	average_condensate_size	dark	feature	num_of_condensates	radius	signal_0_low1	signal_0_low2	signal_0_pv	signal_0_sum	signal_1_low1	signal_1_low2	signal_1_pv	signal_1_sum	uneven	vol_of_condensates	x	y	img_num	signal_0_pv_cvt	signal_1_pv_cvt
0	0	9	0.0	False	False	0.0	46.09772109985352	55.45750582489225	62.47554216218131	64.10529055372781	13332584.0	19.389277267556817	21.410894739470564	21.682179109235445	4509448.0	False	0.0	252	722	1-0	3.861824854238679	9.153108999269516
1	1	36	0.0	False	False	0.0	45.25483322143555	52.9933978502768	59.68693759411164	60.61307993447407	12149484.0	20.3268235554714	22.699165604766744	22.91181928884147	4592520.0	False	0.0	413	695	1-0	3.6344650295850696	9.899036013150614
2	2	47	0.0	False	False	0.0	44.55333709716797	51.02843136364884	57.65087316576309	58.40447131041068	11346662.0	20.010883106823066	22.410829167685325	22.517938962927165	4374724.0	False	0.0	499	683	1-0	3.492921576816545	9.6608026709432
3	3	50	0.0	False	False	0.0	45.09988784790039	56.392992802531474	62.2552629987364	63.33027039650065	12607350.0	19.418826536847817	20.99206812889373	21.324137188198904	4245061.0	False	0.0	596	682	1-0	3.812577757816205	8.936291532561269
4	4	57	0.0	False	False	0.0	45.221675872802734	51.59684096200608	57.174792076115445	58.29692240508718	11668109.0	19.04142662451233	20.72054516868172	21.275704752213308	4258325.0	False	0.0	331	676	1-0	3.4883755465586463	8.908004196247298
5	5	77	0.0	False	False	0.0	45.65084838867188	52.657943755228665	58.587587883459534	59.404748685778166	12116590.0	17.983216717039507	19.60089613142405	19.96611793063748	4072423.0	False	0.0	194	659	1-0	3.562264517555709	8.114131694694331
6	6	104	0.0	False	False	0.0	45.0444221496582	54.24508841125402	59.33641783114361	60.441266856538746	12002650.0	19.30508460350349	21.074414170116984	21.263004680133044	4222486.0	False	0.0	651	614	1-0	3.626558542348625	8.899854472874857
7	7	105	0.0	False	False	0.0	44.72135925292969	49.40560902476227	54.78956735210462	55.46156786671194	10856346.0	18.489784496948776	20.2005527922265	20.389962110078585	3991241.0	False	0.0	269	615	1-0	3.307394943587428	8.371823952511743
8	8	106	0.0	False	False	0.0	44.65422821044922	49.667971418748216	55.57664051898994	56.19819279695496	10967536.0	18.71461571078924	20.6007781786908	20.809352596663988	4061115.0	False	0.0	390	613	1-0	3.354050562638828	8.625828111562905
9	9	109	0.0	False	False	0.0	44.777225494384766	51.37275783386812	57.09924120322012	57.83944141843855	11350108.0	18.615867501601706	20.49871450317073	20.673632559165256	4056885.0	False	0.0	553	609	1-0	3.460055460244485	8.543231916070875
10	10	114	0.0	False	False	0.0	44.41846466064453	50.00636662296871	54.32497921675514	55.14202574594654	10648081.0	18.47543897654535	19.870742280103563	20.21133031510125	3902865.0	False	0.0	471	604	1-0	3.2871497772738576	8.263636697192496
11	11	143	0.0	False	False	0.0	45.0	48.12611052430718	52.37196366835836	53.10768382159359	10525529.0	17.16114408619493	18.276500763012063	18.526434910559672	3671795.0	False	0.0	178	573	1-0	3.1593110666733	7.24298304245854
12	12	144	0.0	False	False	0.0	45.39823913574219	47.94149962370373	52.35841060650565	53.21558263833802	10734415.0	16.89873972290137	18.291740325686582	18.63276495811333	3758520.0	False	0.0	330	556	1-0	3.166058914777558	7.307398581647172
13	13	145	0.0	False	False	0.0	45.12205505371094	58.75769579498068	63.89706054509558	65.47779478100018	13047681.0	20.159805160022653	21.99105027503848	22.626794585007143	4508814.0	False	0.0	711	547	1-0	3.948442073528784	9.725276641827342
14	14	146	0.0	False	False	0.0	44.55333709716797	52.1241333249699	57.74658687822029	58.6520401422501	11394759.0	18.72069108768025	20.40531934159561	20.694395857073378	4020451.0	False	0.0	605	541	1-0	3.512370798986718	8.555643190120772
15	15	147	0.0	False	False	0.0	43.931766510009766	49.44095418801801	53.7469633105472	54.621856925798255	10317758.0	17.71714697690194	19.137704544286148	19.254476173253988	3637061.0	False	0.0	427	532	1-0	3.255471419218497	7.683872015724543
16	16	148	0.0	False	False	0.0	44.777225494384766	49.92260688865728	55.02471051115628	55.78669076341246	10947287.0	17.978773390591197	19.591739540143625	19.807786908007973	3886976.0	False	0.0	515	531	1-0	3.3294593112264947	8.01894428468642
17	17	151	0.0	False	False	0.0	44.59820556640625	48.997275571250505	53.35680865834784	54.00757555648296	10513589.0	17.00323981581918	18.3968890490614	18.74469519957792	3649007.0	False	0.0	249	524	1-0	3.216871728624575	7.375063380030923
18	18	156	0.0	False	False	0.0	44.0113639831543	35.350045670983576	37.9005171928936	38.63600191199323	7324591.0	21.98844691600094	23.458383995208592	23.955358112310744	4541443.0	False	0.0	163	487	1-0	2.216495022202658	10.536088241472156
19	19	157	0.0	False	False	0.0	44.777225494384766	49.825554758244586	54.712992011952046	55.81844864614976	10953519.0	19.115931852213286	20.937525684574624	21.266096449217272	4173147.0	False	0.0	657	471	1-0	3.328707629956091	8.902705171786737
20	20	158	0.0	False	False	0.0	44.27188873291016	47.00010237281504	50.78109982909237	51.57485557246428	9893630.0	16.96357714068789	18.12553715316925	18.33457723347617	3517131.0	False	0.0	315	471	1-0	3.0609200884031056	7.127037036647536
21	21	159	0.0	False	False	0.0	44.55333709716797	51.18007029717879	56.44738711523236	57.24175688216408	11120773.0	18.58871477214367	20.318664845805504	20.476197417451257	3978060.0	False	0.0	570	463	1-0	3.4219258453308683	8.423708204380873
22	22	160	0.0	False	False	0.0	44.40720748901367	49.03222090095304	53.60298207526817	54.41482940209941	10502332.0	17.654210252871263	18.94638340077334	19.211542491812352	3707923.0	False	0.0	485	453	1-0	3.2422151488449207	7.657897016820902
23	23	161	0.0	False	False	0.0	44.643028259277344	47.82370430066002	53.22867458535884	53.844253533314784	10502875.0	17.449144722265462	18.964291756815857	19.31239953715402	3767082.0	False	0.0	399	453	1-0	3.205259842263437	7.719139190129509
24	24	162	0.0	False	False	0.0	44.29446792602539	47.51978463248444	51.12010280281089	51.86420506091636	9959287.0	17.292845041560785	18.32853155267802	18.588248469472937	3569431.0	False	0.0	233	438	1-0	3.079075998407668	7.280706221832728
25	25	175	0.0	False	False	0.0	44.27188873291016	50.72740846080987	55.18375542423188	56.307799658297135	10801553.0	19.11805966832144	20.647229709755635	20.999049343731656	4028258.0	False	0.0	627	392	1-0	3.3607485168417117	8.74076533997565
26	26	177	0.0	False	False	0.0	44.72135925292969	46.90304684195907	51.26902459637565	51.99083982288219	10176967.0	17.34309080062018	18.654641511920367	19.02385072571064	3723831.0	False	0.0	299	387	1-0	3.0863992698438234	7.54466398884062
27	27	178	0.0	False	False	0.0	44.38468170166016	48.67232082357049	52.9396847062705	53.74334186945832	10362211.0	18.15453648753856	19.62247607136743	19.996846143325843	3855576.0	False	0.0	544	383	1-0	3.1974450379250565	8.133950187818693
28	28	180	0.0	False	False	0.0	45.27692413330078	48.72838553657746	52.78921100988158	53.56213647698174	10746654.0	18.5049757398412	19.7993651054758	20.393546667684824	4091741.0	False	0.0	165	380	1-0	3.185009015457145	8.374397712330762
29	29	184	0.0	False	False	0.0	44.283180236816406	46.59258871127741	50.62919517632693	51.47017919246733	9878587.0	18.005389036338823	19.4024432739612	19.6706470637124	3775355.0	False	0.0	462	370	1-0	3.0516125632406745	7.936746810113935
30	30	189	0.0	False	False	0.0	43.931766510009766	47.036859498911525	51.06849816806595	51.880085621300175	9799853.0	18.356441838882294	19.843606304131946	20.075840245167143	3792212.0	False	0.0	380	369	1-0	3.077245173208962	8.182216141545034
31	31	197	0.0	False	False	0.0	44.38468170166016	46.86941574867014	50.42583725443744	51.22742463961816	9877119.0	18.60754985176669	19.720048573032525	20.07826341813976	3871274.0	False	0.0	236	329	1-0	3.035190028514292	8.183822575536716
32	32	223	0.0	False	False	0.0	44.92215347290039	50.24136236827584	55.813491606484	56.81483290294336	11221332.0	19.661041581743163	22.02356443152668	22.330945810630123	4410520.0	False	0.0	660	308	1-0	3.390861026560503	9.547816680612094
33	33	229	0.0	False	False	0.0	44.38468170166016	45.923270903061415	49.4054379894836	50.40451268214908	9718454.0	18.21543931396512	19.577568333961885	20.09587149865914	3874669.0	False	0.0	324	304	1-0	2.982136598379007	8.194667378925693
34	34	245	0.0	False	False	0.0	44.59820556640625	48.88631787335875	54.31125033743521	55.20929879395519	10747527.0	18.917748112845388	20.871605297179496	21.11634407498768	4110693.0	False	0.0	574	302	1-0	3.289747831548588	8.812080687224029
35	35	281	0.0	False	False	0.0	44.29446792602539	47.32420501230009	51.25243181175696	52.16522125265138	10017090.0	18.931201676263672	20.51386177856627	20.806216467491748	3995339.0	False	0.0	491	289	1-0	3.094215011525064	8.624779905048637
36	36	301	0.0	False	False	0.0	43.90899658203125	46.55935295405637	50.81464259704335	51.75339115018563	9765790.0	19.44612451116867	21.05319946057164	21.44337593029291	4046334.0	False	0.0	409	285	1-0	3.0664586692780924	9.010999567363148
37	37	345	0.0	False	False	0.0	44.41846466064453	47.95364645196614	51.62010590345172	52.56852120212556	10151130.0	20.058497227852275	21.57140352927334	22.050412670617657	4257997.0	False	0.0	248	246	1-0	3.117812312898926	9.378704884112448
38	38	371	0.0	False	False	0.0	45.17742919921875	49.40325859073263	54.41979910111167	55.456812956889856	11077952.0	19.76024215309316	21.812999146176125	22.198064729836712	4434245.0	False	0.0	620	229	1-0	3.303619677644564	9.467574841760795
39	39	379	0.0	False	False	0.0	43.931766510009766	48.55006279223971	52.95706408728725	53.96935977169992	10194505.0	20.595389102849403	22.339379611778952	22.757027406224488	4298673.0	False	0.0	347	223	1-0	3.2067117073147373	9.806632864464817
40	40	382	0.0	False	False	0.0	44.0	47.45767271117104	51.98796386007382	52.90570370247228	10024654.0	19.93828792251245	21.641062706937088	22.04460175103234	4177045.0	False	0.0	533	219	1-0	3.139547896701999	9.375112076740502
41	41	383	0.0	False	False	0.0	44.643028259277344	48.66024058908568	53.70204108262732	54.5689320906103	10644231.0	20.72215863555509	22.594400416054864	23.104581174620623	4506786.0	False	0.0	433	204	1-0	3.244674942733528	10.017131360788616
42	42	384	0.0	False	False	0.0	45.18849563598633	54.02113034079229	58.77317550498135	59.91678358794385	11974732.0	24.276797610411585	26.058429895139056	26.715923109232712	5339339.0	False	0.0	118	177	1-0	3.5823048264336235	12.204553607259191
43	43	385	0.0	False	False	0.0	44.38468170166016	46.35259695522407	50.64780756133628	51.69655162021876	9967571.0	23.03140158290955	24.97075151294252	25.959865399627702	5005301.0	False	0.0	263	164	1-0	3.0541314889678164	11.748103357789509
44	44	386	0.0	False	False	0.0	44.94440841674805	48.407426059844425	53.75302487504021	54.92448004857579	10858725.0	21.380144407794266	23.829527688384093	24.361725438789502	4816382.0	False	0.0	577	149	1-0	3.2651707749896306	10.778913241360334
45	45	387	0.0	False	False	0.0	44.55333709716797	48.375625064848414	54.432483499132736	55.532967285614994	10788794.0	21.63320350974114	24.062772179648373	24.647168863909123	4788385.0	False	0.0	491	143	1-0	3.303827553363084	10.951769621889651
46	46	388	0.0	False	False	0.0	44.94440841674805	48.73984416867326	53.88268918148919	55.36587484874238	10945990.0	21.68105057477885	24.26803937348628	24.91698305161352	4926158.0	False	0.0	664	137	1-0	3.2925442549004287	11.115318257878837
47	47	389	0.0	False	False	0.0	44.55333709716797	50.38046574425249	55.95432895356118	57.29038840436337	11130221.0	23.00366739474951	25.348022807881858	25.99974594328217	5051160.0	False	0.0	401	123	1-0	3.414462012691074	11.77108960194477
48	48	390	0.0	False	False	0.0	44.40720748901367	47.25454881716206	51.71050261467848	53.04334133620572	10237628.0	25.678394674784663	27.9193914916552	28.92359857073848	5582398.0	False	0.0	321	104	1-0	3.1352181896174245	13.543906087966336
49	49	391	0.0	False	False	0.0	45.79301071166992	55.798802858504295	61.94212609465576	63.22117891019768	12975453.0	27.07894582305327	30.23935012612302	31.438777586848776	6452464.0	False	0.0	139	93	1-0	3.786143764688501	15.06600873637741
50	50	392	0.0	False	False	0.0	45.27692413330078	52.12620434707747	58.39392867565717	60.53063679361067	12144807.0	17.34014742062338	28.714107089247776	27.661644755468178	5550005.0	False	0.0	588	64	1-0	3.620040562763525	12.777551952055378
51	51	393	0.0	False	False	0.0	44.65422821044922	52.43677696165217	59.67777568452748	61.56223184408398	12014372.0	15.369200924437964	28.712404081466	27.515544068521034	5369883.0	False	0.0	501	62	1-0	3.686785818002695	12.688793703571909
52	52	394	0.0	False	False	0.0	45.17742919921875	53.17814781776098	59.21955249370052	60.94934899452818	12175131.0	10.99276637847588	31.44251721806788	28.49298092712514	5691706.0	False	0.0	216	56	1-0	3.645422951770634	13.281271430408276
53	53	395	0.0	False	False	0.0	39.62322616577149	56.02537278210061	62.19743607310426	64.73546962348549	9947261.0	0.0	14.047173858875109	21.423500640165926	3291938.0	False	0.0	375	44	1-0	3.902923139964531	8.996210981265488
54	54	396	0.0	False	False	0.0	31.78049659729004	57.04725673289362	66.52355111064175	66.87165605616627	6610358.0	0.0	9.745415801861654	23.379735521816976	2311120.0	False	0.0	299	40	1-0	4.036803047194916	10.181280791827096
55	55	397	0.0	False	False	0.0	24.35159111022949	47.0189543490895	58.25196676959789	59.82952009935939	3472416.0	0.0	0.0	13.169808186883698	764356.0	False	0.0	141	31	1-0	3.602671212514374	3.995329003393248
56	56	7	0.0	False	False	0.0	45.54119110107422	60.21844359076102	67.7800491007583	72.06849522400888	14629038.0	22.25910165969191	24.35397943405967	25.195265716718808	5114336.0	False	0.0	570	747	1-1	4.368148640819728	11.280433613148569
57	57	12	0.0	False	False	0.0	44.9110221862793	54.94558578233048	62.07544542146069	63.14268536345064	12464948.0	21.13297995467649	23.590767946370683	23.83583249317128	4705413.0	False	0.0	418	712	1-1	3.795673005396029	10.458473676974052
58	58	18	0.0	False	False	0.0	44.92215347290039	53.6167602780107	60.62504053224082	61.80209704467424	12206352.0	22.04718383744856	24.520386261391213	24.934411916364468	4924723.0	False	0.0	322	701	1-1	3.707192162574243	11.12452025602651
59	59	19	0.0	False	False	0.0	44.72135925292969	58.80769527232794	65.35528256109436	66.41623221839961	13000671.0	20.752851890106232	22.579893679674427	22.81978694614595	4466868.0	False	0.0	644	701	1-1	4.0085346858745	9.84203591382926
60	60	20	0.0	False	False	0.0	44.777225494384766	54.16130581407974	60.65653684073848	61.79006699483346	12125358.0	19.46632851733153	21.427321721046983	21.78160149056924	4274307.0	False	0.0	208	699	1-1	3.712465855822579	9.2138504608249
61	61	21	0.0	False	False	0.0	45.0	55.84134833625932	63.05891269220341	63.79760975362585	12644189.0	20.77425287225261	23.20363700532944	23.32233491228528	4622305.0	False	0.0	508	690	1-1	3.838854494704712	10.147144452826934
62	62	22	0.0	False	False	0.0	44.14748001098633	54.36113691774531	59.522294628602296	60.454219805194434	11531877.0	20.10371515532859	21.679304141985224	22.05623286105395	4207312.0	False	0.0	580	640	1-1	3.625871254866852	9.38056542820286
63	63	23	0.0	False	False	0.0	44.27188873291016	50.53379130435063	55.7852150963365	56.686795711786594	10874256.0	19.377240444154808	21.327307300502213	21.56506988604607	4136838.0	False	0.0	381	637	1-1	3.3840810395812064	9.083706115855245
64	64	24	0.0	False	False	0.0	44.777225494384766	51.004907582681966	56.77455354298148	57.45429045931061	11274528.0	19.07355913158417	20.842715766678683	21.104178129882385	4141373.0	False	0.0	266	636	1-1	3.4344144329931736	8.804233385033907
65	65	25	0.0	False	False	0.0	45.12205505371094	51.24997221781097	55.95522483431911	56.897459687584686	11337888.0	17.90970368720684	19.26485819341076	19.613362340343944	3908331.0	False	0.0	153	630	1-1	3.401398395517276	7.900883970377588
66	66	26	0.0	False	False	0.0	44.59820556640625	52.02760221770063	58.41550366542465	59.088631621843234	11502712.0	19.605480362555923	21.56581007926705	21.87115436261814	4257631.0	False	0.0	462	623	1-1	3.5382424322921597	9.268692407794978
67	67	27	0.0	False	False	0.0	44.59820556640625	56.46644951106872	62.274545618003785	63.45554647800865	12352814.0	20.392612216627818	22.277634532825378	22.44700940388495	4369732.0	False	0.0	672	618	1-1	3.818494938090165	9.616750271101552
68	68	28	0.0	False	False	0.0	44.38468170166016	48.064847525086094	52.54031456784125	53.38457787718524	10293038.0	18.59544703477044	20.2251892749525	20.52976675879784	3958328.0	False	0.0	327	572	1-1	3.1733076944693868	8.456987604731122
69	69	29	0.0	False	False	0.0	44.0113639831543	50.50227551874635	55.44357301339684	56.34605674665152	10682053.0	19.180385435614728	20.82938736287516	21.03799510194335	3988371.0	False	0.0	526	569	1-1	3.3631386757421837	8.764359238980184
70	70	30	0.0	False	False	0.0	44.55333709716797	48.85432230918936	53.89402630848212	54.50596095249797	10589270.0	17.700139446438527	19.15118403424429	19.410776917296413	3771073.0	False	0.0	223	561	1-1	3.247704453157336	7.7786181924552755
71	71	31	0.0	False	False	0.0	44.72135925292969	52.52082932719573	58.358208304175626	59.20705589926859	11589508.0	19.0898241837628	21.10971853965196	21.28507899505682	4166456.0	False	0.0	611	559	1-1	3.5469968334275426	8.913492839196826
72	72	32	0.0	False	False	0.0	44.0113639831543	49.41818671684386	54.149035113857735	54.965052447492845	10420243.0	18.75716117370984	20.316880908711177	20.595932360660388	3904565.0	False	0.0	413	556	1-1	3.2750096370673982	8.496751383490219
73	73	33	0.0	False	False	0.0	45.60701751708984	49.85687742971534	55.10674627271349	55.75830712281451	11351009.0	17.392997164154966	18.75216361251161	19.10347545762521	3888994.0	False	0.0	139	542	1-1	3.328981819927048	7.592122081454935
74	74	34	0.0	False	False	0.0	43.931766510009766	49.63758093974971	54.3326946766435	54.99881904724542	10388964.0	18.35937814581653	19.73614674973894	19.913866070690315	3761616.0	False	0.0	478	502	1-1	3.2784937646319707	8.083397100589801
75	75	35	0.0	False	False	0.0	44.38468170166016	47.59781355273169	51.43144887622481	52.122164080772926	10049633.0	16.77510042702537	17.92622962723854	18.231883725409578	3515275.0	False	0.0	281	497	1-1	3.0963798183582534	7.064686844096118
76	76	36	0.0	False	False	0.0	43.96589660644531	50.54933703824934	55.15383003114306	56.029696633025694	10600142.0	19.21455663699496	20.724375244351634	21.013518789029444	3975504.0	False	0.0	563	491	1-1	3.3428027710703097	8.749592917754091
77	77	37	0.0	False	False	0.0	43.863426208496094	54.36269941739152	58.89836185986049	60.06274988945479	11310241.0	20.19404632605417	22.11294116604452	22.33417892740586	4205684.0	False	0.0	649	479	1-1	3.60011586928889	9.549089582704214
78	78	38	0.0	False	False	0.0	44.55333709716797	48.99422543930966	53.78009121704678	54.39458406031464	10567632.0	18.449763889229867	19.76535774601593	20.076459482015576	3900400.0	False	0.0	196	476	1-1	3.239251380887747	8.182059980856293
79	79	39	0.0	False	False	0.0	45.0444221496582	58.5778208008542	65.46295309591187	67.51668667909867	13407713.0	21.82910856375418	24.728339565239985	25.303124927039747	5024788.0	False	0.0	736	465	1-1	4.074671831940254	11.346760673927218
80	80	40	0.0	False	False	0.0	44.283180236816406	48.59015296488417	52.36770688546647	53.234196781045306	10217152.0	17.446599035880542	18.70783088419136	18.943834199015008	3635859.0	False	0.0	346	440	1-1	3.1666614135109543	7.495909437088304
81	81	41	0.0	False	False	0.0	43.863426208496094	49.61827379733653	54.506087887656	55.47064956213561	10445516.0	18.7497342010725	20.209587026761977	20.563491381146623	3872251.0	False	0.0	432	435	1-1	3.307647148749572	8.4769845812099
82	82	42	0.0	False	False	0.0	43.863426208496094	50.74036280350925	55.441840141776645	56.30366126128151	10602378.0	18.87755671307964	20.40498809927202	20.633451576251545	3885425.0	False	0.0	517	422	1-1	3.361183295347611	8.519205940852745
83	83	43	0.0	False	False	0.0	44.14748001098633	48.608824567944446	52.8296680081022	53.471756335147695	10199945.0	17.81007775779673	19.048557652856427	19.364916702429387	3693933.0	False	0.0	255	415	1-1	3.181159349274396	7.7510444714783056
84	84	44	0.0	False	False	0.0	43.863426208496094	51.70453780325588	56.49816410173239	57.44573728370898	10817439.0	19.450489213961145	21.105998744125223	21.3558567061212	4021459.0	False	0.0	603	413	1-1	3.4333805033356315	8.95675793550479
85	85	45	0.0	False	False	0.0	44.9110221862793	49.32203879846973	53.81476218265642	54.55792910836691	10770238.0	18.80200975059552	20.26017369121493	20.72689962209301	4091681.0	False	0.0	153	398	1-1	3.2485276964075243	8.576206463608074
86	86	56	0.0	False	False	0.0	43.41658782958984	49.801685728096686	55.539177056704304	56.166441821903945	10362149.0	19.424650057165387	21.365301421491896	21.59981123010257	3984950.0	False	0.0	385	360	1-1	3.3504883457415766	9.104870108353603
87	87	57	0.0	False	False	0.0	43.73785400390625	50.13844980480567	55.544618733606775	56.30187777260517	10541426.0	19.88809233781135	21.737804696017538	22.03780936939244	4126149.0	False	0.0	470	351	1-1	3.358374075093684	9.370277972987283
88	88	58	0.0	False	False	0.0	44.55333709716797	52.23055338439731	57.72208581496155	58.80419895128197	11424320.0	20.674753828208807	22.996872982249187	23.24715957908874	4516395.0	False	0.0	661	350	1-1	3.5172767161405503	10.10264189305821
89	89	59	0.0	False	False	0.0	44.0	51.66652165799417	56.584531249499776	57.371062269438575	10870757.0	20.7733330472064	22.48851852094669	22.823870291532184	4324702.0	False	0.0	558	346	1-1	3.4257528065465355	9.84642218072104
90	90	60	0.0	False	False	0.0	44.10215377807617	48.33295572766942	52.18338635354741	52.90378080450287	10070890.0	18.59963766933249	19.83488381893532	20.28891872524164	3862247.0	False	0.0	302	346	1-1	3.142792347216007	8.311130023638391
91	91	61	0.0	False	False	0.0	44.94440841674805	48.90648316129904	53.1587491050113	53.950209713058825	10666109.0	18.9765874824386	20.20423810924697	20.682471026982043	4088983.0	False	0.0	215	337	1-1	3.2094579938615397	8.549410199243049
92	92	66	0.0	False	False	0.0	44.0113639831543	48.53926560844998	53.60473447326113	54.51151166734594	10334261.0	20.397659278023244	22.284611233679623	22.68375387107404	4300373.0	False	0.0	421	283	1-1	3.2417827569976683	9.76211291124844
93	93	67	0.0	False	False	0.0	43.104522705078125	50.41196448890319	54.33168040124398	55.32565777706176	10060830.0	20.04570025083208	21.5002130343236	21.78476473476456	3961504.0	False	0.0	513	280	1-1	3.2959623711151598	9.217133690040434
94	94	68	0.0	False	False	0.0	44.27188873291016	50.01991006358272	54.59697631205942	55.68076170533813	10681268.0	20.02396811273681	21.86931461622087	22.37335118230208	4291891.0	False	0.0	607	275	1-1	3.3177122472412126	9.57375494944782
95	95	69	0.0	False	False	0.0	43.863426208496094	49.61092340584266	54.182996092530985	55.057563658338246	10367729.0	20.10669077082737	21.7063868682242	22.18038226652582	4176723.0	False	0.0	336	270	1-1	3.277930245857279	9.456943260936791
96	96	70	0.0	False	False	0.0	45.12205505371094	48.89870086332921	53.17144721736814	53.92812867903659	10746193.0	20.56054528405211	22.08554575478896	22.788751707576832	4541087.0	False	0.0	225	252	1-1	3.2039943523031584	9.825867201658268
97	97	71	0.0	False	False	0.0	44.29446792602539	50.88603881102464	55.47573297148467	56.63090318725949	10874618.0	20.54246964883086	22.18581796738581	22.74244689152553	4367146.0	False	0.0	473	209	1-1	3.378221082428153	9.79723424310786
98	98	72	0.0	False	False	0.0	44.41846466064453	49.66567412518838	54.30674295155148	55.19276555232656	10657879.0	21.211847168499915	22.8334877810524	23.291854885789835	4497723.0	False	0.0	389	206	1-1	3.2845088099046613	10.130491495977015
99	99	73	0.0	False	False	0.0	44.72135925292969	50.50435778506644	56.07856325333044	57.05171007467917	11167609.0	20.4236487278884	22.55496333467717	22.795924314694687	4462197.0	False	0.0	558	203	1-1	3.405230780832139	9.829553799348574
100	100	74	0.0	False	False	0.0	43.96589660644531	50.62891687952154	55.432109113199935	56.40354713271339	10670870.0	22.1460159808248	23.85831328475856	24.416891402243746	4619381.0	False	0.0	290	197	1-1	3.360360206579531	10.812032429920388
101	101	78	0.0	False	False	0.0	47.53945541381836	63.34262906943921	68.54091196037575	69.82932044862298	15445706.0	20.29184822640023	21.80912547068821	22.421221902205133	4959401.0	False	0.0	186	153	1-1	4.229202261953204	9.5997754006284
102	102	79	0.0	False	False	0.0	45.0	53.399678149901405	59.20505276351457	60.5155432491993	11993709.0	22.699025839563088	24.85887364152064	25.47735406825105	5049413.0	False	0.0	474	123	1-1	3.623258736963132	11.453827029661245
103	103	80	0.0	False	False	0.0	44.283180236816406	53.746782580537605	58.744734424804726	60.389304089335575	11590420.0	23.7868074714023	25.77073994317441	26.621402079705422	5109402.0	False	0.0	380	118	1-1	3.612930337621124	12.14717192235291
104	104	81	0.0	False	False	0.0	44.72135925292969	50.76472152129288	56.62013412897775	58.17295234093066	11387087.0	22.979238980583304	26.00648786071088	26.7726923838734	5240631.0	False	0.0	641	119	1-1	3.469842071097901	12.239325587636705
105	105	82	0.0	False	False	0.0	44.643028259277344	56.037037256108505	63.05238154981769	64.21820066836794	12526420.0	26.69410750654737	29.658037474200828	30.82070884780796	6011896.0	False	0.0	296	111	1-1	3.851566974420501	14.691234793269825
106	106	83	0.0	False	False	0.0	44.38468170166016	53.51707587556168	58.18566597766066	59.69455152359741	11509659.0	23.87922075895983	26.514140424550604	27.46922798715926	5296320.0	False	0.0	557	111	1-1	3.5665413254925995	12.661119870117368
107	107	84	0.0	False	False	0.0	45.27692413330078	56.02811256841008	62.15010252510185	65.20734449448634	13083137.0	24.25104179093628	27.72977706954848	28.591583557643087	5736587.0	False	0.0	731	83	1-1	3.919573484806292	13.34012687454894
108	108	85	0.0	False	False	0.0	44.9110221862793	59.5815648898526	66.21233435424368	68.0022609217516	13424273.0	30.09563143468321	33.75057731519847	34.13390288437237	6738347.0	False	0.0	219	70	1-1	4.089014877144568	16.698303370369782
109	109	86	0.0	False	False	0.0	41.04875183105469	61.40431565156855	67.59438444658907	69.6131687501061	11480290.0	0.0	20.63119349429097	24.19730822497991	3990511.0	False	0.0	347	46	1-1	4.211868271516657	10.676168389077024
110	110	87	0.0	False	False	0.0	38.11823654174805	56.09440226103622	63.04234407695742	64.73656853040879	9206124.0	0.0	14.555335470290553	22.4836300059521	3197375.0	False	0.0	602	46	1-1	3.900960045176659	9.638672419731389
111	111	88	0.0	False	False	0.0	42.57933807373047	60.19921467747669	67.29978092464792	70.58790175376673	12525343.0	0.0	12.761296490632672	21.24929019943415	3770542.0	False	0.0	505	45	1-1	4.280325524337496	8.889398735171097
112	112	89	0.0	False	False	0.0	27.784887313842773	59.52242378758742	69.79901759016752	75.18292343010921	5680650.0	0.0	0.0	12.382507646778029	935594.0	False	0.0	435	30	1-1	4.593390837198041	3.51496269455147
113	113	8	0.0	False	False	0.0	44.9110221862793	60.09065966337486	67.42704461510708	69.53550747663117	13726950.0	22.657427528246533	25.113493209264146	25.53103197346659	5040061.0	False	0.0	320	735	1-2	4.204305812029952	11.484450675932242
114	114	14	0.0	False	False	0.0	45.0	58.88263847001923	65.79761776835899	67.01508239599718	13281867.0	23.773891519427167	26.17529776115138	26.54743651258721	5261495.0	False	0.0	580	705	1-2	4.039966557964642	12.100946826107064
115	115	25	0.0	False	False	0.0	44.643028259277344	56.3267938427291	63.58352505931571	64.38428266377066	12558816.0	21.91417478449514	24.68931695486792	24.770927625469707	4831824.0	False	0.0	498	685	1-2	3.873874247025676	11.024899449160896
116	116	26	0.0	False	False	0.0	43.680660247802734	56.11551809720466	63.0880235312664	64.00259217560391	11951915.0	22.80288376983225	25.15277204575957	25.50207633518043	4762286.0	False	0.0	385	685	1-2	3.8478794575113193	11.46807228871013
117	117	31	0.0	False	False	0.0	45.17742919921875	55.56040320809485	61.28943018746107	62.097682447080416	12404520.0	21.61913975034596	23.67259759082509	23.98646208508884	4791492.0	False	0.0	252	679	1-2	3.728055201760069	10.549979375014154
118	118	37	0.0	False	False	0.0	44.94440841674805	59.96755410587363	66.50699017207864	67.49632857737956	13344215.0	22.81123168002406	24.976526964838307	25.25304298999739	4992598.0	False	0.0	656	666	1-2	4.073456257534546	11.316414223159509
119	119	45	0.0	False	False	0.0	45.18849563598633	53.13531779964384	58.480664977935625	59.43597253636321	11878639.0	18.63533731219908	20.12020600884784	20.44795189565161	4086647.0	False	0.0	168	655	1-2	3.56335183273763	8.406127057048133
120	120	46	0.0	False	False	0.0	43.680660247802734	53.0112420717714	59.086639751893	59.7852240397487	11164359.0	21.9563068218212	24.019579688002995	24.2212389120962	4523101.0	False	0.0	317	633	1-2	3.5786146777386416	10.692748017936474
121	121	47	0.0	False	False	0.0	44.821868896484375	56.65507935060694	62.88069819594092	63.713054057362925	12527658.0	21.80647449891324	23.83738353847409	24.13223228905265	4745030.0	False	0.0	579	622	1-2	3.831852812199622	10.63797791497262
122	122	48	0.0	False	False	0.0	44.20407104492188	51.543180419668914	56.42878396843721	57.18970417195302	10937144.0	19.90569385720664	21.576620042109013	21.759551458856865	4161367.0	False	0.0	410	606	1-2	3.4161099639756483	9.20145993058815
123	123	49	0.0	False	False	0.0	44.0113639831543	51.83639267889942	57.0643905058206	57.77138020138688	10952265.0	20.53002723239121	22.302078247304856	22.614606071686424	4287264.0	False	0.0	495	602	1-2	3.451946495079473	9.719518863104442
124	124	50	0.0	False	False	0.0	44.55333709716797	50.39655100111879	56.54140222456448	57.07309588640795	11088006.0	20.80364177442706	22.93240327272908	23.19361754967332	4505993.0	False	0.0	240	593	1-2	3.4058456650126656	10.070560111238722
125	125	51	0.0	False	False	0.0	45.0111083984375	57.33658368369953	63.36187289862471	64.56517069378738	12802632.0	22.75779657694341	25.016709529933173	25.11853006154789	4980755.0	False	0.0	664	580	1-2	3.884861849851017	11.235515926855662
126	126	52	0.0	False	False	0.0	45.0111083984375	51.0479176850409	55.56569315985074	56.351007334345205	11173845.0	19.32300525575428	20.684293819338244	21.02224821681704	4168503.0	False	0.0	144	566	1-2	3.3634878496537577	8.754815234580038
127	127	53	0.0	False	False	0.0	44.38468170166016	49.48481636029337	53.88949243252967	54.72069666100873	10550654.0	20.363028470343387	21.956926062680925	22.34657317461446	4308625.0	False	0.0	342	555	1-2	3.2559072948762777	9.557729795790149
128	128	54	0.0	False	False	0.0	44.41846466064453	52.99421860961653	57.80396126492504	58.77742567630103	11350087.0	21.63208461069591	23.26924126579085	23.546491242139297	4546894.0	False	0.0	591	539	1-2	3.5149774539050704	10.284049111120638
129	129	55	0.0	False	False	0.0	44.9110221862793	59.94796115819951	66.31795252367591	68.42951047879824	13508616.0	22.30437916764321	24.885109747928308	25.659146559706905	5065352.0	False	0.0	733	526	1-2	4.132801397755575	11.56232467713576
130	130	56	0.0	False	False	0.0	43.8292121887207	50.12355607749039	55.50174729839917	56.29923351153116	10585012.0	19.706853543988544	21.403177286010948	21.54355675320157	4050478.0	False	0.0	423	525	1-2	3.359151948734083	9.070750595158165
131	131	57	0.0	False	False	0.0	43.96589660644531	51.451708520846246	56.29981105286191	57.09487032655679	10801660.0	21.710162499021376	23.47858462190813	23.74087045357336	4491486.0	False	0.0	509	522	1-2	3.4061986526095875	10.402202783929605
132	132	58	0.0	False	False	0.0	44.04542922973633	49.71334286016198	53.96417229212282	54.66416190952461	10379249.0	18.848400125925263	20.1665740731119	20.550103383818342	3901910.0	False	0.0	268	513	1-2	3.2557113923177234	8.469041609678646
133	133	62	0.0	False	False	0.0	44.643028259277344	49.2916095279615	53.886266187726605	54.592934927456696	10648913.0	19.61434722715368	21.159561890517416	21.508571956051	4195468.0	False	0.0	186	489	1-2	3.249283430429874	9.049909661159916
134	134	63	0.0	False	False	0.0	44.72135925292969	56.30845372973954	61.82084420323576	62.875637904450514	12307616.0	22.37884168636153	24.478993361903743	24.80396653935565	4855262.0	False	0.0	654	479	1-2	3.776609922022856	11.04524060395383
135	135	64	0.0	False	False	0.0	44.04542922973633	53.01660913039839	57.33451925294631	58.38222587943688	11085209.0	20.359645957778017	21.790760222444288	22.04413878638053	4185587.0	False	0.0	572	457	1-2	3.4923973218875317	9.37367406321939
136	136	65	0.0	False	False	0.0	43.011627197265625	50.79634309894094	55.09664791210375	55.89313461615028	10120262.0	19.716112878194146	21.208065763788586	21.402412847394075	3875217.0	False	0.0	331	459	1-2	3.3332580674103705	8.98530011723778
137	137	66	0.0	False	False	0.0	44.04542922973633	50.29099799310352	55.08839404870185	55.88379812389426	10610825.0	19.55719218494643	21.190239180563538	21.38435570542586	4060312.0	False	0.0	488	444	1-2	3.3326911669514376	8.974359066002068
138	138	67	0.0	False	False	0.0	43.60046005249024	51.78488755684933	57.35753094270338	58.04582931433176	10799775.0	20.227949673569285	21.942905410354616	22.307396323713725	4150425.0	False	0.0	407	441	1-2	3.4702184546841286	9.533285007060096
139	139	69	0.0	False	False	0.0	44.643028259277344	51.08692636893115	56.26719688024743	56.93233999450642	11105238.0	20.46229024603282	22.11462564325073	22.418398410122943	4372939.0	False	0.0	255	421	1-2	3.3982641462355336	9.600790041142597
140	140	75	0.0	False	False	0.0	44.821868896484375	51.47031855259352	56.65675766173571	57.323164153060624	11271238.0	21.00675924605033	22.696996555425656	23.126689976514623	4547314.0	False	0.0	158	407	1-2	3.4220857934907327	10.029947681326217
141	141	81	0.0	False	False	0.0	44.55333709716797	53.39317001428216	59.614973106576215	60.56810049831663	11767006.0	21.382685285202708	23.6447356560016	23.92804206813628	4648675.0	False	0.0	632	394	1-2	3.6296173753917302	10.514898834759004
142	142	85	0.0	False	False	0.0	44.0113639831543	62.369713660982846	68.03240857205392	70.68572472453111	13400559.0	25.589371884109703	28.49413457745048	29.28443326744968	5551726.0	False	0.0	745	388	1-2	4.271212477579485	13.758851170676492
143	143	86	0.0	False	False	0.0	44.04542922973633	52.08201839071032	56.90937301149548	57.83217403369825	10980769.0	20.68439604162761	22.41125033428536	22.778666560888656	4325054.0	False	0.0	544	377	1-2	3.455548643664625	9.818930272898305
144	144	88	0.0	False	False	0.0	43.863426208496094	52.81221791924386	57.93949936470074	58.7543391751284	11063858.0	21.1169848334489	22.7724596310091	23.11649683404595	4353000.0	False	0.0	458	367	1-2	3.514314966450688	10.02346793858915
145	145	90	0.0	False	False	0.0	43.863426208496094	50.554188266610325	55.66951586125512	56.43179239742023	10626506.0	20.29233459353901	22.15770065587316	22.397331093808447	4217576.0	False	0.0	374	361	1-2	3.366054629082274	9.588128574180294
146	146	102	0.0	False	False	0.0	44.20407104492188	49.12503174252423	53.6383143868207	54.42242196366375	10407920.0	18.505190477984467	19.94034770755704	20.32941459224472	3887863.0	False	0.0	292	343	1-2	3.240559654206682	8.335350447804512
147	147	109	0.0	False	False	0.0	44.72135925292969	49.3608570120213	54.40777035756163	55.00944482109679	10767845.0	21.575246754380387	23.296487838027865	23.830819718006907	4664773.0	False	0.0	202	333	1-2	3.271663558394149	10.457154761522482
148	148	127	0.0	False	False	0.0	44.40720748901367	51.46871100196186	55.90541538622429	57.10292611538932	11021148.0	20.74211388518901	22.488630360346846	22.78225900693749	4397089.0	False	0.0	604	313	1-2	3.408556812308446	9.821261498468193
149	149	132	0.0	False	False	0.0	44.29446792602539	55.61520919323377	60.82693054033753	62.39895938256364	11982236.0	23.06153307506373	26.32003148723251	26.687548863038444	5124709.0	False	0.0	710	309	1-2	3.742284133532204	12.186833590592489
150	150	134	0.0	False	False	0.0	43.73785400390625	51.711351284841534	57.30727629784365	58.12977487543935	10883664.0	21.78218747388481	23.852715924174603	24.08325655372733	4509119.0	False	0.0	509	301	1-2	3.4722199569419	10.609477553662632
151	151	135	0.0	False	False	0.0	43.382022857666016	50.209351864150925	56.40796992316478	57.175508961422814	10531523.0	20.987582758596893	23.159116858283028	23.503613353170053	4329281.0	False	0.0	420	288	1-2	3.4118493304381365	10.258402729388534
152	152	136	0.0	False	False	0.0	43.90899658203125	50.78312390317811	55.763069215355095	56.65924754098237	10691518.0	21.60506611583656	23.538599309004145	23.99950576521648	4528672.0	False	0.0	335	267	1-2	3.3776355765414943	10.55903352869001
153	153	137	0.0	False	False	0.0	44.283180236816406	50.768113990292434	55.28777897666383	56.09542064874455	10766302.0	22.562093292976265	24.123185657128705	24.69900768714593	4740440.0	False	0.0	250	261	1-2	3.339966579965078	10.983066214031997
154	154	138	0.0	False	False	0.0	44.643028259277344	53.667282596121865	59.628773161439945	60.74858086164412	11849635.0	23.448008350507536	26.009242283499823	26.32855383689092	5135655.0	False	0.0	657	243	1-2	3.636640131594158	11.969623525664932
155	155	139	0.0	False	False	0.0	44.0113639831543	52.21380740183746	57.3952611264557	58.35485069352675	11062879.0	22.53760787363863	24.733687071586367	25.09635218796376	4757752.0	False	0.0	565	238	1-2	3.4847777755835825	11.223388181329527
156	156	140	0.0	False	False	0.0	43.931766510009766	52.16187904065074	57.33367088688036	58.35534682438527	11022993.0	22.4578542020586	24.47977903575073	24.992462655563006	4720934.0	False	0.0	477	223	1-2	3.485009056783986	11.16042873895302
157	157	141	0.0	False	False	0.0	43.96589660644531	50.75889112409521	55.98335287394137	56.92340589437477	10769221.0	22.04218977570001	24.04080090702521	24.477032661510894	4630759.0	False	0.0	395	207	1-2	3.3937389639377744	10.848369482819544
158	158	142	0.0	False	False	0.0	44.92215347290039	55.24723343750146	60.53028443752955	61.72680860607651	12191482.0	26.18792138258577	28.681730662284497	29.29208851520693	5785395.0	False	0.0	126	207	1-2	3.69398102008436	13.765383859333747
159	159	143	0.0	False	False	0.0	43.90899658203125	51.60516298416408	56.522348941660326	57.54317588987031	10858314.0	24.95561087114348	27.0171888898487	27.65385812061472	5218243.0	False	0.0	293	187	1-2	3.4275754614380345	12.773464471412677
160	160	144	0.0	False	False	0.0	44.72135925292969	52.97808148477343	58.00430468743694	59.16020422017641	11580337.0	25.803698917131783	28.449252976261448	29.010492259334868	5678670.0	False	0.0	209	183	1-2	3.5291567268697537	13.595272790105469
161	161	145	0.0	False	False	0.0	44.55333709716797	54.1158226983601	60.10141701062397	61.581085634728446	11963806.0	24.161780152711795	27.791231775611703	28.438312062470136	5524918.0	False	0.0	710	173	1-2	3.6862301908649098	13.24800738250508
162	162	146	0.0	False	False	0.0	44.283180236816406	51.57210196979913	56.513228270036855	57.70360404874196	11074958.0	24.487019793180504	26.99011672090822	27.524629728954267	5282757.0	False	0.0	616	168	1-2	3.4381596661335774	12.695115322850796
163	163	147	0.0	False	False	0.0	44.18144226074219	51.31192224953294	56.43282320425809	57.51458643226756	10988017.0	22.88496133440359	24.92450324264328	25.60011737124347	4890838.0	False	0.0	532	161	1-2	3.429673638496725	11.528858529887303
164	164	148	0.0	False	False	0.0	44.9110221862793	57.34516980439512	62.7198682235864	64.03970528877724	12642028.0	29.29116038012529	32.14548507700678	33.30535493967961	6574784.0	False	0.0	144	121	1-2	3.835299756982856	16.197022599608992
165	165	149	0.0	False	False	0.0	44.10215377807617	53.9025127152163	59.34536213630738	60.856197367177	11584731.0	25.03686223263277	27.20754613613236	28.051681225724167	5339985.0	False	0.0	389	111	1-2	3.64026790629986	13.013853809982974
166	166	150	0.0	False	False	0.0	44.10215377807617	57.41205809551605	62.80610787483327	64.2351736966653	12227961.0	28.543073963496123	31.26535092123835	32.57934035617617	6201881.0	False	0.0	307	102	1-2	3.8492865366260394	15.757000510747025
167	167	151	0.0	False	False	0.0	45.0111083984375	50.9511907015654	56.27689873047803	58.05743673708953	11512213.0	25.89330412157605	29.100827376533523	29.680901819719235	5885428.0	False	0.0	665	100	1-2	3.456819975439874	14.001788769131997
168	168	152	0.0	False	False	0.0	44.821868896484375	58.2208419179312	64.96577091283962	66.09221265614528	12995463.0	30.40631872546924	34.56967462788202	35.13622669283592	6908704.0	False	0.0	225	99	1-2	3.964028793601748	17.306137287289115
169	169	153	0.0	False	False	0.0	44.777225494384766	54.44339143650004	61.012105882457874	62.548989684566784	12274285.0	27.118948877638523	30.801630058281297	31.88860882296593	6257653.0	False	0.0	577	90	1-2	3.741972060158979	15.338758406677371
170	170	154	0.0	False	False	0.0	44.41846466064453	55.88888863632914	61.4425624411985	63.27683678402456	12218936.0	25.25704657667301	28.05144277759122	29.05002022876397	5609641.0	False	0.0	491	89	1-2	3.794312680558919	13.618357569285909
171	171	155	0.0	False	False	0.0	34.525352478027344	64.56468106208884	70.64749119880503	71.97315499660547	8396694.0	0.0	21.2930509023113	26.735525706523568	3119080.0	False	0.0	163	43	1-2	4.359050891293386	12.213885133122844
172	172	156	6.0	False	True	1.0	27.459060668945312	53.59176482669052	60.97957327554453	62.85458835877406	4638418.0	0.0	0.0	15.18045432538317	1120257.0	False	0.019491960486467	616	35	1-2	3.793716771231813	5.213185367652288
173	173	157	4.5	False	True	2.0	33.95585250854492	61.563310062481165	68.97232256857332	72.2996705435218	8158816.0	0.0	0.0	17.95705916006376	2026404.0	False	0.0165584426917889	439	37	1-2	4.39692986835215	6.89387266738467
174	174	158	0.0	False	False	0.0	38.0	61.25233188311525	70.51941569207158	73.87788979199499	10441027.0	0.0	3.5451177104545644	21.29099945686657	3009018.0	False	0.0	349	39	1-2	4.492217157966824	8.913980131649113
175	175	159	0.0	False	False	0.0	33.83784866333008	61.45989833221014	70.56969045989426	73.19672502256907	8202735.0	0.0	2.088248364941192	22.16558207202669	2483969.0	False	0.0	273	37	1-2	4.446652264445806	9.444140359984225
176	176	160	0.0	False	False	0.0	29.529645919799805	49.14573918915497	61.703246230052095	67.49173117481108	5760081.0	0.0	0.0	11.817975740544332	1008605.0	False	0.0	540	30	1-2	4.098935713391424	3.17446947587776
177	177	145	0.0	False	False	0.0	45.27692413330078	58.603833021486864	64.20815196121079	65.69362081896028	13180703.0	23.695093073007428	25.696897215451663	26.134892799143174	5243679.0	False	0.0	195	712	1-3	3.955617182379219	11.85121556539687
178	178	147	0.0	False	False	0.0	44.777225494384766	57.2403222339618	64.81038840615194	65.90684561465739	12933213.0	27.4233801861633	30.57695017222744	30.782871912203635	6040669.0	False	0.0	370	710	1-3	3.960437792182229	14.66794788946782
179	179	170	0.0	False	False	0.0	44.55333709716797	57.582337103307175	65.6792693636355	66.56214150066614	12931512.0	27.12000044068395	30.584610351218064	30.81939848136181	5987509.0	False	0.0	481	703	1-3	4.002587975449108	14.689945297466432
180	180	199	0.0	False	False	0.0	44.9110221862793	57.68806159762618	64.4709769478157	65.48075756626274	12926505.0	25.018690137756984	27.67864700916535	28.00407254588791	5528262.0	False	0.0	565	685	1-3	3.938316461125887	12.984024517626205
181	181	228	0.0	False	False	0.0	44.40720748901367	53.66528022563513	58.60948321602786	59.55747960844021	11494889.0	24.377354009116864	26.324464196703204	26.730857001412485	5159188.0	False	0.0	266	666	1-3	3.5591264682714865	12.213679811626712
182	182	291	0.0	False	False	0.0	44.27188873291016	54.06860031361092	59.32070070727801	60.159987004884506	11540520.0	24.45710550553132	27.003964311565053	27.115782810840884	5201634.0	False	0.0	420	644	1-3	3.5972071090913853	12.446825964996089
183	183	335	0.0	False	False	0.0	44.72135925292969	54.446034350190615	59.94994441944597	60.64577180476378	11871130.0	22.553328557956043	24.349743827389293	24.67979503003121	4830956.0	False	0.0	190	626	1-3	3.633179418661704	10.970461218738697
184	184	336	0.0	False	False	0.0	44.18144226074219	51.45308120813021	56.40975645170832	57.46414347523101	10978380.0	23.60127046894197	25.32535679716888	25.71313116032471	4912429.0	False	0.0	339	627	1-3	3.426206812605716	11.597358028248582
185	185	337	0.0	False	False	0.0	43.96589660644531	56.092589340606246	61.33514214856933	62.42610911583428	11810266.0	25.398330257205128	27.60063153211357	27.91160705477916	5280539.0	False	0.0	619	619	1-3	3.741684972079931	12.92863399086513
186	186	338	0.0	False	False	0.0	43.931766510009766	53.77372637504007	59.176398341672325	59.964569459312905	11326966.0	24.076447106432	26.4259939076368	26.65642489580148	5035247.0	False	0.0	496	613	1-3	3.585497786561418	12.168486284238943
187	187	339	0.0	False	False	0.0	45.0444221496582	54.007203823575225	58.964962356754825	60.0126566389206	11917535.0	22.01049304402916	23.70700696420245	24.202087896413303	4806140.0	False	0.0	108	599	1-3	3.593304744756316	10.681094014765998
188	188	340	0.0	False	False	0.0	44.27188873291016	51.15259517477249	56.21298523077144	56.96399355980252	10927431.0	23.47172363930011	25.50125385272013	25.768577811273506	4943199.0	False	0.0	408	562	1-3	3.3938761229880665	11.631065621256637
189	189	341	0.0	False	False	0.0	44.55333709716797	51.04063042245624	56.37864516148856	56.985468554282576	11070982.0	21.08705113220569	22.867444571400227	23.128447809774386	4493332.0	False	0.0	239	560	1-3	3.400324927103501	10.031084337841548
190	190	342	0.0	False	False	0.0	43.863426208496094	55.416644721917095	60.99541700794446	61.92385889024958	11660701.0	23.37811916407804	25.509695019372035	25.66415463881481	4832742.0	False	0.0	556	558	1-3	3.7136371562345354	11.566734633264696
191	191	343	0.0	False	False	0.0	44.283180236816406	50.13767556783997	55.0351571136127	55.79239612189119	10708143.0	21.80624409699692	23.40092116824638	23.72584769381577	4553663.0	False	0.0	320	541	1-3	3.322309961943257	10.393373935767144
192	192	344	0.0	False	False	0.0	44.04542922973633	49.24700805580097	53.78742758188032	54.56332082669852	10360102.0	19.46329361937306	20.886408990784613	21.239432528106924	4032795.0	False	0.0	155	531	1-3	3.247891768140033	8.886811517745201
193	193	345	0.0	False	False	0.0	44.04542922973633	50.891443529012136	56.0722527383302	56.879674258619616	10799915.0	22.84408936667761	24.80540483154705	24.943697801774128	4736135.0	False	0.0	479	517	1-3	3.3900260509047264	11.131188045964574
194	194	346	0.0	False	False	0.0	44.94440841674805	54.25172790973253	59.65010796299327	60.73676920505583	12007831.0	22.93004636925701	24.92890498530965	25.27621918863789	4997180.0	False	0.0	621	505	1-3	3.637898056880717	11.331888121264466
195	195	347	0.0	False	False	0.0	44.0113639831543	58.15404998325164	63.207396717644	64.91813679141595	12307143.0	24.8322756831409	27.057960833288643	27.68860607731077	5249190.0	False	0.0	704	479	1-3	3.902672427492603	12.79296381986702
196	196	348	0.0	False	False	0.0	44.38468170166016	50.60895295564573	54.57742915857414	55.480779667841055	10697205.0	22.0052278317667	23.43781772448545	23.706829810201484	4570895.0	False	0.0	245	475	1-3	3.3022692157833204	10.381914539977537
197	197	349	0.0	False	False	0.0	44.0113639831543	51.08346098147306	55.86990534898073	56.5904609069098	10728387.0	21.650805837654943	23.39513863016376	23.712668273114414	4495434.0	False	0.0	392	474	1-3	3.373754009394485	10.385218248835203
198	198	350	0.0	False	False	0.0	44.10215377807617	52.14113834921398	57.12030422123346	57.89610630814158	11021241.0	23.20590121579633	25.21248812576381	25.4669269183047	4847945.0	False	0.0	544	463	1-3	3.454510230996951	11.448061558123037
199	199	351	0.0	False	False	0.0	44.59820556640625	51.955376975461824	56.58611430608671	57.48478946812256	11190494.0	22.81863036400453	24.609544114212422	25.112742411081967	4888667.0	False	0.0	161	447	1-3	3.4286888872214383	11.233504901253887
200	200	352	0.0	False	False	0.0	43.5660400390625	51.81789778185192	57.34404400827906	58.0494137377937	10783396.0	24.22788234621038	26.663548869512805	26.79814706663209	4978087.0	False	0.0	464	431	1-3	3.4618337285907272	12.254777793762557
201	201	353	0.0	False	False	0.0	44.283180236816406	49.96873421234569	54.17249502065975	54.96716111595581	10549757.0	20.3636687284374	21.78399008338556	22.15788763581715	4252727.0	False	0.0	317	430	1-3	3.272148829326972	9.4433301271698
202	202	354	0.0	False	False	0.0	44.283180236816406	55.405214441376856	60.3541595675879	61.34218047251013	11773304.0	24.44294247543481	26.33045387393747	26.60310358526245	5105890.0	False	0.0	623	420	1-3	3.674358610421292	12.135881245370957
203	203	355	0.0	False	False	0.0	45.17742919921875	49.78497011899732	54.41501832065931	55.09712305502303	11006101.0	21.750373425276567	23.42965384699971	23.763242189412484	4746902.0	False	0.0	240	390	1-3	3.277442256315726	10.416182764999729
204	204	356	0.0	False	False	0.0	43.011627197265625	51.91685594419835	56.3948110552083	57.18141592416706	10353524.0	25.183315730096567	27.32733032619644	27.53764118805483	4986089.0	False	0.0	392	380	1-3	3.404490483392708	12.703110915648162
205	205	357	0.0	False	False	0.0	44.0	51.88258117817789	56.956385420459206	57.78168275335461	10948562.0	22.957952443220023	24.782076821892687	25.21966573215992	4778661.0	False	0.0	549	378	1-3	3.4476123800282164	11.298240033801113
206	206	358	0.0	False	False	0.0	44.821868896484375	60.59621160219557	67.09430171639107	69.33255846722554	13632600.0	29.81168800675175	33.17606609604003	33.86268860777977	6658293.0	False	0.0	735	374	1-3	4.175245362545744	16.533660409813347
207	207	359	0.0	False	False	0.0	44.29446792602539	51.04833658791259	55.013571302838784	55.89150935041514	10732635.0	26.0173198602048	28.044320152227765	28.50245731037809	5473219.0	False	0.0	156	362	1-3	3.3195316600970823	13.2880832861745
208	208	360	0.0	False	False	0.0	43.011627197265625	54.245573944342	59.140934961604486	59.94814835045235	10854481.0	24.418595730642046	26.21339532066565	26.57283578357375	4811397.0	False	0.0	476	344	1-3	3.58460015461294	12.11783291758991
209	209	361	0.0	False	False	0.0	43.90899658203125	50.11694997796585	54.76052202236329	55.60678583786931	10492920.0	22.065697169979227	23.6457197005134	24.105473721668453	4548668.0	False	0.0	316	344	1-3	3.30962289339919	10.623474871488083
210	210	362	0.0	False	False	0.0	44.40720748901367	52.22145725301734	56.948623275018704	58.03185042658175	11200435.0	24.87935744189299	26.90394062484477	27.07972886367708	5226522.0	False	0.0	620	334	1-3	3.4601619117134845	12.425426256830182
211	211	363	0.0	False	False	0.0	44.94440841674805	50.69783336416386	55.0203056887426	55.79542358666191	11030913.0	24.040399735813708	25.704311194735403	26.14383955725504	5168711.0	False	0.0	237	305	1-3	3.317866014401295	11.858729451971652
212	212	364	0.0	False	False	0.0	44.0	50.66433565219142	55.81569120441798	56.83642970235231	10769454.0	23.36006101929245	25.315914323322573	25.786016429293547	4885974.0	False	0.0	412	294	1-3	3.385623815239517	11.64166076688445
213	213	365	0.0	False	False	0.0	44.10215377807617	51.87914500256159	56.68253449515193	57.60834462981029	10966462.0	23.400644091140904	25.37711161519363	25.590964026480435	4871557.0	False	0.0	545	292	1-3	3.435731975356328	11.523291586482026
214	214	366	0.0	False	False	0.0	44.72135925292969	59.96353350094038	66.32815351387141	68.87047653173887	13481078.0	27.82826771270793	31.48281107279714	32.39831158001699	6341820.0	False	0.0	738	287	1-3	4.148283203349623	15.646313440367306
215	215	367	0.0	False	False	0.0	44.821868896484375	53.01619567593741	57.76800306063899	58.66634706416977	11535343.0	25.720016332703008	27.913721551755355	28.30011454572184	5564545.0	False	0.0	149	273	1-3	3.4987007371827064	13.164872674624055
216	216	368	0.0	False	False	0.0	44.10215377807617	50.85912702264321	55.820553817218055	56.68100282295908	10789931.0	24.703943525530047	26.8129490186914	27.24665349759412	5186738.0	False	0.0	332	261	1-3	3.3728074837339963	12.526871747449045
217	217	369	0.0	False	False	0.0	44.643028259277344	52.68607307920305	58.646179457005424	59.81660228070049	11667843.0	25.2569107356128	27.928059410592805	28.380386257622582	5535886.0	False	0.0	621	249	1-3	3.5726568812205577	13.21327599135377
218	218	370	0.0	False	False	0.0	44.14748001098633	52.01015793039176	56.59921675124939	57.66865130431219	11000519.0	25.38197051517829	27.49650996373451	27.99117897611725	5339426.0	False	0.0	477	240	1-3	3.4350125933433326	12.977861796839909
219	219	371	0.0	False	False	0.0	44.777225494384766	51.476460162768	56.68957878453403	57.54066660058104	11291478.0	26.926424357449942	29.16448368511069	29.74034501066365	5836089.0	False	0.0	253	221	1-3	3.423410788963753	14.037921865755695
220	220	372	0.0	False	False	0.0	44.0	52.12949504214472	56.94149647026602	58.009562476701575	10991741.0	25.513957927692985	27.65268753821579	28.0362620681615	5312354.0	False	0.0	398	209	1-3	3.456890770902413	13.005111089845364
221	221	373	0.0	False	False	0.0	43.931766510009766	53.13022545177553	57.764912592964656	58.87881415254153	11121873.0	25.3958276888846	27.50575323005538	27.846497796639586	5260045.0	False	0.0	550	200	1-3	3.51326012493983	12.889926061271758
222	222	374	0.0	False	False	0.0	44.38468170166016	56.24666280771062	61.02642411640728	63.17480549429471	12180684.0	30.046215046815963	32.996913472564	33.741065487456844	6505588.0	False	0.0	727	198	1-3	3.778738934809438	16.461255551565674
223	223	375	0.0	False	False	0.0	43.863426208496094	52.90084718852014	57.845969297230944	58.928108531756855	11096580.0	28.29149764565461	30.91759767650707	31.280295065030483	5890301.0	False	0.0	172	187	1-3	3.5098482632268397	14.970872176422722
224	224	376	0.0	False	False	0.0	44.94440841674805	52.09073200703186	58.08831947451061	59.262404858280384	11716345.0	24.167509703477563	26.60890119143274	27.30306425320164	5397893.0	False	0.0	322	169	1-3	3.5390172058102194	12.560512332149004
225	225	377	0.0	False	False	0.0	44.283180236816406	53.13899464032894	57.77341860781792	59.05642654009908	11334603.0	29.06533313057928	31.470668957590696	32.2027242397957	6180616.0	False	0.0	624	158	1-3	3.5163459899801808	15.529857388552797
226	226	378	0.0	False	False	0.0	44.18144226074219	53.69995938068119	58.970715816519466	60.34372602739564	11528517.0	28.088540354579017	30.5966203128796	31.0803832247916	5937829.0	False	0.0	474	154	1-3	3.601439057712606	14.849422025616242
227	227	379	0.0	False	False	0.0	44.72135925292969	55.96160008761074	62.1939053596752	63.41845529734768	12413870.0	31.09966027878197	34.63764916733177	35.68239410038881	6984664.0	False	0.0	243	136	1-3	3.7907126138556686	17.637691818041464
228	228	380	0.0	False	False	0.0	44.0113639831543	54.476239845311845	60.494284013653086	61.88212166422613	11731577.0	29.126774994387567	32.14458211382274	32.908159853344884	6238710.0	False	0.0	391	120	1-3	3.6970501691382536	15.95676965582867
229	229	381	0.0	False	False	0.0	44.40720748901367	54.44383861812836	59.66466472214869	61.03113603284512	11779312.0	29.393556644869303	32.63601187528071	33.61753492138137	6488351.0	False	0.0	547	114	1-3	3.64086079157404	16.386846374626504
230	230	382	0.0	False	False	0.0	44.55333709716797	56.75215769412944	64.59133979843224	66.55377201981347	12929886.0	30.52343490230417	36.41153968975281	36.280211931773074	7048421.0	False	0.0	712	111	1-3	3.991571967112916	17.999319908976315
231	231	383	0.0	False	False	0.0	45.09988784790039	58.9153834696343	64.32930065872515	65.67524377764457	13074171.0	33.719531826836736	37.12476425070725	38.1345443357453	7591560.0	False	0.0	164	100	1-3	3.931411396045261	19.12327173184169
232	232	384	0.0	False	False	0.0	44.68780517578125	59.4313900511021	66.5717451655151	68.08278295062837	13306900.0	32.05136082636051	35.559924715944724	37.2245911992265	7275612.0	False	0.0	314	84	1-3	4.088273258265651	18.571311326878064
233	233	385	0.0	False	False	0.0	44.40720748901367	56.04892922265756	61.56043563165712	63.78238138214776	12310316.0	33.4812729933783	37.24266676471574	38.43704835530622	7418541.0	False	0.0	618	72	1-3	3.808875215852293	19.30699586001912
234	234	386	0.0	False	False	0.0	44.10215377807617	61.93752657926112	68.5984635235868	71.25067723399357	13563449.0	23.52036672956206	33.28815712072707	32.73395598403219	6231314.0	False	0.0	476	64	1-3	4.300993942790274	15.849218269860511
235	235	387	0.0	False	False	0.0	43.8292121887207	65.55427839358285	72.81706883908944	74.22901118561207	13956051.0	3.321692465621285	36.21568819520397	32.47513222513116	6105761.0	False	0.0	236	51	1-3	4.493382502602434	15.691735927433806
236	236	388	0.0	False	False	0.0	36.055511474609375	62.14703027717627	73.15028647886584	73.34037923191549	9331426.0	0.0	25.782141842308533	27.657861519772485	3519034.0	False	0.0	396	47	1-3	4.445370668692184	12.772551926954469
237	237	389	0.0	False	False	0.0	30.08321762084961	63.70334229365143	72.1606896391831	75.08569040863183	6650699.0	0.0	0.0	21.033841263636933	1863068.0	False	0.0	734	39	1-3	4.570528283841631	8.75788135557465
238	238	390	6.0	False	True	3.0	33.37664031982422	58.44779140257244	68.35521142046522	72.60150406336592	7915756.0	0.0	0.0	19.981914551254363	2178632.0	False	0.0395788246487224	547	35	1-3	4.412492034887911	8.120915698351919
239	239	6	0.0	False	False	0.0	46.0	69.74264408329677	81.08567720636266	89.22486260778685	18478346.0	29.238103695566625	33.178569895917754	33.92168894208143	7025135.0	False	0.0	335	747	1-4	5.456779568966216	16.56521172805355
240	240	9	0.0	False	False	0.0	45.12205505371094	71.17521982480454	80.88830630856727	82.64317217760315	16468205.0	29.377505489586287	32.98296220249822	33.42335730693067	6660232.0	False	0.0	433	731	1-4	5.033681872937618	16.264602837145514
241	241	15	0.0	False	False	0.0	45.17742919921875	68.74249170084795	77.68918416676851	78.69231205094245	15719433.0	28.23699140962556	31.672320073215296	31.813175381684587	6354942.0	False	0.0	512	702	1-4	4.782219879273997	15.289632241651049
242	242	18	0.0	False	False	0.0	44.643028259277344	64.14140389434854	72.37580725975829	73.4279897098897	14322884.0	26.91034835622284	30.027461742280824	30.142421078770216	5879589.0	False	0.0	264	697	1-4	4.446248633667741	14.278231051785626
243	243	26	0.0	False	False	0.0	44.59820556640625	67.07657389474906	75.81724086151942	76.73638155449974	14938178.0	27.26993471373317	30.61800619365988	30.837558601432715	6003110.0	False	0.0	596	697	1-4	4.658072386013217	14.698800433365056
244	244	86	0.0	False	False	0.0	44.643028259277344	58.19155075740323	66.65111529203408	67.35170385993594	13137642.0	26.55053650144634	29.993215917818222	30.151941212906	5881446.0	False	0.0	374	670	1-4	4.054739473246647	14.28528466714326
245	245	106	0.0	False	False	0.0	44.55333709716797	63.53123129350492	72.26961786125013	72.89707156109057	14162245.0	26.574980465231885	29.754791251794124	29.901694685702623	5809220.0	False	0.0	453	641	1-4	4.412503786766059	14.132457780440912
246	246	107	0.0	False	False	0.0	44.821868896484375	61.731639938727135	69.53197234407222	70.14767858193412	13792874.0	25.692222483252177	28.70461295671393	28.699481393292903	5643071.0	False	0.0	303	623	1-4	4.237668788024416	13.40447120683095
247	247	108	0.0	False	False	0.0	44.55333709716797	65.95935872439694	74.77109406345245	75.35394141577184	14639559.0	26.60851500874674	29.61252037186312	29.78854712844345	5787238.0	False	0.0	532	618	1-4	4.571015290321844	14.063368624413654
248	248	109	0.0	False	False	0.0	44.821868896484375	61.044447818361874	67.53986789212523	68.48068333879672	13465099.0	24.202543353765872	26.46175356475357	26.85421390774016	5280243.0	False	0.0	133	619	1-4	4.13380564973104	12.286550912413324
249	249	110	0.0	False	False	0.0	44.10215377807617	61.22698676355792	67.03494766276428	68.08665933524182	12961139.0	26.409407078149968	28.627328479447904	28.97203635826257	5515186.0	False	0.0	616	615	1-4	4.104355836531978	13.5700810898507
250	250	111	0.0	False	False	0.0	44.94440841674805	52.18949134322911	57.92476592081341	58.58850958960457	11583114.0	23.76329191335193	26.09987963966783	26.29356427483633	5198312.0	False	0.0	219	605	1-4	3.497535361919512	11.948875607546846
251	251	112	0.0	False	False	0.0	44.283180236816406	51.3849100533245	56.48820846311133	57.162204117771125	10971048.0	23.338692413493906	25.2212424335726	25.530432502704954	4900014.0	False	0.0	390	585	1-4	3.407103582583347	11.486702444588394
252	252	113	0.0	False	False	0.0	44.9110221862793	70.12793169318272	78.26265829971203	79.584866074893	15710786.0	28.87030870068022	32.09984384407707	32.63705787220453	6442856.0	False	0.0	715	561	1-4	4.838145869445601	15.788734480520988
253	253	114	0.0	False	False	0.0	44.27188873291016	52.08700048036994	57.25765178949541	58.070465195545246	11139686.0	24.30563452950408	26.64612892266834	26.794540870340025	5140010.0	False	0.0	471	557	1-4	3.463196978075308	12.252587910472446
254	254	115	0.0	False	False	0.0	44.41846466064453	54.318949866745946	59.60220207520584	60.39597267822491	11662633.0	23.50485828089608	25.253393546762894	25.569004367382867	4937447.0	False	0.0	319	540	1-4	3.6153790533358383	11.509394393996477
255	255	116	0.0	False	False	0.0	44.10215377807617	55.96927036896071	61.655898137752445	62.566614036028064	11910330.0	24.99152985013917	27.2272536568143	27.399950587666293	5215920.0	False	0.0	552	535	1-4	3.751719238403611	12.618529243120784
256	256	117	0.0	False	False	0.0	44.65422821044922	51.693994806403566	56.57316558488914	57.30492591055757	11183524.0	23.33463770684036	25.21106448148189	25.49246700908911	4975063.0	False	0.0	155	536	1-4	3.4163718871788458	11.463664358098876
257	257	118	0.0	False	False	0.0	44.72135925292969	55.68496521433179	61.55299625483289	62.40818882707475	12216115.0	25.86467098015273	28.276962835885964	28.600832539051105	5598481.0	False	0.0	635	531	1-4	3.739208076201601	13.346323553620984
258	258	119	0.0	False	False	0.0	44.283180236816406	53.56891120733111	58.34063848065865	59.04532343882973	11332472.0	23.17389062889245	24.837553269450154	25.19627656802222	4835880.0	False	0.0	239	522	1-4	3.5290727485734155	11.283798620102017
259	259	120	0.0	False	False	0.0	43.65776062011719	50.54370491778492	55.99910682193618	56.74906054089511	10586274.0	24.08764307538141	26.316764698640835	26.51960877759896	4947110.0	False	0.0	407	500	1-4	3.378587257079354	12.086252301129328
260	260	122	0.0	False	False	0.0	43.5660400390625	55.23544325758781	61.45111622967792	62.13064960552692	11541536.0	24.990071650066948	27.320630878551217	27.5615471505732	5119898.0	False	0.0	494	474	1-4	3.723320322744689	12.7165524478752
261	261	128	0.0	False	False	0.0	44.0	66.76368392723593	73.38169576140827	74.24112289753539	14067322.0	26.7256106451788	28.97149478077008	29.07217302897305	5508640.0	False	0.0	598	457	1-4	4.500691552347601	13.629465383107274
262	262	129	0.0	False	False	0.0	44.0	50.63883466891085	55.22950478768123	56.05081753584299	10620595.0	23.752016670273854	25.69637451868444	25.88332406353869	4904412.0	False	0.0	333	456	1-4	3.334820678362147	11.700797366427594
263	263	130	0.0	False	False	0.0	44.40720748901367	58.05725363149252	62.669498415746816	63.51985963210734	12259648.0	24.505042556329443	26.32073216013393	26.853656954000083	5182889.0	False	0.0	158	449	1-4	3.8141842771419454	12.287261841649045
264	264	133	0.0	False	False	0.0	43.931766510009766	51.11983397079805	55.1754762878095	55.99339108884522	10576833.0	24.0471104903052	25.671314301760464	25.88854575932889	4890199.0	False	0.0	244	437	1-4	3.331110714078589	11.7039739656282
265	265	140	0.0	False	False	0.0	43.65776062011719	54.89741785615715	60.83239498735182	61.55353808955471	11482527.0	26.094473440181904	28.41064434502628	28.75138231074284	5363437.0	False	0.0	544	397	1-4	3.683854684962746	13.437740648481318
266	266	141	0.0	False	False	0.0	43.41658782958984	52.21601810178718	57.923556050303134	58.65696111694218	10821625.0	25.01073913515277	27.38405400446733	27.53590951702162	5080101.0	False	0.0	464	394	1-4	3.4995621621308284	12.701749632867417
267	267	142	0.0	False	False	0.0	43.863426208496094	55.01086065432041	60.40453861521559	61.53546138382907	11587563.0	27.04328441287405	29.431024780792047	29.95009016209695	5639814.0	False	0.0	657	391	1-4	3.680390250865576	14.16418774438933
268	268	143	0.0	False	False	0.0	43.90899658203125	51.78613180417046	57.055803719866745	57.76510658002313	10900192.0	23.984512163611427	26.241500472045267	26.500261566484983	5000561.0	False	0.0	381	385	1-4	3.444087519133154	12.07431272810015
269	269	144	0.0	False	False	0.0	43.5660400390625	53.70280659036227	59.2037029587016	59.931038212202296	11132931.0	24.75384272942221	26.745596606646654	27.09976360768417	5034116.0	False	0.0	298	375	1-4	3.58248683011346	12.437166363833615
270	270	145	0.0	False	False	0.0	44.14748001098633	50.41310689948318	54.76933973895523	55.480653871988366	10583150.0	25.10474527758901	27.013355511991666	27.71825661167665	5287365.0	False	0.0	183	367	1-4	3.29456504317453	12.812927278792872
271	271	146	0.0	False	False	0.0	43.863426208496094	52.228087349010686	57.29496271116842	58.28361868825272	10975218.0	26.91047318750645	29.35619541411711	29.611950989248097	5576140.0	False	0.0	597	330	1-4	3.471525006820263	13.959955249169896
272	272	147	0.0	False	False	0.0	44.10215377807617	52.00267377616606	57.13727896571417	58.13103717176327	11065963.0	25.29119081050224	27.52249859332402	27.704018008153167	5273803.0	False	0.0	512	317	1-4	3.4653547237759272	12.803738221772376
273	273	148	0.0	False	False	0.0	43.41658782958984	60.51735084661855	67.25520236403129	68.24128348354706	12589837.0	27.23853900875794	29.967822631221267	30.350419205077813	5599350.0	False	0.0	428	314	1-4	4.111673686052148	14.4053786779423
274	274	149	0.0	False	False	0.0	44.10215377807617	51.3381750715768	56.15947061955896	56.93845389167772	10838940.0	25.69293494140244	28.00780285929039	28.51094737244956	5427412.0	False	0.0	345	306	1-4	3.386969284460534	13.29300718155356
275	275	150	0.0	False	False	0.0	44.59820556640625	50.78248732865007	55.94476853841148	56.65298172985786	11028567.0	25.13089118638992	27.31213459744524	27.73200674535636	5398556.0	False	0.0	250	303	1-4	3.3700709362892747	12.821012393657522
276	276	151	0.0	False	False	0.0	44.283180236816406	50.531325328215	54.30942633897923	55.2624900629993	10606439.0	29.780073003037987	31.997231644177443	32.530638262080174	6243552.0	False	0.0	162	281	1-4	3.2712761712481693	15.729382322644213
277	277	167	0.0	False	False	0.0	44.283180236816406	53.141337793664505	57.93920089099841	59.06174623338675	11335624.0	27.64790760782149	30.24081513570683	30.5996677528199	5872944.0	False	0.0	651	263	1-4	3.5197642560957965	14.558368838174957
278	278	179	0.0	False	False	0.0	43.8292121887207	52.08981367799654	57.528621376508575	58.476163106169466	10994304.0	27.341273978864024	29.877928793426832	30.28724064761865	5694408.0	False	0.0	564	251	1-4	3.4826349428484624	14.36915491437584
279	279	188	0.0	False	False	0.0	44.29446792602539	52.17008303108807	57.050370030890335	58.12384517835622	11161302.0	26.232155589880417	28.49040957707056	29.060000976549865	5580282.0	False	0.0	480	237	1-4	3.4622898461561484	13.625495191118254
280	280	191	0.0	False	False	0.0	43.8292121887207	53.52008980938941	59.25523160859333	60.12778448219014	11304831.0	28.292417174015803	30.97062207892026	31.26649516140744	5878521.0	False	0.0	394	237	1-4	3.5871690307796986	14.962255583884632
281	281	200	0.0	False	False	0.0	44.29446792602539	51.53603659343349	56.56617089343178	57.62293440468343	11065114.0	28.061069643238174	30.27536640384444	30.60922694945156	5877774.0	False	0.0	309	228	1-4	3.4270442652130506	14.56446600983308
282	282	209	0.0	False	False	0.0	44.41846466064453	56.61687755020228	61.05063816203474	62.16461069957235	12004162.0	30.24180271444552	32.3848612003954	33.31397647052706	6433023.0	False	0.0	224	219	1-4	3.7144721684664006	16.202643732287633
283	283	220	0.0	False	False	0.0	44.643028259277344	52.10207411308686	58.04941520602219	59.09089327269883	11526286.0	29.53889481544175	33.21604021711253	33.47289415382283	6529232.0	False	0.0	610	180	1-4	3.5161297907251208	16.299600958483765
284	284	221	0.0	False	False	0.0	44.27188873291016	52.30515515349602	57.66675179797758	58.84096834785069	11287492.0	29.27958712509782	31.90565464201794	32.55042451261882	6244164.0	False	0.0	527	166	1-4	3.5017970920660555	15.740616924065774
285	285	222	0.0	False	False	0.0	43.863426208496094	53.32056250353301	58.943599492607184	59.96847303020948	11292488.0	29.69006220769248	32.65386742942635	32.8963468953902	6194615.0	False	0.0	441	163	1-4	3.573777774481014	15.950015187939186
286	286	223	0.0	False	False	0.0	44.65422821044922	55.03187724060104	61.411933236345625	62.57150042005563	12211339.0	32.7979621377875	36.40483152866113	37.559961285864205	7330133.0	False	0.0	273	148	1-4	3.732541716084559	18.77571775567805
287	287	224	0.0	False	False	0.0	43.84062194824219	55.19908848651942	60.87591498819421	62.28476467175687	11716470.0	30.71190231132563	33.81235952422921	34.45628158800891	6481617.0	False	0.0	358	147	1-4	3.720022052052242	16.89488031850656
288	288	225	0.0	False	False	0.0	44.94440841674805	57.02996334104522	62.86045658720383	63.96509430459776	12646080.0	35.05362108651246	38.10200945745613	38.86232736471152	7683192.0	False	0.0	187	140	1-4	3.819831369914772	19.56468566084708
289	289	226	0.0	False	False	0.0	44.777225494384766	57.3813777850158	64.3298160166235	65.83585410881443	12919282.0	32.29002601471541	36.9477893635817	37.39022885251271	7337262.0	False	0.0	669	120	1-4	3.9431874048483047	18.672166263100657
290	290	227	0.0	False	False	0.0	44.55333709716797	54.77645063196159	61.97201657032469	63.28067703799111	12293998.0	33.61473817148531	38.20266521232853	39.25091437907347	7625561.0	False	0.0	583	98	1-4	3.774989320419161	19.800322572512016
291	291	228	0.0	False	False	0.0	44.04542922973633	57.51679262620718	63.83661176742883	65.54340689656145	12444924.0	33.68689990532196	37.933645731809136	38.92934531425377	7391632.0	False	0.0	501	85	1-4	3.921392382483136	19.604966437941027
292	292	229	0.0	False	False	0.0	43.8292121887207	59.8076066456537	65.62959946794003	67.93663090259643	12772999.0	33.19141058816362	36.84622630886554	38.462965114942456	7231554.0	False	0.0	413	79	1-4	4.076480917643137	19.32182399699953
293	293	230	0.0	False	False	0.0	44.40720748901367	60.734829651326045	67.10041066645795	68.8682610268877	13291916.0	37.30726924379891	41.33230500470332	43.16812882898614	8331663.0	False	0.0	320	73	1-4	4.127478175277475	22.17305961190621
294	294	231	0.0	False	False	0.0	44.55333709716797	63.07031790915535	70.33802300751242	72.14525952336543	14016185.0	36.32030411280718	45.425563219158846	44.07177652846945	8562145.0	False	0.0	233	65	1-4	4.336879241581169	22.719997373353632
295	295	232	4.0	False	True	4.0	27.784887313842773	52.57511639467344	65.38940968608907	66.59801600217737	5031994.0	0.0	0.0	20.114120359790004	1519777.0	False	0.0414507791863975	612	36	1-4	4.025437808747204	8.202304140351906
296	296	233	0.0	False	False	0.0	25.961509704589844	43.78849029623579	60.48197841907052	64.42530192392317	4249892.0	0.0	0.0	11.60523212443167	765553.0	False	0.0	526	30	1-4	3.901775953459009	3.0461902545056545
297	297	11	0.0	False	False	0.0	45.880279541015625	87.21735135445637	99.79667433346454	107.27926717112396	22101892.0	30.290432015497288	34.41334775284021	34.92542583947001	7195407.0	False	0.0	358	742	1-5	6.618086665164024	17.169682579779696
298	298	39	0.0	False	False	0.0	45.27692413330078	90.35797705098923	99.67505854128152	101.5959063430084	20384102.0	29.1697263644234	32.06118800967189	32.49888953290028	6520545.0	False	0.0	633	730	1-5	6.256567054750988	15.7003494651153
299	299	89	0.0	False	False	0.0	44.9110221862793	74.59256621648203	83.85639411200881	85.06506108864522	16792627.0	28.87474111786263	32.29375576378287	32.55829761808788	6427308.0	False	0.0	545	706	1-5	5.191382149152546	15.73984581433064
300	300	101	0.0	False	False	0.0	45.25483322143555	79.36053393259009	88.45178449952721	89.84118010648066	18008060.0	28.04925790423648	30.74782691896635	30.958340346607805	6205391.0	False	0.0	280	698	1-5	5.5021737708921234	14.769227162247754
301	301	109	0.0	False	False	0.0	45.54119110107422	80.60819807566082	89.78701759998096	90.92431648938329	18456543.0	28.627089673595112	31.346659620946525	31.68469442110125	6431612.0	False	0.0	454	688	1-5	5.570565962467634	15.209184760759191
302	302	122	0.0	False	False	0.0	45.27692413330078	75.90031993945162	83.4640036174944	84.66223022761582	16986546.0	25.98310775942104	28.12875232500775	28.55246354789793	5728738.0	False	0.0	199	664	1-5	5.173113373136185	13.312307557160697
303	303	123	0.0	False	False	0.0	44.0113639831543	67.9632745012975	76.69982041619502	77.41976774985763	14677195.0	26.980184279198166	30.169859706360818	30.39734940152513	5762712.0	False	0.0	362	659	1-5	4.7029470433346825	14.431879561812629
304	304	124	0.0	False	False	0.0	44.72135925292969	78.02076629483228	86.52446610397747	87.32618104272932	17093697.0	27.75743590258766	30.29420067960329	30.58577843384884	5987025.0	False	0.0	611	648	1-5	5.340848893808447	14.543978001170403
305	305	125	0.0	False	False	0.0	45.12205505371094	79.840099015265	88.56989052811379	89.52401886449186	17839343.0	27.0342634907923	29.56172901914763	29.77270535819118	5932771.0	False	0.0	514	625	1-5	5.484013975066253	14.050773359842994
306	306	126	0.0	False	False	0.0	44.777225494384766	71.55391898935352	79.58101431964617	80.27351146357067	15752452.0	25.84644231500509	28.35547812125313	28.591710497705808	5610687.0	False	0.0	270	613	1-5	4.890275961172863	13.33701961314886
307	307	127	0.0	False	False	0.0	45.18849563598633	68.9294852517722	76.78063591868003	77.41442207021568	15471741.0	25.91327542388356	28.390233151493483	28.57657226435201	5711201.0	False	0.0	431	607	1-5	4.706095851803618	13.328449771471872
308	308	128	0.0	False	False	0.0	44.821868896484375	70.30725036974185	77.88525740843676	78.90273607315432	15514348.0	25.300285976769427	27.937116191732265	28.255766445591693	5555825.0	False	0.0	350	577	1-5	4.802602371465004	13.133719851272389
309	309	129	0.0	False	False	0.0	45.09988784790039	73.63096159428291	81.43081200340636	82.24743686095519	16373248.0	26.27151206718133	29.09213496813507	29.11607592866283	5796226.0	False	0.0	579	570	1-5	5.016448595522558	13.65437939340798
310	310	130	0.0	False	False	0.0	45.27692413330078	67.93055869815407	73.88528307616735	74.8157900629659	15010966.0	24.14233910109784	25.791918617641933	26.08490252041417	5233649.0	False	0.0	149	571	1-5	4.5434481471586565	11.818992415443088
311	311	131	0.0	False	False	0.0	44.38468170166016	68.55546093776901	74.38228616232806	75.29561167928262	14517687.0	25.417833483265305	27.64293051959134	27.763861223726263	5353128.0	False	0.0	501	538	1-5	4.571141579004361	12.83637684216535
312	312	132	0.0	False	False	0.0	45.17742919921875	68.03493619389803	74.66192389959183	75.33985358589557	15049752.0	23.96940646309805	25.742675526698825	26.092348316853425	5212160.0	False	0.0	229	535	1-5	4.577198912532726	11.82339397228026
313	313	133	0.0	False	False	0.0	44.777225494384766	69.73314050699828	77.6487367239578	78.3119016514131	15367516.0	25.252510794942104	27.72207856495774	27.76964404593816	5449369.0	False	0.0	420	524	1-5	4.76546796165874	12.839243875415333
314	314	134	0.0	False	False	0.0	45.17742919921875	79.89349940927067	87.34180517246934	88.56394286188986	17691372.0	26.77832773610733	29.13435140961358	29.43456940386356	5879796.0	False	0.0	628	502	1-5	5.422805668169787	13.846058457000202
315	315	135	0.0	False	False	0.0	44.41846466064453	62.93236833713558	68.45026180627552	69.32468716773069	13386793.0	23.867752978516563	25.76209209231597	25.975999964751576	5016039.0	False	0.0	307	499	1-5	4.189869118090666	11.754155604134672
316	316	136	0.0	False	False	0.0	45.31004333496094	67.8941696002928	73.47929991301719	74.46922368142877	14963298.0	24.862560429212447	26.66833968459917	27.23448462659847	5472297.0	False	0.0	160	478	1-5	4.5189135999142405	12.51573765654886
317	317	137	0.0	False	False	0.0	43.863426208496094	61.366959118316814	66.8226775677054	68.53041879935982	12904763.0	28.04829786933212	31.202358347701708	31.86433577380869	6000280.0	False	0.0	712	475	1-5	4.127397970726975	15.322784248608388
318	318	138	0.0	False	False	0.0	44.283180236816406	73.21614778590079	80.23409021934337	81.07902411136433	15561364.0	25.96409158584696	28.20667877036291	28.529838138946943	5475685.0	False	0.0	548	468	1-5	4.942293288438666	13.299353362620964
319	319	139	0.0	False	False	0.0	44.04542922973633	72.18646973235467	78.80366680246759	79.59476674989979	15112898.0	25.34555978564613	27.188310261693893	27.54458877695333	5229974.0	False	0.0	379	452	1-5	4.848553849570363	12.702584311593789
320	320	140	0.0	False	False	0.0	44.14748001098633	71.32272155726233	78.43861087575237	79.30085609353159	15126946.0	25.79619735841738	28.1193530865457	28.337153589813152	5405422.0	False	0.0	466	444	1-5	4.828096824901779	13.18295810602866
321	321	141	0.0	False	False	0.0	44.92215347290039	68.6602712908945	75.75361178510053	76.29340001750009	15068487.0	24.92854883553756	27.04148570141554	27.1494311964326	5362205.0	False	0.0	239	443	1-5	4.636607197958398	12.46380787624972
322	322	142	0.0	False	False	0.0	44.65422821044922	76.43054672244122	84.61411427435888	85.50994665170407	16687964.0	28.0805832091362	30.6447598518618	30.837875013747897	6018263.0	False	0.0	622	420	1-5	5.223346511456516	14.697137919119404
323	323	143	0.0	False	False	0.0	43.931766510009766	68.05166433547626	74.69956386761766	75.49110910399642	14259841.0	27.00735758468644	29.1596717585728	29.516616918984106	5575521.0	False	0.0	546	385	1-5	4.5803746175858	13.898543957291087
324	324	144	0.0	False	False	0.0	44.59820556640625	69.59094724600253	76.79354017970537	77.50681324765284	15088157.0	25.31836346345285	27.513913225833573	27.90855790826569	5432925.0	False	0.0	300	383	1-5	4.713330161226529	12.923598878882784
325	325	145	0.0	False	False	0.0	45.12205505371094	68.41796417335975	74.42231635667655	75.2435638747693	14993694.0	26.50432601539927	28.528049841292933	29.243656130271106	5827348.0	False	0.0	172	384	1-5	4.564949134802231	13.733176044452716
326	326	146	0.0	False	False	0.0	44.38468170166016	68.0704411945465	74.07799797513586	74.9785313815999	14456551.0	26.214131459768364	28.44691132964218	28.584900863944235	5511432.0	False	0.0	389	370	1-5	4.549137120379116	13.3340119039769
327	327	147	0.0	False	False	0.0	44.10215377807617	69.5352548845561	76.49773707009955	77.22269732358222	14700297.0	26.74495070606877	29.092110647210816	29.379795481200777	5592808.0	False	0.0	472	354	1-5	4.692202146105756	13.815261196038357
328	328	155	0.0	False	False	0.0	45.0444221496582	71.39289618661196	77.88638000989322	79.18347039894681	15724546.0	28.577069475061425	31.37546138111396	31.565633088431685	6268420.0	False	0.0	647	338	1-5	4.814339790870144	15.139512372304392
329	329	157	0.0	False	False	0.0	44.65422821044922	69.56193826676164	76.61962413364897	77.40056508242775	15105352.0	27.67767922964394	30.121107655699888	30.444947557822623	5941580.0	False	0.0	248	311	1-5	4.701618509962852	14.4607291479694
330	330	158	0.0	False	False	0.0	44.72135925292969	70.41090620135196	78.15905818808551	79.07143729350342	15477869.0	27.053434633664192	29.842031655892857	30.34113409753152	5939137.0	False	0.0	334	306	1-5	4.809470821037411	14.397462777913274
331	331	159	0.0	False	False	0.0	44.9110221862793	72.09405064290604	79.72606515665578	80.67086400639892	15925172.0	27.80944130819365	30.545407802255763	30.754308890467552	6071184.0	False	0.0	568	302	1-5	4.91172808737075	14.647517739540897
332	332	160	0.0	False	False	0.0	44.27188873291016	71.48343853575984	78.07340806912931	79.10455067912675	15174665.0	28.03914011746356	30.26182306354108	30.732991874453813	5895525.0	False	0.0	416	289	1-5	4.810852500232336	14.634930195516208
333	333	161	0.0	False	False	0.0	44.65422821044922	62.92872862601114	68.77319339122758	69.64403065713994	13591601.0	31.626399555171336	34.40939871403857	34.876916952482844	6806515.0	False	0.0	164	282	1-5	4.193367466537038	17.148239225273723
334	334	162	0.0	False	False	0.0	43.41658782958984	65.34839904978689	72.3271931030928	73.13844762627173	13493315.0	29.11691884699199	31.9033173759058	32.288388340942994	5956886.0	False	0.0	493	263	1-5	4.423476521482387	15.578795521055058
335	335	163	0.0	False	False	0.0	45.18849563598633	73.70982578083371	81.14305065623465	82.4227967210627	16472695.0	29.92013425907983	33.19456594838229	33.4874667563228	6692673.0	False	0.0	635	247	1-5	5.019360238355736	16.30350114669615
336	336	164	0.0	False	False	0.0	45.89117431640625	83.4848421693678	93.07203285300098	95.22948385058577	19628690.0	32.49828775102738	37.065066611620665	37.39355425145547	7707555.0	False	0.0	720	225	1-5	5.836992264184603	18.6679692710876
337	337	165	0.0	False	False	0.0	44.04542922973633	54.080678833825495	59.34920873212289	60.38067209656984	11464660.0	28.72932933841868	31.25562518408777	31.61588357070554	6003003.0	False	0.0	324	223	1-5	3.602792090585133	15.173939183662185
338	338	166	0.0	False	False	0.0	44.27188873291016	66.04038176006729	71.30653043504151	72.32240162751938	13873642.0	30.967570304550485	33.05592736011172	33.904030997044934	6503827.0	False	0.0	239	220	1-5	4.367799573082999	16.5580829108604
339	339	167	0.0	False	False	0.0	44.18144226074219	69.08238876108967	75.09825085378098	76.29717877556267	14576384.0	29.734845614899	32.415935145653364	32.60997678295312	6230054.0	False	0.0	557	211	1-5	4.626374406161864	15.773017588866484
340	340	168	0.0	False	False	0.0	44.821868896484375	65.7066181314128	73.55346009819023	74.48277657073392	14645268.0	30.50266904163502	33.63427046315303	33.996048227230766	6684515.0	False	0.0	406	205	1-5	4.506814498433812	16.61339078372363
341	341	169	0.0	False	False	0.0	44.38468170166016	59.85475357399028	64.32837511931245	65.64046060092035	12656085.0	33.64951133527055	36.40642512208004	36.878057837802245	7110429.0	False	0.0	153	184	1-5	3.931580954894631	18.36182067935544
342	342	170	0.0	False	False	0.0	43.28972244262695	66.2706269354932	71.2722855252731	72.77389438780503	13347710.0	31.205939129923586	33.45329482304041	33.944225382087645	6225827.0	False	0.0	482	170	1-5	4.396811825047099	16.58234616899997
343	343	171	0.0	False	False	0.0	44.04542922973633	67.1904502292679	73.40448340921067	74.6428939352379	14172671.0	31.548760090699258	34.65516176168704	35.30260027342291	6703011.0	False	0.0	626	161	1-5	4.514624082068952	17.405156168623495
344	344	178	0.0	False	False	0.0	44.38468170166016	67.21819036602008	73.62378384082253	75.22587434477198	14504241.0	34.1878145725922	37.11532398089384	38.32951343888347	7390283.0	False	0.0	286	145	1-5	4.546377864152167	19.2394087913274
345	345	193	0.0	False	False	0.0	44.72135925292969	66.56465972732384	74.94204749137535	75.93394826692182	14863720.0	33.814130394061834	37.9767827937877	38.9867325260709	7631473.0	False	0.0	548	121	1-5	4.590737678706741	19.6375483380213
346	346	196	0.0	False	False	0.0	44.94440841674805	75.45230988807725	83.49572039857875	85.14312728828091	16833037.0	33.940612219238545	37.49223062133532	38.26758624979502	7565610.0	False	0.0	413	119	1-5	5.185458423303322	19.19978357303169
347	347	198	0.0	False	False	0.0	44.72135925292969	72.98823387576066	80.71268160003778	82.1450627457386	16079517.0	38.51562052710436	42.99902122819345	43.71350550284117	8556717.0	False	0.0	204	114	1-5	4.981847004506051	22.50076383715355
348	348	219	0.0	False	False	0.0	44.9110221862793	78.22692035317273	87.29919184212494	89.14573684031602	17598190.0	39.03541164202871	43.43687788845418	45.17100159004048	8917172.0	False	0.0	341	80	1-5	5.430099336558149	23.38255889341782
349	349	220	0.0	False	False	0.0	44.72135925292969	70.91275711135303	78.99974211692731	81.40505041085495	15934663.0	37.50438340815326	42.524706088588935	43.884048475595954	8590100.0	False	0.0	614	74	1-5	4.93384132859853	22.604273022319507
350	350	221	0.0	False	False	0.0	44.20407104492188	71.8408511372903	80.17245328342942	83.0085469435271	15874823.0	19.755377707495526	40.51439490074404	38.20593718294324	7306627.0	False	0.0	487	60	1-5	5.048047163673234	19.16287402226719
351	351	222	0.0	False	False	0.0	44.643028259277344	74.15700026144734	83.03646064227708	85.22105715224643	16623243.0	2.53731824869319	44.206309660083775	39.8442734022633	7772035.0	False	0.0	262	51	1-5	5.187454459120071	20.15527413321357
352	352	223	3.0	False	True	2.0	27.513633728027344	70.9092430781468	82.10153583013997	87.62853440504739	6492366.0	0.0	0.0	13.058331564476816	967487.0	False	0.0137282751435292	548	29	1-5	5.3939563537819	3.921896483233654
353	353	224	6.2	False	True	5.0	32.75667953491211	67.4184135500523	76.45581057566781	78.96385276713724	8292579.0	0.0	0.0	24.65444628705043	2589146.0	False	0.0719379064416419	183	34	1-5	4.813449341012199	10.951227851685443
354	354	21	0.0	False	False	0.0	45.617977142333984	88.35564951073309	112.87847717372082	114.243287272933	23268280.0	32.125474378088406	36.56404288535521	37.12154159509852	7560658.0	False	0.0	464	746	1-6	7.062560337210374	18.49910511815722
355	355	78	0.0	False	False	0.0	45.60701751708984	103.0325696941072	117.01807014680412	119.62147147203711	24351966.0	29.85768940970792	33.33119393360692	33.8669971145657	6894481.0	False	0.0	190	726	1-6	7.4153169877777	16.525643046369858
356	356	86	0.0	False	False	0.0	45.18849563598633	91.2437453755176	103.57106765360962	105.52504397859646	21089819.0	28.884538915551747	32.2862872377772	32.53836366340218	6502989.0	False	0.0	378	721	1-6	6.509642943152776	15.723441243222831
357	357	117	0.0	False	False	0.0	45.27692413330078	93.620328685432	103.99727386183814	105.08613988413585	21084379.0	27.73251831115376	30.686330742733222	30.98061548924906	6215920.0	False	0.0	587	701	1-6	6.484353252154579	14.779504410540454
358	358	133	0.0	False	False	0.0	45.31004333496094	85.29164137474014	94.39516464961918	95.612099814115	19211592.0	26.48427302777942	29.05473639349072	29.38811179091475	5905031.0	False	0.0	254	672	1-6	5.877002677574922	13.816414516437296
359	359	134	0.0	False	False	0.0	44.72135925292969	87.23538963057948	99.20182751232988	100.03760200233104	19581899.0	28.309505109990987	31.589429167078432	31.775374801752616	6219883.0	False	0.0	502	671	1-6	6.157554672840817	15.262212996352597
360	360	135	0.0	False	False	0.0	44.68780517578125	83.17504891607435	93.70355457836588	95.0321790695836	18574207.0	25.910919943358	28.64683795243742	29.07255936041042	5682283.0	False	0.0	335	647	1-6	5.840244183778468	13.625305380160416
361	361	136	0.0	False	False	0.0	45.54119110107422	94.9610432697785	104.48384868565324	105.61238843556131	21438045.0	28.522822414092733	31.020531929991773	31.27247296085457	6347936.0	False	0.0	652	644	1-6	6.517699143299534	14.95626522496324
362	362	137	0.0	False	False	0.0	44.9110221862793	82.79243669154366	93.29921567741032	94.21678682160436	18599262.0	26.942004601547364	30.047254767149504	30.160410578601645	5953943.0	False	0.0	421	642	1-6	5.785621943087006	14.284739432807363
363	363	138	0.0	False	False	0.0	45.60701751708984	79.68508809921887	88.63616016857803	89.618540152451	18244113.0	25.491421238719248	27.85254550100595	28.145332829454485	5729692.0	False	0.0	167	636	1-6	5.493226089452861	13.064529901807996
364	364	139	0.0	False	False	0.0	44.92215347290039	83.56257217919922	92.49425179433716	93.26715571536596	18420924.0	27.717663978128865	30.310786151109	30.4923492585814	6022455.0	False	0.0	569	616	1-6	5.723801031175384	14.486102262288563
365	365	140	0.0	False	False	0.0	45.27692413330078	79.17099498022313	86.88933452556012	87.53554485343734	17563045.0	24.725774996214167	26.710408998058067	27.02381265875181	5422031.0	False	0.0	239	588	1-6	5.361171819766117	12.385304290382797
366	366	141	0.0	False	False	0.0	45.17742919921875	85.15328402664488	96.0775926326746	96.62664649493054	19301963.0	26.849488777081525	29.783861734003107	30.03253240226567	5999244.0	False	0.0	488	587	1-6	5.9411328743910055	14.206733133672977
367	367	142	0.0	False	False	0.0	44.9110221862793	99.1058594830518	108.14662281786164	110.2385616281297	21762108.0	30.68820761982385	33.2727880710331	33.87086551909956	6686421.0	False	0.0	716	579	1-6	6.810775172929623	16.529970434714798
368	368	161	0.0	False	False	0.0	44.643028259277344	74.40738440317682	82.75072845269287	83.71238503929727	16328961.0	25.097677905102604	27.694003554928194	27.914966022018337	5445101.0	False	0.0	321	561	1-6	5.11313856655174	12.92617080724716
369	369	163	0.0	False	False	0.0	44.68780517578125	79.46912175237516	89.50505063656122	90.11532908987124	17613200.0	25.070073092173946	27.655493610440885	27.91337821104985	5455719.0	False	0.0	408	559	1-6	5.525678870512648	12.923855315637034
370	370	164	0.0	False	False	0.0	45.34313583374024	87.41230067197456	95.56889033344736	96.87178193964624	19493146.0	27.236256871390697	29.579638938792243	29.854170707532493	6007443.0	False	0.0	633	558	1-6	5.957268974962561	14.098590222096997
371	371	227	0.0	False	False	0.0	44.55333709716797	82.45799382395066	92.68214339792183	93.46005215638688	18157165.0	25.61202691177699	28.329920593961194	28.429175636570083	5523143.0	False	0.0	554	530	1-6	5.7401874888378766	13.235732982455268
372	372	327	0.0	False	False	0.0	44.59820556640625	81.22902278362352	90.2083515394703	90.99101426404378	17713110.0	25.87659369631843	28.31242338086983	28.418090040389888	5532115.0	False	0.0	474	503	1-6	5.5811303528358085	13.229536691648738
373	373	328	0.0	False	False	0.0	45.27692413330078	76.84171214746095	83.66229506706901	84.4261694527961	16939183.0	24.040439674516143	25.87580061076348	26.117897101190444	5240269.0	False	0.0	227	504	1-6	5.162574944587498	11.836956730503497
374	374	399	0.0	False	False	0.0	44.55333709716797	96.93809647345572	106.76948267936844	109.11798165466952	21199145.0	31.14507217326177	34.53162354927513	35.2957787697092	6857168.0	False	0.0	717	475	1-6	6.735843232393482	17.393735979699493
375	375	400	0.0	False	False	0.0	44.65422821044922	80.578848759799	90.27749514493898	90.9349618829353	17746700.0	24.649340600624225	27.17457447030976	27.442813315819613	5355689.0	False	0.0	393	474	1-6	5.579390040414281	12.63850943094658
376	376	405	0.0	False	False	0.0	44.94440841674805	86.81441345205154	95.71190886465732	96.71501540891492	19120832.0	27.19098694864549	29.76968046892202	29.93795322675096	5918818.0	False	0.0	626	473	1-6	5.947007875989136	14.149397400324474
377	377	414	0.0	False	False	0.0	44.68780517578125	78.78706088206366	87.82739885218537	88.36728653620766	17271542.0	24.412417220372568	26.685382128783345	26.911437904291365	5259888.0	False	0.0	308	470	1-6	5.414975956294744	12.3170269358549
378	378	449	0.0	False	False	0.0	44.59820556640625	78.75443495876688	87.99292185621731	88.56648068956942	17241129.0	26.9549124533993	29.75810971965109	29.858639448713205	5812545.0	False	0.0	543	447	1-6	5.4221555849055	14.103053678238537
379	379	529	0.0	False	False	0.0	44.9110221862793	79.96870833726987	86.933884682	87.72951623029127	17318615.0	25.43559063388517	27.274714499307983	27.54626717119065	5437887.0	False	0.0	234	419	1-6	5.372666913537239	12.70188220008792
380	380	532	0.0	False	False	0.0	44.9110221862793	81.0489770529663	90.02231699040716	90.91587203190204	17947631.0	26.272861575592906	28.77608817543133	28.94891192058813	5714782.0	False	0.0	460	420	1-6	5.575270589767062	13.55124228628688
381	381	549	0.0	False	False	0.0	44.821868896484375	85.108810222525	93.33103444510586	94.44758941012564	18570874.0	28.286154048605184	30.83487292930716	31.09528578699797	6114149.0	False	0.0	612	390	1-6	5.798698802309032	14.851245554756344
382	382	550	0.0	False	False	0.0	43.8292121887207	85.78409060111788	95.96212761782824	96.88429703166496	18215549.0	27.673780755284724	30.56433737285588	30.81562843347752	5793752.0	False	0.0	373	390	1-6	5.956230722202664	14.681252067714698
383	383	551	0.0	False	False	0.0	44.94440841674805	78.63349858536452	86.1987166429038	87.17391766819594	17234530.0	27.04501028064793	29.49484878993214	29.788537053062527	5889278.0	False	0.0	527	366	1-6	5.332568206350274	14.060864401461316
384	384	552	0.0	False	False	0.0	44.38468170166016	75.62959634622453	80.93323802830899	81.92494767210461	15795884.0	25.682851484558032	27.36868459693733	27.806224346460365	5361296.0	False	0.0	290	357	1-6	4.99818383780059	12.86064873405006
385	385	553	0.0	False	False	0.0	44.59820556640625	92.38581930663904	102.59546859181748	103.9328119303101	20232474.0	31.91443901798536	35.65456103046292	35.887767399393	6986228.0	False	0.0	687	343	1-6	6.400630580843941	17.753589956645886
386	386	554	0.0	False	False	0.0	44.55333709716797	81.8906089073517	92.05589930939772	92.7956615594992	18028089.0	27.2743931701894	29.82886064261204	30.233025240737327	5873590.0	False	0.0	438	335	1-6	5.693920511264993	14.329045862934736
387	387	555	0.0	False	False	0.0	44.92215347290039	75.75244726991038	82.3592482545637	83.13211167071633	16419181.0	28.160458221408263	30.22891567013217	30.858032343835017	6094680.0	False	0.0	209	325	1-6	5.070105575282227	14.70985625210087
388	388	556	0.0	False	False	0.0	45.35416030883789	79.45049086620037	86.47982750956281	87.80927577751268	17678125.0	28.08940655287354	30.61518441296137	30.860589685243568	6212981.0	False	0.0	593	308	1-6	5.371447118178164	14.710417552328751
389	389	557	0.0	False	False	0.0	45.31004333496094	81.9972040583037	90.07456256450182	91.08785734874216	18302524.0	28.978044026812544	32.16769498501347	32.2893078774306	6487976.0	False	0.0	124	307	1-6	5.5799428141277545	15.575559225654544
390	390	558	0.0	False	False	0.0	44.04542922973633	80.15716315989616	87.62717687204758	88.56405097614467	16815923.0	27.34745720285479	29.74717006949906	30.16062145125641	5726688.0	False	0.0	351	303	1-6	5.4214196767357175	14.286061915281694
391	391	559	0.0	False	False	0.0	44.9110221862793	77.56476788231738	86.27682315887986	87.21595358024915	17217233.0	28.38162837429522	31.28296202140842	31.45409891522609	6209329.0	False	0.0	508	284	1-6	5.332081110314322	15.070222573035904
392	392	568	0.0	False	False	0.0	45.0	78.73210724550665	87.30562805268613	88.12254211532553	17465201.0	28.612351217015576	31.216565636001857	31.697104210308645	6282119.0	False	0.0	265	261	1-6	5.390025768280214	15.217297512208832
393	393	569	0.0	False	False	0.0	44.38468170166016	78.19352759049323	85.51966447124086	86.59104233147104	16695550.0	29.54504957556633	32.111652511564806	32.410988946285805	6249137.0	False	0.0	417	251	1-6	5.289982682470874	15.650251013443146
394	394	570	0.0	False	False	0.0	44.55333709716797	67.31317115149731	74.57758198924816	75.73767130357419	14714109.0	30.340243128905307	34.170644648784474	34.33238254998535	6670002.0	False	0.0	656	249	1-6	4.587021228754523	16.816951549211108
395	395	571	0.0	False	False	0.0	45.27692413330078	72.83675816214807	79.47881149211777	80.52915060967219	16157289.0	32.1834972260238	35.107380283349265	35.82748950082917	7188392.0	False	0.0	180	237	1-6	4.892864510388236	17.722006521377157
396	396	572	0.0	False	False	0.0	45.35416030883789	83.11440856890614	91.1478722984162	92.50754049262127	18623999.0	29.39039325319646	32.20066261168454	32.57793981397161	6558725.0	False	0.0	571	225	1-6	5.670858266580656	15.750176470251075
397	397	573	0.0	False	False	0.0	44.777225494384766	77.34856052327731	85.61129200533068	86.58372938197195	16990736.0	30.58851795043888	33.38881206667577	33.724537527621884	6617926.0	False	0.0	338	218	1-6	5.286991423642869	16.44629183815064
398	398	574	0.0	False	False	0.0	45.0111083984375	77.19900073051424	85.511696509307	86.68965768481478	17189698.0	30.31969831689809	33.184188755588444	33.66262421937034	6674964.0	False	0.0	488	200	1-6	5.293935093873268	16.40874862641502
399	399	575	0.0	False	False	0.0	45.27692413330078	82.79299751327852	90.35757832493758	91.99542532741108	18457871.0	33.351141547981584	36.10441969594576	37.27467068946638	7478753.0	False	0.0	250	176	1-6	5.628852192235819	18.596606731155216
400	400	576	0.0	False	False	0.0	45.60701751708984	81.20086035491128	90.30925063449448	91.5212079811632	18631449.0	31.760222736881804	35.483657846480284	35.96797003303229	7322187.0	False	0.0	633	164	1-6	5.6008056490840605	17.80481766928891
401	401	577	0.0	False	False	0.0	44.72135925292969	83.96836498355721	93.44766888781008	94.68957300211282	18535047.0	32.29302174182162	35.37130630771201	35.78563535900551	7004873.0	False	0.0	414	163	1-6	5.805291032210212	17.69364922910244
402	402	578	0.0	False	False	0.0	44.92215347290039	75.98145171360746	84.17093010386031	85.51786913009802	16890385.0	32.804013173212645	36.655900320098304	37.57180164336757	7420697.0	False	0.0	549	142	1-6	5.210937669024668	18.778043625063884
403	403	579	0.0	False	False	0.0	45.27692413330078	86.06997740974218	93.96315832873952	95.32611860711128	19126138.0	37.14275217526906	40.22976402848686	41.05317818188063	8236869.0	False	0.0	175	131	1-6	5.836197253613178	20.885761296187678
404	404	580	0.0	False	False	0.0	44.38468170166016	86.72132275941328	95.00054136993884	96.5427508283952	18614331.0	36.51054470811543	39.43700990126364	40.747660440190245	7856524.0	False	0.0	314	120	1-6	5.915170173214527	20.700353705482677
405	405	581	0.0	False	False	0.0	45.27692413330078	86.31055874117277	94.95593635665873	96.62846754155248	19387440.0	34.763105258104424	38.59119931912035	39.5523184985364	7935738.0	False	0.0	475	100	1-6	5.922986148599267	19.9759321292356
406	406	582	0.0	False	False	0.0	45.18849563598633	83.61888257357114	92.2287793287652	96.03305736155812	19192788.0	36.74889908966794	41.9852428154847	42.76398829782842	8546642.0	False	0.0	729	89	1-6	5.878462577533013	21.922400377726262
407	407	583	0.0	False	False	0.0	45.60701751708984	87.7170621802391	98.81475154566442	100.84600746767796	20529747.0	38.5499381400726	43.30178823293457	44.70134190482251	9100085.0	False	0.0	604	79	1-6	6.184840741731339	23.09546199521703
408	408	584	0.0	False	False	0.0	45.0	84.41061006866691	94.12055296229327	96.07199196311116	19040720.0	37.65937702220869	42.30448905584183	43.60438881223004	8642050.0	False	0.0	388	80	1-6	5.879358768150664	22.4316933116626
409	409	585	0.0	False	False	0.0	45.0	88.47141557243731	98.27124595649592	100.53283842556355	19924825.0	44.04741834337808	49.40441508232044	50.18955695707033	9947179.0	False	0.0	240	73	1-6	6.154134137459034	26.42150699752622
410	410	586	3.0	False	True	1.0	37.656341552734375	90.3755632204403	101.56669583740997	104.6558376672542	14524502.0	0.0	3.740342180330529	26.416536297292417	3666179.0	False	0.0036644232764503	526	40	1-6	6.465385529170085	12.013663159345525
411	411	11	0.0	False	False	0.0	45.35416030883789	96.34498931690035	108.20849590256874	110.58245886685378	22262916.0	28.84316621908461	31.971802798698217	32.4219624759923	6527323.0	False	0.0	513	733	1-7	6.835712007211352	15.65183069838341
412	412	23	0.0	False	False	0.0	45.0	93.9052316794308	107.46487187589103	109.21963815767674	21646481.0	27.58438445511768	30.76044275443723	31.12575479947088	6168882.0	False	0.0	423	725	1-7	6.750393232672954	14.8665884164114
413	413	24	0.0	False	False	0.0	45.60701751708984	92.21866233438271	106.84810130122752	108.9693836484674	22183465.0	25.550943728315257	29.013983299441705	29.245958006823106	5953752.0	False	0.0	236	723	1-7	6.737875965949307	13.727443179838852
414	414	26	0.0	False	False	0.0	45.39823913574219	86.18836150662436	96.78287991724471	98.14901596874168	19798191.0	26.244891832975963	29.10277641069623	29.563221632896617	5963364.0	False	0.0	328	692	1-7	6.040118476620806	13.921998755467891
415	415	27	0.0	False	False	0.0	44.92215347290039	97.13208543238127	108.54886577883948	109.86381101600529	21698881.0	26.514137529112464	29.3787436346824	29.602436876490493	5846691.0	False	0.0	656	685	1-7	6.794819385135415	13.943288166739707
416	416	28	0.0	False	False	0.0	45.45327377319336	87.39986833158001	95.49017289775708	96.92982575596172	19599695.0	24.561213153286737	26.71066548753549	26.982829880952217	5456063.0	False	0.0	164	672	1-7	5.96651746932797	12.358482373756273
417	417	29	0.0	False	False	0.0	45.221675872802734	89.58876225386676	100.5441395314934	101.79248041925192	20373730.0	25.98530563802054	28.50477036544238	28.75643704754713	5755591.0	False	0.0	572	669	1-7	6.276412217254317	13.432299548414669
418	418	31	0.0	False	False	0.0	44.59820556640625	87.86321436215404	99.42667598487328	100.28308962003156	19521987.0	26.68902493289573	29.67242571961247	29.95388327633408	5831086.0	False	0.0	484	658	1-7	6.176865867791731	14.15829725817466
419	419	35	0.0	False	False	0.0	45.0111083984375	84.5267757651587	94.94817525800391	95.79199463246186	18994601.0	25.527627710115777	28.33987145700185	28.47838066456987	5646980.0	False	0.0	398	645	1-7	5.89033852845699	13.26505946056444
420	420	37	0.0	False	False	0.0	44.777225494384766	83.64155926873742	93.67089941711627	94.5003498823766	18544252.0	24.72271164879584	27.0877362602178	27.45210089012791	5387056.0	False	0.0	258	641	1-7	5.809087705285586	12.64338437066814
421	421	49	0.0	False	False	0.0	44.59820556640625	100.7520810969816	112.77586305803788	114.2714598131486	22245086.0	28.78026932232776	31.99832509236371	32.29243490880326	6286329.0	False	0.0	714	617	1-7	7.073640290651684	15.572554489451928
422	422	50	0.0	False	False	0.0	44.643028259277344	89.77119936683059	101.41629203713818	102.27218644430198	19949241.0	25.08970601033624	27.79251156646244	28.02597273415733	5466754.0	False	0.0	631	602	1-7	6.308720766995406	12.98952075276772
423	423	51	0.0	False	False	0.0	44.55333709716797	85.26774075694415	95.92274358723316	96.764200691705	18799086.0	25.5020552276335	28.24856779883422	28.44256371756504	5525744.0	False	0.0	539	591	1-7	5.953045808706229	13.243148131443949
424	424	52	0.0	False	False	0.0	44.94440841674805	79.6900338040524	88.17961901601147	88.84135462045077	17564187.0	22.53961189237786	24.563179310342075	24.73351071348893	4889885.0	False	0.0	181	588	1-7	5.449698267385951	10.997055049133458
425	425	53	0.0	False	False	0.0	44.283180236816406	82.60826137092268	90.91100613952274	91.48905948313816	17559345.0	24.74466251994448	26.77260077444945	26.966270344847945	5175592.0	False	0.0	453	582	1-7	5.6160044306063455	12.349596821186964
426	426	54	0.0	False	False	0.0	44.04542922973633	80.94437946931211	88.91728943804637	89.9270461644803	17074719.0	22.84761582625912	24.86333620996757	25.27326544155716	4798711.0	False	0.0	357	575	1-7	5.518613083833404	11.323928806912658
427	427	55	0.0	False	False	0.0	44.92215347290039	77.76034992874668	87.30152666818827	87.85259550860368	17351510.0	23.777298992339688	26.09693730446867	26.403802246400844	5214938.0	False	0.0	260	557	1-7	5.382788686686755	12.009497360503138
428	428	58	0.0	False	False	0.0	43.931766510009766	85.28802411841566	93.91276550149828	94.69268797200225	17886910.0	25.1788584143382	27.46346320827972	27.564943524990493	5206861.0	False	0.0	591	526	1-7	5.821263422719012	12.711728834758492
429	429	60	0.0	False	False	0.0	44.20407104492188	82.98755266568503	91.18024857911097	92.0577820992956	17605428.0	24.34666992779549	26.29724702598999	26.582780907536627	5083777.0	False	0.0	507	514	1-7	5.653382573887458	12.117073604854047
430	430	62	0.0	False	False	0.0	43.90899658203125	81.17185091525945	89.01312210292389	89.8790201096056	16960041.0	24.17498754000972	26.283834365942884	26.458067284164983	4992599.0	False	0.0	419	512	1-7	5.513245713061507	12.041954885921616
431	431	66	0.0	False	False	0.0	45.54119110107422	77.45616408978277	84.62860861870799	85.52518389042429	17360584.0	22.312824053496467	23.912647875235173	24.260087173305795	4924506.0	False	0.0	194	501	1-7	5.236947960523026	10.710850852692625
432	432	68	0.0	False	False	0.0	44.38468170166016	77.59851993435402	85.38398135938007	86.33707624051597	16646583.0	22.887826409121	24.85564138534665	25.035526749187493	4827080.0	False	0.0	318	498	1-7	5.287769914310638	11.180612669338103
433	433	72	0.0	False	False	0.0	44.14748001098633	88.88080018573763	96.67814377174746	98.0373819087178	18701011.0	24.90951144070411	27.17816559227409	27.4302572275835	5232428.0	False	0.0	648	463	1-7	6.03701814082348	12.629399090324425
434	434	73	0.0	False	False	0.0	44.27188873291016	83.19726347738425	90.8943608749512	91.81632008911396	17613170.0	25.471140522859685	27.628996321464808	27.782699720778204	5329569.0	False	0.0	561	449	1-7	5.635523255815796	12.844301782076377
435	435	74	0.0	False	False	0.0	44.59820556640625	79.41008707776751	89.11862879677278	89.6951927344428	17460854.0	23.50107157534337	25.74637250920936	25.940050198265503	5049718.0	False	0.0	255	441	1-7	5.502395676941395	11.728064010217889
436	436	75	0.0	False	False	0.0	44.10215377807617	79.66737048697918	87.11233909286445	88.05755830392532	16762847.0	24.367612421366424	26.17965441075077	26.454601021759256	5035961.0	False	0.0	378	440	1-7	5.395896838571036	12.040239215372056
437	437	76	0.0	False	False	0.0	44.0	81.80367336115995	90.08947377446196	91.0256342930086	17247677.0	24.17780661448066	26.44182518456205	26.64730879295416	5049173.0	False	0.0	467	440	1-7	5.58675820534888	12.156397061509953
438	438	129	0.0	False	False	0.0	44.55333709716797	87.82920853315501	97.53044570871116	98.59059024461386	19153912.0	26.397502175071928	29.17008573060154	29.348866283157392	5701818.0	False	0.0	628	381	1-7	6.068980050382107	13.792001381954162
439	439	132	0.0	False	False	0.0	44.27188873291016	79.07240794207598	85.9840916737742	86.7806869004124	16647182.0	24.793024629666707	26.52302603911653	27.26270939939432	5229819.0	False	0.0	195	378	1-7	5.312078511766731	12.530240497167409
440	440	134	0.0	False	False	0.0	44.20407104492188	83.49039193236159	91.62847823427197	92.64906576147104	17718507.0	25.796268395720453	28.05137679335725	28.42422644213064	5435941.0	False	0.0	546	368	1-7	5.687945691400992	13.23290506154374
441	441	135	0.0	False	False	0.0	44.29446792602539	78.96183677584668	85.28359765809387	86.1791031314509	16548647.0	24.3328266280316	26.094889828901632	26.522019380650168	5092923.0	False	0.0	294	367	1-7	5.274739926153241	12.08149322697374
442	442	137	0.0	False	False	0.0	44.41846466064453	80.9275877045508	88.85356001865456	89.80785710890935	17342151.0	26.208661843714747	28.64194547870273	28.830914165492004	5567331.0	False	0.0	382	359	1-7	5.5041083374145	13.479967231747477
443	443	138	0.0	False	False	0.0	43.96589660644531	82.82618640017303	91.07470205885268	92.07681765596224	17419822.0	25.91529548562219	27.895250421553925	28.296187626211665	5353297.0	False	0.0	466	354	1-7	5.651321788767342	13.155431670961493
444	444	139	0.0	False	False	0.0	45.0444221496582	90.98800963912817	99.67767076557227	101.31928088262404	20120357.0	29.97960155296781	32.896709148150904	33.519308103515655	6656388.0	False	0.0	694	315	1-7	6.236786557616997	16.318803986084852
445	445	140	0.0	False	False	0.0	44.27188873291016	84.55912170071294	92.46781442277644	93.94359397772604	18021246.0	26.63935554140993	29.384144614595904	29.652225223921544	5688201.0	False	0.0	596	299	1-7	5.768995289079157	13.97682568920512
446	446	141	0.0	False	False	0.0	44.68780517578125	79.62133322107044	88.64780587757319	89.4662891546508	17486344.0	26.827923692408568	29.31129857225105	29.79562267475971	5823607.0	False	0.0	242	297	1-7	5.480250522077752	14.064673957834836
447	447	142	0.0	False	False	0.0	44.18144226074219	80.82233113593031	88.77783004950585	90.02714240829278	17199459.0	26.130361938373547	28.402215472128454	28.901343791948246	5521529.0	False	0.0	332	293	1-7	5.518101615832658	13.522602786356442
448	448	143	5.0	False	True	1.0	43.931766510009766	83.50579162219344	92.12630999177414	93.28457779995212	17620926.0	27.266281659212183	30.03078794913765	30.18679591851168	5702114.0	False	0.0057929218952674	512	283	1-7	5.7255097391926615	14.30092654770259
449	449	144	0.0	False	False	0.0	44.14748001098633	81.43671447117927	89.84540891593329	91.1248724547502	17382423.0	27.962630205846857	30.41408106036199	30.823860542235053	5879771.0	False	0.0	421	280	1-7	5.585139185624455	14.687458143720969
450	450	145	0.0	False	False	0.0	44.72135925292969	82.41251732599295	90.59219928033264	91.52814471392112	17916212.0	29.9434644427618	32.690604549078024	33.13705696294176	6486426.0	False	0.0	158	271	1-7	5.606683787279558	16.08922073030001
451	451	146	0.0	False	False	0.0	44.59820556640625	84.81241704782899	95.29779107533795	96.3821251779851	18762591.0	29.170059605477107	33.00726960360995	33.19124876796148	6461300.0	False	0.0	653	235	1-7	5.919318423220385	16.12103627949195
452	452	147	0.0	False	False	0.0	44.10215377807617	84.01846548091241	92.23858054256834	93.24083539498518	17749548.0	29.56230446716969	32.424284520807724	32.726459755277034	6229887.0	False	0.0	360	218	1-7	5.717819009194306	15.8400278357143
453	453	148	0.0	False	False	0.0	44.65422821044922	82.79899674701005	91.89223673284936	92.8546919963876	18121351.0	30.267066193863904	32.90531096610192	33.44817322228057	6527684.0	False	0.0	275	217	1-7	5.69155542359499	16.27748365214248
454	454	149	0.0	False	False	0.0	44.59820556640625	84.83987394112673	94.31915445379364	95.476515159831	18586297.0	29.611219193205976	32.46604261056019	32.818980554604195	6388831.0	False	0.0	569	217	1-7	5.861684806015605	15.895624967081478
455	455	153	0.0	False	False	0.0	45.0	84.02613480787903	92.9254504653088	94.12331290937531	18654507.0	30.526831145848263	33.42931662837097	33.86482820494454	6711745.0	False	0.0	487	196	1-7	5.772492424114877	16.529717599980703
456	456	158	0.0	False	False	0.0	44.9110221862793	84.35421788183866	92.76502075858652	93.95891638836136	18548356.0	33.41996964958722	36.82966355537531	37.256067153942574	7354691.0	False	0.0	192	191	1-7	5.755394255140336	18.584917602155567
457	457	166	0.0	False	False	0.0	44.59820556640625	90.59570178065212	100.54704051775248	101.683124057833	19794530.0	33.764247675893664	37.075102094652514	37.44715455693056	7289792.0	False	0.0	411	153	1-7	6.252693006063639	18.6990882752098
458	458	167	0.0	False	False	0.0	44.65422821044922	88.58430436554916	99.2018720932078	100.84562604703304	19680847.0	34.885064190526755	38.83527049028858	39.91451820460343	7789644.0	False	0.0	304	137	1-7	6.193999861777949	20.19454181918852
459	459	168	0.0	False	False	0.0	44.41846466064453	85.76368225947749	93.15413244106352	94.70964969198846	18288701.0	34.03664514889656	36.93815095707547	37.87836850195507	7314420.0	False	0.0	561	128	1-7	5.802569575093316	18.96188721635926
460	460	169	0.0	False	False	0.0	45.34313583374024	86.5806497569504	95.3509267294261	97.0398266106444	19526961.0	33.15141438193476	36.85207459640174	37.6777670444578	7581756.0	False	0.0	644	122	1-7	5.953086123862697	18.839825852922377
461	461	170	0.0	False	False	0.0	44.9110221862793	89.95274070469246	100.56508720379496	102.07640469126582	20150823.0	33.171855599765124	36.95503764139198	37.76436155956219	7455033.0	False	0.0	481	109	1-7	6.2774232322028345	18.89123956435773
462	462	171	0.0	False	False	0.0	45.0	92.39339119693504	102.2009161318165	103.72891264823672	20558262.0	38.71239522334295	43.43813605838542	44.16395168488933	8752951.0	False	0.0	222	107	1-7	6.3716153316600375	22.76918243009058
463	463	172	0.0	False	False	0.0	44.59820556640625	97.21856642752287	109.26559299890135	111.46646462123653	21699041.0	38.74969005464009	43.56412401844132	45.02711153900497	8765373.0	False	0.0	363	78	1-7	6.868484451482963	23.29064094354266
464	464	173	0.0	False	False	0.0	46.0	105.9199207832248	118.03594518927191	124.04684243133347	25689930.0	22.734144270698845	42.57037414047272	40.89370543073633	8469030.0	False	0.0	734	66	1-7	7.686959584130734	20.783047267679382
465	465	174	0.0	False	False	0.0	42.0	97.89034348474702	107.90043445084648	110.04547658638307	18999069.0	0.92619682599525	37.21796020997088	34.95704459492773	6035244.0	False	0.0	597	52	1-7	6.796250963290135	17.188259609589014
466	466	176	24.5	False	True	2.0	30.0	98.27622617175376	116.94630173863747	119.15073379456796	10495443.0	0.0	0.0	23.27464509540665	2050157.0	False	0.2694862510522064	135	31	1-7	7.405309495875656	10.10654465758733
467	467	178	0.0	False	False	0.0	44.9110221862793	100.406026747192	113.74398054819888	116.90898982865916	23078912.0	0.0	32.53016823224341	37.61985969379605	7426507.0	False	0.0	285	47	1-7	7.233353668274562	18.80053343814205
468	468	7	0.0	False	False	0.0	45.18849563598633	102.28504206925638	114.581141875765	121.17187538933946	24216933.0	24.701203065492283	27.38578522553056	28.04116191631016	5604196.0	False	0.0	228	742	1-8	7.526385516022006	12.994731337223785
469	469	14	0.0	False	False	0.0	45.45327377319336	87.56314322934413	98.85784439197062	100.13965743078892	20248739.0	23.36947701853857	25.94621849913961	26.42682482473754	5343636.0	False	0.0	328	696	1-8	6.174391420458033	12.020852714207676
470	470	33	0.0	False	False	0.0	44.9110221862793	94.0463185895788	105.98370454523938	107.15740861514097	21153860.0	22.58577433848064	24.92069572587849	25.24994580542701	4984572.0	False	0.0	596	687	1-8	6.6287981616918845	11.30615500925276
471	471	34	0.0	False	False	0.0	45.0111083984375	90.18005945682684	102.31909415832268	103.297721092493	20482912.0	24.772471375099062	27.49262780612161	27.76020550629068	5504573.0	False	0.0	497	686	1-8	6.37530513930092	12.828243234066395
472	472	59	0.0	False	False	0.0	45.17742919921875	86.41500958184268	98.05458301618005	98.850500361627	19746196.0	24.335123652571845	27.094209669661453	27.373242048336145	5468029.0	False	0.0	411	682	1-8	6.089516186178747	12.59467478975503
473	473	77	0.0	False	False	0.0	45.80392837524414	84.41697496187444	96.05450447393255	96.81033546578874	19878734.0	21.91744629079016	24.23522486374892	24.688071379237552	5069372.0	False	0.0	210	661	1-8	5.963221369890949	10.967833594408846
474	474	87	0.0	False	False	0.0	44.777225494384766	82.3459426293688	92.26482833160982	92.88807168439182	18227867.0	23.640079718831178	26.16781761584397	26.26618449814149	5154338.0	False	0.0	285	622	1-8	5.707484959411813	11.92503375066319
475	475	90	0.0	False	False	0.0	44.40720748901367	86.54251804159726	95.30465503264706	96.23152146330224	18573161.0	23.073051227279407	25.085531723386904	25.36920806087064	4896383.0	False	0.0	548	618	1-8	5.924621998543413	11.380739708405407
476	476	94	0.0	False	False	0.0	44.821868896484375	83.62569176381481	94.63955768851008	95.24259013445406	18727192.0	22.86131847230696	25.314017613277613	25.606598100936683	5034929.0	False	0.0	464	610	1-8	5.860450395455811	11.52481229227744
477	477	98	0.0	False	False	0.0	44.0	80.91767901237287	90.6781944805933	91.4304811272954	17324388.0	23.0193974184462	25.172885365615763	25.512047782535	4834062.0	False	0.0	380	606	1-8	5.615020246323211	11.46831840145484
478	478	103	0.0	False	False	0.0	45.12205505371094	81.84593243301684	89.83910583672201	90.66044870341354	18065798.0	21.14114297548769	22.85603770824037	23.118411960380275	4606778.0	False	0.0	167	587	1-8	5.569999866768435	10.017885285235025
479	479	106	0.0	False	False	0.0	44.65422821044922	96.29066922625336	107.03756795279774	108.6864818240508	21211054.0	24.653849763818336	27.43574725213247	27.73461253901872	5412636.0	False	0.0	690	568	1-8	6.722548368064528	12.811594435352532
480	480	107	0.0	False	False	0.0	44.18144226074219	88.29556940201937	96.99705596003704	98.3337475060284	18786415.0	23.1123535867743	25.162004391768143	25.47245800845794	4866449.0	False	0.0	605	557	1-8	6.059868880069064	11.44286714422556
481	481	108	0.0	False	False	0.0	44.72135925292969	78.90977831049254	88.2372778701566	88.98204638356329	17417825.0	22.06460694849656	24.14524347693026	24.414915223112647	4779107.0	False	0.0	322	547	1-8	5.459374177390431	10.803949452440136
482	482	109	0.0	False	False	0.0	44.04542922973633	82.5288651296376	90.6568378002498	91.70320697179667	17411964.0	23.56951368282948	25.622002801943083	25.87652126800865	4913253.0	False	0.0	514	541	1-8	5.631892528312456	11.68913969583503
483	483	110	0.0	False	False	0.0	44.283180236816406	78.53041955096367	85.86904592264995	86.81553959590747	16662364.0	21.412386056325392	23.094923717087458	23.46438033999121	4503480.0	False	0.0	239	542	1-8	5.32161127876705	10.22836232916296
484	484	114	3.0	False	True	1.0	44.0	80.96095420737122	89.42583313810326	90.20536967360562	17092252.0	22.894424140507635	24.82650608284148	24.97848655994118	4732962.0	False	0.0026839630282575	428	535	1-8	5.537110819037381	11.14522750995691
485	485	126	0.0	False	False	0.0	44.94440841674805	78.2356539969602	86.50493381132281	87.0879047354413	17217525.0	22.23860456346118	24.09495130769014	24.55551123589009	4854694.0	False	0.0	163	500	1-8	5.337066202212999	10.889554044196508
486	486	130	0.0	False	False	0.0	44.40720748901367	89.33677943902347	97.21830861738326	98.62354288480424	19034833.0	24.23242284786464	26.29846952532139	26.637797217081623	5141227.0	False	0.0	657	488	1-8	6.076304450439928	12.149027042177986
487	487	132	0.0	False	False	0.0	44.40720748901367	83.50383093974403	91.03751180333344	92.1855373708214	17792266.0	22.62321576340704	24.2442943969838	24.57780353118869	4743638.0	False	0.0	572	479	1-8	5.665460379437027	10.90198629498006
488	488	136	0.0	False	False	0.0	44.65422821044922	78.9443027221781	88.7033360257756	89.40408560638635	17447937.0	22.48932332941651	24.84479745294181	25.04618795409893	4887968.0	False	0.0	318	463	1-8	5.485354753078396	11.186425390214502
489	489	137	0.0	False	False	0.0	44.20407104492188	82.52981085675248	91.02150983970662	92.0334832004892	17600781.0	22.446671705182528	24.38542474587454	24.65249039992355	4714622.0	False	0.0	488	461	1-8	5.655520344920655	10.947280313376789
490	490	141	0.0	False	False	0.0	44.27188873291016	80.29238097083538	88.33079091294557	89.09465164997404	17091071.0	23.669769010019817	25.559011295437184	25.918819826838465	4972020.0	False	0.0	403	457	1-8	5.463743961366444	11.71532486160557
491	491	143	0.0	False	False	0.0	43.931766510009766	79.63002518828813	87.08267541603381	87.95335317200079	16613888.0	22.518484972268343	24.24515812596217	24.48650776593365	4625362.0	False	0.0	234	453	1-8	5.3929588321999695	10.847553516468109
492	492	233	0.0	False	False	0.0	44.55333709716797	87.54052321112424	97.29629584155988	98.4088963303344	19118613.0	25.15268344849757	27.68658752854234	28.03108997871971	5445804.0	False	0.0	633	407	1-8	6.059801838710772	12.993438410269896
493	493	235	0.0	False	False	0.0	43.863426208496094	84.32398311049505	93.17403694032387	94.08825773254227	17717485.0	24.86247367449022	27.08477748191733	27.43833647749693	5166833.0	False	0.0	548	398	1-8	5.7825633005485	12.6351299288753
494	494	236	0.0	False	False	0.0	43.863426208496094	84.43116084061688	93.50031635490257	94.31374049283946	17759945.0	22.791998415642546	24.76373894022208	25.00363778234373	4708362.0	False	0.0	468	379	1-8	5.801762056543955	11.159601410894314
495	495	237	0.0	False	False	0.0	44.41846466064453	80.01750452462265	87.63906102139131	88.45170398833567	17080274.0	21.29959502357914	22.87353503390019	23.29148202744534	4497651.0	False	0.0	297	379	1-8	5.427359930878097	10.12323635728328
496	496	238	0.0	False	False	0.0	44.10215377807617	82.22871572088833	90.22160776920148	91.19773745979629	17360619.0	24.65567123172244	26.88870472819278	27.16204119446916	5170631.0	False	0.0	383	375	1-8	5.596859160616418	12.46829982423851
497	497	239	0.0	False	False	0.0	44.55333709716797	79.95855079821624	88.85730094281566	89.34184035245045	17357090.0	23.80067257016621	25.85250793603085	26.344289571717123	5118097.0	False	0.0	210	370	1-8	5.478853879419569	11.973116625552388
498	498	240	0.0	False	False	0.0	44.283180236816406	85.8608185510584	93.87462833214984	95.38901468601404	18307857.0	24.550649423759644	26.41700676852045	26.78435350729769	5140677.0	False	0.0	615	324	1-8	5.867624861641581	12.238526979655898
499	499	241	0.0	False	False	0.0	44.04542922973633	83.27526398524068	92.10646582615593	93.11999600877624	17680974.0	24.68795402428198	26.87104441798388	27.10550583575044	5146604.0	False	0.0	528	316	1-8	5.720817414863259	12.43363189196234
500	500	242	0.0	False	False	0.0	44.9110221862793	82.83438002213833	91.13171301901656	92.12020283812912	18185377.0	27.633917587770306	30.02192666896432	30.448320136292303	6010779.0	False	0.0	136	313	1-8	5.649988121853357	14.459662052626834
501	501	256	0.0	False	False	0.0	44.0	81.40678628942003	90.20399197647971	91.09933540550637	17261642.0	25.0655150934779	27.35385258043781	27.787789309299587	5265273.0	False	0.0	431	305	1-8	5.589318663869596	12.847537717055854
502	502	270	0.0	False	False	0.0	44.20407104492188	81.3496736180941	89.28317809484722	90.48027269901448	17303740.0	25.48364320342193	27.539458090503125	28.059240981492422	5366140.0	False	0.0	347	298	1-8	5.548912091889228	13.012174227176674
503	503	284	0.0	False	False	0.0	44.41846466064453	77.5052143429427	84.817879709843	86.04069836106895	16614702.0	24.124372111167897	25.94691560400358	26.47509675179866	5112416.0	False	0.0	252	291	1-8	5.265912625264939	12.0530863351466
504	504	307	0.0	False	False	0.0	44.283180236816406	84.03586659317163	91.67009665672356	93.0852852963626	17865706.0	26.014990083302862	28.20644420967298	28.82305171334127	5531961.0	False	0.0	578	249	1-8	5.715285853664265	13.474509738362771
505	505	311	0.0	False	False	0.0	44.40720748901367	83.3528933423699	91.7471430068284	93.14137808865036	17976748.0	24.326092183593573	26.58241530763361	27.17721858596256	5245338.0	False	0.0	485	238	1-8	5.722057463974597	12.47708687399883
506	506	312	0.0	False	False	0.0	44.643028259277344	82.7450379040172	91.56249181076385	92.6313767902514	18068702.0	29.94000159777007	32.9172607785377	33.66165119138093	6566051.0	False	0.0	178	237	1-8	5.676757814062133	16.406903185316853
507	507	318	0.0	False	False	0.0	44.0	83.20016205777034	92.33065676125324	93.43951065103109	17705062.0	28.041904419187127	30.89924424691665	31.182030318857645	5908419.0	False	0.0	397	228	1-8	5.7335825623966645	14.90402769999878
508	508	327	0.0	False	False	0.0	44.27188873291016	83.34620776645113	91.60306946890468	92.86571008055442	17814475.0	26.407134775927062	28.41131631983829	28.8480934243655	5533944.0	False	0.0	313	220	1-8	5.701090730911058	13.489731971605066
509	509	356	0.0	False	False	0.0	44.55333709716797	86.46636262579852	96.2799134988979	97.69554993246902	18980026.0	29.06804086104176	32.32892134221013	32.72634300065706	6357985.0	False	0.0	643	191	1-8	6.00483341050839	15.839015589098429
510	510	366	0.0	False	False	0.0	44.94440841674805	86.33771313758756	94.84340838723104	96.56581673338046	19091335.0	31.65399848737227	34.82570325352664	35.91449901235619	7100398.0	False	0.0	238	177	1-8	5.92592888884763	17.771346893655636
511	511	370	0.0	False	False	0.0	44.55333709716797	84.21499286555886	95.36585912631654	96.39591265049432	18727536.0	28.387235581227177	31.701699270068552	32.20909775994117	6257496.0	False	0.0	555	169	1-8	5.922091032836653	15.52582829164809
512	512	373	0.0	False	False	0.0	44.94440841674805	91.23769364195223	100.22168250649004	101.5744299785138	20081552.0	32.574875555135165	35.59875744803144	36.319445168392825	7180457.0	False	0.0	122	162	1-8	6.247853473016013	18.015694599164515
513	513	375	0.0	False	False	0.0	44.55333709716797	85.3726166317124	97.56024847263303	98.66190069217409	19167766.0	27.65305298502749	31.343834475307208	31.58021826293209	6135319.0	False	0.0	469	157	1-8	6.069293603584675	15.144234599588518
514	514	383	0.0	False	False	0.0	44.283180236816406	86.92414153473808	95.94217656465888	98.15936610451628	18839566.0	30.21202030293098	33.02486808904555	33.75974271512625	6479452.0	False	0.0	386	135	1-8	6.032734150958544	16.465180478092456
515	515	397	0.0	False	False	0.0	44.41846466064453	90.6897241881156	100.35035955919764	101.75754240574688	19649669.0	33.28003661611523	36.88388252582312	37.97948561354686	7333946.0	False	0.0	303	125	1-8	6.256466432340488	19.02167685470452
516	516	405	0.0	False	False	0.0	45.12205505371094	88.5196066881191	99.03412323646768	100.68713672860416	20063804.0	32.34018718795545	36.26139831328906	37.19896108521382	7412592.0	False	0.0	620	109	1-8	6.188998399312602	18.548888081261524
517	517	413	0.0	False	False	0.0	45.18849563598633	96.2531257502089	106.210192096607	108.30708127950489	21645826.0	38.17362449970896	42.85319250029457	43.507133157525374	8695164.0	False	0.0	220	94	1-8	6.667843701016933	22.37016839970232
518	518	419	0.0	False	False	0.0	45.18849563598633	93.33359949510678	103.91323892271706	106.3744653281061	21259581.0	34.66247243691123	39.08385461478801	40.3390029760417	8061994.0	False	0.0	536	85	1-8	6.549404764175821	20.45062040636412
519	519	425	0.0	False	False	0.0	45.12205505371094	100.52121009331633	110.49397095836892	112.53406965151837	22424528.0	37.535556693992575	42.38684321707209	43.58133533431098	8684400.0	False	0.0	128	74	1-8	6.940043279394454	22.41424318643615
520	520	426	0.0	False	False	0.0	44.94440841674805	95.40369374807965	107.96813216535826	111.5799014522723	22059662.0	32.35783262984842	37.2270851973425	38.49356177368482	7610286.0	False	0.0	452	72	1-8	6.888327960029529	19.33114236768933
521	521	428	0.0	False	False	0.0	44.643028259277344	101.8006347706652	115.66983481458485	118.11591459951144	23039723.0	7.621028864238069	40.00173754872565	36.38599880654782	7097463.0	False	0.0	353	54	1-8	7.313482203519494	18.052531571175027
522	522	7	0.0	False	False	0.0	45.880279541015625	102.69281327687412	117.72112635738672	123.45762955425415	25434991.0	21.841743862466	24.914572259229256	25.46705852203847	5246775.0	False	0.0	329	740	1-9	7.678593586952522	11.434285078685852
523	523	10	0.0	False	False	0.0	45.617977142333984	98.6551644498968	113.57720507513808	115.35896255692003	23495513.0	19.61525674348596	22.08782587138824	22.44263419526866	4570960.0	False	0.0	236	710	1-9	7.162604540016794	9.603129165020594
524	524	26	0.0	False	False	0.0	44.777225494384766	89.77240528173591	102.80437374630104	103.59918202817752	20329759.0	22.34785187792538	25.072038167031074	25.33354129773508	4971321.0	False	0.0	414	681	1-9	6.399383702145737	11.357567733597188
525	525	34	0.0	False	False	0.0	44.94440841674805	99.26132699473126	111.96898541735813	113.37150961806394	22413868.0	20.21045956807016	22.11111523855201	22.516278892742623	4451532.0	False	0.0	596	673	1-9	7.034413031424331	9.648179510858158
526	526	54	0.0	False	False	0.0	44.59820556640625	91.05663855064412	103.089692671177	104.09053110616058	20263177.0	22.554438030552088	25.187577213993407	25.45949035392415	4956168.0	False	0.0	498	663	1-9	6.430799345655506	11.433791781673008
527	527	62	0.0	False	False	0.0	44.59820556640625	85.1561547494228	96.82692684940864	97.8721894589926	19052660.0	22.56681803295575	25.091619353038872	25.486428417245648	4961412.0	False	0.0	332	655	1-9	6.030104211519992	11.451431067599282
528	528	82	0.0	False	False	0.0	44.777225494384766	85.16251826603985	95.20187193168104	95.92957690805608	18824716.0	20.177925235148727	22.12808957159577	22.507273187866605	4416709.0	False	0.0	247	629	1-9	5.910658645390141	9.646408156917278
529	529	104	0.0	False	False	0.0	44.72135925292969	83.93293630680394	94.15458210276806	94.7749389990194	18551757.0	20.96407015115366	23.106496130968875	23.375922660643088	4575729.0	False	0.0	398	599	1-9	5.834599587828574	10.173072837855102
530	530	105	0.0	False	False	0.0	44.55333709716797	88.24734800244573	99.6488096969748	100.32683544440287	19491225.0	21.460563664846564	23.78991475037403	23.969704170240536	4656769.0	False	0.0	565	592	1-9	6.191165245452989	10.531744092187134
531	531	106	0.0	False	False	0.0	44.55333709716797	84.96454009911724	96.0126923436295	96.5568990484944	18758812.0	20.6621944596476	22.84999528475167	23.19262927149145	4505801.0	False	0.0	481	579	1-9	5.949761696639883	10.061616407848048
532	532	107	0.0	False	False	0.0	44.55333709716797	81.76766607207124	92.43260315700088	93.21443929178238	18109448.0	19.6269988005548	21.69731290950745	21.98624530108369	4271428.0	False	0.0	319	570	1-9	5.736723817109407	9.331227654715184
533	533	108	5.0	False	True	1.0	44.283180236816406	91.87676059997494	99.21776447488864	101.08988145216912	19402015.0	20.831205923993924	22.510919723767536	22.9337292114224	4401633.0	False	0.0057013460436903	645	564	1-9	6.24231532760047	9.90375925488232
534	534	109	0.0	False	False	0.0	44.94440841674805	83.24534461667025	92.14504030129886	92.91434644621994	18369429.0	18.20575885043965	19.628652006170626	20.054574088824936	3964846.0	False	0.0	236	544	1-9	5.721095023790255	8.160655914145005
535	535	110	0.0	False	False	0.0	43.931766510009766	82.20807622333672	91.35992582132369	92.40114198023728	17454050.0	19.563078816346263	21.40881376630718	21.65525255925287	4090554.0	False	0.0	414	517	1-9	5.684958655271602	9.13081067423149
536	536	111	0.0	False	False	0.0	44.40720748901367	86.97819177892353	94.92836726216596	95.93259132261024	18515466.0	19.90740049291799	21.316200705341352	21.71345228065879	4190804.0	False	0.0	579	507	1-9	5.912375836209313	9.16533462179112
537	537	112	0.0	False	False	0.0	45.54119110107422	83.39358472922305	91.39881257412178	92.30471844775153	18736748.0	17.92017471394566	19.280156743627987	19.77318594578903	4013719.0	False	0.0	157	507	1-9	5.68235696674111	7.990257364688355
538	538	113	0.0	False	False	0.0	44.20407104492188	84.07072775736304	92.66178399121836	93.48267956487396	17877930.0	20.97739862214676	22.71645782831788	23.05631890154903	4409365.0	False	0.0	496	496	1-9	5.7519533774470135	9.979659058183204
539	539	114	0.0	False	False	0.0	44.27188873291016	81.72918020844268	89.38870387388188	90.34031909084553	17330028.0	19.092297880653177	20.42803825897477	20.70201106300208	3971277.0	False	0.0	307	484	1-9	5.55401008987072	8.553560947994882
540	540	115	0.0	False	False	0.0	44.777225494384766	103.2774296279608	114.36463544986928	117.46426493709284	23050570.0	24.94484356608065	28.583699683895954	28.961741810158266	5683300.0	False	0.0	729	466	1-9	7.285740572429499	13.553406556661404
541	541	116	0.0	False	False	0.0	44.72135925292969	81.41200842927428	90.27518031336449	90.88888060315446	17791079.0	20.05602831272397	21.77875091277497	22.01805157268509	4309932.0	False	0.0	226	454	1-9	5.586828657387609	9.350994453565924
542	542	118	0.0	False	False	0.0	43.84062194824219	82.15969185632683	90.67192254071996	91.43222199448364	17199437.0	19.56181495040209	21.268522317035984	21.547957652088844	4053415.0	False	0.0	376	439	1-9	5.622737659742795	9.065992383215123
543	543	122	0.0	False	False	0.0	44.41846466064453	88.8011139837637	96.71823432937434	97.9060192788764	18905929.0	21.12950754158688	22.6813030394736	22.989420161111365	4439322.0	False	0.0	628	437	1-9	6.037074444238742	9.938182092945214
544	544	150	0.0	False	False	0.0	44.283180236816406	85.68146318073939	94.42396946795836	95.32911212604512	18296360.0	20.611626421414364	22.361843374169627	22.666546183223154	4350353.0	False	0.0	543	425	1-9	5.871665543680238	9.743057995385604
545	545	168	0.0	False	False	0.0	43.96589660644531	84.78530844675944	93.5343189867866	94.61776735987549	17900539.0	21.16364206237876	22.970940120673745	23.24388841630188	4397463.0	False	0.0	459	421	1-9	5.824726440281059	10.093090404745164
546	546	292	0.0	False	False	0.0	44.27188873291016	79.62937310276634	87.51720627627967	88.55094768476083	16986772.0	21.147588408852208	22.692807978951123	23.074292922592008	4426353.0	False	0.0	312	379	1-9	5.434170818781316	9.991594016511854
547	547	318	0.0	False	False	0.0	45.221675872802734	102.83592462770852	112.14810648050693	115.3784942363254	23092966.0	25.650656050611584	28.808842833189605	29.26428703204655	5857237.0	False	0.0	733	371	1-9	7.1507753644715	13.737196424954051
548	548	324	0.0	False	False	0.0	44.94440841674805	81.10450522893737	89.91603828975457	90.56269065012008	17904500.0	20.46961114758697	22.17904547594658	22.54459917562961	4457131.0	False	0.0	227	369	1-9	5.564802263611335	9.670162800540822
549	549	334	0.0	False	False	0.0	44.14748001098633	83.39292974971013	91.96554571798818	92.94559557558664	17729733.0	22.40492300487437	24.31602942161591	24.61010489546069	4694473.0	False	0.0	398	359	1-9	5.714368432669294	10.921400994847165
550	550	336	0.0	False	False	0.0	44.68780517578125	90.63640394799798	99.8752052078908	101.452433237391	19829057.0	25.27053175918171	27.835538033411865	28.11260895360428	5494659.0	False	0.0	651	353	1-9	6.255738419988672	13.04219745626114
551	551	341	0.0	False	False	0.0	44.10215377807617	86.9125456774672	94.99597800630286	96.17343677982596	18307805.0	22.152730485970928	24.02349398798092	24.380908807474327	4641208.0	False	0.0	566	342	1-9	5.92277573047903	10.781820938847252
552	552	342	0.0	False	False	0.0	44.283180236816406	84.5368067412785	92.9335708441636	94.03324838789146	18047647.0	22.77334158369604	24.691969267902262	25.08455779870381	4814438.0	False	0.0	479	338	1-9	5.783534896192629	11.208699998578073
553	553	343	0.0	False	False	0.0	44.27188873291016	82.22138924765348	90.2844266345021	91.42043412443373	17537227.0	22.96042118213094	24.868529542323063	25.434173208502024	4879050.0	False	0.0	340	300	1-9	5.614522330068104	11.421126823265562
554	554	344	0.0	False	False	0.0	44.55333709716797	103.33699180974494	114.7011614447552	118.6682181596882	23054539.0	28.309588829282195	32.277499993059955	33.17626179023338	6445394.0	False	0.0	739	287	1-9	7.355224736763973	16.10724374205957
555	555	345	0.0	False	False	0.0	44.283180236816406	79.55580948564423	87.64745901137593	88.79209482267389	17041721.0	22.94322020052455	24.78691422272485	25.275201851001203	4851028.0	False	0.0	254	288	1-9	5.445485238602221	11.32534218216151
556	556	346	0.0	False	False	0.0	44.20407104492188	89.17444833297925	96.86986453625154	98.22820168943882	18785479.0	24.331672279623376	26.559431426021145	27.06099390309067	5175232.0	False	0.0	625	276	1-9	6.050020972415744	12.405577079340096
557	557	347	0.0	False	False	0.0	43.931766510009766	83.56414741585954	93.03637960878356	94.0680635473006	17768922.0	24.14675975356005	26.370331023621496	26.72262593684713	5047752.0	False	0.0	422	276	1-9	5.782635319762549	12.20139789585875
558	558	348	0.0	False	False	0.0	44.0113639831543	86.91727436143105	94.85802118482322	96.16536217810643	18230974.0	23.329891493779325	25.03381891446709	25.449059240664354	4824618.0	False	0.0	526	271	1-9	5.920206204164122	11.42914525905568
559	559	349	0.0	False	False	0.0	44.72135925292969	82.98302885828153	91.86298274714962	92.7054189522894	18146658.0	25.83805477166181	28.3057757755959	28.86776092554833	5650731.0	False	0.0	170	271	1-9	5.690725551540966	13.501684786176442
560	560	350	0.0	False	False	0.0	44.55333709716797	82.80777738566238	93.87394511786488	94.85210889021256	18427610.0	27.10679766184809	30.2896196084957	30.641606206987824	5952968.0	False	0.0	358	221	1-9	5.825632113407906	14.576220274776873
561	561	351	0.0	False	False	0.0	44.94440841674805	95.26884489261134	104.63742613245044	106.4315582884476	21041820.0	25.5590173697794	29.19217228913607	29.649621487924435	5861814.0	False	0.0	706	212	1-9	6.5735911898369865	13.972608473673713
562	562	352	0.0	False	False	0.0	45.12205505371094	84.55042016255105	94.46371361204108	95.4590877449178	19022017.0	25.637281059802383	28.44983889854672	28.759300303448107	5730831.0	False	0.0	581	207	1-9	5.868350613384028	13.435373288178338
563	563	353	0.0	False	False	0.0	44.41846466064453	83.3686911126174	91.2549963850892	92.73764851524771	17907902.0	25.543837929619944	27.602426554522825	28.26859199611244	5458745.0	False	0.0	276	206	1-9	5.693951607297817	13.13856844861244
564	564	354	0.0	False	False	0.0	44.55333709716797	85.34780673152183	96.27631040135984	97.4372593118128	18929846.0	26.21809365408801	28.86920134976336	29.34645220780689	5701349.0	False	0.0	496	192	1-9	5.994676367374922	13.790782152375238
565	565	355	0.0	False	False	0.0	44.40720748901367	87.09756969684673	95.38878135697944	96.7783053372516	18678693.0	27.07649624140541	29.24400530454107	29.66515464069951	5725522.0	False	0.0	418	163	1-9	5.951608976280264	13.984062091768184
566	566	356	0.0	False	False	0.0	44.643028259277344	89.8755260925512	100.01390501891332	101.13932124186633	19728264.0	26.30994420473535	29.834649547963743	30.46433182871857	5942381.0	False	0.0	648	154	1-9	6.231052965078434	14.467459325751369
567	567	357	0.0	False	False	0.0	45.45327377319336	90.4063716966488	99.33493448396835	100.85729054118283	20393848.0	28.95976916783747	32.129201247334215	32.722153956470166	6616583.0	False	0.0	141	145	1-9	6.208550208489026	15.835808711817055
568	568	358	0.0	False	False	0.0	45.09988784790039	88.62116252884613	99.61426287458208	100.82007652751687	20070560.0	27.096334920445926	30.346147008871814	31.213562267573867	6213779.0	False	0.0	556	130	1-9	6.209046823138753	14.92157689241528
569	569	359	0.0	False	False	0.0	44.777225494384766	91.76236889035536	102.73611366297848	104.28988030615103	20465298.0	31.641262206742702	35.57145307360992	36.561654888508926	7174667.0	False	0.0	253	126	1-9	6.422343371829136	18.16190510484672
570	570	360	0.0	False	False	0.0	44.72135925292969	92.1757104252248	103.78921533891469	105.18363390394448	20589211.0	30.27100728487224	33.76276264427754	34.344237397952206	6722726.0	False	0.0	338	124	1-9	6.484181493926359	16.81791253017498
571	571	364	0.0	False	False	0.0	44.18144226074219	94.96663141089545	103.28802179675068	105.4161019841442	20139481.0	29.125118425197368	31.769804249599616	32.701833528105574	6247603.0	False	0.0	477	102	1-9	6.50231026292252	15.822530594768669
572	572	390	0.0	False	False	0.0	45.880279541015625	95.43165108028847	107.65400262077225	110.40372920868118	22745600.0	29.63685823729324	33.319421814547034	34.54903889967691	7117863.0	False	0.0	621	76	1-9	6.820115705731297	16.940923484903614
573	573	392	0.0	False	False	0.0	45.17742919921875	98.17878318688491	110.0289612637678	113.55971030034448	22684481.0	26.78105603489952	38.21665784669073	37.73270770148506	7537417.0	False	0.0	399	64	1-9	7.0173454012243095	18.869629668700465
574	574	393	0.0	False	False	0.0	42.95346450805664	103.5996723272723	115.36418504182788	118.00001902873272	21307869.0	0.0	21.751256148199463	26.746562216253924	4829764.0	False	0.0	541	48	1-9	7.324508740407965	12.210845858631494
575	575	394	0.0	False	False	0.0	39.5600814819336	105.28434387874258	118.22333531786748	119.83862768058968	18355775.0	0.0	19.957921342381773	30.79935531131049	4717561.0	False	0.0	320	44	1-9	7.435193594088873	14.666538868458964
576	576	395	0.0	False	False	0.0	44.0113639831543	106.46922312893052	118.21846325468913	121.5075163573482	23035325.0	0.0	22.45205182048588	29.06167702607819	5509496.0	False	0.0	233	45	1-9	7.546052736287183	13.613114962339091
577	577	12	5.0	False	True	1.0	46.010868072509766	110.41371059014035	126.02821219668408	128.30162699413577	26583647.0	19.38292165494344	21.59228344709468	21.982061382219403	4554606.0	False	0.0052812187005067	268	727	1-10	7.997375085778239	9.321276534595384
578	578	15	5.0	False	True	2.0	44.92215347290039	120.50838615054876	135.26886934113176	137.38504659710404	27134520.0	18.808591147008315	21.01481580583608	21.56256324640481	4258759.0	False	0.0110806150575787	593	718	1-10	8.583418352192734	9.065131700356226
579	579	19	0.0	False	False	0.0	45.60701751708984	98.39730801875356	113.55245118590982	114.27354129997482	23263260.0	21.411465331965623	24.18298278913098	24.379982394487403	4963160.0	False	0.0	509	703	1-10	7.088954726257742	10.777434108637353
580	580	20	6.0	False	True	1.0	45.17742919921875	103.4580663800308	117.30127923973834	118.94931688575132	23761099.0	19.68687844887389	22.026857723060942	22.41117740484991	4476816.0	False	0.0072008513823827	425	698	1-10	7.39398893776711	9.583306848618562
581	581	21	0.0	False	False	0.0	45.39823913574219	103.23604853409417	115.15341929122935	116.77862797342829	23556075.0	18.75717276667199	20.72457108767389	21.22969802250784	4282362.0	False	0.0	342	687	1-10	7.256399663133081	8.867763172326505
582	582	22	0.0	False	False	0.0	45.89117431640625	101.58864780427302	115.72534256274449	116.74819883884136	24064125.0	16.837675445822686	18.638353499729728	19.049059977823347	3926390.0	False	0.0	203	670	1-10	7.25862276813484	7.546255072632266
583	583	23	0.0	False	False	0.0	44.72135925292969	112.88110270364568	126.5432127393896	127.95840829480952	25047268.0	18.57313256634021	20.33061971510152	20.759585126726392	4063593.0	False	0.0	643	634	1-10	7.977607107300052	8.580501622662052
584	584	24	7.0	False	True	1.0	44.65422821044922	100.57606519685947	112.79748590812454	113.88051004661445	22224711.0	18.898850895612387	20.854136785660074	21.17836611551321	4133131.0	False	0.009287993117281	557	629	1-10	7.069774411214752	8.837267418359353
585	585	25	6.0	False	True	1.0	44.9110221862793	98.85526327960754	110.80432548853152	111.62523954443124	22035851.0	17.02863762806145	18.744945545384294	19.071824914942685	3764954.0	False	0.0072865340033109	277	627	1-10	6.928510367849315	7.561133846636235
586	586	26	0.0	False	False	0.0	44.40720748901367	93.237079446642	102.303571279907	103.3193962846205	19941156.0	19.48487877951385	21.020488641067672	21.450832087552705	4140117.0	False	0.0	473	628	1-10	6.388806418459975	9.004619839565722
587	587	27	6.0	False	True	1.0	44.777225494384766	95.4565159304588	107.95236628633042	108.78362071347924	21347126.0	18.52544008998851	20.58302678973823	20.86744635155097	4094918.0	False	0.007330144150276	391	618	1-10	6.741981866697167	8.649920427679334
588	588	28	6.0	False	True	1.0	45.221675872802734	93.76751036776892	102.48056553686853	103.42180122622057	20699838.0	16.754138163541583	17.955339325154924	18.33756830971073	3670258.0	False	0.0071867670813313	191	585	1-10	6.4013772074006114	7.117891995769824
589	589	29	9.0	False	True	1.0	44.777225494384766	98.37753280697277	111.18398055579024	112.51491204229774	22079335.0	16.9042185216244	18.627944873566943	19.08620724855368	3745377.0	False	0.0134663346819175	329	562	1-10	6.985803758670356	7.569661826914169
590	590	30	4.0	False	True	1.0	44.04542922973633	100.89653512738776	110.0285217046112	111.7116746612503	21211032.0	18.64799721761776	20.296320339015065	20.625127211303468	3916155.0	False	0.0041237116887412	605	558	1-10	6.93109925592	8.50245087304439
591	591	31	6.0	False	True	2.0	44.18144226074219	102.54373149365854	113.16559273906124	114.5857333673657	21891316.0	17.383554435490502	18.869860344084337	19.27101018744128	3681678.0	False	0.0150583398151276	511	555	1-10	7.118870793584131	7.681218803245568
592	592	32	0.0	False	False	0.0	44.72135925292969	93.88075700197857	104.93003405640172	105.83189950403188	20716106.0	17.6155621019375	19.352946605706148	19.56527344971759	3829812.0	False	0.0	426	539	1-10	6.5543027761158825	7.861398897627441
593	593	33	0.0	False	False	0.0	44.72135925292969	93.3067460257713	103.63480556892657	104.5611926673737	20467371.0	16.695106177781724	18.121755387604072	18.60320224065452	3641491.0	False	0.0	251	525	1-10	6.474277781769277	7.278631182878227
594	594	34	3.0	False	True	1.0	44.59820556640625	102.03731541290875	114.01797284277056	115.02266397559758	22391322.0	17.536632989920566	19.34437018737825	19.70192623190396	3835350.0	False	0.0026124447361104	558	488	1-10	7.146195202499766	7.942271042922297
595	595	35	4.0	False	True	1.0	44.283180236816406	95.00362062117613	104.04635265082467	105.21447776777532	20193642.0	16.99705205093374	18.26901995793612	18.5887902619912	3567716.0	False	0.0040795511414211	319	477	1-10	6.516396138959608	7.269759137519117
596	596	36	4.0	False	True	1.0	44.40720748901367	88.80088624381804	97.07571372013228	98.26919447936068	18966442.0	18.656301272419103	20.17375692749314	20.4505106476882	3947050.0	False	0.0040567949734985	475	468	1-10	6.065344561175089	8.399470430262637
597	597	37	0.0	False	False	0.0	45.0111083984375	92.3764377593945	102.00152908275167	103.10895722432367	20445482.0	20.05382855139304	22.14715075868844	22.3590776630988	4433583.0	False	0.0	634	448	1-10	6.373505473272757	9.555081074474645
598	598	38	0.0	False	False	0.0	45.0	90.02790967774112	98.65680602280966	99.59487015745404	19738927.0	18.30730419433897	19.800602070753428	20.31417423472397	4026111.0	False	0.0	162	448	1-10	6.151018494788304	8.316567393115045
599	599	39	3.0	False	True	1.0	44.40720748901367	96.97919270984266	106.42044820346617	107.6352594509962	20774139.0	16.748791787113312	18.08899983282401	18.576434463111685	3585344.0	False	0.002634965628746	395	444	1-10	6.672389133941802	7.261759627072817
600	600	40	6.333333333333333	False	True	3.0	44.59820556640625	99.63793224995652	112.08435516444077	112.78906496931482	21956510.0	17.276832732009677	18.83221822072049	19.19590262328254	3736843.0	False	0.0240400299339456	246	430	1-10	7.003256787636413	7.636081690941553
601	601	45	0.0	False	False	0.0	45.17742919921875	97.13224281257182	108.30903169306752	109.3038295053328	21834334.0	18.1440630272884	20.025512892539	20.39437888924268	4073944.0	False	0.0	557	406	1-10	6.776406156511324	8.36312121477372
602	602	46	8.0	False	True	1.0	43.73785400390625	92.65720395906496	102.23432573943934	103.22911063453562	19327633.0	19.21314530322965	21.008077234787624	21.32376419739224	3992458.0	False	0.0118282375858487	479	381	1-10	6.383233160806944	8.927632989969073
603	603	48	5.0	False	True	1.0	44.55333709716797	96.85746429783636	109.06043503970469	110.03288018153124	21376889.0	17.01668331629238	18.35724149173493	18.809059628442032	3654173.0	False	0.0056324134771329	313	377	1-10	6.826419879901227	7.402228854472863
604	604	56	0.0	False	False	0.0	44.55333709716797	91.6372193754763	102.14889613298388	103.18102915916934	20045730.0	21.47533636475257	23.6450959657554	23.96391347776867	4655644.0	False	0.0	629	362	1-10	6.375070082538564	10.527631580008183
605	605	58	0.0	False	False	0.0	43.73785400390625	95.40615194071717	106.14820190606667	107.04137511388667	20041405.0	19.00177398990869	20.75194861317193	21.101652892047827	3950872.0	False	0.0	401	358	1-10	6.629280853704494	8.79222295166389
606	606	63	0.0	False	False	0.0	44.777225494384766	86.52236919807595	96.70104579600816	97.47153626395294	19127302.0	19.43921812962895	21.02280619927436	21.362542163062933	4192073.0	False	0.0	232	346	1-10	6.012202228410047	8.95235013486077
607	607	67	0.0	False	False	0.0	45.17742919921875	95.62324327785096	106.50162134916816	107.5161229853712	21477225.0	18.642715949654896	20.502489606152896	20.810902508885107	4157148.0	False	0.0	551	321	1-10	6.660426345932037	8.615921499507657
608	608	68	0.0	False	False	0.0	43.863426208496094	88.87541451634452	97.50478985707252	98.5801706421562	18563344.0	21.048283881905096	22.858498792762774	23.250421698198902	4378219.0	False	0.0	471	297	1-10	6.080008809508445	10.096212274788485
609	609	69	0.0	False	False	0.0	44.04542922973633	86.24835889794248	94.57045937943982	96.10101473211736	18246989.0	20.58228661493909	22.293306368305974	22.847981309469333	4338215.0	False	0.0	344	298	1-10	5.921050604972506	9.85284852594893
610	610	70	0.0	False	False	0.0	45.0	89.4288195190843	100.16425682713108	101.2165383696292	20060329.0	21.6693940273232	24.02362384269089	24.469610099597745	4849686.0	False	0.0	623	276	1-10	6.247529102076846	10.834510024685857
611	611	71	0.0	False	False	0.0	44.777225494384766	85.46083444951894	95.72405265120788	96.69220944031716	18974371.0	21.244479482180747	23.275363469230943	23.82775800242105	4675834.0	False	0.0	263	266	1-10	5.957261134137365	10.446489765537304
612	612	72	0.0	False	False	0.0	44.777225494384766	89.12723410972755	98.00313427605016	99.20180070375685	19466840.0	23.548964355650345	25.68525781067568	26.33404709833607	5167655.0	False	0.0	178	259	1-10	6.114143957471808	11.964825588328958
613	613	73	0.0	False	False	0.0	44.27188873291016	85.95937514651179	94.44478780177393	95.71626313829982	18361298.0	23.454114975534942	25.46782494005048	25.74664177846765	4938991.0	False	0.0	409	242	1-10	5.890700140689768	11.6095817261187
614	614	74	0.0	False	False	0.0	44.04542922973633	92.44758535675076	101.43341775185972	102.72057585491108	19503865.0	20.72976631266138	22.52819321232478	23.01420819912084	4369777.0	False	0.0	548	236	1-10	6.347225438526992	9.952186645893962
615	615	75	0.0	False	False	0.0	44.9110221862793	105.80828213720878	117.34581340681984	119.59525246284268	23609205.0	21.43061043645062	24.39445382988486	24.855192198351965	4906644.0	False	0.0	702	219	1-10	7.43091718941136	11.064296955042735
616	616	76	0.0	False	False	0.0	44.92215347290039	86.08362098812832	95.49432139517828	96.882443754271	19134969.0	23.43888075186407	25.72808977576357	26.14046485703254	5162927.0	False	0.0	330	215	1-10	5.965080787543327	11.848000689254407
617	617	77	0.0	False	False	0.0	44.0113639831543	88.96763341564926	98.12817858920076	99.60679577452598	18883399.0	23.07274657884228	25.19505897528856	25.74805265836884	4881301.0	False	0.0	478	192	1-10	6.141361761402614	11.609614497739292
618	618	78	0.0	False	False	0.0	45.27692413330078	100.44131033109174	111.68428849174023	112.91858485731149	22655873.0	20.43789995685824	22.65611266385016	23.23029811456757	4660904.0	False	0.0	620	190	1-10	7.003861530527341	10.080986559825153
619	619	79	0.0	False	False	0.0	44.94440841674805	89.54874460483967	98.43819764384476	100.0664798702864	19783426.0	24.941196160057885	27.062511294898503	27.9651286339202	5528785.0	False	0.0	250	181	1-10	6.166725349238538	12.95311406176303
620	620	80	0.0	False	False	0.0	45.35416030883789	95.59691699709992	104.8233823518526	106.37966881707776	21416793.0	26.495186232156744	28.57779811254539	29.144709822487183	5867533.0	False	0.0	167	156	1-10	6.571216678402169	13.666631885812423
621	621	86	0.0	False	False	0.0	44.59820556640625	90.34748530092392	101.29587655526036	103.0098442241386	20052801.0	25.588617374845672	28.196893814870503	28.87966892668912	5621970.0	False	0.0	401	147	1-10	6.354609700598405	13.506723486477574
622	622	97	0.0	False	False	0.0	44.10215377807617	96.6902969697202	105.91278828955176	107.61305483303518	20485478.0	23.66463237761351	26.05549703045454	26.931501954701226	5126745.0	False	0.0	552	137	1-10	6.654929006039773	12.325118654653783
623	623	102	0.0	False	False	0.0	45.0111083984375	92.56469731586688	103.3790060518078	104.84019876255806	20788770.0	28.24710332034744	31.085445197550808	31.853552256945264	6316243.0	False	0.0	317	131	1-10	6.466832674935139	15.3085752359462
624	624	120	0.0	False	False	0.0	45.54119110107422	99.7009791889948	110.3571522269398	112.11660126684038	22758322.0	23.303030486757887	26.23172612113392	27.09265396125281	5499483.0	False	0.0	631	107	1-10	6.944780212705959	12.42182849747286
625	625	123	0.0	False	False	0.0	45.17742919921875	99.0929384941166	111.3471801251488	112.89118198125492	22550937.0	24.27650277393605	26.741808580714665	27.600446762064944	5513415.0	False	0.0	475	106	1-10	6.993711693642947	12.729398377967906
626	626	130	0.0	False	False	0.0	44.9110221862793	101.20439373008728	112.83690536789278	114.5966763017014	22622440.0	30.40812951009205	34.19088097404976	34.99757077000871	6908843.0	False	0.0	238	95	1-10	7.089403862961492	17.21185747882679
627	627	143	0.0	False	False	0.0	45.09988784790039	102.86523031779632	117.76538892809177	120.72351914198865	24032799.0	0.0	26.08030084970559	27.42965477689156	5460505.0	False	0.0	347	48	1-10	7.498671431637732	12.624239343916678
628	628	144	4.0	False	True	5.0	34.13209533691406	107.2037601183367	123.56969560049896	126.6492892696172	14440765.0	0.0	0.1456818386742346	18.262193308739125	2082286.0	False	0.034334765949988	492	38	1-10	7.898052810426499	7.067304029373701
629	629	146	0.0	False	False	0.0	22.20360374450684	94.0878174249318	107.16719137680003	110.00886165679216	5308064.0	0.0	0.0	10.648099378129825	513784.0	False	0.0	134	27	1-10	6.840529480905657	2.456512845838568
630	630	8	8.0	False	True	1.0	46.69047164916992	125.99131334496518	148.90236983232333	152.2010987173103	32474005.0	19.182425415072604	22.111033005636347	22.760697347857185	4856279.0	False	0.0103795484016248	456	742	1-11	9.535707681647017	9.788095941937945
631	631	9	3.0	False	True	1.0	45.54119110107422	114.1947194278452	127.9603623542385	130.18610994900223	26426215.0	18.7557660780135	20.807611746935795	21.31371068873586	4326427.0	False	0.0025053771480125	547	716	1-11	8.120073274505623	8.915843060858188
632	632	10	3.0	False	True	1.0	45.17742919921875	112.6907045835839	127.02658813252644	128.3840444359866	25645763.0	17.813663540528143	19.480528951233623	19.86506889934709	3968210.0	False	0.0025458854213996	268	698	1-11	8.006746711352562	8.038315192901791
633	633	11	0.0	False	False	0.0	45.54119110107422	112.6511058319946	126.5009655692168	127.90200914427838	25962570.0	18.23795215661993	20.01150548019428	20.45374842304939	4151865.0	False	0.0	391	688	1-11	7.974560107827779	8.395169785408722
634	634	12	3.6666666666666665	False	True	3.0	44.72135925292969	121.05654445586492	135.53287547227734	137.11308641166372	26839254.0	17.952555996966975	19.731090896012848	20.176777008288543	3949511.0	False	0.0105316983252354	636	680	1-11	8.56855482660962	8.225372293220076
635	635	13	5.0	False	True	2.0	45.617977142333984	112.42629412447108	127.06103056534704	128.42395990583572	26156501.0	16.92968327412835	18.54851626918889	18.981312422662445	3865982.0	False	0.0107451617057726	173	663	1-11	8.011013956296921	7.502730929215899
636	636	14	8.5	False	True	2.0	45.221675872802734	111.24403298331896	125.4643421679636	126.90907110188935	25400807.0	17.703777564539205	19.513698231706	20.00376652194461	4003747.0	False	0.0242362307401919	484	662	1-11	7.911449102932718	8.122680728545703
637	637	15	5.5	False	True	2.0	44.821868896484375	108.8755012619384	122.00541237254528	123.34306702851204	24252483.0	17.45018910356043	19.182638480720183	19.525848020764062	3839294.0	False	0.0128408599105278	321	636	1-11	7.682610830257329	7.833805288592749
638	638	16	4.0	False	True	1.0	45.0	109.79997884036128	123.73026933416376	124.72923899207544	24720363.0	17.419201661168632	19.07612857573731	19.530682273494783	3870829.0	False	0.0039506172839506	566	632	1-11	7.771911656674247	7.836441988535122
639	639	17	3.0	False	True	1.0	45.12205505371094	99.63828206849956	111.90723792636312	112.50670460366496	22419075.0	17.220910427878522	18.71261416424764	19.03355252943524	3792793.0	False	0.0025521379173544	420	611	1-11	6.985375979061027	7.537753645716409
640	640	18	3.0	False	True	1.0	44.40720748901367	127.52935076553408	138.66239330072042	140.8964822868348	27193720.0	19.01016320739508	20.55079628867224	21.12133796558083	4076523.0	False	0.002634965628746	718	609	1-11	8.810504232292677	8.796997361557368
641	641	19	0.0	False	False	0.0	45.31004333496094	99.88732848540984	111.35141891804096	112.11018562252646	22526596.0	16.264679234443893	17.6972488482215	18.10593306411238	3638073.0	False	0.0	241	608	1-11	6.961608206845805	6.975679687039024
642	642	20	0.0	False	False	0.0	45.80392837524414	102.1571494305186	114.00318086407364	114.91832303288648	23596972.0	16.17815142961504	17.47273379583046	17.962353731876206	3688334.0	False	0.0	130	589	1-11	7.1428100205833935	6.888073967888843
643	643	21	7.0	False	True	1.0	46.81879806518555	113.57266023428636	127.33900798085038	128.27654819284427	27520057.0	18.10382938480526	19.828054663190947	20.21595524290488	4337069.0	False	0.0084490239168056	638	582	1-11	7.999147614573955	8.250982739791
644	644	22	0.0	False	False	0.0	44.9110221862793	101.55146465951891	114.29354962262109	115.2446653000516	22750359.0	16.968559379166187	18.527326525777163	19.011696009851047	3753084.0	False	0.0	502	579	1-11	7.161822826016327	7.523929455088456
645	645	23	0.0	False	False	0.0	45.35416030883789	96.85834062828694	107.52166810787132	108.99616109419372	21943556.0	16.107707471274388	17.454565476489954	18.005383734579866	3624918.0	False	0.0	355	561	1-11	6.761166667294614	6.915402725671756
646	646	24	9.0	False	True	2.0	44.27188873291016	102.3182145091346	112.74312792238604	113.71216637478685	21813461.0	17.402282932304534	18.822511729415	19.123534177638245	3668477.0	False	0.0275510185529792	437	529	1-11	7.062870414372483	7.592029729283957
647	647	25	4.0	False	True	1.0	45.27692413330078	100.08395210727626	111.29129412705612	112.19593376125216	22510881.0	15.60092930358666	16.952610618771597	17.43697305819749	3498537.0	False	0.0039024392928539	277	530	1-11	6.96841632414151	6.570257113878762
648	648	26	0.0	False	False	0.0	44.9110221862793	99.76991156127104	109.81495931722174	110.5901156309401	21831508.0	15.945912086841066	17.06931455374686	17.495358493319895	3453745.0	False	0.0	191	530	1-11	6.86484255781946	6.6059793543264975
649	649	27	4.333333333333333	False	True	3.0	44.283180236816406	107.76310589977643	118.88844092893054	119.91115429446944	23014351.0	16.989632065371115	18.336547374336146	18.6873426601657	3586631.0	False	0.013799927219292	572	529	1-11	7.463103768809486	7.326377955370427
650	650	28	4.0	False	True	1.0	44.55333709716797	130.1452213677436	144.40363057301462	148.39233675686913	28829260.0	20.120365799157817	22.932815055304854	23.72298463996365	4608837.0	False	0.0040302270119216	732	518	1-11	9.28846559917072	10.37206813847485
651	651	29	3.0	False	True	1.0	45.09988784790039	111.30092772306004	122.69910550416292	124.6298038211681	24810435.0	17.463614605202395	19.09595510631443	19.65694013544981	3913167.0	False	0.0025546473546305	651	495	1-11	7.765262887086852	7.91297804019003
652	652	30	0.0	False	False	0.0	44.18144226074219	103.35822679283916	113.194550546462	114.42700319489158	21860991.0	16.59599886715206	18.00432038291468	18.40334631142572	3515913.0	False	0.0	508	477	1-11	7.110308562915071	7.15542899204629
653	653	31	7.0	False	True	1.0	44.40720748901367	102.50224017300395	111.44856405602287	112.70394782774385	21752421.0	16.162102782980266	17.33225166764196	17.74219165622649	3424331.0	False	0.0093916117923722	377	476	1-11	7.000561746225742	6.7551189180610764
654	654	32	0.0	False	False	0.0	44.777225494384766	99.15935154406466	110.55845422299116	111.36014711648158	21852730.0	16.212954594584126	17.56156898434876	17.999518952308716	3532131.0	False	0.0	300	448	1-11	6.913487903865248	6.911348917394935
655	655	33	4.0	False	True	2.0	45.0	96.6273367082374	106.64589415994897	107.4234827608747	21290497.0	16.370245173747414	17.544408401279544	17.85106021820401	3537941.0	False	0.0079012345679012	213	447	1-11	6.660136165008171	6.822211667506423
656	656	34	4.5	False	True	2.0	44.55333709716797	109.39529148304447	122.55877081932404	124.02561241619304	24095359.0	17.58144311897076	19.249728751909963	19.6188763892476	3811502.0	False	0.0096180778682471	586	443	1-11	7.726408279325243	7.890038268373091
657	657	35	4.0	False	True	1.0	44.40720748901367	102.08885756283706	112.30856523295482	113.6812128653884	21941038.0	16.498048968833952	17.79595721137418	18.20148555087565	3512977.0	False	0.0040567949734985	446	425	1-11	7.0626450848656175	7.0332545598992535
658	658	36	0.0	False	False	0.0	44.92215347290039	112.79916901404091	124.81225708449692	126.77542210759351	25039044.0	17.99618990859546	19.92566500093015	20.590628490051408	4066795.0	False	0.0	667	412	1-11	7.901712274695266	8.478360212043077
659	659	37	0.0	False	False	0.0	45.0	100.64485090311594	113.20223170583726	114.19043403820407	22631654.0	17.181276058511777	18.84761303031627	19.203989305181217	3806081.0	False	0.0	521	391	1-11	7.093530513137815	7.640686222503215
660	660	38	7.0	False	True	1.0	43.8292121887207	99.94102306985272	111.64616458302656	112.80435125162984	21208733.0	17.678883791388333	19.394421201800423	19.768045291257145	3716658.0	False	0.009640947792584	370	391	1-11	7.003143995796281	7.982809478367265
661	661	39	0.0	False	False	0.0	44.283180236816406	98.9680798547308	106.6098403687356	107.93459169099874	20715709.0	17.197105275716922	18.28919217726982	18.71442047213043	3591828.0	False	0.0	265	375	1-11	6.691410172025621	7.345318915024958
662	662	40	3.0	False	True	1.0	45.09988784790039	97.84019048062676	106.99341344228704	107.99309170784936	21498514.0	17.765714765953504	19.198329587127663	19.84586073647557	3950776.0	False	0.0025546473546305	176	368	1-11	6.69300857851603	8.030984192087358
663	663	41	6.0	False	True	1.0	44.643028259277344	108.97428910320744	122.15946981645028	123.26720945216567	24044536.0	17.730749982404706	19.70334535779299	20.10272959565732	3921244.0	False	0.0073742793085845	599	358	1-11	7.67661661086292	8.183424220638642
664	664	42	4.0	False	True	1.0	44.20407104492188	101.27710622665823	112.02712552855546	113.21530441780892	21651661.0	17.326620937741296	18.70399551231834	19.21399212685078	3674546.0	False	0.0040941660296449	447	339	1-11	7.030684395199933	7.646954242809614
665	665	43	3.0	False	True	1.0	45.17742919921875	114.15074492163028	125.76616415106436	127.97566566429808	25564186.0	19.080044724857554	21.291793955811823	21.918221370603607	4378344.0	False	0.0025458854213996	693	330	1-11	7.976496102067125	9.28265697691795
666	666	44	0.0	False	False	0.0	43.96589660644531	99.35417725068156	108.6960209699558	110.22702472851688	20853622.0	18.20167667252522	19.73248548061164	20.2900688089472	3838636.0	False	0.0	343	314	1-11	6.836087109041162	8.299711901413529
667	667	45	5.0	False	True	1.0	44.65422821044922	102.2867546038719	115.3294579023558	116.01471235853586	22641218.0	18.01738635189936	19.953457057881224	20.251348775441464	3952216.0	False	0.0056069906435423	528	308	1-11	7.209058106775949	8.275023500337305
668	668	46	0.0	False	False	0.0	44.821868896484375	97.7576054762154	108.46296730069338	109.5564734595446	21541677.0	18.08982907527697	19.56140278773767	20.09551258999315	3951305.0	False	0.0	259	294	1-11	6.793257217607887	8.181948280291174
669	669	47	0.0	False	False	0.0	44.72135925292969	107.67929426377812	119.05481144761208	120.49519278189192	23586378.0	19.073859567345497	20.957633217814205	21.479719598416526	4204556.0	False	0.0	625	279	1-11	7.495375688369521	9.018496251540649
670	670	48	5.0	False	True	1.0	45.221675872802734	101.11473756269734	110.32944235592052	111.68606222036352	22353927.0	19.962012765569924	21.74715197627884	22.39011585734888	4481374.0	False	0.005467158952751	174	274	1-11	6.92606286939391	9.572078155837453
671	671	49	0.0	False	False	0.0	44.283180236816406	94.2334781898498	103.64887653059432	105.08140207114434	20168101.0	20.38441865297568	22.140756892764195	22.538784969602368	4325832.0	False	0.0	411	262	1-11	6.500243955873524	9.663570777285102
672	672	50	0.0	False	False	0.0	44.27188873291016	93.68655693439294	103.28863872132418	104.63445944905448	20072080.0	20.567414195773143	22.64847946761072	22.997381271447168	4411599.0	False	0.0	329	234	1-11	6.470567918161046	9.941584664648278
673	673	51	0.0	False	False	0.0	45.31004333496094	112.69341091510589	123.5803676487211	125.95581043814094	25308634.0	20.129232972997027	22.305360214519794	22.952781148746304	4611963.0	False	0.0	699	234	1-11	7.844373386109167	9.910049806577437
674	674	52	0.0	False	False	0.0	44.777225494384766	102.16567441496603	112.79931631629783	113.95375510211156	22361686.0	19.69080456588386	21.662117043113923	22.116985523700293	4340121.0	False	0.0	559	231	1-11	7.07269276414852	9.406075906904103
675	675	53	3.0	False	True	1.0	44.92215347290039	102.96957224065716	114.80545147783003	115.85175318684809	22881542.0	20.16925120005166	21.96100971337772	22.7459486457412	4492486.0	False	0.0025749022550242	239	215	1-11	7.193772779785974	9.786840231406623
676	676	54	0.0	False	False	0.0	44.38468170166016	101.3034031131558	111.3271890415367	112.99384301608144	21786253.0	19.745888467919794	21.51215526540724	22.125707163151183	4266040.0	False	0.0	480	211	1-11	7.010829559421709	9.411564286476825
677	677	55	0.0	False	False	0.0	44.9110221862793	108.69662246995296	121.2997574864112	122.66158853839308	24214528.0	20.749537876250937	23.30372460963796	23.862391536928268	4710656.0	False	0.0	629	180	1-11	7.630383826499448	10.461989896297895
678	678	56	0.0	False	False	0.0	44.41846466064453	96.42081581282264	105.2724156105357	107.10460553097472	20682202.0	22.10573154061928	23.8770476958172	24.45910346899564	4723122.0	False	0.0	402	177	1-11	6.626913355169076	10.826898350274796
679	679	57	0.0	False	False	0.0	44.9110221862793	101.68190436517264	113.4414870715732	115.19572128311854	22740697.0	23.364638685773333	25.8081163019929	26.69626632733504	5270089.0	False	0.0	298	155	1-11	7.143926270251585	12.180958125745892
680	680	58	0.0	False	False	0.0	45.12205505371094	101.59706848026836	113.0701144555814	114.63806696090052	22843789.0	21.60466262430092	24.13350819816509	24.95715950461686	4973183.0	False	0.0	549	146	1-11	7.111333527330701	11.127139067829065
681	681	59	0.0	False	False	0.0	45.45327377319336	108.02858715031876	119.40197083977934	121.36918237491837	24541455.0	23.357039145817787	26.051680779764176	26.885962838017008	5436476.0	False	0.0	213	135	1-11	7.541314159958833	12.29461363323215
682	682	60	0.0	False	False	0.0	44.59820556640625	104.71951228222352	117.41386914526076	118.989483866115	23163538.0	23.09168390249694	25.427240704509128	26.04537782037534	5070222.0	False	0.0	469	126	1-11	7.389604523358296	11.785703599815909
683	683	61	0.0	False	False	0.0	44.94440841674805	115.12549060321685	126.5928784480078	129.41088063482283	25584897.0	21.79685569653229	24.785229751267	25.300594156173588	5001999.0	False	0.0	696	125	1-11	8.062476805453185	11.332145816238016
684	684	62	0.0	False	False	0.0	45.17742919921875	108.56609250587265	120.79773180837874	123.00752367267658	24571759.0	24.79958523411149	27.385962428576416	28.301854836139988	5653527.0	False	0.0	364	101	1-11	7.644154916795641	13.152329011291643
685	685	63	0.0	False	False	0.0	45.31004333496094	115.17849741187725	127.37967564248832	130.00245007024725	26121736.0	23.479559665020474	26.66346242831464	27.617767295472778	5549311.0	False	0.0	610	90	1-11	8.096145634492368	12.73627858554088
686	686	64	0.0	False	False	0.0	46.010868072509766	116.45284683028544	131.59113981999505	134.76540439035568	27922919.0	28.03582289935611	32.57105226133007	33.6081028251222	6963481.0	False	0.0	282	71	1-11	8.391526812094247	16.365546797496357
687	687	65	0.0	False	False	0.0	44.643028259277344	119.46355956480043	134.3974305062154	138.59557383555614	27034491.0	10.93000601983385	28.44146481340812	26.669284410432425	5202118.0	False	0.0	519	59	1-11	8.651614355523572	12.15966100203202
688	688	66	0.0	False	False	0.0	45.35416030883789	126.1889298196634	140.83439320963603	144.72569549224173	29136773.0	0.0	25.12160514948341	23.68160877523244	4767679.0	False	0.0	196	49	1-11	9.052305818985673	10.34776838983968
689	689	6	7.0	False	True	1.0	45.27692413330078	131.36722559012637	150.3332532475973	153.33637812361792	30765259.0	19.990903132550127	22.40381875465156	23.054111040482816	4625554.0	False	0.0090342733909909	409	747	1-12	9.608290023974604	9.965671143594264
690	690	27	7.5	False	True	2.0	44.41846466064453	126.85868620580996	140.00649114519163	142.0469527850855	27429668.0	18.614448554099347	20.209900547591417	20.778266606493943	4012342.0	False	0.0208206749895609	587	694	1-12	8.88528644580402	8.58884543730825
691	691	35	4.333333333333333	False	True	3.0	44.40720748901367	122.24285850429516	136.16677526346317	137.8546537325652	26606632.0	19.150045855527587	21.04181826673789	21.46178517391068	4142231.0	False	0.0137229497650976	502	691	1-12	8.613868161591503	9.00395872577047
692	692	44	5.5	False	True	2.0	45.54119110107422	115.92637371801212	129.7936482798193	131.38960980382828	26670511.0	17.786915589469437	19.562956745127348	19.953083300631853	4050236.0	False	0.0124384212141144	255	686	1-12	8.200224350904397	8.091018635070682
693	693	87	5.0	False	True	1.0	45.17742919921875	113.10878508565636	128.62039020218242	129.69143019904408	25906924.0	18.08979741461444	19.99277330703276	20.381007722134544	4071273.0	False	0.005477873243574	421	663	1-12	8.089990824712695	8.350709134786626
694	694	89	4.0	False	True	1.0	45.221675872802734	111.83236774243125	125.91787779497238	127.0281569919445	25424642.0	17.560759582461248	19.413573153597973	19.95456333984841	3993899.0	False	0.0039119804998873	336	661	1-12	7.9192161225714655	8.092837351492781
695	695	127	5.5	False	True	2.0	45.27692413330078	109.86891369883324	121.99290199104024	123.10753568442756	24700174.0	16.495969608088544	17.836586275339442	18.324726644104977	3676655.0	False	0.0125840431481574	186	636	1-12	7.669740103505191	7.105949142673039
696	696	133	4.0	False	True	2.0	44.777225494384766	121.30206645639473	134.55800137575835	136.40685337801088	26767764.0	17.658340838196857	19.323591306889963	19.791031465382776	3883688.0	False	0.007980050181877	643	630	1-12	8.523792787396676	7.991751285473124
697	697	159	7.333333333333333	False	True	3.0	44.38468170166016	114.77036567307636	126.69331443138812	128.44605135706672	24765581.0	17.437852759027997	19.052088136879604	19.511765567533025	3762048.0	False	0.0302417677911563	535	613	1-12	8.011419599645082	7.82419251209829
698	698	176	7.5	False	True	2.0	44.68780517578125	108.13205063150323	121.56477669826012	122.7766255739652	23996908.0	16.787211019206367	18.48392121436844	18.90915656891199	3695828.0	False	0.0205704522901515	267	602	1-12	7.647298543917908	7.460196445089394
699	699	202	3.0	False	True	1.0	44.777225494384766	107.46687631707776	122.35361316737708	122.96083489253938	24129188.0	16.717070215538488	18.47325768959859	18.82284919658581	3693697.0	False	0.0025915973178675	454	587	1-12	7.659332606758156	7.407853350493595
700	700	209	7.0	False	True	2.0	44.72135925292969	107.805529678713	121.75633106605424	122.74353185852743	24026480.0	16.69944855344723	18.43016623340001	18.868981174769708	3693516.0	False	0.0185202594234974	361	582	1-12	7.645243416665186	7.435856268450762
701	701	259	4.0	False	True	3.0	44.72135925292969	128.01228951380256	142.49993625033156	145.2645122721141	28434858.0	18.59246890974484	20.77859962346405	21.21317436271331	4152381.0	False	0.0120000001594224	688	557	1-12	9.091757192395146	8.851729064251062
702	702	260	6.5	False	True	2.0	44.40720748901367	116.20522516027472	127.19822488292796	129.2840553623735	24952464.0	17.4158686539988	18.9224361661205	19.377522681726006	3739958.0	False	0.0168071123451677	597	556	1-12	8.065669168086842	7.742661266338044
703	703	291	3.0	False	True	2.0	45.17742919921875	104.08725212993176	114.63270265780972	115.9239188702273	23156751.0	15.751019593106513	16.853502607791523	17.286686371251193	3453157.0	False	0.0050917708427993	195	551	1-12	7.208896157350114	6.478392183422095
704	704	350	10.0	False	True	1.0	44.283180236816406	109.76894929516888	121.3929236021754	122.98760430352698	23604809.0	16.82936037721843	18.40105156406601	18.82584225563357	3613213.0	False	0.0161258417975382	515	528	1-12	7.661051599105414	7.409661552352993
705	705	372	5.0	False	True	2.0	44.38468170166016	106.63551035704116	117.7334295503552	118.81850269535366	22909301.0	16.24472751518735	17.583311965178133	17.93935101096639	3458872.0	False	0.0113505990448052	413	516	1-12	7.394140030904009	6.873309522548946
706	706	385	4.0	False	True	2.0	44.65422821044922	105.21204860580794	118.54923100516204	119.4281745167256	23307383.0	16.092742275375315	17.55412107419499	17.93295227108958	3499762.0	False	0.0080240718260262	307	511	1-12	7.433433040995085	6.869302893362075
707	707	437	5.0	False	True	1.0	44.55333709716797	117.01072123023438	130.58989507676097	132.04109408303265	25652585.0	17.47646429855857	19.293171813654453	19.80793091706909	3848231.0	False	0.0056324134771329	636	481	1-12	8.242477512634274	8.002915414546266
708	708	443	9.5	False	True	2.0	45.18849563598633	103.75304862980964	114.76042090730876	115.96552324920717	23176412.0	15.868145696096397	17.059478127450305	17.475102262398174	3492505.0	False	0.02867871159404	231	472	1-12	7.211215216005062	6.592567557149509
709	709	461	4.666666666666667	False	True	3.0	44.27188873291016	107.37922058742534	117.92395749630896	119.330449370216	22891219.0	16.470404313667466	17.756671787627248	18.15833830830979	3483323.0	False	0.0154303339571873	471	457	1-12	7.4267042661011295	7.00591243416975
710	710	481	0.0	False	False	0.0	44.55333709716797	109.8308287661618	123.7370866599104	124.88175471677354	24261688.0	17.00188487997539	18.70887807503765	19.136781938656487	3717842.0	False	0.0	556	446	1-12	7.782493851420388	7.597697503827016
711	711	495	18.0	False	True	1.0	44.283180236816406	106.51029991636068	117.54677984484825	118.95989830758523	22831778.0	16.212069648482192	17.477221255639943	17.927777991348563	3440849.0	False	0.038943156729999	376	440	1-12	7.4032722556857085	6.866266135031091
712	712	522	4.0	False	True	1.0	45.09988784790039	103.09203148603564	113.0977053502477	114.26950133958748	22747978.0	16.76437379415226	18.08461780395292	18.67193487569983	3717079.0	False	0.0039331369010147	173	407	1-12	7.099645530394167	7.318232846387186
713	713	528	5.666666666666667	False	True	3.0	44.777225494384766	117.16671314424448	129.69130458783087	131.6770538561063	25839613.0	17.821130562850758	19.6029506027274	20.16285145191109	3956652.0	False	0.0201835890189779	627	395	1-12	8.21834172463265	8.218081989736863
714	714	535	6.0	False	True	1.0	44.59820556640625	104.30046718011614	116.63377488591628	117.642904326659	22901401.0	16.519007066200395	18.03006084505909	18.479413836868392	3597365.0	False	0.007389109553515	258	390	1-12	7.317360910808423	7.200847911320116
715	715	543	3.333333333333333	False	True	3.0	44.777225494384766	109.1051692761944	122.86521981651242	123.92897639383604	24319171.0	17.121229021683444	18.79055624040701	19.206909625080595	3769063.0	False	0.0091059447804943	467	375	1-12	7.720972460390688	7.640397788330306
716	716	553	4.5	False	True	2.0	44.643028259277344	113.0897605515177	125.80962356156482	127.24747653991425	24820928.0	17.599380333923584	19.26504494425567	19.84439919226361	3870854.0	False	0.0095794698237542	550	360	1-12	7.933558083301506	8.026029106873558
717	717	554	5.5	False	True	2.0	44.20407104492188	107.8932115917283	120.79848056838463	121.95777839488656	23323600.0	17.24891535296103	18.9508526918369	19.309911859948404	3692890.0	False	0.0132022968472866	386	355	1-12	7.593771922837254	7.70323601093727
718	718	567	0.0	False	False	0.0	44.29446792602539	103.95678733091272	112.7153751635959	114.66079244410156	22017878.0	16.852842939685157	18.162599311145254	18.746091501348246	3599741.0	False	0.0	310	321	1-12	7.124713873515789	7.36309069141396
719	719	573	5.0	False	True	1.0	44.94440841674805	105.481040774584	115.99538205720928	117.4424529147084	23218705.0	18.09432898224885	19.52776826939961	20.20025232912285	3993647.0	False	0.0055348221431541	216	314	1-12	7.3011444739436575	8.243756183302828
720	720	577	0.0	False	False	0.0	44.59820556640625	115.55060172955262	128.73725632302765	130.54723835909547	25413472.0	18.523745546720512	20.34879419982149	20.788284285151523	4046830.0	False	0.0	621	308	1-12	8.144348577849454	8.597346801171748
721	721	584	0.0	False	False	0.0	44.92215347290039	126.28273598308064	139.83713585433838	142.2549326707777	28096357.0	20.047204945014784	22.44322026428881	23.21478246129418	4585084.0	False	0.0	707	304	1-12	8.894011902073457	10.065383582881676
722	722	594	8.5	False	True	2.0	44.38468170166016	106.45005477154824	117.38026431101277	119.07759820947037	22959257.0	17.780878210339413	19.265549063149315	19.84888121574487	3827047.0	False	0.0251589298817509	493	296	1-12	7.407169872831946	8.030471991146985
723	723	612	3.0	False	True	1.0	43.90899658203125	109.298017506067	120.980328114299	122.48225906722332	23112225.0	18.701567836875512	20.45782109054002	20.870949705842204	3938318.0	False	0.0026950998310905	415	263	1-12	7.624568942219318	8.649148370562122
724	724	618	0.0	False	False	0.0	44.777225494384766	111.5472699428798	124.67812507537133	125.79429846621164	24685212.0	18.24778793322633	20.29118244693251	20.72750171488028	4067456.0	False	0.0	561	249	1-12	7.838236560664447	8.561515748911573
725	725	621	3.0	False	True	1.0	45.0444221496582	106.21441090994075	118.71196274201338	120.29041560888166	23887715.0	18.81644931634405	20.66126342930185	21.28092659477209	4226045.0	False	0.0025609425863669	263	241	1-12	7.482563428291809	8.898066605898954
726	726	625	6.0	False	True	1.0	44.65422821044922	108.20505691639195	121.99292505294862	123.4458696669757	24091469.0	19.3365471683865	21.262728459635813	21.84693154382596	4263607.0	False	0.0073705806124525	345	221	1-12	7.684781250326535	9.240411135726085
727	727	626	3.0	False	True	2.0	44.94440841674805	108.88372352216972	123.1448245738823	124.77879210090704	24669120.0	18.765310787280644	20.79322816832448	21.502337905558825	4251073.0	False	0.0051447057563174	484	210	1-12	7.771321636440177	9.0312981161948
728	728	627	0.0	False	False	0.0	45.12205505371094	111.5454903608924	123.37576738910175	125.50353159131974	25008937.0	19.2394904477847	21.294102201339765	21.9148366345196	4366943.0	False	0.0	636	203	1-12	7.81722470690854	9.281128230770069
729	729	628	0.0	False	False	0.0	45.54119110107422	124.433921955784	136.43056847875604	139.71351662263154	28360164.0	20.141020540544737	22.828568886820538	23.63898141964261	4798429.0	False	0.0	722	190	1-12	8.72945638235085	10.322994585664263
730	730	629	0.0	False	False	0.0	45.0	111.07858613480036	124.15470580315947	126.06877703781734	24985849.0	20.26431859099897	22.16875776170872	22.77887761747948	4514596.0	False	0.0	411	166	1-12	7.851985386238448	9.804636573435475
731	731	630	3.0	False	True	1.0	45.54119110107422	109.66846611580658	122.24674807431596	123.79399242708853	25128692.0	19.41873638028293	21.540684723560005	22.12325617512881	4490755.0	False	0.0025053771480125	557	165	1-12	7.706680420224095	9.407796354262857
732	732	631	0.0	False	False	0.0	44.643028259277344	118.25918826062764	131.9304751229038	134.189397375846	26175021.0	22.235331921240505	24.68416470133724	25.572725933871634	4988223.0	False	0.0	291	150	1-12	8.369831240165508	11.496053722761468
733	733	632	0.0	False	False	0.0	44.643028259277344	123.9912625617689	136.60913145839038	138.59766549669098	27034899.0	24.72092256980981	26.88822698907372	27.794803165793983	5421662.0	False	0.0	194	132	1-12	8.649589771289858	12.841749636383424
734	734	633	0.0	False	False	0.0	45.39823913574219	126.66507038100296	137.98055422691658	140.52902302606026	28346901.0	23.649034540426744	26.519486314588377	27.590057769700906	5565346.0	False	0.0	111	125	1-12	8.774418612878401	12.717261244476992
735	735	634	0.0	False	False	0.0	44.18144226074219	117.14854423555386	129.34905352370794	131.01007952052166	25029146.0	20.98874429913512	23.23447742699868	23.88755359349397	4563657.0	False	0.0	481	124	1-12	8.168223053368761	10.475474226110098
736	736	635	0.0	False	False	0.0	45.12205505371094	118.7087043955836	131.29640058251522	133.64643240521266	26631563.0	21.40402909905269	23.92745485782761	25.01884001134088	4985474.0	False	0.0	636	110	1-12	8.335911032767473	11.160501447231397
737	737	636	0.0	False	False	0.0	44.9110221862793	117.26899328502414	131.81474277608987	134.91167012862837	26632807.0	23.436266547441043	26.21166889037749	27.18725151065489	5367014.0	False	0.0	356	97	1-12	8.41326924837216	12.47433901885224
738	738	637	0.0	False	False	0.0	45.39823913574219	123.86717123797324	138.3319399798808	141.9012220681875	28623695.0	23.24443030470193	26.708861819148662	27.945082308538087	5636960.0	False	0.0	554	81	1-12	8.862147320876426	12.932123899333527
739	739	638	0.0	False	False	0.0	45.17742919921875	125.60612064209882	139.4608724535788	141.87062609210625	28339818.0	27.939982295239403	31.2489581854075	32.188764507338554	6429969.0	False	0.0	248	73	1-12	8.852034385229619	15.503894947858065
740	740	639	0.0	False	False	0.0	45.89117431640625	133.89618504180865	152.32102995355473	155.8332347472764	32120328.0	0.0	23.9450851917236	23.99865527527856	4946600.0	False	0.0	148	49	1-12	9.767348627378103	10.53755798400031
741	741	640	0.0	False	False	0.0	34.01470184326172	157.86627478442378	176.2450862945482	184.73396222425052	20919034.0	0.0	0.0	13.27677711295074	1503445.0	False	0.0	745	35	1-12	11.649972826274416	4.033756336360844
742	742	641	0.0	False	False	0.0	31.0161247253418	128.84254225438312	146.9062512210965	153.9689465105466	14496720.0	0.0	0.0	11.688249890002112	1100490.0	False	0.0	609	32	1-12	9.670851784186452	3.0775760584273173
743	743	642	0.0	False	False	0.0	44.72135925292969	131.3817686831445	152.08432564568966	156.2125097999859	30577878.0	0.0	21.10093161477588	22.264039491120084	4358083.0	False	0.0	429	50	1-12	9.7951129799982	9.48626257679648
744	744	5	0.0	False	False	0.0	46.48655700683594	125.53077423653198	152.11428190824606	154.38163955869786	32652163.0	21.49017414783228	23.736504238215	24.73950114213068	5232476.0	False	0.0	200	745	1-13	9.672402013483682	10.986833634874117
745	745	6	0.0	False	False	0.0	45.27692413330078	140.29076446741348	155.5379739224062	160.2431207589177	32151021.0	21.30034440663553	23.517859343037014	24.291218424718373	4873766.0	False	0.0	354	746	1-13	10.050913240769134	10.713925659383571
746	746	7	3.0	False	True	1.0	45.18849563598633	142.42465654047007	159.6837283203982	163.05945291270294	32588419.0	19.713438248051027	22.0582508675652	22.71432305891372	4539595.0	False	0.0025446386248504	622	741	1-13	10.235392904904415	9.75769722362428
747	747	8	15.0	False	True	1.0	45.17742919921875	124.79010900059345	140.82534724310622	143.13484466161322	28592356.0	20.22027337787852	22.26955116424484	22.658486426742787	4526218.0	False	0.0284638643258769	274	708	1-13	8.951771297302987	9.728070005712404
748	748	13	4.333333333333333	False	True	3.0	45.0	126.7107094463344	141.99491292049797	144.09286626019718	28558083.0	19.3517700914439	21.48949290628131	21.99551684203481	4359340.0	False	0.0133637817249677	554	691	1-13	9.01476789761992	9.326093406904738
749	749	14	5.5	False	True	4.0	44.55333709716797	122.06198087805986	140.20084892257796	141.54993099733912	27499936.0	19.806741894881533	22.31272196900641	22.7751023287822	4424685.0	False	0.0259922304020272	415	686	1-13	8.84943267401209	9.799076769459685
750	750	15	5.333333333333333	False	True	3.0	44.92215347290039	128.21102124467757	143.77871598641295	145.65001088722602	28766909.0	19.716837048679743	21.63327463399431	22.25554092051338	4395627.0	False	0.0183104160357279	637	657	1-13	9.114594783592937	9.4833446093541
751	751	16	5.5	False	True	2.0	44.72135925292969	117.16089707279512	132.33691252585174	133.40918301195086	26114232.0	18.669609936273226	20.65310496673095	21.189357709357328	4147719.0	False	0.0128986435108754	334	652	1-13	8.327972218966305	8.839801238228741
752	752	17	4.0	False	True	1.0	45.221675872802734	114.50626690919034	127.95412910277258	129.4031598177488	25899998.0	18.06817988848176	19.631260262039422	20.27102653582457	4057239.0	False	0.0039119804998873	211	651	1-13	8.071628766269267	8.284119046348357
753	753	18	3.0	False	True	1.0	44.55333709716797	115.0021487712373	131.3537260184166	132.1925116834281	25682002.0	18.7300334048682	20.71317828981101	21.246848508018218	4127780.0	False	0.0026177092315068	489	602	1-13	8.24947262838983	8.87489906431259
754	754	19	5.666666666666667	False	True	3.0	45.0	111.64624216124317	125.1677627960859	126.31585032614096	25034817.0	18.20409630117077	19.928306386377333	20.28504594495326	4020338.0	False	0.0199842441621775	403	602	1-13	7.872688653785005	8.293267609812645
755	755	20	5.0	False	True	1.0	45.221675872802734	113.55045712538518	125.70643601325922	127.35901941322544	25490864.0	17.566605208278933	19.004829009884524	19.60937663718348	3924810.0	False	0.005467158952751	138	602	1-13	7.941195612787328	7.883576704338119
756	756	21	7.5	False	True	2.0	44.55333709716797	122.23773482868376	138.03065180258838	139.55425762752827	27112222.0	18.74457447707533	20.63972657285676	21.074532941902067	4094303.0	False	0.0206948085590262	575	596	1-13	8.724115422745301	8.768916164822892
757	757	22	14.0	False	True	1.0	44.72135925292969	108.9714320015149	122.63009368011268	124.22805727295508	24317069.0	17.343473951414193	19.103234461553324	19.563153348657373	3829397.0	False	0.0261916020553782	324	568	1-13	7.7395585681328445	7.8562260962585855
758	758	23	3.0	False	True	1.0	44.59820556640625	109.29872620035516	122.82973492707896	123.379478950828	24018133.0	17.4242112668483	18.937756456979105	19.328656317107377	3762686.0	False	0.0026124447361104	236	566	1-13	7.6853351446626545	7.714295091297515
759	759	43	7.0	False	True	2.0	44.41846466064453	111.25245459322348	122.29915534380058	124.15039439425443	23973792.0	17.54082469469591	19.053633260808	19.55028872042853	3775216.0	False	0.0187737041572074	521	523	1-13	7.734579483815675	7.848446262929985
760	760	44	3.5	False	True	2.0	44.10215377807617	111.22191110592492	123.11842608257366	124.41129974313968	23683232.0	17.24609725052368	18.8227055567108	19.143907868146083	3644280.0	False	0.0067330596761311	421	521	1-13	7.752169091424163	7.602115402815265
761	761	45	5.666666666666667	False	True	3.0	44.55333709716797	121.5450393269936	136.35948369161875	137.9594854789297	26802394.0	18.2569724345332	20.082018546788568	20.66467544966666	4014677.0	False	0.0203869509107965	612	520	1-13	8.622151682409495	8.520870576522494
762	762	47	3.5	False	True	2.0	45.0	111.47640702635968	122.9578121156556	124.20679665082848	24616819.0	17.280624062250798	18.70679013624029	19.266050272473752	3818381.0	False	0.0064670621499796	153	517	1-13	7.73875876396738	7.676179602588158
763	763	52	26.0	False	True	1.0	44.55333709716797	108.62054830313072	122.56010911269532	123.50834658634837	23994866.0	17.81615918716374	19.531954234783235	19.923770502917403	3870736.0	False	0.0667881700784912	230	479	1-13	7.692496249181296	8.074920117785869
764	764	53	14.0	False	True	1.0	43.60046005249024	123.00577256877244	139.5282513843451	141.1163282008755	26255540.0	18.81700278836585	20.68111710431407	21.13370132684031	3932052.0	False	0.0275556024180165	472	453	1-13	8.824645032959308	8.804443366132922
765	765	54	5.0	False	True	2.0	44.20407104492188	107.84351555196632	119.17646307202268	120.64827847563024	23073167.0	16.842803078502534	18.181326830572274	18.65715151318787	3568054.0	False	0.0114435419418207	383	446	1-13	7.510654092906464	7.307925668440471
766	766	55	7.0	False	True	2.0	44.68780517578125	121.82604320746763	135.9075226937392	137.6299834879582	26900023.0	19.68403829519223	21.76143065264916	22.20174389620935	4339370.0	False	0.0185480819362907	633	438	1-13	8.597973175465395	9.45243744060663
767	767	56	5.0	False	True	1.0	45.09988784790039	138.3475823876059	153.6509347026351	158.58901148721196	31570798.0	20.99405232516072	23.485449344245016	24.490949593284405	4875488.0	False	0.0054967259221761	740	434	1-13	9.943956932688172	10.835316723721752
768	768	57	4.5	False	True	2.0	45.221675872802734	113.24128847102769	123.5073065843851	125.03474362923905	25025661.0	19.197859568402663	20.61220124059925	21.15056838962381	4233279.0	False	0.0093358842952721	133	414	1-13	7.788487298988302	8.818063971869213
769	769	58	4.0	False	True	2.0	43.931766510009766	114.77814825547377	126.95493666059596	128.59335964619217	24290554.0	18.12450004429282	19.799992236589983	20.31204640665254	3836830.0	False	0.0082901549735455	556	403	1-13	8.019375203065806	8.309149137531007
770	770	59	5.0	False	True	1.0	44.59820556640625	110.88054119627212	123.7967620857883	124.67774565932696	24270865.0	18.0844609386088	19.492673369699308	20.102807147912028	3913389.0	False	0.0056210860865793	216	389	1-13	7.767496334549746	8.183173106348711
771	771	60	10.0	False	True	1.0	43.931766510009766	109.5115775569316	120.37363477461945	122.01495610942516	23047931.0	17.817933728428613	19.20843506912196	19.76781085106548	3734027.0	False	0.0163848574201105	299	373	1-13	7.596577347641878	7.980720768346691
772	772	61	5.333333333333333	False	True	3.0	43.96589660644531	113.7721005541488	125.61353837176948	127.2346324469898	24071256.0	18.33619380880112	19.924808715089704	20.37252121739405	3854235.0	False	0.0191155799259842	480	368	1-13	7.931717326034554	8.346085363537906
773	773	65	3.5	False	True	2.0	44.777225494384766	122.85115502890734	136.35138919384644	138.88194004838024	27253462.0	19.56470559150412	21.59342380510063	22.21550528412396	4359454.0	False	0.006531571749029	649	354	1-13	8.678609469232503	9.46051254649375
774	774	67	9.0	False	True	1.0	43.65776062011719	112.07751150018896	125.17189358486196	126.34494280793896	23569063.0	18.084188074306315	19.747756276717467	20.21620357882148	3771239.0	False	0.0141657917715489	401	351	1-13	7.874695138844323	8.251541475898433
775	775	73	15.0	False	True	1.0	45.0444221496582	111.89428311528673	123.97918777256388	125.4026228759456	24902916.0	20.695077887520803	22.5602864242741	23.2105110114764	4609229.0	False	0.0286322085479533	157	326	1-13	7.80823742991331	10.066356676385595
776	776	74	4.0	False	True	1.0	44.283180236816406	115.43909398183008	126.7580042005718	128.5731936808578	24676842.0	18.885008798510164	20.55846260311589	21.01883240812926	4034110.0	False	0.0040795511414211	570	319	1-13	8.016719929310048	8.737481233869723
777	777	75	0.0	False	False	0.0	44.821868896484375	109.19048974606233	120.94772035602394	122.04656150994812	23997556.0	19.19904015766052	20.7578351909047	21.310360643455045	4190176.0	False	0.0	243	306	1-13	7.595654224073584	8.915533129376476
778	778	77	4.0	False	True	2.0	44.59820556640625	112.19821522804124	126.46493513495284	128.03101057594665	24923641.0	19.02189937788035	20.937512114955013	21.60480451837336	4205781.0	False	0.0080442435820605	336	298	1-13	7.980663238042268	9.092707786442524
779	779	84	0.0	False	False	0.0	44.643028259277344	111.2308992503364	126.72913420162624	127.99415855208905	24966576.0	18.851890603920303	21.08027870559017	21.556070094321345	4204733.0	False	0.0	492	285	1-13	7.978382386385851	9.063181444073196
780	780	91	0.0	False	False	0.0	44.55333709716797	149.6700723530947	168.97927795079346	174.54931672942962	33910967.0	23.17175189489955	27.246752264790352	28.483335339849173	5533665.0	False	0.0	734	278	1-13	10.964608826540312	13.251416975283364
781	781	110	0.0	False	False	0.0	44.283180236816406	123.50925252499997	134.2205786128912	136.56088248630343	26209906.0	20.42000854863922	22.74548041369432	23.277492897743187	4467611.0	False	0.0	650	262	1-13	8.527027873749633	10.104590904851388
782	782	113	6.0	False	True	1.0	44.04542922973633	118.5731769483371	131.48526103256083	133.53982171797182	25355608.0	20.398989667288163	22.296467698642697	22.8228803223304	4333449.0	False	0.007575742112825	411	257	1-13	8.333255208139361	9.829724195436226
783	783	116	6.0	False	True	1.0	44.40720748901367	112.90409304562876	124.60508147337778	126.48670238984496	24412561.0	19.05169046403112	20.90536567967383	21.483686165412625	4146458.0	False	0.0074528082571192	570	232	1-13	7.881396899414554	9.019633790376524
784	784	117	3.0	False	True	1.0	44.777225494384766	112.97160996446028	125.58456496495694	127.00754437121472	24923293.0	21.498843204393904	23.44378420486441	24.16982790560207	4742960.0	False	0.0025915973178675	251	220	1-13	7.909800927865377	10.64738458053158
785	785	118	4.5	False	True	2.0	44.777225494384766	111.97148126323712	125.79724391810862	127.28387158421702	24977518.0	19.926720994209177	21.9821928798806	22.58567928282748	4432095.0	False	0.0095221365713114	337	215	1-13	7.93064374565808	9.68729733434182
786	786	119	0.0	False	False	0.0	44.38468170166016	112.89484369619848	124.75833835143838	126.57113568229894	24404080.0	19.63167623129775	21.39878333446428	22.165627456452413	4273737.0	False	0.0	493	200	1-13	7.885528548987286	9.432887339982932
787	787	120	0.0	False	False	0.0	45.27692413330078	121.39837652761162	134.93699501041206	137.11415887038385	27510449.0	20.858331657973377	23.36275490893467	24.21467797502333	4858409.0	False	0.0	640	177	1-13	8.560877065069073	10.672428704173226
788	788	121	0.0	False	False	0.0	44.55333709716797	114.4376463326688	129.58352419797257	131.15944699916497	25481301.0	20.784854194407227	22.85148799658886	23.44315264331208	4554472.0	False	0.0	415	171	1-13	8.178699296058914	10.206125925139547
789	789	122	0.0	False	False	0.0	44.72135925292969	120.6172492988334	136.0303840066129	137.84896582664925	26983299.0	22.99091230810763	25.889703498695056	26.754479949464542	5237066.0	False	0.0	559	146	1-13	8.603347467043575	12.211449162542596
790	790	123	0.0	False	False	0.0	45.0111083984375	125.76661262760322	138.47297277258576	140.63915289073992	27887347.0	24.59044006808405	26.828852750592688	27.86824420112882	5525996.0	False	0.0	112	145	1-13	8.780980493158886	12.885825053860346
791	791	124	0.0	False	False	0.0	44.72135925292969	121.67030094110468	136.12864941358467	138.2309211901871	27058065.0	24.76267820979257	27.83209922064809	28.96904045209968	5670556.0	False	0.0	231	136	1-13	8.62370787243599	13.553440722489958
792	792	125	0.0	False	False	0.0	45.09988784790039	136.19354896672655	149.78521804637262	154.10232679517077	30677620.0	23.6855266539011	26.93320384760933	27.5654491507789	5487538.0	False	0.0	712	125	1-13	9.648984401617852	12.699479203490643
793	793	126	0.0	False	False	0.0	44.55333709716797	123.70483893694482	139.27122402135004	141.49646102987447	27489548.0	24.023910199059404	26.48925248023728	27.504239909423816	5343449.0	False	0.0	315	121	1-13	8.836914619177206	12.665049271862127
794	794	127	0.0	False	False	0.0	44.18144226074219	122.46257615218217	134.6143474371697	136.67162491449173	26110770.0	21.961190117302014	24.029796014344843	24.90668766674138	4758360.0	False	0.0	482	114	1-13	8.531037262625235	11.091895298612178
795	795	128	0.0	False	False	0.0	45.39823913574219	122.94904706403176	136.1352337017209	138.71872705426034	27981736.0	22.557299629058512	25.4992629648244	26.44622972215677	5334618.0	False	0.0	625	94	1-13	8.659976970748668	12.024458935721404
796	796	129	0.0	False	False	0.0	44.55333709716797	129.55989817268735	146.23776163834808	148.5812471607891	28865961.0	24.56192987072325	27.74176639369648	28.955552155903835	5625406.0	False	0.0	394	89	1-13	9.290598095491433	13.543079008054503
797	797	130	0.0	False	False	0.0	45.0	135.47361711589804	155.00049500164172	159.5181297719703	31615250.0	10.44158115072018	29.57051200472712	27.53377701593524	5456980.0	False	0.0	548	59	1-13	9.997981606646547	12.679140580462107
798	798	131	0.0	False	False	0.0	44.821868896484375	143.7287341837145	162.69113247221725	166.26954608833776	32692955.0	0.4495076639911484	30.70152348143877	27.73442706528883	5453316.0	False	0.0	245	50	1-13	10.432585737068935	12.799312023738652
799	799	132	0.0	False	False	0.0	43.90899658203125	144.83431971876885	159.87247908887892	164.91488979736894	31119201.0	0.0	21.88614599410384	24.98889862207355	4715369.0	False	0.0	131	46	1-13	10.350573564755893	11.135747811910138
800	800	133	5.2	False	True	5.0	34.0	143.278786141669	162.77552185378775	167.1558998379005	18912158.0	0.0	0.1690086382387836	17.744857626282418	2007668.0	False	0.0512881679110338	474	38	1-13	10.50885824719135	6.745226295306382
801	801	8	6.0	False	True	1.0	46.09772109985352	136.25610388157537	155.38684494862056	159.34997275867622	33141522.0	22.69075954086875	25.53016125565834	26.440663330031363	5499115.0	False	0.0069162066886272	340	739	1-14	9.98924454477114	12.016725227074025
802	802	10	5.0	False	True	3.0	45.617977142333984	134.0761536052497	155.25735442719736	157.4601121364358	32070383.0	23.51148059437634	26.68854777012145	27.15774966518148	5531302.0	False	0.0161177425586589	505	719	1-14	9.866106375558958	12.451694706202144
803	803	11	0.0	False	False	0.0	46.09772109985352	133.34562394796953	151.2697906097437	153.5664786864116	31938674.0	21.4964723378356	23.79285665900964	24.348711602595216	5064032.0	False	0.0	194	713	1-14	9.620631506039016	10.750178876005844
804	804	32	6.333333333333333	False	True	3.0	45.31004333496094	132.55805273466711	148.23681423199085	150.37031524894525	30214305.0	21.96743602909162	24.10123565357364	24.603224768262866	4943591.0	False	0.023290607628265	581	679	1-14	9.414216613107133	10.905094941912518
805	805	33	3.75	False	True	4.0	45.18849563598633	124.40418676361163	140.2385081154927	141.93537439203195	28366644.0	22.25972087049876	24.72204306455396	25.16679816577723	5029737.0	False	0.0142249623583429	425	681	1-14	8.869677970282622	11.248415493835294
806	806	66	5.0	False	True	2.0	45.221675872802734	114.8397423751744	130.841443574491	132.0722375922737	26434213.0	20.033134546351747	22.123745177995023	22.70934198586964	4545267.0	False	0.0109343179055021	343	653	1-14	8.238917605134192	9.761227640384403
807	807	67	15.0	False	True	1.0	45.54119110107422	131.22316644783737	146.68592959923762	148.4309886242548	30129706.0	20.959812880048293	22.828667414823848	23.512259628185976	4772706.0	False	0.0280109680611525	255	653	1-14	9.291360195830014	10.244355985929891
808	808	95	6.0	False	True	2.0	45.0111083984375	127.1216225105601	143.40077887260287	144.9017920349445	28732586.0	21.51562643617964	23.75686326419121	24.238022011136653	4806159.0	False	0.014508331029217	496	634	1-14	9.062584098511048	10.684929809319083
809	809	102	3.0	False	True	1.0	45.60701751708984	116.87578609408432	132.301814318102	134.04476506044728	27288191.0	19.54430649303699	21.40205670071706	22.00407914239525	4479485.0	False	0.0024981501470109	165	632	1-14	8.36735925827041	9.333405985401935
810	810	117	4.75	False	True	4.0	45.221675872802734	130.7584556729254	143.87554038167025	145.91360533235232	29204558.0	21.5482508106361	23.382603195963984	23.896313795065232	4782839.0	False	0.0202491641058814	644	621	1-14	9.128430109211124	10.477633284454662
811	811	160	7.5	False	True	2.0	44.777225494384766	116.17662343997132	131.02684789781034	132.15243858122096	25932900.0	20.52391391429653	22.56746130612885	22.961035850007217	4505753.0	False	0.0204883757561122	409	598	1-14	8.24360201559666	9.913742697727187
812	812	164	10.5	False	True	2.0	44.38468170166016	120.15863309775592	131.88621584678074	133.81015729788817	25799830.0	19.474210029864675	21.12012706209396	21.52712578203108	4150628.0	False	0.0345420194811741	565	584	1-14	8.353158694658491	9.044411361208022
813	813	165	5.0	False	True	2.0	45.54119110107422	110.5069147919704	121.6846211834339	123.18672493149018	25005424.0	18.65694249069398	20.08724888273853	20.60238284244208	4182036.0	False	0.0107814266335789	228	572	1-14	7.670472445990584	8.486242068200406
814	814	166	4.0	False	True	3.0	44.65422821044922	113.94004637292404	127.61518542962786	129.25094074283265	25224376.0	19.79953062339124	21.74254441588221	22.27846358555175	4347824.0	False	0.0120361077390393	318	570	1-14	8.05797005581092	9.50070214264464
815	815	167	4.666666666666667	False	True	3.0	44.55333709716797	116.07607772886416	131.08017370604566	132.0306451001723	25650555.0	19.44846531754441	21.431661675309204	21.858639028132547	4246637.0	False	0.0152359994616569	487	549	1-14	8.23786993407722	9.245691761334813
816	816	168	8.0	False	True	2.0	45.31004333496094	112.29733291367285	122.85253668409746	124.44670273824109	25005405.0	18.51448788340796	19.737235941108217	20.364645194191773	4091922.0	False	0.0220432700440415	149	534	1-14	7.752108053125869	8.3419015412649
817	817	169	7.0	False	True	2.0	44.59820556640625	125.53967122086664	140.34805475991692	142.1965843221412	27681236.0	20.576206111195	22.38394330865268	23.02994827225328	4483212.0	False	0.0186226845032897	628	528	1-14	8.890607169406337	9.953382338055016
818	818	170	6.333333333333333	False	True	3.0	44.55333709716797	111.67162556194064	126.69504958377266	127.98250324878656	24864093.0	18.38948921470048	20.27393496351171	20.69062289922282	4019718.0	False	0.0240884744522802	409	514	1-14	7.979291835055927	8.538703906337718
819	819	171	9.0	False	True	1.0	44.10215377807617	116.01604023519522	128.11683141478736	129.7573610925491	24700921.0	18.955340689118746	20.50625335683345	21.080482659188466	4012931.0	False	0.013881748301331	549	492	1-14	8.092896738579938	8.774592369254643
820	820	172	10.5	False	True	2.0	45.17742919921875	112.05531132817411	123.778736147409	125.0106506580059	24971900.0	19.19425782016718	20.609594106444348	21.076914144149747	4210286.0	False	0.0333404084750107	222	485	1-14	7.787076313850229	8.773432974017494
821	821	173	7.666666666666667	False	True	3.0	44.283180236816406	133.92943765351978	146.23310916381251	149.90937887885812	28771861.0	20.637062652623783	22.65632128922326	23.53197326949256	4516453.0	False	0.0324753261587685	703	480	1-14	9.386574036325657	10.255990431961663
822	822	174	6.0	False	True	2.0	44.38468170166016	111.2404896855862	121.79063997056276	123.23531465012998	23760903.0	18.55820560431301	19.878561730483664	20.402656644697984	3933820.0	False	0.0149207499312873	305	464	1-14	7.673986229911127	8.365193338102332
823	823	175	5.0	False	True	3.0	44.41846466064453	115.78447216642328	127.47512030355657	129.14930104031015	24939095.0	19.363268203253764	21.05565915398249	21.46838597344916	4145606.0	False	0.0170000099415839	470	455	1-14	8.052975643310177	9.00979880577604
824	824	176	7.666666666666667	False	True	3.0	45.17742919921875	123.29012036096604	136.08421472915316	138.12457172937695	27591513.0	21.42220163202553	23.25058733728131	23.671346077617663	4728545.0	False	0.0312024070944322	619	442	1-14	8.627019668828751	10.342944097767964
825	825	177	4.0	False	True	3.0	44.27188873291016	112.16721423239856	124.13959705408136	125.70653159400864	24114346.0	18.4340047583556	19.891715422945644	20.45228017241344	3923371.0	False	0.0122448971346574	386	434	1-14	7.833109824278829	8.394744000980143
826	826	178	6.0	False	True	2.0	44.92215347290039	113.728047087016	125.9070026254251	127.30102350711138	25142854.0	19.870704947064755	21.474039839515584	22.01052692450656	4347235.0	False	0.0145658467633614	140	423	1-14	7.932852282829552	9.338738752769942
827	827	179	7.0	False	True	2.0	44.55333709716797	117.83317971611628	132.33505536931557	133.74744386782024	25984090.0	20.131586874347747	22.16375962221903	22.611845979333143	4392968.0	False	0.0186602122011894	541	407	1-14	8.347037036721765	9.70178887001101
828	828	180	11.0	False	True	1.0	44.68780517578125	112.941933042274	125.21107278069398	126.39458729963825	24704045.0	19.39281554567508	20.843966431928585	21.461735224403967	4194734.0	False	0.0182688402336653	222	399	1-14	7.875504101523727	9.006350506446323
829	829	181	3.0	False	True	1.0	44.55333709716797	112.01623610504416	126.13353256887854	127.15450628726045	24703232.0	19.244941779466554	20.872332255348887	21.41742429275171	4160919.0	False	0.0026177092315068	305	377	1-14	7.924550168557438	8.979336502390009
830	830	182	3.0	False	True	1.0	44.777225494384766	117.5118355140108	132.5312705778017	133.55211426511715	26207565.0	20.820140763385	22.944866440198897	23.38740784788066	4589422.0	False	0.0025915973178675	468	369	1-14	8.332964141939016	10.17183767208006
831	831	183	4.5	False	True	2.0	45.221675872802734	122.99906189523644	134.61929167505045	136.89626785252742	27399741.0	21.01902182368039	22.937236456315816	23.494844207924903	4702485.0	False	0.0093358842952721	650	361	1-14	8.548219524619968	10.236239688045051
832	832	184	6.0	False	True	2.0	43.680660247802734	116.28089462672088	129.70232310406132	131.03144356644006	24468957.0	20.001377140907763	21.854714864604205	22.310904314875533	4166363.0	False	0.0154055952231756	389	350	1-14	8.172624382843997	9.51998563283832
833	833	185	5.0	False	True	2.0	44.92215347290039	140.32276400417712	155.38964126750665	158.96839897120773	31397385.0	22.65455445575279	25.473643206716567	26.172559908294883	5169266.0	False	0.0110806150575787	734	346	1-14	9.965174375623238	11.854329311806207
834	834	186	4.333333333333333	False	True	3.0	44.40720748901367	116.58280216200797	128.76295896535768	130.6425593060283	25214662.0	19.91444252147473	21.794367890779508	22.32148846630346	4308158.0	False	0.0137229497650976	571	325	1-14	8.147548532772282	9.526482050516988
835	835	187	5.0	False	True	1.0	44.821868896484375	110.96843152639455	122.58298026145351	123.78866880478532	24340100.0	20.233032386727	21.83965928714136	22.402788614550804	4404976.0	False	0.0055651270629235	242	315	1-14	7.705801129806632	9.577200274795398
836	836	188	5.0	False	True	1.0	44.38468170166016	111.07535231963304	121.82654540590028	124.06553435000018	23920977.0	19.203334990796463	20.80569507055424	21.539459218106217	4153006.0	False	0.0056752995224026	327	296	1-14	7.72529571416761	9.053945191511607
837	837	189	11.0	False	True	1.0	44.10215377807617	116.83333558048815	128.9275199855597	130.72378099730471	24884891.0	20.7456416825142	22.549818144773816	23.173038894117937	4411275.0	False	0.0187572613350501	496	289	1-14	8.151147859827358	10.042523139525471
838	838	190	3.0	False	True	1.0	44.55333709716797	117.0123426241265	129.67910922837484	131.32115916395483	25512718.0	24.57482381262728	26.84374580515944	27.598677095896107	5361796.0	False	0.0026177092315068	159	277	1-14	8.18114577478215	12.724430800203836
839	839	191	6.0	False	True	1.0	45.12205505371094	122.8751119702326	136.84711926120934	138.78463289875285	27655446.0	21.41727753593751	23.81356346574385	24.59205968314651	4900430.0	False	0.0072185361115385	642	275	1-14	8.66778053114091	10.900777254929956
840	840	192	3.5	False	True	2.0	43.41658782958984	118.18611992592557	132.1193830284367	133.36328743599472	24604198.0	21.44666019131239	23.57715984998795	24.064442948525045	4439650.0	False	0.0069473740941936	415	267	1-14	8.319499243535791	10.582175715311015
841	841	194	0.0	False	False	0.0	45.221675872802734	138.84572910384986	152.12911437271572	156.028486538885	31229048.0	25.21365804877933	28.37396824244497	29.177866698911096	5839940.0	False	0.0	724	243	1-14	9.769992060519067	13.676232549979504
842	842	195	4.0	False	True	1.0	44.9110221862793	116.85454961441994	130.68546419040513	132.49257840534148	26155256.0	20.84520210309639	23.13025246516761	23.678215738164862	4674298.0	False	0.003966286733678	564	239	1-14	8.264141053663995	10.348297568027624
843	843	196	0.0	False	False	0.0	44.72135925292969	113.56132307995394	126.65815797759414	128.08347382265333	25071749.0	23.17441599505463	25.22856403192875	26.02817419565213	5094895.0	False	0.0	230	230	1-14	7.975557013747848	11.773355837626973
844	844	197	0.0	False	False	0.0	44.643028259277344	116.86085127254132	131.74399430481597	133.31574435551778	26004606.0	20.957342347713983	23.098911132426668	23.751729851175465	4633019.0	False	0.0	349	216	1-14	8.31703602714376	10.392674760817227
845	845	202	0.0	False	False	0.0	44.18144226074219	116.8634538800396	128.78199367498712	130.65575922917398	24961454.0	20.773200297319264	22.55258128238308	23.31172292559455	4453646.0	False	0.0	489	204	1-14	8.146499194002729	10.126583083596111
846	846	204	0.0	False	False	0.0	45.65084838867188	123.5508353279771	139.27386620342983	141.2631293090805	28812973.0	24.060265868752147	27.337453202188552	27.90009477077882	5690690.0	False	0.0	636	189	1-14	8.821121755855094	12.90499532277277
847	847	205	4.0	False	True	1.0	44.9110221862793	118.451080955425	132.92193526015717	134.66969054418672	26585038.0	22.042284007622893	24.048978570638905	24.65413268933831	4866953.0	False	0.003966286733678	417	163	1-14	8.402538551313896	10.939264540395836
848	848	206	0.0	False	False	0.0	44.72135925292969	120.73053421693056	135.4964250600734	137.70191255190625	26954514.0	24.15408148857888	26.827069144560028	27.98139009602816	5477228.0	False	0.0	282	163	1-14	8.591519054663744	12.955014727343274
849	849	207	0.0	False	False	0.0	45.0	120.50922944757488	135.2645776138712	136.66297771200618	27085537.0	23.305230304226605	26.186902657474377	26.894952701389908	5330370.0	False	0.0	559	152	1-14	8.52666557083651	12.29682938935988
850	850	208	0.0	False	False	0.0	45.12205505371094	134.28788759441426	147.6109473036633	150.92257476352847	30074159.0	23.74599141928393	27.380629821773613	28.193321057711582	5618049.0	False	0.0	714	150	1-14	9.44291058194167	13.080655395161264
851	851	209	0.0	False	False	0.0	44.0113639831543	127.4307509150768	141.13117457801934	143.56487841172543	27216947.0	23.42572779049018	25.943185416874503	27.15204468425962	5147469.0	False	0.0	491	108	1-14	8.970857020127148	12.451174079095342
852	852	210	0.0	False	False	0.0	44.72135925292969	131.4690759774074	148.42005025543244	150.46711255695593	29453243.0	24.888300583457013	27.86650616195065	28.571651774578907	5592769.0	False	0.0	349	107	1-14	9.4128396257252	13.310028376392996
853	853	211	0.0	False	False	0.0	45.35416030883789	126.78148177604332	140.14793794854629	142.67535992362266	28723991.0	23.9534639336601	26.9879488528254	28.00434471245269	5637950.0	False	0.0	631	105	1-14	8.911910790534133	12.967874605458825
854	854	212	0.0	False	False	0.0	44.9110221862793	137.56908405897892	153.0404742263205	155.8086580612742	30758065.0	30.84926899618345	34.534279329244534	35.83788108349866	7074728.0	False	0.0	264	80	1-14	9.743051184796688	17.712393947188957
855	855	213	0.0	False	False	0.0	45.0111083984375	158.29991149151988	177.1184789723974	185.3320119422184	36749497.0	14.11462534313766	29.53788910869743	28.617706857086944	5674607.0	False	0.0	736	63	1-14	11.659072626486696	13.33057017407674
856	856	214	0.0	False	False	0.0	45.54119110107422	139.78968369559	155.69882796598438	159.35369961675295	32346885.0	2.504926692141465	30.9499858796221	28.054395654358096	5694705.0	False	0.0	182	51	1-14	9.98638865972366	12.994681657311736
857	857	215	0.0	False	False	0.0	23.76972770690918	130.22995492959635	154.4870625328127	160.65141777283546	8883713.0	0.0	0.0	8.31944076705035	460049.0	False	0.0	635	29	1-14	10.107861969206631	1.0345914474472142
858	858	8	17.0	False	True	1.0	45.880279541015625	138.86468108029902	160.2802487190351	162.94686838496403	33570644.0	22.676594854249537	25.47541987837149	26.037094659061346	5364215.0	False	0.0332982394039067	292	714	1-15	10.221764303919391	11.7713935588893
859	859	9	20.0	False	True	1.0	45.54119110107422	140.8873841804622	159.22415992440165	162.78044445505864	33042473.0	23.261870413375306	25.70410866341104	26.52025059962557	5383292.0	False	0.0431257065343158	443	711	1-15	10.210114773015274	12.064231839724636
860	860	11	10.0	False	True	2.0	45.54119110107422	151.52434425776184	169.23879250079708	171.7905052153101	34871407.0	23.371901561071294	25.706621127495435	26.3588124662028	5350522.0	False	0.0304944795338757	550	706	1-15	10.790936482454342	11.96449253679498
861	861	12	12.0	False	True	2.0	45.35416030883789	145.39025571142926	160.6098927331361	162.90758565014158	32797226.0	22.266954620533408	24.247765483729328	24.75083486754388	4982940.0	False	0.0404173284054739	637	693	1-15	10.221701080494366	10.991900187795128
862	862	14	18.0	False	True	1.0	45.89117431640625	136.81659432799216	155.0847530509657	156.93130931197342	32346663.0	20.917509151776013	23.130307305170568	23.638180588502088	4872299.0	False	0.0362618882785095	167	670	1-15	9.838788396035948	10.318870334808436
863	863	15	8.5	False	True	2.0	45.09988784790039	129.64045195629987	147.97452592890758	149.47098666034356	29755645.0	21.930643195996183	24.286562307939523	24.89736322158054	4956394.0	False	0.0243673028197614	360	656	1-15	9.3557091787283	11.083539372847277
864	864	16	6.333333333333333	False	True	3.0	45.221675872802734	134.95461575774607	152.22786547894353	153.73746087440009	30770500.0	21.57912770598079	23.68355300034706	24.28818556408952	4861272.0	False	0.023381720694791	477	634	1-15	9.631763891578789	10.713462631247214
865	865	17	9.5	False	True	2.0	45.39823913574219	124.95186653634474	139.10530591473432	140.61289852767428	28363820.0	20.873394455393782	22.751434308602512	23.269108609982062	4693743.0	False	0.028414327857523	274	630	1-15	8.78811255097792	10.098653460776085
866	866	18	5.5	False	True	2.0	45.17742919921875	142.56620211463468	160.10255535866153	161.84185334775995	32329234.0	21.74191319599437	23.98179644385156	24.627011574913208	4919447.0	False	0.0126395322394328	580	627	1-15	10.153274244655146	10.917085793303698
867	867	19	7.5	False	True	4.0	45.60701751708984	144.84803984593688	163.0018095979164	165.31436829876858	33653907.0	22.691579625340847	25.218914851146582	25.63568048189954	5218789.0	False	0.039499222008196	663	604	1-15	10.375070813937134	11.52762739040478
868	868	20	8.5	False	True	2.0	46.010868072509766	132.31373148602546	147.6271813907054	149.43983238962156	30963409.0	19.956858031005183	21.55709276471535	22.28231743130699	4616818.0	False	0.0234119468852265	133	589	1-15	9.358718990710567	9.49877079519628
869	869	21	11.5	False	True	2.0	44.94440841674805	126.5575223527444	142.38913710958187	144.10157088922776	28489288.0	20.68872789248145	22.70025704052764	23.2358690061409	4593797.0	False	0.0386122775631948	419	570	1-15	9.012949070279449	10.077772210481845
870	870	22	8.333333333333334	False	True	3.0	45.65084838867188	120.70706093534028	136.88539974260544	138.11684597297975	28171236.0	19.812122724453896	21.598660820927417	22.07888937663885	4503358.0	False	0.0346299352601688	217	559	1-15	8.629577089568294	9.37788200753894
871	871	23	11.0	False	True	2.0	44.94440841674805	132.83591005320596	149.58309087637193	151.0488615170168	29862787.0	21.12804887304032	23.187554067377462	23.67122443896206	4679868.0	False	0.0361216588518747	511	556	1-15	9.459722956361578	10.340138871619637
872	872	24	5.666666666666667	False	True	3.0	44.9110221862793	125.02192413950996	139.9388315813814	141.494534028112	27932325.0	20.17198125333412	22.023287933984	22.59138197941884	4459747.0	False	0.0200635082585787	302	548	1-15	8.846215959737727	9.687749912166556
873	873	25	16.0	False	True	2.0	45.17742919921875	135.29886516122968	150.3170987411246	152.89691800638263	30542410.0	21.40225251149917	23.334513812971245	23.918439839238868	4777904.0	False	0.0627143523571648	599	544	1-15	9.578317666379258	10.48956625050289
874	874	26	9.0	False	True	1.0	45.09988784790039	156.17922772572203	171.23149130554762	175.75730233866116	34988542.0	23.43283046855716	26.01575168000736	27.20563148342601	5415908.0	False	0.0132743370409247	707	517	1-15	11.044889825193446	12.476845082222612
875	875	29	6.0	False	True	3.0	44.65422821044922	123.09410882139304	137.19351914227033	138.75084576019205	27078360.0	20.28044825019075	22.18311015614349	22.62654023984285	4415754.0	False	0.0221117418373575	372	498	1-15	8.669374569437242	9.709636460287348
876	876	30	0.0	False	False	0.0	43.931766510009766	53.95366114771315	57.58759638394161	58.52404962926346	11054860.0	22.3780448505216	23.849771579229323	24.359574350407733	4601385.0	False	0.0	151	499	1-15	3.4970926809936933	10.77684887618067
877	877	31	7.0	False	True	2.0	44.92215347290039	124.38657615140318	139.6468388829399	140.9271018198774	27834101.0	20.44724122837772	22.356261358242005	22.821216831900845	4507352.0	False	0.0183550647634061	459	489	1-15	8.809215748435319	9.827154803895644
878	878	32	6.0	False	True	3.0	44.68780517578125	130.45213574690322	147.38071156880036	149.06243085292792	29134515.0	20.980035810414325	23.162697107985725	23.80586347123769	4652898.0	False	0.0220785262313735	543	477	1-15	9.331480292384096	10.422152907417695
879	879	33	8.0	False	True	2.0	44.9110221862793	118.02668334223402	130.12599182959252	131.34439999279095	25928595.0	19.93106038339661	21.396746769177028	21.870174514834908	4317374.0	False	0.0224367059641118	231	471	1-15	8.193633505082337	9.252827555412512
880	880	34	6.666666666666667	False	True	3.0	45.09988784790039	131.5331240309225	145.51902025748817	147.59869403953152	29382922.0	21.71471743261264	23.91448783326651	24.36662337149209	4850738.0	False	0.0253882895266398	634	467	1-15	9.236096903450486	10.7622950748577
881	881	35	17.0	False	True	1.0	44.9110221862793	125.88728394210506	141.45411038340842	143.05529702885997	28240434.0	20.323696561463382	22.145268054843864	22.74277308789134	4489633.0	False	0.0347510156819362	308	436	1-15	8.946484391316615	9.779166385032012
882	882	36	14.0	False	True	1.0	44.9110221862793	129.92486140190394	144.96521799433	146.70086644742707	28960103.0	20.75850402300849	22.57880911147972	23.227755511941307	4585373.0	False	0.0259708505964773	401	424	1-15	9.18043545177297	10.072305901431088
883	883	37	9.0	False	True	3.0	44.55333709716797	134.6648182374188	151.53238478845788	153.0660741392221	29737261.0	21.62978056708	23.86030383442094	24.296824248437915	4720321.0	False	0.0408060484957068	488	409	1-15	9.588490334851022	10.718839759226302
884	884	38	4.666666666666667	False	True	3.0	44.72135925292969	133.05646971701225	148.15028655305952	149.88794692539983	29339874.0	22.413504061526773	24.39048552848624	24.968803119618222	4887528.0	False	0.0151217284971801	580	400	1-15	9.382436580254373	11.1267453961952
885	885	39	11.0	False	True	1.0	45.694637298583984	125.98377282225646	139.876853843742	141.494433511253	28915544.0	22.585087811639987	24.539675274492765	25.20432586814711	5150710.0	False	0.0174726412012488	122	402	1-15	8.841196455977864	11.271251296941031
886	886	40	5.0	False	True	3.0	45.31004333496094	130.7940785331478	144.31714252063037	147.11233791163173	29559671.0	22.46655851151565	25.041077962810512	25.821424037958984	5188367.0	False	0.016337564160312	674	391	1-15	9.201970226642144	11.64403900869208
887	887	41	5.0	False	True	2.0	45.17742919921875	123.12927588354776	134.9846602553735	136.48475402211034	27263946.0	21.14964708571247	22.705177881485405	23.50154577168704	4694626.0	False	0.010955746487148	205	378	1-15	8.521693115885764	10.240387955049115
888	888	42	6.0	False	True	2.0	44.72135925292969	113.47192122801708	126.84020569152388	128.26411665033834	25107109.0	20.236798857340336	22.25148236243089	22.88778854906776	4480179.0	False	0.0146969386519508	287	353	1-15	7.993220649877133	9.87017501056884
889	889	43	7.666666666666667	False	True	3.0	44.72135925292969	126.9625329683598	143.4870348692597	145.15352625878103	28413133.0	21.55542508663667	23.87662922693936	24.491708859587792	4794139.0	False	0.031842058564214	372	346	1-15	9.078316453073471	10.838616405869416
890	890	44	8.0	False	True	1.0	44.40720748901367	127.2864784497593	140.56005614543412	142.68390784877622	27538702.0	21.608386956910984	23.36376701892085	24.10217326885426	4651839.0	False	0.0114743489425772	455	330	1-15	8.919947984747212	10.603071232216758
891	891	45	6.0	False	True	1.0	44.777225494384766	122.2515160588017	136.70606644649666	138.28229598233708	27135791.0	22.10897980582797	24.385335104087385	24.82274999860584	4871086.0	False	0.007330144150276	538	326	1-15	8.634972723241756	11.040686818307362
892	892	46	0.0	False	False	0.0	44.643028259277344	125.29024564595028	138.9839614726013	140.8085308097361	27466151.0	22.66909527569857	24.8122533127441	25.28086743287533	4931293.0	False	0.0	624	321	1-15	8.796857371439934	11.31778212913886
893	893	50	5.0	False	True	1.0	45.60701751708984	121.35348390304556	135.1255582766628	136.4218472380173	27772106.0	24.353296210661785	26.705601416504003	27.319009225456576	5561473.0	False	0.0053751632864995	151	308	1-15	8.510316133326935	12.55386791528234
894	894	70	5.5	False	True	2.0	45.17742919921875	118.9545031564829	130.87201264392525	132.66144124606032	26500208.0	22.67258847756405	24.28351124789763	25.25165683489762	5044225.0	False	0.0126395322394328	239	281	1-15	8.272002065970417	11.301801728750988
895	895	73	0.0	False	False	0.0	45.221675872802734	112.4695409565588	125.55200157392194	127.1845999283576	25455954.0	21.572482678341885	23.5172024776122	24.20296932994728	4844216.0	False	0.0	326	276	1-15	7.921144911958738	10.667431591133177
896	896	82	0.0	False	False	0.0	43.931766510009766	120.46947823728723	132.66845895133866	134.4361507674121	25394224.0	23.105032122294844	25.23527955000217	26.00220720285149	4911669.0	False	0.0	490	253	1-15	8.384905415183347	11.756276650387958
897	897	84	3.0	False	True	1.0	45.0111083984375	132.62855494777264	146.7345061297227	148.790277288063	29503634.0	23.10415785041041	25.40467651839875	26.177473676574863	5190733.0	False	0.0025647348136146	576	251	1-15	9.309395606275812	11.85945827920436
898	898	85	8.0	False	True	1.0	44.10215377807617	119.57661407615944	132.46391632681002	134.09276585721187	25526219.0	23.441645354287985	25.53345794593704	26.15350162457068	4978643.0	False	0.0116336336101878	406	251	1-15	8.362491099031933	11.848036964991955
899	899	95	12.0	False	True	1.0	45.12205505371094	119.4772391935861	130.7316357768265	132.93699868341946	26490195.0	26.59673888101824	28.838961548565425	29.70795362291659	5919868.0	False	0.0204171033388355	172	222	1-15	8.281206474260129	14.002357181658018
900	900	99	5.0	False	True	2.0	44.9110221862793	137.61518119767598	151.1825569120443	153.90624434410623	30382511.0	25.30332730516212	28.049880944265634	28.70992611735198	5667604.0	False	0.0110861084434496	658	215	1-15	9.634155224352888	13.393098813575117
901	901	104	0.0	False	False	0.0	45.17742919921875	124.5890408886885	137.62980851005915	139.5959958315581	27885442.0	25.431474252540472	27.73723715563652	28.70920236094557	5734898.0	False	0.0	254	197	1-15	8.712157196454273	13.395684630035982
902	902	106	10.0	False	True	1.0	45.0	130.26652536380615	144.76871019401287	147.22702079257652	29179248.0	24.77814392796937	27.27241456831303	28.137645364512867	5576662.0	False	0.0156161859761401	339	192	1-15	9.20491541081967	13.047695747138306
903	903	109	3.0	False	True	1.0	45.0444221496582	123.32490444324328	136.71794772804492	138.59269884087044	27522250.0	24.53235167039539	27.27134796443117	27.96513101233249	5553419.0	False	0.0025609425863669	585	168	1-15	8.648942992944413	12.944973100607198
904	904	110	0.0	False	False	0.0	44.68780517578125	127.53589191549892	142.60733432875702	144.353836860502	28214212.0	24.78626905289573	27.4704607443782	28.15582677800996	5503106.0	False	0.0	500	166	1-15	9.019763275116986	13.059321321822075
905	905	111	11.0	False	True	1.0	44.94440841674805	129.52571460202827	144.36576539105897	146.69321819490767	29001664.0	25.579401499094377	27.8392831904074	28.610025834764063	5656283.0	False	0.0180608294259373	418	165	1-15	9.169616599515797	13.334081500785157
906	906	141	0.0	False	False	0.0	44.72135925292969	132.0308261282062	147.11690331821436	149.663481864234	29295936.0	29.23540177542177	32.67430786863925	34.075653800024824	6670152.0	False	0.0	284	117	1-15	9.350502628567243	16.645744288682323
907	907	151	0.0	False	False	0.0	45.17742919921875	131.44372890734127	144.9101361705572	147.25990728407913	29416371.0	26.50890197281284	30.03136098590352	30.947854119806653	6182087.0	False	0.0	629	97	1-15	9.201642777404562	14.750737000278146
908	908	153	0.0	False	False	0.0	44.821868896484375	133.72409268445796	149.2734164319814	153.24819627880638	30132616.0	27.924096566005986	31.916035872674904	33.347055485314755	6556906.0	False	0.0	545	89	1-15	9.582861141816366	16.203440094856
909	909	154	3.0	False	True	1.0	44.92215347290039	140.75414093548355	156.64134320362848	160.31044703364682	31662449.0	28.67765485911898	32.1503657338739	33.53477683368671	6623356.0	False	0.0025749022550242	464	87	1-15	10.037516924355907	16.315710767549156
910	910	155	3.5	False	True	2.0	44.55333709716797	137.43230598357317	156.00954231641705	159.28651834901612	30945752.0	29.28945120475494	32.8297518999991	34.344020555033254	6672263.0	False	0.0065973812929204	360	86	1-15	9.969993343826989	16.806346633863903
911	911	156	0.0	False	False	0.0	44.94440841674805	140.77062206768295	157.19699311372673	161.68605890806182	31965791.0	22.81062470843156	35.137813104489574	33.88816987364607	6699787.0	False	0.0	213	62	1-15	10.12546864886805	16.529583976974287
912	912	12	8.5	False	True	2.0	46.09772109985352	160.60111518831093	183.51318864189443	189.13623562529648	39336453.0	21.86460749686028	24.33200274233107	25.39078083061725	5280761.0	False	0.023323808780147	200	727	1-16	11.91036710235958	11.374178143716112
913	913	13	14.0	False	True	1.0	46.010868072509766	146.07053676150628	168.78088466666512	172.28008880444736	35695830.0	22.57067130781376	25.33586727315672	26.01483236647344	5390182.0	False	0.0247440736373501	318	713	1-16	10.823139952851651	11.755929572260367
914	914	14	8.333333333333334	False	True	3.0	45.17742919921875	160.7952178584431	178.77923737676596	182.4530043366344	36446480.0	22.823796303285167	25.22717723656038	26.081244891677148	5209942.0	False	0.0353595197416622	588	712	1-16	11.478446451414316	11.794027004980668
915	915	15	6.75	False	True	4.0	45.39823913574219	147.7914943063642	167.5189686602106	169.844916284022	34260375.0	22.56257933880607	25.09565022388785	25.759773262969382	5196149.0	False	0.0340359309738301	484	685	1-16	10.666732811359063	11.601872822251666
916	916	16	14.5	False	True	2.0	44.777225494384766	146.85238384106208	169.96062603873176	171.47233081346505	33648829.0	22.48796468053483	25.326503807995	25.88364265903305	5079270.0	False	0.0550766654749665	396	677	1-16	10.771348356246236	11.676596446556896
917	917	17	7.0	False	True	1.0	45.39823913574219	138.31620000011694	154.00211851063216	156.36879674034586	31542031.0	20.947136880271643	22.785343430361475	23.47431828631108	4735137.0	False	0.0089860544053586	248	655	1-16	9.802860475774809	10.219685067467417
918	918	18	9.0	False	True	1.0	45.54119110107422	142.20788111281823	156.61898098889267	158.7063164446071	32215474.0	20.51941733725524	22.09830395829065	22.640242461294577	4595697.0	False	0.0130183215374389	160	650	1-16	9.955065458670818	9.713722777561898
919	919	19	14.0	False	True	2.0	45.221675872802734	147.82875725676018	166.5425790224131	168.52926741729755	33731075.0	21.024967374725723	23.101888250180583	23.717822357170565	4747114.0	False	0.0512305175701168	550	628	1-16	10.585884021418316	10.36468380097878
920	920	20	5.5	False	True	2.0	45.18849563598633	169.36719775234437	185.8053036628742	189.5543019094406	37883575.0	23.98456228143271	26.34280957020993	27.082381858639167	5412578.0	False	0.012633342280903	721	624	1-16	11.934057426097771	12.39923714858065
921	921	21	13.0	False	True	2.0	45.17742919921875	153.63488528427297	170.11906634455332	173.0649281927191	34571135.0	22.119594851731154	24.16631955115433	24.911024976153456	4976181.0	False	0.0459305870422899	636	620	1-16	10.875824306413154	11.086832186243598
922	922	22	21.0	False	True	1.0	44.94440841674805	137.3002872780159	155.02896645674622	156.76077780448287	30992049.0	21.36135357890961	23.434136276832813	24.115345553198324	4767672.0	False	0.0476406419993642	468	603	1-16	9.826885710652595	10.608078820860785
923	923	23	10.0	False	True	2.0	45.17742919921875	135.9725547207867	153.48285145983496	155.04396901056586	30971301.0	20.364472729638045	22.378057359328604	22.95266712128016	4584983.0	False	0.0309875305360922	382	595	1-16	9.718503547895043	9.903833007077177
924	924	24	13.0	False	True	2.0	44.94440841674805	132.2586041972842	147.58443458418347	149.89049669749292	29633775.0	20.582684897174143	22.611942673818096	23.27548907684169	4601630.0	False	0.0464080892174625	298	585	1-16	9.385849544653963	10.100559370819798
925	925	25	11.5	False	True	2.0	45.60701751708984	136.07398761150506	152.88738361200822	154.74926061451723	31503113.0	19.78679369683486	21.49997524942928	22.14432215236523	4508035.0	False	0.0374984581975276	141	557	1-16	9.701066528834296	9.41402049451815
926	926	26	8.666666666666666	False	True	3.0	45.12205505371094	143.58191698648477	160.31057772722977	162.4608241253735	32373372.0	21.3282269630128	23.49933964925015	23.92495572086979	4767497.0	False	0.0375942696768033	588	551	1-16	10.194501023446875	10.491493714532076
927	927	27	11.5	False	True	2.0	45.35416030883789	165.13324546876555	181.15946742225285	184.98342556281904	37241625.0	23.651711711437216	25.9753031648488	26.9578729728985	5427270.0	False	0.0379177443928309	710	539	1-16	11.63979789855093	12.324748071447695
928	928	28	14.0	False	True	2.0	44.777225494384766	135.6894778670255	154.6137005490563	156.1671512441015	30645421.0	20.60037845705539	22.951949793376823	23.507340737839325	4612957.0	False	0.0522525739922323	507	528	1-16	9.789805241115271	10.239740015278375
929	929	29	7.0	False	True	3.0	44.9110221862793	130.25539308322064	145.11738920822663	146.8041746943048	28980497.0	19.606556789448	21.151140201075265	21.775660183647062	4298716.0	False	0.0275462468549276	224	527	1-16	9.189877428186664	9.192282417962463
930	930	30	11.0	False	True	3.0	45.0111083984375	134.79066527053237	152.26163625039817	153.9902452815745	30534736.0	19.79640264568362	21.8639797408496	22.318667166822	4425570.0	False	0.0540220259647431	423	522	1-16	9.6518292085472	9.519837816656498
931	931	31	21.0	False	True	1.0	44.92215347290039	128.5522748264857	144.2465726218281	146.08741798197357	28853300.0	19.95789169304007	21.86794976035645	22.412623893445097	4426652.0	False	0.047687857119655	305	498	1-16	9.142475250875115	9.578447894997211
932	932	32	9.5	False	True	2.0	45.25483322143555	146.03351298308323	160.93012181876253	163.3567834765554	32743768.0	21.913906018294902	24.129944491706127	24.643281754412733	4939580.0	False	0.028594694840183	642	484	1-16	10.250848930384736	10.926625703285056
933	933	33	8.0	False	True	2.0	44.9110221862793	139.44974600542545	156.42570118926173	158.48860386777028	31287111.0	20.97690821365936	23.017669068734453	23.6358772892385	4665940.0	False	0.0224367059641118	559	461	1-16	9.939128226395203	10.317145355283744
934	934	34	6.6	False	True	5.0	44.55333709716797	135.8972320138979	155.18075267343255	156.48648948481096	30401770.0	20.703218298759403	22.9188659205504	23.45851213338857	4557456.0	False	0.0427095927331856	471	451	1-16	9.81047366259594	10.2100813177599
935	935	35	6.666666666666667	False	True	3.0	44.59820556640625	132.09757938209657	150.17125276674366	151.7872437609974	29548238.0	20.41143906675621	22.425655183971248	23.056814418548363	4488442.0	False	0.0259626845217971	380	448	1-16	9.508475181653434	9.967636855023926
936	936	36	8.0	False	True	5.0	44.821868896484375	133.16445220987987	148.30264058876557	149.91828968294493	29477869.0	20.02362492997714	21.73753659785084	22.26316330021904	4377522.0	False	0.056315126358661	236	436	1-16	9.38958241117156	9.487061850694667
937	937	37	3.6666666666666665	False	True	3.0	45.0444221496582	136.75234128718645	149.87245178934225	152.0710512450596	30198831.0	21.68053140965885	23.29048233105572	24.06490140568228	4778897.0	False	0.0103811713727597	151	416	1-16	9.52482665019321	10.57849971981824
938	938	38	5.666666666666667	False	True	3.0	45.45327377319336	143.69382863014854	158.49311679644185	160.83312822082073	32521262.0	21.792488285401028	23.807819304266985	24.52780646134681	4959645.0	False	0.0195876536951918	624	402	1-16	10.088473110841957	10.85717850751719
939	939	39	9.0	False	True	2.0	45.221675872802734	133.2891869697651	148.39328483038423	150.29633580972336	30081760.0	21.414925575640464	23.353450010796305	24.09231712910604	4822069.0	False	0.0264058683742395	541	380	1-16	9.410430363811155	10.595489330985496
940	940	40	5.75	False	True	4.0	44.59820556640625	133.6183162748685	149.4025881776681	150.737332229349	29343853.0	20.80878063767875	22.60719430635525	23.30458912225719	4536676.0	False	0.0277285390592875	296	373	1-16	9.440354742912362	10.118015661043549
941	941	41	10.0	False	True	1.0	44.20407104492188	132.95684226141026	145.23514426474412	147.41992358071118	28193063.0	21.58887938899694	23.31223159766241	23.90798824564024	4572241.0	False	0.0161836122157083	459	368	1-16	9.225458754511571	10.4843899019044
942	942	42	8.0	False	True	2.0	44.283180236816406	137.59267150826898	152.03202278937792	154.25259322644973	29605447.0	21.45240190828944	23.461985134523992	24.12520504064525	4630311.0	False	0.0230774262103698	378	362	1-16	9.6652661968587	10.614583984116155
943	943	43	13.0	False	True	1.0	45.0111083984375	157.1204272946873	172.38468158219794	175.49816583502468	34799543.0	24.431581883544	27.15849609130571	27.906773614776	5533636.0	False	0.023135325456311	692	347	1-16	11.02684867286692	12.901807375070897
944	944	44	13.0	False	True	1.0	45.18849563598633	132.66157981318867	145.96325335593363	147.5270288437475	29484170.0	22.21448831551256	23.739360803877545	24.514878963437404	4899447.0	False	0.0229540467272107	226	326	1-16	9.231195130715928	10.85215636474284
945	945	45	3.0	False	True	3.0	44.92215347290039	142.30651563059163	158.18533845247703	161.03692730346495	31805934.0	22.56754491861076	24.876879802861712	25.590373196754943	5054280.0	False	0.0077247067650727	602	320	1-16	10.099565172031278	11.501074205403125
946	946	46	9.0	False	True	2.0	45.17742919921875	136.45008210021186	149.92167062810654	152.26866838836082	30416912.0	24.292947657481616	26.15101925601752	26.95538181258819	5384558.0	False	0.0264576174006789	139	321	1-16	9.532013494693793	12.330152540855876
947	947	47	11.0	False	True	2.0	44.40720748901367	136.87782490327686	149.85606681800246	152.26214353297502	29387349.0	22.429974215070736	24.48685085706596	25.031667513584708	4831236.0	False	0.0370008836408596	509	299	1-16	9.53528381835973	11.164340819684588
948	948	48	17.0	False	True	1.0	44.65422821044922	136.743397050467	154.22642194361842	156.15373052566625	30474675.0	22.96060774393769	25.31231569138609	26.01879908292207	5077781.0	False	0.0351518516666394	423	290	1-16	9.784122229671192	11.76174174768241
949	949	49	3.6666666666666665	False	True	3.0	44.94440841674805	133.4316526712501	149.84029508869614	151.90648708674405	30032342.0	22.58943414392935	24.585789002162905	25.42274213106872	5026148.0	False	0.0104274247308528	337	287	1-16	9.511618828633557	11.401415790828784
950	950	50	6.5	False	True	2.0	45.12205505371094	149.71722294272186	163.73462118507106	166.7615377289424	33230370.0	24.821122145876764	27.224634495802096	28.03015953178873	5585536.0	False	0.0162787962884173	667	262	1-16	10.46371704481947	12.978428410239484
951	951	51	3.0	False	True	1.0	45.221675872802734	135.09083882434362	149.66058653008986	151.98622129717234	30419990.0	23.03498831026709	25.368941852551654	26.17306514078	5238530.0	False	0.0025409058690088	573	241	1-16	9.515316526795658	11.856111156402044
952	952	52	3.0	False	True	1.0	45.31004333496094	129.19687663580666	141.0167579376021	143.18424049120014	28770388.0	24.74326672192653	26.68302122137404	27.919112058766974	5609861.0	False	0.0025310045564193	216	240	1-16	8.944861135558213	12.916114195645504
953	953	55	0.0	False	False	0.0	45.17742919921875	143.05974886311486	157.1187726603108	159.95875148507554	31953069.0	27.10382129109448	29.599263535907888	30.655996233782265	6123786.0	False	0.0	131	223	1-16	10.020380468241829	14.571180850438289
954	954	56	5.0	False	True	1.0	45.12205505371094	135.7531948239598	152.0194148605621	154.46965304224295	30780981.0	23.76972820203591	26.20440448872441	27.04742159742564	5389707.0	False	0.0054913264728545	481	221	1-16	9.67364483235031	12.385465499590836
955	955	58	10.0	False	True	1.0	44.65422821044922	138.60808975270564	156.5447210910377	157.9210714193538	30819586.0	24.779542687854267	27.202654259291283	27.951580149391862	5454979.0	False	0.0158589644243932	385	216	1-16	9.894282670866811	12.932675985732304
956	956	61	3.333333333333333	False	True	3.0	44.777225494384766	137.38431025312713	153.41365821821432	155.79258454724015	30571918.0	25.12151972052581	27.35547681846841	28.23143790563878	5539989.0	False	0.0091059447804943	296	209	1-16	9.75660881625113	13.102725779681483
957	957	62	0.0	False	False	0.0	44.92215347290039	141.83514013405843	156.490766326433	158.8596383155576	31375904.0	25.44012542167844	28.299693733273607	29.161667877020047	5759636.0	False	0.0	632	175	1-16	9.952432289839653	13.665817352708451
958	958	63	3.0	False	True	1.0	45.45327377319336	137.13165149194742	152.53441139531986	154.94905500149974	31331473.0	24.741376852379485	27.56286995164921	28.493880579502783	5761605.0	False	0.0025150784992721	547	160	1-16	9.701757285121433	13.26195007942636
959	959	64	6.0	False	True	1.0	45.35416030883789	136.29735607281768	150.0366190443155	153.21116666573994	30845103.0	28.688813127634795	31.418491048994223	32.856897946519084	6614886.0	False	0.0071448417482385	219	153	1-16	9.58141573445022	15.90640169107797
960	960	65	3.0	False	True	1.0	45.17742919921875	138.55780555336494	155.6248663748715	158.52888262743377	31667441.0	25.74888303220765	28.58931740777989	29.47612965445574	5888098.0	False	0.0025458854213996	466	138	1-16	9.93051862324964	13.856457998053331
961	961	71	5.0	False	True	1.0	45.221675872802734	144.22967538847146	161.5153907818186	165.6412484727242	33153039.0	27.49759901462371	30.283064698057085	31.566074643549705	6317939.0	False	0.005467158952751	379	120	1-16	10.384753801433376	15.121507368506268
962	962	76	0.0	False	False	0.0	45.0	151.67450648743616	169.47487853674417	171.93058560204582	34075302.0	30.718185795000235	33.91152529862685	35.30630769647329	6997435.0	False	0.0	296	115	1-16	10.782795671105792	17.386841482261147
963	963	77	0.0	False	False	0.0	45.89117431640625	150.4867970840589	168.75117088206366	171.4096748491612	35330942.0	31.545020430359504	35.15079228397051	36.62812590819329	7549785.0	False	0.0	144	100	1-16	10.746697795361346	18.18800243191828
964	964	78	0.0	False	False	0.0	45.60701751708984	148.74903523403307	168.91588358895294	171.58314733720545	34930075.0	29.11246685734117	33.39246058199835	34.53638608870298	7030752.0	False	0.0	599	93	1-16	10.761887586449706	16.920325514439337
965	965	79	0.0	False	False	0.0	45.60701751708984	157.90943092446017	180.94576441649124	185.89138762335585	37842878.0	27.98534722562668	35.23814907181146	35.21228371391593	7168348.0	False	0.0	514	68	1-16	11.682460880178551	17.3269103102929
966	966	80	0.0	False	False	0.0	45.54119110107422	158.0526865970514	174.21226441985797	179.3562045638449	36407153.0	32.52133510840434	38.20332189926449	38.17341865026003	7748745.0	False	0.0	223	66	1-16	11.255722509915609	19.122804284810226
967	967	81	0.0	False	False	0.0	26.92582321166992	151.9517715826618	182.133989173312	194.1452189450646	13776098.0	0.0	0.0	8.160791690051676	579071.0	False	0.0	706	28	1-16	12.26614879253295	0.93136780776288
968	968	82	0.0	False	False	0.0	20.2237491607666	116.18356805856727	166.3490204421724	175.92391847074333	7042223.0	0.0	0.0	3.04427175235458	121862.0	False	0.0	158	21	1-16	11.101979231480906	-2.165504589235074
969	969	7	15.0	False	True	1.0	46.61544799804688	163.72689172261508	186.35245261890125	191.983863644963	40830622.0	21.27285613069478	23.641588504477824	24.37244805430662	5183468.0	False	0.0267348138082939	240	734	1-17	12.095791514926267	10.756444286095656
970	970	8	6.0	False	True	4.0	45.79301071166992	160.61811948865872	187.80271832712492	192.53668917030376	39516042.0	22.77789831022506	25.79614862530603	26.61913858757596	5463286.0	False	0.0280342196430696	325	730	1-17	12.127099324062833	12.1178712371157
971	971	16	11.666666666666666	False	True	3.0	45.27692413330078	165.71817271268796	185.7913380137747	188.8479121170226	37890258.0	21.84555244154733	24.094118169223155	24.82175334092846	4980212.0	False	0.0583159839806549	623	699	1-17	11.892882317947809	11.029395928335902
972	972	22	23.0	False	True	1.0	45.17742919921875	159.29305158583475	180.5084281452012	182.84137892121527	36524061.0	21.782337072594206	24.37166783822866	24.95596431240568	4985158.0	False	0.0540441544060042	534	695	1-17	11.5056280489115	11.112000186681875
973	973	80	10.333333333333334	False	True	3.0	46.52956008911133	150.48887219082852	169.1327641321187	172.29990304272494	36509381.0	19.69784840021413	21.641591733713007	22.24574345338362	4713748.0	False	0.0460282030525159	176	678	1-17	10.831647704172008	9.4717747532202
974	974	101	7.0	False	True	4.0	45.48626327514648	148.73884175934924	167.79953968016758	170.93150178510027	34613393.0	21.51893691153516	23.69547027693721	24.458048318250786	4952721.0	False	0.03580523511643	434	672	1-17	10.739238170317575	10.81276927985702
975	975	162	9.5	False	True	2.0	44.92215347290039	142.65111086468457	163.1701976171848	164.83309493005686	32555704.0	21.37287891125852	23.78193173755266	24.46536545021155	4832083.0	False	0.0290197902497938	349	652	1-17	10.346307995374229	10.81849250273892
976	976	211	11.0	False	True	2.0	45.221675872802734	144.22870111750186	161.29005939346172	163.77986131705487	32780483.0	19.740328648022363	21.482450048226788	22.24651331268916	4452632.0	False	0.0356800716396115	261	632	1-17	10.28270583019954	9.474041990501648
977	977	223	11.5	False	True	2.0	45.0111083984375	157.7552296432263	175.29687990742002	177.6177172936786	35219829.0	20.55735856521529	22.39048115246804	23.148234692724056	4590065.0	False	0.038497926680325	580	625	1-17	11.17253933706951	10.01758035405241
978	978	250	10.0	False	True	2.0	45.12205505371094	146.42016876342998	164.87913056315355	167.03807877552393	33285476.0	19.785863010601144	21.66691522261768	22.381452603619927	4459925.0	False	0.0310636334933174	492	610	1-17	10.492371642146248	9.55512954875528
979	979	264	5.0	False	True	2.0	45.18849563598633	141.52998762517055	155.45778680599057	156.6755432553624	31312556.0	19.14310276352646	20.53950779068894	20.95315550315677	4187615.0	False	0.0109503811290687	165	592	1-17	9.827460883780567	8.691740238991638
980	980	266	13.5	False	True	2.0	45.12205505371094	139.8496466371791	157.54697386644432	159.6332313181038	31809921.0	19.917193159569283	21.909803232172827	22.594767492507536	4502432.0	False	0.0487251187528853	409	589	1-17	10.014873188404982	9.685968047358598
981	981	270	11.0	False	True	1.0	45.31004333496094	139.39407486457037	154.507796267747	156.0999716050398	31365580.0	19.38587441693695	21.1146129301966	21.511955036829885	4322454.0	False	0.0177705173959183	325	572	1-17	9.789305123192072	9.030506670161213
982	982	271	8.0	False	True	4.0	44.92215347290039	157.73932913465094	174.0733761336932	177.29853133146102	35017716.0	21.30726101184852	23.282380036527428	24.046226054620693	4749300.0	False	0.0448511762656083	643	567	1-17	11.15025157726799	10.561850293695718
983	983	278	10.5	False	True	2.0	45.12205505371094	136.67438774697612	152.5846564092448	154.37760149762997	30762638.0	18.85209912758617	20.406431838319914	21.12615819043538	4209784.0	False	0.0334222899168729	243	546	1-17	9.679074173380288	8.797069328941353
984	984	280	13.0	False	True	2.0	44.55333709716797	146.26439882371866	164.53954116440804	167.01110650976233	32446464.0	20.87992449658978	22.86165387892836	23.37060684802454	4540378.0	False	0.0472263679655415	552	543	1-17	10.488736109454956	10.15458443817058
985	985	283	10.333333333333334	False	True	3.0	44.94440841674805	139.71330284402143	159.45399168997537	161.31815319345782	31893055.0	19.674756556718023	21.812611667454416	22.292013005505066	4407194.0	False	0.049332210576966	469	528	1-17	10.12401238520216	9.502136078027004
986	986	284	6.0	False	True	2.0	45.27692413330078	138.3157746519445	151.44604781707125	153.6655314633529	30831300.0	19.205612173772327	20.53753162902102	21.39653208252696	4292979.0	False	0.0143384775295196	159	506	1-17	9.632677271343352	8.961072337482113
987	987	285	9.0	False	True	4.0	44.55333709716797	140.44943691629246	157.92497470405553	159.98723846365172	31081886.0	19.68233208417486	21.57998061182194	22.181378769180093	4309338.0	False	0.0544080646609424	387	502	1-17	10.03847472524919	9.435370586743808
988	988	286	7.5	False	True	4.0	45.0	149.4209617616882	165.54995123209474	168.4979682730604	33394984.0	20.99366109686365	22.99570753686397	23.69042708682936	4695258.0	False	0.0405720412966789	614	483	1-17	10.583919998016556	10.348088280672815
989	989	287	8.666666666666666	False	True	3.0	44.18144226074219	139.25112870715952	153.57058373660217	155.68233332197792	29742718.0	19.34332831148371	20.864204962096743	21.441449664031524	4096335.0	False	0.0392120562360247	305	482	1-17	9.7625322445142	8.987867132922842
990	990	288	14.0	False	True	2.0	44.9110221862793	167.40155655351805	184.94045404761823	189.4132391529136	37391919.0	22.97413006795412	25.301351713503674	26.39172127475635	5209969.0	False	0.0519417011929546	703	480	1-17	11.926293907592065	11.980711484549907
991	991	292	12.0	False	True	2.0	44.9110221862793	141.4635577640315	159.18180352138106	161.2457547831545	31831398.0	20.54947122868614	22.602896132853825	23.34651389871201	4608817.0	False	0.0412188608407005	531	460	1-17	10.117324707515689	10.141202071978055
992	992	302	10.0	False	True	2.0	44.9110221862793	135.3391223104605	149.56386348512714	151.23437313531153	29855059.0	19.901147899439906	21.36166735319054	21.94408697095892	4331965.0	False	0.0313562498293306	227	450	1-17	9.474988917464836	9.293416439520978
993	993	306	7.666666666666667	False	True	3.0	44.283180236816406	142.88689629479424	156.6072332955953	158.66985603731686	30453245.0	20.18275125589467	21.826263132170144	22.476261640070565	4313832.0	False	0.0324753261587685	446	446	1-17	9.953030942987864	9.614354505514475
994	994	356	15.0	False	True	1.0	45.18849563598633	153.7584387432485	170.27960443395207	173.45615067267988	34666262.0	20.79594235297243	22.89747988139932	23.707342759700914	4738056.0	False	0.0284499247166858	640	400	1-17	10.903339808222144	10.357291652617514
995	995	357	11.0	False	True	3.0	44.65422821044922	135.92565005711626	154.4910790788184	156.3177974532939	30506694.0	20.862745188121565	22.97710718198888	23.66404232626856	4618231.0	False	0.0548889732966937	380	391	1-17	9.799210634529768	10.33467277960544
996	996	358	6.333333333333333	False	True	3.0	44.55333709716797	138.5663551972635	156.60240627989222	158.3587310275326	30765504.0	19.51805657285076	21.47762690533033	22.19241968949312	4311483.0	False	0.0240884744522802	291	392	1-17	9.93352993481028	9.442405807089996
997	997	359	3.6666666666666665	False	True	3.0	44.65422821044922	146.196857686927	165.41798564969145	167.50633797040723	32690229.0	20.83399927275909	23.169694566819302	23.961191056711584	4676222.0	False	0.0105633878361294	559	377	1-17	10.51951047281935	10.51238676915539
998	998	360	12.5	False	True	2.0	44.72135925292969	139.50249650197838	158.465293425832	160.01381524021468	31321966.0	21.156386306363007	23.54982714303069	24.084894672534247	4714507.0	False	0.0441941744112876	479	371	1-17	10.036535084353174	10.588937398783264
999	999	361	5.5	False	True	2.0	44.9110221862793	137.32811253284507	151.29121445325873	152.93214088476284	30190214.0	21.042862581333587	22.692025710367503	23.61972302821599	4662751.0	False	0.0127899294899901	195	366	1-17	9.58116015110315	10.308529860469555
1000	1000	362	9.0	False	True	2.0	45.0	149.50476929556862	163.11547103585	166.61780351809406	33022350.0	24.145071605514573	25.98288353450905	26.92006973351855	5335348.0	False	0.0266666666666666	109	323	1-17	10.456586096504518	12.305719998361193
1001	1001	363	7.0	False	True	2.0	44.9110221862793	142.21159781583282	160.3750862111798	161.5584504177292	31893127.0	21.507709167326333	23.63942322298443	24.293688524064912	4795798.0	False	0.0183641645699517	421	315	1-17	10.135654282190664	10.7151446027821
1002	1002	364	7.5	False	True	2.0	45.12205505371094	133.56752893053837	147.76172354843774	149.8217902455132	29854807.0	21.80228514116624	23.66183373498146	24.4300824871876	4868153.0	False	0.0201764218042965	253	304	1-17	9.379207706168485	10.800282847395287
1003	1003	365	0.0	False	False	0.0	44.72135925292969	150.74076907139604	168.11257063818113	170.72149548140294	33417945.0	21.776273204307014	24.03453844084615	24.74404686384893	4843533.0	False	0.0	600	302	1-17	10.725158910812326	10.986135061774952
1004	1004	366	9.0	False	True	1.0	44.20407104492188	177.67585760800466	195.32918276419232	203.05547604142296	38832986.0	25.56913502366437	29.25851310922296	30.70687974162388	5872483.0	False	0.0138178103500518	745	302	1-17	12.796975009147143	14.59290900795881
1005	1005	367	4.5	False	True	2.0	44.59820556640625	143.48543503711073	162.71895026520642	164.66983316680538	32056076.0	22.41258169595576	24.81342888408852	25.513613053229125	4966704.0	False	0.0095987348770355	506	291	1-17	10.33377805185106	11.453788069245867
1006	1006	368	4.0	False	True	1.0	44.72135925292969	135.1090851507103	152.6122818964563	154.81185354002957	30303706.0	22.402367145114063	24.57817833078113	25.43965457604484	4979695.0	False	0.0040000000531408	337	289	1-17	9.698777133085304	11.411051063181713
1007	1007	369	15.0	False	True	1.0	45.27692413330078	141.32072369965155	155.3502985539575	158.1564976171305	31732363.0	24.70641186232961	26.85880985041659	27.90276436706853	5598383.0	False	0.0283389044827664	170	265	1-17	9.909544672844875	12.903042793266849
1008	1008	370	9.0	False	True	1.0	45.54119110107422	154.88860756276875	169.54920497522397	172.95403225919344	35107589.0	23.931392827864823	26.189334447709964	27.271265525652453	5535739.0	False	0.0130183215374389	678	253	1-17	10.864151151082758	12.517213215648669
1009	1009	371	5.0	False	True	2.0	44.94440841674805	141.23725676990458	158.67585410838336	159.90772318775964	31614209.0	24.142168639490457	26.60361548048133	27.116541882824706	5361017.0	False	0.0110696442863082	402	237	1-17	10.023883321751857	12.426204590018116
1010	1010	372	4.5	False	True	2.0	44.65422821044922	144.68877318070466	162.28708917825102	164.55793450710135	32114824.0	23.385109590319928	26.198648081729125	26.8768825906638	5245243.0	False	0.0095746650765374	565	227	1-17	10.323953016577327	12.279982988849262
1011	1011	373	4.0	False	True	1.0	45.221675872802734	137.46146492517676	151.95579406535208	153.9230370109353	30807643.0	24.82007755836218	26.95730330870545	28.02423494192184	5609041.0	False	0.0039119804998873	239	218	1-17	9.636552687630386	12.977551357892407
1012	1012	374	0.0	False	False	0.0	44.643028259277344	142.5511664991822	161.48956882283397	164.3197401368866	32052254.0	23.808512299041883	26.350700837142178	27.35642585295024	5336152.0	False	0.0	484	208	1-17	10.307686296885889	12.570647075802675
1013	1013	375	7.0	False	True	1.0	45.17742919921875	139.44525356875013	154.73636708839203	156.78301169096994	31318689.0	24.509935017385	26.735100469922862	27.47842923039381	5489041.0	False	0.0090741098421933	321	202	1-17	9.82186602669179	12.646176666391613
1014	1014	376	0.0	False	False	0.0	45.89117431640625	149.92036850507412	168.03179251459605	170.55428914809482	35154630.0	27.431680433496464	30.11795814308429	31.202953005511368	6431549.0	False	0.0	134	187	1-17	10.701994276911371	14.900409326922691
1015	1015	377	12.0	False	True	1.0	45.54119110107422	151.85512739687297	168.0260359400601	170.5127792891908	34612044.0	23.40520402618993	26.54553781167497	27.374774119529345	5556750.0	False	0.0200430171841	648	178	1-17	10.706664325308603	12.580457647661216
1016	1016	378	10.0	False	True	1.0	45.25483322143555	145.67445877445311	163.49349048537687	166.10514712872222	33294659.0	25.26061352842814	27.75106879697204	28.63020531888632	5738732.0	False	0.0154408094160573	415	158	1-17	10.42027504274183	13.342208057388504
1017	1017	379	0.0	False	False	0.0	45.48626327514648	147.09201571096688	162.47456508507736	165.00715520025275	33413721.0	25.886151886997467	28.567157829383145	29.54896699577734	5983625.0	False	0.0	572	143	1-17	10.347769504459434	13.899229862268337
1018	1018	380	4.0	False	True	1.0	45.7055778503418	154.57521675027442	174.23787420421357	177.53654738514123	36298420.0	29.02055483960933	32.36146776076349	33.68258962928524	6886609.0	False	0.0038295838139441	206	140	1-17	11.147099074341153	16.401647881496903
1019	1019	381	0.0	False	False	0.0	45.27692413330078	174.56662649036863	190.39649930875257	196.6465899776969	39454977.0	27.147661954478327	30.748706449442444	31.76194410788832	6372685.0	False	0.0	723	131	1-17	12.382030732444528	15.23365567689352
1020	1020	382	4.0	False	True	2.0	45.221675872802734	152.41569992562373	171.724451515414	174.14127804525234	34854317.0	26.484257280997483	29.369823061231973	30.49499111712436	6103562.0	False	0.0078239609997746	492	121	1-17	10.934459741769055	14.470610779813956
1021	1021	383	0.0	False	False	0.0	44.92215347290039	159.3229178999645	177.51958163009846	181.1677545653513	35781915.0	29.86100481668872	33.0913699541551	34.63895494765505	6841439.0	False	0.0	289	119	1-17	11.379220420548451	16.980458816441853
1022	1022	384	3.0	False	True	1.0	45.35416030883789	162.51403617987094	180.6987675274188	184.8141810612915	37207552.0	29.491076669566134	32.79092969527066	34.20898135647175	6887093.0	False	0.0025260830253421	366	88	1-17	11.61498207817512	16.719114718687173
1023	1023	385	0.0	False	False	0.0	46.09772109985352	163.17955211662797	180.35189108295964	183.9173934540788	38251041.0	28.622905363360008	32.02706151838555	33.17445795475533	6899606.0	False	0.0	637	87	1-17	11.55918744338187	16.092360357784163
1024	1024	386	0.0	False	False	0.0	45.96738052368164	165.9128900842261	191.18427203134075	195.72794689036985	40477520.0	15.21221840428577	34.63079210048821	32.694072558149905	6761298.0	False	0.0	556	61	1-17	12.32105487134224	15.798740135054729
1025	1025	387	6.0	False	True	1.0	46.06517028808594	167.5914182242996	191.5791476900457	196.62105657879192	40835411.0	15.632755661366112	37.12877292135898	34.929934065343105	7254453.0	False	0.0069259844743717	226	58	1-17	12.374307729686269	17.15353254047003
1026	1026	9	8.75	False	True	4.0	45.89117431640625	167.65934134026233	192.72136759521487	196.643189164702	40532071.0	22.155349452950723	24.78681853750956	25.592247297460663	5275071.0	False	0.0491602099224338	503	728	1-18	12.393648407298937	11.494684673356556
1027	1027	12	8.333333333333334	False	True	3.0	46.06517028808594	170.84088506048843	195.3773358875224	199.24932905629475	41381266.0	19.58269223600784	21.930385551912803	22.8293455263824	4741332.0	False	0.0340097957515347	591	722	1-18	12.566860925586704	9.819754740844983
1028	1028	20	8.5	False	True	2.0	46.09772109985352	165.59003188715351	186.61290591720663	191.99020970139412	39930021.0	19.3623223679313	21.176788671001308	22.2268242273516	4622723.0	False	0.023323808780147	188	722	1-18	12.100316844010688	9.456147798751712
1029	1029	53	11.0	False	True	2.0	45.48626327514648	156.0811881403184	173.47873891376824	176.44020109023012	35728897.0	19.43230539395246	21.155798631974776	21.831640279160403	4420877.0	False	0.0352661866665064	266	692	1-18	11.099198716395057	9.21994409828406
1030	1030	111	11.0	False	True	2.0	44.9110221862793	151.3696302452401	174.2035186335428	175.96764600023928	34737635.0	19.90322480349109	22.42537149267385	23.035565902912104	4547433.0	False	0.0361753834930793	438	668	1-18	11.066442543775755	9.949649331484196
1031	1031	128	16.0	False	True	1.0	45.27692413330078	149.93721859676913	168.71497279671385	169.9117191363684	34090919.0	19.6571694272965	21.45876325104244	22.220848353612634	4458369.0	False	0.0312195143428315	353	659	1-18	10.677826428611372	9.457192511800168
1032	1032	136	12.666666666666666	False	True	3.0	45.617977142333984	156.47183520380412	177.2942556871529	180.24612016675889	36711279.0	18.640126551375623	20.588766383834223	21.29521686364338	4337262.0	False	0.064989428968951	542	651	1-18	11.34544059854864	8.894055361600717
1033	1033	137	16.0	False	True	2.0	45.617977142333984	163.49174623754925	185.506696387273	187.6793614295485	38225230.0	19.83616741323509	21.94786912829944	22.71937182451549	4627324.0	False	0.0615088947285381	638	650	1-18	11.82162690029722	9.75555354151644
1034	1034	148	12.5	False	True	2.0	45.96738052368164	145.10320074938815	162.71753419467828	165.05706516373857	34134628.0	17.878714818857343	19.36805758082862	20.1627030285014	4169748.0	False	0.041830735744328	194	636	1-18	10.36899305641907	8.210937275147447
1035	1035	169	21.0	False	True	2.0	45.221675872802734	141.14845601249294	158.62243053473782	160.70799993864603	32165651.0	18.13865215528384	19.83615694134132	20.492930488872968	4101653.0	False	0.0941164704791059	281	609	1-18	10.088152237898012	8.411981528331337
1036	1036	183	7.0	False	True	3.0	44.94440841674805	145.62776049380997	164.4716741023201	166.3778026333277	32893362.0	19.28535898964273	21.160193076960088	21.86911060652347	4323585.0	False	0.0275053374826995	477	594	1-18	10.450813453556176	9.244778597501174
1037	1037	200	9.0	False	True	2.0	44.9110221862793	141.0247991191695	160.2895532236084	162.16628424921657	32013119.0	18.05032245265553	19.88364618359394	20.52166097687881	4051165.0	False	0.0267724354523267	381	581	1-18	10.182053367175318	8.429084630758817
1038	1038	205	11.0	False	True	3.0	45.0	154.1873954179676	171.30224605904797	173.9916605994734	34483791.0	19.206330466874206	20.988010016915062	21.55875900050829	4272778.0	False	0.0540487002872731	588	580	1-18	10.941964478306456	9.055089544132317
1039	1039	229	9.666666666666666	False	True	3.0	44.72135925292969	175.9878265149826	194.2999567604397	199.72666449903963	39095573.0	22.36652977418052	24.60992875991186	25.700585375446423	5030771.0	False	0.045082332688857	706	561	1-18	12.592106740408973	11.559688243769672
1040	1040	230	20.0	False	True	2.0	45.221675872802734	137.12121952501923	152.84243061031466	154.83279625357673	30989731.0	17.157061662744262	18.5332069166706	19.17317304091106	3837504.0	False	0.0874745432440171	213	552	1-18	9.712148929523078	7.6134212466400255
1041	1041	231	13.5	False	True	2.0	45.0	140.71870228942996	156.61574520158956	158.46372907449148	31406276.0	17.312310474819668	18.73910724969628	19.42475984370844	3849836.0	False	0.0489897948556635	294	525	1-18	9.945604742069817	7.765120985780642
1042	1042	232	11.333333333333334	False	True	3.0	45.0	146.4946105575969	163.49782714165715	165.77889565411903	32856085.0	18.86850184369766	20.698114661159583	21.30478836728312	4222443.0	False	0.0565239782558536	524	522	1-18	10.413308963680022	8.90291350809483
1043	1043	233	10.0	False	True	4.0	44.72135925292969	143.57564487622227	162.04760008955623	163.69815240604652	32043158.0	18.26972822425273	20.040472390486965	20.50093790605714	4012964.0	False	0.0632455540435974	438	518	1-18	10.28079033123007	8.41620223905969
1044	1044	234	10.0	False	True	3.0	45.17742919921875	154.48438741920904	171.43768569016066	174.4112109862633	34840066.0	19.67992003544061	21.331992560034323	22.1934441430749	4433322.0	False	0.0464812958041383	636	508	1-18	10.96777815317452	9.43963400425171
1045	1045	241	23.0	False	True	1.0	45.221675872802734	143.13107245435054	156.6563017554429	159.54624925691	31933127.0	17.736553039209294	19.26670805025539	20.18171836360996	4039364.0	False	0.05393844827484	150	467	1-18	10.013898516536786	8.223625680359525
1046	1046	242	6.4	False	True	5.0	45.221675872802734	138.0660375337826	153.17463202964615	154.96630635024354	31016453.0	17.677996855804803	19.03470665295269	19.638964497091443	3930732.0	False	0.0395864593337858	235	459	1-18	9.719857254945914	7.895672878532826
1047	1047	243	36.0	False	True	1.0	44.9110221862793	149.97840846812414	167.0129728711609	169.12076707089292	33385998.0	19.39585234064542	21.08027218235312	21.71965469293998	4287660.0	False	0.1070897418093068	573	452	1-18	10.627827492156475	9.153625315149878
1048	1048	244	10.5	False	True	2.0	45.0	145.94019924978363	163.9587685779994	166.2263703651195	32944771.0	18.089762844353803	19.823231618583268	20.47581025807489	4058146.0	False	0.0336038406584111	486	447	1-18	10.443729874430952	8.400440001312866
1049	1049	245	6.666666666666667	False	True	3.0	44.72135925292969	142.2554860437499	160.517806685985	162.7215827709379	31851999.0	18.271592891450272	19.87040452471676	20.62946200840159	4038122.0	False	0.0258198893177385	401	443	1-18	10.217624046768456	8.49429706192258
1050	1050	246	28.0	False	True	1.0	44.65422821044922	141.57265959087223	158.24654589313442	160.18928811102396	31262247.0	17.967554974555316	19.419633624287133	20.17755222053052	3937814.0	False	0.0743039449382486	317	443	1-18	10.055337058157033	8.220965001824574
1051	1051	247	3.0	False	True	2.0	45.17742919921875	153.29497429713626	168.85608927614808	172.16948551096482	34392263.0	21.17788122367198	23.19219173102285	23.992148961103386	4792628.0	False	0.0050917708427993	634	389	1-18	10.81989445053551	10.530162396442927
1052	1052	248	11.0	False	True	1.0	45.0	184.6914708758086	202.98399144135348	211.4049885915992	41898821.0	24.887280409476485	27.84698307647865	29.1075725079745	5768894.0	False	0.018016233429091	744	381	1-18	13.3379966581338	13.621929066909958
1053	1053	249	6.0	False	True	2.0	44.59820556640625	150.49886050669951	169.52723241695688	171.59170312484207	33403548.0	19.575018364940263	21.540048373020426	22.367633554448688	4354280.0	False	0.0147782191070301	550	372	1-18	10.78578502259151	9.5457925065122
1054	1054	250	8.0	False	True	1.0	44.94440841674805	141.5252395000654	156.5206497262945	158.52044914831552	31339941.0	18.91786298086369	20.41574241875211	21.254137105190125	4202003.0	False	0.0112016924264329	214	371	1-18	9.945749450643705	8.873751782440998
1055	1055	251	5.0	False	True	1.0	45.54119110107422	147.39959255920985	160.25604370306303	163.11731169837415	33110853.0	20.85027437236885	22.36723614332419	23.175953994489337	4704440.0	False	0.0053907133167894	126	367	1-18	10.238235050780505	10.037443477367733
1056	1056	252	7.666666666666667	False	True	3.0	44.283180236816406	147.76458652336711	162.02485548853525	164.48243115223545	31568843.0	19.730418521982248	21.23493563286473	22.0196120822801	4226188.0	False	0.0324753261587685	466	362	1-18	10.328407237101231	9.3363863772181
1057	1057	253	4.0	False	True	1.0	44.65422821044922	141.1329649389553	157.7857657792359	159.58408154963757	31144136.0	19.758768812926267	21.41416973031995	22.178903311845342	4328394.0	False	0.0040120359130131	298	358	1-18	10.012504353307706	9.433955611272848
1058	1058	254	7.333333333333333	False	True	3.0	44.59820556640625	145.24819840840905	164.77457004191254	167.0084875378837	32511339.0	20.587430304245625	22.86501684603984	23.53556606336852	4581640.0	False	0.0299528825735822	384	357	1-18	10.48825089067599	10.254553897846565
1059	1059	255	0.0	False	False	0.0	45.09988784790039	151.829291831089	168.14229864911405	171.16568129214554	34074474.0	20.22965955060972	22.15249643177226	22.9178386065624	4562324.0	False	0.0	606	306	1-18	10.757281142166644	9.879318886253657
1060	1060	256	0.0	False	False	0.0	45.60701751708984	174.2007830015606	196.0342119339351	200.3591561754181	40788157.0	22.32614150927388	25.70909716951176	26.713518012219097	5438210.0	False	0.0	724	297	1-18	12.630914393798072	12.17341398525729
1061	1061	257	16.0	False	True	1.0	44.821868896484375	147.04952704156753	166.5775924673381	168.68965039287104	33168811.0	20.898177601809667	23.10436843850187	23.785137204456085	4676782.0	False	0.0318566461852692	520	295	1-18	10.59608823965972	10.40544417985764
1062	1062	258	19.0	False	True	1.0	45.18849563598633	142.05428997851448	155.49178627624846	157.7822647901658	31533741.0	22.226421904411016	24.23849504310856	25.100995806194984	5016586.0	False	0.0405578228876779	166	291	1-18	9.890808405080582	11.205188625788669
1063	1063	259	7.0	False	True	1.0	44.65422821044922	141.8485896340575	160.35755163485155	162.71427090230432	31755018.0	21.81766297545689	24.037042355305303	24.904226174220604	4860263.0	False	0.009287993117281	337	285	1-18	10.208951658184118	11.084899543835004
1064	1064	260	6.5	False	True	2.0	44.777225494384766	141.62130203947433	158.03857824964768	160.78706196893495	31552008.0	21.207049820963565	22.96198879032684	23.96401827625172	4702573.0	False	0.0165304878362165	253	282	1-18	10.086586742148176	10.515520225394036
1065	1065	261	7.0	False	True	3.0	44.55333709716797	146.79925291683125	166.30207353437822	168.1934784087201	32676172.0	22.073888075055663	24.473962817972858	25.10553434357108	4877435.0	False	0.0279903183017841	420	278	1-18	10.561586992057771	11.205738699850954
1066	1066	269	8.0	False	True	2.0	44.9110221862793	157.76158107184304	174.78705268763136	178.38093758904176	35214041.0	23.503512648122715	26.19429381502245	27.11351128559854	5352457.0	False	0.0224367059641118	663	233	1-18	11.214105566128676	12.4204637222913
1067	1067	271	3.0	False	True	1.0	45.617977142333984	148.55995774792092	168.0199607218366	170.1987432996426	34664899.0	22.25999721920205	24.80168533513854	25.48871695860845	5191365.0	False	0.0024969499403257	571	227	1-18	10.690049672653542	11.437531970496682
1068	1068	272	0.0	False	False	0.0	44.40720748901367	147.62662713137522	162.73638761231052	165.63403300751682	31968190.0	22.07945206569704	23.95480239365891	25.03385398588512	4831658.0	False	0.0	485	220	1-18	10.396821216020124	11.162839760578906
1069	1069	273	0.0	False	False	0.0	45.27692413330078	146.08868982560475	162.68967390755375	164.93828449191037	33093054.0	23.08167796288064	25.19427810693461	26.042228864733445	5225087.0	False	0.0	369	208	1-18	10.3500600165113	11.774084120338518
1070	1070	274	6.0	False	True	1.0	45.65084838867188	147.07024833362473	164.8331666248519	168.10948829934782	34288736.0	22.875116730355924	25.22658482450798	26.64993476106196	5435699.0	False	0.0070522738717007	227	200	1-18	10.553212579227283	12.14169701109186
1071	1071	275	7.0	False	True	1.0	45.54119110107422	153.4939683079223	168.8402713594106	171.89185604591452	34891980.0	23.02518151742484	25.5747906590672	26.740347379818704	5427969.0	False	0.0089297292195843	618	157	1-18	10.796734457832049	12.195689650814314
1072	1072	276	0.0	False	False	0.0	45.54119110107422	156.99553038554114	171.5289035137228	174.6316981299469	35448135.0	26.80887853252069	29.061204056177186	30.13083883930664	6116198.0	False	0.0	147	156	1-18	10.966755808051287	14.249822855688478
1073	1073	277	3.0	False	True	1.0	45.0	156.97945778917347	173.80360577736283	177.67474186475167	35213749.0	24.136241793094904	26.504498396192137	27.821956865277755	5514095.0	False	0.0025660011963983	297	151	1-18	11.167246685416488	12.849946549818812
1074	1074	278	4.0	False	True	1.0	44.65422821044922	150.04960457310693	169.6678975803893	171.38024205525593	33446253.0	25.30327174475244	28.42986401496208	29.0100498446702	5661548.0	False	0.0040120359130131	445	150	1-18	10.75941701576398	13.5712873037442
1075	1075	279	0.0	False	False	0.0	45.54119110107422	148.30575460564816	165.65811243652064	168.64811712095607	34233540.0	23.801779239511053	26.40210567085704	27.80153338666436	5643377.0	False	0.0	532	148	1-18	10.58570667806357	12.83947722384727
1076	1076	280	5.0	False	True	1.0	45.0	160.8841522093641	181.19832139848097	185.04644951750768	36674764.0	27.344163101231715	30.42054543235093	31.588204872335087	6260536.0	False	0.0055211554999994	371	110	1-18	11.634975028847004	15.130817541123369
1077	1077	281	0.0	False	False	0.0	46.04345703125	162.089959174384	183.4630648057285	186.1571274738638	38625762.0	29.9165585556408	33.7901783182551	34.955575284489555	7252936.0	False	0.0	223	106	1-18	11.70007481941715	17.171283202716662
1078	1078	282	0.0	False	False	0.0	44.59820556640625	199.25806503587629	222.98852624081948	232.7556597886281	45310261.0	26.49893282129924	31.40893937627065	33.30006436585226	6482483.0	False	0.0	747	104	1-18	14.705562192313533	16.158158777325106
1079	1079	283	0.0	False	False	0.0	45.80392837524414	170.4587597813295	189.6726222265954	194.78434391034327	39996413.0	27.382943861757507	31.08612405864249	32.30754461360041	6633931.0	False	0.0	667	86	1-18	12.26100075168627	15.564695142170809
1080	1080	284	0.0	False	False	0.0	45.80392837524414	166.29636877614814	188.44876636196005	192.8225873848692	39593592.0	29.21610951169953	33.67733459897028	35.291343459871065	7246615.0	False	0.0	581	78	1-18	12.1288816090583	17.373357363505356
1081	1081	285	0.0	False	False	0.0	44.9110221862793	170.44004185230403	191.5309518358949	198.1525981193197	39117149.0	27.588251026742416	33.19708238555757	33.82347664739508	6677066.0	False	0.0	495	69	1-18	12.475106670764063	16.48267136623633
1082	1082	286	0.0	False	False	0.0	45.79301071166992	171.37974168152147	199.24143599791577	203.9591709399309	41860381.0	28.380432103554607	37.5632044839866	38.26295740758227	7853052.0	False	0.0	299	66	1-18	12.84070283778385	19.17186697332696
1083	1083	5	7.333333333333333	False	True	3.0	46.61544799804688	182.50392091075	206.45295834894785	212.3622618150912	45164646.0	17.7307387288766	19.859696205746268	20.844329279386617	4433117.0	False	0.0274166046257353	333	743	1-19	13.415526441535745	8.61401993471545
1084	1084	6	8.0	False	True	2.0	46.09772109985352	176.52677201290828	201.5054038013852	206.5111385223368	42950076.0	19.771719442885846	22.032324200596207	22.92268138978145	4767447.0	False	0.0212963935650668	447	742	1-19	13.034555219871535	9.87478356127538
1085	1085	7	8.333333333333334	False	True	3.0	46.04345703125	176.28364702920985	200.5330268668368	204.16044379031325	42361272.0	18.004208277989306	20.08798081105416	20.85041593533975	4326255.0	False	0.0340418801170745	530	716	1-19	12.88707730010028	8.619442011856407
1086	1086	8	7.666666666666667	False	True	3.0	46.2385139465332	163.79086619668965	184.826268931837	187.907267885806	39319941.0	17.817686745486224	19.52086291550785	20.11889625136367	4209916.0	False	0.0297867685498278	253	707	1-19	11.841299862294676	8.179560083610028
1087	1087	9	34.0	False	True	1.0	45.96738052368164	174.7772471433283	197.7028580172802	201.01564761085365	41571043.0	17.803097828539524	19.681576698024184	20.38505257417168	4215731.0	False	0.0938250627779135	630	703	1-19	12.685353073283272	8.338086241354437
1088	1088	10	6.0	False	True	3.0	46.06517028808594	158.3487091896844	181.383857601694	183.7581869262097	38163975.0	16.912575757576793	18.70882674002323	19.43629296865371	4036643.0	False	0.0207779534231152	370	666	1-19	11.57528704419456	7.766764403790041
1089	1089	11	20.0	False	True	2.0	45.80392837524414	158.48196712636138	181.3937247647785	183.55049836179623	37689690.0	17.414476980479368	19.340337212037728	20.07896795840621	4122953.0	False	0.0852647524295018	464	658	1-19	11.56067281834675	8.156283451819204
1090	1090	12	10.666666666666666	False	True	3.0	46.52956008911133	154.76896395208252	172.6883714582429	175.18355197274357	37120410.0	15.445983611772316	16.68523268235877	17.44784365254668	3697100.0	False	0.0482732398101477	188	648	1-19	11.026644155370724	6.563532685750754
1091	1091	17	9.333333333333334	False	True	3.0	45.25483322143555	159.45376893993995	177.1646902617986	179.09491719487065	35898371.0	17.513483913125352	19.23142634388505	19.882942353519937	3985402.0	False	0.0417682694826498	565	639	1-19	11.27397888692074	8.038429305445007
1092	1092	20	6.75	False	True	4.0	45.7055778503418	150.61549576404664	172.09558851816232	173.58561501162916	35490628.0	16.65630545274535	18.455273616310567	19.06510533599377	3897976.0	False	0.0335797332965727	290	631	1-19	10.920587406763572	7.543966492017097
1093	1093	23	5.8	False	True	5.0	44.65422821044922	168.14159707967258	188.12077686395656	190.675878815754	37211954.0	19.004995572392016	20.898075506557262	21.49022599087704	4193993.0	False	0.0350256996775425	651	622	1-19	12.0170486042855	9.010030875444931
1094	1094	33	9.333333333333334	False	True	3.0	45.27692413330078	158.52787106166244	176.7668965250351	178.41226449765836	35796460.0	15.66026472415184	16.883805454479088	17.58222895882341	3527681.0	False	0.0417275213937706	406	591	1-19	11.234410047690153	6.644290752921862
1095	1095	41	4.25	False	True	4.0	45.0	147.60469457499772	165.21837916171845	166.72948298557804	33044484.0	17.792500902236768	19.56651112949025	20.18299349581027	4000112.0	False	0.0173068631198765	496	583	1-19	10.476706852244492	8.22288028324783
1096	1096	55	6.0	False	True	3.0	45.27692413330078	142.65072428577653	156.1928565419074	158.20558079409193	31742211.0	16.02021466730323	17.207197202767343	17.85441431392505	3582292.0	False	0.0215077162942794	228	570	1-19	9.931985191666264	6.81351167680532
1097	1097	67	8.25	False	True	4.0	45.25483322143555	154.50683310287673	171.88706235555316	174.7187064287935	35021189.0	17.421412974952936	18.96788544391444	19.680346377998752	3944793.0	False	0.046281878375117	590	560	1-19	10.9924113410327	7.916576595514469
1098	1098	74	5.714285714285714	False	True	7.0	45.0	142.58900792812878	157.93504531726555	160.0912148716494	31728831.0	17.652384393154357	19.116417748406487	19.79930030412241	3924067.0	False	0.0472189080230871	323	556	1-19	10.04974395716679	7.991756763481865
1099	1099	93	8.0	False	True	3.0	45.54119110107422	164.65751129891007	180.1399800509722	185.1492570464358	37583073.0	18.790374039176	20.549074266251424	21.4388757377402	4351834.0	False	0.0327301100045866	676	541	1-19	11.661070702543084	8.980079529832112
1100	1100	98	9.8	False	True	5.0	45.12205505371094	148.87818036508608	165.1220436644452	166.8369133054614	33245390.0	16.07381660093402	17.431681014682564	17.993535178934494	3585550.0	False	0.0753409992075649	434	514	1-19	10.48782906858288	6.89599776876905
1101	1101	99	4.0	False	True	3.0	44.72135925292969	148.99572155174712	165.79134095449214	167.53884574790007	32794956.0	18.24265223480899	20.004967083574893	20.6814223647473	4048293.0	False	0.0120000001594224	521	506	1-19	10.527897281519756	8.524768064359193
1102	1102	100	8.333333333333334	False	True	3.0	45.60701751708984	143.93157037859953	161.98722505693215	163.55092174461225	33294913.0	15.530997104762106	16.811111398137335	17.473905715858425	3557254.0	False	0.0346965298195971	250	488	1-19	10.27711183245914	6.581785390329765
1103	1103	101	14.5	False	True	2.0	45.617977142333984	155.26307546599378	174.2355624514835	176.7642949462119	36002125.0	18.364068014086595	20.35896723320823	20.93972065958374	4264857.0	False	0.0530652179730681	616	479	1-19	11.12179103954046	8.679352730522396
1104	1104	102	10.0	False	True	3.0	45.0	139.57299628592463	157.6877096573729	159.41091566676715	31594001.0	16.780074610197488	18.360207384750527	18.88196856903943	3742259.0	False	0.0468485579284204	334	472	1-19	10.00767268398011	7.435977371307745
1105	1105	103	6.0	False	True	3.0	45.60701751708984	147.84312898193565	164.8144082018501	166.81282679082932	33958956.0	17.51135430607556	19.046263177283983	19.813060878367903	4033448.0	False	0.0211975069124837	142	437	1-19	10.482786365117214	7.998675380771613
1106	1106	104	6.2	False	True	5.0	45.12205505371094	147.81366344304303	164.88966909249376	166.95923552101732	33269765.0	16.737794132839813	18.187745219632507	18.81247425726701	3748739.0	False	0.0379122706818788	460	435	1-19	10.49413904005283	7.39226697753771
1107	1107	105	4.0	False	True	5.0	45.60701751708984	171.05127439812458	189.8657609805516	193.2534284671142	39341607.0	19.442285486313	21.9187207540325	22.764903611719262	4634370.0	False	0.0192307687980386	690	434	1-19	12.180672830803214	9.781968741612662
1108	1108	106	9.0	False	True	4.0	45.54119110107422	149.44764490000472	164.3870272978244	166.96845113173543	33892588.0	17.427953441411756	18.956098140742736	19.671263652765425	3993030.0	False	0.0520732861497559	548	429	1-19	10.493085176906304	7.912710258165914
1109	1109	107	10.333333333333334	False	True	3.0	45.0444221496582	146.27928163448902	160.6515594010862	162.43428885948236	32256801.0	16.69792189340994	17.82152875303673	18.57417363297398	3688528.0	False	0.0491133856551623	222	405	1-19	10.203057043930333	7.248807901450855
1110	1110	108	16.0	False	True	2.0	44.29446792602539	143.05904993875188	157.89593728809413	160.02954583464577	30729868.0	18.62120433522373	20.1591783561628	20.779001433358445	3990113.0	False	0.0652395551740044	377	401	1-19	10.043891071640376	8.58549019062273
1111	1111	109	19.0	False	True	1.0	45.7055778503418	154.7364067241404	173.49317163299602	176.07257989692334	35999103.0	18.979691376505787	20.90533675928981	21.64768490547619	4426000.0	False	0.0396453259969035	621	381	1-19	11.075866062161875	9.10854079875962
1112	1112	110	12.0	False	True	2.0	44.27188873291016	143.07070567176814	154.99091109166514	158.0110202331212	30311332.0	17.178006904171333	18.37708841722862	19.11600148576456	3667032.0	False	0.0424175679413624	297	369	1-19	9.917029388555507	7.578102320778887
1113	1113	111	7.666666666666667	False	True	3.0	45.0444221496582	151.53900353134685	168.53896432333795	170.5804209669659	33874490.0	17.34978810583627	18.953167490676805	19.66521487811053	3905191.0	False	0.0313869479174592	511	357	1-19	10.72581350058841	7.908281188774213
1114	1114	112	10.0	False	True	2.0	45.45327377319336	143.00363796736005	156.993153855601	159.12916933093032	32176713.0	19.955293320373144	21.540887182152503	22.37727601327971	4524797.0	False	0.0306125606210582	155	350	1-19	9.982814088402316	9.554269967950953
1115	1115	113	11.0	False	True	1.0	44.72135925292969	145.4813347521087	164.97196020979757	166.5667870748063	32604680.0	19.33933198082548	21.19035901009902	21.95532723336618	4297654.0	False	0.0182414365892958	429	336	1-19	10.462824180719617	9.296987824943365
1116	1116	114	6.0	False	True	1.0	45.54119110107422	166.32349667487114	181.7384244806646	185.42250968441445	37638540.0	19.85080630679633	21.884399663105523	22.79476885528518	4627064.0	False	0.0070862766831578	696	335	1-19	11.676074850984506	9.801722776445116
1117	1117	115	13.0	False	True	1.0	45.09988784790039	145.9980152829026	162.63831401934695	164.6875467143575	32784852.0	18.22202967454398	19.765332507725965	20.56363745695656	4093666.0	False	0.0230443310012957	348	305	1-19	10.344416031010583	8.453990437904874
1118	1118	116	6.5	False	True	2.0	44.777225494384766	155.11060541839427	172.16591848802267	175.20675614386946	34381653.0	18.50467414452084	20.27090061553096	21.07545232998024	4135736.0	False	0.0165304878362165	586	303	1-19	11.021179485380491	8.761938283982975
1119	1119	117	17.0	False	True	1.0	44.92215347290039	140.13639094265844	156.77111070068696	158.97841886495252	31399364.0	20.06069813189192	21.860962669215567	22.73983240943817	4491278.0	False	0.0347337958667485	260	281	1-19	9.972405762536962	9.774018964583352
1120	1120	118	10.5	False	True	2.0	45.27692413330078	146.59255495303333	163.0514430383159	165.3175277918873	33169145.0	19.16952746609556	21.02300551731597	21.70527064841608	4354924.0	False	0.0331940400070971	502	275	1-19	10.382815011574374	9.145712071750117
1121	1121	119	10.5	False	True	2.0	45.54119110107422	143.9650048918407	157.4538333929357	160.17162983622754	32512915.0	20.84145611607265	22.582174982544068	23.522122281317262	4774708.0	False	0.0328099201938046	174	265	1-19	10.04778266887316	10.24785162043722
1122	1122	120	3.0	False	True	2.0	45.880279541015625	169.88218813306818	189.73347517797683	192.27136397023827	39612136.0	18.03618461820533	20.27573982432091	21.10277759415637	4347637.0	False	0.0049369618027574	660	256	1-19	12.1205879433351	8.77489143956317
1123	1123	121	8.5	False	True	2.0	45.48626327514648	146.04842834538456	162.73822120455418	165.1882428552671	33450391.0	19.69564052358539	21.44836852892935	22.234280062742044	4502411.0	False	0.0239550930841527	417	254	1-19	10.37347034877598	9.466330715177714
1124	1124	122	3.0	False	True	2.0	45.18849563598633	146.7216491921348	165.0646511033307	167.481190346266	33472130.0	20.200413736328898	22.21648975599867	22.96471827453035	4589638.0	False	0.0050892772497008	339	221	1-19	10.519801997923832	9.908507700554294
1125	1125	123	8.5	False	True	2.0	45.60701751708984	152.03532519201744	172.13528137229017	174.92034151175207	35609445.0	19.33127346382667	21.54200701983736	22.498137337027853	4580063.0	False	0.0238284086494792	582	218	1-19	10.999996515946684	9.624177166068437
1126	1126	127	4.0	False	True	2.0	45.694637298583984	146.691113673765	166.03167243674122	168.6170579881028	34458274.0	22.474696885596707	24.75230811785124	25.83417099625424	5279424.0	False	0.0076628356973285	256	195	1-19	10.587480015642084	11.647218986240455
1127	1127	129	4.333333333333333	False	True	3.0	44.72135925292969	150.0946235723689	169.88073492240233	172.2863139762244	33724251.0	21.478284060108283	23.667122372771868	24.618424490184488	4818943.0	False	0.0135308291762896	503	191	1-19	10.826220095472893	10.909674425541258
1128	1128	134	6.0	False	True	2.0	45.60701751708984	154.61053880503846	174.4383816476079	176.8479534386999	36001859.0	24.273703612109955	26.80435519618868	27.65407458283179	5629684.0	False	0.0141316712749891	171	176	1-19	11.11429936707333	12.748380940105802
1129	1129	136	8.0	False	True	2.0	45.45327377319336	148.58008278321233	166.19285237728124	169.29542656361207	34232381.0	21.81516329391984	23.868599207145103	24.685695735495457	4991571.0	False	0.0219045652844862	421	171	1-19	10.633390225287387	10.951074392350105
1130	1130	142	6.0	False	True	1.0	45.54119110107422	155.39765249186777	169.7269002291928	173.16538467909285	35150491.0	22.29555702091646	24.62771485925456	25.82786476196805	5242746.0	False	0.0070862766831578	652	165	1-19	10.880537658016904	11.642435994405366
1131	1131	147	3.0	False	True	1.0	45.60701751708984	157.71054769054797	179.85974306174504	181.6707656419776	36983664.0	21.25395059680688	24.1438743271265	25.16096648948276	5122149.0	False	0.0024981501470109	571	133	1-19	11.429812940677932	11.23648341245312
1132	1132	150	11.5	False	True	2.0	45.54119110107422	160.65522990847185	178.18208083320565	181.54697471743373	36851853.0	25.86635965286112	28.3222193993544	29.9029780524527	6069945.0	False	0.0376069390249402	294	121	1-19	11.412739456002202	14.110272692920178
1133	1133	151	0.0	False	False	0.0	44.777225494384766	160.7712237950666	182.56394971728145	185.0497327605433	36313187.0	24.882392851551504	28.199924627903304	29.32560703818964	5754703.0	False	0.0	490	108	1-19	11.639527441853456	13.759632884584192
1134	1134	152	0.0	False	False	0.0	45.31004333496094	165.07056476220475	185.4016315399152	188.3583736033613	37847346.0	25.272075769388547	28.000278561567388	29.14778747589058	5856742.0	False	0.0	373	101	1-19	11.853042036779591	13.651171054353208
1135	1135	153	5.0	False	True	1.0	45.60701751708984	166.579054721718	187.34741677050823	190.7848714968415	38839070.0	28.162882938507565	31.876811154390133	33.068933336709904	6732015.0	False	0.0053751632864995	211	99	1-19	12.001856757775222	16.026958701275188
1136	1136	7	8.25	False	True	4.0	47.0	183.12022151040244	221.1152044276726	226.91109929574188	49058357.0	17.360853063823896	19.83521969781553	20.945969614295123	4528535.0	False	0.0429086843222623	415	746	1-20	14.352702979557876	8.672541355368438
1137	1137	8	10.0	False	True	2.0	45.89117431640625	182.5554715887878	212.23052072350376	213.7515775508625	44058450.0	16.612229786783598	18.735330070885475	19.39753194088028	3998217.0	False	0.0300311285863889	489	704	1-20	13.507814826828492	7.736935355492878
1138	1138	9	16.5	False	True	2.0	46.51881408691406	195.5476086323072	218.5610252374105	222.96865299090024	47223984.0	15.525774871161826	17.045706333821755	17.879958848955418	3786913.0	False	0.061943913913497	657	702	1-20	14.10457614299643	6.815304741942293
1139	1139	10	8.0	False	True	2.0	46.09772109985352	179.02506560451536	204.20043690123128	208.211681414282	43303754.0	16.32897041194687	17.93174096452353	18.98366268892173	3948212.0	False	0.0212963935650668	346	695	1-20	13.151677172617074	7.487292343018553
1140	1140	19	12.5	False	True	2.0	46.75468063354492	176.44460606454297	204.65198044301505	208.5097605771226	44610606.0	15.469896001030536	17.17807767534624	18.00855315149967	3852925.0	False	0.0404338248548118	223	690	1-20	13.17275298994366	6.896291556743517
1141	1141	109	28.0	False	True	1.0	46.09772109985352	183.7747545635058	210.11678489227384	212.738378328002	44245214.0	15.529628995130592	17.172050421465038	17.924769684529902	3727984.0	False	0.0697233322575802	579	662	1-20	13.445360649256845	6.844623230435793
1142	1142	205	10.5	False	True	4.0	45.7055778503418	173.23272385731698	197.60555291784544	200.20714654023692	40933561.0	15.78605081235422	17.406487015487304	18.091610021820426	3698939.0	False	0.0651486666626031	410	635	1-20	12.637661961001038	6.948380576605057
1143	1143	254	10.333333333333334	False	True	3.0	45.60701751708984	164.37109708040987	188.486254201454	189.6602060641036	38610116.0	15.289615353721905	16.826071858791057	17.54231777890052	3571181.0	False	0.0479091613563686	279	623	1-20	11.959183716164809	6.617726482432123
1144	1144	259	11.333333333333334	False	True	3.0	45.27692413330078	172.5787029985984	192.6503232362349	195.1232919857945	39149344.0	15.2153362912368	16.500405435413448	17.271491778600254	3465335.0	False	0.0558346652889351	497	620	1-20	12.311686153994168	6.452445373223402
1145	1145	278	14.0	False	True	3.0	45.694637298583984	184.8125925192289	209.38263692234497	212.1376025567707	43352053.0	15.80971319143362	17.635727405465428	18.29735965547734	3739215.0	False	0.0752632277001787	655	615	1-20	13.405938254379503	7.070547905194937
1146	1146	298	4.666666666666667	False	True	3.0	45.880279541015625	161.4001234175474	181.20002269315395	183.0120870158199	37704521.0	14.658597863583122	15.83092838139716	16.514112891220673	3402271.0	False	0.0143674374647287	193	607	1-20	11.532822651240354	5.996016806661322
1147	1147	364	17.0	False	True	3.0	45.694637298583984	170.62078792553976	194.72019648523656	196.58231086100736	40173202.0	15.478711713787552	17.179921289641413	17.730423682294656	3623357.0	False	0.1007080455977369	572	576	1-20	12.40480925375949	6.730259823345639
1148	1148	370	8.0	False	True	3.0	45.27692413330078	161.31862945848425	179.01032865479556	181.84863513327983	36485930.0	14.636186701175998	15.84619566612446	16.65853520343289	3342352.0	False	0.0331132954457502	350	574	1-20	11.457585171509873	6.083785790758641
1149	1149	396	15.0	False	True	2.0	45.39823913574219	158.76999386111328	175.3559169783143	177.4432613813276	35793080.0	14.091347017273948	15.119105727428812	15.916475751106448	3210602.0	False	0.0563753002481294	250	540	1-20	11.175173654834657	5.635012533520171
1150	1150	398	8.0	False	True	4.0	45.17742919921875	163.8177474056957	182.9464259337938	184.653249658186	36885997.0	14.999861366009902	16.26041049879272	16.886847925690162	3373286.0	False	0.0443457438294737	496	536	1-20	11.637846519791951	6.2215555660414
1151	1151	404	11.5	False	True	2.0	45.617977142333984	178.19655926522793	198.48353471409644	201.61463587482467	41063470.0	16.081840056785097	17.64537786141828	18.48937205713858	3765787.0	False	0.0374804425068905	643	527	1-20	12.727582404704306	7.1891356341281485
1152	1152	416	15.0	False	True	3.0	45.27692413330078	161.0028384255561	179.6771979762253	182.36414804549304	36589362.0	14.491224861013189	15.784742013409744	16.45471142989127	3301457.0	False	0.0850167134482992	414	516	1-20	11.4911903552732	5.960155156928237
1153	1153	427	23.0	False	True	1.0	45.880279541015625	158.26755704239378	176.1323196356529	178.50277790556294	36775504.0	14.471373553414589	15.619794315554309	16.447819008732097	3388613.0	False	0.0524010082547393	175	491	1-20	11.24241817056703	5.9567942875511255
1154	1154	428	17.0	False	True	2.0	45.18849563598633	169.42316303193738	188.79392965075945	191.4043434299835	38253317.0	15.054610174502775	16.469978850271193	17.189366611397958	3435399.0	False	0.0686511174377504	565	488	1-20	12.07223443022077	6.403461707634694
1155	1155	431	10.333333333333334	False	True	3.0	45.0	155.39665084285903	172.22586966618087	173.89344281172413	34464325.0	15.227692674677698	16.446787033408203	16.985213857938344	3366337.0	False	0.0492103989449846	317	485	1-20	10.94441088623136	6.283441533978868
1156	1156	436	10.666666666666666	False	True	3.0	45.39823913574219	190.193388611134	206.41059960394568	213.31469509302804	43028909.0	17.93881775580054	19.96855631161516	21.1831969169378	4272982.0	False	0.0507091491726065	717	479	1-20	13.476240929206028	8.819179868923035
1157	1157	471	7.75	False	True	4.0	44.777225494384766	162.08289263768015	182.14570064384367	183.8613091672881	36079977.0	15.679027739032014	17.106807518450683	17.735157000645845	3480254.0	False	0.0430425690469925	483	454	1-20	11.585194829874272	6.735816864300641
1158	1158	488	9.5	False	True	2.0	45.617977142333984	174.95452269611212	197.00910270256315	199.60643705706823	40654454.0	16.25715429286476	17.81133709414411	18.55520796073965	3779196.0	False	0.0281412482322779	637	441	1-20	12.598069234933586	7.229458064017527
1159	1159	493	17.0	False	True	2.0	45.27692413330078	155.93351016566973	172.87465741045563	175.53696122565407	35219562.0	14.579343318433798	15.667915280268392	16.381345836382707	3286737.0	False	0.0683832199584893	245	438	1-20	11.05146018386515	5.9171369022851925
1160	1160	495	9.5	False	True	2.0	44.72135925292969	160.55395057755376	181.5023115461528	183.5715557243111	35933285.0	14.856467690848008	16.29466251126334	17.020053811847365	3331597.0	False	0.0292809669031061	398	432	1-20	11.567898167280006	6.302509870392862
1161	1161	496	20.0	False	True	1.0	45.54119110107422	168.41463038511316	186.14316813262167	188.98261217519968	38361198.0	15.302975362032912	16.672884088048683	17.43184037114232	3538454.0	False	0.0431257065343158	559	404	1-20	11.91573876535335	6.550917955274528
1162	1162	497	8.333333333333334	False	True	3.0	44.94440841674805	154.63729274619902	169.939931760168	172.48755845110145	34101278.0	15.458226065514522	16.592150162246845	17.35949882378209	3432022.0	False	0.0357271233077598	322	394	1-20	10.853112649744716	6.5105635701797375
1163	1163	498	11.0	False	True	2.0	45.880279541015625	205.45332635940883	228.18453740682307	237.4366026983251	48917170.0	18.96997587813965	21.340634221714108	22.7020095110321	4677114.0	False	0.0346630611060625	742	372	1-20	15.027484859469284	9.734515552458932
1164	1164	499	7.75	False	True	4.0	44.777225494384766	163.42419435707768	186.9373342718353	188.3924690439584	36969148.0	15.40993675733381	16.957445589209623	17.65688849599851	3464895.0	False	0.0430425690469925	482	370	1-20	11.877284488496104	6.687426784856632
1165	1165	500	11.0	False	True	2.0	45.60701751708984	175.58164088958432	196.0104569824537	200.3080251950056	40777748.0	17.136556689993693	18.930313465813416	19.788244497059026	4028396.0	False	0.0350796844932424	657	356	1-20	12.640906448255752	7.976556997659917
1166	1166	501	7.5	False	True	2.0	44.94440841674805	159.62326089283533	179.27252464266812	181.4293273832839	35869091.0	16.128398575089637	17.55351729332647	18.31683465186816	3621290.0	False	0.0203362351016778	400	347	1-20	11.427387955540649	7.088840283787806
1167	1167	502	14.0	False	True	1.0	45.0	171.37182498091497	184.484575756798	188.36107027892376	37331696.0	18.635041603321604	19.95699066272352	21.042568166454423	4170473.0	False	0.0258682485999186	108	327	1-20	11.8687659386517	8.739229633498791
1168	1168	503	6.5	False	True	2.0	45.27692413330078	149.9288204293057	164.6693238337517	166.892570457146	33485160.0	16.497639273429943	17.833521068817177	18.57519139754152	3726908.0	False	0.0161676239602096	273	325	1-20	10.490299091849089	7.248482444483265
1169	1169	504	6.5	False	True	2.0	45.221675872802734	166.4570680088493	185.34228652123352	187.99528133036767	37627191.0	16.263130576163036	17.76880390643421	18.555055567696865	3713788.0	False	0.0162071527358975	580	321	1-20	11.849970792684433	7.231819693937119
1170	1170	505	6.0	False	True	1.0	45.617977142333984	156.7027147222715	173.44431577674015	175.11335496130116	35665873.0	17.811214325071226	19.421944561321368	20.22940580793378	4120185.0	False	0.0070624409403508	189	316	1-20	11.016784882680678	8.249235256807184
1171	1171	506	15.0	False	True	1.0	45.25483322143555	163.37627527582063	183.08561738899456	185.5692178502207	37196101.0	16.235491397442004	17.842928746623876	18.56008427582172	3720244.0	False	0.0283665782136767	501	290	1-20	11.693651552467632	7.235379942812614
1172	1172	508	11.0	False	True	1.0	44.59820556640625	162.78539646068	182.03365467919	184.0780194412628	35834244.0	17.220942928627164	18.7978521559568	19.667904341480945	3828727.0	False	0.0183423196576946	335	272	1-20	11.595449277171513	7.907058385074486
1173	1173	509	6.0	False	True	1.0	45.89117431640625	170.57053093741925	191.22367763752823	193.9382002337106	39974519.0	17.4092961654698	19.743017819149635	20.485476478444543	4222464.0	False	0.0069786036529738	650	269	1-20	12.22916536576902	8.400441129729812
1174	1174	510	9.5	False	True	4.0	44.94440841674805	148.39276900250266	165.91530545412832	168.58218183060268	33329174.0	19.502477786378552	21.33522850994885	22.093457423306702	4367939.0	False	0.0579821162740924	419	263	1-20	10.592409663461437	9.380271804958207
1175	1175	511	13.0	False	True	1.0	46.010868072509766	154.55347038910466	171.5321540039334	173.8200135265947	36014897.0	18.287279792167585	19.82017433120125	20.84457590647339	4318923.0	False	0.0221408441220823	234	243	1-20	10.932275562234608	8.622315186419582
1176	1176	512	0.0	False	False	0.0	45.60701751708984	168.29100799347057	188.2537897693256	191.4783351116745	38980242.0	19.4396323996946	21.376557590440267	22.58254348905287	4597246.0	False	0.0	137	244	1-20	12.066654657851975	9.6718296643107
1177	1177	513	6.0	False	True	1.0	45.54119110107422	165.06881644872595	183.9109423216403	186.77454543062987	37912987.0	16.27180121857615	17.95313233105272	18.75970719814589	3807995.0	False	0.0070862766831578	569	236	1-20	11.770926991207103	7.356101074023261
1178	1178	514	16.0	False	True	1.0	45.694637298583984	157.14947316660266	180.0671775747357	182.7886125174672	37354347.0	17.995556307380834	20.00647715789746	21.00088254570315	4291702.0	False	0.030651342789314	487	208	1-20	11.509816313682938	8.715144954599289
1179	1179	515	7.0	False	True	2.0	45.80392837524414	157.6029273117849	176.47820855010644	179.6667248806516	36892208.0	19.10704204721828	20.875667328982896	21.960042443079264	4509207.0	False	0.0176551577320709	364	193	1-20	11.306835068939945	9.297076712409485
1180	1180	516	4.5	False	True	2.0	45.880279541015625	161.30055202894226	181.7114487259481	184.7294956171992	38058345.0	20.08429186188097	22.106863001019185	23.321346201901548	4804711.0	False	0.0090697779722751	279	171	1-20	11.63041417611779	10.120986675930665
1181	1181	517	5.0	False	True	3.0	45.694637298583984	172.86531369292834	195.0306174333321	198.75081233222105	40616353.0	20.87156907245211	22.88368902635516	24.030054265352344	4910738.0	False	0.0160637076746611	190	167	1-20	12.532438234545342	10.547515958155586
1182	1182	518	5.0	False	True	1.0	45.221675872802734	171.69120139591254	190.34626712770563	193.8540772930564	38799827.0	18.39083844857239	20.32871336974849	21.482899711751223	4299795.0	False	0.005467158952751	554	150	1-20	12.22183179025796	9.004919286590956
1183	1183	519	0.0	False	False	0.0	46.06517028808594	169.01159714159795	187.78883345628407	191.01267253377867	39670629.0	19.127808295508945	21.54217746929552	23.008818515228228	4778606.0	False	0.0	637	134	1-20	12.035834515869846	9.930260105414671
1184	1184	522	3.0	False	True	1.0	45.96738052368164	169.3658805803764	191.4160803041858	194.4552166016275	40214313.0	19.84845640706904	21.936592873629333	22.8545865577822	4726443.0	False	0.0024591349953313	471	126	1-20	12.257931149319097	9.83606458153759
1185	1185	523	0.0	False	False	0.0	45.80392837524414	174.14350335228605	198.0745117107881	202.43198061678635	41566755.0	21.539702475532863	23.85716443536472	25.12664818049195	5159428.0	False	0.0	382	109	1-20	12.76750950651532	11.211297942318206
1186	1186	524	0.0	False	False	0.0	46.40043258666992	180.17290746766056	203.4203585138113	207.95747745650164	43820784.0	23.63742660195512	26.5557405135322	28.50812521521797	6007230.0	False	0.0	300	88	1-20	13.117025960926725	13.259379467975332
1187	1187	525	4.0	False	True	1.0	45.694637298583984	190.72091750506607	214.897337867968	220.79022931142453	45120288.0	24.009426862720257	27.195591389412577	28.661378687341152	5857187.0	False	0.0038314178486642	214	83	1-20	13.943537267043563	13.349542272568044
1188	1188	526	0.0	False	False	0.0	45.17742919921875	191.47671492533985	210.5390131929161	218.5479468125129	43656740.0	16.94991918529156	25.68412973885547	25.285347570441505	5050955.0	False	0.0	531	64	1-20	13.805545594151283	11.30406719503006
1189	1189	527	0.0	False	False	0.0	31.30495262145996	223.4106633639368	250.6571058163151	261.30913518924564	25063530.0	0.0	0.0	12.087077368775432	1159335.0	False	0.0	730	35	1-20	16.585940752482248	3.2965882351242435
1190	1190	11	22.0	False	True	1.0	47.01063537597656	202.33174062506137	232.52416369647548	239.16380327395493	51730805.0	16.33868352721887	18.196184817995093	19.135307696961345	4138941.0	False	0.0466919250040972	204	733	1-21	15.14561004490358	7.572650907759191
1191	1191	29	7.75	False	True	4.0	46.27094268798828	197.3459931610988	219.91245204738368	224.15896700218943	46971492.0	15.522351966533307	17.170374568941952	17.96446531721764	3764372.0	False	0.0403084269463496	661	697	1-21	14.1811051229473	6.866265947692893
1192	1192	43	6.6	False	True	5.0	46.06517028808594	183.22024894350795	207.93534483721712	211.3147876138577	43887091.0	16.216295834678807	17.766214557779332	18.41228964164744	3823972.0	False	0.039952185894556	278	693	1-21	13.352704359222622	7.14037189959869
1193	1193	55	7.75	False	True	4.0	45.39823913574219	198.15397632933536	225.21459571199384	228.540079146812	46100107.0	17.12142945234766	19.00688072909873	19.83788721346856	4001612.0	False	0.0418730435421534	491	688	1-21	14.459782921196066	8.000674812535
1194	1194	71	15.5	False	True	2.0	46.04345703125	204.1396915936384	229.86882083752425	234.16773010442355	48587487.0	16.748102405253952	18.46552277649561	19.378124042600373	4020769.0	False	0.0575693989466153	575	684	1-21	14.82325065330451	7.720858849528566
1195	1195	104	11.666666666666666	False	True	3.0	46.09772109985352	178.93958418777254	204.6006245858588	207.65406386157144	43187781.0	16.728052007918947	18.255127623813067	19.0520540564793	3962436.0	False	0.0562577718074363	390	673	1-21	13.115619047959056	7.528856864106991
1196	1196	119	21.0	False	True	1.0	46.51881408691406	173.65484367389718	191.64439460166503	193.8563847587754	41058107.0	14.945744789599615	16.066325600134093	16.835163572715313	3565629.0	False	0.0444704652244045	204	645	1-21	12.230897308867853	6.188288658006858
1197	1197	120	14.666666666666666	False	True	3.0	46.2385139465332	195.49570629188204	215.0062686541129	218.039744087282	45625217.0	16.04376895667186	17.3836773545146	18.21054980322176	3810591.0	False	0.0788153215201877	628	615	1-21	13.786375699840494	7.016691828654789
1198	1198	121	10.25	False	True	4.0	45.880279541015625	174.76613804289966	200.1773292781095	201.53478611250588	41520605.0	15.699048480302167	17.282845260487118	17.96839914117051	3701886.0	False	0.0623582155353739	452	613	1-21	12.723437245148665	6.873431485146659
1199	1199	122	17.0	False	True	3.0	45.694637298583984	172.46192552513904	195.4467797229113	197.76153944684023	40414187.0	15.630043455452736	17.138980474019508	17.866987830990322	3651265.0	False	0.1007080455977369	283	607	1-21	12.48052413286736	6.812771469232766
1200	1200	123	15.0	False	True	3.0	45.880279541015625	181.4529806260292	205.0088233686392	208.34744602742035	42924163.0	15.590325845109	17.175918891202482	17.971146420236884	3702452.0	False	0.0827953664496423	541	603	1-21	13.1623669419125	6.873656561037064
1201	1201	124	10.25	False	True	4.0	44.92215347290039	185.2425451089596	208.8791149721248	211.72003585134908	41816207.0	16.30688341645468	17.80163992519816	18.717121010377067	3696764.0	False	0.0650466081028375	369	589	1-21	13.378229392918042	7.325020753578263
1202	1202	125	16.0	False	True	2.0	46.3249397277832	171.1161935197552	187.1622035719362	190.35444080316097	39981058.0	14.54092575767178	15.458138584240842	16.230743221983584	3409021.0	False	0.0596458516157867	149	574	1-21	12.006429083665855	5.822736780971951
1203	1203	126	5.5	False	True	6.0	45.880279541015625	204.7230714460016	228.9270263474992	233.4891267186914	48103903.0	16.636772106144353	18.47471623852229	19.333893914157137	3983208.0	False	0.0367657283471707	690	553	1-21	14.779613563504682	7.694197841443404
1204	1204	127	34.0	False	True	1.0	45.54119110107422	170.0063749105805	188.254943459557	190.50508166154003	38670241.0	14.845435946663985	16.04397984292354	16.658144298753566	3381403.0	False	0.0955893713199555	432	532	1-21	12.015314785554214	6.081719379548668
1205	1205	128	14.5	False	True	2.0	44.643028259277344	181.4897455034389	205.5672003101616	208.3246095004721	40635856.0	15.689611691886958	17.20614291395306	17.917779348878398	3495047.0	False	0.055408284785584	602	532	1-21	13.16099798693227	6.841319770556785
1206	1206	129	6.4	False	True	5.0	45.79301071166992	166.93076532723288	185.8143656140875	187.7348391857344	38530515.0	14.62153912657734	15.73169988193505	16.46697079643641	3379665.0	False	0.0386048233960993	223	527	1-21	11.837196751689032	5.966449522507038
1207	1207	130	10.75	False	True	4.0	45.694637298583984	174.64412238793162	198.28552239701304	199.95044137440743	40861507.0	14.882561558757548	16.343289726890873	17.077300796722092	3489886.0	False	0.067521521321985	517	521	1-21	12.623068613673349	6.333741171000734
1208	1208	131	7.666666666666667	False	True	3.0	46.3249397277832	166.12338138015326	185.2476569188136	187.49475286800512	39380424.0	14.48132906734152	15.713954341695231	16.375324020817615	3439388.0	False	0.0296757292973504	309	523	1-21	11.821903983911731	5.910960305918619
1209	1209	274	9.75	False	True	4.0	46.2385139465332	185.56014152922492	205.5868309182964	209.93779371061007	43929869.0	15.368067001223585	16.929855530441902	17.77308649923901	3719051.0	False	0.0569585833362106	654	463	1-21	13.265211928586046	6.753291785240594
1210	1210	276	7.666666666666667	False	True	3.0	45.54119110107422	166.52939556978737	182.95861990565143	185.38202452785453	37630322.0	14.287570391925064	15.373127300389346	16.12815231615093	3273821.0	False	0.0307059371330211	390	461	1-21	11.686256565730956	5.761615345147928
1211	1211	293	37.0	False	True	1.0	46.09772109985352	171.06966722253273	191.88534199293105	194.6611560920696	40485523.0	15.12208341640367	16.51351889957028	17.19689974614403	3576602.0	False	0.1059116353918963	567	451	1-21	12.282054165434992	6.40733863494862
1212	1212	299	4.0	False	True	3.0	45.12205505371094	172.0042051583278	190.42126375805583	191.5945633946263	38178817.0	14.846303758429167	16.058510641654202	16.4290252598665	3273792.0	False	0.0117878201087491	477	446	1-21	12.0859489134431	5.942637952949433
1213	1213	304	16.0	False	True	2.0	45.617977142333984	166.08239465975225	183.9255534975881	186.586904729209	38002726.0	14.744197346260169	15.90215524171073	16.614597855711402	3383946.0	False	0.0615088947285381	219	437	1-21	11.762952900563366	6.056157374122222
1214	1214	305	7.25	False	True	4.0	45.65084838867188	165.25459003529843	186.1228702433685	187.7193176626785	38288488.0	14.666284948629054	15.89556732758868	16.68602843280868	3403394.0	False	0.0374687577996404	305	436	1-21	11.835776440678588	6.09920653996847
1215	1215	356	25.0	False	True	1.0	44.59820556640625	169.90420605861365	191.19683417612683	193.08094725563336	37586833.0	15.51386388349304	17.07454041057555	17.71910189671746	3449356.0	False	0.0628456529848484	373	380	1-21	12.179240539034554	6.724138575567704
1216	1216	357	17.0	False	True	1.0	45.54119110107422	183.45150624220767	200.44793166112424	204.0837677016534	41426551.0	16.02240221019874	17.453940202284663	18.25760356688003	3706074.0	False	0.0337959463348497	626	380	1-21	12.887111517204753	7.048156996859177
1217	1217	369	9.75	False	True	4.0	45.221675872802734	183.1140288884986	201.8489598584932	204.88865530612057	41008394.0	15.95301263214282	17.343497156237323	18.291442824626227	3661026.0	False	0.0595488815794519	541	370	1-21	12.93890494715695	7.068494219374818
1218	1218	376	7.2	False	True	5.0	44.777225494384766	175.30488861304022	195.96702983305715	199.0562890873907	39061760.0	15.633011423063168	17.001729286415518	17.934306239633933	3519334.0	False	0.048178623610449	457	363	1-21	12.56381480411184	6.853294261330483
1219	1219	386	12.0	False	True	2.0	45.18849563598633	163.09906141992315	179.4895830828956	181.5561654532325	36285099.0	14.98731173815716	16.169737759347857	16.929734747937896	3383510.0	False	0.040714217997607	268	357	1-21	11.438221246107773	6.248200481494213
1220	1220	387	10.0	False	True	2.0	45.18849563598633	159.92960528411743	175.22353770474743	177.7858668762926	35531582.0	15.811730092394027	17.05017142918987	18.101558138153404	3617706.0	False	0.0309723550117669	182	356	1-21	11.193055330237332	6.959148024710002
1221	1221	398	5.5	False	True	2.0	44.9110221862793	161.8540698485074	179.5885002605973	182.69964174183733	36066593.0	15.74164097497753	17.106420217588163	17.980077505148735	3549433.0	False	0.0127899294899901	337	306	1-21	11.509879512056772	6.884489582215655
1222	1222	403	13.0	False	True	1.0	45.17742919921875	175.86811753523833	194.95752357888745	198.04151243673027	39560412.0	15.899198756865657	17.497281001691046	18.28668547240657	3652915.0	False	0.0229652935211449	589	295	1-21	12.497757393878592	7.06705828289306
1223	1223	404	8.5	False	True	2.0	45.09988784790039	172.76982108985788	193.2550149799656	195.46490226994027	38911794.0	16.030572805084706	17.55782625327168	18.287769362002408	3640602.0	False	0.0243673028197614	503	292	1-21	12.331746103018284	7.068259702729139
1224	1224	412	10.5	False	True	2.0	44.777225494384766	172.60294609128823	192.5027350556087	195.7073510479917	38404582.0	16.5473500158328	18.03462486600853	18.939311753081046	3716551.0	False	0.0339390423677994	419	283	1-21	12.346116902454993	7.463057455447913
1225	1225	424	0.0	False	False	0.0	45.35416030883789	192.0174561296383	208.92308091742103	213.22021634512137	42926372.0	17.707043920203358	19.40691477205893	20.522727433789765	4131720.0	False	0.0	674	256	1-21	13.471420863443232	8.418940829388074
1226	1226	425	16.0	False	True	1.0	44.777225494384766	164.29781640891804	181.65748434800813	184.01868191033904	36110859.0	17.43399218808298	18.754935637015848	19.84255139389274	3893798.0	False	0.0319202007275082	233	247	1-21	11.591291134386426	8.012910874009044
1227	1227	426	5.666666666666667	False	True	3.0	44.9110221862793	167.2350749641468	188.6694846153252	190.62072584017457	37630288.0	17.365501333924442	19.13292135338499	19.822873944808403	3913218.0	False	0.0200635082585787	345	224	1-21	12.016694011521292	7.999590585373147
1228	1228	427	8.5	False	True	2.0	45.617977142333984	171.26592590128473	193.78361540447224	196.62438338007803	40047090.0	16.60036751302184	18.29708520792058	19.19134510848888	3908760.0	False	0.0238169605724318	545	219	1-21	12.404717126379728	7.615601390122623
1229	1229	428	24.0	False	True	1.0	45.79301071166992	176.28283594361724	197.30690881786896	202.10244313930264	41479308.0	17.538790422081092	19.26430201951434	20.35844322628949	4178347.0	False	0.0560684392861392	427	196	1-21	12.75542560868488	8.32173070130864
1230	1230	452	5.5	False	True	2.0	45.54119110107422	181.14366018868623	198.07904750955248	201.50293503576225	40902673.0	17.262721979861567	19.08667237712877	20.13946872449261	4088070.0	False	0.0124384212141144	626	182	1-21	12.717219826636056	8.189154049919141
1231	1231	491	4.0	False	True	1.0	45.221675872802734	174.22465565520577	192.1086733491236	195.8767437661572	39204663.0	19.363460651930133	21.087445623315585	22.52233691857896	4507838.0	False	0.0039119804998873	260	165	1-21	12.350156594547547	9.634413570102518
1232	1232	496	6.0	False	True	2.0	46.61544799804688	184.8124332677639	201.9903752866732	205.8604086055892	43781849.0	20.17283559009416	21.858549288713643	23.07294915539165	4907094.0	False	0.0135268647127566	137	164	1-21	12.992340847147316	9.96598665619605
1233	1233	559	5.5	False	True	2.0	45.27692413330078	176.7562804439092	195.4526696089336	198.4603947867754	39818897.0	19.120658604386904	21.0046391985606	22.326301426129906	4479527.0	False	0.0125840431481574	555	132	1-21	12.51699554446538	9.515065710727855
1234	1234	578	0.0	False	False	0.0	45.60701751708984	178.6041206883563	204.0599954795124	207.301322710238	42201410.0	18.8301348803522	21.048729433750715	22.00528754101005	4479731.0	False	0.0	473	125	1-21	13.087226294043372	9.318655744522914
1235	1235	605	10.0	False	True	1.0	45.880279541015625	188.97341196003345	213.98452137491424	219.9650581986232	45317647.0	19.89748020739413	21.8778876454092	23.38020884013108	4816838.0	False	0.0150226963606202	383	114	1-21	13.900504178543066	10.149211794999314
1236	1236	624	0.0	False	False	0.0	45.27692413330078	192.61516058255265	210.4044978207684	214.7942922230085	43096114.0	19.46176874159656	22.128074769538696	23.23950370228567	4662751.0	False	0.0	627	95	1-21	13.56762525010677	10.065034218403827
1237	1237	625	10.0	False	True	1.0	46.09772109985352	191.63849185951835	218.23165240388752	222.54965467230744	46285758.0	22.76138089697949	25.535547426502333	27.33216961628611	5684530.0	False	0.014881307402212	303	88	1-21	14.05944596220804	12.543640543485871
1238	1238	626	17.0	False	True	1.0	46.3249397277832	203.9399695505734	227.06046151550623	234.9215541729949	49341703.0	22.32302015141645	27.072969230143983	27.41808425089913	5758752.0	False	0.0326620663110211	217	66	1-21	14.85639406181016	12.59309193391211
1239	1239	627	4.0	False	True	1.0	46.57252502441406	209.4437970292498	231.8745637383525	237.15161113140311	50343939.0	6.505319527146695	25.263806330803824	23.90337475963143	5074349.0	False	0.003688335490347	125	54	1-21	15.0068181871179	10.462629501107603
1240	1240	6	4.333333333333333	False	True	3.0	46.48655700683594	201.0357492228891	233.0638817056319	240.50141296099	50866744.0	17.594616940366983	19.46608184488265	20.67780724211876	4373416.0	False	0.0125227479010127	228	747	1-22	15.22883197084408	8.5071567977167
1241	1241	7	15.5	False	True	2.0	46.38965225219727	202.3893902212556	234.13341584235144	240.6161926691543	50679069.0	18.37367502187785	20.67225718562371	21.662321722148487	4562562.0	False	0.0567133509961186	415	740	1-22	15.234338321370632	9.103769929194405
1242	1242	8	10.5	False	True	2.0	46.27094268798828	206.6171286258117	232.5072453411064	238.2722248924072	49928861.0	17.647426206784022	19.45055204568952	20.46790786711245	4288957.0	False	0.0317831728031367	557	730	1-22	15.085609624574694	8.38042430045047
1243	1243	9	14.0	False	True	2.0	44.9110221862793	214.29478270461743	242.52717792440552	247.628763460866	48884200.0	17.727034607419803	19.600655342570843	20.457317476249155	4038463.0	False	0.0519417011929546	639	703	1-22	15.68846525275509	8.372028814300387
1244	1244	13	14.5	False	True	2.0	45.31004333496094	193.49989257304705	218.6741992610993	222.2791884062649	44663145.0	17.496285982130342	19.38375928028295	20.220039522147577	4062866.0	False	0.0537889471903859	484	689	1-22	14.055664886995292	8.233590722471659
1245	1245	14	10.5	False	True	2.0	45.880279541015625	178.54368524853274	208.32378355509923	211.27117710068447	43526516.0	16.598637866383584	18.542173305546587	19.34454811477673	3985403.0	False	0.0323267342956396	279	678	1-22	13.348105992354323	7.705350218923738
1246	1246	15	10.0	False	True	3.0	46.09772109985352	183.67123909259783	206.59151202947515	211.4272152250694	43972519.0	16.110830492765167	17.612538205800305	18.438666574613805	3834864.0	False	0.0446439222066361	184	673	1-22	13.35989738737021	7.156333138836247
1247	1247	16	7.2	False	True	5.0	45.60701751708984	178.42803434686877	208.5443014394028	210.48498640224128	42849525.0	17.158690310763816	19.27835912515981	19.912886393205376	4053770.0	False	0.046441410795356	403	656	1-22	13.296361891706267	8.049941852550884
1248	1248	17	11.5	False	True	2.0	46.38965225219727	214.3326956877836	236.09984708996805	241.6038671683877	50887095.0	16.291873032859282	17.849651094579787	18.92474948340658	3985969.0	False	0.0362438665181425	709	646	1-22	15.303225637935183	7.444532307264147
1249	1249	18	5.666666666666667	False	True	6.0	45.89117431640625	188.713859923441	214.0531319323582	216.666201765573	44659212.0	16.387026751139942	17.956678807912862	18.701844565066885	3854822.0	False	0.0384312409607	574	646	1-22	13.696936751023904	7.314717534778284
1250	1250	19	11.333333333333334	False	True	3.0	45.27692413330078	176.8647837707218	199.7113130446259	201.95823402733856	40520700.0	16.003218969350495	17.388492954389218	18.26003832629604	3663676.0	False	0.0558346652889351	487	605	1-22	12.750160181152772	7.050081739780854
1251	1251	20	9.666666666666666	False	True	3.0	46.06517028808594	169.79930654531083	191.5256191844224	193.3608585230816	40158314.0	15.755584679442702	17.201913824859346	17.91821168370257	3721359.0	False	0.0424904184015274	327	604	1-22	12.196893029103066	6.844744319499969
1252	1252	21	25.0	False	True	1.0	45.60701751708984	169.26540318530954	193.2410521683364	194.3884880928152	39572677.0	15.546006696649505	17.143877243811115	17.81118155850462	3625915.0	False	0.0600961524938708	243	603	1-22	12.263307832871812	6.779664527320015
1253	1253	22	6.6	False	True	5.0	45.48626327514648	174.6991176087619	191.209279612978	194.8903121299757	39465019.0	15.164893568417602	16.27075296371717	17.127119299113982	3468218.0	False	0.0409756060930864	142	597	1-22	12.29695240681714	6.365001720573216
1254	1254	23	20.0	False	True	2.0	45.880279541015625	195.237282469432	217.00766117282944	220.55727157602465	45439656.0	16.779186864054214	18.18143941815976	19.008666552737854	3916204.0	False	0.0849812037464084	644	588	1-22	13.947047039224106	7.499836029452111
1255	1255	24	8.666666666666666	False	True	3.0	44.821868896484375	174.57365155083784	196.16835370004705	198.30635424699784	38992232.0	16.084628710734233	17.521771616098476	18.29920601727903	3598104.0	False	0.0380995172338507	408	575	1-22	12.514796947463024	7.074590034439336
1256	1256	25	26.0	False	True	1.0	45.694637298583984	181.96472197649183	207.25403263947584	210.4233525519257	43001732.0	15.966648906067972	17.64629909246403	18.41035244455329	3762306.0	False	0.0634935417189669	561	562	1-22	13.295273531172269	7.139386317794587
1257	1257	26	12.0	False	True	1.0	46.3249397277832	168.37053137615382	184.00584094431292	184.7262593419403	38798944.0	14.668928876815004	15.637261996687734	16.051449128971704	3371363.0	False	0.0193705585236106	222	521	1-22	11.644153226093112	5.715270123739466
1258	1258	27	13.5	False	True	2.0	44.65422821044922	169.26899035918274	190.2668823419006	192.7252371229389	37611903.0	15.375785327511188	16.75620415080018	17.491366845060544	3413583.0	False	0.0497514191340545	306	519	1-22	12.156759299098905	6.586201312645232
1259	1259	28	6.166666666666667	False	True	6.0	45.880279541015625	174.06093375675724	191.47910580697464	194.1612589831064	40001496.0	15.04540188050723	16.19103114832964	17.093308243081445	3521598.0	False	0.043649055459904	138	507	1-22	12.25004488442416	6.344665561526712
1260	1260	29	10.333333333333334	False	True	3.0	45.12205505371094	184.6686569672873	206.18113255159795	209.8733514710636	41821209.0	16.250010774807595	17.68904695621222	18.61680387750328	3709748.0	False	0.0489445309892748	622	502	1-22	13.25944125729089	7.264616659889025
1261	1261	30	33.0	False	True	1.0	45.09988784790039	175.6554201394534	194.86502699397192	197.31865898132148	39280827.0	15.607386439230408	16.93687328733805	17.65674471628317	3514982.0	False	0.0932008742168195	505	499	1-22	12.452393009749304	6.68545312732808
1262	1262	31	13.333333333333334	False	True	3.0	44.38468170166016	176.21693771718222	192.8443314290524	194.98798862936115	37595479.0	15.835693766468095	16.95626400845245	17.735413651878744	3419551.0	False	0.0741418024925198	419	496	1-22	12.3020786013747	6.733620809760034
1263	1263	32	11.5	False	True	2.0	45.18849563598633	223.9998682336692	247.4956537303865	256.1278715506019	51188706.0	19.080282550268528	21.70484651372943	22.780415627366448	4552804.0	False	0.0381962730366456	733	476	1-22	16.231599962058244	9.778081035922098
1264	1264	33	12.666666666666666	False	True	3.0	45.0	180.1707330571153	199.80805928221136	202.987765555462	40230593.0	16.13817247532302	17.495920117077816	18.289715207998988	3624879.0	False	0.0667866623172328	567	436	1-22	12.816435249439223	7.067848993200286
1265	1265	34	10.75	False	True	4.0	44.65422821044922	168.18287129504594	187.94919808037145	189.9175656677312	37063963.0	15.480290308583864	16.69999333234628	17.426352910279952	3400895.0	False	0.0707045744278524	235	436	1-22	11.975987700270538	6.547394833857543
1266	1266	36	14.5	False	True	2.0	44.40720748901367	171.9403180955619	187.03855449303867	190.3210306233764	36732903.0	15.338289001085665	16.340281530913202	17.146300236155646	3309321.0	False	0.0559983294750029	368	432	1-22	12.002519959578656	6.377591493679486
1267	1267	37	15.0	False	True	2.0	45.60701751708984	195.736918838974	217.6087929616983	221.88021972515668	45169312.0	17.021565037579773	18.55089751376621	19.721325739622213	4014773.0	False	0.0558603354671767	665	425	1-22	14.030916411211487	7.931443541894255
1268	1268	38	12.0	False	True	4.0	45.12205505371094	174.30687381916204	194.85369392333536	197.6720479532168	39389870.0	15.419298653697885	16.802756638701204	17.501887693477535	3487580.0	False	0.0816684133553423	464	424	1-22	12.47545871565742	6.591531683920209
1269	1269	39	12.0	False	True	2.0	45.617977142333984	178.42945219649062	196.82062762187024	199.8484130935419	40703738.0	16.87460906803218	18.17718893134117	18.980615226875184	3865840.0	False	0.0399511990452125	132	419	1-22	12.612843424388329	7.487213066155853
1270	1270	40	13.333333333333334	False	True	3.0	43.680660247802734	190.3075438040573	214.2136421378228	217.1721875211472	40554975.0	17.756736080763158	19.431978800734488	20.312683337707725	3793213.0	False	0.0765510181174816	613	362	1-22	13.726446610825318	8.290814258232961
1271	1271	41	8.333333333333334	False	True	3.0	45.79301071166992	176.71806983690752	200.02013965717964	202.19656266738448	41498625.0	16.056724229857977	17.53625630916528	18.37019073026121	3770280.0	False	0.0344152548869577	528	360	1-22	12.765304199253809	7.116786144916665
1272	1272	42	14.5	False	True	2.0	46.173583984375	166.98835435068173	184.72928491466024	187.235997811948	39069519.0	15.50066594106175	16.721301592409944	17.51020787753704	3653760.0	False	0.0517958336735443	273	359	1-22	11.803055258772632	6.598779526485717
1273	1273	43	8.666666666666666	False	True	3.0	45.17742919921875	177.97398874884445	197.005825184952	199.82529921732623	39916738.0	15.9737388834999	17.35117934985623	18.219684461333856	3639531.0	False	0.037502167280033	360	347	1-22	12.612814086571792	7.026077201116894
1274	1274	44	7.5	False	True	2.0	45.79301071166992	175.31738765563446	199.1969184565967	201.2908479686176	41312737.0	16.08289381900778	17.54356625026858	18.40914531052805	3778275.0	False	0.0195895065056448	444	342	1-22	12.706874891719684	7.140584895927868
1275	1275	45	6.25	False	True	4.0	46.27094268798828	172.09686163211472	187.4206031764097	190.30913661260004	39878414.0	16.62024613310736	18.03946819261781	19.01348355256601	3984189.0	False	0.0291919644996907	177	344	1-22	11.998171377840578	7.509148091039361
1276	1276	46	0.0	False	False	0.0	44.94440841674805	194.6254158464	218.09614745216425	221.6394048205742	43818737.0	18.36746619887632	20.72522205948085	21.73423646057215	4296920.0	False	0.0	680	298	1-22	14.011539031273168	9.15136252759229
1277	1277	47	9.0	False	True	3.0	44.94440841674805	183.788418581392	203.2480542895328	207.336918422446	40991095.0	16.614557530203506	18.149411654268725	19.248960926478823	3805574.0	False	0.0400990129197023	586	284	1-22	13.094807813650242	7.648253778151638
1278	1278	48	7.0	False	True	3.0	45.880279541015625	172.0263227812592	190.93435175941823	193.28390133709505	39820741.0	17.052340651468523	18.453937811256083	19.44285799147344	4005657.0	False	0.0263946680249487	236	280	1-22	12.189009641638489	7.768729720163177
1279	1279	49	36.0	False	True	1.0	44.59820556640625	179.00864475576387	202.4428078118924	205.7866413241913	40060235.0	17.3454878075802	19.04704465247202	20.026698386247023	3898573.0	False	0.108597288357818	499	278	1-22	12.993432414693943	8.119907400414357
1280	1280	50	7.25	False	True	4.0	44.94440841674805	174.9491924416667	198.33370879081212	200.85640918168005	39709880.0	17.07790446963238	18.72348032836381	19.76415335610088	3907429.0	False	0.0386558889018788	327	271	1-22	12.676284669048956	7.961841337985337
1281	1281	51	11.0	False	True	2.0	45.80392837524414	174.27061134531172	198.4988463654128	201.07214221256828	41287530.0	17.375898888708413	19.1400672318404	19.94011322626881	4094441.0	False	0.0347787180383641	414	261	1-22	12.689846613667932	8.068431287952578
1282	1282	52	22.0	False	True	1.0	46.09772109985352	176.42068368360606	194.8240031418456	198.4796965521469	41279701.0	19.562356096731182	21.12112355714487	22.303903952697173	4638754.0	False	0.0485596009546078	149	258	1-22	12.518282114225867	9.501488270721923
1283	1283	102	12.5	False	True	2.0	46.51881408691406	184.2734436335725	203.66784087775423	207.0322719058017	43848714.0	17.404160910178195	19.235228395013788	20.207570313321785	4279893.0	False	0.0408448914196329	638	210	1-22	13.073340522396013	8.229256498907157
1284	1284	103	3.5	False	True	2.0	45.96738052368164	180.8775819413762	201.4495867869804	204.7668236595732	42346805.0	17.043300631294276	18.96458157077016	19.736547975341143	4081617.0	False	0.0061977285405477	548	209	1-22	12.928282931820018	7.944285416627392
1285	1285	122	5.0	False	True	2.0	46.3249397277832	173.4338690438254	193.29313868308688	196.211136770946	41211168.0	18.194157635719243	19.76312443928002	20.84081247449513	4377296.0	False	0.0104197014678722	271	202	1-22	12.37492737019538	8.615302166287977
1286	1286	135	3.0	False	True	1.0	46.04345703125	177.04216471899525	199.61859258923343	202.80275977226967	42079566.0	17.96089677570008	19.6728459666303	20.7680168254291	4309158.0	False	0.0024510153684293	358	194	1-22	12.799760743303429	8.569793284690048
1287	1287	163	4.0	False	True	3.0	45.35416030883789	177.22968490153096	196.04109228392235	200.7382046284045	40413442.0	17.48811833675523	19.207311265062607	20.261342953295365	4079097.0	False	0.0116674777174129	466	183	1-22	12.667714955159754	8.263174131823604
1288	1288	177	24.0	False	True	1.0	45.18849563598633	184.3291912683522	204.2531060015243	209.2936538081856	41828604.0	21.976567077725623	23.85869669286215	25.089822764681244	5014353.0	False	0.0575785992736306	183	177	1-22	13.209673016440508	11.187530737486806
1289	1289	309	12.0	False	True	1.0	45.12205505371094	196.49978711453844	222.1000578629675	227.23583951310675	45281011.0	19.8768205555017	22.467341617742576	24.13980622403268	4810310.0	False	0.0204171033388355	535	125	1-22	14.367498275950696	10.608007828395705
1290	1290	310	4.0	False	True	1.0	45.79301071166992	203.1220156984824	233.7986465014046	240.4073857399005	49340977.0	21.04926780458773	23.380968451247057	25.014307327937665	5133912.0	False	0.0038149740812572	392	119	1-22	15.214454129463244	11.135190929589417
1291	1291	311	3.0	False	True	1.0	46.57252502441406	194.47354074652145	214.66524971502704	219.45088153093369	46586324.0	22.238230264497965	24.795810612154938	26.22295906143328	5566764.0	False	0.0023956441742402	273	117	1-22	13.86192221208132	11.872089511167378
1292	1292	312	0.0	False	False	0.0	45.880279541015625	205.49575707303188	230.4495073481579	235.677674264554	48554792.0	21.126393101326777	23.730201905055363	25.16888166633809	5185344.0	False	0.0	616	98	1-22	14.9094255331257	11.229865982869518
1293	1293	313	17.0	False	True	1.0	46.87216567993164	203.6933380483176	229.234306649951	234.79650064646745	50487423.0	23.472454200729302	26.213932789685728	27.72762668957868	5962169.0	False	0.0319038681522607	187	90	1-22	14.847743081183078	12.780707877423144
1294	1294	314	3.0	False	True	1.0	46.06517028808594	206.21980800270103	233.9757949720464	242.7642341801068	50418696.0	18.863994391951387	24.64528971386128	25.16693859366302	5226817.0	False	0.0024487052941105	471	67	1-22	15.366011416144795	11.22719071467263
1295	1295	315	0.0	False	False	0.0	46.87216567993164	214.049768822614	247.5552980048525	253.43356031353923	54494881.0	7.5453327948894895	25.793519102529608	24.983562370422487	5372123.0	False	0.0	334	57	1-22	16.053780535253804	11.113805766831389
1296	1296	7	8.666666666666666	False	True	3.0	45.54119110107422	220.709673637724	251.84119736344408	260.5322835657811	52884921.0	18.776555486711825	20.733888168459394	22.08322917378429	4482630.0	False	0.036905460125806	458	735	1-23	16.516710760118425	9.354639878918531
1297	1297	9	9.75	False	True	4.0	44.72135925292969	216.50694254399227	247.16613266997444	250.25722468973945	48986697.0	18.43208198737009	20.24277600972697	21.20702351530005	4151177.0	False	0.0608887312933033	579	709	1-23	15.856376854009314	8.82581161618462
1298	1298	20	22.0	False	True	1.0	45.89117431640625	201.3961730003112	235.5163738874884	239.1782367467584	49299390.0	18.009328084722465	20.143346421618965	21.11636661173649	4352503.0	False	0.0489976982853936	383	697	1-23	15.142739250266043	8.773213053621362
1299	1299	21	39.0	False	True	1.0	45.60701751708984	211.24617537283527	245.7872750668973	251.4435739437556	51187678.0	16.76291365790317	18.71435712819949	19.698513531625693	4010129.0	False	0.1170937098351284	171	698	1-23	15.935706647175149	7.911370715460451
1300	1300	60	15.5	False	True	2.0	45.18849563598633	200.47788888458976	225.73168966829843	230.07657679079588	45982197.0	16.93906646420441	18.63919008513484	19.559542485472424	3909093.0	False	0.059768420082513	252	679	1-23	14.559312416390938	7.831667062098106
1301	1301	90	9.5	False	True	4.0	44.92215347290039	202.3510453405445	232.01405725936067	234.90967491075511	46396325.0	17.823259402858707	19.725596228153456	20.507689692965368	4050414.0	False	0.0580395804995877	504	667	1-23	14.868886531509467	8.405243625325486
1302	1302	128	15.0	False	True	2.0	44.59820556640625	213.3681599331249	244.93205481665967	249.0532240566472	48482888.0	17.14114071396289	19.0265482999448	20.088141211454577	3910534.0	False	0.0584160401740436	646	651	1-23	15.780950541999882	8.147998837064005
1303	1303	142	11.666666666666666	False	True	3.0	44.92215347290039	180.64060891742912	205.9648397621404	208.08496624354007	41098255.0	17.02113627677628	18.763656049997227	19.51144188468552	3853648.0	False	0.0592407167893588	322	637	1-23	13.142500438276173	7.807164903875706
1304	1304	166	14.666666666666666	False	True	3.0	43.41658782958984	191.08668823101857	221.2301998580144	223.03884475646063	41148445.0	16.71254821840474	18.71147258096684	19.3549854176521	3570802.0	False	0.0893937199661487	408	617	1-23	14.1062686579972	7.709188391833331
1305	1305	168	10.0	False	True	3.0	44.283180236816406	197.77351883293628	221.1885674301469	224.6071938240445	43108490.0	16.86963657955309	18.41283172316011	19.24317505970345	3693311.0	False	0.0483775253926146	570	614	1-23	14.20753081616692	7.641097394188923
1306	1306	173	11.666666666666666	False	True	3.0	44.65422821044922	194.9000731440982	218.94382800370383	222.9580746689202	43512088.0	16.000099467932607	17.378109988152016	18.318449855842736	3574995.0	False	0.0599537377715312	183	613	1-23	14.103053328140891	7.081042154845921
1307	1307	196	10.333333333333334	False	True	3.0	44.59820556640625	187.65312269970903	214.35565775970923	217.3784947615516	42316807.0	16.472055521814717	18.10898978154552	19.19144376764504	3735975.0	False	0.0501010864165477	489	586	1-23	13.741889982410049	7.611274859629847
1308	1308	198	15.666666666666666	False	True	3.0	45.17742919921875	178.16469433139187	200.31294883557308	203.00104902353752	40551120.0	15.9109880112796	17.201648551833067	18.008283856388417	3597302.0	False	0.0911471579735217	258	580	1-23	12.817831030347582	6.897292607901129
1309	1309	199	7.666666666666667	False	True	3.0	44.65422821044922	184.97858186428547	209.29209228792988	211.73362481582467	41321545.0	16.198477028228204	17.699951511131903	18.590485621724	3628085.0	False	0.0319378702016724	341	559	1-23	13.379347875084392	7.248274055797817
1310	1310	200	11.333333333333334	False	True	3.0	44.55333709716797	201.4467898661636	227.37226052734	231.8031645774749	45034089.0	17.303747244431033	19.0157333032246	20.034087054968108	3892168.0	False	0.0576630049469659	633	556	1-23	14.66964484263915	8.118886580571951
1311	1311	201	31.0	False	True	1.0	45.18849563598633	187.01665049908925	206.5590156215896	210.75689193678068	42121041.0	16.120677449431962	17.33437597821821	18.13333100587048	3624056.0	False	0.0845253102823023	108	555	1-23	13.31729471877129	6.971434751407335
1312	1312	202	20.5	False	True	2.0	44.59820556640625	181.9247774381337	208.86900507618049	211.4065408468689	41154254.0	16.195097916174266	17.928966053646608	18.64811577003797	3630206.0	False	0.0933310210938282	423	535	1-23	13.358163515607991	7.28326831917133
1313	1313	203	13.75	False	True	4.0	44.40720748901367	187.123164672182	207.7687217893216	210.92948539809208	40710437.0	16.341467392690063	17.82008586447136	18.590107686810207	3587983.0	False	0.1034206138106526	552	530	1-23	13.32753845352586	7.248214971432053
1314	1314	204	13.0	False	True	1.0	44.65422821044922	183.08434901907629	201.8342950483012	202.71348451422085	39561191.0	15.770695790432056	16.9384665767259	17.445009572995602	3404536.0	False	0.0235066019554791	183	523	1-23	12.800384109979056	6.555996801435251
1315	1315	205	15.0	False	True	1.0	44.65422821044922	184.61121316519228	204.27603253815937	204.7103725587833	39950900.0	15.810048487398872	17.021655513608223	17.53022763331527	3421167.0	False	0.0291347780165359	257	493	1-23	12.928878731950942	6.607218780557274
1316	1316	206	9.5	False	True	4.0	44.55333709716797	183.0081183700688	210.221850819564	212.28886552062812	41242904.0	15.98941447178329	17.740931657851455	18.57293835220921	3608300.0	False	0.059004471090155	487	477	1-23	13.415155314830912	7.237522676740942
1317	1317	207	9.5	False	True	2.0	44.92215347290039	182.4519363490592	206.8654150528854	209.0669917771716	41292212.0	15.802800232406922	17.27740556525134	18.15337920682715	3585421.0	False	0.0290197902497938	408	453	1-23	13.208377156815311	6.983941556748331
1318	1318	208	7.8	False	True	5.0	44.29446792602539	172.3348418078849	189.49847508500807	192.61407599823863	36986952.0	15.442280875910132	16.66600510819676	17.425271842470025	3346109.0	False	0.0555153305361589	326	452	1-23	12.149724070357223	6.546169783540408
1319	1319	209	15.5	False	True	2.0	45.18849563598633	187.25572256515568	206.29139801059	210.13966770526767	41997685.0	16.852329037137395	18.25248676521134	19.316452527630105	3860510.0	False	0.059768420082513	134	449	1-23	13.275257526822635	7.688562817443509
1320	1320	210	25.0	False	True	1.0	44.72135925292969	182.58902937152487	205.02261053465804	208.2448678429076	40762972.0	16.408381666927042	17.950640242996897	18.746939983859995	3669627.0	False	0.062500000830325	565	446	1-23	13.154269512352853	7.34382617267064
1321	1321	211	19.0	False	True	2.0	44.72135925292969	181.49819906096369	202.70511018536416	205.76143254774163	40276851.0	16.243958889522	17.533108051065433	18.413987052538065	3604453.0	False	0.0828190810275408	223	412	1-23	12.99490227578742	7.142574253046746
1322	1322	212	8.333333333333334	False	True	3.0	44.283180236816406	198.545509751894	218.28853724678888	223.2678711615888	42851436.0	17.238891510201178	18.77144895575928	19.910773121056764	3821442.0	False	0.0368020304636305	636	400	1-23	14.119958372065607	8.045959538314492
1323	1323	213	25.0	False	True	1.0	44.38468170166016	176.67894396684437	196.30910216619048	199.40357657618384	38446845.0	16.31182428864196	17.74958214948326	18.534618234957808	3573645.0	False	0.0634517776238216	468	394	1-23	12.585038576558585	7.217023112111187
1324	1324	214	9.75	False	True	4.0	43.84062194824219	184.75239594522324	207.86063357986467	210.35181524511765	39569560.0	17.019386244398085	18.653124414950693	19.47522233425494	3663510.0	False	0.0633597567919053	385	372	1-23	13.288621440493078	7.78473596928018
1325	1325	215	20.0	False	True	1.0	44.94440841674805	169.93482308259777	189.18482597697704	191.67978776606745	37895636.0	15.637914947379164	16.858155462662374	17.754718260048826	3510158.0	False	0.0442785771452329	298	370	1-23	12.08889647070822	6.746019004618127
1326	1326	216	11.5	False	True	2.0	44.14748001098633	192.3783095368541	213.9843210222307	217.6123650264569	41510403.0	16.952337686019035	18.45369422068348	19.521731336944896	3723846.0	False	0.0400188789909117	545	363	1-23	13.75632441319255	7.81138695027175
1327	1327	217	14.5	False	True	2.0	45.45327377319336	183.42108646701425	201.19193820880488	204.21123552088304	41292532.0	18.048787505968782	19.327638204524764	20.42505421659665	4130048.0	False	0.0534504863825354	146	363	1-23	12.891165848049557	8.361652736835516
1328	1328	218	10.0	False	True	3.0	44.72135925292969	178.88960628176335	199.4445480150676	201.9682652303777	39534356.0	17.66493746759292	19.000294614894585	19.99528614017944	3913985.0	False	0.047434165532698	225	327	1-23	12.74747734882219	8.101677892147489
1329	1329	219	4.5	False	True	2.0	45.0111083984375	187.2448056913557	207.7683753728752	211.53635534600687	41945558.0	17.39106279148369	19.02283893372814	19.824931558380225	3931087.0	False	0.0094234374283619	616	317	1-23	13.364269610292904	7.996417087886678
1330	1330	220	19.0	False	True	1.0	45.880279541015625	176.413071142383	197.7742653265906	199.8165669181865	41166614.0	16.52234511299843	18.1042970795476	18.92307861673543	3898571.0	False	0.0393439800143012	447	313	1-23	12.610901983402428	7.4523513477948224
1331	1331	221	11.5	False	True	2.0	45.0	205.4430437441604	230.0124509065288	236.08738203368964	46790679.0	19.733318900115552	22.10694907477104	23.466926874862686	4650962.0	False	0.0385169357066373	711	312	1-23	14.939087983323695	10.198357422436262
1332	1332	222	8.5	False	True	2.0	44.94440841674805	176.28488401194105	199.7146450352112	203.3844104577892	40209673.0	17.110908549974866	18.829776228501327	19.879032846175743	3930141.0	False	0.024536185563053	341	299	1-23	12.838941642748916	8.030926545541258
1333	1333	223	14.0	False	True	2.0	44.65422821044922	183.5608599636633	205.8819863818904	209.58025856032828	40901298.0	17.61481543559758	19.25276896585949	20.155739143578995	3933557.0	False	0.0525408233347474	541	278	1-23	13.23760498064944	8.197307162644524
1334	1334	224	7.333333333333333	False	True	3.0	44.72135925292969	181.66147238598668	200.68319790195983	204.0030871412017	39932663.0	20.591673122757182	22.47090005047025	23.59513600159229	4618639.0	False	0.0297881412127399	146	276	1-23	12.87167307510706	10.282835888964204
1335	1335	225	5.0	False	True	1.0	45.34313583374024	171.63294528228374	189.68232944647227	193.0006389603056	38836796.0	18.12181506999357	19.600424302152025	20.696981005501733	4164776.0	False	0.0054379085922475	246	245	1-23	12.16835316212704	8.52881566749483
1336	1336	226	8.0	False	True	4.0	43.96589660644531	189.77695017829703	212.07272076150844	214.7079586082044	40620153.0	19.214424576189657	20.942054264073647	21.922281865319007	4147431.0	False	0.0468234169560504	402	240	1-23	13.56458997282522	9.2667871120628
1337	1337	227	7.0	False	True	3.0	44.55333709716797	190.22841699938945	215.38130633917487	218.25230593031523	42401465.0	18.8276001389164	21.08929019996148	22.0773316068456	4289124.0	False	0.0279903183017841	618	233	1-23	13.792652351405907	9.360001572199634
1338	1338	228	14.0	False	True	1.0	45.27692413330078	208.69991902947103	228.3938210942783	235.1833083659312	47186946.0	19.67541114416072	21.78522020585296	23.067926898173425	4628326.0	False	0.0255527839114516	721	225	1-23	14.881604637969112	9.956745749849905
1339	1339	229	4.0	False	True	1.0	44.0	185.05430657089	205.6952555263536	209.87756824389515	39767924.0	18.70271649578624	20.44572287582517	21.667462101895083	4105584.0	False	0.0041322314049586	481	218	1-23	13.25386014270734	9.113381629610258
1340	1340	230	11.0	False	True	2.0	45.54119110107422	174.48587668504868	192.89174519130896	196.7884291942001	39945685.0	18.245859028885526	19.782058392487063	20.733159061234904	4208582.0	False	0.0351811679510196	324	214	1-23	12.412328458815102	8.549939825283102
1341	1341	231	4.0	False	True	3.0	45.60701751708984	181.99901523837693	204.39128738817595	207.7889704975848	42300683.0	21.547116668139445	23.636545208209107	24.73795820364896	5036035.0	False	0.0115384612788231	176	192	1-23	13.113402376102671	10.974611098715704
1342	1342	236	3.0	False	True	1.0	45.0	191.94786117836367	218.6895031081127	221.88528973118136	43975935.0	18.945068931393934	21.07736771860212	22.19963687714208	4399795.0	False	0.0025660011963983	553	179	1-23	14.02648833847721	9.433353430811083
1343	1343	246	8.0	False	True	1.0	45.54119110107422	182.75722866688665	202.97852489812783	207.1389979242797	42046726.0	20.59360892374736	22.517171132360566	24.128163103274414	4897727.0	False	0.0109100366681955	257	158	1-23	13.07269500664134	10.605199249671635
1344	1344	247	13.0	False	True	1.0	45.221675872802734	185.51595656689392	205.1308540729052	210.7396121346999	42179461.0	19.38826708969492	21.156968600454967	22.474487723317456	4498261.0	False	0.0229203752065584	397	150	1-23	13.30785272661158	9.602274683942412
1345	1345	248	0.0	False	False	0.0	45.221675872802734	188.239643478331	211.96374113979817	215.69599835524104	43171480.0	19.70060837003041	21.757868956944595	22.844445889917505	4572308.0	False	0.0	480	134	1-23	13.62647948542478	9.825429937721688
1346	1346	249	0.0	False	False	0.0	45.617977142333984	237.4016500182054	266.009029289889	275.9236138865767	56198207.0	21.42656709101549	25.32716152090057	26.828142992010683	5464170.0	False	0.0	745	110	1-23	17.499260240843935	12.226908914765197
1347	1347	250	0.0	False	False	0.0	45.45327377319336	213.5979373352834	235.64487037276567	241.6999779420572	48872943.0	20.97166286797256	23.585470692924407	25.06307019024897	5067878.0	False	0.0	660	107	1-23	15.297641397931816	11.16446910919254
1348	1348	251	3.0	False	True	1.0	45.34313583374024	201.59754889470813	225.48849182398808	230.1520730994031	46312640.0	22.956149410483203	25.313098295918905	26.674620421959137	5367634.0	False	0.0025273115299167	324	104	1-23	14.55052605652107	12.143544546619266
1349	1349	252	11.0	False	True	2.0	46.0	196.86033734663604	223.289438387363	228.73887708206945	47371506.0	21.946905858388376	24.82197655703288	26.6639003911588	5522057.0	False	0.034482866440368	575	96	1-23	14.45949538108475	12.137346647398854
1350	1350	253	3.0	False	True	1.0	45.60701751708984	213.24628333008567	241.49141195376347	248.21635386753505	50530696.0	26.60134493864785	30.449155766291973	31.87494217368456	6488948.0	False	0.0024981501470109	244	73	1-23	15.704418169662205	15.291235868430974
1351	1351	254	5.0	False	True	1.0	46.69047164916992	212.3797887924312	239.7913552425213	245.3265222470792	52343477.0	23.8265876213664	27.82187756469422	28.766434419563087	6137678.0	False	0.005128595942671	156	68	1-23	15.524192101369394	13.408022679782462
1352	1352	255	0.0	False	False	0.0	45.617977142333984	213.14999468340585	245.7461656869351	254.76211622903185	51888180.0	0.0	20.84412605543485	21.54867699128885	4388885.0	False	0.0	503	51	1-23	16.14596842628251	9.031909028093011
1353	1353	256	0.0	False	False	0.0	35.1710090637207	251.22692899150343	293.70166920741747	302.92038567768105	36674120.0	0.0	0.0	14.142868265112384	1712256.0	False	0.0	741	39	1-23	19.262980738892782	4.533648238198757
1354	1354	257	3.0	False	True	1.0	45.79301071166992	219.1048607902563	252.7760333326145	264.9328386654201	54374557.0	0.0	14.380871498986462	20.79500250550501	4267946.0	False	0.0024778983518609	403	47	1-23	16.802706991845017	8.57301619071848
1355	1355	5	9.75	False	True	4.0	46.173583984375	225.09900920159424	264.26168681863174	274.6440852841327	57308490.0	18.746922621180207	20.941243544903248	22.290056221143978	4651145.0	False	0.0571188879370609	345	749	1-24	17.425527581656752	9.476999122899098
1356	1356	6	11.0	False	True	1.0	44.92215347290039	237.5455550436517	273.23257872554814	281.2191530016918	55542775.0	17.085058034496274	18.911448216955385	20.062353768705734	3962457.0	False	0.018078728937743	197	738	1-24	17.85342857606278	8.125572906572021
1357	1357	7	17.5	False	True	2.0	45.880279541015625	244.67309330165023	280.7202419937506	287.1638099546744	59162070.0	17.62408723538006	19.64228907906509	20.905798655867347	4307055.0	False	0.0695560575357134	634	735	1-24	18.23482053337065	8.635462640273609
1358	1358	8	9.0	False	True	4.0	45.18849563598633	217.23009586140927	250.6010637706365	256.4535509501038	51253795.0	17.851172929739192	19.87775651196107	20.95207972889548	4187400.0	False	0.0528893206217179	449	709	1-24	16.25609098923752	8.67000050911066
1359	1359	10	14.666666666666666	False	True	3.0	44.65422821044922	213.0789439028868	246.2912622698697	250.50661761354365	48888411.0	17.622757711678123	19.73747838898133	20.49494094485622	3999755.0	False	0.0845071026890355	272	702	1-24	15.873811223853526	8.394221236325858
1360	1360	54	20.5	False	True	2.0	45.617977142333984	219.85038692806071	256.0671897676682	260.1305581597304	52981587.0	17.226317908032893	19.44195592020161	20.323041166094423	4139256.0	False	0.0892049061668382	565	688	1-24	16.494204854462122	8.288012204957607
1361	1361	89	14.0	False	True	2.0	45.0	199.8688083916587	226.9988611557312	229.25331913636367	45436221.0	17.698803978446332	19.438024744766324	20.18559702907229	4000628.0	False	0.0517364971998372	372	669	1-24	14.505069386653444	8.211243853566328
1362	1362	117	8.666666666666666	False	True	3.0	45.80392837524414	195.20385355368003	221.92943549940856	225.283869589102	46259091.0	16.3682654348954	17.960561559828108	18.959451680548444	3893075.0	False	0.0364832854207246	199	654	1-24	14.25167290138701	7.469011783875071
1363	1363	122	23.0	False	True	2.0	44.72135925292969	222.5844293518884	253.80475658739888	257.6136790654126	50426689.0	16.930181961603164	18.70192231990184	19.74296857062732	3864595.0	False	0.1103041265016049	642	650	1-24	16.33315696507278	7.937007411618611
1364	1364	132	13.666666666666666	False	True	3.0	45.45327377319336	204.0850665312796	229.5439825300045	231.73010062502945	46856984.0	16.270913528330894	17.839396042351243	18.6625359426558	3773658.0	False	0.0733643071119086	495	639	1-24	14.667568753211013	7.287711936072916
1365	1365	141	12.0	False	True	4.0	44.18144226074219	194.9825791890468	220.89656955701105	223.6074258965024	42719636.0	15.778495733945377	17.302054279747743	18.03134978619693	3444844.0	False	0.0851828335735049	298	626	1-24	14.145441390608804	6.906915970919942
1366	1366	175	12.333333333333334	False	True	3.0	44.18144226074219	206.04411113807748	230.3140098417624	234.6619185376821	44831569.0	16.511596428872753	18.074751216466208	19.065207947660987	3642360.0	False	0.0665674898839068	571	603	1-24	14.855691213205647	7.531120380684071
1367	1367	176	18.5	False	True	2.0	44.72135925292969	199.08602104541447	226.66432118010687	228.54849841607867	44737314.0	16.429608220915483	18.261094559694254	18.90649930051968	3700860.0	False	0.0795715097772677	419	602	1-24	14.462112270352163	7.436231509357753
1368	1368	210	21.5	False	True	2.0	44.9110221862793	185.0144880786136	208.027091527711	210.85030825440143	41623794.0	15.559785230007886	16.920537305007073	17.760346122152963	3506056.0	False	0.0988511681569162	229	574	1-24	13.32402905253451	6.745377979760407
1369	1369	228	14.666666666666666	False	True	3.0	44.10215377807617	216.25113527177504	238.8556236456272	244.49493784788507	46542640.0	16.962710799220275	18.586057648362047	19.58832864524143	3728881.0	False	0.0866360790484108	647	566	1-24	15.488222222039296	7.846064828915861
1370	1370	235	12.666666666666666	False	True	3.0	44.04542922973633	188.95002026126312	211.4014526693616	215.1615432127811	40853370.0	15.722509509266358	17.10867192723492	18.070804202612408	3431158.0	False	0.0697128879500513	345	561	1-24	13.60120331470529	6.932611225831826
1371	1371	248	32.0	False	True	1.0	44.40720748901367	200.6933090398769	221.7478681840745	225.4735830863516	43517520.0	15.99029799804461	17.350989601250184	18.292830353378463	3530607.0	False	0.091794791540618	501	557	1-24	14.265174948002809	7.0649845286084325
1372	1372	293	11.0	False	True	5.0	44.04542922973633	196.0561784372209	217.2907739869085	220.0042061933446	41772861.0	15.83725102997821	17.13994275314904	17.922157483978484	3402934.0	False	0.0940280303542073	424	522	1-24	13.91349792606726	6.841504568303787
1373	1373	300	7.8	False	True	5.0	44.10215377807617	201.03998163470496	225.27511859031284	229.2934842191236	43648855.0	16.18350305496856	17.609694520390182	18.51425617154436	3524418.0	False	0.0560005522575686	577	518	1-24	14.510863723157083	7.198366110986245
1374	1374	318	18.5	False	True	2.0	44.55333709716797	185.1069741588049	207.3216404019544	210.23012250205483	40842937.0	15.673602972573192	17.09028945171255	17.95841977253036	3488913.0	False	0.0801728109558213	278	506	1-24	13.28369090187992	6.865546035005254
1375	1375	360	8.0	False	True	4.0	44.10215377807617	194.06328334528504	216.74636055652465	219.68531514767272	41819821.0	15.962038485716354	17.434113649461203	18.291481070599225	3482010.0	False	0.0465345344407515	506	474	1-24	13.892243435817504	7.065390166944047
1376	1376	361	10.5	False	True	4.0	44.55333709716797	189.3401762470271	213.22225308514228	216.2625416404668	42014899.0	15.762161962776268	17.094896269279054	18.10093772200684	3516601.0	False	0.0685619975774564	181	466	1-24	13.672082069836842	6.950640107399713
1377	1377	362	16.5	False	True	2.0	44.04542922973633	189.7029983325033	210.2993865695591	214.27993292299203	40685976.0	15.692745137723904	17.035776918553893	17.91103426013513	3400822.0	False	0.0690962087660208	346	456	1-24	13.54470829777144	6.8359734586844665
1378	1378	363	34.0	False	True	1.0	44.29446792602539	189.26465714199605	209.9542475545291	213.5791666068208	41012799.0	15.896022472125477	17.151897431793408	18.11166249955763	3477914.0	False	0.1010460630255052	429	441	1-24	13.499173496037614	6.957706681440468
1379	1379	364	12.0	False	True	3.0	44.0	189.3273431012756	209.229216491709	212.8328799426529	40327901.0	15.806522092679067	17.05494926126379	17.973392406105575	3405626.0	False	0.0644151126781813	252	423	1-24	13.451356038489935	6.874069694581389
1380	1380	365	8.666666666666666	False	True	3.0	44.14748001098633	196.8104817493073	215.43569863933047	217.81251822893748	41548583.0	17.158075852514948	18.52064094064546	19.252127384687903	3672418.0	False	0.039272410389452	582	395	1-24	13.769737390578234	7.647958734284282
1381	1381	366	12.75	False	True	4.0	44.10215377807617	198.1131686755737	221.01175122614703	224.6441098677486	42763789.0	16.31204542733173	17.815414759615408	18.66095531955874	3552344.0	False	0.0936279835149463	499	391	1-24	14.211026301003834	7.288251646979527
1382	1382	367	14.5	False	True	2.0	45.0	199.06943285928827	217.7197121960427	222.56764249815208	44111172.0	18.52716652358873	19.902018773402204	21.10284803444173	4182420.0	False	0.0545326963135934	108	376	1-24	14.07255608455754	8.76853109898797
1383	1383	368	11.0	False	True	3.0	44.40720748901367	211.89650333856085	232.917231629815	239.1796142318072	46162852.0	17.610560031743844	19.374816015541803	20.50158187390885	3956907.0	False	0.0555013254612894	663	374	1-24	15.14400748747092	8.4006397138237
1384	1384	369	16.0	False	True	2.0	43.931766510009766	187.1972649436549	206.27081257333785	209.76552921935377	39623515.0	16.22031822404489	17.356359851219906	18.224397503721896	3442485.0	False	0.0663212397883644	305	361	1-24	13.25324719001645	7.02683257004315
1385	1385	370	27.0	False	True	1.0	43.5660400390625	193.0053225834385	217.14147705169333	220.47980199817647	40956848.0	17.45213106667465	19.05343949051112	20.060818736278108	3726545.0	False	0.0739178750756687	389	359	1-24	13.940037135803916	8.137479725555691
1386	1386	371	18.5	False	True	2.0	44.777225494384766	188.5366433087857	211.2577216519999	213.58178002155327	41912166.0	17.143370870286393	18.479627611521188	19.55852931520797	3838063.0	False	0.0793730790793025	225	330	1-24	13.496566010129998	7.834539185225169
1387	1387	372	9.333333333333334	False	True	3.0	44.10215377807617	198.52900863125623	219.7461342479528	223.0912453312204	42468182.0	17.17892552684033	18.640660618998147	19.743963381982173	3758508.0	False	0.0439801616379475	462	319	1-24	14.108898522476338	7.944906503488913
1388	1388	373	8.666666666666666	False	True	3.0	44.40720748901367	196.35459097497983	220.45834588170808	223.9504875181304	43223555.0	16.855716706007865	18.579270220191685	19.435785432953697	3751203.0	False	0.0388143633471315	545	315	1-24	14.164850152994235	7.757962302060002
1389	1389	374	9.0	False	True	2.0	43.8292121887207	206.3052393482524	227.160587375924	231.97066824088145	43613601.0	18.66662372789822	20.434197174716942	21.498926962664235	4042087.0	False	0.0281103615133726	627	292	1-24	14.67762663940741	9.006576323667346
1390	1390	375	13.0	False	True	2.0	44.9110221862793	199.86164193808304	222.3201425831832	226.29108688227643	44671946.0	19.52705188924469	21.148506078864006	22.323952721920723	4406954.0	False	0.0464771131222733	130	293	1-24	14.310112297960876	9.507760409882982
1391	1391	376	11.0	False	True	2.0	44.65422821044922	189.1583455630204	212.9319349346605	216.0971420387688	42173121.0	17.846832378131083	19.552807659986023	20.734889915372097	4046583.0	False	0.0365926488644624	335	283	1-24	13.656372155147704	8.546907921492831
1392	1392	377	8.0	False	True	1.0	44.72135925292969	230.2369979872082	257.2489501615737	263.6474611394047	51607774.0	19.902384844323898	22.46068269596317	23.751471742905	4649241.0	False	0.0113137086492896	709	267	1-24	16.71421891329633	10.364973118355485
1393	1393	378	10.0	False	True	3.0	44.643028259277344	196.998079896973	222.8790797704532	224.9757854997957	43883839.0	18.887623148307167	20.87118949141251	21.75848444870105	4244216.0	False	0.04760076825405	409	255	1-24	14.226453210760086	9.16535220656412
1394	1394	379	10.0	False	True	1.0	45.12205505371094	181.0597626864715	202.25078803416943	205.12365135247623	40874742.0	18.341105913268976	19.973699750221986	20.988660492629567	4182385.0	False	0.0155318167466587	258	250	1-24	12.948870870101947	8.703017677649784
1395	1395	380	6.0	False	True	1.0	44.0113639831543	199.23100920553432	224.76468700257465	228.38595041772305	43297277.0	17.988625766808	19.833055185378964	21.037799933083992	3988334.0	False	0.0075874740553951	485	236	1-24	14.447550437727072	8.727880839255228
1396	1396	381	3.5	False	True	2.0	45.0	197.12856440533847	224.516170183675	228.52924424430825	45292715.0	17.96513634905904	20.05303379381403	21.10501259988633	4182849.0	False	0.0064670621499796	568	234	1-24	14.45665380995288	8.768582906259052
1397	1397	382	14.0	False	True	2.0	44.92215347290039	191.62575917710475	213.3880671572768	217.81025789765337	43019069.0	21.500874319984177	23.47946157468592	24.94485711130913	4926786.0	False	0.0519159630532909	176	220	1-24	13.758670050745224	11.097878409728844
1398	1398	383	6.5	False	True	2.0	44.55333709716797	200.1209786542161	225.01725024005933	229.2438123342472	44536865.0	19.410787211860807	21.284861187044644	22.53421466923476	4377886.0	False	0.0166970425196228	349	196	1-24	14.499950961924169	9.634559716440172
1399	1399	384	7.5	False	True	2.0	45.17742919921875	209.39087497642424	233.26288868172048	237.3312026893089	47408849.0	19.650284202688777	22.029535961324832	23.137941136507383	4621993.0	False	0.0201269914836014	675	190	1-24	15.019857659151029	9.998721964319202
1400	1400	385	6.333333333333333	False	True	3.0	45.12205505371094	194.05911390282063	222.5661368689062	226.85644743851216	45205410.0	19.44647218237358	21.66009027028308	22.763273558310065	4536010.0	False	0.0234850793514224	429	170	1-24	14.345695234722156	9.77387899470379
1401	1401	386	5.0	False	True	2.0	44.777225494384766	198.9749069649076	224.8293753815352	228.5373731798672	44846973.0	21.49914896064619	23.66214512837105	25.01467319816493	4908748.0	False	0.0111524591690854	270	167	1-24	14.449676726129216	11.13792134705583
1402	1402	387	0.0	False	False	0.0	44.777225494384766	204.03486718396672	232.49575477319496	236.2425989033797	46359006.0	19.53762068348924	21.778024142417504	22.94711374865319	4503021.0	False	0.0	514	159	1-24	14.95008577922647	9.883306450873553
1403	1403	388	13.0	False	True	1.0	45.12205505371094	196.95108708766435	221.13169247528552	225.7677069540285	44988458.0	19.56309857373849	21.801582572543555	23.260953097227468	4635182.0	False	0.0230216944901886	597	157	1-24	14.274593621917832	10.075713823883676
1404	1404	391	4.0	False	True	2.0	45.27692413330078	216.6472020896053	239.2799892794324	244.413607131076	49038904.0	22.81610149208554	25.126071031719626	26.683853843016383	5353822.0	False	0.0078048785857078	125	134	1-24	15.46936911800188	12.14612606942734
1405	1405	420	14.0	False	True	1.0	45.25483322143555	216.6913601536432	245.722766269384	251.35898940152788	50383218.0	22.44480435942833	24.76877860890892	26.347015676263467	5281082.0	False	0.0255777369178886	364	103	1-24	15.917501531340866	11.940526859104017
1406	1406	421	0.0	False	False	0.0	45.17742919921875	222.1962329634782	247.6446026443189	254.6239263602727	50863212.0	22.32181435578692	24.674483973897264	26.67061750342349	5327674.0	False	0.0	469	89	1-24	16.12723832013219	12.135946636236008
1407	1407	422	0.0	False	False	0.0	45.617977142333984	218.06920411101711	247.8593897385032	252.27089329610124	51380785.0	22.64807025859128	25.76205868468811	27.22085079375788	5544154.0	False	0.0	636	86	1-24	15.974578384371862	12.469897397088191
1408	1408	423	3.0	False	True	1.0	45.12205505371094	213.6815293417025	240.46976835587407	246.4123898489939	49102299.0	26.34258468176369	29.408142499882445	31.640614518616296	6304987.0	False	0.0025521379173544	280	84	1-24	15.588639581444662	15.14960942728004
1409	1409	424	3.0	False	True	1.0	45.60701751708984	218.62490057092643	256.755307106657	262.2439656802502	53386370.0	23.1143293254885	27.051804654587624	28.629340684388364	5828224.0	False	0.0024981501470109	551	83	1-24	16.61443430303893	13.321365414710469
1410	1410	425	9.0	False	True	1.0	45.60701751708984	229.9020908985796	261.7665701133176	267.11251527987923	54377486.0	26.03358440231148	29.294915693589456	30.452936998862832	6199463.0	False	0.012980768938676	194	80	1-24	16.924612951645855	14.425475864614
1411	1411	13	11.0	False	True	2.0	45.17742919921875	237.5605349754904	277.2198871871725	283.0148739186229	56534536.0	16.944012042952515	18.72236225017544	19.832399398580463	3961684.0	False	0.0357499958301159	559	735	1-25	17.969566808831672	7.9858359893383986
1412	1412	14	6.0	False	True	4.0	44.18144226074219	227.29511240920723	258.47477061239937	265.3557120065489	50695541.0	16.949301667361805	18.723002892266305	19.735664305848523	3770449.0	False	0.0301166796302552	413	719	1-25	16.831984807526815	7.930944611015465
1413	1413	15	11.666666666666666	False	True	3.0	45.0	225.2315615859166	257.8545145160879	263.9901695246606	52320794.0	16.484679542706328	18.046496763497423	18.953565733745204	3756449.0	False	0.0590359303388618	286	705	1-25	16.74550433410958	7.45726430878118
1414	1414	16	30.0	False	True	1.0	42.296573638916016	217.6320737328984	252.3713991101011	256.88662223896205	44979374.0	15.696356771704128	17.12013633984645	18.11832056185563	3172414.0	False	0.0918483813563618	203	699	1-25	16.289430142560313	6.952588710605547
1415	1415	17	16.0	False	True	3.0	45.27692413330078	239.6747031502144	267.5953952373814	274.26360001226544	55027977.0	16.959613245054175	18.676203658658228	19.654682373549164	3943496.0	False	0.0936585430284945	652	699	1-25	17.406069238904227	7.879985126285384
1416	1416	18	12.5	False	True	4.0	43.931766510009766	212.20663760549132	244.0557421482416	247.70076391530603	46789265.0	16.894610690295533	18.73760439462527	19.71271655005292	3723620.0	False	0.0915941374825226	481	672	1-25	15.69453273610482	7.920769088292094
1417	1417	19	11.0	False	True	3.0	43.5660400390625	201.45073513982905	235.73074230764155	238.4823135333532	44301037.0	16.448548192576027	18.40879793259048	19.39666911490776	3603171.0	False	0.0576652407997859	358	660	1-25	15.101200700800772	7.73118569604518
1418	1418	20	23.0	False	True	2.0	44.777225494384766	225.61185659050705	256.3727955875468	260.8687934952044	51191521.0	15.582153966433152	17.10907521065513	18.21775757331444	3574957.0	False	0.1100290566321073	578	655	1-25	16.545807909509495	7.0120081025539225
1419	1419	21	26.0	False	True	1.0	44.9110221862793	226.6068472167315	250.30260013007972	257.79936766514027	50891971.0	16.094182773617153	17.395413817881145	18.379354710559664	3628254.0	False	0.0657285637174675	105	651	1-25	16.347736895753616	7.110588229654304
1420	1420	22	9.25	False	True	4.0	43.0	194.1376658035373	218.96965422889383	222.56898466511467	40277555.0	15.0316926728666	16.440865852391205	17.44253247743536	3156516.0	False	0.0608605228829189	245	628	1-25	14.07966500747114	6.550299225861845
1421	1421	23	13.333333333333334	False	True	3.0	44.40720748901367	236.5147620378264	260.6760937151502	267.8307690277296	51692667.0	15.53802889195043	16.844106467765116	17.885897807231487	3452067.0	False	0.074066603938624	678	619	1-25	16.99499986400793	6.809422405400054
1422	1422	24	11.0	False	True	3.0	41.14608001708984	196.8622578751879	228.87947822732087	232.48351029995888	38522160.0	15.317719481088965	17.046409557367507	17.797859870484476	2949078.0	False	0.0646477403996131	424	615	1-25	14.717769329976234	6.763540021539052
1423	1423	25	14.0	False	True	3.0	43.32435989379883	199.7012597223541	223.1432441059744	226.80875403333835	41666370.0	15.388941001088238	16.721196908117754	17.73683032085356	3258381.0	False	0.0837238129096061	500	589	1-25	14.352265795085316	6.727754117530921
1424	1424	26	9.75	False	True	4.0	44.55333709716797	193.1111781303504	221.87643011614105	224.69667235753465	43653459.0	15.942291103267792	17.687991860453103	18.43629859900195	3581754.0	False	0.0613488515799459	318	589	1-25	14.214843877933598	7.152093633076006
1425	1425	27	38.0	False	True	1.0	45.27692413330078	201.7165811196441	223.3437064460072	227.61134115416485	45667714.0	14.58024045205007	15.556521189581138	16.569594373530695	3324507.0	False	0.1142671942573745	158	586	1-25	14.406215312768053	6.020213882470991
1426	1426	28	21.5	False	True	2.0	44.40720748901367	217.4170136002569	240.06579217673456	244.2144330127544	47134597.0	14.649853040232138	15.788691709358712	16.669877248081963	3217369.0	False	0.1011068914151756	590	574	1-25	15.4757486442274	6.077478491752567
1427	1427	29	10.666666666666666	False	True	3.0	44.59820556640625	202.13479746163364	230.22777117333976	233.55087717124084	45465065.0	13.784618983432855	15.13126530298482	16.051895705797957	3124803.0	False	0.0525447790472182	390	542	1-25	14.789888734946324	5.7052218204101
1428	1428	30	10.5	False	True	4.0	42.54409408569336	226.4140967195276	251.99273327138263	257.9903512840977	45702880.0	15.842862176467992	17.498747697555135	18.55643220128728	3287264.0	False	0.0751909166076216	661	536	1-25	16.359702108680004	7.217860712933045
1429	1429	31	5.75	False	True	4.0	44.27188873291016	191.69426953742888	210.42564411686848	213.4340544047328	40943160.0	14.840430741026957	15.964704754488706	16.801155750094505	3222974.0	False	0.0281388055124285	224	537	1-25	13.492338271882726	6.16354148823648
1430	1430	32	46.0	False	True	1.0	44.55333709716797	210.8525987800106	235.23823423547924	240.43345307179644	46710758.0	15.316098487565656	16.61275034586597	17.597250422598407	3418746.0	False	0.1571723946351064	105	521	1-25	15.230363522055452	6.640286094845719
1431	1431	33	11.25	False	True	4.0	41.761226654052734	196.89625040182128	221.07659297295348	223.8288689221977	38205346.0	14.856663175368594	16.218611652285237	16.894055155318306	2883646.0	False	0.0865450596393822	464	515	1-25	14.161890752589692	6.217643654071376
1432	1432	34	9.666666666666666	False	True	3.0	43.73785400390625	195.02473132486284	217.27398719370063	219.926420372156	41176923.0	15.258767004813832	16.567330040009324	17.402313419403256	3258243.0	False	0.0471326033308766	299	510	1-25	13.909483579069168	6.526484091842337
1433	1433	35	10.0	False	True	3.0	43.011627197265625	202.2863675092006	223.65660654930065	227.9467257679869	41273058.0	15.181893267640293	16.571606974643952	17.4744091071779	3163995.0	False	0.051280176217454	545	505	1-25	14.426087991674132	6.56848059364485
1434	1434	36	7.666666666666667	False	True	3.0	42.57933807373047	243.3890750554219	269.22813818020563	276.3415034194122	49034920.0	17.293844533717657	19.640717491313367	20.7618271624542	3684045.0	False	0.0351263735248669	710	474	1-25	17.53782302120978	8.550500016887232
1435	1435	37	17.5	False	True	2.0	41.62931823730469	211.61329359735285	240.729889369246	244.0320507674384	41391104.0	15.54657031350077	17.09559169895231	17.92534160113735	3040378.0	False	0.0844867242221552	618	467	1-25	15.46158922842294	6.838355999265964
1436	1436	38	19.0	False	True	1.0	43.32435989379883	192.42376313684	210.07493389406	213.69843064950672	39257911.0	15.027166412318849	16.23779670106218	17.163439192352186	3153045.0	False	0.0441231075431136	167	468	1-25	13.50867679661236	6.383037333008804
1437	1437	39	8.0	False	True	4.0	43.0	198.3789722483524	219.88977250871304	223.36579463316684	40421751.0	15.293613886101998	16.523477433524008	17.434387328520625	3155042.0	False	0.0489506046467701	414	453	1-25	14.131018549500062	6.545194683361462
1438	1438	40	18.0	False	True	2.0	42.0	198.35534393581784	221.818079522744	225.7523405758525	38975562.0	14.995959136325895	16.39487461900411	17.277940108189934	2982992.0	False	0.0865845038187609	496	443	1-25	14.285082204005883	6.449879843623414
1439	1439	41	14.0	False	True	3.0	44.04542922973633	200.3069570266567	220.335161445596	224.15010348034548	42560055.0	14.694599174981	15.709361742521704	16.61781202136237	3155274.0	False	0.0810049605807991	245	443	1-25	14.183117655506658	6.050166358024985
1440	1440	42	8.8	False	True	5.0	43.41658782958984	207.3465152734503	229.73514107186048	233.3480246886537	43050386.0	14.620822002477624	15.76723547817305	16.778542784147987	3095474.0	False	0.0692440777368847	330	439	1-25	14.77542499101192	6.145628775637844
1441	1441	43	10.0	False	True	3.0	43.382022857666016	205.22024555798043	232.5468262236589	235.8958843128229	43451173.0	17.28267092796081	18.937478659018826	19.792123906400203	3645638.0	False	0.0504082542411132	110	406	1-25	14.933800160232677	7.971386616038255
1442	1442	44	8.25	False	True	4.0	43.185646057128906	205.4345179922172	226.0481873372061	230.21133897819925	42021069.0	16.014317096550688	17.469318292784596	18.444460994269043	3366715.0	False	0.0508232077096035	567	402	1-25	14.57013437518517	7.1558747153193485
1443	1443	45	11.0	False	True	2.0	42.04759216308594	215.0040967584676	238.63313502561803	243.28236111732463	42097318.0	15.92714504883406	17.419557011380036	18.483737217934355	3198406.0	False	0.0412702178228299	648	393	1-25	15.412215940435708	7.176914447265351
1444	1444	46	11.5	False	True	2.0	44.283180236816406	200.7673137797144	221.84911639527968	225.89102703154072	43354894.0	16.269893465796535	17.582408693922666	18.58922792529792	3567800.0	False	0.0397739891597209	452	377	1-25	14.291501923256916	7.24451973903097
1445	1445	47	6.6	False	True	5.0	43.5660400390625	196.06820188760747	218.84845773839783	220.9757743834904	41048981.0	16.485588413906907	17.817068682995398	18.96658736591574	3523278.0	False	0.0446673034545222	191	375	1-25	13.974091616168556	7.474246669061345
1446	1446	48	15.0	False	True	3.0	44.55333709716797	199.110284058382	225.71040899714723	228.4176169214901	44376354.0	16.470711093633835	18.185553894046844	19.10112671487638	3710915.0	False	0.0878006368046692	371	371	1-25	14.453306266410817	7.554207656903367
1447	1447	49	12.5	False	True	2.0	42.7551155090332	194.6797893213395	214.29754185382225	217.7195981882324	38952491.0	15.525623033008475	16.796524497760004	17.71531163822254	3169469.0	False	0.0483524903597583	281	370	1-25	13.7666990533024	6.716634289643063
1448	1448	50	9.0	False	True	2.0	42.0	204.5209096490072	227.84502776224667	231.71128815247545	40004359.0	15.623130671268171	17.184259295760324	18.134813551291792	3130929.0	False	0.0306122448979591	520	335	1-25	14.667369133142126	6.967904556766517
1449	1449	51	7.0	False	True	2.0	43.17406463623047	254.1242563605232	278.89694749618894	287.1007896904783	52377143.0	19.375583398797573	21.664286167029523	22.824157209307828	4163918.0	False	0.0198715242447915	743	335	1-25	18.227079740930847	9.798043360204282
1450	1450	52	16.5	False	True	2.0	44.14748001098633	209.1953221187073	230.1685397921388	235.42489390983536	44908212.0	17.432524384521265	18.98058824504544	19.96445365498284	3808297.0	False	0.0687771340551302	602	323	1-25	14.903123953380494	8.07592176959412
1451	1451	53	18.5	False	True	2.0	44.04542922973633	199.90341425633665	220.88560174605905	224.7619703252552	42676232.0	17.302731837858964	18.63820257740181	19.81024046454065	3761430.0	False	0.082032490150008	345	294	1-25	14.216415023589215	7.984718767836943
1452	1452	54	24.0	False	True	1.0	43.41658782958984	196.5196402746685	220.30664681556644	223.2140791501816	41180774.0	17.217488743900724	18.762011372944148	19.78656427554573	3650424.0	False	0.0623742713491933	256	295	1-25	14.116730889137305	7.970697619722791
1453	1453	55	10.0	False	True	3.0	44.10215377807617	196.8327585507008	220.1394700840701	224.054518605966	42651553.0	17.515072886546832	19.09401242476553	20.26687655575556	3858051.0	False	0.0487754917081994	449	294	1-25	14.169958325615433	8.261599782349979
1454	1454	56	17.0	False	True	1.0	42.57933807373047	196.63941722998723	219.78435986469648	222.5397058390589	39488157.0	17.63887251473097	19.34264938136048	20.472450050845165	3632697.0	False	0.0386612214257304	173	293	1-25	14.071965586303152	8.386501984924587
1455	1455	57	8.5	False	True	2.0	43.41658782958984	202.37224304524185	232.70847051574427	236.38694757751512	43611037.0	16.983557975316867	18.958608358259305	19.96183661169464	3682760.0	False	0.0262934156548166	547	261	1-25	14.965113426843208	8.074132456704925
1456	1456	58	11.0	False	True	1.0	45.09988784790039	231.959551088914	258.88715397744045	266.5488189305928	53062686.0	19.18830814015895	21.449186762554376	22.842539614050605	4547334.0	False	0.0179365166059297	709	259	1-25	16.902895208783065	9.813527099347004
1457	1457	59	8.5	False	True	2.0	44.283180236816406	203.00262999176988	223.45317270449345	227.45424573704983	43654920.0	18.680191161944663	20.345403309765736	21.359449086863613	4099484.0	False	0.0252743956118248	396	227	1-25	14.386904253847746	8.9230042012564
1458	1458	60	7.0	False	True	1.0	44.18144226074219	196.8266429978111	221.592735145599	224.532667081577	42896401.0	18.005626822238256	19.62627178694813	20.545169865413627	3925103.0	False	0.0094878384698954	307	222	1-25	14.200231185471951	8.430150582641467
1459	1459	61	3.333333333333333	False	True	3.0	45.09988784790039	202.1954014964808	221.07143733046925	225.1034396804688	44812028.0	19.8083317989802	21.62540348418971	22.794512017826104	4537773.0	False	0.0089761158435072	221	221	1-25	14.232690224920011	9.793180680017372
1460	1460	62	15.0	False	True	1.0	42.01190185546875	211.6413216909796	236.927471709436	241.1752281910552	41661886.0	17.321577387856795	19.228026645361872	20.28124699431706	3503490.0	False	0.0329148745418925	635	220	1-25	15.273006235393652	8.2666901722447
1461	1461	63	9.0	False	True	2.0	44.27188873291016	207.31401389166007	231.8875275626812	236.1973227405073	45309849.0	18.3293947085318	19.94793440556324	21.303271049652885	4086617.0	False	0.0275510185529792	481	213	1-25	14.950322439141198	8.88711125383572
1462	1462	64	5.0	False	True	1.0	42.63801193237305	240.99892365454136	270.6873649012775	281.0257821815162	50003638.0	18.523643300622595	21.448811155341858	23.01693914691685	4095463.0	False	0.0061498017101255	736	182	1-25	17.83530134872562	9.91615738179044
1463	1463	65	12.0	False	True	1.0	44.643028259277344	213.09577057497108	240.77657308229584	244.91213575606548	47772629.0	19.090355353153456	21.188270964917194	22.27542721961205	4345051.0	False	0.0208576116218552	564	179	1-25	15.509946698801006	9.474417386460509
1464	1464	66	4.5	False	True	2.0	44.14748001098633	212.9648571195894	236.9762056842696	242.3129949481207	46222144.0	21.719705413939824	23.625033331636214	24.90842123875976	4751378.0	False	0.0097957327742737	161	162	1-25	15.337434359362137	11.07061888995285
1465	1465	67	8.5	False	True	2.0	45.221675872802734	212.74840398994115	237.6531182161252	243.99460798725173	48835437.0	19.99586243643728	22.01697507224809	23.47690762956124	4698895.0	False	0.0242362307401919	350	150	1-25	15.448525935404934	10.202734810072531
1466	1466	68	15.0	False	True	1.0	45.54119110107422	210.3295760650525	235.8942922357813	241.3525662687269	48991669.0	21.12548771761337	23.29564088650967	25.245628305610506	5124559.0	False	0.0280109680611525	267	148	1-25	15.274907659687283	11.275176759580033
1467	1467	69	0.0	False	False	0.0	43.0	216.8344203669401	242.43134327060943	248.2186719704264	44919292.0	19.02314660649009	21.140270434542074	22.49456385473957	4070765.0	False	0.0	478	130	1-25	15.722564119122849	9.606520171816646
1468	1468	70	8.0	False	True	1.0	44.94440841674805	238.1719099076642	265.01019578009794	273.029509518377	53978706.0	20.950737296579653	23.532162189022447	25.04598980550396	4951663.0	False	0.0112016924264329	686	119	1-25	17.316214223071288	11.14749661712574
1469	1469	71	4.0	False	True	2.0	45.0444221496582	224.2209531933389	253.65917091858984	258.8565463065558	51404689.0	22.071172749396	25.3727781788766	26.8408241959384	5330150.0	False	0.0078856580886301	556	97	1-25	16.399616548803735	12.238201077056209
1470	1470	72	0.0	False	False	0.0	45.0444221496582	225.4952018277416	251.1912442129272	255.63835658822885	50765609.0	22.60842733575185	25.25257696998809	26.51707656625048	5265859.0	False	0.0	406	86	1-25	16.192891932115312	12.042683060500112
1471	1471	73	4.0	False	True	2.0	44.283180236816406	237.2127207611024	268.23544750071653	275.27331778845536	52832756.0	25.32524384642352	28.744031248686284	31.07651234604913	5964464.0	False	0.0081591022828423	316	73	1-25	17.449211462365497	14.801651454059488
1472	1472	74	0.0	False	False	0.0	44.10215377807617	236.0232463220236	267.81516837038413	273.8001335080964	52121247.0	25.493020972050203	28.92982578356858	30.43500918739188	5793681.0	False	0.0	232	73	1-25	17.35552596490961	14.413197808909883
1473	1473	6	13.5	False	True	2.0	45.18849563598633	263.43560110392224	303.9186377445472	312.9457547834768	62544104.0	14.108279076655425	15.88230588753566	17.23612526475482	3444744.0	False	0.0485819431371258	610	745	1-26	19.902973812428936	6.406111060043522
1474	1474	7	17.5	False	True	2.0	45.35416030883789	240.6817199858033	283.50577447432863	293.0055702205954	58989088.0	16.479669860758513	18.18137854507865	19.35959803676847	3897554.0	False	0.0711791515796408	358	746	1-26	18.61416754977224	7.697196479627883
1475	1475	8	13.0	False	True	3.0	46.09772109985352	252.0565408047001	295.202726849964	303.20222795188954	63059837.0	15.49808142304435	17.131942685001736	18.4074808033836	3828378.0	False	0.0661724738740574	526	738	1-26	19.272957828053524	7.11803749906552
1476	1476	9	19.0	False	True	1.0	46.04345703125	254.2897354340785	292.7968424485027	301.98420247577053	62658734.0	14.202846658871431	15.739910896762895	16.867753733602875	3499892.0	False	0.0390656049298856	196	732	1-26	19.19743531103811	6.185186516286172
1477	1477	10	16.5	False	True	2.0	45.54119110107422	242.6371546702767	277.3182482432282	284.64780552623085	57780082.0	14.867333795399542	16.4358257120858	17.60706749862827	3574023.0	False	0.0646319325263662	442	718	1-26	18.079044843057627	6.636890885724875
1478	1478	11	10.0	False	True	4.0	45.34313583374024	238.781116017472	271.2972256310967	277.5672324609553	55853815.0	14.30265640277037	15.70866079555922	16.651475136446408	3350714.0	False	0.0615229126568138	278	708	1-26	17.62468175508931	6.059277392486177
1479	1479	101	19.5	False	True	2.0	45.0	237.6708751825693	269.67314275570874	273.2974981999856	54165434.0	14.15918445975578	15.565672666067153	16.49058794861686	3268306.0	False	0.085046586120194	586	664	1-26	17.349894396978794	5.962678620114965
1480	1480	102	13.25	False	True	4.0	45.221675872802734	227.29234600564604	259.66856942865155	262.4877998465088	52536843.0	14.403671977387408	15.932378072632533	16.730231052825673	3348550.0	False	0.0943388337479267	502	657	1-26	16.65297324274661	6.110192200411457
1481	1481	110	53.0	False	True	1.0	44.9110221862793	208.91101682627584	241.6151637649533	244.99849112053064	48364960.0	14.962953924372137	16.71720333277639	17.488286888306593	3452349.0	False	0.1912968966874115	400	648	1-26	15.524694817403953	6.573286993478838
1482	1482	111	8.4	False	True	5.0	45.221675872802734	218.70052511899613	246.71998363503616	250.09634216340973	50056697.0	13.32457944396569	14.390456866030334	15.322119718573228	3066717.0	False	0.0595244824099947	202	648	1-26	15.857301705252596	5.2594647148515135
1483	1483	112	9.5	False	True	2.0	45.17742919921875	228.8228952757381	255.4419304108044	262.0728578800751	52351197.0	13.615512546748588	14.841244582100831	15.82013816452619	3160202.0	False	0.028692763301934	118	641	1-26	16.62798486495482	5.5587436258482485
1484	1484	113	20.5	False	True	2.0	44.72135925292969	209.20932480424807	240.40679070904892	242.94188494860268	47554753.0	14.315714203561264	15.7783285012485	16.5092524992981	3231610.0	False	0.0928176988990102	301	627	1-26	15.394067416792836	5.980405316759522
1485	1485	114	15.333333333333334	False	True	3.0	44.72135925292969	217.527681802635	249.20081664651252	252.1890045803596	49364834.0	13.96510568365112	15.371422358004391	16.166817862993614	3164580.0	False	0.0900629421507798	551	587	1-26	15.990509913751191	5.770928057628764
1486	1486	115	15.0	False	True	3.0	44.38468170166016	210.4889536868212	234.2874278136329	237.325324212854	45758507.0	14.04696479627214	15.191086392580896	16.058662790213912	3096258.0	False	0.0884691640887543	460	586	1-26	15.03306076499637	5.708525103909019
1487	1487	116	23.0	False	True	1.0	43.931766510009766	200.75750071100177	222.83020279690567	224.98274774230543	42497961.0	14.315739605562603	15.576286242089315	16.419261080231568	3101505.0	False	0.0571523931732114	368	574	1-26	14.237145276725002	5.92966415162655
1488	1488	117	10.25	False	True	4.0	45.0444221496582	213.49492144006524	239.4792050148939	243.124594965984	48280580.0	12.660959005446388	13.621989575631815	14.509449150347578	2881340.0	False	0.0646939620578766	237	570	1-26	15.40967599205888	4.768441966560564
1489	1489	118	9.333333333333334	False	True	3.0	45.17742919921875	205.56892885279672	229.3772155055708	234.12206751677635	46767798.0	13.645724075575831	14.69944813569956	15.647058893992115	3125628.0	False	0.0419115180803724	132	556	1-26	14.82746682803636	5.459761104906399
1490	1490	119	20.0	False	True	2.0	44.643028259277344	222.46123457242564	253.89198049150627	256.85957086614576	50103099.0	14.12355731648124	15.585233699962052	16.487103639128918	3215979.0	False	0.0897568693923416	610	525	1-26	16.290816790087064	5.964041159431833
1491	1491	120	16.666666666666668	False	True	3.0	44.18144226074219	210.4199342342791	232.41269158680183	235.7235551336168	45034392.0	13.624468090025175	14.666003602436316	15.457994769413196	2953211.0	False	0.1045718042717196	426	512	1-26	14.931012294170628	5.344845624849706
1492	1492	121	9.0	False	True	2.0	44.29446792602539	218.2343549355265	241.88388286430447	245.474827285112	47137602.0	13.377167220049268	14.48322768602439	15.319335422964365	2941714.0	False	0.0275229373390331	510	512	1-26	15.559546039088504	5.258754114095493
1493	1493	122	8.5	False	True	4.0	44.27188873291016	201.2180299474209	224.10969911408296	227.7970211510444	43698415.0	13.27292103777824	14.399517170248712	15.218148823735358	2919305.0	False	0.0505745793559075	300	512	1-26	14.420771343829166	5.201168965504112
1494	1494	123	21.0	False	True	2.0	44.59820556640625	211.09152372346543	237.56346197520816	240.98915761128487	46913066.0	12.961682724069036	13.971988521886637	14.818775549366718	2884753.0	False	0.0967663071990704	218	488	1-26	15.271497785997392	4.956351873975212
1495	1495	124	14.666666666666666	False	True	3.0	44.55333709716797	218.72976782692885	247.58234345519523	251.0786657713464	48778881.0	14.255011999020866	15.472678812004922	16.40460454837501	3187042.0	False	0.0848902690157637	571	449	1-26	15.918515349688665	5.91526667638236
1496	1496	125	27.0	False	True	1.0	45.0	212.8811768143478	234.20842822442657	237.8943905313572	47148814.0	14.149774402519965	15.286499225392694	16.214689106948327	3213625.0	False	0.069282032302755	142	449	1-26	15.069425972258967	5.802960206909911
1497	1497	126	34.0	False	True	1.0	44.59820556640625	279.5300263058789	311.4101249437528	325.7064541178241	63404879.0	16.878977468041338	19.110537112932303	20.6189402356747	4013864.0	False	0.0996743943845034	740	448	1-26	20.718646793712143	8.453474265742797
1498	1498	127	29.0	False	True	1.0	44.10215377807617	204.395417913893	227.24781513388092	231.1560475406975	44003417.0	13.73138077621625	14.760381180195084	15.69485466998659	2987710.0	False	0.0802929470370736	377	444	1-26	14.636276513984996	5.489353254067951
1499	1499	128	8.0	False	True	7.0	43.863426208496094	205.05135061213923	229.35203542216288	232.07537489943988	43701436.0	14.153324767850773	15.468056216416908	16.30309393121044	3069988.0	False	0.0823242754246141	464	439	1-26	14.694341210953125	5.857765303090484
1500	1500	129	8.75	False	True	4.0	43.931766510009766	200.67332657888684	224.0777451988301	227.4775131952956	42969208.0	13.837306747790572	14.95811575471864	15.937107860377605	3010429.0	False	0.0536432074475451	294	428	1-26	14.398806318210152	5.636941453456147
1501	1501	130	20.5	False	True	2.0	44.72135925292969	207.66251950542247	232.50090831211256	236.02654441906327	46201107.0	13.767502047484362	14.804640160110887	15.735103983006336	3080074.0	False	0.0928176988990102	214	400	1-26	14.950002040254658	5.512715856306323
1502	1502	131	15.0	False	True	2.0	44.04542922973633	207.93445224970205	231.04854113489085	234.44792302105904	44515333.0	14.50756523284818	15.88668602999261	16.847033646047183	3198797.0	False	0.0598915001064583	533	373	1-26	14.846159277813811	6.186903281397703
1503	1503	132	7.6	False	True	5.0	41.761226654052734	213.78055898284688	239.07666529633048	243.6705135548528	41592116.0	15.985055514775606	17.479789542352403	18.47773917739677	3153965.0	False	0.0600681005810196	634	364	1-26	15.437235841045156	7.173197468142514
1504	1504	133	14.5	False	True	2.0	43.8292121887207	203.7783632566729	229.5673274112848	233.60448237834663	43920780.0	15.329436781367871	16.993268213016286	17.948696535353857	3374596.0	False	0.0574850177877778	367	361	1-26	14.789703400253034	6.854713437920018
1505	1505	134	13.0	False	True	2.0	44.55333709716797	208.5273912566519	238.1516989047466	239.9417074670856	46615223.0	14.47634513350109	15.869765897109035	16.75382705632723	3254888.0	False	0.0472263679655415	451	356	1-26	15.20029883106371	6.129256946577335
1506	1506	135	5.0	False	True	2.0	45.0	225.3447345531013	244.95617681379	249.1120617376953	49372069.0	16.191353174124913	17.411456654274808	18.60064569974167	3686503.0	False	0.0110423109999989	108	352	1-26	15.787595227142145	7.24653146395832
1507	1507	136	13.5	False	True	2.0	41.67733383178711	190.3599905140762	216.314127824003	217.61991128063377	36996448.0	15.09870829306215	16.573753073781376	17.518949524735202	2978307.0	False	0.0571124500354964	284	347	1-26	13.760653022606782	6.597655606289528
1508	1508	137	3.0	False	True	1.0	44.9110221862793	261.38764492561245	290.75223146237664	300.2644824105233	59274976.0	16.720065407871317	18.672456528378287	19.91638021768848	3931677.0	False	0.0025761788025437	731	345	1-26	19.080786036007723	8.03308455573127
1509	1509	138	13.5	False	True	2.0	44.65422821044922	199.90908732637791	221.96750374805688	225.2513735808576	43959644.0	16.80641983182554	18.472478771314403	19.531050947574425	3811644.0	False	0.0497514191340545	179	308	1-26	14.248482572140912	7.815420357041499
1510	1510	139	0.0	False	False	0.0	44.59820556640625	222.1567287764157	251.41540043229244	254.1301500299193	49471207.0	15.064151306551684	16.588715212514792	17.497931355850362	3406301.0	False	0.0	584	298	1-26	16.113022783340597	6.577201803429409
1511	1511	140	11.0	False	True	2.0	41.617305755615234	197.4935885455085	223.70869308201827	226.61405882185656	38414600.0	15.866965689840915	17.413525314837713	18.48556404553429	3133590.0	False	0.042128025149618	336	287	1-26	14.338285244456388	7.181544341330368
1512	1512	141	24.0	False	True	1.0	44.40720748901367	214.6284479612221	237.145343976675	240.89682398186432	46494282.0	14.70525723549469	15.979647580486535	16.979936636407324	3277212.0	False	0.0596224660569541	501	286	1-26	15.261402528247263	6.266082455269684
1513	1513	142	10.5	False	True	4.0	44.10215377807617	211.1609413236597	235.01452275793983	238.9227866670859	45481912.0	15.425058434371996	16.919878743133744	17.845337264049295	3397081.0	False	0.0699720086967147	417	279	1-26	15.13255636659695	6.790951442370774
1514	1514	143	6.0	False	True	2.0	43.931766510009766	200.8649007664344	222.7448283258947	225.76843048541832	42646372.0	16.63155991413247	17.979323384264596	19.125096945575883	3612622.0	False	0.015229987180337	251	266	1-26	14.282575028430854	7.569294040695979
1515	1515	144	19.0	False	True	1.0	44.94440841674805	221.28378522262184	250.30400751769773	255.0789569321029	50429831.0	16.184037637735972	18.10244722729861	19.332465043317764	3822083.0	False	0.0409995476049576	638	233	1-26	16.170634136617807	7.688768967531146
1516	1516	145	15.5	False	True	2.0	44.94440841674805	216.3652667942028	243.09396900370623	246.65928473140724	48765238.0	17.918888901531748	19.965774144841383	21.222635279539087	4195775.0	False	0.0604193718985491	157	226	1-26	15.6245341186524	8.836033102045919
1517	1517	146	17.0	False	True	1.0	42.20189666748047	205.13338218897132	229.0223169139697	233.2742139800748	40662326.0	16.228451712616177	17.84175058351304	18.81264980054653	3279257.0	False	0.0393558632202278	555	222	1-26	14.766766910081651	7.378357885897313
1518	1518	147	5.2	False	True	5.0	43.5660400390625	206.3209728108984	232.9815641749153	236.07051168154013	43853015.0	18.51717865082488	20.30405488383052	21.29195620655368	3955244.0	False	0.0312376854356323	313	212	1-26	14.94217379823538	8.88028101164374
1519	1519	148	5.0	False	True	1.0	41.86884307861328	203.5167737318883	232.67119551901555	236.33827978701416	40548756.0	16.762261396736978	18.55577469897365	19.667690027034617	3374402.0	False	0.0063778321478681	479	207	1-26	14.9625421256347	7.89588345423136
1520	1520	149	11.0	False	True	1.0	44.20407104492188	211.92627937570063	234.8619555048038	238.4919976072728	45609981.0	17.7234837915501	19.18117949018829	20.30182668819854	3882587.0	False	0.0186708672559083	400	198	1-26	15.100088061385184	8.27972901141665
1521	1521	150	6.333333333333333	False	True	3.0	45.12205505371094	245.07016260544728	270.87937224391413	277.9382046546642	55384410.0	17.01422979412793	19.23768384275495	20.76693987200632	4138203.0	False	0.0234850793514224	717	192	1-26	17.640687568795876	8.553260973037457
1522	1522	151	9.5	False	True	2.0	44.59820556640625	222.40933733168544	252.91081225790668	257.9428517328372	50213421.0	17.420872262050633	19.40827360227517	20.911817188804346	4070878.0	False	0.0294429033697001	232	184	1-26	16.352122853993396	8.645285766535567
1523	1523	152	14.0	False	True	1.0	43.011627197265625	210.1823188711916	236.4625207571825	241.22252589599452	43676834.0	17.48209815609159	19.626251528409444	21.16274133792105	3831821.0	False	0.0283152439540941	603	159	1-26	15.274362414979263	8.80088510137202
1524	1524	153	11.0	False	True	1.0	44.72135925292969	231.1350268182209	265.2259453458794	269.9090391321319	52833449.0	19.49103415186921	21.504772551667863	22.990237962710165	4500233.0	False	0.0182414365892958	313	127	1-26	17.119108508218627	9.902325368730002
1525	1525	154	9.0	False	True	1.0	43.931766510009766	217.6841197922021	247.31082922194696	252.7124659496268	47735947.0	18.09831136082526	20.321984039496545	21.702220622919963	4099426.0	False	0.0139896365178581	478	127	1-26	16.013616297046283	9.125393027428242
1526	1526	155	0.0	False	False	0.0	41.400482177734375	215.5157678053444	251.31584939773245	255.46561347651428	42855325.0	19.304370474856324	21.71378936615373	22.821022337950183	3828313.0	False	0.0	392	119	1-26	16.188853226835597	9.802829560339564
1527	1527	156	0.0	False	False	0.0	44.9110221862793	241.1575863431397	268.48969431293534	275.5724386238214	54400539.0	19.70556432525389	22.11512761800349	23.73764052212695	4686029.0	False	0.0	661	99	1-26	17.48256350246432	10.354070786150334
1528	1528	157	0.0	False	False	0.0	42.15447616577149	224.22487431966363	250.81797905442903	257.63469299514134	44807765.0	20.10556977439485	22.766285212967546	24.47770686011938	4257157.0	False	0.0	554	97	1-26	16.325427111067274	10.806358324595957
1529	1529	158	5.0	False	True	1.0	43.41658782958984	229.7752134186024	263.7555566413049	268.1189102112783	49465268.0	24.085931204934447	27.45511740241396	29.0481212475236	5359089.0	False	0.0059312144836634	234	100	1-26	16.9921494710978	13.57391397809726
1530	1530	159	0.0	False	False	0.0	44.283180236816406	248.83533407632336	284.7962662031115	292.3813628268673	56116275.0	0.0	23.62435325655108	22.435491218938367	4306007.0	False	0.0	350	50	1-26	18.568049086497428	9.561387203384465
1531	1531	160	0.0	False	False	0.0	44.0113639831543	301.96659676296247	344.3565007998521	354.98934151744595	67298675.0	0.0	10.598466717539932	17.983132992740277	3409232.0	False	0.0	738	49	1-26	22.610379872119555	6.849928355885863
1532	1532	161	3.0	False	True	1.0	38.83297729492188	251.79759843001136	285.36560225027546	297.2707501000737	43874795.0	0.0	0.9583850500419528	15.989033537516455	2359854.0	False	0.0034457241312767	602	40	1-26	18.89543669025308	5.653658959460817
1533	1533	7	9.0	False	True	3.0	44.65422821044922	260.80154446656525	302.7032765110601	309.6746426470747	60435534.0	15.236257470947866	16.941771588385226	17.984377227698815	3509798.0	False	0.0406218636192577	423	718	1-27	19.690782770877195	6.860259517279058
1534	1534	8	9.0	False	True	5.0	45.12205505371094	267.5205171175629	300.46443657802934	306.8930448608462	61154206.0	13.906417491702268	15.287642312154926	16.380081318602212	3264039.0	False	0.0663064881117138	606	715	1-27	19.514644248754003	5.888608856657941
1535	1535	9	14.0	False	True	2.0	44.821868896484375	254.74723532545096	291.8077271000921	297.5731733770802	58510693.0	14.651986730669895	16.204424524789918	17.193488873518124	3380691.0	False	0.0521485367886684	512	706	1-27	18.91261082166733	6.383521420526588
1536	1536	31	35.0	False	True	1.0	45.0111083984375	291.0674799585575	326.7350255878644	332.1331326039916	65858701.0	13.80210338453618	15.13573045154229	16.453547346848943	3262575.0	False	0.10220276641109	701	682	1-27	21.14070470186003	5.927796464761426
1537	1537	32	29.0	False	True	1.0	45.0	241.2535337297968	273.6341713791369	278.2565327703698	55148276.0	13.727356176362989	14.939689421583571	15.84795924632043	3140942.0	False	0.0771208787194571	242	682	1-27	17.670634471739234	5.572183440363334
1538	1538	51	16.5	False	True	2.0	44.72135925292969	235.49880784141857	273.810694319652	277.8729561026685	54392349.0	14.168226691251691	15.680778309092236	16.78166249648838	3284933.0	False	0.0670233177286648	344	677	1-27	17.644129548756474	6.138109177135853
1539	1539	152	8.0	False	True	2.0	44.777225494384766	254.0481562811141	285.4381123281665	288.3820558276642	56590579.0	13.545027455898811	14.78497097766393	15.42461815338101	3026846.0	False	0.0225709903912568	631	634	1-27	18.323827115977565	5.313489444249311
1540	1540	163	13.333333333333334	False	True	3.0	44.72135925292969	221.4062406602917	257.8512632097656	261.1404441900364	51117037.0	13.31234444758061	14.738917027244153	15.536616545674718	3041221.0	False	0.073029675304236	283	608	1-27	16.56845404214744	5.38712036300909
1541	1541	166	14.5	False	True	2.0	44.72135925292969	223.749258852467	250.491779388481	254.13830212528217	49746400.0	12.837314093160604	13.859304977730398	14.644569975725856	2866607.0	False	0.0552143557510471	200	596	1-27	16.119022294404527	4.848000438845882
1542	1542	169	17.0	False	True	2.0	44.38468170166016	232.0323307655038	255.7926562356621	260.8353325068169	50291453.0	13.212725654710155	14.204102012536548	15.149831698169264	2921027.0	False	0.0711601997071317	530	584	1-27	16.549537968120138	5.152784738044876
1543	1543	170	30.0	False	True	1.0	44.14748001098633	219.2001590688112	244.6112260462478	249.8196155148155	47654061.0	12.921006500268108	14.17872789800352	15.037686245573104	2868497.0	False	0.084308244219245	362	578	1-27	15.840018094558	5.087150270860082
1544	1544	173	43.0	False	True	1.0	44.41846466064453	224.0721050269124	247.8115457972423	251.92347528503373	48647135.0	13.007099259969968	13.94947359529141	14.738039104497494	2845957.0	False	0.142914270726584	447	569	1-27	15.976143208679485	4.905112880095661
1545	1545	174	10.0	False	True	4.0	44.40720748901367	258.1669286649191	279.3595499562341	287.57452063855993	55503309.0	13.541303118385406	14.764118086490054	15.764242493738667	3042577.0	False	0.0641435605828889	660	555	1-27	18.27114660053288	5.519479921105377
1546	1546	175	10.666666666666666	False	True	3.0	44.92215347290039	218.58124796328272	242.93708316519675	246.9994690904752	48784145.0	12.728682654801062	13.710166435713663	14.630027110629428	2889534.0	False	0.0517896773808406	143	527	1-27	15.659100119326528	4.8406959145751465
1547	1547	176	11.333333333333334	False	True	3.0	44.40720748901367	216.1418886352704	237.95050494957508	241.91083937028324	46689992.0	12.29375080197576	13.224808503188482	14.07078860978897	2715732.0	False	0.0580431295640921	298	523	1-27	15.33231614445384	4.502860571885362
1548	1548	177	10.2	False	True	5.0	44.59820556640625	236.76752028540085	268.87217983824416	272.6095690037181	53068573.0	13.489194112796069	14.774582536636965	15.67183990586642	3050818.0	False	0.0818908713150882	574	511	1-27	17.30714239233729	5.466644722467093
1549	1549	178	13.666666666666666	False	True	3.0	44.55333709716797	226.08896586634145	254.2171902074048	257.03945018341966	49936926.0	13.196730779273556	14.423611227390628	15.277843886275958	2968138.0	False	0.0763580238332589	491	496	1-27	16.30472629876882	5.231165183045628
1550	1550	179	7.5	False	True	4.0	44.10215377807617	220.3146701903073	245.70446006309825	249.4041954711417	47477178.0	12.836991506555188	13.82458926813377	14.6612313633636	2790947.0	False	0.0422408149013779	408	494	1-27	15.813975110729642	4.859098145004722
1551	1551	180	14.333333333333334	False	True	3.0	44.72135925292969	214.07827737766144	237.6161502159189	240.6810142866643	47112198.0	12.912513822332649	13.797592156507688	14.611302269450832	2860095.0	False	0.0813976873711884	221	494	1-27	15.252042369671322	4.830683636468969
1552	1552	181	10.75	False	True	4.0	44.27188873291016	218.08270162018525	238.99888988107372	243.90707718317245	46788815.0	12.721790700584028	13.593103322181973	14.447468431621129	2771465.0	False	0.0719310810097388	340	448	1-27	15.460209692498337	4.730714914926726
1553	1553	182	19.5	False	True	2.0	45.0	246.8647029262482	276.1428976838133	280.6564354211792	55623918.0	13.777862703403493	14.97167857057826	15.916776281515782	3154581.0	False	0.085046586120194	624	443	1-27	17.825126512077137	5.61338086223088
1554	1554	190	16.0	False	True	2.0	44.38468170166016	228.7860805364869	252.4624789945726	256.6500862601493	49484499.0	13.070290789161088	14.13735007241842	15.048405005198129	2901471.0	False	0.0649746202867933	540	427	1-27	16.280080037235678	5.092202474715837
1555	1555	192	7.25	False	True	4.0	44.94440841674805	296.7725386967325	328.52840724971355	340.89583786235465	67396071.0	16.19759333663526	18.02096129100476	19.329303732940133	3821458.0	False	0.0386558889018788	740	428	1-27	21.69976249961751	7.668715999859338
1556	1556	194	9.666666666666666	False	True	3.0	44.643028259277344	219.6228299059648	245.47460804300223	248.87895571843003	48546398.0	13.511567002825268	14.618737583673116	15.59400022089484	3041770.0	False	0.045240675082499	169	424	1-27	15.7783447258026	5.4244875593992505
1557	1557	196	10.6	False	True	5.0	44.04542922973633	227.8160260824224	252.177345129244	255.48225530952024	48509185.0	13.226249829082454	14.252304590324275	15.033963959614226	2854544.0	False	0.0889461406716512	455	421	1-27	16.20486520228445	5.083697701660277
1558	1558	200	17.0	False	True	1.0	44.38468170166016	214.5702464563869	236.5196355212288	239.90865005020825	46256596.0	12.802473849462377	13.694395301498504	14.555420242450513	2806419.0	False	0.0355800998535658	262	414	1-27	15.202386687682427	4.796981138120485
1559	1559	235	17.0	False	True	2.0	43.41658782958984	225.9038041018176	254.19822100117167	257.9997676400879	47598387.0	13.739837157076789	15.093312616913444	15.992803882599189	2950513.0	False	0.0743690100403093	385	362	1-27	16.365227211805372	5.664243677446999
1560	1560	236	10.0	False	True	4.0	44.55333709716797	237.70810612499068	267.87027902628336	272.74966062697945	52989063.0	14.717032049042842	16.46203792313153	17.42695259110356	3385661.0	False	0.0637234842260351	654	363	1-27	17.312801151472325	6.530251935120195
1561	1561	237	15.5	False	True	2.0	44.59820556640625	233.38002286420937	265.40403260886285	269.0336130148157	52372446.0	13.857768873154082	15.245741798240266	16.31434661982515	3175894.0	False	0.0613610486398136	571	347	1-27	17.075513348253327	5.856773665036939
1562	1562	238	10.333333333333334	False	True	3.0	44.20407104492188	217.5417489706532	237.7766383461717	242.11347996813663	46302565.0	13.266909121729965	14.302441502896666	15.268419869705262	2919982.0	False	0.0509984969904142	307	336	1-27	15.343074439084948	5.228608581795743
1563	1563	239	13.0	False	True	3.0	44.55333709716797	221.2136145876057	246.7543773773623	249.97589659156856	48564638.0	14.231463182968607	15.335812578380988	16.22162896082843	3151494.0	False	0.0708395519483123	222	335	1-27	15.84781573927009	5.804612520122863
1564	1564	240	16.0	False	True	2.0	43.931766510009766	222.16143234939256	246.28162196688572	250.34150517843543	47288086.0	14.029991970394327	15.336289706489572	16.282168544532393	3075609.0	False	0.0663212397883644	490	322	1-27	15.871255500326953	5.841223566694506
1565	1565	242	8.0	False	True	2.0	45.27692413330078	276.30431981735336	307.2947788560032	318.34575048646667	63872576.0	15.61279140362405	17.966870012724893	19.425031120010168	3897419.0	False	0.0220755302971668	735	305	1-27	20.246692306401844	7.73149479243681
1566	1566	245	18.5	False	True	2.0	44.0	226.18488733520897	250.76402856456133	255.11457223674373	48339501.0	14.513039436083034	15.699104435161576	16.724294446414913	3168945.0	False	0.0822019718183308	416	282	1-27	16.17793267586346	6.108152796454644
1567	1567	246	15.5	False	True	2.0	45.12205505371094	224.0245438709076	246.15031167934487	250.43321516832896	49903524.0	16.069827014826657	17.405736159116447	18.53145684488956	3692741.0	False	0.059944563311781	153	283	1-27	15.872848970455292	7.204322277009249
1568	1568	247	13.0	False	True	2.0	45.0	247.50014668403853	276.07061936214944	280.7233098976422	55637172.0	15.163890972936716	16.82886563082503	17.985803155728167	3564646.0	False	0.0462934978578092	654	277	1-27	17.825465685326005	6.867242439589949
1569	1569	248	6.0	False	True	5.0	45.0	227.21393015823884	254.9492034935909	258.81863416578096	51295836.0	14.574765888296383	15.979664728372214	17.010320798852785	3371313.0	False	0.0362887369301211	569	263	1-27	16.41603407275554	6.280708203173901
1570	1570	249	7.75	False	True	4.0	44.777225494384766	217.85217058252505	246.00717452103012	249.28077931580373	48917550.0	14.84884855470374	16.18816285846138	17.16601721670561	3368569.0	False	0.0430425690469925	258	258	1-27	15.80121797076244	6.377079448130411
1571	1571	250	8.5	False	True	2.0	44.283180236816406	221.83861481549252	246.3124150528022	249.65817138451223	47916483.0	15.116124763364017	16.48351792391458	17.358487445129093	3331586.0	False	0.0252743956118248	339	248	1-27	15.82516381968407	6.493640871524116
1572	1572	251	14.0	False	True	2.0	44.283180236816406	227.9227686615112	254.6289467502484	258.8736620736387	49685197.0	14.63637713542548	16.070743234241206	17.22531796350381	3306027.0	False	0.053424989320572	486	237	1-27	16.41916700295766	6.410989575211207
1573	1573	252	32.0	False	True	1.0	45.54119110107422	275.7108870292363	304.5119771566761	314.28921143549724	63796931.0	16.066370331675646	18.21585725187776	19.6095161530913	3980496.0	False	0.0872802933455643	728	221	1-27	19.984978359131933	7.84415411037766
1574	1574	253	6.0	False	True	3.0	44.94440841674805	231.35400033291427	262.04298985965187	265.21741588177935	52434233.0	15.45084124447237	17.087793048493616	17.987537388644117	3556187.0	False	0.021827137965009	407	198	1-27	16.82642832866897	6.871570547688843
1575	1575	254	16.0	False	True	1.0	45.17742919921875	244.21412985197395	276.4008468837051	280.61393593912857	56054929.0	15.1856359865201	16.933799695179925	18.078178365996703	3611264.0	False	0.0313571761785824	646	194	1-27	17.818241571620554	6.923246960965487
1576	1576	255	8.5	False	True	2.0	44.777225494384766	226.5724408164347	250.33497591430591	253.7913923723205	49802689.0	18.31439183684901	20.030041127793705	21.05022234322921	4130785.0	False	0.0247197471372688	199	192	1-27	16.084381662731456	8.730039727457811
1577	1577	256	4.666666666666667	False	True	3.0	45.0	241.62741321568103	274.2536710185009	278.3228270020167	55161415.0	15.35799547795653	16.963129235674977	18.091705403086127	3585635.0	False	0.0149350402926271	562	181	1-27	17.670601054941457	6.9319288615297525
1578	1578	257	21.0	False	True	1.0	44.283180236816406	227.77699848900195	251.07629054061732	256.19928917624526	49171909.0	16.81569198276096	18.1787140923143	19.4639918287774	3735692.0	False	0.0490739862558907	290	177	1-27	16.242564029519933	7.768240308270122
1579	1579	258	8.0	False	True	1.0	44.821868896484375	236.45166056315963	269.628921820155	273.1845612628372	53715252.0	16.301308849042126	17.891432356690167	19.115979014159883	3758703.0	False	0.0112630252717322	481	155	1-27	17.337581040323773	7.553747114959864
1580	1580	259	3.0	False	True	1.0	44.9110221862793	301.12127625031223	335.166773940779	351.0501053626241	69300526.0	17.181112779136278	20.084928579871622	21.94882332531955	4332900.0	False	0.0025761788025437	741	134	1-27	22.34896928996056	9.254056309743415
1581	1581	260	0.0	False	False	0.0	45.54119110107422	258.7459413073771	283.6985029935434	289.0518200709634	58674044.0	18.481168532789663	20.323888514687344	21.767057737563963	4418451.0	False	0.0	127	133	1-27	18.35481136289185	9.157005527293173
1582	1582	261	4.0	False	True	2.0	44.0	257.29795929511084	287.9766628726472	293.9391202946485	55696036.0	17.88626309106415	19.658799619959108	20.98791831769724	3976823.0	False	0.0082644628099173	368	116	1-27	18.671191544055144	8.68379701645492
1583	1583	262	3.0	False	True	2.0	44.72135925292969	253.20200930164043	286.3548214252321	291.15078632672424	56991423.0	19.77387606801121	22.40275029590808	23.967139661840253	4691457.0	False	0.0051961524917385	232	114	1-27	18.485825370473343	10.48985986570119
1584	1584	263	14.5	False	True	2.0	45.60701751708984	257.82575386032863	294.79997963962654	300.8990998524761	61255597.0	16.615102341395037	19.18977551084564	20.66047742404045	4205961.0	False	0.0530907247837312	659	112	1-27	19.12024642151712	8.483889674850627
1585	1585	264	7.0	False	True	1.0	45.60701751708984	245.91995396343395	284.027219688104	289.5823338444911	58951784.0	18.400850726125903	21.13333341813729	22.61313660520324	4603474.0	False	0.0089039705580333	566	98	1-27	18.38736876551756	9.66963577415402
1586	1586	265	0.0	False	False	0.0	45.96738052368164	246.4779206028325	289.9825732728788	298.18275205828246	61665687.0	18.582748415311773	21.286194865446383	23.07341587925555	4771698.0	False	0.0	483	77	1-27	18.940604701573125	9.94675744664876
1587	1587	266	0.0	False	False	0.0	45.09988784790039	266.76195174935754	306.56987679761056	315.1662539142468	62741107.0	9.424429940026627	24.6543418767688	24.066286382613665	4790949.0	False	0.0	296	57	1-27	20.0329351244105	10.544869357144137
1588	1588	267	0.0	False	False	0.0	45.79301071166992	284.1746913847797	322.67529834938284	332.7229342745315	68287730.0	0.0	19.919126543547684	20.109343424395576	4127222.0	False	0.0	135	49	1-27	21.171691438419277	8.143164497607067
1589	1589	4	20.5	False	True	2.0	44.55333709716797	248.5263035373424	321.7531872052195	328.08694368530297	63739840.0	16.121751097073677	18.11225659555851	19.12479391841917	3715513.0	False	0.0935190980793806	388	747	1-28	20.87488666433898	7.547485684195213
1590	1590	5	7.4	False	True	5.0	46.957427978515625	255.162943894908	319.64346132631846	327.6594830690703	70711962.0	14.223854453481872	16.17309857776809	17.301131548460297	3733745.0	False	0.0456466575198026	293	739	1-28	20.85084443474992	6.442396592185659
1591	1591	6	21.0	False	True	1.0	46.04345703125	305.2673736285004	354.8155876346823	367.2912925370398	76209309.0	13.74124293497421	15.171775820546042	16.303423209138476	3382799.0	False	0.0453934398712301	115	738	1-28	23.40620865387471	5.829387368144509
1592	1592	7	7.5	False	True	2.0	46.010868072509766	269.6984934027071	311.92752948433457	318.7695189222261	66047926.0	14.135237860546308	15.639386101422382	16.34026218917821	3385645.0	False	0.019404436554429	206	732	1-28	20.27991365465913	5.861967532306136
1593	1593	33	12.4	False	True	5.0	45.0	282.1182588005228	318.1110213425368	323.4789620032724	64111009.0	13.773851445761414	15.056469997842568	15.94084887297535	3159352.0	False	0.107814582263986	633	691	1-28	20.58410610481748	5.618918966724034
1594	1594	34	31.0	False	True	1.0	45.0444221496582	254.64505247184456	291.13598926348993	296.63700488997955	58907272.0	14.64425377380569	16.202815782898103	17.170664636989482	3409814.0	False	0.0850668792864656	445	688	1-28	18.852337922507484	6.369887288529219
1595	1595	36	8.666666666666666	False	True	6.0	45.12205505371094	265.805798026966	299.70132159511604	304.8635398988573	60749789.0	14.130110322816323	15.538133117876928	16.544366954321358	3296776.0	False	0.0751885393536066	547	687	1-28	19.3835694594648	5.988598488657004
[truncated: 44,737 more rows]
