# Supplementary material for: Phosphorylation tunes strain-specific protein condensation during rotavirus replication organelle assembly
Source: EMBO J. 2026 May 26;45(13):4733–65. doi: 10.1038/s44318-026-00814-z (PMC13324165; doi:10.1038/s44318-026-00814-z)
Supplement: Supplementary file 8 — Source data Fig. 6 [file 44318_2026_814_MOESM8_ESM.zip › Raw data/NSP5 RF/plot/exp1_2.csv]

PS	signal_0_pv_cvt	signal_1_pv_cvt
FALSE	4.358328685	3.470858768
FALSE	4.244484443	6.699774966
FALSE	3.184478277	8.889712751
FALSE	4.057335536	6.524814024
FALSE	4.209518624	4.320101923
FALSE	3.373391837	6.561906006
FALSE	3.219967425	7.281684201
FALSE	3.350784875	6.249281878
TRUE	3.448247898	4.518886962
FALSE	3.070628393	7.086535874
TRUE	2.838629629	6.488319197
TRUE	2.771084123	6.780965364
TRUE	2.879485849	10.02020349
FALSE	2.938034681	6.575848232
FALSE	3.022053415	5.166184288
FALSE	2.840047599	5.402393005
FALSE	2.690308653	7.101912438
FALSE	3.241624033	3.607202363
FALSE	3.385791786	1.670265487
FALSE	2.820935695	4.495458323
FALSE	2.780227875	5.336850327
FALSE	3.267144163	1.758485045
FALSE	3.120582223	3.717132523
TRUE	3.149086788	2.963069487
FALSE	3.153926031	4.446283064
FALSE	3.155226302	6.50694943
FALSE	2.670782228	6.59905493
FALSE	2.684388621	6.636887231
TRUE	2.696934165	9.339027757
TRUE	2.854238583	5.018251298
FALSE	3.150751117	6.157012688
TRUE	3.290877507	7.417804472
FALSE	3.311277769	7.763886885
FALSE	3.103740675	3.533590136
FALSE	3.113228096	3.726438094
FALSE	3.378811164	7.626942256
TRUE	3.154419833	6.206683097
FALSE	2.465069278	7.337986883
TRUE	2.448643233	6.908764402
TRUE	3.071546041	6.213616324
FALSE	3.352566023	1.279361031
FALSE	3.015138405	7.204793055
FALSE	2.137857532	6.988305687
FALSE	2.459220158	6.709779277
TRUE	3.199568901	6.374605894
FALSE	3.082478424	1.179298661
FALSE	2.808408866	3.607859664
FALSE	3.285572848	7.117051698
TRUE	2.41185228	4.747475572
FALSE	3.255771085	0.975536262
TRUE	2.408272788	9.955300329
FALSE	2.401389459	6.609324668
FALSE	2.007855412	7.223034724
FALSE	2.379945459	1.008277178
FALSE	3.272175119	6.0829095
FALSE	3.838632008	6.091759543
FALSE	3.603990131	7.119180621
FALSE	3.376931621	6.953515446
FALSE	3.608685026	7.395548619
FALSE	3.117273914	7.387245683
FALSE	2.966996804	7.623414401
FALSE	2.999602352	6.509774823
TRUE	2.50220573	10.70567739
FALSE	3.493767617	2.313156628
FALSE	3.310086493	3.802765639
FALSE	3.225476764	6.270202172
FALSE	2.669552661	7.185346834
TRUE	3.250810077	2.90087065
FALSE	3.238488193	4.229350599
TRUE	2.652528054	9.879362423
FALSE	2.768714606	6.785518091
FALSE	3.181736098	3.239020002
FALSE	3.338821415	4.653494226
TRUE	2.79402654	6.103954622
FALSE	2.812455476	6.477284166
FALSE	3.388212626	1.972372067
FALSE	3.355781863	7.718237509
FALSE	2.965835488	7.192390185
FALSE	2.496248387	6.947856027
FALSE	2.637790178	7.099813613
TRUE	2.994575694	5.527428689
FALSE	2.991483142	4.492726792
FALSE	3.297580621	7.02089694
FALSE	2.468409987	8.592706129
FALSE	2.663121362	7.339775411
FALSE	3.308215012	4.368116988
FALSE	2.735111516	5.618036285
FALSE	2.682132897	6.105819785
FALSE	2.569980561	7.304632171
FALSE	3.052923728	3.988862051
TRUE	2.769867902	6.457853085
FALSE	2.336315359	8.475113635
TRUE	3.087154519	4.008912945
TRUE	2.657987014	6.655439704
FALSE	2.679500395	9.463265207
FALSE	2.750675055	5.466464619
FALSE	2.738180723	5.488240834
FALSE	2.328414542	6.777278906
FALSE	3.180013282	1.671321123
FALSE	2.352164732	8.266561484
TRUE	2.382909986	7.841658959
FALSE	2.493996822	5.482272908
FALSE	2.179880581	6.365878583
FALSE	2.389066591	4.696797068
FALSE	2.915962001	1.914067547
FALSE	2.100677671	7.437599934
FALSE	2.728668549	7.11878219
FALSE	2.040015262	3.690679474
FALSE	1.892977648	7.021796737
FALSE	4.468167127	5.129518497
FALSE	3.820786245	9.649877997
FALSE	3.194225568	11.25250667
FALSE	2.881536808	10.92829557
FALSE	3.791056762	12.89450496
TRUE	3.302101681	10.93064319
FALSE	2.75791389	11.61594659
FALSE	2.938303573	15.06587884
FALSE	3.401677304	12.19978336
FALSE	3.450758973	8.331265694
FALSE	2.775803545	9.14550686
TRUE	2.524751078	11.44076888
FALSE	2.501370353	9.280078404
FALSE	2.604522832	8.959078415
FALSE	2.299587546	13.28192135
FALSE	3.261809215	11.54881333
FALSE	2.65384067	8.381242762
TRUE	2.760543337	7.576018208
FALSE	2.665740565	8.489883615
FALSE	2.629767389	8.216335395
FALSE	2.496796311	8.481519011
FALSE	2.932320428	8.556250149
FALSE	2.970311143	14.11932355
TRUE	3.548440334	8.303191778
TRUE	3.262569297	7.616066161
TRUE	2.643752823	8.478561074
FALSE	3.175042204	4.86026288
TRUE	2.592253761	7.309277088
FALSE	2.345438665	9.043483306
TRUE	2.714573909	6.558148994
FALSE	2.470901172	12.28938865
TRUE	2.708469677	12.25988191
FALSE	3.083083944	3.554807181
FALSE	2.639099172	7.400097154
FALSE	2.35048827	7.463345122
FALSE	2.474927449	7.820813591
FALSE	3.228755443	6.067913697
TRUE	2.413279178	10.37709027
FALSE	2.611551463	7.866133579
FALSE	3.021860939	3.614805026
FALSE	2.385014187	7.015425768
FALSE	2.209153735	9.79674902
FALSE	2.237282184	12.68609446
FALSE	2.300117592	7.141391428
FALSE	3.034027454	3.184260046
TRUE	2.778596273	9.355124463
FALSE	2.451035782	7.523462581
TRUE	2.615211125	5.851342203
TRUE	2.65134147	5.906345382
FALSE	2.63366913	5.816551301
FALSE	2.597642834	9.512613024
FALSE	2.323211366	6.957501647
FALSE	2.338559892	5.748568732
FALSE	2.531685437	11.50310156
TRUE	2.338151735	8.403529187
FALSE	2.727984835	3.773089676
FALSE	2.168889128	7.878855109
FALSE	2.896692504	2.337448259
TRUE	2.35476402	5.806282702
TRUE	2.398462564	11.70972276
FALSE	2.493076207	4.366312275
TRUE	2.586009194	3.14856552
FALSE	3.222549522	16.56739807
FALSE	3.601825082	13.46266031
FALSE	3.889675635	13.98691313
FALSE	3.57397708	15.01076764
FALSE	3.295941428	15.70209351
FALSE	3.162784334	16.66036462
FALSE	3.336450931	15.36430677
FALSE	2.946494081	10.66711771
FALSE	3.359011547	15.49916092
FALSE	3.105156227	9.498858487
FALSE	3.045220192	14.81995344
FALSE	3.07312244	10.93516664
FALSE	2.84960561	10.22167561
FALSE	2.84606518	13.63061698
FALSE	2.838513112	9.625394727
TRUE	2.5967185	12.32674803
FALSE	2.329710275	12.7300239
FALSE	2.871878197	10.92830952
FALSE	2.632997492	15.04140966
FALSE	2.572140618	8.293461569
TRUE	2.590662542	14.56333779
TRUE	2.547574292	11.79823942
TRUE	2.721737042	12.09016849
TRUE	2.720415841	9.075307331
TRUE	2.889006387	9.942692597
TRUE	2.165591923	14.77153531
FALSE	2.467603638	11.68782293
TRUE	2.638130096	9.242851814
FALSE	2.426148554	9.287395131
FALSE	2.752091039	13.06439628
FALSE	2.736009598	9.659583036
FALSE	3.065694655	8.093514481
FALSE	2.096282242	9.790213434
FALSE	2.62198839	16.13690982
FALSE	2.665765841	9.70047099
TRUE	2.482907132	15.24586179
FALSE	2.231938911	9.297601618
FALSE	2.83754801	11.6254769
FALSE	2.058131548	9.740082688
FALSE	2.712340934	9.204732355
FALSE	2.036409319	9.48408344
TRUE	3.072912695	11.60263606
FALSE	2.638524263	9.698454588
TRUE	1.797558461	10.04887418
FALSE	2.618086028	13.97622702
FALSE	2.206286674	8.565253007
FALSE	2.8558322	7.845633234
FALSE	1.934503133	8.617520315
FALSE	2.663638989	14.51011426
FALSE	1.919070448	9.555501649
FALSE	1.710787198	8.257554615
FALSE	2.183351675	13.29561604
FALSE	2.008803589	7.82050799
FALSE	3.807915066	10.10905441
FALSE	4.098775182	13.67345413
FALSE	4.655092451	13.74185495
FALSE	3.959415365	16.53329081
FALSE	3.51470848	19.50040299
TRUE	2.800598655	19.16658009
FALSE	3.389215423	17.82166113
FALSE	3.557769463	15.52495067
FALSE	3.259576856	15.3190497
FALSE	3.043656567	16.63393164
FALSE	2.876714744	13.8653416
FALSE	3.050311371	18.49349929
FALSE	3.149434127	12.76986884
TRUE	3.197746425	14.7021574
FALSE	3.048648775	16.25246779
FALSE	2.907521951	15.89186262
FALSE	3.167024892	14.5835198
FALSE	2.366230229	15.32265772
TRUE	3.291631919	17.94644494
FALSE	3.261491371	12.3059547
FALSE	2.840567947	14.91967634
TRUE	3.223865224	15.04530938
TRUE	2.849081171	13.95643242
FALSE	2.76667622	15.20576327
TRUE	3.052517317	12.64162788
TRUE	2.972630938	12.24908944
FALSE	2.976473726	12.89588313
FALSE	2.671204159	13.9743177
FALSE	3.162346703	12.05842424
FALSE	2.850130419	17.90449836
FALSE	2.701120649	15.53616076
TRUE	2.868217288	15.01533775
TRUE	2.979315715	10.99446059
TRUE	2.649465193	12.51337537
FALSE	3.146033661	14.71070505
TRUE	2.870223798	14.84858566
FALSE	2.373656053	13.12008319
TRUE	3.112436616	14.44730996
FALSE	2.291465535	17.50425193
FALSE	2.850956922	13.0805665
FALSE	2.616276703	11.49122304
TRUE	2.586039756	13.22786298
TRUE	2.626856324	12.43640678
FALSE	2.334061081	13.80853444
FALSE	2.998356936	14.75981138
FALSE	2.392002643	9.54299437
FALSE	2.817867346	14.437643
FALSE	2.189268253	15.73496781
TRUE	2.478385822	8.7697594
FALSE	2.786925678	14.48826677
FALSE	2.521650424	10.72705892
FALSE	2.399547193	15.85065128
FALSE	2.209054007	14.20310063
FALSE	2.225468081	15.60674398
FALSE	3.91528457	15.24675758
TRUE	3.443319956	19.46638082
TRUE	3.715617742	18.6044132
FALSE	4.489493675	20.6249273
FALSE	3.412249076	24.03258871
FALSE	3.428017515	18.37284857
FALSE	3.206981345	20.59744222
FALSE	3.350456776	20.08190085
FALSE	2.635857757	20.15711972
TRUE	3.106627515	16.70132998
FALSE	3.005131573	17.70733047
FALSE	3.616959262	17.53453823
FALSE	2.804521093	17.46889667
FALSE	3.070280517	16.18728876
FALSE	2.75556305	16.34626367
FALSE	2.806150443	19.98199438
TRUE	2.778254582	15.66928633
FALSE	2.61845604	16.71521924
FALSE	3.043479653	15.25146299
TRUE	2.748579344	16.4765742
FALSE	3.578542921	19.47726081
FALSE	2.67389517	16.36286863
FALSE	2.904357662	17.06352381
FALSE	2.836546488	15.45559724
TRUE	2.904097001	16.13453512
FALSE	2.971061059	15.80096777
FALSE	3.074067968	14.38034608
TRUE	2.96185669	15.72093541
FALSE	3.006931994	15.42677464
TRUE	3.580587721	19.06237397
FALSE	2.578406731	15.46406077
FALSE	2.887783497	14.8196851
FALSE	2.86737075	14.4194663
FALSE	2.658436072	15.56587167
FALSE	2.66099663	15.84999249
FALSE	3.07407433	14.51018764
FALSE	3.03994832	14.32842907
FALSE	2.678635772	12.46209443
TRUE	2.593791784	18.55288115
TRUE	2.832051181	15.54138166
TRUE	2.892555209	16.11111738
TRUE	2.404411447	16.4065371
TRUE	2.869312935	13.0506957
TRUE	2.858565638	13.6573258
FALSE	2.632366168	17.10744237
FALSE	2.614535668	15.44487698
TRUE	2.800993151	14.17502624
FALSE	2.365146856	15.87871482
TRUE	2.724516836	12.87353239
FALSE	2.46034008	16.23628789
TRUE	2.395009763	16.46524787
TRUE	2.60595685	13.83420482
FALSE	2.507830563	12.71941374
FALSE	5.788954876	9.544947082
TRUE	4.717936923	13.5262584
FALSE	4.013739994	23.29503928
FALSE	3.729591438	23.14694488
FALSE	3.590372601	27.86410345
FALSE	4.102726545	19.57611867
TRUE	3.832780176	23.17979619
FALSE	3.486950285	22.34583801
FALSE	2.968073161	19.62133672
FALSE	3.71915777	18.64925841
TRUE	2.937372718	20.73829143
FALSE	2.906732578	18.42560652
TRUE	3.723116011	17.67130496
FALSE	3.279855673	19.76831969
FALSE	3.189834367	18.40061315
TRUE	2.728534528	18.62036662
FALSE	3.002710815	15.451928
FALSE	3.011757375	16.34855897
TRUE	2.765746794	16.01144947
TRUE	2.660849861	17.38308835
FALSE	3.087897814	19.04244273
FALSE	2.427946836	19.02514411
FALSE	3.277200094	16.99683388
TRUE	2.84755559	15.61112299
TRUE	3.679988754	22.28247752
FALSE	2.864585013	15.51593816
TRUE	2.766475486	17.14091065
FALSE	3.09662983	19.99521587
TRUE	3.519028667	16.16039673
FALSE	2.654604283	15.44685782
TRUE	2.603833728	16.43666171
TRUE	2.873741906	16.57991149
FALSE	2.749434607	17.77693542
FALSE	3.471809537	18.59201728
TRUE	2.770490895	22.05458897
FALSE	2.86094325	19.52015337
FALSE	2.30450773	17.45584113
FALSE	2.212230684	17.66121977
TRUE	2.661663476	14.8973428
FALSE	2.718823994	15.25926855
FALSE	3.109406815	16.45594242
TRUE	2.591777948	15.80442058
FALSE	2.40869524	16.41849394
TRUE	2.950329567	17.27782939
FALSE	2.591064683	15.65004819
FALSE	2.330781407	17.17703137
FALSE	3.003126815	17.01795438
FALSE	2.002372008	20.63194908
TRUE	4.496652665	14.30002695
FALSE	4.188975737	17.34765119
FALSE	5.396241186	16.7744269
FALSE	5.039318786	20.28456796
FALSE	4.096947003	23.48540805
FALSE	3.470663447	31.77257035
FALSE	4.184567104	22.07634194
FALSE	3.726355738	23.87602005
FALSE	3.741796517	21.52734775
TRUE	3.602409804	22.57297432
FALSE	3.457330285	22.24574522
FALSE	3.058724213	21.60688609
FALSE	3.29636748	23.5611802
FALSE	2.96604208	21.93099803
FALSE	3.39361749	21.06973466
FALSE	3.031841953	21.40097814
FALSE	3.156385675	20.87865181
FALSE	3.324563898	19.62024101
TRUE	3.328377222	23.30167473
FALSE	3.153757281	20.77547515
TRUE	3.651074494	16.67233456
TRUE	2.959331167	21.59543239
FALSE	3.149053494	22.01227129
FALSE	3.186101137	19.95190197
TRUE	3.680152411	16.26540968
FALSE	3.306646688	17.49095653
FALSE	3.155091944	19.6803386
FALSE	2.750737189	21.74872663
FALSE	3.412430932	17.20387188
FALSE	2.812367311	19.8508399
FALSE	2.869938705	19.51075506
TRUE	3.17847422	21.99389667
FALSE	3.358373357	17.96272591
FALSE	2.687530857	20.39780881
TRUE	3.163346627	19.48818524
TRUE	2.68151548	20.09119627
FALSE	3.288239843	15.43609697
TRUE	3.249599738	18.35778288
FALSE	2.751901508	22.58729291
FALSE	2.653258598	17.43481794
TRUE	2.727765526	21.61908733
FALSE	3.263042974	16.60917143
TRUE	2.949384919	19.237557
FALSE	2.67326224	21.8214855
TRUE	3.25278276	16.78246433
FALSE	2.134151533	20.72693345
FALSE	2.829903289	18.84239216
FALSE	2.733456204	20.31297319
TRUE	3.152108346	19.43763155
TRUE	2.553663469	18.10331306
TRUE	1.775470538	18.72282263
FALSE	2.145542957	17.37920296
TRUE	4.165269849	10.36959693
FALSE	5.548471287	15.43514227
FALSE	5.310074487	31.47960865
FALSE	5.53887308	25.62707272
FALSE	3.702934476	26.04041247
FALSE	3.540938263	26.32550186
TRUE	3.490518434	25.32157619
FALSE	3.825896521	24.44877056
FALSE	3.675963424	23.96488414
TRUE	4.267235309	25.01968927
FALSE	3.465849734	23.7805052
FALSE	3.242814619	22.15175665
TRUE	3.548677329	22.35029042
FALSE	3.187789714	22.53535434
FALSE	3.276497878	21.81993415
FALSE	2.956522966	24.95114187
FALSE	3.232112836	20.43130498
FALSE	3.257443651	20.48250984
FALSE	3.432122389	20.56612719
FALSE	3.239294515	19.79589338
TRUE	4.414564016	24.43543085
FALSE	3.817914905	22.64883843
FALSE	3.081100361	20.11656566
TRUE	3.191804826	20.64216203
FALSE	3.303899329	19.74836477
FALSE	2.840690611	22.72761395
TRUE	4.321470558	25.14693792
TRUE	3.555292141	19.92501899
FALSE	2.803839021	19.48582971
FALSE	3.518711888	18.70440332
TRUE	3.128225751	19.13294516
FALSE	3.166579285	22.9460109
TRUE	3.918199642	21.43893272
FALSE	3.35305255	19.82702881
FALSE	3.153948666	19.49304086
TRUE	3.152602616	19.79192734
TRUE	3.176021665	19.99770363
TRUE	3.300891166	19.80418067
TRUE	3.017287612	20.94190234
FALSE	3.202314919	22.4042507
FALSE	3.361892724	23.19318596
TRUE	3.314494241	20.85273576
FALSE	3.039490594	20.1791011
FALSE	3.006266746	20.48297098
FALSE	3.17522266	18.13102374
FALSE	3.067051985	18.16796713
FALSE	2.572069139	21.87381826
FALSE	2.663671506	21.09761709
FALSE	2.410926285	20.81632415
FALSE	2.688109694	19.88195275
FALSE	2.482469201	21.34410969
FALSE	2.466768219	22.09240187
FALSE	2.650949714	20.82120427
TRUE	2.962050836	17.38322061
FALSE	2.055189895	21.79536894
TRUE	8.531055885	11.0492395
TRUE	7.270345952	19.2282007
FALSE	8.442025508	15.92595365
FALSE	4.731375453	29.081565
TRUE	6.840846269	24.29507918
FALSE	4.661151549	26.49791583
FALSE	4.754364526	27.11217531
FALSE	6.119013875	22.84335568
TRUE	5.713462656	26.20210738
TRUE	4.356818728	23.79110998
TRUE	5.572565769	21.679428
FALSE	4.403643794	23.63532919
TRUE	5.411257131	21.71780004
TRUE	4.210209168	24.27458642
FALSE	3.927408651	23.46251811
TRUE	5.319505135	20.50352813
TRUE	4.175734815	26.56019191
FALSE	4.146895992	22.38519893
FALSE	5.198224836	19.51958466
FALSE	2.989091252	22.31983741
FALSE	4.322812896	23.23311729
TRUE	3.861527595	21.58699011
FALSE	3.984813182	21.80839995
FALSE	4.240400014	21.48690215
FALSE	3.697007123	21.99265443
TRUE	3.255261559	21.82160615
TRUE	4.131024736	26.26253432
FALSE	4.854894173	18.79732494
TRUE	3.725569638	23.76431428
FALSE	3.185940155	21.71687059
TRUE	4.226185707	21.65398573
FALSE	2.882611609	21.44136079
FALSE	2.946711314	22.40533194
TRUE	4.119949785	21.79120918
FALSE	3.915310983	21.49699915
FALSE	2.881660645	22.62032717
TRUE	3.838002271	21.63089224
TRUE	3.658568035	21.90137989
TRUE	2.764540727	24.36596588
FALSE	2.761283231	22.27709511
TRUE	5.425888246	20.49056669
TRUE	2.832950258	21.91898298
FALSE	3.796091806	21.12736979
TRUE	2.930518027	22.09336719
FALSE	2.960860069	19.96171635
FALSE	5.020719588	19.64720769
FALSE	3.021096544	22.09120145
FALSE	2.860877745	21.13153651
FALSE	2.947705958	20.60694266
FALSE	3.127648721	21.83236048
TRUE	4.896528992	22.52753921
FALSE	2.689593604	21.25538743
FALSE	2.907404362	21.17037338
FALSE	3.740699653	22.62309585
FALSE	2.774200649	21.64983396
TRUE	2.638731759	21.19792983
TRUE	3.418814361	22.60175342
TRUE	2.092763536	21.32389691
FALSE	7.087812188	20.76257531
FALSE	6.377596908	24.94866367
TRUE	7.240460296	23.21358804
FALSE	5.86753733	24.51104222
FALSE	7.247994055	20.62452216
TRUE	6.324696386	21.26113443
TRUE	6.07664724	22.5457294
FALSE	6.062274425	19.77182163
TRUE	5.190634652	21.58499675
FALSE	5.750416383	18.52412911
FALSE	5.838333242	18.92284651
FALSE	3.933028816	24.31686273
TRUE	5.497993529	18.45090715
FALSE	5.123257572	23.01217667
TRUE	5.027517697	20.98705958
TRUE	5.963908095	17.23048501
FALSE	5.023844479	19.63015355
FALSE	5.42942206	17.16766858
TRUE	5.156957149	20.91501923
TRUE	5.065692127	19.25914339
TRUE	5.607531166	23.00742154
TRUE	4.882152625	19.46526233
TRUE	5.81770686	16.81948801
FALSE	5.01206228	19.70157219
TRUE	5.529941922	17.49306929
TRUE	5.631061475	20.97708012
TRUE	5.183090098	19.38472242
FALSE	5.669298937	22.2645543
TRUE	3.831996742	22.86998578
TRUE	4.919354513	19.04874996
TRUE	4.794033734	19.12958656
TRUE	5.274040098	19.5840685
TRUE	4.946170954	20.94576658
TRUE	4.969906756	19.41139932
TRUE	3.99453154	23.88614116
FALSE	3.562041388	23.07360268
TRUE	5.033796979	18.9198257
TRUE	3.695510945	22.18689649
TRUE	5.607971514	17.53869617
TRUE	4.803808325	19.4341883
TRUE	4.040809557	23.22720804
TRUE	3.875350515	22.28928888
FALSE	3.728145752	22.52997747
TRUE	4.111509849	23.88086565
TRUE	5.125817548	17.94848971
TRUE	4.761972056	19.56150877
TRUE	4.933770644	20.92751087
TRUE	3.942777417	22.60376102
TRUE	3.539764181	24.24002572
FALSE	5.147548811	20.17968302
FALSE	4.924375934	21.38307068
TRUE	4.679712884	21.01810115
FALSE	3.74038001	23.11482405
TRUE	5.450089297	17.9287419
FALSE	3.075732252	22.97545506
TRUE	9.61086416	8.51914381
TRUE	7.050971815	17.95479195
FALSE	7.068561375	19.92030813
FALSE	6.664216612	22.26755179
TRUE	7.052966474	21.14675996
TRUE	7.079651404	20.19987483
FALSE	6.657379169	20.89860908
FALSE	6.169819387	20.18164497
FALSE	6.909719859	16.50814292
TRUE	6.497146739	16.40450758
TRUE	5.895288076	21.49455354
FALSE	5.574422302	22.20604224
TRUE	5.82098027	19.93340936
TRUE	6.586863745	16.42753223
TRUE	5.960578664	14.45110609
TRUE	5.614247782	18.39882526
TRUE	5.17220649	19.92642042
TRUE	5.365305962	19.47736078
FALSE	5.672816063	18.355912
TRUE	5.692166163	19.93055397
TRUE	5.053283086	14.97841092
TRUE	5.552403327	17.70961866
TRUE	5.585274903	18.17772971
TRUE	5.006931085	19.41289502
TRUE	6.132038575	18.28509394
TRUE	5.990242126	14.98687662
TRUE	5.526634429	13.92434667
FALSE	5.361044686	16.9174318
TRUE	5.309522437	17.93672661
TRUE	5.085608062	19.02356884
TRUE	5.765002404	17.91891924
TRUE	5.472481213	17.60010048
TRUE	5.512552657	18.3694154
TRUE	5.287742139	18.56925587
FALSE	5.386109249	16.9129704
TRUE	4.980237473	19.12282813
TRUE	5.264001024	17.64944248
TRUE	5.108362112	19.93484973
TRUE	5.430567221	20.28398523
TRUE	6.460466543	15.14844606
FALSE	5.114657435	20.64312247
TRUE	5.102892794	17.54555796
TRUE	5.224232707	17.66539602
TRUE	5.42891684	18.0294163
TRUE	5.704366957	18.14833045
TRUE	4.494244786	20.71616732
TRUE	5.389216335	17.55936484
FALSE	5.091731437	20.51960091
TRUE	5.080141322	17.11522769
TRUE	5.442397383	17.73534412
FALSE	5.007524634	19.66512294
FALSE	5.148269407	18.80776718
TRUE	5.370504216	18.19768658
FALSE	4.666238074	21.10542202
TRUE	5.078284453	18.24332764
FALSE	3.488302885	23.87708543
TRUE	5.317874394	18.16134377
TRUE	4.693142168	19.53828684
TRUE	5.024975745	19.12933309
TRUE	5.438392428	17.51604012
TRUE	7.674190346	11.555893
TRUE	8.686854329	11.43942711
TRUE	7.588354917	17.29049405
FALSE	6.579245502	18.103226
TRUE	6.795139144	14.47918575
TRUE	6.565167464	15.68679347
TRUE	6.194338271	17.01993154
FALSE	6.501025931	17.21181501
FALSE	6.397069436	13.19335419
TRUE	6.27722818	15.96130332
FALSE	5.64307701	19.07772651
FALSE	6.074889916	16.39944166
FALSE	5.426502135	18.74419709
TRUE	5.912165198	11.52138097
TRUE	5.399961648	19.14517871
TRUE	5.2879508	15.79219364
TRUE	5.938429488	11.49751588
TRUE	6.150184539	11.72379155
TRUE	6.270805187	17.62933526
TRUE	5.674144825	15.40552801
TRUE	5.747528311	11.16440722
TRUE	5.127624281	17.35491658
TRUE	5.240204605	14.75270628
TRUE	5.191873233	14.19709863
TRUE	5.507204819	14.18706838
TRUE	5.407540261	13.60296427
FALSE	5.306807281	21.06575434
TRUE	6.02009816	11.70832612
FALSE	5.368929682	17.59486745
FALSE	5.709069476	14.01022779
TRUE	5.501415825	17.9198605
FALSE	5.534152914	18.04296021
TRUE	5.741387727	14.18302397
FALSE	5.390643143	14.29122037
TRUE	5.401444034	15.74671365
TRUE	5.480057802	17.8869255
TRUE	5.485244364	15.93795601
TRUE	5.259801424	18.2665924
TRUE	5.860070025	12.10282377
TRUE	5.727158703	14.01503451
TRUE	5.588670256	17.59547435
TRUE	5.834038083	14.56925602
TRUE	5.828184967	17.98257196
FALSE	5.360856617	17.97002704
TRUE	5.259183723	16.88340754
TRUE	5.38132909	14.28746268
TRUE	5.85559796	14.59589208
TRUE	5.241163215	17.62542148
TRUE	5.901145404	11.56064779
TRUE	5.278206808	18.85413775
TRUE	5.26411071	19.66210021
TRUE	4.847250447	19.50967283
TRUE	5.769245611	14.61309895
TRUE	5.873603358	15.01199597
TRUE	5.01029132	18.9727816
TRUE	5.552367771	19.21416461
TRUE	5.070026131	19.09403983
TRUE	4.82887324	19.88754512
TRUE	5.092520917	13.72463701
TRUE	5.723379737	15.30923951
FALSE	4.634574684	21.13891113
TRUE	4.981906157	18.68234611
FALSE	5.119808495	15.46381381
TRUE	7.341381033	5.710011772
TRUE	8.550861305	5.760642063
FALSE	9.268019695	5.394853365
TRUE	7.042689063	14.21604173
FALSE	6.209110294	12.00388654
FALSE	6.335775847	10.19624327
TRUE	6.133676699	12.90745427
FALSE	6.366429038	13.49312785
TRUE	5.811385934	15.82003758
FALSE	6.509616393	10.54593399
TRUE	6.244726691	13.00137753
TRUE	6.160184464	10.41434024
TRUE	6.397564608	11.94120104
TRUE	6.189931017	12.88557699
FALSE	5.631300874	10.31961608
TRUE	5.963791524	12.47963633
TRUE	5.344152756	12.11815763
TRUE	5.44655068	14.91332096
TRUE	5.931923348	11.58299384
FALSE	5.758852068	9.398733729
TRUE	6.276394363	12.9967425
TRUE	5.497458908	12.99128308
TRUE	5.301148785	11.90412512
TRUE	5.622336215	9.317091477
TRUE	5.419993604	9.724867658
TRUE	6.275504962	11.83048942
TRUE	5.227195679	14.18488106
TRUE	5.317912983	10.70542924
TRUE	5.55266196	15.55319379
TRUE	6.006707091	11.44937861
TRUE	5.676842208	11.3129357
TRUE	5.445409069	11.23468403
TRUE	5.229047684	11.21883665
TRUE	5.699757482	14.64837804
TRUE	5.491656762	14.19762574
TRUE	5.633383653	15.68879964
TRUE	6.159440386	14.86100256
TRUE	5.783507112	15.04719759
TRUE	5.512074995	12.48846881
TRUE	5.905856574	11.05108655
TRUE	5.997732523	12.70285036
TRUE	5.371481298	14.88115111
TRUE	5.292705661	14.96026335
TRUE	5.704069824	14.94391965
TRUE	5.461156481	11.55644793
TRUE	5.700060094	14.2049811
TRUE	5.023487768	11.69404192
TRUE	5.053013995	17.51556099
TRUE	5.729510655	12.46391107
TRUE	5.782928472	11.56678282
TRUE	5.270315057	15.12273073
TRUE	4.864809593	19.22064256
TRUE	5.609407166	15.34886668
TRUE	4.644539826	16.30157902
TRUE	4.950490238	16.16093132
TRUE	4.81951524	19.53372137
TRUE	5.117905737	9.883890068
FALSE	8.48844536	3.889075516
TRUE	6.547467246	8.003965422
FALSE	8.865262576	4.372694463
FALSE	6.865178427	7.994296002
TRUE	5.822505533	9.472300193
FALSE	6.007664476	13.20046546
FALSE	6.751952356	5.751152796
TRUE	6.178509212	10.98301495
FALSE	6.107583988	11.09164183
FALSE	5.840112136	10.03957813
TRUE	5.900920171	9.799660602
TRUE	5.568683647	8.819095807
TRUE	5.163088279	9.424408265
TRUE	5.40433742	9.171083282
FALSE	5.018067055	8.846774806
TRUE	5.88302003	11.06272791
FALSE	5.748222942	5.487595853
TRUE	6.154274914	9.173364832
TRUE	5.709808556	9.222969546
TRUE	5.667863763	9.36060777
TRUE	5.517152827	7.610073207
TRUE	5.947606422	10.95954249
FALSE	5.450570661	5.797351798
TRUE	5.889266596	11.31796994
TRUE	5.451583898	9.935538576
TRUE	5.1092255	10.84802447
TRUE	5.644780044	9.682052911
FALSE	5.425210762	11.73099322
TRUE	5.293227434	5.771030371
TRUE	5.78331458	9.060192445
TRUE	6.171332613	11.58797016
TRUE	5.401616749	9.567602168
TRUE	5.811788356	10.29720211
TRUE	5.695606139	8.953365499
TRUE	5.837092483	11.57345374
TRUE	5.569706251	5.860506446
TRUE	5.899976105	11.86721346
TRUE	5.324914605	10.90561828
TRUE	5.14311901	13.40123765
TRUE	5.94378574	9.385528024
TRUE	5.945499799	12.36284272
FALSE	4.647086756	9.662274626
FALSE	5.069967998	14.29540881
TRUE	5.997831374	11.37860983
TRUE	5.39971735	9.428506766
TRUE	5.65531607	12.19546292
FALSE	5.49295823	13.63556059
FALSE	5.487030474	9.59576241
FALSE	4.850754012	8.091023714
TRUE	5.911470553	12.01144836
TRUE	5.28192226	12.2620019
TRUE	4.838923797	9.171946602
TRUE	5.655112865	12.25391773
TRUE	7.022338457	3.246830504
FALSE	7.166100801	4.032819172
FALSE	7.306081899	5.472242851
TRUE	7.64039642	9.016572934
FALSE	8.002041835	6.450329132
FALSE	8.031814545	5.422416745
TRUE	6.005385799	6.896654766
TRUE	5.778404335	6.314883622
TRUE	6.151995295	6.571145918
FALSE	6.910949261	4.16368087
TRUE	6.452152043	8.62462968
TRUE	6.368212449	5.396885332
FALSE	6.083766833	5.769592745
FALSE	5.745566284	6.106235092
TRUE	5.574751038	6.054775881
FALSE	5.166261426	5.301281058
TRUE	6.249558972	5.086616339
FALSE	5.537677885	9.891654023
TRUE	5.519360982	9.091591721
TRUE	5.704305533	5.48195921
TRUE	5.365106051	9.148242737
FALSE	6.148162255	8.774693657
TRUE	5.681479785	9.045719014
TRUE	5.350773794	5.717518304
TRUE	5.856343537	7.043937902
TRUE	5.540680467	10.29836615
FALSE	5.330987909	5.776974154
TRUE	5.681678609	5.909836444
FALSE	5.489543704	5.804897328
TRUE	4.876192376	9.353717421
TRUE	5.440836994	5.83367037
TRUE	5.183445087	8.511069219
TRUE	5.651406128	5.9175173
TRUE	5.105081128	7.539180914
TRUE	5.657685813	5.593371852
TRUE	5.083569408	10.28734318
TRUE	5.164405757	9.438680814
TRUE	4.955826261	5.104353838
TRUE	5.075302686	8.276333236
FALSE	6.026822374	3.734540327
FALSE	4.672819937	9.739522378
TRUE	5.553586579	9.593541539
TRUE	5.116528129	6.7000838
FALSE	5.201125546	11.74918777
TRUE	5.380587337	9.565129591
FALSE	5.385927893	5.675621335
TRUE	4.668888523	8.625479318
TRUE	5.161730315	9.72760495
TRUE	5.182030613	9.589220499
FALSE	4.497491016	6.494382789
TRUE	4.830081798	6.346438
TRUE	9.13571809	2.958999255
FALSE	9.0217739	0.913007287
FALSE	8.873871971	9.244669837
FALSE	7.179096756	5.339725248
FALSE	7.494122214	4.568308777
FALSE	7.648519586	8.196261993
TRUE	6.774781917	5.135368275
FALSE	6.70645195	9.143339517
FALSE	7.14526438	9.332774956
TRUE	6.549671559	10.39290603
TRUE	6.052183501	9.148901152
FALSE	6.009424509	9.204538755
FALSE	5.623706887	9.152763213
FALSE	5.712174306	5.953776778
TRUE	6.50935195	7.308637898
TRUE	6.521504698	3.215745635
TRUE	5.699120718	8.642759186
TRUE	6.234345358	4.75880347
TRUE	6.331223928	6.913181867
TRUE	5.787272253	8.945035553
TRUE	6.086753877	8.226336131
FALSE	6.258736598	5.347455992
TRUE	6.176445152	5.835305498
TRUE	5.519023932	8.059375006
TRUE	5.722204155	6.419582141
TRUE	6.111763063	8.924504636
TRUE	5.615478031	7.493229858
TRUE	5.17786824	5.426833634
TRUE	5.866623079	5.837964175
TRUE	5.651322096	9.719221731
TRUE	5.738439418	8.178485226
TRUE	6.099455265	4.700131626
FALSE	5.482599478	5.463030548
TRUE	5.937557969	7.384279553
TRUE	5.713285038	7.973513282
TRUE	5.596421358	5.499281119
TRUE	5.956752281	5.045488878
FALSE	6.069759116	4.776032727
TRUE	5.810362827	4.997906956
TRUE	5.926633543	5.838100613
TRUE	5.554999538	5.477004057
FALSE	5.739964678	5.294845961
TRUE	5.056193852	5.557326361
TRUE	5.474002985	6.308170863
FALSE	5.081028888	5.544079709
TRUE	5.877092386	9.610399686
FALSE	4.786235151	6.129288078
TRUE	5.534696861	8.752753437
TRUE	5.605528624	7.164391579
FALSE	5.148876997	6.36264101
TRUE	5.048181215	6.151810071
FALSE	4.973034572	10.51370045
TRUE	4.806142804	7.4543809
TRUE	9.136944519	6.382528414
TRUE	10.01059343	7.532455698
FALSE	7.388462195	8.687334042
TRUE	7.403402295	14.35832658
FALSE	7.277699863	12.85342715
TRUE	7.974283667	12.48157776
FALSE	6.833821542	12.30097174
FALSE	7.961817702	12.94695753
TRUE	6.540585711	9.796587533
TRUE	6.410985186	10.54428278
TRUE	6.035403056	12.77608138
FALSE	6.394048264	10.32154363
FALSE	6.192161982	11.58239471
TRUE	6.00385551	13.38578134
TRUE	5.744492585	12.51386374
TRUE	6.097004804	9.579005314
TRUE	6.331016737	10.06664101
TRUE	5.939108577	8.002427634
TRUE	6.110280898	7.131338677
TRUE	6.532209318	9.941289501
TRUE	6.442990681	10.64388452
TRUE	5.988616984	10.35436667
TRUE	6.232209675	10.50557742
TRUE	6.250199494	7.795891309
TRUE	6.434506603	7.290589051
TRUE	6.217328455	6.562807066
TRUE	6.166439481	7.14041867
TRUE	6.223881663	9.984069097
TRUE	6.302638172	3.194633791
TRUE	5.940835196	11.72733222
TRUE	6.203157959	9.155003225
TRUE	6.734140889	10.44503542
TRUE	6.147177039	6.319125819
TRUE	6.298310352	7.448007363
TRUE	5.970511271	5.214339738
TRUE	5.966647276	4.505582937
FALSE	6.630881987	2.938844709
FALSE	5.584103875	7.970324406
TRUE	6.357409616	7.869303067
TRUE	5.572691487	11.96309772
TRUE	6.257301502	10.97586414
TRUE	5.789189608	11.64286976
FALSE	6.62855794	2.588871648
TRUE	5.888676593	5.869701422
TRUE	6.333771844	9.66665447
TRUE	6.301830959	7.202604833
FALSE	5.985055792	4.726879748
TRUE	6.067483433	7.406588489
TRUE	5.940889642	10.2267376
FALSE	6.161710092	3.798342891
TRUE	5.8327102	4.614899998
TRUE	5.255009145	12.94097009
TRUE	5.508658546	8.590694721
FALSE	5.732950534	7.914092372
FALSE	4.815965546	8.796085355
TRUE	5.765428709	7.064858214
TRUE	8.753307721	5.991487113
TRUE	11.59930625	8.953485498
TRUE	8.473342651	10.79131505
TRUE	10.29673117	12.37123982
TRUE	7.398055583	17.39503071
TRUE	8.098652645	17.59023325
TRUE	7.423025076	14.67369266
FALSE	8.171894881	15.7443231
FALSE	6.844958069	15.32144907
TRUE	6.846952747	15.15421022
TRUE	7.286032305	14.21058906
TRUE	6.806054688	14.08482871
TRUE	7.170629067	13.1807431
TRUE	6.711394731	12.85797479
FALSE	6.717781162	14.24633302
TRUE	6.816873879	10.88810454
TRUE	6.839025453	12.38173543
TRUE	6.261774278	12.04578974
TRUE	6.904915495	10.88903039
TRUE	6.804505031	11.92296615
TRUE	6.271844365	10.94203742
TRUE	6.366869904	10.67169769
TRUE	6.73722651	11.82040146
TRUE	7.020099876	12.26550538
TRUE	6.37085256	10.92023885
TRUE	5.867385455	12.07729122
TRUE	6.260487493	11.56862782
TRUE	6.307979323	12.64778031
TRUE	6.342479602	11.5172511
TRUE	6.604171848	9.97456585
TRUE	6.080314084	11.76772167
FALSE	5.791723036	12.48198725
TRUE	6.641828498	10.25806172
TRUE	6.379541225	10.4837978
FALSE	5.708257772	11.88763373
TRUE	5.70456666	12.86763216
FALSE	6.536170633	12.4719946
TRUE	6.270283232	7.209974892
TRUE	6.667031254	10.3040618
TRUE	6.140478813	10.71121391
TRUE	6.046936543	14.0070107
TRUE	6.163608655	10.43764811
TRUE	5.632063177	11.68092106
TRUE	6.112265122	9.669852871
TRUE	6.077284915	12.45413785
TRUE	5.806244708	9.386134843
TRUE	5.841234647	10.97419885
TRUE	5.912094531	7.034039945
TRUE	5.94058372	9.646635246
TRUE	5.876151325	13.96941206
TRUE	5.153660896	12.66271991
TRUE	5.854904656	8.945123782
TRUE	6.227883909	7.552604709
TRUE	5.841317145	11.06664515
TRUE	5.947921071	13.10995599
TRUE	5.837296699	7.503508044
TRUE	5.373882513	11.40522923
TRUE	5.534764682	10.90354162
TRUE	5.477023394	8.545725774
TRUE	5.554159728	9.526578052
TRUE	8.933790577	10.67670467
FALSE	10.91477978	11.75729804
FALSE	7.662648589	16.54983446
TRUE	7.253957509	16.08870486
TRUE	7.64094982	15.27610583
FALSE	8.079016946	17.68568987
FALSE	7.307832988	16.29922265
TRUE	6.887280289	17.45294075
TRUE	6.865340195	13.77479766
FALSE	6.740391457	13.21785836
TRUE	6.630538567	13.55192591
TRUE	6.53476577	13.08408898
TRUE	6.704056767	15.59370614
TRUE	6.594727309	12.36003893
TRUE	6.526715793	12.33373702
TRUE	6.45923833	12.50481544
FALSE	6.56500053	13.92926662
TRUE	7.002601462	16.39188828
TRUE	6.51420241	14.20228577
TRUE	6.235626877	14.0553483
TRUE	6.534807049	14.94665276
TRUE	6.674979658	12.10373054
TRUE	6.018438574	10.86144985
TRUE	6.431782639	12.27280641
TRUE	7.030966212	14.89548143
FALSE	5.77761477	11.88986805
TRUE	6.589493173	11.88813418
TRUE	6.329978862	13.37226135
TRUE	6.915880645	18.75918217
TRUE	6.349242423	13.18808718
TRUE	6.274779851	12.01861316
TRUE	6.588654827	12.79971622
TRUE	6.088815087	14.07702453
TRUE	6.21853377	10.89714708
TRUE	6.539610897	14.07748628
TRUE	6.464430327	11.9570176
TRUE	6.324620282	12.62994279
TRUE	6.58483449	13.09159727
TRUE	6.492154457	10.09425264
TRUE	6.417529156	11.17530037
TRUE	6.302686927	15.49672679
TRUE	6.776606844	12.57191595
FALSE	5.905175002	12.81208612
TRUE	6.459223077	10.35891806
TRUE	6.001998592	12.46302826
TRUE	6.638834149	14.13500966
TRUE	5.841064159	11.11878353
TRUE	6.059998574	11.95966184
TRUE	6.327244689	13.9209583
TRUE	5.7675893	11.11588391
TRUE	9.266999193	8.322929555
TRUE	9.917893183	12.87750683
FALSE	11.11287463	12.58001278
TRUE	8.170928737	18.91360546
TRUE	8.407436729	19.05377819
TRUE	8.058442497	18.69918432
FALSE	8.710731876	20.61151858
TRUE	7.800379344	17.93774838
TRUE	7.487698793	19.97104206
TRUE	7.389402723	16.08457152
TRUE	6.999506387	18.25373414
TRUE	7.018008923	18.6265094
TRUE	6.500550959	15.10621221
TRUE	7.318941708	19.57453106
FALSE	6.7672051	16.54473969
TRUE	7.150990358	14.0761165
TRUE	6.54373736	14.99068632
TRUE	6.857109363	16.06290494
TRUE	6.697874499	15.42238428
TRUE	6.070901291	18.21033352
TRUE	7.396697	18.26445766
TRUE	6.669616311	15.87413427
TRUE	6.636425854	15.49961473
TRUE	7.06385835	16.80444252
TRUE	6.579292978	14.87137531
TRUE	6.816530817	12.15470109
TRUE	7.041894467	14.21562641
TRUE	6.313447721	18.93128092
TRUE	6.62976721	14.68995528
TRUE	6.329189961	19.600325
TRUE	6.948940805	18.16055427
TRUE	6.893278144	13.15896544
TRUE	6.586115065	15.98560004
TRUE	6.47505823	18.019215
TRUE	6.75762417	15.23965964
TRUE	6.581500869	13.63928425
TRUE	6.595171549	15.50687787
FALSE	6.326555623	17.32538183
TRUE	6.843620664	17.31779644
TRUE	6.658946049	14.62668317
TRUE	6.425179865	14.87817068
TRUE	6.205718941	13.40930205
TRUE	6.515287981	12.14569289
TRUE	6.376459892	17.12500122
TRUE	6.569829614	14.34525979
TRUE	6.399028792	12.71565966
TRUE	6.144512959	13.9631272
TRUE	5.958297456	13.07916674
TRUE	6.714102935	15.70097501
FALSE	6.115217452	13.51382866
FALSE	4.864790025	19.94707953
TRUE	6.070299811	18.1605743
TRUE	6.017452971	13.11248085
TRUE	6.232875624	13.12409592
TRUE	6.135957477	16.80155831
TRUE	6.133706817	13.38765847
TRUE	6.536155683	17.53938651
TRUE	5.56320201	12.74805102
TRUE	8.942948731	13.6188507
TRUE	7.486961388	22.48644618
FALSE	7.177311877	21.62852483
TRUE	6.581207945	21.43368682
TRUE	7.109211976	20.22574833
TRUE	7.074859225	23.99479548
FALSE	6.52504473	19.47868338
TRUE	6.740568018	18.94269489
TRUE	6.489824474	20.00779219
TRUE	6.803463359	18.46938969
TRUE	6.642145843	20.43561495
TRUE	6.524730816	20.08038999
TRUE	6.248676642	19.77619012
TRUE	6.365561477	17.9218177
TRUE	6.194917571	18.40381998
TRUE	7.699163059	23.11473843
TRUE	6.796796804	19.03051872
TRUE	6.753800386	17.48906339
TRUE	7.357479184	18.25242712
TRUE	6.561584646	16.73869364
TRUE	6.735673527	16.49557609
TRUE	7.460129257	18.32124944
TRUE	6.485287478	15.3447931
TRUE	6.757527765	15.24879514
TRUE	6.462519332	14.69058007
TRUE	6.792740338	19.27835278
TRUE	6.476639035	16.13730195
TRUE	6.313389425	18.79537132
TRUE	6.694522766	14.21027983
TRUE	6.65062172	17.11078197
TRUE	6.666626815	13.52326939
TRUE	6.307916998	18.57494722
TRUE	6.483891988	16.15441821
TRUE	6.301498198	19.8052928
TRUE	6.607759442	17.88524408
TRUE	6.245100407	14.26494668
TRUE	6.650409765	13.03217671
TRUE	6.444527352	16.0266955
TRUE	6.493838672	15.55785962
TRUE	6.144972733	18.34909828
TRUE	6.107676283	19.72925726
TRUE	6.400184833	19.43287641
TRUE	6.656852877	16.0248569
TRUE	6.372344965	16.09000514
TRUE	6.24043027	17.19565117
TRUE	6.393790035	16.8885819
TRUE	5.842679415	15.66315235
TRUE	6.016943367	20.0156987
TRUE	6.518247395	13.53540507
TRUE	10.34261972	13.30927244
TRUE	10.77051926	21.64283794
TRUE	9.388269712	21.00001853
TRUE	8.121148852	24.8012042
TRUE	10.96794485	22.1633262
FALSE	8.849628448	23.58567089
TRUE	10.42529809	20.74435654
TRUE	7.025395832	22.46927511
TRUE	7.917563284	24.92011109
TRUE	9.567296843	19.80817711
TRUE	6.921557222	22.860734
TRUE	6.858499729	20.79946149
TRUE	8.836557822	19.51762528
TRUE	6.714700905	21.05492336
TRUE	6.747144264	20.32715931
TRUE	6.772180243	22.47311621
TRUE	9.093966675	16.88756895
TRUE	7.412610263	19.34514929
TRUE	6.51968512	18.99419538
TRUE	10.15689711	20.53483301
TRUE	7.177153242	20.70929462
TRUE	8.327255399	17.8645
TRUE	7.355770013	19.41595766
TRUE	8.813890713	16.08498739
TRUE	6.545595317	19.37286991
TRUE	6.471106867	19.34082601
TRUE	6.501475971	20.57271317
TRUE	9.586272465	18.59699399
TRUE	6.589694638	18.97425021
TRUE	9.368861486	14.54538862
TRUE	9.043460926	16.16358382
TRUE	6.58865189	19.48124551
TRUE	6.528824674	19.49262693
TRUE	6.178242904	18.56490706
TRUE	9.2780957	15.28182589
TRUE	6.507843872	20.39879408
TRUE	6.310647812	19.69701408
TRUE	6.557500886	20.00461257
TRUE	6.725139894	18.36147734
TRUE	6.417727742	18.60478281
TRUE	6.355101903	18.18178885
TRUE	7.47118811	18.45883317
TRUE	6.698766795	18.46912014
TRUE	8.594549335	19.60837533
TRUE	6.408740464	19.71191823
TRUE	9.562967461	16.18134075
TRUE	6.148546502	18.60172087
TRUE	6.376689395	18.33919996
TRUE	8.814012969	16.77827663
TRUE	6.580768581	17.92640224
TRUE	6.128059665	18.66947692
TRUE	6.54364285	17.49841868
TRUE	6.329697551	20.29850037
TRUE	6.661988378	16.81571471
TRUE	7.988189883	19.15225826
TRUE	6.392257724	19.00079194
TRUE	7.436125815	19.75542237
TRUE	6.646013228	16.37588144
FALSE	5.808516024	19.67187427
TRUE	6.198456939	20.94221926
TRUE	15.27543304	7.691697912
TRUE	12.55511794	14.92483113
TRUE	13.01157213	15.26405942
FALSE	13.54324189	14.94713025
TRUE	11.08064763	19.8629915
TRUE	10.79809776	17.71038542
TRUE	8.029894174	23.01130578
TRUE	10.99263183	19.39879316
TRUE	10.37601875	18.60568538
TRUE	9.958703947	18.8603209
TRUE	9.554272699	18.35175532
TRUE	9.984099535	17.30598001
TRUE	9.494641632	18.19559838
TRUE	9.532271513	17.81243901
TRUE	9.143372151	17.45473116
TRUE	7.925544514	18.65742951
TRUE	8.950648339	19.39360525
TRUE	9.250467211	15.34756423
TRUE	9.324932796	15.18696048
TRUE	8.025248957	18.67251229
TRUE	8.016569653	19.4824025
TRUE	7.81306598	19.37471529
TRUE	10.36718709	16.95897939
TRUE	9.293077823	16.7512356
TRUE	9.146753494	15.40521163
TRUE	8.282312875	18.68862592
TRUE	9.327876597	18.01798008
TRUE	8.083005672	18.14224482
TRUE	7.49424598	19.0336251
TRUE	9.342433096	20.72879735
TRUE	8.171198856	18.14773146
TRUE	8.31035769	19.65328384
TRUE	7.829051148	18.32358343
TRUE	9.512480058	16.13546007
TRUE	8.463529629	16.61200089
TRUE	7.859818402	20.14089811
TRUE	7.539638003	18.98437169
TRUE	7.814955828	18.65092946
TRUE	8.311079984	21.86998206
TRUE	9.338695592	16.03796971
TRUE	6.476650199	19.80885887
TRUE	6.593096743	20.17094071
TRUE	8.287180976	17.16753758
TRUE	7.192921853	20.75663403
TRUE	9.410302608	14.59215782
TRUE	6.577569614	20.41113012
TRUE	9.141289701	17.93571256
TRUE	6.69073858	20.8254651
TRUE	7.557841266	19.06857619
TRUE	9.159417805	16.37995508
TRUE	9.076117416	16.82464515
TRUE	8.441565068	18.16868358
TRUE	9.329183626	16.67941784
TRUE	7.023905655	19.5683778
TRUE	7.979312737	21.1295624
TRUE	6.385727801	21.43352281
TRUE	6.442149179	21.5268123
TRUE	12.79621411	11.29225115
TRUE	12.14964001	13.90640157
TRUE	13.88329624	14.03942954
TRUE	12.51770632	12.09643673
TRUE	11.40971168	17.22193758
TRUE	11.05534125	16.776647
TRUE	11.26871706	16.1674675
TRUE	10.36637717	16.77407367
TRUE	10.06772691	16.57723298
TRUE	11.48236229	12.5495606
TRUE	10.0895121	17.48465192
TRUE	9.723317825	14.96336616
TRUE	9.880064051	16.67998965
TRUE	10.10093404	11.93117782
TRUE	10.02217739	14.53088884
TRUE	9.574034224	17.19193999
TRUE	10.10386469	16.08939404
TRUE	10.00632069	12.82627924
TRUE	9.709306368	15.16716647
TRUE	9.634364775	14.26937769
TRUE	9.209804936	14.64639625
TRUE	9.641588996	12.14589062
TRUE	9.638109651	15.14312709
TRUE	9.825618525	17.48394012
TRUE	9.481213589	14.22696657
TRUE	9.521144462	16.46220966
TRUE	9.124184055	16.17847053
TRUE	9.903384492	13.71472221
TRUE	9.690541768	12.65913117
TRUE	9.594526317	14.05138987
TRUE	9.190686321	16.20154955
TRUE	10.0189348	12.59568781
TRUE	9.385059467	16.28962075
TRUE	8.506521227	18.33450798
TRUE	9.392339772	13.00054171
TRUE	8.480560255	18.24536166
TRUE	10.24499759	14.14053605
TRUE	9.313414173	14.15273667
TRUE	9.76001027	15.67974923
TRUE	9.290554706	15.90234095
TRUE	9.201456411	16.58163005
TRUE	9.114098782	15.00734728
TRUE	9.107027679	15.94294583
TRUE	9.018690245	14.91272605
TRUE	9.848879898	11.6222868
TRUE	9.199573639	15.79339397
TRUE	6.956655934	19.73216213
TRUE	9.739946117	15.35041628
TRUE	9.461520019	14.37309002
TRUE	9.28595972	17.53022745
TRUE	9.466452363	14.96661191
TRUE	9.54104281	12.52605643
TRUE	9.080520656	17.85670024
TRUE	9.03589307	16.62411315
TRUE	14.89030242	3.347048664
TRUE	12.97017328	9.966809526
TRUE	12.547027	12.98538734
TRUE	13.90343826	8.480241953
TRUE	14.35047684	10.31346832
TRUE	12.04993857	13.08068875
TRUE	11.5636928	13.42872982
TRUE	11.16259493	13.51862619
TRUE	12.00304203	7.506397271
TRUE	11.4461547	7.933160642
TRUE	11.05849142	11.1581294
TRUE	10.14552004	10.60500994
TRUE	10.39717463	11.89785529
TRUE	10.40313843	8.216945684
TRUE	10.1494385	13.21018299
TRUE	9.773120611	14.36974308
TRUE	10.11872454	7.632168572
TRUE	10.0562463	11.51506494
TRUE	10.022595	11.73297497
TRUE	9.935327934	10.85511723
TRUE	9.884037483	8.616375647
TRUE	10.07676121	12.90348543
TRUE	11.76884622	8.783539979
TRUE	10.0719925	11.49154023
TRUE	10.00174433	12.13475624
TRUE	9.966069871	9.544135883
TRUE	10.65294727	14.10188543
TRUE	9.88367431	11.88713555
TRUE	9.990461434	8.7139572
TRUE	10.0090305	12.4007192
TRUE	9.834734929	11.07992567
TRUE	9.863807832	12.1759686
TRUE	10.1800203	11.32933643
TRUE	10.20041092	13.37765647
TRUE	9.648111199	15.19227227
TRUE	9.83644618	11.01700351
TRUE	10.00105731	12.00634859
TRUE	9.491772821	10.03735679
TRUE	9.598684582	13.84416424
TRUE	10.06693541	11.45437144
TRUE	9.903793316	11.86239255
TRUE	9.873077781	14.71176832
TRUE	9.59955377	9.774341907
TRUE	9.729514804	11.21339632
TRUE	10.19131586	10.81949511
TRUE	10.08055964	12.80127838
TRUE	9.432194112	13.5626537
TRUE	9.935753217	13.05575203
TRUE	9.285454716	10.48237305
TRUE	9.505532832	14.09760574
TRUE	9.750061682	14.7806467
TRUE	9.555173539	11.14961077
TRUE	9.832236276	10.93424001
TRUE	9.506032787	15.30481197
TRUE	9.509971658	9.820711272
TRUE	9.296098558	14.82122145
TRUE	9.768710802	15.45100174
TRUE	9.448004475	14.81539557
TRUE	9.584677775	12.03454668
TRUE	9.439028063	15.23080487
TRUE	13.647212	4.458378781
TRUE	12.79527471	8.749070329
TRUE	11.78897161	10.60995455
TRUE	12.92456075	8.487921796
TRUE	11.72264911	9.519203227
FALSE	12.11137216	8.389993515
TRUE	11.47681965	8.794017768
TRUE	10.74945883	8.74753431
TRUE	11.1146047	9.256322705
TRUE	10.60733367	8.667494752
FALSE	10.8595821	6.362216357
TRUE	10.6266113	7.914450606
TRUE	10.438249	8.187046927
TRUE	10.28611529	8.382694244
TRUE	10.59267508	7.099808071
TRUE	10.26041325	7.125297472
TRUE	10.98023131	9.32135716
TRUE	10.05589443	7.591589372
TRUE	9.912857238	6.941844357
TRUE	10.43427756	7.972978376
TRUE	10.07283457	7.140886925
TRUE	10.21473474	7.754160477
TRUE	10.45049576	8.000143988
TRUE	9.405263758	10.11186889
TRUE	10.45977339	8.657156619
TRUE	10.41822084	7.849326165
TRUE	9.943357536	7.544550513
TRUE	9.846224596	10.87844623
TRUE	10.60165099	8.186364658
TRUE	10.23596031	7.574695385
TRUE	9.671079606	8.93842015
TRUE	10.51908121	9.378272526
TRUE	9.991045854	7.527466286
TRUE	10.09078348	7.476712943
TRUE	9.834753366	10.82538629
TRUE	9.694014839	10.63246752
TRUE	9.953078528	9.606630813
TRUE	10.24541717	8.418944207
TRUE	9.826602024	12.28790466
TRUE	9.74557552	8.694435428
TRUE	10.05591115	7.551897854
TRUE	10.10521646	7.20196691
TRUE	9.710265421	11.12494036
TRUE	9.87426234	7.608733747
TRUE	9.498949145	11.85540369
TRUE	9.898211168	11.27434066
TRUE	10.00033565	10.26713438
TRUE	10.02653702	7.852038688
TRUE	9.915638712	12.83426202
TRUE	10.16292872	7.278411641
TRUE	9.362871723	11.17570586
TRUE	9.381753558	14.42308684
TRUE	9.91876439	12.05023891
TRUE	9.820768113	8.498572114
TRUE	9.844209749	8.399323401
TRUE	15.73224134	2.914435261
TRUE	14.22903332	4.821051002
FALSE	14.61239382	4.599766949
TRUE	12.75937284	6.678890229
TRUE	13.45945769	7.990773342
TRUE	12.03326348	7.458642267
TRUE	11.66264304	8.433823482
TRUE	13.70804145	9.13712229
TRUE	12.10516819	8.008388906
TRUE	11.26403722	6.798118183
TRUE	11.51749833	9.384450213
TRUE	10.98005452	6.827820779
TRUE	10.78325753	8.508279814
TRUE	10.82326334	6.570066303
TRUE	10.63343977	6.316844908
TRUE	10.47253413	9.784696985
TRUE	10.64418211	6.894710325
TRUE	10.37790459	8.099020717
TRUE	10.28834414	6.966032241
TRUE	10.24217829	6.013519919
TRUE	10.68977888	6.381854484
TRUE	10.4370369	7.84129819
TRUE	10.19550825	6.739283709
TRUE	10.33572589	5.946823162
TRUE	10.852951	7.31144479
TRUE	10.43835027	7.785955743
TRUE	10.29062836	7.76604877
TRUE	10.65412749	7.523743869
TRUE	10.62427997	7.256591873
TRUE	10.27838054	6.102084114
TRUE	10.25317025	5.979958454
TRUE	10.56129618	5.953124967
TRUE	10.71968186	7.541595131
TRUE	10.25068802	7.761883101
TRUE	9.691931652	7.149196355
TRUE	10.49485807	6.860645741
TRUE	10.32577605	8.006004565
TRUE	10.35390224	7.759580116
TRUE	10.63471974	8.877667566
TRUE	10.47921247	5.955953736
TRUE	10.34440435	8.58067076
TRUE	10.52490436	9.072577177
TRUE	10.51405626	7.982980951
TRUE	10.52008963	8.388158375
TRUE	10.33447353	7.835646887
TRUE	10.50704481	7.98375636
TRUE	9.858674655	6.664577008
TRUE	10.38639564	6.774014395
TRUE	10.12826609	7.845936458
TRUE	10.24836437	6.521152998
TRUE	9.781506085	7.409935123
TRUE	10.64461231	6.65365436
TRUE	10.16955211	7.487418609
TRUE	9.987574851	7.121186279
TRUE	9.998868286	8.174263688
TRUE	10.48120614	7.446793451
TRUE	10.19327216	6.230537932
TRUE	9.840898842	8.442947311
TRUE	9.869037124	8.515783839
TRUE	9.870873848	7.945901932
TRUE	10.39552163	8.482217739
FALSE	18.83003864	4.319274919
TRUE	14.75392602	5.329537481
TRUE	14.54818303	5.424827809
TRUE	13.18310363	10.15499504
TRUE	14.06520066	9.139091835
TRUE	13.00540969	8.687244502
TRUE	12.51966034	7.877639638
TRUE	12.22488791	8.236736528
TRUE	12.5088223	13.32100693
TRUE	11.65078341	10.71174773
TRUE	11.24818968	9.904016875
TRUE	11.24125996	8.430389491
TRUE	10.74130234	6.443933354
TRUE	11.869979	7.74419549
TRUE	10.61050576	11.30683698
TRUE	10.54963317	8.912955678
TRUE	9.989444384	10.36883509
TRUE	10.51289942	9.938331004
TRUE	10.27832415	6.805127344
TRUE	10.61823371	6.3352326
TRUE	10.62430004	6.310385023
TRUE	10.82504935	10.0908401
TRUE	10.69927834	6.181118872
TRUE	10.22700584	8.426695692
TRUE	10.93052815	6.365734665
TRUE	10.37150141	6.017407803
TRUE	10.49989908	10.74274037
TRUE	10.50983918	8.414415075
TRUE	10.43710606	10.30922264
TRUE	10.73892302	6.760828852
TRUE	10.32181081	5.86510287
TRUE	10.63835869	10.05659416
TRUE	10.74988788	6.486597352
TRUE	10.74725179	6.175247832
TRUE	10.4959287	6.148608958
TRUE	10.58363036	6.212156742
TRUE	10.4728966	9.241315896
TRUE	10.64219913	10.68007348
TRUE	10.64732726	6.477332527
TRUE	10.04987268	10.22677768
TRUE	10.75201652	6.940278241
TRUE	10.76835724	6.333470396
TRUE	10.02067954	7.659580394
TRUE	10.27965133	6.542350144
TRUE	10.16021031	10.39144599
TRUE	10.3702298	9.8935707
TRUE	10.38354093	6.256215008
TRUE	10.1281625	6.816440814
TRUE	10.18588138	6.273730358
TRUE	10.86979276	7.095345319
TRUE	10.31470373	6.255359934
TRUE	10.42935393	7.376688194
TRUE	10.5574625	7.985227328
TRUE	10.31425806	7.654218938
TRUE	10.6296059	7.13344631
TRUE	10.23903153	6.242948465
TRUE	10.24350938	8.07600443
TRUE	10.20610536	6.521001942
TRUE	9.70840555	6.632494705
FALSE	17.13390022	11.07957226
TRUE	13.28142374	13.09519765
TRUE	12.95257319	15.24147949
TRUE	13.44404296	13.9141521
TRUE	13.01628333	14.33630751
TRUE	12.78213239	15.20146447
TRUE	11.63631673	12.52988772
TRUE	11.15767167	10.91583266
TRUE	11.04906468	12.57126568
TRUE	10.79308665	11.23591532
TRUE	10.63843775	10.82536467
TRUE	10.65894768	12.53506091
TRUE	10.45474825	10.44265122
TRUE	10.48792671	9.909547317
TRUE	10.95688661	11.85984401
TRUE	10.23411569	9.88951637
TRUE	11.78683939	15.71456762
TRUE	10.55824836	6.892315517
TRUE	10.44872823	8.09310483
TRUE	10.20283869	12.29929663
TRUE	10.54583446	6.098732397
TRUE	10.12481516	10.13674206
TRUE	10.13293737	10.13209775
TRUE	10.74584455	11.49429937
TRUE	10.39058766	11.45223923
TRUE	10.64863356	6.050480735
TRUE	10.26322449	8.570129689
TRUE	11.15978845	13.35680176
TRUE	10.75439791	12.46271778
TRUE	10.2841705	10.42817565
TRUE	10.27509335	8.667982052
TRUE	10.47779064	9.238896543
TRUE	10.73095159	11.73400252
TRUE	10.14641803	10.78941032
TRUE	10.34030247	10.59991444
TRUE	10.19771754	11.0040163
TRUE	10.07224465	10.6286541
TRUE	10.2257367	9.726064664
TRUE	10.49691681	9.472209464
TRUE	10.26903787	12.49624581
TRUE	10.06366607	11.61756861
TRUE	10.36393219	8.895678492
TRUE	10.59594526	6.654770692
TRUE	10.5280121	6.594449727
TRUE	10.74688906	9.431151399
TRUE	10.53218873	7.774129209
TRUE	10.31434241	6.768430077
TRUE	10.56515682	8.222175622
TRUE	10.26009394	11.43739833
TRUE	14.47206426	6.963427442
TRUE	14.22283219	10.52632341
TRUE	12.55285968	14.9618796
TRUE	13.85901062	17.1396878
TRUE	12.48620218	17.40270673
TRUE	11.83532924	14.86103711
TRUE	17.24474486	10.0416087
TRUE	12.3277719	15.18284141
TRUE	11.63859273	15.41762966
TRUE	11.15485199	15.4695104
TRUE	11.41731044	14.36498712
TRUE	10.94975016	12.46600389
TRUE	11.22238366	13.63391758
TRUE	11.18337976	14.8086289
TRUE	10.63227757	14.53649405
TRUE	10.81677177	12.01717519
TRUE	10.68432636	12.8806597
TRUE	10.634563	11.13643934
TRUE	10.34132461	11.47697653
TRUE	10.81708129	13.39145462
TRUE	10.94459081	12.05585996
TRUE	10.48070905	13.23013043
TRUE	10.41818143	13.35898249
TRUE	11.10108925	12.19599361
TRUE	10.35449857	10.98172858
TRUE	10.65974406	12.63529876
TRUE	10.66283745	11.53736563
TRUE	10.87635548	11.98542354
TRUE	11.02854543	12.65216727
TRUE	10.77560382	13.47353719
TRUE	11.00755274	12.07355322
TRUE	10.28300899	10.43737768
TRUE	10.45372126	11.10712005
TRUE	10.49667545	11.34887951
TRUE	10.9766796	13.01939252
TRUE	10.94539845	13.08123782
TRUE	10.81837705	13.30444881
TRUE	10.69337	11.75667896
TRUE	10.85175256	11.69944509
TRUE	10.70534553	11.01899056
TRUE	10.07382061	8.985176414
TRUE	10.67240407	12.00769841
TRUE	10.46149424	12.53259694
TRUE	10.36634246	13.94833324
TRUE	10.9877854	14.3573878
TRUE	10.13463006	10.29205748
TRUE	10.54766282	10.75687343
TRUE	10.38217347	9.888482828
TRUE	10.57573551	11.69309445
TRUE	10.49791896	11.37872777
TRUE	10.30652482	12.96225181
TRUE	10.80864543	7.515763534
TRUE	10.5742299	8.568174579
TRUE	10.41526331	12.34063332
TRUE	10.31274528	13.3877205
TRUE	10.38476718	6.53743739
TRUE	10.66438478	13.4977352
TRUE	10.26097847	13.11947053
TRUE	9.963793912	11.6118166
TRUE	20.03189941	8.003094663
TRUE	21.3904215	8.296042177
TRUE	15.93120099	12.98586562
TRUE	12.85927727	17.32191107
TRUE	15.03920687	17.48111764
TRUE	15.73354566	16.36941792
TRUE	15.6784584	15.4952944
TRUE	16.2314256	7.653737593
TRUE	13.60492248	15.58545033
TRUE	11.89375933	17.0412875
TRUE	11.21717489	16.1579309
TRUE	11.42398964	15.96218953
TRUE	14.56463471	14.90861644
TRUE	11.25100693	15.22932178
TRUE	13.69054046	14.89815878
TRUE	11.62332746	15.23782569
TRUE	12.53202301	13.97571949
TRUE	10.8121755	15.1972019
TRUE	11.03839515	14.57805042
TRUE	11.65484788	14.70573534
TRUE	10.63605212	14.64719063
TRUE	12.02395355	13.55568094
TRUE	11.02885426	13.79585606
TRUE	11.15977854	12.81247414
TRUE	10.74840671	14.30873916
TRUE	13.14557694	13.01093687
TRUE	11.18968273	15.00655868
TRUE	11.11116749	14.21327979
TRUE	13.35660896	12.23680783
TRUE	12.63709003	13.42933914
TRUE	11.79291694	14.09082707
TRUE	11.25577231	13.45951086
TRUE	11.48379104	14.61983656
TRUE	10.94002527	13.09857977
TRUE	11.02581135	12.42666589
TRUE	11.36794131	14.92469523
TRUE	10.68450085	13.02482823
TRUE	10.52086143	14.55203465
TRUE	10.92550036	12.14611494
TRUE	11.41219914	14.76461061
TRUE	15.78458723	8.19648691
TRUE	11.54786756	14.58660324
TRUE	10.70959071	12.82946029
TRUE	10.33281617	14.28587768
TRUE	10.43812281	11.8798675
TRUE	10.66160754	12.92479007
TRUE	11.05596527	15.27273067
TRUE	10.76674165	14.03121561
TRUE	12.45186368	13.49844997
TRUE	11.06975354	13.50731549
TRUE	10.81576287	15.14194043
TRUE	12.19789576	13.97519737
TRUE	10.40063332	11.25484849
TRUE	10.8181542	15.58986308
TRUE	10.66901537	14.46497328
TRUE	10.48091427	15.03637138
TRUE	9.85378298	11.68190065
TRUE	10.59571736	13.90813909
TRUE	16.69638257	13.03964471
TRUE	21.16837819	10.07737997
TRUE	16.36986	15.02032277
TRUE	16.69125792	14.28722982
TRUE	16.84700967	14.26309234
TRUE	15.87403158	14.79993826
TRUE	13.9033916	14.78963047
TRUE	14.10429983	16.41324598
TRUE	13.78811448	15.14651207
TRUE	14.06455915	13.22518098
TRUE	11.9164537	15.02201423
TRUE	13.87049568	12.20391117
TRUE	13.4492655	14.12455558
TRUE	15.68352494	11.1454945
TRUE	11.97649142	14.47395677
TRUE	14.40242991	12.97721246
TRUE	12.93935086	13.52613325
TRUE	13.59930027	12.14089446
TRUE	12.70410021	13.46341952
TRUE	10.86809993	13.24690525
TRUE	15.1304665	14.44803403
TRUE	14.10389164	9.410109447
TRUE	11.62450084	14.14238968
TRUE	12.89234256	13.41001019
TRUE	13.03392006	12.86110942
TRUE	12.96900732	13.01681018
TRUE	13.74666447	10.42523023
TRUE	13.08311251	14.40539927
TRUE	13.66447963	13.36470556
TRUE	11.61842843	13.95946701
TRUE	11.33522775	14.1490926
TRUE	12.16387366	13.42650573
TRUE	12.52117145	13.81962014
TRUE	12.60743081	13.59534694
TRUE	13.83885271	10.97897539
TRUE	12.80338484	13.46389593
TRUE	10.68984942	13.74680128
TRUE	10.58559282	14.91224817
TRUE	11.0927695	15.02590671
TRUE	14.33053405	10.69371496
TRUE	12.77201774	13.32070417
TRUE	12.12265274	13.97315367
TRUE	14.59916397	6.22963983
TRUE	12.32909979	13.55982472
TRUE	10.85319299	15.69886815
TRUE	12.8401546	14.04537779
TRUE	10.70267924	15.96721225
TRUE	22.02876542	5.145437737
TRUE	18.9983819	7.906349748
TRUE	19.91539318	9.849493816
TRUE	17.65543361	11.6751085
TRUE	16.35714469	12.07788451
TRUE	18.24445355	8.325550233
TRUE	15.9846018	10.61806555
TRUE	15.99354887	11.6618119
TRUE	16.0804786	14.57035461
TRUE	15.30916857	13.28097475
TRUE	15.23147812	11.82915078
TRUE	15.30862071	10.38068153
TRUE	15.08845331	9.156619797
TRUE	14.46529373	12.34718349
TRUE	14.66373941	10.54668938
TRUE	14.8828989	9.742941266
TRUE	14.63241364	9.355738689
TRUE	14.59320067	10.38813038
TRUE	14.50518407	11.84883538
TRUE	14.58309227	8.928139419
TRUE	13.31392966	13.83584906
TRUE	14.02315895	12.04869723
TRUE	13.97148296	13.94208427
TRUE	14.24259396	9.525838076
TRUE	13.91011314	12.86909852
TRUE	14.28014013	10.82884186
TRUE	14.14118972	8.584827997
TRUE	13.42589556	13.78756896
TRUE	13.91469215	11.49709466
TRUE	15.36593349	9.033666215
TRUE	14.32801698	10.98613501
TRUE	13.09854136	12.31107608
TRUE	13.12876921	13.20020361
TRUE	14.54558806	8.19580053
TRUE	14.93407109	11.59726391
TRUE	14.38514723	11.67605114
TRUE	13.18601956	13.37705357
TRUE	14.59688314	9.139727528
TRUE	12.89596163	12.84188594
TRUE	14.11604763	11.3586965
TRUE	14.8254777	10.25230647
TRUE	14.80865721	9.258969266
TRUE	13.6651153	12.38422113
TRUE	14.91146576	10.21170867
TRUE	13.29356362	13.13441156
TRUE	12.9153471	13.26006762
TRUE	13.75613513	11.31870768
TRUE	14.13426947	9.489803751
TRUE	13.67688868	12.3781011
TRUE	15.1829278	9.242656809
TRUE	13.14577881	13.94107367
TRUE	13.93289595	9.698804299
TRUE	13.20527881	13.85084777
TRUE	12.0141447	15.04157118
TRUE	13.2052889	14.05706752
TRUE	14.44981367	10.94431749
TRUE	13.74040724	13.17881058
TRUE	20.09984814	4.51631651
FALSE	27.21240146	0.607225304
TRUE	21.74386183	3.651200794
TRUE	19.43064751	4.114906018
TRUE	17.63031067	7.351692175
TRUE	17.69050975	8.598895424
TRUE	18.49910443	6.97937844
TRUE	18.94193675	9.243031736
TRUE	16.11433133	6.88867669
TRUE	16.58332144	10.41909062
TRUE	16.52416806	9.319639746
TRUE	16.26256118	9.428832275
TRUE	15.6570574	7.239559064
TRUE	15.40758033	7.847243719
TRUE	15.57632647	8.826670755
TRUE	15.55391467	7.571693618
TRUE	15.33879448	5.718190026
TRUE	15.0308392	6.665355491
TRUE	14.77528868	8.623646508
TRUE	14.72970867	6.551385186
TRUE	14.74239095	7.387671114
TRUE	16.06180358	6.869861044
TRUE	14.77649117	6.526750312
TRUE	14.71158118	8.295529772
TRUE	14.84752427	6.699027954
TRUE	15.57180001	7.51530372
TRUE	14.95418154	6.641884037
TRUE	15.33485568	8.417684007
TRUE	14.79708811	6.580493134
TRUE	14.74726753	6.593295252
TRUE	15.03407192	6.51088798
TRUE	14.93485043	6.790009423
TRUE	15.42406472	6.922282291
TRUE	14.94339867	6.486457518
TRUE	15.06558188	7.393123645
TRUE	15.54217743	8.343753903
TRUE	15.62814602	7.126164122
TRUE	15.64071256	7.073958316
TRUE	14.60855141	9.292065092
TRUE	14.79680085	8.780702322
TRUE	14.75821271	8.355086532
TRUE	14.82733582	9.180175804
TRUE	14.35109352	9.078682094
TRUE	14.7601464	7.609901944
TRUE	14.86185328	6.251702308
TRUE	15.2301413	7.583129491
TRUE	14.42385599	9.628276528
TRUE	14.57126705	10.42885264
TRUE	14.50285273	7.633079931
TRUE	14.42920687	9.273709832
TRUE	14.3423492	8.307992648
TRUE	14.39859966	8.635161116
TRUE	15.09249525	8.193084161
TRUE	15.12333289	10.27008197
TRUE	14.31408315	9.754935465
TRUE	14.32692884	9.025288192
TRUE	14.63059145	9.40838973
TRUE	14.53124334	7.227983586
TRUE	14.38514064	8.750106977
TRUE	14.58649802	10.1314694
TRUE	14.79971617	7.619754755
TRUE	14.15615053	9.717926408
TRUE	13.86046407	9.196640887
FALSE	22.51756699	1.023203446
FALSE	20.32107476	2.757904413
TRUE	22.74926653	9.870453445
FALSE	18.34830328	5.268163606
FALSE	19.42710032	5.300220753
TRUE	17.97588403	9.131174414
TRUE	16.57520342	10.954922
TRUE	16.92218633	5.284902847
TRUE	15.91136302	10.35382584
TRUE	18.08955507	10.77546383
TRUE	16.50364145	7.412549827
TRUE	16.19680953	5.837555946
TRUE	16.18881787	6.070221403
TRUE	15.48064216	8.040919782
TRUE	15.0995911	11.51140835
TRUE	15.84568557	9.481396535
TRUE	16.17125179	4.970911441
TRUE	15.57264789	5.786033035
TRUE	14.84098499	4.395942586
TRUE	14.86000573	5.578733328
TRUE	14.85210551	9.755026483
TRUE	15.55263143	8.297870199
TRUE	15.624628	9.108637425
TRUE	15.3056198	6.504586203
TRUE	14.9067769	5.002222461
TRUE	15.87289469	5.157826125
FALSE	15.48184683	2.355261804
TRUE	16.01135131	4.461386011
TRUE	15.4007107	5.6400872
TRUE	15.29824834	5.565390212
TRUE	15.65527886	10.33048608
FALSE	16.23283241	4.929593856
TRUE	15.26447612	10.70623223
TRUE	16.61729775	10.47305497
TRUE	16.11964934	5.724792967
TRUE	15.62995002	4.779487434
TRUE	15.24865503	4.466699556
TRUE	15.54060214	4.395923876
TRUE	15.40264582	4.511990952
TRUE	15.40697076	6.327710997
TRUE	15.14341961	6.056279081
TRUE	15.35867724	6.129094271
TRUE	15.15995995	5.021228981
TRUE	15.06767829	5.102837125
TRUE	14.75179685	9.64792317
TRUE	15.16541719	8.446420656
TRUE	15.35113351	8.433041158
TRUE	15.10120397	5.66281207
TRUE	15.33636439	7.463337488
TRUE	15.47114126	6.407467059
TRUE	15.13022216	7.027604858
[truncated: 38,691 more rows]
