# Supplementary material for: Phosphorylation tunes strain-specific protein condensation during rotavirus replication organelle assembly
Source: EMBO J. 2026 May 26;45(13):4733–65. doi: 10.1038/s44318-026-00814-z (PMC13324165; doi:10.1038/s44318-026-00814-z)
Supplement: Supplementary file 8 — Source data Fig. 6 [file 44318_2026_814_MOESM8_ESM.zip › Raw data/NSP5 RF/plot/exp2_exp1_df.csv]

	Unnamed: 0	local index	average_condensate_size	dark	PS	num_of_condensates	radius	signal_0_low1	signal_0_low2	signal_0_pv	signal_0_sum	signal_1_low1	signal_1_low2	signal_1_pv	signal_1_sum	uneven	vol_of_condensates	x	y	img_num	signal_0_pv_cvt	signal_1_pv_cvt
0	0	8	0	FALSE	FALSE	0	44.3846817	46.55583098	53.98802483	55.83759355	10766002	0	27.73035922	39.24039837	7565910	FALSE	0	396	731	1-0	4.358328685	3.470858768
1	1	9	0	FALSE	FALSE	0	44.04542923	45.68196795	53.33928266	54.60312111	10367659	12.92107949	77.89618058	67.80358594	12874071	FALSE	0	535	724	1-0	4.244484443	6.699774966
2	2	10	0	FALSE	FALSE	0	44.27188873	36.17074811	41.07404242	42.39496468	8132647	63.77878854	91.63266527	86.96292591	16682141	FALSE	0	710	717	1-0	3.184478277	8.889712751
3	3	11	0	FALSE	FALSE	0	44.40720749	43.92219359	50.02237807	52.43333111	10119893	58.14481297	66.32119253	66.21397692	12779626	FALSE	0	143	705	1-0	4.057335536	6.524814024
4	4	12	0	FALSE	FALSE	0	44.5533371	44.96593666	52.47679936	54.13761629	10517709	40.41766942	46.03891337	46.7270947	9078013	FALSE	0	229	695	1-0	4.209518624	4.320101923
5	5	13	0	FALSE	FALSE	0	44.41846466	38.45038037	43.48714608	44.52106777	8597144	59.24581985	65.69700022	66.3941604	12820900	FALSE	0	313	682	1-0	3.373391837	6.561906006
6	6	14	0	FALSE	FALSE	0	43.82921219	36.22774415	41.86767754	42.76438656	8040279	63.93246071	72.13265563	72.73361269	13674896	FALSE	0	462	681	1-0	3.219967425	7.281684201
7	7	15	0	FALSE	FALSE	0	43.82921219	37.83507728	43.55701419	44.25149841	8319876	56.39836903	63.34008099	63.62138066	11961674	FALSE	0	606	678	1-0	3.350784875	6.249281878
8	8	16	7	FALSE	TRUE	1	43.86342621	38.55057439	44.77200123	45.33482244	8536868	42.76680671	47.962888	48.32210259	9099394	FALSE	0.009625914	387	642	1-0	3.448247898	4.518886962
9	9	17	0	FALSE	FALSE	0	43.90899658	34.91334472	40.58139793	41.0315389	7742592	62.14658351	70.36391523	70.97346439	13392590	FALSE	0	533	637	1-0	3.070628393	7.086535874
10	10	18	11	FALSE	TRUE	1	43.56604004	33.1370912	37.54218482	38.33199611	7120642	58.74221343	64.39209811	65.62675617	12190981	FALSE	0.019221747	679	636	1-0	2.838629629	6.488319197
11	11	19	8	FALSE	TRUE	1	44.29446793	32.69463604	37.07106014	37.55799173	7212119	60.71466936	67.39717003	68.20312002	13096787	FALSE	0.011532833	314	601	1-0	2.771084123	6.780965364
12	12	20	5	FALSE	TRUE	1	44.04542923	33.21448591	38.41688142	38.89516457	7385142	85.14752454	97.08614068	96.90585792	18399807	FALSE	0.005763062	460	599	1-0	2.879485849	10.02020349
13	13	21	0	FALSE	FALSE	0	43.0464859	34.86846006	38.83555246	39.48435226	7160807	60.53545357	66.10374422	66.4232542	12046395	FALSE	0	606	593	1-0	2.938034681	6.575848232
14	14	22	0	FALSE	FALSE	0	44.01136398	35.64469748	39.91207336	40.42034112	7662865	48.80218284	53.75191121	53.96071877	10229842	FALSE	0	238	568	1-0	3.022053415	5.166184288
15	15	23	0	FALSE	FALSE	0	44.01136398	33.0482613	37.84545125	38.32058794	7264795	50.09331073	56.0909607	56.01259756	10618836	FALSE	0	387	560	1-0	2.840047599	5.402393005
16	16	24	0	FALSE	FALSE	0	43.41658783	31.30650217	36.10717422	36.63164182	6758173	62.87388442	70.91853273	71.02718458	13103808	FALSE	0	531	555	1-0	2.690308653	7.101912438
17	17	25	0	FALSE	FALSE	0	43.41658783	36.81781033	42.55678085	42.92083776	7918467	36.03549513	39.99009347	40.2055421	7417522	FALSE	0	313	519	1-0	3.241624033	3.607202363
18	18	26	0	FALSE	FALSE	0	43.86342621	37.8236817	44.16826611	44.53924428	8387055	20.5493064	22.7791802	23.08772468	4347582	FALSE	0	458	516	1-0	3.385791786	1.670265487
19	19	30	0	FALSE	FALSE	0	42.95346451	33.5376533	37.40786588	38.07623413	6875621	44.01363438	47.48474953	47.97872724	8663765	FALSE	0	574	484	1-0	2.820935695	4.495458323
20	20	31	0	FALSE	FALSE	0	43.90899658	32.71603264	37.14333967	37.6267963	7100122	50.15815388	55.25689157	55.41933872	10457549	FALSE	0	386	477	1-0	2.780227875	5.336850327
21	21	32	0	FALSE	FALSE	0	43.0464859	38.09261095	42.47762352	43.16875351	7829003	21.78727603	23.50048448	23.84308208	4324136	FALSE	0	499	443	1-0	3.267144163	1.758485045
22	22	33	0	FALSE	FALSE	0	43.56604004	35.67223477	40.94941435	41.52320237	7713448	37.08291039	40.79113519	41.15259984	7644604	FALSE	0	645	438	1-0	3.120582223	3.717132523
23	23	34	7	FALSE	TRUE	2	43.28972244	37.37055799	41.22015747	41.83368558	7672860	31.60417948	33.98114251	34.48252837	6324559	FALSE	0.019765484	316	433	1-0	3.149086788	2.963069487
24	24	35	0	FALSE	FALSE	0	42.94182205	37.18363831	41.01689057	41.92766538	7566990	43.94695071	46.89233942	47.61550673	8593516	FALSE	0	734	422	1-0	3.153926031	4.446283064
25	25	36	0	FALSE	FALSE	0	43.0116272	37.44365013	41.24640582	41.99548976	7603892	60.74071174	65.66759047	65.86031252	11924964	FALSE	0	426	402	1-0	3.155226302	6.50694943
26	26	37	0	FALSE	FALSE	0	43.82921219	31.54174005	35.69157002	36.39284172	6842343	60.51963518	66.50639331	66.57080294	12516205	FALSE	0	571	399	1-0	2.670782228	6.59905493
27	27	38	0	FALSE	FALSE	0	43.41658783	32.12242951	35.92031083	36.55123639	6743339	60.86487495	66.91262852	66.90870747	12343990	FALSE	0	245	389	1-0	2.684388621	6.636887231
28	28	39	15	FALSE	TRUE	1	43.0464859	32.59259209	35.91808294	36.76559855	6667739	82.97129658	90.08119942	90.8353707	16473730	FALSE	0.031351728	498	360	1-0	2.696934165	9.339027757
29	29	40	13	FALSE	TRUE	1	42.80186844	34.3626009	37.6693558	38.47493821	6898663	48.30779486	51.82667987	52.61459706	9433943	FALSE	0.025585245	353	358	1-0	2.854238583	5.018251298
30	30	41	0	FALSE	FALSE	0	43.0116272	36.96450289	41.04863759	41.93474897	7592894	57.63358303	61.93116088	62.7611074	11363808	FALSE	0	643	355	1-0	3.150751117	6.157012688
31	31	43	8	FALSE	TRUE	1	43.82921219	37.98691256	42.87209549	43.58830111	8195186	67.2004939	73.29739521	73.95414784	13904373	FALSE	0.011778979	425	316	1-0	3.290877507	7.417804472
32	32	44	0	FALSE	FALSE	0	43.41658783	38.06405977	43.04384032	43.83319596	8086788	69.96228193	76.9689534	77.02267903	14209917	FALSE	0	569	315	1-0	3.311277769	7.763886885
33	33	45	0	FALSE	FALSE	0	43	37.27052699	40.50323067	41.32364492	7478200	36.97687365	39.16601791	39.52392067	7152510	FALSE	0	282	312	1-0	3.103740675	3.533590136
34	34	46	0	FALSE	FALSE	0	43.82921219	36.59270163	40.75801027	41.43835363	7790967	37.79016189	40.90902016	41.23339487	7752432	FALSE	0	200	310	1-0	3.113228096	3.726438094
35	35	47	0	FALSE	FALSE	0	43.41658783	38.85284821	43.87455816	44.61104826	8230294	69.31468616	75.67609301	75.82484742	13988929	FALSE	0	496	271	1-0	3.378811164	7.626942256
36	36	49	13	FALSE	TRUE	1	43.60046005	36.70135078	41.26007165	41.97846814	7810346	58.01337368	62.63761481	63.20166941	11759050	FALSE	0.024656583	348	267	1-0	3.154419833	6.206683097
37	37	51	0	FALSE	FALSE	0	42.95346451	29.79048652	33.04251394	34.03167388	6145274	67.91857066	72.32320031	73.0685054	13194355	FALSE	0	637	255	1-0	2.465069278	7.337986883
38	38	52	8	FALSE	TRUE	1	43.82921219	29.51847445	32.92518381	33.83063114	6360613	63.38930341	68.79184123	69.26473816	13022701	FALSE	0.011778979	156	235	1-0	2.448643233	6.908764402
39	39	53	6	FALSE	TRUE	1	43.65776062	35.67909741	40.17978817	41.0197978	7652053	57.94594104	62.60924847	63.24509449	11798079	FALSE	0.00771088	422	230	1-0	3.071546041	6.213616324
40	40	54	0	FALSE	FALSE	0	42.95346451	39.20762708	43.28508979	44.14481062	7971455	18.00003978	19.21937973	19.6195731	3542807	FALSE	0	240	226	1-0	3.352566023	1.279361031
41	41	55	0	FALSE	FALSE	0	43.0464859	35.68080157	39.3808865	40.39254992	7325516	66.794931	71.43497967	72.00845285	13059316	FALSE	0	563	218	1-0	3.015138405	7.204793055
42	42	56	0	FALSE	FALSE	0	42.94182205	25.72397581	28.91743472	30.2368848	5457070	64.69915129	69.30962082	69.90162237	12615653	FALSE	0	709	207	1-0	2.137857532	6.988305687
43	43	57	0	FALSE	FALSE	0	43.65776062	29.65035613	32.81597534	33.94790928	6332825	62.26917116	67.41971762	67.50527547	12592796	FALSE	0	350	183	1-0	2.459220158	6.709779277
44	44	58	7	FALSE	TRUE	1	43.60046005	36.45596054	41.43786139	42.5051429	7908337	59.07655234	64.47479342	64.69819193	12037487	FALSE	0.009742377	488	180	1-0	3.199568901	6.374605894
45	45	59	0	FALSE	FALSE	0	42.57933807	35.09565475	39.74986801	41.01734018	7278248	16.92191845	18.2022872	18.67511995	3313773	FALSE	0	637	168	1-0	3.082478424	1.179298661
46	46	61	0	FALSE	FALSE	0	43.0116272	33.15680178	36.65584518	37.90856474	6863895	37.34737353	39.50526064	40.11747935	7263851	FALSE	0	158	153	1-0	2.808408866	3.607859664
47	47	62	0	FALSE	FALSE	0	43.0116272	37.64787909	41.98425789	43.51922308	7879786	65.94682502	70.80575108	71.29022311	12908128	FALSE	0	561	135	1-0	3.285572848	7.117051698
48	48	63	5	FALSE	TRUE	1	43.18564606	28.89907314	32.11021986	33.34960309	6087389	46.67382994	49.30271859	50.12135993	9148781	FALSE	0.00599482	294	120	1-0	2.41185228	4.747475572
49	49	64	0	FALSE	FALSE	0	42.72002029	37.06979436	41.69293559	43.01711341	7683617	15.2027593	16.35768775	16.90862293	3020179	FALSE	0	403	117	1-0	3.255771085	0.975536262
50	50	65	8	FALSE	TRUE	1	42.72002029	28.08026759	31.90772367	33.44157756	5973257	89.26531811	96.14093259	96.22910787	17188220	FALSE	0.012398584	486	98	1-0	2.408272788	9.955300329
51	51	66	0	FALSE	FALSE	0	43.38202286	27.12223226	31.19222438	33.27623641	6129363	60.1992289	66.46677509	66.60334787	12268097	FALSE	0	746	83	1-0	2.401389459	6.609324668
52	52	67	0	FALSE	FALSE	0	43.32435989	24.20908056	27.21857189	28.73877532	5279516	67.33022837	71.67782774	71.95167026	13218030	FALSE	0	188	76	1-0	2.007855412	7.223034724
53	53	68	0	FALSE	FALSE	0	42.54409409	27.00570969	30.76314342	32.884669	5825505	15.08626648	16.64288457	17.00870054	3013084	FALSE	0	672	43	1-0	2.379945459	1.008277178
54	54	7	0	FALSE	FALSE	0	44.14748001	36.54330534	42.1429471	43.33772395	8266839	0	55.56147703	62.13133379	11851793	FALSE	0	603	731	01-Jan	3.272175119	6.0829095
55	55	8	0	FALSE	FALSE	0	45.39823914	40.37374214	47.80038513	49.89184423	10063965	0	39.17207524	62.33244662	12573429	FALSE	0	307	731	01-Jan	3.838632008	6.091759543
56	56	9	0	FALSE	FALSE	0	44.10215378	39.61202381	46.11990777	47.20335849	8985744	61.66608352	70.22328291	71.37807635	13587701	FALSE	0	381	694	01-Jan	3.603990131	7.119180621
57	57	10	0	FALSE	FALSE	0	44.65422821	35.92849993	43.81528255	44.57205336	8698600	59.05225739	69.39079503	69.86212043	13634163	FALSE	0	528	691	01-Jan	3.376931621	6.953515446
58	58	11	0	FALSE	FALSE	0	43.46262741	39.58491362	46.61990404	47.264757	8738380	63.93760466	72.60777266	73.82597342	13649058	FALSE	0	675	689	01-Jan	3.608685026	7.395548619
59	59	12	0	FALSE	FALSE	0	43.82921219	35.55369436	40.57299922	41.57892869	7817397	65.38737387	73.49554913	73.64596773	13846431	FALSE	0	249	669	01-Jan	3.117273914	7.387245683
60	60	13	0	FALSE	FALSE	0	43.56604004	33.86108361	39.21154796	39.8462749	7401938	66.17322963	75.26432535	75.70436832	14063022	FALSE	0	454	652	01-Jan	2.966996804	7.623414401
61	61	14	0	FALSE	FALSE	0	44.04542923	34.64335996	39.58712688	40.19499649	7631945	58.5052803	65.42344153	65.85160236	12503442	FALSE	0	602	649	01-Jan	2.999602352	6.509774823
62	62	15	6	FALSE	TRUE	1	44.27188873	30.13662892	33.511468	34.54759917	6627283	72.42477269	112.0562968	102.8930783	19738030	FALSE	0.007498437	754	627	01-Jan	2.50220573	10.70567739
63	63	16	0	FALSE	FALSE	0	44.10215378	39.3700586	45.45965328	45.80498875	8719547	25.47485652	28.31064176	28.80309017	5483025	FALSE	0	380	615	01-Jan	3.493767617	2.313156628
64	64	17	0	FALSE	FALSE	0	43.90899658	36.97520823	43.3389859	43.7179559	8249515	37.01770969	41.47258339	41.95183743	7916251	FALSE	0	528	610	01-Jan	3.310086493	3.802765639
65	65	18	0	FALSE	FALSE	0	43.65776062	36.98755509	42.20880389	42.80222218	7984556	57.32240931	63.04232718	63.7794471	11897760	FALSE	0	673	606	01-Jan	3.225476764	6.270202172
66	66	19	0	FALSE	FALSE	0	43.56604004	31.60666026	35.90273802	36.39363248	6760567	64.00259734	71.19169325	71.76138974	13330565	FALSE	0	303	581	01-Jan	2.669552661	7.185346834
67	67	20	8	FALSE	TRUE	1	43.82921219	36.32169439	42.62174259	43.00902866	8086275	29.73345705	33.59701286	33.95388297	6383786	FALSE	0.011778979	456	571	01-Jan	3.250810077	2.90087065
68	68	21	0	FALSE	FALSE	0	44	36.7149286	42.41650719	42.90049137	8128851	40.65885213	45.61789547	45.71317704	8661803	FALSE	0	600	566	01-Jan	3.238488193	4.229350599
69	69	22	11	FALSE	TRUE	1	43.737854	31.37430841	35.18550576	36.26566054	6790036	50.52849927	107.1215815	95.60970905	17901049	FALSE	0.019071027	758	537	01-Jan	2.652528054	9.879362423
70	70	23	0	FALSE	FALSE	0	43.41658783	32.23358522	37.15417314	37.53069307	6924039	60.69434952	68.56696057	68.24291501	12590138	FALSE	0	382	533	01-Jan	2.768714606	6.785518091
71	71	24	0	FALSE	FALSE	0	43.82921219	35.90663897	41.50276358	42.21850534	7937646	32.99287925	36.63399835	36.93278719	6943860	FALSE	0	527	527	01-Jan	3.181736098	3.239020002
72	72	25	0	FALSE	FALSE	0	43.65776062	38.0390517	43.33377349	44.0722082	8221466	44.76972824	48.98213772	49.4901612	9232160	FALSE	0	674	522	01-Jan	3.338821415	4.653494226
73	73	26	7	FALSE	TRUE	1	43.68066025	33.29526823	37.23945182	37.80609456	7059952	56.58469694	61.81171223	62.21404115	11617919	FALSE	0.009706634	198	523	01-Jan	2.79402654	6.103954622
74	74	27	0	FALSE	FALSE	0	43.82921219	33.34744506	37.53705132	38.0288791	7149940	59.45638955	65.33816848	65.52338308	12319276	FALSE	0	307	496	01-Jan	2.812455476	6.477284166
75	75	28	0	FALSE	FALSE	0	43.82921219	37.92065572	44.20175936	44.57499126	8380697	22.90937405	25.35141008	25.76301065	4843792	FALSE	0	454	489	01-Jan	3.388212626	1.972372067
76	76	29	0	FALSE	FALSE	0	44.10215378	38.35536921	43.73803055	44.34693812	8441989	69.15624257	76.4070562	76.62815761	14587119	FALSE	0	600	483	01-Jan	3.355781863	7.718237509
77	77	30	0	FALSE	FALSE	0	43.38202286	34.24922041	38.83930498	39.8217986	7335032	48.74550314	78.03973454	71.88795708	13241503	FALSE	0	756	453	01-Jan	2.965835488	7.192390185
78	78	31	0	FALSE	FALSE	0	44.28318024	30.3536509	33.74197224	34.38242297	6598962	63.98250947	69.73168745	69.62116026	13362275	FALSE	0	379	450	01-Jan	2.496248387	6.947856027
79	79	32	0	FALSE	FALSE	0	43.41658783	31.17013058	35.36633626	36.02395047	6646060	63.55945297	70.73806803	70.9972209	13098280	FALSE	0	527	445	01-Jan	2.637790178	7.099813613
80	80	33	10	FALSE	TRUE	1	43.82921219	35.05675473	39.29893976	40.11167712	7541534	51.99208948	56.58377199	57.153114	10745553	FALSE	0.016461624	673	438	01-Jan	2.994575694	5.527428689
81	81	34	0	FALSE	FALSE	0	43.82921219	35.10517831	39.3370913	40.04939434	7529824	43.92725203	47.85728412	47.99150252	9023047	FALSE	0	453	406	01-Jan	2.991483142	4.492726792
82	82	35	0	FALSE	FALSE	0	43.82921219	37.41840066	42.99517014	43.65568991	8207856	63.37046021	70.42129006	70.44149984	13243948	FALSE	0	599	399	01-Jan	3.297580621	7.02089694
83	83	36	0	FALSE	FALSE	0	43.60046005	30.06491043	33.50590624	34.1024632	6344968	77.06389602	84.36151595	84.1781385	15661848	FALSE	0	301	399	01-Jan	2.468409987	8.592706129
84	84	37	0	FALSE	FALSE	0	43.737854	32.11675015	35.73257427	36.3231779	6800805	67.27505877	73.04207477	73.12726047	13691650	FALSE	0	216	384	01-Jan	2.663121362	7.339775411
85	85	38	0	FALSE	FALSE	0	43.38202286	37.29831521	42.81830156	43.71078337	8051369	37.42578923	49.42814697	46.9568837	8649289	FALSE	0	754	370	01-Jan	3.308215012	4.368116988
86	86	39	0	FALSE	FALSE	0	43.82921219	32.71389886	36.47444827	37.11200311	6977555	53.14729207	57.5602281	57.89909795	10885808	FALSE	0	379	366	01-Jan	2.735111516	5.618036285
87	87	40	0	FALSE	FALSE	0	43.82921219	31.62240171	35.69909923	36.51153537	6864659	56.37827671	61.65420299	62.20630621	11695621	FALSE	0	526	361	01-Jan	2.682132897	6.105819785
88	88	41	0	FALSE	FALSE	0	43.38202286	30.32289065	34.43525786	35.24464077	6491936	65.88624089	72.26019325	72.79592813	13408748	FALSE	0	671	353	01-Jan	2.569980561	7.304632171
89	89	42	0	FALSE	FALSE	0	43.60046005	35.59396588	40.00134822	40.74735495	7581290	39.99793783	43.08907725	43.54374954	8101576	FALSE	0	451	323	01-Jan	3.052923728	3.988862051
90	90	43	9.5	FALSE	TRUE	2	43.0464859	33.19442146	36.64069813	37.53564412	6807393	60.35095576	64.86321756	65.34211692	11850322	FALSE	0.03160385	598	315	01-Jan	2.769867902	6.457853085
91	91	44	0	FALSE	FALSE	0	43.17406464	29.25778321	31.75775624	32.57111936	5942102	77.91435331	82.88336862	83.10838341	15161852	FALSE	0	295	314	01-Jan	2.336315359	8.475113635
92	92	45	17	FALSE	TRUE	1	43.46262741	35.25518236	40.00319524	41.14391801	7606750	39.25544993	43.75124494	43.72869234	8084627	FALSE	0.037105768	750	286	01-Jan	3.087154519	4.008912945
93	93	46	16	FALSE	TRUE	1	43.38202286	31.52039762	35.47955369	36.24624558	6676428	60.99573123	66.7858074	67.06724401	12353545	FALSE	0.034006378	375	281	01-Jan	2.657987014	6.655439704
94	94	47	0	FALSE	FALSE	0	43.10452271	32.24016447	35.6994024	36.56707234	6649629	84.92574766	91.63282985	91.93155387	16717519	FALSE	0	525	276	01-Jan	2.679500395	9.463265207
95	95	48	0	FALSE	FALSE	0	43.65776062	31.99592617	36.20512259	37.28819067	6955939	51.41825116	56.02458046	56.56050051	10551099	FALSE	0	668	268	01-Jan	2.750675055	5.466464619
96	96	49	0	FALSE	FALSE	0	43.38202286	32.25485844	36.16793894	37.14418929	6841826	52.04376772	56.38065068	56.75059295	10453255	FALSE	0	449	240	01-Jan	2.738180723	5.488240834
97	97	50	0	FALSE	FALSE	0	42.94182205	28.16829766	31.32981302	32.4362201	5854000	63.17456548	67.66873895	68.07455005	12285908	FALSE	0	595	227	01-Jan	2.328414542	6.777278906
98	98	51	0	FALSE	FALSE	0	42.95346451	36.68998513	41.08711915	42.1584186	7612762	21.17440253	22.56844006	23.05247659	4162704	FALSE	0	519	192	01-Jan	3.180013282	1.671321123
99	99	52	0	FALSE	FALSE	0	43.737854	28.58716948	31.64250448	32.74915458	6131639	74.97572672	81.02667817	81.26535973	15215350	FALSE	0	147	189	01-Jan	2.352164732	8.266561484
100	100	53	18	FALSE	TRUE	1	43.68066025	28.49232612	31.95007794	33.09399336	6180009	71.04208948	76.9979095	77.51006261	14474315	FALSE	0.04002491	359	181	01-Jan	2.382909986	7.841658959
101	101	63	0	FALSE	FALSE	0	42.95346451	30.07854916	33.12968244	34.31883413	6197128	52.80430514	56.11620434	56.64483748	10228649	FALSE	0	441	158	01-Jan	2.493996822	5.482272908
102	102	64	0	FALSE	FALSE	0	43.17406464	25.73961696	29.20585955	30.70714819	5602049	59.80101862	63.84318995	64.39994568	11748784	FALSE	0	704	146	01-Jan	2.179880581	6.365878583
103	103	65	0	FALSE	FALSE	0	42.54409409	28.25982813	31.76847121	33.08467513	5860936	46.05339702	49.0818285	49.66772971	8798617	FALSE	0	621	130	01-Jan	2.389066591	4.696797068
104	104	66	0	FALSE	FALSE	0	42.80186844	33.22801248	37.69279545	39.10956867	7012454	22.80883667	24.54298557	25.14445816	4508471	FALSE	0	538	111	01-Jan	2.915962001	1.914067547
105	105	67	0	FALSE	FALSE	0	43.18564606	25.39798966	28.38259868	29.8182225	5442797	69.69206633	73.47052764	73.87148206	13483952	FALSE	0	233	85	01-Jan	2.100677671	7.437599934
106	106	68	0	FALSE	FALSE	0	42.95346451	31.40981478	35.4224412	37.07589705	6694985	66.38030845	70.93194006	71.18485732	12854215	FALSE	0	458	78	01-Jan	2.728668549	7.11878219
107	107	69	0	FALSE	FALSE	0	43.0116272	24.04303968	27.21754506	29.02038912	5254562	37.63211821	40.3380315	40.68422216	7366468	FALSE	0	691	56	01-Jan	2.040015262	3.690679474
108	108	70	0	FALSE	FALSE	0	42.95346451	22.68938835	25.76228171	27.40448781	4948569	65.8000593	69.89713969	70.14507406	12666456	FALSE	0	606	45	01-Jan	1.892977648	7.021796737
109	109	5	0	FALSE	FALSE	0	45.70557785	44.23522511	53.39154942	57.15090548	11684848	0	0	53.94947896	11030297	FALSE	0	140	740	01-Feb	4.468167127	5.129518497
110	110	6	0	FALSE	FALSE	0	46.01086807	39.09185192	48.55739725	49.776504	10313517	42.15935467	102.7874697	93.83109644	19441474	FALSE	0	389	717	01-Feb	3.820786245	9.649877997
111	111	7	0	FALSE	FALSE	0	43.93176651	35.74670643	41.3330015	42.56825936	8040902	74.64348823	114.884909	107.8845093	20378770	FALSE	0	675	717	01-Feb	3.194225568	11.25250667
112	112	8	0	FALSE	FALSE	0	44.01136398	33.03647945	37.78125601	38.94215328	7382631	69.77981513	113.2450609	104.9462782	19895655	FALSE	0	532	716	01-Feb	2.881536808	10.92829557
113	113	9	0	FALSE	FALSE	0	44.94440842	41.10421741	47.66021874	49.51563985	9789382	61.56793587	134.770632	122.551611	24228800	FALSE	0	756	692	01-Feb	3.791056762	12.89450496
114	114	10	5	FALSE	TRUE	1	44.65422821	35.76337744	43.1370378	43.80813963	8549516	89.22317081	104.8262333	105.0582042	20502966	FALSE	0.005606991	462	674	01-Feb	3.302101681	10.93064319
115	115	11	0	FALSE	FALSE	0	43.41658783	31.8857361	36.86170429	37.52945181	6923810	97.56489381	110.325261	111.0077443	20479823	FALSE	0	605	673	01-Feb	2.75791389	11.61594659
116	116	12	0	FALSE	FALSE	0	44.94440842	33.79782215	38.82873149	39.70492027	7849775	124.5570957	141.5783495	141.5915056	27993041	FALSE	0	318	673	01-Feb	2.938303573	15.06587884
117	117	13	0	FALSE	FALSE	0	44.20407104	39.18757439	44.03306439	44.99273413	8604556	103.9726591	115.7587806	116.316371	22244719	FALSE	0	236	648	01-Feb	3.401677304	12.19978336
118	118	14	0	FALSE	FALSE	0	44.10215378	38.43204315	44.95033211	45.4615228	8654164	72.51238758	81.88017629	82.07630845	15624242	FALSE	0	392	632	01-Feb	3.450758973	8.331265694
119	119	15	0	FALSE	FALSE	0	44	32.68651164	37.16849543	37.67315883	7138368	79.83089409	88.72885076	89.13908636	16890211	FALSE	0	535	631	01-Feb	2.775803545	9.14550686
120	120	16	13	FALSE	TRUE	1	43.56604004	30.22966246	34.13045842	34.8272764	6469597	97.68765248	107.2816843	109.4062445	20323562	FALSE	0.024695559	681	630	01-Feb	2.524751078	11.44076888
121	121	18	0	FALSE	FALSE	0	44	29.75215806	34.04984114	34.50141971	6537382	80.18819794	90.34599138	90.27107001	17104701	FALSE	0	465	590	01-Feb	2.501370353	9.280078404
122	122	19	0	FALSE	FALSE	0	44	31.02414816	35.08916378	35.68666976	6761965	78.99442492	87.33979618	87.4513863	16570423	FALSE	0	610	589	01-Feb	2.604522832	8.959078415
123	123	20	0	FALSE	FALSE	0	44.29446793	28.5110641	31.72267587	32.26929716	6196551	113.5450027	125.2437022	125.6584627	24129719	FALSE	0	319	589	01-Feb	2.299587546	13.28192135
124	124	21	0	FALSE	FALSE	0	44.20407104	38.47455902	42.75881263	43.35779002	8291884	100.1703895	110.4679078	110.522566	21136693	FALSE	0	137	571	01-Feb	3.261809215	11.54881333
125	125	22	0	FALSE	FALSE	0	44.04542923	31.81224452	35.79461059	36.24247582	6881468	74.69370354	82.66581139	82.34608985	15635300	FALSE	0	394	548	01-Feb	2.65384067	8.381242762
126	126	23	5	FALSE	TRUE	1	44	32.36061593	36.91416893	37.45639892	7097296	67.53390856	74.85116123	75.23999595	14256590	FALSE	0.005774969	538	547	01-Feb	2.760543337	7.576018208
127	127	24	0	FALSE	FALSE	0	43.10452271	32.3759874	35.64024759	36.38293998	6616145	77.16746047	82.94040261	83.31054232	15149810	FALSE	0	684	546	01-Feb	2.665740565	8.489883615
128	128	25	0	FALSE	FALSE	0	43.90899658	31.23107676	35.40033371	35.95972469	6785548	72.84847682	81.02272554	80.88083238	15262096	FALSE	0	467	506	01-Feb	2.629767389	8.216335395
129	129	26	0	FALSE	FALSE	0	43.26661682	30.85007738	33.68557076	34.42804447	6307827	77.24569337	82.85526733	83.19987261	15243689	FALSE	0	611	503	01-Feb	2.496796311	8.481519011
130	130	27	0	FALSE	FALSE	0	44.10215378	34.78852181	38.94626514	39.46896293	7513406	76.53234881	83.90597803	83.95590245	15982046	FALSE	0	321	504	01-Feb	2.932320428	8.556250149
131	131	28	0	FALSE	FALSE	0	44.72135925	34.97804033	39.63932518	40.05100282	7839799	119.2619428	133.6360747	133.2179244	26076794	FALSE	0	235	503	01-Feb	2.970311143	14.11932355
132	132	29	10	FALSE	TRUE	1	43.82921219	40.45800321	45.59977144	46.59097491	8759729	38.35418226	91.44984257	81.84891898	15388696	FALSE	0.016461624	759	495	01-Feb	3.548440334	8.303191778
133	133	30	6	FALSE	TRUE	1	43.90899658	37.75310406	42.81160154	43.26585387	8164204	68.51971006	75.53503881	75.70336288	14285115	FALSE	0.007622893	394	464	01-Feb	3.262569297	7.616066161
134	134	31	11	FALSE	TRUE	1	43.18564606	32.02619735	35.38477138	36.12825229	6594583	76.54974778	82.5571936	83.20553095	15187720	FALSE	0.019561862	539	462	01-Feb	2.643752823	8.478561074
135	135	32	0	FALSE	FALSE	0	43.82921219	36.63506561	41.5124744	42.18258238	7930892	46.64912471	50.67153269	51.28533637	9642332	FALSE	0	684	459	01-Feb	3.175042204	4.86026288
136	136	40	7	FALSE	TRUE	2	44.04542923	31.22845756	34.78503975	35.50246017	6740959	66.68177159	72.73430772	72.84187967	13830707	FALSE	0.019093052	467	421	01-Feb	2.592253761	7.309277088
137	137	42	0	FALSE	FALSE	0	43.17406464	29.19266546	32.05776159	32.69123358	5964015	81.57248025	88.02802568	88.14253569	16080256	FALSE	0	320	420	01-Feb	2.345438665	9.043483306
138	138	44	6	FALSE	TRUE	1	43.0464859	32.61190993	36.13580825	36.89846276	6691835	60.97645707	65.98406703	66.21812413	12009193	FALSE	0.00793143	612	418	01-Feb	2.714573909	6.558148994
139	139	52	0	FALSE	FALSE	0	44.40720749	30.80864193	33.5651594	34.22597006	6605782	108.6557045	116.9841073	116.9080004	22563824	FALSE	0	142	412	01-Feb	2.470901172	12.28938865
140	140	53	8	FALSE	TRUE	1	43.90899658	32.249364	35.99192138	36.97387662	6976917	61.26093789	130.1672602	116.6982401	22020789	FALSE	0.011736212	759	409	01-Feb	2.708469677	12.25988191
141	141	79	0	FALSE	FALSE	0	43.68066025	35.68151386	40.47437381	41.08519044	7672294	36.26361244	39.28476961	39.70729351	7414984	FALSE	0	394	380	01-Feb	3.083083944	3.554807181
142	142	81	0	FALSE	FALSE	0	43.28972244	31.9315731	35.25864301	36.04678673	6611465	68.00015901	72.89669244	73.65612529	13509523	FALSE	0	540	378	01-Feb	2.639099172	7.400097154
143	143	87	0	FALSE	FALSE	0	43.28972244	29.06045503	31.78529615	32.709185	5999304	68.83601413	73.31989807	74.15355885	13600759	FALSE	0	683	373	01-Feb	2.35048827	7.463345122
144	144	106	0	FALSE	FALSE	0	43.65776062	29.87967373	33.3611917	34.15809944	6372035	70.84231726	77.1168355	77.34544511	14428434	FALSE	0	467	336	01-Feb	2.474927449	7.820813591
145	145	107	0	FALSE	FALSE	0	43.0116272	38.03621498	42.02404918	42.83497517	7755893	57.29562123	61.68644446	61.98915593	11224035	FALSE	0	610	333	01-Feb	3.228755443	6.067913697
146	146	108	5	FALSE	TRUE	1	43.46262741	28.80058598	32.36905777	33.51030477	6195436	74.19543906	107.1796764	99.96459487	18481606	FALSE	0.005918655	756	324	01-Feb	2.413279178	10.37709027
147	147	109	0	FALSE	FALSE	0	43.60046005	31.49860499	34.99309742	35.73999704	6649641	71.27892248	77.7938074	77.7763026	14470748	FALSE	0	317	316	01-Feb	2.611551463	7.866133579
148	148	110	0	FALSE	FALSE	0	42.95346451	35.6282662	39.51035569	40.37837837	7291331	37.12313081	39.85082821	40.22522882	7263676	FALSE	0	538	291	01-Feb	3.021860939	3.614805026
149	149	111	0	FALSE	FALSE	0	42.95346451	28.71108196	32.11793489	33.09717643	5976527	64.83451808	69.76175975	70.19529692	12675525	FALSE	0	680	287	01-Feb	2.385014187	7.015425768
150	150	112	0	FALSE	FALSE	0	43.41658783	27.08862506	30.3520964	31.13371353	5743860	87.01360589	94.85163317	94.78219077	17486370	FALSE	0	394	279	01-Feb	2.209153735	9.79674902
151	151	113	0	FALSE	FALSE	0	43.56604004	27.69150618	30.64460094	31.53316447	5857675	111.0494618	120.3993591	120.3696873	22360157	FALSE	0	230	248	01-Feb	2.237282184	12.68609446
152	152	114	0	FALSE	FALSE	0	43.10452271	28.10267697	31.11022761	32.1181511	5840604	66.44588628	70.86897033	71.29216123	12964298	FALSE	0	608	244	01-Feb	2.300117592	7.141391428
153	153	115	0	FALSE	FALSE	0	43.18564606	35.91829799	39.47977672	40.50811704	7394051	33.8277074	35.94940215	36.41594888	6647097	FALSE	0	469	241	01-Feb	3.034027454	3.184260046
154	154	116	5	FALSE	TRUE	1	43.0116272	32.84279872	36.41162615	37.71083961	6828094	84.07263496	89.58447581	90.99558317	16476069	FALSE	0.006043427	746	234	01-Feb	2.778596273	9.355124463
155	155	117	0	FALSE	FALSE	0	43.68066025	29.18469537	32.65241345	33.87405728	6325679	68.90509679	74.36275846	74.70761057	13950982	FALSE	0	309	212	01-Feb	2.451035782	7.523462581
156	156	118	6	FALSE	TRUE	1	42.95346451	31.16157941	34.58317423	35.73073397	6452082	55.59008225	59.30494778	59.93873512	10823445	FALSE	0.00796582	537	197	01-Feb	2.615211125	5.851342203
157	157	119	25	FALSE	TRUE	1	43.27817154	31.70335985	35.13818772	36.15017006	6626889	55.8096409	59.31849381	60.43354665	11078410	FALSE	0.066737849	392	194	01-Feb	2.65134147	5.906345382
158	158	120	0	FALSE	FALSE	0	42.72002029	30.76016953	34.64905641	35.94340156	6420127	54.95438624	59.31735352	59.63470692	10651813	FALSE	0	673	191	01-Feb	2.63366913	5.816551301
159	159	121	0	FALSE	FALSE	0	43.737854	31.09424142	34.5038141	35.62124614	6669382	85.50367279	92.35794518	92.35072529	17290868	FALSE	0	147	186	01-Feb	2.597642834	9.512613024
160	160	122	0	FALSE	FALSE	0	42.72002029	28.01199553	31.10878337	32.38063555	5783754	64.86337528	69.33954163	69.66906074	12444126	FALSE	0	459	148	01-Feb	2.323211366	6.957501647
161	161	123	0	FALSE	FALSE	0	42.95346451	27.94132812	31.18025009	32.527253	5873613	54.95024444	58.68745344	58.96885628	10648309	FALSE	0	602	146	01-Feb	2.338559892	5.748568732
162	162	124	0	FALSE	FALSE	0	43.93176651	29.96731369	33.68290339	34.90910332	6594131	101.1742382	110.377407	109.9596221	20770747	FALSE	0	216	134	01-Feb	2.531685437	11.50310156
163	163	125	17	FALSE	TRUE	1	43.0464859	27.21495631	30.79560666	32.59053269	5910557	75.71478692	82.48553243	82.47499407	14957508	FALSE	0.037826658	751	119	01-Feb	2.338151735	8.403529187
164	164	126	0	FALSE	FALSE	0	43.0116272	31.44557344	35.42933398	36.98229257	6696180	38.2339022	41.0554629	41.56294774	7525574	FALSE	0	527	105	01-Feb	2.727984835	3.773089676
165	165	127	0	FALSE	FALSE	0	43.10452271	26.01979301	29.19886706	30.6187295	5567938	72.57256685	77.46753757	77.79300562	14146460	FALSE	0	295	103	01-Feb	2.168889128	7.878855109
166	166	128	0	FALSE	FALSE	0	43.10452271	33.53754555	37.53501728	38.89746515	7073405	26.66301436	28.44171306	28.88876852	5253349	FALSE	0	378	99	01-Feb	2.896692504	2.337448259
167	167	129	8	FALSE	TRUE	1	42.72002029	27.15045258	30.97701789	32.71621263	5843694	54.75306762	59.15967752	59.48335012	10624778	FALSE	0.012398584	670	98	01-Feb	2.35476402	5.806282702
168	168	130	5	FALSE	TRUE	1	44.01136398	27.81100274	31.76165346	33.37300988	6326836	103.3133465	111.9014465	111.7601136	21187418	FALSE	0.005771987	150	70	01-Feb	2.398462564	11.70972276
169	169	131	0	FALSE	FALSE	0	42.63801193	28.08895672	32.30977775	34.2795993	6099457	43.64256581	46.6134374	46.76425612	8320884	FALSE	0	593	58	01-Feb	2.493076207	4.366312275
170	170	132	5	FALSE	TRUE	1	42.29657364	29.25880915	33.46017403	35.32364148	6184967	32.79076915	35.47114261	36.00282992	6303889	FALSE	0.006249491	441	49	01-Feb	2.586009194	3.14856552
171	171	7	0	FALSE	FALSE	0	45.09988785	36.17634355	41.49604909	43.03209831	8566531	81.56930388	170.0711635	154.9471071	30845793	FALSE	0	724	720	01-Mar	3.222549522	16.56739807
172	172	8	0	FALSE	FALSE	0	44.77722549	38.91469385	46.40646095	47.34078581	9289907	89.13826681	136.3629825	127.5408801	25027952	FALSE	0	577	715	01-Mar	3.601825082	13.46266031
173	173	9	0	FALSE	FALSE	0	44.77722549	41.58206044	49.38098517	50.6846381	9946087	77.94124354	143.1284001	132.2448381	25951032	FALSE	0	382	715	01-Mar	3.889675635	13.98691313
174	174	10	0	FALSE	FALSE	0	45.12205505	39.94687257	45.4601042	47.05823704	9377238	124.5718654	139.9179213	141.2413247	28144988	FALSE	0	233	693	01-Mar	3.57397708	15.01076764
175	175	11	0	FALSE	FALSE	0	44.65422821	36.75718676	43.04675205	43.8590778	8559457	126.7398954	147.0816529	147.301864	28747161	FALSE	0	459	680	01-Mar	3.295941428	15.70209351
176	176	12	0	FALSE	FALSE	0	44.92215347	36.01848015	41.60106471	42.34299759	8363042	136.7184123	154.0252345	155.7572534	30763161	FALSE	0	650	675	01-Mar	3.162784334	16.66036462
177	177	13	0	FALSE	FALSE	0	44.65422821	37.97245749	43.52006047	44.31912005	8649238	126.9533376	143.7522763	144.31998	28165222	FALSE	0	312	663	01-Mar	3.336450931	15.36430677
178	178	14	0	FALSE	FALSE	0	44.01136398	34.28569872	39.12334007	39.68701787	7523842	91.37487461	102.0055918	102.6479644	19459942	FALSE	0	533	642	01-Mar	2.946494081	10.66711771
179	179	15	0	FALSE	FALSE	0	45.0111084	37.79392547	44.10662192	44.58359992	8840485	127.2358491	145.4366095	145.5188275	28854938	FALSE	0	390	632	01-Mar	3.359011547	15.49916092
180	180	20	0	FALSE	FALSE	0	43.82921219	35.81292793	40.93445452	41.4928125	7801206	82.71594419	91.85934648	92.33893025	17360959	FALSE	0	608	603	01-Mar	3.105156227	9.498858487
181	181	21	0	FALSE	FALSE	0	44.28318024	36.44644838	40.17693627	40.93564424	7856711	127.6626741	137.4140182	139.4373256	26761977	FALSE	0	692	601	01-Mar	3.045220192	14.81995344
182	182	22	0	FALSE	FALSE	0	44	35.59887161	40.69754621	41.15897076	7798865	93.8763188	105.1803488	105.0486312	19904776	FALSE	0	465	596	01-Mar	3.07312244	10.93516664
183	183	26	0	FALSE	FALSE	0	44.01136398	33.84159923	38.03107125	38.55461122	7309161	89.00145024	98.62854784	98.68315651	18708296	FALSE	0	325	577	01-Mar	2.84960561	10.22167561
184	184	27	0	FALSE	FALSE	0	44.77722549	33.2379978	38.03439612	38.60096246	7574850	114.2402691	129.4089387	128.8641371	25287621	FALSE	0	538	557	01-Mar	2.84606518	13.63061698
185	185	28	0	FALSE	FALSE	0	44.01136398	33.47174914	37.91056996	38.41099859	7281935	84.26105911	93.402639	93.40145991	17706995	FALSE	0	402	542	01-Mar	2.838513112	9.625394727
186	186	31	7	FALSE	TRUE	1	43.0464859	31.58668633	34.94676099	35.68263064	6471334	107.380591	116.4562815	117.2660351	21267145	FALSE	0.009994743	611	515	01-Mar	2.5967185	12.32674803
187	187	46	0	FALSE	FALSE	0	44.01136398	28.54632754	32.01943703	32.60368061	6180987	109.0259384	121.690494	120.7786556	22897148	FALSE	0	477	500	01-Mar	2.329710275	12.7300239
188	188	69	0	FALSE	FALSE	0	44.20407104	34.28888264	38.2867691	38.83040372	7426052	95.04568792	104.9794289	104.9443086	20069889	FALSE	0	339	487	01-Mar	2.871878197	10.92830952
189	189	90	0	FALSE	FALSE	0	44.3846817	32.64256733	35.57676051	36.17190898	6974277	130.8961124	141.7112038	141.3086997	27245618	FALSE	0	141	475	01-Mar	2.632997492	15.04140966
190	190	113	0	FALSE	FALSE	0	42.95346451	31.05148015	34.66239062	35.29495968	6373392	75.2228183	81.0521586	81.55119614	14726118	FALSE	0	550	457	01-Mar	2.572140618	8.293461569
191	191	115	6	FALSE	TRUE	1	44.18144226	31.55029577	34.80974565	35.66984959	6814635	125.9037475	136.0051338	137.0668199	26186271	FALSE	0.00752917	695	457	01-Mar	2.590662542	14.56333779
192	192	134	10	FALSE	TRUE	1	43.56604004	30.67524799	34.48859262	35.10049644	6520351	100.4817279	112.6297858	112.5761278	20912407	FALSE	0.016661106	417	444	01-Mar	2.547574292	11.79823942
193	193	172	5	FALSE	TRUE	1	42.72002029	32.48921524	36.39483704	37.12303283	6630830	105.2399154	115.0200358	115.1985234	20576493	FALSE	0.006126213	627	410	01-Mar	2.721737042	12.09016849
194	194	174	10	FALSE	TRUE	1	44	32.38677619	36.34139313	37.03052629	7016601	80.91105983	88.3086603	88.50555761	16770169	FALSE	0.016334079	492	400	01-Mar	2.720415841	9.075307331
195	195	175	14	FALSE	TRUE	1	43.60046005	34.07271827	38.37959819	39.00333168	7256804	86.78123676	95.98955131	96.22166283	17902618	FALSE	0.027555602	353	391	01-Mar	2.889006387	9.942692597
196	196	176	6	FALSE	TRUE	1	43.56604004	26.72773415	29.82288491	30.75712458	5713516	127.3761296	137.790652	138.8180212	25787163	FALSE	0.007743382	709	367	01-Mar	2.165591923	14.77153531
197	197	177	0	FALSE	FALSE	0	43.32435989	30.53766019	33.35831829	34.17240964	6277713	103.8105898	111.1165466	111.5812027	20498255	FALSE	0	568	355	01-Mar	2.467603638	11.68782293
198	198	178	6	FALSE	TRUE	1	43.65776062	31.67861554	35.36752247	36.0827734	6731074	81.98877062	89.4728652	89.97111419	16783694	FALSE	0.00771088	428	347	01-Mar	2.638130096	9.242851814
199	199	179	0	FALSE	FALSE	0	43.0813179	29.84569869	32.78509565	33.63129258	6109182	84.31058745	89.82376719	90.31954876	16406701	FALSE	0	646	317	01-Mar	2.426148554	9.287395131
200	200	181	0	FALSE	FALSE	0	44.5533371	33.03430489	36.75102869	37.49918101	7285239	113.6412331	124.2442998	123.8306231	24057477	FALSE	0	225	313	01-Mar	2.752091039	13.06439628
201	201	182	0	FALSE	FALSE	0	43.56604004	32.45245233	36.47217139	37.22591089	6915173	85.89320676	93.41949426	93.68193938	17402578	FALSE	0	504	306	01-Mar	2.736009598	9.659583036
202	202	183	0	FALSE	FALSE	0	43.46262741	35.74102644	40.11818185	41.00024762	7580188	72.94361218	79.82187077	79.88788277	14769793	FALSE	0	366	290	01-Mar	3.065694655	8.093514481
203	203	184	0	FALSE	FALSE	0	42.94182205	26.21492816	28.91477334	29.82762547	5383208	88.89790438	94.36835362	94.69986619	17091172	FALSE	0	583	268	01-Mar	2.096282242	9.790213434
204	204	185	0	FALSE	FALSE	0	44.3846817	32.54411208	35.18133374	36.07259318	6955128	141.8369553	150.7599183	151.0055449	29115259	FALSE	0	146	268	01-Mar	2.62198839	16.13690982
205	205	186	0	FALSE	FALSE	0	43.56604004	31.85588151	35.55809444	36.41423945	6764395	86.43390791	93.52844245	94.02872654	17466998	FALSE	0	442	251	01-Mar	2.665765841	9.70047099
206	206	187	6	FALSE	TRUE	1	43.82921219	29.7268925	33.13914109	34.44060352	6475296	131.8082535	142.3384453	143.0863316	26902152	FALSE	0.007650671	748	236	01-Mar	2.482907132	15.24586179
207	207	188	0	FALSE	FALSE	0	43.32435989	27.2261087	30.26903991	31.38455275	5765564	83.64474427	89.50970941	90.36782667	16601208	FALSE	0	663	234	01-Mar	2.231938911	9.297601618
208	208	189	0	FALSE	FALSE	0	44.28318024	34.00412759	37.50560276	38.45106091	7379849	103.6901587	111.1321705	111.1093805	21325041	FALSE	0	232	225	01-Mar	2.83754801	11.6254769
209	209	190	0	FALSE	FALSE	0	43.0116272	25.62089401	28.36560662	29.38493878	5320569	88.48305854	93.83437881	94.24775589	17064922	FALSE	0	520	216	01-Mar	2.058131548	9.740082688
210	210	191	0	FALSE	FALSE	0	43.68066025	32.27636827	35.96145299	36.94041479	6898294	82.93128042	89.42809616	89.64969817	16741284	FALSE	0	375	199	01-Mar	2.712340934	9.204732355
211	211	192	0	FALSE	FALSE	0	42.95346451	24.89765635	27.94066298	29.12705612	5259622	85.6034243	91.85872517	91.97650765	16608670	FALSE	0	598	184	01-Mar	2.036409319	9.48408344
212	212	193	5	FALSE	TRUE	1	44.04542923	36.34919267	40.02320605	41.17364006	7817763	103.1042041	110.5784615	110.9581605	21067960	FALSE	0.005763062	148	183	01-Mar	3.072912695	11.60263606
213	213	194	0	FALSE	FALSE	0	43.56604004	30.92745504	34.98074441	36.09900336	6705836	86.25752975	94.15420792	94.00497038	17462585	FALSE	0	454	166	01-Mar	2.638524263	9.698454588
214	214	196	15	FALSE	TRUE	1	42.95346451	22.04860952	24.97621358	26.3780231	4763215	89.77537829	96.03330943	96.92523448	17502287	FALSE	0.031487668	696	156	01-Mar	1.797558461	10.04887418
215	215	197	0	FALSE	FALSE	0	44.10215378	31.27417283	34.74614578	35.97210092	6847735	122.844483	131.4170003	131.8746596	25103975	FALSE	0	276	148	01-Mar	2.618086028	13.97622702
216	216	198	0	FALSE	FALSE	0	43.0813179	26.70750994	29.81739256	31.06899914	5643737	78.32485737	83.01757294	83.87827187	15236632	FALSE	0	533	133	01-Mar	2.206286674	8.565253007
217	217	199	0	FALSE	FALSE	0	43.0116272	33.12428634	37.16843434	38.56579465	6982896	72.2765702	77.15287604	77.64773689	14059248	FALSE	0	387	114	01-Mar	2.8558322	7.845633234
218	218	200	0	FALSE	FALSE	0	43.0813179	23.49762229	26.45264978	27.92580834	5072771	78.63393851	84.06769682	84.28213263	15309994	FALSE	0	613	102	01-Mar	1.934503133	8.617520315
219	219	201	0	FALSE	FALSE	0	44.10215378	31.06906151	34.9904402	36.51282223	6950668	126.9445306	136.3819028	136.6114094	26005674	FALSE	0	160	99	01-Mar	2.663638989	14.51011426
220	220	202	0	FALSE	FALSE	0	43.41658783	22.855743	26.18619787	27.77127724	5123524	84.60520507	92.92448926	92.58339454	17080714	FALSE	0	465	82	01-Mar	1.919070448	9.555501649
221	221	204	0	FALSE	FALSE	0	43.0813179	21.05210104	23.76126319	25.32820007	4600911	75.5296733	80.99554875	81.04662231	14722258	FALSE	0	693	71	01-Mar	1.710787198	8.257554615
222	222	205	0	FALSE	FALSE	0	43.82921219	25.64772456	29.21756649	30.92480149	5814278	116.3892517	125.7120598	125.7545219	23643539	FALSE	0	315	57	01-Mar	2.183351675	13.29561604
223	223	206	0	FALSE	FALSE	0	43.26661682	23.8440885	27.10765187	28.76504892	5270266	72.14342576	76.99312088	77.24172544	14152051	FALSE	0	543	50	01-Mar	2.008803589	7.82050799
224	224	4	0	FALSE	FALSE	0	45.22167587	41.20434249	48.1178942	49.63934572	9935298	0	59.13380118	97.8937178	19593394	FALSE	0	467	733	01-Apr	3.807915066	10.10905441
225	225	5	0	FALSE	FALSE	0	45.09988785	44.97283816	51.51993235	53.09588652	10569960	0	132.6858416	129.51488	25782922	FALSE	0	623	729	01-Apr	4.098775182	13.67345413
226	226	6	0	FALSE	FALSE	0	45.88027954	47.971223	55.92217558	59.53421691	12265360	0	117.1669298	130.2410402	26832523	FALSE	0	134	726	01-Apr	4.655092451	13.74185495
227	227	7	0	FALSE	FALSE	0	45.34313583	43.7292338	50.20552584	51.55674613	10374571	136.2587096	154.2924895	154.8048182	31150794	FALSE	0	354	697	01-Apr	3.959415365	16.53329081
228	228	8	0	FALSE	FALSE	0	44.59820557	39.77055224	45.8398099	46.48749464	9049664	158.7956453	180.084806	180.9783699	35230839	FALSE	0	692	674	01-Apr	3.51470848	19.50040299
229	229	9	6	FALSE	TRUE	1	43.93176651	33.12598636	37.45643382	38.21670956	7218919	157.7618196	176.7378394	177.8680465	33598262	FALSE	0.007614994	563	671	01-Apr	2.800598655	19.16658009
230	230	10	0	FALSE	FALSE	0	45.12205505	38.88754964	43.92852969	44.99254478	8965610	147.4160849	165.2774117	166.0880956	33096174	FALSE	0	272	669	01-Apr	3.389215423	17.82166113
231	231	12	0	FALSE	FALSE	0	44.91102219	40.19250048	46.21030464	46.88388515	9255311	128.1537182	144.9796044	145.7902352	28780336	FALSE	0	429	657	01-Apr	3.557769463	15.52495067
232	232	17	0	FALSE	FALSE	0	45.1774292	37.64381522	42.997188	43.42852953	8675204	128.7973792	142.960629	143.902628	28745727	FALSE	0	635	621	01-Apr	3.259576856	15.3190497
233	233	21	0	FALSE	FALSE	0	44.77722549	35.06216508	40.5133659	40.96401494	8038563	136.5359386	156.0221412	155.4974075	30513994	FALSE	0	502	615	01-Apr	3.043656567	16.63393164
234	234	23	0	FALSE	FALSE	0	44.40720749	34.37755236	38.43808473	38.96158928	7519780	118.273821	130.3765983	130.9489608	25273799	FALSE	0	355	611	01-Apr	2.876714744	13.8653416
235	235	24	0	FALSE	FALSE	0	45.1774292	35.76947395	40.1063677	41.08864037	8207792	153.9976239	169.9269591	171.9629057	34350997	FALSE	0	739	587	01-Apr	3.050311371	18.49349929
236	236	29	0	FALSE	FALSE	0	44.3846817	37.1410315	41.53555807	42.0888879	8115125	109.6180643	121.2619428	121.3090736	23389506	FALSE	0	430	570	01-Apr	3.149434127	12.76986884
237	237	30	10	FALSE	TRUE	1	44.77722549	36.84054536	42.28542722	42.69735223	8378704	123.587467	138.8250847	138.4274487	27164275	FALSE	0.015771959	575	569	01-Apr	3.197746425	14.7021574
238	238	96	0	FALSE	FALSE	0	44.27188873	36.05337438	40.41511213	41.01200416	7867353	137.8211879	152.0412659	152.1211224	29181470	FALSE	0	658	539	01-Apr	3.048648775	16.25246779
239	239	114	0	FALSE	FALSE	0	45	34.1064371	38.91505203	39.36993369	7802814	132.397033	149.8653032	148.8978484	29510393	FALSE	0	506	528	01-Apr	2.907521951	15.89186262
240	240	122	0	FALSE	FALSE	0	44.92215347	37.00441946	41.88389	42.33886609	8362226	122.9070343	138.3112412	137.3704091	27131629	FALSE	0	361	524	01-Apr	3.167024892	14.5835198
241	241	168	0	FALSE	FALSE	0	44.3846817	29.83774597	32.46367625	33.09262134	6380562	133.2003643	143.8313886	143.7409747	27714583	FALSE	0	140	508	01-Apr	2.366230229	15.32265772
242	242	174	6	FALSE	TRUE	1	44.94440842	38.44216645	42.96364959	43.86670192	8672571	151.3861759	165.8710218	167.1717468	33050327	FALSE	0.007275713	740	504	01-Apr	3.291631919	17.94644494
243	243	187	0	FALSE	FALSE	0	43.737854	37.69527146	42.83126704	43.37350539	8120841	105.7514967	117.0351244	117.2260004	21948277	FALSE	0	590	487	01-Apr	3.261491371	12.3059547
244	244	189	0	FALSE	FALSE	0	44.40720749	34.15746307	37.89556583	38.57037653	7444274	127.7180875	140.3530836	140.275892	27073943	FALSE	0	436	482	01-Apr	2.840567947	14.91967634
245	245	192	6	FALSE	TRUE	1	44.68780518	37.56428115	42.21217986	43.00833538	8406055	127.8601663	140.4745575	141.471274	27650810	FALSE	0.007359509	669	453	01-Apr	3.223865224	15.04530938
246	246	193	9.5	FALSE	TRUE	2	43.93176651	33.78252872	37.94842275	38.64420258	7299670	118.8330823	131.4408567	131.7494632	24886724	FALSE	0.030342969	519	444	01-Apr	2.849081171	13.95643242
247	247	194	0	FALSE	FALSE	0	44.92215347	33.65104608	37.11026377	37.72277851	7450516	130.6022013	143.4286273	142.792807	28202591	FALSE	0	185	414	01-Apr	2.76667622	15.20576327
248	248	195	5	FALSE	TRUE	1	44.20407104	36.07867166	40.2178158	40.9642779	7834141	110.2016475	120.2281824	120.1526636	22978384	FALSE	0.005721771	594	404	01-Apr	3.052517317	12.64162788
249	249	196	11	FALSE	TRUE	1	44.01136398	35.85160477	39.21542448	40.0299401	7588853	107.839213	116.3850337	116.6599333	22116323	FALSE	0.018834729	452	391	01-Apr	2.972630938	12.24908944
250	250	197	0	FALSE	FALSE	0	43.86342621	35.50164792	39.35450916	40.09096754	7549413	112.2364712	122.0228962	122.3872841	23046392	FALSE	0	368	374	01-Apr	2.976473726	12.89588313
251	251	198	0	FALSE	FALSE	0	44.20407104	32.57112935	35.68564039	36.58662761	6996945	122.0133667	130.7468668	131.8692663	25219105	FALSE	0	671	366	01-Apr	2.671204159	13.9743177
252	252	199	0	FALSE	FALSE	0	43.82921219	36.97371171	41.55131768	42.22006374	7937939	104.9070972	114.7676741	115.0129541	21623980	FALSE	0	523	350	01-Apr	3.162346703	12.05842424
253	253	200	0	FALSE	FALSE	0	44	33.84974677	37.59499522	38.757465	7343824	122.8304306	179.2230717	166.7046862	31587460	FALSE	0	756	349	01-Apr	2.850130419	17.90449836
254	254	201	0	FALSE	FALSE	0	44.77722549	32.39589412	36.29680882	36.97276455	7255341	132.4627812	145.8816077	145.7038411	28592156	FALSE	0	291	333	01-Apr	2.701120649	15.53616076
255	255	202	10	FALSE	TRUE	1	44.18144226	35.26447384	38.00741022	38.892729	7430358	132.0874358	140.770107	141.1288414	26962310	FALSE	0.016200194	144	330	01-Apr	2.868217288	15.01533775
256	256	203	11	FALSE	TRUE	1	43.18564606	35.83837508	39.16408894	40.07514775	7315020	98.45749654	105.0640578	105.5532733	19266911	FALSE	0.019561862	599	317	01-Apr	2.979315715	10.99446059
257	257	204	5	FALSE	TRUE	1	44.40720749	32.27537738	35.46753912	36.29768883	7005634	110.7596659	118.3437349	118.9298085	22954043	FALSE	0.005669543	451	302	01-Apr	2.649465193	12.51337537
258	258	205	0	FALSE	FALSE	0	44.5533371	36.95535005	41.2885381	42.09925563	8178929	126.4414173	138.9394045	138.4919203	26905834	FALSE	0	363	288	01-Apr	3.146033661	14.71070505
259	259	206	21	FALSE	TRUE	1	44.10215378	34.16389565	37.8266152	38.91167322	7407319	128.5268853	137.6941609	139.6529031	26584660	FALSE	0.049477682	672	277	01-Apr	2.870223798	14.84858566
260	260	207	0	FALSE	FALSE	0	44.01136398	29.07442877	32.16141588	33.12212295	6279273	114.5070313	123.8203614	124.2416475	23553660	FALSE	0	530	265	01-Apr	2.373656053	13.12008319
261	261	208	6	FALSE	TRUE	1	44.3846817	37.67218189	40.74026824	41.70379218	8040875	128.2730147	135.3896939	136.1526181	26251478	FALSE	0.007460375	235	252	01-Apr	3.112436616	14.44730996
262	262	209	0	FALSE	FALSE	0	44.28318024	27.91890631	30.98773456	32.28347312	6196114	149.7156262	169.0535708	163.0399554	31291991	FALSE	0	753	246	01-Apr	2.291465535	17.50425193
263	263	210	0	FALSE	FALSE	0	44.28318024	34.33557965	37.66836182	38.64347125	7416778	115.2111052	123.8048851	123.9952147	23798198	FALSE	0	151	231	01-Apr	2.850956922	13.0805665
264	264	211	0	FALSE	FALSE	0	43.28972244	31.42229413	34.88696732	35.88751813	6582253	102.395645	109.5313402	109.8727851	20152145	FALSE	0	603	223	01-Apr	2.616276703	11.49122304
265	265	212	10	FALSE	TRUE	1	44	31.06726513	34.57462384	35.58215826	6742162	115.5383624	125.1346835	125.2419233	23731032	FALSE	0.016334079	457	210	01-Apr	2.586039756	13.22786298
266	266	213	8.5	FALSE	TRUE	2	43.82921219	31.13075094	34.95000931	36.0341333	6774901	108.8025373	117.9519448	118.2434521	22231357	FALSE	0.025800674	361	203	01-Apr	2.626856324	12.43640678
267	267	214	0	FALSE	FALSE	0	44	27.98019573	31.31468292	32.68164345	6192568	121.2312262	130.0707928	130.3284084	24694827	FALSE	0	676	182	01-Apr	2.334061081	13.80853444
268	268	215	0	FALSE	FALSE	0	44.5533371	35.0365462	39.39204771	40.39189698	7847228	126.2573247	139.4378415	138.89469	26984083	FALSE	0	273	176	01-Apr	2.998356936	14.75981138
269	269	216	0	FALSE	FALSE	0	43.28972244	28.95208679	32.02788785	33.24277186	6097171	86.55298188	91.9873473	92.57514824	16979526	FALSE	0	533	172	01-Apr	2.392002643	9.54299437
270	270	217	0	FALSE	FALSE	0	44.41846466	33.38877047	37.14960356	38.29538467	7394947	126.6532253	135.5406267	136.0031935	26262601	FALSE	0	161	149	01-Apr	2.817867346	14.437643
271	271	218	0	FALSE	FALSE	0	44.10215378	25.97844758	29.40033627	31.0557358	5911844	135.6906617	145.6531351	147.3530955	28050487	FALSE	0	745	132	01-Apr	2.189268253	15.73496781
272	272	219	7	FALSE	TRUE	1	43.0813179	29.04795902	32.74758139	34.22241829	6216561	80.13320487	84.87731077	85.74787711	15576249	FALSE	0.009978588	608	131	01-Apr	2.478385822	8.7697594
273	273	220	0	FALSE	FALSE	0	44.10215378	32.71895549	36.55710927	37.93868689	7222099	126.5990647	135.8864558	136.4446958	25973938	FALSE	0	389	124	01-Apr	2.786925678	14.48826677
274	274	221	0	FALSE	FALSE	0	42.95346451	29.78367797	33.26146037	34.77312149	6279161	96.82162057	102.8568907	103.0865978	18614876	FALSE	0	472	107	01-Apr	2.521650424	10.72705892
275	275	222	0	FALSE	FALSE	0	44.18144226	28.44608028	32.01044729	33.49162148	6398490	137.9106286	148.249495	148.422892	28355820	FALSE	0	306	98	01-Apr	2.399547193	15.85065128
276	276	223	0	FALSE	FALSE	0	43.56604004	25.77695443	29.6287654	31.24542049	5804223	124.2848716	133.7699628	133.7946892	24854017	FALSE	0	549	70	01-Apr	2.209054007	14.20310063
277	277	224	0	FALSE	FALSE	0	44.3846817	26.30569303	29.73431836	31.47128277	6067953	136.4544672	146.1061951	146.2256849	28193658	FALSE	0	152	66	01-Apr	2.225468081	15.60674398
278	278	8	0	FALSE	FALSE	0	45.12205505	42.53561212	49.53447528	51.01320157	10165339	0	145.4481902	143.404674	28576076	FALSE	0	486	728	01-May	3.91528457	15.24675758
279	279	9	12	FALSE	TRUE	1	44.91102219	38.64672665	44.72238018	45.66065958	9013835	156.7983028	179.3606487	180.6616771	35664280	FALSE	0.02060943	580	698	01-May	3.443319956	19.46638082
280	280	10	15	FALSE	TRUE	1	45.25483322	41.07566178	47.42426602	48.78906115	9779439	150.8463211	170.6525485	173.0890833	34694542	FALSE	0.028366578	336	694	01-May	3.715617742	18.6044132
281	281	11	0	FALSE	FALSE	0	45.79301071	48.75962197	56.1909812	57.79454033	11861695	167.180814	189.6198722	191.1458182	39230581	FALSE	0	135	684	01-May	4.489493675	20.6249273
282	282	12	0	FALSE	FALSE	0	45.80392838	38.3924347	44.16105281	45.41812544	9326017	193.2380026	220.5573316	221.0827834	45396453	FALSE	0	244	678	01-May	3.412249076	24.03258871
283	283	13	0	FALSE	FALSE	0	44.94440842	38.56649447	44.63876473	45.45560181	8986701	148.7209636	170.3012822	170.9765533	33802548	FALSE	0	422	672	01-May	3.428017515	18.37284857
284	284	14	0	FALSE	FALSE	0	45.1774292	37.07830646	42.08878965	42.95519723	8580652	169.1738735	188.5555079	190.6245396	38078811	FALSE	0	660	669	01-May	3.206981345	20.59744222
285	285	15	0	FALSE	FALSE	0	44.92215347	38.61132385	43.25024606	44.6020001	8809211	169.9695487	190.0078425	186.091183	36754327	FALSE	0	746	655	01-May	3.350456776	20.08190085
286	286	16	0	FALSE	FALSE	0	45.18849564	31.33119984	35.71700641	36.33603194	7261976	165.1011774	186.9281618	186.6022873	37293597	FALSE	0	511	647	01-May	2.635857757	20.15711972
287	287	17	5	FALSE	TRUE	1	45	36.0661509	41.22051606	41.6943137	8263488	138.0238435	155.9454868	156.1077787	30939345	FALSE	0.005521155	359	615	01-May	3.106627515	16.70132998
288	288	18	0	FALSE	FALSE	0	44.28318024	35.71280707	39.86791559	40.54577481	7781884	148.3432152	164.7395306	164.9926111	31666761	FALSE	0	597	615	01-May	3.005131573	17.70733047
289	289	19	0	FALSE	FALSE	0	45.25483322	41.83263406	46.97092079	47.6201818	9545145	147.5551405	163.0132798	163.5953497	32791587	FALSE	0	148	601	01-May	3.616959262	17.53453823
290	290	20	0	FALSE	FALSE	0	45.09988785	32.80017081	37.77512853	38.21860895	7608295	142.6392482	163.0784791	162.838115	32416680	FALSE	0	446	592	01-May	2.804521093	17.46889667
291	291	21	0	FALSE	FALSE	0	45	36.30763365	40.76643664	41.26061349	8177532	135.0504673	150.606074	151.5487346	30035778	FALSE	0	249	594	01-May	3.070280517	16.18728876
292	292	22	0	FALSE	FALSE	0	44.3846817	33.21691985	37.04779374	37.62341126	7254140	138.2989416	152.9802959	152.8880484	29478223	FALSE	0	528	565	01-May	2.75556305	16.34626367
293	293	23	0	FALSE	FALSE	0	43.68066025	33.79476415	37.58285156	38.301829	7152526	168.8295404	184.6722107	185.088684	34563666	FALSE	0	693	564	01-May	2.806150443	19.98199438
294	294	24	5.5	FALSE	TRUE	2	44.3846817	33.81368981	37.26662492	37.86861221	7301417	133.6960615	146.8551244	146.8992108	28323520	FALSE	0.01309507	382	534	01-May	2.778254582	15.66928633
295	295	25	0	FALSE	FALSE	0	44.3846817	32.10159473	35.33743418	36.04653633	6950104	143.8149495	155.946749	156.1249581	30102329	FALSE	0	625	514	01-May	2.61845604	16.71521924
296	296	26	0	FALSE	FALSE	0	44.72135925	35.37245576	40.40003276	40.92655858	8011185	127.8537417	143.4453991	143.2574049	28041976	FALSE	0	464	509	01-May	3.043479653	15.25146299
297	297	27	7	FALSE	TRUE	1	44.94440842	33.3804786	36.93950711	37.54594761	7422940	139.9700518	154.1040176	154.0402654	30454196	FALSE	0.009168446	226	496	01-May	2.748579344	16.4765742
298	298	28	0	FALSE	FALSE	0	44.91102219	41.30088338	46.25143747	47.22546495	9322742	114.9018292	198.7335791	180.7873095	35689081	FALSE	0	755	494	01-May	3.578542921	19.47726081
299	299	29	0	FALSE	FALSE	0	44.5533371	32.02077929	36.03681755	36.678941	7125885	137.297756	153.2500843	153.0173654	29727798	FALSE	0	546	483	01-May	2.67389517	16.36286863
300	300	30	0	FALSE	FALSE	0	45.79301071	34.52816567	38.91795587	39.36333294	8078892	142.8405133	160.3367842	159.2707006	32688563	FALSE	0	140	479	01-May	2.904357662	17.06352381
301	301	31	0	FALSE	FALSE	0	44.68780518	33.93842489	38.07481632	38.537575	7532237	131.3102503	145.2650233	145.019904	28344396	FALSE	0	311	474	01-May	2.836546488	15.45559724
302	302	32	5	FALSE	TRUE	1	44.59820557	34.62653282	38.70068374	39.33652272	7657593	135.933839	151.6050728	151.0456559	29403874	FALSE	0.005621086	400	451	01-May	2.904097001	16.13453512
303	303	33	0	FALSE	FALSE	0	43.84062195	35.44681452	39.41543125	40.10275165	7543782	135.607859	147.8117296	148.1068621	27860579	FALSE	0	647	431	01-May	2.971061059	15.80096777
304	304	34	0	FALSE	FALSE	0	44.72135925	35.88309359	40.63222214	41.25815261	8076093	123.0113287	136.2164676	135.5514251	26533566	FALSE	0	483	426	01-May	3.074067968	14.38034608
305	305	35	18	FALSE	TRUE	1	44.65422821	35.31740583	39.31851956	39.99420742	7805196	133.1199257	147.1679162	147.3962848	28765588	FALSE	0.03829866	238	411	01-May	2.96185669	15.72093541
306	306	36	0	FALSE	FALSE	0	43.96589661	35.99454592	39.68698611	40.50819328	7663661	132.9595319	144.9694944	144.8016416	27394722	FALSE	0	567	400	01-May	3.006931994	15.42677464
307	307	37	12.33333333	FALSE	TRUE	3	44.01136398	41.71714987	46.23821937	47.23849665	8955447	160.4345733	172.969266	177.1144686	33577259	FALSE	0.067082973	725	394	01-May	3.580587721	19.06237397
308	308	38	0	FALSE	FALSE	0	44.27188873	31.8400848	34.82187095	35.55112054	6819789	133.9000042	145.019734	145.038896	27822883	FALSE	0	322	389	01-May	2.578406731	15.46406077
309	309	39	0	FALSE	FALSE	0	44.40720749	35.65107215	38.39695458	39.11409831	7549215	130.4786404	138.9704677	139.4008316	26905052	FALSE	0	141	389	01-May	2.887783497	14.8196851
310	310	40	0	FALSE	FALSE	0	44.3846817	34.70167893	38.17871118	38.86767239	7494045	125.0578897	135.0890637	135.8529903	26193707	FALSE	0	421	369	01-May	2.86737075	14.4194663
311	311	41	0	FALSE	FALSE	0	44.04542923	32.40250543	35.62900957	36.47966593	6926504	134.2088145	145.4608965	145.9576424	27713417	FALSE	0	503	344	01-May	2.658436072	15.56587167
312	312	42	0	FALSE	FALSE	0	44.59820557	32.42135132	35.79854919	36.51656878	7108636	137.3020605	148.5386592	148.4737181	28903198	FALSE	0	202	330	01-May	2.66099663	15.84999249
313	313	43	0	FALSE	FALSE	0	44.3846817	36.65795546	40.42119241	41.26155188	7955607	126.7677042	136.6214527	136.7010048	26357212	FALSE	0	584	317	01-May	3.07407433	14.51018764
314	314	44	0	FALSE	FALSE	0	44.27188873	36.61833638	40.0247344	40.86205928	7838589	125.3397711	135.2265489	135.0843733	25913302	FALSE	0	355	309	01-May	3.03994832	14.32842907
315	315	45	0	FALSE	FALSE	0	44.29446793	32.40956756	35.78181612	36.63387832	7034665	109.6665621	117.9207243	118.482104	22751670	FALSE	0	437	284	01-May	2.678635772	12.46209443
316	316	46	8	FALSE	TRUE	1	43.82921219	31.1836129	34.65099589	35.80823987	6732430	157.8751264	171.3500094	172.3897224	32411583	FALSE	0.011778979	746	284	01-May	2.593791784	18.55288115
317	317	47	6.333333333	FALSE	TRUE	3	44.18144226	34.47765062	37.59032354	38.48776161	7352990	135.6629658	144.7548165	145.7784395	27850604	FALSE	0.024495708	272	281	01-May	2.832051181	15.54138166
318	318	48	10	FALSE	TRUE	1	44.64302826	33.9529919	38.19460385	39.20238464	7646828	137.3994513	150.125415	150.835821	29422077	FALSE	0.015866923	658	273	01-May	2.892555209	16.11111738
319	319	49	6	FALSE	TRUE	1	43.68066025	29.25881568	32.63749351	33.56213881	6267431	140.2774631	153.1704275	153.345593	28635926	FALSE	0.007702798	519	260	01-May	2.404411447	16.4065371
320	320	50	5	FALSE	TRUE	1	44.3846817	34.25737338	37.78120896	38.85508482	7491618	115.4823068	123.1836619	123.7347255	23857194	FALSE	0.0056753	364	221	01-May	2.869312935	13.0506957
321	321	51	7	FALSE	TRUE	1	44	33.84499995	37.61553352	38.74627658	7341704	119.3902767	128.5744798	129.103318	24462695	FALSE	0.00956625	592	215	01-May	2.858565638	13.6573258
322	322	83	0	FALSE	FALSE	0	44.10215378	31.9147585	35.1190909	36.2175223	6894454	148.8039786	159.2858783	159.600599	30381951	FALSE	0	146	207	01-May	2.632366168	17.10744237
323	323	138	0	FALSE	FALSE	0	44.04542923	31.56676082	34.83875602	35.96864017	6829474	134.1107842	144.8558179	144.876878	27508209	FALSE	0	448	185	01-May	2.614535668	15.44487698
324	324	169	8	FALSE	TRUE	1	43.90899658	32.8018035	36.72342032	38.09342415	7188174	123.1892678	132.9767781	133.6744064	25224167	FALSE	0.011736212	527	150	01-May	2.800993151	14.17502624
325	325	171	0	FALSE	FALSE	0	43.32435989	28.2775348	31.47267892	33.09432915	6079662	136.6806868	149.1726358	148.6639033	27310609	FALSE	0	678	138	01-May	2.365146856	15.87871482
326	326	172	5	FALSE	TRUE	1	43.93176651	32.12216619	35.78329015	37.17525945	7022195	113.5599512	121.2904041	122.1347956	23070568	FALSE	0.005792922	377	110	01-May	2.724516836	12.87353239
327	327	173	0	FALSE	FALSE	0	43.41658783	28.19509024	32.48866179	34.20487122	6310458	139.7909278	152.4964667	151.8503778	28014882	FALSE	0	609	89	01-May	2.46034008	16.23628789
328	328	174	10	FALSE	TRUE	1	44.04542923	28.51347843	31.85488169	33.45486531	6352176	143.7761783	153.9117121	153.8633631	29214500	FALSE	0.016300402	459	91	01-May	2.395009763	16.46524787
329	329	175	12	FALSE	TRUE	1	44.29446793	30.43854862	34.26696155	35.82812896	6879940	122.4684921	129.5102969	130.6146089	25081429	FALSE	0.021187167	299	73	01-May	2.60595685	13.83420482
330	330	177	0	FALSE	FALSE	0	43.0116272	29.00095364	32.6743123	34.66425662	6276466	112.1353057	120.356654	120.7233169	21858706	FALSE	0	533	51	01-May	2.507830563	12.71941374
331	331	7	0	FALSE	FALSE	0	46.87216568	53.18986539	69.1021514	72.54548366	15599187	0	0	93.32859243	20068102	FALSE	0	224	746	01-Jun	5.788954876	9.544947082
332	332	8	70	FALSE	TRUE	1	44.91102219	49.81596204	58.54708938	60.25580393	11895051	0	30.29483693	128.3458318	25336650	FALSE	0.290362937	524	737	01-Jun	4.717936923	13.5262584
333	333	9	0	FALSE	FALSE	0	45.31004333	44.76116886	51.42208255	52.35847097	10520526	191.2028542	215.8792079	214.6830907	43136841	FALSE	0	621	707	01-Jun	4.013739994	23.29503928
334	334	10	0	FALSE	FALSE	0	45.48626328	42.2482635	47.69311545	49.06708532	9936017	189.0729194	212.2386329	213.3103291	43195047	FALSE	0	332	686	01-Jun	3.729591438	23.14694488
335	335	11	0	FALSE	FALSE	0	45.5411911	41.2294371	46.02991847	47.57714805	9657589	228.353353	249.4862549	255.0444708	51770961	FALSE	0	735	684	01-Jun	3.590372601	27.86410345
336	336	12	0	FALSE	FALSE	0	44.77722549	44.80473134	52.30651195	53.29278989	10457897	157.1003142	180.7544587	181.7761636	35670799	FALSE	0	442	684	01-Jun	4.102726545	19.57611867
337	337	13	6	FALSE	TRUE	1	44.68780518	43.2346572	49.42385692	50.26181815	9823761	190.4293894	213.0879212	213.6235469	41753099	FALSE	0.007359509	218	658	01-Jun	3.832780176	23.17979619
338	338	14	0	FALSE	FALSE	0	45.45327377	40.47800586	44.89659105	46.23921366	9349800	186.0021305	204.1282405	206.1649855	41687590	FALSE	0	135	658	01-Jun	3.486950285	22.34583801
339	339	15	0	FALSE	FALSE	0	44.3846817	35.35748575	39.49626425	40.16603364	7744381	163.2777565	181.1260063	181.9306193	35077898	FALSE	0	531	653	01-Jun	2.968073161	19.62133672
340	340	16	0	FALSE	FALSE	0	45.25483322	42.18812117	48.35565174	48.83116783	9787879	154.2705069	172.8695348	173.4868966	34774281	FALSE	0	617	623	01-Jun	3.71915777	18.64925841
341	341	17	12	FALSE	TRUE	1	44.64302826	35.1101214	39.06569356	39.839439	7771092	172.9573573	188.9189362	191.8131493	37415126	FALSE	0.020857612	699	599	01-Jun	2.937372718	20.73829143
342	342	18	0	FALSE	FALSE	0	44.20407104	34.65167418	38.88201976	39.42569798	7539898	154.1635168	171.4873251	171.3306884	32765835	FALSE	0	380	600	01-Jun	2.906732578	18.42560652
343	343	19	10	FALSE	TRUE	1	45	42.25819561	48.40311435	48.85191606	9682069	145.9212782	164.35775	164.8292468	32667872	FALSE	0.015616186	465	593	01-Jun	3.723116011	17.67130496
344	344	20	0	FALSE	FALSE	0	45	38.31376703	43.31676398	43.77711508	8676283	163.1554827	184.4432775	183.2995292	36328538	FALSE	0	233	574	01-Jun	3.279855673	19.76831969
345	345	21	0	FALSE	FALSE	0	44.64302826	36.95083447	42.19805864	42.70053921	8329179	152.070019	171.514752	171.1707557	33388615	FALSE	0	548	568	01-Jun	3.189834367	18.40061315
346	346	22	9	FALSE	TRUE	1	44.27188873	33.26604794	36.70233855	37.36893894	7168502	158.2901655	172.9598121	173.0164187	33189825	FALSE	0.013775509	635	542	01-Jun	2.728534528	18.62036662
347	347	23	0	FALSE	FALSE	0	45.12205505	35.70373447	40.00884916	40.45999859	8062415	130.8057568	145.404656	145.0234272	28898643	FALSE	0	314	538	01-Jun	3.002710815	15.451928
348	348	24	0	FALSE	FALSE	0	44.5533371	35.15825368	40.15109168	40.58763268	7885255	136.4395754	153.6806545	152.9638903	29717409	FALSE	0	398	517	01-Jun	3.011757375	16.34855897
349	349	25	5	FALSE	TRUE	1	44.04542923	33.47397017	37.06259385	37.73266128	7164414	136.7537867	150.4238427	149.9259104	28466884	FALSE	0.005763062	484	510	01-Jun	2.765746794	16.01144947
350	350	26	5	FALSE	TRUE	1	44.10215378	32.3490779	35.80191708	36.55413817	6958533	148.552695	161.9958726	162.0472588	30847703	FALSE	0.005748247	566	486	01-Jun	2.660849861	17.38308835
351	351	27	0	FALSE	FALSE	0	44.40720749	37.44070533	40.8585437	41.53757488	8016958	162.2490629	176.939534	176.8312323	34129305	FALSE	0	248	482	01-Jun	3.087897814	19.04244273
352	352	28	0	FALSE	FALSE	0	43.96589661	30.04692343	33.0960419	33.90151368	6413757	162.0563042	176.0807256	176.5350571	33398301	FALSE	0	646	457	01-Jun	2.427946836	19.02514411
353	353	29	0	FALSE	FALSE	0	45.22167587	38.51033337	43.1167115	43.67540344	8741617	143.9319232	159.4122645	158.7610468	31775969	FALSE	0	332	455	01-Jun	3.277200094	16.99683388
354	354	30	18	FALSE	TRUE	1	44.40720749	34.30286025	37.89795019	38.66893359	7463296	133.1081649	145.6366107	146.3992683	28255785	FALSE	0.038725928	416	434	01-Jun	2.84755559	15.61112299
355	355	31	5	FALSE	TRUE	1	43.56604004	42.23631611	47.68858444	48.47104159	9004095	185.1240135	204.0889665	205.6458441	38201257	FALSE	0.005890591	726	431	01-Jun	3.679988754	22.28247752
356	356	32	0	FALSE	FALSE	0	43.86342621	34.38945673	38.01493864	38.86352564	7318277	133.3773647	145.2032383	145.5602207	27410020	FALSE	0	500	427	01-Jun	2.864585013	15.51593816
357	357	33	8	FALSE	TRUE	1	43.84062195	33.22226909	36.98683609	37.77002136	7104969	146.0581887	160.1595103	159.92598	30083889	FALSE	0.011772849	580	402	01-Jun	2.766475486	17.14091065
358	358	34	0	FALSE	FALSE	0	44.59820557	37.04913491	41.06457071	41.6630077	8110487	168.7515559	186.3648833	185.2686931	36066031	FALSE	0	142	384	01-Jun	3.09662983	19.99521587
359	359	35	5	FALSE	TRUE	1	45.22167587	41.35098276	45.6730986	46.45193081	9297338	138.7525488	151.835659	151.4078891	30304237	FALSE	0.005467159	263	377	01-Jun	3.519028667	16.16039673
360	360	36	0	FALSE	FALSE	0	44.27188873	32.60811949	35.68977105	36.43228389	6988823	133.6706227	145.117022	144.903099	27796833	FALSE	0	349	370	01-Jun	2.654604283	15.44685782
361	361	37	6	FALSE	TRUE	1	44.04542923	31.77676939	35.05910075	35.87022176	6810787	140.9946965	153.1307318	153.6555242	29175037	FALSE	0.007575742	433	350	01-Jun	2.603833728	16.43666171
362	362	38	7	FALSE	TRUE	1	43.93176651	34.56300439	38.14469929	38.99672246	7366259	142.2752607	154.1739281	154.9823069	29275276	FALSE	0.009595989	519	343	01-Jun	2.873741906	16.57991149
363	363	39	0	FALSE	FALSE	0	44.3846817	33.67807087	36.67309562	37.58914941	7247534	154.4278501	164.9474685	165.5534603	31920231	FALSE	0	636	340	01-Jun	2.749434607	17.77693542
364	364	40	0	FALSE	FALSE	0	44.72135925	40.96418399	45.15304391	45.96788814	8998002	158.9012935	173.4078423	172.9264976	33849564	FALSE	0	144	294	01-Jun	3.471809537	18.59201728
365	365	41	6.333333333	FALSE	TRUE	3	44.28318024	33.28313931	36.85581753	37.94233463	7282210	187.8466977	202.4472986	203.4310892	39044195	FALSE	0.024383282	707	292	01-Jun	2.770490895	22.05458897
366	366	42	0	FALSE	FALSE	0	44.41846466	35.14367581	38.02730153	38.92395134	7516325	168.5793885	181.188019	181.011556	34953843	FALSE	0	259	291	01-Jun	2.86094325	19.52015337
367	367	43	0	FALSE	FALSE	0	43.18564606	28.67170766	31.51083245	32.43313107	5920103	152.0003981	162.5235381	162.6141671	29682383	FALSE	0	584	273	01-Jun	2.30450773	17.45584113
368	368	44	0	FALSE	FALSE	0	44.40720749	27.72643405	30.43957877	31.37074811	6054710	153.3673561	164.1702412	164.4125307	31732434	FALSE	0	506	234	01-Jun	2.212230684	17.66121977
369	369	46	12	FALSE	TRUE	2	44.10215378	32.19809246	35.19584512	36.49988375	6948205	129.6128151	138.2791064	140.039387	26658232	FALSE	0.042744699	314	222	01-Jun	2.661663476	14.8973428
370	370	50	0	FALSE	FALSE	0	44.28318024	32.750124	36.20134108	37.17049976	7134073	133.1468505	143.1498089	143.2561568	27494919	FALSE	0	398	198	01-Jun	2.718823994	15.25926855
371	371	51	0	FALSE	FALSE	0	44.10215378	37.16748755	40.52357626	41.72018497	7941954	143.5166794	153.4287768	153.9357929	29303585	FALSE	0	146	196	01-Jun	3.109406815	16.45594242
372	372	52	21	FALSE	TRUE	1	43.737854	30.57977112	34.41915033	35.71454293	6686850	135.4849018	147.1243465	148.0552376	27720449	FALSE	0.05030533	595	188	01-Jun	2.591777948	15.80442058
373	373	58	0	FALSE	FALSE	0	43.82921219	28.76445401	32.26865263	33.61200846	6319509	140.9808268	153.4080075	153.4523837	28851109	FALSE	0	518	147	01-Jun	2.40869524	16.41849394
374	374	59	6.5	FALSE	TRUE	2	44.41846466	35.06459665	38.54791582	39.90071591	7704941	150.8253916	160.263433	161.1780607	31123939	FALSE	0.016798594	224	134	01-Jun	2.950329567	17.27782939
375	375	60	0	FALSE	FALSE	0	44.10215378	30.90846886	34.31321096	35.7023365	6796382	137.138568	145.849895	146.688316	27923938	FALSE	0	310	122	01-Jun	2.591064683	15.65004819
376	376	61	0	FALSE	FALSE	0	43.82921219	27.96488033	31.53784033	32.72997572	6153675	149.0446809	159.5530404	160.1513626	30110607	FALSE	0	395	109	01-Jun	2.330781407	17.17703137
377	377	62	0	FALSE	FALSE	0	44.40720749	35.06513395	38.84790899	40.50492267	7817651	149.2402096	158.3642809	158.8886468	30666297	FALSE	0	149	95	01-Jun	3.003126815	17.01795438
378	378	63	0	FALSE	FALSE	0	44.41846466	24.22818939	27.36356775	29.01877781	5603608	179.2960902	191.3996022	190.6690014	36818723	FALSE	0	225	49	01-Jun	2.002372008	20.63194908
379	379	5	27.33333333	FALSE	TRUE	3	45.89117432	46.58179946	56.26254573	57.71536869	11896285	0	25.09257254	135.1485926	27856812	FALSE	0.20356439	568	738	01-Jul	4.496652665	14.30002695
380	380	6	0	FALSE	FALSE	0	45.22167587	45.29001026	52.50865866	54.23361291	10854839	0	106.7300107	162.0646698	32437188	FALSE	0	652	734	01-Jul	4.188975737	17.34765119
381	381	7	0	FALSE	FALSE	0	46.615448	54.53789019	64.35495215	68.1869652	14501824	0	65.08133112	157.2511405	33443758	FALSE	0	154	732	01-Jul	5.396241186	16.7744269
382	382	8	0	FALSE	FALSE	0	44.94440842	52.37016655	61.80693094	64.14728694	12682100	2.394705256	211.9362962	188.2515313	37217860	FALSE	0	244	724	01-Jul	5.039318786	20.28456796
383	383	9	0	FALSE	FALSE	0	46.22769547	44.23210427	51.53103558	53.32605016	11153353	170.8714628	226.1731897	216.3865907	45258106	FALSE	0	327	710	01-Jul	4.096947003	23.48540805
384	384	10	0	FALSE	FALSE	0	45.27692413	39.09847854	44.79874093	46.29222419	9288026	254.3705991	287.9491142	289.6229262	58109657	FALSE	0	734	707	01-Jul	3.470663447	31.77257035
385	385	11	0	FALSE	FALSE	0	45.27692413	45.92429474	53.03430293	54.30372208	10895445	177.7417817	202.821775	203.9301287	40916339	FALSE	0	423	696	01-Jul	4.184567104	22.07634194
386	386	12	0	FALSE	FALSE	0	44.94440842	41.36921109	48.28259224	49.04832231	9696992	190.1377714	220.1317278	219.7646415	43448091	FALSE	0	509	681	01-Jul	3.726355738	23.87602005
387	387	13	0	FALSE	FALSE	0	45.27692413	42.31619778	48.47058422	49.16681473	9864781	176.3993459	198.2823038	198.9735452	39921855	FALSE	0	607	661	01-Jul	3.741796517	21.52734775
388	388	14	6	FALSE	TRUE	1	44.59820557	40.95299658	46.82214511	47.58089542	9262515	182.0877209	206.8431795	208.2010038	40530236	FALSE	0.00738911	277	641	01-Jul	3.602409804	22.57297432
389	389	15	0	FALSE	FALSE	0	44.77722549	39.13435424	45.40370784	45.89394722	9005987	180.2898621	204.8427771	205.2723748	40281572	FALSE	0	364	634	01-Jul	3.457330285	22.24574522
390	390	16	0	FALSE	FALSE	0	45.39823914	36.16541687	40.75095633	41.2657206	8323941	178.5510833	199.9478383	199.5297249	40248265	FALSE	0	456	618	01-Jul	3.058724213	21.60688609
391	391	18	0	FALSE	FALSE	0	45.0111084	38.77256753	43.41334463	44.06530366	8737712	194.3958951	213.7536475	216.8839606	43005935	FALSE	0	691	617	01-Jul	3.29636748	23.5611802
392	392	19	0	FALSE	FALSE	0	45	34.94082915	39.69992144	40.20169193	7967662	180.3524506	202.6224485	202.37923	40109986	FALSE	0	544	603	01-Jul	2.96604208	21.93099803
393	393	20	0	FALSE	FALSE	0	44.65422821	39.53721397	44.40490688	45.12667019	8806838	174.8691405	195.5673268	194.8465217	38025889	FALSE	0	136	596	01-Jul	3.39361749	21.06973466
394	394	21	0	FALSE	FALSE	0	44.3846817	36.17335038	40.34429667	40.94941948	7895425	180.4766369	198.4473954	197.7008519	38118544	FALSE	0	625	571	01-Jul	3.031841953	21.40097814
395	395	22	0	FALSE	FALSE	0	44.72135925	37.01415474	41.91690121	42.37700912	8295104	172.923974	194.420777	193.1033206	37799084	FALSE	0	398	557	01-Jul	3.156385675	20.87865181
396	396	23	0	FALSE	FALSE	0	44.68780518	38.24787693	43.85785445	44.29059549	8656675	161.4301627	183.0740963	181.9981736	35571864	FALSE	0	486	539	01-Jul	3.324563898	19.62024101
397	397	24	18	FALSE	TRUE	1	43.93176651	39.23268473	43.65974712	44.4290089	8392387	195.1278067	212.5950642	214.5933136	40535456	FALSE	0.039568667	718	535	01-Jul	3.328377222	23.30167473
398	398	25	0	FALSE	FALSE	0	44.72135925	37.09362021	41.91069417	42.34395598	8288634	172.1976989	193.8782355	192.1892557	37620160	FALSE	0	264	532	01-Jul	3.153757281	20.77547515
399	399	26	6	FALSE	TRUE	1	44.59820557	41.21279684	47.45522042	47.99281046	9342702	138.1735921	155.4848423	155.9690493	30362305	FALSE	0.00738911	569	513	01-Jul	3.651074494	16.67233456
400	400	27	8	FALSE	TRUE	1	44.5533371	35.2080279	39.59001218	40.1154519	7793521	177.5984277	200.6974485	199.4067778	38740207	FALSE	0.011399203	155	514	01-Jul	2.959331167	21.59543239
401	401	28	0	FALSE	FALSE	0	44.5533371	37.07270809	41.655668	42.32121159	8222050	183.2629088	202.6607506	203.1384596	39465188	FALSE	0	650	482	01-Jul	3.149053494	22.01227129
402	402	29	0	FALSE	FALSE	0	44.04542923	37.68827359	42.1621885	42.69707932	8107023	167.4473277	185.7692809	184.9045942	35108392	FALSE	0	331	480	01-Jul	3.186101137	19.95190197
403	403	30	5	FALSE	TRUE	1	44.92215347	41.93168576	47.70271925	48.31881867	9543309	136.5129513	152.0002945	152.3725596	30094660	FALSE	0.005540308	427	478	01-Jul	3.680152411	16.26540968
404	404	33	0	FALSE	FALSE	0	44.68780518	38.17507124	43.53079165	44.02875595	8605498	145.7048505	164.0575117	163.1422424	31886439	FALSE	0	509	456	01-Jul	3.306646688	17.49095653
405	405	36	0	FALSE	FALSE	0	44.59820557	37.36302705	41.82820111	42.33134804	8240592	165.269051	183.6312657	182.4935332	35525794	FALSE	0	254	441	01-Jul	3.155091944	19.6803386
406	406	37	0	FALSE	FALSE	0	44.65422821	33.57709942	37.1725678	37.70595057	7358624	183.4783372	202.5286293	200.7187947	39171911	FALSE	0	165	428	01-Jul	2.750737189	21.74872663
407	407	38	0	FALSE	FALSE	0	44.40720749	40.40097219	44.43020636	45.24532415	8732572	148.5181169	160.8594324	160.6234053	31001114	FALSE	0	587	423	01-Jul	3.412430932	17.20387188
408	408	39	0	FALSE	FALSE	0	45.1774292	34.11484834	37.64231341	38.37039874	7664801	168.0062117	185.0264159	183.9288288	36741288	FALSE	0	364	402	01-Jul	2.812367311	19.8508399
409	409	40	0	FALSE	FALSE	0	44.94440842	34.84186387	38.15570115	39.02778782	7715904	166.5410426	181.500515	180.9302956	35770431	FALSE	0	450	394	01-Jul	2.869938705	19.51075506
410	410	41	6	FALSE	TRUE	1	43.41658783	37.28491349	41.7981296	42.6611381	7870555	183.6712968	202.6662496	202.9821521	37448185	FALSE	0.007796784	646	364	01-Jul	3.17847422	21.99389667
411	411	42	0	FALSE	FALSE	0	44.27188873	39.33634824	43.83948963	44.63931589	8563182	152.3853762	167.1573404	167.3303571	32099065	FALSE	0	528	358	01-Jul	3.358373357	17.96272591
412	412	43	0	FALSE	FALSE	0	44.72135925	32.85696862	36.25707431	36.94005338	7230845	173.073224	189.3235942	188.7444746	36945860	FALSE	0	273	358	01-Jul	2.687530857	20.39780881
413	413	44	9	FALSE	TRUE	1	44	37.72172957	41.59959485	42.42193287	8038173	165.3558914	180.4237705	180.7940537	34257135	FALSE	0.013946281	167	345	01-Jul	3.163346627	19.48818524
414	414	46	5	FALSE	TRUE	1	45.27692413	32.99171493	36.019192	36.86260227	7396076	172.9177198	186.3088844	186.0285152	37324577	FALSE	0.005453825	350	315	01-Jul	2.68151548	20.09119627
415	415	47	0	FALSE	FALSE	0	44.28318024	39.12641699	42.92979265	43.76315761	8399391	134.683907	144.1853422	144.9451411	27819083	FALSE	0	439	310	01-Jul	3.288239843	15.43609697
416	416	48	10	FALSE	TRUE	3	44.40720749	38.45444676	42.40135206	43.39092621	8374664	157.0948934	170.0664184	170.8045012	32966116	FALSE	0.04810767	589	299	01-Jul	3.249599738	18.35778288
417	417	49	0	FALSE	FALSE	0	44.28318024	33.21979606	36.60082399	37.74090009	7243549	191.9201656	206.4829153	208.1434621	39948633	FALSE	0	728	266	01-Jul	2.751901508	22.58729291
418	418	50	0	FALSE	FALSE	0	44	32.16301627	35.5173003	36.46763239	6909943	150.1817515	162.4651622	162.503612	30791434	FALSE	0	510	263	01-Jul	2.653258598	17.43481794
419	419	56	12	FALSE	TRUE	1	43.28972244	33.59965926	36.50741879	37.43684847	6866421	185.6220188	199.1899381	199.5660288	36603091	FALSE	0.02218208	145	235	01-Jul	2.727765526	21.61908733
420	420	62	0	FALSE	FALSE	0	44.10215378	38.11797138	42.304269	43.5016766	8281083	143.4351231	155.377509	155.3257314	29568177	FALSE	0	588	201	01-Jul	3.263042974	16.60917143
421	421	63	8	FALSE	TRUE	2	44	34.7614267	38.44400857	39.93998128	7567889	166.6253762	177.0780861	178.5286984	33827892	FALSE	0.023375431	688	190	01-Jul	2.949384919	19.237557
422	422	64	0	FALSE	FALSE	0	43.86342621	32.28692633	35.76418711	36.81143072	6931853	186.8632712	202.0685099	201.3461903	37914913	FALSE	0	212	178	01-Jul	2.67326224	21.8214855
423	423	65	8	FALSE	TRUE	1	44.3846817	38.21657541	42.04417516	43.38740475	8365491	146.0661771	155.9159803	156.8577914	30243626	FALSE	0.011485999	454	149	01-Jul	3.25278276	16.78246433
424	424	66	0	FALSE	FALSE	0	44.41846466	25.82990474	28.88000127	30.54589684	5898499	146.9749661	205.8111216	191.5385226	36986630	FALSE	0	757	137	01-Jul	2.134151533	20.72693345
425	425	67	0	FALSE	FALSE	0	44.40720749	33.61978348	37.04886003	38.54746003	7439851	164.1668506	173.8878425	175.0041341	33776666	FALSE	0	149	118	01-Jul	2.829903289	18.84239216
426	426	68	0	FALSE	FALSE	0	44.72135925	31.96928486	36.03883162	37.46923571	7334430	172.7015932	188.4861288	188.0033179	36800782	FALSE	0	370	112	01-Jul	2.733456204	20.31297319
427	427	69	8.666666667	FALSE	TRUE	3	44	36.35683361	40.56454882	42.29061137	8013290	165.4642508	177.8516515	180.344031	34171864	FALSE	0.03953612	251	98	01-Jul	3.152108346	19.43763155
428	428	70	6	FALSE	TRUE	1	44.04542923	29.83763769	33.72862853	35.33244127	6708677	156.9651108	168.2454209	168.4006846	31974745	FALSE	0.007575742	515	87	01-Jul	2.553663469	18.10331306
429	429	71	5	FALSE	TRUE	1	43.82921219	21.86752303	24.77221958	26.34463399	4953145	161.3744074	174.1882557	173.7169946	32661128	FALSE	0.005820063	675	67	01-Jul	1.775470538	18.72282263
430	430	72	0	FALSE	FALSE	0	43.46262741	25.31140605	28.83044605	30.59194924	5655886	150.5820414	161.9185015	161.9011862	29932537	FALSE	0	431	51	01-Jul	2.145542957	17.37920296
431	431	8	103	FALSE	TRUE	1	44.5533371	44.06508506	51.87865944	53.78060595	10448350	0	0	100.277926	19481723	FALSE	0.526617588	576	751	01-Aug	4.165269849	10.36959693
432	432	9	0	FALSE	FALSE	0	47.43416595	54.1047943	66.54022222	69.9139607	15396003	0	14.53709222	145.4265046	32024890	FALSE	0	154	735	01-Aug	5.548471287	15.43514227
433	433	10	0	FALSE	FALSE	0	44.3846817	57.0415354	65.63158157	67.56666532	13027475	250.4734734	287.5741811	287.4277507	55418716	FALSE	0	739	710	01-Aug	5.310074487	31.47960865
434	434	11	0	FALSE	FALSE	0	46.86149979	54.59612197	68.31426849	70.06395773	15058738	175.3717555	246.0554869	235.6607301	50650196	FALSE	0	237	708	01-Aug	5.53887308	25.62707272
435	435	12	0	FALSE	FALSE	0	44.20407104	42.49236103	47.8664127	48.83277586	9338938	213.3055143	237.8080775	238.9224494	45692302	FALSE	0	657	694	01-Aug	3.702934476	26.04041247
436	436	13	0	FALSE	FALSE	0	44.29446793	40.34292854	45.8095938	46.96578534	9018662	212.4367827	240.1669921	241.4114394	46357325	FALSE	0	405	688	01-Aug	3.540938263	26.32550186
437	437	14	16	FALSE	TRUE	1	44.40720749	40.12299329	45.36373384	46.35671527	8947076	205.4386007	230.4594523	232.512055	44875980	FALSE	0.03245436	490	684	01-Aug	3.490518434	25.32157619
438	438	15	0	FALSE	FALSE	0	44.5533371	42.81638014	49.27637371	50.21467693	9755571	196.7731863	224.697707	224.8571749	43684641	FALSE	0	320	671	01-Aug	3.825896521	24.44877056
439	439	16	0	FALSE	FALSE	0	44.65422821	41.22130957	47.77709483	48.46756044	9458840	191.6432019	220.3667508	220.5404971	43040278	FALSE	0	576	668	01-Aug	3.675963424	23.96488414
440	440	17	10	FALSE	TRUE	1	44.59820557	47.83491663	54.17129467	55.33557996	10772110	203.855926	228.312441	230.0075612	44775292	FALSE	0.015898832	138	648	01-Aug	4.267235309	25.01968927
441	441	18	0	FALSE	FALSE	0	45.1774292	39.84209817	45.41158225	46.03182719	9195234	193.3547857	218.734222	218.8625272	43719580	FALSE	0	247	623	01-Aug	3.465849734	23.7805052
442	442	19	0	FALSE	FALSE	0	44.20407104	37.66432022	42.90041941	43.40959839	8301792	181.0772929	204.6407831	204.3937404	39088920	FALSE	0	437	611	01-Aug	3.242814619	22.15175665
443	443	20	12	FALSE	TRUE	1	44.40720749	40.94364852	46.53567107	46.95350822	9062260	183.7201303	205.9880738	206.2177827	39801055	FALSE	0.021079725	521	606	01-Aug	3.548677329	22.35029042
444	444	22	0	FALSE	FALSE	0	44.59820557	36.91914489	42.3515259	42.78278662	8328473	183.0336866	207.8532028	207.7780752	40447905	FALSE	0	327	590	01-Aug	3.187789714	22.53535434
445	445	23	0	FALSE	FALSE	0	44.3846817	38.52992694	43.18484726	43.79081391	8443272	182.3287566	201.9190151	201.4631826	38843956	FALSE	0	606	589	01-Aug	3.276497878	21.81993415
446	446	24	0	FALSE	FALSE	0	44.5533371	34.91743809	39.59099017	40.16891157	7803907	204.9160066	230.1544438	229.1166178	44512154	FALSE	0	692	574	01-Aug	2.956522966	24.95114187
447	447	29	0	FALSE	FALSE	0	44.01136398	37.97671403	42.7357929	43.2417127	8197739	170.3563185	190.2467282	189.1590563	35860665	FALSE	0	394	537	01-Aug	3.232112836	20.43130498
448	448	31	0	FALSE	FALSE	0	44.01136398	38.55315512	43.0131543	43.53610119	8253549	171.8471844	190.6762532	189.6178983	35947652	FALSE	0	480	534	01-Aug	3.257443651	20.48250984
449	449	34	0	FALSE	FALSE	0	44.3846817	40.38637467	44.98110487	45.55927201	8784247	172.6345298	191.208844	190.3960761	36710116	FALSE	0	285	519	01-Aug	3.432122389	20.56612719
450	450	35	0	FALSE	FALSE	0	44.28318024	38.55721298	42.68003764	43.30852964	8312135	168.5222435	183.3401151	183.5348684	35225546	FALSE	0	572	515	01-Aug	3.239294515	19.79589338
451	451	36	7	FALSE	TRUE	2	44.28318024	50.5197137	56.03412503	57.02520508	10944754	141.5933715	246.8678808	224.8666396	43158285	FALSE	0.018888586	756	514	01-Aug	4.414564016	24.43543085
452	452	39	0	FALSE	FALSE	0	43.65776062	43.29101677	49.66665467	50.07622777	9341488	185.9609054	209.2314224	208.9193842	38972942	FALSE	0	659	501	01-Aug	3.817914905	22.64883843
453	453	40	0	FALSE	FALSE	0	45.0111084	36.2512612	40.8226198	41.48644024	8226349	167.4415192	186.4735618	186.3397225	36949316	FALSE	0	435	463	01-Aug	3.081100361	20.11656566
454	454	41	6	FALSE	TRUE	2	44.5533371	37.17410955	42.20560363	42.78075065	8311328	170.0500928	192.0914243	191.0171865	37110300	FALSE	0.014808	349	462	01-Aug	3.191804826	20.64216203
455	455	43	0	FALSE	FALSE	0	44	38.77491754	43.46271993	44.05478854	8347569	165.5283856	183.9211954	183.1280648	34699387	FALSE	0	522	450	01-Aug	3.303899329	19.74836477
456	456	50	0	FALSE	FALSE	0	44.04542923	34.52861844	38.01217845	38.77178211	7361715	192.3692123	210.1500664	209.4050642	39760370	FALSE	0	610	437	01-Aug	2.840690611	22.72761395
457	457	51	8	FALSE	TRUE	1	44.65422821	48.55013449	54.93485337	55.96633982	10922288	166.9301438	246.8719195	231.1459362	45110016	FALSE	0.011347751	754	432	01-Aug	4.321470558	25.14693792
458	458	52	5	FALSE	TRUE	1	43.0116272	42.23898691	46.19204844	46.96792247	8504223	169.9171404	184.8670917	184.7465879	33451047	FALSE	0.006043427	141	396	01-Aug	3.555292141	19.92501899
459	459	53	0	FALSE	FALSE	0	45	34.19927627	37.53028516	38.26237753	7583305	166.6655097	181.316767	180.6952895	35812398	FALSE	0	471	383	01-Aug	2.803839021	19.48582971
460	460	54	0	FALSE	FALSE	0	44.5533371	40.60708941	45.83919882	46.51342587	9036502	157.8316287	173.9963854	173.9316943	33790977	FALSE	0	558	371	01-Aug	3.518711888	18.70440332
461	461	55	6	FALSE	TRUE	1	44.10215378	37.48376426	41.21331321	42.00648627	7996455	163.8317291	177.622465	177.6412532	33816213	FALSE	0.007556267	387	365	01-Aug	3.128225751	19.13294516
462	462	56	0	FALSE	FALSE	0	44.04542923	37.73772297	41.45552579	42.54790067	8078698	194.3826365	209.2085168	211.409309	40140922	FALSE	0	723	352	01-Aug	3.166579285	22.9460109
463	463	57	25	FALSE	TRUE	1	43.96589661	45.45134095	50.23782183	51.20553038	9687468	179.4135841	196.8180035	198.2289734	37502528	FALSE	0.06466632	206	342	01-Aug	3.918199642	21.43893272
464	464	58	0	FALSE	FALSE	0	44.04542923	39.25881131	43.85392174	44.62550506	8473179	167.6093343	183.7558033	183.8351847	34905340	FALSE	0	638	338	01-Aug	3.35305255	19.82702881
465	465	59	0	FALSE	FALSE	0	43.82921219	37.42507152	41.49946456	42.31332304	7955473	165.7523291	180.5759526	180.8350074	33999410	FALSE	0	505	304	01-Aug	3.153948666	19.49304086
466	466	60	5	FALSE	TRUE	1	43.84062195	37.78539629	41.5182318	42.30540471	7958126	169.8708524	184.0394684	183.4809672	34514849	FALSE	0.005817034	334	288	01-Aug	3.152602616	19.79192734
467	467	61	5	FALSE	TRUE	1	44.5533371	37.39338377	41.71434702	42.58163319	8272644	168.7000636	185.0706086	185.3079241	36001120	FALSE	0.005632413	420	279	01-Aug	3.176021665	19.99770363
468	468	62	9	FALSE	TRUE	1	43.82921219	38.62378091	43.01727888	44.02141378	8276617	168.3193633	183.6231811	183.6215902	34523325	FALSE	0.014055181	584	273	01-Aug	3.300891166	19.80418067
469	469	63	6	FALSE	TRUE	1	44.14748001	35.583744	39.66801629	40.76926767	7776896	177.1445692	191.9301362	193.6331778	36936280	FALSE	0.007540759	667	256	01-Aug	3.017287612	20.94190234
470	470	64	0	FALSE	FALSE	0	43.737854	38.25241635	42.00154068	42.94748494	8041077	190.5690401	206.8690792	206.6204705	38685644	FALSE	0	145	249	01-Aug	3.202314919	22.4042507
471	471	65	0	FALSE	FALSE	0	43.32435989	39.50508864	43.45642306	44.81400377	8232649	198.7730187	215.8927857	213.6400497	39247186	FALSE	0	751	242	01-Aug	3.361892724	23.19318596
472	472	66	10	FALSE	TRUE	1	44.20407104	39.52611886	43.15331855	44.20565792	8454033	178.5860372	192.7050371	192.9081315	36892375	FALSE	0.016183612	229	237	01-Aug	3.314494241	20.85273576
473	473	67	0	FALSE	FALSE	0	44.04542923	36.09184007	39.93497859	41.0066179	7786050	172.1194129	186.7928143	186.8843753	35484299	FALSE	0	524	213	01-Aug	3.039490594	20.1791011
474	474	68	0	FALSE	FALSE	0	43.82921219	35.5026928	39.49384787	40.6300018	7638986	174.3871402	190.1174044	189.5675484	35641245	FALSE	0	355	203	01-Aug	3.006266746	20.48297098
475	475	69	0	FALSE	FALSE	0	44.41846466	37.70052566	41.43940001	42.52457705	8211616	157.4477541	168.580491	168.7807252	32592035	FALSE	0	440	185	01-Aug	3.17522266	18.13102374
476	476	70	0	FALSE	FALSE	0	44.40720749	36.27335965	39.96832339	41.27399098	7966085	157.7231615	169.2147884	169.0843692	32634122	FALSE	0	606	179	01-Aug	3.067051985	18.16796713
477	477	71	0	FALSE	FALSE	0	44.04542923	31.32546151	34.33215283	35.6419692	6767448	188.9785477	201.2430972	201.7875993	38314019	FALSE	0	186	162	01-Aug	2.572069139	21.87381826
478	478	72	0	FALSE	FALSE	0	43.56604004	30.94849023	35.02094699	36.68192554	6814121	179.6186315	194.3351951	194.9351974	36211622	FALSE	0	683	139	01-Aug	2.663671506	21.09761709
479	479	73	0	FALSE	FALSE	0	44.40720749	29.0453128	32.37391406	33.75046415	6514007	178.9537125	191.6949958	192.3899412	37132213	FALSE	0	533	128	01-Aug	2.410926285	20.81632415
480	480	74	0	FALSE	FALSE	0	44.40720749	32.236465	35.57944838	36.93353778	7128356	172.8142287	183.1164951	184.1773647	35547145	FALSE	0	296	123	01-Aug	2.688109694	19.88195275
481	481	75	0	FALSE	FALSE	0	44.72135925	29.22664039	33.1054036	34.59173238	6771172	181.7404781	197.8068593	197.0783007	38577168	FALSE	0	450	98	01-Aug	2.482469201	21.34410969
482	482	77	0	FALSE	FALSE	0	44	29.19031892	32.86257936	34.42923853	6523705	190.0693241	203.5251382	203.7000534	38597399	FALSE	0	151	77	01-Aug	2.466768219	22.09240187
483	483	78	0	FALSE	FALSE	0	43.86342621	30.85211399	34.9350076	36.52765488	6878416	178.3201792	193.3846376	192.4851639	36246319	FALSE	0	366	74	01-Aug	2.650949714	20.82120427
484	484	79	16	FALSE	TRUE	1	43.96589661	33.24213461	38.01461476	40.03903014	7574901	149.8725064	161.5470486	162.1137032	30669955	FALSE	0.033109156	579	59	01-Aug	2.962050836	17.38322061
485	485	80	0	FALSE	FALSE	0	43.737854	24.64442728	27.86098058	29.6596785	5553195	186.4020361	201.8772828	200.9810193	37629767	FALSE	0	665	54	01-Aug	2.055189895	21.79536894
486	486	6	91	FALSE	TRUE	1	46.86149979	76.43129525	99.41457153	104.3100611	22419200	0	0	107.2413901	23049226	FALSE	0.395302645	244	744	01-Sep	8.531055885	11.0492395
487	487	7	22.66666667	FALSE	TRUE	3	44.64302826	73.4800044	87.54698946	89.93316469	17542388	0	78.16670953	179.3822585	34990353	FALSE	0.162440923	724	737	01-Sep	7.270345952	19.2282007
488	488	8	0	FALSE	FALSE	0	44.18144226	86.00025202	97.29283928	103.4048899	19755244	0	66.79120895	150.3990656	28733363	FALSE	0	130	732	01-Sep	8.442025508	15.92595365
489	489	9	0	FALSE	FALSE	0	44.5533371	50.93804509	59.62174178	60.80970878	11813945	228.3185626	266.9881121	266.0707789	51691508	FALSE	0	414	704	01-Sep	4.731375453	29.081565
490	490	10	5	FALSE	TRUE	1	44.40720749	72.40750978	82.70695826	85.09364193	16423495	197.0629362	221.8599848	224.1498088	43262025	FALSE	0.005669543	315	700	01-Sep	6.840846269	24.29507918
491	491	11	0	FALSE	FALSE	0	44.41846466	51.78223209	58.90728121	59.93104422	11572854	213.621364	242.0368666	243.1807032	46958881	FALSE	0	500	689	01-Sep	4.661151549	26.49791583
492	492	12	0	FALSE	FALSE	0	43.60046005	51.48551522	60.18471856	61.02524944	11354114	213.5225164	247.5664521	248.6393732	46260848	FALSE	0	585	683	01-Sep	4.754364526	27.11217531
493	493	13	0	FALSE	FALSE	0	44.91102219	63.85147699	75.50078116	76.70487388	15142249	182.713329	209.3984054	211.1402542	41681032	FALSE	0	188	678	01-Sep	6.119013875	22.84335568
494	494	14	8	FALSE	TRUE	2	43.65776062	60.87314903	71.34102263	72.09868371	13449675	208.2141415	237.3323877	240.7897505	44918211	FALSE	0.023743354	667	672	01-Sep	5.713462656	26.20210738
495	495	15	8	FALSE	TRUE	1	44.28318024	48.57007995	55.8626351	56.34059025	10813357	193.0840359	218.2103764	219.1495011	42061004	FALSE	0.011538713	435	625	01-Sep	4.356818728	23.79110998
496	496	16	8	FALSE	TRUE	1	43.93176651	60.52048675	69.63212295	70.35266953	13289219	175.7882311	198.907132	200.7167654	37914255	FALSE	0.01172405	325	620	01-Sep	5.572565769	21.679428
497	497	18	0	FALSE	FALSE	0	44	49.85447506	56.29224321	56.87836519	10777400	193.8057588	217.1299957	217.7804121	41265367	FALSE	0	240	618	01-Sep	4.403643794	23.63532919
498	498	19	6	FALSE	TRUE	1	43.84062195	57.47649493	68.17847948	68.487315	12883240	173.7553399	200.7828972	201.0215426	37814430	FALSE	0.00764669	516	610	01-Sep	5.411257131	21.71780004
499	499	20	10	FALSE	TRUE	1	44.04542923	47.82834495	53.94062038	54.65670429	10377833	199.0371421	222.5097879	223.3982852	42417305	FALSE	0.016300402	601	603	01-Sep	4.210209168	24.27458642
500	500	21	0	FALSE	FALSE	0	44.27188873	45.22704538	50.65551976	51.36390892	9853164	194.2358561	215.7995635	216.1471893	41463622	FALSE	0	153	603	01-Sep	3.927408651	23.46251811
501	501	22	9	FALSE	TRUE	1	43.96589661	58.2973709	67.06703024	67.39464505	12750253	168.5743238	190.9929415	190.2508585	35993165	FALSE	0.013967925	354	545	01-Sep	5.319505135	20.50352813
502	502	23	6	FALSE	TRUE	2	43.90899658	48.30156844	53.4231739	54.31637848	10249422	221.1853932	241.0852963	243.626882	45972040	FALSE	0.015245787	727	544	01-Sep	4.175734815	26.56019191
503	503	24	0	FALSE	FALSE	0	43.82921219	47.08318279	53.40471588	53.87577897	10129370	185.3952912	207.354321	206.6564925	38854196	FALSE	0	445	542	01-Sep	4.146895992	22.38519893
504	504	25	0	FALSE	FALSE	0	44.29446793	57.73746666	65.73915007	65.96623273	12667246	162.986469	182.1447853	181.5130344	34855261	FALSE	0	253	540	01-Sep	5.198224836	19.51958466
505	505	26	0	FALSE	FALSE	0	43.56604004	34.98568606	39.70114164	40.47832976	7519350	183.8932129	206.2436419	205.8268926	38234889	FALSE	0	528	529	01-Sep	2.989091252	22.31983741
506	506	27	0	FALSE	FALSE	0	43.65776062	48.90840068	55.31786122	55.93285156	10434014	191.9401991	214.9266581	214.2018313	39958358	FALSE	0	611	519	01-Sep	4.322812896	23.23311729
507	507	28	8	FALSE	TRUE	1	43.0116272	45.79409994	49.93613233	50.55362828	9153467	183.9795697	199.6226961	199.5275478	36127354	FALSE	0.012231036	138	487	01-Sep	3.861527595	21.58699011
508	508	29	0	FALSE	FALSE	0	44.10215378	46.08423856	51.39842267	51.98571079	9896124	183.2071096	202.9140722	201.5145617	38360793	FALSE	0	362	464	01-Sep	3.984813182	21.80839995
509	509	30	0	FALSE	FALSE	0	43.60046005	48.43985091	54.4505221	54.93461016	10220914	180.3265641	200.1597161	198.7235046	36973701	FALSE	0	275	461	01-Sep	4.240400014	21.48690215
510	510	31	0	FALSE	FALSE	0	43.27817154	43.29047536	48.00456829	48.66052044	8920231	185.1576391	203.8555791	203.0835252	37228372	FALSE	0	448	459	01-Sep	3.697007123	21.99265443
511	511	32	12	FALSE	TRUE	1	43.18564606	38.89190121	42.77850438	43.545153	7948409	184.878422	201.4491823	201.4733839	36775456	FALSE	0.022289125	532	446	01-Sep	3.255261559	21.82160615
512	512	33	6	FALSE	TRUE	2	44.01136398	47.66756649	52.80415422	53.7914599	10197754	219.476585	236.9393802	240.9818216	45685195	FALSE	0.015174948	741	422	01-Sep	4.131024736	26.26253432
513	513	34	0	FALSE	FALSE	0	43.28972244	56.02455544	61.29069949	61.97540521	11367122	161.836811	174.8068396	175.0439594	32105414	FALSE	0	189	422	01-Sep	4.854894173	18.79732494
514	514	35	5	FALSE	TRUE	1	43	43.56925715	48.15422982	49.036366	8873945	200.84513	218.6404521	218.7754617	39591054	FALSE	0.006046695	652	399	01-Sep	3.725569638	23.76431428
515	515	36	0	FALSE	FALSE	0	44.10215378	38.26599066	42.05051497	42.74042328	8136169	185.5296133	201.0215984	200.5310638	38173572	FALSE	0	391	386	01-Sep	3.185940155	21.71687059
516	516	37	7	FALSE	TRUE	1	44.01136398	48.7440643	54.09172642	54.7744305	10384105	181.8372221	199.7564354	200.1997323	37953750	FALSE	0.00956131	302	384	01-Sep	4.226185707	21.65398573
517	517	38	0	FALSE	FALSE	0	43.60046005	34.9425551	38.41858127	39.22386205	7297835	181.4729181	198.6308533	198.026048	36843935	FALSE	0	477	382	01-Sep	2.882611609	21.44136079
518	518	39	0	FALSE	FALSE	0	42.72002029	35.59643308	39.17053972	39.99018461	7142954	189.8956387	206.6570482	206.5746515	36897885	FALSE	0	571	372	01-Sep	2.946711314	22.40533194
519	519	90	6	FALSE	TRUE	1	43.56604004	47.49610824	52.87609099	53.54879797	9947351	182.3400522	201.7887486	201.3916453	37410987	FALSE	0.007743382	173	342	01-Sep	4.119949785	21.79120918
520	520	105	0	FALSE	FALSE	0	44.20407104	45.89834261	50.32431299	51.17359592	9786604	184.158996	198.9631987	198.7424503	38008149	FALSE	0	345	312	01-Sep	3.915310983	21.49699915
521	521	106	0	FALSE	FALSE	0	43.41658783	34.6305292	38.38486322	39.24305653	7239953	192.2969421	208.6290679	208.4640578	38459542	FALSE	0	516	306	01-Sep	2.881660645	22.62032717
522	522	107	7	FALSE	TRUE	1	43.86342621	44.58304334	49.43001642	50.28256527	9468563	183.820448	199.4642513	199.911146	37644684	FALSE	0.009625914	432	303	01-Sep	3.838002271	21.63089224
523	523	108	9	FALSE	TRUE	1	43.26661682	43.56987604	47.34111934	48.21344321	8833556	187.8856966	203.1114534	202.2670775	37058908	FALSE	0.014423076	248	298	01-Sep	3.658568035	21.90137989
524	524	109	12	FALSE	TRUE	1	43.41658783	32.73118579	36.8646325	37.9326931	6998204	203.1536103	223.5205778	223.89404	41306220	FALSE	0.022052635	678	283	01-Sep	2.764540727	24.36596588
525	525	110	0	FALSE	FALSE	0	42.80186844	33.64237906	36.82078474	37.84150126	6785086	191.0829176	205.4511086	205.3990966	36828627	FALSE	0	594	277	01-Sep	2.761283231	22.27709511
526	526	111	7	FALSE	TRUE	1	43.41658783	60.62135619	67.62665164	68.62516329	12660659	172.1671683	189.5805525	190.1591562	35082470	FALSE	0.009825071	144	246	01-Sep	5.425888246	20.49056669
527	527	112	9	FALSE	TRUE	1	43.82921219	34.16158303	37.64011902	38.66151476	7268884	186.6516996	201.7166186	202.2440099	38024590	FALSE	0.014055181	382	232	01-Sep	2.832950258	21.91898298
528	528	113	0	FALSE	FALSE	0	43.32435989	44.08111007	48.72736184	49.7847653	9145813	181.9627427	194.2879912	195.4440263	35904448	FALSE	0	296	227	01-Sep	3.796091806	21.12736979
529	529	114	13	FALSE	TRUE	1	43.56604004	35.02538931	38.68196711	39.79483822	7392383	187.7024379	203.2078487	203.8090996	37860059	FALSE	0.024695559	501	221	01-Sep	2.930518027	22.09336719
530	530	116	0	FALSE	FALSE	0	43.26661682	35.58695817	38.95619661	40.09129655	7345435	173.6202531	184.5558771	184.9426757	33884771	FALSE	0	582	191	01-Sep	2.960860069	19.96171635
531	531	117	0	FALSE	FALSE	0	43.10452271	57.12651484	62.87025012	63.9157698	11622920	168.3467795	182.1963334	182.6045034	33206164	FALSE	0	210	192	01-Sep	5.020719588	19.64720769
532	532	118	0	FALSE	FALSE	0	43.26661682	35.89268834	39.54351177	40.84277418	7483119	189.2832228	203.7028102	203.8095541	37341517	FALSE	0	666	189	01-Sep	3.021096544	22.09120145
533	533	119	0	FALSE	FALSE	0	43.13930893	34.51167755	37.77178252	38.96446613	7097030	182.9586802	194.9795036	195.2782465	35568191	FALSE	0	436	166	01-Sep	2.860877745	21.13153651
534	534	120	0	FALSE	FALSE	0	43.86342621	34.9498113	38.7602572	39.95563009	7523928	177.7789569	189.7215315	190.6524659	35901209	FALSE	0	284	145	01-Sep	2.947705958	20.60694266
535	535	121	0	FALSE	FALSE	0	43.18564606	36.85012959	40.63041854	42.06895075	7678954	187.9165057	200.2672101	201.5409445	36787788	FALSE	0	520	135	01-Sep	3.127648721	21.83236048
536	536	122	9.666666667	FALSE	TRUE	3	43.56604004	52.77941028	60.60761595	62.5526619	11619930	186.013194	207.0517865	208.0791842	38653280	FALSE	0.047505096	731	130	01-Sep	4.896528992	22.52753921
537	537	123	0	FALSE	FALSE	0	42.95346451	31.87622826	35.51506812	36.98588466	6678731	184.3070282	195.4851979	196.3376664	35453700	FALSE	0	625	116	01-Sep	2.689593604	21.25538743
538	538	124	0	FALSE	FALSE	0	43.56604004	34.01128884	37.9895833	39.50377279	7338314	180.0541836	195.562976	195.6321793	36341095	FALSE	0	366	114	01-Sep	2.907404362	21.17037338
539	539	125	0	FALSE	FALSE	0	42.57933807	42.7965103	47.55281798	49.18218967	8727045	194.6608437	209.0698673	208.6747337	37027912	FALSE	0	148	98	01-Sep	3.740699653	22.62309585
540	540	126	0	FALSE	FALSE	0	43.56604004	32.2611989	36.33131425	37.97488932	7054305	185.5203735	200.4370478	199.8483133	37124294	FALSE	0	451	84	01-Sep	2.774200649	21.64983396
541	541	128	11	FALSE	TRUE	1	43.82921219	30.26646188	34.34437346	36.39594256	6842926	181.40319	196.4371788	195.8179317	36816401	FALSE	0.018991606	562	62	01-Sep	2.638731759	21.19792983
542	542	129	14	FALSE	TRUE	1	43.27817154	39.17832637	43.68253127	45.45743735	8333056	194.6171822	207.1533724	208.4160182	38205901	FALSE	0.027967539	295	63	01-Sep	3.418814361	22.60175342
543	543	130	9	FALSE	TRUE	1	43.18564606	25.15876853	28.25875762	30.08232878	5491005	183.7524098	197.2269096	196.8148895	35925129	FALSE	0.014477212	681	51	01-Sep	2.092763536	21.32389691
544	544	6	0	FALSE	FALSE	0	43.82921219	74.89008851	85.8377607	87.86055336	16518964	45.00971295	218.0553776	192.9275956	36272979	FALSE	0	680	725	01-Oct	7.087812188	20.76257531
545	545	7	0	FALSE	FALSE	0	43.96589661	66.83246074	78.16593695	79.75059752	15087850	198.2317735	230.0325751	229.8360595	43482207	FALSE	0	501	706	01-Oct	6.377596908	24.94866367
546	546	8	7	FALSE	TRUE	1	43.65776062	74.37920845	86.54025923	89.68946688	16731154	134.3044703	227.5472919	214.6612102	40044053	FALSE	0.00971682	754	688	01-Oct	7.240460296	23.21358804
547	547	9	0	FALSE	FALSE	0	43.56604004	61.37650752	72.49961012	73.83801066	13716323	192.3839507	225.0892289	225.8509547	41954606	FALSE	0	422	685	01-Oct	5.86753733	24.51104222
548	548	10	0	FALSE	FALSE	0	43.41658783	73.08696538	88.01211325	89.710318	16550660	161.5135543	189.9598104	191.7400275	35374125	FALSE	0	340	684	01-Oct	7.247994055	20.62452216
549	549	11	18	FALSE	TRUE	1	43.0116272	67.97343653	78.1050484	79.04409019	14312078	173.4230662	194.8732467	197.1763138	35701629	FALSE	0.041279746	580	678	01-Oct	6.324696386	21.26113443
550	550	12	17	FALSE	TRUE	1	43.38202286	63.61039981	75.38797536	76.20706969	14037068	178.6947729	204.3418772	208.4959788	38404209	FALSE	0.037243783	673	645	01-Oct	6.07664724	22.5457294
551	551	13	0	FALSE	FALSE	0	43.41658783	64.78690562	75.11637047	75.96972787	14015658	160.4963604	183.3452748	183.9335138	33933901	FALSE	0	228	638	01-Oct	6.062274425	19.77182163
552	552	14	6	FALSE	TRUE	1	43.10452271	57.61734077	65.28965415	65.93131631	11989442	177.3292595	198.5425396	199.7979308	36332745	FALSE	0.007910086	496	623	01-Oct	5.190634652	21.58499675
553	553	16	0	FALSE	FALSE	0	43.26661682	62.90078941	71.85881703	72.32957984	13252059	152.6193623	171.7654763	172.8192343	31663542	FALSE	0	417	601	01-Oct	5.750416383	18.52412911
554	554	17	0	FALSE	FALSE	0	43.82921219	62.5922014	72.9449856	73.35698837	13792099	153.6944071	175.7708798	176.3684115	33159630	FALSE	0	335	602	01-Oct	5.838333242	18.92284651
555	555	18	0	FALSE	FALSE	0	43.10452271	45.86821747	50.81549124	51.45081661	9356200	203.2032806	223.8831651	223.7125191	40681552	FALSE	0	594	596	01-Oct	3.933028816	24.31686273
556	556	19	5	FALSE	TRUE	2	43.18564606	62.73143519	68.64640055	69.40717759	12669071	157.7710294	171.3026298	172.1162462	31416822	FALSE	0.01198964	136	587	01-Oct	5.497993529	18.45090715
557	557	20	0	FALSE	FALSE	0	43.56604004	56.37925175	64.5941612	65.18831966	12109536	188.3401107	212.4956417	212.4191539	39459483	FALSE	0	678	563	01-Oct	5.123257572	23.01217667
558	558	21	15	FALSE	TRUE	2	43.41658783	54.35752604	63.43561929	64.02874167	11812665	169.1717873	193.4890394	194.4686247	35877524	FALSE	0.061638989	535	540	01-Oct	5.027517697	20.98705958
559	559	22	12	FALSE	TRUE	1	42.75511551	64.17369072	74.26022637	74.76653982	13376577	142.5184358	160.8788678	161.411962	28878420	FALSE	0.022740274	374	530	01-Oct	5.963908095	17.23048501
560	560	23	0	FALSE	FALSE	0	43.32435989	56.44263055	63.31935364	63.95148791	11748340	164.4851778	182.9483358	182.4541882	33518123	FALSE	0	454	523	01-Oct	5.023844479	19.63015355
561	561	25	0	FALSE	FALSE	0	44.01136398	60.0087828	68.13990195	68.58093935	13001535	144.4101699	160.5411164	160.7399754	30472992	FALSE	0	184	520	01-Oct	5.42942206	17.16766858
562	562	26	12	FALSE	TRUE	1	43.41658783	55.89891773	64.95056296	65.52450807	12088619	170.0179954	194.3686421	193.8588519	35765027	FALSE	0.022052635	613	514	01-Oct	5.156957149	20.91501923
563	563	27	5	FALSE	TRUE	1	43.41658783	55.90219499	64.16189752	64.4261615	11885985	158.9808346	179.5217332	179.1784441	33056638	FALSE	0.005931214	276	491	01-Oct	5.065692127	19.25914339
564	564	28	6	FALSE	TRUE	1	43.84062195	62.16181341	70.2159722	70.79123257	13316633	189.9859017	210.0580188	212.4820006	39970272	FALSE	0.00764669	698	481	01-Oct	5.607531166	23.00742154
565	565	29	9	FALSE	TRUE	2	43.13930893	55.30276842	61.57095244	62.30789292	11348827	162.6664319	180.0255703	180.9635846	32960903	FALSE	0.029016658	510	462	01-Oct	4.882152625	19.46526233
566	566	30	9.5	FALSE	TRUE	2	42.15447617	64.95243543	72.195587	73.06446783	12707355	142.6203017	156.2149713	157.7414342	27434353	FALSE	0.032955508	344	447	01-Oct	5.81770686	16.81948801
567	567	31	0	FALSE	FALSE	0	43.18564606	56.49985761	63.01031692	63.81699738	11648681	166.0211876	182.8605251	183.0839542	33418786	FALSE	0	428	444	01-Oct	5.01206228	19.70157219
568	568	32	9	FALSE	TRUE	2	43.41658783	60.1335603	69.54148621	69.75228648	12868602	144.8320452	163.9312751	163.6427597	30190459	FALSE	0.028647213	155	443	01-Oct	5.529941922	17.49306929
569	569	33	16	FALSE	TRUE	2	43.38202286	60.54774106	70.07478935	71.01147416	13080058	169.1675351	192.7213671	194.5110639	35828238	FALSE	0.068012756	593	437	01-Oct	5.631061475	20.97708012
570	570	35	6	FALSE	TRUE	1	43.0116272	59.16920593	64.89320779	65.7876699	11911811	165.0252786	180.0491128	180.3157246	32648775	FALSE	0.007944291	247	413	01-Oct	5.183090098	19.38472242
571	571	36	0	FALSE	FALSE	0	43.41658783	62.32292694	70.68386897	71.4868571	13188613	186.2059666	205.4301304	205.9182618	37989868	FALSE	0	681	400	01-Oct	5.669298937	22.2645543
572	572	37	19	FALSE	TRUE	1	43.56604004	43.91705987	49.301427	50.2448186	9333596	188.1762945	209.7970332	210.8804084	39173642	FALSE	0.043634925	531	382	01-Oct	3.831996742	22.86998578
573	573	38	23	FALSE	TRUE	1	43.0116272	55.99566623	61.82217696	62.72764971	11357750	160.7403072	175.443962	177.2839706	32099832	FALSE	0.059623849	368	371	01-Oct	4.919354513	19.04874996
574	574	39	8	FALSE	TRUE	1	42.80186844	54.07046152	60.36847821	61.27976157	10987631	161.0262337	177.152645	177.9725153	31910965	FALSE	0.012351211	450	365	01-Oct	4.794033734	19.12958656
575	575	40	8	FALSE	TRUE	1	43.82921219	59.01103618	66.20910922	66.84506526	12567770	164.8912293	182.0074604	182.100385	34237318	FALSE	0.011778979	170	362	01-Oct	5.274040098	19.5840685
576	576	41	11	FALSE	TRUE	1	42.57933807	55.71097804	62.10071854	63.08650402	11194271	175.5961748	193.0971837	194.0854001	34439134	FALSE	0.02012293	611	357	01-Oct	4.946170954	20.94576658
577	577	42	8	FALSE	TRUE	1	43.0464859	56.89815987	62.53378846	63.32182665	11483926	166.016723	179.7868972	180.5057148	32736173	FALSE	0.012211235	288	345	01-Oct	4.969906756	19.41139932
578	578	44	6	FALSE	TRUE	1	43.93176651	46.1627659	51.0994014	52.1513696	9851097	202.7371536	219.7920739	219.9123674	41540195	FALSE	0.007614994	677	304	01-Oct	3.99453154	23.88614116
579	579	45	0	FALSE	FALSE	0	43.0813179	42.36774918	46.20264136	47.12665644	8560638	198.1251895	212.8706545	212.6246693	38623636	FALSE	0	551	302	01-Oct	3.562041388	23.07360268
580	580	46	6.333333333	FALSE	TRUE	3	43.0464859	57.21146167	63.22608433	64.04844433	11615704	161.4916076	175.9892292	176.1673147	31949369	FALSE	0.025804436	383	291	01-Oct	5.033796979	18.9198257
581	581	47	12	FALSE	TRUE	1	43.13930893	43.59184799	47.65220754	48.64818485	8860833	187.8506854	204.1299265	204.8029621	37303033	FALSE	0.022337034	467	284	01-Oct	3.695510945	22.18689649
582	582	48	10	FALSE	TRUE	2	43.82921219	62.22604795	69.79205559	70.65625577	13284325	147.7335767	163.055081	164.0636363	30846167	FALSE	0.032923247	206	275	01-Oct	5.607971514	17.53869617
583	583	49	5	FALSE	TRUE	1	43.0464859	55.16704958	60.31239438	61.40065519	11135506	167.1523697	179.2731515	180.6714863	32766237	FALSE	0.006033643	289	264	01-Oct	4.803808325	19.4341883
584	584	50	19	FALSE	TRUE	1	43.41658783	46.15627136	51.69223687	52.66992783	9717077	194.022212	213.4052277	214.0883994	39497177	FALSE	0.043935849	613	246	01-Oct	4.040809557	23.22720804
585	585	51	8	FALSE	TRUE	1	43.17406464	45.92072082	49.58941166	50.73154727	9255194	192.4072365	204.8102985	205.7484868	37535661	FALSE	0.012139173	524	224	01-Oct	3.875350515	22.28928888
586	586	52	0	FALSE	FALSE	0	42.75511551	43.7588993	47.81994446	49.03455625	8772835	192.4391684	207.1736071	207.8475709	37186274	FALSE	0	406	211	01-Oct	3.728145752	22.52997747
587	587	53	6	FALSE	TRUE	1	43	46.95175255	51.93979217	53.50467092	9682559	201.436165	217.3027693	219.89101	39792931	FALSE	0.007948588	738	206	01-Oct	4.111509849	23.88086565
588	588	54	7	FALSE	TRUE	1	42.54409409	57.7262653	63.8536934	65.08824124	11530354	154.2339704	166.4157407	167.587338	29688025	FALSE	0.010232188	169	195	01-Oct	5.125817548	17.94848971
589	589	55	7.5	FALSE	TRUE	2	43.0464859	54.21827063	59.62658171	60.91987159	11048312	167.9762302	180.8849313	181.7896774	32969030	FALSE	0.022169019	322	191	01-Oct	4.761972056	19.56150877
590	590	56	8.5	FALSE	TRUE	2	42.95346451	55.33514904	61.27061685	62.94256513	11365862	177.0355779	192.082246	193.9210822	35017325	FALSE	0.026863462	660	176	01-Oct	4.933770644	20.92751087
591	591	57	5	FALSE	TRUE	1	42.54409409	45.20722748	50.26701097	51.51972968	9126698	193.2652859	209.0427406	208.5473413	36944072	FALSE	0.006176984	577	162	01-Oct	3.942777417	22.60376102
592	592	58	12	FALSE	TRUE	1	43.56604004	40.92301566	45.52270729	46.8987855	8712029	204.8099093	223.1025804	222.9470026	41415161	FALSE	0.021901593	471	158	01-Oct	3.539764181	24.24002572
593	593	59	0	FALSE	FALSE	0	43.18564606	58.19770608	63.85815393	65.39681948	11937050	174.7308682	186.5602971	187.3463659	34196815	FALSE	0	336	112	01-Oct	5.147548811	20.17968302
594	594	60	0	FALSE	FALSE	0	42.72002029	54.11973241	61.09901672	62.84553689	11225324	180.2022663	197.7335781	197.9524367	35357805	FALSE	0	525	95	01-Oct	4.924375934	21.38307068
595	595	61	5	FALSE	TRUE	1	43.26661682	51.59954815	57.88193411	60.00544279	10994059	178.4533974	194.3140693	194.6680845	35666638	FALSE	0.005972403	609	87	01-Oct	4.679712884	21.01810115
596	596	62	0	FALSE	FALSE	0	43.0116272	42.53629062	47.5493735	49.19108614	8906759	198.0682763	212.3542504	213.0282789	38571857	FALSE	0	426	86	01-Oct	3.74038001	23.11482405
597	597	64	6	FALSE	TRUE	1	42.43819046	58.57621292	66.69072768	68.83955236	12134260	151.3570366	166.4579456	167.4827699	29521974	FALSE	0.008160432	157	64	01-Oct	5.450089297	17.9287419
598	598	65	0	FALSE	FALSE	0	43.0116272	35.364898	39.66928917	41.49755668	7513734	196.462737	213.7430216	211.6503113	38322356	FALSE	0	242	54	01-Oct	3.075732252	22.97545506
599	599	8	13.75	FALSE	TRUE	4	45.88027954	90.68220265	109.5869061	116.738615	24050726	0	0	85.07468506	17527259	FALSE	0.096886201	139	741	01-Nov	9.61086416	8.51914381
600	600	9	5	FALSE	TRUE	1	44.10215378	74.00384133	85.07234794	87.36239472	16630514	0	150.1030933	168.0603374	31992367	FALSE	0.005748247	682	732	01-Nov	7.050971815	17.95479195
601	601	10	0	FALSE	FALSE	0	43.17406464	73.7802669	86.0871921	87.61624871	15984243	127.5760433	197.8003097	185.466242	33835476	FALSE	0	514	716	01-Nov	7.068561375	19.92030813
602	602	11	0	FALSE	FALSE	0	43.96589661	69.95522337	81.69472723	82.99810924	15702240	178.3012624	212.182446	206.1604099	39003060	FALSE	0	600	711	01-Nov	6.664216612	22.26755179
603	603	12	8	FALSE	TRUE	2	44.01136398	72.7196647	85.36554361	87.46722942	16581987	165.2413592	200.5633745	196.3215003	37218517	FALSE	0.023363361	430	710	01-Nov	7.052966474	21.14675996
604	604	13	5.5	FALSE	TRUE	2	43.82921219	72.82730269	85.33678886	87.75172071	16498502	149.8894091	194.5904205	187.9438453	35335967	FALSE	0.013429094	347	711	01-Nov	7.079651404	20.19987483
605	605	14	0	FALSE	FALSE	0	44.3846817	70.60643489	80.70991867	82.88393716	15980786	170.383976	192.3223536	194.0387186	37412451	FALSE	0	249	692	01-Nov	6.657379169	20.89860908
606	606	15	0	FALSE	FALSE	0	43.46262741	65.95490083	76.18715729	77.22451757	14277386	165.5459092	184.9953148	187.5852733	34681050	FALSE	0	723	659	01-Nov	6.169819387	20.18164497
607	607	16	0	FALSE	FALSE	0	43.82921219	72.96709852	83.9431666	85.6910594	16111070	136.3813047	152.3083969	155.2215286	29183732	FALSE	0	144	657	01-Nov	6.909719859	16.50814292
608	608	17	7	FALSE	TRUE	4	43.82921219	67.86199927	79.98402577	80.91494314	15213096	133.4870526	152.2999365	154.2145633	28994409	FALSE	0.038563791	476	643	01-Nov	6.497146739	16.40450758
609	609	18	17	FALSE	TRUE	1	43.90899658	63.58331812	73.44715873	74.08182421	13979133	173.1922186	196.5952897	199.1498795	37579294	FALSE	0.036355185	642	641	01-Nov	5.895288076	21.49455354
610	610	19	0	FALSE	FALSE	0	43.41658783	59.40787926	69.83642236	70.38763785	12985818	177.5928616	204.7899634	205.3796528	37890500	FALSE	0	393	637	01-Nov	5.574422302	22.20604224
611	611	20	6.666666667	FALSE	TRUE	3	43.84062195	62.10305534	72.61311004	73.18209864	13766382	161.2924134	182.517179	185.3118723	34859263	FALSE	0.026867729	558	636	01-Nov	5.82098027	19.93340936
612	612	21	6.666666667	FALSE	TRUE	3	43.68066025	68.24671049	81.55165256	81.95355664	15304098	132.3046606	152.8799306	154.4378592	28839897	FALSE	0.027064872	312	637	01-Nov	6.586863745	16.42753223
613	613	22	5	FALSE	TRUE	1	44.04542923	64.89654091	74.19550095	74.65682957	14175317	121.3281051	136.159446	136.8034504	25975283	FALSE	0.005763062	252	582	01-Nov	5.960578664	14.45110609
614	614	23	5	FALSE	TRUE	2	43.27817154	61.64545676	70.04036844	70.75090272	12969742	152.7432527	170.557056	171.6803223	31471676	FALSE	0.011938429	510	568	01-Nov	5.614247782	18.39882526
615	615	24	9	FALSE	TRUE	2	42.95346451	56.67222684	65.01911173	65.67562142	11859384	162.2399028	184.3230581	185.1093982	33426154	FALSE	0.029268291	428	564	01-Nov	5.17220649	19.92642042
616	616	25	9	FALSE	TRUE	1	42.80186844	59.85629101	67.08349086	67.89827616	12174349	162.8188026	180.1273316	181.1754051	32485252	FALSE	0.014737992	592	561	01-Nov	5.365305962	19.47736078
617	617	26	0	FALSE	FALSE	0	43.46262741	60.53664208	70.87101477	71.42743729	13205613	148.8658842	170.5396029	171.3130735	31672621	FALSE	0	340	560	01-Nov	5.672816063	18.355912
618	618	27	11	FALSE	TRUE	3	43.0116272	63.22416788	70.59319929	71.69164914	12980812	166.1233232	182.2323281	185.2586761	33543768	FALSE	0.059161413	673	555	01-Nov	5.692166163	19.93055397
619	619	28	7	FALSE	TRUE	1	43.90899658	57.01685627	63.7244656	64.17294588	12109342	127.9489808	140.8445204	141.2754292	26658469	FALSE	0.009605944	138	511	01-Nov	5.053283086	14.97841092
620	620	29	5	FALSE	TRUE	2	43.82921219	60.29077931	69.64503645	70.01771096	13164270	146.5917158	165.4236961	165.5648907	31128423	FALSE	0.011640126	474	495	01-Nov	5.552403327	17.70961866
621	621	30	5.333333333	FALSE	TRUE	3	43.86342621	60.58025494	69.83357009	70.41002418	13258706	150.100726	169.1234003	169.7165297	31958824	FALSE	0.019204997	390	492	01-Nov	5.585274903	18.17772971
622	622	31	5	FALSE	TRUE	1	43.0116272	56.17695773	62.56436738	63.75023563	11542904	162.3253933	179.9171936	180.5269809	32687026	FALSE	0.006043427	556	487	01-Nov	5.006931085	19.41289502
623	623	32	6.666666667	FALSE	TRUE	3	43.0116272	68.30894173	75.51789622	76.73881765	13894675	154.5362074	167.2200423	170.7855899	30923206	FALSE	0.027913392	726	482	01-Nov	6.132038575	18.28509394
624	624	33	5	FALSE	TRUE	1	43.13930893	66.44506864	74.10111369	75.01375796	13663087	128.1011384	139.3262524	141.553431	25782695	FALSE	0.006007706	644	476	01-Nov	5.990242126	14.98687662
625	625	34	6.5	FALSE	TRUE	2	43.0813179	62.21882486	68.90358957	69.62261241	12647067	121.4181246	130.5859042	132.0456396	23986317	FALSE	0.017857558	306	475	01-Nov	5.526634429	13.92434667
626	626	35	0	FALSE	FALSE	0	44.18144226	59.05555172	67.34138111	67.78340529	12949849	141.6990087	160.0136173	158.5096357	30282867	FALSE	0	228	444	01-Nov	5.361044686	16.9174318
627	627	36	7	FALSE	TRUE	2	43.41658783	59.16723148	66.74159918	67.21340143	12400203	150.4866044	167.9400804	167.5230017	30906325	FALSE	0.019650141	142	425	01-Nov	5.309522437	17.93672661
628	628	37	21	FALSE	TRUE	1	42.54409409	56.66119704	63.61786008	64.6505546	11452818	158.9658956	175.7091834	177.0970534	31372667	FALSE	0.053168007	440	418	01-Nov	5.085608062	19.02356884
629	629	38	12	FALSE	TRUE	2	43.38202286	62.56038723	71.8423663	72.48283841	13351078	147.3935145	166.9918242	167.464048	30846275	FALSE	0.044175581	359	415	01-Nov	5.765002404	17.91891924
630	630	39	6	FALSE	TRUE	1	42.63801193	59.64808411	68.29366978	69.09020877	12293398	145.7698072	163.9818485	164.5779296	29283773	FALSE	0.008084124	521	413	01-Nov	5.472481213	17.60010048
631	631	40	7.5	FALSE	TRUE	2	42.95346451	61.21856815	68.65713591	69.5735391	12563251	154.8660751	170.5172689	171.3978978	30950198	FALSE	0.022265143	602	405	01-Nov	5.512552657	18.3694154
632	632	42	14	FALSE	TRUE	2	43.0464859	59.76990478	65.82687001	66.97760497	12146931	157.6720483	170.2272055	173.1185068	31396443	FALSE	0.056538807	699	371	01-Nov	5.287742139	18.56925587
633	633	43	0	FALSE	FALSE	0	43.65776062	59.83100084	67.32559922	68.07328745	12698756	142.6374772	157.6315865	158.4755675	29562882	FALSE	0	299	361	01-Nov	5.386109249	16.9129704
634	634	44	5	FALSE	TRUE	2	43.0116272	57.05034774	62.58431829	63.43396158	11485638	163.0544512	177.0473575	177.9530306	32220975	FALSE	0.012086853	399	343	01-Nov	4.980237473	19.12282813
635	635	45	8.5	FALSE	TRUE	2	43.13930893	60.14746868	65.73236318	66.67936142	12145051	151.621074	163.4699449	164.969609	30047743	FALSE	0.026632505	147	344	01-Nov	5.264001024	17.64944248
636	636	46	5.333333333	FALSE	TRUE	3	43.41658783	56.21350681	64.09140349	64.93715928	11980259	164.887661	184.916451	185.1701931	34162056	FALSE	0.019602342	482	341	01-Nov	5.108362112	19.93484973
637	637	47	7	FALSE	TRUE	1	42.95346451	60.84011231	67.76666507	68.67400771	12400818	170.9421731	187.4846479	188.3311597	34007924	FALSE	0.01003808	564	332	01-Nov	5.430567221	20.28398523
638	638	48	16	FALSE	TRUE	1	42.95346451	71.23596836	78.62321638	80.45838232	14528783	79.63016552	157.0166526	143.085821	25837741	FALSE	0.034688345	760	308	01-Nov	6.460466543	15.14844606
639	639	49	0	FALSE	FALSE	0	42.72002029	57.50157738	64.14502912	65.02813718	11615175	173.0477468	191.3813276	191.4423924	34194996	FALSE	0	664	300	01-Nov	5.114657435	20.64312247
640	640	50	5	FALSE	TRUE	2	42.94182205	58.51895038	63.95566463	64.81268197	11697215	152.1433061	163.841705	164.0149327	29600965	FALSE	0.012126182	267	285	01-Nov	5.102892794	17.54555796
641	641	51	5	FALSE	TRUE	1	42.94182205	59.11707096	65.3360081	66.2196515	11951141	150.8718534	164.44936	165.1022386	29797199	FALSE	0.006063091	355	273	01-Nov	5.224232707	17.66539602
642	642	52	6	FALSE	TRUE	1	43.0116272	61.21643631	67.61940842	68.59716609	12420511	153.8323503	166.9785036	168.3695226	30485742	FALSE	0.007944291	439	269	01-Nov	5.42891684	18.0294163
643	643	53	12	FALSE	TRUE	1	42.75511551	63.34238991	70.78636399	71.7871636	12843533	152.461502	167.4876798	169.4820459	30322249	FALSE	0.022740274	522	259	01-Nov	5.704366957	18.14833045
644	644	54	7	FALSE	TRUE	2	42.95346451	51.71762152	56.76858271	57.85184754	10446605	176.665093	191.1494932	191.9546597	34662238	FALSE	0.02007616	608	242	01-Nov	4.494244786	20.71616732
645	645	56	6	FALSE	TRUE	2	43.0116272	60.76825877	66.80871619	68.12579261	12335162	151.357092	162.1290233	164.199224	29730649	FALSE	0.015888581	390	191	01-Nov	5.389216335	17.55936484
646	646	57	0	FALSE	FALSE	0	42.95346451	57.80839702	63.43442386	64.75972011	11693995	175.9582768	190.1171865	190.3438012	34371357	FALSE	0	478	186	01-Nov	5.091731437	20.51960091
647	647	58	12	FALSE	TRUE	1	42.94182205	57.72236088	63.35250075	64.53842581	11647718	148.3498276	159.0499939	160.1999866	28912454	FALSE	0.02254296	231	181	01-Nov	5.080141322	17.11522769
648	648	59	12	FALSE	TRUE	2	42.1900444	61.49819644	67.27545973	68.74560354	11976404	152.671734	164.3294892	165.7688169	28879146	FALSE	0.046706992	559	178	01-Nov	5.442397383	17.73534412
649	649	60	0	FALSE	FALSE	0	43	55.99562913	61.98755014	63.76356334	11539076	166.909155	181.8544384	182.7602601	33073505	FALSE	0	723	155	01-Nov	5.007524634	19.66512294
650	650	61	0	FALSE	FALSE	0	43.0116272	57.47393168	63.76009559	65.37001761	11836189	162.0099273	174.4777798	175.1999894	31722497	FALSE	0	638	147	01-Nov	5.148269407	18.80776718
651	651	62	14	FALSE	TRUE	1	42.80186844	60.38516167	66.50104351	67.92564328	12179256	156.0678552	167.8739767	169.8466788	30453980	FALSE	0.028593453	318	148	01-Nov	5.370504216	18.19768658
652	652	63	0	FALSE	FALSE	0	42.48529053	52.01170272	58.21085164	59.85177612	10573427	178.7357373	194.4919635	195.4382773	34526166	FALSE	0	434	115	01-Nov	4.666238074	21.10542202
653	653	64	18	FALSE	TRUE	1	43.0116272	57.34157895	62.77288479	64.54583613	11686959	157.5321543	167.512978	170.1874439	30814903	FALSE	0.041279746	148	110	01-Nov	5.078284453	18.24332764
654	654	65	0	FALSE	FALSE	0	42.54409409	39.99425551	44.64386905	46.29408337	8200977	203.3150197	220.4350999	219.7224855	38923744	FALSE	0	522	106	01-Nov	3.488302885	23.87708543
655	655	67	15.5	FALSE	TRUE	2	42.80186844	58.83286188	65.34432479	67.31578655	12069907	155.4595731	167.1501938	169.5135049	30394241	FALSE	0.06661961	237	80	01-Nov	5.317874394	18.16134377
656	656	68	22	FALSE	TRUE	1	42.94182205	51.01180184	57.69262401	60.12291652	10850819	165.2254181	180.5793988	181.5691612	32769104	FALSE	0.055959405	693	78	01-Nov	4.693142168	19.53828684
657	657	69	18	FALSE	TRUE	1	42.20189667	55.16525024	61.5784368	63.95174901	11147511	162.7301212	176.4125051	178.0203188	31030949	FALSE	0.042879017	608	72	01-Nov	5.024975745	19.12933309
658	658	70	8	FALSE	TRUE	1	42.10700607	59.65887436	66.41608307	68.69364922	11920291	150.2467393	162.0701118	163.8262969	28428496	FALSE	0.012762221	312	48	01-Nov	5.438392428	17.51604012
659	659	6	12.5	FALSE	TRUE	4	44.10215378	78.86894832	92.03554053	94.40912291	17971946	0	49.16842473	111.5414569	21233298	FALSE	0.090887763	599	736	01-Dec	7.674190346	11.555893
660	660	7	7	FALSE	TRUE	1	44.10215378	87.9925431	102.261484	106.1226396	20201759	40.54738809	122.3525656	110.7297577	21078781	FALSE	0.009521984	229	719	01-Dec	8.686854329	11.43942711
661	661	8	7.5	FALSE	TRUE	2	43.90899658	77.25247514	91.23060168	93.56289044	17655182	138.8121413	163.5134856	162.295299	30624888	FALSE	0.021306635	374	708	01-Dec	7.588354917	17.29049405
662	662	9	0	FALSE	FALSE	0	43.90899658	67.60448555	80.60749817	81.90833364	15455984	145.3228349	167.9722493	169.2723	31941438	FALSE	0	524	705	01-Dec	6.579245502	18.103226
663	663	11	5.5	FALSE	TRUE	2	43.26661682	72.78140015	83.2472204	84.31339496	15447706	121.9544197	134.9961391	137.2329174	25143499	FALSE	0.013780601	675	679	01-Dec	6.795139144	14.47918575
664	664	12	8	FALSE	TRUE	1	43.82921219	69.53162925	80.59181662	81.68355845	15357606	129.4711383	146.7331629	147.8748779	27802463	FALSE	0.011778979	300	670	01-Dec	6.565167464	15.68679347
665	665	13	9	FALSE	TRUE	1	43.82921219	64.06805735	76.46559649	77.42721889	14557357	136.1230014	158.2428514	159.5977213	30006515	FALSE	0.014055181	449	670	01-Dec	6.194338271	17.01993154
666	666	14	0	FALSE	FALSE	0	43.86342621	68.57538457	80.51615947	80.98050304	15249202	141.8198599	160.2625885	161.3630626	30385807	FALSE	0	595	656	01-Dec	6.501025931	17.21181501
667	667	15	0	FALSE	FALSE	0	43.38202286	67.99239694	78.52518071	79.67480302	14675812	111.0083787	124.3273088	125.7622832	23164960	FALSE	0	133	639	01-Dec	6.397069436	13.19335419
668	668	16	8	FALSE	TRUE	2	43.90899658	66.44855184	77.93815663	78.35913842	14786256	131.0308528	149.0509073	150.2429066	28350619	FALSE	0.023472425	370	626	01-Dec	6.27722818	15.96130332
669	669	17	0	FALSE	FALSE	0	43.38202286	59.18404855	70.79883084	71.10184509	13096704	151.8409441	176.6257417	177.6973586	32731214	FALSE	0	518	624	01-Dec	5.64307701	19.07772651
670	670	19	0	FALSE	FALSE	0	43.90899658	65.55287005	75.59510682	76.02931133	14346621	136.9546291	152.6663066	154.0782036	29074334	FALSE	0	664	601	01-Dec	6.074889916	16.39944166
671	671	20	0	FALSE	FALSE	0	43.0464859	59.63870328	68.09825374	68.58753584	12438905	155.0553485	173.7680834	174.6974548	31682798	FALSE	0	443	589	01-Dec	5.426502135	18.74419709
672	672	21	8	FALSE	TRUE	1	43.93176651	63.98569928	73.75310947	74.02164716	13982268	98.30739744	109.3417384	110.8540482	20939699	FALSE	0.01172405	194	581	01-Dec	5.912165198	11.52138097
673	673	22	9	FALSE	TRUE	1	43.93176651	58.76563334	67.86518387	68.29073342	12899731	156.3904055	177.7046046	178.2418746	33668876	FALSE	0.013989637	586	575	01-Dec	5.399961648	19.14517871
674	674	23	5	FALSE	TRUE	1	43.65776062	57.08752016	66.34899346	66.9088897	12481543	130.1975664	148.0274609	148.5312731	27707820	FALSE	0.005865865	510	543	01-Dec	5.2879508	15.79219364
675	675	24	5	FALSE	TRUE	1	43.0813179	65.12152977	73.99500748	74.32491316	13501248	100.0786502	110.0187793	110.6484457	20099480	FALSE	0.00602389	268	544	01-Dec	5.938429488	11.49751588
676	676	25	5	FALSE	TRUE	1	42.80186844	66.31994683	76.35442967	76.78071004	13766994	100.4688978	111.8703236	112.6977123	20207012	FALSE	0.006102806	348	535	01-Dec	6.150184539	11.72379155
677	677	26	13	FALSE	TRUE	1	43.82921219	68.12750504	77.37019254	78.32754819	14726631	146.589005	163.4571621	165.0097708	31024053	FALSE	0.024399881	735	533	01-Dec	6.270805187	17.62933526
678	678	27	8	FALSE	TRUE	2	43.0813179	62.92555151	70.44861525	71.36724223	12963982	131.2084635	143.0871599	145.1915435	26374293	FALSE	0.024382993	652	521	01-Dec	5.674144825	15.40552801
679	679	28	15	FALSE	TRUE	2	42.95346451	63.91107364	71.57830585	72.10765881	13020850	97.05408003	106.1042636	107.6578308	19440327	FALSE	0.062975335	135	523	01-Dec	5.747528311	11.16440722
680	680	29	15	FALSE	TRUE	1	42.94182205	57.5909621	64.42625832	65.09394179	11747976	145.4711283	161.1938219	162.3324104	29297308	FALSE	0.031504744	421	505	01-Dec	5.127624281	17.35491658
681	681	30	6	FALSE	TRUE	1	42.94182205	57.86436571	65.57982969	66.32984267	11971028	125.1657666	137.9277531	139.3176157	25143661	FALSE	0.00797014	575	493	01-Dec	5.240204605	14.75270628
682	682	31	10.66666667	FALSE	TRUE	3	43.737854	57.95582567	65.1940181	65.75641887	12311604	119.596211	132.8646586	134.3879577	25161518	FALSE	0.054632289	199	473	01-Dec	5.191873233	14.19709863
683	683	32	5.5	FALSE	TRUE	2	43.0116272	61.2632221	68.74732564	69.4045414	12566698	121.4231275	133.5875889	134.3674886	24329181	FALSE	0.013944479	488	463	01-Dec	5.507204819	14.18706838
684	684	33	9.333333333	FALSE	TRUE	3	42.80186844	60.7744979	67.69724687	68.23646391	12234987	117.796924	127.7704413	129.174407	23161329	FALSE	0.046692912	279	460	01-Dec	5.407540261	13.60296427
685	685	34	0	FALSE	FALSE	0	43.68066025	59.06962692	66.43528706	67.26213157	12560605	176.1903287	192.9804487	195.2258896	36456699	FALSE	0	704	456	01-Dec	5.306807281	21.06575434
686	686	35	13	FALSE	TRUE	2	42.80186844	65.83366678	74.5593154	75.2752174	13497055	100.8569518	110.6165815	112.5325949	20177406	FALSE	0.051170489	358	449	01-Dec	6.02009816	11.70832612
687	687	36	0	FALSE	FALSE	0	42.72002029	59.97557192	67.22367478	67.89198582	12126709	149.1262545	164.1178611	164.5091572	29384244	FALSE	0	550	415	01-Dec	5.368929682	17.59486745
688	688	37	0	FALSE	FALSE	0	43.26661682	64.8309702	71.03075371	71.73558154	13143228	121.7214123	132.1222626	132.845541	24339654	FALSE	0	139	417	01-Dec	5.709069476	14.01022779
689	689	38	8	FALSE	TRUE	3	42.57933807	61.39470142	68.55180233	69.43317166	12320444	151.6609781	165.8431959	167.4152596	29706699	FALSE	0.037441947	632	412	01-Dec	5.501415825	17.9198605
690	690	39	0	FALSE	FALSE	0	43.41658783	60.67108374	69.02481925	69.81509204	12880189	149.7950231	166.8343816	168.5122422	31088830	FALSE	0	426	408	01-Dec	5.534152914	18.04296021
691	691	40	10	FALSE	TRUE	2	43.68066025	63.21899922	71.56780065	72.11392885	13466635	121.3553793	133.0786229	134.3824304	25094724	FALSE	0.033147563	218	391	01-Dec	5.741387727	14.18302397
692	692	41	0	FALSE	FALSE	0	42.72002029	60.68355871	67.28866116	68.05859307	12156468	123.0905391	134.0962831	135.264359	24160606	FALSE	0	302	382	01-Dec	5.390643143	14.29122037
693	693	43	8	FALSE	TRUE	1	42.95346451	60.78021919	67.37080482	68.220839	12318987	134.930912	146.9221745	148.153202	26752784	FALSE	0.012264182	488	358	01-Dec	5.401444034	15.74671365
694	694	44	6.5	FALSE	TRUE	2	43.0116272	61.84187541	68.29613665	69.18521624	12526986	153.2182833	165.4499931	167.1190345	30259323	FALSE	0.017915473	580	343	01-Dec	5.480057802	17.8869255
695	695	45	12	FALSE	TRUE	1	43.68066025	61.18018248	68.2092869	69.19530528	12921608	135.5142302	148.7505621	149.8645652	27985875	FALSE	0.021786802	373	342	01-Dec	5.485244364	15.93795601
696	696	46	7.333333333	FALSE	TRUE	3	43.0116272	59.10439587	65.65479646	66.64657933	12067329	155.473745	168.1792886	170.4327598	30859321	FALSE	0.032203394	663	336	01-Dec	5.259801424	18.2665924
697	697	47	11.5	FALSE	TRUE	2	42	66.33718319	72.24011644	73.4337998	12678157	107.0934619	113.6205028	115.9906794	20025493	FALSE	0.04421587	139	336	01-Dec	5.860070025	12.10282377
698	698	48	11	FALSE	TRUE	1	43.27817154	64.5941722	71.02083332	71.9449966	13188638	122.5310312	131.5379218	132.8920185	24361176	FALSE	0.019478308	288	302	01-Dec	5.727158703	14.01503451
699	699	49	27	FALSE	TRUE	1	43.60046005	61.43667094	69.60453702	70.43439491	13104742	148.0651464	162.4611658	164.5621506	30617776	FALSE	0.073801213	438	290	01-Dec	5.588670256	17.59547435
700	700	50	13.5	FALSE	TRUE	2	43.41658783	64.20826756	72.25531631	73.19578406	13503893	124.3138222	135.892657	137.8220919	25426803	FALSE	0.052628291	203	286	01-Dec	5.834038083	14.56925602
701	701	51	9	FALSE	TRUE	2	42.42640686	64.19798127	72.41132713	73.21548961	12898435	152.09676	167.1103375	168.0413024	29603979	FALSE	0.03	520	284	01-Dec	5.828184967	17.98257196
702	702	53	0	FALSE	FALSE	0	43.13930893	60.63102772	66.66748018	67.80818968	12350657	154.2529764	166.5239774	167.8289585	30568548	FALSE	0	599	265	01-Dec	5.360856617	17.97002704
703	703	54	11	FALSE	TRUE	2	43.56604004	58.29592853	65.66729821	66.60400474	12372517	141.9555857	156.9037626	158.1863207	29385064	FALSE	0.038443494	361	259	01-Dec	5.259183723	16.88340754
704	704	55	5	FALSE	TRUE	1	43.0116272	60.55947544	66.89979403	67.95073344	12303465	124.9536194	133.7522254	135.2290711	24485183	FALSE	0.006043427	287	220	01-Dec	5.38132909	14.28746268
705	705	56	17	FALSE	TRUE	1	43.0116272	65.83473233	72.19352752	73.44591359	13298447	126.4396411	136.2476918	138.0625919	24998233	FALSE	0.037887996	452	208	01-Dec	5.85559796	14.59589208
706	706	57	11.5	FALSE	TRUE	2	43.17406464	59.31456688	65.22627522	66.41451322	12116311	150.8027235	162.8465462	164.7519851	30056477	FALSE	0.041843777	538	205	01-Dec	5.241163215	17.62542148
707	707	58	15	FALSE	TRUE	2	42.72002029	64.92940891	72.80858175	73.89515415	13198981	100.8119131	109.3654085	111.1993169	19862164	FALSE	0.063665475	203	204	01-Dec	5.901145404	11.56064779
708	708	59	15	FALSE	TRUE	1	42.72002029	59.57257095	65.67977209	66.87457813	11944982	162.8771974	173.9470789	175.6386993	31372177	FALSE	0.031832737	645	197	01-Dec	5.278206808	18.85413775
709	709	60	17	FALSE	TRUE	1	43.18564606	58.7016941	64.85888722	66.73218112	12180797	164.1636028	179.4444801	182.7891027	33364966	FALSE	0.037583268	741	196	01-Dec	5.26411071	19.66210021
710	710	61	11	FALSE	TRUE	1	42.95346451	55.02450194	60.52048564	61.90521299	11178542	167.7637141	180.4137199	181.3492182	32747159	FALSE	0.019773914	357	176	01-Dec	4.847250447	19.50967283
711	711	62	9	FALSE	TRUE	1	43.0813179	64.0215597	71.00849218	72.44725955	13160169	127.2295598	136.8635109	138.1962229	25103581	FALSE	0.014547414	146	143	01-Dec	5.769245611	14.61309895
712	712	63	8	FALSE	TRUE	1	43.41658783	63.64449901	72.38288338	73.66489339	13590439	127.9933634	140.1425789	141.7505533	26151565	FALSE	0.012003934	281	139	01-Dec	5.873603358	15.01199597
713	713	64	6	FALSE	TRUE	2	42.57933807	55.76964688	62.18705707	63.77784075	11316944	161.7923798	175.6248546	176.6310764	31341983	FALSE	0.016212839	587	138	01-Dec	5.01029132	18.9727816
714	714	65	6	FALSE	TRUE	2	42.29657364	61.18965137	68.56572756	70.05583583	12266375	162.851357	177.8953527	178.8856832	31321857	FALSE	0.016430338	497	132	01-Dec	5.552367771	19.21416461
715	715	66	12	FALSE	TRUE	3	42.80186844	55.69598484	62.61502894	64.472077	11560022	160.443205	174.5424728	177.7176057	31865259	FALSE	0.068071868	672	121	01-Dec	5.070026131	19.09403983
716	716	68	5	FALSE	TRUE	1	42.04759216	54.38505141	60.10730438	61.70226763	10676894	170.2465548	182.7915808	184.690804	31958698	FALSE	0.006323722	413	117	01-Dec	4.82887324	19.88754512
717	717	69	8	FALSE	TRUE	2	42.80186844	56.27480472	62.69098456	64.59481353	11582029	120.5328974	128.9297273	130.1833931	23342243	FALSE	0.024702421	220	79	01-Dec	5.092520917	13.72463701
718	718	70	7	FALSE	TRUE	2	42.57933807	61.71401426	69.92205282	71.9344228	12764274	131.381698	142.8749206	144.3497037	25613873	FALSE	0.020430512	320	70	01-Dec	5.723379737	15.30923951
719	719	71	0	FALSE	FALSE	0	42.48529053	50.61311096	57.31710221	59.48628916	10508860	179.5559321	195.6226243	195.727918	34577334	FALSE	0	551	64	01-Dec	4.634574684	21.13891113
720	720	72	6	FALSE	TRUE	2	42.95346451	54.42717606	61.29391905	63.44198606	11456045	159.4673553	173.5066275	174.053496	31429733	FALSE	0.01593164	464	54	01-Dec	4.981906157	18.68234611
721	721	73	0	FALSE	FALSE	0	42.72002029	54.22359546	62.51518756	64.9550761	11602125	133.8622183	144.7037127	145.5874581	26004494	FALSE	0	644	45	01-Dec	5.119808495	15.46381381
722	722	6	65	FALSE	TRUE	1	43.0464859	76.00775126	87.29521479	90.40879477	16396367	0	0	59.71164872	10829191	FALSE	0.282809913	576	748	Jan-13	7.341381033	5.710011772
723	723	7	12	FALSE	TRUE	4	43.46262741	81.59134482	100.8948866	104.4037514	19302324	0	0	60.42202135	11170915	FALSE	0.088023758	415	740	Jan-13	8.550861305	5.760642063
724	724	8	0	FALSE	FALSE	0	44.10215378	90.17298607	106.1226865	112.691889	21452297	0	1.878152998	57.33885337	10915161	FALSE	0	132	736	Jan-13	9.268019695	5.394853365
725	725	10	13	FALSE	TRUE	1	43.32435989	75.41335218	85.80703649	87.17080206	16013892	119.8211149	132.5369578	134.9567656	24792511	FALSE	0.02497185	643	701	Jan-13	7.042689063	14.21604173
726	726	11	0	FALSE	FALSE	0	43.96589661	64.62746789	75.78508424	77.46965384	14656323	99.89346076	114.0038673	115.1903595	21792625	FALSE	0	349	694	Jan-13	6.209110294	12.00388654
727	727	12	0	FALSE	FALSE	0	43.41658783	65.55995784	77.1894099	78.88887193	14554211	85.35948757	97.72198711	99.2134761	18303898	FALSE	0	268	685	Jan-13	6.335775847	10.19624327
728	728	13	6	FALSE	TRUE	2	42.80186844	64.40579403	75.76849428	76.6200321	13738184	106.8010189	122.0511673	123.1739308	22085427	FALSE	0.016044693	483	676	Jan-13	6.133676699	12.90745427
729	729	14	0	FALSE	FALSE	0	43.0116272	68.67555465	78.36725641	79.32797247	14363479	114.247567	126.3321173	128.4097495	23250446	FALSE	0	563	666	Jan-13	6.366429038	13.49312785
730	730	15	5	FALSE	TRUE	1	43.0464859	64.11749438	71.78998339	72.96573572	13232927	133.4471414	146.4506745	148.891229	27002630	FALSE	0.006033643	712	651	Jan-13	5.811385934	15.82003758
731	731	16	0	FALSE	FALSE	0	43.41658783	66.1736977	80.53635766	80.90915988	14926934	88.14626199	101.341557	102.3472063	18882040	FALSE	0	410	640	Jan-13	6.509616393	10.54593399
732	732	17	15	FALSE	TRUE	1	43.17406464	67.89301467	77.00508479	77.90728372	14212991	109.9440375	121.7032766	124.029565	22627295	FALSE	0.031166714	632	622	Jan-13	6.244726691	13.00137753
733	733	18	6	FALSE	TRUE	1	43.38202286	64.55428803	76.2648254	76.86286969	14157864	87.98151014	99.77632251	101.1063889	18623433	FALSE	0.007809213	334	614	Jan-13	6.160184464	10.41434024
734	734	19	14	FALSE	TRUE	1	43.0116272	68.14492923	79.0776138	79.64846049	14421508	101.1608492	113.1478542	114.6762009	20763788	FALSE	0.028315244	482	597	Jan-13	6.397564608	11.94120104
735	735	20	11	FALSE	TRUE	2	42.52058411	65.16159902	76.66218411	77.27033296	13673282	106.2671585	120.2304106	122.9924268	21763982	FALSE	0.040357158	560	583	Jan-13	6.189931017	12.88557699
736	736	21	0	FALSE	FALSE	0	43.41658783	61.44448806	70.20936286	70.74127212	13051060	90.2199227	99.70102547	100.1531149	18477252	FALSE	0	136	577	Jan-13	5.631300874	10.31961608
737	737	22	16	FALSE	TRUE	1	43.28972244	66.65486143	73.77128286	74.6435066	13690622	108.4831499	117.2089462	119.3493427	21890273	FALSE	0.034151546	694	570	Jan-13	5.963791524	12.47963633
738	738	23	11	FALSE	TRUE	2	43.28972244	58.72891121	66.78907193	67.46504122	12373995	102.4165448	114.5290076	116.0146361	21278643	FALSE	0.038935829	411	559	Jan-13	5.344152756	12.11815763
739	739	25	5.5	FALSE	TRUE	2	43.0464859	60.27514494	68.09850204	68.72137602	12463178	126.3067593	139.8432961	140.7843674	25532385	FALSE	0.013921904	623	531	Jan-13	5.44655068	14.91332096
740	740	26	7.5	FALSE	TRUE	4	43.0464859	64.68010936	73.73436533	74.25182663	13466170	99.56557243	110.5246737	111.403832	20203987	FALSE	0.044338039	480	516	Jan-13	5.931923348	11.58299384
741	741	27	0	FALSE	FALSE	0	43	62.93060359	71.72346874	72.19344986	13064604	83.04123138	91.36263035	92.02753952	16653912	FALSE	0	342	515	Jan-13	5.758852068	9.398733729
742	742	28	15	FALSE	TRUE	1	42.80186844	68.96351971	77.26997116	78.27355926	14034666	111.2539683	121.256898	123.9953905	22232717	FALSE	0.031711109	707	489	Jan-13	6.276394363	12.9967425
743	743	32	6	FALSE	TRUE	1	43.26661682	60.61776961	68.18784466	69.26115353	12689869	111.9769181	122.8148725	123.7782509	22678366	FALSE	0.007850928	555	484	Jan-13	5.497458908	12.99128308
744	744	37	6	FALSE	TRUE	1	43	58.63657597	66.30641061	66.96200417	12117887	102.423484	113.3789208	114.1103368	20650161	FALSE	0.007948588	412	472	Jan-13	5.301148785	11.90412512
745	745	38	9	FALSE	TRUE	2	42.72002029	62.75961673	70.11834175	70.61187334	12612529	83.12150483	90.04238113	91.27511899	16303350	FALSE	0.029589039	268	469	Jan-13	5.622336215	9.317091477
746	746	39	6	FALSE	TRUE	1	42.95346451	60.96294301	67.84469002	68.2812183	12329890	86.99552407	94.03178656	94.84159762	17126034	FALSE	0.00796582	162	465	Jan-13	5.419993604	9.724867658
747	747	40	17	FALSE	TRUE	1	42.63801193	67.90103789	77.43222133	78.23339742	13920269	101.8936609	111.7695359	113.6695416	20225513	FALSE	0.038554892	628	448	Jan-13	6.275504962	11.83048942
748	748	41	10.66666667	FALSE	TRUE	3	42.94182205	58.07906217	65.18178644	66.16478586	11941239	120.5417481	132.9853688	134.2874417	24235829	FALSE	0.05667655	484	433	Jan-13	5.227195679	14.18488106
749	749	42	9	FALSE	TRUE	2	43.0464859	60.21201059	66.39402624	67.12526311	12173710	94.7829042	102.9150472	103.5010748	18770758	FALSE	0.029141933	341	431	Jan-13	5.317912983	10.70542924
750	750	43	8.666666667	FALSE	TRUE	3	42.72002029	61.45494898	69.00239678	69.96547037	12497070	132.4060369	144.4095093	146.4726056	26162597	FALSE	0.041940779	699	406	Jan-13	5.55266196	15.55319379
751	751	44	12.5	FALSE	TRUE	2	42.1900444	65.9107844	74.21301291	75.11365056	13085803	99.50010351	108.3682432	110.2370491	19204769	FALSE	0.049656379	560	403	Jan-13	6.006707091	11.44937861
752	752	45	16	FALSE	TRUE	1	42.95346451	63.07257004	70.36384859	71.29362645	12873856	98.71113209	106.8474125	108.9575391	19675022	FALSE	0.034688345	410	389	Jan-13	5.676842208	11.3129357
753	753	47	11	FALSE	TRUE	1	43.0813179	61.57757918	67.66035813	68.61394591	12463841	99.50670975	106.8929214	108.2145683	19657362	FALSE	0.019656721	143	372	Jan-13	5.445409069	11.23468403
754	754	48	7	FALSE	TRUE	1	42.75511551	58.8480468	65.36605362	66.11024359	11827868	98.70894729	106.8902867	108.0273725	19327315	FALSE	0.010131433	285	371	Jan-13	5.229047684	11.21883665
755	755	49	11.5	FALSE	TRUE	2	43.10452271	63.86937309	70.58045996	71.64418706	13028313	125.6315119	135.9847644	138.4935146	25184693	FALSE	0.041978902	629	360	Jan-13	5.699757482	14.64837804
756	756	50	7.666666667	FALSE	TRUE	3	43.13930893	61.31058418	68.27131489	69.22492114	12608702	122.4509088	132.8906685	134.4575908	24490251	FALSE	0.034220375	482	349	Jan-13	5.491656762	14.19762574
757	757	51	6	FALSE	TRUE	1	43.28972244	63.65700947	69.73056111	70.90289187	13004543	135.3967039	145.6621731	147.6907125	27088461	FALSE	0.00784255	703	321	Jan-13	5.633383653	15.68879964
758	758	52	6.333333333	FALSE	TRUE	3	42.63801193	67.34598922	76.04906473	76.96815403	13695141	126.5330917	139.1690782	140.4756466	24995192	FALSE	0.026301219	559	319	Jan-13	6.159440386	14.86100256
759	759	56	13	FALSE	TRUE	2	43.0116272	64.28630199	71.50198809	72.62338346	13149516	129.0226309	140.1814198	142.0426931	25718888	FALSE	0.05067261	634	276	Jan-13	5.783507112	15.04719759
760	760	57	9.5	FALSE	TRUE	4	42.80186844	61.23190106	68.14307456	69.41738264	12446729	107.6614441	116.5840926	119.3296511	21396137	FALSE	0.063932243	328	274	Jan-13	5.512074995	12.48846881
761	761	58	8.5	FALSE	TRUE	2	42.20189667	66.01686471	72.80546475	73.93661077	12887985	97.71046116	104.73584	106.6888349	18597067	FALSE	0.027828798	411	267	Jan-13	5.905856574	11.05108655
762	762	59	12	FALSE	TRUE	1	42.48529053	65.80105866	73.74770992	75.04192044	13256921	110.549007	119.0747714	121.3329684	21434707	FALSE	0.02303004	706	234	Jan-13	5.997732523	12.70285036
763	763	60	7	FALSE	TRUE	3	42.72002029	59.9881351	66.73966631	67.85200097	12119567	128.0030771	138.7332012	140.4832769	25092797	FALSE	0.030444259	564	234	Jan-13	5.371481298	14.88115111
764	764	61	7	FALSE	TRUE	1	42.72002029	59.41120827	65.81464684	66.94259492	11957131	129.602182	139.9468218	141.1666415	25214858	FALSE	0.010148086	483	211	Jan-13	5.292705661	14.96026335
765	765	63	6	FALSE	TRUE	2	42.95346451	63.51116809	70.22414625	71.70165052	12947535	130.1678871	139.3615401	141.1110862	25481153	FALSE	0.01593164	636	191	Jan-13	5.704069824	14.94391965
766	766	64	22	FALSE	TRUE	1	42.57933807	61.3145986	67.61879924	68.80438453	12208870	102.4021079	109.7150055	111.0667823	19708045	FALSE	0.056916241	224	189	Jan-13	5.461156481	11.55644793
767	767	65	17	FALSE	TRUE	1	42.95346451	63.7005344	70.24237793	71.63633145	12935740	123.6351093	132.1493027	134.5678762	24299612	FALSE	0.037990673	411	169	Jan-13	5.700060094	14.2049811
768	768	66	6	FALSE	TRUE	1	42.04759216	57.58454585	62.17163543	63.74409147	11030209	105.3293878	110.9520394	112.1901509	19413263	FALSE	0.008312748	146	165	Jan-13	5.023487768	11.69404192
769	769	67	7	FALSE	TRUE	2	42.72002029	56.01430987	62.90933554	64.23481705	11473474	149.2111469	162.6258635	163.7385392	29246598	FALSE	0.020296173	563	151	Jan-13	5.053013995	17.51556099
770	770	68	7.5	FALSE	TRUE	2	42.42640686	61.74508684	70.14946096	71.93247939	12672406	108.1274414	117.1819465	119.1593448	20992403	FALSE	0.022821773	707	146	Jan-13	5.729510655	12.46391107
771	771	69	5.666666667	FALSE	TRUE	3	41.97618484	64.22598478	71.06653386	72.52754401	12507498	102.4856906	109.3601834	111.2280157	19181460	FALSE	0.022967135	334	134	Jan-13	5.782928472	11.56678282
772	772	70	6	FALSE	TRUE	1	42.63801193	58.39400725	65.06260203	66.68769745	11865913	130.2217596	141.7809043	142.6002268	25373224	FALSE	0.008084124	483	128	Jan-13	5.270315057	15.12273073
773	773	71	5	FALSE	TRUE	1	43.38202286	52.5144097	60.33949728	62.10096892	11438775	160.9697273	177.9910523	178.7940359	32933218	FALSE	0.00594067	634	107	Jan-13	4.864809593	19.22064256
774	774	73	6	FALSE	TRUE	3	42.72002029	61.33029652	68.6316663	70.61677767	12613405	132.2352449	142.265323	144.6758518	25841665	FALSE	0.024159349	402	82	Jan-13	5.609407166	15.34886668
775	775	74	5	FALSE	TRUE	1	42.95346451	50.58377622	57.34772956	59.47768603	10740191	141.0263096	151.9111996	152.901785	27610260	FALSE	0.006059804	557	68	Jan-13	4.644539826	16.30157902
776	776	75	6	FALSE	TRUE	2	42.57933807	52.96379484	60.32753614	63.01392305	11181392	140.5291644	150.5819451	151.722835	26922185	FALSE	0.016212839	704	58	Jan-13	4.950490238	16.16093132
777	777	76	5	FALSE	TRUE	1	42.42640686	52.25901464	59.40438963	61.58493322	10849470	165.9890719	181.8904267	181.5561263	31984897	FALSE	0.0062113	476	45	Jan-13	4.81951524	19.53372137
778	778	77	5	FALSE	TRUE	1	42.63801193	55.23409757	62.40741601	64.79014147	11528276	88.41674442	94.72315504	96.18406888	17114278	FALSE	0.006149802	149	46	Jan-13	5.117905737	9.883890068
779	779	4	0	FALSE	FALSE	0	44.20407104	84.69294726	99.3075988	103.6336635	19819237	0	7.079449603	43.8382044	8383760	FALSE	0	298	736	Jan-14	8.48844536	3.889075516
780	780	5	6	FALSE	TRUE	1	43.90899658	68.08381195	79.31341174	81.28198543	15337793	0	44.66673798	79.84957911	15067500	FALSE	0.007622893	640	735	Jan-14	6.547467246	8.003965422
781	781	6	0	FALSE	FALSE	0	43.86342621	86.38885933	101.7654151	108.0058173	20338260	0	0	48.20168227	9076718	FALSE	0	137	737	Jan-14	8.865262576	4.372694463
782	782	7	0	FALSE	FALSE	0	43.737854	70.45011211	83.09358031	84.95764907	15906659	0	61.35366503	79.83282032	14947135	FALSE	0	556	732	Jan-14	6.865178427	7.994296002
783	783	8	9.666666667	FALSE	TRUE	3	42.95346451	62.31236478	71.99062449	72.9318033	13169670	81.19170412	90.81500291	92.69266938	16737991	FALSE	0.048869734	498	673	Jan-14	5.822505533	9.472300193
784	784	9	0	FALSE	FALSE	0	43.26661682	64.79027165	74.0296739	75.16957844	13772397	111.3019276	124.8554425	125.7408561	23037950	FALSE	0	417	671	Jan-14	6.007664476	13.20046546
785	785	10	0	FALSE	FALSE	0	43.41658783	70.89277765	82.43633427	83.59017184	15421554	53.39707461	59.42198785	59.94816362	11059839	FALSE	0	256	663	Jan-14	6.751952356	5.751152796
786	786	11	11	FALSE	TRUE	1	42.95346451	65.96944279	76.24326141	77.08945221	13920438	93.5484231	104.7466406	106.145236	19167190	FALSE	0.019773914	611	659	Jan-14	6.178509212	10.98301495
787	787	12	0	FALSE	FALSE	0	43.82921219	65.17231153	75.41443358	76.27163123	14340091	94.29263364	106.2397126	107.0916157	20134662	FALSE	0	338	650	Jan-14	6.107583988	11.09164183
788	788	14	0	FALSE	FALSE	0	43.0116272	63.07169312	72.67619032	73.15004111	13244875	86.96584633	96.2031763	97.71899421	17693440	FALSE	0	548	607	Jan-14	5.840112136	10.03957813
789	789	15	14.5	FALSE	TRUE	2	42.94182205	63.99233941	73.28872265	73.84744367	13327784	85.13477635	94.04482913	95.60801387	17255072	FALSE	0.059885415	467	598	Jan-14	5.900920171	9.799660602
790	790	16	16	FALSE	TRUE	1	43.13930893	61.77809136	68.86729334	69.97835907	12745934	77.69097885	84.63679636	86.85438712	15819752	FALSE	0.034390113	136	600	Jan-14	5.568683647	8.819095807
791	791	17	8	FALSE	TRUE	1	42.72002029	57.53381074	64.53430314	65.30113367	11663937	83.00650559	90.17103735	92.12574588	16455287	FALSE	0.012398584	700	592	Jan-14	5.163088279	9.424408265
792	792	18	13	FALSE	TRUE	1	42.95346451	58.99585274	67.60144391	68.0858924	12294619	80.71823299	88.95318239	89.93516344	16240054	FALSE	0.025404967	389	585	Jan-14	5.40433742	9.171083282
793	793	19	0	FALSE	FALSE	0	43.26661682	55.93710847	63.03480746	63.60844629	11654193	78.59810198	86.06850144	86.98012427	15936298	FALSE	0	309	573	Jan-14	5.018067055	8.846774806
794	794	20	7	FALSE	TRUE	3	43.0464859	63.79399628	73.11785398	73.67269065	13361139	96.06298004	106.2897068	106.7869551	19366679	FALSE	0.02998423	509	528	Jan-14	5.88302003	11.06272791
795	795	22	0	FALSE	FALSE	0	42.72002029	62.47214661	71.56241192	71.9702943	12855167	52.223644	56.96142923	57.39719046	10252153	FALSE	0	243	524	Jan-14	5.748222942	5.487595853
796	796	23	5.5	FALSE	TRUE	2	42.42640686	65.41549226	76.36253542	76.76271097	13523352	79.49827343	88.98538565	90.11788299	15876144	FALSE	0.014331826	430	513	Jan-14	6.154274914	9.173364832
797	797	24	7	FALSE	TRUE	2	43	62.58174353	71.10202948	71.62151563	12961103	81.10849917	89.61429502	90.46074774	16370375	FALSE	0.02003273	351	502	Jan-14	5.709808556	9.222969546
798	798	25	8	FALSE	TRUE	1	42.20189667	63.0019412	70.18260235	71.13974066	12400459	83.48286976	90.10338222	91.67026555	15979161	FALSE	0.012704894	583	498	Jan-14	5.667863763	9.36060777
799	799	26	7.333333333	FALSE	TRUE	3	42.20189667	62.04126332	68.3293904	69.35118167	12088693	69.80676429	74.25469131	76.13889515	13271868	FALSE	0.033451027	691	497	Jan-14	5.517152827	7.610073207
800	800	27	12	FALSE	TRUE	3	42.75511551	65.02211534	73.46405134	74.41731086	13314096	94.94726851	104.1314997	105.8873788	18944446	FALSE	0.068220823	483	451	Jan-14	5.947606422	10.95954249
801	801	28	0	FALSE	FALSE	0	43.0464859	61.19107529	67.98199747	68.53439788	12429268	55.46784026	59.69673826	60.07517261	10895119	FALSE	0	257	428	Jan-14	5.450570661	5.797351798
802	802	29	14	FALSE	TRUE	1	43.0116272	64.78328029	72.94328934	73.75150084	13353778	99.04425438	107.9989721	109.0481454	19744747	FALSE	0.028315244	614	423	Jan-14	5.889266596	11.31796994
803	803	30	8.5	FALSE	TRUE	2	43.41658783	59.93665435	68.09513865	68.65211325	12665631	86.78078559	96.07866298	96.71366091	17842707	FALSE	0.026293416	338	419	Jan-14	5.451583898	9.935538576
804	804	32	9	FALSE	TRUE	1	43.0116272	57.28780979	63.97521725	64.7144059	11717481	95.12117592	103.8928704	104.7183456	18960774	FALSE	0.014594594	416	403	Jan-14	5.1092255	10.84802447
805	805	33	8	FALSE	TRUE	1	42.43819046	61.93972657	70.06449875	70.88089579	12494085	86.24781748	93.34439619	94.51124225	16659376	FALSE	0.012563807	694	397	Jan-14	5.644780044	9.682052911
806	806	34	0	FALSE	FALSE	0	42.48529053	59.34737121	67.60613867	68.39296402	12082315	101.0736519	111.5736429	112.6043643	19892710	FALSE	0	543	385	Jan-14	5.425210762	11.73099322
807	807	35	10.5	FALSE	TRUE	2	43.0464859	59.4835267	65.98266003	66.71326607	12098991	54.46681219	58.43739652	59.80803262	10846671	FALSE	0.036723033	200	368	Jan-14	5.293227434	5.771030371
808	808	36	10.33333333	FALSE	TRUE	3	42.72002029	63.00514429	71.51700549	72.46780944	12944032	80.75193295	87.61250681	89.03549747	15903314	FALSE	0.054603315	473	345	Jan-14	5.78331458	9.060192445
809	809	37	12	FALSE	TRUE	1	42.54409409	67.61832094	76.30978807	77.02191396	13644399	100.5174253	109.7397686	111.4997734	19752137	FALSE	0.02296642	613	342	Jan-14	6.171332613	11.58797016
810	810	38	6.5	FALSE	TRUE	2	43.0813179	61.17657708	67.12642718	68.06457042	12364046	86.25278573	91.99529756	93.44523353	16974487	FALSE	0.017857558	319	337	Jan-14	5.401616749	9.567602168
811	811	40	9	FALSE	TRUE	1	42.63801193	64.44437759	72.00585749	72.82893419	12958639	92.05013496	98.93249066	99.99378186	17792150	FALSE	0.014851485	695	316	Jan-14	5.811788356	10.29720211
812	812	41	6.5	FALSE	TRUE	4	42.20189667	63.78216404	70.47960654	71.45028855	12454591	81.06989306	86.70165527	88.07067628	15351712	FALSE	0.037219119	399	313	Jan-14	5.695606139	8.953365499
813	813	42	5	FALSE	TRUE	2	42.80186844	64.22712527	72.31053233	73.15439127	13116785	100.8744285	109.8968448	111.2988159	19956186	FALSE	0.012205612	542	303	Jan-14	5.837092483	11.57345374
814	814	43	9	FALSE	TRUE	1	42.72002029	61.81223006	69.29209037	69.91441159	12487950	55.31603226	59.69942861	60.66014292	10834974	FALSE	0.014794519	165	290	Jan-14	5.569706251	5.860506446
815	815	44	11.5	FALSE	TRUE	2	42.80186844	65.08387122	72.83343181	73.88947752	13248588	103.2870142	111.6710587	113.9133042	20424971	FALSE	0.042574671	614	262	Jan-14	5.899976105	11.86721346
816	816	45	6	FALSE	TRUE	1	42.01190186	59.91331516	66.2779025	67.21139921	11610453	96.78165889	104.2212536	105.275006	18185762	FALSE	0.008326878	470	260	Jan-14	5.324914605	10.90561828
817	817	46	6.5	FALSE	TRUE	2	42.63801193	57.25160862	63.87999175	65.17194904	11596212	115.8225708	125.3136109	127.3310769	22656345	FALSE	0.018230817	695	235	Jan-14	5.14311901	13.40123765
818	818	48	10	FALSE	TRUE	1	42.43819046	65.31775706	73.43264965	74.33279008	13102546	83.91548195	90.58853056	91.95069724	16208032	FALSE	0.017558454	394	230	Jan-14	5.94378574	9.385528024
819	819	49	15	FALSE	TRUE	2	42.29657364	64.18939118	73.36516304	74.42888029	13032070	104.9875823	115.6529962	118.311323	20715634	FALSE	0.064946613	543	223	Jan-14	5.945499799	12.36284272
820	820	50	0	FALSE	FALSE	0	42.94182205	52.49792338	57.95366142	59.33710005	10708997	87.37500779	93.20624365	94.11992054	16986505	FALSE	0	317	198	Jan-14	4.647086756	9.662274626
821	821	51	0	FALSE	FALSE	0	42.94182205	56.68842281	63.05536831	64.34849606	11613440	123.7261677	134.4584172	135.2319485	24406291	FALSE	0	614	181	Jan-14	5.069967998	14.29540881
822	822	52	7.666666667	FALSE	TRUE	3	42.20189667	66.7775913	73.60580018	75.00914609	13074940	100.92115	107.6370487	109.60856	19106008	FALSE	0.035757503	444	166	Jan-14	5.997831374	11.37860983
823	823	53	18	FALSE	TRUE	1	42.72002029	59.99644527	66.52641575	68.03903173	12152974	83.76278647	90.13843211	92.21331279	16470928	FALSE	0.04184522	222	156	Jan-14	5.39971735	9.428506766
824	824	54	17	FALSE	TRUE	1	42.43819046	61.58363853	69.20387617	71.06717387	12526920	105.9061511	115.4819534	116.7665064	20582283	FALSE	0.03891882	699	154	Jan-14	5.65531607	12.19546292
825	825	56	0	FALSE	FALSE	0	42.72002029	60.73739291	67.85135356	69.22558281	12364913	118.1866191	128.215492	129.481516	23127688	FALSE	0	523	146	Jan-14	5.49295823	13.63556059
826	826	57	0	FALSE	FALSE	0	42.94182205	60.79955683	67.58424	69.05352659	12462591	86.2478029	93.01359825	93.71306595	16913077	FALSE	0	355	125	Jan-14	5.487030474	9.59576241
827	827	58	0	FALSE	FALSE	0	42.72002029	53.63556043	60.05836631	61.65328089	11012366	73.76059488	79.42570771	80.2526715	14334546	FALSE	0	149	110	Jan-14	4.850754012	8.091023714
828	828	59	15	FALSE	TRUE	1	42.44997025	63.20389181	72.03532812	74.02616234	13055742	104.5667543	114.0204751	115.1928079	20316163	FALSE	0.032239041	592	103	Jan-14	5.911470553	12.01144836
829	829	60	13	FALSE	TRUE	1	42.29657364	56.41456932	64.53801824	66.74872007	11687318	106.4742366	116.2535579	117.2747042	20534128	FALSE	0.026200203	671	77	Jan-14	5.28192226	12.2620019
830	830	61	10	FALSE	TRUE	1	42.63801193	53.08476915	59.66463861	61.54409147	10950698	82.80876144	88.49123163	89.82027591	15981952	FALSE	0.017394266	244	77	Jan-14	4.838923797	9.171946602
831	831	63	10	FALSE	TRUE	2	41.78516388	60.97525823	69.00035339	71.06632001	12144219	107.4084743	115.9364587	117.2840038	20042161	FALSE	0.036223113	513	65	Jan-14	5.655112865	12.25391773
832	832	5	8	FALSE	TRUE	4	43.18564606	72.88687448	83.80629426	86.65438928	15817249	0	0	37.83423818	6905981	FALSE	0.048530652	640	743	Jan-15	7.022338457	3.246830504
833	833	6	0	FALSE	FALSE	0	43.56604004	72.64219535	86.31147287	88.3378481	16409847	0	21.72722095	44.82430171	8326668	FALSE	0	555	735	Jan-15	7.166100801	4.032819172
834	834	7	0	FALSE	FALSE	0	43.82921219	73.08363934	88.03785983	89.99429455	16920136	2.386947375	64.50008489	57.59886408	10829360	FALSE	0	467	726	Jan-15	7.306081899	5.472242851
835	835	8	5	FALSE	TRUE	1	44.40720749	79.26960415	91.15092425	93.9530878	18133412	48.22958498	95.87938866	89.05175263	17187430	FALSE	0.005669543	381	717	Jan-15	7.64039642	9.016572934
836	836	9	0	FALSE	FALSE	0	44.64302826	79.43911109	95.2968503	98.07158746	19129871	55.83563797	64.64560701	66.40936951	12953830	FALSE	0	200	701	Jan-15	8.002041835	6.450329132
837	837	10	0	FALSE	FALSE	0	43.93176651	81.57846324	95.36850086	98.38972892	18585260	36.35264379	61.15544955	57.31499257	10826476	FALSE	0	754	698	Jan-15	8.031814545	5.422416745
838	838	11	10	FALSE	TRUE	1	43.28972244	65.15822434	74.1032404	74.98175336	13752661	62.91102069	69.0709561	69.92830678	12825791	FALSE	0.01687448	608	672	Jan-15	6.005385799	6.896654766
839	839	12	11	FALSE	TRUE	1	43.28972244	62.76504919	71.47766874	72.34068185	13268253	57.65983412	63.35713451	64.72828969	11872038	FALSE	0.019467914	521	663	Jan-15	5.778404335	6.314883622
840	840	13	7	FALSE	TRUE	1	43.17406464	65.7690311	76.0830188	76.66968465	13987210	59.45551379	65.88673128	67.07812057	12237376	FALSE	0.009935762	432	653	Jan-15	6.151995295	6.571145918
841	841	14	0	FALSE	FALSE	0	43.82921219	71.89064404	84.44251554	85.38910225	16054298	40.28394943	45.41148797	45.92761804	8635009	FALSE	0	269	649	Jan-15	6.910949261	4.16368087
842	842	15	10	FALSE	TRUE	1	43.90899658	69.13763623	79.14905974	80.19508785	15132697	75.47485501	83.43016423	85.32409911	16100534	FALSE	0.016401855	687	645	Jan-15	6.452152043	8.62462968
843	843	16	12	FALSE	TRUE	1	43.60046005	66.96290643	78.71571699	79.14123572	14724702	49.98244964	55.71733788	56.7284249	10554664	FALSE	0.021867026	350	640	Jan-15	6.368212449	5.396885332
844	844	17	0	FALSE	FALSE	0	42.72002029	64.40284671	75.5886262	75.8597525	13549893	53.25113841	59.29923017	59.96662255	10711099	FALSE	0	585	598	Jan-15	6.083766833	5.769592745
845	845	18	0	FALSE	FALSE	0	43.18564606	61.51517769	71.50784704	71.95540217	13134205	56.28347159	62.19084987	62.87386163	11476528	FALSE	0	485	594	Jan-15	5.745566284	6.106235092
846	846	19	8	FALSE	TRUE	1	43.17406464	60.85095664	69.4996031	69.97775554	12766370	55.89973431	61.66913161	62.38123968	11380502	FALSE	0.012139173	401	578	Jan-15	5.574751038	6.054775881
847	847	20	0	FALSE	FALSE	0	43.0464859	57.9765971	64.80252373	65.23224038	11830395	51.14505245	55.11449222	55.62149774	10087409	FALSE	0	155	549	Jan-15	5.166261426	5.301281058
848	848	21	5	FALSE	TRUE	1	42.54409409	67.39389262	77.2411461	77.76047065	13775234	49.20735552	53.41037259	53.95568252	9558226	FALSE	0.006176984	642	541	Jan-15	6.249558972	5.086616339
849	849	22	0	FALSE	FALSE	0	43.737854	59.11009452	69.09245227	69.64709474	13040057	85.34415684	95.83030871	96.34377767	18038489	FALSE	0	539	531	Jan-15	5.537677885	9.891654023
850	850	23	15.33333333	FALSE	TRUE	3	43.56604004	59.03474242	68.98706759	69.41467642	12894634	77.97539543	87.7441443	89.25629574	16580460	FALSE	0.094903001	457	520	Jan-15	5.519360982	9.091591721
851	851	24	5.5	FALSE	TRUE	2	43.41658783	62.07017229	71.09143288	71.46202649	13184032	52.13828494	56.82252075	57.33776794	10578247	FALSE	0.013685563	232	518	Jan-15	5.704305533	5.48195921
852	852	26	10	FALSE	TRUE	3	42.72002029	58.91626386	66.92989153	67.63140131	12080164	80.50562193	88.55105578	89.72443823	16026371	FALSE	0.051982643	594	470	Jan-15	5.365106051	9.148242737
853	853	27	0	FALSE	FALSE	0	42.72002029	66.34857225	76.26650135	76.68177639	13696721	77.61849752	85.46551933	86.5868429	15465941	FALSE	0	407	459	Jan-15	6.148162255	8.774693657
854	854	28	9	FALSE	TRUE	2	43.0116272	63.14812372	70.59203871	71.28921242	12907945	80.9204042	87.65075737	88.88528536	16093969	FALSE	0.029189188	506	456	Jan-15	5.681479785	9.045719014
855	855	29	6	FALSE	TRUE	1	43.26661682	59.64965137	66.82317732	67.37770555	12344788	54.54779293	58.79082938	59.34672367	10873370	FALSE	0.007850928	329	440	Jan-15	5.350773794	5.717518304
856	856	30	10	FALSE	TRUE	1	42.42640686	64.53582731	72.45327455	73.2611101	12906472	64.94981566	69.93390178	71.20000861	12543366	FALSE	0.017568209	727	428	Jan-15	5.856343537	7.043937902
857	857	31	28	FALSE	TRUE	1	42.57933807	61.46905848	68.86278456	69.69225175	12366416	89.83230194	97.84579858	99.94533596	17734620	FALSE	0.081722047	632	393	Jan-15	5.540680467	10.29836615
858	858	32	0	FALSE	FALSE	0	42.94182205	59.56360527	66.48226067	67.15030616	12119103	55.05993644	59.24005249	59.86884018	10804964	FALSE	0	452	392	Jan-15	5.330987909	5.776974154
859	859	33	7	FALSE	TRUE	1	41.97618484	62.73979703	70.46876045	71.21119279	12280491	55.81702478	60.15202643	61.12116157	10540448	FALSE	0.01051093	549	388	Jan-15	5.681678609	5.909836444
860	860	34	0	FALSE	FALSE	0	43.0116272	61.35370223	68.24330266	68.98550839	12490826	55.50379435	59.40692867	60.15042434	10891106	FALSE	0	280	374	Jan-15	5.489543704	5.804897328
861	861	35	8.25	FALSE	TRUE	4	43.13930893	55.18936267	61.17151832	61.97994384	11289094	82.91005802	89.9849448	91.4376969	16654561	FALSE	0.050932448	363	364	Jan-15	4.876192376	9.353717421
862	862	47	8	FALSE	TRUE	1	42.29657364	59.46854159	67.62540865	68.4227098	11980424	55.15420706	59.64405652	60.394617	10574751	FALSE	0.01264808	594	321	Jan-15	5.440836994	5.83367037
863	863	48	11.33333333	FALSE	TRUE	3	42.95346451	58.60037552	64.55536755	65.51326794	11830067	77.04504694	82.50071842	84.04372651	15176207	FALSE	0.062038509	473	312	Jan-15	5.183445087	8.511069219
864	864	49	7	FALSE	TRUE	1	42.72002029	63.21508086	70.12694124	70.86113758	12657052	56.17684772	60.43915287	61.1826052	10928295	FALSE	0.010148086	292	292	Jan-15	5.651406128	5.9175173
865	865	50	11.5	FALSE	TRUE	2	42.94182205	57.3628073	63.63105895	64.5817055	11655529	69.12287316	74.2743496	75.42193569	13611944	FALSE	0.042297609	392	281	Jan-15	5.105081128	7.539180914
866	866	51	14	FALSE	TRUE	1	42.94182205	63.99006866	70.06573112	70.925491	12800438	54.08481629	57.41531333	58.31407918	10524365	FALSE	0.028407376	143	274	Jan-15	5.657685813	5.593371852
867	867	52	10	FALSE	TRUE	1	42.72002029	56.89202546	63.44454879	64.40320464	11503551	91.23121748	98.24982461	99.74868107	17816878	FALSE	0.017327548	656	267	Jan-15	5.083569408	10.28734318
868	868	53	7	FALSE	TRUE	3	42.72002029	57.48811883	64.3849185	65.31674243	11666725	83.92994108	90.78784772	92.25239627	16477909	FALSE	0.030444259	541	256	Jan-15	5.164405757	9.438680814
869	869	55	7	FALSE	TRUE	1	42.57933807	56.17187909	61.01325351	62.79246626	11142096	50.07955808	53.0410383	53.83235947	9552186	FALSE	0.010215256	334	220	Jan-15	4.955826261	5.104353838
870	870	56	9.666666667	FALSE	TRUE	3	42.48529053	56.62184725	63.21567284	64.25605043	11351487	74.47958684	80.58959304	81.94200869	14475892	FALSE	0.049952725	438	212	Jan-15	5.075302686	8.276333236
871	871	57	0	FALSE	FALSE	0	42.94182205	67.34742508	74.21887638	75.14878216	13562646	38.94241578	41.45052983	41.9365363	7568591	FALSE	0	200	207	Jan-15	6.026822374	3.734540327
872	872	58	0	FALSE	FALSE	0	42.94182205	52.57537804	58.36190665	59.63681095	10763088	88.00893419	94.07690435	94.8094257	17110945	FALSE	0	627	189	Jan-15	4.672819937	9.739522378
873	873	59	7	FALSE	TRUE	2	42.37924194	60.71315593	68.57484275	69.82352237	12273535	85.52822295	92.60150986	93.70782644	16471903	FALSE	0.020623895	547	164	Jan-15	5.553586579	9.593541539
874	874	60	6	FALSE	TRUE	1	42.42640686	55.61872313	62.83294501	64.69265508	11396960	61.93989654	66.95376061	67.99530135	11978790	FALSE	0.008164966	734	152	Jan-15	5.116528129	6.7000838
875	875	61	0	FALSE	FALSE	0	42.54409409	57.61965127	64.57602121	65.80076908	11656578	102.2752167	111.6600449	112.7168918	19967749	FALSE	0	364	143	Jan-15	5.201125546	11.74918777
876	876	62	8	FALSE	TRUE	1	42.04759216	60.18896014	66.24107869	67.82119726	11735707	86.15613311	92.12921607	93.41878477	16165086	FALSE	0.012798313	463	129	Jan-15	5.380587337	9.565129591
877	877	63	0	FALSE	FALSE	0	42.95346451	59.85907195	66.30555365	67.78336458	12239990	54.74048016	58.16527367	58.9833987	10650935	FALSE	0	146	127	Jan-15	5.385927893	5.675621335
878	878	67	9	FALSE	TRUE	1	41.77319717	51.33169996	57.62381358	59.56279035	10172601	78.82561936	84.16075461	84.94516948	14507603	FALSE	0.015472779	588	92	Jan-15	4.668888523	8.625479318
879	879	68	10	FALSE	TRUE	1	42.1900444	56.16415105	63.15165454	65.2931879	11374947	87.47990499	93.821077	94.8098644	16517147	FALSE	0.017765606	511	61	Jan-15	5.161730315	9.72760495
880	880	70	10.5	FALSE	TRUE	2	42.10700607	56.99873194	63.32422438	65.52451742	11370357	86.32394735	92.25578102	93.58904913	16240347	FALSE	0.038380022	366	61	Jan-15	5.182030613	9.589220499
881	881	71	0	FALSE	FALSE	0	42.54409409	48.16516738	55.06253328	57.52514078	10190554	60.84902107	65.63837265	66.03993421	11698946	FALSE	0	693	51	Jan-15	4.497491016	6.494382789
882	882	72	12	FALSE	TRUE	1	42.95346451	52.55407702	59.10689297	61.36941939	11081791	59.37447465	63.14695622	64.8021512	11701657	FALSE	0.022530741	173	45	Jan-15	4.830081798	6.346438
883	883	5	5	FALSE	TRUE	1	44.28318024	92.20407309	106.8875081	111.0987724	21323005	0	0	35.74385805	6860260	FALSE	0.005701346	439	747	Jan-16	9.13571809	2.958999255
884	884	6	0	FALSE	FALSE	0	43.86342621	87.00265683	107.3733409	109.7280362	20662566	0	0	17.60456385	3315064	FALSE	0	520	742	Jan-16	9.0217739	0.913007287
885	885	7	0	FALSE	FALSE	0	45	88.63928292	104.4624581	108.2302148	21450385	12.52105243	101.8813022	91.33856162	18102591	FALSE	0	270	722	Jan-16	8.873871971	9.244669837
886	886	8	0	FALSE	FALSE	0	43.17406464	75.9596978	87.13697771	88.52168507	16149426	50.44617118	57.09914427	56.3980738	10288965	FALSE	0	595	711	Jan-16	7.179096756	5.339725248
887	887	9	0	FALSE	FALSE	0	43.0116272	79.54448785	91.09262089	92.14676416	16684507	43.87154887	48.37700466	49.63645231	8987399	FALSE	0	676	701	Jan-16	7.494122214	4.568308777
888	888	10	0	FALSE	FALSE	0	43.56604004	77.17694599	92.43855661	94.02606185	17466503	71.32233148	80.48998801	81.79072515	15193638	FALSE	0	342	683	Jan-16	7.648519586	8.196261993
889	889	11	6	FALSE	TRUE	1	42.72002029	71.43738644	83.01049081	83.83853713	14975045	48.43227863	54.01471713	54.50113896	9734867	FALSE	0.008053116	481	667	Jan-16	6.774781917	5.135368275
890	890	12	0	FALSE	FALSE	0	43.86342621	71.33273666	81.73529109	83.15061795	15657850	79.11032654	88.26491704	89.97171042	16942310	FALSE	0	196	664	Jan-16	6.70645195	9.143339517
891	891	13	0	FALSE	FALSE	0	43.41658783	76.43731876	87.31264986	88.23252006	16278021	81.5271886	90.68546352	91.74401047	16925856	FALSE	0	730	638	Jan-16	7.14526438	9.332774956
892	892	14	9.5	FALSE	TRUE	2	44.14748001	70.87698173	80.45781625	81.36867773	15521391	89.11530083	98.93595009	101.0010228	19266337	FALSE	0.030047169	273	635	Jan-16	6.549671559	10.39290603
893	893	15	11.66666667	FALSE	TRUE	3	42.95346451	65.66848266	75.05354715	75.580889	13648029	79.17938957	87.72085365	89.87916459	16229942	FALSE	0.064795529	575	632	Jan-16	6.052183501	9.148901152
894	894	16	0	FALSE	FALSE	0	43.82921219	64.16785457	74.68984685	75.08759347	14117476	80.21320015	89.42903443	90.36249697	16989363	FALSE	0	406	632	Jan-16	6.009424509	9.204538755
895	895	17	0	FALSE	FALSE	0	43.28972244	62.43517593	69.82598288	70.62352302	12953303	81.51700585	88.28799433	89.82050271	16474287	FALSE	0	652	607	Jan-16	5.623706887	9.152763213
896	896	18	0	FALSE	FALSE	0	43.0116272	62.3820236	71.14452969	71.56515278	12957908	55.61550061	61.00131585	61.5168049	11138509	FALSE	0	504	588	Jan-16	5.712174306	5.953776778
897	897	19	17	FALSE	TRUE	1	43.737854	70.00070787	80.70079344	80.82318273	15132561	65.81254009	72.18400248	73.68509708	13796094	FALSE	0.036640251	335	583	Jan-16	6.50935195	7.308637898
898	898	20	11	FALSE	TRUE	2	42.57933807	70.12773986	80.3296799	80.85895764	14347872	32.97974601	36.29514272	37.45048607	6645334	FALSE	0.04024586	163	565	Jan-16	6.521504698	3.215745635
899	899	21	11	FALSE	TRUE	2	43.68066025	61.2707591	70.95645804	71.48299653	13348814	74.9228894	84.22867051	85.32142248	15933017	FALSE	0.038242003	410	550	Jan-16	5.699120718	8.642759186
900	900	24	19	FALSE	TRUE	1	42.37924194	66.77909785	76.94193758	77.57605314	13636270	45.78153005	50.39774432	51.05002842	8973542	FALSE	0.04611307	600	543	Jan-16	6.234345358	4.75880347
901	901	27	9.666666667	FALSE	TRUE	3	43.41658783	67.18273913	78.47682055	78.75211658	14528981	62.35307224	69.04618436	70.14524536	12941099	FALSE	0.047832711	265	534	Jan-16	6.331223928	6.913181867
902	902	28	9.5	FALSE	TRUE	2	43.0813179	64.32043351	71.44475385	72.51065009	13171684	79.33175094	86.03975709	88.01679044	15988401	FALSE	0.031552766	672	503	Jan-16	5.787272253	8.945035553
903	903	29	6	FALSE	TRUE	2	44.59820557	64.35947158	75.84551966	75.95723763	14786503	72.12871932	81.1806329	81.71854143	15908049	FALSE	0.014778219	344	500	Jan-16	6.086753877	8.226336131
904	904	30	0	FALSE	FALSE	0	42.44997025	67.82953236	77.236255	77.87333651	13734255	51.35137152	55.68003407	56.26706773	9923631	FALSE	0	468	493	Jan-16	6.258736598	5.347455992
905	905	31	6	FALSE	TRUE	1	42.48529053	66.77119254	75.66007937	76.93372172	13591127	54.80820726	59.8358403	60.568508	10700045	FALSE	0.008142349	549	478	Jan-16	6.176445152	5.835305498
906	906	33	14.5	FALSE	TRUE	2	43.32435989	61.79106167	68.54739674	69.38433837	12746393	72.65782032	78.33703395	80.11728446	14718111	FALSE	0.058832552	403	441	Jan-16	5.519023932	8.059375006
907	907	34	23	FALSE	TRUE	1	42.57933807	62.863563	70.99615257	71.69312868	12721458	59.24006506	63.96328472	65.64307991	11647918	FALSE	0.060840664	628	432	Jan-16	5.722204155	6.419582141
908	908	35	11	FALSE	TRUE	2	43.46262741	66.70709968	75.72133973	76.26447569	14099892	79.02690649	86.68830346	87.90533643	16252072	FALSE	0.038626652	298	431	Jan-16	6.111763063	8.924504636
909	909	36	9	FALSE	TRUE	1	43.32435989	63.6223789	69.76789443	70.48580936	12948741	69.17707975	73.60791521	75.12570718	13801123	FALSE	0.014384655	188	424	Jan-16	5.615478031	7.493229858
910	910	37	9	FALSE	TRUE	2	42.20189667	58.60748575	64.30469236	65.36974677	11394684	52.41051569	55.94953727	56.73561804	9889658	FALSE	0.030320044	481	414	Jan-16	5.17786824	5.426833634
911	911	38	19	FALSE	TRUE	1	42.42640686	64.14203767	72.54869995	73.34915531	12921983	54.67060386	59.22279735	60.5249054	10662724	FALSE	0.0460106	558	386	Jan-16	5.866623079	5.837964175
912	912	39	5	FALSE	TRUE	1	42.95346451	63.72948458	69.69886321	70.9575392	12813167	86.65971854	92.51290454	94.84174161	17126060	FALSE	0.006059804	738	363	Jan-16	5.651322096	9.719221731
913	913	40	7.5	FALSE	TRUE	2	43.46262741	63.55992414	71.2560982	71.92602147	13297792	74.01540972	80.38511581	81.2194004	15015966	FALSE	0.021746528	267	353	Jan-16	5.738439418	8.178485226
914	914	41	10	FALSE	TRUE	2	42.72002029	67.15521775	75.1779515	76.01387498	13577422	46.09267371	49.82665315	50.50133334	9020431	FALSE	0.034655095	350	347	Jan-16	6.099455265	4.700131626
915	915	42	0	FALSE	FALSE	0	43.0116272	61.47598015	68.22650189	68.89640754	12474693	52.59921087	56.3178536	57.12213318	10342790	FALSE	0	433	346	Jan-16	5.482599478	5.463030548
916	916	43	5	FALSE	TRUE	1	43.18564606	66.39184426	73.40043875	74.20947652	13545647	68.43241116	72.90592427	74.23089187	13549556	FALSE	0.00599482	665	321	Jan-16	5.937557969	7.384279553
917	917	44	7.5	FALSE	TRUE	2	42.95346451	63.9366749	70.82387994	71.62973586	12934549	73.03287251	78.41648905	79.39918885	14337519	FALSE	0.022265143	510	317	Jan-16	5.713285038	7.973513282
918	918	45	7	FALSE	TRUE	2	42.80186844	62.94096109	69.46043858	70.21425265	12589610	53.248418	56.76348828	57.4677513	10304127	FALSE	0.020218624	201	297	Jan-16	5.596421358	5.499281119
919	919	47	8	FALSE	TRUE	1	43.0464859	66.51414711	73.51779872	74.37165034	13487901	49.35491389	52.49502939	53.52809796	9707754	FALSE	0.012211235	302	278	Jan-16	5.956752281	5.045488878
920	920	48	0	FALSE	FALSE	0	42.54409409	66.51276812	74.82143974	75.67223527	13405304	47.04847073	50.60610257	51.16690353	9064195	FALSE	0	600	269	Jan-16	6.069759116	4.776032727
921	921	49	11	FALSE	TRUE	1	42.94182205	64.14711027	71.93454946	72.67670889	13116493	48.73205384	52.22500454	53.07509771	9578848	FALSE	0.019784637	452	255	Jan-16	5.810362827	4.997906956
922	922	50	15	FALSE	TRUE	1	42.44997025	65.13849171	72.79337345	74.04347854	13058796	55.27240058	59.20200444	60.53911829	10677078	FALSE	0.032239041	703	247	Jan-16	5.926633543	5.838100613
923	923	51	10.5	FALSE	TRUE	2	43.0464859	62.56399252	68.64253943	69.73443252	12646904	52.54850345	55.83989382	57.26154031	10384844	FALSE	0.036723033	530	223	Jan-16	5.554999538	5.477004057
924	924	52	0	FALSE	FALSE	0	42.94182205	63.95971817	70.85962753	71.86980943	12970866	51.57569505	55.0685825	55.68885088	10050571	FALSE	0	375	224	Jan-16	5.739964678	5.294845961
925	925	64	9.5	FALSE	TRUE	2	42.04759216	57.04497648	62.57361786	63.96531915	11068490	53.36812402	56.48052758	57.86459351	10012827	FALSE	0.033123265	643	189	Jan-16	5.056193852	5.557326361
926	926	66	5	FALSE	TRUE	1	42.42640686	59.94297653	67.8207402	68.81859306	12123830	59.0623754	64.05975791	64.60288994	11381146	FALSE	0.0062113	474	161	Jan-16	5.474002985	6.308170863
927	927	67	0	FALSE	FALSE	0	42.1900444	57.05993354	62.71541877	64.25232066	11193614	53.57333556	56.84509088	57.75269362	10061292	FALSE	0	555	144	Jan-16	5.081028888	5.544079709
928	928	68	11	FALSE	TRUE	1	43.0116272	66.05480497	72.11250804	73.56690915	13320355	87.36149681	92.22559493	93.92719056	17006879	FALSE	0.019720471	332	138	Jan-16	5.877092386	9.610399686
929	929	69	0	FALSE	FALSE	0	41.76122665	52.97107969	58.98741572	60.85655275	10387604	58.38952373	62.0140785	62.87006867	10731291	FALSE	0	706	127	Jan-16	4.786235151	6.129288078
930	930	70	7	FALSE	TRUE	2	43.0116272	61.84201342	67.899937	69.58343346	12599089	79.82194554	84.52562144	86.25964631	15618559	FALSE	0.020021901	408	107	Jan-16	5.534696861	8.752753437
931	931	71	10.5	FALSE	TRUE	2	43.27817154	62.65264441	68.57031251	70.36227234	12898500	66.78139675	70.31807993	72.21211521	13237605	FALSE	0.036330898	148	108	Jan-16	5.605528624	7.164391579
932	932	72	0	FALSE	FALSE	0	42.29657364	55.73246775	63.19047641	65.05828776	11391333	59.78166266	64.18651665	65.0146941	11383700	FALSE	0	628	98	Jan-16	5.148876997	6.36264101
933	933	74	14	FALSE	TRUE	1	42.42640686	54.90311592	61.80078858	63.88783975	11255175	57.9052052	62.1885679	63.12623815	11121003	FALSE	0.02910178	483	75	Jan-16	5.048181215	6.151810071
934	934	75	0	FALSE	FALSE	0	42.72002029	53.68707226	60.98545862	63.13011678	11276155	93.83394962	101.1204578	101.7288266	18170567	FALSE	0	561	49	Jan-16	4.973034572	10.51370045
935	935	76	8	FALSE	TRUE	2	43.32435989	51.85567264	58.47301396	61.12082374	11228327	68.63365613	73.66096967	74.60635861	13705715	FALSE	0.024110192	691	45	Jan-16	4.806142804	7.4543809
936	936	6	14.33333333	FALSE	TRUE	3	44.40720749	92.37896167	106.8326568	111.2006497	21462277	0	0	66.05502763	12748948	FALSE	0.082553431	758	747	Jan-17	9.136944519	6.382528414
937	937	7	9.333333333	FALSE	TRUE	6	45.34313583	97.08320564	114.3220345	121.3382015	24416432	0	0	76.42546902	15378811	FALSE	0.083211493	228	740	Jan-17	10.01059343	7.532455698
938	938	8	0	FALSE	FALSE	0	43.10452271	77.71770549	89.75181709	91.02978155	16553534	75.76940772	84.71694523	86.08217309	15653824	FALSE	0	575	704	Jan-17	7.388462195	8.687334042
939	939	9	11	FALSE	TRUE	1	44.40720749	77.7672961	89.22884766	91.34789051	17630596	120.3076987	133.4619299	136.2946835	26305550	FALSE	0.018500442	301	702	Jan-17	7.403402295	14.35832658
940	940	10	0	FALSE	FALSE	0	43.65776062	76.92621155	88.70436568	89.85497086	16762028	108.9127089	121.0391574	122.9435127	22934542	FALSE	0	668	698	Jan-17	7.277699863	12.85342715
941	941	11	5.5	FALSE	TRUE	2	44.3846817	82.24180325	96.24016096	97.90490571	18876967	105.0290752	117.3577715	119.8022265	23098972	FALSE	0.01309507	385	693	Jan-17	7.974283667	12.48157776
942	942	12	0	FALSE	FALSE	0	44.28318024	71.75373372	83.5947976	84.70515839	16257322	103.3708389	116.3716308	117.9560446	22639110	FALSE	0	468	679	Jan-17	6.833821542	12.30097174
943	943	13	0	FALSE	FALSE	0	44.59820557	82.48025062	95.91907713	97.77259465	19033272	108.3345757	121.6244826	123.9198584	24123328	FALSE	0	154	668	Jan-17	7.961817702	12.94695753
944	944	14	17	FALSE	TRUE	1	43.82921219	69.13996173	80.62890397	81.24828103	15275768	84.44885437	93.51446912	95.71942812	17996538	FALSE	0.036487663	332	628	Jan-17	6.540585711	9.796587533
945	945	15	14	FALSE	TRUE	1	43.28972244	69.87773349	79.16484957	79.76795671	14630515	91.42816308	100.2809392	102.3112125	18765251	FALSE	0.027952616	588	624	Jan-17	6.410985186	10.54428278
946	946	16	31	FALSE	TRUE	1	44.3846817	66.06800809	74.17969545	75.47964335	14553170	108.0190671	118.0826514	121.9894976	23520698	FALSE	0.087614567	248	623	Jan-17	6.035403056	12.77608138
947	947	17	0	FALSE	FALSE	0	44.20407104	68.66910983	79.4270691	79.56629184	15216515	89.58842523	99.09819654	100.3354762	19188481	FALSE	0	415	618	Jan-17	6.394048264	10.32154363
948	948	18	0	FALSE	FALSE	0	43.93176651	66.58113008	76.76984183	77.26276649	14594497	98.808051	110.0205502	111.4549239	21053201	FALSE	0	496	601	Jan-17	6.192161982	11.58239471
949	949	20	19	FALSE	TRUE	1	43.82921219	66.65680506	74.31655233	75.13025531	14125497	114.2679164	123.7857526	127.3807621	23949294	FALSE	0.043112487	692	592	Jan-17	6.00385551	13.38578134
950	950	21	6	FALSE	TRUE	2	44.72135925	63.53176576	71.66038648	72.10709944	14114632	108.3819928	119.037161	119.6048576	23412099	FALSE	0.014696939	139	562	Jan-17	5.744492585	12.51386374
951	951	22	8.5	FALSE	TRUE	2	43.84062195	65.57033924	75.80029717	76.11048683	14317245	83.36258534	93.03558215	93.69689152	17625447	FALSE	0.025787246	329	547	Jan-17	6.097004804	9.579005314
952	952	23	6	FALSE	TRUE	2	43.68066025	68.12407751	78.36076717	78.8304896	14720893	88.1907715	96.66606268	98.06498506	18312764	FALSE	0.015405595	626	546	Jan-17	6.331016737	10.06664101
953	953	24	7	FALSE	TRUE	1	42.94182205	64.84212534	73.66447681	74.24324977	13399218	72.1290944	78.96085285	79.70412624	14384782	FALSE	0.010043524	410	534	Jan-17	5.939108577	8.002427634
954	954	25	11.33333333	FALSE	TRUE	3	44	65.74082287	75.35284493	76.20139833	14438758	64.38320538	70.35572783	72.02885985	13648139	FALSE	0.059122446	546	531	Jan-17	6.110280898	7.131338677
955	955	26	16	FALSE	TRUE	2	44.14748001	71.07850244	80.59965519	81.15507264	15480645	86.60633777	94.77442345	96.99876083	18502890	FALSE	0.065674705	251	516	Jan-17	6.532209318	9.941289501
956	956	27	9	FALSE	TRUE	1	43.56604004	70.21553631	79.45112956	80.1408107	14887146	93.50915507	101.4313333	103.1999925	19170674	FALSE	0.014225502	697	501	Jan-17	6.442990681	10.64388452
957	957	28	8.5	FALSE	TRUE	2	44.18144226	65.64780847	74.25056733	74.87630165	14304929	90.35386946	99.05059913	100.5382204	19207574	FALSE	0.02539093	478	488	Jan-17	5.988616984	10.35436667
958	958	29	10	FALSE	TRUE	2	44.40720749	69.53267929	76.98844156	77.69853666	14996203	92.62064305	100.3148364	101.9297843	19672954	FALSE	0.03207178	140	477	Jan-17	6.232209675	10.50557742
959	959	31	6	FALSE	TRUE	1	43.82921219	67.58665995	77.39953784	77.8372747	14634453	70.73605273	77.14173554	77.94293205	14654318	FALSE	0.007650671	323	464	Jan-17	6.250199494	7.795891309
960	960	32	14.5	FALSE	TRUE	2	43.13930893	70.86888072	79.15138279	79.95676144	14563411	66.3752636	71.39039515	73.5090782	13389023	FALSE	0.059338373	625	464	Jan-17	6.434506603	7.290589051
961	961	33	11	FALSE	TRUE	1	44.20407104	67.0485016	77.02132322	77.42537427	14807079	60.10242184	65.81333245	67.01844926	12816825	FALSE	0.018670867	404	452	Jan-17	6.217328455	6.562807066
962	962	34	16	FALSE	TRUE	2	42.72002029	66.75677757	76.11540802	76.85138446	13727016	64.23851811	70.06223498	72.12142156	12882161	FALSE	0.070136981	547	440	Jan-17	6.166439481	7.14041867
963	963	35	11	FALSE	TRUE	1	43.32435989	70.26267557	76.5900225	77.58882424	14253615	89.48988771	94.94160909	97.31070072	17876663	FALSE	0.019436798	720	414	Jan-17	6.223881663	9.984069097
964	964	36	18	FALSE	TRUE	1	43.0116272	69.10496267	77.65645689	78.32613606	14182082	34.14267091	36.70776728	37.21613742	6738521	FALSE	0.041279746	474	406	Jan-17	6.302638172	3.194633791
965	965	37	12	FALSE	TRUE	2	43.46262741	64.92750926	73.55988892	74.35863348	13747537	100.5231825	110.6724017	112.6836921	20833132	FALSE	0.044011879	270	400	Jan-17	5.940835196	11.72733222
966	966	38	7	FALSE	TRUE	1	43.82921219	66.96254864	76.76865386	77.32781641	14538668	80.72159453	88.29810978	89.96590828	16914799	FALSE	0.009640948	644	385	Jan-17	6.203157959	9.155003225
967	967	39	10	FALSE	TRUE	4	43.41658783	73.16943837	82.77446156	83.50431897	15405715	90.54976048	99.25135495	101.5025374	18726207	FALSE	0.067104032	141	381	Jan-17	6.734140889	10.44503542
968	968	40	10	FALSE	TRUE	2	43.60046005	67.18871809	75.98555692	76.60748248	14253282	58.77688459	63.53565062	64.84576578	12064944	FALSE	0.033269621	400	371	Jan-17	6.147177039	6.319125819
969	969	41	12	FALSE	TRUE	1	43.38202286	67.95243754	77.83082106	78.38500583	14438236	67.02173348	73.56646599	74.87329771	13791392	FALSE	0.02208779	566	361	Jan-17	6.298310352	7.448007363
970	970	43	11	FALSE	TRUE	3	43.0116272	65.90324109	73.73270429	74.53516637	13495672	50.25136451	53.71315456	55.02603473	9963261	FALSE	0.059161413	492	326	Jan-17	5.970511271	5.214339738
971	971	44	8.5	FALSE	TRUE	2	43.17406464	67.18803359	73.71218394	74.47230648	13586332	45.48848365	48.22557895	48.75007651	8893705	FALSE	0.026589643	269	312	Jan-17	5.966647276	4.505582937
972	972	45	0	FALSE	FALSE	0	42.72002029	72.22506126	81.343114	82.11735813	14667612	32.21453215	34.44205238	35.02259126	6255654	FALSE	0	649	306	Jan-17	6.630881987	2.938844709
973	973	46	0	FALSE	FALSE	0	43.28972244	63.3089613	69.17150631	70.135031	12863707	73.47718315	78.16840409	79.34296058	14552565	FALSE	0	420	286	Jan-17	5.584103875	7.970324406
974	974	47	16.5	FALSE	TRUE	2	42.72002029	69.5083092	78.08805274	79.07957374	14125010	70.63297936	76.15098246	78.61613138	14042231	FALSE	0.073450205	571	279	Jan-17	6.357409616	7.869303067
975	975	48	6	FALSE	TRUE	2	43.56604004	61.41613007	68.93590557	70.10525766	13022918	105.2238984	113.3547248	114.6913087	21305328	FALSE	0.015486765	338	260	Jan-17	5.572691487	11.96309772
976	976	49	8.666666667	FALSE	TRUE	3	43.38202286	67.83312903	76.72015521	78.0008941	14367484	95.64609193	103.9014743	106.099	19543054	FALSE	0.040670527	721	257	Jan-17	6.257301502	10.97586414
977	977	50	7.333333333	FALSE	TRUE	3	43	65.66307372	71.59255648	72.60193405	13138526	103.2253485	110.1218459	111.9030236	20250711	FALSE	0.032220812	143	257	Jan-17	5.789189608	11.64286976
978	978	51	0	FALSE	FALSE	0	42.72002029	71.52731528	81.3236461	82.08150502	14661208	29.08532175	31.37987741	31.92353074	5702107	FALSE	0	495	244	Jan-17	6.62855794	2.588871648
979	979	52	5	FALSE	TRUE	1	42.72002029	65.44505877	72.43384564	73.60512687	13147177	55.94528234	59.7646951	60.81067674	10861862	FALSE	0.006126213	643	225	Jan-17	5.888676593	5.869701422
980	980	53	10.25	FALSE	TRUE	4	43.26661682	70.92205994	77.45894233	78.85212119	14447104	86.25627703	91.6168506	94.52422086	17318510	FALSE	0.070119678	230	218	Jan-17	6.333771844	9.66665447
981	981	54	8	FALSE	TRUE	1	43.41658783	69.02311909	77.47157578	78.41945363	14467608	66.00707247	71.35600237	72.70134001	13412673	FALSE	0.012003934	422	202	Jan-17	6.301830959	7.202604833
982	982	55	0	FALSE	FALSE	0	42.42640686	65.44091086	73.49150866	74.69096073	13158370	46.63844126	50.27615415	50.71336164	8934216	FALSE	0	563	197	Jan-17	5.985055792	4.726879748
983	983	57	15.33333333	FALSE	TRUE	3	42.95346451	67.15742438	73.97386026	75.71328264	13671936	67.44667713	72.20195131	74.45656475	13445004	FALSE	0.097629198	322	177	Jan-17	6.067483433	7.406588489
984	984	58	7	FALSE	TRUE	1	43.0116272	66.37010534	72.79233114	74.32082837	13456863	91.66498931	97.90328672	99.39788772	17997428	FALSE	0.010010951	146	163	Jan-17	5.940889642	10.2267376
985	985	59	0	FALSE	FALSE	0	42.44997025	66.81201839	75.16322612	76.71106424	13529269	39.01099314	41.88477778	42.53065673	7500987	FALSE	0	637	144	Jan-17	6.161710092	3.798342891
986	986	60	7	FALSE	TRUE	1	42	65.0141772	71.52231485	72.92545746	12590393	46.14015241	48.83444635	49.68891151	8578663	FALSE	0.010499013	480	143	Jan-17	5.8327102	4.614899998
987	987	62	8.5	FALSE	TRUE	2	42.95346451	58.20755529	64.60579561	66.45472648	12000071	113.7574505	121.1334319	123.2802533	22261348	FALSE	0.026863462	719	139	Jan-17	5.255009145	12.94097009
988	988	67	19	FALSE	TRUE	1	42.01190186	60.81636334	67.61499483	69.27801989	11967452	76.86188684	82.47385802	84.8191841	14652115	FALSE	0.046922994	562	113	Jan-17	5.508658546	8.590694721
989	989	68	0	FALSE	FALSE	0	43.18564606	63.43675008	70.12591465	71.85574325	13116014	73.23271425	77.5011455	78.87735561	14397687	FALSE	0	395	85	Jan-17	5.732950534	7.914092372
990	990	70	0	FALSE	FALSE	0	43.0116272	51.88072461	58.9411219	61.268838	11093611	79.05844004	85.95915786	86.48753749	15659822	FALSE	0	632	63	Jan-17	4.815965546	8.796085355
991	991	71	5	FALSE	TRUE	1	42.1900444	63.59461894	70.12795169	72.2097634	12579907	66.5529445	70.18226217	71.36552859	12432830	FALSE	0.00628109	317	53	Jan-17	5.765428709	7.064858214
992	992	4	77	FALSE	TRUE	1	44.01136398	87.99287601	101.9634282	106.7519646	20237976	0	0	62.50972669	11850558	FALSE	0.348824059	397	746	Jan-18	8.753307721	5.991487113
993	993	5	7	FALSE	TRUE	1	45.48626328	113.7451216	130.822201	139.7559706	28300391	0	2.789796808	89.35113295	18093481	FALSE	0.008951309	131	736	Jan-18	11.59930625	8.953485498
994	994	6	7	FALSE	TRUE	1	44.01136398	87.65428606	100.4052228	103.635714	19647199	0	83.46018793	104.9452971	19895469	FALSE	0.00956131	667	733	Jan-18	8.473342651	10.79131505
995	995	7	15	FALSE	TRUE	1	45.65084839	100.5695291	119.0536336	124.7727456	25449484	0	111.306411	119.3286263	24339065	FALSE	0.02787656	215	726	Jan-18	10.29673117	12.37123982
996	996	8	7	FALSE	TRUE	2	43.86342621	77.14663098	89.66308662	91.36380891	17204452	142.1503356	161.6651411	163.1795954	30727873	FALSE	0.019251827	589	707	Jan-18	7.398055583	17.39503071
997	997	9	7.5	FALSE	TRUE	2	44.3846817	85.22259491	96.26506646	99.4747011	19179638	144.809376	160.0223013	165.0596872	31825027	FALSE	0.020852382	743	696	Jan-18	8.098652645	17.59023325
998	998	10	6	FALSE	TRUE	1	44.3846817	78.11282487	90.19043237	91.58300318	17658046	121.9719564	137.3582924	139.0910929	26818043	FALSE	0.007460375	457	689	Jan-18	7.423025076	14.67369266
999	999	11	0	FALSE	FALSE	0	44.5533371	81.76807785	98.76146972	100.2748325	19481122	126.8518873	147.9629505	148.7324228	28895331	FALSE	0	322	688	Jan-18	8.171894881	15.7443231
1000	1000	12	0	FALSE	FALSE	0	44.01136398	73.50807375	83.72992401	84.91137189	16097449	127.5060546	141.3651587	144.7008614	27432306	FALSE	0	657	650	Jan-18	6.844958069	15.32144907
1001	1001	13	15	FALSE	TRUE	1	45.45327377	73.2278891	83.302566	84.93016674	17173304	127.1313546	140.5149754	143.2206108	28959923	FALSE	0.028119432	152	652	Jan-18	6.846952747	15.15421022
1002	1002	14	7.666666667	FALSE	TRUE	3	44.04542923	78.22039998	88.87750936	89.98613829	17085939	118.8360298	134.050786	134.9612244	25625494	FALSE	0.032826867	240	649	Jan-18	7.286032305	14.21058906
1003	1003	15	11	FALSE	TRUE	3	44.28318024	72.24681129	83.91896047	84.42958682	16204432	116.2492783	130.9437658	133.7437636	25669221	FALSE	0.055812654	538	644	Jan-18	6.806054688	14.08482871
1004	1004	16	6	FALSE	TRUE	2	43.56604004	74.5909091	87.9407142	88.62454774	16463105	109.4956285	123.7532455	125.818267	23372298	FALSE	0.015486765	389	642	Jan-18	7.170629067	13.1807431
1005	1005	17	5	FALSE	TRUE	1	44.72135925	69.07396536	82.96305393	83.30294955	16306168	105.6702814	121.6359195	122.8610519	24049484	FALSE	0.00559017	464	608	Jan-18	6.711394731	12.85797479
1006	1006	18	0	FALSE	FALSE	0	44.27188873	72.9934075	82.24811081	83.41240072	16001042	119.8536304	132.3276468	135.1545446	25926763	FALSE	0	726	604	Jan-18	6.717781162	14.24633302
1007	1007	19	8.5	FALSE	TRUE	2	43.96589661	73.32208719	84.09451085	84.47288624	15981250	93.83474872	103.2376264	105.443268	19948593	FALSE	0.025640502	298	593	Jan-18	6.816873879	10.88810454
1008	1008	20	9.75	FALSE	TRUE	4	43.65776062	72.50215776	84.15815204	84.76743615	15812972	104.5861305	116.3802162	118.6722299	22137754	FALSE	0.063891635	614	580	Jan-18	6.839025453	12.38173543
1009	1009	21	6	FALSE	TRUE	1	44.3846817	69.18506658	77.5054364	78.08004825	15054552	104.7682815	114.3626252	115.5727707	22283494	FALSE	0.007460375	217	563	Jan-18	6.261774278	12.04578974
1010	1010	22	7.2	FALSE	TRUE	5	43.60046005	72.57809151	85.08031023	85.4915495	15906216	93.01369768	103.8408787	105.4705447	19623428	FALSE	0.050814377	532	561	Jan-18	6.904915495	10.88903039
1011	1011	23	11	FALSE	TRUE	3	43.46262741	72.07797944	83.93273708	84.35628508	15595918	100.6656167	112.8038478	114.6029429	21187966	FALSE	0.057939978	374	562	Jan-18	6.804505031	11.92296615
1012	1012	24	10	FALSE	TRUE	3	43.82921219	67.92591733	77.61551709	78.16828829	14696688	94.01397218	104.397823	105.8026599	19892321	FALSE	0.049384871	453	527	Jan-18	6.271844365	10.94203742
1013	1013	26	6	FALSE	TRUE	1	44.40720749	69.90078062	78.77893793	79.26080739	15297729	93.49719438	101.8893671	103.4297458	19962454	FALSE	0.007452808	295	511	Jan-18	6.366869904	10.67169769
1014	1014	27	7.666666667	FALSE	TRUE	3	43.56604004	72.52569484	83.04679691	83.57524707	15525135	101.3170024	111.8130782	113.6802858	21117518	FALSE	0.033553278	613	498	Jan-18	6.73722651	11.82040146
1015	1015	28	6	FALSE	TRUE	1	43.56604004	75.96887527	86.12645482	86.85948617	16135223	104.9807833	115.2989626	117.6824045	21860961	FALSE	0.007743382	696	484	Jan-18	7.020099876	12.26550538
1016	1016	29	9	FALSE	TRUE	4	43.41658783	68.68439753	79.2207494	79.31325257	14632505	93.77481992	104.076481	105.631118	19487889	FALSE	0.057294427	383	482	Jan-18	6.37085256	10.92023885
1017	1017	30	9.5	FALSE	TRUE	2	43.41658783	63.77244725	72.42897563	73.51778518	13563299	102.3639279	114.0379914	115.7662072	21357712	FALSE	0.031067337	533	479	Jan-18	5.867385455	12.07729122
1018	1018	31	11	FALSE	TRUE	2	43.93176651	69.04408317	77.53609359	78.05293851	14743756	100.1627466	109.6117643	111.3478429	21032974	FALSE	0.037806084	148	480	Jan-18	6.260487493	11.56862782
1019	1019	32	13	FALSE	TRUE	2	43.82921219	67.53868819	77.6603997	78.63005849	14783507	107.0248446	119.3187758	120.9126284	22733198	FALSE	0.048799761	459	446	Jan-18	6.307979323	12.64778031
1020	1020	33	13	FALSE	TRUE	2	43.86342621	70.10957314	78.39798634	79.00026947	14876310	100.78212	109.5789876	110.9107373	20885277	FALSE	0.048723662	231	445	Jan-18	6.342479602	11.5172511
1021	1021	35	5.666666667	FALSE	TRUE	3	44.04542923	72.17899574	81.33004394	81.98852981	15567409	87.84873994	95.94998491	97.30897472	18476348	FALSE	0.020859844	314	431	Jan-18	6.604171848	9.97456585
1022	1022	36	10.5	FALSE	TRUE	2	43.18564606	67.69341857	75.08248971	75.97343561	13867627	102.475601	110.9394633	113.0715148	20639235	FALSE	0.036486743	642	421	Jan-18	6.080314084	11.76772167
1023	1023	37	0	FALSE	FALSE	0	43.56604004	63.96246371	71.9071269	72.65273824	13496144	108.0100924	118.2909719	119.332868	22167555	FALSE	0	560	401	Jan-18	5.791723036	12.48198725
1024	1024	38	7.333333333	FALSE	TRUE	3	43.84062195	71.65628858	81.89051853	82.43147766	15506295	89.96904299	98.33328125	99.82712298	18778613	FALSE	0.030997023	392	400	Jan-18	6.641828498	10.25806172
1025	1025	39	8.666666667	FALSE	TRUE	3	43.41658783	70.06726232	78.76172486	79.40260157	14648989	92.12370801	100.4573179	101.7688824	18775345	FALSE	0.040605795	140	378	Jan-18	6.379541225	10.4837978
1026	1026	40	0	FALSE	FALSE	0	43.56604004	62.99212827	71.03319868	71.67182369	13313927	103.1115029	113.3401032	114.0525518	21186671	FALSE	0	483	368	Jan-18	5.708257772	11.88763373
1027	1027	41	17	FALSE	TRUE	1	43.17406464	64.80193535	70.58517873	71.65421851	13072215	112.5569384	119.9459457	122.7283651	22389911	FALSE	0.037603434	688	351	Jan-18	5.70456666	12.86763216
1028	1028	42	0	FALSE	FALSE	0	43.38202286	71.09512361	80.6010089	81.26572444	14968854	107.3058812	117.7243611	119.4057258	21994105	FALSE	0	325	350	Jan-18	6.536170633	12.4719946
1029	1029	44	8	FALSE	TRUE	1	42.1900444	69.95233379	77.12802942	78.05463591	13598162	66.88944385	71.56297179	72.75975559	12675723	FALSE	0.012712033	605	332	Jan-18	6.270283232	7.209974892
1030	1030	45	6	FALSE	TRUE	3	43.56604004	72.97211424	81.94323196	82.7242512	15367052	91.65082268	98.67369994	100.2398557	18620792	FALSE	0.023230147	407	319	Jan-18	6.667031254	10.3040618
1031	1031	46	8.5	FALSE	TRUE	2	43.41658783	67.36529017	75.90300243	76.64247964	14139774	94.6647969	102.7738328	103.7305493	19137253	FALSE	0.026293416	485	285	Jan-18	6.140478813	10.71121391
1032	1032	47	8	FALSE	TRUE	5	44.5533371	67.30969674	74.66482842	75.64461359	14696030	120.1198341	131.0553638	132.8902773	25817562	FALSE	0.056996017	247	284	Jan-18	6.046936543	14.0070107
1033	1033	48	5.5	FALSE	TRUE	2	43.41658783	67.39673554	76.30815327	76.9030845	14187853	92.25450015	99.93305926	101.3134919	18691330	FALSE	0.013685563	668	273	Jan-18	6.163608655	10.43764811
1034	1034	49	12.5	FALSE	TRUE	2	43.82921219	61.96933922	69.62542857	70.78495934	13308523	102.0844174	110.2063029	112.2058674	21096210	FALSE	0.046011637	336	262	Jan-18	5.632063177	11.68092106
1035	1035	50	11	FALSE	TRUE	2	42.95346451	67.97503182	75.27520894	76.28937526	13775964	86.63945894	92.50547887	94.50453571	17065169	FALSE	0.039547827	567	260	Jan-18	6.112265122	9.669852871
1036	1036	60	7.25	FALSE	TRUE	4	43.0116272	68.58708948	74.44477492	75.95596952	13752929	109.9672604	117.0654724	119.148182	21573505	FALSE	0.042208047	144	205	Jan-18	6.077284915	12.45413785
1037	1037	61	8	FALSE	TRUE	2	43.13930893	65.36693199	71.4740398	72.74145895	13249208	85.50911587	90.42083096	91.92626323	16743549	FALSE	0.024317482	628	201	Jan-18	5.806244708	9.386134843
1038	1038	62	9.333333333	FALSE	TRUE	3	43.0116272	65.95811434	71.91824918	73.18696718	13251561	97.66450132	104.0979337	105.9940899	19191766	FALSE	0.0462386	466	201	Jan-18	5.841234647	10.97419885
1039	1039	101	11.66666667	FALSE	TRUE	3	43.28972244	66.19855402	72.50570325	73.90589434	13555334	65.74780535	69.26291807	71.12445688	13045181	FALSE	0.063792825	548	178	Jan-18	5.912094531	7.034039945
1040	1040	109	7	FALSE	TRUE	2	43.0813179	66.9276212	73.00580985	74.30243058	13497164	87.61613783	92.77910324	94.26176861	17122812	FALSE	0.019957176	378	175	Jan-18	5.94058372	9.646635246
1041	1041	110	5	FALSE	TRUE	1	43.65776062	65.53988679	72.33674702	73.66766939	13742362	121.6272865	130.6916025	132.5203791	24721062	FALSE	0.005865865	218	150	Jan-18	5.876151325	13.96941206
1042	1042	111	6.666666667	FALSE	TRUE	3	43.32435989	57.81137797	63.35805507	65.27500262	11991479	111.8648217	118.5817285	120.7947461	22190848	FALSE	0.027511867	690	143	Jan-18	5.153660896	12.66271991
1043	1043	112	11	FALSE	TRUE	2	42.94182205	65.04959418	71.46758745	73.29315776	13227748	80.85677004	85.87654247	88.03222825	15887815	FALSE	0.039569274	308	123	Jan-18	5.854904656	8.945123782
1044	1044	113	7.5	FALSE	TRUE	4	42.52058411	67.50744268	75.68662033	77.57285254	13726814	68.83864075	73.57927477	75.78410919	13410289	FALSE	0.045441582	610	121	Jan-18	6.227883909	7.552604709
1045	1045	114	9	FALSE	TRUE	2	43.65776062	63.36406159	71.5480831	73.19028952	13653309	96.70286585	104.7918815	106.8125997	19925395	FALSE	0.028331584	438	116	Jan-18	5.841317145	11.06664515
1046	1046	115	17	FALSE	TRUE	1	42.95346451	65.71135439	72.5771416	74.47603033	13448519	115.0361021	122.5895006	124.9265653	22558631	FALSE	0.037990673	146	107	Jan-18	5.947921071	13.10995599
1047	1047	116	18	FALSE	TRUE	1	42.05948257	64.10349616	71.0432172	73.05250967	12648078	68.75063153	73.17825326	75.26477761	13031103	FALSE	0.043169886	521	100	Jan-18	5.837296699	7.503508044
1048	1048	118	9	FALSE	TRUE	3	43.28972244	59.54522899	65.50221474	67.79075345	12433735	102.2891024	107.7926345	109.7090239	20122109	FALSE	0.043223051	218	60	Jan-18	5.373882513	11.40522923
1049	1049	119	15.5	FALSE	TRUE	2	42.95346451	58.50668874	66.63111941	69.63930674	12575127	94.34408265	102.5735792	105.3020967	19014940	FALSE	0.066150198	699	55	Jan-18	5.534764682	10.90354162
1050	1050	120	8.5	FALSE	TRUE	2	42.42640686	59.18291514	66.64990453	68.9108501	12140083	77.80447583	83.26244562	84.41418682	14871319	FALSE	0.027535051	343	49	Jan-18	5.477023394	8.545725774
1051	1051	121	5.5	FALSE	TRUE	2	42.75511551	59.39324315	67.23917633	69.82843853	12493095	85.28737374	92.02502498	93.11507595	16659337	FALSE	0.014112302	583	44	Jan-18	5.554159728	9.526578052
1052	1052	7	7.6	FALSE	TRUE	5	44.3846817	91.81710112	105.6257224	108.9601507	21008520	0	23.03458204	104.030355	20058010	FALSE	0.053177042	679	739	Jan-19	8.933790577	10.67670467
1053	1053	8	0	FALSE	FALSE	0	45.79301071	105.5030885	123.8054023	131.9078292	27072634	0	56.04938764	114.026907	23402771	FALSE	0	133	731	Jan-19	10.91477978	11.75729804
1054	1054	9	0	FALSE	FALSE	0	44.40720749	80.14351472	92.31907761	94.40349591	18220343	137.2563857	153.2822319	155.7538206	30061260	FALSE	0	336	701	Jan-19	7.662648589	16.54983446
1055	1055	10	7.5	FALSE	TRUE	2	44.04542923	76.64223036	88.33505142	89.6631382	17024610	132.7845196	148.3381023	151.5825493	28781435	FALSE	0.021174843	612	692	Jan-19	7.253957509	16.08870486
1056	1056	11	12	FALSE	TRUE	3	43.93176651	78.88713953	92.34856431	94.11981736	17778698	123.9371245	140.3070643	144.4719057	27289921	FALSE	0.064615363	528	688	Jan-19	7.64094982	15.27610583
1057	1057	12	0	FALSE	FALSE	0	44.94440842	84.19909931	96.88015215	99.24996145	19621998	146.5060737	163.2778369	165.9005763	32799013	FALSE	0	209	683	Jan-19	8.079016946	17.68568987
1058	1058	13	0	FALSE	FALSE	0	43.86342621	75.84624854	88.77698154	90.29186833	17002598	132.6413172	151.0880885	153.4580862	28897244	FALSE	0	438	681	Jan-19	7.307832988	16.29922265
1059	1059	14	8	FALSE	TRUE	3	43.65776062	73.25008512	84.34233987	85.45563338	15941352	142.916028	158.9194266	163.5816232	30515393	FALSE	0.035615031	683	652	Jan-19	6.887280289	17.45294075
1060	1060	15	14	FALSE	TRUE	2	44.5533371	71.73198424	84.49214828	85.10757792	16534469	113.5051132	128.6911914	131.0116891	25452595	FALSE	0.05277905	340	621	Jan-19	6.865340195	13.77479766
1061	1061	16	0	FALSE	FALSE	0	44.01136398	72.46581449	83.13799805	83.6476588	15857875	112.3969722	124.6642398	126.0536373	23897176	FALSE	0	585	614	Jan-19	6.740391457	13.21785836
1062	1062	17	11.25	FALSE	TRUE	4	44	70.31636383	81.84529838	82.38521985	15610478	113.1908479	126.745858	128.9875653	24440762	FALSE	0.077962081	500	612	Jan-19	6.630538567	13.55192591
1063	1063	18	9.5	FALSE	TRUE	2	44.18144226	70.70157121	80.89426335	81.2651479	15525502	110.9594157	122.7604192	124.8247219	23847449	FALSE	0.030000993	419	594	Jan-19	6.53476577	13.08408898
1064	1064	19	8	FALSE	TRUE	2	44.77722549	71.92602435	83.05267273	83.28812033	16344023	129.587959	145.9425297	147.0808092	28862365	FALSE	0.02257099	268	575	Jan-19	6.704056767	15.59370614
1065	1065	20	5	FALSE	TRUE	2	44.27188873	71.93337115	81.4181507	81.94035634	15718659	106.5105352	116.2169448	118.4271936	22717947	FALSE	0.011408509	657	573	Jan-19	6.594727309	12.36003893
1066	1066	21	7	FALSE	TRUE	2	44.10215378	70.61438608	80.69084055	81.15279093	15448439	105.2779092	116.3155739	118.1795855	22496948	FALSE	0.019043969	173	559	Jan-19	6.526715793	12.33373702
1067	1067	22	5.5	FALSE	TRUE	2	43.93176651	69.53106042	79.88428876	80.37646006	15182656	106.4927366	118.3034098	119.6796396	22606803	FALSE	0.013366469	542	543	Jan-19	6.45923833	12.50481544
1068	1068	23	0	FALSE	FALSE	0	44.5533371	69.23570679	81.77340529	81.63661112	15860139	115.7493283	131.972069	132.3142243	25705648	FALSE	0	351	541	Jan-19	6.56500053	13.92926662
1069	1069	24	12	FALSE	TRUE	2	44.3846817	77.01644441	85.34057833	86.76271982	16728651	138.5246968	149.9961495	154.2123731	29733565	FALSE	0.042202254	733	535	Jan-19	7.002601462	16.39188828
1070	1070	25	9	FALSE	TRUE	1	44.3846817	70.85618831	80.52240098	81.05587091	15628318	121.0060117	132.8777403	134.7204458	25975342	FALSE	0.013705584	430	512	Jan-19	6.51420241	14.20228577
1071	1071	26	14	FALSE	TRUE	2	43.32435989	69.25532188	76.6941977	77.82899465	14297736	120.2904316	130.4956957	133.3591351	24499015	FALSE	0.055815875	613	501	Jan-19	6.235626877	14.0553483
1072	1072	27	21	FALSE	TRUE	2	43.86342621	71.4720226	80.28936035	81.31333174	15311876	124.6803921	137.3751355	141.3153139	26610674	FALSE	0.100035428	267	490	Jan-19	6.534807049	14.94665276
1073	1073	28	6	FALSE	TRUE	1	43.82921219	72.8832476	82.27878543	82.86230935	15579227	105.1084989	114.5795237	116.1753073	21842518	FALSE	0.007650671	185	472	Jan-19	6.674979658	12.10373054
1074	1074	29	12	FALSE	TRUE	1	43.0464859	66.33182634	74.44440035	75.23432481	13644354	95.11453178	103.6163919	105.034246	19048811	FALSE	0.02243347	503	470	Jan-19	6.018438574	10.86144985
1075	1075	30	8.333333333	FALSE	TRUE	3	43.93176651	70.6978324	79.56805367	80.05285582	15121529	106.2403729	116.019166	117.6195511	22217664	FALSE	0.03739315	351	459	Jan-19	6.431782639	12.27280641
1076	1076	31	10.33333333	FALSE	TRUE	3	43.56604004	74.92835977	86.0748081	87.05257157	16171091	124.1319496	138.2039066	140.9697811	26186879	FALSE	0.052503196	668	441	Jan-19	7.030966212	14.89548143
1077	1077	32	0	FALSE	FALSE	0	43.60046005	63.28892815	71.66418805	72.47433984	13484286	102.8133275	113.3405184	114.0873643	21226639	FALSE	0	428	428	Jan-19	5.77761477	11.88986805
1078	1078	33	9.666666667	FALSE	TRUE	3	43.60046005	71.16531837	81.15815502	81.8677105	15231979	102.9734476	113.2272255	114.2479557	21256518	FALSE	0.04743012	575	426	Jan-19	6.589493173	11.88813418
1079	1079	34	10	FALSE	TRUE	1	43.90899658	69.98231627	78.16522747	78.90314895	14888910	115.0143443	126.3946396	127.3317345	24027314	FALSE	0.016401855	272	405	Jan-19	6.329978862	13.37226135
1080	1080	35	10	FALSE	TRUE	3	44.04542923	76.21710777	84.59406482	85.81999589	16294901	157.7430899	170.4322185	175.1528923	33256807	FALSE	0.048901205	738	395	Jan-19	6.915880645	18.75918217
1081	1081	36	7.666666667	FALSE	TRUE	3	43.82921219	70.32899703	78.47701307	79.12131063	14875869	114.0530401	124.096419	125.705286	23634282	FALSE	0.033151547	178	388	Jan-19	6.349242423	13.18808718
1082	1082	37	5.5	FALSE	TRUE	2	43.90899658	69.08782611	77.37901522	78.22982635	14761855	104.8401046	113.740331	115.3349758	21763543	FALSE	0.013380336	501	386	Jan-19	6.274779851	12.01861316
1083	1083	38	6.4	FALSE	TRUE	5	43.90899658	71.80476815	81.01320903	81.8813594	15450894	109.8137018	120.4325058	122.3186489	23081352	FALSE	0.041988749	352	376	Jan-19	6.588654827	12.79971622
1084	1084	39	8	FALSE	TRUE	4	43.0813179	67.78000171	74.86147124	76.13094069	13829316	121.1326771	130.4597824	133.5192343	24253998	FALSE	0.048765986	633	365	Jan-19	6.088815087	14.07702453
1085	1085	40	8	FALSE	TRUE	2	43.27817154	69.634827	76.55606701	77.5503361	14216184	96.66370527	103.2921377	105.3936613	19320299	FALSE	0.024161682	428	343	Jan-19	6.21853377	10.89714708
1086	1086	41	6.5	FALSE	TRUE	4	44.28318024	72.87743195	80.31649921	81.34665001	15612729	122.0508218	131.474733	133.6210147	25645662	FALSE	0.03380278	280	315	Jan-19	6.539610897	14.07748628
1087	1087	42	7.5	FALSE	TRUE	2	43.60046005	70.74044438	79.46610101	80.42250048	14963089	104.0347194	113.2389473	114.8307265	21364946	FALSE	0.021609253	501	302	Jan-19	6.464430327	11.9570176
1088	1088	43	9.333333333	FALSE	TRUE	3	43.17406464	70.10162117	77.44660469	78.82213715	14379892	109.7590122	118.1835959	120.7583066	22030504	FALSE	0.045891319	585	297	Jan-19	6.324620282	12.62994279
1089	1089	45	10.6	FALSE	TRUE	5	44	72.59457474	80.76967732	81.8446342	15508047	112.5660607	122.7705875	124.9020485	23666632	FALSE	0.089129906	143	290	Jan-19	6.58483449	13.09159727
1090	1090	46	10	FALSE	TRUE	2	43.26661682	72.55813094	79.58078118	80.69555666	14784854	90.9052413	96.48408129	98.34437041	18018429	FALSE	0.033785015	360	289	Jan-19	6.492154457	10.09425264
1091	1091	47	10.33333333	FALSE	TRUE	3	43.0116272	71.30314968	78.4775667	79.85983269	14459780	97.63783756	104.9152854	107.8994718	19536763	FALSE	0.053865435	434	250	Jan-19	6.417529156	11.17530037
1092	1092	48	6	FALSE	TRUE	1	43.41658783	68.79972428	77.19285326	78.64179626	14508628	131.7267218	143.29922	146.135202	26960489	FALSE	0.007796784	720	237	Jan-19	6.302686927	15.49672679
1093	1093	49	5	FALSE	TRUE	1	43.65776062	74.34966315	83.01460008	84.05012536	15679161	109.9876168	118.4740958	120.3425046	22449336	FALSE	0.005865865	210	237	Jan-19	6.776606844	12.57191595
1094	1094	64	0	FALSE	FALSE	0	43.32435989	65.9129741	72.46125255	73.97382986	13589515	112.290855	120.1848011	122.280051	22463709	FALSE	0	665	174	Jan-19	5.905175002	12.81208612
1095	1095	79	7.333333333	FALSE	TRUE	3	42.95346451	70.91192557	78.71900198	80.32132026	14504033	92.62367784	99.04718942	100.6805024	18180395	FALSE	0.032290666	585	149	Jan-19	6.459223077	10.35891806
1096	1096	82	8	FALSE	TRUE	3	43.0116272	65.49942035	72.99360874	75.08513615	13595252	108.600784	116.5656772	119.2105797	21584803	FALSE	0.036693107	729	116	Jan-19	6.001998592	12.46302826
1097	1097	83	10	FALSE	TRUE	3	43.60046005	72.71675298	80.62061863	82.49613419	15348901	122.5262182	130.5826554	134.1518123	24959750	FALSE	0.049904431	148	115	Jan-19	6.638834149	14.13500966
1098	1098	84	16	FALSE	TRUE	1	43.0464859	64.45510195	71.20415001	73.18869792	13273363	98.03386858	105.2220747	107.2741625	19455038	FALSE	0.034538587	519	99	Jan-19	5.841064159	11.11878353
1099	1099	85	6.5	FALSE	TRUE	2	43.60046005	65.02575499	73.53658587	75.74330182	14092496	104.3222479	113.3101385	114.7664931	21352995	FALSE	0.017434837	647	93	Jan-19	6.059998574	11.95966184
1100	1100	86	8.75	FALSE	TRUE	4	43.86342621	68.9639735	76.90578199	78.88556853	14854711	120.3388316	129.1460037	132.1891408	24892151	FALSE	0.053810493	224	78	Jan-19	6.327244689	13.9209583
1101	1101	87	8	FALSE	TRUE	3	42.95346451	62.76524418	70.3570602	72.33852116	13062538	97.86377184	104.8915243	107.2325674	19363535	FALSE	0.036792546	441	68	Jan-19	5.7675893	11.11588391
1102	1102	6	55.5	FALSE	TRUE	2	44.65422821	92.16350389	109.5406916	112.7550793	22005074	0	0	83.26294352	16249443	FALSE	0.414709797	597	748	Jan-20	9.266999193	8.322929555
1103	1103	7	78	FALSE	TRUE	1	47.01063538	95.16911504	114.7317902	120.4025656	26042911	0	0	123.7288649	26762385	FALSE	0.31170923	246	739	Jan-20	9.917893183	12.87750683
1104	1104	8	0	FALSE	FALSE	0	46.95742798	104.3911246	125.5720242	134.2208547	28966108	0	0	121.3539065	26189301	FALSE	0	138	739	Jan-20	11.11287463	12.58001278
1105	1105	9	14	FALSE	TRUE	1	44.77722549	82.06278686	98.61671064	100.3448297	19691142	116.2569609	188.2438817	176.7920921	34692751	FALSE	0.026126287	518	715	Jan-20	8.170928737	18.91360546
1106	1106	10	6	FALSE	TRUE	2	45.45327377	85.97871155	101.1051677	103.0848122	20844264	154.9428336	181.2211903	178.0843934	36009554	FALSE	0.014227432	376	708	Jan-20	8.407436729	19.05377819
1107	1107	11	5	FALSE	TRUE	1	45.27692413	82.99138864	97.83615891	99.03787437	19870861	152.4590612	171.8831005	174.8692945	35085602	FALSE	0.005453825	670	706	Jan-20	8.058442497	18.69918432
1108	1108	12	0	FALSE	FALSE	0	44.72135925	89.15001969	103.166442	106.633829	20873080	105.6258104	206.5252002	191.9418884	37571739	FALSE	0	755	688	Jan-20	8.710731876	20.61151858
1109	1109	13	6	FALSE	TRUE	1	45.0111084	81.02899591	94.28717392	96.03258661	19042308	145.3269218	165.4521104	168.0718433	33326977	FALSE	0.007254166	298	672	Jan-20	7.800379344	17.93774838
1110	1110	14	8	FALSE	TRUE	2	44.10215378	78.59816149	91.17151027	92.46695878	17602231	159.7988795	183.0748002	186.0062565	35408595	FALSE	0.023267267	449	667	Jan-20	7.487698793	19.97104206
1111	1111	15	9.666666667	FALSE	TRUE	3	44.41846466	78.57813953	90.37398273	91.23013044	17616796	133.2768557	148.3232383	151.5753063	29269620	FALSE	0.045699272	597	665	Jan-20	7.389402723	16.08457152
1112	1112	16	10.5	FALSE	TRUE	2	44.77722549	73.67309009	86.57490831	86.77459772	17028191	148.6128774	169.4282534	170.6959291	33496472	FALSE	0.033939042	369	627	Jan-20	6.999506387	18.25373414
1113	1113	17	7	FALSE	TRUE	3	44.94440842	75.40256351	86.41917378	86.99821962	17199794	153.8261764	170.7814473	174.0003795	34400367	FALSE	0.027505337	675	625	Jan-20	7.018008923	18.6265094
1114	1114	18	15.5	FALSE	TRUE	2	44.18144226	69.3887432	80.32953374	80.92107637	15459768	125.5486923	140.131281	142.7205818	27266408	FALSE	0.062524146	525	622	Jan-20	6.500550959	15.10621221
1115	1115	19	10	FALSE	TRUE	2	45.96738052	79.46114821	89.05311627	90.50428714	18716740	162.154288	179.2635086	182.4590952	37733455	FALSE	0.029931638	137	606	Jan-20	7.318941708	19.57453106
1116	1116	32	0	FALSE	FALSE	0	44.40720749	72.94871039	83.66344813	84.04310416	16220736	137.429718	153.9396664	155.514661	30015101	FALSE	0	450	586	Jan-20	6.7672051	16.54473969
1117	1117	36	9.333333333	FALSE	TRUE	3	44	76.77222651	87.86259896	88.4202617	16754007	118.8703151	132.1507317	133.7413794	25341522	FALSE	0.044184614	600	583	Jan-20	7.150990358	14.0761165
1118	1118	99	12.66666667	FALSE	TRUE	3	44.3846817	71.01761967	80.69339283	81.41778309	15698098	126.6051584	139.8447438	141.7071091	27322435	FALSE	0.068651266	375	545	Jan-20	6.54373736	14.99068632
1119	1119	100	5	FALSE	TRUE	2	44.04542923	74.43603514	84.27711511	85.07095316	16152678	135.6920066	149.1535411	151.2681233	28721734	FALSE	0.011526125	674	544	Jan-20	6.857109363	16.06290494
1120	1120	110	5	FALSE	TRUE	2	43.86342621	71.51758441	82.63669675	83.21220353	15669447	129.0557856	143.6808312	145.5626369	27410475	FALSE	0.011621974	528	539	Jan-20	6.697874499	15.42238428
1121	1121	131	6.666666667	FALSE	TRUE	3	45.48626328	67.52463345	75.52695964	76.02954578	15395878	152.8535365	168.2362834	170.1104345	34447128	FALSE	0.024958808	177	529	Jan-20	6.070901291	18.21033352
1122	1122	140	7	FALSE	TRUE	2	44.28318024	80.47148777	89.89574929	91.37035894	17536563	98.14748152	188.2798069	170.8769474	32796132	FALSE	0.018888586	757	521	Jan-20	7.396697	18.26445766
1123	1123	157	7.5	FALSE	TRUE	2	44.10215378	72.67308523	82.05496886	82.89682768	15780438	134.0768079	147.4303856	149.5561725	28469870	FALSE	0.021120407	450	504	Jan-20	6.669616311	15.87413427
1124	1124	158	8.666666667	FALSE	TRUE	6	44.28318024	72.28760819	81.54030658	82.50322219	15834708	130.5809674	143.7674854	146.2330957	28066278	FALSE	0.078064177	603	499	Jan-20	6.636425854	15.49961473
1125	1125	159	11	FALSE	TRUE	3	43.46262741	76.83714865	86.64190297	87.48202749	16173810	142.239664	154.5344397	157.87828	29188776	FALSE	0.057939978	686	464	Jan-20	7.06385835	16.80444252
1126	1126	160	8	FALSE	TRUE	3	44.14748001	71.64474082	81.22273432	81.82610486	15608647	125.8853792	138.8906861	140.6584704	26831149	FALSE	0.034829272	372	457	Jan-20	6.579292978	14.87137531
1127	1127	161	8.666666667	FALSE	TRUE	3	43.17406464	74.61712716	83.70461921	84.50135863	15415979	105.237041	114.4328297	116.6572609	21282331	FALSE	0.041063269	510	446	Jan-20	6.816530817	12.15470109
1128	1128	163	7.142857143	FALSE	TRUE	7	43.56604004	75.89667777	86.31777388	87.16159796	16191344	120.6488776	132.21768	134.9529163	25069172	FALSE	0.070406023	588	417	Jan-20	7.041894467	14.21562641
1129	1129	164	7	FALSE	TRUE	1	45.18849564	70.48497978	78.07977094	78.85426836	15759503	160.3326454	175.3952363	176.5460495	35283797	FALSE	0.009069666	297	411	Jan-20	6.313447721	18.93128092
1130	1130	165	9.666666667	FALSE	TRUE	3	44.10215378	72.90050837	81.11153043	82.40544385	15686897	124.3846553	135.6786859	139.06317	26472397	FALSE	0.046357155	436	402	Jan-20	6.62976721	14.68995528
1131	1131	166	31	FALSE	TRUE	1	44.01136398	71.66970901	78.03728706	79.0535421	14986925	166.4673838	179.2682089	182.4729774	34593122	FALSE	0.089107218	141	400	Jan-20	6.329189961	19.600325
1132	1132	167	8	FALSE	TRUE	1	43.41658783	75.43718821	85.38908488	86.18716843	15900674	153.3725631	167.5304559	169.8599843	31337475	FALSE	0.012003934	666	385	Jan-20	6.948940805	18.16055427
1133	1133	168	5	FALSE	TRUE	2	43.84062195	74.41581932	84.57220814	85.41504593	16067538	111.8392638	123.5911124	125.5653492	23620265	FALSE	0.011634068	508	360	Jan-20	6.893278144	13.15896544
1134	1134	169	17	FALSE	TRUE	2	43.96589661	72.55608169	80.8304889	81.93357512	15500843	135.462586	147.3788492	150.5249615	28477505	FALSE	0.07252229	363	359	Jan-20	6.586115065	15.98560004
1135	1135	171	10	FALSE	TRUE	1	44.5533371	70.92653752	80.21624948	80.70073742	15678320	151.8793888	166.8648259	168.5059133	32736871	FALSE	0.015930871	208	346	Jan-20	6.47505823	18.019215
1136	1136	172	5.666666667	FALSE	TRUE	3	43.82921219	73.38956896	83.12612755	83.89882573	15774106	129.6852173	142.3391104	143.957796	27065999	FALSE	0.021066162	588	333	Jan-20	6.75762417	15.23965964
1137	1137	173	8	FALSE	TRUE	3	44.28318024	73.12046902	80.81720809	81.8200923	15703596	119.2077958	127.4090926	129.7503829	24902778	FALSE	0.034616139	436	317	Jan-20	6.581500869	13.63928425
1138	1138	174	9	FALSE	TRUE	1	43.93176651	72.80922226	80.89535659	82.02609683	15494263	132.9129915	143.9098723	146.2884612	27633058	FALSE	0.013989637	668	303	Jan-20	6.595171549	15.50687787
1139	1139	175	0	FALSE	FALSE	0	44.40720749	71.07094829	78.11194007	78.96479427	15240597	148.829882	160.9863475	162.3307397	31330638	FALSE	0	274	294	Jan-20	6.326555623	17.32538183
1140	1140	176	15.5	FALSE	TRUE	2	43.41658783	76.50164498	84.0150208	84.94703101	15671881	148.7250952	159.7403783	162.3756344	29956687	FALSE	0.06474648	143	293	Jan-20	6.843620664	17.31779644
1141	1141	177	7.8	FALSE	TRUE	5	43.84062195	72.43895031	81.88504076	82.74142177	15564599	124.9350614	136.2704048	138.509301	26055169	FALSE	0.056670689	521	278	Jan-20	6.658946049	14.62668317
1142	1142	178	9.666666667	FALSE	TRUE	3	43.86342621	70.48529225	78.57829935	80.04319362	15072700	128.17212	137.8000718	140.6852367	26492026	FALSE	0.046863127	350	260	Jan-20	6.425179865	14.87817068
1143	1143	179	8	FALSE	TRUE	1	43.86342621	67.94266711	76.46554518	77.46641317	14587474	115.2958528	125.7008512	127.6327534	24034151	FALSE	0.011760611	603	250	Jan-20	6.205718941	13.40930205
1144	1144	180	7.5	FALSE	TRUE	2	43.26661682	72.73911948	79.88736914	81.01575498	14843520	106.8232317	114.2232002	116.5122225	21347101	FALSE	0.021944011	428	232	Jan-20	6.515287981	12.14569289
1145	1145	181	5	FALSE	TRUE	1	44	71.37018471	78.50737526	79.53705316	15070803	147.3848712	159.1171812	160.5674444	30424566	FALSE	0.005774969	220	231	Jan-20	6.376459892	17.12500122
1146	1146	182	9	FALSE	TRUE	1	42.95346451	72.73108206	80.24392429	81.70313844	14753555	124.9384488	133.4496816	135.9983501	24557920	FALSE	0.014634145	687	221	Jan-20	6.569829614	14.34525979
1147	1147	184	12	FALSE	TRUE	3	43.0116272	70.61612998	78.04726814	79.68523744	14428167	111.1440542	118.5618458	121.5333432	22005373	FALSE	0.067409542	557	178	Jan-20	6.399028792	12.71565966
1148	1148	185	6.5	FALSE	TRUE	2	43.0116272	68.67389852	75.43438978	76.77244656	13900764	122.5020162	130.9575229	132.5228917	23995190	FALSE	0.017915473	473	163	Jan-20	6.144512959	13.9631272
1149	1149	186	6.5	FALSE	TRUE	4	43.0464859	66.16733532	72.8645676	74.59529627	13528461	115.1833189	122.2412585	124.6562152	22607414	FALSE	0.035772939	638	155	Jan-20	5.958297456	13.07916674
1150	1150	187	10.25	FALSE	TRUE	4	43.38202286	73.62360684	81.86991456	83.40710178	15363288	134.4185645	144.6372401	148.0327129	27267093	FALSE	0.069747106	389	155	Jan-20	6.714102935	15.70097501
1151	1151	188	0	FALSE	FALSE	0	43.26661682	69.23238797	74.85189328	76.42199021	14001861	119.6799106	126.3113735	128.538588	23550544	FALSE	0	306	152	Jan-20	6.115217452	13.51382866
1152	1152	189	0	FALSE	FALSE	0	42.20189667	54.30644029	59.9479134	62.11934891	10828103	136.5035895	199.4614592	185.2256874	32286926	FALSE	0	759	129	Jan-20	4.864790025	19.94707953
1153	1153	190	8	FALSE	TRUE	2	44	67.4569573	74.51122326	76.02131218	14404635	156.0448679	168.0405461	169.6697508	32149285	FALSE	0.023375431	228	116	Jan-20	6.070299811	18.1605743
1154	1154	191	13	FALSE	TRUE	2	43.26661682	65.92322994	73.1469944	75.28057754	13792734	114.2120925	122.7324294	124.9639879	22895614	FALSE	0.050077098	506	89	Jan-20	6.017452971	13.11248085
1155	1155	192	8.333333333	FALSE	TRUE	3	43.41658783	65.90880909	75.74799692	77.77331034	14348401	113.24806	124.1256862	125.1135087	23082196	FALSE	0.038285825	591	86	Jan-20	6.232875624	13.12409592
1156	1156	193	10	FALSE	TRUE	1	43.82921219	67.17237527	74.74611639	76.74616116	14429309	143.5138688	157.7390062	157.6516582	29640629	FALSE	0.016461624	149	84	Jan-20	6.135957477	16.80155831
1157	1157	194	9	FALSE	TRUE	2	43.65776062	66.38309305	74.74529317	76.63268013	14295471	115.8744442	125.510693	127.4255218	23770640	FALSE	0.028331584	421	79	Jan-20	6.133706817	13.38765847
1158	1158	195	9.5	FALSE	TRUE	2	43.56604004	70.88040425	79.26638078	81.39534365	15120191	150.0537832	162.5256078	164.2708957	30515349	FALSE	0.030854551	336	73	Jan-20	6.536155683	17.53938651
1159	1159	196	6.666666667	FALSE	TRUE	3	43.38202286	58.83076188	67.16816822	70.0155698	12896616	110.8455841	119.8265581	121.6389942	22405465	FALSE	0.027438778	698	49	Jan-20	5.56320201	12.74805102
1160	1160	4	76	FALSE	TRUE	1	45.0111084	90.44681513	105.7127084	109.1414682	21641669	0	3.237555017	130.0812211	25793814	FALSE	0.327025014	496	739	Jan-21	8.942948731	13.6188507
1161	1161	10	8	FALSE	TRUE	2	45.1774292	79.25893215	90.76281652	92.52285459	18482197	181.5729903	206.1368655	208.2767329	41604981	FALSE	0.022172872	281	677	Jan-21	7.486961388	22.48644618
1162	1162	11	0	FALSE	FALSE	0	44.64302826	74.7962642	87.99454342	88.91824251	17344417	173.0340003	199.5231199	200.6138494	39131793	FALSE	0	365	663	Jan-21	7.177311877	21.62852483
1163	1163	14	6	FALSE	TRUE	1	41.61730576	69.50036996	81.1483385	82.01634285	13903043	171.7047795	197.3267713	198.7596299	33692842	FALSE	0.00848553	561	656	Jan-21	6.581207945	21.43368682
1164	1164	16	9.5	FALSE	TRUE	2	44.10215378	75.83619356	87.28468793	88.09439856	16769860	163.7779444	184.4651001	188.1793276	35822266	FALSE	0.030108963	641	645	Jan-21	7.109211976	20.22574833
1165	1165	17	7	FALSE	TRUE	1	44.59820557	75.81587957	86.68048749	87.79347539	17090649	194.4181776	218.6141988	221.5418998	43127292	FALSE	0.009311342	726	641	Jan-21	7.074859225	23.99479548
1166	1166	18	0	FALSE	FALSE	0	44.27188873	70.69370559	80.7803938	81.31646179	15598977	160.3689256	180.0948511	181.4384426	34805426	FALSE	0	427	608	Jan-21	6.52504473	19.47868338
1167	1167	19	7.333333333	FALSE	TRUE	3	43.82921219	71.43694544	83.09606392	83.79633305	15754836	154.4046816	175.2546899	176.7396669	33229431	FALSE	0.031013163	508	594	Jan-21	6.740568018	18.94269489
1168	1168	20	6	FALSE	TRUE	2	45.12205505	70.70778587	80.60878436	80.92251638	16125332	165.5466962	185.3528835	186.1153813	37086987	FALSE	0.014437072	341	578	Jan-21	6.489824474	20.00779219
1169	1169	21	8.333333333	FALSE	TRUE	3	44.27188873	74.30819641	83.3814344	84.51190788	16211961	154.5569464	169.4302196	172.5627943	33102806	FALSE	0.036820806	665	560	Jan-21	6.803463359	18.46938969
1170	1170	22	11	FALSE	TRUE	1	44.5533371	71.47984462	82.2780191	82.69582915	16065921	166.1797226	188.6498742	189.9362058	36900290	FALSE	0.018379282	257	559	Jan-21	6.642145843	20.43561495
1171	1171	23	5.333333333	FALSE	TRUE	3	44.72135925	70.64868958	80.71697289	81.32824145	15919628	164.4907994	186.119815	186.7657051	36558525	FALSE	0.018475209	580	554	Jan-21	6.524730816	20.08038999
1172	1172	24	5	FALSE	TRUE	1	45.22167587	69.52589995	77.52099236	78.12650926	15636994	167.0024349	182.8603937	184.0125865	36830056	FALSE	0.005467159	139	541	Jan-21	6.248676642	19.77619012
1173	1173	25	25	FALSE	TRUE	1	44.40720749	69.61544902	78.58373169	79.43136777	15330648	149.0948901	165.6469615	167.6198576	32351464	FALSE	0.063387421	406	525	Jan-21	6.365561477	17.9218177
1174	1174	26	6.5	FALSE	TRUE	4	43.26661682	68.52332749	76.545787	77.4693672	14193759	155.1722146	170.8253405	171.8503814	31486031	FALSE	0.035409855	489	512	Jan-21	6.194917571	18.40381998
1175	1175	27	6.5	FALSE	TRUE	2	43.93176651	83.49182432	93.76455182	94.99411579	17943848	190.5018006	208.9562687	213.885431	40401741	FALSE	0.017172863	728	504	Jan-21	7.699163059	23.11473843
1176	1176	28	10.5	FALSE	TRUE	2	43.60046005	73.75422972	83.4825684	84.4491483	15712271	159.2615697	174.1486705	177.5294183	33030414	FALSE	0.035795778	645	477	Jan-21	6.796796804	19.03051872
1177	1177	29	8	FALSE	TRUE	2	43.56604004	71.72248423	83.13999259	83.91219908	15587728	144.5227932	162.0045629	163.8725157	30441345	FALSE	0.023843434	561	472	Jan-21	6.753800386	17.48906339
1178	1178	30	9.2	FALSE	TRUE	5	44.27188873	80.28386317	90.09157153	90.91630155	17440519	152.9497131	168.0993213	170.7619336	32757346	FALSE	0.071186173	254	473	Jan-21	7.357479184	18.25242712
1179	1179	31	10	FALSE	TRUE	2	44.04542923	71.45065026	81.07829667	81.66904786	15506748	139.8865723	155.7037912	157.1873111	29845628	FALSE	0.032600803	337	471	Jan-21	6.561584646	16.73869364
1180	1180	32	7.6	FALSE	TRUE	5	43.93176651	73.27834358	82.81858603	83.67702532	15806114	137.5769315	153.4423398	155.0725479	29292322	FALSE	0.054279153	412	442	Jan-21	6.735673527	16.49557609
1181	1181	33	9.333333333	FALSE	TRUE	3	44.04542923	81.01243488	91.27693275	92.10572337	17488391	152.8719176	169.1250875	171.3935113	32543002	FALSE	0.044093516	140	440	Jan-21	7.460129257	18.32124944
1182	1182	34	15	FALSE	TRUE	2	44.28318024	70.86588689	79.9058095	80.75058906	15498328	130.7890134	142.8137616	144.829598	27796907	FALSE	0.059250126	493	423	Jan-21	6.485287478	15.3447931
1183	1183	35	10.66666667	FALSE	TRUE	3	43.737854	72.72008522	82.95820911	83.89794431	15708250	127.4929578	141.3412149	144.0386581	26968423	FALSE	0.054632289	568	387	Jan-21	6.757527765	15.24879514
1184	1184	37	8	FALSE	TRUE	1	43.96589661	71.15827089	79.70690241	80.47040562	15224029	125.6850417	137.1671042	139.0324573	26303262	FALSE	0.011705854	417	359	Jan-21	6.462519332	14.69058007
1185	1185	38	7.25	FALSE	TRUE	4	43.41658783	73.95405576	83.625704	84.40856291	15572539	161.7373554	176.716044	179.7227878	33157064	FALSE	0.041424342	701	356	Jan-21	6.792740338	19.27835278
1186	1186	39	13	FALSE	TRUE	2	43.90899658	70.92651063	79.53727507	80.67082547	15222468	136.3431642	149.1810104	151.8443603	28652811	FALSE	0.04862258	500	338	Jan-21	6.476639035	16.13730195
1187	1187	40	7	FALSE	TRUE	3	45.22167587	70.4232285	77.84300141	78.8501128	15781823	159.9907566	174.0508607	175.342734	35094788	FALSE	0.027169085	278	341	Jan-21	6.313389425	18.79537132
1188	1188	41	9	FALSE	TRUE	4	43.26661682	75.01305576	81.86523972	83.14237816	15233155	124.2995785	131.8868396	134.8303002	24703297	FALSE	0.057692304	629	321	Jan-21	6.694522766	14.21027983
1189	1189	43	8.75	FALSE	TRUE	4	43.82921219	72.61263901	81.58673659	82.70873521	15550353	143.5805774	157.930296	160.5009653	30176337	FALSE	0.053894537	441	274	Jan-21	6.65062172	17.11078197
1190	1190	44	7.75	FALSE	TRUE	4	43.32435989	74.54058255	81.67333695	82.80202609	15211317	118.6622283	126.3683964	128.7416698	23650754	FALSE	0.045977805	565	273	Jan-21	6.666626815	13.52326939
1191	1191	45	8.4	FALSE	TRUE	5	44.5533371	69.06896058	77.93873153	78.78115117	15305388	155.893574	172.3899701	173.3899789	33685734	FALSE	0.061323715	356	274	Jan-21	6.307916998	18.57494722
1192	1192	46	7	FALSE	TRUE	2	44.14748001	71.75449928	79.4809658	80.75518038	15404364	138.3451382	149.3002061	151.9974743	28994108	FALSE	0.019004884	650	240	Jan-21	6.483891988	16.15441821
1193	1193	47	7	FALSE	TRUE	4	44.8218689	70.31007298	77.41479628	78.7383989	15482035	167.241746	182.498535	184.2816999	36234617	FALSE	0.036874584	219	225	Jan-21	6.301498198	19.8052928
1194	1194	48	9.333333333	FALSE	TRUE	3	44.18144226	73.23539674	80.37281336	82.23265607	15710342	151.9345371	162.1838296	167.3485325	31971516	FALSE	0.043822449	737	222	Jan-21	6.607759442	17.88524408
1195	1195	49	8.333333333	FALSE	TRUE	3	43.56604004	68.68333003	76.84536667	77.94397167	14479056	122.4099155	133.3955914	135.2169095	25118212	FALSE	0.038023598	507	215	Jan-21	6.245100407	14.26494668
1196	1196	50	7.5	FALSE	TRUE	4	43.28972244	73.8838706	81.04191412	82.60181672	15150283	113.9099546	121.7127827	124.3901676	22814828	FALSE	0.043841185	586	184	Jan-21	6.650409765	13.03217671
1197	1197	51	8	FALSE	TRUE	3	43.32435989	72.43680537	78.71857395	80.29646102	14751027	140.1479336	148.2843276	150.8581248	27713703	FALSE	0.036165288	441	164	Jan-21	6.444527352	16.0266955
1198	1198	52	6	FALSE	TRUE	2	43.41658783	70.50622446	79.24067752	80.85498351	14916939	133.2405684	144.7886773	146.7178784	27067987	FALSE	0.015593568	666	158	Jan-21	6.493838672	15.55785962
1199	1199	53	6	FALSE	TRUE	1	43.84062195	67.88817505	75.42794148	76.89010493	14463900	155.8886102	169.521585	171.3550682	32233830	FALSE	0.00764669	285	152	Jan-21	6.144972733	18.34909828
1200	1200	54	7	FALSE	TRUE	2	44.18144226	68.55345461	74.67118865	76.49393614	14613974	168.7402735	179.6028933	183.5665007	35069918	FALSE	0.018975677	185	135	Jan-21	6.107676283	19.72925726
1201	1201	55	7	FALSE	TRUE	2	43.68066025	68.89931701	77.55814394	79.87066229	14915136	163.7457439	177.9872999	181.005823	33801228	FALSE	0.019413269	746	133	Jan-21	6.400184833	19.43287641
1202	1202	56	9	FALSE	TRUE	1	43.41658783	72.01779587	81.28044919	82.75301553	15267107	135.9462782	148.6085858	150.8878597	27837307	FALSE	0.014323607	520	131	Jan-21	6.656852877	16.0248569
1203	1203	57	11	FALSE	TRUE	2	43.86342621	69.28171208	77.56747866	79.46293397	14963433	138.5215773	149.5401805	151.4030068	28510258	FALSE	0.037923981	599	100	Jan-21	6.372344965	16.09000514
1204	1204	58	5	FALSE	TRUE	1	43.86342621	67.99324418	76.19175523	77.96500303	14681362	146.5572801	160.3605813	161.163479	30348224	FALSE	0.005810987	361	99	Jan-21	6.24043027	17.19565117
1205	1205	59	5.333333333	FALSE	TRUE	3	43.68066025	69.06492371	77.7228526	79.73150707	14889150	144.214161	156.6448989	158.4780141	29594360	FALSE	0.019366046	444	79	Jan-21	6.393790035	16.8885819
1206	1206	60	7	FALSE	TRUE	3	43.13930893	63.11423775	70.70967326	73.32378227	13355273	134.358101	145.7628526	147.5089957	26867448	FALSE	0.029855335	680	76	Jan-21	5.842679415	15.66315235
1207	1207	61	8.666666667	FALSE	TRUE	3	44.72135925	65.29063225	73.04984452	75.451495	14769282	168.9615817	183.4856022	186.0829048	36424870	FALSE	0.038270964	238	66	Jan-21	6.016943367	20.0156987
1208	1208	62	13	FALSE	TRUE	1	42.63801193	69.86664215	78.36963196	81.08559034	14427767	117.5176025	126.2813902	128.81696	22920732	FALSE	0.025782269	521	48	Jan-21	6.518247395	13.53540507
1209	1209	6	32	FALSE	TRUE	2	44.40720749	105.4109345	121.6899203	125.3277011	24188868	0	20.58568046	127.6436312	24635854	FALSE	0.183589583	525	738	Jan-22	10.34261972	13.30927244
1210	1210	7	13	FALSE	TRUE	2	44.27188873	111.8335874	126.2270527	130.4919387	25032333	0	226.2048992	201.5192594	38657539	FALSE	0.047828738	738	729	Jan-22	10.77051926	21.64283794
1211	1211	8	5	FALSE	TRUE	1	45	95.78174341	110.4655701	114.4828774	22689614	64.76548838	217.9410378	195.5283804	38752201	FALSE	0.005521155	281	719	Jan-22	9.388269712	21.00001853
1212	1212	9	13	FALSE	TRUE	1	44.01136398	86.20437988	97.93242666	99.91967783	18942715	202.5129016	234.9704625	228.9083436	43396312	FALSE	0.024198329	605	712	Jan-22	8.121148852	24.8012042
1213	1213	10	7.5	FALSE	TRUE	2	44.68780518	108.5265469	129.8662623	132.7894797	25953938	176.8812128	205.6514828	206.1702911	40296347	FALSE	0.020570452	370	706	Jan-22	10.96794485	22.1633262
1214	1214	11	0	FALSE	FALSE	0	43.84062195	90.40412364	106.1094871	108.3170368	20375662	187.5575625	214.7901776	218.3042442	41065502	FALSE	0	453	695	Jan-22	8.849628448	23.58567089
1215	1215	12	9.333333333	FALSE	TRUE	3	44.8218689	106.6207411	123.0653421	126.4747244	24868249	167.3900731	187.7481905	193.4895606	38045124	FALSE	0.042579102	136	670	Jan-22	10.42529809	20.74435654
1216	1216	13	7.5	FALSE	TRUE	2	44.40720749	76.82260279	86.29152755	87.18211157	16826580	184.740603	204.4813677	208.0246792	40149795	FALSE	0.020831232	541	650	Jan-22	7.025395832	22.46927511
1217	1217	14	9.333333333	FALSE	TRUE	3	43.82921219	84.10547754	96.09501951	97.56724293	18343952	201.4121726	225.1446746	229.9169905	43227482	FALSE	0.04452963	704	649	Jan-22	7.917563284	24.92011109
1218	1218	15	7.6	FALSE	TRUE	5	44.59820557	97.70272212	115.213542	116.5236905	22683525	158.5916321	178.9220618	185.0149699	36016639	FALSE	0.052669067	302	639	Jan-22	9.567296843	19.80817711
1219	1219	16	11.5	FALSE	TRUE	2	44.40720749	75.93880231	84.90061825	85.99072768	16596637	189.5562891	206.6021494	211.4680363	40814380	FALSE	0.039552126	620	627	Jan-22	6.921557222	22.860734
1220	1220	17	18	FALSE	TRUE	1	45.25483322	74.89061586	84.51700536	85.20835808	17079442	172.7354321	191.3901616	193.2044804	38726538	FALSE	0.037288835	383	622	Jan-22	6.858499729	20.79946149
1221	1221	18	7	FALSE	TRUE	4	44.65422821	91.37970372	107.2432729	108.0616143	21089106	156.9791892	179.1659887	182.2841519	35574240	FALSE	0.037151972	221	618	Jan-22	8.836557822	19.51762528
1222	1222	19	5.5	FALSE	TRUE	2	44.94440842	72.31411501	82.93295657	83.55115208	16518299	172.714323	193.6298054	195.4351008	38638072	FALSE	0.012770935	466	612	Jan-22	6.714700905	21.05492336
1223	1223	20	10	FALSE	TRUE	2	44.59820557	72.40195265	83.24341869	83.90788065	16334245	165.5440309	187.6520439	188.9987262	36792152	FALSE	0.031797665	563	562	Jan-22	6.747144264	20.32715931
1224	1224	21	11.66666667	FALSE	TRUE	3	44.77722549	73.7610205	83.08564344	84.25251122	16533270	184.6815666	204.9206176	208.0038127	40817575	FALSE	0.05962482	674	562	Jan-22	6.772180243	22.47311621
1225	1225	22	7.444444444	FALSE	TRUE	9	44.28318024	95.56571707	110.0378667	110.9724648	21298763	138.9170218	154.9189436	159.0542026	30527012	FALSE	0.093220911	325	560	Jan-22	9.093966675	16.88756895
1226	1226	23	8.333333333	FALSE	TRUE	3	44.27188873	79.39598016	91.06721599	91.58215502	17568250	159.1214976	179.2335742	180.4485166	34615528	FALSE	0.036820806	404	541	Jan-22	7.412610263	19.34514929
1227	1227	24	10	FALSE	TRUE	2	44.27188873	72.84727643	80.48662615	81.24204192	15584701	161.516328	176.0940987	177.1477692	33982344	FALSE	0.032268137	484	529	Jan-22	6.51968512	18.99419538
1228	1228	25	8	FALSE	TRUE	7	43.93176651	107.1949901	121.2292331	123.3639644	23302751	167.4438288	182.9872294	191.5763366	36187680	FALSE	0.082068347	741	511	Jan-22	10.15689711	20.53483301
1229	1229	26	11.66666667	FALSE	TRUE	3	43.93176651	77.98505843	87.49606899	88.89286268	16791356	171.4318627	189.1577329	192.4752255	36357475	FALSE	0.061941841	618	497	Jan-22	7.177153242	20.70929462
1230	1230	27	19	FALSE	TRUE	2	44.5533371	86.65423843	101.4210704	102.1266547	19840889	144.3751661	163.8689275	167.5375036	32548731	FALSE	0.083444923	274	492	Jan-22	8.327255399	17.8645
1231	1231	28	14.75	FALSE	TRUE	4	44.5533371	76.83211733	90.58230963	90.92632823	17664920	156.7813515	179.3710488	181.0631148	35176450	FALSE	0.114153056	354	477	Jan-22	7.355770013	19.41595766
1232	1232	29	9.75	FALSE	TRUE	4	44.77722549	92.7666253	106.8016017	107.7114355	21136726	133.0825236	147.4059301	151.8876899	29805642	FALSE	0.060736891	193	472	Jan-22	8.813890713	16.08498739
1233	1233	30	9	FALSE	TRUE	3	44.5533371	71.00112164	80.61920447	81.5515214	15843608	161.5227705	179.3968367	180.5060554	35068226	FALSE	0.040806048	539	470	Jan-22	6.545595317	19.37286991
1234	1234	31	6	FALSE	TRUE	2	43.96589661	71.38248373	79.64172826	80.68887094	15265360	162.6621728	178.5042258	180.2062058	34092838	FALSE	0.015206351	455	449	Jan-22	6.471106867	19.34082601
1235	1235	32	9	FALSE	TRUE	3	44.3846817	72.84102438	79.79090557	81.07179338	15631388	174.3159661	187.5093908	191.1195478	36849608	FALSE	0.041116752	678	437	Jan-22	6.501475971	20.57271317
1236	1236	33	8.6	FALSE	TRUE	5	43.82921219	103.0498325	114.3603784	116.7122157	21943464	90.39953236	189.6949438	174.2956288	32769919	FALSE	0.065643292	759	417	Jan-22	9.586272465	18.59699399
1237	1237	34	15.5	FALSE	TRUE	2	43.93176651	72.5298763	80.75445164	82.05153963	15499069	158.7787077	172.7011416	176.9863524	33431715	FALSE	0.063236847	600	413	Jan-22	6.589694638	18.97425021
1238	1238	35	8.6	FALSE	TRUE	10	44.10215378	99.78263744	112.8953731	114.0930009	21719016	123.134458	133.0177765	138.3768107	26341740	FALSE	0.129666587	283	408	Jan-22	9.368861486	14.54538862
1239	1239	36	8.5	FALSE	TRUE	10	43.96589661	97.07937706	109.1358209	110.3695708	20880590	135.8333599	148.3743348	152.6333096	28876379	FALSE	0.128202508	140	403	Jan-22	9.043460926	16.16358382
1240	1240	37	7.166666667	FALSE	TRUE	6	44.20407104	73.30079641	81.02478798	82.05246083	15691978	164.4647585	180.2391418	181.4749113	34705849	FALSE	0.058911831	366	394	Jan-22	6.58865189	19.48124551
1241	1241	38	5	FALSE	TRUE	2	44.27188873	73.02615024	80.38101999	81.3605528	15607435	166.9295073	180.5208742	181.5627138	34829265	FALSE	0.011408509	519	389	Jan-22	6.528824674	19.49262693
1242	1242	39	6	FALSE	TRUE	3	44.41846466	69.46558559	76.14021508	77.28056763	14923096	158.5337729	171.0574887	173.2729847	33459503	FALSE	0.022347093	442	358	Jan-22	6.178242904	18.56490706
1243	1243	40	8.833333333	FALSE	TRUE	6	44.01136398	99.15519517	111.5993622	113.0617053	21434173	128.8435192	139.2537081	144.8773362	27465762	FALSE	0.081322088	205	355	Jan-22	9.2780957	15.28182589
1244	1244	41	8	FALSE	TRUE	3	44.27188873	73.31273385	79.88214171	81.14101523	15565321	173.6481763	186.2890565	189.5811001	36367436	FALSE	0.034633799	685	352	Jan-22	6.507843872	20.39879408
1245	1245	43	6	FALSE	TRUE	4	41.14608002	68.53904399	77.95121336	78.84148637	13063913	163.2113279	182.7782164	183.3250153	30376673	FALSE	0.034724015	604	331	Jan-22	6.310647812	19.69701408
1246	1246	44	11.33333333	FALSE	TRUE	3	44.77722549	73.12188801	80.48931423	81.70544953	16033448	169.002335	183.2486399	186.1018961	36519658	FALSE	0.057087811	291	322	Jan-22	6.557500886	20.00461257
1247	1247	45	8	FALSE	TRUE	2	43.46262741	72.81531323	82.59385995	83.60294315	15456639	154.277305	169.5216332	171.590397	31723893	FALSE	0.023957033	526	306	Jan-22	6.725139894	18.36147734
1248	1248	46	5.6	FALSE	TRUE	5	43.86342621	71.24155997	79.05144833	80.05242323	15074438	157.3332194	171.9263272	173.6779315	32704784	FALSE	0.034438715	445	274	Jan-22	6.417727742	18.60478281
1249	1249	47	18	FALSE	TRUE	1	43.82921219	70.49762908	78.32219867	79.31700942	14912663	154.0057585	167.9917155	169.9192978	31947110	FALSE	0.039754054	359	273	Jan-22	6.355101903	18.18178885
1250	1250	48	13.5	FALSE	TRUE	2	44.28318024	82.5801956	90.75916719	92.23719801	17702934	156.6878872	169.0580535	172.614033	33129528	FALSE	0.050588645	220	273	Jan-22	7.47118811	18.45883317
1251	1251	49	8.5	FALSE	TRUE	2	43.84062195	73.84980804	82.09261118	83.30056406	15669780	156.6860146	169.8120932	172.5377189	32456300	FALSE	0.025787246	674	269	Jan-22	6.698766795	18.46912014
1252	1252	50	7.25	FALSE	TRUE	4	43.82921219	92.15593675	103.3386786	105.2639059	19791028	125.2144616	193.5600094	183.03518	34413072	FALSE	0.040648046	757	255	Jan-22	8.594549335	19.60837533
1253	1253	51	7	FALSE	TRUE	1	44.5533371	70.73969117	79.03129365	79.97679791	15537675	166.7317429	182.2455485	183.4782299	35645652	FALSE	0.009330106	591	251	Jan-22	6.408740464	19.71191823
1254	1254	52	7.2	FALSE	TRUE	10	43.38202286	101.1747584	114.6017115	116.3807047	21436907	134.5406672	147.418209	152.9031066	28164202	FALSE	0.102654773	144	233	Jan-22	9.562967461	16.18134075
1255	1255	53	6	FALSE	TRUE	1	43.32435989	69.13861162	75.77317991	76.93792384	14134040	159.3362423	171.1388979	173.5924876	31890166	FALSE	0.007830014	511	224	Jan-22	6.148546502	18.60172087
1256	1256	54	13.33333333	FALSE	TRUE	3	43.96589661	70.92433838	78.25784175	79.57080804	15053836	156.147851	168.7394458	171.3176469	32411230	FALSE	0.075560964	417	195	Jan-22	6.376689395	18.33919996
1257	1257	55	8.857142857	FALSE	TRUE	7	43.82921219	94.47971023	105.8753574	107.7306073	20254801	140.184655	152.1275894	158.0258921	29710990	FALSE	0.096053056	227	191	Jan-22	8.814012969	16.77827663
1258	1258	56	10.66666667	FALSE	TRUE	3	43.68066025	71.80006992	80.40905823	81.9214266	15298098	151.4679431	164.3536338	167.7070854	31317807	FALSE	0.05477545	659	188	Jan-22	6.580768581	17.92640224
1259	1259	58	5	FALSE	TRUE	2	43.82921219	68.6716457	75.12776488	76.70262703	14421124	160.524975	172.6059509	174.1879396	32749672	FALSE	0.011640126	333	175	Jan-22	6.128059665	18.66947692
1260	1260	59	8.5	FALSE	TRUE	2	42.95346451	73.36975744	79.98111652	81.48092069	14713428	151.9810204	162.1398662	163.9098014	29598034	FALSE	0.026863462	574	170	Jan-22	6.54364285	17.49841868
1261	1261	60	6.5	FALSE	TRUE	2	44.65422821	69.71263655	77.57372207	79.07729742	15432580	170.9196515	187.0194394	188.6545234	36817470	FALSE	0.016621678	148	149	Jan-22	6.329697551	20.29850037
1262	1262	61	13.5	FALSE	TRUE	2	43.65776062	72.46500515	80.96724335	82.83268957	15452054	143.2116149	155.5016416	157.8909912	29453832	FALSE	0.052048442	486	145	Jan-22	6.661988378	16.81571471
1263	1263	62	12	FALSE	TRUE	3	43.82921219	85.85765616	96.03308311	98.23665787	18469811	160.6537944	174.2057618	178.8654512	33629107	FALSE	0.064918099	408	112	Jan-22	7.988189883	19.15225826
1264	1264	63	10.5	FALSE	TRUE	2	43.41658783	68.90670895	77.8368975	79.76787874	14716379	160.2951479	174.4855047	177.1785583	32687679	FALSE	0.036099615	633	109	Jan-22	6.392257724	19.00079194
1265	1265	64	5.5	FALSE	TRUE	4	43.41658783	80.0985777	89.92824925	91.86473785	16948129	166.0417953	181.3749398	184.0860478	33962042	FALSE	0.027371125	229	109	Jan-22	7.436125815	19.75542237
1266	1266	72	11.5	FALSE	TRUE	2	43.41658783	71.08981902	80.56284715	82.6365919	15245628	138.4023482	150.9448932	153.9933769	28410244	FALSE	0.041377608	551	92	Jan-22	6.646013228	16.37588144
1267	1267	73	0	FALSE	FALSE	0	44.27188873	63.80163292	70.88053344	73.03118884	14009609	170.0189943	181.4367794	182.9936177	35103756	FALSE	0	150	62	Jan-22	5.808516024	19.67187427
1268	1268	74	7.666666667	FALSE	TRUE	3	43.10452271	66.93330427	74.68159385	77.57533416	14106877	178.2644919	192.4298396	194.3253768	35337575	FALSE	0.03427563	697	55	Jan-22	6.198456939	20.94221926
1269	1269	6	38.5	FALSE	TRUE	2	44.72135925	146.1131249	174.5243693	182.2563574	35675841	0	0	78.9762984	15459246	FALSE	0.238886221	742	749	Jan-23	15.27543304	7.691697912
1270	1270	7	18	FALSE	TRUE	1	44.8218689	120.1378844	146.802205	150.9676359	29684198	0	139.2371413	142.4267767	28004841	FALSE	0.03801271	428	727	Jan-23	12.55511794	14.92483113
1271	1271	8	6.5	FALSE	TRUE	2	45.12205505	128.06461	150.2078166	156.2574895	31137241	66.80363712	157.179681	145.5291211	28999412	FALSE	0.016278796	293	717	Jan-23	13.01157213	15.26405942
1272	1272	9	0	FALSE	FALSE	0	44.10215378	135.0954609	155.7828533	162.4007792	30915000	121.6947414	136.0616687	142.8383433	27191048	FALSE	0	132	697	Jan-23	13.54324189	14.94713025
1273	1273	10	9.2	FALSE	TRUE	5	44.3846817	114.3307768	131.5956257	134.0345294	25843091	159.9794149	178.2835878	185.8282392	35829395	FALSE	0.070824828	680	693	Jan-23	11.08064763	19.8629915
1274	1274	11	10	FALSE	TRUE	5	44.40720749	109.250989	128.9207412	130.7102985	25227736	142.1283044	160.8880706	166.7084769	32175563	FALSE	0.080179451	598	688	Jan-23	10.79809776	17.71038542
1275	1275	12	11.5	FALSE	TRUE	2	44.01136398	84.01263857	96.98870661	98.81801819	18733863	183.9590103	209.6436886	213.0413422	40388255	FALSE	0.040266798	516	677	Jan-23	8.029894174	23.01130578
1276	1276	13	10	FALSE	TRUE	4	44.59820557	107.3834217	130.1266676	133.004299	25891785	150.8143451	175.8905537	181.6992919	35371180	FALSE	0.063595329	363	677	Jan-23	10.99263183	19.39879316
1277	1277	14	8.833333333	FALSE	TRUE	6	44.3846817	107.2838533	122.3273795	125.8497853	24264997	150.7785009	168.1172128	174.5437261	33653637	FALSE	0.079959848	210	662	Jan-23	10.37601875	18.60568538
1278	1278	15	11.66666667	FALSE	TRUE	3	44.8218689	99.51347492	119.6268132	121.0279843	23797277	148.7033501	170.9426	176.7077564	34745381	FALSE	0.059506104	439	647	Jan-23	9.958703947	18.8603209
1279	1279	17	7.833333333	FALSE	TRUE	6	44.41846466	99.96110925	114.5807338	116.3356978	22464752	149.0783011	165.9574736	172.1174242	33236361	FALSE	0.066672091	294	633	Jan-23	9.554272699	18.35175532
1280	1280	18	10	FALSE	TRUE	5	43.86342621	102.464139	119.5754419	121.2819991	22838259	140.4701476	156.672904	162.9515902	30684938	FALSE	0.082179766	648	617	Jan-23	9.984099535	17.30598001
1281	1281	19	7.6	FALSE	TRUE	5	44.10215378	98.54976463	114.4092785	115.641768	22013843	147.3836077	165.5100651	170.7219346	32499035	FALSE	0.053860551	568	614	Jan-23	9.494641632	18.19559838
1282	1282	20	10.71428571	FALSE	TRUE	7	43.82921219	98.36797447	114.6783346	116.0673309	21822217	144.2338439	161.7253639	167.3377109	31461737	FALSE	0.127795495	367	594	Jan-23	9.532271513	17.81243901
1283	1283	21	7.857142857	FALSE	TRUE	7	43.84062195	93.7499069	110.1102566	111.5586119	20985439	141.9706247	160.4301017	164.0863939	30866510	FALSE	0.080212417	452	566	Jan-23	9.143372151	17.45473116
1284	1284	23	8.25	FALSE	TRUE	4	44.3846817	84.52628123	96.74379695	97.4991782	18798739	154.3319865	172.5249682	174.4708094	33639578	FALSE	0.048114358	536	538	Jan-23	7.925544514	18.65742951
1285	1285	24	9.833333333	FALSE	TRUE	6	44.18144226	95.90238165	107.9625345	109.3784625	20896480	161.4088481	175.5014624	181.2108402	34619875	FALSE	0.09478129	680	537	Jan-23	8.950648339	19.39360525
1286	1286	25	10.77777778	FALSE	TRUE	9	44.27188873	97.49693111	111.2176795	112.7437281	21627685	126.1264564	139.7529592	145.4533765	27902393	FALSE	0.162472643	240	532	Jan-23	9.250467211	15.34756423
1287	1287	26	10.33333333	FALSE	TRUE	6	44.04542923	99.34147172	112.294774	113.6011796	21569798	126.865015	138.5426412	144.0475763	27350747	FALSE	0.102733058	156	534	Jan-23	9.324932796	15.18696048
1288	1288	27	8.75	FALSE	TRUE	4	44.01136398	85.55640422	97.77783568	98.6531427	18702606	154.5606465	172.1148863	174.6259549	33105488	FALSE	0.053449348	394	508	Jan-23	8.025248957	18.67251229
1289	1289	28	20	FALSE	TRUE	2	44.04542923	86.6432171	97.52427472	98.57346723	18716441	162.770637	178.5048863	181.7945998	34517888	FALSE	0.092208997	608	497	Jan-23	8.016569653	19.4824025
1290	1290	29	24	FALSE	TRUE	1	43.41658783	82.82506153	95.17164892	96.21617605	17750926	157.7854232	177.7331372	180.7970681	33355258	FALSE	0.062374271	474	484	Jan-23	7.81306598	19.37471529
1291	1291	30	20	FALSE	TRUE	2	44.28318024	109.1273158	123.4261738	125.7054257	24126436	137.3335448	156.3466885	159.9623696	30701315	FALSE	0.091221537	748	482	Jan-23	10.36718709	16.95897939
1292	1292	31	11.16666667	FALSE	TRUE	6	43.56604004	97.03518508	111.9960767	113.2726844	21041801	135.9048759	151.5525914	157.8902973	29330074	FALSE	0.117961533	301	477	Jan-23	9.293077823	16.7512356
1293	1293	32	9.4	FALSE	TRUE	10	44.10215378	98.5322564	109.89376	111.5452392	21234018	129.0394799	139.4609796	145.9412935	27781733	FALSE	0.14817406	177	454	Jan-23	9.146753494	15.40521163
1294	1294	33	10	FALSE	TRUE	4	43.737854	88.69078924	100.7314035	101.6277792	19027815	155.9297921	171.7211365	174.8243287	32732438	FALSE	0.066121858	550	437	Jan-23	8.282312875	18.68862592
1295	1295	34	6.777777778	FALSE	TRUE	9	43.90899658	98.51104184	112.3752551	113.7077508	21456488	148.1370139	164.3104337	169.1132156	31911419	FALSE	0.082369508	662	435	Jan-23	9.327876597	18.01798008
1296	1296	35	8	FALSE	TRUE	10	43.82921219	86.65212704	98.15969927	99.30780476	18671201	150.7142843	166.935072	169.9436418	31951687	FALSE	0.117789791	404	411	Jan-23	8.083005672	18.14224482
1297	1297	36	13	FALSE	TRUE	4	43.82921219	81.19610305	91.41291485	92.51869932	17394758	158.3324129	174.383217	177.7080658	33411503	FALSE	0.097599522	321	396	Jan-23	7.49424598	19.0336251
1298	1298	37	8.166666667	FALSE	TRUE	6	43.68066025	99.94740215	112.5491311	113.945602	21278328	171.0987723	187.4261588	193.1171359	36062908	FALSE	0.073390544	733	392	Jan-23	9.342433096	20.72879735
1299	1299	38	8	FALSE	TRUE	7	43.41658783	89.14582377	98.93931044	100.3283385	18509579	153.5022448	165.7886841	170.0113312	31365397	FALSE	0.084027539	482	381	Jan-23	8.171198856	18.14773146
1300	1300	39	8.2	FALSE	TRUE	5	43.38202286	89.17823041	100.8277876	101.9769651	18783790	163.0120514	179.6240426	183.3711991	33776315	FALSE	0.062383708	603	374	Jan-23	8.31035769	19.65328384
1301	1301	40	6.375	FALSE	TRUE	8	44.10215378	86.32613837	94.99487439	96.37420123	18346023	156.5786266	167.8785149	171.494125	32646031	FALSE	0.066204982	246	360	Jan-23	7.829051148	18.32358343
1302	1302	41	8.888888889	FALSE	TRUE	9	43.56604004	101.7994667	114.144855	115.7953914	21510425	135.993213	146.7577669	152.4859516	28326150	FALSE	0.125665931	142	339	Jan-23	9.512480058	16.13546007
1303	1303	42	8.7	FALSE	TRUE	10	43.18564606	92.73428781	102.0038846	103.671264	18923383	141.8253819	151.2398858	156.477783	28562293	FALSE	0.137594171	415	328	Jan-23	8.463529629	16.61200089
1304	1304	43	7.25	FALSE	TRUE	4	43.82921219	85.20112072	95.90125542	96.77672493	18195324	168.7458203	184.0273108	187.5907535	35269581	FALSE	0.040648046	661	314	Jan-23	7.859818402	20.14089811
1305	1305	44	7.111111111	FALSE	TRUE	9	43.10452271	83.32027774	91.6714318	93.04262249	16919564	160.7286576	172.4303703	177.2818278	32238249	FALSE	0.091855047	524	312	Jan-23	7.539638003	18.98437169
1306	1306	45	10	FALSE	TRUE	4	44.01136398	85.86144093	95.02153037	96.21950307	18241238	158.1493679	171.2577889	174.3892942	33060622	FALSE	0.065302579	330	313	Jan-23	7.814955828	18.65092946
1307	1307	46	7.666666667	FALSE	TRUE	6	43.82921219	89.92332291	100.1692003	102.0420988	19185285	180.8395151	198.0190845	202.9973391	38166226	FALSE	0.066303094	740	284	Jan-23	8.311079984	21.86998206
1308	1308	47	6.6	FALSE	TRUE	10	43.86342621	101.5927594	112.225429	113.782212	21425996	136.8804764	146.7340659	151.5851402	28544555	FALSE	0.088127368	240	274	Jan-23	9.338695592	16.03796971
1309	1309	48	6	FALSE	TRUE	2	43.32435989	73.1014009	79.35054299	80.76499499	14837100	170.2753395	181.5960735	184.3512302	33866623	FALSE	0.015660029	582	254	Jan-23	6.476650199	19.80885887
1310	1310	49	7	FALSE	TRUE	6	44	73.33766337	80.9053146	82.121553	15560518	171.7240434	185.4417163	187.5822297	35543369	FALSE	0.057397497	471	246	Jan-23	6.593096743	20.17094071
1311	1311	50	10.75	FALSE	TRUE	4	43.82921219	89.41718758	98.50468609	101.6451431	19110652	144.8035252	156.1406054	161.3581221	30337494	FALSE	0.073391432	322	227	Jan-23	8.287180976	17.16753758
1312	1312	51	10	FALSE	TRUE	4	43.56604004	78.22063559	87.63204561	89.07651766	16547064	172.8790866	188.5809748	192.8977717	35833145	FALSE	0.066644424	661	222	Jan-23	7.192921853	20.75663403
1313	1313	52	10	FALSE	TRUE	7	43.82921219	100.1997782	112.1134545	114.5736717	21541389	122.5843332	132.1859303	138.7998719	26096240	FALSE	0.115231366	145	213	Jan-23	9.410302608	14.59215782
1314	1314	53	6	FALSE	TRUE	1	43.84062195	73.23361866	80.68110043	81.94805648	15415358	174.3325078	187.750953	189.7054301	35685741	FALSE	0.00764669	408	188	Jan-23	6.577569614	20.41113012
1315	1315	54	6.857142857	FALSE	TRUE	7	43.27817154	98.94098045	108.7392679	111.5468375	20448272	152.0568722	162.7610733	168.3444082	30860151	FALSE	0.067108113	736	185	Jan-23	9.141289701	17.93571256
1316	1316	55	8.666666667	FALSE	TRUE	3	43.46262741	73.38978007	81.86795619	83.26803136	15394720	176.0270437	191.8473539	193.398353	35755781	FALSE	0.040519814	588	171	Jan-23	6.69073858	20.8254651
1317	1317	56	11	FALSE	TRUE	3	43.27817154	83.49627326	91.49945665	93.25539058	17095165	162.3076231	174.4713007	178.0312941	32635908	FALSE	0.058434923	502	167	Jan-23	7.557841266	19.06857619
1318	1318	57	9.166666667	FALSE	TRUE	6	43.65776062	98.77344764	109.5882732	111.7167313	20840238	139.5167649	149.4470398	154.5741251	28835086	FALSE	0.087366613	225	149	Jan-23	9.159417805	16.37995508
1319	1319	58	12	FALSE	TRUE	5	43.18564606	98.01541524	107.6096521	110.7643376	20218100	140.8074943	149.5989781	158.493226	28930177	FALSE	0.111445627	665	137	Jan-23	9.076117416	16.82464515
1320	1320	59	5.5	FALSE	TRUE	4	43.68066025	90.96035555	101.5290798	103.4570062	19319676	154.8638571	166.6533941	170.2554262	31793687	FALSE	0.02704118	321	137	Jan-23	8.441565068	18.16868358
1321	1321	60	9.714285714	FALSE	TRUE	7	43.41658783	98.65957713	111.0402602	113.6885883	20974412	139.3592515	150.6056272	157.2622689	29013322	FALSE	0.112435375	148	114	Jan-23	9.329183626	16.67941784
1322	1322	61	8.333333333	FALSE	TRUE	3	43.18564606	77.06290818	85.13672215	87.09056896	15896866	166.6176386	179.08658	182.3406787	33283114	FALSE	0.038696398	406	103	Jan-23	7.023905655	19.5683778
1323	1323	62	6.5	FALSE	TRUE	6	43.38202286	84.94833942	95.06660398	98.1845946	18085249	176.9561999	193.9511405	196.3699873	36170645	FALSE	0.052832564	749	100	Jan-23	7.979312737	21.1295624
1324	1324	63	8.333333333	FALSE	TRUE	3	43.82921219	69.85427591	77.65832451	79.75463773	14994943	182.8955238	197.7309526	198.7158151	37361242	FALSE	0.037568344	573	88	Jan-23	6.385727801	21.43352281
1325	1325	64	6	FALSE	TRUE	2	43.41658783	70.12078174	78.31902239	80.40982126	14834811	182.8455377	198.4669748	199.5539995	36815725	FALSE	0.015593568	487	78	Jan-23	6.442149179	21.5268123
1326	1326	6	13.66666667	FALSE	TRUE	3	44.40720749	127.9026042	150.9818201	153.6640712	29657928	0	118.9260622	110.3172475	21291776	FALSE	0.076861389	456	727	Jan-24	12.79621411	11.29225115
1327	1327	7	11.75	FALSE	TRUE	4	43.82921219	121.7477376	143.2322131	146.2501801	27496998	5.597201833	148.8360475	133.3220345	25066333	FALSE	0.083866682	614	727	Jan-24	12.14964001	13.90640157
1328	1328	8	9.5	FALSE	TRUE	2	44.8218689	135.4391487	159.5451383	166.3119514	32701293	96.62103284	138.0515671	134.875526	26520067	FALSE	0.029149793	154	710	Jan-24	13.88329624	14.03942954
1329	1329	10	7	FALSE	TRUE	2	44.40720749	126.1108221	146.0684903	150.4623401	29039978	103.0036223	112.7711045	117.3769106	22654326	FALSE	0.018783224	308	704	Jan-24	12.51770632	12.09643673
1330	1330	11	15	FALSE	TRUE	2	43.82921219	114.6215786	135.3782623	137.7741473	25903390	137.9203611	156.9761083	162.5164489	30555275	FALSE	0.060483868	537	700	Jan-24	11.40971168	17.22193758
1331	1331	12	11.5	FALSE	TRUE	6	44.20407104	111.9058925	130.7672682	133.662684	25562084	134.7558546	150.989077	158.4971834	30311514	FALSE	0.119749435	382	675	Jan-24	11.05534125	16.776647
1332	1332	13	6.615384615	FALSE	TRUE	13	44.65422821	112.1022805	133.5292092	136.1158343	26564116	130.5238775	148.7838363	153.149931	29888459	FALSE	0.110930463	234	670	Jan-24	11.26871706	16.1674675
1333	1333	14	7.428571429	FALSE	TRUE	7	43.82921219	105.6458624	124.3307823	125.691319	23631656	135.9820361	152.8637493	158.3250941	29767244	FALSE	0.073778304	458	645	Jan-24	10.36637717	16.77407367
1334	1334	15	8	FALSE	TRUE	8	43.26661682	105.4450455	120.6580247	122.2309004	22394864	135.2563823	150.2201007	156.5176048	28676795	FALSE	0.096698356	638	633	Jan-24	10.06772691	16.57723298
1335	1335	16	11	FALSE	TRUE	4	43.56604004	118.5878865	135.2701681	138.4950386	25727165	67.64547756	127.6167595	121.1643639	22507778	FALSE	0.076886988	756	625	Jan-24	11.48236229	12.5495606
1336	1336	17	10.6	FALSE	TRUE	5	44.5533371	102.3504122	122.293274	122.5061965	23800171	140.4283073	159.8951742	164.5563419	31969559	FALSE	0.086929729	314	622	Jan-24	10.0895121	17.48465192
1337	1337	18	12.25	FALSE	TRUE	4	43.32435989	102.4796032	116.6938831	118.2047586	21715049	124.4378081	136.0004227	142.1542733	26114744	FALSE	0.091369198	564	600	Jan-24	9.723317825	14.96336616
1338	1338	19	10	FALSE	TRUE	7	44.5533371	99.17942903	119.1172465	120.0622772	23325373	133.7240752	152.9300263	157.3867131	30576663	FALSE	0.111516097	392	595	Jan-24	9.880064051	16.67998965
1339	1339	20	10.25	FALSE	TRUE	4	43.82921219	105.7810869	121.5891121	122.4961057	23030913	101.4098627	110.0766036	115.3900176	21694873	FALSE	0.068331108	220	589	Jan-24	10.10093404	11.93117782
1340	1340	21	6.714285714	FALSE	TRUE	7	44.5533371	103.0798593	120.8495128	121.65148	23634119	118.9386358	133.9616223	138.3900145	26886036	FALSE	0.06135321	136	588	Jan-24	10.02217739	14.53088884
1341	1341	22	8.666666667	FALSE	TRUE	12	43.56604004	99.36732027	115.3262401	116.5346316	21647748	140.0349817	157.7562566	161.8530485	30066204	FALSE	0.161310714	482	561	Jan-24	9.574034224	17.19193999
1342	1342	23	7.666666667	FALSE	TRUE	6	43.41658783	105.2326878	121.2573386	122.6365186	22625216	133.291596	147.2201517	152.206256	28080538	FALSE	0.067569351	664	554	Jan-24	10.10386469	16.08939404
1343	1343	24	9.25	FALSE	TRUE	8	43.82921219	103.5446991	120.3889613	121.4243578	22829410	108.0554801	119.0446381	123.2944742	23181017	FALSE	0.117158892	335	535	Jan-24	10.00632069	12.82627924
1344	1344	26	8.4	FALSE	TRUE	10	42.94182205	102.4311476	115.9626575	118.0478663	21304955	125.5898427	136.9876469	143.9556239	25980716	FALSE	0.132025552	588	520	Jan-24	9.709306368	15.16716647
1345	1345	27	6	FALSE	TRUE	7	43.90899658	99.84034441	116.0200788	117.1577985	22107507	117.9181603	131.7124606	135.9906298	25661235	FALSE	0.053360254	414	514	Jan-24	9.634364775	14.26937769
1346	1346	28	8.6	FALSE	TRUE	10	44.27188873	98.51711353	110.9705872	112.2553073	21533991	123.0618456	134.1327559	139.2366328	26709832	FALSE	0.128674229	226	507	Jan-24	9.209804936	14.64639625
1347	1347	29	9	FALSE	TRUE	5	43.96589661	102.2514064	116.0006816	117.1869933	22170364	103.93225	112.8321339	117.1914756	22171212	FALSE	0.069839625	141	504	Jan-24	9.641588996	12.14589062
1348	1348	30	8.333333333	FALSE	TRUE	9	43.38202286	100.3465978	114.9659048	117.2235062	21592148	124.5041573	138.4989097	143.7273573	26474062	FALSE	0.115040575	513	484	Jan-24	9.638109651	15.14312709
1349	1349	31	9.625	FALSE	TRUE	8	43.56604004	103.3934067	118.1486607	119.4529354	22189859	144.5087787	158.3181772	164.4928513	30556580	FALSE	0.125862085	663	470	Jan-24	9.825618525	17.48394012
1350	1350	32	10.2	FALSE	TRUE	10	43.93176651	99.99066846	114.0115154	115.3847564	21795524	118.350946	130.1809742	135.5819449	25610658	FALSE	0.168788527	278	441	Jan-24	9.481213589	14.22696657
1351	1351	33	10.6	FALSE	TRUE	5	43.82921219	100.1480325	114.6644468	115.9040075	21791510	136.5799158	150.502158	155.3807725	29213672	FALSE	0.089825878	585	438	Jan-24	9.521144462	16.46220966
1352	1352	34	11.66666667	FALSE	TRUE	3	43.96589661	97.19009683	109.7244241	111.3039169	21057357	135.1863412	148.558541	152.7826056	28904624	FALSE	0.061845709	444	437	Jan-24	9.124184055	16.17847053
1353	1353	35	7.777777778	FALSE	TRUE	9	43.38202286	103.17753	118.9941357	120.2561441	22150749	115.1951363	127.5085617	131.1381754	24155180	FALSE	0.103730437	361	432	Jan-24	9.903384492	13.71472221
1354	1354	36	9.5	FALSE	TRUE	10	43.737854	102.0666435	116.374405	117.7665215	22049479	106.7803839	116.5636895	121.7461626	22794589	FALSE	0.153063087	193	431	Jan-24	9.690541768	12.65913117
1355	1355	38	7.923076923	FALSE	TRUE	13	43.737854	101.387373	114.7948872	116.6912851	21848162	118.248105	128.6791317	134.0519974	25098616	FALSE	0.151554634	514	393	Jan-24	9.594526317	14.05138987
1356	1356	39	6.333333333	FALSE	TRUE	9	43.56604004	98.20279938	110.9761751	112.0739378	20819119	136.1500623	148.349256	153.0013521	28421892	FALSE	0.075577906	407	365	Jan-24	9.190686321	16.20154955
1357	1357	40	11	FALSE	TRUE	6	43.56604004	104.7221204	119.117858	121.5643965	22582089	104.2870794	113.7348856	121.2556203	22524730	FALSE	0.115330482	249	364	Jan-24	10.0189348	12.59568781
1358	1358	41	10.5	FALSE	TRUE	6	43.26661682	102.1458166	112.3081929	114.3250866	20946379	136.8149024	146.7791717	153.8232308	28183138	FALSE	0.109050918	662	345	Jan-24	9.385059467	16.28962075
1359	1359	42	6.5	FALSE	TRUE	6	43.82921219	90.93960671	103.2637856	104.2127948	19593405	153.8963404	168.8959125	171.7376626	32288987	FALSE	0.051759963	580	341	Jan-24	8.506521227	18.33450798
1360	1360	43	7.818181818	FALSE	TRUE	11	43.26661682	102.477679	112.4295773	114.3250756	20946377	112.3612903	118.9849124	124.7042859	22848032	FALSE	0.128453357	142	343	Jan-24	9.392339772	13.00054171
1361	1361	44	7.875	FALSE	TRUE	8	43.60046005	91.03059432	102.5871827	103.9101436	19333106	152.2408359	166.9081677	170.9427617	31804927	FALSE	0.093000158	328	333	Jan-24	8.480560255	18.24536166
1362	1362	45	7.4	FALSE	TRUE	5	42.42640686	110.0745172	122.926982	124.2195066	21883856	121.5035232	129.3096638	134.982235	23779935	FALSE	0.055917157	738	321	Jan-24	10.24499759	14.14053605
1363	1363	46	7.25	FALSE	TRUE	8	43.17406464	101.4108462	111.5338933	113.4414196	20695650	121.8317652	129.5470768	134.8883716	24608318	FALSE	0.083782077	479	319	Jan-24	9.313414173	14.15273667
1364	1364	47	8.833333333	FALSE	TRUE	6	43.38202286	101.6721213	117.0725825	118.6476382	21854468	130.2242653	144.1432125	148.5048665	27354062	FALSE	0.083698675	404	283	Jan-24	9.76001027	15.67974923
1365	1365	48	7.5	FALSE	TRUE	8	43.28972244	101.2281727	111.4660452	113.2217491	20766390	135.2097231	144.646305	150.3738911	27580592	FALSE	0.08768237	633	272	Jan-24	9.290554706	15.90234095
1366	1366	49	8.5	FALSE	TRUE	6	43.18564606	100.5022252	110.3993651	112.2082826	20481667	141.2788724	150.6584249	156.3688052	28542401	FALSE	0.079726151	547	268	Jan-24	9.201456411	16.58163005
1367	1367	51	8.25	FALSE	TRUE	12	43.56604004	97.57634352	108.0360819	111.1572343	20648830	127.2059652	137.6391855	142.4116448	26454723	FALSE	0.14981869	338	235	Jan-24	9.114098782	15.00734728
1368	1368	52	8.5	FALSE	TRUE	10	43.28972244	98.70433983	108.3488523	111.0993855	20377120	134.8743183	143.9722695	150.6936223	27639235	FALSE	0.132238765	466	227	Jan-24	9.107027679	15.94294583
1369	1369	53	12.5	FALSE	TRUE	6	43.26661682	99.45913917	107.6290057	110.0509361	20163279	127.7108102	134.8715869	141.5532206	25935055	FALSE	0.141647983	226	210	Jan-24	9.018690245	14.91272605
1370	1370	54	10.08333333	FALSE	TRUE	12	42.43819046	106.1767259	116.9074021	119.5719332	21076792	99.60617996	106.6629279	112.600566	19847958	FALSE	0.213340701	145	199	Jan-24	9.848879898	11.6222868
1371	1371	55	9.111111111	FALSE	TRUE	9	43	99.40978827	109.511051	112.1663097	20298357	133.4103322	142.1826043	149.3895905	27034528	FALSE	0.133863635	639	192	Jan-24	9.199573639	15.79339397
1372	1372	56	9.5	FALSE	TRUE	2	42.95346451	77.81344461	84.55507992	86.31668622	15586647	168.9069419	180.7521974	183.7762025	33185412	FALSE	0.031740883	546	186	Jan-24	6.956655934	19.73216213
1373	1373	57	8	FALSE	TRUE	7	43.65776062	102.7420806	115.8376544	118.4070612	22088288	127.2728764	146.0579194	145.5847029	27158151	FALSE	0.083101739	753	174	Jan-24	9.739946117	15.35041628
1374	1374	58	7	FALSE	TRUE	8	43.56604004	101.0043528	113.0666556	115.1606449	21392513	122.2781901	131.1437082	136.8714104	25425556	FALSE	0.078062216	321	152	Jan-24	9.461520019	14.37309002
1375	1375	59	7.714285714	FALSE	TRUE	7	43.41658783	98.65646239	111.1436695	113.2102806	20886169	148.211948	160.2589161	164.7857157	30401323	FALSE	0.079566498	474	142	Jan-24	9.28595972	17.53022745
1376	1376	71	9	FALSE	TRUE	8	43	101.1361098	112.3745045	115.2329141	20853310	126.183389	135.5405005	142.1273448	25720304	FALSE	0.116819903	601	120	Jan-24	9.466452363	14.96661191
1377	1377	72	12.8	FALSE	TRUE	5	43.0116272	103.4832187	112.8023332	116.0334134	21009531	107.3412111	113.008944	120.5355606	21824710	FALSE	0.123769379	147	116	Jan-24	9.54104281	12.52605643
1378	1378	84	7.444444444	FALSE	TRUE	9	42.75511551	96.55802383	107.5935886	110.8417172	19830833	149.3122298	160.9272199	167.6316874	29991199	FALSE	0.100003404	529	77	Jan-24	9.080520656	17.85670024
1379	1379	85	10.75	FALSE	TRUE	8	43.0116272	97.43645163	107.4628121	110.2938065	19970292	141.4808181	150.993155	156.7090585	28374446	FALSE	0.152416133	360	77	Jan-24	9.03589307	16.62411315
1380	1380	8	6.75	FALSE	TRUE	4	43.86342621	143.6003794	170.3938791	177.6891243	33460120	0	0	40.42661079	7612617	FALSE	0.036459486	456	752	Jan-25	14.89030242	3.347048664
1381	1381	9	15	FALSE	TRUE	1	43.86342621	128.2821901	151.2705797	155.6428262	29308646	0	63.65492761	98.61988237	18570822	FALSE	0.030194774	533	733	Jan-25	12.97017328	9.966809526
1382	1382	10	5	FALSE	TRUE	1	43.84062195	126.9925501	147.2753597	150.8243486	28371769	36.16163352	137.3819144	125.2537678	23561653	FALSE	0.005817034	674	724	Jan-25	12.547027	12.98538734
1383	1383	11	13.66666667	FALSE	TRUE	3	44.3846817	140.4492261	161.0478892	166.4026054	32083954	55.14725017	87.90374387	85.66050584	16516134	FALSE	0.076939425	251	714	Jan-25	13.90343826	8.480241953
1384	1384	12	8	FALSE	TRUE	2	43.41658783	140.3227635	167.3495574	171.6217867	31662510	68.03030142	104.5722438	101.9882221	18815811	FALSE	0.024007868	753	704	Jan-25	14.35047684	10.31346832
1385	1385	13	10.25	FALSE	TRUE	4	43.82921219	118.7502864	141.489028	145.0754874	27276140	106.2599541	120.3260405	125.9898136	23687777	FALSE	0.068331108	386	699	Jan-25	12.04993857	13.08068875
1386	1386	14	11.5	FALSE	TRUE	4	43.56604004	112.8288718	136.3035065	139.4585492	25906149	107.2424156	121.6826374	128.9658906	23957008	FALSE	0.08218841	464	673	Jan-25	11.5636928	13.42872982
1387	1387	15	21	FALSE	TRUE	3	43.38202286	110.8889617	132.3587869	134.8201583	24833388	108.1938588	121.8526359	129.6748841	23885647	FALSE	0.153401851	588	674	Jan-25	11.16259493	13.51862619
1388	1388	16	7.25	FALSE	TRUE	4	43.28972244	126.5699648	141.6710718	144.39012	26483088	68.2794586	73.48499028	76.62654017	14054337	FALSE	0.041667496	132	653	Jan-25	12.00304203	7.506397271
1389	1389	17	18.5	FALSE	TRUE	2	43.93176651	114.949909	136.5293499	137.9578767	26059458	69.44836767	76.18646726	80.28429212	15165246	FALSE	0.082457517	304	648	Jan-25	11.4461547	7.933160642
1390	1390	18	9.285714286	FALSE	TRUE	7	43.60046005	111.571479	132.0932633	133.5552231	24848751	91.96905018	102.470341	108.7531908	20234184	FALSE	0.104193079	687	645	Jan-25	11.05849142	11.1581294
1391	1391	19	9	FALSE	TRUE	6	43.28972244	106.5482986	121.1535915	122.9779973	22555817	90.37464502	97.84585644	103.6581858	19012304	FALSE	0.086446101	520	616	Jan-25	10.14552004	10.60500994
1392	1392	20	9	FALSE	TRUE	5	43.82921219	106.2175104	125.5221003	125.9227492	23675168	99.9016623	110.9328318	115.1591883	21651474	FALSE	0.070275904	375	607	Jan-25	10.39717463	11.89785529
1393	1393	21	10.5	FALSE	TRUE	2	44.10215378	109.5264485	125.199514	125.8974704	23966143	72.76401249	79.28897892	82.5708074	15718376	FALSE	0.034986004	196	604	Jan-25	10.40313843	8.216945684
1394	1394	22	9.428571429	FALSE	TRUE	7	43.18564606	106.9695193	121.6903634	123.0900607	22467946	111.9031915	121.5753211	126.7244585	23131342	FALSE	0.108664589	602	595	Jan-25	10.1494385	13.21018299
1395	1395	23	8.666666667	FALSE	TRUE	6	43.82921219	100.3570884	116.7975013	118.7657711	22329560	118.1156505	131.4230058	136.9093048	25740788	FALSE	0.079689676	449	569	Jan-25	9.773120611	14.36974308
1396	1396	24	12.2	FALSE	TRUE	5	43.32435989	108.5678794	121.9519395	122.59183	22520985	68.67307644	73.02140197	77.33173015	14206385	FALSE	0.113512958	250	545	Jan-25	10.11872454	7.632168572
1397	1397	25	8.6	FALSE	TRUE	5	42.95346451	107.6107397	120.4852652	121.9684115	22024462	100.4173663	107.2997688	111.6961942	20169555	FALSE	0.068347288	690	542	Jan-25	10.0562463	11.51506494
1398	1398	26	9	FALSE	TRUE	9	43.56604004	102.246451	120.2234694	121.5846482	22585851	97.5361292	108.384603	113.6182119	21105987	FALSE	0.128029515	542	537	Jan-25	10.022595	11.73297497
1399	1399	27	7	FALSE	TRUE	9	43.56604004	102.8753816	119.6890686	120.5524854	22394114	92.36542727	102.6334524	105.8270102	19658675	FALSE	0.087819993	334	521	Jan-25	9.935327934	10.85511723
1400	1400	28	7.428571429	FALSE	TRUE	7	43.0116272	106.5847717	118.8456627	119.9017147	21709943	76.62759376	82.2210703	85.99474622	15570595	FALSE	0.076609786	136	517	Jan-25	9.884037483	8.616375647
1401	1401	29	8.272727273	FALSE	TRUE	11	43.17406464	106.9739342	120.6206903	122.2413305	22301059	108.8575821	117.9475464	123.9933	22620679	FALSE	0.140417059	616	504	Jan-25	10.07676121	12.90348543
1402	1402	30	10	FALSE	TRUE	8	43.60046005	122.9976887	140.043554	141.7131915	26366590	41.42027198	94.46641504	87.88322723	16351202	FALSE	0.133078484	759	490	Jan-25	11.76884622	8.783539979
1403	1403	31	8.833333333	FALSE	TRUE	6	43.38202286	103.7519633	121.2898214	122.1499922	22499589	96.76476523	106.7002306	111.4913258	20536301	FALSE	0.083698675	406	485	Jan-25	10.0719925	11.49154023
1404	1404	32	6.75	FALSE	TRUE	8	43.56604004	103.4989592	120.5854812	121.3536972	22542949	102.1914421	113.256359	117.1709446	21765951	FALSE	0.073917875	488	475	Jan-25	10.00174433	12.13475624
1405	1405	33	8.909090909	FALSE	TRUE	11	43.56604004	103.3786122	119.9102501	120.8745905	22453949	81.81103543	88.93980091	94.22663531	17503762	FALSE	0.154115599	269	468	Jan-25	9.966069871	9.544135883
1406	1406	34	8.888888889	FALSE	TRUE	9	43.38202286	109.6695353	127.7091925	128.9384853	23750005	116.2225242	128.6978179	134.728441	24816494	FALSE	0.126734288	684	458	Jan-25	10.65294727	14.10188543
1407	1407	35	8.875	FALSE	TRUE	8	43.0464859	104.1951033	118.2498393	119.9812874	21759578	100.8171262	108.9482619	114.952998	20847657	FALSE	0.114147689	568	440	Jan-25	9.88367431	11.88713555
1408	1408	36	6.888888889	FALSE	TRUE	9	43.56604004	103.844399	120.4398848	121.1355368	22502423	76.71067497	83.44938822	86.88176732	16139362	FALSE	0.08573736	191	436	Jan-25	9.990461434	8.7139572
1409	1409	37	7.916666667	FALSE	TRUE	12	43.60046005	104.4117346	120.1778285	121.4448103	22595536	103.3788772	114.3417384	119.5272801	22238768	FALSE	0.140608845	341	432	Jan-25	10.0090305	12.4007192
1410	1410	39	9.833333333	FALSE	TRUE	6	43.60046005	102.8649999	118.0879858	119.3943846	22214042	94.51238561	102.6893453	107.7955974	20056018	FALSE	0.097324067	417	404	Jan-25	9.834734929	11.07992567
1411	1411	40	11	FALSE	TRUE	10	43.18564606	105.0147894	117.1026527	119.7588307	21859888	102.4226203	109.9225852	117.5059342	21448661	FALSE	0.195618618	499	395	Jan-25	9.863807832	12.1759686
1412	1412	41	11.5	FALSE	TRUE	8	43.38202286	106.28712	121.7535697	123.3957169	22729047	95.90936822	104.1342582	110.0786326	20276088	FALSE	0.16577428	262	388	Jan-25	10.1800203	11.32933643
1413	1413	42	7.818181818	FALSE	TRUE	11	42.72002029	108.9992432	121.8877515	123.6841	22092167	113.957585	121.8209164	128.2182648	22902049	FALSE	0.131761471	668	380	Jan-25	10.20041092	13.37765647
1414	1414	43	11.44444444	FALSE	TRUE	9	43.10452271	102.366352	115.0384054	117.3404826	21338068	126.1174458	137.2437162	144.1646415	26215973	FALSE	0.187537836	587	361	Jan-25	9.648111199	15.19227227
1415	1415	44	7.5	FALSE	TRUE	12	43.41658783	103.7158077	118.2002026	119.4125721	22030430	94.49091296	102.7966078	107.2388742	19784504	FALSE	0.130756041	186	354	Jan-25	9.83644618	11.01700351
1416	1416	45	9.363636364	FALSE	TRUE	11	43.41658783	104.7337059	119.821782	121.3424595	22386475	101.8072284	111.004254	116.0339127	21407101	FALSE	0.16720456	352	352	Jan-25	10.00105731	12.00634859
1417	1417	46	10.125	FALSE	TRUE	8	43.0116272	102.4163094	113.6184415	115.3996171	20894773	87.5488332	92.56669469	98.49068057	17833165	FALSE	0.139319141	431	325	Jan-25	9.491772821	10.03735679
1418	1418	48	8.846153846	FALSE	TRUE	13	43.18564606	103.3376952	114.5232337	116.7340884	21307774	116.9816504	125.3491566	132.2181847	24134126	FALSE	0.183398696	516	317	Jan-25	9.598684582	13.84416424
1419	1419	49	9.3125	FALSE	TRUE	16	43.60046005	106.049084	120.2664949	122.0905298	22715676	96.60656853	104.7258485	111.1611485	20682199	FALSE	0.239186833	272	306	Jan-25	10.06693541	11.45437144
1420	1420	50	6.714285714	FALSE	TRUE	7	42.95346451	106.4875224	118.8166506	120.2134301	21707556	103.4913444	109.9462444	114.7382908	20718882	FALSE	0.066008729	673	300	Jan-25	9.903793316	11.86239255
1421	1421	51	9.428571429	FALSE	TRUE	7	43.41658783	104.1184763	118.1976269	119.9310337	22126081	122.5097358	134.0725284	139.9591558	25821070	FALSE	0.107511645	590	278	Jan-25	9.873077781	14.71176832
1422	1422	52	12.66666667	FALSE	TRUE	3	43.0464859	104.1146353	114.8305146	116.6399037	21153591	85.98460464	91.09442769	96.18538272	17443998	FALSE	0.072985966	180	272	Jan-25	9.59955377	9.774341907
1423	1423	53	11	FALSE	TRUE	6	43.17406464	105.2302196	116.1951246	118.1804087	21560206	97.41598078	103.4377529	108.9545043	19877081	FALSE	0.117434149	384	257	Jan-25	9.729514804	11.21339632
1424	1424	54	6.75	FALSE	TRUE	4	43	110.1505188	121.0239481	123.5133476	22351792	94.46510019	100.536746	105.5670979	19104120	FALSE	0.037938376	742	249	Jan-25	10.19131586	10.81949511
1425	1425	55	9	FALSE	TRUE	8	43.38202286	106.19125	120.7214399	122.2826604	22524026	108.3949037	117.084477	123.0892125	22672590	FALSE	0.114771525	512	237	Jan-25	10.08055964	12.80127838
1426	1426	56	7.111111111	FALSE	TRUE	9	43.38202286	99.4364024	112.207367	114.800587	21145855	114.947133	124.7256104	129.6896943	23888375	FALSE	0.090683674	301	224	Jan-25	9.432194112	13.5626537
1427	1427	57	9.285714286	FALSE	TRUE	7	42.72002029	105.8203397	118.4271708	120.6137712	21543752	110.4252618	119.2399207	125.3108651	22382736	FALSE	0.108532077	655	222	Jan-25	9.935753217	13.05575203
1428	1428	58	11.4	FALSE	TRUE	5	43.0464859	100.8527306	110.333433	113.0239195	20497803	90.46066755	96.87385947	102.3860102	18568532	FALSE	0.10386085	150	192	Jan-25	9.285454716	10.48237305
1429	1429	59	8.9	FALSE	TRUE	10	43.0116272	102.9497226	113.5174711	115.6628162	20942429	120.3545345	128.6673685	134.441893	24342653	FALSE	0.143520277	579	189	Jan-25	9.505532832	14.09760574
1430	1430	60	7.090909091	FALSE	TRUE	11	43.41658783	104.2224817	116.681436	118.5095044	21863823	125.2446972	135.4620198	140.5423255	25928659	FALSE	0.110187971	444	188	Jan-25	9.750061682	14.7806467
1431	1431	61	8.666666667	FALSE	TRUE	6	43.26661682	103.25728	114.1817465	116.1616504	21282870	97.47085655	103.3289914	108.3519845	19852001	FALSE	0.081775558	363	167	Jan-25	9.555173539	11.14961077
1432	1432	62	7	FALSE	TRUE	9	42.94182205	105.0843229	116.477358	119.3617438	21542080	69.77203019	111.1490454	106.5051986	19221766	FALSE	0.090391717	759	161	Jan-25	9.832236276	10.93424001
1433	1433	63	6.545454545	FALSE	TRUE	11	43.0464859	103.1689428	113.4850979	115.6995211	20983045	131.4256021	139.8432685	145.1302445	26320545	FALSE	0.099409295	511	139	Jan-25	9.506032787	15.30481197
1434	1434	64	9.375	FALSE	TRUE	8	42.95346451	102.3941988	113.341161	115.6046283	20875321	86.04119205	91.41828319	96.57650983	17439316	FALSE	0.124465935	223	121	Jan-25	9.509971658	9.820711272
1435	1435	65	9	FALSE	TRUE	5	42.72002029	98.51755238	110.0875977	113.2582004	20229917	125.3212165	134.8793969	140.8031836	25149938	FALSE	0.073972597	675	113	Jan-25	9.296098558	14.82122145
1436	1436	66	8.8	FALSE	TRUE	5	42.57933807	103.5292931	115.9146022	118.7424442	21070039	130.1212897	141.3122553	146.4814901	25992144	FALSE	0.071993983	586	106	Jan-25	9.768710802	15.45100174
1437	1437	67	12.5	FALSE	TRUE	4	43.0116272	101.030815	111.9812234	115.0155993	20825241	124.6702548	134.2046026	140.7845226	25491078	FALSE	0.095554967	438	99	Jan-25	9.448004475	14.81539557
1438	1438	68	8.4	FALSE	TRUE	5	42.75511551	101.7608121	113.4599751	116.5256798	20847758	104.1822526	111.0639553	116.1933363	20788298	FALSE	0.066590575	327	60	Jan-25	9.584677775	12.03454668
1439	1439	69	9.666666667	FALSE	TRUE	3	42.75511551	99.23134913	111.5701851	114.9223823	20560910	128.6898855	137.8543361	144.4604871	25845610	FALSE	0.049324217	513	57	Jan-25	9.439028063	15.23080487
1440	1440	5	26.25	FALSE	TRUE	4	44.10215378	134.9287522	157.8464672	163.3350604	31092852	0	0	49.99660461	9517473	FALSE	0.27658865	618	745	Jan-26	13.647212	4.458378781
1441	1441	6	6.25	FALSE	TRUE	4	44.20407104	128.0996423	150.5946234	153.5880634	29372678	65.01012786	89.83587348	87.80048117	16791248	FALSE	0.031985672	476	714	Jan-26	12.79527471	8.749070329
1442	1442	7	8	FALSE	TRUE	7	43.27817154	122.8714951	139.3026807	141.9928221	26029495	90.50383797	98.22760793	104.0581173	19075473	FALSE	0.084565888	685	697	Jan-26	11.78897161	10.60995455
1443	1443	8	8	FALSE	TRUE	4	43.18564606	130.7421633	150.869925	155.0772111	28306643	73.78949136	81.74438732	85.51636777	15609523	FALSE	0.048530652	307	697	Jan-26	12.92456075	8.487921796
1444	1444	9	12.4	FALSE	TRUE	5	44.04542923	117.6084008	138.1265311	141.1975346	26809601	80.06273826	87.76559045	94.38655832	17921460	FALSE	0.112538427	561	686	Jan-26	11.72264911	9.519203227
1445	1445	10	0	FALSE	FALSE	0	44.28318024	124.2484914	142.4251988	145.6661289	27957461	74.01516307	81.15375056	84.47311348	16212786	FALSE	0	222	681	Jan-26	12.11137216	8.389993515
1446	1446	11	7.25	FALSE	TRUE	4	43.82921219	114.8386874	136.3890389	138.3347189	26008785	76.12696269	84.50250978	87.91270921	16528770	FALSE	0.040648046	405	673	Jan-26	11.47681965	8.794017768
1447	1447	12	8	FALSE	TRUE	6	43.82921219	108.1189995	129.1836643	129.9179798	24426325	75.5317939	83.58809649	87.34353178	16421757	FALSE	0.070673875	478	633	Jan-26	10.74945883	8.74753431
1448	1448	13	6.857142857	FALSE	TRUE	7	43.46262741	113.8760296	133.3724918	134.1557411	24802917	80.31867984	87.82364074	91.92732311	16995663	FALSE	0.066539707	633	628	Jan-26	11.1146047	9.256322705
1449	1449	14	9.25	FALSE	TRUE	4	43.93176651	108.2228563	127.1403825	128.2715448	24229765	74.97928535	82.80471003	86.60408543	16359019	FALSE	0.05830627	342	622	Jan-26	10.60733367	8.667494752
1450	1450	15	0	FALSE	FALSE	0	44.40720749	115.5344461	130.0268754	131.1310079	25308935	59.02221866	64.15687049	66.24850453	12786290	FALSE	0	164	617	Jan-26	10.8595821	6.362216357
1451	1451	17	18	FALSE	TRUE	2	42.95346451	109.6521982	127.2605241	128.4752987	23199444	68.58647299	74.48201993	79.94103534	14435363	FALSE	0.082783228	554	598	Jan-26	10.6266113	7.914450606
1452	1452	18	10.25	FALSE	TRUE	4	44.27188873	109.1291727	125.4529726	126.3029331	24228754	71.09372963	78.00952286	82.31370157	15790278	FALSE	0.066971448	246	596	Jan-26	10.438249	8.187046927
1453	1453	19	7.25	FALSE	TRUE	4	43.46262741	105.0405378	123.9425068	124.5477607	23026579	73.58729612	81.3078496	84.01293545	15532439	FALSE	0.041336628	394	558	Jan-26	10.28611529	8.382694244
1454	1454	20	11.25	FALSE	TRUE	4	42.80186844	109.7673383	126.8932683	128.0617917	22961834	64.96200854	69.94095136	72.72107951	13039091	FALSE	0.082387878	483	552	Jan-26	10.59267508	7.099808071
1455	1455	21	8.6	FALSE	TRUE	5	43.18564606	108.6334436	123.5526116	124.2181826	22673865	64.87081736	70.00914553	72.87475039	13302016	FALSE	0.067614344	312	545	Jan-26	10.26041325	7.125297472
1456	1456	22	12	FALSE	TRUE	1	43.26661682	118.1032508	130.5279342	132.6027097	24295163	82.09820497	87.76619098	92.4739986	16942873	FALSE	0.022205778	740	521	Jan-26	10.98023131	9.32135716
1457	1457	23	9	FALSE	TRUE	3	43.13930893	106.9302631	119.8318017	121.8638476	22196413	69.00862031	73.34424633	76.9588381	14017366	FALSE	0.043524987	556	516	Jan-26	10.05589443	7.591589372
1458	1458	24	12	FALSE	TRUE	4	43.17406464	106.0871878	119.2519759	120.1922685	21927239	63.06775422	67.90238109	71.17519229	12984824	FALSE	0.08920434	142	509	Jan-26	9.912857238	6.941844357
1459	1459	25	8.4	FALSE	TRUE	5	42.75511551	110.0000454	125.4371658	126.2515006	22587817	71.71420001	76.96009028	80.41754196	14387605	FALSE	0.066590575	634	493	Jan-26	10.43427756	7.972978376
1460	1460	26	6	FALSE	TRUE	3	42.95346451	107.1863676	120.9657725	122.0483007	22038888	65.44598693	70.18818162	72.97212446	13176951	FALSE	0.023897459	376	477	Jan-26	10.07283457	7.140886925
1461	1461	27	8.4	FALSE	TRUE	10	43.93176651	108.2468758	122.5970254	123.7057905	23367320	69.03556524	73.9997792	78.43261644	14815475	FALSE	0.126142547	299	446	Jan-26	10.21473474	7.754160477
1462	1462	28	8.571428571	FALSE	TRUE	7	43.56604004	109.0743599	125.3873607	126.4398407	23487763	71.35087155	76.90802669	80.66157282	14983884	FALSE	0.092551121	532	427	Jan-26	10.45049576	8.000143988
1463	1463	29	10.28571429	FALSE	TRUE	7	43.17406464	101.4985921	112.6820809	114.4006177	20870641	88.07715937	94.75117328	99.131641	18085050	FALSE	0.123880757	449	420	Jan-26	9.405263758	10.11186889
1464	1464	30	9.5	FALSE	TRUE	6	42.72002029	111.2118174	125.6088099	126.5640109	22606570	76.27759522	82.36062702	86.48057682	15446960	FALSE	0.096266184	673	417	Jan-26	10.45977339	8.657156619
1465	1465	32	8.333333333	FALSE	TRUE	12	43.56604004	107.4448591	124.7395148	126.0625576	23417678	68.95455484	75.32712001	79.31928258	14734537	FALSE	0.152094393	362	392	Jan-26	10.41822084	7.849326165
1466	1466	33	8	FALSE	TRUE	6	44.14748001	106.5198748	119.4753768	120.5605935	22997401	68.57050861	73.38050167	76.51798216	14596102	FALSE	0.069658544	217	390	Jan-26	9.943357536	7.544550513
1467	1467	34	7.916666667	FALSE	TRUE	12	43.0116272	105.5257843	118.0405247	119.5221593	21641219	93.75892268	101.0465774	106.0142485	19195416	FALSE	0.144485092	599	378	Jan-26	9.846224596	10.87844623
1468	1468	35	8	FALSE	TRUE	9	42.44997025	110.6535888	126.3926623	128.193473	22609046	72.30640114	78.15384702	82.34307191	14522567	FALSE	0.113011518	525	345	Jan-26	10.60165099	8.186364658
1469	1469	36	7.3	FALSE	TRUE	10	43.0813179	110.9535519	122.5388472	123.9467731	22515144	68.65651113	72.52013513	76.84828597	13959623	FALSE	0.106268935	283	341	Jan-26	10.23596031	7.574695385
1470	1470	37	9.666666667	FALSE	TRUE	6	42.94182205	103.6875082	115.7437309	117.4460453	21196340	78.7673218	84.32284864	88.79988177	16026359	FALSE	0.097792473	433	339	Jan-26	9.671079606	8.93842015
1471	1471	38	6.923076923	FALSE	TRUE	13	43.41658783	109.7416444	125.9508578	127.2686711	23479802	81.05797282	87.68220122	92.87797413	17135061	FALSE	0.125626341	672	335	Jan-26	10.51908121	9.378272526
1472	1472	40	7.714285714	FALSE	TRUE	7	43.32435989	109.12496	119.397754	121.1119087	22249113	68.89009223	72.51997196	76.37705809	14031005	FALSE	0.079905617	141	327	Jan-26	9.991045854	7.527466286
1473	1473	41	8.333333333	FALSE	TRUE	6	42.95346451	109.5236106	120.6733729	122.2645708	22077941	68.21958615	71.81445878	75.94931736	13714558	FALSE	0.078231739	356	304	Jan-26	10.09078348	7.476712943
1474	1474	42	8.181818182	FALSE	TRUE	11	42.95346451	105.6803492	117.7553062	119.3880784	21558518	93.83056285	100.3894901	105.5419858	19058258	FALSE	0.139531102	599	296	Jan-26	9.834753366	10.82538629
1475	1475	43	12	FALSE	TRUE	4	43.82921219	102.7848583	116.3870397	117.7547955	22139483	91.02414864	98.68411011	103.8034411	19516441	FALSE	0.086557466	215	271	Jan-26	9.694014839	10.63246752
1476	1476	44	7.8	FALSE	TRUE	10	42.95346451	106.918869	119.347586	120.7258816	21800092	84.55031293	90.17509302	94.77713138	17114393	FALSE	0.118071616	450	252	Jan-26	9.953078528	9.606630813
1477	1477	45	8.75	FALSE	TRUE	8	43.13930893	111.0359189	122.5270549	124.0778127	22599667	74.98298782	79.52142453	84.32506207	15359058	FALSE	0.111264264	680	251	Jan-26	10.24541717	8.418944207
1478	1478	46	7	FALSE	TRUE	12	43.0116272	105.4940969	117.3580765	119.3312273	21606648	104.8202987	112.7571812	118.4889197	21454136	FALSE	0.120131406	532	247	Jan-26	9.826602024	12.28790466
1479	1479	47	17.5	FALSE	TRUE	2	43	104.7647017	116.7393432	118.3017122	21408660	77.72826838	82.11674108	86.65585802	15681817	FALSE	0.079186319	292	237	Jan-26	9.74557552	8.694435428
1480	1480	49	7.285714286	FALSE	TRUE	7	43.28972244	108.8174647	119.9674209	121.8630244	22351316	69.15874822	72.77988398	76.60742489	14050831	FALSE	0.073457584	373	223	Jan-26	10.05591115	7.551897854
1481	1481	50	10.8	FALSE	TRUE	5	43.0116272	108.8562979	120.505291	122.4245229	22166734	65.78493789	69.66260817	73.51992589	13311848	FALSE	0.09592546	150	216	Jan-26	10.10521646	7.20196691
1482	1482	51	12	FALSE	TRUE	9	42.95346451	103.7202889	115.6212573	117.9554282	21299817	94.95632645	101.5037285	108.1671701	19532301	FALSE	0.202776667	606	212	Jan-26	9.710265421	11.12494036
1483	1483	52	10	FALSE	TRUE	5	43.28972244	107.6343516	117.4790078	119.7628075	21966108	68.93686172	72.8406342	77.07126768	14135906	FALSE	0.0843724	221	173	Jan-26	9.87426234	7.608733747
1484	1484	53	8	FALSE	TRUE	4	43.18564606	102.6815004	112.8931259	115.5292131	21087845	102.9378068	109.7179103	114.5886796	20916167	FALSE	0.048530652	688	169	Jan-26	9.498949145	11.85540369
1485	1485	54	10	FALSE	TRUE	7	43.18564606	106.06745	117.6925834	120.1337829	21928329	96.31343235	103.3572277	109.5306455	19992911	FALSE	0.118691385	436	169	Jan-26	9.898211168	11.27434066
1486	1486	55	8.75	FALSE	TRUE	4	42.48529053	106.9855502	119.3882365	121.2895631	21427039	89.81719068	96.33118924	100.6352736	17778248	FALSE	0.057358117	530	166	Jan-26	10.00033565	10.26713438
1487	1487	57	10.4	FALSE	TRUE	5	42.95346451	107.3478078	119.4885629	121.5308541	21945450	70.37673465	75.04373862	79.25841643	14312099	FALSE	0.090891572	355	144	Jan-26	10.02653702	7.852038688
1488	1488	58	7.142857143	FALSE	TRUE	7	42.72002029	106.3810939	117.9171398	120.3753738	21501170	109.851133	117.5980623	123.3454997	22031687	FALSE	0.073222253	613	131	Jan-26	9.915638712	12.83426202
1489	1489	59	12.33333333	FALSE	TRUE	3	42.10700607	109.1865704	120.3242238	123.0942106	21360327	65.46314875	69.3987478	74.20925154	12877404	FALSE	0.073288061	145	130	Jan-26	10.16292872	7.278411641
1490	1490	60	8.166666667	FALSE	TRUE	6	42.57933807	99.43723312	110.9263108	113.9373911	20217415	98.77697631	104.5090631	108.5413488	19259924	FALSE	0.077236162	684	86	Jan-26	9.362871723	11.17570586
1491	1491	61	11.16666667	FALSE	TRUE	6	43.0464859	100.5602623	110.7938233	114.2390293	20718173	121.7138524	130.5394841	137.2967812	24899883	FALSE	0.120826215	425	87	Jan-26	9.381753558	14.42308684
1492	1492	62	9.125	FALSE	TRUE	8	42.57933807	105.2558977	117.488941	120.3914565	21362645	103.6192257	110.9422701	116.4046708	20655217	FALSE	0.121630218	545	85	Jan-26	9.91876439	12.05023891
1493	1493	63	8.125	FALSE	TRUE	8	42.94182205	105.5220234	116.3735086	119.1666721	21506874	76.13026329	80.47213087	84.93803781	15329384	FALSE	0.100476409	207	76	Jan-26	9.820768113	8.498572114
1494	1494	64	8.25	FALSE	TRUE	4	42.72002029	104.7668516	116.5501569	119.4353493	21333265	75.52870116	80.24896188	84.06439943	15015388	FALSE	0.051937138	321	69	Jan-26	9.844209749	8.399323401
1495	1495	6	7	FALSE	TRUE	1	46.40043259	142.7887001	179.2803685	187.4192583	39492972	0	0	36.77883812	7750034	FALSE	0.008602071	323	743	Jan-27	15.73224134	2.914435261
1496	1496	7	14	FALSE	TRUE	1	44.5533371	138.450284	165.5921861	170.0760094	33041905	0	10.18762961	53.33368287	10361523	FALSE	0.026389525	681	739	Jan-27	14.22903332	4.821051002
1497	1497	8	0	FALSE	FALSE	0	44.29446793	144.593944	168.8215986	174.5058141	33509691	0	33.59419358	51.45757829	9881204	FALSE	0	407	732	Jan-27	14.61239382	4.599766949
1498	1498	9	7.5	FALSE	TRUE	2	44.3846817	127.8386868	149.7402973	153.1196556	29522879	0	69.21610628	69.46394507	13393288	FALSE	0.020852382	549	729	Jan-27	12.75937284	6.678890229
1499	1499	10	7	FALSE	TRUE	1	45	134.2004086	157.9419073	161.2532232	31959132	69.8422521	77.63496521	81.23068179	16099288	FALSE	0.009145807	255	697	Jan-27	13.45945769	7.990773342
1500	1500	11	19	FALSE	TRUE	1	44.77722549	116.7186783	142.7433001	144.7385584	28402734	65.79031172	73.71069811	76.21028096	14955105	FALSE	0.041306276	478	690	Jan-27	12.03326348	7.458642267
1501	1501	12	8.75	FALSE	TRUE	4	44	118.63482	139.0429429	140.4754657	26617507	74.27220716	81.75939653	84.76392656	16061199	FALSE	0.053476961	617	684	Jan-27	11.66264304	8.433823482
1502	1502	13	18	FALSE	TRUE	1	44.8218689	137.952445	159.1131257	164.1586935	32277906	78.67208018	86.01733598	91.43398343	17978320	FALSE	0.03801271	138	684	Jan-27	13.70804145	9.13712229
1503	1503	15	13.33333333	FALSE	TRUE	3	44.8218689	121.01765	143.8463685	145.584575	28625747	70.04965504	77.0384223	81.09315587	15945042	FALSE	0.072702516	328	660	Jan-27	12.10516819	8.008388906
1504	1504	16	9	FALSE	TRUE	4	43.90899658	114.2328736	135.3933357	135.8217096	25629360	61.64347748	67.7641317	70.1954987	13245789	FALSE	0.056016598	409	644	Jan-27	11.26403722	6.798118183
1505	1505	17	8.142857143	FALSE	TRUE	7	44.94440842	118.537809	137.392901	138.8204932	27445204	81.43495068	89.23972019	93.14903707	18415828	FALSE	0.080521513	689	643	Jan-27	11.51749833	9.384450213
1506	1506	18	8	FALSE	TRUE	4	44.41846466	114.1580705	132.1255234	132.5367968	25593230	62.56442769	67.96632728	70.39693455	13593847	FALSE	0.045874135	546	642	Jan-27	10.98005452	6.827820779
1507	1507	19	10	FALSE	TRUE	4	44	110.542464	128.9995804	130.3029019	24689994	74.12363163	81.00729335	85.23256852	16149998	FALSE	0.065336315	617	600	Jan-27	10.78325753	8.508279814
1508	1508	20	11.5	FALSE	TRUE	4	43.737854	110.7545116	129.9075446	130.7161244	24474039	59.91786921	65.37990971	68.08087516	12746813	FALSE	0.081543962	474	595	Jan-27	10.82326334	6.570066303
1509	1509	22	9.8	FALSE	TRUE	5	43.86342621	110.0506452	128.281176	128.5133841	24199980	58.55202453	63.64183181	65.79779185	12390190	FALSE	0.079726741	333	578	Jan-27	10.63343977	6.316844908
1510	1510	23	6.181818182	FALSE	TRUE	11	45.1774292	111.4135854	125.5928296	126.7405323	25317458	84.83094428	91.84297254	96.46624756	19269922	FALSE	0.082836931	137	574	Jan-27	10.47253413	9.784696985
1511	1511	24	11.5	FALSE	TRUE	2	44.10215378	112.7154123	128.0735011	128.6524737	24490592	64.08912167	68.75990753	70.91636749	13499809	FALSE	0.040101181	691	561	Jan-27	10.64418211	6.894710325
1512	1512	25	10.4	FALSE	TRUE	5	43.90899658	107.3048448	124.2755327	125.602495	23701009	70.96358355	77.68221815	81.52126655	15382945	FALSE	0.086978715	548	557	Jan-27	10.37790459	8.099020717
1513	1513	26	7.333333333	FALSE	TRUE	6	44.20407104	106.1974583	124.211455	124.5372631	23816909	63.00498933	68.88442618	71.47071656	13668291	FALSE	0.060978797	406	540	Jan-27	10.28834414	6.966032241
1514	1514	27	9.833333333	FALSE	TRUE	6	44.3846817	108.5900505	123.3474415	123.9787283	23904240	56.97791138	60.77399645	63.02745257	12152273	FALSE	0.093915262	256	535	Jan-27	10.24217829	6.013519919
1515	1515	28	11.25	FALSE	TRUE	4	44	110.8087344	128.4257486	129.1668915	24474741	59.02024574	63.68093754	66.38557649	12578841	FALSE	0.077962081	620	517	Jan-27	10.68977888	6.381854484
1516	1516	29	10	FALSE	TRUE	5	43.60046005	108.5330391	125.4833993	126.2800533	23495162	70.10216656	75.78432356	79.25228293	14745363	FALSE	0.083174052	479	503	Jan-27	10.4370369	7.84129819
1517	1517	30	12.5	FALSE	TRUE	4	44.04542923	106.2654383	123.0632926	123.4573461	23441218	60.99630292	66.22357424	69.44303432	13185358	FALSE	0.091122016	333	492	Jan-27	10.19550825	6.739283709
1518	1518	31	8	FALSE	TRUE	4	44.10215378	110.8172008	124.6087876	125.0593637	23806599	56.7901881	60.17365609	62.45721217	11889504	FALSE	0.046534534	138	489	Jan-27	10.33572589	5.946823162
1519	1519	32	5.666666667	FALSE	TRUE	3	43.82921219	115.1344114	130.4541055	131.078599	24644537	66.64907111	71.69702563	74.6512523	14035438	FALSE	0.021066162	692	477	Jan-27	10.852951	7.31144479
1520	1520	34	7.571428571	FALSE	TRUE	7	43.56604004	106.9058257	124.6889451	126.2938315	23460640	68.87479866	75.39109947	78.76258207	14631123	FALSE	0.076836684	553	467	Jan-27	10.43835027	7.785955743
1521	1521	35	9.571428571	FALSE	TRUE	7	44.20407104	107.9551879	123.6493174	124.5841824	23825882	68.63490788	74.84797043	78.55431878	15022982	FALSE	0.106081255	408	457	Jan-27	10.29062836	7.76604877
1522	1522	36	9.363636364	FALSE	TRUE	11	44.65422821	111.8004228	128.1645604	128.7836531	25133181	67.22319416	72.93881471	76.48779772	14927218	FALSE	0.158064492	252	450	Jan-27	10.65412749	7.523743869
1523	1523	37	8.272727273	FALSE	TRUE	11	43.0464859	111.4944374	127.0834396	128.4314753	23292088	65.10997961	70.20559861	74.11604554	13441545	FALSE	0.141250612	626	430	Jan-27	10.62427997	7.256591873
1524	1524	38	10	FALSE	TRUE	7	43.60046005	106.3888489	123.0231366	124.399856	23145340	57.08966218	61.18609987	63.81941889	11873986	FALSE	0.116443673	483	420	Jan-27	10.27838054	6.102084114
1525	1525	39	13	FALSE	TRUE	4	44.41846466	109.6084309	123.30158	124.1050455	23965035	56.80996941	60.53028291	62.73269146	12113860	FALSE	0.0950272	339	408	Jan-27	10.25317025	5.979958454
1526	1526	40	8.5	FALSE	TRUE	4	44	112.3412195	126.8605346	127.6693683	24190988	56.86360623	60.54884623	62.56188994	11854323	FALSE	0.05120154	140	404	Jan-27	10.56129618	5.953124967
1527	1527	41	11.66666667	FALSE	TRUE	3	43.93176651	113.2339682	128.2581155	129.542573	24469855	68.5564975	72.93633212	76.66005379	14480648	FALSE	0.061941841	701	395	Jan-27	10.71968186	7.541595131
1528	1528	42	9	FALSE	TRUE	9	43.27817154	110.5188265	122.4235805	124.1219669	22753489	70.28028534	74.50495948	78.5087817	14391882	FALSE	0.129738378	557	384	Jan-27	10.25068802	7.761883101
1529	1529	43	7.25	FALSE	TRUE	4	43.27817154	104.3187731	116.3534485	117.6414753	21565514	65.88762437	69.98488072	72.96314799	13375281	FALSE	0.041689741	414	374	Jan-27	9.691931652	7.149196355
1530	1530	44	14	FALSE	TRUE	3	44.29446793	113.1901439	125.7640314	126.9239254	24372721	63.36178591	67.01675018	70.58240974	13553673	FALSE	0.080096646	261	366	Jan-27	10.49485807	6.860645741
1531	1531	46	9.333333333	FALSE	TRUE	3	43.56604004	107.9238266	123.9696339	124.9969865	23219735	71.41814649	77.38243333	80.68643254	14988502	FALSE	0.045069241	633	348	Jan-27	10.32577605	8.006004565
1532	1532	47	9	FALSE	TRUE	8	43.41658783	108.6214744	124.2912387	125.3160941	23119571	69.78168098	74.93663782	78.51075937	14484453	FALSE	0.114588853	489	336	Jan-27	10.35390224	7.759580116
1533	1533	48	9.2	FALSE	TRUE	10	44.5533371	111.7513055	127.2047849	128.5937842	24982851	77.59939695	83.4852884	88.47082755	17187872	FALSE	0.140579263	335	322	Jan-27	10.63471974	8.877667566
1534	1534	49	9.5	FALSE	TRUE	6	43.10452271	115.1458277	125.3637804	126.7197341	23043661	57.6906115	60.31715623	62.5691466	11378040	FALSE	0.09455641	142	320	Jan-27	10.47921247	5.955953736
1535	1535	50	7.714285714	FALSE	TRUE	7	43.0464859	112.401384	123.8542521	125.2272346	22710973	76.71578744	81.95959283	85.7783922	15556606	FALSE	0.080940561	709	312	Jan-27	10.34440435	8.58067076
1536	1536	51	8.2	FALSE	TRUE	10	43.38202286	109.0205003	126.1131348	127.328215	23453399	78.90974982	85.94257325	90.17270083	16609487	FALSE	0.124767416	565	303	Jan-27	10.52490436	9.072577177
1537	1537	52	10.42857143	FALSE	TRUE	7	43.65776062	111.4091395	125.7173781	127.1747946	23723868	71.03381259	76.0042005	80.52339066	15021265	FALSE	0.123683669	417	290	Jan-27	10.51405626	7.982980951
1538	1538	53	8.583333333	FALSE	TRUE	12	43.82921219	114.2615379	125.4210811	127.2549785	23925645	75.17645735	79.7999991	84.11201795	15814189	FALSE	0.157086146	254	282	Jan-27	10.52008963	8.388158375
1539	1539	54	7.2	FALSE	TRUE	10	42.94182205	110.3188403	123.4886634	125.0932527	22576487	70.78924226	75.38597645	79.18002142	14290193	FALSE	0.104770209	640	267	Jan-27	10.33447353	7.835646887
1540	1540	55	7.125	FALSE	TRUE	8	43.56604004	110.5033808	125.9070053	127.0936922	23609224	71.65674254	76.99255174	80.52873644	14959208	FALSE	0.080162475	486	244	Jan-27	10.50704481	7.98375636
1541	1541	56	7.833333333	FALSE	TRUE	6	43	105.4798207	116.2833483	119.5582755	21636056	61.68992997	65.55527559	68.70860813	12433964	FALSE	0.07114334	351	238	Jan-27	9.858674655	6.664577008
1542	1542	57	8.6	FALSE	TRUE	5	44.27188873	112.5927656	124.2943557	125.6667986	24106724	63.22763216	66.58332755	69.79189675	13388214	FALSE	0.064337115	145	233	Jan-27	10.38639564	6.774014395
1543	1543	58	18.66666667	FALSE	TRUE	3	43.27817154	109.1530175	120.4090463	122.7077007	22494232	69.78049474	74.01334871	79.22643487	14523439	FALSE	0.129176527	570	221	Jan-27	10.12826609	7.845936458
1544	1544	59	8.75	FALSE	TRUE	4	43.38202286	109.8517534	122.369176	124.0633032	22852014	61.19775272	65.12767038	67.52322469	12437535	FALSE	0.055011372	282	193	Jan-27	10.24836437	6.521152998
1545	1545	60	9	FALSE	TRUE	3	43.32435989	106.195723	117.3387616	118.6845278	21803186	67.97518176	72.03254092	75.29106283	13831500	FALSE	0.043153965	418	190	Jan-27	9.781506085	7.409935123
1546	1546	62	17	FALSE	TRUE	2	43.41658783	113.2408554	126.9617149	128.6512769	23734879	61.48251502	65.88997715	68.78222326	12689635	FALSE	0.07436901	146	146	Jan-27	10.64461231	6.65365436
1547	1547	63	10.2	FALSE	TRUE	5	42.20189667	109.6803578	120.6401026	123.1761963	21471000	67.06151983	70.43009149	76.06117212	13258320	FALSE	0.091454762	555	141	Jan-27	10.16955211	7.487418609
1548	1548	64	9.8	FALSE	TRUE	5	42.95346451	106.6760584	118.5903062	121.0613431	21860668	64.73410578	69.26058243	72.77922415	13142118	FALSE	0.083140517	717	132	Jan-27	9.987574851	7.121186279
1549	1549	65	8.833333333	FALSE	TRUE	6	42.94182205	107.3702739	119.0572095	121.2189806	21877269	73.459642	78.40018794	82.10530414	14818140	FALSE	0.085423477	472	127	Jan-27	9.998868286	8.174263688
1550	1550	66	6.6	FALSE	TRUE	5	42.42640686	111.3195461	124.8456859	126.780986	22335114	67.86603207	72.52646243	75.76902784	13348294	FALSE	0.047099186	349	123	Jan-27	10.48120614	7.446793451
1551	1551	67	7.666666667	FALSE	TRUE	3	43.737854	108.8050382	121.2649201	123.418444	23107691	59.12197082	62.60369132	64.93826671	12158421	FALSE	0.033290183	267	106	Jan-27	10.19327216	6.230537932
1552	1552	69	12	FALSE	TRUE	2	42.75511551	105.265941	116.3469276	119.3981595	21361677	76.05102084	80.40327461	84.44991498	15109042	FALSE	0.045480549	646	79	Jan-27	9.840898842	8.442947311
1553	1553	70	6.5	FALSE	TRUE	4	42.75511551	105.3418668	117.4602023	119.7255844	21420257	75.91263366	81.86522199	85.10088569	15225508	FALSE	0.036262176	411	68	Jan-27	9.869037124	8.515783839
1554	1554	71	6.285714286	FALSE	TRUE	7	43.0464859	105.870382	117.0577573	119.7322387	21714411	71.84603734	76.48503718	80.05571968	14518753	FALSE	0.059532564	157	63	Jan-27	9.870873848	7.945901932
1555	1555	72	8.8	FALSE	TRUE	5	42.37924194	109.3427627	123.0987944	125.8161387	22115882	75.3364636	81.35693732	84.91779623	14926797	FALSE	0.072675436	509	53	Jan-27	10.39552163	8.482217739
1556	1556	6	0	FALSE	FALSE	0	45.80392838	171.8336888	208.7276179	223.2966866	45851049	0	0	49.88819393	10243887	FALSE	0	155	748	Jan-28	18.83003864	4.319274919
1557	1557	7	25	FALSE	TRUE	3	46.38965225	140.3540986	168.5392965	176.1620303	37103603	0	0	57.94941996	12205424	FALSE	0.174256519	395	742	Jan-28	14.75392602	5.329537481
1558	1558	8	7	FALSE	TRUE	1	44.5533371	141.318993	168.00289	173.7840291	33762289	0	22.19953323	58.74850536	11413500	FALSE	0.009330106	670	737	Jan-28	14.54818303	5.424827809
1559	1559	9	10	FALSE	TRUE	3	44.91102219	129.5487645	155.3130378	158.1112456	31212617	51.23509538	106.1070777	100.3321649	19806494	FALSE	0.047034375	528	718	Jan-28	13.18310363	10.15499504
1560	1560	10	22	FALSE	TRUE	1	45	138.4868032	162.2776984	168.2910681	33353978	78.63714892	88.43644952	91.52882138	18140299	FALSE	0.050957603	282	707	Jan-28	14.06520066	9.139091835
1561	1561	11	16	FALSE	TRUE	1	44.18144226	134.4909306	152.2264807	156.0177369	29806796	76.96631407	83.09293594	87.29863225	16678184	FALSE	0.032786888	735	688	Jan-28	13.00540969	8.687244502
1562	1562	12	7.5	FALSE	TRUE	2	44.64302826	123.1079971	148.8417092	150.3768911	29332558	70.13191113	77.7380728	80.02536577	15609770	FALSE	0.020611737	453	683	Jan-28	12.51966034	7.877639638
1563	1563	13	8.333333333	FALSE	TRUE	3	44.5533371	121.0557387	145.4335245	146.9755782	28554016	72.99744356	80.20116794	83.14082199	16152373	FALSE	0.036357073	605	684	Jan-28	12.22488791	8.236736528
1564	1564	14	9.6	FALSE	TRUE	5	44.8218689	129.4714557	146.8430693	150.3909174	29570800	112.0445595	121.0381966	128.2169639	25210819	FALSE	0.074028156	178	669	Jan-28	12.5088223	13.32100693
1565	1565	15	9.5	FALSE	TRUE	8	44.5533371	116.8923852	138.1908867	140.3965949	27275869	88.43563559	99.26821965	104.9294168	20385402	FALSE	0.118008942	339	649	Jan-28	11.65078341	10.71174773
1566	1566	16	10	FALSE	TRUE	3	44.5533371	113.3546067	134.9101377	135.7179058	26366906	84.13158116	93.95946721	97.69076296	18979096	FALSE	0.047792613	521	635	Jan-28	11.24818968	9.904016875
1567	1567	17	13.5	FALSE	TRUE	2	44.59820557	112.9182588	134.9786525	135.5999848	26397084	72.70595619	80.53504916	84.64220486	16477195	FALSE	0.049876489	411	610	Jan-28	11.24125996	8.430389491
1568	1568	18	12	FALSE	TRUE	2	44	111.0630322	129.1744464	129.7646067	24587997	59.61446876	64.59354571	66.94636991	12685101	FALSE	0.042943408	587	580	Jan-28	10.74130234	6.443933354
1569	1569	19	8.166666667	FALSE	TRUE	6	44.65422821	123.8684039	141.1451858	142.8566746	27879646	54.48739578	81.87118518	78.70309836	15359552	FALSE	0.070225254	754	568	Jan-28	11.869979	7.74419549
1570	1570	20	11.2	FALSE	TRUE	5	44.41846466	112.7889607	126.5951428	128.3758478	24789739	95.70943973	103.5446849	109.97272	21236043	FALSE	0.094988264	668	565	Jan-28	10.61050576	11.30683698
1571	1571	21	11.4	FALSE	TRUE	5	44.27188873	109.3400078	126.2676785	127.6102383	24479535	77.10781766	84.54982965	88.76481879	17027799	FALSE	0.098190886	479	563	Jan-28	10.54963317	8.912955678
1572	1572	22	10	FALSE	TRUE	4	45.18849564	105.5453636	120.1421192	121.1661563	24215790	89.6167744	97.18437099	101.5333411	20292053	FALSE	0.06194471	147	558	Jan-28	9.989444384	10.36883509
1573	1573	23	9	FALSE	TRUE	9	44.8218689	109.426801	126.2588376	127.2114928	25013117	85.32073515	93.12241529	97.83522482	19236972	FALSE	0.120955703	318	543	Jan-28	10.51289942	9.938331004
1574	1574	24	8.5	FALSE	TRUE	6	44.41846466	109.3693302	123.591003	124.4172108	24025315	62.58419748	67.15025441	70.04394127	13525683	FALSE	0.075362024	233	529	Jan-28	10.27832415	6.805127344
1575	1575	25	11.25	FALSE	TRUE	4	43.41658783	109.4777038	127.6013397	128.3379212	23677068	58.23508359	63.23731418	65.95729567	12168464	FALSE	0.080071396	393	509	Jan-28	10.61823371	6.3352326
1576	1576	26	11.5	FALSE	TRUE	2	43.737854	112.2888751	127.2844904	128.4074722	24041789	59.13584873	63.40386952	65.73861728	12308271	FALSE	0.040771981	548	506	Jan-28	10.62430004	6.310385023
1577	1577	27	9.583333333	FALSE	TRUE	12	44.41846466	115.7281645	128.707726	130.8269668	25263057	86.72412148	92.92457309	99.25314094	19166062	FALSE	0.180438435	688	483	Jan-28	10.82504935	10.0908401
1578	1578	29	9.666666667	FALSE	TRUE	3	43.737854	110.253679	128.0697342	129.2716585	24203591	58.15299881	62.64451374	64.61038201	12097031	FALSE	0.047132603	465	467	Jan-28	10.69927834	6.181118872
1579	1579	30	9.142857143	FALSE	TRUE	7	44.40720749	109.9581432	122.5642795	123.8649926	23906558	75.29808127	80.21242873	84.38970147	16287631	FALSE	0.09813276	316	458	Jan-28	10.22700584	8.426695692
1580	1580	31	8	FALSE	TRUE	2	43.56604004	112.8982449	131.183453	131.9519423	24511704	59.25405173	64.15702206	66.29502934	12315121	FALSE	0.023843434	613	449	Jan-28	10.93052815	6.365734665
1581	1581	32	8.75	FALSE	TRUE	4	44.01136398	109.3238849	124.9169311	125.4750935	23787496	57.36880385	60.96299101	63.08990041	11960547	FALSE	0.053449348	392	422	Jan-28	10.37150141	6.017407803
1582	1582	33	8.928571429	FALSE	TRUE	14	44.72135925	109.7382445	125.2411642	127.0816826	24875653	90.50167352	97.99582207	104.9544076	20544341	FALSE	0.186754473	141	422	Jan-28	10.49989908	10.74274037
1583	1583	34	7.4	FALSE	TRUE	5	44.10215378	110.7847043	125.7615988	127.1370535	24202113	73.67108012	79.9505998	84.34226554	16055595	FALSE	0.051748526	539	415	Jan-28	10.50983918	8.414415075
1584	1584	35	11.125	FALSE	TRUE	8	44.28318024	112.11908	124.051643	126.344065	24249009	89.05240167	94.72418109	101.1025633	19404449	FALSE	0.151377877	245	401	Jan-28	10.43710606	10.30922264
1585	1585	36	6.875	FALSE	TRUE	8	44.10215378	113.7905274	128.9432597	129.7451948	24698605	62.70017107	66.66447255	69.75155231	13278072	FALSE	0.074144586	691	398	Jan-28	10.73892302	6.760828852
1586	1586	38	11	FALSE	TRUE	4	43.90899658	109.8612611	124.2514896	124.8962733	23567746	55.64131847	59.41937102	61.73066959	11648488	FALSE	0.075690608	465	380	Jan-28	10.32181081	5.86510287
1587	1587	39	9.125	FALSE	TRUE	8	44.5533371	111.8978486	126.3727782	128.6660829	24996897	85.66526536	92.00481253	98.90947982	19215865	FALSE	0.111090985	324	371	Jan-28	10.63835869	10.05659416
1588	1588	40	10	FALSE	TRUE	4	43.56604004	112.1474878	128.6661735	129.8650341	24124035	59.50410685	64.31239306	67.32596478	12506630	FALSE	0.066644424	614	366	Jan-28	10.74988788	6.486597352
1589	1589	41	10.33333333	FALSE	TRUE	3	43.41658783	114.3401973	128.6706527	129.8265599	23951707	58.51430002	62.25915538	64.56879793	11912300	FALSE	0.05286528	142	338	Jan-28	10.74725179	6.175247832
1590	1590	42	8	FALSE	TRUE	3	43.86342621	110.8916415	125.8217948	126.918075	23899572	58.18551332	62.15196504	64.27848094	12104093	FALSE	0.035281832	538	332	Jan-28	10.4959287	6.148608958
1591	1591	43	14	FALSE	TRUE	2	43.41658783	112.4262011	127.0355439	127.9344089	23602624	58.64419836	62.32734479	64.86011989	11966046	FALSE	0.055578993	403	327	Jan-28	10.58363036	6.212156742
1592	1592	44	8.833333333	FALSE	TRUE	12	44.28318024	112.7673785	124.8314269	126.7308083	24323236	81.03866106	86.25177078	91.65539238	17591269	FALSE	0.16065364	688	315	Jan-28	10.4728966	9.241315896
1593	1593	45	9	FALSE	TRUE	13	44.64302826	111.9706706	126.99477	128.726486	25109424	91.39928585	98.97140675	104.4304116	20370225	FALSE	0.17611641	249	313	Jan-28	10.64219913	10.68007348
1594	1594	47	12	FALSE	TRUE	2	43.41658783	112.5613268	127.746693	128.6781727	23739841	60.27104236	64.74808243	67.22171082	12401736	FALSE	0.04410527	608	284	Jan-28	10.64732726	6.477332527
1595	1595	48	8.733333333	FALSE	TRUE	15	44.3846817	108.8428361	119.6959055	121.8616717	23496052	88.03975233	93.70711551	100.2887027	19336585	FALSE	0.196514723	328	283	Jan-28	10.04987268	10.22677768
1596	1596	49	9.285714286	FALSE	TRUE	7	43.90899658	115.242634	128.5060592	129.9012826	24512184	64.18604438	68.22296537	71.34318106	13462355	FALSE	0.102733951	472	280	Jan-28	10.75201652	6.940278241
1597	1597	50	8	FALSE	TRUE	2	43.56604004	114.4527776	129.277452	130.0748021	24163002	59.75776646	63.70601531	65.97422699	12255528	FALSE	0.023843434	400	234	Jan-28	10.76835724	6.333470396
1598	1598	51	8.4	FALSE	TRUE	5	43.0813179	108.5856448	120.0770083	121.4581536	22063082	69.17438849	73.74116649	77.55317884	14087668	FALSE	0.065585974	540	234	Jan-28	10.02067954	7.659580394
1599	1599	52	14.33333333	FALSE	TRUE	3	43.28972244	111.7578763	122.7440634	124.4258356	22821370	60.51604712	63.91648938	67.71767811	12420332	FALSE	0.086870526	686	232	Jan-28	10.27965133	6.542350144
1600	1600	54	11	FALSE	TRUE	7	44.01136398	111.0804883	121.1796762	123.1424934	23345283	91.34817434	96.43208407	101.770538	19293600	FALSE	0.131843102	145	232	Jan-28	10.16021031	10.39144599
1601	1601	55	13.75	FALSE	TRUE	4	44.5533371	110.1686192	123.6270892	125.5596621	24393390	85.69215991	91.74888966	97.40801245	18924164	FALSE	0.102743312	233	224	Jan-28	10.3702298	9.8935707
1602	1602	56	9.5	FALSE	TRUE	4	43.46262741	109.0945358	123.0096542	125.6205072	23224910	58.29161325	62.73366881	65.20683711	12055539	FALSE	0.062003106	322	199	Jan-28	10.38354093	6.256215008
1603	1603	57	9	FALSE	TRUE	4	43.0116272	109.6032973	121.140349	122.6801335	22213016	63.79655549	67.23155389	70.11156573	12694715	FALSE	0.058378376	612	194	Jan-28	10.1281625	6.816440814
1604	1604	58	28	FALSE	TRUE	1	43.10452271	111.0493729	121.473898	123.3340392	22427981	59.81521525	62.84724853	65.31907787	11878108	FALSE	0.079742779	462	179	Jan-28	10.18588138	6.273730358
1605	1605	59	6	FALSE	TRUE	2	43.38202286	114.8773601	129.7778786	131.2679228	24179079	66.37929051	70.35485236	72.74162197	13398745	FALSE	0.015618426	748	160	Jan-28	10.86979276	7.095345319
1606	1606	60	10.5	FALSE	TRUE	2	43.27817154	112.1216079	122.8515428	124.8240403	22882190	58.91972775	62.40178743	65.1843488	11949306	FALSE	0.036330898	539	150	Jan-28	10.31470373	6.255359934
1607	1607	61	7	FALSE	TRUE	2	43.90899658	112.038342	124.7133187	126.1792615	23809844	68.76073702	72.62545176	75.13709993	14178262	FALSE	0.019211887	239	133	Jan-28	10.42935393	7.376688194
1608	1608	62	10	FALSE	TRUE	2	43.84062195	112.4999999	125.490278	127.6770614	24017502	71.69940085	76.25790405	80.552686	15152873	FALSE	0.032906113	668	131	Jan-28	10.5574625	7.985227328
1609	1609	63	14	FALSE	TRUE	2	44.14748001	111.4317884	122.8698614	124.8547132	23816521	69.53219178	73.43735262	77.56933168	14796651	FALSE	0.053753929	148	132	Jan-28	10.31425806	7.654218938
1610	1610	64	10	FALSE	TRUE	5	43.93176651	113.5825158	126.3948918	128.489942	24271019	65.45808526	69.34032974	73.02690571	13794367	FALSE	0.081924287	327	115	Jan-28	10.6296059	7.13344631
1611	1611	65	10	FALSE	TRUE	2	43.10452271	110.1113372	121.9639199	123.9481968	22539664	58.87935073	62.33133608	65.0580624	11830643	FALSE	0.03403959	413	109	Jan-28	10.23903153	6.242948465
1612	1612	66	9.5	FALSE	TRUE	8	43.0116272	108.7554393	121.1247364	124.0469559	22460499	72.54583003	77.2926153	81.28836237	14718436	FALSE	0.126620391	595	89	Jan-28	10.24350938	8.07600443
1613	1613	68	21	FALSE	TRUE	1	42.95346451	108.8976113	120.8218586	123.5743636	22314457	61.55102476	65.0046483	67.51272931	12191120	FALSE	0.052159395	480	63	Jan-28	10.20610536	6.521001942
1614	1614	69	9.5	FALSE	TRUE	2	43.0116272	103.9093696	114.6810623	117.8188435	21332809	62.12479835	66.27951969	68.3919961	12383362	FALSE	0.031655098	680	50	Jan-28	9.70840555	6.632494705
1615	1615	5	0	FALSE	FALSE	0	46.01086807	160.6946065	190.5962355	203.8455557	42236084	0	111.7038184	109.3742747	22661966	FALSE	0	133	724	Jan-29	17.13390022	11.07957226
1616	1616	6	9	FALSE	TRUE	5	44.77722549	131.6196583	155.7789631	159.3241151	31264927	68.05922694	133.2129796	126.3851469	24801157	FALSE	0.067331673	586	718	Jan-29	13.28142374	13.09519765
1617	1617	7	11.5	FALSE	TRUE	2	44.64302826	128.9323762	152.5055254	155.5742947	30346365	116.9403395	144.5173023	145.3164194	28345461	FALSE	0.039135372	671	713	Jan-29	12.95257319	15.24147949
1618	1618	8	15.66666667	FALSE	TRUE	3	45.22167587	131.5482897	156.864396	161.2265919	32269447	110.8323161	131.3438926	133.6711661	26754238	FALSE	0.090968881	352	709	Jan-29	13.44404296	13.9141521
1619	1619	9	9	FALSE	TRUE	4	44.94440842	127.9277607	153.0232288	156.2882352	30898626	115.7472571	130.1161209	137.3161039	27147782	FALSE	0.053465351	439	702	Jan-29	13.01628333	14.33630751
1620	1620	10	12.6	FALSE	TRUE	5	45.31004333	128.6271832	148.0767606	153.6012736	30863510	122.2698787	133.9653402	144.925202	29120204	FALSE	0.108927332	273	686	Jan-29	12.78213239	15.20146447
1621	1621	11	10	FALSE	TRUE	8	45.09988785	115.7901843	137.1796192	140.2757841	27925128	100.9933044	111.8269407	121.0235497	24092527	FALSE	0.12437671	520	666	Jan-29	11.63631673	12.52988772
1622	1622	12	8.222222222	FALSE	TRUE	9	44.92215347	113.289354	133.5712087	134.6965304	26603519	91.7547087	101.0884245	106.6294612	21060074	FALSE	0.105149011	389	634	Jan-29	11.15767167	10.91583266
1623	1623	13	8.666666667	FALSE	TRUE	6	44.77722549	113.2328022	132.0770951	133.4823509	26193875	103.9814079	115.3662165	121.2626341	23795942	FALSE	0.076351053	664	631	Jan-29	11.04906468	12.57126568
1624	1624	16	14.25	FALSE	TRUE	4	44.3846817	112.4255809	128.8379637	130.4864882	25158996	94.48324545	103.5011791	109.384368	21090313	FALSE	0.109223495	582	608	Jan-29	10.79308665	11.23591532
1625	1625	17	7.555555556	FALSE	TRUE	9	45.0111084	109.0355426	127.6115613	128.6866883	25517292	90.65234736	100.4860724	105.7159612	20962425	FALSE	0.092257716	469	601	Jan-29	10.63843775	10.82536467
1626	1626	18	7.909090909	FALSE	TRUE	11	45.48626328	113.0972159	126.987681	128.9677785	26115797	106.3608984	115.034439	120.8575454	24473486	FALSE	0.118255681	136	588	Jan-29	10.65894768	12.53506091
1627	1627	19	9.636363636	FALSE	TRUE	11	44.40720749	109.3158688	125.2539375	126.5516023	24425087	87.90843857	96.55597579	102.2877233	19742038	FALSE	0.166861263	404	550	Jan-29	10.45474825	10.44265122
1628	1628	20	7.7	FALSE	TRUE	10	44.92215347	108.8588547	126.1962328	126.9218219	25067959	86.22402102	93.02666308	97.57497081	19271748	FALSE	0.105880249	530	542	Jan-29	10.48792671	9.909547317
1629	1629	21	9.333333333	FALSE	TRUE	6	44.5533371	113.2208031	130.8594582	132.3976309	25721852	99.49390224	109.3017139	114.9439433	22330997	FALSE	0.086187828	663	537	Jan-29	10.95688661	11.85984401
1630	1630	22	9.7	FALSE	TRUE	10	45.25483322	106.8537742	123.0036553	123.9847209	24851903	84.11270145	92.32766917	97.34261926	19511673	FALSE	0.147512106	325	521	Jan-29	10.23411569	9.88951637
1631	1631	23	8.1	FALSE	TRUE	10	44.91102219	123.5081397	139.4248738	142.0988979	28051632	128.4827555	139.9225963	149.2523735	29463794	FALSE	0.114293531	743	509	Jan-29	11.78683939	15.71456762
1632	1632	24	9.4	FALSE	TRUE	5	44.27188873	110.1773831	126.5207943	127.6581608	24488728	62.76957247	67.73834603	70.87654182	13596282	FALSE	0.073520031	463	490	Jan-29	10.55824836	6.892315517
1633	1633	25	8	FALSE	TRUE	10	44.40720749	111.182343	125.1959354	126.4217714	24400029	72.61038234	77.80977469	81.48423729	15726862	FALSE	0.114743489	596	485	Jan-29	10.44872823	8.09310483
1634	1634	26	7.722222222	FALSE	TRUE	18	45.22167587	110.1206736	122.1734047	123.6845689	24755424	104.4917856	112.1947466	118.6713153	23752023	FALSE	0.1888829	248	482	Jan-29	10.20283869	12.29929663
1635	1635	27	8	FALSE	TRUE	4	44	110.3689149	126.626456	127.4942061	24157798	57.75621976	61.88914214	63.84770388	12097961	FALSE	0.046750862	528	437	Jan-29	10.54583446	6.098732397
1636	1636	28	8.333333333	FALSE	TRUE	12	45.12205505	107.1821628	121.7374777	122.7264484	24455551	87.5187475	94.40065808	99.507795	19828798	FALSE	0.14178544	320	435	Jan-29	10.12481516	10.13674206
1637	1637	29	13.5	FALSE	TRUE	4	44.3846817	108.0372343	120.9263152	122.8203033	23680885	87.09474779	93.77262218	99.46843584	19178430	FALSE	0.100715062	402	414	Jan-29	10.13293737	10.13209775
1638	1638	30	8.529411765	FALSE	TRUE	17	44.10215378	114.8897392	128.3483291	129.9465161	24736929	98.17862707	105.3205642	111.6617853	21256204	FALSE	0.217724822	672	407	Jan-29	10.74584455	11.49429937
1639	1639	31	7.75	FALSE	TRUE	16	44.72135925	110.2534546	124.3825999	125.8351245	24631645	98.00529867	105.7755201	111.2124095	21769316	FALSE	0.172600698	141	393	Jan-29	10.39058766	11.45223923
1640	1640	32	8.571428571	FALSE	TRUE	7	43.17406464	113.6906501	127.5654892	128.6823534	23476125	57.67610363	61.10307343	63.44277574	11574163	FALSE	0.094239285	592	383	Jan-29	10.64863356	6.050480735
1641	1641	38	8.153846154	FALSE	TRUE	13	43.90899658	108.6789792	122.4534522	124.2877154	23452912	75.25967318	80.86855277	85.66747217	16165328	FALSE	0.156992931	476	373	Jan-29	10.26322449	8.570129689
1642	1642	56	7.388888889	FALSE	TRUE	18	44.77722549	117.1175628	132.4369957	134.7835425	26449214	111.1307025	121.1620301	128.2415307	25165444	FALSE	0.180312921	747	363	Jan-29	11.15978845	13.35680176
1643	1643	71	10.33333333	FALSE	TRUE	9	43.86342621	114.7919396	127.8073364	130.0702826	24493155	104.6160789	112.0487021	120.237726	22641615	FALSE	0.155381055	669	323	Jan-29	10.75439791	12.46271778
1644	1644	72	8.181818182	FALSE	TRUE	11	44.28318024	110.9410206	122.8702129	124.5776507	23909984	90.29635575	96.5774451	102.1225949	19600222	FALSE	0.131277355	539	317	Jan-29	10.2841705	10.42817565
1645	1645	73	6.25	FALSE	TRUE	8	44.20407104	110.488066	122.9687731	124.4275442	23795926	77.41132779	82.23490605	86.53639985	16549501	FALSE	0.063971344	414	315	Jan-29	10.27509335	8.667982052
1646	1646	74	9	FALSE	TRUE	13	43.84062195	111.4268151	124.9621248	126.7873702	23850141	79.81311453	86.24973663	91.63503274	17237588	FALSE	0.182622256	332	291	Jan-29	10.47779064	9.238896543
1647	1647	75	7.666666667	FALSE	TRUE	12	44.3846817	115.1044242	127.4213335	129.7803445	25022845	101.4383741	111.3112599	113.7808179	21937989	FALSE	0.129307852	752	278	Jan-29	10.73095159	11.73400252
1648	1648	76	8.25	FALSE	TRUE	8	44.14748001	109.7092879	121.3610035	122.9931102	23461413	93.91418155	100.4287335	105.2910063	20084668	FALSE	0.097265556	605	263	Jan-29	10.14641803	10.78941032
1649	1649	77	9.888888889	FALSE	TRUE	9	44.18144226	111.838331	122.9284845	125.2314952	23925162	91.51248713	97.85678341	103.6552832	19803081	FALSE	0.143378482	476	257	Jan-29	10.34030247	10.59991444
1650	1650	78	9.285714286	FALSE	TRUE	7	44.10215378	111.4407245	121.620891	123.5921411	23527295	95.87796272	101.8914818	107.2021806	20407263	FALSE	0.10183602	229	242	Jan-29	10.19771754	11.0040163
1651	1651	79	9.333333333	FALSE	TRUE	9	44.3846817	109.5048628	119.3610043	122.1308083	23547944	91.88860363	96.85073496	103.8516446	20023553	FALSE	0.130266113	683	227	Jan-29	10.07224465	10.6286541
1652	1652	80	8.2	FALSE	TRUE	10	44.28318024	110.9765585	121.6292305	123.8835897	23776774	85.01697093	89.85094819	95.8936509	18404711	FALSE	0.119741081	403	208	Jan-29	10.2257367	9.726064664
1653	1653	81	8.222222222	FALSE	TRUE	9	43.93176651	111.5561466	124.9752764	127.0146355	23992342	82.66283345	88.293886	93.70486044	17700315	FALSE	0.109943356	541	204	Jan-29	10.49691681	9.472209464
1654	1654	82	7.916666667	FALSE	TRUE	12	44.3846817	110.0550097	121.2568839	124.4555365	23996173	106.7522624	113.5373191	120.4293905	23219895	FALSE	0.135683977	316	194	Jan-29	10.26903787	12.49624581
1655	1655	83	7.571428571	FALSE	TRUE	7	44.40720749	110.2914487	119.6356934	122.0568836	23557584	102.1262942	107.395676	112.605339	21733389	FALSE	0.073953351	147	195	Jan-29	10.06366607	11.61756861
1656	1656	84	8.6	FALSE	TRUE	10	43.28972244	112.4018186	122.6891236	125.4612396	23011277	78.8165194	83.30661255	88.57160838	16245223	FALSE	0.134579241	614	164	Jan-29	10.36393219	8.895678492
1657	1657	85	5.2	FALSE	TRUE	5	44.10215378	112.8364212	126.5461683	128.0882288	24383181	62.06814264	66.41594758	68.78156027	13093422	FALSE	0.03048284	471	158	Jan-29	10.59594526	6.654770692
1658	1658	87	8.2	FALSE	TRUE	5	43.82921219	113.0789077	125.7906776	127.3006987	23934241	61.95389789	65.6196226	68.23277464	12828678	FALSE	0.061117201	369	128	Jan-29	10.5280121	6.594449727
1659	1659	88	7.428571429	FALSE	TRUE	7	43.38202286	113.832122	127.3277007	129.9057572	23928173	83.28784054	88.98918515	93.39551624	17203118	FALSE	0.075307182	544	116	Jan-29	10.74688906	9.431151399
1660	1660	89	15.25	FALSE	TRUE	4	43.68066025	109.3119807	124.0465937	127.3792375	23786940	68.03770194	73.43306126	78.67820926	14692456	FALSE	0.124849374	710	95	Jan-29	10.53218873	7.774129209
1661	1661	90	9.666666667	FALSE	TRUE	3	43.32435989	111.5267156	122.2777832	124.8330013	22932704	64.25372969	67.06633847	69.72684017	12809313	FALSE	0.048036578	627	79	Jan-29	10.31434241	6.768430077
1662	1662	91	14	FALSE	TRUE	4	43.737854	111.3716784	125.3185222	127.7721535	23922838	74.30091312	78.77701021	82.65222281	15475013	FALSE	0.109531013	460	75	Jan-29	10.56515682	8.222175622
1663	1663	92	6.8	FALSE	TRUE	10	43.41658783	109.2619739	120.8044416	124.3249349	22936712	99.1750807	105.3999521	111.0527332	20488123	FALSE	0.094070184	149	57	Jan-29	10.26009394	11.43739833
1664	1664	5	40	FALSE	TRUE	2	45.48626328	143.2089028	168.2589749	172.9427451	35020667	0	0	72.35431084	14651648	FALSE	0.244545379	503	743	Jan-30	14.47206426	6.963427442
1665	1665	7	14.33333333	FALSE	TRUE	3	44.92215347	142.2579351	163.8097949	170.1503928	33605908	0	49.0687462	103.8451155	20510146	FALSE	0.080671647	675	736	Jan-30	14.22283219	10.52632341
1666	1666	8	9.1	FALSE	TRUE	10	45.27692413	127.5227339	147.7811573	150.9424568	30284945	122.7116555	135.3900226	142.7543033	28642082	FALSE	0.133908535	601	698	Jan-30	12.55285968	14.9618796
1667	1667	9	11.66666667	FALSE	TRUE	3	45.88027954	137.9001348	159.6332046	166.1103748	34222396	137.5356628	152.2638538	162.3190229	33441294	FALSE	0.056792283	203	693	Jan-30	13.85901062	17.1396878
1668	1668	10	11.71428571	FALSE	TRUE	7	45	125.9124187	146.8140984	150.2337485	29775158	139.0922256	156.203292	164.3502118	32572931	FALSE	0.138594735	350	674	Jan-30	12.48620218	17.40270673
1669	1669	11	13.33333333	FALSE	TRUE	6	45.09988785	121.8659942	140.4558035	142.6380627	28395394	122.2413338	133.8135935	141.7059777	28209841	FALSE	0.143617853	527	660	Jan-30	11.83532924	14.86103711
1670	1670	13	9.333333333	FALSE	TRUE	3	45.12205505	174.8968307	202.9410617	205.1014401	40870316	87.47187614	93.87388216	100.2084767	19968422	FALSE	0.042014449	677	651	Jan-30	17.24474486	10.0416087
1671	1671	14	8.571428571	FALSE	TRUE	7	45	126.9979054	145.093395	148.3438558	29400596	124.9862219	137.7646002	144.6618543	28670852	FALSE	0.086746673	134	644	Jan-30	12.3277719	15.18284141
1672	1672	15	7.571428571	FALSE	TRUE	7	45.25483322	120.7168986	137.5481446	140.3760819	28137441	126.0981468	138.4229806	146.5912468	29383229	FALSE	0.071208993	270	639	Jan-30	11.63859273	15.41762966
1673	1673	16	6.857142857	FALSE	TRUE	7	44.40720749	116.6020124	133.5546866	134.780541	26013313	127.5965866	140.3560122	146.9457517	28361259	FALSE	0.063739097	454	619	Jan-30	11.15485199	15.4695104
1674	1674	17	8	FALSE	TRUE	12	45.0111084	116.8896425	136.3464669	137.7888891	27322168	117.4686175	130.47	137.2235103	27210059	FALSE	0.134022221	602	614	Jan-30	11.41731044	14.36498712
1675	1675	18	12	FALSE	TRUE	4	44.72135925	112.2302572	132.0937906	132.330588	25903102	105.4908136	116.6287262	120.3091552	23549962	FALSE	0.08313844	352	585	Jan-30	10.94975016	12.46600389
1676	1676	19	11	FALSE	TRUE	8	44.77722549	113.9686301	134.3757961	135.5148656	26592725	111.6256455	124.6438039	130.7085964	25649568	FALSE	0.145567577	528	577	Jan-30	11.22238366	13.63391758
1677	1677	21	8.909090909	FALSE	TRUE	11	45.27692413	117.2273282	132.0627783	135.0936794	27105062	120.7036711	131.0083472	141.1006867	28310302	FALSE	0.142688489	676	567	Jan-30	11.18337976	14.8086289
1678	1678	22	10	FALSE	TRUE	7	45.27692413	112.5615356	126.9496898	128.7104691	25824341	121.3336334	131.516399	138.5718565	27802920	FALSE	0.10798022	167	566	Jan-30	10.63227757	14.53649405
1679	1679	23	7.777777778	FALSE	TRUE	9	45.0111084	112.9699807	129.9814985	130.780535	25932481	100.8792843	110.9995088	116.3065422	23062432	FALSE	0.096357692	254	557	Jan-30	10.81677177	12.01717519
1680	1680	24	11.5	FALSE	TRUE	8	44.27188873	112.9564783	126.8576128	129.2702612	24797978	106.4922753	115.3979364	123.9228736	23772186	FALSE	0.159177122	433	539	Jan-30	10.68432636	12.8806597
1681	1681	25	8.5	FALSE	TRUE	14	44.29446793	112.3084222	127.5141085	128.6498251	24704139	96.07502752	103.6482071	108.4692836	20828946	FALSE	0.17683061	600	531	Jan-30	10.634563	11.13643934
1682	1682	26	9.571428571	FALSE	TRUE	7	44.10215378	110.0188049	122.7384125	125.2657858	23845894	98.72576557	105.5625725	111.4207503	21210320	FALSE	0.106572115	522	494	Jan-30	10.34132461	11.47697653
1683	1683	27	7.769230769	FALSE	TRUE	13	44.77722549	113.3404539	129.3967339	130.8193158	25671295	111.242966	121.7343294	128.4740686	25211076	FALSE	0.140409349	304	489	Jan-30	10.81708129	13.39145462
1684	1684	29	7.571428571	FALSE	TRUE	7	44.59820557	115.1136801	131.0515205	132.2603893	25746969	102.4541003	110.5961864	116.6767453	22713320	FALSE	0.073321276	679	483	Jan-30	10.94459081	12.05585996
1685	1685	30	9	FALSE	TRUE	10	44.28318024	115.5367514	124.9702869	126.9233645	24360193	113.3404617	120.2595003	126.972857	24369692	FALSE	0.137684851	139	474	Jan-30	10.48070905	13.23013043
1686	1686	31	8.882352941	FALSE	TRUE	17	44.29446793	112.8167835	123.7026424	126.2032217	24234327	113.5951467	120.775384	128.1001241	24598582	FALSE	0.229372835	221	471	Jan-30	10.41818143	13.35898249
1687	1687	32	6.857142857	FALSE	TRUE	14	43.68066025	116.4629844	132.7105798	134.0746621	25037251	103.9704756	112.6671245	117.9513616	22026368	FALSE	0.131754192	602	448	Jan-30	11.10108925	12.19599361
1688	1688	33	9.076923077	FALSE	TRUE	13	44.29446793	109.4500089	123.3604104	125.4055233	24081148	94.08615765	101.1444016	107.0388279	20554261	FALSE	0.181197565	450	443	Jan-30	10.35449857	10.98172858
1689	1689	34	9.666666667	FALSE	TRUE	12	44.77722549	112.8351917	127.0235048	128.9795601	25310271	106.7075052	115.8777977	121.7451939	23890637	FALSE	0.179879636	353	411	Jan-30	10.65974406	12.63529876
1690	1690	35	9.222222222	FALSE	TRUE	9	44.3846817	112.826477	126.2379069	128.9872288	24869925	97.72656716	104.9808255	112.0250926	21599469	FALSE	0.127946869	528	404	Jan-30	10.66283745	11.53736563
1691	1691	36	11.42857143	FALSE	TRUE	7	44.77722549	114.7855344	129.3637887	131.4691039	25798806	101.5750043	109.0338516	116.038335	22770753	FALSE	0.134887467	266	401	Jan-30	10.87635548	11.98542354
1692	1692	38	7.769230769	FALSE	TRUE	13	44.28318024	117.8159887	130.9737374	133.2470158	25573881	107.555893	114.7842022	121.9744659	23410359	FALSE	0.143559778	679	396	Jan-30	11.02854543	12.65216727
1693	1693	39	10.06666667	FALSE	TRUE	15	44.94440842	115.0995426	128.2367346	130.3415249	25768888	113.2609245	121.4446213	129.1918145	25541587	FALSE	0.237174752	141	388	Jan-30	10.77560382	13.47353719
1694	1694	40	7.777777778	FALSE	TRUE	18	43.41658783	114.9568894	130.8253297	132.9893106	24535203	101.8065242	110.4947449	116.8470407	21557115	FALSE	0.207130677	601	359	Jan-30	11.00755274	12.07355322
1695	1695	41	8.222222222	FALSE	TRUE	9	43.90899658	109.5116635	122.9190985	124.5644478	23505131	90.5157631	96.76009214	102.2038152	19285712	FALSE	0.110057413	447	360	Jan-30	10.28300899	10.43737768
1696	1696	42	7.75	FALSE	TRUE	16	44.41846466	113.0614163	124.6185285	126.5567393	24438464	96.02386739	102.2921592	108.1705091	20888031	FALSE	0.174962691	342	326	Jan-30	10.45372126	11.10712005
1697	1697	43	8.692307692	FALSE	TRUE	13	44.40720749	112.9932834	125.3272565	127.0599105	24523193	98.08473941	104.3882506	110.3202837	21292362	FALSE	0.168942556	526	320	Jan-30	10.49667545	11.34887951
1698	1698	44	9.294117647	FALSE	TRUE	17	44.77722549	115.6632842	130.2685469	132.6563351	26031782	107.5585522	117.7655368	125.2145286	24571441	FALSE	0.240240824	257	316	Jan-30	10.9766796	13.01939252
1699	1699	45	9.5	FALSE	TRUE	6	44.91102219	116.16907	130.1861714	132.2959969	26116449	109.7645564	118.4997362	125.7553094	24825257	FALSE	0.087102532	677	312	Jan-30	10.94539845	13.08123782
1700	1700	46	8.388888889	FALSE	TRUE	18	44.94440842	114.7654553	128.0449821	130.8320793	25865872	110.8781816	119.6637919	127.7040259	25247447	FALSE	0.216509936	173	306	Jan-30	10.81837705	13.30444881
1701	1701	48	8.25	FALSE	TRUE	12	44.28318024	114.5680918	127.3401838	129.3461071	24825186	100.9730381	107.688168	113.9734439	21874736	FALSE	0.14500553	599	275	Jan-30	10.69337	11.75667896
1702	1702	49	7.928571429	FALSE	TRUE	14	43.82921219	116.5398113	129.2901907	131.1771239	24663061	99.88372273	106.9292606	113.5010355	21339719	FALSE	0.162702086	448	276	Jan-30	10.85175256	11.69944509
1703	1703	50	9.833333333	FALSE	TRUE	6	44.01136398	115.3445709	127.1974581	129.4657692	24544046	95.04121918	100.5263837	107.4447666	20369317	FALSE	0.095515254	522	235	Jan-30	10.70534553	11.01899056
1704	1704	51	8.923076923	FALSE	TRUE	13	43.82921219	106.3065439	118.2692092	122.1069473	22957746	78.67124682	83.85209774	89.30112598	16789811	FALSE	0.180379832	354	233	Jan-30	10.07382061	8.985176414
1705	1705	52	8.909090909	FALSE	TRUE	11	44.59820557	113.780698	127.0936184	129.1099612	25133679	102.8170758	110.0268604	116.1913516	22618829	FALSE	0.147064551	261	230	Jan-30	10.67240407	12.00769841
1706	1706	53	8.416666667	FALSE	TRUE	12	44.01136398	111.0549478	123.9701239	126.6831835	24016525	105.4815768	113.7414988	120.7929399	22899856	FALSE	0.151273126	671	226	Jan-30	10.46149424	12.53259694
1707	1707	54	8.153846154	FALSE	TRUE	13	44.3846817	114.0883058	123.24302	125.6185411	24220411	120.9267862	126.7555263	133.3068255	25702783	FALSE	0.153645874	146	223	Jan-30	10.36634246	13.94833324
1708	1708	55	8.375	FALSE	TRUE	8	44.40720749	118.4447456	129.2358391	132.8190992	25634745	122.3933042	133.2271745	137.0631456	26453867	FALSE	0.098324169	751	194	Jan-30	10.9877854	14.3573878
1709	1709	56	6.933333333	FALSE	TRUE	15	44.3846817	110.7144188	120.702477	122.8439848	23685451	90.25762594	95.55476667	100.8850383	19451564	FALSE	0.139007477	441	192	Jan-30	10.13463006	10.29205748
1710	1710	57	8.625	FALSE	TRUE	16	43.93176651	112.2549083	125.4560374	127.6346701	24109463	92.31627316	98.75400644	105.0898884	19850882	FALSE	0.209991301	594	190	Jan-30	10.54766282	10.75687343
1711	1711	58	7.9	FALSE	TRUE	10	44.28318024	111.8646656	123.1802761	125.6977197	24124957	86.8950604	92.1193325	97.36555428	18687211	FALSE	0.113230397	516	150	Jan-30	10.38217347	9.888482828
1712	1712	59	7.875	FALSE	TRUE	8	44.04542923	114.4756678	125.1527212	127.9834501	24300603	101.7769131	107.5205066	113.384993	21528750	FALSE	0.091130581	287	148	Jan-30	10.57573551	11.69309445
1713	1713	60	8.166666667	FALSE	TRUE	6	43.68066025	112.6288241	124.1816767	127.0750624	23730138	98.60451352	104.7295279	110.5848208	20650732	FALSE	0.073390544	666	140	Jan-30	10.49791896	11.37872777
1714	1714	61	10.125	FALSE	TRUE	8	44.27188873	112.0483558	122.129977	124.9011956	23959858	111.069512	117.8028885	124.5633922	23895057	FALSE	0.131500206	205	124	Jan-30	10.30652482	12.96225181
1715	1715	62	8.714285714	FALSE	TRUE	7	43.65776062	114.9770492	128.5624352	130.5712178	24357455	68.51852449	72.92113916	76.4506279	14261510	FALSE	0.094476288	440	108	Jan-30	10.80864543	7.515763534
1716	1716	63	8.166666667	FALSE	TRUE	6	44	113.6802189	125.4602605	127.885991	24232034	78.08902134	82.46825839	85.71756037	16241895	FALSE	0.072329113	587	105	Jan-30	10.5742299	8.568174579
1717	1717	64	11.5	FALSE	TRUE	8	43.93176651	110.2890111	122.5717891	126.1433758	23827766	104.0918692	112.1634653	119.0833326	22494164	FALSE	0.161651379	350	87	Jan-30	10.41526331	12.34063332
1718	1718	65	7.125	FALSE	TRUE	8	43.86342621	108.9215773	121.1178247	124.9840638	23535384	113.0108894	122.4828431	128.3317128	24165770	FALSE	0.079079185	733	81	Jan-30	10.31274528	13.3877205
1719	1719	66	7	FALSE	TRUE	3	43.32435989	112.1195711	123.115243	125.6418978	23081304	62.57775409	65.47977046	67.69696176	12436410	FALSE	0.029600838	510	66	Jan-30	10.38476718	6.53743739
1720	1720	67	8.727272727	FALSE	TRUE	11	43.93176651	113.127785	125.0539777	129.0553429	24377820	113.6944394	121.0613441	129.3819541	24439515	FALSE	0.146944445	271	56	Jan-30	10.66438478	13.4977352
1721	1721	68	9.285714286	FALSE	TRUE	7	44.10215378	110.0032916	120.8192153	124.3782522	23676941	112.1494794	119.3963061	125.9454894	23975284	FALSE	0.10183602	153	54	Jan-30	10.26097847	13.11947053
1722	1722	69	8.285714286	FALSE	TRUE	7	43.84062195	104.5150386	116.7169311	120.9012176	22742889	99.29627548	106.8277137	112.5327691	21168689	FALSE	0.086863947	656	46	Jan-30	9.963793912	11.6118166
1723	1723	5	13.5	FALSE	TRUE	8	46.06517029	188.6145642	224.7682419	237.2965434	49283134	0	0	82.7640887	17188930	FALSE	0.187001581	315	741	Jan-31	20.03189941	8.003094663
1724	1724	6	6.5	FALSE	TRUE	2	46.01086807	197.5544327	234.9505426	253.0221171	52425295	0	0	85.65216452	17746828	FALSE	0.015655941	132	737	Jan-31	21.3904215	8.296042177
1725	1725	7	12.5	FALSE	TRUE	6	45.5411911	157.0295472	182.8912268	189.9791786	38563489	0	128.9010092	125.9913886	25574737	FALSE	0.127851992	629	728	Jan-31	15.93120099	12.98586562
1726	1726	8	8.714285714	FALSE	TRUE	7	44.91102219	130.6966845	151.1179196	154.5481495	30509229	140.9101895	155.7819622	163.7157205	32318992	FALSE	0.089277054	549	700	Jan-31	12.85927727	17.32191107
1727	1727	9	8.571428571	FALSE	TRUE	14	44.72135925	146.7771763	175.0157474	179.7739643	35189924	136.3220384	153.9555575	165.5977017	32414986	FALSE	0.175662015	465	698	Jan-31	15.03920687	17.48111764
1728	1728	10	15.33333333	FALSE	TRUE	6	45.65084839	147.8831336	183.2199818	187.7789745	38300656	124.5701661	144.7044615	155.9055152	31799532	FALSE	0.172865533	383	690	Jan-31	15.73354566	16.36941792
1729	1729	11	8.363636364	FALSE	TRUE	11	45.48626328	158.8114043	178.6334654	187.119227	37891385	125.190854	136.2899914	148.1543489	30001051	FALSE	0.128595235	226	684	Jan-31	15.6784584	15.4952944
1730	1730	13	8.5	FALSE	TRUE	2	44.91102219	161.3686062	190.8388109	193.3161978	38162399	70.79823981	76.02983448	78.84738277	15565200	FALSE	0.024572679	684	665	Jan-31	16.2314256	7.653737593
1731	1731	14	10.81818182	FALSE	TRUE	11	45.45327377	139.0619203	158.7486496	163.1307718	32985857	125.190725	137.8411542	148.5032054	30028090	FALSE	0.18944963	306	654	Jan-31	13.60492248	15.58545033
1732	1732	15	9.444444444	FALSE	TRUE	9	44.92215347	120.8610824	141.8083563	143.3699408	28316579	136.694084	154.897507	161.0219253	31802971	FALSE	0.129445214	605	638	Jan-31	11.89375933	17.0412875
1733	1733	16	9.4	FALSE	TRUE	5	45.22167587	113.6209794	133.9918612	135.5192483	27124131	130.0926039	147.506973	153.0543271	30633771	FALSE	0.070464192	524	621	Jan-31	11.21717489	16.1579309
1734	1734	17	11.33333333	FALSE	TRUE	6	44.94440842	117.3018631	135.6415857	137.9070768	27264619	128.5969722	143.6871206	151.3661104	29925508	FALSE	0.113327787	434	621	Jan-31	11.42398964	15.96218953
1735	1735	18	7.9375	FALSE	TRUE	16	45	147.7597209	169.5032601	174.217285	34528508	90.28225873	144.379593	142.7187002	28285734	FALSE	0.176693496	754	590	Jan-31	14.56463471	14.90861644
1736	1736	19	8.5	FALSE	TRUE	12	44.29446793	119.0393172	134.4468201	135.8868995	26093847	126.4179982	137.6134689	144.8400312	27813083	FALSE	0.151569095	357	588	Jan-31	11.25100693	15.22932178
1737	1737	20	8.111111111	FALSE	TRUE	18	44.72135925	138.6916728	161.2678882	164.1037661	32122555	119.1581855	131.6316085	142.4366857	27881324	FALSE	0.207904094	668	584	Jan-31	13.69054046	14.89815878
1738	1738	21	9.230769231	FALSE	TRUE	13	44.3846817	121.4245048	137.829655	140.1948577	27030859	124.5190422	136.0770339	144.9960081	27956565	FALSE	0.185069126	589	557	Jan-31	11.62332746	15.23782569
1739	1739	22	9.714285714	FALSE	TRUE	21	44.8218689	129.2103258	148.502563	150.6761184	29626878	114.1951627	125.6444486	134.018621	26351577	FALSE	0.316486859	271	553	Jan-31	12.53202301	13.97571949
1740	1740	23	8.642857143	FALSE	TRUE	14	44.27188873	114.2028904	128.7108574	130.808807	25093118	126.4484657	137.1732485	144.460552	27711939	FALSE	0.181492188	481	550	Jan-31	10.8121755	15.1972019
1741	1741	24	9.666666667	FALSE	TRUE	9	44.64302826	113.8015405	132.0702012	133.4103049	26023051	119.1606019	132.1654025	139.0277941	27118800	FALSE	0.135722025	404	519	Jan-31	11.03839515	14.57805042
1742	1742	26	11.1	FALSE	TRUE	10	44.64302826	120.3556684	137.5749611	140.5459197	27414926	119.3985028	130.6212644	140.29187	27365371	FALSE	0.185556929	677	500	Jan-31	11.65484788	14.70573534
1743	1743	27	8.5	FALSE	TRUE	10	44.28318024	113.6626713	126.4330595	128.7569758	24712115	122.6886021	132.7699771	139.5527489	26784130	FALSE	0.126371978	537	489	Jan-31	10.63605212	14.64719063
1744	1744	28	8.625	FALSE	TRUE	16	45.80392838	125.1767747	142.0318207	144.7870074	29730115	109.5740798	120.7737334	130.1896212	26732733	FALSE	0.193176007	209	477	Jan-31	12.02395355	13.55568094
1745	1745	29	9.888888889	FALSE	TRUE	9	44.72135925	113.7483518	131.2844484	133.2798824	26088922	113.7535626	124.4483485	132.1004114	25858046	FALSE	0.139937389	460	456	Jan-31	11.02885426	13.79585606
1746	1746	30	8.846153846	FALSE	TRUE	13	44.72135925	116.9709054	133.00454	134.7694858	26380505	107.4470283	116.5129124	123.4222145	24159329	FALSE	0.171019288	609	448	Jan-31	11.15977854	12.81247414
1747	1747	31	9.625	FALSE	TRUE	8	45.22167587	112.547033	128.7268009	130.0482471	26029112	119.9577876	130.7802144	136.5805491	27336550	FALSE	0.116814778	288	448	Jan-31	10.74840671	14.30873916
1748	1748	32	11.08333333	FALSE	TRUE	12	44.10215378	134.8935783	153.6779062	157.7502124	30029707	106.0861748	114.8032187	125.6096877	23911360	FALSE	0.227649783	371	441	Jan-31	13.14557694	13.01093687
1749	1749	33	9.421052632	FALSE	TRUE	19	44.29446793	119.4765871	132.149948	135.1716742	25956505	123.9430156	132.714873	142.8544638	27431802	FALSE	0.280029489	688	414	Jan-31	11.18968273	15.00655868
1750	1750	35	8.909090909	FALSE	TRUE	11	44.59820557	115.5374255	132.3416606	134.2429362	26132909	117.3289814	129.2398793	135.8139945	26438745	FALSE	0.147064551	529	406	Jan-31	11.11116749	14.21327979
1751	1751	36	10.27777778	FALSE	TRUE	18	45	139.383004	156.4765117	160.1720203	31744846	100.5028675	108.0804107	118.8015135	23545534	FALSE	0.292884449	158	406	Jan-31	13.35660896	12.23680783
1752	1752	37	11.3125	FALSE	TRUE	16	44.5533371	129.6692779	147.7855751	151.8777468	29506396	109.3467526	118.1869267	129.2039018	25101383	FALSE	0.306688431	444	374	Jan-31	12.63709003	13.42933914
1753	1753	38	9.615384615	FALSE	TRUE	13	44.92215347	124.4119676	139.3180406	142.1276258	28071213	115.6319535	124.9392399	134.877577	26639277	FALSE	0.192075605	233	369	Jan-31	11.79291694	14.09082707
1754	1754	39	7.272727273	FALSE	TRUE	11	44.65422821	117.5711781	133.7748305	135.8967043	26521351	113.0957056	123.1026404	129.1716871	25208909	FALSE	0.108196562	603	365	Jan-31	11.25577231	13.45951086
1755	1755	40	8.466666667	FALSE	TRUE	15	44.77722549	121.0887505	135.99475	138.5645956	27191188	121.1741584	131.4473647	139.4942781	27373624	FALSE	0.184308596	351	360	Jan-31	11.48379104	14.61983656
1756	1756	41	13.2	FALSE	TRUE	5	43.90899658	116.5086743	129.3882583	132.2342735	24952416	109.3104899	116.698667	125.9076854	23758598	FALSE	0.12437236	681	330	Jan-31	10.94002527	13.09857977
1757	1757	43	7.647058824	FALSE	TRUE	17	44.59820557	115.8480043	131.5667033	133.2096067	25931752	104.8946816	113.7214435	119.9773516	23355845	FALSE	0.180740633	511	323	Jan-31	11.02581135	12.42666589
1758	1758	44	7.739130435	FALSE	TRUE	23	44.5533371	121.6629121	134.8848388	137.2320252	26661065	124.7106436	134.2417889	142.1682997	27620071	FALSE	0.249462694	143	311	Jan-31	11.36794131	14.92469523
1759	1759	45	8.416666667	FALSE	TRUE	12	44.40720749	115.6886717	126.7666045	129.2759727	24950904	112.1540134	118.8290551	125.1993365	24164093	FALSE	0.148588264	408	296	Jan-31	10.68450085	13.02482823
1760	1760	46	10.22222222	FALSE	TRUE	9	44.3846817	114.819684	124.7153764	127.4217849	24568093	123.2645995	130.2795254	138.6853032	26739803	FALSE	0.149311847	249	286	Jan-31	10.52086143	14.55203465
1761	1761	47	7.933333333	FALSE	TRUE	15	44.10215378	118.038463	129.8848588	132.041825	25135797	105.3590455	111.7498931	117.4716988	22362193	FALSE	0.172327749	586	281	Jan-31	10.92550036	12.14611494
1762	1762	48	10.71428571	FALSE	TRUE	7	44.14748001	122.8155478	134.0383207	137.7399871	26274437	123.5922395	133.9375204	140.7605495	26850621	FALSE	0.125959532	751	249	Jan-31	11.41219914	14.76461061
1763	1763	49	10	FALSE	TRUE	1	44.29446793	168.3532508	186.494294	188.1601893	36131689	74.78193391	78.87749303	83.55588838	16044921	FALSE	0.016117624	664	246	Jan-31	15.78458723	8.19648691
1764	1764	50	9.875	FALSE	TRUE	8	44.64302826	120.9250565	135.8705905	139.3051084	27172893	119.7841528	129.0967869	139.2139263	27155107	FALSE	0.124562797	167	231	Jan-31	11.54786756	14.58660324
1765	1765	51	8.363636364	FALSE	TRUE	11	44.41846466	116.1750549	126.6913495	129.5612577	25018645	109.6142531	116.0261651	123.4750444	23843380	FALSE	0.134852286	522	224	Jan-31	10.70959071	12.82946029
1766	1766	52	7.777777778	FALSE	TRUE	9	44.28318024	110.8862429	121.7495862	125.2392882	24036971	120.7073879	129.6428401	136.2880776	26157547	FALSE	0.09955159	351	220	Jan-31	10.33281617	14.28587768
1767	1767	53	7.538461538	FALSE	TRUE	13	44.41846466	113.1884968	124.0907648	126.3960581	24407436	102.5653134	109.063875	115.0088037	22208525	FALSE	0.136376755	436	215	Jan-31	10.43812281	11.8798675
1768	1768	54	10	FALSE	TRUE	16	44.27188873	114.3698341	126.2653056	129.0085353	24747771	109.5774643	117.3688081	124.3086673	23846193	FALSE	0.258145098	599	191	Jan-31	10.66160754	12.92479007
1769	1769	56	15.5	FALSE	TRUE	4	43.56604004	117.4807148	129.8481241	133.6313837	24823681	125.8926109	135.5941853	145.182093	26969368	FALSE	0.12860604	309	145	Jan-31	11.05596527	15.27273067
1770	1770	57	11	FALSE	TRUE	8	44.28318024	115.5891079	126.0472071	130.2532737	24999297	116.9447783	124.3931633	134.127412	25742854	FALSE	0.148833745	670	145	Jan-31	10.76674165	14.03121561
1771	1771	58	9.5	FALSE	TRUE	10	44.04542923	133.4997066	145.9874951	149.7364522	28430911	114.2564746	120.3800344	129.775648	24640893	FALSE	0.15093283	224	141	Jan-31	12.45186368	13.49844997
1772	1772	59	8.8	FALSE	TRUE	15	43.82921219	118.0084914	130.4333536	133.7456957	25145987	114.177873	121.8159994	129.5546228	24358009	FALSE	0.203839309	519	139	Jan-31	11.06975354	13.50731549
1773	1773	60	7.307692308	FALSE	TRUE	13	43.82921219	115.4709579	127.9662735	130.8488973	24601350	126.6645908	136.0810064	143.9720609	27068681	FALSE	0.133686146	434	131	Jan-31	10.81576287	15.14194043
1774	1774	61	14.33333333	FALSE	TRUE	6	43.10452271	132.6984819	141.5465542	146.8102601	26697072	117.4931844	122.7283651	133.9415894	24356937	FALSE	0.175237226	147	110	Jan-31	12.19789576	13.97519737
1775	1775	62	7.75	FALSE	TRUE	12	43.28972244	112.1678881	122.8108422	125.9462967	23100243	98.75330581	104.0617744	109.4669478	20077709	FALSE	0.138154233	593	99	Jan-31	10.40063332	11.25484849
1776	1776	63	9	FALSE	TRUE	13	44.59820557	112.1566318	126.4798836	130.8880377	25479815	127.5359338	138.0656909	147.9383524	28798979	FALSE	0.176470594	744	87	Jan-31	10.8181542	15.58986308
1777	1777	64	7.909090909	FALSE	TRUE	11	44.10215378	113.9127962	126.2047027	129.1336927	24582198	123.0367322	132.3401794	137.9465944	26259843	FALSE	0.125794872	341	70	Jan-31	10.66901537	14.46497328
1778	1778	65	10.57142857	FALSE	TRUE	7	44.28318024	111.5069963	122.924657	126.9720025	24369528	127.0200773	135.795367	142.9648189	27439003	FALSE	0.12269333	211	57	Jan-31	10.48091427	15.03637138
1779	1779	66	8.285714286	FALSE	TRUE	7	43.93176651	104.2780205	115.5341945	119.6301887	22597462	100.2402281	107.1119394	113.1294317	21369506	FALSE	0.08650389	664	52	Jan-31	9.85378298	11.68190065
1780	1780	67	12.16666667	FALSE	TRUE	6	43.96589661	111.6455518	123.5236823	128.2713741	24267395	115.5221703	123.6379287	133.0006664	25162120	FALSE	0.131727605	446	48	Jan-31	10.59571736	13.90813909
1781	1781	7	9.5	FALSE	TRUE	6	46.01086807	156.7760106	192.2584281	198.8336899	41197643	20.62649472	133.8212105	126.6333555	26237987	FALSE	0.082988097	454	723	Jan-32	16.69638257	13.03964471
1782	1782	8	8	FALSE	TRUE	5	44.72135925	200.7180902	237.0580783	250.4987068	49033966	68.87393511	98.8813091	101.3754777	19843782	FALSE	0.056568543	136	711	Jan-32	21.16837819	10.07737997
1783	1783	9	9.461538462	FALSE	TRUE	13	45	162.7635399	189.8443224	195.1065626	38668600	117.7317741	130.2557782	144.098926	28559284	FALSE	0.186836173	652	696	Jan-32	16.36986	15.02032277
1784	1784	10	9.384615385	FALSE	TRUE	13	44.94440842	162.8722281	193.3819081	198.8063525	39304578	111.813626	124.8422712	137.6779905	27219328	FALSE	0.185019172	536	697	Jan-32	16.69125792	14.28722982
1785	1785	11	8.2	FALSE	TRUE	5	45.22167587	167.057119	194.1022066	200.6077786	40151578	115.8497116	127.9439617	137.4980376	27520185	FALSE	0.057411313	300	693	Jan-32	16.84700967	14.26309234
1786	1786	12	11	FALSE	TRUE	16	45.65084839	152.2455328	185.0026705	189.3641941	38623988	114.5623163	130.2570283	142.0402562	28971481	FALSE	0.280098836	385	678	Jan-32	15.87403158	14.79993826
1787	1787	13	10.69230769	FALSE	TRUE	13	45.12205505	137.8786656	163.5472863	166.5636693	33190941	116.578692	129.6798153	141.5219356	28200905	FALSE	0.223240395	457	636	Jan-32	13.9033916	14.78963047
1788	1788	14	12.7	FALSE	TRUE	10	44.94440842	142.6762347	163.4369393	168.9297591	33397891	128.4955321	141.0933539	155.940481	30829874	FALSE	0.224054796	706	632	Jan-32	14.10429983	16.41324598
1789	1789	15	8.714285714	FALSE	TRUE	14	44.77722549	138.1558862	162.8857321	165.2390565	32425644	120.674247	133.9441447	144.6566769	28386666	FALSE	0.179622761	623	615	Jan-32	13.78811448	15.14651207
1790	1790	16	8.875	FALSE	TRUE	8	45.1774292	142.8171806	166.6154301	168.3883037	33636941	108.4186643	117.4343151	127.7056942	25510257	FALSE	0.103633342	539	613	Jan-32	14.06455915	13.22518098
1791	1791	17	10	FALSE	TRUE	10	45.25483322	122.2086673	141.229211	143.5807941	28779804	121.7981521	134.506935	143.1488015	28693214	FALSE	0.154408094	313	601	Jan-32	11.9164537	15.02201423
1792	1792	18	9.909090909	FALSE	TRUE	11	45.12205505	144.0578821	164.2642827	166.1168357	33101901	101.513789	109.4883193	118.621621	23637587	FALSE	0.168525515	228	589	Jan-32	13.87049568	12.20391117
1793	1793	19	9.631578947	FALSE	TRUE	19	44.77722549	133.8425827	158.5998193	161.2924057	31651174	113.700966	125.3691087	135.5351474	26596705	FALSE	0.283260145	395	579	Jan-32	13.4492655	14.12455558
1794	1794	20	10.125	FALSE	TRUE	16	44.10215378	159.0701752	180.5277739	187.0664344	35610413	89.23749054	96.87336898	109.6436188	20872021	FALSE	0.265028716	747	560	Jan-32	15.68352494	11.1454945
1795	1795	21	9.9	FALSE	TRUE	10	45.22167587	122.2471995	142.2123099	144.2613917	28873868	117.1238582	130.6972515	138.3094754	27682594	FALSE	0.152320896	478	554	Jan-32	11.97649142	14.47395677
1796	1796	22	11.16666667	FALSE	TRUE	18	43.90899658	148.6283361	167.8862295	172.2911096	32511083	104.4330969	112.6622614	125.5834752	23697420	FALSE	0.34837807	643	535	Jan-32	14.40242991	12.97721246
1797	1797	23	8.1875	FALSE	TRUE	16	45.1774292	131.2267165	152.2934383	155.3773771	31037902	109.8937728	120.5257279	130.1263911	25993811	FALSE	0.183655494	558	528	Jan-32	12.93935086	13.52613325
1798	1798	24	8.681818182	FALSE	TRUE	22	45.22167587	139.7206244	160.1484636	162.9774967	32619890	100.5521086	108.3729064	118.0049189	23618644	FALSE	0.275198083	336	520	Jan-32	13.59930027	12.14089446
1799	1799	25	8.611111111	FALSE	TRUE	18	44.5533371	130.116062	150.2686755	152.6539261	29657190	109.3775334	120.0968772	129.5201612	25162825	FALSE	0.229139952	253	504	Jan-32	12.70410021	13.46341952
1800	1800	26	9.636363636	FALSE	TRUE	11	45.25483322	113.0470726	130.1924973	131.405898	26339428	109.8647009	121.424605	127.2053279	25497452	FALSE	0.160669158	417	497	Jan-32	10.86809993	13.24690525
1801	1801	27	10.72727273	FALSE	TRUE	11	44.92215347	153.9359213	175.9994336	180.7521492	35699830	114.2479525	124.8038523	138.763463	27406767	FALSE	0.191516208	740	477	Jan-32	15.1304665	14.44803403
1802	1802	28	8.8125	FALSE	TRUE	16	43.82921219	146.6291099	166.1762979	168.7456635	31726451	78.60267776	84.59969778	93.93671504	17661364	FALSE	0.217892032	140	467	Jan-32	14.10389164	9.410109447
1803	1803	29	7.52173913	FALSE	TRUE	23	44.10215378	120.6947516	138.0765919	140.180376	26685071	116.2764849	127.240057	135.2975995	25755574	FALSE	0.243941471	502	465	Jan-32	11.62450084	14.14238968
1804	1804	30	8.333333333	FALSE	TRUE	24	44.3846817	136.3767448	152.1275678	154.8305179	29852749	111.9161223	120.1725605	129.088085	24889371	FALSE	0.293071207	603	457	Jan-32	12.89234256	13.41001019
1805	1805	31	10.83333333	FALSE	TRUE	12	44.20407104	135.9985952	152.5961335	156.4545072	29920866	105.9062322	113.3937591	124.2589631	23763686	FALSE	0.218977689	342	438	Jan-32	13.03392006	12.86110942
1806	1806	78	8.714285714	FALSE	TRUE	21	44.59820557	134.050101	152.5658843	155.7074563	30311381	108.0453152	116.6806494	125.6234237	24454959	FALSE	0.271601533	431	415	Jan-32	12.96900732	13.01681018
1807	1807	156	8.857142857	FALSE	TRUE	21	44.27188873	145.1513933	160.0704891	164.6385536	31582695	86.6775794	91.44951029	102.8468761	19729167	FALSE	0.282425345	141	384	Jan-32	13.74666447	10.42523023
1808	1808	166	10.45	FALSE	TRUE	20	44.40720749	139.6023392	152.7081721	157.063217	30313980	117.8001152	124.3917593	137.9423043	26623549	FALSE	0.342608003	680	377	Jan-32	13.08311251	14.40539927
1809	1809	167	9.608695652	FALSE	TRUE	23	44.72135925	138.0176084	160.2004301	163.7629662	32055845	107.4879743	117.5258865	128.8543017	25222635	FALSE	0.342526757	596	373	Jan-32	13.66447963	13.36470556
1810	1810	168	9.105263158	FALSE	TRUE	19	44.14748001	123.3760232	137.1306665	140.1054331	26725655	116.8615576	125.2310903	133.6767408	25499357	FALSE	0.267843133	364	358	Jan-32	11.61842843	13.95946701
1811	1811	169	9.272727273	FALSE	TRUE	11	44.3846817	120.6533455	133.9739197	136.8336644	26382790	117.6912393	127.0179421	135.2942566	26085978	FALSE	0.157665871	519	340	Jan-32	11.33522775	14.1490926
1812	1812	170	10.64285714	FALSE	TRUE	14	44.04542923	129.2094001	142.6175433	146.4025714	27797897	112.0013827	118.8508199	129.0762648	24508099	FALSE	0.250561126	439	310	Jan-32	12.16387366	13.42650573
1813	1813	171	9	FALSE	TRUE	19	44.3846817	132.2305581	146.9728807	150.5465678	29026764	114.6635914	122.3754523	132.6342124	25573097	FALSE	0.260406095	642	301	Jan-32	12.52117145	13.81962014
1814	1814	172	8.6	FALSE	TRUE	15	44.68780518	131.9086844	147.8898909	151.5388424	29618534	112.7149717	120.5090686	130.6672579	25539146	FALSE	0.189435289	304	278	Jan-32	12.60743081	13.59534694
1815	1815	174	8.565217391	FALSE	TRUE	23	44.20407104	144.7358749	160.6591407	165.7193526	31692705	91.00144407	97.34228818	107.7695484	20610197	FALSE	0.295060371	215	276	Jan-32	13.83885271	10.97897539
1816	1816	175	10.9	FALSE	TRUE	10	44.20407104	134.311804	149.0430954	153.8026592	29413718	110.6074724	117.8644425	129.5458952	24774776	FALSE	0.18416844	564	268	Jan-32	12.80338484	13.46389593
1817	1817	176	8.230769231	FALSE	TRUE	13	44.27188873	115.1834012	126.8982125	129.3563476	24814492	117.023194	124.6172498	131.5926292	25243479	FALSE	0.156620242	484	237	Jan-32	10.68984942	13.74680128
1818	1818	177	14.6	FALSE	TRUE	5	44.29446793	114.2463155	124.4707758	128.1799518	24613911	123.7768927	130.4496244	141.888554	27246322	FALSE	0.142167494	388	233	Jan-32	10.58559282	14.91224817
1819	1819	179	8.416666667	FALSE	TRUE	12	43.68066025	117.5964096	131.3113196	134.0508859	25032811	126.8622235	136.1047461	143.0047633	26704868	FALSE	0.153572357	560	182	Jan-32	11.0927695	15.02590671
1820	1820	180	9.8	FALSE	TRUE	15	43.41658783	150.6777955	165.8115134	171.4007884	31621738	89.10695719	94.4476753	105.3504904	19436116	FALSE	0.244128788	145	162	Jan-32	14.33053405	10.69371496
1821	1821	181	10.42857143	FALSE	TRUE	14	44.18144226	133.8079692	147.6861007	153.436075	29313576	108.2193835	115.2903784	128.2713206	24505913	FALSE	0.241538012	315	160	Jan-32	12.77201774	13.32070417
1822	1822	182	8.133333333	FALSE	TRUE	15	44.28318024	128.364813	142.2909258	145.9396476	28009957	116.8089275	124.4659293	133.9071892	25700587	FALSE	0.177425693	418	153	Jan-32	12.12265274	13.97315367
1823	1823	183	5.75	FALSE	TRUE	4	43.56604004	152.9932758	172.6193105	174.3944913	32395932	60.34610613	63.59755181	65.88511852	12238975	FALSE	0.029057991	684	141	Jan-32	14.59916397	6.22963983
1824	1824	184	8.416666667	FALSE	TRUE	12	44.14748001	132.1242699	143.9624836	148.3176488	28292167	115.2528234	121.2903331	130.2924375	24853788	FALSE	0.15034175	212	112	Jan-32	12.32909979	13.55982472
1825	1825	186	8.2	FALSE	TRUE	5	43.737854	115.1650729	128.3030739	131.2962277	24582652	131.5823255	141.5033825	148.9110439	27880682	FALSE	0.061372786	489	105	Jan-32	10.85319299	15.69886815
1826	1826	187	8.058823529	FALSE	TRUE	17	43.93176651	131.5750672	148.4412865	154.2429781	29135621	115.796359	124.0646772	134.7021302	25444466	FALSE	0.201511138	654	59	Jan-32	12.8401546	14.04537779
1827	1827	188	9.5	FALSE	TRUE	6	43.68066025	113.2659643	125.7416812	129.5616601	24194488	134.3540736	143.332132	151.2542645	28245389	FALSE	0.092078507	413	60	Jan-32	10.70267924	15.96721225
1828	1828	6	10.16666667	FALSE	TRUE	6	44.59820557	201.2039857	248.359158	260.327045	50677549	0	0	57.89599048	11270542	FALSE	0.097787728	372	743	Jan-33	22.02876542	5.145437737
1829	1829	7	9	FALSE	TRUE	7	44.3846817	184.5307696	216.6716609	225.3362908	43446911	0	54.42280749	81.68356397	15749343	FALSE	0.095939088	518	732	Jan-33	18.9983819	7.906349748
1830	1830	8	9.666666667	FALSE	TRUE	6	44.94440842	189.4035887	226.187711	235.9958611	46657049	80.75306868	93.10210805	99.08630674	19589643	FALSE	0.089271951	218	708	Jan-33	19.91539318	9.849493816
1831	1831	9	8.230769231	FALSE	TRUE	13	44.04542923	171.4618598	203.6104331	209.894939	39853384	92.86399707	103.6983265	114.7599963	21789826	FALSE	0.158234907	443	702	Jan-33	17.65543361	11.6751085
1832	1832	10	8.941176471	FALSE	TRUE	17	43.84062195	163.3711528	189.9023356	194.8840814	36659904	98.43788172	107.0682571	118.0447018	22205546	FALSE	0.236476238	571	674	Jan-33	16.35714469	12.07788451
1833	1833	11	12.25	FALSE	TRUE	4	44	184.9508786	210.3419015	216.6240937	41046266	72.1792278	78.52830954	85.23165551	16149825	FALSE	0.088584711	132	666	Jan-33	18.24445355	8.325550233
1834	1834	12	10.58333333	FALSE	TRUE	12	44.41846466	161.8114179	186.4136933	190.5363778	36793113	89.017676	96.43334449	105.0391671	20283360	FALSE	0.209405398	351	663	Jan-33	15.9846018	10.61806555
1835	1835	13	11	FALSE	TRUE	11	43.86342621	160.7200515	187.8654604	190.666629	35903876	95.72008846	103.3160592	114.2821241	21520133	FALSE	0.208581895	649	657	Jan-33	15.99354887	11.6618119
1836	1836	14	11.52941176	FALSE	TRUE	17	44.68780518	162.096414	186.3626059	191.7469012	37477270	116.4729066	127.7038362	140.0523305	27373475	FALSE	0.333258777	730	647	Jan-33	16.0804786	14.57035461
1837	1837	15	10.33333333	FALSE	TRUE	21	45.60701752	149.7933687	179.2877572	182.7898361	37211479	103.9683232	117.3822309	128.4693956	26153184	FALSE	0.335364129	269	641	Jan-33	15.30916857	13.28097475
1838	1838	16	8.631578947	FALSE	TRUE	19	44.5533371	149.7400239	179.1458037	181.8537734	35330057	94.38934248	104.5058109	115.5985438	22458171	FALSE	0.242732816	424	624	Jan-33	15.23147812	11.82915078
1839	1839	17	11.33333333	FALSE	TRUE	6	43.84062195	151.0233252	178.1236849	182.7092114	34369673	83.91098513	91.44351757	102.7909476	19336142	FALSE	0.119106189	507	621	Jan-33	15.30862071	10.38068153
1840	1840	18	7.071428571	FALSE	TRUE	14	44.77722549	152.6457004	178.9147998	180.1305274	35347868	77.60356124	84.8852483	91.90575838	18035103	FALSE	0.131302929	177	601	Jan-33	15.08845331	9.156619797
1841	1841	19	9.3	FALSE	TRUE	10	45.25483322	143.5258459	168.8798275	173.0023056	34677148	97.54819862	108.3940603	120.0190103	24057003	FALSE	0.138482369	586	595	Jan-33	14.46529373	12.34718349
1842	1842	24	10.29411765	FALSE	TRUE	17	44.18144226	150.0968028	172.8934007	175.2522011	33481492	86.8406147	94.08690105	104.1209789	19892051	FALSE	0.287642354	334	582	Jan-33	14.66373941	10.54668938
1843	1843	31	8.916666667	FALSE	TRUE	12	43.82921219	148.8736303	174.2295998	177.767285	33422637	80.20474862	87.45483822	97.05232758	18247141	FALSE	0.16632507	668	579	Jan-33	14.8828989	9.742941266
1844	1844	108	8.666666667	FALSE	TRUE	12	43.82921219	149.5680648	172.1817344	174.8592587	32875889	78.4782701	84.44504301	93.56986891	17592392	FALSE	0.159379352	256	553	Jan-33	14.63241364	9.355738689
1845	1845	125	11.25	FALSE	TRUE	12	43.86342621	147.5265234	172.6128873	174.4320083	32846782	85.44105687	93.28092845	102.7018585	19339487	FALSE	0.235344973	406	545	Jan-33	14.59320067	10.38813038
1846	1846	152	9.142857143	FALSE	TRUE	28	44.59820557	145.5137007	171.0123704	173.4510716	33765509	96.18383453	104.5714659	115.6154298	22506715	FALSE	0.389176101	491	540	Jan-33	14.50518407	11.84883538
1847	1847	190	11.07692308	FALSE	TRUE	13	44.94440842	148.8626156	171.5052356	174.2776593	34455186	74.65571025	80.14812032	89.77334433	17748444	FALSE	0.237257924	177	519	Jan-33	14.58309227	8.928139419
1848	1848	191	9.8125	FALSE	TRUE	16	44.5533371	134.5264078	156.6938735	159.7191783	31029808	112.5023197	123.2988728	132.9496975	25829106	FALSE	0.247758755	570	513	Jan-33	13.31392966	13.83584906
1849	1849	192	8.2	FALSE	TRUE	20	44.68780518	143.4494091	164.8174946	167.8791708	32812280	97.20012062	107.0146394	117.2804869	22922678	FALSE	0.235165021	334	498	Jan-33	14.02315895	12.04869723
1850	1850	193	9	FALSE	TRUE	14	43.84062195	145.6154313	163.0193339	167.3297764	31476627	113.4635312	121.0542647	134.0327711	25213083	FALSE	0.196670122	652	496	Jan-33	13.97148296	13.94208427
1851	1851	204	11.21428571	FALSE	TRUE	14	43.93176651	143.7335471	166.4913405	170.3534104	32178790	75.98146542	84.06430124	94.99139999	17943335	FALSE	0.272413187	246	471	Jan-33	14.24259396	9.525838076
1852	1852	205	9.923076923	FALSE	TRUE	13	44.5533371	139.7579253	163.9414784	166.5922464	32365089	103.7191518	113.8648568	124.5195765	24191325	FALSE	0.204716294	421	469	Jan-33	13.91011314	12.86909852
1853	1853	215	9.416666667	FALSE	TRUE	24	43.84062195	145.1082312	167.3176583	170.8211929	32133402	88.0663919	95.68576126	106.5359427	20040618	FALSE	0.360830819	504	458	Jan-33	14.28014013	10.82884186
1854	1854	254	11	FALSE	TRUE	13	44.10215378	147.1349227	166.1383671	169.1560633	32200952	72.68119623	78.26673668	86.63800267	16492617	FALSE	0.243844397	142	445	Jan-33	14.14118972	8.584827997
1855	1855	255	9.571428571	FALSE	TRUE	21	44.68780518	138.4854989	158.4984163	161.0133847	31470350	113.9540754	123.4236752	132.5465042	25906448	FALSE	0.311391238	583	431	Jan-33	13.42589556	13.78756896
1856	1856	256	8.56	FALSE	TRUE	25	45.12205505	144.1244254	162.9364029	166.610084	33200190	95.02484012	102.3581259	112.3732567	22392483	FALSE	0.30751968	356	417	Jan-33	13.91469215	11.49709466
1857	1857	257	9.5	FALSE	TRUE	12	43.41658783	158.0717087	179.724756	183.3378177	33824001	77.39676805	82.74086845	90.877297	16765956	FALSE	0.186404021	659	397	Jan-33	15.36593349	9.033666215
1858	1858	258	9.095238095	FALSE	TRUE	21	44.65422821	146.0922246	168.7464142	171.3791558	33446041	90.98159073	98.10919425	107.9389446	21065166	FALSE	0.288878505	277	393	Jan-33	14.32801698	10.98613501
1859	1859	259	9.230769231	FALSE	TRUE	13	44.20407104	136.0372129	152.9175866	157.1880861	30061158	100.8779963	108.494175	119.4031364	22835042	FALSE	0.18658454	435	390	Jan-33	13.09854136	12.31107608
1860	1860	260	9.55	FALSE	TRUE	20	44.10215378	136.2172208	153.0606403	157.5605951	29993611	108.4239555	116.6677341	127.2817565	24229659	FALSE	0.303469783	519	374	Jan-33	13.12876921	13.20020361
1861	1861	261	8.727272727	FALSE	TRUE	22	44	151.3713579	170.8711362	173.8249789	32936624	70.94985361	76.19069157	83.28130716	15780270	FALSE	0.292978094	141	362	Jan-33	14.54558806	8.19580053
1862	1862	262	9.277777778	FALSE	TRUE	18	43.0116272	155.6904778	172.5320411	178.4068413	32303144	92.68825947	98.99555758	113.4810355	20547386	FALSE	0.27495822	727	350	Jan-33	14.93407109	11.59726391
1863	1863	263	9.454545455	FALSE	TRUE	22	43.86342621	147.5473539	167.4293665	172.0578225	32399706	95.63329016	102.4615115	114.0596365	21478237	FALSE	0.332413428	597	340	Jan-33	14.38514723	11.67605114
1864	1864	264	10.44444444	FALSE	TRUE	18	44.65422821	136.1785987	154.5072711	158.2275101	30879390	109.0160658	118.1236275	128.8599399	25148069	FALSE	0.304702029	362	335	Jan-33	13.18601956	13.37705357
1865	1865	265	10.75	FALSE	TRUE	16	43.56604004	151.3980178	170.0251534	174.4426389	32404876	77.10372632	81.96585096	91.64967083	17025059	FALSE	0.297123161	222	332	Jan-33	14.59688314	9.139727528
1866	1866	266	9.25	FALSE	TRUE	20	44.20407104	135.9393101	150.4437837	154.857839	29615514	105.959534	113.1608429	124.0588671	23725419	FALSE	0.287950647	447	310	Jan-33	12.89596163	12.84188594
1867	1867	267	10.89473684	FALSE	TRUE	19	44.40720749	149.3280278	164.2667559	168.9362176	32605528	95.08209093	100.02296	111.1915566	21460522	FALSE	0.34647491	531	288	Jan-33	14.11604763	11.3586965
1868	1868	268	8.833333333	FALSE	TRUE	12	43.41658783	151.500169	172.9995449	177.1159696	32676132	84.04203238	90.40565647	101.549651	18734899	FALSE	0.167130918	645	273	Jan-33	14.8254777	10.25230647
1869	1869	269	8.5	FALSE	TRUE	22	43.41658783	153.9737898	173.955254	176.8959143	32635534	78.85156988	84.36713845	92.75129521	17111690	FALSE	0.289227572	143	268	Jan-33	14.80865721	9.258969266
1870	1870	270	10.88888889	FALSE	TRUE	18	44.91102219	141.2708109	158.724758	163.7452075	32324813	100.3732015	107.7755409	120.1735233	23723361	FALSE	0.320657923	385	253	Jan-33	13.6651153	12.38422113
1871	1871	271	8.538461538	FALSE	TRUE	13	43.38202286	152.9838697	174.1710831	178.1098097	32807186	84.68102107	92.65305994	101.2088448	18642305	FALSE	0.17234282	717	230	Jan-33	14.91146576	10.21170867
1872	1872	272	9.19047619	FALSE	TRUE	21	44.65422821	139.4820219	154.9021815	159.4655777	31121009	107.6897569	115.7007465	126.734966	24733363	FALSE	0.293427721	221	230	Jan-33	13.29356362	13.13441156
1873	1873	273	10.55	FALSE	TRUE	20	44.3846817	135.2642963	149.7933772	155.0928394	29903327	107.4953287	115.0626774	127.7655237	24634369	FALSE	0.347890417	468	228	Jan-33	12.9153471	13.26006762
1874	1874	274	9.631578947	FALSE	TRUE	19	44.40720749	144.9361062	160.7003284	164.7710137	31801623	94.85581398	100.5690036	110.7595108	21377135	FALSE	0.288000278	588	213	Jan-33	13.75613513	11.31870768
1875	1875	281	9.307692308	FALSE	TRUE	13	43.737854	149.413791	164.9463247	169.0991756	31660515	81.19492729	86.291194	94.64888778	17721154	FALSE	0.192970729	146	180	Jan-33	14.13426947	9.489803751
1876	1876	283	7.3125	FALSE	TRUE	16	43.96589661	143.6206687	159.818572	163.8812685	31004357	103.7494778	110.7942849	120.1218899	22725611	FALSE	0.163676727	524	157	Jan-33	13.67688868	12.3781011
1877	1877	285	7.933333333	FALSE	TRUE	15	43.38202286	157.4032491	177.5236922	181.2257989	33381140	79.24608155	84.62071279	92.68797799	17072792	FALSE	0.17809643	724	149	Jan-33	15.1829278	9.242656809
1878	1878	288	9.692307692	FALSE	TRUE	13	43.90899658	136.4377796	152.5203515	157.7763719	29772173	113.2373597	121.5644669	133.8448846	25256336	FALSE	0.203459099	622	135	Jan-33	13.14577881	13.94107367
1879	1879	289	8.625	FALSE	TRUE	16	43.28972244	147.1696313	161.5802588	166.7746416	30588710	81.47863963	86.44090935	96.45567639	17691267	FALSE	0.216266392	218	122	Jan-33	13.93289595	9.698804299
1880	1880	292	9.272727273	FALSE	TRUE	11	43.41658783	137.9954814	154.6328423	158.4624746	29234748	115.667078	123.3582232	133.0589458	24548050	FALSE	0.164775462	391	109	Jan-33	13.20527881	13.85084777
1881	1881	295	9.928571429	FALSE	TRUE	14	43.96589661	126.597529	140.0565003	144.7115777	27377683	124.5271589	134.0075724	143.3431236	27118788	FALSE	0.226582474	474	89	Jan-33	12.0141447	15.04157118
1882	1882	302	8.75	FALSE	TRUE	8	43.96589661	139.9520723	153.8715431	158.4678733	29980208	119.1402402	126.5875548	134.884756	25518567	FALSE	0.10711991	558	79	Jan-33	13.2052889	14.05706752
1883	1883	303	10.25	FALSE	TRUE	16	43.41658783	148.4097477	167.1623686	172.7872697	31877530	89.7168781	96.40404712	107.5950994	19850224	FALSE	0.278544382	148	75	Jan-33	14.44981367	10.94431749
1884	1884	304	11.41666667	FALSE	TRUE	12	43.737854	142.2787014	157.6759801	164.6366856	30825001	107.3609078	114.1701279	127.2248974	23820375	FALSE	0.241977668	695	70	Jan-33	13.74040724	13.17881058
1885	1885	5	7	FALSE	TRUE	1	46.52956009	159.9558826	227.5371794	237.9934011	50429464	0	14.97001926	51.90792242	10998997	FALSE	0.008554392	331	733	Jan-34	20.09984814	4.51631651
1886	1886	6	0	FALSE	FALSE	0	45.31004333	248.7257125	300.203336	320.1853605	64335691	0	0	18.83936292	3785443	FALSE	0	140	749	Jan-34	27.21240146	0.607225304
1887	1887	7	5	FALSE	TRUE	1	44.28318024	210.1863736	246.1222124	256.9924445	49324138	0	0	44.60472163	8560911	FALSE	0.005701346	385	740	Jan-34	21.74386183	3.651200794
1888	1888	8	27	FALSE	TRUE	1	44.28318024	190.3153138	224.9486274	230.2404833	44189678	0	22.90091596	48.20893106	9252661	FALSE	0.071543147	531	735	Jan-34	19.43064751	4.114906018
1889	1889	9	10	FALSE	TRUE	1	43.93176651	177.2679446	207.3568214	209.4935306	39572136	67.40620587	73.91805909	76.47631612	14445941	FALSE	0.016384857	617	708	Jan-34	17.63031067	7.351692175
1890	1890	10	7.5	FALSE	TRUE	2	44.77722549	168.3555586	206.8358493	210.2219774	41252856	73.57746483	82.88947533	87.53172664	17176766	FALSE	0.020488376	452	693	Jan-34	17.69050975	8.598895424
1891	1891	12	7.5	FALSE	TRUE	2	45	182.6094011	215.7954186	219.5359188	43510308	64.84959865	70.33485472	73.36823839	14541013	FALSE	0.020286021	318	688	Jan-34	18.49910443	6.97937844
1892	1892	13	8.875	FALSE	TRUE	8	44.8218689	186.1820465	218.8276137	224.7174584	44185348	78.20617084	85.650803	93.50591446	18385716	FALSE	0.105284056	233	686	Jan-34	18.94193675	9.243031736
1893	1893	14	13	FALSE	TRUE	5	44.29446793	163.1832977	190.3239945	191.941824	36857862	61.97120857	67.59097472	72.04838667	13835179	FALSE	0.119449973	526	655	Jan-34	16.11433133	6.88867669
1894	1894	15	12.2	FALSE	TRUE	10	44.28318024	168.1259381	192.3334587	197.4584544	37897877	84.69257437	91.81448179	103.4072513	19846784	FALSE	0.217301208	697	647	Jan-34	16.58332144	10.41909062
1895	1895	16	11.16666667	FALSE	TRUE	6	43.86342621	165.5705669	193.7547202	196.7458906	37048644	77.68652652	85.71978885	93.66022284	17636883	FALSE	0.116367439	385	643	Jan-34	16.52416806	9.319639746
1896	1896	17	10.7	FALSE	TRUE	10	44.27188873	166.092679	187.8256131	193.7219016	37161768	78.49835508	85.27037657	94.57028788	18141465	FALSE	0.178574551	135	635	Jan-34	16.26256118	9.428832275
1897	1897	18	9.333333333	FALSE	TRUE	3	44.27188873	159.2884152	186.059148	186.660162	35807111	65.56187414	71.56105432	75.05589822	14398010	FALSE	0.043643575	616	628	Jan-34	15.6570574	7.239559064
1898	1898	19	8.888888889	FALSE	TRUE	9	43.86342621	154.2242956	181.8879302	183.7892826	34608823	67.90984244	74.07799164	80.38209219	15136517	FALSE	0.123967722	452	601	Jan-34	15.40758033	7.847243719
1899	1899	20	10.35714286	FALSE	TRUE	14	44.5533371	156.2010727	183.2114875	185.7667579	36090261	72.51570942	79.1449199	89.09021546	17308205	FALSE	0.235086401	217	581	Jan-34	15.57632647	8.826670755
1900	1900	21	7.625	FALSE	TRUE	8	43.56604004	155.8815254	183.8065074	185.4753099	34454331	66.79131983	72.96483452	77.97416616	14484665	FALSE	0.088746981	531	575	Jan-34	15.55391467	7.571693618
1901	1901	22	11	FALSE	TRUE	3	42.95346451	160.162824	181.081005	182.9389	33034216	55.49833287	59.24110918	61.5171806	11108473	FALSE	0.059321741	676	546	Jan-34	15.33879448	5.718190026
1902	1902	23	8.285714286	FALSE	TRUE	7	44.20407104	155.1024375	178.6890263	179.4001242	34309060	61.86171913	66.71039334	69.83636332	13355732	FALSE	0.085441415	597	527	Jan-34	15.0308392	6.665355491
1903	1903	24	7.571428571	FALSE	TRUE	14	44.10215378	153.8335632	174.71374	176.4935685	33597737	73.83810383	79.51464317	87.11910611	16584201	FALSE	0.149959914	287	519	Jan-34	14.77528868	8.623646508
1904	1904	25	14.2	FALSE	TRUE	5	44.40720749	153.7873406	174.6974871	175.9131315	33952107	60.62562643	64.28046828	68.76204614	13271416	FALSE	0.135673676	369	517	Jan-34	14.72970867	6.551385186
1905	1905	26	7.8125	FALSE	TRUE	16	44.28318024	155.6517969	174.824259	176.0812851	33794992	65.79876573	70.70618287	76.16902015	14618995	FALSE	0.178167064	138	514	Jan-34	14.74239095	7.387671114
1906	1906	27	23.5	FALSE	TRUE	2	43.68066025	164.9871118	189.1480593	191.3335972	35729848	62.57102187	67.2889381	71.87041524	13421161	FALSE	0.119413493	728	483	Jan-34	16.06180358	6.869861044
1907	1907	28	8	FALSE	TRUE	6	44.28318024	153.7617833	174.8269955	176.4537731	33866483	60.58392177	64.63194712	68.55407459	13157471	FALSE	0.069232279	442	478	Jan-34	14.77649117	6.526750312
1908	1908	29	10.63636364	FALSE	TRUE	11	44.27188873	153.2914149	171.7718341	175.7480699	33713839	69.50066653	74.22334648	84.20025252	16152176	FALSE	0.194682247	214	470	Jan-34	14.71158118	8.295529772
1909	1909	30	7.3	FALSE	TRUE	10	43.26661682	153.5986645	174.1699266	177.280037	32480840	60.43394417	64.56255874	70.09476297	12842601	FALSE	0.105360644	518	442	Jan-34	14.84752427	6.699027954
1910	1910	31	9.857142857	FALSE	TRUE	14	42.52058411	161.6291028	182.6127138	185.6807986	32856930	66.46285904	71.08685536	77.4787828	13710168	FALSE	0.239638266	605	439	Jan-34	15.57180001	7.51530372
1911	1911	32	8.125	FALSE	TRUE	8	43.84062195	155.26493	177.8562047	178.5125956	33580242	61.36533875	66.08166194	69.61194157	13094795	FALSE	0.0963988	289	434	Jan-34	14.95418154	6.641884037
1912	1912	33	7.833333333	FALSE	TRUE	24	44	158.7101031	180.9059718	182.9624708	34668010	72.60195868	78.05479341	85.41683978	16184914	FALSE	0.271785198	373	433	Jan-34	15.33485568	8.417684007
1913	1913	34	6.636363636	FALSE	TRUE	11	44.65422821	152.3589366	176.3974393	176.6934557	34483170	61.32802693	65.70901204	69.03436105	13472619	FALSE	0.094311092	141	426	Jan-34	14.79708811	6.580493134
1914	1914	35	7.727272727	FALSE	TRUE	11	44	152.7710375	174.4102449	176.1173606	33370988	60.8410476	65.13965867	69.13691053	13100168	FALSE	0.122046883	444	394	Jan-34	14.74726753	6.593295252
1915	1915	36	8.636363636	FALSE	TRUE	11	43.90899658	156.5322565	178.3498851	179.4335703	33858855	60.32852742	64.11106391	68.46945472	12920087	FALSE	0.144804494	216	386	Jan-34	15.03407192	6.51088798
1916	1916	37	7.714285714	FALSE	TRUE	7	43.28972244	158.3237944	176.0501596	178.2927291	32701282	63.03167812	66.63770104	70.91921019	13007536	FALSE	0.080033538	518	360	Jan-34	14.93485043	6.790009423
1917	1917	38	7	FALSE	TRUE	13	43.56604004	160.4425028	182.6935179	183.9563154	34172159	63.69454752	67.96293842	72.19633254	13411361	FALSE	0.126851101	290	351	Jan-34	15.42406472	6.922282291
1918	1918	39	9.166666667	FALSE	TRUE	6	44.04542923	156.5870428	176.26648	178.383857	33870280	60.02321062	64.06096084	68.23350486	12955701	FALSE	0.085835455	375	348	Jan-34	14.94339867	6.486457518
1919	1919	40	10.77777778	FALSE	TRUE	9	43.17406464	158.3387669	177.0702938	179.8207367	32805540	65.65317795	69.77769564	76.28733412	13917456	FALSE	0.170840358	663	348	Jan-34	15.06558188	7.393123645
1920	1920	41	8.823529412	FALSE	TRUE	17	43.56604004	160.8480354	182.2334635	185.3592854	34432778	72.516845	77.42874843	84.80721356	15753988	FALSE	0.234755759	143	342	Jan-34	15.54217743	8.343753903
1921	1921	42	9.333333333	FALSE	TRUE	3	43.82921219	164.4248534	184.5425163	186.3227536	35031180	66.45309117	70.56163135	74.0456679	13921580	FALSE	0.04452963	746	329	Jan-34	15.62814602	7.126164122
1922	1922	43	10.25	FALSE	TRUE	8	43.46262741	159.7290777	184.1666806	186.4668111	34474267	63.72595329	68.42786027	73.5861766	13604724	FALSE	0.138977288	586	314	Jan-34	15.64071256	7.073958316
1923	1923	44	9.235294118	FALSE	TRUE	17	43.737854	150.2691509	170.881632	174.5815423	32686981	78.2482724	83.473512	93.00095072	17412610	FALSE	0.249407826	450	308	Jan-34	14.60855141	9.292065092
1924	1924	45	8.9375	FALSE	TRUE	16	44.28318024	155.7740574	171.8105972	176.7464864	33922663	73.84478979	78.12372163	88.51429325	16988403	FALSE	0.218005003	217	297	Jan-34	14.79680085	8.780702322
1925	1925	46	8.615384615	FALSE	TRUE	13	43.90899658	154.2387932	172.3385517	176.2891212	33265502	72.11324134	76.29105801	84.73765582	15989873	FALSE	0.170509403	297	269	Jan-34	14.75821271	8.355086532
1926	1926	47	7.954545455	FALSE	TRUE	22	43.41658783	154.4408117	173.1668868	177.1100072	32675032	78.16315743	83.94769901	92.0577293	16983734	FALSE	0.261839013	379	263	Jan-34	14.82733582	9.180175804
1927	1927	48	8.823529412	FALSE	TRUE	17	43.32435989	149.8195955	167.6312028	171.5972948	31523635	77.05192065	82.55257572	91.05592759	16727617	FALSE	0.237382182	520	263	Jan-34	14.35109352	9.078682094
1928	1928	49	7.5625	FALSE	TRUE	16	43.27817154	155.6908231	172.8910881	176.2924074	32317143	67.39792874	71.99381978	78.14043328	14324358	FALSE	0.177656154	646	259	Jan-34	14.7601464	7.609901944
1929	1929	50	7.5	FALSE	TRUE	8	43.90899658	157.917089	175.6851825	177.4343658	33481608	59.21588959	62.68888896	66.13738066	12480028	FALSE	0.08522654	144	256	Jan-34	14.86185328	6.251702308
1930	1930	51	8	FALSE	TRUE	8	43.68066025	159.8797412	178.8883358	181.7295522	33936378	68.08691033	72.45938102	78.00525085	14566787	FALSE	0.094873862	723	229	Jan-34	15.2301413	7.583129491
1931	1931	52	9.555555556	FALSE	TRUE	18	43.0464859	151.2268054	168.2680915	172.4532318	31275790	81.48249984	86.67539287	95.93764082	17399068	FALSE	0.286933338	583	204	Jan-34	14.42385599	9.628276528
1932	1932	53	8.85	FALSE	TRUE	20	43.90899658	151.8030228	169.9840768	174.1792799	32867378	86.98485858	92.40335923	103.057648	19446829	FALSE	0.273110172	423	194	Jan-34	14.57126705	10.42885264
1933	1933	54	7.19047619	FALSE	TRUE	21	43.82921219	152.9826444	170.6304244	173.3161189	32585758	68.70927895	72.93570046	78.28988599	14719550	FALSE	0.210779536	253	189	Jan-34	14.50285273	7.633079931
1934	1934	55	10.61111111	FALSE	TRUE	18	43.82921219	148.7966097	166.9228337	172.5060598	32433456	77.02372903	82.41840838	92.79957287	17447566	FALSE	0.323881744	340	185	Jan-34	14.42920687	9.273709832
1935	1935	56	9.066666667	FALSE	TRUE	15	43.82921219	150.2385798	167.3362486	171.4763833	32239863	72.06121622	77.08429538	84.23057863	15836480	FALSE	0.213174574	170	175	Jan-34	14.3423492	8.307992648
1936	1936	57	8.210526316	FALSE	TRUE	19	43.18564606	152.6454765	168.0679881	172.1355798	31420351	75.35131482	79.75739353	87.13942051	15905783	FALSE	0.239679701	658	168	Jan-34	14.39859966	8.635161116
1937	1937	58	8.5625	FALSE	TRUE	16	43	157.9866007	175.5908604	180.1526133	32601608	71.22031056	75.50021145	83.37577782	15088232	FALSE	0.216812316	493	153	Jan-34	15.09249525	8.193084161
1938	1938	59	8.619047619	FALSE	TRUE	21	44.04542923	159.5375315	174.9176457	180.5626027	34283965	85.73623275	90.71901063	101.7715784	19323676	FALSE	0.273909138	740	145	Jan-34	15.12333289	10.27008197
1939	1939	60	10.1875	FALSE	TRUE	16	43.28972244	150.4926698	165.1634035	171.1864067	31397887	81.17285426	85.54130413	97.03525225	17797569	FALSE	0.277620679	392	117	Jan-34	14.31408315	9.754935465
1940	1940	61	8.363636364	FALSE	TRUE	11	43	153.281602	166.7279206	171.3163424	31002538	78.72303875	82.72018163	90.5779572	16391586	FALSE	0.143895922	294	116	Jan-34	14.32692884	9.025288192
1941	1941	62	10	FALSE	TRUE	13	43.18564606	153.4192146	169.2397635	174.8395245	31913909	78.45694555	83.37252165	94.0356306	17164566	FALSE	0.220426858	562	109	Jan-34	14.63059145	9.40838973
1942	1942	63	8.142857143	FALSE	TRUE	7	43.18564606	155.6216534	169.7070044	173.6342218	31693902	66.3937335	69.58598081	74.70943659	13636906	FALSE	0.087213642	148	94	Jan-34	14.53124334	7.227983586
1943	1943	64	10.27272727	FALSE	TRUE	11	43.0464859	151.2546661	167.4349584	171.9828034	31190474	76.5228019	80.46721438	88.1542001	15987478	FALSE	0.195454609	651	85	Jan-34	14.38514064	8.750106977
1944	1944	65	9.083333333	FALSE	TRUE	12	43.17406464	152.1959748	168.7139422	174.347885	31807102	85.28641065	90.44183599	100.4280063	18321552	FALSE	0.176239499	465	76	Jan-34	14.58649802	10.1314694
1945	1945	66	10.33333333	FALSE	TRUE	9	43.28972244	156.3743377	171.3061593	176.7504811	32418413	67.56276222	71.68468869	78.23624231	14349578	FALSE	0.159526768	742	61	Jan-34	14.79971617	7.619754755
1946	1946	67	9.818181818	FALSE	TRUE	11	43.28972244	149.6170587	163.8457756	169.3581819	31062566	83.48090435	88.1650481	96.67335946	17731193	FALSE	0.180580016	344	48	Jan-34	14.15615053	9.717926408
1947	1947	68	8	FALSE	TRUE	6	43.28972244	147.1644268	160.5993896	165.9237443	30432644	79.47384078	84.00334421	91.99397489	16872931	FALSE	0.07244637	216	46	Jan-34	13.86046407	9.196640887
1948	1948	6	0	FALSE	FALSE	0	44.28318024	215.570185	257.6341904	265.8768846	51029314	0	19.63158301	21.50488877	4127398	FALSE	0	317	728	Jan-35	22.51756699	1.023203446
1949	1949	7	0	FALSE	FALSE	0	44.77722549	191.6411394	237.1135915	240.5079496	47196016	14.56689033	40.26002136	36.3874095	7140474	FALSE	0	488	720	Jan-35	20.32107476	2.757904413
1950	1950	8	7.4	FALSE	TRUE	10	45.09988785	221.4637305	252.9309233	268.7842496	53507700	63.83576323	95.93651742	99.88600734	19884612	FALSE	0.098968424	139	712	Jan-35	22.74926653	9.870453445
1951	1951	10	0	FALSE	FALSE	0	43.41658783	181.6540807	216.5694604	217.7473233	40172212	51.37373733	57.00756756	58.18497357	10734548	FALSE	0	568	697	Jan-35	18.34830328	5.268163606
1952	1952	11	0	FALSE	FALSE	0	45.18849564	191.7757257	224.9424466	230.2298021	46012820	51.38595874	57.00527811	58.7025847	11732067	FALSE	0	243	696	Jan-35	19.42710032	5.300220753
1953	1953	12	10.66666667	FALSE	TRUE	6	44.18144226	181.13969	209.0880417	213.5373849	40795780	78.15804407	84.6556626	92.30620933	17634869	FALSE	0.107081528	690	679	Jan-35	17.97588403	9.131174414
1954	1954	13	11.72727273	FALSE	TRUE	11	44.40720749	170.0984393	192.9674907	197.3782534	38094982	90.42684404	96.67804449	108.149583	20873406	FALSE	0.224017164	424	652	Jan-35	16.57520342	10.954922
1955	1955	14	7	FALSE	TRUE	1	44.5533371	164.9992707	201.6159553	201.2476106	39097839	50.90528264	57.1959821	58.02412319	11272769	FALSE	0.009330106	334	650	Jan-35	16.92218633	5.284902847
1956	1956	15	9.428571429	FALSE	TRUE	14	44.40720749	164.6737472	186.6008436	189.6822388	36609613	85.73623166	93.09477105	102.683796	19818482	FALSE	0.205536971	501	625	Jan-35	15.91136302	10.35382584
1957	1957	16	11.63636364	FALSE	TRUE	11	44.77722549	181.9346524	209.0782911	214.8946719	42169801	56.73172219	104.484963	106.88889	20975314	FALSE	0.217773109	755	625	Jan-35	18.08955507	10.77546383
1958	1958	17	7.5	FALSE	TRUE	4	43.90899658	169.2364054	195.5485	196.4595515	37071633	67.09581858	72.88059498	76.77097044	14486571	FALSE	0.04261327	643	612	Jan-35	16.50364145	7.412549827
1959	1959	18	6	FALSE	TRUE	4	44.40720749	170.1391898	190.2854522	192.8691724	37224707	56.11787379	59.8511888	62.7599517	12112982	FALSE	0.029811233	135	612	Jan-35	16.19680953	5.837555946
1960	1960	19	5	FALSE	TRUE	1	44.5533371	166.9405167	193.2041895	192.7826683	37453293	58.16560139	62.36570645	64.81817023	12592698	FALSE	0.005632413	217	594	Jan-35	16.18881787	6.070221403
1961	1961	20	10.44444444	FALSE	TRUE	9	44.28318024	158.7257537	183.8450722	184.639567	35437569	70.10839748	75.98301652	82.11267543	15759751	FALSE	0.154914804	568	575	Jan-35	15.48064216	8.040919782
1962	1962	21	11.875	FALSE	TRUE	16	44.28318024	152.3846861	174.3727818	180.3197051	34608465	90.4724307	98.9656378	112.756766	21641221	FALSE	0.333881845	396	573	Jan-35	15.0995911	11.51140835
1963	1963	22	11.36363636	FALSE	TRUE	11	44.65422821	160.2994193	186.9603591	188.9000064	36865378	78.7078791	85.79564313	94.94533477	18529357	FALSE	0.211321411	312	563	Jan-35	15.84568557	9.481396535
1964	1964	23	11	FALSE	TRUE	2	43.68066025	166.5117958	192.3103102	192.5512723	35957238	49.85666057	53.91033064	55.08140168	10285962	FALSE	0.038242003	692	548	Jan-35	16.17125179	4.970911441
1965	1965	24	9.333333333	FALSE	TRUE	3	44.20407104	160.5479686	185.8258352	185.6463164	35503602	56.01851521	59.96884879	62.16852082	11889309	FALSE	0.043777593	482	544	Jan-35	15.57264789	5.786033035
1966	1966	25	6.666666667	FALSE	TRUE	3	44.20407104	157.0709441	177.545082	177.1453882	33877857	45.66227335	48.56798614	49.70251643	9505270	FALSE	0.026427728	144	530	Jan-35	14.84098499	4.395942586
1967	1967	27	10.25	FALSE	TRUE	4	44.3846817	156.8754958	177.4088857	177.3957528	34203534	54.29157842	57.83143707	60.17871409	11603010	FALSE	0.066631497	234	512	Jan-35	14.86000573	5.578733328
1968	1968	28	10.27272727	FALSE	TRUE	11	44.40720749	155.0520838	172.7412261	177.4113158	34241264	82.44405742	87.92908818	97.15265323	18750944	FALSE	0.183659922	551	496	Jan-35	14.85210551	9.755026483
1969	1969	29	9.692307692	FALSE	TRUE	13	44.28318024	161.6223859	182.9492849	185.4790626	35598692	70.19470363	75.96234912	84.40323844	16199375	FALSE	0.200035251	415	494	Jan-35	15.55263143	8.297870199
1970	1970	30	9.066666667	FALSE	TRUE	15	43.93176651	161.3355697	183.8627415	186.3328277	35197211	76.80820777	83.22943743	91.59713153	17302177	FALSE	0.212180466	634	487	Jan-35	15.624628	9.108637425
1971	1971	31	7	FALSE	TRUE	5	44.27188873	159.5144105	181.8355274	182.5752118	35023493	60.6256916	64.42716268	68.47250797	13135115	FALSE	0.047245556	333	484	Jan-35	15.3056198	6.504586203
1972	1972	32	10.5	FALSE	TRUE	2	44.10215378	153.7690689	177.300339	177.922128	33869681	49.68111506	53.32185041	55.08459502	10486035	FALSE	0.034986004	484	449	Jan-35	14.9067769	5.002222461
1973	1973	34	15	FALSE	TRUE	1	44.27188873	166.4619921	188.4247781	189.1040748	36275928	51.95790501	55.03030055	56.67163128	10871347	FALSE	0.029640177	696	433	Jan-35	15.87289469	5.157826125
1974	1974	35	0	FALSE	FALSE	0	43.17406464	163.9432761	184.9170011	184.5078771	33660637	29.19682949	31.42415489	31.77382033	5796647	FALSE	0	139	432	Jan-35	15.48184683	2.355261804
1975	1975	36	17	FALSE	TRUE	1	43.60046005	164.1681122	190.8478136	190.6881767	35478680	45.95299525	49.65780743	50.53556371	9402445	FALSE	0.036871537	582	423	Jan-35	16.01135131	4.461386011
1976	1976	37	9.5	FALSE	TRUE	4	43.90899658	160.2510148	182.8526792	183.6532688	34655106	54.74706663	58.33398512	60.83909942	11480250	FALSE	0.060748894	408	415	Jan-35	15.4007107	5.6400872
1977	1977	38	9.571428571	FALSE	TRUE	7	44	161.921592	181.9389851	182.4658683	34573913	54.23515896	57.3670459	60.15554994	11398366	FALSE	0.107067542	219	411	Jan-35	15.29824834	5.565390212
1978	1978	39	10.08333333	FALSE	TRUE	12	43.86342621	160.1823054	181.4378383	186.718753	35160463	84.25021384	91.05312777	102.4216566	19286723	FALSE	0.199701961	317	404	Jan-35	15.65527886	10.33048608
1979	1979	40	0	FALSE	FALSE	0	43.41658783	168.4798268	193.3515761	193.2627005	35655043	49.96283984	53.54953748	54.72893331	10096943	FALSE	0	647	369	Jan-35	16.23283241	4.929593856
1980	1980	41	11.53333333	FALSE	TRUE	15	44.10215378	156.9684799	176.0461261	182.2067979	34685321	85.74453466	92.26002233	105.6637097	20114396	FALSE	0.302067448	483	367	Jan-35	15.26447612	10.70623223
1981	1981	42	10.27272727	FALSE	TRUE	11	43.93176651	173.5745731	193.1088443	197.8529417	37373295	86.70044066	92.25675498	103.8923986	19624683	FALSE	0.187656663	743	362	Jan-35	16.61729775	10.47305497
1982	1982	43	8.75	FALSE	TRUE	4	43.96589661	167.9746885	191.4447715	191.9735425	36319076	55.89721859	59.25194891	61.74486056	11681382	FALSE	0.053559955	565	345	Jan-35	16.11964934	5.724792967
1983	1983	44	13.33333333	FALSE	TRUE	3	43.56604004	162.3674107	185.8143208	186.28352	34604466	47.88464052	51.48639567	53.26928493	9895428	FALSE	0.076954352	141	348	Jan-35	15.62995002	4.779487434
1984	1984	45	5	FALSE	TRUE	1	43.82921219	160.529812	181.3280489	181.8639338	34192862	46.19840275	49.30456863	50.41732391	9479134	FALSE	0.005820063	402	333	Jan-35	15.24865503	4.466699556
1985	1985	46	5	FALSE	TRUE	2	43.82921219	162.9249983	185.1953494	185.2399427	34827597	45.74823891	48.81266909	49.85396521	9373215	FALSE	0.011640126	310	323	Jan-35	15.54060214	4.395923876
1986	1986	47	6	FALSE	TRUE	2	43.82921219	162.5198296	183.2461884	183.6467639	34528058	46.93328764	50.06430054	50.85169181	9560801	FALSE	0.015301343	223	311	Jan-35	15.40264582	4.511990952
1987	1987	48	10	FALSE	TRUE	3	43.86342621	160.9636494	182.6415631	183.7433099	34600166	59.83807769	64.02163666	66.92847159	12603105	FALSE	0.04930786	629	291	Jan-35	15.40697076	6.327710997
1988	1988	50	9.8	FALSE	TRUE	10	44.28318024	159.1420279	179.239447	180.6870766	34678974	57.65901553	60.98325134	64.46818022	12373272	FALSE	0.156444935	469	284	Jan-35	15.14341961	6.056279081
1989	1989	51	13.5	FALSE	TRUE	4	43.41658783	158.8937301	181.8364587	183.1794677	33794787	58.17766397	61.72199092	65.15951275	12021281	FALSE	0.105256583	551	265	Jan-35	15.35867724	6.129094271
1990	1990	52	6.333333333	FALSE	TRUE	3	43.82921219	160.7045302	180.2410225	180.851937	34002593	50.98332702	53.85053559	55.30774051	10398598	FALSE	0.024891006	143	264	Jan-35	15.15995995	5.021228981
1991	1991	53	6.5	FALSE	TRUE	2	43.41658783	158.3842123	178.7932588	179.7863306	33168787	51.16266607	54.11899362	56.01027621	10333338	FALSE	0.017582825	295	240	Jan-35	15.06767829	5.102837125
1992	1992	54	10.05263158	FALSE	TRUE	19	44.28318024	155.4393249	171.805515	176.2480036	33826990	80.84285154	86.45437909	96.18265457	18460179	FALSE	0.30881305	696	240	Jan-35	14.75179685	9.64792317
1993	1993	55	9	FALSE	TRUE	14	44.01136398	158.5208785	176.9603731	181.0028073	34314408	72.04282744	76.59467533	85.63454636	16234548	FALSE	0.195147119	380	239	Jan-35	15.16541719	8.446420656
1994	1994	56	6.928571429	FALSE	TRUE	14	43.82921219	160.0870632	180.212768	183.1511983	34434885	73.32097333	78.85387267	85.55633498	16085740	FALSE	0.132912631	614	210	Jan-35	15.35113351	8.433041158
1995	1995	57	17.5	FALSE	TRUE	2	44	160.9615736	178.8962803	180.1885647	34142406	55.64543982	58.63817682	60.97539235	11553711	FALSE	0.075627843	217	201	Jan-35	15.10120397	5.66281207
1996	1996	58	7.476190476	FALSE	TRUE	21	43.41658783	160.9030375	181.0120311	182.9554827	33753464	67.61238412	72.02501776	76.96766793	14199768	FALSE	0.227734304	450	195	Jan-35	15.33636439	7.463337488
1997	1997	59	11.83333333	FALSE	TRUE	6	43.41658783	161.079332	182.3525834	184.4878039	34036162	59.6195193	63.40216174	67.64851435	12480477	FALSE	0.129568825	533	183	Jan-35	15.47114126	6.407467059
1998	1998	60	13.33333333	FALSE	TRUE	3	43.41658783	157.4396054	177.8453854	180.5592612	33311385	64.37242807	68.37781968	73.06514828	13479792	FALSE	0.077485062	329	164	Jan-35	15.13022216	7.027604858
[truncated: 38,691 more rows]
