# Supplementary material for: Phosphorylation tunes strain-specific protein condensation during rotavirus replication organelle assembly
Source: EMBO J. 2026 May 26;45(13):4733–65. doi: 10.1038/s44318-026-00814-z (PMC13324165; doi:10.1038/s44318-026-00814-z)
Supplement: Supplementary file 9 — Source data Fig. 7 [file 44318_2026_814_MOESM9_ESM.zip]

Archive with 40 entries (36 files):
- Figure 8 raw/
- __MACOSX/._Figure 8 raw
- Figure 8 raw/.DS_Store
- __MACOSX/Figure 8 raw/._.DS_Store
- Figure 8 raw/Figure 8 B/
- __MACOSX/Figure 8 raw/._Figure 8 B
- Figure 8 raw/Figure 8C/
- __MACOSX/Figure 8 raw/._Figure 8C
- Figure 8 raw/Figure 8 A/
- __MACOSX/Figure 8 raw/._Figure 8 A
- Figure 8 raw/Figure 8 B/ma104 nsp5 sa11 s67a 10-1 to 10-5 Cyril 2025-02-06 7h38m53s(Coomassie Blue).tif
- __MACOSX/Figure 8 raw/Figure 8 B/._ma104 nsp5 sa11 s67a 10-1 to 10-5 Cyril 2025-02-06 7h38m53s(Coomassie Blue).tif
- Figure 8 raw/Figure 8 B/ma104nsp5 c2s 2025-02-03(Coomassie Blue).tif
- __MACOSX/Figure 8 raw/Figure 8 B/._ma104nsp5 c2s 2025-02-03(Coomassie Blue).tif
- Figure 8 raw/Figure 8 B/zoom 10-1 dilution ma104 nsp5 c2ss67a 2025-02-03(Coomassie Blue)-1.tif
- __MACOSX/Figure 8 raw/Figure 8 B/._zoom 10-1 dilution ma104 nsp5 c2ss67a 2025-02-03(Coomassie Blue)-1.tif
- Figure 8 raw/Figure 8 B/MA104 WT SA11 S67A 10-1 10-5 Cyril 2025-02-06 7h41m23s(Coomassie Blue).tif
- __MACOSX/Figure 8 raw/Figure 8 B/._MA104 WT SA11 S67A 10-1 10-5 Cyril 2025-02-06 7h41m23s(Coomassie Blue).tif
- Figure 8 raw/Figure 8 B/ma104 nsp5 c2ss67a 2025-02-03(Coomassie Blue).tif
- __MACOSX/Figure 8 raw/Figure 8 B/._ma104 nsp5 c2ss67a 2025-02-03(Coomassie Blue).tif
- Figure 8 raw/Figure 8 B/zoom 10-5 dilution ma104nsp5 c2s 2025-02-03(Coomassie Blue).tif
- __MACOSX/Figure 8 raw/Figure 8 B/._zoom 10-5 dilution ma104nsp5 c2s 2025-02-03(Coomassie Blue).tif
- Figure 8 raw/Figure 8C/SCLow-S67A-RV_1dpi_IF-antiNSP5-scan.tiff
- __MACOSX/Figure 8 raw/Figure 8C/._SCLow-S67A-RV_1dpi_IF-antiNSP5-scan.tiff
- Figure 8 raw/Figure 8C/SCLow-RV_1dpi_IF-antiNSP5-scan.tiff
- __MACOSX/Figure 8 raw/Figure 8C/._SCLow-RV_1dpi_IF-antiNSP5-scan.tiff
- Figure 8 raw/Figure 8C/uninfected-overview.tif
- __MACOSX/Figure 8 raw/Figure 8C/._uninfected-overview.tif
- Figure 8 raw/Figure 8C/2024_12_2_MA104-NSP5_SA11-S67D-RV_1dpi_IF-antiNSP5-scan4.tiff
- __MACOSX/Figure 8 raw/Figure 8C/._2024_12_2_MA104-NSP5_SA11-S67D-RV_1dpi_IF-antiNSP5-scan4.tiff
- Figure 8 raw/Figure 8 A/Sequencing_C2s-S67A_RTPCR_NSP5-UTR-F_610784301.dna
- __MACOSX/Figure 8 raw/Figure 8 A/._Sequencing_C2s-S67A_RTPCR_NSP5-UTR-F_610784301.dna
- Figure 8 raw/Figure 8 A/Sequencingrepeat_C2s-S67A_RTPCR_NSP5-UTR-F_610784601.scf
- __MACOSX/Figure 8 raw/Figure 8 A/._Sequencingrepeat_C2s-S67A_RTPCR_NSP5-UTR-F_610784601.scf
- Figure 8 raw/Figure 8 A/.DS_Store
- __MACOSX/Figure 8 raw/Figure 8 A/._.DS_Store
- Figure 8 raw/Figure 8 A/Sequencing_C2s-S67A_RTPCR_NSP5-UTR-F_610784301.scf
- __MACOSX/Figure 8 raw/Figure 8 A/._Sequencing_C2s-S67A_RTPCR_NSP5-UTR-F_610784301.scf
- Figure 8 raw/Figure 8 A/Sequencingrepeat_C2s-S67A_RTPCR_NSP5-UTR-F_610784601.dna
- __MACOSX/Figure 8 raw/Figure 8 A/._Sequencingrepeat_C2s-S67A_RTPCR_NSP5-UTR-F_610784601.dna
