# Supplementary material for: Phosphorylation tunes strain-specific protein condensation during rotavirus replication organelle assembly
Source: EMBO J. 2026 May 26;45(13):4733–65. doi: 10.1038/s44318-026-00814-z (PMC13324165; doi:10.1038/s44318-026-00814-z)
Supplement: Supplementary file 10 — Source data Fig. 8 [file 44318_2026_814_MOESM10_ESM.zip]

Archive with 158 entries (150 files):
- Figure 9 A/
- __MACOSX/._Figure 9 A
- Figure 9 A/NSP5 WT DeltaC/
- __MACOSX/Figure 9 A/._NSP5 WT DeltaC
- Figure 9 A/.DS_Store
- __MACOSX/Figure 9 A/._.DS_Store
- Figure 9 A/NSP5 HP CTD/
- __MACOSX/Figure 9 A/._NSP5 HP CTD
- Figure 9 A/NSP5 HP DeltaC HP/
- __MACOSX/Figure 9 A/._NSP5 HP DeltaC HP
- Figure 9 A/NSP5 WT CTD/
- __MACOSX/Figure 9 A/._NSP5 WT CTD
- Figure 9 A/NSP5 WT DeltaC/25uM-NSP2-RF-WT-A488_0uM-NSP5-RF-WT_50uM-NSP5-RF-DeltaC-10min-scan-1.tif
- __MACOSX/Figure 9 A/NSP5 WT DeltaC/._25uM-NSP2-RF-WT-A488_0uM-NSP5-RF-WT_50uM-NSP5-RF-DeltaC-10min-scan-1.tif
- Figure 9 A/NSP5 WT DeltaC/25uM-NSP2-RF-WT-A488_73-5uM-NSP5-RF-WT_12-5uM-NSP5-RF-DeltaC-10min-1.tif
- __MACOSX/Figure 9 A/NSP5 WT DeltaC/._25uM-NSP2-RF-WT-A488_73-5uM-NSP5-RF-WT_12-5uM-NSP5-RF-DeltaC-10min-1.tif
- Figure 9 A/NSP5 WT DeltaC/25uM-NSP2-RF-WT-A488_12-5uM-NSP5-RF-WT_37-5uM-NSP5-RF-DeltaC-10min-1.tif
- __MACOSX/Figure 9 A/NSP5 WT DeltaC/._25uM-NSP2-RF-WT-A488_12-5uM-NSP5-RF-WT_37-5uM-NSP5-RF-DeltaC-10min-1.tif
- Figure 9 A/NSP5 WT DeltaC/25uM-NSP2-RF-WT-A488_0uM-NSP5-RF-WT_50uM-NSP5-RF-DeltaC-10min-scan-2.tif
- __MACOSX/Figure 9 A/NSP5 WT DeltaC/._25uM-NSP2-RF-WT-A488_0uM-NSP5-RF-WT_50uM-NSP5-RF-DeltaC-10min-scan-2.tif
- Figure 9 A/NSP5 WT DeltaC/25uM-NSP2-RF-WT-A488_73-5uM-NSP5-RF-WT_12-5uM-NSP5-RF-DeltaC-10min-2.tif
- __MACOSX/Figure 9 A/NSP5 WT DeltaC/._25uM-NSP2-RF-WT-A488_73-5uM-NSP5-RF-WT_12-5uM-NSP5-RF-DeltaC-10min-2.tif
- Figure 9 A/NSP5 WT DeltaC/25uM-NSP2-RF-WT-A488_12-5uM-NSP5-RF-WT_37-5uM-NSP5-RF-DeltaC-10min-2.tif
- __MACOSX/Figure 9 A/NSP5 WT DeltaC/._25uM-NSP2-RF-WT-A488_12-5uM-NSP5-RF-WT_37-5uM-NSP5-RF-DeltaC-10min-2.tif
- Figure 9 A/NSP5 WT DeltaC/25uM-NSP2-RF-WT-A488_12-5uM-NSP5-RF-WT_37-5uM-NSP5-RF-DeltaC-10min-3.tif
- __MACOSX/Figure 9 A/NSP5 WT DeltaC/._25uM-NSP2-RF-WT-A488_12-5uM-NSP5-RF-WT_37-5uM-NSP5-RF-DeltaC-10min-3.tif
- Figure 9 A/NSP5 WT DeltaC/25uM-NSP2-RF-WT-A488_73-5uM-NSP5-RF-WT_12-5uM-NSP5-RF-DeltaC-10min-3.tif
- __MACOSX/Figure 9 A/NSP5 WT DeltaC/._25uM-NSP2-RF-WT-A488_73-5uM-NSP5-RF-WT_12-5uM-NSP5-RF-DeltaC-10min-3.tif
- Figure 9 A/NSP5 WT DeltaC/25uM-NSP2-RF-WT-A488_0uM-NSP5-RF-WT_50uM-NSP5-RF-DeltaC-10min-scan-3.tif
- __MACOSX/Figure 9 A/NSP5 WT DeltaC/._25uM-NSP2-RF-WT-A488_0uM-NSP5-RF-WT_50uM-NSP5-RF-DeltaC-10min-scan-3.tif
- Figure 9 A/NSP5 WT DeltaC/25uM-NSP2-RF-WT-A488_25uM-NSP5-RF-WT_25uM-NSP5-RF-DeltaC-10min-3.tif
- __MACOSX/Figure 9 A/NSP5 WT DeltaC/._25uM-NSP2-RF-WT-A488_25uM-NSP5-RF-WT_25uM-NSP5-RF-DeltaC-10min-3.tif
- Figure 9 A/NSP5 WT DeltaC/25uM-NSP2-RF-WT-A488_50uM-NSP5-RF-WT_0uM-NSP5-RF-DeltaC-10min-1.tif
- __MACOSX/Figure 9 A/NSP5 WT DeltaC/._25uM-NSP2-RF-WT-A488_50uM-NSP5-RF-WT_0uM-NSP5-RF-DeltaC-10min-1.tif
- Figure 9 A/NSP5 WT DeltaC/25uM-NSP2-RF-WT-A488_25uM-NSP5-RF-WT_25uM-NSP5-RF-DeltaC-10min-2.tif
- __MACOSX/Figure 9 A/NSP5 WT DeltaC/._25uM-NSP2-RF-WT-A488_25uM-NSP5-RF-WT_25uM-NSP5-RF-DeltaC-10min-2.tif
- Figure 9 A/NSP5 WT DeltaC/25uM-NSP2-RF-WT-A488_50uM-NSP5-RF-WT_0uM-NSP5-RF-DeltaC-10min-3.tif
- __MACOSX/Figure 9 A/NSP5 WT DeltaC/._25uM-NSP2-RF-WT-A488_50uM-NSP5-RF-WT_0uM-NSP5-RF-DeltaC-10min-3.tif
- Figure 9 A/NSP5 WT DeltaC/25uM-NSP2-RF-WT-A488_50uM-NSP5-RF-WT_0uM-NSP5-RF-DeltaC-10min-2.tif
- __MACOSX/Figure 9 A/NSP5 WT DeltaC/._25uM-NSP2-RF-WT-A488_50uM-NSP5-RF-WT_0uM-NSP5-RF-DeltaC-10min-2.tif
- Figure 9 A/NSP5 WT DeltaC/25uM-NSP2-RF-WT-A488_25uM-NSP5-RF-WT_25uM-NSP5-RF-DeltaC-10min-1.tif
- __MACOSX/Figure 9 A/NSP5 WT DeltaC/._25uM-NSP2-RF-WT-A488_25uM-NSP5-RF-WT_25uM-NSP5-RF-DeltaC-10min-1.tif
- Figure 9 A/NSP5 HP CTD/2024_10_01_25uM-NSP2-A488_25uM-NSP5-RF-HP_10min-scan1-2.tif
- __MACOSX/Figure 9 A/NSP5 HP CTD/._2024_10_01_25uM-NSP2-A488_25uM-NSP5-RF-HP_10min-scan1-2.tif
- Figure 9 A/NSP5 HP CTD/2024_10_01_25uM-NSP2-A488_25uM-NSP5-RF-CTD_10min-scan-2.tif
- __MACOSX/Figure 9 A/NSP5 HP CTD/._2024_10_01_25uM-NSP2-A488_25uM-NSP5-RF-CTD_10min-scan-2.tif
- Figure 9 A/NSP5 HP CTD/2024_10_01_25uM-NSP2-A488_25uM-NSP5-RF-CTD_10min-scan-3.tif
- __MACOSX/Figure 9 A/NSP5 HP CTD/._2024_10_01_25uM-NSP2-A488_25uM-NSP5-RF-CTD_10min-scan-3.tif
- Figure 9 A/NSP5 HP CTD/2024_10_01_25uM-NSP2-A488_25uM-NSP5-RF-HP_10min-scan1-3.tif
- __MACOSX/Figure 9 A/NSP5 HP CTD/._2024_10_01_25uM-NSP2-A488_25uM-NSP5-RF-HP_10min-scan1-3.tif
- Figure 9 A/NSP5 HP CTD/2024_10_01_25uM-NSP2-A488_25uM-NSP5-RF-HP_10min-scan1-1.tif
- __MACOSX/Figure 9 A/NSP5 HP CTD/._2024_10_01_25uM-NSP2-A488_25uM-NSP5-RF-HP_10min-scan1-1.tif
- Figure 9 A/NSP5 HP CTD/2024_10_01_25uM-NSP2-A488_25uM-NSP5-RF-CTD_10min-scan-1.tif
- __MACOSX/Figure 9 A/NSP5 HP CTD/._2024_10_01_25uM-NSP2-A488_25uM-NSP5-RF-CTD_10min-scan-1.tif
- Figure 9 A/NSP5 HP CTD/2024_10_01_25uM-NSP2-A488_6uM-NSP5-RF-HP_18uM-NSP5-RF-CTD_10min-scan-1.tif
- __MACOSX/Figure 9 A/NSP5 HP CTD/._2024_10_01_25uM-NSP2-A488_6uM-NSP5-RF-HP_18uM-NSP5-RF-CTD_10min-scan-1.tif
- Figure 9 A/NSP5 HP CTD/2024_10_01_25uM-NSP2-A488_6uM-NSP5-RF-HP_18uM-NSP5-RF-CTD_10min-scan-2.tif
- __MACOSX/Figure 9 A/NSP5 HP CTD/._2024_10_01_25uM-NSP2-A488_6uM-NSP5-RF-HP_18uM-NSP5-RF-CTD_10min-scan-2.tif
- Figure 9 A/NSP5 HP CTD/2024_10_01_25uM-NSP2-A488_6uM-NSP5-RF-HP_18uM-NSP5-RF-CTD_10min-scan-3.tif
- __MACOSX/Figure 9 A/NSP5 HP CTD/._2024_10_01_25uM-NSP2-A488_6uM-NSP5-RF-HP_18uM-NSP5-RF-CTD_10min-scan-3.tif
- Figure 9 A/NSP5 HP CTD/2024_10_01_25uM-NSP2-A488_18uM-NSP5-RF-HP_6uM-NSP5-RF-CTD_10min-scan-1.tif
- __MACOSX/Figure 9 A/NSP5 HP CTD/._2024_10_01_25uM-NSP2-A488_18uM-NSP5-RF-HP_6uM-NSP5-RF-CTD_10min-scan-1.tif
- Figure 9 A/NSP5 HP CTD/2024_10_01_25uM-NSP2-A488_18uM-NSP5-RF-HP_6uM-NSP5-RF-CTD_10min-scan-3.tif
- __MACOSX/Figure 9 A/NSP5 HP CTD/._2024_10_01_25uM-NSP2-A488_18uM-NSP5-RF-HP_6uM-NSP5-RF-CTD_10min-scan-3.tif
- Figure 9 A/NSP5 HP CTD/2024_10_01_25uM-NSP2-A488_18uM-NSP5-RF-HP_6uM-NSP5-RF-CTD_10min-scan-2.tif
- __MACOSX/Figure 9 A/NSP5 HP CTD/._2024_10_01_25uM-NSP2-A488_18uM-NSP5-RF-HP_6uM-NSP5-RF-CTD_10min-scan-2.tif
- Figure 9 A/NSP5 HP CTD/2024_10_01_25uM-NSP2-A488_12uM-NSP5-RF-HP_12uM-NSP5-RF-CTD_10min-scan1-1.tif
- __MACOSX/Figure 9 A/NSP5 HP CTD/._2024_10_01_25uM-NSP2-A488_12uM-NSP5-RF-HP_12uM-NSP5-RF-CTD_10min-scan1-1.tif
- Figure 9 A/NSP5 HP CTD/2024_10_01_25uM-NSP2-A488_12uM-NSP5-RF-HP_12uM-NSP5-RF-CTD_10min-scan1-3.tif
- __MACOSX/Figure 9 A/NSP5 HP CTD/._2024_10_01_25uM-NSP2-A488_12uM-NSP5-RF-HP_12uM-NSP5-RF-CTD_10min-scan1-3.tif
- Figure 9 A/NSP5 HP CTD/2024_10_01_25uM-NSP2-A488_12uM-NSP5-RF-HP_12uM-NSP5-RF-CTD_10min-scan1-2.tif
- __MACOSX/Figure 9 A/NSP5 HP CTD/._2024_10_01_25uM-NSP2-A488_12uM-NSP5-RF-HP_12uM-NSP5-RF-CTD_10min-scan1-2.tif
- Figure 9 A/NSP5 HP CTD/20241001_NSP5-RF-HP_CTD/
- __MACOSX/Figure 9 A/NSP5 HP CTD/._20241001_NSP5-RF-HP_CTD
- Figure 9 A/NSP5 HP DeltaC HP/2024_10_01_25uM-NSP2-A488_6uM-NSP5-RF-HP_18uM-NSP5-RF-HP-DeltaCHP_10min-scan-2.tif
- __MACOSX/Figure 9 A/NSP5 HP DeltaC HP/._2024_10_01_25uM-NSP2-A488_6uM-NSP5-RF-HP_18uM-NSP5-RF-HP-DeltaCHP_10min-scan-2.tif
- Figure 9 A/NSP5 HP DeltaC HP/2024_10_01_25uM-NSP2-A488_25uM-NSP5-RF-HP_10min-scan1-2.tif
- __MACOSX/Figure 9 A/NSP5 HP DeltaC HP/._2024_10_01_25uM-NSP2-A488_25uM-NSP5-RF-HP_10min-scan1-2.tif
- Figure 9 A/NSP5 HP DeltaC HP/2024_10_01_25uM-NSP2-A488_25uM-NSP5-RF-HP_10min-scan1-3.tif
- __MACOSX/Figure 9 A/NSP5 HP DeltaC HP/._2024_10_01_25uM-NSP2-A488_25uM-NSP5-RF-HP_10min-scan1-3.tif
- Figure 9 A/NSP5 HP DeltaC HP/2024_10_01_25uM-NSP2-A488_6uM-NSP5-RF-HP_18uM-NSP5-RF-HP-DeltaCHP_10min-scan-3.tif
- __MACOSX/Figure 9 A/NSP5 HP DeltaC HP/._2024_10_01_25uM-NSP2-A488_6uM-NSP5-RF-HP_18uM-NSP5-RF-HP-DeltaCHP_10min-scan-3.tif
- Figure 9 A/NSP5 HP DeltaC HP/2024_10_01_25uM-NSP2-A488_6uM-NSP5-RF-HP_18uM-NSP5-RF-HP-DeltaCHP_10min-scan-1.tif
- __MACOSX/Figure 9 A/NSP5 HP DeltaC HP/._2024_10_01_25uM-NSP2-A488_6uM-NSP5-RF-HP_18uM-NSP5-RF-HP-DeltaCHP_10min-scan-1.tif
- Figure 9 A/NSP5 HP DeltaC HP/2024_10_01_25uM-NSP2-A488_25uM-NSP5-RF-HP_10min-scan1-1.tif
- __MACOSX/Figure 9 A/NSP5 HP DeltaC HP/._2024_10_01_25uM-NSP2-A488_25uM-NSP5-RF-HP_10min-scan1-1.tif
- Figure 9 A/NSP5 HP DeltaC HP/20241001_NSP5-RF-HP_DeltaC-HP/
- __MACOSX/Figure 9 A/NSP5 HP DeltaC HP/._20241001_NSP5-RF-HP_DeltaC-HP
- Figure 9 A/NSP5 HP DeltaC HP/2024_10_01_25uM-NSP2-A488_18uM-NSP5-RF-HP_6uM-NSP5-RF-HP-DeltaCHP_10min-scan-1.tif
- __MACOSX/Figure 9 A/NSP5 HP DeltaC HP/._2024_10_01_25uM-NSP2-A488_18uM-NSP5-RF-HP_6uM-NSP5-RF-HP-DeltaCHP_10min-scan-1.tif
- Figure 9 A/NSP5 HP DeltaC HP/2024_10_01_25uM-NSP2-A488_18uM-NSP5-RF-HP_6uM-NSP5-RF-HP-DeltaCHP_10min-scan-3.tif
- __MACOSX/Figure 9 A/NSP5 HP DeltaC HP/._2024_10_01_25uM-NSP2-A488_18uM-NSP5-RF-HP_6uM-NSP5-RF-HP-DeltaCHP_10min-scan-3.tif
- Figure 9 A/NSP5 HP DeltaC HP/2024_10_01_25uM-NSP2-A488_18uM-NSP5-RF-HP_6uM-NSP5-RF-HP-DeltaCHP_10min-scan-2.tif
- __MACOSX/Figure 9 A/NSP5 HP DeltaC HP/._2024_10_01_25uM-NSP2-A488_18uM-NSP5-RF-HP_6uM-NSP5-RF-HP-DeltaCHP_10min-scan-2.tif
- Figure 9 A/NSP5 HP DeltaC HP/2024_10_01_25uM-NSP2-A488_12uM-NSP5-RF-HP_12uM-NSP5-RF-HP-DeltaCHP_10min-scan-1.tif
- __MACOSX/Figure 9 A/NSP5 HP DeltaC HP/._2024_10_01_25uM-NSP2-A488_12uM-NSP5-RF-HP_12uM-NSP5-RF-HP-DeltaCHP_10min-scan-1.tif
- Figure 9 A/NSP5 HP DeltaC HP/2024_10_01_25uM-NSP2-A488_12uM-NSP5-RF-HP_12uM-NSP5-RF-HP-DeltaCHP_10min-scan-2.tif
- __MACOSX/Figure 9 A/NSP5 HP DeltaC HP/._2024_10_01_25uM-NSP2-A488_12uM-NSP5-RF-HP_12uM-NSP5-RF-HP-DeltaCHP_10min-scan-2.tif
- Figure 9 A/NSP5 HP DeltaC HP/2024_10_01_25uM-NSP2-A488_12uM-NSP5-RF-HP_12uM-NSP5-RF-HP-DeltaCHP_10min-scan-3.tif
- __MACOSX/Figure 9 A/NSP5 HP DeltaC HP/._2024_10_01_25uM-NSP2-A488_12uM-NSP5-RF-HP_12uM-NSP5-RF-HP-DeltaCHP_10min-scan-3.tif
- Figure 9 A/NSP5 HP DeltaC HP/2024_10_01_25uM-NSP2-A488_25uM-NSP5-RF-HP-DeltaCHP_10min-scan-1.tif
- __MACOSX/Figure 9 A/NSP5 HP DeltaC HP/._2024_10_01_25uM-NSP2-A488_25uM-NSP5-RF-HP-DeltaCHP_10min-scan-1.tif
- Figure 9 A/NSP5 HP DeltaC HP/2024_10_01_25uM-NSP2-A488_25uM-NSP5-RF-HP-DeltaCHP_10min-scan-3.tif
- __MACOSX/Figure 9 A/NSP5 HP DeltaC HP/._2024_10_01_25uM-NSP2-A488_25uM-NSP5-RF-HP-DeltaCHP_10min-scan-3.tif
- Figure 9 A/NSP5 HP DeltaC HP/2024_10_01_25uM-NSP2-A488_25uM-NSP5-RF-HP-DeltaCHP_10min-scan-2.tif
- __MACOSX/Figure 9 A/NSP5 HP DeltaC HP/._2024_10_01_25uM-NSP2-A488_25uM-NSP5-RF-HP-DeltaCHP_10min-scan-2.tif
- Figure 9 A/NSP5 WT CTD/50uM-NSP2-RF-WT-A488_37-5uM-NSP5-RF-WT_12-5uM-NSP5-RF-CTD40-10min-scan-3.tif
- __MACOSX/Figure 9 A/NSP5 WT CTD/._50uM-NSP2-RF-WT-A488_37-5uM-NSP5-RF-WT_12-5uM-NSP5-RF-CTD40-10min-scan-3.tif
- Figure 9 A/NSP5 WT CTD/50uM-NSP2-RF-WT-A488_25uM-NSP5-RF-WT_25uM-NSP5-RF-CTD40-10min-scan-3.tif
- __MACOSX/Figure 9 A/NSP5 WT CTD/._50uM-NSP2-RF-WT-A488_25uM-NSP5-RF-WT_25uM-NSP5-RF-CTD40-10min-scan-3.tif
- Figure 9 A/NSP5 WT CTD/50uM-NSP2-RF-WT-A488_25uM-NSP5-RF-WT_25uM-NSP5-RF-CTD40-10min-scan-2.tif
- __MACOSX/Figure 9 A/NSP5 WT CTD/._50uM-NSP2-RF-WT-A488_25uM-NSP5-RF-WT_25uM-NSP5-RF-CTD40-10min-scan-2.tif
- Figure 9 A/NSP5 WT CTD/50uM-NSP2-RF-WT-A488_37-5uM-NSP5-RF-WT_12-5uM-NSP5-RF-CTD40-10min-scan-2.tif
- __MACOSX/Figure 9 A/NSP5 WT CTD/._50uM-NSP2-RF-WT-A488_37-5uM-NSP5-RF-WT_12-5uM-NSP5-RF-CTD40-10min-scan-2.tif
- Figure 9 A/NSP5 WT CTD/50uM-NSP2-RF-WT-A488_25uM-NSP5-RF-WT_25uM-NSP5-RF-CTD40-10min-scan-1.tif
- __MACOSX/Figure 9 A/NSP5 WT CTD/._50uM-NSP2-RF-WT-A488_25uM-NSP5-RF-WT_25uM-NSP5-RF-CTD40-10min-scan-1.tif
- Figure 9 A/NSP5 WT CTD/50uM-NSP2-RF-WT-A488_37-5uM-NSP5-RF-WT_12-5uM-NSP5-RF-CTD40-10min-scan-1.tif
- __MACOSX/Figure 9 A/NSP5 WT CTD/._50uM-NSP2-RF-WT-A488_37-5uM-NSP5-RF-WT_12-5uM-NSP5-RF-CTD40-10min-scan-1.tif
- Figure 9 A/NSP5 WT CTD/50uM-NSP2-RF-WT-A488_12-5uM-NSP5-RF-WT_37-5uM-NSP5-RF-CTD40-10min-scan-2.tif
- __MACOSX/Figure 9 A/NSP5 WT CTD/._50uM-NSP2-RF-WT-A488_12-5uM-NSP5-RF-WT_37-5uM-NSP5-RF-CTD40-10min-scan-2.tif
- Figure 9 A/NSP5 WT CTD/50uM-NSP2-RF-WT-A488_12-5uM-NSP5-RF-WT_37-5uM-NSP5-RF-CTD40-10min-scan-3.tif
- __MACOSX/Figure 9 A/NSP5 WT CTD/._50uM-NSP2-RF-WT-A488_12-5uM-NSP5-RF-WT_37-5uM-NSP5-RF-CTD40-10min-scan-3.tif
- Figure 9 A/NSP5 WT CTD/50uM-NSP2-RF-WT-A488_12-5uM-NSP5-RF-WT_37-5uM-NSP5-RF-CTD40-10min-scan-1.tif
- __MACOSX/Figure 9 A/NSP5 WT CTD/._50uM-NSP2-RF-WT-A488_12-5uM-NSP5-RF-WT_37-5uM-NSP5-RF-CTD40-10min-scan-1.tif
- Figure 9 A/NSP5 WT CTD/50uM-NSP2-RF-WT-A488_0uM-NSP5-RF-WT_50uM-NSP5-RF-CTD40-10min-scan-1.tif
- __MACOSX/Figure 9 A/NSP5 WT CTD/._50uM-NSP2-RF-WT-A488_0uM-NSP5-RF-WT_50uM-NSP5-RF-CTD40-10min-scan-1.tif
- Figure 9 A/NSP5 WT CTD/50uM-NSP2-RF-WT-A488_0uM-NSP5-RF-WT_50uM-NSP5-RF-CTD40-10min-scan-2.tif
- __MACOSX/Figure 9 A/NSP5 WT CTD/._50uM-NSP2-RF-WT-A488_0uM-NSP5-RF-WT_50uM-NSP5-RF-CTD40-10min-scan-2.tif
- Figure 9 A/NSP5 WT CTD/50uM-NSP2-RF-WT-A488_0uM-NSP5-RF-WT_50uM-NSP5-RF-CTD40-10min-scan-3.tif
- __MACOSX/Figure 9 A/NSP5 WT CTD/._50uM-NSP2-RF-WT-A488_0uM-NSP5-RF-WT_50uM-NSP5-RF-CTD40-10min-scan-3.tif
- Figure 9 A/NSP5 HP CTD/20241001_NSP5-RF-HP_CTD/2024_10_01_25uM-NSP2-A488_25uM-NSP5-RF-HP_10min-scan.tiff
- __MACOSX/Figure 9 A/NSP5 HP CTD/20241001_NSP5-RF-HP_CTD/._2024_10_01_25uM-NSP2-A488_25uM-NSP5-RF-HP_10min-scan.tiff
- Figure 9 A/NSP5 HP CTD/20241001_NSP5-RF-HP_CTD/2024_10_01_25uM-NSP2-A488_18uM-NSP5-RF-HP_6uM-NSP5-RF-CTD_10min-scan.tiff
- __MACOSX/Figure 9 A/NSP5 HP CTD/20241001_NSP5-RF-HP_CTD/._2024_10_01_25uM-NSP2-A488_18uM-NSP5-RF-HP_6uM-NSP5-RF-CTD_10min-scan.tiff
- Figure 9 A/NSP5 HP CTD/20241001_NSP5-RF-HP_CTD/2024_10_01_25uM-NSP2-A488_12uM-NSP5-RF-HP_12uM-NSP5-RF-CTD_10min-scan1.tiff
- __MACOSX/Figure 9 A/NSP5 HP CTD/20241001_NSP5-RF-HP_CTD/._2024_10_01_25uM-NSP2-A488_12uM-NSP5-RF-HP_12uM-NSP5-RF-CTD_10min-scan1.tiff
- Figure 9 A/NSP5 HP CTD/20241001_NSP5-RF-HP_CTD/2024_10_01_25uM-NSP2-A488_25uM-NSP5-RF-CTD_10min-scan.tiff
- __MACOSX/Figure 9 A/NSP5 HP CTD/20241001_NSP5-RF-HP_CTD/._2024_10_01_25uM-NSP2-A488_25uM-NSP5-RF-CTD_10min-scan.tiff
- Figure 9 A/NSP5 HP CTD/20241001_NSP5-RF-HP_CTD/2024_10_01_25uM-NSP2-A488_12uM-NSP5-RF-HP_12uM-NSP5-RF-CTD_10min-scan.tiff
- __MACOSX/Figure 9 A/NSP5 HP CTD/20241001_NSP5-RF-HP_CTD/._2024_10_01_25uM-NSP2-A488_12uM-NSP5-RF-HP_12uM-NSP5-RF-CTD_10min-scan.tiff
- Figure 9 A/NSP5 HP CTD/20241001_NSP5-RF-HP_CTD/2024_10_01_25uM-NSP2-A488_6uM-NSP5-RF-HP_18uM-NSP5-RF-CTD_10min-scan.tiff
- __MACOSX/Figure 9 A/NSP5 HP CTD/20241001_NSP5-RF-HP_CTD/._2024_10_01_25uM-NSP2-A488_6uM-NSP5-RF-HP_18uM-NSP5-RF-CTD_10min-scan.tiff
- Figure 9 A/NSP5 HP DeltaC HP/20241001_NSP5-RF-HP_DeltaC-HP/2024_10_01_25uM-NSP2-A488_18uM-NSP5-RF-HP_6uM-NSP5-RF-HP-DeltaCHP_10min-scan1.tiff
- __MACOSX/Figure 9 A/NSP5 HP DeltaC HP/20241001_NSP5-RF-HP_DeltaC-HP/._2024_10_01_25uM-NSP2-A488_18uM-NSP5-RF-HP_6uM-NSP5-RF-HP-DeltaCHP_10min-scan1.tiff
- Figure 9 A/NSP5 HP DeltaC HP/20241001_NSP5-RF-HP_DeltaC-HP/2024_10_01_25uM-NSP2-A488_25uM-NSP5-RF-HP-DeltaCHP_10min-scan.tiff
- __MACOSX/Figure 9 A/NSP5 HP DeltaC HP/20241001_NSP5-RF-HP_DeltaC-HP/._2024_10_01_25uM-NSP2-A488_25uM-NSP5-RF-HP-DeltaCHP_10min-scan.tiff
- Figure 9 A/NSP5 HP DeltaC HP/20241001_NSP5-RF-HP_DeltaC-HP/2024_10_01_25uM-NSP2-A488_6uM-NSP5-RF-HP_18uM-NSP5-RF-HP-DeltaCHP_10min-scan.tiff
- __MACOSX/Figure 9 A/NSP5 HP DeltaC HP/20241001_NSP5-RF-HP_DeltaC-HP/._2024_10_01_25uM-NSP2-A488_6uM-NSP5-RF-HP_18uM-NSP5-RF-HP-DeltaCHP_10min-scan.tiff
- Figure 9 A/NSP5 HP DeltaC HP/20241001_NSP5-RF-HP_DeltaC-HP/2024_10_01_25uM-NSP2-A488_25uM-NSP5-RF-HP_10min-scan1.tiff
- __MACOSX/Figure 9 A/NSP5 HP DeltaC HP/20241001_NSP5-RF-HP_DeltaC-HP/._2024_10_01_25uM-NSP2-A488_25uM-NSP5-RF-HP_10min-scan1.tiff
- Figure 9 A/NSP5 HP DeltaC HP/20241001_NSP5-RF-HP_DeltaC-HP/2024_10_01_25uM-NSP2-A488_12uM-NSP5-RF-HP_12uM-NSP5-RF-HP-DeltaCHP_10min-scan.tiff
- __MACOSX/Figure 9 A/NSP5 HP DeltaC HP/20241001_NSP5-RF-HP_DeltaC-HP/._2024_10_01_25uM-NSP2-A488_12uM-NSP5-RF-HP_12uM-NSP5-RF-HP-DeltaCHP_10min-scan.tiff
- Figure 9 A/NSP5 HP DeltaC HP/20241001_NSP5-RF-HP_DeltaC-HP/2024_10_01_25uM-NSP2-A488_18uM-NSP5-RF-HP_6uM-NSP5-RF-HP-DeltaCHP_10min-scan.tiff
- __MACOSX/Figure 9 A/NSP5 HP DeltaC HP/20241001_NSP5-RF-HP_DeltaC-HP/._2024_10_01_25uM-NSP2-A488_18uM-NSP5-RF-HP_6uM-NSP5-RF-HP-DeltaCHP_10min-scan.tiff
- Figure 9 B/
- __MACOSX/._Figure 9 B
- Figure 9 B/NSP5 CTD vs NSP5 DeltaC.prism
- __MACOSX/Figure 9 B/._NSP5 CTD vs NSP5 DeltaC.prism
