# Supplementary material for: Phosphorylation tunes strain-specific protein condensation during rotavirus replication organelle assembly
Source: EMBO J. 2026 May 26;45(13):4733–65. doi: 10.1038/s44318-026-00814-z (PMC13324165; doi:10.1038/s44318-026-00814-z)
Supplement: Supplementary file 11 — Source data Fig. 9 [file 44318_2026_814_MOESM11_ESM.zip]

Archive with 374 entries (358 files):
- Figure_7/
- __MACOSX/._Figure_7
- Figure_7/Figure 7B/
- __MACOSX/Figure_7/._Figure 7B
- Figure_7/.DS_Store
- __MACOSX/Figure_7/._.DS_Store
- Figure_7/Figure 7A/
- __MACOSX/Figure_7/._Figure 7A
- Figure_7/Figure 7B/NSP5 SA11.svg
- __MACOSX/Figure_7/Figure 7B/._NSP5 SA11.svg
- Figure_7/Figure 7B/SClow.svg
- __MACOSX/Figure_7/Figure 7B/._SClow.svg
- Figure_7/Figure 7B/.DS_Store
- __MACOSX/Figure_7/Figure 7B/._.DS_Store
- Figure_7/Figure 7B/NSP5 RF HP.svg
- __MACOSX/Figure_7/Figure 7B/._NSP5 RF HP.svg
- Figure_7/Figure 7B/MP files.zip
- __MACOSX/Figure_7/Figure 7B/._MP files.zip
- Figure_7/Figure 7B/NSP5 SA11 HP.svg
- __MACOSX/Figure_7/Figure 7B/._NSP5 SA11 HP.svg
- Figure_7/Figure 7B/SClow HP.svg
- __MACOSX/Figure_7/Figure 7B/._SClow HP.svg
- Figure_7/Figure 7B/NSP5 RF IDR.svg
- __MACOSX/Figure_7/Figure 7B/._NSP5 RF IDR.svg
- Figure_7/Figure 7B/NSP5 RF IDR HP.svg
- __MACOSX/Figure_7/Figure 7B/._NSP5 RF IDR HP.svg
- Figure_7/Figure 7B/NSP5 RF.svg
- __MACOSX/Figure_7/Figure 7B/._NSP5 RF.svg
- Figure_7/Figure 7A/NSP5 RF HP/
- __MACOSX/Figure_7/Figure 7A/._NSP5 RF HP
- Figure_7/Figure 7A/NSP5 SA11 HP/
- __MACOSX/Figure_7/Figure 7A/._NSP5 SA11 HP
- Figure_7/Figure 7A/NSP5 SA11/
- __MACOSX/Figure_7/Figure 7A/._NSP5 SA11
- Figure_7/Figure 7A/.DS_Store
- __MACOSX/Figure_7/Figure 7A/._.DS_Store
- Figure_7/Figure 7A/SClow/
- __MACOSX/Figure_7/Figure 7A/._SClow
- Figure_7/Figure 7A/SClow HP/
- __MACOSX/Figure_7/Figure 7A/._SClow HP
- Figure_7/Figure 7A/NSP5 RF/
- __MACOSX/Figure_7/Figure 7A/._NSP5 RF
- Figure_7/Figure 7A/NSP5 RF HP/.DS_Store
- __MACOSX/Figure_7/Figure 7A/NSP5 RF HP/._.DS_Store
- Figure_7/Figure 7A/NSP5 RF HP/NSP5RFHPmonomer_54e43.result.zip
- __MACOSX/Figure_7/Figure 7A/NSP5 RF HP/._NSP5RFHPmonomer_54e43.result.zip
- Figure_7/Figure 7A/NSP5 RF HP/NSP5RFHPmonomer_54e43/
- __MACOSX/Figure_7/Figure 7A/NSP5 RF HP/._NSP5RFHPmonomer_54e43
- Figure_7/Figure 7A/NSP5 SA11 HP/NSP5SA11HP_6fef1.a3m
- __MACOSX/Figure_7/Figure 7A/NSP5 SA11 HP/._NSP5SA11HP_6fef1.a3m
- Figure_7/Figure 7A/NSP5 SA11 HP/.DS_Store
- __MACOSX/Figure_7/Figure 7A/NSP5 SA11 HP/._.DS_Store
- Figure_7/Figure 7A/NSP5 SA11 HP/NSP5SA11HP_6fef1_plddt.png
- __MACOSX/Figure_7/Figure 7A/NSP5 SA11 HP/._NSP5SA11HP_6fef1_plddt.png
- Figure_7/Figure 7A/NSP5 SA11 HP/NSP5SA11HP_6fef1_unrelaxed_rank_003_alphafold2_ptm_model_3_seed_000.pdb
- __MACOSX/Figure_7/Figure 7A/NSP5 SA11 HP/._NSP5SA11HP_6fef1_unrelaxed_rank_003_alphafold2_ptm_model_3_seed_000.pdb
- Figure_7/Figure 7A/NSP5 SA11 HP/pymolNSP5SA11HP.pse
- __MACOSX/Figure_7/Figure 7A/NSP5 SA11 HP/._pymolNSP5SA11HP.pse
- Figure_7/Figure 7A/NSP5 SA11 HP/config.json
- __MACOSX/Figure_7/Figure 7A/NSP5 SA11 HP/._config.json
- Figure_7/Figure 7A/NSP5 SA11 HP/NSP5SA11HP_6fef1_pae.png
- __MACOSX/Figure_7/Figure 7A/NSP5 SA11 HP/._NSP5SA11HP_6fef1_pae.png
- Figure_7/Figure 7A/NSP5 SA11 HP/NSP5SA11HP_6fef1_env/
- __MACOSX/Figure_7/Figure 7A/NSP5 SA11 HP/._NSP5SA11HP_6fef1_env
- Figure_7/Figure 7A/NSP5 SA11 HP/NSP5SA11HP_6fef1_scores_rank_001_alphafold2_ptm_model_1_seed_000.json
- __MACOSX/Figure_7/Figure 7A/NSP5 SA11 HP/._NSP5SA11HP_6fef1_scores_rank_001_alphafold2_ptm_model_1_seed_000.json
- Figure_7/Figure 7A/NSP5 SA11 HP/NSP5SA11HP_6fef1_scores_rank_003_alphafold2_ptm_model_3_seed_000.json
- __MACOSX/Figure_7/Figure 7A/NSP5 SA11 HP/._NSP5SA11HP_6fef1_scores_rank_003_alphafold2_ptm_model_3_seed_000.json
- Figure_7/Figure 7A/NSP5 SA11 HP/NSP5HP_dpi300.png
- __MACOSX/Figure_7/Figure 7A/NSP5 SA11 HP/._NSP5HP_dpi300.png
- Figure_7/Figure 7A/NSP5 SA11 HP/NSP5SA11HP_6fef1_unrelaxed_rank_001_alphafold2_ptm_model_1_seed_000.pdb
- __MACOSX/Figure_7/Figure 7A/NSP5 SA11 HP/._NSP5SA11HP_6fef1_unrelaxed_rank_001_alphafold2_ptm_model_1_seed_000.pdb
- Figure_7/Figure 7A/NSP5 SA11 HP/NSP5SA11HP_6fef1_scores_rank_005_alphafold2_ptm_model_4_seed_000.json
- __MACOSX/Figure_7/Figure 7A/NSP5 SA11 HP/._NSP5SA11HP_6fef1_scores_rank_005_alphafold2_ptm_model_4_seed_000.json
- Figure_7/Figure 7A/NSP5 SA11 HP/NSP5SA11HP_6fef1_unrelaxed_rank_005_alphafold2_ptm_model_4_seed_000.pdb
- __MACOSX/Figure_7/Figure 7A/NSP5 SA11 HP/._NSP5SA11HP_6fef1_unrelaxed_rank_005_alphafold2_ptm_model_4_seed_000.pdb
- Figure_7/Figure 7A/NSP5 SA11 HP/NSP5SA11HP_6fef1.csv
- __MACOSX/Figure_7/Figure 7A/NSP5 SA11 HP/._NSP5SA11HP_6fef1.csv
- Figure_7/Figure 7A/NSP5 SA11 HP/log.txt
- __MACOSX/Figure_7/Figure 7A/NSP5 SA11 HP/._log.txt
- Figure_7/Figure 7A/NSP5 SA11 HP/Screenshot 2025-04-20 at 11.22.39.png
- __MACOSX/Figure_7/Figure 7A/NSP5 SA11 HP/._Screenshot 2025-04-20 at 11.22.39.png
- Figure_7/Figure 7A/NSP5 SA11 HP/NSP5SA11HP_6fef1.done.txt
- __MACOSX/Figure_7/Figure 7A/NSP5 SA11 HP/._NSP5SA11HP_6fef1.done.txt
- Figure_7/Figure 7A/NSP5 SA11 HP/NSP5SA11HP_plddt.tif
- __MACOSX/Figure_7/Figure 7A/NSP5 SA11 HP/._NSP5SA11HP_plddt.tif
- Figure_7/Figure 7A/NSP5 SA11 HP/NSP5SA11HP_6fef1_unrelaxed_rank_002_alphafold2_ptm_model_2_seed_000.pdb
- __MACOSX/Figure_7/Figure 7A/NSP5 SA11 HP/._NSP5SA11HP_6fef1_unrelaxed_rank_002_alphafold2_ptm_model_2_seed_000.pdb
- Figure_7/Figure 7A/NSP5 SA11 HP/NSP5SA11HP_6fef1_scores_rank_002_alphafold2_ptm_model_2_seed_000.json
- __MACOSX/Figure_7/Figure 7A/NSP5 SA11 HP/._NSP5SA11HP_6fef1_scores_rank_002_alphafold2_ptm_model_2_seed_000.json
- Figure_7/Figure 7A/NSP5 SA11 HP/NSP5SA11HP_6fef1_coverage.png
- __MACOSX/Figure_7/Figure 7A/NSP5 SA11 HP/._NSP5SA11HP_6fef1_coverage.png
- Figure_7/Figure 7A/NSP5 SA11 HP/NSP5SA11HP_6fef1_scores_rank_004_alphafold2_ptm_model_5_seed_000.json
- __MACOSX/Figure_7/Figure 7A/NSP5 SA11 HP/._NSP5SA11HP_6fef1_scores_rank_004_alphafold2_ptm_model_5_seed_000.json
- Figure_7/Figure 7A/NSP5 SA11 HP/cite.bibtex
- __MACOSX/Figure_7/Figure 7A/NSP5 SA11 HP/._cite.bibtex
- Figure_7/Figure 7A/NSP5 SA11 HP/NSP5SA11HP_6fef1_predicted_aligned_error_v1.json
- __MACOSX/Figure_7/Figure 7A/NSP5 SA11 HP/._NSP5SA11HP_6fef1_predicted_aligned_error_v1.json
- Figure_7/Figure 7A/NSP5 SA11 HP/NSP5SA11HP_6fef1_unrelaxed_rank_004_alphafold2_ptm_model_5_seed_000.pdb
- __MACOSX/Figure_7/Figure 7A/NSP5 SA11 HP/._NSP5SA11HP_6fef1_unrelaxed_rank_004_alphafold2_ptm_model_5_seed_000.pdb
- Figure_7/Figure 7A/NSP5 SA11/NSP5SA11_d9b1a_predicted_aligned_error_v1.json
- __MACOSX/Figure_7/Figure 7A/NSP5 SA11/._NSP5SA11_d9b1a_predicted_aligned_error_v1.json
- Figure_7/Figure 7A/NSP5 SA11/.DS_Store
- __MACOSX/Figure_7/Figure 7A/NSP5 SA11/._.DS_Store
- Figure_7/Figure 7A/NSP5 SA11/NSP5SA11_d9b1a_unrelaxed_rank_002_alphafold2_ptm_model_2_seed_000.pdb
- __MACOSX/Figure_7/Figure 7A/NSP5 SA11/._NSP5SA11_d9b1a_unrelaxed_rank_002_alphafold2_ptm_model_2_seed_000.pdb
- Figure_7/Figure 7A/NSP5 SA11/Screenshot 2025-04-20 at 11.21.13.png
- __MACOSX/Figure_7/Figure 7A/NSP5 SA11/._Screenshot 2025-04-20 at 11.21.13.png
- Figure_7/Figure 7A/NSP5 SA11/config.json
- __MACOSX/Figure_7/Figure 7A/NSP5 SA11/._config.json
- Figure_7/Figure 7A/NSP5 SA11/NSP5SA11_d9b1a_scores_rank_003_alphafold2_ptm_model_3_seed_000.json
- __MACOSX/Figure_7/Figure 7A/NSP5 SA11/._NSP5SA11_d9b1a_scores_rank_003_alphafold2_ptm_model_3_seed_000.json
- Figure_7/Figure 7A/NSP5 SA11/NSP5SA11_d9b1a.done.txt
- __MACOSX/Figure_7/Figure 7A/NSP5 SA11/._NSP5SA11_d9b1a.done.txt
- Figure_7/Figure 7A/NSP5 SA11/NSP5SA11_d9b1a_scores_rank_005_alphafold2_ptm_model_4_seed_000.json
- __MACOSX/Figure_7/Figure 7A/NSP5 SA11/._NSP5SA11_d9b1a_scores_rank_005_alphafold2_ptm_model_4_seed_000.json
- Figure_7/Figure 7A/NSP5 SA11/NSP5SA11_d9b1a.csv
- __MACOSX/Figure_7/Figure 7A/NSP5 SA11/._NSP5SA11_d9b1a.csv
- Figure_7/Figure 7A/NSP5 SA11/NSP5SA11_d9b1a_unrelaxed_rank_004_alphafold2_ptm_model_5_seed_000.pdb
- __MACOSX/Figure_7/Figure 7A/NSP5 SA11/._NSP5SA11_d9b1a_unrelaxed_rank_004_alphafold2_ptm_model_5_seed_000.pdb
- Figure_7/Figure 7A/NSP5 SA11/NSP5SA11_d9b1a_scores_rank_001_alphafold2_ptm_model_1_seed_000.json
- __MACOSX/Figure_7/Figure 7A/NSP5 SA11/._NSP5SA11_d9b1a_scores_rank_001_alphafold2_ptm_model_1_seed_000.json
- Figure_7/Figure 7A/NSP5 SA11/NSP5SA11_d9b1a_pae.png
- __MACOSX/Figure_7/Figure 7A/NSP5 SA11/._NSP5SA11_d9b1a_pae.png
- Figure_7/Figure 7A/NSP5 SA11/NSP5SA11_d9b1a_plddt.png
- __MACOSX/Figure_7/Figure 7A/NSP5 SA11/._NSP5SA11_d9b1a_plddt.png
- Figure_7/Figure 7A/NSP5 SA11/NSP5SA11_d9b1a_scores_rank_002_alphafold2_ptm_model_2_seed_000.json
- __MACOSX/Figure_7/Figure 7A/NSP5 SA11/._NSP5SA11_d9b1a_scores_rank_002_alphafold2_ptm_model_2_seed_000.json
- Figure_7/Figure 7A/NSP5 SA11/NSP5SA11_d9b1a_unrelaxed_rank_003_alphafold2_ptm_model_3_seed_000.pdb
- __MACOSX/Figure_7/Figure 7A/NSP5 SA11/._NSP5SA11_d9b1a_unrelaxed_rank_003_alphafold2_ptm_model_3_seed_000.pdb
- Figure_7/Figure 7A/NSP5 SA11/log.txt
- __MACOSX/Figure_7/Figure 7A/NSP5 SA11/._log.txt
- Figure_7/Figure 7A/NSP5 SA11/NSP5SA11_d9b1a_scores_rank_004_alphafold2_ptm_model_5_seed_000.json
- __MACOSX/Figure_7/Figure 7A/NSP5 SA11/._NSP5SA11_d9b1a_scores_rank_004_alphafold2_ptm_model_5_seed_000.json
- Figure_7/Figure 7A/NSP5 SA11/NSP5SA11_d9b1a_env/
- __MACOSX/Figure_7/Figure 7A/NSP5 SA11/._NSP5SA11_d9b1a_env
- Figure_7/Figure 7A/NSP5 SA11/NSP5SA11_d9b1a_coverage.png
- __MACOSX/Figure_7/Figure 7A/NSP5 SA11/._NSP5SA11_d9b1a_coverage.png
- Figure_7/Figure 7A/NSP5 SA11/cite.bibtex
- __MACOSX/Figure_7/Figure 7A/NSP5 SA11/._cite.bibtex
- Figure_7/Figure 7A/NSP5 SA11/NSP5SA11_hotpink_new.png
- __MACOSX/Figure_7/Figure 7A/NSP5 SA11/._NSP5SA11_hotpink_new.png
- Figure_7/Figure 7A/NSP5 SA11/NSP5SA11_d9b1a_unrelaxed_rank_001_alphafold2_ptm_model_1_seed_000.pdb
- __MACOSX/Figure_7/Figure 7A/NSP5 SA11/._NSP5SA11_d9b1a_unrelaxed_rank_001_alphafold2_ptm_model_1_seed_000.pdb
- Figure_7/Figure 7A/NSP5 SA11/NSP5SA11_d9b1a_unrelaxed_rank_005_alphafold2_ptm_model_4_seed_000.pdb
- __MACOSX/Figure_7/Figure 7A/NSP5 SA11/._NSP5SA11_d9b1a_unrelaxed_rank_005_alphafold2_ptm_model_4_seed_000.pdb
- Figure_7/Figure 7A/NSP5 SA11/NSP5SA11_plDDT.tif
- __MACOSX/Figure_7/Figure 7A/NSP5 SA11/._NSP5SA11_plDDT.tif
- Figure_7/Figure 7A/NSP5 SA11/NSP5SA11_d9b1a.a3m
- __MACOSX/Figure_7/Figure 7A/NSP5 SA11/._NSP5SA11_d9b1a.a3m
- Figure_7/Figure 7A/SClow/C2S_c9c96_unrelaxed_rank_001_alphafold2_ptm_model_2_seed_000.pdb
- __MACOSX/Figure_7/Figure 7A/SClow/._C2S_c9c96_unrelaxed_rank_001_alphafold2_ptm_model_2_seed_000.pdb
- Figure_7/Figure 7A/SClow/.DS_Store
- __MACOSX/Figure_7/Figure 7A/SClow/._.DS_Store
- Figure_7/Figure 7A/SClow/C2S_c9c96_pae.png
- __MACOSX/Figure_7/Figure 7A/SClow/._C2S_c9c96_pae.png
- Figure_7/Figure 7A/SClow/C2S_c9c96_coverage.png
- __MACOSX/Figure_7/Figure 7A/SClow/._C2S_c9c96_coverage.png
- Figure_7/Figure 7A/SClow/C2S_c9c96.csv
- __MACOSX/Figure_7/Figure 7A/SClow/._C2S_c9c96.csv
- Figure_7/Figure 7A/SClow/config.json
- __MACOSX/Figure_7/Figure 7A/SClow/._config.json
- Figure_7/Figure 7A/SClow/C2S_c9c96_scores_rank_005_alphafold2_ptm_model_4_seed_000.json
- __MACOSX/Figure_7/Figure 7A/SClow/._C2S_c9c96_scores_rank_005_alphafold2_ptm_model_4_seed_000.json
- Figure_7/Figure 7A/SClow/C2S_c9c96_scores_rank_001_alphafold2_ptm_model_2_seed_000.json
- __MACOSX/Figure_7/Figure 7A/SClow/._C2S_c9c96_scores_rank_001_alphafold2_ptm_model_2_seed_000.json
- Figure_7/Figure 7A/SClow/C2S_c9c96_scores_rank_003_alphafold2_ptm_model_3_seed_000.json
- __MACOSX/Figure_7/Figure 7A/SClow/._C2S_c9c96_scores_rank_003_alphafold2_ptm_model_3_seed_000.json
- Figure_7/Figure 7A/SClow/C2S_c9c96_plddt.png
- __MACOSX/Figure_7/Figure 7A/SClow/._C2S_c9c96_plddt.png
- Figure_7/Figure 7A/SClow/C2S_c9c96_unrelaxed_rank_004_alphafold2_ptm_model_5_seed_000.pdb
- __MACOSX/Figure_7/Figure 7A/SClow/._C2S_c9c96_unrelaxed_rank_004_alphafold2_ptm_model_5_seed_000.pdb
- Figure_7/Figure 7A/SClow/C2S_c9c96_predicted_aligned_error_v1.json
- __MACOSX/Figure_7/Figure 7A/SClow/._C2S_c9c96_predicted_aligned_error_v1.json
- Figure_7/Figure 7A/SClow/C2S_c9c96_unrelaxed_rank_003_alphafold2_ptm_model_3_seed_000.pdb
- __MACOSX/Figure_7/Figure 7A/SClow/._C2S_c9c96_unrelaxed_rank_003_alphafold2_ptm_model_3_seed_000.pdb
- Figure_7/Figure 7A/SClow/log.txt
- __MACOSX/Figure_7/Figure 7A/SClow/._log.txt
- Figure_7/Figure 7A/SClow/C2S_c9c96_scores_rank_004_alphafold2_ptm_model_5_seed_000.json
- __MACOSX/Figure_7/Figure 7A/SClow/._C2S_c9c96_scores_rank_004_alphafold2_ptm_model_5_seed_000.json
- Figure_7/Figure 7A/SClow/C2S_c9c96.done.txt
- __MACOSX/Figure_7/Figure 7A/SClow/._C2S_c9c96.done.txt
- Figure_7/Figure 7A/SClow/C2S_c9c96_scores_rank_002_alphafold2_ptm_model_1_seed_000.json
- __MACOSX/Figure_7/Figure 7A/SClow/._C2S_c9c96_scores_rank_002_alphafold2_ptm_model_1_seed_000.json
- Figure_7/Figure 7A/SClow/C2S_c9c96.a3m
- __MACOSX/Figure_7/Figure 7A/SClow/._C2S_c9c96.a3m
- Figure_7/Figure 7A/SClow/cite.bibtex
- __MACOSX/Figure_7/Figure 7A/SClow/._cite.bibtex
- Figure_7/Figure 7A/SClow/C2S_c9c96_unrelaxed_rank_005_alphafold2_ptm_model_4_seed_000.pdb
- __MACOSX/Figure_7/Figure 7A/SClow/._C2S_c9c96_unrelaxed_rank_005_alphafold2_ptm_model_4_seed_000.pdb
- Figure_7/Figure 7A/SClow/C2S-hotpink-new.png
- __MACOSX/Figure_7/Figure 7A/SClow/._C2S-hotpink-new.png
- Figure_7/Figure 7A/SClow/C2S_c9c96_env/
- __MACOSX/Figure_7/Figure 7A/SClow/._C2S_c9c96_env
- Figure_7/Figure 7A/SClow/C2S_c9c96_unrelaxed_rank_002_alphafold2_ptm_model_1_seed_000.pdb
- __MACOSX/Figure_7/Figure 7A/SClow/._C2S_c9c96_unrelaxed_rank_002_alphafold2_ptm_model_1_seed_000.pdb
- Figure_7/Figure 7A/SClow HP/SClowHP_9a3a3.a3m
- __MACOSX/Figure_7/Figure 7A/SClow HP/._SClowHP_9a3a3.a3m
- Figure_7/Figure 7A/SClow HP/SClowHP_9a3a3_scores_rank_005_alphafold2_ptm_model_5_seed_000.json
- __MACOSX/Figure_7/Figure 7A/SClow HP/._SClowHP_9a3a3_scores_rank_005_alphafold2_ptm_model_5_seed_000.json
- Figure_7/Figure 7A/SClow HP/SClowHP_9a3a3_scores_rank_002_alphafold2_ptm_model_1_seed_000.json
- __MACOSX/Figure_7/Figure 7A/SClow HP/._SClowHP_9a3a3_scores_rank_002_alphafold2_ptm_model_1_seed_000.json
- Figure_7/Figure 7A/SClow HP/SClowHP_9a3a3_plddt.png
- __MACOSX/Figure_7/Figure 7A/SClow HP/._SClowHP_9a3a3_plddt.png
- Figure_7/Figure 7A/SClow HP/SClowHP_9a3a3_unrelaxed_rank_001_alphafold2_ptm_model_2_seed_000.pdb
- __MACOSX/Figure_7/Figure 7A/SClow HP/._SClowHP_9a3a3_unrelaxed_rank_001_alphafold2_ptm_model_2_seed_000.pdb
- Figure_7/Figure 7A/SClow HP/config.json
- __MACOSX/Figure_7/Figure 7A/SClow HP/._config.json
- Figure_7/Figure 7A/SClow HP/SClowHP_9a3a3_env/
- __MACOSX/Figure_7/Figure 7A/SClow HP/._SClowHP_9a3a3_env
- Figure_7/Figure 7A/SClow HP/SClowHP_9a3a3.done.txt
- __MACOSX/Figure_7/Figure 7A/SClow HP/._SClowHP_9a3a3.done.txt
- Figure_7/Figure 7A/SClow HP/SClowHP_dpi300.png
- __MACOSX/Figure_7/Figure 7A/SClow HP/._SClowHP_dpi300.png
- Figure_7/Figure 7A/SClow HP/SClowHP_9a3a3_coverage.png
- __MACOSX/Figure_7/Figure 7A/SClow HP/._SClowHP_9a3a3_coverage.png
- Figure_7/Figure 7A/SClow HP/SClowHP_9a3a3_unrelaxed_rank_004_alphafold2_ptm_model_4_seed_000.pdb
- __MACOSX/Figure_7/Figure 7A/SClow HP/._SClowHP_9a3a3_unrelaxed_rank_004_alphafold2_ptm_model_4_seed_000.pdb
- Figure_7/Figure 7A/SClow HP/SClowHP_9a3a3.csv
- __MACOSX/Figure_7/Figure 7A/SClow HP/._SClowHP_9a3a3.csv
- Figure_7/Figure 7A/SClow HP/SClowHP_9a3a3_predicted_aligned_error_v1.json
- __MACOSX/Figure_7/Figure 7A/SClow HP/._SClowHP_9a3a3_predicted_aligned_error_v1.json
- Figure_7/Figure 7A/SClow HP/log.txt
- __MACOSX/Figure_7/Figure 7A/SClow HP/._log.txt
- Figure_7/Figure 7A/SClow HP/SClowHP_9a3a3_unrelaxed_rank_003_alphafold2_ptm_model_3_seed_000.pdb
- __MACOSX/Figure_7/Figure 7A/SClow HP/._SClowHP_9a3a3_unrelaxed_rank_003_alphafold2_ptm_model_3_seed_000.pdb
- Figure_7/Figure 7A/SClow HP/cite.bibtex
- __MACOSX/Figure_7/Figure 7A/SClow HP/._cite.bibtex
- Figure_7/Figure 7A/SClow HP/SClowHP_9a3a3_pae.png
- __MACOSX/Figure_7/Figure 7A/SClow HP/._SClowHP_9a3a3_pae.png
- Figure_7/Figure 7A/SClow HP/SClowHP_9a3a3_scores_rank_004_alphafold2_ptm_model_4_seed_000.json
- __MACOSX/Figure_7/Figure 7A/SClow HP/._SClowHP_9a3a3_scores_rank_004_alphafold2_ptm_model_4_seed_000.json
- Figure_7/Figure 7A/SClow HP/SClowHP_9a3a3_unrelaxed_rank_005_alphafold2_ptm_model_5_seed_000.pdb
- __MACOSX/Figure_7/Figure 7A/SClow HP/._SClowHP_9a3a3_unrelaxed_rank_005_alphafold2_ptm_model_5_seed_000.pdb
- Figure_7/Figure 7A/SClow HP/pymol_sclowHP.pse
- __MACOSX/Figure_7/Figure 7A/SClow HP/._pymol_sclowHP.pse
- Figure_7/Figure 7A/SClow HP/SClowHP_9a3a3_unrelaxed_rank_002_alphafold2_ptm_model_1_seed_000.pdb
- __MACOSX/Figure_7/Figure 7A/SClow HP/._SClowHP_9a3a3_unrelaxed_rank_002_alphafold2_ptm_model_1_seed_000.pdb
- Figure_7/Figure 7A/SClow HP/SClowHP_9a3a3_scores_rank_001_alphafold2_ptm_model_2_seed_000.json
- __MACOSX/Figure_7/Figure 7A/SClow HP/._SClowHP_9a3a3_scores_rank_001_alphafold2_ptm_model_2_seed_000.json
- Figure_7/Figure 7A/SClow HP/SClowHP_9a3a3_scores_rank_003_alphafold2_ptm_model_3_seed_000.json
- __MACOSX/Figure_7/Figure 7A/SClow HP/._SClowHP_9a3a3_scores_rank_003_alphafold2_ptm_model_3_seed_000.json
- Figure_7/Figure 7A/NSP5 RF/.DS_Store
- __MACOSX/Figure_7/Figure 7A/NSP5 RF/._.DS_Store
- Figure_7/Figure 7A/NSP5 RF/terms_of_use.md
- __MACOSX/Figure_7/Figure 7A/NSP5 RF/._terms_of_use.md
- Figure_7/Figure 7A/NSP5 RF/NSP5 RF/
- __MACOSX/Figure_7/Figure 7A/NSP5 RF/._NSP5 RF
- Figure_7/Figure 7A/NSP5 RF HP/NSP5RFHPmonomer_54e43/NSP5RFHPmonomer_54e43_scores_rank_004_alphafold2_multimer_v3_model_4_seed_000.json
- __MACOSX/Figure_7/Figure 7A/NSP5 RF HP/NSP5RFHPmonomer_54e43/._NSP5RFHPmonomer_54e43_scores_rank_004_alphafold2_multimer_v3_model_4_seed_000.json
- Figure_7/Figure 7A/NSP5 RF HP/NSP5RFHPmonomer_54e43/NSP5RFHPmonomer_54e43_plddt.png
- __MACOSX/Figure_7/Figure 7A/NSP5 RF HP/NSP5RFHPmonomer_54e43/._NSP5RFHPmonomer_54e43_plddt.png
- Figure_7/Figure 7A/NSP5 RF HP/NSP5RFHPmonomer_54e43/NSP5RFHPmonomer_54e43_coverage.png
- __MACOSX/Figure_7/Figure 7A/NSP5 RF HP/NSP5RFHPmonomer_54e43/._NSP5RFHPmonomer_54e43_coverage.png
- Figure_7/Figure 7A/NSP5 RF HP/NSP5RFHPmonomer_54e43/NSP5RFHPmonomer_54e43_predicted_aligned_error_v1.json
- __MACOSX/Figure_7/Figure 7A/NSP5 RF HP/NSP5RFHPmonomer_54e43/._NSP5RFHPmonomer_54e43_predicted_aligned_error_v1.json
- Figure_7/Figure 7A/NSP5 RF HP/NSP5RFHPmonomer_54e43/.DS_Store
- __MACOSX/Figure_7/Figure 7A/NSP5 RF HP/NSP5RFHPmonomer_54e43/._.DS_Store
- Figure_7/Figure 7A/NSP5 RF HP/NSP5RFHPmonomer_54e43/NSP5RFHPmonomer_54e43_unrelaxed_rank_004_alphafold2_multimer_v3_model_4_seed_000.pdb
- __MACOSX/Figure_7/Figure 7A/NSP5 RF HP/NSP5RFHPmonomer_54e43/._NSP5RFHPmonomer_54e43_unrelaxed_rank_004_alphafold2_multimer_v3_model_4_seed_000.pdb
- Figure_7/Figure 7A/NSP5 RF HP/NSP5RFHPmonomer_54e43/NSP5RFHPmonomer_54e43_scores_rank_005_alphafold2_multimer_v3_model_2_seed_000.json
- __MACOSX/Figure_7/Figure 7A/NSP5 RF HP/NSP5RFHPmonomer_54e43/._NSP5RFHPmonomer_54e43_scores_rank_005_alphafold2_multimer_v3_model_2_seed_000.json
- Figure_7/Figure 7A/NSP5 RF HP/NSP5RFHPmonomer_54e43/NSP5RFHPmonomer_54e43_scores_rank_002_alphafold2_multimer_v3_model_5_seed_000.json
- __MACOSX/Figure_7/Figure 7A/NSP5 RF HP/NSP5RFHPmonomer_54e43/._NSP5RFHPmonomer_54e43_scores_rank_002_alphafold2_multimer_v3_model_5_seed_000.json
- Figure_7/Figure 7A/NSP5 RF HP/NSP5RFHPmonomer_54e43/config.json
- __MACOSX/Figure_7/Figure 7A/NSP5 RF HP/NSP5RFHPmonomer_54e43/._config.json
- Figure_7/Figure 7A/NSP5 RF HP/NSP5RFHPmonomer_54e43/NSP5RFHPmonomer_54e43_pae.png
- __MACOSX/Figure_7/Figure 7A/NSP5 RF HP/NSP5RFHPmonomer_54e43/._NSP5RFHPmonomer_54e43_pae.png
- Figure_7/Figure 7A/NSP5 RF HP/NSP5RFHPmonomer_54e43/NSP5RFHPmonomer_54e43_unrelaxed_rank_002_alphafold2_multimer_v3_model_5_seed_000.pdb
- __MACOSX/Figure_7/Figure 7A/NSP5 RF HP/NSP5RFHPmonomer_54e43/._NSP5RFHPmonomer_54e43_unrelaxed_rank_002_alphafold2_multimer_v3_model_5_seed_000.pdb
- Figure_7/Figure 7A/NSP5 RF HP/NSP5RFHPmonomer_54e43/NSP5RFHPmonomer_54e43_scores_rank_003_alphafold2_multimer_v3_model_3_seed_000.json
- __MACOSX/Figure_7/Figure 7A/NSP5 RF HP/NSP5RFHPmonomer_54e43/._NSP5RFHPmonomer_54e43_scores_rank_003_alphafold2_multimer_v3_model_3_seed_000.json
- Figure_7/Figure 7A/NSP5 RF HP/NSP5RFHPmonomer_54e43/NSP5RFHPmonomer_54e43.csv
- __MACOSX/Figure_7/Figure 7A/NSP5 RF HP/NSP5RFHPmonomer_54e43/._NSP5RFHPmonomer_54e43.csv
- Figure_7/Figure 7A/NSP5 RF HP/NSP5RFHPmonomer_54e43/log.txt
- __MACOSX/Figure_7/Figure 7A/NSP5 RF HP/NSP5RFHPmonomer_54e43/._log.txt
- Figure_7/Figure 7A/NSP5 RF HP/NSP5RFHPmonomer_54e43/NSP5RFHPmonomer_54e43_env/
- __MACOSX/Figure_7/Figure 7A/NSP5 RF HP/NSP5RFHPmonomer_54e43/._NSP5RFHPmonomer_54e43_env
- Figure_7/Figure 7A/NSP5 RF HP/NSP5RFHPmonomer_54e43/NSP5RFHPmonomer_54e43.done.txt
- __MACOSX/Figure_7/Figure 7A/NSP5 RF HP/NSP5RFHPmonomer_54e43/._NSP5RFHPmonomer_54e43.done.txt
- Figure_7/Figure 7A/NSP5 RF HP/NSP5RFHPmonomer_54e43/NSP5RFHPmonomer_54e43_unrelaxed_rank_005_alphafold2_multimer_v3_model_2_seed_000.pdb
- __MACOSX/Figure_7/Figure 7A/NSP5 RF HP/NSP5RFHPmonomer_54e43/._NSP5RFHPmonomer_54e43_unrelaxed_rank_005_alphafold2_multimer_v3_model_2_seed_000.pdb
- Figure_7/Figure 7A/NSP5 RF HP/NSP5RFHPmonomer_54e43/cite.bibtex
- __MACOSX/Figure_7/Figure 7A/NSP5 RF HP/NSP5RFHPmonomer_54e43/._cite.bibtex
- Figure_7/Figure 7A/NSP5 RF HP/NSP5RFHPmonomer_54e43/NSP5RFHPmonomer_54e43_scores_rank_001_alphafold2_multimer_v3_model_1_seed_000.json
- __MACOSX/Figure_7/Figure 7A/NSP5 RF HP/NSP5RFHPmonomer_54e43/._NSP5RFHPmonomer_54e43_scores_rank_001_alphafold2_multimer_v3_model_1_seed_000.json
- Figure_7/Figure 7A/NSP5 RF HP/NSP5RFHPmonomer_54e43/NSP5RFHPmonomer_54e43_unrelaxed_rank_001_alphafold2_multimer_v3_model_1_seed_000.pdb
- __MACOSX/Figure_7/Figure 7A/NSP5 RF HP/NSP5RFHPmonomer_54e43/._NSP5RFHPmonomer_54e43_unrelaxed_rank_001_alphafold2_multimer_v3_model_1_seed_000.pdb
- Figure_7/Figure 7A/NSP5 RF HP/NSP5RFHPmonomer_54e43/NSP5RFHPmonomer_54e43_unrelaxed_rank_003_alphafold2_multimer_v3_model_3_seed_000.pdb
- __MACOSX/Figure_7/Figure 7A/NSP5 RF HP/NSP5RFHPmonomer_54e43/._NSP5RFHPmonomer_54e43_unrelaxed_rank_003_alphafold2_multimer_v3_model_3_seed_000.pdb
- Figure_7/Figure 7A/NSP5 RF HP/NSP5RFHPmonomer_54e43/NSP5RFHPmonomer_54e43.a3m
- __MACOSX/Figure_7/Figure 7A/NSP5 RF HP/NSP5RFHPmonomer_54e43/._NSP5RFHPmonomer_54e43.a3m
- Figure_7/Figure 7A/NSP5 SA11 HP/NSP5SA11HP_6fef1_env/bfd.mgnify30.metaeuk30.smag30.a3m
- __MACOSX/Figure_7/Figure 7A/NSP5 SA11 HP/NSP5SA11HP_6fef1_env/._bfd.mgnify30.metaeuk30.smag30.a3m
- Figure_7/Figure 7A/NSP5 SA11 HP/NSP5SA11HP_6fef1_env/msa.sh
- __MACOSX/Figure_7/Figure 7A/NSP5 SA11 HP/NSP5SA11HP_6fef1_env/._msa.sh
- Figure_7/Figure 7A/NSP5 SA11 HP/NSP5SA11HP_6fef1_env/out.tar.gz
- __MACOSX/Figure_7/Figure 7A/NSP5 SA11 HP/NSP5SA11HP_6fef1_env/._out.tar.gz
- Figure_7/Figure 7A/NSP5 SA11 HP/NSP5SA11HP_6fef1_env/pdb70.m8
- __MACOSX/Figure_7/Figure 7A/NSP5 SA11 HP/NSP5SA11HP_6fef1_env/._pdb70.m8
[truncated: 74 more entries]
