# Supplementary material for: Phosphorylation tunes strain-specific protein condensation during rotavirus replication organelle assembly
Source: EMBO J. 2026 May 26;45(13):4733–65. doi: 10.1038/s44318-026-00814-z (PMC13324165; doi:10.1038/s44318-026-00814-z)
Supplement: Supplementary file 11 — Source data Fig. 9 [file 44318_2026_814_MOESM11_ESM.zip › Figure_7/Figure 7A/NSP5 SA11 HP/NSP5SA11HP_6fef1.a3m]

#206	1
>101
MWSHPQFEKSLSIDVTSLPSIPSTIYKNESSSTTSTLSGKSIGRDEQYIDPDAEAFNKYMLSKDPEDIGPSDSADNDPLTSFSIRSNAVKTNADAGVSMDSSAQSRPSDNVGCDQVDFSLNKGLKVKANLDSSIDISTDTKKEKSKQNHKSRKHYPRIEAESDSDDYVLDDSDSDDGKCKNCKYKKKYFALRMRMKQVAMQLIEDL
>UniRef100_A0A345B182	317	0.883	9.524E-95	9	205	206	1	197	198
---------SLSIDVTSLPSISSSIFKNESSSTTSTLSGKSIGRSEQYTSPDVEAFNKYMLSKSPEDIGPSDSASNDPLTSFSIRSNAVKTNADAGVSMDSSTQSRPSSNVGCDQVDFSLTKGINVSANLDSCVSISTDNKKEKSKKDHKSRKHYPRIEADSDSEDYVLDDSDSDDGKCKNCKYKKKYFALRMRMKQVAMQLIEDL
>UniRef100_A0A1I7P3I1	316	0.889	2.453E-94	9	205	206	1	199	200
---------SLSIDVTSLPSISSSLYKNESSSTTSTLSGKSIGRSEQYISPDAEAFSKYMLSKSPEDIGPSDSASNDPLTSFSIRSNAVKTNADAGVSMDSSTQSRPSSNVGCDQVDFSFNKGIKMNANLDSSISISTNSKKEKSKQrsDHKSRKHYPKIEAESDSDDYVLDDSDSDDGKCKNCKYKRKYFALRMRMKQVAMQLIEDL
>UniRef100_A0A1W7HFT9	314	0.883	6.316E-94	9	205	206	1	196	197
---------SLSIDVTSLPSISSSIFKNESSSTTSTLSGKSIGRSEQYISPDAEAFNKYMLSKSPEDIGPSDSASNDPLTSFSIRSNAVKTNADAGVSMDSSTQSRPSSNVGCDQLDFSLTKGINVSANLDSCISISTDHKKEKSKKD-KSRKHYPRIEADSDSEDYVLNDSDSDDGKCKNCKYKKKYFALRMRMKQVAMQLIEDL
>UniRef100_E5FXI6	314	0.944	6.316E-94	9	205	206	1	197	198
---------SLSIDVTSLPSIPSAIYKNESSSTTSTLSGKSIGRSEQYISPDAEAFNKYMLSKSPEDIGPSDSASNDPLTSFSIRSNAVKTNADAGVSMDSSAQSRPSSNVGCDQVDFSLNKGLNVKANLDSSISISTDTKKEKSKRNHKSRKYYPRIEAESDSDDYVLDDSDSDDGKCKNCKYKKKYFTLRMRMKQVAMQLIEDL
>UniRef100_A0A0C5BMY3	311	0.893	7.868E-93	9	205	206	1	197	198
---------SLSIDVTSLPSISSSIYKNESSSTTSTLSGKSIGRSEQYISPDADAFNKYMLSKSPEDIGPSDSASNDPLTSFSIRSNAVKTNADAGVSMDSSTQSRPSSSVGCDQVDFSFNKGIKVNANLDSSISISTNSKKEKSKNDRKSRKHYPKIEAESDSDDYVLDDSDSDDGKCKNCKYKRKYFALRMRMKQVAMQLIEDL
>UniRef100_Q3ZK65	310	0.868	2.777E-92	9	205	206	1	197	198
---------SLSIDVTSLPSISSSIFKNESSSTTSTLSGKSIGRNELYVSPDAEAFNKYMLSKSPEDIGPSDSASNDPLTSFSIRSHAVKTNADAGVSMDSSTQSRPSSNVGCDQVDFSFNKAVKVNANLDSSISISTDQKREKSKKDHKNGKHYPKIEAESDSDDYVLDDSDSDDGKCKNCKYKRKYFALRMRMKHVAMQLIEDL
>UniRef100_A0A6M3RAY2	307	0.888	2.524E-91	9	205	206	1	197	198
---------SLSIDVTSLPSITSSVYKNESSSTTSTLSGKSIGRSEQYISPDAEAFNKYMLSKSPEDIGPSDSASNDPLTSFSIRSNAVKTNADSGVPMDSSAQSRPSSNVGYDQVDFSLVKGIKVNANLDSSISVSTNNKKEKSKSDHKSRKHYPRIEADSDSDEYVLDDSDSDDGKCKNCKYKKKYFALRMRMKQVAMQLIEDL
>UniRef100_O09712	306	0.873	6.499E-91	9	205	206	1	196	197
---------SLSIDVTSLPSISSSIFKNESSSTTSTLSGKSIGRSEQYISPDAEAFNKYMLSKSPEDIGPSDSASNDPLTSFSIRSNAVKTNADAGVSMDSSTQSRPSSNVGYDQVDFSLTKGVNVSANLDSCISISTDYKKEKSKKD-KNRKHYPRIEVDSDSEDYVLDDSDSDDGKCKNCKYKKKYFALRMRMKQVATQLIEDL
>UniRef100_Q9ICH7	305	0.849	1.221E-90	9	205	206	1	199	200
---------SLSIDVTSLPSISSSIFKNESSSTTSTLSGKSIGRNEQYVSSDIEAFNKYMLSKSPEDIGPSDSASNDPLTSFSIRSNAVKTNADAGVSMDSSTQSRPSSNVGCDQMDFSLTKGINVSASLDSCVSISTNHKKEKSKKDKkdKSRKHYPRIEADSDSEDYVLDDSDSDDGKCKNCKYKKKYFALRMRMKQVAMQLIEDL
>UniRef100_A0A6B9PUW3	304	0.873	3.144E-90	9	205	206	1	197	198
---------SLSIDVTSLPSISSSIYKHESSSTTSTLSGKSIGRSEQYVSPDAEAFNKYMLSKSPEDIGPSDSASNDPLTSFSIRSNAVKTNADAGVSMDSSTQSRPSSNVGCDQVDFSLNKGLKVNASLDSSISVSTLSNKEKSKSDHKSRKHYPKIEADSDTDEYVLDDSDSDDGKCKNCKYKRKYFALRMKMKQVAMQLIEDL
>UniRef100_A0A220XLY1	302	0.865	1.110E-89	13	205	206	0	191	192
-------------DVTSLPSYSSSIFKNESSSTTSTLSGKSIGRSEQYISPDAEAFNKYMLSKSPEDIGPSDSASNDPLTSFSIRSNAVKTNADAGVSMDSSTQSRPSSNVGCDQVDFSLTKGININANLDSCISISTDNKKEKSKKD-KSRKHYPKIEADSDSEDHVLDDSDSDDGKCKNCKYKKKYFALRMRMKQVAIQLIEDL
>UniRef100_J7LJM5	299	0.862	1.008E-88	9	205	206	1	197	198
---------SLSIDVTSLPSISSSIYKHESSSTTSTISGKSIGRSEQYISPDAEAFNKYMLSKSPEDIGPSDSASNDPLTSFSIRSNAVKTNADAGVSMDSSTQSRPSSDVGCDQMDFSLNRGIKIDAAVDSSISISTKPKKEKSKQESKSRKYYPKIEAESDSDDYVLDDSDSDDGKCKNCKYKKKYFALRLRMKHVAMQLIEDL
>UniRef100_B2BRG1	295	0.837	4.431E-87	9	205	206	1	196	197
---------SLSIDVTSLPSISSSIFKNESSSTTSTLSGKSMGRREQYISPDAEAFNKYMFSKSPEDIGPSDSASNDPLTRFSIRSNAVKTNADAGVSMDSSTQSRPSSNVGCDQVDLSLTKGINVSANLDSCVSISTDNKKEESKKD-KIRKHYPRIEADSESEDYVLDDSDSDDGKCKNCKYKKRCFALRVRMKQVAMQLIEDL
>UniRef100_F8U668	293	0.832	1.564E-86	9	205	206	1	197	198
---------SLSIDVTSLPSISSSVYKNESNSATSTLSGKSIGRSEQYVQSDTEAFNKYMLSKPPEDIGPSDSASNDPLTSFSIRSNAVKTNADAGVSMDSSTQSRPSSNVGCDQVDFSFGKAININANLDSSISIATKNKKDKSKKDSKSRKHYPKIEAESDSDEYVLDDSDSDDGKCKNCKYKKKYFILRGRMKQVAMQLIEDL
>UniRef100_A0A2K9UXD8	292	0.832	2.938E-86	9	205	206	1	196	197
---------SLSIDVTSLPSISSSIFKNESSSTTSTLSGNPIGRSEQYISPDAEAFNKYMLSKSPEDIGPSDSASNDPLTSFSIRSTAVKTNADAGVSMDSSTQSRPSSNVGCPQLDFSLNKGINVSAPLDSRISVSTDHKKEKSKKD-KSSQHYPRIEADSDFEDHVLDDSDSDDGKCKNCKYKKKYFAPRMRMKRVAMQLIEDL
>UniRef100_A0A0B6VH67	290	0.837	1.421E-85	9	205	206	1	197	198
---------SLSIDVASLPSISSSIYKNESISTSSTISGKSIGRSEQYVSPDVDAFNKYMLSKVPEDIGPSDSASNDPLTSFSIRSHAVKTNADTGVSMDSSTQSRPSSDVGCDQVDFSFNKGIKVNANLDSSISVTTSGKSEKSRQNHKSREHYPKIEAESDSDDYVLDDSDSDDGKCKNCKYKKKYFALRERMKHVAMQLIEDL
>UniRef100_A0A455VXG8	287	0.832	1.769E-84	9	205	206	1	197	198
---------SLSIDVTSLPSISSSIYKHDSSPTTSTLSGKSISRSEQYISPDTEAFNKYMLSKSPEDIGPSDSASNDPLTSFSIKSHAVKTNADTGVSMDSSNQSRPSSNVGCDQVDFSLNKGLKINANLDSSISISTNLKKEKINNDQKEKKQYPKIEADSDSDNYVLDDSDSDDGKCKNCKYKKKYFILRMRMKQVAMQLIEDL
>UniRef100_A0A0D6CAC5	284	0.852	3.019E-83	9	205	206	1	197	198
---------SLSIDVTSLPSISSSIYKHESSSTTSTISGKSIGRSEQYISPDAEAFNKYMLSKSPEDIGPSDSASNDPLTSFSIRSNAVKTNADAGVSMDSSTQSRPPSDVGYDQVDFSLNKGIKIDAMVDSSISISTKSKKEKSKHETKNGKCYPKIEAESDSDDYVLDDSDSDDGKCKNCKYKKKYFALRLRMKQVAMQLIEDL
>UniRef100_A0A0G2US94	282	0.826	1.065E-82	16	205	206	6	195	198
----------------SLPSISSSVYKNESNSATSTLSGKSIGRSEQYVQSDTEAFNKYMLSKPPEDIGPSDSASNDPLTSFSIRSNAVKTNADAGVSMDSSTQSRPSSNVGCDQVDFSFGKAININANLDSSISIATKNKKDKSKKDSKSRKHYPKIEAESDSDEYVLDDSDSDDGKCKNCKYKKKYFILRGRMKQVAMQLIEDL
>UniRef100_A0A2K9UXJ8	281	0.817	2.001E-82	9	205	206	1	196	197
---------SLSIDVTSLPSISSSIFKNESSSTTSTLSGKSIGRSEQYIPPDAEAFNKYMLSKSPEDIGPSDSASNDPLTSFPIRSPAVTTNADAGVSMDSSTQSRPSSNVGCDQLDFSLNKGINVSATLASRISISTDNKKAKSKKD-NRRKHPPRIEADSPSEDYPLDPSDSPDGKCQNCKYKKKYFALRMRMKRVAMQLIEDL
>UniRef100_S5TEP7	278	0.803	2.491E-81	9	205	206	1	198	199
---------SLSIDVTSLPSISSSIYKHDSSPTTSTLSGKSISRSEQYISPDTEAFNKYMLSKSPEDIGPYDSASNDPLTSFSIKSHAVKTNADTGVSMDSSNQSRPSSNVGCDQVDFSLNKGLKINANLDSSISISTNRKKEKiNDGQKEKKQQYPKIEADSDSDNYVLDDSDSDNEKCKNCKYKKKYFILRMRMKQVAMQLIEDL
>UniRef100_L0HQ40	276	0.824	1.651E-80	9	205	206	1	199	200
---------SLSIDVTSLPSISSSVYKNESFSTASTISGKSIGRNEQYISPDAEAFNKYMLSKSPEDIGPSDSASNDPLTSFSIRSNAVKTNADAGVSMDSSVQSRPSSDIGYDQMDFSLNKGIKIDATVDSSISISTTSKKEKSKQENKNkyKKCYPKIEAESDSEDYVLDDSDSDDGKCKNCKYKKKYFALRLRMKQVAMQLIKDL
>UniRef100_A0A2K9UXB2	273	0.781	1.094E-79	9	205	206	1	196	197
---------SLSIDVTSLPSISSSIFKNESSSTTSTLSGNPIGRSEQYISPDAEAFNKYMLSKSPEDIGPSDSASNDPLTSFSIRSTALKTTADAGVSMDSSTQSRPSSNVGCPQLDFSLNKGINVSAPLHSRLSVSTDHKKENPKKD-KSPQHYPRIEADSDFEDHVLDPSDPPDGKCKNCKYKKKYFAPRMRMKRPAMQLIEDL
>UniRef100_A0A386QWG8	273	0.795	1.499E-79	9	204	206	1	196	198
---------SLSIDVTSLPSITSSIYKNESSPASSTLSGKSIGRNEQYVSADADAFSKYMLSRSPEDIGPSDSASNDPLTSFSIKSNAVKTNADAGVSMDSSTQSRPSSSVGCDQVDFSLSKGVKISANLDSNLSISTEVKEPKLKAEKKSRKHYPRIEAESDSEEFVLDDSDSDDGKCKNCKYKKKYFALRLKMKKVAIQLIED-
>UniRef100_A0A2K9UXA9	273	0.817	2.055E-79	9	205	206	1	196	197
---------SLSIDVTSLPSISSSIPKNESSSTTSTLSGKSIGRSEQYISPDAEAFNKYMLSKSPEDIGPSDSASNDPLTSPSIRSNAAKTNADAGVSMDSSTQSRPSSNVACDQFHFSLNKGINVSPTLHSCISISTDNKKEKSKKD-KSRTHPPRIEADSDSQDYVLDDSDSPHGQCKNCKPKKTYFALRMRMKRVAMQLIEDL
>UniRef100_A0A286KB34	273	0.775	2.055E-79	9	205	206	1	200	201
---------SFTIDVTSLPSISSSVFKHESSPSTSTLSGKSIGRSEQYVSPDAEAFNKYMLSKSPEDIGPSDSASNDPLTSFSIRSNAVKTNADAGVSMDSSVQSRPSSNVGCDQLDFSIDKCLQVNAALNSSMSITSTSKRESEKskvKQQVKNKAYPKIEADSDSDDYVLDDSDSDDGKCKNCKYKKKYFALRMRMKQVAMQLIEDL
>UniRef100_A0A2K9UXB8	272	0.796	3.860E-79	9	205	206	1	196	197
---------SLSIDVTSLPSISSSIFKNESSSTTSTLSGKSIGRSEQYIPPDAEALNKYMLSKSPEDIGPSDSASNDPLTSFPIRSPAVTTNADAGVSMDSSTQSRPSRNVGCDQSDFSLNKGINVRATLASRISISTDNKKAKSKKDP-RRKHPPRIEADSPSEDYPLDPSATPDGKCQNCKYKKTYFALRMRMKRVAMQLIEDL
>UniRef100_E5E7S4	271	0.768	9.936E-79	9	204	206	1	207	209
---------SLSIDVTSLPSITSSVFKNDSSPTASTLSGKSIGRSEQYISPDVEAFNKYMLSKSPEDIGPSDSASNDPLTSFSIRSNAVKTNADAGVSMDSSTQSRPSSNVGCDQVDFSLNKGIKINANMDSSISITTDRtdvraknegfQSTTGvKKKDKSKKSYPRIDAESDSEDFVLDDSDSDDGKCKNCKYKRKYFALRKKMKQVAMQLIED-
>UniRef100_A0A2K9UXF2	266	0.819	3.183E-77	9	205	206	1	199	200
---------SLSIDVTSLPSISSSVYKNESPSTTSTISGKSIGRSEQYISPDAEAFNKYMLSKSPEDIGPSDSASNDPLTSFSIRSNAVKTNADAGVSMPSSAQSRPSSDIGYDQMDFSLNKGIKTDATMDSSISISTTSKKEKSKQENKNkyKKCYPKIEAESDSDPYPLDDSDSDDGKCKNCKYKKKYFAPRLRMKQVAMQLIKDL
>UniRef100_A0A2K9UXE0	265	0.786	1.123E-76	9	205	206	1	196	197
---------SLSIDVTSLPSISSSIFKNESSSTTSTLSGKSIGRSEQYIPPDAEALNKYMLSKSPEDIGPSDSASNDPLTSFPIRSPAVTTNADAGVSMDSSPQSRPSRPVGCDQSDFSLNKGIPVRAPLASRISISTDNKKAKSKKDP-RRKHPPRIEADSPSEDYPLDPSATPDGKCQNCKYKKTYFALRMRMKRPAMQLIEDL
>UniRef100_A0A2K9UXE1	265	0.814	1.123E-76	9	205	206	1	199	200
---------SLSIDVTSLPSISSSVYKNESFSTTSTISGKSIGRSEQYISPDAEAFNKYMLSKSPEDIGPSDSASNDPLTSFSIRSNAVKTNADAGVSLDSSAQSRPSSDIGPDQMDFSLNKGLNLHATMDSSISISTTSKKEKSQQENKNqyKKCYPKIEAESDSDPPVLDDSDSDDGKCKNCKYKKKYSALRLRMKQVAMQLIKDL
>UniRef100_A0A2K9UXJ7	260	0.786	4.928E-75	9	205	206	1	196	197
---------SLSIDVTSLPSISSSIPKNESSSTTSTLSGKSIGRSEQYISPDAEAFNKYMLSKSPEDIGPSDSASNDPLTSPSIRSNAAKTNADAGVSMDSSTQSRPSSNVACDHLHFSLNKGINVSPTLHSCLSISTDNKKEKSKKD-KSRTHPPRIEADSDSQDYVLDDSDSPHGQCPNCQPKKTSFALRMRMKRPAMQLIEDL
>UniRef100_A0A2K9UXF7	250	0.788	1.781E-71	9	205	206	1	199	200
---------SLSIDVTSLPSISSSVYKNESFSTTSTISGKSIGRSEQYISPDAEAFNKYMLSKSPEDIGPSDSASNDPLTSPSIRSNAVKTNADAGVSLASSAQSRPSSDIGPDQMDFSLNKGPNLHATMDSSISISTTSKKEKSQQENKNqyKKCYPKIEAESDSDPPPLDDSDSDDGKCKTCKYKKKYSALRLRMKQVAMQLIKDL
>UniRef100_A0A2K9UXD3	248	0.741	6.282E-71	9	205	206	1	196	197
---------SLSIDVTSLPSISSSIFKNESSSTTSTLSPNPLGRSEQYISPDAEAFNKYMLSKSPEDIGPSDSASNDPLTSFSIRSTALKTTADAGVSMDSSTQSRPSSNVGCPQLAFSLNKGINVSAPLHSRPSLSTDHKKENPKKD-KSPPHPPRIEADSDFEDHALDPSDPPPGKCKNCKYKKKPFAPRMRMKRPAPQLIEDL
>UniRef100_A0A0K2CL84	245	0.671	7.812E-70	9	205	206	1	204	205
---------SLTIDVADLPSITSSFFNDESSNTSSTLSGKSIGRSEQYVSPDAKAFTAYMLSKSPEDIAPSDSASNDPLTSFSIRSNAVKTNADGGVSMDTSVRSRPSSDAGCDQIDFHFAKGLKVNATLDSNLSVATQstvksqeSRNAKEKKVHKSRKHYPKIEAESDSDNYVVNSSDSDDDECINCKYKKKYYLLKERMKKVAMQLISDL
>UniRef100_A0A2K9UXD1	242	0.763	7.088E-69	9	205	206	1	199	200
---------SLSIDVTSLPSISSSVYKNESFSTTSTISGKSIGRSEQYTSPDAEAPNKYMLSKSPEDIGPSDSASNDPLTSFSIRSNAVKTNADAGVSMASSPQSRPSSDIGYDQMDFSLNKGVQIAATPDSSISISTTSKKEKSPQENKNkyKKCYPKIEAESDPDEPASDDSDSDDGKCKNCKYKKKSPPLRSRMKQVAMHLIKDL
>UniRef100_A0A2D0W0W2	239	0.666	1.208E-67	9	205	206	1	204	205
---------SLTIDVADLPSITSSFFNDESSNTSSTLSGKSIGRSEQYVSSDAKAFTAYMLSKSPEDIAPSDSASNDPLTSFSIRSNAVKTNADGGVSMDTSVRSRPSSDTGCDQIDFHFAKGLKVNATLDSNLSVTTQstvksqeSRSAKEKKVHKSRKHYPKIEAESDSDNYVVSLSDSDDDECVNCKYKKKYYLLKERMKKVAMQLISDL
>UniRef100_A0A1B1LZ85	236	0.646	1.095E-66	9	204	206	1	214	216
---------SLTIDVASLPSISPSFFNDESSNTSSIVSGKSIGRSEQYVSPDIQAFNAYMLSKPPEEIEPYDSASNDPLTNFSIRSNAVKTSTDAGVSMDTSSGSRPSSNVGCDQVDFTLTKGINISANLKSDIDISTDKKriqvgntseldstkeskvvRSKTKSN-KSKKKYPVIEYCSDSDEYVLDDSDSDEGKCNNCKYKKKYFALRARMKKVALELIED-
>UniRef100_X2FQT2	235	0.688	2.057E-66	9	205	206	1	196	197
---------SLSIDVTSLPSFSSSVFKHDSNSASSTISGKSIGRSEQYISPDAEAFNKYMLSKSPDDIGPSDSASNDPLTSFSIKSNAVKTNADAGVSMDSCSQSRPSSGVGCNQVD--LALNVvcdyqKSSYKKDTTRSKIANHKVE----LHKRSVVFPKIEAESDSDEYVLDDSDSDDGKCVNCKYKRKYFALRSRMKQVAMQLIEDL
>UniRef100_D1L625	235	0.700	2.818E-66	9	205	206	1	196	197
---------SLSIDVTSLPSLTSSVFKHDSNSASSTISGKSIGRSEQYISPNAEAFNKYMLSKPPEDIGPSDSASNDPLTSFSIKSNAVKTNADAGVSMDSCSQSRPSSGVGCNQVDLALNVVYdcqKSNHKKDTARSKIANH---KAKSHDKSI-VFPKIEAESDSDEYVLDDSDSDDGKCVNCKYKRKYFALRLRMKQVAMQLIEDL
>UniRef100_F6MDY5	231	0.887	4.799E-65	64	205	206	0	141	142
----------------------------------------------------------------PEDIGPSDSASNDPLTSFSIRSNAVKTNADAGVSMDSSTQSRPSSNVGCDQVDFSFSKGIKMDANLDSSISIATISKKEKSKSDHKSRKHYPKIEAESDSDDYVLDDSDSDDGKCKNCKYKRKYFALRMRMKQVAMQLIEDL
>UniRef100_A0A6M3QX51	229	0.661	3.176E-64	9	199	206	1	201	202
---------SLTIDVADLPSITSSFFNNESSNTSSIVSGKSIGRNEQYVSPDAKAFTAYMLSKSPDDITPSDSASNDPLTNFSIRSNAVKTNADGGISMDSSVRSRPSSNVGYDQVDFSFAKGLKVNATLDSNLTVTTrsrddniqssEIQMKKEKKNHKSRKHYPKIEAESDSDNYVASLSDSDDDECVNCKYKKKYQILKERMKRVAM------
>UniRef100_A0A1B1LZE5	226	0.635	2.880E-63	13	204	206	0	209	211
-------------DVASLPSVSPSFFNDESSNTSSIVSGKSIGRSEQYVSPDIQAFNAYMLSKPPEEIEPYDSASNDPLTNFSIRSNAVKTSTDAGVSMDTSSGSRPSSNVGCDQVDFTLTEGINISANLKSDIDISTDKKriqvgntseldstkeskvvRGKTKSN-KSKKKYPVIEYCSDSDEYVLDDSDSDEGKCNNCKYKKKYFALRARMKKVALELIED-
>UniRef100_C0IR89	218	0.471	1.143E-60	10	204	206	3	206	208
----------ITIDLSSLPSFSQFS-NNESSSDVSNNSSKSVSRSEQYVTLSDEAFSEYMLNKDPEDIGPSDSASNDLPTKFAIKANAVKSNANVGVSLDTKSDVKEKIMEDKDEVDFSFARNFKMNTDLAASITIDTHKPKSslsdsavqfnrKAKQGRSKIKktEWPKIDYQSDDEEYVCSDS---EDRCCNCIYKKKYFELRKRMKQVAIQLIED-
>UniRef100_A0A161IMA6	217	0.766	4.026E-60	28	187	206	1	163	164
----------------------------ESSPSTSTLSGKSIGRNEQYVSPDAEAFNKYMLSKSPEDIGPSDSASNDPLTSFSIRSNAVKTNADAGVSMDSSVQSRPSSNVGCDQLDFSIDKCLQVNAALNSSVSITSNSKQESGKskvKRQMKNKIYPKIEADSDSDDYVLDDSDSDDGKCKNCKYKKKY------------------
>UniRef100_A0A650D790	212	0.281	1.761E-58	12	202	206	5	214	218
------------IDMGSlnLNSIPVPSVTNSGRSQVSVGSANKNSRKPVFVDP--EAMSTYISTTS--SVTPSDSASNDIQKKMSIAQSAAHCNPD---DNDNINASGPEDNnwanivEGTDRITEWMSKSVlpNMPTASETERKLSTPPQSSlgiTNKQLPESLQpNYPAMPLPSeeiraskptnTISEMFADESLPCDlqCKCQNCPYRAKYKALKARMKDALVRMI---
>UniRef100_A0A8D5ZHU6	211	0.606	6.203E-58	9	205	206	1	206	207
---------SLTVDVTSLPSITSSFFNNESSNNSSTLSGKSIGRSEQYVSSDAKAFTTYMLSKSPEDIEPFDSASNDPLTSFSIRTNAVKTNSNGGVSMDASTDSRSGENSIYDSVDFSFAKGLNINAGLDSKINITTssqiddDSSRTKNKKGKKKRsdqMNKQIISAFSDSENYVLSDSDSDEGQCNNCKYKKKYFILRERMKNIALQLITDL
>UniRef100_A0A218KM00	206	0.461	2.711E-56	10	204	206	3	206	208
----------ITIDLSSLPSFSQFS-NNESSSDISNNSSKSVSRSEQYVTLSDKAFNEYMLNKDPEDIGPSDSASNDLPTKFAIKANAVKSNANVGVSLDTKSDVKGKVMEDKDEVDFSFARNFKMNTDLAASITIDTHKPKSslsdtvvqstkKPKQGKSRIKrtEWPKIDYQSDDENYICSDS---DDRCCDCIYKRKYFELRKRMKQVAIQLIED-
>UniRef100_A0A0K0LAV8	205	0.314	6.970E-56	25	205	206	5	192	193
-------------------------FTQVASYTTTSLAGLEEAENER---RKAMEYSKYMLEK--QDLGPSDSASNDGMNEWSVSSRSFCTNESNMESVNNFEINLPSDH-SCLSVKSSNSMNSQSSQNFKSAVQSITQHQsriKESSKSqkqyQQKKRKHKEKAVIDAISDDEWGNrvesfDESSDSDTCTNsCKCCKRYKRLKKSVKHTVAKLISDL
>UniRef100_A0A3G1DMJ4	200	0.867	2.222E-54	78	205	206	0	126	127
------------------------------------------------------------------------------LTSFSIRSNAVRTNADAGVSMDSSTQSRPSSNVGCDQLDFSLTKGINVSANLDSCISISTDHKKEKSKKD-KSRKHYPRIEADSDSEDYVLDDSDSDDGKCKNCKYKKKYFALRMRMKRVAMQLIEDL
>UniRef100_A0A0P0UQC1	188	0.493	3.826E-50	10	204	206	3	213	215
----------ITIDFSSLPSFSKLSL-NESSSETSDASRKSVSRSEQYVSLSEKAFSEYMLNRDPEDIGPSDSASNDLPTKFAIKSNAVKSNANVGVSLDASSSDRETVSPGKDETDFTFAKGIKMKSDLAASFAIdttnakssisdpgslnrsthSTDRSKSKSGNTKKNRQQWPRIEYQSDEEEYVLSD---DDAHCCNCIYKKKYFELRKRMKLVAIQLIED-
>UniRef100_M4H296	188	0.293	5.240E-50	25	205	206	30	217	218
-------------------------FTQAASYTTTSLAGLEEAENER---RKAIEYSKYMLEK--QDLGPNDSASNDGMNEWSVSSRSFSTNESNMESVNNFEINLPSDH-SCVSVKSSNSMNSQNSQNFKSAVQSITQHQsrirenpKPQKQYQQKKRKHKEKAVIDAISDDEWGNrvesfDESSDSDTCNNsCKCCKRYKKLKKSVKHTVAKLISDL
>UniRef100_A0A8D5XE43	185	0.479	4.738E-49	10	204	206	3	213	215
----------ITIDFSSLPSFSKLSL-NESSSETSNTSRKSVSRSEQYVSLSEKAFSEYMLNRDPEDIGPSDSASNDLPTKFAIKSNAVKSNANVGVSLDASSSDRETISSGKDEVDFTFAKGIKMKSDLAASFSIdttnakssisdpgsfnkaahSTDRSKNKNSSNKKNQSKWPKIEYQSDEEEYVVSD---DDAQCCNCIYKRKYFELRKRMKLVAIQLIED-
>UniRef100_A0A385MK24	181	0.481	8.031E-48	10	204	206	3	216	218
----------ITIDFSSLPSF-SKLSTNESSSETSNTSRKSVSRSEQYVSLSEKAFSEYMLNRDPEDIGPSDSASNDLPTKFAIKSNAVKSNANVGVSLDASSSDRETGSNTKDEVDFSFAKGVKMKPEVAASFTIDTlnvkssisdpgssaklthhiDTIKSRSKSRNKSNKNdqkWPRIEYQSDEEEFVLSDE---DAQCCNCVYKRKYFELRKRMKLVAIQLIED-
>UniRef100_A0A0P0UPP8	181	0.467	1.100E-47	10	204	206	3	216	218
----------ITIDFSSLPSF-SKLSTNESSSETSNTSRKSVSRSEQYISLSEKAFSEYMLNRDPEDIGPSDSASNDLPTKFAIKSNAVKSNANVGVSLDASSKDRETGGDSKDEVDFSFSKGIKMKSDVAASFTIDTsnvkssisdpgssaksayhvDAIKSRSKSRNKLYKNdqkWPKIEYQSDEKEYVLSDEDAQSC---NCIYKRKYFELKKRMKLVAIQLIED-
>UniRef100_A0A159CHQ5	181	0.472	1.100E-47	10	204	206	3	216	218
----------ITIDFSSLPSF-SKLSTNESSSETSNTSRKSVSRSEQYVSLSEKAFSEYMLNRDPEDIGPSDSASNDLPTKFAIKSNAVKSNANVGVSLDASSADREAGNNAKDEVDFSFAKGVKMKPEFATSFTIDTsnvkssisdpgssaklthhiNTIKSRSKSRNKSNKNdqkWPRIEYQSDEEEFVLSDEDAQYC---DCVYKRKYFELRKRMKLVAIQLIED-
>UniRef100_A0A218KLY4	179	0.472	5.298E-47	10	204	206	0	213	215
----------ITIDFSSLPSF-SKLSTNESSSETSNTSRKSVSRSEQYVSLSEKAFSEYMLNRDPEDIGPSDSASNDLPTKFAIKSNAVKSNANVGVSLDASSADRETGGNAKDEVDFSLTKGIKMKSDVAASFTIDtsnvkssisdpgssaksshrTDAIKSRLKSRNKSHKNdqkWPKIEYQSDEEEFVLSDE---DAQCCNCIYKRKYFELRKRMKLVAIQLIED-
>UniRef100_C0IR91	179	0.463	5.298E-47	10	204	206	3	216	218
----------ITIDFSSLPSF-SKLSTNESSSETSNTSRKSVSRSEQYVSLSEKAFSEYMLNRDPEDIGPSDSASNDLPTKFAIKSNAVKSNANVGVSLDASSADHEAGGNAKDEVDFSFAKGIKMKSDVAASFAIDtsnvksfisdpgsstksahrTDAIKSRLKSRNKSYKNdqkWPKIEYQSDEEEFVLSDE---DARCCNCIYKRKYFELRKRMKLVAIQLIED-
>UniRef100_L0CQJ0	178	0.463	9.936E-47	10	204	206	3	216	218
----------ITIDFSSLPSF-SKLSTNESSSETSSTSRKSVSRSEQYVSLSEKAFSEYMLNRDPEDIGPSDSASNDLPTKFAIKSNAVKSNANVGVPLDASSADRETGGNAKDEVDFSLAKGIKMKSDVAASFTIDTsnvkssisdpgssaksaHHTaaiKSRSKSRNKSHKNdqkWPKIEYQSDEEEFVLSDEDAQYC---NCIYKRKYFELRKRMKLVAIQLIED-
>UniRef100_A0A0P0UP88	176	0.467	4.785E-46	10	204	206	3	216	218
----------ITIDFSSLPSFSKLSI-NESSSETSNTSRKSVSRSEQYVSLSEKAFSEYMLNRDPEDIGPSDSASNDLPTKFAIKSNAVKSNANVGVSLDASSTDRETGGNAKDEVDFSFAKGIKMKSDVAASFTIDTsnvkssisdpgssarsahraDAIKSRSKSRNKSYKYdqkWPKIECQSDEEEFVLSDE---DAQCCNCIYKRKYFELRKRMKLVAIQLIED-
>UniRef100_A0A1V0FU09	173	0.451	5.916E-45	9	204	206	1	239	241
---------SLSIDFTSLPSVTSSLFRNESNSESTTSSGKSIGRNDEYVSNDIESFNRYMLNKNPDDITPYDSASNDPLTSFSIKSHAVKTNSDGGVSMDNAGQrSRPSSEVGYDVVDFKFSKAIAVNADLKASLDIDTNVKKSkslitpvnvennyepatsksmcninnnnnktdesvgknknknKSADGHDSILNKQKFNFTDSELSEIIDSDDSDVECCGNCKYKAKYLKLRMKMKQVAILLIQD-
>UniRef100_C3U224	173	0.905	8.102E-45	9	114	206	5	110	112
---------SLSIDVTSLPSISSSIFKNESSSTTSTLSGKSIGRSEQYISPDAEAFNKYMLSKSPEDIGPSDSASNDPLTRFSIRSNAVKTNADAGVSMDSSTQSRPSSNVGCDQ-------------------------------------------------------------------------------------------
>UniRef100_A0A0P0YJS3	169	0.480	1.001E-43	10	204	206	3	202	204
----------ITIDLSSLPSF-SRLSNNESNSDTSLVSRKSVSRSEQYVSLSDKAFTEYMLNKDPDDIEPSDSASNDLPTKFAIKSNAVKSNANVGVSLDASNgQQLES--PKPDEVDFTFNRALKVDTKIDAAININTSKKGRNNtedsssntmprKQQKKTRKNeWPKIDYQSDEDEYVL-----SDDECRDCKYKRKYFELRRKMKLVAIQLIED-
>UniRef100_A0A0K0LAV0	132	0.299	1.207E-30	25	141	206	28	138	144
-------------------------FTQAASYTTTSLAGLEEAENER---RKAMEYSKYMLEK--QDLGPSDSASNDGMNEWSVSSRSFSTNESNMESVNNFEINLPSDH-SCVSVKSSNSMNSQNSQNFKSAVQSVTQHQS----------------------------------------------------------------
>UniRef100_A0A1L6KW48	130	0.494	3.088E-30	54	142	206	4	92	100
------------------------------------------------------AFSEYMLNKDPEDIGPSDSASNDLPTKFAIKANAVKSNANIGVSLDTKSDVKEKVMEDKDEVDFSFARNFKMNTDLAASIMINTNKPKS---------------------------------------------------------------
>UniRef100_B1NLC9	124	0.824	4.612E-28	132	205	206	0	72	73
------------------------------------------------------------------------------------------------------------------------------------CVSISTNHKKEKSKKD-KGRKHYPRIEADSDFEDYVLDDSDSDDGKCKNCKYKKKYFALRMRMKRVAMQLIEDL
>UniRef100_A0A650D7A7	121	0.393	4.115E-27	28	202	206	18	204	208
----------------------------SSSSQVSNTSGKSIGREETYVQPDTTSYSQHMLNLNPDDITPDDSASNDPLTKFNILGNASKSDSNSGVSMDGPPIRYE------DQVDFNFAKGLKASGHLDVGVNVRTTNGKKKSKDEPPSvsassaRKSRLAqmndrsvdfdIPADSSDeEDYVSDGASSCECdHSENCKYRRRYLRLKKNMKRIAKTII---
>UniRef100_A0A0K0LBN2	89	0.296	3.675E-16	90	167	206	0	90	91
------------------------------------------------------------------------------------------SNANVGVSLDTKSDVKEKIMEDKDEVDFSFARNFKMNTDLAASITIDAHKPKSsvsdsavqfnrKTKQGRSKIKktEWPKIDYQSDDEEYV--------------------------------------
>UniRef100_A0A3G1DMA5	82	0.911	1.302E-13	161	205	206	0	44	45
-----------------------------------------------------------------------------------------------------------------------------------------------------------------SDSDEYVLDDSDSDDGKCKNCNYKKKYFALRLRMKQVAMQLIKDL
>UniRef100_A0A345B189	58	0.894	1.591E-05	9	46	206	1	38	39
---------SLSIDVTSLPSISSSIFKNESSSTTSTLSGKSIGRSEQ---------------------------------------------------------------------------------------------------------------------------------------------------------------
>UniRef100_A0A2D1ABQ5	44	0.390	5.357E-01	162	202	206	55	94	98
------------------------------------------------------------------------------------------------------------------------------------------------------------------TVSDMF-EDEDIEGCVCKNCPYREKYRKLRSKMKNVLIDMI---
>101
MWSHPQFEKSLSIDVTSLPSIPSTIYKNESSSTTSTLSGKSIGRDEQYIDPDAEAFNKYMLSKDPEDIGPSDSADNDPLTSFSIRSNAVKTNADAGVSMDSSAQSRPSDNVGCDQVDFSLNKGLKVKANLDSSIDISTDTKKEKSKQNHKSRKHYPRIEAESDSDDYVLDDSDSDDGKCKNCKYKKKYFALRMRMKQVAMQLIEDL
>UniRef100_A0A1V0FU09	266	0.451	4.228E-77	9	204	206	1	239	241
---------SLSIDFTSLPSVTSSLFRNESNSESTTSSGKSIGRNDEYVSNDIESFNRYMLNKNPDDITPYDSASNDPLTSFSIKSHAVKTNSDGGVSMDNAGQrSRPSSEVGYDVVDFKFSKAIAVNADLKASLDIDTNVKKSkslitpvnvennyepatsksmcninnnnnktdesvgknknknKSADGHDSILNKQKFNFTDSELSEIIDSDDSDVECCGNCKYKAKYLKLRMKMKQVAILLIQD-
>A0A1V0FU09	266	0.451	4.228E-77	9	204	206	1	239	241
---------SLSIDFTSLPSVTSSLFRNESNSESTTSSGKSIGRNDEYVSNDIESFNRYMLNKNPDDITPYDSASNDPLTSFSIKSHAVKTNSDGGVSMDNAGQrSRPSSEVGYDVVDFKFSKAIAVNADLKASLDIDTNVKKSkslitpvnvennyepatsksmcninnnnnktdesvgknknknKSADGHDSILNKQKFNFTDSELSEIIDSDDSDVECCGNCKYKAKYLKLRMKMKQVAILLIQD-
>E5E7S4	264	0.763	1.491E-76	9	204	206	1	207	209
---------SLSIDVTSLPSITSSVFKNDSSPTASTLSGKSIGRSEQYISPDVEAFNKYMLSKSPEDIGPSDSASNDPLTSFSIRSNAVKTNADAGVSMDSSTQSRPSSNVGCDQVDFSLNKGIKINANMDSSISITTDrtdvraknegFQSTTGVKKKdKSKKSYPRIDAESDSEDFVLDDSDSDDGKCKNCKYKRKYFALRKKMKQVAMQLIED-
>A0A0K2CL84	244	0.676	1.038E-69	9	205	206	1	204	205
---------SLTIDVADLPSITSSFFNDESSNTSSTLSGKSIGRSEQYVSPDAKAFTAYMLSKSPEDIAPSDSASNDPLTSFSIRSNAVKTNADGGVSMDTSVRSRPSSDAGCDQIDFHFAKGLKVNATLDSNLSVATQstVKSQESrnakeKKVHKSRKHYPKIEAESDSDNYVVNSSDSDDDECINCKYKKKYYLLKERMKKVAMQLISDL
>D1L625	237	0.690	5.654E-67	9	205	206	1	196	197
---------SLSIDVTSLPSLTSSVFKHDSNSASSTISGKSIGRSEQYISPNAEAFNKYMLSKPPEDIGPSDSASNDPLTSFSIKSNAVKTNADAGVSMDSCSQSRPSSGVGCNQVDLALNvvyDCQKSNHKKDTARSKIANHK----AKSHDKSIVFPKIEAESDSDEYVLDDSDSDDGKCVNCKYKRKYFALRLRMKQVAMQLIEDL
>X2FQT2	233	0.700	7.028E-66	9	205	206	1	196	197
---------SLSIDVTSLPSFSSSVFKHDSNSASSTISGKSIGRSEQYISPDAEAFNKYMLSKSPDDIGPSDSASNDPLTSFSIKSNAVKTNADAGVSMDSCSQSRPSSGVGCNQVDLALNvvcDYQKSSYKKDTTRSKIANHKVEL----HKRSVVFPKIEAESDSDEYVLDDSDSDDGKCVNCKYKRKYFALRSRMKQVAMQLIEDL
>A0A1B1LZ85	233	0.644	1.319E-65	9	204	206	1	214	216
---------SLTIDVASLPSISPSFFNDESSNTSSIVSGKSIGRSEQYVSPDIQAFNAYMLSKPPEEIEPYDSASNDPLTNFSIRSNAVKTSTDAGVSMDTSSGSRPSSNVGCDQVDFTLTKGINISANLKSDIDISTDkkriqvgntseldsTKESKvvrsKTKSNKSKKKYPVIEYCSDSDEYVLDDSDSDEGKCNNCKYKKKYFALRARMKKVALELIED-
>M4H296	210	0.293	1.128E-57	25	205	206	30	217	218
-------------------------FTQAASYTTTSLAGLEEAENER---RKAIEYSKYMLEK--QDLGPNDSASNDGMNEWSVSSRSFSTNESNMESVNNFEINLPSDH-SCVSVKSSNSMNSQNSQNFKSAVQSITQHQsrirenpKPQKQYQQKKRKHKEKAVIDAISDDEWGNrvesfDESSDSDTCNNsCKCCKRYKKLKKSVKHTVAKLISDL
>A0A0F6VY77	184	0.250	1.180E-48	17	202	206	7	206	210
-----------------LDAICDNVKYKSSSSKTGSQVSNRSSRRMDFV--DEEELSTYFNSKA--SVTQSDSCSNDLAVRNSIITEAVVCDESEHVSADAIQEKEESVIQMDDNVMKWMmdsHDGISMNGGINFSRSKSktsksdfTEAKSETSVSAHISaglssqlgmfnpVQQTVKKE----RISEIFEDEDIDGCTCRNCPYREKYLKLRNKMKSVLVDMI---
>A0A1B4X9R1	182	0.264	5.684E-48	17	202	206	7	206	210
-----------------LDAICDNVKYKSSSSRTGSQISNRSSRRMDFV--DEEELSTYFNSKA--SVTQSDSCSNDLAVKTSIIAEAVICNESEHVSADAIQEKEESIIQADDNVMKWMmdsHDGISMNGGINFSRSKSktsrsdfTESKSETSVSAHVSagissqlgmfnpIQQNIKKE----NISEMFEDEDSDGCTCKHCPYKEKYLKLRNKMKSVLVDMI---
>A0A0F6SD13	182	0.261	5.684E-48	17	204	206	7	208	210
-----------------LDAICDNVKYKSPSSRTGSQVSNRSSRRMDFV--DEEELSTYFNSKA--SVTQSDSCSNDLAVRNSIITEAVVCDESGHVSADAIQEKEESVIHMDDNVMKWMmdsPDGISMNGGINFSRSKSktnrsdlTKTESETSVSAHISagissqlgmfnpVQQTAKKE---TISEMF-EDEDIDGCICKNCQYKEKYFKLRNKMKSVLIDMITD-
>A0A0F6YEJ7	178	0.250	9.631E-47	17	202	206	7	206	210
-----------------LDAICDNVKYKSTSSRTGSQVSNRSSRRMDFV--DEEELSTYFNSKA--SVTQSDSCSNDLTVKNSIINEAVICDESAHVSADAIQEKEESVMQIDDDVMKWMmdsHDGISMNGGINFSRSKSktnrsdfTETKSETSVSAHVSagissqlgMFNPVQQNVKKETISEIFEDEDMEGCTCRNCPYRERYLKLRNKMKSVLVDLI---
>A0A0M5L4A7	173	0.240	7.852E-45	17	202	206	7	206	210
-----------------LDTICDNAKRNSSNSRTGSQVSNRSSRKMDFV--DEEELSTYFNSKT--SVTQSDSCSNDLTAKHSIITEAVVCDESAHVSADAIQEKDEAIPQMDDNIMRWMmdsHDGISINGGINFSRSKSkisgsefAETKSETNVSAHVSagmnsqlgmfnpIQQKMKKEI----IPEMFEDEDINGCTCRNCPYKEKYQKLRNKMKSVLVDII---
>A0A218KLY4	171	0.463	2.016E-44	10	204	206	0	213	215
----------ITIDFSSLPSF-SKLSTNESSSETSNTSRKSVSRSEQYVSLSEKAFSEYMLNRDPEDIGPSDSASNDLPTKFAIKSNAVKSNANVGVSLDASSADRETGGNAKDEVDFSLTKGIKMKSDVAASFTIDTsNVKSSISDPGssaksshrtdaiksrlksrnksHKNDQKWPKIEYQSDEEEFVLSDEDA---QCCNCIYKRKYFELRKRMKLVAIQLIED-
>A0A218KM00	169	0.475	1.819E-43	10	204	206	3	206	208
----------ITIDLSSLPSF-SQFSNNESSSDISNNSSKSVSRSEQYVTLSDKAFNEYMLNKDPEDIGPSDSASNDLPTKFAIKANAVKSNANVGVSLDTKSDVKGKVMEDKDEVDFSFARNFKMNTDLAASITIDTHkpksslsdtvvqsTKKPKQGKSRIKRTEWPKIDYQSDDENYIC--SDSDDRCC-DCIYKRKYFELRKRMKQVAIQLIED-
>A0A141QRX3	169	0.259	1.819E-43	17	202	206	7	206	210
-----------------LDAICDNVKYKSPSSRAGSQVSNRSSRRMDFV--DEEELSTYFNSKA--SVTQSDSCSNDITVRNSIINEAVICDESGHVSADAIQEKEESIIQANDNVMKWMmdsHDGISVAGGINFSRSKSktsksdfTETKSETSVSAHVAagisaqlgmfnpVQQTVKKENISD----IFEDEDIDGCTCKNCIYREKYIKLRNKMKSVLVDII---
>C0IR85	168	0.467	3.410E-43	10	204	206	3	216	218
----------ITIDFSSLPSF-SKLSTNESSSETSSTSRKSVSRSEQYASLSEKAFSEYMLNRDPEDIGPSDSASNDLPTKFAIKSNAVKSNANVGVPLDASSADRETGGNAKDEVDFSLAKGIKMKSDVAASFTIDTsNVKssisdpgssaksahhtaaiKSRSKSRNKSHKNdqkWPKIEYQSDEEEFVLSDEDAQYC---NCIYKRKYFELRKRMKLVAIQLIED-
>A0A060NDZ4	161	0.246	9.740E-41	17	202	206	7	205	209
-----------------LDAICDNVRRNSSNSSIRSQVSNRSSRKMDFVDED--ELSTYFNSKT--SVTQSDSCSNDLNVKHSIIAEAVVCDESAHVSADAVQEKDVVVPKMDESVMKWMmdsHDGISVNGGLNFSKSKnkinenETKVTSETNVSAHVSaginsqlgmfnpIQHKVKKEA----IPEMFEDEDVDECTCRNCPYKEKYLKLRKKLKNVLVDII---
>A0A0P0YJS3	160	0.480	1.825E-40	10	204	206	3	202	204
----------ITIDLSSLPSF-SRLSNNESNSDTSLVSRKSVSRSEQYVSLSDKAFTEYMLNKDPDDIEPSDSASNDLPTKFAIKSNAVKSNANVGVSLDASnGQQLESPK--PDEVDFTFNRALKVDTKIDAAININTSKKGRNNtedsssntmprKQQKKTRKNeWPKIDYQSDEDEYVLSDDE-----CRDCKYKRKYFELRRKMKLVAIQLIED-
>Q9IVW4	148	0.834	3.071E-36	103	205	206	0	101	102
-------------------------------------------------------------------------------------------------------QSRPSSNVGCDQLDFSLTKGINVSASLDSCISISTDHKKEKSNKD-KSRKHYPRIEADSDSEDYVLDDSDSDDGKCKNCKYKKKYFALRMRMKRVAMQLIEDL
>A0A0F7KLD6	144	0.214	7.070E-35	17	202	206	7	208	212
-----------------LDAICDNVKKSQTESRTGSQLSNRSSRRMDFV--DDEELSTYFNSKA--SVTQSDSCSNDLAMKHSIITEAVVCDESAHVSADAIQEKDETVPQIDHRIMKWMldsHDGVSLNGGINFTKAKsklketendITEMKSKTNLLVNASvginsnigafnpINQHVKTETVSD----IFEDEDIEGCICKSCPYREKYRKLRSKMKNVLIDMI---
>B1NLC6	106	0.826	5.638E-22	132	200	206	0	67	167
------------------------------------------------------------------------------------------------------------------------------------CVSISTNHKKEKSKKD-KSRKHYPRIEADSDSEDYVLDDSDSDDGKCKNCKYKKKYFALRMRMKQVFPQ-----
>A0A2D1ABQ5	55	0.372	9.367E-05	160	202	206	53	94	98
----------------------------------------------------------------------------------------------------------------------------------------------------------------TETVSDMF-EDEDIEGCVCKNCPYREKYRKLRSKMKNVLIDMI---
