# Supplementary material for: Phosphorylation tunes strain-specific protein condensation during rotavirus replication organelle assembly
Source: EMBO J. 2026 May 26;45(13):4733–65. doi: 10.1038/s44318-026-00814-z (PMC13324165; doi:10.1038/s44318-026-00814-z)
Supplement: Supplementary file 11 — Source data Fig. 9 [file 44318_2026_814_MOESM11_ESM.zip › Figure_7/Figure 7A/NSP5 SA11 HP/NSP5SA11HP_6fef1_unrelaxed_rank_003_alphafold2_ptm_model_3_seed_000.pdb]

MODEL     1                                                                     
ATOM      1  N   MET A   1       7.383  43.656 -29.484  1.00 46.25           N  
ATOM      2  CA  MET A   1       7.754  42.250 -29.719  1.00 46.25           C  
ATOM      3  C   MET A   1       8.680  41.750 -28.625  1.00 46.25           C  
ATOM      4  CB  MET A   1       8.422  42.094 -31.078  1.00 46.25           C  
ATOM      5  O   MET A   1       9.750  42.312 -28.391  1.00 46.25           O  
ATOM      6  CG  MET A   1       7.531  41.469 -32.125  1.00 46.25           C  
ATOM      7  SD  MET A   1       8.336  41.375 -33.781  1.00 46.25           S  
ATOM      8  CE  MET A   1       7.645  39.812 -34.406  1.00 46.25           C  
ATOM      9  N   TRP A   2       8.227  41.625 -27.422  1.00 39.97           N  
ATOM     10  CA  TRP A   2       8.969  41.250 -26.219  1.00 39.97           C  
ATOM     11  C   TRP A   2       9.266  39.750 -26.219  1.00 39.97           C  
ATOM     12  CB  TRP A   2       8.180  41.625 -24.953  1.00 39.97           C  
ATOM     13  O   TRP A   2       8.375  38.938 -26.438  1.00 39.97           O  
ATOM     14  CG  TRP A   2       8.086  43.094 -24.703  1.00 39.97           C  
ATOM     15  CD1 TRP A   2       7.965  44.094 -25.656  1.00 39.97           C  
ATOM     16  CD2 TRP A   2       8.109  43.750 -23.438  1.00 39.97           C  
ATOM     17  CE2 TRP A   2       8.000  45.156 -23.688  1.00 39.97           C  
ATOM     18  CE3 TRP A   2       8.211  43.312 -22.109  1.00 39.97           C  
ATOM     19  NE1 TRP A   2       7.914  45.312 -25.031  1.00 39.97           N  
ATOM     20  CH2 TRP A   2       8.094  45.625 -21.359  1.00 39.97           C  
ATOM     21  CZ2 TRP A   2       7.992  46.094 -22.656  1.00 39.97           C  
ATOM     22  CZ3 TRP A   2       8.203  44.250 -21.094  1.00 39.97           C  
ATOM     23  N   SER A   3      10.422  39.375 -26.734  1.00 43.62           N  
ATOM     24  CA  SER A   3      11.188  38.156 -26.781  1.00 43.62           C  
ATOM     25  C   SER A   3      11.672  37.750 -25.406  1.00 43.62           C  
ATOM     26  CB  SER A   3      12.383  38.281 -27.734  1.00 43.62           C  
ATOM     27  O   SER A   3      12.258  38.562 -24.688  1.00 43.62           O  
ATOM     28  OG  SER A   3      12.516  37.156 -28.547  1.00 43.62           O  
ATOM     29  N   HIS A   4      10.969  36.938 -24.688  1.00 51.62           N  
ATOM     30  CA  HIS A   4      11.281  36.188 -23.469  1.00 51.62           C  
ATOM     31  C   HIS A   4      12.438  35.219 -23.719  1.00 51.62           C  
ATOM     32  CB  HIS A   4      10.055  35.406 -22.984  1.00 51.62           C  
ATOM     33  O   HIS A   4      12.430  34.469 -24.688  1.00 51.62           O  
ATOM     34  CG  HIS A   4       9.094  36.250 -22.219  1.00 51.62           C  
ATOM     35  CD2 HIS A   4       7.859  36.719 -22.531  1.00 51.62           C  
ATOM     36  ND1 HIS A   4       9.367  36.719 -20.953  1.00 51.62           N  
ATOM     37  CE1 HIS A   4       8.336  37.438 -20.516  1.00 51.62           C  
ATOM     38  NE2 HIS A   4       7.410  37.438 -21.453  1.00 51.62           N  
ATOM     39  N   PRO A   5      13.562  35.375 -23.109  1.00 53.66           N  
ATOM     40  CA  PRO A   5      14.688  34.438 -23.094  1.00 53.66           C  
ATOM     41  C   PRO A   5      14.391  33.188 -22.281  1.00 53.66           C  
ATOM     42  CB  PRO A   5      15.820  35.250 -22.453  1.00 53.66           C  
ATOM     43  O   PRO A   5      13.734  33.250 -21.234  1.00 53.66           O  
ATOM     44  CG  PRO A   5      15.141  36.406 -21.781  1.00 53.66           C  
ATOM     45  CD  PRO A   5      13.695  36.406 -22.219  1.00 53.66           C  
ATOM     46  N   GLN A   6      13.930  32.094 -22.891  1.00 51.38           N  
ATOM     47  CA  GLN A   6      13.938  30.688 -22.500  1.00 51.38           C  
ATOM     48  C   GLN A   6      15.258  30.297 -21.844  1.00 51.38           C  
ATOM     49  CB  GLN A   6      13.664  29.797 -23.719  1.00 51.38           C  
ATOM     50  O   GLN A   6      16.328  30.547 -22.406  1.00 51.38           O  
ATOM     51  CG  GLN A   6      12.227  29.844 -24.203  1.00 51.38           C  
ATOM     52  CD  GLN A   6      11.688  28.469 -24.578  1.00 51.38           C  
ATOM     53  NE2 GLN A   6      10.367  28.328 -24.562  1.00 51.38           N  
ATOM     54  OE1 GLN A   6      12.453  27.547 -24.875  1.00 51.38           O  
ATOM     55  N   PHE A   7      15.422  30.609 -20.609  1.00 51.09           N  
ATOM     56  CA  PHE A   7      16.422  30.047 -19.719  1.00 51.09           C  
ATOM     57  C   PHE A   7      16.359  28.516 -19.734  1.00 51.09           C  
ATOM     58  CB  PHE A   7      16.203  30.547 -18.281  1.00 51.09           C  
ATOM     59  O   PHE A   7      15.336  27.922 -19.406  1.00 51.09           O  
ATOM     60  CG  PHE A   7      17.062  31.719 -17.922  1.00 51.09           C  
ATOM     61  CD1 PHE A   7      18.375  31.531 -17.469  1.00 51.09           C  
ATOM     62  CD2 PHE A   7      16.594  33.031 -18.031  1.00 51.09           C  
ATOM     63  CE1 PHE A   7      19.172  32.594 -17.125  1.00 51.09           C  
ATOM     64  CE2 PHE A   7      17.391  34.094 -17.688  1.00 51.09           C  
ATOM     65  CZ  PHE A   7      18.688  33.906 -17.234  1.00 51.09           C  
ATOM     66  N   GLU A   8      16.688  27.891 -20.844  1.00 49.91           N  
ATOM     67  CA  GLU A   8      17.000  26.469 -20.969  1.00 49.91           C  
ATOM     68  C   GLU A   8      18.094  26.047 -20.000  1.00 49.91           C  
ATOM     69  CB  GLU A   8      17.391  26.125 -22.406  1.00 49.91           C  
ATOM     70  O   GLU A   8      19.188  26.625 -20.016  1.00 49.91           O  
ATOM     71  CG  GLU A   8      16.219  26.094 -23.375  1.00 49.91           C  
ATOM     72  CD  GLU A   8      16.469  25.203 -24.578  1.00 49.91           C  
ATOM     73  OE1 GLU A   8      15.516  24.938 -25.344  1.00 49.91           O  
ATOM     74  OE2 GLU A   8      17.625  24.766 -24.766  1.00 49.91           O  
ATOM     75  N   LYS A   9      17.859  26.016 -18.750  1.00 49.69           N  
ATOM     76  CA  LYS A   9      18.766  25.406 -17.781  1.00 49.69           C  
ATOM     77  C   LYS A   9      19.078  23.969 -18.172  1.00 49.69           C  
ATOM     78  CB  LYS A   9      18.156  25.453 -16.375  1.00 49.69           C  
ATOM     79  O   LYS A   9      18.172  23.172 -18.422  1.00 49.69           O  
ATOM     80  CG  LYS A   9      18.234  26.812 -15.719  1.00 49.69           C  
ATOM     81  CD  LYS A   9      17.578  26.812 -14.344  1.00 49.69           C  
ATOM     82  CE  LYS A   9      17.625  28.188 -13.695  1.00 49.69           C  
ATOM     83  NZ  LYS A   9      16.891  28.203 -12.391  1.00 49.69           N  
ATOM     84  N   SER A  10      19.938  23.750 -19.125  1.00 65.31           N  
ATOM     85  CA  SER A  10      20.562  22.484 -19.484  1.00 65.31           C  
ATOM     86  C   SER A  10      21.359  21.906 -18.312  1.00 65.31           C  
ATOM     87  CB  SER A  10      21.484  22.656 -20.688  1.00 65.31           C  
ATOM     88  O   SER A  10      22.000  22.656 -17.562  1.00 65.31           O  
ATOM     89  OG  SER A  10      21.969  23.984 -20.766  1.00 65.31           O  
ATOM     90  N   LEU A  11      20.828  20.984 -17.672  1.00 59.84           N  
ATOM     91  CA  LEU A  11      21.453  20.156 -16.641  1.00 59.84           C  
ATOM     92  C   LEU A  11      22.469  19.188 -17.266  1.00 59.84           C  
ATOM     93  CB  LEU A  11      20.406  19.359 -15.867  1.00 59.84           C  
ATOM     94  O   LEU A  11      22.141  18.469 -18.203  1.00 59.84           O  
ATOM     95  CG  LEU A  11      20.906  18.562 -14.672  1.00 59.84           C  
ATOM     96  CD1 LEU A  11      21.047  19.453 -13.445  1.00 59.84           C  
ATOM     97  CD2 LEU A  11      19.953  17.391 -14.383  1.00 59.84           C  
ATOM     98  N   SER A  12      23.766  19.531 -17.422  1.00 62.16           N  
ATOM     99  CA  SER A  12      24.906  18.734 -17.859  1.00 62.16           C  
ATOM    100  C   SER A  12      25.500  17.922 -16.719  1.00 62.16           C  
ATOM    101  CB  SER A  12      25.984  19.625 -18.469  1.00 62.16           C  
ATOM    102  O   SER A  12      25.609  18.422 -15.594  1.00 62.16           O  
ATOM    103  OG  SER A  12      26.328  20.672 -17.578  1.00 62.16           O  
ATOM    104  N   ILE A  13      25.172  16.672 -16.609  1.00 63.38           N  
ATOM    105  CA  ILE A  13      25.750  15.695 -15.688  1.00 63.38           C  
ATOM    106  C   ILE A  13      27.141  15.289 -16.172  1.00 63.38           C  
ATOM    107  CB  ILE A  13      24.844  14.453 -15.539  1.00 63.38           C  
ATOM    108  O   ILE A  13      27.312  14.930 -17.344  1.00 63.38           O  
ATOM    109  CG1 ILE A  13      23.438  14.875 -15.117  1.00 63.38           C  
ATOM    110  CG2 ILE A  13      25.453  13.469 -14.531  1.00 63.38           C  
ATOM    111  CD1 ILE A  13      22.359  13.844 -15.445  1.00 63.38           C  
ATOM    112  N   ASP A  14      28.234  15.820 -15.602  1.00 61.53           N  
ATOM    113  CA  ASP A  14      29.672  15.555 -15.727  1.00 61.53           C  
ATOM    114  C   ASP A  14      30.016  14.164 -15.203  1.00 61.53           C  
ATOM    115  CB  ASP A  14      30.469  16.609 -14.977  1.00 61.53           C  
ATOM    116  O   ASP A  14      29.875  13.891 -14.008  1.00 61.53           O  
ATOM    117  CG  ASP A  14      31.969  16.500 -15.211  1.00 61.53           C  
ATOM    118  OD1 ASP A  14      32.375  15.703 -16.078  1.00 61.53           O  
ATOM    119  OD2 ASP A  14      32.719  17.203 -14.516  1.00 61.53           O  
ATOM    120  N   VAL A  15      30.047  13.094 -16.031  1.00 63.97           N  
ATOM    121  CA  VAL A  15      30.297  11.688 -15.719  1.00 63.97           C  
ATOM    122  C   VAL A  15      31.812  11.445 -15.617  1.00 63.97           C  
ATOM    123  CB  VAL A  15      29.688  10.758 -16.781  1.00 63.97           C  
ATOM    124  O   VAL A  15      32.250  10.336 -15.273  1.00 63.97           O  
ATOM    125  CG1 VAL A  15      28.188  10.562 -16.531  1.00 63.97           C  
ATOM    126  CG2 VAL A  15      29.922  11.312 -18.188  1.00 63.97           C  
ATOM    127  N   THR A  16      32.656  12.516 -15.734  1.00 64.06           N  
ATOM    128  CA  THR A  16      34.094  12.328 -15.633  1.00 64.06           C  
ATOM    129  C   THR A  16      34.562  12.367 -14.172  1.00 64.06           C  
ATOM    130  CB  THR A  16      34.875  13.398 -16.438  1.00 64.06           C  
ATOM    131  O   THR A  16      35.688  11.977 -13.852  1.00 64.06           O  
ATOM    132  CG2 THR A  16      34.625  13.242 -17.922  1.00 64.06           C  
ATOM    133  OG1 THR A  16      34.438  14.695 -16.016  1.00 64.06           O  
ATOM    134  N   SER A  17      33.625  12.688 -13.297  1.00 55.06           N  
ATOM    135  CA  SER A  17      34.000  12.695 -11.883  1.00 55.06           C  
ATOM    136  C   SER A  17      33.438  11.484 -11.148  1.00 55.06           C  
ATOM    137  CB  SER A  17      33.500  13.984 -11.211  1.00 55.06           C  
ATOM    138  O   SER A  17      33.531  11.398  -9.922  1.00 55.06           O  
ATOM    139  OG  SER A  17      32.500  14.602 -11.977  1.00 55.06           O  
ATOM    140  N   LEU A  18      32.906  10.492 -11.961  1.00 53.59           N  
ATOM    141  CA  LEU A  18      32.438   9.297 -11.266  1.00 53.59           C  
ATOM    142  C   LEU A  18      33.594   8.391 -10.891  1.00 53.59           C  
ATOM    143  CB  LEU A  18      31.438   8.523 -12.133  1.00 53.59           C  
ATOM    144  O   LEU A  18      34.594   8.320 -11.617  1.00 53.59           O  
ATOM    145  CG  LEU A  18      30.094   9.203 -12.391  1.00 53.59           C  
ATOM    146  CD1 LEU A  18      29.359   8.523 -13.539  1.00 53.59           C  
ATOM    147  CD2 LEU A  18      29.250   9.195 -11.125  1.00 53.59           C  
ATOM    148  N   PRO A  19      33.844   8.195  -9.586  1.00 46.16           N  
ATOM    149  CA  PRO A  19      34.875   7.262  -9.141  1.00 46.16           C  
ATOM    150  C   PRO A  19      34.969   6.023 -10.031  1.00 46.16           C  
ATOM    151  CB  PRO A  19      34.438   6.887  -7.727  1.00 46.16           C  
ATOM    152  O   PRO A  19      33.938   5.512 -10.492  1.00 46.16           O  
ATOM    153  CG  PRO A  19      33.000   7.336  -7.641  1.00 46.16           C  
ATOM    154  CD  PRO A  19      32.750   8.281  -8.781  1.00 46.16           C  
ATOM    155  N   SER A  20      35.938   5.957 -10.953  1.00 47.53           N  
ATOM    156  CA  SER A  20      36.500   4.844 -11.727  1.00 47.53           C  
ATOM    157  C   SER A  20      36.500   3.559 -10.906  1.00 47.53           C  
ATOM    158  CB  SER A  20      37.906   5.168 -12.227  1.00 47.53           C  
ATOM    159  O   SER A  20      36.906   3.564  -9.750  1.00 47.53           O  
ATOM    160  OG  SER A  20      37.844   6.039 -13.344  1.00 47.53           O  
ATOM    161  N   ILE A  21      35.469   2.805 -10.898  1.00 47.75           N  
ATOM    162  CA  ILE A  21      35.531   1.495 -10.266  1.00 47.75           C  
ATOM    163  C   ILE A  21      36.719   0.715 -10.820  1.00 47.75           C  
ATOM    164  CB  ILE A  21      34.219   0.696 -10.469  1.00 47.75           C  
ATOM    165  O   ILE A  21      36.875   0.564 -12.031  1.00 47.75           O  
ATOM    166  CG1 ILE A  21      33.000   1.586 -10.195  1.00 47.75           C  
ATOM    167  CG2 ILE A  21      34.219  -0.546  -9.570  1.00 47.75           C  
ATOM    168  CD1 ILE A  21      31.688   1.010 -10.703  1.00 47.75           C  
ATOM    169  N   PRO A  22      37.938   0.655 -10.164  1.00 43.75           N  
ATOM    170  CA  PRO A  22      39.031  -0.211 -10.578  1.00 43.75           C  
ATOM    171  C   PRO A  22      38.594  -1.655 -10.812  1.00 43.75           C  
ATOM    172  CB  PRO A  22      40.000  -0.120  -9.398  1.00 43.75           C  
ATOM    173  O   PRO A  22      37.719  -2.162 -10.109  1.00 43.75           O  
ATOM    174  CG  PRO A  22      39.188   0.353  -8.250  1.00 43.75           C  
ATOM    175  CD  PRO A  22      37.906   0.946  -8.797  1.00 43.75           C  
ATOM    176  N   SER A  23      38.469  -2.057 -12.148  1.00 43.25           N  
ATOM    177  CA  SER A  23      38.438  -3.404 -12.703  1.00 43.25           C  
ATOM    178  C   SER A  23      39.531  -4.281 -12.125  1.00 43.25           C  
ATOM    179  CB  SER A  23      38.562  -3.357 -14.227  1.00 43.25           C  
ATOM    180  O   SER A  23      40.719  -4.039 -12.367  1.00 43.25           O  
ATOM    181  OG  SER A  23      39.781  -2.748 -14.617  1.00 43.25           O  
ATOM    182  N   THR A  24      39.688  -4.340 -10.781  1.00 41.22           N  
ATOM    183  CA  THR A  24      40.594  -5.438 -10.469  1.00 41.22           C  
ATOM    184  C   THR A  24      40.125  -6.219  -9.250  1.00 41.22           C  
ATOM    185  CB  THR A  24      42.031  -4.922 -10.211  1.00 41.22           C  
ATOM    186  O   THR A  24      40.031  -5.668  -8.156  1.00 41.22           O  
ATOM    187  CG2 THR A  24      42.594  -4.176 -11.422  1.00 41.22           C  
ATOM    188  OG1 THR A  24      42.031  -4.035  -9.086  1.00 41.22           O  
ATOM    189  N   ILE A  25      39.031  -6.980  -9.398  1.00 39.16           N  
ATOM    190  CA  ILE A  25      39.219  -8.117  -8.508  1.00 39.16           C  
ATOM    191  C   ILE A  25      38.406  -9.320  -9.031  1.00 39.16           C  
ATOM    192  CB  ILE A  25      38.781  -7.789  -7.062  1.00 39.16           C  
ATOM    193  O   ILE A  25      37.188  -9.297  -9.047  1.00 39.16           O  
ATOM    194  CG1 ILE A  25      39.594  -6.602  -6.523  1.00 39.16           C  
ATOM    195  CG2 ILE A  25      38.938  -9.016  -6.156  1.00 39.16           C  
ATOM    196  CD1 ILE A  25      39.062  -6.059  -5.195  1.00 39.16           C  
ATOM    197  N   TYR A  26      38.594  -9.664 -10.336  1.00 38.62           N  
ATOM    198  CA  TYR A  26      38.719 -11.070 -10.711  1.00 38.62           C  
ATOM    199  C   TYR A  26      39.719 -11.797  -9.797  1.00 38.62           C  
ATOM    200  CB  TYR A  26      39.156 -11.211 -12.172  1.00 38.62           C  
ATOM    201  O   TYR A  26      40.906 -11.484  -9.797  1.00 38.62           O  
ATOM    202  CG  TYR A  26      38.031 -11.141 -13.156  1.00 38.62           C  
ATOM    203  CD1 TYR A  26      37.281 -12.273 -13.469  1.00 38.62           C  
ATOM    204  CD2 TYR A  26      37.688  -9.945 -13.773  1.00 38.62           C  
ATOM    205  CE1 TYR A  26      36.219 -12.211 -14.375  1.00 38.62           C  
ATOM    206  CE2 TYR A  26      36.625  -9.867 -14.688  1.00 38.62           C  
ATOM    207  OH  TYR A  26      34.875 -10.945 -15.875  1.00 38.62           O  
ATOM    208  CZ  TYR A  26      35.906 -11.008 -14.977  1.00 38.62           C  
ATOM    209  N   LYS A  27      39.469 -11.914  -8.430  1.00 31.98           N  
ATOM    210  CA  LYS A  27      40.219 -12.891  -7.641  1.00 31.98           C  
ATOM    211  C   LYS A  27      39.281 -13.625  -6.668  1.00 31.98           C  
ATOM    212  CB  LYS A  27      41.344 -12.211  -6.875  1.00 31.98           C  
ATOM    213  O   LYS A  27      38.500 -13.000  -5.953  1.00 31.98           O  
ATOM    214  CG  LYS A  27      42.594 -11.938  -7.719  1.00 31.98           C  
ATOM    215  CD  LYS A  27      43.844 -12.523  -7.078  1.00 31.98           C  
ATOM    216  CE  LYS A  27      45.094 -12.195  -7.891  1.00 31.98           C  
ATOM    217  NZ  LYS A  27      46.281 -12.844  -7.316  1.00 31.98           N  
ATOM    218  N   ASN A  28      38.594 -14.711  -6.977  1.00 35.50           N  
ATOM    219  CA  ASN A  28      38.594 -16.031  -6.375  1.00 35.50           C  
ATOM    220  C   ASN A  28      38.625 -15.961  -4.852  1.00 35.50           C  
ATOM    221  CB  ASN A  28      39.781 -16.859  -6.891  1.00 35.50           C  
ATOM    222  O   ASN A  28      39.594 -15.422  -4.270  1.00 35.50           O  
ATOM    223  CG  ASN A  28      39.375 -17.922  -7.883  1.00 35.50           C  
ATOM    224  ND2 ASN A  28      40.312 -18.781  -8.258  1.00 35.50           N  
ATOM    225  OD1 ASN A  28      38.219 -17.969  -8.312  1.00 35.50           O  
ATOM    226  N   GLU A  29      37.531 -15.852  -4.102  1.00 32.09           N  
ATOM    227  CA  GLU A  29      37.375 -16.625  -2.869  1.00 32.09           C  
ATOM    228  C   GLU A  29      35.906 -16.750  -2.492  1.00 32.09           C  
ATOM    229  CB  GLU A  29      38.156 -15.977  -1.724  1.00 32.09           C  
ATOM    230  O   GLU A  29      35.188 -15.742  -2.457  1.00 32.09           O  
ATOM    231  CG  GLU A  29      39.562 -15.539  -2.109  1.00 32.09           C  
ATOM    232  CD  GLU A  29      40.562 -15.672  -0.974  1.00 32.09           C  
ATOM    233  OE1 GLU A  29      41.781 -15.836  -1.248  1.00 32.09           O  
ATOM    234  OE2 GLU A  29      40.156 -15.617   0.200  1.00 32.09           O  
ATOM    235  N   SER A  30      35.125 -17.500  -3.207  1.00 42.22           N  
ATOM    236  CA  SER A  30      34.156 -18.438  -2.662  1.00 42.22           C  
ATOM    237  C   SER A  30      33.969 -18.234  -1.165  1.00 42.22           C  
ATOM    238  CB  SER A  30      34.594 -19.875  -2.934  1.00 42.22           C  
ATOM    239  O   SER A  30      34.906 -18.391  -0.384  1.00 42.22           O  
ATOM    240  OG  SER A  30      34.844 -20.078  -4.316  1.00 42.22           O  
ATOM    241  N   SER A  31      33.312 -17.125  -0.688  1.00 36.66           N  
ATOM    242  CA  SER A  31      32.531 -17.422   0.497  1.00 36.66           C  
ATOM    243  C   SER A  31      31.219 -16.609   0.496  1.00 36.66           C  
ATOM    244  CB  SER A  31      33.312 -17.125   1.769  1.00 36.66           C  
ATOM    245  O   SER A  31      31.250 -15.375   0.603  1.00 36.66           O  
ATOM    246  OG  SER A  31      34.250 -18.141   2.020  1.00 36.66           O  
ATOM    247  N   SER A  32      30.422 -16.656  -0.535  1.00 42.78           N  
ATOM    248  CA  SER A  32      29.000 -16.359  -0.524  1.00 42.78           C  
ATOM    249  C   SER A  32      28.359 -16.797   0.788  1.00 42.78           C  
ATOM    250  CB  SER A  32      28.297 -17.062  -1.697  1.00 42.78           C  
ATOM    251  O   SER A  32      28.547 -17.938   1.236  1.00 42.78           O  
ATOM    252  OG  SER A  32      28.312 -16.234  -2.848  1.00 42.78           O  
ATOM    253  N   THR A  33      28.672 -16.172   1.896  1.00 42.78           N  
ATOM    254  CA  THR A  33      27.859 -16.469   3.070  1.00 42.78           C  
ATOM    255  C   THR A  33      26.375 -16.422   2.730  1.00 42.78           C  
ATOM    256  CB  THR A  33      28.156 -15.484   4.219  1.00 42.78           C  
ATOM    257  O   THR A  33      25.828 -15.336   2.498  1.00 42.78           O  
ATOM    258  CG2 THR A  33      29.438 -15.875   4.953  1.00 42.78           C  
ATOM    259  OG1 THR A  33      28.312 -14.164   3.684  1.00 42.78           O  
ATOM    260  N   THR A  34      25.953 -16.859   1.521  1.00 46.97           N  
ATOM    261  CA  THR A  34      24.547 -17.141   1.246  1.00 46.97           C  
ATOM    262  C   THR A  34      24.094 -18.391   1.998  1.00 46.97           C  
ATOM    263  CB  THR A  34      24.297 -17.328  -0.262  1.00 46.97           C  
ATOM    264  O   THR A  34      24.844 -19.359   2.135  1.00 46.97           O  
ATOM    265  CG2 THR A  34      24.797 -16.125  -1.056  1.00 46.97           C  
ATOM    266  OG1 THR A  34      24.984 -18.516  -0.709  1.00 46.97           O  
ATOM    267  N   SER A  35      23.656 -18.234   3.189  1.00 50.16           N  
ATOM    268  CA  SER A  35      23.094 -19.328   3.973  1.00 50.16           C  
ATOM    269  C   SER A  35      21.766 -19.781   3.396  1.00 50.16           C  
ATOM    270  CB  SER A  35      22.922 -18.906   5.430  1.00 50.16           C  
ATOM    271  O   SER A  35      20.953 -18.969   2.965  1.00 50.16           O  
ATOM    272  OG  SER A  35      24.047 -18.203   5.895  1.00 50.16           O  
ATOM    273  N   THR A  36      21.812 -20.797   2.523  1.00 48.16           N  
ATOM    274  CA  THR A  36      20.609 -21.547   2.164  1.00 48.16           C  
ATOM    275  C   THR A  36      20.031 -22.250   3.387  1.00 48.16           C  
ATOM    276  CB  THR A  36      20.906 -22.578   1.065  1.00 48.16           C  
ATOM    277  O   THR A  36      20.750 -22.938   4.113  1.00 48.16           O  
ATOM    278  CG2 THR A  36      20.719 -21.984  -0.323  1.00 48.16           C  
ATOM    279  OG1 THR A  36      22.266 -23.031   1.198  1.00 48.16           O  
ATOM    280  N   LEU A  37      19.484 -21.609   4.434  1.00 45.06           N  
ATOM    281  CA  LEU A  37      18.766 -22.406   5.438  1.00 45.06           C  
ATOM    282  C   LEU A  37      17.688 -23.250   4.789  1.00 45.06           C  
ATOM    283  CB  LEU A  37      18.156 -21.500   6.500  1.00 45.06           C  
ATOM    284  O   LEU A  37      16.891 -22.750   3.984  1.00 45.06           O  
ATOM    285  CG  LEU A  37      18.906 -21.406   7.828  1.00 45.06           C  
ATOM    286  CD1 LEU A  37      19.266 -19.953   8.133  1.00 45.06           C  
ATOM    287  CD2 LEU A  37      18.078 -22.000   8.961  1.00 45.06           C  
ATOM    288  N   SER A  38      18.016 -24.453   4.270  1.00 42.56           N  
ATOM    289  CA  SER A  38      17.266 -25.641   3.885  1.00 42.56           C  
ATOM    290  C   SER A  38      16.188 -25.984   4.906  1.00 42.56           C  
ATOM    291  CB  SER A  38      18.219 -26.844   3.729  1.00 42.56           C  
ATOM    292  O   SER A  38      16.484 -26.250   6.070  1.00 42.56           O  
ATOM    293  OG  SER A  38      17.500 -28.000   3.365  1.00 42.56           O  
ATOM    294  N   GLY A  39      15.188 -25.125   5.223  1.00 42.97           N  
ATOM    295  CA  GLY A  39      14.055 -25.578   6.016  1.00 42.97           C  
ATOM    296  C   GLY A  39      12.820 -25.859   5.180  1.00 42.97           C  
ATOM    297  O   GLY A  39      12.625 -25.250   4.125  1.00 42.97           O  
ATOM    298  N   LYS A  40      12.688 -27.062   4.578  1.00 47.66           N  
ATOM    299  CA  LYS A  40      11.602 -27.906   4.090  1.00 47.66           C  
ATOM    300  C   LYS A  40      10.352 -27.078   3.812  1.00 47.66           C  
ATOM    301  CB  LYS A  40      11.281 -29.016   5.094  1.00 47.66           C  
ATOM    302  O   LYS A  40       9.773 -26.484   4.730  1.00 47.66           O  
ATOM    303  CG  LYS A  40      12.492 -29.812   5.531  1.00 47.66           C  
ATOM    304  CD  LYS A  40      12.117 -30.891   6.543  1.00 47.66           C  
ATOM    305  CE  LYS A  40      13.328 -31.719   6.961  1.00 47.66           C  
ATOM    306  NZ  LYS A  40      12.938 -32.844   7.848  1.00 47.66           N  
ATOM    307  N   SER A  41      10.266 -26.156   2.686  1.00 47.53           N  
ATOM    308  CA  SER A  41       8.992 -25.844   2.055  1.00 47.53           C  
ATOM    309  C   SER A  41       9.172 -25.484   0.583  1.00 47.53           C  
ATOM    310  CB  SER A  41       8.297 -24.688   2.785  1.00 47.53           C  
ATOM    311  O   SER A  41      10.172 -24.859   0.210  1.00 47.53           O  
ATOM    312  OG  SER A  41       7.922 -23.672   1.875  1.00 47.53           O  
ATOM    313  N   ILE A  42       9.430 -26.438  -0.335  1.00 53.31           N  
ATOM    314  CA  ILE A  42       9.102 -26.500  -1.756  1.00 53.31           C  
ATOM    315  C   ILE A  42      10.062 -25.625  -2.549  1.00 53.31           C  
ATOM    316  CB  ILE A  42       7.641 -26.094  -2.025  1.00 53.31           C  
ATOM    317  O   ILE A  42      10.320 -24.484  -2.168  1.00 53.31           O  
ATOM    318  CG1 ILE A  42       7.047 -26.922  -3.164  1.00 53.31           C  
ATOM    319  CG2 ILE A  42       7.559 -24.594  -2.342  1.00 53.31           C  
ATOM    320  CD1 ILE A  42       6.062 -27.984  -2.701  1.00 53.31           C  
ATOM    321  N   GLY A  43      11.352 -26.062  -2.703  1.00 47.81           N  
ATOM    322  CA  GLY A  43      12.219 -26.000  -3.869  1.00 47.81           C  
ATOM    323  C   GLY A  43      12.453 -24.594  -4.371  1.00 47.81           C  
ATOM    324  O   GLY A  43      12.516 -24.359  -5.582  1.00 47.81           O  
ATOM    325  N   ARG A  44      12.336 -23.547  -3.412  1.00 51.12           N  
ATOM    326  CA  ARG A  44      12.773 -22.250  -3.941  1.00 51.12           C  
ATOM    327  C   ARG A  44      14.062 -21.797  -3.273  1.00 51.12           C  
ATOM    328  CB  ARG A  44      11.680 -21.203  -3.748  1.00 51.12           C  
ATOM    329  O   ARG A  44      14.250 -21.984  -2.068  1.00 51.12           O  
ATOM    330  CG  ARG A  44      10.406 -21.484  -4.527  1.00 51.12           C  
ATOM    331  CD  ARG A  44       9.680 -20.203  -4.906  1.00 51.12           C  
ATOM    332  NE  ARG A  44       8.992 -20.328  -6.191  1.00 51.12           N  
ATOM    333  NH1 ARG A  44       6.969 -19.516  -5.430  1.00 51.12           N  
ATOM    334  NH2 ARG A  44       7.203 -20.156  -7.617  1.00 51.12           N  
ATOM    335  CZ  ARG A  44       7.723 -20.000  -6.410  1.00 51.12           C  
ATOM    336  N   ASP A  45      15.273 -22.016  -3.893  1.00 58.22           N  
ATOM    337  CA  ASP A  45      16.547 -21.469  -3.445  1.00 58.22           C  
ATOM    338  C   ASP A  45      16.406 -20.031  -2.955  1.00 58.22           C  
ATOM    339  CB  ASP A  45      17.578 -21.547  -4.570  1.00 58.22           C  
ATOM    340  O   ASP A  45      16.016 -19.156  -3.721  1.00 58.22           O  
ATOM    341  CG  ASP A  45      18.031 -22.953  -4.879  1.00 58.22           C  
ATOM    342  OD1 ASP A  45      18.094 -23.797  -3.955  1.00 58.22           O  
ATOM    343  OD2 ASP A  45      18.344 -23.234  -6.059  1.00 58.22           O  
ATOM    344  N   GLU A  46      15.820 -19.875  -1.743  1.00 59.78           N  
ATOM    345  CA  GLU A  46      15.664 -18.531  -1.205  1.00 59.78           C  
ATOM    346  C   GLU A  46      17.016 -17.906  -0.882  1.00 59.78           C  
ATOM    347  CB  GLU A  46      14.781 -18.547   0.046  1.00 59.78           C  
ATOM    348  O   GLU A  46      17.828 -18.500  -0.173  1.00 59.78           O  
ATOM    349  CG  GLU A  46      13.555 -19.438  -0.080  1.00 59.78           C  
ATOM    350  CD  GLU A  46      12.281 -18.781   0.419  1.00 59.78           C  
ATOM    351  OE1 GLU A  46      11.180 -19.297   0.122  1.00 59.78           O  
ATOM    352  OE2 GLU A  46      12.383 -17.750   1.110  1.00 59.78           O  
ATOM    353  N   GLN A  47      17.547 -17.094  -1.806  1.00 65.50           N  
ATOM    354  CA  GLN A  47      18.766 -16.312  -1.588  1.00 65.50           C  
ATOM    355  C   GLN A  47      18.500 -15.148  -0.641  1.00 65.50           C  
ATOM    356  CB  GLN A  47      19.312 -15.797  -2.918  1.00 65.50           C  
ATOM    357  O   GLN A  47      17.625 -14.320  -0.896  1.00 65.50           O  
ATOM    358  CG  GLN A  47      20.750 -15.305  -2.836  1.00 65.50           C  
ATOM    359  CD  GLN A  47      21.344 -15.008  -4.199  1.00 65.50           C  
ATOM    360  NE2 GLN A  47      22.672 -14.945  -4.266  1.00 65.50           N  
ATOM    361  OE1 GLN A  47      20.625 -14.828  -5.184  1.00 65.50           O  
ATOM    362  N   TYR A  48      19.000 -15.305   0.603  1.00 67.50           N  
ATOM    363  CA  TYR A  48      18.891 -14.227   1.584  1.00 67.50           C  
ATOM    364  C   TYR A  48      20.062 -13.273   1.474  1.00 67.50           C  
ATOM    365  CB  TYR A  48      18.812 -14.805   3.002  1.00 67.50           C  
ATOM    366  O   TYR A  48      21.219 -13.703   1.302  1.00 67.50           O  
ATOM    367  CG  TYR A  48      17.531 -15.555   3.283  1.00 67.50           C  
ATOM    368  CD1 TYR A  48      16.391 -14.891   3.709  1.00 67.50           C  
ATOM    369  CD2 TYR A  48      17.469 -16.938   3.125  1.00 67.50           C  
ATOM    370  CE1 TYR A  48      15.211 -15.586   3.973  1.00 67.50           C  
ATOM    371  CE2 TYR A  48      16.297 -17.641   3.385  1.00 67.50           C  
ATOM    372  OH  TYR A  48      14.016 -17.641   4.066  1.00 67.50           O  
ATOM    373  CZ  TYR A  48      15.180 -16.953   3.807  1.00 67.50           C  
ATOM    374  N   ILE A  49      19.797 -12.016   1.252  1.00 67.88           N  
ATOM    375  CA  ILE A  49      20.812 -10.961   1.227  1.00 67.88           C  
ATOM    376  C   ILE A  49      21.094 -10.492   2.650  1.00 67.88           C  
ATOM    377  CB  ILE A  49      20.375  -9.773   0.344  1.00 67.88           C  
ATOM    378  O   ILE A  49      20.203 -10.461   3.496  1.00 67.88           O  
ATOM    379  CG1 ILE A  49      20.062 -10.250  -1.080  1.00 67.88           C  
ATOM    380  CG2 ILE A  49      21.438  -8.680   0.334  1.00 67.88           C  
ATOM    381  CD1 ILE A  49      18.719  -9.789  -1.608  1.00 67.88           C  
ATOM    382  N   ASP A  50      22.375 -10.305   2.949  1.00 75.00           N  
ATOM    383  CA  ASP A  50      22.844  -9.750   4.215  1.00 75.00           C  
ATOM    384  C   ASP A  50      22.062  -8.492   4.590  1.00 75.00           C  
ATOM    385  CB  ASP A  50      24.344  -9.445   4.145  1.00 75.00           C  
ATOM    386  O   ASP A  50      21.656  -7.727   3.711  1.00 75.00           O  
ATOM    387  CG  ASP A  50      25.203 -10.656   4.438  1.00 75.00           C  
ATOM    388  OD1 ASP A  50      24.703 -11.633   5.027  1.00 75.00           O  
ATOM    389  OD2 ASP A  50      26.406 -10.633   4.070  1.00 75.00           O  
ATOM    390  N   PRO A  51      21.656  -8.430   5.855  1.00 69.69           N  
ATOM    391  CA  PRO A  51      20.891  -7.289   6.344  1.00 69.69           C  
ATOM    392  C   PRO A  51      21.594  -5.953   6.121  1.00 69.69           C  
ATOM    393  CB  PRO A  51      20.734  -7.582   7.836  1.00 69.69           C  
ATOM    394  O   PRO A  51      21.016  -4.895   6.391  1.00 69.69           O  
ATOM    395  CG  PRO A  51      21.812  -8.562   8.148  1.00 69.69           C  
ATOM    396  CD  PRO A  51      22.219  -9.250   6.879  1.00 69.69           C  
ATOM    397  N   ASP A  52      22.812  -5.906   5.641  1.00 79.31           N  
ATOM    398  CA  ASP A  52      23.562  -4.672   5.414  1.00 79.31           C  
ATOM    399  C   ASP A  52      23.016  -3.908   4.211  1.00 79.31           C  
ATOM    400  CB  ASP A  52      25.047  -4.973   5.211  1.00 79.31           C  
ATOM    401  O   ASP A  52      22.672  -4.508   3.193  1.00 79.31           O  
ATOM    402  CG  ASP A  52      25.906  -3.723   5.199  1.00 79.31           C  
ATOM    403  OD1 ASP A  52      25.516  -2.705   5.812  1.00 79.31           O  
ATOM    404  OD2 ASP A  52      27.000  -3.754   4.574  1.00 79.31           O  
ATOM    405  N   ALA A  53      22.750  -2.609   4.332  1.00 76.88           N  
ATOM    406  CA  ALA A  53      22.188  -1.742   3.299  1.00 76.88           C  
ATOM    407  C   ALA A  53      23.016  -1.801   2.021  1.00 76.88           C  
ATOM    408  CB  ALA A  53      22.094  -0.304   3.805  1.00 76.88           C  
ATOM    409  O   ALA A  53      22.469  -1.807   0.917  1.00 76.88           O  
ATOM    410  N   GLU A  54      24.312  -1.864   2.188  1.00 83.56           N  
ATOM    411  CA  GLU A  54      25.203  -1.886   1.036  1.00 83.56           C  
ATOM    412  C   GLU A  54      25.062  -3.186   0.250  1.00 83.56           C  
ATOM    413  CB  GLU A  54      26.656  -1.695   1.482  1.00 83.56           C  
ATOM    414  O   GLU A  54      25.062  -3.178  -0.982  1.00 83.56           O  
ATOM    415  CG  GLU A  54      27.625  -1.458   0.334  1.00 83.56           C  
ATOM    416  CD  GLU A  54      29.047  -1.199   0.797  1.00 83.56           C  
ATOM    417  OE1 GLU A  54      29.938  -1.011  -0.061  1.00 83.56           O  
ATOM    418  OE2 GLU A  54      29.281  -1.186   2.027  1.00 83.56           O  
ATOM    419  N   ALA A  55      24.938  -4.246   0.963  1.00 81.50           N  
ATOM    420  CA  ALA A  55      24.781  -5.562   0.351  1.00 81.50           C  
ATOM    421  C   ALA A  55      23.469  -5.660  -0.406  1.00 81.50           C  
ATOM    422  CB  ALA A  55      24.875  -6.656   1.412  1.00 81.50           C  
ATOM    423  O   ALA A  55      23.422  -6.211  -1.509  1.00 81.50           O  
ATOM    424  N   PHE A  56      22.422  -5.062   0.156  1.00 77.75           N  
ATOM    425  CA  PHE A  56      21.125  -5.062  -0.483  1.00 77.75           C  
ATOM    426  C   PHE A  56      21.141  -4.215  -1.750  1.00 77.75           C  
ATOM    427  CB  PHE A  56      20.047  -4.539   0.482  1.00 77.75           C  
ATOM    428  O   PHE A  56      20.609  -4.625  -2.787  1.00 77.75           O  
ATOM    429  CG  PHE A  56      18.672  -4.473  -0.118  1.00 77.75           C  
ATOM    430  CD1 PHE A  56      18.156  -3.270  -0.582  1.00 77.75           C  
ATOM    431  CD2 PHE A  56      17.891  -5.617  -0.218  1.00 77.75           C  
ATOM    432  CE1 PHE A  56      16.875  -3.205  -1.137  1.00 77.75           C  
ATOM    433  CE2 PHE A  56      16.609  -5.562  -0.772  1.00 77.75           C  
ATOM    434  CZ  PHE A  56      16.109  -4.355  -1.229  1.00 77.75           C  
ATOM    435  N   ASN A  57      21.797  -3.064  -1.629  1.00 83.94           N  
ATOM    436  CA  ASN A  57      21.922  -2.182  -2.785  1.00 83.94           C  
ATOM    437  C   ASN A  57      22.688  -2.846  -3.922  1.00 83.94           C  
ATOM    438  CB  ASN A  57      22.578  -0.863  -2.391  1.00 83.94           C  
ATOM    439  O   ASN A  57      22.281  -2.756  -5.086  1.00 83.94           O  
ATOM    440  CG  ASN A  57      21.641   0.085  -1.685  1.00 83.94           C  
ATOM    441  ND2 ASN A  57      22.188   1.066  -0.983  1.00 83.94           N  
ATOM    442  OD1 ASN A  57      20.406  -0.063  -1.769  1.00 83.94           O  
ATOM    443  N   LYS A  58      23.703  -3.514  -3.555  1.00 86.12           N  
ATOM    444  CA  LYS A  58      24.516  -4.227  -4.535  1.00 86.12           C  
ATOM    445  C   LYS A  58      23.719  -5.340  -5.207  1.00 86.12           C  
ATOM    446  CB  LYS A  58      25.766  -4.805  -3.877  1.00 86.12           C  
ATOM    447  O   LYS A  58      23.812  -5.543  -6.418  1.00 86.12           O  
ATOM    448  CG  LYS A  58      26.812  -5.316  -4.863  1.00 86.12           C  
ATOM    449  CD  LYS A  58      28.078  -5.773  -4.156  1.00 86.12           C  
ATOM    450  CE  LYS A  58      29.016  -6.504  -5.105  1.00 86.12           C  
ATOM    451  NZ  LYS A  58      30.219  -7.035  -4.395  1.00 86.12           N  
ATOM    452  N   TYR A  59      22.953  -6.082  -4.438  1.00 83.19           N  
ATOM    453  CA  TYR A  59      22.094  -7.148  -4.961  1.00 83.19           C  
ATOM    454  C   TYR A  59      21.047  -6.590  -5.910  1.00 83.19           C  
ATOM    455  CB  TYR A  59      21.422  -7.902  -3.814  1.00 83.19           C  
ATOM    456  O   TYR A  59      20.828  -7.133  -6.996  1.00 83.19           O  
ATOM    457  CG  TYR A  59      20.359  -8.875  -4.273  1.00 83.19           C  
ATOM    458  CD1 TYR A  59      19.016  -8.547  -4.199  1.00 83.19           C  
ATOM    459  CD2 TYR A  59      20.719 -10.125  -4.781  1.00 83.19           C  
ATOM    460  CE1 TYR A  59      18.031  -9.445  -4.621  1.00 83.19           C  
ATOM    461  CE2 TYR A  59      19.734 -11.023  -5.207  1.00 83.19           C  
ATOM    462  OH  TYR A  59      17.438 -11.562  -5.539  1.00 83.19           O  
ATOM    463  CZ  TYR A  59      18.406 -10.680  -5.121  1.00 83.19           C  
ATOM    464  N   MET A  60      20.438  -5.520  -5.566  1.00 82.31           N  
ATOM    465  CA  MET A  60      19.375  -4.910  -6.363  1.00 82.31           C  
ATOM    466  C   MET A  60      19.938  -4.348  -7.668  1.00 82.31           C  
ATOM    467  CB  MET A  60      18.688  -3.803  -5.574  1.00 82.31           C  
ATOM    468  O   MET A  60      19.297  -4.445  -8.719  1.00 82.31           O  
ATOM    469  CG  MET A  60      17.172  -3.859  -5.652  1.00 82.31           C  
ATOM    470  SD  MET A  60      16.516  -5.566  -5.473  1.00 82.31           S  
ATOM    471  CE  MET A  60      17.094  -5.957  -3.801  1.00 82.31           C  
ATOM    472  N   LEU A  61      21.203  -3.873  -7.656  1.00 84.31           N  
ATOM    473  CA  LEU A  61      21.812  -3.260  -8.836  1.00 84.31           C  
ATOM    474  C   LEU A  61      22.391  -4.320  -9.758  1.00 84.31           C  
ATOM    475  CB  LEU A  61      22.891  -2.268  -8.422  1.00 84.31           C  
ATOM    476  O   LEU A  61      22.594  -4.070 -10.953  1.00 84.31           O  
ATOM    477  CG  LEU A  61      22.422  -0.958  -7.793  1.00 84.31           C  
ATOM    478  CD1 LEU A  61      23.609  -0.179  -7.230  1.00 84.31           C  
ATOM    479  CD2 LEU A  61      21.656  -0.120  -8.812  1.00 84.31           C  
ATOM    480  N   SER A  62      22.688  -5.465  -9.164  1.00 84.56           N  
ATOM    481  CA  SER A  62      23.266  -6.531  -9.977  1.00 84.56           C  
ATOM    482  C   SER A  62      22.188  -7.320 -10.711  1.00 84.56           C  
ATOM    483  CB  SER A  62      24.094  -7.473  -9.102  1.00 84.56           C  
ATOM    484  O   SER A  62      22.469  -7.953 -11.734  1.00 84.56           O  
ATOM    485  OG  SER A  62      23.266  -8.172  -8.188  1.00 84.56           O  
ATOM    486  N   LYS A  63      20.938  -7.195 -10.242  1.00 79.94           N  
ATOM    487  CA  LYS A  63      19.828  -7.938 -10.844  1.00 79.94           C  
ATOM    488  C   LYS A  63      19.203  -7.152 -11.992  1.00 79.94           C  
ATOM    489  CB  LYS A  63      18.766  -8.273  -9.797  1.00 79.94           C  
ATOM    490  O   LYS A  63      19.234  -5.918 -12.000  1.00 79.94           O  
ATOM    491  CG  LYS A  63      19.203  -9.344  -8.805  1.00 79.94           C  
ATOM    492  CD  LYS A  63      18.719 -10.727  -9.227  1.00 79.94           C  
ATOM    493  CE  LYS A  63      19.000 -11.773  -8.164  1.00 79.94           C  
ATOM    494  NZ  LYS A  63      18.984 -13.156  -8.719  1.00 79.94           N  
ATOM    495  N   ASP A  64      18.906  -7.891 -13.031  1.00 81.06           N  
ATOM    496  CA  ASP A  64      18.188  -7.312 -14.156  1.00 81.06           C  
ATOM    497  C   ASP A  64      16.797  -6.832 -13.734  1.00 81.06           C  
ATOM    498  CB  ASP A  64      18.062  -8.328 -15.297  1.00 81.06           C  
ATOM    499  O   ASP A  64      16.141  -7.477 -12.914  1.00 81.06           O  
ATOM    500  CG  ASP A  64      19.375  -8.609 -15.984  1.00 81.06           C  
ATOM    501  OD1 ASP A  64      20.234  -7.695 -16.078  1.00 81.06           O  
ATOM    502  OD2 ASP A  64      19.578  -9.758 -16.438  1.00 81.06           O  
ATOM    503  N   PRO A  65      16.469  -5.684 -14.086  1.00 75.88           N  
ATOM    504  CA  PRO A  65      15.172  -5.109 -13.703  1.00 75.88           C  
ATOM    505  C   PRO A  65      14.000  -6.027 -14.031  1.00 75.88           C  
ATOM    506  CB  PRO A  65      15.102  -3.816 -14.516  1.00 75.88           C  
ATOM    507  O   PRO A  65      12.977  -6.000 -13.344  1.00 75.88           O  
ATOM    508  CG  PRO A  65      16.125  -3.990 -15.594  1.00 75.88           C  
ATOM    509  CD  PRO A  65      17.141  -4.984 -15.133  1.00 75.88           C  
ATOM    510  N   GLU A  66      14.133  -6.926 -15.102  1.00 82.00           N  
ATOM    511  CA  GLU A  66      13.055  -7.820 -15.508  1.00 82.00           C  
ATOM    512  C   GLU A  66      12.930  -9.000 -14.547  1.00 82.00           C  
ATOM    513  CB  GLU A  66      13.281  -8.328 -16.938  1.00 82.00           C  
ATOM    514  O   GLU A  66      11.906  -9.688 -14.531  1.00 82.00           O  
ATOM    515  CG  GLU A  66      13.180  -7.238 -18.000  1.00 82.00           C  
ATOM    516  CD  GLU A  66      14.445  -6.398 -18.109  1.00 82.00           C  
ATOM    517  OE1 GLU A  66      14.375  -5.281 -18.672  1.00 82.00           O  
ATOM    518  OE2 GLU A  66      15.500  -6.855 -17.625  1.00 82.00           O  
ATOM    519  N   ASP A  67      13.977  -9.227 -13.789  1.00 81.31           N  
ATOM    520  CA  ASP A  67      13.992 -10.367 -12.875  1.00 81.31           C  
ATOM    521  C   ASP A  67      13.664  -9.930 -11.453  1.00 81.31           C  
ATOM    522  CB  ASP A  67      15.352 -11.062 -12.914  1.00 81.31           C  
ATOM    523  O   ASP A  67      13.625 -10.758 -10.539  1.00 81.31           O  
ATOM    524  CG  ASP A  67      15.594 -11.828 -14.203  1.00 81.31           C  
ATOM    525  OD1 ASP A  67      14.609 -12.258 -14.844  1.00 81.31           O  
ATOM    526  OD2 ASP A  67      16.766 -12.008 -14.578  1.00 81.31           O  
ATOM    527  N   ILE A  68      13.492  -8.633 -11.242  1.00 74.50           N  
ATOM    528  CA  ILE A  68      13.188  -8.102  -9.922  1.00 74.50           C  
ATOM    529  C   ILE A  68      11.703  -8.289  -9.609  1.00 74.50           C  
ATOM    530  CB  ILE A  68      13.578  -6.609  -9.805  1.00 74.50           C  
ATOM    531  O   ILE A  68      10.844  -7.746 -10.305  1.00 74.50           O  
ATOM    532  CG1 ILE A  68      15.078  -6.426 -10.062  1.00 74.50           C  
ATOM    533  CG2 ILE A  68      13.180  -6.059  -8.430  1.00 74.50           C  
ATOM    534  CD1 ILE A  68      15.508  -4.969 -10.188  1.00 74.50           C  
ATOM    535  N   GLY A  69      11.297  -9.266  -8.836  1.00 75.25           N  
ATOM    536  CA  GLY A  69       9.938  -9.562  -8.430  1.00 75.25           C  
ATOM    537  C   GLY A  69       9.648  -9.164  -6.992  1.00 75.25           C  
ATOM    538  O   GLY A  69      10.523  -8.656  -6.293  1.00 75.25           O  
ATOM    539  N   PRO A  70       8.406  -9.117  -6.637  1.00 68.25           N  
ATOM    540  CA  PRO A  70       7.973  -8.750  -5.285  1.00 68.25           C  
ATOM    541  C   PRO A  70       8.727  -9.508  -4.195  1.00 68.25           C  
ATOM    542  CB  PRO A  70       6.488  -9.117  -5.281  1.00 68.25           C  
ATOM    543  O   PRO A  70       8.805  -9.047  -3.057  1.00 68.25           O  
ATOM    544  CG  PRO A  70       6.180  -9.492  -6.695  1.00 68.25           C  
ATOM    545  CD  PRO A  70       7.477  -9.633  -7.441  1.00 68.25           C  
ATOM    546  N   SER A  71       9.219 -10.664  -4.520  1.00 68.56           N  
ATOM    547  CA  SER A  71       9.977 -11.461  -3.557  1.00 68.56           C  
ATOM    548  C   SER A  71      11.320 -10.805  -3.240  1.00 68.56           C  
ATOM    549  CB  SER A  71      10.203 -12.875  -4.086  1.00 68.56           C  
ATOM    550  O   SER A  71      11.945 -11.117  -2.225  1.00 68.56           O  
ATOM    551  OG  SER A  71      10.531 -12.852  -5.465  1.00 68.56           O  
ATOM    552  N   ASP A  72      11.773  -9.859  -4.141  1.00 67.88           N  
ATOM    553  CA  ASP A  72      13.086  -9.227  -3.984  1.00 67.88           C  
ATOM    554  C   ASP A  72      13.008  -8.031  -3.037  1.00 67.88           C  
ATOM    555  CB  ASP A  72      13.633  -8.789  -5.344  1.00 67.88           C  
ATOM    556  O   ASP A  72      14.008  -7.668  -2.412  1.00 67.88           O  
ATOM    557  CG  ASP A  72      13.977  -9.953  -6.250  1.00 67.88           C  
ATOM    558  OD1 ASP A  72      14.523 -10.969  -5.762  1.00 67.88           O  
ATOM    559  OD2 ASP A  72      13.711  -9.859  -7.465  1.00 67.88           O  
ATOM    560  N   SER A  73      11.812  -7.344  -2.895  1.00 61.28           N  
ATOM    561  CA  SER A  73      11.648  -6.117  -2.125  1.00 61.28           C  
ATOM    562  C   SER A  73      10.891  -6.379  -0.825  1.00 61.28           C  
ATOM    563  CB  SER A  73      10.906  -5.066  -2.951  1.00 61.28           C  
ATOM    564  O   SER A  73      11.078  -5.660   0.160  1.00 61.28           O  
ATOM    565  OG  SER A  73      11.555  -4.848  -4.191  1.00 61.28           O  
ATOM    566  N   ALA A  74      10.242  -7.402  -0.663  1.00 57.62           N  
ATOM    567  CA  ALA A  74       9.195  -7.336   0.356  1.00 57.62           C  
ATOM    568  C   ALA A  74       9.422  -8.391   1.439  1.00 57.62           C  
ATOM    569  CB  ALA A  74       7.824  -7.516  -0.280  1.00 57.62           C  
ATOM    570  O   ALA A  74       9.109  -8.156   2.609  1.00 57.62           O  
ATOM    571  N   ASP A  75      10.391  -9.250   1.339  1.00 54.44           N  
ATOM    572  CA  ASP A  75      10.516 -10.188   2.447  1.00 54.44           C  
ATOM    573  C   ASP A  75      11.922 -10.156   3.041  1.00 54.44           C  
ATOM    574  CB  ASP A  75      10.172 -11.609   1.990  1.00 54.44           C  
ATOM    575  O   ASP A  75      12.188 -10.789   4.066  1.00 54.44           O  
ATOM    576  CG  ASP A  75       8.680 -11.883   1.966  1.00 54.44           C  
ATOM    577  OD1 ASP A  75       7.930 -11.219   2.719  1.00 54.44           O  
ATOM    578  OD2 ASP A  75       8.250 -12.758   1.190  1.00 54.44           O  
ATOM    579  N   ASN A  76      12.758  -9.273   2.504  1.00 50.62           N  
ATOM    580  CA  ASN A  76      14.062  -9.242   3.162  1.00 50.62           C  
ATOM    581  C   ASN A  76      14.258  -7.961   3.967  1.00 50.62           C  
ATOM    582  CB  ASN A  76      15.188  -9.406   2.137  1.00 50.62           C  
ATOM    583  O   ASN A  76      15.391  -7.523   4.180  1.00 50.62           O  
ATOM    584  CG  ASN A  76      15.711 -10.820   2.064  1.00 50.62           C  
ATOM    585  ND2 ASN A  76      16.328 -11.164   0.942  1.00 50.62           N  
ATOM    586  OD1 ASN A  76      15.562 -11.602   3.008  1.00 50.62           O  
ATOM    587  N   ASP A  77      13.156  -7.148   4.273  1.00 50.56           N  
ATOM    588  CA  ASP A  77      13.367  -6.031   5.191  1.00 50.56           C  
ATOM    589  C   ASP A  77      13.875  -6.523   6.547  1.00 50.56           C  
ATOM    590  CB  ASP A  77      12.078  -5.230   5.371  1.00 50.56           C  
ATOM    591  O   ASP A  77      13.172  -7.242   7.254  1.00 50.56           O  
ATOM    592  CG  ASP A  77      12.289  -3.932   6.129  1.00 50.56           C  
ATOM    593  OD1 ASP A  77      13.398  -3.707   6.660  1.00 50.56           O  
ATOM    594  OD2 ASP A  77      11.336  -3.129   6.203  1.00 50.56           O  
ATOM    595  N   PRO A  78      15.227  -6.605   6.648  1.00 52.16           N  
ATOM    596  CA  PRO A  78      15.688  -7.004   7.984  1.00 52.16           C  
ATOM    597  C   PRO A  78      14.883  -6.344   9.102  1.00 52.16           C  
ATOM    598  CB  PRO A  78      17.141  -6.539   8.016  1.00 52.16           C  
ATOM    599  O   PRO A  78      14.719  -6.926  10.180  1.00 52.16           O  
ATOM    600  CG  PRO A  78      17.281  -5.617   6.844  1.00 52.16           C  
ATOM    601  CD  PRO A  78      16.109  -5.848   5.922  1.00 52.16           C  
ATOM    602  N   LEU A  79      14.281  -5.133   8.695  1.00 53.38           N  
ATOM    603  CA  LEU A  79      13.625  -4.430   9.789  1.00 53.38           C  
ATOM    604  C   LEU A  79      12.172  -4.871   9.922  1.00 53.38           C  
ATOM    605  CB  LEU A  79      13.688  -2.914   9.578  1.00 53.38           C  
ATOM    606  O   LEU A  79      11.516  -4.578  10.930  1.00 53.38           O  
ATOM    607  CG  LEU A  79      15.062  -2.266   9.734  1.00 53.38           C  
ATOM    608  CD1 LEU A  79      15.055  -0.856   9.156  1.00 53.38           C  
ATOM    609  CD2 LEU A  79      15.477  -2.244  11.203  1.00 53.38           C  
ATOM    610  N   THR A  80      11.680  -5.652   8.938  1.00 51.38           N  
ATOM    611  CA  THR A  80      10.305  -6.125   9.055  1.00 51.38           C  
ATOM    612  C   THR A  80      10.258  -7.637   9.234  1.00 51.38           C  
ATOM    613  CB  THR A  80       9.469  -5.730   7.816  1.00 51.38           C  
ATOM    614  O   THR A  80      10.422  -8.391   8.273  1.00 51.38           O  
ATOM    615  CG2 THR A  80       9.164  -4.234   7.812  1.00 51.38           C  
ATOM    616  OG1 THR A  80      10.203  -6.059   6.629  1.00 51.38           O  
ATOM    617  N   SER A  81      11.289  -8.273   9.969  1.00 48.44           N  
ATOM    618  CA  SER A  81      11.211  -9.688  10.320  1.00 48.44           C  
ATOM    619  C   SER A  81      10.031  -9.961  11.242  1.00 48.44           C  
ATOM    620  CB  SER A  81      12.508 -10.141  10.984  1.00 48.44           C  
ATOM    621  O   SER A  81       9.805  -9.234  12.211  1.00 48.44           O  
ATOM    622  OG  SER A  81      12.680  -9.508  12.242  1.00 48.44           O  
ATOM    623  N   PHE A  82       8.781  -9.828  10.766  1.00 53.97           N  
ATOM    624  CA  PHE A  82       7.879 -10.461  11.719  1.00 53.97           C  
ATOM    625  C   PHE A  82       8.305 -11.898  11.992  1.00 53.97           C  
ATOM    626  CB  PHE A  82       6.438 -10.430  11.203  1.00 53.97           C  
ATOM    627  O   PHE A  82       8.797 -12.586  11.094  1.00 53.97           O  
ATOM    628  CG  PHE A  82       6.277 -10.977   9.812  1.00 53.97           C  
ATOM    629  CD1 PHE A  82       6.371 -10.148   8.703  1.00 53.97           C  
ATOM    630  CD2 PHE A  82       6.031 -12.328   9.609  1.00 53.97           C  
ATOM    631  CE1 PHE A  82       6.227 -10.648   7.414  1.00 53.97           C  
ATOM    632  CE2 PHE A  82       5.887 -12.844   8.328  1.00 53.97           C  
ATOM    633  CZ  PHE A  82       5.980 -12.000   7.230  1.00 53.97           C  
ATOM    634  N   SER A  83       9.102 -12.109  13.031  1.00 51.75           N  
ATOM    635  CA  SER A  83       9.273 -13.469  13.539  1.00 51.75           C  
ATOM    636  C   SER A  83       8.125 -14.367  13.094  1.00 51.75           C  
ATOM    637  CB  SER A  83       9.352 -13.461  15.070  1.00 51.75           C  
ATOM    638  O   SER A  83       6.953 -14.055  13.320  1.00 51.75           O  
ATOM    639  OG  SER A  83      10.688 -13.234  15.500  1.00 51.75           O  
ATOM    640  N   ILE A  84       8.109 -14.859  11.875  1.00 56.16           N  
ATOM    641  CA  ILE A  84       7.133 -15.875  11.500  1.00 56.16           C  
ATOM    642  C   ILE A  84       6.980 -16.891  12.625  1.00 56.16           C  
ATOM    643  CB  ILE A  84       7.539 -16.594  10.188  1.00 56.16           C  
ATOM    644  O   ILE A  84       5.898 -17.453  12.820  1.00 56.16           O  
ATOM    645  CG1 ILE A  84       7.703 -15.570   9.055  1.00 56.16           C  
ATOM    646  CG2 ILE A  84       6.508 -17.656   9.812  1.00 56.16           C  
ATOM    647  CD1 ILE A  84       8.328 -16.141   7.789  1.00 56.16           C  
ATOM    648  N   ARG A  85       8.000 -16.812  13.578  1.00 52.69           N  
ATOM    649  CA  ARG A  85       7.848 -17.875  14.570  1.00 52.69           C  
ATOM    650  C   ARG A  85       7.211 -17.328  15.852  1.00 52.69           C  
ATOM    651  CB  ARG A  85       9.203 -18.516  14.891  1.00 52.69           C  
ATOM    652  O   ARG A  85       7.016 -18.078  16.812  1.00 52.69           O  
ATOM    653  CG  ARG A  85       9.742 -19.391  13.781  1.00 52.69           C  
ATOM    654  CD  ARG A  85      11.055 -20.047  14.172  1.00 52.69           C  
ATOM    655  NE  ARG A  85      11.398 -21.156  13.273  1.00 52.69           N  
ATOM    656  NH1 ARG A  85      13.562 -21.391  14.047  1.00 52.69           N  
ATOM    657  NH2 ARG A  85      12.781 -22.750  12.375  1.00 52.69           N  
ATOM    658  CZ  ARG A  85      12.578 -21.766  13.234  1.00 52.69           C  
ATOM    659  N   SER A  86       6.785 -16.016  15.922  1.00 54.06           N  
ATOM    660  CA  SER A  86       6.348 -15.734  17.281  1.00 54.06           C  
ATOM    661  C   SER A  86       4.852 -15.992  17.453  1.00 54.06           C  
ATOM    662  CB  SER A  86       6.672 -14.289  17.672  1.00 54.06           C  
ATOM    663  O   SER A  86       4.387 -16.297  18.547  1.00 54.06           O  
ATOM    664  OG  SER A  86       6.113 -13.383  16.719  1.00 54.06           O  
ATOM    665  N   ASN A  87       4.297 -17.141  16.844  1.00 55.50           N  
ATOM    666  CA  ASN A  87       3.100 -17.875  17.250  1.00 55.50           C  
ATOM    667  C   ASN A  87       2.539 -18.703  16.094  1.00 55.50           C  
ATOM    668  CB  ASN A  87       2.033 -16.906  17.781  1.00 55.50           C  
ATOM    669  O   ASN A  87       1.364 -18.578  15.742  1.00 55.50           O  
ATOM    670  CG  ASN A  87       2.418 -16.297  19.109  1.00 55.50           C  
ATOM    671  ND2 ASN A  87       1.867 -15.117  19.391  1.00 55.50           N  
ATOM    672  OD1 ASN A  87       3.203 -16.859  19.875  1.00 55.50           O  
ATOM    673  N   ALA A  88       3.434 -19.109  15.055  1.00 56.47           N  
ATOM    674  CA  ALA A  88       2.912 -20.000  14.016  1.00 56.47           C  
ATOM    675  C   ALA A  88       2.510 -21.344  14.602  1.00 56.47           C  
ATOM    676  CB  ALA A  88       3.943 -20.188  12.906  1.00 56.47           C  
ATOM    677  O   ALA A  88       3.156 -21.844  15.523  1.00 56.47           O  
ATOM    678  N   VAL A  89       1.260 -21.578  14.969  1.00 62.41           N  
ATOM    679  CA  VAL A  89       0.643 -22.875  15.234  1.00 62.41           C  
ATOM    680  C   VAL A  89       1.488 -23.984  14.617  1.00 62.41           C  
ATOM    681  CB  VAL A  89      -0.801 -22.938  14.688  1.00 62.41           C  
ATOM    682  O   VAL A  89       1.989 -23.844  13.500  1.00 62.41           O  
ATOM    683  CG1 VAL A  89      -1.312 -24.375  14.672  1.00 62.41           C  
ATOM    684  CG2 VAL A  89      -1.725 -22.047  15.516  1.00 62.41           C  
ATOM    685  N   LYS A  90       2.441 -24.578  15.312  1.00 55.94           N  
ATOM    686  CA  LYS A  90       3.166 -25.797  14.984  1.00 55.94           C  
ATOM    687  C   LYS A  90       2.230 -26.859  14.406  1.00 55.94           C  
ATOM    688  CB  LYS A  90       3.873 -26.359  16.219  1.00 55.94           C  
ATOM    689  O   LYS A  90       1.175 -27.141  14.977  1.00 55.94           O  
ATOM    690  CG  LYS A  90       4.969 -25.453  16.766  1.00 55.94           C  
ATOM    691  CD  LYS A  90       5.684 -26.094  17.953  1.00 55.94           C  
ATOM    692  CE  LYS A  90       7.062 -25.484  18.172  1.00 55.94           C  
ATOM    693  NZ  LYS A  90       7.699 -25.984  19.422  1.00 55.94           N  
ATOM    694  N   THR A  91       1.909 -26.844  13.141  1.00 59.41           N  
ATOM    695  CA  THR A  91       1.114 -27.922  12.586  1.00 59.41           C  
ATOM    696  C   THR A  91       1.987 -29.141  12.305  1.00 59.41           C  
ATOM    697  CB  THR A  91       0.407 -27.500  11.289  1.00 59.41           C  
ATOM    698  O   THR A  91       3.168 -29.016  11.977  1.00 59.41           O  
ATOM    699  CG2 THR A  91      -0.457 -26.250  11.516  1.00 59.41           C  
ATOM    700  OG1 THR A  91       1.392 -27.188  10.289  1.00 59.41           O  
ATOM    701  N   ASN A  92       1.885 -30.219  13.164  1.00 58.78           N  
ATOM    702  CA  ASN A  92       2.379 -31.594  13.000  1.00 58.78           C  
ATOM    703  C   ASN A  92       2.090 -32.125  11.602  1.00 58.78           C  
ATOM    704  CB  ASN A  92       1.769 -32.500  14.055  1.00 58.78           C  
ATOM    705  O   ASN A  92       1.034 -31.844  11.031  1.00 58.78           O  
ATOM    706  CG  ASN A  92       2.172 -32.125  15.469  1.00 58.78           C  
ATOM    707  ND2 ASN A  92       1.240 -32.250  16.406  1.00 58.78           N  
ATOM    708  OD1 ASN A  92       3.311 -31.734  15.711  1.00 58.78           O  
ATOM    709  N   ALA A  93       3.016 -32.031  10.672  1.00 59.97           N  
ATOM    710  CA  ALA A  93       3.027 -32.625   9.336  1.00 59.97           C  
ATOM    711  C   ALA A  93       2.180 -33.906   9.289  1.00 59.97           C  
ATOM    712  CB  ALA A  93       4.461 -32.938   8.898  1.00 59.97           C  
ATOM    713  O   ALA A  93       1.863 -34.406   8.203  1.00 59.97           O  
ATOM    714  N   ASP A  94       1.701 -34.375  10.414  1.00 58.66           N  
ATOM    715  CA  ASP A  94       0.934 -35.594  10.359  1.00 58.66           C  
ATOM    716  C   ASP A  94      -0.554 -35.312  10.164  1.00 58.66           C  
ATOM    717  CB  ASP A  94       1.149 -36.438  11.625  1.00 58.66           C  
ATOM    718  O   ASP A  94      -1.311 -36.219   9.758  1.00 58.66           O  
ATOM    719  CG  ASP A  94       0.622 -37.844  11.508  1.00 58.66           C  
ATOM    720  OD1 ASP A  94       0.748 -38.469  10.422  1.00 58.66           O  
ATOM    721  OD2 ASP A  94       0.073 -38.375  12.508  1.00 58.66           O  
ATOM    722  N   ALA A  95      -0.919 -34.062  10.086  1.00 52.59           N  
ATOM    723  CA  ALA A  95      -2.330 -33.812   9.820  1.00 52.59           C  
ATOM    724  C   ALA A  95      -2.508 -33.062   8.508  1.00 52.59           C  
ATOM    725  CB  ALA A  95      -2.947 -33.031  10.977  1.00 52.59           C  
ATOM    726  O   ALA A  95      -2.846 -31.859   8.508  1.00 52.59           O  
ATOM    727  N   GLY A  96      -1.702 -33.375   7.512  1.00 43.75           N  
ATOM    728  CA  GLY A  96      -1.795 -33.000   6.113  1.00 43.75           C  
ATOM    729  C   GLY A  96      -3.215 -33.031   5.578  1.00 43.75           C  
ATOM    730  O   GLY A  96      -4.039 -33.812   6.039  1.00 43.75           O  
ATOM    731  N   VAL A  97      -3.994 -31.922   5.547  1.00 50.53           N  
ATOM    732  CA  VAL A  97      -5.262 -31.844   4.828  1.00 50.53           C  
ATOM    733  C   VAL A  97      -5.023 -32.062   3.334  1.00 50.53           C  
ATOM    734  CB  VAL A  97      -5.977 -30.500   5.070  1.00 50.53           C  
ATOM    735  O   VAL A  97      -4.070 -31.516   2.770  1.00 50.53           O  
ATOM    736  CG1 VAL A  97      -6.441 -30.391   6.523  1.00 50.53           C  
ATOM    737  CG2 VAL A  97      -5.059 -29.344   4.707  1.00 50.53           C  
ATOM    738  N   SER A  98      -5.090 -33.312   2.879  1.00 51.81           N  
ATOM    739  CA  SER A  98      -5.281 -33.844   1.539  1.00 51.81           C  
ATOM    740  C   SER A  98      -6.195 -32.969   0.705  1.00 51.81           C  
ATOM    741  CB  SER A  98      -5.855 -35.281   1.614  1.00 51.81           C  
ATOM    742  O   SER A  98      -7.246 -32.531   1.181  1.00 51.81           O  
ATOM    743  OG  SER A  98      -6.117 -35.781   0.317  1.00 51.81           O  
ATOM    744  N   MET A  99      -5.691 -32.031  -0.049  1.00 53.69           N  
ATOM    745  CA  MET A  99      -6.363 -31.141  -0.996  1.00 53.69           C  
ATOM    746  C   MET A  99      -7.098 -31.938  -2.062  1.00 53.69           C  
ATOM    747  CB  MET A  99      -5.359 -30.188  -1.653  1.00 53.69           C  
ATOM    748  O   MET A  99      -7.754 -31.375  -2.938  1.00 53.69           O  
ATOM    749  CG  MET A  99      -5.008 -28.984  -0.800  1.00 53.69           C  
ATOM    750  SD  MET A  99      -4.914 -27.438  -1.777  1.00 53.69           S  
ATOM    751  CE  MET A  99      -6.645 -27.281  -2.303  1.00 53.69           C  
ATOM    752  N   ASP A 100      -7.445 -33.281  -1.799  1.00 46.62           N  
ATOM    753  CA  ASP A 100      -8.242 -33.938  -2.840  1.00 46.62           C  
ATOM    754  C   ASP A 100      -9.555 -34.469  -2.277  1.00 46.62           C  
ATOM    755  CB  ASP A 100      -7.445 -35.062  -3.498  1.00 46.62           C  
ATOM    756  O   ASP A 100      -9.555 -35.406  -1.458  1.00 46.62           O  
ATOM    757  CG  ASP A 100      -8.133 -35.625  -4.730  1.00 46.62           C  
ATOM    758  OD1 ASP A 100      -9.164 -35.094  -5.160  1.00 46.62           O  
ATOM    759  OD2 ASP A 100      -7.637 -36.656  -5.270  1.00 46.62           O  
ATOM    760  N   SER A 101     -10.422 -33.812  -1.533  1.00 41.41           N  
ATOM    761  CA  SER A 101     -11.734 -34.438  -1.476  1.00 41.41           C  
ATOM    762  C   SER A 101     -12.836 -33.469  -1.898  1.00 41.41           C  
ATOM    763  CB  SER A 101     -12.016 -34.938  -0.066  1.00 41.41           C  
ATOM    764  O   SER A 101     -12.891 -32.344  -1.414  1.00 41.41           O  
ATOM    765  OG  SER A 101     -11.070 -35.938   0.306  1.00 41.41           O  
ATOM    766  N   SER A 102     -13.102 -33.375  -3.127  1.00 41.56           N  
ATOM    767  CA  SER A 102     -14.320 -33.500  -3.922  1.00 41.56           C  
ATOM    768  C   SER A 102     -15.336 -34.406  -3.238  1.00 41.56           C  
ATOM    769  CB  SER A 102     -13.992 -34.031  -5.316  1.00 41.56           C  
ATOM    770  O   SER A 102     -14.977 -35.469  -2.725  1.00 41.56           O  
ATOM    771  OG  SER A 102     -13.672 -35.406  -5.258  1.00 41.56           O  
ATOM    772  N   ALA A 103     -16.219 -33.969  -2.299  1.00 42.88           N  
ATOM    773  CA  ALA A 103     -17.641 -34.281  -2.184  1.00 42.88           C  
ATOM    774  C   ALA A 103     -18.016 -34.562  -0.732  1.00 42.88           C  
ATOM    775  CB  ALA A 103     -17.969 -35.500  -3.057  1.00 42.88           C  
ATOM    776  O   ALA A 103     -17.531 -35.531  -0.126  1.00 42.88           O  
ATOM    777  N   GLN A 104     -18.188 -33.594   0.136  1.00 41.97           N  
ATOM    778  CA  GLN A 104     -19.141 -33.812   1.211  1.00 41.97           C  
ATOM    779  C   GLN A 104     -19.672 -32.500   1.766  1.00 41.97           C  
ATOM    780  CB  GLN A 104     -18.516 -34.656   2.332  1.00 41.97           C  
ATOM    781  O   GLN A 104     -18.906 -31.594   2.047  1.00 41.97           O  
ATOM    782  CG  GLN A 104     -19.500 -35.500   3.113  1.00 41.97           C  
ATOM    783  CD  GLN A 104     -18.922 -36.812   3.574  1.00 41.97           C  
ATOM    784  NE2 GLN A 104     -19.625 -37.500   4.461  1.00 41.97           N  
ATOM    785  OE1 GLN A 104     -17.828 -37.219   3.135  1.00 41.97           O  
ATOM    786  N   SER A 105     -20.797 -31.875   1.239  1.00 38.41           N  
ATOM    787  CA  SER A 105     -22.078 -31.344   1.720  1.00 38.41           C  
ATOM    788  C   SER A 105     -21.859 -30.344   2.848  1.00 38.41           C  
ATOM    789  CB  SER A 105     -22.969 -32.500   2.197  1.00 38.41           C  
ATOM    790  O   SER A 105     -21.062 -30.578   3.756  1.00 38.41           O  
ATOM    791  OG  SER A 105     -22.328 -33.250   3.197  1.00 38.41           O  
ATOM    792  N   ARG A 106     -21.750 -29.125   2.578  1.00 37.44           N  
ATOM    793  CA  ARG A 106     -22.234 -27.891   3.182  1.00 37.44           C  
ATOM    794  C   ARG A 106     -22.844 -28.156   4.551  1.00 37.44           C  
ATOM    795  CB  ARG A 106     -23.250 -27.219   2.270  1.00 37.44           C  
ATOM    796  O   ARG A 106     -23.781 -28.938   4.676  1.00 37.44           O  
ATOM    797  CG  ARG A 106     -23.078 -25.703   2.174  1.00 37.44           C  
ATOM    798  CD  ARG A 106     -24.062 -25.094   1.188  1.00 37.44           C  
ATOM    799  NE  ARG A 106     -23.875 -23.641   1.068  1.00 37.44           N  
ATOM    800  NH1 ARG A 106     -25.688 -23.312  -0.332  1.00 37.44           N  
ATOM    801  NH2 ARG A 106     -24.391 -21.547   0.311  1.00 37.44           N  
ATOM    802  CZ  ARG A 106     -24.656 -22.844   0.350  1.00 37.44           C  
ATOM    803  N   PRO A 107     -22.312 -27.719   5.660  1.00 42.59           N  
ATOM    804  CA  PRO A 107     -23.219 -27.328   6.746  1.00 42.59           C  
ATOM    805  C   PRO A 107     -23.500 -25.828   6.762  1.00 42.59           C  
ATOM    806  CB  PRO A 107     -22.469 -27.750   8.008  1.00 42.59           C  
ATOM    807  O   PRO A 107     -22.672 -25.031   6.316  1.00 42.59           O  
ATOM    808  CG  PRO A 107     -21.031 -27.844   7.582  1.00 42.59           C  
ATOM    809  CD  PRO A 107     -20.953 -27.500   6.121  1.00 42.59           C  
ATOM    810  N   SER A 108     -24.750 -25.281   6.359  1.00 42.38           N  
ATOM    811  CA  SER A 108     -25.812 -24.469   6.953  1.00 42.38           C  
ATOM    812  C   SER A 108     -25.219 -23.328   7.793  1.00 42.38           C  
ATOM    813  CB  SER A 108     -26.734 -25.312   7.816  1.00 42.38           C  
ATOM    814  O   SER A 108     -24.203 -23.516   8.469  1.00 42.38           O  
ATOM    815  OG  SER A 108     -27.594 -24.500   8.594  1.00 42.38           O  
ATOM    816  N   ASP A 109     -25.156 -22.047   7.254  1.00 44.25           N  
ATOM    817  CA  ASP A 109     -25.422 -20.656   7.633  1.00 44.25           C  
ATOM    818  C   ASP A 109     -24.812 -20.328   8.992  1.00 44.25           C  
ATOM    819  CB  ASP A 109     -26.938 -20.391   7.652  1.00 44.25           C  
ATOM    820  O   ASP A 109     -25.125 -20.984   9.992  1.00 44.25           O  
ATOM    821  CG  ASP A 109     -27.531 -20.297   6.262  1.00 44.25           C  
ATOM    822  OD1 ASP A 109     -26.812 -19.938   5.309  1.00 44.25           O  
ATOM    823  OD2 ASP A 109     -28.750 -20.562   6.121  1.00 44.25           O  
ATOM    824  N   ASN A 110     -23.516 -20.172   9.180  1.00 44.81           N  
ATOM    825  CA  ASN A 110     -22.891 -19.234  10.102  1.00 44.81           C  
ATOM    826  C   ASN A 110     -21.391 -19.484  10.242  1.00 44.81           C  
ATOM    827  CB  ASN A 110     -23.578 -19.297  11.477  1.00 44.81           C  
ATOM    828  O   ASN A 110     -20.984 -20.453  10.891  1.00 44.81           O  
ATOM    829  CG  ASN A 110     -23.609 -17.953  12.172  1.00 44.81           C  
ATOM    830  ND2 ASN A 110     -23.969 -17.969  13.453  1.00 44.81           N  
ATOM    831  OD1 ASN A 110     -23.328 -16.922  11.570  1.00 44.81           O  
ATOM    832  N   VAL A 111     -20.594 -19.531   9.164  1.00 43.81           N  
ATOM    833  CA  VAL A 111     -19.141 -19.688   9.258  1.00 43.81           C  
ATOM    834  C   VAL A 111     -18.500 -18.328   9.438  1.00 43.81           C  
ATOM    835  CB  VAL A 111     -18.562 -20.391   8.008  1.00 43.81           C  
ATOM    836  O   VAL A 111     -18.734 -17.406   8.656  1.00 43.81           O  
ATOM    837  CG1 VAL A 111     -17.047 -20.500   8.102  1.00 43.81           C  
ATOM    838  CG2 VAL A 111     -19.188 -21.781   7.844  1.00 43.81           C  
ATOM    839  N   GLY A 112     -18.719 -17.719  10.594  1.00 39.00           N  
ATOM    840  CA  GLY A 112     -17.938 -17.234  11.719  1.00 39.00           C  
ATOM    841  C   GLY A 112     -16.703 -16.469  11.289  1.00 39.00           C  
ATOM    842  O   GLY A 112     -15.883 -16.969  10.516  1.00 39.00           O  
ATOM    843  N   CYS A 113     -16.875 -15.336  10.531  1.00 49.19           N  
ATOM    844  CA  CYS A 113     -16.031 -14.148  10.477  1.00 49.19           C  
ATOM    845  C   CYS A 113     -14.891 -14.242  11.492  1.00 49.19           C  
ATOM    846  CB  CYS A 113     -16.844 -12.891  10.742  1.00 49.19           C  
ATOM    847  O   CYS A 113     -15.102 -14.695  12.617  1.00 49.19           O  
ATOM    848  SG  CYS A 113     -15.977 -11.352  10.375  1.00 49.19           S  
ATOM    849  N   ASP A 114     -13.727 -14.711  11.023  1.00 46.94           N  
ATOM    850  CA  ASP A 114     -12.406 -14.578  11.633  1.00 46.94           C  
ATOM    851  C   ASP A 114     -12.375 -13.422  12.633  1.00 46.94           C  
ATOM    852  CB  ASP A 114     -11.336 -14.375  10.562  1.00 46.94           C  
ATOM    853  O   ASP A 114     -12.641 -12.273  12.266  1.00 46.94           O  
ATOM    854  CG  ASP A 114     -10.039 -15.117  10.859  1.00 46.94           C  
ATOM    855  OD1 ASP A 114     -10.016 -15.938  11.805  1.00 46.94           O  
ATOM    856  OD2 ASP A 114      -9.039 -14.867  10.156  1.00 46.94           O  
ATOM    857  N   GLN A 115     -13.266 -13.422  13.641  1.00 47.97           N  
ATOM    858  CA  GLN A 115     -13.219 -12.531  14.797  1.00 47.97           C  
ATOM    859  C   GLN A 115     -11.781 -12.234  15.203  1.00 47.97           C  
ATOM    860  CB  GLN A 115     -13.992 -13.133  15.969  1.00 47.97           C  
ATOM    861  O   GLN A 115     -10.969 -13.148  15.352  1.00 47.97           O  
ATOM    862  CG  GLN A 115     -14.453 -12.102  17.000  1.00 47.97           C  
ATOM    863  CD  GLN A 115     -15.312 -12.703  18.078  1.00 47.97           C  
ATOM    864  NE2 GLN A 115     -16.078 -11.867  18.766  1.00 47.97           N  
ATOM    865  OE1 GLN A 115     -15.297 -13.922  18.312  1.00 47.97           O  
ATOM    866  N   VAL A 116     -11.102 -11.328  14.578  1.00 49.88           N  
ATOM    867  CA  VAL A 116      -9.820 -10.812  15.062  1.00 49.88           C  
ATOM    868  C   VAL A 116     -10.047  -9.953  16.297  1.00 49.88           C  
ATOM    869  CB  VAL A 116      -9.094  -9.992  13.969  1.00 49.88           C  
ATOM    870  O   VAL A 116     -11.016  -9.203  16.375  1.00 49.88           O  
ATOM    871  CG1 VAL A 116      -8.758 -10.867  12.766  1.00 49.88           C  
ATOM    872  CG2 VAL A 116      -9.953  -8.797  13.547  1.00 49.88           C  
ATOM    873  N   ASP A 117      -9.992 -10.555  17.469  1.00 51.03           N  
ATOM    874  CA  ASP A 117      -9.953  -9.938  18.797  1.00 51.03           C  
ATOM    875  C   ASP A 117      -8.789  -8.961  18.906  1.00 51.03           C  
ATOM    876  CB  ASP A 117      -9.859 -11.008  19.891  1.00 51.03           C  
ATOM    877  O   ASP A 117      -7.645  -9.312  18.625  1.00 51.03           O  
ATOM    878  CG  ASP A 117     -10.117 -10.461  21.281  1.00 51.03           C  
ATOM    879  OD1 ASP A 117     -10.625  -9.328  21.406  1.00 51.03           O  
ATOM    880  OD2 ASP A 117      -9.797 -11.164  22.266  1.00 51.03           O  
ATOM    881  N   PHE A 118      -8.953  -7.652  18.531  1.00 52.00           N  
ATOM    882  CA  PHE A 118      -7.918  -6.664  18.812  1.00 52.00           C  
ATOM    883  C   PHE A 118      -7.938  -6.270  20.297  1.00 52.00           C  
ATOM    884  CB  PHE A 118      -8.102  -5.426  17.938  1.00 52.00           C  
ATOM    885  O   PHE A 118      -9.008  -6.062  20.875  1.00 52.00           O  
ATOM    886  CG  PHE A 118      -7.949  -5.695  16.469  1.00 52.00           C  
ATOM    887  CD1 PHE A 118      -6.691  -5.711  15.875  1.00 52.00           C  
ATOM    888  CD2 PHE A 118      -9.062  -5.934  15.672  1.00 52.00           C  
ATOM    889  CE1 PHE A 118      -6.547  -5.957  14.516  1.00 52.00           C  
ATOM    890  CE2 PHE A 118      -8.922  -6.184  14.312  1.00 52.00           C  
ATOM    891  CZ  PHE A 118      -7.664  -6.195  13.734  1.00 52.00           C  
ATOM    892  N   SER A 119      -7.168  -6.969  21.125  1.00 52.41           N  
ATOM    893  CA  SER A 119      -6.945  -6.520  22.500  1.00 52.41           C  
ATOM    894  C   SER A 119      -5.898  -5.410  22.547  1.00 52.41           C  
ATOM    895  CB  SER A 119      -6.512  -7.688  23.375  1.00 52.41           C  
ATOM    896  O   SER A 119      -4.863  -5.496  21.891  1.00 52.41           O  
ATOM    897  OG  SER A 119      -5.223  -8.148  23.000  1.00 52.41           O  
ATOM    898  N   LEU A 120      -6.266  -4.078  22.547  1.00 54.28           N  
ATOM    899  CA  LEU A 120      -5.352  -2.973  22.828  1.00 54.28           C  
ATOM    900  C   LEU A 120      -4.738  -3.111  24.219  1.00 54.28           C  
ATOM    901  CB  LEU A 120      -6.082  -1.633  22.719  1.00 54.28           C  
ATOM    902  O   LEU A 120      -5.371  -2.764  25.219  1.00 54.28           O  
ATOM    903  CG  LEU A 120      -6.648  -1.286  21.328  1.00 54.28           C  
ATOM    904  CD1 LEU A 120      -7.570  -0.076  21.422  1.00 54.28           C  
ATOM    905  CD2 LEU A 120      -5.516  -1.027  20.344  1.00 54.28           C  
ATOM    906  N   ASN A 121      -4.156  -4.367  24.469  1.00 58.94           N  
ATOM    907  CA  ASN A 121      -3.621  -4.531  25.812  1.00 58.94           C  
ATOM    908  C   ASN A 121      -2.322  -3.754  26.000  1.00 58.94           C  
ATOM    909  CB  ASN A 121      -3.402  -6.016  26.125  1.00 58.94           C  
ATOM    910  O   ASN A 121      -1.885  -3.535  27.141  1.00 58.94           O  
ATOM    911  CG  ASN A 121      -3.365  -6.875  24.875  1.00 58.94           C  
ATOM    912  ND2 ASN A 121      -3.160  -8.172  25.062  1.00 58.94           N  
ATOM    913  OD1 ASN A 121      -3.518  -6.375  23.766  1.00 58.94           O  
ATOM    914  N   LYS A 122      -1.983  -2.840  25.062  1.00 49.91           N  
ATOM    915  CA  LYS A 122      -0.787  -2.148  25.547  1.00 49.91           C  
ATOM    916  C   LYS A 122      -0.630  -0.792  24.859  1.00 49.91           C  
ATOM    917  CB  LYS A 122       0.458  -3.004  25.297  1.00 49.91           C  
ATOM    918  O   LYS A 122      -0.294  -0.719  23.672  1.00 49.91           O  
ATOM    919  CG  LYS A 122       0.468  -4.316  26.062  1.00 49.91           C  
ATOM    920  CD  LYS A 122       1.817  -5.016  25.969  1.00 49.91           C  
ATOM    921  CE  LYS A 122       1.782  -6.398  26.609  1.00 49.91           C  
ATOM    922  NZ  LYS A 122       3.154  -6.957  26.781  1.00 49.91           N  
ATOM    923  N   GLY A 123      -1.600   0.102  24.875  1.00 50.34           N  
ATOM    924  CA  GLY A 123      -0.973   1.383  24.594  1.00 50.34           C  
ATOM    925  C   GLY A 123      -1.973   2.484  24.297  1.00 50.34           C  
ATOM    926  O   GLY A 123      -1.631   3.490  23.672  1.00 50.34           O  
ATOM    927  N   LEU A 124      -2.896   2.877  25.203  1.00 45.91           N  
ATOM    928  CA  LEU A 124      -3.260   4.281  25.328  1.00 45.91           C  
ATOM    929  C   LEU A 124      -4.047   4.520  26.625  1.00 45.91           C  
ATOM    930  CB  LEU A 124      -4.082   4.742  24.125  1.00 45.91           C  
ATOM    931  O   LEU A 124      -5.039   3.840  26.875  1.00 45.91           O  
ATOM    932  CG  LEU A 124      -3.291   5.152  22.891  1.00 45.91           C  
ATOM    933  CD1 LEU A 124      -4.121   4.926  21.625  1.00 45.91           C  
ATOM    934  CD2 LEU A 124      -2.857   6.613  22.984  1.00 45.91           C  
ATOM    935  N   LYS A 125      -3.418   4.684  27.734  1.00 48.75           N  
ATOM    936  CA  LYS A 125      -3.900   5.250  28.984  1.00 48.75           C  
ATOM    937  C   LYS A 125      -4.676   6.543  28.750  1.00 48.75           C  
ATOM    938  CB  LYS A 125      -2.734   5.508  29.938  1.00 48.75           C  
ATOM    939  O   LYS A 125      -4.117   7.520  28.250  1.00 48.75           O  
ATOM    940  CG  LYS A 125      -3.135   5.559  31.406  1.00 48.75           C  
ATOM    941  CD  LYS A 125      -1.917   5.660  32.312  1.00 48.75           C  
ATOM    942  CE  LYS A 125      -2.314   5.668  33.781  1.00 48.75           C  
ATOM    943  NZ  LYS A 125      -1.136   5.887  34.688  1.00 48.75           N  
ATOM    944  N   VAL A 126      -5.906   6.473  28.328  1.00 52.16           N  
ATOM    945  CA  VAL A 126      -6.680   7.703  28.219  1.00 52.16           C  
ATOM    946  C   VAL A 126      -7.488   7.922  29.500  1.00 52.16           C  
ATOM    947  CB  VAL A 126      -7.617   7.680  27.000  1.00 52.16           C  
ATOM    948  O   VAL A 126      -8.164   7.004  29.969  1.00 52.16           O  
ATOM    949  CG1 VAL A 126      -8.320   9.023  26.828  1.00 52.16           C  
ATOM    950  CG2 VAL A 126      -6.836   7.320  25.734  1.00 52.16           C  
ATOM    951  N   LYS A 127      -7.031   8.703  30.516  1.00 47.66           N  
ATOM    952  CA  LYS A 127      -7.688   9.297  31.672  1.00 47.66           C  
ATOM    953  C   LYS A 127      -8.734  10.320  31.250  1.00 47.66           C  
ATOM    954  CB  LYS A 127      -6.656   9.953  32.594  1.00 47.66           C  
ATOM    955  O   LYS A 127      -8.398  11.398  30.766  1.00 47.66           O  
ATOM    956  CG  LYS A 127      -5.887   8.969  33.469  1.00 47.66           C  
ATOM    957  CD  LYS A 127      -5.086   9.680  34.531  1.00 47.66           C  
ATOM    958  CE  LYS A 127      -4.246   8.703  35.344  1.00 47.66           C  
ATOM    959  NZ  LYS A 127      -3.406   9.406  36.375  1.00 47.66           N  
ATOM    960  N   ALA A 128      -9.734   9.898  30.562  1.00 49.50           N  
ATOM    961  CA  ALA A 128     -10.828  10.859  30.422  1.00 49.50           C  
ATOM    962  C   ALA A 128     -12.180  10.148  30.469  1.00 49.50           C  
ATOM    963  CB  ALA A 128     -10.688  11.648  29.125  1.00 49.50           C  
ATOM    964  O   ALA A 128     -12.297   9.000  30.047  1.00 49.50           O  
ATOM    965  N   ASN A 129     -13.000  10.297  31.641  1.00 56.62           N  
ATOM    966  CA  ASN A 129     -14.383   9.938  31.906  1.00 56.62           C  
ATOM    967  C   ASN A 129     -15.203   9.852  30.625  1.00 56.62           C  
ATOM    968  CB  ASN A 129     -15.023  10.938  32.875  1.00 56.62           C  
ATOM    969  O   ASN A 129     -15.969  10.766  30.297  1.00 56.62           O  
ATOM    970  CG  ASN A 129     -15.453  10.297  34.188  1.00 56.62           C  
ATOM    971  ND2 ASN A 129     -15.289  11.023  35.281  1.00 56.62           N  
ATOM    972  OD1 ASN A 129     -15.922   9.156  34.188  1.00 56.62           O  
ATOM    973  N   LEU A 130     -14.586   9.188  29.578  1.00 51.75           N  
ATOM    974  CA  LEU A 130     -15.328   9.242  28.328  1.00 51.75           C  
ATOM    975  C   LEU A 130     -16.172   7.992  28.141  1.00 51.75           C  
ATOM    976  CB  LEU A 130     -14.367   9.398  27.141  1.00 51.75           C  
ATOM    977  O   LEU A 130     -15.719   6.879  28.422  1.00 51.75           O  
ATOM    978  CG  LEU A 130     -13.500  10.664  27.141  1.00 51.75           C  
ATOM    979  CD1 LEU A 130     -12.516  10.625  25.969  1.00 51.75           C  
ATOM    980  CD2 LEU A 130     -14.367  11.914  27.062  1.00 51.75           C  
ATOM    981  N   ASP A 131     -17.422   7.973  28.734  1.00 57.47           N  
ATOM    982  CA  ASP A 131     -18.500   7.070  28.328  1.00 57.47           C  
ATOM    983  C   ASP A 131     -18.438   6.762  26.844  1.00 57.47           C  
ATOM    984  CB  ASP A 131     -19.859   7.668  28.703  1.00 57.47           C  
ATOM    985  O   ASP A 131     -18.594   7.660  26.016  1.00 57.47           O  
ATOM    986  CG  ASP A 131     -20.891   6.617  29.047  1.00 57.47           C  
ATOM    987  OD1 ASP A 131     -20.578   5.410  29.016  1.00 57.47           O  
ATOM    988  OD2 ASP A 131     -22.031   7.000  29.375  1.00 57.47           O  
ATOM    989  N   SER A 132     -17.422   6.039  26.406  1.00 49.88           N  
ATOM    990  CA  SER A 132     -17.250   5.816  24.984  1.00 49.88           C  
ATOM    991  C   SER A 132     -18.094   4.629  24.500  1.00 49.88           C  
ATOM    992  CB  SER A 132     -15.781   5.586  24.641  1.00 49.88           C  
ATOM    993  O   SER A 132     -18.141   3.594  25.172  1.00 49.88           O  
ATOM    994  OG  SER A 132     -15.656   4.777  23.484  1.00 49.88           O  
ATOM    995  N   SER A 133     -19.312   4.805  23.969  1.00 61.09           N  
ATOM    996  CA  SER A 133     -20.125   3.793  23.312  1.00 61.09           C  
ATOM    997  C   SER A 133     -19.969   3.859  21.797  1.00 61.09           C  
ATOM    998  CB  SER A 133     -21.594   3.961  23.688  1.00 61.09           C  
ATOM    999  O   SER A 133     -19.781   4.941  21.234  1.00 61.09           O  
ATOM   1000  OG  SER A 133     -22.125   5.148  23.125  1.00 61.09           O  
ATOM   1001  N   ILE A 134     -19.281   2.902  21.234  1.00 55.19           N  
ATOM   1002  CA  ILE A 134     -19.078   2.725  19.797  1.00 55.19           C  
ATOM   1003  C   ILE A 134     -20.328   2.135  19.172  1.00 55.19           C  
ATOM   1004  CB  ILE A 134     -17.859   1.818  19.516  1.00 55.19           C  
ATOM   1005  O   ILE A 134     -20.844   1.107  19.625  1.00 55.19           O  
ATOM   1006  CG1 ILE A 134     -16.594   2.414  20.141  1.00 55.19           C  
ATOM   1007  CG2 ILE A 134     -17.672   1.612  18.016  1.00 55.19           C  
ATOM   1008  CD1 ILE A 134     -15.383   1.489  20.094  1.00 55.19           C  
ATOM   1009  N   ASP A 135     -21.234   2.953  18.609  1.00 54.25           N  
ATOM   1010  CA  ASP A 135     -22.438   2.545  17.891  1.00 54.25           C  
ATOM   1011  C   ASP A 135     -22.156   2.404  16.391  1.00 54.25           C  
ATOM   1012  CB  ASP A 135     -23.562   3.547  18.125  1.00 54.25           C  
ATOM   1013  O   ASP A 135     -21.641   3.328  15.758  1.00 54.25           O  
ATOM   1014  CG  ASP A 135     -24.422   3.207  19.328  1.00 54.25           C  
ATOM   1015  OD1 ASP A 135     -24.625   2.006  19.609  1.00 54.25           O  
ATOM   1016  OD2 ASP A 135     -24.891   4.145  20.000  1.00 54.25           O  
ATOM   1017  N   ILE A 136     -22.031   1.268  15.953  1.00 51.91           N  
ATOM   1018  CA  ILE A 136     -21.812   0.908  14.555  1.00 51.91           C  
ATOM   1019  C   ILE A 136     -23.156   0.768  13.844  1.00 51.91           C  
ATOM   1020  CB  ILE A 136     -21.000  -0.401  14.430  1.00 51.91           C  
ATOM   1021  O   ILE A 136     -24.000  -0.040  14.242  1.00 51.91           O  
ATOM   1022  CG1 ILE A 136     -19.672  -0.282  15.188  1.00 51.91           C  
ATOM   1023  CG2 ILE A 136     -20.750  -0.745  12.953  1.00 51.91           C  
ATOM   1024  CD1 ILE A 136     -18.938  -1.606  15.375  1.00 51.91           C  
ATOM   1025  N   SER A 137     -23.734   1.824  13.352  1.00 51.19           N  
ATOM   1026  CA  SER A 137     -24.938   1.682  12.531  1.00 51.19           C  
ATOM   1027  C   SER A 137     -24.609   1.847  11.047  1.00 51.19           C  
ATOM   1028  CB  SER A 137     -26.000   2.701  12.945  1.00 51.19           C  
ATOM   1029  O   SER A 137     -23.719   2.613  10.688  1.00 51.19           O  
ATOM   1030  OG  SER A 137     -25.391   3.912  13.367  1.00 51.19           O  
ATOM   1031  N   THR A 138     -24.875   0.864  10.281  1.00 44.12           N  
ATOM   1032  CA  THR A 138     -24.812   0.712   8.836  1.00 44.12           C  
ATOM   1033  C   THR A 138     -26.047   1.336   8.172  1.00 44.12           C  
ATOM   1034  CB  THR A 138     -24.719  -0.771   8.430  1.00 44.12           C  
ATOM   1035  O   THR A 138     -27.172   1.068   8.578  1.00 44.12           O  
ATOM   1036  CG2 THR A 138     -23.422  -1.391   8.945  1.00 44.12           C  
ATOM   1037  OG1 THR A 138     -25.828  -1.488   8.977  1.00 44.12           O  
ATOM   1038  N   ASP A 139     -26.062   2.621   7.941  1.00 41.84           N  
ATOM   1039  CA  ASP A 139     -27.188   3.273   7.277  1.00 41.84           C  
ATOM   1040  C   ASP A 139     -27.078   3.152   5.762  1.00 41.84           C  
ATOM   1041  CB  ASP A 139     -27.266   4.746   7.684  1.00 41.84           C  
ATOM   1042  O   ASP A 139     -26.016   3.438   5.188  1.00 41.84           O  
ATOM   1043  CG  ASP A 139     -28.234   4.992   8.836  1.00 41.84           C  
ATOM   1044  OD1 ASP A 139     -29.219   4.230   8.984  1.00 41.84           O  
ATOM   1045  OD2 ASP A 139     -28.000   5.957   9.594  1.00 41.84           O  
ATOM   1046  N   THR A 140     -27.797   2.188   5.172  1.00 41.72           N  
ATOM   1047  CA  THR A 140     -28.141   2.088   3.758  1.00 41.72           C  
ATOM   1048  C   THR A 140     -29.328   2.988   3.432  1.00 41.72           C  
ATOM   1049  CB  THR A 140     -28.469   0.636   3.365  1.00 41.72           C  
ATOM   1050  O   THR A 140     -30.375   2.904   4.082  1.00 41.72           O  
ATOM   1051  CG2 THR A 140     -27.234  -0.251   3.455  1.00 41.72           C  
ATOM   1052  OG1 THR A 140     -29.469   0.125   4.246  1.00 41.72           O  
ATOM   1053  N   LYS A 141     -29.109   4.344   3.234  1.00 40.09           N  
ATOM   1054  CA  LYS A 141     -30.109   5.020   2.408  1.00 40.09           C  
ATOM   1055  C   LYS A 141     -29.688   6.449   2.088  1.00 40.09           C  
ATOM   1056  CB  LYS A 141     -31.469   5.023   3.105  1.00 40.09           C  
ATOM   1057  O   LYS A 141     -29.203   7.168   2.963  1.00 40.09           O  
ATOM   1058  CG  LYS A 141     -32.156   3.662   3.145  1.00 40.09           C  
ATOM   1059  CD  LYS A 141     -33.656   3.795   3.141  1.00 40.09           C  
ATOM   1060  CE  LYS A 141     -34.344   2.434   3.111  1.00 40.09           C  
ATOM   1061  NZ  LYS A 141     -35.844   2.559   2.990  1.00 40.09           N  
ATOM   1062  N   LYS A 142     -29.281   6.836   0.797  1.00 39.03           N  
ATOM   1063  CA  LYS A 142     -29.562   7.773  -0.285  1.00 39.03           C  
ATOM   1064  C   LYS A 142     -30.141   9.086   0.254  1.00 39.03           C  
ATOM   1065  CB  LYS A 142     -30.531   7.156  -1.297  1.00 39.03           C  
ATOM   1066  O   LYS A 142     -31.109   9.078   1.015  1.00 39.03           O  
ATOM   1067  CG  LYS A 142     -29.859   6.262  -2.328  1.00 39.03           C  
ATOM   1068  CD  LYS A 142     -30.797   5.922  -3.473  1.00 39.03           C  
ATOM   1069  CE  LYS A 142     -30.141   4.996  -4.488  1.00 39.03           C  
ATOM   1070  NZ  LYS A 142     -31.047   4.707  -5.641  1.00 39.03           N  
ATOM   1071  N   GLU A 143     -29.297  10.164   0.499  1.00 35.25           N  
ATOM   1072  CA  GLU A 143     -29.891  11.484   0.330  1.00 35.25           C  
ATOM   1073  C   GLU A 143     -28.844  12.586   0.415  1.00 35.25           C  
ATOM   1074  CB  GLU A 143     -30.984  11.711   1.380  1.00 35.25           C  
ATOM   1075  O   GLU A 143     -28.031  12.602   1.334  1.00 35.25           O  
ATOM   1076  CG  GLU A 143     -32.375  11.820   0.796  1.00 35.25           C  
ATOM   1077  CD  GLU A 143     -33.375  12.492   1.738  1.00 35.25           C  
ATOM   1078  OE1 GLU A 143     -34.500  12.820   1.301  1.00 35.25           O  
ATOM   1079  OE2 GLU A 143     -33.031  12.688   2.922  1.00 35.25           O  
ATOM   1080  N   LYS A 144     -28.344  13.156  -0.699  1.00 37.78           N  
ATOM   1081  CA  LYS A 144     -28.188  14.438  -1.379  1.00 37.78           C  
ATOM   1082  C   LYS A 144     -28.156  15.594  -0.378  1.00 37.78           C  
ATOM   1083  CB  LYS A 144     -29.328  14.656  -2.375  1.00 37.78           C  
ATOM   1084  O   LYS A 144     -29.094  15.797   0.379  1.00 37.78           O  
ATOM   1085  CG  LYS A 144     -29.219  13.797  -3.631  1.00 37.78           C  
ATOM   1086  CD  LYS A 144     -30.219  14.242  -4.695  1.00 37.78           C  
ATOM   1087  CE  LYS A 144     -30.109  13.391  -5.953  1.00 37.78           C  
ATOM   1088  NZ  LYS A 144     -31.156  13.758  -6.961  1.00 37.78           N  
ATOM   1089  N   SER A 145     -26.969  16.016   0.096  1.00 38.16           N  
ATOM   1090  CA  SER A 145     -26.969  17.391   0.601  1.00 38.16           C  
ATOM   1091  C   SER A 145     -25.797  18.188   0.019  1.00 38.16           C  
ATOM   1092  CB  SER A 145     -26.891  17.391   2.129  1.00 38.16           C  
ATOM   1093  O   SER A 145     -24.672  17.703  -0.024  1.00 38.16           O  
ATOM   1094  OG  SER A 145     -25.672  16.797   2.572  1.00 38.16           O  
ATOM   1095  N   LYS A 146     -25.969  18.906  -1.096  1.00 35.53           N  
ATOM   1096  CA  LYS A 146     -25.766  20.250  -1.652  1.00 35.53           C  
ATOM   1097  C   LYS A 146     -25.391  21.250  -0.564  1.00 35.53           C  
ATOM   1098  CB  LYS A 146     -27.031  20.719  -2.377  1.00 35.53           C  
ATOM   1099  O   LYS A 146     -26.141  21.438   0.392  1.00 35.53           O  
ATOM   1100  CG  LYS A 146     -27.281  20.031  -3.713  1.00 35.53           C  
ATOM   1101  CD  LYS A 146     -28.422  20.672  -4.477  1.00 35.53           C  
ATOM   1102  CE  LYS A 146     -28.672  19.984  -5.809  1.00 35.53           C  
ATOM   1103  NZ  LYS A 146     -29.797  20.609  -6.559  1.00 35.53           N  
ATOM   1104  N   GLN A 147     -24.094  21.500  -0.360  1.00 40.97           N  
ATOM   1105  CA  GLN A 147     -23.703  22.781   0.223  1.00 40.97           C  
ATOM   1106  C   GLN A 147     -22.422  23.312  -0.421  1.00 40.97           C  
ATOM   1107  CB  GLN A 147     -23.516  22.641   1.734  1.00 40.97           C  
ATOM   1108  O   GLN A 147     -21.438  22.578  -0.538  1.00 40.97           O  
ATOM   1109  CG  GLN A 147     -24.812  22.562   2.514  1.00 40.97           C  
ATOM   1110  CD  GLN A 147     -24.797  23.391   3.781  1.00 40.97           C  
ATOM   1111  NE2 GLN A 147     -25.953  23.891   4.191  1.00 40.97           N  
ATOM   1112  OE1 GLN A 147     -23.734  23.594   4.391  1.00 40.97           O  
ATOM   1113  N   ASN A 148     -22.484  24.188  -1.424  1.00 33.12           N  
ATOM   1114  CA  ASN A 148     -22.188  25.578  -1.751  1.00 33.12           C  
ATOM   1115  C   ASN A 148     -21.078  26.141  -0.863  1.00 33.12           C  
ATOM   1116  CB  ASN A 148     -23.453  26.438  -1.637  1.00 33.12           C  
ATOM   1117  O   ASN A 148     -21.219  26.188   0.361  1.00 33.12           O  
ATOM   1118  CG  ASN A 148     -24.125  26.656  -2.975  1.00 33.12           C  
ATOM   1119  ND2 ASN A 148     -25.438  26.875  -2.947  1.00 33.12           N  
ATOM   1120  OD1 ASN A 148     -23.469  26.641  -4.023  1.00 33.12           O  
ATOM   1121  N   HIS A 149     -19.797  26.328  -1.339  1.00 40.47           N  
ATOM   1122  CA  HIS A 149     -18.906  27.438  -1.011  1.00 40.47           C  
ATOM   1123  C   HIS A 149     -17.922  27.719  -2.143  1.00 40.47           C  
ATOM   1124  CB  HIS A 149     -18.156  27.156   0.288  1.00 40.47           C  
ATOM   1125  O   HIS A 149     -17.328  26.781  -2.688  1.00 40.47           O  
ATOM   1126  CG  HIS A 149     -18.875  27.609   1.516  1.00 40.47           C  
ATOM   1127  CD2 HIS A 149     -19.500  26.906   2.494  1.00 40.47           C  
ATOM   1128  ND1 HIS A 149     -19.031  28.938   1.842  1.00 40.47           N  
ATOM   1129  CE1 HIS A 149     -19.719  29.031   2.973  1.00 40.47           C  
ATOM   1130  NE2 HIS A 149     -20.000  27.812   3.389  1.00 40.47           N  
ATOM   1131  N   LYS A 150     -18.125  28.734  -3.033  1.00 41.09           N  
ATOM   1132  CA  LYS A 150     -17.609  30.016  -3.533  1.00 41.09           C  
ATOM   1133  C   LYS A 150     -16.188  30.266  -3.043  1.00 41.09           C  
ATOM   1134  CB  LYS A 150     -18.531  31.156  -3.105  1.00 41.09           C  
ATOM   1135  O   LYS A 150     -15.898  30.094  -1.857  1.00 41.09           O  
ATOM   1136  CG  LYS A 150     -19.766  31.328  -3.980  1.00 41.09           C  
ATOM   1137  CD  LYS A 150     -20.562  32.562  -3.592  1.00 41.09           C  
ATOM   1138  CE  LYS A 150     -21.828  32.688  -4.422  1.00 41.09           C  
ATOM   1139  NZ  LYS A 150     -22.734  33.750  -3.885  1.00 41.09           N  
ATOM   1140  N   SER A 151     -15.094  30.266  -3.939  1.00 41.09           N  
ATOM   1141  CA  SER A 151     -14.188  31.344  -4.352  1.00 41.09           C  
ATOM   1142  C   SER A 151     -12.734  30.984  -4.055  1.00 41.09           C  
ATOM   1143  CB  SER A 151     -14.555  32.656  -3.650  1.00 41.09           C  
ATOM   1144  O   SER A 151     -12.430  30.422  -3.000  1.00 41.09           O  
ATOM   1145  OG  SER A 151     -14.273  32.562  -2.262  1.00 41.09           O  
ATOM   1146  N   ARG A 152     -11.852  30.578  -5.094  1.00 43.59           N  
ATOM   1147  CA  ARG A 152     -10.539  31.219  -5.168  1.00 43.59           C  
ATOM   1148  C   ARG A 152      -9.508  30.266  -5.773  1.00 43.59           C  
ATOM   1149  CB  ARG A 152     -10.078  31.672  -3.779  1.00 43.59           C  
ATOM   1150  O   ARG A 152      -9.461  29.078  -5.430  1.00 43.59           O  
ATOM   1151  CG  ARG A 152      -8.984  32.719  -3.807  1.00 43.59           C  
ATOM   1152  CD  ARG A 152      -8.648  33.219  -2.410  1.00 43.59           C  
ATOM   1153  NE  ARG A 152      -7.711  34.344  -2.449  1.00 43.59           N  
ATOM   1154  NH1 ARG A 152      -7.680  34.656  -0.163  1.00 43.59           N  
ATOM   1155  NH2 ARG A 152      -6.414  36.000  -1.533  1.00 43.59           N  
ATOM   1156  CZ  ARG A 152      -7.270  35.000  -1.382  1.00 43.59           C  
ATOM   1157  N   LYS A 153      -9.164  30.438  -7.129  1.00 44.75           N  
ATOM   1158  CA  LYS A 153      -7.938  30.453  -7.930  1.00 44.75           C  
ATOM   1159  C   LYS A 153      -7.930  29.312  -8.945  1.00 44.75           C  
ATOM   1160  CB  LYS A 153      -6.707  30.359  -7.027  1.00 44.75           C  
ATOM   1161  O   LYS A 153      -8.141  28.141  -8.578  1.00 44.75           O  
ATOM   1162  CG  LYS A 153      -6.426  31.625  -6.230  1.00 44.75           C  
ATOM   1163  CD  LYS A 153      -4.941  31.766  -5.918  1.00 44.75           C  
ATOM   1164  CE  LYS A 153      -4.676  32.969  -5.027  1.00 44.75           C  
ATOM   1165  NZ  LYS A 153      -3.225  33.094  -4.691  1.00 44.75           N  
ATOM   1166  N   HIS A 154      -8.508  29.609 -10.086  1.00 42.50           N  
ATOM   1167  CA  HIS A 154      -8.719  29.047 -11.414  1.00 42.50           C  
ATOM   1168  C   HIS A 154      -7.438  28.406 -11.953  1.00 42.50           C  
ATOM   1169  CB  HIS A 154      -9.211  30.125 -12.383  1.00 42.50           C  
ATOM   1170  O   HIS A 154      -6.434  29.094 -12.148  1.00 42.50           O  
ATOM   1171  CG  HIS A 154      -9.656  29.594 -13.703  1.00 42.50           C  
ATOM   1172  CD2 HIS A 154     -10.898  29.359 -14.195  1.00 42.50           C  
ATOM   1173  ND1 HIS A 154      -8.773  29.219 -14.695  1.00 42.50           N  
ATOM   1174  CE1 HIS A 154      -9.453  28.781 -15.742  1.00 42.50           C  
ATOM   1175  NE2 HIS A 154     -10.750  28.859 -15.461  1.00 42.50           N  
ATOM   1176  N   TYR A 155      -6.863  27.312 -11.414  1.00 51.06           N  
ATOM   1177  CA  TYR A 155      -5.898  26.453 -12.102  1.00 51.06           C  
ATOM   1178  C   TYR A 155      -6.594  25.547 -13.109  1.00 51.06           C  
ATOM   1179  CB  TYR A 155      -5.121  25.609 -11.086  1.00 51.06           C  
ATOM   1180  O   TYR A 155      -7.758  25.172 -12.922  1.00 51.06           O  
ATOM   1181  CG  TYR A 155      -4.008  26.359 -10.398  1.00 51.06           C  
ATOM   1182  CD1 TYR A 155      -2.730  26.406 -10.945  1.00 51.06           C  
ATOM   1183  CD2 TYR A 155      -4.234  27.016  -9.195  1.00 51.06           C  
ATOM   1184  CE1 TYR A 155      -1.700  27.094 -10.312  1.00 51.06           C  
ATOM   1185  CE2 TYR A 155      -3.211  27.719  -8.555  1.00 51.06           C  
ATOM   1186  OH  TYR A 155      -0.934  28.422  -8.484  1.00 51.06           O  
ATOM   1187  CZ  TYR A 155      -1.949  27.750  -9.117  1.00 51.06           C  
ATOM   1188  N   PRO A 156      -6.055  25.578 -14.383  1.00 48.38           N  
ATOM   1189  CA  PRO A 156      -6.590  24.703 -15.430  1.00 48.38           C  
ATOM   1190  C   PRO A 156      -6.953  23.312 -14.906  1.00 48.38           C  
ATOM   1191  CB  PRO A 156      -5.441  24.609 -16.438  1.00 48.38           C  
ATOM   1192  O   PRO A 156      -6.195  22.719 -14.133  1.00 48.38           O  
ATOM   1193  CG  PRO A 156      -4.445  25.625 -15.969  1.00 48.38           C  
ATOM   1194  CD  PRO A 156      -4.770  25.984 -14.547  1.00 48.38           C  
ATOM   1195  N   ARG A 157      -8.172  23.172 -14.484  1.00 55.03           N  
ATOM   1196  CA  ARG A 157      -8.945  21.969 -14.164  1.00 55.03           C  
ATOM   1197  C   ARG A 157      -8.625  20.844 -15.141  1.00 55.03           C  
ATOM   1198  CB  ARG A 157     -10.445  22.281 -14.195  1.00 55.03           C  
ATOM   1199  O   ARG A 157      -8.656  21.031 -16.359  1.00 55.03           O  
ATOM   1200  CG  ARG A 157     -11.305  21.219 -13.523  1.00 55.03           C  
ATOM   1201  CD  ARG A 157     -12.773  21.625 -13.492  1.00 55.03           C  
ATOM   1202  NE  ARG A 157     -13.648  20.453 -13.445  1.00 55.03           N  
ATOM   1203  NH1 ARG A 157     -15.484  21.609 -12.641  1.00 55.03           N  
ATOM   1204  NH2 ARG A 157     -15.625  19.359 -13.039  1.00 55.03           N  
ATOM   1205  CZ  ARG A 157     -14.914  20.469 -13.039  1.00 55.03           C  
ATOM   1206  N   ILE A 158      -7.453  20.266 -15.016  1.00 51.78           N  
ATOM   1207  CA  ILE A 158      -7.352  19.000 -15.742  1.00 51.78           C  
ATOM   1208  C   ILE A 158      -8.688  18.266 -15.688  1.00 51.78           C  
ATOM   1209  CB  ILE A 158      -6.227  18.109 -15.180  1.00 51.78           C  
ATOM   1210  O   ILE A 158      -9.234  18.031 -14.602  1.00 51.78           O  
ATOM   1211  CG1 ILE A 158      -4.883  18.844 -15.227  1.00 51.78           C  
ATOM   1212  CG2 ILE A 158      -6.148  16.781 -15.945  1.00 51.78           C  
ATOM   1213  CD1 ILE A 158      -3.842  18.312 -14.258  1.00 51.78           C  
ATOM   1214  N   GLU A 159      -9.664  18.734 -16.500  1.00 44.91           N  
ATOM   1215  CA  GLU A 159     -10.875  17.969 -16.797  1.00 44.91           C  
ATOM   1216  C   GLU A 159     -10.555  16.484 -16.984  1.00 44.91           C  
ATOM   1217  CB  GLU A 159     -11.578  18.516 -18.031  1.00 44.91           C  
ATOM   1218  O   GLU A 159      -9.859  16.109 -17.938  1.00 44.91           O  
ATOM   1219  CG  GLU A 159     -12.047  19.953 -17.875  1.00 44.91           C  
ATOM   1220  CD  GLU A 159     -13.055  20.375 -18.938  1.00 44.91           C  
ATOM   1221  OE1 GLU A 159     -13.562  21.516 -18.875  1.00 44.91           O  
ATOM   1222  OE2 GLU A 159     -13.352  19.547 -19.828  1.00 44.91           O  
ATOM   1223  N   ALA A 160      -9.758  15.969 -15.977  1.00 51.09           N  
ATOM   1224  CA  ALA A 160      -9.688  14.523 -16.156  1.00 51.09           C  
ATOM   1225  C   ALA A 160     -11.078  13.922 -16.297  1.00 51.09           C  
ATOM   1226  CB  ALA A 160      -8.961  13.875 -14.977  1.00 51.09           C  
ATOM   1227  O   ALA A 160     -11.992  14.250 -15.547  1.00 51.09           O  
ATOM   1228  N   GLU A 161     -11.758  14.344 -17.391  1.00 44.94           N  
ATOM   1229  CA  GLU A 161     -12.844  13.398 -17.625  1.00 44.94           C  
ATOM   1230  C   GLU A 161     -12.773  12.234 -16.641  1.00 44.94           C  
ATOM   1231  CB  GLU A 161     -12.805  12.875 -19.062  1.00 44.94           C  
ATOM   1232  O   GLU A 161     -11.781  11.500 -16.609  1.00 44.94           O  
ATOM   1233  CG  GLU A 161     -12.023  13.766 -20.016  1.00 44.94           C  
ATOM   1234  CD  GLU A 161     -12.492  13.648 -21.469  1.00 44.94           C  
ATOM   1235  OE1 GLU A 161     -11.977  14.391 -22.328  1.00 44.94           O  
ATOM   1236  OE2 GLU A 161     -13.391  12.812 -21.734  1.00 44.94           O  
ATOM   1237  N   SER A 162     -12.617  12.461 -15.273  1.00 47.41           N  
ATOM   1238  CA  SER A 162     -12.977  11.500 -14.242  1.00 47.41           C  
ATOM   1239  C   SER A 162     -13.820  10.367 -14.805  1.00 47.41           C  
ATOM   1240  CB  SER A 162     -13.727  12.188 -13.102  1.00 47.41           C  
ATOM   1241  O   SER A 162     -14.906  10.602 -15.336  1.00 47.41           O  
ATOM   1242  OG  SER A 162     -14.102  11.250 -12.109  1.00 47.41           O  
ATOM   1243  N   ASP A 163     -13.406   9.859 -16.031  1.00 46.50           N  
ATOM   1244  CA  ASP A 163     -14.039   8.570 -16.297  1.00 46.50           C  
ATOM   1245  C   ASP A 163     -14.625   7.984 -15.008  1.00 46.50           C  
ATOM   1246  CB  ASP A 163     -13.039   7.594 -16.906  1.00 46.50           C  
ATOM   1247  O   ASP A 163     -13.883   7.641 -14.086  1.00 46.50           O  
ATOM   1248  CG  ASP A 163     -13.688   6.586 -17.844  1.00 46.50           C  
ATOM   1249  OD1 ASP A 163     -14.922   6.648 -18.031  1.00 46.50           O  
ATOM   1250  OD2 ASP A 163     -12.969   5.719 -18.375  1.00 46.50           O  
ATOM   1251  N   SER A 164     -15.320   8.789 -14.148  1.00 45.44           N  
ATOM   1252  CA  SER A 164     -16.281   8.039 -13.352  1.00 45.44           C  
ATOM   1253  C   SER A 164     -16.672   6.730 -14.031  1.00 45.44           C  
ATOM   1254  CB  SER A 164     -17.531   8.883 -13.094  1.00 45.44           C  
ATOM   1255  O   SER A 164     -17.625   6.066 -13.609  1.00 45.44           O  
ATOM   1256  OG  SER A 164     -18.188   9.195 -14.312  1.00 45.44           O  
ATOM   1257  N   ASP A 165     -15.820   6.242 -15.023  1.00 45.78           N  
ATOM   1258  CA  ASP A 165     -16.203   4.895 -15.422  1.00 45.78           C  
ATOM   1259  C   ASP A 165     -15.781   3.867 -14.375  1.00 45.78           C  
ATOM   1260  CB  ASP A 165     -15.609   4.539 -16.781  1.00 45.78           C  
ATOM   1261  O   ASP A 165     -14.641   3.898 -13.898  1.00 45.78           O  
ATOM   1262  CG  ASP A 165     -16.328   5.195 -17.938  1.00 45.78           C  
ATOM   1263  OD1 ASP A 165     -17.547   5.477 -17.812  1.00 45.78           O  
ATOM   1264  OD2 ASP A 165     -15.688   5.434 -18.984  1.00 45.78           O  
ATOM   1265  N   ASP A 166     -16.234   3.953 -13.148  1.00 45.88           N  
ATOM   1266  CA  ASP A 166     -16.422   2.600 -12.633  1.00 45.88           C  
ATOM   1267  C   ASP A 166     -15.641   1.584 -13.461  1.00 45.88           C  
ATOM   1268  CB  ASP A 166     -17.906   2.232 -12.609  1.00 45.88           C  
ATOM   1269  O   ASP A 166     -15.992   1.312 -14.609  1.00 45.88           O  
ATOM   1270  CG  ASP A 166     -18.203   1.005 -11.773  1.00 45.88           C  
ATOM   1271  OD1 ASP A 166     -17.422   0.694 -10.844  1.00 45.88           O  
ATOM   1272  OD2 ASP A 166     -19.234   0.340 -12.031  1.00 45.88           O  
ATOM   1273  N   TYR A 167     -14.438   1.989 -14.039  1.00 42.56           N  
ATOM   1274  CA  TYR A 167     -13.789   0.814 -14.602  1.00 42.56           C  
ATOM   1275  C   TYR A 167     -14.234  -0.456 -13.891  1.00 42.56           C  
ATOM   1276  CB  TYR A 167     -12.266   0.952 -14.523  1.00 42.56           C  
ATOM   1277  O   TYR A 167     -13.969  -0.631 -12.695  1.00 42.56           O  
ATOM   1278  CG  TYR A 167     -11.531   0.248 -15.633  1.00 42.56           C  
ATOM   1279  CD1 TYR A 167     -10.875  -0.962 -15.414  1.00 42.56           C  
ATOM   1280  CD2 TYR A 167     -11.484   0.792 -16.922  1.00 42.56           C  
ATOM   1281  CE1 TYR A 167     -10.195  -1.613 -16.438  1.00 42.56           C  
ATOM   1282  CE2 TYR A 167     -10.805   0.150 -17.953  1.00 42.56           C  
ATOM   1283  OH  TYR A 167      -9.500  -1.691 -18.719  1.00 42.56           O  
ATOM   1284  CZ  TYR A 167     -10.172  -1.051 -17.703  1.00 42.56           C  
ATOM   1285  N   VAL A 168     -15.586  -0.666 -13.836  1.00 48.94           N  
ATOM   1286  CA  VAL A 168     -16.109  -2.020 -13.672  1.00 48.94           C  
ATOM   1287  C   VAL A 168     -15.094  -3.029 -14.211  1.00 48.94           C  
ATOM   1288  CB  VAL A 168     -17.469  -2.195 -14.383  1.00 48.94           C  
ATOM   1289  O   VAL A 168     -14.695  -2.953 -15.375  1.00 48.94           O  
ATOM   1290  CG1 VAL A 168     -18.031  -3.594 -14.133  1.00 48.94           C  
ATOM   1291  CG2 VAL A 168     -18.453  -1.127 -13.914  1.00 48.94           C  
ATOM   1292  N   LEU A 169     -13.719  -2.934 -13.789  1.00 45.53           N  
ATOM   1293  CA  LEU A 169     -13.047  -4.180 -14.148  1.00 45.53           C  
ATOM   1294  C   LEU A 169     -14.000  -5.117 -14.875  1.00 45.53           C  
ATOM   1295  CB  LEU A 169     -12.492  -4.863 -12.898  1.00 45.53           C  
ATOM   1296  O   LEU A 169     -15.109  -5.383 -14.398  1.00 45.53           O  
ATOM   1297  CG  LEU A 169     -11.234  -4.238 -12.289  1.00 45.53           C  
ATOM   1298  CD1 LEU A 169     -10.883  -4.941 -10.977  1.00 45.53           C  
ATOM   1299  CD2 LEU A 169     -10.070  -4.301 -13.266  1.00 45.53           C  
ATOM   1300  N   ASP A 170     -14.445  -4.770 -16.125  1.00 44.53           N  
ATOM   1301  CA  ASP A 170     -14.875  -5.848 -17.000  1.00 44.53           C  
ATOM   1302  C   ASP A 170     -14.680  -7.211 -16.344  1.00 44.53           C  
ATOM   1303  CB  ASP A 170     -14.109  -5.793 -18.328  1.00 44.53           C  
ATOM   1304  O   ASP A 170     -13.602  -7.508 -15.828  1.00 44.53           O  
ATOM   1305  CG  ASP A 170     -14.711  -6.695 -19.391  1.00 44.53           C  
ATOM   1306  OD1 ASP A 170     -15.953  -6.734 -19.531  1.00 44.53           O  
ATOM   1307  OD2 ASP A 170     -13.938  -7.371 -20.109  1.00 44.53           O  
ATOM   1308  N   ASP A 171     -15.547  -7.543 -15.406  1.00 49.53           N  
ATOM   1309  CA  ASP A 171     -15.945  -8.906 -15.062  1.00 49.53           C  
ATOM   1310  C   ASP A 171     -15.352  -9.914 -16.047  1.00 49.53           C  
ATOM   1311  CB  ASP A 171     -17.469  -9.031 -15.031  1.00 49.53           C  
ATOM   1312  O   ASP A 171     -15.648 -11.109 -15.969  1.00 49.53           O  
ATOM   1313  CG  ASP A 171     -18.094  -8.344 -13.836  1.00 49.53           C  
ATOM   1314  OD1 ASP A 171     -17.422  -8.211 -12.789  1.00 49.53           O  
ATOM   1315  OD2 ASP A 171     -19.266  -7.926 -13.938  1.00 49.53           O  
ATOM   1316  N   SER A 172     -14.266  -9.469 -16.875  1.00 46.19           N  
ATOM   1317  CA  SER A 172     -13.898 -10.531 -17.797  1.00 46.19           C  
ATOM   1318  C   SER A 172     -12.539 -11.125 -17.438  1.00 46.19           C  
ATOM   1319  CB  SER A 172     -13.891 -10.016 -19.234  1.00 46.19           C  
ATOM   1320  O   SER A 172     -12.102 -12.094 -18.062  1.00 46.19           O  
ATOM   1321  OG  SER A 172     -15.188 -10.078 -19.797  1.00 46.19           O  
ATOM   1322  N   ASP A 173     -12.039 -11.039 -16.188  1.00 48.38           N  
ATOM   1323  CA  ASP A 173     -10.938 -12.000 -16.062  1.00 48.38           C  
ATOM   1324  C   ASP A 173     -11.102 -12.859 -14.812  1.00 48.38           C  
ATOM   1325  CB  ASP A 173      -9.594 -11.273 -16.031  1.00 48.38           C  
ATOM   1326  O   ASP A 173     -10.289 -13.758 -14.562  1.00 48.38           O  
ATOM   1327  CG  ASP A 173      -8.992 -11.078 -17.406  1.00 48.38           C  
ATOM   1328  OD1 ASP A 173      -9.344 -11.836 -18.344  1.00 48.38           O  
ATOM   1329  OD2 ASP A 173      -8.164 -10.156 -17.578  1.00 48.38           O  
ATOM   1330  N   SER A 174     -12.336 -13.320 -14.445  1.00 45.91           N  
ATOM   1331  CA  SER A 174     -12.289 -14.500 -13.594  1.00 45.91           C  
ATOM   1332  C   SER A 174     -13.633 -15.219 -13.570  1.00 45.91           C  
ATOM   1333  CB  SER A 174     -11.875 -14.125 -12.172  1.00 45.91           C  
ATOM   1334  O   SER A 174     -14.680 -14.578 -13.453  1.00 45.91           O  
ATOM   1335  OG  SER A 174     -11.766 -15.273 -11.352  1.00 45.91           O  
ATOM   1336  N   ASP A 175     -13.953 -16.109 -14.516  1.00 52.47           N  
ATOM   1337  CA  ASP A 175     -14.938 -17.188 -14.492  1.00 52.47           C  
ATOM   1338  C   ASP A 175     -15.289 -17.578 -13.055  1.00 52.47           C  
ATOM   1339  CB  ASP A 175     -14.422 -18.406 -15.258  1.00 52.47           C  
ATOM   1340  O   ASP A 175     -16.219 -18.344 -12.828  1.00 52.47           O  
ATOM   1341  CG  ASP A 175     -15.000 -18.516 -16.656  1.00 52.47           C  
ATOM   1342  OD1 ASP A 175     -16.062 -17.922 -16.922  1.00 52.47           O  
ATOM   1343  OD2 ASP A 175     -14.391 -19.203 -17.500  1.00 52.47           O  
ATOM   1344  N   ASP A 176     -15.211 -16.688 -12.023  1.00 51.88           N  
ATOM   1345  CA  ASP A 176     -15.820 -17.219 -10.805  1.00 51.88           C  
ATOM   1346  C   ASP A 176     -16.562 -16.109 -10.047  1.00 51.88           C  
ATOM   1347  CB  ASP A 176     -14.758 -17.844  -9.898  1.00 51.88           C  
ATOM   1348  O   ASP A 176     -15.984 -15.078  -9.711  1.00 51.88           O  
ATOM   1349  CG  ASP A 176     -14.711 -19.359 -10.000  1.00 51.88           C  
ATOM   1350  OD1 ASP A 176     -15.703 -19.969 -10.461  1.00 51.88           O  
ATOM   1351  OD2 ASP A 176     -13.680 -19.953  -9.625  1.00 51.88           O  
ATOM   1352  N   GLY A 177     -17.719 -15.469 -10.492  1.00 50.97           N  
ATOM   1353  CA  GLY A 177     -18.859 -15.125  -9.664  1.00 50.97           C  
ATOM   1354  C   GLY A 177     -18.594 -13.938  -8.750  1.00 50.97           C  
ATOM   1355  O   GLY A 177     -17.641 -13.938  -7.980  1.00 50.97           O  
ATOM   1356  N   LYS A 178     -18.500 -12.719  -9.180  1.00 57.94           N  
ATOM   1357  CA  LYS A 178     -18.906 -11.422  -8.656  1.00 57.94           C  
ATOM   1358  C   LYS A 178     -19.203 -11.500  -7.164  1.00 57.94           C  
ATOM   1359  CB  LYS A 178     -20.141 -10.906  -9.414  1.00 57.94           C  
ATOM   1360  O   LYS A 178     -19.984 -12.352  -6.727  1.00 57.94           O  
ATOM   1361  CG  LYS A 178     -19.891 -10.648 -10.891  1.00 57.94           C  
ATOM   1362  CD  LYS A 178     -20.953  -9.742 -11.492  1.00 57.94           C  
ATOM   1363  CE  LYS A 178     -20.750  -9.547 -12.984  1.00 57.94           C  
ATOM   1364  NZ  LYS A 178     -21.797  -8.641 -13.570  1.00 57.94           N  
ATOM   1365  N   CYS A 179     -18.281 -11.680  -6.352  1.00 61.97           N  
ATOM   1366  CA  CYS A 179     -18.547 -11.609  -4.918  1.00 61.97           C  
ATOM   1367  C   CYS A 179     -19.359 -10.375  -4.570  1.00 61.97           C  
ATOM   1368  CB  CYS A 179     -17.234 -11.609  -4.133  1.00 61.97           C  
ATOM   1369  O   CYS A 179     -18.938  -9.250  -4.832  1.00 61.97           O  
ATOM   1370  SG  CYS A 179     -17.453 -11.312  -2.361  1.00 61.97           S  
ATOM   1371  N   LYS A 180     -20.656 -10.219  -4.867  1.00 63.91           N  
ATOM   1372  CA  LYS A 180     -21.672  -9.188  -4.621  1.00 63.91           C  
ATOM   1373  C   LYS A 180     -21.609  -8.688  -3.182  1.00 63.91           C  
ATOM   1374  CB  LYS A 180     -23.062  -9.727  -4.930  1.00 63.91           C  
ATOM   1375  O   LYS A 180     -21.797  -7.500  -2.924  1.00 63.91           O  
ATOM   1376  CG  LYS A 180     -23.328  -9.961  -6.410  1.00 63.91           C  
ATOM   1377  CD  LYS A 180     -24.781 -10.320  -6.668  1.00 63.91           C  
ATOM   1378  CE  LYS A 180     -25.047 -10.578  -8.148  1.00 63.91           C  
ATOM   1379  NZ  LYS A 180     -26.484 -10.883  -8.414  1.00 63.91           N  
ATOM   1380  N   ASN A 181     -20.750  -9.266  -2.322  1.00 63.56           N  
ATOM   1381  CA  ASN A 181     -20.672  -8.844  -0.925  1.00 63.56           C  
ATOM   1382  C   ASN A 181     -19.344  -9.234  -0.294  1.00 63.56           C  
ATOM   1383  CB  ASN A 181     -21.828  -9.445  -0.126  1.00 63.56           C  
ATOM   1384  O   ASN A 181     -19.297  -9.711   0.841  1.00 63.56           O  
ATOM   1385  CG  ASN A 181     -23.062  -8.555  -0.122  1.00 63.56           C  
ATOM   1386  ND2 ASN A 181     -23.875  -8.680   0.916  1.00 63.56           N  
ATOM   1387  OD1 ASN A 181     -23.266  -7.762  -1.044  1.00 63.56           O  
ATOM   1388  N   CYS A 182     -18.312  -9.070  -1.096  1.00 67.81           N  
ATOM   1389  CA  CYS A 182     -17.031  -9.477  -0.539  1.00 67.81           C  
ATOM   1390  C   CYS A 182     -16.469  -8.391   0.372  1.00 67.81           C  
ATOM   1391  CB  CYS A 182     -16.031  -9.781  -1.657  1.00 67.81           C  
ATOM   1392  O   CYS A 182     -16.422  -7.219  -0.002  1.00 67.81           O  
ATOM   1393  SG  CYS A 182     -16.484 -11.219  -2.660  1.00 67.81           S  
ATOM   1394  N   LYS A 183     -16.594  -8.688   1.665  1.00 75.94           N  
ATOM   1395  CA  LYS A 183     -16.062  -7.828   2.719  1.00 75.94           C  
ATOM   1396  C   LYS A 183     -14.711  -7.242   2.314  1.00 75.94           C  
ATOM   1397  CB  LYS A 183     -15.930  -8.609   4.027  1.00 75.94           C  
ATOM   1398  O   LYS A 183     -14.398  -6.098   2.654  1.00 75.94           O  
ATOM   1399  CG  LYS A 183     -14.617  -8.367   4.758  1.00 75.94           C  
ATOM   1400  CD  LYS A 183     -14.539  -9.156   6.055  1.00 75.94           C  
ATOM   1401  CE  LYS A 183     -13.219  -8.938   6.773  1.00 75.94           C  
ATOM   1402  NZ  LYS A 183     -13.125  -9.750   8.023  1.00 75.94           N  
ATOM   1403  N   TYR A 184     -14.023  -7.973   1.422  1.00 81.56           N  
ATOM   1404  CA  TYR A 184     -12.664  -7.559   1.093  1.00 81.56           C  
ATOM   1405  C   TYR A 184     -12.656  -6.613  -0.105  1.00 81.56           C  
ATOM   1406  CB  TYR A 184     -11.781  -8.773   0.802  1.00 81.56           C  
ATOM   1407  O   TYR A 184     -11.758  -5.781  -0.242  1.00 81.56           O  
ATOM   1408  CG  TYR A 184     -11.664  -9.727   1.967  1.00 81.56           C  
ATOM   1409  CD1 TYR A 184     -10.906  -9.391   3.090  1.00 81.56           C  
ATOM   1410  CD2 TYR A 184     -12.297 -10.969   1.945  1.00 81.56           C  
ATOM   1411  CE1 TYR A 184     -10.797 -10.273   4.164  1.00 81.56           C  
ATOM   1412  CE2 TYR A 184     -12.188 -11.852   3.014  1.00 81.56           C  
ATOM   1413  OH  TYR A 184     -11.328 -12.359   5.180  1.00 81.56           O  
ATOM   1414  CZ  TYR A 184     -11.438 -11.492   4.117  1.00 81.56           C  
ATOM   1415  N   LYS A 185     -13.688  -6.676  -0.833  1.00 83.06           N  
ATOM   1416  CA  LYS A 185     -13.789  -5.836  -2.021  1.00 83.06           C  
ATOM   1417  C   LYS A 185     -13.953  -4.363  -1.644  1.00 83.06           C  
ATOM   1418  CB  LYS A 185     -14.969  -6.281  -2.893  1.00 83.06           C  
ATOM   1419  O   LYS A 185     -13.281  -3.496  -2.207  1.00 83.06           O  
ATOM   1420  CG  LYS A 185     -15.070  -5.543  -4.219  1.00 83.06           C  
ATOM   1421  CD  LYS A 185     -16.172  -6.125  -5.098  1.00 83.06           C  
ATOM   1422  CE  LYS A 185     -16.250  -5.410  -6.441  1.00 83.06           C  
ATOM   1423  NZ  LYS A 185     -17.359  -5.949  -7.289  1.00 83.06           N  
ATOM   1424  N   LYS A 186     -14.789  -4.199  -0.699  1.00 83.75           N  
ATOM   1425  CA  LYS A 186     -15.000  -2.832  -0.232  1.00 83.75           C  
ATOM   1426  C   LYS A 186     -13.719  -2.238   0.334  1.00 83.75           C  
ATOM   1427  CB  LYS A 186     -16.109  -2.789   0.824  1.00 83.75           C  
ATOM   1428  O   LYS A 186     -13.383  -1.087   0.052  1.00 83.75           O  
ATOM   1429  CG  LYS A 186     -16.562  -1.382   1.191  1.00 83.75           C  
ATOM   1430  CD  LYS A 186     -17.719  -1.407   2.180  1.00 83.75           C  
ATOM   1431  CE  LYS A 186     -18.109  -0.002   2.611  1.00 83.75           C  
ATOM   1432  NZ  LYS A 186     -19.297  -0.018   3.531  1.00 83.75           N  
ATOM   1433  N   LYS A 187     -13.039  -3.070   1.131  1.00 88.12           N  
ATOM   1434  CA  LYS A 187     -11.773  -2.629   1.722  1.00 88.12           C  
ATOM   1435  C   LYS A 187     -10.742  -2.312   0.643  1.00 88.12           C  
ATOM   1436  CB  LYS A 187     -11.227  -3.691   2.676  1.00 88.12           C  
ATOM   1437  O   LYS A 187     -10.023  -1.319   0.740  1.00 88.12           O  
ATOM   1438  CG  LYS A 187     -11.992  -3.797   3.988  1.00 88.12           C  
ATOM   1439  CD  LYS A 187     -11.320  -4.770   4.949  1.00 88.12           C  
ATOM   1440  CE  LYS A 187     -12.094  -4.887   6.258  1.00 88.12           C  
ATOM   1441  NZ  LYS A 187     -11.477  -5.895   7.172  1.00 88.12           N  
ATOM   1442  N   TYR A 188     -10.742  -3.148  -0.380  1.00 89.56           N  
ATOM   1443  CA  TYR A 188      -9.797  -2.961  -1.476  1.00 89.56           C  
ATOM   1444  C   TYR A 188     -10.094  -1.672  -2.232  1.00 89.56           C  
ATOM   1445  CB  TYR A 188      -9.852  -4.152  -2.436  1.00 89.56           C  
ATOM   1446  O   TYR A 188      -9.172  -0.899  -2.529  1.00 89.56           O  
ATOM   1447  CG  TYR A 188      -9.031  -3.957  -3.689  1.00 89.56           C  
ATOM   1448  CD1 TYR A 188      -9.625  -3.547  -4.879  1.00 89.56           C  
ATOM   1449  CD2 TYR A 188      -7.656  -4.184  -3.688  1.00 89.56           C  
ATOM   1450  CE1 TYR A 188      -8.875  -3.365  -6.035  1.00 89.56           C  
ATOM   1451  CE2 TYR A 188      -6.898  -4.004  -4.840  1.00 89.56           C  
ATOM   1452  OH  TYR A 188      -6.770  -3.420  -7.148  1.00 89.56           O  
ATOM   1453  CZ  TYR A 188      -7.516  -3.598  -6.008  1.00 89.56           C  
ATOM   1454  N   PHE A 189     -11.273  -1.391  -2.480  1.00 86.88           N  
ATOM   1455  CA  PHE A 189     -11.656  -0.197  -3.225  1.00 86.88           C  
ATOM   1456  C   PHE A 189     -11.375   1.062  -2.416  1.00 86.88           C  
ATOM   1457  CB  PHE A 189     -13.141  -0.251  -3.602  1.00 86.88           C  
ATOM   1458  O   PHE A 189     -10.906   2.062  -2.961  1.00 86.88           O  
ATOM   1459  CG  PHE A 189     -13.406  -0.912  -4.926  1.00 86.88           C  
ATOM   1460  CD1 PHE A 189     -13.320  -0.190  -6.109  1.00 86.88           C  
ATOM   1461  CD2 PHE A 189     -13.750  -2.258  -4.988  1.00 86.88           C  
ATOM   1462  CE1 PHE A 189     -13.562  -0.799  -7.340  1.00 86.88           C  
ATOM   1463  CE2 PHE A 189     -14.000  -2.873  -6.211  1.00 86.88           C  
ATOM   1464  CZ  PHE A 189     -13.906  -2.143  -7.387  1.00 86.88           C  
ATOM   1465  N   ALA A 190     -11.680   0.957  -1.111  1.00 89.06           N  
ATOM   1466  CA  ALA A 190     -11.367   2.074  -0.226  1.00 89.06           C  
ATOM   1467  C   ALA A 190      -9.867   2.361  -0.216  1.00 89.06           C  
ATOM   1468  CB  ALA A 190     -11.859   1.787   1.189  1.00 89.06           C  
ATOM   1469  O   ALA A 190      -9.453   3.520  -0.283  1.00 89.06           O  
ATOM   1470  N   LEU A 191      -9.055   1.364  -0.075  1.00 93.75           N  
ATOM   1471  CA  LEU A 191      -7.602   1.508  -0.099  1.00 93.75           C  
ATOM   1472  C   LEU A 191      -7.137   2.102  -1.425  1.00 93.75           C  
ATOM   1473  CB  LEU A 191      -6.926   0.155   0.132  1.00 93.75           C  
ATOM   1474  O   LEU A 191      -6.281   2.988  -1.446  1.00 93.75           O  
ATOM   1475  CG  LEU A 191      -5.398   0.152   0.130  1.00 93.75           C  
ATOM   1476  CD1 LEU A 191      -4.863   1.071   1.224  1.00 93.75           C  
ATOM   1477  CD2 LEU A 191      -4.863  -1.266   0.310  1.00 93.75           C  
ATOM   1478  N   ARG A 192      -7.605   1.592  -2.451  1.00 93.56           N  
ATOM   1479  CA  ARG A 192      -7.254   2.066  -3.787  1.00 93.56           C  
ATOM   1480  C   ARG A 192      -7.551   3.555  -3.934  1.00 93.56           C  
ATOM   1481  CB  ARG A 192      -8.016   1.274  -4.855  1.00 93.56           C  
ATOM   1482  O   ARG A 192      -6.734   4.305  -4.480  1.00 93.56           O  
ATOM   1483  CG  ARG A 192      -7.578   1.584  -6.277  1.00 93.56           C  
ATOM   1484  CD  ARG A 192      -8.352   0.763  -7.297  1.00 93.56           C  
ATOM   1485  NE  ARG A 192      -7.957   1.087  -8.664  1.00 93.56           N  
ATOM   1486  NH1 ARG A 192      -9.367  -0.448  -9.656  1.00 93.56           N  
ATOM   1487  NH2 ARG A 192      -8.016   0.876 -10.953  1.00 93.56           N  
ATOM   1488  CZ  ARG A 192      -8.445   0.504  -9.758  1.00 93.56           C  
ATOM   1489  N   MET A 193      -8.664   3.965  -3.445  1.00 92.88           N  
ATOM   1490  CA  MET A 193      -9.039   5.375  -3.512  1.00 92.88           C  
ATOM   1491  C   MET A 193      -8.094   6.230  -2.680  1.00 92.88           C  
ATOM   1492  CB  MET A 193     -10.477   5.574  -3.033  1.00 92.88           C  
ATOM   1493  O   MET A 193      -7.691   7.316  -3.105  1.00 92.88           O  
ATOM   1494  CG  MET A 193     -11.523   5.066  -4.012  1.00 92.88           C  
ATOM   1495  SD  MET A 193     -11.461   5.938  -5.625  1.00 92.88           S  
ATOM   1496  CE  MET A 193     -12.211   7.523  -5.164  1.00 92.88           C  
ATOM   1497  N   ARG A 194      -7.734   5.754  -1.532  1.00 95.12           N  
ATOM   1498  CA  ARG A 194      -6.816   6.484  -0.663  1.00 95.12           C  
ATOM   1499  C   ARG A 194      -5.449   6.641  -1.318  1.00 95.12           C  
ATOM   1500  CB  ARG A 194      -6.676   5.777   0.686  1.00 95.12           C  
ATOM   1501  O   ARG A 194      -4.852   7.719  -1.278  1.00 95.12           O  
ATOM   1502  CG  ARG A 194      -7.844   6.012   1.630  1.00 95.12           C  
ATOM   1503  CD  ARG A 194      -7.590   5.398   3.002  1.00 95.12           C  
ATOM   1504  NE  ARG A 194      -8.797   5.395   3.820  1.00 95.12           N  
ATOM   1505  NH1 ARG A 194      -7.820   4.332   5.625  1.00 95.12           N  
ATOM   1506  NH2 ARG A 194     -10.031   4.934   5.703  1.00 95.12           N  
ATOM   1507  CZ  ARG A 194      -8.883   4.887   5.047  1.00 95.12           C  
ATOM   1508  N   MET A 195      -5.035   5.625  -1.890  1.00 95.50           N  
ATOM   1509  CA  MET A 195      -3.723   5.648  -2.531  1.00 95.50           C  
ATOM   1510  C   MET A 195      -3.732   6.555  -3.758  1.00 95.50           C  
ATOM   1511  CB  MET A 195      -3.295   4.234  -2.930  1.00 95.50           C  
ATOM   1512  O   MET A 195      -2.762   7.270  -4.012  1.00 95.50           O  
ATOM   1513  CG  MET A 195      -2.939   3.346  -1.749  1.00 95.50           C  
ATOM   1514  SD  MET A 195      -2.367   1.683  -2.270  1.00 95.50           S  
ATOM   1515  CE  MET A 195      -0.575   1.966  -2.326  1.00 95.50           C  
ATOM   1516  N   LYS A 196      -4.770   6.480  -4.465  1.00 94.94           N  
ATOM   1517  CA  LYS A 196      -4.922   7.367  -5.613  1.00 94.94           C  
ATOM   1518  C   LYS A 196      -4.852   8.828  -5.195  1.00 94.94           C  
ATOM   1519  CB  LYS A 196      -6.246   7.090  -6.332  1.00 94.94           C  
ATOM   1520  O   LYS A 196      -4.195   9.641  -5.859  1.00 94.94           O  
ATOM   1521  CG  LYS A 196      -6.395   7.820  -7.656  1.00 94.94           C  
ATOM   1522  CD  LYS A 196      -7.680   7.422  -8.375  1.00 94.94           C  
ATOM   1523  CE  LYS A 196      -7.840   8.164  -9.695  1.00 94.94           C  
ATOM   1524  NZ  LYS A 196      -9.078   7.746 -10.414  1.00 94.94           N  
ATOM   1525  N   GLN A 197      -5.488   9.148  -4.102  1.00 93.50           N  
ATOM   1526  CA  GLN A 197      -5.457  10.516  -3.586  1.00 93.50           C  
ATOM   1527  C   GLN A 197      -4.039  10.922  -3.205  1.00 93.50           C  
ATOM   1528  CB  GLN A 197      -6.387  10.648  -2.379  1.00 93.50           C  
ATOM   1529  O   GLN A 197      -3.613  12.047  -3.488  1.00 93.50           O  
ATOM   1530  CG  GLN A 197      -7.863  10.742  -2.744  1.00 93.50           C  
ATOM   1531  CD  GLN A 197      -8.758  10.859  -1.529  1.00 93.50           C  
ATOM   1532  NE2 GLN A 197     -10.047  11.109  -1.764  1.00 93.50           N  
ATOM   1533  OE1 GLN A 197      -8.305  10.734  -0.388  1.00 93.50           O  
ATOM   1534  N   VAL A 198      -3.412  10.008  -2.537  1.00 94.25           N  
ATOM   1535  CA  VAL A 198      -2.033  10.258  -2.133  1.00 94.25           C  
ATOM   1536  C   VAL A 198      -1.170  10.508  -3.369  1.00 94.25           C  
ATOM   1537  CB  VAL A 198      -1.458   9.094  -1.307  1.00 94.25           C  
ATOM   1538  O   VAL A 198      -0.360  11.438  -3.393  1.00 94.25           O  
ATOM   1539  CG1 VAL A 198       0.040   9.281  -1.071  1.00 94.25           C  
ATOM   1540  CG2 VAL A 198      -2.199   8.961   0.023  1.00 94.25           C  
ATOM   1541  N   ALA A 199      -1.247   9.742  -4.402  1.00 94.50           N  
ATOM   1542  CA  ALA A 199      -0.484   9.867  -5.641  1.00 94.50           C  
ATOM   1543  C   ALA A 199      -0.774  11.203  -6.328  1.00 94.50           C  
ATOM   1544  CB  ALA A 199      -0.798   8.711  -6.582  1.00 94.50           C  
ATOM   1545  O   ALA A 199       0.143  11.875  -6.809  1.00 94.50           O  
ATOM   1546  N   MET A 200      -2.053  11.531  -6.355  1.00 94.50           N  
ATOM   1547  CA  MET A 200      -2.439  12.789  -6.973  1.00 94.50           C  
ATOM   1548  C   MET A 200      -1.805  13.969  -6.246  1.00 94.50           C  
ATOM   1549  CB  MET A 200      -3.961  12.945  -6.988  1.00 94.50           C  
ATOM   1550  O   MET A 200      -1.324  14.914  -6.879  1.00 94.50           O  
ATOM   1551  CG  MET A 200      -4.648  12.156  -8.094  1.00 94.50           C  
ATOM   1552  SD  MET A 200      -6.426  12.578  -8.258  1.00 94.50           S  
ATOM   1553  CE  MET A 200      -7.055  11.938  -6.680  1.00 94.50           C  
ATOM   1554  N   GLN A 201      -1.819  13.922  -4.902  1.00 93.25           N  
ATOM   1555  CA  GLN A 201      -1.203  14.953  -4.082  1.00 93.25           C  
ATOM   1556  C   GLN A 201       0.295  15.055  -4.355  1.00 93.25           C  
ATOM   1557  CB  GLN A 201      -1.446  14.680  -2.596  1.00 93.25           C  
ATOM   1558  O   GLN A 201       0.854  16.156  -4.387  1.00 93.25           O  
ATOM   1559  CG  GLN A 201      -1.070  15.844  -1.687  1.00 93.25           C  
ATOM   1560  CD  GLN A 201      -1.649  15.711  -0.291  1.00 93.25           C  
ATOM   1561  NE2 GLN A 201      -2.225  16.797   0.220  1.00 93.25           N  
ATOM   1562  OE1 GLN A 201      -1.582  14.641   0.322  1.00 93.25           O  
ATOM   1563  N   LEU A 202       0.982  13.945  -4.539  1.00 94.31           N  
ATOM   1564  CA  LEU A 202       2.418  13.914  -4.789  1.00 94.31           C  
ATOM   1565  C   LEU A 202       2.746  14.508  -6.152  1.00 94.31           C  
ATOM   1566  CB  LEU A 202       2.945  12.477  -4.703  1.00 94.31           C  
ATOM   1567  O   LEU A 202       3.744  15.219  -6.305  1.00 94.31           O  
ATOM   1568  CG  LEU A 202       3.029  11.867  -3.305  1.00 94.31           C  
ATOM   1569  CD1 LEU A 202       3.357  10.383  -3.393  1.00 94.31           C  
ATOM   1570  CD2 LEU A 202       4.070  12.602  -2.463  1.00 94.31           C  
ATOM   1571  N   ILE A 203       1.883  14.305  -7.102  1.00 93.69           N  
ATOM   1572  CA  ILE A 203       2.088  14.820  -8.453  1.00 93.69           C  
ATOM   1573  C   ILE A 203       1.852  16.328  -8.461  1.00 93.69           C  
ATOM   1574  CB  ILE A 203       1.162  14.125  -9.469  1.00 93.69           C  
ATOM   1575  O   ILE A 203       2.578  17.078  -9.125  1.00 93.69           O  
ATOM   1576  CG1 ILE A 203       1.498  12.633  -9.570  1.00 93.69           C  
ATOM   1577  CG2 ILE A 203       1.269  14.805 -10.844  1.00 93.69           C  
ATOM   1578  CD1 ILE A 203       0.467  11.812 -10.328  1.00 93.69           C  
ATOM   1579  N   GLU A 204       0.806  16.812  -7.738  1.00 88.88           N  
ATOM   1580  CA  GLU A 204       0.514  18.234  -7.691  1.00 88.88           C  
ATOM   1581  C   GLU A 204       1.619  19.000  -6.969  1.00 88.88           C  
ATOM   1582  CB  GLU A 204      -0.833  18.484  -7.008  1.00 88.88           C  
ATOM   1583  O   GLU A 204       1.897  20.156  -7.297  1.00 88.88           O  
ATOM   1584  CG  GLU A 204      -2.035  18.109  -7.859  1.00 88.88           C  
ATOM   1585  CD  GLU A 204      -3.361  18.281  -7.141  1.00 88.88           C  
ATOM   1586  OE1 GLU A 204      -4.418  17.938  -7.715  1.00 88.88           O  
ATOM   1587  OE2 GLU A 204      -3.346  18.781  -5.988  1.00 88.88           O  
ATOM   1588  N   ASP A 205       2.215  18.375  -5.930  1.00 79.12           N  
ATOM   1589  CA  ASP A 205       3.307  19.031  -5.207  1.00 79.12           C  
ATOM   1590  C   ASP A 205       4.578  19.062  -6.051  1.00 79.12           C  
ATOM   1591  CB  ASP A 205       3.572  18.312  -3.881  1.00 79.12           C  
ATOM   1592  O   ASP A 205       5.492  19.844  -5.781  1.00 79.12           O  
ATOM   1593  CG  ASP A 205       2.543  18.641  -2.814  1.00 79.12           C  
ATOM   1594  OD1 ASP A 205       1.699  19.531  -3.037  1.00 79.12           O  
ATOM   1595  OD2 ASP A 205       2.580  18.000  -1.740  1.00 79.12           O  
ATOM   1596  N   LEU A 206       4.738  18.359  -7.137  1.00 65.12           N  
ATOM   1597  CA  LEU A 206       5.883  18.453  -8.039  1.00 65.12           C  
ATOM   1598  C   LEU A 206       5.730  19.625  -8.992  1.00 65.12           C  
ATOM   1599  CB  LEU A 206       6.047  17.156  -8.836  1.00 65.12           C  
ATOM   1600  O   LEU A 206       6.707  20.312  -9.297  1.00 65.12           O  
ATOM   1601  CG  LEU A 206       7.168  16.219  -8.383  1.00 65.12           C  
ATOM   1602  CD1 LEU A 206       6.652  15.234  -7.336  1.00 65.12           C  
ATOM   1603  CD2 LEU A 206       7.762  15.477  -9.578  1.00 65.12           C  
TER    1604      LEU A 206                                                      
ENDMDL                                                                          
END                                                                             
