# Supplementary material for: Phosphorylation tunes strain-specific protein condensation during rotavirus replication organelle assembly
Source: EMBO J. 2026 May 26;45(13):4733–65. doi: 10.1038/s44318-026-00814-z (PMC13324165; doi:10.1038/s44318-026-00814-z)
Supplement: Supplementary file 11 — Source data Fig. 9 [file 44318_2026_814_MOESM11_ESM.zip › Figure_7/Figure 7A/NSP5 SA11 HP/NSP5SA11HP_6fef1_unrelaxed_rank_001_alphafold2_ptm_model_1_seed_000.pdb]

MODEL     1                                                                     
ATOM      1  N   MET A   1     -22.891 -68.688 -33.125  1.00 38.94           N  
ATOM      2  CA  MET A   1     -21.688 -69.188 -32.438  1.00 38.94           C  
ATOM      3  C   MET A   1     -20.453 -68.438 -32.969  1.00 38.94           C  
ATOM      4  CB  MET A   1     -21.516 -70.688 -32.594  1.00 38.94           C  
ATOM      5  O   MET A   1     -20.156 -68.500 -34.156  1.00 38.94           O  
ATOM      6  CG  MET A   1     -21.734 -71.438 -31.297  1.00 38.94           C  
ATOM      7  SD  MET A   1     -21.656 -73.250 -31.547  1.00 38.94           S  
ATOM      8  CE  MET A   1     -19.969 -73.625 -30.969  1.00 38.94           C  
ATOM      9  N   TRP A   2     -20.109 -67.312 -32.312  1.00 36.06           N  
ATOM     10  CA  TRP A   2     -19.078 -66.625 -31.500  1.00 36.06           C  
ATOM     11  C   TRP A   2     -17.875 -66.250 -32.344  1.00 36.06           C  
ATOM     12  CB  TRP A   2     -18.625 -67.562 -30.359  1.00 36.06           C  
ATOM     13  O   TRP A   2     -17.391 -67.062 -33.156  1.00 36.06           O  
ATOM     14  CG  TRP A   2     -19.578 -67.625 -29.203  1.00 36.06           C  
ATOM     15  CD1 TRP A   2     -20.938 -67.625 -29.250  1.00 36.06           C  
ATOM     16  CD2 TRP A   2     -19.219 -67.625 -27.812  1.00 36.06           C  
ATOM     17  CE2 TRP A   2     -20.438 -67.688 -27.078  1.00 36.06           C  
ATOM     18  CE3 TRP A   2     -18.016 -67.625 -27.109  1.00 36.06           C  
ATOM     19  NE1 TRP A   2     -21.469 -67.688 -27.984  1.00 36.06           N  
ATOM     20  CH2 TRP A   2     -19.250 -67.688 -25.031  1.00 36.06           C  
ATOM     21  CZ2 TRP A   2     -20.453 -67.688 -25.672  1.00 36.06           C  
ATOM     22  CZ3 TRP A   2     -18.031 -67.625 -25.734  1.00 36.06           C  
ATOM     23  N   SER A   3     -17.578 -65.000 -32.406  1.00 46.47           N  
ATOM     24  CA  SER A   3     -16.531 -64.500 -31.500  1.00 46.47           C  
ATOM     25  C   SER A   3     -15.688 -63.406 -32.188  1.00 46.47           C  
ATOM     26  CB  SER A   3     -15.648 -65.625 -31.031  1.00 46.47           C  
ATOM     27  O   SER A   3     -15.180 -63.625 -33.281  1.00 46.47           O  
ATOM     28  OG  SER A   3     -16.062 -66.125 -29.766  1.00 46.47           O  
ATOM     29  N   HIS A   4     -16.062 -62.125 -32.031  1.00 55.03           N  
ATOM     30  CA  HIS A   4     -15.320 -60.875 -32.094  1.00 55.03           C  
ATOM     31  C   HIS A   4     -13.961 -61.000 -31.406  1.00 55.03           C  
ATOM     32  CB  HIS A   4     -16.109 -59.750 -31.422  1.00 55.03           C  
ATOM     33  O   HIS A   4     -13.867 -61.531 -30.281  1.00 55.03           O  
ATOM     34  CG  HIS A   4     -17.250 -59.250 -32.281  1.00 55.03           C  
ATOM     35  CD2 HIS A   4     -17.953 -58.094 -32.219  1.00 55.03           C  
ATOM     36  ND1 HIS A   4     -17.781 -59.969 -33.312  1.00 55.03           N  
ATOM     37  CE1 HIS A   4     -18.766 -59.281 -33.875  1.00 55.03           C  
ATOM     38  NE2 HIS A   4     -18.891 -58.125 -33.219  1.00 55.03           N  
ATOM     39  N   PRO A   5     -12.797 -60.938 -32.156  1.00 59.75           N  
ATOM     40  CA  PRO A   5     -11.477 -60.969 -31.516  1.00 59.75           C  
ATOM     41  C   PRO A   5     -11.195 -59.719 -30.703  1.00 59.75           C  
ATOM     42  CB  PRO A   5     -10.516 -61.062 -32.719  1.00 59.75           C  
ATOM     43  O   PRO A   5     -11.586 -58.594 -31.109  1.00 59.75           O  
ATOM     44  CG  PRO A   5     -11.281 -60.531 -33.875  1.00 59.75           C  
ATOM     45  CD  PRO A   5     -12.695 -60.281 -33.438  1.00 59.75           C  
ATOM     46  N   GLN A   6     -11.250 -59.812 -29.281  1.00 53.25           N  
ATOM     47  CA  GLN A   6     -10.641 -59.156 -28.125  1.00 53.25           C  
ATOM     48  C   GLN A   6      -9.156 -58.906 -28.359  1.00 53.25           C  
ATOM     49  CB  GLN A   6     -10.836 -60.000 -26.859  1.00 53.25           C  
ATOM     50  O   GLN A   6      -8.406 -59.812 -28.688  1.00 53.25           O  
ATOM     51  CG  GLN A   6     -12.258 -59.969 -26.328  1.00 53.25           C  
ATOM     52  CD  GLN A   6     -12.359 -59.312 -24.953  1.00 53.25           C  
ATOM     53  NE2 GLN A   6     -13.578 -59.031 -24.516  1.00 53.25           N  
ATOM     54  OE1 GLN A   6     -11.344 -59.031 -24.312  1.00 53.25           O  
ATOM     55  N   PHE A   7      -8.734 -57.844 -29.031  1.00 57.22           N  
ATOM     56  CA  PHE A   7      -7.398 -57.281 -29.016  1.00 57.22           C  
ATOM     57  C   PHE A   7      -6.980 -56.906 -27.609  1.00 57.22           C  
ATOM     58  CB  PHE A   7      -7.344 -56.031 -29.922  1.00 57.22           C  
ATOM     59  O   PHE A   7      -7.684 -56.156 -26.922  1.00 57.22           O  
ATOM     60  CG  PHE A   7      -6.734 -56.281 -31.281  1.00 57.22           C  
ATOM     61  CD1 PHE A   7      -5.355 -56.250 -31.453  1.00 57.22           C  
ATOM     62  CD2 PHE A   7      -7.539 -56.562 -32.375  1.00 57.22           C  
ATOM     63  CE1 PHE A   7      -4.785 -56.500 -32.688  1.00 57.22           C  
ATOM     64  CE2 PHE A   7      -6.977 -56.812 -33.625  1.00 57.22           C  
ATOM     65  CZ  PHE A   7      -5.602 -56.781 -33.781  1.00 57.22           C  
ATOM     66  N   GLU A   8      -6.625 -57.906 -26.766  1.00 50.72           N  
ATOM     67  CA  GLU A   8      -5.879 -57.781 -25.516  1.00 50.72           C  
ATOM     68  C   GLU A   8      -4.473 -57.219 -25.766  1.00 50.72           C  
ATOM     69  CB  GLU A   8      -5.809 -59.125 -24.797  1.00 50.72           C  
ATOM     70  O   GLU A   8      -3.715 -57.812 -26.562  1.00 50.72           O  
ATOM     71  CG  GLU A   8      -7.094 -59.500 -24.094  1.00 50.72           C  
ATOM     72  CD  GLU A   8      -6.867 -60.406 -22.875  1.00 50.72           C  
ATOM     73  OE1 GLU A   8      -7.809 -60.594 -22.078  1.00 50.72           O  
ATOM     74  OE2 GLU A   8      -5.738 -60.938 -22.750  1.00 50.72           O  
ATOM     75  N   LYS A   9      -4.254 -55.969 -25.969  1.00 56.75           N  
ATOM     76  CA  LYS A   9      -2.957 -55.281 -25.938  1.00 56.75           C  
ATOM     77  C   LYS A   9      -2.365 -55.281 -24.531  1.00 56.75           C  
ATOM     78  CB  LYS A   9      -3.088 -53.844 -26.469  1.00 56.75           C  
ATOM     79  O   LYS A   9      -3.025 -54.844 -23.578  1.00 56.75           O  
ATOM     80  CG  LYS A   9      -2.662 -53.688 -27.922  1.00 56.75           C  
ATOM     81  CD  LYS A   9      -2.801 -52.250 -28.391  1.00 56.75           C  
ATOM     82  CE  LYS A   9      -2.477 -52.094 -29.859  1.00 56.75           C  
ATOM     83  NZ  LYS A   9      -2.873 -50.750 -30.391  1.00 56.75           N  
ATOM     84  N   SER A  10      -1.701 -56.406 -24.078  1.00 54.53           N  
ATOM     85  CA  SER A  10      -0.801 -56.562 -22.938  1.00 54.53           C  
ATOM     86  C   SER A  10       0.359 -55.562 -23.000  1.00 54.53           C  
ATOM     87  CB  SER A  10      -0.261 -58.000 -22.891  1.00 54.53           C  
ATOM     88  O   SER A  10       0.939 -55.344 -24.062  1.00 54.53           O  
ATOM     89  OG  SER A  10       0.317 -58.344 -24.141  1.00 54.53           O  
ATOM     90  N   LEU A  11       0.329 -54.469 -22.281  1.00 50.56           N  
ATOM     91  CA  LEU A  11       1.364 -53.469 -22.047  1.00 50.56           C  
ATOM     92  C   LEU A  11       2.340 -53.938 -20.969  1.00 50.56           C  
ATOM     93  CB  LEU A  11       0.735 -52.125 -21.625  1.00 50.56           C  
ATOM     94  O   LEU A  11       1.928 -54.312 -19.875  1.00 50.56           O  
ATOM     95  CG  LEU A  11       1.584 -50.875 -21.859  1.00 50.56           C  
ATOM     96  CD1 LEU A  11       1.168 -50.188 -23.141  1.00 50.56           C  
ATOM     97  CD2 LEU A  11       1.462 -49.906 -20.672  1.00 50.56           C  
ATOM     98  N   SER A  12       3.414 -54.688 -21.297  1.00 54.53           N  
ATOM     99  CA  SER A  12       4.512 -55.094 -20.406  1.00 54.53           C  
ATOM    100  C   SER A  12       5.590 -54.000 -20.359  1.00 54.53           C  
ATOM    101  CB  SER A  12       5.125 -56.406 -20.875  1.00 54.53           C  
ATOM    102  O   SER A  12       5.910 -53.406 -21.391  1.00 54.53           O  
ATOM    103  OG  SER A  12       5.598 -56.312 -22.203  1.00 54.53           O  
ATOM    104  N   ILE A  13       5.734 -53.281 -19.250  1.00 63.44           N  
ATOM    105  CA  ILE A  13       6.723 -52.250 -18.953  1.00 63.44           C  
ATOM    106  C   ILE A  13       7.973 -52.906 -18.359  1.00 63.44           C  
ATOM    107  CB  ILE A  13       6.152 -51.188 -17.984  1.00 63.44           C  
ATOM    108  O   ILE A  13       7.883 -53.688 -17.422  1.00 63.44           O  
ATOM    109  CG1 ILE A  13       4.867 -50.594 -18.562  1.00 63.44           C  
ATOM    110  CG2 ILE A  13       7.191 -50.125 -17.703  1.00 63.44           C  
ATOM    111  CD1 ILE A  13       3.936 -50.000 -17.516  1.00 63.44           C  
ATOM    112  N   ASP A  14       9.086 -53.000 -19.047  1.00 58.50           N  
ATOM    113  CA  ASP A  14      10.461 -53.406 -18.766  1.00 58.50           C  
ATOM    114  C   ASP A  14      11.102 -52.438 -17.766  1.00 58.50           C  
ATOM    115  CB  ASP A  14      11.289 -53.438 -20.047  1.00 58.50           C  
ATOM    116  O   ASP A  14      11.258 -51.250 -18.047  1.00 58.50           O  
ATOM    117  CG  ASP A  14      12.633 -54.125 -19.859  1.00 58.50           C  
ATOM    118  OD1 ASP A  14      12.922 -54.625 -18.750  1.00 58.50           O  
ATOM    119  OD2 ASP A  14      13.414 -54.188 -20.844  1.00 58.50           O  
ATOM    120  N   VAL A  15      11.258 -52.844 -16.500  1.00 66.94           N  
ATOM    121  CA  VAL A  15      11.695 -52.125 -15.312  1.00 66.94           C  
ATOM    122  C   VAL A  15      13.195 -52.281 -15.125  1.00 66.94           C  
ATOM    123  CB  VAL A  15      10.945 -52.625 -14.055  1.00 66.94           C  
ATOM    124  O   VAL A  15      13.781 -51.719 -14.211  1.00 66.94           O  
ATOM    125  CG1 VAL A  15       9.516 -52.062 -14.031  1.00 66.94           C  
ATOM    126  CG2 VAL A  15      10.945 -54.125 -13.984  1.00 66.94           C  
ATOM    127  N   THR A  16      13.906 -52.812 -16.141  1.00 64.94           N  
ATOM    128  CA  THR A  16      15.336 -53.094 -16.078  1.00 64.94           C  
ATOM    129  C   THR A  16      16.125 -51.906 -16.609  1.00 64.94           C  
ATOM    130  CB  THR A  16      15.703 -54.375 -16.859  1.00 64.94           C  
ATOM    131  O   THR A  16      17.328 -51.781 -16.359  1.00 64.94           O  
ATOM    132  CG2 THR A  16      15.203 -55.625 -16.156  1.00 64.94           C  
ATOM    133  OG1 THR A  16      15.109 -54.281 -18.156  1.00 64.94           O  
ATOM    134  N   SER A  17      15.406 -50.750 -16.891  1.00 55.62           N  
ATOM    135  CA  SER A  17      16.094 -49.531 -17.312  1.00 55.62           C  
ATOM    136  C   SER A  17      15.742 -48.344 -16.391  1.00 55.62           C  
ATOM    137  CB  SER A  17      15.734 -49.156 -18.750  1.00 55.62           C  
ATOM    138  O   SER A  17      16.062 -47.219 -16.688  1.00 55.62           O  
ATOM    139  OG  SER A  17      14.930 -50.188 -19.328  1.00 55.62           O  
ATOM    140  N   LEU A  18      15.320 -48.750 -15.094  1.00 59.25           N  
ATOM    141  CA  LEU A  18      15.109 -47.594 -14.211  1.00 59.25           C  
ATOM    142  C   LEU A  18      16.344 -47.312 -13.367  1.00 59.25           C  
ATOM    143  CB  LEU A  18      13.906 -47.875 -13.289  1.00 59.25           C  
ATOM    144  O   LEU A  18      17.031 -48.250 -12.922  1.00 59.25           O  
ATOM    145  CG  LEU A  18      12.523 -47.781 -13.945  1.00 59.25           C  
ATOM    146  CD1 LEU A  18      11.531 -48.656 -13.203  1.00 59.25           C  
ATOM    147  CD2 LEU A  18      12.031 -46.344 -13.969  1.00 59.25           C  
ATOM    148  N   PRO A  19      16.859 -46.188 -13.555  1.00 52.22           N  
ATOM    149  CA  PRO A  19      18.062 -45.844 -12.789  1.00 52.22           C  
ATOM    150  C   PRO A  19      17.891 -46.062 -11.289  1.00 52.22           C  
ATOM    151  CB  PRO A  19      18.281 -44.344 -13.094  1.00 52.22           C  
ATOM    152  O   PRO A  19      16.797 -45.844 -10.750  1.00 52.22           O  
ATOM    153  CG  PRO A  19      16.984 -43.906 -13.664  1.00 52.22           C  
ATOM    154  CD  PRO A  19      16.141 -45.094 -13.984  1.00 52.22           C  
ATOM    155  N   SER A  20      18.625 -47.000 -10.688  1.00 48.66           N  
ATOM    156  CA  SER A  20      18.781 -47.344  -9.281  1.00 48.66           C  
ATOM    157  C   SER A  20      19.172 -46.125  -8.438  1.00 48.66           C  
ATOM    158  CB  SER A  20      19.844 -48.438  -9.117  1.00 48.66           C  
ATOM    159  O   SER A  20      20.078 -45.375  -8.805  1.00 48.66           O  
ATOM    160  OG  SER A  20      19.234 -49.719  -8.914  1.00 48.66           O  
ATOM    161  N   ILE A  21      18.219 -45.469  -7.734  1.00 51.88           N  
ATOM    162  CA  ILE A  21      18.500 -44.312  -6.879  1.00 51.88           C  
ATOM    163  C   ILE A  21      19.297 -44.750  -5.656  1.00 51.88           C  
ATOM    164  CB  ILE A  21      17.203 -43.594  -6.445  1.00 51.88           C  
ATOM    165  O   ILE A  21      18.859 -45.656  -4.910  1.00 51.88           O  
ATOM    166  CG1 ILE A  21      16.328 -43.281  -7.668  1.00 51.88           C  
ATOM    167  CG2 ILE A  21      17.516 -42.344  -5.652  1.00 51.88           C  
ATOM    168  CD1 ILE A  21      14.930 -42.812  -7.320  1.00 51.88           C  
ATOM    169  N   PRO A  22      20.594 -44.500  -5.566  1.00 43.69           N  
ATOM    170  CA  PRO A  22      21.375 -44.812  -4.371  1.00 43.69           C  
ATOM    171  C   PRO A  22      21.016 -43.938  -3.178  1.00 43.69           C  
ATOM    172  CB  PRO A  22      22.812 -44.562  -4.820  1.00 43.69           C  
ATOM    173  O   PRO A  22      20.500 -42.812  -3.355  1.00 43.69           O  
ATOM    174  CG  PRO A  22      22.719 -43.531  -5.891  1.00 43.69           C  
ATOM    175  CD  PRO A  22      21.266 -43.375  -6.258  1.00 43.69           C  
ATOM    176  N   SER A  23      20.578 -44.562  -2.080  1.00 45.28           N  
ATOM    177  CA  SER A  23      20.281 -44.156  -0.718  1.00 45.28           C  
ATOM    178  C   SER A  23      21.312 -43.156  -0.197  1.00 45.28           C  
ATOM    179  CB  SER A  23      20.203 -45.344   0.213  1.00 45.28           C  
ATOM    180  O   SER A  23      21.906 -43.375   0.854  1.00 45.28           O  
ATOM    181  OG  SER A  23      21.375 -46.156   0.083  1.00 45.28           O  
ATOM    182  N   THR A  24      21.734 -42.094  -0.888  1.00 44.47           N  
ATOM    183  CA  THR A  24      22.484 -41.125  -0.105  1.00 44.47           C  
ATOM    184  C   THR A  24      21.922 -39.719  -0.303  1.00 44.47           C  
ATOM    185  CB  THR A  24      23.984 -41.125  -0.482  1.00 44.47           C  
ATOM    186  O   THR A  24      21.969 -39.156  -1.409  1.00 44.47           O  
ATOM    187  CG2 THR A  24      24.609 -42.469  -0.157  1.00 44.47           C  
ATOM    188  OG1 THR A  24      24.109 -40.875  -1.886  1.00 44.47           O  
ATOM    189  N   ILE A  25      20.719 -39.406   0.089  1.00 47.22           N  
ATOM    190  CA  ILE A  25      20.000 -38.219   0.453  1.00 47.22           C  
ATOM    191  C   ILE A  25      20.750 -37.469   1.558  1.00 47.22           C  
ATOM    192  CB  ILE A  25      18.562 -38.531   0.906  1.00 47.22           C  
ATOM    193  O   ILE A  25      21.047 -38.031   2.607  1.00 47.22           O  
ATOM    194  CG1 ILE A  25      17.797 -39.250  -0.207  1.00 47.22           C  
ATOM    195  CG2 ILE A  25      17.828 -37.250   1.323  1.00 47.22           C  
ATOM    196  CD1 ILE A  25      16.422 -39.781   0.214  1.00 47.22           C  
ATOM    197  N   TYR A  26      22.141 -37.219   1.417  1.00 43.53           N  
ATOM    198  CA  TYR A  26      22.578 -36.062   2.197  1.00 43.53           C  
ATOM    199  C   TYR A  26      24.000 -35.688   1.845  1.00 43.53           C  
ATOM    200  CB  TYR A  26      22.469 -36.375   3.697  1.00 43.53           C  
ATOM    201  O   TYR A  26      24.906 -36.531   1.854  1.00 43.53           O  
ATOM    202  CG  TYR A  26      21.141 -35.969   4.297  1.00 43.53           C  
ATOM    203  CD1 TYR A  26      20.922 -34.688   4.773  1.00 43.53           C  
ATOM    204  CD2 TYR A  26      20.109 -36.906   4.395  1.00 43.53           C  
ATOM    205  CE1 TYR A  26      19.688 -34.312   5.328  1.00 43.53           C  
ATOM    206  CE2 TYR A  26      18.875 -36.562   4.949  1.00 43.53           C  
ATOM    207  OH  TYR A  26      17.469 -34.906   5.961  1.00 43.53           O  
ATOM    208  CZ  TYR A  26      18.688 -35.250   5.414  1.00 43.53           C  
ATOM    209  N   LYS A  27      24.281 -34.812   0.810  1.00 41.31           N  
ATOM    210  CA  LYS A  27      25.422 -33.906   0.958  1.00 41.31           C  
ATOM    211  C   LYS A  27      25.453 -32.875  -0.176  1.00 41.31           C  
ATOM    212  CB  LYS A  27      26.719 -34.688   1.004  1.00 41.31           C  
ATOM    213  O   LYS A  27      25.359 -33.250  -1.350  1.00 41.31           O  
ATOM    214  CG  LYS A  27      26.969 -35.406   2.328  1.00 41.31           C  
ATOM    215  CD  LYS A  27      28.125 -34.781   3.092  1.00 41.31           C  
ATOM    216  CE  LYS A  27      28.375 -35.469   4.422  1.00 41.31           C  
ATOM    217  NZ  LYS A  27      29.422 -34.781   5.227  1.00 41.31           N  
ATOM    218  N   ASN A  28      25.047 -31.625   0.036  1.00 45.12           N  
ATOM    219  CA  ASN A  28      25.328 -30.219  -0.251  1.00 45.12           C  
ATOM    220  C   ASN A  28      26.547 -30.078  -1.157  1.00 45.12           C  
ATOM    221  CB  ASN A  28      25.547 -29.438   1.048  1.00 45.12           C  
ATOM    222  O   ASN A  28      27.672 -30.438  -0.771  1.00 45.12           O  
ATOM    223  CG  ASN A  28      24.250 -28.844   1.584  1.00 45.12           C  
ATOM    224  ND2 ASN A  28      24.375 -28.000   2.600  1.00 45.12           N  
ATOM    225  OD1 ASN A  28      23.156 -29.141   1.090  1.00 45.12           O  
ATOM    226  N   GLU A  29      26.344 -30.000  -2.504  1.00 35.47           N  
ATOM    227  CA  GLU A  29      27.297 -29.250  -3.326  1.00 35.47           C  
ATOM    228  C   GLU A  29      26.656 -28.781  -4.621  1.00 35.47           C  
ATOM    229  CB  GLU A  29      28.516 -30.125  -3.637  1.00 35.47           C  
ATOM    230  O   GLU A  29      25.859 -29.500  -5.234  1.00 35.47           O  
ATOM    231  CG  GLU A  29      29.094 -30.844  -2.422  1.00 35.47           C  
ATOM    232  CD  GLU A  29      30.578 -31.172  -2.555  1.00 35.47           C  
ATOM    233  OE1 GLU A  29      31.234 -31.422  -1.523  1.00 35.47           O  
ATOM    234  OE2 GLU A  29      31.078 -31.156  -3.701  1.00 35.47           O  
ATOM    235  N   SER A  30      26.141 -27.531  -4.691  1.00 36.94           N  
ATOM    236  CA  SER A  30      26.250 -26.453  -5.660  1.00 36.94           C  
ATOM    237  C   SER A  30      25.797 -26.906  -7.047  1.00 36.94           C  
ATOM    238  CB  SER A  30      27.688 -25.938  -5.723  1.00 36.94           C  
ATOM    239  O   SER A  30      26.375 -27.828  -7.621  1.00 36.94           O  
ATOM    240  OG  SER A  30      28.266 -25.891  -4.430  1.00 36.94           O  
ATOM    241  N   SER A  31      24.469 -27.078  -7.234  1.00 37.44           N  
ATOM    242  CA  SER A  31      24.016 -27.078  -8.617  1.00 37.44           C  
ATOM    243  C   SER A  31      22.516 -26.828  -8.703  1.00 37.44           C  
ATOM    244  CB  SER A  31      24.359 -28.391  -9.297  1.00 37.44           C  
ATOM    245  O   SER A  31      21.750 -27.344  -7.895  1.00 37.44           O  
ATOM    246  OG  SER A  31      25.750 -28.484  -9.555  1.00 37.44           O  
ATOM    247  N   SER A  32      22.109 -25.609  -8.867  1.00 37.03           N  
ATOM    248  CA  SER A  32      21.000 -24.922  -9.500  1.00 37.03           C  
ATOM    249  C   SER A  32      19.672 -25.594  -9.180  1.00 37.03           C  
ATOM    250  CB  SER A  32      21.203 -24.859 -11.016  1.00 37.03           C  
ATOM    251  O   SER A  32      19.484 -26.781  -9.484  1.00 37.03           O  
ATOM    252  OG  SER A  32      22.406 -24.188 -11.344  1.00 37.03           O  
ATOM    253  N   THR A  33      19.188 -25.484  -7.930  1.00 42.28           N  
ATOM    254  CA  THR A  33      17.984 -26.125  -7.426  1.00 42.28           C  
ATOM    255  C   THR A  33      16.734 -25.469  -8.016  1.00 42.28           C  
ATOM    256  CB  THR A  33      17.922 -26.062  -5.887  1.00 42.28           C  
ATOM    257  O   THR A  33      16.484 -24.297  -7.785  1.00 42.28           O  
ATOM    258  CG2 THR A  33      19.016 -26.906  -5.254  1.00 42.28           C  
ATOM    259  OG1 THR A  33      18.062 -24.703  -5.465  1.00 42.28           O  
ATOM    260  N   THR A  34      16.406 -25.641  -9.344  1.00 47.28           N  
ATOM    261  CA  THR A  34      15.055 -25.547  -9.883  1.00 47.28           C  
ATOM    262  C   THR A  34      14.219 -26.734  -9.430  1.00 47.28           C  
ATOM    263  CB  THR A  34      15.070 -25.484 -11.422  1.00 47.28           C  
ATOM    264  O   THR A  34      14.648 -27.891  -9.539  1.00 47.28           O  
ATOM    265  CG2 THR A  34      15.125 -24.031 -11.906  1.00 47.28           C  
ATOM    266  OG1 THR A  34      16.219 -26.188 -11.914  1.00 47.28           O  
ATOM    267  N   SER A  35      13.680 -26.734  -8.211  1.00 48.16           N  
ATOM    268  CA  SER A  35      12.844 -27.766  -7.602  1.00 48.16           C  
ATOM    269  C   SER A  35      11.430 -27.750  -8.180  1.00 48.16           C  
ATOM    270  CB  SER A  35      12.781 -27.578  -6.082  1.00 48.16           C  
ATOM    271  O   SER A  35      10.805 -26.688  -8.266  1.00 48.16           O  
ATOM    272  OG  SER A  35      12.148 -28.688  -5.469  1.00 48.16           O  
ATOM    273  N   THR A  36      11.172 -28.562  -9.227  1.00 50.19           N  
ATOM    274  CA  THR A  36       9.883 -28.922  -9.805  1.00 50.19           C  
ATOM    275  C   THR A  36       9.062 -29.750  -8.812  1.00 50.19           C  
ATOM    276  CB  THR A  36      10.062 -29.719 -11.109  1.00 50.19           C  
ATOM    277  O   THR A  36       9.477 -30.844  -8.422  1.00 50.19           O  
ATOM    278  CG2 THR A  36      10.109 -28.781 -12.320  1.00 50.19           C  
ATOM    279  OG1 THR A  36      11.289 -30.469 -11.047  1.00 50.19           O  
ATOM    280  N   LEU A  37       8.602 -29.234  -7.637  1.00 53.03           N  
ATOM    281  CA  LEU A  37       7.668 -29.891  -6.734  1.00 53.03           C  
ATOM    282  C   LEU A  37       6.348 -30.188  -7.438  1.00 53.03           C  
ATOM    283  CB  LEU A  37       7.422 -29.031  -5.492  1.00 53.03           C  
ATOM    284  O   LEU A  37       5.738 -29.281  -8.016  1.00 53.03           O  
ATOM    285  CG  LEU A  37       8.562 -28.969  -4.473  1.00 53.03           C  
ATOM    286  CD1 LEU A  37       8.469 -27.688  -3.660  1.00 53.03           C  
ATOM    287  CD2 LEU A  37       8.531 -30.188  -3.559  1.00 53.03           C  
ATOM    288  N   SER A  38       6.258 -31.266  -8.188  1.00 41.72           N  
ATOM    289  CA  SER A  38       5.254 -32.156  -8.758  1.00 41.72           C  
ATOM    290  C   SER A  38       4.105 -32.406  -7.781  1.00 41.72           C  
ATOM    291  CB  SER A  38       5.887 -33.500  -9.156  1.00 41.72           C  
ATOM    292  O   SER A  38       4.309 -32.969  -6.707  1.00 41.72           O  
ATOM    293  OG  SER A  38       4.918 -34.375  -9.711  1.00 41.72           O  
ATOM    294  N   GLY A  39       3.133 -31.375  -7.652  1.00 48.66           N  
ATOM    295  CA  GLY A  39       1.834 -31.594  -7.031  1.00 48.66           C  
ATOM    296  C   GLY A  39       0.687 -31.000  -7.832  1.00 48.66           C  
ATOM    297  O   GLY A  39       0.858 -30.000  -8.523  1.00 48.66           O  
ATOM    298  N   LYS A  40       0.261 -31.656  -8.922  1.00 46.78           N  
ATOM    299  CA  LYS A  40      -0.981 -31.781  -9.680  1.00 46.78           C  
ATOM    300  C   LYS A  40      -1.347 -30.453 -10.352  1.00 46.78           C  
ATOM    301  CB  LYS A  40      -2.121 -32.250  -8.773  1.00 46.78           C  
ATOM    302  O   LYS A  40      -1.666 -29.484  -9.672  1.00 46.78           O  
ATOM    303  CG  LYS A  40      -1.900 -33.594  -8.141  1.00 46.78           C  
ATOM    304  CD  LYS A  40      -3.092 -34.031  -7.297  1.00 46.78           C  
ATOM    305  CE  LYS A  40      -2.951 -35.469  -6.812  1.00 46.78           C  
ATOM    306  NZ  LYS A  40      -4.215 -35.969  -6.195  1.00 46.78           N  
ATOM    307  N   SER A  41      -0.436 -29.672 -11.156  1.00 47.12           N  
ATOM    308  CA  SER A  41      -0.930 -28.469 -11.812  1.00 47.12           C  
ATOM    309  C   SER A  41      -0.533 -28.453 -13.289  1.00 47.12           C  
ATOM    310  CB  SER A  41      -0.400 -27.219 -11.117  1.00 47.12           C  
ATOM    311  O   SER A  41       0.545 -28.922 -13.656  1.00 47.12           O  
ATOM    312  OG  SER A  41       0.945 -27.406 -10.711  1.00 47.12           O  
ATOM    313  N   ILE A  42      -1.229 -28.984 -14.188  1.00 47.97           N  
ATOM    314  CA  ILE A  42      -1.524 -28.609 -15.570  1.00 47.97           C  
ATOM    315  C   ILE A  42      -0.249 -28.125 -16.250  1.00 47.97           C  
ATOM    316  CB  ILE A  42      -2.615 -27.516 -15.633  1.00 47.97           C  
ATOM    317  O   ILE A  42       0.513 -27.344 -15.680  1.00 47.97           O  
ATOM    318  CG1 ILE A  42      -3.508 -27.719 -16.859  1.00 47.97           C  
ATOM    319  CG2 ILE A  42      -1.984 -26.125 -15.648  1.00 47.97           C  
ATOM    320  CD1 ILE A  42      -4.844 -28.391 -16.547  1.00 47.97           C  
ATOM    321  N   GLY A  43       0.712 -28.969 -16.609  1.00 50.28           N  
ATOM    322  CA  GLY A  43       1.719 -28.859 -17.656  1.00 50.28           C  
ATOM    323  C   GLY A  43       2.525 -27.578 -17.562  1.00 50.28           C  
ATOM    324  O   GLY A  43       3.045 -27.094 -18.578  1.00 50.28           O  
ATOM    325  N   ARG A  44       2.738 -27.016 -16.281  1.00 52.19           N  
ATOM    326  CA  ARG A  44       3.555 -25.812 -16.297  1.00 52.19           C  
ATOM    327  C   ARG A  44       4.871 -26.031 -15.555  1.00 52.19           C  
ATOM    328  CB  ARG A  44       2.793 -24.641 -15.672  1.00 52.19           C  
ATOM    329  O   ARG A  44       4.895 -26.656 -14.492  1.00 52.19           O  
ATOM    330  CG  ARG A  44       1.658 -24.109 -16.531  1.00 52.19           C  
ATOM    331  CD  ARG A  44       1.158 -22.766 -16.047  1.00 52.19           C  
ATOM    332  NE  ARG A  44       0.490 -22.016 -17.109  1.00 52.19           N  
ATOM    333  NH1 ARG A  44      -1.508 -21.781 -15.969  1.00 52.19           N  
ATOM    334  NH2 ARG A  44      -1.271 -20.891 -18.062  1.00 52.19           N  
ATOM    335  CZ  ARG A  44      -0.762 -21.562 -17.047  1.00 52.19           C  
ATOM    336  N   ASP A  45       6.070 -26.172 -16.219  1.00 58.25           N  
ATOM    337  CA  ASP A  45       7.438 -26.234 -15.703  1.00 58.25           C  
ATOM    338  C   ASP A  45       7.719 -25.062 -14.773  1.00 58.25           C  
ATOM    339  CB  ASP A  45       8.445 -26.250 -16.859  1.00 58.25           C  
ATOM    340  O   ASP A  45       7.852 -23.922 -15.227  1.00 58.25           O  
ATOM    341  CG  ASP A  45       8.367 -27.516 -17.688  1.00 58.25           C  
ATOM    342  OD1 ASP A  45       8.117 -28.609 -17.125  1.00 58.25           O  
ATOM    343  OD2 ASP A  45       8.562 -27.422 -18.922  1.00 58.25           O  
ATOM    344  N   GLU A  46       7.164 -25.156 -13.477  1.00 60.47           N  
ATOM    345  CA  GLU A  46       7.414 -24.078 -12.523  1.00 60.47           C  
ATOM    346  C   GLU A  46       8.883 -24.031 -12.117  1.00 60.47           C  
ATOM    347  CB  GLU A  46       6.531 -24.250 -11.281  1.00 60.47           C  
ATOM    348  O   GLU A  46       9.469 -25.062 -11.766  1.00 60.47           O  
ATOM    349  CG  GLU A  46       5.449 -25.312 -11.438  1.00 60.47           C  
ATOM    350  CD  GLU A  46       4.379 -25.234 -10.359  1.00 60.47           C  
ATOM    351  OE1 GLU A  46       3.400 -26.016 -10.422  1.00 60.47           O  
ATOM    352  OE2 GLU A  46       4.520 -24.391  -9.445  1.00 60.47           O  
ATOM    353  N   GLN A  47       9.664 -23.094 -12.641  1.00 66.62           N  
ATOM    354  CA  GLN A  47      11.016 -22.766 -12.188  1.00 66.62           C  
ATOM    355  C   GLN A  47      10.992 -21.891 -10.945  1.00 66.62           C  
ATOM    356  CB  GLN A  47      11.805 -22.078 -13.305  1.00 66.62           C  
ATOM    357  O   GLN A  47      10.375 -20.812 -10.953  1.00 66.62           O  
ATOM    358  CG  GLN A  47      13.312 -22.156 -13.133  1.00 66.62           C  
ATOM    359  CD  GLN A  47      14.078 -21.641 -14.344  1.00 66.62           C  
ATOM    360  NE2 GLN A  47      15.305 -22.125 -14.508  1.00 66.62           N  
ATOM    361  OE1 GLN A  47      13.555 -20.844 -15.117  1.00 66.62           O  
ATOM    362  N   TYR A  48      11.352 -22.516  -9.789  1.00 65.88           N  
ATOM    363  CA  TYR A  48      11.398 -21.766  -8.539  1.00 65.88           C  
ATOM    364  C   TYR A  48      12.773 -21.141  -8.320  1.00 65.88           C  
ATOM    365  CB  TYR A  48      11.055 -22.688  -7.359  1.00 65.88           C  
ATOM    366  O   TYR A  48      13.797 -21.766  -8.586  1.00 65.88           O  
ATOM    367  CG  TYR A  48       9.625 -23.172  -7.363  1.00 65.88           C  
ATOM    368  CD1 TYR A  48       8.602 -22.391  -6.840  1.00 65.88           C  
ATOM    369  CD2 TYR A  48       9.297 -24.422  -7.891  1.00 65.88           C  
ATOM    370  CE1 TYR A  48       7.281 -22.828  -6.844  1.00 65.88           C  
ATOM    371  CE2 TYR A  48       7.980 -24.875  -7.895  1.00 65.88           C  
ATOM    372  OH  TYR A  48       5.680 -24.516  -7.375  1.00 65.88           O  
ATOM    373  CZ  TYR A  48       6.980 -24.062  -7.371  1.00 65.88           C  
ATOM    374  N   ILE A  49      12.734 -19.812  -8.070  1.00 68.38           N  
ATOM    375  CA  ILE A  49      13.953 -19.078  -7.762  1.00 68.38           C  
ATOM    376  C   ILE A  49      14.195 -19.078  -6.254  1.00 68.38           C  
ATOM    377  CB  ILE A  49      13.891 -17.625  -8.289  1.00 68.38           C  
ATOM    378  O   ILE A  49      13.242 -19.062  -5.469  1.00 68.38           O  
ATOM    379  CG1 ILE A  49      13.586 -17.609  -9.789  1.00 68.38           C  
ATOM    380  CG2 ILE A  49      15.203 -16.875  -7.992  1.00 68.38           C  
ATOM    381  CD1 ILE A  49      13.156 -16.250 -10.328  1.00 68.38           C  
ATOM    382  N   ASP A  50      15.406 -19.266  -5.852  1.00 68.62           N  
ATOM    383  CA  ASP A  50      15.805 -19.219  -4.445  1.00 68.62           C  
ATOM    384  C   ASP A  50      15.242 -17.984  -3.758  1.00 68.62           C  
ATOM    385  CB  ASP A  50      17.328 -19.250  -4.320  1.00 68.62           C  
ATOM    386  O   ASP A  50      15.156 -16.922  -4.363  1.00 68.62           O  
ATOM    387  CG  ASP A  50      17.906 -20.656  -4.422  1.00 68.62           C  
ATOM    388  OD1 ASP A  50      17.172 -21.641  -4.176  1.00 68.62           O  
ATOM    389  OD2 ASP A  50      19.109 -20.766  -4.742  1.00 68.62           O  
ATOM    390  N   PRO A  51      14.719 -18.234  -2.602  1.00 64.62           N  
ATOM    391  CA  PRO A  51      14.070 -17.188  -1.805  1.00 64.62           C  
ATOM    392  C   PRO A  51      15.016 -16.047  -1.459  1.00 64.62           C  
ATOM    393  CB  PRO A  51      13.633 -17.938  -0.542  1.00 64.62           C  
ATOM    394  O   PRO A  51      14.594 -15.055  -0.852  1.00 64.62           O  
ATOM    395  CG  PRO A  51      14.484 -19.156  -0.501  1.00 64.62           C  
ATOM    396  CD  PRO A  51      14.984 -19.438  -1.890  1.00 64.62           C  
ATOM    397  N   ASP A  52      16.250 -16.125  -1.840  1.00 72.62           N  
ATOM    398  CA  ASP A  52      17.250 -15.102  -1.564  1.00 72.62           C  
ATOM    399  C   ASP A  52      17.078 -13.891  -2.484  1.00 72.62           C  
ATOM    400  CB  ASP A  52      18.672 -15.680  -1.718  1.00 72.62           C  
ATOM    401  O   ASP A  52      16.828 -14.055  -3.682  1.00 72.62           O  
ATOM    402  CG  ASP A  52      19.750 -14.742  -1.214  1.00 72.62           C  
ATOM    403  OD1 ASP A  52      19.438 -13.820  -0.425  1.00 72.62           O  
ATOM    404  OD2 ASP A  52      20.922 -14.922  -1.611  1.00 72.62           O  
ATOM    405  N   ALA A  53      17.062 -12.680  -1.976  1.00 73.06           N  
ATOM    406  CA  ALA A  53      16.906 -11.422  -2.691  1.00 73.06           C  
ATOM    407  C   ALA A  53      17.938 -11.281  -3.801  1.00 73.06           C  
ATOM    408  CB  ALA A  53      17.000 -10.242  -1.724  1.00 73.06           C  
ATOM    409  O   ALA A  53      17.641 -10.758  -4.879  1.00 73.06           O  
ATOM    410  N   GLU A  54      19.078 -11.812  -3.592  1.00 80.25           N  
ATOM    411  CA  GLU A  54      20.156 -11.781  -4.566  1.00 80.25           C  
ATOM    412  C   GLU A  54      19.906 -12.742  -5.719  1.00 80.25           C  
ATOM    413  CB  GLU A  54      21.500 -12.109  -3.893  1.00 80.25           C  
ATOM    414  O   GLU A  54      20.219 -12.438  -6.871  1.00 80.25           O  
ATOM    415  CG  GLU A  54      22.719 -11.797  -4.750  1.00 80.25           C  
ATOM    416  CD  GLU A  54      24.031 -12.047  -4.035  1.00 80.25           C  
ATOM    417  OE1 GLU A  54      25.109 -11.852  -4.652  1.00 80.25           O  
ATOM    418  OE2 GLU A  54      24.000 -12.438  -2.848  1.00 80.25           O  
ATOM    419  N   ALA A  55      19.375 -13.797  -5.523  1.00 78.06           N  
ATOM    420  CA  ALA A  55      19.016 -14.836  -6.488  1.00 78.06           C  
ATOM    421  C   ALA A  55      17.844 -14.398  -7.348  1.00 78.06           C  
ATOM    422  CB  ALA A  55      18.703 -16.141  -5.773  1.00 78.06           C  
ATOM    423  O   ALA A  55      17.812 -14.648  -8.555  1.00 78.06           O  
ATOM    424  N   PHE A  56      16.953 -13.688  -6.844  1.00 77.88           N  
ATOM    425  CA  PHE A  56      15.812 -13.117  -7.562  1.00 77.88           C  
ATOM    426  C   PHE A  56      16.266 -11.961  -8.453  1.00 77.88           C  
ATOM    427  CB  PHE A  56      14.742 -12.633  -6.582  1.00 77.88           C  
ATOM    428  O   PHE A  56      15.836 -11.859  -9.609  1.00 77.88           O  
ATOM    429  CG  PHE A  56      13.539 -12.023  -7.246  1.00 77.88           C  
ATOM    430  CD1 PHE A  56      13.367 -10.641  -7.270  1.00 77.88           C  
ATOM    431  CD2 PHE A  56      12.578 -12.828  -7.848  1.00 77.88           C  
ATOM    432  CE1 PHE A  56      12.250 -10.070  -7.887  1.00 77.88           C  
ATOM    433  CE2 PHE A  56      11.461 -12.266  -8.469  1.00 77.88           C  
ATOM    434  CZ  PHE A  56      11.305 -10.891  -8.484  1.00 77.88           C  
ATOM    435  N   ASN A  57      17.047 -11.203  -7.836  1.00 80.94           N  
ATOM    436  CA  ASN A  57      17.609 -10.086  -8.594  1.00 80.94           C  
ATOM    437  C   ASN A  57      18.422 -10.578  -9.781  1.00 80.94           C  
ATOM    438  CB  ASN A  57      18.453  -9.203  -7.684  1.00 80.94           C  
ATOM    439  O   ASN A  57      18.328 -10.031 -10.883  1.00 80.94           O  
ATOM    440  CG  ASN A  57      17.625  -8.234  -6.859  1.00 80.94           C  
ATOM    441  ND2 ASN A  57      18.203  -7.742  -5.770  1.00 80.94           N  
ATOM    442  OD1 ASN A  57      16.484  -7.938  -7.203  1.00 80.94           O  
ATOM    443  N   LYS A  58      19.156 -11.555  -9.570  1.00 83.88           N  
ATOM    444  CA  LYS A  58      19.938 -12.180 -10.633  1.00 83.88           C  
ATOM    445  C   LYS A  58      19.031 -12.805 -11.688  1.00 83.88           C  
ATOM    446  CB  LYS A  58      20.875 -13.242 -10.055  1.00 83.88           C  
ATOM    447  O   LYS A  58      19.297 -12.695 -12.883  1.00 83.88           O  
ATOM    448  CG  LYS A  58      21.875 -13.797 -11.055  1.00 83.88           C  
ATOM    449  CD  LYS A  58      22.875 -14.750 -10.391  1.00 83.88           C  
ATOM    450  CE  LYS A  58      23.797 -15.398 -11.406  1.00 83.88           C  
ATOM    451  NZ  LYS A  58      24.703 -16.406 -10.773  1.00 83.88           N  
ATOM    452  N   TYR A  59      18.062 -13.477 -11.328  1.00 82.44           N  
ATOM    453  CA  TYR A  59      17.062 -14.086 -12.203  1.00 82.44           C  
ATOM    454  C   TYR A  59      16.344 -13.031 -13.023  1.00 82.44           C  
ATOM    455  CB  TYR A  59      16.047 -14.891 -11.383  1.00 82.44           C  
ATOM    456  O   TYR A  59      16.172 -13.188 -14.234  1.00 82.44           O  
ATOM    457  CG  TYR A  59      14.867 -15.375 -12.180  1.00 82.44           C  
ATOM    458  CD1 TYR A  59      13.641 -14.711 -12.109  1.00 82.44           C  
ATOM    459  CD2 TYR A  59      14.969 -16.484 -13.008  1.00 82.44           C  
ATOM    460  CE1 TYR A  59      12.547 -15.156 -12.844  1.00 82.44           C  
ATOM    461  CE2 TYR A  59      13.875 -16.938 -13.742  1.00 82.44           C  
ATOM    462  OH  TYR A  59      11.586 -16.703 -14.383  1.00 82.44           O  
ATOM    463  CZ  TYR A  59      12.672 -16.266 -13.656  1.00 82.44           C  
ATOM    464  N   MET A  60      16.016 -11.898 -12.484  1.00 83.19           N  
ATOM    465  CA  MET A  60      15.305 -10.828 -13.172  1.00 83.19           C  
ATOM    466  C   MET A  60      16.234 -10.086 -14.133  1.00 83.19           C  
ATOM    467  CB  MET A  60      14.703  -9.844 -12.164  1.00 83.19           C  
ATOM    468  O   MET A  60      15.812  -9.680 -15.219  1.00 83.19           O  
ATOM    469  CG  MET A  60      13.531 -10.422 -11.383  1.00 83.19           C  
ATOM    470  SD  MET A  60      12.109 -10.859 -12.453  1.00 83.19           S  
ATOM    471  CE  MET A  60      11.852  -9.273 -13.305  1.00 83.19           C  
ATOM    472  N   LEU A  61      17.484  -9.977 -13.758  1.00 84.81           N  
ATOM    473  CA  LEU A  61      18.453  -9.219 -14.555  1.00 84.81           C  
ATOM    474  C   LEU A  61      18.984 -10.070 -15.703  1.00 84.81           C  
ATOM    475  CB  LEU A  61      19.609  -8.734 -13.672  1.00 84.81           C  
ATOM    476  O   LEU A  61      19.438  -9.531 -16.719  1.00 84.81           O  
ATOM    477  CG  LEU A  61      19.266  -7.641 -12.656  1.00 84.81           C  
ATOM    478  CD1 LEU A  61      20.469  -7.375 -11.758  1.00 84.81           C  
ATOM    479  CD2 LEU A  61      18.844  -6.363 -13.375  1.00 84.81           C  
ATOM    480  N   SER A  62      18.906 -11.391 -15.531  1.00 85.06           N  
ATOM    481  CA  SER A  62      19.438 -12.320 -16.516  1.00 85.06           C  
ATOM    482  C   SER A  62      18.391 -12.734 -17.531  1.00 85.06           C  
ATOM    483  CB  SER A  62      20.016 -13.562 -15.820  1.00 85.06           C  
ATOM    484  O   SER A  62      18.719 -13.242 -18.609  1.00 85.06           O  
ATOM    485  OG  SER A  62      18.984 -14.297 -15.188  1.00 85.06           O  
ATOM    486  N   LYS A  63      17.156 -12.367 -17.375  1.00 84.94           N  
ATOM    487  CA  LYS A  63      16.047 -12.680 -18.281  1.00 84.94           C  
ATOM    488  C   LYS A  63      15.750 -11.516 -19.219  1.00 84.94           C  
ATOM    489  CB  LYS A  63      14.797 -13.055 -17.484  1.00 84.94           C  
ATOM    490  O   LYS A  63      15.922 -10.352 -18.844  1.00 84.94           O  
ATOM    491  CG  LYS A  63      14.805 -14.469 -16.938  1.00 84.94           C  
ATOM    492  CD  LYS A  63      13.508 -15.203 -17.250  1.00 84.94           C  
ATOM    493  CE  LYS A  63      13.453 -16.562 -16.562  1.00 84.94           C  
ATOM    494  NZ  LYS A  63      12.672 -17.547 -17.359  1.00 84.94           N  
ATOM    495  N   ASP A  64      15.484 -11.867 -20.469  1.00 87.94           N  
ATOM    496  CA  ASP A  64      15.070 -10.867 -21.453  1.00 87.94           C  
ATOM    497  C   ASP A  64      13.719 -10.266 -21.078  1.00 87.94           C  
ATOM    498  CB  ASP A  64      15.008 -11.477 -22.844  1.00 87.94           C  
ATOM    499  O   ASP A  64      12.828 -10.969 -20.609  1.00 87.94           O  
ATOM    500  CG  ASP A  64      16.375 -11.812 -23.422  1.00 87.94           C  
ATOM    501  OD1 ASP A  64      17.375 -11.156 -23.031  1.00 87.94           O  
ATOM    502  OD2 ASP A  64      16.469 -12.734 -24.250  1.00 87.94           O  
ATOM    503  N   PRO A  65      13.625  -9.047 -21.188  1.00 81.75           N  
ATOM    504  CA  PRO A  65      12.383  -8.359 -20.812  1.00 81.75           C  
ATOM    505  C   PRO A  65      11.164  -8.922 -21.547  1.00 81.75           C  
ATOM    506  CB  PRO A  65      12.641  -6.910 -21.250  1.00 81.75           C  
ATOM    507  O   PRO A  65      10.047  -8.891 -21.000  1.00 81.75           O  
ATOM    508  CG  PRO A  65      14.125  -6.824 -21.422  1.00 81.75           C  
ATOM    509  CD  PRO A  65      14.664  -8.211 -21.609  1.00 81.75           C  
ATOM    510  N   GLU A  66      11.375  -9.523 -22.688  1.00 84.56           N  
ATOM    511  CA  GLU A  66      10.305 -10.094 -23.516  1.00 84.56           C  
ATOM    512  C   GLU A  66       9.883 -11.469 -23.000  1.00 84.56           C  
ATOM    513  CB  GLU A  66      10.742 -10.188 -24.969  1.00 84.56           C  
ATOM    514  O   GLU A  66       8.797 -11.953 -23.328  1.00 84.56           O  
ATOM    515  CG  GLU A  66      10.852  -8.844 -25.672  1.00 84.56           C  
ATOM    516  CD  GLU A  66      11.555  -8.914 -27.016  1.00 84.56           C  
ATOM    517  OE1 GLU A  66      11.789  -7.859 -27.641  1.00 84.56           O  
ATOM    518  OE2 GLU A  66      11.875 -10.047 -27.453  1.00 84.56           O  
ATOM    519  N   ASP A  67      10.664 -12.023 -22.156  1.00 82.94           N  
ATOM    520  CA  ASP A  67      10.469 -13.367 -21.609  1.00 82.94           C  
ATOM    521  C   ASP A  67       9.961 -13.305 -20.172  1.00 82.94           C  
ATOM    522  CB  ASP A  67      11.766 -14.172 -21.672  1.00 82.94           C  
ATOM    523  O   ASP A  67       9.664 -14.336 -19.562  1.00 82.94           O  
ATOM    524  CG  ASP A  67      12.156 -14.555 -23.094  1.00 82.94           C  
ATOM    525  OD1 ASP A  67      11.273 -14.625 -23.969  1.00 82.94           O  
ATOM    526  OD2 ASP A  67      13.359 -14.797 -23.328  1.00 82.94           O  
ATOM    527  N   ILE A  68       9.773 -12.078 -19.609  1.00 81.19           N  
ATOM    528  CA  ILE A  68       9.203 -11.852 -18.297  1.00 81.19           C  
ATOM    529  C   ILE A  68       7.680 -11.891 -18.375  1.00 81.19           C  
ATOM    530  CB  ILE A  68       9.672 -10.500 -17.703  1.00 81.19           C  
ATOM    531  O   ILE A  68       7.066 -11.086 -19.078  1.00 81.19           O  
ATOM    532  CG1 ILE A  68      11.203 -10.492 -17.547  1.00 81.19           C  
ATOM    533  CG2 ILE A  68       8.992 -10.234 -16.359  1.00 81.19           C  
ATOM    534  CD1 ILE A  68      11.773  -9.117 -17.234  1.00 81.19           C  
ATOM    535  N   GLY A  69       7.070 -12.891 -17.844  1.00 81.00           N  
ATOM    536  CA  GLY A  69       5.633 -13.109 -17.875  1.00 81.00           C  
ATOM    537  C   GLY A  69       5.012 -13.172 -16.484  1.00 81.00           C  
ATOM    538  O   GLY A  69       5.695 -12.961 -15.484  1.00 81.00           O  
ATOM    539  N   PRO A  70       3.801 -13.188 -16.391  1.00 70.00           N  
ATOM    540  CA  PRO A  70       3.041 -13.203 -15.141  1.00 70.00           C  
ATOM    541  C   PRO A  70       3.500 -14.297 -14.180  1.00 70.00           C  
ATOM    542  CB  PRO A  70       1.604 -13.445 -15.602  1.00 70.00           C  
ATOM    543  O   PRO A  70       3.281 -14.195 -12.969  1.00 70.00           O  
ATOM    544  CG  PRO A  70       1.609 -13.117 -17.062  1.00 70.00           C  
ATOM    545  CD  PRO A  70       3.012 -13.258 -17.578  1.00 70.00           C  
ATOM    546  N   SER A  71       4.215 -15.258 -14.703  1.00 70.31           N  
ATOM    547  CA  SER A  71       4.730 -16.359 -13.898  1.00 70.31           C  
ATOM    548  C   SER A  71       6.020 -15.961 -13.188  1.00 70.31           C  
ATOM    549  CB  SER A  71       4.980 -17.594 -14.766  1.00 70.31           C  
ATOM    550  O   SER A  71       6.469 -16.656 -12.273  1.00 70.31           O  
ATOM    551  OG  SER A  71       3.793 -17.984 -15.438  1.00 70.31           O  
ATOM    552  N   ASP A  72       6.621 -14.836 -13.508  1.00 74.19           N  
ATOM    553  CA  ASP A  72       7.867 -14.297 -12.977  1.00 74.19           C  
ATOM    554  C   ASP A  72       7.602 -13.312 -11.836  1.00 74.19           C  
ATOM    555  CB  ASP A  72       8.672 -13.609 -14.078  1.00 74.19           C  
ATOM    556  O   ASP A  72       8.539 -12.750 -11.266  1.00 74.19           O  
ATOM    557  CG  ASP A  72       9.234 -14.586 -15.094  1.00 74.19           C  
ATOM    558  OD1 ASP A  72       9.586 -15.727 -14.719  1.00 74.19           O  
ATOM    559  OD2 ASP A  72       9.344 -14.211 -16.281  1.00 74.19           O  
ATOM    560  N   SER A  73       6.215 -13.164 -11.531  1.00 63.91           N  
ATOM    561  CA  SER A  73       5.746 -12.273 -10.477  1.00 63.91           C  
ATOM    562  C   SER A  73       6.066 -12.844  -9.094  1.00 63.91           C  
ATOM    563  CB  SER A  73       4.242 -12.039 -10.602  1.00 63.91           C  
ATOM    564  O   SER A  73       6.273 -14.047  -8.945  1.00 63.91           O  
ATOM    565  OG  SER A  73       3.926 -11.453 -11.852  1.00 63.91           O  
ATOM    566  N   ALA A  74       6.539 -12.000  -8.242  1.00 59.28           N  
ATOM    567  CA  ALA A  74       6.867 -11.992  -6.820  1.00 59.28           C  
ATOM    568  C   ALA A  74       5.859 -12.805  -6.020  1.00 59.28           C  
ATOM    569  CB  ALA A  74       6.930 -10.555  -6.297  1.00 59.28           C  
ATOM    570  O   ALA A  74       6.062 -13.062  -4.828  1.00 59.28           O  
ATOM    571  N   ASP A  75       4.734 -13.211  -6.758  1.00 57.84           N  
ATOM    572  CA  ASP A  75       3.711 -14.031  -6.113  1.00 57.84           C  
ATOM    573  C   ASP A  75       4.109 -15.508  -6.113  1.00 57.84           C  
ATOM    574  CB  ASP A  75       2.363 -13.852  -6.812  1.00 57.84           C  
ATOM    575  O   ASP A  75       3.398 -16.344  -5.555  1.00 57.84           O  
ATOM    576  CG  ASP A  75       1.765 -12.477  -6.602  1.00 57.84           C  
ATOM    577  OD1 ASP A  75       2.029 -11.844  -5.555  1.00 57.84           O  
ATOM    578  OD2 ASP A  75       1.019 -12.008  -7.492  1.00 57.84           O  
ATOM    579  N   ASN A  76       5.254 -15.891  -6.723  1.00 52.84           N  
ATOM    580  CA  ASN A  76       5.914 -17.188  -6.625  1.00 52.84           C  
ATOM    581  C   ASN A  76       6.953 -17.203  -5.508  1.00 52.84           C  
ATOM    582  CB  ASN A  76       6.562 -17.562  -7.957  1.00 52.84           C  
ATOM    583  O   ASN A  76       7.879 -18.016  -5.527  1.00 52.84           O  
ATOM    584  CG  ASN A  76       5.887 -18.750  -8.625  1.00 52.84           C  
ATOM    585  ND2 ASN A  76       6.066 -18.875  -9.930  1.00 52.84           N  
ATOM    586  OD1 ASN A  76       5.207 -19.531  -7.965  1.00 52.84           O  
ATOM    587  N   ASP A  77       6.770 -16.266  -4.535  1.00 54.12           N  
ATOM    588  CA  ASP A  77       7.555 -16.062  -3.322  1.00 54.12           C  
ATOM    589  C   ASP A  77       7.379 -17.219  -2.350  1.00 54.12           C  
ATOM    590  CB  ASP A  77       7.156 -14.742  -2.643  1.00 54.12           C  
ATOM    591  O   ASP A  77       6.258 -17.547  -1.949  1.00 54.12           O  
ATOM    592  CG  ASP A  77       8.156 -14.297  -1.585  1.00 54.12           C  
ATOM    593  OD1 ASP A  77       9.078 -15.070  -1.257  1.00 54.12           O  
ATOM    594  OD2 ASP A  77       8.008 -13.172  -1.072  1.00 54.12           O  
ATOM    595  N   PRO A  78       8.359 -18.141  -2.307  1.00 54.56           N  
ATOM    596  CA  PRO A  78       8.258 -19.141  -1.232  1.00 54.56           C  
ATOM    597  C   PRO A  78       7.867 -18.516   0.107  1.00 54.56           C  
ATOM    598  CB  PRO A  78       9.664 -19.734  -1.170  1.00 54.56           C  
ATOM    599  O   PRO A  78       7.355 -19.219   0.989  1.00 54.56           O  
ATOM    600  CG  PRO A  78      10.508 -18.828  -2.008  1.00 54.56           C  
ATOM    601  CD  PRO A  78       9.594 -17.906  -2.768  1.00 54.56           C  
ATOM    602  N   LEU A  79       8.078 -17.109   0.223  1.00 56.28           N  
ATOM    603  CA  LEU A  79       7.770 -16.500   1.505  1.00 56.28           C  
ATOM    604  C   LEU A  79       6.297 -16.109   1.579  1.00 56.28           C  
ATOM    605  CB  LEU A  79       8.648 -15.258   1.729  1.00 56.28           C  
ATOM    606  O   LEU A  79       5.789 -15.781   2.654  1.00 56.28           O  
ATOM    607  CG  LEU A  79      10.133 -15.516   1.969  1.00 56.28           C  
ATOM    608  CD1 LEU A  79      10.922 -14.219   1.867  1.00 56.28           C  
ATOM    609  CD2 LEU A  79      10.352 -16.172   3.328  1.00 56.28           C  
ATOM    610  N   THR A  80       5.637 -16.250   0.338  1.00 51.50           N  
ATOM    611  CA  THR A  80       4.195 -16.047   0.345  1.00 51.50           C  
ATOM    612  C   THR A  80       3.451 -17.375   0.235  1.00 51.50           C  
ATOM    613  CB  THR A  80       3.762 -15.117  -0.804  1.00 51.50           C  
ATOM    614  O   THR A  80       3.047 -17.781  -0.857  1.00 51.50           O  
ATOM    615  CG2 THR A  80       4.270 -13.695  -0.583  1.00 51.50           C  
ATOM    616  OG1 THR A  80       4.289 -15.609  -2.039  1.00 51.50           O  
ATOM    617  N   SER A  81       4.039 -18.531   0.710  1.00 50.69           N  
ATOM    618  CA  SER A  81       3.340 -19.797   0.850  1.00 50.69           C  
ATOM    619  C   SER A  81       2.301 -19.734   1.965  1.00 50.69           C  
ATOM    620  CB  SER A  81       4.332 -20.922   1.125  1.00 50.69           C  
ATOM    621  O   SER A  81       2.621 -19.391   3.102  1.00 50.69           O  
ATOM    622  OG  SER A  81       4.559 -21.062   2.518  1.00 50.69           O  
ATOM    623  N   PHE A  82       1.264 -19.000   1.824  1.00 51.72           N  
ATOM    624  CA  PHE A  82       0.215 -19.312   2.789  1.00 51.72           C  
ATOM    625  C   PHE A  82       0.070 -20.812   2.969  1.00 51.72           C  
ATOM    626  CB  PHE A  82      -1.120 -18.703   2.346  1.00 51.72           C  
ATOM    627  O   PHE A  82       0.116 -21.562   1.995  1.00 51.72           O  
ATOM    628  CG  PHE A  82      -1.080 -17.203   2.176  1.00 51.72           C  
ATOM    629  CD1 PHE A  82      -1.173 -16.359   3.277  1.00 51.72           C  
ATOM    630  CD2 PHE A  82      -0.950 -16.641   0.913  1.00 51.72           C  
ATOM    631  CE1 PHE A  82      -1.137 -14.977   3.123  1.00 51.72           C  
ATOM    632  CE2 PHE A  82      -0.913 -15.258   0.751  1.00 51.72           C  
ATOM    633  CZ  PHE A  82      -1.008 -14.430   1.857  1.00 51.72           C  
ATOM    634  N   SER A  83       0.778 -21.516   3.947  1.00 51.56           N  
ATOM    635  CA  SER A  83       0.442 -22.891   4.328  1.00 51.56           C  
ATOM    636  C   SER A  83      -1.007 -23.219   3.988  1.00 51.56           C  
ATOM    637  CB  SER A  83       0.682 -23.094   5.824  1.00 51.56           C  
ATOM    638  O   SER A  83      -1.933 -22.625   4.547  1.00 51.56           O  
ATOM    639  OG  SER A  83       2.064 -23.016   6.129  1.00 51.56           O  
ATOM    640  N   ILE A  84      -1.390 -23.266   2.701  1.00 51.38           N  
ATOM    641  CA  ILE A  84      -2.752 -23.734   2.484  1.00 51.38           C  
ATOM    642  C   ILE A  84      -2.893 -25.156   3.016  1.00 51.38           C  
ATOM    643  CB  ILE A  84      -3.141 -23.672   0.991  1.00 51.38           C  
ATOM    644  O   ILE A  84      -2.361 -26.094   2.426  1.00 51.38           O  
ATOM    645  CG1 ILE A  84      -2.873 -22.281   0.422  1.00 51.38           C  
ATOM    646  CG2 ILE A  84      -4.605 -24.078   0.799  1.00 51.38           C  
ATOM    647  CD1 ILE A  84      -3.076 -22.172  -1.083  1.00 51.38           C  
ATOM    648  N   ARG A  85      -2.160 -25.594   4.105  1.00 54.62           N  
ATOM    649  CA  ARG A  85      -2.541 -26.875   4.684  1.00 54.62           C  
ATOM    650  C   ARG A  85      -3.977 -26.844   5.195  1.00 54.62           C  
ATOM    651  CB  ARG A  85      -1.589 -27.266   5.816  1.00 54.62           C  
ATOM    652  O   ARG A  85      -4.430 -27.781   5.859  1.00 54.62           O  
ATOM    653  CG  ARG A  85      -0.366 -28.031   5.359  1.00 54.62           C  
ATOM    654  CD  ARG A  85       0.532 -28.422   6.527  1.00 54.62           C  
ATOM    655  NE  ARG A  85       1.512 -29.438   6.145  1.00 54.62           N  
ATOM    656  NH1 ARG A  85       2.844 -29.141   8.016  1.00 54.62           N  
ATOM    657  NH2 ARG A  85       3.414 -30.688   6.418  1.00 54.62           N  
ATOM    658  CZ  ARG A  85       2.588 -29.750   6.859  1.00 54.62           C  
ATOM    659  N   SER A  86      -4.973 -26.203   4.523  1.00 49.81           N  
ATOM    660  CA  SER A  86      -6.320 -26.422   5.035  1.00 49.81           C  
ATOM    661  C   SER A  86      -7.109 -27.359   4.129  1.00 49.81           C  
ATOM    662  CB  SER A  86      -7.062 -25.094   5.172  1.00 49.81           C  
ATOM    663  O   SER A  86      -6.980 -27.297   2.902  1.00 49.81           O  
ATOM    664  OG  SER A  86      -6.617 -24.172   4.191  1.00 49.81           O  
ATOM    665  N   ASN A  87      -7.145 -28.719   4.309  1.00 53.78           N  
ATOM    666  CA  ASN A  87      -8.070 -29.703   3.748  1.00 53.78           C  
ATOM    667  C   ASN A  87      -9.148 -29.031   2.902  1.00 53.78           C  
ATOM    668  CB  ASN A  87      -8.711 -30.531   4.859  1.00 53.78           C  
ATOM    669  O   ASN A  87      -9.852 -28.141   3.379  1.00 53.78           O  
ATOM    670  CG  ASN A  87      -7.738 -31.516   5.480  1.00 53.78           C  
ATOM    671  ND2 ASN A  87      -8.242 -32.375   6.355  1.00 53.78           N  
ATOM    672  OD1 ASN A  87      -6.539 -31.516   5.176  1.00 53.78           O  
ATOM    673  N   ALA A  88      -8.875 -28.500   1.636  1.00 57.44           N  
ATOM    674  CA  ALA A  88      -9.969 -28.109   0.749  1.00 57.44           C  
ATOM    675  C   ALA A  88     -11.234 -28.891   1.053  1.00 57.44           C  
ATOM    676  CB  ALA A  88      -9.562 -28.297  -0.711  1.00 57.44           C  
ATOM    677  O   ALA A  88     -11.172 -30.094   1.345  1.00 57.44           O  
ATOM    678  N   VAL A  89     -12.133 -28.516   1.891  1.00 56.72           N  
ATOM    679  CA  VAL A  89     -13.508 -28.969   2.020  1.00 56.72           C  
ATOM    680  C   VAL A  89     -13.930 -29.703   0.747  1.00 56.72           C  
ATOM    681  CB  VAL A  89     -14.477 -27.812   2.303  1.00 56.72           C  
ATOM    682  O   VAL A  89     -13.719 -29.219  -0.362  1.00 56.72           O  
ATOM    683  CG1 VAL A  89     -15.930 -28.281   2.266  1.00 56.72           C  
ATOM    684  CG2 VAL A  89     -14.156 -27.156   3.650  1.00 56.72           C  
ATOM    685  N   LYS A  90     -13.680 -31.047   0.551  1.00 58.31           N  
ATOM    686  CA  LYS A  90     -14.305 -31.938  -0.420  1.00 58.31           C  
ATOM    687  C   LYS A  90     -15.805 -31.688  -0.523  1.00 58.31           C  
ATOM    688  CB  LYS A  90     -14.047 -33.406  -0.045  1.00 58.31           C  
ATOM    689  O   LYS A  90     -16.516 -31.672   0.488  1.00 58.31           O  
ATOM    690  CG  LYS A  90     -12.578 -33.781  -0.059  1.00 58.31           C  
ATOM    691  CD  LYS A  90     -12.391 -35.281   0.193  1.00 58.31           C  
ATOM    692  CE  LYS A  90     -11.031 -35.781  -0.280  1.00 58.31           C  
ATOM    693  NZ  LYS A  90     -10.758 -37.188   0.156  1.00 58.31           N  
ATOM    694  N   THR A  91     -16.266 -30.766  -1.306  1.00 53.62           N  
ATOM    695  CA  THR A  91     -17.688 -30.562  -1.585  1.00 53.62           C  
ATOM    696  C   THR A  91     -18.234 -31.719  -2.420  1.00 53.62           C  
ATOM    697  CB  THR A  91     -17.922 -29.234  -2.318  1.00 53.62           C  
ATOM    698  O   THR A  91     -17.578 -32.188  -3.342  1.00 53.62           O  
ATOM    699  CG2 THR A  91     -17.531 -28.047  -1.446  1.00 53.62           C  
ATOM    700  OG1 THR A  91     -17.156 -29.203  -3.523  1.00 53.62           O  
ATOM    701  N   ASN A  92     -18.922 -32.750  -1.838  1.00 56.44           N  
ATOM    702  CA  ASN A  92     -19.781 -33.781  -2.436  1.00 56.44           C  
ATOM    703  C   ASN A  92     -20.922 -33.125  -3.234  1.00 56.44           C  
ATOM    704  CB  ASN A  92     -20.344 -34.688  -1.356  1.00 56.44           C  
ATOM    705  O   ASN A  92     -21.438 -32.062  -2.863  1.00 56.44           O  
ATOM    706  CG  ASN A  92     -20.469 -34.000  -0.007  1.00 56.44           C  
ATOM    707  ND2 ASN A  92     -21.188 -34.656   0.911  1.00 56.44           N  
ATOM    708  OD1 ASN A  92     -19.922 -32.938   0.208  1.00 56.44           O  
ATOM    709  N   ALA A  93     -20.812 -33.094  -4.535  1.00 61.41           N  
ATOM    710  CA  ALA A  93     -21.750 -32.750  -5.605  1.00 61.41           C  
ATOM    711  C   ALA A  93     -23.188 -33.062  -5.191  1.00 61.41           C  
ATOM    712  CB  ALA A  93     -21.406 -33.531  -6.879  1.00 61.41           C  
ATOM    713  O   ALA A  93     -24.141 -32.531  -5.789  1.00 61.41           O  
ATOM    714  N   ASP A  94     -23.438 -33.469  -3.926  1.00 57.38           N  
ATOM    715  CA  ASP A  94     -24.797 -33.844  -3.566  1.00 57.38           C  
ATOM    716  C   ASP A  94     -25.328 -33.000  -2.426  1.00 57.38           C  
ATOM    717  CB  ASP A  94     -24.828 -35.344  -3.174  1.00 57.38           C  
ATOM    718  O   ASP A  94     -26.516 -33.094  -2.080  1.00 57.38           O  
ATOM    719  CG  ASP A  94     -26.234 -35.906  -3.182  1.00 57.38           C  
ATOM    720  OD1 ASP A  94     -27.141 -35.312  -3.807  1.00 57.38           O  
ATOM    721  OD2 ASP A  94     -26.453 -36.969  -2.553  1.00 57.38           O  
ATOM    722  N   ALA A  95     -24.656 -31.922  -1.980  1.00 53.75           N  
ATOM    723  CA  ALA A  95     -25.203 -30.922  -1.058  1.00 53.75           C  
ATOM    724  C   ALA A  95     -25.422 -29.594  -1.759  1.00 53.75           C  
ATOM    725  CB  ALA A  95     -24.281 -30.750   0.143  1.00 53.75           C  
ATOM    726  O   ALA A  95     -24.469 -28.891  -2.096  1.00 53.75           O  
ATOM    727  N   GLY A  96     -25.984 -29.578  -2.971  1.00 47.09           N  
ATOM    728  CA  GLY A  96     -26.766 -28.672  -3.801  1.00 47.09           C  
ATOM    729  C   GLY A  96     -27.500 -27.609  -3.002  1.00 47.09           C  
ATOM    730  O   GLY A  96     -28.172 -27.922  -2.020  1.00 47.09           O  
ATOM    731  N   VAL A  97     -26.812 -26.469  -2.457  1.00 55.22           N  
ATOM    732  CA  VAL A  97     -27.594 -25.297  -2.082  1.00 55.22           C  
ATOM    733  C   VAL A  97     -28.172 -24.641  -3.332  1.00 55.22           C  
ATOM    734  CB  VAL A  97     -26.734 -24.266  -1.304  1.00 55.22           C  
ATOM    735  O   VAL A  97     -27.531 -24.594  -4.379  1.00 55.22           O  
ATOM    736  CG1 VAL A  97     -26.312 -24.844   0.049  1.00 55.22           C  
ATOM    737  CG2 VAL A  97     -25.500 -23.875  -2.125  1.00 55.22           C  
ATOM    738  N   SER A  98     -29.406 -25.031  -3.734  1.00 46.44           N  
ATOM    739  CA  SER A  98     -30.469 -24.469  -4.551  1.00 46.44           C  
ATOM    740  C   SER A  98     -30.141 -23.047  -4.988  1.00 46.44           C  
ATOM    741  CB  SER A  98     -31.797 -24.484  -3.783  1.00 46.44           C  
ATOM    742  O   SER A  98     -29.844 -22.188  -4.156  1.00 46.44           O  
ATOM    743  OG  SER A  98     -32.562 -23.328  -4.078  1.00 46.44           O  
ATOM    744  N   MET A  99     -29.422 -22.875  -6.086  1.00 53.19           N  
ATOM    745  CA  MET A  99     -29.312 -21.703  -6.938  1.00 53.19           C  
ATOM    746  C   MET A  99     -30.672 -21.312  -7.504  1.00 53.19           C  
ATOM    747  CB  MET A  99     -28.328 -21.953  -8.078  1.00 53.19           C  
ATOM    748  O   MET A  99     -30.812 -21.141  -8.711  1.00 53.19           O  
ATOM    749  CG  MET A  99     -26.906 -21.500  -7.773  1.00 53.19           C  
ATOM    750  SD  MET A  99     -26.688 -19.672  -7.922  1.00 53.19           S  
ATOM    751  CE  MET A  99     -26.797 -19.203  -6.172  1.00 53.19           C  
ATOM    752  N   ASP A 100     -31.812 -21.266  -6.648  1.00 40.81           N  
ATOM    753  CA  ASP A 100     -33.094 -20.812  -7.191  1.00 40.81           C  
ATOM    754  C   ASP A 100     -33.594 -19.562  -6.480  1.00 40.81           C  
ATOM    755  CB  ASP A 100     -34.125 -21.938  -7.074  1.00 40.81           C  
ATOM    756  O   ASP A 100     -33.469 -19.438  -5.258  1.00 40.81           O  
ATOM    757  CG  ASP A 100     -34.250 -22.766  -8.336  1.00 40.81           C  
ATOM    758  OD1 ASP A 100     -33.656 -22.406  -9.367  1.00 40.81           O  
ATOM    759  OD2 ASP A 100     -34.938 -23.812  -8.297  1.00 40.81           O  
ATOM    760  N   SER A 101     -33.469 -18.281  -7.004  1.00 38.38           N  
ATOM    761  CA  SER A 101     -34.312 -17.234  -7.547  1.00 38.38           C  
ATOM    762  C   SER A 101     -34.688 -16.203  -6.473  1.00 38.38           C  
ATOM    763  CB  SER A 101     -35.594 -17.828  -8.141  1.00 38.38           C  
ATOM    764  O   SER A 101     -35.250 -16.562  -5.434  1.00 38.38           O  
ATOM    765  OG  SER A 101     -35.281 -18.781  -9.156  1.00 38.38           O  
ATOM    766  N   SER A 102     -34.000 -15.039  -6.363  1.00 42.69           N  
ATOM    767  CA  SER A 102     -34.781 -13.820  -6.203  1.00 42.69           C  
ATOM    768  C   SER A 102     -34.188 -12.672  -7.012  1.00 42.69           C  
ATOM    769  CB  SER A 102     -34.875 -13.430  -4.730  1.00 42.69           C  
ATOM    770  O   SER A 102     -33.000 -12.438  -6.973  1.00 42.69           O  
ATOM    771  OG  SER A 102     -33.594 -13.203  -4.191  1.00 42.69           O  
ATOM    772  N   ALA A 103     -34.562 -12.547  -8.297  1.00 40.97           N  
ATOM    773  CA  ALA A 103     -34.906 -11.297  -8.961  1.00 40.97           C  
ATOM    774  C   ALA A 103     -35.125 -10.180  -7.945  1.00 40.97           C  
ATOM    775  CB  ALA A 103     -36.188 -11.492  -9.789  1.00 40.97           C  
ATOM    776  O   ALA A 103     -36.000 -10.258  -7.082  1.00 40.97           O  
ATOM    777  N   GLN A 104     -34.094  -9.617  -7.141  1.00 45.34           N  
ATOM    778  CA  GLN A 104     -34.250  -8.336  -6.453  1.00 45.34           C  
ATOM    779  C   GLN A 104     -32.938  -7.547  -6.477  1.00 45.34           C  
ATOM    780  CB  GLN A 104     -34.688  -8.555  -5.008  1.00 45.34           C  
ATOM    781  O   GLN A 104     -31.875  -8.086  -6.164  1.00 45.34           O  
ATOM    782  CG  GLN A 104     -35.469  -7.387  -4.426  1.00 45.34           C  
ATOM    783  CD  GLN A 104     -36.219  -7.758  -3.156  1.00 45.34           C  
ATOM    784  NE2 GLN A 104     -36.875  -6.777  -2.555  1.00 45.34           N  
ATOM    785  OE1 GLN A 104     -36.188  -8.914  -2.723  1.00 45.34           O  
ATOM    786  N   SER A 105     -32.625  -6.789  -7.609  1.00 41.03           N  
ATOM    787  CA  SER A 105     -32.156  -5.438  -7.875  1.00 41.03           C  
ATOM    788  C   SER A 105     -30.719  -5.262  -7.434  1.00 41.03           C  
ATOM    789  CB  SER A 105     -33.062  -4.410  -7.164  1.00 41.03           C  
ATOM    790  O   SER A 105     -30.344  -5.676  -6.336  1.00 41.03           O  
ATOM    791  OG  SER A 105     -33.094  -4.660  -5.770  1.00 41.03           O  
ATOM    792  N   ARG A 106     -29.781  -5.531  -8.281  1.00 46.59           N  
ATOM    793  CA  ARG A 106     -28.406  -5.059  -8.375  1.00 46.59           C  
ATOM    794  C   ARG A 106     -28.188  -3.830  -7.500  1.00 46.59           C  
ATOM    795  CB  ARG A 106     -28.047  -4.742  -9.828  1.00 46.59           C  
ATOM    796  O   ARG A 106     -28.859  -2.809  -7.680  1.00 46.59           O  
ATOM    797  CG  ARG A 106     -26.797  -5.457 -10.320  1.00 46.59           C  
ATOM    798  CD  ARG A 106     -26.516  -5.164 -11.789  1.00 46.59           C  
ATOM    799  NE  ARG A 106     -25.312  -5.840 -12.250  1.00 46.59           N  
ATOM    800  NH1 ARG A 106     -25.406  -4.980 -14.398  1.00 46.59           N  
ATOM    801  NH2 ARG A 106     -23.703  -6.395 -13.797  1.00 46.59           N  
ATOM    802  CZ  ARG A 106     -24.812  -5.734 -13.484  1.00 46.59           C  
ATOM    803  N   PRO A 107     -27.375  -3.916  -6.320  1.00 40.84           N  
ATOM    804  CA  PRO A 107     -26.656  -2.641  -6.246  1.00 40.84           C  
ATOM    805  C   PRO A 107     -25.188  -2.766  -6.641  1.00 40.84           C  
ATOM    806  CB  PRO A 107     -26.781  -2.246  -4.773  1.00 40.84           C  
ATOM    807  O   PRO A 107     -24.578  -3.822  -6.453  1.00 40.84           O  
ATOM    808  CG  PRO A 107     -26.781  -3.541  -4.027  1.00 40.84           C  
ATOM    809  CD  PRO A 107     -26.781  -4.664  -5.023  1.00 40.84           C  
ATOM    810  N   SER A 108     -24.719  -2.266  -7.680  1.00 45.75           N  
ATOM    811  CA  SER A 108     -23.656  -1.472  -8.297  1.00 45.75           C  
ATOM    812  C   SER A 108     -22.484  -1.279  -7.340  1.00 45.75           C  
ATOM    813  CB  SER A 108     -24.188  -0.109  -8.734  1.00 45.75           C  
ATOM    814  O   SER A 108     -22.672  -1.091  -6.137  1.00 45.75           O  
ATOM    815  OG  SER A 108     -23.141   0.829  -8.867  1.00 45.75           O  
ATOM    816  N   ASP A 109     -21.203  -1.925  -7.617  1.00 40.50           N  
ATOM    817  CA  ASP A 109     -19.781  -1.629  -7.684  1.00 40.50           C  
ATOM    818  C   ASP A 109     -19.031  -2.242  -6.496  1.00 40.50           C  
ATOM    819  CB  ASP A 109     -19.547  -0.117  -7.723  1.00 40.50           C  
ATOM    820  O   ASP A 109     -19.312  -1.901  -5.344  1.00 40.50           O  
ATOM    821  CG  ASP A 109     -19.859   0.496  -9.078  1.00 40.50           C  
ATOM    822  OD1 ASP A 109     -19.766  -0.208 -10.102  1.00 40.50           O  
ATOM    823  OD2 ASP A 109     -20.219   1.694  -9.117  1.00 40.50           O  
ATOM    824  N   ASN A 110     -18.594  -3.471  -6.434  1.00 48.12           N  
ATOM    825  CA  ASN A 110     -17.828  -4.129  -5.383  1.00 48.12           C  
ATOM    826  C   ASN A 110     -16.312  -3.947  -5.590  1.00 48.12           C  
ATOM    827  CB  ASN A 110     -18.172  -5.617  -5.316  1.00 48.12           C  
ATOM    828  O   ASN A 110     -15.742  -4.520  -6.516  1.00 48.12           O  
ATOM    829  CG  ASN A 110     -18.031  -6.188  -3.916  1.00 48.12           C  
ATOM    830  ND2 ASN A 110     -18.594  -7.367  -3.697  1.00 48.12           N  
ATOM    831  OD1 ASN A 110     -17.422  -5.566  -3.041  1.00 48.12           O  
ATOM    832  N   VAL A 111     -15.656  -2.842  -5.191  1.00 49.62           N  
ATOM    833  CA  VAL A 111     -14.594  -2.295  -4.344  1.00 49.62           C  
ATOM    834  C   VAL A 111     -14.328  -3.238  -3.174  1.00 49.62           C  
ATOM    835  CB  VAL A 111     -14.961  -0.886  -3.822  1.00 49.62           C  
ATOM    836  O   VAL A 111     -15.266  -3.656  -2.482  1.00 49.62           O  
ATOM    837  CG1 VAL A 111     -13.773  -0.261  -3.088  1.00 49.62           C  
ATOM    838  CG2 VAL A 111     -15.406   0.009  -4.977  1.00 49.62           C  
ATOM    839  N   GLY A 112     -13.414  -4.227  -3.373  1.00 41.72           N  
ATOM    840  CA  GLY A 112     -12.359  -4.750  -2.521  1.00 41.72           C  
ATOM    841  C   GLY A 112     -12.414  -4.219  -1.103  1.00 41.72           C  
ATOM    842  O   GLY A 112     -12.188  -3.029  -0.869  1.00 41.72           O  
ATOM    843  N   CYS A 113     -13.445  -4.410  -0.374  1.00 52.19           N  
ATOM    844  CA  CYS A 113     -13.633  -4.012   1.017  1.00 52.19           C  
ATOM    845  C   CYS A 113     -12.719  -4.809   1.939  1.00 52.19           C  
ATOM    846  CB  CYS A 113     -15.094  -4.203   1.437  1.00 52.19           C  
ATOM    847  O   CYS A 113     -12.625  -6.031   1.820  1.00 52.19           O  
ATOM    848  SG  CYS A 113     -15.562  -3.248   2.895  1.00 52.19           S  
ATOM    849  N   ASP A 114     -11.484  -4.344   2.270  1.00 54.06           N  
ATOM    850  CA  ASP A 114     -10.680  -4.777   3.410  1.00 54.06           C  
ATOM    851  C   ASP A 114     -11.562  -5.039   4.629  1.00 54.06           C  
ATOM    852  CB  ASP A 114      -9.617  -3.730   3.746  1.00 54.06           C  
ATOM    853  O   ASP A 114     -12.172  -4.117   5.172  1.00 54.06           O  
ATOM    854  CG  ASP A 114      -8.523  -4.266   4.656  1.00 54.06           C  
ATOM    855  OD1 ASP A 114      -8.414  -5.504   4.809  1.00 54.06           O  
ATOM    856  OD2 ASP A 114      -7.773  -3.447   5.227  1.00 54.06           O  
ATOM    857  N   GLN A 115     -12.312  -6.090   4.547  1.00 58.97           N  
ATOM    858  CA  GLN A 115     -13.141  -6.551   5.660  1.00 58.97           C  
ATOM    859  C   GLN A 115     -12.289  -6.820   6.898  1.00 58.97           C  
ATOM    860  CB  GLN A 115     -13.906  -7.812   5.270  1.00 58.97           C  
ATOM    861  O   GLN A 115     -11.258  -7.500   6.816  1.00 58.97           O  
ATOM    862  CG  GLN A 115     -15.344  -7.547   4.840  1.00 58.97           C  
ATOM    863  CD  GLN A 115     -16.094  -8.820   4.477  1.00 58.97           C  
ATOM    864  NE2 GLN A 115     -16.859  -8.766   3.387  1.00 58.97           N  
ATOM    865  OE1 GLN A 115     -15.984  -9.836   5.164  1.00 58.97           O  
ATOM    866  N   VAL A 116     -12.023  -5.953   7.820  1.00 61.50           N  
ATOM    867  CA  VAL A 116     -11.453  -6.176   9.141  1.00 61.50           C  
ATOM    868  C   VAL A 116     -12.461  -6.906  10.023  1.00 61.50           C  
ATOM    869  CB  VAL A 116     -11.016  -4.852   9.805  1.00 61.50           C  
ATOM    870  O   VAL A 116     -13.656  -6.617   9.984  1.00 61.50           O  
ATOM    871  CG1 VAL A 116      -9.867  -4.211   9.039  1.00 61.50           C  
ATOM    872  CG2 VAL A 116     -12.203  -3.889   9.891  1.00 61.50           C  
ATOM    873  N   ASP A 117     -12.211  -8.227  10.273  1.00 66.56           N  
ATOM    874  CA  ASP A 117     -12.938  -9.133  11.156  1.00 66.56           C  
ATOM    875  C   ASP A 117     -12.656  -8.812  12.625  1.00 66.56           C  
ATOM    876  CB  ASP A 117     -12.570 -10.586  10.852  1.00 66.56           C  
ATOM    877  O   ASP A 117     -11.492  -8.766  13.039  1.00 66.56           O  
ATOM    878  CG  ASP A 117     -13.523 -11.586  11.484  1.00 66.56           C  
ATOM    879  OD1 ASP A 117     -14.602 -11.180  11.977  1.00 66.56           O  
ATOM    880  OD2 ASP A 117     -13.195 -12.789  11.500  1.00 66.56           O  
ATOM    881  N   PHE A 118     -13.523  -8.094  13.344  1.00 62.03           N  
ATOM    882  CA  PHE A 118     -13.398  -7.945  14.789  1.00 62.03           C  
ATOM    883  C   PHE A 118     -14.289  -8.938  15.523  1.00 62.03           C  
ATOM    884  CB  PHE A 118     -13.742  -6.516  15.219  1.00 62.03           C  
ATOM    885  O   PHE A 118     -15.352  -9.312  15.016  1.00 62.03           O  
ATOM    886  CG  PHE A 118     -12.812  -5.473  14.664  1.00 62.03           C  
ATOM    887  CD1 PHE A 118     -11.594  -5.211  15.281  1.00 62.03           C  
ATOM    888  CD2 PHE A 118     -13.156  -4.754  13.523  1.00 62.03           C  
ATOM    889  CE1 PHE A 118     -10.727  -4.246  14.766  1.00 62.03           C  
ATOM    890  CE2 PHE A 118     -12.297  -3.789  13.008  1.00 62.03           C  
ATOM    891  CZ  PHE A 118     -11.086  -3.535  13.625  1.00 62.03           C  
ATOM    892  N   SER A 119     -13.656  -9.867  16.266  1.00 65.81           N  
ATOM    893  CA  SER A 119     -14.398 -10.812  17.094  1.00 65.81           C  
ATOM    894  C   SER A 119     -14.430 -10.375  18.547  1.00 65.81           C  
ATOM    895  CB  SER A 119     -13.797 -12.219  16.984  1.00 65.81           C  
ATOM    896  O   SER A 119     -13.430  -9.891  19.078  1.00 65.81           O  
ATOM    897  OG  SER A 119     -12.555 -12.281  17.656  1.00 65.81           O  
ATOM    898  N   LEU A 120     -15.664  -9.984  19.141  1.00 65.88           N  
ATOM    899  CA  LEU A 120     -15.844  -9.719  20.562  1.00 65.88           C  
ATOM    900  C   LEU A 120     -16.031 -11.016  21.344  1.00 65.88           C  
ATOM    901  CB  LEU A 120     -17.047  -8.805  20.797  1.00 65.88           C  
ATOM    902  O   LEU A 120     -16.984 -11.750  21.125  1.00 65.88           O  
ATOM    903  CG  LEU A 120     -16.953  -7.395  20.203  1.00 65.88           C  
ATOM    904  CD1 LEU A 120     -18.328  -6.734  20.172  1.00 65.88           C  
ATOM    905  CD2 LEU A 120     -15.969  -6.551  20.984  1.00 65.88           C  
ATOM    906  N   ASN A 121     -15.023 -11.703  21.734  1.00 67.06           N  
ATOM    907  CA  ASN A 121     -14.930 -12.977  22.438  1.00 67.06           C  
ATOM    908  C   ASN A 121     -15.531 -12.891  23.844  1.00 67.06           C  
ATOM    909  CB  ASN A 121     -13.477 -13.445  22.516  1.00 67.06           C  
ATOM    910  O   ASN A 121     -15.758 -13.914  24.484  1.00 67.06           O  
ATOM    911  CG  ASN A 121     -12.898 -13.758  21.156  1.00 67.06           C  
ATOM    912  ND2 ASN A 121     -11.805 -14.516  21.125  1.00 67.06           N  
ATOM    913  OD1 ASN A 121     -13.422 -13.320  20.125  1.00 67.06           O  
ATOM    914  N   LYS A 122     -16.094 -11.586  24.109  1.00 61.41           N  
ATOM    915  CA  LYS A 122     -16.781 -11.453  25.391  1.00 61.41           C  
ATOM    916  C   LYS A 122     -18.109 -10.734  25.219  1.00 61.41           C  
ATOM    917  CB  LYS A 122     -15.898 -10.711  26.391  1.00 61.41           C  
ATOM    918  O   LYS A 122     -18.188  -9.703  24.547  1.00 61.41           O  
ATOM    919  CG  LYS A 122     -14.664 -11.484  26.828  1.00 61.41           C  
ATOM    920  CD  LYS A 122     -13.875 -10.734  27.891  1.00 61.41           C  
ATOM    921  CE  LYS A 122     -12.602 -11.477  28.281  1.00 61.41           C  
ATOM    922  NZ  LYS A 122     -12.109 -11.062  29.625  1.00 61.41           N  
ATOM    923  N   GLY A 123     -19.172 -11.406  24.922  1.00 59.78           N  
ATOM    924  CA  GLY A 123     -20.594 -11.234  24.703  1.00 59.78           C  
ATOM    925  C   GLY A 123     -21.188 -10.078  25.484  1.00 59.78           C  
ATOM    926  O   GLY A 123     -20.812  -9.836  26.625  1.00 59.78           O  
ATOM    927  N   LEU A 124     -21.516  -8.938  24.812  1.00 64.81           N  
ATOM    928  CA  LEU A 124     -22.281  -7.801  25.312  1.00 64.81           C  
ATOM    929  C   LEU A 124     -23.766  -8.164  25.438  1.00 64.81           C  
ATOM    930  CB  LEU A 124     -22.109  -6.594  24.391  1.00 64.81           C  
ATOM    931  O   LEU A 124     -24.359  -8.672  24.484  1.00 64.81           O  
ATOM    932  CG  LEU A 124     -22.266  -5.215  25.047  1.00 64.81           C  
ATOM    933  CD1 LEU A 124     -20.906  -4.688  25.484  1.00 64.81           C  
ATOM    934  CD2 LEU A 124     -22.938  -4.238  24.078  1.00 64.81           C  
ATOM    935  N   LYS A 125     -24.328  -8.484  26.641  1.00 61.47           N  
ATOM    936  CA  LYS A 125     -25.734  -8.781  26.859  1.00 61.47           C  
ATOM    937  C   LYS A 125     -26.547  -7.500  26.969  1.00 61.47           C  
ATOM    938  CB  LYS A 125     -25.906  -9.633  28.109  1.00 61.47           C  
ATOM    939  O   LYS A 125     -26.328  -6.688  27.875  1.00 61.47           O  
ATOM    940  CG  LYS A 125     -26.875 -10.797  27.938  1.00 61.47           C  
ATOM    941  CD  LYS A 125     -26.875 -11.703  29.172  1.00 61.47           C  
ATOM    942  CE  LYS A 125     -27.891 -12.828  29.031  1.00 61.47           C  
ATOM    943  NZ  LYS A 125     -28.000 -13.641  30.281  1.00 61.47           N  
ATOM    944  N   VAL A 126     -27.328  -7.172  25.844  1.00 64.00           N  
ATOM    945  CA  VAL A 126     -28.188  -5.996  25.812  1.00 64.00           C  
ATOM    946  C   VAL A 126     -29.656  -6.422  25.906  1.00 64.00           C  
ATOM    947  CB  VAL A 126     -27.969  -5.160  24.531  1.00 64.00           C  
ATOM    948  O   VAL A 126     -30.109  -7.297  25.156  1.00 64.00           O  
ATOM    949  CG1 VAL A 126     -28.875  -3.938  24.516  1.00 64.00           C  
ATOM    950  CG2 VAL A 126     -26.500  -4.734  24.422  1.00 64.00           C  
ATOM    951  N   LYS A 127     -30.375  -6.234  27.047  1.00 59.00           N  
ATOM    952  CA  LYS A 127     -31.812  -6.473  27.125  1.00 59.00           C  
ATOM    953  C   LYS A 127     -32.594  -5.203  26.828  1.00 59.00           C  
ATOM    954  CB  LYS A 127     -32.188  -7.004  28.516  1.00 59.00           C  
ATOM    955  O   LYS A 127     -32.594  -4.262  27.625  1.00 59.00           O  
ATOM    956  CG  LYS A 127     -31.734  -8.438  28.766  1.00 59.00           C  
ATOM    957  CD  LYS A 127     -32.406  -9.023  30.000  1.00 59.00           C  
ATOM    958  CE  LYS A 127     -31.953 -10.445  30.266  1.00 59.00           C  
ATOM    959  NZ  LYS A 127     -32.594 -11.023  31.484  1.00 59.00           N  
ATOM    960  N   ALA A 128     -32.844  -4.918  25.469  1.00 58.84           N  
ATOM    961  CA  ALA A 128     -33.656  -3.734  25.188  1.00 58.84           C  
ATOM    962  C   ALA A 128     -34.875  -4.090  24.359  1.00 58.84           C  
ATOM    963  CB  ALA A 128     -32.812  -2.674  24.469  1.00 58.84           C  
ATOM    964  O   ALA A 128     -34.812  -4.988  23.516  1.00 58.84           O  
ATOM    965  N   ASN A 129     -36.188  -3.842  24.766  1.00 56.53           N  
ATOM    966  CA  ASN A 129     -37.469  -3.920  24.125  1.00 56.53           C  
ATOM    967  C   ASN A 129     -37.719  -2.750  23.172  1.00 56.53           C  
ATOM    968  CB  ASN A 129     -38.594  -3.973  25.188  1.00 56.53           C  
ATOM    969  O   ASN A 129     -38.844  -2.539  22.703  1.00 56.53           O  
ATOM    970  CG  ASN A 129     -38.781  -5.363  25.750  1.00 56.53           C  
ATOM    971  ND2 ASN A 129     -39.062  -5.438  27.047  1.00 56.53           N  
ATOM    972  OD1 ASN A 129     -38.719  -6.359  25.031  1.00 56.53           O  
ATOM    973  N   LEU A 130     -36.719  -2.309  22.312  1.00 57.19           N  
ATOM    974  CA  LEU A 130     -36.969  -1.334  21.250  1.00 57.19           C  
ATOM    975  C   LEU A 130     -35.750  -1.186  20.359  1.00 57.19           C  
ATOM    976  CB  LEU A 130     -37.344   0.024  21.844  1.00 57.19           C  
ATOM    977  O   LEU A 130     -34.625  -1.427  20.797  1.00 57.19           O  
ATOM    978  CG  LEU A 130     -38.688   0.084  22.609  1.00 57.19           C  
ATOM    979  CD1 LEU A 130     -38.688   1.296  23.531  1.00 57.19           C  
ATOM    980  CD2 LEU A 130     -39.844   0.122  21.641  1.00 57.19           C  
ATOM    981  N   ASP A 131     -35.844  -1.353  19.016  1.00 56.91           N  
ATOM    982  CA  ASP A 131     -34.938  -1.384  17.859  1.00 56.91           C  
ATOM    983  C   ASP A 131     -33.625  -0.717  18.203  1.00 56.91           C  
ATOM    984  CB  ASP A 131     -35.594  -0.699  16.656  1.00 56.91           C  
ATOM    985  O   ASP A 131     -33.562   0.488  18.453  1.00 56.91           O  
ATOM    986  CG  ASP A 131     -35.625  -1.581  15.422  1.00 56.91           C  
ATOM    987  OD1 ASP A 131     -35.031  -2.691  15.453  1.00 56.91           O  
ATOM    988  OD2 ASP A 131     -36.219  -1.162  14.414  1.00 56.91           O  
ATOM    989  N   SER A 132     -32.562  -1.612  18.766  1.00 52.56           N  
ATOM    990  CA  SER A 132     -31.266  -1.090  19.125  1.00 52.56           C  
ATOM    991  C   SER A 132     -30.234  -1.374  18.031  1.00 52.56           C  
ATOM    992  CB  SER A 132     -30.781  -1.691  20.453  1.00 52.56           C  
ATOM    993  O   SER A 132     -30.312  -2.398  17.344  1.00 52.56           O  
ATOM    994  OG  SER A 132     -29.547  -1.121  20.844  1.00 52.56           O  
ATOM    995  N   SER A 133     -29.484  -0.308  17.625  1.00 68.06           N  
ATOM    996  CA  SER A 133     -28.391  -0.364  16.672  1.00 68.06           C  
ATOM    997  C   SER A 133     -27.062   0.005  17.328  1.00 68.06           C  
ATOM    998  CB  SER A 133     -28.656   0.568  15.484  1.00 68.06           C  
ATOM    999  O   SER A 133     -27.031   0.772  18.281  1.00 68.06           O  
ATOM   1000  OG  SER A 133     -28.656   1.923  15.898  1.00 68.06           O  
ATOM   1001  N   ILE A 134     -25.984  -0.780  17.234  1.00 69.50           N  
ATOM   1002  CA  ILE A 134     -24.625  -0.646  17.734  1.00 69.50           C  
ATOM   1003  C   ILE A 134     -23.734  -0.043  16.656  1.00 69.50           C  
ATOM   1004  CB  ILE A 134     -24.062  -2.006  18.203  1.00 69.50           C  
ATOM   1005  O   ILE A 134     -23.672  -0.556  15.539  1.00 69.50           O  
ATOM   1006  CG1 ILE A 134     -24.922  -2.586  19.328  1.00 69.50           C  
ATOM   1007  CG2 ILE A 134     -22.609  -1.859  18.656  1.00 69.50           C  
ATOM   1008  CD1 ILE A 134     -24.609  -4.031  19.688  1.00 69.50           C  
ATOM   1009  N   ASP A 135     -23.281   1.250  16.875  1.00 73.44           N  
ATOM   1010  CA  ASP A 135     -22.359   1.991  16.031  1.00 73.44           C  
ATOM   1011  C   ASP A 135     -20.953   2.037  16.625  1.00 73.44           C  
ATOM   1012  CB  ASP A 135     -22.875   3.412  15.789  1.00 73.44           C  
ATOM   1013  O   ASP A 135     -20.797   2.371  17.812  1.00 73.44           O  
ATOM   1014  CG  ASP A 135     -24.125   3.453  14.922  1.00 73.44           C  
ATOM   1015  OD1 ASP A 135     -24.109   2.867  13.812  1.00 73.44           O  
ATOM   1016  OD2 ASP A 135     -25.109   4.074  15.344  1.00 73.44           O  
ATOM   1017  N   ILE A 136     -19.938   1.518  16.062  1.00 71.44           N  
ATOM   1018  CA  ILE A 136     -18.547   1.478  16.500  1.00 71.44           C  
ATOM   1019  C   ILE A 136     -17.766   2.570  15.789  1.00 71.44           C  
ATOM   1020  CB  ILE A 136     -17.922   0.095  16.234  1.00 71.44           C  
ATOM   1021  O   ILE A 136     -17.719   2.611  14.555  1.00 71.44           O  
ATOM   1022  CG1 ILE A 136     -18.719  -1.007  16.938  1.00 71.44           C  
ATOM   1023  CG2 ILE A 136     -16.453   0.075  16.688  1.00 71.44           C  
ATOM   1024  CD1 ILE A 136     -18.375  -2.416  16.469  1.00 71.44           C  
ATOM   1025  N   SER A 137     -17.391   3.703  16.500  1.00 71.69           N  
ATOM   1026  CA  SER A 137     -16.594   4.797  15.953  1.00 71.69           C  
ATOM   1027  C   SER A 137     -15.195   4.828  16.578  1.00 71.69           C  
ATOM   1028  CB  SER A 137     -17.297   6.137  16.188  1.00 71.69           C  
ATOM   1029  O   SER A 137     -15.039   4.520  17.766  1.00 71.69           O  
ATOM   1030  OG  SER A 137     -17.453   6.391  17.578  1.00 71.69           O  
ATOM   1031  N   THR A 138     -14.109   4.617  15.961  1.00 65.69           N  
ATOM   1032  CA  THR A 138     -12.727   4.703  16.422  1.00 65.69           C  
ATOM   1033  C   THR A 138     -12.219   6.137  16.328  1.00 65.69           C  
ATOM   1034  CB  THR A 138     -11.805   3.771  15.609  1.00 65.69           C  
ATOM   1035  O   THR A 138     -12.375   6.793  15.297  1.00 65.69           O  
ATOM   1036  CG2 THR A 138     -12.156   2.307  15.852  1.00 65.69           C  
ATOM   1037  OG1 THR A 138     -11.953   4.062  14.219  1.00 65.69           O  
ATOM   1038  N   ASP A 139     -12.047   6.914  17.469  1.00 63.59           N  
ATOM   1039  CA  ASP A 139     -11.438   8.234  17.531  1.00 63.59           C  
ATOM   1040  C   ASP A 139      -9.922   8.133  17.719  1.00 63.59           C  
ATOM   1041  CB  ASP A 139     -12.055   9.070  18.641  1.00 63.59           C  
ATOM   1042  O   ASP A 139      -9.453   7.422  18.609  1.00 63.59           O  
ATOM   1043  CG  ASP A 139     -13.453   9.562  18.312  1.00 63.59           C  
ATOM   1044  OD1 ASP A 139     -13.781   9.719  17.125  1.00 63.59           O  
ATOM   1045  OD2 ASP A 139     -14.234   9.805  19.266  1.00 63.59           O  
ATOM   1046  N   THR A 140      -9.039   8.227  16.719  1.00 54.66           N  
ATOM   1047  CA  THR A 140      -7.590   8.297  16.875  1.00 54.66           C  
ATOM   1048  C   THR A 140      -7.176   9.633  17.484  1.00 54.66           C  
ATOM   1049  CB  THR A 140      -6.867   8.109  15.531  1.00 54.66           C  
ATOM   1050  O   THR A 140      -7.402  10.695  16.891  1.00 54.66           O  
ATOM   1051  CG2 THR A 140      -7.082   6.695  14.992  1.00 54.66           C  
ATOM   1052  OG1 THR A 140      -7.379   9.055  14.586  1.00 54.66           O  
ATOM   1053  N   LYS A 141      -7.367   9.898  18.812  1.00 51.97           N  
ATOM   1054  CA  LYS A 141      -6.785  11.070  19.469  1.00 51.97           C  
ATOM   1055  C   LYS A 141      -5.262  10.984  19.500  1.00 51.97           C  
ATOM   1056  CB  LYS A 141      -7.340  11.234  20.875  1.00 51.97           C  
ATOM   1057  O   LYS A 141      -4.707   9.984  19.969  1.00 51.97           O  
ATOM   1058  CG  LYS A 141      -8.812  11.617  20.922  1.00 51.97           C  
ATOM   1059  CD  LYS A 141      -9.148  12.383  22.203  1.00 51.97           C  
ATOM   1060  CE  LYS A 141     -10.602  12.820  22.234  1.00 51.97           C  
ATOM   1061  NZ  LYS A 141     -10.938  13.562  23.484  1.00 51.97           N  
ATOM   1062  N   LYS A 142      -4.473  11.492  18.531  1.00 49.41           N  
ATOM   1063  CA  LYS A 142      -3.043  11.773  18.438  1.00 49.41           C  
ATOM   1064  C   LYS A 142      -2.605  12.742  19.531  1.00 49.41           C  
ATOM   1065  CB  LYS A 142      -2.691  12.336  17.062  1.00 49.41           C  
ATOM   1066  O   LYS A 142      -3.115  13.859  19.625  1.00 49.41           O  
ATOM   1067  CG  LYS A 142      -2.400  11.273  16.016  1.00 49.41           C  
ATOM   1068  CD  LYS A 142      -1.860  11.891  14.734  1.00 49.41           C  
ATOM   1069  CE  LYS A 142      -1.616  10.836  13.664  1.00 49.41           C  
ATOM   1070  NZ  LYS A 142      -1.113  11.445  12.398  1.00 49.41           N  
ATOM   1071  N   GLU A 143      -2.359  12.383  20.797  1.00 49.12           N  
ATOM   1072  CA  GLU A 143      -1.570  13.008  21.859  1.00 49.12           C  
ATOM   1073  C   GLU A 143      -0.187  13.406  21.344  1.00 49.12           C  
ATOM   1074  CB  GLU A 143      -1.438  12.070  23.047  1.00 49.12           C  
ATOM   1075  O   GLU A 143       0.521  12.594  20.750  1.00 49.12           O  
ATOM   1076  CG  GLU A 143      -2.562  12.203  24.078  1.00 49.12           C  
ATOM   1077  CD  GLU A 143      -2.291  11.469  25.375  1.00 49.12           C  
ATOM   1078  OE1 GLU A 143      -3.084  11.609  26.328  1.00 49.12           O  
ATOM   1079  OE2 GLU A 143      -1.277  10.734  25.438  1.00 49.12           O  
ATOM   1080  N   LYS A 144       0.026  14.688  20.828  1.00 39.81           N  
ATOM   1081  CA  LYS A 144       1.094  15.648  20.578  1.00 39.81           C  
ATOM   1082  C   LYS A 144       2.082  15.695  21.734  1.00 39.81           C  
ATOM   1083  CB  LYS A 144       0.513  17.047  20.312  1.00 39.81           C  
ATOM   1084  O   LYS A 144       1.718  16.062  22.844  1.00 39.81           O  
ATOM   1085  CG  LYS A 144      -0.216  17.172  18.984  1.00 39.81           C  
ATOM   1086  CD  LYS A 144      -0.450  18.641  18.625  1.00 39.81           C  
ATOM   1087  CE  LYS A 144      -1.183  18.781  17.297  1.00 39.81           C  
ATOM   1088  NZ  LYS A 144      -1.638  20.172  17.062  1.00 39.81           N  
ATOM   1089  N   SER A 145       3.145  14.820  21.828  1.00 45.12           N  
ATOM   1090  CA  SER A 145       4.293  15.180  22.656  1.00 45.12           C  
ATOM   1091  C   SER A 145       5.516  15.484  21.797  1.00 45.12           C  
ATOM   1092  CB  SER A 145       4.621  14.047  23.641  1.00 45.12           C  
ATOM   1093  O   SER A 145       5.836  14.742  20.875  1.00 45.12           O  
ATOM   1094  OG  SER A 145       4.961  12.859  22.953  1.00 45.12           O  
ATOM   1095  N   LYS A 146       5.848  16.828  21.531  1.00 41.62           N  
ATOM   1096  CA  LYS A 146       6.930  17.797  21.328  1.00 41.62           C  
ATOM   1097  C   LYS A 146       8.188  17.359  22.094  1.00 41.62           C  
ATOM   1098  CB  LYS A 146       6.496  19.188  21.781  1.00 41.62           C  
ATOM   1099  O   LYS A 146       8.148  17.141  23.297  1.00 41.62           O  
ATOM   1100  CG  LYS A 146       5.645  19.922  20.766  1.00 41.62           C  
ATOM   1101  CD  LYS A 146       5.375  21.359  21.203  1.00 41.62           C  
ATOM   1102  CE  LYS A 146       4.477  22.094  20.203  1.00 41.62           C  
ATOM   1103  NZ  LYS A 146       4.055  23.422  20.719  1.00 41.62           N  
ATOM   1104  N   GLN A 147       9.242  16.844  21.375  1.00 46.84           N  
ATOM   1105  CA  GLN A 147      10.617  17.078  21.812  1.00 46.84           C  
ATOM   1106  C   GLN A 147      11.570  17.062  20.609  1.00 46.84           C  
ATOM   1107  CB  GLN A 147      11.039  16.016  22.828  1.00 46.84           C  
ATOM   1108  O   GLN A 147      11.586  16.109  19.844  1.00 46.84           O  
ATOM   1109  CG  GLN A 147      10.750  16.406  24.266  1.00 46.84           C  
ATOM   1110  CD  GLN A 147      11.398  15.469  25.281  1.00 46.84           C  
ATOM   1111  NE2 GLN A 147      11.586  15.953  26.500  1.00 46.84           N  
ATOM   1112  OE1 GLN A 147      11.727  14.328  24.953  1.00 46.84           O  
ATOM   1113  N   ASN A 148      12.102  18.234  20.156  1.00 39.75           N  
ATOM   1114  CA  ASN A 148      13.289  19.062  19.922  1.00 39.75           C  
ATOM   1115  C   ASN A 148      14.555  18.219  19.844  1.00 39.75           C  
ATOM   1116  CB  ASN A 148      13.422  20.125  21.031  1.00 39.75           C  
ATOM   1117  O   ASN A 148      14.812  17.391  20.734  1.00 39.75           O  
ATOM   1118  CG  ASN A 148      13.156  21.531  20.516  1.00 39.75           C  
ATOM   1119  ND2 ASN A 148      12.719  22.406  21.422  1.00 39.75           N  
ATOM   1120  OD1 ASN A 148      13.328  21.812  19.328  1.00 39.75           O  
ATOM   1121  N   HIS A 149      15.211  18.109  18.609  1.00 44.00           N  
ATOM   1122  CA  HIS A 149      16.656  18.344  18.594  1.00 44.00           C  
ATOM   1123  C   HIS A 149      17.219  18.125  17.188  1.00 44.00           C  
ATOM   1124  CB  HIS A 149      17.359  17.438  19.594  1.00 44.00           C  
ATOM   1125  O   HIS A 149      16.906  17.125  16.531  1.00 44.00           O  
ATOM   1126  CG  HIS A 149      17.281  17.922  21.000  1.00 44.00           C  
ATOM   1127  CD2 HIS A 149      16.578  17.484  22.062  1.00 44.00           C  
ATOM   1128  ND1 HIS A 149      18.016  19.016  21.453  1.00 44.00           N  
ATOM   1129  CE1 HIS A 149      17.750  19.219  22.734  1.00 44.00           C  
ATOM   1130  NE2 HIS A 149      16.875  18.297  23.125  1.00 44.00           N  
ATOM   1131  N   LYS A 150      17.781  19.219  16.484  1.00 41.81           N  
ATOM   1132  CA  LYS A 150      19.062  19.844  16.188  1.00 41.81           C  
ATOM   1133  C   LYS A 150      19.766  19.141  15.023  1.00 41.81           C  
ATOM   1134  CB  LYS A 150      19.969  19.844  17.406  1.00 41.81           C  
ATOM   1135  O   LYS A 150      19.844  17.906  15.000  1.00 41.81           O  
ATOM   1136  CG  LYS A 150      19.797  21.062  18.312  1.00 41.81           C  
ATOM   1137  CD  LYS A 150      20.828  21.078  19.438  1.00 41.81           C  
ATOM   1138  CE  LYS A 150      20.609  22.266  20.359  1.00 41.81           C  
ATOM   1139  NZ  LYS A 150      21.391  22.125  21.625  1.00 41.81           N  
ATOM   1140  N   SER A 151      19.812  19.750  13.812  1.00 43.97           N  
ATOM   1141  CA  SER A 151      20.828  20.188  12.859  1.00 43.97           C  
ATOM   1142  C   SER A 151      21.219  19.078  11.898  1.00 43.97           C  
ATOM   1143  CB  SER A 151      22.078  20.688  13.602  1.00 43.97           C  
ATOM   1144  O   SER A 151      21.609  17.984  12.328  1.00 43.97           O  
ATOM   1145  OG  SER A 151      22.766  19.609  14.203  1.00 43.97           O  
ATOM   1146  N   ARG A 152      20.484  19.031  10.711  1.00 46.75           N  
ATOM   1147  CA  ARG A 152      21.266  18.250   9.766  1.00 46.75           C  
ATOM   1148  C   ARG A 152      20.828  18.531   8.328  1.00 46.75           C  
ATOM   1149  CB  ARG A 152      21.125  16.750  10.070  1.00 46.75           C  
ATOM   1150  O   ARG A 152      19.625  18.594   8.039  1.00 46.75           O  
ATOM   1151  CG  ARG A 152      22.391  16.125  10.656  1.00 46.75           C  
ATOM   1152  CD  ARG A 152      22.141  14.688  11.086  1.00 46.75           C  
ATOM   1153  NE  ARG A 152      23.391  13.922  11.117  1.00 46.75           N  
ATOM   1154  NH1 ARG A 152      22.484  12.086  12.180  1.00 46.75           N  
ATOM   1155  NH2 ARG A 152      24.703  12.094  11.609  1.00 46.75           N  
ATOM   1156  CZ  ARG A 152      23.516  12.703  11.641  1.00 46.75           C  
ATOM   1157  N   LYS A 153      21.516  19.453   7.570  1.00 49.88           N  
ATOM   1158  CA  LYS A 153      22.109  19.641   6.242  1.00 49.88           C  
ATOM   1159  C   LYS A 153      21.031  19.953   5.207  1.00 49.88           C  
ATOM   1160  CB  LYS A 153      22.891  18.391   5.828  1.00 49.88           C  
ATOM   1161  O   LYS A 153      20.031  19.234   5.109  1.00 49.88           O  
ATOM   1162  CG  LYS A 153      24.125  18.109   6.680  1.00 49.88           C  
ATOM   1163  CD  LYS A 153      25.391  18.188   5.855  1.00 49.88           C  
ATOM   1164  CE  LYS A 153      26.609  17.781   6.668  1.00 49.88           C  
ATOM   1165  NZ  LYS A 153      27.875  17.859   5.863  1.00 49.88           N  
ATOM   1166  N   HIS A 154      20.891  21.297   4.914  1.00 50.84           N  
ATOM   1167  CA  HIS A 154      20.062  21.953   3.910  1.00 50.84           C  
ATOM   1168  C   HIS A 154      20.141  21.234   2.570  1.00 50.84           C  
ATOM   1169  CB  HIS A 154      20.500  23.422   3.744  1.00 50.84           C  
ATOM   1170  O   HIS A 154      21.219  21.141   1.971  1.00 50.84           O  
ATOM   1171  CG  HIS A 154      19.438  24.297   3.150  1.00 50.84           C  
ATOM   1172  CD2 HIS A 154      19.516  25.281   2.221  1.00 50.84           C  
ATOM   1173  ND1 HIS A 154      18.109  24.203   3.510  1.00 50.84           N  
ATOM   1174  CE1 HIS A 154      17.422  25.094   2.826  1.00 50.84           C  
ATOM   1175  NE2 HIS A 154      18.250  25.766   2.037  1.00 50.84           N  
ATOM   1176  N   TYR A 155      19.359  20.156   2.309  1.00 55.16           N  
ATOM   1177  CA  TYR A 155      19.125  19.531   1.011  1.00 55.16           C  
ATOM   1178  C   TYR A 155      18.250  20.422   0.129  1.00 55.16           C  
ATOM   1179  CB  TYR A 155      18.469  18.156   1.183  1.00 55.16           C  
ATOM   1180  O   TYR A 155      17.438  21.203   0.632  1.00 55.16           O  
ATOM   1181  CG  TYR A 155      19.375  17.125   1.811  1.00 55.16           C  
ATOM   1182  CD1 TYR A 155      20.312  16.438   1.043  1.00 55.16           C  
ATOM   1183  CD2 TYR A 155      19.312  16.844   3.170  1.00 55.16           C  
ATOM   1184  CE1 TYR A 155      21.141  15.484   1.615  1.00 55.16           C  
ATOM   1185  CE2 TYR A 155      20.141  15.898   3.754  1.00 55.16           C  
ATOM   1186  OH  TYR A 155      21.875  14.281   3.543  1.00 55.16           O  
ATOM   1187  CZ  TYR A 155      21.062  15.227   2.971  1.00 55.16           C  
ATOM   1188  N   PRO A 156      18.688  20.625  -1.132  1.00 59.53           N  
ATOM   1189  CA  PRO A 156      17.875  21.422  -2.039  1.00 59.53           C  
ATOM   1190  C   PRO A 156      16.375  21.141  -1.895  1.00 59.53           C  
ATOM   1191  CB  PRO A 156      18.375  21.016  -3.426  1.00 59.53           C  
ATOM   1192  O   PRO A 156      15.977  19.984  -1.727  1.00 59.53           O  
ATOM   1193  CG  PRO A 156      19.422  20.000  -3.162  1.00 59.53           C  
ATOM   1194  CD  PRO A 156      19.469  19.719  -1.688  1.00 59.53           C  
ATOM   1195  N   ARG A 157      15.672  22.141  -1.330  1.00 55.00           N  
ATOM   1196  CA  ARG A 157      14.227  22.297  -1.199  1.00 55.00           C  
ATOM   1197  C   ARG A 157      13.523  22.016  -2.521  1.00 55.00           C  
ATOM   1198  CB  ARG A 157      13.898  23.719  -0.721  1.00 55.00           C  
ATOM   1199  O   ARG A 157      13.852  22.609  -3.549  1.00 55.00           O  
ATOM   1200  CG  ARG A 157      12.656  23.797   0.157  1.00 55.00           C  
ATOM   1201  CD  ARG A 157      12.406  25.203   0.662  1.00 55.00           C  
ATOM   1202  NE  ARG A 157      11.172  25.297   1.429  1.00 55.00           N  
ATOM   1203  NH1 ARG A 157      11.398  27.547   1.932  1.00 55.00           N  
ATOM   1204  NH2 ARG A 157       9.578  26.375   2.688  1.00 55.00           N  
ATOM   1205  CZ  ARG A 157      10.719  26.406   2.014  1.00 55.00           C  
ATOM   1206  N   ILE A 158      13.156  20.703  -2.752  1.00 53.62           N  
ATOM   1207  CA  ILE A 158      12.273  20.406  -3.879  1.00 53.62           C  
ATOM   1208  C   ILE A 158      10.984  21.203  -3.756  1.00 53.62           C  
ATOM   1209  CB  ILE A 158      11.961  18.891  -3.961  1.00 53.62           C  
ATOM   1210  O   ILE A 158      10.273  21.094  -2.754  1.00 53.62           O  
ATOM   1211  CG1 ILE A 158      13.266  18.078  -4.043  1.00 53.62           C  
ATOM   1212  CG2 ILE A 158      11.055  18.594  -5.156  1.00 53.62           C  
ATOM   1213  CD1 ILE A 158      13.070  16.578  -3.838  1.00 53.62           C  
ATOM   1214  N   GLU A 159      10.984  22.469  -4.203  1.00 48.19           N  
ATOM   1215  CA  GLU A 159       9.750  23.219  -4.430  1.00 48.19           C  
ATOM   1216  C   GLU A 159       8.703  22.359  -5.141  1.00 48.19           C  
ATOM   1217  CB  GLU A 159      10.039  24.484  -5.238  1.00 48.19           C  
ATOM   1218  O   GLU A 159       8.984  21.781  -6.191  1.00 48.19           O  
ATOM   1219  CG  GLU A 159      10.969  25.469  -4.539  1.00 48.19           C  
ATOM   1220  CD  GLU A 159      10.289  26.766  -4.152  1.00 48.19           C  
ATOM   1221  OE1 GLU A 159      10.883  27.562  -3.393  1.00 48.19           O  
ATOM   1222  OE2 GLU A 159       9.141  27.000  -4.605  1.00 48.19           O  
ATOM   1223  N   ALA A 160       8.070  21.406  -4.395  1.00 49.16           N  
ATOM   1224  CA  ALA A 160       6.926  20.672  -4.934  1.00 49.16           C  
ATOM   1225  C   ALA A 160       5.938  21.609  -5.605  1.00 49.16           C  
ATOM   1226  CB  ALA A 160       6.234  19.875  -3.830  1.00 49.16           C  
ATOM   1227  O   ALA A 160       5.359  22.484  -4.949  1.00 49.16           O  
ATOM   1228  N   GLU A 161       6.477  22.609  -6.457  1.00 44.69           N  
ATOM   1229  CA  GLU A 161       5.391  23.156  -7.266  1.00 44.69           C  
ATOM   1230  C   GLU A 161       4.246  22.156  -7.410  1.00 44.69           C  
ATOM   1231  CB  GLU A 161       5.906  23.562  -8.648  1.00 44.69           C  
ATOM   1232  O   GLU A 161       4.465  21.000  -7.793  1.00 44.69           O  
ATOM   1233  CG  GLU A 161       7.207  24.344  -8.617  1.00 44.69           C  
ATOM   1234  CD  GLU A 161       7.723  24.719  -9.992  1.00 44.69           C  
ATOM   1235  OE1 GLU A 161       8.828  25.297 -10.094  1.00 44.69           O  
ATOM   1236  OE2 GLU A 161       7.016  24.438 -10.984  1.00 44.69           O  
ATOM   1237  N   SER A 162       3.469  21.859  -6.312  1.00 44.22           N  
ATOM   1238  CA  SER A 162       2.051  21.531  -6.309  1.00 44.22           C  
ATOM   1239  C   SER A 162       1.520  21.359  -7.730  1.00 44.22           C  
ATOM   1240  CB  SER A 162       1.244  22.594  -5.578  1.00 44.22           C  
ATOM   1241  O   SER A 162       1.548  22.297  -8.523  1.00 44.22           O  
ATOM   1242  OG  SER A 162      -0.127  22.250  -5.516  1.00 44.22           O  
ATOM   1243  N   ASP A 163       2.045  20.438  -8.508  1.00 47.78           N  
ATOM   1244  CA  ASP A 163       1.361  20.016  -9.727  1.00 47.78           C  
ATOM   1245  C   ASP A 163      -0.147  19.922  -9.508  1.00 47.78           C  
ATOM   1246  CB  ASP A 163       1.905  18.656 -10.195  1.00 47.78           C  
ATOM   1247  O   ASP A 163      -0.633  18.984  -8.867  1.00 47.78           O  
ATOM   1248  CG  ASP A 163       1.631  18.391 -11.664  1.00 47.78           C  
ATOM   1249  OD1 ASP A 163       1.194  19.312 -12.383  1.00 47.78           O  
ATOM   1250  OD2 ASP A 163       1.852  17.234 -12.102  1.00 47.78           O  
ATOM   1251  N   SER A 164      -0.689  20.906  -8.836  1.00 47.59           N  
ATOM   1252  CA  SER A 164      -2.127  21.078  -9.008  1.00 47.59           C  
ATOM   1253  C   SER A 164      -2.537  20.906 -10.469  1.00 47.59           C  
ATOM   1254  CB  SER A 164      -2.564  22.453  -8.508  1.00 47.59           C  
ATOM   1255  O   SER A 164      -3.676  21.188 -10.836  1.00 47.59           O  
ATOM   1256  OG  SER A 164      -1.902  23.484  -9.227  1.00 47.59           O  
ATOM   1257  N   ASP A 165      -1.825  20.031 -11.273  1.00 47.75           N  
ATOM   1258  CA  ASP A 165      -2.332  19.750 -12.609  1.00 47.75           C  
ATOM   1259  C   ASP A 165      -2.910  18.344 -12.695  1.00 47.75           C  
ATOM   1260  CB  ASP A 165      -1.226  19.938 -13.656  1.00 47.75           C  
ATOM   1261  O   ASP A 165      -2.283  17.391 -12.242  1.00 47.75           O  
ATOM   1262  CG  ASP A 165      -0.828  21.391 -13.852  1.00 47.75           C  
ATOM   1263  OD1 ASP A 165      -1.684  22.281 -13.688  1.00 47.75           O  
ATOM   1264  OD2 ASP A 165       0.351  21.641 -14.188  1.00 47.75           O  
ATOM   1265  N   ASP A 166      -4.148  18.141 -12.164  1.00 49.91           N  
ATOM   1266  CA  ASP A 166      -5.195  17.266 -12.688  1.00 49.91           C  
ATOM   1267  C   ASP A 166      -4.637  16.312 -13.742  1.00 49.91           C  
ATOM   1268  CB  ASP A 166      -6.340  18.094 -13.273  1.00 49.91           C  
ATOM   1269  O   ASP A 166      -4.492  16.688 -14.906  1.00 49.91           O  
ATOM   1270  CG  ASP A 166      -7.707  17.469 -13.031  1.00 49.91           C  
ATOM   1271  OD1 ASP A 166      -7.789  16.438 -12.328  1.00 49.91           O  
ATOM   1272  OD2 ASP A 166      -8.703  18.016 -13.547  1.00 49.91           O  
ATOM   1273  N   TYR A 167      -3.490  15.719 -13.586  1.00 45.59           N  
ATOM   1274  CA  TYR A 167      -3.105  14.766 -14.625  1.00 45.59           C  
ATOM   1275  C   TYR A 167      -3.883  13.461 -14.477  1.00 45.59           C  
ATOM   1276  CB  TYR A 167      -1.602  14.484 -14.562  1.00 45.59           C  
ATOM   1277  O   TYR A 167      -3.758  12.766 -13.469  1.00 45.59           O  
ATOM   1278  CG  TYR A 167      -0.757  15.562 -15.195  1.00 45.59           C  
ATOM   1279  CD1 TYR A 167      -0.541  15.586 -16.578  1.00 45.59           C  
ATOM   1280  CD2 TYR A 167      -0.174  16.562 -14.422  1.00 45.59           C  
ATOM   1281  CE1 TYR A 167       0.239  16.578 -17.156  1.00 45.59           C  
ATOM   1282  CE2 TYR A 167       0.607  17.547 -15.000  1.00 45.59           C  
ATOM   1283  OH  TYR A 167       1.579  18.547 -16.938  1.00 45.59           O  
ATOM   1284  CZ  TYR A 167       0.807  17.562 -16.359  1.00 45.59           C  
ATOM   1285  N   VAL A 168      -5.219  13.500 -14.656  1.00 50.66           N  
ATOM   1286  CA  VAL A 168      -6.188  12.430 -14.883  1.00 50.66           C  
ATOM   1287  C   VAL A 168      -5.617  11.422 -15.883  1.00 50.66           C  
ATOM   1288  CB  VAL A 168      -7.531  12.984 -15.406  1.00 50.66           C  
ATOM   1289  O   VAL A 168      -5.230  11.781 -16.984  1.00 50.66           O  
ATOM   1290  CG1 VAL A 168      -8.562  11.859 -15.547  1.00 50.66           C  
ATOM   1291  CG2 VAL A 168      -8.055  14.078 -14.469  1.00 50.66           C  
ATOM   1292  N   LEU A 169      -4.676  10.508 -15.492  1.00 45.62           N  
ATOM   1293  CA  LEU A 169      -4.363   9.250 -16.156  1.00 45.62           C  
ATOM   1294  C   LEU A 169      -5.543   8.766 -17.000  1.00 45.62           C  
ATOM   1295  CB  LEU A 169      -3.992   8.180 -15.125  1.00 45.62           C  
ATOM   1296  O   LEU A 169      -6.641   8.562 -16.469  1.00 45.62           O  
ATOM   1297  CG  LEU A 169      -2.713   8.430 -14.320  1.00 45.62           C  
ATOM   1298  CD1 LEU A 169      -2.521   7.332 -13.273  1.00 45.62           C  
ATOM   1299  CD2 LEU A 169      -1.506   8.500 -15.250  1.00 45.62           C  
ATOM   1300  N   ASP A 170      -5.875   9.453 -18.109  1.00 41.53           N  
ATOM   1301  CA  ASP A 170      -6.512   9.008 -19.344  1.00 41.53           C  
ATOM   1302  C   ASP A 170      -6.254   7.527 -19.594  1.00 41.53           C  
ATOM   1303  CB  ASP A 170      -6.016   9.836 -20.531  1.00 41.53           C  
ATOM   1304  O   ASP A 170      -5.145   7.137 -19.953  1.00 41.53           O  
ATOM   1305  CG  ASP A 170      -6.832   9.617 -21.781  1.00 41.53           C  
ATOM   1306  OD1 ASP A 170      -8.008   9.188 -21.688  1.00 41.53           O  
ATOM   1307  OD2 ASP A 170      -6.301   9.867 -22.891  1.00 41.53           O  
ATOM   1308  N   ASP A 171      -7.129   6.645 -19.000  1.00 42.56           N  
ATOM   1309  CA  ASP A 171      -7.234   5.352 -19.672  1.00 42.56           C  
ATOM   1310  C   ASP A 171      -8.688   5.008 -19.969  1.00 42.56           C  
ATOM   1311  CB  ASP A 171      -6.594   4.250 -18.828  1.00 42.56           C  
ATOM   1312  O   ASP A 171      -9.102   3.854 -19.828  1.00 42.56           O  
ATOM   1313  CG  ASP A 171      -5.164   3.939 -19.234  1.00 42.56           C  
ATOM   1314  OD1 ASP A 171      -4.730   4.383 -20.312  1.00 42.56           O  
ATOM   1315  OD2 ASP A 171      -4.469   3.244 -18.469  1.00 42.56           O  
ATOM   1316  N   SER A 172      -9.445   5.938 -20.688  1.00 42.50           N  
ATOM   1317  CA  SER A 172     -10.695   5.406 -21.219  1.00 42.50           C  
ATOM   1318  C   SER A 172     -11.289   6.348 -22.266  1.00 42.50           C  
ATOM   1319  CB  SER A 172     -11.703   5.176 -20.094  1.00 42.50           C  
ATOM   1320  O   SER A 172     -11.289   7.566 -22.078  1.00 42.50           O  
ATOM   1321  OG  SER A 172     -11.766   3.801 -19.766  1.00 42.50           O  
ATOM   1322  N   ASP A 173     -11.000   6.246 -23.547  1.00 45.69           N  
ATOM   1323  CA  ASP A 173     -11.727   6.238 -24.812  1.00 45.69           C  
ATOM   1324  C   ASP A 173     -13.008   7.059 -24.703  1.00 45.69           C  
ATOM   1325  CB  ASP A 173     -12.047   4.805 -25.234  1.00 45.69           C  
ATOM   1326  O   ASP A 173     -14.109   6.535 -24.922  1.00 45.69           O  
ATOM   1327  CG  ASP A 173     -11.336   4.387 -26.500  1.00 45.69           C  
ATOM   1328  OD1 ASP A 173     -10.766   5.258 -27.203  1.00 45.69           O  
ATOM   1329  OD2 ASP A 173     -11.344   3.178 -26.812  1.00 45.69           O  
ATOM   1330  N   SER A 174     -13.023   8.414 -24.141  1.00 41.44           N  
ATOM   1331  CA  SER A 174     -14.234   9.219 -24.297  1.00 41.44           C  
ATOM   1332  C   SER A 174     -13.891  10.680 -24.562  1.00 41.44           C  
ATOM   1333  CB  SER A 174     -15.109   9.117 -23.047  1.00 41.44           C  
ATOM   1334  O   SER A 174     -13.000  11.242 -23.938  1.00 41.44           O  
ATOM   1335  OG  SER A 174     -16.312   9.852 -23.219  1.00 41.44           O  
ATOM   1336  N   ASP A 175     -13.938  11.203 -25.797  1.00 50.81           N  
ATOM   1337  CA  ASP A 175     -13.820  12.484 -26.500  1.00 50.81           C  
ATOM   1338  C   ASP A 175     -14.344  13.633 -25.641  1.00 50.81           C  
ATOM   1339  CB  ASP A 175     -14.570  12.438 -27.828  1.00 50.81           C  
ATOM   1340  O   ASP A 175     -14.016  14.797 -25.875  1.00 50.81           O  
ATOM   1341  CG  ASP A 175     -13.852  13.188 -28.938  1.00 50.81           C  
ATOM   1342  OD1 ASP A 175     -12.727  13.680 -28.703  1.00 50.81           O  
ATOM   1343  OD2 ASP A 175     -14.414  13.281 -30.047  1.00 50.81           O  
ATOM   1344  N   ASP A 176     -14.539  13.453 -24.234  1.00 46.88           N  
ATOM   1345  CA  ASP A 176     -14.953  14.633 -23.484  1.00 46.88           C  
ATOM   1346  C   ASP A 176     -14.344  14.617 -22.078  1.00 46.88           C  
ATOM   1347  CB  ASP A 176     -16.484  14.711 -23.406  1.00 46.88           C  
ATOM   1348  O   ASP A 176     -14.766  13.836 -21.234  1.00 46.88           O  
ATOM   1349  CG  ASP A 176     -17.141  14.859 -24.750  1.00 46.88           C  
ATOM   1350  OD1 ASP A 176     -16.531  15.461 -25.672  1.00 46.88           O  
ATOM   1351  OD2 ASP A 176     -18.281  14.375 -24.922  1.00 46.88           O  
ATOM   1352  N   GLY A 177     -13.062  14.484 -21.875  1.00 49.75           N  
ATOM   1353  CA  GLY A 177     -12.047  14.844 -20.906  1.00 49.75           C  
ATOM   1354  C   GLY A 177     -12.625  15.250 -19.562  1.00 49.75           C  
ATOM   1355  O   GLY A 177     -11.883  15.648 -18.656  1.00 49.75           O  
ATOM   1356  N   LYS A 178     -13.773  14.844 -19.000  1.00 54.25           N  
ATOM   1357  CA  LYS A 178     -14.102  15.117 -17.609  1.00 54.25           C  
ATOM   1358  C   LYS A 178     -15.023  14.039 -17.047  1.00 54.25           C  
ATOM   1359  CB  LYS A 178     -14.758  16.484 -17.469  1.00 54.25           C  
ATOM   1360  O   LYS A 178     -16.031  13.695 -17.656  1.00 54.25           O  
ATOM   1361  CG  LYS A 178     -13.836  17.656 -17.797  1.00 54.25           C  
ATOM   1362  CD  LYS A 178     -14.391  18.969 -17.281  1.00 54.25           C  
ATOM   1363  CE  LYS A 178     -13.500  20.141 -17.672  1.00 54.25           C  
ATOM   1364  NZ  LYS A 178     -13.992  21.438 -17.094  1.00 54.25           N  
ATOM   1365  N   CYS A 179     -14.438  13.055 -16.297  1.00 58.31           N  
ATOM   1366  CA  CYS A 179     -15.172  12.039 -15.547  1.00 58.31           C  
ATOM   1367  C   CYS A 179     -16.031  12.672 -14.453  1.00 58.31           C  
ATOM   1368  CB  CYS A 179     -14.211  11.023 -14.930  1.00 58.31           C  
ATOM   1369  O   CYS A 179     -15.500  13.336 -13.562  1.00 58.31           O  
ATOM   1370  SG  CYS A 179     -15.023   9.773 -13.914  1.00 58.31           S  
ATOM   1371  N   LYS A 180     -17.219  13.250 -14.695  1.00 59.31           N  
ATOM   1372  CA  LYS A 180     -18.219  13.984 -13.922  1.00 59.31           C  
ATOM   1373  C   LYS A 180     -18.844  13.094 -12.852  1.00 59.31           C  
ATOM   1374  CB  LYS A 180     -19.312  14.531 -14.844  1.00 59.31           C  
ATOM   1375  O   LYS A 180     -19.156  13.562 -11.750  1.00 59.31           O  
ATOM   1376  CG  LYS A 180     -18.875  15.734 -15.664  1.00 59.31           C  
ATOM   1377  CD  LYS A 180     -20.031  16.328 -16.453  1.00 59.31           C  
ATOM   1378  CE  LYS A 180     -19.594  17.516 -17.297  1.00 59.31           C  
ATOM   1379  NZ  LYS A 180     -20.734  18.141 -18.031  1.00 59.31           N  
ATOM   1380  N   ASN A 181     -18.312  11.734 -12.570  1.00 59.59           N  
ATOM   1381  CA  ASN A 181     -18.938  10.852 -11.594  1.00 59.59           C  
ATOM   1382  C   ASN A 181     -18.125   9.570 -11.406  1.00 59.59           C  
ATOM   1383  CB  ASN A 181     -20.375  10.523 -12.000  1.00 59.59           C  
ATOM   1384  O   ASN A 181     -18.703   8.508 -11.148  1.00 59.59           O  
ATOM   1385  CG  ASN A 181     -21.359  11.555 -11.516  1.00 59.59           C  
ATOM   1386  ND2 ASN A 181     -22.453  11.086 -10.914  1.00 59.59           N  
ATOM   1387  OD1 ASN A 181     -21.156  12.758 -11.672  1.00 59.59           O  
ATOM   1388  N   CYS A 182     -16.781   9.727 -11.391  1.00 61.44           N  
ATOM   1389  CA  CYS A 182     -16.016   8.492 -11.312  1.00 61.44           C  
ATOM   1390  C   CYS A 182     -15.812   8.070  -9.859  1.00 61.44           C  
ATOM   1391  CB  CYS A 182     -14.648   8.664 -11.992  1.00 61.44           C  
ATOM   1392  O   CYS A 182     -15.336   8.852  -9.039  1.00 61.44           O  
ATOM   1393  SG  CYS A 182     -14.664   8.250 -13.750  1.00 61.44           S  
ATOM   1394  N   LYS A 183     -16.766   7.180  -9.422  1.00 65.38           N  
ATOM   1395  CA  LYS A 183     -16.797   6.512  -8.125  1.00 65.38           C  
ATOM   1396  C   LYS A 183     -15.383   6.191  -7.645  1.00 65.38           C  
ATOM   1397  CB  LYS A 183     -17.625   5.230  -8.195  1.00 65.38           C  
ATOM   1398  O   LYS A 183     -15.094   6.273  -6.449  1.00 65.38           O  
ATOM   1399  CG  LYS A 183     -17.891   4.594  -6.840  1.00 65.38           C  
ATOM   1400  CD  LYS A 183     -18.781   3.359  -6.969  1.00 65.38           C  
ATOM   1401  CE  LYS A 183     -19.031   2.707  -5.617  1.00 65.38           C  
ATOM   1402  NZ  LYS A 183     -19.844   1.459  -5.742  1.00 65.38           N  
ATOM   1403  N   TYR A 184     -14.438   6.215  -8.625  1.00 69.12           N  
ATOM   1404  CA  TYR A 184     -13.117   5.699  -8.281  1.00 69.12           C  
ATOM   1405  C   TYR A 184     -12.094   6.828  -8.203  1.00 69.12           C  
ATOM   1406  CB  TYR A 184     -12.664   4.660  -9.312  1.00 69.12           C  
ATOM   1407  O   TYR A 184     -10.984   6.633  -7.707  1.00 69.12           O  
ATOM   1408  CG  TYR A 184     -13.562   3.445  -9.383  1.00 69.12           C  
ATOM   1409  CD1 TYR A 184     -13.531   2.480  -8.375  1.00 69.12           C  
ATOM   1410  CD2 TYR A 184     -14.430   3.262 -10.445  1.00 69.12           C  
ATOM   1411  CE1 TYR A 184     -14.352   1.357  -8.438  1.00 69.12           C  
ATOM   1412  CE2 TYR A 184     -15.258   2.143 -10.516  1.00 69.12           C  
ATOM   1413  OH  TYR A 184     -16.016   0.090  -9.570  1.00 69.12           O  
ATOM   1414  CZ  TYR A 184     -15.211   1.199  -9.508  1.00 69.12           C  
ATOM   1415  N   LYS A 185     -12.484   8.039  -8.531  1.00 71.75           N  
ATOM   1416  CA  LYS A 185     -11.633   9.227  -8.531  1.00 71.75           C  
ATOM   1417  C   LYS A 185     -11.336   9.695  -7.113  1.00 71.75           C  
ATOM   1418  CB  LYS A 185     -12.289  10.359  -9.328  1.00 71.75           C  
ATOM   1419  O   LYS A 185     -10.195  10.016  -6.785  1.00 71.75           O  
ATOM   1420  CG  LYS A 185     -11.391  11.570  -9.539  1.00 71.75           C  
ATOM   1421  CD  LYS A 185     -12.055  12.609 -10.430  1.00 71.75           C  
ATOM   1422  CE  LYS A 185     -11.156  13.820 -10.648  1.00 71.75           C  
ATOM   1423  NZ  LYS A 185     -11.797  14.844 -11.523  1.00 71.75           N  
ATOM   1424  N   LYS A 186     -12.344   9.664  -6.324  1.00 72.81           N  
ATOM   1425  CA  LYS A 186     -12.195  10.062  -4.926  1.00 72.81           C  
ATOM   1426  C   LYS A 186     -11.305   9.086  -4.164  1.00 72.81           C  
ATOM   1427  CB  LYS A 186     -13.570  10.156  -4.250  1.00 72.81           C  
ATOM   1428  O   LYS A 186     -10.453   9.500  -3.383  1.00 72.81           O  
ATOM   1429  CG  LYS A 186     -13.539  10.820  -2.879  1.00 72.81           C  
ATOM   1430  CD  LYS A 186     -14.938  10.938  -2.285  1.00 72.81           C  
ATOM   1431  CE  LYS A 186     -14.898  11.523  -0.880  1.00 72.81           C  
ATOM   1432  NZ  LYS A 186     -16.266  11.641  -0.292  1.00 72.81           N  
ATOM   1433  N   LYS A 187     -11.523   7.742  -4.426  1.00 75.25           N  
ATOM   1434  CA  LYS A 187     -10.727   6.703  -3.783  1.00 75.25           C  
ATOM   1435  C   LYS A 187      -9.273   6.762  -4.250  1.00 75.25           C  
ATOM   1436  CB  LYS A 187     -11.312   5.320  -4.066  1.00 75.25           C  
ATOM   1437  O   LYS A 187      -8.352   6.605  -3.445  1.00 75.25           O  
ATOM   1438  CG  LYS A 187     -12.602   5.031  -3.309  1.00 75.25           C  
ATOM   1439  CD  LYS A 187     -13.078   3.604  -3.545  1.00 75.25           C  
ATOM   1440  CE  LYS A 187     -14.398   3.328  -2.830  1.00 75.25           C  
ATOM   1441  NZ  LYS A 187     -14.891   1.941  -3.090  1.00 75.25           N  
ATOM   1442  N   TYR A 188      -9.086   7.047  -5.500  1.00 79.31           N  
ATOM   1443  CA  TYR A 188      -7.750   7.156  -6.086  1.00 79.31           C  
ATOM   1444  C   TYR A 188      -6.996   8.344  -5.508  1.00 79.31           C  
ATOM   1445  CB  TYR A 188      -7.840   7.285  -7.609  1.00 79.31           C  
ATOM   1446  O   TYR A 188      -5.828   8.227  -5.129  1.00 79.31           O  
ATOM   1447  CG  TYR A 188      -6.516   7.562  -8.273  1.00 79.31           C  
ATOM   1448  CD1 TYR A 188      -6.160   8.859  -8.648  1.00 79.31           C  
ATOM   1449  CD2 TYR A 188      -5.613   6.535  -8.531  1.00 79.31           C  
ATOM   1450  CE1 TYR A 188      -4.938   9.117  -9.258  1.00 79.31           C  
ATOM   1451  CE2 TYR A 188      -4.391   6.785  -9.148  1.00 79.31           C  
ATOM   1452  OH  TYR A 188      -2.854   8.336 -10.109  1.00 79.31           O  
ATOM   1453  CZ  TYR A 188      -4.062   8.078  -9.508  1.00 79.31           C  
ATOM   1454  N   PHE A 189      -7.613   9.461  -5.387  1.00 79.12           N  
ATOM   1455  CA  PHE A 189      -6.988  10.672  -4.867  1.00 79.12           C  
ATOM   1456  C   PHE A 189      -6.652  10.516  -3.389  1.00 79.12           C  
ATOM   1457  CB  PHE A 189      -7.906  11.883  -5.066  1.00 79.12           C  
ATOM   1458  O   PHE A 189      -5.602  10.969  -2.934  1.00 79.12           O  
ATOM   1459  CG  PHE A 189      -7.816  12.492  -6.438  1.00 79.12           C  
ATOM   1460  CD1 PHE A 189      -6.758  13.328  -6.773  1.00 79.12           C  
ATOM   1461  CD2 PHE A 189      -8.789  12.234  -7.395  1.00 79.12           C  
ATOM   1462  CE1 PHE A 189      -6.668  13.898  -8.047  1.00 79.12           C  
ATOM   1463  CE2 PHE A 189      -8.703  12.797  -8.664  1.00 79.12           C  
ATOM   1464  CZ  PHE A 189      -7.648  13.625  -8.984  1.00 79.12           C  
ATOM   1465  N   ALA A 190      -7.598   9.875  -2.660  1.00 80.75           N  
ATOM   1466  CA  ALA A 190      -7.355   9.586  -1.249  1.00 80.75           C  
ATOM   1467  C   ALA A 190      -6.141   8.680  -1.075  1.00 80.75           C  
ATOM   1468  CB  ALA A 190      -8.594   8.945  -0.618  1.00 80.75           C  
ATOM   1469  O   ALA A 190      -5.309   8.906  -0.197  1.00 80.75           O  
ATOM   1470  N   LEU A 191      -6.059   7.660  -1.824  1.00 83.56           N  
ATOM   1471  CA  LEU A 191      -4.930   6.742  -1.784  1.00 83.56           C  
ATOM   1472  C   LEU A 191      -3.633   7.457  -2.146  1.00 83.56           C  
ATOM   1473  CB  LEU A 191      -5.160   5.566  -2.736  1.00 83.56           C  
ATOM   1474  O   LEU A 191      -2.600   7.246  -1.506  1.00 83.56           O  
ATOM   1475  CG  LEU A 191      -4.070   4.492  -2.764  1.00 83.56           C  
ATOM   1476  CD1 LEU A 191      -3.912   3.861  -1.383  1.00 83.56           C  
ATOM   1477  CD2 LEU A 191      -4.395   3.428  -3.807  1.00 83.56           C  
ATOM   1478  N   ARG A 192      -3.660   8.188  -3.195  1.00 85.94           N  
ATOM   1479  CA  ARG A 192      -2.502   8.961  -3.635  1.00 85.94           C  
ATOM   1480  C   ARG A 192      -1.993   9.867  -2.520  1.00 85.94           C  
ATOM   1481  CB  ARG A 192      -2.848   9.789  -4.871  1.00 85.94           C  
ATOM   1482  O   ARG A 192      -0.785   9.969  -2.297  1.00 85.94           O  
ATOM   1483  CG  ARG A 192      -1.646  10.453  -5.523  1.00 85.94           C  
ATOM   1484  CD  ARG A 192      -2.035  11.211  -6.785  1.00 85.94           C  
ATOM   1485  NE  ARG A 192      -0.896  11.922  -7.363  1.00 85.94           N  
ATOM   1486  NH1 ARG A 192      -2.039  12.664  -9.227  1.00 85.94           N  
ATOM   1487  NH2 ARG A 192       0.171  13.203  -8.938  1.00 85.94           N  
ATOM   1488  CZ  ARG A 192      -0.924  12.594  -8.508  1.00 85.94           C  
ATOM   1489  N   MET A 193      -2.846  10.523  -1.817  1.00 86.12           N  
ATOM   1490  CA  MET A 193      -2.484  11.398  -0.709  1.00 86.12           C  
ATOM   1491  C   MET A 193      -1.878  10.602   0.441  1.00 86.12           C  
ATOM   1492  CB  MET A 193      -3.709  12.180  -0.219  1.00 86.12           C  
ATOM   1493  O   MET A 193      -0.917  11.055   1.071  1.00 86.12           O  
ATOM   1494  CG  MET A 193      -4.152  13.281  -1.166  1.00 86.12           C  
ATOM   1495  SD  MET A 193      -2.816  14.492  -1.512  1.00 86.12           S  
ATOM   1496  CE  MET A 193      -2.779  15.383   0.066  1.00 86.12           C  
ATOM   1497  N   ARG A 194      -2.406   9.414   0.717  1.00 88.00           N  
ATOM   1498  CA  ARG A 194      -1.897   8.555   1.782  1.00 88.00           C  
ATOM   1499  C   ARG A 194      -0.480   8.086   1.477  1.00 88.00           C  
ATOM   1500  CB  ARG A 194      -2.818   7.352   1.986  1.00 88.00           C  
ATOM   1501  O   ARG A 194       0.382   8.078   2.357  1.00 88.00           O  
ATOM   1502  CG  ARG A 194      -4.094   7.672   2.752  1.00 88.00           C  
ATOM   1503  CD  ARG A 194      -4.918   6.422   3.023  1.00 88.00           C  
ATOM   1504  NE  ARG A 194      -6.324   6.742   3.248  1.00 88.00           N  
ATOM   1505  NH1 ARG A 194      -6.965   4.566   3.686  1.00 88.00           N  
ATOM   1506  NH2 ARG A 194      -8.516   6.254   3.740  1.00 88.00           N  
ATOM   1507  CZ  ARG A 194      -7.262   5.855   3.557  1.00 88.00           C  
ATOM   1508  N   MET A 195      -0.280   7.770   0.310  1.00 87.19           N  
ATOM   1509  CA  MET A 195       1.028   7.270  -0.101  1.00 87.19           C  
ATOM   1510  C   MET A 195       2.062   8.391  -0.109  1.00 87.19           C  
ATOM   1511  CB  MET A 195       0.946   6.621  -1.485  1.00 87.19           C  
ATOM   1512  O   MET A 195       3.221   8.172   0.252  1.00 87.19           O  
ATOM   1513  CG  MET A 195       0.200   5.297  -1.501  1.00 87.19           C  
ATOM   1514  SD  MET A 195       0.177   4.523  -3.164  1.00 87.19           S  
ATOM   1515  CE  MET A 195       1.899   3.967  -3.283  1.00 87.19           C  
ATOM   1516  N   LYS A 196       1.612   9.531  -0.581  1.00 89.38           N  
ATOM   1517  CA  LYS A 196       2.469  10.719  -0.532  1.00 89.38           C  
ATOM   1518  C   LYS A 196       2.930  11.000   0.895  1.00 89.38           C  
ATOM   1519  CB  LYS A 196       1.739  11.930  -1.102  1.00 89.38           C  
ATOM   1520  O   LYS A 196       4.098  11.312   1.124  1.00 89.38           O  
ATOM   1521  CG  LYS A 196       2.621  13.164  -1.269  1.00 89.38           C  
ATOM   1522  CD  LYS A 196       1.859  14.312  -1.912  1.00 89.38           C  
ATOM   1523  CE  LYS A 196       2.729  15.555  -2.043  1.00 89.38           C  
ATOM   1524  NZ  LYS A 196       1.995  16.672  -2.697  1.00 89.38           N  
ATOM   1525  N   GLN A 197       2.047  10.859   1.817  1.00 87.00           N  
ATOM   1526  CA  GLN A 197       2.355  11.070   3.227  1.00 87.00           C  
ATOM   1527  C   GLN A 197       3.355  10.039   3.734  1.00 87.00           C  
ATOM   1528  CB  GLN A 197       1.081  11.023   4.070  1.00 87.00           C  
ATOM   1529  O   GLN A 197       4.281  10.375   4.477  1.00 87.00           O  
ATOM   1530  CG  GLN A 197       0.235  12.289   3.975  1.00 87.00           C  
ATOM   1531  CD  GLN A 197      -1.055  12.195   4.770  1.00 87.00           C  
ATOM   1532  NE2 GLN A 197      -1.836  13.266   4.762  1.00 87.00           N  
ATOM   1533  OE1 GLN A 197      -1.347  11.164   5.383  1.00 87.00           O  
ATOM   1534  N   VAL A 198       3.070   8.883   3.410  1.00 86.94           N  
ATOM   1535  CA  VAL A 198       3.967   7.789   3.785  1.00 86.94           C  
ATOM   1536  C   VAL A 198       5.355   8.039   3.203  1.00 86.94           C  
ATOM   1537  CB  VAL A 198       3.428   6.422   3.309  1.00 86.94           C  
ATOM   1538  O   VAL A 198       6.367   7.848   3.887  1.00 86.94           O  
ATOM   1539  CG1 VAL A 198       4.457   5.320   3.555  1.00 86.94           C  
ATOM   1540  CG2 VAL A 198       2.113   6.094   4.012  1.00 86.94           C  
ATOM   1541  N   ALA A 199       5.480   8.336   1.945  1.00 88.06           N  
ATOM   1542  CA  ALA A 199       6.738   8.633   1.270  1.00 88.06           C  
ATOM   1543  C   ALA A 199       7.477   9.781   1.956  1.00 88.06           C  
ATOM   1544  CB  ALA A 199       6.492   8.969  -0.199  1.00 88.06           C  
ATOM   1545  O   ALA A 199       8.688   9.719   2.150  1.00 88.06           O  
ATOM   1546  N   MET A 200       6.723  10.812   2.287  1.00 89.94           N  
ATOM   1547  CA  MET A 200       7.301  11.953   2.990  1.00 89.94           C  
ATOM   1548  C   MET A 200       7.879  11.523   4.336  1.00 89.94           C  
ATOM   1549  CB  MET A 200       6.250  13.047   3.197  1.00 89.94           C  
ATOM   1550  O   MET A 200       8.945  11.992   4.730  1.00 89.94           O  
ATOM   1551  CG  MET A 200       5.992  13.891   1.959  1.00 89.94           C  
ATOM   1552  SD  MET A 200       4.980  15.375   2.320  1.00 89.94           S  
ATOM   1553  CE  MET A 200       3.393  14.594   2.727  1.00 89.94           C  
ATOM   1554  N   GLN A 201       7.168  10.672   5.055  1.00 87.31           N  
ATOM   1555  CA  GLN A 201       7.609  10.148   6.340  1.00 87.31           C  
ATOM   1556  C   GLN A 201       8.883   9.320   6.188  1.00 87.31           C  
ATOM   1557  CB  GLN A 201       6.508   9.305   6.984  1.00 87.31           C  
ATOM   1558  O   GLN A 201       9.758   9.352   7.051  1.00 87.31           O  
ATOM   1559  CG  GLN A 201       5.383  10.133   7.594  1.00 87.31           C  
ATOM   1560  CD  GLN A 201       4.281   9.273   8.188  1.00 87.31           C  
ATOM   1561  NE2 GLN A 201       3.201   9.914   8.625  1.00 87.31           N  
ATOM   1562  OE1 GLN A 201       4.398   8.047   8.250  1.00 87.31           O  
ATOM   1563  N   LEU A 202       9.000   8.578   5.223  1.00 87.44           N  
ATOM   1564  CA  LEU A 202      10.148   7.719   4.945  1.00 87.44           C  
ATOM   1565  C   LEU A 202      11.375   8.555   4.594  1.00 87.44           C  
ATOM   1566  CB  LEU A 202       9.836   6.750   3.807  1.00 87.44           C  
ATOM   1567  O   LEU A 202      12.492   8.211   4.977  1.00 87.44           O  
ATOM   1568  CG  LEU A 202       8.859   5.613   4.133  1.00 87.44           C  
ATOM   1569  CD1 LEU A 202       8.492   4.852   2.863  1.00 87.44           C  
ATOM   1570  CD2 LEU A 202       9.461   4.676   5.172  1.00 87.44           C  
ATOM   1571  N   ILE A 203      11.172   9.617   3.838  1.00 87.25           N  
ATOM   1572  CA  ILE A 203      12.250  10.516   3.445  1.00 87.25           C  
ATOM   1573  C   ILE A 203      12.734  11.305   4.660  1.00 87.25           C  
ATOM   1574  CB  ILE A 203      11.797  11.484   2.324  1.00 87.25           C  
ATOM   1575  O   ILE A 203      13.930  11.570   4.801  1.00 87.25           O  
ATOM   1576  CG1 ILE A 203      11.453  10.703   1.053  1.00 87.25           C  
ATOM   1577  CG2 ILE A 203      12.883  12.531   2.045  1.00 87.25           C  
ATOM   1578  CD1 ILE A 203      10.742  11.531  -0.009  1.00 87.25           C  
ATOM   1579  N   GLU A 204      11.867  11.711   5.586  1.00 81.75           N  
ATOM   1580  CA  GLU A 204      12.180  12.469   6.793  1.00 81.75           C  
ATOM   1581  C   GLU A 204      12.875  11.602   7.832  1.00 81.75           C  
ATOM   1582  CB  GLU A 204      10.898  13.078   7.383  1.00 81.75           C  
ATOM   1583  O   GLU A 204      13.664  12.102   8.641  1.00 81.75           O  
ATOM   1584  CG  GLU A 204      10.375  14.281   6.617  1.00 81.75           C  
ATOM   1585  CD  GLU A 204       9.062  14.812   7.156  1.00 81.75           C  
ATOM   1586  OE1 GLU A 204       8.492  15.758   6.559  1.00 81.75           O  
ATOM   1587  OE2 GLU A 204       8.586  14.281   8.188  1.00 81.75           O  
ATOM   1588  N   ASP A 205      12.664  10.250   7.902  1.00 73.31           N  
ATOM   1589  CA  ASP A 205      13.273   9.273   8.805  1.00 73.31           C  
ATOM   1590  C   ASP A 205      14.664   8.875   8.320  1.00 73.31           C  
ATOM   1591  CB  ASP A 205      12.383   8.039   8.938  1.00 73.31           C  
ATOM   1592  O   ASP A 205      15.414   8.227   9.047  1.00 73.31           O  
ATOM   1593  CG  ASP A 205      11.195   8.258   9.867  1.00 73.31           C  
ATOM   1594  OD1 ASP A 205      11.164   9.281  10.586  1.00 73.31           O  
ATOM   1595  OD2 ASP A 205      10.289   7.398   9.875  1.00 73.31           O  
ATOM   1596  N   LEU A 206      15.203   9.273   7.105  1.00 56.19           N  
ATOM   1597  CA  LEU A 206      16.562   9.125   6.582  1.00 56.19           C  
ATOM   1598  C   LEU A 206      17.422  10.320   6.973  1.00 56.19           C  
ATOM   1599  CB  LEU A 206      16.531   8.977   5.059  1.00 56.19           C  
ATOM   1600  O   LEU A 206      18.609  10.164   7.242  1.00 56.19           O  
ATOM   1601  CG  LEU A 206      16.188   7.590   4.520  1.00 56.19           C  
ATOM   1602  CD1 LEU A 206      15.602   7.695   3.113  1.00 56.19           C  
ATOM   1603  CD2 LEU A 206      17.422   6.691   4.527  1.00 56.19           C  
TER    1604      LEU A 206                                                      
ENDMDL                                                                          
END                                                                             
