# Supplementary material for: Phosphorylation tunes strain-specific protein condensation during rotavirus replication organelle assembly
Source: EMBO J. 2026 May 26;45(13):4733–65. doi: 10.1038/s44318-026-00814-z (PMC13324165; doi:10.1038/s44318-026-00814-z)
Supplement: Supplementary file 11 — Source data Fig. 9 [file 44318_2026_814_MOESM11_ESM.zip › Figure_7/Figure 7A/NSP5 SA11 HP/NSP5SA11HP_6fef1_unrelaxed_rank_005_alphafold2_ptm_model_4_seed_000.pdb]

MODEL     1                                                                     
ATOM      1  N   MET A   1     -14.766 -51.031 -25.859  1.00 38.03           N  
ATOM      2  CA  MET A   1     -13.547 -50.250 -25.719  1.00 38.03           C  
ATOM      3  C   MET A   1     -13.734 -48.844 -26.328  1.00 38.03           C  
ATOM      4  CB  MET A   1     -12.359 -50.938 -26.375  1.00 38.03           C  
ATOM      5  O   MET A   1     -13.906 -48.719 -27.547  1.00 38.03           O  
ATOM      6  CG  MET A   1     -11.266 -51.344 -25.391  1.00 38.03           C  
ATOM      7  SD  MET A   1      -9.883 -52.219 -26.203  1.00 38.03           S  
ATOM      8  CE  MET A   1      -8.469 -51.281 -25.562  1.00 38.03           C  
ATOM      9  N   TRP A   2     -14.602 -48.031 -25.828  1.00 35.00           N  
ATOM     10  CA  TRP A   2     -14.734 -46.688 -26.422  1.00 35.00           C  
ATOM     11  C   TRP A   2     -14.438 -45.625 -25.391  1.00 35.00           C  
ATOM     12  CB  TRP A   2     -16.141 -46.500 -27.000  1.00 35.00           C  
ATOM     13  O   TRP A   2     -15.039 -45.594 -24.312  1.00 35.00           O  
ATOM     14  CG  TRP A   2     -16.453 -47.375 -28.156  1.00 35.00           C  
ATOM     15  CD1 TRP A   2     -16.266 -48.750 -28.250  1.00 35.00           C  
ATOM     16  CD2 TRP A   2     -17.000 -47.000 -29.422  1.00 35.00           C  
ATOM     17  CE2 TRP A   2     -17.109 -48.156 -30.219  1.00 35.00           C  
ATOM     18  CE3 TRP A   2     -17.406 -45.750 -29.953  1.00 35.00           C  
ATOM     19  NE1 TRP A   2     -16.656 -49.188 -29.469  1.00 35.00           N  
ATOM     20  CH2 TRP A   2     -18.016 -46.875 -32.000  1.00 35.00           C  
ATOM     21  CZ2 TRP A   2     -17.625 -48.094 -31.516  1.00 35.00           C  
ATOM     22  CZ3 TRP A   2     -17.906 -45.719 -31.250  1.00 35.00           C  
ATOM     23  N   SER A   3     -13.156 -45.312 -25.109  1.00 37.34           N  
ATOM     24  CA  SER A   3     -12.422 -44.219 -24.484  1.00 37.34           C  
ATOM     25  C   SER A   3     -12.750 -42.906 -25.141  1.00 37.34           C  
ATOM     26  CB  SER A   3     -10.914 -44.469 -24.547  1.00 37.34           C  
ATOM     27  O   SER A   3     -12.664 -42.781 -26.359  1.00 37.34           O  
ATOM     28  OG  SER A   3     -10.438 -44.969 -23.312  1.00 37.34           O  
ATOM     29  N   HIS A   4     -13.828 -42.219 -24.812  1.00 41.03           N  
ATOM     30  CA  HIS A   4     -14.227 -40.844 -25.141  1.00 41.03           C  
ATOM     31  C   HIS A   4     -13.203 -39.844 -24.641  1.00 41.03           C  
ATOM     32  CB  HIS A   4     -15.602 -40.531 -24.547  1.00 41.03           C  
ATOM     33  O   HIS A   4     -12.859 -39.844 -23.469  1.00 41.03           O  
ATOM     34  CG  HIS A   4     -16.734 -40.875 -25.453  1.00 41.03           C  
ATOM     35  CD2 HIS A   4     -17.625 -41.906 -25.422  1.00 41.03           C  
ATOM     36  ND1 HIS A   4     -17.078 -40.125 -26.547  1.00 41.03           N  
ATOM     37  CE1 HIS A   4     -18.109 -40.688 -27.156  1.00 41.03           C  
ATOM     38  NE2 HIS A   4     -18.469 -41.750 -26.500  1.00 41.03           N  
ATOM     39  N   PRO A   5     -12.266 -39.406 -25.453  1.00 46.34           N  
ATOM     40  CA  PRO A   5     -11.281 -38.344 -25.156  1.00 46.34           C  
ATOM     41  C   PRO A   5     -11.922 -37.000 -24.812  1.00 46.34           C  
ATOM     42  CB  PRO A   5     -10.469 -38.250 -26.453  1.00 46.34           C  
ATOM     43  O   PRO A   5     -12.898 -36.625 -25.453  1.00 46.34           O  
ATOM     44  CG  PRO A   5     -11.297 -38.969 -27.469  1.00 46.34           C  
ATOM     45  CD  PRO A   5     -12.438 -39.656 -26.781  1.00 46.34           C  
ATOM     46  N   GLN A   6     -12.133 -36.656 -23.516  1.00 47.53           N  
ATOM     47  CA  GLN A   6     -12.359 -35.406 -22.828  1.00 47.53           C  
ATOM     48  C   GLN A   6     -11.508 -34.281 -23.406  1.00 47.53           C  
ATOM     49  CB  GLN A   6     -12.062 -35.562 -21.328  1.00 47.53           C  
ATOM     50  O   GLN A   6     -10.289 -34.406 -23.516  1.00 47.53           O  
ATOM     51  CG  GLN A   6     -13.094 -36.406 -20.578  1.00 47.53           C  
ATOM     52  CD  GLN A   6     -13.609 -35.719 -19.328  1.00 47.53           C  
ATOM     53  NE2 GLN A   6     -14.727 -36.219 -18.797  1.00 47.53           N  
ATOM     54  OE1 GLN A   6     -13.008 -34.750 -18.844  1.00 47.53           O  
ATOM     55  N   PHE A   7     -11.852 -33.844 -24.562  1.00 45.06           N  
ATOM     56  CA  PHE A   7     -11.367 -32.656 -25.250  1.00 45.06           C  
ATOM     57  C   PHE A   7     -11.367 -31.438 -24.312  1.00 45.06           C  
ATOM     58  CB  PHE A   7     -12.234 -32.344 -26.484  1.00 45.06           C  
ATOM     59  O   PHE A   7     -12.398 -31.094 -23.734  1.00 45.06           O  
ATOM     60  CG  PHE A   7     -11.438 -32.062 -27.734  1.00 45.06           C  
ATOM     61  CD1 PHE A   7     -11.078 -30.766 -28.078  1.00 45.06           C  
ATOM     62  CD2 PHE A   7     -11.047 -33.094 -28.562  1.00 45.06           C  
ATOM     63  CE1 PHE A   7     -10.344 -30.516 -29.234  1.00 45.06           C  
ATOM     64  CE2 PHE A   7     -10.305 -32.844 -29.719  1.00 45.06           C  
ATOM     65  CZ  PHE A   7      -9.961 -31.562 -30.047  1.00 45.06           C  
ATOM     66  N   GLU A   8     -10.445 -31.297 -23.391  1.00 44.88           N  
ATOM     67  CA  GLU A   8     -10.109 -30.125 -22.578  1.00 44.88           C  
ATOM     68  C   GLU A   8      -9.852 -28.906 -23.438  1.00 44.88           C  
ATOM     69  CB  GLU A   8      -8.891 -30.422 -21.688  1.00 44.88           C  
ATOM     70  O   GLU A   8      -9.031 -28.953 -24.359  1.00 44.88           O  
ATOM     71  CG  GLU A   8      -9.219 -31.172 -20.406  1.00 44.88           C  
ATOM     72  CD  GLU A   8      -8.047 -31.250 -19.453  1.00 44.88           C  
ATOM     73  OE1 GLU A   8      -8.211 -31.797 -18.328  1.00 44.88           O  
ATOM     74  OE2 GLU A   8      -6.953 -30.766 -19.812  1.00 44.88           O  
ATOM     75  N   LYS A   9     -10.844 -28.250 -23.953  1.00 37.03           N  
ATOM     76  CA  LYS A   9     -10.758 -27.000 -24.703  1.00 37.03           C  
ATOM     77  C   LYS A   9     -10.195 -25.875 -23.828  1.00 37.03           C  
ATOM     78  CB  LYS A   9     -12.141 -26.594 -25.234  1.00 37.03           C  
ATOM     79  O   LYS A   9     -10.617 -25.703 -22.688  1.00 37.03           O  
ATOM     80  CG  LYS A   9     -12.664 -27.500 -26.328  1.00 37.03           C  
ATOM     81  CD  LYS A   9     -14.023 -27.031 -26.828  1.00 37.03           C  
ATOM     82  CE  LYS A   9     -14.578 -27.984 -27.891  1.00 37.03           C  
ATOM     83  NZ  LYS A   9     -15.992 -27.641 -28.250  1.00 37.03           N  
ATOM     84  N   SER A  10      -8.875 -25.641 -23.859  1.00 47.41           N  
ATOM     85  CA  SER A  10      -8.094 -24.531 -23.312  1.00 47.41           C  
ATOM     86  C   SER A  10      -8.336 -23.250 -24.109  1.00 47.41           C  
ATOM     87  CB  SER A  10      -6.602 -24.875 -23.328  1.00 47.41           C  
ATOM     88  O   SER A  10      -8.570 -23.297 -25.312  1.00 47.41           O  
ATOM     89  OG  SER A  10      -6.211 -25.391 -24.578  1.00 47.41           O  
ATOM     90  N   LEU A  11      -8.898 -22.281 -23.484  1.00 46.97           N  
ATOM     91  CA  LEU A  11      -9.133 -20.891 -23.891  1.00 46.97           C  
ATOM     92  C   LEU A  11      -7.883 -20.047 -23.656  1.00 46.97           C  
ATOM     93  CB  LEU A  11     -10.312 -20.297 -23.109  1.00 46.97           C  
ATOM     94  O   LEU A  11      -7.309 -20.062 -22.562  1.00 46.97           O  
ATOM     95  CG  LEU A  11     -11.062 -19.156 -23.797  1.00 46.97           C  
ATOM     96  CD1 LEU A  11     -12.539 -19.516 -23.969  1.00 46.97           C  
ATOM     97  CD2 LEU A  11     -10.914 -17.859 -23.000  1.00 46.97           C  
ATOM     98  N   SER A  12      -7.035 -19.938 -24.688  1.00 47.91           N  
ATOM     99  CA  SER A  12      -5.895 -19.031 -24.703  1.00 47.91           C  
ATOM    100  C   SER A  12      -6.258 -17.703 -25.359  1.00 47.91           C  
ATOM    101  CB  SER A  12      -4.711 -19.672 -25.438  1.00 47.91           C  
ATOM    102  O   SER A  12      -7.020 -17.672 -26.328  1.00 47.91           O  
ATOM    103  OG  SER A  12      -5.148 -20.406 -26.562  1.00 47.91           O  
ATOM    104  N   ILE A  13      -6.316 -16.609 -24.609  1.00 52.47           N  
ATOM    105  CA  ILE A  13      -6.508 -15.227 -25.000  1.00 52.47           C  
ATOM    106  C   ILE A  13      -5.168 -14.609 -25.406  1.00 52.47           C  
ATOM    107  CB  ILE A  13      -7.152 -14.398 -23.859  1.00 52.47           C  
ATOM    108  O   ILE A  13      -4.184 -14.711 -24.656  1.00 52.47           O  
ATOM    109  CG1 ILE A  13      -8.422 -15.102 -23.359  1.00 52.47           C  
ATOM    110  CG2 ILE A  13      -7.465 -12.977 -24.328  1.00 52.47           C  
ATOM    111  CD1 ILE A  13      -8.891 -14.609 -22.000  1.00 52.47           C  
ATOM    112  N   ASP A  14      -4.902 -14.414 -26.688  1.00 51.25           N  
ATOM    113  CA  ASP A  14      -3.812 -13.750 -27.406  1.00 51.25           C  
ATOM    114  C   ASP A  14      -3.891 -12.234 -27.234  1.00 51.25           C  
ATOM    115  CB  ASP A  14      -3.832 -14.109 -28.891  1.00 51.25           C  
ATOM    116  O   ASP A  14      -4.852 -11.602 -27.672  1.00 51.25           O  
ATOM    117  CG  ASP A  14      -2.592 -13.641 -29.625  1.00 51.25           C  
ATOM    118  OD1 ASP A  14      -1.660 -13.109 -28.984  1.00 51.25           O  
ATOM    119  OD2 ASP A  14      -2.547 -13.797 -30.859  1.00 51.25           O  
ATOM    120  N   VAL A  15      -3.141 -11.633 -26.281  1.00 62.06           N  
ATOM    121  CA  VAL A  15      -3.125 -10.219 -25.938  1.00 62.06           C  
ATOM    122  C   VAL A  15      -2.240  -9.453 -26.922  1.00 62.06           C  
ATOM    123  CB  VAL A  15      -2.635  -9.992 -24.484  1.00 62.06           C  
ATOM    124  O   VAL A  15      -2.127  -8.227 -26.844  1.00 62.06           O  
ATOM    125  CG1 VAL A  15      -3.723 -10.375 -23.484  1.00 62.06           C  
ATOM    126  CG2 VAL A  15      -1.359 -10.789 -24.234  1.00 62.06           C  
ATOM    127  N   THR A  16      -1.653 -10.109 -27.984  1.00 60.66           N  
ATOM    128  CA  THR A  16      -0.875  -9.367 -28.969  1.00 60.66           C  
ATOM    129  C   THR A  16      -1.794  -8.633 -29.938  1.00 60.66           C  
ATOM    130  CB  THR A  16       0.074 -10.289 -29.750  1.00 60.66           C  
ATOM    131  O   THR A  16      -1.343  -7.777 -30.703  1.00 60.66           O  
ATOM    132  CG2 THR A  16       1.139 -10.891 -28.828  1.00 60.66           C  
ATOM    133  OG1 THR A  16      -0.685 -11.359 -30.328  1.00 60.66           O  
ATOM    134  N   SER A  17      -3.078  -8.805 -29.812  1.00 43.19           N  
ATOM    135  CA  SER A  17      -3.908  -8.086 -30.766  1.00 43.19           C  
ATOM    136  C   SER A  17      -4.742  -7.008 -30.078  1.00 43.19           C  
ATOM    137  CB  SER A  17      -4.828  -9.055 -31.516  1.00 43.19           C  
ATOM    138  O   SER A  17      -5.715  -6.508 -30.656  1.00 43.19           O  
ATOM    139  OG  SER A  17      -5.648  -9.766 -30.609  1.00 43.19           O  
ATOM    140  N   LEU A  18      -4.270  -6.574 -28.875  1.00 51.50           N  
ATOM    141  CA  LEU A  18      -4.957  -5.414 -28.312  1.00 51.50           C  
ATOM    142  C   LEU A  18      -4.504  -4.129 -29.000  1.00 51.50           C  
ATOM    143  CB  LEU A  18      -4.699  -5.320 -26.812  1.00 51.50           C  
ATOM    144  O   LEU A  18      -3.352  -4.020 -29.438  1.00 51.50           O  
ATOM    145  CG  LEU A  18      -5.312  -6.430 -25.953  1.00 51.50           C  
ATOM    146  CD1 LEU A  18      -4.695  -6.418 -24.562  1.00 51.50           C  
ATOM    147  CD2 LEU A  18      -6.828  -6.270 -25.875  1.00 51.50           C  
ATOM    148  N   PRO A  19      -5.512  -3.334 -29.578  1.00 40.62           N  
ATOM    149  CA  PRO A  19      -5.184  -2.090 -30.281  1.00 40.62           C  
ATOM    150  C   PRO A  19      -4.172  -1.234 -29.516  1.00 40.62           C  
ATOM    151  CB  PRO A  19      -6.535  -1.377 -30.375  1.00 40.62           C  
ATOM    152  O   PRO A  19      -4.258  -1.108 -28.297  1.00 40.62           O  
ATOM    153  CG  PRO A  19      -7.445  -2.158 -29.484  1.00 40.62           C  
ATOM    154  CD  PRO A  19      -6.742  -3.420 -29.078  1.00 40.62           C  
ATOM    155  N   SER A  20      -2.932  -1.176 -29.953  1.00 38.31           N  
ATOM    156  CA  SER A  20      -1.845  -0.276 -29.578  1.00 38.31           C  
ATOM    157  C   SER A  20      -2.291   1.182 -29.625  1.00 38.31           C  
ATOM    158  CB  SER A  20      -0.641  -0.478 -30.500  1.00 38.31           C  
ATOM    159  O   SER A  20      -3.000   1.589 -30.547  1.00 38.31           O  
ATOM    160  OG  SER A  20      -0.129  -1.794 -30.375  1.00 38.31           O  
ATOM    161  N   ILE A  21      -2.750   1.838 -28.547  1.00 41.25           N  
ATOM    162  CA  ILE A  21      -3.057   3.262 -28.453  1.00 41.25           C  
ATOM    163  C   ILE A  21      -1.825   4.082 -28.828  1.00 41.25           C  
ATOM    164  CB  ILE A  21      -3.535   3.641 -27.031  1.00 41.25           C  
ATOM    165  O   ILE A  21      -0.759   3.928 -28.234  1.00 41.25           O  
ATOM    166  CG1 ILE A  21      -4.547   2.609 -26.516  1.00 41.25           C  
ATOM    167  CG2 ILE A  21      -4.137   5.051 -27.016  1.00 41.25           C  
ATOM    168  CD1 ILE A  21      -4.898   2.771 -25.047  1.00 41.25           C  
ATOM    169  N   PRO A  22      -1.604   4.430 -30.141  1.00 35.88           N  
ATOM    170  CA  PRO A  22      -0.474   5.312 -30.438  1.00 35.88           C  
ATOM    171  C   PRO A  22      -0.527   6.625 -29.656  1.00 35.88           C  
ATOM    172  CB  PRO A  22      -0.612   5.562 -31.938  1.00 35.88           C  
ATOM    173  O   PRO A  22      -1.610   7.078 -29.281  1.00 35.88           O  
ATOM    174  CG  PRO A  22      -2.037   5.238 -32.250  1.00 35.88           C  
ATOM    175  CD  PRO A  22      -2.607   4.449 -31.109  1.00 35.88           C  
ATOM    176  N   SER A  23       0.558   6.914 -28.828  1.00 39.06           N  
ATOM    177  CA  SER A  23       1.070   8.117 -28.172  1.00 39.06           C  
ATOM    178  C   SER A  23       1.134   9.289 -29.156  1.00 39.06           C  
ATOM    179  CB  SER A  23       2.457   7.859 -27.594  1.00 39.06           C  
ATOM    180  O   SER A  23       1.892   9.250 -30.125  1.00 39.06           O  
ATOM    181  OG  SER A  23       3.369   7.469 -28.594  1.00 39.06           O  
ATOM    182  N   THR A  24       0.017   9.609 -29.922  1.00 34.22           N  
ATOM    183  CA  THR A  24       0.061  10.914 -30.562  1.00 34.22           C  
ATOM    184  C   THR A  24      -1.251  11.672 -30.359  1.00 34.22           C  
ATOM    185  CB  THR A  24       0.346  10.781 -32.062  1.00 34.22           C  
ATOM    186  O   THR A  24      -2.297  11.250 -30.859  1.00 34.22           O  
ATOM    187  CG2 THR A  24       1.750  10.242 -32.312  1.00 34.22           C  
ATOM    188  OG1 THR A  24      -0.609   9.891 -32.656  1.00 34.22           O  
ATOM    189  N   ILE A  25      -1.642  12.047 -29.141  1.00 35.78           N  
ATOM    190  CA  ILE A  25      -2.605  13.141 -29.219  1.00 35.78           C  
ATOM    191  C   ILE A  25      -1.960  14.438 -28.734  1.00 35.78           C  
ATOM    192  CB  ILE A  25      -3.877  12.836 -28.406  1.00 35.78           C  
ATOM    193  O   ILE A  25      -1.660  14.586 -27.547  1.00 35.78           O  
ATOM    194  CG1 ILE A  25      -4.535  11.539 -28.891  1.00 35.78           C  
ATOM    195  CG2 ILE A  25      -4.859  14.008 -28.469  1.00 35.78           C  
ATOM    196  CD1 ILE A  25      -5.805  11.172 -28.141  1.00 35.78           C  
ATOM    197  N   TYR A  26      -0.698  14.719 -29.156  1.00 35.53           N  
ATOM    198  CA  TYR A  26      -0.123  16.031 -29.391  1.00 35.53           C  
ATOM    199  C   TYR A  26      -0.793  16.719 -30.578  1.00 35.53           C  
ATOM    200  CB  TYR A  26       1.386  15.930 -29.625  1.00 35.53           C  
ATOM    201  O   TYR A  26      -1.045  16.078 -31.594  1.00 35.53           O  
ATOM    202  CG  TYR A  26       2.209  16.000 -28.359  1.00 35.53           C  
ATOM    203  CD1 TYR A  26       2.576  17.219 -27.812  1.00 35.53           C  
ATOM    204  CD2 TYR A  26       2.625  14.836 -27.719  1.00 35.53           C  
ATOM    205  CE1 TYR A  26       3.336  17.297 -26.656  1.00 35.53           C  
ATOM    206  CE2 TYR A  26       3.385  14.898 -26.562  1.00 35.53           C  
ATOM    207  OH  TYR A  26       4.488  16.188 -24.875  1.00 35.53           O  
ATOM    208  CZ  TYR A  26       3.736  16.125 -26.031  1.00 35.53           C  
ATOM    209  N   LYS A  27      -1.950  17.359 -30.391  1.00 33.09           N  
ATOM    210  CA  LYS A  27      -2.250  18.594 -31.125  1.00 33.09           C  
ATOM    211  C   LYS A  27      -3.705  18.609 -31.578  1.00 33.09           C  
ATOM    212  CB  LYS A  27      -1.318  18.734 -32.312  1.00 33.09           C  
ATOM    213  O   LYS A  27      -4.148  17.719 -32.312  1.00 33.09           O  
ATOM    214  CG  LYS A  27       0.087  19.203 -31.969  1.00 33.09           C  
ATOM    215  CD  LYS A  27       0.460  20.484 -32.688  1.00 33.09           C  
ATOM    216  CE  LYS A  27       1.856  20.953 -32.312  1.00 33.09           C  
ATOM    217  NZ  LYS A  27       2.203  22.250 -32.969  1.00 33.09           N  
ATOM    218  N   ASN A  28      -4.645  18.891 -30.703  1.00 33.59           N  
ATOM    219  CA  ASN A  28      -5.824  19.500 -31.297  1.00 33.59           C  
ATOM    220  C   ASN A  28      -6.414  20.578 -30.391  1.00 33.59           C  
ATOM    221  CB  ASN A  28      -6.883  18.438 -31.609  1.00 33.59           C  
ATOM    222  O   ASN A  28      -6.598  20.375 -29.203  1.00 33.59           O  
ATOM    223  CG  ASN A  28      -6.875  18.016 -33.062  1.00 33.59           C  
ATOM    224  ND2 ASN A  28      -7.738  17.078 -33.406  1.00 33.59           N  
ATOM    225  OD1 ASN A  28      -6.094  18.531 -33.875  1.00 33.59           O  
ATOM    226  N   GLU A  29      -5.789  21.828 -30.391  1.00 33.59           N  
ATOM    227  CA  GLU A  29      -6.391  23.156 -30.438  1.00 33.59           C  
ATOM    228  C   GLU A  29      -7.867  23.078 -30.828  1.00 33.59           C  
ATOM    229  CB  GLU A  29      -5.641  24.062 -31.422  1.00 33.59           C  
ATOM    230  O   GLU A  29      -8.219  22.469 -31.828  1.00 33.59           O  
ATOM    231  CG  GLU A  29      -4.258  24.484 -30.938  1.00 33.59           C  
ATOM    232  CD  GLU A  29      -3.707  25.688 -31.672  1.00 33.59           C  
ATOM    233  OE1 GLU A  29      -3.236  26.641 -31.016  1.00 33.59           O  
ATOM    234  OE2 GLU A  29      -3.750  25.688 -32.938  1.00 33.59           O  
ATOM    235  N   SER A  30      -8.773  22.703 -29.922  1.00 29.31           N  
ATOM    236  CA  SER A  30     -10.156  23.141 -30.031  1.00 29.31           C  
ATOM    237  C   SER A  30     -10.852  23.109 -28.672  1.00 29.31           C  
ATOM    238  CB  SER A  30     -10.922  22.281 -31.016  1.00 29.31           C  
ATOM    239  O   SER A  30     -10.727  22.125 -27.922  1.00 29.31           O  
ATOM    240  OG  SER A  30     -10.289  22.281 -32.281  1.00 29.31           O  
ATOM    241  N   SER A  31     -10.750  24.219 -27.891  1.00 32.91           N  
ATOM    242  CA  SER A  31     -11.719  24.922 -27.062  1.00 32.91           C  
ATOM    243  C   SER A  31     -12.977  24.094 -26.859  1.00 32.91           C  
ATOM    244  CB  SER A  31     -12.078  26.266 -27.703  1.00 32.91           C  
ATOM    245  O   SER A  31     -13.656  23.734 -27.828  1.00 32.91           O  
ATOM    246  OG  SER A  31     -11.016  27.188 -27.547  1.00 32.91           O  
ATOM    247  N   SER A  32     -12.961  23.109 -25.984  1.00 27.67           N  
ATOM    248  CA  SER A  32     -14.195  22.641 -25.344  1.00 27.67           C  
ATOM    249  C   SER A  32     -14.086  22.703 -23.828  1.00 27.67           C  
ATOM    250  CB  SER A  32     -14.516  21.219 -25.797  1.00 27.67           C  
ATOM    251  O   SER A  32     -13.102  22.219 -23.250  1.00 27.67           O  
ATOM    252  OG  SER A  32     -14.930  21.188 -27.141  1.00 27.67           O  
ATOM    253  N   THR A  33     -14.242  23.859 -23.281  1.00 34.59           N  
ATOM    254  CA  THR A  33     -14.852  24.234 -22.016  1.00 34.59           C  
ATOM    255  C   THR A  33     -15.586  23.062 -21.375  1.00 34.59           C  
ATOM    256  CB  THR A  33     -15.836  25.406 -22.203  1.00 34.59           C  
ATOM    257  O   THR A  33     -16.578  22.562 -21.922  1.00 34.59           O  
ATOM    258  CG2 THR A  33     -15.094  26.688 -22.578  1.00 34.59           C  
ATOM    259  OG1 THR A  33     -16.766  25.078 -23.234  1.00 34.59           O  
ATOM    260  N   THR A  34     -14.914  22.000 -20.875  1.00 35.84           N  
ATOM    261  CA  THR A  34     -15.516  21.219 -19.812  1.00 35.84           C  
ATOM    262  C   THR A  34     -14.844  21.500 -18.469  1.00 35.84           C  
ATOM    263  CB  THR A  34     -15.430  19.703 -20.109  1.00 35.84           C  
ATOM    264  O   THR A  34     -13.609  21.531 -18.391  1.00 35.84           O  
ATOM    265  CG2 THR A  34     -16.234  19.344 -21.359  1.00 35.84           C  
ATOM    266  OG1 THR A  34     -14.062  19.344 -20.328  1.00 35.84           O  
ATOM    267  N   SER A  35     -15.203  22.578 -17.844  1.00 32.00           N  
ATOM    268  CA  SER A  35     -15.258  23.078 -16.484  1.00 32.00           C  
ATOM    269  C   SER A  35     -15.711  22.000 -15.508  1.00 32.00           C  
ATOM    270  CB  SER A  35     -16.188  24.281 -16.406  1.00 32.00           C  
ATOM    271  O   SER A  35     -16.766  21.391 -15.703  1.00 32.00           O  
ATOM    272  OG  SER A  35     -17.469  23.906 -15.930  1.00 32.00           O  
ATOM    273  N   THR A  36     -14.875  21.031 -15.203  1.00 43.16           N  
ATOM    274  CA  THR A  36     -15.070  20.312 -13.953  1.00 43.16           C  
ATOM    275  C   THR A  36     -14.477  21.094 -12.781  1.00 43.16           C  
ATOM    276  CB  THR A  36     -14.438  18.906 -14.008  1.00 43.16           C  
ATOM    277  O   THR A  36     -13.320  21.500 -12.828  1.00 43.16           O  
ATOM    278  CG2 THR A  36     -15.359  17.922 -14.711  1.00 43.16           C  
ATOM    279  OG1 THR A  36     -13.195  18.984 -14.727  1.00 43.16           O  
ATOM    280  N   LEU A  37     -15.125  22.219 -12.469  1.00 36.12           N  
ATOM    281  CA  LEU A  37     -15.102  22.891 -11.180  1.00 36.12           C  
ATOM    282  C   LEU A  37     -14.812  21.922 -10.047  1.00 36.12           C  
ATOM    283  CB  LEU A  37     -16.438  23.609 -10.930  1.00 36.12           C  
ATOM    284  O   LEU A  37     -15.641  21.062  -9.734  1.00 36.12           O  
ATOM    285  CG  LEU A  37     -16.359  25.125 -10.727  1.00 36.12           C  
ATOM    286  CD1 LEU A  37     -16.734  25.844 -12.016  1.00 36.12           C  
ATOM    287  CD2 LEU A  37     -17.281  25.547  -9.586  1.00 36.12           C  
ATOM    288  N   SER A  38     -13.672  21.141 -10.117  1.00 42.56           N  
ATOM    289  CA  SER A  38     -12.992  20.484  -9.016  1.00 42.56           C  
ATOM    290  C   SER A  38     -12.195  21.469  -8.180  1.00 42.56           C  
ATOM    291  CB  SER A  38     -12.078  19.375  -9.539  1.00 42.56           C  
ATOM    292  O   SER A  38     -11.484  22.312  -8.719  1.00 42.56           O  
ATOM    293  OG  SER A  38     -11.445  18.688  -8.469  1.00 42.56           O  
ATOM    294  N   GLY A  39     -12.914  22.344  -7.434  1.00 39.44           N  
ATOM    295  CA  GLY A  39     -12.516  22.922  -6.156  1.00 39.44           C  
ATOM    296  C   GLY A  39     -11.094  23.438  -6.148  1.00 39.44           C  
ATOM    297  O   GLY A  39     -10.180  22.750  -6.637  1.00 39.44           O  
ATOM    298  N   LYS A  40     -10.758  24.469  -6.898  1.00 38.56           N  
ATOM    299  CA  LYS A  40      -9.695  25.469  -6.859  1.00 38.56           C  
ATOM    300  C   LYS A  40      -8.586  25.047  -5.898  1.00 38.56           C  
ATOM    301  CB  LYS A  40     -10.250  26.828  -6.453  1.00 38.56           C  
ATOM    302  O   LYS A  40      -8.836  24.828  -4.711  1.00 38.56           O  
ATOM    303  CG  LYS A  40     -11.195  27.453  -7.480  1.00 38.56           C  
ATOM    304  CD  LYS A  40     -11.711  28.797  -7.020  1.00 38.56           C  
ATOM    305  CE  LYS A  40     -12.281  29.609  -8.180  1.00 38.56           C  
ATOM    306  NZ  LYS A  40     -12.844  30.922  -7.727  1.00 38.56           N  
ATOM    307  N   SER A  41      -7.883  23.875  -6.027  1.00 48.88           N  
ATOM    308  CA  SER A  41      -6.602  23.984  -5.332  1.00 48.88           C  
ATOM    309  C   SER A  41      -5.934  25.328  -5.605  1.00 48.88           C  
ATOM    310  CB  SER A  41      -5.668  22.844  -5.758  1.00 48.88           C  
ATOM    311  O   SER A  41      -5.953  25.812  -6.734  1.00 48.88           O  
ATOM    312  OG  SER A  41      -5.453  22.859  -7.156  1.00 48.88           O  
ATOM    313  N   ILE A  42      -6.605  26.391  -5.234  1.00 48.44           N  
ATOM    314  CA  ILE A  42      -5.922  27.656  -4.984  1.00 48.44           C  
ATOM    315  C   ILE A  42      -4.445  27.516  -5.348  1.00 48.44           C  
ATOM    316  CB  ILE A  42      -6.074  28.094  -3.510  1.00 48.44           C  
ATOM    317  O   ILE A  42      -3.801  26.531  -5.004  1.00 48.44           O  
ATOM    318  CG1 ILE A  42      -6.402  29.594  -3.434  1.00 48.44           C  
ATOM    319  CG2 ILE A  42      -4.805  27.766  -2.717  1.00 48.44           C  
ATOM    320  CD1 ILE A  42      -7.738  29.891  -2.770  1.00 48.44           C  
ATOM    321  N   GLY A  43      -4.070  27.547  -6.676  1.00 43.69           N  
ATOM    322  CA  GLY A  43      -3.016  28.281  -7.355  1.00 43.69           C  
ATOM    323  C   GLY A  43      -1.650  27.625  -7.207  1.00 43.69           C  
ATOM    324  O   GLY A  43      -0.656  28.328  -6.965  1.00 43.69           O  
ATOM    325  N   ARG A  44      -1.552  26.250  -7.277  1.00 50.22           N  
ATOM    326  CA  ARG A  44      -0.158  25.859  -7.465  1.00 50.22           C  
ATOM    327  C   ARG A  44       0.057  25.234  -8.844  1.00 50.22           C  
ATOM    328  CB  ARG A  44       0.278  24.875  -6.375  1.00 50.22           C  
ATOM    329  O   ARG A  44      -0.782  24.469  -9.328  1.00 50.22           O  
ATOM    330  CG  ARG A  44       1.095  25.500  -5.266  1.00 50.22           C  
ATOM    331  CD  ARG A  44       1.570  24.469  -4.250  1.00 50.22           C  
ATOM    332  NE  ARG A  44       2.779  24.906  -3.561  1.00 50.22           N  
ATOM    333  NH1 ARG A  44       2.340  23.750  -1.615  1.00 50.22           N  
ATOM    334  NH2 ARG A  44       4.242  25.016  -1.793  1.00 50.22           N  
ATOM    335  CZ  ARG A  44       3.117  24.562  -2.324  1.00 50.22           C  
ATOM    336  N   ASP A  45       0.501  26.016  -9.852  1.00 60.00           N  
ATOM    337  CA  ASP A  45       0.980  25.609 -11.164  1.00 60.00           C  
ATOM    338  C   ASP A  45       1.551  24.203 -11.125  1.00 60.00           C  
ATOM    339  CB  ASP A  45       2.037  26.594 -11.680  1.00 60.00           C  
ATOM    340  O   ASP A  45       2.355  23.875 -10.250  1.00 60.00           O  
ATOM    341  CG  ASP A  45       1.466  27.953 -12.023  1.00 60.00           C  
ATOM    342  OD1 ASP A  45       0.305  28.031 -12.484  1.00 60.00           O  
ATOM    343  OD2 ASP A  45       2.184  28.969 -11.836  1.00 60.00           O  
ATOM    344  N   GLU A  46       0.725  23.156 -11.422  1.00 60.19           N  
ATOM    345  CA  GLU A  46       1.208  21.797 -11.570  1.00 60.19           C  
ATOM    346  C   GLU A  46       2.404  21.734 -12.523  1.00 60.19           C  
ATOM    347  CB  GLU A  46       0.089  20.875 -12.086  1.00 60.19           C  
ATOM    348  O   GLU A  46       2.299  22.125 -13.688  1.00 60.19           O  
ATOM    349  CG  GLU A  46      -1.271  21.172 -11.461  1.00 60.19           C  
ATOM    350  CD  GLU A  46      -1.944  19.938 -10.891  1.00 60.19           C  
ATOM    351  OE1 GLU A  46      -2.949  20.078 -10.156  1.00 60.19           O  
ATOM    352  OE2 GLU A  46      -1.463  18.812 -11.172  1.00 60.19           O  
ATOM    353  N   GLN A  47       3.584  21.953 -12.039  1.00 67.12           N  
ATOM    354  CA  GLN A  47       4.770  21.734 -12.859  1.00 67.12           C  
ATOM    355  C   GLN A  47       5.074  20.250 -12.992  1.00 67.12           C  
ATOM    356  CB  GLN A  47       5.977  22.469 -12.273  1.00 67.12           C  
ATOM    357  O   GLN A  47       5.168  19.531 -11.984  1.00 67.12           O  
ATOM    358  CG  GLN A  47       7.176  22.531 -13.211  1.00 67.12           C  
ATOM    359  CD  GLN A  47       8.289  23.422 -12.680  1.00 67.12           C  
ATOM    360  NE2 GLN A  47       9.188  23.828 -13.570  1.00 67.12           N  
ATOM    361  OE1 GLN A  47       8.336  23.734 -11.492  1.00 67.12           O  
ATOM    362  N   TYR A  48       4.797  19.688 -14.156  1.00 68.44           N  
ATOM    363  CA  TYR A  48       5.141  18.312 -14.484  1.00 68.44           C  
ATOM    364  C   TYR A  48       6.641  18.156 -14.703  1.00 68.44           C  
ATOM    365  CB  TYR A  48       4.379  17.859 -15.727  1.00 68.44           C  
ATOM    366  O   TYR A  48       7.262  18.984 -15.375  1.00 68.44           O  
ATOM    367  CG  TYR A  48       2.959  17.422 -15.453  1.00 68.44           C  
ATOM    368  CD1 TYR A  48       2.666  16.125 -15.039  1.00 68.44           C  
ATOM    369  CD2 TYR A  48       1.904  18.328 -15.594  1.00 68.44           C  
ATOM    370  CE1 TYR A  48       1.358  15.734 -14.789  1.00 68.44           C  
ATOM    371  CE2 TYR A  48       0.592  17.938 -15.344  1.00 68.44           C  
ATOM    372  OH  TYR A  48      -0.967  16.250 -14.688  1.00 68.44           O  
ATOM    373  CZ  TYR A  48       0.330  16.641 -14.938  1.00 68.44           C  
ATOM    374  N   ILE A  49       7.312  17.234 -13.883  1.00 72.75           N  
ATOM    375  CA  ILE A  49       8.727  16.875 -13.977  1.00 72.75           C  
ATOM    376  C   ILE A  49       8.898  15.656 -14.867  1.00 72.75           C  
ATOM    377  CB  ILE A  49       9.344  16.625 -12.578  1.00 72.75           C  
ATOM    378  O   ILE A  49       8.031  14.781 -14.906  1.00 72.75           O  
ATOM    379  CG1 ILE A  49       9.219  17.875 -11.703  1.00 72.75           C  
ATOM    380  CG2 ILE A  49      10.805  16.172 -12.711  1.00 72.75           C  
ATOM    381  CD1 ILE A  49       8.570  17.609 -10.344  1.00 72.75           C  
ATOM    382  N   ASP A  50       9.898  15.734 -15.742  1.00 77.12           N  
ATOM    383  CA  ASP A  50      10.328  14.633 -16.594  1.00 77.12           C  
ATOM    384  C   ASP A  50      10.555  13.359 -15.781  1.00 77.12           C  
ATOM    385  CB  ASP A  50      11.602  15.008 -17.359  1.00 77.12           C  
ATOM    386  O   ASP A  50      10.969  13.430 -14.617  1.00 77.12           O  
ATOM    387  CG  ASP A  50      11.344  15.930 -18.531  1.00 77.12           C  
ATOM    388  OD1 ASP A  50      10.234  15.875 -19.109  1.00 77.12           O  
ATOM    389  OD2 ASP A  50      12.250  16.703 -18.891  1.00 77.12           O  
ATOM    390  N   PRO A  51      10.094  12.219 -16.297  1.00 73.62           N  
ATOM    391  CA  PRO A  51      10.195  10.922 -15.617  1.00 73.62           C  
ATOM    392  C   PRO A  51      11.641  10.516 -15.328  1.00 73.62           C  
ATOM    393  CB  PRO A  51       9.547   9.953 -16.609  1.00 73.62           C  
ATOM    394  O   PRO A  51      11.883   9.516 -14.648  1.00 73.62           O  
ATOM    395  CG  PRO A  51       9.594  10.664 -17.922  1.00 73.62           C  
ATOM    396  CD  PRO A  51       9.711  12.141 -17.656  1.00 73.62           C  
ATOM    397  N   ASP A  52      12.680  11.188 -15.805  1.00 84.62           N  
ATOM    398  CA  ASP A  52      14.086  10.883 -15.570  1.00 84.62           C  
ATOM    399  C   ASP A  52      14.461  11.125 -14.109  1.00 84.62           C  
ATOM    400  CB  ASP A  52      14.969  11.734 -16.484  1.00 84.62           C  
ATOM    401  O   ASP A  52      14.031  12.109 -13.500  1.00 84.62           O  
ATOM    402  CG  ASP A  52      16.422  11.297 -16.469  1.00 84.62           C  
ATOM    403  OD1 ASP A  52      16.703  10.102 -16.234  1.00 84.62           O  
ATOM    404  OD2 ASP A  52      17.312  12.148 -16.703  1.00 84.62           O  
ATOM    405  N   ALA A  53      15.125  10.164 -13.469  1.00 78.69           N  
ATOM    406  CA  ALA A  53      15.492  10.164 -12.055  1.00 78.69           C  
ATOM    407  C   ALA A  53      16.344  11.391 -11.711  1.00 78.69           C  
ATOM    408  CB  ALA A  53      16.250   8.891 -11.703  1.00 78.69           C  
ATOM    409  O   ALA A  53      16.172  11.992 -10.648  1.00 78.69           O  
ATOM    410  N   GLU A  54      17.219  11.742 -12.633  1.00 82.81           N  
ATOM    411  CA  GLU A  54      18.094  12.883 -12.398  1.00 82.81           C  
ATOM    412  C   GLU A  54      17.312  14.188 -12.359  1.00 82.81           C  
ATOM    413  CB  GLU A  54      19.188  12.953 -13.469  1.00 82.81           C  
ATOM    414  O   GLU A  54      17.578  15.055 -11.523  1.00 82.81           O  
ATOM    415  CG  GLU A  54      20.344  13.883 -13.117  1.00 82.81           C  
ATOM    416  CD  GLU A  54      21.469  13.844 -14.133  1.00 82.81           C  
ATOM    417  OE1 GLU A  54      22.484  14.562 -13.938  1.00 82.81           O  
ATOM    418  OE2 GLU A  54      21.344  13.102 -15.125  1.00 82.81           O  
ATOM    419  N   ALA A  55      16.375  14.320 -13.211  1.00 79.88           N  
ATOM    420  CA  ALA A  55      15.523  15.508 -13.305  1.00 79.88           C  
ATOM    421  C   ALA A  55      14.617  15.625 -12.078  1.00 79.88           C  
ATOM    422  CB  ALA A  55      14.680  15.461 -14.578  1.00 79.88           C  
ATOM    423  O   ALA A  55      14.422  16.719 -11.547  1.00 79.88           O  
ATOM    424  N   PHE A  56      14.172  14.578 -11.586  1.00 78.00           N  
ATOM    425  CA  PHE A  56      13.305  14.555 -10.406  1.00 78.00           C  
ATOM    426  C   PHE A  56      14.094  14.922  -9.156  1.00 78.00           C  
ATOM    427  CB  PHE A  56      12.664  13.172 -10.242  1.00 78.00           C  
ATOM    428  O   PHE A  56      13.625  15.719  -8.336  1.00 78.00           O  
ATOM    429  CG  PHE A  56      11.812  13.047  -9.008  1.00 78.00           C  
ATOM    430  CD1 PHE A  56      12.305  12.445  -7.859  1.00 78.00           C  
ATOM    431  CD2 PHE A  56      10.508  13.531  -9.008  1.00 78.00           C  
ATOM    432  CE1 PHE A  56      11.508  12.328  -6.719  1.00 78.00           C  
ATOM    433  CE2 PHE A  56       9.711  13.422  -7.871  1.00 78.00           C  
ATOM    434  CZ  PHE A  56      10.211  12.812  -6.730  1.00 78.00           C  
ATOM    435  N   ASN A  57      15.289  14.391  -9.148  1.00 81.00           N  
ATOM    436  CA  ASN A  57      16.141  14.680  -7.992  1.00 81.00           C  
ATOM    437  C   ASN A  57      16.516  16.156  -7.934  1.00 81.00           C  
ATOM    438  CB  ASN A  57      17.406  13.820  -8.016  1.00 81.00           C  
ATOM    439  O   ASN A  57      16.484  16.766  -6.863  1.00 81.00           O  
ATOM    440  CG  ASN A  57      17.141  12.391  -7.586  1.00 81.00           C  
ATOM    441  ND2 ASN A  57      18.031  11.484  -7.965  1.00 81.00           N  
ATOM    442  OD1 ASN A  57      16.141  12.102  -6.914  1.00 81.00           O  
ATOM    443  N   LYS A  58      16.812  16.672  -9.016  1.00 84.62           N  
ATOM    444  CA  LYS A  58      17.156  18.094  -9.109  1.00 84.62           C  
ATOM    445  C   LYS A  58      15.969  18.969  -8.727  1.00 84.62           C  
ATOM    446  CB  LYS A  58      17.625  18.438 -10.523  1.00 84.62           C  
ATOM    447  O   LYS A  58      16.125  19.984  -8.047  1.00 84.62           O  
ATOM    448  CG  LYS A  58      18.344  19.766 -10.625  1.00 84.62           C  
ATOM    449  CD  LYS A  58      18.969  19.969 -12.008  1.00 84.62           C  
ATOM    450  CE  LYS A  58      19.656  21.328 -12.125  1.00 84.62           C  
ATOM    451  NZ  LYS A  58      20.250  21.516 -13.477  1.00 84.62           N  
ATOM    452  N   TYR A  59      14.789  18.578  -9.164  1.00 81.25           N  
ATOM    453  CA  TYR A  59      13.562  19.297  -8.859  1.00 81.25           C  
ATOM    454  C   TYR A  59      13.266  19.250  -7.363  1.00 81.25           C  
ATOM    455  CB  TYR A  59      12.383  18.719  -9.641  1.00 81.25           C  
ATOM    456  O   TYR A  59      12.938  20.281  -6.758  1.00 81.25           O  
ATOM    457  CG  TYR A  59      11.047  19.297  -9.258  1.00 81.25           C  
ATOM    458  CD1 TYR A  59      10.188  18.609  -8.406  1.00 81.25           C  
ATOM    459  CD2 TYR A  59      10.641  20.531  -9.742  1.00 81.25           C  
ATOM    460  CE1 TYR A  59       8.953  19.141  -8.047  1.00 81.25           C  
ATOM    461  CE2 TYR A  59       9.414  21.078  -9.391  1.00 81.25           C  
ATOM    462  OH  TYR A  59       7.355  20.906  -8.195  1.00 81.25           O  
ATOM    463  CZ  TYR A  59       8.578  20.375  -8.547  1.00 81.25           C  
ATOM    464  N   MET A  60      13.430  18.188  -6.762  1.00 78.06           N  
ATOM    465  CA  MET A  60      13.117  18.016  -5.348  1.00 78.06           C  
ATOM    466  C   MET A  60      14.109  18.766  -4.473  1.00 78.06           C  
ATOM    467  CB  MET A  60      13.102  16.531  -4.969  1.00 78.06           C  
ATOM    468  O   MET A  60      13.734  19.344  -3.445  1.00 78.06           O  
ATOM    469  CG  MET A  60      11.883  15.781  -5.477  1.00 78.06           C  
ATOM    470  SD  MET A  60      10.328  16.328  -4.672  1.00 78.06           S  
ATOM    471  CE  MET A  60      10.031  17.875  -5.586  1.00 78.06           C  
ATOM    472  N   LEU A  61      15.367  18.906  -4.922  1.00 80.88           N  
ATOM    473  CA  LEU A  61      16.406  19.578  -4.160  1.00 80.88           C  
ATOM    474  C   LEU A  61      16.312  21.094  -4.336  1.00 80.88           C  
ATOM    475  CB  LEU A  61      17.797  19.094  -4.598  1.00 80.88           C  
ATOM    476  O   LEU A  61      16.812  21.844  -3.500  1.00 80.88           O  
ATOM    477  CG  LEU A  61      18.156  17.656  -4.207  1.00 80.88           C  
ATOM    478  CD1 LEU A  61      19.469  17.234  -4.883  1.00 80.88           C  
ATOM    479  CD2 LEU A  61      18.266  17.531  -2.691  1.00 80.88           C  
ATOM    480  N   SER A  62      15.703  21.500  -5.410  1.00 81.19           N  
ATOM    481  CA  SER A  62      15.570  22.938  -5.668  1.00 81.19           C  
ATOM    482  C   SER A  62      14.344  23.516  -4.965  1.00 81.19           C  
ATOM    483  CB  SER A  62      15.477  23.203  -7.172  1.00 81.19           C  
ATOM    484  O   SER A  62      14.242  24.734  -4.781  1.00 81.19           O  
ATOM    485  OG  SER A  62      14.258  22.688  -7.695  1.00 81.19           O  
ATOM    486  N   LYS A  63      13.477  22.656  -4.480  1.00 75.75           N  
ATOM    487  CA  LYS A  63      12.250  23.109  -3.828  1.00 75.75           C  
ATOM    488  C   LYS A  63      12.500  23.453  -2.359  1.00 75.75           C  
ATOM    489  CB  LYS A  63      11.156  22.062  -3.947  1.00 75.75           C  
ATOM    490  O   LYS A  63      13.383  22.859  -1.727  1.00 75.75           O  
ATOM    491  CG  LYS A  63      10.578  21.922  -5.348  1.00 75.75           C  
ATOM    492  CD  LYS A  63       9.664  23.094  -5.691  1.00 75.75           C  
ATOM    493  CE  LYS A  63       8.953  22.875  -7.016  1.00 75.75           C  
ATOM    494  NZ  LYS A  63       8.250  24.109  -7.480  1.00 75.75           N  
ATOM    495  N   ASP A  64      11.906  24.562  -1.950  1.00 76.00           N  
ATOM    496  CA  ASP A  64      11.938  24.984  -0.554  1.00 76.00           C  
ATOM    497  C   ASP A  64      11.195  24.000   0.340  1.00 76.00           C  
ATOM    498  CB  ASP A  64      11.344  26.391  -0.401  1.00 76.00           C  
ATOM    499  O   ASP A  64      10.117  23.531  -0.015  1.00 76.00           O  
ATOM    500  CG  ASP A  64      12.273  27.484  -0.876  1.00 76.00           C  
ATOM    501  OD1 ASP A  64      13.508  27.312  -0.798  1.00 76.00           O  
ATOM    502  OD2 ASP A  64      11.766  28.531  -1.330  1.00 76.00           O  
ATOM    503  N   PRO A  65      11.828  23.547   1.400  1.00 71.12           N  
ATOM    504  CA  PRO A  65      11.242  22.547   2.307  1.00 71.12           C  
ATOM    505  C   PRO A  65       9.867  22.984   2.828  1.00 71.12           C  
ATOM    506  CB  PRO A  65      12.258  22.469   3.447  1.00 71.12           C  
ATOM    507  O   PRO A  65       9.031  22.125   3.146  1.00 71.12           O  
ATOM    508  CG  PRO A  65      13.094  23.688   3.303  1.00 71.12           C  
ATOM    509  CD  PRO A  65      12.992  24.188   1.888  1.00 71.12           C  
ATOM    510  N   GLU A  66       9.602  24.344   2.879  1.00 75.75           N  
ATOM    511  CA  GLU A  66       8.336  24.844   3.402  1.00 75.75           C  
ATOM    512  C   GLU A  66       7.211  24.656   2.387  1.00 75.75           C  
ATOM    513  CB  GLU A  66       8.461  26.312   3.793  1.00 75.75           C  
ATOM    514  O   GLU A  66       6.031  24.781   2.732  1.00 75.75           O  
ATOM    515  CG  GLU A  66       9.359  26.562   5.000  1.00 75.75           C  
ATOM    516  CD  GLU A  66      10.836  26.469   4.672  1.00 75.75           C  
ATOM    517  OE1 GLU A  66      11.664  26.406   5.613  1.00 75.75           O  
ATOM    518  OE2 GLU A  66      11.180  26.469   3.469  1.00 75.75           O  
ATOM    519  N   ASP A  67       7.621  24.328   1.194  1.00 71.38           N  
ATOM    520  CA  ASP A  67       6.629  24.141   0.138  1.00 71.38           C  
ATOM    521  C   ASP A  67       6.363  22.672  -0.121  1.00 71.38           C  
ATOM    522  CB  ASP A  67       7.086  24.828  -1.150  1.00 71.38           C  
ATOM    523  O   ASP A  67       5.535  22.312  -0.965  1.00 71.38           O  
ATOM    524  CG  ASP A  67       5.973  25.594  -1.843  1.00 71.38           C  
ATOM    525  OD1 ASP A  67       4.832  25.609  -1.334  1.00 71.38           O  
ATOM    526  OD2 ASP A  67       6.242  26.203  -2.908  1.00 71.38           O  
ATOM    527  N   ILE A  68       7.004  21.719   0.530  1.00 63.34           N  
ATOM    528  CA  ILE A  68       6.828  20.281   0.388  1.00 63.34           C  
ATOM    529  C   ILE A  68       5.742  19.797   1.348  1.00 63.34           C  
ATOM    530  CB  ILE A  68       8.148  19.516   0.647  1.00 63.34           C  
ATOM    531  O   ILE A  68       5.875  19.938   2.566  1.00 63.34           O  
ATOM    532  CG1 ILE A  68       9.258  20.047  -0.273  1.00 63.34           C  
ATOM    533  CG2 ILE A  68       7.949  18.016   0.459  1.00 63.34           C  
ATOM    534  CD1 ILE A  68      10.648  19.547   0.084  1.00 63.34           C  
ATOM    535  N   GLY A  69       4.539  19.625   0.904  1.00 66.94           N  
ATOM    536  CA  GLY A  69       3.391  19.156   1.662  1.00 66.94           C  
ATOM    537  C   GLY A  69       2.996  17.734   1.325  1.00 66.94           C  
ATOM    538  O   GLY A  69       3.650  17.078   0.508  1.00 66.94           O  
ATOM    539  N   PRO A  70       2.348  17.031   2.234  1.00 62.72           N  
ATOM    540  CA  PRO A  70       1.908  15.648   2.070  1.00 62.72           C  
ATOM    541  C   PRO A  70       1.443  15.336   0.648  1.00 62.72           C  
ATOM    542  CB  PRO A  70       0.749  15.523   3.062  1.00 62.72           C  
ATOM    543  O   PRO A  70       1.410  14.172   0.244  1.00 62.72           O  
ATOM    544  CG  PRO A  70       0.753  16.812   3.814  1.00 62.72           C  
ATOM    545  CD  PRO A  70       1.699  17.766   3.133  1.00 62.72           C  
ATOM    546  N   SER A  71       1.110  16.375  -0.073  1.00 62.25           N  
ATOM    547  CA  SER A  71       0.688  16.141  -1.449  1.00 62.25           C  
ATOM    548  C   SER A  71       1.890  15.977  -2.373  1.00 62.25           C  
ATOM    549  CB  SER A  71      -0.191  17.297  -1.946  1.00 62.25           C  
ATOM    550  O   SER A  71       1.738  15.570  -3.529  1.00 62.25           O  
ATOM    551  OG  SER A  71      -1.188  17.609  -0.992  1.00 62.25           O  
ATOM    552  N   ASP A  72       3.082  16.250  -1.831  1.00 62.38           N  
ATOM    553  CA  ASP A  72       4.262  16.156  -2.688  1.00 62.38           C  
ATOM    554  C   ASP A  72       4.895  14.773  -2.613  1.00 62.38           C  
ATOM    555  CB  ASP A  72       5.285  17.234  -2.295  1.00 62.38           C  
ATOM    556  O   ASP A  72       5.566  14.344  -3.555  1.00 62.38           O  
ATOM    557  CG  ASP A  72       6.336  17.469  -3.365  1.00 62.38           C  
ATOM    558  OD1 ASP A  72       6.152  17.000  -4.516  1.00 62.38           O  
ATOM    559  OD2 ASP A  72       7.363  18.109  -3.055  1.00 62.38           O  
ATOM    560  N   SER A  73       4.570  14.031  -1.604  1.00 52.09           N  
ATOM    561  CA  SER A  73       5.203  12.719  -1.511  1.00 52.09           C  
ATOM    562  C   SER A  73       4.168  11.602  -1.596  1.00 52.09           C  
ATOM    563  CB  SER A  73       5.992  12.594  -0.208  1.00 52.09           C  
ATOM    564  O   SER A  73       4.523  10.430  -1.690  1.00 52.09           O  
ATOM    565  OG  SER A  73       6.848  13.711  -0.031  1.00 52.09           O  
ATOM    566  N   ALA A  74       3.158  11.648  -2.303  1.00 51.09           N  
ATOM    567  CA  ALA A  74       2.510  10.344  -2.371  1.00 51.09           C  
ATOM    568  C   ALA A  74       1.260  10.398  -3.244  1.00 51.09           C  
ATOM    569  CB  ALA A  74       2.154   9.852  -0.969  1.00 51.09           C  
ATOM    570  O   ALA A  74       0.341   9.594  -3.074  1.00 51.09           O  
ATOM    571  N   ASP A  75       1.146  11.289  -4.191  1.00 53.28           N  
ATOM    572  CA  ASP A  75       0.008  10.969  -5.051  1.00 53.28           C  
ATOM    573  C   ASP A  75       0.415  10.961  -6.520  1.00 53.28           C  
ATOM    574  CB  ASP A  75      -1.129  11.969  -4.824  1.00 53.28           C  
ATOM    575  O   ASP A  75      -0.431  10.805  -7.402  1.00 53.28           O  
ATOM    576  CG  ASP A  75      -2.158  11.484  -3.820  1.00 53.28           C  
ATOM    577  OD1 ASP A  75      -2.336  10.250  -3.678  1.00 53.28           O  
ATOM    578  OD2 ASP A  75      -2.799  12.336  -3.168  1.00 53.28           O  
ATOM    579  N   ASN A  76       1.657  10.711  -6.793  1.00 49.44           N  
ATOM    580  CA  ASN A  76       1.818  10.320  -8.188  1.00 49.44           C  
ATOM    581  C   ASN A  76       2.451   8.938  -8.312  1.00 49.44           C  
ATOM    582  CB  ASN A  76       2.652  11.359  -8.945  1.00 49.44           C  
ATOM    583  O   ASN A  76       3.422   8.766  -9.055  1.00 49.44           O  
ATOM    584  CG  ASN A  76       1.873  12.625  -9.250  1.00 49.44           C  
ATOM    585  ND2 ASN A  76       2.490  13.773  -9.016  1.00 49.44           N  
ATOM    586  OD1 ASN A  76       0.725  12.570  -9.695  1.00 49.44           O  
ATOM    587  N   ASP A  77       2.205   8.016  -7.363  1.00 49.88           N  
ATOM    588  CA  ASP A  77       2.559   6.613  -7.590  1.00 49.88           C  
ATOM    589  C   ASP A  77       1.688   6.000  -8.680  1.00 49.88           C  
ATOM    590  CB  ASP A  77       2.422   5.809  -6.293  1.00 49.88           C  
ATOM    591  O   ASP A  77       0.469   5.898  -8.531  1.00 49.88           O  
ATOM    592  CG  ASP A  77       3.070   4.441  -6.375  1.00 49.88           C  
ATOM    593  OD1 ASP A  77       3.506   4.035  -7.477  1.00 49.88           O  
ATOM    594  OD2 ASP A  77       3.145   3.756  -5.332  1.00 49.88           O  
ATOM    595  N   PRO A  78       2.076   6.184  -9.938  1.00 55.78           N  
ATOM    596  CA  PRO A  78       1.244   5.531 -10.953  1.00 55.78           C  
ATOM    597  C   PRO A  78       0.768   4.145 -10.531  1.00 55.78           C  
ATOM    598  CB  PRO A  78       2.174   5.441 -12.164  1.00 55.78           C  
ATOM    599  O   PRO A  78      -0.314   3.709 -10.930  1.00 55.78           O  
ATOM    600  CG  PRO A  78       3.525   5.797 -11.641  1.00 55.78           C  
ATOM    601  CD  PRO A  78       3.363   6.371 -10.266  1.00 55.78           C  
ATOM    602  N   LEU A  79       1.448   3.541  -9.516  1.00 55.47           N  
ATOM    603  CA  LEU A  79       0.994   2.197  -9.164  1.00 55.47           C  
ATOM    604  C   LEU A  79      -0.092   2.250  -8.102  1.00 55.47           C  
ATOM    605  CB  LEU A  79       2.166   1.344  -8.680  1.00 55.47           C  
ATOM    606  O   LEU A  79      -0.706   1.229  -7.781  1.00 55.47           O  
ATOM    607  CG  LEU A  79       3.213   0.964  -9.727  1.00 55.47           C  
ATOM    608  CD1 LEU A  79       4.441   0.360  -9.055  1.00 55.47           C  
ATOM    609  CD2 LEU A  79       2.623  -0.005 -10.750  1.00 55.47           C  
ATOM    610  N   THR A  80      -0.390   3.496  -7.578  1.00 50.41           N  
ATOM    611  CA  THR A  80      -1.502   3.527  -6.637  1.00 50.41           C  
ATOM    612  C   THR A  80      -2.656   4.359  -7.188  1.00 50.41           C  
ATOM    613  CB  THR A  80      -1.062   4.094  -5.273  1.00 50.41           C  
ATOM    614  O   THR A  80      -3.328   5.070  -6.438  1.00 50.41           O  
ATOM    615  CG2 THR A  80      -0.183   3.100  -4.523  1.00 50.41           C  
ATOM    616  OG1 THR A  80      -0.326   5.305  -5.480  1.00 50.41           O  
ATOM    617  N   SER A  81      -2.740   4.566  -8.555  1.00 47.72           N  
ATOM    618  CA  SER A  81      -3.891   5.234  -9.156  1.00 47.72           C  
ATOM    619  C   SER A  81      -5.129   4.348  -9.109  1.00 47.72           C  
ATOM    620  CB  SER A  81      -3.590   5.625 -10.602  1.00 47.72           C  
ATOM    621  O   SER A  81      -5.152   3.268  -9.703  1.00 47.72           O  
ATOM    622  OG  SER A  81      -3.469   4.473 -11.422  1.00 47.72           O  
ATOM    623  N   PHE A  82      -5.523   3.756  -8.039  1.00 55.94           N  
ATOM    624  CA  PHE A  82      -6.867   3.191  -8.148  1.00 55.94           C  
ATOM    625  C   PHE A  82      -7.910   4.297  -8.266  1.00 55.94           C  
ATOM    626  CB  PHE A  82      -7.176   2.309  -6.934  1.00 55.94           C  
ATOM    627  O   PHE A  82      -7.770   5.359  -7.660  1.00 55.94           O  
ATOM    628  CG  PHE A  82      -6.973   2.998  -5.609  1.00 55.94           C  
ATOM    629  CD1 PHE A  82      -5.738   2.953  -4.969  1.00 55.94           C  
ATOM    630  CD2 PHE A  82      -8.016   3.693  -5.008  1.00 55.94           C  
ATOM    631  CE1 PHE A  82      -5.547   3.592  -3.746  1.00 55.94           C  
ATOM    632  CE2 PHE A  82      -7.828   4.336  -3.787  1.00 55.94           C  
ATOM    633  CZ  PHE A  82      -6.598   4.281  -3.156  1.00 55.94           C  
ATOM    634  N   SER A  83      -8.344   4.633  -9.500  1.00 51.25           N  
ATOM    635  CA  SER A  83      -9.531   5.414  -9.828  1.00 51.25           C  
ATOM    636  C   SER A  83     -10.539   5.387  -8.688  1.00 51.25           C  
ATOM    637  CB  SER A  83     -10.180   4.891 -11.109  1.00 51.25           C  
ATOM    638  O   SER A  83     -10.969   4.312  -8.258  1.00 51.25           O  
ATOM    639  OG  SER A  83      -9.703   5.602 -12.242  1.00 51.25           O  
ATOM    640  N   ILE A  84     -10.266   5.922  -7.523  1.00 48.47           N  
ATOM    641  CA  ILE A  84     -11.344   5.949  -6.543  1.00 48.47           C  
ATOM    642  C   ILE A  84     -12.578   6.609  -7.152  1.00 48.47           C  
ATOM    643  CB  ILE A  84     -10.914   6.695  -5.258  1.00 48.47           C  
ATOM    644  O   ILE A  84     -12.531   7.770  -7.566  1.00 48.47           O  
ATOM    645  CG1 ILE A  84      -9.609   6.113  -4.711  1.00 48.47           C  
ATOM    646  CG2 ILE A  84     -12.023   6.633  -4.203  1.00 48.47           C  
ATOM    647  CD1 ILE A  84      -8.984   6.938  -3.594  1.00 48.47           C  
ATOM    648  N   ARG A  85     -13.180   6.023  -8.172  1.00 55.34           N  
ATOM    649  CA  ARG A  85     -14.539   6.512  -8.367  1.00 55.34           C  
ATOM    650  C   ARG A  85     -15.367   6.344  -7.098  1.00 55.34           C  
ATOM    651  CB  ARG A  85     -15.211   5.777  -9.531  1.00 55.34           C  
ATOM    652  O   ARG A  85     -16.375   5.629  -7.094  1.00 55.34           O  
ATOM    653  CG  ARG A  85     -14.867   6.344 -10.898  1.00 55.34           C  
ATOM    654  CD  ARG A  85     -15.602   5.609 -12.016  1.00 55.34           C  
ATOM    655  NE  ARG A  85     -15.461   6.297 -13.297  1.00 55.34           N  
ATOM    656  NH1 ARG A  85     -16.438   4.617 -14.539  1.00 55.34           N  
ATOM    657  NH2 ARG A  85     -15.680   6.516 -15.570  1.00 55.34           N  
ATOM    658  CZ  ARG A  85     -15.859   5.809 -14.469  1.00 55.34           C  
ATOM    659  N   SER A  86     -14.852   6.641  -5.875  1.00 54.62           N  
ATOM    660  CA  SER A  86     -15.695   6.523  -4.688  1.00 54.62           C  
ATOM    661  C   SER A  86     -16.469   7.812  -4.434  1.00 54.62           C  
ATOM    662  CB  SER A  86     -14.844   6.180  -3.463  1.00 54.62           C  
ATOM    663  O   SER A  86     -15.961   8.906  -4.668  1.00 54.62           O  
ATOM    664  OG  SER A  86     -13.867   7.176  -3.230  1.00 54.62           O  
ATOM    665  N   ASN A  87     -17.781   7.898  -4.895  1.00 52.62           N  
ATOM    666  CA  ASN A  87     -18.766   8.914  -4.586  1.00 52.62           C  
ATOM    667  C   ASN A  87     -18.500   9.586  -3.242  1.00 52.62           C  
ATOM    668  CB  ASN A  87     -20.172   8.312  -4.598  1.00 52.62           C  
ATOM    669  O   ASN A  87     -18.359   8.906  -2.223  1.00 52.62           O  
ATOM    670  CG  ASN A  87     -20.609   7.863  -5.980  1.00 52.62           C  
ATOM    671  ND2 ASN A  87     -21.391   6.793  -6.039  1.00 52.62           N  
ATOM    672  OD1 ASN A  87     -20.234   8.477  -6.988  1.00 52.62           O  
ATOM    673  N   ALA A  88     -17.547  10.516  -3.068  1.00 52.06           N  
ATOM    674  CA  ALA A  88     -17.438  11.414  -1.920  1.00 52.06           C  
ATOM    675  C   ALA A  88     -18.828  11.781  -1.392  1.00 52.06           C  
ATOM    676  CB  ALA A  88     -16.672  12.672  -2.295  1.00 52.06           C  
ATOM    677  O   ALA A  88     -19.734  12.086  -2.168  1.00 52.06           O  
ATOM    678  N   VAL A  89     -19.453  10.961  -0.567  1.00 55.69           N  
ATOM    679  CA  VAL A  89     -20.562  11.266   0.318  1.00 55.69           C  
ATOM    680  C   VAL A  89     -20.562  12.750   0.664  1.00 55.69           C  
ATOM    681  CB  VAL A  89     -20.516  10.414   1.608  1.00 55.69           C  
ATOM    682  O   VAL A  89     -19.516  13.312   1.020  1.00 55.69           O  
ATOM    683  CG1 VAL A  89     -21.625  10.836   2.572  1.00 55.69           C  
ATOM    684  CG2 VAL A  89     -20.641   8.930   1.273  1.00 55.69           C  
ATOM    685  N   LYS A  90     -21.094  13.656  -0.188  1.00 46.31           N  
ATOM    686  CA  LYS A  90     -21.469  15.047   0.050  1.00 46.31           C  
ATOM    687  C   LYS A  90     -22.203  15.195   1.384  1.00 46.31           C  
ATOM    688  CB  LYS A  90     -22.359  15.562  -1.088  1.00 46.31           C  
ATOM    689  O   LYS A  90     -23.141  14.453   1.674  1.00 46.31           O  
ATOM    690  CG  LYS A  90     -21.609  15.781  -2.396  1.00 46.31           C  
ATOM    691  CD  LYS A  90     -22.547  16.297  -3.486  1.00 46.31           C  
ATOM    692  CE  LYS A  90     -21.859  17.344  -4.367  1.00 46.31           C  
ATOM    693  NZ  LYS A  90     -22.391  17.328  -5.758  1.00 46.31           N  
ATOM    694  N   THR A  91     -21.562  15.344   2.479  1.00 51.16           N  
ATOM    695  CA  THR A  91     -22.266  15.703   3.705  1.00 51.16           C  
ATOM    696  C   THR A  91     -22.609  17.188   3.715  1.00 51.16           C  
ATOM    697  CB  THR A  91     -21.438  15.359   4.953  1.00 51.16           C  
ATOM    698  O   THR A  91     -21.891  18.000   3.148  1.00 51.16           O  
ATOM    699  CG2 THR A  91     -21.031  13.891   4.949  1.00 51.16           C  
ATOM    700  OG1 THR A  91     -20.266  16.172   4.973  1.00 51.16           O  
ATOM    701  N   ASN A  92     -23.906  17.547   3.508  1.00 52.28           N  
ATOM    702  CA  ASN A  92     -24.562  18.828   3.771  1.00 52.28           C  
ATOM    703  C   ASN A  92     -24.250  19.328   5.180  1.00 52.28           C  
ATOM    704  CB  ASN A  92     -26.062  18.719   3.562  1.00 52.28           C  
ATOM    705  O   ASN A  92     -24.125  18.547   6.113  1.00 52.28           O  
ATOM    706  CG  ASN A  92     -26.438  18.156   2.197  1.00 52.28           C  
ATOM    707  ND2 ASN A  92     -27.469  17.328   2.148  1.00 52.28           N  
ATOM    708  OD1 ASN A  92     -25.781  18.469   1.196  1.00 52.28           O  
ATOM    709  N   ALA A  93     -23.344  20.312   5.336  1.00 55.81           N  
ATOM    710  CA  ALA A  93     -22.984  21.078   6.523  1.00 55.81           C  
ATOM    711  C   ALA A  93     -24.203  21.359   7.398  1.00 55.81           C  
ATOM    712  CB  ALA A  93     -22.297  22.391   6.129  1.00 55.81           C  
ATOM    713  O   ALA A  93     -24.062  21.750   8.555  1.00 55.81           O  
ATOM    714  N   ASP A  94     -25.344  20.766   7.098  1.00 52.00           N  
ATOM    715  CA  ASP A  94     -26.406  21.094   8.047  1.00 52.00           C  
ATOM    716  C   ASP A  94     -26.844  19.859   8.828  1.00 52.00           C  
ATOM    717  CB  ASP A  94     -27.609  21.703   7.320  1.00 52.00           C  
ATOM    718  O   ASP A  94     -27.625  19.953   9.773  1.00 52.00           O  
ATOM    719  CG  ASP A  94     -28.312  22.781   8.133  1.00 52.00           C  
ATOM    720  OD1 ASP A  94     -27.781  23.188   9.188  1.00 52.00           O  
ATOM    721  OD2 ASP A  94     -29.391  23.234   7.707  1.00 52.00           O  
ATOM    722  N   ALA A  95     -26.125  18.875   8.820  1.00 48.28           N  
ATOM    723  CA  ALA A  95     -26.578  17.812   9.711  1.00 48.28           C  
ATOM    724  C   ALA A  95     -25.469  17.375  10.664  1.00 48.28           C  
ATOM    725  CB  ALA A  95     -27.078  16.609   8.898  1.00 48.28           C  
ATOM    726  O   ALA A  95     -24.469  16.797  10.242  1.00 48.28           O  
ATOM    727  N   GLY A  96     -24.891  18.328  11.320  1.00 37.38           N  
ATOM    728  CA  GLY A  96     -24.203  18.250  12.602  1.00 37.38           C  
ATOM    729  C   GLY A  96     -24.578  17.031  13.422  1.00 37.38           C  
ATOM    730  O   GLY A  96     -25.734  16.594  13.398  1.00 37.38           O  
ATOM    731  N   VAL A  97     -23.969  15.805  13.250  1.00 43.00           N  
ATOM    732  CA  VAL A  97     -24.172  14.633  14.094  1.00 43.00           C  
ATOM    733  C   VAL A  97     -23.719  14.938  15.516  1.00 43.00           C  
ATOM    734  CB  VAL A  97     -23.406  13.398  13.539  1.00 43.00           C  
ATOM    735  O   VAL A  97     -22.594  15.414  15.727  1.00 43.00           O  
ATOM    736  CG1 VAL A  97     -24.172  12.117  13.859  1.00 43.00           C  
ATOM    737  CG2 VAL A  97     -23.188  13.539  12.039  1.00 43.00           C  
ATOM    738  N   SER A  98     -24.562  15.633  16.266  1.00 44.62           N  
ATOM    739  CA  SER A  98     -24.656  15.758  17.719  1.00 44.62           C  
ATOM    740  C   SER A  98     -24.234  14.461  18.406  1.00 44.62           C  
ATOM    741  CB  SER A  98     -26.078  16.125  18.141  1.00 44.62           C  
ATOM    742  O   SER A  98     -24.656  13.375  18.016  1.00 44.62           O  
ATOM    743  OG  SER A  98     -26.156  17.484  18.531  1.00 44.62           O  
ATOM    744  N   MET A  99     -22.938  14.312  18.766  1.00 46.06           N  
ATOM    745  CA  MET A  99     -22.266  13.320  19.609  1.00 46.06           C  
ATOM    746  C   MET A  99     -22.797  13.375  21.047  1.00 46.06           C  
ATOM    747  CB  MET A  99     -20.750  13.531  19.609  1.00 46.06           C  
ATOM    748  O   MET A  99     -22.625  14.383  21.734  1.00 46.06           O  
ATOM    749  CG  MET A  99     -20.031  12.773  18.516  1.00 46.06           C  
ATOM    750  SD  MET A  99     -18.203  12.883  18.672  1.00 46.06           S  
ATOM    751  CE  MET A  99     -17.984  12.258  20.359  1.00 46.06           C  
ATOM    752  N   ASP A 100     -24.188  13.344  21.188  1.00 39.47           N  
ATOM    753  CA  ASP A 100     -24.703  13.125  22.531  1.00 39.47           C  
ATOM    754  C   ASP A 100     -26.047  12.414  22.500  1.00 39.47           C  
ATOM    755  CB  ASP A 100     -24.812  14.453  23.281  1.00 39.47           C  
ATOM    756  O   ASP A 100     -26.906  12.719  21.656  1.00 39.47           O  
ATOM    757  CG  ASP A 100     -23.469  15.070  23.609  1.00 39.47           C  
ATOM    758  OD1 ASP A 100     -22.438  14.383  23.484  1.00 39.47           O  
ATOM    759  OD2 ASP A 100     -23.438  16.250  24.000  1.00 39.47           O  
ATOM    760  N   SER A 101     -26.219  11.094  22.672  1.00 33.75           N  
ATOM    761  CA  SER A 101     -27.141  10.422  23.578  1.00 33.75           C  
ATOM    762  C   SER A 101     -27.609   9.086  23.000  1.00 33.75           C  
ATOM    763  CB  SER A 101     -28.344  11.312  23.875  1.00 33.75           C  
ATOM    764  O   SER A 101     -27.906   8.984  21.812  1.00 33.75           O  
ATOM    765  OG  SER A 101     -28.000  12.383  24.734  1.00 33.75           O  
ATOM    766  N   SER A 102     -27.250   7.949  23.594  1.00 35.44           N  
ATOM    767  CA  SER A 102     -27.953   6.949  24.391  1.00 35.44           C  
ATOM    768  C   SER A 102     -29.188   6.426  23.672  1.00 35.44           C  
ATOM    769  CB  SER A 102     -28.344   7.531  25.750  1.00 35.44           C  
ATOM    770  O   SER A 102     -29.906   7.195  23.031  1.00 35.44           O  
ATOM    771  OG  SER A 102     -29.234   8.625  25.578  1.00 35.44           O  
ATOM    772  N   ALA A 103     -29.203   5.102  23.344  1.00 37.91           N  
ATOM    773  CA  ALA A 103     -30.125   4.055  23.781  1.00 37.91           C  
ATOM    774  C   ALA A 103     -30.547   3.166  22.609  1.00 37.91           C  
ATOM    775  CB  ALA A 103     -31.344   4.668  24.453  1.00 37.91           C  
ATOM    776  O   ALA A 103     -30.906   3.666  21.547  1.00 37.91           O  
ATOM    777  N   GLN A 104     -29.938   2.000  22.516  1.00 39.03           N  
ATOM    778  CA  GLN A 104     -30.531   0.667  22.578  1.00 39.03           C  
ATOM    779  C   GLN A 104     -31.406   0.401  21.359  1.00 39.03           C  
ATOM    780  CB  GLN A 104     -31.344   0.497  23.859  1.00 39.03           C  
ATOM    781  O   GLN A 104     -32.438   1.048  21.188  1.00 39.03           O  
ATOM    782  CG  GLN A 104     -31.344  -0.926  24.406  1.00 39.03           C  
ATOM    783  CD  GLN A 104     -31.703  -0.993  25.875  1.00 39.03           C  
ATOM    784  NE2 GLN A 104     -31.156  -1.990  26.562  1.00 39.03           N  
ATOM    785  OE1 GLN A 104     -32.438  -0.156  26.391  1.00 39.03           O  
ATOM    786  N   SER A 105     -30.953  -0.035  20.250  1.00 36.50           N  
ATOM    787  CA  SER A 105     -31.781  -0.936  19.469  1.00 36.50           C  
ATOM    788  C   SER A 105     -30.969  -2.072  18.859  1.00 36.50           C  
ATOM    789  CB  SER A 105     -32.500  -0.169  18.344  1.00 36.50           C  
ATOM    790  O   SER A 105     -29.875  -1.846  18.328  1.00 36.50           O  
ATOM    791  OG  SER A 105     -31.578   0.349  17.422  1.00 36.50           O  
ATOM    792  N   ARG A 106     -30.719  -3.039  19.641  1.00 37.19           N  
ATOM    793  CA  ARG A 106     -30.578  -4.453  19.297  1.00 37.19           C  
ATOM    794  C   ARG A 106     -30.781  -4.684  17.812  1.00 37.19           C  
ATOM    795  CB  ARG A 106     -31.578  -5.293  20.109  1.00 37.19           C  
ATOM    796  O   ARG A 106     -31.797  -4.258  17.234  1.00 37.19           O  
ATOM    797  CG  ARG A 106     -31.031  -6.641  20.547  1.00 37.19           C  
ATOM    798  CD  ARG A 106     -32.031  -7.379  21.453  1.00 37.19           C  
ATOM    799  NE  ARG A 106     -31.469  -8.648  21.922  1.00 37.19           N  
ATOM    800  NH1 ARG A 106     -33.281  -9.172  23.250  1.00 37.19           N  
ATOM    801  NH2 ARG A 106     -31.484 -10.602  23.125  1.00 37.19           N  
ATOM    802  CZ  ARG A 106     -32.094  -9.469  22.766  1.00 37.19           C  
ATOM    803  N   PRO A 107     -29.750  -5.031  17.031  1.00 46.09           N  
ATOM    804  CA  PRO A 107     -29.750  -5.301  15.594  1.00 46.09           C  
ATOM    805  C   PRO A 107     -30.531  -6.570  15.234  1.00 46.09           C  
ATOM    806  CB  PRO A 107     -28.266  -5.453  15.266  1.00 46.09           C  
ATOM    807  O   PRO A 107     -30.438  -7.574  15.938  1.00 46.09           O  
ATOM    808  CG  PRO A 107     -27.594  -5.551  16.594  1.00 46.09           C  
ATOM    809  CD  PRO A 107     -28.609  -5.281  17.672  1.00 46.09           C  
ATOM    810  N   SER A 108     -31.875  -6.504  14.883  1.00 40.94           N  
ATOM    811  CA  SER A 108     -32.719  -7.371  14.055  1.00 40.94           C  
ATOM    812  C   SER A 108     -31.891  -8.047  12.961  1.00 40.94           C  
ATOM    813  CB  SER A 108     -33.844  -6.578  13.430  1.00 40.94           C  
ATOM    814  O   SER A 108     -31.016  -7.410  12.344  1.00 40.94           O  
ATOM    815  OG  SER A 108     -34.781  -7.445  12.797  1.00 40.94           O  
ATOM    816  N   ASP A 109     -31.438  -9.344  13.188  1.00 43.78           N  
ATOM    817  CA  ASP A 109     -31.109 -10.547  12.430  1.00 43.78           C  
ATOM    818  C   ASP A 109     -31.812 -10.547  11.078  1.00 43.78           C  
ATOM    819  CB  ASP A 109     -31.484 -11.797  13.219  1.00 43.78           C  
ATOM    820  O   ASP A 109     -33.031 -10.758  11.000  1.00 43.78           O  
ATOM    821  CG  ASP A 109     -30.469 -12.156  14.289  1.00 43.78           C  
ATOM    822  OD1 ASP A 109     -29.281 -11.773  14.156  1.00 43.78           O  
ATOM    823  OD2 ASP A 109     -30.844 -12.820  15.273  1.00 43.78           O  
ATOM    824  N   ASN A 110     -31.516  -9.594  10.164  1.00 43.22           N  
ATOM    825  CA  ASN A 110     -31.625  -9.844   8.727  1.00 43.22           C  
ATOM    826  C   ASN A 110     -30.500  -9.156   7.953  1.00 43.22           C  
ATOM    827  CB  ASN A 110     -33.000  -9.383   8.203  1.00 43.22           C  
ATOM    828  O   ASN A 110     -30.484  -7.930   7.848  1.00 43.22           O  
ATOM    829  CG  ASN A 110     -34.062 -10.453   8.344  1.00 43.22           C  
ATOM    830  ND2 ASN A 110     -35.312 -10.023   8.531  1.00 43.22           N  
ATOM    831  OD1 ASN A 110     -33.781 -11.648   8.281  1.00 43.22           O  
ATOM    832  N   VAL A 111     -29.266  -9.406   8.266  1.00 45.31           N  
ATOM    833  CA  VAL A 111     -28.047  -9.062   7.539  1.00 45.31           C  
ATOM    834  C   VAL A 111     -28.266  -9.266   6.043  1.00 45.31           C  
ATOM    835  CB  VAL A 111     -26.844  -9.906   8.023  1.00 45.31           C  
ATOM    836  O   VAL A 111     -28.594 -10.367   5.602  1.00 45.31           O  
ATOM    837  CG1 VAL A 111     -25.594  -9.586   7.207  1.00 45.31           C  
ATOM    838  CG2 VAL A 111     -26.578  -9.664   9.508  1.00 45.31           C  
ATOM    839  N   GLY A 112     -29.266  -8.625   5.504  1.00 35.25           N  
ATOM    840  CA  GLY A 112     -29.516  -8.305   4.105  1.00 35.25           C  
ATOM    841  C   GLY A 112     -28.234  -8.141   3.309  1.00 35.25           C  
ATOM    842  O   GLY A 112     -27.297  -7.477   3.756  1.00 35.25           O  
ATOM    843  N   CYS A 113     -27.438  -9.211   3.082  1.00 48.00           N  
ATOM    844  CA  CYS A 113     -26.375  -9.289   2.078  1.00 48.00           C  
ATOM    845  C   CYS A 113     -26.656  -8.328   0.925  1.00 48.00           C  
ATOM    846  CB  CYS A 113     -26.250 -10.719   1.546  1.00 48.00           C  
ATOM    847  O   CYS A 113     -27.797  -8.164   0.502  1.00 48.00           O  
ATOM    848  SG  CYS A 113     -25.438 -11.844   2.688  1.00 48.00           S  
ATOM    849  N   ASP A 114     -26.047  -7.172   0.973  1.00 53.72           N  
ATOM    850  CA  ASP A 114     -25.828  -6.137  -0.032  1.00 53.72           C  
ATOM    851  C   ASP A 114     -25.875  -6.723  -1.441  1.00 53.72           C  
ATOM    852  CB  ASP A 114     -24.500  -5.434   0.209  1.00 53.72           C  
ATOM    853  O   ASP A 114     -25.156  -7.680  -1.741  1.00 53.72           O  
ATOM    854  CG  ASP A 114     -24.438  -4.043  -0.406  1.00 53.72           C  
ATOM    855  OD1 ASP A 114     -25.500  -3.434  -0.633  1.00 53.72           O  
ATOM    856  OD2 ASP A 114     -23.312  -3.559  -0.667  1.00 53.72           O  
ATOM    857  N   GLN A 115     -27.000  -7.047  -1.981  1.00 44.59           N  
ATOM    858  CA  GLN A 115     -27.234  -7.441  -3.367  1.00 44.59           C  
ATOM    859  C   GLN A 115     -26.828  -6.332  -4.332  1.00 44.59           C  
ATOM    860  CB  GLN A 115     -28.703  -7.812  -3.578  1.00 44.59           C  
ATOM    861  O   GLN A 115     -27.188  -5.168  -4.137  1.00 44.59           O  
ATOM    862  CG  GLN A 115     -28.969  -8.555  -4.883  1.00 44.59           C  
ATOM    863  CD  GLN A 115     -30.391  -9.086  -4.977  1.00 44.59           C  
ATOM    864  NE2 GLN A 115     -30.656  -9.891  -6.000  1.00 44.59           N  
ATOM    865  OE1 GLN A 115     -31.234  -8.781  -4.133  1.00 44.59           O  
ATOM    866  N   VAL A 116     -25.703  -6.391  -4.828  1.00 51.94           N  
ATOM    867  CA  VAL A 116     -25.219  -5.500  -5.879  1.00 51.94           C  
ATOM    868  C   VAL A 116     -25.453  -6.141  -7.246  1.00 51.94           C  
ATOM    869  CB  VAL A 116     -23.719  -5.160  -5.691  1.00 51.94           C  
ATOM    870  O   VAL A 116     -25.344  -7.363  -7.391  1.00 51.94           O  
ATOM    871  CG1 VAL A 116     -23.500  -4.414  -4.379  1.00 51.94           C  
ATOM    872  CG2 VAL A 116     -22.875  -6.430  -5.742  1.00 51.94           C  
ATOM    873  N   ASP A 117     -26.344  -5.590  -8.070  1.00 47.31           N  
ATOM    874  CA  ASP A 117     -26.734  -5.848  -9.453  1.00 47.31           C  
ATOM    875  C   ASP A 117     -25.750  -5.234 -10.438  1.00 47.31           C  
ATOM    876  CB  ASP A 117     -28.141  -5.301  -9.711  1.00 47.31           C  
ATOM    877  O   ASP A 117     -25.391  -4.059 -10.312  1.00 47.31           O  
ATOM    878  CG  ASP A 117     -29.031  -6.281 -10.453  1.00 47.31           C  
ATOM    879  OD1 ASP A 117     -28.547  -7.367 -10.844  1.00 47.31           O  
ATOM    880  OD2 ASP A 117     -30.234  -5.965 -10.656  1.00 47.31           O  
ATOM    881  N   PHE A 118     -24.812  -5.984 -10.992  1.00 47.69           N  
ATOM    882  CA  PHE A 118     -23.984  -5.500 -12.094  1.00 47.69           C  
ATOM    883  C   PHE A 118     -24.641  -5.805 -13.438  1.00 47.69           C  
ATOM    884  CB  PHE A 118     -22.594  -6.129 -12.031  1.00 47.69           C  
ATOM    885  O   PHE A 118     -25.266  -6.848 -13.602  1.00 47.69           O  
ATOM    886  CG  PHE A 118     -21.844  -5.840 -10.750  1.00 47.69           C  
ATOM    887  CD1 PHE A 118     -21.172  -4.641 -10.578  1.00 47.69           C  
ATOM    888  CD2 PHE A 118     -21.828  -6.773  -9.719  1.00 47.69           C  
ATOM    889  CE1 PHE A 118     -20.484  -4.371  -9.391  1.00 47.69           C  
ATOM    890  CE2 PHE A 118     -21.156  -6.512  -8.539  1.00 47.69           C  
ATOM    891  CZ  PHE A 118     -20.484  -5.312  -8.375  1.00 47.69           C  
ATOM    892  N   SER A 119     -25.031  -4.719 -14.195  1.00 42.00           N  
ATOM    893  CA  SER A 119     -25.500  -4.840 -15.578  1.00 42.00           C  
ATOM    894  C   SER A 119     -24.391  -4.457 -16.562  1.00 42.00           C  
ATOM    895  CB  SER A 119     -26.719  -3.969 -15.812  1.00 42.00           C  
ATOM    896  O   SER A 119     -23.656  -3.488 -16.344  1.00 42.00           O  
ATOM    897  OG  SER A 119     -26.391  -2.594 -15.750  1.00 42.00           O  
ATOM    898  N   LEU A 120     -23.812  -5.461 -17.203  1.00 51.50           N  
ATOM    899  CA  LEU A 120     -22.922  -5.266 -18.344  1.00 51.50           C  
ATOM    900  C   LEU A 120     -23.703  -4.891 -19.594  1.00 51.50           C  
ATOM    901  CB  LEU A 120     -22.094  -6.535 -18.594  1.00 51.50           C  
ATOM    902  O   LEU A 120     -24.641  -5.582 -19.969  1.00 51.50           O  
ATOM    903  CG  LEU A 120     -21.000  -6.852 -17.578  1.00 51.50           C  
ATOM    904  CD1 LEU A 120     -20.656  -8.336 -17.625  1.00 51.50           C  
ATOM    905  CD2 LEU A 120     -19.766  -5.996 -17.828  1.00 51.50           C  
ATOM    906  N   ASN A 121     -23.938  -3.588 -19.844  1.00 53.38           N  
ATOM    907  CA  ASN A 121     -24.703  -3.115 -20.984  1.00 53.38           C  
ATOM    908  C   ASN A 121     -23.891  -3.201 -22.281  1.00 53.38           C  
ATOM    909  CB  ASN A 121     -25.188  -1.680 -20.766  1.00 53.38           C  
ATOM    910  O   ASN A 121     -24.422  -2.973 -23.375  1.00 53.38           O  
ATOM    911  CG  ASN A 121     -26.000  -1.531 -19.484  1.00 53.38           C  
ATOM    912  ND2 ASN A 121     -26.594  -0.361 -19.297  1.00 53.38           N  
ATOM    913  OD1 ASN A 121     -26.078  -2.459 -18.688  1.00 53.38           O  
ATOM    914  N   LYS A 122     -22.969  -4.285 -22.312  1.00 49.62           N  
ATOM    915  CA  LYS A 122     -22.531  -4.504 -23.688  1.00 49.62           C  
ATOM    916  C   LYS A 122     -22.031  -5.930 -23.891  1.00 49.62           C  
ATOM    917  CB  LYS A 122     -21.438  -3.506 -24.078  1.00 49.62           C  
ATOM    918  O   LYS A 122     -21.031  -6.332 -23.297  1.00 49.62           O  
ATOM    919  CG  LYS A 122     -21.891  -2.055 -24.078  1.00 49.62           C  
ATOM    920  CD  LYS A 122     -20.797  -1.122 -24.578  1.00 49.62           C  
ATOM    921  CE  LYS A 122     -21.234   0.334 -24.531  1.00 49.62           C  
ATOM    922  NZ  LYS A 122     -20.438   1.182 -25.469  1.00 49.62           N  
ATOM    923  N   GLY A 123     -22.875  -6.891 -23.609  1.00 48.00           N  
ATOM    924  CA  GLY A 123     -22.672  -8.328 -23.609  1.00 48.00           C  
ATOM    925  C   GLY A 123     -22.859  -8.953 -24.984  1.00 48.00           C  
ATOM    926  O   GLY A 123     -23.531  -8.391 -25.844  1.00 48.00           O  
ATOM    927  N   LEU A 124     -21.672  -9.344 -25.609  1.00 49.91           N  
ATOM    928  CA  LEU A 124     -21.469 -10.258 -26.719  1.00 49.91           C  
ATOM    929  C   LEU A 124     -22.484 -11.414 -26.672  1.00 49.91           C  
ATOM    930  CB  LEU A 124     -20.047 -10.812 -26.719  1.00 49.91           C  
ATOM    931  O   LEU A 124     -22.703 -11.992 -25.594  1.00 49.91           O  
ATOM    932  CG  LEU A 124     -19.094 -10.227 -27.750  1.00 49.91           C  
ATOM    933  CD1 LEU A 124     -17.812  -9.750 -27.078  1.00 49.91           C  
ATOM    934  CD2 LEU A 124     -18.781 -11.266 -28.828  1.00 49.91           C  
ATOM    935  N   LYS A 125     -23.641 -11.367 -27.312  1.00 44.22           N  
ATOM    936  CA  LYS A 125     -24.641 -12.383 -27.594  1.00 44.22           C  
ATOM    937  C   LYS A 125     -24.000 -13.734 -27.906  1.00 44.22           C  
ATOM    938  CB  LYS A 125     -25.547 -11.953 -28.750  1.00 44.22           C  
ATOM    939  O   LYS A 125     -23.281 -13.867 -28.891  1.00 44.22           O  
ATOM    940  CG  LYS A 125     -26.891 -12.648 -28.797  1.00 44.22           C  
ATOM    941  CD  LYS A 125     -27.812 -12.031 -29.844  1.00 44.22           C  
ATOM    942  CE  LYS A 125     -29.188 -12.680 -29.828  1.00 44.22           C  
ATOM    943  NZ  LYS A 125     -30.062 -12.156 -30.922  1.00 44.22           N  
ATOM    944  N   VAL A 126     -23.578 -14.414 -26.891  1.00 50.16           N  
ATOM    945  CA  VAL A 126     -23.156 -15.773 -27.188  1.00 50.16           C  
ATOM    946  C   VAL A 126     -24.234 -16.766 -26.766  1.00 50.16           C  
ATOM    947  CB  VAL A 126     -21.812 -16.125 -26.500  1.00 50.16           C  
ATOM    948  O   VAL A 126     -24.781 -16.656 -25.656  1.00 50.16           O  
ATOM    949  CG1 VAL A 126     -21.406 -17.562 -26.828  1.00 50.16           C  
ATOM    950  CG2 VAL A 126     -20.734 -15.141 -26.922  1.00 50.16           C  
ATOM    951  N   LYS A 127     -25.172 -17.203 -27.672  1.00 44.06           N  
ATOM    952  CA  LYS A 127     -26.188 -18.266 -27.578  1.00 44.06           C  
ATOM    953  C   LYS A 127     -25.562 -19.594 -27.188  1.00 44.06           C  
ATOM    954  CB  LYS A 127     -26.938 -18.406 -28.891  1.00 44.06           C  
ATOM    955  O   LYS A 127     -24.812 -20.188 -27.969  1.00 44.06           O  
ATOM    956  CG  LYS A 127     -27.906 -17.250 -29.172  1.00 44.06           C  
ATOM    957  CD  LYS A 127     -28.953 -17.641 -30.203  1.00 44.06           C  
ATOM    958  CE  LYS A 127     -29.906 -16.500 -30.500  1.00 44.06           C  
ATOM    959  NZ  LYS A 127     -30.875 -16.844 -31.594  1.00 44.06           N  
ATOM    960  N   ALA A 128     -25.000 -19.656 -26.031  1.00 48.59           N  
ATOM    961  CA  ALA A 128     -24.672 -21.016 -25.594  1.00 48.59           C  
ATOM    962  C   ALA A 128     -25.094 -21.234 -24.141  1.00 48.59           C  
ATOM    963  CB  ALA A 128     -23.172 -21.266 -25.750  1.00 48.59           C  
ATOM    964  O   ALA A 128     -25.047 -20.312 -23.328  1.00 48.59           O  
ATOM    965  N   ASN A 129     -26.219 -22.000 -23.969  1.00 51.06           N  
ATOM    966  CA  ASN A 129     -26.766 -22.516 -22.719  1.00 51.06           C  
ATOM    967  C   ASN A 129     -25.656 -22.797 -21.688  1.00 51.06           C  
ATOM    968  CB  ASN A 129     -27.578 -23.781 -22.969  1.00 51.06           C  
ATOM    969  O   ASN A 129     -24.922 -23.766 -21.812  1.00 51.06           O  
ATOM    970  CG  ASN A 129     -29.016 -23.469 -23.344  1.00 51.06           C  
ATOM    971  ND2 ASN A 129     -29.469 -24.031 -24.469  1.00 51.06           N  
ATOM    972  OD1 ASN A 129     -29.719 -22.750 -22.625  1.00 51.06           O  
ATOM    973  N   LEU A 130     -24.828 -21.750 -21.328  1.00 51.28           N  
ATOM    974  CA  LEU A 130     -23.750 -22.109 -20.422  1.00 51.28           C  
ATOM    975  C   LEU A 130     -24.109 -21.781 -18.984  1.00 51.28           C  
ATOM    976  CB  LEU A 130     -22.453 -21.391 -20.812  1.00 51.28           C  
ATOM    977  O   LEU A 130     -24.609 -20.688 -18.703  1.00 51.28           O  
ATOM    978  CG  LEU A 130     -21.938 -21.656 -22.234  1.00 51.28           C  
ATOM    979  CD1 LEU A 130     -20.797 -20.688 -22.562  1.00 51.28           C  
ATOM    980  CD2 LEU A 130     -21.469 -23.094 -22.375  1.00 51.28           C  
ATOM    981  N   ASP A 131     -24.828 -22.734 -18.250  1.00 47.34           N  
ATOM    982  CA  ASP A 131     -24.938 -22.734 -16.797  1.00 47.34           C  
ATOM    983  C   ASP A 131     -23.562 -22.562 -16.141  1.00 47.34           C  
ATOM    984  CB  ASP A 131     -25.609 -24.016 -16.312  1.00 47.34           C  
ATOM    985  O   ASP A 131     -22.672 -23.375 -16.375  1.00 47.34           O  
ATOM    986  CG  ASP A 131     -26.391 -23.812 -15.023  1.00 47.34           C  
ATOM    987  OD1 ASP A 131     -26.391 -22.688 -14.477  1.00 47.34           O  
ATOM    988  OD2 ASP A 131     -27.031 -24.781 -14.562  1.00 47.34           O  
ATOM    989  N   SER A 132     -23.000 -21.328 -16.141  1.00 47.91           N  
ATOM    990  CA  SER A 132     -21.656 -21.234 -15.555  1.00 47.91           C  
ATOM    991  C   SER A 132     -21.734 -20.891 -14.070  1.00 47.91           C  
ATOM    992  CB  SER A 132     -20.828 -20.172 -16.281  1.00 47.91           C  
ATOM    993  O   SER A 132     -22.547 -20.047 -13.656  1.00 47.91           O  
ATOM    994  OG  SER A 132     -19.500 -20.641 -16.500  1.00 47.91           O  
ATOM    995  N   SER A 133     -21.469 -21.812 -13.125  1.00 54.34           N  
ATOM    996  CA  SER A 133     -21.266 -21.641 -11.695  1.00 54.34           C  
ATOM    997  C   SER A 133     -19.781 -21.703 -11.344  1.00 54.34           C  
ATOM    998  CB  SER A 133     -22.016 -22.703 -10.906  1.00 54.34           C  
ATOM    999  O   SER A 133     -19.016 -22.422 -11.992  1.00 54.34           O  
ATOM   1000  OG  SER A 133     -21.484 -24.000 -11.156  1.00 54.34           O  
ATOM   1001  N   ILE A 134     -19.234 -20.578 -10.906  1.00 49.19           N  
ATOM   1002  CA  ILE A 134     -17.859 -20.453 -10.422  1.00 49.19           C  
ATOM   1003  C   ILE A 134     -17.797 -20.859  -8.945  1.00 49.19           C  
ATOM   1004  CB  ILE A 134     -17.328 -19.016 -10.602  1.00 49.19           C  
ATOM   1005  O   ILE A 134     -18.531 -20.312  -8.117  1.00 49.19           O  
ATOM   1006  CG1 ILE A 134     -17.359 -18.609 -12.078  1.00 49.19           C  
ATOM   1007  CG2 ILE A 134     -15.906 -18.891 -10.039  1.00 49.19           C  
ATOM   1008  CD1 ILE A 134     -17.094 -17.141 -12.328  1.00 49.19           C  
ATOM   1009  N   ASP A 135     -17.375 -22.125  -8.625  1.00 47.56           N  
ATOM   1010  CA  ASP A 135     -17.078 -22.625  -7.285  1.00 47.56           C  
ATOM   1011  C   ASP A 135     -15.586 -22.531  -6.977  1.00 47.56           C  
ATOM   1012  CB  ASP A 135     -17.562 -24.078  -7.145  1.00 47.56           C  
ATOM   1013  O   ASP A 135     -14.758 -22.984  -7.770  1.00 47.56           O  
ATOM   1014  CG  ASP A 135     -19.047 -24.172  -6.848  1.00 47.56           C  
ATOM   1015  OD1 ASP A 135     -19.562 -23.359  -6.047  1.00 47.56           O  
ATOM   1016  OD2 ASP A 135     -19.703 -25.078  -7.414  1.00 47.56           O  
ATOM   1017  N   ILE A 136     -15.188 -21.594  -6.242  1.00 47.50           N  
ATOM   1018  CA  ILE A 136     -13.820 -21.391  -5.781  1.00 47.50           C  
ATOM   1019  C   ILE A 136     -13.539 -22.281  -4.574  1.00 47.50           C  
ATOM   1020  CB  ILE A 136     -13.562 -19.906  -5.426  1.00 47.50           C  
ATOM   1021  O   ILE A 136     -14.234 -22.188  -3.559  1.00 47.50           O  
ATOM   1022  CG1 ILE A 136     -13.867 -19.000  -6.625  1.00 47.50           C  
ATOM   1023  CG2 ILE A 136     -12.117 -19.703  -4.949  1.00 47.50           C  
ATOM   1024  CD1 ILE A 136     -13.852 -17.516  -6.305  1.00 47.50           C  
ATOM   1025  N   SER A 137     -13.016 -23.469  -4.766  1.00 43.00           N  
ATOM   1026  CA  SER A 137     -12.531 -24.328  -3.693  1.00 43.00           C  
ATOM   1027  C   SER A 137     -11.008 -24.391  -3.670  1.00 43.00           C  
ATOM   1028  CB  SER A 137     -13.102 -25.734  -3.846  1.00 43.00           C  
ATOM   1029  O   SER A 137     -10.367 -24.391  -4.723  1.00 43.00           O  
ATOM   1030  OG  SER A 137     -12.938 -26.203  -5.172  1.00 43.00           O  
ATOM   1031  N   THR A 138     -10.367 -23.906  -2.652  1.00 41.50           N  
ATOM   1032  CA  THR A 138      -8.945 -23.938  -2.334  1.00 41.50           C  
ATOM   1033  C   THR A 138      -8.531 -25.297  -1.786  1.00 41.50           C  
ATOM   1034  CB  THR A 138      -8.586 -22.844  -1.313  1.00 41.50           C  
ATOM   1035  O   THR A 138      -9.203 -25.844  -0.909  1.00 41.50           O  
ATOM   1036  CG2 THR A 138      -8.797 -21.453  -1.901  1.00 41.50           C  
ATOM   1037  OG1 THR A 138      -9.406 -22.984  -0.151  1.00 41.50           O  
ATOM   1038  N   ASP A 139      -8.102 -26.219  -2.641  1.00 41.16           N  
ATOM   1039  CA  ASP A 139      -7.508 -27.484  -2.211  1.00 41.16           C  
ATOM   1040  C   ASP A 139      -5.988 -27.359  -2.115  1.00 41.16           C  
ATOM   1041  CB  ASP A 139      -7.891 -28.609  -3.170  1.00 41.16           C  
ATOM   1042  O   ASP A 139      -5.344 -26.844  -3.023  1.00 41.16           O  
ATOM   1043  CG  ASP A 139      -9.109 -29.391  -2.715  1.00 41.16           C  
ATOM   1044  OD1 ASP A 139      -9.367 -29.469  -1.492  1.00 41.16           O  
ATOM   1045  OD2 ASP A 139      -9.828 -29.938  -3.584  1.00 41.16           O  
ATOM   1046  N   THR A 140      -5.410 -27.297  -0.877  1.00 42.34           N  
ATOM   1047  CA  THR A 140      -4.004 -27.344  -0.498  1.00 42.34           C  
ATOM   1048  C   THR A 140      -3.445 -28.766  -0.675  1.00 42.34           C  
ATOM   1049  CB  THR A 140      -3.803 -26.891   0.959  1.00 42.34           C  
ATOM   1050  O   THR A 140      -3.920 -29.703  -0.042  1.00 42.34           O  
ATOM   1051  CG2 THR A 140      -4.129 -25.422   1.123  1.00 42.34           C  
ATOM   1052  OG1 THR A 140      -4.660 -27.656   1.816  1.00 42.34           O  
ATOM   1053  N   LYS A 141      -3.213 -29.266  -1.902  1.00 38.88           N  
ATOM   1054  CA  LYS A 141      -2.424 -30.484  -2.010  1.00 38.88           C  
ATOM   1055  C   LYS A 141      -1.038 -30.203  -2.580  1.00 38.88           C  
ATOM   1056  CB  LYS A 141      -3.146 -31.516  -2.883  1.00 38.88           C  
ATOM   1057  O   LYS A 141      -0.905 -29.469  -3.559  1.00 38.88           O  
ATOM   1058  CG  LYS A 141      -4.453 -32.031  -2.291  1.00 38.88           C  
ATOM   1059  CD  LYS A 141      -4.539 -33.531  -2.332  1.00 38.88           C  
ATOM   1060  CE  LYS A 141      -5.840 -34.062  -1.724  1.00 38.88           C  
ATOM   1061  NZ  LYS A 141      -5.969 -35.531  -1.850  1.00 38.88           N  
ATOM   1062  N   LYS A 142      -0.009 -30.188  -1.721  1.00 37.41           N  
ATOM   1063  CA  LYS A 142       1.434 -30.406  -1.661  1.00 37.41           C  
ATOM   1064  C   LYS A 142       1.873 -31.453  -2.689  1.00 37.41           C  
ATOM   1065  CB  LYS A 142       1.850 -30.859  -0.258  1.00 37.41           C  
ATOM   1066  O   LYS A 142       1.404 -32.594  -2.670  1.00 37.41           O  
ATOM   1067  CG  LYS A 142       1.953 -29.719   0.747  1.00 37.41           C  
ATOM   1068  CD  LYS A 142       2.588 -30.188   2.053  1.00 37.41           C  
ATOM   1069  CE  LYS A 142       2.643 -29.062   3.078  1.00 37.41           C  
ATOM   1070  NZ  LYS A 142       3.260 -29.500   4.359  1.00 37.41           N  
ATOM   1071  N   GLU A 143       1.945 -31.078  -3.992  1.00 35.06           N  
ATOM   1072  CA  GLU A 143       2.564 -31.984  -4.949  1.00 35.06           C  
ATOM   1073  C   GLU A 143       3.799 -31.359  -5.590  1.00 35.06           C  
ATOM   1074  CB  GLU A 143       1.559 -32.406  -6.031  1.00 35.06           C  
ATOM   1075  O   GLU A 143       3.758 -30.203  -6.035  1.00 35.06           O  
ATOM   1076  CG  GLU A 143       0.823 -33.688  -5.727  1.00 35.06           C  
ATOM   1077  CD  GLU A 143       0.204 -34.344  -6.961  1.00 35.06           C  
ATOM   1078  OE1 GLU A 143      -0.222 -35.500  -6.883  1.00 35.06           O  
ATOM   1079  OE2 GLU A 143       0.145 -33.656  -8.008  1.00 35.06           O  
ATOM   1080  N   LYS A 144       5.012 -31.797  -5.137  1.00 36.09           N  
ATOM   1081  CA  LYS A 144       6.383 -32.062  -5.551  1.00 36.09           C  
ATOM   1082  C   LYS A 144       6.480 -32.250  -7.062  1.00 36.09           C  
ATOM   1083  CB  LYS A 144       6.910 -33.344  -4.848  1.00 36.09           C  
ATOM   1084  O   LYS A 144       5.828 -33.125  -7.637  1.00 36.09           O  
ATOM   1085  CG  LYS A 144       7.117 -33.156  -3.350  1.00 36.09           C  
ATOM   1086  CD  LYS A 144       7.934 -34.312  -2.762  1.00 36.09           C  
ATOM   1087  CE  LYS A 144       8.148 -34.125  -1.266  1.00 36.09           C  
ATOM   1088  NZ  LYS A 144       8.828 -35.312  -0.660  1.00 36.09           N  
ATOM   1089  N   SER A 145       6.574 -31.125  -7.828  1.00 36.47           N  
ATOM   1090  CA  SER A 145       7.016 -31.234  -9.219  1.00 36.47           C  
ATOM   1091  C   SER A 145       8.352 -30.531  -9.422  1.00 36.47           C  
ATOM   1092  CB  SER A 145       5.969 -30.656 -10.164  1.00 36.47           C  
ATOM   1093  O   SER A 145       8.570 -29.438  -8.914  1.00 36.47           O  
ATOM   1094  OG  SER A 145       5.883 -29.250 -10.008  1.00 36.47           O  
ATOM   1095  N   LYS A 146       9.523 -31.359  -9.547  1.00 33.34           N  
ATOM   1096  CA  LYS A 146      10.680 -31.625 -10.406  1.00 33.34           C  
ATOM   1097  C   LYS A 146      10.633 -30.781 -11.672  1.00 33.34           C  
ATOM   1098  CB  LYS A 146      10.742 -33.094 -10.773  1.00 33.34           C  
ATOM   1099  O   LYS A 146       9.602 -30.719 -12.352  1.00 33.34           O  
ATOM   1100  CG  LYS A 146      11.078 -34.031  -9.602  1.00 33.34           C  
ATOM   1101  CD  LYS A 146      11.328 -35.438 -10.055  1.00 33.34           C  
ATOM   1102  CE  LYS A 146      11.648 -36.375  -8.883  1.00 33.34           C  
ATOM   1103  NZ  LYS A 146      11.797 -37.781  -9.312  1.00 33.34           N  
ATOM   1104  N   GLN A 147      11.531 -29.766 -11.805  1.00 33.12           N  
ATOM   1105  CA  GLN A 147      12.430 -29.516 -12.930  1.00 33.12           C  
ATOM   1106  C   GLN A 147      12.453 -28.031 -13.289  1.00 33.12           C  
ATOM   1107  CB  GLN A 147      12.016 -30.344 -14.141  1.00 33.12           C  
ATOM   1108  O   GLN A 147      11.398 -27.391 -13.406  1.00 33.12           O  
ATOM   1109  CG  GLN A 147      12.492 -31.781 -14.086  1.00 33.12           C  
ATOM   1110  CD  GLN A 147      12.977 -32.312 -15.438  1.00 33.12           C  
ATOM   1111  NE2 GLN A 147      13.828 -33.312 -15.414  1.00 33.12           N  
ATOM   1112  OE1 GLN A 147      12.578 -31.781 -16.484  1.00 33.12           O  
ATOM   1113  N   ASN A 148      13.625 -27.406 -13.102  1.00 32.72           N  
ATOM   1114  CA  ASN A 148      14.539 -26.844 -14.078  1.00 32.72           C  
ATOM   1115  C   ASN A 148      15.062 -25.469 -13.633  1.00 32.72           C  
ATOM   1116  CB  ASN A 148      13.867 -26.734 -15.453  1.00 32.72           C  
ATOM   1117  O   ASN A 148      14.281 -24.578 -13.312  1.00 32.72           O  
ATOM   1118  CG  ASN A 148      14.477 -27.656 -16.484  1.00 32.72           C  
ATOM   1119  ND2 ASN A 148      13.648 -28.188 -17.359  1.00 32.72           N  
ATOM   1120  OD1 ASN A 148      15.688 -27.891 -16.484  1.00 32.72           O  
ATOM   1121  N   HIS A 149      16.312 -25.438 -13.031  1.00 35.91           N  
ATOM   1122  CA  HIS A 149      17.641 -24.797 -13.047  1.00 35.91           C  
ATOM   1123  C   HIS A 149      17.609 -23.500 -13.836  1.00 35.91           C  
ATOM   1124  CB  HIS A 149      18.672 -25.750 -13.648  1.00 35.91           C  
ATOM   1125  O   HIS A 149      17.266 -23.484 -15.016  1.00 35.91           O  
ATOM   1126  CG  HIS A 149      19.312 -26.641 -12.633  1.00 35.91           C  
ATOM   1127  CD2 HIS A 149      19.234 -27.984 -12.453  1.00 35.91           C  
ATOM   1128  ND1 HIS A 149      20.156 -26.172 -11.656  1.00 35.91           N  
ATOM   1129  CE1 HIS A 149      20.578 -27.188 -10.914  1.00 35.91           C  
ATOM   1130  NE2 HIS A 149      20.031 -28.297 -11.375  1.00 35.91           N  
ATOM   1131  N   LYS A 150      17.359 -22.312 -13.195  1.00 41.28           N  
ATOM   1132  CA  LYS A 150      18.016 -21.062 -13.547  1.00 41.28           C  
ATOM   1133  C   LYS A 150      18.062 -20.109 -12.359  1.00 41.28           C  
ATOM   1134  CB  LYS A 150      17.312 -20.391 -14.734  1.00 41.28           C  
ATOM   1135  O   LYS A 150      17.062 -19.953 -11.648  1.00 41.28           O  
ATOM   1136  CG  LYS A 150      17.578 -21.062 -16.078  1.00 41.28           C  
ATOM   1137  CD  LYS A 150      16.969 -20.281 -17.219  1.00 41.28           C  
ATOM   1138  CE  LYS A 150      17.219 -20.953 -18.562  1.00 41.28           C  
ATOM   1139  NZ  LYS A 150      16.469 -20.281 -19.672  1.00 41.28           N  
ATOM   1140  N   SER A 151      19.094 -20.141 -11.500  1.00 50.22           N  
ATOM   1141  CA  SER A 151      19.969 -19.328 -10.664  1.00 50.22           C  
ATOM   1142  C   SER A 151      19.203 -18.172 -10.016  1.00 50.22           C  
ATOM   1143  CB  SER A 151      21.125 -18.766 -11.484  1.00 50.22           C  
ATOM   1144  O   SER A 151      18.703 -17.281 -10.703  1.00 50.22           O  
ATOM   1145  OG  SER A 151      20.688 -17.750 -12.375  1.00 50.22           O  
ATOM   1146  N   ARG A 152      18.234 -18.484  -9.102  1.00 48.78           N  
ATOM   1147  CA  ARG A 152      17.391 -17.844  -8.094  1.00 48.78           C  
ATOM   1148  C   ARG A 152      18.234 -16.953  -7.172  1.00 48.78           C  
ATOM   1149  CB  ARG A 152      16.641 -18.891  -7.281  1.00 48.78           C  
ATOM   1150  O   ARG A 152      19.203 -17.422  -6.574  1.00 48.78           O  
ATOM   1151  CG  ARG A 152      15.234 -18.484  -6.891  1.00 48.78           C  
ATOM   1152  CD  ARG A 152      14.492 -19.609  -6.180  1.00 48.78           C  
ATOM   1153  NE  ARG A 152      13.078 -19.297  -6.020  1.00 48.78           N  
ATOM   1154  NH1 ARG A 152      12.547 -21.297  -4.984  1.00 48.78           N  
ATOM   1155  NH2 ARG A 152      10.914 -19.719  -5.359  1.00 48.78           N  
ATOM   1156  CZ  ARG A 152      12.180 -20.109  -5.453  1.00 48.78           C  
ATOM   1157  N   LYS A 153      18.484 -15.734  -7.586  1.00 54.66           N  
ATOM   1158  CA  LYS A 153      18.641 -14.633  -6.637  1.00 54.66           C  
ATOM   1159  C   LYS A 153      17.641 -14.758  -5.484  1.00 54.66           C  
ATOM   1160  CB  LYS A 153      18.453 -13.289  -7.340  1.00 54.66           C  
ATOM   1161  O   LYS A 153      16.453 -14.977  -5.711  1.00 54.66           O  
ATOM   1162  CG  LYS A 153      19.531 -12.984  -8.375  1.00 54.66           C  
ATOM   1163  CD  LYS A 153      19.906 -11.508  -8.367  1.00 54.66           C  
ATOM   1164  CE  LYS A 153      20.906 -11.180  -9.477  1.00 54.66           C  
ATOM   1165  NZ  LYS A 153      21.219  -9.719  -9.516  1.00 54.66           N  
ATOM   1166  N   HIS A 154      17.922 -15.570  -4.473  1.00 52.25           N  
ATOM   1167  CA  HIS A 154      17.344 -15.883  -3.170  1.00 52.25           C  
ATOM   1168  C   HIS A 154      16.859 -14.617  -2.463  1.00 52.25           C  
ATOM   1169  CB  HIS A 154      18.375 -16.609  -2.295  1.00 52.25           C  
ATOM   1170  O   HIS A 154      17.656 -13.711  -2.188  1.00 52.25           O  
ATOM   1171  CG  HIS A 154      17.766 -17.250  -1.082  1.00 52.25           C  
ATOM   1172  CD2 HIS A 154      18.078 -18.406  -0.446  1.00 52.25           C  
ATOM   1173  ND1 HIS A 154      16.719 -16.688  -0.386  1.00 52.25           N  
ATOM   1174  CE1 HIS A 154      16.406 -17.469   0.630  1.00 52.25           C  
ATOM   1175  NE2 HIS A 154      17.203 -18.531   0.616  1.00 52.25           N  
ATOM   1176  N   TYR A 155      15.727 -14.125  -2.844  1.00 61.25           N  
ATOM   1177  CA  TYR A 155      15.094 -13.125  -1.989  1.00 61.25           C  
ATOM   1178  C   TYR A 155      14.375 -13.781  -0.822  1.00 61.25           C  
ATOM   1179  CB  TYR A 155      14.117 -12.273  -2.797  1.00 61.25           C  
ATOM   1180  O   TYR A 155      13.820 -14.875  -0.964  1.00 61.25           O  
ATOM   1181  CG  TYR A 155      14.789 -11.297  -3.732  1.00 61.25           C  
ATOM   1182  CD1 TYR A 155      15.195 -10.039  -3.283  1.00 61.25           C  
ATOM   1183  CD2 TYR A 155      15.008 -11.625  -5.066  1.00 61.25           C  
ATOM   1184  CE1 TYR A 155      15.812  -9.133  -4.141  1.00 61.25           C  
ATOM   1185  CE2 TYR A 155      15.625 -10.727  -5.934  1.00 61.25           C  
ATOM   1186  OH  TYR A 155      16.641  -8.594  -6.316  1.00 61.25           O  
ATOM   1187  CZ  TYR A 155      16.031  -9.484  -5.461  1.00 61.25           C  
ATOM   1188  N   PRO A 156      14.719 -13.375   0.397  1.00 61.25           N  
ATOM   1189  CA  PRO A 156      14.000 -13.891   1.561  1.00 61.25           C  
ATOM   1190  C   PRO A 156      12.484 -13.797   1.407  1.00 61.25           C  
ATOM   1191  CB  PRO A 156      14.492 -13.008   2.707  1.00 61.25           C  
ATOM   1192  O   PRO A 156      11.977 -12.781   0.916  1.00 61.25           O  
ATOM   1193  CG  PRO A 156      15.562 -12.164   2.102  1.00 61.25           C  
ATOM   1194  CD  PRO A 156      15.508 -12.312   0.609  1.00 61.25           C  
ATOM   1195  N   ARG A 157      11.867 -14.875   1.111  1.00 65.44           N  
ATOM   1196  CA  ARG A 157      10.461 -15.273   1.096  1.00 65.44           C  
ATOM   1197  C   ARG A 157       9.781 -14.922   2.412  1.00 65.44           C  
ATOM   1198  CB  ARG A 157      10.336 -16.781   0.821  1.00 65.44           C  
ATOM   1199  O   ARG A 157      10.266 -15.289   3.486  1.00 65.44           O  
ATOM   1200  CG  ARG A 157       8.914 -17.219   0.536  1.00 65.44           C  
ATOM   1201  CD  ARG A 157       8.852 -18.703   0.189  1.00 65.44           C  
ATOM   1202  NE  ARG A 157       7.469 -19.172   0.043  1.00 65.44           N  
ATOM   1203  NH1 ARG A 157       8.039 -21.266  -0.756  1.00 65.44           N  
ATOM   1204  NH2 ARG A 157       5.836 -20.688  -0.495  1.00 65.44           N  
ATOM   1205  CZ  ARG A 157       7.117 -20.375  -0.402  1.00 65.44           C  
ATOM   1206  N   ILE A 158       9.117 -13.773   2.484  1.00 51.84           N  
ATOM   1207  CA  ILE A 158       8.297 -13.406   3.635  1.00 51.84           C  
ATOM   1208  C   ILE A 158       6.992 -14.203   3.617  1.00 51.84           C  
ATOM   1209  CB  ILE A 158       7.996 -11.891   3.654  1.00 51.84           C  
ATOM   1210  O   ILE A 158       6.258 -14.180   2.627  1.00 51.84           O  
ATOM   1211  CG1 ILE A 158       9.305 -11.086   3.613  1.00 51.84           C  
ATOM   1212  CG2 ILE A 158       7.164 -11.523   4.887  1.00 51.84           C  
ATOM   1213  CD1 ILE A 158       9.117  -9.617   3.256  1.00 51.84           C  
ATOM   1214  N   GLU A 159       6.953 -15.320   4.281  1.00 61.31           N  
ATOM   1215  CA  GLU A 159       5.812 -16.172   4.621  1.00 61.31           C  
ATOM   1216  C   GLU A 159       4.719 -15.359   5.316  1.00 61.31           C  
ATOM   1217  CB  GLU A 159       6.246 -17.328   5.508  1.00 61.31           C  
ATOM   1218  O   GLU A 159       5.004 -14.562   6.215  1.00 61.31           O  
ATOM   1219  CG  GLU A 159       7.301 -18.234   4.875  1.00 61.31           C  
ATOM   1220  CD  GLU A 159       6.789 -19.625   4.543  1.00 61.31           C  
ATOM   1221  OE1 GLU A 159       7.484 -20.359   3.818  1.00 61.31           O  
ATOM   1222  OE2 GLU A 159       5.680 -19.969   5.012  1.00 61.31           O  
ATOM   1223  N   ALA A 160       3.654 -14.930   4.555  1.00 53.66           N  
ATOM   1224  CA  ALA A 160       2.439 -14.281   5.043  1.00 53.66           C  
ATOM   1225  C   ALA A 160       1.604 -15.242   5.883  1.00 53.66           C  
ATOM   1226  CB  ALA A 160       1.616 -13.742   3.875  1.00 53.66           C  
ATOM   1227  O   ALA A 160       1.309 -16.359   5.449  1.00 53.66           O  
ATOM   1228  N   GLU A 161       1.881 -15.445   7.172  1.00 49.38           N  
ATOM   1229  CA  GLU A 161       1.040 -16.172   8.109  1.00 49.38           C  
ATOM   1230  C   GLU A 161      -0.335 -15.531   8.250  1.00 49.38           C  
ATOM   1231  CB  GLU A 161       1.716 -16.266   9.484  1.00 49.38           C  
ATOM   1232  O   GLU A 161      -0.444 -14.305   8.320  1.00 49.38           O  
ATOM   1233  CG  GLU A 161       2.943 -15.375   9.625  1.00 49.38           C  
ATOM   1234  CD  GLU A 161       3.812 -15.734  10.820  1.00 49.38           C  
ATOM   1235  OE1 GLU A 161       4.828 -15.047  11.055  1.00 49.38           O  
ATOM   1236  OE2 GLU A 161       3.473 -16.719  11.516  1.00 49.38           O  
ATOM   1237  N   SER A 162      -1.321 -15.992   7.516  1.00 42.62           N  
ATOM   1238  CA  SER A 162      -2.779 -15.945   7.586  1.00 42.62           C  
ATOM   1239  C   SER A 162      -3.254 -15.586   8.984  1.00 42.62           C  
ATOM   1240  CB  SER A 162      -3.375 -17.297   7.168  1.00 42.62           C  
ATOM   1241  O   SER A 162      -2.775 -16.141   9.977  1.00 42.62           O  
ATOM   1242  OG  SER A 162      -4.793 -17.250   7.203  1.00 42.62           O  
ATOM   1243  N   ASP A 163      -3.807 -14.383   9.180  1.00 55.25           N  
ATOM   1244  CA  ASP A 163      -4.371 -13.500  10.195  1.00 55.25           C  
ATOM   1245  C   ASP A 163      -5.664 -14.078  10.773  1.00 55.25           C  
ATOM   1246  CB  ASP A 163      -4.637 -12.109   9.609  1.00 55.25           C  
ATOM   1247  O   ASP A 163      -6.742 -13.516  10.578  1.00 55.25           O  
ATOM   1248  CG  ASP A 163      -4.277 -10.984  10.570  1.00 55.25           C  
ATOM   1249  OD1 ASP A 163      -3.826 -11.266  11.695  1.00 55.25           O  
ATOM   1250  OD2 ASP A 163      -4.449  -9.812  10.188  1.00 55.25           O  
ATOM   1251  N   SER A 164      -5.758 -15.406  11.148  1.00 44.81           N  
ATOM   1252  CA  SER A 164      -7.035 -15.750  11.758  1.00 44.81           C  
ATOM   1253  C   SER A 164      -6.918 -15.844  13.273  1.00 44.81           C  
ATOM   1254  CB  SER A 164      -7.559 -17.078  11.203  1.00 44.81           C  
ATOM   1255  O   SER A 164      -6.203 -16.703  13.797  1.00 44.81           O  
ATOM   1256  OG  SER A 164      -6.715 -18.156  11.586  1.00 44.81           O  
ATOM   1257  N   ASP A 165      -6.727 -14.742  14.078  1.00 46.06           N  
ATOM   1258  CA  ASP A 165      -6.980 -14.922  15.508  1.00 46.06           C  
ATOM   1259  C   ASP A 165      -8.070 -13.977  15.992  1.00 46.06           C  
ATOM   1260  CB  ASP A 165      -5.699 -14.711  16.312  1.00 46.06           C  
ATOM   1261  O   ASP A 165      -8.086 -12.797  15.633  1.00 46.06           O  
ATOM   1262  CG  ASP A 165      -4.660 -15.789  16.062  1.00 46.06           C  
ATOM   1263  OD1 ASP A 165      -5.031 -16.969  15.875  1.00 46.06           O  
ATOM   1264  OD2 ASP A 165      -3.453 -15.453  16.078  1.00 46.06           O  
ATOM   1265  N   ASP A 166      -9.328 -14.508  16.219  1.00 43.09           N  
ATOM   1266  CA  ASP A 166     -10.547 -14.133  16.922  1.00 43.09           C  
ATOM   1267  C   ASP A 166     -10.258 -13.727  18.359  1.00 43.09           C  
ATOM   1268  CB  ASP A 166     -11.562 -15.281  16.891  1.00 43.09           C  
ATOM   1269  O   ASP A 166      -9.695 -14.516  19.141  1.00 43.09           O  
ATOM   1270  CG  ASP A 166     -12.953 -14.852  17.312  1.00 43.09           C  
ATOM   1271  OD1 ASP A 166     -13.367 -13.711  17.016  1.00 43.09           O  
ATOM   1272  OD2 ASP A 166     -13.648 -15.664  17.969  1.00 43.09           O  
ATOM   1273  N   TYR A 167      -9.773 -12.453  18.688  1.00 49.03           N  
ATOM   1274  CA  TYR A 167      -9.391 -12.062  20.047  1.00 49.03           C  
ATOM   1275  C   TYR A 167     -10.508 -11.266  20.703  1.00 49.03           C  
ATOM   1276  CB  TYR A 167      -8.102 -11.242  20.016  1.00 49.03           C  
ATOM   1277  O   TYR A 167     -11.102 -10.383  20.078  1.00 49.03           O  
ATOM   1278  CG  TYR A 167      -6.852 -12.078  19.906  1.00 49.03           C  
ATOM   1279  CD1 TYR A 167      -6.227 -12.586  21.047  1.00 49.03           C  
ATOM   1280  CD2 TYR A 167      -6.289 -12.352  18.672  1.00 49.03           C  
ATOM   1281  CE1 TYR A 167      -5.074 -13.359  20.953  1.00 49.03           C  
ATOM   1282  CE2 TYR A 167      -5.137 -13.125  18.562  1.00 49.03           C  
ATOM   1283  OH  TYR A 167      -3.393 -14.383  19.594  1.00 49.03           O  
ATOM   1284  CZ  TYR A 167      -4.535 -13.617  19.703  1.00 49.03           C  
ATOM   1285  N   VAL A 168     -11.359 -11.875  21.625  1.00 44.44           N  
ATOM   1286  CA  VAL A 168     -12.406 -11.398  22.531  1.00 44.44           C  
ATOM   1287  C   VAL A 168     -11.812 -10.414  23.531  1.00 44.44           C  
ATOM   1288  CB  VAL A 168     -13.086 -12.570  23.266  1.00 44.44           C  
ATOM   1289  O   VAL A 168     -10.766 -10.688  24.125  1.00 44.44           O  
ATOM   1290  CG1 VAL A 168     -14.211 -12.062  24.172  1.00 44.44           C  
ATOM   1291  CG2 VAL A 168     -13.625 -13.594  22.266  1.00 44.44           C  
ATOM   1292  N   LEU A 169     -12.109  -9.031  23.453  1.00 39.84           N  
ATOM   1293  CA  LEU A 169     -12.047  -7.703  24.047  1.00 39.84           C  
ATOM   1294  C   LEU A 169     -12.344  -7.758  25.547  1.00 39.84           C  
ATOM   1295  CB  LEU A 169     -13.031  -6.754  23.359  1.00 39.84           C  
ATOM   1296  O   LEU A 169     -13.391  -8.273  25.953  1.00 39.84           O  
ATOM   1297  CG  LEU A 169     -12.742  -6.434  21.891  1.00 39.84           C  
ATOM   1298  CD1 LEU A 169     -13.898  -5.648  21.281  1.00 39.84           C  
ATOM   1299  CD2 LEU A 169     -11.430  -5.664  21.750  1.00 39.84           C  
ATOM   1300  N   ASP A 170     -11.414  -7.875  26.375  1.00 46.31           N  
ATOM   1301  CA  ASP A 170     -11.680  -7.488  27.750  1.00 46.31           C  
ATOM   1302  C   ASP A 170     -11.523  -5.980  27.938  1.00 46.31           C  
ATOM   1303  CB  ASP A 170     -10.734  -8.234  28.703  1.00 46.31           C  
ATOM   1304  O   ASP A 170     -10.531  -5.391  27.516  1.00 46.31           O  
ATOM   1305  CG  ASP A 170     -11.109  -8.055  30.172  1.00 46.31           C  
ATOM   1306  OD1 ASP A 170     -12.289  -8.242  30.516  1.00 46.31           O  
ATOM   1307  OD2 ASP A 170     -10.211  -7.715  30.969  1.00 46.31           O  
ATOM   1308  N   ASP A 171     -12.680  -5.254  28.062  1.00 50.38           N  
ATOM   1309  CA  ASP A 171     -12.883  -3.822  28.250  1.00 50.38           C  
ATOM   1310  C   ASP A 171     -12.414  -3.381  29.625  1.00 50.38           C  
ATOM   1311  CB  ASP A 171     -14.359  -3.457  28.047  1.00 50.38           C  
ATOM   1312  O   ASP A 171     -13.023  -2.510  30.250  1.00 50.38           O  
ATOM   1313  CG  ASP A 171     -14.812  -3.584  26.609  1.00 50.38           C  
ATOM   1314  OD1 ASP A 171     -14.008  -3.324  25.688  1.00 50.38           O  
ATOM   1315  OD2 ASP A 171     -15.992  -3.943  26.391  1.00 50.38           O  
ATOM   1316  N   SER A 172     -11.203  -3.713  30.047  1.00 47.84           N  
ATOM   1317  CA  SER A 172     -10.750  -3.066  31.281  1.00 47.84           C  
ATOM   1318  C   SER A 172      -9.836  -1.886  30.984  1.00 47.84           C  
ATOM   1319  CB  SER A 172     -10.031  -4.070  32.188  1.00 47.84           C  
ATOM   1320  O   SER A 172      -8.898  -2.008  30.188  1.00 47.84           O  
ATOM   1321  OG  SER A 172     -10.945  -4.973  32.750  1.00 47.84           O  
ATOM   1322  N   ASP A 173     -10.367  -0.718  30.766  1.00 48.50           N  
ATOM   1323  CA  ASP A 173      -9.922   0.672  30.781  1.00 48.50           C  
ATOM   1324  C   ASP A 173      -8.914   0.910  31.906  1.00 48.50           C  
ATOM   1325  CB  ASP A 173     -11.117   1.616  30.938  1.00 48.50           C  
ATOM   1326  O   ASP A 173      -9.289   0.974  33.094  1.00 48.50           O  
ATOM   1327  CG  ASP A 173     -11.672   2.096  29.609  1.00 48.50           C  
ATOM   1328  OD1 ASP A 173     -10.938   2.078  28.609  1.00 48.50           O  
ATOM   1329  OD2 ASP A 173     -12.852   2.500  29.578  1.00 48.50           O  
ATOM   1330  N   SER A 174      -7.711   0.245  31.938  1.00 45.12           N  
ATOM   1331  CA  SER A 174      -6.688   0.573  32.938  1.00 45.12           C  
ATOM   1332  C   SER A 174      -5.945   1.849  32.562  1.00 45.12           C  
ATOM   1333  CB  SER A 174      -5.695  -0.582  33.062  1.00 45.12           C  
ATOM   1334  O   SER A 174      -5.656   2.080  31.375  1.00 45.12           O  
ATOM   1335  OG  SER A 174      -4.867  -0.389  34.219  1.00 45.12           O  
ATOM   1336  N   ASP A 175      -6.141   2.943  33.438  1.00 52.38           N  
ATOM   1337  CA  ASP A 175      -5.590   4.270  33.688  1.00 52.38           C  
ATOM   1338  C   ASP A 175      -4.074   4.207  33.875  1.00 52.38           C  
ATOM   1339  CB  ASP A 175      -6.246   4.887  34.938  1.00 52.38           C  
ATOM   1340  O   ASP A 175      -3.430   5.234  34.094  1.00 52.38           O  
ATOM   1341  CG  ASP A 175      -6.777   6.289  34.688  1.00 52.38           C  
ATOM   1342  OD1 ASP A 175      -6.539   6.844  33.594  1.00 52.38           O  
ATOM   1343  OD2 ASP A 175      -7.438   6.840  35.594  1.00 52.38           O  
ATOM   1344  N   ASP A 176      -3.320   3.254  33.406  1.00 54.22           N  
ATOM   1345  CA  ASP A 176      -1.864   3.350  33.469  1.00 54.22           C  
ATOM   1346  C   ASP A 176      -1.257   3.402  32.062  1.00 54.22           C  
ATOM   1347  CB  ASP A 176      -1.281   2.170  34.250  1.00 54.22           C  
ATOM   1348  O   ASP A 176      -1.363   2.443  31.297  1.00 54.22           O  
ATOM   1349  CG  ASP A 176      -1.645   2.199  35.719  1.00 54.22           C  
ATOM   1350  OD1 ASP A 176      -1.783   3.303  36.281  1.00 54.22           O  
ATOM   1351  OD2 ASP A 176      -1.789   1.110  36.312  1.00 54.22           O  
ATOM   1352  N   GLY A 177      -1.801   4.324  31.250  1.00 54.69           N  
ATOM   1353  CA  GLY A 177      -1.157   4.621  29.984  1.00 54.69           C  
ATOM   1354  C   GLY A 177      -0.543   3.402  29.328  1.00 54.69           C  
ATOM   1355  O   GLY A 177       0.103   3.514  28.281  1.00 54.69           O  
ATOM   1356  N   LYS A 178      -0.668   2.236  29.953  1.00 57.00           N  
ATOM   1357  CA  LYS A 178      -0.129   0.996  29.391  1.00 57.00           C  
ATOM   1358  C   LYS A 178      -1.248   0.066  28.938  1.00 57.00           C  
ATOM   1359  CB  LYS A 178       0.750   0.287  30.422  1.00 57.00           C  
ATOM   1360  O   LYS A 178      -2.246  -0.106  29.641  1.00 57.00           O  
ATOM   1361  CG  LYS A 178       1.967   1.091  30.859  1.00 57.00           C  
ATOM   1362  CD  LYS A 178       2.838   0.307  31.828  1.00 57.00           C  
ATOM   1363  CE  LYS A 178       4.016   1.138  32.312  1.00 57.00           C  
ATOM   1364  NZ  LYS A 178       4.820   0.405  33.344  1.00 57.00           N  
ATOM   1365  N   CYS A 179      -1.549   0.192  27.656  1.00 59.06           N  
ATOM   1366  CA  CYS A 179      -2.529  -0.723  27.078  1.00 59.06           C  
ATOM   1367  C   CYS A 179      -2.229  -2.164  27.484  1.00 59.06           C  
ATOM   1368  CB  CYS A 179      -2.555  -0.595  25.562  1.00 59.06           C  
ATOM   1369  O   CYS A 179      -1.161  -2.689  27.156  1.00 59.06           O  
ATOM   1370  SG  CYS A 179      -3.746  -1.691  24.766  1.00 59.06           S  
ATOM   1371  N   LYS A 180      -2.695  -2.697  28.594  1.00 61.41           N  
ATOM   1372  CA  LYS A 180      -2.438  -4.039  29.109  1.00 61.41           C  
ATOM   1373  C   LYS A 180      -3.016  -5.105  28.188  1.00 61.41           C  
ATOM   1374  CB  LYS A 180      -3.018  -4.191  30.516  1.00 61.41           C  
ATOM   1375  O   LYS A 180      -2.389  -6.141  27.953  1.00 61.41           O  
ATOM   1376  CG  LYS A 180      -2.246  -3.436  31.594  1.00 61.41           C  
ATOM   1377  CD  LYS A 180      -2.770  -3.756  33.000  1.00 61.41           C  
ATOM   1378  CE  LYS A 180      -2.021  -2.977  34.062  1.00 61.41           C  
ATOM   1379  NZ  LYS A 180      -2.504  -3.316  35.438  1.00 61.41           N  
ATOM   1380  N   ASN A 181      -4.008  -4.805  27.281  1.00 64.25           N  
ATOM   1381  CA  ASN A 181      -4.660  -5.820  26.469  1.00 64.25           C  
ATOM   1382  C   ASN A 181      -4.938  -5.309  25.047  1.00 64.25           C  
ATOM   1383  CB  ASN A 181      -5.957  -6.285  27.125  1.00 64.25           C  
ATOM   1384  O   ASN A 181      -5.922  -5.707  24.422  1.00 64.25           O  
ATOM   1385  CG  ASN A 181      -5.719  -7.035  28.422  1.00 64.25           C  
ATOM   1386  ND2 ASN A 181      -6.215  -8.266  28.500  1.00 64.25           N  
ATOM   1387  OD1 ASN A 181      -5.094  -6.516  29.344  1.00 64.25           O  
ATOM   1388  N   CYS A 182      -3.953  -4.508  24.500  1.00 65.69           N  
ATOM   1389  CA  CYS A 182      -4.211  -3.949  23.188  1.00 65.69           C  
ATOM   1390  C   CYS A 182      -3.795  -4.922  22.094  1.00 65.69           C  
ATOM   1391  CB  CYS A 182      -3.471  -2.623  23.016  1.00 65.69           C  
ATOM   1392  O   CYS A 182      -2.736  -5.543  22.172  1.00 65.69           O  
ATOM   1393  SG  CYS A 182      -3.781  -1.820  21.422  1.00 65.69           S  
ATOM   1394  N   LYS A 183      -4.910  -5.430  21.453  1.00 67.38           N  
ATOM   1395  CA  LYS A 183      -4.758  -6.332  20.328  1.00 67.38           C  
ATOM   1396  C   LYS A 183      -3.564  -5.934  19.453  1.00 67.38           C  
ATOM   1397  CB  LYS A 183      -6.031  -6.355  19.484  1.00 67.38           C  
ATOM   1398  O   LYS A 183      -2.848  -6.793  18.938  1.00 67.38           O  
ATOM   1399  CG  LYS A 183      -7.188  -7.109  20.125  1.00 67.38           C  
ATOM   1400  CD  LYS A 183      -8.383  -7.203  19.188  1.00 67.38           C  
ATOM   1401  CE  LYS A 183      -9.555  -7.930  19.828  1.00 67.38           C  
ATOM   1402  NZ  LYS A 183     -10.703  -8.086  18.891  1.00 67.38           N  
ATOM   1403  N   TYR A 184      -3.293  -4.730  19.516  1.00 74.38           N  
ATOM   1404  CA  TYR A 184      -2.328  -4.297  18.516  1.00 74.38           C  
ATOM   1405  C   TYR A 184      -0.938  -4.152  19.125  1.00 74.38           C  
ATOM   1406  CB  TYR A 184      -2.764  -2.971  17.891  1.00 74.38           C  
ATOM   1407  O   TYR A 184       0.042  -3.943  18.406  1.00 74.38           O  
ATOM   1408  CG  TYR A 184      -4.109  -3.035  17.203  1.00 74.38           C  
ATOM   1409  CD1 TYR A 184      -4.270  -3.730  16.016  1.00 74.38           C  
ATOM   1410  CD2 TYR A 184      -5.219  -2.400  17.750  1.00 74.38           C  
ATOM   1411  CE1 TYR A 184      -5.508  -3.791  15.375  1.00 74.38           C  
ATOM   1412  CE2 TYR A 184      -6.457  -2.455  17.125  1.00 74.38           C  
ATOM   1413  OH  TYR A 184      -7.820  -3.209  15.320  1.00 74.38           O  
ATOM   1414  CZ  TYR A 184      -6.594  -3.150  15.938  1.00 74.38           C  
ATOM   1415  N   LYS A 185      -0.856  -4.254  20.469  1.00 75.81           N  
ATOM   1416  CA  LYS A 185       0.424  -4.051  21.141  1.00 75.81           C  
ATOM   1417  C   LYS A 185       1.431  -5.125  20.734  1.00 75.81           C  
ATOM   1418  CB  LYS A 185       0.240  -4.035  22.656  1.00 75.81           C  
ATOM   1419  O   LYS A 185       2.578  -4.820  20.406  1.00 75.81           O  
ATOM   1420  CG  LYS A 185       1.502  -3.688  23.422  1.00 75.81           C  
ATOM   1421  CD  LYS A 185       1.235  -3.604  24.922  1.00 75.81           C  
ATOM   1422  CE  LYS A 185       2.498  -3.250  25.703  1.00 75.81           C  
ATOM   1423  NZ  LYS A 185       2.248  -3.205  27.172  1.00 75.81           N  
ATOM   1424  N   LYS A 186       0.872  -6.324  20.812  1.00 76.69           N  
ATOM   1425  CA  LYS A 186       1.759  -7.434  20.484  1.00 76.69           C  
ATOM   1426  C   LYS A 186       2.234  -7.344  19.031  1.00 76.69           C  
ATOM   1427  CB  LYS A 186       1.057  -8.773  20.719  1.00 76.69           C  
ATOM   1428  O   LYS A 186       3.414  -7.562  18.750  1.00 76.69           O  
ATOM   1429  CG  LYS A 186       1.975  -9.984  20.609  1.00 76.69           C  
ATOM   1430  CD  LYS A 186       1.233 -11.273  20.922  1.00 76.69           C  
ATOM   1431  CE  LYS A 186       2.131 -12.492  20.734  1.00 76.69           C  
ATOM   1432  NZ  LYS A 186       1.418 -13.758  21.078  1.00 76.69           N  
ATOM   1433  N   LYS A 187       1.264  -6.949  18.172  1.00 77.44           N  
ATOM   1434  CA  LYS A 187       1.601  -6.812  16.750  1.00 77.44           C  
ATOM   1435  C   LYS A 187       2.639  -5.715  16.547  1.00 77.44           C  
ATOM   1436  CB  LYS A 187       0.346  -6.516  15.930  1.00 77.44           C  
ATOM   1437  O   LYS A 187       3.609  -5.906  15.805  1.00 77.44           O  
ATOM   1438  CG  LYS A 187      -0.519  -7.734  15.656  1.00 77.44           C  
ATOM   1439  CD  LYS A 187      -1.664  -7.406  14.711  1.00 77.44           C  
ATOM   1440  CE  LYS A 187      -2.541  -8.625  14.445  1.00 77.44           C  
ATOM   1441  NZ  LYS A 187      -3.688  -8.297  13.547  1.00 77.44           N  
ATOM   1442  N   TYR A 188       2.387  -4.664  17.234  1.00 81.81           N  
ATOM   1443  CA  TYR A 188       3.277  -3.525  17.047  1.00 81.81           C  
ATOM   1444  C   TYR A 188       4.664  -3.818  17.594  1.00 81.81           C  
ATOM   1445  CB  TYR A 188       2.699  -2.275  17.719  1.00 81.81           C  
ATOM   1446  O   TYR A 188       5.676  -3.465  16.984  1.00 81.81           O  
ATOM   1447  CG  TYR A 188       1.713  -1.523  16.859  1.00 81.81           C  
ATOM   1448  CD1 TYR A 188       2.148  -0.703  15.812  1.00 81.81           C  
ATOM   1449  CD2 TYR A 188       0.344  -1.631  17.078  1.00 81.81           C  
ATOM   1450  CE1 TYR A 188       1.243  -0.006  15.023  1.00 81.81           C  
ATOM   1451  CE2 TYR A 188      -0.570  -0.939  16.281  1.00 81.81           C  
ATOM   1452  OH  TYR A 188      -1.012   0.557  14.484  1.00 81.81           O  
ATOM   1453  CZ  TYR A 188      -0.111  -0.131  15.266  1.00 81.81           C  
ATOM   1454  N   PHE A 189       4.680  -4.492  18.703  1.00 78.12           N  
ATOM   1455  CA  PHE A 189       5.961  -4.840  19.312  1.00 78.12           C  
ATOM   1456  C   PHE A 189       6.734  -5.809  18.422  1.00 78.12           C  
ATOM   1457  CB  PHE A 189       5.750  -5.453  20.688  1.00 78.12           C  
ATOM   1458  O   PHE A 189       7.941  -5.652  18.234  1.00 78.12           O  
ATOM   1459  CG  PHE A 189       7.004  -5.535  21.516  1.00 78.12           C  
ATOM   1460  CD1 PHE A 189       7.738  -6.711  21.578  1.00 78.12           C  
ATOM   1461  CD2 PHE A 189       7.449  -4.430  22.234  1.00 78.12           C  
ATOM   1462  CE1 PHE A 189       8.898  -6.789  22.344  1.00 78.12           C  
ATOM   1463  CE2 PHE A 189       8.609  -4.496  23.000  1.00 78.12           C  
ATOM   1464  CZ  PHE A 189       9.336  -5.680  23.062  1.00 78.12           C  
ATOM   1465  N   ALA A 190       5.977  -6.766  17.906  1.00 81.88           N  
ATOM   1466  CA  ALA A 190       6.594  -7.727  17.000  1.00 81.88           C  
ATOM   1467  C   ALA A 190       7.152  -7.027  15.766  1.00 81.88           C  
ATOM   1468  CB  ALA A 190       5.590  -8.797  16.594  1.00 81.88           C  
ATOM   1469  O   ALA A 190       8.266  -7.320  15.320  1.00 81.88           O  
ATOM   1470  N   LEU A 191       6.414  -6.203  15.172  1.00 86.00           N  
ATOM   1471  CA  LEU A 191       6.855  -5.441  14.008  1.00 86.00           C  
ATOM   1472  C   LEU A 191       8.070  -4.590  14.344  1.00 86.00           C  
ATOM   1473  CB  LEU A 191       5.723  -4.547  13.492  1.00 86.00           C  
ATOM   1474  O   LEU A 191       9.031  -4.527  13.562  1.00 86.00           O  
ATOM   1475  CG  LEU A 191       6.023  -3.723  12.242  1.00 86.00           C  
ATOM   1476  CD1 LEU A 191       6.355  -4.637  11.062  1.00 86.00           C  
ATOM   1477  CD2 LEU A 191       4.848  -2.814  11.898  1.00 86.00           C  
ATOM   1478  N   ARG A 192       7.973  -3.889  15.406  1.00 85.38           N  
ATOM   1479  CA  ARG A 192       9.078  -3.061  15.867  1.00 85.38           C  
ATOM   1480  C   ARG A 192      10.359  -3.881  15.984  1.00 85.38           C  
ATOM   1481  CB  ARG A 192       8.750  -2.408  17.203  1.00 85.38           C  
ATOM   1482  O   ARG A 192      11.438  -3.432  15.570  1.00 85.38           O  
ATOM   1483  CG  ARG A 192       9.766  -1.371  17.656  1.00 85.38           C  
ATOM   1484  CD  ARG A 192       9.344  -0.702  18.953  1.00 85.38           C  
ATOM   1485  NE  ARG A 192      10.305   0.323  19.375  1.00 85.38           N  
ATOM   1486  NH1 ARG A 192       9.133   0.944  21.266  1.00 85.38           N  
ATOM   1487  NH2 ARG A 192      11.109   1.985  20.734  1.00 85.38           N  
ATOM   1488  CZ  ARG A 192      10.180   1.082  20.453  1.00 85.38           C  
ATOM   1489  N   MET A 193      10.328  -5.027  16.547  1.00 85.19           N  
ATOM   1490  CA  MET A 193      11.492  -5.891  16.703  1.00 85.19           C  
ATOM   1491  C   MET A 193      12.031  -6.340  15.352  1.00 85.19           C  
ATOM   1492  CB  MET A 193      11.141  -7.109  17.562  1.00 85.19           C  
ATOM   1493  O   MET A 193      13.250  -6.387  15.148  1.00 85.19           O  
ATOM   1494  CG  MET A 193      10.977  -6.797  19.031  1.00 85.19           C  
ATOM   1495  SD  MET A 193      12.492  -6.090  19.781  1.00 85.19           S  
ATOM   1496  CE  MET A 193      13.484  -7.598  19.984  1.00 85.19           C  
ATOM   1497  N   ARG A 194      11.141  -6.637  14.445  1.00 89.12           N  
ATOM   1498  CA  ARG A 194      11.539  -7.070  13.109  1.00 89.12           C  
ATOM   1499  C   ARG A 194      12.266  -5.953  12.367  1.00 89.12           C  
ATOM   1500  CB  ARG A 194      10.320  -7.535  12.305  1.00 89.12           C  
ATOM   1501  O   ARG A 194      13.289  -6.191  11.727  1.00 89.12           O  
ATOM   1502  CG  ARG A 194       9.812  -8.914  12.695  1.00 89.12           C  
ATOM   1503  CD  ARG A 194       8.641  -9.344  11.828  1.00 89.12           C  
ATOM   1504  NE  ARG A 194       8.031 -10.578  12.328  1.00 89.12           N  
ATOM   1505  NH1 ARG A 194       6.160 -10.445  10.977  1.00 89.12           N  
ATOM   1506  NH2 ARG A 194       6.406 -12.195  12.430  1.00 89.12           N  
ATOM   1507  CZ  ARG A 194       6.867 -11.070  11.906  1.00 89.12           C  
ATOM   1508  N   MET A 195      11.766  -4.867  12.469  1.00 91.25           N  
ATOM   1509  CA  MET A 195      12.359  -3.711  11.805  1.00 91.25           C  
ATOM   1510  C   MET A 195      13.711  -3.367  12.422  1.00 91.25           C  
ATOM   1511  CB  MET A 195      11.422  -2.504  11.891  1.00 91.25           C  
ATOM   1512  O   MET A 195      14.648  -3.004  11.703  1.00 91.25           O  
ATOM   1513  CG  MET A 195      10.188  -2.627  11.016  1.00 91.25           C  
ATOM   1514  SD  MET A 195       9.070  -1.177  11.172  1.00 91.25           S  
ATOM   1515  CE  MET A 195       9.992   0.045  10.203  1.00 91.25           C  
ATOM   1516  N   LYS A 196      13.828  -3.455  13.672  1.00 90.69           N  
ATOM   1517  CA  LYS A 196      15.094  -3.250  14.367  1.00 90.69           C  
ATOM   1518  C   LYS A 196      16.156  -4.234  13.883  1.00 90.69           C  
ATOM   1519  CB  LYS A 196      14.906  -3.391  15.883  1.00 90.69           C  
ATOM   1520  O   LYS A 196      17.297  -3.850  13.641  1.00 90.69           O  
ATOM   1521  CG  LYS A 196      16.141  -3.012  16.688  1.00 90.69           C  
ATOM   1522  CD  LYS A 196      15.867  -3.107  18.188  1.00 90.69           C  
ATOM   1523  CE  LYS A 196      17.109  -2.781  19.000  1.00 90.69           C  
ATOM   1524  NZ  LYS A 196      16.844  -2.844  20.469  1.00 90.69           N  
ATOM   1525  N   GLN A 197      15.844  -5.477  13.711  1.00 89.62           N  
ATOM   1526  CA  GLN A 197      16.766  -6.492  13.211  1.00 89.62           C  
ATOM   1527  C   GLN A 197      17.219  -6.172  11.797  1.00 89.62           C  
ATOM   1528  CB  GLN A 197      16.125  -7.875  13.258  1.00 89.62           C  
ATOM   1529  O   GLN A 197      18.406  -6.316  11.469  1.00 89.62           O  
ATOM   1530  CG  GLN A 197      15.992  -8.453  14.664  1.00 89.62           C  
ATOM   1531  CD  GLN A 197      15.297  -9.797  14.688  1.00 89.62           C  
ATOM   1532  NE2 GLN A 197      15.234 -10.414  15.867  1.00 89.62           N  
ATOM   1533  OE1 GLN A 197      14.828 -10.289  13.656  1.00 89.62           O  
ATOM   1534  N   VAL A 198      16.234  -5.785  11.000  1.00 90.44           N  
ATOM   1535  CA  VAL A 198      16.531  -5.422   9.625  1.00 90.44           C  
ATOM   1536  C   VAL A 198      17.516  -4.242   9.594  1.00 90.44           C  
ATOM   1537  CB  VAL A 198      15.250  -5.070   8.836  1.00 90.44           C  
ATOM   1538  O   VAL A 198      18.484  -4.246   8.836  1.00 90.44           O  
ATOM   1539  CG1 VAL A 198      15.602  -4.484   7.469  1.00 90.44           C  
ATOM   1540  CG2 VAL A 198      14.367  -6.309   8.680  1.00 90.44           C  
ATOM   1541  N   ALA A 199      17.344  -3.275  10.383  1.00 89.81           N  
ATOM   1542  CA  ALA A 199      18.203  -2.104  10.461  1.00 89.81           C  
ATOM   1543  C   ALA A 199      19.625  -2.492  10.898  1.00 89.81           C  
ATOM   1544  CB  ALA A 199      17.625  -1.069  11.414  1.00 89.81           C  
ATOM   1545  O   ALA A 199      20.609  -2.014  10.336  1.00 89.81           O  
ATOM   1546  N   MET A 200      19.719  -3.311  11.898  1.00 92.62           N  
ATOM   1547  CA  MET A 200      21.016  -3.781  12.383  1.00 92.62           C  
ATOM   1548  C   MET A 200      21.781  -4.508  11.281  1.00 92.62           C  
ATOM   1549  CB  MET A 200      20.844  -4.699  13.594  1.00 92.62           C  
ATOM   1550  O   MET A 200      22.984  -4.320  11.133  1.00 92.62           O  
ATOM   1551  CG  MET A 200      20.672  -3.959  14.906  1.00 92.62           C  
ATOM   1552  SD  MET A 200      20.812  -5.066  16.359  1.00 92.62           S  
ATOM   1553  CE  MET A 200      19.188  -5.875  16.312  1.00 92.62           C  
ATOM   1554  N   GLN A 201      21.109  -5.355  10.547  1.00 90.44           N  
ATOM   1555  CA  GLN A 201      21.703  -6.094   9.438  1.00 90.44           C  
ATOM   1556  C   GLN A 201      22.250  -5.141   8.375  1.00 90.44           C  
ATOM   1557  CB  GLN A 201      20.688  -7.051   8.820  1.00 90.44           C  
ATOM   1558  O   GLN A 201      23.312  -5.383   7.801  1.00 90.44           O  
ATOM   1559  CG  GLN A 201      21.312  -8.055   7.852  1.00 90.44           C  
ATOM   1560  CD  GLN A 201      20.344  -9.172   7.480  1.00 90.44           C  
ATOM   1561  NE2 GLN A 201      20.891 -10.352   7.203  1.00 90.44           N  
ATOM   1562  OE1 GLN A 201      19.125  -8.977   7.441  1.00 90.44           O  
ATOM   1563  N   LEU A 202      21.609  -4.102   8.133  1.00 91.88           N  
ATOM   1564  CA  LEU A 202      22.000  -3.127   7.121  1.00 91.88           C  
ATOM   1565  C   LEU A 202      23.234  -2.352   7.574  1.00 91.88           C  
ATOM   1566  CB  LEU A 202      20.859  -2.156   6.828  1.00 91.88           C  
ATOM   1567  O   LEU A 202      24.109  -2.043   6.762  1.00 91.88           O  
ATOM   1568  CG  LEU A 202      19.672  -2.730   6.059  1.00 91.88           C  
ATOM   1569  CD1 LEU A 202      18.547  -1.697   5.965  1.00 91.88           C  
ATOM   1570  CD2 LEU A 202      20.094  -3.184   4.668  1.00 91.88           C  
ATOM   1571  N   ILE A 203      23.297  -2.133   8.875  1.00 92.44           N  
ATOM   1572  CA  ILE A 203      24.438  -1.417   9.422  1.00 92.44           C  
ATOM   1573  C   ILE A 203      25.672  -2.320   9.398  1.00 92.44           C  
ATOM   1574  CB  ILE A 203      24.172  -0.925  10.859  1.00 92.44           C  
ATOM   1575  O   ILE A 203      26.781  -1.866   9.086  1.00 92.44           O  
ATOM   1576  CG1 ILE A 203      23.031   0.115  10.867  1.00 92.44           C  
ATOM   1577  CG2 ILE A 203      25.438  -0.354  11.492  1.00 92.44           C  
ATOM   1578  CD1 ILE A 203      22.516   0.462  12.250  1.00 92.44           C  
ATOM   1579  N   GLU A 204      25.516  -3.580   9.641  1.00 84.62           N  
ATOM   1580  CA  GLU A 204      26.656  -4.504   9.656  1.00 84.62           C  
ATOM   1581  C   GLU A 204      27.172  -4.762   8.250  1.00 84.62           C  
ATOM   1582  CB  GLU A 204      26.266  -5.824  10.320  1.00 84.62           C  
ATOM   1583  O   GLU A 204      28.359  -5.016   8.055  1.00 84.62           O  
ATOM   1584  CG  GLU A 204      26.094  -5.730  11.836  1.00 84.62           C  
ATOM   1585  CD  GLU A 204      25.578  -7.012  12.461  1.00 84.62           C  
ATOM   1586  OE1 GLU A 204      25.328  -7.031  13.688  1.00 84.62           O  
ATOM   1587  OE2 GLU A 204      25.422  -8.008  11.727  1.00 84.62           O  
ATOM   1588  N   ASP A 205      26.328  -4.703   7.270  1.00 75.12           N  
ATOM   1589  CA  ASP A 205      26.781  -4.910   5.898  1.00 75.12           C  
ATOM   1590  C   ASP A 205      27.516  -3.680   5.371  1.00 75.12           C  
ATOM   1591  CB  ASP A 205      25.594  -5.238   4.988  1.00 75.12           C  
ATOM   1592  O   ASP A 205      28.125  -3.729   4.305  1.00 75.12           O  
ATOM   1593  CG  ASP A 205      25.078  -6.656   5.176  1.00 75.12           C  
ATOM   1594  OD1 ASP A 205      25.703  -7.441   5.914  1.00 75.12           O  
ATOM   1595  OD2 ASP A 205      24.031  -6.988   4.578  1.00 75.12           O  
ATOM   1596  N   LEU A 206      27.578  -2.596   6.086  1.00 62.72           N  
ATOM   1597  CA  LEU A 206      28.406  -1.470   5.684  1.00 62.72           C  
ATOM   1598  C   LEU A 206      29.844  -1.665   6.152  1.00 62.72           C  
ATOM   1599  CB  LEU A 206      27.844  -0.159   6.242  1.00 62.72           C  
ATOM   1600  O   LEU A 206      30.781  -1.311   5.445  1.00 62.72           O  
ATOM   1601  CG  LEU A 206      27.031   0.696   5.277  1.00 62.72           C  
ATOM   1602  CD1 LEU A 206      25.547   0.320   5.359  1.00 62.72           C  
ATOM   1603  CD2 LEU A 206      27.219   2.178   5.574  1.00 62.72           C  
TER    1604      LEU A 206                                                      
ENDMDL                                                                          
END                                                                             
