# Supplementary material for: Phosphorylation tunes strain-specific protein condensation during rotavirus replication organelle assembly
Source: EMBO J. 2026 May 26;45(13):4733–65. doi: 10.1038/s44318-026-00814-z (PMC13324165; doi:10.1038/s44318-026-00814-z)
Supplement: Supplementary file 11 — Source data Fig. 9 [file 44318_2026_814_MOESM11_ESM.zip › Figure_7/Figure 7A/NSP5 SA11 HP/log.txt]

2024-02-12 13:32:57	657 Running on GPU
2024-02-12 13:32:57	750 Found 5 citations for tools or databases
2024-02-12 13:32:57	750 Query 1/1: NSP5SA11HP_6fef1 (length 206)
2024-02-12 13:32:58	097 Sleeping for 10s. Reason: PENDING
2024-02-12 13:33:08	417 Sleeping for 9s. Reason: RUNNING
2024-02-12 13:33:17	772 Sleeping for 8s. Reason: RUNNING
2024-02-12 13:33:27	378 Setting max_seq=96	max_extra_seq=1
2024-02-12 13:34:08	924 alphafold2_ptm_model_1_seed_000 recycle=0 pLDDT=58.1 pTM=0.206
2024-02-12 13:34:14	576 alphafold2_ptm_model_1_seed_000 recycle=1 pLDDT=58.1 pTM=0.213 tol=9.44
2024-02-12 13:34:20	245 alphafold2_ptm_model_1_seed_000 recycle=2 pLDDT=57.9 pTM=0.216 tol=6
2024-02-12 13:34:25	949 alphafold2_ptm_model_1_seed_000 recycle=3 pLDDT=58.5 pTM=0.221 tol=2.61
2024-02-12 13:34:25	950 alphafold2_ptm_model_1_seed_000 took 46.2s (3 recycles)
2024-02-12 13:34:31	986 alphafold2_ptm_model_2_seed_000 recycle=0 pLDDT=55.7 pTM=0.186
2024-02-12 13:34:37	742 alphafold2_ptm_model_2_seed_000 recycle=1 pLDDT=57.8 pTM=0.204 tol=9.26
2024-02-12 13:34:43	525 alphafold2_ptm_model_2_seed_000 recycle=2 pLDDT=57.9 pTM=0.184 tol=2.96
2024-02-12 13:34:49	341 alphafold2_ptm_model_2_seed_000 recycle=3 pLDDT=58.3 pTM=0.19 tol=1.92
2024-02-12 13:34:49	343 alphafold2_ptm_model_2_seed_000 took 23.1s (3 recycles)
2024-02-12 13:34:55	477 alphafold2_ptm_model_3_seed_000 recycle=0 pLDDT=56.3 pTM=0.191
2024-02-12 13:35:01	369 alphafold2_ptm_model_3_seed_000 recycle=1 pLDDT=57.1 pTM=0.197 tol=5.42
2024-02-12 13:35:07	303 alphafold2_ptm_model_3_seed_000 recycle=2 pLDDT=57.3 pTM=0.193 tol=4.17
2024-02-12 13:35:13	263 alphafold2_ptm_model_3_seed_000 recycle=3 pLDDT=57.2 pTM=0.196 tol=1.87
2024-02-12 13:35:13	264 alphafold2_ptm_model_3_seed_000 took 23.7s (3 recycles)
2024-02-12 13:35:19	758 alphafold2_ptm_model_4_seed_000 recycle=0 pLDDT=49.5 pTM=0.189
2024-02-12 13:35:25	748 alphafold2_ptm_model_4_seed_000 recycle=1 pLDDT=52.1 pTM=0.182 tol=6.91
2024-02-12 13:35:31	708 alphafold2_ptm_model_4_seed_000 recycle=2 pLDDT=52.7 pTM=0.178 tol=2.89
2024-02-12 13:35:37	646 alphafold2_ptm_model_4_seed_000 recycle=3 pLDDT=54.1 pTM=0.181 tol=4.02
2024-02-12 13:35:37	647 alphafold2_ptm_model_4_seed_000 took 23.9s (3 recycles)
2024-02-12 13:35:43	844 alphafold2_ptm_model_5_seed_000 recycle=0 pLDDT=54.8 pTM=0.197
2024-02-12 13:35:49	744 alphafold2_ptm_model_5_seed_000 recycle=1 pLDDT=54.6 pTM=0.181 tol=7.13
2024-02-12 13:35:55	630 alphafold2_ptm_model_5_seed_000 recycle=2 pLDDT=54 pTM=0.171 tol=3.73
2024-02-12 13:36:01	514 alphafold2_ptm_model_5_seed_000 recycle=3 pLDDT=54.9 pTM=0.177 tol=3.56
2024-02-12 13:36:01	516 alphafold2_ptm_model_5_seed_000 took 23.6s (3 recycles)
2024-02-12 13:36:01	781 reranking models by 'plddt' metric
2024-02-12 13:36:01	782 rank_001_alphafold2_ptm_model_1_seed_000 pLDDT=58.5 pTM=0.221
2024-02-12 13:36:01	783 rank_002_alphafold2_ptm_model_2_seed_000 pLDDT=58.3 pTM=0.19
2024-02-12 13:36:01	783 rank_003_alphafold2_ptm_model_3_seed_000 pLDDT=57.2 pTM=0.196
2024-02-12 13:36:01	784 rank_004_alphafold2_ptm_model_5_seed_000 pLDDT=54.9 pTM=0.177
2024-02-12 13:36:01	785 rank_005_alphafold2_ptm_model_4_seed_000 pLDDT=54.1 pTM=0.181
2024-02-12 13:36:03	621 Done
