# Supplementary material for: Phosphorylation tunes strain-specific protein condensation during rotavirus replication organelle assembly
Source: EMBO J. 2026 May 26;45(13):4733–65. doi: 10.1038/s44318-026-00814-z (PMC13324165; doi:10.1038/s44318-026-00814-z)
Supplement: Supplementary file 11 — Source data Fig. 9 [file 44318_2026_814_MOESM11_ESM.zip › Figure_7/Figure 7A/NSP5 SA11 HP/NSP5SA11HP_6fef1_unrelaxed_rank_002_alphafold2_ptm_model_2_seed_000.pdb]

MODEL     1                                                                     
ATOM      1  N   MET A   1      35.469  47.562 -49.906  1.00 37.56           N  
ATOM      2  CA  MET A   1      35.000  46.312 -50.469  1.00 37.56           C  
ATOM      3  C   MET A   1      35.562  45.125 -49.719  1.00 37.56           C  
ATOM      4  CB  MET A   1      35.344  46.219 -51.969  1.00 37.56           C  
ATOM      5  O   MET A   1      36.781  45.000 -49.594  1.00 37.56           O  
ATOM      6  CG  MET A   1      34.125  46.062 -52.875  1.00 37.56           C  
ATOM      7  SD  MET A   1      34.531  46.438 -54.625  1.00 37.56           S  
ATOM      8  CE  MET A   1      35.000  44.781 -55.188  1.00 37.56           C  
ATOM      9  N   TRP A   2      35.125  44.812 -48.438  1.00 37.22           N  
ATOM     10  CA  TRP A   2      35.469  43.781 -47.438  1.00 37.22           C  
ATOM     11  C   TRP A   2      34.906  42.438 -47.844  1.00 37.22           C  
ATOM     12  CB  TRP A   2      34.969  44.188 -46.062  1.00 37.22           C  
ATOM     13  O   TRP A   2      33.719  42.312 -48.156  1.00 37.22           O  
ATOM     14  CG  TRP A   2      35.844  45.125 -45.312  1.00 37.22           C  
ATOM     15  CD1 TRP A   2      36.562  46.188 -45.844  1.00 37.22           C  
ATOM     16  CD2 TRP A   2      36.156  45.125 -43.938  1.00 37.22           C  
ATOM     17  CE2 TRP A   2      37.062  46.188 -43.688  1.00 37.22           C  
ATOM     18  CE3 TRP A   2      35.781  44.281 -42.875  1.00 37.22           C  
ATOM     19  NE1 TRP A   2      37.281  46.812 -44.875  1.00 37.22           N  
ATOM     20  CH2 TRP A   2      37.156  45.625 -41.375  1.00 37.22           C  
ATOM     21  CZ2 TRP A   2      37.562  46.438 -42.406  1.00 37.22           C  
ATOM     22  CZ3 TRP A   2      36.281  44.562 -41.594  1.00 37.22           C  
ATOM     23  N   SER A   3      35.688  41.469 -48.406  1.00 38.78           N  
ATOM     24  CA  SER A   3      35.469  40.094 -48.750  1.00 38.78           C  
ATOM     25  C   SER A   3      35.719  39.188 -47.531  1.00 38.78           C  
ATOM     26  CB  SER A   3      36.375  39.656 -49.906  1.00 38.78           C  
ATOM     27  O   SER A   3      36.719  39.344 -46.844  1.00 38.78           O  
ATOM     28  OG  SER A   3      35.688  39.656 -51.125  1.00 38.78           O  
ATOM     29  N   HIS A   4      34.719  38.625 -46.812  1.00 42.03           N  
ATOM     30  CA  HIS A   4      34.562  37.531 -45.875  1.00 42.03           C  
ATOM     31  C   HIS A   4      34.781  36.188 -46.531  1.00 42.03           C  
ATOM     32  CB  HIS A   4      33.188  37.594 -45.188  1.00 42.03           C  
ATOM     33  O   HIS A   4      34.188  35.938 -47.594  1.00 42.03           O  
ATOM     34  CG  HIS A   4      33.094  38.594 -44.094  1.00 42.03           C  
ATOM     35  CD2 HIS A   4      32.031  39.094 -43.438  1.00 42.03           C  
ATOM     36  ND1 HIS A   4      34.219  39.156 -43.500  1.00 42.03           N  
ATOM     37  CE1 HIS A   4      33.812  40.000 -42.562  1.00 42.03           C  
ATOM     38  NE2 HIS A   4      32.500  39.969 -42.500  1.00 42.03           N  
ATOM     39  N   PRO A   5      35.562  35.250 -45.969  1.00 50.06           N  
ATOM     40  CA  PRO A   5      35.438  33.875 -46.469  1.00 50.06           C  
ATOM     41  C   PRO A   5      34.500  33.031 -45.656  1.00 50.06           C  
ATOM     42  CB  PRO A   5      36.875  33.344 -46.375  1.00 50.06           C  
ATOM     43  O   PRO A   5      34.344  33.250 -44.438  1.00 50.06           O  
ATOM     44  CG  PRO A   5      37.531  34.188 -45.312  1.00 50.06           C  
ATOM     45  CD  PRO A   5      36.594  35.312 -44.969  1.00 50.06           C  
ATOM     46  N   GLN A   6      33.375  32.531 -46.156  1.00 45.56           N  
ATOM     47  CA  GLN A   6      32.375  31.516 -45.875  1.00 45.56           C  
ATOM     48  C   GLN A   6      33.000  30.125 -45.750  1.00 45.56           C  
ATOM     49  CB  GLN A   6      31.297  31.500 -46.969  1.00 45.56           C  
ATOM     50  O   GLN A   6      33.750  29.703 -46.625  1.00 45.56           O  
ATOM     51  CG  GLN A   6      30.391  32.719 -46.969  1.00 45.56           C  
ATOM     52  CD  GLN A   6      29.016  32.438 -46.375  1.00 45.56           C  
ATOM     53  NE2 GLN A   6      28.266  33.469 -46.094  1.00 45.56           N  
ATOM     54  OE1 GLN A   6      28.641  31.266 -46.219  1.00 45.56           O  
ATOM     55  N   PHE A   7      33.375  29.641 -44.594  1.00 49.66           N  
ATOM     56  CA  PHE A   7      33.625  28.281 -44.125  1.00 49.66           C  
ATOM     57  C   PHE A   7      32.344  27.438 -44.188  1.00 49.66           C  
ATOM     58  CB  PHE A   7      34.188  28.297 -42.719  1.00 49.66           C  
ATOM     59  O   PHE A   7      31.328  27.844 -43.656  1.00 49.66           O  
ATOM     60  CG  PHE A   7      35.688  28.156 -42.656  1.00 49.66           C  
ATOM     61  CD1 PHE A   7      36.281  26.906 -42.656  1.00 49.66           C  
ATOM     62  CD2 PHE A   7      36.500  29.281 -42.594  1.00 49.66           C  
ATOM     63  CE1 PHE A   7      37.688  26.766 -42.594  1.00 49.66           C  
ATOM     64  CE2 PHE A   7      37.906  29.156 -42.562  1.00 49.66           C  
ATOM     65  CZ  PHE A   7      38.469  27.906 -42.562  1.00 49.66           C  
ATOM     66  N   GLU A   8      32.031  26.875 -45.281  1.00 55.06           N  
ATOM     67  CA  GLU A   8      31.016  25.828 -45.438  1.00 55.06           C  
ATOM     68  C   GLU A   8      31.469  24.516 -44.812  1.00 55.06           C  
ATOM     69  CB  GLU A   8      30.703  25.625 -46.938  1.00 55.06           C  
ATOM     70  O   GLU A   8      32.594  24.047 -45.094  1.00 55.06           O  
ATOM     71  CG  GLU A   8      29.812  26.688 -47.531  1.00 55.06           C  
ATOM     72  CD  GLU A   8      28.953  26.188 -48.688  1.00 55.06           C  
ATOM     73  OE1 GLU A   8      28.031  26.922 -49.125  1.00 55.06           O  
ATOM     74  OE2 GLU A   8      29.203  25.062 -49.156  1.00 55.06           O  
ATOM     75  N   LYS A   9      31.203  24.219 -43.594  1.00 51.44           N  
ATOM     76  CA  LYS A   9      31.266  22.953 -42.875  1.00 51.44           C  
ATOM     77  C   LYS A   9      30.172  21.984 -43.344  1.00 51.44           C  
ATOM     78  CB  LYS A   9      31.156  23.172 -41.344  1.00 51.44           C  
ATOM     79  O   LYS A   9      29.000  22.359 -43.375  1.00 51.44           O  
ATOM     80  CG  LYS A   9      32.500  23.406 -40.656  1.00 51.44           C  
ATOM     81  CD  LYS A   9      32.312  23.672 -39.188  1.00 51.44           C  
ATOM     82  CE  LYS A   9      33.594  24.109 -38.531  1.00 51.44           C  
ATOM     83  NZ  LYS A   9      33.406  24.516 -37.094  1.00 51.44           N  
ATOM     84  N   SER A  10      30.375  21.141 -44.375  1.00 57.03           N  
ATOM     85  CA  SER A  10      29.641  19.953 -44.781  1.00 57.03           C  
ATOM     86  C   SER A  10      29.719  18.875 -43.719  1.00 57.03           C  
ATOM     87  CB  SER A  10      30.172  19.406 -46.094  1.00 57.03           C  
ATOM     88  O   SER A  10      30.781  18.609 -43.156  1.00 57.03           O  
ATOM     89  OG  SER A  10      31.578  19.219 -46.031  1.00 57.03           O  
ATOM     90  N   LEU A  11      28.703  18.656 -42.875  1.00 57.38           N  
ATOM     91  CA  LEU A  11      28.453  17.594 -41.906  1.00 57.38           C  
ATOM     92  C   LEU A  11      28.031  16.297 -42.594  1.00 57.38           C  
ATOM     93  CB  LEU A  11      27.375  18.031 -40.906  1.00 57.38           C  
ATOM     94  O   LEU A  11      27.047  16.281 -43.312  1.00 57.38           O  
ATOM     95  CG  LEU A  11      27.781  18.047 -39.406  1.00 57.38           C  
ATOM     96  CD1 LEU A  11      27.734  19.453 -38.875  1.00 57.38           C  
ATOM     97  CD2 LEU A  11      26.891  17.109 -38.594  1.00 57.38           C  
ATOM     98  N   SER A  12      28.938  15.453 -43.094  1.00 59.62           N  
ATOM     99  CA  SER A  12      28.688  14.125 -43.656  1.00 59.62           C  
ATOM    100  C   SER A  12      28.688  13.070 -42.562  1.00 59.62           C  
ATOM    101  CB  SER A  12      29.734  13.773 -44.719  1.00 59.62           C  
ATOM    102  O   SER A  12      29.484  13.148 -41.594  1.00 59.62           O  
ATOM    103  OG  SER A  12      31.016  13.688 -44.125  1.00 59.62           O  
ATOM    104  N   ILE A  13      27.547  12.539 -42.188  1.00 64.38           N  
ATOM    105  CA  ILE A  13      27.297  11.461 -41.219  1.00 64.38           C  
ATOM    106  C   ILE A  13      27.625  10.117 -41.875  1.00 64.38           C  
ATOM    107  CB  ILE A  13      25.844  11.469 -40.719  1.00 64.38           C  
ATOM    108  O   ILE A  13      27.219   9.844 -43.000  1.00 64.38           O  
ATOM    109  CG1 ILE A  13      25.312  12.906 -40.656  1.00 64.38           C  
ATOM    110  CG2 ILE A  13      25.750  10.781 -39.344  1.00 64.38           C  
ATOM    111  CD1 ILE A  13      23.797  13.008 -40.625  1.00 64.38           C  
ATOM    112  N   ASP A  14      28.719   9.438 -41.500  1.00 59.12           N  
ATOM    113  CA  ASP A  14      29.203   8.086 -41.750  1.00 59.12           C  
ATOM    114  C   ASP A  14      28.281   7.043 -41.125  1.00 59.12           C  
ATOM    115  CB  ASP A  14      30.625   7.926 -41.219  1.00 59.12           C  
ATOM    116  O   ASP A  14      28.141   6.977 -39.906  1.00 59.12           O  
ATOM    117  CG  ASP A  14      31.312   6.672 -41.719  1.00 59.12           C  
ATOM    118  OD1 ASP A  14      30.734   5.957 -42.562  1.00 59.12           O  
ATOM    119  OD2 ASP A  14      32.438   6.395 -41.250  1.00 59.12           O  
ATOM    120  N   VAL A  15      27.312   6.441 -41.844  1.00 64.38           N  
ATOM    121  CA  VAL A  15      26.234   5.520 -41.500  1.00 64.38           C  
ATOM    122  C   VAL A  15      26.781   4.094 -41.438  1.00 64.38           C  
ATOM    123  CB  VAL A  15      25.078   5.594 -42.500  1.00 64.38           C  
ATOM    124  O   VAL A  15      26.078   3.170 -41.031  1.00 64.38           O  
ATOM    125  CG1 VAL A  15      24.250   6.863 -42.281  1.00 64.38           C  
ATOM    126  CG2 VAL A  15      25.609   5.535 -43.938  1.00 64.38           C  
ATOM    127  N   THR A  16      28.125   3.895 -41.625  1.00 63.91           N  
ATOM    128  CA  THR A  16      28.734   2.564 -41.562  1.00 63.91           C  
ATOM    129  C   THR A  16      29.156   2.203 -40.156  1.00 63.91           C  
ATOM    130  CB  THR A  16      29.938   2.475 -42.531  1.00 63.91           C  
ATOM    131  O   THR A  16      29.438   1.038 -39.875  1.00 63.91           O  
ATOM    132  CG2 THR A  16      29.516   2.619 -43.969  1.00 63.91           C  
ATOM    133  OG1 THR A  16      30.875   3.520 -42.188  1.00 63.91           O  
ATOM    134  N   SER A  17      28.875   3.068 -39.188  1.00 53.53           N  
ATOM    135  CA  SER A  17      29.203   2.750 -37.781  1.00 53.53           C  
ATOM    136  C   SER A  17      27.938   2.559 -36.969  1.00 53.53           C  
ATOM    137  CB  SER A  17      30.062   3.852 -37.188  1.00 53.53           C  
ATOM    138  O   SER A  17      28.000   2.457 -35.719  1.00 53.53           O  
ATOM    139  OG  SER A  17      30.844   4.496 -38.156  1.00 53.53           O  
ATOM    140  N   LEU A  18      26.766   2.334 -37.688  1.00 60.12           N  
ATOM    141  CA  LEU A  18      25.578   2.121 -36.844  1.00 60.12           C  
ATOM    142  C   LEU A  18      25.391   0.640 -36.531  1.00 60.12           C  
ATOM    143  CB  LEU A  18      24.344   2.664 -37.562  1.00 60.12           C  
ATOM    144  O   LEU A  18      25.750  -0.220 -37.344  1.00 60.12           O  
ATOM    145  CG  LEU A  18      24.219   4.188 -37.656  1.00 60.12           C  
ATOM    146  CD1 LEU A  18      23.281   4.582 -38.781  1.00 60.12           C  
ATOM    147  CD2 LEU A  18      23.734   4.762 -36.312  1.00 60.12           C  
ATOM    148  N   PRO A  19      25.281   0.252 -35.281  1.00 52.22           N  
ATOM    149  CA  PRO A  19      25.047  -1.131 -34.875  1.00 52.22           C  
ATOM    150  C   PRO A  19      23.859  -1.765 -35.594  1.00 52.22           C  
ATOM    151  CB  PRO A  19      24.766  -1.005 -33.375  1.00 52.22           C  
ATOM    152  O   PRO A  19      22.875  -1.077 -35.906  1.00 52.22           O  
ATOM    153  CG  PRO A  19      24.484   0.448 -33.156  1.00 52.22           C  
ATOM    154  CD  PRO A  19      24.938   1.206 -34.375  1.00 52.22           C  
ATOM    155  N   SER A  20      24.031  -2.805 -36.438  1.00 46.38           N  
ATOM    156  CA  SER A  20      23.156  -3.725 -37.156  1.00 46.38           C  
ATOM    157  C   SER A  20      22.125  -4.348 -36.219  1.00 46.38           C  
ATOM    158  CB  SER A  20      23.969  -4.824 -37.844  1.00 46.38           C  
ATOM    159  O   SER A  20      22.469  -4.805 -35.125  1.00 46.38           O  
ATOM    160  OG  SER A  20      24.312  -4.453 -39.156  1.00 46.38           O  
ATOM    161  N   ILE A  21      20.875  -3.852 -36.188  1.00 55.12           N  
ATOM    162  CA  ILE A  21      19.734  -4.441 -35.500  1.00 55.12           C  
ATOM    163  C   ILE A  21      19.359  -5.766 -36.156  1.00 55.12           C  
ATOM    164  CB  ILE A  21      18.531  -3.484 -35.469  1.00 55.12           C  
ATOM    165  O   ILE A  21      19.156  -5.832 -37.344  1.00 55.12           O  
ATOM    166  CG1 ILE A  21      18.953  -2.088 -35.000  1.00 55.12           C  
ATOM    167  CG2 ILE A  21      17.406  -4.043 -34.594  1.00 55.12           C  
ATOM    168  CD1 ILE A  21      17.891  -1.018 -35.219  1.00 55.12           C  
ATOM    169  N   PRO A  22      19.547  -6.945 -35.562  1.00 46.38           N  
ATOM    170  CA  PRO A  22      19.016  -8.172 -36.156  1.00 46.38           C  
ATOM    171  C   PRO A  22      17.484  -8.203 -36.188  1.00 46.38           C  
ATOM    172  CB  PRO A  22      19.562  -9.273 -35.250  1.00 46.38           C  
ATOM    173  O   PRO A  22      16.844  -7.676 -35.281  1.00 46.38           O  
ATOM    174  CG  PRO A  22      19.844  -8.578 -33.938  1.00 46.38           C  
ATOM    175  CD  PRO A  22      19.984  -7.109 -34.188  1.00 46.38           C  
ATOM    176  N   SER A  23      16.828  -8.125 -37.375  1.00 48.78           N  
ATOM    177  CA  SER A  23      15.422  -8.422 -37.656  1.00 48.78           C  
ATOM    178  C   SER A  23      15.117  -9.898 -37.469  1.00 48.78           C  
ATOM    179  CB  SER A  23      15.078  -8.016 -39.094  1.00 48.78           C  
ATOM    180  O   SER A  23      15.656 -10.758 -38.156  1.00 48.78           O  
ATOM    181  OG  SER A  23      15.844  -8.758 -40.031  1.00 48.78           O  
ATOM    182  N   THR A  24      14.969 -10.359 -36.219  1.00 47.91           N  
ATOM    183  CA  THR A  24      14.297 -11.656 -36.156  1.00 47.91           C  
ATOM    184  C   THR A  24      12.828 -11.484 -35.812  1.00 47.91           C  
ATOM    185  CB  THR A  24      14.984 -12.586 -35.156  1.00 47.91           C  
ATOM    186  O   THR A  24      12.500 -10.992 -34.719  1.00 47.91           O  
ATOM    187  CG2 THR A  24      16.438 -12.844 -35.531  1.00 47.91           C  
ATOM    188  OG1 THR A  24      14.930 -11.984 -33.844  1.00 47.91           O  
ATOM    189  N   ILE A  25      11.992 -11.102 -36.750  1.00 55.84           N  
ATOM    190  CA  ILE A  25      10.539 -11.273 -36.750  1.00 55.84           C  
ATOM    191  C   ILE A  25      10.156 -12.492 -37.594  1.00 55.84           C  
ATOM    192  CB  ILE A  25       9.820 -10.016 -37.281  1.00 55.84           C  
ATOM    193  O   ILE A  25      10.547 -12.602 -38.750  1.00 55.84           O  
ATOM    194  CG1 ILE A  25      10.188  -8.789 -36.438  1.00 55.84           C  
ATOM    195  CG2 ILE A  25       8.305 -10.227 -37.281  1.00 55.84           C  
ATOM    196  CD1 ILE A  25       9.664  -7.473 -36.969  1.00 55.84           C  
ATOM    197  N   TYR A  26      10.258 -13.789 -37.031  1.00 48.62           N  
ATOM    198  CA  TYR A  26       9.148 -14.703 -37.250  1.00 48.62           C  
ATOM    199  C   TYR A  26       9.391 -16.047 -36.562  1.00 48.62           C  
ATOM    200  CB  TYR A  26       8.938 -14.930 -38.750  1.00 48.62           C  
ATOM    201  O   TYR A  26      10.445 -16.656 -36.719  1.00 48.62           O  
ATOM    202  CG  TYR A  26       7.949 -13.969 -39.375  1.00 48.62           C  
ATOM    203  CD1 TYR A  26       6.586 -14.250 -39.375  1.00 48.62           C  
ATOM    204  CD2 TYR A  26       8.375 -12.781 -39.969  1.00 48.62           C  
ATOM    205  CE1 TYR A  26       5.672 -13.367 -39.969  1.00 48.62           C  
ATOM    206  CE2 TYR A  26       7.473 -11.891 -40.531  1.00 48.62           C  
ATOM    207  OH  TYR A  26       5.227 -11.320 -41.094  1.00 48.62           O  
ATOM    208  CZ  TYR A  26       6.125 -12.195 -40.531  1.00 48.62           C  
ATOM    209  N   LYS A  27       8.641 -16.297 -35.438  1.00 36.53           N  
ATOM    210  CA  LYS A  27       7.992 -17.578 -35.250  1.00 36.53           C  
ATOM    211  C   LYS A  27       6.867 -17.500 -34.219  1.00 36.53           C  
ATOM    212  CB  LYS A  27       9.008 -18.641 -34.812  1.00 36.53           C  
ATOM    213  O   LYS A  27       7.062 -16.953 -33.125  1.00 36.53           O  
ATOM    214  CG  LYS A  27       9.836 -19.203 -35.969  1.00 36.53           C  
ATOM    215  CD  LYS A  27      10.398 -20.578 -35.656  1.00 36.53           C  
ATOM    216  CE  LYS A  27      11.164 -21.172 -36.812  1.00 36.53           C  
ATOM    217  NZ  LYS A  27      11.703 -22.531 -36.500  1.00 36.53           N  
ATOM    218  N   ASN A  28       5.691 -17.234 -34.719  1.00 49.56           N  
ATOM    219  CA  ASN A  28       4.336 -17.625 -34.375  1.00 49.56           C  
ATOM    220  C   ASN A  28       4.293 -19.047 -33.812  1.00 49.56           C  
ATOM    221  CB  ASN A  28       3.396 -17.484 -35.562  1.00 49.56           C  
ATOM    222  O   ASN A  28       4.551 -20.000 -34.531  1.00 49.56           O  
ATOM    223  CG  ASN A  28       2.232 -16.562 -35.281  1.00 49.56           C  
ATOM    224  ND2 ASN A  28       1.416 -16.312 -36.312  1.00 49.56           N  
ATOM    225  OD1 ASN A  28       2.066 -16.062 -34.188  1.00 49.56           O  
ATOM    226  N   GLU A  29       4.469 -19.219 -32.500  1.00 37.59           N  
ATOM    227  CA  GLU A  29       3.789 -20.312 -31.812  1.00 37.59           C  
ATOM    228  C   GLU A  29       2.842 -19.781 -30.734  1.00 37.59           C  
ATOM    229  CB  GLU A  29       4.809 -21.266 -31.172  1.00 37.59           C  
ATOM    230  O   GLU A  29       3.164 -18.812 -30.047  1.00 37.59           O  
ATOM    231  CG  GLU A  29       5.848 -21.797 -32.156  1.00 37.59           C  
ATOM    232  CD  GLU A  29       5.859 -23.312 -32.281  1.00 37.59           C  
ATOM    233  OE1 GLU A  29       6.305 -23.828 -33.312  1.00 37.59           O  
ATOM    234  OE2 GLU A  29       5.410 -23.969 -31.312  1.00 37.59           O  
ATOM    235  N   SER A  30       1.647 -19.406 -31.141  1.00 51.88           N  
ATOM    236  CA  SER A  30       0.314 -19.422 -30.547  1.00 51.88           C  
ATOM    237  C   SER A  30       0.387 -19.516 -29.031  1.00 51.88           C  
ATOM    238  CB  SER A  30      -0.499 -20.594 -31.094  1.00 51.88           C  
ATOM    239  O   SER A  30       0.875 -20.500 -28.484  1.00 51.88           O  
ATOM    240  OG  SER A  30      -0.398 -20.656 -32.500  1.00 51.88           O  
ATOM    241  N   SER A  31       0.649 -18.406 -28.344  1.00 40.00           N  
ATOM    242  CA  SER A  31       0.088 -18.219 -27.016  1.00 40.00           C  
ATOM    243  C   SER A  31      -0.414 -16.797 -26.812  1.00 40.00           C  
ATOM    244  CB  SER A  31       1.127 -18.562 -25.938  1.00 40.00           C  
ATOM    245  O   SER A  31       0.213 -15.844 -27.266  1.00 40.00           O  
ATOM    246  OG  SER A  31       1.475 -19.938 -26.000  1.00 40.00           O  
ATOM    247  N   SER A  32      -1.658 -16.609 -27.094  1.00 41.62           N  
ATOM    248  CA  SER A  32      -2.547 -15.531 -26.672  1.00 41.62           C  
ATOM    249  C   SER A  32      -1.930 -14.711 -25.547  1.00 41.62           C  
ATOM    250  CB  SER A  32      -3.898 -16.094 -26.234  1.00 41.62           C  
ATOM    251  O   SER A  32      -1.761 -15.211 -24.438  1.00 41.62           O  
ATOM    252  OG  SER A  32      -4.570 -16.703 -27.312  1.00 41.62           O  
ATOM    253  N   THR A  33      -0.827 -13.953 -25.828  1.00 45.59           N  
ATOM    254  CA  THR A  33      -0.317 -12.984 -24.859  1.00 45.59           C  
ATOM    255  C   THR A  33      -0.773 -11.570 -25.219  1.00 45.59           C  
ATOM    256  CB  THR A  33       1.221 -13.031 -24.797  1.00 45.59           C  
ATOM    257  O   THR A  33      -0.777 -11.188 -26.391  1.00 45.59           O  
ATOM    258  CG2 THR A  33       1.702 -14.273 -24.062  1.00 45.59           C  
ATOM    259  OG1 THR A  33       1.757 -13.031 -26.125  1.00 45.59           O  
ATOM    260  N   THR A  34      -1.949 -11.148 -24.891  1.00 44.47           N  
ATOM    261  CA  THR A  34      -2.398  -9.766 -24.734  1.00 44.47           C  
ATOM    262  C   THR A  34      -1.209  -8.812 -24.719  1.00 44.47           C  
ATOM    263  CB  THR A  34      -3.229  -9.586 -23.453  1.00 44.47           C  
ATOM    264  O   THR A  34      -0.244  -9.023 -23.984  1.00 44.47           O  
ATOM    265  CG2 THR A  34      -4.602 -10.234 -23.594  1.00 44.47           C  
ATOM    266  OG1 THR A  34      -2.537 -10.195 -22.359  1.00 44.47           O  
ATOM    267  N   SER A  35      -0.583  -8.445 -25.797  1.00 45.62           N  
ATOM    268  CA  SER A  35       0.281  -7.305 -26.094  1.00 45.62           C  
ATOM    269  C   SER A  35      -0.401  -5.988 -25.750  1.00 45.62           C  
ATOM    270  CB  SER A  35       0.681  -7.312 -27.578  1.00 45.62           C  
ATOM    271  O   SER A  35      -1.543  -5.750 -26.156  1.00 45.62           O  
ATOM    272  OG  SER A  35       1.446  -6.160 -27.891  1.00 45.62           O  
ATOM    273  N   THR A  36      -0.334  -5.508 -24.469  1.00 50.47           N  
ATOM    274  CA  THR A  36      -0.676  -4.133 -24.125  1.00 50.47           C  
ATOM    275  C   THR A  36       0.370  -3.162 -24.656  1.00 50.47           C  
ATOM    276  CB  THR A  36      -0.804  -3.967 -22.594  1.00 50.47           C  
ATOM    277  O   THR A  36       1.540  -3.225 -24.266  1.00 50.47           O  
ATOM    278  CG2 THR A  36      -2.176  -4.422 -22.109  1.00 50.47           C  
ATOM    279  OG1 THR A  36       0.206  -4.750 -21.953  1.00 50.47           O  
ATOM    280  N   LEU A  37       0.522  -3.092 -25.984  1.00 47.97           N  
ATOM    281  CA  LEU A  37       1.193  -1.937 -26.578  1.00 47.97           C  
ATOM    282  C   LEU A  37       0.575  -0.636 -26.062  1.00 47.97           C  
ATOM    283  CB  LEU A  37       1.122  -1.992 -28.094  1.00 47.97           C  
ATOM    284  O   LEU A  37      -0.616  -0.392 -26.266  1.00 47.97           O  
ATOM    285  CG  LEU A  37       2.432  -1.742 -28.844  1.00 47.97           C  
ATOM    286  CD1 LEU A  37       3.039  -3.062 -29.312  1.00 47.97           C  
ATOM    287  CD2 LEU A  37       2.199  -0.811 -30.031  1.00 47.97           C  
ATOM    288  N   SER A  38       0.795  -0.249 -24.750  1.00 45.16           N  
ATOM    289  CA  SER A  38       0.585   1.080 -24.188  1.00 45.16           C  
ATOM    290  C   SER A  38       1.521   2.104 -24.828  1.00 45.16           C  
ATOM    291  CB  SER A  38       0.791   1.058 -22.672  1.00 45.16           C  
ATOM    292  O   SER A  38       2.717   1.848 -24.984  1.00 45.16           O  
ATOM    293  OG  SER A  38       0.676   2.361 -22.125  1.00 45.16           O  
ATOM    294  N   GLY A  39       1.124   2.730 -25.953  1.00 52.34           N  
ATOM    295  CA  GLY A  39       1.312   3.963 -26.703  1.00 52.34           C  
ATOM    296  C   GLY A  39       1.821   5.109 -25.859  1.00 52.34           C  
ATOM    297  O   GLY A  39       1.556   6.273 -26.141  1.00 52.34           O  
ATOM    298  N   LYS A  40       2.881   5.000 -24.984  1.00 53.22           N  
ATOM    299  CA  LYS A  40       3.727   6.156 -24.703  1.00 53.22           C  
ATOM    300  C   LYS A  40       5.188   5.742 -24.547  1.00 53.22           C  
ATOM    301  CB  LYS A  40       3.250   6.879 -23.453  1.00 53.22           C  
ATOM    302  O   LYS A  40       5.508   4.871 -23.734  1.00 53.22           O  
ATOM    303  CG  LYS A  40       1.850   7.461 -23.562  1.00 53.22           C  
ATOM    304  CD  LYS A  40       1.461   8.234 -22.297  1.00 53.22           C  
ATOM    305  CE  LYS A  40       0.116   8.930 -22.469  1.00 53.22           C  
ATOM    306  NZ  LYS A  40      -0.229   9.750 -21.266  1.00 53.22           N  
ATOM    307  N   SER A  41       5.824   5.230 -25.594  1.00 47.59           N  
ATOM    308  CA  SER A  41       7.234   4.883 -25.750  1.00 47.59           C  
ATOM    309  C   SER A  41       8.133   5.930 -25.109  1.00 47.59           C  
ATOM    310  CB  SER A  41       7.590   4.730 -27.234  1.00 47.59           C  
ATOM    311  O   SER A  41       8.133   7.094 -25.516  1.00 47.59           O  
ATOM    312  OG  SER A  41       7.148   5.855 -27.969  1.00 47.59           O  
ATOM    313  N   ILE A  42       8.156   5.969 -23.781  1.00 52.97           N  
ATOM    314  CA  ILE A  42       9.297   6.566 -23.094  1.00 52.97           C  
ATOM    315  C   ILE A  42      10.531   5.676 -23.266  1.00 52.97           C  
ATOM    316  CB  ILE A  42       9.008   6.785 -21.594  1.00 52.97           C  
ATOM    317  O   ILE A  42      10.438   4.453 -23.141  1.00 52.97           O  
ATOM    318  CG1 ILE A  42       9.844   7.945 -21.047  1.00 52.97           C  
ATOM    319  CG2 ILE A  42       9.266   5.500 -20.797  1.00 52.97           C  
ATOM    320  CD1 ILE A  42       9.062   9.234 -20.844  1.00 52.97           C  
ATOM    321  N   GLY A  43      11.281   5.676 -24.391  1.00 51.31           N  
ATOM    322  CA  GLY A  43      12.625   5.238 -24.750  1.00 51.31           C  
ATOM    323  C   GLY A  43      13.266   4.359 -23.703  1.00 51.31           C  
ATOM    324  O   GLY A  43      14.484   4.395 -23.516  1.00 51.31           O  
ATOM    325  N   ARG A  44      12.406   3.627 -22.859  1.00 53.34           N  
ATOM    326  CA  ARG A  44      13.094   2.754 -21.906  1.00 53.34           C  
ATOM    327  C   ARG A  44      12.930   1.288 -22.297  1.00 53.34           C  
ATOM    328  CB  ARG A  44      12.578   2.979 -20.484  1.00 53.34           C  
ATOM    329  O   ARG A  44      11.883   0.891 -22.812  1.00 53.34           O  
ATOM    330  CG  ARG A  44      12.898   4.355 -19.938  1.00 53.34           C  
ATOM    331  CD  ARG A  44      12.594   4.441 -18.438  1.00 53.34           C  
ATOM    332  NE  ARG A  44      13.266   5.578 -17.812  1.00 53.34           N  
ATOM    333  NH1 ARG A  44      11.641   5.926 -16.219  1.00 53.34           N  
ATOM    334  NH2 ARG A  44      13.484   7.277 -16.297  1.00 53.34           N  
ATOM    335  CZ  ARG A  44      12.797   6.258 -16.781  1.00 53.34           C  
ATOM    336  N   ASP A  45      14.000   0.577 -22.781  1.00 56.97           N  
ATOM    337  CA  ASP A  45      14.062  -0.859 -23.031  1.00 56.97           C  
ATOM    338  C   ASP A  45      13.445  -1.649 -21.875  1.00 56.97           C  
ATOM    339  CB  ASP A  45      15.516  -1.299 -23.250  1.00 56.97           C  
ATOM    340  O   ASP A  45      13.984  -1.666 -20.766  1.00 56.97           O  
ATOM    341  CG  ASP A  45      16.047  -0.912 -24.625  1.00 56.97           C  
ATOM    342  OD1 ASP A  45      15.242  -0.748 -25.562  1.00 56.97           O  
ATOM    343  OD2 ASP A  45      17.281  -0.774 -24.750  1.00 56.97           O  
ATOM    344  N   GLU A  46      12.086  -1.659 -21.828  1.00 61.09           N  
ATOM    345  CA  GLU A  46      11.453  -2.406 -20.734  1.00 61.09           C  
ATOM    346  C   GLU A  46      11.648  -3.908 -20.922  1.00 61.09           C  
ATOM    347  CB  GLU A  46       9.961  -2.072 -20.656  1.00 61.09           C  
ATOM    348  O   GLU A  46      11.336  -4.457 -21.969  1.00 61.09           O  
ATOM    349  CG  GLU A  46       9.664  -0.581 -20.656  1.00 61.09           C  
ATOM    350  CD  GLU A  46       8.633  -0.174 -19.625  1.00 61.09           C  
ATOM    351  OE1 GLU A  46       8.430   1.043 -19.406  1.00 61.09           O  
ATOM    352  OE2 GLU A  46       8.016  -1.081 -19.016  1.00 61.09           O  
ATOM    353  N   GLN A  47      12.656  -4.445 -20.297  1.00 64.38           N  
ATOM    354  CA  GLN A  47      12.805  -5.895 -20.219  1.00 64.38           C  
ATOM    355  C   GLN A  47      11.805  -6.488 -19.219  1.00 64.38           C  
ATOM    356  CB  GLN A  47      14.227  -6.273 -19.812  1.00 64.38           C  
ATOM    357  O   GLN A  47      11.781  -6.105 -18.047  1.00 64.38           O  
ATOM    358  CG  GLN A  47      14.617  -7.699 -20.172  1.00 64.38           C  
ATOM    359  CD  GLN A  47      16.109  -7.949 -20.062  1.00 64.38           C  
ATOM    360  NE2 GLN A  47      16.594  -8.969 -20.766  1.00 64.38           N  
ATOM    361  OE1 GLN A  47      16.812  -7.238 -19.344  1.00 64.38           O  
ATOM    362  N   TYR A  48      10.758  -7.074 -19.766  1.00 65.44           N  
ATOM    363  CA  TYR A  48       9.734  -7.707 -18.938  1.00 65.44           C  
ATOM    364  C   TYR A  48      10.125  -9.141 -18.594  1.00 65.44           C  
ATOM    365  CB  TYR A  48       8.383  -7.691 -19.656  1.00 65.44           C  
ATOM    366  O   TYR A  48      10.648  -9.867 -19.438  1.00 65.44           O  
ATOM    367  CG  TYR A  48       7.777  -6.312 -19.781  1.00 65.44           C  
ATOM    368  CD1 TYR A  48       7.062  -5.746 -18.734  1.00 65.44           C  
ATOM    369  CD2 TYR A  48       7.922  -5.578 -20.953  1.00 65.44           C  
ATOM    370  CE1 TYR A  48       6.504  -4.477 -18.844  1.00 65.44           C  
ATOM    371  CE2 TYR A  48       7.367  -4.309 -21.078  1.00 65.44           C  
ATOM    372  OH  TYR A  48       6.109  -2.512 -20.141  1.00 65.44           O  
ATOM    373  CZ  TYR A  48       6.660  -3.768 -20.016  1.00 65.44           C  
ATOM    374  N   ILE A  49      10.195  -9.414 -17.281  1.00 67.50           N  
ATOM    375  CA  ILE A  49      10.461 -10.766 -16.812  1.00 67.50           C  
ATOM    376  C   ILE A  49       9.172 -11.586 -16.828  1.00 67.50           C  
ATOM    377  CB  ILE A  49      11.062 -10.758 -15.383  1.00 67.50           C  
ATOM    378  O   ILE A  49       8.086 -11.047 -16.594  1.00 67.50           O  
ATOM    379  CG1 ILE A  49      12.320  -9.883 -15.344  1.00 67.50           C  
ATOM    380  CG2 ILE A  49      11.375 -12.188 -14.922  1.00 67.50           C  
ATOM    381  CD1 ILE A  49      12.734  -9.469 -13.938  1.00 67.50           C  
ATOM    382  N   ASP A  50       9.289 -12.766 -17.328  1.00 71.00           N  
ATOM    383  CA  ASP A  50       8.156 -13.688 -17.359  1.00 71.00           C  
ATOM    384  C   ASP A  50       7.500 -13.797 -15.984  1.00 71.00           C  
ATOM    385  CB  ASP A  50       8.617 -15.070 -17.844  1.00 71.00           C  
ATOM    386  O   ASP A  50       8.180 -13.719 -14.961  1.00 71.00           O  
ATOM    387  CG  ASP A  50       8.914 -15.117 -19.328  1.00 71.00           C  
ATOM    388  OD1 ASP A  50       8.352 -14.297 -20.078  1.00 71.00           O  
ATOM    389  OD2 ASP A  50       9.719 -15.977 -19.734  1.00 71.00           O  
ATOM    390  N   PRO A  51       6.164 -13.773 -15.953  1.00 62.66           N  
ATOM    391  CA  PRO A  51       5.387 -13.812 -14.711  1.00 62.66           C  
ATOM    392  C   PRO A  51       5.648 -15.078 -13.891  1.00 62.66           C  
ATOM    393  CB  PRO A  51       3.936 -13.773 -15.203  1.00 62.66           C  
ATOM    394  O   PRO A  51       5.098 -15.234 -12.797  1.00 62.66           O  
ATOM    395  CG  PRO A  51       4.012 -14.172 -16.641  1.00 62.66           C  
ATOM    396  CD  PRO A  51       5.422 -13.984 -17.109  1.00 62.66           C  
ATOM    397  N   ASP A  52       6.453 -15.945 -14.312  1.00 76.31           N  
ATOM    398  CA  ASP A  52       6.758 -17.188 -13.609  1.00 76.31           C  
ATOM    399  C   ASP A  52       7.625 -16.922 -12.383  1.00 76.31           C  
ATOM    400  CB  ASP A  52       7.461 -18.172 -14.547  1.00 76.31           C  
ATOM    401  O   ASP A  52       8.562 -16.125 -12.430  1.00 76.31           O  
ATOM    402  CG  ASP A  52       7.660 -19.547 -13.922  1.00 76.31           C  
ATOM    403  OD1 ASP A  52       6.879 -19.922 -13.023  1.00 76.31           O  
ATOM    404  OD2 ASP A  52       8.602 -20.250 -14.336  1.00 76.31           O  
ATOM    405  N   ALA A  53       7.230 -17.438 -11.242  1.00 73.06           N  
ATOM    406  CA  ALA A  53       7.898 -17.234  -9.953  1.00 73.06           C  
ATOM    407  C   ALA A  53       9.359 -17.672 -10.016  1.00 73.06           C  
ATOM    408  CB  ALA A  53       7.160 -17.969  -8.844  1.00 73.06           C  
ATOM    409  O   ALA A  53      10.234 -17.047  -9.422  1.00 73.06           O  
ATOM    410  N   GLU A  54       9.602 -18.625 -10.766  1.00 79.19           N  
ATOM    411  CA  GLU A  54      10.945 -19.172 -10.906  1.00 79.19           C  
ATOM    412  C   GLU A  54      11.828 -18.266 -11.750  1.00 79.19           C  
ATOM    413  CB  GLU A  54      10.898 -20.578 -11.523  1.00 79.19           C  
ATOM    414  O   GLU A  54      13.000 -18.047 -11.438  1.00 79.19           O  
ATOM    415  CG  GLU A  54      12.227 -21.312 -11.500  1.00 79.19           C  
ATOM    416  CD  GLU A  54      12.148 -22.719 -12.062  1.00 79.19           C  
ATOM    417  OE1 GLU A  54      13.203 -23.391 -12.148  1.00 79.19           O  
ATOM    418  OE2 GLU A  54      11.031 -23.141 -12.430  1.00 79.19           O  
ATOM    419  N   ALA A  55      11.289 -17.719 -12.703  1.00 76.81           N  
ATOM    420  CA  ALA A  55      11.961 -16.797 -13.617  1.00 76.81           C  
ATOM    421  C   ALA A  55      12.234 -15.461 -12.945  1.00 76.81           C  
ATOM    422  CB  ALA A  55      11.117 -16.594 -14.883  1.00 76.81           C  
ATOM    423  O   ALA A  55      13.297 -14.867 -13.133  1.00 76.81           O  
ATOM    424  N   PHE A  56      11.414 -15.062 -12.109  1.00 78.12           N  
ATOM    425  CA  PHE A  56      11.578 -13.836 -11.336  1.00 78.12           C  
ATOM    426  C   PHE A  56      12.641 -14.008 -10.258  1.00 78.12           C  
ATOM    427  CB  PHE A  56      10.250 -13.422 -10.695  1.00 78.12           C  
ATOM    428  O   PHE A  56      13.500 -13.141 -10.078  1.00 78.12           O  
ATOM    429  CG  PHE A  56      10.336 -12.164  -9.875  1.00 78.12           C  
ATOM    430  CD1 PHE A  56      10.469 -12.227  -8.492  1.00 78.12           C  
ATOM    431  CD2 PHE A  56      10.281 -10.914 -10.484  1.00 78.12           C  
ATOM    432  CE1 PHE A  56      10.547 -11.070  -7.727  1.00 78.12           C  
ATOM    433  CE2 PHE A  56      10.367  -9.750  -9.727  1.00 78.12           C  
ATOM    434  CZ  PHE A  56      10.492  -9.828  -8.344  1.00 78.12           C  
ATOM    435  N   ASN A  57      12.523 -15.078  -9.664  1.00 80.75           N  
ATOM    436  CA  ASN A  57      13.500 -15.391  -8.625  1.00 80.75           C  
ATOM    437  C   ASN A  57      14.914 -15.492  -9.195  1.00 80.75           C  
ATOM    438  CB  ASN A  57      13.117 -16.688  -7.910  1.00 80.75           C  
ATOM    439  O   ASN A  57      15.859 -14.969  -8.602  1.00 80.75           O  
ATOM    440  CG  ASN A  57      13.836 -16.859  -6.590  1.00 80.75           C  
ATOM    441  ND2 ASN A  57      13.219 -17.594  -5.668  1.00 80.75           N  
ATOM    442  OD1 ASN A  57      14.938 -16.344  -6.395  1.00 80.75           O  
ATOM    443  N   LYS A  58      15.008 -16.062 -10.266  1.00 83.38           N  
ATOM    444  CA  LYS A  58      16.281 -16.188 -10.969  1.00 83.38           C  
ATOM    445  C   LYS A  58      16.797 -14.820 -11.398  1.00 83.38           C  
ATOM    446  CB  LYS A  58      16.141 -17.109 -12.180  1.00 83.38           C  
ATOM    447  O   LYS A  58      18.000 -14.531 -11.266  1.00 83.38           O  
ATOM    448  CG  LYS A  58      17.469 -17.469 -12.836  1.00 83.38           C  
ATOM    449  CD  LYS A  58      17.281 -18.453 -13.977  1.00 83.38           C  
ATOM    450  CE  LYS A  58      18.594 -18.734 -14.695  1.00 83.38           C  
ATOM    451  NZ  LYS A  58      18.391 -19.625 -15.883  1.00 83.38           N  
ATOM    452  N   TYR A  59      15.961 -14.023 -11.867  1.00 80.62           N  
ATOM    453  CA  TYR A  59      16.281 -12.664 -12.289  1.00 80.62           C  
ATOM    454  C   TYR A  59      16.719 -11.812 -11.109  1.00 80.62           C  
ATOM    455  CB  TYR A  59      15.086 -12.023 -12.992  1.00 80.62           C  
ATOM    456  O   TYR A  59      17.703 -11.086 -11.188  1.00 80.62           O  
ATOM    457  CG  TYR A  59      15.281 -10.562 -13.312  1.00 80.62           C  
ATOM    458  CD1 TYR A  59      14.711  -9.570 -12.523  1.00 80.62           C  
ATOM    459  CD2 TYR A  59      16.031 -10.172 -14.422  1.00 80.62           C  
ATOM    460  CE1 TYR A  59      14.891  -8.227 -12.812  1.00 80.62           C  
ATOM    461  CE2 TYR A  59      16.219  -8.828 -14.727  1.00 80.62           C  
ATOM    462  OH  TYR A  59      15.820  -6.531 -14.219  1.00 80.62           O  
ATOM    463  CZ  TYR A  59      15.641  -7.863 -13.922  1.00 80.62           C  
ATOM    464  N   MET A  60      16.141 -11.914 -10.039  1.00 81.88           N  
ATOM    465  CA  MET A  60      16.469 -11.141  -8.844  1.00 81.88           C  
ATOM    466  C   MET A  60      17.781 -11.609  -8.242  1.00 81.88           C  
ATOM    467  CB  MET A  60      15.352 -11.234  -7.809  1.00 81.88           C  
ATOM    468  O   MET A  60      18.578 -10.805  -7.750  1.00 81.88           O  
ATOM    469  CG  MET A  60      14.109 -10.445  -8.172  1.00 81.88           C  
ATOM    470  SD  MET A  60      14.445  -8.648  -8.375  1.00 81.88           S  
ATOM    471  CE  MET A  60      14.930  -8.227  -6.680  1.00 81.88           C  
ATOM    472  N   LEU A  61      18.078 -12.914  -8.352  1.00 83.62           N  
ATOM    473  CA  LEU A  61      19.266 -13.492  -7.746  1.00 83.62           C  
ATOM    474  C   LEU A  61      20.484 -13.289  -8.641  1.00 83.62           C  
ATOM    475  CB  LEU A  61      19.062 -14.984  -7.477  1.00 83.62           C  
ATOM    476  O   LEU A  61      21.609 -13.234  -8.156  1.00 83.62           O  
ATOM    477  CG  LEU A  61      18.094 -15.344  -6.352  1.00 83.62           C  
ATOM    478  CD1 LEU A  61      17.797 -16.844  -6.355  1.00 83.62           C  
ATOM    479  CD2 LEU A  61      18.641 -14.906  -5.004  1.00 83.62           C  
ATOM    480  N   SER A  62      20.234 -13.062  -9.875  1.00 82.06           N  
ATOM    481  CA  SER A  62      21.297 -12.930 -10.859  1.00 82.06           C  
ATOM    482  C   SER A  62      21.688 -11.461 -11.062  1.00 82.06           C  
ATOM    483  CB  SER A  62      20.891 -13.547 -12.188  1.00 82.06           C  
ATOM    484  O   SER A  62      22.766 -11.164 -11.570  1.00 82.06           O  
ATOM    485  OG  SER A  62      19.797 -12.836 -12.758  1.00 82.06           O  
ATOM    486  N   LYS A  63      20.953 -10.562 -10.500  1.00 82.50           N  
ATOM    487  CA  LYS A  63      21.219  -9.133 -10.617  1.00 82.50           C  
ATOM    488  C   LYS A  63      22.047  -8.617  -9.445  1.00 82.50           C  
ATOM    489  CB  LYS A  63      19.891  -8.359 -10.703  1.00 82.50           C  
ATOM    490  O   LYS A  63      21.922  -9.117  -8.328  1.00 82.50           O  
ATOM    491  CG  LYS A  63      19.281  -8.328 -12.102  1.00 82.50           C  
ATOM    492  CD  LYS A  63      19.609  -7.031 -12.828  1.00 82.50           C  
ATOM    493  CE  LYS A  63      18.938  -6.965 -14.188  1.00 82.50           C  
ATOM    494  NZ  LYS A  63      19.469  -5.840 -15.016  1.00 82.50           N  
ATOM    495  N   ASP A  64      22.984  -7.773  -9.781  1.00 85.69           N  
ATOM    496  CA  ASP A  64      23.812  -7.156  -8.750  1.00 85.69           C  
ATOM    497  C   ASP A  64      22.984  -6.207  -7.875  1.00 85.69           C  
ATOM    498  CB  ASP A  64      24.984  -6.406  -9.383  1.00 85.69           C  
ATOM    499  O   ASP A  64      22.125  -5.488  -8.383  1.00 85.69           O  
ATOM    500  CG  ASP A  64      26.031  -7.332  -9.984  1.00 85.69           C  
ATOM    501  OD1 ASP A  64      26.141  -8.500  -9.547  1.00 85.69           O  
ATOM    502  OD2 ASP A  64      26.750  -6.891 -10.914  1.00 85.69           O  
ATOM    503  N   PRO A  65      23.172  -6.254  -6.656  1.00 79.44           N  
ATOM    504  CA  PRO A  65      22.391  -5.441  -5.723  1.00 79.44           C  
ATOM    505  C   PRO A  65      22.469  -3.947  -6.023  1.00 79.44           C  
ATOM    506  CB  PRO A  65      23.016  -5.766  -4.363  1.00 79.44           C  
ATOM    507  O   PRO A  65      21.531  -3.199  -5.738  1.00 79.44           O  
ATOM    508  CG  PRO A  65      23.875  -6.957  -4.613  1.00 79.44           C  
ATOM    509  CD  PRO A  65      24.094  -7.086  -6.094  1.00 79.44           C  
ATOM    510  N   GLU A  66      23.516  -3.508  -6.672  1.00 82.25           N  
ATOM    511  CA  GLU A  66      23.719  -2.102  -6.992  1.00 82.25           C  
ATOM    512  C   GLU A  66      22.922  -1.684  -8.219  1.00 82.25           C  
ATOM    513  CB  GLU A  66      25.219  -1.825  -7.223  1.00 82.25           C  
ATOM    514  O   GLU A  66      22.703  -0.492  -8.445  1.00 82.25           O  
ATOM    515  CG  GLU A  66      26.047  -1.879  -5.957  1.00 82.25           C  
ATOM    516  CD  GLU A  66      26.500  -3.285  -5.590  1.00 82.25           C  
ATOM    517  OE1 GLU A  66      26.984  -3.490  -4.457  1.00 82.25           O  
ATOM    518  OE2 GLU A  66      26.359  -4.188  -6.445  1.00 82.25           O  
ATOM    519  N   ASP A  67      22.422  -2.641  -8.898  1.00 80.81           N  
ATOM    520  CA  ASP A  67      21.703  -2.424 -10.141  1.00 80.81           C  
ATOM    521  C   ASP A  67      20.188  -2.582  -9.930  1.00 80.81           C  
ATOM    522  CB  ASP A  67      22.172  -3.393 -11.227  1.00 80.81           C  
ATOM    523  O   ASP A  67      19.406  -2.439 -10.867  1.00 80.81           O  
ATOM    524  CG  ASP A  67      23.578  -3.080 -11.719  1.00 80.81           C  
ATOM    525  OD1 ASP A  67      24.016  -1.914 -11.617  1.00 80.81           O  
ATOM    526  OD2 ASP A  67      24.250  -4.008 -12.219  1.00 80.81           O  
ATOM    527  N   ILE A  68      19.797  -2.906  -8.680  1.00 78.00           N  
ATOM    528  CA  ILE A  68      18.391  -3.000  -8.312  1.00 78.00           C  
ATOM    529  C   ILE A  68      17.828  -1.604  -8.047  1.00 78.00           C  
ATOM    530  CB  ILE A  68      18.172  -3.904  -7.078  1.00 78.00           C  
ATOM    531  O   ILE A  68      18.312  -0.889  -7.172  1.00 78.00           O  
ATOM    532  CG1 ILE A  68      18.719  -5.316  -7.352  1.00 78.00           C  
ATOM    533  CG2 ILE A  68      16.703  -3.947  -6.680  1.00 78.00           C  
ATOM    534  CD1 ILE A  68      18.703  -6.227  -6.137  1.00 78.00           C  
ATOM    535  N   GLY A  69      16.984  -1.099  -8.875  1.00 77.50           N  
ATOM    536  CA  GLY A  69      16.406   0.238  -8.805  1.00 77.50           C  
ATOM    537  C   GLY A  69      14.898   0.239  -8.711  1.00 77.50           C  
ATOM    538  O   GLY A  69      14.273  -0.822  -8.617  1.00 77.50           O  
ATOM    539  N   PRO A  70      14.336   1.297  -8.391  1.00 68.06           N  
ATOM    540  CA  PRO A  70      12.891   1.475  -8.188  1.00 68.06           C  
ATOM    541  C   PRO A  70      12.062   0.886  -9.328  1.00 68.06           C  
ATOM    542  CB  PRO A  70      12.734   2.996  -8.125  1.00 68.06           C  
ATOM    543  O   PRO A  70      10.875   0.602  -9.141  1.00 68.06           O  
ATOM    544  CG  PRO A  70      14.102   3.514  -7.840  1.00 68.06           C  
ATOM    545  CD  PRO A  70      15.109   2.506  -8.320  1.00 68.06           C  
ATOM    546  N   SER A  71      12.711   0.709 -10.453  1.00 68.38           N  
ATOM    547  CA  SER A  71      12.039   0.138 -11.617  1.00 68.38           C  
ATOM    548  C   SER A  71      11.906  -1.375 -11.484  1.00 68.38           C  
ATOM    549  CB  SER A  71      12.805   0.482 -12.898  1.00 68.38           C  
ATOM    550  O   SER A  71      11.125  -1.996 -12.211  1.00 68.38           O  
ATOM    551  OG  SER A  71      13.070   1.873 -12.969  1.00 68.38           O  
ATOM    552  N   ASP A  72      12.586  -1.977 -10.641  1.00 71.75           N  
ATOM    553  CA  ASP A  72      12.586  -3.418 -10.406  1.00 71.75           C  
ATOM    554  C   ASP A  72      11.539  -3.805  -9.352  1.00 71.75           C  
ATOM    555  CB  ASP A  72      13.969  -3.889  -9.961  1.00 71.75           C  
ATOM    556  O   ASP A  72      11.406  -4.980  -9.008  1.00 71.75           O  
ATOM    557  CG  ASP A  72      15.016  -3.775 -11.062  1.00 71.75           C  
ATOM    558  OD1 ASP A  72      14.688  -4.035 -12.242  1.00 71.75           O  
ATOM    559  OD2 ASP A  72      16.172  -3.428 -10.750  1.00 71.75           O  
ATOM    560  N   SER A  73      10.820  -2.668  -8.914  1.00 61.78           N  
ATOM    561  CA  SER A  73       9.781  -2.840  -7.902  1.00 61.78           C  
ATOM    562  C   SER A  73       8.539  -3.504  -8.492  1.00 61.78           C  
ATOM    563  CB  SER A  73       9.398  -1.492  -7.285  1.00 61.78           C  
ATOM    564  O   SER A  73       8.281  -3.391  -9.695  1.00 61.78           O  
ATOM    565  OG  SER A  73      10.539  -0.862  -6.719  1.00 61.78           O  
ATOM    566  N   ALA A  74       8.055  -4.531  -7.887  1.00 58.56           N  
ATOM    567  CA  ALA A  74       6.871  -5.359  -8.102  1.00 58.56           C  
ATOM    568  C   ALA A  74       5.641  -4.500  -8.383  1.00 58.56           C  
ATOM    569  CB  ALA A  74       6.625  -6.262  -6.895  1.00 58.56           C  
ATOM    570  O   ALA A  74       4.555  -5.023  -8.641  1.00 58.56           O  
ATOM    571  N   ASP A  75       5.848  -3.131  -8.297  1.00 54.66           N  
ATOM    572  CA  ASP A  75       4.738  -2.195  -8.438  1.00 54.66           C  
ATOM    573  C   ASP A  75       4.457  -1.896  -9.906  1.00 54.66           C  
ATOM    574  CB  ASP A  75       5.031  -0.898  -7.680  1.00 54.66           C  
ATOM    575  O   ASP A  75       3.432  -1.292 -10.234  1.00 54.66           O  
ATOM    576  CG  ASP A  75       4.812  -1.021  -6.184  1.00 54.66           C  
ATOM    577  OD1 ASP A  75       4.027  -1.891  -5.750  1.00 54.66           O  
ATOM    578  OD2 ASP A  75       5.434  -0.242  -5.426  1.00 54.66           O  
ATOM    579  N   ASN A  76       5.211  -2.461 -10.750  1.00 54.34           N  
ATOM    580  CA  ASN A  76       4.902  -2.359 -12.172  1.00 54.34           C  
ATOM    581  C   ASN A  76       4.320  -3.662 -12.711  1.00 54.34           C  
ATOM    582  CB  ASN A  76       6.148  -1.967 -12.961  1.00 54.34           C  
ATOM    583  O   ASN A  76       4.363  -3.912 -13.914  1.00 54.34           O  
ATOM    584  CG  ASN A  76       6.387  -0.469 -12.969  1.00 54.34           C  
ATOM    585  ND2 ASN A  76       7.621  -0.064 -12.695  1.00 54.34           N  
ATOM    586  OD1 ASN A  76       5.473   0.316 -13.227  1.00 54.34           O  
ATOM    587  N   ASP A  77       3.785  -4.539 -11.781  1.00 56.00           N  
ATOM    588  CA  ASP A  77       3.094  -5.777 -12.117  1.00 56.00           C  
ATOM    589  C   ASP A  77       1.781  -5.492 -12.844  1.00 56.00           C  
ATOM    590  CB  ASP A  77       2.828  -6.609 -10.859  1.00 56.00           C  
ATOM    591  O   ASP A  77       0.947  -4.730 -12.352  1.00 56.00           O  
ATOM    592  CG  ASP A  77       2.436  -8.039 -11.172  1.00 56.00           C  
ATOM    593  OD1 ASP A  77       2.281  -8.391 -12.359  1.00 56.00           O  
ATOM    594  OD2 ASP A  77       2.277  -8.828 -10.211  1.00 56.00           O  
ATOM    595  N   PRO A  78       1.672  -5.691 -14.172  1.00 55.25           N  
ATOM    596  CA  PRO A  78       0.386  -5.531 -14.852  1.00 55.25           C  
ATOM    597  C   PRO A  78      -0.771  -6.168 -14.086  1.00 55.25           C  
ATOM    598  CB  PRO A  78       0.608  -6.238 -16.188  1.00 55.25           C  
ATOM    599  O   PRO A  78      -1.931  -5.801 -14.297  1.00 55.25           O  
ATOM    600  CG  PRO A  78       1.893  -6.984 -16.031  1.00 55.25           C  
ATOM    601  CD  PRO A  78       2.562  -6.500 -14.773  1.00 55.25           C  
ATOM    602  N   LEU A  79      -0.449  -7.117 -13.086  1.00 56.06           N  
ATOM    603  CA  LEU A  79      -1.550  -7.773 -12.383  1.00 56.06           C  
ATOM    604  C   LEU A  79      -2.041  -6.914 -11.219  1.00 56.06           C  
ATOM    605  CB  LEU A  79      -1.119  -9.148 -11.875  1.00 56.06           C  
ATOM    606  O   LEU A  79      -3.100  -7.184 -10.648  1.00 56.06           O  
ATOM    607  CG  LEU A  79      -0.863 -10.219 -12.938  1.00 56.06           C  
ATOM    608  CD1 LEU A  79      -0.192 -11.438 -12.312  1.00 56.06           C  
ATOM    609  CD2 LEU A  79      -2.166 -10.609 -13.625  1.00 56.06           C  
ATOM    610  N   THR A  80      -1.232  -5.828 -10.844  1.00 54.22           N  
ATOM    611  CA  THR A  80      -1.671  -4.902  -9.805  1.00 54.22           C  
ATOM    612  C   THR A  80      -2.209  -3.615 -10.422  1.00 54.22           C  
ATOM    613  CB  THR A  80      -0.524  -4.570  -8.836  1.00 54.22           C  
ATOM    614  O   THR A  80      -2.498  -2.652  -9.711  1.00 54.22           O  
ATOM    615  CG2 THR A  80       0.048  -5.836  -8.203  1.00 54.22           C  
ATOM    616  OG1 THR A  80       0.518  -3.893  -9.547  1.00 54.22           O  
ATOM    617  N   SER A  81      -2.645  -3.623 -11.727  1.00 55.09           N  
ATOM    618  CA  SER A  81      -3.193  -2.424 -12.352  1.00 55.09           C  
ATOM    619  C   SER A  81      -4.699  -2.324 -12.133  1.00 55.09           C  
ATOM    620  CB  SER A  81      -2.887  -2.412 -13.852  1.00 55.09           C  
ATOM    621  O   SER A  81      -5.406  -3.332 -12.188  1.00 55.09           O  
ATOM    622  OG  SER A  81      -3.713  -3.334 -14.539  1.00 55.09           O  
ATOM    623  N   PHE A  82      -5.156  -1.861 -11.047  1.00 57.31           N  
ATOM    624  CA  PHE A  82      -6.566  -1.517 -10.930  1.00 57.31           C  
ATOM    625  C   PHE A  82      -7.031  -0.729 -12.148  1.00 57.31           C  
ATOM    626  CB  PHE A  82      -6.824  -0.710  -9.656  1.00 57.31           C  
ATOM    627  O   PHE A  82      -6.285   0.090 -12.688  1.00 57.31           O  
ATOM    628  CG  PHE A  82      -6.441  -1.434  -8.391  1.00 57.31           C  
ATOM    629  CD1 PHE A  82      -7.293  -2.377  -7.828  1.00 57.31           C  
ATOM    630  CD2 PHE A  82      -5.230  -1.170  -7.766  1.00 57.31           C  
ATOM    631  CE1 PHE A  82      -6.941  -3.049  -6.660  1.00 57.31           C  
ATOM    632  CE2 PHE A  82      -4.871  -1.836  -6.598  1.00 57.31           C  
ATOM    633  CZ  PHE A  82      -5.727  -2.773  -6.047  1.00 57.31           C  
ATOM    634  N   SER A  83      -7.848  -1.317 -13.055  1.00 53.03           N  
ATOM    635  CA  SER A  83      -8.562  -0.717 -14.172  1.00 53.03           C  
ATOM    636  C   SER A  83      -9.125   0.652 -13.797  1.00 53.03           C  
ATOM    637  CB  SER A  83      -9.703  -1.632 -14.633  1.00 53.03           C  
ATOM    638  O   SER A  83      -9.805   0.795 -12.781  1.00 53.03           O  
ATOM    639  OG  SER A  83      -9.195  -2.703 -15.414  1.00 53.03           O  
ATOM    640  N   ILE A  84      -8.375   1.761 -13.891  1.00 55.72           N  
ATOM    641  CA  ILE A  84      -8.961   3.076 -13.648  1.00 55.72           C  
ATOM    642  C   ILE A  84      -9.922   3.430 -14.789  1.00 55.72           C  
ATOM    643  CB  ILE A  84      -7.871   4.160 -13.516  1.00 55.72           C  
ATOM    644  O   ILE A  84      -9.516   3.516 -15.945  1.00 55.72           O  
ATOM    645  CG1 ILE A  84      -6.879   3.779 -12.414  1.00 55.72           C  
ATOM    646  CG2 ILE A  84      -8.508   5.527 -13.227  1.00 55.72           C  
ATOM    647  CD1 ILE A  84      -5.672   4.707 -12.320  1.00 55.72           C  
ATOM    648  N   ARG A  85     -11.000   2.691 -15.047  1.00 57.50           N  
ATOM    649  CA  ARG A  85     -11.977   3.303 -15.945  1.00 57.50           C  
ATOM    650  C   ARG A  85     -12.359   4.699 -15.461  1.00 57.50           C  
ATOM    651  CB  ARG A  85     -13.227   2.428 -16.047  1.00 57.50           C  
ATOM    652  O   ARG A  85     -12.930   4.859 -14.383  1.00 57.50           O  
ATOM    653  CG  ARG A  85     -13.383   1.734 -17.391  1.00 57.50           C  
ATOM    654  CD  ARG A  85     -14.633   0.868 -17.438  1.00 57.50           C  
ATOM    655  NE  ARG A  85     -14.828   0.278 -18.766  1.00 57.50           N  
ATOM    656  NH1 ARG A  85     -16.812  -0.779 -18.219  1.00 57.50           N  
ATOM    657  NH2 ARG A  85     -15.938  -0.975 -20.328  1.00 57.50           N  
ATOM    658  CZ  ARG A  85     -15.859  -0.491 -19.109  1.00 57.50           C  
ATOM    659  N   SER A  86     -11.492   5.715 -15.641  1.00 55.38           N  
ATOM    660  CA  SER A  86     -11.828   7.098 -15.312  1.00 55.38           C  
ATOM    661  C   SER A  86     -12.695   7.727 -16.391  1.00 55.38           C  
ATOM    662  CB  SER A  86     -10.555   7.926 -15.125  1.00 55.38           C  
ATOM    663  O   SER A  86     -12.438   7.551 -17.594  1.00 55.38           O  
ATOM    664  OG  SER A  86      -9.531   7.484 -16.000  1.00 55.38           O  
ATOM    665  N   ASN A  87     -14.047   7.613 -16.391  1.00 58.69           N  
ATOM    666  CA  ASN A  87     -14.852   8.586 -17.125  1.00 58.69           C  
ATOM    667  C   ASN A  87     -14.359  10.008 -16.906  1.00 58.69           C  
ATOM    668  CB  ASN A  87     -16.328   8.469 -16.750  1.00 58.69           C  
ATOM    669  O   ASN A  87     -14.352  10.492 -15.773  1.00 58.69           O  
ATOM    670  CG  ASN A  87     -16.984   7.211 -17.297  1.00 58.69           C  
ATOM    671  ND2 ASN A  87     -18.141   6.855 -16.750  1.00 58.69           N  
ATOM    672  OD1 ASN A  87     -16.438   6.562 -18.203  1.00 58.69           O  
ATOM    673  N   ALA A  88     -13.227  10.453 -17.500  1.00 60.06           N  
ATOM    674  CA  ALA A  88     -12.703  11.812 -17.453  1.00 60.06           C  
ATOM    675  C   ALA A  88     -13.789  12.828 -17.797  1.00 60.06           C  
ATOM    676  CB  ALA A  88     -11.523  11.953 -18.422  1.00 60.06           C  
ATOM    677  O   ALA A  88     -14.586  12.609 -18.719  1.00 60.06           O  
ATOM    678  N   VAL A  89     -14.469  13.438 -16.828  1.00 62.00           N  
ATOM    679  CA  VAL A  89     -15.297  14.633 -16.906  1.00 62.00           C  
ATOM    680  C   VAL A  89     -14.578  15.719 -17.703  1.00 62.00           C  
ATOM    681  CB  VAL A  89     -15.672  15.164 -15.508  1.00 62.00           C  
ATOM    682  O   VAL A  89     -13.383  15.953 -17.516  1.00 62.00           O  
ATOM    683  CG1 VAL A  89     -16.312  16.547 -15.602  1.00 62.00           C  
ATOM    684  CG2 VAL A  89     -16.594  14.180 -14.797  1.00 62.00           C  
ATOM    685  N   LYS A  90     -14.828  15.922 -19.000  1.00 60.62           N  
ATOM    686  CA  LYS A  90     -14.492  17.031 -19.891  1.00 60.62           C  
ATOM    687  C   LYS A  90     -14.836  18.375 -19.266  1.00 60.62           C  
ATOM    688  CB  LYS A  90     -15.211  16.875 -21.234  1.00 60.62           C  
ATOM    689  O   LYS A  90     -15.945  18.562 -18.766  1.00 60.62           O  
ATOM    690  CG  LYS A  90     -14.734  15.688 -22.062  1.00 60.62           C  
ATOM    691  CD  LYS A  90     -15.453  15.625 -23.406  1.00 60.62           C  
ATOM    692  CE  LYS A  90     -14.703  14.742 -24.391  1.00 60.62           C  
ATOM    693  NZ  LYS A  90     -15.602  14.234 -25.469  1.00 60.62           N  
ATOM    694  N   THR A  91     -13.906  19.016 -18.609  1.00 59.03           N  
ATOM    695  CA  THR A  91     -14.117  20.375 -18.125  1.00 59.03           C  
ATOM    696  C   THR A  91     -13.883  21.391 -19.234  1.00 59.03           C  
ATOM    697  CB  THR A  91     -13.188  20.688 -16.938  1.00 59.03           C  
ATOM    698  O   THR A  91     -13.047  21.188 -20.125  1.00 59.03           O  
ATOM    699  CG2 THR A  91     -13.398  19.703 -15.789  1.00 59.03           C  
ATOM    700  OG1 THR A  91     -11.820  20.609 -17.375  1.00 59.03           O  
ATOM    701  N   ASN A  92     -14.922  22.188 -19.734  1.00 58.22           N  
ATOM    702  CA  ASN A  92     -15.008  23.375 -20.578  1.00 58.22           C  
ATOM    703  C   ASN A  92     -14.156  24.516 -20.016  1.00 58.22           C  
ATOM    704  CB  ASN A  92     -16.469  23.828 -20.734  1.00 58.22           C  
ATOM    705  O   ASN A  92     -14.094  24.719 -18.812  1.00 58.22           O  
ATOM    706  CG  ASN A  92     -17.312  22.797 -21.453  1.00 58.22           C  
ATOM    707  ND2 ASN A  92     -18.531  22.594 -20.953  1.00 58.22           N  
ATOM    708  OD1 ASN A  92     -16.891  22.188 -22.438  1.00 58.22           O  
ATOM    709  N   ALA A  93     -12.992  24.828 -20.578  1.00 60.03           N  
ATOM    710  CA  ALA A  93     -11.969  25.875 -20.547  1.00 60.03           C  
ATOM    711  C   ALA A  93     -12.594  27.234 -20.281  1.00 60.03           C  
ATOM    712  CB  ALA A  93     -11.180  25.891 -21.844  1.00 60.03           C  
ATOM    713  O   ALA A  93     -11.883  28.234 -20.125  1.00 60.03           O  
ATOM    714  N   ASP A  94     -13.859  27.359 -19.844  1.00 56.97           N  
ATOM    715  CA  ASP A  94     -14.359  28.734 -19.703  1.00 56.97           C  
ATOM    716  C   ASP A  94     -14.617  29.078 -18.234  1.00 56.97           C  
ATOM    717  CB  ASP A  94     -15.641  28.922 -20.516  1.00 56.97           C  
ATOM    718  O   ASP A  94     -15.031  30.188 -17.922  1.00 56.97           O  
ATOM    719  CG  ASP A  94     -15.727  30.281 -21.172  1.00 56.97           C  
ATOM    720  OD1 ASP A  94     -14.773  31.078 -21.047  1.00 56.97           O  
ATOM    721  OD2 ASP A  94     -16.750  30.562 -21.828  1.00 56.97           O  
ATOM    722  N   ALA A  95     -14.094  28.422 -17.297  1.00 56.44           N  
ATOM    723  CA  ALA A  95     -14.281  28.953 -15.945  1.00 56.44           C  
ATOM    724  C   ALA A  95     -12.938  29.203 -15.266  1.00 56.44           C  
ATOM    725  CB  ALA A  95     -15.133  28.016 -15.109  1.00 56.44           C  
ATOM    726  O   ALA A  95     -12.258  28.266 -14.852  1.00 56.44           O  
ATOM    727  N   GLY A  96     -12.055  29.938 -15.852  1.00 52.69           N  
ATOM    728  CA  GLY A  96     -10.875  30.641 -15.359  1.00 52.69           C  
ATOM    729  C   GLY A  96     -11.078  31.281 -14.000  1.00 52.69           C  
ATOM    730  O   GLY A  96     -12.148  31.828 -13.719  1.00 52.69           O  
ATOM    731  N   VAL A  97     -10.828  30.594 -12.836  1.00 53.56           N  
ATOM    732  CA  VAL A  97     -10.758  31.328 -11.578  1.00 53.56           C  
ATOM    733  C   VAL A  97      -9.359  31.922 -11.398  1.00 53.56           C  
ATOM    734  CB  VAL A  97     -11.125  30.438 -10.367  1.00 53.56           C  
ATOM    735  O   VAL A  97      -8.359  31.250 -11.680  1.00 53.56           O  
ATOM    736  CG1 VAL A  97     -12.602  30.078 -10.391  1.00 53.56           C  
ATOM    737  CG2 VAL A  97     -10.258  29.188 -10.359  1.00 53.56           C  
ATOM    738  N   SER A  98      -9.172  33.219 -11.703  1.00 53.47           N  
ATOM    739  CA  SER A  98      -8.203  34.281 -11.422  1.00 53.47           C  
ATOM    740  C   SER A  98      -7.586  34.125 -10.039  1.00 53.47           C  
ATOM    741  CB  SER A  98      -8.867  35.656 -11.539  1.00 53.47           C  
ATOM    742  O   SER A  98      -8.297  33.906  -9.062  1.00 53.47           O  
ATOM    743  OG  SER A  98      -7.902  36.688 -11.469  1.00 53.47           O  
ATOM    744  N   MET A  99      -6.355  33.719  -9.945  1.00 57.00           N  
ATOM    745  CA  MET A  99      -5.348  33.625  -8.898  1.00 57.00           C  
ATOM    746  C   MET A  99      -4.887  35.000  -8.453  1.00 57.00           C  
ATOM    747  CB  MET A  99      -4.148  32.812  -9.375  1.00 57.00           C  
ATOM    748  O   MET A  99      -3.705  35.344  -8.578  1.00 57.00           O  
ATOM    749  CG  MET A  99      -4.332  31.297  -9.203  1.00 57.00           C  
ATOM    750  SD  MET A  99      -2.820  30.469  -8.578  1.00 57.00           S  
ATOM    751  CE  MET A  99      -2.236  31.734  -7.402  1.00 57.00           C  
ATOM    752  N   ASP A 100      -5.730  36.062  -8.195  1.00 46.47           N  
ATOM    753  CA  ASP A 100      -5.156  37.281  -7.637  1.00 46.47           C  
ATOM    754  C   ASP A 100      -5.660  37.531  -6.219  1.00 46.47           C  
ATOM    755  CB  ASP A 100      -5.473  38.469  -8.531  1.00 46.47           C  
ATOM    756  O   ASP A 100      -6.836  37.281  -5.922  1.00 46.47           O  
ATOM    757  CG  ASP A 100      -4.238  39.094  -9.172  1.00 46.47           C  
ATOM    758  OD1 ASP A 100      -3.109  38.688  -8.805  1.00 46.47           O  
ATOM    759  OD2 ASP A 100      -4.398  39.969 -10.047  1.00 46.47           O  
ATOM    760  N   SER A 101      -4.934  37.188  -5.164  1.00 51.72           N  
ATOM    761  CA  SER A 101      -4.441  37.625  -3.861  1.00 51.72           C  
ATOM    762  C   SER A 101      -5.324  38.719  -3.283  1.00 51.72           C  
ATOM    763  CB  SER A 101      -3.002  38.125  -3.975  1.00 51.72           C  
ATOM    764  O   SER A 101      -5.629  39.688  -3.963  1.00 51.72           O  
ATOM    765  OG  SER A 101      -2.154  37.094  -4.465  1.00 51.72           O  
ATOM    766  N   SER A 102      -6.195  38.344  -2.246  1.00 43.16           N  
ATOM    767  CA  SER A 102      -6.547  39.406  -1.300  1.00 43.16           C  
ATOM    768  C   SER A 102      -6.473  38.906   0.138  1.00 43.16           C  
ATOM    769  CB  SER A 102      -7.953  39.938  -1.590  1.00 43.16           C  
ATOM    770  O   SER A 102      -6.938  37.781   0.443  1.00 43.16           O  
ATOM    771  OG  SER A 102      -8.938  39.031  -1.108  1.00 43.16           O  
ATOM    772  N   ALA A 103      -5.219  39.062   0.806  1.00 55.59           N  
ATOM    773  CA  ALA A 103      -4.918  39.531   2.158  1.00 55.59           C  
ATOM    774  C   ALA A 103      -6.141  40.188   2.801  1.00 55.59           C  
ATOM    775  CB  ALA A 103      -3.748  40.500   2.137  1.00 55.59           C  
ATOM    776  O   ALA A 103      -6.719  41.125   2.244  1.00 55.59           O  
ATOM    777  N   GLN A 104      -6.914  39.375   3.562  1.00 45.53           N  
ATOM    778  CA  GLN A 104      -7.750  40.031   4.574  1.00 45.53           C  
ATOM    779  C   GLN A 104      -8.188  39.031   5.641  1.00 45.53           C  
ATOM    780  CB  GLN A 104      -8.977  40.656   3.924  1.00 45.53           C  
ATOM    781  O   GLN A 104      -8.664  37.938   5.324  1.00 45.53           O  
ATOM    782  CG  GLN A 104      -9.625  41.750   4.781  1.00 45.53           C  
ATOM    783  CD  GLN A 104     -10.516  42.656   3.977  1.00 45.53           C  
ATOM    784  NE2 GLN A 104     -11.086  43.688   4.641  1.00 45.53           N  
ATOM    785  OE1 GLN A 104     -10.703  42.500   2.770  1.00 45.53           O  
ATOM    786  N   SER A 105      -7.406  38.875   6.758  1.00 49.00           N  
ATOM    787  CA  SER A 105      -7.500  38.938   8.211  1.00 49.00           C  
ATOM    788  C   SER A 105      -8.703  38.156   8.727  1.00 49.00           C  
ATOM    789  CB  SER A 105      -7.602  40.406   8.672  1.00 49.00           C  
ATOM    790  O   SER A 105      -9.797  38.250   8.164  1.00 49.00           O  
ATOM    791  OG  SER A 105      -8.734  41.031   8.094  1.00 49.00           O  
ATOM    792  N   ARG A 106      -8.359  37.000   9.250  1.00 49.72           N  
ATOM    793  CA  ARG A 106      -8.961  36.125  10.250  1.00 49.72           C  
ATOM    794  C   ARG A 106      -9.930  36.906  11.141  1.00 49.72           C  
ATOM    795  CB  ARG A 106      -7.879  35.438  11.102  1.00 49.72           C  
ATOM    796  O   ARG A 106      -9.586  37.969  11.656  1.00 49.72           O  
ATOM    797  CG  ARG A 106      -7.773  33.938  10.891  1.00 49.72           C  
ATOM    798  CD  ARG A 106      -6.684  33.344  11.766  1.00 49.72           C  
ATOM    799  NE  ARG A 106      -6.645  31.875  11.633  1.00 49.72           N  
ATOM    800  NH1 ARG A 106      -4.605  31.641  12.688  1.00 49.72           N  
ATOM    801  NH2 ARG A 106      -5.727  29.797  11.906  1.00 49.72           N  
ATOM    802  CZ  ARG A 106      -5.660  31.109  12.078  1.00 49.72           C  
ATOM    803  N   PRO A 107     -11.203  36.312  11.344  1.00 45.91           N  
ATOM    804  CA  PRO A 107     -11.508  36.031  12.750  1.00 45.91           C  
ATOM    805  C   PRO A 107     -12.125  34.656  12.961  1.00 45.91           C  
ATOM    806  CB  PRO A 107     -12.500  37.125  13.125  1.00 45.91           C  
ATOM    807  O   PRO A 107     -12.602  34.031  12.008  1.00 45.91           O  
ATOM    808  CG  PRO A 107     -13.289  37.375  11.875  1.00 45.91           C  
ATOM    809  CD  PRO A 107     -12.703  36.531  10.773  1.00 45.91           C  
ATOM    810  N   SER A 108     -11.594  33.750  13.805  1.00 46.94           N  
ATOM    811  CA  SER A 108     -11.891  33.188  15.109  1.00 46.94           C  
ATOM    812  C   SER A 108     -12.945  32.062  15.008  1.00 46.94           C  
ATOM    813  CB  SER A 108     -12.375  34.250  16.078  1.00 46.94           C  
ATOM    814  O   SER A 108     -13.898  32.188  14.234  1.00 46.94           O  
ATOM    815  OG  SER A 108     -12.898  33.688  17.266  1.00 46.94           O  
ATOM    816  N   ASP A 109     -12.500  30.828  15.250  1.00 52.72           N  
ATOM    817  CA  ASP A 109     -12.852  29.656  16.047  1.00 52.72           C  
ATOM    818  C   ASP A 109     -14.227  29.109  15.648  1.00 52.72           C  
ATOM    819  CB  ASP A 109     -12.828  29.984  17.547  1.00 52.72           C  
ATOM    820  O   ASP A 109     -15.242  29.797  15.828  1.00 52.72           O  
ATOM    821  CG  ASP A 109     -11.430  29.922  18.141  1.00 52.72           C  
ATOM    822  OD1 ASP A 109     -10.555  29.234  17.562  1.00 52.72           O  
ATOM    823  OD2 ASP A 109     -11.211  30.562  19.188  1.00 52.72           O  
ATOM    824  N   ASN A 110     -14.234  28.234  14.648  1.00 45.66           N  
ATOM    825  CA  ASN A 110     -15.062  27.031  14.625  1.00 45.66           C  
ATOM    826  C   ASN A 110     -14.648  26.078  13.508  1.00 45.66           C  
ATOM    827  CB  ASN A 110     -16.547  27.406  14.492  1.00 45.66           C  
ATOM    828  O   ASN A 110     -14.508  26.500  12.359  1.00 45.66           O  
ATOM    829  CG  ASN A 110     -17.438  26.547  15.352  1.00 45.66           C  
ATOM    830  ND2 ASN A 110     -18.594  27.078  15.742  1.00 45.66           N  
ATOM    831  OD1 ASN A 110     -17.109  25.391  15.672  1.00 45.66           O  
ATOM    832  N   VAL A 111     -13.547  25.359  13.547  1.00 49.53           N  
ATOM    833  CA  VAL A 111     -13.141  24.109  12.914  1.00 49.53           C  
ATOM    834  C   VAL A 111     -14.281  23.562  12.062  1.00 49.53           C  
ATOM    835  CB  VAL A 111     -12.703  23.062  13.961  1.00 49.53           C  
ATOM    836  O   VAL A 111     -15.359  23.266  12.578  1.00 49.53           O  
ATOM    837  CG1 VAL A 111     -12.172  21.812  13.273  1.00 49.53           C  
ATOM    838  CG2 VAL A 111     -11.648  23.656  14.898  1.00 49.53           C  
ATOM    839  N   GLY A 112     -14.703  24.156  11.008  1.00 44.31           N  
ATOM    840  CA  GLY A 112     -15.430  23.734   9.820  1.00 44.31           C  
ATOM    841  C   GLY A 112     -14.852  22.469   9.203  1.00 44.31           C  
ATOM    842  O   GLY A 112     -13.680  22.422   8.836  1.00 44.31           O  
ATOM    843  N   CYS A 113     -14.852  21.312   9.883  1.00 50.31           N  
ATOM    844  CA  CYS A 113     -14.812  19.984   9.297  1.00 50.31           C  
ATOM    845  C   CYS A 113     -15.484  19.969   7.930  1.00 50.31           C  
ATOM    846  CB  CYS A 113     -15.492  18.969  10.219  1.00 50.31           C  
ATOM    847  O   CYS A 113     -16.516  20.609   7.734  1.00 50.31           O  
ATOM    848  SG  CYS A 113     -14.398  18.281  11.484  1.00 50.31           S  
ATOM    849  N   ASP A 114     -14.766  20.109   6.785  1.00 50.50           N  
ATOM    850  CA  ASP A 114     -15.242  19.703   5.469  1.00 50.50           C  
ATOM    851  C   ASP A 114     -16.203  18.516   5.582  1.00 50.50           C  
ATOM    852  CB  ASP A 114     -14.070  19.328   4.562  1.00 50.50           C  
ATOM    853  O   ASP A 114     -15.836  17.453   6.066  1.00 50.50           O  
ATOM    854  CG  ASP A 114     -14.461  19.219   3.098  1.00 50.50           C  
ATOM    855  OD1 ASP A 114     -15.461  19.844   2.686  1.00 50.50           O  
ATOM    856  OD2 ASP A 114     -13.758  18.500   2.352  1.00 50.50           O  
ATOM    857  N   GLN A 115     -17.344  18.688   6.258  1.00 54.97           N  
ATOM    858  CA  GLN A 115     -18.453  17.750   6.293  1.00 54.97           C  
ATOM    859  C   GLN A 115     -18.906  17.375   4.887  1.00 54.97           C  
ATOM    860  CB  GLN A 115     -19.625  18.328   7.090  1.00 54.97           C  
ATOM    861  O   GLN A 115     -19.203  18.250   4.074  1.00 54.97           O  
ATOM    862  CG  GLN A 115     -20.203  17.359   8.102  1.00 54.97           C  
ATOM    863  CD  GLN A 115     -21.203  18.016   9.031  1.00 54.97           C  
ATOM    864  NE2 GLN A 115     -21.125  17.688  10.320  1.00 54.97           N  
ATOM    865  OE1 GLN A 115     -22.047  18.812   8.602  1.00 54.97           O  
ATOM    866  N   VAL A 116     -18.266  16.469   4.246  1.00 57.97           N  
ATOM    867  CA  VAL A 116     -18.844  15.867   3.051  1.00 57.97           C  
ATOM    868  C   VAL A 116     -19.984  14.938   3.443  1.00 57.97           C  
ATOM    869  CB  VAL A 116     -17.781  15.094   2.236  1.00 57.97           C  
ATOM    870  O   VAL A 116     -19.891  14.188   4.414  1.00 57.97           O  
ATOM    871  CG1 VAL A 116     -16.719  16.047   1.690  1.00 57.97           C  
ATOM    872  CG2 VAL A 116     -17.141  14.008   3.096  1.00 57.97           C  
ATOM    873  N   ASP A 117     -21.234  15.305   3.285  1.00 54.25           N  
ATOM    874  CA  ASP A 117     -22.531  14.664   3.389  1.00 54.25           C  
ATOM    875  C   ASP A 117     -22.734  13.656   2.258  1.00 54.25           C  
ATOM    876  CB  ASP A 117     -23.656  15.711   3.371  1.00 54.25           C  
ATOM    877  O   ASP A 117     -22.531  13.977   1.087  1.00 54.25           O  
ATOM    878  CG  ASP A 117     -24.859  15.305   4.203  1.00 54.25           C  
ATOM    879  OD1 ASP A 117     -24.828  14.234   4.848  1.00 54.25           O  
ATOM    880  OD2 ASP A 117     -25.859  16.062   4.211  1.00 54.25           O  
ATOM    881  N   PHE A 118     -22.375  12.367   2.418  1.00 56.06           N  
ATOM    882  CA  PHE A 118     -22.750  11.352   1.440  1.00 56.06           C  
ATOM    883  C   PHE A 118     -24.219  10.961   1.609  1.00 56.06           C  
ATOM    884  CB  PHE A 118     -21.859  10.117   1.569  1.00 56.06           C  
ATOM    885  O   PHE A 118     -24.688  10.758   2.732  1.00 56.06           O  
ATOM    886  CG  PHE A 118     -20.406  10.383   1.280  1.00 56.06           C  
ATOM    887  CD1 PHE A 118     -19.953  10.469  -0.029  1.00 56.06           C  
ATOM    888  CD2 PHE A 118     -19.500  10.555   2.318  1.00 56.06           C  
ATOM    889  CE1 PHE A 118     -18.609  10.719  -0.300  1.00 56.06           C  
ATOM    890  CE2 PHE A 118     -18.156  10.805   2.055  1.00 56.06           C  
ATOM    891  CZ  PHE A 118     -17.703  10.883   0.745  1.00 56.06           C  
ATOM    892  N   SER A 119     -25.062  11.586   0.824  1.00 56.16           N  
ATOM    893  CA  SER A 119     -26.469  11.180   0.769  1.00 56.16           C  
ATOM    894  C   SER A 119     -26.688  10.109  -0.298  1.00 56.16           C  
ATOM    895  CB  SER A 119     -27.359  12.383   0.492  1.00 56.16           C  
ATOM    896  O   SER A 119     -26.141  10.211  -1.403  1.00 56.16           O  
ATOM    897  OG  SER A 119     -27.469  12.625  -0.900  1.00 56.16           O  
ATOM    898  N   LEU A 120     -26.766   8.805   0.142  1.00 55.06           N  
ATOM    899  CA  LEU A 120     -27.156   7.695  -0.721  1.00 55.06           C  
ATOM    900  C   LEU A 120     -28.656   7.766  -1.043  1.00 55.06           C  
ATOM    901  CB  LEU A 120     -26.828   6.355  -0.059  1.00 55.06           C  
ATOM    902  O   LEU A 120     -29.484   7.691  -0.141  1.00 55.06           O  
ATOM    903  CG  LEU A 120     -25.422   5.820  -0.276  1.00 55.06           C  
ATOM    904  CD1 LEU A 120     -24.906   5.125   0.984  1.00 55.06           C  
ATOM    905  CD2 LEU A 120     -25.375   4.871  -1.470  1.00 55.06           C  
ATOM    906  N   ASN A 121     -29.062   8.633  -1.934  1.00 59.34           N  
ATOM    907  CA  ASN A 121     -30.422   8.797  -2.422  1.00 59.34           C  
ATOM    908  C   ASN A 121     -30.922   7.543  -3.133  1.00 59.34           C  
ATOM    909  CB  ASN A 121     -30.516  10.008  -3.354  1.00 59.34           C  
ATOM    910  O   ASN A 121     -32.094   7.438  -3.455  1.00 59.34           O  
ATOM    911  CG  ASN A 121     -30.297  11.320  -2.629  1.00 59.34           C  
ATOM    912  ND2 ASN A 121     -30.391  12.430  -3.359  1.00 59.34           N  
ATOM    913  OD1 ASN A 121     -30.031  11.344  -1.422  1.00 59.34           O  
ATOM    914  N   LYS A 122     -30.234   6.285  -2.785  1.00 59.47           N  
ATOM    915  CA  LYS A 122     -30.906   5.121  -3.354  1.00 59.47           C  
ATOM    916  C   LYS A 122     -30.719   3.891  -2.471  1.00 59.47           C  
ATOM    917  CB  LYS A 122     -30.391   4.836  -4.766  1.00 59.47           C  
ATOM    918  O   LYS A 122     -29.594   3.566  -2.076  1.00 59.47           O  
ATOM    919  CG  LYS A 122     -30.797   5.871  -5.797  1.00 59.47           C  
ATOM    920  CD  LYS A 122     -30.328   5.492  -7.191  1.00 59.47           C  
ATOM    921  CE  LYS A 122     -30.625   6.594  -8.203  1.00 59.47           C  
ATOM    922  NZ  LYS A 122     -30.984   6.031  -9.539  1.00 59.47           N  
ATOM    923  N   GLY A 123     -31.500   3.711  -1.440  1.00 50.94           N  
ATOM    924  CA  GLY A 123     -32.344   2.916  -0.559  1.00 50.94           C  
ATOM    925  C   GLY A 123     -32.031   1.429  -0.634  1.00 50.94           C  
ATOM    926  O   GLY A 123     -32.125   0.826  -1.704  1.00 50.94           O  
ATOM    927  N   LEU A 124     -30.938   0.793   0.053  1.00 52.16           N  
ATOM    928  CA  LEU A 124     -30.953  -0.623   0.407  1.00 52.16           C  
ATOM    929  C   LEU A 124     -31.844  -0.870   1.617  1.00 52.16           C  
ATOM    930  CB  LEU A 124     -29.531  -1.120   0.695  1.00 52.16           C  
ATOM    931  O   LEU A 124     -31.688  -0.223   2.654  1.00 52.16           O  
ATOM    932  CG  LEU A 124     -29.297  -2.623   0.530  1.00 52.16           C  
ATOM    933  CD1 LEU A 124     -28.969  -2.949  -0.921  1.00 52.16           C  
ATOM    934  CD2 LEU A 124     -28.188  -3.094   1.462  1.00 52.16           C  
ATOM    935  N   LYS A 125     -33.125  -1.282   1.444  1.00 51.84           N  
ATOM    936  CA  LYS A 125     -34.094  -1.709   2.443  1.00 51.84           C  
ATOM    937  C   LYS A 125     -33.594  -2.938   3.203  1.00 51.84           C  
ATOM    938  CB  LYS A 125     -35.438  -2.008   1.783  1.00 51.84           C  
ATOM    939  O   LYS A 125     -33.438  -4.012   2.621  1.00 51.84           O  
ATOM    940  CG  LYS A 125     -36.625  -1.485   2.561  1.00 51.84           C  
ATOM    941  CD  LYS A 125     -37.938  -1.861   1.884  1.00 51.84           C  
ATOM    942  CE  LYS A 125     -39.156  -1.299   2.635  1.00 51.84           C  
ATOM    943  NZ  LYS A 125     -40.438  -1.779   2.059  1.00 51.84           N  
ATOM    944  N   VAL A 126     -32.844  -2.682   4.246  1.00 55.00           N  
ATOM    945  CA  VAL A 126     -32.531  -3.814   5.109  1.00 55.00           C  
ATOM    946  C   VAL A 126     -33.375  -3.756   6.379  1.00 55.00           C  
ATOM    947  CB  VAL A 126     -31.016  -3.846   5.469  1.00 55.00           C  
ATOM    948  O   VAL A 126     -33.469  -2.705   7.020  1.00 55.00           O  
ATOM    949  CG1 VAL A 126     -30.703  -5.027   6.379  1.00 55.00           C  
ATOM    950  CG2 VAL A 126     -30.172  -3.904   4.199  1.00 55.00           C  
ATOM    951  N   LYS A 127     -34.406  -4.590   6.594  1.00 47.88           N  
ATOM    952  CA  LYS A 127     -35.219  -4.785   7.793  1.00 47.88           C  
ATOM    953  C   LYS A 127     -34.469  -5.609   8.836  1.00 47.88           C  
ATOM    954  CB  LYS A 127     -36.562  -5.461   7.445  1.00 47.88           C  
ATOM    955  O   LYS A 127     -34.250  -6.805   8.641  1.00 47.88           O  
ATOM    956  CG  LYS A 127     -37.656  -4.492   7.047  1.00 47.88           C  
ATOM    957  CD  LYS A 127     -39.000  -5.203   6.902  1.00 47.88           C  
ATOM    958  CE  LYS A 127     -40.062  -4.258   6.398  1.00 47.88           C  
ATOM    959  NZ  LYS A 127     -41.375  -4.957   6.227  1.00 47.88           N  
ATOM    960  N   ALA A 128     -33.625  -4.996   9.609  1.00 56.25           N  
ATOM    961  CA  ALA A 128     -33.156  -5.742  10.766  1.00 56.25           C  
ATOM    962  C   ALA A 128     -33.375  -4.969  12.055  1.00 56.25           C  
ATOM    963  CB  ALA A 128     -31.656  -6.066  10.602  1.00 56.25           C  
ATOM    964  O   ALA A 128     -33.219  -3.746  12.094  1.00 56.25           O  
ATOM    965  N   ASN A 129     -34.375  -5.406  12.891  1.00 57.06           N  
ATOM    966  CA  ASN A 129     -34.656  -4.934  14.242  1.00 57.06           C  
ATOM    967  C   ASN A 129     -33.469  -5.145  15.172  1.00 57.06           C  
ATOM    968  CB  ASN A 129     -35.906  -5.629  14.797  1.00 57.06           C  
ATOM    969  O   ASN A 129     -33.188  -6.270  15.594  1.00 57.06           O  
ATOM    970  CG  ASN A 129     -37.156  -4.836  14.555  1.00 57.06           C  
ATOM    971  ND2 ASN A 129     -38.250  -5.535  14.242  1.00 57.06           N  
ATOM    972  OD1 ASN A 129     -37.188  -3.605  14.656  1.00 57.06           O  
ATOM    973  N   LEU A 130     -32.469  -4.258  15.148  1.00 59.91           N  
ATOM    974  CA  LEU A 130     -31.391  -4.441  16.141  1.00 59.91           C  
ATOM    975  C   LEU A 130     -31.484  -3.391  17.234  1.00 59.91           C  
ATOM    976  CB  LEU A 130     -30.016  -4.375  15.461  1.00 59.91           C  
ATOM    977  O   LEU A 130     -31.578  -2.193  16.953  1.00 59.91           O  
ATOM    978  CG  LEU A 130     -29.703  -5.469  14.438  1.00 59.91           C  
ATOM    979  CD1 LEU A 130     -28.547  -5.043  13.539  1.00 59.91           C  
ATOM    980  CD2 LEU A 130     -29.391  -6.785  15.141  1.00 59.91           C  
ATOM    981  N   ASP A 131     -32.188  -3.773  18.328  1.00 59.12           N  
ATOM    982  CA  ASP A 131     -32.156  -2.971  19.547  1.00 59.12           C  
ATOM    983  C   ASP A 131     -30.844  -3.193  20.312  1.00 59.12           C  
ATOM    984  CB  ASP A 131     -33.344  -3.299  20.453  1.00 59.12           C  
ATOM    985  O   ASP A 131     -30.484  -4.332  20.609  1.00 59.12           O  
ATOM    986  CG  ASP A 131     -34.562  -2.475  20.141  1.00 59.12           C  
ATOM    987  OD1 ASP A 131     -34.438  -1.365  19.578  1.00 59.12           O  
ATOM    988  OD2 ASP A 131     -35.688  -2.936  20.453  1.00 59.12           O  
ATOM    989  N   SER A 132     -29.828  -2.238  20.078  1.00 48.03           N  
ATOM    990  CA  SER A 132     -28.578  -2.363  20.812  1.00 48.03           C  
ATOM    991  C   SER A 132     -28.484  -1.330  21.922  1.00 48.03           C  
ATOM    992  CB  SER A 132     -27.391  -2.209  19.859  1.00 48.03           C  
ATOM    993  O   SER A 132     -28.828  -0.162  21.719  1.00 48.03           O  
ATOM    994  OG  SER A 132     -26.156  -2.293  20.562  1.00 48.03           O  
ATOM    995  N   SER A 133     -28.625  -1.782  23.297  1.00 59.38           N  
ATOM    996  CA  SER A 133     -28.328  -0.930  24.438  1.00 59.38           C  
ATOM    997  C   SER A 133     -27.062  -1.391  25.156  1.00 59.38           C  
ATOM    998  CB  SER A 133     -29.500  -0.918  25.422  1.00 59.38           C  
ATOM    999  O   SER A 133     -26.781  -2.588  25.219  1.00 59.38           O  
ATOM   1000  OG  SER A 133     -29.656  -2.186  26.031  1.00 59.38           O  
ATOM   1001  N   ILE A 134     -26.062  -0.495  25.203  1.00 51.16           N  
ATOM   1002  CA  ILE A 134     -24.766  -0.664  25.844  1.00 51.16           C  
ATOM   1003  C   ILE A 134     -24.766   0.025  27.219  1.00 51.16           C  
ATOM   1004  CB  ILE A 134     -23.625  -0.104  24.969  1.00 51.16           C  
ATOM   1005  O   ILE A 134     -25.109   1.202  27.312  1.00 51.16           O  
ATOM   1006  CG1 ILE A 134     -23.547  -0.873  23.641  1.00 51.16           C  
ATOM   1007  CG2 ILE A 134     -22.281  -0.161  25.719  1.00 51.16           C  
ATOM   1008  CD1 ILE A 134     -22.625  -0.236  22.609  1.00 51.16           C  
ATOM   1009  N   ASP A 135     -24.797  -0.796  28.406  1.00 47.41           N  
ATOM   1010  CA  ASP A 135     -24.609  -0.321  29.766  1.00 47.41           C  
ATOM   1011  C   ASP A 135     -23.234  -0.722  30.297  1.00 47.41           C  
ATOM   1012  CB  ASP A 135     -25.719  -0.865  30.672  1.00 47.41           C  
ATOM   1013  O   ASP A 135     -22.875  -1.898  30.266  1.00 47.41           O  
ATOM   1014  CG  ASP A 135     -26.938   0.041  30.750  1.00 47.41           C  
ATOM   1015  OD1 ASP A 135     -26.766   1.279  30.781  1.00 47.41           O  
ATOM   1016  OD2 ASP A 135     -28.062  -0.489  30.750  1.00 47.41           O  
ATOM   1017  N   ILE A 136     -22.391   0.237  30.531  1.00 50.69           N  
ATOM   1018  CA  ILE A 136     -21.031   0.051  31.031  1.00 50.69           C  
ATOM   1019  C   ILE A 136     -20.953   0.455  32.500  1.00 50.69           C  
ATOM   1020  CB  ILE A 136     -20.000   0.862  30.203  1.00 50.69           C  
ATOM   1021  O   ILE A 136     -21.312   1.582  32.844  1.00 50.69           O  
ATOM   1022  CG1 ILE A 136     -20.078   0.465  28.719  1.00 50.69           C  
ATOM   1023  CG2 ILE A 136     -18.594   0.666  30.750  1.00 50.69           C  
ATOM   1024  CD1 ILE A 136     -19.281   1.376  27.797  1.00 50.69           C  
ATOM   1025  N   SER A 137     -20.875  -0.541  33.500  1.00 47.75           N  
ATOM   1026  CA  SER A 137     -20.531  -0.345  34.875  1.00 47.75           C  
ATOM   1027  C   SER A 137     -19.141  -0.862  35.188  1.00 47.75           C  
ATOM   1028  CB  SER A 137     -21.562  -1.044  35.781  1.00 47.75           C  
ATOM   1029  O   SER A 137     -18.781  -1.977  34.812  1.00 47.75           O  
ATOM   1030  OG  SER A 137     -21.516  -0.515  37.094  1.00 47.75           O  
ATOM   1031  N   THR A 138     -18.219   0.024  35.656  1.00 48.19           N  
ATOM   1032  CA  THR A 138     -16.859  -0.281  36.062  1.00 48.19           C  
ATOM   1033  C   THR A 138     -16.734  -0.224  37.594  1.00 48.19           C  
ATOM   1034  CB  THR A 138     -15.844   0.689  35.438  1.00 48.19           C  
ATOM   1035  O   THR A 138     -17.234   0.712  38.219  1.00 48.19           O  
ATOM   1036  CG2 THR A 138     -15.805   0.528  33.906  1.00 48.19           C  
ATOM   1037  OG1 THR A 138     -16.219   2.035  35.750  1.00 48.19           O  
ATOM   1038  N   ASP A 139     -16.453  -1.411  38.375  1.00 50.03           N  
ATOM   1039  CA  ASP A 139     -15.891  -1.524  39.719  1.00 50.03           C  
ATOM   1040  C   ASP A 139     -14.391  -1.820  39.656  1.00 50.03           C  
ATOM   1041  CB  ASP A 139     -16.609  -2.613  40.500  1.00 50.03           C  
ATOM   1042  O   ASP A 139     -13.961  -2.752  38.969  1.00 50.03           O  
ATOM   1043  CG  ASP A 139     -17.984  -2.188  41.000  1.00 50.03           C  
ATOM   1044  OD1 ASP A 139     -18.219  -0.975  41.188  1.00 50.03           O  
ATOM   1045  OD2 ASP A 139     -18.844  -3.074  41.156  1.00 50.03           O  
ATOM   1046  N   THR A 140     -13.461  -0.820  40.000  1.00 45.19           N  
ATOM   1047  CA  THR A 140     -12.016  -0.962  40.094  1.00 45.19           C  
ATOM   1048  C   THR A 140     -11.602  -1.121  41.562  1.00 45.19           C  
ATOM   1049  CB  THR A 140     -11.281   0.245  39.500  1.00 45.19           C  
ATOM   1050  O   THR A 140     -11.953  -0.299  42.406  1.00 45.19           O  
ATOM   1051  CG2 THR A 140     -11.508   0.313  38.000  1.00 45.19           C  
ATOM   1052  OG1 THR A 140     -11.773   1.450  40.094  1.00 45.19           O  
ATOM   1053  N   LYS A 141     -11.344  -2.400  42.125  1.00 45.62           N  
ATOM   1054  CA  LYS A 141     -10.516  -2.656  43.281  1.00 45.62           C  
ATOM   1055  C   LYS A 141      -9.117  -3.115  42.875  1.00 45.62           C  
ATOM   1056  CB  LYS A 141     -11.164  -3.701  44.188  1.00 45.62           C  
ATOM   1057  O   LYS A 141      -8.969  -3.990  42.031  1.00 45.62           O  
ATOM   1058  CG  LYS A 141     -12.414  -3.209  44.906  1.00 45.62           C  
ATOM   1059  CD  LYS A 141     -12.727  -4.047  46.125  1.00 45.62           C  
ATOM   1060  CE  LYS A 141     -13.938  -3.518  46.875  1.00 45.62           C  
ATOM   1061  NZ  LYS A 141     -14.227  -4.324  48.094  1.00 45.62           N  
ATOM   1062  N   LYS A 142      -8.031  -2.303  43.031  1.00 49.50           N  
ATOM   1063  CA  LYS A 142      -6.570  -2.287  43.094  1.00 49.50           C  
ATOM   1064  C   LYS A 142      -6.051  -3.121  44.250  1.00 49.50           C  
ATOM   1065  CB  LYS A 142      -6.051  -0.853  43.219  1.00 49.50           C  
ATOM   1066  O   LYS A 142      -6.445  -2.904  45.406  1.00 49.50           O  
ATOM   1067  CG  LYS A 142      -5.801  -0.182  41.875  1.00 49.50           C  
ATOM   1068  CD  LYS A 142      -5.133   1.176  42.031  1.00 49.50           C  
ATOM   1069  CE  LYS A 142      -4.922   1.870  40.688  1.00 49.50           C  
ATOM   1070  NZ  LYS A 142      -4.254   3.195  40.844  1.00 49.50           N  
ATOM   1071  N   GLU A 143      -5.504  -4.348  44.000  1.00 38.22           N  
ATOM   1072  CA  GLU A 143      -4.629  -4.973  45.000  1.00 38.22           C  
ATOM   1073  C   GLU A 143      -3.375  -5.543  44.344  1.00 38.22           C  
ATOM   1074  CB  GLU A 143      -5.371  -6.070  45.750  1.00 38.22           C  
ATOM   1075  O   GLU A 143      -3.461  -6.246  43.312  1.00 38.22           O  
ATOM   1076  CG  GLU A 143      -5.188  -6.008  47.250  1.00 38.22           C  
ATOM   1077  CD  GLU A 143      -5.887  -7.137  48.000  1.00 38.22           C  
ATOM   1078  OE1 GLU A 143      -5.750  -7.227  49.250  1.00 38.22           O  
ATOM   1079  OE2 GLU A 143      -6.574  -7.941  47.344  1.00 38.22           O  
ATOM   1080  N   LYS A 144      -2.193  -4.945  44.500  1.00 45.72           N  
ATOM   1081  CA  LYS A 144      -0.753  -5.184  44.469  1.00 45.72           C  
ATOM   1082  C   LYS A 144      -0.365  -6.344  45.375  1.00 45.72           C  
ATOM   1083  CB  LYS A 144       0.011  -3.920  44.875  1.00 45.72           C  
ATOM   1084  O   LYS A 144      -0.744  -6.371  46.562  1.00 45.72           O  
ATOM   1085  CG  LYS A 144       0.002  -2.826  43.812  1.00 45.72           C  
ATOM   1086  CD  LYS A 144       0.930  -1.678  44.188  1.00 45.72           C  
ATOM   1087  CE  LYS A 144       0.906  -0.573  43.156  1.00 45.72           C  
ATOM   1088  NZ  LYS A 144       1.704   0.614  43.562  1.00 45.72           N  
ATOM   1089  N   SER A 145       0.051  -7.520  44.812  1.00 36.88           N  
ATOM   1090  CA  SER A 145       0.849  -8.422  45.625  1.00 36.88           C  
ATOM   1091  C   SER A 145       2.059  -8.945  44.844  1.00 36.88           C  
ATOM   1092  CB  SER A 145      -0.001  -9.594  46.125  1.00 36.88           C  
ATOM   1093  O   SER A 145       1.956  -9.273  43.688  1.00 36.88           O  
ATOM   1094  OG  SER A 145      -0.407 -10.406  45.031  1.00 36.88           O  
ATOM   1095  N   LYS A 146       3.318  -8.586  45.250  1.00 45.44           N  
ATOM   1096  CA  LYS A 146       4.703  -9.039  45.312  1.00 45.44           C  
ATOM   1097  C   LYS A 146       4.785 -10.469  45.875  1.00 45.44           C  
ATOM   1098  CB  LYS A 146       5.531  -8.102  46.188  1.00 45.44           C  
ATOM   1099  O   LYS A 146       4.137 -10.797  46.844  1.00 45.44           O  
ATOM   1100  CG  LYS A 146       5.941  -6.809  45.500  1.00 45.44           C  
ATOM   1101  CD  LYS A 146       6.879  -5.984  46.375  1.00 45.44           C  
ATOM   1102  CE  LYS A 146       7.230  -4.656  45.719  1.00 45.44           C  
ATOM   1103  NZ  LYS A 146       8.109  -3.816  46.594  1.00 45.44           N  
ATOM   1104  N   GLN A 147       5.453 -11.430  45.125  1.00 39.56           N  
ATOM   1105  CA  GLN A 147       6.297 -12.445  45.750  1.00 39.56           C  
ATOM   1106  C   GLN A 147       7.066 -13.242  44.719  1.00 39.56           C  
ATOM   1107  CB  GLN A 147       5.453 -13.383  46.625  1.00 39.56           C  
ATOM   1108  O   GLN A 147       6.500 -13.641  43.688  1.00 39.56           O  
ATOM   1109  CG  GLN A 147       5.160 -12.844  48.000  1.00 39.56           C  
ATOM   1110  CD  GLN A 147       4.738 -13.930  48.969  1.00 39.56           C  
ATOM   1111  NE2 GLN A 147       4.789 -13.617  50.281  1.00 39.56           N  
ATOM   1112  OE1 GLN A 147       4.367 -15.031  48.562  1.00 39.56           O  
ATOM   1113  N   ASN A 148       8.453 -13.328  44.781  1.00 41.34           N  
ATOM   1114  CA  ASN A 148       9.695 -14.055  45.000  1.00 41.34           C  
ATOM   1115  C   ASN A 148       9.523 -15.555  44.781  1.00 41.34           C  
ATOM   1116  CB  ASN A 148      10.227 -13.797  46.438  1.00 41.34           C  
ATOM   1117  O   ASN A 148       8.586 -16.156  45.312  1.00 41.34           O  
ATOM   1118  CG  ASN A 148      11.570 -13.094  46.438  1.00 41.34           C  
ATOM   1119  ND2 ASN A 148      11.859 -12.352  47.500  1.00 41.34           N  
ATOM   1120  OD1 ASN A 148      12.352 -13.227  45.469  1.00 41.34           O  
ATOM   1121  N   HIS A 149      10.367 -16.234  43.844  1.00 40.50           N  
ATOM   1122  CA  HIS A 149      10.930 -17.562  44.094  1.00 40.50           C  
ATOM   1123  C   HIS A 149      12.031 -17.875  43.094  1.00 40.50           C  
ATOM   1124  CB  HIS A 149       9.836 -18.625  44.031  1.00 40.50           C  
ATOM   1125  O   HIS A 149      11.875 -17.641  41.875  1.00 40.50           O  
ATOM   1126  CG  HIS A 149       9.102 -18.812  45.312  1.00 40.50           C  
ATOM   1127  CD2 HIS A 149       7.832 -18.516  45.656  1.00 40.50           C  
ATOM   1128  ND1 HIS A 149       9.688 -19.391  46.406  1.00 40.50           N  
ATOM   1129  CE1 HIS A 149       8.805 -19.422  47.406  1.00 40.50           C  
ATOM   1130  NE2 HIS A 149       7.672 -18.891  46.969  1.00 40.50           N  
ATOM   1131  N   LYS A 150      13.328 -18.062  43.562  1.00 47.94           N  
ATOM   1132  CA  LYS A 150      14.531 -18.891  43.656  1.00 47.94           C  
ATOM   1133  C   LYS A 150      14.406 -20.141  42.781  1.00 47.94           C  
ATOM   1134  CB  LYS A 150      14.820 -19.266  45.094  1.00 47.94           C  
ATOM   1135  O   LYS A 150      13.375 -20.828  42.844  1.00 47.94           O  
ATOM   1136  CG  LYS A 150      15.641 -18.219  45.844  1.00 47.94           C  
ATOM   1137  CD  LYS A 150      16.016 -18.703  47.250  1.00 47.94           C  
ATOM   1138  CE  LYS A 150      16.766 -17.641  48.031  1.00 47.94           C  
ATOM   1139  NZ  LYS A 150      16.984 -18.047  49.438  1.00 47.94           N  
ATOM   1140  N   SER A 151      15.367 -20.453  41.875  1.00 50.06           N  
ATOM   1141  CA  SER A 151      16.562 -21.188  41.469  1.00 50.06           C  
ATOM   1142  C   SER A 151      16.203 -22.547  40.844  1.00 50.06           C  
ATOM   1143  CB  SER A 151      17.500 -21.391  42.656  1.00 50.06           C  
ATOM   1144  O   SER A 151      15.383 -23.281  41.406  1.00 50.06           O  
ATOM   1145  OG  SER A 151      17.094 -22.516  43.438  1.00 50.06           O  
ATOM   1146  N   ARG A 152      16.531 -22.703  39.469  1.00 45.25           N  
ATOM   1147  CA  ARG A 152      16.984 -24.031  39.062  1.00 45.25           C  
ATOM   1148  C   ARG A 152      17.406 -24.047  37.594  1.00 45.25           C  
ATOM   1149  CB  ARG A 152      15.883 -25.078  39.281  1.00 45.25           C  
ATOM   1150  O   ARG A 152      16.766 -23.438  36.750  1.00 45.25           O  
ATOM   1151  CG  ARG A 152      16.281 -26.203  40.250  1.00 45.25           C  
ATOM   1152  CD  ARG A 152      15.133 -27.172  40.469  1.00 45.25           C  
ATOM   1153  NE  ARG A 152      15.562 -28.344  41.219  1.00 45.25           N  
ATOM   1154  NH1 ARG A 152      13.461 -29.281  41.375  1.00 45.25           N  
ATOM   1155  NH2 ARG A 152      15.258 -30.328  42.344  1.00 45.25           N  
ATOM   1156  CZ  ARG A 152      14.758 -29.312  41.656  1.00 45.25           C  
ATOM   1157  N   LYS A 153      18.766 -24.109  37.250  1.00 47.41           N  
ATOM   1158  CA  LYS A 153      19.734 -24.812  36.438  1.00 47.41           C  
ATOM   1159  C   LYS A 153      19.906 -24.141  35.094  1.00 47.41           C  
ATOM   1160  CB  LYS A 153      19.297 -26.266  36.250  1.00 47.41           C  
ATOM   1161  O   LYS A 153      18.922 -23.875  34.375  1.00 47.41           O  
ATOM   1162  CG  LYS A 153      19.281 -27.094  37.531  1.00 47.41           C  
ATOM   1163  CD  LYS A 153      19.312 -28.594  37.219  1.00 47.41           C  
ATOM   1164  CE  LYS A 153      19.234 -29.406  38.500  1.00 47.41           C  
ATOM   1165  NZ  LYS A 153      19.266 -30.875  38.219  1.00 47.41           N  
ATOM   1166  N   HIS A 154      21.000 -23.266  34.906  1.00 48.72           N  
ATOM   1167  CA  HIS A 154      21.609 -22.234  34.094  1.00 48.72           C  
ATOM   1168  C   HIS A 154      22.078 -22.797  32.750  1.00 48.72           C  
ATOM   1169  CB  HIS A 154      22.797 -21.594  34.844  1.00 48.72           C  
ATOM   1170  O   HIS A 154      22.891 -23.703  32.719  1.00 48.72           O  
ATOM   1171  CG  HIS A 154      23.078 -20.188  34.406  1.00 48.72           C  
ATOM   1172  CD2 HIS A 154      23.750 -19.188  35.000  1.00 48.72           C  
ATOM   1173  ND1 HIS A 154      22.641 -19.672  33.188  1.00 48.72           N  
ATOM   1174  CE1 HIS A 154      23.047 -18.422  33.094  1.00 48.72           C  
ATOM   1175  NE2 HIS A 154      23.719 -18.109  34.188  1.00 48.72           N  
ATOM   1176  N   TYR A 155      21.297 -22.875  31.703  1.00 54.84           N  
ATOM   1177  CA  TYR A 155      21.609 -22.781  30.281  1.00 54.84           C  
ATOM   1178  C   TYR A 155      22.062 -21.359  29.922  1.00 54.84           C  
ATOM   1179  CB  TYR A 155      20.406 -23.188  29.422  1.00 54.84           C  
ATOM   1180  O   TYR A 155      21.656 -20.406  30.562  1.00 54.84           O  
ATOM   1181  CG  TYR A 155      20.141 -24.672  29.422  1.00 54.84           C  
ATOM   1182  CD1 TYR A 155      20.828 -25.516  28.547  1.00 54.84           C  
ATOM   1183  CD2 TYR A 155      19.203 -25.234  30.281  1.00 54.84           C  
ATOM   1184  CE1 TYR A 155      20.578 -26.891  28.531  1.00 54.84           C  
ATOM   1185  CE2 TYR A 155      18.938 -26.594  30.266  1.00 54.84           C  
ATOM   1186  OH  TYR A 155      19.391 -28.766  29.391  1.00 54.84           O  
ATOM   1187  CZ  TYR A 155      19.641 -27.422  29.406  1.00 54.84           C  
ATOM   1188  N   PRO A 156      23.359 -21.172  29.156  1.00 57.25           N  
ATOM   1189  CA  PRO A 156      23.719 -19.781  28.891  1.00 57.25           C  
ATOM   1190  C   PRO A 156      22.531 -18.953  28.422  1.00 57.25           C  
ATOM   1191  CB  PRO A 156      24.766 -19.922  27.766  1.00 57.25           C  
ATOM   1192  O   PRO A 156      21.781 -19.359  27.531  1.00 57.25           O  
ATOM   1193  CG  PRO A 156      24.906 -21.391  27.547  1.00 57.25           C  
ATOM   1194  CD  PRO A 156      23.844 -22.094  28.344  1.00 57.25           C  
ATOM   1195  N   ARG A 157      21.781 -18.344  29.312  1.00 53.12           N  
ATOM   1196  CA  ARG A 157      20.750 -17.297  29.266  1.00 53.12           C  
ATOM   1197  C   ARG A 157      21.281 -16.047  28.594  1.00 53.12           C  
ATOM   1198  CB  ARG A 157      20.266 -16.969  30.688  1.00 53.12           C  
ATOM   1199  O   ARG A 157      22.391 -15.602  28.859  1.00 53.12           O  
ATOM   1200  CG  ARG A 157      18.953 -16.219  30.719  1.00 53.12           C  
ATOM   1201  CD  ARG A 157      18.469 -15.984  32.125  1.00 53.12           C  
ATOM   1202  NE  ARG A 157      17.359 -15.031  32.188  1.00 53.12           N  
ATOM   1203  NH1 ARG A 157      17.047 -15.203  34.469  1.00 53.12           N  
ATOM   1204  NH2 ARG A 157      15.727 -13.797  33.219  1.00 53.12           N  
ATOM   1205  CZ  ARG A 157      16.719 -14.680  33.281  1.00 53.12           C  
ATOM   1206  N   ILE A 158      21.141 -15.938  27.344  1.00 54.03           N  
ATOM   1207  CA  ILE A 158      21.281 -14.664  26.641  1.00 54.03           C  
ATOM   1208  C   ILE A 158      20.641 -13.555  27.469  1.00 54.03           C  
ATOM   1209  CB  ILE A 158      20.641 -14.719  25.234  1.00 54.03           C  
ATOM   1210  O   ILE A 158      19.484 -13.648  27.859  1.00 54.03           O  
ATOM   1211  CG1 ILE A 158      21.250 -15.867  24.422  1.00 54.03           C  
ATOM   1212  CG2 ILE A 158      20.812 -13.383  24.516  1.00 54.03           C  
ATOM   1213  CD1 ILE A 158      20.469 -16.203  23.141  1.00 54.03           C  
ATOM   1214  N   GLU A 159      21.328 -12.906  28.375  1.00 44.69           N  
ATOM   1215  CA  GLU A 159      20.922 -11.688  29.062  1.00 44.69           C  
ATOM   1216  C   GLU A 159      20.344 -10.672  28.078  1.00 44.69           C  
ATOM   1217  CB  GLU A 159      22.078 -11.070  29.828  1.00 44.69           C  
ATOM   1218  O   GLU A 159      21.016 -10.281  27.109  1.00 44.69           O  
ATOM   1219  CG  GLU A 159      22.641 -11.969  30.938  1.00 44.69           C  
ATOM   1220  CD  GLU A 159      23.359 -11.195  32.031  1.00 44.69           C  
ATOM   1221  OE1 GLU A 159      23.766 -11.812  33.031  1.00 44.69           O  
ATOM   1222  OE2 GLU A 159      23.531  -9.969  31.859  1.00 44.69           O  
ATOM   1223  N   ALA A 160      19.219 -11.031  27.562  1.00 51.91           N  
ATOM   1224  CA  ALA A 160      18.562  -9.891  26.922  1.00 51.91           C  
ATOM   1225  C   ALA A 160      18.078  -8.883  27.969  1.00 51.91           C  
ATOM   1226  CB  ALA A 160      17.391 -10.367  26.078  1.00 51.91           C  
ATOM   1227  O   ALA A 160      17.453  -9.250  28.969  1.00 51.91           O  
ATOM   1228  N   GLU A 161      18.953  -8.180  28.625  1.00 43.31           N  
ATOM   1229  CA  GLU A 161      18.422  -6.996  29.297  1.00 43.31           C  
ATOM   1230  C   GLU A 161      16.969  -6.742  28.891  1.00 43.31           C  
ATOM   1231  CB  GLU A 161      19.281  -5.770  28.984  1.00 43.31           C  
ATOM   1232  O   GLU A 161      16.672  -6.613  27.703  1.00 43.31           O  
ATOM   1233  CG  GLU A 161      20.781  -6.027  29.062  1.00 43.31           C  
ATOM   1234  CD  GLU A 161      21.609  -4.762  28.953  1.00 43.31           C  
ATOM   1235  OE1 GLU A 161      22.859  -4.863  28.891  1.00 43.31           O  
ATOM   1236  OE2 GLU A 161      21.016  -3.664  28.922  1.00 43.31           O  
ATOM   1237  N   SER A 162      16.016  -7.719  29.078  1.00 48.25           N  
ATOM   1238  CA  SER A 162      14.594  -7.379  29.078  1.00 48.25           C  
ATOM   1239  C   SER A 162      14.359  -5.988  29.656  1.00 48.25           C  
ATOM   1240  CB  SER A 162      13.789  -8.414  29.859  1.00 48.25           C  
ATOM   1241  O   SER A 162      14.688  -5.734  30.812  1.00 48.25           O  
ATOM   1242  OG  SER A 162      12.398  -8.195  29.703  1.00 48.25           O  
ATOM   1243  N   ASP A 163      14.898  -4.965  29.031  1.00 48.78           N  
ATOM   1244  CA  ASP A 163      14.469  -3.594  29.297  1.00 48.78           C  
ATOM   1245  C   ASP A 163      13.023  -3.559  29.781  1.00 48.78           C  
ATOM   1246  CB  ASP A 163      14.617  -2.738  28.031  1.00 48.78           C  
ATOM   1247  O   ASP A 163      12.094  -3.811  29.016  1.00 48.78           O  
ATOM   1248  CG  ASP A 163      14.945  -1.287  28.344  1.00 48.78           C  
ATOM   1249  OD1 ASP A 163      15.102  -0.935  29.531  1.00 48.78           O  
ATOM   1250  OD2 ASP A 163      15.047  -0.488  27.375  1.00 48.78           O  
ATOM   1251  N   SER A 164      12.641  -4.438  30.781  1.00 47.25           N  
ATOM   1252  CA  SER A 164      11.430  -4.090  31.516  1.00 47.25           C  
ATOM   1253  C   SER A 164      11.391  -2.602  31.859  1.00 47.25           C  
ATOM   1254  CB  SER A 164      11.320  -4.910  32.812  1.00 47.25           C  
ATOM   1255  O   SER A 164      10.695  -2.186  32.781  1.00 47.25           O  
ATOM   1256  OG  SER A 164      12.406  -4.629  33.688  1.00 47.25           O  
ATOM   1257  N   ASP A 165      11.930  -1.797  31.000  1.00 44.78           N  
ATOM   1258  CA  ASP A 165      11.656  -0.370  31.141  1.00 44.78           C  
ATOM   1259  C   ASP A 165      10.586   0.077  30.141  1.00 44.78           C  
ATOM   1260  CB  ASP A 165      12.930   0.447  30.938  1.00 44.78           C  
ATOM   1261  O   ASP A 165      10.617  -0.307  28.969  1.00 44.78           O  
ATOM   1262  CG  ASP A 165      13.867   0.381  32.125  1.00 44.78           C  
ATOM   1263  OD1 ASP A 165      13.391   0.265  33.281  1.00 44.78           O  
ATOM   1264  OD2 ASP A 165      15.102   0.450  31.922  1.00 44.78           O  
ATOM   1265  N   ASP A 166       9.312  -0.235  30.312  1.00 47.31           N  
ATOM   1266  CA  ASP A 166       8.438   0.827  29.828  1.00 47.31           C  
ATOM   1267  C   ASP A 166       9.227   1.897  29.094  1.00 47.31           C  
ATOM   1268  CB  ASP A 166       7.660   1.456  30.984  1.00 47.31           C  
ATOM   1269  O   ASP A 166       9.945   2.688  29.703  1.00 47.31           O  
ATOM   1270  CG  ASP A 166       6.316   2.023  30.562  1.00 47.31           C  
ATOM   1271  OD1 ASP A 166       5.812   1.658  29.484  1.00 47.31           O  
ATOM   1272  OD2 ASP A 166       5.754   2.844  31.328  1.00 47.31           O  
ATOM   1273  N   TYR A 167      10.258   1.456  28.328  1.00 42.72           N  
ATOM   1274  CA  TYR A 167      10.797   2.592  27.594  1.00 42.72           C  
ATOM   1275  C   TYR A 167       9.695   3.576  27.219  1.00 42.72           C  
ATOM   1276  CB  TYR A 167      11.523   2.119  26.328  1.00 42.72           C  
ATOM   1277  O   TYR A 167       8.719   3.209  26.562  1.00 42.72           O  
ATOM   1278  CG  TYR A 167      13.008   1.940  26.516  1.00 42.72           C  
ATOM   1279  CD1 TYR A 167      13.883   3.012  26.359  1.00 42.72           C  
ATOM   1280  CD2 TYR A 167      13.539   0.700  26.844  1.00 42.72           C  
ATOM   1281  CE1 TYR A 167      15.258   2.854  26.516  1.00 42.72           C  
ATOM   1282  CE2 TYR A 167      14.914   0.529  27.016  1.00 42.72           C  
ATOM   1283  OH  TYR A 167      17.109   1.445  27.016  1.00 42.72           O  
ATOM   1284  CZ  TYR A 167      15.758   1.609  26.844  1.00 42.72           C  
ATOM   1285  N   VAL A 168       8.945   4.105  28.172  1.00 52.31           N  
ATOM   1286  CA  VAL A 168       8.312   5.383  27.859  1.00 52.31           C  
ATOM   1287  C   VAL A 168       9.180   6.164  26.875  1.00 52.31           C  
ATOM   1288  CB  VAL A 168       8.070   6.219  29.141  1.00 52.31           C  
ATOM   1289  O   VAL A 168      10.352   6.434  27.141  1.00 52.31           O  
ATOM   1290  CG1 VAL A 168       7.301   7.496  28.812  1.00 52.31           C  
ATOM   1291  CG2 VAL A 168       7.324   5.391  30.188  1.00 52.31           C  
ATOM   1292  N   LEU A 169       9.453   5.570  25.641  1.00 48.06           N  
ATOM   1293  CA  LEU A 169       9.969   6.566  24.719  1.00 48.06           C  
ATOM   1294  C   LEU A 169       9.898   7.965  25.312  1.00 48.06           C  
ATOM   1295  CB  LEU A 169       9.180   6.523  23.391  1.00 48.06           C  
ATOM   1296  O   LEU A 169       8.836   8.406  25.750  1.00 48.06           O  
ATOM   1297  CG  LEU A 169       9.328   5.250  22.562  1.00 48.06           C  
ATOM   1298  CD1 LEU A 169       8.398   5.297  21.359  1.00 48.06           C  
ATOM   1299  CD2 LEU A 169      10.773   5.066  22.125  1.00 48.06           C  
ATOM   1300  N   ASP A 170      10.672   8.289  26.406  1.00 44.03           N  
ATOM   1301  CA  ASP A 170      11.016   9.711  26.469  1.00 44.03           C  
ATOM   1302  C   ASP A 170      10.516  10.445  25.234  1.00 44.03           C  
ATOM   1303  CB  ASP A 170      12.523   9.891  26.609  1.00 44.03           C  
ATOM   1304  O   ASP A 170      10.859  10.078  24.094  1.00 44.03           O  
ATOM   1305  CG  ASP A 170      12.922  11.312  27.000  1.00 44.03           C  
ATOM   1306  OD1 ASP A 170      12.102  12.023  27.609  1.00 44.03           O  
ATOM   1307  OD2 ASP A 170      14.055  11.719  26.672  1.00 44.03           O  
ATOM   1308  N   ASP A 171       9.195  10.766  25.156  1.00 49.59           N  
ATOM   1309  CA  ASP A 171       8.594  11.914  24.484  1.00 49.59           C  
ATOM   1310  C   ASP A 171       9.672  12.859  23.938  1.00 49.59           C  
ATOM   1311  CB  ASP A 171       7.664  12.672  25.438  1.00 49.59           C  
ATOM   1312  O   ASP A 171       9.359  13.953  23.469  1.00 49.59           O  
ATOM   1313  CG  ASP A 171       6.449  11.859  25.844  1.00 49.59           C  
ATOM   1314  OD1 ASP A 171       6.004  10.992  25.062  1.00 49.59           O  
ATOM   1315  OD2 ASP A 171       5.930  12.094  26.953  1.00 49.59           O  
ATOM   1316  N   SER A 172      10.945  12.422  23.734  1.00 49.19           N  
ATOM   1317  CA  SER A 172      11.883  13.477  23.359  1.00 49.19           C  
ATOM   1318  C   SER A 172      12.602  13.148  22.062  1.00 49.19           C  
ATOM   1319  CB  SER A 172      12.906  13.703  24.484  1.00 49.19           C  
ATOM   1320  O   SER A 172      13.633  12.469  22.062  1.00 49.19           O  
ATOM   1321  OG  SER A 172      13.039  15.086  24.766  1.00 49.19           O  
ATOM   1322  N   ASP A 173      11.820  12.852  20.969  1.00 45.62           N  
ATOM   1323  CA  ASP A 173      12.422  13.227  19.703  1.00 45.62           C  
ATOM   1324  C   ASP A 173      11.383  13.836  18.766  1.00 45.62           C  
ATOM   1325  CB  ASP A 173      13.078  12.016  19.031  1.00 45.62           C  
ATOM   1326  O   ASP A 173      11.117  13.297  17.688  1.00 45.62           O  
ATOM   1327  CG  ASP A 173      14.523  11.812  19.469  1.00 45.62           C  
ATOM   1328  OD1 ASP A 173      15.148  12.773  19.969  1.00 45.62           O  
ATOM   1329  OD2 ASP A 173      15.031  10.688  19.312  1.00 45.62           O  
ATOM   1330  N   SER A 174      10.703  14.930  19.234  1.00 43.56           N  
ATOM   1331  CA  SER A 174      10.234  15.844  18.203  1.00 43.56           C  
ATOM   1332  C   SER A 174       9.586  17.094  18.797  1.00 43.56           C  
ATOM   1333  CB  SER A 174       9.250  15.141  17.266  1.00 43.56           C  
ATOM   1334  O   SER A 174       8.875  17.000  19.812  1.00 43.56           O  
ATOM   1335  OG  SER A 174       8.930  15.969  16.156  1.00 43.56           O  
ATOM   1336  N   ASP A 175      10.258  18.203  18.953  1.00 48.38           N  
ATOM   1337  CA  ASP A 175       9.992  19.641  18.953  1.00 48.38           C  
ATOM   1338  C   ASP A 175       8.562  19.922  18.516  1.00 48.38           C  
ATOM   1339  CB  ASP A 175      10.984  20.375  18.047  1.00 48.38           C  
ATOM   1340  O   ASP A 175       8.148  19.531  17.422  1.00 48.38           O  
ATOM   1341  CG  ASP A 175      11.430  21.703  18.625  1.00 48.38           C  
ATOM   1342  OD1 ASP A 175      11.047  22.031  19.766  1.00 48.38           O  
ATOM   1343  OD2 ASP A 175      12.180  22.422  17.938  1.00 48.38           O  
ATOM   1344  N   ASP A 176       7.410  19.531  19.203  1.00 49.84           N  
ATOM   1345  CA  ASP A 176       6.156  20.266  19.328  1.00 49.84           C  
ATOM   1346  C   ASP A 176       4.957  19.328  19.172  1.00 49.84           C  
ATOM   1347  CB  ASP A 176       6.082  21.391  18.297  1.00 49.84           C  
ATOM   1348  O   ASP A 176       4.801  18.672  18.141  1.00 49.84           O  
ATOM   1349  CG  ASP A 176       7.344  22.234  18.250  1.00 49.84           C  
ATOM   1350  OD1 ASP A 176       7.949  22.484  19.312  1.00 49.84           O  
ATOM   1351  OD2 ASP A 176       7.730  22.656  17.141  1.00 49.84           O  
ATOM   1352  N   GLY A 177       4.379  18.656  20.359  1.00 49.53           N  
ATOM   1353  CA  GLY A 177       2.949  18.500  20.562  1.00 49.53           C  
ATOM   1354  C   GLY A 177       2.547  17.109  21.000  1.00 49.53           C  
ATOM   1355  O   GLY A 177       2.646  16.156  20.219  1.00 49.53           O  
ATOM   1356  N   LYS A 178       2.803  16.703  22.141  1.00 59.16           N  
ATOM   1357  CA  LYS A 178       2.203  15.648  22.969  1.00 59.16           C  
ATOM   1358  C   LYS A 178       0.710  15.516  22.688  1.00 59.16           C  
ATOM   1359  CB  LYS A 178       2.436  15.930  24.453  1.00 59.16           C  
ATOM   1360  O   LYS A 178      -0.028  16.500  22.750  1.00 59.16           O  
ATOM   1361  CG  LYS A 178       3.883  15.773  24.891  1.00 59.16           C  
ATOM   1362  CD  LYS A 178       4.012  15.828  26.406  1.00 59.16           C  
ATOM   1363  CE  LYS A 178       5.469  15.766  26.859  1.00 59.16           C  
ATOM   1364  NZ  LYS A 178       5.594  15.648  28.344  1.00 59.16           N  
ATOM   1365  N   CYS A 179       0.338  14.930  21.609  1.00 60.00           N  
ATOM   1366  CA  CYS A 179      -1.061  14.648  21.297  1.00 60.00           C  
ATOM   1367  C   CYS A 179      -1.729  13.914  22.453  1.00 60.00           C  
ATOM   1368  CB  CYS A 179      -1.176  13.812  20.031  1.00 60.00           C  
ATOM   1369  O   CYS A 179      -1.302  12.828  22.844  1.00 60.00           O  
ATOM   1370  SG  CYS A 179      -2.871  13.352  19.609  1.00 60.00           S  
ATOM   1371  N   LYS A 180      -2.191  14.508  23.516  1.00 62.16           N  
ATOM   1372  CA  LYS A 180      -2.842  14.102  24.766  1.00 62.16           C  
ATOM   1373  C   LYS A 180      -4.133  13.336  24.484  1.00 62.16           C  
ATOM   1374  CB  LYS A 180      -3.133  15.312  25.641  1.00 62.16           C  
ATOM   1375  O   LYS A 180      -4.441  12.359  25.156  1.00 62.16           O  
ATOM   1376  CG  LYS A 180      -1.894  15.922  26.281  1.00 62.16           C  
ATOM   1377  CD  LYS A 180      -2.254  17.078  27.219  1.00 62.16           C  
ATOM   1378  CE  LYS A 180      -1.012  17.734  27.797  1.00 62.16           C  
ATOM   1379  NZ  LYS A 180      -1.361  18.844  28.734  1.00 62.16           N  
ATOM   1380  N   ASN A 181      -4.691  13.289  23.078  1.00 61.94           N  
ATOM   1381  CA  ASN A 181      -5.918  12.609  22.688  1.00 61.94           C  
ATOM   1382  C   ASN A 181      -5.859  12.141  21.234  1.00 61.94           C  
ATOM   1383  CB  ASN A 181      -7.133  13.516  22.906  1.00 61.94           C  
ATOM   1384  O   ASN A 181      -6.742  12.469  20.438  1.00 61.94           O  
ATOM   1385  CG  ASN A 181      -8.227  12.836  23.703  1.00 61.94           C  
ATOM   1386  ND2 ASN A 181      -9.477  13.203  23.422  1.00 61.94           N  
ATOM   1387  OD1 ASN A 181      -7.953  12.000  24.562  1.00 61.94           O  
ATOM   1388  N   CYS A 182      -4.762  11.531  20.938  1.00 66.75           N  
ATOM   1389  CA  CYS A 182      -4.656  11.125  19.547  1.00 66.75           C  
ATOM   1390  C   CYS A 182      -5.426   9.836  19.281  1.00 66.75           C  
ATOM   1391  CB  CYS A 182      -3.189  10.945  19.141  1.00 66.75           C  
ATOM   1392  O   CYS A 182      -5.320   8.883  20.062  1.00 66.75           O  
ATOM   1393  SG  CYS A 182      -2.203  12.453  19.281  1.00 66.75           S  
ATOM   1394  N   LYS A 183      -6.578  10.062  18.625  1.00 69.25           N  
ATOM   1395  CA  LYS A 183      -7.488   9.000  18.203  1.00 69.25           C  
ATOM   1396  C   LYS A 183      -6.723   7.758  17.766  1.00 69.25           C  
ATOM   1397  CB  LYS A 183      -8.391   9.484  17.062  1.00 69.25           C  
ATOM   1398  O   LYS A 183      -7.121   6.637  18.078  1.00 69.25           O  
ATOM   1399  CG  LYS A 183      -9.508   8.516  16.703  1.00 69.25           C  
ATOM   1400  CD  LYS A 183     -10.422   9.086  15.633  1.00 69.25           C  
ATOM   1401  CE  LYS A 183     -11.531   8.109  15.258  1.00 69.25           C  
ATOM   1402  NZ  LYS A 183     -12.406   8.656  14.180  1.00 69.25           N  
ATOM   1403  N   TYR A 184      -5.488   7.984  17.359  1.00 78.38           N  
ATOM   1404  CA  TYR A 184      -4.848   6.852  16.703  1.00 78.38           C  
ATOM   1405  C   TYR A 184      -3.758   6.258  17.594  1.00 78.38           C  
ATOM   1406  CB  TYR A 184      -4.250   7.270  15.359  1.00 78.38           C  
ATOM   1407  O   TYR A 184      -3.168   5.227  17.266  1.00 78.38           O  
ATOM   1408  CG  TYR A 184      -5.277   7.762  14.367  1.00 78.38           C  
ATOM   1409  CD1 TYR A 184      -6.152   6.871  13.750  1.00 78.38           C  
ATOM   1410  CD2 TYR A 184      -5.375   9.109  14.055  1.00 78.38           C  
ATOM   1411  CE1 TYR A 184      -7.098   7.320  12.828  1.00 78.38           C  
ATOM   1412  CE2 TYR A 184      -6.320   9.570  13.141  1.00 78.38           C  
ATOM   1413  OH  TYR A 184      -8.109   9.117  11.633  1.00 78.38           O  
ATOM   1414  CZ  TYR A 184      -7.176   8.664  12.539  1.00 78.38           C  
ATOM   1415  N   LYS A 185      -3.580   6.797  18.688  1.00 81.06           N  
ATOM   1416  CA  LYS A 185      -2.516   6.383  19.594  1.00 81.06           C  
ATOM   1417  C   LYS A 185      -2.857   5.059  20.281  1.00 81.06           C  
ATOM   1418  CB  LYS A 185      -2.258   7.461  20.656  1.00 81.06           C  
ATOM   1419  O   LYS A 185      -2.020   4.160  20.344  1.00 81.06           O  
ATOM   1420  CG  LYS A 185      -1.032   7.203  21.516  1.00 81.06           C  
ATOM   1421  CD  LYS A 185      -0.763   8.367  22.469  1.00 81.06           C  
ATOM   1422  CE  LYS A 185       0.469   8.109  23.328  1.00 81.06           C  
ATOM   1423  NZ  LYS A 185       0.721   9.234  24.266  1.00 81.06           N  
ATOM   1424  N   LYS A 186      -4.094   5.016  20.578  1.00 78.69           N  
ATOM   1425  CA  LYS A 186      -4.543   3.803  21.266  1.00 78.69           C  
ATOM   1426  C   LYS A 186      -4.512   2.605  20.312  1.00 78.69           C  
ATOM   1427  CB  LYS A 186      -5.957   3.992  21.812  1.00 78.69           C  
ATOM   1428  O   LYS A 186      -4.082   1.517  20.703  1.00 78.69           O  
ATOM   1429  CG  LYS A 186      -6.406   2.879  22.750  1.00 78.69           C  
ATOM   1430  CD  LYS A 186      -7.785   3.162  23.344  1.00 78.69           C  
ATOM   1431  CE  LYS A 186      -8.273   2.010  24.203  1.00 78.69           C  
ATOM   1432  NZ  LYS A 186      -9.617   2.285  24.781  1.00 78.69           N  
ATOM   1433  N   LYS A 187      -4.930   2.932  19.078  1.00 82.94           N  
ATOM   1434  CA  LYS A 187      -4.926   1.886  18.062  1.00 82.94           C  
ATOM   1435  C   LYS A 187      -3.502   1.436  17.734  1.00 82.94           C  
ATOM   1436  CB  LYS A 187      -5.617   2.373  16.781  1.00 82.94           C  
ATOM   1437  O   LYS A 187      -3.246   0.241  17.578  1.00 82.94           O  
ATOM   1438  CG  LYS A 187      -7.129   2.492  16.906  1.00 82.94           C  
ATOM   1439  CD  LYS A 187      -7.770   2.889  15.586  1.00 82.94           C  
ATOM   1440  CE  LYS A 187      -9.273   3.082  15.727  1.00 82.94           C  
ATOM   1441  NZ  LYS A 187      -9.906   3.498  14.438  1.00 82.94           N  
ATOM   1442  N   TYR A 188      -2.646   2.309  17.766  1.00 86.00           N  
ATOM   1443  CA  TYR A 188      -1.247   2.016  17.469  1.00 86.00           C  
ATOM   1444  C   TYR A 188      -0.629   1.157  18.578  1.00 86.00           C  
ATOM   1445  CB  TYR A 188      -0.448   3.311  17.312  1.00 86.00           C  
ATOM   1446  O   TYR A 188       0.044   0.164  18.297  1.00 86.00           O  
ATOM   1447  CG  TYR A 188       1.041   3.094  17.188  1.00 86.00           C  
ATOM   1448  CD1 TYR A 188       1.876   3.229  18.297  1.00 86.00           C  
ATOM   1449  CD2 TYR A 188       1.616   2.756  15.977  1.00 86.00           C  
ATOM   1450  CE1 TYR A 188       3.248   3.033  18.188  1.00 86.00           C  
ATOM   1451  CE2 TYR A 188       2.988   2.557  15.852  1.00 86.00           C  
ATOM   1452  OH  TYR A 188       5.152   2.500  16.859  1.00 86.00           O  
ATOM   1453  CZ  TYR A 188       3.795   2.695  16.969  1.00 86.00           C  
ATOM   1454  N   PHE A 189      -0.942   1.479  19.766  1.00 84.56           N  
ATOM   1455  CA  PHE A 189      -0.358   0.744  20.875  1.00 84.56           C  
ATOM   1456  C   PHE A 189      -0.940  -0.662  20.969  1.00 84.56           C  
ATOM   1457  CB  PHE A 189      -0.589   1.491  22.188  1.00 84.56           C  
ATOM   1458  O   PHE A 189      -0.223  -1.620  21.250  1.00 84.56           O  
ATOM   1459  CG  PHE A 189       0.422   2.572  22.469  1.00 84.56           C  
ATOM   1460  CD1 PHE A 189       1.686   2.258  22.953  1.00 84.56           C  
ATOM   1461  CD2 PHE A 189       0.108   3.906  22.234  1.00 84.56           C  
ATOM   1462  CE1 PHE A 189       2.623   3.258  23.203  1.00 84.56           C  
ATOM   1463  CE2 PHE A 189       1.039   4.910  22.484  1.00 84.56           C  
ATOM   1464  CZ  PHE A 189       2.295   4.582  22.969  1.00 84.56           C  
ATOM   1465  N   ALA A 190      -2.234  -0.678  20.672  1.00 85.44           N  
ATOM   1466  CA  ALA A 190      -2.885  -1.985  20.625  1.00 85.44           C  
ATOM   1467  C   ALA A 190      -2.277  -2.865  19.531  1.00 85.44           C  
ATOM   1468  CB  ALA A 190      -4.387  -1.824  20.391  1.00 85.44           C  
ATOM   1469  O   ALA A 190      -2.020  -4.051  19.750  1.00 85.44           O  
ATOM   1470  N   LEU A 191      -2.072  -2.352  18.438  1.00 90.25           N  
ATOM   1471  CA  LEU A 191      -1.451  -3.072  17.344  1.00 90.25           C  
ATOM   1472  C   LEU A 191      -0.033  -3.502  17.703  1.00 90.25           C  
ATOM   1473  CB  LEU A 191      -1.430  -2.203  16.078  1.00 90.25           C  
ATOM   1474  O   LEU A 191       0.368  -4.633  17.422  1.00 90.25           O  
ATOM   1475  CG  LEU A 191      -0.822  -2.840  14.828  1.00 90.25           C  
ATOM   1476  CD1 LEU A 191      -1.614  -4.082  14.422  1.00 90.25           C  
ATOM   1477  CD2 LEU A 191      -0.779  -1.834  13.680  1.00 90.25           C  
ATOM   1478  N   ARG A 192       0.627  -2.672  18.219  1.00 90.81           N  
ATOM   1479  CA  ARG A 192       2.002  -2.947  18.625  1.00 90.81           C  
ATOM   1480  C   ARG A 192       2.062  -4.125  19.594  1.00 90.81           C  
ATOM   1481  CB  ARG A 192       2.633  -1.710  19.266  1.00 90.81           C  
ATOM   1482  O   ARG A 192       2.920  -5.000  19.453  1.00 90.81           O  
ATOM   1483  CG  ARG A 192       4.113  -1.862  19.578  1.00 90.81           C  
ATOM   1484  CD  ARG A 192       4.695  -0.598  20.188  1.00 90.81           C  
ATOM   1485  NE  ARG A 192       6.094  -0.778  20.578  1.00 90.81           N  
ATOM   1486  NH1 ARG A 192       6.391   1.396  21.297  1.00 90.81           N  
ATOM   1487  NH2 ARG A 192       8.125  -0.101  21.406  1.00 90.81           N  
ATOM   1488  CZ  ARG A 192       6.863   0.173  21.094  1.00 90.81           C  
ATOM   1489  N   MET A 193       1.153  -4.180  20.547  1.00 89.38           N  
ATOM   1490  CA  MET A 193       1.107  -5.273  21.516  1.00 89.38           C  
ATOM   1491  C   MET A 193       0.760  -6.590  20.828  1.00 89.38           C  
ATOM   1492  CB  MET A 193       0.091  -4.973  22.609  1.00 89.38           C  
ATOM   1493  O   MET A 193       1.343  -7.629  21.141  1.00 89.38           O  
ATOM   1494  CG  MET A 193       0.531  -3.877  23.562  1.00 89.38           C  
ATOM   1495  SD  MET A 193       2.145  -4.242  24.359  1.00 89.38           S  
ATOM   1496  CE  MET A 193       1.633  -5.520  25.547  1.00 89.38           C  
ATOM   1497  N   ARG A 194      -0.146  -6.500  19.875  1.00 91.56           N  
ATOM   1498  CA  ARG A 194      -0.556  -7.703  19.156  1.00 91.56           C  
ATOM   1499  C   ARG A 194       0.598  -8.273  18.344  1.00 91.56           C  
ATOM   1500  CB  ARG A 194      -1.748  -7.406  18.250  1.00 91.56           C  
ATOM   1501  O   ARG A 194       0.823  -9.484  18.344  1.00 91.56           O  
ATOM   1502  CG  ARG A 194      -3.062  -7.227  19.000  1.00 91.56           C  
ATOM   1503  CD  ARG A 194      -4.242  -7.125  18.031  1.00 91.56           C  
ATOM   1504  NE  ARG A 194      -4.504  -5.742  17.656  1.00 91.56           N  
ATOM   1505  NH1 ARG A 194      -6.441  -6.219  16.484  1.00 91.56           N  
ATOM   1506  NH2 ARG A 194      -5.688  -4.059  16.625  1.00 91.56           N  
ATOM   1507  CZ  ARG A 194      -5.543  -5.344  16.922  1.00 91.56           C  
ATOM   1508  N   MET A 195       1.295  -7.449  17.797  1.00 92.75           N  
ATOM   1509  CA  MET A 195       2.410  -7.875  16.953  1.00 92.75           C  
ATOM   1510  C   MET A 195       3.545  -8.438  17.812  1.00 92.75           C  
ATOM   1511  CB  MET A 195       2.920  -6.703  16.109  1.00 92.75           C  
ATOM   1512  O   MET A 195       4.188  -9.414  17.422  1.00 92.75           O  
ATOM   1513  CG  MET A 195       1.986  -6.316  14.984  1.00 92.75           C  
ATOM   1514  SD  MET A 195       2.658  -4.949  13.953  1.00 92.75           S  
ATOM   1515  CE  MET A 195       3.689  -5.895  12.805  1.00 92.75           C  
ATOM   1516  N   LYS A 196       3.676  -7.852  18.844  1.00 91.94           N  
ATOM   1517  CA  LYS A 196       4.672  -8.344  19.797  1.00 91.94           C  
ATOM   1518  C   LYS A 196       4.348  -9.766  20.234  1.00 91.94           C  
ATOM   1519  CB  LYS A 196       4.770  -7.422  21.000  1.00 91.94           C  
ATOM   1520  O   LYS A 196       5.234 -10.625  20.297  1.00 91.94           O  
ATOM   1521  CG  LYS A 196       5.891  -7.777  21.969  1.00 91.94           C  
ATOM   1522  CD  LYS A 196       5.980  -6.785  23.109  1.00 91.94           C  
ATOM   1523  CE  LYS A 196       7.070  -7.168  24.109  1.00 91.94           C  
ATOM   1524  NZ  LYS A 196       7.172  -6.184  25.234  1.00 91.94           N  
ATOM   1525  N   GLN A 197       3.121 -10.031  20.500  1.00 88.81           N  
ATOM   1526  CA  GLN A 197       2.682 -11.359  20.906  1.00 88.81           C  
ATOM   1527  C   GLN A 197       2.922 -12.375  19.781  1.00 88.81           C  
ATOM   1528  CB  GLN A 197       1.201 -11.344  21.281  1.00 88.81           C  
ATOM   1529  O   GLN A 197       3.371 -13.492  20.047  1.00 88.81           O  
ATOM   1530  CG  GLN A 197       0.920 -10.680  22.625  1.00 88.81           C  
ATOM   1531  CD  GLN A 197      -0.557 -10.648  22.969  1.00 88.81           C  
ATOM   1532  NE2 GLN A 197      -0.874 -10.227  24.188  1.00 88.81           N  
ATOM   1533  OE1 GLN A 197      -1.407 -11.000  22.141  1.00 88.81           O  
ATOM   1534  N   VAL A 198       2.566 -11.938  18.672  1.00 92.12           N  
ATOM   1535  CA  VAL A 198       2.766 -12.805  17.516  1.00 92.12           C  
ATOM   1536  C   VAL A 198       4.246 -13.141  17.359  1.00 92.12           C  
ATOM   1537  CB  VAL A 198       2.240 -12.148  16.219  1.00 92.12           C  
ATOM   1538  O   VAL A 198       4.605 -14.297  17.125  1.00 92.12           O  
ATOM   1539  CG1 VAL A 198       2.629 -12.977  14.992  1.00 92.12           C  
ATOM   1540  CG2 VAL A 198       0.724 -11.969  16.281  1.00 92.12           C  
ATOM   1541  N   ALA A 199       5.070 -12.234  17.453  1.00 90.94           N  
ATOM   1542  CA  ALA A 199       6.516 -12.414  17.328  1.00 90.94           C  
ATOM   1543  C   ALA A 199       7.043 -13.367  18.391  1.00 90.94           C  
ATOM   1544  CB  ALA A 199       7.230 -11.062  17.422  1.00 90.94           C  
ATOM   1545  O   ALA A 199       7.859 -14.242  18.094  1.00 90.94           O  
ATOM   1546  N   MET A 200       6.559 -13.180  19.531  1.00 91.38           N  
ATOM   1547  CA  MET A 200       6.965 -14.062  20.625  1.00 91.38           C  
ATOM   1548  C   MET A 200       6.543 -15.500  20.344  1.00 91.38           C  
ATOM   1549  CB  MET A 200       6.375 -13.578  21.938  1.00 91.38           C  
ATOM   1550  O   MET A 200       7.293 -16.438  20.625  1.00 91.38           O  
ATOM   1551  CG  MET A 200       7.129 -12.414  22.562  1.00 91.38           C  
ATOM   1552  SD  MET A 200       6.609 -12.086  24.297  1.00 91.38           S  
ATOM   1553  CE  MET A 200       4.938 -11.438  24.016  1.00 91.38           C  
ATOM   1554  N   GLN A 201       5.336 -15.703  19.859  1.00 88.25           N  
ATOM   1555  CA  GLN A 201       4.848 -17.031  19.500  1.00 88.25           C  
ATOM   1556  C   GLN A 201       5.723 -17.656  18.422  1.00 88.25           C  
ATOM   1557  CB  GLN A 201       3.396 -16.953  19.016  1.00 88.25           C  
ATOM   1558  O   GLN A 201       5.973 -18.859  18.438  1.00 88.25           O  
ATOM   1559  CG  GLN A 201       2.383 -16.859  20.156  1.00 88.25           C  
ATOM   1560  CD  GLN A 201       0.956 -16.734  19.656  1.00 88.25           C  
ATOM   1561  NE2 GLN A 201       0.022 -16.516  20.578  1.00 88.25           N  
ATOM   1562  OE1 GLN A 201       0.695 -16.828  18.453  1.00 88.25           O  
ATOM   1563  N   LEU A 202       6.121 -16.922  17.547  1.00 89.44           N  
ATOM   1564  CA  LEU A 202       6.938 -17.406  16.438  1.00 89.44           C  
ATOM   1565  C   LEU A 202       8.312 -17.844  16.938  1.00 89.44           C  
ATOM   1566  CB  LEU A 202       7.086 -16.344  15.359  1.00 89.44           C  
ATOM   1567  O   LEU A 202       8.867 -18.844  16.469  1.00 89.44           O  
ATOM   1568  CG  LEU A 202       5.840 -16.047  14.516  1.00 89.44           C  
ATOM   1569  CD1 LEU A 202       6.082 -14.852  13.609  1.00 89.44           C  
ATOM   1570  CD2 LEU A 202       5.453 -17.281  13.695  1.00 89.44           C  
ATOM   1571  N   ILE A 203       8.805 -17.094  17.828  1.00 89.25           N  
ATOM   1572  CA  ILE A 203      10.109 -17.391  18.391  1.00 89.25           C  
ATOM   1573  C   ILE A 203      10.008 -18.625  19.297  1.00 89.25           C  
ATOM   1574  CB  ILE A 203      10.672 -16.203  19.188  1.00 89.25           C  
ATOM   1575  O   ILE A 203      10.930 -19.453  19.328  1.00 89.25           O  
ATOM   1576  CG1 ILE A 203      10.898 -15.000  18.266  1.00 89.25           C  
ATOM   1577  CG2 ILE A 203      11.969 -16.578  19.906  1.00 89.25           C  
ATOM   1578  CD1 ILE A 203      11.164 -13.688  19.000  1.00 89.25           C  
ATOM   1579  N   GLU A 204       9.000 -18.812  20.062  1.00 78.31           N  
ATOM   1580  CA  GLU A 204       8.828 -19.938  20.984  1.00 78.31           C  
ATOM   1581  C   GLU A 204       8.539 -21.234  20.234  1.00 78.31           C  
ATOM   1582  CB  GLU A 204       7.699 -19.656  21.984  1.00 78.31           C  
ATOM   1583  O   GLU A 204       8.883 -22.328  20.688  1.00 78.31           O  
ATOM   1584  CG  GLU A 204       8.078 -18.656  23.062  1.00 78.31           C  
ATOM   1585  CD  GLU A 204       6.926 -18.312  24.000  1.00 78.31           C  
ATOM   1586  OE1 GLU A 204       7.098 -17.453  24.891  1.00 78.31           O  
ATOM   1587  OE2 GLU A 204       5.844 -18.922  23.844  1.00 78.31           O  
ATOM   1588  N   ASP A 205       7.887 -21.203  19.141  1.00 60.84           N  
ATOM   1589  CA  ASP A 205       7.566 -22.359  18.312  1.00 60.84           C  
ATOM   1590  C   ASP A 205       8.789 -22.828  17.531  1.00 60.84           C  
ATOM   1591  CB  ASP A 205       6.414 -22.031  17.359  1.00 60.84           C  
ATOM   1592  O   ASP A 205       8.750 -23.875  16.875  1.00 60.84           O  
ATOM   1593  CG  ASP A 205       5.059 -22.031  18.047  1.00 60.84           C  
ATOM   1594  OD1 ASP A 205       4.969 -22.438  19.219  1.00 60.84           O  
ATOM   1595  OD2 ASP A 205       4.074 -21.594  17.406  1.00 60.84           O  
ATOM   1596  N   LEU A 206       9.906 -22.172  17.547  1.00 53.09           N  
ATOM   1597  CA  LEU A 206      11.195 -22.641  17.031  1.00 53.09           C  
ATOM   1598  C   LEU A 206      11.922 -23.469  18.094  1.00 53.09           C  
ATOM   1599  CB  LEU A 206      12.062 -21.453  16.609  1.00 53.09           C  
ATOM   1600  O   LEU A 206      12.570 -24.469  17.750  1.00 53.09           O  
ATOM   1601  CG  LEU A 206      12.086 -21.141  15.117  1.00 53.09           C  
ATOM   1602  CD1 LEU A 206      11.648 -19.688  14.883  1.00 53.09           C  
ATOM   1603  CD2 LEU A 206      13.477 -21.375  14.547  1.00 53.09           C  
TER    1604      LEU A 206                                                      
ENDMDL                                                                          
END                                                                             
