# Supplementary material for: Phosphorylation tunes strain-specific protein condensation during rotavirus replication organelle assembly
Source: EMBO J. 2026 May 26;45(13):4733–65. doi: 10.1038/s44318-026-00814-z (PMC13324165; doi:10.1038/s44318-026-00814-z)
Supplement: Supplementary file 11 — Source data Fig. 9 [file 44318_2026_814_MOESM11_ESM.zip › Figure_7/Figure 7A/NSP5 SA11 HP/NSP5SA11HP_6fef1_unrelaxed_rank_004_alphafold2_ptm_model_5_seed_000.pdb]

MODEL     1                                                                     
ATOM      1  N   MET A   1      29.359 -42.625  18.203  1.00 42.66           N  
ATOM      2  CA  MET A   1      29.969 -41.438  17.562  1.00 42.66           C  
ATOM      3  C   MET A   1      29.828 -41.531  16.047  1.00 42.66           C  
ATOM      4  CB  MET A   1      31.438 -41.312  17.969  1.00 42.66           C  
ATOM      5  O   MET A   1      30.312 -42.469  15.438  1.00 42.66           O  
ATOM      6  CG  MET A   1      31.734 -40.094  18.812  1.00 42.66           C  
ATOM      7  SD  MET A   1      33.406 -40.125  19.531  1.00 42.66           S  
ATOM      8  CE  MET A   1      34.312 -39.125  18.312  1.00 42.66           C  
ATOM      9  N   TRP A   2      28.656 -41.438  15.422  1.00 42.75           N  
ATOM     10  CA  TRP A   2      28.438 -41.531  13.984  1.00 42.75           C  
ATOM     11  C   TRP A   2      28.359 -40.125  13.367  1.00 42.75           C  
ATOM     12  CB  TRP A   2      27.156 -42.312  13.672  1.00 42.75           C  
ATOM     13  O   TRP A   2      27.625 -39.250  13.852  1.00 42.75           O  
ATOM     14  CG  TRP A   2      27.219 -43.750  14.062  1.00 42.75           C  
ATOM     15  CD1 TRP A   2      27.500 -44.250  15.297  1.00 42.75           C  
ATOM     16  CD2 TRP A   2      27.000 -44.875  13.203  1.00 42.75           C  
ATOM     17  CE2 TRP A   2      27.156 -46.031  13.992  1.00 42.75           C  
ATOM     18  CE3 TRP A   2      26.672 -45.000  11.852  1.00 42.75           C  
ATOM     19  NE1 TRP A   2      27.469 -45.625  15.266  1.00 42.75           N  
ATOM     20  CH2 TRP A   2      26.703 -47.438  12.141  1.00 42.75           C  
ATOM     21  CZ2 TRP A   2      27.016 -47.312  13.469  1.00 42.75           C  
ATOM     22  CZ3 TRP A   2      26.531 -46.281  11.328  1.00 42.75           C  
ATOM     23  N   SER A   3      29.516 -39.562  13.008  1.00 42.94           N  
ATOM     24  CA  SER A   3      29.906 -38.438  12.164  1.00 42.94           C  
ATOM     25  C   SER A   3      29.203 -38.469  10.820  1.00 42.94           C  
ATOM     26  CB  SER A   3      31.422 -38.406  11.953  1.00 42.94           C  
ATOM     27  O   SER A   3      29.156 -39.531  10.172  1.00 42.94           O  
ATOM     28  OG  SER A   3      32.094 -37.812  13.047  1.00 42.94           O  
ATOM     29  N   HIS A   4      28.094 -37.750  10.680  1.00 46.50           N  
ATOM     30  CA  HIS A   4      27.312 -37.250   9.555  1.00 46.50           C  
ATOM     31  C   HIS A   4      28.219 -36.562   8.523  1.00 46.50           C  
ATOM     32  CB  HIS A   4      26.266 -36.250  10.047  1.00 46.50           C  
ATOM     33  O   HIS A   4      29.016 -35.719   8.867  1.00 46.50           O  
ATOM     34  CG  HIS A   4      25.078 -36.906  10.703  1.00 46.50           C  
ATOM     35  CD2 HIS A   4      24.781 -37.062  12.016  1.00 46.50           C  
ATOM     36  ND1 HIS A   4      24.062 -37.469   9.992  1.00 46.50           N  
ATOM     37  CE1 HIS A   4      23.172 -37.969  10.836  1.00 46.50           C  
ATOM     38  NE2 HIS A   4      23.578 -37.750  12.062  1.00 46.50           N  
ATOM     39  N   PRO A   5      28.438 -37.125   7.383  1.00 48.38           N  
ATOM     40  CA  PRO A   5      29.125 -36.531   6.238  1.00 48.38           C  
ATOM     41  C   PRO A   5      28.312 -35.406   5.590  1.00 48.38           C  
ATOM     42  CB  PRO A   5      29.297 -37.688   5.273  1.00 48.38           C  
ATOM     43  O   PRO A   5      27.094 -35.500   5.465  1.00 48.38           O  
ATOM     44  CG  PRO A   5      28.422 -38.781   5.824  1.00 48.38           C  
ATOM     45  CD  PRO A   5      27.922 -38.344   7.164  1.00 48.38           C  
ATOM     46  N   GLN A   6      28.578 -34.125   5.961  1.00 45.88           N  
ATOM     47  CA  GLN A   6      28.297 -32.812   5.344  1.00 45.88           C  
ATOM     48  C   GLN A   6      28.641 -32.844   3.857  1.00 45.88           C  
ATOM     49  CB  GLN A   6      29.094 -31.719   6.051  1.00 45.88           C  
ATOM     50  O   GLN A   6      29.766 -33.156   3.475  1.00 45.88           O  
ATOM     51  CG  GLN A   6      28.344 -31.062   7.191  1.00 45.88           C  
ATOM     52  CD  GLN A   6      28.984 -29.766   7.652  1.00 45.88           C  
ATOM     53  NE2 GLN A   6      28.375 -29.109   8.625  1.00 45.88           N  
ATOM     54  OE1 GLN A   6      30.047 -29.375   7.145  1.00 45.88           O  
ATOM     55  N   PHE A   7      27.859 -33.406   2.988  1.00 43.12           N  
ATOM     56  CA  PHE A   7      27.812 -33.312   1.532  1.00 43.12           C  
ATOM     57  C   PHE A   7      27.594 -31.875   1.081  1.00 43.12           C  
ATOM     58  CB  PHE A   7      26.719 -34.219   0.969  1.00 43.12           C  
ATOM     59  O   PHE A   7      26.594 -31.250   1.442  1.00 43.12           O  
ATOM     60  CG  PHE A   7      27.234 -35.344   0.147  1.00 43.12           C  
ATOM     61  CD1 PHE A   7      27.438 -35.219  -1.218  1.00 43.12           C  
ATOM     62  CD2 PHE A   7      27.500 -36.594   0.741  1.00 43.12           C  
ATOM     63  CE1 PHE A   7      27.922 -36.281  -1.981  1.00 43.12           C  
ATOM     64  CE2 PHE A   7      27.969 -37.656  -0.015  1.00 43.12           C  
ATOM     65  CZ  PHE A   7      28.188 -37.500  -1.376  1.00 43.12           C  
ATOM     66  N   GLU A   8      28.516 -30.969   1.264  1.00 46.12           N  
ATOM     67  CA  GLU A   8      28.547 -29.641   0.664  1.00 46.12           C  
ATOM     68  C   GLU A   8      28.531 -29.719  -0.860  1.00 46.12           C  
ATOM     69  CB  GLU A   8      29.797 -28.875   1.138  1.00 46.12           C  
ATOM     70  O   GLU A   8      29.406 -30.344  -1.462  1.00 46.12           O  
ATOM     71  CG  GLU A   8      29.703 -28.375   2.572  1.00 46.12           C  
ATOM     72  CD  GLU A   8      30.500 -27.109   2.824  1.00 46.12           C  
ATOM     73  OE1 GLU A   8      30.359 -26.516   3.912  1.00 46.12           O  
ATOM     74  OE2 GLU A   8      31.281 -26.719   1.926  1.00 46.12           O  
ATOM     75  N   LYS A   9      27.484 -30.031  -1.504  1.00 44.19           N  
ATOM     76  CA  LYS A   9      27.219 -29.922  -2.936  1.00 44.19           C  
ATOM     77  C   LYS A   9      27.438 -28.500  -3.436  1.00 44.19           C  
ATOM     78  CB  LYS A   9      25.797 -30.375  -3.252  1.00 44.19           C  
ATOM     79  O   LYS A   9      26.891 -27.547  -2.875  1.00 44.19           O  
ATOM     80  CG  LYS A   9      25.641 -31.891  -3.391  1.00 44.19           C  
ATOM     81  CD  LYS A   9      24.203 -32.281  -3.641  1.00 44.19           C  
ATOM     82  CE  LYS A   9      24.031 -33.812  -3.666  1.00 44.19           C  
ATOM     83  NZ  LYS A   9      22.594 -34.188  -3.713  1.00 44.19           N  
ATOM     84  N   SER A  10      28.625 -28.062  -3.658  1.00 54.47           N  
ATOM     85  CA  SER A  10      28.953 -26.812  -4.359  1.00 54.47           C  
ATOM     86  C   SER A  10      28.516 -26.875  -5.820  1.00 54.47           C  
ATOM     87  CB  SER A  10      30.453 -26.531  -4.277  1.00 54.47           C  
ATOM     88  O   SER A  10      28.609 -27.922  -6.461  1.00 54.47           O  
ATOM     89  OG  SER A  10      31.203 -27.703  -4.602  1.00 54.47           O  
ATOM     90  N   LEU A  11      27.500 -26.219  -6.219  1.00 48.59           N  
ATOM     91  CA  LEU A  11      26.969 -25.938  -7.547  1.00 48.59           C  
ATOM     92  C   LEU A  11      27.812 -24.891  -8.266  1.00 48.59           C  
ATOM     93  CB  LEU A  11      25.516 -25.438  -7.453  1.00 48.59           C  
ATOM     94  O   LEU A  11      28.047 -23.797  -7.742  1.00 48.59           O  
ATOM     95  CG  LEU A  11      24.766 -25.312  -8.773  1.00 48.59           C  
ATOM     96  CD1 LEU A  11      24.328 -26.688  -9.273  1.00 48.59           C  
ATOM     97  CD2 LEU A  11      23.547 -24.391  -8.609  1.00 48.59           C  
ATOM     98  N   SER A  12      28.828 -25.281  -9.039  1.00 52.84           N  
ATOM     99  CA  SER A  12      29.625 -24.422  -9.906  1.00 52.84           C  
ATOM    100  C   SER A  12      29.047 -24.344 -11.312  1.00 52.84           C  
ATOM    101  CB  SER A  12      31.078 -24.906  -9.961  1.00 52.84           C  
ATOM    102  O   SER A  12      28.609 -25.375 -11.859  1.00 52.84           O  
ATOM    103  OG  SER A  12      31.141 -26.312  -9.773  1.00 52.84           O  
ATOM    104  N   ILE A  13      28.375 -23.312 -11.648  1.00 57.28           N  
ATOM    105  CA  ILE A  13      27.859 -22.984 -12.977  1.00 57.28           C  
ATOM    106  C   ILE A  13      28.984 -22.391 -13.828  1.00 57.28           C  
ATOM    107  CB  ILE A  13      26.688 -21.984 -12.891  1.00 57.28           C  
ATOM    108  O   ILE A  13      29.688 -21.484 -13.398  1.00 57.28           O  
ATOM    109  CG1 ILE A  13      25.594 -22.516 -11.953  1.00 57.28           C  
ATOM    110  CG2 ILE A  13      26.125 -21.703 -14.281  1.00 57.28           C  
ATOM    111  CD1 ILE A  13      24.656 -21.453 -11.430  1.00 57.28           C  
ATOM    112  N   ASP A  14      29.469 -23.125 -14.836  1.00 58.84           N  
ATOM    113  CA  ASP A  14      30.422 -22.828 -15.914  1.00 58.84           C  
ATOM    114  C   ASP A  14      29.766 -21.922 -16.969  1.00 58.84           C  
ATOM    115  CB  ASP A  14      30.938 -24.109 -16.547  1.00 58.84           C  
ATOM    116  O   ASP A  14      28.844 -22.344 -17.672  1.00 58.84           O  
ATOM    117  CG  ASP A  14      32.125 -23.875 -17.484  1.00 58.84           C  
ATOM    118  OD1 ASP A  14      32.625 -22.750 -17.531  1.00 58.84           O  
ATOM    119  OD2 ASP A  14      32.531 -24.844 -18.172  1.00 58.84           O  
ATOM    120  N   VAL A  15      30.031 -20.594 -17.000  1.00 64.06           N  
ATOM    121  CA  VAL A  15      29.453 -19.547 -17.844  1.00 64.06           C  
ATOM    122  C   VAL A  15      30.234 -19.453 -19.156  1.00 64.06           C  
ATOM    123  CB  VAL A  15      29.453 -18.172 -17.125  1.00 64.06           C  
ATOM    124  O   VAL A  15      29.828 -18.719 -20.062  1.00 64.06           O  
ATOM    125  CG1 VAL A  15      28.609 -17.172 -17.891  1.00 64.06           C  
ATOM    126  CG2 VAL A  15      28.953 -18.328 -15.688  1.00 64.06           C  
ATOM    127  N   THR A  16      31.281 -20.391 -19.297  1.00 68.50           N  
ATOM    128  CA  THR A  16      32.062 -20.250 -20.531  1.00 68.50           C  
ATOM    129  C   THR A  16      31.344 -20.953 -21.688  1.00 68.50           C  
ATOM    130  CB  THR A  16      33.469 -20.828 -20.359  1.00 68.50           C  
ATOM    131  O   THR A  16      31.688 -20.750 -22.844  1.00 68.50           O  
ATOM    132  CG2 THR A  16      34.281 -20.016 -19.359  1.00 68.50           C  
ATOM    133  OG1 THR A  16      33.375 -22.188 -19.891  1.00 68.50           O  
ATOM    134  N   SER A  17      30.281 -21.609 -21.375  1.00 57.41           N  
ATOM    135  CA  SER A  17      29.594 -22.312 -22.469  1.00 57.41           C  
ATOM    136  C   SER A  17      28.375 -21.531 -22.938  1.00 57.41           C  
ATOM    137  CB  SER A  17      29.188 -23.703 -22.016  1.00 57.41           C  
ATOM    138  O   SER A  17      27.625 -22.016 -23.797  1.00 57.41           O  
ATOM    139  OG  SER A  17      28.578 -23.672 -20.734  1.00 57.41           O  
ATOM    140  N   LEU A  18      28.281 -20.172 -22.625  1.00 54.19           N  
ATOM    141  CA  LEU A  18      27.109 -19.469 -23.156  1.00 54.19           C  
ATOM    142  C   LEU A  18      27.422 -18.859 -24.516  1.00 54.19           C  
ATOM    143  CB  LEU A  18      26.672 -18.359 -22.188  1.00 54.19           C  
ATOM    144  O   LEU A  18      28.547 -18.438 -24.781  1.00 54.19           O  
ATOM    145  CG  LEU A  18      25.938 -18.828 -20.922  1.00 54.19           C  
ATOM    146  CD1 LEU A  18      26.281 -17.906 -19.750  1.00 54.19           C  
ATOM    147  CD2 LEU A  18      24.438 -18.859 -21.156  1.00 54.19           C  
ATOM    148  N   PRO A  19      26.609 -19.156 -25.562  1.00 46.97           N  
ATOM    149  CA  PRO A  19      26.719 -18.609 -26.906  1.00 46.97           C  
ATOM    150  C   PRO A  19      26.953 -17.109 -26.938  1.00 46.97           C  
ATOM    151  CB  PRO A  19      25.391 -18.969 -27.562  1.00 46.97           C  
ATOM    152  O   PRO A  19      26.406 -16.391 -26.094  1.00 46.97           O  
ATOM    153  CG  PRO A  19      24.531 -19.453 -26.422  1.00 46.97           C  
ATOM    154  CD  PRO A  19      25.406 -19.594 -25.203  1.00 46.97           C  
ATOM    155  N   SER A  20      28.094 -16.578 -27.500  1.00 46.62           N  
ATOM    156  CA  SER A  20      28.484 -15.203 -27.812  1.00 46.62           C  
ATOM    157  C   SER A  20      27.484 -14.531 -28.719  1.00 46.62           C  
ATOM    158  CB  SER A  20      29.875 -15.172 -28.453  1.00 46.62           C  
ATOM    159  O   SER A  20      27.047 -15.117 -29.719  1.00 46.62           O  
ATOM    160  OG  SER A  20      30.875 -15.586 -27.531  1.00 46.62           O  
ATOM    161  N   ILE A  21      26.516 -13.719 -28.188  1.00 42.47           N  
ATOM    162  CA  ILE A  21      25.625 -12.945 -29.047  1.00 42.47           C  
ATOM    163  C   ILE A  21      26.422 -11.906 -29.812  1.00 42.47           C  
ATOM    164  CB  ILE A  21      24.516 -12.250 -28.219  1.00 42.47           C  
ATOM    165  O   ILE A  21      27.203 -11.148 -29.234  1.00 42.47           O  
ATOM    166  CG1 ILE A  21      23.844 -13.258 -27.281  1.00 42.47           C  
ATOM    167  CG2 ILE A  21      23.484 -11.586 -29.141  1.00 42.47           C  
ATOM    168  CD1 ILE A  21      22.891 -12.617 -26.266  1.00 42.47           C  
ATOM    169  N   PRO A  22      26.609 -12.008 -31.156  1.00 42.81           N  
ATOM    170  CA  PRO A  22      27.281 -11.055 -32.062  1.00 42.81           C  
ATOM    171  C   PRO A  22      26.750  -9.633 -31.891  1.00 42.81           C  
ATOM    172  CB  PRO A  22      26.953 -11.602 -33.438  1.00 42.81           C  
ATOM    173  O   PRO A  22      25.578  -9.438 -31.562  1.00 42.81           O  
ATOM    174  CG  PRO A  22      25.844 -12.578 -33.219  1.00 42.81           C  
ATOM    175  CD  PRO A  22      25.750 -12.875 -31.766  1.00 42.81           C  
ATOM    176  N   SER A  23      27.656  -8.648 -31.531  1.00 48.94           N  
ATOM    177  CA  SER A  23      27.547  -7.199 -31.438  1.00 48.94           C  
ATOM    178  C   SER A  23      27.000  -6.602 -32.719  1.00 48.94           C  
ATOM    179  CB  SER A  23      28.906  -6.582 -31.109  1.00 48.94           C  
ATOM    180  O   SER A  23      26.844  -5.383 -32.844  1.00 48.94           O  
ATOM    181  OG  SER A  23      29.859  -6.922 -32.094  1.00 48.94           O  
ATOM    182  N   THR A  24      26.297  -7.445 -33.594  1.00 43.28           N  
ATOM    183  CA  THR A  24      25.859  -6.699 -34.750  1.00 43.28           C  
ATOM    184  C   THR A  24      24.359  -6.469 -34.719  1.00 43.28           C  
ATOM    185  CB  THR A  24      26.234  -7.430 -36.062  1.00 43.28           C  
ATOM    186  O   THR A  24      23.797  -5.801 -35.594  1.00 43.28           O  
ATOM    187  CG2 THR A  24      27.750  -7.512 -36.250  1.00 43.28           C  
ATOM    188  OG1 THR A  24      25.703  -8.758 -36.031  1.00 43.28           O  
ATOM    189  N   ILE A  25      23.703  -6.410 -33.531  1.00 41.44           N  
ATOM    190  CA  ILE A  25      22.312  -5.973 -33.625  1.00 41.44           C  
ATOM    191  C   ILE A  25      22.156  -4.625 -32.938  1.00 41.44           C  
ATOM    192  CB  ILE A  25      21.359  -7.012 -33.000  1.00 41.44           C  
ATOM    193  O   ILE A  25      21.062  -4.281 -32.469  1.00 41.44           O  
ATOM    194  CG1 ILE A  25      21.500  -8.367 -33.719  1.00 41.44           C  
ATOM    195  CG2 ILE A  25      19.906  -6.516 -33.094  1.00 41.44           C  
ATOM    196  CD1 ILE A  25      20.766  -9.508 -33.031  1.00 41.44           C  
ATOM    197  N   TYR A  26      23.266  -3.803 -32.781  1.00 39.47           N  
ATOM    198  CA  TYR A  26      22.953  -2.486 -32.219  1.00 39.47           C  
ATOM    199  C   TYR A  26      22.969  -1.423 -33.312  1.00 39.47           C  
ATOM    200  CB  TYR A  26      23.938  -2.117 -31.125  1.00 39.47           C  
ATOM    201  O   TYR A  26      24.031  -1.095 -33.844  1.00 39.47           O  
ATOM    202  CG  TYR A  26      23.500  -2.541 -29.734  1.00 39.47           C  
ATOM    203  CD1 TYR A  26      22.688  -1.717 -28.969  1.00 39.47           C  
ATOM    204  CD2 TYR A  26      23.891  -3.768 -29.219  1.00 39.47           C  
ATOM    205  CE1 TYR A  26      22.281  -2.104 -27.688  1.00 39.47           C  
ATOM    206  CE2 TYR A  26      23.484  -4.164 -27.938  1.00 39.47           C  
ATOM    207  OH  TYR A  26      22.281  -3.715 -25.938  1.00 39.47           O  
ATOM    208  CZ  TYR A  26      22.688  -3.326 -27.188  1.00 39.47           C  
ATOM    209  N   LYS A  27      22.531  -1.693 -34.594  1.00 34.62           N  
ATOM    210  CA  LYS A  27      22.469  -0.484 -35.438  1.00 34.62           C  
ATOM    211  C   LYS A  27      21.031  -0.058 -35.656  1.00 34.62           C  
ATOM    212  CB  LYS A  27      23.188  -0.701 -36.750  1.00 34.62           C  
ATOM    213  O   LYS A  27      20.312  -0.684 -36.438  1.00 34.62           O  
ATOM    214  CG  LYS A  27      24.703  -0.810 -36.656  1.00 34.62           C  
ATOM    215  CD  LYS A  27      25.406   0.091 -37.656  1.00 34.62           C  
ATOM    216  CE  LYS A  27      26.906  -0.064 -37.594  1.00 34.62           C  
ATOM    217  NZ  LYS A  27      27.609   0.855 -38.531  1.00 34.62           N  
ATOM    218  N   ASN A  28      20.094  -0.171 -34.688  1.00 39.75           N  
ATOM    219  CA  ASN A  28      18.906   0.615 -35.031  1.00 39.75           C  
ATOM    220  C   ASN A  28      18.859   1.914 -34.219  1.00 39.75           C  
ATOM    221  CB  ASN A  28      17.641  -0.204 -34.781  1.00 39.75           C  
ATOM    222  O   ASN A  28      18.984   1.898 -33.000  1.00 39.75           O  
ATOM    223  CG  ASN A  28      17.312  -1.123 -35.938  1.00 39.75           C  
ATOM    224  ND2 ASN A  28      16.391  -2.059 -35.719  1.00 39.75           N  
ATOM    225  OD1 ASN A  28      17.859  -0.994 -37.031  1.00 39.75           O  
ATOM    226  N   GLU A  29      19.766   2.873 -34.531  1.00 35.34           N  
ATOM    227  CA  GLU A  29      19.656   4.328 -34.438  1.00 35.34           C  
ATOM    228  C   GLU A  29      18.203   4.762 -34.312  1.00 35.34           C  
ATOM    229  CB  GLU A  29      20.297   4.996 -35.656  1.00 35.34           C  
ATOM    230  O   GLU A  29      17.422   4.684 -35.281  1.00 35.34           O  
ATOM    231  CG  GLU A  29      21.797   4.785 -35.750  1.00 35.34           C  
ATOM    232  CD  GLU A  29      22.484   5.754 -36.719  1.00 35.34           C  
ATOM    233  OE1 GLU A  29      23.719   5.852 -36.688  1.00 35.34           O  
ATOM    234  OE2 GLU A  29      21.750   6.426 -37.469  1.00 35.34           O  
ATOM    235  N   SER A  30      17.344   4.074 -33.469  1.00 37.03           N  
ATOM    236  CA  SER A  30      16.047   4.711 -33.250  1.00 37.03           C  
ATOM    237  C   SER A  30      16.188   5.969 -32.375  1.00 37.03           C  
ATOM    238  CB  SER A  30      15.078   3.736 -32.562  1.00 37.03           C  
ATOM    239  O   SER A  30      16.938   5.977 -31.406  1.00 37.03           O  
ATOM    240  OG  SER A  30      14.945   2.553 -33.344  1.00 37.03           O  
ATOM    241  N   SER A  31      16.656   7.047 -32.969  1.00 32.94           N  
ATOM    242  CA  SER A  31      16.266   8.445 -32.812  1.00 32.94           C  
ATOM    243  C   SER A  31      15.445   8.656 -31.547  1.00 32.94           C  
ATOM    244  CB  SER A  31      15.453   8.891 -34.031  1.00 32.94           C  
ATOM    245  O   SER A  31      14.469   7.945 -31.312  1.00 32.94           O  
ATOM    246  OG  SER A  31      16.312   9.203 -35.125  1.00 32.94           O  
ATOM    247  N   SER A  32      16.109   8.609 -30.375  1.00 34.09           N  
ATOM    248  CA  SER A  32      15.664   9.164 -29.109  1.00 34.09           C  
ATOM    249  C   SER A  32      14.867  10.445 -29.312  1.00 34.09           C  
ATOM    250  CB  SER A  32      16.859   9.430 -28.188  1.00 34.09           C  
ATOM    251  O   SER A  32      15.336  11.375 -29.969  1.00 34.09           O  
ATOM    252  OG  SER A  32      17.422   8.211 -27.719  1.00 34.09           O  
ATOM    253  N   THR A  33      13.703  10.438 -29.906  1.00 33.72           N  
ATOM    254  CA  THR A  33      12.805  11.586 -29.844  1.00 33.72           C  
ATOM    255  C   THR A  33      12.586  12.023 -28.406  1.00 33.72           C  
ATOM    256  CB  THR A  33      11.445  11.273 -30.500  1.00 33.72           C  
ATOM    257  O   THR A  33      12.219  11.211 -27.547  1.00 33.72           O  
ATOM    258  CG2 THR A  33      11.602  11.055 -32.000  1.00 33.72           C  
ATOM    259  OG1 THR A  33      10.898  10.094 -29.922  1.00 33.72           O  
ATOM    260  N   THR A  34      13.570  12.492 -27.641  1.00 34.44           N  
ATOM    261  CA  THR A  34      13.453  13.258 -26.406  1.00 34.44           C  
ATOM    262  C   THR A  34      12.625  14.523 -26.625  1.00 34.44           C  
ATOM    263  CB  THR A  34      14.844  13.648 -25.859  1.00 34.44           C  
ATOM    264  O   THR A  34      12.797  15.219 -27.625  1.00 34.44           O  
ATOM    265  CG2 THR A  34      15.289  12.680 -24.766  1.00 34.44           C  
ATOM    266  OG1 THR A  34      15.797  13.633 -26.922  1.00 34.44           O  
ATOM    267  N   SER A  35      11.320  14.469 -26.594  1.00 36.16           N  
ATOM    268  CA  SER A  35      10.469  15.656 -26.547  1.00 36.16           C  
ATOM    269  C   SER A  35      10.445  16.266 -25.141  1.00 36.16           C  
ATOM    270  CB  SER A  35       9.039  15.305 -26.969  1.00 36.16           C  
ATOM    271  O   SER A  35      10.406  15.555 -24.141  1.00 36.16           O  
ATOM    272  OG  SER A  35       8.547  14.203 -26.234  1.00 36.16           O  
ATOM    273  N   THR A  36      11.391  17.219 -24.891  1.00 36.28           N  
ATOM    274  CA  THR A  36      11.453  18.109 -23.750  1.00 36.28           C  
ATOM    275  C   THR A  36      10.219  19.000 -23.688  1.00 36.28           C  
ATOM    276  CB  THR A  36      12.719  19.000 -23.797  1.00 36.28           C  
ATOM    277  O   THR A  36       9.891  19.688 -24.656  1.00 36.28           O  
ATOM    278  CG2 THR A  36      13.805  18.453 -22.875  1.00 36.28           C  
ATOM    279  OG1 THR A  36      13.227  19.016 -25.141  1.00 36.28           O  
ATOM    280  N   LEU A  37       9.023  18.516 -23.516  1.00 38.38           N  
ATOM    281  CA  LEU A  37       7.875  19.391 -23.281  1.00 38.38           C  
ATOM    282  C   LEU A  37       8.008  20.109 -21.953  1.00 38.38           C  
ATOM    283  CB  LEU A  37       6.574  18.578 -23.312  1.00 38.38           C  
ATOM    284  O   LEU A  37       8.312  19.484 -20.922  1.00 38.38           O  
ATOM    285  CG  LEU A  37       6.152  18.016 -24.672  1.00 38.38           C  
ATOM    286  CD1 LEU A  37       5.227  16.828 -24.500  1.00 38.38           C  
ATOM    287  CD2 LEU A  37       5.477  19.109 -25.516  1.00 38.38           C  
ATOM    288  N   SER A  38       8.758  21.234 -21.938  1.00 34.41           N  
ATOM    289  CA  SER A  38       8.891  22.406 -21.078  1.00 34.41           C  
ATOM    290  C   SER A  38       7.535  22.875 -20.578  1.00 34.41           C  
ATOM    291  CB  SER A  38       9.609  23.531 -21.812  1.00 34.41           C  
ATOM    292  O   SER A  38       6.711  23.359 -21.359  1.00 34.41           O  
ATOM    293  OG  SER A  38       9.898  24.609 -20.922  1.00 34.41           O  
ATOM    294  N   GLY A  39       6.703  22.062 -19.828  1.00 34.56           N  
ATOM    295  CA  GLY A  39       5.539  22.609 -19.141  1.00 34.56           C  
ATOM    296  C   GLY A  39       5.551  22.344 -17.656  1.00 34.56           C  
ATOM    297  O   GLY A  39       6.066  21.328 -17.188  1.00 34.56           O  
ATOM    298  N   LYS A  40       6.254  23.234 -16.844  1.00 42.50           N  
ATOM    299  CA  LYS A  40       6.285  23.703 -15.469  1.00 42.50           C  
ATOM    300  C   LYS A  40       5.879  22.594 -14.500  1.00 42.50           C  
ATOM    301  CB  LYS A  40       5.367  24.906 -15.297  1.00 42.50           C  
ATOM    302  O   LYS A  40       5.738  22.828 -13.305  1.00 42.50           O  
ATOM    303  CG  LYS A  40       5.641  26.047 -16.266  1.00 42.50           C  
ATOM    304  CD  LYS A  40       4.594  27.141 -16.156  1.00 42.50           C  
ATOM    305  CE  LYS A  40       5.094  28.453 -16.750  1.00 42.50           C  
ATOM    306  NZ  LYS A  40       4.102  29.547 -16.578  1.00 42.50           N  
ATOM    307  N   SER A  41       6.281  21.266 -14.734  1.00 41.28           N  
ATOM    308  CA  SER A  41       6.281  20.281 -13.664  1.00 41.28           C  
ATOM    309  C   SER A  41       7.703  19.922 -13.234  1.00 41.28           C  
ATOM    310  CB  SER A  41       5.543  19.016 -14.102  1.00 41.28           C  
ATOM    311  O   SER A  41       8.617  19.906 -14.055  1.00 41.28           O  
ATOM    312  OG  SER A  41       4.887  19.219 -15.336  1.00 41.28           O  
ATOM    313  N   ILE A  42       8.352  20.781 -12.484  1.00 45.50           N  
ATOM    314  CA  ILE A  42       9.555  20.422 -11.742  1.00 45.50           C  
ATOM    315  C   ILE A  42      10.359  19.391 -12.531  1.00 45.50           C  
ATOM    316  CB  ILE A  42       9.219  19.875 -10.336  1.00 45.50           C  
ATOM    317  O   ILE A  42       9.805  18.422 -13.031  1.00 45.50           O  
ATOM    318  CG1 ILE A  42      10.227  20.406  -9.305  1.00 45.50           C  
ATOM    319  CG2 ILE A  42       9.180  18.344 -10.344  1.00 45.50           C  
ATOM    320  CD1 ILE A  42       9.609  21.297  -8.242  1.00 45.50           C  
ATOM    321  N   GLY A  43      10.844  19.688 -13.727  1.00 35.69           N  
ATOM    322  CA  GLY A  43      12.086  19.328 -14.391  1.00 35.69           C  
ATOM    323  C   GLY A  43      12.500  17.891 -14.141  1.00 35.69           C  
ATOM    324  O   GLY A  43      13.445  17.641 -13.383  1.00 35.69           O  
ATOM    325  N   ARG A  44      11.586  16.844 -14.203  1.00 40.62           N  
ATOM    326  CA  ARG A  44      12.102  15.492 -14.031  1.00 40.62           C  
ATOM    327  C   ARG A  44      12.258  14.797 -15.375  1.00 40.62           C  
ATOM    328  CB  ARG A  44      11.172  14.688 -13.125  1.00 40.62           C  
ATOM    329  O   ARG A  44      11.414  14.930 -16.266  1.00 40.62           O  
ATOM    330  CG  ARG A  44      11.109  15.188 -11.695  1.00 40.62           C  
ATOM    331  CD  ARG A  44      10.711  14.086 -10.719  1.00 40.62           C  
ATOM    332  NE  ARG A  44      11.562  14.078  -9.531  1.00 40.62           N  
ATOM    333  NH1 ARG A  44       9.891  14.758  -8.086  1.00 40.62           N  
ATOM    334  NH2 ARG A  44      12.008  14.352  -7.297  1.00 40.62           N  
ATOM    335  CZ  ARG A  44      11.148  14.398  -8.305  1.00 40.62           C  
ATOM    336  N   ASP A  45      13.461  14.719 -15.922  1.00 49.16           N  
ATOM    337  CA  ASP A  45      13.820  13.859 -17.047  1.00 49.16           C  
ATOM    338  C   ASP A  45      13.141  12.492 -16.938  1.00 49.16           C  
ATOM    339  CB  ASP A  45      15.336  13.680 -17.125  1.00 49.16           C  
ATOM    340  O   ASP A  45      13.312  11.789 -15.945  1.00 49.16           O  
ATOM    341  CG  ASP A  45      16.047  14.883 -17.719  1.00 49.16           C  
ATOM    342  OD1 ASP A  45      15.414  15.648 -18.484  1.00 49.16           O  
ATOM    343  OD2 ASP A  45      17.250  15.062 -17.438  1.00 49.16           O  
ATOM    344  N   GLU A  46      11.812  12.305 -17.203  1.00 52.72           N  
ATOM    345  CA  GLU A  46      11.109  11.031 -17.109  1.00 52.72           C  
ATOM    346  C   GLU A  46      11.656  10.023 -18.109  1.00 52.72           C  
ATOM    347  CB  GLU A  46       9.609  11.227 -17.328  1.00 52.72           C  
ATOM    348  O   GLU A  46      11.680  10.289 -19.312  1.00 52.72           O  
ATOM    349  CG  GLU A  46       9.023  12.406 -16.562  1.00 52.72           C  
ATOM    350  CD  GLU A  46       7.891  12.008 -15.625  1.00 52.72           C  
ATOM    351  OE1 GLU A  46       7.465  12.852 -14.797  1.00 52.72           O  
ATOM    352  OE2 GLU A  46       7.422  10.852 -15.727  1.00 52.72           O  
ATOM    353  N   GLN A  47      12.781   9.406 -17.844  1.00 51.28           N  
ATOM    354  CA  GLN A  47      13.164   8.289 -18.703  1.00 51.28           C  
ATOM    355  C   GLN A  47      12.148   7.160 -18.625  1.00 51.28           C  
ATOM    356  CB  GLN A  47      14.555   7.777 -18.328  1.00 51.28           C  
ATOM    357  O   GLN A  47      11.875   6.637 -17.547  1.00 51.28           O  
ATOM    358  CG  GLN A  47      15.211   6.930 -19.406  1.00 51.28           C  
ATOM    359  CD  GLN A  47      16.688   6.715 -19.172  1.00 51.28           C  
ATOM    360  NE2 GLN A  47      17.422   6.332 -20.219  1.00 51.28           N  
ATOM    361  OE1 GLN A  47      17.188   6.887 -18.047  1.00 51.28           O  
ATOM    362  N   TYR A  48      11.172   7.082 -19.562  1.00 53.06           N  
ATOM    363  CA  TYR A  48      10.211   5.988 -19.594  1.00 53.06           C  
ATOM    364  C   TYR A  48      10.836   4.723 -20.172  1.00 53.06           C  
ATOM    365  CB  TYR A  48       8.984   6.383 -20.422  1.00 53.06           C  
ATOM    366  O   TYR A  48      11.555   4.777 -21.172  1.00 53.06           O  
ATOM    367  CG  TYR A  48       8.039   7.320 -19.703  1.00 53.06           C  
ATOM    368  CD1 TYR A  48       7.066   6.832 -18.844  1.00 53.06           C  
ATOM    369  CD2 TYR A  48       8.117   8.695 -19.906  1.00 53.06           C  
ATOM    370  CE1 TYR A  48       6.195   7.691 -18.188  1.00 53.06           C  
ATOM    371  CE2 TYR A  48       7.254   9.562 -19.250  1.00 53.06           C  
ATOM    372  OH  TYR A  48       5.434   9.906 -17.734  1.00 53.06           O  
ATOM    373  CZ  TYR A  48       6.297   9.055 -18.391  1.00 53.06           C  
ATOM    374  N   ILE A  49      10.906   3.650 -19.297  1.00 56.16           N  
ATOM    375  CA  ILE A  49      11.359   2.348 -19.766  1.00 56.16           C  
ATOM    376  C   ILE A  49      10.273   1.715 -20.641  1.00 56.16           C  
ATOM    377  CB  ILE A  49      11.719   1.410 -18.594  1.00 56.16           C  
ATOM    378  O   ILE A  49       9.078   1.909 -20.391  1.00 56.16           O  
ATOM    379  CG1 ILE A  49      12.828   2.031 -17.734  1.00 56.16           C  
ATOM    380  CG2 ILE A  49      12.141   0.032 -19.109  1.00 56.16           C  
ATOM    381  CD1 ILE A  49      12.711   1.713 -16.250  1.00 56.16           C  
ATOM    382  N   ASP A  50      10.633   1.271 -21.797  1.00 59.47           N  
ATOM    383  CA  ASP A  50       9.797   0.548 -22.750  1.00 59.47           C  
ATOM    384  C   ASP A  50       8.852  -0.414 -22.031  1.00 59.47           C  
ATOM    385  CB  ASP A  50      10.664  -0.215 -23.750  1.00 59.47           C  
ATOM    386  O   ASP A  50       9.219  -1.013 -21.016  1.00 59.47           O  
ATOM    387  CG  ASP A  50      11.305   0.689 -24.797  1.00 59.47           C  
ATOM    388  OD1 ASP A  50      10.742   1.769 -25.094  1.00 59.47           O  
ATOM    389  OD2 ASP A  50      12.367   0.317 -25.328  1.00 59.47           O  
ATOM    390  N   PRO A  51       7.551  -0.360 -22.312  1.00 57.78           N  
ATOM    391  CA  PRO A  51       6.488  -1.170 -21.719  1.00 57.78           C  
ATOM    392  C   PRO A  51       6.820  -2.660 -21.703  1.00 57.78           C  
ATOM    393  CB  PRO A  51       5.281  -0.890 -22.625  1.00 57.78           C  
ATOM    394  O   PRO A  51       6.102  -3.449 -21.078  1.00 57.78           O  
ATOM    395  CG  PRO A  51       5.801   0.016 -23.688  1.00 57.78           C  
ATOM    396  CD  PRO A  51       7.258   0.278 -23.422  1.00 57.78           C  
ATOM    397  N   ASP A  52       7.836  -3.043 -22.406  1.00 68.69           N  
ATOM    398  CA  ASP A  52       8.125  -4.473 -22.438  1.00 68.69           C  
ATOM    399  C   ASP A  52       8.625  -4.973 -21.094  1.00 68.69           C  
ATOM    400  CB  ASP A  52       9.156  -4.777 -23.531  1.00 68.69           C  
ATOM    401  O   ASP A  52       9.508  -4.367 -20.484  1.00 68.69           O  
ATOM    402  CG  ASP A  52       9.328  -6.266 -23.781  1.00 68.69           C  
ATOM    403  OD1 ASP A  52       8.500  -7.066 -23.297  1.00 68.69           O  
ATOM    404  OD2 ASP A  52      10.297  -6.641 -24.484  1.00 68.69           O  
ATOM    405  N   ALA A  53       7.891  -5.895 -20.422  1.00 67.12           N  
ATOM    406  CA  ALA A  53       8.133  -6.477 -19.094  1.00 67.12           C  
ATOM    407  C   ALA A  53       9.594  -6.910 -18.953  1.00 67.12           C  
ATOM    408  CB  ALA A  53       7.203  -7.660 -18.859  1.00 67.12           C  
ATOM    409  O   ALA A  53      10.195  -6.734 -17.891  1.00 67.12           O  
ATOM    410  N   GLU A  54      10.148  -7.379 -20.078  1.00 77.06           N  
ATOM    411  CA  GLU A  54      11.516  -7.871 -20.016  1.00 77.06           C  
ATOM    412  C   GLU A  54      12.508  -6.719 -19.875  1.00 77.06           C  
ATOM    413  CB  GLU A  54      11.844  -8.703 -21.266  1.00 77.06           C  
ATOM    414  O   GLU A  54      13.484  -6.824 -19.141  1.00 77.06           O  
ATOM    415  CG  GLU A  54      13.141  -9.500 -21.141  1.00 77.06           C  
ATOM    416  CD  GLU A  54      13.422 -10.367 -22.359  1.00 77.06           C  
ATOM    417  OE1 GLU A  54      14.477 -11.047 -22.391  1.00 77.06           O  
ATOM    418  OE2 GLU A  54      12.586 -10.367 -23.297  1.00 77.06           O  
ATOM    419  N   ALA A  55      12.250  -5.680 -20.500  1.00 74.88           N  
ATOM    420  CA  ALA A  55      13.094  -4.488 -20.469  1.00 74.88           C  
ATOM    421  C   ALA A  55      13.039  -3.812 -19.094  1.00 74.88           C  
ATOM    422  CB  ALA A  55      12.672  -3.506 -21.562  1.00 74.88           C  
ATOM    423  O   ALA A  55      14.062  -3.361 -18.578  1.00 74.88           O  
ATOM    424  N   PHE A  56      11.898  -3.807 -18.453  1.00 71.25           N  
ATOM    425  CA  PHE A  56      11.742  -3.195 -17.141  1.00 71.25           C  
ATOM    426  C   PHE A  56      12.445  -4.023 -16.078  1.00 71.25           C  
ATOM    427  CB  PHE A  56      10.258  -3.041 -16.797  1.00 71.25           C  
ATOM    428  O   PHE A  56      13.125  -3.473 -15.203  1.00 71.25           O  
ATOM    429  CG  PHE A  56      10.008  -2.473 -15.422  1.00 71.25           C  
ATOM    430  CD1 PHE A  56       9.656  -3.301 -14.367  1.00 71.25           C  
ATOM    431  CD2 PHE A  56      10.133  -1.107 -15.195  1.00 71.25           C  
ATOM    432  CE1 PHE A  56       9.430  -2.775 -13.094  1.00 71.25           C  
ATOM    433  CE2 PHE A  56       9.906  -0.576 -13.930  1.00 71.25           C  
ATOM    434  CZ  PHE A  56       9.555  -1.412 -12.883  1.00 71.25           C  
ATOM    435  N   ASN A  57      12.281  -5.324 -16.312  1.00 78.00           N  
ATOM    436  CA  ASN A  57      12.930  -6.219 -15.352  1.00 78.00           C  
ATOM    437  C   ASN A  57      14.453  -6.090 -15.414  1.00 78.00           C  
ATOM    438  CB  ASN A  57      12.516  -7.668 -15.609  1.00 78.00           C  
ATOM    439  O   ASN A  57      15.117  -6.062 -14.375  1.00 78.00           O  
ATOM    440  CG  ASN A  57      11.156  -7.996 -15.016  1.00 78.00           C  
ATOM    441  ND2 ASN A  57      10.516  -9.031 -15.539  1.00 78.00           N  
ATOM    442  OD1 ASN A  57      10.688  -7.320 -14.094  1.00 78.00           O  
ATOM    443  N   LYS A  58      14.938  -5.988 -16.625  1.00 82.25           N  
ATOM    444  CA  LYS A  58      16.375  -5.828 -16.812  1.00 82.25           C  
ATOM    445  C   LYS A  58      16.859  -4.504 -16.234  1.00 82.25           C  
ATOM    446  CB  LYS A  58      16.750  -5.918 -18.297  1.00 82.25           C  
ATOM    447  O   LYS A  58      17.922  -4.441 -15.602  1.00 82.25           O  
ATOM    448  CG  LYS A  58      18.219  -6.168 -18.547  1.00 82.25           C  
ATOM    449  CD  LYS A  58      18.500  -6.457 -20.016  1.00 82.25           C  
ATOM    450  CE  LYS A  58      19.984  -6.609 -20.297  1.00 82.25           C  
ATOM    451  NZ  LYS A  58      20.266  -6.809 -21.750  1.00 82.25           N  
ATOM    452  N   TYR A  59      16.109  -3.502 -16.422  1.00 77.81           N  
ATOM    453  CA  TYR A  59      16.406  -2.182 -15.883  1.00 77.81           C  
ATOM    454  C   TYR A  59      16.406  -2.201 -14.359  1.00 77.81           C  
ATOM    455  CB  TYR A  59      15.406  -1.146 -16.391  1.00 77.81           C  
ATOM    456  O   TYR A  59      17.328  -1.682 -13.727  1.00 77.81           O  
ATOM    457  CG  TYR A  59      15.531   0.205 -15.734  1.00 77.81           C  
ATOM    458  CD1 TYR A  59      14.656   0.597 -14.727  1.00 77.81           C  
ATOM    459  CD2 TYR A  59      16.531   1.091 -16.109  1.00 77.81           C  
ATOM    460  CE1 TYR A  59      14.766   1.842 -14.117  1.00 77.81           C  
ATOM    461  CE2 TYR A  59      16.656   2.338 -15.508  1.00 77.81           C  
ATOM    462  OH  TYR A  59      15.891   3.938 -13.914  1.00 77.81           O  
ATOM    463  CZ  TYR A  59      15.773   2.703 -14.516  1.00 77.81           C  
ATOM    464  N   MET A  60      15.477  -2.818 -13.750  1.00 81.38           N  
ATOM    465  CA  MET A  60      15.328  -2.832 -12.297  1.00 81.38           C  
ATOM    466  C   MET A  60      16.406  -3.689 -11.648  1.00 81.38           C  
ATOM    467  CB  MET A  60      13.945  -3.350 -11.898  1.00 81.38           C  
ATOM    468  O   MET A  60      16.938  -3.338 -10.594  1.00 81.38           O  
ATOM    469  CG  MET A  60      12.867  -2.279 -11.914  1.00 81.38           C  
ATOM    470  SD  MET A  60      11.555  -2.592 -10.664  1.00 81.38           S  
ATOM    471  CE  MET A  60      12.523  -2.434  -9.141  1.00 81.38           C  
ATOM    472  N   LEU A  61      16.844  -4.723 -12.344  1.00 83.06           N  
ATOM    473  CA  LEU A  61      17.844  -5.613 -11.781  1.00 83.06           C  
ATOM    474  C   LEU A  61      19.250  -5.039 -11.969  1.00 83.06           C  
ATOM    475  CB  LEU A  61      17.766  -6.996 -12.438  1.00 83.06           C  
ATOM    476  O   LEU A  61      20.156  -5.363 -11.203  1.00 83.06           O  
ATOM    477  CG  LEU A  61      16.547  -7.848 -12.070  1.00 83.06           C  
ATOM    478  CD1 LEU A  61      16.469  -9.086 -12.961  1.00 83.06           C  
ATOM    479  CD2 LEU A  61      16.594  -8.242 -10.602  1.00 83.06           C  
ATOM    480  N   SER A  62      19.391  -4.223 -13.016  1.00 84.56           N  
ATOM    481  CA  SER A  62      20.703  -3.648 -13.289  1.00 84.56           C  
ATOM    482  C   SER A  62      20.969  -2.420 -12.422  1.00 84.56           C  
ATOM    483  CB  SER A  62      20.828  -3.275 -14.766  1.00 84.56           C  
ATOM    484  O   SER A  62      22.125  -2.016 -12.242  1.00 84.56           O  
ATOM    485  OG  SER A  62      19.922  -2.238 -15.102  1.00 84.56           O  
ATOM    486  N   LYS A  63      20.000  -1.935 -11.727  1.00 82.50           N  
ATOM    487  CA  LYS A  63      20.125  -0.729 -10.914  1.00 82.50           C  
ATOM    488  C   LYS A  63      20.547  -1.069  -9.492  1.00 82.50           C  
ATOM    489  CB  LYS A  63      18.812   0.051 -10.898  1.00 82.50           C  
ATOM    490  O   LYS A  63      20.234  -2.150  -8.984  1.00 82.50           O  
ATOM    491  CG  LYS A  63      18.500   0.752 -12.211  1.00 82.50           C  
ATOM    492  CD  LYS A  63      19.141   2.133 -12.281  1.00 82.50           C  
ATOM    493  CE  LYS A  63      18.625   2.928 -13.477  1.00 82.50           C  
ATOM    494  NZ  LYS A  63      19.453   4.152 -13.711  1.00 82.50           N  
ATOM    495  N   ASP A  64      21.422  -0.280  -8.977  1.00 81.94           N  
ATOM    496  CA  ASP A  64      21.812  -0.415  -7.582  1.00 81.94           C  
ATOM    497  C   ASP A  64      20.656  -0.036  -6.648  1.00 81.94           C  
ATOM    498  CB  ASP A  64      23.031   0.450  -7.281  1.00 81.94           C  
ATOM    499  O   ASP A  64      19.938   0.925  -6.910  1.00 81.94           O  
ATOM    500  CG  ASP A  64      24.312  -0.105  -7.883  1.00 81.94           C  
ATOM    501  OD1 ASP A  64      24.422  -1.337  -8.070  1.00 81.94           O  
ATOM    502  OD2 ASP A  64      25.234   0.696  -8.164  1.00 81.94           O  
ATOM    503  N   PRO A  65      20.453  -0.832  -5.668  1.00 79.69           N  
ATOM    504  CA  PRO A  65      19.328  -0.603  -4.746  1.00 79.69           C  
ATOM    505  C   PRO A  65      19.344   0.797  -4.137  1.00 79.69           C  
ATOM    506  CB  PRO A  65      19.531  -1.671  -3.670  1.00 79.69           C  
ATOM    507  O   PRO A  65      18.281   1.355  -3.836  1.00 79.69           O  
ATOM    508  CG  PRO A  65      20.703  -2.471  -4.145  1.00 79.69           C  
ATOM    509  CD  PRO A  65      21.266  -1.811  -5.371  1.00 79.69           C  
ATOM    510  N   GLU A  66      20.531   1.388  -4.023  1.00 83.38           N  
ATOM    511  CA  GLU A  66      20.641   2.711  -3.418  1.00 83.38           C  
ATOM    512  C   GLU A  66      20.172   3.799  -4.379  1.00 83.38           C  
ATOM    513  CB  GLU A  66      22.094   2.984  -2.982  1.00 83.38           C  
ATOM    514  O   GLU A  66      19.844   4.906  -3.953  1.00 83.38           O  
ATOM    515  CG  GLU A  66      22.531   2.154  -1.790  1.00 83.38           C  
ATOM    516  CD  GLU A  66      22.344   2.859  -0.458  1.00 83.38           C  
ATOM    517  OE1 GLU A  66      22.438   2.197   0.600  1.00 83.38           O  
ATOM    518  OE2 GLU A  66      22.094   4.086  -0.473  1.00 83.38           O  
ATOM    519  N   ASP A  67      20.156   3.414  -5.586  1.00 84.06           N  
ATOM    520  CA  ASP A  67      19.781   4.398  -6.594  1.00 84.06           C  
ATOM    521  C   ASP A  67      18.297   4.281  -6.938  1.00 84.06           C  
ATOM    522  CB  ASP A  67      20.625   4.230  -7.855  1.00 84.06           C  
ATOM    523  O   ASP A  67      17.781   5.047  -7.754  1.00 84.06           O  
ATOM    524  CG  ASP A  67      22.078   4.602  -7.645  1.00 84.06           C  
ATOM    525  OD1 ASP A  67      22.375   5.449  -6.773  1.00 84.06           O  
ATOM    526  OD2 ASP A  67      22.938   4.043  -8.359  1.00 84.06           O  
ATOM    527  N   ILE A  68      17.594   3.271  -6.379  1.00 80.19           N  
ATOM    528  CA  ILE A  68      16.156   3.135  -6.602  1.00 80.19           C  
ATOM    529  C   ILE A  68      15.406   4.219  -5.828  1.00 80.19           C  
ATOM    530  CB  ILE A  68      15.648   1.735  -6.184  1.00 80.19           C  
ATOM    531  O   ILE A  68      15.539   4.320  -4.605  1.00 80.19           O  
ATOM    532  CG1 ILE A  68      16.297   0.652  -7.051  1.00 80.19           C  
ATOM    533  CG2 ILE A  68      14.117   1.664  -6.270  1.00 80.19           C  
ATOM    534  CD1 ILE A  68      16.141  -0.760  -6.504  1.00 80.19           C  
ATOM    535  N   GLY A  69      14.773   5.094  -6.500  1.00 77.94           N  
ATOM    536  CA  GLY A  69      14.039   6.211  -5.922  1.00 77.94           C  
ATOM    537  C   GLY A  69      12.578   6.246  -6.324  1.00 77.94           C  
ATOM    538  O   GLY A  69      12.070   5.293  -6.926  1.00 77.94           O  
ATOM    539  N   PRO A  70      11.859   7.203  -5.766  1.00 70.81           N  
ATOM    540  CA  PRO A  70      10.422   7.355  -5.992  1.00 70.81           C  
ATOM    541  C   PRO A  70      10.055   7.355  -7.473  1.00 70.81           C  
ATOM    542  CB  PRO A  70      10.109   8.711  -5.352  1.00 70.81           C  
ATOM    543  O   PRO A  70       8.938   6.988  -7.836  1.00 70.81           O  
ATOM    544  CG  PRO A  70      11.195   8.922  -4.344  1.00 70.81           C  
ATOM    545  CD  PRO A  70      12.438   8.250  -4.844  1.00 70.81           C  
ATOM    546  N   SER A  71      10.945   7.746  -8.297  1.00 68.81           N  
ATOM    547  CA  SER A  71      10.703   7.777  -9.734  1.00 68.81           C  
ATOM    548  C   SER A  71      10.586   6.367 -10.305  1.00 68.81           C  
ATOM    549  CB  SER A  71      11.812   8.539 -10.453  1.00 68.81           C  
ATOM    550  O   SER A  71      10.047   6.176 -11.398  1.00 68.81           O  
ATOM    551  OG  SER A  71      12.672   9.180  -9.516  1.00 68.81           O  
ATOM    552  N   ASP A  72      11.016   5.438  -9.594  1.00 72.94           N  
ATOM    553  CA  ASP A  72      10.977   4.051 -10.055  1.00 72.94           C  
ATOM    554  C   ASP A  72       9.688   3.359  -9.602  1.00 72.94           C  
ATOM    555  CB  ASP A  72      12.195   3.281  -9.539  1.00 72.94           C  
ATOM    556  O   ASP A  72       9.477   2.178  -9.891  1.00 72.94           O  
ATOM    557  CG  ASP A  72      13.500   3.789 -10.117  1.00 72.94           C  
ATOM    558  OD1 ASP A  72      13.539   4.152 -11.312  1.00 72.94           O  
ATOM    559  OD2 ASP A  72      14.508   3.822  -9.375  1.00 72.94           O  
ATOM    560  N   SER A  73       8.875   4.086  -8.852  1.00 67.62           N  
ATOM    561  CA  SER A  73       7.637   3.516  -8.328  1.00 67.62           C  
ATOM    562  C   SER A  73       6.648   3.215  -9.445  1.00 67.62           C  
ATOM    563  CB  SER A  73       6.996   4.465  -7.312  1.00 67.62           C  
ATOM    564  O   SER A  73       6.691   3.848 -10.508  1.00 67.62           O  
ATOM    565  OG  SER A  73       7.836   4.637  -6.184  1.00 67.62           O  
ATOM    566  N   ALA A  74       5.996   2.074  -9.297  1.00 63.75           N  
ATOM    567  CA  ALA A  74       4.961   1.559 -10.188  1.00 63.75           C  
ATOM    568  C   ALA A  74       3.949   2.646 -10.539  1.00 63.75           C  
ATOM    569  CB  ALA A  74       4.250   0.367  -9.547  1.00 63.75           C  
ATOM    570  O   ALA A  74       3.303   2.584 -11.594  1.00 63.75           O  
ATOM    571  N   ASP A  75       3.861   3.654  -9.664  1.00 63.28           N  
ATOM    572  CA  ASP A  75       2.859   4.695  -9.875  1.00 63.28           C  
ATOM    573  C   ASP A  75       3.262   5.621 -11.023  1.00 63.28           C  
ATOM    574  CB  ASP A  75       2.646   5.504  -8.594  1.00 63.28           C  
ATOM    575  O   ASP A  75       2.451   6.422 -11.492  1.00 63.28           O  
ATOM    576  CG  ASP A  75       2.074   4.672  -7.457  1.00 63.28           C  
ATOM    577  OD1 ASP A  75       1.398   3.656  -7.727  1.00 63.28           O  
ATOM    578  OD2 ASP A  75       2.301   5.043  -6.285  1.00 63.28           O  
ATOM    579  N   ASN A  76       4.508   5.484 -11.398  1.00 59.16           N  
ATOM    580  CA  ASN A  76       4.910   6.281 -12.555  1.00 59.16           C  
ATOM    581  C   ASN A  76       4.719   5.512 -13.859  1.00 59.16           C  
ATOM    582  CB  ASN A  76       6.363   6.734 -12.414  1.00 59.16           C  
ATOM    583  O   ASN A  76       5.258   5.902 -14.898  1.00 59.16           O  
ATOM    584  CG  ASN A  76       6.523   7.898 -11.453  1.00 59.16           C  
ATOM    585  ND2 ASN A  76       7.504   7.805 -10.562  1.00 59.16           N  
ATOM    586  OD1 ASN A  76       5.770   8.875 -11.516  1.00 59.16           O  
ATOM    587  N   ASP A  77       4.078   4.355 -13.836  1.00 58.62           N  
ATOM    588  CA  ASP A  77       3.773   3.592 -15.039  1.00 58.62           C  
ATOM    589  C   ASP A  77       2.908   4.406 -16.000  1.00 58.62           C  
ATOM    590  CB  ASP A  77       3.072   2.279 -14.680  1.00 58.62           C  
ATOM    591  O   ASP A  77       1.901   4.988 -15.594  1.00 58.62           O  
ATOM    592  CG  ASP A  77       3.031   1.295 -15.836  1.00 58.62           C  
ATOM    593  OD1 ASP A  77       3.318   1.691 -16.984  1.00 58.62           O  
ATOM    594  OD2 ASP A  77       2.707   0.113 -15.594  1.00 58.62           O  
ATOM    595  N   PRO A  78       3.504   4.609 -17.188  1.00 57.12           N  
ATOM    596  CA  PRO A  78       2.654   5.309 -18.141  1.00 57.12           C  
ATOM    597  C   PRO A  78       1.259   4.699 -18.266  1.00 57.12           C  
ATOM    598  CB  PRO A  78       3.422   5.164 -19.469  1.00 57.12           C  
ATOM    599  O   PRO A  78       0.291   5.410 -18.547  1.00 57.12           O  
ATOM    600  CG  PRO A  78       4.629   4.355 -19.109  1.00 57.12           C  
ATOM    601  CD  PRO A  78       4.598   4.062 -17.641  1.00 57.12           C  
ATOM    602  N   LEU A  79       1.201   3.350 -18.016  1.00 57.94           N  
ATOM    603  CA  LEU A  79      -0.145   2.820 -18.203  1.00 57.94           C  
ATOM    604  C   LEU A  79      -1.048   3.201 -17.047  1.00 57.94           C  
ATOM    605  CB  LEU A  79      -0.104   1.297 -18.359  1.00 57.94           C  
ATOM    606  O   LEU A  79      -2.273   3.107 -17.141  1.00 57.94           O  
ATOM    607  CG  LEU A  79       0.584   0.760 -19.609  1.00 57.94           C  
ATOM    608  CD1 LEU A  79       0.783  -0.748 -19.516  1.00 57.94           C  
ATOM    609  CD2 LEU A  79      -0.224   1.109 -20.859  1.00 57.94           C  
ATOM    610  N   THR A  80      -0.350   3.609 -15.945  1.00 55.62           N  
ATOM    611  CA  THR A  80      -1.188   4.008 -14.820  1.00 55.62           C  
ATOM    612  C   THR A  80      -1.256   5.531 -14.711  1.00 55.62           C  
ATOM    613  CB  THR A  80      -0.664   3.420 -13.492  1.00 55.62           C  
ATOM    614  O   THR A  80      -1.788   6.062 -13.734  1.00 55.62           O  
ATOM    615  CG2 THR A  80      -0.620   1.896 -13.555  1.00 55.62           C  
ATOM    616  OG1 THR A  80       0.657   3.916 -13.250  1.00 55.62           O  
ATOM    617  N   SER A  81      -0.628   6.273 -15.695  1.00 53.78           N  
ATOM    618  CA  SER A  81      -0.686   7.730 -15.625  1.00 53.78           C  
ATOM    619  C   SER A  81      -2.068   8.250 -16.000  1.00 53.78           C  
ATOM    620  CB  SER A  81       0.369   8.359 -16.531  1.00 53.78           C  
ATOM    621  O   SER A  81      -2.688   7.754 -16.938  1.00 53.78           O  
ATOM    622  OG  SER A  81       0.049   8.133 -17.906  1.00 53.78           O  
ATOM    623  N   PHE A  82      -3.133   8.336 -15.141  1.00 54.44           N  
ATOM    624  CA  PHE A  82      -4.312   9.125 -15.469  1.00 54.44           C  
ATOM    625  C   PHE A  82      -3.943  10.586 -15.688  1.00 54.44           C  
ATOM    626  CB  PHE A  82      -5.367   9.008 -14.367  1.00 54.44           C  
ATOM    627  O   PHE A  82      -3.008  11.094 -15.062  1.00 54.44           O  
ATOM    628  CG  PHE A  82      -5.594   7.594 -13.891  1.00 54.44           C  
ATOM    629  CD1 PHE A  82      -6.418   6.730 -14.609  1.00 54.44           C  
ATOM    630  CD2 PHE A  82      -4.988   7.133 -12.734  1.00 54.44           C  
ATOM    631  CE1 PHE A  82      -6.633   5.426 -14.172  1.00 54.44           C  
ATOM    632  CE2 PHE A  82      -5.195   5.828 -12.289  1.00 54.44           C  
ATOM    633  CZ  PHE A  82      -6.020   4.977 -13.008  1.00 54.44           C  
ATOM    634  N   SER A  83      -3.965  11.086 -16.938  1.00 51.66           N  
ATOM    635  CA  SER A  83      -3.871  12.516 -17.203  1.00 51.66           C  
ATOM    636  C   SER A  83      -4.512  13.328 -16.078  1.00 51.66           C  
ATOM    637  CB  SER A  83      -4.535  12.867 -18.531  1.00 51.66           C  
ATOM    638  O   SER A  83      -5.660  13.086 -15.703  1.00 51.66           O  
ATOM    639  OG  SER A  83      -3.562  13.117 -19.531  1.00 51.66           O  
ATOM    640  N   ILE A  84      -3.885  13.734 -15.047  1.00 53.72           N  
ATOM    641  CA  ILE A  84      -4.477  14.672 -14.102  1.00 53.72           C  
ATOM    642  C   ILE A  84      -4.730  16.016 -14.789  1.00 53.72           C  
ATOM    643  CB  ILE A  84      -3.576  14.867 -12.859  1.00 53.72           C  
ATOM    644  O   ILE A  84      -5.238  16.953 -14.172  1.00 53.72           O  
ATOM    645  CG1 ILE A  84      -3.223  13.508 -12.242  1.00 53.72           C  
ATOM    646  CG2 ILE A  84      -4.258  15.773 -11.836  1.00 53.72           C  
ATOM    647  CD1 ILE A  84      -2.170  13.586 -11.141  1.00 53.72           C  
ATOM    648  N   ARG A  85      -4.355  16.016 -16.172  1.00 52.31           N  
ATOM    649  CA  ARG A  85      -4.488  17.359 -16.734  1.00 52.31           C  
ATOM    650  C   ARG A  85      -5.953  17.703 -17.016  1.00 52.31           C  
ATOM    651  CB  ARG A  85      -3.672  17.500 -18.016  1.00 52.31           C  
ATOM    652  O   ARG A  85      -6.293  18.859 -17.266  1.00 52.31           O  
ATOM    653  CG  ARG A  85      -2.314  18.156 -17.828  1.00 52.31           C  
ATOM    654  CD  ARG A  85      -1.502  18.172 -19.109  1.00 52.31           C  
ATOM    655  NE  ARG A  85      -0.376  19.094 -19.031  1.00 52.31           N  
ATOM    656  NH1 ARG A  85       0.596  18.422 -21.016  1.00 52.31           N  
ATOM    657  NH2 ARG A  85       1.573  20.062 -19.750  1.00 52.31           N  
ATOM    658  CZ  ARG A  85       0.595  19.188 -19.938  1.00 52.31           C  
ATOM    659  N   SER A  86      -6.965  16.844 -16.875  1.00 51.62           N  
ATOM    660  CA  SER A  86      -8.195  17.516 -17.297  1.00 51.62           C  
ATOM    661  C   SER A  86      -8.914  18.141 -16.109  1.00 51.62           C  
ATOM    662  CB  SER A  86      -9.125  16.531 -18.000  1.00 51.62           C  
ATOM    663  O   SER A  86      -9.586  19.156 -16.250  1.00 51.62           O  
ATOM    664  OG  SER A  86      -8.922  15.203 -17.516  1.00 51.62           O  
ATOM    665  N   ASN A  87      -8.344  18.094 -14.836  1.00 46.72           N  
ATOM    666  CA  ASN A  87      -9.094  18.906 -13.898  1.00 46.72           C  
ATOM    667  C   ASN A  87      -8.203  19.453 -12.781  1.00 46.72           C  
ATOM    668  CB  ASN A  87     -10.258  18.109 -13.305  1.00 46.72           C  
ATOM    669  O   ASN A  87      -8.695  19.906 -11.750  1.00 46.72           O  
ATOM    670  CG  ASN A  87     -11.258  17.672 -14.352  1.00 46.72           C  
ATOM    671  ND2 ASN A  87     -12.297  16.953 -13.922  1.00 46.72           N  
ATOM    672  OD1 ASN A  87     -11.094  17.953 -15.539  1.00 46.72           O  
ATOM    673  N   ALA A  88      -6.859  19.438 -12.984  1.00 45.00           N  
ATOM    674  CA  ALA A  88      -6.105  19.969 -11.852  1.00 45.00           C  
ATOM    675  C   ALA A  88      -6.184  21.484 -11.805  1.00 45.00           C  
ATOM    676  CB  ALA A  88      -4.648  19.516 -11.922  1.00 45.00           C  
ATOM    677  O   ALA A  88      -6.062  22.156 -12.836  1.00 45.00           O  
ATOM    678  N   VAL A  89      -7.113  22.031 -11.086  1.00 48.19           N  
ATOM    679  CA  VAL A  89      -7.266  23.422 -10.664  1.00 48.19           C  
ATOM    680  C   VAL A  89      -5.895  24.031 -10.375  1.00 48.19           C  
ATOM    681  CB  VAL A  89      -8.172  23.531  -9.422  1.00 48.19           C  
ATOM    682  O   VAL A  89      -5.039  23.375  -9.758  1.00 48.19           O  
ATOM    683  CG1 VAL A  89      -8.211  24.969  -8.914  1.00 48.19           C  
ATOM    684  CG2 VAL A  89      -9.578  23.031  -9.734  1.00 48.19           C  
ATOM    685  N   LYS A  90      -5.234  24.688 -11.375  1.00 51.41           N  
ATOM    686  CA  LYS A  90      -4.117  25.609 -11.273  1.00 51.41           C  
ATOM    687  C   LYS A  90      -4.266  26.531 -10.062  1.00 51.41           C  
ATOM    688  CB  LYS A  90      -4.004  26.453 -12.547  1.00 51.41           C  
ATOM    689  O   LYS A  90      -5.332  27.109  -9.836  1.00 51.41           O  
ATOM    690  CG  LYS A  90      -3.631  25.656 -13.789  1.00 51.41           C  
ATOM    691  CD  LYS A  90      -3.426  26.547 -15.000  1.00 51.41           C  
ATOM    692  CE  LYS A  90      -2.799  25.797 -16.156  1.00 51.41           C  
ATOM    693  NZ  LYS A  90      -3.049  26.484 -17.469  1.00 51.41           N  
ATOM    694  N   THR A  91      -3.742  26.203  -8.883  1.00 49.84           N  
ATOM    695  CA  THR A  91      -3.826  27.156  -7.781  1.00 49.84           C  
ATOM    696  C   THR A  91      -2.617  28.094  -7.781  1.00 49.84           C  
ATOM    697  CB  THR A  91      -3.922  26.438  -6.426  1.00 49.84           C  
ATOM    698  O   THR A  91      -1.535  27.719  -8.234  1.00 49.84           O  
ATOM    699  CG2 THR A  91      -4.996  25.359  -6.449  1.00 49.84           C  
ATOM    700  OG1 THR A  91      -2.658  25.844  -6.117  1.00 49.84           O  
ATOM    701  N   ASN A  92      -2.799  29.375  -8.039  1.00 51.38           N  
ATOM    702  CA  ASN A  92      -1.894  30.484  -7.766  1.00 51.38           C  
ATOM    703  C   ASN A  92      -1.564  30.594  -6.277  1.00 51.38           C  
ATOM    704  CB  ASN A  92      -2.492  31.797  -8.273  1.00 51.38           C  
ATOM    705  O   ASN A  92      -2.398  30.266  -5.430  1.00 51.38           O  
ATOM    706  CG  ASN A  92      -2.816  31.766  -9.750  1.00 51.38           C  
ATOM    707  ND2 ASN A  92      -3.941  32.344 -10.125  1.00 51.38           N  
ATOM    708  OD1 ASN A  92      -2.062  31.203 -10.547  1.00 51.38           O  
ATOM    709  N   ALA A  93      -0.324  30.266  -5.859  1.00 59.50           N  
ATOM    710  CA  ALA A  93       0.283  30.422  -4.539  1.00 59.50           C  
ATOM    711  C   ALA A  93      -0.345  31.594  -3.787  1.00 59.50           C  
ATOM    712  CB  ALA A  93       1.790  30.625  -4.668  1.00 59.50           C  
ATOM    713  O   ALA A  93      -0.364  31.594  -2.553  1.00 59.50           O  
ATOM    714  N   ASP A  94      -1.127  32.344  -4.496  1.00 56.84           N  
ATOM    715  CA  ASP A  94      -1.598  33.500  -3.734  1.00 56.84           C  
ATOM    716  C   ASP A  94      -3.076  33.344  -3.375  1.00 56.84           C  
ATOM    717  CB  ASP A  94      -1.373  34.781  -4.523  1.00 56.84           C  
ATOM    718  O   ASP A  94      -3.572  34.031  -2.480  1.00 56.84           O  
ATOM    719  CG  ASP A  94      -0.958  35.938  -3.643  1.00 56.84           C  
ATOM    720  OD1 ASP A  94      -0.808  35.750  -2.414  1.00 56.84           O  
ATOM    721  OD2 ASP A  94      -0.783  37.062  -4.180  1.00 56.84           O  
ATOM    722  N   ALA A  95      -3.648  32.250  -3.672  1.00 50.22           N  
ATOM    723  CA  ALA A  95      -5.062  32.219  -3.303  1.00 50.22           C  
ATOM    724  C   ALA A  95      -5.391  30.953  -2.498  1.00 50.22           C  
ATOM    725  CB  ALA A  95      -5.938  32.281  -4.551  1.00 50.22           C  
ATOM    726  O   ALA A  95      -5.082  29.828  -2.922  1.00 50.22           O  
ATOM    727  N   GLY A  96      -4.766  30.703  -1.316  1.00 40.41           N  
ATOM    728  CA  GLY A  96      -5.195  29.781  -0.269  1.00 40.41           C  
ATOM    729  C   GLY A  96      -6.586  29.219  -0.503  1.00 40.41           C  
ATOM    730  O   GLY A  96      -7.422  29.859  -1.144  1.00 40.41           O  
ATOM    731  N   VAL A  97      -6.742  27.969  -0.986  1.00 49.62           N  
ATOM    732  CA  VAL A  97      -8.008  27.250  -1.128  1.00 49.62           C  
ATOM    733  C   VAL A  97      -8.617  27.016   0.249  1.00 49.62           C  
ATOM    734  CB  VAL A  97      -7.820  25.922  -1.875  1.00 49.62           C  
ATOM    735  O   VAL A  97      -7.922  26.609   1.185  1.00 49.62           O  
ATOM    736  CG1 VAL A  97      -7.582  26.156  -3.365  1.00 49.62           C  
ATOM    737  CG2 VAL A  97      -6.668  25.125  -1.267  1.00 49.62           C  
ATOM    738  N   SER A  98      -9.398  27.922   0.776  1.00 47.94           N  
ATOM    739  CA  SER A  98     -10.375  27.734   1.849  1.00 47.94           C  
ATOM    740  C   SER A  98     -11.102  26.406   1.710  1.00 47.94           C  
ATOM    741  CB  SER A  98     -11.383  28.891   1.857  1.00 47.94           C  
ATOM    742  O   SER A  98     -11.586  26.078   0.628  1.00 47.94           O  
ATOM    743  OG  SER A  98     -12.305  28.734   2.920  1.00 47.94           O  
ATOM    744  N   MET A  99     -10.766  25.312   2.436  1.00 52.09           N  
ATOM    745  CA  MET A  99     -11.359  24.000   2.635  1.00 52.09           C  
ATOM    746  C   MET A  99     -12.797  24.109   3.119  1.00 52.09           C  
ATOM    747  CB  MET A  99     -10.531  23.172   3.631  1.00 52.09           C  
ATOM    748  O   MET A  99     -13.508  23.094   3.211  1.00 52.09           O  
ATOM    749  CG  MET A  99      -9.180  22.734   3.090  1.00 52.09           C  
ATOM    750  SD  MET A  99      -9.305  21.234   2.031  1.00 52.09           S  
ATOM    751  CE  MET A  99      -8.336  21.781   0.598  1.00 52.09           C  
ATOM    752  N   ASP A 100     -13.266  25.422   3.191  1.00 48.00           N  
ATOM    753  CA  ASP A 100     -14.594  25.328   3.779  1.00 48.00           C  
ATOM    754  C   ASP A 100     -15.664  25.812   2.803  1.00 48.00           C  
ATOM    755  CB  ASP A 100     -14.664  26.125   5.078  1.00 48.00           C  
ATOM    756  O   ASP A 100     -16.859  25.734   3.092  1.00 48.00           O  
ATOM    757  CG  ASP A 100     -14.109  25.375   6.273  1.00 48.00           C  
ATOM    758  OD1 ASP A 100     -13.930  24.141   6.188  1.00 48.00           O  
ATOM    759  OD2 ASP A 100     -13.852  26.016   7.316  1.00 48.00           O  
ATOM    760  N   SER A 101     -15.445  25.719   1.505  1.00 40.50           N  
ATOM    761  CA  SER A 101     -16.688  26.031   0.815  1.00 40.50           C  
ATOM    762  C   SER A 101     -16.859  25.172  -0.435  1.00 40.50           C  
ATOM    763  CB  SER A 101     -16.734  27.516   0.438  1.00 40.50           C  
ATOM    764  O   SER A 101     -15.945  25.047  -1.242  1.00 40.50           O  
ATOM    765  OG  SER A 101     -16.672  28.328   1.595  1.00 40.50           O  
ATOM    766  N   SER A 102     -17.359  23.875  -0.374  1.00 42.12           N  
ATOM    767  CA  SER A 102     -18.219  23.531  -1.498  1.00 42.12           C  
ATOM    768  C   SER A 102     -18.844  22.156  -1.317  1.00 42.12           C  
ATOM    769  CB  SER A 102     -17.438  23.578  -2.811  1.00 42.12           C  
ATOM    770  O   SER A 102     -18.156  21.188  -0.972  1.00 42.12           O  
ATOM    771  OG  SER A 102     -17.141  24.922  -3.170  1.00 42.12           O  
ATOM    772  N   ALA A 103     -19.953  22.047  -0.590  1.00 43.09           N  
ATOM    773  CA  ALA A 103     -21.156  21.328  -1.007  1.00 43.09           C  
ATOM    774  C   ALA A 103     -21.156  21.078  -2.510  1.00 43.09           C  
ATOM    775  CB  ALA A 103     -22.406  22.125  -0.615  1.00 43.09           C  
ATOM    776  O   ALA A 103     -22.203  20.922  -3.127  1.00 43.09           O  
ATOM    777  N   GLN A 104     -20.016  20.688  -3.145  1.00 40.47           N  
ATOM    778  CA  GLN A 104     -20.094  20.281  -4.543  1.00 40.47           C  
ATOM    779  C   GLN A 104     -20.031  18.750  -4.668  1.00 40.47           C  
ATOM    780  CB  GLN A 104     -18.953  20.906  -5.352  1.00 40.47           C  
ATOM    781  O   GLN A 104     -19.125  18.109  -4.133  1.00 40.47           O  
ATOM    782  CG  GLN A 104     -19.109  20.750  -6.859  1.00 40.47           C  
ATOM    783  CD  GLN A 104     -18.750  22.000  -7.629  1.00 40.47           C  
ATOM    784  NE2 GLN A 104     -19.203  22.078  -8.875  1.00 40.47           N  
ATOM    785  OE1 GLN A 104     -18.062  22.891  -7.105  1.00 40.47           O  
ATOM    786  N   SER A 105     -21.188  18.094  -4.492  1.00 39.84           N  
ATOM    787  CA  SER A 105     -21.719  16.812  -4.949  1.00 39.84           C  
ATOM    788  C   SER A 105     -20.859  16.219  -6.059  1.00 39.84           C  
ATOM    789  CB  SER A 105     -23.156  16.984  -5.441  1.00 39.84           C  
ATOM    790  O   SER A 105     -20.406  16.938  -6.949  1.00 39.84           O  
ATOM    791  OG  SER A 105     -23.219  17.875  -6.535  1.00 39.84           O  
ATOM    792  N   ARG A 106     -19.875  15.469  -5.648  1.00 35.78           N  
ATOM    793  CA  ARG A 106     -19.172  14.430  -6.391  1.00 35.78           C  
ATOM    794  C   ARG A 106     -19.969  14.008  -7.617  1.00 35.78           C  
ATOM    795  CB  ARG A 106     -18.906  13.211  -5.496  1.00 35.78           C  
ATOM    796  O   ARG A 106     -21.188  13.797  -7.535  1.00 35.78           O  
ATOM    797  CG  ARG A 106     -17.484  12.688  -5.574  1.00 35.78           C  
ATOM    798  CD  ARG A 106     -17.266  11.492  -4.652  1.00 35.78           C  
ATOM    799  NE  ARG A 106     -15.945  10.914  -4.816  1.00 35.78           N  
ATOM    800  NH1 ARG A 106     -16.172   9.391  -3.100  1.00 35.78           N  
ATOM    801  NH2 ARG A 106     -14.227   9.477  -4.309  1.00 35.78           N  
ATOM    802  CZ  ARG A 106     -15.445   9.930  -4.074  1.00 35.78           C  
ATOM    803  N   PRO A 107     -19.547  14.242  -8.852  1.00 41.25           N  
ATOM    804  CA  PRO A 107     -20.094  13.773 -10.133  1.00 41.25           C  
ATOM    805  C   PRO A 107     -20.359  12.273 -10.148  1.00 41.25           C  
ATOM    806  CB  PRO A 107     -18.984  14.148 -11.133  1.00 41.25           C  
ATOM    807  O   PRO A 107     -19.547  11.492  -9.641  1.00 41.25           O  
ATOM    808  CG  PRO A 107     -17.812  14.539 -10.289  1.00 41.25           C  
ATOM    809  CD  PRO A 107     -18.188  14.328  -8.852  1.00 41.25           C  
ATOM    810  N   SER A 108     -21.609  11.883  -9.844  1.00 41.16           N  
ATOM    811  CA  SER A 108     -22.359  10.633  -9.977  1.00 41.16           C  
ATOM    812  C   SER A 108     -22.047   9.953 -11.305  1.00 41.16           C  
ATOM    813  CB  SER A 108     -23.859  10.898  -9.859  1.00 41.16           C  
ATOM    814  O   SER A 108     -22.172  10.570 -12.367  1.00 41.16           O  
ATOM    815  OG  SER A 108     -24.594   9.695 -10.008  1.00 41.16           O  
ATOM    816  N   ASP A 109     -20.938   9.406 -11.555  1.00 39.91           N  
ATOM    817  CA  ASP A 109     -20.609   8.375 -12.523  1.00 39.91           C  
ATOM    818  C   ASP A 109     -21.531   7.172 -12.391  1.00 39.91           C  
ATOM    819  CB  ASP A 109     -19.156   7.926 -12.367  1.00 39.91           C  
ATOM    820  O   ASP A 109     -21.750   6.660 -11.289  1.00 39.91           O  
ATOM    821  CG  ASP A 109     -18.156   8.953 -12.883  1.00 39.91           C  
ATOM    822  OD1 ASP A 109     -18.516   9.758 -13.766  1.00 39.91           O  
ATOM    823  OD2 ASP A 109     -17.000   8.945 -12.414  1.00 39.91           O  
ATOM    824  N   ASN A 110     -22.781   7.359 -12.875  1.00 41.91           N  
ATOM    825  CA  ASN A 110     -23.594   6.352 -13.555  1.00 41.91           C  
ATOM    826  C   ASN A 110     -22.812   5.047 -13.750  1.00 41.91           C  
ATOM    827  CB  ASN A 110     -24.094   6.879 -14.898  1.00 41.91           C  
ATOM    828  O   ASN A 110     -22.891   4.434 -14.812  1.00 41.91           O  
ATOM    829  CG  ASN A 110     -25.078   8.016 -14.750  1.00 41.91           C  
ATOM    830  ND2 ASN A 110     -25.125   8.891 -15.742  1.00 41.91           N  
ATOM    831  OD1 ASN A 110     -25.797   8.109 -13.742  1.00 41.91           O  
ATOM    832  N   VAL A 111     -21.953   4.645 -12.836  1.00 44.44           N  
ATOM    833  CA  VAL A 111     -21.594   3.229 -12.812  1.00 44.44           C  
ATOM    834  C   VAL A 111     -22.672   2.441 -12.070  1.00 44.44           C  
ATOM    835  CB  VAL A 111     -20.219   2.998 -12.148  1.00 44.44           C  
ATOM    836  O   VAL A 111     -23.125   2.848 -10.992  1.00 44.44           O  
ATOM    837  CG1 VAL A 111     -19.906   1.505 -12.055  1.00 44.44           C  
ATOM    838  CG2 VAL A 111     -19.125   3.721 -12.938  1.00 44.44           C  
ATOM    839  N   GLY A 112     -23.906   2.502 -12.570  1.00 38.47           N  
ATOM    840  CA  GLY A 112     -25.031   1.589 -12.398  1.00 38.47           C  
ATOM    841  C   GLY A 112     -24.953   0.796 -11.109  1.00 38.47           C  
ATOM    842  O   GLY A 112     -24.188  -0.166 -11.000  1.00 38.47           O  
ATOM    843  N   CYS A 113     -24.484   1.421  -9.969  1.00 40.91           N  
ATOM    844  CA  CYS A 113     -24.547   0.674  -8.719  1.00 40.91           C  
ATOM    845  C   CYS A 113     -25.969   0.589  -8.195  1.00 40.91           C  
ATOM    846  CB  CYS A 113     -23.641   1.325  -7.664  1.00 40.91           C  
ATOM    847  O   CYS A 113     -26.688   1.590  -8.172  1.00 40.91           O  
ATOM    848  SG  CYS A 113     -23.062   0.180  -6.395  1.00 40.91           S  
ATOM    849  N   ASP A 114     -26.766  -0.398  -8.609  1.00 46.09           N  
ATOM    850  CA  ASP A 114     -28.062  -0.857  -8.125  1.00 46.09           C  
ATOM    851  C   ASP A 114     -28.281  -0.447  -6.672  1.00 46.09           C  
ATOM    852  CB  ASP A 114     -28.188  -2.377  -8.266  1.00 46.09           C  
ATOM    853  O   ASP A 114     -27.547  -0.875  -5.781  1.00 46.09           O  
ATOM    854  CG  ASP A 114     -29.609  -2.881  -8.078  1.00 46.09           C  
ATOM    855  OD1 ASP A 114     -30.562  -2.113  -8.320  1.00 46.09           O  
ATOM    856  OD2 ASP A 114     -29.766  -4.055  -7.676  1.00 46.09           O  
ATOM    857  N   GLN A 115     -28.375   0.803  -6.379  1.00 45.84           N  
ATOM    858  CA  GLN A 115     -28.766   1.282  -5.059  1.00 45.84           C  
ATOM    859  C   GLN A 115     -30.078   0.642  -4.605  1.00 45.84           C  
ATOM    860  CB  GLN A 115     -28.891   2.807  -5.055  1.00 45.84           C  
ATOM    861  O   GLN A 115     -31.062   0.655  -5.344  1.00 45.84           O  
ATOM    862  CG  GLN A 115     -28.938   3.420  -3.664  1.00 45.84           C  
ATOM    863  CD  GLN A 115     -28.828   4.934  -3.686  1.00 45.84           C  
ATOM    864  NE2 GLN A 115     -28.250   5.504  -2.635  1.00 45.84           N  
ATOM    865  OE1 GLN A 115     -29.266   5.586  -4.637  1.00 45.84           O  
ATOM    866  N   VAL A 116     -30.094  -0.490  -3.945  1.00 54.66           N  
ATOM    867  CA  VAL A 116     -31.266  -1.050  -3.287  1.00 54.66           C  
ATOM    868  C   VAL A 116     -31.531  -0.301  -1.984  1.00 54.66           C  
ATOM    869  CB  VAL A 116     -31.094  -2.561  -3.008  1.00 54.66           C  
ATOM    870  O   VAL A 116     -30.609   0.012  -1.237  1.00 54.66           O  
ATOM    871  CG1 VAL A 116     -30.906  -3.330  -4.312  1.00 54.66           C  
ATOM    872  CG2 VAL A 116     -29.922  -2.797  -2.061  1.00 54.66           C  
ATOM    873  N   ASP A 117     -32.531   0.582  -2.002  1.00 55.81           N  
ATOM    874  CA  ASP A 117     -33.156   1.238  -0.854  1.00 55.81           C  
ATOM    875  C   ASP A 117     -33.875   0.227   0.036  1.00 55.81           C  
ATOM    876  CB  ASP A 117     -34.125   2.320  -1.316  1.00 55.81           C  
ATOM    877  O   ASP A 117     -34.625  -0.617  -0.457  1.00 55.81           O  
ATOM    878  CG  ASP A 117     -34.438   3.355  -0.243  1.00 55.81           C  
ATOM    879  OD1 ASP A 117     -33.719   3.387   0.783  1.00 55.81           O  
ATOM    880  OD2 ASP A 117     -35.375   4.145  -0.424  1.00 55.81           O  
ATOM    881  N   PHE A 118     -33.344  -0.171   1.229  1.00 55.53           N  
ATOM    882  CA  PHE A 118     -34.094  -1.018   2.160  1.00 55.53           C  
ATOM    883  C   PHE A 118     -34.875  -0.172   3.145  1.00 55.53           C  
ATOM    884  CB  PHE A 118     -33.125  -1.945   2.918  1.00 55.53           C  
ATOM    885  O   PHE A 118     -34.406   0.870   3.604  1.00 55.53           O  
ATOM    886  CG  PHE A 118     -32.312  -2.850   2.023  1.00 55.53           C  
ATOM    887  CD1 PHE A 118     -32.844  -4.055   1.571  1.00 55.53           C  
ATOM    888  CD2 PHE A 118     -31.047  -2.492   1.634  1.00 55.53           C  
ATOM    889  CE1 PHE A 118     -32.094  -4.891   0.744  1.00 55.53           C  
ATOM    890  CE2 PHE A 118     -30.297  -3.324   0.807  1.00 55.53           C  
ATOM    891  CZ  PHE A 118     -30.828  -4.523   0.364  1.00 55.53           C  
ATOM    892  N   SER A 119     -36.250  -0.131   3.010  1.00 47.00           N  
ATOM    893  CA  SER A 119     -37.094   0.456   4.039  1.00 47.00           C  
ATOM    894  C   SER A 119     -37.625  -0.610   4.992  1.00 47.00           C  
ATOM    895  CB  SER A 119     -38.281   1.208   3.400  1.00 47.00           C  
ATOM    896  O   SER A 119     -38.000  -1.711   4.562  1.00 47.00           O  
ATOM    897  OG  SER A 119     -38.688   0.580   2.195  1.00 47.00           O  
ATOM    898  N   LEU A 120     -37.281  -0.582   6.289  1.00 50.75           N  
ATOM    899  CA  LEU A 120     -37.844  -1.408   7.352  1.00 50.75           C  
ATOM    900  C   LEU A 120     -39.125  -0.777   7.922  1.00 50.75           C  
ATOM    901  CB  LEU A 120     -36.812  -1.615   8.469  1.00 50.75           C  
ATOM    902  O   LEU A 120     -39.062   0.350   8.422  1.00 50.75           O  
ATOM    903  CG  LEU A 120     -35.500  -2.268   8.062  1.00 50.75           C  
ATOM    904  CD1 LEU A 120     -34.500  -2.191   9.203  1.00 50.75           C  
ATOM    905  CD2 LEU A 120     -35.719  -3.715   7.637  1.00 50.75           C  
ATOM    906  N   ASN A 121     -40.250  -1.013   7.320  1.00 55.62           N  
ATOM    907  CA  ASN A 121     -41.500  -0.417   7.793  1.00 55.62           C  
ATOM    908  C   ASN A 121     -42.031  -1.132   9.031  1.00 55.62           C  
ATOM    909  CB  ASN A 121     -42.562  -0.426   6.684  1.00 55.62           C  
ATOM    910  O   ASN A 121     -42.906  -0.621   9.719  1.00 55.62           O  
ATOM    911  CG  ASN A 121     -42.094   0.302   5.434  1.00 55.62           C  
ATOM    912  ND2 ASN A 121     -42.969   0.391   4.441  1.00 55.62           N  
ATOM    913  OD1 ASN A 121     -40.969   0.781   5.363  1.00 55.62           O  
ATOM    914  N   LYS A 122     -41.094  -1.841   9.805  1.00 48.09           N  
ATOM    915  CA  LYS A 122     -41.719  -2.307  11.039  1.00 48.09           C  
ATOM    916  C   LYS A 122     -40.688  -2.611  12.109  1.00 48.09           C  
ATOM    917  CB  LYS A 122     -42.594  -3.547  10.766  1.00 48.09           C  
ATOM    918  O   LYS A 122     -39.656  -3.223  11.820  1.00 48.09           O  
ATOM    919  CG  LYS A 122     -43.812  -3.279   9.914  1.00 48.09           C  
ATOM    920  CD  LYS A 122     -44.625  -4.551   9.672  1.00 48.09           C  
ATOM    921  CE  LYS A 122     -45.781  -4.305   8.734  1.00 48.09           C  
ATOM    922  NZ  LYS A 122     -47.094  -4.523   9.414  1.00 48.09           N  
ATOM    923  N   GLY A 123     -40.406  -1.594  12.984  1.00 47.84           N  
ATOM    924  CA  GLY A 123     -39.719  -1.510  14.273  1.00 47.84           C  
ATOM    925  C   GLY A 123     -39.844  -2.777  15.094  1.00 47.84           C  
ATOM    926  O   GLY A 123     -40.875  -3.430  15.086  1.00 47.84           O  
ATOM    927  N   LEU A 124     -38.812  -3.648  15.039  1.00 46.56           N  
ATOM    928  CA  LEU A 124     -38.594  -4.852  15.836  1.00 46.56           C  
ATOM    929  C   LEU A 124     -38.719  -4.543  17.328  1.00 46.56           C  
ATOM    930  CB  LEU A 124     -37.250  -5.473  15.523  1.00 46.56           C  
ATOM    931  O   LEU A 124     -38.062  -3.623  17.812  1.00 46.56           O  
ATOM    932  CG  LEU A 124     -37.250  -6.832  14.828  1.00 46.56           C  
ATOM    933  CD1 LEU A 124     -36.594  -6.734  13.461  1.00 46.56           C  
ATOM    934  CD2 LEU A 124     -36.562  -7.883  15.688  1.00 46.56           C  
ATOM    935  N   LYS A 125     -39.844  -4.887  17.969  1.00 48.72           N  
ATOM    936  CA  LYS A 125     -40.031  -4.934  19.422  1.00 48.72           C  
ATOM    937  C   LYS A 125     -39.281  -6.105  20.047  1.00 48.72           C  
ATOM    938  CB  LYS A 125     -41.531  -5.035  19.750  1.00 48.72           C  
ATOM    939  O   LYS A 125     -39.500  -7.262  19.688  1.00 48.72           O  
ATOM    940  CG  LYS A 125     -41.906  -4.309  21.031  1.00 48.72           C  
ATOM    941  CD  LYS A 125     -43.438  -4.312  21.234  1.00 48.72           C  
ATOM    942  CE  LYS A 125     -43.844  -3.537  22.469  1.00 48.72           C  
ATOM    943  NZ  LYS A 125     -45.312  -3.627  22.734  1.00 48.72           N  
ATOM    944  N   VAL A 126     -38.062  -5.863  20.516  1.00 46.16           N  
ATOM    945  CA  VAL A 126     -37.188  -6.797  21.203  1.00 46.16           C  
ATOM    946  C   VAL A 126     -37.562  -6.875  22.672  1.00 46.16           C  
ATOM    947  CB  VAL A 126     -35.719  -6.387  21.031  1.00 46.16           C  
ATOM    948  O   VAL A 126     -37.688  -5.848  23.344  1.00 46.16           O  
ATOM    949  CG1 VAL A 126     -34.781  -7.477  21.578  1.00 46.16           C  
ATOM    950  CG2 VAL A 126     -35.375  -6.082  19.578  1.00 46.16           C  
ATOM    951  N   LYS A 127     -38.250  -7.891  23.156  1.00 49.44           N  
ATOM    952  CA  LYS A 127     -38.344  -8.227  24.562  1.00 49.44           C  
ATOM    953  C   LYS A 127     -37.031  -8.820  25.094  1.00 49.44           C  
ATOM    954  CB  LYS A 127     -39.500  -9.203  24.812  1.00 49.44           C  
ATOM    955  O   LYS A 127     -36.375  -9.602  24.391  1.00 49.44           O  
ATOM    956  CG  LYS A 127     -40.875  -8.609  24.562  1.00 49.44           C  
ATOM    957  CD  LYS A 127     -41.969  -9.414  25.266  1.00 49.44           C  
ATOM    958  CE  LYS A 127     -43.344  -8.797  25.062  1.00 49.44           C  
ATOM    959  NZ  LYS A 127     -44.438  -9.648  25.625  1.00 49.44           N  
ATOM    960  N   ALA A 128     -36.344  -8.125  26.078  1.00 57.69           N  
ATOM    961  CA  ALA A 128     -35.062  -8.172  26.812  1.00 57.69           C  
ATOM    962  C   ALA A 128     -34.781  -9.594  27.297  1.00 57.69           C  
ATOM    963  CB  ALA A 128     -35.094  -7.207  27.984  1.00 57.69           C  
ATOM    964  O   ALA A 128     -33.625  -9.992  27.391  1.00 57.69           O  
ATOM    965  N   ASN A 129     -35.719 -10.617  26.953  1.00 53.59           N  
ATOM    966  CA  ASN A 129     -35.188 -11.852  27.531  1.00 53.59           C  
ATOM    967  C   ASN A 129     -35.344 -13.023  26.562  1.00 53.59           C  
ATOM    968  CB  ASN A 129     -35.906 -12.172  28.859  1.00 53.59           C  
ATOM    969  O   ASN A 129     -35.000 -14.156  26.906  1.00 53.59           O  
ATOM    970  CG  ASN A 129     -35.281 -11.422  30.031  1.00 53.59           C  
ATOM    971  ND2 ASN A 129     -36.156 -10.883  30.891  1.00 53.59           N  
ATOM    972  OD1 ASN A 129     -34.062 -11.328  30.156  1.00 53.59           O  
ATOM    973  N   LEU A 130     -35.125 -12.867  25.250  1.00 47.69           N  
ATOM    974  CA  LEU A 130     -35.062 -14.008  24.344  1.00 47.69           C  
ATOM    975  C   LEU A 130     -34.156 -13.727  23.156  1.00 47.69           C  
ATOM    976  CB  LEU A 130     -36.469 -14.352  23.844  1.00 47.69           C  
ATOM    977  O   LEU A 130     -34.031 -12.578  22.703  1.00 47.69           O  
ATOM    978  CG  LEU A 130     -37.406 -15.016  24.859  1.00 47.69           C  
ATOM    979  CD1 LEU A 130     -38.812 -15.078  24.297  1.00 47.69           C  
ATOM    980  CD2 LEU A 130     -36.906 -16.406  25.219  1.00 47.69           C  
ATOM    981  N   ASP A 131     -33.031 -14.523  23.062  1.00 51.16           N  
ATOM    982  CA  ASP A 131     -32.062 -14.680  21.984  1.00 51.16           C  
ATOM    983  C   ASP A 131     -32.688 -14.438  20.625  1.00 51.16           C  
ATOM    984  CB  ASP A 131     -31.406 -16.062  22.031  1.00 51.16           C  
ATOM    985  O   ASP A 131     -33.656 -15.117  20.250  1.00 51.16           O  
ATOM    986  CG  ASP A 131     -30.297 -16.172  23.047  1.00 51.16           C  
ATOM    987  OD1 ASP A 131     -29.750 -15.133  23.484  1.00 51.16           O  
ATOM    988  OD2 ASP A 131     -29.969 -17.312  23.438  1.00 51.16           O  
ATOM    989  N   SER A 132     -32.906 -13.219  20.109  1.00 46.47           N  
ATOM    990  CA  SER A 132     -33.500 -12.891  18.812  1.00 46.47           C  
ATOM    991  C   SER A 132     -32.438 -12.891  17.719  1.00 46.47           C  
ATOM    992  CB  SER A 132     -34.188 -11.531  18.875  1.00 46.47           C  
ATOM    993  O   SER A 132     -31.297 -12.469  17.938  1.00 46.47           O  
ATOM    994  OG  SER A 132     -35.469 -11.602  18.281  1.00 46.47           O  
ATOM    995  N   SER A 133     -32.531 -13.766  16.719  1.00 51.16           N  
ATOM    996  CA  SER A 133     -31.719 -13.766  15.500  1.00 51.16           C  
ATOM    997  C   SER A 133     -32.531 -13.320  14.297  1.00 51.16           C  
ATOM    998  CB  SER A 133     -31.125 -15.148  15.250  1.00 51.16           C  
ATOM    999  O   SER A 133     -33.750 -13.570  14.227  1.00 51.16           O  
ATOM   1000  OG  SER A 133     -32.156 -16.094  15.000  1.00 51.16           O  
ATOM   1001  N   ILE A 134     -32.125 -12.266  13.625  1.00 51.66           N  
ATOM   1002  CA  ILE A 134     -32.625 -11.672  12.391  1.00 51.66           C  
ATOM   1003  C   ILE A 134     -32.000 -12.398  11.195  1.00 51.66           C  
ATOM   1004  CB  ILE A 134     -32.281 -10.156  12.320  1.00 51.66           C  
ATOM   1005  O   ILE A 134     -30.797 -12.602  11.133  1.00 51.66           O  
ATOM   1006  CG1 ILE A 134     -33.000  -9.406  13.461  1.00 51.66           C  
ATOM   1007  CG2 ILE A 134     -32.688  -9.586  10.961  1.00 51.66           C  
ATOM   1008  CD1 ILE A 134     -32.469  -7.992  13.672  1.00 51.66           C  
ATOM   1009  N   ASP A 135     -32.844 -13.117  10.430  1.00 46.84           N  
ATOM   1010  CA  ASP A 135     -32.438 -13.719   9.156  1.00 46.84           C  
ATOM   1011  C   ASP A 135     -32.969 -12.914   7.977  1.00 46.84           C  
ATOM   1012  CB  ASP A 135     -32.938 -15.164   9.070  1.00 46.84           C  
ATOM   1013  O   ASP A 135     -34.156 -12.594   7.914  1.00 46.84           O  
ATOM   1014  CG  ASP A 135     -32.062 -16.141   9.859  1.00 46.84           C  
ATOM   1015  OD1 ASP A 135     -30.859 -15.891  10.016  1.00 46.84           O  
ATOM   1016  OD2 ASP A 135     -32.625 -17.156  10.328  1.00 46.84           O  
ATOM   1017  N   ILE A 136     -32.156 -12.273   7.297  1.00 54.34           N  
ATOM   1018  CA  ILE A 136     -32.438 -11.508   6.086  1.00 54.34           C  
ATOM   1019  C   ILE A 136     -32.250 -12.398   4.859  1.00 54.34           C  
ATOM   1020  CB  ILE A 136     -31.531 -10.258   5.984  1.00 54.34           C  
ATOM   1021  O   ILE A 136     -31.172 -12.992   4.676  1.00 54.34           O  
ATOM   1022  CG1 ILE A 136     -31.703  -9.375   7.227  1.00 54.34           C  
ATOM   1023  CG2 ILE A 136     -31.828  -9.477   4.707  1.00 54.34           C  
ATOM   1024  CD1 ILE A 136     -30.688  -8.250   7.328  1.00 54.34           C  
ATOM   1025  N   SER A 137     -33.312 -12.883   4.211  1.00 48.69           N  
ATOM   1026  CA  SER A 137     -33.219 -13.609   2.947  1.00 48.69           C  
ATOM   1027  C   SER A 137     -33.719 -12.750   1.780  1.00 48.69           C  
ATOM   1028  CB  SER A 137     -34.062 -14.898   3.008  1.00 48.69           C  
ATOM   1029  O   SER A 137     -34.656 -11.992   1.912  1.00 48.69           O  
ATOM   1030  OG  SER A 137     -33.219 -16.031   2.885  1.00 48.69           O  
ATOM   1031  N   THR A 138     -32.875 -12.539   0.834  1.00 52.00           N  
ATOM   1032  CA  THR A 138     -33.094 -11.875  -0.439  1.00 52.00           C  
ATOM   1033  C   THR A 138     -33.625 -12.867  -1.479  1.00 52.00           C  
ATOM   1034  CB  THR A 138     -31.828 -11.195  -0.966  1.00 52.00           C  
ATOM   1035  O   THR A 138     -33.188 -14.016  -1.517  1.00 52.00           O  
ATOM   1036  CG2 THR A 138     -31.359 -10.094  -0.017  1.00 52.00           C  
ATOM   1037  OG1 THR A 138     -30.797 -12.172  -1.097  1.00 52.00           O  
ATOM   1038  N   ASP A 139     -34.906 -12.703  -2.010  1.00 43.94           N  
ATOM   1039  CA  ASP A 139     -35.469 -13.422  -3.139  1.00 43.94           C  
ATOM   1040  C   ASP A 139     -34.938 -12.883  -4.465  1.00 43.94           C  
ATOM   1041  CB  ASP A 139     -37.000 -13.336  -3.100  1.00 43.94           C  
ATOM   1042  O   ASP A 139     -34.969 -11.672  -4.703  1.00 43.94           O  
ATOM   1043  CG  ASP A 139     -37.594 -13.992  -1.869  1.00 43.94           C  
ATOM   1044  OD1 ASP A 139     -36.969 -14.914  -1.303  1.00 43.94           O  
ATOM   1045  OD2 ASP A 139     -38.719 -13.586  -1.463  1.00 43.94           O  
ATOM   1046  N   THR A 140     -33.781 -13.367  -4.910  1.00 46.84           N  
ATOM   1047  CA  THR A 140     -33.469 -13.047  -6.293  1.00 46.84           C  
ATOM   1048  C   THR A 140     -34.219 -13.953  -7.254  1.00 46.84           C  
ATOM   1049  CB  THR A 140     -31.953 -13.164  -6.559  1.00 46.84           C  
ATOM   1050  O   THR A 140     -34.375 -15.148  -6.988  1.00 46.84           O  
ATOM   1051  CG2 THR A 140     -31.172 -12.117  -5.770  1.00 46.84           C  
ATOM   1052  OG1 THR A 140     -31.500 -14.469  -6.172  1.00 46.84           O  
ATOM   1053  N   LYS A 141     -35.312 -13.500  -7.859  1.00 39.50           N  
ATOM   1054  CA  LYS A 141     -36.000 -14.078  -9.008  1.00 39.50           C  
ATOM   1055  C   LYS A 141     -35.000 -14.570 -10.055  1.00 39.50           C  
ATOM   1056  CB  LYS A 141     -36.969 -13.062  -9.641  1.00 39.50           C  
ATOM   1057  O   LYS A 141     -34.188 -13.789 -10.570  1.00 39.50           O  
ATOM   1058  CG  LYS A 141     -38.062 -12.602  -8.711  1.00 39.50           C  
ATOM   1059  CD  LYS A 141     -39.312 -12.141  -9.492  1.00 39.50           C  
ATOM   1060  CE  LYS A 141     -40.406 -11.688  -8.562  1.00 39.50           C  
ATOM   1061  NZ  LYS A 141     -41.625 -11.242  -9.320  1.00 39.50           N  
ATOM   1062  N   LYS A 142     -34.250 -15.648  -9.820  1.00 39.47           N  
ATOM   1063  CA  LYS A 142     -33.406 -16.406 -10.719  1.00 39.47           C  
ATOM   1064  C   LYS A 142     -34.188 -17.062 -11.828  1.00 39.47           C  
ATOM   1065  CB  LYS A 142     -32.594 -17.469  -9.945  1.00 39.47           C  
ATOM   1066  O   LYS A 142     -35.188 -17.766 -11.562  1.00 39.47           O  
ATOM   1067  CG  LYS A 142     -31.328 -16.938  -9.297  1.00 39.47           C  
ATOM   1068  CD  LYS A 142     -30.516 -18.062  -8.688  1.00 39.47           C  
ATOM   1069  CE  LYS A 142     -29.266 -17.531  -7.980  1.00 39.47           C  
ATOM   1070  NZ  LYS A 142     -28.438 -18.641  -7.418  1.00 39.47           N  
ATOM   1071  N   GLU A 143     -34.406 -16.406 -12.969  1.00 36.66           N  
ATOM   1072  CA  GLU A 143     -34.469 -16.859 -14.359  1.00 36.66           C  
ATOM   1073  C   GLU A 143     -33.375 -17.875 -14.664  1.00 36.66           C  
ATOM   1074  CB  GLU A 143     -34.344 -15.664 -15.312  1.00 36.66           C  
ATOM   1075  O   GLU A 143     -32.219 -17.688 -14.258  1.00 36.66           O  
ATOM   1076  CG  GLU A 143     -35.688 -15.016 -15.656  1.00 36.66           C  
ATOM   1077  CD  GLU A 143     -35.688 -14.273 -16.984  1.00 36.66           C  
ATOM   1078  OE1 GLU A 143     -36.781 -13.922 -17.484  1.00 36.66           O  
ATOM   1079  OE2 GLU A 143     -34.562 -14.039 -17.516  1.00 36.66           O  
ATOM   1080  N   LYS A 144     -33.719 -19.188 -14.539  1.00 32.84           N  
ATOM   1081  CA  LYS A 144     -33.438 -20.531 -15.039  1.00 32.84           C  
ATOM   1082  C   LYS A 144     -32.312 -20.500 -16.094  1.00 32.84           C  
ATOM   1083  CB  LYS A 144     -34.688 -21.141 -15.633  1.00 32.84           C  
ATOM   1084  O   LYS A 144     -32.500 -19.938 -17.172  1.00 32.84           O  
ATOM   1085  CG  LYS A 144     -35.750 -21.516 -14.586  1.00 32.84           C  
ATOM   1086  CD  LYS A 144     -36.906 -22.281 -15.219  1.00 32.84           C  
ATOM   1087  CE  LYS A 144     -37.969 -22.641 -14.180  1.00 32.84           C  
ATOM   1088  NZ  LYS A 144     -39.188 -23.250 -14.805  1.00 32.84           N  
ATOM   1089  N   SER A 145     -31.094 -20.312 -15.734  1.00 32.69           N  
ATOM   1090  CA  SER A 145     -30.109 -20.828 -16.688  1.00 32.69           C  
ATOM   1091  C   SER A 145     -29.203 -21.859 -16.047  1.00 32.69           C  
ATOM   1092  CB  SER A 145     -29.266 -19.688 -17.250  1.00 32.69           C  
ATOM   1093  O   SER A 145     -28.797 -21.719 -14.891  1.00 32.69           O  
ATOM   1094  OG  SER A 145     -28.531 -19.047 -16.219  1.00 32.69           O  
ATOM   1095  N   LYS A 146     -29.578 -23.156 -16.156  1.00 33.12           N  
ATOM   1096  CA  LYS A 146     -28.938 -24.453 -16.344  1.00 33.12           C  
ATOM   1097  C   LYS A 146     -27.547 -24.312 -16.938  1.00 33.12           C  
ATOM   1098  CB  LYS A 146     -29.797 -25.344 -17.250  1.00 33.12           C  
ATOM   1099  O   LYS A 146     -27.375 -23.719 -18.000  1.00 33.12           O  
ATOM   1100  CG  LYS A 146     -31.078 -25.828 -16.609  1.00 33.12           C  
ATOM   1101  CD  LYS A 146     -31.828 -26.812 -17.500  1.00 33.12           C  
ATOM   1102  CE  LYS A 146     -33.125 -27.281 -16.875  1.00 33.12           C  
ATOM   1103  NZ  LYS A 146     -33.938 -28.109 -17.812  1.00 33.12           N  
ATOM   1104  N   GLN A 147     -26.469 -24.094 -16.156  1.00 34.97           N  
ATOM   1105  CA  GLN A 147     -25.203 -24.578 -16.672  1.00 34.97           C  
ATOM   1106  C   GLN A 147     -24.172 -24.719 -15.547  1.00 34.97           C  
ATOM   1107  CB  GLN A 147     -24.672 -23.641 -17.750  1.00 34.97           C  
ATOM   1108  O   GLN A 147     -24.016 -23.812 -14.734  1.00 34.97           O  
ATOM   1109  CG  GLN A 147     -24.719 -24.234 -19.156  1.00 34.97           C  
ATOM   1110  CD  GLN A 147     -24.062 -23.344 -20.203  1.00 34.97           C  
ATOM   1111  NE2 GLN A 147     -23.703 -23.938 -21.328  1.00 34.97           N  
ATOM   1112  OE1 GLN A 147     -23.875 -22.141 -19.984  1.00 34.97           O  
ATOM   1113  N   ASN A 148     -23.969 -25.953 -15.047  1.00 33.31           N  
ATOM   1114  CA  ASN A 148     -22.875 -26.922 -15.023  1.00 33.31           C  
ATOM   1115  C   ASN A 148     -21.812 -26.531 -14.000  1.00 33.31           C  
ATOM   1116  CB  ASN A 148     -22.250 -27.062 -16.406  1.00 33.31           C  
ATOM   1117  O   ASN A 148     -21.281 -25.422 -14.031  1.00 33.31           O  
ATOM   1118  CG  ASN A 148     -22.500 -28.422 -17.031  1.00 33.31           C  
ATOM   1119  ND2 ASN A 148     -22.734 -28.438 -18.344  1.00 33.31           N  
ATOM   1120  OD1 ASN A 148     -22.469 -29.438 -16.344  1.00 33.31           O  
ATOM   1121  N   HIS A 149     -21.906 -27.078 -12.789  1.00 33.78           N  
ATOM   1122  CA  HIS A 149     -21.172 -27.750 -11.719  1.00 33.78           C  
ATOM   1123  C   HIS A 149     -19.688 -27.875 -12.047  1.00 33.78           C  
ATOM   1124  CB  HIS A 149     -21.766 -29.125 -11.453  1.00 33.78           C  
ATOM   1125  O   HIS A 149     -19.312 -28.578 -12.992  1.00 33.78           O  
ATOM   1126  CG  HIS A 149     -23.062 -29.094 -10.711  1.00 33.78           C  
ATOM   1127  CD2 HIS A 149     -24.328 -29.375 -11.109  1.00 33.78           C  
ATOM   1128  ND1 HIS A 149     -23.156 -28.734  -9.383  1.00 33.78           N  
ATOM   1129  CE1 HIS A 149     -24.422 -28.781  -9.000  1.00 33.78           C  
ATOM   1130  NE2 HIS A 149     -25.156 -29.172 -10.023  1.00 33.78           N  
ATOM   1131  N   LYS A 150     -18.844 -26.844 -11.898  1.00 44.53           N  
ATOM   1132  CA  LYS A 150     -17.453 -27.188 -11.641  1.00 44.53           C  
ATOM   1133  C   LYS A 150     -17.000 -26.672 -10.273  1.00 44.53           C  
ATOM   1134  CB  LYS A 150     -16.547 -26.609 -12.734  1.00 44.53           C  
ATOM   1135  O   LYS A 150     -17.266 -25.531  -9.922  1.00 44.53           O  
ATOM   1136  CG  LYS A 150     -16.547 -27.406 -14.031  1.00 44.53           C  
ATOM   1137  CD  LYS A 150     -15.625 -26.797 -15.070  1.00 44.53           C  
ATOM   1138  CE  LYS A 150     -15.648 -27.594 -16.375  1.00 44.53           C  
ATOM   1139  NZ  LYS A 150     -14.922 -26.875 -17.469  1.00 44.53           N  
ATOM   1140  N   SER A 151     -17.281 -27.406  -9.188  1.00 44.78           N  
ATOM   1141  CA  SER A 151     -16.656 -27.703  -7.902  1.00 44.78           C  
ATOM   1142  C   SER A 151     -15.562 -26.688  -7.570  1.00 44.78           C  
ATOM   1143  CB  SER A 151     -16.047 -29.109  -7.914  1.00 44.78           C  
ATOM   1144  O   SER A 151     -14.531 -26.625  -8.242  1.00 44.78           O  
ATOM   1145  OG  SER A 151     -15.000 -29.203  -8.859  1.00 44.78           O  
ATOM   1146  N   ARG A 152     -15.844 -25.391  -7.488  1.00 51.12           N  
ATOM   1147  CA  ARG A 152     -14.984 -24.281  -7.059  1.00 51.12           C  
ATOM   1148  C   ARG A 152     -14.461 -24.516  -5.648  1.00 51.12           C  
ATOM   1149  CB  ARG A 152     -15.742 -22.953  -7.121  1.00 51.12           C  
ATOM   1150  O   ARG A 152     -15.211 -24.938  -4.758  1.00 51.12           O  
ATOM   1151  CG  ARG A 152     -14.836 -21.734  -7.195  1.00 51.12           C  
ATOM   1152  CD  ARG A 152     -15.633 -20.453  -7.387  1.00 51.12           C  
ATOM   1153  NE  ARG A 152     -14.766 -19.281  -7.422  1.00 51.12           N  
ATOM   1154  NH1 ARG A 152     -16.328 -17.891  -8.391  1.00 51.12           N  
ATOM   1155  NH2 ARG A 152     -14.250 -17.094  -7.883  1.00 51.12           N  
ATOM   1156  CZ  ARG A 152     -15.117 -18.094  -7.898  1.00 51.12           C  
ATOM   1157  N   LYS A 153     -13.344 -25.250  -5.484  1.00 59.53           N  
ATOM   1158  CA  LYS A 153     -12.289 -25.234  -4.480  1.00 59.53           C  
ATOM   1159  C   LYS A 153     -12.602 -24.266  -3.352  1.00 59.53           C  
ATOM   1160  CB  LYS A 153     -10.945 -24.891  -5.117  1.00 59.53           C  
ATOM   1161  O   LYS A 153     -12.883 -23.094  -3.604  1.00 59.53           O  
ATOM   1162  CG  LYS A 153     -10.422 -25.938  -6.090  1.00 59.53           C  
ATOM   1163  CD  LYS A 153      -8.930 -25.781  -6.344  1.00 59.53           C  
ATOM   1164  CE  LYS A 153      -8.430 -26.766  -7.383  1.00 59.53           C  
ATOM   1165  NZ  LYS A 153      -6.973 -26.594  -7.656  1.00 59.53           N  
ATOM   1166  N   HIS A 154     -13.492 -24.641  -2.445  1.00 56.41           N  
ATOM   1167  CA  HIS A 154     -13.914 -24.141  -1.145  1.00 56.41           C  
ATOM   1168  C   HIS A 154     -12.766 -23.453  -0.417  1.00 56.41           C  
ATOM   1169  CB  HIS A 154     -14.484 -25.266  -0.287  1.00 56.41           C  
ATOM   1170  O   HIS A 154     -11.727 -24.078  -0.168  1.00 56.41           O  
ATOM   1171  CG  HIS A 154     -15.258 -24.797   0.901  1.00 56.41           C  
ATOM   1172  CD2 HIS A 154     -16.219 -25.391   1.635  1.00 56.41           C  
ATOM   1173  ND1 HIS A 154     -15.070 -23.547   1.458  1.00 56.41           N  
ATOM   1174  CE1 HIS A 154     -15.891 -23.406   2.486  1.00 56.41           C  
ATOM   1175  NE2 HIS A 154     -16.594 -24.516   2.615  1.00 56.41           N  
ATOM   1176  N   TYR A 155     -12.445 -22.234  -0.715  1.00 54.19           N  
ATOM   1177  CA  TYR A 155     -11.492 -21.453   0.083  1.00 54.19           C  
ATOM   1178  C   TYR A 155     -12.109 -21.047   1.415  1.00 54.19           C  
ATOM   1179  CB  TYR A 155     -11.031 -20.219  -0.684  1.00 54.19           C  
ATOM   1180  O   TYR A 155     -13.305 -20.766   1.490  1.00 54.19           O  
ATOM   1181  CG  TYR A 155     -10.172 -20.531  -1.883  1.00 54.19           C  
ATOM   1182  CD1 TYR A 155      -8.805 -20.750  -1.744  1.00 54.19           C  
ATOM   1183  CD2 TYR A 155     -10.727 -20.594  -3.158  1.00 54.19           C  
ATOM   1184  CE1 TYR A 155      -8.008 -21.031  -2.846  1.00 54.19           C  
ATOM   1185  CE2 TYR A 155      -9.938 -20.891  -4.266  1.00 54.19           C  
ATOM   1186  OH  TYR A 155      -7.793 -21.391  -5.199  1.00 54.19           O  
ATOM   1187  CZ  TYR A 155      -8.578 -21.109  -4.102  1.00 54.19           C  
ATOM   1188  N   PRO A 156     -11.453 -21.312   2.539  1.00 58.81           N  
ATOM   1189  CA  PRO A 156     -12.047 -20.859   3.805  1.00 58.81           C  
ATOM   1190  C   PRO A 156     -12.352 -19.375   3.824  1.00 58.81           C  
ATOM   1191  CB  PRO A 156     -10.977 -21.219   4.836  1.00 58.81           C  
ATOM   1192  O   PRO A 156     -11.562 -18.562   3.309  1.00 58.81           O  
ATOM   1193  CG  PRO A 156      -9.914 -21.922   4.059  1.00 58.81           C  
ATOM   1194  CD  PRO A 156     -10.234 -21.812   2.596  1.00 58.81           C  
ATOM   1195  N   ARG A 157     -13.594 -19.000   3.818  1.00 64.00           N  
ATOM   1196  CA  ARG A 157     -14.234 -17.703   4.000  1.00 64.00           C  
ATOM   1197  C   ARG A 157     -13.812 -17.062   5.324  1.00 64.00           C  
ATOM   1198  CB  ARG A 157     -15.758 -17.828   3.941  1.00 64.00           C  
ATOM   1199  O   ARG A 157     -13.812 -17.734   6.363  1.00 64.00           O  
ATOM   1200  CG  ARG A 157     -16.484 -16.500   3.805  1.00 64.00           C  
ATOM   1201  CD  ARG A 157     -17.984 -16.703   3.615  1.00 64.00           C  
ATOM   1202  NE  ARG A 157     -18.703 -15.438   3.701  1.00 64.00           N  
ATOM   1203  NH1 ARG A 157     -20.750 -16.328   3.121  1.00 64.00           N  
ATOM   1204  NH2 ARG A 157     -20.562 -14.094   3.570  1.00 64.00           N  
ATOM   1205  CZ  ARG A 157     -20.000 -15.289   3.465  1.00 64.00           C  
ATOM   1206  N   ILE A 158     -12.953 -16.047   5.277  1.00 57.34           N  
ATOM   1207  CA  ILE A 158     -12.594 -15.234   6.430  1.00 57.34           C  
ATOM   1208  C   ILE A 158     -13.797 -14.422   6.887  1.00 57.34           C  
ATOM   1209  CB  ILE A 158     -11.398 -14.305   6.109  1.00 57.34           C  
ATOM   1210  O   ILE A 158     -14.398 -13.688   6.094  1.00 57.34           O  
ATOM   1211  CG1 ILE A 158     -10.219 -15.117   5.566  1.00 57.34           C  
ATOM   1212  CG2 ILE A 158     -10.992 -13.500   7.344  1.00 57.34           C  
ATOM   1213  CD1 ILE A 158      -9.148 -14.273   4.895  1.00 57.34           C  
ATOM   1214  N   GLU A 159     -14.531 -14.828   7.902  1.00 61.47           N  
ATOM   1215  CA  GLU A 159     -15.617 -14.133   8.578  1.00 61.47           C  
ATOM   1216  C   GLU A 159     -15.148 -12.797   9.156  1.00 61.47           C  
ATOM   1217  CB  GLU A 159     -16.219 -15.008   9.680  1.00 61.47           C  
ATOM   1218  O   GLU A 159     -14.086 -12.727   9.773  1.00 61.47           O  
ATOM   1219  CG  GLU A 159     -16.859 -16.297   9.172  1.00 61.47           C  
ATOM   1220  CD  GLU A 159     -18.141 -16.641   9.898  1.00 61.47           C  
ATOM   1221  OE1 GLU A 159     -18.828 -17.609   9.484  1.00 61.47           O  
ATOM   1222  OE2 GLU A 159     -18.469 -15.961  10.891  1.00 61.47           O  
ATOM   1223  N   ALA A 160     -15.492 -11.680   8.461  1.00 54.44           N  
ATOM   1224  CA  ALA A 160     -15.188 -10.328   8.922  1.00 54.44           C  
ATOM   1225  C   ALA A 160     -15.977  -9.984  10.180  1.00 54.44           C  
ATOM   1226  CB  ALA A 160     -15.492  -9.312   7.816  1.00 54.44           C  
ATOM   1227  O   ALA A 160     -17.203 -10.094  10.195  1.00 54.44           O  
ATOM   1228  N   GLU A 161     -15.641 -10.523  11.383  1.00 48.47           N  
ATOM   1229  CA  GLU A 161     -16.312 -10.062  12.594  1.00 48.47           C  
ATOM   1230  C   GLU A 161     -16.094  -8.570  12.812  1.00 48.47           C  
ATOM   1231  CB  GLU A 161     -15.836 -10.852  13.812  1.00 48.47           C  
ATOM   1232  O   GLU A 161     -14.977  -8.070  12.641  1.00 48.47           O  
ATOM   1233  CG  GLU A 161     -15.617 -12.328  13.539  1.00 48.47           C  
ATOM   1234  CD  GLU A 161     -15.375 -13.141  14.805  1.00 48.47           C  
ATOM   1235  OE1 GLU A 161     -15.094 -14.359  14.703  1.00 48.47           O  
ATOM   1236  OE2 GLU A 161     -15.477 -12.562  15.906  1.00 48.47           O  
ATOM   1237  N   SER A 162     -17.078  -7.719  12.477  1.00 43.47           N  
ATOM   1238  CA  SER A 162     -17.312  -6.312  12.781  1.00 43.47           C  
ATOM   1239  C   SER A 162     -17.078  -6.020  14.258  1.00 43.47           C  
ATOM   1240  CB  SER A 162     -18.750  -5.922  12.398  1.00 43.47           C  
ATOM   1241  O   SER A 162     -17.625  -6.699  15.133  1.00 43.47           O  
ATOM   1242  OG  SER A 162     -19.016  -4.582  12.781  1.00 43.47           O  
ATOM   1243  N   ASP A 163     -15.875  -5.562  14.695  1.00 50.50           N  
ATOM   1244  CA  ASP A 163     -15.227  -5.148  15.930  1.00 50.50           C  
ATOM   1245  C   ASP A 163     -16.000  -4.020  16.609  1.00 50.50           C  
ATOM   1246  CB  ASP A 163     -13.781  -4.707  15.664  1.00 50.50           C  
ATOM   1247  O   ASP A 163     -16.172  -2.947  16.031  1.00 50.50           O  
ATOM   1248  CG  ASP A 163     -12.758  -5.660  16.250  1.00 50.50           C  
ATOM   1249  OD1 ASP A 163     -13.141  -6.633  16.922  1.00 50.50           O  
ATOM   1250  OD2 ASP A 163     -11.547  -5.430  16.031  1.00 50.50           O  
ATOM   1251  N   SER A 164     -17.234  -4.266  17.078  1.00 43.06           N  
ATOM   1252  CA  SER A 164     -17.891  -3.283  17.938  1.00 43.06           C  
ATOM   1253  C   SER A 164     -17.125  -3.082  19.234  1.00 43.06           C  
ATOM   1254  CB  SER A 164     -19.328  -3.713  18.250  1.00 43.06           C  
ATOM   1255  O   SER A 164     -17.594  -2.398  20.156  1.00 43.06           O  
ATOM   1256  OG  SER A 164     -19.344  -4.984  18.875  1.00 43.06           O  
ATOM   1257  N   ASP A 165     -15.750  -3.064  19.297  1.00 49.03           N  
ATOM   1258  CA  ASP A 165     -15.242  -2.674  20.609  1.00 49.03           C  
ATOM   1259  C   ASP A 165     -14.820  -1.206  20.625  1.00 49.03           C  
ATOM   1260  CB  ASP A 165     -14.070  -3.562  21.031  1.00 49.03           C  
ATOM   1261  O   ASP A 165     -14.141  -0.742  19.703  1.00 49.03           O  
ATOM   1262  CG  ASP A 165     -14.469  -5.012  21.234  1.00 49.03           C  
ATOM   1263  OD1 ASP A 165     -15.602  -5.273  21.688  1.00 49.03           O  
ATOM   1264  OD2 ASP A 165     -13.641  -5.902  20.938  1.00 49.03           O  
ATOM   1265  N   ASP A 166     -15.719  -0.273  20.984  1.00 40.06           N  
ATOM   1266  CA  ASP A 166     -15.641   1.096  21.484  1.00 40.06           C  
ATOM   1267  C   ASP A 166     -14.461   1.268  22.438  1.00 40.06           C  
ATOM   1268  CB  ASP A 166     -16.953   1.481  22.188  1.00 40.06           C  
ATOM   1269  O   ASP A 166     -14.414   0.631  23.500  1.00 40.06           O  
ATOM   1270  CG  ASP A 166     -17.203   2.979  22.188  1.00 40.06           C  
ATOM   1271  OD1 ASP A 166     -16.594   3.701  21.375  1.00 40.06           O  
ATOM   1272  OD2 ASP A 166     -18.016   3.443  23.016  1.00 40.06           O  
ATOM   1273  N   TYR A 167     -13.133   1.412  22.016  1.00 43.78           N  
ATOM   1274  CA  TYR A 167     -12.039   1.480  22.969  1.00 43.78           C  
ATOM   1275  C   TYR A 167     -11.555   2.916  23.156  1.00 43.78           C  
ATOM   1276  CB  TYR A 167     -10.875   0.589  22.531  1.00 43.78           C  
ATOM   1277  O   TYR A 167     -11.406   3.650  22.172  1.00 43.78           O  
ATOM   1278  CG  TYR A 167     -11.172  -0.888  22.625  1.00 43.78           C  
ATOM   1279  CD1 TYR A 167     -11.000  -1.573  23.828  1.00 43.78           C  
ATOM   1280  CD2 TYR A 167     -11.617  -1.601  21.516  1.00 43.78           C  
ATOM   1281  CE1 TYR A 167     -11.273  -2.934  23.922  1.00 43.78           C  
ATOM   1282  CE2 TYR A 167     -11.883  -2.963  21.594  1.00 43.78           C  
ATOM   1283  OH  TYR A 167     -11.977  -4.969  22.891  1.00 43.78           O  
ATOM   1284  CZ  TYR A 167     -11.711  -3.619  22.797  1.00 43.78           C  
ATOM   1285  N   VAL A 168     -12.109   3.672  24.109  1.00 39.62           N  
ATOM   1286  CA  VAL A 168     -11.711   4.957  24.672  1.00 39.62           C  
ATOM   1287  C   VAL A 168     -10.195   4.988  24.875  1.00 39.62           C  
ATOM   1288  CB  VAL A 168     -12.430   5.227  26.016  1.00 39.62           C  
ATOM   1289  O   VAL A 168      -9.617   4.055  25.422  1.00 39.62           O  
ATOM   1290  CG1 VAL A 168     -12.062   6.609  26.562  1.00 39.62           C  
ATOM   1291  CG2 VAL A 168     -13.945   5.102  25.844  1.00 39.62           C  
ATOM   1292  N   LEU A 169      -9.508   5.820  24.000  1.00 37.31           N  
ATOM   1293  CA  LEU A 169      -8.188   6.387  23.750  1.00 37.31           C  
ATOM   1294  C   LEU A 169      -7.531   6.828  25.062  1.00 37.31           C  
ATOM   1295  CB  LEU A 169      -8.289   7.570  22.781  1.00 37.31           C  
ATOM   1296  O   LEU A 169      -8.070   7.676  25.766  1.00 37.31           O  
ATOM   1297  CG  LEU A 169      -8.703   7.246  21.359  1.00 37.31           C  
ATOM   1298  CD1 LEU A 169      -8.797   8.523  20.531  1.00 37.31           C  
ATOM   1299  CD2 LEU A 169      -7.723   6.262  20.719  1.00 37.31           C  
ATOM   1300  N   ASP A 170      -6.895   5.906  25.844  1.00 41.78           N  
ATOM   1301  CA  ASP A 170      -6.070   6.453  26.922  1.00 41.78           C  
ATOM   1302  C   ASP A 170      -4.629   6.648  26.453  1.00 41.78           C  
ATOM   1303  CB  ASP A 170      -6.113   5.543  28.141  1.00 41.78           C  
ATOM   1304  O   ASP A 170      -4.027   5.742  25.875  1.00 41.78           O  
ATOM   1305  CG  ASP A 170      -5.480   6.172  29.375  1.00 41.78           C  
ATOM   1306  OD1 ASP A 170      -5.480   7.418  29.484  1.00 41.78           O  
ATOM   1307  OD2 ASP A 170      -4.977   5.418  30.234  1.00 41.78           O  
ATOM   1308  N   ASP A 171      -4.195   8.000  26.312  1.00 43.22           N  
ATOM   1309  CA  ASP A 171      -2.984   8.711  25.906  1.00 43.22           C  
ATOM   1310  C   ASP A 171      -1.872   8.523  26.938  1.00 43.22           C  
ATOM   1311  CB  ASP A 171      -3.275  10.203  25.703  1.00 43.22           C  
ATOM   1312  O   ASP A 171      -1.024   9.406  27.109  1.00 43.22           O  
ATOM   1313  CG  ASP A 171      -4.055  10.492  24.438  1.00 43.22           C  
ATOM   1314  OD1 ASP A 171      -4.047   9.656  23.516  1.00 43.22           O  
ATOM   1315  OD2 ASP A 171      -4.680  11.570  24.359  1.00 43.22           O  
ATOM   1316  N   SER A 172      -1.572   7.309  27.375  1.00 46.16           N  
ATOM   1317  CA  SER A 172      -0.380   7.316  28.219  1.00 46.16           C  
ATOM   1318  C   SER A 172       0.813   6.707  27.500  1.00 46.16           C  
ATOM   1319  CB  SER A 172      -0.637   6.559  29.516  1.00 46.16           C  
ATOM   1320  O   SER A 172       0.730   5.590  26.984  1.00 46.16           O  
ATOM   1321  OG  SER A 172      -0.977   7.453  30.562  1.00 46.16           O  
ATOM   1322  N   ASP A 173       1.583   7.527  26.766  1.00 46.72           N  
ATOM   1323  CA  ASP A 173       2.881   7.512  26.094  1.00 46.72           C  
ATOM   1324  C   ASP A 173       3.986   7.078  27.062  1.00 46.72           C  
ATOM   1325  CB  ASP A 173       3.201   8.891  25.516  1.00 46.72           C  
ATOM   1326  O   ASP A 173       4.344   7.820  27.984  1.00 46.72           O  
ATOM   1327  CG  ASP A 173       2.646   9.086  24.125  1.00 46.72           C  
ATOM   1328  OD1 ASP A 173       2.289   8.086  23.453  1.00 46.72           O  
ATOM   1329  OD2 ASP A 173       2.566  10.250  23.672  1.00 46.72           O  
ATOM   1330  N   SER A 174       4.066   5.891  27.547  1.00 42.91           N  
ATOM   1331  CA  SER A 174       5.223   5.488  28.328  1.00 42.91           C  
ATOM   1332  C   SER A 174       6.418   5.164  27.438  1.00 42.91           C  
ATOM   1333  CB  SER A 174       4.883   4.277  29.203  1.00 42.91           C  
ATOM   1334  O   SER A 174       6.262   4.535  26.391  1.00 42.91           O  
ATOM   1335  OG  SER A 174       5.980   3.924  30.031  1.00 42.91           O  
ATOM   1336  N   ASP A 175       7.691   5.879  27.641  1.00 47.28           N  
ATOM   1337  CA  ASP A 175       9.078   6.039  27.219  1.00 47.28           C  
ATOM   1338  C   ASP A 175       9.930   4.848  27.672  1.00 47.28           C  
ATOM   1339  CB  ASP A 175       9.664   7.340  27.781  1.00 47.28           C  
ATOM   1340  O   ASP A 175      11.133   4.812  27.438  1.00 47.28           O  
ATOM   1341  CG  ASP A 175      10.719   7.953  26.875  1.00 47.28           C  
ATOM   1342  OD1 ASP A 175      10.938   7.441  25.766  1.00 47.28           O  
ATOM   1343  OD2 ASP A 175      11.336   8.961  27.281  1.00 47.28           O  
ATOM   1344  N   ASP A 176       9.406   3.707  28.109  1.00 51.03           N  
ATOM   1345  CA  ASP A 176      10.297   2.598  28.438  1.00 51.03           C  
ATOM   1346  C   ASP A 176      10.328   1.568  27.312  1.00 51.03           C  
ATOM   1347  CB  ASP A 176       9.867   1.933  29.750  1.00 51.03           C  
ATOM   1348  O   ASP A 176       9.281   1.150  26.812  1.00 51.03           O  
ATOM   1349  CG  ASP A 176      10.781   2.273  30.906  1.00 51.03           C  
ATOM   1350  OD1 ASP A 176      11.781   2.990  30.719  1.00 51.03           O  
ATOM   1351  OD2 ASP A 176      10.492   1.820  32.031  1.00 51.03           O  
ATOM   1352  N   GLY A 177      10.844   1.886  26.172  1.00 56.00           N  
ATOM   1353  CA  GLY A 177      11.188   0.985  25.094  1.00 56.00           C  
ATOM   1354  C   GLY A 177      10.484  -0.353  25.172  1.00 56.00           C  
ATOM   1355  O   GLY A 177      10.570  -1.168  24.250  1.00 56.00           O  
ATOM   1356  N   LYS A 178       9.797  -0.687  26.250  1.00 58.16           N  
ATOM   1357  CA  LYS A 178       8.969  -1.885  26.375  1.00 58.16           C  
ATOM   1358  C   LYS A 178       7.504  -1.521  26.578  1.00 58.16           C  
ATOM   1359  CB  LYS A 178       9.469  -2.756  27.531  1.00 58.16           C  
ATOM   1360  O   LYS A 178       7.180  -0.682  27.422  1.00 58.16           O  
ATOM   1361  CG  LYS A 178      10.938  -3.121  27.438  1.00 58.16           C  
ATOM   1362  CD  LYS A 178      11.234  -4.426  28.172  1.00 58.16           C  
ATOM   1363  CE  LYS A 178      12.727  -4.754  28.141  1.00 58.16           C  
ATOM   1364  NZ  LYS A 178      13.016  -6.047  28.828  1.00 58.16           N  
ATOM   1365  N   CYS A 179       6.805  -1.411  25.469  1.00 55.78           N  
ATOM   1366  CA  CYS A 179       5.391  -1.065  25.547  1.00 55.78           C  
ATOM   1367  C   CYS A 179       4.641  -2.057  26.422  1.00 55.78           C  
ATOM   1368  CB  CYS A 179       4.762  -1.030  24.156  1.00 55.78           C  
ATOM   1369  O   CYS A 179       4.621  -3.256  26.141  1.00 55.78           O  
ATOM   1370  SG  CYS A 179       2.988  -0.694  24.172  1.00 55.78           S  
ATOM   1371  N   LYS A 180       4.734  -2.068  27.734  1.00 62.62           N  
ATOM   1372  CA  LYS A 180       4.098  -2.990  28.672  1.00 62.62           C  
ATOM   1373  C   LYS A 180       2.578  -2.930  28.547  1.00 62.62           C  
ATOM   1374  CB  LYS A 180       4.527  -2.682  30.109  1.00 62.62           C  
ATOM   1375  O   LYS A 180       1.901  -3.957  28.625  1.00 62.62           O  
ATOM   1376  CG  LYS A 180       5.977  -3.031  30.406  1.00 62.62           C  
ATOM   1377  CD  LYS A 180       6.293  -2.867  31.891  1.00 62.62           C  
ATOM   1378  CE  LYS A 180       7.742  -3.229  32.188  1.00 62.62           C  
ATOM   1379  NZ  LYS A 180       8.055  -3.070  33.625  1.00 62.62           N  
ATOM   1380  N   ASN A 181       2.008  -1.911  27.875  1.00 61.59           N  
ATOM   1381  CA  ASN A 181       0.561  -1.803  27.734  1.00 61.59           C  
ATOM   1382  C   ASN A 181       0.180  -1.146  26.406  1.00 61.59           C  
ATOM   1383  CB  ASN A 181      -0.041  -1.023  28.906  1.00 61.59           C  
ATOM   1384  O   ASN A 181      -0.843  -0.464  26.312  1.00 61.59           O  
ATOM   1385  CG  ASN A 181       0.352   0.440  28.891  1.00 61.59           C  
ATOM   1386  ND2 ASN A 181       0.232   1.093  30.047  1.00 61.59           N  
ATOM   1387  OD1 ASN A 181       0.759   0.980  27.859  1.00 61.59           O  
ATOM   1388  N   CYS A 182       0.933  -1.561  25.375  1.00 63.59           N  
ATOM   1389  CA  CYS A 182       0.652  -0.929  24.094  1.00 63.59           C  
ATOM   1390  C   CYS A 182      -0.528  -1.601  23.406  1.00 63.59           C  
ATOM   1391  CB  CYS A 182       1.883  -0.984  23.188  1.00 63.59           C  
ATOM   1392  O   CYS A 182      -0.616  -2.830  23.375  1.00 63.59           O  
ATOM   1393  SG  CYS A 182       1.677  -0.104  21.625  1.00 63.59           S  
ATOM   1394  N   LYS A 183      -1.509  -0.799  23.328  1.00 68.88           N  
ATOM   1395  CA  LYS A 183      -2.756  -1.170  22.672  1.00 68.88           C  
ATOM   1396  C   LYS A 183      -2.482  -1.894  21.344  1.00 68.88           C  
ATOM   1397  CB  LYS A 183      -3.619   0.067  22.422  1.00 68.88           C  
ATOM   1398  O   LYS A 183      -3.199  -2.832  21.000  1.00 68.88           O  
ATOM   1399  CG  LYS A 183      -4.969  -0.238  21.781  1.00 68.88           C  
ATOM   1400  CD  LYS A 183      -5.758   1.035  21.516  1.00 68.88           C  
ATOM   1401  CE  LYS A 183      -7.055   0.742  20.766  1.00 68.88           C  
ATOM   1402  NZ  LYS A 183      -7.809   1.992  20.453  1.00 68.88           N  
ATOM   1403  N   TYR A 184      -1.367  -1.504  20.672  1.00 75.69           N  
ATOM   1404  CA  TYR A 184      -1.121  -2.074  19.359  1.00 75.69           C  
ATOM   1405  C   TYR A 184      -0.393  -3.408  19.469  1.00 75.69           C  
ATOM   1406  CB  TYR A 184      -0.308  -1.105  18.500  1.00 75.69           C  
ATOM   1407  O   TYR A 184      -0.352  -4.184  18.516  1.00 75.69           O  
ATOM   1408  CG  TYR A 184      -1.022   0.192  18.203  1.00 75.69           C  
ATOM   1409  CD1 TYR A 184      -2.082   0.237  17.297  1.00 75.69           C  
ATOM   1410  CD2 TYR A 184      -0.639   1.374  18.828  1.00 75.69           C  
ATOM   1411  CE1 TYR A 184      -2.740   1.430  17.031  1.00 75.69           C  
ATOM   1412  CE2 TYR A 184      -1.292   2.572  18.562  1.00 75.69           C  
ATOM   1413  OH  TYR A 184      -2.990   3.773  17.391  1.00 75.69           O  
ATOM   1414  CZ  TYR A 184      -2.340   2.590  17.656  1.00 75.69           C  
ATOM   1415  N   LYS A 185       0.187  -3.672  20.641  1.00 78.69           N  
ATOM   1416  CA  LYS A 185       0.950  -4.902  20.828  1.00 78.69           C  
ATOM   1417  C   LYS A 185       0.044  -6.125  20.766  1.00 78.69           C  
ATOM   1418  CB  LYS A 185       1.687  -4.867  22.172  1.00 78.69           C  
ATOM   1419  O   LYS A 185       0.374  -7.113  20.109  1.00 78.69           O  
ATOM   1420  CG  LYS A 185       2.631  -6.039  22.391  1.00 78.69           C  
ATOM   1421  CD  LYS A 185       3.428  -5.887  23.672  1.00 78.69           C  
ATOM   1422  CE  LYS A 185       4.391  -7.051  23.891  1.00 78.69           C  
ATOM   1423  NZ  LYS A 185       5.168  -6.906  25.156  1.00 78.69           N  
ATOM   1424  N   LYS A 186      -1.081  -5.977  21.453  1.00 79.62           N  
ATOM   1425  CA  LYS A 186      -2.033  -7.082  21.438  1.00 79.62           C  
ATOM   1426  C   LYS A 186      -2.510  -7.367  20.016  1.00 79.62           C  
ATOM   1427  CB  LYS A 186      -3.230  -6.781  22.328  1.00 79.62           C  
ATOM   1428  O   LYS A 186      -2.588  -8.523  19.594  1.00 79.62           O  
ATOM   1429  CG  LYS A 186      -4.164  -7.965  22.531  1.00 79.62           C  
ATOM   1430  CD  LYS A 186      -5.312  -7.617  23.469  1.00 79.62           C  
ATOM   1431  CE  LYS A 186      -6.285  -8.781  23.625  1.00 79.62           C  
ATOM   1432  NZ  LYS A 186      -7.406  -8.445  24.547  1.00 79.62           N  
ATOM   1433  N   LYS A 187      -2.787  -6.258  19.250  1.00 80.81           N  
ATOM   1434  CA  LYS A 187      -3.229  -6.406  17.859  1.00 80.81           C  
ATOM   1435  C   LYS A 187      -2.145  -7.051  17.000  1.00 80.81           C  
ATOM   1436  CB  LYS A 187      -3.621  -5.051  17.281  1.00 80.81           C  
ATOM   1437  O   LYS A 187      -2.436  -7.906  16.172  1.00 80.81           O  
ATOM   1438  CG  LYS A 187      -4.938  -4.504  17.812  1.00 80.81           C  
ATOM   1439  CD  LYS A 187      -5.367  -3.246  17.062  1.00 80.81           C  
ATOM   1440  CE  LYS A 187      -6.695  -2.713  17.578  1.00 80.81           C  
ATOM   1441  NZ  LYS A 187      -7.102  -1.462  16.859  1.00 80.81           N  
ATOM   1442  N   TYR A 188      -0.984  -6.574  17.266  1.00 84.50           N  
ATOM   1443  CA  TYR A 188       0.132  -7.082  16.469  1.00 84.50           C  
ATOM   1444  C   TYR A 188       0.341  -8.570  16.719  1.00 84.50           C  
ATOM   1445  CB  TYR A 188       1.416  -6.312  16.797  1.00 84.50           C  
ATOM   1446  O   TYR A 188       0.528  -9.344  15.781  1.00 84.50           O  
ATOM   1447  CG  TYR A 188       2.643  -6.863  16.109  1.00 84.50           C  
ATOM   1448  CD1 TYR A 188       3.512  -7.723  16.781  1.00 84.50           C  
ATOM   1449  CD2 TYR A 188       2.938  -6.523  14.797  1.00 84.50           C  
ATOM   1450  CE1 TYR A 188       4.645  -8.227  16.156  1.00 84.50           C  
ATOM   1451  CE2 TYR A 188       4.066  -7.027  14.164  1.00 84.50           C  
ATOM   1452  OH  TYR A 188       6.035  -8.375  14.227  1.00 84.50           O  
ATOM   1453  CZ  TYR A 188       4.914  -7.879  14.852  1.00 84.50           C  
ATOM   1454  N   PHE A 189       0.205  -8.984  17.953  1.00 81.56           N  
ATOM   1455  CA  PHE A 189       0.426 -10.383  18.297  1.00 81.56           C  
ATOM   1456  C   PHE A 189      -0.676 -11.258  17.719  1.00 81.56           C  
ATOM   1457  CB  PHE A 189       0.496 -10.562  19.812  1.00 81.56           C  
ATOM   1458  O   PHE A 189      -0.408 -12.359  17.219  1.00 81.56           O  
ATOM   1459  CG  PHE A 189       1.852 -10.266  20.391  1.00 81.56           C  
ATOM   1460  CD1 PHE A 189       2.852 -11.234  20.391  1.00 81.56           C  
ATOM   1461  CD2 PHE A 189       2.125  -9.023  20.953  1.00 81.56           C  
ATOM   1462  CE1 PHE A 189       4.105 -10.961  20.938  1.00 81.56           C  
ATOM   1463  CE2 PHE A 189       3.377  -8.750  21.500  1.00 81.56           C  
ATOM   1464  CZ  PHE A 189       4.367  -9.719  21.484  1.00 81.56           C  
ATOM   1465  N   ALA A 190      -1.892 -10.734  17.812  1.00 85.38           N  
ATOM   1466  CA  ALA A 190      -3.010 -11.461  17.203  1.00 85.38           C  
ATOM   1467  C   ALA A 190      -2.822 -11.594  15.695  1.00 85.38           C  
ATOM   1468  CB  ALA A 190      -4.328 -10.750  17.516  1.00 85.38           C  
ATOM   1469  O   ALA A 190      -3.059 -12.664  15.133  1.00 85.38           O  
ATOM   1470  N   LEU A 191      -2.527 -10.547  15.055  1.00 90.19           N  
ATOM   1471  CA  LEU A 191      -2.289 -10.562  13.617  1.00 90.19           C  
ATOM   1472  C   LEU A 191      -1.145 -11.508  13.266  1.00 90.19           C  
ATOM   1473  CB  LEU A 191      -1.979  -9.148  13.109  1.00 90.19           C  
ATOM   1474  O   LEU A 191      -1.238 -12.266  12.297  1.00 90.19           O  
ATOM   1475  CG  LEU A 191      -1.790  -9.000  11.602  1.00 90.19           C  
ATOM   1476  CD1 LEU A 191      -3.047  -9.445  10.859  1.00 90.19           C  
ATOM   1477  CD2 LEU A 191      -1.441  -7.555  11.250  1.00 90.19           C  
ATOM   1478  N   ARG A 192      -0.059 -11.406  13.938  1.00 90.00           N  
ATOM   1479  CA  ARG A 192       1.104 -12.258  13.742  1.00 90.00           C  
ATOM   1480  C   ARG A 192       0.720 -13.734  13.828  1.00 90.00           C  
ATOM   1481  CB  ARG A 192       2.189 -11.938  14.773  1.00 90.00           C  
ATOM   1482  O   ARG A 192       1.162 -14.547  13.016  1.00 90.00           O  
ATOM   1483  CG  ARG A 192       3.488 -12.703  14.555  1.00 90.00           C  
ATOM   1484  CD  ARG A 192       4.527 -12.352  15.609  1.00 90.00           C  
ATOM   1485  NE  ARG A 192       5.762 -13.109  15.430  1.00 90.00           N  
ATOM   1486  NH1 ARG A 192       6.930 -12.023  17.094  1.00 90.00           N  
ATOM   1487  NH2 ARG A 192       7.938 -13.688  15.883  1.00 90.00           N  
ATOM   1488  CZ  ARG A 192       6.871 -12.938  16.141  1.00 90.00           C  
ATOM   1489  N   MET A 193      -0.029 -14.133  14.773  1.00 86.44           N  
ATOM   1490  CA  MET A 193      -0.478 -15.508  14.945  1.00 86.44           C  
ATOM   1491  C   MET A 193      -1.354 -15.945  13.773  1.00 86.44           C  
ATOM   1492  CB  MET A 193      -1.244 -15.664  16.266  1.00 86.44           C  
ATOM   1493  O   MET A 193      -1.247 -17.078  13.305  1.00 86.44           O  
ATOM   1494  CG  MET A 193      -0.358 -15.625  17.500  1.00 86.44           C  
ATOM   1495  SD  MET A 193       0.920 -16.938  17.484  1.00 86.44           S  
ATOM   1496  CE  MET A 193      -0.097 -18.375  17.922  1.00 86.44           C  
ATOM   1497  N   ARG A 194      -2.166 -15.031  13.297  1.00 90.44           N  
ATOM   1498  CA  ARG A 194      -3.047 -15.336  12.180  1.00 90.44           C  
ATOM   1499  C   ARG A 194      -2.246 -15.570  10.898  1.00 90.44           C  
ATOM   1500  CB  ARG A 194      -4.059 -14.211  11.961  1.00 90.44           C  
ATOM   1501  O   ARG A 194      -2.525 -16.516  10.148  1.00 90.44           O  
ATOM   1502  CG  ARG A 194      -5.207 -14.219  12.961  1.00 90.44           C  
ATOM   1503  CD  ARG A 194      -6.258 -13.172  12.609  1.00 90.44           C  
ATOM   1504  NE  ARG A 194      -7.227 -13.000  13.688  1.00 90.44           N  
ATOM   1505  NH1 ARG A 194      -7.957 -10.922  12.984  1.00 90.44           N  
ATOM   1506  NH2 ARG A 194      -8.859 -11.891  14.859  1.00 90.44           N  
ATOM   1507  CZ  ARG A 194      -8.016 -11.938  13.844  1.00 90.44           C  
ATOM   1508  N   MET A 195      -1.338 -14.797  10.758  1.00 92.69           N  
ATOM   1509  CA  MET A 195      -0.498 -14.914   9.570  1.00 92.69           C  
ATOM   1510  C   MET A 195       0.352 -16.172   9.625  1.00 92.69           C  
ATOM   1511  CB  MET A 195       0.402 -13.680   9.422  1.00 92.69           C  
ATOM   1512  O   MET A 195       0.561 -16.828   8.609  1.00 92.69           O  
ATOM   1513  CG  MET A 195      -0.337 -12.430   8.977  1.00 92.69           C  
ATOM   1514  SD  MET A 195       0.790 -11.008   8.711  1.00 92.69           S  
ATOM   1515  CE  MET A 195       1.510 -11.469   7.109  1.00 92.69           C  
ATOM   1516  N   LYS A 196       0.856 -16.469  10.734  1.00 88.62           N  
ATOM   1517  CA  LYS A 196       1.616 -17.703  10.922  1.00 88.62           C  
ATOM   1518  C   LYS A 196       0.763 -18.922  10.609  1.00 88.62           C  
ATOM   1519  CB  LYS A 196       2.150 -17.781  12.352  1.00 88.62           C  
ATOM   1520  O   LYS A 196       1.229 -19.859   9.953  1.00 88.62           O  
ATOM   1521  CG  LYS A 196       3.154 -18.906  12.570  1.00 88.62           C  
ATOM   1522  CD  LYS A 196       3.729 -18.875  13.984  1.00 88.62           C  
ATOM   1523  CE  LYS A 196       4.703 -20.031  14.219  1.00 88.62           C  
ATOM   1524  NZ  LYS A 196       5.312 -19.969  15.578  1.00 88.62           N  
ATOM   1525  N   GLN A 197      -0.407 -18.938  11.047  1.00 86.00           N  
ATOM   1526  CA  GLN A 197      -1.320 -20.047  10.766  1.00 86.00           C  
ATOM   1527  C   GLN A 197      -1.580 -20.188   9.273  1.00 86.00           C  
ATOM   1528  CB  GLN A 197      -2.641 -19.844  11.516  1.00 86.00           C  
ATOM   1529  O   GLN A 197      -1.588 -21.297   8.742  1.00 86.00           O  
ATOM   1530  CG  GLN A 197      -2.602 -20.297  12.969  1.00 86.00           C  
ATOM   1531  CD  GLN A 197      -3.902 -20.031  13.703  1.00 86.00           C  
ATOM   1532  NE2 GLN A 197      -3.959 -20.422  14.969  1.00 86.00           N  
ATOM   1533  OE1 GLN A 197      -4.848 -19.484  13.133  1.00 86.00           O  
ATOM   1534  N   VAL A 198      -1.794 -19.047   8.695  1.00 91.19           N  
ATOM   1535  CA  VAL A 198      -2.037 -19.031   7.258  1.00 91.19           C  
ATOM   1536  C   VAL A 198      -0.816 -19.578   6.523  1.00 91.19           C  
ATOM   1537  CB  VAL A 198      -2.367 -17.609   6.750  1.00 91.19           C  
ATOM   1538  O   VAL A 198      -0.952 -20.391   5.605  1.00 91.19           O  
ATOM   1539  CG1 VAL A 198      -2.412 -17.578   5.227  1.00 91.19           C  
ATOM   1540  CG2 VAL A 198      -3.691 -17.125   7.340  1.00 91.19           C  
ATOM   1541  N   ALA A 199       0.327 -19.234   6.840  1.00 90.31           N  
ATOM   1542  CA  ALA A 199       1.566 -19.688   6.219  1.00 90.31           C  
ATOM   1543  C   ALA A 199       1.752 -21.203   6.395  1.00 90.31           C  
ATOM   1544  CB  ALA A 199       2.762 -18.938   6.797  1.00 90.31           C  
ATOM   1545  O   ALA A 199       2.145 -21.891   5.457  1.00 90.31           O  
ATOM   1546  N   MET A 200       1.503 -21.594   7.562  1.00 90.12           N  
ATOM   1547  CA  MET A 200       1.625 -23.031   7.836  1.00 90.12           C  
ATOM   1548  C   MET A 200       0.672 -23.828   6.961  1.00 90.12           C  
ATOM   1549  CB  MET A 200       1.348 -23.328   9.312  1.00 90.12           C  
ATOM   1550  O   MET A 200       1.035 -24.906   6.457  1.00 90.12           O  
ATOM   1551  CG  MET A 200       2.527 -23.031  10.227  1.00 90.12           C  
ATOM   1552  SD  MET A 200       2.281 -23.688  11.922  1.00 90.12           S  
ATOM   1553  CE  MET A 200       0.874 -22.672  12.453  1.00 90.12           C  
ATOM   1554  N   GLN A 201      -0.538 -23.359   6.801  1.00 86.88           N  
ATOM   1555  CA  GLN A 201      -1.530 -24.016   5.961  1.00 86.88           C  
ATOM   1556  C   GLN A 201      -1.071 -24.078   4.508  1.00 86.88           C  
ATOM   1557  CB  GLN A 201      -2.879 -23.297   6.055  1.00 86.88           C  
ATOM   1558  O   GLN A 201      -1.312 -25.062   3.814  1.00 86.88           O  
ATOM   1559  CG  GLN A 201      -3.709 -23.719   7.266  1.00 86.88           C  
ATOM   1560  CD  GLN A 201      -5.004 -22.938   7.383  1.00 86.88           C  
ATOM   1561  NE2 GLN A 201      -5.527 -22.828   8.602  1.00 86.88           N  
ATOM   1562  OE1 GLN A 201      -5.527 -22.422   6.391  1.00 86.88           O  
ATOM   1563  N   LEU A 202      -0.402 -23.078   4.090  1.00 90.81           N  
ATOM   1564  CA  LEU A 202       0.060 -23.000   2.707  1.00 90.81           C  
ATOM   1565  C   LEU A 202       1.213 -23.969   2.467  1.00 90.81           C  
ATOM   1566  CB  LEU A 202       0.496 -21.578   2.363  1.00 90.81           C  
ATOM   1567  O   LEU A 202       1.325 -24.562   1.386  1.00 90.81           O  
ATOM   1568  CG  LEU A 202      -0.618 -20.531   2.260  1.00 90.81           C  
ATOM   1569  CD1 LEU A 202      -0.024 -19.141   2.078  1.00 90.81           C  
ATOM   1570  CD2 LEU A 202      -1.562 -20.875   1.112  1.00 90.81           C  
ATOM   1571  N   ILE A 203       2.018 -24.125   3.506  1.00 88.44           N  
ATOM   1572  CA  ILE A 203       3.164 -25.016   3.375  1.00 88.44           C  
ATOM   1573  C   ILE A 203       2.695 -26.469   3.439  1.00 88.44           C  
ATOM   1574  CB  ILE A 203       4.219 -24.750   4.473  1.00 88.44           C  
ATOM   1575  O   ILE A 203       3.203 -27.328   2.707  1.00 88.44           O  
ATOM   1576  CG1 ILE A 203       4.809 -23.344   4.309  1.00 88.44           C  
ATOM   1577  CG2 ILE A 203       5.320 -25.812   4.438  1.00 88.44           C  
ATOM   1578  CD1 ILE A 203       5.648 -22.891   5.492  1.00 88.44           C  
ATOM   1579  N   GLU A 204       1.807 -26.812   4.379  1.00 78.56           N  
ATOM   1580  CA  GLU A 204       1.327 -28.188   4.500  1.00 78.56           C  
ATOM   1581  C   GLU A 204       0.565 -28.625   3.250  1.00 78.56           C  
ATOM   1582  CB  GLU A 204       0.438 -28.344   5.738  1.00 78.56           C  
ATOM   1583  O   GLU A 204       0.597 -29.797   2.873  1.00 78.56           O  
ATOM   1584  CG  GLU A 204       1.213 -28.469   7.039  1.00 78.56           C  
ATOM   1585  CD  GLU A 204       0.319 -28.516   8.266  1.00 78.56           C  
ATOM   1586  OE1 GLU A 204       0.845 -28.469   9.406  1.00 78.56           O  
ATOM   1587  OE2 GLU A 204      -0.918 -28.594   8.094  1.00 78.56           O  
ATOM   1588  N   ASP A 205      -0.140 -27.703   2.635  1.00 67.94           N  
ATOM   1589  CA  ASP A 205      -0.827 -28.078   1.401  1.00 67.94           C  
ATOM   1590  C   ASP A 205       0.163 -28.250   0.251  1.00 67.94           C  
ATOM   1591  CB  ASP A 205      -1.883 -27.031   1.037  1.00 67.94           C  
ATOM   1592  O   ASP A 205      -0.191 -28.766  -0.809  1.00 67.94           O  
ATOM   1593  CG  ASP A 205      -3.127 -27.125   1.904  1.00 67.94           C  
ATOM   1594  OD1 ASP A 205      -3.279 -28.109   2.654  1.00 67.94           O  
ATOM   1595  OD2 ASP A 205      -3.961 -26.188   1.837  1.00 67.94           O  
ATOM   1596  N   LEU A 206       1.412 -27.984   0.448  1.00 54.22           N  
ATOM   1597  CA  LEU A 206       2.400 -28.297  -0.579  1.00 54.22           C  
ATOM   1598  C   LEU A 206       2.932 -29.719  -0.407  1.00 54.22           C  
ATOM   1599  CB  LEU A 206       3.559 -27.297  -0.531  1.00 54.22           C  
ATOM   1600  O   LEU A 206       3.148 -30.422  -1.393  1.00 54.22           O  
ATOM   1601  CG  LEU A 206       3.854 -26.531  -1.826  1.00 54.22           C  
ATOM   1602  CD1 LEU A 206       3.064 -25.234  -1.868  1.00 54.22           C  
ATOM   1603  CD2 LEU A 206       5.348 -26.266  -1.960  1.00 54.22           C  
TER    1604      LEU A 206                                                      
ENDMDL                                                                          
END                                                                             
