# Supplementary material for: Phosphorylation tunes strain-specific protein condensation during rotavirus replication organelle assembly
Source: EMBO J. 2026 May 26;45(13):4733–65. doi: 10.1038/s44318-026-00814-z (PMC13324165; doi:10.1038/s44318-026-00814-z)
Supplement: Supplementary file 11 — Source data Fig. 9 [file 44318_2026_814_MOESM11_ESM.zip › Figure_7/Figure 7A/NSP5 SA11/NSP5SA11_d9b1a_unrelaxed_rank_002_alphafold2_ptm_model_2_seed_000.pdb]

MODEL     1                                                                     
ATOM      1  N   MET A   1      22.766 -48.719   8.984  1.00 39.56           N  
ATOM      2  CA  MET A   1      21.359 -48.750   8.578  1.00 39.56           C  
ATOM      3  C   MET A   1      21.031 -47.531   7.738  1.00 39.56           C  
ATOM      4  CB  MET A   1      20.453 -48.812   9.805  1.00 39.56           C  
ATOM      5  O   MET A   1      21.250 -46.375   8.172  1.00 39.56           O  
ATOM      6  CG  MET A   1      20.562 -50.125  10.578  1.00 39.56           C  
ATOM      7  SD  MET A   1      19.000 -50.562  11.438  1.00 39.56           S  
ATOM      8  CE  MET A   1      19.656 -51.469  12.852  1.00 39.56           C  
ATOM      9  N   SER A   2      21.297 -47.594   6.395  1.00 46.66           N  
ATOM     10  CA  SER A   2      21.172 -46.625   5.289  1.00 46.66           C  
ATOM     11  C   SER A   2      19.719 -46.500   4.848  1.00 46.66           C  
ATOM     12  CB  SER A   2      22.031 -47.062   4.105  1.00 46.66           C  
ATOM     13  O   SER A   2      19.000 -47.500   4.758  1.00 46.66           O  
ATOM     14  OG  SER A   2      21.984 -48.469   3.938  1.00 46.66           O  
ATOM     15  N   LEU A   3      19.047 -45.344   5.191  1.00 50.00           N  
ATOM     16  CA  LEU A   3      17.688 -44.938   4.828  1.00 50.00           C  
ATOM     17  C   LEU A   3      17.641 -44.375   3.406  1.00 50.00           C  
ATOM     18  CB  LEU A   3      17.156 -43.875   5.809  1.00 50.00           C  
ATOM     19  O   LEU A   3      18.406 -43.469   3.068  1.00 50.00           O  
ATOM     20  CG  LEU A   3      16.906 -44.375   7.242  1.00 50.00           C  
ATOM     21  CD1 LEU A   3      16.688 -43.188   8.164  1.00 50.00           C  
ATOM     22  CD2 LEU A   3      15.703 -45.312   7.285  1.00 50.00           C  
ATOM     23  N   SER A   4      17.281 -45.188   2.348  1.00 60.44           N  
ATOM     24  CA  SER A   4      17.062 -44.812   0.957  1.00 60.44           C  
ATOM     25  C   SER A   4      15.594 -44.469   0.710  1.00 60.44           C  
ATOM     26  CB  SER A   4      17.500 -45.938   0.020  1.00 60.44           C  
ATOM     27  O   SER A   4      14.695 -45.094   1.283  1.00 60.44           O  
ATOM     28  OG  SER A   4      17.047 -47.188   0.506  1.00 60.44           O  
ATOM     29  N   ILE A   5      15.258 -43.219   0.426  1.00 65.81           N  
ATOM     30  CA  ILE A   5      13.945 -42.719   0.038  1.00 65.81           C  
ATOM     31  C   ILE A   5      13.727 -42.938  -1.457  1.00 65.81           C  
ATOM     32  CB  ILE A   5      13.805 -41.219   0.383  1.00 65.81           C  
ATOM     33  O   ILE A   5      14.602 -42.625  -2.271  1.00 65.81           O  
ATOM     34  CG1 ILE A   5      14.453 -40.906   1.736  1.00 65.81           C  
ATOM     35  CG2 ILE A   5      12.328 -40.812   0.383  1.00 65.81           C  
ATOM     36  CD1 ILE A   5      14.758 -39.438   1.961  1.00 65.81           C  
ATOM     37  N   ASP A   6      12.773 -43.781  -1.876  1.00 57.88           N  
ATOM     38  CA  ASP A   6      12.156 -44.188  -3.135  1.00 57.88           C  
ATOM     39  C   ASP A   6      11.227 -43.094  -3.672  1.00 57.88           C  
ATOM     40  CB  ASP A   6      11.383 -45.500  -2.955  1.00 57.88           C  
ATOM     41  O   ASP A   6      10.250 -42.750  -3.018  1.00 57.88           O  
ATOM     42  CG  ASP A   6      11.055 -46.188  -4.273  1.00 57.88           C  
ATOM     43  OD1 ASP A   6      11.461 -45.656  -5.340  1.00 57.88           O  
ATOM     44  OD2 ASP A   6      10.383 -47.219  -4.242  1.00 57.88           O  
ATOM     45  N   VAL A   7      11.602 -42.219  -4.598  1.00 63.34           N  
ATOM     46  CA  VAL A   7      11.023 -41.031  -5.242  1.00 63.34           C  
ATOM     47  C   VAL A   7      10.188 -41.469  -6.445  1.00 63.34           C  
ATOM     48  CB  VAL A   7      12.117 -40.031  -5.688  1.00 63.34           C  
ATOM     49  O   VAL A   7       9.594 -40.625  -7.125  1.00 63.34           O  
ATOM     50  CG1 VAL A   7      12.453 -39.062  -4.555  1.00 63.34           C  
ATOM     51  CG2 VAL A   7      13.367 -40.781  -6.141  1.00 63.34           C  
ATOM     52  N   THR A   8       9.789 -42.719  -6.598  1.00 64.00           N  
ATOM     53  CA  THR A   8       8.992 -43.188  -7.719  1.00 64.00           C  
ATOM     54  C   THR A   8       7.504 -43.188  -7.367  1.00 64.00           C  
ATOM     55  CB  THR A   8       9.406 -44.625  -8.141  1.00 64.00           C  
ATOM     56  O   THR A   8       6.652 -43.344  -8.242  1.00 64.00           O  
ATOM     57  CG2 THR A   8      10.812 -44.625  -8.727  1.00 64.00           C  
ATOM     58  OG1 THR A   8       9.375 -45.469  -6.992  1.00 64.00           O  
ATOM     59  N   SER A   9       7.078 -42.531  -6.223  1.00 53.50           N  
ATOM     60  CA  SER A   9       5.656 -42.469  -5.891  1.00 53.50           C  
ATOM     61  C   SER A   9       5.168 -41.031  -5.805  1.00 53.50           C  
ATOM     62  CB  SER A   9       5.383 -43.188  -4.570  1.00 53.50           C  
ATOM     63  O   SER A   9       4.062 -40.750  -5.328  1.00 53.50           O  
ATOM     64  OG  SER A   9       6.438 -42.969  -3.648  1.00 53.50           O  
ATOM     65  N   LEU A  10       5.781 -40.062  -6.520  1.00 62.28           N  
ATOM     66  CA  LEU A  10       5.188 -38.750  -6.461  1.00 62.28           C  
ATOM     67  C   LEU A  10       4.168 -38.562  -7.582  1.00 62.28           C  
ATOM     68  CB  LEU A  10       6.270 -37.656  -6.551  1.00 62.28           C  
ATOM     69  O   LEU A  10       4.328 -39.125  -8.672  1.00 62.28           O  
ATOM     70  CG  LEU A  10       7.145 -37.469  -5.309  1.00 62.28           C  
ATOM     71  CD1 LEU A  10       8.516 -36.938  -5.703  1.00 62.28           C  
ATOM     72  CD2 LEU A  10       6.469 -36.562  -4.312  1.00 62.28           C  
ATOM     73  N   PRO A  11       2.949 -38.062  -7.285  1.00 56.84           N  
ATOM     74  CA  PRO A  11       1.922 -37.812  -8.297  1.00 56.84           C  
ATOM     75  C   PRO A  11       2.371 -36.812  -9.352  1.00 56.84           C  
ATOM     76  CB  PRO A  11       0.750 -37.281  -7.477  1.00 56.84           C  
ATOM     77  O   PRO A  11       3.092 -35.875  -9.039  1.00 56.84           O  
ATOM     78  CG  PRO A  11       1.354 -36.844  -6.176  1.00 56.84           C  
ATOM     79  CD  PRO A  11       2.699 -37.500  -6.043  1.00 56.84           C  
ATOM     80  N   SER A  12       2.424 -37.156 -10.688  1.00 51.31           N  
ATOM     81  CA  SER A  12       2.686 -36.500 -11.961  1.00 51.31           C  
ATOM     82  C   SER A  12       1.608 -35.469 -12.273  1.00 51.31           C  
ATOM     83  CB  SER A  12       2.770 -37.531 -13.094  1.00 51.31           C  
ATOM     84  O   SER A  12       0.416 -35.750 -12.125  1.00 51.31           O  
ATOM     85  OG  SER A  12       4.105 -37.969 -13.281  1.00 51.31           O  
ATOM     86  N   ILE A  13       1.797 -34.188 -12.117  1.00 57.06           N  
ATOM     87  CA  ILE A  13       0.922 -33.094 -12.500  1.00 57.06           C  
ATOM     88  C   ILE A  13       0.827 -33.000 -14.023  1.00 57.06           C  
ATOM     89  CB  ILE A  13       1.422 -31.750 -11.922  1.00 57.06           C  
ATOM     90  O   ILE A  13       1.846 -33.031 -14.719  1.00 57.06           O  
ATOM     91  CG1 ILE A  13       1.645 -31.859 -10.406  1.00 57.06           C  
ATOM     92  CG2 ILE A  13       0.436 -30.625 -12.242  1.00 57.06           C  
ATOM     93  CD1 ILE A  13       2.424 -30.703  -9.805  1.00 57.06           C  
ATOM     94  N   PRO A  14      -0.344 -33.188 -14.688  1.00 46.78           N  
ATOM     95  CA  PRO A  14      -0.458 -33.062 -16.141  1.00 46.78           C  
ATOM     96  C   PRO A  14      -0.314 -31.609 -16.609  1.00 46.78           C  
ATOM     97  CB  PRO A  14      -1.862 -33.594 -16.438  1.00 46.78           C  
ATOM     98  O   PRO A  14      -0.746 -30.688 -15.914  1.00 46.78           O  
ATOM     99  CG  PRO A  14      -2.613 -33.438 -15.156  1.00 46.78           C  
ATOM    100  CD  PRO A  14      -1.622 -33.312 -14.031  1.00 46.78           C  
ATOM    101  N   SER A  15       0.746 -31.297 -17.438  1.00 53.03           N  
ATOM    102  CA  SER A  15       1.089 -30.094 -18.203  1.00 53.03           C  
ATOM    103  C   SER A  15       0.080 -29.844 -19.312  1.00 53.03           C  
ATOM    104  CB  SER A  15       2.494 -30.219 -18.797  1.00 53.03           C  
ATOM    105  O   SER A  15       0.054 -30.578 -20.312  1.00 53.03           O  
ATOM    106  OG  SER A  15       2.559 -31.312 -19.703  1.00 53.03           O  
ATOM    107  N   THR A  16      -1.200 -29.719 -19.062  1.00 53.31           N  
ATOM    108  CA  THR A  16      -1.936 -29.203 -20.203  1.00 53.31           C  
ATOM    109  C   THR A  16      -2.812 -28.031 -19.812  1.00 53.31           C  
ATOM    110  CB  THR A  16      -2.809 -30.312 -20.844  1.00 53.31           C  
ATOM    111  O   THR A  16      -3.756 -28.188 -19.031  1.00 53.31           O  
ATOM    112  CG2 THR A  16      -1.951 -31.453 -21.375  1.00 53.31           C  
ATOM    113  OG1 THR A  16      -3.713 -30.828 -19.859  1.00 53.31           O  
ATOM    114  N   ILE A  17      -2.303 -26.875 -19.422  1.00 53.91           N  
ATOM    115  CA  ILE A  17      -3.246 -25.781 -19.562  1.00 53.91           C  
ATOM    116  C   ILE A  17      -2.484 -24.469 -19.781  1.00 53.91           C  
ATOM    117  CB  ILE A  17      -4.168 -25.656 -18.328  1.00 53.91           C  
ATOM    118  O   ILE A  17      -1.763 -24.016 -18.891  1.00 53.91           O  
ATOM    119  CG1 ILE A  17      -4.965 -26.953 -18.141  1.00 53.91           C  
ATOM    120  CG2 ILE A  17      -5.105 -24.453 -18.469  1.00 53.91           C  
ATOM    121  CD1 ILE A  17      -5.781 -27.000 -16.844  1.00 53.91           C  
ATOM    122  N   TYR A  18      -1.522 -24.391 -20.703  1.00 45.72           N  
ATOM    123  CA  TYR A  18      -1.416 -23.000 -21.125  1.00 45.72           C  
ATOM    124  C   TYR A  18      -0.795 -22.891 -22.516  1.00 45.72           C  
ATOM    125  CB  TYR A  18      -0.586 -22.203 -20.125  1.00 45.72           C  
ATOM    126  O   TYR A  18       0.381 -23.219 -22.703  1.00 45.72           O  
ATOM    127  CG  TYR A  18      -1.347 -21.812 -18.875  1.00 45.72           C  
ATOM    128  CD1 TYR A  18      -2.188 -20.703 -18.859  1.00 45.72           C  
ATOM    129  CD2 TYR A  18      -1.227 -22.562 -17.703  1.00 45.72           C  
ATOM    130  CE1 TYR A  18      -2.889 -20.344 -17.719  1.00 45.72           C  
ATOM    131  CE2 TYR A  18      -1.923 -22.219 -16.562  1.00 45.72           C  
ATOM    132  OH  TYR A  18      -3.443 -20.766 -15.430  1.00 45.72           O  
ATOM    133  CZ  TYR A  18      -2.750 -21.109 -16.562  1.00 45.72           C  
ATOM    134  N   LYS A  19      -1.426 -23.391 -23.531  1.00 44.25           N  
ATOM    135  CA  LYS A  19      -1.046 -23.000 -24.891  1.00 44.25           C  
ATOM    136  C   LYS A  19      -1.443 -21.562 -25.188  1.00 44.25           C  
ATOM    137  CB  LYS A  19      -1.687 -23.938 -25.922  1.00 44.25           C  
ATOM    138  O   LYS A  19      -2.621 -21.203 -25.109  1.00 44.25           O  
ATOM    139  CG  LYS A  19      -1.020 -25.312 -26.016  1.00 44.25           C  
ATOM    140  CD  LYS A  19      -1.272 -25.969 -27.359  1.00 44.25           C  
ATOM    141  CE  LYS A  19      -0.553 -27.297 -27.469  1.00 44.25           C  
ATOM    142  NZ  LYS A  19      -0.772 -27.938 -28.812  1.00 44.25           N  
ATOM    143  N   ASN A  20      -0.670 -20.547 -24.719  1.00 44.12           N  
ATOM    144  CA  ASN A  20      -0.839 -19.188 -25.203  1.00 44.12           C  
ATOM    145  C   ASN A  20      -0.034 -18.953 -26.484  1.00 44.12           C  
ATOM    146  CB  ASN A  20      -0.443 -18.172 -24.125  1.00 44.12           C  
ATOM    147  O   ASN A  20       1.174 -19.188 -26.516  1.00 44.12           O  
ATOM    148  CG  ASN A  20      -1.522 -17.141 -23.875  1.00 44.12           C  
ATOM    149  ND2 ASN A  20      -1.447 -16.484 -22.719  1.00 44.12           N  
ATOM    150  OD1 ASN A  20      -2.416 -16.938 -24.703  1.00 44.12           O  
ATOM    151  N   GLU A  21      -0.521 -19.344 -27.656  1.00 46.59           N  
ATOM    152  CA  GLU A  21      -0.144 -18.875 -28.984  1.00 46.59           C  
ATOM    153  C   GLU A  21      -0.115 -17.344 -29.047  1.00 46.59           C  
ATOM    154  CB  GLU A  21      -1.105 -19.422 -30.047  1.00 46.59           C  
ATOM    155  O   GLU A  21      -1.141 -16.688 -28.844  1.00 46.59           O  
ATOM    156  CG  GLU A  21      -1.010 -20.922 -30.234  1.00 46.59           C  
ATOM    157  CD  GLU A  21      -0.263 -21.312 -31.500  1.00 46.59           C  
ATOM    158  OE1 GLU A  21       0.255 -22.453 -31.578  1.00 46.59           O  
ATOM    159  OE2 GLU A  21      -0.196 -20.484 -32.438  1.00 46.59           O  
ATOM    160  N   SER A  22       0.950 -16.625 -28.547  1.00 45.28           N  
ATOM    161  CA  SER A  22       0.999 -15.188 -28.797  1.00 45.28           C  
ATOM    162  C   SER A  22       1.990 -14.852 -29.906  1.00 45.28           C  
ATOM    163  CB  SER A  22       1.375 -14.438 -27.516  1.00 45.28           C  
ATOM    164  O   SER A  22       3.064 -15.453 -29.984  1.00 45.28           O  
ATOM    165  OG  SER A  22       1.371 -15.305 -26.406  1.00 45.28           O  
ATOM    166  N   SER A  23       1.554 -14.633 -31.172  1.00 42.88           N  
ATOM    167  CA  SER A  23       1.902 -13.797 -32.312  1.00 42.88           C  
ATOM    168  C   SER A  23       2.820 -12.648 -31.891  1.00 42.88           C  
ATOM    169  CB  SER A  23       0.642 -13.234 -32.969  1.00 42.88           C  
ATOM    170  O   SER A  23       2.582 -11.992 -30.875  1.00 42.88           O  
ATOM    171  OG  SER A  23      -0.185 -14.281 -33.438  1.00 42.88           O  
ATOM    172  N   SER A  24       4.168 -12.750 -32.156  1.00 46.62           N  
ATOM    173  CA  SER A  24       5.328 -11.867 -32.156  1.00 46.62           C  
ATOM    174  C   SER A  24       5.031 -10.562 -32.906  1.00 46.62           C  
ATOM    175  CB  SER A  24       6.531 -12.562 -32.781  1.00 46.62           C  
ATOM    176  O   SER A  24       4.695 -10.586 -34.062  1.00 46.62           O  
ATOM    177  OG  SER A  24       6.863 -13.742 -32.062  1.00 46.62           O  
ATOM    178  N   THR A  25       4.297  -9.602 -32.281  1.00 44.72           N  
ATOM    179  CA  THR A  25       4.285  -8.266 -32.875  1.00 44.72           C  
ATOM    180  C   THR A  25       5.441  -7.426 -32.344  1.00 44.72           C  
ATOM    181  CB  THR A  25       2.953  -7.543 -32.625  1.00 44.72           C  
ATOM    182  O   THR A  25       5.660  -7.363 -31.141  1.00 44.72           O  
ATOM    183  CG2 THR A  25       1.812  -8.172 -33.406  1.00 44.72           C  
ATOM    184  OG1 THR A  25       2.648  -7.633 -31.219  1.00 44.72           O  
ATOM    185  N   THR A  26       6.680  -7.539 -32.906  1.00 50.44           N  
ATOM    186  CA  THR A  26       7.809  -6.617 -32.844  1.00 50.44           C  
ATOM    187  C   THR A  26       7.371  -5.199 -33.188  1.00 50.44           C  
ATOM    188  CB  THR A  26       8.938  -7.059 -33.812  1.00 50.44           C  
ATOM    189  O   THR A  26       6.656  -4.984 -34.188  1.00 50.44           O  
ATOM    190  CG2 THR A  26       9.617  -8.328 -33.312  1.00 50.44           C  
ATOM    191  OG1 THR A  26       8.383  -7.305 -35.094  1.00 50.44           O  
ATOM    192  N   SER A  27       7.070  -4.363 -32.219  1.00 40.75           N  
ATOM    193  CA  SER A  27       6.945  -2.914 -32.344  1.00 40.75           C  
ATOM    194  C   SER A  27       8.297  -2.229 -32.188  1.00 40.75           C  
ATOM    195  CB  SER A  27       5.988  -2.381 -31.266  1.00 40.75           C  
ATOM    196  O   SER A  27       9.062  -2.520 -31.281  1.00 40.75           O  
ATOM    197  OG  SER A  27       6.168  -0.987 -31.078  1.00 40.75           O  
ATOM    198  N   THR A  28       8.984  -1.986 -33.344  1.00 54.06           N  
ATOM    199  CA  THR A  28      10.078  -1.059 -33.594  1.00 54.06           C  
ATOM    200  C   THR A  28       9.586   0.384 -33.594  1.00 54.06           C  
ATOM    201  CB  THR A  28      10.750  -1.359 -34.969  1.00 54.06           C  
ATOM    202  O   THR A  28       8.750   0.766 -34.406  1.00 54.06           O  
ATOM    203  CG2 THR A  28      12.000  -2.209 -34.781  1.00 54.06           C  
ATOM    204  OG1 THR A  28       9.828  -2.066 -35.812  1.00 54.06           O  
ATOM    205  N   LEU A  29       9.273   0.947 -32.469  1.00 49.59           N  
ATOM    206  CA  LEU A  29       9.414   2.395 -32.594  1.00 49.59           C  
ATOM    207  C   LEU A  29       9.547   3.047 -31.219  1.00 49.59           C  
ATOM    208  CB  LEU A  29       8.219   2.986 -33.344  1.00 49.59           C  
ATOM    209  O   LEU A  29       8.664   2.902 -30.375  1.00 49.59           O  
ATOM    210  CG  LEU A  29       8.523   3.742 -34.625  1.00 49.59           C  
ATOM    211  CD1 LEU A  29       8.039   2.949 -35.844  1.00 49.59           C  
ATOM    212  CD2 LEU A  29       7.895   5.129 -34.594  1.00 49.59           C  
ATOM    213  N   SER A  30      10.789   3.215 -30.812  1.00 40.59           N  
ATOM    214  CA  SER A  30      11.141   4.465 -30.141  1.00 40.59           C  
ATOM    215  C   SER A  30      12.625   4.520 -29.812  1.00 40.59           C  
ATOM    216  CB  SER A  30      10.320   4.633 -28.859  1.00 40.59           C  
ATOM    217  O   SER A  30      13.203   3.527 -29.375  1.00 40.59           O  
ATOM    218  OG  SER A  30      11.062   5.328 -27.875  1.00 40.59           O  
ATOM    219  N   GLY A  31      13.477   5.102 -30.766  1.00 52.53           N  
ATOM    220  CA  GLY A  31      14.656   5.930 -30.953  1.00 52.53           C  
ATOM    221  C   GLY A  31      15.148   6.562 -29.672  1.00 52.53           C  
ATOM    222  O   GLY A  31      15.414   7.766 -29.625  1.00 52.53           O  
ATOM    223  N   LYS A  32      15.422   5.812 -28.609  1.00 48.25           N  
ATOM    224  CA  LYS A  32      16.453   6.230 -27.656  1.00 48.25           C  
ATOM    225  C   LYS A  32      17.094   5.023 -26.984  1.00 48.25           C  
ATOM    226  CB  LYS A  32      15.852   7.164 -26.609  1.00 48.25           C  
ATOM    227  O   LYS A  32      16.406   4.152 -26.453  1.00 48.25           O  
ATOM    228  CG  LYS A  32      15.352   8.492 -27.172  1.00 48.25           C  
ATOM    229  CD  LYS A  32      14.828   9.398 -26.062  1.00 48.25           C  
ATOM    230  CE  LYS A  32      14.406  10.758 -26.609  1.00 48.25           C  
ATOM    231  NZ  LYS A  32      13.961  11.680 -25.531  1.00 48.25           N  
ATOM    232  N   SER A  33      17.891   4.316 -27.656  1.00 48.06           N  
ATOM    233  CA  SER A  33      18.891   3.326 -27.281  1.00 48.06           C  
ATOM    234  C   SER A  33      19.484   3.635 -25.906  1.00 48.06           C  
ATOM    235  CB  SER A  33      20.016   3.264 -28.328  1.00 48.06           C  
ATOM    236  O   SER A  33      20.156   4.656 -25.734  1.00 48.06           O  
ATOM    237  OG  SER A  33      20.484   4.562 -28.625  1.00 48.06           O  
ATOM    238  N   ILE A  34      18.766   3.465 -24.812  1.00 48.50           N  
ATOM    239  CA  ILE A  34      19.453   3.189 -23.562  1.00 48.50           C  
ATOM    240  C   ILE A  34      20.000   1.763 -23.562  1.00 48.50           C  
ATOM    241  CB  ILE A  34      18.500   3.395 -22.344  1.00 48.50           C  
ATOM    242  O   ILE A  34      19.281   0.817 -23.891  1.00 48.50           O  
ATOM    243  CG1 ILE A  34      19.312   3.838 -21.125  1.00 48.50           C  
ATOM    244  CG2 ILE A  34      17.719   2.115 -22.062  1.00 48.50           C  
ATOM    245  CD1 ILE A  34      19.125   5.305 -20.750  1.00 48.50           C  
ATOM    246  N   GLY A  35      21.141   1.516 -24.281  1.00 48.25           N  
ATOM    247  CA  GLY A  35      22.125   0.452 -24.266  1.00 48.25           C  
ATOM    248  C   GLY A  35      22.000  -0.470 -23.062  1.00 48.25           C  
ATOM    249  O   GLY A  35      22.969  -0.680 -22.328  1.00 48.25           O  
ATOM    250  N   ARG A  36      20.781  -0.770 -22.547  1.00 50.03           N  
ATOM    251  CA  ARG A  36      20.797  -1.916 -21.641  1.00 50.03           C  
ATOM    252  C   ARG A  36      20.203  -3.150 -22.312  1.00 50.03           C  
ATOM    253  CB  ARG A  36      20.047  -1.599 -20.344  1.00 50.03           C  
ATOM    254  O   ARG A  36      19.156  -3.064 -22.953  1.00 50.03           O  
ATOM    255  CG  ARG A  36      20.703  -0.508 -19.516  1.00 50.03           C  
ATOM    256  CD  ARG A  36      19.953  -0.287 -18.203  1.00 50.03           C  
ATOM    257  NE  ARG A  36      20.781  -0.657 -17.047  1.00 50.03           N  
ATOM    258  NH1 ARG A  36      19.688   0.736 -15.562  1.00 50.03           N  
ATOM    259  NH2 ARG A  36      21.422  -0.569 -14.844  1.00 50.03           N  
ATOM    260  CZ  ARG A  36      20.625  -0.163 -15.820  1.00 50.03           C  
ATOM    261  N   SER A  37      21.000  -3.959 -23.047  1.00 49.22           N  
ATOM    262  CA  SER A  37      20.562  -5.281 -23.484  1.00 49.22           C  
ATOM    263  C   SER A  37      19.531  -5.875 -22.531  1.00 49.22           C  
ATOM    264  CB  SER A  37      21.766  -6.223 -23.594  1.00 49.22           C  
ATOM    265  O   SER A  37      19.766  -5.961 -21.328  1.00 49.22           O  
ATOM    266  OG  SER A  37      22.359  -6.445 -22.328  1.00 49.22           O  
ATOM    267  N   GLU A  38      18.266  -5.344 -22.516  1.00 53.22           N  
ATOM    268  CA  GLU A  38      17.203  -6.012 -21.766  1.00 53.22           C  
ATOM    269  C   GLU A  38      17.141  -7.496 -22.125  1.00 53.22           C  
ATOM    270  CB  GLU A  38      15.859  -5.344 -22.031  1.00 53.22           C  
ATOM    271  O   GLU A  38      16.953  -7.855 -23.281  1.00 53.22           O  
ATOM    272  CG  GLU A  38      15.797  -3.887 -21.609  1.00 53.22           C  
ATOM    273  CD  GLU A  38      14.406  -3.441 -21.188  1.00 53.22           C  
ATOM    274  OE1 GLU A  38      14.250  -2.285 -20.734  1.00 53.22           O  
ATOM    275  OE2 GLU A  38      13.461  -4.254 -21.328  1.00 53.22           O  
ATOM    276  N   GLN A  39      18.172  -8.203 -21.812  1.00 50.47           N  
ATOM    277  CA  GLN A  39      18.000  -9.641 -21.938  1.00 50.47           C  
ATOM    278  C   GLN A  39      16.812 -10.117 -21.094  1.00 50.47           C  
ATOM    279  CB  GLN A  39      19.266 -10.383 -21.531  1.00 50.47           C  
ATOM    280  O   GLN A  39      16.812  -9.945 -19.875  1.00 50.47           O  
ATOM    281  CG  GLN A  39      19.844 -11.273 -22.625  1.00 50.47           C  
ATOM    282  CD  GLN A  39      21.297 -11.617 -22.391  1.00 50.47           C  
ATOM    283  NE2 GLN A  39      21.922 -12.250 -23.391  1.00 50.47           N  
ATOM    284  OE1 GLN A  39      21.859 -11.312 -21.344  1.00 50.47           O  
ATOM    285  N   TYR A  40      15.617  -9.727 -21.438  1.00 52.94           N  
ATOM    286  CA  TYR A  40      14.445 -10.320 -20.812  1.00 52.94           C  
ATOM    287  C   TYR A  40      14.516 -11.844 -20.859  1.00 52.94           C  
ATOM    288  CB  TYR A  40      13.164  -9.836 -21.500  1.00 52.94           C  
ATOM    289  O   TYR A  40      14.883 -12.422 -21.875  1.00 52.94           O  
ATOM    290  CG  TYR A  40      12.844  -8.391 -21.219  1.00 52.94           C  
ATOM    291  CD1 TYR A  40      12.172  -8.016 -20.062  1.00 52.94           C  
ATOM    292  CD2 TYR A  40      13.195  -7.395 -22.125  1.00 52.94           C  
ATOM    293  CE1 TYR A  40      11.875  -6.680 -19.797  1.00 52.94           C  
ATOM    294  CE2 TYR A  40      12.898  -6.059 -21.875  1.00 52.94           C  
ATOM    295  OH  TYR A  40      11.938  -4.391 -20.469  1.00 52.94           O  
ATOM    296  CZ  TYR A  40      12.242  -5.711 -20.719  1.00 52.94           C  
ATOM    297  N   ILE A  41      15.031 -12.508 -19.797  1.00 54.84           N  
ATOM    298  CA  ILE A  41      14.992 -13.945 -19.547  1.00 54.84           C  
ATOM    299  C   ILE A  41      13.609 -14.492 -19.875  1.00 54.84           C  
ATOM    300  CB  ILE A  41      15.352 -14.266 -18.078  1.00 54.84           C  
ATOM    301  O   ILE A  41      12.594 -13.828 -19.641  1.00 54.84           O  
ATOM    302  CG1 ILE A  41      16.719 -13.672 -17.719  1.00 54.84           C  
ATOM    303  CG2 ILE A  41      15.328 -15.773 -17.828  1.00 54.84           C  
ATOM    304  CD1 ILE A  41      16.984 -13.555 -16.219  1.00 54.84           C  
ATOM    305  N   SER A  42      13.492 -15.078 -20.984  1.00 54.41           N  
ATOM    306  CA  SER A  42      12.398 -15.930 -21.438  1.00 54.41           C  
ATOM    307  C   SER A  42      11.398 -16.188 -20.312  1.00 54.41           C  
ATOM    308  CB  SER A  42      12.930 -17.250 -21.984  1.00 54.41           C  
ATOM    309  O   SER A  42      11.789 -16.328 -19.141  1.00 54.41           O  
ATOM    310  OG  SER A  42      13.750 -17.891 -21.016  1.00 54.41           O  
ATOM    311  N   PRO A  43      10.133 -15.695 -20.406  1.00 57.78           N  
ATOM    312  CA  PRO A  43       9.031 -15.898 -19.453  1.00 57.78           C  
ATOM    313  C   PRO A  43       8.953 -17.328 -18.938  1.00 57.78           C  
ATOM    314  CB  PRO A  43       7.793 -15.555 -20.297  1.00 57.78           C  
ATOM    315  O   PRO A  43       7.938 -17.734 -18.375  1.00 57.78           O  
ATOM    316  CG  PRO A  43       8.281 -15.484 -21.703  1.00 57.78           C  
ATOM    317  CD  PRO A  43       9.781 -15.594 -21.688  1.00 57.78           C  
ATOM    318  N   ASP A  44       9.984 -18.109 -19.172  1.00 65.94           N  
ATOM    319  CA  ASP A  44       9.875 -19.500 -18.750  1.00 65.94           C  
ATOM    320  C   ASP A  44      10.188 -19.656 -17.266  1.00 65.94           C  
ATOM    321  CB  ASP A  44      10.805 -20.391 -19.578  1.00 65.94           C  
ATOM    322  O   ASP A  44      11.289 -19.312 -16.828  1.00 65.94           O  
ATOM    323  CG  ASP A  44      10.555 -21.875 -19.359  1.00 65.94           C  
ATOM    324  OD1 ASP A  44       9.516 -22.234 -18.781  1.00 65.94           O  
ATOM    325  OD2 ASP A  44      11.414 -22.688 -19.781  1.00 65.94           O  
ATOM    326  N   ALA A  45       9.234 -19.703 -16.406  1.00 65.88           N  
ATOM    327  CA  ALA A  45       9.234 -19.812 -14.953  1.00 65.88           C  
ATOM    328  C   ALA A  45      10.195 -20.891 -14.484  1.00 65.88           C  
ATOM    329  CB  ALA A  45       7.820 -20.094 -14.445  1.00 65.88           C  
ATOM    330  O   ALA A  45      10.859 -20.734 -13.453  1.00 65.88           O  
ATOM    331  N   GLU A  46      10.383 -21.875 -15.281  1.00 70.81           N  
ATOM    332  CA  GLU A  46      11.250 -22.984 -14.914  1.00 70.81           C  
ATOM    333  C   GLU A  46      12.727 -22.625 -15.086  1.00 70.81           C  
ATOM    334  CB  GLU A  46      10.922 -24.234 -15.750  1.00 70.81           C  
ATOM    335  O   GLU A  46      13.562 -22.969 -14.250  1.00 70.81           O  
ATOM    336  CG  GLU A  46      11.508 -25.516 -15.195  1.00 70.81           C  
ATOM    337  CD  GLU A  46      11.086 -26.750 -15.977  1.00 70.81           C  
ATOM    338  OE1 GLU A  46      11.547 -27.875 -15.648  1.00 70.81           O  
ATOM    339  OE2 GLU A  46      10.289 -26.609 -16.938  1.00 70.81           O  
ATOM    340  N   ALA A  47      12.977 -21.875 -15.984  1.00 71.31           N  
ATOM    341  CA  ALA A  47      14.320 -21.406 -16.297  1.00 71.31           C  
ATOM    342  C   ALA A  47      14.766 -20.328 -15.312  1.00 71.31           C  
ATOM    343  CB  ALA A  47      14.383 -20.875 -17.719  1.00 71.31           C  
ATOM    344  O   ALA A  47      15.930 -20.297 -14.914  1.00 71.31           O  
ATOM    345  N   PHE A  48      13.852 -19.578 -14.867  1.00 71.75           N  
ATOM    346  CA  PHE A  48      14.117 -18.547 -13.867  1.00 71.75           C  
ATOM    347  C   PHE A  48      14.375 -19.188 -12.500  1.00 71.75           C  
ATOM    348  CB  PHE A  48      12.945 -17.562 -13.773  1.00 71.75           C  
ATOM    349  O   PHE A  48      15.320 -18.812 -11.805  1.00 71.75           O  
ATOM    350  CG  PHE A  48      13.125 -16.500 -12.727  1.00 71.75           C  
ATOM    351  CD1 PHE A  48      12.562 -16.625 -11.469  1.00 71.75           C  
ATOM    352  CD2 PHE A  48      13.867 -15.359 -13.008  1.00 71.75           C  
ATOM    353  CE1 PHE A  48      12.734 -15.641 -10.500  1.00 71.75           C  
ATOM    354  CE2 PHE A  48      14.047 -14.367 -12.047  1.00 71.75           C  
ATOM    355  CZ  PHE A  48      13.477 -14.508 -10.797  1.00 71.75           C  
ATOM    356  N   ASN A  49      13.547 -20.125 -12.258  1.00 75.00           N  
ATOM    357  CA  ASN A  49      13.711 -20.812 -10.992  1.00 75.00           C  
ATOM    358  C   ASN A  49      15.039 -21.562 -10.930  1.00 75.00           C  
ATOM    359  CB  ASN A  49      12.547 -21.797 -10.758  1.00 75.00           C  
ATOM    360  O   ASN A  49      15.727 -21.531  -9.898  1.00 75.00           O  
ATOM    361  CG  ASN A  49      11.312 -21.109 -10.219  1.00 75.00           C  
ATOM    362  ND2 ASN A  49      10.141 -21.656 -10.547  1.00 75.00           N  
ATOM    363  OD1 ASN A  49      11.398 -20.094  -9.523  1.00 75.00           O  
ATOM    364  N   LYS A  50      15.406 -22.141 -11.984  1.00 77.25           N  
ATOM    365  CA  LYS A  50      16.703 -22.797 -12.086  1.00 77.25           C  
ATOM    366  C   LYS A  50      17.844 -21.812 -11.953  1.00 77.25           C  
ATOM    367  CB  LYS A  50      16.812 -23.562 -13.414  1.00 77.25           C  
ATOM    368  O   LYS A  50      18.859 -22.094 -11.289  1.00 77.25           O  
ATOM    369  CG  LYS A  50      18.000 -24.516 -13.484  1.00 77.25           C  
ATOM    370  CD  LYS A  50      17.984 -25.312 -14.773  1.00 77.25           C  
ATOM    371  CE  LYS A  50      19.234 -26.188 -14.906  1.00 77.25           C  
ATOM    372  NZ  LYS A  50      19.250 -26.938 -16.188  1.00 77.25           N  
ATOM    373  N   TYR A  51      17.688 -20.719 -12.555  1.00 74.12           N  
ATOM    374  CA  TYR A  51      18.672 -19.641 -12.492  1.00 74.12           C  
ATOM    375  C   TYR A  51      18.797 -19.109 -11.078  1.00 74.12           C  
ATOM    376  CB  TYR A  51      18.281 -18.500 -13.445  1.00 74.12           C  
ATOM    377  O   TYR A  51      19.922 -18.906 -10.586  1.00 74.12           O  
ATOM    378  CG  TYR A  51      19.172 -17.297 -13.336  1.00 74.12           C  
ATOM    379  CD1 TYR A  51      18.766 -16.172 -12.617  1.00 74.12           C  
ATOM    380  CD2 TYR A  51      20.422 -17.266 -13.961  1.00 74.12           C  
ATOM    381  CE1 TYR A  51      19.594 -15.055 -12.516  1.00 74.12           C  
ATOM    382  CE2 TYR A  51      21.250 -16.156 -13.859  1.00 74.12           C  
ATOM    383  OH  TYR A  51      21.625 -13.945 -13.039  1.00 74.12           O  
ATOM    384  CZ  TYR A  51      20.812 -15.047 -13.141  1.00 74.12           C  
ATOM    385  N   MET A  52      17.797 -18.938 -10.375  1.00 75.50           N  
ATOM    386  CA  MET A  52      17.828 -18.422  -9.008  1.00 75.50           C  
ATOM    387  C   MET A  52      18.406 -19.453  -8.047  1.00 75.50           C  
ATOM    388  CB  MET A  52      16.438 -18.000  -8.547  1.00 75.50           C  
ATOM    389  O   MET A  52      19.125 -19.109  -7.113  1.00 75.50           O  
ATOM    390  CG  MET A  52      15.945 -16.703  -9.180  1.00 75.50           C  
ATOM    391  SD  MET A  52      16.969 -15.258  -8.719  1.00 75.50           S  
ATOM    392  CE  MET A  52      16.547 -15.102  -6.961  1.00 75.50           C  
ATOM    393  N   LEU A  53      18.188 -20.766  -8.305  1.00 78.69           N  
ATOM    394  CA  LEU A  53      18.625 -21.828  -7.406  1.00 78.69           C  
ATOM    395  C   LEU A  53      20.078 -22.203  -7.668  1.00 78.69           C  
ATOM    396  CB  LEU A  53      17.734 -23.062  -7.566  1.00 78.69           C  
ATOM    397  O   LEU A  53      20.781 -22.656  -6.762  1.00 78.69           O  
ATOM    398  CG  LEU A  53      16.297 -22.938  -7.051  1.00 78.69           C  
ATOM    399  CD1 LEU A  53      15.477 -24.141  -7.488  1.00 78.69           C  
ATOM    400  CD2 LEU A  53      16.297 -22.797  -5.531  1.00 78.69           C  
ATOM    401  N   SER A  54      20.531 -21.859  -8.836  1.00 78.19           N  
ATOM    402  CA  SER A  54      21.891 -22.234  -9.242  1.00 78.19           C  
ATOM    403  C   SER A  54      22.875 -21.094  -9.008  1.00 78.19           C  
ATOM    404  CB  SER A  54      21.906 -22.625 -10.719  1.00 78.19           C  
ATOM    405  O   SER A  54      24.094 -21.297  -9.000  1.00 78.19           O  
ATOM    406  OG  SER A  54      21.594 -21.516 -11.547  1.00 78.19           O  
ATOM    407  N   LYS A  55      22.375 -19.922  -8.602  1.00 78.88           N  
ATOM    408  CA  LYS A  55      23.219 -18.750  -8.359  1.00 78.88           C  
ATOM    409  C   LYS A  55      23.656 -18.688  -6.898  1.00 78.88           C  
ATOM    410  CB  LYS A  55      22.484 -17.469  -8.750  1.00 78.88           C  
ATOM    411  O   LYS A  55      22.891 -19.031  -6.000  1.00 78.88           O  
ATOM    412  CG  LYS A  55      23.406 -16.344  -9.219  1.00 78.88           C  
ATOM    413  CD  LYS A  55      22.609 -15.164  -9.758  1.00 78.88           C  
ATOM    414  CE  LYS A  55      23.531 -14.094 -10.344  1.00 78.88           C  
ATOM    415  NZ  LYS A  55      22.828 -12.781 -10.461  1.00 78.88           N  
ATOM    416  N   SER A  56      24.906 -18.484  -6.707  1.00 78.62           N  
ATOM    417  CA  SER A  56      25.500 -18.359  -5.379  1.00 78.62           C  
ATOM    418  C   SER A  56      25.016 -17.109  -4.664  1.00 78.62           C  
ATOM    419  CB  SER A  56      27.031 -18.328  -5.477  1.00 78.62           C  
ATOM    420  O   SER A  56      24.781 -16.078  -5.301  1.00 78.62           O  
ATOM    421  OG  SER A  56      27.469 -17.172  -6.145  1.00 78.62           O  
ATOM    422  N   PRO A  57      24.688 -17.172  -3.469  1.00 72.00           N  
ATOM    423  CA  PRO A  57      24.109 -16.094  -2.674  1.00 72.00           C  
ATOM    424  C   PRO A  57      24.969 -14.828  -2.695  1.00 72.00           C  
ATOM    425  CB  PRO A  57      24.047 -16.688  -1.263  1.00 72.00           C  
ATOM    426  O   PRO A  57      24.438 -13.719  -2.539  1.00 72.00           O  
ATOM    427  CG  PRO A  57      24.078 -18.156  -1.468  1.00 72.00           C  
ATOM    428  CD  PRO A  57      24.844 -18.453  -2.725  1.00 72.00           C  
ATOM    429  N   GLU A  58      26.188 -14.898  -3.043  1.00 78.44           N  
ATOM    430  CA  GLU A  58      27.125 -13.773  -3.084  1.00 78.44           C  
ATOM    431  C   GLU A  58      27.016 -13.016  -4.406  1.00 78.44           C  
ATOM    432  CB  GLU A  58      28.562 -14.250  -2.867  1.00 78.44           C  
ATOM    433  O   GLU A  58      27.438 -11.867  -4.504  1.00 78.44           O  
ATOM    434  CG  GLU A  58      28.812 -14.844  -1.489  1.00 78.44           C  
ATOM    435  CD  GLU A  58      28.297 -16.266  -1.351  1.00 78.44           C  
ATOM    436  OE1 GLU A  58      28.125 -16.750  -0.205  1.00 78.44           O  
ATOM    437  OE2 GLU A  58      28.078 -16.922  -2.396  1.00 78.44           O  
ATOM    438  N   ASP A  59      26.359 -13.586  -5.305  1.00 74.81           N  
ATOM    439  CA  ASP A  59      26.219 -13.047  -6.652  1.00 74.81           C  
ATOM    440  C   ASP A  59      24.797 -12.516  -6.887  1.00 74.81           C  
ATOM    441  CB  ASP A  59      26.562 -14.109  -7.699  1.00 74.81           C  
ATOM    442  O   ASP A  59      24.469 -12.070  -7.988  1.00 74.81           O  
ATOM    443  CG  ASP A  59      28.047 -14.438  -7.742  1.00 74.81           C  
ATOM    444  OD1 ASP A  59      28.875 -13.586  -7.344  1.00 74.81           O  
ATOM    445  OD2 ASP A  59      28.391 -15.555  -8.188  1.00 74.81           O  
ATOM    446  N   ILE A  60      23.953 -12.547  -5.801  1.00 73.31           N  
ATOM    447  CA  ILE A  60      22.594 -12.000  -5.848  1.00 73.31           C  
ATOM    448  C   ILE A  60      22.641 -10.492  -5.613  1.00 73.31           C  
ATOM    449  CB  ILE A  60      21.672 -12.672  -4.812  1.00 73.31           C  
ATOM    450  O   ILE A  60      23.156 -10.031  -4.594  1.00 73.31           O  
ATOM    451  CG1 ILE A  60      21.578 -14.180  -5.074  1.00 73.31           C  
ATOM    452  CG2 ILE A  60      20.281 -12.031  -4.828  1.00 73.31           C  
ATOM    453  CD1 ILE A  60      20.875 -14.961  -3.975  1.00 73.31           C  
ATOM    454  N   GLY A  61      22.359  -9.680  -6.598  1.00 75.44           N  
ATOM    455  CA  GLY A  61      22.406  -8.227  -6.578  1.00 75.44           C  
ATOM    456  C   GLY A  61      21.047  -7.586  -6.801  1.00 75.44           C  
ATOM    457  O   GLY A  61      20.031  -8.273  -6.832  1.00 75.44           O  
ATOM    458  N   PRO A  62      20.938  -6.406  -6.617  1.00 65.62           N  
ATOM    459  CA  PRO A  62      19.688  -5.633  -6.699  1.00 65.62           C  
ATOM    460  C   PRO A  62      18.906  -5.902  -7.984  1.00 65.62           C  
ATOM    461  CB  PRO A  62      20.172  -4.184  -6.645  1.00 65.62           C  
ATOM    462  O   PRO A  62      17.703  -5.680  -8.039  1.00 65.62           O  
ATOM    463  CG  PRO A  62      21.609  -4.273  -6.223  1.00 65.62           C  
ATOM    464  CD  PRO A  62      22.094  -5.668  -6.480  1.00 65.62           C  
ATOM    465  N   SER A  63      19.578  -6.410  -8.984  1.00 65.94           N  
ATOM    466  CA  SER A  63      18.953  -6.723 -10.266  1.00 65.94           C  
ATOM    467  C   SER A  63      18.203  -8.047 -10.203  1.00 65.94           C  
ATOM    468  CB  SER A  63      20.000  -6.766 -11.375  1.00 65.94           C  
ATOM    469  O   SER A  63      17.375  -8.344 -11.070  1.00 65.94           O  
ATOM    470  OG  SER A  63      20.656  -5.520 -11.484  1.00 65.94           O  
ATOM    471  N   ASP A  64      18.375  -8.766  -9.211  1.00 67.69           N  
ATOM    472  CA  ASP A  64      17.766 -10.070  -9.023  1.00 67.69           C  
ATOM    473  C   ASP A  64      16.531  -9.977  -8.125  1.00 67.69           C  
ATOM    474  CB  ASP A  64      18.766 -11.062  -8.438  1.00 67.69           C  
ATOM    475  O   ASP A  64      16.016 -11.000  -7.656  1.00 67.69           O  
ATOM    476  CG  ASP A  64      19.906 -11.391  -9.391  1.00 67.69           C  
ATOM    477  OD1 ASP A  64      19.656 -11.492 -10.617  1.00 67.69           O  
ATOM    478  OD2 ASP A  64      21.047 -11.547  -8.922  1.00 67.69           O  
ATOM    479  N   SER A  65      16.109  -8.703  -7.941  1.00 63.31           N  
ATOM    480  CA  SER A  65      14.961  -8.383  -7.102  1.00 63.31           C  
ATOM    481  C   SER A  65      13.672  -8.969  -7.672  1.00 63.31           C  
ATOM    482  CB  SER A  65      14.820  -6.867  -6.945  1.00 63.31           C  
ATOM    483  O   SER A  65      13.555  -9.164  -8.883  1.00 63.31           O  
ATOM    484  OG  SER A  65      15.898  -6.336  -6.203  1.00 63.31           O  
ATOM    485  N   ALA A  66      12.906  -9.539  -6.789  1.00 61.19           N  
ATOM    486  CA  ALA A  66      11.602 -10.164  -6.988  1.00 61.19           C  
ATOM    487  C   ALA A  66      10.688  -9.258  -7.809  1.00 61.19           C  
ATOM    488  CB  ALA A  66      10.961 -10.492  -5.645  1.00 61.19           C  
ATOM    489  O   ALA A  66       9.648  -9.711  -8.305  1.00 61.19           O  
ATOM    490  N   SER A  67      11.047  -7.984  -7.941  1.00 59.06           N  
ATOM    491  CA  SER A  67      10.266  -7.020  -8.711  1.00 59.06           C  
ATOM    492  C   SER A  67      10.523  -7.164 -10.203  1.00 59.06           C  
ATOM    493  CB  SER A  67      10.586  -5.594  -8.266  1.00 59.06           C  
ATOM    494  O   SER A  67       9.773  -6.625 -11.023  1.00 59.06           O  
ATOM    495  OG  SER A  67      11.992  -5.395  -8.188  1.00 59.06           O  
ATOM    496  N   ASN A  68      11.516  -7.918 -10.500  1.00 60.12           N  
ATOM    497  CA  ASN A  68      11.805  -8.180 -11.906  1.00 60.12           C  
ATOM    498  C   ASN A  68      11.336  -9.570 -12.328  1.00 60.12           C  
ATOM    499  CB  ASN A  68      13.305  -8.023 -12.180  1.00 60.12           C  
ATOM    500  O   ASN A  68      11.766 -10.094 -13.359  1.00 60.12           O  
ATOM    501  CG  ASN A  68      13.703  -6.582 -12.422  1.00 60.12           C  
ATOM    502  ND2 ASN A  68      14.961  -6.262 -12.133  1.00 60.12           N  
ATOM    503  OD1 ASN A  68      12.891  -5.762 -12.852  1.00 60.12           O  
ATOM    504  N   ASP A  69      10.531 -10.188 -11.430  1.00 60.81           N  
ATOM    505  CA  ASP A  69       9.914 -11.484 -11.711  1.00 60.81           C  
ATOM    506  C   ASP A  69       8.883 -11.367 -12.828  1.00 60.81           C  
ATOM    507  CB  ASP A  69       9.266 -12.055 -10.453  1.00 60.81           C  
ATOM    508  O   ASP A  69       7.965 -10.547 -12.750  1.00 60.81           O  
ATOM    509  CG  ASP A  69       8.750 -13.469 -10.633  1.00 60.81           C  
ATOM    510  OD1 ASP A  69       8.844 -14.008 -11.758  1.00 60.81           O  
ATOM    511  OD2 ASP A  69       8.250 -14.055  -9.648  1.00 60.81           O  
ATOM    512  N   PRO A  70       9.203 -11.922 -13.953  1.00 60.72           N  
ATOM    513  CA  PRO A  70       8.242 -11.906 -15.062  1.00 60.72           C  
ATOM    514  C   PRO A  70       6.840 -12.320 -14.641  1.00 60.72           C  
ATOM    515  CB  PRO A  70       8.836 -12.914 -16.047  1.00 60.72           C  
ATOM    516  O   PRO A  70       5.855 -11.938 -15.281  1.00 60.72           O  
ATOM    517  CG  PRO A  70       9.961 -13.562 -15.312  1.00 60.72           C  
ATOM    518  CD  PRO A  70      10.188 -12.805 -14.031  1.00 60.72           C  
ATOM    519  N   LEU A  71       6.734 -13.039 -13.445  1.00 61.44           N  
ATOM    520  CA  LEU A  71       5.430 -13.492 -12.984  1.00 61.44           C  
ATOM    521  C   LEU A  71       4.738 -12.422 -12.148  1.00 61.44           C  
ATOM    522  CB  LEU A  71       5.566 -14.781 -12.164  1.00 61.44           C  
ATOM    523  O   LEU A  71       3.541 -12.508 -11.883  1.00 61.44           O  
ATOM    524  CG  LEU A  71       6.008 -16.031 -12.938  1.00 61.44           C  
ATOM    525  CD1 LEU A  71       6.266 -17.188 -11.969  1.00 61.44           C  
ATOM    526  CD2 LEU A  71       4.961 -16.422 -13.977  1.00 61.44           C  
ATOM    527  N   THR A  72       5.512 -11.391 -11.766  1.00 58.72           N  
ATOM    528  CA  THR A  72       4.969 -10.297 -10.969  1.00 58.72           C  
ATOM    529  C   THR A  72       4.797  -9.039 -11.820  1.00 58.72           C  
ATOM    530  CB  THR A  72       5.875  -9.977  -9.758  1.00 58.72           C  
ATOM    531  O   THR A  72       4.484  -7.969 -11.297  1.00 58.72           O  
ATOM    532  CG2 THR A  72       6.082 -11.211  -8.891  1.00 58.72           C  
ATOM    533  OG1 THR A  72       7.145  -9.516 -10.234  1.00 58.72           O  
ATOM    534  N   SER A  73       4.836  -9.109 -13.266  1.00 59.84           N  
ATOM    535  CA  SER A  73       4.648  -7.941 -14.117  1.00 59.84           C  
ATOM    536  C   SER A  73       3.178  -7.555 -14.211  1.00 59.84           C  
ATOM    537  CB  SER A  73       5.203  -8.203 -15.523  1.00 59.84           C  
ATOM    538  O   SER A  73       2.311  -8.422 -14.344  1.00 59.84           O  
ATOM    539  OG  SER A  73       4.402  -9.148 -16.203  1.00 59.84           O  
ATOM    540  N   PHE A  74       2.688  -6.719 -13.320  1.00 58.59           N  
ATOM    541  CA  PHE A  74       1.345  -6.160 -13.422  1.00 58.59           C  
ATOM    542  C   PHE A  74       1.210  -5.305 -14.680  1.00 58.59           C  
ATOM    543  CB  PHE A  74       1.012  -5.324 -12.180  1.00 58.59           C  
ATOM    544  O   PHE A  74       2.139  -4.582 -15.047  1.00 58.59           O  
ATOM    545  CG  PHE A  74       1.050  -6.105 -10.898  1.00 58.59           C  
ATOM    546  CD1 PHE A  74      -0.018  -6.914 -10.531  1.00 58.59           C  
ATOM    547  CD2 PHE A  74       2.154  -6.035 -10.062  1.00 58.59           C  
ATOM    548  CE1 PHE A  74       0.014  -7.641  -9.336  1.00 58.59           C  
ATOM    549  CE2 PHE A  74       2.195  -6.758  -8.867  1.00 58.59           C  
ATOM    550  CZ  PHE A  74       1.123  -7.559  -8.508  1.00 58.59           C  
ATOM    551  N   SER A  75       0.479  -5.758 -15.688  1.00 55.06           N  
ATOM    552  CA  SER A  75       0.064  -5.051 -16.891  1.00 55.06           C  
ATOM    553  C   SER A  75      -0.389  -3.631 -16.578  1.00 55.06           C  
ATOM    554  CB  SER A  75      -1.062  -5.809 -17.594  1.00 55.06           C  
ATOM    555  O   SER A  75      -1.198  -3.420 -15.672  1.00 55.06           O  
ATOM    556  OG  SER A  75      -0.542  -6.664 -18.609  1.00 55.06           O  
ATOM    557  N   ILE A  76       0.344  -2.543 -16.594  1.00 55.69           N  
ATOM    558  CA  ILE A  76       0.027  -1.127 -16.453  1.00 55.69           C  
ATOM    559  C   ILE A  76      -1.063  -0.739 -17.438  1.00 55.69           C  
ATOM    560  CB  ILE A  76       1.278  -0.245 -16.656  1.00 55.69           C  
ATOM    561  O   ILE A  76      -1.515   0.408 -17.469  1.00 55.69           O  
ATOM    562  CG1 ILE A  76       2.393  -0.663 -15.688  1.00 55.69           C  
ATOM    563  CG2 ILE A  76       0.930   1.236 -16.484  1.00 55.69           C  
ATOM    564  CD1 ILE A  76       3.717   0.048 -15.922  1.00 55.69           C  
ATOM    565  N   ARG A  77      -1.631  -1.715 -18.203  1.00 54.84           N  
ATOM    566  CA  ARG A  77      -2.730  -1.182 -18.984  1.00 54.84           C  
ATOM    567  C   ARG A  77      -4.074  -1.450 -18.312  1.00 54.84           C  
ATOM    568  CB  ARG A  77      -2.719  -1.784 -20.391  1.00 54.84           C  
ATOM    569  O   ARG A  77      -4.512  -2.600 -18.234  1.00 54.84           O  
ATOM    570  CG  ARG A  77      -2.525  -0.760 -21.500  1.00 54.84           C  
ATOM    571  CD  ARG A  77      -2.502  -1.414 -22.875  1.00 54.84           C  
ATOM    572  NE  ARG A  77      -2.232  -0.441 -23.938  1.00 54.84           N  
ATOM    573  NH1 ARG A  77      -2.279  -1.983 -25.656  1.00 54.84           N  
ATOM    574  NH2 ARG A  77      -1.887   0.230 -26.109  1.00 54.84           N  
ATOM    575  CZ  ARG A  77      -2.133  -0.733 -25.234  1.00 54.84           C  
ATOM    576  N   SER A  78      -4.355  -0.995 -17.109  1.00 50.47           N  
ATOM    577  CA  SER A  78      -5.691  -1.092 -16.516  1.00 50.47           C  
ATOM    578  C   SER A  78      -6.590   0.040 -17.016  1.00 50.47           C  
ATOM    579  CB  SER A  78      -5.613  -1.070 -14.992  1.00 50.47           C  
ATOM    580  O   SER A  78      -6.121   1.160 -17.234  1.00 50.47           O  
ATOM    581  OG  SER A  78      -4.703  -0.076 -14.555  1.00 50.47           O  
ATOM    582  N   ASN A  79      -7.355   0.003 -18.172  1.00 53.47           N  
ATOM    583  CA  ASN A  79      -8.648   0.604 -18.469  1.00 53.47           C  
ATOM    584  C   ASN A  79      -8.898   1.850 -17.625  1.00 53.47           C  
ATOM    585  CB  ASN A  79      -9.773  -0.412 -18.266  1.00 53.47           C  
ATOM    586  O   ASN A  79      -8.961   1.770 -16.391  1.00 53.47           O  
ATOM    587  CG  ASN A  79      -9.898  -1.391 -19.406  1.00 53.47           C  
ATOM    588  ND2 ASN A  79     -10.484  -2.549 -19.141  1.00 53.47           N  
ATOM    589  OD1 ASN A  79      -9.461  -1.108 -20.531  1.00 53.47           O  
ATOM    590  N   ALA A  80      -8.242   2.982 -17.750  1.00 57.00           N  
ATOM    591  CA  ALA A  80      -8.531   4.301 -17.188  1.00 57.00           C  
ATOM    592  C   ALA A  80     -10.031   4.480 -16.953  1.00 57.00           C  
ATOM    593  CB  ALA A  80      -8.008   5.398 -18.109  1.00 57.00           C  
ATOM    594  O   ALA A  80     -10.836   4.184 -17.828  1.00 57.00           O  
ATOM    595  N   VAL A  81     -10.641   4.047 -15.922  1.00 55.06           N  
ATOM    596  CA  VAL A  81     -11.930   4.395 -15.320  1.00 55.06           C  
ATOM    597  C   VAL A  81     -12.266   5.848 -15.641  1.00 55.06           C  
ATOM    598  CB  VAL A  81     -11.922   4.172 -13.797  1.00 55.06           C  
ATOM    599  O   VAL A  81     -11.414   6.734 -15.523  1.00 55.06           O  
ATOM    600  CG1 VAL A  81     -13.188   4.746 -13.156  1.00 55.06           C  
ATOM    601  CG2 VAL A  81     -11.789   2.686 -13.469  1.00 55.06           C  
ATOM    602  N   LYS A  82     -12.961   6.293 -16.750  1.00 56.94           N  
ATOM    603  CA  LYS A  82     -13.688   7.531 -17.016  1.00 56.94           C  
ATOM    604  C   LYS A  82     -14.414   8.031 -15.781  1.00 56.94           C  
ATOM    605  CB  LYS A  82     -14.680   7.328 -18.172  1.00 56.94           C  
ATOM    606  O   LYS A  82     -15.195   7.293 -15.172  1.00 56.94           O  
ATOM    607  CG  LYS A  82     -14.023   7.164 -19.531  1.00 56.94           C  
ATOM    608  CD  LYS A  82     -15.062   7.023 -20.641  1.00 56.94           C  
ATOM    609  CE  LYS A  82     -14.422   7.074 -22.016  1.00 56.94           C  
ATOM    610  NZ  LYS A  82     -15.398   6.723 -23.094  1.00 56.94           N  
ATOM    611  N   THR A  83     -13.836   8.758 -14.875  1.00 54.22           N  
ATOM    612  CA  THR A  83     -14.469   9.406 -13.727  1.00 54.22           C  
ATOM    613  C   THR A  83     -15.242  10.641 -14.172  1.00 54.22           C  
ATOM    614  CB  THR A  83     -13.430   9.805 -12.664  1.00 54.22           C  
ATOM    615  O   THR A  83     -14.859  11.312 -15.133  1.00 54.22           O  
ATOM    616  CG2 THR A  83     -12.664   8.578 -12.164  1.00 54.22           C  
ATOM    617  OG1 THR A  83     -12.492  10.727 -13.234  1.00 54.22           O  
ATOM    618  N   ASN A  84     -16.703  10.742 -14.195  1.00 53.00           N  
ATOM    619  CA  ASN A  84     -17.703  11.789 -14.172  1.00 53.00           C  
ATOM    620  C   ASN A  84     -17.328  12.914 -13.211  1.00 53.00           C  
ATOM    621  CB  ASN A  84     -19.078  11.211 -13.797  1.00 53.00           C  
ATOM    622  O   ASN A  84     -16.828  12.664 -12.117  1.00 53.00           O  
ATOM    623  CG  ASN A  84     -19.609  10.242 -14.836  1.00 53.00           C  
ATOM    624  ND2 ASN A  84     -20.203   9.141 -14.375  1.00 53.00           N  
ATOM    625  OD1 ASN A  84     -19.484  10.477 -16.031  1.00 53.00           O  
ATOM    626  N   ALA A  85     -16.781  13.992 -13.672  1.00 58.75           N  
ATOM    627  CA  ALA A  85     -16.438  15.359 -13.289  1.00 58.75           C  
ATOM    628  C   ALA A  85     -17.406  15.891 -12.234  1.00 58.75           C  
ATOM    629  CB  ALA A  85     -16.453  16.266 -14.516  1.00 58.75           C  
ATOM    630  O   ALA A  85     -17.266  17.016 -11.766  1.00 58.75           O  
ATOM    631  N   ASP A  86     -18.234  15.172 -11.523  1.00 54.03           N  
ATOM    632  CA  ASP A  86     -19.141  15.789 -10.562  1.00 54.03           C  
ATOM    633  C   ASP A  86     -18.734  15.453  -9.133  1.00 54.03           C  
ATOM    634  CB  ASP A  86     -20.578  15.328 -10.820  1.00 54.03           C  
ATOM    635  O   ASP A  86     -19.328  15.969  -8.180  1.00 54.03           O  
ATOM    636  CG  ASP A  86     -21.594  16.438 -10.609  1.00 54.03           C  
ATOM    637  OD1 ASP A  86     -21.203  17.594 -10.359  1.00 54.03           O  
ATOM    638  OD2 ASP A  86     -22.812  16.156 -10.680  1.00 54.03           O  
ATOM    639  N   ALA A  87     -17.578  15.133  -8.836  1.00 51.41           N  
ATOM    640  CA  ALA A  87     -17.156  15.039  -7.441  1.00 51.41           C  
ATOM    641  C   ALA A  87     -15.797  15.695  -7.234  1.00 51.41           C  
ATOM    642  CB  ALA A  87     -17.125  13.578  -6.996  1.00 51.41           C  
ATOM    643  O   ALA A  87     -14.812  15.016  -6.945  1.00 51.41           O  
ATOM    644  N   GLY A  88     -15.547  16.891  -7.691  1.00 48.53           N  
ATOM    645  CA  GLY A  88     -14.406  17.797  -7.641  1.00 48.53           C  
ATOM    646  C   GLY A  88     -13.984  18.141  -6.227  1.00 48.53           C  
ATOM    647  O   GLY A  88     -14.828  18.250  -5.332  1.00 48.53           O  
ATOM    648  N   VAL A  89     -13.000  17.484  -5.578  1.00 47.78           N  
ATOM    649  CA  VAL A  89     -12.188  17.984  -4.477  1.00 47.78           C  
ATOM    650  C   VAL A  89     -11.242  19.078  -4.992  1.00 47.78           C  
ATOM    651  CB  VAL A  89     -11.383  16.859  -3.805  1.00 47.78           C  
ATOM    652  O   VAL A  89     -10.703  18.969  -6.098  1.00 47.78           O  
ATOM    653  CG1 VAL A  89     -12.312  15.875  -3.094  1.00 47.78           C  
ATOM    654  CG2 VAL A  89     -10.523  16.125  -4.836  1.00 47.78           C  
ATOM    655  N   SER A  90     -11.484  20.359  -4.848  1.00 47.66           N  
ATOM    656  CA  SER A  90     -10.836  21.672  -4.812  1.00 47.66           C  
ATOM    657  C   SER A  90      -9.336  21.531  -4.590  1.00 47.66           C  
ATOM    658  CB  SER A  90     -11.445  22.547  -3.711  1.00 47.66           C  
ATOM    659  O   SER A  90      -8.898  20.859  -3.654  1.00 47.66           O  
ATOM    660  OG  SER A  90     -11.805  23.812  -4.215  1.00 47.66           O  
ATOM    661  N   MET A  91      -8.508  21.578  -5.602  1.00 50.94           N  
ATOM    662  CA  MET A  91      -7.062  21.766  -5.555  1.00 50.94           C  
ATOM    663  C   MET A  91      -6.711  23.250  -5.414  1.00 50.94           C  
ATOM    664  CB  MET A  91      -6.406  21.188  -6.805  1.00 50.94           C  
ATOM    665  O   MET A  91      -7.031  24.047  -6.289  1.00 50.94           O  
ATOM    666  CG  MET A  91      -6.129  19.703  -6.719  1.00 50.94           C  
ATOM    667  SD  MET A  91      -4.535  19.234  -7.504  1.00 50.94           S  
ATOM    668  CE  MET A  91      -3.613  20.781  -7.305  1.00 50.94           C  
ATOM    669  N   ASP A  92      -7.016  24.000  -4.395  1.00 44.69           N  
ATOM    670  CA  ASP A  92      -6.441  25.281  -4.016  1.00 44.69           C  
ATOM    671  C   ASP A  92      -4.922  25.266  -4.160  1.00 44.69           C  
ATOM    672  CB  ASP A  92      -6.828  25.641  -2.578  1.00 44.69           C  
ATOM    673  O   ASP A  92      -4.250  24.375  -3.650  1.00 44.69           O  
ATOM    674  CG  ASP A  92      -7.102  27.125  -2.391  1.00 44.69           C  
ATOM    675  OD1 ASP A  92      -6.934  27.906  -3.352  1.00 44.69           O  
ATOM    676  OD2 ASP A  92      -7.484  27.516  -1.267  1.00 44.69           O  
ATOM    677  N   SER A  93      -4.332  25.469  -5.371  1.00 45.62           N  
ATOM    678  CA  SER A  93      -2.998  25.844  -5.816  1.00 45.62           C  
ATOM    679  C   SER A  93      -2.570  27.172  -5.199  1.00 45.62           C  
ATOM    680  CB  SER A  93      -2.949  25.953  -7.340  1.00 45.62           C  
ATOM    681  O   SER A  93      -3.318  28.156  -5.242  1.00 45.62           O  
ATOM    682  OG  SER A  93      -3.396  24.750  -7.938  1.00 45.62           O  
ATOM    683  N   SER A  94      -1.970  27.250  -4.043  1.00 42.88           N  
ATOM    684  CA  SER A  94      -1.043  28.188  -3.412  1.00 42.88           C  
ATOM    685  C   SER A  94       0.219  28.359  -4.250  1.00 42.88           C  
ATOM    686  CB  SER A  94      -0.671  27.719  -2.008  1.00 42.88           C  
ATOM    687  O   SER A  94       0.825  27.391  -4.684  1.00 42.88           O  
ATOM    688  OG  SER A  94       0.081  26.516  -2.068  1.00 42.88           O  
ATOM    689  N   ALA A  95       0.184  29.281  -5.305  1.00 55.09           N  
ATOM    690  CA  ALA A  95       1.246  30.078  -5.910  1.00 55.09           C  
ATOM    691  C   ALA A  95       2.080  30.781  -4.840  1.00 55.09           C  
ATOM    692  CB  ALA A  95       0.657  31.109  -6.875  1.00 55.09           C  
ATOM    693  O   ALA A  95       1.533  31.438  -3.955  1.00 55.09           O  
ATOM    694  N   GLN A  96       3.258  30.188  -4.441  1.00 43.28           N  
ATOM    695  CA  GLN A  96       4.379  31.000  -3.977  1.00 43.28           C  
ATOM    696  C   GLN A  96       5.691  30.219  -4.062  1.00 43.28           C  
ATOM    697  CB  GLN A  96       4.145  31.469  -2.541  1.00 43.28           C  
ATOM    698  O   GLN A  96       5.781  29.094  -3.566  1.00 43.28           O  
ATOM    699  CG  GLN A  96       4.938  32.719  -2.162  1.00 43.28           C  
ATOM    700  CD  GLN A  96       4.277  33.531  -1.059  1.00 43.28           C  
ATOM    701  NE2 GLN A  96       4.816  34.688  -0.786  1.00 43.28           N  
ATOM    702  OE1 GLN A  96       3.291  33.094  -0.458  1.00 43.28           O  
ATOM    703  N   SER A  97       6.496  30.297  -5.176  1.00 54.94           N  
ATOM    704  CA  SER A  97       7.789  30.766  -5.664  1.00 54.94           C  
ATOM    705  C   SER A  97       8.938  30.125  -4.891  1.00 54.94           C  
ATOM    706  CB  SER A  97       7.875  32.281  -5.555  1.00 54.94           C  
ATOM    707  O   SER A  97       8.945  30.141  -3.660  1.00 54.94           O  
ATOM    708  OG  SER A  97       7.398  32.750  -4.297  1.00 54.94           O  
ATOM    709  N   ARG A  98       9.578  29.031  -5.539  1.00 50.06           N  
ATOM    710  CA  ARG A  98      10.992  28.875  -5.207  1.00 50.06           C  
ATOM    711  C   ARG A  98      11.836  28.672  -6.465  1.00 50.06           C  
ATOM    712  CB  ARG A  98      11.195  27.688  -4.254  1.00 50.06           C  
ATOM    713  O   ARG A  98      11.406  27.984  -7.402  1.00 50.06           O  
ATOM    714  CG  ARG A  98      11.930  28.047  -2.973  1.00 50.06           C  
ATOM    715  CD  ARG A  98      12.078  26.844  -2.053  1.00 50.06           C  
ATOM    716  NE  ARG A  98      12.875  27.172  -0.869  1.00 50.06           N  
ATOM    717  NH1 ARG A  98      12.562  25.125   0.156  1.00 50.06           N  
ATOM    718  NH2 ARG A  98      13.820  26.750   1.180  1.00 50.06           N  
ATOM    719  CZ  ARG A  98      13.078  26.344   0.153  1.00 50.06           C  
ATOM    720  N   PRO A  99      13.117  29.297  -6.574  1.00 47.16           N  
ATOM    721  CA  PRO A  99      14.141  29.578  -7.582  1.00 47.16           C  
ATOM    722  C   PRO A  99      14.797  28.312  -8.133  1.00 47.16           C  
ATOM    723  CB  PRO A  99      15.156  30.438  -6.816  1.00 47.16           C  
ATOM    724  O   PRO A  99      14.867  27.297  -7.438  1.00 47.16           O  
ATOM    725  CG  PRO A  99      15.016  30.016  -5.391  1.00 47.16           C  
ATOM    726  CD  PRO A  99      13.867  29.047  -5.289  1.00 47.16           C  
ATOM    727  N   SER A 100      14.570  28.016  -9.414  1.00 41.28           N  
ATOM    728  CA  SER A 100      15.031  27.484 -10.695  1.00 41.28           C  
ATOM    729  C   SER A 100      16.406  26.844 -10.555  1.00 41.28           C  
ATOM    730  CB  SER A 100      15.078  28.594 -11.750  1.00 41.28           C  
ATOM    731  O   SER A 100      17.359  27.484 -10.070  1.00 41.28           O  
ATOM    732  OG  SER A 100      15.828  28.172 -12.883  1.00 41.28           O  
ATOM    733  N   SER A 101      16.594  25.531 -10.117  1.00 51.56           N  
ATOM    734  CA  SER A 101      17.625  24.578 -10.508  1.00 51.56           C  
ATOM    735  C   SER A 101      17.344  23.984 -11.883  1.00 51.56           C  
ATOM    736  CB  SER A 101      17.719  23.438  -9.477  1.00 51.56           C  
ATOM    737  O   SER A 101      16.188  23.875 -12.297  1.00 51.56           O  
ATOM    738  OG  SER A 101      16.609  22.578  -9.570  1.00 51.56           O  
ATOM    739  N   ASN A 102      18.109  24.500 -12.891  1.00 52.06           N  
ATOM    740  CA  ASN A 102      18.469  24.109 -14.250  1.00 52.06           C  
ATOM    741  C   ASN A 102      18.219  22.625 -14.492  1.00 52.06           C  
ATOM    742  CB  ASN A 102      19.922  24.453 -14.539  1.00 52.06           C  
ATOM    743  O   ASN A 102      19.109  21.797 -14.289  1.00 52.06           O  
ATOM    744  CG  ASN A 102      20.078  25.703 -15.391  1.00 52.06           C  
ATOM    745  ND2 ASN A 102      21.266  26.297 -15.375  1.00 52.06           N  
ATOM    746  OD1 ASN A 102      19.141  26.125 -16.062  1.00 52.06           O  
ATOM    747  N   VAL A 103      16.984  22.156 -14.352  1.00 50.84           N  
ATOM    748  CA  VAL A 103      16.656  20.875 -14.992  1.00 50.84           C  
ATOM    749  C   VAL A 103      15.359  21.000 -15.773  1.00 50.84           C  
ATOM    750  CB  VAL A 103      16.562  19.734 -13.961  1.00 50.84           C  
ATOM    751  O   VAL A 103      14.367  21.531 -15.258  1.00 50.84           O  
ATOM    752  CG1 VAL A 103      16.422  18.391 -14.664  1.00 50.84           C  
ATOM    753  CG2 VAL A 103      17.781  19.734 -13.039  1.00 50.84           C  
ATOM    754  N   GLY A 104      15.391  21.594 -16.969  1.00 54.19           N  
ATOM    755  CA  GLY A 104      14.562  21.469 -18.156  1.00 54.19           C  
ATOM    756  C   GLY A 104      13.258  20.750 -17.906  1.00 54.19           C  
ATOM    757  O   GLY A 104      13.250  19.531 -17.719  1.00 54.19           O  
ATOM    758  N   CYS A 105      12.312  21.344 -17.188  1.00 48.47           N  
ATOM    759  CA  CYS A 105      10.930  20.891 -17.078  1.00 48.47           C  
ATOM    760  C   CYS A 105      10.070  21.469 -18.203  1.00 48.47           C  
ATOM    761  CB  CYS A 105      10.344  21.250 -15.727  1.00 48.47           C  
ATOM    762  O   CYS A 105      10.273  22.625 -18.594  1.00 48.47           O  
ATOM    763  SG  CYS A 105      10.570  19.984 -14.461  1.00 48.47           S  
ATOM    764  N   ASP A 106       9.586  20.688 -19.156  1.00 52.66           N  
ATOM    765  CA  ASP A 106       8.562  20.891 -20.172  1.00 52.66           C  
ATOM    766  C   ASP A 106       7.395  21.703 -19.609  1.00 52.66           C  
ATOM    767  CB  ASP A 106       8.055  19.547 -20.703  1.00 52.66           C  
ATOM    768  O   ASP A 106       6.711  21.281 -18.688  1.00 52.66           O  
ATOM    769  CG  ASP A 106       7.332  19.672 -22.031  1.00 52.66           C  
ATOM    770  OD1 ASP A 106       7.516  20.703 -22.734  1.00 52.66           O  
ATOM    771  OD2 ASP A 106       6.570  18.750 -22.375  1.00 52.66           O  
ATOM    772  N   GLN A 107       7.531  23.016 -19.531  1.00 52.09           N  
ATOM    773  CA  GLN A 107       6.621  24.078 -19.094  1.00 52.09           C  
ATOM    774  C   GLN A 107       5.473  24.250 -20.078  1.00 52.09           C  
ATOM    775  CB  GLN A 107       7.375  25.391 -18.922  1.00 52.09           C  
ATOM    776  O   GLN A 107       5.699  24.375 -21.281  1.00 52.09           O  
ATOM    777  CG  GLN A 107       6.730  26.344 -17.906  1.00 52.09           C  
ATOM    778  CD  GLN A 107       7.648  27.469 -17.500  1.00 52.09           C  
ATOM    779  NE2 GLN A 107       7.551  27.891 -16.234  1.00 52.09           N  
ATOM    780  OE1 GLN A 107       8.445  27.969 -18.297  1.00 52.09           O  
ATOM    781  N   VAL A 108       4.305  23.719 -19.828  1.00 54.28           N  
ATOM    782  CA  VAL A 108       3.111  24.016 -20.609  1.00 54.28           C  
ATOM    783  C   VAL A 108       2.375  25.203 -20.000  1.00 54.28           C  
ATOM    784  CB  VAL A 108       2.172  22.797 -20.703  1.00 54.28           C  
ATOM    785  O   VAL A 108       2.213  25.266 -18.781  1.00 54.28           O  
ATOM    786  CG1 VAL A 108       2.861  21.625 -21.422  1.00 54.28           C  
ATOM    787  CG2 VAL A 108       1.713  22.359 -19.312  1.00 54.28           C  
ATOM    788  N   ASP A 109       2.342  26.391 -20.641  1.00 52.47           N  
ATOM    789  CA  ASP A 109       1.759  27.688 -20.344  1.00 52.47           C  
ATOM    790  C   ASP A 109       0.293  27.750 -20.781  1.00 52.47           C  
ATOM    791  CB  ASP A 109       2.551  28.797 -21.047  1.00 52.47           C  
ATOM    792  O   ASP A 109      -0.046  27.375 -21.906  1.00 52.47           O  
ATOM    793  CG  ASP A 109       2.709  30.047 -20.188  1.00 52.47           C  
ATOM    794  OD1 ASP A 109       2.209  30.062 -19.047  1.00 52.47           O  
ATOM    795  OD2 ASP A 109       3.338  31.016 -20.672  1.00 52.47           O  
ATOM    796  N   PHE A 110      -0.698  27.672 -19.812  1.00 53.88           N  
ATOM    797  CA  PHE A 110      -2.090  27.938 -20.156  1.00 53.88           C  
ATOM    798  C   PHE A 110      -2.461  29.391 -19.875  1.00 53.88           C  
ATOM    799  CB  PHE A 110      -3.021  26.984 -19.391  1.00 53.88           C  
ATOM    800  O   PHE A 110      -2.086  29.938 -18.828  1.00 53.88           O  
ATOM    801  CG  PHE A 110      -2.785  25.531 -19.672  1.00 53.88           C  
ATOM    802  CD1 PHE A 110      -3.279  24.953 -20.844  1.00 53.88           C  
ATOM    803  CD2 PHE A 110      -2.068  24.750 -18.781  1.00 53.88           C  
ATOM    804  CE1 PHE A 110      -3.061  23.609 -21.109  1.00 53.88           C  
ATOM    805  CE2 PHE A 110      -1.846  23.391 -19.047  1.00 53.88           C  
ATOM    806  CZ  PHE A 110      -2.344  22.828 -20.219  1.00 53.88           C  
ATOM    807  N   SER A 111      -2.645  30.188 -20.906  1.00 51.09           N  
ATOM    808  CA  SER A 111      -3.059  31.594 -20.797  1.00 51.09           C  
ATOM    809  C   SER A 111      -4.574  31.719 -20.906  1.00 51.09           C  
ATOM    810  CB  SER A 111      -2.373  32.438 -21.859  1.00 51.09           C  
ATOM    811  O   SER A 111      -5.195  31.094 -21.766  1.00 51.09           O  
ATOM    812  OG  SER A 111      -3.098  32.406 -23.078  1.00 51.09           O  
ATOM    813  N   LEU A 112      -5.250  32.062 -19.750  1.00 53.78           N  
ATOM    814  CA  LEU A 112      -6.680  32.375 -19.797  1.00 53.78           C  
ATOM    815  C   LEU A 112      -6.922  33.844 -20.000  1.00 53.78           C  
ATOM    816  CB  LEU A 112      -7.355  31.906 -18.500  1.00 53.78           C  
ATOM    817  O   LEU A 112      -6.414  34.688 -19.250  1.00 53.78           O  
ATOM    818  CG  LEU A 112      -7.738  30.422 -18.422  1.00 53.78           C  
ATOM    819  CD1 LEU A 112      -7.414  29.875 -17.031  1.00 53.78           C  
ATOM    820  CD2 LEU A 112      -9.219  30.234 -18.734  1.00 53.78           C  
ATOM    821  N   ASN A 113      -7.113  34.344 -21.188  1.00 55.72           N  
ATOM    822  CA  ASN A 113      -7.355  35.656 -21.766  1.00 55.72           C  
ATOM    823  C   ASN A 113      -8.727  36.188 -21.375  1.00 55.72           C  
ATOM    824  CB  ASN A 113      -7.207  35.625 -23.281  1.00 55.72           C  
ATOM    825  O   ASN A 113      -9.039  37.344 -21.625  1.00 55.72           O  
ATOM    826  CG  ASN A 113      -5.785  35.344 -23.734  1.00 55.72           C  
ATOM    827  ND2 ASN A 113      -5.566  35.312 -25.047  1.00 55.72           N  
ATOM    828  OD1 ASN A 113      -4.887  35.188 -22.906  1.00 55.72           O  
ATOM    829  N   LYS A 114      -9.383  35.625 -20.234  1.00 52.75           N  
ATOM    830  CA  LYS A 114     -10.617  36.344 -19.938  1.00 52.75           C  
ATOM    831  C   LYS A 114     -10.883  36.406 -18.438  1.00 52.75           C  
ATOM    832  CB  LYS A 114     -11.805  35.719 -20.672  1.00 52.75           C  
ATOM    833  O   LYS A 114     -10.773  35.375 -17.750  1.00 52.75           O  
ATOM    834  CG  LYS A 114     -11.859  36.062 -22.156  1.00 52.75           C  
ATOM    835  CD  LYS A 114     -13.078  35.438 -22.812  1.00 52.75           C  
ATOM    836  CE  LYS A 114     -13.055  35.625 -24.328  1.00 52.75           C  
ATOM    837  NZ  LYS A 114     -14.414  35.500 -24.922  1.00 52.75           N  
ATOM    838  N   GLY A 115     -10.586  37.438 -17.812  1.00 51.44           N  
ATOM    839  CA  GLY A 115     -10.609  38.094 -16.516  1.00 51.44           C  
ATOM    840  C   GLY A 115     -11.961  38.031 -15.828  1.00 51.44           C  
ATOM    841  O   GLY A 115     -13.000  38.219 -16.469  1.00 51.44           O  
ATOM    842  N   LEU A 116     -12.227  37.094 -14.805  1.00 52.47           N  
ATOM    843  CA  LEU A 116     -13.422  37.000 -13.984  1.00 52.47           C  
ATOM    844  C   LEU A 116     -13.336  37.938 -12.789  1.00 52.47           C  
ATOM    845  CB  LEU A 116     -13.633  35.562 -13.484  1.00 52.47           C  
ATOM    846  O   LEU A 116     -12.336  37.938 -12.062  1.00 52.47           O  
ATOM    847  CG  LEU A 116     -15.086  35.094 -13.375  1.00 52.47           C  
ATOM    848  CD1 LEU A 116     -15.484  34.312 -14.633  1.00 52.47           C  
ATOM    849  CD2 LEU A 116     -15.273  34.219 -12.141  1.00 52.47           C  
ATOM    850  N   LYS A 117     -14.078  39.125 -12.859  1.00 52.00           N  
ATOM    851  CA  LYS A 117     -14.234  40.125 -11.789  1.00 52.00           C  
ATOM    852  C   LYS A 117     -15.242  39.625 -10.750  1.00 52.00           C  
ATOM    853  CB  LYS A 117     -14.664  41.469 -12.352  1.00 52.00           C  
ATOM    854  O   LYS A 117     -16.406  39.406 -11.070  1.00 52.00           O  
ATOM    855  CG  LYS A 117     -14.023  42.656 -11.656  1.00 52.00           C  
ATOM    856  CD  LYS A 117     -14.492  43.969 -12.258  1.00 52.00           C  
ATOM    857  CE  LYS A 117     -13.797  45.156 -11.617  1.00 52.00           C  
ATOM    858  NZ  LYS A 117     -14.344  46.469 -12.109  1.00 52.00           N  
ATOM    859  N   VAL A 118     -14.695  39.156  -9.633  1.00 53.25           N  
ATOM    860  CA  VAL A 118     -15.586  38.719  -8.570  1.00 53.25           C  
ATOM    861  C   VAL A 118     -15.461  39.625  -7.363  1.00 53.25           C  
ATOM    862  CB  VAL A 118     -15.273  37.250  -8.148  1.00 53.25           C  
ATOM    863  O   VAL A 118     -14.359  39.969  -6.922  1.00 53.25           O  
ATOM    864  CG1 VAL A 118     -16.219  36.781  -7.039  1.00 53.25           C  
ATOM    865  CG2 VAL A 118     -15.375  36.312  -9.359  1.00 53.25           C  
ATOM    866  N   LYS A 119     -16.500  40.500  -7.023  1.00 50.09           N  
ATOM    867  CA  LYS A 119     -16.609  41.344  -5.832  1.00 50.09           C  
ATOM    868  C   LYS A 119     -17.344  40.594  -4.715  1.00 50.09           C  
ATOM    869  CB  LYS A 119     -17.328  42.656  -6.160  1.00 50.09           C  
ATOM    870  O   LYS A 119     -18.500  40.219  -4.879  1.00 50.09           O  
ATOM    871  CG  LYS A 119     -16.391  43.781  -6.527  1.00 50.09           C  
ATOM    872  CD  LYS A 119     -17.141  45.094  -6.668  1.00 50.09           C  
ATOM    873  CE  LYS A 119     -16.219  46.219  -7.145  1.00 50.09           C  
ATOM    874  NZ  LYS A 119     -16.953  47.531  -7.289  1.00 50.09           N  
ATOM    875  N   ALA A 120     -16.609  40.062  -3.783  1.00 54.06           N  
ATOM    876  CA  ALA A 120     -17.312  39.469  -2.654  1.00 54.06           C  
ATOM    877  C   ALA A 120     -16.922  40.125  -1.343  1.00 54.06           C  
ATOM    878  CB  ALA A 120     -17.016  37.969  -2.580  1.00 54.06           C  
ATOM    879  O   ALA A 120     -15.742  40.406  -1.101  1.00 54.06           O  
ATOM    880  N   ASN A 121     -17.812  40.969  -0.723  1.00 55.78           N  
ATOM    881  CA  ASN A 121     -17.703  41.562   0.611  1.00 55.78           C  
ATOM    882  C   ASN A 121     -18.031  40.531   1.695  1.00 55.78           C  
ATOM    883  CB  ASN A 121     -18.609  42.781   0.742  1.00 55.78           C  
ATOM    884  O   ASN A 121     -19.141  40.000   1.748  1.00 55.78           O  
ATOM    885  CG  ASN A 121     -17.844  44.094   0.662  1.00 55.78           C  
ATOM    886  ND2 ASN A 121     -18.500  45.125   0.148  1.00 55.78           N  
ATOM    887  OD1 ASN A 121     -16.688  44.156   1.058  1.00 55.78           O  
ATOM    888  N   LEU A 122     -17.000  39.938   2.330  1.00 54.25           N  
ATOM    889  CA  LEU A 122     -17.234  38.938   3.381  1.00 54.25           C  
ATOM    890  C   LEU A 122     -16.906  39.531   4.750  1.00 54.25           C  
ATOM    891  CB  LEU A 122     -16.375  37.688   3.133  1.00 54.25           C  
ATOM    892  O   LEU A 122     -15.836  40.094   4.949  1.00 54.25           O  
ATOM    893  CG  LEU A 122     -16.641  36.938   1.828  1.00 54.25           C  
ATOM    894  CD1 LEU A 122     -15.445  36.094   1.457  1.00 54.25           C  
ATOM    895  CD2 LEU A 122     -17.906  36.094   1.951  1.00 54.25           C  
ATOM    896  N   ASP A 123     -17.922  40.000   5.590  1.00 54.75           N  
ATOM    897  CA  ASP A 123     -17.750  40.312   7.004  1.00 54.75           C  
ATOM    898  C   ASP A 123     -17.984  39.094   7.883  1.00 54.75           C  
ATOM    899  CB  ASP A 123     -18.688  41.438   7.414  1.00 54.75           C  
ATOM    900  O   ASP A 123     -19.031  38.438   7.789  1.00 54.75           O  
ATOM    901  CG  ASP A 123     -18.234  42.812   6.914  1.00 54.75           C  
ATOM    902  OD1 ASP A 123     -17.000  43.031   6.785  1.00 54.75           O  
ATOM    903  OD2 ASP A 123     -19.094  43.656   6.652  1.00 54.75           O  
ATOM    904  N   SER A 124     -16.828  38.438   8.391  1.00 44.44           N  
ATOM    905  CA  SER A 124     -17.000  37.312   9.320  1.00 44.44           C  
ATOM    906  C   SER A 124     -16.469  37.656  10.703  1.00 44.44           C  
ATOM    907  CB  SER A 124     -16.312  36.062   8.781  1.00 44.44           C  
ATOM    908  O   SER A 124     -15.430  38.312  10.828  1.00 44.44           O  
ATOM    909  OG  SER A 124     -17.094  35.438   7.781  1.00 44.44           O  
ATOM    910  N   SER A 125     -17.328  37.656  11.859  1.00 50.81           N  
ATOM    911  CA  SER A 125     -16.875  37.688  13.242  1.00 50.81           C  
ATOM    912  C   SER A 125     -17.203  36.375  13.945  1.00 50.81           C  
ATOM    913  CB  SER A 125     -17.500  38.844  14.008  1.00 50.81           C  
ATOM    914  O   SER A 125     -18.250  35.750  13.695  1.00 50.81           O  
ATOM    915  OG  SER A 125     -18.906  38.688  14.125  1.00 50.81           O  
ATOM    916  N   ILE A 126     -16.172  35.781  14.578  1.00 44.56           N  
ATOM    917  CA  ILE A 126     -16.219  34.531  15.352  1.00 44.56           C  
ATOM    918  C   ILE A 126     -15.953  34.844  16.828  1.00 44.56           C  
ATOM    919  CB  ILE A 126     -15.195  33.500  14.828  1.00 44.56           C  
ATOM    920  O   ILE A 126     -15.008  35.531  17.156  1.00 44.56           O  
ATOM    921  CG1 ILE A 126     -15.891  32.469  13.938  1.00 44.56           C  
ATOM    922  CG2 ILE A 126     -14.469  32.812  15.992  1.00 44.56           C  
ATOM    923  CD1 ILE A 126     -14.945  31.703  13.016  1.00 44.56           C  
ATOM    924  N   SER A 127     -16.969  34.562  17.828  1.00 42.31           N  
ATOM    925  CA  SER A 127     -16.797  34.625  19.266  1.00 42.31           C  
ATOM    926  C   SER A 127     -16.953  33.250  19.906  1.00 42.31           C  
ATOM    927  CB  SER A 127     -17.797  35.594  19.891  1.00 42.31           C  
ATOM    928  O   SER A 127     -17.906  32.531  19.625  1.00 42.31           O  
ATOM    929  OG  SER A 127     -19.109  35.062  19.859  1.00 42.31           O  
ATOM    930  N   ILE A 128     -15.898  32.781  20.594  1.00 42.84           N  
ATOM    931  CA  ILE A 128     -15.828  31.500  21.297  1.00 42.84           C  
ATOM    932  C   ILE A 128     -15.742  31.734  22.797  1.00 42.84           C  
ATOM    933  CB  ILE A 128     -14.617  30.672  20.812  1.00 42.84           C  
ATOM    934  O   ILE A 128     -14.883  32.469  23.281  1.00 42.84           O  
ATOM    935  CG1 ILE A 128     -14.711  30.422  19.297  1.00 42.84           C  
ATOM    936  CG2 ILE A 128     -14.531  29.344  21.578  1.00 42.84           C  
ATOM    937  CD1 ILE A 128     -13.461  29.797  18.703  1.00 42.84           C  
ATOM    938  N   SER A 129     -16.812  31.281  23.641  1.00 45.06           N  
ATOM    939  CA  SER A 129     -16.797  31.172  25.094  1.00 45.06           C  
ATOM    940  C   SER A 129     -16.859  29.719  25.547  1.00 45.06           C  
ATOM    941  CB  SER A 129     -17.953  31.969  25.719  1.00 45.06           C  
ATOM    942  O   SER A 129     -17.672  28.938  25.031  1.00 45.06           O  
ATOM    943  OG  SER A 129     -18.781  32.500  24.703  1.00 45.06           O  
ATOM    944  N   THR A 130     -15.836  29.250  26.328  1.00 45.69           N  
ATOM    945  CA  THR A 130     -15.781  27.938  26.938  1.00 45.69           C  
ATOM    946  C   THR A 130     -15.875  28.031  28.469  1.00 45.69           C  
ATOM    947  CB  THR A 130     -14.492  27.188  26.547  1.00 45.69           C  
ATOM    948  O   THR A 130     -15.258  28.906  29.062  1.00 45.69           O  
ATOM    949  CG2 THR A 130     -14.453  26.906  25.047  1.00 45.69           C  
ATOM    950  OG1 THR A 130     -13.359  27.984  26.906  1.00 45.69           O  
ATOM    951  N   ASP A 131     -16.969  27.469  29.141  1.00 50.06           N  
ATOM    952  CA  ASP A 131     -17.094  27.156  30.562  1.00 50.06           C  
ATOM    953  C   ASP A 131     -16.734  25.688  30.828  1.00 50.06           C  
ATOM    954  CB  ASP A 131     -18.516  27.438  31.062  1.00 50.06           C  
ATOM    955  O   ASP A 131     -17.281  24.781  30.188  1.00 50.06           O  
ATOM    956  CG  ASP A 131     -18.812  28.922  31.203  1.00 50.06           C  
ATOM    957  OD1 ASP A 131     -17.875  29.703  31.469  1.00 50.06           O  
ATOM    958  OD2 ASP A 131     -19.984  29.312  31.047  1.00 50.06           O  
ATOM    959  N   THR A 132     -15.508  25.375  31.359  1.00 45.78           N  
ATOM    960  CA  THR A 132     -15.125  24.016  31.766  1.00 45.78           C  
ATOM    961  C   THR A 132     -15.195  23.859  33.281  1.00 45.78           C  
ATOM    962  CB  THR A 132     -13.703  23.672  31.266  1.00 45.78           C  
ATOM    963  O   THR A 132     -14.664  24.688  34.031  1.00 45.78           O  
ATOM    964  CG2 THR A 132     -13.648  23.625  29.750  1.00 45.78           C  
ATOM    965  OG1 THR A 132     -12.789  24.672  31.750  1.00 45.78           O  
ATOM    966  N   LYS A 133     -16.250  23.188  33.875  1.00 47.28           N  
ATOM    967  CA  LYS A 133     -16.344  22.562  35.188  1.00 47.28           C  
ATOM    968  C   LYS A 133     -15.781  21.156  35.156  1.00 47.28           C  
ATOM    969  CB  LYS A 133     -17.797  22.547  35.656  1.00 47.28           C  
ATOM    970  O   LYS A 133     -16.125  20.344  34.312  1.00 47.28           O  
ATOM    971  CG  LYS A 133     -18.297  23.875  36.219  1.00 47.28           C  
ATOM    972  CD  LYS A 133     -19.578  23.703  37.000  1.00 47.28           C  
ATOM    973  CE  LYS A 133     -20.062  25.031  37.594  1.00 47.28           C  
ATOM    974  NZ  LYS A 133     -21.297  24.859  38.406  1.00 47.28           N  
ATOM    975  N   LYS A 134     -14.562  20.844  35.750  1.00 45.53           N  
ATOM    976  CA  LYS A 134     -13.727  19.703  36.094  1.00 45.53           C  
ATOM    977  C   LYS A 134     -14.344  18.922  37.250  1.00 45.53           C  
ATOM    978  CB  LYS A 134     -12.320  20.188  36.500  1.00 45.53           C  
ATOM    979  O   LYS A 134     -14.641  19.469  38.312  1.00 45.53           O  
ATOM    980  CG  LYS A 134     -11.375  20.359  35.312  1.00 45.53           C  
ATOM    981  CD  LYS A 134      -9.945  20.609  35.781  1.00 45.53           C  
ATOM    982  CE  LYS A 134      -9.008  20.828  34.594  1.00 45.53           C  
ATOM    983  NZ  LYS A 134      -7.602  21.062  35.031  1.00 45.53           N  
ATOM    984  N   GLU A 135     -15.062  17.781  37.062  1.00 41.59           N  
ATOM    985  CA  GLU A 135     -15.438  16.766  38.062  1.00 41.59           C  
ATOM    986  C   GLU A 135     -14.516  15.547  37.969  1.00 41.59           C  
ATOM    987  CB  GLU A 135     -16.891  16.328  37.844  1.00 41.59           C  
ATOM    988  O   GLU A 135     -14.234  15.062  36.844  1.00 41.59           O  
ATOM    989  CG  GLU A 135     -17.688  16.219  39.125  1.00 41.59           C  
ATOM    990  CD  GLU A 135     -19.125  15.773  38.906  1.00 41.59           C  
ATOM    991  OE1 GLU A 135     -19.859  15.578  39.906  1.00 41.59           O  
ATOM    992  OE2 GLU A 135     -19.531  15.617  37.750  1.00 41.59           O  
ATOM    993  N   LYS A 136     -13.617  15.258  38.938  1.00 44.00           N  
ATOM    994  CA  LYS A 136     -12.734  14.219  39.469  1.00 44.00           C  
ATOM    995  C   LYS A 136     -13.523  12.984  39.875  1.00 44.00           C  
ATOM    996  CB  LYS A 136     -11.914  14.758  40.625  1.00 44.00           C  
ATOM    997  O   LYS A 136     -14.469  13.094  40.656  1.00 44.00           O  
ATOM    998  CG  LYS A 136     -10.828  15.742  40.219  1.00 44.00           C  
ATOM    999  CD  LYS A 136      -9.953  16.125  41.406  1.00 44.00           C  
ATOM   1000  CE  LYS A 136      -8.891  17.141  41.031  1.00 44.00           C  
ATOM   1001  NZ  LYS A 136      -8.070  17.562  42.188  1.00 44.00           N  
ATOM   1002  N   SER A 137     -13.594  11.875  39.125  1.00 41.16           N  
ATOM   1003  CA  SER A 137     -14.086  10.578  39.562  1.00 41.16           C  
ATOM   1004  C   SER A 137     -12.938   9.625  39.844  1.00 41.16           C  
ATOM   1005  CB  SER A 137     -15.016   9.969  38.531  1.00 41.16           C  
ATOM   1006  O   SER A 137     -11.945   9.594  39.125  1.00 41.16           O  
ATOM   1007  OG  SER A 137     -14.305   9.656  37.344  1.00 41.16           O  
ATOM   1008  N   LYS A 138     -12.656   9.203  41.125  1.00 45.22           N  
ATOM   1009  CA  LYS A 138     -11.977   8.180  41.906  1.00 45.22           C  
ATOM   1010  C   LYS A 138     -12.469   6.785  41.562  1.00 45.22           C  
ATOM   1011  CB  LYS A 138     -12.172   8.445  43.406  1.00 45.22           C  
ATOM   1012  O   LYS A 138     -13.672   6.523  41.562  1.00 45.22           O  
ATOM   1013  CG  LYS A 138     -11.359   9.617  43.938  1.00 45.22           C  
ATOM   1014  CD  LYS A 138     -11.484   9.734  45.469  1.00 45.22           C  
ATOM   1015  CE  LYS A 138     -10.727  10.945  45.969  1.00 45.22           C  
ATOM   1016  NZ  LYS A 138     -10.844  11.070  47.469  1.00 45.22           N  
ATOM   1017  N   GLN A 139     -11.688   5.922  40.875  1.00 41.91           N  
ATOM   1018  CA  GLN A 139     -11.922   4.500  40.656  1.00 41.91           C  
ATOM   1019  C   GLN A 139     -11.008   3.648  41.531  1.00 41.91           C  
ATOM   1020  CB  GLN A 139     -11.711   4.137  39.188  1.00 41.91           C  
ATOM   1021  O   GLN A 139      -9.812   3.918  41.625  1.00 41.91           O  
ATOM   1022  CG  GLN A 139     -12.969   4.258  38.344  1.00 41.91           C  
ATOM   1023  CD  GLN A 139     -12.797   3.703  36.938  1.00 41.91           C  
ATOM   1024  NE2 GLN A 139     -13.891   3.596  36.188  1.00 41.91           N  
ATOM   1025  OE1 GLN A 139     -11.680   3.375  36.531  1.00 41.91           O  
ATOM   1026  N   ASN A 140     -11.477   2.863  42.594  1.00 35.94           N  
ATOM   1027  CA  ASN A 140     -11.414   1.721  43.500  1.00 35.94           C  
ATOM   1028  C   ASN A 140     -11.000   0.447  42.750  1.00 35.94           C  
ATOM   1029  CB  ASN A 140     -12.750   1.520  44.219  1.00 35.94           C  
ATOM   1030  O   ASN A 140     -11.570   0.120  41.719  1.00 35.94           O  
ATOM   1031  CG  ASN A 140     -12.766   2.104  45.594  1.00 35.94           C  
ATOM   1032  ND2 ASN A 140     -13.922   2.605  46.031  1.00 35.94           N  
ATOM   1033  OD1 ASN A 140     -11.750   2.105  46.312  1.00 35.94           O  
ATOM   1034  N   HIS A 141      -9.758  -0.098  42.875  1.00 43.19           N  
ATOM   1035  CA  HIS A 141      -8.906  -1.250  42.594  1.00 43.19           C  
ATOM   1036  C   HIS A 141      -9.398  -2.484  43.344  1.00 43.19           C  
ATOM   1037  CB  HIS A 141      -7.453  -0.944  43.000  1.00 43.19           C  
ATOM   1038  O   HIS A 141      -9.633  -2.430  44.562  1.00 43.19           O  
ATOM   1039  CG  HIS A 141      -6.703  -0.176  41.969  1.00 43.19           C  
ATOM   1040  CD2 HIS A 141      -6.188   1.075  41.969  1.00 43.19           C  
ATOM   1041  ND1 HIS A 141      -6.410  -0.697  40.719  1.00 43.19           N  
ATOM   1042  CE1 HIS A 141      -5.746   0.205  40.000  1.00 43.19           C  
ATOM   1043  NE2 HIS A 141      -5.598   1.289  40.750  1.00 43.19           N  
ATOM   1044  N   LYS A 142     -10.008  -3.480  42.688  1.00 40.78           N  
ATOM   1045  CA  LYS A 142     -10.109  -4.863  43.125  1.00 40.78           C  
ATOM   1046  C   LYS A 142      -9.336  -5.801  42.219  1.00 40.78           C  
ATOM   1047  CB  LYS A 142     -11.570  -5.297  43.219  1.00 40.78           C  
ATOM   1048  O   LYS A 142      -9.375  -5.645  41.000  1.00 40.78           O  
ATOM   1049  CG  LYS A 142     -12.281  -4.859  44.500  1.00 40.78           C  
ATOM   1050  CD  LYS A 142     -13.680  -5.457  44.594  1.00 40.78           C  
ATOM   1051  CE  LYS A 142     -14.414  -4.969  45.812  1.00 40.78           C  
ATOM   1052  NZ  LYS A 142     -15.812  -5.484  45.875  1.00 40.78           N  
ATOM   1053  N   SER A 143      -8.211  -6.449  42.688  1.00 51.03           N  
ATOM   1054  CA  SER A 143      -7.406  -7.652  42.844  1.00 51.03           C  
ATOM   1055  C   SER A 143      -7.816  -8.742  41.875  1.00 51.03           C  
ATOM   1056  CB  SER A 143      -7.527  -8.172  44.281  1.00 51.03           C  
ATOM   1057  O   SER A 143      -8.969  -9.195  41.875  1.00 51.03           O  
ATOM   1058  OG  SER A 143      -8.773  -8.812  44.500  1.00 51.03           O  
ATOM   1059  N   ARG A 144      -7.023  -8.812  40.688  1.00 46.25           N  
ATOM   1060  CA  ARG A 144      -7.098  -9.992  39.844  1.00 46.25           C  
ATOM   1061  C   ARG A 144      -5.730 -10.344  39.281  1.00 46.25           C  
ATOM   1062  CB  ARG A 144      -8.109  -9.781  38.719  1.00 46.25           C  
ATOM   1063  O   ARG A 144      -4.938  -9.453  38.969  1.00 46.25           O  
ATOM   1064  CG  ARG A 144      -9.164 -10.867  38.625  1.00 46.25           C  
ATOM   1065  CD  ARG A 144     -10.148 -10.594  37.500  1.00 46.25           C  
ATOM   1066  NE  ARG A 144     -11.102 -11.688  37.312  1.00 46.25           N  
ATOM   1067  NH1 ARG A 144     -12.352 -10.641  35.688  1.00 46.25           N  
ATOM   1068  NH2 ARG A 144     -12.930 -12.734  36.406  1.00 46.25           N  
ATOM   1069  CZ  ARG A 144     -12.125 -11.688  36.469  1.00 46.25           C  
ATOM   1070  N   LYS A 145      -5.047 -11.383  39.781  1.00 48.66           N  
ATOM   1071  CA  LYS A 145      -4.133 -12.438  39.344  1.00 48.66           C  
ATOM   1072  C   LYS A 145      -3.084 -11.898  38.375  1.00 48.66           C  
ATOM   1073  CB  LYS A 145      -4.898 -13.586  38.688  1.00 48.66           C  
ATOM   1074  O   LYS A 145      -3.420 -11.203  37.406  1.00 48.66           O  
ATOM   1075  CG  LYS A 145      -5.832 -14.328  39.656  1.00 48.66           C  
ATOM   1076  CD  LYS A 145      -6.199 -15.703  39.125  1.00 48.66           C  
ATOM   1077  CE  LYS A 145      -7.184 -16.406  40.031  1.00 48.66           C  
ATOM   1078  NZ  LYS A 145      -7.535 -17.781  39.531  1.00 48.66           N  
ATOM   1079  N   HIS A 146      -1.824 -11.594  38.875  1.00 51.31           N  
ATOM   1080  CA  HIS A 146      -0.564 -10.977  38.469  1.00 51.31           C  
ATOM   1081  C   HIS A 146       0.081 -11.734  37.312  1.00 51.31           C  
ATOM   1082  CB  HIS A 146       0.398 -10.914  39.656  1.00 51.31           C  
ATOM   1083  O   HIS A 146       0.365 -12.930  37.438  1.00 51.31           O  
ATOM   1084  CG  HIS A 146       1.367  -9.773  39.562  1.00 51.31           C  
ATOM   1085  CD2 HIS A 146       1.667  -8.797  40.469  1.00 51.31           C  
ATOM   1086  ND1 HIS A 146       2.160  -9.547  38.469  1.00 51.31           N  
ATOM   1087  CE1 HIS A 146       2.910  -8.477  38.688  1.00 51.31           C  
ATOM   1088  NE2 HIS A 146       2.629  -8.008  39.875  1.00 51.31           N  
ATOM   1089  N   TYR A 147      -0.284 -11.516  36.031  1.00 53.47           N  
ATOM   1090  CA  TYR A 147       0.541 -11.766  34.844  1.00 53.47           C  
ATOM   1091  C   TYR A 147       1.718 -10.805  34.781  1.00 53.47           C  
ATOM   1092  CB  TYR A 147      -0.295 -11.656  33.594  1.00 53.47           C  
ATOM   1093  O   TYR A 147       1.646  -9.695  35.344  1.00 53.47           O  
ATOM   1094  CG  TYR A 147      -1.310 -12.766  33.406  1.00 53.47           C  
ATOM   1095  CD1 TYR A 147      -0.941 -14.000  32.906  1.00 53.47           C  
ATOM   1096  CD2 TYR A 147      -2.637 -12.570  33.781  1.00 53.47           C  
ATOM   1097  CE1 TYR A 147      -1.873 -15.023  32.750  1.00 53.47           C  
ATOM   1098  CE2 TYR A 147      -3.578 -13.586  33.625  1.00 53.47           C  
ATOM   1099  OH  TYR A 147      -4.113 -15.812  32.969  1.00 53.47           O  
ATOM   1100  CZ  TYR A 147      -3.188 -14.805  33.125  1.00 53.47           C  
ATOM   1101  N   PRO A 148       3.016 -11.344  34.500  1.00 59.00           N  
ATOM   1102  CA  PRO A 148       4.133 -10.398  34.406  1.00 59.00           C  
ATOM   1103  C   PRO A 148       3.793  -9.164  33.594  1.00 59.00           C  
ATOM   1104  CB  PRO A 148       5.230 -11.227  33.750  1.00 59.00           C  
ATOM   1105  O   PRO A 148       3.160  -9.281  32.531  1.00 59.00           O  
ATOM   1106  CG  PRO A 148       4.625 -12.586  33.562  1.00 59.00           C  
ATOM   1107  CD  PRO A 148       3.174 -12.516  33.938  1.00 59.00           C  
ATOM   1108  N   ARG A 149       3.455  -8.062  34.219  1.00 56.38           N  
ATOM   1109  CA  ARG A 149       3.234  -6.688  33.781  1.00 56.38           C  
ATOM   1110  C   ARG A 149       4.449  -6.152  33.031  1.00 56.38           C  
ATOM   1111  CB  ARG A 149       2.906  -5.785  34.969  1.00 56.38           C  
ATOM   1112  O   ARG A 149       5.586  -6.320  33.500  1.00 56.38           O  
ATOM   1113  CG  ARG A 149       2.291  -4.449  34.594  1.00 56.38           C  
ATOM   1114  CD  ARG A 149       1.889  -3.637  35.812  1.00 56.38           C  
ATOM   1115  NE  ARG A 149       1.497  -2.277  35.438  1.00 56.38           N  
ATOM   1116  NH1 ARG A 149       0.823  -1.684  37.562  1.00 56.38           N  
ATOM   1117  NH2 ARG A 149       0.676  -0.173  35.875  1.00 56.38           N  
ATOM   1118  CZ  ARG A 149       1.000  -1.381  36.312  1.00 56.38           C  
ATOM   1119  N   ILE A 150       4.473  -6.320  31.781  1.00 57.66           N  
ATOM   1120  CA  ILE A 150       5.465  -5.629  30.969  1.00 57.66           C  
ATOM   1121  C   ILE A 150       5.434  -4.133  31.266  1.00 57.66           C  
ATOM   1122  CB  ILE A 150       5.223  -5.875  29.453  1.00 57.66           C  
ATOM   1123  O   ILE A 150       4.379  -3.500  31.203  1.00 57.66           O  
ATOM   1124  CG1 ILE A 150       5.219  -7.375  29.156  1.00 57.66           C  
ATOM   1125  CG2 ILE A 150       6.277  -5.148  28.609  1.00 57.66           C  
ATOM   1126  CD1 ILE A 150       4.723  -7.727  27.766  1.00 57.66           C  
ATOM   1127  N   GLU A 151       6.242  -3.646  32.219  1.00 48.88           N  
ATOM   1128  CA  GLU A 151       6.480  -2.227  32.469  1.00 48.88           C  
ATOM   1129  C   GLU A 151       7.047  -1.545  31.219  1.00 48.88           C  
ATOM   1130  CB  GLU A 151       7.434  -2.033  33.656  1.00 48.88           C  
ATOM   1131  O   GLU A 151       8.078  -1.959  30.688  1.00 48.88           O  
ATOM   1132  CG  GLU A 151       6.883  -2.545  34.969  1.00 48.88           C  
ATOM   1133  CD  GLU A 151       7.480  -1.845  36.188  1.00 48.88           C  
ATOM   1134  OE1 GLU A 151       7.043  -2.121  37.312  1.00 48.88           O  
ATOM   1135  OE2 GLU A 151       8.398  -1.013  36.000  1.00 48.88           O  
ATOM   1136  N   ALA A 152       6.180  -1.394  30.250  1.00 50.12           N  
ATOM   1137  CA  ALA A 152       6.602  -0.563  29.125  1.00 50.12           C  
ATOM   1138  C   ALA A 152       6.648   0.911  29.531  1.00 50.12           C  
ATOM   1139  CB  ALA A 152       5.664  -0.762  27.938  1.00 50.12           C  
ATOM   1140  O   ALA A 152       5.742   1.410  30.203  1.00 50.12           O  
ATOM   1141  N   GLU A 153       7.711   1.388  30.125  1.00 43.16           N  
ATOM   1142  CA  GLU A 153       7.941   2.826  30.219  1.00 43.16           C  
ATOM   1143  C   GLU A 153       7.281   3.562  29.047  1.00 43.16           C  
ATOM   1144  CB  GLU A 153       9.445   3.129  30.250  1.00 43.16           C  
ATOM   1145  O   GLU A 153       7.551   3.264  27.891  1.00 43.16           O  
ATOM   1146  CG  GLU A 153      10.086   2.914  31.609  1.00 43.16           C  
ATOM   1147  CD  GLU A 153      11.578   3.230  31.625  1.00 43.16           C  
ATOM   1148  OE1 GLU A 153      12.242   2.982  32.656  1.00 43.16           O  
ATOM   1149  OE2 GLU A 153      12.086   3.732  30.594  1.00 43.16           O  
ATOM   1150  N   SER A 154       5.941   3.607  28.984  1.00 44.94           N  
ATOM   1151  CA  SER A 154       5.199   4.535  28.141  1.00 44.94           C  
ATOM   1152  C   SER A 154       5.855   5.914  28.125  1.00 44.94           C  
ATOM   1153  CB  SER A 154       3.752   4.660  28.625  1.00 44.94           C  
ATOM   1154  O   SER A 154       6.129   6.488  29.188  1.00 44.94           O  
ATOM   1155  OG  SER A 154       2.986   5.434  27.719  1.00 44.94           O  
ATOM   1156  N   ASP A 155       6.996   6.070  27.453  1.00 50.69           N  
ATOM   1157  CA  ASP A 155       7.449   7.426  27.156  1.00 50.69           C  
ATOM   1158  C   ASP A 155       6.277   8.406  27.156  1.00 50.69           C  
ATOM   1159  CB  ASP A 155       8.172   7.465  25.812  1.00 50.69           C  
ATOM   1160  O   ASP A 155       5.508   8.453  26.188  1.00 50.69           O  
ATOM   1161  CG  ASP A 155       9.352   8.414  25.797  1.00 50.69           C  
ATOM   1162  OD1 ASP A 155       9.625   9.070  26.828  1.00 50.69           O  
ATOM   1163  OD2 ASP A 155      10.023   8.523  24.750  1.00 50.69           O  
ATOM   1164  N   SER A 156       5.289   8.156  28.078  1.00 50.72           N  
ATOM   1165  CA  SER A 156       4.391   9.305  28.172  1.00 50.72           C  
ATOM   1166  C   SER A 156       5.164  10.594  28.406  1.00 50.72           C  
ATOM   1167  CB  SER A 156       3.375   9.102  29.297  1.00 50.72           C  
ATOM   1168  O   SER A 156       5.660  10.844  29.500  1.00 50.72           O  
ATOM   1169  OG  SER A 156       4.035   8.914  30.547  1.00 50.72           O  
ATOM   1170  N   ASP A 157       6.195  10.828  27.547  1.00 48.41           N  
ATOM   1171  CA  ASP A 157       6.691  12.203  27.562  1.00 48.41           C  
ATOM   1172  C   ASP A 157       5.648  13.180  27.016  1.00 48.41           C  
ATOM   1173  CB  ASP A 157       7.988  12.320  26.766  1.00 48.41           C  
ATOM   1174  O   ASP A 157       5.090  12.961  25.938  1.00 48.41           O  
ATOM   1175  CG  ASP A 157       9.195  11.789  27.516  1.00 48.41           C  
ATOM   1176  OD1 ASP A 157       9.227  11.867  28.766  1.00 48.41           O  
ATOM   1177  OD2 ASP A 157      10.141  11.305  26.844  1.00 48.41           O  
ATOM   1178  N   ASP A 158       4.578  13.453  27.734  1.00 49.78           N  
ATOM   1179  CA  ASP A 158       4.293  14.883  27.844  1.00 49.78           C  
ATOM   1180  C   ASP A 158       5.027  15.680  26.781  1.00 49.78           C  
ATOM   1181  CB  ASP A 158       4.672  15.391  29.234  1.00 49.78           C  
ATOM   1182  O   ASP A 158       6.234  15.906  26.891  1.00 49.78           O  
ATOM   1183  CG  ASP A 158       3.719  16.453  29.766  1.00 49.78           C  
ATOM   1184  OD1 ASP A 158       2.652  16.672  29.156  1.00 49.78           O  
ATOM   1185  OD2 ASP A 158       4.035  17.062  30.812  1.00 49.78           O  
ATOM   1186  N   TYR A 159       5.016  15.195  25.500  1.00 45.84           N  
ATOM   1187  CA  TYR A 159       5.566  16.203  24.609  1.00 45.84           C  
ATOM   1188  C   TYR A 159       4.809  17.516  24.734  1.00 45.84           C  
ATOM   1189  CB  TYR A 159       5.527  15.703  23.156  1.00 45.84           C  
ATOM   1190  O   TYR A 159       3.574  17.531  24.688  1.00 45.84           O  
ATOM   1191  CG  TYR A 159       6.719  14.859  22.766  1.00 45.84           C  
ATOM   1192  CD1 TYR A 159       7.906  15.453  22.344  1.00 45.84           C  
ATOM   1193  CD2 TYR A 159       6.656  13.469  22.828  1.00 45.84           C  
ATOM   1194  CE1 TYR A 159       9.008  14.680  21.984  1.00 45.84           C  
ATOM   1195  CE2 TYR A 159       7.750  12.688  22.469  1.00 45.84           C  
ATOM   1196  OH  TYR A 159      10.008  12.531  21.703  1.00 45.84           O  
ATOM   1197  CZ  TYR A 159       8.922  13.297  22.047  1.00 45.84           C  
ATOM   1198  N   VAL A 160       5.008  18.234  25.859  1.00 50.75           N  
ATOM   1199  CA  VAL A 160       4.684  19.656  25.969  1.00 50.75           C  
ATOM   1200  C   VAL A 160       4.770  20.297  24.594  1.00 50.75           C  
ATOM   1201  CB  VAL A 160       5.621  20.375  26.969  1.00 50.75           C  
ATOM   1202  O   VAL A 160       5.758  20.125  23.875  1.00 50.75           O  
ATOM   1203  CG1 VAL A 160       5.227  21.844  27.109  1.00 50.75           C  
ATOM   1204  CG2 VAL A 160       5.602  19.672  28.328  1.00 50.75           C  
ATOM   1205  N   LEU A 161       3.668  20.391  23.844  1.00 49.94           N  
ATOM   1206  CA  LEU A 161       3.463  21.375  22.781  1.00 49.94           C  
ATOM   1207  C   LEU A 161       4.422  22.547  22.938  1.00 49.94           C  
ATOM   1208  CB  LEU A 161       2.018  21.875  22.781  1.00 49.94           C  
ATOM   1209  O   LEU A 161       4.262  23.375  23.828  1.00 49.94           O  
ATOM   1210  CG  LEU A 161       0.939  20.844  22.469  1.00 49.94           C  
ATOM   1211  CD1 LEU A 161      -0.448  21.438  22.703  1.00 49.94           C  
ATOM   1212  CD2 LEU A 161       1.085  20.344  21.031  1.00 49.94           C  
ATOM   1213  N   ASP A 162       5.746  22.281  23.328  1.00 44.28           N  
ATOM   1214  CA  ASP A 162       6.664  23.422  23.422  1.00 44.28           C  
ATOM   1215  C   ASP A 162       6.551  24.312  22.188  1.00 44.28           C  
ATOM   1216  CB  ASP A 162       8.102  22.922  23.578  1.00 44.28           C  
ATOM   1217  O   ASP A 162       6.641  23.828  21.047  1.00 44.28           O  
ATOM   1218  CG  ASP A 162       9.062  24.031  24.000  1.00 44.28           C  
ATOM   1219  OD1 ASP A 162       8.617  25.016  24.641  1.00 44.28           O  
ATOM   1220  OD2 ASP A 162      10.266  23.922  23.688  1.00 44.28           O  
ATOM   1221  N   ASP A 163       5.734  25.375  22.188  1.00 46.59           N  
ATOM   1222  CA  ASP A 163       5.684  26.578  21.359  1.00 46.59           C  
ATOM   1223  C   ASP A 163       7.062  27.219  21.250  1.00 46.59           C  
ATOM   1224  CB  ASP A 163       4.676  27.578  21.922  1.00 46.59           C  
ATOM   1225  O   ASP A 163       7.191  28.344  20.750  1.00 46.59           O  
ATOM   1226  CG  ASP A 163       3.242  27.078  21.859  1.00 46.59           C  
ATOM   1227  OD1 ASP A 163       2.912  26.312  20.938  1.00 46.59           O  
ATOM   1228  OD2 ASP A 163       2.438  27.469  22.734  1.00 46.59           O  
ATOM   1229  N   SER A 164       8.227  26.516  21.594  1.00 44.97           N  
ATOM   1230  CA  SER A 164       9.555  27.141  21.625  1.00 44.97           C  
ATOM   1231  C   SER A 164      10.328  26.828  20.344  1.00 44.97           C  
ATOM   1232  CB  SER A 164      10.336  26.641  22.844  1.00 44.97           C  
ATOM   1233  O   SER A 164      10.344  25.688  19.875  1.00 44.97           O  
ATOM   1234  OG  SER A 164      10.859  27.734  23.578  1.00 44.97           O  
ATOM   1235  N   ASP A 165      10.266  27.812  19.391  1.00 45.28           N  
ATOM   1236  CA  ASP A 165      11.102  28.297  18.297  1.00 45.28           C  
ATOM   1237  C   ASP A 165      12.508  27.719  18.391  1.00 45.28           C  
ATOM   1238  CB  ASP A 165      11.164  29.828  18.297  1.00 45.28           C  
ATOM   1239  O   ASP A 165      13.484  28.453  18.547  1.00 45.28           O  
ATOM   1240  CG  ASP A 165       9.938  30.469  17.672  1.00 45.28           C  
ATOM   1241  OD1 ASP A 165       9.250  29.812  16.859  1.00 45.28           O  
ATOM   1242  OD2 ASP A 165       9.656  31.641  17.984  1.00 45.28           O  
ATOM   1243  N   SER A 166      12.781  26.422  18.672  1.00 46.34           N  
ATOM   1244  CA  SER A 166      14.094  25.781  18.641  1.00 46.34           C  
ATOM   1245  C   SER A 166      14.383  25.188  17.266  1.00 46.34           C  
ATOM   1246  CB  SER A 166      14.180  24.672  19.703  1.00 46.34           C  
ATOM   1247  O   SER A 166      13.484  24.688  16.594  1.00 46.34           O  
ATOM   1248  OG  SER A 166      15.492  24.141  19.766  1.00 46.34           O  
ATOM   1249  N   ASP A 167      15.359  25.766  16.469  1.00 46.97           N  
ATOM   1250  CA  ASP A 167      16.250  25.609  15.328  1.00 46.97           C  
ATOM   1251  C   ASP A 167      16.484  24.141  15.016  1.00 46.97           C  
ATOM   1252  CB  ASP A 167      17.594  26.312  15.594  1.00 46.97           C  
ATOM   1253  O   ASP A 167      17.297  23.797  14.156  1.00 46.97           O  
ATOM   1254  CG  ASP A 167      17.859  27.438  14.617  1.00 46.97           C  
ATOM   1255  OD1 ASP A 167      17.156  27.562  13.602  1.00 46.97           O  
ATOM   1256  OD2 ASP A 167      18.812  28.219  14.875  1.00 46.97           O  
ATOM   1257  N   ASP A 168      15.609  23.188  15.508  1.00 52.22           N  
ATOM   1258  CA  ASP A 168      15.734  21.797  15.086  1.00 52.22           C  
ATOM   1259  C   ASP A 168      14.531  21.375  14.242  1.00 52.22           C  
ATOM   1260  CB  ASP A 168      15.883  20.891  16.297  1.00 52.22           C  
ATOM   1261  O   ASP A 168      13.383  21.500  14.680  1.00 52.22           O  
ATOM   1262  CG  ASP A 168      17.234  21.016  16.984  1.00 52.22           C  
ATOM   1263  OD1 ASP A 168      18.219  21.391  16.312  1.00 52.22           O  
ATOM   1264  OD2 ASP A 168      17.312  20.750  18.203  1.00 52.22           O  
ATOM   1265  N   GLY A 169      14.328  21.906  13.117  1.00 50.25           N  
ATOM   1266  CA  GLY A 169      13.555  21.469  11.969  1.00 50.25           C  
ATOM   1267  C   GLY A 169      12.250  20.797  12.352  1.00 50.25           C  
ATOM   1268  O   GLY A 169      11.734  19.969  11.594  1.00 50.25           O  
ATOM   1269  N   LYS A 170      11.633  20.969  13.461  1.00 60.97           N  
ATOM   1270  CA  LYS A 170      10.367  20.328  13.789  1.00 60.97           C  
ATOM   1271  C   LYS A 170       9.195  21.281  13.586  1.00 60.97           C  
ATOM   1272  CB  LYS A 170      10.383  19.828  15.234  1.00 60.97           C  
ATOM   1273  O   LYS A 170       9.266  22.453  13.961  1.00 60.97           O  
ATOM   1274  CG  LYS A 170      11.305  18.641  15.469  1.00 60.97           C  
ATOM   1275  CD  LYS A 170      11.117  18.047  16.859  1.00 60.97           C  
ATOM   1276  CE  LYS A 170      12.133  16.953  17.141  1.00 60.97           C  
ATOM   1277  NZ  LYS A 170      11.844  16.250  18.438  1.00 60.97           N  
ATOM   1278  N   CYS A 171       8.602  21.172  12.430  1.00 58.75           N  
ATOM   1279  CA  CYS A 171       7.395  21.797  11.898  1.00 58.75           C  
ATOM   1280  C   CYS A 171       6.371  22.031  13.000  1.00 58.75           C  
ATOM   1281  CB  CYS A 171       6.777  20.938  10.797  1.00 58.75           C  
ATOM   1282  O   CYS A 171       5.965  21.094  13.688  1.00 58.75           O  
ATOM   1283  SG  CYS A 171       5.242  21.594  10.117  1.00 58.75           S  
ATOM   1284  N   LYS A 172       6.215  23.172  13.625  1.00 59.62           N  
ATOM   1285  CA  LYS A 172       5.457  23.781  14.719  1.00 59.62           C  
ATOM   1286  C   LYS A 172       3.975  23.875  14.367  1.00 59.62           C  
ATOM   1287  CB  LYS A 172       6.008  25.156  15.070  1.00 59.62           C  
ATOM   1288  O   LYS A 172       3.111  23.641  15.219  1.00 59.62           O  
ATOM   1289  CG  LYS A 172       7.332  25.125  15.820  1.00 59.62           C  
ATOM   1290  CD  LYS A 172       7.773  26.516  16.234  1.00 59.62           C  
ATOM   1291  CE  LYS A 172       9.133  26.500  16.922  1.00 59.62           C  
ATOM   1292  NZ  LYS A 172       9.539  27.859  17.391  1.00 59.62           N  
ATOM   1293  N   ASN A 173       3.525  23.672  13.055  1.00 61.06           N  
ATOM   1294  CA  ASN A 173       2.133  23.750  12.625  1.00 61.06           C  
ATOM   1295  C   ASN A 173       1.861  22.844  11.430  1.00 61.06           C  
ATOM   1296  CB  ASN A 173       1.760  25.203  12.289  1.00 61.06           C  
ATOM   1297  O   ASN A 173       1.323  23.281  10.422  1.00 61.06           O  
ATOM   1298  CG  ASN A 173       0.949  25.859  13.391  1.00 61.06           C  
ATOM   1299  ND2 ASN A 173       0.276  26.953  13.047  1.00 61.06           N  
ATOM   1300  OD1 ASN A 173       0.928  25.391  14.531  1.00 61.06           O  
ATOM   1301  N   CYS A 174       2.393  21.656  11.586  1.00 64.75           N  
ATOM   1302  CA  CYS A 174       2.223  20.750  10.453  1.00 64.75           C  
ATOM   1303  C   CYS A 174       0.824  20.141  10.445  1.00 64.75           C  
ATOM   1304  CB  CYS A 174       3.268  19.641  10.500  1.00 64.75           C  
ATOM   1305  O   CYS A 174       0.326  19.703  11.477  1.00 64.75           O  
ATOM   1306  SG  CYS A 174       4.969  20.219  10.336  1.00 64.75           S  
ATOM   1307  N   LYS A 175       0.021  20.703   9.523  1.00 68.19           N  
ATOM   1308  CA  LYS A 175      -1.344  20.250   9.281  1.00 68.19           C  
ATOM   1309  C   LYS A 175      -1.470  18.734   9.508  1.00 68.19           C  
ATOM   1310  CB  LYS A 175      -1.777  20.594   7.852  1.00 68.19           C  
ATOM   1311  O   LYS A 175      -2.459  18.281  10.078  1.00 68.19           O  
ATOM   1312  CG  LYS A 175      -3.252  20.328   7.574  1.00 68.19           C  
ATOM   1313  CD  LYS A 175      -3.639  20.766   6.168  1.00 68.19           C  
ATOM   1314  CE  LYS A 175      -5.105  20.484   5.875  1.00 68.19           C  
ATOM   1315  NZ  LYS A 175      -5.477  20.859   4.480  1.00 68.19           N  
ATOM   1316  N   TYR A 176      -0.366  18.062   9.375  1.00 75.19           N  
ATOM   1317  CA  TYR A 176      -0.480  16.609   9.344  1.00 75.19           C  
ATOM   1318  C   TYR A 176      -0.039  16.000  10.672  1.00 75.19           C  
ATOM   1319  CB  TYR A 176       0.355  16.031   8.203  1.00 75.19           C  
ATOM   1320  O   TYR A 176      -0.269  14.820  10.930  1.00 75.19           O  
ATOM   1321  CG  TYR A 176      -0.101  16.469   6.832  1.00 75.19           C  
ATOM   1322  CD1 TYR A 176      -1.275  15.969   6.273  1.00 75.19           C  
ATOM   1323  CD2 TYR A 176       0.641  17.375   6.094  1.00 75.19           C  
ATOM   1324  CE1 TYR A 176      -1.699  16.359   5.012  1.00 75.19           C  
ATOM   1325  CE2 TYR A 176       0.226  17.781   4.828  1.00 75.19           C  
ATOM   1326  OH  TYR A 176      -1.357  17.672   3.047  1.00 75.19           O  
ATOM   1327  CZ  TYR A 176      -0.943  17.281   4.297  1.00 75.19           C  
ATOM   1328  N   LYS A 177       0.426  16.750  11.500  1.00 77.62           N  
ATOM   1329  CA  LYS A 177       0.971  16.281  12.773  1.00 77.62           C  
ATOM   1330  C   LYS A 177      -0.144  15.930  13.750  1.00 77.62           C  
ATOM   1331  CB  LYS A 177       1.885  17.344  13.383  1.00 77.62           C  
ATOM   1332  O   LYS A 177      -0.090  14.891  14.406  1.00 77.62           O  
ATOM   1333  CG  LYS A 177       2.660  16.875  14.602  1.00 77.62           C  
ATOM   1334  CD  LYS A 177       3.650  17.922  15.086  1.00 77.62           C  
ATOM   1335  CE  LYS A 177       4.438  17.438  16.297  1.00 77.62           C  
ATOM   1336  NZ  LYS A 177       5.383  18.484  16.797  1.00 77.62           N  
ATOM   1337  N   LYS A 178      -1.134  16.719  13.648  1.00 76.38           N  
ATOM   1338  CA  LYS A 178      -2.277  16.469  14.523  1.00 76.38           C  
ATOM   1339  C   LYS A 178      -3.016  15.203  14.117  1.00 76.38           C  
ATOM   1340  CB  LYS A 178      -3.236  17.672  14.500  1.00 76.38           C  
ATOM   1341  O   LYS A 178      -3.395  14.398  14.977  1.00 76.38           O  
ATOM   1342  CG  LYS A 178      -4.305  17.625  15.586  1.00 76.38           C  
ATOM   1343  CD  LYS A 178      -5.168  18.875  15.562  1.00 76.38           C  
ATOM   1344  CE  LYS A 178      -6.293  18.797  16.594  1.00 76.38           C  
ATOM   1345  NZ  LYS A 178      -7.148  20.016  16.562  1.00 76.38           N  
ATOM   1346  N   LYS A 179      -3.125  15.094  12.773  1.00 79.69           N  
ATOM   1347  CA  LYS A 179      -3.781  13.914  12.234  1.00 79.69           C  
ATOM   1348  C   LYS A 179      -2.975  12.648  12.531  1.00 79.69           C  
ATOM   1349  CB  LYS A 179      -3.994  14.055  10.727  1.00 79.69           C  
ATOM   1350  O   LYS A 179      -3.541  11.609  12.867  1.00 79.69           O  
ATOM   1351  CG  LYS A 179      -5.086  15.039  10.344  1.00 79.69           C  
ATOM   1352  CD  LYS A 179      -5.328  15.062   8.844  1.00 79.69           C  
ATOM   1353  CE  LYS A 179      -6.367  16.109   8.453  1.00 79.69           C  
ATOM   1354  NZ  LYS A 179      -6.598  16.125   6.977  1.00 79.69           N  
ATOM   1355  N   TYR A 180      -1.757  12.742  12.461  1.00 83.00           N  
ATOM   1356  CA  TYR A 180      -0.854  11.633  12.727  1.00 83.00           C  
ATOM   1357  C   TYR A 180      -0.936  11.203  14.188  1.00 83.00           C  
ATOM   1358  CB  TYR A 180       0.587  12.008  12.375  1.00 83.00           C  
ATOM   1359  O   TYR A 180      -1.033  10.008  14.484  1.00 83.00           O  
ATOM   1360  CG  TYR A 180       1.605  10.977  12.789  1.00 83.00           C  
ATOM   1361  CD1 TYR A 180       2.336  11.117  13.969  1.00 83.00           C  
ATOM   1362  CD2 TYR A 180       1.841   9.852  12.000  1.00 83.00           C  
ATOM   1363  CE1 TYR A 180       3.275  10.164  14.352  1.00 83.00           C  
ATOM   1364  CE2 TYR A 180       2.779   8.898  12.375  1.00 83.00           C  
ATOM   1365  OH  TYR A 180       4.422   8.117  13.922  1.00 83.00           O  
ATOM   1366  CZ  TYR A 180       3.490   9.062  13.547  1.00 83.00           C  
ATOM   1367  N   PHE A 181      -1.056  12.125  15.055  1.00 79.56           N  
ATOM   1368  CA  PHE A 181      -1.079  11.797  16.469  1.00 79.56           C  
ATOM   1369  C   PHE A 181      -2.422  11.195  16.875  1.00 79.56           C  
ATOM   1370  CB  PHE A 181      -0.793  13.047  17.312  1.00 79.56           C  
ATOM   1371  O   PHE A 181      -2.479  10.266  17.672  1.00 79.56           O  
ATOM   1372  CG  PHE A 181       0.672  13.359  17.469  1.00 79.56           C  
ATOM   1373  CD1 PHE A 181       1.475  12.586  18.297  1.00 79.56           C  
ATOM   1374  CD2 PHE A 181       1.246  14.414  16.781  1.00 79.56           C  
ATOM   1375  CE1 PHE A 181       2.832  12.867  18.438  1.00 79.56           C  
ATOM   1376  CE2 PHE A 181       2.602  14.703  16.906  1.00 79.56           C  
ATOM   1377  CZ  PHE A 181       3.393  13.930  17.750  1.00 79.56           C  
ATOM   1378  N   ALA A 182      -3.430  11.750  16.234  1.00 82.06           N  
ATOM   1379  CA  ALA A 182      -4.762  11.188  16.453  1.00 82.06           C  
ATOM   1380  C   ALA A 182      -4.824   9.742  15.969  1.00 82.06           C  
ATOM   1381  CB  ALA A 182      -5.816  12.031  15.734  1.00 82.06           C  
ATOM   1382  O   ALA A 182      -5.391   8.883  16.641  1.00 82.06           O  
ATOM   1383  N   LEU A 183      -4.293   9.508  14.891  1.00 87.38           N  
ATOM   1384  CA  LEU A 183      -4.242   8.156  14.336  1.00 87.38           C  
ATOM   1385  C   LEU A 183      -3.422   7.234  15.227  1.00 87.38           C  
ATOM   1386  CB  LEU A 183      -3.650   8.180  12.922  1.00 87.38           C  
ATOM   1387  O   LEU A 183      -3.818   6.094  15.477  1.00 87.38           O  
ATOM   1388  CG  LEU A 183      -3.553   6.836  12.203  1.00 87.38           C  
ATOM   1389  CD1 LEU A 183      -4.945   6.242  12.000  1.00 87.38           C  
ATOM   1390  CD2 LEU A 183      -2.832   6.988  10.867  1.00 87.38           C  
ATOM   1391  N   ARG A 184      -2.375   7.656  15.602  1.00 86.25           N  
ATOM   1392  CA  ARG A 184      -1.484   6.891  16.469  1.00 86.25           C  
ATOM   1393  C   ARG A 184      -2.189   6.484  17.750  1.00 86.25           C  
ATOM   1394  CB  ARG A 184      -0.223   7.695  16.797  1.00 86.25           C  
ATOM   1395  O   ARG A 184      -2.061   5.344  18.203  1.00 86.25           O  
ATOM   1396  CG  ARG A 184       0.840   6.902  17.531  1.00 86.25           C  
ATOM   1397  CD  ARG A 184       2.086   7.738  17.797  1.00 86.25           C  
ATOM   1398  NE  ARG A 184       3.062   7.012  18.594  1.00 86.25           N  
ATOM   1399  NH1 ARG A 184       4.660   8.680  18.547  1.00 86.25           N  
ATOM   1400  NH2 ARG A 184       5.074   6.730  19.672  1.00 86.25           N  
ATOM   1401  CZ  ARG A 184       4.262   7.477  18.938  1.00 86.25           C  
ATOM   1402  N   MET A 185      -2.979   7.352  18.359  1.00 85.62           N  
ATOM   1403  CA  MET A 185      -3.729   7.062  19.578  1.00 85.62           C  
ATOM   1404  C   MET A 185      -4.809   6.020  19.312  1.00 85.62           C  
ATOM   1405  CB  MET A 185      -4.355   8.336  20.141  1.00 85.62           C  
ATOM   1406  O   MET A 185      -5.023   5.121  20.141  1.00 85.62           O  
ATOM   1407  CG  MET A 185      -3.354   9.289  20.781  1.00 85.62           C  
ATOM   1408  SD  MET A 185      -2.387   8.500  22.125  1.00 85.62           S  
ATOM   1409  CE  MET A 185      -3.641   8.445  23.422  1.00 85.62           C  
ATOM   1410  N   ARG A 186      -5.430   6.160  18.172  1.00 88.56           N  
ATOM   1411  CA  ARG A 186      -6.480   5.215  17.812  1.00 88.56           C  
ATOM   1412  C   ARG A 186      -5.914   3.811  17.625  1.00 88.56           C  
ATOM   1413  CB  ARG A 186      -7.195   5.664  16.531  1.00 88.56           C  
ATOM   1414  O   ARG A 186      -6.500   2.832  18.094  1.00 88.56           O  
ATOM   1415  CG  ARG A 186      -8.133   6.844  16.734  1.00 88.56           C  
ATOM   1416  CD  ARG A 186      -8.891   7.188  15.461  1.00 88.56           C  
ATOM   1417  NE  ARG A 186      -9.578   8.469  15.570  1.00 88.56           N  
ATOM   1418  NH1 ARG A 186     -10.547   8.367  13.477  1.00 88.56           N  
ATOM   1419  NH2 ARG A 186     -10.930  10.172  14.836  1.00 88.56           N  
ATOM   1420  CZ  ARG A 186     -10.352   9.000  14.625  1.00 88.56           C  
ATOM   1421  N   MET A 187      -4.840   3.734  17.047  1.00 88.69           N  
ATOM   1422  CA  MET A 187      -4.199   2.449  16.781  1.00 88.69           C  
ATOM   1423  C   MET A 187      -3.707   1.809  18.078  1.00 88.69           C  
ATOM   1424  CB  MET A 187      -3.031   2.621  15.812  1.00 88.69           C  
ATOM   1425  O   MET A 187      -3.811   0.593  18.250  1.00 88.69           O  
ATOM   1426  CG  MET A 187      -3.463   2.885  14.375  1.00 88.69           C  
ATOM   1427  SD  MET A 187      -2.039   3.025  13.227  1.00 88.69           S  
ATOM   1428  CE  MET A 187      -1.968   1.325  12.602  1.00 88.69           C  
ATOM   1429  N   LYS A 188      -3.297   2.613  18.859  1.00 88.00           N  
ATOM   1430  CA  LYS A 188      -2.857   2.135  20.156  1.00 88.00           C  
ATOM   1431  C   LYS A 188      -4.020   1.530  20.938  1.00 88.00           C  
ATOM   1432  CB  LYS A 188      -2.221   3.271  20.969  1.00 88.00           C  
ATOM   1433  O   LYS A 188      -3.875   0.469  21.562  1.00 88.00           O  
ATOM   1434  CG  LYS A 188      -1.586   2.826  22.266  1.00 88.00           C  
ATOM   1435  CD  LYS A 188      -0.920   3.988  23.000  1.00 88.00           C  
ATOM   1436  CE  LYS A 188      -0.342   3.559  24.328  1.00 88.00           C  
ATOM   1437  NZ  LYS A 188       0.330   4.691  25.031  1.00 88.00           N  
ATOM   1438  N   GLN A 189      -5.141   2.170  20.922  1.00 85.56           N  
ATOM   1439  CA  GLN A 189      -6.336   1.662  21.578  1.00 85.56           C  
ATOM   1440  C   GLN A 189      -6.762   0.316  21.000  1.00 85.56           C  
ATOM   1441  CB  GLN A 189      -7.484   2.668  21.469  1.00 85.56           C  
ATOM   1442  O   GLN A 189      -7.129  -0.597  21.750  1.00 85.56           O  
ATOM   1443  CG  GLN A 189      -8.695   2.324  22.328  1.00 85.56           C  
ATOM   1444  CD  GLN A 189      -9.758   3.404  22.297  1.00 85.56           C  
ATOM   1445  NE2 GLN A 189     -10.852   3.176  23.016  1.00 85.56           N  
ATOM   1446  OE1 GLN A 189      -9.602   4.434  21.641  1.00 85.56           O  
ATOM   1447  N   VAL A 190      -6.715   0.328  19.734  1.00 90.50           N  
ATOM   1448  CA  VAL A 190      -7.082  -0.908  19.047  1.00 90.50           C  
ATOM   1449  C   VAL A 190      -6.137  -2.031  19.484  1.00 90.50           C  
ATOM   1450  CB  VAL A 190      -7.055  -0.739  17.516  1.00 90.50           C  
ATOM   1451  O   VAL A 190      -6.578  -3.150  19.750  1.00 90.50           O  
ATOM   1452  CG1 VAL A 190      -7.254  -2.084  16.828  1.00 90.50           C  
ATOM   1453  CG2 VAL A 190      -8.125   0.259  17.078  1.00 90.50           C  
ATOM   1454  N   ALA A 191      -4.922  -1.816  19.484  1.00 88.38           N  
ATOM   1455  CA  ALA A 191      -3.904  -2.793  19.859  1.00 88.38           C  
ATOM   1456  C   ALA A 191      -4.117  -3.277  21.297  1.00 88.38           C  
ATOM   1457  CB  ALA A 191      -2.508  -2.197  19.703  1.00 88.38           C  
ATOM   1458  O   ALA A 191      -4.023  -4.477  21.562  1.00 88.38           O  
ATOM   1459  N   MET A 192      -4.426  -2.383  22.109  1.00 88.75           N  
ATOM   1460  CA  MET A 192      -4.680  -2.738  23.500  1.00 88.75           C  
ATOM   1461  C   MET A 192      -5.914  -3.629  23.625  1.00 88.75           C  
ATOM   1462  CB  MET A 192      -4.863  -1.479  24.359  1.00 88.75           C  
ATOM   1463  O   MET A 192      -5.926  -4.578  24.406  1.00 88.75           O  
ATOM   1464  CG  MET A 192      -3.557  -0.810  24.750  1.00 88.75           C  
ATOM   1465  SD  MET A 192      -3.795   0.532  25.969  1.00 88.75           S  
ATOM   1466  CE  MET A 192      -5.488   1.042  25.562  1.00 88.75           C  
ATOM   1467  N   GLN A 193      -6.969  -3.299  22.875  1.00 85.94           N  
ATOM   1468  CA  GLN A 193      -8.172  -4.125  22.844  1.00 85.94           C  
ATOM   1469  C   GLN A 193      -7.855  -5.535  22.344  1.00 85.94           C  
ATOM   1470  CB  GLN A 193      -9.242  -3.482  21.969  1.00 85.94           C  
ATOM   1471  O   GLN A 193      -8.422  -6.512  22.844  1.00 85.94           O  
ATOM   1472  CG  GLN A 193     -10.023  -2.377  22.656  1.00 85.94           C  
ATOM   1473  CD  GLN A 193     -11.047  -1.728  21.750  1.00 85.94           C  
ATOM   1474  NE2 GLN A 193     -11.750  -0.721  22.266  1.00 85.94           N  
ATOM   1475  OE1 GLN A 193     -11.211  -2.125  20.594  1.00 85.94           O  
ATOM   1476  N   LEU A 194      -7.062  -5.629  21.406  1.00 88.00           N  
ATOM   1477  CA  LEU A 194      -6.695  -6.922  20.844  1.00 88.00           C  
ATOM   1478  C   LEU A 194      -5.906  -7.754  21.844  1.00 88.00           C  
ATOM   1479  CB  LEU A 194      -5.875  -6.727  19.562  1.00 88.00           C  
ATOM   1480  O   LEU A 194      -6.086  -8.969  21.922  1.00 88.00           O  
ATOM   1481  CG  LEU A 194      -6.637  -6.223  18.328  1.00 88.00           C  
ATOM   1482  CD1 LEU A 194      -5.668  -5.926  17.188  1.00 88.00           C  
ATOM   1483  CD2 LEU A 194      -7.684  -7.242  17.906  1.00 88.00           C  
ATOM   1484  N   ILE A 195      -5.078  -7.105  22.516  1.00 86.69           N  
ATOM   1485  CA  ILE A 195      -4.270  -7.781  23.531  1.00 86.69           C  
ATOM   1486  C   ILE A 195      -5.152  -8.203  24.688  1.00 86.69           C  
ATOM   1487  CB  ILE A 195      -3.119  -6.879  24.016  1.00 86.69           C  
ATOM   1488  O   ILE A 195      -4.973  -9.289  25.250  1.00 86.69           O  
ATOM   1489  CG1 ILE A 195      -2.146  -6.570  22.875  1.00 86.69           C  
ATOM   1490  CG2 ILE A 195      -2.389  -7.535  25.203  1.00 86.69           C  
ATOM   1491  CD1 ILE A 195      -1.136  -5.480  23.203  1.00 86.69           C  
ATOM   1492  N   GLU A 196      -6.102  -7.461  25.141  1.00 76.38           N  
ATOM   1493  CA  GLU A 196      -6.977  -7.762  26.266  1.00 76.38           C  
ATOM   1494  C   GLU A 196      -7.977  -8.859  25.922  1.00 76.38           C  
ATOM   1495  CB  GLU A 196      -7.719  -6.500  26.734  1.00 76.38           C  
ATOM   1496  O   GLU A 196      -8.406  -9.625  26.781  1.00 76.38           O  
ATOM   1497  CG  GLU A 196      -6.844  -5.516  27.484  1.00 76.38           C  
ATOM   1498  CD  GLU A 196      -7.582  -4.246  27.891  1.00 76.38           C  
ATOM   1499  OE1 GLU A 196      -6.961  -3.355  28.516  1.00 76.38           O  
ATOM   1500  OE2 GLU A 196      -8.789  -4.145  27.578  1.00 76.38           O  
ATOM   1501  N   ASP A 197      -8.438  -8.930  24.719  1.00 62.78           N  
ATOM   1502  CA  ASP A 197      -9.383  -9.938  24.250  1.00 62.78           C  
ATOM   1503  C   ASP A 197      -8.695 -11.289  24.062  1.00 62.78           C  
ATOM   1504  CB  ASP A 197     -10.016  -9.484  22.922  1.00 62.78           C  
ATOM   1505  O   ASP A 197      -9.359 -12.305  23.859  1.00 62.78           O  
ATOM   1506  CG  ASP A 197     -11.109  -8.445  23.109  1.00 62.78           C  
ATOM   1507  OD1 ASP A 197     -11.500  -8.188  24.266  1.00 62.78           O  
ATOM   1508  OD2 ASP A 197     -11.578  -7.895  22.094  1.00 62.78           O  
ATOM   1509  N   LEU A 198      -7.422 -11.484  24.203  1.00 53.06           N  
ATOM   1510  CA  LEU A 198      -6.711 -12.758  24.297  1.00 53.06           C  
ATOM   1511  C   LEU A 198      -6.711 -13.281  25.719  1.00 53.06           C  
ATOM   1512  CB  LEU A 198      -5.273 -12.602  23.797  1.00 53.06           C  
ATOM   1513  O   LEU A 198      -6.812 -14.492  25.938  1.00 53.06           O  
ATOM   1514  CG  LEU A 198      -5.059 -12.758  22.281  1.00 53.06           C  
ATOM   1515  CD1 LEU A 198      -4.023 -11.758  21.781  1.00 53.06           C  
ATOM   1516  CD2 LEU A 198      -4.637 -14.188  21.953  1.00 53.06           C  
TER    1517      LEU A 198                                                      
ENDMDL                                                                          
END                                                                             
