# Supplementary material for: Phosphorylation tunes strain-specific protein condensation during rotavirus replication organelle assembly
Source: EMBO J. 2026 May 26;45(13):4733–65. doi: 10.1038/s44318-026-00814-z (PMC13324165; doi:10.1038/s44318-026-00814-z)
Supplement: Supplementary file 11 — Source data Fig. 9 [file 44318_2026_814_MOESM11_ESM.zip › Figure_7/Figure 7A/NSP5 SA11/NSP5SA11_d9b1a_unrelaxed_rank_004_alphafold2_ptm_model_5_seed_000.pdb]

MODEL     1                                                                     
ATOM      1  N   MET A   1     -18.078  20.469  18.375  1.00 44.25           N  
ATOM      2  CA  MET A   1     -19.297  19.906  17.781  1.00 44.25           C  
ATOM      3  C   MET A   1     -19.172  18.391  17.641  1.00 44.25           C  
ATOM      4  CB  MET A   1     -19.547  20.531  16.406  1.00 44.25           C  
ATOM      5  O   MET A   1     -18.188  17.875  17.125  1.00 44.25           O  
ATOM      6  CG  MET A   1     -20.016  21.969  16.469  1.00 44.25           C  
ATOM      7  SD  MET A   1     -20.484  22.625  14.812  1.00 44.25           S  
ATOM      8  CE  MET A   1     -19.328  24.016  14.688  1.00 44.25           C  
ATOM      9  N   SER A   2     -19.656  17.547  18.641  1.00 51.12           N  
ATOM     10  CA  SER A   2     -19.609  16.078  18.703  1.00 51.12           C  
ATOM     11  C   SER A   2     -20.812  15.461  18.000  1.00 51.12           C  
ATOM     12  CB  SER A   2     -19.547  15.609  20.156  1.00 51.12           C  
ATOM     13  O   SER A   2     -21.891  16.047  17.969  1.00 51.12           O  
ATOM     14  OG  SER A   2     -20.719  15.992  20.859  1.00 51.12           O  
ATOM     15  N   LEU A   3     -20.547  14.688  17.000  1.00 41.34           N  
ATOM     16  CA  LEU A   3     -21.375  13.820  16.156  1.00 41.34           C  
ATOM     17  C   LEU A   3     -21.766  12.555  16.906  1.00 41.34           C  
ATOM     18  CB  LEU A   3     -20.625  13.461  14.875  1.00 41.34           C  
ATOM     19  O   LEU A   3     -20.922  11.883  17.500  1.00 41.34           O  
ATOM     20  CG  LEU A   3     -20.875  14.359  13.664  1.00 41.34           C  
ATOM     21  CD1 LEU A   3     -19.578  14.586  12.898  1.00 41.34           C  
ATOM     22  CD2 LEU A   3     -21.938  13.766  12.766  1.00 41.34           C  
ATOM     23  N   SER A   4     -23.016  12.398  17.297  1.00 47.00           N  
ATOM     24  CA  SER A   4     -23.594  11.188  17.891  1.00 47.00           C  
ATOM     25  C   SER A   4     -24.531  10.484  16.906  1.00 47.00           C  
ATOM     26  CB  SER A   4     -24.359  11.516  19.172  1.00 47.00           C  
ATOM     27  O   SER A   4     -25.312  11.133  16.203  1.00 47.00           O  
ATOM     28  OG  SER A   4     -23.781  12.641  19.812  1.00 47.00           O  
ATOM     29  N   ILE A   5     -24.156   9.312  16.406  1.00 53.12           N  
ATOM     30  CA  ILE A   5     -24.938   8.398  15.602  1.00 53.12           C  
ATOM     31  C   ILE A   5     -25.672   7.402  16.500  1.00 53.12           C  
ATOM     32  CB  ILE A   5     -24.062   7.645  14.578  1.00 53.12           C  
ATOM     33  O   ILE A   5     -25.047   6.742  17.344  1.00 53.12           O  
ATOM     34  CG1 ILE A   5     -23.266   8.641  13.727  1.00 53.12           C  
ATOM     35  CG2 ILE A   5     -24.906   6.730  13.695  1.00 53.12           C  
ATOM     36  CD1 ILE A   5     -22.109   8.008  12.953  1.00 53.12           C  
ATOM     37  N   ASP A   6     -26.984   7.500  16.719  1.00 53.50           N  
ATOM     38  CA  ASP A   6     -27.938   6.648  17.406  1.00 53.50           C  
ATOM     39  C   ASP A   6     -28.344   5.457  16.547  1.00 53.50           C  
ATOM     40  CB  ASP A   6     -29.188   7.457  17.797  1.00 53.50           C  
ATOM     41  O   ASP A   6     -28.922   5.633  15.461  1.00 53.50           O  
ATOM     42  CG  ASP A   6     -30.109   6.691  18.734  1.00 53.50           C  
ATOM     43  OD1 ASP A   6     -29.750   5.578  19.172  1.00 53.50           O  
ATOM     44  OD2 ASP A   6     -31.219   7.211  19.031  1.00 53.50           O  
ATOM     45  N   VAL A   7     -27.875   4.219  16.844  1.00 56.72           N  
ATOM     46  CA  VAL A   7     -28.016   2.979  16.094  1.00 56.72           C  
ATOM     47  C   VAL A   7     -29.141   2.135  16.688  1.00 56.72           C  
ATOM     48  CB  VAL A   7     -26.703   2.172  16.062  1.00 56.72           C  
ATOM     49  O   VAL A   7     -29.375   1.002  16.250  1.00 56.72           O  
ATOM     50  CG1 VAL A   7     -26.734   1.101  14.977  1.00 56.72           C  
ATOM     51  CG2 VAL A   7     -25.516   3.104  15.867  1.00 56.72           C  
ATOM     52  N   THR A   8     -29.969   2.766  17.656  1.00 63.56           N  
ATOM     53  CA  THR A   8     -31.016   1.968  18.281  1.00 63.56           C  
ATOM     54  C   THR A   8     -32.219   1.839  17.359  1.00 63.56           C  
ATOM     55  CB  THR A   8     -31.438   2.582  19.625  1.00 63.56           C  
ATOM     56  O   THR A   8     -33.094   1.010  17.594  1.00 63.56           O  
ATOM     57  CG2 THR A   8     -30.312   2.539  20.641  1.00 63.56           C  
ATOM     58  OG1 THR A   8     -31.828   3.943  19.422  1.00 63.56           O  
ATOM     59  N   SER A   9     -32.125   2.447  16.203  1.00 48.66           N  
ATOM     60  CA  SER A   9     -33.312   2.277  15.359  1.00 48.66           C  
ATOM     61  C   SER A   9     -33.000   1.355  14.180  1.00 48.66           C  
ATOM     62  CB  SER A   9     -33.781   3.633  14.852  1.00 48.66           C  
ATOM     63  O   SER A   9     -33.844   1.231  13.266  1.00 48.66           O  
ATOM     64  OG  SER A   9     -32.719   4.438  14.422  1.00 48.66           O  
ATOM     65  N   LEU A  10     -32.000   0.413  14.305  1.00 48.84           N  
ATOM     66  CA  LEU A  10     -31.797  -0.483  13.172  1.00 48.84           C  
ATOM     67  C   LEU A  10     -32.656  -1.727  13.289  1.00 48.84           C  
ATOM     68  CB  LEU A  10     -30.312  -0.889  13.086  1.00 48.84           C  
ATOM     69  O   LEU A  10     -32.906  -2.213  14.398  1.00 48.84           O  
ATOM     70  CG  LEU A  10     -29.391   0.081  12.352  1.00 48.84           C  
ATOM     71  CD1 LEU A  10     -28.500   0.820  13.352  1.00 48.84           C  
ATOM     72  CD2 LEU A  10     -28.547  -0.661  11.328  1.00 48.84           C  
ATOM     73  N   PRO A  11     -33.469  -2.010  12.320  1.00 49.09           N  
ATOM     74  CA  PRO A  11     -34.281  -3.234  12.336  1.00 49.09           C  
ATOM     75  C   PRO A  11     -33.469  -4.473  12.695  1.00 49.09           C  
ATOM     76  CB  PRO A  11     -34.812  -3.326  10.898  1.00 49.09           C  
ATOM     77  O   PRO A  11     -32.281  -4.570  12.328  1.00 49.09           O  
ATOM     78  CG  PRO A  11     -34.000  -2.316  10.141  1.00 49.09           C  
ATOM     79  CD  PRO A  11     -33.281  -1.453  11.117  1.00 49.09           C  
ATOM     80  N   SER A  12     -33.812  -5.215  13.781  1.00 45.34           N  
ATOM     81  CA  SER A  12     -33.312  -6.500  14.266  1.00 45.34           C  
ATOM     82  C   SER A  12     -33.594  -7.613  13.266  1.00 45.34           C  
ATOM     83  CB  SER A  12     -33.938  -6.848  15.617  1.00 45.34           C  
ATOM     84  O   SER A  12     -34.688  -7.684  12.695  1.00 45.34           O  
ATOM     85  OG  SER A  12     -33.688  -5.820  16.562  1.00 45.34           O  
ATOM     86  N   ILE A  13     -32.594  -8.062  12.508  1.00 47.12           N  
ATOM     87  CA  ILE A  13     -32.719  -9.219  11.625  1.00 47.12           C  
ATOM     88  C   ILE A  13     -32.969 -10.477  12.461  1.00 47.12           C  
ATOM     89  CB  ILE A  13     -31.484  -9.414  10.734  1.00 47.12           C  
ATOM     90  O   ILE A  13     -32.188 -10.805  13.352  1.00 47.12           O  
ATOM     91  CG1 ILE A  13     -31.141  -8.102  10.008  1.00 47.12           C  
ATOM     92  CG2 ILE A  13     -31.703 -10.547   9.727  1.00 47.12           C  
ATOM     93  CD1 ILE A  13     -29.797  -8.117   9.305  1.00 47.12           C  
ATOM     94  N   PRO A  14     -34.188 -11.016  12.555  1.00 43.75           N  
ATOM     95  CA  PRO A  14     -34.469 -12.258  13.266  1.00 43.75           C  
ATOM     96  C   PRO A  14     -33.625 -13.430  12.805  1.00 43.75           C  
ATOM     97  CB  PRO A  14     -35.938 -12.508  12.938  1.00 43.75           C  
ATOM     98  O   PRO A  14     -33.156 -13.445  11.664  1.00 43.75           O  
ATOM     99  CG  PRO A  14     -36.250 -11.625  11.773  1.00 43.75           C  
ATOM    100  CD  PRO A  14     -35.156 -10.602  11.672  1.00 43.75           C  
ATOM    101  N   SER A  15     -32.906 -14.133  13.750  1.00 50.16           N  
ATOM    102  CA  SER A  15     -32.062 -15.320  13.656  1.00 50.16           C  
ATOM    103  C   SER A  15     -32.781 -16.453  12.930  1.00 50.16           C  
ATOM    104  CB  SER A  15     -31.641 -15.781  15.055  1.00 50.16           C  
ATOM    105  O   SER A  15     -32.188 -17.500  12.688  1.00 50.16           O  
ATOM    106  OG  SER A  15     -32.781 -16.094  15.844  1.00 50.16           O  
ATOM    107  N   THR A  16     -34.031 -16.219  12.492  1.00 44.78           N  
ATOM    108  CA  THR A  16     -34.688 -17.359  11.844  1.00 44.78           C  
ATOM    109  C   THR A  16     -34.250 -17.469  10.383  1.00 44.78           C  
ATOM    110  CB  THR A  16     -36.219 -17.266  11.906  1.00 44.78           C  
ATOM    111  O   THR A  16     -34.594 -18.422   9.688  1.00 44.78           O  
ATOM    112  CG2 THR A  16     -36.719 -17.375  13.352  1.00 44.78           C  
ATOM    113  OG1 THR A  16     -36.625 -16.000  11.375  1.00 44.78           O  
ATOM    114  N   ILE A  17     -33.281 -16.672   9.961  1.00 44.31           N  
ATOM    115  CA  ILE A  17     -32.781 -16.828   8.602  1.00 44.31           C  
ATOM    116  C   ILE A  17     -31.594 -17.797   8.594  1.00 44.31           C  
ATOM    117  CB  ILE A  17     -32.375 -15.469   7.996  1.00 44.31           C  
ATOM    118  O   ILE A  17     -31.125 -18.203   7.527  1.00 44.31           O  
ATOM    119  CG1 ILE A  17     -33.562 -14.508   7.977  1.00 44.31           C  
ATOM    120  CG2 ILE A  17     -31.781 -15.656   6.590  1.00 44.31           C  
ATOM    121  CD1 ILE A  17     -33.219 -13.102   7.508  1.00 44.31           C  
ATOM    122  N   TYR A  18     -31.203 -18.391   9.773  1.00 44.19           N  
ATOM    123  CA  TYR A  18     -30.094 -19.328   9.688  1.00 44.19           C  
ATOM    124  C   TYR A  18     -30.609 -20.766   9.625  1.00 44.19           C  
ATOM    125  CB  TYR A  18     -29.156 -19.172  10.883  1.00 44.19           C  
ATOM    126  O   TYR A  18     -29.828 -21.703   9.453  1.00 44.19           O  
ATOM    127  CG  TYR A  18     -28.109 -18.078  10.695  1.00 44.19           C  
ATOM    128  CD1 TYR A  18     -26.938 -18.344  10.008  1.00 44.19           C  
ATOM    129  CD2 TYR A  18     -28.328 -16.812  11.203  1.00 44.19           C  
ATOM    130  CE1 TYR A  18     -25.969 -17.344   9.836  1.00 44.19           C  
ATOM    131  CE2 TYR A  18     -27.375 -15.805  11.039  1.00 44.19           C  
ATOM    132  OH  TYR A  18     -25.266 -15.094  10.180  1.00 44.19           O  
ATOM    133  CZ  TYR A  18     -26.203 -16.078  10.352  1.00 44.19           C  
ATOM    134  N   LYS A  19     -32.000 -20.953   9.445  1.00 35.56           N  
ATOM    135  CA  LYS A  19     -32.281 -22.391   9.461  1.00 35.56           C  
ATOM    136  C   LYS A  19     -32.875 -22.859   8.141  1.00 35.56           C  
ATOM    137  CB  LYS A  19     -33.219 -22.750  10.617  1.00 35.56           C  
ATOM    138  O   LYS A  19     -33.969 -23.469   8.109  1.00 35.56           O  
ATOM    139  CG  LYS A  19     -32.562 -22.750  11.984  1.00 35.56           C  
ATOM    140  CD  LYS A  19     -33.375 -23.547  12.992  1.00 35.56           C  
ATOM    141  CE  LYS A  19     -32.688 -23.562  14.359  1.00 35.56           C  
ATOM    142  NZ  LYS A  19     -33.469 -24.375  15.352  1.00 35.56           N  
ATOM    143  N   ASN A  20     -32.531 -22.234   7.012  1.00 39.88           N  
ATOM    144  CA  ASN A  20     -33.031 -22.875   5.816  1.00 39.88           C  
ATOM    145  C   ASN A  20     -32.062 -23.938   5.289  1.00 39.88           C  
ATOM    146  CB  ASN A  20     -33.344 -21.844   4.730  1.00 39.88           C  
ATOM    147  O   ASN A  20     -30.891 -23.672   5.094  1.00 39.88           O  
ATOM    148  CG  ASN A  20     -34.812 -21.469   4.668  1.00 39.88           C  
ATOM    149  ND2 ASN A  20     -35.125 -20.359   4.004  1.00 39.88           N  
ATOM    150  OD1 ASN A  20     -35.656 -22.172   5.219  1.00 39.88           O  
ATOM    151  N   GLU A  21     -32.062 -25.172   5.906  1.00 34.78           N  
ATOM    152  CA  GLU A  21     -31.734 -26.531   5.480  1.00 34.78           C  
ATOM    153  C   GLU A  21     -31.797 -26.656   3.959  1.00 34.78           C  
ATOM    154  CB  GLU A  21     -32.688 -27.531   6.125  1.00 34.78           C  
ATOM    155  O   GLU A  21     -32.844 -26.484   3.354  1.00 34.78           O  
ATOM    156  CG  GLU A  21     -32.250 -28.016   7.500  1.00 34.78           C  
ATOM    157  CD  GLU A  21     -33.062 -29.203   8.008  1.00 34.78           C  
ATOM    158  OE1 GLU A  21     -32.656 -29.812   9.023  1.00 34.78           O  
ATOM    159  OE2 GLU A  21     -34.094 -29.531   7.387  1.00 34.78           O  
ATOM    160  N   SER A  22     -31.109 -25.766   3.168  1.00 35.34           N  
ATOM    161  CA  SER A  22     -30.938 -25.859   1.722  1.00 35.34           C  
ATOM    162  C   SER A  22     -30.594 -27.281   1.303  1.00 35.34           C  
ATOM    163  CB  SER A  22     -29.859 -24.906   1.241  1.00 35.34           C  
ATOM    164  O   SER A  22     -29.781 -27.953   1.948  1.00 35.34           O  
ATOM    165  OG  SER A  22     -30.109 -23.578   1.699  1.00 35.34           O  
ATOM    166  N   SER A  23     -31.547 -28.188   1.087  1.00 29.91           N  
ATOM    167  CA  SER A  23     -31.625 -29.266   0.094  1.00 29.91           C  
ATOM    168  C   SER A  23     -30.938 -28.859  -1.204  1.00 29.91           C  
ATOM    169  CB  SER A  23     -33.094 -29.625  -0.188  1.00 29.91           C  
ATOM    170  O   SER A  23     -31.125 -27.750  -1.698  1.00 29.91           O  
ATOM    171  OG  SER A  23     -33.594 -30.484   0.827  1.00 29.91           O  
ATOM    172  N   SER A  24     -29.625 -29.250  -1.353  1.00 30.70           N  
ATOM    173  CA  SER A  24     -28.609 -29.391  -2.391  1.00 30.70           C  
ATOM    174  C   SER A  24     -29.219 -29.875  -3.699  1.00 30.70           C  
ATOM    175  CB  SER A  24     -27.500 -30.344  -1.939  1.00 30.70           C  
ATOM    176  O   SER A  24     -29.891 -30.922  -3.729  1.00 30.70           O  
ATOM    177  OG  SER A  24     -26.625 -29.688  -1.043  1.00 30.70           O  
ATOM    178  N   THR A  25     -29.797 -29.016  -4.555  1.00 32.19           N  
ATOM    179  CA  THR A  25     -29.953 -29.438  -5.945  1.00 32.19           C  
ATOM    180  C   THR A  25     -28.938 -28.719  -6.836  1.00 32.19           C  
ATOM    181  CB  THR A  25     -31.375 -29.156  -6.461  1.00 32.19           C  
ATOM    182  O   THR A  25     -28.766 -27.500  -6.742  1.00 32.19           O  
ATOM    183  CG2 THR A  25     -32.406 -29.984  -5.707  1.00 32.19           C  
ATOM    184  OG1 THR A  25     -31.672 -27.766  -6.277  1.00 32.19           O  
ATOM    185  N   THR A  26     -27.641 -29.203  -6.930  1.00 31.69           N  
ATOM    186  CA  THR A  26     -26.516 -29.062  -7.855  1.00 31.69           C  
ATOM    187  C   THR A  26     -27.000 -29.141  -9.297  1.00 31.69           C  
ATOM    188  CB  THR A  26     -25.453 -30.156  -7.613  1.00 31.69           C  
ATOM    189  O   THR A  26     -27.750 -30.047  -9.664  1.00 31.69           O  
ATOM    190  CG2 THR A  26     -24.109 -29.766  -8.219  1.00 31.69           C  
ATOM    191  OG1 THR A  26     -25.297 -30.344  -6.203  1.00 31.69           O  
ATOM    192  N   SER A  27     -27.281 -28.031  -9.953  1.00 31.53           N  
ATOM    193  CA  SER A  27     -27.438 -27.906 -11.398  1.00 31.53           C  
ATOM    194  C   SER A  27     -26.172 -27.359 -12.039  1.00 31.53           C  
ATOM    195  CB  SER A  27     -28.625 -27.000 -11.727  1.00 31.53           C  
ATOM    196  O   SER A  27     -25.531 -26.453 -11.508  1.00 31.53           O  
ATOM    197  OG  SER A  27     -28.469 -25.734 -11.117  1.00 31.53           O  
ATOM    198  N   THR A  28     -25.297 -28.281 -12.555  1.00 31.06           N  
ATOM    199  CA  THR A  28     -24.156 -28.219 -13.453  1.00 31.06           C  
ATOM    200  C   THR A  28     -24.562 -27.625 -14.797  1.00 31.06           C  
ATOM    201  CB  THR A  28     -23.531 -29.609 -13.664  1.00 31.06           C  
ATOM    202  O   THR A  28     -25.484 -28.125 -15.445  1.00 31.06           O  
ATOM    203  CG2 THR A  28     -22.625 -29.984 -12.500  1.00 31.06           C  
ATOM    204  OG1 THR A  28     -24.578 -30.578 -13.781  1.00 31.06           O  
ATOM    205  N   LEU A  29     -24.906 -26.344 -14.906  1.00 31.64           N  
ATOM    206  CA  LEU A  29     -25.047 -25.750 -16.234  1.00 31.64           C  
ATOM    207  C   LEU A  29     -23.781 -24.984 -16.609  1.00 31.64           C  
ATOM    208  CB  LEU A  29     -26.250 -24.812 -16.281  1.00 31.64           C  
ATOM    209  O   LEU A  29     -23.219 -24.250 -15.789  1.00 31.64           O  
ATOM    210  CG  LEU A  29     -27.625 -25.469 -16.469  1.00 31.64           C  
ATOM    211  CD1 LEU A  29     -28.703 -24.641 -15.789  1.00 31.64           C  
ATOM    212  CD2 LEU A  29     -27.922 -25.656 -17.953  1.00 31.64           C  
ATOM    213  N   SER A  30     -22.875 -25.578 -17.438  1.00 30.03           N  
ATOM    214  CA  SER A  30     -22.359 -25.250 -18.766  1.00 30.03           C  
ATOM    215  C   SER A  30     -21.859 -23.812 -18.812  1.00 30.03           C  
ATOM    216  CB  SER A  30     -23.453 -25.453 -19.828  1.00 30.03           C  
ATOM    217  O   SER A  30     -22.547 -22.891 -18.375  1.00 30.03           O  
ATOM    218  OG  SER A  30     -23.438 -26.781 -20.312  1.00 30.03           O  
ATOM    219  N   GLY A  31     -20.469 -23.594 -18.609  1.00 31.23           N  
ATOM    220  CA  GLY A  31     -19.625 -22.781 -19.500  1.00 31.23           C  
ATOM    221  C   GLY A  31     -18.375 -22.266 -18.812  1.00 31.23           C  
ATOM    222  O   GLY A  31     -18.391 -21.953 -17.625  1.00 31.23           O  
ATOM    223  N   LYS A  32     -17.391 -23.156 -18.609  1.00 35.34           N  
ATOM    224  CA  LYS A  32     -15.945 -23.031 -18.516  1.00 35.34           C  
ATOM    225  C   LYS A  32     -15.547 -21.984 -17.484  1.00 35.34           C  
ATOM    226  CB  LYS A  32     -15.352 -22.656 -19.891  1.00 35.34           C  
ATOM    227  O   LYS A  32     -14.359 -21.688 -17.312  1.00 35.34           O  
ATOM    228  CG  LYS A  32     -15.672 -23.672 -20.984  1.00 35.34           C  
ATOM    229  CD  LYS A  32     -15.172 -23.188 -22.344  1.00 35.34           C  
ATOM    230  CE  LYS A  32     -15.250 -24.297 -23.391  1.00 35.34           C  
ATOM    231  NZ  LYS A  32     -14.781 -23.812 -24.719  1.00 35.34           N  
ATOM    232  N   SER A  33     -16.297 -21.875 -16.391  1.00 37.44           N  
ATOM    233  CA  SER A  33     -15.703 -21.250 -15.211  1.00 37.44           C  
ATOM    234  C   SER A  33     -15.594 -22.234 -14.062  1.00 37.44           C  
ATOM    235  CB  SER A  33     -16.516 -20.031 -14.781  1.00 37.44           C  
ATOM    236  O   SER A  33     -16.578 -22.906 -13.719  1.00 37.44           O  
ATOM    237  OG  SER A  33     -17.031 -19.344 -15.906  1.00 37.44           O  
ATOM    238  N   ILE A  34     -14.992 -23.375 -14.297  1.00 39.03           N  
ATOM    239  CA  ILE A  34     -14.383 -24.219 -13.273  1.00 39.03           C  
ATOM    240  C   ILE A  34     -14.820 -23.750 -11.891  1.00 39.03           C  
ATOM    241  CB  ILE A  34     -12.844 -24.203 -13.383  1.00 39.03           C  
ATOM    242  O   ILE A  34     -14.625 -22.578 -11.539  1.00 39.03           O  
ATOM    243  CG1 ILE A  34     -12.352 -25.469 -14.102  1.00 39.03           C  
ATOM    244  CG2 ILE A  34     -12.203 -24.094 -11.992  1.00 39.03           C  
ATOM    245  CD1 ILE A  34     -11.359 -25.188 -15.227  1.00 39.03           C  
ATOM    246  N   GLY A  35     -16.062 -23.734 -11.555  1.00 33.16           N  
ATOM    247  CA  GLY A  35     -16.828 -24.234 -10.422  1.00 33.16           C  
ATOM    248  C   GLY A  35     -16.078 -24.156  -9.109  1.00 33.16           C  
ATOM    249  O   GLY A  35     -15.047 -24.828  -8.945  1.00 33.16           O  
ATOM    250  N   ARG A  36     -15.727 -22.938  -8.633  1.00 34.47           N  
ATOM    251  CA  ARG A  36     -15.453 -22.609  -7.238  1.00 34.47           C  
ATOM    252  C   ARG A  36     -16.344 -23.422  -6.301  1.00 34.47           C  
ATOM    253  CB  ARG A  36     -15.656 -21.125  -6.988  1.00 34.47           C  
ATOM    254  O   ARG A  36     -17.562 -23.328  -6.359  1.00 34.47           O  
ATOM    255  CG  ARG A  36     -14.703 -20.234  -7.766  1.00 34.47           C  
ATOM    256  CD  ARG A  36     -14.758 -18.781  -7.289  1.00 34.47           C  
ATOM    257  NE  ARG A  36     -13.422 -18.219  -7.141  1.00 34.47           N  
ATOM    258  NH1 ARG A  36     -14.039 -16.094  -7.828  1.00 34.47           N  
ATOM    259  NH2 ARG A  36     -11.867 -16.531  -7.234  1.00 34.47           N  
ATOM    260  CZ  ARG A  36     -13.109 -16.938  -7.402  1.00 34.47           C  
ATOM    261  N   SER A  37     -16.281 -24.719  -6.336  1.00 39.31           N  
ATOM    262  CA  SER A  37     -16.859 -25.406  -5.188  1.00 39.31           C  
ATOM    263  C   SER A  37     -16.578 -24.641  -3.893  1.00 39.31           C  
ATOM    264  CB  SER A  37     -16.328 -26.828  -5.078  1.00 39.31           C  
ATOM    265  O   SER A  37     -15.477 -24.141  -3.686  1.00 39.31           O  
ATOM    266  OG  SER A  37     -14.938 -26.828  -4.809  1.00 39.31           O  
ATOM    267  N   GLU A  38     -17.297 -23.531  -3.533  1.00 41.31           N  
ATOM    268  CA  GLU A  38     -17.344 -23.000  -2.172  1.00 41.31           C  
ATOM    269  C   GLU A  38     -17.250 -24.125  -1.144  1.00 41.31           C  
ATOM    270  CB  GLU A  38     -18.609 -22.188  -1.950  1.00 41.31           C  
ATOM    271  O   GLU A  38     -17.906 -24.078  -0.101  1.00 41.31           O  
ATOM    272  CG  GLU A  38     -18.844 -21.109  -2.998  1.00 41.31           C  
ATOM    273  CD  GLU A  38     -19.719 -19.969  -2.502  1.00 41.31           C  
ATOM    274  OE1 GLU A  38     -19.891 -18.969  -3.244  1.00 41.31           O  
ATOM    275  OE2 GLU A  38     -20.219 -20.062  -1.361  1.00 41.31           O  
ATOM    276  N   GLN A  39     -16.594 -25.250  -1.488  1.00 36.91           N  
ATOM    277  CA  GLN A  39     -16.469 -26.094  -0.309  1.00 36.91           C  
ATOM    278  C   GLN A  39     -15.406 -25.562   0.644  1.00 36.91           C  
ATOM    279  CB  GLN A  39     -16.141 -27.531  -0.716  1.00 36.91           C  
ATOM    280  O   GLN A  39     -14.242 -25.406   0.261  1.00 36.91           O  
ATOM    281  CG  GLN A  39     -16.938 -28.594   0.029  1.00 36.91           C  
ATOM    282  CD  GLN A  39     -16.797 -29.969  -0.579  1.00 36.91           C  
ATOM    283  NE2 GLN A  39     -17.484 -30.953   0.014  1.00 36.91           N  
ATOM    284  OE1 GLN A  39     -16.094 -30.156  -1.574  1.00 36.91           O  
ATOM    285  N   TYR A  40     -15.508 -24.266   1.118  1.00 38.53           N  
ATOM    286  CA  TYR A  40     -14.727 -23.828   2.268  1.00 38.53           C  
ATOM    287  C   TYR A  40     -14.273 -25.000   3.113  1.00 38.53           C  
ATOM    288  CB  TYR A  40     -15.555 -22.859   3.127  1.00 38.53           C  
ATOM    289  O   TYR A  40     -15.086 -25.828   3.523  1.00 38.53           O  
ATOM    290  CG  TYR A  40     -15.680 -21.469   2.533  1.00 38.53           C  
ATOM    291  CD1 TYR A  40     -14.672 -20.531   2.703  1.00 38.53           C  
ATOM    292  CD2 TYR A  40     -16.812 -21.109   1.802  1.00 38.53           C  
ATOM    293  CE1 TYR A  40     -14.789 -19.250   2.160  1.00 38.53           C  
ATOM    294  CE2 TYR A  40     -16.938 -19.844   1.254  1.00 38.53           C  
ATOM    295  OH  TYR A  40     -16.031 -17.656   0.896  1.00 38.53           O  
ATOM    296  CZ  TYR A  40     -15.914 -18.922   1.437  1.00 38.53           C  
ATOM    297  N   ILE A  41     -13.633 -25.984   2.611  1.00 40.97           N  
ATOM    298  CA  ILE A  41     -13.133 -27.062   3.467  1.00 40.97           C  
ATOM    299  C   ILE A  41     -12.570 -26.469   4.758  1.00 40.97           C  
ATOM    300  CB  ILE A  41     -12.047 -27.891   2.748  1.00 40.97           C  
ATOM    301  O   ILE A  41     -11.781 -25.516   4.723  1.00 40.97           O  
ATOM    302  CG1 ILE A  41     -12.617 -28.531   1.476  1.00 40.97           C  
ATOM    303  CG2 ILE A  41     -11.477 -28.953   3.686  1.00 40.97           C  
ATOM    304  CD1 ILE A  41     -11.562 -29.078   0.530  1.00 40.97           C  
ATOM    305  N   SER A  42     -13.383 -26.234   5.852  1.00 38.38           N  
ATOM    306  CA  SER A  42     -13.031 -26.062   7.258  1.00 38.38           C  
ATOM    307  C   SER A  42     -11.906 -27.016   7.664  1.00 38.38           C  
ATOM    308  CB  SER A  42     -14.250 -26.297   8.148  1.00 38.38           C  
ATOM    309  O   SER A  42     -12.156 -28.188   7.938  1.00 38.38           O  
ATOM    310  OG  SER A  42     -15.453 -26.094   7.418  1.00 38.38           O  
ATOM    311  N   PRO A  43     -10.562 -26.812   7.133  1.00 50.47           N  
ATOM    312  CA  PRO A  43      -9.727 -27.531   8.094  1.00 50.47           C  
ATOM    313  C   PRO A  43      -9.156 -26.625   9.180  1.00 50.47           C  
ATOM    314  CB  PRO A  43      -8.602 -28.109   7.227  1.00 50.47           C  
ATOM    315  O   PRO A  43      -8.711 -25.516   8.883  1.00 50.47           O  
ATOM    316  CG  PRO A  43      -8.859 -27.547   5.863  1.00 50.47           C  
ATOM    317  CD  PRO A  43      -9.930 -26.500   5.961  1.00 50.47           C  
ATOM    318  N   ASP A  44     -10.109 -26.078  10.047  1.00 54.53           N  
ATOM    319  CA  ASP A  44     -10.094 -25.609  11.430  1.00 54.53           C  
ATOM    320  C   ASP A  44      -9.500 -24.203  11.531  1.00 54.53           C  
ATOM    321  CB  ASP A  44      -9.312 -26.578  12.312  1.00 54.53           C  
ATOM    322  O   ASP A  44      -8.281 -24.047  11.664  1.00 54.53           O  
ATOM    323  CG  ASP A  44      -9.609 -26.406  13.789  1.00 54.53           C  
ATOM    324  OD1 ASP A  44     -10.555 -25.672  14.141  1.00 54.53           O  
ATOM    325  OD2 ASP A  44      -8.883 -27.016  14.609  1.00 54.53           O  
ATOM    326  N   ALA A  45      -9.875 -23.234  10.688  1.00 61.72           N  
ATOM    327  CA  ALA A  45      -9.609 -21.797  10.875  1.00 61.72           C  
ATOM    328  C   ALA A  45      -9.219 -21.500  12.320  1.00 61.72           C  
ATOM    329  CB  ALA A  45     -10.828 -20.969  10.477  1.00 61.72           C  
ATOM    330  O   ALA A  45      -8.328 -20.688  12.570  1.00 61.72           O  
ATOM    331  N   GLU A  46      -9.812 -22.266  13.164  1.00 67.31           N  
ATOM    332  CA  GLU A  46      -9.531 -22.047  14.578  1.00 67.31           C  
ATOM    333  C   GLU A  46      -8.117 -22.516  14.930  1.00 67.31           C  
ATOM    334  CB  GLU A  46     -10.555 -22.797  15.445  1.00 67.31           C  
ATOM    335  O   GLU A  46      -7.430 -21.859  15.719  1.00 67.31           O  
ATOM    336  CG  GLU A  46     -10.641 -22.281  16.875  1.00 67.31           C  
ATOM    337  CD  GLU A  46     -11.773 -22.906  17.672  1.00 67.31           C  
ATOM    338  OE1 GLU A  46     -11.930 -22.578  18.859  1.00 67.31           O  
ATOM    339  OE2 GLU A  46     -12.508 -23.734  17.094  1.00 67.31           O  
ATOM    340  N   ALA A  47      -7.676 -23.562  14.359  1.00 70.06           N  
ATOM    341  CA  ALA A  47      -6.340 -24.109  14.602  1.00 70.06           C  
ATOM    342  C   ALA A  47      -5.262 -23.188  14.039  1.00 70.06           C  
ATOM    343  CB  ALA A  47      -6.215 -25.500  13.984  1.00 70.06           C  
ATOM    344  O   ALA A  47      -4.223 -22.969  14.672  1.00 70.06           O  
ATOM    345  N   PHE A  48      -5.500 -22.641  12.867  1.00 67.75           N  
ATOM    346  CA  PHE A  48      -4.535 -21.734  12.258  1.00 67.75           C  
ATOM    347  C   PHE A  48      -4.441 -20.438  13.055  1.00 67.75           C  
ATOM    348  CB  PHE A  48      -4.918 -21.438  10.805  1.00 67.75           C  
ATOM    349  O   PHE A  48      -3.342 -19.938  13.305  1.00 67.75           O  
ATOM    350  CG  PHE A  48      -3.998 -20.469  10.125  1.00 67.75           C  
ATOM    351  CD1 PHE A  48      -4.359 -19.125   9.992  1.00 67.75           C  
ATOM    352  CD2 PHE A  48      -2.771 -20.875   9.625  1.00 67.75           C  
ATOM    353  CE1 PHE A  48      -3.510 -18.219   9.359  1.00 67.75           C  
ATOM    354  CE2 PHE A  48      -1.918 -19.984   8.992  1.00 67.75           C  
ATOM    355  CZ  PHE A  48      -2.289 -18.656   8.859  1.00 67.75           C  
ATOM    356  N   ASN A  49      -5.641 -20.000  13.414  1.00 72.81           N  
ATOM    357  CA  ASN A  49      -5.672 -18.781  14.203  1.00 72.81           C  
ATOM    358  C   ASN A  49      -4.934 -18.938  15.531  1.00 72.81           C  
ATOM    359  CB  ASN A  49      -7.113 -18.328  14.445  1.00 72.81           C  
ATOM    360  O   ASN A  49      -4.195 -18.047  15.945  1.00 72.81           O  
ATOM    361  CG  ASN A  49      -7.723 -17.641  13.242  1.00 72.81           C  
ATOM    362  ND2 ASN A  49      -9.047 -17.656  13.156  1.00 72.81           N  
ATOM    363  OD1 ASN A  49      -7.008 -17.094  12.398  1.00 72.81           O  
ATOM    364  N   LYS A  50      -5.148 -20.078  16.141  1.00 74.62           N  
ATOM    365  CA  LYS A  50      -4.453 -20.391  17.391  1.00 74.62           C  
ATOM    366  C   LYS A  50      -2.947 -20.484  17.172  1.00 74.62           C  
ATOM    367  CB  LYS A  50      -4.984 -21.703  17.984  1.00 74.62           C  
ATOM    368  O   LYS A  50      -2.162 -20.031  18.016  1.00 74.62           O  
ATOM    369  CG  LYS A  50      -4.730 -21.844  19.484  1.00 74.62           C  
ATOM    370  CD  LYS A  50      -5.434 -23.062  20.047  1.00 74.62           C  
ATOM    371  CE  LYS A  50      -5.098 -23.281  21.516  1.00 74.62           C  
ATOM    372  NZ  LYS A  50      -5.727 -24.516  22.062  1.00 74.62           N  
ATOM    373  N   TYR A  51      -2.621 -21.062  16.109  1.00 73.44           N  
ATOM    374  CA  TYR A  51      -1.214 -21.188  15.742  1.00 73.44           C  
ATOM    375  C   TYR A  51      -0.590 -19.812  15.516  1.00 73.44           C  
ATOM    376  CB  TYR A  51      -1.057 -22.047  14.484  1.00 73.44           C  
ATOM    377  O   TYR A  51       0.505 -19.531  16.016  1.00 73.44           O  
ATOM    378  CG  TYR A  51       0.350 -22.062  13.938  1.00 73.44           C  
ATOM    379  CD1 TYR A  51       0.706 -21.281  12.836  1.00 73.44           C  
ATOM    380  CD2 TYR A  51       1.326 -22.875  14.516  1.00 73.44           C  
ATOM    381  CE1 TYR A  51       2.000 -21.312  12.328  1.00 73.44           C  
ATOM    382  CE2 TYR A  51       2.625 -22.906  14.016  1.00 73.44           C  
ATOM    383  OH  TYR A  51       4.234 -22.141  12.430  1.00 73.44           O  
ATOM    384  CZ  TYR A  51       2.951 -22.109  12.922  1.00 73.44           C  
ATOM    385  N   MET A  52      -1.216 -18.953  14.852  1.00 75.50           N  
ATOM    386  CA  MET A  52      -0.693 -17.641  14.508  1.00 75.50           C  
ATOM    387  C   MET A  52      -0.604 -16.750  15.750  1.00 75.50           C  
ATOM    388  CB  MET A  52      -1.569 -16.969  13.445  1.00 75.50           C  
ATOM    389  O   MET A  52       0.354 -15.992  15.906  1.00 75.50           O  
ATOM    390  CG  MET A  52      -1.363 -17.516  12.047  1.00 75.50           C  
ATOM    391  SD  MET A  52       0.339 -17.234  11.422  1.00 75.50           S  
ATOM    392  CE  MET A  52       0.530 -15.477  11.805  1.00 75.50           C  
ATOM    393  N   LEU A  53      -1.529 -16.938  16.703  1.00 78.88           N  
ATOM    394  CA  LEU A  53      -1.534 -16.109  17.906  1.00 78.88           C  
ATOM    395  C   LEU A  53      -0.520 -16.625  18.922  1.00 78.88           C  
ATOM    396  CB  LEU A  53      -2.932 -16.094  18.531  1.00 78.88           C  
ATOM    397  O   LEU A  53      -0.063 -15.875  19.781  1.00 78.88           O  
ATOM    398  CG  LEU A  53      -3.998 -15.297  17.766  1.00 78.88           C  
ATOM    399  CD1 LEU A  53      -5.371 -15.516  18.406  1.00 78.88           C  
ATOM    400  CD2 LEU A  53      -3.648 -13.812  17.750  1.00 78.88           C  
ATOM    401  N   SER A  54      -0.274 -17.953  18.859  1.00 81.06           N  
ATOM    402  CA  SER A  54       0.669 -18.531  19.797  1.00 81.06           C  
ATOM    403  C   SER A  54       2.109 -18.297  19.359  1.00 81.06           C  
ATOM    404  CB  SER A  54       0.408 -20.031  19.953  1.00 81.06           C  
ATOM    405  O   SER A  54       3.039 -18.438  20.156  1.00 81.06           O  
ATOM    406  OG  SER A  54       0.668 -20.719  18.750  1.00 81.06           O  
ATOM    407  N   LYS A  55       2.371 -17.797  18.203  1.00 78.50           N  
ATOM    408  CA  LYS A  55       3.725 -17.562  17.703  1.00 78.50           C  
ATOM    409  C   LYS A  55       4.219 -16.172  18.062  1.00 78.50           C  
ATOM    410  CB  LYS A  55       3.777 -17.766  16.188  1.00 78.50           C  
ATOM    411  O   LYS A  55       3.428 -15.227  18.141  1.00 78.50           O  
ATOM    412  CG  LYS A  55       3.773 -19.219  15.758  1.00 78.50           C  
ATOM    413  CD  LYS A  55       5.184 -19.734  15.477  1.00 78.50           C  
ATOM    414  CE  LYS A  55       5.164 -21.094  14.805  1.00 78.50           C  
ATOM    415  NZ  LYS A  55       6.293 -21.953  15.273  1.00 78.50           N  
ATOM    416  N   SER A  56       5.398 -16.094  18.578  1.00 75.69           N  
ATOM    417  CA  SER A  56       6.059 -14.805  18.812  1.00 75.69           C  
ATOM    418  C   SER A  56       6.434 -14.133  17.500  1.00 75.69           C  
ATOM    419  CB  SER A  56       7.309 -15.000  19.672  1.00 75.69           C  
ATOM    420  O   SER A  56       6.715 -14.805  16.516  1.00 75.69           O  
ATOM    421  OG  SER A  56       8.273 -15.781  19.000  1.00 75.69           O  
ATOM    422  N   PRO A  57       6.207 -12.852  17.406  1.00 74.75           N  
ATOM    423  CA  PRO A  57       6.480 -12.070  16.203  1.00 74.75           C  
ATOM    424  C   PRO A  57       7.863 -12.352  15.617  1.00 74.75           C  
ATOM    425  CB  PRO A  57       6.379 -10.625  16.688  1.00 74.75           C  
ATOM    426  O   PRO A  57       8.055 -12.266  14.398  1.00 74.75           O  
ATOM    427  CG  PRO A  57       5.590 -10.695  17.953  1.00 74.75           C  
ATOM    428  CD  PRO A  57       5.785 -12.055  18.547  1.00 74.75           C  
ATOM    429  N   GLU A  58       8.781 -12.797  16.453  1.00 79.25           N  
ATOM    430  CA  GLU A  58      10.148 -13.062  16.000  1.00 79.25           C  
ATOM    431  C   GLU A  58      10.242 -14.391  15.250  1.00 79.25           C  
ATOM    432  CB  GLU A  58      11.117 -13.062  17.188  1.00 79.25           C  
ATOM    433  O   GLU A  58      11.164 -14.594  14.461  1.00 79.25           O  
ATOM    434  CG  GLU A  58      11.328 -11.688  17.812  1.00 79.25           C  
ATOM    435  CD  GLU A  58      10.172 -11.234  18.688  1.00 79.25           C  
ATOM    436  OE1 GLU A  58      10.016 -10.008  18.906  1.00 79.25           O  
ATOM    437  OE2 GLU A  58       9.414 -12.109  19.156  1.00 79.25           O  
ATOM    438  N   ASP A  59       9.281 -15.203  15.516  1.00 79.44           N  
ATOM    439  CA  ASP A  59       9.297 -16.531  14.898  1.00 79.44           C  
ATOM    440  C   ASP A  59       8.461 -16.547  13.625  1.00 79.44           C  
ATOM    441  CB  ASP A  59       8.797 -17.578  15.891  1.00 79.44           C  
ATOM    442  O   ASP A  59       8.352 -17.594  12.969  1.00 79.44           O  
ATOM    443  CG  ASP A  59       9.758 -17.844  17.031  1.00 79.44           C  
ATOM    444  OD1 ASP A  59      10.984 -17.656  16.844  1.00 79.44           O  
ATOM    445  OD2 ASP A  59       9.297 -18.234  18.125  1.00 79.44           O  
ATOM    446  N   ILE A  60       7.754 -15.477  13.250  1.00 75.88           N  
ATOM    447  CA  ILE A  60       6.988 -15.398  12.008  1.00 75.88           C  
ATOM    448  C   ILE A  60       7.938 -15.336  10.812  1.00 75.88           C  
ATOM    449  CB  ILE A  60       6.039 -14.180  12.008  1.00 75.88           C  
ATOM    450  O   ILE A  60       8.789 -14.445  10.742  1.00 75.88           O  
ATOM    451  CG1 ILE A  60       5.047 -14.273  13.172  1.00 75.88           C  
ATOM    452  CG2 ILE A  60       5.305 -14.070  10.664  1.00 75.88           C  
ATOM    453  CD1 ILE A  60       4.242 -13.000  13.398  1.00 75.88           C  
ATOM    454  N   GLY A  61       7.949 -16.344   9.969  1.00 75.00           N  
ATOM    455  CA  GLY A  61       8.773 -16.453   8.781  1.00 75.00           C  
ATOM    456  C   GLY A  61       7.969 -16.531   7.500  1.00 75.00           C  
ATOM    457  O   GLY A  61       6.754 -16.312   7.512  1.00 75.00           O  
ATOM    458  N   PRO A  62       8.648 -16.562   6.414  1.00 69.81           N  
ATOM    459  CA  PRO A  62       8.039 -16.594   5.082  1.00 69.81           C  
ATOM    460  C   PRO A  62       7.004 -17.719   4.941  1.00 69.81           C  
ATOM    461  CB  PRO A  62       9.234 -16.844   4.156  1.00 69.81           C  
ATOM    462  O   PRO A  62       6.070 -17.594   4.141  1.00 69.81           O  
ATOM    463  CG  PRO A  62      10.414 -16.359   4.922  1.00 69.81           C  
ATOM    464  CD  PRO A  62      10.148 -16.531   6.387  1.00 69.81           C  
ATOM    465  N   SER A  63       7.152 -18.797   5.648  1.00 68.75           N  
ATOM    466  CA  SER A  63       6.207 -19.906   5.590  1.00 68.75           C  
ATOM    467  C   SER A  63       4.863 -19.516   6.203  1.00 68.75           C  
ATOM    468  CB  SER A  63       6.773 -21.125   6.309  1.00 68.75           C  
ATOM    469  O   SER A  63       3.852 -20.172   5.945  1.00 68.75           O  
ATOM    470  OG  SER A  63       8.047 -21.469   5.785  1.00 68.75           O  
ATOM    471  N   ASP A  64       4.809 -18.469   6.906  1.00 69.50           N  
ATOM    472  CA  ASP A  64       3.594 -18.016   7.574  1.00 69.50           C  
ATOM    473  C   ASP A  64       2.869 -16.969   6.734  1.00 69.50           C  
ATOM    474  CB  ASP A  64       3.922 -17.453   8.961  1.00 69.50           C  
ATOM    475  O   ASP A  64       1.915 -16.344   7.203  1.00 69.50           O  
ATOM    476  CG  ASP A  64       4.496 -18.500   9.898  1.00 69.50           C  
ATOM    477  OD1 ASP A  64       4.031 -19.656   9.891  1.00 69.50           O  
ATOM    478  OD2 ASP A  64       5.422 -18.156  10.664  1.00 69.50           O  
ATOM    479  N   SER A  65       3.396 -16.688   5.582  1.00 66.50           N  
ATOM    480  CA  SER A  65       2.805 -15.695   4.688  1.00 66.50           C  
ATOM    481  C   SER A  65       1.365 -16.062   4.336  1.00 66.50           C  
ATOM    482  CB  SER A  65       3.633 -15.562   3.410  1.00 66.50           C  
ATOM    483  O   SER A  65       1.007 -17.234   4.305  1.00 66.50           O  
ATOM    484  OG  SER A  65       4.914 -15.023   3.697  1.00 66.50           O  
ATOM    485  N   ALA A  66       0.528 -15.031   4.355  1.00 63.53           N  
ATOM    486  CA  ALA A  66      -0.883 -15.094   3.984  1.00 63.53           C  
ATOM    487  C   ALA A  66      -1.072 -15.852   2.674  1.00 63.53           C  
ATOM    488  CB  ALA A  66      -1.464 -13.688   3.867  1.00 63.53           C  
ATOM    489  O   ALA A  66      -2.121 -16.469   2.449  1.00 63.53           O  
ATOM    490  N   SER A  67      -0.047 -15.805   1.819  1.00 62.12           N  
ATOM    491  CA  SER A  67      -0.141 -16.453   0.518  1.00 62.12           C  
ATOM    492  C   SER A  67      -0.049 -17.969   0.653  1.00 62.12           C  
ATOM    493  CB  SER A  67       0.959 -15.953  -0.416  1.00 62.12           C  
ATOM    494  O   SER A  67      -0.355 -18.703  -0.291  1.00 62.12           O  
ATOM    495  OG  SER A  67       2.236 -16.125   0.173  1.00 62.12           O  
ATOM    496  N   ASN A  68       0.418 -18.391   1.797  1.00 59.69           N  
ATOM    497  CA  ASN A  68       0.460 -19.828   2.025  1.00 59.69           C  
ATOM    498  C   ASN A  68      -0.776 -20.312   2.777  1.00 59.69           C  
ATOM    499  CB  ASN A  68       1.730 -20.219   2.785  1.00 59.69           C  
ATOM    500  O   ASN A  68      -0.792 -21.438   3.301  1.00 59.69           O  
ATOM    501  CG  ASN A  68       2.971 -20.156   1.914  1.00 59.69           C  
ATOM    502  ND2 ASN A  68       4.113 -19.875   2.527  1.00 59.69           N  
ATOM    503  OD1 ASN A  68       2.904 -20.375   0.702  1.00 59.69           O  
ATOM    504  N   ASP A  69      -1.691 -19.438   3.051  1.00 56.81           N  
ATOM    505  CA  ASP A  69      -2.951 -19.812   3.684  1.00 56.81           C  
ATOM    506  C   ASP A  69      -3.691 -20.859   2.855  1.00 56.81           C  
ATOM    507  CB  ASP A  69      -3.838 -18.594   3.891  1.00 56.81           C  
ATOM    508  O   ASP A  69      -3.854 -20.703   1.645  1.00 56.81           O  
ATOM    509  CG  ASP A  69      -5.039 -18.859   4.777  1.00 56.81           C  
ATOM    510  OD1 ASP A  69      -5.316 -20.047   5.078  1.00 56.81           O  
ATOM    511  OD2 ASP A  69      -5.715 -17.891   5.180  1.00 56.81           O  
ATOM    512  N   PRO A  70      -3.781 -21.984   3.549  1.00 55.84           N  
ATOM    513  CA  PRO A  70      -4.578 -22.953   2.801  1.00 55.84           C  
ATOM    514  C   PRO A  70      -5.887 -22.375   2.275  1.00 55.84           C  
ATOM    515  CB  PRO A  70      -4.844 -24.062   3.832  1.00 55.84           C  
ATOM    516  O   PRO A  70      -6.414 -22.844   1.264  1.00 55.84           O  
ATOM    517  CG  PRO A  70      -4.125 -23.609   5.062  1.00 55.84           C  
ATOM    518  CD  PRO A  70      -3.533 -22.250   4.805  1.00 55.84           C  
ATOM    519  N   LEU A  71      -6.371 -21.266   2.969  1.00 57.16           N  
ATOM    520  CA  LEU A  71      -7.613 -20.703   2.451  1.00 57.16           C  
ATOM    521  C   LEU A  71      -7.352 -19.875   1.199  1.00 57.16           C  
ATOM    522  CB  LEU A  71      -8.297 -19.844   3.518  1.00 57.16           C  
ATOM    523  O   LEU A  71      -8.281 -19.578   0.441  1.00 57.16           O  
ATOM    524  CG  LEU A  71      -8.773 -20.562   4.773  1.00 57.16           C  
ATOM    525  CD1 LEU A  71      -9.281 -19.562   5.805  1.00 57.16           C  
ATOM    526  CD2 LEU A  71      -9.867 -21.578   4.422  1.00 57.16           C  
ATOM    527  N   THR A  72      -6.082 -19.500   1.027  1.00 54.91           N  
ATOM    528  CA  THR A  72      -5.785 -18.703  -0.156  1.00 54.91           C  
ATOM    529  C   THR A  72      -4.961 -19.516  -1.158  1.00 54.91           C  
ATOM    530  CB  THR A  72      -5.027 -17.422   0.216  1.00 54.91           C  
ATOM    531  O   THR A  72      -4.414 -18.953  -2.113  1.00 54.91           O  
ATOM    532  CG2 THR A  72      -5.855 -16.547   1.158  1.00 54.91           C  
ATOM    533  OG1 THR A  72      -3.795 -17.766   0.859  1.00 54.91           O  
ATOM    534  N   SER A  73      -4.738 -20.844  -0.874  1.00 49.56           N  
ATOM    535  CA  SER A  73      -3.953 -21.625  -1.831  1.00 49.56           C  
ATOM    536  C   SER A  73      -4.676 -21.734  -3.170  1.00 49.56           C  
ATOM    537  CB  SER A  73      -3.652 -23.016  -1.279  1.00 49.56           C  
ATOM    538  O   SER A  73      -5.871 -22.047  -3.213  1.00 49.56           O  
ATOM    539  OG  SER A  73      -4.828 -23.797  -1.233  1.00 49.56           O  
ATOM    540  N   PHE A  74      -4.688 -20.781  -4.086  1.00 53.19           N  
ATOM    541  CA  PHE A  74      -5.094 -21.000  -5.469  1.00 53.19           C  
ATOM    542  C   PHE A  74      -4.156 -21.984  -6.156  1.00 53.19           C  
ATOM    543  CB  PHE A  74      -5.125 -19.672  -6.238  1.00 53.19           C  
ATOM    544  O   PHE A  74      -2.943 -21.953  -5.941  1.00 53.19           O  
ATOM    545  CG  PHE A  74      -6.078 -18.656  -5.668  1.00 53.19           C  
ATOM    546  CD1 PHE A  74      -7.438 -18.734  -5.949  1.00 53.19           C  
ATOM    547  CD2 PHE A  74      -5.617 -17.641  -4.852  1.00 53.19           C  
ATOM    548  CE1 PHE A  74      -8.328 -17.797  -5.422  1.00 53.19           C  
ATOM    549  CE2 PHE A  74      -6.496 -16.703  -4.320  1.00 53.19           C  
ATOM    550  CZ  PHE A  74      -7.848 -16.781  -4.605  1.00 53.19           C  
ATOM    551  N   SER A  75      -4.496 -23.281  -6.246  1.00 48.66           N  
ATOM    552  CA  SER A  75      -3.736 -24.188  -7.117  1.00 48.66           C  
ATOM    553  C   SER A  75      -3.254 -23.453  -8.367  1.00 48.66           C  
ATOM    554  CB  SER A  75      -4.582 -25.391  -7.512  1.00 48.66           C  
ATOM    555  O   SER A  75      -4.051 -22.844  -9.078  1.00 48.66           O  
ATOM    556  OG  SER A  75      -3.771 -26.531  -7.684  1.00 48.66           O  
ATOM    557  N   ILE A  76      -2.125 -22.891  -8.484  1.00 47.94           N  
ATOM    558  CA  ILE A  76      -1.610 -22.328  -9.734  1.00 47.94           C  
ATOM    559  C   ILE A  76      -1.452 -23.453 -10.766  1.00 47.94           C  
ATOM    560  CB  ILE A  76      -0.264 -21.609  -9.516  1.00 47.94           C  
ATOM    561  O   ILE A  76      -1.160 -23.188 -11.930  1.00 47.94           O  
ATOM    562  CG1 ILE A  76      -0.337 -20.703  -8.289  1.00 47.94           C  
ATOM    563  CG2 ILE A  76       0.123 -20.812 -10.766  1.00 47.94           C  
ATOM    564  CD1 ILE A  76       1.000 -20.094  -7.883  1.00 47.94           C  
ATOM    565  N   ARG A  77      -1.559 -24.766 -10.281  1.00 47.31           N  
ATOM    566  CA  ARG A  77      -1.304 -25.750 -11.336  1.00 47.31           C  
ATOM    567  C   ARG A  77      -2.461 -25.797 -12.320  1.00 47.31           C  
ATOM    568  CB  ARG A  77      -1.064 -27.125 -10.734  1.00 47.31           C  
ATOM    569  O   ARG A  77      -2.299 -26.266 -13.453  1.00 47.31           O  
ATOM    570  CG  ARG A  77       0.404 -27.484 -10.547  1.00 47.31           C  
ATOM    571  CD  ARG A  77       0.585 -28.844  -9.906  1.00 47.31           C  
ATOM    572  NE  ARG A  77       1.958 -29.328 -10.039  1.00 47.31           N  
ATOM    573  NH1 ARG A  77       1.699 -31.094  -8.578  1.00 47.31           N  
ATOM    574  NH2 ARG A  77       3.721 -30.734  -9.594  1.00 47.31           N  
ATOM    575  CZ  ARG A  77       2.455 -30.391  -9.406  1.00 47.31           C  
ATOM    576  N   SER A  78      -3.609 -25.281 -12.070  1.00 51.12           N  
ATOM    577  CA  SER A  78      -4.590 -25.438 -13.133  1.00 51.12           C  
ATOM    578  C   SER A  78      -4.551 -24.250 -14.102  1.00 51.12           C  
ATOM    579  CB  SER A  78      -5.996 -25.578 -12.555  1.00 51.12           C  
ATOM    580  O   SER A  78      -4.945 -24.375 -15.266  1.00 51.12           O  
ATOM    581  OG  SER A  78      -6.176 -24.719 -11.445  1.00 51.12           O  
ATOM    582  N   ASN A  79      -3.750 -23.141 -13.758  1.00 45.09           N  
ATOM    583  CA  ASN A  79      -3.771 -22.062 -14.734  1.00 45.09           C  
ATOM    584  C   ASN A  79      -2.395 -21.828 -15.344  1.00 45.09           C  
ATOM    585  CB  ASN A  79      -4.293 -20.766 -14.094  1.00 45.09           C  
ATOM    586  O   ASN A  79      -2.176 -20.828 -16.031  1.00 45.09           O  
ATOM    587  CG  ASN A  79      -5.777 -20.828 -13.789  1.00 45.09           C  
ATOM    588  ND2 ASN A  79      -6.250 -19.891 -12.977  1.00 45.09           N  
ATOM    589  OD1 ASN A  79      -6.492 -21.703 -14.289  1.00 45.09           O  
ATOM    590  N   ALA A  80      -1.382 -22.672 -14.891  1.00 39.09           N  
ATOM    591  CA  ALA A  80      -0.095 -22.391 -15.523  1.00 39.09           C  
ATOM    592  C   ALA A  80      -0.079 -22.891 -16.969  1.00 39.09           C  
ATOM    593  CB  ALA A  80       1.039 -23.047 -14.734  1.00 39.09           C  
ATOM    594  O   ALA A  80      -0.562 -23.984 -17.266  1.00 39.09           O  
ATOM    595  N   VAL A  81      -0.568 -22.062 -17.953  1.00 45.84           N  
ATOM    596  CA  VAL A  81      -0.313 -22.250 -19.375  1.00 45.84           C  
ATOM    597  C   VAL A  81       0.956 -23.062 -19.578  1.00 45.84           C  
ATOM    598  CB  VAL A  81      -0.183 -20.875 -20.094  1.00 45.84           C  
ATOM    599  O   VAL A  81       1.976 -22.812 -18.938  1.00 45.84           O  
ATOM    600  CG1 VAL A  81       0.145 -21.078 -21.578  1.00 45.84           C  
ATOM    601  CG2 VAL A  81      -1.468 -20.078 -19.938  1.00 45.84           C  
ATOM    602  N   LYS A  82       0.938 -24.422 -19.516  1.00 46.84           N  
ATOM    603  CA  LYS A  82       1.999 -25.297 -19.984  1.00 46.84           C  
ATOM    604  C   LYS A  82       2.688 -24.719 -21.219  1.00 46.84           C  
ATOM    605  CB  LYS A  82       1.440 -26.688 -20.312  1.00 46.84           C  
ATOM    606  O   LYS A  82       2.021 -24.328 -22.188  1.00 46.84           O  
ATOM    607  CG  LYS A  82       0.936 -27.453 -19.094  1.00 46.84           C  
ATOM    608  CD  LYS A  82       0.486 -28.859 -19.453  1.00 46.84           C  
ATOM    609  CE  LYS A  82       0.092 -29.656 -18.219  1.00 46.84           C  
ATOM    610  NZ  LYS A  82      -0.573 -30.953 -18.578  1.00 46.84           N  
ATOM    611  N   THR A  83       3.537 -23.750 -21.141  1.00 45.50           N  
ATOM    612  CA  THR A  83       4.273 -23.359 -22.328  1.00 45.50           C  
ATOM    613  C   THR A  83       5.277 -24.422 -22.734  1.00 45.50           C  
ATOM    614  CB  THR A  83       5.008 -22.016 -22.125  1.00 45.50           C  
ATOM    615  O   THR A  83       5.789 -25.156 -21.891  1.00 45.50           O  
ATOM    616  CG2 THR A  83       4.059 -20.938 -21.594  1.00 45.50           C  
ATOM    617  OG1 THR A  83       6.066 -22.203 -21.172  1.00 45.50           O  
ATOM    618  N   ASN A  84       5.004 -25.219 -23.766  1.00 47.00           N  
ATOM    619  CA  ASN A  84       5.965 -26.031 -24.516  1.00 47.00           C  
ATOM    620  C   ASN A  84       7.297 -25.312 -24.688  1.00 47.00           C  
ATOM    621  CB  ASN A  84       5.395 -26.422 -25.875  1.00 47.00           C  
ATOM    622  O   ASN A  84       7.324 -24.109 -24.938  1.00 47.00           O  
ATOM    623  CG  ASN A  84       4.184 -27.328 -25.766  1.00 47.00           C  
ATOM    624  ND2 ASN A  84       3.248 -27.188 -26.703  1.00 47.00           N  
ATOM    625  OD1 ASN A  84       4.094 -28.156 -24.859  1.00 47.00           O  
ATOM    626  N   ALA A  85       8.258 -25.516 -23.812  1.00 56.09           N  
ATOM    627  CA  ALA A  85       9.641 -25.047 -23.953  1.00 56.09           C  
ATOM    628  C   ALA A  85      10.023 -24.891 -25.422  1.00 56.09           C  
ATOM    629  CB  ALA A  85      10.586 -26.031 -23.266  1.00 56.09           C  
ATOM    630  O   ALA A  85      10.938 -24.141 -25.750  1.00 56.09           O  
ATOM    631  N   ASP A  86       9.195 -25.359 -26.297  1.00 52.22           N  
ATOM    632  CA  ASP A  86       9.719 -25.234 -27.656  1.00 52.22           C  
ATOM    633  C   ASP A  86       9.039 -24.094 -28.406  1.00 52.22           C  
ATOM    634  CB  ASP A  86       9.523 -26.547 -28.422  1.00 52.22           C  
ATOM    635  O   ASP A  86       9.492 -23.688 -29.484  1.00 52.22           O  
ATOM    636  CG  ASP A  86      10.828 -27.297 -28.672  1.00 52.22           C  
ATOM    637  OD1 ASP A  86      11.906 -26.719 -28.406  1.00 52.22           O  
ATOM    638  OD2 ASP A  86      10.766 -28.453 -29.125  1.00 52.22           O  
ATOM    639  N   ALA A  87       8.219 -23.312 -27.781  1.00 47.44           N  
ATOM    640  CA  ALA A  87       7.664 -22.203 -28.547  1.00 47.44           C  
ATOM    641  C   ALA A  87       7.930 -20.875 -27.859  1.00 47.44           C  
ATOM    642  CB  ALA A  87       6.164 -22.406 -28.750  1.00 47.44           C  
ATOM    643  O   ALA A  87       7.297 -20.547 -26.844  1.00 47.44           O  
ATOM    644  N   GLY A  88       9.125 -20.609 -27.344  1.00 39.19           N  
ATOM    645  CA  GLY A  88       9.742 -19.375 -26.922  1.00 39.19           C  
ATOM    646  C   GLY A  88       9.234 -18.156 -27.688  1.00 39.19           C  
ATOM    647  O   GLY A  88       8.961 -18.250 -28.875  1.00 39.19           O  
ATOM    648  N   VAL A  89       8.078 -17.547 -27.297  1.00 47.59           N  
ATOM    649  CA  VAL A  89       7.699 -16.266 -27.906  1.00 47.59           C  
ATOM    650  C   VAL A  89       8.781 -15.227 -27.641  1.00 47.59           C  
ATOM    651  CB  VAL A  89       6.332 -15.773 -27.391  1.00 47.59           C  
ATOM    652  O   VAL A  89       9.273 -15.117 -26.516  1.00 47.59           O  
ATOM    653  CG1 VAL A  89       5.191 -16.578 -28.016  1.00 47.59           C  
ATOM    654  CG2 VAL A  89       6.277 -15.859 -25.875  1.00 47.59           C  
ATOM    655  N   SER A  90       9.828 -15.156 -28.469  1.00 46.38           N  
ATOM    656  CA  SER A  90      10.742 -14.055 -28.734  1.00 46.38           C  
ATOM    657  C   SER A  90      10.070 -12.703 -28.516  1.00 46.38           C  
ATOM    658  CB  SER A  90      11.281 -14.141 -30.156  1.00 46.38           C  
ATOM    659  O   SER A  90       8.969 -12.461 -29.016  1.00 46.38           O  
ATOM    660  OG  SER A  90      12.273 -13.156 -30.391  1.00 46.38           O  
ATOM    661  N   MET A  91      10.219 -12.008 -27.375  1.00 49.72           N  
ATOM    662  CA  MET A  91       9.844 -10.680 -26.906  1.00 49.72           C  
ATOM    663  C   MET A  91      10.469  -9.602 -27.781  1.00 49.72           C  
ATOM    664  CB  MET A  91      10.273 -10.484 -25.453  1.00 49.72           C  
ATOM    665  O   MET A  91      10.203  -8.406 -27.594  1.00 49.72           O  
ATOM    666  CG  MET A  91       9.344 -11.148 -24.438  1.00 49.72           C  
ATOM    667  SD  MET A  91       8.156  -9.961 -23.703  1.00 49.72           S  
ATOM    668  CE  MET A  91       6.734 -10.195 -24.797  1.00 49.72           C  
ATOM    669  N   ASP A  92      11.219 -10.055 -28.922  1.00 47.84           N  
ATOM    670  CA  ASP A  92      11.820  -8.953 -29.656  1.00 47.84           C  
ATOM    671  C   ASP A  92      10.984  -8.578 -30.875  1.00 47.84           C  
ATOM    672  CB  ASP A  92      13.242  -9.312 -30.094  1.00 47.84           C  
ATOM    673  O   ASP A  92      11.320  -7.652 -31.609  1.00 47.84           O  
ATOM    674  CG  ASP A  92      14.250  -9.250 -28.953  1.00 47.84           C  
ATOM    675  OD1 ASP A  92      13.930  -8.656 -27.891  1.00 47.84           O  
ATOM    676  OD2 ASP A  92      15.359  -9.789 -29.109  1.00 47.84           O  
ATOM    677  N   SER A  93       9.656  -8.812 -30.922  1.00 41.06           N  
ATOM    678  CA  SER A  93       9.016  -8.117 -32.031  1.00 41.06           C  
ATOM    679  C   SER A  93       8.000  -7.090 -31.531  1.00 41.06           C  
ATOM    680  CB  SER A  93       8.320  -9.117 -32.969  1.00 41.06           C  
ATOM    681  O   SER A  93       7.020  -7.449 -30.875  1.00 41.06           O  
ATOM    682  OG  SER A  93       9.219 -10.141 -33.344  1.00 41.06           O  
ATOM    683  N   SER A  94       8.383  -6.164 -30.734  1.00 42.06           N  
ATOM    684  CA  SER A  94       7.676  -4.961 -30.312  1.00 42.06           C  
ATOM    685  C   SER A  94       7.340  -4.066 -31.500  1.00 42.06           C  
ATOM    686  CB  SER A  94       8.508  -4.180 -29.297  1.00 42.06           C  
ATOM    687  O   SER A  94       8.234  -3.508 -32.125  1.00 42.06           O  
ATOM    688  OG  SER A  94       9.789  -3.887 -29.812  1.00 42.06           O  
ATOM    689  N   ALA A  95       6.953  -4.594 -32.688  1.00 42.16           N  
ATOM    690  CA  ALA A  95       6.301  -3.604 -33.562  1.00 42.16           C  
ATOM    691  C   ALA A  95       4.895  -4.047 -33.938  1.00 42.16           C  
ATOM    692  CB  ALA A  95       7.137  -3.352 -34.812  1.00 42.16           C  
ATOM    693  O   ALA A  95       4.199  -3.359 -34.688  1.00 42.16           O  
ATOM    694  N   GLN A  96       4.160  -4.664 -33.000  1.00 38.28           N  
ATOM    695  CA  GLN A  96       2.787  -4.820 -33.469  1.00 38.28           C  
ATOM    696  C   GLN A  96       1.797  -4.223 -32.469  1.00 38.28           C  
ATOM    697  CB  GLN A  96       2.465  -6.297 -33.719  1.00 38.28           C  
ATOM    698  O   GLN A  96       1.873  -4.492 -31.281  1.00 38.28           O  
ATOM    699  CG  GLN A  96       1.275  -6.527 -34.625  1.00 38.28           C  
ATOM    700  CD  GLN A  96       1.395  -7.812 -35.438  1.00 38.28           C  
ATOM    701  NE2 GLN A  96       0.656  -7.891 -36.531  1.00 38.28           N  
ATOM    702  OE1 GLN A  96       2.146  -8.719 -35.062  1.00 38.28           O  
ATOM    703  N   SER A  97       1.658  -2.879 -32.375  1.00 34.88           N  
ATOM    704  CA  SER A  97       0.498  -2.074 -31.984  1.00 34.88           C  
ATOM    705  C   SER A  97      -0.677  -2.955 -31.578  1.00 34.88           C  
ATOM    706  CB  SER A  97       0.085  -1.166 -33.156  1.00 34.88           C  
ATOM    707  O   SER A  97      -0.979  -3.947 -32.250  1.00 34.88           O  
ATOM    708  OG  SER A  97      -0.126  -1.920 -34.344  1.00 34.88           O  
ATOM    709  N   ARG A  98      -0.613  -3.500 -30.391  1.00 35.94           N  
ATOM    710  CA  ARG A  98      -1.711  -4.055 -29.609  1.00 35.94           C  
ATOM    711  C   ARG A  98      -3.055  -3.514 -30.078  1.00 35.94           C  
ATOM    712  CB  ARG A  98      -1.521  -3.744 -28.125  1.00 35.94           C  
ATOM    713  O   ARG A  98      -3.250  -2.299 -30.156  1.00 35.94           O  
ATOM    714  CG  ARG A  98      -2.137  -4.777 -27.188  1.00 35.94           C  
ATOM    715  CD  ARG A  98      -1.813  -4.488 -25.734  1.00 35.94           C  
ATOM    716  NE  ARG A  98      -2.484  -5.422 -24.828  1.00 35.94           N  
ATOM    717  NH1 ARG A  98      -1.647  -4.484 -22.891  1.00 35.94           N  
ATOM    718  NH2 ARG A  98      -3.043  -6.301 -22.781  1.00 35.94           N  
ATOM    719  CZ  ARG A  98      -2.391  -5.402 -23.500  1.00 35.94           C  
ATOM    720  N   PRO A  99      -3.785  -4.223 -30.938  1.00 40.56           N  
ATOM    721  CA  PRO A  99      -5.156  -3.865 -31.312  1.00 40.56           C  
ATOM    722  C   PRO A  99      -6.031  -3.561 -30.094  1.00 40.56           C  
ATOM    723  CB  PRO A  99      -5.660  -5.109 -32.031  1.00 40.56           C  
ATOM    724  O   PRO A  99      -5.863  -4.172 -29.031  1.00 40.56           O  
ATOM    725  CG  PRO A  99      -4.637  -6.164 -31.750  1.00 40.56           C  
ATOM    726  CD  PRO A  99      -3.545  -5.551 -30.922  1.00 40.56           C  
ATOM    727  N   SER A 100      -6.133  -2.256 -29.734  1.00 37.97           N  
ATOM    728  CA  SER A 100      -7.184  -1.544 -29.000  1.00 37.97           C  
ATOM    729  C   SER A 100      -8.484  -2.342 -28.984  1.00 37.97           C  
ATOM    730  CB  SER A 100      -7.426  -0.170 -29.625  1.00 37.97           C  
ATOM    731  O   SER A 100      -9.031  -2.664 -30.047  1.00 37.97           O  
ATOM    732  OG  SER A 100      -8.586   0.432 -29.078  1.00 37.97           O  
ATOM    733  N   SER A 101      -8.453  -3.664 -28.625  1.00 39.72           N  
ATOM    734  CA  SER A 101      -9.727  -4.371 -28.500  1.00 39.72           C  
ATOM    735  C   SER A 101     -10.375  -4.078 -27.141  1.00 39.72           C  
ATOM    736  CB  SER A 101      -9.523  -5.875 -28.656  1.00 39.72           C  
ATOM    737  O   SER A 101      -9.680  -3.879 -26.141  1.00 39.72           O  
ATOM    738  OG  SER A 101      -8.844  -6.418 -27.531  1.00 39.72           O  
ATOM    739  N   ASN A 102     -11.062  -2.961 -27.078  1.00 42.44           N  
ATOM    740  CA  ASN A 102     -12.297  -2.801 -26.312  1.00 42.44           C  
ATOM    741  C   ASN A 102     -12.555  -4.000 -25.406  1.00 42.44           C  
ATOM    742  CB  ASN A 102     -13.484  -2.586 -27.266  1.00 42.44           C  
ATOM    743  O   ASN A 102     -13.664  -4.535 -25.375  1.00 42.44           O  
ATOM    744  CG  ASN A 102     -13.953  -1.145 -27.281  1.00 42.44           C  
ATOM    745  ND2 ASN A 102     -15.219  -0.938 -27.641  1.00 42.44           N  
ATOM    746  OD1 ASN A 102     -13.195  -0.223 -26.984  1.00 42.44           O  
ATOM    747  N   VAL A 103     -11.508  -4.625 -24.797  1.00 44.47           N  
ATOM    748  CA  VAL A 103     -11.820  -5.594 -23.750  1.00 44.47           C  
ATOM    749  C   VAL A 103     -12.672  -4.934 -22.672  1.00 44.47           C  
ATOM    750  CB  VAL A 103     -10.539  -6.191 -23.125  1.00 44.47           C  
ATOM    751  O   VAL A 103     -12.242  -3.965 -22.031  1.00 44.47           O  
ATOM    752  CG1 VAL A 103     -10.883  -7.184 -22.016  1.00 44.47           C  
ATOM    753  CG2 VAL A 103      -9.680  -6.859 -24.203  1.00 44.47           C  
ATOM    754  N   GLY A 104     -13.758  -4.242 -23.125  1.00 38.53           N  
ATOM    755  CA  GLY A 104     -15.109  -4.156 -22.594  1.00 38.53           C  
ATOM    756  C   GLY A 104     -15.188  -4.516 -21.109  1.00 38.53           C  
ATOM    757  O   GLY A 104     -14.523  -5.445 -20.656  1.00 38.53           O  
ATOM    758  N   CYS A 105     -14.547  -3.688 -20.250  1.00 37.69           N  
ATOM    759  CA  CYS A 105     -14.977  -3.594 -18.859  1.00 37.69           C  
ATOM    760  C   CYS A 105     -15.906  -4.746 -18.484  1.00 37.69           C  
ATOM    761  CB  CYS A 105     -15.680  -2.260 -18.594  1.00 37.69           C  
ATOM    762  O   CYS A 105     -16.781  -5.117 -19.281  1.00 37.69           O  
ATOM    763  SG  CYS A 105     -15.180  -1.456 -17.062  1.00 37.69           S  
ATOM    764  N   ASP A 106     -15.383  -5.836 -17.938  1.00 41.16           N  
ATOM    765  CA  ASP A 106     -15.930  -6.957 -17.188  1.00 41.16           C  
ATOM    766  C   ASP A 106     -17.344  -6.652 -16.688  1.00 41.16           C  
ATOM    767  CB  ASP A 106     -15.023  -7.297 -15.992  1.00 41.16           C  
ATOM    768  O   ASP A 106     -17.562  -5.684 -15.969  1.00 41.16           O  
ATOM    769  CG  ASP A 106     -15.305  -8.672 -15.414  1.00 41.16           C  
ATOM    770  OD1 ASP A 106     -15.859  -9.539 -16.125  1.00 41.16           O  
ATOM    771  OD2 ASP A 106     -14.969  -8.891 -14.227  1.00 41.16           O  
ATOM    772  N   GLN A 107     -18.359  -6.516 -17.531  1.00 42.12           N  
ATOM    773  CA  GLN A 107     -19.766  -6.367 -17.172  1.00 42.12           C  
ATOM    774  C   GLN A 107     -20.266  -7.570 -16.375  1.00 42.12           C  
ATOM    775  CB  GLN A 107     -20.625  -6.188 -18.438  1.00 42.12           C  
ATOM    776  O   GLN A 107     -20.078  -8.719 -16.797  1.00 42.12           O  
ATOM    777  CG  GLN A 107     -21.938  -5.469 -18.188  1.00 42.12           C  
ATOM    778  CD  GLN A 107     -22.672  -5.133 -19.469  1.00 42.12           C  
ATOM    779  NE2 GLN A 107     -23.422  -4.031 -19.453  1.00 42.12           N  
ATOM    780  OE1 GLN A 107     -22.578  -5.855 -20.469  1.00 42.12           O  
ATOM    781  N   VAL A 108     -20.203  -7.566 -15.141  1.00 44.00           N  
ATOM    782  CA  VAL A 108     -20.812  -8.508 -14.203  1.00 44.00           C  
ATOM    783  C   VAL A 108     -22.312  -8.227 -14.094  1.00 44.00           C  
ATOM    784  CB  VAL A 108     -20.156  -8.430 -12.805  1.00 44.00           C  
ATOM    785  O   VAL A 108     -22.734  -7.066 -14.016  1.00 44.00           O  
ATOM    786  CG1 VAL A 108     -18.672  -8.766 -12.891  1.00 44.00           C  
ATOM    787  CG2 VAL A 108     -20.359  -7.039 -12.203  1.00 44.00           C  
ATOM    788  N   ASP A 109     -23.172  -8.984 -14.719  1.00 50.16           N  
ATOM    789  CA  ASP A 109     -24.625  -9.039 -14.641  1.00 50.16           C  
ATOM    790  C   ASP A 109     -25.078  -9.688 -13.344  1.00 50.16           C  
ATOM    791  CB  ASP A 109     -25.188  -9.797 -15.844  1.00 50.16           C  
ATOM    792  O   ASP A 109     -24.625 -10.789 -13.000  1.00 50.16           O  
ATOM    793  CG  ASP A 109     -26.641  -9.445 -16.125  1.00 50.16           C  
ATOM    794  OD1 ASP A 109     -27.188  -8.523 -15.484  1.00 50.16           O  
ATOM    795  OD2 ASP A 109     -27.250 -10.094 -17.016  1.00 50.16           O  
ATOM    796  N   PHE A 110     -25.469  -8.969 -12.320  1.00 48.34           N  
ATOM    797  CA  PHE A 110     -26.062  -9.508 -11.102  1.00 48.34           C  
ATOM    798  C   PHE A 110     -27.562  -9.695 -11.273  1.00 48.34           C  
ATOM    799  CB  PHE A 110     -25.781  -8.594  -9.914  1.00 48.34           C  
ATOM    800  O   PHE A 110     -28.234  -8.859 -11.875  1.00 48.34           O  
ATOM    801  CG  PHE A 110     -24.312  -8.367  -9.656  1.00 48.34           C  
ATOM    802  CD1 PHE A 110     -23.578  -9.273  -8.898  1.00 48.34           C  
ATOM    803  CD2 PHE A 110     -23.656  -7.254 -10.172  1.00 48.34           C  
ATOM    804  CE1 PHE A 110     -22.219  -9.070  -8.656  1.00 48.34           C  
ATOM    805  CE2 PHE A 110     -22.312  -7.043  -9.930  1.00 48.34           C  
ATOM    806  CZ  PHE A 110     -21.594  -7.953  -9.180  1.00 48.34           C  
ATOM    807  N   SER A 111     -28.047 -10.922 -11.438  1.00 46.88           N  
ATOM    808  CA  SER A 111     -29.484 -11.117 -11.297  1.00 46.88           C  
ATOM    809  C   SER A 111     -29.844 -11.602  -9.898  1.00 46.88           C  
ATOM    810  CB  SER A 111     -30.000 -12.117 -12.344  1.00 46.88           C  
ATOM    811  O   SER A 111     -29.156 -12.453  -9.336  1.00 46.88           O  
ATOM    812  OG  SER A 111     -29.078 -13.188 -12.508  1.00 46.88           O  
ATOM    813  N   LEU A 112     -30.531 -10.766  -9.141  1.00 43.25           N  
ATOM    814  CA  LEU A 112     -31.125 -11.141  -7.859  1.00 43.25           C  
ATOM    815  C   LEU A 112     -32.406 -11.953  -8.070  1.00 43.25           C  
ATOM    816  CB  LEU A 112     -31.422  -9.891  -7.023  1.00 43.25           C  
ATOM    817  O   LEU A 112     -33.312 -11.516  -8.773  1.00 43.25           O  
ATOM    818  CG  LEU A 112     -30.219  -9.047  -6.602  1.00 43.25           C  
ATOM    819  CD1 LEU A 112     -30.688  -7.699  -6.062  1.00 43.25           C  
ATOM    820  CD2 LEU A 112     -29.391  -9.789  -5.559  1.00 43.25           C  
ATOM    821  N   ASN A 113     -32.344 -13.250  -8.156  1.00 58.53           N  
ATOM    822  CA  ASN A 113     -33.500 -14.117  -8.320  1.00 58.53           C  
ATOM    823  C   ASN A 113     -34.406 -14.086  -7.094  1.00 58.53           C  
ATOM    824  CB  ASN A 113     -33.062 -15.555  -8.625  1.00 58.53           C  
ATOM    825  O   ASN A 113     -35.594 -14.414  -7.180  1.00 58.53           O  
ATOM    826  CG  ASN A 113     -32.562 -15.727 -10.039  1.00 58.53           C  
ATOM    827  ND2 ASN A 113     -32.406 -16.969 -10.461  1.00 58.53           N  
ATOM    828  OD1 ASN A 113     -32.344 -14.742 -10.758  1.00 58.53           O  
ATOM    829  N   LYS A 114     -34.031 -13.234  -6.098  1.00 44.47           N  
ATOM    830  CA  LYS A 114     -35.031 -13.234  -5.016  1.00 44.47           C  
ATOM    831  C   LYS A 114     -35.219 -11.836  -4.438  1.00 44.47           C  
ATOM    832  CB  LYS A 114     -34.594 -14.203  -3.912  1.00 44.47           C  
ATOM    833  O   LYS A 114     -34.250 -11.188  -4.039  1.00 44.47           O  
ATOM    834  CG  LYS A 114     -34.750 -15.672  -4.285  1.00 44.47           C  
ATOM    835  CD  LYS A 114     -34.406 -16.578  -3.115  1.00 44.47           C  
ATOM    836  CE  LYS A 114     -34.469 -18.047  -3.520  1.00 44.47           C  
ATOM    837  NZ  LYS A 114     -35.031 -18.906  -2.428  1.00 44.47           N  
ATOM    838  N   GLY A 115     -35.844 -10.922  -5.148  1.00 39.34           N  
ATOM    839  CA  GLY A 115     -36.281  -9.562  -4.840  1.00 39.34           C  
ATOM    840  C   GLY A 115     -36.969  -9.445  -3.494  1.00 39.34           C  
ATOM    841  O   GLY A 115     -37.750 -10.312  -3.117  1.00 39.34           O  
ATOM    842  N   LEU A 116     -36.156  -9.297  -2.412  1.00 40.06           N  
ATOM    843  CA  LEU A 116     -36.750  -8.828  -1.162  1.00 40.06           C  
ATOM    844  C   LEU A 116     -37.688  -7.676  -1.414  1.00 40.06           C  
ATOM    845  CB  LEU A 116     -35.656  -8.398  -0.183  1.00 40.06           C  
ATOM    846  O   LEU A 116     -37.344  -6.715  -2.102  1.00 40.06           O  
ATOM    847  CG  LEU A 116     -35.000  -9.508   0.637  1.00 40.06           C  
ATOM    848  CD1 LEU A 116     -33.531  -9.188   0.883  1.00 40.06           C  
ATOM    849  CD2 LEU A 116     -35.719  -9.703   1.957  1.00 40.06           C  
ATOM    850  N   LYS A 117     -39.000  -7.957  -1.657  1.00 40.88           N  
ATOM    851  CA  LYS A 117     -40.094  -6.988  -1.690  1.00 40.88           C  
ATOM    852  C   LYS A 117     -40.031  -6.055  -0.483  1.00 40.88           C  
ATOM    853  CB  LYS A 117     -41.438  -7.699  -1.738  1.00 40.88           C  
ATOM    854  O   LYS A 117     -40.188  -6.496   0.656  1.00 40.88           O  
ATOM    855  CG  LYS A 117     -42.500  -6.965  -2.553  1.00 40.88           C  
ATOM    856  CD  LYS A 117     -43.781  -7.777  -2.658  1.00 40.88           C  
ATOM    857  CE  LYS A 117     -44.812  -7.074  -3.525  1.00 40.88           C  
ATOM    858  NZ  LYS A 117     -46.094  -7.848  -3.604  1.00 40.88           N  
ATOM    859  N   VAL A 118     -39.125  -5.184  -0.426  1.00 41.53           N  
ATOM    860  CA  VAL A 118     -39.188  -4.230   0.677  1.00 41.53           C  
ATOM    861  C   VAL A 118     -39.938  -2.967   0.226  1.00 41.53           C  
ATOM    862  CB  VAL A 118     -37.781  -3.873   1.202  1.00 41.53           C  
ATOM    863  O   VAL A 118     -39.625  -2.414  -0.835  1.00 41.53           O  
ATOM    864  CG1 VAL A 118     -37.875  -2.914   2.387  1.00 41.53           C  
ATOM    865  CG2 VAL A 118     -37.031  -5.141   1.595  1.00 41.53           C  
ATOM    866  N   LYS A 119     -41.219  -2.848   0.383  1.00 43.66           N  
ATOM    867  CA  LYS A 119     -42.031  -1.638   0.254  1.00 43.66           C  
ATOM    868  C   LYS A 119     -41.500  -0.524   1.153  1.00 43.66           C  
ATOM    869  CB  LYS A 119     -43.500  -1.932   0.590  1.00 43.66           C  
ATOM    870  O   LYS A 119     -41.656  -0.582   2.375  1.00 43.66           O  
ATOM    871  CG  LYS A 119     -44.281  -2.594  -0.540  1.00 43.66           C  
ATOM    872  CD  LYS A 119     -45.750  -2.652  -0.237  1.00 43.66           C  
ATOM    873  CE  LYS A 119     -46.531  -3.359  -1.345  1.00 43.66           C  
ATOM    874  NZ  LYS A 119     -47.969  -3.549  -0.987  1.00 43.66           N  
ATOM    875  N   ALA A 120     -40.219  -0.221   1.071  1.00 42.00           N  
ATOM    876  CA  ALA A 120     -39.969   0.944   1.908  1.00 42.00           C  
ATOM    877  C   ALA A 120     -39.531   2.137   1.062  1.00 42.00           C  
ATOM    878  CB  ALA A 120     -38.875   0.613   2.949  1.00 42.00           C  
ATOM    879  O   ALA A 120     -38.781   1.974   0.079  1.00 42.00           O  
ATOM    880  N   ASN A 121     -40.406   3.047   0.682  1.00 45.28           N  
ATOM    881  CA  ASN A 121     -40.156   4.379   0.139  1.00 45.28           C  
ATOM    882  C   ASN A 121     -38.844   4.965   0.662  1.00 45.28           C  
ATOM    883  CB  ASN A 121     -41.344   5.312   0.464  1.00 45.28           C  
ATOM    884  O   ASN A 121     -38.781   5.375   1.820  1.00 45.28           O  
ATOM    885  CG  ASN A 121     -42.438   5.254  -0.575  1.00 45.28           C  
ATOM    886  ND2 ASN A 121     -43.688   5.191  -0.117  1.00 45.28           N  
ATOM    887  OD1 ASN A 121     -42.156   5.266  -1.780  1.00 45.28           O  
ATOM    888  N   LEU A 122     -37.688   4.422   0.341  1.00 44.59           N  
ATOM    889  CA  LEU A 122     -36.500   5.055   0.891  1.00 44.59           C  
ATOM    890  C   LEU A 122     -35.969   6.117  -0.060  1.00 44.59           C  
ATOM    891  CB  LEU A 122     -35.438   4.008   1.171  1.00 44.59           C  
ATOM    892  O   LEU A 122     -35.688   5.832  -1.227  1.00 44.59           O  
ATOM    893  CG  LEU A 122     -35.719   3.033   2.314  1.00 44.59           C  
ATOM    894  CD1 LEU A 122     -34.656   1.934   2.346  1.00 44.59           C  
ATOM    895  CD2 LEU A 122     -35.750   3.771   3.648  1.00 44.59           C  
ATOM    896  N   ASP A 123     -36.625   7.289  -0.143  1.00 40.97           N  
ATOM    897  CA  ASP A 123     -36.094   8.492  -0.786  1.00 40.97           C  
ATOM    898  C   ASP A 123     -34.719   8.844  -0.247  1.00 40.97           C  
ATOM    899  CB  ASP A 123     -37.062   9.664  -0.586  1.00 40.97           C  
ATOM    900  O   ASP A 123     -34.531   9.086   0.952  1.00 40.97           O  
ATOM    901  CG  ASP A 123     -38.250   9.602  -1.503  1.00 40.97           C  
ATOM    902  OD1 ASP A 123     -38.188   8.922  -2.547  1.00 40.97           O  
ATOM    903  OD2 ASP A 123     -39.281  10.250  -1.179  1.00 40.97           O  
ATOM    904  N   SER A 124     -33.625   8.117  -0.636  1.00 39.31           N  
ATOM    905  CA  SER A 124     -32.344   8.602  -0.159  1.00 39.31           C  
ATOM    906  C   SER A 124     -31.703   9.570  -1.158  1.00 39.31           C  
ATOM    907  CB  SER A 124     -31.391   7.438   0.106  1.00 39.31           C  
ATOM    908  O   SER A 124     -31.781   9.352  -2.369  1.00 39.31           O  
ATOM    909  OG  SER A 124     -31.734   6.762   1.301  1.00 39.31           O  
ATOM    910  N   SER A 125     -31.656  10.898  -0.963  1.00 43.22           N  
ATOM    911  CA  SER A 125     -30.906  11.883  -1.735  1.00 43.22           C  
ATOM    912  C   SER A 125     -29.625  12.281  -1.020  1.00 43.22           C  
ATOM    913  CB  SER A 125     -31.766  13.125  -1.995  1.00 43.22           C  
ATOM    914  O   SER A 125     -29.578  12.312   0.212  1.00 43.22           O  
ATOM    915  OG  SER A 125     -32.031  13.812  -0.786  1.00 43.22           O  
ATOM    916  N   ILE A 126     -28.469  11.953  -1.634  1.00 38.56           N  
ATOM    917  CA  ILE A 126     -27.125  12.359  -1.237  1.00 38.56           C  
ATOM    918  C   ILE A 126     -26.750  13.656  -1.950  1.00 38.56           C  
ATOM    919  CB  ILE A 126     -26.094  11.258  -1.544  1.00 38.56           C  
ATOM    920  O   ILE A 126     -26.859  13.750  -3.174  1.00 38.56           O  
ATOM    921  CG1 ILE A 126     -25.969  10.289  -0.360  1.00 38.56           C  
ATOM    922  CG2 ILE A 126     -24.734  11.875  -1.887  1.00 38.56           C  
ATOM    923  CD1 ILE A 126     -25.234   9.000  -0.685  1.00 38.56           C  
ATOM    924  N   SER A 127     -26.797  14.820  -1.306  1.00 42.09           N  
ATOM    925  CA  SER A 127     -26.281  16.078  -1.839  1.00 42.09           C  
ATOM    926  C   SER A 127     -24.922  16.406  -1.257  1.00 42.09           C  
ATOM    927  CB  SER A 127     -27.266  17.219  -1.548  1.00 42.09           C  
ATOM    928  O   SER A 127     -24.703  16.281  -0.051  1.00 42.09           O  
ATOM    929  OG  SER A 127     -27.203  17.609  -0.183  1.00 42.09           O  
ATOM    930  N   ILE A 128     -23.891  16.375  -2.092  1.00 36.78           N  
ATOM    931  CA  ILE A 128     -22.531  16.781  -1.785  1.00 36.78           C  
ATOM    932  C   ILE A 128     -22.312  18.219  -2.244  1.00 36.78           C  
ATOM    933  CB  ILE A 128     -21.484  15.844  -2.447  1.00 36.78           C  
ATOM    934  O   ILE A 128     -22.500  18.547  -3.420  1.00 36.78           O  
ATOM    935  CG1 ILE A 128     -21.734  14.391  -2.020  1.00 36.78           C  
ATOM    936  CG2 ILE A 128     -20.062  16.281  -2.102  1.00 36.78           C  
ATOM    937  CD1 ILE A 128     -20.906  13.375  -2.787  1.00 36.78           C  
ATOM    938  N   SER A 129     -22.391  19.219  -1.393  1.00 46.47           N  
ATOM    939  CA  SER A 129     -22.016  20.594  -1.704  1.00 46.47           C  
ATOM    940  C   SER A 129     -20.688  20.969  -1.072  1.00 46.47           C  
ATOM    941  CB  SER A 129     -23.109  21.547  -1.226  1.00 46.47           C  
ATOM    942  O   SER A 129     -20.391  20.578   0.061  1.00 46.47           O  
ATOM    943  OG  SER A 129     -24.391  21.109  -1.635  1.00 46.47           O  
ATOM    944  N   THR A 130     -19.688  21.250  -1.912  1.00 41.56           N  
ATOM    945  CA  THR A 130     -18.422  21.812  -1.501  1.00 41.56           C  
ATOM    946  C   THR A 130     -18.469  23.344  -1.537  1.00 41.56           C  
ATOM    947  CB  THR A 130     -17.266  21.312  -2.398  1.00 41.56           C  
ATOM    948  O   THR A 130     -19.000  23.922  -2.479  1.00 41.56           O  
ATOM    949  CG2 THR A 130     -17.141  19.797  -2.336  1.00 41.56           C  
ATOM    950  OG1 THR A 130     -17.516  21.703  -3.752  1.00 41.56           O  
ATOM    951  N   ASP A 131     -18.594  24.000  -0.410  1.00 48.38           N  
ATOM    952  CA  ASP A 131     -18.375  25.438  -0.227  1.00 48.38           C  
ATOM    953  C   ASP A 131     -16.891  25.781  -0.172  1.00 48.38           C  
ATOM    954  CB  ASP A 131     -19.078  25.922   1.046  1.00 48.38           C  
ATOM    955  O   ASP A 131     -16.141  25.172   0.604  1.00 48.38           O  
ATOM    956  CG  ASP A 131     -20.594  25.875   0.945  1.00 48.38           C  
ATOM    957  OD1 ASP A 131     -21.125  25.922  -0.183  1.00 48.38           O  
ATOM    958  OD2 ASP A 131     -21.250  25.812   2.002  1.00 48.38           O  
ATOM    959  N   THR A 132     -16.250  25.938  -1.376  1.00 39.91           N  
ATOM    960  CA  THR A 132     -14.906  26.500  -1.306  1.00 39.91           C  
ATOM    961  C   THR A 132     -14.961  27.984  -0.962  1.00 39.91           C  
ATOM    962  CB  THR A 132     -14.148  26.312  -2.631  1.00 39.91           C  
ATOM    963  O   THR A 132     -15.531  28.781  -1.709  1.00 39.91           O  
ATOM    964  CG2 THR A 132     -13.859  24.828  -2.887  1.00 39.91           C  
ATOM    965  OG1 THR A 132     -14.938  26.828  -3.709  1.00 39.91           O  
ATOM    966  N   LYS A 133     -15.398  28.375   0.213  1.00 41.53           N  
ATOM    967  CA  LYS A 133     -15.188  29.781   0.575  1.00 41.53           C  
ATOM    968  C   LYS A 133     -13.797  29.984   1.164  1.00 41.53           C  
ATOM    969  CB  LYS A 133     -16.250  30.250   1.567  1.00 41.53           C  
ATOM    970  O   LYS A 133     -13.367  29.234   2.043  1.00 41.53           O  
ATOM    971  CG  LYS A 133     -17.656  30.281   0.992  1.00 41.53           C  
ATOM    972  CD  LYS A 133     -18.422  31.531   1.445  1.00 41.53           C  
ATOM    973  CE  LYS A 133     -19.797  31.609   0.810  1.00 41.53           C  
ATOM    974  NZ  LYS A 133     -20.562  32.812   1.276  1.00 41.53           N  
ATOM    975  N   LYS A 134     -12.820  30.328   0.309  1.00 38.41           N  
ATOM    976  CA  LYS A 134     -11.555  31.062   0.421  1.00 38.41           C  
ATOM    977  C   LYS A 134     -11.609  32.094   1.547  1.00 38.41           C  
ATOM    978  CB  LYS A 134     -11.211  31.750  -0.901  1.00 38.41           C  
ATOM    979  O   LYS A 134     -12.344  33.062   1.461  1.00 38.41           O  
ATOM    980  CG  LYS A 134     -10.516  30.844  -1.905  1.00 38.41           C  
ATOM    981  CD  LYS A 134     -10.031  31.625  -3.121  1.00 38.41           C  
ATOM    982  CE  LYS A 134      -9.391  30.703  -4.156  1.00 38.41           C  
ATOM    983  NZ  LYS A 134      -8.891  31.469  -5.336  1.00 38.41           N  
ATOM    984  N   GLU A 135     -11.906  31.703   2.793  1.00 37.72           N  
ATOM    985  CA  GLU A 135     -11.859  32.688   3.873  1.00 37.72           C  
ATOM    986  C   GLU A 135     -10.461  32.781   4.484  1.00 37.72           C  
ATOM    987  CB  GLU A 135     -12.883  32.344   4.953  1.00 37.72           C  
ATOM    988  O   GLU A 135      -9.852  31.750   4.789  1.00 37.72           O  
ATOM    989  CG  GLU A 135     -14.102  33.250   4.953  1.00 37.72           C  
ATOM    990  CD  GLU A 135     -14.984  33.094   6.184  1.00 37.72           C  
ATOM    991  OE1 GLU A 135     -15.922  33.875   6.379  1.00 37.72           O  
ATOM    992  OE2 GLU A 135     -14.734  32.125   6.957  1.00 37.72           O  
ATOM    993  N   LYS A 136      -9.602  33.688   3.965  1.00 36.88           N  
ATOM    994  CA  LYS A 136      -8.461  34.469   4.449  1.00 36.88           C  
ATOM    995  C   LYS A 136      -8.641  34.812   5.918  1.00 36.88           C  
ATOM    996  CB  LYS A 136      -8.273  35.719   3.607  1.00 36.88           C  
ATOM    997  O   LYS A 136      -9.531  35.594   6.266  1.00 36.88           O  
ATOM    998  CG  LYS A 136      -7.746  35.438   2.205  1.00 36.88           C  
ATOM    999  CD  LYS A 136      -7.426  36.750   1.475  1.00 36.88           C  
ATOM   1000  CE  LYS A 136      -6.934  36.500   0.059  1.00 36.88           C  
ATOM   1001  NZ  LYS A 136      -6.648  37.750  -0.674  1.00 36.88           N  
ATOM   1002  N   SER A 137      -8.703  33.875   6.848  1.00 34.97           N  
ATOM   1003  CA  SER A 137      -8.734  34.281   8.250  1.00 34.97           C  
ATOM   1004  C   SER A 137      -7.352  34.219   8.875  1.00 34.97           C  
ATOM   1005  CB  SER A 137      -9.719  33.438   9.039  1.00 34.97           C  
ATOM   1006  O   SER A 137      -6.605  33.250   8.625  1.00 34.97           O  
ATOM   1007  OG  SER A 137      -9.234  32.094   9.148  1.00 34.97           O  
ATOM   1008  N   LYS A 138      -6.582  35.312   8.883  1.00 35.31           N  
ATOM   1009  CA  LYS A 138      -5.648  36.031   9.750  1.00 35.31           C  
ATOM   1010  C   LYS A 138      -5.707  35.500  11.180  1.00 35.31           C  
ATOM   1011  CB  LYS A 138      -5.949  37.531   9.734  1.00 35.31           C  
ATOM   1012  O   LYS A 138      -6.738  35.594  11.844  1.00 35.31           O  
ATOM   1013  CG  LYS A 138      -5.566  38.219   8.438  1.00 35.31           C  
ATOM   1014  CD  LYS A 138      -5.734  39.719   8.547  1.00 35.31           C  
ATOM   1015  CE  LYS A 138      -5.414  40.438   7.227  1.00 35.31           C  
ATOM   1016  NZ  LYS A 138      -5.660  41.906   7.301  1.00 35.31           N  
ATOM   1017  N   GLN A 139      -5.180  34.312  11.484  1.00 38.88           N  
ATOM   1018  CA  GLN A 139      -5.082  33.750  12.828  1.00 38.88           C  
ATOM   1019  C   GLN A 139      -3.777  34.188  13.500  1.00 38.88           C  
ATOM   1020  CB  GLN A 139      -5.195  32.250  12.789  1.00 38.88           C  
ATOM   1021  O   GLN A 139      -2.703  34.062  12.906  1.00 38.88           O  
ATOM   1022  CG  GLN A 139      -6.539  31.703  13.273  1.00 38.88           C  
ATOM   1023  CD  GLN A 139      -6.574  30.203  13.375  1.00 38.88           C  
ATOM   1024  NE2 GLN A 139      -7.715  29.656  13.789  1.00 38.88           N  
ATOM   1025  OE1 GLN A 139      -5.586  29.516  13.078  1.00 38.88           O  
ATOM   1026  N   ASN A 140      -3.740  35.281  14.242  1.00 34.03           N  
ATOM   1027  CA  ASN A 140      -3.271  35.719  15.555  1.00 34.03           C  
ATOM   1028  C   ASN A 140      -2.762  34.531  16.391  1.00 34.03           C  
ATOM   1029  CB  ASN A 140      -4.383  36.469  16.297  1.00 34.03           C  
ATOM   1030  O   ASN A 140      -3.486  33.562  16.609  1.00 34.03           O  
ATOM   1031  CG  ASN A 140      -4.340  37.969  16.094  1.00 34.03           C  
ATOM   1032  ND2 ASN A 140      -5.504  38.562  15.875  1.00 34.03           N  
ATOM   1033  OD1 ASN A 140      -3.270  38.562  16.109  1.00 34.03           O  
ATOM   1034  N   HIS A 141      -1.464  34.281  16.281  1.00 35.53           N  
ATOM   1035  CA  HIS A 141      -0.234  33.844  16.922  1.00 35.53           C  
ATOM   1036  C   HIS A 141      -0.313  34.000  18.438  1.00 35.53           C  
ATOM   1037  CB  HIS A 141       0.969  34.594  16.375  1.00 35.53           C  
ATOM   1038  O   HIS A 141      -0.533  35.094  18.938  1.00 35.53           O  
ATOM   1039  CG  HIS A 141       1.373  34.188  14.992  1.00 35.53           C  
ATOM   1040  CD2 HIS A 141       1.390  34.875  13.828  1.00 35.53           C  
ATOM   1041  ND1 HIS A 141       1.826  32.906  14.711  1.00 35.53           N  
ATOM   1042  CE1 HIS A 141       2.105  32.844  13.422  1.00 35.53           C  
ATOM   1043  NE2 HIS A 141       1.849  34.000  12.859  1.00 35.53           N  
ATOM   1044  N   LYS A 142      -0.954  33.125  19.156  1.00 38.62           N  
ATOM   1045  CA  LYS A 142      -0.439  33.062  20.516  1.00 38.62           C  
ATOM   1046  C   LYS A 142      -0.664  31.672  21.141  1.00 38.62           C  
ATOM   1047  CB  LYS A 142      -1.098  34.125  21.391  1.00 38.62           C  
ATOM   1048  O   LYS A 142      -1.764  31.125  21.047  1.00 38.62           O  
ATOM   1049  CG  LYS A 142      -0.413  35.500  21.312  1.00 38.62           C  
ATOM   1050  CD  LYS A 142      -1.047  36.469  22.281  1.00 38.62           C  
ATOM   1051  CE  LYS A 142      -0.396  37.844  22.172  1.00 38.62           C  
ATOM   1052  NZ  LYS A 142      -1.104  38.875  23.016  1.00 38.62           N  
ATOM   1053  N   SER A 143       0.331  30.750  20.984  1.00 39.50           N  
ATOM   1054  CA  SER A 143       1.097  30.062  22.016  1.00 39.50           C  
ATOM   1055  C   SER A 143       0.702  28.594  22.094  1.00 39.50           C  
ATOM   1056  CB  SER A 143       0.898  30.734  23.375  1.00 39.50           C  
ATOM   1057  O   SER A 143      -0.405  28.266  22.531  1.00 39.50           O  
ATOM   1058  OG  SER A 143      -0.440  30.594  23.812  1.00 39.50           O  
ATOM   1059  N   ARG A 144       1.018  27.781  21.000  1.00 44.16           N  
ATOM   1060  CA  ARG A 144       0.882  26.344  21.281  1.00 44.16           C  
ATOM   1061  C   ARG A 144       2.197  25.609  21.047  1.00 44.16           C  
ATOM   1062  CB  ARG A 144      -0.229  25.734  20.438  1.00 44.16           C  
ATOM   1063  O   ARG A 144       2.877  25.875  20.047  1.00 44.16           O  
ATOM   1064  CG  ARG A 144      -1.177  24.828  21.219  1.00 44.16           C  
ATOM   1065  CD  ARG A 144      -2.287  24.281  20.328  1.00 44.16           C  
ATOM   1066  NE  ARG A 144      -3.086  23.281  21.016  1.00 44.16           N  
ATOM   1067  NH1 ARG A 144      -4.828  23.312  19.500  1.00 44.16           N  
ATOM   1068  NH2 ARG A 144      -4.914  21.922  21.328  1.00 44.16           N  
ATOM   1069  CZ  ARG A 144      -4.273  22.844  20.609  1.00 44.16           C  
ATOM   1070  N   LYS A 145       3.059  25.547  21.984  1.00 46.53           N  
ATOM   1071  CA  LYS A 145       3.867  24.469  22.547  1.00 46.53           C  
ATOM   1072  C   LYS A 145       4.789  23.859  21.484  1.00 46.53           C  
ATOM   1073  CB  LYS A 145       2.973  23.375  23.141  1.00 46.53           C  
ATOM   1074  O   LYS A 145       4.340  23.484  20.406  1.00 46.53           O  
ATOM   1075  CG  LYS A 145       2.281  23.781  24.438  1.00 46.53           C  
ATOM   1076  CD  LYS A 145       1.706  22.562  25.156  1.00 46.53           C  
ATOM   1077  CE  LYS A 145       0.903  22.984  26.375  1.00 46.53           C  
ATOM   1078  NZ  LYS A 145       0.331  21.797  27.094  1.00 46.53           N  
ATOM   1079  N   HIS A 146       5.871  24.562  21.125  1.00 41.09           N  
ATOM   1080  CA  HIS A 146       7.160  24.359  20.484  1.00 41.09           C  
ATOM   1081  C   HIS A 146       7.457  22.875  20.297  1.00 41.09           C  
ATOM   1082  CB  HIS A 146       8.281  25.016  21.281  1.00 41.09           C  
ATOM   1083  O   HIS A 146       7.516  22.109  21.266  1.00 41.09           O  
ATOM   1084  CG  HIS A 146       9.539  25.219  20.516  1.00 41.09           C  
ATOM   1085  CD2 HIS A 146      10.445  26.234  20.547  1.00 41.09           C  
ATOM   1086  ND1 HIS A 146       9.984  24.328  19.562  1.00 41.09           N  
ATOM   1087  CE1 HIS A 146      11.117  24.781  19.047  1.00 41.09           C  
ATOM   1088  NE2 HIS A 146      11.422  25.922  19.625  1.00 41.09           N  
ATOM   1089  N   TYR A 147       6.723  22.141  19.484  1.00 49.72           N  
ATOM   1090  CA  TYR A 147       7.242  20.812  19.125  1.00 49.72           C  
ATOM   1091  C   TYR A 147       8.562  20.938  18.391  1.00 49.72           C  
ATOM   1092  CB  TYR A 147       6.230  20.047  18.281  1.00 49.72           C  
ATOM   1093  O   TYR A 147       8.781  21.906  17.641  1.00 49.72           O  
ATOM   1094  CG  TYR A 147       4.988  19.641  19.031  1.00 49.72           C  
ATOM   1095  CD1 TYR A 147       4.988  18.500  19.844  1.00 49.72           C  
ATOM   1096  CD2 TYR A 147       3.814  20.375  18.938  1.00 49.72           C  
ATOM   1097  CE1 TYR A 147       3.848  18.125  20.531  1.00 49.72           C  
ATOM   1098  CE2 TYR A 147       2.668  20.000  19.625  1.00 49.72           C  
ATOM   1099  OH  TYR A 147       1.561  18.500  21.109  1.00 49.72           O  
ATOM   1100  CZ  TYR A 147       2.693  18.875  20.422  1.00 49.72           C  
ATOM   1101  N   PRO A 148       9.641  20.281  18.812  1.00 51.31           N  
ATOM   1102  CA  PRO A 148      10.938  20.328  18.141  1.00 51.31           C  
ATOM   1103  C   PRO A 148      10.805  20.172  16.625  1.00 51.31           C  
ATOM   1104  CB  PRO A 148      11.703  19.156  18.750  1.00 51.31           C  
ATOM   1105  O   PRO A 148      10.031  19.344  16.141  1.00 51.31           O  
ATOM   1106  CG  PRO A 148      10.758  18.547  19.719  1.00 51.31           C  
ATOM   1107  CD  PRO A 148       9.430  19.250  19.609  1.00 51.31           C  
ATOM   1108  N   ARG A 149      10.922  21.250  15.898  1.00 54.34           N  
ATOM   1109  CA  ARG A 149      11.117  21.359  14.461  1.00 54.34           C  
ATOM   1110  C   ARG A 149      12.141  20.344  13.969  1.00 54.34           C  
ATOM   1111  CB  ARG A 149      11.555  22.766  14.086  1.00 54.34           C  
ATOM   1112  O   ARG A 149      13.242  20.250  14.516  1.00 54.34           O  
ATOM   1113  CG  ARG A 149      11.461  23.078  12.594  1.00 54.34           C  
ATOM   1114  CD  ARG A 149      11.766  24.531  12.297  1.00 54.34           C  
ATOM   1115  NE  ARG A 149      11.719  24.812  10.859  1.00 54.34           N  
ATOM   1116  NH1 ARG A 149      12.078  27.078  11.078  1.00 54.34           N  
ATOM   1117  NH2 ARG A 149      11.820  26.156   9.000  1.00 54.34           N  
ATOM   1118  CZ  ARG A 149      11.875  26.016  10.320  1.00 54.34           C  
ATOM   1119  N   ILE A 150      11.750  19.125  13.703  1.00 48.75           N  
ATOM   1120  CA  ILE A 150      12.703  18.219  13.047  1.00 48.75           C  
ATOM   1121  C   ILE A 150      13.312  18.922  11.836  1.00 48.75           C  
ATOM   1122  CB  ILE A 150      12.023  16.906  12.617  1.00 48.75           C  
ATOM   1123  O   ILE A 150      12.594  19.453  10.984  1.00 48.75           O  
ATOM   1124  CG1 ILE A 150      11.336  16.234  13.812  1.00 48.75           C  
ATOM   1125  CG2 ILE A 150      13.047  15.953  11.977  1.00 48.75           C  
ATOM   1126  CD1 ILE A 150      10.344  15.148  13.438  1.00 48.75           C  
ATOM   1127  N   GLU A 151      14.359  19.625  12.000  1.00 53.88           N  
ATOM   1128  CA  GLU A 151      15.195  20.141  10.914  1.00 53.88           C  
ATOM   1129  C   GLU A 151      15.609  19.016   9.969  1.00 53.88           C  
ATOM   1130  CB  GLU A 151      16.438  20.844  11.469  1.00 53.88           C  
ATOM   1131  O   GLU A 151      16.203  18.016  10.398  1.00 53.88           O  
ATOM   1132  CG  GLU A 151      16.125  22.094  12.273  1.00 53.88           C  
ATOM   1133  CD  GLU A 151      17.141  23.203  12.070  1.00 53.88           C  
ATOM   1134  OE1 GLU A 151      16.922  24.328  12.594  1.00 53.88           O  
ATOM   1135  OE2 GLU A 151      18.141  22.969  11.375  1.00 53.88           O  
ATOM   1136  N   ALA A 152      14.656  18.312   9.289  1.00 50.19           N  
ATOM   1137  CA  ALA A 152      15.180  17.312   8.359  1.00 50.19           C  
ATOM   1138  C   ALA A 152      16.078  17.969   7.305  1.00 50.19           C  
ATOM   1139  CB  ALA A 152      14.031  16.562   7.695  1.00 50.19           C  
ATOM   1140  O   ALA A 152      15.672  18.938   6.656  1.00 50.19           O  
ATOM   1141  N   GLU A 153      17.203  18.422   7.660  1.00 42.81           N  
ATOM   1142  CA  GLU A 153      18.219  18.703   6.645  1.00 42.81           C  
ATOM   1143  C   GLU A 153      18.062  17.766   5.441  1.00 42.81           C  
ATOM   1144  CB  GLU A 153      19.609  18.562   7.238  1.00 42.81           C  
ATOM   1145  O   GLU A 153      17.969  16.547   5.602  1.00 42.81           O  
ATOM   1146  CG  GLU A 153      19.750  19.141   8.641  1.00 42.81           C  
ATOM   1147  CD  GLU A 153      21.188  19.391   9.055  1.00 42.81           C  
ATOM   1148  OE1 GLU A 153      21.422  19.844  10.195  1.00 42.81           O  
ATOM   1149  OE2 GLU A 153      22.094  19.125   8.227  1.00 42.81           O  
ATOM   1150  N   SER A 154      17.062  17.906   4.609  1.00 43.53           N  
ATOM   1151  CA  SER A 154      16.844  17.281   3.314  1.00 43.53           C  
ATOM   1152  C   SER A 154      18.141  17.188   2.514  1.00 43.53           C  
ATOM   1153  CB  SER A 154      15.789  18.031   2.514  1.00 43.53           C  
ATOM   1154  O   SER A 154      18.828  18.203   2.340  1.00 43.53           O  
ATOM   1155  OG  SER A 154      15.586  17.438   1.245  1.00 43.53           O  
ATOM   1156  N   ASP A 155      19.031  16.328   2.797  1.00 46.09           N  
ATOM   1157  CA  ASP A 155      20.109  16.047   1.856  1.00 46.09           C  
ATOM   1158  C   ASP A 155      19.656  16.266   0.416  1.00 46.09           C  
ATOM   1159  CB  ASP A 155      20.609  14.602   2.033  1.00 46.09           C  
ATOM   1160  O   ASP A 155      18.781  15.547  -0.084  1.00 46.09           O  
ATOM   1161  CG  ASP A 155      22.031  14.539   2.564  1.00 46.09           C  
ATOM   1162  OD1 ASP A 155      22.672  15.602   2.732  1.00 46.09           O  
ATOM   1163  OD2 ASP A 155      22.516  13.414   2.816  1.00 46.09           O  
ATOM   1164  N   SER A 156      18.984  17.375   0.221  1.00 49.06           N  
ATOM   1165  CA  SER A 156      18.781  17.656  -1.197  1.00 49.06           C  
ATOM   1166  C   SER A 156      20.078  17.531  -1.982  1.00 49.06           C  
ATOM   1167  CB  SER A 156      18.172  19.047  -1.391  1.00 49.06           C  
ATOM   1168  O   SER A 156      20.094  17.750  -3.195  1.00 49.06           O  
ATOM   1169  OG  SER A 156      19.016  20.031  -0.819  1.00 49.06           O  
ATOM   1170  N   ASP A 157      21.109  16.844  -1.361  1.00 47.41           N  
ATOM   1171  CA  ASP A 157      22.328  16.922  -2.160  1.00 47.41           C  
ATOM   1172  C   ASP A 157      22.531  15.648  -2.988  1.00 47.41           C  
ATOM   1173  CB  ASP A 157      23.547  17.141  -1.264  1.00 47.41           C  
ATOM   1174  O   ASP A 157      22.328  14.539  -2.490  1.00 47.41           O  
ATOM   1175  CG  ASP A 157      23.594  18.531  -0.667  1.00 47.41           C  
ATOM   1176  OD1 ASP A 157      23.047  19.484  -1.281  1.00 47.41           O  
ATOM   1177  OD2 ASP A 157      24.188  18.703   0.426  1.00 47.41           O  
ATOM   1178  N   ASP A 158      21.750  15.492  -4.070  1.00 44.09           N  
ATOM   1179  CA  ASP A 158      22.391  15.117  -5.324  1.00 44.09           C  
ATOM   1180  C   ASP A 158      23.203  13.828  -5.168  1.00 44.09           C  
ATOM   1181  CB  ASP A 158      23.297  16.250  -5.824  1.00 44.09           C  
ATOM   1182  O   ASP A 158      24.281  13.836  -4.559  1.00 44.09           O  
ATOM   1183  CG  ASP A 158      23.422  16.281  -7.340  1.00 44.09           C  
ATOM   1184  OD1 ASP A 158      22.594  15.648  -8.031  1.00 44.09           O  
ATOM   1185  OD2 ASP A 158      24.359  16.938  -7.840  1.00 44.09           O  
ATOM   1186  N   TYR A 159      22.562  12.773  -4.504  1.00 43.91           N  
ATOM   1187  CA  TYR A 159      23.344  11.555  -4.699  1.00 43.91           C  
ATOM   1188  C   TYR A 159      23.969  11.516  -6.090  1.00 43.91           C  
ATOM   1189  CB  TYR A 159      22.469  10.320  -4.488  1.00 43.91           C  
ATOM   1190  O   TYR A 159      23.266  11.703  -7.090  1.00 43.91           O  
ATOM   1191  CG  TYR A 159      22.375   9.883  -3.045  1.00 43.91           C  
ATOM   1192  CD1 TYR A 159      23.281   8.977  -2.508  1.00 43.91           C  
ATOM   1193  CD2 TYR A 159      21.359  10.367  -2.219  1.00 43.91           C  
ATOM   1194  CE1 TYR A 159      23.203   8.570  -1.181  1.00 43.91           C  
ATOM   1195  CE2 TYR A 159      21.266   9.961  -0.890  1.00 43.91           C  
ATOM   1196  OH  TYR A 159      22.094   8.672   0.934  1.00 43.91           O  
ATOM   1197  CZ  TYR A 159      22.188   9.070  -0.381  1.00 43.91           C  
ATOM   1198  N   VAL A 160      24.922  12.398  -6.395  1.00 46.94           N  
ATOM   1199  CA  VAL A 160      25.750  12.203  -7.578  1.00 46.94           C  
ATOM   1200  C   VAL A 160      26.266  10.766  -7.621  1.00 46.94           C  
ATOM   1201  CB  VAL A 160      26.938  13.195  -7.613  1.00 46.94           C  
ATOM   1202  O   VAL A 160      26.984  10.328  -6.715  1.00 46.94           O  
ATOM   1203  CG1 VAL A 160      27.734  13.031  -8.898  1.00 46.94           C  
ATOM   1204  CG2 VAL A 160      26.438  14.633  -7.469  1.00 46.94           C  
ATOM   1205  N   LEU A 161      25.406   9.766  -7.652  1.00 46.22           N  
ATOM   1206  CA  LEU A 161      25.844   8.391  -7.855  1.00 46.22           C  
ATOM   1207  C   LEU A 161      26.906   8.320  -8.945  1.00 46.22           C  
ATOM   1208  CB  LEU A 161      24.656   7.500  -8.227  1.00 46.22           C  
ATOM   1209  O   LEU A 161      26.703   8.828 -10.047  1.00 46.22           O  
ATOM   1210  CG  LEU A 161      23.625   7.254  -7.121  1.00 46.22           C  
ATOM   1211  CD1 LEU A 161      22.484   6.402  -7.648  1.00 46.22           C  
ATOM   1212  CD2 LEU A 161      24.281   6.586  -5.914  1.00 46.22           C  
ATOM   1213  N   ASP A 162      28.125   8.820  -8.680  1.00 39.22           N  
ATOM   1214  CA  ASP A 162      29.453   8.328  -9.031  1.00 39.22           C  
ATOM   1215  C   ASP A 162      29.453   7.633 -10.391  1.00 39.22           C  
ATOM   1216  CB  ASP A 162      29.969   7.371  -7.953  1.00 39.22           C  
ATOM   1217  O   ASP A 162      28.609   6.762 -10.641  1.00 39.22           O  
ATOM   1218  CG  ASP A 162      31.469   7.105  -8.062  1.00 39.22           C  
ATOM   1219  OD1 ASP A 162      32.219   8.016  -8.477  1.00 39.22           O  
ATOM   1220  OD2 ASP A 162      31.891   5.977  -7.742  1.00 39.22           O  
ATOM   1221  N   ASP A 163      29.750   8.430 -11.453  1.00 39.91           N  
ATOM   1222  CA  ASP A 163      30.219   8.266 -12.828  1.00 39.91           C  
ATOM   1223  C   ASP A 163      31.203   7.102 -12.938  1.00 39.91           C  
ATOM   1224  CB  ASP A 163      30.875   9.555 -13.328  1.00 39.91           C  
ATOM   1225  O   ASP A 163      31.938   6.988 -13.930  1.00 39.91           O  
ATOM   1226  CG  ASP A 163      29.906  10.727 -13.398  1.00 39.91           C  
ATOM   1227  OD1 ASP A 163      28.688  10.492 -13.477  1.00 39.91           O  
ATOM   1228  OD2 ASP A 163      30.375  11.883 -13.375  1.00 39.91           O  
ATOM   1229  N   SER A 164      31.188   6.180 -11.984  1.00 38.78           N  
ATOM   1230  CA  SER A 164      32.094   5.039 -12.141  1.00 38.78           C  
ATOM   1231  C   SER A 164      31.469   3.980 -13.055  1.00 38.78           C  
ATOM   1232  CB  SER A 164      32.406   4.422 -10.781  1.00 38.78           C  
ATOM   1233  O   SER A 164      30.312   3.594 -12.883  1.00 38.78           O  
ATOM   1234  OG  SER A 164      33.656   4.906 -10.297  1.00 38.78           O  
ATOM   1235  N   ASP A 165      31.750   4.273 -14.398  1.00 40.03           N  
ATOM   1236  CA  ASP A 165      31.875   3.463 -15.609  1.00 40.03           C  
ATOM   1237  C   ASP A 165      31.828   1.973 -15.281  1.00 40.03           C  
ATOM   1238  CB  ASP A 165      33.156   3.797 -16.344  1.00 40.03           C  
ATOM   1239  O   ASP A 165      32.625   1.192 -15.797  1.00 40.03           O  
ATOM   1240  CG  ASP A 165      32.969   4.734 -17.531  1.00 40.03           C  
ATOM   1241  OD1 ASP A 165      31.797   4.910 -17.953  1.00 40.03           O  
ATOM   1242  OD2 ASP A 165      33.938   5.293 -18.031  1.00 40.03           O  
ATOM   1243  N   SER A 166      31.062   1.576 -14.250  1.00 41.41           N  
ATOM   1244  CA  SER A 166      30.891   0.135 -14.102  1.00 41.41           C  
ATOM   1245  C   SER A 166      29.703  -0.373 -14.922  1.00 41.41           C  
ATOM   1246  CB  SER A 166      30.703  -0.233 -12.633  1.00 41.41           C  
ATOM   1247  O   SER A 166      28.656   0.271 -14.969  1.00 41.41           O  
ATOM   1248  OG  SER A 166      30.828  -1.631 -12.438  1.00 41.41           O  
ATOM   1249  N   ASP A 167      29.922  -1.042 -16.109  1.00 46.22           N  
ATOM   1250  CA  ASP A 167      29.250  -1.984 -17.000  1.00 46.22           C  
ATOM   1251  C   ASP A 167      28.125  -2.719 -16.266  1.00 46.22           C  
ATOM   1252  CB  ASP A 167      30.250  -2.990 -17.578  1.00 46.22           C  
ATOM   1253  O   ASP A 167      27.438  -3.562 -16.844  1.00 46.22           O  
ATOM   1254  CG  ASP A 167      30.422  -2.852 -19.078  1.00 46.22           C  
ATOM   1255  OD1 ASP A 167      29.672  -2.082 -19.703  1.00 46.22           O  
ATOM   1256  OD2 ASP A 167      31.328  -3.521 -19.625  1.00 46.22           O  
ATOM   1257  N   ASP A 168      27.703  -2.168 -15.055  1.00 48.31           N  
ATOM   1258  CA  ASP A 168      26.453  -2.748 -14.555  1.00 48.31           C  
ATOM   1259  C   ASP A 168      25.344  -1.708 -14.523  1.00 48.31           C  
ATOM   1260  CB  ASP A 168      26.656  -3.346 -13.164  1.00 48.31           C  
ATOM   1261  O   ASP A 168      25.359  -0.794 -13.695  1.00 48.31           O  
ATOM   1262  CG  ASP A 168      26.484  -4.855 -13.133  1.00 48.31           C  
ATOM   1263  OD1 ASP A 168      26.156  -5.449 -14.180  1.00 48.31           O  
ATOM   1264  OD2 ASP A 168      26.672  -5.449 -12.047  1.00 48.31           O  
ATOM   1265  N   GLY A 169      24.984  -0.963 -15.578  1.00 46.28           N  
ATOM   1266  CA  GLY A 169      23.984  -0.367 -16.453  1.00 46.28           C  
ATOM   1267  C   GLY A 169      23.016   0.538 -15.703  1.00 46.28           C  
ATOM   1268  O   GLY A 169      22.109   0.059 -15.023  1.00 46.28           O  
ATOM   1269  N   LYS A 170      23.391   1.496 -14.828  1.00 57.56           N  
ATOM   1270  CA  LYS A 170      22.594   2.600 -14.297  1.00 57.56           C  
ATOM   1271  C   LYS A 170      22.172   3.559 -15.406  1.00 57.56           C  
ATOM   1272  CB  LYS A 170      23.375   3.354 -13.219  1.00 57.56           C  
ATOM   1273  O   LYS A 170      23.000   3.957 -16.234  1.00 57.56           O  
ATOM   1274  CG  LYS A 170      23.891   2.467 -12.102  1.00 57.56           C  
ATOM   1275  CD  LYS A 170      23.969   3.219 -10.773  1.00 57.56           C  
ATOM   1276  CE  LYS A 170      24.562   2.363  -9.672  1.00 57.56           C  
ATOM   1277  NZ  LYS A 170      24.641   3.102  -8.375  1.00 57.56           N  
ATOM   1278  N   CYS A 171      21.016   3.340 -16.031  1.00 53.41           N  
ATOM   1279  CA  CYS A 171      20.281   4.027 -17.078  1.00 53.41           C  
ATOM   1280  C   CYS A 171      20.203   5.523 -16.812  1.00 53.41           C  
ATOM   1281  CB  CYS A 171      18.859   3.457 -17.203  1.00 53.41           C  
ATOM   1282  O   CYS A 171      19.734   5.949 -15.750  1.00 53.41           O  
ATOM   1283  SG  CYS A 171      17.781   4.410 -18.281  1.00 53.41           S  
ATOM   1284  N   LYS A 172      21.094   6.418 -17.172  1.00 59.34           N  
ATOM   1285  CA  LYS A 172      21.344   7.855 -17.141  1.00 59.34           C  
ATOM   1286  C   LYS A 172      20.188   8.625 -17.781  1.00 59.34           C  
ATOM   1287  CB  LYS A 172      22.656   8.188 -17.844  1.00 59.34           C  
ATOM   1288  O   LYS A 172      19.781   9.680 -17.281  1.00 59.34           O  
ATOM   1289  CG  LYS A 172      23.891   7.801 -17.062  1.00 59.34           C  
ATOM   1290  CD  LYS A 172      25.156   8.328 -17.719  1.00 59.34           C  
ATOM   1291  CE  LYS A 172      26.406   7.914 -16.953  1.00 59.34           C  
ATOM   1292  NZ  LYS A 172      27.641   8.508 -17.547  1.00 59.34           N  
ATOM   1293  N   ASN A 173      19.344   8.031 -18.547  1.00 60.41           N  
ATOM   1294  CA  ASN A 173      18.234   8.688 -19.234  1.00 60.41           C  
ATOM   1295  C   ASN A 173      17.016   7.762 -19.328  1.00 60.41           C  
ATOM   1296  CB  ASN A 173      18.656   9.156 -20.625  1.00 60.41           C  
ATOM   1297  O   ASN A 173      16.219   7.867 -20.266  1.00 60.41           O  
ATOM   1298  CG  ASN A 173      19.609  10.336 -20.578  1.00 60.41           C  
ATOM   1299  ND2 ASN A 173      19.812  10.969 -21.719  1.00 60.41           N  
ATOM   1300  OD1 ASN A 173      20.156  10.664 -19.516  1.00 60.41           O  
ATOM   1301  N   CYS A 174      16.844   7.031 -18.219  1.00 63.44           N  
ATOM   1302  CA  CYS A 174      15.727   6.098 -18.266  1.00 63.44           C  
ATOM   1303  C   CYS A 174      14.414   6.812 -17.969  1.00 63.44           C  
ATOM   1304  CB  CYS A 174      15.938   4.957 -17.266  1.00 63.44           C  
ATOM   1305  O   CYS A 174      14.352   7.648 -17.062  1.00 63.44           O  
ATOM   1306  SG  CYS A 174      14.742   3.613 -17.438  1.00 63.44           S  
ATOM   1307  N   LYS A 175      13.625   6.871 -19.000  1.00 70.62           N  
ATOM   1308  CA  LYS A 175      12.266   7.383 -18.891  1.00 70.62           C  
ATOM   1309  C   LYS A 175      11.648   7.020 -17.547  1.00 70.62           C  
ATOM   1310  CB  LYS A 175      11.398   6.844 -20.031  1.00 70.62           C  
ATOM   1311  O   LYS A 175      10.922   7.820 -16.953  1.00 70.62           O  
ATOM   1312  CG  LYS A 175      10.055   7.543 -20.172  1.00 70.62           C  
ATOM   1313  CD  LYS A 175       9.234   6.953 -21.312  1.00 70.62           C  
ATOM   1314  CE  LYS A 175       7.828   7.543 -21.344  1.00 70.62           C  
ATOM   1315  NZ  LYS A 175       7.016   6.961 -22.453  1.00 70.62           N  
ATOM   1316  N   TYR A 176      12.102   5.891 -16.969  1.00 72.81           N  
ATOM   1317  CA  TYR A 176      11.461   5.395 -15.750  1.00 72.81           C  
ATOM   1318  C   TYR A 176      12.047   6.066 -14.508  1.00 72.81           C  
ATOM   1319  CB  TYR A 176      11.617   3.877 -15.641  1.00 72.81           C  
ATOM   1320  O   TYR A 176      11.352   6.238 -13.508  1.00 72.81           O  
ATOM   1321  CG  TYR A 176      10.914   3.113 -16.734  1.00 72.81           C  
ATOM   1322  CD1 TYR A 176       9.531   3.020 -16.766  1.00 72.81           C  
ATOM   1323  CD2 TYR A 176      11.648   2.486 -17.750  1.00 72.81           C  
ATOM   1324  CE1 TYR A 176       8.883   2.316 -17.781  1.00 72.81           C  
ATOM   1325  CE2 TYR A 176      11.008   1.780 -18.766  1.00 72.81           C  
ATOM   1326  OH  TYR A 176       8.992   1.004 -19.766  1.00 72.81           O  
ATOM   1327  CZ  TYR A 176       9.625   1.701 -18.766  1.00 72.81           C  
ATOM   1328  N   LYS A 177      13.203   6.547 -14.594  1.00 76.94           N  
ATOM   1329  CA  LYS A 177      13.875   7.207 -13.484  1.00 76.94           C  
ATOM   1330  C   LYS A 177      13.227   8.547 -13.164  1.00 76.94           C  
ATOM   1331  CB  LYS A 177      15.359   7.402 -13.797  1.00 76.94           C  
ATOM   1332  O   LYS A 177      13.000   8.875 -12.000  1.00 76.94           O  
ATOM   1333  CG  LYS A 177      16.172   7.953 -12.633  1.00 76.94           C  
ATOM   1334  CD  LYS A 177      17.656   8.023 -12.969  1.00 76.94           C  
ATOM   1335  CE  LYS A 177      18.469   8.578 -11.805  1.00 76.94           C  
ATOM   1336  NZ  LYS A 177      19.922   8.664 -12.141  1.00 76.94           N  
ATOM   1337  N   LYS A 178      12.914   9.273 -14.195  1.00 77.75           N  
ATOM   1338  CA  LYS A 178      12.234  10.555 -14.023  1.00 77.75           C  
ATOM   1339  C   LYS A 178      10.867  10.367 -13.359  1.00 77.75           C  
ATOM   1340  CB  LYS A 178      12.062  11.258 -15.367  1.00 77.75           C  
ATOM   1341  O   LYS A 178      10.508  11.125 -12.453  1.00 77.75           O  
ATOM   1342  CG  LYS A 178      11.609  12.711 -15.258  1.00 77.75           C  
ATOM   1343  CD  LYS A 178      11.516  13.375 -16.625  1.00 77.75           C  
ATOM   1344  CE  LYS A 178      10.977  14.797 -16.516  1.00 77.75           C  
ATOM   1345  NZ  LYS A 178      10.906  15.461 -17.859  1.00 77.75           N  
ATOM   1346  N   LYS A 179      10.203   9.344 -13.836  1.00 79.81           N  
ATOM   1347  CA  LYS A 179       8.883   9.055 -13.281  1.00 79.81           C  
ATOM   1348  C   LYS A 179       8.984   8.633 -11.820  1.00 79.81           C  
ATOM   1349  CB  LYS A 179       8.180   7.973 -14.094  1.00 79.81           C  
ATOM   1350  O   LYS A 179       8.156   9.023 -10.992  1.00 79.81           O  
ATOM   1351  CG  LYS A 179       7.641   8.453 -15.430  1.00 79.81           C  
ATOM   1352  CD  LYS A 179       6.777   7.395 -16.109  1.00 79.81           C  
ATOM   1353  CE  LYS A 179       6.254   7.867 -17.453  1.00 79.81           C  
ATOM   1354  NZ  LYS A 179       5.473   6.801 -18.141  1.00 79.81           N  
ATOM   1355  N   TYR A 180      10.031   7.926 -11.523  1.00 82.62           N  
ATOM   1356  CA  TYR A 180      10.234   7.445 -10.164  1.00 82.62           C  
ATOM   1357  C   TYR A 180      10.539   8.602  -9.219  1.00 82.62           C  
ATOM   1358  CB  TYR A 180      11.375   6.422 -10.117  1.00 82.62           C  
ATOM   1359  O   TYR A 180       9.984   8.672  -8.117  1.00 82.62           O  
ATOM   1360  CG  TYR A 180      11.742   5.984  -8.719  1.00 82.62           C  
ATOM   1361  CD1 TYR A 180      12.828   6.543  -8.055  1.00 82.62           C  
ATOM   1362  CD2 TYR A 180      11.000   5.008  -8.062  1.00 82.62           C  
ATOM   1363  CE1 TYR A 180      13.172   6.145  -6.770  1.00 82.62           C  
ATOM   1364  CE2 TYR A 180      11.336   4.598  -6.773  1.00 82.62           C  
ATOM   1365  OH  TYR A 180      12.758   4.770  -4.863  1.00 82.62           O  
ATOM   1366  CZ  TYR A 180      12.422   5.172  -6.137  1.00 82.62           C  
ATOM   1367  N   PHE A 181      11.297   9.500  -9.656  1.00 81.94           N  
ATOM   1368  CA  PHE A 181      11.680  10.633  -8.820  1.00 81.94           C  
ATOM   1369  C   PHE A 181      10.484  11.547  -8.570  1.00 81.94           C  
ATOM   1370  CB  PHE A 181      12.820  11.422  -9.469  1.00 81.94           C  
ATOM   1371  O   PHE A 181      10.297  12.039  -7.453  1.00 81.94           O  
ATOM   1372  CG  PHE A 181      14.195  10.945  -9.078  1.00 81.94           C  
ATOM   1373  CD1 PHE A 181      14.797  11.383  -7.910  1.00 81.94           C  
ATOM   1374  CD2 PHE A 181      14.883  10.047  -9.891  1.00 81.94           C  
ATOM   1375  CE1 PHE A 181      16.062  10.938  -7.551  1.00 81.94           C  
ATOM   1376  CE2 PHE A 181      16.156   9.594  -9.539  1.00 81.94           C  
ATOM   1377  CZ  PHE A 181      16.734  10.047  -8.367  1.00 81.94           C  
ATOM   1378  N   ALA A 182       9.703  11.742  -9.594  1.00 82.19           N  
ATOM   1379  CA  ALA A 182       8.484  12.523  -9.438  1.00 82.19           C  
ATOM   1380  C   ALA A 182       7.535  11.867  -8.445  1.00 82.19           C  
ATOM   1381  CB  ALA A 182       7.793  12.711 -10.789  1.00 82.19           C  
ATOM   1382  O   ALA A 182       6.938  12.547  -7.605  1.00 82.19           O  
ATOM   1383  N   LEU A 183       7.352  10.609  -8.586  1.00 87.06           N  
ATOM   1384  CA  LEU A 183       6.496   9.852  -7.684  1.00 87.06           C  
ATOM   1385  C   LEU A 183       7.016   9.930  -6.250  1.00 87.06           C  
ATOM   1386  CB  LEU A 183       6.406   8.391  -8.125  1.00 87.06           C  
ATOM   1387  O   LEU A 183       6.234  10.102  -5.312  1.00 87.06           O  
ATOM   1388  CG  LEU A 183       5.473   7.492  -7.316  1.00 87.06           C  
ATOM   1389  CD1 LEU A 183       4.043   8.023  -7.371  1.00 87.06           C  
ATOM   1390  CD2 LEU A 183       5.539   6.055  -7.824  1.00 87.06           C  
ATOM   1391  N   ARG A 184       8.211   9.758  -6.102  1.00 87.62           N  
ATOM   1392  CA  ARG A 184       8.859   9.805  -4.793  1.00 87.62           C  
ATOM   1393  C   ARG A 184       8.617  11.148  -4.109  1.00 87.62           C  
ATOM   1394  CB  ARG A 184      10.359   9.547  -4.922  1.00 87.62           C  
ATOM   1395  O   ARG A 184       8.328  11.203  -2.914  1.00 87.62           O  
ATOM   1396  CG  ARG A 184      11.086   9.422  -3.592  1.00 87.62           C  
ATOM   1397  CD  ARG A 184      12.578   9.188  -3.777  1.00 87.62           C  
ATOM   1398  NE  ARG A 184      13.281   9.180  -2.502  1.00 87.62           N  
ATOM   1399  NH1 ARG A 184      15.320   8.562  -3.400  1.00 87.62           N  
ATOM   1400  NH2 ARG A 184      15.117   8.898  -1.144  1.00 87.62           N  
ATOM   1401  CZ  ARG A 184      14.570   8.883  -2.352  1.00 87.62           C  
ATOM   1402  N   MET A 185       8.672  12.156  -4.816  1.00 86.31           N  
ATOM   1403  CA  MET A 185       8.438  13.500  -4.289  1.00 86.31           C  
ATOM   1404  C   MET A 185       6.977  13.680  -3.881  1.00 86.31           C  
ATOM   1405  CB  MET A 185       8.820  14.562  -5.320  1.00 86.31           C  
ATOM   1406  O   MET A 185       6.684  14.297  -2.857  1.00 86.31           O  
ATOM   1407  CG  MET A 185      10.320  14.742  -5.480  1.00 86.31           C  
ATOM   1408  SD  MET A 185      11.141  15.227  -3.914  1.00 86.31           S  
ATOM   1409  CE  MET A 185      11.188  17.031  -4.125  1.00 86.31           C  
ATOM   1410  N   ARG A 186       6.094  13.133  -4.664  1.00 88.75           N  
ATOM   1411  CA  ARG A 186       4.668  13.219  -4.359  1.00 88.75           C  
ATOM   1412  C   ARG A 186       4.340  12.461  -3.076  1.00 88.75           C  
ATOM   1413  CB  ARG A 186       3.836  12.664  -5.520  1.00 88.75           C  
ATOM   1414  O   ARG A 186       3.557  12.938  -2.250  1.00 88.75           O  
ATOM   1415  CG  ARG A 186       3.557  13.688  -6.613  1.00 88.75           C  
ATOM   1416  CD  ARG A 186       2.477  13.203  -7.570  1.00 88.75           C  
ATOM   1417  NE  ARG A 186       2.377  14.062  -8.750  1.00 88.75           N  
ATOM   1418  NH1 ARG A 186       1.172  12.539 -10.008  1.00 88.75           N  
ATOM   1419  NH2 ARG A 186       1.731  14.586 -10.891  1.00 88.75           N  
ATOM   1420  CZ  ARG A 186       1.761  13.727  -9.875  1.00 88.75           C  
ATOM   1421  N   MET A 187       4.910  11.391  -2.955  1.00 90.44           N  
ATOM   1422  CA  MET A 187       4.668  10.562  -1.777  1.00 90.44           C  
ATOM   1423  C   MET A 187       5.254  11.211  -0.526  1.00 90.44           C  
ATOM   1424  CB  MET A 187       5.266   9.172  -1.971  1.00 90.44           C  
ATOM   1425  O   MET A 187       4.656  11.148   0.549  1.00 90.44           O  
ATOM   1426  CG  MET A 187       4.477   8.289  -2.930  1.00 90.44           C  
ATOM   1427  SD  MET A 187       5.129   6.578  -3.014  1.00 90.44           S  
ATOM   1428  CE  MET A 187       4.488   5.914  -1.453  1.00 90.44           C  
ATOM   1429  N   LYS A 188       6.223  11.781  -0.729  1.00 87.50           N  
ATOM   1430  CA  LYS A 188       6.836  12.484   0.392  1.00 87.50           C  
ATOM   1431  C   LYS A 188       5.961  13.641   0.858  1.00 87.50           C  
ATOM   1432  CB  LYS A 188       8.227  13.000   0.007  1.00 87.50           C  
ATOM   1433  O   LYS A 188       5.793  13.852   2.061  1.00 87.50           O  
ATOM   1434  CG  LYS A 188       9.062  13.469   1.188  1.00 87.50           C  
ATOM   1435  CD  LYS A 188      10.461  13.875   0.755  1.00 87.50           C  
ATOM   1436  CE  LYS A 188      11.273  14.430   1.920  1.00 87.50           C  
ATOM   1437  NZ  LYS A 188      12.672  14.758   1.516  1.00 87.50           N  
ATOM   1438  N   GLN A 189       5.453  14.367  -0.042  1.00 86.12           N  
ATOM   1439  CA  GLN A 189       4.559  15.477   0.291  1.00 86.12           C  
ATOM   1440  C   GLN A 189       3.322  14.977   1.035  1.00 86.12           C  
ATOM   1441  CB  GLN A 189       4.141  16.234  -0.973  1.00 86.12           C  
ATOM   1442  O   GLN A 189       2.885  15.594   2.008  1.00 86.12           O  
ATOM   1443  CG  GLN A 189       5.180  17.234  -1.463  1.00 86.12           C  
ATOM   1444  CD  GLN A 189       4.762  17.938  -2.740  1.00 86.12           C  
ATOM   1445  NE2 GLN A 189       5.570  18.891  -3.182  1.00 86.12           N  
ATOM   1446  OE1 GLN A 189       3.719  17.625  -3.324  1.00 86.12           O  
ATOM   1447  N   VAL A 190       2.865  13.922   0.521  1.00 89.56           N  
ATOM   1448  CA  VAL A 190       1.679  13.336   1.134  1.00 89.56           C  
ATOM   1449  C   VAL A 190       2.000  12.891   2.559  1.00 89.56           C  
ATOM   1450  CB  VAL A 190       1.143  12.148   0.309  1.00 89.56           C  
ATOM   1451  O   VAL A 190       1.213  13.117   3.480  1.00 89.56           O  
ATOM   1452  CG1 VAL A 190       0.038  11.414   1.070  1.00 89.56           C  
ATOM   1453  CG2 VAL A 190       0.633  12.625  -1.050  1.00 89.56           C  
ATOM   1454  N   ALA A 191       3.057  12.320   2.801  1.00 88.88           N  
ATOM   1455  CA  ALA A 191       3.484  11.844   4.113  1.00 88.88           C  
ATOM   1456  C   ALA A 191       3.684  13.008   5.078  1.00 88.88           C  
ATOM   1457  CB  ALA A 191       4.773  11.031   3.990  1.00 88.88           C  
ATOM   1458  O   ALA A 191       3.295  12.922   6.246  1.00 88.88           O  
ATOM   1459  N   MET A 192       4.227  13.977   4.566  1.00 90.81           N  
ATOM   1460  CA  MET A 192       4.438  15.156   5.398  1.00 90.81           C  
ATOM   1461  C   MET A 192       3.107  15.758   5.836  1.00 90.81           C  
ATOM   1462  CB  MET A 192       5.266  16.203   4.648  1.00 90.81           C  
ATOM   1463  O   MET A 192       2.961  16.188   6.984  1.00 90.81           O  
ATOM   1464  CG  MET A 192       6.766  16.016   4.793  1.00 90.81           C  
ATOM   1465  SD  MET A 192       7.719  17.438   4.121  1.00 90.81           S  
ATOM   1466  CE  MET A 192       7.398  17.219   2.348  1.00 90.81           C  
ATOM   1467  N   GLN A 193       2.137  15.805   4.930  1.00 86.00           N  
ATOM   1468  CA  GLN A 193       0.804  16.312   5.234  1.00 86.00           C  
ATOM   1469  C   GLN A 193       0.125  15.469   6.309  1.00 86.00           C  
ATOM   1470  CB  GLN A 193      -0.060  16.359   3.973  1.00 86.00           C  
ATOM   1471  O   GLN A 193      -0.589  16.000   7.164  1.00 86.00           O  
ATOM   1472  CG  GLN A 193       0.138  17.609   3.131  1.00 86.00           C  
ATOM   1473  CD  GLN A 193      -0.689  17.594   1.858  1.00 86.00           C  
ATOM   1474  NE2 GLN A 193      -0.452  18.562   0.988  1.00 86.00           N  
ATOM   1475  OE1 GLN A 193      -1.534  16.719   1.660  1.00 86.00           O  
ATOM   1476  N   LEU A 194       0.370  14.227   6.297  1.00 89.12           N  
ATOM   1477  CA  LEU A 194      -0.244  13.312   7.254  1.00 89.12           C  
ATOM   1478  C   LEU A 194       0.359  13.492   8.641  1.00 89.12           C  
ATOM   1479  CB  LEU A 194      -0.071  11.859   6.793  1.00 89.12           C  
ATOM   1480  O   LEU A 194      -0.349  13.398   9.648  1.00 89.12           O  
ATOM   1481  CG  LEU A 194      -0.919  11.422   5.598  1.00 89.12           C  
ATOM   1482  CD1 LEU A 194      -0.477  10.047   5.109  1.00 89.12           C  
ATOM   1483  CD2 LEU A 194      -2.398  11.414   5.965  1.00 89.12           C  
ATOM   1484  N   ILE A 195       1.600  13.789   8.617  1.00 88.12           N  
ATOM   1485  CA  ILE A 195       2.287  13.969   9.891  1.00 88.12           C  
ATOM   1486  C   ILE A 195       1.888  15.305  10.508  1.00 88.12           C  
ATOM   1487  CB  ILE A 195       3.822  13.898   9.719  1.00 88.12           C  
ATOM   1488  O   ILE A 195       1.710  15.406  11.727  1.00 88.12           O  
ATOM   1489  CG1 ILE A 195       4.238  12.500   9.250  1.00 88.12           C  
ATOM   1490  CG2 ILE A 195       4.527  14.266  11.023  1.00 88.12           C  
ATOM   1491  CD1 ILE A 195       5.688  12.406   8.789  1.00 88.12           C  
ATOM   1492  N   GLU A 196       1.754  16.359   9.766  1.00 80.75           N  
ATOM   1493  CA  GLU A 196       1.376  17.672  10.273  1.00 80.75           C  
ATOM   1494  C   GLU A 196      -0.062  17.688  10.789  1.00 80.75           C  
ATOM   1495  CB  GLU A 196       1.552  18.750   9.195  1.00 80.75           C  
ATOM   1496  O   GLU A 196      -0.389  18.406  11.734  1.00 80.75           O  
ATOM   1497  CG  GLU A 196       2.951  19.344   9.133  1.00 80.75           C  
ATOM   1498  CD  GLU A 196       3.154  20.281   7.965  1.00 80.75           C  
ATOM   1499  OE1 GLU A 196       4.305  20.703   7.719  1.00 80.75           O  
ATOM   1500  OE2 GLU A 196       2.152  20.609   7.289  1.00 80.75           O  
ATOM   1501  N   ASP A 197      -0.932  16.875  10.094  1.00 72.44           N  
ATOM   1502  CA  ASP A 197      -2.311  16.812  10.562  1.00 72.44           C  
ATOM   1503  C   ASP A 197      -2.410  16.031  11.867  1.00 72.44           C  
ATOM   1504  CB  ASP A 197      -3.213  16.172   9.500  1.00 72.44           C  
ATOM   1505  O   ASP A 197      -3.389  16.156  12.609  1.00 72.44           O  
ATOM   1506  CG  ASP A 197      -3.588  17.141   8.391  1.00 72.44           C  
ATOM   1507  OD1 ASP A 197      -3.283  18.359   8.500  1.00 72.44           O  
ATOM   1508  OD2 ASP A 197      -4.195  16.688   7.398  1.00 72.44           O  
ATOM   1509  N   LEU A 198      -1.378  15.391  12.312  1.00 57.12           N  
ATOM   1510  CA  LEU A 198      -1.397  14.734  13.617  1.00 57.12           C  
ATOM   1511  C   LEU A 198      -1.027  15.711  14.727  1.00 57.12           C  
ATOM   1512  CB  LEU A 198      -0.436  13.547  13.625  1.00 57.12           C  
ATOM   1513  O   LEU A 198      -1.602  15.672  15.812  1.00 57.12           O  
ATOM   1514  CG  LEU A 198      -1.077  12.156  13.656  1.00 57.12           C  
ATOM   1515  CD1 LEU A 198      -0.601  11.328  12.469  1.00 57.12           C  
ATOM   1516  CD2 LEU A 198      -0.761  11.445  14.969  1.00 57.12           C  
TER    1517      LEU A 198                                                      
ENDMDL                                                                          
END                                                                             
