# Supplementary material for: Phosphorylation tunes strain-specific protein condensation during rotavirus replication organelle assembly
Source: EMBO J. 2026 May 26;45(13):4733–65. doi: 10.1038/s44318-026-00814-z (PMC13324165; doi:10.1038/s44318-026-00814-z)
Supplement: Supplementary file 11 — Source data Fig. 9 [file 44318_2026_814_MOESM11_ESM.zip › Figure_7/Figure 7A/NSP5 SA11/NSP5SA11_d9b1a_unrelaxed_rank_003_alphafold2_ptm_model_3_seed_000.pdb]

MODEL     1                                                                     
ATOM      1  N   MET A   1       1.378  21.562  32.344  1.00 45.12           N  
ATOM      2  CA  MET A   1       1.425  20.188  32.812  1.00 45.12           C  
ATOM      3  C   MET A   1       2.033  19.250  31.781  1.00 45.12           C  
ATOM      4  CB  MET A   1       0.024  19.703  33.219  1.00 45.12           C  
ATOM      5  O   MET A   1       1.573  19.203  30.641  1.00 45.12           O  
ATOM      6  CG  MET A   1      -0.631  20.516  34.312  1.00 45.12           C  
ATOM      7  SD  MET A   1      -1.370  19.469  35.625  1.00 45.12           S  
ATOM      8  CE  MET A   1      -2.990  19.125  34.875  1.00 45.12           C  
ATOM      9  N   SER A   2       3.340  19.125  31.656  1.00 50.28           N  
ATOM     10  CA  SER A   2       4.180  18.344  30.766  1.00 50.28           C  
ATOM     11  C   SER A   2       4.258  16.891  31.188  1.00 50.28           C  
ATOM     12  CB  SER A   2       5.590  18.938  30.688  1.00 50.28           C  
ATOM     13  O   SER A   2       4.250  16.594  32.375  1.00 50.28           O  
ATOM     14  OG  SER A   2       6.105  19.156  32.000  1.00 50.28           O  
ATOM     15  N   LEU A   3       3.775  16.000  30.375  1.00 47.72           N  
ATOM     16  CA  LEU A   3       3.701  14.547  30.406  1.00 47.72           C  
ATOM     17  C   LEU A   3       5.027  13.930  29.969  1.00 47.72           C  
ATOM     18  CB  LEU A   3       2.574  14.047  29.500  1.00 47.72           C  
ATOM     19  O   LEU A   3       5.594  14.312  28.953  1.00 47.72           O  
ATOM     20  CG  LEU A   3       1.193  13.914  30.141  1.00 47.72           C  
ATOM     21  CD1 LEU A   3       0.101  14.125  29.094  1.00 47.72           C  
ATOM     22  CD2 LEU A   3       1.045  12.555  30.812  1.00 47.72           C  
ATOM     23  N   SER A   4       5.957  13.531  30.859  1.00 58.44           N  
ATOM     24  CA  SER A   4       7.238  12.859  30.703  1.00 58.44           C  
ATOM     25  C   SER A   4       7.086  11.344  30.844  1.00 58.44           C  
ATOM     26  CB  SER A   4       8.258  13.375  31.703  1.00 58.44           C  
ATOM     27  O   SER A   4       6.359  10.875  31.719  1.00 58.44           O  
ATOM     28  OG  SER A   4       7.672  14.336  32.562  1.00 58.44           O  
ATOM     29  N   ILE A   5       7.188  10.570  29.781  1.00 60.19           N  
ATOM     30  CA  ILE A   5       7.207   9.117  29.688  1.00 60.19           C  
ATOM     31  C   ILE A   5       8.633   8.609  29.891  1.00 60.19           C  
ATOM     32  CB  ILE A   5       6.660   8.633  28.328  1.00 60.19           C  
ATOM     33  O   ILE A   5       9.562   9.062  29.219  1.00 60.19           O  
ATOM     34  CG1 ILE A   5       5.270   9.227  28.062  1.00 60.19           C  
ATOM     35  CG2 ILE A   5       6.617   7.102  28.266  1.00 60.19           C  
ATOM     36  CD1 ILE A   5       4.824   9.156  26.609  1.00 60.19           C  
ATOM     37  N   ASP A   6       8.984   8.047  31.078  1.00 63.00           N  
ATOM     38  CA  ASP A   6      10.141   7.363  31.656  1.00 63.00           C  
ATOM     39  C   ASP A   6      10.297   5.965  31.062  1.00 63.00           C  
ATOM     40  CB  ASP A   6      10.023   7.285  33.188  1.00 63.00           C  
ATOM     41  O   ASP A   6       9.422   5.113  31.234  1.00 63.00           O  
ATOM     42  CG  ASP A   6      11.289   6.766  33.844  1.00 63.00           C  
ATOM     43  OD1 ASP A   6      12.328   6.645  33.156  1.00 63.00           O  
ATOM     44  OD2 ASP A   6      11.234   6.469  35.062  1.00 63.00           O  
ATOM     45  N   VAL A   7      11.125   5.723  30.000  1.00 65.00           N  
ATOM     46  CA  VAL A   7      11.336   4.480  29.266  1.00 65.00           C  
ATOM     47  C   VAL A   7      12.508   3.711  29.875  1.00 65.00           C  
ATOM     48  CB  VAL A   7      11.602   4.754  27.766  1.00 65.00           C  
ATOM     49  O   VAL A   7      12.891   2.650  29.375  1.00 65.00           O  
ATOM     50  CG1 VAL A   7      10.289   4.801  26.984  1.00 65.00           C  
ATOM     51  CG2 VAL A   7      12.383   6.055  27.594  1.00 65.00           C  
ATOM     52  N   THR A   8      12.945   3.943  31.156  1.00 66.38           N  
ATOM     53  CA  THR A   8      14.016   3.189  31.781  1.00 66.38           C  
ATOM     54  C   THR A   8      13.461   1.968  32.500  1.00 66.38           C  
ATOM     55  CB  THR A   8      14.797   4.066  32.781  1.00 66.38           C  
ATOM     56  O   THR A   8      14.211   1.083  32.938  1.00 66.38           O  
ATOM     57  CG2 THR A   8      15.516   5.203  32.062  1.00 66.38           C  
ATOM     58  OG1 THR A   8      13.891   4.621  33.750  1.00 66.38           O  
ATOM     59  N   SER A   9      12.141   1.746  32.438  1.00 55.31           N  
ATOM     60  CA  SER A   9      11.617   0.579  33.156  1.00 55.31           C  
ATOM     61  C   SER A   9      11.070  -0.458  32.188  1.00 55.31           C  
ATOM     62  CB  SER A   9      10.516   0.992  34.125  1.00 55.31           C  
ATOM     63  O   SER A   9      10.391  -1.399  32.594  1.00 55.31           O  
ATOM     64  OG  SER A   9       9.844   2.154  33.688  1.00 55.31           O  
ATOM     65  N   LEU A  10      11.547  -0.413  30.891  1.00 57.09           N  
ATOM     66  CA  LEU A  10      11.070  -1.501  30.047  1.00 57.09           C  
ATOM     67  C   LEU A  10      11.852  -2.781  30.312  1.00 57.09           C  
ATOM     68  CB  LEU A  10      11.180  -1.119  28.562  1.00 57.09           C  
ATOM     69  O   LEU A  10      13.055  -2.732  30.594  1.00 57.09           O  
ATOM     70  CG  LEU A  10      10.188  -0.064  28.062  1.00 57.09           C  
ATOM     71  CD1 LEU A  10      10.750   0.645  26.844  1.00 57.09           C  
ATOM     72  CD2 LEU A  10       8.836  -0.700  27.750  1.00 57.09           C  
ATOM     73  N   PRO A  11      11.188  -3.855  30.719  1.00 49.06           N  
ATOM     74  CA  PRO A  11      11.781  -5.180  30.922  1.00 49.06           C  
ATOM     75  C   PRO A  11      12.703  -5.594  29.781  1.00 49.06           C  
ATOM     76  CB  PRO A  11      10.562  -6.102  31.000  1.00 49.06           C  
ATOM     77  O   PRO A  11      12.414  -5.320  28.609  1.00 49.06           O  
ATOM     78  CG  PRO A  11       9.414  -5.270  30.516  1.00 49.06           C  
ATOM     79  CD  PRO A  11       9.859  -3.836  30.469  1.00 49.06           C  
ATOM     80  N   SER A  12      14.062  -5.535  29.938  1.00 50.97           N  
ATOM     81  CA  SER A  12      15.219  -6.055  29.219  1.00 50.97           C  
ATOM     82  C   SER A  12      14.992  -7.488  28.750  1.00 50.97           C  
ATOM     83  CB  SER A  12      16.469  -5.992  30.109  1.00 50.97           C  
ATOM     84  O   SER A  12      14.469  -8.312  29.500  1.00 50.97           O  
ATOM     85  OG  SER A  12      16.828  -4.648  30.375  1.00 50.97           O  
ATOM     86  N   ILE A  13      14.492  -7.723  27.594  1.00 50.41           N  
ATOM     87  CA  ILE A  13      14.438  -9.055  27.000  1.00 50.41           C  
ATOM     88  C   ILE A  13      15.812  -9.719  27.078  1.00 50.41           C  
ATOM     89  CB  ILE A  13      13.945  -9.016  25.547  1.00 50.41           C  
ATOM     90  O   ILE A  13      16.812  -9.141  26.641  1.00 50.41           O  
ATOM     91  CG1 ILE A  13      12.648  -8.203  25.438  1.00 50.41           C  
ATOM     92  CG2 ILE A  13      13.750 -10.430  25.000  1.00 50.41           C  
ATOM     93  CD1 ILE A  13      12.289  -7.789  24.016  1.00 50.41           C  
ATOM     94  N   PRO A  14      16.141 -10.664  28.047  1.00 43.62           N  
ATOM     95  CA  PRO A  14      17.375 -11.430  28.125  1.00 43.62           C  
ATOM     96  C   PRO A  14      17.688 -12.188  26.844  1.00 43.62           C  
ATOM     97  CB  PRO A  14      17.109 -12.406  29.281  1.00 43.62           C  
ATOM     98  O   PRO A  14      16.781 -12.688  26.172  1.00 43.62           O  
ATOM     99  CG  PRO A  14      15.625 -12.414  29.438  1.00 43.62           C  
ATOM    100  CD  PRO A  14      15.062 -11.219  28.719  1.00 43.62           C  
ATOM    101  N   SER A  15      18.797 -11.719  26.109  1.00 48.34           N  
ATOM    102  CA  SER A  15      19.547 -12.266  24.984  1.00 48.34           C  
ATOM    103  C   SER A  15      20.109 -13.656  25.312  1.00 48.34           C  
ATOM    104  CB  SER A  15      20.703 -11.328  24.594  1.00 48.34           C  
ATOM    105  O   SER A  15      20.828 -14.242  24.500  1.00 48.34           O  
ATOM    106  OG  SER A  15      21.562 -11.117  25.703  1.00 48.34           O  
ATOM    107  N   THR A  16      19.328 -14.586  25.922  1.00 45.25           N  
ATOM    108  CA  THR A  16      20.000 -15.875  25.984  1.00 45.25           C  
ATOM    109  C   THR A  16      19.062 -16.984  25.516  1.00 45.25           C  
ATOM    110  CB  THR A  16      20.469 -16.188  27.422  1.00 45.25           C  
ATOM    111  O   THR A  16      17.984 -17.188  26.062  1.00 45.25           O  
ATOM    112  CG2 THR A  16      21.422 -15.109  27.938  1.00 45.25           C  
ATOM    113  OG1 THR A  16      19.328 -16.250  28.297  1.00 45.25           O  
ATOM    114  N   ILE A  17      18.688 -17.062  24.156  1.00 41.28           N  
ATOM    115  CA  ILE A  17      18.422 -18.438  23.750  1.00 41.28           C  
ATOM    116  C   ILE A  17      18.203 -18.500  22.234  1.00 41.28           C  
ATOM    117  CB  ILE A  17      17.219 -19.031  24.500  1.00 41.28           C  
ATOM    118  O   ILE A  17      17.219 -17.953  21.734  1.00 41.28           O  
ATOM    119  CG1 ILE A  17      17.422 -18.938  26.016  1.00 41.28           C  
ATOM    120  CG2 ILE A  17      16.969 -20.484  24.062  1.00 41.28           C  
ATOM    121  CD1 ILE A  17      16.203 -19.359  26.828  1.00 41.28           C  
ATOM    122  N   TYR A  18      19.156 -18.188  21.359  1.00 41.72           N  
ATOM    123  CA  TYR A  18      19.219 -19.219  20.328  1.00 41.72           C  
ATOM    124  C   TYR A  18      20.562 -19.188  19.609  1.00 41.72           C  
ATOM    125  CB  TYR A  18      18.078 -19.047  19.328  1.00 41.72           C  
ATOM    126  O   TYR A  18      20.875 -18.234  18.922  1.00 41.72           O  
ATOM    127  CG  TYR A  18      16.812 -19.766  19.703  1.00 41.72           C  
ATOM    128  CD1 TYR A  18      16.641 -21.109  19.375  1.00 41.72           C  
ATOM    129  CD2 TYR A  18      15.789 -19.109  20.375  1.00 41.72           C  
ATOM    130  CE1 TYR A  18      15.469 -21.781  19.719  1.00 41.72           C  
ATOM    131  CE2 TYR A  18      14.617 -19.781  20.734  1.00 41.72           C  
ATOM    132  OH  TYR A  18      13.312 -21.781  20.734  1.00 41.72           O  
ATOM    133  CZ  TYR A  18      14.469 -21.109  20.391  1.00 41.72           C  
ATOM    134  N   LYS A  19      21.656 -19.547  20.219  1.00 36.34           N  
ATOM    135  CA  LYS A  19      22.703 -20.469  19.797  1.00 36.34           C  
ATOM    136  C   LYS A  19      22.125 -21.656  19.047  1.00 36.34           C  
ATOM    137  CB  LYS A  19      23.516 -20.953  21.000  1.00 36.34           C  
ATOM    138  O   LYS A  19      21.391 -22.469  19.625  1.00 36.34           O  
ATOM    139  CG  LYS A  19      24.547 -19.938  21.500  1.00 36.34           C  
ATOM    140  CD  LYS A  19      25.922 -20.578  21.672  1.00 36.34           C  
ATOM    141  CE  LYS A  19      26.938 -19.594  22.234  1.00 36.34           C  
ATOM    142  NZ  LYS A  19      28.297 -20.188  22.312  1.00 36.34           N  
ATOM    143  N   ASN A  20      21.422 -21.516  17.922  1.00 40.12           N  
ATOM    144  CA  ASN A  20      21.266 -22.734  17.125  1.00 40.12           C  
ATOM    145  C   ASN A  20      22.250 -22.781  15.969  1.00 40.12           C  
ATOM    146  CB  ASN A  20      19.828 -22.859  16.609  1.00 40.12           C  
ATOM    147  O   ASN A  20      22.297 -21.859  15.148  1.00 40.12           O  
ATOM    148  CG  ASN A  20      19.438 -24.297  16.297  1.00 40.12           C  
ATOM    149  ND2 ASN A  20      18.281 -24.469  15.695  1.00 40.12           N  
ATOM    150  OD1 ASN A  20      20.188 -25.234  16.594  1.00 40.12           O  
ATOM    151  N   GLU A  21      23.516 -23.031  16.219  1.00 39.44           N  
ATOM    152  CA  GLU A  21      24.438 -23.875  15.445  1.00 39.44           C  
ATOM    153  C   GLU A  21      23.703 -25.047  14.812  1.00 39.44           C  
ATOM    154  CB  GLU A  21      25.578 -24.375  16.328  1.00 39.44           C  
ATOM    155  O   GLU A  21      23.203 -25.922  15.516  1.00 39.44           O  
ATOM    156  CG  GLU A  21      26.594 -23.297  16.688  1.00 39.44           C  
ATOM    157  CD  GLU A  21      28.000 -23.859  16.922  1.00 39.44           C  
ATOM    158  OE1 GLU A  21      28.984 -23.094  16.797  1.00 39.44           O  
ATOM    159  OE2 GLU A  21      28.109 -25.062  17.250  1.00 39.44           O  
ATOM    160  N   SER A  22      22.703 -24.891  13.930  1.00 39.75           N  
ATOM    161  CA  SER A  22      22.359 -26.109  13.195  1.00 39.75           C  
ATOM    162  C   SER A  22      22.578 -25.938  11.695  1.00 39.75           C  
ATOM    163  CB  SER A  22      20.906 -26.500  13.469  1.00 39.75           C  
ATOM    164  O   SER A  22      22.234 -24.906  11.133  1.00 39.75           O  
ATOM    165  OG  SER A  22      20.656 -26.547  14.859  1.00 39.75           O  
ATOM    166  N   SER A  23      23.781 -26.219  11.180  1.00 37.62           N  
ATOM    167  CA  SER A  23      24.109 -27.156  10.102  1.00 37.62           C  
ATOM    168  C   SER A  23      22.969 -27.250   9.094  1.00 37.62           C  
ATOM    169  CB  SER A  23      24.406 -28.531  10.672  1.00 37.62           C  
ATOM    170  O   SER A  23      21.797 -27.359   9.469  1.00 37.62           O  
ATOM    171  OG  SER A  23      25.656 -28.531  11.359  1.00 37.62           O  
ATOM    172  N   SER A  24      23.000 -26.406   8.062  1.00 39.12           N  
ATOM    173  CA  SER A  24      22.750 -26.391   6.621  1.00 39.12           C  
ATOM    174  C   SER A  24      22.078 -27.688   6.168  1.00 39.12           C  
ATOM    175  CB  SER A  24      24.047 -26.188   5.848  1.00 39.12           C  
ATOM    176  O   SER A  24      22.672 -28.766   6.266  1.00 39.12           O  
ATOM    177  OG  SER A  24      24.234 -24.812   5.539  1.00 39.12           O  
ATOM    178  N   THR A  25      20.891 -28.078   6.684  1.00 38.38           N  
ATOM    179  CA  THR A  25      20.125 -29.094   5.977  1.00 38.38           C  
ATOM    180  C   THR A  25      19.297 -28.469   4.867  1.00 38.38           C  
ATOM    181  CB  THR A  25      19.219 -29.875   6.938  1.00 38.38           C  
ATOM    182  O   THR A  25      18.484 -27.562   5.117  1.00 38.38           O  
ATOM    183  CG2 THR A  25      20.000 -30.875   7.766  1.00 38.38           C  
ATOM    184  OG1 THR A  25      18.562 -28.938   7.824  1.00 38.38           O  
ATOM    185  N   THR A  26      19.828 -27.922   3.750  1.00 46.03           N  
ATOM    186  CA  THR A  26      19.297 -27.750   2.404  1.00 46.03           C  
ATOM    187  C   THR A  26      18.578 -29.000   1.931  1.00 46.03           C  
ATOM    188  CB  THR A  26      20.406 -27.375   1.406  1.00 46.03           C  
ATOM    189  O   THR A  26      19.094 -30.125   2.109  1.00 46.03           O  
ATOM    190  CG2 THR A  26      21.297 -26.266   1.960  1.00 46.03           C  
ATOM    191  OG1 THR A  26      21.219 -28.531   1.145  1.00 46.03           O  
ATOM    192  N   SER A  27      17.375 -29.359   2.287  1.00 38.31           N  
ATOM    193  CA  SER A  27      16.406 -30.266   1.666  1.00 38.31           C  
ATOM    194  C   SER A  27      15.977 -29.750   0.295  1.00 38.31           C  
ATOM    195  CB  SER A  27      15.180 -30.438   2.562  1.00 38.31           C  
ATOM    196  O   SER A  27      15.750 -28.547   0.117  1.00 38.31           O  
ATOM    197  OG  SER A  27      15.547 -31.000   3.812  1.00 38.31           O  
ATOM    198  N   THR A  28      16.391 -30.312  -0.836  1.00 35.47           N  
ATOM    199  CA  THR A  28      15.969 -30.781  -2.148  1.00 35.47           C  
ATOM    200  C   THR A  28      14.461 -31.047  -2.162  1.00 35.47           C  
ATOM    201  CB  THR A  28      16.719 -32.062  -2.559  1.00 35.47           C  
ATOM    202  O   THR A  28      13.953 -31.797  -1.320  1.00 35.47           O  
ATOM    203  CG2 THR A  28      18.125 -31.750  -3.053  1.00 35.47           C  
ATOM    204  OG1 THR A  28      16.812 -32.938  -1.427  1.00 35.47           O  
ATOM    205  N   LEU A  29      13.516 -30.156  -2.771  1.00 37.53           N  
ATOM    206  CA  LEU A  29      12.328 -30.594  -3.506  1.00 37.53           C  
ATOM    207  C   LEU A  29      12.008 -29.625  -4.645  1.00 37.53           C  
ATOM    208  CB  LEU A  29      11.125 -30.719  -2.566  1.00 37.53           C  
ATOM    209  O   LEU A  29      11.961 -28.422  -4.438  1.00 37.53           O  
ATOM    210  CG  LEU A  29      10.578 -32.125  -2.336  1.00 37.53           C  
ATOM    211  CD1 LEU A  29      10.898 -32.594  -0.922  1.00 37.53           C  
ATOM    212  CD2 LEU A  29       9.078 -32.156  -2.590  1.00 37.53           C  
ATOM    213  N   SER A  30      12.438 -29.750  -5.984  1.00 33.88           N  
ATOM    214  CA  SER A  30      11.797 -30.062  -7.254  1.00 33.88           C  
ATOM    215  C   SER A  30      11.039 -28.859  -7.805  1.00 33.88           C  
ATOM    216  CB  SER A  30      10.844 -31.250  -7.094  1.00 33.88           C  
ATOM    217  O   SER A  30      10.211 -28.266  -7.105  1.00 33.88           O  
ATOM    218  OG  SER A  30      10.258 -31.609  -8.336  1.00 33.88           O  
ATOM    219  N   GLY A  31      11.609 -28.047  -8.781  1.00 35.47           N  
ATOM    220  CA  GLY A  31      10.969 -27.797 -10.062  1.00 35.47           C  
ATOM    221  C   GLY A  31      11.414 -26.500 -10.719  1.00 35.47           C  
ATOM    222  O   GLY A  31      11.516 -25.469 -10.055  1.00 35.47           O  
ATOM    223  N   LYS A  32      12.555 -26.422 -11.383  1.00 38.47           N  
ATOM    224  CA  LYS A  32      12.977 -25.797 -12.633  1.00 38.47           C  
ATOM    225  C   LYS A  32      12.625 -24.312 -12.648  1.00 38.47           C  
ATOM    226  CB  LYS A  32      12.320 -26.500 -13.828  1.00 38.47           C  
ATOM    227  O   LYS A  32      11.461 -23.938 -12.539  1.00 38.47           O  
ATOM    228  CG  LYS A  32      12.539 -28.000 -13.852  1.00 38.47           C  
ATOM    229  CD  LYS A  32      11.898 -28.641 -15.078  1.00 38.47           C  
ATOM    230  CE  LYS A  32      12.141 -30.141 -15.117  1.00 38.47           C  
ATOM    231  NZ  LYS A  32      11.602 -30.750 -16.375  1.00 38.47           N  
ATOM    232  N   SER A  33      13.383 -23.312 -12.039  1.00 43.75           N  
ATOM    233  CA  SER A  33      13.414 -21.984 -12.633  1.00 43.75           C  
ATOM    234  C   SER A  33      14.727 -21.266 -12.328  1.00 43.75           C  
ATOM    235  CB  SER A  33      12.234 -21.141 -12.125  1.00 43.75           C  
ATOM    236  O   SER A  33      15.258 -21.375 -11.219  1.00 43.75           O  
ATOM    237  OG  SER A  33      12.602 -19.766 -12.039  1.00 43.75           O  
ATOM    238  N   ILE A  34      15.859 -21.531 -13.039  1.00 44.72           N  
ATOM    239  CA  ILE A  34      16.922 -20.625 -13.469  1.00 44.72           C  
ATOM    240  C   ILE A  34      17.609 -20.016 -12.250  1.00 44.72           C  
ATOM    241  CB  ILE A  34      16.359 -19.500 -14.375  1.00 44.72           C  
ATOM    242  O   ILE A  34      16.953 -19.594 -11.297  1.00 44.72           O  
ATOM    243  CG1 ILE A  34      17.125 -19.438 -15.695  1.00 44.72           C  
ATOM    244  CG2 ILE A  34      16.406 -18.156 -13.648  1.00 44.72           C  
ATOM    245  CD1 ILE A  34      16.234 -19.453 -16.938  1.00 44.72           C  
ATOM    246  N   GLY A  35      18.469 -20.766 -11.633  1.00 42.69           N  
ATOM    247  CA  GLY A  35      19.828 -20.469 -11.195  1.00 42.69           C  
ATOM    248  C   GLY A  35      19.922 -19.203 -10.367  1.00 42.69           C  
ATOM    249  O   GLY A  35      20.797 -18.375 -10.586  1.00 42.69           O  
ATOM    250  N   ARG A  36      18.859 -18.875  -9.469  1.00 44.91           N  
ATOM    251  CA  ARG A  36      19.172 -17.812  -8.508  1.00 44.91           C  
ATOM    252  C   ARG A  36      19.156 -18.344  -7.082  1.00 44.91           C  
ATOM    253  CB  ARG A  36      18.172 -16.656  -8.648  1.00 44.91           C  
ATOM    254  O   ARG A  36      18.281 -19.141  -6.719  1.00 44.91           O  
ATOM    255  CG  ARG A  36      18.281 -15.906  -9.969  1.00 44.91           C  
ATOM    256  CD  ARG A  36      17.469 -14.617  -9.945  1.00 44.91           C  
ATOM    257  NE  ARG A  36      18.141 -13.555 -10.703  1.00 44.91           N  
ATOM    258  NH1 ARG A  36      16.188 -12.617 -11.500  1.00 44.91           N  
ATOM    259  NH2 ARG A  36      18.203 -11.711 -12.070  1.00 44.91           N  
ATOM    260  CZ  ARG A  36      17.500 -12.625 -11.422  1.00 44.91           C  
ATOM    261  N   SER A  37      20.234 -18.938  -6.570  1.00 50.72           N  
ATOM    262  CA  SER A  37      20.406 -19.250  -5.156  1.00 50.72           C  
ATOM    263  C   SER A  37      19.516 -18.375  -4.281  1.00 50.72           C  
ATOM    264  CB  SER A  37      21.875 -19.078  -4.750  1.00 50.72           C  
ATOM    265  O   SER A  37      19.516 -17.156  -4.414  1.00 50.72           O  
ATOM    266  OG  SER A  37      22.266 -17.719  -4.840  1.00 50.72           O  
ATOM    267  N   GLU A  38      18.172 -18.500  -4.301  1.00 52.69           N  
ATOM    268  CA  GLU A  38      17.219 -17.766  -3.463  1.00 52.69           C  
ATOM    269  C   GLU A  38      17.641 -17.812  -1.994  1.00 52.69           C  
ATOM    270  CB  GLU A  38      15.812 -18.328  -3.623  1.00 52.69           C  
ATOM    271  O   GLU A  38      17.734 -18.891  -1.401  1.00 52.69           O  
ATOM    272  CG  GLU A  38      15.195 -18.078  -4.992  1.00 52.69           C  
ATOM    273  CD  GLU A  38      13.766 -18.562  -5.109  1.00 52.69           C  
ATOM    274  OE1 GLU A  38      13.117 -18.297  -6.148  1.00 52.69           O  
ATOM    275  OE2 GLU A  38      13.281 -19.219  -4.156  1.00 52.69           O  
ATOM    276  N   GLN A  39      18.828 -17.328  -1.639  1.00 53.84           N  
ATOM    277  CA  GLN A  39      19.156 -17.203  -0.223  1.00 53.84           C  
ATOM    278  C   GLN A  39      17.984 -16.625   0.568  1.00 53.84           C  
ATOM    279  CB  GLN A  39      20.406 -16.344  -0.032  1.00 53.84           C  
ATOM    280  O   GLN A  39      17.516 -15.531   0.268  1.00 53.84           O  
ATOM    281  CG  GLN A  39      21.516 -17.016   0.752  1.00 53.84           C  
ATOM    282  CD  GLN A  39      22.859 -16.328   0.580  1.00 53.84           C  
ATOM    283  NE2 GLN A  39      23.922 -16.969   1.078  1.00 53.84           N  
ATOM    284  OE1 GLN A  39      22.953 -15.250   0.002  1.00 53.84           O  
ATOM    285  N   TYR A  40      17.031 -17.406   0.953  1.00 52.41           N  
ATOM    286  CA  TYR A  40      15.922 -17.016   1.805  1.00 52.41           C  
ATOM    287  C   TYR A  40      16.406 -16.500   3.154  1.00 52.41           C  
ATOM    288  CB  TYR A  40      14.961 -18.188   2.008  1.00 52.41           C  
ATOM    289  O   TYR A  40      17.359 -17.062   3.725  1.00 52.41           O  
ATOM    290  CG  TYR A  40      14.242 -18.609   0.751  1.00 52.41           C  
ATOM    291  CD1 TYR A  40      13.102 -17.938   0.322  1.00 52.41           C  
ATOM    292  CD2 TYR A  40      14.695 -19.672  -0.009  1.00 52.41           C  
ATOM    293  CE1 TYR A  40      12.430 -18.312  -0.835  1.00 52.41           C  
ATOM    294  CE2 TYR A  40      14.031 -20.078  -1.168  1.00 52.41           C  
ATOM    295  OH  TYR A  40      12.242 -19.766  -2.719  1.00 52.41           O  
ATOM    296  CZ  TYR A  40      12.906 -19.391  -1.572  1.00 52.41           C  
ATOM    297  N   ILE A  41      16.359 -15.188   3.410  1.00 53.66           N  
ATOM    298  CA  ILE A  41      16.625 -14.531   4.688  1.00 53.66           C  
ATOM    299  C   ILE A  41      15.727 -15.125   5.766  1.00 53.66           C  
ATOM    300  CB  ILE A  41      16.406 -13.008   4.590  1.00 53.66           C  
ATOM    301  O   ILE A  41      14.562 -15.453   5.508  1.00 53.66           O  
ATOM    302  CG1 ILE A  41      17.266 -12.422   3.455  1.00 53.66           C  
ATOM    303  CG2 ILE A  41      16.734 -12.328   5.926  1.00 53.66           C  
ATOM    304  CD1 ILE A  41      16.453 -11.680   2.396  1.00 53.66           C  
ATOM    305  N   SER A  42      16.344 -15.812   6.684  1.00 59.22           N  
ATOM    306  CA  SER A  42      15.805 -16.312   7.949  1.00 59.22           C  
ATOM    307  C   SER A  42      14.656 -15.438   8.438  1.00 59.22           C  
ATOM    308  CB  SER A  42      16.906 -16.359   9.008  1.00 59.22           C  
ATOM    309  O   SER A  42      14.641 -14.227   8.211  1.00 59.22           O  
ATOM    310  OG  SER A  42      17.312 -15.055   9.367  1.00 59.22           O  
ATOM    311  N   PRO A  43      13.477 -16.062   8.719  1.00 59.94           N  
ATOM    312  CA  PRO A  43      12.266 -15.398   9.219  1.00 59.94           C  
ATOM    313  C   PRO A  43      12.547 -14.453  10.383  1.00 59.94           C  
ATOM    314  CB  PRO A  43      11.383 -16.562   9.664  1.00 59.94           C  
ATOM    315  O   PRO A  43      11.641 -13.750  10.844  1.00 59.94           O  
ATOM    316  CG  PRO A  43      12.297 -17.750   9.680  1.00 59.94           C  
ATOM    317  CD  PRO A  43      13.594 -17.359   9.023  1.00 59.94           C  
ATOM    318  N   ASP A  44      13.742 -14.367  10.914  1.00 69.12           N  
ATOM    319  CA  ASP A  44      14.008 -13.516  12.070  1.00 69.12           C  
ATOM    320  C   ASP A  44      14.125 -12.047  11.648  1.00 69.12           C  
ATOM    321  CB  ASP A  44      15.281 -13.961  12.781  1.00 69.12           C  
ATOM    322  O   ASP A  44      14.828 -11.727  10.695  1.00 69.12           O  
ATOM    323  CG  ASP A  44      15.492 -13.258  14.117  1.00 69.12           C  
ATOM    324  OD1 ASP A  44      14.508 -12.766  14.711  1.00 69.12           O  
ATOM    325  OD2 ASP A  44      16.656 -13.195  14.570  1.00 69.12           O  
ATOM    326  N   ALA A  45      13.219 -11.172  12.141  1.00 66.69           N  
ATOM    327  CA  ALA A  45      13.078  -9.742  11.875  1.00 66.69           C  
ATOM    328  C   ALA A  45      14.414  -9.023  12.031  1.00 66.69           C  
ATOM    329  CB  ALA A  45      12.031  -9.125  12.797  1.00 66.69           C  
ATOM    330  O   ALA A  45      14.742  -8.133  11.242  1.00 66.69           O  
ATOM    331  N   GLU A  46      15.188  -9.484  13.000  1.00 74.81           N  
ATOM    332  CA  GLU A  46      16.469  -8.828  13.258  1.00 74.81           C  
ATOM    333  C   GLU A  46      17.484  -9.148  12.172  1.00 74.81           C  
ATOM    334  CB  GLU A  46      17.016  -9.242  14.633  1.00 74.81           C  
ATOM    335  O   GLU A  46      18.250  -8.273  11.750  1.00 74.81           O  
ATOM    336  CG  GLU A  46      18.094  -8.305  15.172  1.00 74.81           C  
ATOM    337  CD  GLU A  46      18.531  -8.656  16.578  1.00 74.81           C  
ATOM    338  OE1 GLU A  46      19.438  -7.980  17.125  1.00 74.81           O  
ATOM    339  OE2 GLU A  46      17.969  -9.617  17.156  1.00 74.81           O  
ATOM    340  N   ALA A  47      17.469 -10.375  11.773  1.00 72.75           N  
ATOM    341  CA  ALA A  47      18.359 -10.820  10.703  1.00 72.75           C  
ATOM    342  C   ALA A  47      18.016 -10.125   9.391  1.00 72.75           C  
ATOM    343  CB  ALA A  47      18.281 -12.336  10.539  1.00 72.75           C  
ATOM    344  O   ALA A  47      18.922  -9.750   8.625  1.00 72.75           O  
ATOM    345  N   PHE A  48      16.734  -9.938   9.172  1.00 69.62           N  
ATOM    346  CA  PHE A  48      16.297  -9.250   7.969  1.00 69.62           C  
ATOM    347  C   PHE A  48      16.719  -7.785   7.988  1.00 69.62           C  
ATOM    348  CB  PHE A  48      14.766  -9.344   7.828  1.00 69.62           C  
ATOM    349  O   PHE A  48      17.219  -7.266   6.988  1.00 69.62           O  
ATOM    350  CG  PHE A  48      14.211  -8.578   6.656  1.00 69.62           C  
ATOM    351  CD1 PHE A  48      13.672  -7.312   6.832  1.00 69.62           C  
ATOM    352  CD2 PHE A  48      14.242  -9.125   5.379  1.00 69.62           C  
ATOM    353  CE1 PHE A  48      13.156  -6.602   5.746  1.00 69.62           C  
ATOM    354  CE2 PHE A  48      13.734  -8.422   4.293  1.00 69.62           C  
ATOM    355  CZ  PHE A  48      13.188  -7.160   4.480  1.00 69.62           C  
ATOM    356  N   ASN A  49      16.562  -7.211   9.203  1.00 77.56           N  
ATOM    357  CA  ASN A  49      16.969  -5.816   9.336  1.00 77.56           C  
ATOM    358  C   ASN A  49      18.469  -5.648   9.117  1.00 77.56           C  
ATOM    359  CB  ASN A  49      16.562  -5.270  10.703  1.00 77.56           C  
ATOM    360  O   ASN A  49      18.906  -4.715   8.438  1.00 77.56           O  
ATOM    361  CG  ASN A  49      15.141  -4.770  10.742  1.00 77.56           C  
ATOM    362  ND2 ASN A  49      14.539  -4.770  11.922  1.00 77.56           N  
ATOM    363  OD1 ASN A  49      14.578  -4.383   9.711  1.00 77.56           O  
ATOM    364  N   LYS A  50      19.188  -6.547   9.641  1.00 78.94           N  
ATOM    365  CA  LYS A  50      20.641  -6.527   9.484  1.00 78.94           C  
ATOM    366  C   LYS A  50      21.031  -6.703   8.023  1.00 78.94           C  
ATOM    367  CB  LYS A  50      21.281  -7.613  10.344  1.00 78.94           C  
ATOM    368  O   LYS A  50      21.953  -6.039   7.543  1.00 78.94           O  
ATOM    369  CG  LYS A  50      22.781  -7.426  10.562  1.00 78.94           C  
ATOM    370  CD  LYS A  50      23.328  -8.438  11.555  1.00 78.94           C  
ATOM    371  CE  LYS A  50      24.844  -8.336  11.672  1.00 78.94           C  
ATOM    372  NZ  LYS A  50      25.391  -9.352  12.625  1.00 78.94           N  
ATOM    373  N   TYR A  51      20.344  -7.648   7.332  1.00 74.12           N  
ATOM    374  CA  TYR A  51      20.609  -7.883   5.918  1.00 74.12           C  
ATOM    375  C   TYR A  51      20.281  -6.645   5.090  1.00 74.12           C  
ATOM    376  CB  TYR A  51      19.781  -9.078   5.410  1.00 74.12           C  
ATOM    377  O   TYR A  51      21.078  -6.250   4.223  1.00 74.12           O  
ATOM    378  CG  TYR A  51      19.875  -9.281   3.918  1.00 74.12           C  
ATOM    379  CD1 TYR A  51      18.859  -8.820   3.074  1.00 74.12           C  
ATOM    380  CD2 TYR A  51      20.953  -9.938   3.350  1.00 74.12           C  
ATOM    381  CE1 TYR A  51      18.938  -9.008   1.698  1.00 74.12           C  
ATOM    382  CE2 TYR A  51      21.047 -10.133   1.975  1.00 74.12           C  
ATOM    383  OH  TYR A  51      20.109  -9.852  -0.203  1.00 74.12           O  
ATOM    384  CZ  TYR A  51      20.031  -9.664   1.158  1.00 74.12           C  
ATOM    385  N   MET A  52      19.203  -6.023   5.387  1.00 75.19           N  
ATOM    386  CA  MET A  52      18.766  -4.859   4.625  1.00 75.19           C  
ATOM    387  C   MET A  52      19.688  -3.672   4.867  1.00 75.19           C  
ATOM    388  CB  MET A  52      17.328  -4.484   4.996  1.00 75.19           C  
ATOM    389  O   MET A  52      19.984  -2.906   3.943  1.00 75.19           O  
ATOM    390  CG  MET A  52      16.281  -5.426   4.418  1.00 75.19           C  
ATOM    391  SD  MET A  52      15.992  -5.145   2.629  1.00 75.19           S  
ATOM    392  CE  MET A  52      17.703  -4.984   2.051  1.00 75.19           C  
ATOM    393  N   LEU A  53      20.266  -3.611   6.121  1.00 78.50           N  
ATOM    394  CA  LEU A  53      21.125  -2.482   6.461  1.00 78.50           C  
ATOM    395  C   LEU A  53      22.547  -2.719   5.977  1.00 78.50           C  
ATOM    396  CB  LEU A  53      21.125  -2.246   7.977  1.00 78.50           C  
ATOM    397  O   LEU A  53      23.328  -1.770   5.816  1.00 78.50           O  
ATOM    398  CG  LEU A  53      19.844  -1.669   8.570  1.00 78.50           C  
ATOM    399  CD1 LEU A  53      19.875  -1.753  10.094  1.00 78.50           C  
ATOM    400  CD2 LEU A  53      19.641  -0.228   8.109  1.00 78.50           C  
ATOM    401  N   SER A  54      22.891  -3.957   5.824  1.00 79.88           N  
ATOM    402  CA  SER A  54      24.250  -4.273   5.402  1.00 79.88           C  
ATOM    403  C   SER A  54      24.406  -4.168   3.889  1.00 79.88           C  
ATOM    404  CB  SER A  54      24.641  -5.680   5.863  1.00 79.88           C  
ATOM    405  O   SER A  54      25.516  -3.996   3.377  1.00 79.88           O  
ATOM    406  OG  SER A  54      23.844  -6.660   5.215  1.00 79.88           O  
ATOM    407  N   LYS A  55      23.250  -4.156   3.156  1.00 73.69           N  
ATOM    408  CA  LYS A  55      23.297  -4.105   1.698  1.00 73.69           C  
ATOM    409  C   LYS A  55      23.188  -2.672   1.192  1.00 73.69           C  
ATOM    410  CB  LYS A  55      22.188  -4.965   1.095  1.00 73.69           C  
ATOM    411  O   LYS A  55      22.562  -1.826   1.840  1.00 73.69           O  
ATOM    412  CG  LYS A  55      22.469  -6.461   1.137  1.00 73.69           C  
ATOM    413  CD  LYS A  55      22.547  -7.051  -0.264  1.00 73.69           C  
ATOM    414  CE  LYS A  55      22.688  -8.570  -0.222  1.00 73.69           C  
ATOM    415  NZ  LYS A  55      23.359  -9.094  -1.454  1.00 73.69           N  
ATOM    416  N   SER A  56      24.062  -2.340   0.320  1.00 75.25           N  
ATOM    417  CA  SER A  56      24.016  -1.059  -0.377  1.00 75.25           C  
ATOM    418  C   SER A  56      22.703  -0.899  -1.141  1.00 75.25           C  
ATOM    419  CB  SER A  56      25.188  -0.920  -1.339  1.00 75.25           C  
ATOM    420  O   SER A  56      22.156  -1.879  -1.646  1.00 75.25           O  
ATOM    421  OG  SER A  56      25.141  -1.922  -2.340  1.00 75.25           O  
ATOM    422  N   PRO A  57      22.031   0.172  -0.915  1.00 69.81           N  
ATOM    423  CA  PRO A  57      20.719   0.463  -1.529  1.00 69.81           C  
ATOM    424  C   PRO A  57      20.703   0.143  -3.021  1.00 69.81           C  
ATOM    425  CB  PRO A  57      20.547   1.964  -1.288  1.00 69.81           C  
ATOM    426  O   PRO A  57      19.641  -0.182  -3.566  1.00 69.81           O  
ATOM    427  CG  PRO A  57      21.875   2.428  -0.777  1.00 69.81           C  
ATOM    428  CD  PRO A  57      22.703   1.221  -0.426  1.00 69.81           C  
ATOM    429  N   GLU A  58      21.906   0.173  -3.729  1.00 77.62           N  
ATOM    430  CA  GLU A  58      21.953  -0.095  -5.164  1.00 77.62           C  
ATOM    431  C   GLU A  58      21.797  -1.586  -5.449  1.00 77.62           C  
ATOM    432  CB  GLU A  58      23.250   0.434  -5.766  1.00 77.62           C  
ATOM    433  O   GLU A  58      21.453  -1.978  -6.562  1.00 77.62           O  
ATOM    434  CG  GLU A  58      23.328   1.952  -5.832  1.00 77.62           C  
ATOM    435  CD  GLU A  58      23.594   2.600  -4.480  1.00 77.62           C  
ATOM    436  OE1 GLU A  58      23.188   3.768  -4.281  1.00 77.62           O  
ATOM    437  OE2 GLU A  58      24.203   1.936  -3.617  1.00 77.62           O  
ATOM    438  N   ASP A  59      22.031  -2.416  -4.453  1.00 75.56           N  
ATOM    439  CA  ASP A  59      21.984  -3.863  -4.637  1.00 75.56           C  
ATOM    440  C   ASP A  59      20.641  -4.426  -4.152  1.00 75.56           C  
ATOM    441  CB  ASP A  59      23.141  -4.543  -3.902  1.00 75.56           C  
ATOM    442  O   ASP A  59      20.391  -5.629  -4.270  1.00 75.56           O  
ATOM    443  CG  ASP A  59      24.469  -4.355  -4.602  1.00 75.56           C  
ATOM    444  OD1 ASP A  59      24.484  -4.113  -5.824  1.00 75.56           O  
ATOM    445  OD2 ASP A  59      25.516  -4.453  -3.918  1.00 75.56           O  
ATOM    446  N   ILE A  60      19.750  -3.584  -3.574  1.00 68.06           N  
ATOM    447  CA  ILE A  60      18.453  -4.000  -3.049  1.00 68.06           C  
ATOM    448  C   ILE A  60      17.438  -4.070  -4.184  1.00 68.06           C  
ATOM    449  CB  ILE A  60      17.953  -3.045  -1.941  1.00 68.06           C  
ATOM    450  O   ILE A  60      17.125  -3.057  -4.812  1.00 68.06           O  
ATOM    451  CG1 ILE A  60      18.969  -3.002  -0.785  1.00 68.06           C  
ATOM    452  CG2 ILE A  60      16.562  -3.467  -1.446  1.00 68.06           C  
ATOM    453  CD1 ILE A  60      18.734  -1.853   0.189  1.00 68.06           C  
ATOM    454  N   GLY A  61      17.188  -5.211  -4.809  1.00 71.75           N  
ATOM    455  CA  GLY A  61      16.219  -5.480  -5.863  1.00 71.75           C  
ATOM    456  C   GLY A  61      14.914  -6.035  -5.344  1.00 71.75           C  
ATOM    457  O   GLY A  61      14.711  -6.148  -4.133  1.00 71.75           O  
ATOM    458  N   PRO A  62      13.914  -6.012  -6.168  1.00 66.12           N  
ATOM    459  CA  PRO A  62      12.570  -6.496  -5.840  1.00 66.12           C  
ATOM    460  C   PRO A  62      12.586  -7.852  -5.141  1.00 66.12           C  
ATOM    461  CB  PRO A  62      11.891  -6.594  -7.211  1.00 66.12           C  
ATOM    462  O   PRO A  62      11.625  -8.203  -4.453  1.00 66.12           O  
ATOM    463  CG  PRO A  62      12.875  -6.012  -8.172  1.00 66.12           C  
ATOM    464  CD  PRO A  62      14.180  -5.816  -7.453  1.00 66.12           C  
ATOM    465  N   SER A  63      13.617  -8.656  -5.324  1.00 66.31           N  
ATOM    466  CA  SER A  63      13.719  -9.961  -4.688  1.00 66.31           C  
ATOM    467  C   SER A  63      14.008  -9.836  -3.195  1.00 66.31           C  
ATOM    468  CB  SER A  63      14.812 -10.797  -5.355  1.00 66.31           C  
ATOM    469  O   SER A  63      13.828 -10.789  -2.438  1.00 66.31           O  
ATOM    470  OG  SER A  63      15.164 -10.258  -6.617  1.00 66.31           O  
ATOM    471  N   ASP A  64      14.469  -8.617  -2.738  1.00 64.56           N  
ATOM    472  CA  ASP A  64      14.836  -8.398  -1.343  1.00 64.56           C  
ATOM    473  C   ASP A  64      13.625  -7.965  -0.519  1.00 64.56           C  
ATOM    474  CB  ASP A  64      15.945  -7.344  -1.238  1.00 64.56           C  
ATOM    475  O   ASP A  64      13.703  -7.871   0.708  1.00 64.56           O  
ATOM    476  CG  ASP A  64      17.281  -7.832  -1.779  1.00 64.56           C  
ATOM    477  OD1 ASP A  64      17.609  -9.016  -1.586  1.00 64.56           O  
ATOM    478  OD2 ASP A  64      18.000  -7.020  -2.402  1.00 64.56           O  
ATOM    479  N   SER A  65      12.516  -7.570  -1.220  1.00 57.12           N  
ATOM    480  CA  SER A  65      11.289  -7.117  -0.583  1.00 57.12           C  
ATOM    481  C   SER A  65      10.586  -8.258   0.145  1.00 57.12           C  
ATOM    482  CB  SER A  65      10.344  -6.508  -1.618  1.00 57.12           C  
ATOM    483  O   SER A  65      10.680  -9.414  -0.274  1.00 57.12           O  
ATOM    484  OG  SER A  65      10.938  -5.379  -2.240  1.00 57.12           O  
ATOM    485  N   ALA A  66      10.453  -8.125   1.446  1.00 58.72           N  
ATOM    486  CA  ALA A  66       9.625  -8.859   2.404  1.00 58.72           C  
ATOM    487  C   ALA A  66       8.398  -9.461   1.727  1.00 58.72           C  
ATOM    488  CB  ALA A  66       9.203  -7.945   3.551  1.00 58.72           C  
ATOM    489  O   ALA A  66       7.684 -10.266   2.328  1.00 58.72           O  
ATOM    490  N   SER A  67       8.031  -8.922   0.528  1.00 54.31           N  
ATOM    491  CA  SER A  67       6.832  -9.461  -0.097  1.00 54.31           C  
ATOM    492  C   SER A  67       7.027 -10.914  -0.516  1.00 54.31           C  
ATOM    493  CB  SER A  67       6.434  -8.625  -1.312  1.00 54.31           C  
ATOM    494  O   SER A  67       6.078 -11.586  -0.919  1.00 54.31           O  
ATOM    495  OG  SER A  67       7.441  -8.672  -2.307  1.00 54.31           O  
ATOM    496  N   ASN A  68       8.234 -11.391  -0.323  1.00 51.31           N  
ATOM    497  CA  ASN A  68       8.414 -12.836  -0.442  1.00 51.31           C  
ATOM    498  C   ASN A  68       8.438 -13.508   0.926  1.00 51.31           C  
ATOM    499  CB  ASN A  68       9.688 -13.164  -1.220  1.00 51.31           C  
ATOM    500  O   ASN A  68       9.000 -14.602   1.075  1.00 51.31           O  
ATOM    501  CG  ASN A  68       9.438 -13.320  -2.707  1.00 51.31           C  
ATOM    502  ND2 ASN A  68      10.508 -13.242  -3.496  1.00 51.31           N  
ATOM    503  OD1 ASN A  68       8.305 -13.516  -3.141  1.00 51.31           O  
ATOM    504  N   ASP A  69       7.953 -12.797   2.006  1.00 51.19           N  
ATOM    505  CA  ASP A  69       7.734 -13.359   3.334  1.00 51.19           C  
ATOM    506  C   ASP A  69       7.008 -14.703   3.244  1.00 51.19           C  
ATOM    507  CB  ASP A  69       6.934 -12.391   4.207  1.00 51.19           C  
ATOM    508  O   ASP A  69       5.910 -14.789   2.691  1.00 51.19           O  
ATOM    509  CG  ASP A  69       6.871 -12.820   5.664  1.00 51.19           C  
ATOM    510  OD1 ASP A  69       7.320 -13.938   5.988  1.00 51.19           O  
ATOM    511  OD2 ASP A  69       6.367 -12.031   6.488  1.00 51.19           O  
ATOM    512  N   PRO A  70       7.805 -15.820   3.334  1.00 51.59           N  
ATOM    513  CA  PRO A  70       7.059 -17.078   3.365  1.00 51.59           C  
ATOM    514  C   PRO A  70       5.832 -17.016   4.273  1.00 51.59           C  
ATOM    515  CB  PRO A  70       8.078 -18.078   3.900  1.00 51.59           C  
ATOM    516  O   PRO A  70       4.848 -17.719   4.039  1.00 51.59           O  
ATOM    517  CG  PRO A  70       9.227 -17.250   4.379  1.00 51.59           C  
ATOM    518  CD  PRO A  70       9.039 -15.844   3.871  1.00 51.59           C  
ATOM    519  N   LEU A  71       5.961 -16.000   5.344  1.00 56.31           N  
ATOM    520  CA  LEU A  71       4.781 -16.000   6.203  1.00 56.31           C  
ATOM    521  C   LEU A  71       3.662 -15.164   5.590  1.00 56.31           C  
ATOM    522  CB  LEU A  71       5.137 -15.461   7.594  1.00 56.31           C  
ATOM    523  O   LEU A  71       2.510 -15.250   6.020  1.00 56.31           O  
ATOM    524  CG  LEU A  71       6.004 -16.359   8.469  1.00 56.31           C  
ATOM    525  CD1 LEU A  71       6.555 -15.578   9.656  1.00 56.31           C  
ATOM    526  CD2 LEU A  71       5.211 -17.578   8.945  1.00 56.31           C  
ATOM    527  N   THR A  72       4.074 -14.266   4.586  1.00 53.03           N  
ATOM    528  CA  THR A  72       3.053 -13.508   3.871  1.00 53.03           C  
ATOM    529  C   THR A  72       2.848 -14.062   2.465  1.00 53.03           C  
ATOM    530  CB  THR A  72       3.426 -12.016   3.787  1.00 53.03           C  
ATOM    531  O   THR A  72       2.180 -13.438   1.637  1.00 53.03           O  
ATOM    532  CG2 THR A  72       3.344 -11.352   5.156  1.00 53.03           C  
ATOM    533  OG1 THR A  72       4.762 -11.891   3.289  1.00 53.03           O  
ATOM    534  N   SER A  73       3.424 -15.336   2.150  1.00 47.84           N  
ATOM    535  CA  SER A  73       3.170 -15.977   0.866  1.00 47.84           C  
ATOM    536  C   SER A  73       1.687 -16.281   0.683  1.00 47.84           C  
ATOM    537  CB  SER A  73       3.980 -17.266   0.742  1.00 47.84           C  
ATOM    538  O   SER A  73       1.041 -16.812   1.586  1.00 47.84           O  
ATOM    539  OG  SER A  73       3.512 -18.250   1.653  1.00 47.84           O  
ATOM    540  N   PHE A  74       0.847 -15.266   0.623  1.00 51.00           N  
ATOM    541  CA  PHE A  74      -0.419 -15.773   0.109  1.00 51.00           C  
ATOM    542  C   PHE A  74      -0.181 -16.828  -0.965  1.00 51.00           C  
ATOM    543  CB  PHE A  74      -1.271 -14.633  -0.455  1.00 51.00           C  
ATOM    544  O   PHE A  74       0.688 -16.656  -1.824  1.00 51.00           O  
ATOM    545  CG  PHE A  74      -1.145 -13.344   0.312  1.00 51.00           C  
ATOM    546  CD1 PHE A  74      -1.901 -13.125   1.456  1.00 51.00           C  
ATOM    547  CD2 PHE A  74      -0.267 -12.352  -0.111  1.00 51.00           C  
ATOM    548  CE1 PHE A  74      -1.786 -11.930   2.168  1.00 51.00           C  
ATOM    549  CE2 PHE A  74      -0.146 -11.164   0.595  1.00 51.00           C  
ATOM    550  CZ  PHE A  74      -0.907 -10.953   1.733  1.00 51.00           C  
ATOM    551  N   SER A  75       0.025 -18.078  -0.571  1.00 48.75           N  
ATOM    552  CA  SER A  75      -0.040 -19.141  -1.578  1.00 48.75           C  
ATOM    553  C   SER A  75      -0.777 -18.656  -2.826  1.00 48.75           C  
ATOM    554  CB  SER A  75      -0.729 -20.375  -1.012  1.00 48.75           C  
ATOM    555  O   SER A  75      -1.930 -18.234  -2.748  1.00 48.75           O  
ATOM    556  OG  SER A  75       0.218 -21.391  -0.741  1.00 48.75           O  
ATOM    557  N   ILE A  76      -0.159 -17.859  -3.658  1.00 53.38           N  
ATOM    558  CA  ILE A  76      -0.792 -17.609  -4.945  1.00 53.38           C  
ATOM    559  C   ILE A  76      -1.431 -18.891  -5.473  1.00 53.38           C  
ATOM    560  CB  ILE A  76       0.219 -17.047  -5.973  1.00 53.38           C  
ATOM    561  O   ILE A  76      -2.484 -18.844  -6.113  1.00 53.38           O  
ATOM    562  CG1 ILE A  76       0.863 -15.758  -5.449  1.00 53.38           C  
ATOM    563  CG2 ILE A  76      -0.460 -16.812  -7.324  1.00 53.38           C  
ATOM    564  CD1 ILE A  76       2.027 -15.258  -6.289  1.00 53.38           C  
ATOM    565  N   ARG A  77      -0.834 -20.047  -4.910  1.00 49.41           N  
ATOM    566  CA  ARG A  77      -1.388 -21.266  -5.496  1.00 49.41           C  
ATOM    567  C   ARG A  77      -2.658 -21.688  -4.770  1.00 49.41           C  
ATOM    568  CB  ARG A  77      -0.358 -22.391  -5.465  1.00 49.41           C  
ATOM    569  O   ARG A  77      -3.410 -22.531  -5.266  1.00 49.41           O  
ATOM    570  CG  ARG A  77       0.654 -22.344  -6.598  1.00 49.41           C  
ATOM    571  CD  ARG A  77       1.636 -23.500  -6.535  1.00 49.41           C  
ATOM    572  NE  ARG A  77       2.537 -23.516  -7.684  1.00 49.41           N  
ATOM    573  NH1 ARG A  77       4.051 -24.984  -6.746  1.00 49.41           N  
ATOM    574  NH2 ARG A  77       4.410 -24.141  -8.852  1.00 49.41           N  
ATOM    575  CZ  ARG A  77       3.664 -24.219  -7.758  1.00 49.41           C  
ATOM    576  N   SER A  78      -2.822 -21.266  -3.443  1.00 54.19           N  
ATOM    577  CA  SER A  78      -3.967 -21.938  -2.826  1.00 54.19           C  
ATOM    578  C   SER A  78      -5.281 -21.422  -3.406  1.00 54.19           C  
ATOM    579  CB  SER A  78      -3.953 -21.719  -1.311  1.00 54.19           C  
ATOM    580  O   SER A  78      -6.258 -22.172  -3.502  1.00 54.19           O  
ATOM    581  OG  SER A  78      -3.926 -20.344  -0.992  1.00 54.19           O  
ATOM    582  N   ASN A  79      -5.148 -20.172  -4.090  1.00 53.34           N  
ATOM    583  CA  ASN A  79      -6.398 -19.766  -4.723  1.00 53.34           C  
ATOM    584  C   ASN A  79      -6.234 -19.594  -6.234  1.00 53.34           C  
ATOM    585  CB  ASN A  79      -6.914 -18.453  -4.105  1.00 53.34           C  
ATOM    586  O   ASN A  79      -7.129 -19.094  -6.906  1.00 53.34           O  
ATOM    587  CG  ASN A  79      -7.418 -18.641  -2.689  1.00 53.34           C  
ATOM    588  ND2 ASN A  79      -7.328 -17.594  -1.883  1.00 53.34           N  
ATOM    589  OD1 ASN A  79      -7.887 -19.719  -2.320  1.00 53.34           O  
ATOM    590  N   ALA A  80      -4.941 -19.922  -6.746  1.00 52.91           N  
ATOM    591  CA  ALA A  80      -4.727 -19.797  -8.188  1.00 52.91           C  
ATOM    592  C   ALA A  80      -5.391 -20.953  -8.938  1.00 52.91           C  
ATOM    593  CB  ALA A  80      -3.234 -19.750  -8.500  1.00 52.91           C  
ATOM    594  O   ALA A  80      -5.430 -22.078  -8.438  1.00 52.91           O  
ATOM    595  N   VAL A  81      -6.605 -20.859  -9.344  1.00 59.69           N  
ATOM    596  CA  VAL A  81      -7.266 -21.703 -10.328  1.00 59.69           C  
ATOM    597  C   VAL A  81      -6.242 -22.625 -10.984  1.00 59.69           C  
ATOM    598  CB  VAL A  81      -7.996 -20.875 -11.406  1.00 59.69           C  
ATOM    599  O   VAL A  81      -5.133 -22.203 -11.320  1.00 59.69           O  
ATOM    600  CG1 VAL A  81      -8.469 -21.766 -12.555  1.00 59.69           C  
ATOM    601  CG2 VAL A  81      -9.172 -20.109 -10.789  1.00 59.69           C  
ATOM    602  N   LYS A  82      -5.918 -23.844 -10.492  1.00 52.78           N  
ATOM    603  CA  LYS A  82      -5.191 -24.953 -11.086  1.00 52.78           C  
ATOM    604  C   LYS A  82      -5.473 -25.047 -12.586  1.00 52.78           C  
ATOM    605  CB  LYS A  82      -5.566 -26.266 -10.398  1.00 52.78           C  
ATOM    606  O   LYS A  82      -6.629 -25.062 -13.008  1.00 52.78           O  
ATOM    607  CG  LYS A  82      -5.141 -26.344  -8.938  1.00 52.78           C  
ATOM    608  CD  LYS A  82      -5.344 -27.734  -8.367  1.00 52.78           C  
ATOM    609  CE  LYS A  82      -4.652 -27.906  -7.023  1.00 52.78           C  
ATOM    610  NZ  LYS A  82      -4.934 -29.234  -6.410  1.00 52.78           N  
ATOM    611  N   THR A  83      -4.895 -24.219 -13.398  1.00 56.34           N  
ATOM    612  CA  THR A  83      -5.074 -24.453 -14.828  1.00 56.34           C  
ATOM    613  C   THR A  83      -4.254 -25.656 -15.281  1.00 56.34           C  
ATOM    614  CB  THR A  83      -4.680 -23.219 -15.656  1.00 56.34           C  
ATOM    615  O   THR A  83      -3.152 -25.891 -14.781  1.00 56.34           O  
ATOM    616  CG2 THR A  83      -5.516 -22.000 -15.266  1.00 56.34           C  
ATOM    617  OG1 THR A  83      -3.295 -22.938 -15.438  1.00 56.34           O  
ATOM    618  N   ASN A  84      -4.852 -26.906 -15.367  1.00 53.41           N  
ATOM    619  CA  ASN A  84      -4.363 -28.094 -16.047  1.00 53.41           C  
ATOM    620  C   ASN A  84      -3.498 -27.734 -17.266  1.00 53.41           C  
ATOM    621  CB  ASN A  84      -5.531 -28.984 -16.484  1.00 53.41           C  
ATOM    622  O   ASN A  84      -3.836 -26.828 -18.031  1.00 53.41           O  
ATOM    623  CG  ASN A  84      -6.312 -29.531 -15.297  1.00 53.41           C  
ATOM    624  ND2 ASN A  84      -7.625 -29.656 -15.461  1.00 53.41           N  
ATOM    625  OD1 ASN A  84      -5.742 -29.844 -14.250  1.00 53.41           O  
ATOM    626  N   ALA A  85      -2.215 -27.578 -17.094  1.00 56.34           N  
ATOM    627  CA  ALA A  85      -1.207 -27.453 -18.156  1.00 56.34           C  
ATOM    628  C   ALA A  85      -1.603 -28.266 -19.375  1.00 56.34           C  
ATOM    629  CB  ALA A  85       0.156 -27.906 -17.641  1.00 56.34           C  
ATOM    630  O   ALA A  85      -0.983 -28.125 -20.438  1.00 56.34           O  
ATOM    631  N   ASP A  86      -2.654 -29.062 -19.297  1.00 54.88           N  
ATOM    632  CA  ASP A  86      -3.023 -29.828 -20.484  1.00 54.88           C  
ATOM    633  C   ASP A  86      -3.965 -29.016 -21.391  1.00 54.88           C  
ATOM    634  CB  ASP A  86      -3.674 -31.141 -20.094  1.00 54.88           C  
ATOM    635  O   ASP A  86      -4.133 -29.344 -22.562  1.00 54.88           O  
ATOM    636  CG  ASP A  86      -3.824 -32.094 -21.266  1.00 54.88           C  
ATOM    637  OD1 ASP A  86      -2.918 -32.156 -22.125  1.00 54.88           O  
ATOM    638  OD2 ASP A  86      -4.859 -32.812 -21.328  1.00 54.88           O  
ATOM    639  N   ALA A  87      -4.270 -27.844 -21.000  1.00 50.38           N  
ATOM    640  CA  ALA A  87      -4.996 -27.016 -21.969  1.00 50.38           C  
ATOM    641  C   ALA A  87      -4.188 -25.781 -22.344  1.00 50.38           C  
ATOM    642  CB  ALA A  87      -6.352 -26.609 -21.391  1.00 50.38           C  
ATOM    643  O   ALA A  87      -4.594 -24.656 -22.062  1.00 50.38           O  
ATOM    644  N   GLY A  88      -2.855 -25.906 -22.391  1.00 42.41           N  
ATOM    645  CA  GLY A  88      -1.877 -25.000 -22.969  1.00 42.41           C  
ATOM    646  C   GLY A  88      -2.279 -24.484 -24.344  1.00 42.41           C  
ATOM    647  O   GLY A  88      -2.967 -25.172 -25.094  1.00 42.41           O  
ATOM    648  N   VAL A  89      -2.936 -23.281 -24.500  1.00 50.19           N  
ATOM    649  CA  VAL A  89      -3.109 -22.688 -25.812  1.00 50.19           C  
ATOM    650  C   VAL A  89      -1.753 -22.266 -26.375  1.00 50.19           C  
ATOM    651  CB  VAL A  89      -4.066 -21.469 -25.766  1.00 50.19           C  
ATOM    652  O   VAL A  89      -0.911 -21.734 -25.641  1.00 50.19           O  
ATOM    653  CG1 VAL A  89      -5.496 -21.922 -25.484  1.00 50.19           C  
ATOM    654  CG2 VAL A  89      -3.598 -20.469 -24.719  1.00 50.19           C  
ATOM    655  N   SER A  90      -1.109 -23.172 -27.172  1.00 49.56           N  
ATOM    656  CA  SER A  90      -0.039 -23.047 -28.156  1.00 49.56           C  
ATOM    657  C   SER A  90      -0.021 -21.656 -28.766  1.00 49.56           C  
ATOM    658  CB  SER A  90      -0.192 -24.109 -29.250  1.00 49.56           C  
ATOM    659  O   SER A  90      -1.064 -21.141 -29.172  1.00 49.56           O  
ATOM    660  OG  SER A  90       0.913 -24.078 -30.125  1.00 49.56           O  
ATOM    661  N   MET A  91       0.746 -20.750 -28.219  1.00 52.44           N  
ATOM    662  CA  MET A  91       0.993 -19.391 -28.672  1.00 52.44           C  
ATOM    663  C   MET A  91       1.564 -19.375 -30.078  1.00 52.44           C  
ATOM    664  CB  MET A  91       1.948 -18.672 -27.719  1.00 52.44           C  
ATOM    665  O   MET A  91       1.779 -18.312 -30.656  1.00 52.44           O  
ATOM    666  CG  MET A  91       1.283 -18.172 -26.438  1.00 52.44           C  
ATOM    667  SD  MET A  91       1.336 -16.344 -26.281  1.00 52.44           S  
ATOM    668  CE  MET A  91       0.424 -15.867 -27.781  1.00 52.44           C  
ATOM    669  N   ASP A  92       1.183 -20.406 -30.953  1.00 45.00           N  
ATOM    670  CA  ASP A  92       1.648 -20.156 -32.312  1.00 45.00           C  
ATOM    671  C   ASP A  92       0.558 -20.484 -33.344  1.00 45.00           C  
ATOM    672  CB  ASP A  92       2.904 -20.984 -32.594  1.00 45.00           C  
ATOM    673  O   ASP A  92       0.129 -21.625 -33.438  1.00 45.00           O  
ATOM    674  CG  ASP A  92       3.691 -20.453 -33.781  1.00 45.00           C  
ATOM    675  OD1 ASP A  92       3.311 -19.406 -34.375  1.00 45.00           O  
ATOM    676  OD2 ASP A  92       4.699 -21.094 -34.156  1.00 45.00           O  
ATOM    677  N   SER A  93      -0.648 -19.969 -33.375  1.00 39.84           N  
ATOM    678  CA  SER A  93      -1.328 -20.000 -34.656  1.00 39.84           C  
ATOM    679  C   SER A  93      -2.113 -18.719 -34.906  1.00 39.84           C  
ATOM    680  CB  SER A  93      -2.266 -21.203 -34.750  1.00 39.84           C  
ATOM    681  O   SER A  93      -2.838 -18.250 -34.031  1.00 39.84           O  
ATOM    682  OG  SER A  93      -1.566 -22.406 -34.500  1.00 39.84           O  
ATOM    683  N   SER A  94      -1.520 -17.750 -35.500  1.00 40.88           N  
ATOM    684  CA  SER A  94      -1.738 -17.000 -36.719  1.00 40.88           C  
ATOM    685  C   SER A  94      -2.941 -17.531 -37.500  1.00 40.88           C  
ATOM    686  CB  SER A  94      -0.493 -17.047 -37.594  1.00 40.88           C  
ATOM    687  O   SER A  94      -3.150 -18.750 -37.562  1.00 40.88           O  
ATOM    688  OG  SER A  94      -0.237 -18.375 -38.031  1.00 40.88           O  
ATOM    689  N   ALA A  95      -4.207 -16.969 -37.375  1.00 41.06           N  
ATOM    690  CA  ALA A  95      -5.172 -16.484 -38.344  1.00 41.06           C  
ATOM    691  C   ALA A  95      -6.422 -17.359 -38.375  1.00 41.06           C  
ATOM    692  CB  ALA A  95      -4.539 -16.438 -39.750  1.00 41.06           C  
ATOM    693  O   ALA A  95      -6.371 -18.516 -38.781  1.00 41.06           O  
ATOM    694  N   GLN A  96      -7.348 -17.297 -37.438  1.00 41.38           N  
ATOM    695  CA  GLN A  96      -8.727 -17.672 -37.719  1.00 41.38           C  
ATOM    696  C   GLN A  96      -9.711 -16.766 -37.000  1.00 41.38           C  
ATOM    697  CB  GLN A  96      -8.977 -19.125 -37.312  1.00 41.38           C  
ATOM    698  O   GLN A  96      -9.570 -16.500 -35.812  1.00 41.38           O  
ATOM    699  CG  GLN A  96     -10.141 -19.781 -38.062  1.00 41.38           C  
ATOM    700  CD  GLN A  96      -9.789 -21.141 -38.625  1.00 41.38           C  
ATOM    701  NE2 GLN A  96     -10.789 -21.828 -39.188  1.00 41.38           N  
ATOM    702  OE1 GLN A  96      -8.633 -21.562 -38.594  1.00 41.38           O  
ATOM    703  N   SER A  97     -10.156 -15.594 -37.562  1.00 38.12           N  
ATOM    704  CA  SER A  97     -11.477 -15.055 -37.875  1.00 38.12           C  
ATOM    705  C   SER A  97     -12.555 -15.688 -36.969  1.00 38.12           C  
ATOM    706  CB  SER A  97     -11.820 -15.273 -39.344  1.00 38.12           C  
ATOM    707  O   SER A  97     -12.586 -16.906 -36.812  1.00 38.12           O  
ATOM    708  OG  SER A  97     -11.180 -16.438 -39.844  1.00 38.12           O  
ATOM    709  N   ARG A  98     -12.969 -15.031 -35.938  1.00 38.12           N  
ATOM    710  CA  ARG A  98     -14.195 -14.586 -35.281  1.00 38.12           C  
ATOM    711  C   ARG A  98     -14.742 -15.664 -34.344  1.00 38.12           C  
ATOM    712  CB  ARG A  98     -15.250 -14.195 -36.312  1.00 38.12           C  
ATOM    713  O   ARG A  98     -14.836 -16.828 -34.719  1.00 38.12           O  
ATOM    714  CG  ARG A  98     -16.328 -13.266 -35.750  1.00 38.12           C  
ATOM    715  CD  ARG A  98     -17.234 -12.742 -36.875  1.00 38.12           C  
ATOM    716  NE  ARG A  98     -18.281 -11.859 -36.344  1.00 38.12           N  
ATOM    717  NH1 ARG A  98     -19.266 -11.461 -38.406  1.00 38.12           N  
ATOM    718  NH2 ARG A  98     -20.109 -10.500 -36.500  1.00 38.12           N  
ATOM    719  CZ  ARG A  98     -19.219 -11.281 -37.062  1.00 38.12           C  
ATOM    720  N   PRO A  99     -15.555 -15.258 -33.188  1.00 42.56           N  
ATOM    721  CA  PRO A  99     -16.828 -14.547 -33.219  1.00 42.56           C  
ATOM    722  C   PRO A  99     -17.062 -13.711 -31.953  1.00 42.56           C  
ATOM    723  CB  PRO A  99     -17.859 -15.680 -33.312  1.00 42.56           C  
ATOM    724  O   PRO A  99     -16.438 -13.961 -30.922  1.00 42.56           O  
ATOM    725  CG  PRO A  99     -17.266 -16.797 -32.531  1.00 42.56           C  
ATOM    726  CD  PRO A  99     -15.883 -16.406 -32.094  1.00 42.56           C  
ATOM    727  N   SER A 100     -17.266 -12.375 -32.031  1.00 40.12           N  
ATOM    728  CA  SER A 100     -18.297 -11.391 -31.766  1.00 40.12           C  
ATOM    729  C   SER A 100     -19.484 -12.016 -31.031  1.00 40.12           C  
ATOM    730  CB  SER A 100     -18.766 -10.742 -33.062  1.00 40.12           C  
ATOM    731  O   SER A 100     -20.000 -13.055 -31.453  1.00 40.12           O  
ATOM    732  OG  SER A 100     -20.188 -10.727 -33.125  1.00 40.12           O  
ATOM    733  N   SER A 101     -19.500 -12.148 -29.719  1.00 46.81           N  
ATOM    734  CA  SER A 101     -20.734 -11.961 -28.969  1.00 46.81           C  
ATOM    735  C   SER A 101     -20.531 -12.219 -27.484  1.00 46.81           C  
ATOM    736  CB  SER A 101     -21.828 -12.875 -29.500  1.00 46.81           C  
ATOM    737  O   SER A 101     -19.750 -13.094 -27.094  1.00 46.81           O  
ATOM    738  OG  SER A 101     -21.500 -14.234 -29.281  1.00 46.81           O  
ATOM    739  N   ASN A 102     -20.188 -11.258 -26.578  1.00 43.91           N  
ATOM    740  CA  ASN A 102     -20.734 -10.922 -25.266  1.00 43.91           C  
ATOM    741  C   ASN A 102     -20.109 -11.781 -24.172  1.00 43.91           C  
ATOM    742  CB  ASN A 102     -22.250 -11.062 -25.266  1.00 43.91           C  
ATOM    743  O   ASN A 102     -20.438 -12.961 -24.031  1.00 43.91           O  
ATOM    744  CG  ASN A 102     -22.969  -9.727 -25.406  1.00 43.91           C  
ATOM    745  ND2 ASN A 102     -24.281  -9.742 -25.250  1.00 43.91           N  
ATOM    746  OD1 ASN A 102     -22.328  -8.695 -25.641  1.00 43.91           O  
ATOM    747  N   VAL A 103     -18.844 -11.742 -23.844  1.00 45.12           N  
ATOM    748  CA  VAL A 103     -18.344 -12.508 -22.703  1.00 45.12           C  
ATOM    749  C   VAL A 103     -18.312 -11.617 -21.469  1.00 45.12           C  
ATOM    750  CB  VAL A 103     -16.953 -13.094 -22.984  1.00 45.12           C  
ATOM    751  O   VAL A 103     -17.734 -10.539 -21.484  1.00 45.12           O  
ATOM    752  CG1 VAL A 103     -16.453 -13.883 -21.766  1.00 45.12           C  
ATOM    753  CG2 VAL A 103     -16.969 -13.984 -24.219  1.00 45.12           C  
ATOM    754  N   GLY A 104     -19.500 -11.141 -20.922  1.00 39.09           N  
ATOM    755  CA  GLY A 104     -20.109 -11.258 -19.609  1.00 39.09           C  
ATOM    756  C   GLY A 104     -19.109 -11.266 -18.469  1.00 39.09           C  
ATOM    757  O   GLY A 104     -18.062 -11.930 -18.562  1.00 39.09           O  
ATOM    758  N   CYS A 105     -18.516 -10.062 -18.172  1.00 49.78           N  
ATOM    759  CA  CYS A 105     -18.078  -9.500 -16.891  1.00 49.78           C  
ATOM    760  C   CYS A 105     -17.969 -10.578 -15.828  1.00 49.78           C  
ATOM    761  CB  CYS A 105     -19.047  -8.406 -16.438  1.00 49.78           C  
ATOM    762  O   CYS A 105     -18.844 -11.438 -15.719  1.00 49.78           O  
ATOM    763  SG  CYS A 105     -18.422  -7.430 -15.047  1.00 49.78           S  
ATOM    764  N   ASP A 106     -16.750 -11.055 -15.578  1.00 44.91           N  
ATOM    765  CA  ASP A 106     -16.266 -11.914 -14.500  1.00 44.91           C  
ATOM    766  C   ASP A 106     -16.938 -11.539 -13.172  1.00 44.91           C  
ATOM    767  CB  ASP A 106     -14.750 -11.828 -14.367  1.00 44.91           C  
ATOM    768  O   ASP A 106     -16.844 -10.391 -12.734  1.00 44.91           O  
ATOM    769  CG  ASP A 106     -14.125 -13.094 -13.820  1.00 44.91           C  
ATOM    770  OD1 ASP A 106     -14.820 -14.133 -13.734  1.00 44.91           O  
ATOM    771  OD2 ASP A 106     -12.930 -13.062 -13.453  1.00 44.91           O  
ATOM    772  N   GLN A 107     -18.297 -11.539 -13.047  1.00 47.06           N  
ATOM    773  CA  GLN A 107     -19.094 -11.445 -11.828  1.00 47.06           C  
ATOM    774  C   GLN A 107     -18.453 -12.227 -10.688  1.00 47.06           C  
ATOM    775  CB  GLN A 107     -20.516 -11.961 -12.078  1.00 47.06           C  
ATOM    776  O   GLN A 107     -18.078 -13.391 -10.852  1.00 47.06           O  
ATOM    777  CG  GLN A 107     -21.516 -11.586 -10.992  1.00 47.06           C  
ATOM    778  CD  GLN A 107     -22.938 -11.969 -11.344  1.00 47.06           C  
ATOM    779  NE2 GLN A 107     -23.891 -11.375 -10.641  1.00 47.06           N  
ATOM    780  OE1 GLN A 107     -23.172 -12.797 -12.227  1.00 47.06           O  
ATOM    781  N   VAL A 108     -17.625 -11.633  -9.914  1.00 50.06           N  
ATOM    782  CA  VAL A 108     -17.094 -12.219  -8.688  1.00 50.06           C  
ATOM    783  C   VAL A 108     -18.094 -12.055  -7.551  1.00 50.06           C  
ATOM    784  CB  VAL A 108     -15.734 -11.586  -8.305  1.00 50.06           C  
ATOM    785  O   VAL A 108     -18.703 -10.992  -7.398  1.00 50.06           O  
ATOM    786  CG1 VAL A 108     -14.688 -11.836  -9.391  1.00 50.06           C  
ATOM    787  CG2 VAL A 108     -15.898 -10.094  -8.047  1.00 50.06           C  
ATOM    788  N   ASP A 109     -18.969 -13.008  -7.289  1.00 51.53           N  
ATOM    789  CA  ASP A 109     -19.891 -13.234  -6.180  1.00 51.53           C  
ATOM    790  C   ASP A 109     -19.125 -13.469  -4.875  1.00 51.53           C  
ATOM    791  CB  ASP A 109     -20.797 -14.422  -6.480  1.00 51.53           C  
ATOM    792  O   ASP A 109     -18.219 -14.289  -4.824  1.00 51.53           O  
ATOM    793  CG  ASP A 109     -22.031 -14.461  -5.590  1.00 51.53           C  
ATOM    794  OD1 ASP A 109     -22.281 -13.484  -4.848  1.00 51.53           O  
ATOM    795  OD2 ASP A 109     -22.750 -15.484  -5.629  1.00 51.53           O  
ATOM    796  N   PHE A 110     -18.828 -12.453  -4.047  1.00 56.19           N  
ATOM    797  CA  PHE A 110     -18.266 -12.648  -2.719  1.00 56.19           C  
ATOM    798  C   PHE A 110     -19.344 -13.117  -1.738  1.00 56.19           C  
ATOM    799  CB  PHE A 110     -17.609 -11.359  -2.213  1.00 56.19           C  
ATOM    800  O   PHE A 110     -20.469 -12.617  -1.762  1.00 56.19           O  
ATOM    801  CG  PHE A 110     -16.484 -10.867  -3.082  1.00 56.19           C  
ATOM    802  CD1 PHE A 110     -15.203 -11.367  -2.930  1.00 56.19           C  
ATOM    803  CD2 PHE A 110     -16.719  -9.898  -4.055  1.00 56.19           C  
ATOM    804  CE1 PHE A 110     -14.164 -10.906  -3.732  1.00 56.19           C  
ATOM    805  CE2 PHE A 110     -15.688  -9.438  -4.859  1.00 56.19           C  
ATOM    806  CZ  PHE A 110     -14.406  -9.945  -4.699  1.00 56.19           C  
ATOM    807  N   SER A 111     -19.469 -14.422  -1.479  1.00 51.56           N  
ATOM    808  CA  SER A 111     -20.266 -14.977  -0.397  1.00 51.56           C  
ATOM    809  C   SER A 111     -19.484 -15.039   0.905  1.00 51.56           C  
ATOM    810  CB  SER A 111     -20.766 -16.375  -0.766  1.00 51.56           C  
ATOM    811  O   SER A 111     -18.312 -15.445   0.913  1.00 51.56           O  
ATOM    812  OG  SER A 111     -19.703 -17.172  -1.258  1.00 51.56           O  
ATOM    813  N   LEU A 112     -19.594 -14.023   1.770  1.00 52.84           N  
ATOM    814  CA  LEU A 112     -19.047 -14.039   3.125  1.00 52.84           C  
ATOM    815  C   LEU A 112     -19.672 -15.164   3.947  1.00 52.84           C  
ATOM    816  CB  LEU A 112     -19.281 -12.695   3.812  1.00 52.84           C  
ATOM    817  O   LEU A 112     -20.875 -15.141   4.215  1.00 52.84           O  
ATOM    818  CG  LEU A 112     -18.656 -11.469   3.139  1.00 52.84           C  
ATOM    819  CD1 LEU A 112     -19.172 -10.188   3.795  1.00 52.84           C  
ATOM    820  CD2 LEU A 112     -17.141 -11.547   3.195  1.00 52.84           C  
ATOM    821  N   ASN A 113     -19.266 -16.469   3.709  1.00 60.09           N  
ATOM    822  CA  ASN A 113     -19.719 -17.656   4.430  1.00 60.09           C  
ATOM    823  C   ASN A 113     -19.312 -17.609   5.902  1.00 60.09           C  
ATOM    824  CB  ASN A 113     -19.156 -18.922   3.775  1.00 60.09           C  
ATOM    825  O   ASN A 113     -19.828 -18.375   6.719  1.00 60.09           O  
ATOM    826  CG  ASN A 113     -19.156 -18.844   2.262  1.00 60.09           C  
ATOM    827  ND2 ASN A 113     -18.688 -19.906   1.615  1.00 60.09           N  
ATOM    828  OD1 ASN A 113     -19.562 -17.844   1.679  1.00 60.09           O  
ATOM    829  N   LYS A 114     -18.766 -16.453   6.402  1.00 53.22           N  
ATOM    830  CA  LYS A 114     -18.547 -16.469   7.844  1.00 53.22           C  
ATOM    831  C   LYS A 114     -18.750 -15.078   8.445  1.00 53.22           C  
ATOM    832  CB  LYS A 114     -17.141 -16.969   8.164  1.00 53.22           C  
ATOM    833  O   LYS A 114     -18.031 -14.133   8.086  1.00 53.22           O  
ATOM    834  CG  LYS A 114     -16.875 -18.406   7.734  1.00 53.22           C  
ATOM    835  CD  LYS A 114     -15.539 -18.922   8.242  1.00 53.22           C  
ATOM    836  CE  LYS A 114     -15.219 -20.297   7.695  1.00 53.22           C  
ATOM    837  NZ  LYS A 114     -14.203 -21.016   8.531  1.00 53.22           N  
ATOM    838  N   GLY A 115     -19.922 -14.547   8.375  1.00 46.47           N  
ATOM    839  CA  GLY A 115     -20.953 -13.875   9.156  1.00 46.47           C  
ATOM    840  C   GLY A 115     -20.391 -12.875  10.156  1.00 46.47           C  
ATOM    841  O   GLY A 115     -19.609 -13.250  11.031  1.00 46.47           O  
ATOM    842  N   LEU A 116     -19.844 -11.680   9.781  1.00 46.22           N  
ATOM    843  CA  LEU A 116     -19.859 -10.633  10.797  1.00 46.22           C  
ATOM    844  C   LEU A 116     -21.281 -10.148  11.062  1.00 46.22           C  
ATOM    845  CB  LEU A 116     -18.969  -9.461  10.367  1.00 46.22           C  
ATOM    846  O   LEU A 116     -22.031  -9.875  10.125  1.00 46.22           O  
ATOM    847  CG  LEU A 116     -17.469  -9.672  10.477  1.00 46.22           C  
ATOM    848  CD1 LEU A 116     -16.719  -8.703   9.547  1.00 46.22           C  
ATOM    849  CD2 LEU A 116     -17.000  -9.500  11.914  1.00 46.22           C  
ATOM    850  N   LYS A 117     -22.031 -10.789  11.938  1.00 45.38           N  
ATOM    851  CA  LYS A 117     -23.281 -10.344  12.555  1.00 45.38           C  
ATOM    852  C   LYS A 117     -23.219  -8.859  12.914  1.00 45.38           C  
ATOM    853  CB  LYS A 117     -23.578 -11.164  13.812  1.00 45.38           C  
ATOM    854  O   LYS A 117     -22.375  -8.438  13.719  1.00 45.38           O  
ATOM    855  CG  LYS A 117     -25.047 -11.258  14.156  1.00 45.38           C  
ATOM    856  CD  LYS A 117     -25.297 -12.172  15.352  1.00 45.38           C  
ATOM    857  CE  LYS A 117     -26.781 -12.312  15.656  1.00 45.38           C  
ATOM    858  NZ  LYS A 117     -27.016 -13.133  16.875  1.00 45.38           N  
ATOM    859  N   VAL A 118     -23.312  -8.023  11.930  1.00 49.69           N  
ATOM    860  CA  VAL A 118     -23.375  -6.609  12.297  1.00 49.69           C  
ATOM    861  C   VAL A 118     -24.828  -6.207  12.539  1.00 49.69           C  
ATOM    862  CB  VAL A 118     -22.750  -5.711  11.203  1.00 49.69           C  
ATOM    863  O   VAL A 118     -25.703  -6.492  11.719  1.00 49.69           O  
ATOM    864  CG1 VAL A 118     -22.781  -4.246  11.633  1.00 49.69           C  
ATOM    865  CG2 VAL A 118     -21.328  -6.160  10.898  1.00 49.69           C  
ATOM    866  N   LYS A 119     -25.406  -6.375  13.750  1.00 47.72           N  
ATOM    867  CA  LYS A 119     -26.656  -5.805  14.242  1.00 47.72           C  
ATOM    868  C   LYS A 119     -26.641  -4.281  14.148  1.00 47.72           C  
ATOM    869  CB  LYS A 119     -26.922  -6.238  15.680  1.00 47.72           C  
ATOM    870  O   LYS A 119     -25.953  -3.613  14.930  1.00 47.72           O  
ATOM    871  CG  LYS A 119     -27.531  -7.621  15.812  1.00 47.72           C  
ATOM    872  CD  LYS A 119     -28.047  -7.875  17.219  1.00 47.72           C  
ATOM    873  CE  LYS A 119     -28.547  -9.305  17.391  1.00 47.72           C  
ATOM    874  NZ  LYS A 119     -29.047  -9.562  18.766  1.00 47.72           N  
ATOM    875  N   ALA A 120     -26.422  -3.760  12.992  1.00 49.66           N  
ATOM    876  CA  ALA A 120     -26.641  -2.316  13.023  1.00 49.66           C  
ATOM    877  C   ALA A 120     -27.703  -1.898  12.008  1.00 49.66           C  
ATOM    878  CB  ALA A 120     -25.328  -1.576  12.758  1.00 49.66           C  
ATOM    879  O   ALA A 120     -27.781  -2.467  10.914  1.00 49.66           O  
ATOM    880  N   ASN A 121     -29.016  -1.811  12.445  1.00 54.25           N  
ATOM    881  CA  ASN A 121     -30.125  -1.183  11.719  1.00 54.25           C  
ATOM    882  C   ASN A 121     -29.609  -0.199  10.672  1.00 54.25           C  
ATOM    883  CB  ASN A 121     -31.078  -0.478  12.688  1.00 54.25           C  
ATOM    884  O   ASN A 121     -29.172   0.903  11.008  1.00 54.25           O  
ATOM    885  CG  ASN A 121     -32.406  -1.181  12.805  1.00 54.25           C  
ATOM    886  ND2 ASN A 121     -32.938  -1.229  14.016  1.00 54.25           N  
ATOM    887  OD1 ASN A 121     -32.969  -1.676  11.812  1.00 54.25           O  
ATOM    888  N   LEU A 122     -28.672  -0.674   9.766  1.00 50.91           N  
ATOM    889  CA  LEU A 122     -28.078   0.282   8.844  1.00 50.91           C  
ATOM    890  C   LEU A 122     -29.031   0.588   7.688  1.00 50.91           C  
ATOM    891  CB  LEU A 122     -26.750  -0.255   8.297  1.00 50.91           C  
ATOM    892  O   LEU A 122     -29.594  -0.326   7.078  1.00 50.91           O  
ATOM    893  CG  LEU A 122     -25.656  -0.524   9.328  1.00 50.91           C  
ATOM    894  CD1 LEU A 122     -24.469  -1.225   8.672  1.00 50.91           C  
ATOM    895  CD2 LEU A 122     -25.219   0.776   9.992  1.00 50.91           C  
ATOM    896  N   ASP A 123     -30.125   1.401   7.945  1.00 53.50           N  
ATOM    897  CA  ASP A 123     -30.875   1.981   6.832  1.00 53.50           C  
ATOM    898  C   ASP A 123     -29.938   2.410   5.707  1.00 53.50           C  
ATOM    899  CB  ASP A 123     -31.703   3.176   7.305  1.00 53.50           C  
ATOM    900  O   ASP A 123     -29.094   3.293   5.898  1.00 53.50           O  
ATOM    901  CG  ASP A 123     -33.188   2.873   7.367  1.00 53.50           C  
ATOM    902  OD1 ASP A 123     -33.625   1.838   6.820  1.00 53.50           O  
ATOM    903  OD2 ASP A 123     -33.938   3.680   7.973  1.00 53.50           O  
ATOM    904  N   SER A 124     -29.281   1.451   5.078  1.00 50.72           N  
ATOM    905  CA  SER A 124     -28.297   1.829   4.062  1.00 50.72           C  
ATOM    906  C   SER A 124     -28.984   2.146   2.734  1.00 50.72           C  
ATOM    907  CB  SER A 124     -27.266   0.714   3.863  1.00 50.72           C  
ATOM    908  O   SER A 124     -29.906   1.445   2.322  1.00 50.72           O  
ATOM    909  OG  SER A 124     -26.219   0.824   4.809  1.00 50.72           O  
ATOM    910  N   SER A 125     -29.328   3.379   2.404  1.00 59.34           N  
ATOM    911  CA  SER A 125     -29.766   3.773   1.068  1.00 59.34           C  
ATOM    912  C   SER A 125     -28.609   4.387   0.272  1.00 59.34           C  
ATOM    913  CB  SER A 125     -30.922   4.770   1.154  1.00 59.34           C  
ATOM    914  O   SER A 125     -27.734   5.023   0.843  1.00 59.34           O  
ATOM    915  OG  SER A 125     -30.469   6.020   1.653  1.00 59.34           O  
ATOM    916  N   ILE A 126     -28.172   3.646  -0.732  1.00 53.62           N  
ATOM    917  CA  ILE A 126     -27.156   3.975  -1.729  1.00 53.62           C  
ATOM    918  C   ILE A 126     -27.734   4.949  -2.752  1.00 53.62           C  
ATOM    919  CB  ILE A 126     -26.625   2.707  -2.438  1.00 53.62           C  
ATOM    920  O   ILE A 126     -28.781   4.691  -3.338  1.00 53.62           O  
ATOM    921  CG1 ILE A 126     -26.000   1.750  -1.419  1.00 53.62           C  
ATOM    922  CG2 ILE A 126     -25.625   3.078  -3.533  1.00 53.62           C  
ATOM    923  CD1 ILE A 126     -25.656   0.379  -1.986  1.00 53.62           C  
ATOM    924  N   SER A 127     -27.656   6.277  -2.547  1.00 47.25           N  
ATOM    925  CA  SER A 127     -28.094   7.258  -3.537  1.00 47.25           C  
ATOM    926  C   SER A 127     -26.922   7.738  -4.395  1.00 47.25           C  
ATOM    927  CB  SER A 127     -28.766   8.453  -2.852  1.00 47.25           C  
ATOM    928  O   SER A 127     -25.859   8.070  -3.875  1.00 47.25           O  
ATOM    929  OG  SER A 127     -27.797   9.250  -2.184  1.00 47.25           O  
ATOM    930  N   ILE A 128     -26.875   7.297  -5.594  1.00 48.66           N  
ATOM    931  CA  ILE A 128     -25.938   7.625  -6.660  1.00 48.66           C  
ATOM    932  C   ILE A 128     -26.438   8.836  -7.438  1.00 48.66           C  
ATOM    933  CB  ILE A 128     -25.719   6.426  -7.609  1.00 48.66           C  
ATOM    934  O   ILE A 128     -27.547   8.828  -7.965  1.00 48.66           O  
ATOM    935  CG1 ILE A 128     -25.266   5.191  -6.824  1.00 48.66           C  
ATOM    936  CG2 ILE A 128     -24.703   6.781  -8.703  1.00 48.66           C  
ATOM    937  CD1 ILE A 128     -25.281   3.900  -7.629  1.00 48.66           C  
ATOM    938  N   SER A 129     -26.172  10.031  -6.973  1.00 50.25           N  
ATOM    939  CA  SER A 129     -26.500  11.172  -7.820  1.00 50.25           C  
ATOM    940  C   SER A 129     -25.266  11.727  -8.508  1.00 50.25           C  
ATOM    941  CB  SER A 129     -27.188  12.273  -7.004  1.00 50.25           C  
ATOM    942  O   SER A 129     -24.172  11.758  -7.918  1.00 50.25           O  
ATOM    943  OG  SER A 129     -27.891  11.719  -5.906  1.00 50.25           O  
ATOM    944  N   THR A 130     -25.266  11.664  -9.797  1.00 48.19           N  
ATOM    945  CA  THR A 130     -24.328  12.195 -10.781  1.00 48.19           C  
ATOM    946  C   THR A 130     -24.609  13.664 -11.062  1.00 48.19           C  
ATOM    947  CB  THR A 130     -24.375  11.398 -12.094  1.00 48.19           C  
ATOM    948  O   THR A 130     -25.766  14.039 -11.312  1.00 48.19           O  
ATOM    949  CG2 THR A 130     -23.984   9.938 -11.867  1.00 48.19           C  
ATOM    950  OG1 THR A 130     -25.719  11.445 -12.617  1.00 48.19           O  
ATOM    951  N   ASP A 131     -24.141  14.547 -10.227  1.00 44.31           N  
ATOM    952  CA  ASP A 131     -24.375  15.961 -10.508  1.00 44.31           C  
ATOM    953  C   ASP A 131     -23.312  16.516 -11.453  1.00 44.31           C  
ATOM    954  CB  ASP A 131     -24.391  16.766  -9.203  1.00 44.31           C  
ATOM    955  O   ASP A 131     -22.109  16.375 -11.195  1.00 44.31           O  
ATOM    956  CG  ASP A 131     -25.750  16.797  -8.547  1.00 44.31           C  
ATOM    957  OD1 ASP A 131     -26.781  16.734  -9.258  1.00 44.31           O  
ATOM    958  OD2 ASP A 131     -25.797  16.891  -7.297  1.00 44.31           O  
ATOM    959  N   THR A 132     -23.562  16.391 -12.719  1.00 43.53           N  
ATOM    960  CA  THR A 132     -22.844  17.219 -13.695  1.00 43.53           C  
ATOM    961  C   THR A 132     -23.484  18.594 -13.805  1.00 43.53           C  
ATOM    962  CB  THR A 132     -22.828  16.547 -15.086  1.00 43.53           C  
ATOM    963  O   THR A 132     -24.688  18.719 -14.070  1.00 43.53           O  
ATOM    964  CG2 THR A 132     -22.016  15.266 -15.070  1.00 43.53           C  
ATOM    965  OG1 THR A 132     -24.172  16.234 -15.469  1.00 43.53           O  
ATOM    966  N   LYS A 133     -23.172  19.516 -12.852  1.00 42.06           N  
ATOM    967  CA  LYS A 133     -23.328  20.906 -13.273  1.00 42.06           C  
ATOM    968  C   LYS A 133     -22.438  21.844 -12.461  1.00 42.06           C  
ATOM    969  CB  LYS A 133     -24.781  21.344 -13.156  1.00 42.06           C  
ATOM    970  O   LYS A 133     -22.344  21.719 -11.234  1.00 42.06           O  
ATOM    971  CG  LYS A 133     -25.703  20.703 -14.180  1.00 42.06           C  
ATOM    972  CD  LYS A 133     -26.891  21.625 -14.516  1.00 42.06           C  
ATOM    973  CE  LYS A 133     -27.766  21.016 -15.602  1.00 42.06           C  
ATOM    974  NZ  LYS A 133     -28.875  21.938 -15.992  1.00 42.06           N  
ATOM    975  N   LYS A 134     -21.281  22.344 -12.992  1.00 41.12           N  
ATOM    976  CA  LYS A 134     -20.594  23.625 -13.188  1.00 41.12           C  
ATOM    977  C   LYS A 134     -21.297  24.734 -12.422  1.00 41.12           C  
ATOM    978  CB  LYS A 134     -20.516  23.969 -14.672  1.00 41.12           C  
ATOM    979  O   LYS A 134     -22.500  24.922 -12.539  1.00 41.12           O  
ATOM    980  CG  LYS A 134     -19.391  23.281 -15.414  1.00 41.12           C  
ATOM    981  CD  LYS A 134     -19.047  24.016 -16.703  1.00 41.12           C  
ATOM    982  CE  LYS A 134     -17.906  23.328 -17.453  1.00 41.12           C  
ATOM    983  NZ  LYS A 134     -17.531  24.062 -18.703  1.00 41.12           N  
ATOM    984  N   GLU A 135     -20.844  25.109 -11.172  1.00 37.12           N  
ATOM    985  CA  GLU A 135     -21.000  26.516 -10.805  1.00 37.12           C  
ATOM    986  C   GLU A 135     -20.234  26.844  -9.531  1.00 37.12           C  
ATOM    987  CB  GLU A 135     -22.484  26.859 -10.625  1.00 37.12           C  
ATOM    988  O   GLU A 135     -20.328  26.125  -8.539  1.00 37.12           O  
ATOM    989  CG  GLU A 135     -22.859  28.266 -11.086  1.00 37.12           C  
ATOM    990  CD  GLU A 135     -24.312  28.609 -10.828  1.00 37.12           C  
ATOM    991  OE1 GLU A 135     -24.703  29.781 -11.055  1.00 37.12           O  
ATOM    992  OE2 GLU A 135     -25.062  27.719 -10.391  1.00 37.12           O  
ATOM    993  N   LYS A 136     -19.031  27.453  -9.594  1.00 38.75           N  
ATOM    994  CA  LYS A 136     -18.281  28.594  -9.078  1.00 38.75           C  
ATOM    995  C   LYS A 136     -19.016  29.250  -7.906  1.00 38.75           C  
ATOM    996  CB  LYS A 136     -18.047  29.625 -10.180  1.00 38.75           C  
ATOM    997  O   LYS A 136     -20.188  29.609  -8.023  1.00 38.75           O  
ATOM    998  CG  LYS A 136     -17.062  29.172 -11.250  1.00 38.75           C  
ATOM    999  CD  LYS A 136     -16.625  30.328 -12.141  1.00 38.75           C  
ATOM   1000  CE  LYS A 136     -15.633  29.875 -13.203  1.00 38.75           C  
ATOM   1001  NZ  LYS A 136     -15.266  30.984 -14.133  1.00 38.75           N  
ATOM   1002  N   SER A 137     -18.688  28.969  -6.645  1.00 38.31           N  
ATOM   1003  CA  SER A 137     -18.891  30.031  -5.660  1.00 38.31           C  
ATOM   1004  C   SER A 137     -17.812  30.000  -4.582  1.00 38.31           C  
ATOM   1005  CB  SER A 137     -20.266  29.906  -5.020  1.00 38.31           C  
ATOM   1006  O   SER A 137     -17.438  28.922  -4.102  1.00 38.31           O  
ATOM   1007  OG  SER A 137     -20.359  28.719  -4.246  1.00 38.31           O  
ATOM   1008  N   LYS A 138     -16.750  30.812  -4.660  1.00 38.53           N  
ATOM   1009  CA  LYS A 138     -15.992  31.797  -3.871  1.00 38.53           C  
ATOM   1010  C   LYS A 138     -16.609  31.969  -2.488  1.00 38.53           C  
ATOM   1011  CB  LYS A 138     -15.930  33.125  -4.598  1.00 38.53           C  
ATOM   1012  O   LYS A 138     -17.781  32.344  -2.369  1.00 38.53           O  
ATOM   1013  CG  LYS A 138     -15.000  33.156  -5.801  1.00 38.53           C  
ATOM   1014  CD  LYS A 138     -14.812  34.562  -6.352  1.00 38.53           C  
ATOM   1015  CE  LYS A 138     -13.898  34.562  -7.566  1.00 38.53           C  
ATOM   1016  NZ  LYS A 138     -13.695  35.938  -8.102  1.00 38.53           N  
ATOM   1017  N   GLN A 139     -16.156  31.266  -1.504  1.00 39.75           N  
ATOM   1018  CA  GLN A 139     -16.375  31.719  -0.134  1.00 39.75           C  
ATOM   1019  C   GLN A 139     -15.078  31.688   0.671  1.00 39.75           C  
ATOM   1020  CB  GLN A 139     -17.438  30.875   0.551  1.00 39.75           C  
ATOM   1021  O   GLN A 139     -14.367  30.688   0.670  1.00 39.75           O  
ATOM   1022  CG  GLN A 139     -18.828  31.516   0.589  1.00 39.75           C  
ATOM   1023  CD  GLN A 139     -19.766  30.844   1.571  1.00 39.75           C  
ATOM   1024  NE2 GLN A 139     -20.953  31.422   1.746  1.00 39.75           N  
ATOM   1025  OE1 GLN A 139     -19.422  29.812   2.168  1.00 39.75           O  
ATOM   1026  N   ASN A 140     -14.359  32.812   0.803  1.00 34.34           N  
ATOM   1027  CA  ASN A 140     -13.812  33.750   1.774  1.00 34.34           C  
ATOM   1028  C   ASN A 140     -14.000  33.250   3.205  1.00 34.34           C  
ATOM   1029  CB  ASN A 140     -14.453  35.125   1.604  1.00 34.34           C  
ATOM   1030  O   ASN A 140     -15.133  33.094   3.674  1.00 34.34           O  
ATOM   1031  CG  ASN A 140     -13.727  36.000   0.593  1.00 34.34           C  
ATOM   1032  ND2 ASN A 140     -14.453  36.906  -0.057  1.00 34.34           N  
ATOM   1033  OD1 ASN A 140     -12.516  35.844   0.397  1.00 34.34           O  
ATOM   1034  N   HIS A 141     -13.023  32.594   3.811  1.00 40.69           N  
ATOM   1035  CA  HIS A 141     -12.852  32.688   5.258  1.00 40.69           C  
ATOM   1036  C   HIS A 141     -11.383  32.812   5.637  1.00 40.69           C  
ATOM   1037  CB  HIS A 141     -13.461  31.453   5.930  1.00 40.69           C  
ATOM   1038  O   HIS A 141     -10.531  32.094   5.102  1.00 40.69           O  
ATOM   1039  CG  HIS A 141     -14.930  31.578   6.199  1.00 40.69           C  
ATOM   1040  CD2 HIS A 141     -15.984  30.922   5.684  1.00 40.69           C  
ATOM   1041  ND1 HIS A 141     -15.438  32.469   7.105  1.00 40.69           N  
ATOM   1042  CE1 HIS A 141     -16.750  32.375   7.133  1.00 40.69           C  
ATOM   1043  NE2 HIS A 141     -17.109  31.422   6.277  1.00 40.69           N  
ATOM   1044  N   LYS A 142     -10.859  34.062   5.855  1.00 39.16           N  
ATOM   1045  CA  LYS A 142     -10.188  34.875   6.871  1.00 39.16           C  
ATOM   1046  C   LYS A 142     -10.000  34.062   8.164  1.00 39.16           C  
ATOM   1047  CB  LYS A 142     -10.977  36.156   7.145  1.00 39.16           C  
ATOM   1048  O   LYS A 142     -10.938  33.438   8.656  1.00 39.16           O  
ATOM   1049  CG  LYS A 142     -10.797  37.219   6.078  1.00 39.16           C  
ATOM   1050  CD  LYS A 142     -11.438  38.531   6.500  1.00 39.16           C  
ATOM   1051  CE  LYS A 142     -11.312  39.594   5.410  1.00 39.16           C  
ATOM   1052  NZ  LYS A 142     -12.047  40.844   5.766  1.00 39.16           N  
ATOM   1053  N   SER A 143      -8.781  33.531   8.453  1.00 41.38           N  
ATOM   1054  CA  SER A 143      -8.070  33.750   9.711  1.00 41.38           C  
ATOM   1055  C   SER A 143      -7.551  32.438  10.297  1.00 41.38           C  
ATOM   1056  CB  SER A 143      -8.984  34.469  10.719  1.00 41.38           C  
ATOM   1057  O   SER A 143      -8.242  31.438  10.273  1.00 41.38           O  
ATOM   1058  OG  SER A 143     -10.008  33.594  11.164  1.00 41.38           O  
ATOM   1059  N   ARG A 144      -6.168  32.125  10.156  1.00 45.28           N  
ATOM   1060  CA  ARG A 144      -5.410  31.734  11.344  1.00 45.28           C  
ATOM   1061  C   ARG A 144      -4.297  30.766  10.984  1.00 45.28           C  
ATOM   1062  CB  ARG A 144      -6.336  31.125  12.391  1.00 45.28           C  
ATOM   1063  O   ARG A 144      -4.488  29.859  10.172  1.00 45.28           O  
ATOM   1064  CG  ARG A 144      -5.922  31.406  13.828  1.00 45.28           C  
ATOM   1065  CD  ARG A 144      -6.902  30.812  14.828  1.00 45.28           C  
ATOM   1066  NE  ARG A 144      -6.473  31.047  16.203  1.00 45.28           N  
ATOM   1067  NH1 ARG A 144      -8.266  29.953  17.172  1.00 45.28           N  
ATOM   1068  NH2 ARG A 144      -6.652  30.906  18.484  1.00 45.28           N  
ATOM   1069  CZ  ARG A 144      -7.133  30.641  17.281  1.00 45.28           C  
ATOM   1070  N   LYS A 145      -3.035  31.281  10.750  1.00 46.12           N  
ATOM   1071  CA  LYS A 145      -1.668  30.828  11.000  1.00 46.12           C  
ATOM   1072  C   LYS A 145      -1.110  30.078   9.789  1.00 46.12           C  
ATOM   1073  CB  LYS A 145      -1.609  29.938  12.242  1.00 46.12           C  
ATOM   1074  O   LYS A 145      -1.712  29.109   9.328  1.00 46.12           O  
ATOM   1075  CG  LYS A 145      -1.779  30.703  13.555  1.00 46.12           C  
ATOM   1076  CD  LYS A 145      -1.208  29.922  14.727  1.00 46.12           C  
ATOM   1077  CE  LYS A 145      -1.454  30.625  16.047  1.00 46.12           C  
ATOM   1078  NZ  LYS A 145      -0.895  29.875  17.203  1.00 46.12           N  
ATOM   1079  N   HIS A 146      -0.589  30.812   8.828  1.00 44.25           N  
ATOM   1080  CA  HIS A 146       0.017  30.812   7.504  1.00 44.25           C  
ATOM   1081  C   HIS A 146       1.092  29.734   7.398  1.00 44.25           C  
ATOM   1082  CB  HIS A 146       0.611  32.188   7.176  1.00 44.25           C  
ATOM   1083  O   HIS A 146       2.074  29.750   8.141  1.00 44.25           O  
ATOM   1084  CG  HIS A 146       1.023  32.312   5.746  1.00 44.25           C  
ATOM   1085  CD2 HIS A 146       0.485  33.062   4.734  1.00 44.25           C  
ATOM   1086  ND1 HIS A 146       2.115  31.672   5.215  1.00 44.25           N  
ATOM   1087  CE1 HIS A 146       2.232  31.984   3.936  1.00 44.25           C  
ATOM   1088  NE2 HIS A 146       1.255  32.812   3.619  1.00 44.25           N  
ATOM   1089  N   TYR A 147       0.829  28.422   7.543  1.00 51.78           N  
ATOM   1090  CA  TYR A 147       1.772  27.453   6.984  1.00 51.78           C  
ATOM   1091  C   TYR A 147       1.779  27.516   5.461  1.00 51.78           C  
ATOM   1092  CB  TYR A 147       1.432  26.031   7.449  1.00 51.78           C  
ATOM   1093  O   TYR A 147       0.767  27.859   4.844  1.00 51.78           O  
ATOM   1094  CG  TYR A 147       1.725  25.781   8.906  1.00 51.78           C  
ATOM   1095  CD1 TYR A 147       2.998  25.406   9.328  1.00 51.78           C  
ATOM   1096  CD2 TYR A 147       0.729  25.922   9.867  1.00 51.78           C  
ATOM   1097  CE1 TYR A 147       3.273  25.172  10.672  1.00 51.78           C  
ATOM   1098  CE2 TYR A 147       0.993  25.688  11.219  1.00 51.78           C  
ATOM   1099  OH  TYR A 147       2.531  25.094  12.938  1.00 51.78           O  
ATOM   1100  CZ  TYR A 147       2.266  25.328  11.609  1.00 51.78           C  
ATOM   1101  N   PRO A 148       3.021  27.703   4.879  1.00 51.75           N  
ATOM   1102  CA  PRO A 148       3.107  27.719   3.416  1.00 51.75           C  
ATOM   1103  C   PRO A 148       2.209  26.672   2.758  1.00 51.75           C  
ATOM   1104  CB  PRO A 148       4.582  27.422   3.145  1.00 51.75           C  
ATOM   1105  O   PRO A 148       2.137  25.531   3.229  1.00 51.75           O  
ATOM   1106  CG  PRO A 148       5.238  27.484   4.488  1.00 51.75           C  
ATOM   1107  CD  PRO A 148       4.168  27.406   5.543  1.00 51.75           C  
ATOM   1108  N   ARG A 149       1.041  27.125   2.453  1.00 56.84           N  
ATOM   1109  CA  ARG A 149       0.061  26.438   1.612  1.00 56.84           C  
ATOM   1110  C   ARG A 149       0.722  25.844   0.373  1.00 56.84           C  
ATOM   1111  CB  ARG A 149      -1.055  27.406   1.199  1.00 56.84           C  
ATOM   1112  O   ARG A 149       1.480  26.531  -0.320  1.00 56.84           O  
ATOM   1113  CG  ARG A 149      -2.293  26.719   0.652  1.00 56.84           C  
ATOM   1114  CD  ARG A 149      -3.412  27.703   0.367  1.00 56.84           C  
ATOM   1115  NE  ARG A 149      -4.344  27.188  -0.634  1.00 56.84           N  
ATOM   1116  NH1 ARG A 149      -5.898  28.875  -0.349  1.00 56.84           N  
ATOM   1117  NH2 ARG A 149      -6.273  27.203  -1.878  1.00 56.84           N  
ATOM   1118  CZ  ARG A 149      -5.504  27.766  -0.951  1.00 56.84           C  
ATOM   1119  N   ILE A 150       1.340  24.719   0.527  1.00 57.38           N  
ATOM   1120  CA  ILE A 150       1.780  24.047  -0.695  1.00 57.38           C  
ATOM   1121  C   ILE A 150       0.672  24.109  -1.744  1.00 57.38           C  
ATOM   1122  CB  ILE A 150       2.184  22.578  -0.429  1.00 57.38           C  
ATOM   1123  O   ILE A 150      -0.457  23.688  -1.490  1.00 57.38           O  
ATOM   1124  CG1 ILE A 150       3.297  22.516   0.623  1.00 57.38           C  
ATOM   1125  CG2 ILE A 150       2.617  21.891  -1.729  1.00 57.38           C  
ATOM   1126  CD1 ILE A 150       3.469  21.141   1.257  1.00 57.38           C  
ATOM   1127  N   GLU A 151       0.566  25.281  -2.432  1.00 49.88           N  
ATOM   1128  CA  GLU A 151      -0.267  25.422  -3.623  1.00 49.88           C  
ATOM   1129  C   GLU A 151       0.105  24.375  -4.680  1.00 49.88           C  
ATOM   1130  CB  GLU A 151      -0.144  26.828  -4.203  1.00 49.88           C  
ATOM   1131  O   GLU A 151       1.224  24.391  -5.195  1.00 49.88           O  
ATOM   1132  CG  GLU A 151      -0.645  27.922  -3.273  1.00 49.88           C  
ATOM   1133  CD  GLU A 151      -0.902  29.250  -3.982  1.00 49.88           C  
ATOM   1134  OE1 GLU A 151      -1.393  30.203  -3.334  1.00 49.88           O  
ATOM   1135  OE2 GLU A 151      -0.613  29.328  -5.199  1.00 49.88           O  
ATOM   1136  N   ALA A 152       0.053  23.062  -4.285  1.00 53.22           N  
ATOM   1137  CA  ALA A 152       0.301  22.109  -5.355  1.00 53.22           C  
ATOM   1138  C   ALA A 152      -0.699  22.281  -6.496  1.00 53.22           C  
ATOM   1139  CB  ALA A 152       0.239  20.688  -4.812  1.00 53.22           C  
ATOM   1140  O   ALA A 152      -1.905  22.391  -6.262  1.00 53.22           O  
ATOM   1141  N   GLU A 153      -0.536  23.438  -7.246  1.00 47.31           N  
ATOM   1142  CA  GLU A 153      -1.192  23.422  -8.555  1.00 47.31           C  
ATOM   1143  C   GLU A 153      -1.615  22.000  -8.938  1.00 47.31           C  
ATOM   1144  CB  GLU A 153      -0.271  24.000  -9.625  1.00 47.31           C  
ATOM   1145  O   GLU A 153      -0.795  21.078  -8.945  1.00 47.31           O  
ATOM   1146  CG  GLU A 153       0.763  24.984  -9.086  1.00 47.31           C  
ATOM   1147  CD  GLU A 153       1.341  25.891 -10.148  1.00 47.31           C  
ATOM   1148  OE1 GLU A 153       2.197  26.750  -9.820  1.00 47.31           O  
ATOM   1149  OE2 GLU A 153       0.933  25.766 -11.328  1.00 47.31           O  
ATOM   1150  N   SER A 154      -2.531  21.359  -8.188  1.00 48.00           N  
ATOM   1151  CA  SER A 154      -3.395  20.234  -8.539  1.00 48.00           C  
ATOM   1152  C   SER A 154      -3.453  20.031 -10.047  1.00 48.00           C  
ATOM   1153  CB  SER A 154      -4.805  20.453  -7.988  1.00 48.00           C  
ATOM   1154  O   SER A 154      -3.883  20.922 -10.781  1.00 48.00           O  
ATOM   1155  OG  SER A 154      -5.648  19.359  -8.328  1.00 48.00           O  
ATOM   1156  N   ASP A 155      -2.279  19.969 -10.742  1.00 46.59           N  
ATOM   1157  CA  ASP A 155      -2.467  19.500 -12.109  1.00 46.59           C  
ATOM   1158  C   ASP A 155      -3.725  18.641 -12.234  1.00 46.59           C  
ATOM   1159  CB  ASP A 155      -1.245  18.703 -12.578  1.00 46.59           C  
ATOM   1160  O   ASP A 155      -3.785  17.547 -11.688  1.00 46.59           O  
ATOM   1161  CG  ASP A 155      -0.823  19.047 -14.000  1.00 46.59           C  
ATOM   1162  OD1 ASP A 155      -1.495  19.875 -14.648  1.00 46.59           O  
ATOM   1163  OD2 ASP A 155       0.188  18.484 -14.469  1.00 46.59           O  
ATOM   1164  N   SER A 156      -4.883  19.125 -11.672  1.00 49.41           N  
ATOM   1165  CA  SER A 156      -6.129  18.531 -12.141  1.00 49.41           C  
ATOM   1166  C   SER A 156      -6.055  18.203 -13.633  1.00 49.41           C  
ATOM   1167  CB  SER A 156      -7.305  19.469 -11.875  1.00 49.41           C  
ATOM   1168  O   SER A 156      -7.031  17.734 -14.219  1.00 49.41           O  
ATOM   1169  OG  SER A 156      -7.129  20.703 -12.555  1.00 49.41           O  
ATOM   1170  N   ASP A 157      -4.816  18.094 -14.258  1.00 49.12           N  
ATOM   1171  CA  ASP A 157      -4.859  17.797 -15.688  1.00 49.12           C  
ATOM   1172  C   ASP A 157      -4.680  16.297 -15.945  1.00 49.12           C  
ATOM   1173  CB  ASP A 157      -3.787  18.594 -16.438  1.00 49.12           C  
ATOM   1174  O   ASP A 157      -3.820  15.664 -15.344  1.00 49.12           O  
ATOM   1175  CG  ASP A 157      -4.152  20.062 -16.609  1.00 49.12           C  
ATOM   1176  OD1 ASP A 157      -5.359  20.375 -16.688  1.00 49.12           O  
ATOM   1177  OD2 ASP A 157      -3.229  20.891 -16.688  1.00 49.12           O  
ATOM   1178  N   ASP A 158      -5.613  15.477 -15.617  1.00 47.62           N  
ATOM   1179  CA  ASP A 158      -5.805  14.430 -16.609  1.00 47.62           C  
ATOM   1180  C   ASP A 158      -4.465  13.961 -17.188  1.00 47.62           C  
ATOM   1181  CB  ASP A 158      -6.715  14.914 -17.750  1.00 47.62           C  
ATOM   1182  O   ASP A 158      -3.822  14.695 -17.938  1.00 47.62           O  
ATOM   1183  CG  ASP A 158      -7.281  13.781 -18.578  1.00 47.62           C  
ATOM   1184  OD1 ASP A 158      -7.367  12.641 -18.078  1.00 47.62           O  
ATOM   1185  OD2 ASP A 158      -7.641  14.031 -19.750  1.00 47.62           O  
ATOM   1186  N   TYR A 159      -3.344  13.914 -16.281  1.00 47.19           N  
ATOM   1187  CA  TYR A 159      -2.180  13.281 -16.875  1.00 47.19           C  
ATOM   1188  C   TYR A 159      -2.592  12.391 -18.047  1.00 47.19           C  
ATOM   1189  CB  TYR A 159      -1.415  12.453 -15.844  1.00 47.19           C  
ATOM   1190  O   TYR A 159      -3.410  11.484 -17.891  1.00 47.19           O  
ATOM   1191  CG  TYR A 159       0.025  12.195 -16.219  1.00 47.19           C  
ATOM   1192  CD1 TYR A 159       0.429  10.953 -16.703  1.00 47.19           C  
ATOM   1193  CD2 TYR A 159       0.985  13.188 -16.078  1.00 47.19           C  
ATOM   1194  CE1 TYR A 159       1.756  10.711 -17.047  1.00 47.19           C  
ATOM   1195  CE2 TYR A 159       2.314  12.961 -16.422  1.00 47.19           C  
ATOM   1196  OH  TYR A 159       4.004  11.484 -17.234  1.00 47.19           O  
ATOM   1197  CZ  TYR A 159       2.689  11.719 -16.906  1.00 47.19           C  
ATOM   1198  N   VAL A 160      -3.102  12.977 -19.188  1.00 51.59           N  
ATOM   1199  CA  VAL A 160      -3.119  12.297 -20.484  1.00 51.59           C  
ATOM   1200  C   VAL A 160      -1.851  11.461 -20.641  1.00 51.59           C  
ATOM   1201  CB  VAL A 160      -3.246  13.297 -21.656  1.00 51.59           C  
ATOM   1202  O   VAL A 160      -0.738  11.992 -20.578  1.00 51.59           O  
ATOM   1203  CG1 VAL A 160      -3.295  12.562 -22.984  1.00 51.59           C  
ATOM   1204  CG2 VAL A 160      -4.488  14.172 -21.469  1.00 51.59           C  
ATOM   1205  N   LEU A 161      -1.494  10.555 -19.672  1.00 48.69           N  
ATOM   1206  CA  LEU A 161      -0.427   9.594 -19.953  1.00 48.69           C  
ATOM   1207  C   LEU A 161      -0.184   9.469 -21.453  1.00 48.69           C  
ATOM   1208  CB  LEU A 161      -0.768   8.227 -19.359  1.00 48.69           C  
ATOM   1209  O   LEU A 161      -1.130   9.305 -22.234  1.00 48.69           O  
ATOM   1210  CG  LEU A 161      -0.610   8.078 -17.844  1.00 48.69           C  
ATOM   1211  CD1 LEU A 161      -1.226   6.770 -17.375  1.00 48.69           C  
ATOM   1212  CD2 LEU A 161       0.861   8.164 -17.453  1.00 48.69           C  
ATOM   1213  N   ASP A 162       0.514  10.484 -22.047  1.00 45.66           N  
ATOM   1214  CA  ASP A 162       1.270  10.367 -23.281  1.00 45.66           C  
ATOM   1215  C   ASP A 162       1.240   8.938 -23.812  1.00 45.66           C  
ATOM   1216  CB  ASP A 162       2.717  10.820 -23.078  1.00 45.66           C  
ATOM   1217  O   ASP A 162       1.453   7.988 -23.062  1.00 45.66           O  
ATOM   1218  CG  ASP A 162       3.469  11.023 -24.375  1.00 45.66           C  
ATOM   1219  OD1 ASP A 162       2.850  11.430 -25.391  1.00 45.66           O  
ATOM   1220  OD2 ASP A 162       4.691  10.766 -24.406  1.00 45.66           O  
ATOM   1221  N   ASP A 163       0.197   8.555 -24.578  1.00 50.22           N  
ATOM   1222  CA  ASP A 163       0.025   7.418 -25.484  1.00 50.22           C  
ATOM   1223  C   ASP A 163       1.373   6.895 -25.969  1.00 50.22           C  
ATOM   1224  CB  ASP A 163      -0.853   7.809 -26.672  1.00 50.22           C  
ATOM   1225  O   ASP A 163       1.429   6.023 -26.844  1.00 50.22           O  
ATOM   1226  CG  ASP A 163      -2.303   8.039 -26.281  1.00 50.22           C  
ATOM   1227  OD1 ASP A 163      -2.791   7.402 -25.328  1.00 50.22           O  
ATOM   1228  OD2 ASP A 163      -2.967   8.867 -26.953  1.00 50.22           O  
ATOM   1229  N   SER A 164       2.549   7.301 -25.203  1.00 47.88           N  
ATOM   1230  CA  SER A 164       3.750   6.867 -25.906  1.00 47.88           C  
ATOM   1231  C   SER A 164       4.355   5.629 -25.250  1.00 47.88           C  
ATOM   1232  CB  SER A 164       4.785   7.988 -25.953  1.00 47.88           C  
ATOM   1233  O   SER A 164       5.250   4.996 -25.828  1.00 47.88           O  
ATOM   1234  OG  SER A 164       4.586   8.812 -27.094  1.00 47.88           O  
ATOM   1235  N   ASP A 165       3.641   4.812 -24.406  1.00 48.22           N  
ATOM   1236  CA  ASP A 165       4.402   3.586 -24.188  1.00 48.22           C  
ATOM   1237  C   ASP A 165       3.494   2.359 -24.234  1.00 48.22           C  
ATOM   1238  CB  ASP A 165       5.121   3.645 -22.828  1.00 48.22           C  
ATOM   1239  O   ASP A 165       3.961   1.228 -24.078  1.00 48.22           O  
ATOM   1240  CG  ASP A 165       6.559   4.117 -22.953  1.00 48.22           C  
ATOM   1241  OD1 ASP A 165       7.133   4.055 -24.062  1.00 48.22           O  
ATOM   1242  OD2 ASP A 165       7.125   4.555 -21.922  1.00 48.22           O  
ATOM   1243  N   SER A 166       2.459   2.279 -25.141  1.00 45.31           N  
ATOM   1244  CA  SER A 166       1.989   0.919 -25.375  1.00 45.31           C  
ATOM   1245  C   SER A 166       1.170   0.833 -26.656  1.00 45.31           C  
ATOM   1246  CB  SER A 166       1.153   0.427 -24.188  1.00 45.31           C  
ATOM   1247  O   SER A 166       0.352   1.711 -26.938  1.00 45.31           O  
ATOM   1248  OG  SER A 166       0.790  -0.932 -24.359  1.00 45.31           O  
ATOM   1249  N   ASP A 167       1.763   0.550 -27.828  1.00 51.84           N  
ATOM   1250  CA  ASP A 167       1.231   0.057 -29.094  1.00 51.84           C  
ATOM   1251  C   ASP A 167      -0.114  -0.635 -28.891  1.00 51.84           C  
ATOM   1252  CB  ASP A 167       2.225  -0.902 -29.750  1.00 51.84           C  
ATOM   1253  O   ASP A 167      -0.881  -0.800 -29.844  1.00 51.84           O  
ATOM   1254  CG  ASP A 167       3.277  -0.188 -30.594  1.00 51.84           C  
ATOM   1255  OD1 ASP A 167       3.014   0.935 -31.062  1.00 51.84           O  
ATOM   1256  OD2 ASP A 167       4.379  -0.754 -30.766  1.00 51.84           O  
ATOM   1257  N   ASP A 168      -0.872  -0.482 -27.797  1.00 52.22           N  
ATOM   1258  CA  ASP A 168      -2.205  -1.072 -27.859  1.00 52.22           C  
ATOM   1259  C   ASP A 168      -3.246  -0.153 -27.219  1.00 52.22           C  
ATOM   1260  CB  ASP A 168      -2.223  -2.439 -27.172  1.00 52.22           C  
ATOM   1261  O   ASP A 168      -3.137   0.196 -26.047  1.00 52.22           O  
ATOM   1262  CG  ASP A 168      -1.750  -3.562 -28.078  1.00 52.22           C  
ATOM   1263  OD1 ASP A 168      -1.949  -3.479 -29.312  1.00 52.22           O  
ATOM   1264  OD2 ASP A 168      -1.178  -4.543 -27.562  1.00 52.22           O  
ATOM   1265  N   GLY A 169      -3.562   1.099 -27.672  1.00 50.75           N  
ATOM   1266  CA  GLY A 169      -4.863   1.749 -27.703  1.00 50.75           C  
ATOM   1267  C   GLY A 169      -5.547   1.788 -26.359  1.00 50.75           C  
ATOM   1268  O   GLY A 169      -5.676   0.759 -25.688  1.00 50.75           O  
ATOM   1269  N   LYS A 170      -5.203   2.535 -25.344  1.00 57.28           N  
ATOM   1270  CA  LYS A 170      -5.871   3.375 -24.359  1.00 57.28           C  
ATOM   1271  C   LYS A 170      -7.156   2.721 -23.859  1.00 57.28           C  
ATOM   1272  CB  LYS A 170      -6.184   4.754 -24.953  1.00 57.28           C  
ATOM   1273  O   LYS A 170      -7.996   2.299 -24.656  1.00 57.28           O  
ATOM   1274  CG  LYS A 170      -4.945   5.578 -25.281  1.00 57.28           C  
ATOM   1275  CD  LYS A 170      -5.301   7.039 -25.531  1.00 57.28           C  
ATOM   1276  CE  LYS A 170      -4.082   7.844 -25.953  1.00 57.28           C  
ATOM   1277  NZ  LYS A 170      -4.414   9.289 -26.156  1.00 57.28           N  
ATOM   1278  N   CYS A 171      -7.082   1.726 -23.109  1.00 60.53           N  
ATOM   1279  CA  CYS A 171      -8.305   1.254 -22.469  1.00 60.53           C  
ATOM   1280  C   CYS A 171      -9.102   2.416 -21.891  1.00 60.53           C  
ATOM   1281  CB  CYS A 171      -7.984   0.238 -21.375  1.00 60.53           C  
ATOM   1282  O   CYS A 171      -8.594   3.145 -21.031  1.00 60.53           O  
ATOM   1283  SG  CYS A 171      -9.430  -0.287 -20.422  1.00 60.53           S  
ATOM   1284  N   LYS A 172      -9.734   3.334 -22.641  1.00 60.00           N  
ATOM   1285  CA  LYS A 172     -10.602   4.473 -22.344  1.00 60.00           C  
ATOM   1286  C   LYS A 172     -11.531   4.168 -21.172  1.00 60.00           C  
ATOM   1287  CB  LYS A 172     -11.414   4.859 -23.578  1.00 60.00           C  
ATOM   1288  O   LYS A 172     -11.789   5.035 -20.328  1.00 60.00           O  
ATOM   1289  CG  LYS A 172     -10.594   5.504 -24.688  1.00 60.00           C  
ATOM   1290  CD  LYS A 172     -11.484   6.051 -25.797  1.00 60.00           C  
ATOM   1291  CE  LYS A 172     -10.664   6.676 -26.906  1.00 60.00           C  
ATOM   1292  NZ  LYS A 172     -11.539   7.293 -27.953  1.00 60.00           N  
ATOM   1293  N   ASN A 173     -11.688   2.939 -20.797  1.00 61.44           N  
ATOM   1294  CA  ASN A 173     -12.641   2.594 -19.750  1.00 61.44           C  
ATOM   1295  C   ASN A 173     -12.164   1.386 -18.938  1.00 61.44           C  
ATOM   1296  CB  ASN A 173     -14.023   2.328 -20.344  1.00 61.44           C  
ATOM   1297  O   ASN A 173     -12.969   0.529 -18.562  1.00 61.44           O  
ATOM   1298  CG  ASN A 173     -14.734   3.600 -20.766  1.00 61.44           C  
ATOM   1299  ND2 ASN A 173     -16.047   3.533 -20.875  1.00 61.44           N  
ATOM   1300  OD1 ASN A 173     -14.094   4.633 -20.984  1.00 61.44           O  
ATOM   1301  N   CYS A 174     -10.883   1.383 -18.703  1.00 66.69           N  
ATOM   1302  CA  CYS A 174     -10.406   0.224 -17.969  1.00 66.69           C  
ATOM   1303  C   CYS A 174     -10.711   0.363 -16.469  1.00 66.69           C  
ATOM   1304  CB  CYS A 174      -8.898   0.043 -18.172  1.00 66.69           C  
ATOM   1305  O   CYS A 174     -10.500   1.426 -15.891  1.00 66.69           O  
ATOM   1306  SG  CYS A 174      -8.445  -0.401 -19.859  1.00 66.69           S  
ATOM   1307  N   LYS A 175     -11.680  -0.429 -16.094  1.00 74.38           N  
ATOM   1308  CA  LYS A 175     -12.102  -0.522 -14.703  1.00 74.38           C  
ATOM   1309  C   LYS A 175     -10.906  -0.411 -13.758  1.00 74.38           C  
ATOM   1310  CB  LYS A 175     -12.852  -1.834 -14.453  1.00 74.38           C  
ATOM   1311  O   LYS A 175     -11.000   0.218 -12.703  1.00 74.38           O  
ATOM   1312  CG  LYS A 175     -14.258  -1.863 -15.023  1.00 74.38           C  
ATOM   1313  CD  LYS A 175     -14.984  -3.152 -14.656  1.00 74.38           C  
ATOM   1314  CE  LYS A 175     -16.375  -3.207 -15.273  1.00 74.38           C  
ATOM   1315  NZ  LYS A 175     -17.109  -4.453 -14.891  1.00 74.38           N  
ATOM   1316  N   TYR A 176      -9.750  -0.948 -14.266  1.00 79.69           N  
ATOM   1317  CA  TYR A 176      -8.578  -0.972 -13.391  1.00 79.69           C  
ATOM   1318  C   TYR A 176      -7.906   0.394 -13.344  1.00 79.69           C  
ATOM   1319  CB  TYR A 176      -7.578  -2.033 -13.859  1.00 79.69           C  
ATOM   1320  O   TYR A 176      -7.363   0.792 -12.312  1.00 79.69           O  
ATOM   1321  CG  TYR A 176      -8.125  -3.439 -13.836  1.00 79.69           C  
ATOM   1322  CD1 TYR A 176      -8.336  -4.102 -12.625  1.00 79.69           C  
ATOM   1323  CD2 TYR A 176      -8.430  -4.109 -15.016  1.00 79.69           C  
ATOM   1324  CE1 TYR A 176      -8.844  -5.395 -12.594  1.00 79.69           C  
ATOM   1325  CE2 TYR A 176      -8.938  -5.406 -14.992  1.00 79.69           C  
ATOM   1326  OH  TYR A 176      -9.633  -7.324 -13.758  1.00 79.69           O  
ATOM   1327  CZ  TYR A 176      -9.141  -6.039 -13.781  1.00 79.69           C  
ATOM   1328  N   LYS A 177      -8.055   1.087 -14.367  1.00 79.25           N  
ATOM   1329  CA  LYS A 177      -7.465   2.420 -14.453  1.00 79.25           C  
ATOM   1330  C   LYS A 177      -8.180   3.396 -13.523  1.00 79.25           C  
ATOM   1331  CB  LYS A 177      -7.508   2.939 -15.891  1.00 79.25           C  
ATOM   1332  O   LYS A 177      -7.535   4.168 -12.812  1.00 79.25           O  
ATOM   1333  CG  LYS A 177      -6.785   4.266 -16.094  1.00 79.25           C  
ATOM   1334  CD  LYS A 177      -6.754   4.664 -17.562  1.00 79.25           C  
ATOM   1335  CE  LYS A 177      -6.031   5.988 -17.766  1.00 79.25           C  
ATOM   1336  NZ  LYS A 177      -6.066   6.426 -19.188  1.00 79.25           N  
ATOM   1337  N   LYS A 178      -9.461   3.285 -13.555  1.00 81.12           N  
ATOM   1338  CA  LYS A 178     -10.250   4.133 -12.672  1.00 81.12           C  
ATOM   1339  C   LYS A 178      -9.930   3.854 -11.203  1.00 81.12           C  
ATOM   1340  CB  LYS A 178     -11.750   3.926 -12.930  1.00 81.12           C  
ATOM   1341  O   LYS A 178      -9.781   4.781 -10.414  1.00 81.12           O  
ATOM   1342  CG  LYS A 178     -12.641   4.953 -12.250  1.00 81.12           C  
ATOM   1343  CD  LYS A 178     -14.102   4.766 -12.633  1.00 81.12           C  
ATOM   1344  CE  LYS A 178     -15.000   5.750 -11.906  1.00 81.12           C  
ATOM   1345  NZ  LYS A 178     -16.438   5.602 -12.312  1.00 81.12           N  
ATOM   1346  N   LYS A 179      -9.844   2.555 -10.930  1.00 86.44           N  
ATOM   1347  CA  LYS A 179      -9.523   2.158  -9.555  1.00 86.44           C  
ATOM   1348  C   LYS A 179      -8.141   2.658  -9.148  1.00 86.44           C  
ATOM   1349  CB  LYS A 179      -9.594   0.637  -9.406  1.00 86.44           C  
ATOM   1350  O   LYS A 179      -7.949   3.119  -8.023  1.00 86.44           O  
ATOM   1351  CG  LYS A 179     -11.016   0.086  -9.375  1.00 86.44           C  
ATOM   1352  CD  LYS A 179     -11.023  -1.407  -9.078  1.00 86.44           C  
ATOM   1353  CE  LYS A 179     -12.438  -1.967  -9.070  1.00 86.44           C  
ATOM   1354  NZ  LYS A 179     -12.453  -3.441  -8.836  1.00 86.44           N  
ATOM   1355  N   TYR A 180      -7.195   2.586 -10.109  1.00 87.62           N  
ATOM   1356  CA  TYR A 180      -5.832   3.035  -9.844  1.00 87.62           C  
ATOM   1357  C   TYR A 180      -5.793   4.535  -9.578  1.00 87.62           C  
ATOM   1358  CB  TYR A 180      -4.914   2.684 -11.016  1.00 87.62           C  
ATOM   1359  O   TYR A 180      -5.141   4.992  -8.633  1.00 87.62           O  
ATOM   1360  CG  TYR A 180      -3.521   3.256 -10.891  1.00 87.62           C  
ATOM   1361  CD1 TYR A 180      -3.164   4.422 -11.562  1.00 87.62           C  
ATOM   1362  CD2 TYR A 180      -2.564   2.633 -10.094  1.00 87.62           C  
ATOM   1363  CE1 TYR A 180      -1.884   4.953 -11.445  1.00 87.62           C  
ATOM   1364  CE2 TYR A 180      -1.279   3.154  -9.977  1.00 87.62           C  
ATOM   1365  OH  TYR A 180       0.320   4.836 -10.539  1.00 87.62           O  
ATOM   1366  CZ  TYR A 180      -0.950   4.312 -10.656  1.00 87.62           C  
ATOM   1367  N   PHE A 181      -6.500   5.254 -10.297  1.00 83.94           N  
ATOM   1368  CA  PHE A 181      -6.516   6.703 -10.148  1.00 83.94           C  
ATOM   1369  C   PHE A 181      -7.184   7.109  -8.844  1.00 83.94           C  
ATOM   1370  CB  PHE A 181      -7.234   7.355 -11.336  1.00 83.94           C  
ATOM   1371  O   PHE A 181      -6.719   8.023  -8.156  1.00 83.94           O  
ATOM   1372  CG  PHE A 181      -6.312   7.785 -12.445  1.00 83.94           C  
ATOM   1373  CD1 PHE A 181      -5.598   8.969 -12.352  1.00 83.94           C  
ATOM   1374  CD2 PHE A 181      -6.164   7.000 -13.578  1.00 83.94           C  
ATOM   1375  CE1 PHE A 181      -4.742   9.367 -13.375  1.00 83.94           C  
ATOM   1376  CE2 PHE A 181      -5.312   7.391 -14.609  1.00 83.94           C  
ATOM   1377  CZ  PHE A 181      -4.602   8.578 -14.508  1.00 83.94           C  
ATOM   1378  N   ALA A 182      -8.289   6.414  -8.562  1.00 87.75           N  
ATOM   1379  CA  ALA A 182      -8.961   6.664  -7.289  1.00 87.75           C  
ATOM   1380  C   ALA A 182      -8.031   6.383  -6.109  1.00 87.75           C  
ATOM   1381  CB  ALA A 182     -10.227   5.816  -7.180  1.00 87.75           C  
ATOM   1382  O   ALA A 182      -7.992   7.152  -5.148  1.00 87.75           O  
ATOM   1383  N   LEU A 183      -7.344   5.281  -6.117  1.00 92.19           N  
ATOM   1384  CA  LEU A 183      -6.387   4.926  -5.070  1.00 92.19           C  
ATOM   1385  C   LEU A 183      -5.285   5.977  -4.965  1.00 92.19           C  
ATOM   1386  CB  LEU A 183      -5.773   3.553  -5.344  1.00 92.19           C  
ATOM   1387  O   LEU A 183      -4.902   6.371  -3.859  1.00 92.19           O  
ATOM   1388  CG  LEU A 183      -4.762   3.043  -4.316  1.00 92.19           C  
ATOM   1389  CD1 LEU A 183      -5.410   2.928  -2.943  1.00 92.19           C  
ATOM   1390  CD2 LEU A 183      -4.184   1.702  -4.754  1.00 92.19           C  
ATOM   1391  N   ARG A 184      -4.750   6.336  -6.023  1.00 90.75           N  
ATOM   1392  CA  ARG A 184      -3.689   7.336  -6.066  1.00 90.75           C  
ATOM   1393  C   ARG A 184      -4.137   8.641  -5.422  1.00 90.75           C  
ATOM   1394  CB  ARG A 184      -3.252   7.590  -7.512  1.00 90.75           C  
ATOM   1395  O   ARG A 184      -3.383   9.258  -4.664  1.00 90.75           O  
ATOM   1396  CG  ARG A 184      -2.010   8.453  -7.637  1.00 90.75           C  
ATOM   1397  CD  ARG A 184      -1.594   8.641  -9.086  1.00 90.75           C  
ATOM   1398  NE  ARG A 184      -0.420   9.500  -9.211  1.00 90.75           N  
ATOM   1399  NH1 ARG A 184      -0.235   9.281 -11.500  1.00 90.75           N  
ATOM   1400  NH2 ARG A 184       1.259  10.578 -10.344  1.00 90.75           N  
ATOM   1401  CZ  ARG A 184       0.198   9.789 -10.352  1.00 90.75           C  
ATOM   1402  N   MET A 185      -5.344   9.031  -5.688  1.00 89.56           N  
ATOM   1403  CA  MET A 185      -5.883  10.258  -5.105  1.00 89.56           C  
ATOM   1404  C   MET A 185      -6.039  10.117  -3.594  1.00 89.56           C  
ATOM   1405  CB  MET A 185      -7.230  10.609  -5.738  1.00 89.56           C  
ATOM   1406  O   MET A 185      -5.746  11.055  -2.846  1.00 89.56           O  
ATOM   1407  CG  MET A 185      -7.121  11.125  -7.164  1.00 89.56           C  
ATOM   1408  SD  MET A 185      -6.148  12.672  -7.277  1.00 89.56           S  
ATOM   1409  CE  MET A 185      -7.348  13.852  -6.598  1.00 89.56           C  
ATOM   1410  N   ARG A 186      -6.492   8.984  -3.172  1.00 92.62           N  
ATOM   1411  CA  ARG A 186      -6.652   8.742  -1.742  1.00 92.62           C  
ATOM   1412  C   ARG A 186      -5.312   8.797  -1.021  1.00 92.62           C  
ATOM   1413  CB  ARG A 186      -7.328   7.391  -1.498  1.00 92.62           C  
ATOM   1414  O   ARG A 186      -5.199   9.383   0.056  1.00 92.62           O  
ATOM   1415  CG  ARG A 186      -8.828   7.402  -1.729  1.00 92.62           C  
ATOM   1416  CD  ARG A 186      -9.477   6.086  -1.310  1.00 92.62           C  
ATOM   1417  NE  ARG A 186     -10.859   6.000  -1.760  1.00 92.62           N  
ATOM   1418  NH1 ARG A 186     -11.211   3.875  -0.919  1.00 92.62           N  
ATOM   1419  NH2 ARG A 186     -12.898   4.977  -2.016  1.00 92.62           N  
ATOM   1420  CZ  ARG A 186     -11.656   4.949  -1.563  1.00 92.62           C  
ATOM   1421  N   MET A 187      -4.371   8.227  -1.626  1.00 92.88           N  
ATOM   1422  CA  MET A 187      -3.043   8.195  -1.022  1.00 92.88           C  
ATOM   1423  C   MET A 187      -2.428   9.586  -0.990  1.00 92.88           C  
ATOM   1424  CB  MET A 187      -2.127   7.238  -1.786  1.00 92.88           C  
ATOM   1425  O   MET A 187      -1.777   9.961  -0.012  1.00 92.88           O  
ATOM   1426  CG  MET A 187      -2.469   5.770  -1.585  1.00 92.88           C  
ATOM   1427  SD  MET A 187      -1.311   4.648  -2.463  1.00 92.88           S  
ATOM   1428  CE  MET A 187      -0.149   4.273  -1.119  1.00 92.88           C  
ATOM   1429  N   LYS A 188      -2.627  10.273  -2.000  1.00 92.56           N  
ATOM   1430  CA  LYS A 188      -2.137  11.648  -2.051  1.00 92.56           C  
ATOM   1431  C   LYS A 188      -2.752  12.492  -0.937  1.00 92.56           C  
ATOM   1432  CB  LYS A 188      -2.441  12.273  -3.412  1.00 92.56           C  
ATOM   1433  O   LYS A 188      -2.055  13.273  -0.289  1.00 92.56           O  
ATOM   1434  CG  LYS A 188      -1.759  13.617  -3.641  1.00 92.56           C  
ATOM   1435  CD  LYS A 188      -2.014  14.141  -5.047  1.00 92.56           C  
ATOM   1436  CE  LYS A 188      -1.364  15.500  -5.266  1.00 92.56           C  
ATOM   1437  NZ  LYS A 188      -1.588  16.000  -6.652  1.00 92.56           N  
ATOM   1438  N   GLN A 189      -4.039  12.320  -0.701  1.00 90.88           N  
ATOM   1439  CA  GLN A 189      -4.719  13.039   0.373  1.00 90.88           C  
ATOM   1440  C   GLN A 189      -4.133  12.680   1.734  1.00 90.88           C  
ATOM   1441  CB  GLN A 189      -6.219  12.742   0.351  1.00 90.88           C  
ATOM   1442  O   GLN A 189      -3.938  13.547   2.582  1.00 90.88           O  
ATOM   1443  CG  GLN A 189      -7.039  13.633   1.275  1.00 90.88           C  
ATOM   1444  CD  GLN A 189      -8.531  13.414   1.130  1.00 90.88           C  
ATOM   1445  NE2 GLN A 189      -9.320  14.195   1.863  1.00 90.88           N  
ATOM   1446  OE1 GLN A 189      -8.977  12.547   0.365  1.00 90.88           O  
ATOM   1447  N   VAL A 190      -3.953  11.406   1.851  1.00 92.62           N  
ATOM   1448  CA  VAL A 190      -3.379  10.930   3.105  1.00 92.62           C  
ATOM   1449  C   VAL A 190      -1.993  11.539   3.305  1.00 92.62           C  
ATOM   1450  CB  VAL A 190      -3.295   9.391   3.141  1.00 92.62           C  
ATOM   1451  O   VAL A 190      -1.659  11.992   4.402  1.00 92.62           O  
ATOM   1452  CG1 VAL A 190      -2.516   8.914   4.367  1.00 92.62           C  
ATOM   1453  CG2 VAL A 190      -4.695   8.773   3.125  1.00 92.62           C  
ATOM   1454  N   ALA A 191      -1.129  11.562   2.340  1.00 92.31           N  
ATOM   1455  CA  ALA A 191       0.218  12.125   2.402  1.00 92.31           C  
ATOM   1456  C   ALA A 191       0.175  13.617   2.727  1.00 92.31           C  
ATOM   1457  CB  ALA A 191       0.954  11.891   1.084  1.00 92.31           C  
ATOM   1458  O   ALA A 191       0.967  14.102   3.537  1.00 92.31           O  
ATOM   1459  N   MET A 192      -0.732  14.312   2.062  1.00 92.00           N  
ATOM   1460  CA  MET A 192      -0.871  15.742   2.318  1.00 92.00           C  
ATOM   1461  C   MET A 192      -1.254  16.000   3.771  1.00 92.00           C  
ATOM   1462  CB  MET A 192      -1.914  16.359   1.386  1.00 92.00           C  
ATOM   1463  O   MET A 192      -0.729  16.922   4.402  1.00 92.00           O  
ATOM   1464  CG  MET A 192      -1.367  16.734   0.019  1.00 92.00           C  
ATOM   1465  SD  MET A 192      -2.549  17.750  -0.956  1.00 92.00           S  
ATOM   1466  CE  MET A 192      -3.246  16.469  -2.037  1.00 92.00           C  
ATOM   1467  N   GLN A 193      -2.195  15.195   4.309  1.00 90.50           N  
ATOM   1468  CA  GLN A 193      -2.609  15.297   5.703  1.00 90.50           C  
ATOM   1469  C   GLN A 193      -1.436  15.047   6.645  1.00 90.50           C  
ATOM   1470  CB  GLN A 193      -3.742  14.312   6.004  1.00 90.50           C  
ATOM   1471  O   GLN A 193      -1.317  15.703   7.684  1.00 90.50           O  
ATOM   1472  CG  GLN A 193      -4.410  14.539   7.355  1.00 90.50           C  
ATOM   1473  CD  GLN A 193      -5.719  13.789   7.496  1.00 90.50           C  
ATOM   1474  NE2 GLN A 193      -6.684  14.391   8.180  1.00 90.50           N  
ATOM   1475  OE1 GLN A 193      -5.863  12.664   6.992  1.00 90.50           O  
ATOM   1476  N   LEU A 194      -0.580  14.070   6.340  1.00 92.31           N  
ATOM   1477  CA  LEU A 194       0.574  13.742   7.168  1.00 92.31           C  
ATOM   1478  C   LEU A 194       1.582  14.891   7.172  1.00 92.31           C  
ATOM   1479  CB  LEU A 194       1.244  12.461   6.676  1.00 92.31           C  
ATOM   1480  O   LEU A 194       2.178  15.195   8.203  1.00 92.31           O  
ATOM   1481  CG  LEU A 194       0.506  11.148   6.973  1.00 92.31           C  
ATOM   1482  CD1 LEU A 194       1.126  10.000   6.188  1.00 92.31           C  
ATOM   1483  CD2 LEU A 194       0.524  10.852   8.469  1.00 92.31           C  
ATOM   1484  N   ILE A 195       1.721  15.555   6.055  1.00 91.75           N  
ATOM   1485  CA  ILE A 195       2.660  16.672   5.938  1.00 91.75           C  
ATOM   1486  C   ILE A 195       2.127  17.875   6.703  1.00 91.75           C  
ATOM   1487  CB  ILE A 195       2.916  17.031   4.461  1.00 91.75           C  
ATOM   1488  O   ILE A 195       2.889  18.578   7.367  1.00 91.75           O  
ATOM   1489  CG1 ILE A 195       3.592  15.875   3.725  1.00 91.75           C  
ATOM   1490  CG2 ILE A 195       3.760  18.312   4.359  1.00 91.75           C  
ATOM   1491  CD1 ILE A 195       3.637  16.031   2.213  1.00 91.75           C  
ATOM   1492  N   GLU A 196       0.823  18.156   6.605  1.00 87.12           N  
ATOM   1493  CA  GLU A 196       0.237  19.297   7.305  1.00 87.12           C  
ATOM   1494  C   GLU A 196       0.264  19.094   8.812  1.00 87.12           C  
ATOM   1495  CB  GLU A 196      -1.199  19.531   6.832  1.00 87.12           C  
ATOM   1496  O   GLU A 196       0.391  20.047   9.578  1.00 87.12           O  
ATOM   1497  CG  GLU A 196      -1.295  20.188   5.457  1.00 87.12           C  
ATOM   1498  CD  GLU A 196      -2.727  20.344   4.969  1.00 87.12           C  
ATOM   1499  OE1 GLU A 196      -2.928  20.812   3.822  1.00 87.12           O  
ATOM   1500  OE2 GLU A 196      -3.652  20.016   5.742  1.00 87.12           O  
ATOM   1501  N   ASP A 197       0.062  17.797   9.266  1.00 79.25           N  
ATOM   1502  CA  ASP A 197       0.119  17.516  10.695  1.00 79.25           C  
ATOM   1503  C   ASP A 197       1.549  17.625  11.219  1.00 79.25           C  
ATOM   1504  CB  ASP A 197      -0.446  16.125  10.984  1.00 79.25           C  
ATOM   1505  O   ASP A 197       1.762  17.844  12.414  1.00 79.25           O  
ATOM   1506  CG  ASP A 197      -1.961  16.094  11.070  1.00 79.25           C  
ATOM   1507  OD1 ASP A 197      -2.592  17.172  10.953  1.00 79.25           O  
ATOM   1508  OD2 ASP A 197      -2.529  15.008  11.266  1.00 79.25           O  
ATOM   1509  N   LEU A 198       2.611  17.625  10.453  1.00 65.12           N  
ATOM   1510  CA  LEU A 198       3.980  17.844  10.906  1.00 65.12           C  
ATOM   1511  C   LEU A 198       4.262  19.344  11.094  1.00 65.12           C  
ATOM   1512  CB  LEU A 198       4.977  17.250   9.906  1.00 65.12           C  
ATOM   1513  O   LEU A 198       4.961  19.734  12.031  1.00 65.12           O  
ATOM   1514  CG  LEU A 198       5.477  15.836  10.211  1.00 65.12           C  
ATOM   1515  CD1 LEU A 198       4.660  14.812   9.430  1.00 65.12           C  
ATOM   1516  CD2 LEU A 198       6.957  15.711   9.883  1.00 65.12           C  
TER    1517      LEU A 198                                                      
ENDMDL                                                                          
END                                                                             
