# Supplementary material for: Phosphorylation tunes strain-specific protein condensation during rotavirus replication organelle assembly
Source: EMBO J. 2026 May 26;45(13):4733–65. doi: 10.1038/s44318-026-00814-z (PMC13324165; doi:10.1038/s44318-026-00814-z)
Supplement: Supplementary file 11 — Source data Fig. 9 [file 44318_2026_814_MOESM11_ESM.zip › Figure_7/Figure 7A/NSP5 SA11/log.txt]

2023-09-29 05:06:36	145 Unable to initialize backend 'rocm': NOT_FOUND: Could not find registered platform with name: "rocm". Available platform names are: CUDA Interpreter
2023-09-29 05:06:36	146 Unable to initialize backend 'tpu': module 'jaxlib.xla_extension' has no attribute 'get_tpu_client'
2023-09-29 05:06:39	155 Running on GPU
2023-09-29 05:06:39	308 Found 4 citations for tools or databases
2023-09-29 05:06:39	309 Query 1/1: NSP5SA11_d9b1a (length 198)
2023-09-29 05:06:40	988 Setting max_seq=95	max_extra_seq=1
2023-09-29 05:07:29	064 alphafold2_ptm_model_1_seed_000 recycle=0 pLDDT=57.5 pTM=0.231
2023-09-29 05:07:34	227 alphafold2_ptm_model_1_seed_000 recycle=1 pLDDT=57.8 pTM=0.213 tol=8.81
2023-09-29 05:07:39	406 alphafold2_ptm_model_1_seed_000 recycle=2 pLDDT=57.7 pTM=0.207 tol=5.3
2023-09-29 05:07:44	632 alphafold2_ptm_model_1_seed_000 recycle=3 pLDDT=58.6 pTM=0.21 tol=3.03
2023-09-29 05:07:44	633 alphafold2_ptm_model_1_seed_000 took 48.2s (3 recycles)
2023-09-29 05:07:50	248 alphafold2_ptm_model_2_seed_000 recycle=0 pLDDT=57.7 pTM=0.19
2023-09-29 05:07:55	471 alphafold2_ptm_model_2_seed_000 recycle=1 pLDDT=56.7 pTM=0.199 tol=7.77
2023-09-29 05:08:00	718 alphafold2_ptm_model_2_seed_000 recycle=2 pLDDT=57.2 pTM=0.188 tol=3.22
2023-09-29 05:08:05	929 alphafold2_ptm_model_2_seed_000 recycle=3 pLDDT=57.1 pTM=0.192 tol=1.58
2023-09-29 05:08:05	931 alphafold2_ptm_model_2_seed_000 took 20.9s (3 recycles)
2023-09-29 05:08:11	428 alphafold2_ptm_model_3_seed_000 recycle=0 pLDDT=57.1 pTM=0.186
2023-09-29 05:08:16	701 alphafold2_ptm_model_3_seed_000 recycle=1 pLDDT=56.6 pTM=0.191 tol=5.55
2023-09-29 05:08:21	992 alphafold2_ptm_model_3_seed_000 recycle=2 pLDDT=55.9 pTM=0.192 tol=2.22
2023-09-29 05:08:27	324 alphafold2_ptm_model_3_seed_000 recycle=3 pLDDT=55.8 pTM=0.193 tol=1.81
2023-09-29 05:08:27	326 alphafold2_ptm_model_3_seed_000 took 21.2s (3 recycles)
2023-09-29 05:08:33	057 alphafold2_ptm_model_4_seed_000 recycle=0 pLDDT=49.3 pTM=0.196
2023-09-29 05:08:38	405 alphafold2_ptm_model_4_seed_000 recycle=1 pLDDT=51.2 pTM=0.194 tol=7.93
2023-09-29 05:08:43	798 alphafold2_ptm_model_4_seed_000 recycle=2 pLDDT=51.9 pTM=0.186 tol=3.19
2023-09-29 05:08:49	183 alphafold2_ptm_model_4_seed_000 recycle=3 pLDDT=51.7 pTM=0.187 tol=1.93
2023-09-29 05:08:49	184 alphafold2_ptm_model_4_seed_000 took 21.5s (3 recycles)
2023-09-29 05:08:54	818 alphafold2_ptm_model_5_seed_000 recycle=0 pLDDT=54.1 pTM=0.188
2023-09-29 05:09:00	265 alphafold2_ptm_model_5_seed_000 recycle=1 pLDDT=53.9 pTM=0.193 tol=8
2023-09-29 05:09:05	696 alphafold2_ptm_model_5_seed_000 recycle=2 pLDDT=53.1 pTM=0.183 tol=6.5
2023-09-29 05:09:11	144 alphafold2_ptm_model_5_seed_000 recycle=3 pLDDT=52 pTM=0.18 tol=5.04
2023-09-29 05:09:11	145 alphafold2_ptm_model_5_seed_000 took 21.7s (3 recycles)
2023-09-29 05:09:11	379 reranking models by 'plddt' metric
2023-09-29 05:09:11	379 rank_001_alphafold2_ptm_model_1_seed_000 pLDDT=58.6 pTM=0.21
2023-09-29 05:09:11	380 rank_002_alphafold2_ptm_model_2_seed_000 pLDDT=57.1 pTM=0.192
2023-09-29 05:09:11	381 rank_003_alphafold2_ptm_model_3_seed_000 pLDDT=55.8 pTM=0.193
2023-09-29 05:09:11	381 rank_004_alphafold2_ptm_model_5_seed_000 pLDDT=52 pTM=0.18
2023-09-29 05:09:11	382 rank_005_alphafold2_ptm_model_4_seed_000 pLDDT=51.7 pTM=0.187
2023-09-29 05:09:13	641 Done
