# Supplementary material for: Phosphorylation tunes strain-specific protein condensation during rotavirus replication organelle assembly
Source: EMBO J. 2026 May 26;45(13):4733–65. doi: 10.1038/s44318-026-00814-z (PMC13324165; doi:10.1038/s44318-026-00814-z)
Supplement: Supplementary file 11 — Source data Fig. 9 [file 44318_2026_814_MOESM11_ESM.zip › Figure_7/Figure 7A/NSP5 SA11/NSP5SA11_d9b1a_unrelaxed_rank_001_alphafold2_ptm_model_1_seed_000.pdb]

MODEL     1                                                                     
ATOM      1  N   MET A   1     -54.125 -43.156 -25.812  1.00 49.12           N  
ATOM      2  CA  MET A   1     -52.781 -43.594 -26.047  1.00 49.12           C  
ATOM      3  C   MET A   1     -51.812 -42.969 -25.047  1.00 49.12           C  
ATOM      4  CB  MET A   1     -52.312 -43.281 -27.469  1.00 49.12           C  
ATOM      5  O   MET A   1     -51.688 -41.750 -24.984  1.00 49.12           O  
ATOM      6  CG  MET A   1     -53.094 -44.031 -28.547  1.00 49.12           C  
ATOM      7  SD  MET A   1     -52.156 -45.438 -29.219  1.00 49.12           S  
ATOM      8  CE  MET A   1     -51.719 -44.781 -30.859  1.00 49.12           C  
ATOM      9  N   SER A   2     -51.750 -43.562 -23.828  1.00 47.50           N  
ATOM     10  CA  SER A   2     -51.031 -43.188 -22.609  1.00 47.50           C  
ATOM     11  C   SER A   2     -49.594 -43.688 -22.625  1.00 47.50           C  
ATOM     12  CB  SER A   2     -51.750 -43.719 -21.375  1.00 47.50           C  
ATOM     13  O   SER A   2     -49.344 -44.812 -23.031  1.00 47.50           O  
ATOM     14  OG  SER A   2     -52.344 -45.000 -21.656  1.00 47.50           O  
ATOM     15  N   LEU A   3     -48.625 -42.750 -22.875  1.00 55.00           N  
ATOM     16  CA  LEU A   3     -47.156 -42.875 -22.922  1.00 55.00           C  
ATOM     17  C   LEU A   3     -46.594 -43.000 -21.516  1.00 55.00           C  
ATOM     18  CB  LEU A   3     -46.531 -41.688 -23.656  1.00 55.00           C  
ATOM     19  O   LEU A   3     -46.875 -42.156 -20.656  1.00 55.00           O  
ATOM     20  CG  LEU A   3     -46.688 -41.688 -25.172  1.00 55.00           C  
ATOM     21  CD1 LEU A   3     -46.344 -40.312 -25.734  1.00 55.00           C  
ATOM     22  CD2 LEU A   3     -45.812 -42.750 -25.812  1.00 55.00           C  
ATOM     23  N   SER A   4     -46.375 -44.188 -20.953  1.00 59.38           N  
ATOM     24  CA  SER A   4     -45.719 -44.500 -19.688  1.00 59.38           C  
ATOM     25  C   SER A   4     -44.250 -44.750 -19.875  1.00 59.38           C  
ATOM     26  CB  SER A   4     -46.375 -45.719 -19.047  1.00 59.38           C  
ATOM     27  O   SER A   4     -43.812 -45.375 -20.844  1.00 59.38           O  
ATOM     28  OG  SER A   4     -46.500 -46.781 -19.969  1.00 59.38           O  
ATOM     29  N   ILE A   5     -43.375 -43.812 -19.438  1.00 70.31           N  
ATOM     30  CA  ILE A   5     -41.906 -43.906 -19.422  1.00 70.31           C  
ATOM     31  C   ILE A   5     -41.438 -44.688 -18.188  1.00 70.31           C  
ATOM     32  CB  ILE A   5     -41.281 -42.500 -19.422  1.00 70.31           C  
ATOM     33  O   ILE A   5     -41.875 -44.406 -17.078  1.00 70.31           O  
ATOM     34  CG1 ILE A   5     -41.781 -41.688 -20.625  1.00 70.31           C  
ATOM     35  CG2 ILE A   5     -39.750 -42.594 -19.422  1.00 70.31           C  
ATOM     36  CD1 ILE A   5     -41.656 -40.156 -20.453  1.00 70.31           C  
ATOM     37  N   ASP A   6     -40.969 -45.969 -18.344  1.00 64.94           N  
ATOM     38  CA  ASP A   6     -40.281 -46.938 -17.500  1.00 64.94           C  
ATOM     39  C   ASP A   6     -38.906 -46.406 -17.047  1.00 64.94           C  
ATOM     40  CB  ASP A   6     -40.094 -48.250 -18.219  1.00 64.94           C  
ATOM     41  O   ASP A   6     -38.031 -46.125 -17.875  1.00 64.94           O  
ATOM     42  CG  ASP A   6     -39.719 -49.406 -17.297  1.00 64.94           C  
ATOM     43  OD1 ASP A   6     -39.594 -49.188 -16.062  1.00 64.94           O  
ATOM     44  OD2 ASP A   6     -39.562 -50.531 -17.781  1.00 64.94           O  
ATOM     45  N   VAL A   7     -38.750 -45.812 -15.875  1.00 67.88           N  
ATOM     46  CA  VAL A   7     -37.656 -45.156 -15.180  1.00 67.88           C  
ATOM     47  C   VAL A   7     -36.812 -46.188 -14.438  1.00 67.88           C  
ATOM     48  CB  VAL A   7     -38.188 -44.094 -14.188  1.00 67.88           C  
ATOM     49  O   VAL A   7     -35.812 -45.844 -13.820  1.00 67.88           O  
ATOM     50  CG1 VAL A   7     -38.469 -42.781 -14.906  1.00 67.88           C  
ATOM     51  CG2 VAL A   7     -39.469 -44.594 -13.492  1.00 67.88           C  
ATOM     52  N   THR A   8     -36.938 -47.469 -14.773  1.00 66.25           N  
ATOM     53  CA  THR A   8     -36.188 -48.562 -14.109  1.00 66.25           C  
ATOM     54  C   THR A   8     -34.906 -48.906 -14.875  1.00 66.25           C  
ATOM     55  CB  THR A   8     -37.062 -49.812 -13.977  1.00 66.25           C  
ATOM     56  O   THR A   8     -34.031 -49.562 -14.352  1.00 66.25           O  
ATOM     57  CG2 THR A   8     -38.219 -49.594 -13.000  1.00 66.25           C  
ATOM     58  OG1 THR A   8     -37.594 -50.156 -15.266  1.00 66.25           O  
ATOM     59  N   SER A   9     -34.531 -48.062 -15.898  1.00 58.06           N  
ATOM     60  CA  SER A   9     -33.250 -48.219 -16.578  1.00 58.06           C  
ATOM     61  C   SER A   9     -32.438 -46.938 -16.500  1.00 58.06           C  
ATOM     62  CB  SER A   9     -33.469 -48.594 -18.047  1.00 58.06           C  
ATOM     63  O   SER A   9     -31.391 -46.781 -17.141  1.00 58.06           O  
ATOM     64  OG  SER A   9     -34.781 -48.281 -18.469  1.00 58.06           O  
ATOM     65  N   LEU A  10     -32.781 -45.969 -15.469  1.00 61.56           N  
ATOM     66  CA  LEU A  10     -31.938 -44.812 -15.289  1.00 61.56           C  
ATOM     67  C   LEU A  10     -30.875 -45.062 -14.227  1.00 61.56           C  
ATOM     68  CB  LEU A  10     -32.781 -43.594 -14.906  1.00 61.56           C  
ATOM     69  O   LEU A  10     -31.141 -45.750 -13.234  1.00 61.56           O  
ATOM     70  CG  LEU A  10     -33.500 -42.875 -16.047  1.00 61.56           C  
ATOM     71  CD1 LEU A  10     -35.000 -42.781 -15.758  1.00 61.56           C  
ATOM     72  CD2 LEU A  10     -32.906 -41.500 -16.266  1.00 61.56           C  
ATOM     73  N   PRO A  11     -29.672 -45.000 -14.617  1.00 58.78           N  
ATOM     74  CA  PRO A  11     -28.609 -45.250 -13.641  1.00 58.78           C  
ATOM     75  C   PRO A  11     -28.875 -44.594 -12.289  1.00 58.78           C  
ATOM     76  CB  PRO A  11     -27.375 -44.688 -14.305  1.00 58.78           C  
ATOM     77  O   PRO A  11     -29.375 -43.469 -12.242  1.00 58.78           O  
ATOM     78  CG  PRO A  11     -27.891 -43.812 -15.414  1.00 58.78           C  
ATOM     79  CD  PRO A  11     -29.344 -44.156 -15.617  1.00 58.78           C  
ATOM     80  N   SER A  12     -29.250 -45.312 -11.250  1.00 52.66           N  
ATOM     81  CA  SER A  12     -29.359 -45.125  -9.812  1.00 52.66           C  
ATOM     82  C   SER A  12     -28.203 -44.281  -9.273  1.00 52.66           C  
ATOM     83  CB  SER A  12     -29.359 -46.469  -9.102  1.00 52.66           C  
ATOM     84  O   SER A  12     -27.047 -44.531  -9.570  1.00 52.66           O  
ATOM     85  OG  SER A  12     -30.688 -46.938  -8.891  1.00 52.66           O  
ATOM     86  N   ILE A  13     -28.422 -42.938  -9.164  1.00 56.19           N  
ATOM     87  CA  ILE A  13     -27.469 -42.031  -8.508  1.00 56.19           C  
ATOM     88  C   ILE A  13     -27.266 -42.469  -7.059  1.00 56.19           C  
ATOM     89  CB  ILE A  13     -27.938 -40.562  -8.562  1.00 56.19           C  
ATOM     90  O   ILE A  13     -28.234 -42.562  -6.297  1.00 56.19           O  
ATOM     91  CG1 ILE A  13     -28.266 -40.156 -10.008  1.00 56.19           C  
ATOM     92  CG2 ILE A  13     -26.891 -39.625  -7.957  1.00 56.19           C  
ATOM     93  CD1 ILE A  13     -28.984 -38.812 -10.133  1.00 56.19           C  
ATOM     94  N   PRO A  14     -26.250 -43.188  -6.684  1.00 46.88           N  
ATOM     95  CA  PRO A  14     -25.969 -43.531  -5.289  1.00 46.88           C  
ATOM     96  C   PRO A  14     -25.844 -42.312  -4.387  1.00 46.88           C  
ATOM     97  CB  PRO A  14     -24.625 -44.281  -5.387  1.00 46.88           C  
ATOM     98  O   PRO A  14     -25.469 -41.219  -4.855  1.00 46.88           O  
ATOM     99  CG  PRO A  14     -24.000 -43.750  -6.633  1.00 46.88           C  
ATOM    100  CD  PRO A  14     -25.031 -43.031  -7.434  1.00 46.88           C  
ATOM    101  N   SER A  15     -26.844 -42.062  -3.471  1.00 46.47           N  
ATOM    102  CA  SER A  15     -26.906 -41.281  -2.234  1.00 46.47           C  
ATOM    103  C   SER A  15     -25.531 -41.125  -1.609  1.00 46.47           C  
ATOM    104  CB  SER A  15     -27.859 -41.938  -1.235  1.00 46.47           C  
ATOM    105  O   SER A  15     -25.406 -40.625  -0.491  1.00 46.47           O  
ATOM    106  OG  SER A  15     -27.484 -43.281  -1.004  1.00 46.47           O  
ATOM    107  N   THR A  16     -24.484 -40.875  -2.359  1.00 48.75           N  
ATOM    108  CA  THR A  16     -23.250 -40.375  -1.743  1.00 48.75           C  
ATOM    109  C   THR A  16     -23.016 -38.906  -2.100  1.00 48.75           C  
ATOM    110  CB  THR A  16     -22.047 -41.219  -2.174  1.00 48.75           C  
ATOM    111  O   THR A  16     -21.938 -38.375  -1.839  1.00 48.75           O  
ATOM    112  CG2 THR A  16     -22.156 -42.656  -1.666  1.00 48.75           C  
ATOM    113  OG1 THR A  16     -21.969 -41.250  -3.605  1.00 48.75           O  
ATOM    114  N   ILE A  17     -24.000 -38.125  -2.199  1.00 50.38           N  
ATOM    115  CA  ILE A  17     -23.969 -36.688  -2.332  1.00 50.38           C  
ATOM    116  C   ILE A  17     -23.766 -36.031  -0.960  1.00 50.38           C  
ATOM    117  CB  ILE A  17     -25.266 -36.156  -2.986  1.00 50.38           C  
ATOM    118  O   ILE A  17     -23.312 -34.906  -0.863  1.00 50.38           O  
ATOM    119  CG1 ILE A  17     -25.453 -36.750  -4.379  1.00 50.38           C  
ATOM    120  CG2 ILE A  17     -25.250 -34.625  -3.057  1.00 50.38           C  
ATOM    121  CD1 ILE A  17     -26.797 -36.438  -5.016  1.00 50.38           C  
ATOM    122  N   TYR A  18     -23.109 -36.906   0.061  1.00 45.00           N  
ATOM    123  CA  TYR A  18     -22.641 -36.250   1.272  1.00 45.00           C  
ATOM    124  C   TYR A  18     -21.422 -37.000   1.844  1.00 45.00           C  
ATOM    125  CB  TYR A  18     -23.750 -36.188   2.322  1.00 45.00           C  
ATOM    126  O   TYR A  18     -21.547 -38.094   2.352  1.00 45.00           O  
ATOM    127  CG  TYR A  18     -24.688 -35.031   2.141  1.00 45.00           C  
ATOM    128  CD1 TYR A  18     -24.359 -33.750   2.646  1.00 45.00           C  
ATOM    129  CD2 TYR A  18     -25.891 -35.156   1.464  1.00 45.00           C  
ATOM    130  CE1 TYR A  18     -25.219 -32.688   2.484  1.00 45.00           C  
ATOM    131  CE2 TYR A  18     -26.750 -34.094   1.294  1.00 45.00           C  
ATOM    132  OH  TYR A  18     -27.266 -31.781   1.642  1.00 45.00           O  
ATOM    133  CZ  TYR A  18     -26.406 -32.844   1.807  1.00 45.00           C  
ATOM    134  N   LYS A  19     -20.422 -37.344   0.985  1.00 39.91           N  
ATOM    135  CA  LYS A  19     -19.125 -37.750   1.500  1.00 39.91           C  
ATOM    136  C   LYS A  19     -18.000 -37.156   0.650  1.00 39.91           C  
ATOM    137  CB  LYS A  19     -19.000 -39.250   1.551  1.00 39.91           C  
ATOM    138  O   LYS A  19     -18.000 -37.281  -0.576  1.00 39.91           O  
ATOM    139  CG  LYS A  19     -19.766 -39.906   2.697  1.00 39.91           C  
ATOM    140  CD  LYS A  19     -18.828 -40.438   3.773  1.00 39.91           C  
ATOM    141  CE  LYS A  19     -19.609 -41.062   4.918  1.00 39.91           C  
ATOM    142  NZ  LYS A  19     -18.703 -41.500   6.031  1.00 39.91           N  
ATOM    143  N   ASN A  20     -17.656 -35.906   0.822  1.00 40.44           N  
ATOM    144  CA  ASN A  20     -16.359 -35.219   0.902  1.00 40.44           C  
ATOM    145  C   ASN A  20     -15.242 -36.125   0.328  1.00 40.44           C  
ATOM    146  CB  ASN A  20     -16.031 -34.844   2.348  1.00 40.44           C  
ATOM    147  O   ASN A  20     -14.812 -37.062   0.968  1.00 40.44           O  
ATOM    148  CG  ASN A  20     -16.109 -33.344   2.590  1.00 40.44           C  
ATOM    149  ND2 ASN A  20     -15.609 -32.906   3.734  1.00 40.44           N  
ATOM    150  OD1 ASN A  20     -16.625 -32.625   1.756  1.00 40.44           O  
ATOM    151  N   GLU A  21     -15.273 -36.469  -1.033  1.00 35.06           N  
ATOM    152  CA  GLU A  21     -14.031 -36.938  -1.633  1.00 35.06           C  
ATOM    153  C   GLU A  21     -13.867 -36.406  -3.059  1.00 35.06           C  
ATOM    154  CB  GLU A  21     -13.969 -38.469  -1.626  1.00 35.06           C  
ATOM    155  O   GLU A  21     -14.695 -36.688  -3.926  1.00 35.06           O  
ATOM    156  CG  GLU A  21     -13.766 -39.062  -0.244  1.00 35.06           C  
ATOM    157  CD  GLU A  21     -12.672 -40.125  -0.206  1.00 35.06           C  
ATOM    158  OE1 GLU A  21     -12.164 -40.438   0.896  1.00 35.06           O  
ATOM    159  OE2 GLU A  21     -12.320 -40.656  -1.287  1.00 35.06           O  
ATOM    160  N   SER A  22     -13.852 -35.062  -3.344  1.00 40.59           N  
ATOM    161  CA  SER A  22     -13.477 -34.438  -4.602  1.00 40.59           C  
ATOM    162  C   SER A  22     -12.250 -35.094  -5.215  1.00 40.59           C  
ATOM    163  CB  SER A  22     -13.195 -32.938  -4.387  1.00 40.59           C  
ATOM    164  O   SER A  22     -11.164 -35.094  -4.637  1.00 40.59           O  
ATOM    165  OG  SER A  22     -14.055 -32.406  -3.391  1.00 40.59           O  
ATOM    166  N   SER A  23     -12.281 -36.312  -5.766  1.00 37.03           N  
ATOM    167  CA  SER A  23     -11.930 -37.000  -7.008  1.00 37.03           C  
ATOM    168  C   SER A  23     -11.852 -36.000  -8.172  1.00 37.03           C  
ATOM    169  CB  SER A  23     -12.945 -38.094  -7.316  1.00 37.03           C  
ATOM    170  O   SER A  23     -12.742 -35.188  -8.359  1.00 37.03           O  
ATOM    171  OG  SER A  23     -12.297 -39.344  -7.512  1.00 37.03           O  
ATOM    172  N   SER A  24     -10.617 -35.500  -8.484  1.00 36.88           N  
ATOM    173  CA  SER A  24      -9.797 -35.156  -9.641  1.00 36.88           C  
ATOM    174  C   SER A  24     -10.656 -34.938 -10.883  1.00 36.88           C  
ATOM    175  CB  SER A  24      -8.781 -36.281  -9.922  1.00 36.88           C  
ATOM    176  O   SER A  24     -11.281 -35.844 -11.391  1.00 36.88           O  
ATOM    177  OG  SER A  24      -8.211 -36.750  -8.711  1.00 36.88           O  
ATOM    178  N   THR A  25     -11.586 -33.875 -10.914  1.00 46.44           N  
ATOM    179  CA  THR A  25     -12.344 -33.500 -12.094  1.00 46.44           C  
ATOM    180  C   THR A  25     -11.531 -32.531 -12.977  1.00 46.44           C  
ATOM    181  CB  THR A  25     -13.680 -32.812 -11.711  1.00 46.44           C  
ATOM    182  O   THR A  25     -11.055 -31.516 -12.508  1.00 46.44           O  
ATOM    183  CG2 THR A  25     -14.602 -33.781 -11.000  1.00 46.44           C  
ATOM    184  OG1 THR A  25     -13.414 -31.703 -10.844  1.00 46.44           O  
ATOM    185  N   THR A  26     -10.562 -33.062 -13.852  1.00 39.12           N  
ATOM    186  CA  THR A  26     -10.273 -32.750 -15.250  1.00 39.12           C  
ATOM    187  C   THR A  26     -11.531 -32.344 -15.992  1.00 39.12           C  
ATOM    188  CB  THR A  26      -9.641 -33.969 -15.969  1.00 39.12           C  
ATOM    189  O   THR A  26     -12.547 -33.031 -15.953  1.00 39.12           O  
ATOM    190  CG2 THR A  26      -9.180 -33.594 -17.375  1.00 39.12           C  
ATOM    191  OG1 THR A  26      -8.508 -34.438 -15.211  1.00 39.12           O  
ATOM    192  N   SER A  27     -12.141 -31.188 -15.797  1.00 42.38           N  
ATOM    193  CA  SER A  27     -13.203 -30.641 -16.625  1.00 42.38           C  
ATOM    194  C   SER A  27     -12.641 -29.672 -17.656  1.00 42.38           C  
ATOM    195  CB  SER A  27     -14.250 -29.938 -15.773  1.00 42.38           C  
ATOM    196  O   SER A  27     -11.898 -28.750 -17.312  1.00 42.38           O  
ATOM    197  OG  SER A  27     -14.609 -28.688 -16.344  1.00 42.38           O  
ATOM    198  N   THR A  28     -12.266 -30.188 -18.844  1.00 40.38           N  
ATOM    199  CA  THR A  28     -12.164 -29.766 -20.234  1.00 40.38           C  
ATOM    200  C   THR A  28     -13.477 -29.141 -20.703  1.00 40.38           C  
ATOM    201  CB  THR A  28     -11.789 -30.938 -21.156  1.00 40.38           C  
ATOM    202  O   THR A  28     -14.484 -29.828 -20.844  1.00 40.38           O  
ATOM    203  CG2 THR A  28     -10.289 -31.219 -21.125  1.00 40.38           C  
ATOM    204  OG1 THR A  28     -12.492 -32.125 -20.734  1.00 40.38           O  
ATOM    205  N   LEU A  29     -13.977 -27.922 -20.250  1.00 46.09           N  
ATOM    206  CA  LEU A  29     -15.055 -27.188 -20.906  1.00 46.09           C  
ATOM    207  C   LEU A  29     -14.555 -25.844 -21.438  1.00 46.09           C  
ATOM    208  CB  LEU A  29     -16.219 -26.969 -19.953  1.00 46.09           C  
ATOM    209  O   LEU A  29     -13.922 -25.078 -20.719  1.00 46.09           O  
ATOM    210  CG  LEU A  29     -17.328 -28.016 -19.969  1.00 46.09           C  
ATOM    211  CD1 LEU A  29     -17.688 -28.438 -18.547  1.00 46.09           C  
ATOM    212  CD2 LEU A  29     -18.562 -27.484 -20.703  1.00 46.09           C  
ATOM    213  N   SER A  30     -13.938 -25.812 -22.609  1.00 37.31           N  
ATOM    214  CA  SER A  30     -13.977 -25.141 -23.906  1.00 37.31           C  
ATOM    215  C   SER A  30     -14.266 -23.641 -23.734  1.00 37.31           C  
ATOM    216  CB  SER A  30     -15.031 -25.766 -24.812  1.00 37.31           C  
ATOM    217  O   SER A  30     -15.344 -23.266 -23.266  1.00 37.31           O  
ATOM    218  OG  SER A  30     -15.242 -24.969 -25.969  1.00 37.31           O  
ATOM    219  N   GLY A  31     -13.125 -22.859 -23.422  1.00 42.72           N  
ATOM    220  CA  GLY A  31     -13.039 -21.453 -23.797  1.00 42.72           C  
ATOM    221  C   GLY A  31     -11.625 -20.922 -23.734  1.00 42.72           C  
ATOM    222  O   GLY A  31     -10.828 -21.328 -22.891  1.00 42.72           O  
ATOM    223  N   LYS A  32     -10.734 -21.438 -24.641  1.00 44.53           N  
ATOM    224  CA  LYS A  32      -9.375 -21.219 -25.141  1.00 44.53           C  
ATOM    225  C   LYS A  32      -8.344 -21.906 -24.234  1.00 44.53           C  
ATOM    226  CB  LYS A  32      -9.070 -19.734 -25.250  1.00 44.53           C  
ATOM    227  O   LYS A  32      -8.211 -21.547 -23.062  1.00 44.53           O  
ATOM    228  CG  LYS A  32      -9.945 -18.984 -26.234  1.00 44.53           C  
ATOM    229  CD  LYS A  32      -9.562 -17.516 -26.344  1.00 44.53           C  
ATOM    230  CE  LYS A  32     -10.359 -16.797 -27.422  1.00 44.53           C  
ATOM    231  NZ  LYS A  32      -9.875 -15.406 -27.641  1.00 44.53           N  
ATOM    232  N   SER A  33      -8.398 -23.250 -23.891  1.00 39.56           N  
ATOM    233  CA  SER A  33      -7.652 -24.234 -23.109  1.00 39.56           C  
ATOM    234  C   SER A  33      -6.148 -24.062 -23.297  1.00 39.56           C  
ATOM    235  CB  SER A  33      -8.062 -25.656 -23.500  1.00 39.56           C  
ATOM    236  O   SER A  33      -5.633 -24.219 -24.406  1.00 39.56           O  
ATOM    237  OG  SER A  33      -8.227 -25.750 -24.906  1.00 39.56           O  
ATOM    238  N   ILE A  34      -5.512 -22.953 -22.922  1.00 45.53           N  
ATOM    239  CA  ILE A  34      -4.086 -23.000 -22.641  1.00 45.53           C  
ATOM    240  C   ILE A  34      -3.775 -24.172 -21.719  1.00 45.53           C  
ATOM    241  CB  ILE A  34      -3.605 -21.672 -21.984  1.00 45.53           C  
ATOM    242  O   ILE A  34      -4.367 -24.312 -20.641  1.00 45.53           O  
ATOM    243  CG1 ILE A  34      -2.463 -21.062 -22.812  1.00 45.53           C  
ATOM    244  CG2 ILE A  34      -3.176 -21.906 -20.531  1.00 45.53           C  
ATOM    245  CD1 ILE A  34      -2.746 -19.656 -23.312  1.00 45.53           C  
ATOM    246  N   GLY A  35      -3.881 -25.453 -22.156  1.00 44.91           N  
ATOM    247  CA  GLY A  35      -3.250 -26.703 -21.812  1.00 44.91           C  
ATOM    248  C   GLY A  35      -2.314 -26.594 -20.625  1.00 44.91           C  
ATOM    249  O   GLY A  35      -1.134 -26.938 -20.719  1.00 44.91           O  
ATOM    250  N   ARG A  36      -2.744 -25.875 -19.562  1.00 50.75           N  
ATOM    251  CA  ARG A  36      -1.812 -25.969 -18.438  1.00 50.75           C  
ATOM    252  C   ARG A  36      -2.336 -26.938 -17.375  1.00 50.75           C  
ATOM    253  CB  ARG A  36      -1.556 -24.594 -17.828  1.00 50.75           C  
ATOM    254  O   ARG A  36      -3.516 -26.891 -17.016  1.00 50.75           O  
ATOM    255  CG  ARG A  36      -0.699 -23.688 -18.688  1.00 50.75           C  
ATOM    256  CD  ARG A  36      -0.326 -22.406 -17.953  1.00 50.75           C  
ATOM    257  NE  ARG A  36       1.071 -22.047 -18.188  1.00 50.75           N  
ATOM    258  NH1 ARG A  36       0.619 -19.891 -18.906  1.00 50.75           N  
ATOM    259  NH2 ARG A  36       2.783 -20.641 -18.797  1.00 50.75           N  
ATOM    260  CZ  ARG A  36       1.488 -20.859 -18.625  1.00 50.75           C  
ATOM    261  N   SER A  37      -2.002 -28.281 -17.359  1.00 55.84           N  
ATOM    262  CA  SER A  37      -2.225 -29.234 -16.297  1.00 55.84           C  
ATOM    263  C   SER A  37      -2.092 -28.594 -14.922  1.00 55.84           C  
ATOM    264  CB  SER A  37      -1.240 -30.406 -16.406  1.00 55.84           C  
ATOM    265  O   SER A  37      -1.033 -28.047 -14.578  1.00 55.84           O  
ATOM    266  OG  SER A  37       0.096 -29.953 -16.312  1.00 55.84           O  
ATOM    267  N   GLU A  38      -3.078 -27.734 -14.461  1.00 55.53           N  
ATOM    268  CA  GLU A  38      -3.043 -27.125 -13.141  1.00 55.53           C  
ATOM    269  C   GLU A  38      -2.867 -28.172 -12.047  1.00 55.53           C  
ATOM    270  CB  GLU A  38      -4.320 -26.312 -12.891  1.00 55.53           C  
ATOM    271  O   GLU A  38      -3.689 -29.078 -11.906  1.00 55.53           O  
ATOM    272  CG  GLU A  38      -4.656 -25.344 -14.008  1.00 55.53           C  
ATOM    273  CD  GLU A  38      -5.691 -24.297 -13.609  1.00 55.53           C  
ATOM    274  OE1 GLU A  38      -6.020 -23.422 -14.438  1.00 55.53           O  
ATOM    275  OE2 GLU A  38      -6.180 -24.359 -12.461  1.00 55.53           O  
ATOM    276  N   GLN A  39      -1.676 -28.672 -11.797  1.00 60.28           N  
ATOM    277  CA  GLN A  39      -1.423 -29.469 -10.602  1.00 60.28           C  
ATOM    278  C   GLN A  39      -1.682 -28.656  -9.336  1.00 60.28           C  
ATOM    279  CB  GLN A  39       0.012 -30.000 -10.602  1.00 60.28           C  
ATOM    280  O   GLN A  39      -1.023 -27.641  -9.102  1.00 60.28           O  
ATOM    281  CG  GLN A  39       0.185 -31.312 -11.352  1.00 60.28           C  
ATOM    282  CD  GLN A  39       1.641 -31.688 -11.531  1.00 60.28           C  
ATOM    283  NE2 GLN A  39       1.890 -32.719 -12.359  1.00 60.28           N  
ATOM    284  OE1 GLN A  39       2.535 -31.094 -10.930  1.00 60.28           O  
ATOM    285  N   TYR A  40      -2.992 -28.547  -8.953  1.00 60.31           N  
ATOM    286  CA  TYR A  40      -3.326 -27.859  -7.719  1.00 60.31           C  
ATOM    287  C   TYR A  40      -2.742 -28.578  -6.512  1.00 60.31           C  
ATOM    288  CB  TYR A  40      -4.848 -27.734  -7.570  1.00 60.31           C  
ATOM    289  O   TYR A  40      -2.748 -29.812  -6.453  1.00 60.31           O  
ATOM    290  CG  TYR A  40      -5.477 -26.781  -8.555  1.00 60.31           C  
ATOM    291  CD1 TYR A  40      -5.453 -25.406  -8.344  1.00 60.31           C  
ATOM    292  CD2 TYR A  40      -6.102 -27.250  -9.703  1.00 60.31           C  
ATOM    293  CE1 TYR A  40      -6.035 -24.531  -9.250  1.00 60.31           C  
ATOM    294  CE2 TYR A  40      -6.688 -26.391 -10.617  1.00 60.31           C  
ATOM    295  OH  TYR A  40      -7.227 -24.156 -11.289  1.00 60.31           O  
ATOM    296  CZ  TYR A  40      -6.648 -25.031 -10.383  1.00 60.31           C  
ATOM    297  N   ILE A  41      -1.797 -27.844  -5.750  1.00 61.78           N  
ATOM    298  CA  ILE A  41      -1.246 -28.297  -4.477  1.00 61.78           C  
ATOM    299  C   ILE A  41      -2.363 -28.406  -3.441  1.00 61.78           C  
ATOM    300  CB  ILE A  41      -0.134 -27.359  -3.975  1.00 61.78           C  
ATOM    301  O   ILE A  41      -3.320 -27.641  -3.469  1.00 61.78           O  
ATOM    302  CG1 ILE A  41       0.973 -27.219  -5.027  1.00 61.78           C  
ATOM    303  CG2 ILE A  41       0.433 -27.844  -2.641  1.00 61.78           C  
ATOM    304  CD1 ILE A  41       1.919 -26.062  -4.789  1.00 61.78           C  
ATOM    305  N   SER A  42      -2.523 -29.578  -2.877  1.00 63.94           N  
ATOM    306  CA  SER A  42      -3.461 -29.859  -1.795  1.00 63.94           C  
ATOM    307  C   SER A  42      -3.744 -28.609  -0.970  1.00 63.94           C  
ATOM    308  CB  SER A  42      -2.920 -30.969  -0.890  1.00 63.94           C  
ATOM    309  O   SER A  42      -2.863 -27.766  -0.790  1.00 63.94           O  
ATOM    310  OG  SER A  42      -1.763 -30.531  -0.197  1.00 63.94           O  
ATOM    311  N   PRO A  43      -5.035 -28.250  -0.811  1.00 64.12           N  
ATOM    312  CA  PRO A  43      -5.520 -27.125  -0.020  1.00 64.12           C  
ATOM    313  C   PRO A  43      -4.902 -27.062   1.375  1.00 64.12           C  
ATOM    314  CB  PRO A  43      -7.027 -27.375   0.060  1.00 64.12           C  
ATOM    315  O   PRO A  43      -5.188 -26.141   2.145  1.00 64.12           O  
ATOM    316  CG  PRO A  43      -7.242 -28.656  -0.653  1.00 64.12           C  
ATOM    317  CD  PRO A  43      -5.906 -29.219  -1.047  1.00 64.12           C  
ATOM    318  N   ASP A  44      -4.074 -27.969   1.729  1.00 70.00           N  
ATOM    319  CA  ASP A  44      -3.445 -28.047   3.045  1.00 70.00           C  
ATOM    320  C   ASP A  44      -2.264 -27.078   3.139  1.00 70.00           C  
ATOM    321  CB  ASP A  44      -2.986 -29.469   3.350  1.00 70.00           C  
ATOM    322  O   ASP A  44      -1.379 -27.094   2.279  1.00 70.00           O  
ATOM    323  CG  ASP A  44      -2.539 -29.656   4.789  1.00 70.00           C  
ATOM    324  OD1 ASP A  44      -2.914 -28.828   5.656  1.00 70.00           O  
ATOM    325  OD2 ASP A  44      -1.802 -30.625   5.062  1.00 70.00           O  
ATOM    326  N   ALA A  45      -2.324 -26.047   3.975  1.00 69.31           N  
ATOM    327  CA  ALA A  45      -1.351 -24.984   4.227  1.00 69.31           C  
ATOM    328  C   ALA A  45       0.027 -25.562   4.527  1.00 69.31           C  
ATOM    329  CB  ALA A  45      -1.813 -24.094   5.379  1.00 69.31           C  
ATOM    330  O   ALA A  45       1.047 -25.016   4.105  1.00 69.31           O  
ATOM    331  N   GLU A  46       0.046 -26.688   5.129  1.00 76.44           N  
ATOM    332  CA  GLU A  46       1.291 -27.359   5.488  1.00 76.44           C  
ATOM    333  C   GLU A  46       1.943 -28.016   4.270  1.00 76.44           C  
ATOM    334  CB  GLU A  46       1.039 -28.422   6.570  1.00 76.44           C  
ATOM    335  O   GLU A  46       3.168 -27.984   4.129  1.00 76.44           O  
ATOM    336  CG  GLU A  46       0.805 -27.844   7.957  1.00 76.44           C  
ATOM    337  CD  GLU A  46       0.551 -28.891   9.016  1.00 76.44           C  
ATOM    338  OE1 GLU A  46       0.236 -28.531  10.172  1.00 76.44           O  
ATOM    339  OE2 GLU A  46       0.669 -30.094   8.688  1.00 76.44           O  
ATOM    340  N   ALA A  47       1.238 -28.531   3.438  1.00 75.00           N  
ATOM    341  CA  ALA A  47       1.679 -29.156   2.195  1.00 75.00           C  
ATOM    342  C   ALA A  47       2.156 -28.125   1.190  1.00 75.00           C  
ATOM    343  CB  ALA A  47       0.552 -30.000   1.596  1.00 75.00           C  
ATOM    344  O   ALA A  47       3.131 -28.344   0.469  1.00 75.00           O  
ATOM    345  N   PHE A  48       1.553 -27.000   1.136  1.00 73.88           N  
ATOM    346  CA  PHE A  48       1.947 -25.875   0.302  1.00 73.88           C  
ATOM    347  C   PHE A  48       3.240 -25.250   0.812  1.00 73.88           C  
ATOM    348  CB  PHE A  48       0.836 -24.812   0.260  1.00 73.88           C  
ATOM    349  O   PHE A  48       4.141 -24.938   0.026  1.00 73.88           O  
ATOM    350  CG  PHE A  48       1.188 -23.594  -0.544  1.00 73.88           C  
ATOM    351  CD1 PHE A  48       1.581 -22.422   0.085  1.00 73.88           C  
ATOM    352  CD2 PHE A  48       1.126 -23.625  -1.932  1.00 73.88           C  
ATOM    353  CE1 PHE A  48       1.907 -21.281  -0.657  1.00 73.88           C  
ATOM    354  CE2 PHE A  48       1.450 -22.500  -2.680  1.00 73.88           C  
ATOM    355  CZ  PHE A  48       1.840 -21.328  -2.041  1.00 73.88           C  
ATOM    356  N   ASN A  49       3.225 -25.062   2.041  1.00 77.81           N  
ATOM    357  CA  ASN A  49       4.434 -24.547   2.666  1.00 77.81           C  
ATOM    358  C   ASN A  49       5.633 -25.453   2.434  1.00 77.81           C  
ATOM    359  CB  ASN A  49       4.211 -24.328   4.164  1.00 77.81           C  
ATOM    360  O   ASN A  49       6.730 -24.984   2.143  1.00 77.81           O  
ATOM    361  CG  ASN A  49       3.477 -23.031   4.465  1.00 77.81           C  
ATOM    362  ND2 ASN A  49       2.809 -22.984   5.613  1.00 77.81           N  
ATOM    363  OD1 ASN A  49       3.510 -22.078   3.676  1.00 77.81           O  
ATOM    364  N   LYS A  50       5.398 -26.703   2.549  1.00 81.38           N  
ATOM    365  CA  LYS A  50       6.430 -27.688   2.260  1.00 81.38           C  
ATOM    366  C   LYS A  50       6.848 -27.641   0.793  1.00 81.38           C  
ATOM    367  CB  LYS A  50       5.941 -29.094   2.615  1.00 81.38           C  
ATOM    368  O   LYS A  50       8.031 -27.750   0.475  1.00 81.38           O  
ATOM    369  CG  LYS A  50       7.031 -30.156   2.592  1.00 81.38           C  
ATOM    370  CD  LYS A  50       6.508 -31.500   3.076  1.00 81.38           C  
ATOM    371  CE  LYS A  50       7.562 -32.594   2.936  1.00 81.38           C  
ATOM    372  NZ  LYS A  50       7.035 -33.938   3.344  1.00 81.38           N  
ATOM    373  N   TYR A  51       5.906 -27.516  -0.082  1.00 78.19           N  
ATOM    374  CA  TYR A  51       6.121 -27.406  -1.521  1.00 78.19           C  
ATOM    375  C   TYR A  51       6.918 -26.141  -1.858  1.00 78.19           C  
ATOM    376  CB  TYR A  51       4.781 -27.391  -2.264  1.00 78.19           C  
ATOM    377  O   TYR A  51       7.863 -26.203  -2.646  1.00 78.19           O  
ATOM    378  CG  TYR A  51       4.910 -27.078  -3.736  1.00 78.19           C  
ATOM    379  CD1 TYR A  51       4.633 -25.812  -4.230  1.00 78.19           C  
ATOM    380  CD2 TYR A  51       5.305 -28.062  -4.637  1.00 78.19           C  
ATOM    381  CE1 TYR A  51       4.746 -25.531  -5.586  1.00 78.19           C  
ATOM    382  CE2 TYR A  51       5.418 -27.797  -5.996  1.00 78.19           C  
ATOM    383  OH  TYR A  51       5.254 -26.250  -7.805  1.00 78.19           O  
ATOM    384  CZ  TYR A  51       5.141 -26.516  -6.461  1.00 78.19           C  
ATOM    385  N   MET A  52       6.684 -25.062  -1.252  1.00 79.44           N  
ATOM    386  CA  MET A  52       7.359 -23.781  -1.506  1.00 79.44           C  
ATOM    387  C   MET A  52       8.758 -23.781  -0.897  1.00 79.44           C  
ATOM    388  CB  MET A  52       6.547 -22.625  -0.948  1.00 79.44           C  
ATOM    389  O   MET A  52       9.695 -23.234  -1.482  1.00 79.44           O  
ATOM    390  CG  MET A  52       5.273 -22.328  -1.729  1.00 79.44           C  
ATOM    391  SD  MET A  52       5.613 -21.828  -3.463  1.00 79.44           S  
ATOM    392  CE  MET A  52       6.473 -20.266  -3.186  1.00 79.44           C  
ATOM    393  N   LEU A  53       8.906 -24.453   0.244  1.00 82.38           N  
ATOM    394  CA  LEU A  53      10.180 -24.453   0.960  1.00 82.38           C  
ATOM    395  C   LEU A  53      11.125 -25.500   0.381  1.00 82.38           C  
ATOM    396  CB  LEU A  53       9.953 -24.734   2.451  1.00 82.38           C  
ATOM    397  O   LEU A  53      12.344 -25.375   0.498  1.00 82.38           O  
ATOM    398  CG  LEU A  53       9.258 -23.609   3.240  1.00 82.38           C  
ATOM    399  CD1 LEU A  53       8.961 -24.078   4.660  1.00 82.38           C  
ATOM    400  CD2 LEU A  53      10.109 -22.359   3.256  1.00 82.38           C  
ATOM    401  N   SER A  54      10.523 -26.500  -0.257  1.00 84.06           N  
ATOM    402  CA  SER A  54      11.297 -27.609  -0.801  1.00 84.06           C  
ATOM    403  C   SER A  54      11.703 -27.344  -2.246  1.00 84.06           C  
ATOM    404  CB  SER A  54      10.500 -28.922  -0.717  1.00 84.06           C  
ATOM    405  O   SER A  54      12.617 -28.000  -2.770  1.00 84.06           O  
ATOM    406  OG  SER A  54       9.344 -28.859  -1.539  1.00 84.06           O  
ATOM    407  N   LYS A  55      11.250 -26.281  -2.879  1.00 83.44           N  
ATOM    408  CA  LYS A  55      11.570 -25.922  -4.258  1.00 83.44           C  
ATOM    409  C   LYS A  55      12.719 -24.906  -4.309  1.00 83.44           C  
ATOM    410  CB  LYS A  55      10.344 -25.344  -4.965  1.00 83.44           C  
ATOM    411  O   LYS A  55      12.844 -24.047  -3.430  1.00 83.44           O  
ATOM    412  CG  LYS A  55       9.438 -26.406  -5.578  1.00 83.44           C  
ATOM    413  CD  LYS A  55       8.461 -25.797  -6.578  1.00 83.44           C  
ATOM    414  CE  LYS A  55       7.477 -26.828  -7.102  1.00 83.44           C  
ATOM    415  NZ  LYS A  55       7.281 -26.703  -8.578  1.00 83.44           N  
ATOM    416  N   SER A  56      13.672 -25.172  -5.172  1.00 85.31           N  
ATOM    417  CA  SER A  56      14.797 -24.281  -5.406  1.00 85.31           C  
ATOM    418  C   SER A  56      14.328 -22.969  -6.055  1.00 85.31           C  
ATOM    419  CB  SER A  56      15.844 -24.953  -6.293  1.00 85.31           C  
ATOM    420  O   SER A  56      13.375 -22.969  -6.832  1.00 85.31           O  
ATOM    421  OG  SER A  56      15.328 -25.203  -7.586  1.00 85.31           O  
ATOM    422  N   PRO A  57      14.797 -21.922  -5.652  1.00 78.06           N  
ATOM    423  CA  PRO A  57      14.422 -20.609  -6.184  1.00 78.06           C  
ATOM    424  C   PRO A  57      14.492 -20.531  -7.707  1.00 78.06           C  
ATOM    425  CB  PRO A  57      15.445 -19.656  -5.547  1.00 78.06           C  
ATOM    426  O   PRO A  57      13.758 -19.766  -8.328  1.00 78.06           O  
ATOM    427  CG  PRO A  57      15.969 -20.406  -4.363  1.00 78.06           C  
ATOM    428  CD  PRO A  57      15.844 -21.875  -4.633  1.00 78.06           C  
ATOM    429  N   GLU A  58      15.266 -21.406  -8.305  1.00 83.25           N  
ATOM    430  CA  GLU A  58      15.438 -21.453  -9.750  1.00 83.25           C  
ATOM    431  C   GLU A  58      14.305 -22.234 -10.414  1.00 83.25           C  
ATOM    432  CB  GLU A  58      16.781 -22.078 -10.109  1.00 83.25           C  
ATOM    433  O   GLU A  58      14.062 -22.078 -11.609  1.00 83.25           O  
ATOM    434  CG  GLU A  58      17.984 -21.234  -9.734  1.00 83.25           C  
ATOM    435  CD  GLU A  58      18.344 -21.328  -8.258  1.00 83.25           C  
ATOM    436  OE1 GLU A  58      19.031 -20.406  -7.742  1.00 83.25           O  
ATOM    437  OE2 GLU A  58      17.938 -22.312  -7.613  1.00 83.25           O  
ATOM    438  N   ASP A  59      13.586 -22.922  -9.648  1.00 81.25           N  
ATOM    439  CA  ASP A  59      12.508 -23.781 -10.102  1.00 81.25           C  
ATOM    440  C   ASP A  59      11.141 -23.172  -9.805  1.00 81.25           C  
ATOM    441  CB  ASP A  59      12.609 -25.172  -9.453  1.00 81.25           C  
ATOM    442  O   ASP A  59      10.102 -23.734 -10.148  1.00 81.25           O  
ATOM    443  CG  ASP A  59      13.758 -26.000 -10.016  1.00 81.25           C  
ATOM    444  OD1 ASP A  59      14.188 -25.750 -11.156  1.00 81.25           O  
ATOM    445  OD2 ASP A  59      14.227 -26.906  -9.305  1.00 81.25           O  
ATOM    446  N   ILE A  60      11.070 -21.922  -9.219  1.00 79.19           N  
ATOM    447  CA  ILE A  60       9.859 -21.156  -8.953  1.00 79.19           C  
ATOM    448  C   ILE A  60       9.430 -20.406 -10.211  1.00 79.19           C  
ATOM    449  CB  ILE A  60      10.062 -20.156  -7.785  1.00 79.19           C  
ATOM    450  O   ILE A  60      10.180 -19.578 -10.734  1.00 79.19           O  
ATOM    451  CG1 ILE A  60      10.422 -20.906  -6.500  1.00 79.19           C  
ATOM    452  CG2 ILE A  60       8.812 -19.297  -7.586  1.00 79.19           C  
ATOM    453  CD1 ILE A  60      10.883 -20.000  -5.363  1.00 79.19           C  
ATOM    454  N   GLY A  61       8.391 -20.812 -10.859  1.00 81.06           N  
ATOM    455  CA  GLY A  61       7.844 -20.266 -12.094  1.00 81.06           C  
ATOM    456  C   GLY A  61       6.473 -19.641 -11.914  1.00 81.06           C  
ATOM    457  O   GLY A  61       5.988 -19.516 -10.789  1.00 81.06           O  
ATOM    458  N   PRO A  62       6.027 -19.062 -12.812  1.00 69.69           N  
ATOM    459  CA  PRO A  62       4.738 -18.359 -12.789  1.00 69.69           C  
ATOM    460  C   PRO A  62       3.604 -19.250 -12.266  1.00 69.69           C  
ATOM    461  CB  PRO A  62       4.516 -18.000 -14.258  1.00 69.69           C  
ATOM    462  O   PRO A  62       2.584 -18.734 -11.805  1.00 69.69           O  
ATOM    463  CG  PRO A  62       5.824 -18.266 -14.922  1.00 69.69           C  
ATOM    464  CD  PRO A  62       6.652 -19.141 -14.016  1.00 69.69           C  
ATOM    465  N   SER A  63       3.812 -20.516 -12.250  1.00 70.12           N  
ATOM    466  CA  SER A  63       2.811 -21.453 -11.750  1.00 70.12           C  
ATOM    467  C   SER A  63       2.836 -21.531 -10.227  1.00 70.12           C  
ATOM    468  CB  SER A  63       3.037 -22.844 -12.344  1.00 70.12           C  
ATOM    469  O   SER A  63       1.891 -22.031  -9.609  1.00 70.12           O  
ATOM    470  OG  SER A  63       2.969 -22.797 -13.758  1.00 70.12           O  
ATOM    471  N   ASP A  64       3.787 -21.016  -9.633  1.00 74.25           N  
ATOM    472  CA  ASP A  64       3.992 -21.016  -8.188  1.00 74.25           C  
ATOM    473  C   ASP A  64       3.521 -19.703  -7.570  1.00 74.25           C  
ATOM    474  CB  ASP A  64       5.465 -21.250  -7.855  1.00 74.25           C  
ATOM    475  O   ASP A  64       3.834 -19.406  -6.414  1.00 74.25           O  
ATOM    476  CG  ASP A  64       5.934 -22.656  -8.211  1.00 74.25           C  
ATOM    477  OD1 ASP A  64       5.141 -23.609  -8.094  1.00 74.25           O  
ATOM    478  OD2 ASP A  64       7.109 -22.797  -8.617  1.00 74.25           O  
ATOM    479  N   SER A  65       2.803 -18.984  -8.367  1.00 67.31           N  
ATOM    480  CA  SER A  65       2.250 -17.672  -8.008  1.00 67.31           C  
ATOM    481  C   SER A  65       1.294 -17.797  -6.824  1.00 67.31           C  
ATOM    482  CB  SER A  65       1.523 -17.062  -9.203  1.00 67.31           C  
ATOM    483  O   SER A  65       0.672 -18.844  -6.621  1.00 67.31           O  
ATOM    484  OG  SER A  65       2.434 -16.766 -10.250  1.00 67.31           O  
ATOM    485  N   ALA A  66       1.466 -16.891  -5.977  1.00 65.56           N  
ATOM    486  CA  ALA A  66       0.683 -16.656  -4.770  1.00 65.56           C  
ATOM    487  C   ALA A  66      -0.813 -16.688  -5.066  1.00 65.56           C  
ATOM    488  CB  ALA A  66       1.068 -15.312  -4.145  1.00 65.56           C  
ATOM    489  O   ALA A  66      -1.624 -16.984  -4.188  1.00 65.56           O  
ATOM    490  N   SER A  67      -1.104 -16.469  -6.324  1.00 62.88           N  
ATOM    491  CA  SER A  67      -2.498 -16.484  -6.758  1.00 62.88           C  
ATOM    492  C   SER A  67      -3.014 -17.906  -6.887  1.00 62.88           C  
ATOM    493  CB  SER A  67      -2.658 -15.750  -8.094  1.00 62.88           C  
ATOM    494  O   SER A  67      -4.223 -18.141  -6.980  1.00 62.88           O  
ATOM    495  OG  SER A  67      -1.856 -16.359  -9.094  1.00 62.88           O  
ATOM    496  N   ASN A  68      -2.133 -18.875  -6.855  1.00 61.62           N  
ATOM    497  CA  ASN A  68      -2.473 -20.297  -6.895  1.00 61.62           C  
ATOM    498  C   ASN A  68      -2.455 -20.906  -5.500  1.00 61.62           C  
ATOM    499  CB  ASN A  68      -1.521 -21.047  -7.824  1.00 61.62           C  
ATOM    500  O   ASN A  68      -2.465 -22.141  -5.359  1.00 61.62           O  
ATOM    501  CG  ASN A  68      -1.993 -21.047  -9.266  1.00 61.62           C  
ATOM    502  ND2 ASN A  68      -1.070 -21.281 -10.188  1.00 61.62           N  
ATOM    503  OD1 ASN A  68      -3.178 -20.844  -9.539  1.00 61.62           O  
ATOM    504  N   ASP A  69      -2.299 -20.016  -4.500  1.00 62.97           N  
ATOM    505  CA  ASP A  69      -2.324 -20.359  -3.080  1.00 62.97           C  
ATOM    506  C   ASP A  69      -3.721 -20.797  -2.646  1.00 62.97           C  
ATOM    507  CB  ASP A  69      -1.865 -19.172  -2.234  1.00 62.97           C  
ATOM    508  O   ASP A  69      -4.695 -20.062  -2.824  1.00 62.97           O  
ATOM    509  CG  ASP A  69      -1.753 -19.500  -0.757  1.00 62.97           C  
ATOM    510  OD1 ASP A  69      -2.092 -20.641  -0.358  1.00 62.97           O  
ATOM    511  OD2 ASP A  69      -1.324 -18.609   0.016  1.00 62.97           O  
ATOM    512  N   PRO A  70      -3.789 -22.094  -2.350  1.00 61.19           N  
ATOM    513  CA  PRO A  70      -5.090 -22.562  -1.874  1.00 61.19           C  
ATOM    514  C   PRO A  70      -5.652 -21.719  -0.741  1.00 61.19           C  
ATOM    515  CB  PRO A  70      -4.793 -23.984  -1.388  1.00 61.19           C  
ATOM    516  O   PRO A  70      -6.871 -21.672  -0.537  1.00 61.19           O  
ATOM    517  CG  PRO A  70      -3.301 -24.078  -1.336  1.00 61.19           C  
ATOM    518  CD  PRO A  70      -2.734 -22.922  -2.127  1.00 61.19           C  
ATOM    519  N   LEU A  71      -4.730 -20.891  -0.047  1.00 64.56           N  
ATOM    520  CA  LEU A  71      -5.141 -20.047   1.074  1.00 64.56           C  
ATOM    521  C   LEU A  71      -5.520 -18.656   0.597  1.00 64.56           C  
ATOM    522  CB  LEU A  71      -4.020 -19.969   2.113  1.00 64.56           C  
ATOM    523  O   LEU A  71      -6.109 -17.875   1.350  1.00 64.56           O  
ATOM    524  CG  LEU A  71      -3.658 -21.266   2.834  1.00 64.56           C  
ATOM    525  CD1 LEU A  71      -2.457 -21.047   3.750  1.00 64.56           C  
ATOM    526  CD2 LEU A  71      -4.852 -21.781   3.625  1.00 64.56           C  
ATOM    527  N   THR A  72      -5.129 -18.453  -0.679  1.00 60.38           N  
ATOM    528  CA  THR A  72      -5.496 -17.219  -1.343  1.00 60.38           C  
ATOM    529  C   THR A  72      -6.730 -17.406  -2.217  1.00 60.38           C  
ATOM    530  CB  THR A  72      -4.340 -16.672  -2.201  1.00 60.38           C  
ATOM    531  O   THR A  72      -6.672 -18.109  -3.234  1.00 60.38           O  
ATOM    532  CG2 THR A  72      -3.193 -16.172  -1.327  1.00 60.38           C  
ATOM    533  OG1 THR A  72      -3.857 -17.719  -3.057  1.00 60.38           O  
ATOM    534  N   SER A  73      -7.844 -18.094  -1.695  1.00 57.59           N  
ATOM    535  CA  SER A  73      -9.133 -18.219  -2.375  1.00 57.59           C  
ATOM    536  C   SER A  73      -9.742 -16.844  -2.645  1.00 57.59           C  
ATOM    537  CB  SER A  73     -10.102 -19.062  -1.547  1.00 57.59           C  
ATOM    538  O   SER A  73      -9.938 -16.047  -1.719  1.00 57.59           O  
ATOM    539  OG  SER A  73     -10.805 -18.250  -0.618  1.00 57.59           O  
ATOM    540  N   PHE A  74      -9.297 -16.109  -3.633  1.00 56.25           N  
ATOM    541  CA  PHE A  74     -10.203 -15.055  -4.055  1.00 56.25           C  
ATOM    542  C   PHE A  74     -11.523 -15.641  -4.539  1.00 56.25           C  
ATOM    543  CB  PHE A  74      -9.570 -14.211  -5.164  1.00 56.25           C  
ATOM    544  O   PHE A  74     -11.539 -16.625  -5.289  1.00 56.25           O  
ATOM    545  CG  PHE A  74      -8.336 -13.469  -4.730  1.00 56.25           C  
ATOM    546  CD1 PHE A  74      -8.430 -12.297  -3.994  1.00 56.25           C  
ATOM    547  CD2 PHE A  74      -7.074 -13.953  -5.059  1.00 56.25           C  
ATOM    548  CE1 PHE A  74      -7.281 -11.609  -3.594  1.00 56.25           C  
ATOM    549  CE2 PHE A  74      -5.926 -13.273  -4.660  1.00 56.25           C  
ATOM    550  CZ  PHE A  74      -6.031 -12.102  -3.930  1.00 56.25           C  
ATOM    551  N   SER A  75     -12.430 -16.047  -3.600  1.00 53.47           N  
ATOM    552  CA  SER A  75     -13.758 -16.406  -4.074  1.00 53.47           C  
ATOM    553  C   SER A  75     -13.984 -15.938  -5.508  1.00 53.47           C  
ATOM    554  CB  SER A  75     -14.836 -15.836  -3.160  1.00 53.47           C  
ATOM    555  O   SER A  75     -14.031 -14.727  -5.766  1.00 53.47           O  
ATOM    556  OG  SER A  75     -14.766 -16.406  -1.867  1.00 53.47           O  
ATOM    557  N   ILE A  76     -13.180 -16.422  -6.465  1.00 53.78           N  
ATOM    558  CA  ILE A  76     -13.602 -16.078  -7.820  1.00 53.78           C  
ATOM    559  C   ILE A  76     -15.102 -16.344  -7.973  1.00 53.78           C  
ATOM    560  CB  ILE A  76     -12.805 -16.875  -8.875  1.00 53.78           C  
ATOM    561  O   ILE A  76     -15.719 -15.891  -8.938  1.00 53.78           O  
ATOM    562  CG1 ILE A  76     -11.305 -16.688  -8.664  1.00 53.78           C  
ATOM    563  CG2 ILE A  76     -13.227 -16.469 -10.289  1.00 53.78           C  
ATOM    564  CD1 ILE A  76     -10.438 -17.562  -9.562  1.00 53.78           C  
ATOM    565  N   ARG A  77     -15.656 -17.109  -6.887  1.00 52.84           N  
ATOM    566  CA  ARG A  77     -17.094 -17.297  -6.914  1.00 52.84           C  
ATOM    567  C   ARG A  77     -17.828 -16.141  -6.246  1.00 52.84           C  
ATOM    568  CB  ARG A  77     -17.484 -18.625  -6.227  1.00 52.84           C  
ATOM    569  O   ARG A  77     -19.031 -16.203  -6.012  1.00 52.84           O  
ATOM    570  CG  ARG A  77     -17.453 -19.828  -7.152  1.00 52.84           C  
ATOM    571  CD  ARG A  77     -17.906 -21.094  -6.438  1.00 52.84           C  
ATOM    572  NE  ARG A  77     -18.062 -22.203  -7.367  1.00 52.84           N  
ATOM    573  NH1 ARG A  77     -18.062 -23.844  -5.730  1.00 52.84           N  
ATOM    574  NH2 ARG A  77     -18.266 -24.422  -7.938  1.00 52.84           N  
ATOM    575  CZ  ARG A  77     -18.125 -23.484  -7.008  1.00 52.84           C  
ATOM    576  N   SER A  78     -17.141 -14.977  -5.922  1.00 47.34           N  
ATOM    577  CA  SER A  78     -17.859 -13.773  -5.527  1.00 47.34           C  
ATOM    578  C   SER A  78     -18.656 -13.195  -6.699  1.00 47.34           C  
ATOM    579  CB  SER A  78     -16.906 -12.727  -4.977  1.00 47.34           C  
ATOM    580  O   SER A  78     -18.188 -13.242  -7.844  1.00 47.34           O  
ATOM    581  OG  SER A  78     -15.609 -12.883  -5.535  1.00 47.34           O  
ATOM    582  N   ASN A  79     -19.953 -13.672  -6.941  1.00 48.28           N  
ATOM    583  CA  ASN A  79     -20.922 -13.102  -7.871  1.00 48.28           C  
ATOM    584  C   ASN A  79     -20.234 -12.227  -8.922  1.00 48.28           C  
ATOM    585  CB  ASN A  79     -21.984 -12.297  -7.121  1.00 48.28           C  
ATOM    586  O   ASN A  79     -19.625 -11.203  -8.586  1.00 48.28           O  
ATOM    587  CG  ASN A  79     -23.000 -13.180  -6.426  1.00 48.28           C  
ATOM    588  ND2 ASN A  79     -23.953 -12.562  -5.738  1.00 48.28           N  
ATOM    589  OD1 ASN A  79     -22.922 -14.414  -6.504  1.00 48.28           O  
ATOM    590  N   ALA A  80     -19.219 -12.695  -9.773  1.00 51.91           N  
ATOM    591  CA  ALA A  80     -18.875 -11.844 -10.914  1.00 51.91           C  
ATOM    592  C   ALA A  80     -19.969 -10.812 -11.164  1.00 51.91           C  
ATOM    593  CB  ALA A  80     -18.656 -12.695 -12.164  1.00 51.91           C  
ATOM    594  O   ALA A  80     -21.156 -11.117 -11.078  1.00 51.91           O  
ATOM    595  N   VAL A  81     -20.047  -9.758 -10.469  1.00 50.84           N  
ATOM    596  CA  VAL A  81     -20.844  -8.625 -10.953  1.00 50.84           C  
ATOM    597  C   VAL A  81     -21.375  -8.938 -12.344  1.00 50.84           C  
ATOM    598  CB  VAL A  81     -20.016  -7.324 -10.977  1.00 50.84           C  
ATOM    599  O   VAL A  81     -20.625  -9.320 -13.242  1.00 50.84           O  
ATOM    600  CG1 VAL A  81     -20.828  -6.176 -11.570  1.00 50.84           C  
ATOM    601  CG2 VAL A  81     -19.531  -6.969  -9.570  1.00 50.84           C  
ATOM    602  N   LYS A  82     -22.422  -9.820 -12.523  1.00 51.97           N  
ATOM    603  CA  LYS A  82     -23.188  -9.852 -13.773  1.00 51.97           C  
ATOM    604  C   LYS A  82     -23.156  -8.492 -14.469  1.00 51.97           C  
ATOM    605  CB  LYS A  82     -24.625 -10.281 -13.516  1.00 51.97           C  
ATOM    606  O   LYS A  82     -23.516  -7.480 -13.867  1.00 51.97           O  
ATOM    607  CG  LYS A  82     -24.766 -11.695 -12.977  1.00 51.97           C  
ATOM    608  CD  LYS A  82     -26.234 -12.109 -12.867  1.00 51.97           C  
ATOM    609  CE  LYS A  82     -26.375 -13.617 -12.672  1.00 51.97           C  
ATOM    610  NZ  LYS A  82     -27.797 -14.016 -12.438  1.00 51.97           N  
ATOM    611  N   THR A  83     -22.094  -8.078 -15.016  1.00 53.16           N  
ATOM    612  CA  THR A  83     -22.125  -6.930 -15.914  1.00 53.16           C  
ATOM    613  C   THR A  83     -23.172  -7.137 -17.016  1.00 53.16           C  
ATOM    614  CB  THR A  83     -20.750  -6.680 -16.562  1.00 53.16           C  
ATOM    615  O   THR A  83     -23.297  -8.234 -17.562  1.00 53.16           O  
ATOM    616  CG2 THR A  83     -19.734  -6.246 -15.508  1.00 53.16           C  
ATOM    617  OG1 THR A  83     -20.297  -7.887 -17.188  1.00 53.16           O  
ATOM    618  N   ASN A  84     -24.453  -6.762 -16.859  1.00 53.34           N  
ATOM    619  CA  ASN A  84     -25.438  -6.555 -17.906  1.00 53.34           C  
ATOM    620  C   ASN A  84     -24.797  -5.965 -19.156  1.00 53.34           C  
ATOM    621  CB  ASN A  84     -26.578  -5.656 -17.406  1.00 53.34           C  
ATOM    622  O   ASN A  84     -23.953  -5.078 -19.062  1.00 53.34           O  
ATOM    623  CG  ASN A  84     -26.656  -5.602 -15.898  1.00 53.34           C  
ATOM    624  ND2 ASN A  84     -27.328  -4.582 -15.383  1.00 53.34           N  
ATOM    625  OD1 ASN A  84     -26.125  -6.469 -15.203  1.00 53.34           O  
ATOM    626  N   ALA A  85     -24.281  -6.719 -20.016  1.00 58.38           N  
ATOM    627  CA  ALA A  85     -23.922  -6.426 -21.406  1.00 58.38           C  
ATOM    628  C   ALA A  85     -24.656  -5.195 -21.922  1.00 58.38           C  
ATOM    629  CB  ALA A  85     -24.219  -7.633 -22.297  1.00 58.38           C  
ATOM    630  O   ALA A  85     -24.344  -4.668 -22.984  1.00 58.38           O  
ATOM    631  N   ASP A  86     -25.469  -4.551 -21.031  1.00 55.56           N  
ATOM    632  CA  ASP A  86     -26.125  -3.320 -21.469  1.00 55.56           C  
ATOM    633  C   ASP A  86     -25.469  -2.096 -20.828  1.00 55.56           C  
ATOM    634  CB  ASP A  86     -27.609  -3.361 -21.125  1.00 55.56           C  
ATOM    635  O   ASP A  86     -25.812  -0.960 -21.156  1.00 55.56           O  
ATOM    636  CG  ASP A  86     -28.438  -2.361 -21.922  1.00 55.56           C  
ATOM    637  OD1 ASP A  86     -27.938  -1.841 -22.938  1.00 55.56           O  
ATOM    638  OD2 ASP A  86     -29.594  -2.090 -21.516  1.00 55.56           O  
ATOM    639  N   ALA A  87     -24.422  -2.256 -20.078  1.00 50.41           N  
ATOM    640  CA  ALA A  87     -23.594  -1.145 -19.625  1.00 50.41           C  
ATOM    641  C   ALA A  87     -22.266  -1.110 -20.359  1.00 50.41           C  
ATOM    642  CB  ALA A  87     -23.359  -1.247 -18.109  1.00 50.41           C  
ATOM    643  O   ALA A  87     -21.203  -1.160 -19.734  1.00 50.41           O  
ATOM    644  N   GLY A  88     -22.219  -1.495 -21.641  1.00 46.78           N  
ATOM    645  CA  GLY A  88     -21.281  -1.320 -22.734  1.00 46.78           C  
ATOM    646  C   GLY A  88     -20.875   0.124 -22.953  1.00 46.78           C  
ATOM    647  O   GLY A  88     -21.703   1.031 -22.875  1.00 46.78           O  
ATOM    648  N   VAL A  89     -19.828   0.694 -22.109  1.00 55.25           N  
ATOM    649  CA  VAL A  89     -19.219   1.950 -22.531  1.00 55.25           C  
ATOM    650  C   VAL A  89     -18.688   1.805 -23.969  1.00 55.25           C  
ATOM    651  CB  VAL A  89     -18.094   2.393 -21.594  1.00 55.25           C  
ATOM    652  O   VAL A  89     -18.109   0.775 -24.312  1.00 55.25           O  
ATOM    653  CG1 VAL A  89     -18.641   2.729 -20.203  1.00 55.25           C  
ATOM    654  CG2 VAL A  89     -17.016   1.303 -21.484  1.00 55.25           C  
ATOM    655  N   SER A  90     -19.547   2.070 -25.000  1.00 45.50           N  
ATOM    656  CA  SER A  90     -19.312   2.373 -26.406  1.00 45.50           C  
ATOM    657  C   SER A  90     -17.859   2.787 -26.656  1.00 45.50           C  
ATOM    658  CB  SER A  90     -20.250   3.480 -26.875  1.00 45.50           C  
ATOM    659  O   SER A  90     -17.375   3.723 -26.016  1.00 45.50           O  
ATOM    660  OG  SER A  90     -20.828   3.148 -28.125  1.00 45.50           O  
ATOM    661  N   MET A  91     -16.969   1.874 -26.797  1.00 52.19           N  
ATOM    662  CA  MET A  91     -15.617   1.985 -27.328  1.00 52.19           C  
ATOM    663  C   MET A  91     -15.641   2.266 -28.828  1.00 52.19           C  
ATOM    664  CB  MET A  91     -14.820   0.710 -27.047  1.00 52.19           C  
ATOM    665  O   MET A  91     -16.109   1.438 -29.609  1.00 52.19           O  
ATOM    666  CG  MET A  91     -13.992   0.770 -25.766  1.00 52.19           C  
ATOM    667  SD  MET A  91     -12.641   2.006 -25.859  1.00 52.19           S  
ATOM    668  CE  MET A  91     -13.523   3.486 -25.297  1.00 52.19           C  
ATOM    669  N   ASP A  92     -16.297   3.475 -29.250  1.00 42.53           N  
ATOM    670  CA  ASP A  92     -15.953   3.961 -30.578  1.00 42.53           C  
ATOM    671  C   ASP A  92     -16.562   5.336 -30.844  1.00 42.53           C  
ATOM    672  CB  ASP A  92     -16.406   2.969 -31.656  1.00 42.53           C  
ATOM    673  O   ASP A  92     -17.719   5.578 -30.500  1.00 42.53           O  
ATOM    674  CG  ASP A  92     -15.258   2.203 -32.281  1.00 42.53           C  
ATOM    675  OD1 ASP A  92     -14.086   2.498 -31.969  1.00 42.53           O  
ATOM    676  OD2 ASP A  92     -15.531   1.297 -33.094  1.00 42.53           O  
ATOM    677  N   SER A  93     -15.938   6.551 -30.656  1.00 38.09           N  
ATOM    678  CA  SER A  93     -15.570   7.523 -31.672  1.00 38.09           C  
ATOM    679  C   SER A  93     -16.109   8.906 -31.344  1.00 38.09           C  
ATOM    680  CB  SER A  93     -16.078   7.078 -33.031  1.00 38.09           C  
ATOM    681  O   SER A  93     -17.297   9.055 -31.000  1.00 38.09           O  
ATOM    682  OG  SER A  93     -15.594   5.789 -33.375  1.00 38.09           O  
ATOM    683  N   SER A  94     -15.297   9.891 -30.891  1.00 44.38           N  
ATOM    684  CA  SER A  94     -15.227  11.141 -31.641  1.00 44.38           C  
ATOM    685  C   SER A  94     -14.688  12.273 -30.781  1.00 44.38           C  
ATOM    686  CB  SER A  94     -16.609  11.508 -32.188  1.00 44.38           C  
ATOM    687  O   SER A  94     -15.070  12.422 -29.625  1.00 44.38           O  
ATOM    688  OG  SER A  94     -17.516  11.773 -31.109  1.00 44.38           O  
ATOM    689  N   ALA A  95     -13.359  12.555 -30.859  1.00 40.25           N  
ATOM    690  CA  ALA A  95     -12.688  13.836 -31.078  1.00 40.25           C  
ATOM    691  C   ALA A  95     -13.531  14.992 -30.562  1.00 40.25           C  
ATOM    692  CB  ALA A  95     -12.383  14.031 -32.562  1.00 40.25           C  
ATOM    693  O   ALA A  95     -14.656  15.203 -31.016  1.00 40.25           O  
ATOM    694  N   GLN A  96     -13.555  15.320 -29.266  1.00 45.12           N  
ATOM    695  CA  GLN A  96     -13.844  16.703 -28.906  1.00 45.12           C  
ATOM    696  C   GLN A  96     -13.422  17.000 -27.469  1.00 45.12           C  
ATOM    697  CB  GLN A  96     -15.328  17.000 -29.094  1.00 45.12           C  
ATOM    698  O   GLN A  96     -13.797  16.281 -26.547  1.00 45.12           O  
ATOM    699  CG  GLN A  96     -15.625  18.438 -29.516  1.00 45.12           C  
ATOM    700  CD  GLN A  96     -16.938  18.578 -30.250  1.00 45.12           C  
ATOM    701  NE2 GLN A  96     -17.234  19.781 -30.719  1.00 45.12           N  
ATOM    702  OE1 GLN A  96     -17.688  17.609 -30.406  1.00 45.12           O  
ATOM    703  N   SER A  97     -12.102  17.359 -27.266  1.00 43.91           N  
ATOM    704  CA  SER A  97     -11.555  18.578 -26.703  1.00 43.91           C  
ATOM    705  C   SER A  97     -11.352  18.453 -25.203  1.00 43.91           C  
ATOM    706  CB  SER A  97     -12.477  19.766 -27.000  1.00 43.91           C  
ATOM    707  O   SER A  97     -12.273  18.062 -24.469  1.00 43.91           O  
ATOM    708  OG  SER A  97     -13.773  19.531 -26.484  1.00 43.91           O  
ATOM    709  N   ARG A  98     -10.211  17.984 -24.828  1.00 46.88           N  
ATOM    710  CA  ARG A  98      -9.484  18.219 -23.578  1.00 46.88           C  
ATOM    711  C   ARG A  98      -9.953  19.500 -22.906  1.00 46.88           C  
ATOM    712  CB  ARG A  98      -7.980  18.281 -23.844  1.00 46.88           C  
ATOM    713  O   ARG A  98     -10.016  20.547 -23.547  1.00 46.88           O  
ATOM    714  CG  ARG A  98      -7.141  17.656 -22.734  1.00 46.88           C  
ATOM    715  CD  ARG A  98      -5.664  17.625 -23.094  1.00 46.88           C  
ATOM    716  NE  ARG A  98      -4.848  17.125 -21.984  1.00 46.88           N  
ATOM    717  NH1 ARG A  98      -2.848  17.250 -23.141  1.00 46.88           N  
ATOM    718  NH2 ARG A  98      -2.889  16.500 -20.969  1.00 46.88           N  
ATOM    719  CZ  ARG A  98      -3.529  16.953 -22.031  1.00 46.88           C  
ATOM    720  N   PRO A  99     -10.258  19.516 -21.547  1.00 43.19           N  
ATOM    721  CA  PRO A  99      -9.359  20.453 -20.859  1.00 43.19           C  
ATOM    722  C   PRO A  99      -8.625  19.828 -19.688  1.00 43.19           C  
ATOM    723  CB  PRO A  99     -10.312  21.562 -20.391  1.00 43.19           C  
ATOM    724  O   PRO A  99      -9.148  18.906 -19.047  1.00 43.19           O  
ATOM    725  CG  PRO A  99     -11.586  20.859 -20.062  1.00 43.19           C  
ATOM    726  CD  PRO A  99     -11.438  19.406 -20.438  1.00 43.19           C  
ATOM    727  N   SER A 100      -7.352  19.656 -19.688  1.00 37.38           N  
ATOM    728  CA  SER A 100      -6.164  20.219 -19.047  1.00 37.38           C  
ATOM    729  C   SER A 100      -6.383  20.422 -17.547  1.00 37.38           C  
ATOM    730  CB  SER A 100      -5.773  21.547 -19.703  1.00 37.38           C  
ATOM    731  O   SER A 100      -7.430  20.938 -17.141  1.00 37.38           O  
ATOM    732  OG  SER A 100      -4.816  22.234 -18.922  1.00 37.38           O  
ATOM    733  N   SER A 101      -6.086  19.438 -16.625  1.00 47.16           N  
ATOM    734  CA  SER A 101      -5.266  19.625 -15.438  1.00 47.16           C  
ATOM    735  C   SER A 101      -6.016  19.219 -14.172  1.00 47.16           C  
ATOM    736  CB  SER A 101      -4.816  21.094 -15.328  1.00 47.16           C  
ATOM    737  O   SER A 101      -7.207  19.516 -14.031  1.00 47.16           O  
ATOM    738  OG  SER A 101      -5.930  21.938 -15.102  1.00 47.16           O  
ATOM    739  N   ASN A 102      -5.820  17.953 -13.539  1.00 43.78           N  
ATOM    740  CA  ASN A 102      -5.371  18.047 -12.156  1.00 43.78           C  
ATOM    741  C   ASN A 102      -5.801  16.828 -11.344  1.00 43.78           C  
ATOM    742  CB  ASN A 102      -5.891  19.328 -11.508  1.00 43.78           C  
ATOM    743  O   ASN A 102      -6.980  16.469 -11.328  1.00 43.78           O  
ATOM    744  CG  ASN A 102      -4.812  20.078 -10.750  1.00 43.78           C  
ATOM    745  ND2 ASN A 102      -5.141  21.266 -10.281  1.00 43.78           N  
ATOM    746  OD1 ASN A 102      -3.695  19.578 -10.586  1.00 43.78           O  
ATOM    747  N   VAL A 103      -5.074  15.633 -11.273  1.00 49.66           N  
ATOM    748  CA  VAL A 103      -4.648  14.844 -10.125  1.00 49.66           C  
ATOM    749  C   VAL A 103      -5.785  13.930  -9.680  1.00 49.66           C  
ATOM    750  CB  VAL A 103      -4.207  15.750  -8.953  1.00 49.66           C  
ATOM    751  O   VAL A 103      -6.891  14.391  -9.391  1.00 49.66           O  
ATOM    752  CG1 VAL A 103      -3.535  14.922  -7.855  1.00 49.66           C  
ATOM    753  CG2 VAL A 103      -3.264  16.844  -9.453  1.00 49.66           C  
ATOM    754  N   GLY A 104      -5.988  12.820 -10.297  1.00 44.44           N  
ATOM    755  CA  GLY A 104      -6.590  11.539  -9.961  1.00 44.44           C  
ATOM    756  C   GLY A 104      -6.820  11.359  -8.477  1.00 44.44           C  
ATOM    757  O   GLY A 104      -5.867  11.352  -7.691  1.00 44.44           O  
ATOM    758  N   CYS A 105      -7.609  12.172  -7.824  1.00 55.41           N  
ATOM    759  CA  CYS A 105      -8.156  12.094  -6.477  1.00 55.41           C  
ATOM    760  C   CYS A 105      -8.766  10.719  -6.215  1.00 55.41           C  
ATOM    761  CB  CYS A 105      -9.219  13.172  -6.262  1.00 55.41           C  
ATOM    762  O   CYS A 105      -9.422  10.148  -7.086  1.00 55.41           O  
ATOM    763  SG  CYS A 105      -9.406  13.672  -4.539  1.00 55.41           S  
ATOM    764  N   ASP A 106      -8.055   9.766  -5.395  1.00 59.56           N  
ATOM    765  CA  ASP A 106      -8.594   8.594  -4.719  1.00 59.56           C  
ATOM    766  C   ASP A 106      -9.992   8.875  -4.164  1.00 59.56           C  
ATOM    767  CB  ASP A 106      -7.664   8.148  -3.588  1.00 59.56           C  
ATOM    768  O   ASP A 106     -10.172   9.773  -3.334  1.00 59.56           O  
ATOM    769  CG  ASP A 106      -7.848   6.688  -3.209  1.00 59.56           C  
ATOM    770  OD1 ASP A 106      -8.516   5.945  -3.961  1.00 59.56           O  
ATOM    771  OD2 ASP A 106      -7.328   6.281  -2.148  1.00 59.56           O  
ATOM    772  N   GLN A 107     -10.977   8.914  -5.027  1.00 61.44           N  
ATOM    773  CA  GLN A 107     -12.391   9.039  -4.695  1.00 61.44           C  
ATOM    774  C   GLN A 107     -12.781   8.070  -3.580  1.00 61.44           C  
ATOM    775  CB  GLN A 107     -13.258   8.797  -5.930  1.00 61.44           C  
ATOM    776  O   GLN A 107     -12.492   6.875  -3.662  1.00 61.44           O  
ATOM    777  CG  GLN A 107     -14.492   9.680  -6.000  1.00 61.44           C  
ATOM    778  CD  GLN A 107     -15.266   9.508  -7.297  1.00 61.44           C  
ATOM    779  NE2 GLN A 107     -15.930  10.570  -7.730  1.00 61.44           N  
ATOM    780  OE1 GLN A 107     -15.258   8.430  -7.898  1.00 61.44           O  
ATOM    781  N   VAL A 108     -12.734   8.359  -2.309  1.00 65.12           N  
ATOM    782  CA  VAL A 108     -13.297   7.633  -1.175  1.00 65.12           C  
ATOM    783  C   VAL A 108     -14.805   7.883  -1.099  1.00 65.12           C  
ATOM    784  CB  VAL A 108     -12.625   8.039   0.153  1.00 65.12           C  
ATOM    785  O   VAL A 108     -15.266   9.008  -1.295  1.00 65.12           O  
ATOM    786  CG1 VAL A 108     -11.141   7.680   0.139  1.00 65.12           C  
ATOM    787  CG2 VAL A 108     -12.805   9.539   0.407  1.00 65.12           C  
ATOM    788  N   ASP A 109     -15.602   6.883  -1.457  1.00 68.25           N  
ATOM    789  CA  ASP A 109     -17.047   6.805  -1.358  1.00 68.25           C  
ATOM    790  C   ASP A 109     -17.500   6.520   0.076  1.00 68.25           C  
ATOM    791  CB  ASP A 109     -17.594   5.723  -2.297  1.00 68.25           C  
ATOM    792  O   ASP A 109     -17.000   5.582   0.708  1.00 68.25           O  
ATOM    793  CG  ASP A 109     -19.094   5.863  -2.559  1.00 68.25           C  
ATOM    794  OD1 ASP A 109     -19.688   6.891  -2.174  1.00 68.25           O  
ATOM    795  OD2 ASP A 109     -19.672   4.930  -3.152  1.00 68.25           O  
ATOM    796  N   PHE A 110     -17.984   7.473   0.838  1.00 64.56           N  
ATOM    797  CA  PHE A 110     -18.594   7.258   2.148  1.00 64.56           C  
ATOM    798  C   PHE A 110     -20.109   7.113   2.029  1.00 64.56           C  
ATOM    799  CB  PHE A 110     -18.250   8.406   3.098  1.00 64.56           C  
ATOM    800  O   PHE A 110     -20.734   7.758   1.188  1.00 64.56           O  
ATOM    801  CG  PHE A 110     -16.766   8.570   3.340  1.00 64.56           C  
ATOM    802  CD1 PHE A 110     -16.109   7.797   4.289  1.00 64.56           C  
ATOM    803  CD2 PHE A 110     -16.031   9.508   2.617  1.00 64.56           C  
ATOM    804  CE1 PHE A 110     -14.750   7.949   4.512  1.00 64.56           C  
ATOM    805  CE2 PHE A 110     -14.672   9.664   2.836  1.00 64.56           C  
ATOM    806  CZ  PHE A 110     -14.031   8.883   3.785  1.00 64.56           C  
ATOM    807  N   SER A 111     -20.594   5.922   2.342  1.00 65.19           N  
ATOM    808  CA  SER A 111     -22.031   5.734   2.424  1.00 65.19           C  
ATOM    809  C   SER A 111     -22.516   5.789   3.869  1.00 65.19           C  
ATOM    810  CB  SER A 111     -22.438   4.402   1.792  1.00 65.19           C  
ATOM    811  O   SER A 111     -21.875   5.230   4.766  1.00 65.19           O  
ATOM    812  OG  SER A 111     -21.922   3.314   2.537  1.00 65.19           O  
ATOM    813  N   LEU A 112     -23.281   6.898   4.289  1.00 66.94           N  
ATOM    814  CA  LEU A 112     -23.938   6.969   5.590  1.00 66.94           C  
ATOM    815  C   LEU A 112     -25.219   6.152   5.602  1.00 66.94           C  
ATOM    816  CB  LEU A 112     -24.234   8.422   5.953  1.00 66.94           C  
ATOM    817  O   LEU A 112     -26.156   6.445   4.852  1.00 66.94           O  
ATOM    818  CG  LEU A 112     -23.031   9.336   6.184  1.00 66.94           C  
ATOM    819  CD1 LEU A 112     -23.453  10.797   6.125  1.00 66.94           C  
ATOM    820  CD2 LEU A 112     -22.359   9.016   7.520  1.00 66.94           C  
ATOM    821  N   ASN A 113     -25.156   4.875   5.844  1.00 64.25           N  
ATOM    822  CA  ASN A 113     -26.219   3.871   5.887  1.00 64.25           C  
ATOM    823  C   ASN A 113     -27.172   4.113   7.047  1.00 64.25           C  
ATOM    824  CB  ASN A 113     -25.625   2.465   5.977  1.00 64.25           C  
ATOM    825  O   ASN A 113     -28.250   3.520   7.105  1.00 64.25           O  
ATOM    826  CG  ASN A 113     -24.844   2.078   4.734  1.00 64.25           C  
ATOM    827  ND2 ASN A 113     -24.531   0.795   4.602  1.00 64.25           N  
ATOM    828  OD1 ASN A 113     -24.531   2.930   3.896  1.00 64.25           O  
ATOM    829  N   LYS A 114     -26.859   5.324   7.770  1.00 62.31           N  
ATOM    830  CA  LYS A 114     -27.797   5.707   8.812  1.00 62.31           C  
ATOM    831  C   LYS A 114     -28.062   7.211   8.781  1.00 62.31           C  
ATOM    832  CB  LYS A 114     -27.281   5.301  10.188  1.00 62.31           C  
ATOM    833  O   LYS A 114     -27.141   8.016   8.703  1.00 62.31           O  
ATOM    834  CG  LYS A 114     -27.234   3.795  10.406  1.00 62.31           C  
ATOM    835  CD  LYS A 114     -26.875   3.451  11.852  1.00 62.31           C  
ATOM    836  CE  LYS A 114     -26.781   1.946  12.055  1.00 62.31           C  
ATOM    837  NZ  LYS A 114     -26.953   1.570  13.492  1.00 62.31           N  
ATOM    838  N   GLY A 115     -29.000   7.656   8.055  1.00 58.19           N  
ATOM    839  CA  GLY A 115     -29.625   8.922   7.723  1.00 58.19           C  
ATOM    840  C   GLY A 115     -29.734   9.867   8.898  1.00 58.19           C  
ATOM    841  O   GLY A 115     -29.891   9.438  10.039  1.00 58.19           O  
ATOM    842  N   LEU A 116     -28.953  10.945   8.945  1.00 62.62           N  
ATOM    843  CA  LEU A 116     -29.062  12.094   9.836  1.00 62.62           C  
ATOM    844  C   LEU A 116     -30.297  12.930   9.500  1.00 62.62           C  
ATOM    845  CB  LEU A 116     -27.812  12.961   9.750  1.00 62.62           C  
ATOM    846  O   LEU A 116     -30.500  13.305   8.344  1.00 62.62           O  
ATOM    847  CG  LEU A 116     -27.328  13.602  11.062  1.00 62.62           C  
ATOM    848  CD1 LEU A 116     -26.141  12.828  11.625  1.00 62.62           C  
ATOM    849  CD2 LEU A 116     -26.984  15.062  10.844  1.00 62.62           C  
ATOM    850  N   LYS A 117     -31.438  12.797  10.141  1.00 58.84           N  
ATOM    851  CA  LYS A 117     -32.656  13.578   9.953  1.00 58.84           C  
ATOM    852  C   LYS A 117     -32.531  14.969  10.562  1.00 58.84           C  
ATOM    853  CB  LYS A 117     -33.844  12.844  10.562  1.00 58.84           C  
ATOM    854  O   LYS A 117     -32.375  15.102  11.781  1.00 58.84           O  
ATOM    855  CG  LYS A 117     -35.188  13.125   9.852  1.00 58.84           C  
ATOM    856  CD  LYS A 117     -36.312  12.273  10.422  1.00 58.84           C  
ATOM    857  CE  LYS A 117     -37.625  12.594   9.750  1.00 58.84           C  
ATOM    858  NZ  LYS A 117     -38.750  11.828  10.367  1.00 58.84           N  
ATOM    859  N   VAL A 118     -32.281  16.000   9.695  1.00 61.31           N  
ATOM    860  CA  VAL A 118     -32.188  17.391  10.125  1.00 61.31           C  
ATOM    861  C   VAL A 118     -33.406  18.156   9.656  1.00 61.31           C  
ATOM    862  CB  VAL A 118     -30.906  18.062   9.602  1.00 61.31           C  
ATOM    863  O   VAL A 118     -33.781  18.078   8.477  1.00 61.31           O  
ATOM    864  CG1 VAL A 118     -30.828  19.516  10.070  1.00 61.31           C  
ATOM    865  CG2 VAL A 118     -29.656  17.297  10.062  1.00 61.31           C  
ATOM    866  N   LYS A 119     -34.438  18.547  10.461  1.00 52.00           N  
ATOM    867  CA  LYS A 119     -35.594  19.359  10.117  1.00 52.00           C  
ATOM    868  C   LYS A 119     -35.344  20.844  10.383  1.00 52.00           C  
ATOM    869  CB  LYS A 119     -36.844  18.906  10.906  1.00 52.00           C  
ATOM    870  O   LYS A 119     -35.250  21.266  11.531  1.00 52.00           O  
ATOM    871  CG  LYS A 119     -37.469  17.625  10.383  1.00 52.00           C  
ATOM    872  CD  LYS A 119     -38.875  17.438  10.906  1.00 52.00           C  
ATOM    873  CE  LYS A 119     -39.500  16.141  10.414  1.00 52.00           C  
ATOM    874  NZ  LYS A 119     -40.906  15.977  10.898  1.00 52.00           N  
ATOM    875  N   ALA A 120     -34.531  21.469   9.500  1.00 56.62           N  
ATOM    876  CA  ALA A 120     -34.469  22.938   9.562  1.00 56.62           C  
ATOM    877  C   ALA A 120     -34.438  23.531   8.164  1.00 56.62           C  
ATOM    878  CB  ALA A 120     -33.250  23.375  10.367  1.00 56.62           C  
ATOM    879  O   ALA A 120     -33.938  22.906   7.223  1.00 56.62           O  
ATOM    880  N   ASN A 121     -35.406  24.500   7.742  1.00 56.03           N  
ATOM    881  CA  ASN A 121     -35.469  25.297   6.520  1.00 56.03           C  
ATOM    882  C   ASN A 121     -34.188  26.109   6.328  1.00 56.03           C  
ATOM    883  CB  ASN A 121     -36.688  26.203   6.531  1.00 56.03           C  
ATOM    884  O   ASN A 121     -34.188  27.328   6.535  1.00 56.03           O  
ATOM    885  CG  ASN A 121     -37.938  25.531   5.969  1.00 56.03           C  
ATOM    886  ND2 ASN A 121     -39.094  25.938   6.441  1.00 56.03           N  
ATOM    887  OD1 ASN A 121     -37.812  24.641   5.113  1.00 56.03           O  
ATOM    888  N   LEU A 122     -33.000  25.484   6.141  1.00 56.19           N  
ATOM    889  CA  LEU A 122     -31.797  26.297   6.051  1.00 56.19           C  
ATOM    890  C   LEU A 122     -30.938  25.859   4.875  1.00 56.19           C  
ATOM    891  CB  LEU A 122     -31.000  26.203   7.352  1.00 56.19           C  
ATOM    892  O   LEU A 122     -30.891  24.672   4.539  1.00 56.19           O  
ATOM    893  CG  LEU A 122     -31.562  26.953   8.555  1.00 56.19           C  
ATOM    894  CD1 LEU A 122     -30.969  26.422   9.852  1.00 56.19           C  
ATOM    895  CD2 LEU A 122     -31.312  28.453   8.422  1.00 56.19           C  
ATOM    896  N   ASP A 123     -30.703  26.656   3.713  1.00 56.62           N  
ATOM    897  CA  ASP A 123     -29.703  26.516   2.656  1.00 56.62           C  
ATOM    898  C   ASP A 123     -28.422  25.875   3.193  1.00 56.62           C  
ATOM    899  CB  ASP A 123     -29.391  27.875   2.020  1.00 56.62           C  
ATOM    900  O   ASP A 123     -27.734  26.469   4.023  1.00 56.62           O  
ATOM    901  CG  ASP A 123     -30.297  28.188   0.837  1.00 56.62           C  
ATOM    902  OD1 ASP A 123     -30.953  27.266   0.299  1.00 56.62           O  
ATOM    903  OD2 ASP A 123     -30.344  29.375   0.437  1.00 56.62           O  
ATOM    904  N   SER A 124     -28.406  24.438   3.318  1.00 50.91           N  
ATOM    905  CA  SER A 124     -27.312  23.797   4.055  1.00 50.91           C  
ATOM    906  C   SER A 124     -26.250  23.266   3.109  1.00 50.91           C  
ATOM    907  CB  SER A 124     -27.859  22.656   4.922  1.00 50.91           C  
ATOM    908  O   SER A 124     -26.547  22.844   1.994  1.00 50.91           O  
ATOM    909  OG  SER A 124     -27.797  23.000   6.293  1.00 50.91           O  
ATOM    910  N   SER A 125     -25.031  23.672   3.221  1.00 64.81           N  
ATOM    911  CA  SER A 125     -23.781  23.219   2.631  1.00 64.81           C  
ATOM    912  C   SER A 125     -22.953  22.422   3.635  1.00 64.81           C  
ATOM    913  CB  SER A 125     -22.969  24.406   2.119  1.00 64.81           C  
ATOM    914  O   SER A 125     -23.000  22.688   4.836  1.00 64.81           O  
ATOM    915  OG  SER A 125     -22.500  25.203   3.197  1.00 64.81           O  
ATOM    916  N   ILE A 126     -22.703  21.125   3.404  1.00 67.06           N  
ATOM    917  CA  ILE A 126     -21.906  20.188   4.203  1.00 67.06           C  
ATOM    918  C   ILE A 126     -20.438  20.281   3.805  1.00 67.06           C  
ATOM    919  CB  ILE A 126     -22.422  18.734   4.043  1.00 67.06           C  
ATOM    920  O   ILE A 126     -20.094  20.172   2.625  1.00 67.06           O  
ATOM    921  CG1 ILE A 126     -23.609  18.484   4.965  1.00 67.06           C  
ATOM    922  CG2 ILE A 126     -21.281  17.734   4.328  1.00 67.06           C  
ATOM    923  CD1 ILE A 126     -24.453  17.266   4.574  1.00 67.06           C  
ATOM    924  N   SER A 127     -19.594  21.031   4.539  1.00 64.19           N  
ATOM    925  CA  SER A 127     -18.141  21.156   4.406  1.00 64.19           C  
ATOM    926  C   SER A 127     -17.422  20.266   5.398  1.00 64.19           C  
ATOM    927  CB  SER A 127     -17.719  22.609   4.613  1.00 64.19           C  
ATOM    928  O   SER A 127     -17.766  20.219   6.582  1.00 64.19           O  
ATOM    929  OG  SER A 127     -16.516  22.688   5.340  1.00 64.19           O  
ATOM    930  N   ILE A 128     -16.797  19.203   5.035  1.00 70.06           N  
ATOM    931  CA  ILE A 128     -16.016  18.234   5.785  1.00 70.06           C  
ATOM    932  C   ILE A 128     -14.578  18.734   5.930  1.00 70.06           C  
ATOM    933  CB  ILE A 128     -16.031  16.844   5.102  1.00 70.06           C  
ATOM    934  O   ILE A 128     -13.906  19.000   4.934  1.00 70.06           O  
ATOM    935  CG1 ILE A 128     -17.469  16.359   4.926  1.00 70.06           C  
ATOM    936  CG2 ILE A 128     -15.203  15.844   5.906  1.00 70.06           C  
ATOM    937  CD1 ILE A 128     -17.609  15.156   4.000  1.00 70.06           C  
ATOM    938  N   SER A 129     -14.188  19.406   7.023  1.00 66.81           N  
ATOM    939  CA  SER A 129     -12.836  19.844   7.348  1.00 66.81           C  
ATOM    940  C   SER A 129     -12.180  18.922   8.375  1.00 66.81           C  
ATOM    941  CB  SER A 129     -12.859  21.281   7.883  1.00 66.81           C  
ATOM    942  O   SER A 129     -12.852  18.391   9.258  1.00 66.81           O  
ATOM    943  OG  SER A 129     -13.711  21.391   9.008  1.00 66.81           O  
ATOM    944  N   THR A 130     -11.273  18.125   8.078  1.00 64.19           N  
ATOM    945  CA  THR A 130     -10.469  17.297   8.977  1.00 64.19           C  
ATOM    946  C   THR A 130      -9.484  18.172   9.750  1.00 64.19           C  
ATOM    947  CB  THR A 130      -9.695  16.219   8.195  1.00 64.19           C  
ATOM    948  O   THR A 130      -8.750  18.969   9.164  1.00 64.19           O  
ATOM    949  CG2 THR A 130     -10.648  15.227   7.539  1.00 64.19           C  
ATOM    950  OG1 THR A 130      -8.898  16.844   7.184  1.00 64.19           O  
ATOM    951  N   ASP A 131      -9.766  18.672  10.953  1.00 54.84           N  
ATOM    952  CA  ASP A 131      -8.859  19.312  11.898  1.00 54.84           C  
ATOM    953  C   ASP A 131      -8.016  18.281  12.648  1.00 54.84           C  
ATOM    954  CB  ASP A 131      -9.641  20.188  12.883  1.00 54.84           C  
ATOM    955  O   ASP A 131      -8.555  17.359  13.242  1.00 54.84           O  
ATOM    956  CG  ASP A 131     -10.227  21.422  12.242  1.00 54.84           C  
ATOM    957  OD1 ASP A 131      -9.664  21.922  11.250  1.00 54.84           O  
ATOM    958  OD2 ASP A 131     -11.266  21.906  12.742  1.00 54.84           O  
ATOM    959  N   THR A 132      -6.965  17.781  12.094  1.00 52.78           N  
ATOM    960  CA  THR A 132      -6.051  16.984  12.906  1.00 52.78           C  
ATOM    961  C   THR A 132      -5.523  17.797  14.086  1.00 52.78           C  
ATOM    962  CB  THR A 132      -4.867  16.469  12.070  1.00 52.78           C  
ATOM    963  O   THR A 132      -4.840  18.812  13.891  1.00 52.78           O  
ATOM    964  CG2 THR A 132      -5.344  15.484  11.000  1.00 52.78           C  
ATOM    965  OG1 THR A 132      -4.215  17.562  11.438  1.00 52.78           O  
ATOM    966  N   LYS A 133      -6.344  18.188  15.094  1.00 50.38           N  
ATOM    967  CA  LYS A 133      -5.938  18.688  16.406  1.00 50.38           C  
ATOM    968  C   LYS A 133      -4.883  17.781  17.047  1.00 50.38           C  
ATOM    969  CB  LYS A 133      -7.145  18.812  17.328  1.00 50.38           C  
ATOM    970  O   LYS A 133      -5.098  16.578  17.188  1.00 50.38           O  
ATOM    971  CG  LYS A 133      -7.980  20.062  17.094  1.00 50.38           C  
ATOM    972  CD  LYS A 133      -8.867  20.375  18.297  1.00 50.38           C  
ATOM    973  CE  LYS A 133      -9.672  21.656  18.078  1.00 50.38           C  
ATOM    974  NZ  LYS A 133     -10.523  21.984  19.266  1.00 50.38           N  
ATOM    975  N   LYS A 134      -3.596  17.906  16.672  1.00 47.00           N  
ATOM    976  CA  LYS A 134      -2.359  17.625  17.391  1.00 47.00           C  
ATOM    977  C   LYS A 134      -2.547  17.828  18.891  1.00 47.00           C  
ATOM    978  CB  LYS A 134      -1.224  18.516  16.875  1.00 47.00           C  
ATOM    979  O   LYS A 134      -2.830  18.938  19.344  1.00 47.00           O  
ATOM    980  CG  LYS A 134      -0.639  18.078  15.547  1.00 47.00           C  
ATOM    981  CD  LYS A 134       0.771  18.609  15.352  1.00 47.00           C  
ATOM    982  CE  LYS A 134       1.355  18.172  14.016  1.00 47.00           C  
ATOM    983  NZ  LYS A 134       2.730  18.703  13.805  1.00 47.00           N  
ATOM    984  N   GLU A 135      -3.344  17.016  19.594  1.00 51.09           N  
ATOM    985  CA  GLU A 135      -3.346  16.906  21.047  1.00 51.09           C  
ATOM    986  C   GLU A 135      -1.937  16.672  21.594  1.00 51.09           C  
ATOM    987  CB  GLU A 135      -4.277  15.789  21.500  1.00 51.09           C  
ATOM    988  O   GLU A 135      -1.255  15.742  21.156  1.00 51.09           O  
ATOM    989  CG  GLU A 135      -5.672  16.266  21.891  1.00 51.09           C  
ATOM    990  CD  GLU A 135      -6.523  15.172  22.531  1.00 51.09           C  
ATOM    991  OE1 GLU A 135      -7.648  15.477  22.984  1.00 51.09           O  
ATOM    992  OE2 GLU A 135      -6.059  14.016  22.562  1.00 51.09           O  
ATOM    993  N   LYS A 136      -1.112  17.734  21.797  1.00 41.44           N  
ATOM    994  CA  LYS A 136      -0.070  18.094  22.750  1.00 41.44           C  
ATOM    995  C   LYS A 136      -0.267  17.359  24.078  1.00 41.44           C  
ATOM    996  CB  LYS A 136      -0.051  19.609  22.984  1.00 41.44           C  
ATOM    997  O   LYS A 136      -1.256  17.594  24.781  1.00 41.44           O  
ATOM    998  CG  LYS A 136       0.490  20.406  21.812  1.00 41.44           C  
ATOM    999  CD  LYS A 136       0.742  21.859  22.203  1.00 41.44           C  
ATOM   1000  CE  LYS A 136       1.262  22.672  21.016  1.00 41.44           C  
ATOM   1001  NZ  LYS A 136       1.356  24.125  21.344  1.00 41.44           N  
ATOM   1002  N   SER A 137       0.054  16.062  24.250  1.00 49.59           N  
ATOM   1003  CA  SER A 137       0.174  15.547  25.609  1.00 49.59           C  
ATOM   1004  C   SER A 137       1.617  15.172  25.938  1.00 49.59           C  
ATOM   1005  CB  SER A 137      -0.731  14.328  25.797  1.00 49.59           C  
ATOM   1006  O   SER A 137       2.318  14.602  25.094  1.00 49.59           O  
ATOM   1007  OG  SER A 137      -0.318  13.258  24.969  1.00 49.59           O  
ATOM   1008  N   LYS A 138       2.428  16.016  26.641  1.00 47.94           N  
ATOM   1009  CA  LYS A 138       3.281  16.203  27.812  1.00 47.94           C  
ATOM   1010  C   LYS A 138       4.012  14.914  28.188  1.00 47.94           C  
ATOM   1011  CB  LYS A 138       2.457  16.703  29.000  1.00 47.94           C  
ATOM   1012  O   LYS A 138       3.385  13.859  28.328  1.00 47.94           O  
ATOM   1013  CG  LYS A 138       2.102  18.172  28.938  1.00 47.94           C  
ATOM   1014  CD  LYS A 138       1.438  18.641  30.234  1.00 47.94           C  
ATOM   1015  CE  LYS A 138       1.035  20.109  30.141  1.00 47.94           C  
ATOM   1016  NZ  LYS A 138       0.319  20.562  31.375  1.00 47.94           N  
ATOM   1017  N   GLN A 139       5.316  14.766  27.891  1.00 41.31           N  
ATOM   1018  CA  GLN A 139       6.652  14.391  28.359  1.00 41.31           C  
ATOM   1019  C   GLN A 139       6.574  13.438  29.547  1.00 41.31           C  
ATOM   1020  CB  GLN A 139       7.453  15.641  28.734  1.00 41.31           C  
ATOM   1021  O   GLN A 139       5.977  13.758  30.562  1.00 41.31           O  
ATOM   1022  CG  GLN A 139       8.320  16.188  27.609  1.00 41.31           C  
ATOM   1023  CD  GLN A 139       9.289  17.250  28.062  1.00 41.31           C  
ATOM   1024  NE2 GLN A 139      10.211  17.641  27.188  1.00 41.31           N  
ATOM   1025  OE1 GLN A 139       9.211  17.719  29.203  1.00 41.31           O  
ATOM   1026  N   ASN A 140       6.734  12.094  29.297  1.00 44.94           N  
ATOM   1027  CA  ASN A 140       7.367  11.234  30.297  1.00 44.94           C  
ATOM   1028  C   ASN A 140       8.617  10.562  29.734  1.00 44.94           C  
ATOM   1029  CB  ASN A 140       6.379  10.188  30.797  1.00 44.94           C  
ATOM   1030  O   ASN A 140       8.547   9.844  28.734  1.00 44.94           O  
ATOM   1031  CG  ASN A 140       5.570  10.672  31.984  1.00 44.94           C  
ATOM   1032  ND2 ASN A 140       4.328  10.211  32.094  1.00 44.94           N  
ATOM   1033  OD1 ASN A 140       6.059  11.453  32.812  1.00 44.94           O  
ATOM   1034  N   HIS A 141       9.781  11.266  29.766  1.00 41.72           N  
ATOM   1035  CA  HIS A 141      11.211  11.023  29.906  1.00 41.72           C  
ATOM   1036  C   HIS A 141      11.477   9.820  30.812  1.00 41.72           C  
ATOM   1037  CB  HIS A 141      11.914  12.266  30.469  1.00 41.72           C  
ATOM   1038  O   HIS A 141      11.141   9.844  32.000  1.00 41.72           O  
ATOM   1039  CG  HIS A 141      12.141  13.336  29.438  1.00 41.72           C  
ATOM   1040  CD2 HIS A 141      11.586  14.562  29.312  1.00 41.72           C  
ATOM   1041  ND1 HIS A 141      13.023  13.188  28.406  1.00 41.72           N  
ATOM   1042  CE1 HIS A 141      13.016  14.289  27.672  1.00 41.72           C  
ATOM   1043  NE2 HIS A 141      12.148  15.141  28.203  1.00 41.72           N  
ATOM   1044  N   LYS A 142      11.320   8.578  30.250  1.00 48.09           N  
ATOM   1045  CA  LYS A 142      11.938   7.445  30.922  1.00 48.09           C  
ATOM   1046  C   LYS A 142      12.625   6.516  29.922  1.00 48.09           C  
ATOM   1047  CB  LYS A 142      10.898   6.668  31.734  1.00 48.09           C  
ATOM   1048  O   LYS A 142      12.039   6.172  28.891  1.00 48.09           O  
ATOM   1049  CG  LYS A 142      10.641   7.238  33.125  1.00 48.09           C  
ATOM   1050  CD  LYS A 142       9.750   6.320  33.938  1.00 48.09           C  
ATOM   1051  CE  LYS A 142       9.453   6.914  35.312  1.00 48.09           C  
ATOM   1052  NZ  LYS A 142       8.445   6.102  36.062  1.00 48.09           N  
ATOM   1053  N   SER A 143      13.969   6.699  29.625  1.00 46.72           N  
ATOM   1054  CA  SER A 143      15.164   5.863  29.531  1.00 46.72           C  
ATOM   1055  C   SER A 143      14.906   4.629  28.672  1.00 46.72           C  
ATOM   1056  CB  SER A 143      15.633   5.441  30.922  1.00 46.72           C  
ATOM   1057  O   SER A 143      13.930   3.908  28.891  1.00 46.72           O  
ATOM   1058  OG  SER A 143      14.773   4.449  31.469  1.00 46.72           O  
ATOM   1059  N   ARG A 144      15.273   4.742  27.250  1.00 45.69           N  
ATOM   1060  CA  ARG A 144      15.305   3.371  26.750  1.00 45.69           C  
ATOM   1061  C   ARG A 144      15.922   3.303  25.359  1.00 45.69           C  
ATOM   1062  CB  ARG A 144      13.898   2.773  26.734  1.00 45.69           C  
ATOM   1063  O   ARG A 144      15.570   4.098  24.484  1.00 45.69           O  
ATOM   1064  CG  ARG A 144      13.680   1.674  27.766  1.00 45.69           C  
ATOM   1065  CD  ARG A 144      12.242   1.178  27.766  1.00 45.69           C  
ATOM   1066  NE  ARG A 144      12.078   0.001  28.609  1.00 45.69           N  
ATOM   1067  NH1 ARG A 144       9.781  -0.112  28.359  1.00 45.69           N  
ATOM   1068  NH2 ARG A 144      10.875  -1.651  29.672  1.00 45.69           N  
ATOM   1069  CZ  ARG A 144      10.914  -0.585  28.875  1.00 45.69           C  
ATOM   1070  N   LYS A 145      17.266   3.152  25.203  1.00 49.38           N  
ATOM   1071  CA  LYS A 145      18.234   2.361  24.453  1.00 49.38           C  
ATOM   1072  C   LYS A 145      18.516   2.979  23.094  1.00 49.38           C  
ATOM   1073  CB  LYS A 145      17.750   0.922  24.297  1.00 49.38           C  
ATOM   1074  O   LYS A 145      17.578   3.244  22.328  1.00 49.38           O  
ATOM   1075  CG  LYS A 145      17.672   0.140  25.594  1.00 49.38           C  
ATOM   1076  CD  LYS A 145      18.203  -1.279  25.438  1.00 49.38           C  
ATOM   1077  CE  LYS A 145      18.031  -2.098  26.703  1.00 49.38           C  
ATOM   1078  NZ  LYS A 145      18.516  -3.502  26.531  1.00 49.38           N  
ATOM   1079  N   HIS A 146      19.547   3.797  23.016  1.00 52.12           N  
ATOM   1080  CA  HIS A 146      20.203   4.379  21.859  1.00 52.12           C  
ATOM   1081  C   HIS A 146      20.312   3.369  20.719  1.00 52.12           C  
ATOM   1082  CB  HIS A 146      21.594   4.898  22.234  1.00 52.12           C  
ATOM   1083  O   HIS A 146      20.969   2.334  20.859  1.00 52.12           O  
ATOM   1084  CG  HIS A 146      22.016   6.094  21.453  1.00 52.12           C  
ATOM   1085  CD2 HIS A 146      23.250   6.559  21.125  1.00 52.12           C  
ATOM   1086  ND1 HIS A 146      21.125   6.980  20.891  1.00 52.12           N  
ATOM   1087  CE1 HIS A 146      21.781   7.934  20.266  1.00 52.12           C  
ATOM   1088  NE2 HIS A 146      23.078   7.703  20.391  1.00 52.12           N  
ATOM   1089  N   TYR A 147      19.219   3.074  19.938  1.00 54.28           N  
ATOM   1090  CA  TYR A 147      19.297   2.346  18.688  1.00 54.28           C  
ATOM   1091  C   TYR A 147      20.094   3.131  17.641  1.00 54.28           C  
ATOM   1092  CB  TYR A 147      17.891   2.051  18.141  1.00 54.28           C  
ATOM   1093  O   TYR A 147      20.125   4.363  17.672  1.00 54.28           O  
ATOM   1094  CG  TYR A 147      17.109   1.078  18.984  1.00 54.28           C  
ATOM   1095  CD1 TYR A 147      17.297  -0.296  18.859  1.00 54.28           C  
ATOM   1096  CD2 TYR A 147      16.172   1.530  19.906  1.00 54.28           C  
ATOM   1097  CE1 TYR A 147      16.578  -1.196  19.641  1.00 54.28           C  
ATOM   1098  CE2 TYR A 147      15.445   0.639  20.703  1.00 54.28           C  
ATOM   1099  OH  TYR A 147      14.938  -1.607  21.328  1.00 54.28           O  
ATOM   1100  CZ  TYR A 147      15.656  -0.720  20.547  1.00 54.28           C  
ATOM   1101  N   PRO A 148      21.047   2.455  17.000  1.00 62.12           N  
ATOM   1102  CA  PRO A 148      21.797   3.145  15.945  1.00 62.12           C  
ATOM   1103  C   PRO A 148      20.906   3.916  14.984  1.00 62.12           C  
ATOM   1104  CB  PRO A 148      22.531   2.006  15.227  1.00 62.12           C  
ATOM   1105  O   PRO A 148      19.828   3.432  14.617  1.00 62.12           O  
ATOM   1106  CG  PRO A 148      22.031   0.760  15.891  1.00 62.12           C  
ATOM   1107  CD  PRO A 148      21.031   1.144  16.938  1.00 62.12           C  
ATOM   1108  N   ARG A 149      20.984   5.211  15.062  1.00 57.78           N  
ATOM   1109  CA  ARG A 149      20.453   6.230  14.172  1.00 57.78           C  
ATOM   1110  C   ARG A 149      20.781   5.918  12.719  1.00 57.78           C  
ATOM   1111  CB  ARG A 149      20.984   7.613  14.547  1.00 57.78           C  
ATOM   1112  O   ARG A 149      21.938   5.707  12.367  1.00 57.78           O  
ATOM   1113  CG  ARG A 149      20.125   8.766  14.062  1.00 57.78           C  
ATOM   1114  CD  ARG A 149      20.625  10.102  14.586  1.00 57.78           C  
ATOM   1115  NE  ARG A 149      19.859  11.219  14.031  1.00 57.78           N  
ATOM   1116  NH1 ARG A 149      20.906  12.844  15.289  1.00 57.78           N  
ATOM   1117  NH2 ARG A 149      19.266  13.422  13.812  1.00 57.78           N  
ATOM   1118  CZ  ARG A 149      20.016  12.492  14.375  1.00 57.78           C  
ATOM   1119  N   ILE A 150      19.844   5.176  12.047  1.00 58.62           N  
ATOM   1120  CA  ILE A 150      20.000   4.992  10.602  1.00 58.62           C  
ATOM   1121  C   ILE A 150      19.969   6.352   9.906  1.00 58.62           C  
ATOM   1122  CB  ILE A 150      18.906   4.070  10.031  1.00 58.62           C  
ATOM   1123  O   ILE A 150      19.000   7.102  10.039  1.00 58.62           O  
ATOM   1124  CG1 ILE A 150      18.906   2.719  10.758  1.00 58.62           C  
ATOM   1125  CG2 ILE A 150      19.078   3.885   8.523  1.00 58.62           C  
ATOM   1126  CD1 ILE A 150      17.703   1.846  10.453  1.00 58.62           C  
ATOM   1127  N   GLU A 151      21.094   7.000   9.766  1.00 54.84           N  
ATOM   1128  CA  GLU A 151      21.281   8.141   8.875  1.00 54.84           C  
ATOM   1129  C   GLU A 151      20.750   7.848   7.477  1.00 54.84           C  
ATOM   1130  CB  GLU A 151      22.766   8.523   8.797  1.00 54.84           C  
ATOM   1131  O   GLU A 151      21.094   6.824   6.879  1.00 54.84           O  
ATOM   1132  CG  GLU A 151      23.344   9.016  10.125  1.00 54.84           C  
ATOM   1133  CD  GLU A 151      24.031  10.367  10.016  1.00 54.84           C  
ATOM   1134  OE1 GLU A 151      24.359  10.961  11.062  1.00 54.84           O  
ATOM   1135  OE2 GLU A 151      24.219  10.844   8.875  1.00 54.84           O  
ATOM   1136  N   ALA A 152      19.453   7.930   7.258  1.00 52.41           N  
ATOM   1137  CA  ALA A 152      18.812   7.848   5.941  1.00 52.41           C  
ATOM   1138  C   ALA A 152      19.594   8.672   4.914  1.00 52.41           C  
ATOM   1139  CB  ALA A 152      17.375   8.312   6.016  1.00 52.41           C  
ATOM   1140  O   ALA A 152      19.641   9.898   5.008  1.00 52.41           O  
ATOM   1141  N   GLU A 153      20.953   8.508   4.891  1.00 48.44           N  
ATOM   1142  CA  GLU A 153      21.547   9.070   3.684  1.00 48.44           C  
ATOM   1143  C   GLU A 153      20.609   8.945   2.488  1.00 48.44           C  
ATOM   1144  CB  GLU A 153      22.891   8.391   3.379  1.00 48.44           C  
ATOM   1145  O   GLU A 153      20.156   7.848   2.158  1.00 48.44           O  
ATOM   1146  CG  GLU A 153      23.969   8.664   4.414  1.00 48.44           C  
ATOM   1147  CD  GLU A 153      25.156   7.730   4.293  1.00 48.44           C  
ATOM   1148  OE1 GLU A 153      26.047   7.750   5.184  1.00 48.44           O  
ATOM   1149  OE2 GLU A 153      25.219   6.973   3.297  1.00 48.44           O  
ATOM   1150  N   SER A 154      19.531   9.688   2.426  1.00 46.66           N  
ATOM   1151  CA  SER A 154      18.812  10.172   1.252  1.00 46.66           C  
ATOM   1152  C   SER A 154      19.562   9.844  -0.033  1.00 46.66           C  
ATOM   1153  CB  SER A 154      18.578  11.680   1.351  1.00 46.66           C  
ATOM   1154  O   SER A 154      20.703  10.297  -0.222  1.00 46.66           O  
ATOM   1155  OG  SER A 154      17.844  12.148   0.230  1.00 46.66           O  
ATOM   1156  N   ASP A 155      19.797   8.562  -0.302  1.00 50.50           N  
ATOM   1157  CA  ASP A 155      20.266   8.211  -1.642  1.00 50.50           C  
ATOM   1158  C   ASP A 155      19.734   9.195  -2.680  1.00 50.50           C  
ATOM   1159  CB  ASP A 155      19.812   6.785  -2.000  1.00 50.50           C  
ATOM   1160  O   ASP A 155      18.531   9.258  -2.936  1.00 50.50           O  
ATOM   1161  CG  ASP A 155      20.828   6.059  -2.877  1.00 50.50           C  
ATOM   1162  OD1 ASP A 155      21.922   6.605  -3.141  1.00 50.50           O  
ATOM   1163  OD2 ASP A 155      20.516   4.926  -3.311  1.00 50.50           O  
ATOM   1164  N   SER A 156      19.953  10.516  -2.443  1.00 48.31           N  
ATOM   1165  CA  SER A 156      20.031  11.531  -3.488  1.00 48.31           C  
ATOM   1166  C   SER A 156      20.391  10.914  -4.832  1.00 48.31           C  
ATOM   1167  CB  SER A 156      21.047  12.609  -3.117  1.00 48.31           C  
ATOM   1168  O   SER A 156      21.172   9.961  -4.895  1.00 48.31           O  
ATOM   1169  OG  SER A 156      22.344  12.055  -2.967  1.00 48.31           O  
ATOM   1170  N   ASP A 157      19.375  10.562  -5.750  1.00 48.81           N  
ATOM   1171  CA  ASP A 157      19.094  10.875  -7.145  1.00 48.81           C  
ATOM   1172  C   ASP A 157      20.047  10.125  -8.078  1.00 48.81           C  
ATOM   1173  CB  ASP A 157      19.203  12.383  -7.391  1.00 48.81           C  
ATOM   1174  O   ASP A 157      20.719  10.734  -8.906  1.00 48.81           O  
ATOM   1175  CG  ASP A 157      18.062  13.172  -6.766  1.00 48.81           C  
ATOM   1176  OD1 ASP A 157      16.938  12.633  -6.660  1.00 48.81           O  
ATOM   1177  OD2 ASP A 157      18.281  14.336  -6.383  1.00 48.81           O  
ATOM   1178  N   ASP A 158      20.125   8.742  -8.039  1.00 50.97           N  
ATOM   1179  CA  ASP A 158      20.750   8.258  -9.266  1.00 50.97           C  
ATOM   1180  C   ASP A 158      20.562   6.746  -9.414  1.00 50.97           C  
ATOM   1181  CB  ASP A 158      22.250   8.594  -9.273  1.00 50.97           C  
ATOM   1182  O   ASP A 158      21.531   6.004  -9.586  1.00 50.97           O  
ATOM   1183  CG  ASP A 158      22.750   8.969 -10.656  1.00 50.97           C  
ATOM   1184  OD1 ASP A 158      21.953   9.047 -11.602  1.00 50.97           O  
ATOM   1185  OD2 ASP A 158      23.984   9.180 -10.789  1.00 50.97           O  
ATOM   1186  N   TYR A 159      19.422   6.199  -8.938  1.00 46.94           N  
ATOM   1187  CA  TYR A 159      19.406   4.832  -9.445  1.00 46.94           C  
ATOM   1188  C   TYR A 159      18.500   4.719 -10.672  1.00 46.94           C  
ATOM   1189  CB  TYR A 159      18.938   3.859  -8.359  1.00 46.94           C  
ATOM   1190  O   TYR A 159      17.344   5.117 -10.633  1.00 46.94           O  
ATOM   1191  CG  TYR A 159      20.016   3.451  -7.398  1.00 46.94           C  
ATOM   1192  CD1 TYR A 159      20.906   2.422  -7.707  1.00 46.94           C  
ATOM   1193  CD2 TYR A 159      20.156   4.094  -6.172  1.00 46.94           C  
ATOM   1194  CE1 TYR A 159      21.906   2.041  -6.824  1.00 46.94           C  
ATOM   1195  CE2 TYR A 159      21.156   3.723  -5.277  1.00 46.94           C  
ATOM   1196  OH  TYR A 159      23.016   2.326  -4.730  1.00 46.94           O  
ATOM   1197  CZ  TYR A 159      22.031   2.697  -5.613  1.00 46.94           C  
ATOM   1198  N   VAL A 160      18.969   5.168 -11.891  1.00 51.09           N  
ATOM   1199  CA  VAL A 160      18.578   4.926 -13.273  1.00 51.09           C  
ATOM   1200  C   VAL A 160      18.219   3.451 -13.461  1.00 51.09           C  
ATOM   1201  CB  VAL A 160      19.703   5.324 -14.258  1.00 51.09           C  
ATOM   1202  O   VAL A 160      19.031   2.566 -13.188  1.00 51.09           O  
ATOM   1203  CG1 VAL A 160      19.250   5.105 -15.703  1.00 51.09           C  
ATOM   1204  CG2 VAL A 160      20.109   6.781 -14.039  1.00 51.09           C  
ATOM   1205  N   LEU A 161      16.984   2.963 -13.016  1.00 49.28           N  
ATOM   1206  CA  LEU A 161      16.328   1.719 -13.422  1.00 49.28           C  
ATOM   1207  C   LEU A 161      16.656   1.393 -14.875  1.00 49.28           C  
ATOM   1208  CB  LEU A 161      14.820   1.812 -13.234  1.00 49.28           C  
ATOM   1209  O   LEU A 161      16.406   2.203 -15.773  1.00 49.28           O  
ATOM   1210  CG  LEU A 161      14.320   1.967 -11.797  1.00 49.28           C  
ATOM   1211  CD1 LEU A 161      12.812   2.150 -11.773  1.00 49.28           C  
ATOM   1212  CD2 LEU A 161      14.734   0.762 -10.953  1.00 49.28           C  
ATOM   1213  N   ASP A 162      17.953   1.222 -15.234  1.00 42.59           N  
ATOM   1214  CA  ASP A 162      18.422   0.490 -16.406  1.00 42.59           C  
ATOM   1215  C   ASP A 162      17.297  -0.287 -17.062  1.00 42.59           C  
ATOM   1216  CB  ASP A 162      19.562  -0.463 -16.016  1.00 42.59           C  
ATOM   1217  O   ASP A 162      16.828  -1.292 -16.516  1.00 42.59           O  
ATOM   1218  CG  ASP A 162      20.344  -0.969 -17.219  1.00 42.59           C  
ATOM   1219  OD1 ASP A 162      20.266  -0.350 -18.297  1.00 42.59           O  
ATOM   1220  OD2 ASP A 162      21.047  -1.996 -17.078  1.00 42.59           O  
ATOM   1221  N   ASP A 163      16.453   0.417 -17.922  1.00 43.41           N  
ATOM   1222  CA  ASP A 163      15.734  -0.385 -18.906  1.00 43.41           C  
ATOM   1223  C   ASP A 163      16.375  -0.250 -20.297  1.00 43.41           C  
ATOM   1224  CB  ASP A 163      14.258   0.023 -18.969  1.00 43.41           C  
ATOM   1225  O   ASP A 163      16.609   0.862 -20.766  1.00 43.41           O  
ATOM   1226  CG  ASP A 163      13.375  -0.821 -18.062  1.00 43.41           C  
ATOM   1227  OD1 ASP A 163      13.828  -1.889 -17.594  1.00 43.41           O  
ATOM   1228  OD2 ASP A 163      12.219  -0.417 -17.828  1.00 43.41           O  
ATOM   1229  N   SER A 164      17.578  -0.637 -20.547  1.00 42.81           N  
ATOM   1230  CA  SER A 164      18.016  -1.122 -21.859  1.00 42.81           C  
ATOM   1231  C   SER A 164      16.969  -0.803 -22.938  1.00 42.81           C  
ATOM   1232  CB  SER A 164      18.266  -2.629 -21.812  1.00 42.81           C  
ATOM   1233  O   SER A 164      15.867  -1.336 -22.906  1.00 42.81           O  
ATOM   1234  OG  SER A 164      19.625  -2.902 -21.531  1.00 42.81           O  
ATOM   1235  N   ASP A 165      17.062   0.523 -23.609  1.00 46.16           N  
ATOM   1236  CA  ASP A 165      17.078   0.699 -25.062  1.00 46.16           C  
ATOM   1237  C   ASP A 165      17.219   2.174 -25.438  1.00 46.16           C  
ATOM   1238  CB  ASP A 165      15.805   0.123 -25.688  1.00 46.16           C  
ATOM   1239  O   ASP A 165      16.484   2.680 -26.281  1.00 46.16           O  
ATOM   1240  CG  ASP A 165      16.062  -1.090 -26.562  1.00 46.16           C  
ATOM   1241  OD1 ASP A 165      17.250  -1.382 -26.859  1.00 46.16           O  
ATOM   1242  OD2 ASP A 165      15.086  -1.759 -26.953  1.00 46.16           O  
ATOM   1243  N   SER A 166      18.234   3.104 -24.812  1.00 42.41           N  
ATOM   1244  CA  SER A 166      18.453   4.371 -25.500  1.00 42.41           C  
ATOM   1245  C   SER A 166      19.797   4.984 -25.125  1.00 42.41           C  
ATOM   1246  CB  SER A 166      17.328   5.355 -25.172  1.00 42.41           C  
ATOM   1247  O   SER A 166      20.203   4.941 -23.953  1.00 42.41           O  
ATOM   1248  OG  SER A 166      17.516   6.574 -25.875  1.00 42.41           O  
ATOM   1249  N   ASP A 167      20.875   4.941 -25.969  1.00 50.69           N  
ATOM   1250  CA  ASP A 167      22.219   5.500 -26.078  1.00 50.69           C  
ATOM   1251  C   ASP A 167      22.281   6.895 -25.453  1.00 50.69           C  
ATOM   1252  CB  ASP A 167      22.656   5.551 -27.547  1.00 50.69           C  
ATOM   1253  O   ASP A 167      23.359   7.367 -25.094  1.00 50.69           O  
ATOM   1254  CG  ASP A 167      23.984   4.859 -27.781  1.00 50.69           C  
ATOM   1255  OD1 ASP A 167      24.641   4.414 -26.812  1.00 50.69           O  
ATOM   1256  OD2 ASP A 167      24.406   4.758 -28.953  1.00 50.69           O  
ATOM   1257  N   ASP A 168      21.281   7.352 -24.641  1.00 48.47           N  
ATOM   1258  CA  ASP A 168      21.453   8.641 -23.984  1.00 48.47           C  
ATOM   1259  C   ASP A 168      20.797   8.633 -22.594  1.00 48.47           C  
ATOM   1260  CB  ASP A 168      20.875   9.766 -24.844  1.00 48.47           C  
ATOM   1261  O   ASP A 168      19.562   8.602 -22.500  1.00 48.47           O  
ATOM   1262  CG  ASP A 168      21.734  10.102 -26.047  1.00 48.47           C  
ATOM   1263  OD1 ASP A 168      22.969   9.859 -26.000  1.00 48.47           O  
ATOM   1264  OD2 ASP A 168      21.188  10.609 -27.047  1.00 48.47           O  
ATOM   1265  N   GLY A 169      21.062   7.695 -21.719  1.00 51.38           N  
ATOM   1266  CA  GLY A 169      21.031   7.609 -20.266  1.00 51.38           C  
ATOM   1267  C   GLY A 169      20.094   8.617 -19.625  1.00 51.38           C  
ATOM   1268  O   GLY A 169      20.000   8.688 -18.391  1.00 51.38           O  
ATOM   1269  N   LYS A 170      19.016   9.219 -20.219  1.00 55.94           N  
ATOM   1270  CA  LYS A 170      18.078  10.031 -19.453  1.00 55.94           C  
ATOM   1271  C   LYS A 170      16.688   9.984 -20.062  1.00 55.94           C  
ATOM   1272  CB  LYS A 170      18.578  11.477 -19.359  1.00 55.94           C  
ATOM   1273  O   LYS A 170      16.516  10.211 -21.266  1.00 55.94           O  
ATOM   1274  CG  LYS A 170      19.859  11.648 -18.562  1.00 55.94           C  
ATOM   1275  CD  LYS A 170      20.156  13.125 -18.297  1.00 55.94           C  
ATOM   1276  CE  LYS A 170      21.484  13.305 -17.594  1.00 55.94           C  
ATOM   1277  NZ  LYS A 170      21.734  14.734 -17.234  1.00 55.94           N  
ATOM   1278  N   CYS A 171      15.859   9.039 -19.641  1.00 58.47           N  
ATOM   1279  CA  CYS A 171      14.445   8.992 -20.016  1.00 58.47           C  
ATOM   1280  C   CYS A 171      13.750  10.305 -19.672  1.00 58.47           C  
ATOM   1281  CB  CYS A 171      13.742   7.828 -19.328  1.00 58.47           C  
ATOM   1282  O   CYS A 171      13.703  10.688 -18.500  1.00 58.47           O  
ATOM   1283  SG  CYS A 171      11.977   7.742 -19.656  1.00 58.47           S  
ATOM   1284  N   LYS A 172      13.852  11.406 -20.453  1.00 59.84           N  
ATOM   1285  CA  LYS A 172      13.391  12.797 -20.391  1.00 59.84           C  
ATOM   1286  C   LYS A 172      11.867  12.859 -20.359  1.00 59.84           C  
ATOM   1287  CB  LYS A 172      13.930  13.586 -21.578  1.00 59.84           C  
ATOM   1288  O   LYS A 172      11.289  13.727 -19.703  1.00 59.84           O  
ATOM   1289  CG  LYS A 172      15.406  13.938 -21.484  1.00 59.84           C  
ATOM   1290  CD  LYS A 172      15.852  14.836 -22.625  1.00 59.84           C  
ATOM   1291  CE  LYS A 172      17.344  15.148 -22.547  1.00 59.84           C  
ATOM   1292  NZ  LYS A 172      17.766  16.078 -23.625  1.00 59.84           N  
ATOM   1293  N   ASN A 173      11.039  11.617 -20.484  1.00 60.34           N  
ATOM   1294  CA  ASN A 173       9.586  11.688 -20.547  1.00 60.34           C  
ATOM   1295  C   ASN A 173       8.945  10.359 -20.156  1.00 60.34           C  
ATOM   1296  CB  ASN A 173       9.125  12.109 -21.938  1.00 60.34           C  
ATOM   1297  O   ASN A 173       7.867  10.016 -20.656  1.00 60.34           O  
ATOM   1298  CG  ASN A 173       9.258  13.602 -22.172  1.00 60.34           C  
ATOM   1299  ND2 ASN A 173       8.203  14.211 -22.703  1.00 60.34           N  
ATOM   1300  OD1 ASN A 173      10.289  14.203 -21.891  1.00 60.34           O  
ATOM   1301  N   CYS A 174       9.539   9.664 -19.141  1.00 62.78           N  
ATOM   1302  CA  CYS A 174       8.953   8.367 -18.797  1.00 62.78           C  
ATOM   1303  C   CYS A 174       7.758   8.531 -17.875  1.00 62.78           C  
ATOM   1304  CB  CYS A 174      10.000   7.465 -18.141  1.00 62.78           C  
ATOM   1305  O   CYS A 174       7.859   9.188 -16.828  1.00 62.78           O  
ATOM   1306  SG  CYS A 174      11.344   6.980 -19.250  1.00 62.78           S  
ATOM   1307  N   LYS A 175       6.566   8.586 -18.547  1.00 67.06           N  
ATOM   1308  CA  LYS A 175       5.250   8.656 -17.906  1.00 67.06           C  
ATOM   1309  C   LYS A 175       5.223   7.852 -16.609  1.00 67.06           C  
ATOM   1310  CB  LYS A 175       4.168   8.148 -18.875  1.00 67.06           C  
ATOM   1311  O   LYS A 175       4.602   8.266 -15.633  1.00 67.06           O  
ATOM   1312  CG  LYS A 175       2.750   8.367 -18.359  1.00 67.06           C  
ATOM   1313  CD  LYS A 175       1.719   7.891 -19.391  1.00 67.06           C  
ATOM   1314  CE  LYS A 175       0.298   8.086 -18.875  1.00 67.06           C  
ATOM   1315  NZ  LYS A 175      -0.715   7.574 -19.844  1.00 67.06           N  
ATOM   1316  N   TYR A 176       6.184   6.891 -16.500  1.00 69.69           N  
ATOM   1317  CA  TYR A 176       6.098   5.953 -15.391  1.00 69.69           C  
ATOM   1318  C   TYR A 176       7.113   6.297 -14.312  1.00 69.69           C  
ATOM   1319  CB  TYR A 176       6.316   4.520 -15.883  1.00 69.69           C  
ATOM   1320  O   TYR A 176       7.004   5.824 -13.180  1.00 69.69           O  
ATOM   1321  CG  TYR A 176       5.266   4.035 -16.844  1.00 69.69           C  
ATOM   1322  CD1 TYR A 176       3.980   3.719 -16.406  1.00 69.69           C  
ATOM   1323  CD2 TYR A 176       5.551   3.896 -18.203  1.00 69.69           C  
ATOM   1324  CE1 TYR A 176       3.008   3.273 -17.297  1.00 69.69           C  
ATOM   1325  CE2 TYR A 176       4.586   3.451 -19.094  1.00 69.69           C  
ATOM   1326  OH  TYR A 176       2.357   2.701 -19.516  1.00 69.69           O  
ATOM   1327  CZ  TYR A 176       3.318   3.143 -18.641  1.00 69.69           C  
ATOM   1328  N   LYS A 177       7.988   7.230 -14.562  1.00 70.75           N  
ATOM   1329  CA  LYS A 177       9.039   7.680 -13.648  1.00 70.75           C  
ATOM   1330  C   LYS A 177       8.453   8.523 -12.523  1.00 70.75           C  
ATOM   1331  CB  LYS A 177      10.109   8.469 -14.398  1.00 70.75           C  
ATOM   1332  O   LYS A 177       8.820   8.352 -11.352  1.00 70.75           O  
ATOM   1333  CG  LYS A 177      11.320   8.828 -13.555  1.00 70.75           C  
ATOM   1334  CD  LYS A 177      12.391   9.523 -14.391  1.00 70.75           C  
ATOM   1335  CE  LYS A 177      13.609   9.891 -13.539  1.00 70.75           C  
ATOM   1336  NZ  LYS A 177      14.656  10.578 -14.352  1.00 70.75           N  
ATOM   1337  N   LYS A 178       7.566   9.367 -12.891  1.00 71.75           N  
ATOM   1338  CA  LYS A 178       6.914  10.227 -11.914  1.00 71.75           C  
ATOM   1339  C   LYS A 178       6.043   9.422 -10.953  1.00 71.75           C  
ATOM   1340  CB  LYS A 178       6.070  11.289 -12.617  1.00 71.75           C  
ATOM   1341  O   LYS A 178       6.059   9.656  -9.742  1.00 71.75           O  
ATOM   1342  CG  LYS A 178       5.562  12.391 -11.688  1.00 71.75           C  
ATOM   1343  CD  LYS A 178       4.777  13.445 -12.461  1.00 71.75           C  
ATOM   1344  CE  LYS A 178       4.195  14.500 -11.523  1.00 71.75           C  
ATOM   1345  NZ  LYS A 178       3.416  15.531 -12.273  1.00 71.75           N  
ATOM   1346  N   LYS A 179       5.309   8.430 -11.523  1.00 74.81           N  
ATOM   1347  CA  LYS A 179       4.449   7.570 -10.719  1.00 74.81           C  
ATOM   1348  C   LYS A 179       5.273   6.668  -9.805  1.00 74.81           C  
ATOM   1349  CB  LYS A 179       3.547   6.723 -11.617  1.00 74.81           C  
ATOM   1350  O   LYS A 179       4.918   6.465  -8.641  1.00 74.81           O  
ATOM   1351  CG  LYS A 179       2.414   7.500 -12.266  1.00 74.81           C  
ATOM   1352  CD  LYS A 179       1.483   6.582 -13.055  1.00 74.81           C  
ATOM   1353  CE  LYS A 179       0.383   7.367 -13.758  1.00 74.81           C  
ATOM   1354  NZ  LYS A 179      -0.504   6.477 -14.562  1.00 74.81           N  
ATOM   1355  N   TYR A 180       6.371   6.203 -10.281  1.00 79.12           N  
ATOM   1356  CA  TYR A 180       7.273   5.344  -9.523  1.00 79.12           C  
ATOM   1357  C   TYR A 180       7.895   6.105  -8.359  1.00 79.12           C  
ATOM   1358  CB  TYR A 180       8.375   4.781 -10.422  1.00 79.12           C  
ATOM   1359  O   TYR A 180       7.941   5.602  -7.230  1.00 79.12           O  
ATOM   1360  CG  TYR A 180       9.453   4.035  -9.680  1.00 79.12           C  
ATOM   1361  CD1 TYR A 180      10.656   4.652  -9.359  1.00 79.12           C  
ATOM   1362  CD2 TYR A 180       9.266   2.713  -9.289  1.00 79.12           C  
ATOM   1363  CE1 TYR A 180      11.656   3.969  -8.672  1.00 79.12           C  
ATOM   1364  CE2 TYR A 180      10.258   2.020  -8.602  1.00 79.12           C  
ATOM   1365  OH  TYR A 180      12.430   1.973  -7.617  1.00 79.12           O  
ATOM   1366  CZ  TYR A 180      11.445   2.654  -8.297  1.00 79.12           C  
ATOM   1367  N   PHE A 181       8.344   7.297  -8.609  1.00 78.94           N  
ATOM   1368  CA  PHE A 181       8.969   8.109  -7.574  1.00 78.94           C  
ATOM   1369  C   PHE A 181       7.961   8.500  -6.500  1.00 78.94           C  
ATOM   1370  CB  PHE A 181       9.602   9.367  -8.188  1.00 78.94           C  
ATOM   1371  O   PHE A 181       8.289   8.523  -5.312  1.00 78.94           O  
ATOM   1372  CG  PHE A 181      10.961   9.133  -8.789  1.00 78.94           C  
ATOM   1373  CD1 PHE A 181      12.086   9.031  -7.977  1.00 78.94           C  
ATOM   1374  CD2 PHE A 181      11.117   9.023 -10.164  1.00 78.94           C  
ATOM   1375  CE1 PHE A 181      13.344   8.820  -8.531  1.00 78.94           C  
ATOM   1376  CE2 PHE A 181      12.367   8.812 -10.719  1.00 78.94           C  
ATOM   1377  CZ  PHE A 181      13.484   8.711  -9.906  1.00 78.94           C  
ATOM   1378  N   ALA A 182       6.766   8.836  -6.969  1.00 79.69           N  
ATOM   1379  CA  ALA A 182       5.688   9.148  -6.031  1.00 79.69           C  
ATOM   1380  C   ALA A 182       5.375   7.945  -5.141  1.00 79.69           C  
ATOM   1381  CB  ALA A 182       4.438   9.586  -6.785  1.00 79.69           C  
ATOM   1382  O   ALA A 182       5.191   8.094  -3.932  1.00 79.69           O  
ATOM   1383  N   LEU A 183       5.266   6.812  -5.684  1.00 83.19           N  
ATOM   1384  CA  LEU A 183       5.008   5.586  -4.938  1.00 83.19           C  
ATOM   1385  C   LEU A 183       6.145   5.297  -3.963  1.00 83.19           C  
ATOM   1386  CB  LEU A 183       4.828   4.406  -5.895  1.00 83.19           C  
ATOM   1387  O   LEU A 183       5.902   4.910  -2.816  1.00 83.19           O  
ATOM   1388  CG  LEU A 183       4.496   3.059  -5.254  1.00 83.19           C  
ATOM   1389  CD1 LEU A 183       3.176   3.146  -4.492  1.00 83.19           C  
ATOM   1390  CD2 LEU A 183       4.434   1.962  -6.312  1.00 83.19           C  
ATOM   1391  N   ARG A 184       7.305   5.383  -4.410  1.00 84.19           N  
ATOM   1392  CA  ARG A 184       8.484   5.164  -3.582  1.00 84.19           C  
ATOM   1393  C   ARG A 184       8.477   6.070  -2.357  1.00 84.19           C  
ATOM   1394  CB  ARG A 184       9.766   5.391  -4.395  1.00 84.19           C  
ATOM   1395  O   ARG A 184       8.781   5.629  -1.249  1.00 84.19           O  
ATOM   1396  CG  ARG A 184      11.039   4.980  -3.672  1.00 84.19           C  
ATOM   1397  CD  ARG A 184      12.266   5.176  -4.543  1.00 84.19           C  
ATOM   1398  NE  ARG A 184      13.500   4.879  -3.814  1.00 84.19           N  
ATOM   1399  NH1 ARG A 184      14.891   5.164  -5.633  1.00 84.19           N  
ATOM   1400  NH2 ARG A 184      15.766   4.594  -3.592  1.00 84.19           N  
ATOM   1401  CZ  ARG A 184      14.719   4.879  -4.348  1.00 84.19           C  
ATOM   1402  N   MET A 185       8.156   7.316  -2.521  1.00 84.38           N  
ATOM   1403  CA  MET A 185       8.078   8.273  -1.424  1.00 84.38           C  
ATOM   1404  C   MET A 185       6.973   7.898  -0.444  1.00 84.38           C  
ATOM   1405  CB  MET A 185       7.840   9.688  -1.962  1.00 84.38           C  
ATOM   1406  O   MET A 185       7.141   8.023   0.770  1.00 84.38           O  
ATOM   1407  CG  MET A 185       9.062  10.312  -2.615  1.00 84.38           C  
ATOM   1408  SD  MET A 185      10.492  10.414  -1.473  1.00 84.38           S  
ATOM   1409  CE  MET A 185       9.984  11.828  -0.451  1.00 84.38           C  
ATOM   1410  N   ARG A 186       5.859   7.418  -0.949  1.00 85.19           N  
ATOM   1411  CA  ARG A 186       4.738   7.004  -0.114  1.00 85.19           C  
ATOM   1412  C   ARG A 186       5.105   5.797   0.743  1.00 85.19           C  
ATOM   1413  CB  ARG A 186       3.516   6.680  -0.977  1.00 85.19           C  
ATOM   1414  O   ARG A 186       4.777   5.750   1.931  1.00 85.19           O  
ATOM   1415  CG  ARG A 186       2.770   7.906  -1.478  1.00 85.19           C  
ATOM   1416  CD  ARG A 186       1.515   7.527  -2.250  1.00 85.19           C  
ATOM   1417  NE  ARG A 186       0.952   8.672  -2.959  1.00 85.19           N  
ATOM   1418  NH1 ARG A 186      -0.814   7.500  -3.877  1.00 85.19           N  
ATOM   1419  NH2 ARG A 186      -0.565   9.734  -4.316  1.00 85.19           N  
ATOM   1420  CZ  ARG A 186      -0.141   8.633  -3.717  1.00 85.19           C  
ATOM   1421  N   MET A 187       5.781   4.918   0.178  1.00 84.56           N  
ATOM   1422  CA  MET A 187       6.180   3.703   0.885  1.00 84.56           C  
ATOM   1423  C   MET A 187       7.234   4.012   1.944  1.00 84.56           C  
ATOM   1424  CB  MET A 187       6.715   2.660  -0.096  1.00 84.56           C  
ATOM   1425  O   MET A 187       7.215   3.432   3.031  1.00 84.56           O  
ATOM   1426  CG  MET A 187       5.641   2.023  -0.962  1.00 84.56           C  
ATOM   1427  SD  MET A 187       6.309   0.733  -2.082  1.00 84.56           S  
ATOM   1428  CE  MET A 187       6.574  -0.614  -0.896  1.00 84.56           C  
ATOM   1429  N   LYS A 188       8.117   4.902   1.562  1.00 87.62           N  
ATOM   1430  CA  LYS A 188       9.125   5.367   2.520  1.00 87.62           C  
ATOM   1431  C   LYS A 188       8.461   5.988   3.748  1.00 87.62           C  
ATOM   1432  CB  LYS A 188      10.062   6.375   1.863  1.00 87.62           C  
ATOM   1433  O   LYS A 188       8.883   5.734   4.879  1.00 87.62           O  
ATOM   1434  CG  LYS A 188      11.266   6.750   2.723  1.00 87.62           C  
ATOM   1435  CD  LYS A 188      12.203   7.703   1.988  1.00 87.62           C  
ATOM   1436  CE  LYS A 188      13.367   8.125   2.867  1.00 87.62           C  
ATOM   1437  NZ  LYS A 188      14.297   9.055   2.150  1.00 87.62           N  
ATOM   1438  N   GLN A 189       7.461   6.758   3.533  1.00 84.38           N  
ATOM   1439  CA  GLN A 189       6.715   7.395   4.613  1.00 84.38           C  
ATOM   1440  C   GLN A 189       6.016   6.359   5.488  1.00 84.38           C  
ATOM   1441  CB  GLN A 189       5.695   8.383   4.051  1.00 84.38           C  
ATOM   1442  O   GLN A 189       6.008   6.477   6.715  1.00 84.38           O  
ATOM   1443  CG  GLN A 189       6.309   9.703   3.584  1.00 84.38           C  
ATOM   1444  CD  GLN A 189       5.277  10.648   3.002  1.00 84.38           C  
ATOM   1445  NE2 GLN A 189       5.730  11.828   2.578  1.00 84.38           N  
ATOM   1446  OE1 GLN A 189       4.086  10.336   2.936  1.00 84.38           O  
ATOM   1447  N   VAL A 190       5.422   5.461   4.832  1.00 85.75           N  
ATOM   1448  CA  VAL A 190       4.738   4.379   5.535  1.00 85.75           C  
ATOM   1449  C   VAL A 190       5.742   3.594   6.375  1.00 85.75           C  
ATOM   1450  CB  VAL A 190       4.008   3.436   4.559  1.00 85.75           C  
ATOM   1451  O   VAL A 190       5.465   3.254   7.527  1.00 85.75           O  
ATOM   1452  CG1 VAL A 190       3.453   2.217   5.293  1.00 85.75           C  
ATOM   1453  CG2 VAL A 190       2.887   4.180   3.834  1.00 85.75           C  
ATOM   1454  N   ALA A 191       6.879   3.209   5.859  1.00 86.19           N  
ATOM   1455  CA  ALA A 191       7.938   2.482   6.555  1.00 86.19           C  
ATOM   1456  C   ALA A 191       8.430   3.266   7.770  1.00 86.19           C  
ATOM   1457  CB  ALA A 191       9.102   2.191   5.605  1.00 86.19           C  
ATOM   1458  O   ALA A 191       8.648   2.691   8.836  1.00 86.19           O  
ATOM   1459  N   MET A 192       8.625   4.566   7.566  1.00 87.38           N  
ATOM   1460  CA  MET A 192       9.062   5.426   8.664  1.00 87.38           C  
ATOM   1461  C   MET A 192       8.031   5.434   9.789  1.00 87.38           C  
ATOM   1462  CB  MET A 192       9.305   6.855   8.164  1.00 87.38           C  
ATOM   1463  O   MET A 192       8.391   5.422  10.969  1.00 87.38           O  
ATOM   1464  CG  MET A 192      10.641   7.043   7.473  1.00 87.38           C  
ATOM   1465  SD  MET A 192      10.977   8.797   7.051  1.00 87.38           S  
ATOM   1466  CE  MET A 192      10.281   8.859   5.375  1.00 87.38           C  
ATOM   1467  N   GLN A 193       6.715   5.496   9.422  1.00 84.62           N  
ATOM   1468  CA  GLN A 193       5.617   5.461  10.383  1.00 84.62           C  
ATOM   1469  C   GLN A 193       5.594   4.137  11.141  1.00 84.62           C  
ATOM   1470  CB  GLN A 193       4.277   5.688   9.680  1.00 84.62           C  
ATOM   1471  O   GLN A 193       5.289   4.105  12.336  1.00 84.62           O  
ATOM   1472  CG  GLN A 193       3.996   7.145   9.352  1.00 84.62           C  
ATOM   1473  CD  GLN A 193       2.688   7.336   8.602  1.00 84.62           C  
ATOM   1474  NE2 GLN A 193       2.428   8.562   8.164  1.00 84.62           N  
ATOM   1475  OE1 GLN A 193       1.916   6.387   8.430  1.00 84.62           O  
ATOM   1476  N   LEU A 194       5.840   3.068  10.539  1.00 84.50           N  
ATOM   1477  CA  LEU A 194       5.855   1.738  11.141  1.00 84.50           C  
ATOM   1478  C   LEU A 194       7.027   1.590  12.109  1.00 84.50           C  
ATOM   1479  CB  LEU A 194       5.938   0.663  10.055  1.00 84.50           C  
ATOM   1480  O   LEU A 194       6.895   0.951  13.156  1.00 84.50           O  
ATOM   1481  CG  LEU A 194       4.680   0.451   9.211  1.00 84.50           C  
ATOM   1482  CD1 LEU A 194       4.965  -0.504   8.055  1.00 84.50           C  
ATOM   1483  CD2 LEU A 194       3.539  -0.076  10.078  1.00 84.50           C  
ATOM   1484  N   ILE A 195       8.203   2.156  11.742  1.00 84.56           N  
ATOM   1485  CA  ILE A 195       9.398   2.113  12.578  1.00 84.56           C  
ATOM   1486  C   ILE A 195       9.203   3.004  13.805  1.00 84.56           C  
ATOM   1487  CB  ILE A 195      10.656   2.551  11.789  1.00 84.56           C  
ATOM   1488  O   ILE A 195       9.648   2.664  14.898  1.00 84.56           O  
ATOM   1489  CG1 ILE A 195      10.938   1.573  10.641  1.00 84.56           C  
ATOM   1490  CG2 ILE A 195      11.867   2.660  12.727  1.00 84.56           C  
ATOM   1491  CD1 ILE A 195      11.984   2.062   9.656  1.00 84.56           C  
ATOM   1492  N   GLU A 196       8.539   4.152  13.766  1.00 79.81           N  
ATOM   1493  CA  GLU A 196       8.289   5.094  14.852  1.00 79.81           C  
ATOM   1494  C   GLU A 196       7.230   4.562  15.812  1.00 79.81           C  
ATOM   1495  CB  GLU A 196       7.863   6.457  14.297  1.00 79.81           C  
ATOM   1496  O   GLU A 196       7.246   4.887  17.000  1.00 79.81           O  
ATOM   1497  CG  GLU A 196       9.008   7.266  13.703  1.00 79.81           C  
ATOM   1498  CD  GLU A 196       8.555   8.578  13.078  1.00 79.81           C  
ATOM   1499  OE1 GLU A 196       9.406   9.320  12.539  1.00 79.81           O  
ATOM   1500  OE2 GLU A 196       7.336   8.867  13.141  1.00 79.81           O  
ATOM   1501  N   ASP A 197       6.254   3.732  15.375  1.00 71.44           N  
ATOM   1502  CA  ASP A 197       5.199   3.104  16.172  1.00 71.44           C  
ATOM   1503  C   ASP A 197       5.738   1.900  16.938  1.00 71.44           C  
ATOM   1504  CB  ASP A 197       4.039   2.676  15.266  1.00 71.44           C  
ATOM   1505  O   ASP A 197       5.086   1.408  17.859  1.00 71.44           O  
ATOM   1506  CG  ASP A 197       3.098   3.818  14.930  1.00 71.44           C  
ATOM   1507  OD1 ASP A 197       3.240   4.918  15.508  1.00 71.44           O  
ATOM   1508  OD2 ASP A 197       2.205   3.619  14.078  1.00 71.44           O  
ATOM   1509  N   LEU A 198       7.012   1.385  16.734  1.00 59.75           N  
ATOM   1510  CA  LEU A 198       7.703   0.363  17.516  1.00 59.75           C  
ATOM   1511  C   LEU A 198       8.430   0.984  18.703  1.00 59.75           C  
ATOM   1512  CB  LEU A 198       8.703  -0.395  16.641  1.00 59.75           C  
ATOM   1513  O   LEU A 198       8.492   0.386  19.781  1.00 59.75           O  
ATOM   1514  CG  LEU A 198       8.125  -1.503  15.750  1.00 59.75           C  
ATOM   1515  CD1 LEU A 198       9.008  -1.729  14.531  1.00 59.75           C  
ATOM   1516  CD2 LEU A 198       7.961  -2.793  16.547  1.00 59.75           C  
TER    1517      LEU A 198                                                      
ENDMDL                                                                          
END                                                                             
