# Supplementary material for: Phosphorylation tunes strain-specific protein condensation during rotavirus replication organelle assembly
Source: EMBO J. 2026 May 26;45(13):4733–65. doi: 10.1038/s44318-026-00814-z (PMC13324165; doi:10.1038/s44318-026-00814-z)
Supplement: Supplementary file 11 — Source data Fig. 9 [file 44318_2026_814_MOESM11_ESM.zip › Figure_7/Figure 7A/NSP5 SA11/NSP5SA11_d9b1a_unrelaxed_rank_005_alphafold2_ptm_model_4_seed_000.pdb]

MODEL     1                                                                     
ATOM      1  N   MET A   1      -3.250  20.562  -4.945  1.00 32.41           N  
ATOM      2  CA  MET A   1      -2.684  21.188  -3.756  1.00 32.41           C  
ATOM      3  C   MET A   1      -2.109  20.141  -2.811  1.00 32.41           C  
ATOM      4  CB  MET A   1      -3.740  22.031  -3.029  1.00 32.41           C  
ATOM      5  O   MET A   1      -2.803  19.188  -2.434  1.00 32.41           O  
ATOM      6  CG  MET A   1      -4.211  23.234  -3.816  1.00 32.41           C  
ATOM      7  SD  MET A   1      -4.078  24.797  -2.855  1.00 32.41           S  
ATOM      8  CE  MET A   1      -5.758  24.891  -2.174  1.00 32.41           C  
ATOM      9  N   SER A   2      -0.859  19.641  -3.018  1.00 32.31           N  
ATOM     10  CA  SER A   2      -0.024  18.688  -2.297  1.00 32.31           C  
ATOM     11  C   SER A   2       0.711  19.359  -1.140  1.00 32.31           C  
ATOM     12  CB  SER A   2       0.984  18.031  -3.242  1.00 32.31           C  
ATOM     13  O   SER A   2       1.166  20.500  -1.263  1.00 32.31           O  
ATOM     14  OG  SER A   2       1.114  18.781  -4.438  1.00 32.31           O  
ATOM     15  N   LEU A   3       0.335  18.953   0.047  1.00 34.00           N  
ATOM     16  CA  LEU A   3       0.886  19.188   1.378  1.00 34.00           C  
ATOM     17  C   LEU A   3       1.920  18.125   1.732  1.00 34.00           C  
ATOM     18  CB  LEU A   3      -0.230  19.203   2.426  1.00 34.00           C  
ATOM     19  O   LEU A   3       1.698  16.938   1.496  1.00 34.00           O  
ATOM     20  CG  LEU A   3      -1.249  20.328   2.316  1.00 34.00           C  
ATOM     21  CD1 LEU A   3      -2.486  20.016   3.148  1.00 34.00           C  
ATOM     22  CD2 LEU A   3      -0.627  21.656   2.756  1.00 34.00           C  
ATOM     23  N   SER A   4       3.156  18.422   1.616  1.00 37.22           N  
ATOM     24  CA  SER A   4       4.285  17.625   2.074  1.00 37.22           C  
ATOM     25  C   SER A   4       4.777  18.094   3.439  1.00 37.22           C  
ATOM     26  CB  SER A   4       5.430  17.672   1.062  1.00 37.22           C  
ATOM     27  O   SER A   4       4.891  19.297   3.686  1.00 37.22           O  
ATOM     28  OG  SER A   4       5.270  18.781   0.180  1.00 37.22           O  
ATOM     29  N   ILE A   5       4.559  17.297   4.500  1.00 43.94           N  
ATOM     30  CA  ILE A   5       5.070  17.406   5.859  1.00 43.94           C  
ATOM     31  C   ILE A   5       6.367  16.609   5.992  1.00 43.94           C  
ATOM     32  CB  ILE A   5       4.035  16.922   6.898  1.00 43.94           C  
ATOM     33  O   ILE A   5       6.441  15.461   5.551  1.00 43.94           O  
ATOM     34  CG1 ILE A   5       2.678  17.578   6.656  1.00 43.94           C  
ATOM     35  CG2 ILE A   5       4.531  17.188   8.320  1.00 43.94           C  
ATOM     36  CD1 ILE A   5       1.515  16.906   7.359  1.00 43.94           C  
ATOM     37  N   ASP A   6       7.484  17.250   6.066  1.00 46.38           N  
ATOM     38  CA  ASP A   6       8.852  16.828   6.363  1.00 46.38           C  
ATOM     39  C   ASP A   6       8.992  16.406   7.824  1.00 46.38           C  
ATOM     40  CB  ASP A   6       9.828  17.969   6.047  1.00 46.38           C  
ATOM     41  O   ASP A   6       8.766  17.219   8.734  1.00 46.38           O  
ATOM     42  CG  ASP A   6      11.281  17.516   6.062  1.00 46.38           C  
ATOM     43  OD1 ASP A   6      11.547  16.312   6.227  1.00 46.38           O  
ATOM     44  OD2 ASP A   6      12.172  18.375   5.914  1.00 46.38           O  
ATOM     45  N   VAL A   7       8.945  15.125   8.156  1.00 55.03           N  
ATOM     46  CA  VAL A   7       9.016  14.492   9.469  1.00 55.03           C  
ATOM     47  C   VAL A   7      10.477  14.258   9.852  1.00 55.03           C  
ATOM     48  CB  VAL A   7       8.242  13.156   9.492  1.00 55.03           C  
ATOM     49  O   VAL A   7      10.766  13.688  10.914  1.00 55.03           O  
ATOM     50  CG1 VAL A   7       6.844  13.352  10.086  1.00 55.03           C  
ATOM     51  CG2 VAL A   7       8.148  12.562   8.086  1.00 55.03           C  
ATOM     52  N   THR A   8      11.492  14.852   9.125  1.00 54.25           N  
ATOM     53  CA  THR A   8      12.875  14.648   9.547  1.00 54.25           C  
ATOM     54  C   THR A   8      13.242  15.594  10.688  1.00 54.25           C  
ATOM     55  CB  THR A   8      13.844  14.844   8.375  1.00 54.25           C  
ATOM     56  O   THR A   8      14.289  15.438  11.312  1.00 54.25           O  
ATOM     57  CG2 THR A   8      13.648  13.773   7.305  1.00 54.25           C  
ATOM     58  OG1 THR A   8      13.617  16.141   7.789  1.00 54.25           O  
ATOM     59  N   SER A   9      12.305  16.312  11.234  1.00 42.41           N  
ATOM     60  CA  SER A   9      12.812  17.125  12.328  1.00 42.41           C  
ATOM     61  C   SER A   9      11.984  16.922  13.594  1.00 42.41           C  
ATOM     62  CB  SER A   9      12.820  18.609  11.938  1.00 42.41           C  
ATOM     63  O   SER A   9      11.609  17.906  14.250  1.00 42.41           O  
ATOM     64  OG  SER A   9      11.523  19.031  11.578  1.00 42.41           O  
ATOM     65  N   LEU A  10      11.438  15.695  13.773  1.00 47.38           N  
ATOM     66  CA  LEU A  10      10.812  15.406  15.062  1.00 47.38           C  
ATOM     67  C   LEU A  10      11.859  15.047  16.109  1.00 47.38           C  
ATOM     68  CB  LEU A  10       9.797  14.266  14.922  1.00 47.38           C  
ATOM     69  O   LEU A  10      12.883  14.445  15.789  1.00 47.38           O  
ATOM     70  CG  LEU A  10       8.523  14.586  14.133  1.00 47.38           C  
ATOM     71  CD1 LEU A  10       7.941  13.312  13.531  1.00 47.38           C  
ATOM     72  CD2 LEU A  10       7.504  15.273  15.031  1.00 47.38           C  
ATOM     73  N   PRO A  11      11.938  15.805  17.219  1.00 43.94           N  
ATOM     74  CA  PRO A  11      12.883  15.500  18.312  1.00 43.94           C  
ATOM     75  C   PRO A  11      12.875  14.023  18.703  1.00 43.94           C  
ATOM     76  CB  PRO A  11      12.383  16.375  19.453  1.00 43.94           C  
ATOM     77  O   PRO A  11      11.820  13.398  18.734  1.00 43.94           O  
ATOM     78  CG  PRO A  11      11.039  16.859  19.016  1.00 43.94           C  
ATOM     79  CD  PRO A  11      10.859  16.516  17.562  1.00 43.94           C  
ATOM     80  N   SER A  12      13.906  13.250  18.312  1.00 38.97           N  
ATOM     81  CA  SER A  12      14.383  11.930  18.703  1.00 38.97           C  
ATOM     82  C   SER A  12      14.305  11.742  20.203  1.00 38.97           C  
ATOM     83  CB  SER A  12      15.820  11.719  18.219  1.00 38.97           C  
ATOM     84  O   SER A  12      14.656  12.641  20.969  1.00 38.97           O  
ATOM     85  OG  SER A  12      15.914  11.867  16.812  1.00 38.97           O  
ATOM     86  N   ILE A  13      13.266  11.125  20.828  1.00 44.72           N  
ATOM     87  CA  ILE A  13      13.133  10.703  22.219  1.00 44.72           C  
ATOM     88  C   ILE A  13      14.234   9.711  22.578  1.00 44.72           C  
ATOM     89  CB  ILE A  13      11.742  10.078  22.500  1.00 44.72           C  
ATOM     90  O   ILE A  13      14.414   8.703  21.891  1.00 44.72           O  
ATOM     91  CG1 ILE A  13      10.633  11.000  21.984  1.00 44.72           C  
ATOM     92  CG2 ILE A  13      11.562   9.781  23.984  1.00 44.72           C  
ATOM     93  CD1 ILE A  13       9.250  10.359  21.953  1.00 44.72           C  
ATOM     94  N   PRO A  14      15.359  10.117  23.234  1.00 38.09           N  
ATOM     95  CA  PRO A  14      16.422   9.227  23.688  1.00 38.09           C  
ATOM     96  C   PRO A  14      15.898   8.062  24.531  1.00 38.09           C  
ATOM     97  CB  PRO A  14      17.312  10.141  24.531  1.00 38.09           C  
ATOM     98  O   PRO A  14      14.875   8.203  25.203  1.00 38.09           O  
ATOM     99  CG  PRO A  14      16.469  11.336  24.828  1.00 38.09           C  
ATOM    100  CD  PRO A  14      15.305  11.344  23.875  1.00 38.09           C  
ATOM    101  N   SER A  15      16.062   6.773  24.000  1.00 44.81           N  
ATOM    102  CA  SER A  15      15.953   5.395  24.469  1.00 44.81           C  
ATOM    103  C   SER A  15      16.562   5.227  25.844  1.00 44.81           C  
ATOM    104  CB  SER A  15      16.625   4.441  23.484  1.00 44.81           C  
ATOM    105  O   SER A  15      16.891   4.113  26.266  1.00 44.81           O  
ATOM    106  OG  SER A  15      18.000   4.773  23.312  1.00 44.81           O  
ATOM    107  N   THR A  16      16.625   6.250  26.797  1.00 41.44           N  
ATOM    108  CA  THR A  16      17.109   5.859  28.109  1.00 41.44           C  
ATOM    109  C   THR A  16      15.945   5.602  29.062  1.00 41.44           C  
ATOM    110  CB  THR A  16      18.031   6.938  28.719  1.00 41.44           C  
ATOM    111  O   THR A  16      16.141   5.238  30.219  1.00 41.44           O  
ATOM    112  CG2 THR A  16      19.359   6.992  27.969  1.00 41.44           C  
ATOM    113  OG1 THR A  16      17.391   8.211  28.625  1.00 41.44           O  
ATOM    114  N   ILE A  17      14.750   5.227  28.594  1.00 42.16           N  
ATOM    115  CA  ILE A  17      13.805   4.812  29.625  1.00 42.16           C  
ATOM    116  C   ILE A  17      13.539   3.314  29.516  1.00 42.16           C  
ATOM    117  CB  ILE A  17      12.484   5.605  29.531  1.00 42.16           C  
ATOM    118  O   ILE A  17      12.406   2.863  29.703  1.00 42.16           O  
ATOM    119  CG1 ILE A  17      12.750   7.109  29.641  1.00 42.16           C  
ATOM    120  CG2 ILE A  17      11.492   5.141  30.609  1.00 42.16           C  
ATOM    121  CD1 ILE A  17      11.500   7.973  29.531  1.00 42.16           C  
ATOM    122  N   TYR A  18      14.523   2.523  28.984  1.00 43.06           N  
ATOM    123  CA  TYR A  18      14.250   1.100  29.141  1.00 43.06           C  
ATOM    124  C   TYR A  18      15.250   0.450  30.094  1.00 43.06           C  
ATOM    125  CB  TYR A  18      14.281   0.392  27.797  1.00 43.06           C  
ATOM    126  O   TYR A  18      16.406   0.239  29.734  1.00 43.06           O  
ATOM    127  CG  TYR A  18      13.031   0.607  26.969  1.00 43.06           C  
ATOM    128  CD1 TYR A  18      11.883  -0.149  27.188  1.00 43.06           C  
ATOM    129  CD2 TYR A  18      13.000   1.564  25.953  1.00 43.06           C  
ATOM    130  CE1 TYR A  18      10.734   0.043  26.438  1.00 43.06           C  
ATOM    131  CE2 TYR A  18      11.859   1.766  25.188  1.00 43.06           C  
ATOM    132  OH  TYR A  18       9.594   1.197  24.688  1.00 43.06           O  
ATOM    133  CZ  TYR A  18      10.734   1.002  25.438  1.00 43.06           C  
ATOM    134  N   LYS A  19      15.656   1.113  31.234  1.00 29.75           N  
ATOM    135  CA  LYS A  19      16.438   0.377  32.219  1.00 29.75           C  
ATOM    136  C   LYS A  19      15.531  -0.359  33.219  1.00 29.75           C  
ATOM    137  CB  LYS A  19      17.375   1.322  33.000  1.00 29.75           C  
ATOM    138  O   LYS A  19      14.828   0.269  34.000  1.00 29.75           O  
ATOM    139  CG  LYS A  19      18.594   1.763  32.188  1.00 29.75           C  
ATOM    140  CD  LYS A  19      19.891   1.238  32.812  1.00 29.75           C  
ATOM    141  CE  LYS A  19      21.094   1.623  31.969  1.00 29.75           C  
ATOM    142  NZ  LYS A  19      22.359   1.068  32.531  1.00 29.75           N  
ATOM    143  N   ASN A  20      14.672  -1.244  32.750  1.00 37.50           N  
ATOM    144  CA  ASN A  20      14.148  -2.127  33.812  1.00 37.50           C  
ATOM    145  C   ASN A  20      14.938  -3.428  33.875  1.00 37.50           C  
ATOM    146  CB  ASN A  20      12.664  -2.422  33.562  1.00 37.50           C  
ATOM    147  O   ASN A  20      15.125  -4.109  32.875  1.00 37.50           O  
ATOM    148  CG  ASN A  20      11.797  -2.096  34.750  1.00 37.50           C  
ATOM    149  ND2 ASN A  20      10.492  -2.322  34.625  1.00 37.50           N  
ATOM    150  OD1 ASN A  20      12.297  -1.643  35.781  1.00 37.50           O  
ATOM    151  N   GLU A  21      16.188  -3.471  34.438  1.00 30.19           N  
ATOM    152  CA  GLU A  21      16.969  -4.473  35.156  1.00 30.19           C  
ATOM    153  C   GLU A  21      16.062  -5.430  35.938  1.00 30.19           C  
ATOM    154  CB  GLU A  21      17.953  -3.805  36.125  1.00 30.19           C  
ATOM    155  O   GLU A  21      15.391  -5.027  36.875  1.00 30.19           O  
ATOM    156  CG  GLU A  21      19.328  -3.549  35.500  1.00 30.19           C  
ATOM    157  CD  GLU A  21      20.375  -3.131  36.531  1.00 30.19           C  
ATOM    158  OE1 GLU A  21      21.562  -3.492  36.375  1.00 30.19           O  
ATOM    159  OE2 GLU A  21      20.000  -2.439  37.500  1.00 30.19           O  
ATOM    160  N   SER A  22      15.234  -6.312  35.312  1.00 34.28           N  
ATOM    161  CA  SER A  22      14.586  -7.367  36.062  1.00 34.28           C  
ATOM    162  C   SER A  22      15.273  -8.711  35.875  1.00 34.28           C  
ATOM    163  CB  SER A  22      13.109  -7.477  35.688  1.00 34.28           C  
ATOM    164  O   SER A  22      15.609  -9.070  34.719  1.00 34.28           O  
ATOM    165  OG  SER A  22      12.547  -6.191  35.500  1.00 34.28           O  
ATOM    166  N   SER A  23      16.359  -9.070  36.656  1.00 29.70           N  
ATOM    167  CA  SER A  23      16.828 -10.234  37.406  1.00 29.70           C  
ATOM    168  C   SER A  23      16.172 -11.508  36.906  1.00 29.70           C  
ATOM    169  CB  SER A  23      16.547 -10.055  38.906  1.00 29.70           C  
ATOM    170  O   SER A  23      14.953 -11.555  36.719  1.00 29.70           O  
ATOM    171  OG  SER A  23      17.438  -9.094  39.469  1.00 29.70           O  
ATOM    172  N   SER A  24      16.828 -12.234  36.000  1.00 31.16           N  
ATOM    173  CA  SER A  24      17.078 -13.586  35.500  1.00 31.16           C  
ATOM    174  C   SER A  24      16.844 -14.625  36.562  1.00 31.16           C  
ATOM    175  CB  SER A  24      18.516 -13.703  34.969  1.00 31.16           C  
ATOM    176  O   SER A  24      17.500 -14.609  37.625  1.00 31.16           O  
ATOM    177  OG  SER A  24      18.672 -12.945  33.781  1.00 31.16           O  
ATOM    178  N   THR A  25      15.625 -14.914  37.031  1.00 31.25           N  
ATOM    179  CA  THR A  25      15.328 -16.188  37.688  1.00 31.25           C  
ATOM    180  C   THR A  25      14.727 -17.172  36.688  1.00 31.25           C  
ATOM    181  CB  THR A  25      14.375 -15.984  38.875  1.00 31.25           C  
ATOM    182  O   THR A  25      13.789 -16.844  35.969  1.00 31.25           O  
ATOM    183  CG2 THR A  25      15.039 -15.188  40.000  1.00 31.25           C  
ATOM    184  OG1 THR A  25      13.203 -15.289  38.438  1.00 31.25           O  
ATOM    185  N   THR A  26      15.539 -17.969  35.969  1.00 34.12           N  
ATOM    186  CA  THR A  26      15.609 -19.359  35.531  1.00 34.12           C  
ATOM    187  C   THR A  26      14.492 -20.188  36.188  1.00 34.12           C  
ATOM    188  CB  THR A  26      16.969 -19.984  35.906  1.00 34.12           C  
ATOM    189  O   THR A  26      14.273 -20.094  37.406  1.00 34.12           O  
ATOM    190  CG2 THR A  26      18.078 -19.469  35.000  1.00 34.12           C  
ATOM    191  OG1 THR A  26      17.297 -19.641  37.250  1.00 34.12           O  
ATOM    192  N   SER A  27      13.383 -20.359  35.594  1.00 30.28           N  
ATOM    193  CA  SER A  27      12.516 -21.484  35.906  1.00 30.28           C  
ATOM    194  C   SER A  27      12.383 -22.406  34.688  1.00 30.28           C  
ATOM    195  CB  SER A  27      11.125 -21.016  36.344  1.00 30.28           C  
ATOM    196  O   SER A  27      12.219 -21.938  33.562  1.00 30.28           O  
ATOM    197  OG  SER A  27      10.406 -20.484  35.219  1.00 30.28           O  
ATOM    198  N   THR A  28      13.305 -23.375  34.594  1.00 37.59           N  
ATOM    199  CA  THR A  28      13.305 -24.719  34.000  1.00 37.59           C  
ATOM    200  C   THR A  28      12.070 -25.500  34.469  1.00 37.59           C  
ATOM    201  CB  THR A  28      14.570 -25.500  34.406  1.00 37.59           C  
ATOM    202  O   THR A  28      11.891 -25.766  35.656  1.00 37.59           O  
ATOM    203  CG2 THR A  28      15.742 -25.141  33.500  1.00 37.59           C  
ATOM    204  OG1 THR A  28      14.930 -25.172  35.750  1.00 37.59           O  
ATOM    205  N   LEU A  29      10.820 -25.203  33.875  1.00 34.72           N  
ATOM    206  CA  LEU A  29       9.711 -26.156  33.875  1.00 34.72           C  
ATOM    207  C   LEU A  29       9.266 -26.469  32.469  1.00 34.72           C  
ATOM    208  CB  LEU A  29       8.539 -25.609  34.688  1.00 34.72           C  
ATOM    209  O   LEU A  29       8.984 -25.562  31.672  1.00 34.72           O  
ATOM    210  CG  LEU A  29       7.984 -26.531  35.781  1.00 34.72           C  
ATOM    211  CD1 LEU A  29       8.547 -26.141  37.156  1.00 34.72           C  
ATOM    212  CD2 LEU A  29       6.457 -26.484  35.781  1.00 34.72           C  
ATOM    213  N   SER A  30       9.898 -27.438  31.812  1.00 30.19           N  
ATOM    214  CA  SER A  30       9.508 -28.703  31.188  1.00 30.19           C  
ATOM    215  C   SER A  30       8.086 -28.625  30.641  1.00 30.19           C  
ATOM    216  CB  SER A  30       9.609 -29.844  32.188  1.00 30.19           C  
ATOM    217  O   SER A  30       7.137 -28.391  31.391  1.00 30.19           O  
ATOM    218  OG  SER A  30       9.172 -31.062  31.625  1.00 30.19           O  
ATOM    219  N   GLY A  31       7.906 -28.062  29.391  1.00 35.19           N  
ATOM    220  CA  GLY A  31       6.855 -28.516  28.500  1.00 35.19           C  
ATOM    221  C   GLY A  31       7.207 -28.344  27.031  1.00 35.19           C  
ATOM    222  O   GLY A  31       7.773 -27.328  26.625  1.00 35.19           O  
ATOM    223  N   LYS A  32       8.133 -29.109  26.516  1.00 36.50           N  
ATOM    224  CA  LYS A  32       8.555 -29.469  25.172  1.00 36.50           C  
ATOM    225  C   LYS A  32       7.707 -28.750  24.109  1.00 36.50           C  
ATOM    226  CB  LYS A  32       8.484 -30.984  24.969  1.00 36.50           C  
ATOM    227  O   LYS A  32       6.520 -29.062  23.969  1.00 36.50           O  
ATOM    228  CG  LYS A  32       9.461 -31.766  25.828  1.00 36.50           C  
ATOM    229  CD  LYS A  32       9.367 -33.250  25.547  1.00 36.50           C  
ATOM    230  CE  LYS A  32      10.531 -34.031  26.172  1.00 36.50           C  
ATOM    231  NZ  LYS A  32      10.438 -35.500  25.906  1.00 36.50           N  
ATOM    232  N   SER A  33       7.613 -27.359  24.203  1.00 46.03           N  
ATOM    233  CA  SER A  33       7.184 -26.641  23.016  1.00 46.03           C  
ATOM    234  C   SER A  33       8.211 -26.750  21.891  1.00 46.03           C  
ATOM    235  CB  SER A  33       6.949 -25.156  23.359  1.00 46.03           C  
ATOM    236  O   SER A  33       9.414 -26.734  22.141  1.00 46.03           O  
ATOM    237  OG  SER A  33       8.070 -24.609  24.031  1.00 46.03           O  
ATOM    238  N   ILE A  34       8.367 -27.906  21.359  1.00 44.56           N  
ATOM    239  CA  ILE A  34       8.984 -28.031  20.047  1.00 44.56           C  
ATOM    240  C   ILE A  34       9.672 -26.703  19.688  1.00 44.56           C  
ATOM    241  CB  ILE A  34       7.953 -28.406  18.969  1.00 44.56           C  
ATOM    242  O   ILE A  34       9.039 -25.656  19.672  1.00 44.56           O  
ATOM    243  CG1 ILE A  34       8.203 -29.844  18.484  1.00 44.56           C  
ATOM    244  CG2 ILE A  34       7.992 -27.422  17.797  1.00 44.56           C  
ATOM    245  CD1 ILE A  34       6.930 -30.625  18.188  1.00 44.56           C  
ATOM    246  N   GLY A  35      10.609 -26.312  20.484  1.00 36.78           N  
ATOM    247  CA  GLY A  35      11.984 -25.812  20.469  1.00 36.78           C  
ATOM    248  C   GLY A  35      12.422 -25.344  19.094  1.00 36.78           C  
ATOM    249  O   GLY A  35      12.695 -26.156  18.203  1.00 36.78           O  
ATOM    250  N   ARG A  36      11.719 -24.312  18.500  1.00 44.81           N  
ATOM    251  CA  ARG A  36      12.672 -23.703  17.562  1.00 44.81           C  
ATOM    252  C   ARG A  36      13.445 -22.562  18.234  1.00 44.81           C  
ATOM    253  CB  ARG A  36      11.945 -23.172  16.328  1.00 44.81           C  
ATOM    254  O   ARG A  36      12.859 -21.734  18.922  1.00 44.81           O  
ATOM    255  CG  ARG A  36      11.445 -24.266  15.391  1.00 44.81           C  
ATOM    256  CD  ARG A  36      10.820 -23.688  14.125  1.00 44.81           C  
ATOM    257  NE  ARG A  36      11.289 -24.391  12.930  1.00 44.81           N  
ATOM    258  NH1 ARG A  36       9.836 -23.328  11.484  1.00 44.81           N  
ATOM    259  NH2 ARG A  36      11.312 -24.891  10.688  1.00 44.81           N  
ATOM    260  CZ  ARG A  36      10.812 -24.203  11.703  1.00 44.81           C  
ATOM    261  N   SER A  37      14.484 -22.891  19.016  1.00 49.53           N  
ATOM    262  CA  SER A  37      15.508 -21.953  19.484  1.00 49.53           C  
ATOM    263  C   SER A  37      15.547 -20.703  18.609  1.00 49.53           C  
ATOM    264  CB  SER A  37      16.891 -22.625  19.484  1.00 49.53           C  
ATOM    265  O   SER A  37      15.414 -20.797  17.391  1.00 49.53           O  
ATOM    266  OG  SER A  37      17.281 -22.984  18.172  1.00 49.53           O  
ATOM    267  N   GLU A  38      14.734 -19.672  18.859  1.00 52.47           N  
ATOM    268  CA  GLU A  38      14.867 -18.375  18.172  1.00 52.47           C  
ATOM    269  C   GLU A  38      16.328 -17.922  18.141  1.00 52.47           C  
ATOM    270  CB  GLU A  38      14.000 -17.328  18.875  1.00 52.47           C  
ATOM    271  O   GLU A  38      16.969 -17.797  19.188  1.00 52.47           O  
ATOM    272  CG  GLU A  38      12.516 -17.625  18.844  1.00 52.47           C  
ATOM    273  CD  GLU A  38      11.656 -16.500  19.375  1.00 52.47           C  
ATOM    274  OE1 GLU A  38      10.406 -16.609  19.344  1.00 52.47           O  
ATOM    275  OE2 GLU A  38      12.234 -15.484  19.828  1.00 52.47           O  
ATOM    276  N   GLN A  39      17.188 -18.609  17.438  1.00 54.06           N  
ATOM    277  CA  GLN A  39      18.531 -18.062  17.297  1.00 54.06           C  
ATOM    278  C   GLN A  39      18.500 -16.625  16.797  1.00 54.06           C  
ATOM    279  CB  GLN A  39      19.375 -18.938  16.359  1.00 54.06           C  
ATOM    280  O   GLN A  39      17.844 -16.344  15.789  1.00 54.06           O  
ATOM    281  CG  GLN A  39      20.828 -19.062  16.781  1.00 54.06           C  
ATOM    282  CD  GLN A  39      21.594 -20.078  15.945  1.00 54.06           C  
ATOM    283  NE2 GLN A  39      22.859 -20.312  16.281  1.00 54.06           N  
ATOM    284  OE1 GLN A  39      21.047 -20.672  15.000  1.00 54.06           O  
ATOM    285  N   TYR A  40      18.438 -15.672  17.672  1.00 55.03           N  
ATOM    286  CA  TYR A  40      18.516 -14.242  17.391  1.00 55.03           C  
ATOM    287  C   TYR A  40      19.812 -13.898  16.703  1.00 55.03           C  
ATOM    288  CB  TYR A  40      18.375 -13.430  18.688  1.00 55.03           C  
ATOM    289  O   TYR A  40      20.875 -14.398  17.062  1.00 55.03           O  
ATOM    290  CG  TYR A  40      17.016 -13.531  19.328  1.00 55.03           C  
ATOM    291  CD1 TYR A  40      15.945 -12.758  18.891  1.00 55.03           C  
ATOM    292  CD2 TYR A  40      16.797 -14.406  20.391  1.00 55.03           C  
ATOM    293  CE1 TYR A  40      14.695 -12.844  19.469  1.00 55.03           C  
ATOM    294  CE2 TYR A  40      15.539 -14.508  20.984  1.00 55.03           C  
ATOM    295  OH  TYR A  40      13.258 -13.820  21.109  1.00 55.03           O  
ATOM    296  CZ  TYR A  40      14.500 -13.727  20.531  1.00 55.03           C  
ATOM    297  N   ILE A  41      19.703 -13.453  15.398  1.00 57.59           N  
ATOM    298  CA  ILE A  41      20.844 -12.984  14.617  1.00 57.59           C  
ATOM    299  C   ILE A  41      21.266 -11.602  15.102  1.00 57.59           C  
ATOM    300  CB  ILE A  41      20.516 -12.945  13.102  1.00 57.59           C  
ATOM    301  O   ILE A  41      20.422 -10.781  15.484  1.00 57.59           O  
ATOM    302  CG1 ILE A  41      20.062 -14.328  12.625  1.00 57.59           C  
ATOM    303  CG2 ILE A  41      21.734 -12.453  12.305  1.00 57.59           C  
ATOM    304  CD1 ILE A  41      18.984 -14.281  11.555  1.00 57.59           C  
ATOM    305  N   SER A  42      22.516 -11.539  15.547  1.00 60.19           N  
ATOM    306  CA  SER A  42      23.250 -10.320  15.875  1.00 60.19           C  
ATOM    307  C   SER A  42      22.906  -9.195  14.906  1.00 60.19           C  
ATOM    308  CB  SER A  42      24.766 -10.586  15.852  1.00 60.19           C  
ATOM    309  O   SER A  42      22.578  -9.445  13.742  1.00 60.19           O  
ATOM    310  OG  SER A  42      25.031 -11.898  15.391  1.00 60.19           O  
ATOM    311  N   PRO A  43      22.594  -7.984  15.438  1.00 62.06           N  
ATOM    312  CA  PRO A  43      22.250  -6.785  14.672  1.00 62.06           C  
ATOM    313  C   PRO A  43      23.266  -6.484  13.570  1.00 62.06           C  
ATOM    314  CB  PRO A  43      22.234  -5.676  15.727  1.00 62.06           C  
ATOM    315  O   PRO A  43      23.047  -5.590  12.750  1.00 62.06           O  
ATOM    316  CG  PRO A  43      22.812  -6.312  16.953  1.00 62.06           C  
ATOM    317  CD  PRO A  43      22.938  -7.789  16.703  1.00 62.06           C  
ATOM    318  N   ASP A  44      24.406  -7.172  13.469  1.00 71.50           N  
ATOM    319  CA  ASP A  44      25.422  -6.926  12.445  1.00 71.50           C  
ATOM    320  C   ASP A  44      24.953  -7.434  11.078  1.00 71.50           C  
ATOM    321  CB  ASP A  44      26.750  -7.586  12.828  1.00 71.50           C  
ATOM    322  O   ASP A  44      24.422  -8.539  10.977  1.00 71.50           O  
ATOM    323  CG  ASP A  44      27.906  -7.141  11.945  1.00 71.50           C  
ATOM    324  OD1 ASP A  44      27.812  -6.066  11.312  1.00 71.50           O  
ATOM    325  OD2 ASP A  44      28.922  -7.875  11.891  1.00 71.50           O  
ATOM    326  N   ALA A  45      24.891  -6.523  10.047  1.00 69.38           N  
ATOM    327  CA  ALA A  45      24.406  -6.711   8.688  1.00 69.38           C  
ATOM    328  C   ALA A  45      25.094  -7.898   8.016  1.00 69.38           C  
ATOM    329  CB  ALA A  45      24.609  -5.441   7.867  1.00 69.38           C  
ATOM    330  O   ALA A  45      24.453  -8.672   7.301  1.00 69.38           O  
ATOM    331  N   GLU A  46      26.406  -8.086   8.328  1.00 74.38           N  
ATOM    332  CA  GLU A  46      27.156  -9.164   7.695  1.00 74.38           C  
ATOM    333  C   GLU A  46      26.719 -10.531   8.227  1.00 74.38           C  
ATOM    334  CB  GLU A  46      28.656  -8.977   7.910  1.00 74.38           C  
ATOM    335  O   GLU A  46      26.609 -11.492   7.461  1.00 74.38           O  
ATOM    336  CG  GLU A  46      29.328  -8.109   6.852  1.00 74.38           C  
ATOM    337  CD  GLU A  46      30.828  -7.953   7.059  1.00 74.38           C  
ATOM    338  OE1 GLU A  46      31.469  -7.191   6.301  1.00 74.38           O  
ATOM    339  OE2 GLU A  46      31.359  -8.609   7.980  1.00 74.38           O  
ATOM    340  N   ALA A  47      26.469 -10.578   9.461  1.00 71.19           N  
ATOM    341  CA  ALA A  47      26.031 -11.805  10.133  1.00 71.19           C  
ATOM    342  C   ALA A  47      24.625 -12.195   9.711  1.00 71.19           C  
ATOM    343  CB  ALA A  47      26.109 -11.633  11.648  1.00 71.19           C  
ATOM    344  O   ALA A  47      24.328 -13.375   9.508  1.00 71.19           O  
ATOM    345  N   PHE A  48      23.828 -11.320   9.438  1.00 68.12           N  
ATOM    346  CA  PHE A  48      22.469 -11.547   9.000  1.00 68.12           C  
ATOM    347  C   PHE A  48      22.438 -12.062   7.566  1.00 68.12           C  
ATOM    348  CB  PHE A  48      21.641 -10.250   9.109  1.00 68.12           C  
ATOM    349  O   PHE A  48      21.719 -13.016   7.262  1.00 68.12           O  
ATOM    350  CG  PHE A  48      20.234 -10.383   8.594  1.00 68.12           C  
ATOM    351  CD1 PHE A  48      19.906  -9.938   7.320  1.00 68.12           C  
ATOM    352  CD2 PHE A  48      19.250 -10.953   9.383  1.00 68.12           C  
ATOM    353  CE1 PHE A  48      18.609 -10.055   6.840  1.00 68.12           C  
ATOM    354  CE2 PHE A  48      17.938 -11.078   8.906  1.00 68.12           C  
ATOM    355  CZ  PHE A  48      17.625 -10.625   7.637  1.00 68.12           C  
ATOM    356  N   ASN A  49      23.297 -11.414   6.809  1.00 73.12           N  
ATOM    357  CA  ASN A  49      23.344 -11.836   5.414  1.00 73.12           C  
ATOM    358  C   ASN A  49      23.828 -13.281   5.285  1.00 73.12           C  
ATOM    359  CB  ASN A  49      24.234 -10.906   4.598  1.00 73.12           C  
ATOM    360  O   ASN A  49      23.281 -14.047   4.488  1.00 73.12           O  
ATOM    361  CG  ASN A  49      23.562  -9.578   4.293  1.00 73.12           C  
ATOM    362  ND2 ASN A  49      24.375  -8.539   4.105  1.00 73.12           N  
ATOM    363  OD1 ASN A  49      22.344  -9.484   4.227  1.00 73.12           O  
ATOM    364  N   LYS A  50      24.719 -13.633   6.051  1.00 76.88           N  
ATOM    365  CA  LYS A  50      25.250 -14.992   6.062  1.00 76.88           C  
ATOM    366  C   LYS A  50      24.203 -15.984   6.543  1.00 76.88           C  
ATOM    367  CB  LYS A  50      26.500 -15.070   6.949  1.00 76.88           C  
ATOM    368  O   LYS A  50      24.094 -17.094   6.000  1.00 76.88           O  
ATOM    369  CG  LYS A  50      27.359 -16.297   6.691  1.00 76.88           C  
ATOM    370  CD  LYS A  50      28.688 -16.203   7.441  1.00 76.88           C  
ATOM    371  CE  LYS A  50      29.531 -17.453   7.223  1.00 76.88           C  
ATOM    372  NZ  LYS A  50      30.844 -17.359   7.914  1.00 76.88           N  
ATOM    373  N   TYR A  51      23.406 -15.586   7.512  1.00 71.44           N  
ATOM    374  CA  TYR A  51      22.344 -16.422   8.070  1.00 71.44           C  
ATOM    375  C   TYR A  51      21.234 -16.656   7.051  1.00 71.44           C  
ATOM    376  CB  TYR A  51      21.766 -15.797   9.336  1.00 71.44           C  
ATOM    377  O   TYR A  51      20.766 -17.781   6.867  1.00 71.44           O  
ATOM    378  CG  TYR A  51      20.578 -16.531   9.898  1.00 71.44           C  
ATOM    379  CD1 TYR A  51      19.281 -16.078   9.656  1.00 71.44           C  
ATOM    380  CD2 TYR A  51      20.750 -17.688  10.664  1.00 71.44           C  
ATOM    381  CE1 TYR A  51      18.188 -16.766  10.172  1.00 71.44           C  
ATOM    382  CE2 TYR A  51      19.656 -18.359  11.188  1.00 71.44           C  
ATOM    383  OH  TYR A  51      17.297 -18.578  11.445  1.00 71.44           O  
ATOM    384  CZ  TYR A  51      18.375 -17.906  10.930  1.00 71.44           C  
ATOM    385  N   MET A  52      20.922 -15.703   6.332  1.00 68.31           N  
ATOM    386  CA  MET A  52      19.828 -15.805   5.371  1.00 68.31           C  
ATOM    387  C   MET A  52      20.234 -16.641   4.160  1.00 68.31           C  
ATOM    388  CB  MET A  52      19.375 -14.406   4.922  1.00 68.31           C  
ATOM    389  O   MET A  52      19.422 -17.391   3.619  1.00 68.31           O  
ATOM    390  CG  MET A  52      18.578 -13.656   5.969  1.00 68.31           C  
ATOM    391  SD  MET A  52      16.969 -14.453   6.328  1.00 68.31           S  
ATOM    392  CE  MET A  52      16.297 -14.586   4.648  1.00 68.31           C  
ATOM    393  N   LEU A  53      21.531 -16.594   3.811  1.00 73.06           N  
ATOM    394  CA  LEU A  53      22.016 -17.344   2.654  1.00 73.06           C  
ATOM    395  C   LEU A  53      22.234 -18.812   3.010  1.00 73.06           C  
ATOM    396  CB  LEU A  53      23.312 -16.734   2.119  1.00 73.06           C  
ATOM    397  O   LEU A  53      22.266 -19.672   2.129  1.00 73.06           O  
ATOM    398  CG  LEU A  53      23.188 -15.359   1.452  1.00 73.06           C  
ATOM    399  CD1 LEU A  53      24.562 -14.781   1.180  1.00 73.06           C  
ATOM    400  CD2 LEU A  53      22.375 -15.461   0.161  1.00 73.06           C  
ATOM    401  N   SER A  54      22.422 -19.078   4.293  1.00 75.19           N  
ATOM    402  CA  SER A  54      22.641 -20.469   4.719  1.00 75.19           C  
ATOM    403  C   SER A  54      21.312 -21.188   4.941  1.00 75.19           C  
ATOM    404  CB  SER A  54      23.469 -20.500   6.004  1.00 75.19           C  
ATOM    405  O   SER A  54      21.266 -22.422   4.980  1.00 75.19           O  
ATOM    406  OG  SER A  54      22.734 -19.953   7.090  1.00 75.19           O  
ATOM    407  N   LYS A  55      20.219 -20.484   4.953  1.00 69.38           N  
ATOM    408  CA  LYS A  55      18.906 -21.109   5.180  1.00 69.38           C  
ATOM    409  C   LYS A  55      18.281 -21.562   3.863  1.00 69.38           C  
ATOM    410  CB  LYS A  55      17.969 -20.141   5.906  1.00 69.38           C  
ATOM    411  O   LYS A  55      18.484 -20.938   2.824  1.00 69.38           O  
ATOM    412  CG  LYS A  55      18.328 -19.922   7.371  1.00 69.38           C  
ATOM    413  CD  LYS A  55      17.922 -21.109   8.234  1.00 69.38           C  
ATOM    414  CE  LYS A  55      18.172 -20.844   9.711  1.00 69.38           C  
ATOM    415  NZ  LYS A  55      17.906 -22.062  10.547  1.00 69.38           N  
ATOM    416  N   SER A  56      17.812 -22.766   3.854  1.00 65.06           N  
ATOM    417  CA  SER A  56      17.094 -23.375   2.736  1.00 65.06           C  
ATOM    418  C   SER A  56      15.750 -22.688   2.498  1.00 65.06           C  
ATOM    419  CB  SER A  56      16.875 -24.875   2.990  1.00 65.06           C  
ATOM    420  O   SER A  56      15.070 -22.297   3.449  1.00 65.06           O  
ATOM    421  OG  SER A  56      16.078 -25.078   4.152  1.00 65.06           O  
ATOM    422  N   PRO A  57      15.523 -22.219   1.274  1.00 65.56           N  
ATOM    423  CA  PRO A  57      14.320 -21.484   0.871  1.00 65.56           C  
ATOM    424  C   PRO A  57      13.031 -22.188   1.329  1.00 65.56           C  
ATOM    425  CB  PRO A  57      14.414 -21.469  -0.657  1.00 65.56           C  
ATOM    426  O   PRO A  57      12.016 -21.516   1.549  1.00 65.56           O  
ATOM    427  CG  PRO A  57      15.742 -22.078  -0.965  1.00 65.56           C  
ATOM    428  CD  PRO A  57      16.312 -22.641   0.304  1.00 65.56           C  
ATOM    429  N   GLU A  58      13.070 -23.516   1.570  1.00 70.00           N  
ATOM    430  CA  GLU A  58      11.859 -24.250   1.940  1.00 70.00           C  
ATOM    431  C   GLU A  58      11.531 -24.047   3.416  1.00 70.00           C  
ATOM    432  CB  GLU A  58      12.016 -25.734   1.632  1.00 70.00           C  
ATOM    433  O   GLU A  58      10.414 -24.344   3.852  1.00 70.00           O  
ATOM    434  CG  GLU A  58      12.047 -26.062   0.145  1.00 70.00           C  
ATOM    435  CD  GLU A  58      13.383 -25.719  -0.511  1.00 70.00           C  
ATOM    436  OE1 GLU A  58      13.414 -25.516  -1.744  1.00 70.00           O  
ATOM    437  OE2 GLU A  58      14.398 -25.672   0.215  1.00 70.00           O  
ATOM    438  N   ASP A  59      12.398 -23.438   4.117  1.00 65.00           N  
ATOM    439  CA  ASP A  59      12.203 -23.234   5.547  1.00 65.00           C  
ATOM    440  C   ASP A  59      11.844 -21.781   5.840  1.00 65.00           C  
ATOM    441  CB  ASP A  59      13.453 -23.625   6.328  1.00 65.00           C  
ATOM    442  O   ASP A  59      11.664 -21.406   7.000  1.00 65.00           O  
ATOM    443  CG  ASP A  59      13.180 -24.672   7.398  1.00 65.00           C  
ATOM    444  OD1 ASP A  59      12.008 -25.047   7.590  1.00 65.00           O  
ATOM    445  OD2 ASP A  59      14.148 -25.109   8.055  1.00 65.00           O  
ATOM    446  N   ILE A  60      11.617 -20.875   4.871  1.00 56.97           N  
ATOM    447  CA  ILE A  60      11.266 -19.469   5.023  1.00 56.97           C  
ATOM    448  C   ILE A  60       9.742 -19.297   4.965  1.00 56.97           C  
ATOM    449  CB  ILE A  60      11.938 -18.594   3.943  1.00 56.97           C  
ATOM    450  O   ILE A  60       9.117 -19.672   3.971  1.00 56.97           O  
ATOM    451  CG1 ILE A  60      13.453 -18.781   3.967  1.00 56.97           C  
ATOM    452  CG2 ILE A  60      11.570 -17.109   4.137  1.00 56.97           C  
ATOM    453  CD1 ILE A  60      14.164 -18.281   2.713  1.00 56.97           C  
ATOM    454  N   GLY A  61       9.078 -19.219   6.074  1.00 60.44           N  
ATOM    455  CA  GLY A  61       7.637 -19.062   6.184  1.00 60.44           C  
ATOM    456  C   GLY A  61       7.223 -17.656   6.590  1.00 60.44           C  
ATOM    457  O   GLY A  61       8.070 -16.781   6.754  1.00 60.44           O  
ATOM    458  N   PRO A  62       6.020 -17.266   6.254  1.00 57.19           N  
ATOM    459  CA  PRO A  62       5.445 -15.945   6.543  1.00 57.19           C  
ATOM    460  C   PRO A  62       5.793 -15.445   7.941  1.00 57.19           C  
ATOM    461  CB  PRO A  62       3.938 -16.188   6.406  1.00 57.19           C  
ATOM    462  O   PRO A  62       5.688 -14.250   8.219  1.00 57.19           O  
ATOM    463  CG  PRO A  62       3.805 -17.641   6.121  1.00 57.19           C  
ATOM    464  CD  PRO A  62       5.180 -18.234   6.023  1.00 57.19           C  
ATOM    465  N   SER A  63       6.188 -16.344   8.852  1.00 54.03           N  
ATOM    466  CA  SER A  63       6.605 -15.914  10.188  1.00 54.03           C  
ATOM    467  C   SER A  63       8.062 -15.461  10.188  1.00 54.03           C  
ATOM    468  CB  SER A  63       6.418 -17.047  11.195  1.00 54.03           C  
ATOM    469  O   SER A  63       8.547 -14.914  11.180  1.00 54.03           O  
ATOM    470  OG  SER A  63       5.105 -17.578  11.125  1.00 54.03           O  
ATOM    471  N   ASP A  64       8.703 -15.703   9.070  1.00 57.66           N  
ATOM    472  CA  ASP A  64      10.094 -15.289   8.969  1.00 57.66           C  
ATOM    473  C   ASP A  64      10.211 -13.867   8.422  1.00 57.66           C  
ATOM    474  CB  ASP A  64      10.883 -16.250   8.078  1.00 57.66           C  
ATOM    475  O   ASP A  64      10.758 -13.656   7.336  1.00 57.66           O  
ATOM    476  CG  ASP A  64      12.367 -16.281   8.391  1.00 57.66           C  
ATOM    477  OD1 ASP A  64      12.797 -15.594   9.336  1.00 57.66           O  
ATOM    478  OD2 ASP A  64      13.109 -17.000   7.680  1.00 57.66           O  
ATOM    479  N   SER A  65       9.055 -13.188   8.648  1.00 45.97           N  
ATOM    480  CA  SER A  65       8.953 -11.789   8.250  1.00 45.97           C  
ATOM    481  C   SER A  65      10.102 -10.961   8.820  1.00 45.97           C  
ATOM    482  CB  SER A  65       7.617 -11.203   8.711  1.00 45.97           C  
ATOM    483  O   SER A  65      10.492 -11.148   9.977  1.00 45.97           O  
ATOM    484  OG  SER A  65       6.531 -11.969   8.211  1.00 45.97           O  
ATOM    485  N   ALA A  66      11.094 -10.766   7.973  1.00 51.81           N  
ATOM    486  CA  ALA A  66      12.070  -9.688   7.875  1.00 51.81           C  
ATOM    487  C   ALA A  66      11.438  -8.344   8.242  1.00 51.81           C  
ATOM    488  CB  ALA A  66      12.656  -9.625   6.465  1.00 51.81           C  
ATOM    489  O   ALA A  66      11.469  -7.402   7.445  1.00 51.81           O  
ATOM    490  N   SER A  67      10.469  -8.344   9.188  1.00 49.59           N  
ATOM    491  CA  SER A  67      10.164  -6.949   9.477  1.00 49.59           C  
ATOM    492  C   SER A  67      11.141  -6.367  10.500  1.00 49.59           C  
ATOM    493  CB  SER A  67       8.727  -6.805   9.992  1.00 49.59           C  
ATOM    494  O   SER A  67      11.422  -6.996  11.523  1.00 49.59           O  
ATOM    495  OG  SER A  67       8.586  -7.430  11.258  1.00 49.59           O  
ATOM    496  N   ASN A  68      12.344  -6.188  10.133  1.00 48.03           N  
ATOM    497  CA  ASN A  68      13.180  -5.398  11.023  1.00 48.03           C  
ATOM    498  C   ASN A  68      12.570  -4.027  11.305  1.00 48.03           C  
ATOM    499  CB  ASN A  68      14.594  -5.246  10.445  1.00 48.03           C  
ATOM    500  O   ASN A  68      13.273  -3.014  11.266  1.00 48.03           O  
ATOM    501  CG  ASN A  68      15.430  -6.496  10.609  1.00 48.03           C  
ATOM    502  ND2 ASN A  68      16.328  -6.734   9.656  1.00 48.03           N  
ATOM    503  OD1 ASN A  68      15.273  -7.242  11.578  1.00 48.03           O  
ATOM    504  N   ASP A  69      11.266  -3.891  11.406  1.00 48.75           N  
ATOM    505  CA  ASP A  69      10.695  -2.643  11.906  1.00 48.75           C  
ATOM    506  C   ASP A  69      10.719  -2.602  13.438  1.00 48.75           C  
ATOM    507  CB  ASP A  69       9.266  -2.461  11.398  1.00 48.75           C  
ATOM    508  O   ASP A  69      10.102  -3.441  14.094  1.00 48.75           O  
ATOM    509  CG  ASP A  69       8.742  -1.051  11.602  1.00 48.75           C  
ATOM    510  OD1 ASP A  69       9.422  -0.230  12.250  1.00 48.75           O  
ATOM    511  OD2 ASP A  69       7.629  -0.759  11.109  1.00 48.75           O  
ATOM    512  N   PRO A  70      11.812  -2.195  13.992  1.00 53.41           N  
ATOM    513  CA  PRO A  70      11.805  -2.102  15.453  1.00 53.41           C  
ATOM    514  C   PRO A  70      10.469  -1.622  16.000  1.00 53.41           C  
ATOM    515  CB  PRO A  70      12.914  -1.087  15.742  1.00 53.41           C  
ATOM    516  O   PRO A  70      10.109  -1.967  17.141  1.00 53.41           O  
ATOM    517  CG  PRO A  70      13.430  -0.687  14.398  1.00 53.41           C  
ATOM    518  CD  PRO A  70      12.656  -1.434  13.352  1.00 53.41           C  
ATOM    519  N   LEU A  71       9.625  -0.993  15.125  1.00 55.12           N  
ATOM    520  CA  LEU A  71       8.367  -0.523  15.695  1.00 55.12           C  
ATOM    521  C   LEU A  71       7.289  -1.597  15.594  1.00 55.12           C  
ATOM    522  CB  LEU A  71       7.902   0.754  14.992  1.00 55.12           C  
ATOM    523  O   LEU A  71       6.191  -1.433  16.141  1.00 55.12           O  
ATOM    524  CG  LEU A  71       8.750   2.008  15.234  1.00 55.12           C  
ATOM    525  CD1 LEU A  71       8.312   3.127  14.297  1.00 55.12           C  
ATOM    526  CD2 LEU A  71       8.641   2.451  16.688  1.00 55.12           C  
ATOM    527  N   THR A  72       7.625  -2.721  14.930  1.00 51.06           N  
ATOM    528  CA  THR A  72       6.602  -3.760  14.906  1.00 51.06           C  
ATOM    529  C   THR A  72       7.008  -4.941  15.781  1.00 51.06           C  
ATOM    530  CB  THR A  72       6.332  -4.246  13.469  1.00 51.06           C  
ATOM    531  O   THR A  72       6.785  -6.098  15.414  1.00 51.06           O  
ATOM    532  CG2 THR A  72       5.367  -3.314  12.742  1.00 51.06           C  
ATOM    533  OG1 THR A  72       7.570  -4.289  12.750  1.00 51.06           O  
ATOM    534  N   SER A  73       7.945  -4.758  16.766  1.00 48.38           N  
ATOM    535  CA  SER A  73       8.367  -5.641  17.844  1.00 48.38           C  
ATOM    536  C   SER A  73       7.199  -5.984  18.766  1.00 48.38           C  
ATOM    537  CB  SER A  73       9.492  -4.996  18.656  1.00 48.38           C  
ATOM    538  O   SER A  73       6.719  -5.129  19.500  1.00 48.38           O  
ATOM    539  OG  SER A  73       9.039  -3.828  19.312  1.00 48.38           O  
ATOM    540  N   PHE A  74       5.992  -6.250  18.344  1.00 49.59           N  
ATOM    541  CA  PHE A  74       5.133  -6.730  19.422  1.00 49.59           C  
ATOM    542  C   PHE A  74       5.352  -8.219  19.672  1.00 49.59           C  
ATOM    543  CB  PHE A  74       3.660  -6.465  19.094  1.00 49.59           C  
ATOM    544  O   PHE A  74       5.438  -9.000  18.719  1.00 49.59           O  
ATOM    545  CG  PHE A  74       3.383  -5.051  18.656  1.00 49.59           C  
ATOM    546  CD1 PHE A  74       3.189  -4.043  19.594  1.00 49.59           C  
ATOM    547  CD2 PHE A  74       3.314  -4.730  17.297  1.00 49.59           C  
ATOM    548  CE1 PHE A  74       2.932  -2.734  19.188  1.00 49.59           C  
ATOM    549  CE2 PHE A  74       3.057  -3.426  16.891  1.00 49.59           C  
ATOM    550  CZ  PHE A  74       2.863  -2.430  17.828  1.00 49.59           C  
ATOM    551  N   SER A  75       6.301  -8.578  20.484  1.00 45.91           N  
ATOM    552  CA  SER A  75       6.430  -9.836  21.203  1.00 45.91           C  
ATOM    553  C   SER A  75       5.090 -10.562  21.297  1.00 45.91           C  
ATOM    554  CB  SER A  75       6.980  -9.594  22.609  1.00 45.91           C  
ATOM    555  O   SER A  75       4.098  -9.992  21.750  1.00 45.91           O  
ATOM    556  OG  SER A  75       7.871 -10.625  22.984  1.00 45.91           O  
ATOM    557  N   ILE A  76       4.598 -11.086  20.234  1.00 45.66           N  
ATOM    558  CA  ILE A  76       3.414 -11.922  20.406  1.00 45.66           C  
ATOM    559  C   ILE A  76       3.596 -12.812  21.641  1.00 45.66           C  
ATOM    560  CB  ILE A  76       3.135 -12.797  19.172  1.00 45.66           C  
ATOM    561  O   ILE A  76       4.363 -13.773  21.609  1.00 45.66           O  
ATOM    562  CG1 ILE A  76       3.100 -11.922  17.906  1.00 45.66           C  
ATOM    563  CG2 ILE A  76       1.827 -13.570  19.328  1.00 45.66           C  
ATOM    564  CD1 ILE A  76       3.055 -12.711  16.609  1.00 45.66           C  
ATOM    565  N   ARG A  77       4.281 -12.328  22.703  1.00 49.44           N  
ATOM    566  CA  ARG A  77       4.105 -13.133  23.906  1.00 49.44           C  
ATOM    567  C   ARG A  77       2.709 -12.945  24.500  1.00 49.44           C  
ATOM    568  CB  ARG A  77       5.164 -12.773  24.953  1.00 49.44           C  
ATOM    569  O   ARG A  77       2.562 -12.555  25.656  1.00 49.44           O  
ATOM    570  CG  ARG A  77       6.238 -13.836  25.141  1.00 49.44           C  
ATOM    571  CD  ARG A  77       7.371 -13.344  26.031  1.00 49.44           C  
ATOM    572  NE  ARG A  77       8.352 -14.391  26.281  1.00 49.44           N  
ATOM    573  NH1 ARG A  77      10.109 -12.945  26.672  1.00 49.44           N  
ATOM    574  NH2 ARG A  77      10.438 -15.211  26.797  1.00 49.44           N  
ATOM    575  CZ  ARG A  77       9.633 -14.180  26.578  1.00 49.44           C  
ATOM    576  N   SER A  78       1.614 -12.766  23.766  1.00 48.62           N  
ATOM    577  CA  SER A  78       0.364 -12.797  24.516  1.00 48.62           C  
ATOM    578  C   SER A  78      -0.146 -14.227  24.672  1.00 48.62           C  
ATOM    579  CB  SER A  78      -0.700 -11.938  23.828  1.00 48.62           C  
ATOM    580  O   SER A  78       0.000 -15.047  23.766  1.00 48.62           O  
ATOM    581  OG  SER A  78      -0.998 -12.445  22.531  1.00 48.62           O  
ATOM    582  N   ASN A  79       0.352 -14.977  25.672  1.00 45.94           N  
ATOM    583  CA  ASN A  79      -0.204 -16.141  26.344  1.00 45.94           C  
ATOM    584  C   ASN A  79      -1.423 -16.688  25.609  1.00 45.94           C  
ATOM    585  CB  ASN A  79      -0.568 -15.812  27.797  1.00 45.94           C  
ATOM    586  O   ASN A  79      -2.408 -15.977  25.422  1.00 45.94           O  
ATOM    587  CG  ASN A  79       0.652 -15.633  28.672  1.00 45.94           C  
ATOM    588  ND2 ASN A  79       0.563 -14.719  29.641  1.00 45.94           N  
ATOM    589  OD1 ASN A  79       1.667 -16.312  28.500  1.00 45.94           O  
ATOM    590  N   ALA A  80      -1.335 -17.172  24.359  1.00 45.97           N  
ATOM    591  CA  ALA A  80      -2.395 -18.016  23.797  1.00 45.97           C  
ATOM    592  C   ALA A  80      -3.199 -18.688  24.906  1.00 45.97           C  
ATOM    593  CB  ALA A  80      -1.805 -19.062  22.875  1.00 45.97           C  
ATOM    594  O   ALA A  80      -2.627 -19.234  25.859  1.00 45.97           O  
ATOM    595  N   VAL A  81      -3.990 -17.953  25.703  1.00 47.97           N  
ATOM    596  CA  VAL A  81      -5.059 -18.453  26.562  1.00 47.97           C  
ATOM    597  C   VAL A  81      -5.496 -19.844  26.078  1.00 47.97           C  
ATOM    598  CB  VAL A  81      -6.266 -17.500  26.578  1.00 47.97           C  
ATOM    599  O   VAL A  81      -5.734 -20.047  24.891  1.00 47.97           O  
ATOM    600  CG1 VAL A  81      -7.418 -18.094  27.375  1.00 47.97           C  
ATOM    601  CG2 VAL A  81      -5.859 -16.141  27.156  1.00 47.97           C  
ATOM    602  N   LYS A  82      -4.758 -20.938  26.359  1.00 43.78           N  
ATOM    603  CA  LYS A  82      -5.109 -22.359  26.359  1.00 43.78           C  
ATOM    604  C   LYS A  82      -6.570 -22.562  26.734  1.00 43.78           C  
ATOM    605  CB  LYS A  82      -4.203 -23.141  27.312  1.00 43.78           C  
ATOM    606  O   LYS A  82      -7.043 -22.000  27.734  1.00 43.78           O  
ATOM    607  CG  LYS A  82      -2.750 -23.203  26.875  1.00 43.78           C  
ATOM    608  CD  LYS A  82      -1.922 -24.078  27.812  1.00 43.78           C  
ATOM    609  CE  LYS A  82      -0.688 -24.641  27.109  1.00 43.78           C  
ATOM    610  NZ  LYS A  82       0.318 -25.141  28.094  1.00 43.78           N  
ATOM    611  N   THR A  83      -7.531 -22.469  25.891  1.00 45.88           N  
ATOM    612  CA  THR A  83      -8.883 -22.953  26.156  1.00 45.88           C  
ATOM    613  C   THR A  83      -8.891 -24.484  26.312  1.00 45.88           C  
ATOM    614  CB  THR A  83      -9.852 -22.547  25.031  1.00 45.88           C  
ATOM    615  O   THR A  83      -8.109 -25.172  25.656  1.00 45.88           O  
ATOM    616  CG2 THR A  83      -9.875 -21.031  24.844  1.00 45.88           C  
ATOM    617  OG1 THR A  83      -9.430 -23.156  23.797  1.00 45.88           O  
ATOM    618  N   ASN A  84      -8.844 -25.000  27.594  1.00 44.81           N  
ATOM    619  CA  ASN A  84      -9.133 -26.344  28.062  1.00 44.81           C  
ATOM    620  C   ASN A  84     -10.180 -27.031  27.188  1.00 44.81           C  
ATOM    621  CB  ASN A  84      -9.609 -26.312  29.531  1.00 44.81           C  
ATOM    622  O   ASN A  84     -11.188 -26.422  26.828  1.00 44.81           O  
ATOM    623  CG  ASN A  84      -8.539 -25.797  30.469  1.00 44.81           C  
ATOM    624  ND2 ASN A  84      -8.938 -24.984  31.438  1.00 44.81           N  
ATOM    625  OD1 ASN A  84      -7.359 -26.141  30.344  1.00 44.81           O  
ATOM    626  N   ALA A  85      -9.828 -27.719  26.141  1.00 52.66           N  
ATOM    627  CA  ALA A  85     -10.594 -28.656  25.312  1.00 52.66           C  
ATOM    628  C   ALA A  85     -11.555 -29.469  26.188  1.00 52.66           C  
ATOM    629  CB  ALA A  85      -9.648 -29.594  24.562  1.00 52.66           C  
ATOM    630  O   ALA A  85     -12.328 -30.281  25.656  1.00 52.66           O  
ATOM    631  N   ASP A  86     -11.758 -29.156  27.453  1.00 48.09           N  
ATOM    632  CA  ASP A  86     -12.805 -29.953  28.078  1.00 48.09           C  
ATOM    633  C   ASP A  86     -14.094 -29.141  28.250  1.00 48.09           C  
ATOM    634  CB  ASP A  86     -12.336 -30.469  29.438  1.00 48.09           C  
ATOM    635  O   ASP A  86     -15.102 -29.656  28.719  1.00 48.09           O  
ATOM    636  CG  ASP A  86     -12.453 -31.984  29.578  1.00 48.09           C  
ATOM    637  OD1 ASP A  86     -12.992 -32.625  28.656  1.00 48.09           O  
ATOM    638  OD2 ASP A  86     -12.016 -32.531  30.609  1.00 48.09           O  
ATOM    639  N   ALA A  87     -14.234 -28.125  27.578  1.00 46.69           N  
ATOM    640  CA  ALA A  87     -15.594 -27.609  27.641  1.00 46.69           C  
ATOM    641  C   ALA A  87     -16.188 -27.469  26.250  1.00 46.69           C  
ATOM    642  CB  ALA A  87     -15.617 -26.266  28.359  1.00 46.69           C  
ATOM    643  O   ALA A  87     -15.797 -26.578  25.484  1.00 46.69           O  
ATOM    644  N   GLY A  88     -16.094 -28.500  25.422  1.00 34.28           N  
ATOM    645  CA  GLY A  88     -16.859 -28.969  24.281  1.00 34.28           C  
ATOM    646  C   GLY A  88     -18.281 -28.438  24.250  1.00 34.28           C  
ATOM    647  O   GLY A  88     -18.938 -28.375  25.297  1.00 34.28           O  
ATOM    648  N   VAL A  89     -18.625 -27.188  23.781  1.00 41.78           N  
ATOM    649  CA  VAL A  89     -20.016 -26.797  23.562  1.00 41.78           C  
ATOM    650  C   VAL A  89     -20.531 -27.422  22.266  1.00 41.78           C  
ATOM    651  CB  VAL A  89     -20.172 -25.250  23.500  1.00 41.78           C  
ATOM    652  O   VAL A  89     -19.875 -27.328  21.219  1.00 41.78           O  
ATOM    653  CG1 VAL A  89     -21.438 -24.812  24.219  1.00 41.78           C  
ATOM    654  CG2 VAL A  89     -18.953 -24.578  24.125  1.00 41.78           C  
ATOM    655  N   SER A  90     -20.938 -28.703  22.359  1.00 38.69           N  
ATOM    656  CA  SER A  90     -21.875 -29.484  21.547  1.00 38.69           C  
ATOM    657  C   SER A  90     -22.875 -28.578  20.828  1.00 38.69           C  
ATOM    658  CB  SER A  90     -22.625 -30.484  22.422  1.00 38.69           C  
ATOM    659  O   SER A  90     -23.422 -27.656  21.422  1.00 38.69           O  
ATOM    660  OG  SER A  90     -22.188 -31.797  22.188  1.00 38.69           O  
ATOM    661  N   MET A  91     -22.641 -28.234  19.516  1.00 42.66           N  
ATOM    662  CA  MET A  91     -23.391 -27.562  18.469  1.00 42.66           C  
ATOM    663  C   MET A  91     -24.578 -28.391  18.031  1.00 42.66           C  
ATOM    664  CB  MET A  91     -22.484 -27.266  17.266  1.00 42.66           C  
ATOM    665  O   MET A  91     -24.422 -29.484  17.469  1.00 42.66           O  
ATOM    666  CG  MET A  91     -21.969 -25.844  17.219  1.00 42.66           C  
ATOM    667  SD  MET A  91     -21.047 -25.469  15.680  1.00 42.66           S  
ATOM    668  CE  MET A  91     -22.203 -26.141  14.453  1.00 42.66           C  
ATOM    669  N   ASP A  92     -25.422 -28.875  19.000  1.00 35.50           N  
ATOM    670  CA  ASP A  92     -26.719 -29.391  18.562  1.00 35.50           C  
ATOM    671  C   ASP A  92     -27.812 -29.031  19.547  1.00 35.50           C  
ATOM    672  CB  ASP A  92     -26.641 -30.906  18.375  1.00 35.50           C  
ATOM    673  O   ASP A  92     -27.688 -29.266  20.750  1.00 35.50           O  
ATOM    674  CG  ASP A  92     -26.062 -31.312  17.031  1.00 35.50           C  
ATOM    675  OD1 ASP A  92     -25.938 -30.453  16.125  1.00 35.50           O  
ATOM    676  OD2 ASP A  92     -25.750 -32.500  16.859  1.00 35.50           O  
ATOM    677  N   SER A  93     -28.438 -27.859  19.594  1.00 34.09           N  
ATOM    678  CA  SER A  93     -29.844 -27.703  19.969  1.00 34.09           C  
ATOM    679  C   SER A  93     -30.359 -26.312  19.625  1.00 34.09           C  
ATOM    680  CB  SER A  93     -30.016 -27.969  21.469  1.00 34.09           C  
ATOM    681  O   SER A  93     -29.688 -25.312  19.875  1.00 34.09           O  
ATOM    682  OG  SER A  93     -29.672 -29.297  21.797  1.00 34.09           O  
ATOM    683  N   SER A  94     -31.141 -26.234  18.531  1.00 33.25           N  
ATOM    684  CA  SER A  94     -32.562 -26.062  18.297  1.00 33.25           C  
ATOM    685  C   SER A  94     -33.156 -25.000  19.219  1.00 33.25           C  
ATOM    686  CB  SER A  94     -33.312 -27.375  18.469  1.00 33.25           C  
ATOM    687  O   SER A  94     -32.812 -24.953  20.406  1.00 33.25           O  
ATOM    688  OG  SER A  94     -33.188 -27.859  19.797  1.00 33.25           O  
ATOM    689  N   ALA A  95     -33.531 -23.812  18.594  1.00 34.38           N  
ATOM    690  CA  ALA A  95     -34.812 -23.078  18.531  1.00 34.38           C  
ATOM    691  C   ALA A  95     -35.219 -22.562  19.906  1.00 34.38           C  
ATOM    692  CB  ALA A  95     -35.906 -23.953  17.938  1.00 34.38           C  
ATOM    693  O   ALA A  95     -35.219 -23.312  20.875  1.00 34.38           O  
ATOM    694  N   GLN A  96     -34.812 -21.344  20.266  1.00 35.38           N  
ATOM    695  CA  GLN A  96     -35.719 -20.500  21.047  1.00 35.38           C  
ATOM    696  C   GLN A  96     -34.938 -19.469  21.844  1.00 35.38           C  
ATOM    697  CB  GLN A  96     -36.562 -21.359  21.984  1.00 35.38           C  
ATOM    698  O   GLN A  96     -33.938 -19.797  22.500  1.00 35.38           O  
ATOM    699  CG  GLN A  96     -38.000 -20.844  22.156  1.00 35.38           C  
ATOM    700  CD  GLN A  96     -39.000 -21.938  22.500  1.00 35.38           C  
ATOM    701  NE2 GLN A  96     -40.250 -21.688  22.219  1.00 35.38           N  
ATOM    702  OE1 GLN A  96     -38.594 -23.000  23.000  1.00 35.38           O  
ATOM    703  N   SER A  97     -34.812 -18.250  21.344  1.00 33.00           N  
ATOM    704  CA  SER A  97     -35.156 -17.000  22.000  1.00 33.00           C  
ATOM    705  C   SER A  97     -33.938 -16.078  22.141  1.00 33.00           C  
ATOM    706  CB  SER A  97     -35.750 -17.266  23.391  1.00 33.00           C  
ATOM    707  O   SER A  97     -32.875 -16.531  22.531  1.00 33.00           O  
ATOM    708  OG  SER A  97     -34.750 -17.531  24.328  1.00 33.00           O  
ATOM    709  N   ARG A  98     -33.781 -15.234  21.141  1.00 34.38           N  
ATOM    710  CA  ARG A  98     -33.312 -13.859  21.281  1.00 34.38           C  
ATOM    711  C   ARG A  98     -32.781 -13.602  22.688  1.00 34.38           C  
ATOM    712  CB  ARG A  98     -34.469 -12.883  20.969  1.00 34.38           C  
ATOM    713  O   ARG A  98     -33.500 -13.773  23.672  1.00 34.38           O  
ATOM    714  CG  ARG A  98     -34.000 -11.508  20.531  1.00 34.38           C  
ATOM    715  CD  ARG A  98     -35.156 -10.648  20.031  1.00 34.38           C  
ATOM    716  NE  ARG A  98     -34.688  -9.328  19.594  1.00 34.38           N  
ATOM    717  NH1 ARG A  98     -36.781  -8.555  19.047  1.00 34.38           N  
ATOM    718  NH2 ARG A  98     -34.969  -7.207  18.766  1.00 34.38           N  
ATOM    719  CZ  ARG A  98     -35.469  -8.367  19.141  1.00 34.38           C  
ATOM    720  N   PRO A  99     -31.422 -13.406  22.891  1.00 39.91           N  
ATOM    721  CA  PRO A  99     -31.109 -12.234  23.719  1.00 39.91           C  
ATOM    722  C   PRO A  99     -30.328 -11.172  22.953  1.00 39.91           C  
ATOM    723  CB  PRO A  99     -30.281 -12.805  24.859  1.00 39.91           C  
ATOM    724  O   PRO A  99     -29.516 -11.508  22.078  1.00 39.91           O  
ATOM    725  CG  PRO A  99     -29.734 -14.094  24.328  1.00 39.91           C  
ATOM    726  CD  PRO A  99     -30.297 -14.312  22.953  1.00 39.91           C  
ATOM    727  N   SER A 100     -30.984 -10.078  22.531  1.00 35.91           N  
ATOM    728  CA  SER A 100     -30.844  -8.633  22.688  1.00 35.91           C  
ATOM    729  C   SER A 100     -29.438  -8.273  23.156  1.00 35.91           C  
ATOM    730  CB  SER A 100     -31.875  -8.094  23.688  1.00 35.91           C  
ATOM    731  O   SER A 100     -28.906  -8.898  24.062  1.00 35.91           O  
ATOM    732  OG  SER A 100     -31.781  -6.688  23.781  1.00 35.91           O  
ATOM    733  N   SER A 101     -28.547  -7.926  22.234  1.00 39.94           N  
ATOM    734  CA  SER A 101     -27.609  -6.816  22.062  1.00 39.94           C  
ATOM    735  C   SER A 101     -26.656  -6.695  23.250  1.00 39.94           C  
ATOM    736  CB  SER A 101     -28.375  -5.504  21.875  1.00 39.94           C  
ATOM    737  O   SER A 101     -27.094  -6.738  24.406  1.00 39.94           O  
ATOM    738  OG  SER A 101     -29.000  -5.105  23.078  1.00 39.94           O  
ATOM    739  N   ASN A 102     -25.562  -7.422  23.281  1.00 38.06           N  
ATOM    740  CA  ASN A 102     -24.312  -6.848  23.781  1.00 38.06           C  
ATOM    741  C   ASN A 102     -23.125  -7.754  23.500  1.00 38.06           C  
ATOM    742  CB  ASN A 102     -24.422  -6.574  25.281  1.00 38.06           C  
ATOM    743  O   ASN A 102     -22.922  -8.758  24.172  1.00 38.06           O  
ATOM    744  CG  ASN A 102     -24.500  -5.094  25.609  1.00 38.06           C  
ATOM    745  ND2 ASN A 102     -24.531  -4.762  26.891  1.00 38.06           N  
ATOM    746  OD1 ASN A 102     -24.547  -4.250  24.703  1.00 38.06           O  
ATOM    747  N   VAL A 103     -22.844  -8.062  22.297  1.00 44.16           N  
ATOM    748  CA  VAL A 103     -21.578  -8.633  21.875  1.00 44.16           C  
ATOM    749  C   VAL A 103     -20.484  -7.562  21.906  1.00 44.16           C  
ATOM    750  CB  VAL A 103     -21.672  -9.250  20.453  1.00 44.16           C  
ATOM    751  O   VAL A 103     -20.578  -6.547  21.219  1.00 44.16           O  
ATOM    752  CG1 VAL A 103     -20.328  -9.844  20.031  1.00 44.16           C  
ATOM    753  CG2 VAL A 103     -22.766 -10.305  20.406  1.00 44.16           C  
ATOM    754  N   GLY A 104     -20.344  -6.977  23.078  1.00 33.75           N  
ATOM    755  CA  GLY A 104     -19.312  -6.234  23.797  1.00 33.75           C  
ATOM    756  C   GLY A 104     -17.938  -6.352  23.172  1.00 33.75           C  
ATOM    757  O   GLY A 104     -17.453  -7.461  22.938  1.00 33.75           O  
ATOM    758  N   CYS A 105     -17.734  -5.855  21.906  1.00 44.06           N  
ATOM    759  CA  CYS A 105     -16.438  -5.414  21.375  1.00 44.06           C  
ATOM    760  C   CYS A 105     -15.531  -4.949  22.500  1.00 44.06           C  
ATOM    761  CB  CYS A 105     -16.625  -4.289  20.359  1.00 44.06           C  
ATOM    762  O   CYS A 105     -15.984  -4.293  23.453  1.00 44.06           O  
ATOM    763  SG  CYS A 105     -17.094  -4.863  18.719  1.00 44.06           S  
ATOM    764  N   ASP A 106     -14.688  -5.789  23.031  1.00 49.66           N  
ATOM    765  CA  ASP A 106     -13.516  -5.633  23.875  1.00 49.66           C  
ATOM    766  C   ASP A 106     -12.969  -4.207  23.812  1.00 49.66           C  
ATOM    767  CB  ASP A 106     -12.430  -6.633  23.484  1.00 49.66           C  
ATOM    768  O   ASP A 106     -12.570  -3.746  22.734  1.00 49.66           O  
ATOM    769  CG  ASP A 106     -11.484  -6.973  24.625  1.00 49.66           C  
ATOM    770  OD1 ASP A 106     -11.781  -6.605  25.797  1.00 49.66           O  
ATOM    771  OD2 ASP A 106     -10.445  -7.605  24.375  1.00 49.66           O  
ATOM    772  N   GLN A 107     -13.727  -3.186  24.156  1.00 43.53           N  
ATOM    773  CA  GLN A 107     -13.328  -1.794  24.328  1.00 43.53           C  
ATOM    774  C   GLN A 107     -12.156  -1.673  25.297  1.00 43.53           C  
ATOM    775  CB  GLN A 107     -14.508  -0.950  24.812  1.00 43.53           C  
ATOM    776  O   GLN A 107     -12.195  -2.236  26.391  1.00 43.53           O  
ATOM    777  CG  GLN A 107     -14.281   0.551  24.688  1.00 43.53           C  
ATOM    778  CD  GLN A 107     -15.531   1.358  24.984  1.00 43.53           C  
ATOM    779  NE2 GLN A 107     -15.469   2.662  24.734  1.00 43.53           N  
ATOM    780  OE1 GLN A 107     -16.547   0.814  25.422  1.00 43.53           O  
ATOM    781  N   VAL A 108     -10.969  -1.760  24.875  1.00 48.22           N  
ATOM    782  CA  VAL A 108      -9.742  -1.444  25.594  1.00 48.22           C  
ATOM    783  C   VAL A 108      -9.641   0.063  25.812  1.00 48.22           C  
ATOM    784  CB  VAL A 108      -8.492  -1.952  24.828  1.00 48.22           C  
ATOM    785  O   VAL A 108      -9.914   0.850  24.906  1.00 48.22           O  
ATOM    786  CG1 VAL A 108      -8.500  -3.477  24.734  1.00 48.22           C  
ATOM    787  CG2 VAL A 108      -8.430  -1.328  23.438  1.00 48.22           C  
ATOM    788  N   ASP A 109     -10.148   0.590  26.875  1.00 42.22           N  
ATOM    789  CA  ASP A 109     -10.078   1.908  27.500  1.00 42.22           C  
ATOM    790  C   ASP A 109      -8.641   2.271  27.859  1.00 42.22           C  
ATOM    791  CB  ASP A 109     -10.961   1.957  28.750  1.00 42.22           C  
ATOM    792  O   ASP A 109      -7.941   1.491  28.516  1.00 42.22           O  
ATOM    793  CG  ASP A 109     -11.758   3.246  28.859  1.00 42.22           C  
ATOM    794  OD1 ASP A 109     -11.609   4.133  28.000  1.00 42.22           O  
ATOM    795  OD2 ASP A 109     -12.539   3.375  29.828  1.00 42.22           O  
ATOM    796  N   PHE A 110      -7.840   2.865  26.969  1.00 54.88           N  
ATOM    797  CA  PHE A 110      -6.570   3.463  27.359  1.00 54.88           C  
ATOM    798  C   PHE A 110      -6.797   4.785  28.078  1.00 54.88           C  
ATOM    799  CB  PHE A 110      -5.672   3.678  26.141  1.00 54.88           C  
ATOM    800  O   PHE A 110      -7.656   5.574  27.688  1.00 54.88           O  
ATOM    801  CG  PHE A 110      -5.344   2.410  25.391  1.00 54.88           C  
ATOM    802  CD1 PHE A 110      -4.355   1.550  25.859  1.00 54.88           C  
ATOM    803  CD2 PHE A 110      -6.023   2.080  24.234  1.00 54.88           C  
ATOM    804  CE1 PHE A 110      -4.051   0.376  25.172  1.00 54.88           C  
ATOM    805  CE2 PHE A 110      -5.723   0.910  23.531  1.00 54.88           C  
ATOM    806  CZ  PHE A 110      -4.738   0.060  24.016  1.00 54.88           C  
ATOM    807  N   SER A 111      -6.785   4.840  29.406  1.00 42.19           N  
ATOM    808  CA  SER A 111      -6.766   6.043  30.234  1.00 42.19           C  
ATOM    809  C   SER A 111      -5.340   6.551  30.438  1.00 42.19           C  
ATOM    810  CB  SER A 111      -7.414   5.773  31.594  1.00 42.19           C  
ATOM    811  O   SER A 111      -4.430   5.766  30.703  1.00 42.19           O  
ATOM    812  OG  SER A 111      -6.652   4.840  32.344  1.00 42.19           O  
ATOM    813  N   LEU A 112      -4.863   7.504  29.578  1.00 46.81           N  
ATOM    814  CA  LEU A 112      -3.639   8.273  29.766  1.00 46.81           C  
ATOM    815  C   LEU A 112      -3.793   9.250  30.922  1.00 46.81           C  
ATOM    816  CB  LEU A 112      -3.264   9.023  28.500  1.00 46.81           C  
ATOM    817  O   LEU A 112      -4.711  10.078  30.922  1.00 46.81           O  
ATOM    818  CG  LEU A 112      -2.674   8.188  27.359  1.00 46.81           C  
ATOM    819  CD1 LEU A 112      -2.906   8.867  26.016  1.00 46.81           C  
ATOM    820  CD2 LEU A 112      -1.187   7.941  27.594  1.00 46.81           C  
ATOM    821  N   ASN A 113      -3.809   8.797  32.188  1.00 54.47           N  
ATOM    822  CA  ASN A 113      -3.898   9.625  33.375  1.00 54.47           C  
ATOM    823  C   ASN A 113      -2.689  10.555  33.500  1.00 54.47           C  
ATOM    824  CB  ASN A 113      -4.039   8.758  34.625  1.00 54.47           C  
ATOM    825  O   ASN A 113      -2.729  11.531  34.250  1.00 54.47           O  
ATOM    826  CG  ASN A 113      -5.406   8.117  34.750  1.00 54.47           C  
ATOM    827  ND2 ASN A 113      -5.676   7.484  35.875  1.00 54.47           N  
ATOM    828  OD1 ASN A 113      -6.215   8.180  33.812  1.00 54.47           O  
ATOM    829  N   LYS A 114      -2.084  10.953  32.344  1.00 46.72           N  
ATOM    830  CA  LYS A 114      -1.169  12.070  32.562  1.00 46.72           C  
ATOM    831  C   LYS A 114      -0.731  12.672  31.219  1.00 46.72           C  
ATOM    832  CB  LYS A 114       0.056  11.617  33.344  1.00 46.72           C  
ATOM    833  O   LYS A 114      -0.230  11.961  30.344  1.00 46.72           O  
ATOM    834  CG  LYS A 114      -0.261  11.164  34.781  1.00 46.72           C  
ATOM    835  CD  LYS A 114       1.008  10.883  35.562  1.00 46.72           C  
ATOM    836  CE  LYS A 114       0.691  10.320  36.938  1.00 46.72           C  
ATOM    837  NZ  LYS A 114       1.850  10.461  37.875  1.00 46.72           N  
ATOM    838  N   GLY A 115      -1.629  13.344  30.531  1.00 41.06           N  
ATOM    839  CA  GLY A 115      -1.547  14.180  29.344  1.00 41.06           C  
ATOM    840  C   GLY A 115      -0.328  15.086  29.328  1.00 41.06           C  
ATOM    841  O   GLY A 115       0.054  15.625  30.375  1.00 41.06           O  
ATOM    842  N   LEU A 116       0.811  14.664  28.766  1.00 45.69           N  
ATOM    843  CA  LEU A 116       2.021  15.414  28.453  1.00 45.69           C  
ATOM    844  C   LEU A 116       1.702  16.625  27.578  1.00 45.69           C  
ATOM    845  CB  LEU A 116       3.041  14.516  27.734  1.00 45.69           C  
ATOM    846  O   LEU A 116       1.001  16.500  26.578  1.00 45.69           O  
ATOM    847  CG  LEU A 116       3.861  13.586  28.641  1.00 45.69           C  
ATOM    848  CD1 LEU A 116       4.266  12.336  27.859  1.00 45.69           C  
ATOM    849  CD2 LEU A 116       5.094  14.305  29.172  1.00 45.69           C  
ATOM    850  N   LYS A 117       1.414  17.844  28.125  1.00 43.81           N  
ATOM    851  CA  LYS A 117       1.311  19.172  27.531  1.00 43.81           C  
ATOM    852  C   LYS A 117       2.582  19.531  26.766  1.00 43.81           C  
ATOM    853  CB  LYS A 117       1.028  20.219  28.609  1.00 43.81           C  
ATOM    854  O   LYS A 117       3.670  19.562  27.344  1.00 43.81           O  
ATOM    855  CG  LYS A 117       0.501  21.547  28.062  1.00 43.81           C  
ATOM    856  CD  LYS A 117      -0.034  22.438  29.172  1.00 43.81           C  
ATOM    857  CE  LYS A 117      -0.605  23.734  28.625  1.00 43.81           C  
ATOM    858  NZ  LYS A 117      -1.109  24.625  29.703  1.00 43.81           N  
ATOM    859  N   VAL A 118       2.684  19.141  25.547  1.00 50.62           N  
ATOM    860  CA  VAL A 118       3.781  19.516  24.656  1.00 50.62           C  
ATOM    861  C   VAL A 118       3.467  20.844  23.984  1.00 50.62           C  
ATOM    862  CB  VAL A 118       4.051  18.422  23.594  1.00 50.62           C  
ATOM    863  O   VAL A 118       2.381  21.031  23.422  1.00 50.62           O  
ATOM    864  CG1 VAL A 118       5.195  18.844  22.672  1.00 50.62           C  
ATOM    865  CG2 VAL A 118       4.359  17.094  24.266  1.00 50.62           C  
ATOM    866  N   LYS A 119       3.891  22.062  24.500  1.00 44.00           N  
ATOM    867  CA  LYS A 119       3.885  23.406  23.938  1.00 44.00           C  
ATOM    868  C   LYS A 119       4.934  23.531  22.828  1.00 44.00           C  
ATOM    869  CB  LYS A 119       4.133  24.453  25.016  1.00 44.00           C  
ATOM    870  O   LYS A 119       6.125  23.344  23.078  1.00 44.00           O  
ATOM    871  CG  LYS A 119       2.898  24.797  25.844  1.00 44.00           C  
ATOM    872  CD  LYS A 119       3.123  26.031  26.688  1.00 44.00           C  
ATOM    873  CE  LYS A 119       1.908  26.359  27.547  1.00 44.00           C  
ATOM    874  NZ  LYS A 119       2.146  27.531  28.438  1.00 44.00           N  
ATOM    875  N   ALA A 120       4.633  23.094  21.641  1.00 53.19           N  
ATOM    876  CA  ALA A 120       5.570  23.359  20.547  1.00 53.19           C  
ATOM    877  C   ALA A 120       5.188  24.625  19.797  1.00 53.19           C  
ATOM    878  CB  ALA A 120       5.625  22.156  19.594  1.00 53.19           C  
ATOM    879  O   ALA A 120       4.016  24.828  19.469  1.00 53.19           O  
ATOM    880  N   ASN A 121       5.660  25.859  20.141  1.00 45.62           N  
ATOM    881  CA  ASN A 121       5.637  27.125  19.422  1.00 45.62           C  
ATOM    882  C   ASN A 121       6.027  26.969  17.953  1.00 45.62           C  
ATOM    883  CB  ASN A 121       6.559  28.141  20.109  1.00 45.62           C  
ATOM    884  O   ASN A 121       7.109  26.469  17.656  1.00 45.62           O  
ATOM    885  CG  ASN A 121       5.805  29.109  21.000  1.00 45.62           C  
ATOM    886  ND2 ASN A 121       6.312  29.328  22.203  1.00 45.62           N  
ATOM    887  OD1 ASN A 121       4.777  29.672  20.594  1.00 45.62           O  
ATOM    888  N   LEU A 122       5.066  26.594  17.109  1.00 48.72           N  
ATOM    889  CA  LEU A 122       5.352  26.469  15.680  1.00 48.72           C  
ATOM    890  C   LEU A 122       5.195  27.812  14.977  1.00 48.72           C  
ATOM    891  CB  LEU A 122       4.430  25.438  15.031  1.00 48.72           C  
ATOM    892  O   LEU A 122       4.172  28.484  15.125  1.00 48.72           O  
ATOM    893  CG  LEU A 122       4.539  24.000  15.562  1.00 48.72           C  
ATOM    894  CD1 LEU A 122       3.383  23.156  15.039  1.00 48.72           C  
ATOM    895  CD2 LEU A 122       5.879  23.391  15.180  1.00 48.72           C  
ATOM    896  N   ASP A 123       6.191  28.797  15.047  1.00 44.56           N  
ATOM    897  CA  ASP A 123       6.277  30.016  14.266  1.00 44.56           C  
ATOM    898  C   ASP A 123       6.230  29.719  12.766  1.00 44.56           C  
ATOM    899  CB  ASP A 123       7.555  30.781  14.609  1.00 44.56           C  
ATOM    900  O   ASP A 123       7.125  29.062  12.234  1.00 44.56           O  
ATOM    901  CG  ASP A 123       7.289  32.219  15.055  1.00 44.56           C  
ATOM    902  OD1 ASP A 123       6.133  32.688  14.938  1.00 44.56           O  
ATOM    903  OD2 ASP A 123       8.242  32.875  15.516  1.00 44.56           O  
ATOM    904  N   SER A 124       5.051  29.359  12.211  1.00 46.00           N  
ATOM    905  CA  SER A 124       4.977  29.141  10.773  1.00 46.00           C  
ATOM    906  C   SER A 124       4.605  30.422  10.031  1.00 46.00           C  
ATOM    907  CB  SER A 124       3.959  28.047  10.445  1.00 46.00           C  
ATOM    908  O   SER A 124       3.793  31.219  10.523  1.00 46.00           O  
ATOM    909  OG  SER A 124       4.352  26.812  11.016  1.00 46.00           O  
ATOM    910  N   SER A 125       5.469  31.156   9.305  1.00 51.88           N  
ATOM    911  CA  SER A 125       5.230  32.281   8.391  1.00 51.88           C  
ATOM    912  C   SER A 125       5.176  31.781   6.945  1.00 51.88           C  
ATOM    913  CB  SER A 125       6.320  33.344   8.547  1.00 51.88           C  
ATOM    914  O   SER A 125       5.875  30.844   6.570  1.00 51.88           O  
ATOM    915  OG  SER A 125       7.574  32.844   8.109  1.00 51.88           O  
ATOM    916  N   ILE A 126       4.004  32.031   6.281  1.00 43.38           N  
ATOM    917  CA  ILE A 126       3.635  31.750   4.902  1.00 43.38           C  
ATOM    918  C   ILE A 126       3.881  32.969   4.031  1.00 43.38           C  
ATOM    919  CB  ILE A 126       2.160  31.297   4.789  1.00 43.38           C  
ATOM    920  O   ILE A 126       3.420  34.062   4.355  1.00 43.38           O  
ATOM    921  CG1 ILE A 126       1.931  30.016   5.598  1.00 43.38           C  
ATOM    922  CG2 ILE A 126       1.764  31.094   3.324  1.00 43.38           C  
ATOM    923  CD1 ILE A 126       0.463  29.656   5.777  1.00 43.38           C  
ATOM    924  N   SER A 127       4.965  33.094   3.268  1.00 41.81           N  
ATOM    925  CA  SER A 127       5.223  34.125   2.260  1.00 41.81           C  
ATOM    926  C   SER A 127       4.941  33.594   0.856  1.00 41.81           C  
ATOM    927  CB  SER A 127       6.668  34.594   2.350  1.00 41.81           C  
ATOM    928  O   SER A 127       5.371  32.500   0.497  1.00 41.81           O  
ATOM    929  OG  SER A 127       7.543  33.719   1.684  1.00 41.81           O  
ATOM    930  N   ILE A 128       3.875  34.062   0.237  1.00 43.38           N  
ATOM    931  CA  ILE A 128       3.330  33.781  -1.087  1.00 43.38           C  
ATOM    932  C   ILE A 128       3.854  34.812  -2.088  1.00 43.38           C  
ATOM    933  CB  ILE A 128       1.785  33.781  -1.075  1.00 43.38           C  
ATOM    934  O   ILE A 128       3.686  36.031  -1.894  1.00 43.38           O  
ATOM    935  CG1 ILE A 128       1.258  32.781  -0.051  1.00 43.38           C  
ATOM    936  CG2 ILE A 128       1.233  33.500  -2.473  1.00 43.38           C  
ATOM    937  CD1 ILE A 128      -0.245  32.844   0.177  1.00 43.38           C  
ATOM    938  N   SER A 129       4.891  34.594  -2.900  1.00 44.47           N  
ATOM    939  CA  SER A 129       5.309  35.406  -4.035  1.00 44.47           C  
ATOM    940  C   SER A 129       5.016  34.688  -5.359  1.00 44.47           C  
ATOM    941  CB  SER A 129       6.801  35.719  -3.941  1.00 44.47           C  
ATOM    942  O   SER A 129       5.172  33.500  -5.469  1.00 44.47           O  
ATOM    943  OG  SER A 129       7.566  34.531  -3.799  1.00 44.47           O  
ATOM    944  N   THR A 130       4.117  35.250  -6.156  1.00 38.94           N  
ATOM    945  CA  THR A 130       3.646  34.875  -7.484  1.00 38.94           C  
ATOM    946  C   THR A 130       4.555  35.438  -8.562  1.00 38.94           C  
ATOM    947  CB  THR A 130       2.199  35.344  -7.715  1.00 38.94           C  
ATOM    948  O   THR A 130       4.844  36.656  -8.562  1.00 38.94           O  
ATOM    949  CG2 THR A 130       1.238  34.656  -6.746  1.00 38.94           C  
ATOM    950  OG1 THR A 130       2.129  36.750  -7.527  1.00 38.94           O  
ATOM    951  N   ASP A 131       5.484  34.656  -9.062  1.00 46.22           N  
ATOM    952  CA  ASP A 131       6.180  35.031 -10.289  1.00 46.22           C  
ATOM    953  C   ASP A 131       5.594  34.312 -11.500  1.00 46.22           C  
ATOM    954  CB  ASP A 131       7.676  34.750 -10.172  1.00 46.22           C  
ATOM    955  O   ASP A 131       5.422  33.094 -11.469  1.00 46.22           O  
ATOM    956  CG  ASP A 131       8.414  35.750  -9.312  1.00 46.22           C  
ATOM    957  OD1 ASP A 131       7.984  36.938  -9.250  1.00 46.22           O  
ATOM    958  OD2 ASP A 131       9.430  35.375  -8.695  1.00 46.22           O  
ATOM    959  N   THR A 132       4.602  34.906 -12.164  1.00 41.06           N  
ATOM    960  CA  THR A 132       4.008  34.500 -13.445  1.00 41.06           C  
ATOM    961  C   THR A 132       5.016  34.688 -14.578  1.00 41.06           C  
ATOM    962  CB  THR A 132       2.746  35.344 -13.750  1.00 41.06           C  
ATOM    963  O   THR A 132       5.504  35.781 -14.820  1.00 41.06           O  
ATOM    964  CG2 THR A 132       1.640  35.031 -12.742  1.00 41.06           C  
ATOM    965  OG1 THR A 132       3.068  36.719 -13.688  1.00 41.06           O  
ATOM    966  N   LYS A 133       5.867  33.719 -14.828  1.00 41.59           N  
ATOM    967  CA  LYS A 133       6.461  33.719 -16.156  1.00 41.59           C  
ATOM    968  C   LYS A 133       6.180  32.406 -16.891  1.00 41.59           C  
ATOM    969  CB  LYS A 133       7.969  33.969 -16.078  1.00 41.59           C  
ATOM    970  O   LYS A 133       6.379  31.328 -16.344  1.00 41.59           O  
ATOM    971  CG  LYS A 133       8.344  35.344 -15.570  1.00 41.59           C  
ATOM    972  CD  LYS A 133       9.258  36.062 -16.562  1.00 41.59           C  
ATOM    973  CE  LYS A 133       9.602  37.469 -16.078  1.00 41.59           C  
ATOM    974  NZ  LYS A 133      10.570  38.156 -17.000  1.00 41.59           N  
ATOM    975  N   LYS A 134       5.207  32.344 -17.750  1.00 37.78           N  
ATOM    976  CA  LYS A 134       4.777  31.703 -19.000  1.00 37.78           C  
ATOM    977  C   LYS A 134       5.977  31.266 -19.828  1.00 37.78           C  
ATOM    978  CB  LYS A 134       3.896  32.656 -19.812  1.00 37.78           C  
ATOM    979  O   LYS A 134       6.820  32.094 -20.203  1.00 37.78           O  
ATOM    980  CG  LYS A 134       2.445  32.688 -19.344  1.00 37.78           C  
ATOM    981  CD  LYS A 134       1.535  33.281 -20.422  1.00 37.78           C  
ATOM    982  CE  LYS A 134       0.087  33.344 -19.953  1.00 37.78           C  
ATOM    983  NZ  LYS A 134      -0.807  33.938 -21.000  1.00 37.78           N  
ATOM    984  N   GLU A 135       6.582  30.109 -19.609  1.00 37.44           N  
ATOM    985  CA  GLU A 135       7.555  29.641 -20.594  1.00 37.44           C  
ATOM    986  C   GLU A 135       7.137  28.312 -21.188  1.00 37.44           C  
ATOM    987  CB  GLU A 135       8.945  29.531 -19.953  1.00 37.44           C  
ATOM    988  O   GLU A 135       6.793  27.375 -20.453  1.00 37.44           O  
ATOM    989  CG  GLU A 135       9.945  30.562 -20.469  1.00 37.44           C  
ATOM    990  CD  GLU A 135      11.367  30.281 -20.000  1.00 37.44           C  
ATOM    991  OE1 GLU A 135      12.305  30.953 -20.500  1.00 37.44           O  
ATOM    992  OE2 GLU A 135      11.547  29.406 -19.141  1.00 37.44           O  
ATOM    993  N   LYS A 136       6.520  28.234 -22.391  1.00 35.66           N  
ATOM    994  CA  LYS A 136       6.387  27.469 -23.625  1.00 35.66           C  
ATOM    995  C   LYS A 136       7.633  26.625 -23.875  1.00 35.66           C  
ATOM    996  CB  LYS A 136       6.129  28.406 -24.812  1.00 35.66           C  
ATOM    997  O   LYS A 136       8.750  27.156 -23.906  1.00 35.66           O  
ATOM    998  CG  LYS A 136       4.781  29.094 -24.766  1.00 35.66           C  
ATOM    999  CD  LYS A 136       4.434  29.734 -26.109  1.00 35.66           C  
ATOM   1000  CE  LYS A 136       3.090  30.453 -26.062  1.00 35.66           C  
ATOM   1001  NZ  LYS A 136       2.787  31.141 -27.344  1.00 35.66           N  
ATOM   1002  N   SER A 137       7.738  25.391 -23.422  1.00 41.41           N  
ATOM   1003  CA  SER A 137       8.836  24.500 -23.797  1.00 41.41           C  
ATOM   1004  C   SER A 137       8.375  23.453 -24.812  1.00 41.41           C  
ATOM   1005  CB  SER A 137       9.414  23.797 -22.562  1.00 41.41           C  
ATOM   1006  O   SER A 137       7.293  22.875 -24.672  1.00 41.41           O  
ATOM   1007  OG  SER A 137       8.547  22.781 -22.109  1.00 41.41           O  
ATOM   1008  N   LYS A 138       8.594  23.594 -26.203  1.00 35.03           N  
ATOM   1009  CA  LYS A 138       9.086  23.062 -27.484  1.00 35.03           C  
ATOM   1010  C   LYS A 138       9.523  21.609 -27.328  1.00 35.03           C  
ATOM   1011  CB  LYS A 138      10.242  23.922 -28.000  1.00 35.03           C  
ATOM   1012  O   LYS A 138      10.273  21.281 -26.406  1.00 35.03           O  
ATOM   1013  CG  LYS A 138       9.828  25.297 -28.500  1.00 35.03           C  
ATOM   1014  CD  LYS A 138      10.969  26.000 -29.219  1.00 35.03           C  
ATOM   1015  CE  LYS A 138      10.562  27.391 -29.688  1.00 35.03           C  
ATOM   1016  NZ  LYS A 138      11.695  28.109 -30.328  1.00 35.03           N  
ATOM   1017  N   GLN A 139       8.781  20.719 -27.922  1.00 36.03           N  
ATOM   1018  CA  GLN A 139       8.758  19.594 -28.844  1.00 36.03           C  
ATOM   1019  C   GLN A 139      10.164  19.203 -29.281  1.00 36.03           C  
ATOM   1020  CB  GLN A 139       7.898  19.922 -30.062  1.00 36.03           C  
ATOM   1021  O   GLN A 139      10.938  20.062 -29.719  1.00 36.03           O  
ATOM   1022  CG  GLN A 139       6.402  19.797 -29.828  1.00 36.03           C  
ATOM   1023  CD  GLN A 139       5.641  19.344 -31.062  1.00 36.03           C  
ATOM   1024  NE2 GLN A 139       4.371  18.984 -30.875  1.00 36.03           N  
ATOM   1025  OE1 GLN A 139       6.188  19.312 -32.156  1.00 36.03           O  
ATOM   1026  N   ASN A 140      10.766  18.188 -28.750  1.00 35.44           N  
ATOM   1027  CA  ASN A 140      11.883  17.484 -29.375  1.00 35.44           C  
ATOM   1028  C   ASN A 140      11.609  16.000 -29.500  1.00 35.44           C  
ATOM   1029  CB  ASN A 140      13.172  17.734 -28.578  1.00 35.44           C  
ATOM   1030  O   ASN A 140      11.289  15.336 -28.516  1.00 35.44           O  
ATOM   1031  CG  ASN A 140      14.062  18.781 -29.234  1.00 35.44           C  
ATOM   1032  ND2 ASN A 140      14.695  19.609 -28.406  1.00 35.44           N  
ATOM   1033  OD1 ASN A 140      14.180  18.844 -30.453  1.00 35.44           O  
ATOM   1034  N   HIS A 141      11.070  15.484 -30.656  1.00 37.41           N  
ATOM   1035  CA  HIS A 141      11.102  14.398 -31.625  1.00 37.41           C  
ATOM   1036  C   HIS A 141      12.438  13.664 -31.594  1.00 37.41           C  
ATOM   1037  CB  HIS A 141      10.844  14.945 -33.031  1.00 37.41           C  
ATOM   1038  O   HIS A 141      13.492  14.266 -31.812  1.00 37.41           O  
ATOM   1039  CG  HIS A 141       9.391  15.133 -33.344  1.00 37.41           C  
ATOM   1040  CD2 HIS A 141       8.672  16.250 -33.594  1.00 37.41           C  
ATOM   1041  ND1 HIS A 141       8.508  14.070 -33.438  1.00 37.41           N  
ATOM   1042  CE1 HIS A 141       7.305  14.539 -33.719  1.00 37.41           C  
ATOM   1043  NE2 HIS A 141       7.375  15.852 -33.812  1.00 37.41           N  
ATOM   1044  N   LYS A 142      12.594  12.609 -30.781  1.00 40.12           N  
ATOM   1045  CA  LYS A 142      13.641  11.617 -31.000  1.00 40.12           C  
ATOM   1046  C   LYS A 142      13.070  10.203 -31.000  1.00 40.12           C  
ATOM   1047  CB  LYS A 142      14.734  11.750 -29.938  1.00 40.12           C  
ATOM   1048  O   LYS A 142      12.242   9.867 -30.156  1.00 40.12           O  
ATOM   1049  CG  LYS A 142      15.625  12.969 -30.109  1.00 40.12           C  
ATOM   1050  CD  LYS A 142      16.828  12.922 -29.172  1.00 40.12           C  
ATOM   1051  CE  LYS A 142      17.703  14.148 -29.328  1.00 40.12           C  
ATOM   1052  NZ  LYS A 142      18.812  14.172 -28.312  1.00 40.12           N  
ATOM   1053  N   SER A 143      12.742   9.562 -32.156  1.00 48.94           N  
ATOM   1054  CA  SER A 143      12.828   8.344 -32.938  1.00 48.94           C  
ATOM   1055  C   SER A 143      12.766   7.102 -32.062  1.00 48.94           C  
ATOM   1056  CB  SER A 143      14.109   8.336 -33.781  1.00 48.94           C  
ATOM   1057  O   SER A 143      13.594   6.930 -31.172  1.00 48.94           O  
ATOM   1058  OG  SER A 143      15.242   8.102 -32.938  1.00 48.94           O  
ATOM   1059  N   ARG A 144      11.578   6.684 -31.656  1.00 48.53           N  
ATOM   1060  CA  ARG A 144      10.789   5.656 -30.984  1.00 48.53           C  
ATOM   1061  C   ARG A 144      11.133   4.270 -31.516  1.00 48.53           C  
ATOM   1062  CB  ARG A 144       9.289   5.926 -31.156  1.00 48.53           C  
ATOM   1063  O   ARG A 144      11.086   4.027 -32.719  1.00 48.53           O  
ATOM   1064  CG  ARG A 144       8.594   6.383 -29.891  1.00 48.53           C  
ATOM   1065  CD  ARG A 144       7.113   6.656 -30.125  1.00 48.53           C  
ATOM   1066  NE  ARG A 144       6.387   6.836 -28.875  1.00 48.53           N  
ATOM   1067  NH1 ARG A 144       4.332   7.180 -29.875  1.00 48.53           N  
ATOM   1068  NH2 ARG A 144       4.523   7.223 -27.594  1.00 48.53           N  
ATOM   1069  CZ  ARG A 144       5.082   7.078 -28.781  1.00 48.53           C  
ATOM   1070  N   LYS A 145      12.133   3.648 -30.984  1.00 48.50           N  
ATOM   1071  CA  LYS A 145      12.305   2.201 -30.875  1.00 48.50           C  
ATOM   1072  C   LYS A 145      11.031   1.528 -30.375  1.00 48.50           C  
ATOM   1073  CB  LYS A 145      13.469   1.863 -29.953  1.00 48.50           C  
ATOM   1074  O   LYS A 145      10.406   1.991 -29.422  1.00 48.50           O  
ATOM   1075  CG  LYS A 145      14.828   2.318 -30.469  1.00 48.50           C  
ATOM   1076  CD  LYS A 145      15.945   1.392 -30.000  1.00 48.50           C  
ATOM   1077  CE  LYS A 145      17.312   1.904 -30.422  1.00 48.50           C  
ATOM   1078  NZ  LYS A 145      18.406   1.013 -29.953  1.00 48.50           N  
ATOM   1079  N   HIS A 146      10.188   1.027 -31.312  1.00 45.06           N  
ATOM   1080  CA  HIS A 146       8.906   0.327 -31.359  1.00 45.06           C  
ATOM   1081  C   HIS A 146       8.914  -0.896 -30.438  1.00 45.06           C  
ATOM   1082  CB  HIS A 146       8.586  -0.090 -32.781  1.00 45.06           C  
ATOM   1083  O   HIS A 146       9.742  -1.797 -30.609  1.00 45.06           O  
ATOM   1084  CG  HIS A 146       7.133  -0.382 -33.031  1.00 45.06           C  
ATOM   1085  CD2 HIS A 146       6.410  -0.455 -34.156  1.00 45.06           C  
ATOM   1086  ND1 HIS A 146       6.258  -0.639 -31.984  1.00 45.06           N  
ATOM   1087  CE1 HIS A 146       5.051  -0.859 -32.469  1.00 45.06           C  
ATOM   1088  NE2 HIS A 146       5.117  -0.753 -33.812  1.00 45.06           N  
ATOM   1089  N   TYR A 147       8.711  -0.694 -29.156  1.00 58.31           N  
ATOM   1090  CA  TYR A 147       8.398  -1.783 -28.234  1.00 58.31           C  
ATOM   1091  C   TYR A 147       6.945  -2.213 -28.375  1.00 58.31           C  
ATOM   1092  CB  TYR A 147       8.688  -1.366 -26.797  1.00 58.31           C  
ATOM   1093  O   TYR A 147       6.082  -1.402 -28.719  1.00 58.31           O  
ATOM   1094  CG  TYR A 147      10.156  -1.180 -26.500  1.00 58.31           C  
ATOM   1095  CD1 TYR A 147      10.953  -2.264 -26.141  1.00 58.31           C  
ATOM   1096  CD2 TYR A 147      10.742   0.078 -26.562  1.00 58.31           C  
ATOM   1097  CE1 TYR A 147      12.312  -2.096 -25.859  1.00 58.31           C  
ATOM   1098  CE2 TYR A 147      12.094   0.256 -26.297  1.00 58.31           C  
ATOM   1099  OH  TYR A 147      14.211  -0.664 -25.672  1.00 58.31           O  
ATOM   1100  CZ  TYR A 147      12.867  -0.835 -25.938  1.00 58.31           C  
ATOM   1101  N   PRO A 148       6.762  -3.535 -28.438  1.00 55.31           N  
ATOM   1102  CA  PRO A 148       5.410  -4.094 -28.516  1.00 55.31           C  
ATOM   1103  C   PRO A 148       4.477  -3.516 -27.453  1.00 55.31           C  
ATOM   1104  CB  PRO A 148       5.633  -5.590 -28.281  1.00 55.31           C  
ATOM   1105  O   PRO A 148       4.875  -3.350 -26.297  1.00 55.31           O  
ATOM   1106  CG  PRO A 148       7.117  -5.746 -28.188  1.00 55.31           C  
ATOM   1107  CD  PRO A 148       7.734  -4.379 -28.141  1.00 55.31           C  
ATOM   1108  N   ARG A 149       3.609  -2.725 -27.906  1.00 63.84           N  
ATOM   1109  CA  ARG A 149       2.441  -2.061 -27.344  1.00 63.84           C  
ATOM   1110  C   ARG A 149       1.588  -3.043 -26.547  1.00 63.84           C  
ATOM   1111  CB  ARG A 149       1.602  -1.408 -28.438  1.00 63.84           C  
ATOM   1112  O   ARG A 149       1.212  -4.102 -27.062  1.00 63.84           O  
ATOM   1113  CG  ARG A 149       0.544  -0.448 -27.922  1.00 63.84           C  
ATOM   1114  CD  ARG A 149      -0.197   0.245 -29.062  1.00 63.84           C  
ATOM   1115  NE  ARG A 149      -1.304   1.059 -28.562  1.00 63.84           N  
ATOM   1116  NH1 ARG A 149      -1.763   2.045 -30.594  1.00 63.84           N  
ATOM   1117  NH2 ARG A 149      -3.008   2.586 -28.750  1.00 63.84           N  
ATOM   1118  CZ  ARG A 149      -2.021   1.895 -29.312  1.00 63.84           C  
ATOM   1119  N   ILE A 150       1.930  -3.285 -25.359  1.00 58.19           N  
ATOM   1120  CA  ILE A 150       1.040  -4.078 -24.516  1.00 58.19           C  
ATOM   1121  C   ILE A 150      -0.323  -3.396 -24.422  1.00 58.19           C  
ATOM   1122  CB  ILE A 150       1.635  -4.289 -23.109  1.00 58.19           C  
ATOM   1123  O   ILE A 150      -0.415  -2.229 -24.031  1.00 58.19           O  
ATOM   1124  CG1 ILE A 150       3.025  -4.926 -23.203  1.00 58.19           C  
ATOM   1125  CG2 ILE A 150       0.698  -5.145 -22.250  1.00 58.19           C  
ATOM   1126  CD1 ILE A 150       3.799  -4.926 -21.891  1.00 58.19           C  
ATOM   1127  N   GLU A 151      -1.204  -3.688 -25.328  1.00 53.41           N  
ATOM   1128  CA  GLU A 151      -2.613  -3.305 -25.297  1.00 53.41           C  
ATOM   1129  C   GLU A 151      -3.328  -3.949 -24.109  1.00 53.41           C  
ATOM   1130  CB  GLU A 151      -3.309  -3.691 -26.609  1.00 53.41           C  
ATOM   1131  O   GLU A 151      -3.305  -5.172 -23.953  1.00 53.41           O  
ATOM   1132  CG  GLU A 151      -2.732  -3.004 -27.828  1.00 53.41           C  
ATOM   1133  CD  GLU A 151      -3.635  -1.913 -28.391  1.00 53.41           C  
ATOM   1134  OE1 GLU A 151      -3.176  -1.122 -29.234  1.00 53.41           O  
ATOM   1135  OE2 GLU A 151      -4.809  -1.848 -27.969  1.00 53.41           O  
ATOM   1136  N   ALA A 152      -3.000  -3.484 -22.906  1.00 58.06           N  
ATOM   1137  CA  ALA A 152      -3.791  -3.977 -21.781  1.00 58.06           C  
ATOM   1138  C   ALA A 152      -5.230  -3.480 -21.859  1.00 58.06           C  
ATOM   1139  CB  ALA A 152      -3.160  -3.549 -20.453  1.00 58.06           C  
ATOM   1140  O   ALA A 152      -5.473  -2.297 -22.109  1.00 58.06           O  
ATOM   1141  N   GLU A 153      -6.047  -4.074 -22.656  1.00 43.16           N  
ATOM   1142  CA  GLU A 153      -7.496  -3.934 -22.562  1.00 43.16           C  
ATOM   1143  C   GLU A 153      -7.949  -3.783 -21.109  1.00 43.16           C  
ATOM   1144  CB  GLU A 153      -8.195  -5.133 -23.203  1.00 43.16           C  
ATOM   1145  O   GLU A 153      -7.602  -4.605 -20.250  1.00 43.16           O  
ATOM   1146  CG  GLU A 153      -7.289  -5.965 -24.094  1.00 43.16           C  
ATOM   1147  CD  GLU A 153      -8.047  -6.961 -24.953  1.00 43.16           C  
ATOM   1148  OE1 GLU A 153      -7.402  -7.734 -25.703  1.00 43.16           O  
ATOM   1149  OE2 GLU A 153      -9.297  -6.973 -24.891  1.00 43.16           O  
ATOM   1150  N   SER A 154      -7.715  -2.670 -20.484  1.00 50.59           N  
ATOM   1151  CA  SER A 154      -8.242  -2.090 -19.250  1.00 50.59           C  
ATOM   1152  C   SER A 154      -9.664  -2.570 -18.984  1.00 50.59           C  
ATOM   1153  CB  SER A 154      -8.219  -0.563 -19.328  1.00 50.59           C  
ATOM   1154  O   SER A 154     -10.539  -2.453 -19.844  1.00 50.59           O  
ATOM   1155  OG  SER A 154      -8.609   0.005 -18.094  1.00 50.59           O  
ATOM   1156  N   ASP A 155      -9.938  -3.773 -18.562  1.00 49.91           N  
ATOM   1157  CA  ASP A 155     -11.273  -4.059 -18.062  1.00 49.91           C  
ATOM   1158  C   ASP A 155     -11.891  -2.826 -17.406  1.00 49.91           C  
ATOM   1159  CB  ASP A 155     -11.242  -5.223 -17.062  1.00 49.91           C  
ATOM   1160  O   ASP A 155     -11.367  -2.328 -16.406  1.00 49.91           O  
ATOM   1161  CG  ASP A 155     -11.391  -6.578 -17.734  1.00 49.91           C  
ATOM   1162  OD1 ASP A 155     -11.719  -6.629 -18.938  1.00 49.91           O  
ATOM   1163  OD2 ASP A 155     -11.188  -7.602 -17.047  1.00 49.91           O  
ATOM   1164  N   SER A 156     -11.891  -1.729 -18.109  1.00 49.94           N  
ATOM   1165  CA  SER A 156     -12.719  -0.666 -17.547  1.00 49.94           C  
ATOM   1166  C   SER A 156     -14.031  -1.217 -17.016  1.00 49.94           C  
ATOM   1167  CB  SER A 156     -13.008   0.406 -18.609  1.00 49.94           C  
ATOM   1168  O   SER A 156     -14.914  -1.610 -17.781  1.00 49.94           O  
ATOM   1169  OG  SER A 156     -13.750  -0.134 -19.688  1.00 49.94           O  
ATOM   1170  N   ASP A 157     -13.992  -2.463 -16.359  1.00 48.12           N  
ATOM   1171  CA  ASP A 157     -15.320  -2.840 -15.883  1.00 48.12           C  
ATOM   1172  C   ASP A 157     -15.812  -1.870 -14.812  1.00 48.12           C  
ATOM   1173  CB  ASP A 157     -15.312  -4.270 -15.336  1.00 48.12           C  
ATOM   1174  O   ASP A 157     -15.102  -1.599 -13.836  1.00 48.12           O  
ATOM   1175  CG  ASP A 157     -15.172  -5.320 -16.422  1.00 48.12           C  
ATOM   1176  OD1 ASP A 157     -15.695  -5.109 -17.547  1.00 48.12           O  
ATOM   1177  OD2 ASP A 157     -14.547  -6.367 -16.156  1.00 48.12           O  
ATOM   1178  N   ASP A 158     -16.094  -0.661 -15.172  1.00 47.19           N  
ATOM   1179  CA  ASP A 158     -17.250  -0.054 -14.539  1.00 47.19           C  
ATOM   1180  C   ASP A 158     -17.938  -1.043 -13.602  1.00 47.19           C  
ATOM   1181  CB  ASP A 158     -18.234   0.446 -15.594  1.00 47.19           C  
ATOM   1182  O   ASP A 158     -18.469  -2.062 -14.047  1.00 47.19           O  
ATOM   1183  CG  ASP A 158     -19.188   1.516 -15.070  1.00 47.19           C  
ATOM   1184  OD1 ASP A 158     -18.859   2.154 -14.039  1.00 47.19           O  
ATOM   1185  OD2 ASP A 158     -20.250   1.719 -15.680  1.00 47.19           O  
ATOM   1186  N   TYR A 159     -17.141  -1.812 -12.750  1.00 50.78           N  
ATOM   1187  CA  TYR A 159     -17.922  -2.617 -11.812  1.00 50.78           C  
ATOM   1188  C   TYR A 159     -19.297  -2.016 -11.586  1.00 50.78           C  
ATOM   1189  CB  TYR A 159     -17.188  -2.744 -10.477  1.00 50.78           C  
ATOM   1190  O   TYR A 159     -19.422  -0.833 -11.258  1.00 50.78           O  
ATOM   1191  CG  TYR A 159     -16.438  -4.051 -10.312  1.00 50.78           C  
ATOM   1192  CD1 TYR A 159     -17.062  -5.152  -9.719  1.00 50.78           C  
ATOM   1193  CD2 TYR A 159     -15.133  -4.188 -10.742  1.00 50.78           C  
ATOM   1194  CE1 TYR A 159     -16.391  -6.359  -9.562  1.00 50.78           C  
ATOM   1195  CE2 TYR A 159     -14.445  -5.391 -10.586  1.00 50.78           C  
ATOM   1196  OH  TYR A 159     -14.406  -7.660  -9.852  1.00 50.78           O  
ATOM   1197  CZ  TYR A 159     -15.078  -6.469 -10.000  1.00 50.78           C  
ATOM   1198  N   VAL A 160     -20.219  -2.029 -12.617  1.00 46.28           N  
ATOM   1199  CA  VAL A 160     -21.672  -1.892 -12.469  1.00 46.28           C  
ATOM   1200  C   VAL A 160     -22.125  -2.549 -11.172  1.00 46.28           C  
ATOM   1201  CB  VAL A 160     -22.422  -2.508 -13.672  1.00 46.28           C  
ATOM   1202  O   VAL A 160     -21.797  -3.709 -10.906  1.00 46.28           O  
ATOM   1203  CG1 VAL A 160     -23.922  -2.320 -13.516  1.00 46.28           C  
ATOM   1204  CG2 VAL A 160     -21.938  -1.890 -14.977  1.00 46.28           C  
ATOM   1205  N   LEU A 161     -21.969  -1.954 -10.070  1.00 48.91           N  
ATOM   1206  CA  LEU A 161     -22.625  -2.039  -8.773  1.00 48.91           C  
ATOM   1207  C   LEU A 161     -23.875  -2.908  -8.844  1.00 48.91           C  
ATOM   1208  CB  LEU A 161     -22.984  -0.643  -8.258  1.00 48.91           C  
ATOM   1209  O   LEU A 161     -24.844  -2.547  -9.508  1.00 48.91           O  
ATOM   1210  CG  LEU A 161     -21.812   0.292  -7.953  1.00 48.91           C  
ATOM   1211  CD1 LEU A 161     -22.328   1.693  -7.633  1.00 48.91           C  
ATOM   1212  CD2 LEU A 161     -20.984  -0.254  -6.797  1.00 48.91           C  
ATOM   1213  N   ASP A 162     -23.750  -4.113  -9.289  1.00 41.81           N  
ATOM   1214  CA  ASP A 162     -24.875  -5.043  -9.156  1.00 41.81           C  
ATOM   1215  C   ASP A 162     -25.531  -4.914  -7.789  1.00 41.81           C  
ATOM   1216  CB  ASP A 162     -24.406  -6.480  -9.383  1.00 41.81           C  
ATOM   1217  O   ASP A 162     -24.844  -4.926  -6.762  1.00 41.81           O  
ATOM   1218  CG  ASP A 162     -25.547  -7.441  -9.672  1.00 41.81           C  
ATOM   1219  OD1 ASP A 162     -26.531  -7.035 -10.320  1.00 41.81           O  
ATOM   1220  OD2 ASP A 162     -25.453  -8.609  -9.234  1.00 41.81           O  
ATOM   1221  N   ASP A 163     -26.641  -4.152  -7.738  1.00 46.22           N  
ATOM   1222  CA  ASP A 163     -27.609  -4.055  -6.660  1.00 46.22           C  
ATOM   1223  C   ASP A 163     -28.203  -5.426  -6.324  1.00 46.22           C  
ATOM   1224  CB  ASP A 163     -28.734  -3.082  -7.039  1.00 46.22           C  
ATOM   1225  O   ASP A 163     -29.422  -5.566  -6.176  1.00 46.22           O  
ATOM   1226  CG  ASP A 163     -28.266  -1.637  -7.086  1.00 46.22           C  
ATOM   1227  OD1 ASP A 163     -27.438  -1.234  -6.250  1.00 46.22           O  
ATOM   1228  OD2 ASP A 163     -28.750  -0.893  -7.973  1.00 46.22           O  
ATOM   1229  N   SER A 164     -27.422  -6.547  -6.473  1.00 39.09           N  
ATOM   1230  CA  SER A 164     -27.969  -7.824  -6.023  1.00 39.09           C  
ATOM   1231  C   SER A 164     -27.609  -8.102  -4.570  1.00 39.09           C  
ATOM   1232  CB  SER A 164     -27.469  -8.961  -6.910  1.00 39.09           C  
ATOM   1233  O   SER A 164     -26.484  -7.824  -4.145  1.00 39.09           O  
ATOM   1234  OG  SER A 164     -28.109  -8.938  -8.172  1.00 39.09           O  
ATOM   1235  N   ASP A 165     -28.547  -7.684  -3.707  1.00 45.00           N  
ATOM   1236  CA  ASP A 165     -29.047  -8.141  -2.418  1.00 45.00           C  
ATOM   1237  C   ASP A 165     -28.250  -9.328  -1.898  1.00 45.00           C  
ATOM   1238  CB  ASP A 165     -30.531  -8.516  -2.529  1.00 45.00           C  
ATOM   1239  O   ASP A 165     -28.812 -10.383  -1.605  1.00 45.00           O  
ATOM   1240  CG  ASP A 165     -31.469  -7.406  -2.062  1.00 45.00           C  
ATOM   1241  OD1 ASP A 165     -31.000  -6.488  -1.346  1.00 45.00           O  
ATOM   1242  OD2 ASP A 165     -32.656  -7.453  -2.410  1.00 45.00           O  
ATOM   1243  N   SER A 166     -26.859  -9.258  -2.016  1.00 42.03           N  
ATOM   1244  CA  SER A 166     -26.094 -10.266  -1.290  1.00 42.03           C  
ATOM   1245  C   SER A 166     -25.500  -9.688  -0.012  1.00 42.03           C  
ATOM   1246  CB  SER A 166     -24.984 -10.836  -2.174  1.00 42.03           C  
ATOM   1247  O   SER A 166     -25.047  -8.539   0.007  1.00 42.03           O  
ATOM   1248  OG  SER A 166     -24.469 -12.031  -1.620  1.00 42.03           O  
ATOM   1249  N   ASP A 167     -26.156  -9.906   1.126  1.00 47.91           N  
ATOM   1250  CA  ASP A 167     -25.797  -9.844   2.537  1.00 47.91           C  
ATOM   1251  C   ASP A 167     -24.312 -10.117   2.732  1.00 47.91           C  
ATOM   1252  CB  ASP A 167     -26.625 -10.844   3.352  1.00 47.91           C  
ATOM   1253  O   ASP A 167     -23.812 -10.164   3.863  1.00 47.91           O  
ATOM   1254  CG  ASP A 167     -27.641 -10.172   4.250  1.00 47.91           C  
ATOM   1255  OD1 ASP A 167     -27.547  -8.945   4.480  1.00 47.91           O  
ATOM   1256  OD2 ASP A 167     -28.562 -10.867   4.738  1.00 47.91           O  
ATOM   1257  N   ASP A 168     -23.438  -9.820   1.730  1.00 50.56           N  
ATOM   1258  CA  ASP A 168     -22.000  -9.805   2.035  1.00 50.56           C  
ATOM   1259  C   ASP A 168     -21.406  -8.422   1.763  1.00 50.56           C  
ATOM   1260  CB  ASP A 168     -21.266 -10.867   1.221  1.00 50.56           C  
ATOM   1261  O   ASP A 168     -21.328  -7.988   0.612  1.00 50.56           O  
ATOM   1262  CG  ASP A 168     -21.375 -12.258   1.823  1.00 50.56           C  
ATOM   1263  OD1 ASP A 168     -21.438 -12.375   3.066  1.00 50.56           O  
ATOM   1264  OD2 ASP A 168     -21.391 -13.234   1.050  1.00 50.56           O  
ATOM   1265  N   GLY A 169     -21.875  -7.379   2.391  1.00 46.53           N  
ATOM   1266  CA  GLY A 169     -21.547  -6.160   3.117  1.00 46.53           C  
ATOM   1267  C   GLY A 169     -20.531  -5.297   2.408  1.00 46.53           C  
ATOM   1268  O   GLY A 169     -19.328  -5.520   2.537  1.00 46.53           O  
ATOM   1269  N   LYS A 170     -20.656  -4.977   1.135  1.00 58.22           N  
ATOM   1270  CA  LYS A 170     -19.922  -3.936   0.421  1.00 58.22           C  
ATOM   1271  C   LYS A 170     -20.328  -2.547   0.906  1.00 58.22           C  
ATOM   1272  CB  LYS A 170     -20.156  -4.051  -1.086  1.00 58.22           C  
ATOM   1273  O   LYS A 170     -21.516  -2.273   1.112  1.00 58.22           O  
ATOM   1274  CG  LYS A 170     -19.672  -5.363  -1.688  1.00 58.22           C  
ATOM   1275  CD  LYS A 170     -19.828  -5.375  -3.203  1.00 58.22           C  
ATOM   1276  CE  LYS A 170     -19.438  -6.723  -3.797  1.00 58.22           C  
ATOM   1277  NZ  LYS A 170     -19.516  -6.711  -5.289  1.00 58.22           N  
ATOM   1278  N   CYS A 171     -19.625  -2.039   1.835  1.00 58.00           N  
ATOM   1279  CA  CYS A 171     -19.672  -0.714   2.445  1.00 58.00           C  
ATOM   1280  C   CYS A 171     -19.906   0.363   1.395  1.00 58.00           C  
ATOM   1281  CB  CYS A 171     -18.359  -0.427   3.191  1.00 58.00           C  
ATOM   1282  O   CYS A 171     -19.141   0.498   0.447  1.00 58.00           O  
ATOM   1283  SG  CYS A 171     -18.328   1.190   3.994  1.00 58.00           S  
ATOM   1284  N   LYS A 172     -21.125   0.812   1.027  1.00 59.72           N  
ATOM   1285  CA  LYS A 172     -21.734   1.752   0.095  1.00 59.72           C  
ATOM   1286  C   LYS A 172     -21.219   3.168   0.317  1.00 59.72           C  
ATOM   1287  CB  LYS A 172     -23.266   1.725   0.233  1.00 59.72           C  
ATOM   1288  O   LYS A 172     -20.953   3.895  -0.643  1.00 59.72           O  
ATOM   1289  CG  LYS A 172     -23.922   0.482  -0.353  1.00 59.72           C  
ATOM   1290  CD  LYS A 172     -25.438   0.577  -0.311  1.00 59.72           C  
ATOM   1291  CE  LYS A 172     -26.094  -0.692  -0.838  1.00 59.72           C  
ATOM   1292  NZ  LYS A 172     -27.578  -0.574  -0.875  1.00 59.72           N  
ATOM   1293  N   ASN A 173     -20.453   3.502   1.404  1.00 61.56           N  
ATOM   1294  CA  ASN A 173     -20.000   4.863   1.685  1.00 61.56           C  
ATOM   1295  C   ASN A 173     -18.844   4.879   2.674  1.00 61.56           C  
ATOM   1296  CB  ASN A 173     -21.172   5.711   2.215  1.00 61.56           C  
ATOM   1297  O   ASN A 173     -18.719   5.805   3.475  1.00 61.56           O  
ATOM   1298  CG  ASN A 173     -22.266   5.902   1.188  1.00 61.56           C  
ATOM   1299  ND2 ASN A 173     -22.531   7.152   0.828  1.00 61.56           N  
ATOM   1300  OD1 ASN A 173     -22.875   4.934   0.723  1.00 61.56           O  
ATOM   1301  N   CYS A 174     -18.016   3.879   2.436  1.00 64.50           N  
ATOM   1302  CA  CYS A 174     -16.891   3.795   3.369  1.00 64.50           C  
ATOM   1303  C   CYS A 174     -15.828   4.832   3.037  1.00 64.50           C  
ATOM   1304  CB  CYS A 174     -16.281   2.395   3.346  1.00 64.50           C  
ATOM   1305  O   CYS A 174     -15.438   4.980   1.878  1.00 64.50           O  
ATOM   1306  SG  CYS A 174     -15.094   2.098   4.680  1.00 64.50           S  
ATOM   1307  N   LYS A 175     -15.898   5.871   3.889  1.00 70.00           N  
ATOM   1308  CA  LYS A 175     -14.922   6.953   3.809  1.00 70.00           C  
ATOM   1309  C   LYS A 175     -13.555   6.430   3.393  1.00 70.00           C  
ATOM   1310  CB  LYS A 175     -14.820   7.684   5.148  1.00 70.00           C  
ATOM   1311  O   LYS A 175     -12.844   7.074   2.617  1.00 70.00           O  
ATOM   1312  CG  LYS A 175     -16.047   8.516   5.496  1.00 70.00           C  
ATOM   1313  CD  LYS A 175     -15.844   9.289   6.797  1.00 70.00           C  
ATOM   1314  CE  LYS A 175     -17.078  10.102   7.164  1.00 70.00           C  
ATOM   1315  NZ  LYS A 175     -16.875  10.875   8.422  1.00 70.00           N  
ATOM   1316  N   TYR A 176     -13.328   5.172   3.709  1.00 73.75           N  
ATOM   1317  CA  TYR A 176     -11.984   4.645   3.482  1.00 73.75           C  
ATOM   1318  C   TYR A 176     -11.867   4.023   2.098  1.00 73.75           C  
ATOM   1319  CB  TYR A 176     -11.625   3.609   4.551  1.00 73.75           C  
ATOM   1320  O   TYR A 176     -10.773   3.920   1.545  1.00 73.75           O  
ATOM   1321  CG  TYR A 176     -11.656   4.156   5.961  1.00 73.75           C  
ATOM   1322  CD1 TYR A 176     -10.680   5.039   6.406  1.00 73.75           C  
ATOM   1323  CD2 TYR A 176     -12.664   3.785   6.844  1.00 73.75           C  
ATOM   1324  CE1 TYR A 176     -10.703   5.543   7.703  1.00 73.75           C  
ATOM   1325  CE2 TYR A 176     -12.695   4.281   8.141  1.00 73.75           C  
ATOM   1326  OH  TYR A 176     -11.742   5.652   9.852  1.00 73.75           O  
ATOM   1327  CZ  TYR A 176     -11.711   5.156   8.562  1.00 73.75           C  
ATOM   1328  N   LYS A 177     -12.938   3.736   1.486  1.00 74.44           N  
ATOM   1329  CA  LYS A 177     -12.969   3.096   0.175  1.00 74.44           C  
ATOM   1330  C   LYS A 177     -12.555   4.070  -0.923  1.00 74.44           C  
ATOM   1331  CB  LYS A 177     -14.359   2.537  -0.120  1.00 74.44           C  
ATOM   1332  O   LYS A 177     -11.766   3.721  -1.808  1.00 74.44           O  
ATOM   1333  CG  LYS A 177     -14.430   1.677  -1.372  1.00 74.44           C  
ATOM   1334  CD  LYS A 177     -15.820   1.077  -1.562  1.00 74.44           C  
ATOM   1335  CE  LYS A 177     -15.906   0.252  -2.840  1.00 74.44           C  
ATOM   1336  NZ  LYS A 177     -17.266  -0.307  -3.049  1.00 74.44           N  
ATOM   1337  N   LYS A 178     -13.062   5.293  -0.772  1.00 75.81           N  
ATOM   1338  CA  LYS A 178     -12.711   6.324  -1.741  1.00 75.81           C  
ATOM   1339  C   LYS A 178     -11.219   6.633  -1.693  1.00 75.81           C  
ATOM   1340  CB  LYS A 178     -13.516   7.602  -1.488  1.00 75.81           C  
ATOM   1341  O   LYS A 178     -10.570   6.773  -2.734  1.00 75.81           O  
ATOM   1342  CG  LYS A 178     -13.398   8.633  -2.598  1.00 75.81           C  
ATOM   1343  CD  LYS A 178     -14.289   9.844  -2.326  1.00 75.81           C  
ATOM   1344  CE  LYS A 178     -14.117  10.914  -3.396  1.00 75.81           C  
ATOM   1345  NZ  LYS A 178     -14.992  12.094  -3.146  1.00 75.81           N  
ATOM   1346  N   LYS A 179     -10.773   6.711  -0.419  1.00 77.50           N  
ATOM   1347  CA  LYS A 179      -9.352   7.000  -0.232  1.00 77.50           C  
ATOM   1348  C   LYS A 179      -8.484   5.891  -0.819  1.00 77.50           C  
ATOM   1349  CB  LYS A 179      -9.031   7.188   1.252  1.00 77.50           C  
ATOM   1350  O   LYS A 179      -7.484   6.168  -1.489  1.00 77.50           O  
ATOM   1351  CG  LYS A 179      -9.438   8.539   1.808  1.00 77.50           C  
ATOM   1352  CD  LYS A 179      -8.961   8.727   3.240  1.00 77.50           C  
ATOM   1353  CE  LYS A 179      -9.430  10.055   3.822  1.00 77.50           C  
ATOM   1354  NZ  LYS A 179      -9.000  10.219   5.246  1.00 77.50           N  
ATOM   1355  N   TYR A 180      -8.930   4.680  -0.663  1.00 81.50           N  
ATOM   1356  CA  TYR A 180      -8.156   3.535  -1.129  1.00 81.50           C  
ATOM   1357  C   TYR A 180      -8.164   3.451  -2.650  1.00 81.50           C  
ATOM   1358  CB  TYR A 180      -8.703   2.236  -0.530  1.00 81.50           C  
ATOM   1359  O   TYR A 180      -7.133   3.182  -3.271  1.00 81.50           O  
ATOM   1360  CG  TYR A 180      -7.953   1.002  -0.963  1.00 81.50           C  
ATOM   1361  CD1 TYR A 180      -8.430   0.200  -1.999  1.00 81.50           C  
ATOM   1362  CD2 TYR A 180      -6.766   0.634  -0.338  1.00 81.50           C  
ATOM   1363  CE1 TYR A 180      -7.738  -0.940  -2.400  1.00 81.50           C  
ATOM   1364  CE2 TYR A 180      -6.066  -0.503  -0.731  1.00 81.50           C  
ATOM   1365  OH  TYR A 180      -5.875  -2.408  -2.154  1.00 81.50           O  
ATOM   1366  CZ  TYR A 180      -6.559  -1.282  -1.762  1.00 81.50           C  
ATOM   1367  N   PHE A 181      -9.250   3.760  -3.178  1.00 79.81           N  
ATOM   1368  CA  PHE A 181      -9.383   3.721  -4.629  1.00 79.81           C  
ATOM   1369  C   PHE A 181      -8.523   4.797  -5.281  1.00 79.81           C  
ATOM   1370  CB  PHE A 181     -10.844   3.898  -5.043  1.00 79.81           C  
ATOM   1371  O   PHE A 181      -7.848   4.543  -6.281  1.00 79.81           O  
ATOM   1372  CG  PHE A 181     -11.094   3.656  -6.508  1.00 79.81           C  
ATOM   1373  CD1 PHE A 181     -11.188   4.719  -7.395  1.00 79.81           C  
ATOM   1374  CD2 PHE A 181     -11.234   2.363  -6.996  1.00 79.81           C  
ATOM   1375  CE1 PHE A 181     -11.422   4.500  -8.750  1.00 79.81           C  
ATOM   1376  CE2 PHE A 181     -11.469   2.135  -8.352  1.00 79.81           C  
ATOM   1377  CZ  PHE A 181     -11.562   3.203  -9.227  1.00 79.81           C  
ATOM   1378  N   ALA A 182      -8.586   5.953  -4.672  1.00 80.75           N  
ATOM   1379  CA  ALA A 182      -7.758   7.047  -5.176  1.00 80.75           C  
ATOM   1380  C   ALA A 182      -6.277   6.688  -5.105  1.00 80.75           C  
ATOM   1381  CB  ALA A 182      -8.023   8.328  -4.387  1.00 80.75           C  
ATOM   1382  O   ALA A 182      -5.523   6.949  -6.047  1.00 80.75           O  
ATOM   1383  N   LEU A 183      -5.852   6.133  -4.055  1.00 86.00           N  
ATOM   1384  CA  LEU A 183      -4.473   5.695  -3.889  1.00 86.00           C  
ATOM   1385  C   LEU A 183      -4.109   4.633  -4.922  1.00 86.00           C  
ATOM   1386  CB  LEU A 183      -4.250   5.145  -2.477  1.00 86.00           C  
ATOM   1387  O   LEU A 183      -3.027   4.676  -5.512  1.00 86.00           O  
ATOM   1388  CG  LEU A 183      -2.834   4.668  -2.150  1.00 86.00           C  
ATOM   1389  CD1 LEU A 183      -1.848   5.828  -2.250  1.00 86.00           C  
ATOM   1390  CD2 LEU A 183      -2.789   4.039  -0.761  1.00 86.00           C  
ATOM   1391  N   ARG A 184      -4.953   3.668  -5.062  1.00 86.12           N  
ATOM   1392  CA  ARG A 184      -4.738   2.596  -6.027  1.00 86.12           C  
ATOM   1393  C   ARG A 184      -4.535   3.158  -7.430  1.00 86.12           C  
ATOM   1394  CB  ARG A 184      -5.914   1.618  -6.020  1.00 86.12           C  
ATOM   1395  O   ARG A 184      -3.646   2.713  -8.164  1.00 86.12           O  
ATOM   1396  CG  ARG A 184      -5.688   0.373  -6.859  1.00 86.12           C  
ATOM   1397  CD  ARG A 184      -6.855  -0.599  -6.758  1.00 86.12           C  
ATOM   1398  NE  ARG A 184      -6.637  -1.788  -7.578  1.00 86.12           N  
ATOM   1399  NH1 ARG A 184      -8.609  -2.824  -6.957  1.00 86.12           N  
ATOM   1400  NH2 ARG A 184      -7.184  -3.850  -8.430  1.00 86.12           N  
ATOM   1401  CZ  ARG A 184      -7.477  -2.818  -7.652  1.00 86.12           C  
ATOM   1402  N   MET A 185      -5.305   4.125  -7.773  1.00 86.31           N  
ATOM   1403  CA  MET A 185      -5.203   4.750  -9.086  1.00 86.31           C  
ATOM   1404  C   MET A 185      -3.883   5.500  -9.234  1.00 86.31           C  
ATOM   1405  CB  MET A 185      -6.375   5.703  -9.328  1.00 86.31           C  
ATOM   1406  O   MET A 185      -3.252   5.461 -10.289  1.00 86.31           O  
ATOM   1407  CG  MET A 185      -7.691   4.996  -9.609  1.00 86.31           C  
ATOM   1408  SD  MET A 185      -7.625   3.951 -11.117  1.00 86.31           S  
ATOM   1409  CE  MET A 185      -8.000   5.195 -12.383  1.00 86.31           C  
ATOM   1410  N   ARG A 186      -3.471   6.203  -8.180  1.00 89.62           N  
ATOM   1411  CA  ARG A 186      -2.215   6.945  -8.203  1.00 89.62           C  
ATOM   1412  C   ARG A 186      -1.025   6.004  -8.359  1.00 89.62           C  
ATOM   1413  CB  ARG A 186      -2.059   7.777  -6.930  1.00 89.62           C  
ATOM   1414  O   ARG A 186      -0.102   6.285  -9.125  1.00 89.62           O  
ATOM   1415  CG  ARG A 186      -2.912   9.039  -6.910  1.00 89.62           C  
ATOM   1416  CD  ARG A 186      -2.648   9.875  -5.668  1.00 89.62           C  
ATOM   1417  NE  ARG A 186      -3.580  11.000  -5.566  1.00 89.62           N  
ATOM   1418  NH1 ARG A 186      -2.957  11.594  -3.422  1.00 89.62           N  
ATOM   1419  NH2 ARG A 186      -4.586  12.773  -4.520  1.00 89.62           N  
ATOM   1420  CZ  ARG A 186      -3.705  11.781  -4.504  1.00 89.62           C  
ATOM   1421  N   MET A 187      -1.041   4.965  -7.695  1.00 89.62           N  
ATOM   1422  CA  MET A 187       0.036   3.980  -7.750  1.00 89.62           C  
ATOM   1423  C   MET A 187       0.101   3.320  -9.125  1.00 89.62           C  
ATOM   1424  CB  MET A 187      -0.151   2.916  -6.668  1.00 89.62           C  
ATOM   1425  O   MET A 187       1.188   3.078  -9.648  1.00 89.62           O  
ATOM   1426  CG  MET A 187       0.103   3.426  -5.258  1.00 89.62           C  
ATOM   1427  SD  MET A 187      -0.147   2.127  -3.986  1.00 89.62           S  
ATOM   1428  CE  MET A 187       1.394   1.187  -4.180  1.00 89.62           C  
ATOM   1429  N   LYS A 188      -0.992   3.100  -9.625  1.00 89.62           N  
ATOM   1430  CA  LYS A 188      -1.055   2.529 -10.969  1.00 89.62           C  
ATOM   1431  C   LYS A 188      -0.427   3.467 -11.992  1.00 89.62           C  
ATOM   1432  CB  LYS A 188      -2.504   2.225 -11.352  1.00 89.62           C  
ATOM   1433  O   LYS A 188       0.323   3.027 -12.867  1.00 89.62           O  
ATOM   1434  CG  LYS A 188      -2.646   1.430 -12.641  1.00 89.62           C  
ATOM   1435  CD  LYS A 188      -4.105   1.108 -12.945  1.00 89.62           C  
ATOM   1436  CE  LYS A 188      -4.258   0.403 -14.281  1.00 89.62           C  
ATOM   1437  NZ  LYS A 188      -5.684   0.063 -14.570  1.00 89.62           N  
ATOM   1438  N   GLN A 189      -0.709   4.754 -11.891  1.00 89.62           N  
ATOM   1439  CA  GLN A 189      -0.129   5.742 -12.789  1.00 89.62           C  
ATOM   1440  C   GLN A 189       1.391   5.785 -12.656  1.00 89.62           C  
ATOM   1441  CB  GLN A 189      -0.719   7.129 -12.516  1.00 89.62           C  
ATOM   1442  O   GLN A 189       2.105   5.879 -13.656  1.00 89.62           O  
ATOM   1443  CG  GLN A 189      -2.143   7.301 -13.031  1.00 89.62           C  
ATOM   1444  CD  GLN A 189      -2.721   8.664 -12.711  1.00 89.62           C  
ATOM   1445  NE2 GLN A 189      -3.930   8.930 -13.195  1.00 89.62           N  
ATOM   1446  OE1 GLN A 189      -2.090   9.477 -12.023  1.00 89.62           O  
ATOM   1447  N   VAL A 190       1.775   5.750 -11.438  1.00 89.38           N  
ATOM   1448  CA  VAL A 190       3.209   5.762 -11.164  1.00 89.38           C  
ATOM   1449  C   VAL A 190       3.859   4.527 -11.789  1.00 89.38           C  
ATOM   1450  CB  VAL A 190       3.504   5.816  -9.648  1.00 89.38           C  
ATOM   1451  O   VAL A 190       4.922   4.621 -12.406  1.00 89.38           O  
ATOM   1452  CG1 VAL A 190       4.992   5.609  -9.383  1.00 89.38           C  
ATOM   1453  CG2 VAL A 190       3.031   7.148  -9.062  1.00 89.38           C  
ATOM   1454  N   ALA A 191       3.281   3.408 -11.664  1.00 89.19           N  
ATOM   1455  CA  ALA A 191       3.805   2.164 -12.219  1.00 89.19           C  
ATOM   1456  C   ALA A 191       3.873   2.229 -13.742  1.00 89.19           C  
ATOM   1457  CB  ALA A 191       2.947   0.980 -11.773  1.00 89.19           C  
ATOM   1458  O   ALA A 191       4.859   1.798 -14.344  1.00 89.19           O  
ATOM   1459  N   MET A 192       2.852   2.742 -14.305  1.00 91.25           N  
ATOM   1460  CA  MET A 192       2.814   2.877 -15.758  1.00 91.25           C  
ATOM   1461  C   MET A 192       3.922   3.805 -16.250  1.00 91.25           C  
ATOM   1462  CB  MET A 192       1.453   3.402 -16.219  1.00 91.25           C  
ATOM   1463  O   MET A 192       4.562   3.533 -17.266  1.00 91.25           O  
ATOM   1464  CG  MET A 192       0.396   2.318 -16.359  1.00 91.25           C  
ATOM   1465  SD  MET A 192      -1.104   2.912 -17.234  1.00 91.25           S  
ATOM   1466  CE  MET A 192      -1.828   3.969 -15.945  1.00 91.25           C  
ATOM   1467  N   GLN A 193       4.145   4.914 -15.555  1.00 88.69           N  
ATOM   1468  CA  GLN A 193       5.207   5.859 -15.883  1.00 88.69           C  
ATOM   1469  C   GLN A 193       6.578   5.195 -15.789  1.00 88.69           C  
ATOM   1470  CB  GLN A 193       5.152   7.074 -14.961  1.00 88.69           C  
ATOM   1471  O   GLN A 193       7.461   5.465 -16.609  1.00 88.69           O  
ATOM   1472  CG  GLN A 193       6.066   8.219 -15.383  1.00 88.69           C  
ATOM   1473  CD  GLN A 193       5.816   9.492 -14.602  1.00 88.69           C  
ATOM   1474  NE2 GLN A 193       6.211  10.625 -15.172  1.00 88.69           N  
ATOM   1475  OE1 GLN A 193       5.273   9.461 -13.492  1.00 88.69           O  
ATOM   1476  N   LEU A 194       6.789   4.387 -14.859  1.00 89.00           N  
ATOM   1477  CA  LEU A 194       8.062   3.691 -14.680  1.00 89.00           C  
ATOM   1478  C   LEU A 194       8.297   2.693 -15.805  1.00 89.00           C  
ATOM   1479  CB  LEU A 194       8.086   2.969 -13.328  1.00 89.00           C  
ATOM   1480  O   LEU A 194       9.438   2.521 -16.250  1.00 89.00           O  
ATOM   1481  CG  LEU A 194       8.195   3.854 -12.086  1.00 89.00           C  
ATOM   1482  CD1 LEU A 194       8.055   3.016 -10.820  1.00 89.00           C  
ATOM   1483  CD2 LEU A 194       9.523   4.605 -12.086  1.00 89.00           C  
ATOM   1484  N   ILE A 195       7.234   2.113 -16.266  1.00 90.88           N  
ATOM   1485  CA  ILE A 195       7.352   1.154 -17.359  1.00 90.88           C  
ATOM   1486  C   ILE A 195       7.664   1.891 -18.656  1.00 90.88           C  
ATOM   1487  CB  ILE A 195       6.066   0.312 -17.516  1.00 90.88           C  
ATOM   1488  O   ILE A 195       8.461   1.418 -19.469  1.00 90.88           O  
ATOM   1489  CG1 ILE A 195       5.848  -0.558 -16.266  1.00 90.88           C  
ATOM   1490  CG2 ILE A 195       6.133  -0.547 -18.781  1.00 90.88           C  
ATOM   1491  CD1 ILE A 195       4.480  -1.230 -16.219  1.00 90.88           C  
ATOM   1492  N   GLU A 196       7.145   3.055 -18.875  1.00 83.62           N  
ATOM   1493  CA  GLU A 196       7.379   3.816 -20.094  1.00 83.62           C  
ATOM   1494  C   GLU A 196       8.789   4.406 -20.125  1.00 83.62           C  
ATOM   1495  CB  GLU A 196       6.340   4.934 -20.250  1.00 83.62           C  
ATOM   1496  O   GLU A 196       9.375   4.590 -21.188  1.00 83.62           O  
ATOM   1497  CG  GLU A 196       4.949   4.434 -20.609  1.00 83.62           C  
ATOM   1498  CD  GLU A 196       3.902   5.535 -20.625  1.00 83.62           C  
ATOM   1499  OE1 GLU A 196       2.707   5.234 -20.844  1.00 83.62           O  
ATOM   1500  OE2 GLU A 196       4.281   6.711 -20.406  1.00 83.62           O  
ATOM   1501  N   ASP A 197       9.312   4.773 -18.906  1.00 76.81           N  
ATOM   1502  CA  ASP A 197      10.672   5.301 -18.844  1.00 76.81           C  
ATOM   1503  C   ASP A 197      11.703   4.199 -19.094  1.00 76.81           C  
ATOM   1504  CB  ASP A 197      10.930   5.980 -17.500  1.00 76.81           C  
ATOM   1505  O   ASP A 197      12.852   4.480 -19.422  1.00 76.81           O  
ATOM   1506  CG  ASP A 197      10.312   7.363 -17.406  1.00 76.81           C  
ATOM   1507  OD1 ASP A 197       9.805   7.879 -18.422  1.00 76.81           O  
ATOM   1508  OD2 ASP A 197      10.336   7.949 -16.297  1.00 76.81           O  
ATOM   1509  N   LEU A 198      11.367   2.934 -19.062  1.00 62.69           N  
ATOM   1510  CA  LEU A 198      12.305   1.878 -19.422  1.00 62.69           C  
ATOM   1511  C   LEU A 198      12.406   1.724 -20.938  1.00 62.69           C  
ATOM   1512  CB  LEU A 198      11.883   0.550 -18.797  1.00 62.69           C  
ATOM   1513  O   LEU A 198      13.492   1.468 -21.469  1.00 62.69           O  
ATOM   1514  CG  LEU A 198      12.617   0.144 -17.516  1.00 62.69           C  
ATOM   1515  CD1 LEU A 198      11.789   0.512 -16.281  1.00 62.69           C  
ATOM   1516  CD2 LEU A 198      12.930  -1.349 -17.516  1.00 62.69           C  
TER    1517      LEU A 198                                                      
ENDMDL                                                                          
END                                                                             
