# Supplementary material for: Phosphorylation tunes strain-specific protein condensation during rotavirus replication organelle assembly
Source: EMBO J. 2026 May 26;45(13):4733–65. doi: 10.1038/s44318-026-00814-z (PMC13324165; doi:10.1038/s44318-026-00814-z)
Supplement: Supplementary file 11 — Source data Fig. 9 [file 44318_2026_814_MOESM11_ESM.zip › Figure_7/Figure 7A/NSP5 SA11/NSP5SA11_d9b1a.a3m]

#198	1
>101
MSLSIDVTSLPSIPSTIYKNESSSTTSTLSGKSIGRSEQYISPDAEAFNKYMLSKSPEDIGPSDSASNDPLTSFSIRSNAVKTNADAGVSMDSSAQSRPSSNVGCDQVDFSLNKGLKVKANLDSSISISTDTKKEKSKQNHKSRKHYPRIEAESDSDDYVLDDSDSDDGKCKNCKYKKKYFALRMRMKQVAMQLIEDL
>UniRef100_A0A1I7P3I1	321	0.920	2.052E-96	0	197	198	0	199	200
MSLSIDVTSLPSISSSLYKNESSSTTSTLSGKSIGRSEQYISPDAEAFSKYMLSKSPEDIGPSDSASNDPLTSFSIRSNAVKTNADAGVSMDSSTQSRPSSNVGCDQVDFSFNKGIKMNANLDSSISISTNSKKEKSKQrsDHKSRKHYPKIEAESDSDDYVLDDSDSDDGKCKNCKYKRKYFALRMRMKQVAMQLIEDL
>UniRef100_A0A345B182	318	0.914	1.866E-95	0	197	198	0	197	198
MSLSIDVTSLPSISSSIFKNESSSTTSTLSGKSIGRSEQYTSPDVEAFNKYMLSKSPEDIGPSDSASNDPLTSFSIRSNAVKTNADAGVSMDSSTQSRPSSNVGCDQVDFSLTKGINVSANLDSCVSISTDNKKEKSKKDHKSRKHYPRIEADSDSEDYVLDDSDSDDGKCKNCKYKKKYFALRMRMKQVAMQLIEDL
>UniRef100_E5FXI6	318	0.974	1.866E-95	0	197	198	0	197	198
MSLSIDVTSLPSIPSAIYKNESSSTTSTLSGKSIGRSEQYISPDAEAFNKYMLSKSPEDIGPSDSASNDPLTSFSIRSNAVKTNADAGVSMDSSAQSRPSSNVGCDQVDFSLNKGLNVKANLDSSISISTDTKKEKSKRNHKSRKYYPRIEAESDSDDYVLDDSDSDDGKCKNCKYKKKYFTLRMRMKQVAMQLIEDL
>UniRef100_A0A0C5BMY3	317	0.924	6.587E-95	0	197	198	0	197	198
MSLSIDVTSLPSISSSIYKNESSSTTSTLSGKSIGRSEQYISPDADAFNKYMLSKSPEDIGPSDSASNDPLTSFSIRSNAVKTNADAGVSMDSSTQSRPSSSVGCDQVDFSFNKGIKVNANLDSSISISTNSKKEKSKNDRKSRKHYPKIEAESDSDDYVLDDSDSDDGKCKNCKYKRKYFALRMRMKQVAMQLIEDL
>UniRef100_A0A1W7HFT9	313	0.914	1.543E-93	0	197	198	0	196	197
MSLSIDVTSLPSISSSIFKNESSSTTSTLSGKSIGRSEQYISPDAEAFNKYMLSKSPEDIGPSDSASNDPLTSFSIRSNAVKTNADAGVSMDSSTQSRPSSNVGCDQLDFSLTKGINVSANLDSCISISTDHKKEKSKKD-KSRKHYPRIEADSDSEDYVLNDSDSDDGKCKNCKYKKKYFALRMRMKQVAMQLIEDL
>UniRef100_A0A6B9PUW3	313	0.904	1.543E-93	0	197	198	0	197	198
MSLSIDVTSLPSISSSIYKHESSSTTSTLSGKSIGRSEQYVSPDAEAFNKYMLSKSPEDIGPSDSASNDPLTSFSIRSNAVKTNADAGVSMDSSTQSRPSSNVGCDQVDFSLNKGLKVNASLDSSISVSTLSNKEKSKSDHKSRKHYPKIEADSDTDEYVLDDSDSDDGKCKNCKYKRKYFALRMKMKQVAMQLIEDL
>UniRef100_Q3ZK65	312	0.893	2.899E-93	0	197	198	0	197	198
MSLSIDVTSLPSISSSIFKNESSSTTSTLSGKSIGRNELYVSPDAEAFNKYMLSKSPEDIGPSDSASNDPLTSFSIRSHAVKTNADAGVSMDSSTQSRPSSNVGCDQVDFSFNKAVKVNANLDSSISISTDQKREKSKKDHKNGKHYPKIEAESDSDDYVLDDSDSDDGKCKNCKYKRKYFALRMRMKHVAMQLIEDL
>UniRef100_A0A6M3RAY2	312	0.919	2.899E-93	0	197	198	0	197	198
MSLSIDVTSLPSITSSVYKNESSSTTSTLSGKSIGRSEQYISPDAEAFNKYMLSKSPEDIGPSDSASNDPLTSFSIRSNAVKTNADSGVPMDSSAQSRPSSNVGYDQVDFSLVKGIKVNANLDSSISVSTNNKKEKSKSDHKSRKHYPRIEADSDSDEYVLDDSDSDDGKCKNCKYKKKYFALRMRMKQVAMQLIEDL
>UniRef100_O09712	307	0.904	1.276E-91	0	197	198	0	196	197
MSLSIDVTSLPSISSSIFKNESSSTTSTLSGKSIGRSEQYISPDAEAFNKYMLSKSPEDIGPSDSASNDPLTSFSIRSNAVKTNADAGVSMDSSTQSRPSSNVGYDQVDFSLTKGVNVSANLDSCISISTDYKKEKSKKD-KNRKHYPRIEVDSDSEDYVLDDSDSDDGKCKNCKYKKKYFALRMRMKQVATQLIEDL
>UniRef100_Q9ICH7	305	0.875	6.173E-91	0	197	198	0	199	200
MSLSIDVTSLPSISSSIFKNESSSTTSTLSGKSIGRNEQYVSSDIEAFNKYMLSKSPEDIGPSDSASNDPLTSFSIRSNAVKTNADAGVSMDSSTQSRPSSNVGCDQMDFSLTKGINVSASLDSCVSISTNHKKEKSKKDKkdKSRKHYPRIEADSDSEDYVLDDSDSDDGKCKNCKYKKKYFALRMRMKQVAMQLIEDL
>UniRef100_A0A220XLY1	301	0.896	1.445E-89	5	197	198	0	191	192
-----DVTSLPSYSSSIFKNESSSTTSTLSGKSIGRSEQYISPDAEAFNKYMLSKSPEDIGPSDSASNDPLTSFSIRSNAVKTNADAGVSMDSSTQSRPSSNVGCDQVDFSLTKGININANLDSCISISTDNKKEKSKKD-KSRKHYPKIEADSDSEDHVLDDSDSDDGKCKNCKYKKKYFALRMRMKQVAIQLIEDL
>UniRef100_A0A0B6VH67	300	0.863	3.723E-89	0	197	198	0	197	198
MSLSIDVASLPSISSSIYKNESISTSSTISGKSIGRSEQYVSPDVDAFNKYMLSKVPEDIGPSDSASNDPLTSFSIRSHAVKTNADTGVSMDSSTQSRPSSDVGCDQVDFSFNKGIKVNANLDSSISVTTSGKSEKSRQNHKSREHYPKIEAESDSDDYVLDDSDSDDGKCKNCKYKKKYFALRERMKHVAMQLIEDL
>UniRef100_J7LJM5	300	0.893	3.723E-89	0	197	198	0	197	198
MSLSIDVTSLPSISSSIYKHESSSTTSTISGKSIGRSEQYISPDAEAFNKYMLSKSPEDIGPSDSASNDPLTSFSIRSNAVKTNADAGVSMDSSTQSRPSSDVGCDQMDFSLNRGIKIDAAVDSSISISTKPKKEKSKQESKSRKYYPKIEAESDSDDYVLDDSDSDDGKCKNCKYKKKYFALRLRMKHVAMQLIEDL
>UniRef100_F8U668	300	0.853	5.103E-89	0	197	198	0	197	198
MSLSIDVTSLPSISSSVYKNESNSATSTLSGKSIGRSEQYVQSDTEAFNKYMLSKPPEDIGPSDSASNDPLTSFSIRSNAVKTNADAGVSMDSSTQSRPSSNVGCDQVDFSFGKAININANLDSSISIATKNKKDKSKKDSKSRKHYPKIEAESDSDEYVLDDSDSDDGKCKNCKYKKKYFILRGRMKQVAMQLIEDL
>UniRef100_A0A455VXG8	296	0.863	1.195E-87	0	197	198	0	197	198
MSLSIDVTSLPSISSSIYKHDSSPTTSTLSGKSISRSEQYISPDTEAFNKYMLSKSPEDIGPSDSASNDPLTSFSIKSHAVKTNADTGVSMDSSNQSRPSSNVGCDQVDFSLNKGLKINANLDSSISISTNLKKEKINNDQKEKKQYPKIEADSDSDNYVLDDSDSDDGKCKNCKYKKKYFILRMRMKQVAMQLIEDL
>UniRef100_B2BRG1	295	0.863	3.077E-87	0	197	198	0	196	197
MSLSIDVTSLPSISSSIFKNESSSTTSTLSGKSMGRREQYISPDAEAFNKYMFSKSPEDIGPSDSASNDPLTRFSIRSNAVKTNADAGVSMDSSTQSRPSSNVGCDQVDLSLTKGINVSANLDSCVSISTDNKKEESKKD-KIRKHYPRIEADSESEDYVLDDSDSDDGKCKNCKYKKRCFALRVRMKQVAMQLIEDL
>UniRef100_A0A2K9UXD8	294	0.858	4.217E-87	0	197	198	0	196	197
MSLSIDVTSLPSISSSIFKNESSSTTSTLSGNPIGRSEQYISPDAEAFNKYMLSKSPEDIGPSDSASNDPLTSFSIRSTAVKTNADAGVSMDSSTQSRPSSNVGCPQLDFSLNKGINVSAPLDSRISVSTDHKKEKSKKDKSSQ-HYPRIEADSDFEDHVLDDSDSDDGKCKNCKYKKKYFAPRMRMKRVAMQLIEDL
>UniRef100_A0A0D6CAC5	292	0.883	2.797E-86	0	197	198	0	197	198
MSLSIDVTSLPSISSSIYKHESSSTTSTISGKSIGRSEQYISPDAEAFNKYMLSKSPEDIGPSDSASNDPLTSFSIRSNAVKTNADAGVSMDSSTQSRPPSDVGYDQVDFSLNKGIKIDAMVDSSISISTKSKKEKSKHETKNGKCYPKIEAESDSDDYVLDDSDSDDGKCKNCKYKKKYFALRLRMKQVAMQLIEDL
>UniRef100_A0A386QWG8	286	0.822	2.311E-84	0	196	198	0	196	198
MSLSIDVTSLPSITSSIYKNESSPASSTLSGKSIGRNEQYVSADADAFSKYMLSRSPEDIGPSDSASNDPLTSFSIKSNAVKTNADAGVSMDSSTQSRPSSSVGCDQVDFSLSKGVKISANLDSNLSISTEVKEPKLKAEKKSRKHYPRIEAESDSEEFVLDDSDSDDGKCKNCKYKKKYFALRLKMKKVAIQLIED-
>UniRef100_A0A0G2US94	286	0.847	2.311E-84	8	197	198	6	195	198
--------SLPSISSSVYKNESNSATSTLSGKSIGRSEQYVQSDTEAFNKYMLSKPPEDIGPSDSASNDPLTSFSIRSNAVKTNADAGVSMDSSTQSRPSSNVGCDQVDFSFGKAININANLDSSISIATKNKKDKSKKDSKSRKHYPKIEAESDSDEYVLDDSDSDDGKCKNCKYKKKYFILRGRMKQVAMQLIEDL
>UniRef100_E5E7S4	286	0.788	2.311E-84	0	196	198	0	207	209
MSLSIDVTSLPSITSSVFKNDSSPTASTLSGKSIGRSEQYISPDVEAFNKYMLSKSPEDIGPSDSASNDPLTSFSIRSNAVKTNADAGVSMDSSTQSRPSSNVGCDQVDFSLNKGIKINANMDSSISIttdrtdvraknEGFQSTTGVKKKDKSKKSYPRIDAESDSEDFVLDDSDSDDGKCKNCKYKRKYFALRKKMKQVAMQLIED-
>UniRef100_A0A2K9UXJ8	286	0.843	4.342E-84	0	197	198	0	196	197
MSLSIDVTSLPSISSSIFKNESSSTTSTLSGKSIGRSEQYIPPDAEAFNKYMLSKSPEDIGPSDSASNDPLTSFPIRSPAVTTNADAGVSMDSSTQSRPSSNVGCDQLDFSLNKGINVSATLASRISISTDNKKAKSKKDNR-RKHPPRIEADSPSEDYPLDPSDSPDGKCQNCKYKKKYFALRMRMKRVAMQLIEDL
>UniRef100_L0HQ40	284	0.850	2.101E-83	0	197	198	0	199	200
MSLSIDVTSLPSISSSVYKNESFSTASTISGKSIGRNEQYISPDAEAFNKYMLSKSPEDIGPSDSASNDPLTSFSIRSNAVKTNADAGVSMDSSVQSRPSSDIGYDQMDFSLNKGIKIDATVDSSISISTTSKKEKSKQENKNkyKKCYPKIEAESDSEDYVLDDSDSDDGKCKNCKYKKKYFALRLRMKQVAMQLIKDL
>UniRef100_S5TEP7	282	0.844	5.409E-83	0	197	198	0	198	199
MSLSIDVTSLPSISSSIYKHDSSPTTSTLSGKSISRSEQYISPDTEAFNKYMLSKSPEDIGPYDSASNDPLTSFSIKSHAVKTNADTGVSMDSSNQSRPSSNVGCDQVDFSLNKGLKINANLDSSISISTNRKKEKINDGQKEKKqQYPKIEADSDSDNYVLDDSDSDNEKCKNCKYKKKYFILRMRMKQVAMQLIEDL
>UniRef100_A0A286KB34	282	0.810	7.414E-83	0	197	198	0	200	201
MSFTIDVTSLPSISSSVFKHESSPSTSTLSGKSIGRSEQYVSPDAEAFNKYMLSKSPEDIGPSDSASNDPLTSFSIRSNAVKTNADAGVSMDSSVQSRPSSNVGCDQLDFSIDKCLQVNAALNSSMSITSTSKRESEKSKVKQQvknKAYPKIEADSDSDDYVLDDSDSDDGKCKNCKYKKKYFALRMRMKQVAMQLIEDL
>UniRef100_A0A2K9UXB2	278	0.813	1.266E-81	0	197	198	0	196	197
MSLSIDVTSLPSISSSIFKNESSSTTSTLSGNPIGRSEQYISPDAEAFNKYMLSKSPEDIGPSDSASNDPLTSFSIRSTALKTTADAGVSMDSSTQSRPSSNVGCPQLDFSLNKGINVSAPLHSRLSVSTDHKKENPKKD-KSPQHYPRIEADSDFEDHVLDPSDPPDGKCKNCKYKKKYFAPRMRMKRPAMQLIEDL
>UniRef100_A0A2K9UXA9	276	0.848	6.124E-81	0	197	198	0	196	197
MSLSIDVTSLPSISSSIPKNESSSTTSTLSGKSIGRSEQYISPDAEAFNKYMLSKSPEDIGPSDSASNDPLTSPSIRSNAAKTNADAGVSMDSSTQSRPSSNVACDQFHFSLNKGINVSPTLHSCISISTDNKKEKSKKD-KSRTHPPRIEADSDSQDYVLDDSDSPHGQCKNCKPKKTYFALRMRMKRVAMQLIEDL
>UniRef100_A0A2K9UXB8	275	0.818	2.161E-80	0	197	198	0	196	197
MSLSIDVTSLPSISSSIFKNESSSTTSTLSGKSIGRSEQYIPPDAEALNKYMLSKSPEDIGPSDSASNDPLTSFPIRSPAVTTNADAGVSMDSSTQSRPSRNVGCDQSDFSLNKGINVRATLASRISISTDNKKAKSKKD-PRRKHPPRIEADSPSEDYPLDPSATPDGKCQNCKYKKTYFALRMRMKRVAMQLIEDL
>UniRef100_A0A2K9UXF2	275	0.850	2.161E-80	0	197	198	0	199	200
MSLSIDVTSLPSISSSVYKNESPSTTSTISGKSIGRSEQYISPDAEAFNKYMLSKSPEDIGPSDSASNDPLTSFSIRSNAVKTNADAGVSMPSSAQSRPSSDIGYDQMDFSLNKGIKTDATMDSSISISTTSKKEKSKQENKNkyKKCYPKIEAESDSDPYPLDDSDSDDGKCKNCKYKKKYFAPRLRMKQVAMQLIKDL
>UniRef100_A0A2K9UXE1	274	0.845	4.061E-80	0	197	198	0	199	200
MSLSIDVTSLPSISSSVYKNESFSTTSTISGKSIGRSEQYISPDAEAFNKYMLSKSPEDIGPSDSASNDPLTSFSIRSNAVKTNADAGVSLDSSAQSRPSSDIGPDQMDFSLNKGLNLHATMDSSISISTTSKKEKSQQENKNqyKKCYPKIEAESDSDPPVLDDSDSDDGKCKNCKYKKKYSALRLRMKQVAMQLIKDL
>UniRef100_A0A2K9UXE0	271	0.808	6.932E-79	0	197	198	0	196	197
MSLSIDVTSLPSISSSIFKNESSSTTSTLSGKSIGRSEQYIPPDAEALNKYMLSKSPEDIGPSDSASNDPLTSFPIRSPAVTTNADAGVSMDSSPQSRPSRPVGCDQSDFSLNKGIPVRAPLASRISISTDNKKAKSKKD-PRRKHPPRIEADSPSEDYPLDPSATPDGKCQNCKYKKTYFALRMRMKRPAMQLIEDL
>UniRef100_A0A2K9UXJ7	264	0.818	1.075E-76	0	197	198	0	196	197
MSLSIDVTSLPSISSSIPKNESSSTTSTLSGKSIGRSEQYISPDAEAFNKYMLSKSPEDIGPSDSASNDPLTSPSIRSNAAKTNADAGVSMDSSTQSRPSSNVACDHLHFSLNKGINVSPTLHSCLSISTDNKKEKSKKD-KSRTHPPRIEADSDSQDYVLDDSDSPHGQCPNCQPKKTSFALRMRMKRPAMQLIEDL
>UniRef100_A0A2K9UXF7	259	0.820	6.474E-75	0	197	198	0	199	200
MSLSIDVTSLPSISSSVYKNESFSTTSTISGKSIGRSEQYISPDAEAFNKYMLSKSPEDIGPSDSASNDPLTSPSIRSNAVKTNADAGVSLASSAQSRPSSDIGPDQMDFSLNKGPNLHATMDSSISISTTSKKEKSQQENKNqyKKCYPKIEAESDSDPPPLDDSDSDDGKCKTCKYKKKYSALRLRMKQVAMQLIKDL
>UniRef100_A0A0K2CL84	256	0.702	1.105E-73	0	197	198	0	204	205
MSLTIDVADLPSITSSFFNDESSNTSSTLSGKSIGRSEQYVSPDAKAFTAYMLSKSPEDIAPSDSASNDPLTSFSIRSNAVKTNADGGVSMDTSVRSRPSSDAGCDQIDFHFAKGLKVNATLDSNLSVatqstvkSQESRNAKEKKVHKSRKHYPKIEAESDSDNYVVNSSDSDDDECINCKYKKKYYLLKERMKKVAMQLISDL
>UniRef100_A0A2K9UXD3	254	0.772	5.342E-73	0	197	198	0	196	197
MSLSIDVTSLPSISSSIFKNESSSTTSTLSPNPLGRSEQYISPDAEAFNKYMLSKSPEDIGPSDSASNDPLTSFSIRSTALKTTADAGVSMDSSTQSRPSSNVGCPQLAFSLNKGINVSAPLHSRPSLSTDHKKENPKKD-KSPPHPPRIEADSDFEDHALDPSDPPPGKCKNCKYKKKPFAPRMRMKRPAPQLIEDL
>UniRef100_A0A2K9UXD1	251	0.795	3.540E-72	0	197	198	0	199	200
MSLSIDVTSLPSISSSVYKNESFSTTSTISGKSIGRSEQYTSPDAEAPNKYMLSKSPEDIGPSDSASNDPLTSFSIRSNAVKTNADAGVSMASSPQSRPSSDIGYDQMDFSLNKGVQIAATPDSSISISTTSKKEKSPQENKNkyKKCYPKIEAESDPDEPASDDSDSDDGKCKNCKYKKKSPPLRSRMKQVAMHLIKDL
>UniRef100_A0A2D0W0W2	250	0.697	9.114E-72	0	197	198	0	204	205
MSLTIDVADLPSITSSFFNDESSNTSSTLSGKSIGRSEQYVSSDAKAFTAYMLSKSPEDIAPSDSASNDPLTSFSIRSNAVKTNADGGVSMDTSVRSRPSSDTGCDQIDFHFAKGLKVNATLDSNLSVttqstvkSQESRSAKEKKVHKSRKHYPKIEAESDSDNYVVSLSDSDDDECVNCKYKKKYYLLKERMKKVAMQLISDL
>UniRef100_D1L625	248	0.709	6.039E-71	0	197	198	0	196	197
MSLSIDVTSLPSLTSSVFKHDSNSASSTISGKSIGRSEQYISPNAEAFNKYMLSKPPEDIGPSDSASNDPLTSFSIKSNAVKTNADAGVSMDSCSQSRPSSGVGCNQVD------LALNVVYDCQKSNHKKDTARSKIANHKAKSHdksivFPKIEAESDSDEYVLDDSDSDDGKCVNCKYKRKYFALRLRMKQVAMQLIEDL
>UniRef100_X2FQT2	247	0.714	8.277E-71	0	197	198	0	196	197
MSLSIDVTSLPSFSSSVFKHDSNSASSTISGKSIGRSEQYISPDAEAFNKYMLSKSPDDIGPSDSASNDPLTSFSIKSNAVKTNADAGVSMDSCSQSRPSSGVGCNQVD------LALNVVCDYQKSSYKKDTTRSKIANHKVELHKrsvvfPKIEAESDSDEYVLDDSDSDDGKCVNCKYKRKYFALRSRMKQVAMQLIEDL
>UniRef100_A0A6M3QX51	242	0.683	6.825E-69	0	191	198	0	201	202
MSLTIDVADLPSITSSFFNNESSNTSSIVSGKSIGRNEQYVSPDAKAFTAYMLSKSPDDITPSDSASNDPLTNFSIRSNAVKTNADGGISMDSSVRSRPSSNVGYDQVDFSFAKGLKVNATLDSNLTVttrsrddniqSSEIQMKKEKKNHKSRKHYPKIEAESDSDNYVASLSDSDDDECVNCKYKKKYQILKERMKRVAM------
>UniRef100_A0A1B1LZ85	242	0.632	6.825E-69	0	196	198	0	214	216
MSLTIDVASLPSISPSFFNDESSNTSSIVSGKSIGRSEQYVSPDIQAFNAYMLSKPPEEIEPYDSASNDPLTNFSIRSNAVKTSTDAGVSMDTSSGSRPSSNVGCDQVDFTLTKGINISANLKSDIDIstdkkriqvgntseldstKESKVVRSKTKSNKSKKKYPVIEYCSDSDEYVLDDSDSDEGKCNNCKYKKKYFALRARMKKVALELIED-
>UniRef100_F6MDY5	235	0.908	1.448E-66	56	197	198	0	141	142
--------------------------------------------------------PEDIGPSDSASNDPLTSFSIRSNAVKTNADAGVSMDSSTQSRPSSNVGCDQVDFSFSKGIKMDANLDSSISIATISKKEKSKSDHKSRKHYPKIEAESDSDDYVLDDSDSDDGKCKNCKYKRKYFALRMRMKQVAMQLIEDL
>UniRef100_A0A1B1LZE5	231	0.619	2.468E-65	5	196	198	0	209	211
-----DVASLPSVSPSFFNDESSNTSSIVSGKSIGRSEQYVSPDIQAFNAYMLSKPPEEIEPYDSASNDPLTNFSIRSNAVKTSTDAGVSMDTSSGSRPSSNVGCDQVDFTLTEGINISANLKSDIDIstdkkriqvgntseldstKESKVVRGKTKSNKSKKKYPVIEYCSDSDEYVLDDSDSDEGKCNNCKYKKKYFALRARMKKVALELIED-
>UniRef100_C0IR89	229	0.470	2.240E-64	4	196	198	5	206	208
----IDLSSLPSFSQFS-NNESSSDVSNNSSKSVSRSEQYVTLSDEAFSEYMLNKDPEDIGPSDSASNDLPTKFAIKANAVKSNANVGVSLDTKSDVKEKIMEDKDEVDFSFARNFKMNTDLAASITIdthkpkssLSDSAVQFNRKAKQGRskikkTEWPKIDYQSDDEEYV--CSDSED-RCCNCIYKKKYFELRKRMKQVAIQLIED-
>UniRef100_A0A8D5ZHU6	225	0.618	5.231E-63	0	197	198	0	206	207
MSLTVDVTSLPSITSSFFNNESSNNSSTLSGKSIGRSEQYVSSDAKAFTTYMLSKSPEDIEPFDSASNDPLTSFSIRTNAVKTNSNGGVSMDASTDSRSGENSIYDSVDFSFAKGLNINAGLDSKINIttsSQIDDDSSRTKNKKGKKkrsdqmNKQIISAFSDSENYVLSDSDSDEGQCNNCKYKKKYFILRERMKNIALQLITDL
>UniRef100_A0A218KM00	222	0.470	4.746E-62	4	196	198	5	206	208
----IDLSSLPSFSQFS-NNESSSDISNNSSKSVSRSEQYVTLSDKAFNEYMLNKDPEDIGPSDSASNDLPTKFAIKANAVKSNANVGVSLDTKSDVKGKVMEDKDEVDFSFARNFKMNTDLAASITIdthkpkssLSDTVVQSTKKPKQGksrikRTEWPKIDYQSDDENYI--CSDSDD-RCCDCIYKRKYFELRKRMKQVAIQLIED-
>UniRef100_A0A161IMA6	222	0.803	6.503E-62	20	179	198	1	163	164
--------------------ESSPSTSTLSGKSIGRNEQYVSPDAEAFNKYMLSKSPEDIGPSDSASNDPLTSFSIRSNAVKTNADAGVSMDSSVQSRPSSNVGCDQLDFSIDKCLQVNAALNSSVSITSNSKQESGKSKVKRQmknKIYPKIEADSDSDDYVLDDSDSDDGKCKNCKYKKKY------------------
>UniRef100_A0A650D790	218	0.266	8.084E-61	4	196	198	5	216	218
----IDMGSlnLNSIPVPSVTNSGRSQVSVGSANKNSRKPVFVDPEAM--STYISTTS--SVTPSDSASNDIQKKMSIAQSAAHCNPD---DNDNINASGPEDNnwanivEGTDRITEWMSKSVlpnmptaseterKLSTPPQSSLGITNKQLPESLQPNYPAmplpseeiRASKPTNTISEMFADESLPCDLQ--CKCQNCPYRAKYKALKARMKDALVRMIQE-
>UniRef100_A0A0P0UQC1	204	0.507	6.791E-56	4	196	198	5	213	215
----IDFSSLPSFSKLSL-NESSSETSDASRKSVSRSEQYVSLSEKAFSEYMLNRDPEDIGPSDSASNDLPTKFAIKSNAVKSNANVGVSLDASSSDRETVSPGKDETDFTFAKGIKMKSDLAASFAIdttnakssisdpgslnrsthSTDRSKSKSGNTKKNRQQWPRIEYQSDEEEYVLSD---DDAHCCNCIYKKKYFELRKRMKLVAIQLIED-
>UniRef100_A0A8D5XE43	204	0.497	9.304E-56	4	196	198	5	213	215
----IDFSSLPSFSKLSL-NESSSETSNTSRKSVSRSEQYVSLSEKAFSEYMLNRDPEDIGPSDSASNDLPTKFAIKSNAVKSNANVGVSLDASSSDRETISSGKDEVDFTFAKGIKMKSDLAASFSIdttnakssisdpgsfnkaahSTDRSKNKNSSNKKNQSKWPKIEYQSDEEEYVVSD---DDAQCCNCIYKRKYFELRKRMKLVAIQLIED-
>UniRef100_A0A218KLY4	196	0.462	5.053E-53	4	196	198	2	213	215
----IDFSSLPSF-SKLSTNESSSETSNTSRKSVSRSEQYVSLSEKAFSEYMLNRDPEDIGPSDSASNDLPTKFAIKSNAVKSNANVGVSLDASSADRETGGNAKDEVDFSLTKGIKMKSDVAASFTIdtsnvkssisdpgssaksshrtdAIKSRLKSRNKSHKNDQKWPKIEYQSDEEEFVLSD---EDAQCCNCIYKRKYFELRKRMKLVAIQLIED-
>UniRef100_C0IR91	196	0.449	6.922E-53	4	196	198	5	216	218
----IDFSSLPSF-SKLSTNESSSETSNTSRKSVSRSEQYVSLSEKAFSEYMLNRDPEDIGPSDSASNDLPTKFAIKSNAVKSNANVGVSLDASSADHEAGGNAKDEVDFSFAKGIKMKSDVAASFAIdtsnvksfisdpgsstksahrtdAIKSRLKSRNKSYKNDQKWPKIEYQSDEEEFVLSD---EDARCCNCIYKRKYFELRKRMKLVAIQLIED-
>UniRef100_A0A3G1DMJ4	194	0.882	3.341E-52	70	197	198	0	126	127
----------------------------------------------------------------------LTSFSIRSNAVRTNADAGVSMDSSTQSRPSSNVGCDQLDFSLTKGINVSANLDSCISISTDHKKEKSKKD-KSRKHYPRIEADSDSEDYVLDDSDSDDGKCKNCKYKKKYFALRMRMKRVAMQLIEDL
>UniRef100_L0CQJ0	193	0.453	4.577E-52	4	196	198	5	216	218
----IDFSSLPSF-SKLSTNESSSETSSTSRKSVSRSEQYVSLSEKAFSEYMLNRDPEDIGPSDSASNDLPTKFAIKSNAVKSNANVGVPLDASSADRETGGNAKDEVDFSLAKGIKMKSDVAASFTIdtsnvkssisdpgssaksahhtaAIKSRSKSRNKSHKNDQKWPKIEYQSDEEEFVLSDEDAQYC---NCIYKRKYFELRKRMKLVAIQLIED-
>UniRef100_A0A0P0UPP8	193	0.453	4.577E-52	4	196	198	5	216	218
----IDFSSLPSF-SKLSTNESSSETSNTSRKSVSRSEQYISLSEKAFSEYMLNRDPEDIGPSDSASNDLPTKFAIKSNAVKSNANVGVSLDASSKDRETGGDSKDEVDFSFSKGIKMKSDVAASFTIdtsnvkssisdpgssaksayhvdAIKSRSKSRNKLYKNDQKWPKIEYQSDEKEYVLSDEDAQSC---NCIYKRKYFELKKRMKLVAIQLIED-
>UniRef100_A0A0P0UP88	192	0.449	8.590E-52	4	196	198	5	216	218
----IDFSSLPSFSKLSI-NESSSETSNTSRKSVSRSEQYVSLSEKAFSEYMLNRDPEDIGPSDSASNDLPTKFAIKSNAVKSNANVGVSLDASSTDRETGGNAKDEVDFSFAKGIKMKSDVAASFTIdtsnvkssisdpgssarsahradAIKSRSKSRNKSYKYDQKWPKIECQSDEEEFVLSD---EDAQCCNCIYKRKYFELRKRMKLVAIQLIED-
>UniRef100_A0A385MK24	192	0.458	8.590E-52	4	196	198	5	216	218
----IDFSSLPSF-SKLSTNESSSETSNTSRKSVSRSEQYVSLSEKAFSEYMLNRDPEDIGPSDSASNDLPTKFAIKSNAVKSNANVGVSLDASSSDRETGSNTKDEVDFSFAKGVKMKPEVAASFTIdtlnvkssisdpgssaklthhidTIKSRSKSRNKSNKNDQKWPRIEYQSDEEEFVLSD---EDAQCCNCVYKRKYFELRKRMKLVAIQLIED-
>UniRef100_A0A159CHQ5	192	0.453	1.612E-51	4	196	198	5	216	218
----IDFSSLPSF-SKLSTNESSSETSNTSRKSVSRSEQYVSLSEKAFSEYMLNRDPEDIGPSDSASNDLPTKFAIKSNAVKSNANVGVSLDASSADREAGNNAKDEVDFSFAKGVKMKPEFATSFTIdtsnvkssisdpgssaklthhinTIKSRSKSRNKSNKNDQKWPRIEYQSDEEEFVLSDEDAQYC---DCVYKRKYFELRKRMKLVAIQLIED-
>UniRef100_A0A0P0YJS3	183	0.482	1.196E-48	4	196	198	5	202	204
----IDLSSLPSF-SRLSNNESNSDTSLVSRKSVSRSEQYVSLSDKAFTEYMLNKDPDDIEPSDSASNDLPTKFAIKSNAVKSNANVGVSLDASNGQQLESPK-PDEVDFTFNRALKVDTKIDAAININTSKKGRNNTEDsssntmprkqqKKTRKNeWPKIDYQSDEDEYVLSDD-----ECRDCKYKRKYFELRRKMKLVAIQLIED-
>UniRef100_C3U224	183	0.953	1.638E-48	0	106	198	4	110	112
MSLSIDVTSLPSISSSIFKNESSSTTSTLSGKSIGRSEQYISPDAEAFNKYMLSKSPEDIGPSDSASNDPLTRFSIRSNAVKTNADAGVSMDSSTQSRPSSNVGCDQ-------------------------------------------------------------------------------------------
>UniRef100_A0A1V0FU09	180	0.462	1.483E-47	0	196	198	0	239	241
MSLSIDFTSLPSVTSSLFRNESNSESTTSSGKSIGRNDEYVSNDIESFNRYMLNKNPDDITPYDSASNDPLTSFSIKSHAVKTNSDGGVSMDNAGQrSRPSSEVGYDVVDFKFSKAIAVNADLKASLDIDTNVKKSKSLITpvnvennyepatsksmcninnnnnktdesvgknknknksadgHDSILNKQKFNFTDSELSEIIDSDDSDVECCGNCKYKAKYLKLRMKMKQVAILLIQD-
>UniRef100_A0A1L6KW48	139	0.505	2.316E-33	45	127	198	3	85	100
---------------------------------------------KAFSEYMLNKDPEDIGPSDSASNDLPTKFAIKANAVKSNANIGVSLDTKSDVKEKVMEDKDEVDFSFARNFKMNTDLAASIMI----------------------------------------------------------------------
>UniRef100_A0A650D7A7	117	0.394	1.318E-25	20	194	198	18	204	208
--------------------SSSSQVSNTSGKSIGREETYVQPDTTSYSQHMLNLNPDDITPDDSASNDPLTKFNILGNASKSDSNSGVSMD-----GPPIRYE-DQVDFNFAKGLKASGHLDVGVNVRTTNGKKKSKDEPPsvsassARKSRLAqmndrsvdfdIPAdSSDEEDYV--SDGASSCECdhsENCKYRRRYLRLKKNMKRIAKTII---
>UniRef100_B1NLC9	115	0.837	3.369E-25	124	197	198	0	72	73
----------------------------------------------------------------------------------------------------------------------------CVSISTNHKKEKSKKD-KGRKHYPRIEADSDFEDYVLDDSDSDDGKCKNCKYKKKYFALRMRMKRVAMQLIEDL
>UniRef100_A0A0K0LBN2	93	0.263	1.292E-17	82	159	198	0	90	91
----------------------------------------------------------------------------------SNANVGVSLDTKSDVKEKIMEDKDEVDFSFARNFKMNTDLAASITIdahkpkssVSDSAVQFNRKTKQGRskikkTEWPKIDYQSDDEEYV--------------------------------------
>UniRef100_A0A3G1DMA5	84	0.911	2.209E-14	153	197	198	0	44	45
---------------------------------------------------------------------------------------------------------------------------------------------------------SDSDEYVLDDSDSDDGKCKNCNYKKKYFALRLRMKQVAMQLIKDL
>UniRef100_A0A345B189	63	0.923	2.616E-07	0	38	198	0	38	39
MSLSIDVTSLPSISSSIFKNESSSTTSTLSGKSIGRSEQ---------------------------------------------------------------------------------------------------------------------------------------------------------------
>UniRef100_A0A2D1ABQ5	48	0.319	3.324E-02	150	196	198	55	96	98
------------------------------------------------------------------------------------------------------------------------------------------------------TVSDMFEDE-----DIEGCVCKNCPYREKYRKLRSKMKNVLIDMINE-
>UniRef100_A0A0K0LAV8	48	0.299	3.324E-02	17	197	198	5	192	193
-----------------FTQVASYTTTSLAGLEEAENER---RKAMEYSKYMLEK--QDLGPSDSASNDGMNEWSVSSRSFCTnesnmesvnNFEINLPSDHSCLSVKSSNSMNSQSSQNFKSAVQSITQHQSRI---KESSKSQKQYQQKKRKHKEKavIDAISDDEwgnrVESFDeSSDSDTC-TNSCKCCKRYKRLKKSVKHTVAKLISDL
>UniRef100_M4H296	46	0.297	1.091E-01	17	197	198	30	217	218
-----------------FTQAASYTTTSLAGLEEAENER---RKAIEYSKYMLEK--QDLGPNDSASNDGMNEWSVSSRSFSTNESNMESVNNFEINLPSDH-SCVSVKSSNSMNSQNSQNFKSAVqSITQHQSRIRENPkpqkqyQQKKRKHKEKavIDAISDDEwgnrVESFDeSSDSDTCN-NSCKCCKRYKKLKKSVKHTVAKLISDL
>101
MSLSIDVTSLPSIPSTIYKNESSSTTSTLSGKSIGRSEQYISPDAEAFNKYMLSKSPEDIGPSDSASNDPLTSFSIRSNAVKTNADAGVSMDSSAQSRPSSNVGCDQVDFSLNKGLKVKANLDSSISISTDTKKEKSKQNHKSRKHYPRIEAESDSDDYVLDDSDSDDGKCKNCKYKKKYFALRMRMKQVAMQLIEDL
>E5E7S4	276	0.788	8.136E-81	0	196	198	0	207	209
MSLSIDVTSLPSITSSVFKNDSSPTASTLSGKSIGRSEQYISPDVEAFNKYMLSKSPEDIGPSDSASNDPLTSFSIRSNAVKTNADAGVSMDSSTQSRPSSNVGCDQVDFSLNKGIKINANMDSSISIttdrtdvraknEGFQSTTGVKKKDKSKKSYPRIDAESDSEDFVLDDSDSDDGKCKNCKYKRKYFALRKKMKQVAMQLIED-
>UniRef100_A0A1V0FU09	261	0.462	1.298E-75	0	196	198	0	239	241
MSLSIDFTSLPSVTSSLFRNESNSESTTSSGKSIGRNDEYVSNDIESFNRYMLNKNPDDITPYDSASNDPLTSFSIKSHAVKTNSDGGVSMDNAGQrSRPSSEVGYDVVDFKFSKAIAVNADLKASLDIDTNVKKSKSLItpvnvennyepatsksmcninnnnnktdesvgknknknksadGHDSILNKQKFNFTDSELSEIIDSDDSDVECCGNCKYKAKYLKLRMKMKQVAILLIQD-
>A0A1V0FU09	261	0.462	1.298E-75	0	196	198	0	239	241
MSLSIDFTSLPSVTSSLFRNESNSESTTSSGKSIGRNDEYVSNDIESFNRYMLNKNPDDITPYDSASNDPLTSFSIKSHAVKTNSDGGVSMDNAGQrSRPSSEVGYDVVDFKFSKAIAVNADLKASLDIDTNVKKSKSLItpvnvennyepatsksmcninnnnnktdesvgknknknksadGHDSILNKQKFNFTDSELSEIIDSDDSDVECCGNCKYKAKYLKLRMKMKQVAILLIQD-
>A0A0K2CL84	250	0.702	1.211E-71	0	197	198	0	204	205
MSLTIDVADLPSITSSFFNDESSNTSSTLSGKSIGRSEQYVSPDAKAFTAYMLSKSPEDIAPSDSASNDPLTSFSIRSNAVKTNADGGVSMDTSVRSRPSSDAGCDQIDFHFAKGLKVNATLDSNLSVatqstvkSQESRNAKEKKVHKSRKHYPKIEAESDSDNYVVNSSDSDDDECINCKYKKKYYLLKERMKKVAMQLISDL
>X2FQT2	241	0.714	1.703E-68	0	197	198	0	196	197
MSLSIDVTSLPSFSSSVFKHDSNSASSTISGKSIGRSEQYISPDAEAFNKYMLSKSPDDIGPSDSASNDPLTSFSIKSNAVKTNADAGVSMDSCSQSRPSSGVGCNQVD------LALNVVCDYQKSSYKKDTTRSKIANHKVELHKrsvvfPKIEAESDSDEYVLDDSDSDDGKCVNCKYKRKYFALRSRMKQVAMQLIEDL
>D1L625	238	0.709	1.128E-67	0	197	198	0	196	197
MSLSIDVTSLPSLTSSVFKHDSNSASSTISGKSIGRSEQYISPNAEAFNKYMLSKPPEDIGPSDSASNDPLTSFSIKSNAVKTNADAGVSMDSCSQSRPSSGVGCNQVD------LALNVVYDCQKSNHKKDTARSKIANHKAKSHdksivFPKIEAESDSDEYVLDDSDSDDGKCVNCKYKRKYFALRLRMKQVAMQLIEDL
>A0A1B1LZ85	235	0.632	1.024E-66	0	196	198	0	214	216
MSLTIDVASLPSISPSFFNDESSNTSSIVSGKSIGRSEQYVSPDIQAFNAYMLSKPPEEIEPYDSASNDPLTNFSIRSNAVKTSTDAGVSMDTSSGSRPSSNVGCDQVDFTLTKGINISANLKSDIDIstdkkriqvgntseldstKESKVVRSKTKSNKSKKKYPVIEYCSDSDEYVLDDSDSDEGKCNNCKYKKKYFALRARMKKVALELIED-
>M4H296	182	0.297	4.082E-48	17	197	198	30	217	218
-----------------FTQAASYTTTSLAGLEEAENER---RKAIEYSKYMLEK--QDLGPNDSASNDGMNEWSVSSRSFSTNESNMESVNNFEINLPSDH-SCVSVKSSNSMNSQNSQNFKSAVqSITQHQSRIRENPkpqkqyQQKKRKHKEKavIDAISDDEwgnrVESFDeSSDSDTCN-NSCKCCKRYKKLKKSVKHTVAKLISDL
>A0A218KLY4	173	0.463	4.136E-45	2	196	198	0	213	215
--ITIDFSSLPSF-SKLSTNESSSETSNTSRKSVSRSEQYVSLSEKAFSEYMLNRDPEDIGPSDSASNDLPTKFAIKSNAVKSNANVGVSLDASSADRETGGNAKDEVDFSLTKGIKMKSDVAASFTIdtsnvkssisdpgssaksshrtdAIKSRLKSRNKSHKNDQKWPKIEYQSDEEEFVL--SDEDAQCC-NCIYKRKYFELRKRMKLVAIQLIED-
>A0A218KM00	167	0.466	4.627E-43	2	196	198	3	206	208
--ITIDLSSLPSF-SQFSNNESSSDISNNSSKSVSRSEQYVTLSDKAFNEYMLNKDPEDIGPSDSASNDLPTKFAIKANAVKSNANVGVSLDTKSDVKGKVMEDKDEVDFSFARNFKMNTDLAASITIdthkpksslSDTVVQSTKKPKQGksriKRTEWPKIDYQSDDENYI--CSDSDDRCC-DCIYKRKYFELRKRMKQVAIQLIED-
>C0IR85	166	0.449	8.677E-43	2	196	198	3	216	218
--ITIDFSSLPSF-SKLSTNESSSETSSTSRKSVSRSEQYASLSEKAFSEYMLNRDPEDIGPSDSASNDLPTKFAIKSNAVKSNANVGVPLDASSADRETGGNAKDEVDFSLAKGIKMKSDVAASFTIdtsnvkssisdpgssaksahhtaAIKSRSKSRNKSHKNDQKWPKIEYQSDEEEFVLSDEDAQYC---NCIYKRKYFELRKRMKLVAIQLIED-
>A0A0P0YJS3	166	0.480	1.627E-42	2	196	198	3	202	204
--ITIDLSSLPSF-SRLSNNESNSDTSLVSRKSVSRSEQYVSLSDKAFTEYMLNKDPDDIEPSDSASNDLPTKFAIKSNAVKSNANVGVSLDASnGQQLESPK--PDEVDFTFNRALKVDTKIDAAINIntskkgrnnteDSSSNTMPRKQQKKTRKNeWPKIDYQSDEDEYVLSDDE-----CRDCKYKRKYFELRRKMKLVAIQLIED-
>A0A0F6VY77	154	0.245	1.080E-38	17	194	198	16	206	210
-----------------YKSSSSKTGSQVS-NRSSRRMDFV--DEEELSTYFNSKA--SVTQSDSCSNDLAVRNSIITEAVVCDESEHVSADAIQEKEESVIQMDDNVMKWMmdsHDGISMNgginfsrsksktsksdfteakseTSVSAHISAGLSSQLGMFNPVQQTVK-KERI-------SEIFEDEDIDGCTCRNCPYREKYLKLRNKMKSVLVDMI---
>A0A0F6SD13	154	0.252	2.024E-38	17	196	198	16	208	210
-----------------YKSPSSRTGSQVS-NRSSRRMDFV--DEEELSTYFNSKA--SVTQSDSCSNDLAVRNSIITEAVVCDESGHVSADAIQEKEESVIHMDDNVMKWMmdsPDGISMNgginfsrsksktnrsdltkteseTSVSAHISAGISSQLGMFNPVQQTAK---KETISEMFEDE-----DIDGCICKNCQYKEKYFKLRNKMKSVLIDMITD-
>A0A1B4X9R1	153	0.245	2.771E-38	17	194	198	16	206	210
-----------------YKSSSSRTGSQIS-NRSSRRMDFV--DEEELSTYFNSKA--SVTQSDSCSNDLAVKTSIIAEAVICNESEHVSADAIQEKEESIIQADDNVMKWMmdsHDGISMNgginfsrsksktsrsdfteskseTSVSAHVSAGISSQLGMFNPIQQNIK---KENISEMFEDE-----DSDGCTCKHCPYKEKYLKLRNKMKSVLVDMI---
>A0A0F6YEJ7	145	0.230	2.026E-35	17	194	198	16	206	210
-----------------YKSTSSRTGSQVS-NRSSRRMDFV--DEEELSTYFNSKA--SVTQSDSCSNDLTVKNSIINEAVICDESAHVSADAIQEKEESVMQIDDDVMKWMmdsHDGISMNgginfsrsksktnrsdftetkseTSVSAHVSAGISSQLGMFNPVQQNVK---KETI-----SEIFEDEDMEGCTCRNCPYRERYLKLRNKMKSVLVDLI---
>Q9IVW4	141	0.854	4.675E-34	95	197	198	0	101	102
-----------------------------------------------------------------------------------------------QSRPSSNVGCDQLDFSLTKGINVSASLDSCISISTDHKKEKSNKD-KSRKHYPRIEADSDSEDYVLDDSDSDDGKCKNCKYKKKYFALRMRMKRVAMQLIEDL
>A0A0M5L4A7	141	0.216	6.398E-34	18	194	198	17	206	210
------------------NSSNSRTGSQVS-NRSSRKMDFV--DEEELSTYFNSKT--SVTQSDSCSNDLTAKHSIITEAVVCDESAHVSADAIQEKDEAIPQMDDNIMRWMmdsHDGISINgginfsrskskisgsefaetkseTNVSAHVSAGMNSQLGMFNPIQQKMK---KEIIPEMFEDE-----DINGCTCRNCPYKEKYQKLRNKMKSVLVDII---
>A0A141QRX3	137	0.230	1.077E-32	17	194	198	16	206	210
-----------------YKSPSSRAGSQVS-NRSSRRMDFV--DEEELSTYFNSKA--SVTQSDSCSNDITVRNSIINEAVICDESGHVSADAIQEKEESIIQANDNVMKWMmdsHDGISVagginfsrsksktsksdftetksETSVSAHVAAGISAQLGMFNPVQQTVK---KENISDIFEDE-----DIDGCTCKNCIYREKYIKLRNKMKSVLVDII---
>A0A060NDZ4	131	0.222	1.189E-30	9	194	198	7	205	209
---------LDAICDNVRRNSSNSSIRSQVSNRSSRKMDFV--DEDELSTYFNSKT--SVTQSDSCSNDLNVKHSIIAEAVVCDESAHVSADAVQEKDVVVPKMDESVMKWMmdsHDGISVNgglnfsksknkinenetkvtseTNVSAHVSAGINSQLGMFNPIQ----HKVKKEAIP----EMFEDEDVDECTCRNCPYKEKYLKLRKKLKNVLVDII---
>A0A0F7KLD6	124	0.215	4.573E-28	19	194	198	18	208	212
-------------------QTESRTGSQLS-NRSSRRMDFV--DDEELSTYFNSKA--SVTQSDSCSNDLAMKHSIITEAVVCDESAHVSADAIQEKDETVPQIDHRIMKWMldsHDGVSLNgginftkaksklketenditemkskTNLLVNASVGINSNIGAFNPINQ---HVKTETVSDIFEDE-----DIEGCICKSCPYREKYRKLRSKMKNVLIDMI---
>B1NLC6	96	0.840	1.421E-18	124	192	198	0	67	167
----------------------------------------------------------------------------------------------------------------------------CVSISTNHKKEKSKKD-KSRKHYPRIEADSDSEDYVLDDSDSDDGKCKNCKYKKKYFALRMRMKQVFPQ-----
>A0A2D1ABQ5	58	0.259	9.697E-06	118	194	198	26	94	98
----------------------------------------------------------------------------------------------------------------------KTNLLVNASVGINSNLGAVNPINRTIK---TETVSDMFEDE-----DIEGCVCKNCPYREKYRKLRSKMKNVLIDMI---
