# Supplementary material for: Phosphorylation tunes strain-specific protein condensation during rotavirus replication organelle assembly
Source: EMBO J. 2026 May 26;45(13):4733–65. doi: 10.1038/s44318-026-00814-z (PMC13324165; doi:10.1038/s44318-026-00814-z)
Supplement: Supplementary file 11 — Source data Fig. 9 [file 44318_2026_814_MOESM11_ESM.zip › Figure_7/Figure 7A/SClow/C2S_c9c96_unrelaxed_rank_001_alphafold2_ptm_model_2_seed_000.pdb]

MODEL     1                                                                     
ATOM      1  N   MET A   1      58.312 -22.688 -31.531  1.00 42.41           N  
ATOM      2  CA  MET A   1      56.969 -23.172 -31.797  1.00 42.41           C  
ATOM      3  C   MET A   1      55.969 -22.016 -31.766  1.00 42.41           C  
ATOM      4  CB  MET A   1      56.562 -24.234 -30.781  1.00 42.41           C  
ATOM      5  O   MET A   1      55.844 -21.312 -30.766  1.00 42.41           O  
ATOM      6  CG  MET A   1      57.344 -25.531 -30.922  1.00 42.41           C  
ATOM      7  SD  MET A   1      56.312 -27.016 -30.641  1.00 42.41           S  
ATOM      8  CE  MET A   1      57.344 -27.906 -29.438  1.00 42.41           C  
ATOM      9  N   SER A   2      55.812 -21.250 -32.906  1.00 49.84           N  
ATOM     10  CA  SER A   2      55.000 -20.062 -33.219  1.00 49.84           C  
ATOM     11  C   SER A   2      53.531 -20.422 -33.406  1.00 49.84           C  
ATOM     12  CB  SER A   2      55.531 -19.375 -34.469  1.00 49.84           C  
ATOM     13  O   SER A   2      53.219 -21.438 -34.031  1.00 49.84           O  
ATOM     14  OG  SER A   2      56.656 -20.062 -34.969  1.00 49.84           O  
ATOM     15  N   LEU A   3      52.656 -20.125 -32.406  1.00 52.34           N  
ATOM     16  CA  LEU A   3      51.219 -20.281 -32.344  1.00 52.34           C  
ATOM     17  C   LEU A   3      50.531 -19.203 -33.188  1.00 52.34           C  
ATOM     18  CB  LEU A   3      50.719 -20.234 -30.906  1.00 52.34           C  
ATOM     19  O   LEU A   3      50.781 -18.016 -33.000  1.00 52.34           O  
ATOM     20  CG  LEU A   3      51.094 -21.406 -30.016  1.00 52.34           C  
ATOM     21  CD1 LEU A   3      50.781 -21.094 -28.562  1.00 52.34           C  
ATOM     22  CD2 LEU A   3      50.406 -22.688 -30.469  1.00 52.34           C  
ATOM     23  N   SER A   4      50.125 -19.453 -34.469  1.00 62.38           N  
ATOM     24  CA  SER A   4      49.344 -18.609 -35.375  1.00 62.38           C  
ATOM     25  C   SER A   4      47.844 -18.922 -35.250  1.00 62.38           C  
ATOM     26  CB  SER A   4      49.781 -18.828 -36.844  1.00 62.38           C  
ATOM     27  O   SER A   4      47.469 -20.078 -35.094  1.00 62.38           O  
ATOM     28  OG  SER A   4      50.156 -20.172 -37.062  1.00 62.38           O  
ATOM     29  N   ILE A   5      47.062 -18.016 -34.719  1.00 66.69           N  
ATOM     30  CA  ILE A   5      45.625 -18.031 -34.594  1.00 66.69           C  
ATOM     31  C   ILE A   5      44.969 -17.562 -35.906  1.00 66.69           C  
ATOM     32  CB  ILE A   5      45.125 -17.141 -33.406  1.00 66.69           C  
ATOM     33  O   ILE A   5      45.375 -16.547 -36.469  1.00 66.69           O  
ATOM     34  CG1 ILE A   5      45.969 -17.422 -32.156  1.00 66.69           C  
ATOM     35  CG2 ILE A   5      43.656 -17.359 -33.156  1.00 66.69           C  
ATOM     36  CD1 ILE A   5      45.938 -16.281 -31.141  1.00 66.69           C  
ATOM     37  N   ASP A   6      44.250 -18.438 -36.656  1.00 62.34           N  
ATOM     38  CA  ASP A   6      43.406 -18.391 -37.812  1.00 62.34           C  
ATOM     39  C   ASP A   6      42.094 -17.656 -37.500  1.00 62.34           C  
ATOM     40  CB  ASP A   6      43.094 -19.797 -38.344  1.00 62.34           C  
ATOM     41  O   ASP A   6      41.312 -18.094 -36.656  1.00 62.34           O  
ATOM     42  CG  ASP A   6      42.594 -19.812 -39.781  1.00 62.34           C  
ATOM     43  OD1 ASP A   6      42.500 -18.734 -40.406  1.00 62.34           O  
ATOM     44  OD2 ASP A   6      42.281 -20.906 -40.281  1.00 62.34           O  
ATOM     45  N   VAL A   7      41.906 -16.344 -37.812  1.00 66.69           N  
ATOM     46  CA  VAL A   7      40.875 -15.352 -37.562  1.00 66.69           C  
ATOM     47  C   VAL A   7      39.844 -15.414 -38.719  1.00 66.69           C  
ATOM     48  CB  VAL A   7      41.469 -13.922 -37.469  1.00 66.69           C  
ATOM     49  O   VAL A   7      38.875 -14.672 -38.688  1.00 66.69           O  
ATOM     50  CG1 VAL A   7      41.625 -13.516 -36.000  1.00 66.69           C  
ATOM     51  CG2 VAL A   7      42.781 -13.836 -38.219  1.00 66.69           C  
ATOM     52  N   THR A   8      39.750 -16.438 -39.531  1.00 66.38           N  
ATOM     53  CA  THR A   8      38.812 -16.531 -40.656  1.00 66.38           C  
ATOM     54  C   THR A   8      37.531 -17.266 -40.219  1.00 66.38           C  
ATOM     55  CB  THR A   8      39.438 -17.250 -41.844  1.00 66.38           C  
ATOM     56  O   THR A   8      36.531 -17.234 -40.938  1.00 66.38           O  
ATOM     57  CG2 THR A   8      40.562 -16.422 -42.469  1.00 66.38           C  
ATOM     58  OG1 THR A   8      39.938 -18.516 -41.438  1.00 66.38           O  
ATOM     59  N   SER A   9      37.281 -17.500 -38.875  1.00 54.78           N  
ATOM     60  CA  SER A   9      36.031 -18.125 -38.469  1.00 54.78           C  
ATOM     61  C   SER A   9      35.281 -17.234 -37.469  1.00 54.78           C  
ATOM     62  CB  SER A   9      36.312 -19.500 -37.844  1.00 54.78           C  
ATOM     63  O   SER A   9      34.344 -17.688 -36.812  1.00 54.78           O  
ATOM     64  OG  SER A   9      37.438 -19.453 -37.000  1.00 54.78           O  
ATOM     65  N   LEU A  10      35.531 -15.914 -37.500  1.00 63.03           N  
ATOM     66  CA  LEU A  10      34.719 -15.117 -36.594  1.00 63.03           C  
ATOM     67  C   LEU A  10      33.438 -14.633 -37.281  1.00 63.03           C  
ATOM     68  CB  LEU A  10      35.500 -13.914 -36.062  1.00 63.03           C  
ATOM     69  O   LEU A  10      33.469 -14.375 -38.500  1.00 63.03           O  
ATOM     70  CG  LEU A  10      36.625 -14.234 -35.094  1.00 63.03           C  
ATOM     71  CD1 LEU A  10      37.562 -13.031 -34.938  1.00 63.03           C  
ATOM     72  CD2 LEU A  10      36.062 -14.633 -33.719  1.00 63.03           C  
ATOM     73  N   PRO A  11      32.250 -14.906 -36.750  1.00 55.56           N  
ATOM     74  CA  PRO A  11      30.969 -14.453 -37.344  1.00 55.56           C  
ATOM     75  C   PRO A  11      30.953 -12.953 -37.594  1.00 55.56           C  
ATOM     76  CB  PRO A  11      29.938 -14.828 -36.250  1.00 55.56           C  
ATOM     77  O   PRO A  11      31.531 -12.172 -36.844  1.00 55.56           O  
ATOM     78  CG  PRO A  11      30.750 -15.055 -35.031  1.00 55.56           C  
ATOM     79  CD  PRO A  11      32.188 -15.203 -35.406  1.00 55.56           C  
ATOM     80  N   SER A  12      30.844 -12.492 -38.875  1.00 50.22           N  
ATOM     81  CA  SER A  12      30.578 -11.227 -39.562  1.00 50.22           C  
ATOM     82  C   SER A  12      29.328 -10.547 -39.000  1.00 50.22           C  
ATOM     83  CB  SER A  12      30.438 -11.445 -41.062  1.00 50.22           C  
ATOM     84  O   SER A  12      28.266 -11.164 -38.938  1.00 50.22           O  
ATOM     85  OG  SER A  12      30.969 -10.352 -41.781  1.00 50.22           O  
ATOM     86  N   ILE A  13      29.328  -9.766 -37.969  1.00 51.91           N  
ATOM     87  CA  ILE A  13      28.188  -8.969 -37.531  1.00 51.91           C  
ATOM     88  C   ILE A  13      27.891  -7.863 -38.531  1.00 51.91           C  
ATOM     89  CB  ILE A  13      28.453  -8.375 -36.125  1.00 51.91           C  
ATOM     90  O   ILE A  13      28.797  -7.102 -38.906  1.00 51.91           O  
ATOM     91  CG1 ILE A  13      29.281  -9.336 -35.281  1.00 51.91           C  
ATOM     92  CG2 ILE A  13      27.125  -8.031 -35.438  1.00 51.91           C  
ATOM     93  CD1 ILE A  13      29.734  -8.750 -33.938  1.00 51.91           C  
ATOM     94  N   SER A  14      27.156  -8.078 -39.562  1.00 46.47           N  
ATOM     95  CA  SER A  14      26.500  -7.094 -40.438  1.00 46.47           C  
ATOM     96  C   SER A  14      25.562  -6.203 -39.625  1.00 46.47           C  
ATOM     97  CB  SER A  14      25.734  -7.793 -41.562  1.00 46.47           C  
ATOM     98  O   SER A  14      24.734  -6.695 -38.875  1.00 46.47           O  
ATOM     99  OG  SER A  14      26.562  -8.719 -42.219  1.00 46.47           O  
ATOM    100  N   SER A  15      25.984  -5.031 -39.094  1.00 46.38           N  
ATOM    101  CA  SER A  15      25.203  -3.900 -38.594  1.00 46.38           C  
ATOM    102  C   SER A  15      24.516  -3.152 -39.750  1.00 46.38           C  
ATOM    103  CB  SER A  15      26.109  -2.941 -37.812  1.00 46.38           C  
ATOM    104  O   SER A  15      25.172  -2.600 -40.625  1.00 46.38           O  
ATOM    105  OG  SER A  15      26.484  -1.842 -38.625  1.00 46.38           O  
ATOM    106  N   SER A  16      23.344  -3.592 -40.188  1.00 49.88           N  
ATOM    107  CA  SER A  16      22.531  -2.615 -40.906  1.00 49.88           C  
ATOM    108  C   SER A  16      21.188  -2.408 -40.219  1.00 49.88           C  
ATOM    109  CB  SER A  16      22.297  -3.059 -42.344  1.00 49.88           C  
ATOM    110  O   SER A  16      20.375  -3.332 -40.125  1.00 49.88           O  
ATOM    111  OG  SER A  16      21.141  -3.855 -42.469  1.00 49.88           O  
ATOM    112  N   VAL A  17      21.156  -1.525 -39.250  1.00 49.81           N  
ATOM    113  CA  VAL A  17      19.875  -0.831 -39.125  1.00 49.81           C  
ATOM    114  C   VAL A  17      20.094   0.569 -38.562  1.00 49.81           C  
ATOM    115  CB  VAL A  17      18.875  -1.615 -38.250  1.00 49.81           C  
ATOM    116  O   VAL A  17      20.500   0.720 -37.406  1.00 49.81           O  
ATOM    117  CG1 VAL A  17      17.516  -0.918 -38.219  1.00 49.81           C  
ATOM    118  CG2 VAL A  17      18.734  -3.051 -38.750  1.00 49.81           C  
ATOM    119  N   TYR A  18      20.625   1.497 -39.438  1.00 39.00           N  
ATOM    120  CA  TYR A  18      20.359   2.855 -39.000  1.00 39.00           C  
ATOM    121  C   TYR A  18      19.375   3.562 -39.906  1.00 39.00           C  
ATOM    122  CB  TYR A  18      21.656   3.656 -38.906  1.00 39.00           C  
ATOM    123  O   TYR A  18      19.609   3.656 -41.125  1.00 39.00           O  
ATOM    124  CG  TYR A  18      22.688   3.057 -37.938  1.00 39.00           C  
ATOM    125  CD1 TYR A  18      22.641   3.332 -36.594  1.00 39.00           C  
ATOM    126  CD2 TYR A  18      23.688   2.215 -38.438  1.00 39.00           C  
ATOM    127  CE1 TYR A  18      23.578   2.783 -35.719  1.00 39.00           C  
ATOM    128  CE2 TYR A  18      24.625   1.659 -37.562  1.00 39.00           C  
ATOM    129  OH  TYR A  18      25.500   1.401 -35.375  1.00 39.00           O  
ATOM    130  CZ  TYR A  18      24.562   1.948 -36.219  1.00 39.00           C  
ATOM    131  N   LYS A  19      18.047   3.418 -39.781  1.00 38.81           N  
ATOM    132  CA  LYS A  19      17.094   4.488 -40.094  1.00 38.81           C  
ATOM    133  C   LYS A  19      16.797   5.312 -38.844  1.00 38.81           C  
ATOM    134  CB  LYS A  19      15.805   3.918 -40.656  1.00 38.81           C  
ATOM    135  O   LYS A  19      16.516   4.758 -37.781  1.00 38.81           O  
ATOM    136  CG  LYS A  19      15.953   3.330 -42.062  1.00 38.81           C  
ATOM    137  CD  LYS A  19      15.789   4.395 -43.125  1.00 38.81           C  
ATOM    138  CE  LYS A  19      15.961   3.812 -44.531  1.00 38.81           C  
ATOM    139  NZ  LYS A  19      15.992   4.879 -45.562  1.00 38.81           N  
ATOM    140  N   ASN A  20      17.641   6.320 -38.562  1.00 47.53           N  
ATOM    141  CA  ASN A  20      17.625   7.637 -37.938  1.00 47.53           C  
ATOM    142  C   ASN A  20      16.203   8.172 -37.781  1.00 47.53           C  
ATOM    143  CB  ASN A  20      18.484   8.617 -38.750  1.00 47.53           C  
ATOM    144  O   ASN A  20      15.539   8.469 -38.781  1.00 47.53           O  
ATOM    145  CG  ASN A  20      19.953   8.523 -38.406  1.00 47.53           C  
ATOM    146  ND2 ASN A  20      20.812   8.766 -39.406  1.00 47.53           N  
ATOM    147  OD1 ASN A  20      20.328   8.227 -37.281  1.00 47.53           O  
ATOM    148  N   GLU A  21      15.453   7.766 -36.750  1.00 35.66           N  
ATOM    149  CA  GLU A  21      14.406   8.625 -36.188  1.00 35.66           C  
ATOM    150  C   GLU A  21      14.828   9.188 -34.844  1.00 35.66           C  
ATOM    151  CB  GLU A  21      13.094   7.852 -36.062  1.00 35.66           C  
ATOM    152  O   GLU A  21      15.391   8.469 -34.000  1.00 35.66           O  
ATOM    153  CG  GLU A  21      12.352   7.672 -37.375  1.00 35.66           C  
ATOM    154  CD  GLU A  21      10.859   7.438 -37.219  1.00 35.66           C  
ATOM    155  OE1 GLU A  21      10.117   7.449 -38.219  1.00 35.66           O  
ATOM    156  OE2 GLU A  21      10.430   7.238 -36.031  1.00 35.66           O  
ATOM    157  N   SER A  22      15.578  10.266 -34.844  1.00 49.47           N  
ATOM    158  CA  SER A  22      15.773  11.422 -33.938  1.00 49.47           C  
ATOM    159  C   SER A  22      15.000  11.258 -32.656  1.00 49.47           C  
ATOM    160  CB  SER A  22      15.352  12.711 -34.656  1.00 49.47           C  
ATOM    161  O   SER A  22      13.766  11.234 -32.656  1.00 49.47           O  
ATOM    162  OG  SER A  22      15.828  12.734 -36.000  1.00 49.47           O  
ATOM    163  N   PHE A  23      15.609  10.594 -31.656  1.00 43.19           N  
ATOM    164  CA  PHE A  23      15.312  10.922 -30.266  1.00 43.19           C  
ATOM    165  C   PHE A  23      16.578  11.250 -29.500  1.00 43.19           C  
ATOM    166  CB  PHE A  23      14.570   9.766 -29.578  1.00 43.19           C  
ATOM    167  O   PHE A  23      17.625  10.617 -29.703  1.00 43.19           O  
ATOM    168  CG  PHE A  23      13.156   9.578 -30.078  1.00 43.19           C  
ATOM    169  CD1 PHE A  23      12.148  10.430 -29.656  1.00 43.19           C  
ATOM    170  CD2 PHE A  23      12.844   8.547 -30.953  1.00 43.19           C  
ATOM    171  CE1 PHE A  23      10.836  10.258 -30.109  1.00 43.19           C  
ATOM    172  CE2 PHE A  23      11.539   8.367 -31.406  1.00 43.19           C  
ATOM    173  CZ  PHE A  23      10.539   9.227 -30.984  1.00 43.19           C  
ATOM    174  N   SER A  24      16.938  12.508 -29.359  1.00 40.56           N  
ATOM    175  CA  SER A  24      17.703  13.289 -28.391  1.00 40.56           C  
ATOM    176  C   SER A  24      18.062  12.453 -27.156  1.00 40.56           C  
ATOM    177  CB  SER A  24      16.922  14.523 -27.953  1.00 40.56           C  
ATOM    178  O   SER A  24      17.188  11.945 -26.469  1.00 40.56           O  
ATOM    179  OG  SER A  24      17.141  15.594 -28.859  1.00 40.56           O  
ATOM    180  N   THR A  25      19.109  11.531 -27.281  1.00 44.00           N  
ATOM    181  CA  THR A  25      19.875  10.734 -26.328  1.00 44.00           C  
ATOM    182  C   THR A  25      20.922  11.586 -25.625  1.00 44.00           C  
ATOM    183  CB  THR A  25      20.547   9.531 -27.000  1.00 44.00           C  
ATOM    184  O   THR A  25      21.672  12.320 -26.281  1.00 44.00           O  
ATOM    185  CG2 THR A  25      19.547   8.414 -27.281  1.00 44.00           C  
ATOM    186  OG1 THR A  25      21.125   9.961 -28.250  1.00 44.00           O  
ATOM    187  N   THR A  26      20.672  12.336 -24.594  1.00 43.66           N  
ATOM    188  CA  THR A  26      21.703  12.625 -23.609  1.00 43.66           C  
ATOM    189  C   THR A  26      22.266  11.336 -23.016  1.00 43.66           C  
ATOM    190  CB  THR A  26      21.156  13.508 -22.469  1.00 43.66           C  
ATOM    191  O   THR A  26      21.516  10.438 -22.625  1.00 43.66           O  
ATOM    192  CG2 THR A  26      20.922  14.938 -22.953  1.00 43.66           C  
ATOM    193  OG1 THR A  26      19.922  12.961 -22.000  1.00 43.66           O  
ATOM    194  N   SER A  27      23.297  10.742 -23.547  1.00 46.91           N  
ATOM    195  CA  SER A  27      24.312   9.750 -23.234  1.00 46.91           C  
ATOM    196  C   SER A  27      25.250  10.242 -22.125  1.00 46.91           C  
ATOM    197  CB  SER A  27      25.125   9.391 -24.469  1.00 46.91           C  
ATOM    198  O   SER A  27      25.797  11.344 -22.219  1.00 46.91           O  
ATOM    199  OG  SER A  27      26.172   8.492 -24.141  1.00 46.91           O  
ATOM    200  N   THR A  28      24.953   9.992 -20.812  1.00 47.66           N  
ATOM    201  CA  THR A  28      25.953  10.055 -19.750  1.00 47.66           C  
ATOM    202  C   THR A  28      26.594   8.688 -19.531  1.00 47.66           C  
ATOM    203  CB  THR A  28      25.328  10.555 -18.438  1.00 47.66           C  
ATOM    204  O   THR A  28      25.891   7.684 -19.406  1.00 47.66           O  
ATOM    205  CG2 THR A  28      25.125  12.070 -18.453  1.00 47.66           C  
ATOM    206  OG1 THR A  28      24.062   9.914 -18.234  1.00 47.66           O  
ATOM    207  N   ILE A  29      27.547   8.320 -20.375  1.00 53.59           N  
ATOM    208  CA  ILE A  29      28.609   7.336 -20.219  1.00 53.59           C  
ATOM    209  C   ILE A  29      29.203   7.449 -18.812  1.00 53.59           C  
ATOM    210  CB  ILE A  29      29.719   7.520 -21.281  1.00 53.59           C  
ATOM    211  O   ILE A  29      29.688   8.516 -18.422  1.00 53.59           O  
ATOM    212  CG1 ILE A  29      29.250   6.996 -22.641  1.00 53.59           C  
ATOM    213  CG2 ILE A  29      31.016   6.824 -20.828  1.00 53.59           C  
ATOM    214  CD1 ILE A  29      29.922   7.672 -23.828  1.00 53.59           C  
ATOM    215  N   SER A  30      28.500   6.887 -17.750  1.00 43.28           N  
ATOM    216  CA  SER A  30      29.109   6.586 -16.469  1.00 43.28           C  
ATOM    217  C   SER A  30      29.547   5.125 -16.375  1.00 43.28           C  
ATOM    218  CB  SER A  30      28.156   6.914 -15.320  1.00 43.28           C  
ATOM    219  O   SER A  30      28.797   4.230 -16.797  1.00 43.28           O  
ATOM    220  OG  SER A  30      28.438   6.133 -14.172  1.00 43.28           O  
ATOM    221  N   GLY A  31      30.797   4.832 -16.828  1.00 53.72           N  
ATOM    222  CA  GLY A  31      31.984   4.023 -16.594  1.00 53.72           C  
ATOM    223  C   GLY A  31      31.844   3.084 -15.414  1.00 53.72           C  
ATOM    224  O   GLY A  31      31.531   3.516 -14.305  1.00 53.72           O  
ATOM    225  N   LYS A  32      30.969   2.004 -15.562  1.00 53.59           N  
ATOM    226  CA  LYS A  32      31.172   0.604 -15.203  1.00 53.59           C  
ATOM    227  C   LYS A  32      29.938  -0.227 -15.484  1.00 53.59           C  
ATOM    228  CB  LYS A  32      31.562   0.482 -13.727  1.00 53.59           C  
ATOM    229  O   LYS A  32      28.906  -0.064 -14.820  1.00 53.59           O  
ATOM    230  CG  LYS A  32      32.906   1.118 -13.375  1.00 53.59           C  
ATOM    231  CD  LYS A  32      33.250   0.936 -11.906  1.00 53.59           C  
ATOM    232  CE  LYS A  32      34.594   1.525 -11.570  1.00 53.59           C  
ATOM    233  NZ  LYS A  32      34.969   1.271 -10.148  1.00 53.59           N  
ATOM    234  N   SER A  33      29.406  -0.283 -16.719  1.00 46.31           N  
ATOM    235  CA  SER A  33      28.188  -0.989 -17.109  1.00 46.31           C  
ATOM    236  C   SER A  33      28.453  -2.480 -17.297  1.00 46.31           C  
ATOM    237  CB  SER A  33      27.609  -0.401 -18.391  1.00 46.31           C  
ATOM    238  O   SER A  33      29.453  -2.871 -17.875  1.00 46.31           O  
ATOM    239  OG  SER A  33      28.562  -0.459 -19.438  1.00 46.31           O  
ATOM    240  N   ILE A  34      28.484  -3.250 -16.234  1.00 51.12           N  
ATOM    241  CA  ILE A  34      28.125  -4.664 -16.281  1.00 51.12           C  
ATOM    242  C   ILE A  34      27.031  -4.887 -17.344  1.00 51.12           C  
ATOM    243  CB  ILE A  34      27.641  -5.172 -14.906  1.00 51.12           C  
ATOM    244  O   ILE A  34      26.047  -4.152 -17.391  1.00 51.12           O  
ATOM    245  CG1 ILE A  34      27.922  -6.672 -14.758  1.00 51.12           C  
ATOM    246  CG2 ILE A  34      26.156  -4.871 -14.711  1.00 51.12           C  
ATOM    247  CD1 ILE A  34      29.266  -6.988 -14.141  1.00 51.12           C  
ATOM    248  N   GLY A  35      27.375  -5.004 -18.672  1.00 47.41           N  
ATOM    249  CA  GLY A  35      26.797  -5.559 -19.875  1.00 47.41           C  
ATOM    250  C   GLY A  35      25.438  -6.184 -19.656  1.00 47.41           C  
ATOM    251  O   GLY A  35      25.266  -7.395 -19.828  1.00 47.41           O  
ATOM    252  N   ARG A  36      24.500  -5.520 -18.844  1.00 52.34           N  
ATOM    253  CA  ARG A  36      23.188  -6.145 -18.922  1.00 52.34           C  
ATOM    254  C   ARG A  36      22.203  -5.262 -19.688  1.00 52.34           C  
ATOM    255  CB  ARG A  36      22.641  -6.434 -17.531  1.00 52.34           C  
ATOM    256  O   ARG A  36      22.250  -4.035 -19.594  1.00 52.34           O  
ATOM    257  CG  ARG A  36      23.484  -7.422 -16.734  1.00 52.34           C  
ATOM    258  CD  ARG A  36      22.875  -7.699 -15.359  1.00 52.34           C  
ATOM    259  NE  ARG A  36      22.047  -8.898 -15.375  1.00 52.34           N  
ATOM    260  NH1 ARG A  36      22.312  -9.367 -13.133  1.00 52.34           N  
ATOM    261  NH2 ARG A  36      21.016 -10.727 -14.438  1.00 52.34           N  
ATOM    262  CZ  ARG A  36      21.797  -9.656 -14.312  1.00 52.34           C  
ATOM    263  N   SER A  37      21.844  -5.621 -20.938  1.00 54.97           N  
ATOM    264  CA  SER A  37      20.766  -5.031 -21.750  1.00 54.97           C  
ATOM    265  C   SER A  37      19.594  -4.621 -20.875  1.00 54.97           C  
ATOM    266  CB  SER A  37      20.312  -6.012 -22.828  1.00 54.97           C  
ATOM    267  O   SER A  37      19.125  -5.398 -20.047  1.00 54.97           O  
ATOM    268  OG  SER A  37      19.750  -7.172 -22.234  1.00 54.97           O  
ATOM    269  N   GLU A  38      19.609  -3.389 -20.266  1.00 57.59           N  
ATOM    270  CA  GLU A  38      18.469  -2.869 -19.516  1.00 57.59           C  
ATOM    271  C   GLU A  38      17.203  -2.846 -20.359  1.00 57.59           C  
ATOM    272  CB  GLU A  38      18.781  -1.464 -18.984  1.00 57.59           C  
ATOM    273  O   GLU A  38      17.188  -2.285 -21.453  1.00 57.59           O  
ATOM    274  CG  GLU A  38      19.984  -1.403 -18.062  1.00 57.59           C  
ATOM    275  CD  GLU A  38      20.203  -0.033 -17.438  1.00 57.59           C  
ATOM    276  OE1 GLU A  38      21.172   0.145 -16.672  1.00 57.59           O  
ATOM    277  OE2 GLU A  38      19.375   0.870 -17.703  1.00 57.59           O  
ATOM    278  N   GLN A  39      16.531  -4.000 -20.484  1.00 58.12           N  
ATOM    279  CA  GLN A  39      15.219  -3.955 -21.109  1.00 58.12           C  
ATOM    280  C   GLN A  39      14.211  -3.229 -20.219  1.00 58.12           C  
ATOM    281  CB  GLN A  39      14.727  -5.367 -21.422  1.00 58.12           C  
ATOM    282  O   GLN A  39      13.969  -3.645 -19.094  1.00 58.12           O  
ATOM    283  CG  GLN A  39      14.141  -5.523 -22.812  1.00 58.12           C  
ATOM    284  CD  GLN A  39      13.984  -6.977 -23.234  1.00 58.12           C  
ATOM    285  NE2 GLN A  39      13.711  -7.199 -24.516  1.00 58.12           N  
ATOM    286  OE1 GLN A  39      14.117  -7.887 -22.406  1.00 58.12           O  
ATOM    287  N   TYR A  40      14.188  -1.917 -20.312  1.00 59.59           N  
ATOM    288  CA  TYR A  40      13.211  -1.137 -19.562  1.00 59.59           C  
ATOM    289  C   TYR A  40      11.812  -1.311 -20.141  1.00 59.59           C  
ATOM    290  CB  TYR A  40      13.602   0.346 -19.562  1.00 59.59           C  
ATOM    291  O   TYR A  40      11.648  -1.394 -21.359  1.00 59.59           O  
ATOM    292  CG  TYR A  40      14.875   0.641 -18.812  1.00 59.59           C  
ATOM    293  CD1 TYR A  40      14.875   0.782 -17.422  1.00 59.59           C  
ATOM    294  CD2 TYR A  40      16.078   0.778 -19.484  1.00 59.59           C  
ATOM    295  CE1 TYR A  40      16.047   1.056 -16.734  1.00 59.59           C  
ATOM    296  CE2 TYR A  40      17.266   1.052 -18.797  1.00 59.59           C  
ATOM    297  OH  TYR A  40      18.406   1.459 -16.750  1.00 59.59           O  
ATOM    298  CZ  TYR A  40      17.234   1.188 -17.422  1.00 59.59           C  
ATOM    299  N   ILE A  41      10.875  -1.829 -19.312  1.00 62.34           N  
ATOM    300  CA  ILE A  41       9.469  -1.893 -19.672  1.00 62.34           C  
ATOM    301  C   ILE A  41       8.891  -0.481 -19.750  1.00 62.34           C  
ATOM    302  CB  ILE A  41       8.656  -2.748 -18.672  1.00 62.34           C  
ATOM    303  O   ILE A  41       9.305   0.408 -19.016  1.00 62.34           O  
ATOM    304  CG1 ILE A  41       9.258  -4.156 -18.578  1.00 62.34           C  
ATOM    305  CG2 ILE A  41       7.184  -2.809 -19.078  1.00 62.34           C  
ATOM    306  CD1 ILE A  41       8.984  -4.844 -17.250  1.00 62.34           C  
ATOM    307  N   SER A  42       8.320  -0.231 -20.875  1.00 65.31           N  
ATOM    308  CA  SER A  42       7.629   1.034 -21.109  1.00 65.31           C  
ATOM    309  C   SER A  42       6.863   1.486 -19.875  1.00 65.31           C  
ATOM    310  CB  SER A  42       6.672   0.912 -22.297  1.00 65.31           C  
ATOM    311  O   SER A  42       6.371   0.657 -19.094  1.00 65.31           O  
ATOM    312  OG  SER A  42       7.375   0.590 -23.484  1.00 65.31           O  
ATOM    313  N   PRO A  43       7.000   2.771 -19.469  1.00 61.28           N  
ATOM    314  CA  PRO A  43       6.359   3.369 -18.297  1.00 61.28           C  
ATOM    315  C   PRO A  43       4.840   3.219 -18.312  1.00 61.28           C  
ATOM    316  CB  PRO A  43       6.762   4.844 -18.375  1.00 61.28           C  
ATOM    317  O   PRO A  43       4.156   3.709 -17.406  1.00 61.28           O  
ATOM    318  CG  PRO A  43       7.312   5.004 -19.766  1.00 61.28           C  
ATOM    319  CD  PRO A  43       7.504   3.643 -20.359  1.00 61.28           C  
ATOM    320  N   ASP A  44       4.270   2.559 -19.234  1.00 72.19           N  
ATOM    321  CA  ASP A  44       2.828   2.377 -19.344  1.00 72.19           C  
ATOM    322  C   ASP A  44       2.332   1.291 -18.391  1.00 72.19           C  
ATOM    323  CB  ASP A  44       2.445   2.027 -20.781  1.00 72.19           C  
ATOM    324  O   ASP A  44       2.943   0.227 -18.281  1.00 72.19           O  
ATOM    325  CG  ASP A  44       0.945   2.027 -21.016  1.00 72.19           C  
ATOM    326  OD1 ASP A  44       0.207   2.662 -20.234  1.00 72.19           O  
ATOM    327  OD2 ASP A  44       0.497   1.384 -22.000  1.00 72.19           O  
ATOM    328  N   ALA A  45       1.358   1.602 -17.562  1.00 70.62           N  
ATOM    329  CA  ALA A  45       0.792   0.728 -16.547  1.00 70.62           C  
ATOM    330  C   ALA A  45       0.274  -0.571 -17.156  1.00 70.62           C  
ATOM    331  CB  ALA A  45      -0.328   1.444 -15.797  1.00 70.62           C  
ATOM    332  O   ALA A  45       0.418  -1.644 -16.562  1.00 70.62           O  
ATOM    333  N   GLU A  46      -0.182  -0.493 -18.312  1.00 77.75           N  
ATOM    334  CA  GLU A  46      -0.723  -1.656 -19.000  1.00 77.75           C  
ATOM    335  C   GLU A  46       0.393  -2.580 -19.484  1.00 77.75           C  
ATOM    336  CB  GLU A  46      -1.589  -1.221 -20.188  1.00 77.75           C  
ATOM    337  O   GLU A  46       0.279  -3.805 -19.391  1.00 77.75           O  
ATOM    338  CG  GLU A  46      -2.387  -2.354 -20.812  1.00 77.75           C  
ATOM    339  CD  GLU A  46      -3.293  -1.896 -21.953  1.00 77.75           C  
ATOM    340  OE1 GLU A  46      -3.959  -2.748 -22.578  1.00 77.75           O  
ATOM    341  OE2 GLU A  46      -3.334  -0.672 -22.219  1.00 77.75           O  
ATOM    342  N   ALA A  47       1.387  -2.039 -19.906  1.00 74.88           N  
ATOM    343  CA  ALA A  47       2.566  -2.748 -20.391  1.00 74.88           C  
ATOM    344  C   ALA A  47       3.334  -3.395 -19.250  1.00 74.88           C  
ATOM    345  CB  ALA A  47       3.475  -1.795 -21.172  1.00 74.88           C  
ATOM    346  O   ALA A  47       3.828  -4.520 -19.375  1.00 74.88           O  
ATOM    347  N   PHE A  48       3.324  -2.801 -18.172  1.00 76.62           N  
ATOM    348  CA  PHE A  48       3.955  -3.330 -16.953  1.00 76.62           C  
ATOM    349  C   PHE A  48       3.148  -4.492 -16.391  1.00 76.62           C  
ATOM    350  CB  PHE A  48       4.109  -2.230 -15.906  1.00 76.62           C  
ATOM    351  O   PHE A  48       3.711  -5.527 -16.031  1.00 76.62           O  
ATOM    352  CG  PHE A  48       4.711  -2.709 -14.609  1.00 76.62           C  
ATOM    353  CD1 PHE A  48       3.904  -3.045 -13.531  1.00 76.62           C  
ATOM    354  CD2 PHE A  48       6.090  -2.824 -14.477  1.00 76.62           C  
ATOM    355  CE1 PHE A  48       4.461  -3.488 -12.336  1.00 76.62           C  
ATOM    356  CE2 PHE A  48       6.652  -3.266 -13.281  1.00 76.62           C  
ATOM    357  CZ  PHE A  48       5.836  -3.598 -12.211  1.00 76.62           C  
ATOM    358  N   ASN A  49       1.932  -4.273 -16.391  1.00 79.25           N  
ATOM    359  CA  ASN A  49       1.041  -5.316 -15.891  1.00 79.25           C  
ATOM    360  C   ASN A  49       1.105  -6.570 -16.766  1.00 79.25           C  
ATOM    361  CB  ASN A  49      -0.397  -4.801 -15.812  1.00 79.25           C  
ATOM    362  O   ASN A  49       1.139  -7.688 -16.234  1.00 79.25           O  
ATOM    363  CG  ASN A  49      -0.634  -3.922 -14.594  1.00 79.25           C  
ATOM    364  ND2 ASN A  49      -1.598  -3.016 -14.703  1.00 79.25           N  
ATOM    365  OD1 ASN A  49       0.045  -4.059 -13.578  1.00 79.25           O  
ATOM    366  N   LYS A  50       1.167  -6.363 -17.953  1.00 82.00           N  
ATOM    367  CA  LYS A  50       1.295  -7.457 -18.922  1.00 82.00           C  
ATOM    368  C   LYS A  50       2.623  -8.188 -18.734  1.00 82.00           C  
ATOM    369  CB  LYS A  50       1.168  -6.938 -20.344  1.00 82.00           C  
ATOM    370  O   LYS A  50       2.674  -9.422 -18.797  1.00 82.00           O  
ATOM    371  CG  LYS A  50       1.023  -8.031 -21.391  1.00 82.00           C  
ATOM    372  CD  LYS A  50       0.779  -7.449 -22.781  1.00 82.00           C  
ATOM    373  CE  LYS A  50       0.727  -8.539 -23.844  1.00 82.00           C  
ATOM    374  NZ  LYS A  50       0.573  -7.965 -25.219  1.00 82.00           N  
ATOM    375  N   TYR A  51       3.633  -7.473 -18.531  1.00 79.25           N  
ATOM    376  CA  TYR A  51       4.973  -8.008 -18.312  1.00 79.25           C  
ATOM    377  C   TYR A  51       5.031  -8.789 -17.000  1.00 79.25           C  
ATOM    378  CB  TYR A  51       6.008  -6.879 -18.281  1.00 79.25           C  
ATOM    379  O   TYR A  51       5.570  -9.898 -16.969  1.00 79.25           O  
ATOM    380  CG  TYR A  51       7.395  -7.336 -17.906  1.00 79.25           C  
ATOM    381  CD1 TYR A  51       7.883  -7.156 -16.625  1.00 79.25           C  
ATOM    382  CD2 TYR A  51       8.219  -7.945 -18.844  1.00 79.25           C  
ATOM    383  CE1 TYR A  51       9.164  -7.574 -16.266  1.00 79.25           C  
ATOM    384  CE2 TYR A  51       9.500  -8.367 -18.516  1.00 79.25           C  
ATOM    385  OH  TYR A  51      11.234  -8.594 -16.875  1.00 79.25           O  
ATOM    386  CZ  TYR A  51       9.961  -8.180 -17.219  1.00 79.25           C  
ATOM    387  N   MET A  52       4.461  -8.375 -16.000  1.00 80.12           N  
ATOM    388  CA  MET A  52       4.469  -9.047 -14.703  1.00 80.12           C  
ATOM    389  C   MET A  52       3.611 -10.305 -14.734  1.00 80.12           C  
ATOM    390  CB  MET A  52       3.967  -8.102 -13.609  1.00 80.12           C  
ATOM    391  O   MET A  52       3.955 -11.312 -14.117  1.00 80.12           O  
ATOM    392  CG  MET A  52       4.965  -7.023 -13.227  1.00 80.12           C  
ATOM    393  SD  MET A  52       6.523  -7.711 -12.547  1.00 80.12           S  
ATOM    394  CE  MET A  52       5.926  -8.367 -10.969  1.00 80.12           C  
ATOM    395  N   LEU A  53       2.539 -10.289 -15.539  1.00 81.88           N  
ATOM    396  CA  LEU A  53       1.610 -11.414 -15.594  1.00 81.88           C  
ATOM    397  C   LEU A  53       2.109 -12.484 -16.562  1.00 81.88           C  
ATOM    398  CB  LEU A  53       0.217 -10.938 -16.016  1.00 81.88           C  
ATOM    399  O   LEU A  53       1.742 -13.656 -16.438  1.00 81.88           O  
ATOM    400  CG  LEU A  53      -0.545 -10.086 -15.000  1.00 81.88           C  
ATOM    401  CD1 LEU A  53      -1.819  -9.531 -15.625  1.00 81.88           C  
ATOM    402  CD2 LEU A  53      -0.869 -10.906 -13.750  1.00 81.88           C  
ATOM    403  N   SER A  54       2.959 -12.086 -17.422  1.00 80.69           N  
ATOM    404  CA  SER A  54       3.477 -12.992 -18.453  1.00 80.69           C  
ATOM    405  C   SER A  54       4.746 -13.695 -17.969  1.00 80.69           C  
ATOM    406  CB  SER A  54       3.758 -12.234 -19.750  1.00 80.69           C  
ATOM    407  O   SER A  54       5.121 -14.734 -18.516  1.00 80.69           O  
ATOM    408  OG  SER A  54       4.828 -11.320 -19.578  1.00 80.69           O  
ATOM    409  N   LYS A  55       5.277 -13.289 -16.844  1.00 81.19           N  
ATOM    410  CA  LYS A  55       6.492 -13.883 -16.297  1.00 81.19           C  
ATOM    411  C   LYS A  55       6.160 -14.914 -15.219  1.00 81.19           C  
ATOM    412  CB  LYS A  55       7.398 -12.797 -15.711  1.00 81.19           C  
ATOM    413  O   LYS A  55       5.172 -14.773 -14.492  1.00 81.19           O  
ATOM    414  CG  LYS A  55       8.320 -12.148 -16.734  1.00 81.19           C  
ATOM    415  CD  LYS A  55       9.633 -11.703 -16.109  1.00 81.19           C  
ATOM    416  CE  LYS A  55      10.484 -10.906 -17.078  1.00 81.19           C  
ATOM    417  NZ  LYS A  55      11.938 -11.203 -16.922  1.00 81.19           N  
ATOM    418  N   SER A  56       6.832 -16.016 -15.281  1.00 82.19           N  
ATOM    419  CA  SER A  56       6.672 -17.078 -14.289  1.00 82.19           C  
ATOM    420  C   SER A  56       7.195 -16.641 -12.930  1.00 82.19           C  
ATOM    421  CB  SER A  56       7.398 -18.344 -14.742  1.00 82.19           C  
ATOM    422  O   SER A  56       8.172 -15.891 -12.844  1.00 82.19           O  
ATOM    423  OG  SER A  56       8.797 -18.141 -14.812  1.00 82.19           O  
ATOM    424  N   PRO A  57       6.535 -16.938 -11.930  1.00 76.06           N  
ATOM    425  CA  PRO A  57       6.883 -16.516 -10.570  1.00 76.06           C  
ATOM    426  C   PRO A  57       8.312 -16.891 -10.180  1.00 76.06           C  
ATOM    427  CB  PRO A  57       5.867 -17.266  -9.695  1.00 76.06           C  
ATOM    428  O   PRO A  57       8.938 -16.203  -9.367  1.00 76.06           O  
ATOM    429  CG  PRO A  57       4.738 -17.578 -10.625  1.00 76.06           C  
ATOM    430  CD  PRO A  57       5.289 -17.719 -12.016  1.00 76.06           C  
ATOM    431  N   GLU A  58       8.898 -17.875 -10.781  1.00 80.19           N  
ATOM    432  CA  GLU A  58      10.242 -18.359 -10.492  1.00 80.19           C  
ATOM    433  C   GLU A  58      11.297 -17.469 -11.164  1.00 80.19           C  
ATOM    434  CB  GLU A  58      10.406 -19.812 -10.938  1.00 80.19           C  
ATOM    435  O   GLU A  58      12.461 -17.469 -10.742  1.00 80.19           O  
ATOM    436  CG  GLU A  58       9.562 -20.797 -10.148  1.00 80.19           C  
ATOM    437  CD  GLU A  58       8.094 -20.781 -10.555  1.00 80.19           C  
ATOM    438  OE1 GLU A  58       7.234 -21.172  -9.734  1.00 80.19           O  
ATOM    439  OE2 GLU A  58       7.805 -20.391 -11.711  1.00 80.19           O  
ATOM    440  N   ASP A  59      10.836 -16.734 -12.078  1.00 77.62           N  
ATOM    441  CA  ASP A  59      11.711 -15.875 -12.875  1.00 77.62           C  
ATOM    442  C   ASP A  59      11.633 -14.422 -12.414  1.00 77.62           C  
ATOM    443  CB  ASP A  59      11.352 -15.977 -14.359  1.00 77.62           C  
ATOM    444  O   ASP A  59      12.312 -13.555 -12.961  1.00 77.62           O  
ATOM    445  CG  ASP A  59      11.695 -17.328 -14.961  1.00 77.62           C  
ATOM    446  OD1 ASP A  59      12.602 -18.016 -14.438  1.00 77.62           O  
ATOM    447  OD2 ASP A  59      11.062 -17.703 -15.969  1.00 77.62           O  
ATOM    448  N   ILE A  60      10.797 -14.164 -11.367  1.00 75.62           N  
ATOM    449  CA  ILE A  60      10.680 -12.836 -10.773  1.00 75.62           C  
ATOM    450  C   ILE A  60      11.805 -12.633  -9.758  1.00 75.62           C  
ATOM    451  CB  ILE A  60       9.305 -12.633 -10.109  1.00 75.62           C  
ATOM    452  O   ILE A  60      11.938 -13.406  -8.805  1.00 75.62           O  
ATOM    453  CG1 ILE A  60       8.188 -12.758 -11.148  1.00 75.62           C  
ATOM    454  CG2 ILE A  60       9.242 -11.273  -9.398  1.00 75.62           C  
ATOM    455  CD1 ILE A  60       6.812 -13.023 -10.547  1.00 75.62           C  
ATOM    456  N   GLY A  61      12.719 -11.812 -10.016  1.00 74.88           N  
ATOM    457  CA  GLY A  61      13.891 -11.539  -9.195  1.00 74.88           C  
ATOM    458  C   GLY A  61      13.922 -10.117  -8.656  1.00 74.88           C  
ATOM    459  O   GLY A  61      12.977  -9.359  -8.844  1.00 74.88           O  
ATOM    460  N   PRO A  62      14.727  -9.852  -7.727  1.00 64.94           N  
ATOM    461  CA  PRO A  62      14.859  -8.562  -7.039  1.00 64.94           C  
ATOM    462  C   PRO A  62      14.938  -7.387  -8.008  1.00 64.94           C  
ATOM    463  CB  PRO A  62      16.172  -8.711  -6.258  1.00 64.94           C  
ATOM    464  O   PRO A  62      14.688  -6.242  -7.617  1.00 64.94           O  
ATOM    465  CG  PRO A  62      16.547 -10.148  -6.430  1.00 64.94           C  
ATOM    466  CD  PRO A  62      15.719 -10.734  -7.531  1.00 64.94           C  
ATOM    467  N   PHE A  63      15.211  -7.688  -9.289  1.00 64.88           N  
ATOM    468  CA  PHE A  63      15.328  -6.652 -10.305  1.00 64.88           C  
ATOM    469  C   PHE A  63      13.969  -6.324 -10.906  1.00 64.88           C  
ATOM    470  CB  PHE A  63      16.297  -7.082 -11.406  1.00 64.88           C  
ATOM    471  O   PHE A  63      13.812  -5.309 -11.594  1.00 64.88           O  
ATOM    472  CG  PHE A  63      17.719  -7.273 -10.930  1.00 64.88           C  
ATOM    473  CD1 PHE A  63      18.531  -6.176 -10.664  1.00 64.88           C  
ATOM    474  CD2 PHE A  63      18.234  -8.547 -10.742  1.00 64.88           C  
ATOM    475  CE1 PHE A  63      19.844  -6.348 -10.219  1.00 64.88           C  
ATOM    476  CE2 PHE A  63      19.547  -8.727 -10.297  1.00 64.88           C  
ATOM    477  CZ  PHE A  63      20.344  -7.629 -10.039  1.00 64.88           C  
ATOM    478  N   ASP A  64      13.023  -7.066 -10.609  1.00 66.75           N  
ATOM    479  CA  ASP A  64      11.648  -6.902 -11.078  1.00 66.75           C  
ATOM    480  C   ASP A  64      10.805  -6.129 -10.070  1.00 66.75           C  
ATOM    481  CB  ASP A  64      11.016  -8.266 -11.367  1.00 66.75           C  
ATOM    482  O   ASP A  64       9.594  -5.977 -10.250  1.00 66.75           O  
ATOM    483  CG  ASP A  64      11.633  -8.969 -12.562  1.00 66.75           C  
ATOM    484  OD1 ASP A  64      12.062  -8.289 -13.516  1.00 66.75           O  
ATOM    485  OD2 ASP A  64      11.688 -10.219 -12.547  1.00 66.75           O  
ATOM    486  N   SER A  65      11.539  -5.652  -9.000  1.00 60.00           N  
ATOM    487  CA  SER A  65      10.945  -4.922  -7.883  1.00 60.00           C  
ATOM    488  C   SER A  65      10.531  -3.518  -8.305  1.00 60.00           C  
ATOM    489  CB  SER A  65      11.922  -4.848  -6.711  1.00 60.00           C  
ATOM    490  O   SER A  65      11.125  -2.932  -9.211  1.00 60.00           O  
ATOM    491  OG  SER A  65      12.055  -6.109  -6.086  1.00 60.00           O  
ATOM    492  N   ALA A  66       9.297  -3.145  -8.094  1.00 56.78           N  
ATOM    493  CA  ALA A  66       8.586  -1.880  -8.227  1.00 56.78           C  
ATOM    494  C   ALA A  66       9.461  -0.704  -7.812  1.00 56.78           C  
ATOM    495  CB  ALA A  66       7.305  -1.903  -7.387  1.00 56.78           C  
ATOM    496  O   ALA A  66       9.070   0.456  -7.957  1.00 56.78           O  
ATOM    497  N   SER A  67      10.648  -1.013  -7.188  1.00 54.47           N  
ATOM    498  CA  SER A  67      11.578   0.027  -6.758  1.00 54.47           C  
ATOM    499  C   SER A  67      12.391   0.562  -7.934  1.00 54.47           C  
ATOM    500  CB  SER A  67      12.523  -0.508  -5.680  1.00 54.47           C  
ATOM    501  O   SER A  67      13.094   1.565  -7.801  1.00 54.47           O  
ATOM    502  OG  SER A  67      13.141  -1.711  -6.102  1.00 54.47           O  
ATOM    503  N   ASN A  68      12.227  -0.029  -9.070  1.00 53.97           N  
ATOM    504  CA  ASN A  68      12.844   0.497 -10.281  1.00 53.97           C  
ATOM    505  C   ASN A  68      11.828   1.191 -11.172  1.00 53.97           C  
ATOM    506  CB  ASN A  68      13.555  -0.621 -11.047  1.00 53.97           C  
ATOM    507  O   ASN A  68      11.938   1.154 -12.398  1.00 53.97           O  
ATOM    508  CG  ASN A  68      15.055  -0.631 -10.820  1.00 53.97           C  
ATOM    509  ND2 ASN A  68      15.672  -1.788 -11.016  1.00 53.97           N  
ATOM    510  OD1 ASN A  68      15.648   0.393 -10.469  1.00 53.97           O  
ATOM    511  N   ASP A  69      10.641   1.566 -10.586  1.00 54.22           N  
ATOM    512  CA  ASP A  69       9.602   2.391 -11.203  1.00 54.22           C  
ATOM    513  C   ASP A  69      10.172   3.721 -11.688  1.00 54.22           C  
ATOM    514  CB  ASP A  69       8.461   2.637 -10.211  1.00 54.22           C  
ATOM    515  O   ASP A  69      10.797   4.457 -10.914  1.00 54.22           O  
ATOM    516  CG  ASP A  69       7.234   3.242 -10.867  1.00 54.22           C  
ATOM    517  OD1 ASP A  69       7.281   3.570 -12.070  1.00 54.22           O  
ATOM    518  OD2 ASP A  69       6.207   3.395 -10.172  1.00 54.22           O  
ATOM    519  N   PRO A  70      10.383   3.875 -12.984  1.00 56.28           N  
ATOM    520  CA  PRO A  70      10.812   5.191 -13.453  1.00 56.28           C  
ATOM    521  C   PRO A  70      10.039   6.336 -12.805  1.00 56.28           C  
ATOM    522  CB  PRO A  70      10.539   5.137 -14.961  1.00 56.28           C  
ATOM    523  O   PRO A  70      10.508   7.477 -12.789  1.00 56.28           O  
ATOM    524  CG  PRO A  70       9.773   3.865 -15.156  1.00 56.28           C  
ATOM    525  CD  PRO A  70       9.781   3.096 -13.867  1.00 56.28           C  
ATOM    526  N   LEU A  71       8.820   5.973 -12.211  1.00 53.78           N  
ATOM    527  CA  LEU A  71       7.996   7.023 -11.625  1.00 53.78           C  
ATOM    528  C   LEU A  71       8.383   7.266 -10.164  1.00 53.78           C  
ATOM    529  CB  LEU A  71       6.512   6.656 -11.711  1.00 53.78           C  
ATOM    530  O   LEU A  71       7.977   8.273  -9.570  1.00 53.78           O  
ATOM    531  CG  LEU A  71       5.910   6.633 -13.117  1.00 53.78           C  
ATOM    532  CD1 LEU A  71       4.488   6.082 -13.078  1.00 53.78           C  
ATOM    533  CD2 LEU A  71       5.930   8.023 -13.734  1.00 53.78           C  
ATOM    534  N   THR A  72       9.234   6.340  -9.523  1.00 54.84           N  
ATOM    535  CA  THR A  72       9.727   6.484  -8.156  1.00 54.84           C  
ATOM    536  C   THR A  72      11.234   6.711  -8.141  1.00 54.84           C  
ATOM    537  CB  THR A  72       9.383   5.250  -7.305  1.00 54.84           C  
ATOM    538  O   THR A  72      11.867   6.660  -7.086  1.00 54.84           O  
ATOM    539  CG2 THR A  72       7.879   4.984  -7.301  1.00 54.84           C  
ATOM    540  OG1 THR A  72      10.055   4.105  -7.840  1.00 54.84           O  
ATOM    541  N   SER A  73      11.898   7.273  -9.242  1.00 56.16           N  
ATOM    542  CA  SER A  73      13.328   7.547  -9.258  1.00 56.16           C  
ATOM    543  C   SER A  73      13.656   8.852  -8.547  1.00 56.16           C  
ATOM    544  CB  SER A  73      13.852   7.598 -10.695  1.00 56.16           C  
ATOM    545  O   SER A  73      12.961   9.852  -8.727  1.00 56.16           O  
ATOM    546  OG  SER A  73      13.375   8.758 -11.359  1.00 56.16           O  
ATOM    547  N   PHE A  74      13.766   8.883  -7.254  1.00 55.94           N  
ATOM    548  CA  PHE A  74      14.344  10.055  -6.613  1.00 55.94           C  
ATOM    549  C   PHE A  74      15.797  10.242  -7.039  1.00 55.94           C  
ATOM    550  CB  PHE A  74      14.250   9.938  -5.090  1.00 55.94           C  
ATOM    551  O   PHE A  74      16.516   9.266  -7.230  1.00 55.94           O  
ATOM    552  CG  PHE A  74      12.852   9.781  -4.574  1.00 55.94           C  
ATOM    553  CD1 PHE A  74      12.008  10.891  -4.457  1.00 55.94           C  
ATOM    554  CD2 PHE A  74      12.367   8.539  -4.203  1.00 55.94           C  
ATOM    555  CE1 PHE A  74      10.711  10.750  -3.980  1.00 55.94           C  
ATOM    556  CE2 PHE A  74      11.062   8.391  -3.723  1.00 55.94           C  
ATOM    557  CZ  PHE A  74      10.242   9.500  -3.613  1.00 55.94           C  
ATOM    558  N   SER A  75      16.125  11.258  -7.820  1.00 52.81           N  
ATOM    559  CA  SER A  75      17.422  11.789  -8.227  1.00 52.81           C  
ATOM    560  C   SER A  75      18.406  11.789  -7.066  1.00 52.81           C  
ATOM    561  CB  SER A  75      17.281  13.203  -8.781  1.00 52.81           C  
ATOM    562  O   SER A  75      18.125  12.320  -5.996  1.00 52.81           O  
ATOM    563  OG  SER A  75      17.469  13.219 -10.188  1.00 52.81           O  
ATOM    564  N   ILE A  76      19.188  10.773  -6.773  1.00 54.44           N  
ATOM    565  CA  ILE A  76      20.250  10.727  -5.773  1.00 54.44           C  
ATOM    566  C   ILE A  76      21.391  11.656  -6.188  1.00 54.44           C  
ATOM    567  CB  ILE A  76      20.766   9.289  -5.574  1.00 54.44           C  
ATOM    568  O   ILE A  76      22.188  11.312  -7.070  1.00 54.44           O  
ATOM    569  CG1 ILE A  76      19.625   8.344  -5.219  1.00 54.44           C  
ATOM    570  CG2 ILE A  76      21.859   9.250  -4.492  1.00 54.44           C  
ATOM    571  CD1 ILE A  76      20.000   6.871  -5.219  1.00 54.44           C  
ATOM    572  N   ARG A  77      21.234  12.625  -7.148  1.00 52.88           N  
ATOM    573  CA  ARG A  77      22.406  13.461  -7.379  1.00 52.88           C  
ATOM    574  C   ARG A  77      22.703  14.336  -6.168  1.00 52.88           C  
ATOM    575  CB  ARG A  77      22.203  14.328  -8.625  1.00 52.88           C  
ATOM    576  O   ARG A  77      21.922  15.234  -5.844  1.00 52.88           O  
ATOM    577  CG  ARG A  77      23.391  14.320  -9.578  1.00 52.88           C  
ATOM    578  CD  ARG A  77      23.125  15.188 -10.805  1.00 52.88           C  
ATOM    579  NE  ARG A  77      24.266  15.156 -11.727  1.00 52.88           N  
ATOM    580  NH1 ARG A  77      23.312  16.625 -13.242  1.00 52.88           N  
ATOM    581  NH2 ARG A  77      25.406  15.750 -13.633  1.00 52.88           N  
ATOM    582  CZ  ARG A  77      24.328  15.844 -12.867  1.00 52.88           C  
ATOM    583  N   SER A  78      22.953  13.820  -5.000  1.00 54.66           N  
ATOM    584  CA  SER A  78      23.578  14.695  -4.012  1.00 54.66           C  
ATOM    585  C   SER A  78      25.078  14.859  -4.285  1.00 54.66           C  
ATOM    586  CB  SER A  78      23.359  14.148  -2.602  1.00 54.66           C  
ATOM    587  O   SER A  78      25.734  13.930  -4.754  1.00 54.66           O  
ATOM    588  OG  SER A  78      23.609  12.750  -2.561  1.00 54.66           O  
ATOM    589  N   ASN A  79      25.547  15.898  -5.012  1.00 53.78           N  
ATOM    590  CA  ASN A  79      26.906  16.438  -5.094  1.00 53.78           C  
ATOM    591  C   ASN A  79      27.844  15.758  -4.086  1.00 53.78           C  
ATOM    592  CB  ASN A  79      26.906  17.953  -4.883  1.00 53.78           C  
ATOM    593  O   ASN A  79      27.531  15.719  -2.893  1.00 53.78           O  
ATOM    594  CG  ASN A  79      26.531  18.703  -6.141  1.00 53.78           C  
ATOM    595  ND2 ASN A  79      26.391  20.031  -6.016  1.00 53.78           N  
ATOM    596  OD1 ASN A  79      26.375  18.125  -7.211  1.00 53.78           O  
ATOM    597  N   ALA A  80      28.234  14.500  -4.312  1.00 56.84           N  
ATOM    598  CA  ALA A  80      29.281  13.867  -3.500  1.00 56.84           C  
ATOM    599  C   ALA A  80      30.359  14.875  -3.127  1.00 56.84           C  
ATOM    600  CB  ALA A  80      29.891  12.680  -4.238  1.00 56.84           C  
ATOM    601  O   ALA A  80      30.844  15.625  -3.980  1.00 56.84           O  
ATOM    602  N   VAL A  81      30.266  15.562  -2.041  1.00 60.53           N  
ATOM    603  CA  VAL A  81      31.312  16.328  -1.402  1.00 60.53           C  
ATOM    604  C   VAL A  81      32.594  15.523  -1.372  1.00 60.53           C  
ATOM    605  CB  VAL A  81      30.922  16.766   0.029  1.00 60.53           C  
ATOM    606  O   VAL A  81      32.594  14.320  -1.075  1.00 60.53           O  
ATOM    607  CG1 VAL A  81      32.125  17.359   0.763  1.00 60.53           C  
ATOM    608  CG2 VAL A  81      29.766  17.766  -0.012  1.00 60.53           C  
ATOM    609  N   LYS A  82      33.500  15.617  -2.369  1.00 56.66           N  
ATOM    610  CA  LYS A  82      34.906  15.188  -2.369  1.00 56.66           C  
ATOM    611  C   LYS A  82      35.531  15.406  -1.002  1.00 56.66           C  
ATOM    612  CB  LYS A  82      35.688  15.938  -3.445  1.00 56.66           C  
ATOM    613  O   LYS A  82      35.438  16.500  -0.428  1.00 56.66           O  
ATOM    614  CG  LYS A  82      35.281  15.578  -4.867  1.00 56.66           C  
ATOM    615  CD  LYS A  82      36.188  16.281  -5.891  1.00 56.66           C  
ATOM    616  CE  LYS A  82      36.000  15.672  -7.277  1.00 56.66           C  
ATOM    617  NZ  LYS A  82      36.688  16.500  -8.320  1.00 56.66           N  
ATOM    618  N   THR A  83      35.469  14.430  -0.140  1.00 58.34           N  
ATOM    619  CA  THR A  83      36.219  14.539   1.110  1.00 58.34           C  
ATOM    620  C   THR A  83      37.688  14.203   0.894  1.00 58.34           C  
ATOM    621  CB  THR A  83      35.625  13.609   2.189  1.00 58.34           C  
ATOM    622  O   THR A  83      38.031  13.328   0.095  1.00 58.34           O  
ATOM    623  CG2 THR A  83      34.156  13.938   2.459  1.00 58.34           C  
ATOM    624  OG1 THR A  83      35.719  12.250   1.747  1.00 58.34           O  
ATOM    625  N   ASN A  84      38.625  15.219   0.804  1.00 58.00           N  
ATOM    626  CA  ASN A  84      40.062  15.141   0.925  1.00 58.00           C  
ATOM    627  C   ASN A  84      40.500  14.281   2.109  1.00 58.00           C  
ATOM    628  CB  ASN A  84      40.688  16.547   1.053  1.00 58.00           C  
ATOM    629  O   ASN A  84      39.875  14.312   3.166  1.00 58.00           O  
ATOM    630  CG  ASN A  84      40.438  17.406  -0.176  1.00 58.00           C  
ATOM    631  ND2 ASN A  84      40.031  18.641   0.037  1.00 58.00           N  
ATOM    632  OD1 ASN A  84      40.594  16.938  -1.309  1.00 58.00           O  
ATOM    633  N   ALA A  85      40.969  13.055   1.928  1.00 58.72           N  
ATOM    634  CA  ALA A  85      41.562  12.055   2.812  1.00 58.72           C  
ATOM    635  C   ALA A  85      42.562  12.695   3.766  1.00 58.72           C  
ATOM    636  CB  ALA A  85      42.250  10.953   1.995  1.00 58.72           C  
ATOM    637  O   ALA A  85      43.031  12.055   4.715  1.00 58.72           O  
ATOM    638  N   ASP A  86      42.719  14.031   3.775  1.00 55.84           N  
ATOM    639  CA  ASP A  86      43.750  14.586   4.641  1.00 55.84           C  
ATOM    640  C   ASP A  86      43.125  15.438   5.754  1.00 55.84           C  
ATOM    641  CB  ASP A  86      44.719  15.422   3.828  1.00 55.84           C  
ATOM    642  O   ASP A  86      43.844  15.992   6.586  1.00 55.84           O  
ATOM    643  CG  ASP A  86      46.188  15.164   4.211  1.00 55.84           C  
ATOM    644  OD1 ASP A  86      46.438  14.328   5.105  1.00 55.84           O  
ATOM    645  OD2 ASP A  86      47.062  15.805   3.611  1.00 55.84           O  
ATOM    646  N   ALA A  87      41.906  15.289   6.070  1.00 54.66           N  
ATOM    647  CA  ALA A  87      41.469  16.078   7.219  1.00 54.66           C  
ATOM    648  C   ALA A  87      40.906  15.164   8.312  1.00 54.66           C  
ATOM    649  CB  ALA A  87      40.406  17.094   6.789  1.00 54.66           C  
ATOM    650  O   ALA A  87      39.875  14.539   8.133  1.00 54.66           O  
ATOM    651  N   GLY A  88      41.656  14.297   8.820  1.00 52.00           N  
ATOM    652  CA  GLY A  88      41.656  13.672  10.133  1.00 52.00           C  
ATOM    653  C   GLY A  88      41.000  14.508  11.203  1.00 52.00           C  
ATOM    654  O   GLY A  88      41.094  15.734  11.203  1.00 52.00           O  
ATOM    655  N   VAL A  89      39.719  14.328  11.508  1.00 49.69           N  
ATOM    656  CA  VAL A  89      39.094  14.992  12.648  1.00 49.69           C  
ATOM    657  C   VAL A  89      39.438  14.242  13.938  1.00 49.69           C  
ATOM    658  CB  VAL A  89      37.562  15.070  12.484  1.00 49.69           C  
ATOM    659  O   VAL A  89      39.406  13.008  13.969  1.00 49.69           O  
ATOM    660  CG1 VAL A  89      37.188  16.047  11.367  1.00 49.69           C  
ATOM    661  CG2 VAL A  89      36.969  13.688  12.211  1.00 49.69           C  
ATOM    662  N   SER A  90      40.438  14.727  14.695  1.00 52.78           N  
ATOM    663  CA  SER A  90      40.812  14.570  16.094  1.00 52.78           C  
ATOM    664  C   SER A  90      39.625  14.688  17.016  1.00 52.78           C  
ATOM    665  CB  SER A  90      41.875  15.609  16.484  1.00 52.78           C  
ATOM    666  O   SER A  90      38.781  15.578  16.844  1.00 52.78           O  
ATOM    667  OG  SER A  90      43.062  14.977  16.906  1.00 52.78           O  
ATOM    668  N   MET A  91      39.219  13.602  17.609  1.00 52.44           N  
ATOM    669  CA  MET A  91      38.281  13.250  18.672  1.00 52.44           C  
ATOM    670  C   MET A  91      38.656  13.930  19.984  1.00 52.44           C  
ATOM    671  CB  MET A  91      38.250  11.734  18.875  1.00 52.44           C  
ATOM    672  O   MET A  91      38.531  13.336  21.047  1.00 52.44           O  
ATOM    673  CG  MET A  91      37.531  10.992  17.734  1.00 52.44           C  
ATOM    674  SD  MET A  91      35.750  11.375  17.625  1.00 52.44           S  
ATOM    675  CE  MET A  91      35.250  11.047  19.344  1.00 52.44           C  
ATOM    676  N   ASP A  92      38.969  15.242  20.078  1.00 42.59           N  
ATOM    677  CA  ASP A  92      39.062  15.781  21.422  1.00 42.59           C  
ATOM    678  C   ASP A  92      38.219  17.047  21.578  1.00 42.59           C  
ATOM    679  CB  ASP A  92      40.531  16.078  21.781  1.00 42.59           C  
ATOM    680  O   ASP A  92      38.156  17.875  20.656  1.00 42.59           O  
ATOM    681  CG  ASP A  92      41.156  14.977  22.625  1.00 42.59           C  
ATOM    682  OD1 ASP A  92      40.438  14.055  23.078  1.00 42.59           O  
ATOM    683  OD2 ASP A  92      42.375  15.031  22.844  1.00 42.59           O  
ATOM    684  N   SER A  93      37.062  17.031  22.016  1.00 51.41           N  
ATOM    685  CA  SER A  93      36.125  17.844  22.797  1.00 51.41           C  
ATOM    686  C   SER A  93      36.781  19.141  23.266  1.00 51.41           C  
ATOM    687  CB  SER A  93      35.625  17.047  24.000  1.00 51.41           C  
ATOM    688  O   SER A  93      37.938  19.141  23.703  1.00 51.41           O  
ATOM    689  OG  SER A  93      34.938  15.867  23.578  1.00 51.41           O  
ATOM    690  N   SER A  94      36.281  20.344  22.906  1.00 45.25           N  
ATOM    691  CA  SER A  94      35.906  21.406  23.828  1.00 45.25           C  
ATOM    692  C   SER A  94      35.969  22.781  23.156  1.00 45.25           C  
ATOM    693  CB  SER A  94      36.844  21.406  25.047  1.00 45.25           C  
ATOM    694  O   SER A  94      36.844  23.031  22.312  1.00 45.25           O  
ATOM    695  OG  SER A  94      38.094  21.984  24.719  1.00 45.25           O  
ATOM    696  N   ALA A  95      34.844  23.469  23.062  1.00 46.22           N  
ATOM    697  CA  ALA A  95      34.250  24.703  23.562  1.00 46.22           C  
ATOM    698  C   ALA A  95      34.219  25.781  22.484  1.00 46.22           C  
ATOM    699  CB  ALA A  95      35.000  25.203  24.797  1.00 46.22           C  
ATOM    700  O   ALA A  95      35.188  25.953  21.750  1.00 46.22           O  
ATOM    701  N   GLN A  96      33.062  26.031  22.000  1.00 52.31           N  
ATOM    702  CA  GLN A  96      32.438  27.344  21.875  1.00 52.31           C  
ATOM    703  C   GLN A  96      33.062  28.141  20.734  1.00 52.31           C  
ATOM    704  CB  GLN A  96      32.531  28.125  23.188  1.00 52.31           C  
ATOM    705  O   GLN A  96      34.250  28.359  20.719  1.00 52.31           O  
ATOM    706  CG  GLN A  96      31.547  29.281  23.297  1.00 52.31           C  
ATOM    707  CD  GLN A  96      30.625  29.156  24.500  1.00 52.31           C  
ATOM    708  NE2 GLN A  96      29.594  30.000  24.531  1.00 52.31           N  
ATOM    709  OE1 GLN A  96      30.844  28.328  25.375  1.00 52.31           O  
ATOM    710  N   SER A  97      32.312  28.234  19.594  1.00 42.59           N  
ATOM    711  CA  SER A  97      31.906  29.531  19.047  1.00 42.59           C  
ATOM    712  C   SER A  97      31.344  29.375  17.641  1.00 42.59           C  
ATOM    713  CB  SER A  97      33.094  30.500  19.031  1.00 42.59           C  
ATOM    714  O   SER A  97      31.938  28.672  16.797  1.00 42.59           O  
ATOM    715  OG  SER A  97      34.125  30.016  18.203  1.00 42.59           O  
ATOM    716  N   ARG A  98      30.062  29.250  17.656  1.00 52.44           N  
ATOM    717  CA  ARG A  98      29.078  29.750  16.703  1.00 52.44           C  
ATOM    718  C   ARG A  98      29.703  30.766  15.742  1.00 52.44           C  
ATOM    719  CB  ARG A  98      27.891  30.406  17.438  1.00 52.44           C  
ATOM    720  O   ARG A  98      30.438  31.656  16.156  1.00 52.44           O  
ATOM    721  CG  ARG A  98      26.891  29.406  18.000  1.00 52.44           C  
ATOM    722  CD  ARG A  98      25.609  30.078  18.438  1.00 52.44           C  
ATOM    723  NE  ARG A  98      24.672  29.125  19.031  1.00 52.44           N  
ATOM    724  NH1 ARG A  98      22.922  30.625  19.203  1.00 52.44           N  
ATOM    725  NH2 ARG A  98      22.656  28.469  19.922  1.00 52.44           N  
ATOM    726  CZ  ARG A  98      23.422  29.406  19.391  1.00 52.44           C  
ATOM    727  N   LEU A  99      29.484  30.594  14.477  1.00 42.94           N  
ATOM    728  CA  LEU A  99      28.656  31.500  13.680  1.00 42.94           C  
ATOM    729  C   LEU A  99      28.031  30.766  12.500  1.00 42.94           C  
ATOM    730  CB  LEU A  99      29.484  32.688  13.180  1.00 42.94           C  
ATOM    731  O   LEU A  99      28.750  30.188  11.672  1.00 42.94           O  
ATOM    732  CG  LEU A  99      29.750  33.781  14.203  1.00 42.94           C  
ATOM    733  CD1 LEU A  99      31.062  34.500  13.875  1.00 42.94           C  
ATOM    734  CD2 LEU A  99      28.594  34.781  14.227  1.00 42.94           C  
ATOM    735  N   SER A 100      26.797  30.281  12.664  1.00 47.00           N  
ATOM    736  CA  SER A 100      25.797  29.672  11.781  1.00 47.00           C  
ATOM    737  C   SER A 100      24.906  30.750  11.156  1.00 47.00           C  
ATOM    738  CB  SER A 100      24.938  28.672  12.555  1.00 47.00           C  
ATOM    739  O   SER A 100      24.406  31.641  11.852  1.00 47.00           O  
ATOM    740  OG  SER A 100      23.922  28.141  11.719  1.00 47.00           O  
ATOM    741  N   SER A 101      25.234  31.203   9.844  1.00 53.47           N  
ATOM    742  CA  SER A 101      24.438  31.719   8.750  1.00 53.47           C  
ATOM    743  C   SER A 101      23.375  30.719   8.312  1.00 53.47           C  
ATOM    744  CB  SER A 101      25.312  32.094   7.566  1.00 53.47           C  
ATOM    745  O   SER A 101      23.594  29.500   8.383  1.00 53.47           O  
ATOM    746  OG  SER A 101      25.891  30.953   6.973  1.00 53.47           O  
ATOM    747  N   ASP A 102      22.125  31.203   8.555  1.00 51.72           N  
ATOM    748  CA  ASP A 102      20.719  31.438   8.227  1.00 51.72           C  
ATOM    749  C   ASP A 102      20.250  30.500   7.117  1.00 51.72           C  
ATOM    750  CB  ASP A 102      20.500  32.875   7.816  1.00 51.72           C  
ATOM    751  O   ASP A 102      20.688  30.609   5.973  1.00 51.72           O  
ATOM    752  CG  ASP A 102      19.109  33.406   8.148  1.00 51.72           C  
ATOM    753  OD1 ASP A 102      18.359  32.719   8.891  1.00 51.72           O  
ATOM    754  OD2 ASP A 102      18.734  34.500   7.656  1.00 51.72           O  
ATOM    755  N   ILE A 103      19.984  29.219   7.398  1.00 48.56           N  
ATOM    756  CA  ILE A 103      18.969  28.516   6.617  1.00 48.56           C  
ATOM    757  C   ILE A 103      18.328  27.422   7.469  1.00 48.56           C  
ATOM    758  CB  ILE A 103      19.562  27.922   5.328  1.00 48.56           C  
ATOM    759  O   ILE A 103      19.031  26.609   8.062  1.00 48.56           O  
ATOM    760  CG1 ILE A 103      19.672  28.984   4.234  1.00 48.56           C  
ATOM    761  CG2 ILE A 103      18.734  26.719   4.852  1.00 48.56           C  
ATOM    762  CD1 ILE A 103      21.109  29.328   3.836  1.00 48.56           C  
ATOM    763  N   GLY A 104      17.312  27.812   8.219  1.00 52.97           N  
ATOM    764  CA  GLY A 104      16.031  27.359   8.719  1.00 52.97           C  
ATOM    765  C   GLY A 104      15.789  25.875   8.508  1.00 52.97           C  
ATOM    766  O   GLY A 104      15.492  25.453   7.387  1.00 52.97           O  
ATOM    767  N   CYS A 105      16.516  24.969   9.195  1.00 48.53           N  
ATOM    768  CA  CYS A 105      16.109  23.594   9.422  1.00 48.53           C  
ATOM    769  C   CYS A 105      15.570  23.406  10.836  1.00 48.53           C  
ATOM    770  CB  CYS A 105      17.281  22.641   9.188  1.00 48.53           C  
ATOM    771  O   CYS A 105      16.125  23.953  11.797  1.00 48.53           O  
ATOM    772  SG  CYS A 105      16.922  21.328   7.992  1.00 48.53           S  
ATOM    773  N   ASP A 106      14.203  23.375  10.984  1.00 52.44           N  
ATOM    774  CA  ASP A 106      13.484  23.016  12.211  1.00 52.44           C  
ATOM    775  C   ASP A 106      14.156  21.828  12.914  1.00 52.44           C  
ATOM    776  CB  ASP A 106      12.023  22.688  11.898  1.00 52.44           C  
ATOM    777  O   ASP A 106      14.109  20.703  12.414  1.00 52.44           O  
ATOM    778  CG  ASP A 106      11.102  22.938  13.078  1.00 52.44           C  
ATOM    779  OD1 ASP A 106      11.531  23.562  14.070  1.00 52.44           O  
ATOM    780  OD2 ASP A 106       9.930  22.500  13.008  1.00 52.44           O  
ATOM    781  N   GLN A 107      15.312  22.031  13.531  1.00 55.84           N  
ATOM    782  CA  GLN A 107      15.992  21.125  14.438  1.00 55.84           C  
ATOM    783  C   GLN A 107      15.367  21.156  15.828  1.00 55.84           C  
ATOM    784  CB  GLN A 107      17.484  21.453  14.531  1.00 55.84           C  
ATOM    785  O   GLN A 107      15.188  22.234  16.406  1.00 55.84           O  
ATOM    786  CG  GLN A 107      18.344  20.328  15.078  1.00 55.84           C  
ATOM    787  CD  GLN A 107      19.812  20.469  14.711  1.00 55.84           C  
ATOM    788  NE2 GLN A 107      20.500  19.344  14.586  1.00 55.84           N  
ATOM    789  OE1 GLN A 107      20.312  21.578  14.547  1.00 55.84           O  
ATOM    790  N   MET A 108      14.398  20.297  16.141  1.00 55.78           N  
ATOM    791  CA  MET A 108      13.961  20.156  17.516  1.00 55.78           C  
ATOM    792  C   MET A 108      14.891  19.219  18.281  1.00 55.78           C  
ATOM    793  CB  MET A 108      12.531  19.625  17.578  1.00 55.78           C  
ATOM    794  O   MET A 108      15.180  18.109  17.828  1.00 55.78           O  
ATOM    795  CG  MET A 108      11.547  20.438  16.750  1.00 55.78           C  
ATOM    796  SD  MET A 108      11.305  22.141  17.406  1.00 55.78           S  
ATOM    797  CE  MET A 108       9.750  21.922  18.312  1.00 55.78           C  
ATOM    798  N   ASP A 109      15.711  19.719  19.156  1.00 55.25           N  
ATOM    799  CA  ASP A 109      16.609  19.156  20.156  1.00 55.25           C  
ATOM    800  C   ASP A 109      15.867  18.922  21.469  1.00 55.25           C  
ATOM    801  CB  ASP A 109      17.797  20.094  20.391  1.00 55.25           C  
ATOM    802  O   ASP A 109      15.156  19.797  21.969  1.00 55.25           O  
ATOM    803  CG  ASP A 109      19.047  19.625  19.656  1.00 55.25           C  
ATOM    804  OD1 ASP A 109      19.062  18.516  19.094  1.00 55.25           O  
ATOM    805  OD2 ASP A 109      20.047  20.391  19.641  1.00 55.25           O  
ATOM    806  N   PHE A 110      15.391  17.734  21.719  1.00 62.25           N  
ATOM    807  CA  PHE A 110      14.875  17.469  23.047  1.00 62.25           C  
ATOM    808  C   PHE A 110      16.000  17.062  24.000  1.00 62.25           C  
ATOM    809  CB  PHE A 110      13.805  16.375  23.016  1.00 62.25           C  
ATOM    810  O   PHE A 110      16.828  16.219  23.641  1.00 62.25           O  
ATOM    811  CG  PHE A 110      12.578  16.750  22.234  1.00 62.25           C  
ATOM    812  CD1 PHE A 110      11.594  17.562  22.781  1.00 62.25           C  
ATOM    813  CD2 PHE A 110      12.414  16.297  20.922  1.00 62.25           C  
ATOM    814  CE1 PHE A 110      10.461  17.906  22.047  1.00 62.25           C  
ATOM    815  CE2 PHE A 110      11.289  16.641  20.188  1.00 62.25           C  
ATOM    816  CZ  PHE A 110      10.312  17.453  20.750  1.00 62.25           C  
ATOM    817  N   SER A 111      16.391  17.953  24.812  1.00 61.31           N  
ATOM    818  CA  SER A 111      17.328  17.703  25.891  1.00 61.31           C  
ATOM    819  C   SER A 111      16.625  17.625  27.234  1.00 61.31           C  
ATOM    820  CB  SER A 111      18.406  18.797  25.938  1.00 61.31           C  
ATOM    821  O   SER A 111      15.727  18.422  27.516  1.00 61.31           O  
ATOM    822  OG  SER A 111      17.859  20.016  26.391  1.00 61.31           O  
ATOM    823  N   LEU A 112      16.453  16.359  27.781  1.00 60.09           N  
ATOM    824  CA  LEU A 112      15.945  16.172  29.125  1.00 60.09           C  
ATOM    825  C   LEU A 112      17.047  16.438  30.156  1.00 60.09           C  
ATOM    826  CB  LEU A 112      15.398  14.750  29.312  1.00 60.09           C  
ATOM    827  O   LEU A 112      18.031  15.719  30.219  1.00 60.09           O  
ATOM    828  CG  LEU A 112      14.062  14.453  28.641  1.00 60.09           C  
ATOM    829  CD1 LEU A 112      13.945  12.969  28.312  1.00 60.09           C  
ATOM    830  CD2 LEU A 112      12.906  14.898  29.531  1.00 60.09           C  
ATOM    831  N   ASN A 113      17.359  17.594  30.531  1.00 60.84           N  
ATOM    832  CA  ASN A 113      18.328  18.094  31.500  1.00 60.84           C  
ATOM    833  C   ASN A 113      17.906  17.812  32.938  1.00 60.84           C  
ATOM    834  CB  ASN A 113      18.562  19.594  31.297  1.00 60.84           C  
ATOM    835  O   ASN A 113      18.688  17.969  33.875  1.00 60.84           O  
ATOM    836  CG  ASN A 113      19.328  19.906  30.031  1.00 60.84           C  
ATOM    837  ND2 ASN A 113      19.734  21.172  29.875  1.00 60.84           N  
ATOM    838  OD1 ASN A 113      19.562  19.031  29.188  1.00 60.84           O  
ATOM    839  N   LYS A 114      16.984  16.766  33.125  1.00 60.09           N  
ATOM    840  CA  LYS A 114      16.797  16.422  34.531  1.00 60.09           C  
ATOM    841  C   LYS A 114      16.359  14.961  34.656  1.00 60.09           C  
ATOM    842  CB  LYS A 114      15.781  17.344  35.188  1.00 60.09           C  
ATOM    843  O   LYS A 114      15.461  14.508  33.938  1.00 60.09           O  
ATOM    844  CG  LYS A 114      16.406  18.484  35.969  1.00 60.09           C  
ATOM    845  CD  LYS A 114      15.344  19.469  36.438  1.00 60.09           C  
ATOM    846  CE  LYS A 114      15.969  20.703  37.094  1.00 60.09           C  
ATOM    847  NZ  LYS A 114      15.367  21.016  38.406  1.00 60.09           N  
ATOM    848  N   GLY A 115      17.203  14.031  34.656  1.00 54.28           N  
ATOM    849  CA  GLY A 115      17.281  12.648  35.125  1.00 54.28           C  
ATOM    850  C   GLY A 115      16.125  12.250  36.031  1.00 54.28           C  
ATOM    851  O   GLY A 115      15.789  12.977  36.969  1.00 54.28           O  
ATOM    852  N   ILE A 116      14.906  11.859  35.531  1.00 55.81           N  
ATOM    853  CA  ILE A 116      13.828  11.281  36.312  1.00 55.81           C  
ATOM    854  C   ILE A 116      14.273   9.938  36.906  1.00 55.81           C  
ATOM    855  CB  ILE A 116      12.547  11.102  35.469  1.00 55.81           C  
ATOM    856  O   ILE A 116      14.742   9.062  36.156  1.00 55.81           O  
ATOM    857  CG1 ILE A 116      12.078  12.445  34.906  1.00 55.81           C  
ATOM    858  CG2 ILE A 116      11.445  10.430  36.281  1.00 55.81           C  
ATOM    859  CD1 ILE A 116      10.977  12.336  33.875  1.00 55.81           C  
ATOM    860  N   LYS A 117      14.773   9.883  38.125  1.00 59.16           N  
ATOM    861  CA  LYS A 117      14.961   8.680  38.938  1.00 59.16           C  
ATOM    862  C   LYS A 117      13.633   7.984  39.219  1.00 59.16           C  
ATOM    863  CB  LYS A 117      15.656   9.023  40.250  1.00 59.16           C  
ATOM    864  O   LYS A 117      12.727   8.570  39.812  1.00 59.16           O  
ATOM    865  CG  LYS A 117      16.688   7.992  40.688  1.00 59.16           C  
ATOM    866  CD  LYS A 117      17.266   8.344  42.062  1.00 59.16           C  
ATOM    867  CE  LYS A 117      18.172   7.238  42.594  1.00 59.16           C  
ATOM    868  NZ  LYS A 117      18.562   7.457  44.000  1.00 59.16           N  
ATOM    869  N   ILE A 118      13.312   7.051  38.375  1.00 59.19           N  
ATOM    870  CA  ILE A 118      12.125   6.223  38.562  1.00 59.19           C  
ATOM    871  C   ILE A 118      12.469   5.004  39.406  1.00 59.19           C  
ATOM    872  CB  ILE A 118      11.531   5.781  37.219  1.00 59.19           C  
ATOM    873  O   ILE A 118      13.398   4.262  39.094  1.00 59.19           O  
ATOM    874  CG1 ILE A 118      11.195   7.004  36.344  1.00 59.19           C  
ATOM    875  CG2 ILE A 118      10.297   4.898  37.406  1.00 59.19           C  
ATOM    876  CD1 ILE A 118      10.844   6.668  34.906  1.00 59.19           C  
ATOM    877  N   ASP A 119      12.242   5.000  40.719  1.00 55.00           N  
ATOM    878  CA  ASP A 119      12.203   3.807  41.562  1.00 55.00           C  
ATOM    879  C   ASP A 119      10.836   3.131  41.531  1.00 55.00           C  
ATOM    880  CB  ASP A 119      12.555   4.160  43.031  1.00 55.00           C  
ATOM    881  O   ASP A 119       9.836   3.711  41.938  1.00 55.00           O  
ATOM    882  CG  ASP A 119      14.000   3.834  43.375  1.00 55.00           C  
ATOM    883  OD1 ASP A 119      14.656   3.074  42.625  1.00 55.00           O  
ATOM    884  OD2 ASP A 119      14.477   4.340  44.406  1.00 55.00           O  
ATOM    885  N   ALA A 120      10.586   2.344  40.531  1.00 56.56           N  
ATOM    886  CA  ALA A 120       9.320   1.616  40.469  1.00 56.56           C  
ATOM    887  C   ALA A 120       9.461   0.240  41.125  1.00 56.56           C  
ATOM    888  CB  ALA A 120       8.836   1.478  39.031  1.00 56.56           C  
ATOM    889  O   ALA A 120      10.250  -0.592  40.656  1.00 56.56           O  
ATOM    890  N   THR A 121       9.375   0.089  42.469  1.00 60.47           N  
ATOM    891  CA  THR A 121       9.086  -1.219  43.031  1.00 60.47           C  
ATOM    892  C   THR A 121       7.629  -1.605  42.781  1.00 60.47           C  
ATOM    893  CB  THR A 121       9.383  -1.240  44.562  1.00 60.47           C  
ATOM    894  O   THR A 121       6.715  -0.881  43.188  1.00 60.47           O  
ATOM    895  CG2 THR A 121      10.883  -1.235  44.812  1.00 60.47           C  
ATOM    896  OG1 THR A 121       8.789  -0.085  45.156  1.00 60.47           O  
ATOM    897  N   LEU A 122       7.297  -2.100  41.625  1.00 60.66           N  
ATOM    898  CA  LEU A 122       5.969  -2.604  41.312  1.00 60.66           C  
ATOM    899  C   LEU A 122       5.723  -3.951  41.969  1.00 60.66           C  
ATOM    900  CB  LEU A 122       5.793  -2.736  39.781  1.00 60.66           C  
ATOM    901  O   LEU A 122       6.438  -4.918  41.719  1.00 60.66           O  
ATOM    902  CG  LEU A 122       5.602  -1.434  39.031  1.00 60.66           C  
ATOM    903  CD1 LEU A 122       6.160  -1.572  37.594  1.00 60.66           C  
ATOM    904  CD2 LEU A 122       4.129  -1.046  38.969  1.00 60.66           C  
ATOM    905  N   ASP A 123       5.391  -4.047  43.312  1.00 62.84           N  
ATOM    906  CA  ASP A 123       4.762  -5.250  43.844  1.00 62.84           C  
ATOM    907  C   ASP A 123       3.281  -5.305  43.469  1.00 62.84           C  
ATOM    908  CB  ASP A 123       4.922  -5.316  45.344  1.00 62.84           C  
ATOM    909  O   ASP A 123       2.512  -4.410  43.812  1.00 62.84           O  
ATOM    910  CG  ASP A 123       6.305  -5.770  45.781  1.00 62.84           C  
ATOM    911  OD1 ASP A 123       7.055  -6.320  44.969  1.00 62.84           O  
ATOM    912  OD2 ASP A 123       6.648  -5.574  46.969  1.00 62.84           O  
ATOM    913  N   SER A 124       3.021  -5.754  42.219  1.00 52.16           N  
ATOM    914  CA  SER A 124       1.647  -5.926  41.750  1.00 52.16           C  
ATOM    915  C   SER A 124       1.082  -7.273  42.188  1.00 52.16           C  
ATOM    916  CB  SER A 124       1.570  -5.805  40.219  1.00 52.16           C  
ATOM    917  O   SER A 124       1.757  -8.297  42.094  1.00 52.16           O  
ATOM    918  OG  SER A 124       0.326  -5.254  39.844  1.00 52.16           O  
ATOM    919  N   SER A 125       0.226  -7.398  43.312  1.00 63.34           N  
ATOM    920  CA  SER A 125      -0.622  -8.531  43.656  1.00 63.34           C  
ATOM    921  C   SER A 125      -2.066  -8.297  43.250  1.00 63.34           C  
ATOM    922  CB  SER A 125      -0.565  -8.805  45.156  1.00 63.34           C  
ATOM    923  O   SER A 125      -2.557  -7.168  43.281  1.00 63.34           O  
ATOM    924  OG  SER A 125      -1.137  -7.730  45.906  1.00 63.34           O  
ATOM    925  N   ILE A 126      -2.463  -9.039  42.219  1.00 58.75           N  
ATOM    926  CA  ILE A 126      -3.828  -9.102  41.688  1.00 58.75           C  
ATOM    927  C   ILE A 126      -4.660 -10.047  42.562  1.00 58.75           C  
ATOM    928  CB  ILE A 126      -3.857  -9.547  40.219  1.00 58.75           C  
ATOM    929  O   ILE A 126      -4.281 -11.211  42.750  1.00 58.75           O  
ATOM    930  CG1 ILE A 126      -3.582  -8.359  39.312  1.00 58.75           C  
ATOM    931  CG2 ILE A 126      -5.199 -10.203  39.875  1.00 58.75           C  
ATOM    932  CD1 ILE A 126      -3.170  -8.750  37.875  1.00 58.75           C  
ATOM    933  N   SER A 127      -5.480  -9.516  43.531  1.00 53.03           N  
ATOM    934  CA  SER A 127      -6.484 -10.266  44.281  1.00 53.03           C  
ATOM    935  C   SER A 127      -7.879 -10.039  43.719  1.00 53.03           C  
ATOM    936  CB  SER A 127      -6.453  -9.867  45.750  1.00 53.03           C  
ATOM    937  O   SER A 127      -8.266  -8.898  43.438  1.00 53.03           O  
ATOM    938  OG  SER A 127      -7.098  -8.617  45.938  1.00 53.03           O  
ATOM    939  N   ILE A 128      -8.383 -11.055  43.031  1.00 60.78           N  
ATOM    940  CA  ILE A 128      -9.711 -11.117  42.438  1.00 60.78           C  
ATOM    941  C   ILE A 128     -10.688 -11.742  43.438  1.00 60.78           C  
ATOM    942  CB  ILE A 128      -9.711 -11.922  41.094  1.00 60.78           C  
ATOM    943  O   ILE A 128     -10.492 -12.875  43.875  1.00 60.78           O  
ATOM    944  CG1 ILE A 128      -8.719 -11.305  40.125  1.00 60.78           C  
ATOM    945  CG2 ILE A 128     -11.117 -11.984  40.500  1.00 60.78           C  
ATOM    946  CD1 ILE A 128      -8.484 -12.148  38.875  1.00 60.78           C  
ATOM    947  N   SER A 129     -11.430 -10.906  44.188  1.00 56.94           N  
ATOM    948  CA  SER A 129     -12.562 -11.352  45.000  1.00 56.94           C  
ATOM    949  C   SER A 129     -13.883 -11.078  44.281  1.00 56.94           C  
ATOM    950  CB  SER A 129     -12.555 -10.656  46.344  1.00 56.94           C  
ATOM    951  O   SER A 129     -14.086 -10.000  43.719  1.00 56.94           O  
ATOM    952  OG  SER A 129     -11.906  -9.398  46.281  1.00 56.94           O  
ATOM    953  N   THR A 130     -14.484 -12.141  43.750  1.00 59.78           N  
ATOM    954  CA  THR A 130     -15.836 -12.180  43.188  1.00 59.78           C  
ATOM    955  C   THR A 130     -16.875 -12.336  44.312  1.00 59.78           C  
ATOM    956  CB  THR A 130     -15.992 -13.328  42.188  1.00 59.78           C  
ATOM    957  O   THR A 130     -16.688 -13.156  45.219  1.00 59.78           O  
ATOM    958  CG2 THR A 130     -15.047 -13.148  41.000  1.00 59.78           C  
ATOM    959  OG1 THR A 130     -15.703 -14.578  42.812  1.00 59.78           O  
ATOM    960  N   THR A 131     -17.562 -11.180  44.844  1.00 51.19           N  
ATOM    961  CA  THR A 131     -18.766 -11.320  45.656  1.00 51.19           C  
ATOM    962  C   THR A 131     -19.969 -11.688  44.781  1.00 51.19           C  
ATOM    963  CB  THR A 131     -19.078 -10.023  46.438  1.00 51.19           C  
ATOM    964  O   THR A 131     -20.266 -11.000  43.812  1.00 51.19           O  
ATOM    965  CG2 THR A 131     -17.969  -9.711  47.438  1.00 51.19           C  
ATOM    966  OG1 THR A 131     -19.188  -8.938  45.500  1.00 51.19           O  
ATOM    967  N   SER A 132     -20.109 -13.000  44.469  1.00 52.53           N  
ATOM    968  CA  SER A 132     -21.359 -13.523  43.938  1.00 52.53           C  
ATOM    969  C   SER A 132     -22.500 -13.344  44.938  1.00 52.53           C  
ATOM    970  CB  SER A 132     -21.203 -15.008  43.594  1.00 52.53           C  
ATOM    971  O   SER A 132     -22.297 -13.492  46.156  1.00 52.53           O  
ATOM    972  OG  SER A 132     -20.859 -15.766  44.750  1.00 52.53           O  
ATOM    973  N   LYS A 133     -23.266 -12.227  44.875  1.00 48.66           N  
ATOM    974  CA  LYS A 133     -24.609 -12.148  45.438  1.00 48.66           C  
ATOM    975  C   LYS A 133     -25.328 -13.484  45.312  1.00 48.66           C  
ATOM    976  CB  LYS A 133     -25.422 -11.047  44.750  1.00 48.66           C  
ATOM    977  O   LYS A 133     -25.438 -14.039  44.219  1.00 48.66           O  
ATOM    978  CG  LYS A 133     -24.953  -9.641  45.062  1.00 48.66           C  
ATOM    979  CD  LYS A 133     -26.016  -8.609  44.719  1.00 48.66           C  
ATOM    980  CE  LYS A 133     -25.578  -7.195  45.094  1.00 48.66           C  
ATOM    981  NZ  LYS A 133     -26.625  -6.184  44.750  1.00 48.66           N  
ATOM    982  N   LYS A 134     -25.016 -14.445  46.250  1.00 43.84           N  
ATOM    983  CA  LYS A 134     -25.812 -15.586  46.688  1.00 43.84           C  
ATOM    984  C   LYS A 134     -27.297 -15.219  46.781  1.00 43.84           C  
ATOM    985  CB  LYS A 134     -25.312 -16.125  48.031  1.00 43.84           C  
ATOM    986  O   LYS A 134     -27.672 -14.320  47.562  1.00 43.84           O  
ATOM    987  CG  LYS A 134     -24.531 -17.422  47.906  1.00 43.84           C  
ATOM    988  CD  LYS A 134     -24.125 -17.953  49.281  1.00 43.84           C  
ATOM    989  CE  LYS A 134     -23.297 -19.219  49.188  1.00 43.84           C  
ATOM    990  NZ  LYS A 134     -22.844 -19.703  50.500  1.00 43.84           N  
ATOM    991  N   GLU A 135     -28.016 -15.070  45.656  1.00 43.00           N  
ATOM    992  CA  GLU A 135     -29.438 -15.383  45.594  1.00 43.00           C  
ATOM    993  C   GLU A 135     -29.703 -16.859  45.875  1.00 43.00           C  
ATOM    994  CB  GLU A 135     -30.016 -14.984  44.219  1.00 43.00           C  
ATOM    995  O   GLU A 135     -29.016 -17.719  45.312  1.00 43.00           O  
ATOM    996  CG  GLU A 135     -30.922 -13.766  44.281  1.00 43.00           C  
ATOM    997  CD  GLU A 135     -31.516 -13.398  42.906  1.00 43.00           C  
ATOM    998  OE1 GLU A 135     -32.281 -12.430  42.844  1.00 43.00           O  
ATOM    999  OE2 GLU A 135     -31.172 -14.094  41.938  1.00 43.00           O  
ATOM   1000  N   LYS A 136     -29.844 -17.203  47.188  1.00 47.19           N  
ATOM   1001  CA  LYS A 136     -30.594 -18.297  47.812  1.00 47.19           C  
ATOM   1002  C   LYS A 136     -31.516 -18.984  46.812  1.00 47.19           C  
ATOM   1003  CB  LYS A 136     -31.406 -17.766  49.000  1.00 47.19           C  
ATOM   1004  O   LYS A 136     -32.438 -18.375  46.312  1.00 47.19           O  
ATOM   1005  CG  LYS A 136     -30.578 -17.500  50.250  1.00 47.19           C  
ATOM   1006  CD  LYS A 136     -31.453 -17.094  51.406  1.00 47.19           C  
ATOM   1007  CE  LYS A 136     -30.609 -16.766  52.656  1.00 47.19           C  
ATOM   1008  NZ  LYS A 136     -31.469 -16.297  53.781  1.00 47.19           N  
ATOM   1009  N   SER A 137     -30.984 -19.938  46.062  1.00 39.72           N  
ATOM   1010  CA  SER A 137     -31.953 -20.969  45.750  1.00 39.72           C  
ATOM   1011  C   SER A 137     -31.297 -22.344  45.688  1.00 39.72           C  
ATOM   1012  CB  SER A 137     -32.625 -20.656  44.406  1.00 39.72           C  
ATOM   1013  O   SER A 137     -30.188 -22.484  45.156  1.00 39.72           O  
ATOM   1014  OG  SER A 137     -31.688 -20.656  43.344  1.00 39.72           O  
ATOM   1015  N   LYS A 138     -31.297 -23.078  46.781  1.00 44.03           N  
ATOM   1016  CA  LYS A 138     -31.547 -24.469  47.094  1.00 44.03           C  
ATOM   1017  C   LYS A 138     -31.781 -25.297  45.844  1.00 44.03           C  
ATOM   1018  CB  LYS A 138     -32.750 -24.594  48.031  1.00 44.03           C  
ATOM   1019  O   LYS A 138     -32.594 -24.938  45.000  1.00 44.03           O  
ATOM   1020  CG  LYS A 138     -32.438 -24.219  49.469  1.00 44.03           C  
ATOM   1021  CD  LYS A 138     -33.625 -24.500  50.406  1.00 44.03           C  
ATOM   1022  CE  LYS A 138     -33.344 -24.062  51.812  1.00 44.03           C  
ATOM   1023  NZ  LYS A 138     -34.500 -24.359  52.719  1.00 44.03           N  
ATOM   1024  N   GLN A 139     -30.750 -26.031  45.406  1.00 39.50           N  
ATOM   1025  CA  GLN A 139     -30.922 -27.438  45.031  1.00 39.50           C  
ATOM   1026  C   GLN A 139     -29.719 -27.953  44.250  1.00 39.50           C  
ATOM   1027  CB  GLN A 139     -32.188 -27.641  44.219  1.00 39.50           C  
ATOM   1028  O   GLN A 139     -29.328 -27.359  43.250  1.00 39.50           O  
ATOM   1029  CG  GLN A 139     -33.375 -28.094  45.062  1.00 39.50           C  
ATOM   1030  CD  GLN A 139     -34.656 -28.250  44.250  1.00 39.50           C  
ATOM   1031  NE2 GLN A 139     -35.656 -28.938  44.812  1.00 39.50           N  
ATOM   1032  OE1 GLN A 139     -34.750 -27.750  43.125  1.00 39.50           O  
ATOM   1033  N   GLU A 140     -28.797 -28.609  44.938  1.00 43.47           N  
ATOM   1034  CA  GLU A 140     -27.984 -29.828  44.844  1.00 43.47           C  
ATOM   1035  C   GLU A 140     -28.609 -30.844  43.906  1.00 43.47           C  
ATOM   1036  CB  GLU A 140     -27.781 -30.438  46.219  1.00 43.47           C  
ATOM   1037  O   GLU A 140     -29.781 -31.219  44.062  1.00 43.47           O  
ATOM   1038  CG  GLU A 140     -26.344 -30.391  46.719  1.00 43.47           C  
ATOM   1039  CD  GLU A 140     -26.172 -30.891  48.125  1.00 43.47           C  
ATOM   1040  OE1 GLU A 140     -25.031 -30.859  48.656  1.00 43.47           O  
ATOM   1041  OE2 GLU A 140     -27.188 -31.328  48.719  1.00 43.47           O  
ATOM   1042  N   TYR A 141     -28.000 -31.000  42.688  1.00 39.62           N  
ATOM   1043  CA  TYR A 141     -27.906 -32.312  42.062  1.00 39.62           C  
ATOM   1044  C   TYR A 141     -26.938 -32.281  40.875  1.00 39.62           C  
ATOM   1045  CB  TYR A 141     -29.281 -32.812  41.594  1.00 39.62           C  
ATOM   1046  O   TYR A 141     -26.984 -31.344  40.062  1.00 39.62           O  
ATOM   1047  CG  TYR A 141     -30.094 -33.438  42.719  1.00 39.62           C  
ATOM   1048  CD1 TYR A 141     -29.906 -34.750  43.094  1.00 39.62           C  
ATOM   1049  CD2 TYR A 141     -31.078 -32.688  43.375  1.00 39.62           C  
ATOM   1050  CE1 TYR A 141     -30.656 -35.344  44.094  1.00 39.62           C  
ATOM   1051  CE2 TYR A 141     -31.828 -33.250  44.375  1.00 39.62           C  
ATOM   1052  OH  TYR A 141     -32.375 -35.156  45.750  1.00 39.62           O  
ATOM   1053  CZ  TYR A 141     -31.625 -34.562  44.750  1.00 39.62           C  
ATOM   1054  N   LYS A 142     -25.734 -32.906  40.938  1.00 42.34           N  
ATOM   1055  CA  LYS A 142     -25.031 -34.062  40.438  1.00 42.34           C  
ATOM   1056  C   LYS A 142     -24.766 -33.969  38.938  1.00 42.34           C  
ATOM   1057  CB  LYS A 142     -25.828 -35.344  40.750  1.00 42.34           C  
ATOM   1058  O   LYS A 142     -25.672 -33.594  38.188  1.00 42.34           O  
ATOM   1059  CG  LYS A 142     -25.812 -35.750  42.188  1.00 42.34           C  
ATOM   1060  CD  LYS A 142     -26.203 -37.219  42.375  1.00 42.34           C  
ATOM   1061  CE  LYS A 142     -26.188 -37.656  43.844  1.00 42.34           C  
ATOM   1062  NZ  LYS A 142     -26.562 -39.094  44.000  1.00 42.34           N  
ATOM   1063  N   ASN A 143     -23.531 -33.750  38.500  1.00 47.78           N  
ATOM   1064  CA  ASN A 143     -22.484 -34.344  37.688  1.00 47.78           C  
ATOM   1065  C   ASN A 143     -23.016 -34.781  36.312  1.00 47.78           C  
ATOM   1066  CB  ASN A 143     -21.875 -35.562  38.406  1.00 47.78           C  
ATOM   1067  O   ASN A 143     -24.000 -35.500  36.219  1.00 47.78           O  
ATOM   1068  CG  ASN A 143     -20.953 -35.156  39.531  1.00 47.78           C  
ATOM   1069  ND2 ASN A 143     -20.812 -36.000  40.531  1.00 47.78           N  
ATOM   1070  OD1 ASN A 143     -20.359 -34.062  39.500  1.00 47.78           O  
ATOM   1071  N   LYS A 144     -22.594 -34.094  35.188  1.00 46.19           N  
ATOM   1072  CA  LYS A 144     -21.969 -34.625  33.969  1.00 46.19           C  
ATOM   1073  C   LYS A 144     -21.453 -33.531  33.062  1.00 46.19           C  
ATOM   1074  CB  LYS A 144     -22.984 -35.500  33.219  1.00 46.19           C  
ATOM   1075  O   LYS A 144     -22.203 -32.625  32.688  1.00 46.19           O  
ATOM   1076  CG  LYS A 144     -23.125 -36.906  33.812  1.00 46.19           C  
ATOM   1077  CD  LYS A 144     -23.984 -37.781  32.906  1.00 46.19           C  
ATOM   1078  CE  LYS A 144     -24.219 -39.156  33.500  1.00 46.19           C  
ATOM   1079  NZ  LYS A 144     -25.078 -40.031  32.656  1.00 46.19           N  
ATOM   1080  N   TYR A 145     -20.297 -33.000  33.344  1.00 51.22           N  
ATOM   1081  CA  TYR A 145     -19.469 -32.125  32.531  1.00 51.22           C  
ATOM   1082  C   TYR A 145     -19.359 -32.656  31.094  1.00 51.22           C  
ATOM   1083  CB  TYR A 145     -18.062 -31.984  33.125  1.00 51.22           C  
ATOM   1084  O   TYR A 145     -18.891 -33.781  30.891  1.00 51.22           O  
ATOM   1085  CG  TYR A 145     -18.047 -31.281  34.469  1.00 51.22           C  
ATOM   1086  CD1 TYR A 145     -18.047 -29.875  34.531  1.00 51.22           C  
ATOM   1087  CD2 TYR A 145     -18.031 -31.984  35.656  1.00 51.22           C  
ATOM   1088  CE1 TYR A 145     -18.031 -29.219  35.750  1.00 51.22           C  
ATOM   1089  CE2 TYR A 145     -18.031 -31.344  36.875  1.00 51.22           C  
ATOM   1090  OH  TYR A 145     -18.016 -29.312  38.125  1.00 51.22           O  
ATOM   1091  CZ  TYR A 145     -18.031 -29.969  36.938  1.00 51.22           C  
ATOM   1092  N   LYS A 146     -20.391 -32.594  30.281  1.00 53.72           N  
ATOM   1093  CA  LYS A 146     -20.312 -32.594  28.812  1.00 53.72           C  
ATOM   1094  C   LYS A 146     -19.453 -31.438  28.312  1.00 53.72           C  
ATOM   1095  CB  LYS A 146     -21.719 -32.531  28.203  1.00 53.72           C  
ATOM   1096  O   LYS A 146     -19.562 -30.328  28.812  1.00 53.72           O  
ATOM   1097  CG  LYS A 146     -22.219 -33.844  27.656  1.00 53.72           C  
ATOM   1098  CD  LYS A 146     -23.594 -33.688  26.984  1.00 53.72           C  
ATOM   1099  CE  LYS A 146     -24.125 -35.031  26.500  1.00 53.72           C  
ATOM   1100  NZ  LYS A 146     -25.469 -34.875  25.844  1.00 53.72           N  
ATOM   1101  N   LYS A 147     -18.109 -31.719  28.156  1.00 55.66           N  
ATOM   1102  CA  LYS A 147     -17.266 -30.750  27.453  1.00 55.66           C  
ATOM   1103  C   LYS A 147     -18.078 -29.984  26.406  1.00 55.66           C  
ATOM   1104  CB  LYS A 147     -16.078 -31.453  26.797  1.00 55.66           C  
ATOM   1105  O   LYS A 147     -18.594 -30.594  25.453  1.00 55.66           O  
ATOM   1106  CG  LYS A 147     -15.078 -32.031  27.797  1.00 55.66           C  
ATOM   1107  CD  LYS A 147     -13.805 -32.500  27.094  1.00 55.66           C  
ATOM   1108  CE  LYS A 147     -12.852 -33.156  28.062  1.00 55.66           C  
ATOM   1109  NZ  LYS A 147     -11.625 -33.656  27.391  1.00 55.66           N  
ATOM   1110  N   CYS A 148     -18.781 -28.938  26.797  1.00 54.53           N  
ATOM   1111  CA  CYS A 148     -19.422 -27.953  25.938  1.00 54.53           C  
ATOM   1112  C   CYS A 148     -18.422 -26.906  25.484  1.00 54.53           C  
ATOM   1113  CB  CYS A 148     -20.594 -27.297  26.672  1.00 54.53           C  
ATOM   1114  O   CYS A 148     -17.703 -26.328  26.297  1.00 54.53           O  
ATOM   1115  SG  CYS A 148     -21.703 -26.391  25.578  1.00 54.53           S  
ATOM   1116  N   TYR A 149     -17.703 -27.156  24.406  1.00 59.97           N  
ATOM   1117  CA  TYR A 149     -16.922 -26.125  23.734  1.00 59.97           C  
ATOM   1118  C   TYR A 149     -17.719 -24.828  23.625  1.00 59.97           C  
ATOM   1119  CB  TYR A 149     -16.484 -26.594  22.344  1.00 59.97           C  
ATOM   1120  O   TYR A 149     -18.922 -24.859  23.359  1.00 59.97           O  
ATOM   1121  CG  TYR A 149     -15.523 -27.766  22.375  1.00 59.97           C  
ATOM   1122  CD1 TYR A 149     -14.164 -27.562  22.609  1.00 59.97           C  
ATOM   1123  CD2 TYR A 149     -15.984 -29.062  22.172  1.00 59.97           C  
ATOM   1124  CE1 TYR A 149     -13.281 -28.641  22.625  1.00 59.97           C  
ATOM   1125  CE2 TYR A 149     -15.102 -30.141  22.203  1.00 59.97           C  
ATOM   1126  OH  TYR A 149     -12.891 -30.984  22.453  1.00 59.97           O  
ATOM   1127  CZ  TYR A 149     -13.758 -29.922  22.422  1.00 59.97           C  
ATOM   1128  N   PRO A 150     -17.250 -23.750  24.234  1.00 63.47           N  
ATOM   1129  CA  PRO A 150     -17.984 -22.484  24.047  1.00 63.47           C  
ATOM   1130  C   PRO A 150     -18.234 -22.172  22.578  1.00 63.47           C  
ATOM   1131  CB  PRO A 150     -17.047 -21.438  24.672  1.00 63.47           C  
ATOM   1132  O   PRO A 150     -17.375 -22.422  21.734  1.00 63.47           O  
ATOM   1133  CG  PRO A 150     -15.789 -22.188  24.969  1.00 63.47           C  
ATOM   1134  CD  PRO A 150     -16.000 -23.641  24.672  1.00 63.47           C  
ATOM   1135  N   LYS A 151     -19.375 -22.500  22.031  1.00 60.34           N  
ATOM   1136  CA  LYS A 151     -19.859 -21.984  20.750  1.00 60.34           C  
ATOM   1137  C   LYS A 151     -19.891 -20.469  20.734  1.00 60.34           C  
ATOM   1138  CB  LYS A 151     -21.266 -22.531  20.469  1.00 60.34           C  
ATOM   1139  O   LYS A 151     -20.391 -19.828  21.672  1.00 60.34           O  
ATOM   1140  CG  LYS A 151     -21.312 -23.469  19.266  1.00 60.34           C  
ATOM   1141  CD  LYS A 151     -22.719 -24.016  19.047  1.00 60.34           C  
ATOM   1142  CE  LYS A 151     -22.766 -25.000  17.891  1.00 60.34           C  
ATOM   1143  NZ  LYS A 151     -24.109 -25.656  17.781  1.00 60.34           N  
ATOM   1144  N   ILE A 152     -18.828 -19.875  20.250  1.00 57.78           N  
ATOM   1145  CA  ILE A 152     -18.781 -18.438  20.016  1.00 57.78           C  
ATOM   1146  C   ILE A 152     -19.922 -18.047  19.062  1.00 57.78           C  
ATOM   1147  CB  ILE A 152     -17.422 -17.984  19.438  1.00 57.78           C  
ATOM   1148  O   ILE A 152     -20.016 -18.562  17.953  1.00 57.78           O  
ATOM   1149  CG1 ILE A 152     -16.281 -18.422  20.359  1.00 57.78           C  
ATOM   1150  CG2 ILE A 152     -17.406 -16.469  19.203  1.00 57.78           C  
ATOM   1151  CD1 ILE A 152     -14.906 -18.328  19.734  1.00 57.78           C  
ATOM   1152  N   GLU A 153     -21.094 -17.844  19.516  1.00 50.44           N  
ATOM   1153  CA  GLU A 153     -22.156 -17.188  18.750  1.00 50.44           C  
ATOM   1154  C   GLU A 153     -21.703 -15.844  18.219  1.00 50.44           C  
ATOM   1155  CB  GLU A 153     -23.406 -17.016  19.625  1.00 50.44           C  
ATOM   1156  O   GLU A 153     -21.156 -15.023  18.953  1.00 50.44           O  
ATOM   1157  CG  GLU A 153     -24.031 -18.328  20.078  1.00 50.44           C  
ATOM   1158  CD  GLU A 153     -25.453 -18.172  20.578  1.00 50.44           C  
ATOM   1159  OE1 GLU A 153     -26.109 -19.188  20.891  1.00 50.44           O  
ATOM   1160  OE2 GLU A 153     -25.938 -17.016  20.641  1.00 50.44           O  
ATOM   1161  N   ALA A 154     -20.984 -15.875  17.078  1.00 55.19           N  
ATOM   1162  CA  ALA A 154     -20.641 -14.641  16.391  1.00 55.19           C  
ATOM   1163  C   ALA A 154     -21.891 -13.805  16.109  1.00 55.19           C  
ATOM   1164  CB  ALA A 154     -19.906 -14.953  15.078  1.00 55.19           C  
ATOM   1165  O   ALA A 154     -22.797 -14.242  15.398  1.00 55.19           O  
ATOM   1166  N   GLU A 155     -22.609 -13.445  17.156  1.00 49.16           N  
ATOM   1167  CA  GLU A 155     -23.578 -12.383  16.875  1.00 49.16           C  
ATOM   1168  C   GLU A 155     -22.922 -11.211  16.156  1.00 49.16           C  
ATOM   1169  CB  GLU A 155     -24.250 -11.906  18.156  1.00 49.16           C  
ATOM   1170  O   GLU A 155     -21.953 -10.625  16.688  1.00 49.16           O  
ATOM   1171  CG  GLU A 155     -25.172 -12.945  18.797  1.00 49.16           C  
ATOM   1172  CD  GLU A 155     -25.891 -12.430  20.031  1.00 49.16           C  
ATOM   1173  OE1 GLU A 155     -26.594 -13.227  20.688  1.00 49.16           O  
ATOM   1174  OE2 GLU A 155     -25.750 -11.227  20.344  1.00 49.16           O  
ATOM   1175  N   SER A 156     -22.500 -11.398  14.875  1.00 49.06           N  
ATOM   1176  CA  SER A 156     -22.109 -10.328  13.969  1.00 49.06           C  
ATOM   1177  C   SER A 156     -23.094  -9.156  14.039  1.00 49.06           C  
ATOM   1178  CB  SER A 156     -22.031 -10.844  12.531  1.00 49.06           C  
ATOM   1179  O   SER A 156     -24.297  -9.336  13.836  1.00 49.06           O  
ATOM   1180  OG  SER A 156     -21.531  -9.844  11.664  1.00 49.06           O  
ATOM   1181  N   ASP A 157     -23.109  -8.453  15.180  1.00 51.59           N  
ATOM   1182  CA  ASP A 157     -23.750  -7.133  15.234  1.00 51.59           C  
ATOM   1183  C   ASP A 157     -23.938  -6.555  13.836  1.00 51.59           C  
ATOM   1184  CB  ASP A 157     -22.906  -6.180  16.094  1.00 51.59           C  
ATOM   1185  O   ASP A 157     -22.969  -6.434  13.078  1.00 51.59           O  
ATOM   1186  CG  ASP A 157     -23.641  -5.707  17.344  1.00 51.59           C  
ATOM   1187  OD1 ASP A 157     -24.844  -6.012  17.484  1.00 51.59           O  
ATOM   1188  OD2 ASP A 157     -23.016  -5.020  18.172  1.00 51.59           O  
ATOM   1189  N   SER A 158     -24.766  -7.164  12.984  1.00 51.19           N  
ATOM   1190  CA  SER A 158     -25.297  -6.578  11.758  1.00 51.19           C  
ATOM   1191  C   SER A 158     -25.453  -5.066  11.891  1.00 51.19           C  
ATOM   1192  CB  SER A 158     -26.656  -7.203  11.414  1.00 51.19           C  
ATOM   1193  O   SER A 158     -26.047  -4.422  11.031  1.00 51.19           O  
ATOM   1194  OG  SER A 158     -27.547  -7.105  12.516  1.00 51.19           O  
ATOM   1195  N   ASP A 159     -24.781  -4.465  12.906  1.00 50.41           N  
ATOM   1196  CA  ASP A 159     -24.969  -3.020  12.844  1.00 50.41           C  
ATOM   1197  C   ASP A 159     -23.828  -2.346  12.094  1.00 50.41           C  
ATOM   1198  CB  ASP A 159     -25.094  -2.434  14.250  1.00 50.41           C  
ATOM   1199  O   ASP A 159     -22.656  -2.654  12.320  1.00 50.41           O  
ATOM   1200  CG  ASP A 159     -26.438  -2.689  14.891  1.00 50.41           C  
ATOM   1201  OD1 ASP A 159     -27.438  -2.891  14.156  1.00 50.41           O  
ATOM   1202  OD2 ASP A 159     -26.516  -2.689  16.141  1.00 50.41           O  
ATOM   1203  N   GLU A 160     -23.828  -2.246  10.773  1.00 53.06           N  
ATOM   1204  CA  GLU A 160     -23.156  -1.198  10.016  1.00 53.06           C  
ATOM   1205  C   GLU A 160     -22.641  -0.093  10.930  1.00 53.06           C  
ATOM   1206  CB  GLU A 160     -24.094  -0.611   8.961  1.00 53.06           C  
ATOM   1207  O   GLU A 160     -23.422   0.553  11.633  1.00 53.06           O  
ATOM   1208  CG  GLU A 160     -23.391   0.302   7.957  1.00 53.06           C  
ATOM   1209  CD  GLU A 160     -24.219   0.531   6.691  1.00 53.06           C  
ATOM   1210  OE1 GLU A 160     -23.656   1.041   5.695  1.00 53.06           O  
ATOM   1211  OE2 GLU A 160     -25.422   0.200   6.699  1.00 53.06           O  
ATOM   1212  N   TYR A 161     -21.844  -0.435  11.938  1.00 47.81           N  
ATOM   1213  CA  TYR A 161     -21.266   0.627  12.750  1.00 47.81           C  
ATOM   1214  C   TYR A 161     -21.000   1.872  11.914  1.00 47.81           C  
ATOM   1215  CB  TYR A 161     -19.969   0.153  13.406  1.00 47.81           C  
ATOM   1216  O   TYR A 161     -20.297   1.812  10.906  1.00 47.81           O  
ATOM   1217  CG  TYR A 161     -19.922   0.398  14.898  1.00 47.81           C  
ATOM   1218  CD1 TYR A 161     -19.297   1.531  15.414  1.00 47.81           C  
ATOM   1219  CD2 TYR A 161     -20.500  -0.503  15.789  1.00 47.81           C  
ATOM   1220  CE1 TYR A 161     -19.250   1.761  16.781  1.00 47.81           C  
ATOM   1221  CE2 TYR A 161     -20.453  -0.284  17.156  1.00 47.81           C  
ATOM   1222  OH  TYR A 161     -19.781   1.070  19.000  1.00 47.81           O  
ATOM   1223  CZ  TYR A 161     -19.828   0.849  17.656  1.00 47.81           C  
ATOM   1224  N   VAL A 162     -22.031   2.625  11.461  1.00 55.09           N  
ATOM   1225  CA  VAL A 162     -21.875   4.000  11.000  1.00 55.09           C  
ATOM   1226  C   VAL A 162     -20.969   4.758  11.969  1.00 55.09           C  
ATOM   1227  CB  VAL A 162     -23.234   4.723  10.867  1.00 55.09           C  
ATOM   1228  O   VAL A 162     -21.250   4.828  13.164  1.00 55.09           O  
ATOM   1229  CG1 VAL A 162     -23.031   6.141  10.328  1.00 55.09           C  
ATOM   1230  CG2 VAL A 162     -24.172   3.926   9.961  1.00 55.09           C  
ATOM   1231  N   LEU A 163     -19.609   4.457  12.000  1.00 51.75           N  
ATOM   1232  CA  LEU A 163     -18.734   5.379  12.727  1.00 51.75           C  
ATOM   1233  C   LEU A 163     -19.359   6.762  12.820  1.00 51.75           C  
ATOM   1234  CB  LEU A 163     -17.359   5.473  12.039  1.00 51.75           C  
ATOM   1235  O   LEU A 163     -19.797   7.324  11.812  1.00 51.75           O  
ATOM   1236  CG  LEU A 163     -16.484   4.223  12.102  1.00 51.75           C  
ATOM   1237  CD1 LEU A 163     -15.219   4.426  11.281  1.00 51.75           C  
ATOM   1238  CD2 LEU A 163     -16.156   3.875  13.547  1.00 51.75           C  
ATOM   1239  N   ASP A 164     -20.359   6.996  13.719  1.00 46.84           N  
ATOM   1240  CA  ASP A 164     -20.641   8.328  14.234  1.00 46.84           C  
ATOM   1241  C   ASP A 164     -19.516   9.305  13.914  1.00 46.84           C  
ATOM   1242  CB  ASP A 164     -20.891   8.273  15.742  1.00 46.84           C  
ATOM   1243  O   ASP A 164     -18.344   8.992  14.125  1.00 46.84           O  
ATOM   1244  CG  ASP A 164     -21.531   9.539  16.281  1.00 46.84           C  
ATOM   1245  OD1 ASP A 164     -22.203  10.266  15.516  1.00 46.84           O  
ATOM   1246  OD2 ASP A 164     -21.359   9.820  17.500  1.00 46.84           O  
ATOM   1247  N   ASP A 165     -19.703  10.047  12.789  1.00 49.88           N  
ATOM   1248  CA  ASP A 165     -19.109  11.320  12.398  1.00 49.88           C  
ATOM   1249  C   ASP A 165     -18.344  11.953  13.562  1.00 49.88           C  
ATOM   1250  CB  ASP A 165     -20.188  12.281  11.891  1.00 49.88           C  
ATOM   1251  O   ASP A 165     -17.859  13.078  13.445  1.00 49.88           O  
ATOM   1252  CG  ASP A 165     -20.828  11.820  10.602  1.00 49.88           C  
ATOM   1253  OD1 ASP A 165     -20.172  11.109   9.812  1.00 49.88           O  
ATOM   1254  OD2 ASP A 165     -22.016  12.172  10.367  1.00 49.88           O  
ATOM   1255  N   SER A 166     -17.984  11.188  14.641  1.00 45.72           N  
ATOM   1256  CA  SER A 166     -17.453  11.977  15.750  1.00 45.72           C  
ATOM   1257  C   SER A 166     -16.031  11.531  16.125  1.00 45.72           C  
ATOM   1258  CB  SER A 166     -18.359  11.859  16.969  1.00 45.72           C  
ATOM   1259  O   SER A 166     -15.484  11.969  17.125  1.00 45.72           O  
ATOM   1260  OG  SER A 166     -19.234  12.977  17.047  1.00 45.72           O  
ATOM   1261  N   ASP A 167     -15.219  11.016  15.086  1.00 45.50           N  
ATOM   1262  CA  ASP A 167     -13.828  10.969  15.555  1.00 45.50           C  
ATOM   1263  C   ASP A 167     -12.922  11.789  14.641  1.00 45.50           C  
ATOM   1264  CB  ASP A 167     -13.336   9.523  15.633  1.00 45.50           C  
ATOM   1265  O   ASP A 167     -11.711  11.570  14.602  1.00 45.50           O  
ATOM   1266  CG  ASP A 167     -13.461   8.930  17.016  1.00 45.50           C  
ATOM   1267  OD1 ASP A 167     -13.664   9.688  18.000  1.00 45.50           O  
ATOM   1268  OD2 ASP A 167     -13.359   7.691  17.141  1.00 45.50           O  
ATOM   1269  N   SER A 168     -13.383  13.008  14.273  1.00 45.41           N  
ATOM   1270  CA  SER A 168     -12.344  13.883  13.742  1.00 45.41           C  
ATOM   1271  C   SER A 168     -12.656  15.344  14.039  1.00 45.41           C  
ATOM   1272  CB  SER A 168     -12.188  13.688  12.234  1.00 45.41           C  
ATOM   1273  O   SER A 168     -13.797  15.789  13.883  1.00 45.41           O  
ATOM   1274  OG  SER A 168     -11.102  14.445  11.734  1.00 45.41           O  
ATOM   1275  N   ASP A 169     -12.234  15.867  15.164  1.00 48.03           N  
ATOM   1276  CA  ASP A 169     -11.945  17.250  15.523  1.00 48.03           C  
ATOM   1277  C   ASP A 169     -11.586  18.078  14.281  1.00 48.03           C  
ATOM   1278  CB  ASP A 169     -10.812  17.328  16.547  1.00 48.03           C  
ATOM   1279  O   ASP A 169     -11.602  19.312  14.328  1.00 48.03           O  
ATOM   1280  CG  ASP A 169     -11.250  17.891  17.891  1.00 48.03           C  
ATOM   1281  OD1 ASP A 169     -12.383  18.422  17.984  1.00 48.03           O  
ATOM   1282  OD2 ASP A 169     -10.461  17.797  18.844  1.00 48.03           O  
ATOM   1283  N   ASP A 170     -12.148  17.953  13.094  1.00 49.44           N  
ATOM   1284  CA  ASP A 170     -11.938  18.969  12.070  1.00 49.44           C  
ATOM   1285  C   ASP A 170     -12.703  18.641  10.797  1.00 49.44           C  
ATOM   1286  CB  ASP A 170     -10.445  19.125  11.773  1.00 49.44           C  
ATOM   1287  O   ASP A 170     -12.617  17.516  10.289  1.00 49.44           O  
ATOM   1288  CG  ASP A 170      -9.695  19.859  12.859  1.00 49.44           C  
ATOM   1289  OD1 ASP A 170     -10.312  20.672  13.602  1.00 49.44           O  
ATOM   1290  OD2 ASP A 170      -8.469  19.641  12.984  1.00 49.44           O  
ATOM   1291  N   GLY A 171     -14.055  18.922  10.680  1.00 49.00           N  
ATOM   1292  CA  GLY A 171     -14.812  19.359   9.523  1.00 49.00           C  
ATOM   1293  C   GLY A 171     -15.102  18.250   8.531  1.00 49.00           C  
ATOM   1294  O   GLY A 171     -14.188  17.531   8.109  1.00 49.00           O  
ATOM   1295  N   LYS A 172     -16.016  17.422   8.680  1.00 59.28           N  
ATOM   1296  CA  LYS A 172     -16.906  16.484   7.992  1.00 59.28           C  
ATOM   1297  C   LYS A 172     -16.703  16.547   6.480  1.00 59.28           C  
ATOM   1298  CB  LYS A 172     -18.375  16.781   8.336  1.00 59.28           C  
ATOM   1299  O   LYS A 172     -16.797  17.625   5.879  1.00 59.28           O  
ATOM   1300  CG  LYS A 172     -18.750  16.406   9.758  1.00 59.28           C  
ATOM   1301  CD  LYS A 172     -20.266  16.406   9.945  1.00 59.28           C  
ATOM   1302  CE  LYS A 172     -20.656  16.141  11.398  1.00 59.28           C  
ATOM   1303  NZ  LYS A 172     -22.125  16.016  11.562  1.00 59.28           N  
ATOM   1304  N   CYS A 173     -15.703  15.922   5.945  1.00 60.84           N  
ATOM   1305  CA  CYS A 173     -15.586  15.742   4.500  1.00 60.84           C  
ATOM   1306  C   CYS A 173     -16.750  14.922   3.959  1.00 60.84           C  
ATOM   1307  CB  CYS A 173     -14.266  15.055   4.152  1.00 60.84           C  
ATOM   1308  O   CYS A 173     -16.953  13.781   4.367  1.00 60.84           O  
ATOM   1309  SG  CYS A 173     -14.055  14.727   2.387  1.00 60.84           S  
ATOM   1310  N   LYS A 174     -17.922  15.422   3.670  1.00 63.56           N  
ATOM   1311  CA  LYS A 174     -19.219  14.953   3.186  1.00 63.56           C  
ATOM   1312  C   LYS A 174     -19.094  14.305   1.809  1.00 63.56           C  
ATOM   1313  CB  LYS A 174     -20.219  16.109   3.129  1.00 63.56           C  
ATOM   1314  O   LYS A 174     -19.734  13.297   1.528  1.00 63.56           O  
ATOM   1315  CG  LYS A 174     -20.688  16.594   4.496  1.00 63.56           C  
ATOM   1316  CD  LYS A 174     -21.750  17.688   4.375  1.00 63.56           C  
ATOM   1317  CE  LYS A 174     -22.141  18.234   5.738  1.00 63.56           C  
ATOM   1318  NZ  LYS A 174     -23.188  19.281   5.625  1.00 63.56           N  
ATOM   1319  N   ASN A 175     -17.859  14.445   1.073  1.00 63.16           N  
ATOM   1320  CA  ASN A 175     -17.672  13.867  -0.252  1.00 63.16           C  
ATOM   1321  C   ASN A 175     -16.203  13.500  -0.491  1.00 63.16           C  
ATOM   1322  CB  ASN A 175     -18.156  14.828  -1.336  1.00 63.16           C  
ATOM   1323  O   ASN A 175     -15.570  14.031  -1.405  1.00 63.16           O  
ATOM   1324  CG  ASN A 175     -18.734  14.102  -2.539  1.00 63.16           C  
ATOM   1325  ND2 ASN A 175     -18.609  14.711  -3.713  1.00 63.16           N  
ATOM   1326  OD1 ASN A 175     -19.297  13.008  -2.414  1.00 63.16           O  
ATOM   1327  N   CYS A 176     -15.672  12.773   0.444  1.00 66.50           N  
ATOM   1328  CA  CYS A 176     -14.258  12.469   0.262  1.00 66.50           C  
ATOM   1329  C   CYS A 176     -14.070  11.219  -0.587  1.00 66.50           C  
ATOM   1330  CB  CYS A 176     -13.570  12.281   1.614  1.00 66.50           C  
ATOM   1331  O   CYS A 176     -14.734  10.203  -0.357  1.00 66.50           O  
ATOM   1332  SG  CYS A 176     -13.008  13.828   2.363  1.00 66.50           S  
ATOM   1333  N   LYS A 177     -13.703  11.469  -1.811  1.00 71.00           N  
ATOM   1334  CA  LYS A 177     -13.383  10.438  -2.799  1.00 71.00           C  
ATOM   1335  C   LYS A 177     -12.727   9.234  -2.141  1.00 71.00           C  
ATOM   1336  CB  LYS A 177     -12.469  11.008  -3.887  1.00 71.00           C  
ATOM   1337  O   LYS A 177     -13.047   8.086  -2.477  1.00 71.00           O  
ATOM   1338  CG  LYS A 177     -12.234  10.055  -5.051  1.00 71.00           C  
ATOM   1339  CD  LYS A 177     -11.367  10.695  -6.129  1.00 71.00           C  
ATOM   1340  CE  LYS A 177     -11.109   9.742  -7.285  1.00 71.00           C  
ATOM   1341  NZ  LYS A 177     -10.227  10.352  -8.320  1.00 71.00           N  
ATOM   1342  N   TYR A 178     -12.062   9.477  -1.066  1.00 76.62           N  
ATOM   1343  CA  TYR A 178     -11.250   8.406  -0.500  1.00 76.62           C  
ATOM   1344  C   TYR A 178     -12.016   7.641   0.571  1.00 76.62           C  
ATOM   1345  CB  TYR A 178      -9.953   8.969   0.090  1.00 76.62           C  
ATOM   1346  O   TYR A 178     -11.688   6.500   0.889  1.00 76.62           O  
ATOM   1347  CG  TYR A 178      -9.039   9.594  -0.937  1.00 76.62           C  
ATOM   1348  CD1 TYR A 178      -8.312   8.797  -1.824  1.00 76.62           C  
ATOM   1349  CD2 TYR A 178      -8.898  10.977  -1.021  1.00 76.62           C  
ATOM   1350  CE1 TYR A 178      -7.469   9.367  -2.771  1.00 76.62           C  
ATOM   1351  CE2 TYR A 178      -8.055  11.555  -1.963  1.00 76.62           C  
ATOM   1352  OH  TYR A 178      -6.512  11.312  -3.768  1.00 76.62           O  
ATOM   1353  CZ  TYR A 178      -7.348  10.750  -2.832  1.00 76.62           C  
ATOM   1354  N   LYS A 179     -13.023   8.133   0.960  1.00 79.19           N  
ATOM   1355  CA  LYS A 179     -13.859   7.527   1.993  1.00 79.19           C  
ATOM   1356  C   LYS A 179     -14.656   6.355   1.433  1.00 79.19           C  
ATOM   1357  CB  LYS A 179     -14.797   8.562   2.605  1.00 79.19           C  
ATOM   1358  O   LYS A 179     -14.727   5.293   2.051  1.00 79.19           O  
ATOM   1359  CG  LYS A 179     -15.555   8.070   3.828  1.00 79.19           C  
ATOM   1360  CD  LYS A 179     -16.391   9.180   4.461  1.00 79.19           C  
ATOM   1361  CE  LYS A 179     -17.141   8.688   5.691  1.00 79.19           C  
ATOM   1362  NZ  LYS A 179     -17.984   9.758   6.289  1.00 79.19           N  
ATOM   1363  N   LYS A 180     -15.109   6.582   0.251  1.00 78.25           N  
ATOM   1364  CA  LYS A 180     -15.883   5.539  -0.412  1.00 78.25           C  
ATOM   1365  C   LYS A 180     -15.008   4.332  -0.744  1.00 78.25           C  
ATOM   1366  CB  LYS A 180     -16.531   6.082  -1.686  1.00 78.25           C  
ATOM   1367  O   LYS A 180     -15.422   3.188  -0.543  1.00 78.25           O  
ATOM   1368  CG  LYS A 180     -17.609   5.180  -2.258  1.00 78.25           C  
ATOM   1369  CD  LYS A 180     -18.219   5.770  -3.523  1.00 78.25           C  
ATOM   1370  CE  LYS A 180     -19.250   4.832  -4.141  1.00 78.25           C  
ATOM   1371  NZ  LYS A 180     -19.906   5.441  -5.336  1.00 78.25           N  
ATOM   1372  N   LYS A 181     -13.820   4.699  -1.174  1.00 82.31           N  
ATOM   1373  CA  LYS A 181     -12.867   3.645  -1.509  1.00 82.31           C  
ATOM   1374  C   LYS A 181     -12.445   2.867  -0.265  1.00 82.31           C  
ATOM   1375  CB  LYS A 181     -11.633   4.230  -2.201  1.00 82.31           C  
ATOM   1376  O   LYS A 181     -12.328   1.642  -0.304  1.00 82.31           O  
ATOM   1377  CG  LYS A 181     -11.883   4.672  -3.637  1.00 82.31           C  
ATOM   1378  CD  LYS A 181     -10.602   5.133  -4.309  1.00 82.31           C  
ATOM   1379  CE  LYS A 181     -10.859   5.652  -5.719  1.00 82.31           C  
ATOM   1380  NZ  LYS A 181      -9.609   6.148  -6.367  1.00 82.31           N  
ATOM   1381  N   TYR A 182     -12.312   3.512   0.782  1.00 84.81           N  
ATOM   1382  CA  TYR A 182     -11.914   2.893   2.043  1.00 84.81           C  
ATOM   1383  C   TYR A 182     -13.000   1.948   2.547  1.00 84.81           C  
ATOM   1384  CB  TYR A 182     -11.625   3.961   3.098  1.00 84.81           C  
ATOM   1385  O   TYR A 182     -12.711   0.821   2.955  1.00 84.81           O  
ATOM   1386  CG  TYR A 182     -11.375   3.400   4.477  1.00 84.81           C  
ATOM   1387  CD1 TYR A 182     -12.383   3.377   5.434  1.00 84.81           C  
ATOM   1388  CD2 TYR A 182     -10.125   2.895   4.824  1.00 84.81           C  
ATOM   1389  CE1 TYR A 182     -12.156   2.861   6.707  1.00 84.81           C  
ATOM   1390  CE2 TYR A 182      -9.883   2.377   6.094  1.00 84.81           C  
ATOM   1391  OH  TYR A 182     -10.672   1.854   8.281  1.00 84.81           O  
ATOM   1392  CZ  TYR A 182     -10.906   2.365   7.027  1.00 84.81           C  
ATOM   1393  N   PHE A 183     -14.219   2.346   2.402  1.00 82.19           N  
ATOM   1394  CA  PHE A 183     -15.312   1.527   2.898  1.00 82.19           C  
ATOM   1395  C   PHE A 183     -15.500   0.289   2.029  1.00 82.19           C  
ATOM   1396  CB  PHE A 183     -16.609   2.340   2.941  1.00 82.19           C  
ATOM   1397  O   PHE A 183     -15.781  -0.798   2.541  1.00 82.19           O  
ATOM   1398  CG  PHE A 183     -16.734   3.215   4.160  1.00 82.19           C  
ATOM   1399  CD1 PHE A 183     -17.031   2.664   5.402  1.00 82.19           C  
ATOM   1400  CD2 PHE A 183     -16.578   4.590   4.059  1.00 82.19           C  
ATOM   1401  CE1 PHE A 183     -17.141   3.473   6.531  1.00 82.19           C  
ATOM   1402  CE2 PHE A 183     -16.688   5.406   5.184  1.00 82.19           C  
ATOM   1403  CZ  PHE A 183     -16.984   4.844   6.418  1.00 82.19           C  
ATOM   1404  N   ALA A 184     -15.336   0.543   0.751  1.00 84.25           N  
ATOM   1405  CA  ALA A 184     -15.406  -0.586  -0.172  1.00 84.25           C  
ATOM   1406  C   ALA A 184     -14.305  -1.601   0.120  1.00 84.25           C  
ATOM   1407  CB  ALA A 184     -15.312  -0.100  -1.615  1.00 84.25           C  
ATOM   1408  O   ALA A 184     -14.547  -2.811   0.117  1.00 84.25           O  
ATOM   1409  N   LEU A 185     -13.180  -1.159   0.352  1.00 89.38           N  
ATOM   1410  CA  LEU A 185     -12.055  -2.021   0.688  1.00 89.38           C  
ATOM   1411  C   LEU A 185     -12.305  -2.760   1.998  1.00 89.38           C  
ATOM   1412  CB  LEU A 185     -10.766  -1.204   0.789  1.00 89.38           C  
ATOM   1413  O   LEU A 185     -12.031  -3.959   2.104  1.00 89.38           O  
ATOM   1414  CG  LEU A 185      -9.500  -1.980   1.146  1.00 89.38           C  
ATOM   1415  CD1 LEU A 185      -9.188  -3.012   0.067  1.00 89.38           C  
ATOM   1416  CD2 LEU A 185      -8.320  -1.026   1.338  1.00 89.38           C  
ATOM   1417  N   ARG A 186     -12.727  -2.100   2.893  1.00 88.56           N  
ATOM   1418  CA  ARG A 186     -13.016  -2.678   4.203  1.00 88.56           C  
ATOM   1419  C   ARG A 186     -14.023  -3.812   4.090  1.00 88.56           C  
ATOM   1420  CB  ARG A 186     -13.531  -1.606   5.164  1.00 88.56           C  
ATOM   1421  O   ARG A 186     -13.859  -4.863   4.715  1.00 88.56           O  
ATOM   1422  CG  ARG A 186     -13.664  -2.082   6.602  1.00 88.56           C  
ATOM   1423  CD  ARG A 186     -14.125  -0.963   7.523  1.00 88.56           C  
ATOM   1424  NE  ARG A 186     -14.344  -1.441   8.883  1.00 88.56           N  
ATOM   1425  NH1 ARG A 186     -14.711   0.654   9.781  1.00 88.56           N  
ATOM   1426  NH2 ARG A 186     -14.789  -1.204  11.125  1.00 88.56           N  
ATOM   1427  CZ  ARG A 186     -14.617  -0.663   9.930  1.00 88.56           C  
ATOM   1428  N   LEU A 187     -15.055  -3.637   3.301  1.00 87.69           N  
ATOM   1429  CA  LEU A 187     -16.062  -4.668   3.092  1.00 87.69           C  
ATOM   1430  C   LEU A 187     -15.461  -5.891   2.408  1.00 87.69           C  
ATOM   1431  CB  LEU A 187     -17.219  -4.117   2.254  1.00 87.69           C  
ATOM   1432  O   LEU A 187     -15.758  -7.027   2.785  1.00 87.69           O  
ATOM   1433  CG  LEU A 187     -18.469  -5.008   2.143  1.00 87.69           C  
ATOM   1434  CD1 LEU A 187     -19.141  -5.145   3.500  1.00 87.69           C  
ATOM   1435  CD2 LEU A 187     -19.438  -4.453   1.104  1.00 87.69           C  
ATOM   1436  N   ARG A 188     -14.617  -5.652   1.485  1.00 90.12           N  
ATOM   1437  CA  ARG A 188     -13.984  -6.750   0.761  1.00 90.12           C  
ATOM   1438  C   ARG A 188     -13.086  -7.566   1.681  1.00 90.12           C  
ATOM   1439  CB  ARG A 188     -13.180  -6.215  -0.426  1.00 90.12           C  
ATOM   1440  O   ARG A 188     -13.094  -8.797   1.637  1.00 90.12           O  
ATOM   1441  CG  ARG A 188     -14.039  -5.770  -1.601  1.00 90.12           C  
ATOM   1442  CD  ARG A 188     -13.188  -5.379  -2.801  1.00 90.12           C  
ATOM   1443  NE  ARG A 188     -13.914  -4.496  -3.709  1.00 90.12           N  
ATOM   1444  NH1 ARG A 188     -12.164  -4.254  -5.199  1.00 90.12           N  
ATOM   1445  NH2 ARG A 188     -14.156  -3.188  -5.582  1.00 90.12           N  
ATOM   1446  CZ  ARG A 188     -13.406  -3.980  -4.828  1.00 90.12           C  
ATOM   1447  N   MET A 189     -12.414  -6.938   2.494  1.00 91.31           N  
ATOM   1448  CA  MET A 189     -11.492  -7.602   3.416  1.00 91.31           C  
ATOM   1449  C   MET A 189     -12.258  -8.406   4.461  1.00 91.31           C  
ATOM   1450  CB  MET A 189     -10.586  -6.574   4.102  1.00 91.31           C  
ATOM   1451  O   MET A 189     -11.836  -9.500   4.832  1.00 91.31           O  
ATOM   1452  CG  MET A 189      -9.516  -5.996   3.189  1.00 91.31           C  
ATOM   1453  SD  MET A 189      -8.398  -4.836   4.070  1.00 91.31           S  
ATOM   1454  CE  MET A 189      -7.250  -6.020   4.828  1.00 91.31           C  
ATOM   1455  N   LYS A 190     -13.258  -7.840   4.793  1.00 89.25           N  
ATOM   1456  CA  LYS A 190     -14.109  -8.547   5.742  1.00 89.25           C  
ATOM   1457  C   LYS A 190     -14.633  -9.852   5.148  1.00 89.25           C  
ATOM   1458  CB  LYS A 190     -15.281  -7.660   6.172  1.00 89.25           C  
ATOM   1459  O   LYS A 190     -14.633 -10.883   5.816  1.00 89.25           O  
ATOM   1460  CG  LYS A 190     -16.156  -8.266   7.266  1.00 89.25           C  
ATOM   1461  CD  LYS A 190     -17.266  -7.316   7.691  1.00 89.25           C  
ATOM   1462  CE  LYS A 190     -18.156  -7.938   8.758  1.00 89.25           C  
ATOM   1463  NZ  LYS A 190     -19.234  -7.000   9.195  1.00 89.25           N  
ATOM   1464  N   GLN A 191     -15.047  -9.812   3.926  1.00 88.19           N  
ATOM   1465  CA  GLN A 191     -15.539 -11.000   3.234  1.00 88.19           C  
ATOM   1466  C   GLN A 191     -14.445 -12.062   3.117  1.00 88.19           C  
ATOM   1467  CB  GLN A 191     -16.062 -10.641   1.847  1.00 88.19           C  
ATOM   1468  O   GLN A 191     -14.695 -13.250   3.318  1.00 88.19           O  
ATOM   1469  CG  GLN A 191     -17.391  -9.875   1.871  1.00 88.19           C  
ATOM   1470  CD  GLN A 191     -17.859  -9.492   0.485  1.00 88.19           C  
ATOM   1471  NE2 GLN A 191     -19.125  -9.078   0.388  1.00 88.19           N  
ATOM   1472  OE1 GLN A 191     -17.109  -9.562  -0.490  1.00 88.19           O  
ATOM   1473  N   VAL A 192     -13.391 -11.562   2.764  1.00 90.94           N  
ATOM   1474  CA  VAL A 192     -12.258 -12.469   2.621  1.00 90.94           C  
ATOM   1475  C   VAL A 192     -11.953 -13.133   3.963  1.00 90.94           C  
ATOM   1476  CB  VAL A 192     -11.000 -11.734   2.090  1.00 90.94           C  
ATOM   1477  O   VAL A 192     -11.711 -14.336   4.027  1.00 90.94           O  
ATOM   1478  CG1 VAL A 192      -9.781 -12.648   2.145  1.00 90.94           C  
ATOM   1479  CG2 VAL A 192     -11.242 -11.234   0.666  1.00 90.94           C  
ATOM   1480  N   ALA A 193     -11.891 -12.406   4.988  1.00 89.94           N  
ATOM   1481  CA  ALA A 193     -11.617 -12.906   6.336  1.00 89.94           C  
ATOM   1482  C   ALA A 193     -12.648 -13.945   6.754  1.00 89.94           C  
ATOM   1483  CB  ALA A 193     -11.594 -11.750   7.336  1.00 89.94           C  
ATOM   1484  O   ALA A 193     -12.297 -14.984   7.312  1.00 89.94           O  
ATOM   1485  N   MET A 194     -13.805 -13.688   6.457  1.00 90.62           N  
ATOM   1486  CA  MET A 194     -14.867 -14.625   6.785  1.00 90.62           C  
ATOM   1487  C   MET A 194     -14.703 -15.930   6.016  1.00 90.62           C  
ATOM   1488  CB  MET A 194     -16.234 -14.016   6.484  1.00 90.62           C  
ATOM   1489  O   MET A 194     -14.898 -17.016   6.566  1.00 90.62           O  
ATOM   1490  CG  MET A 194     -16.766 -13.109   7.586  1.00 90.62           C  
ATOM   1491  SD  MET A 194     -18.594 -13.023   7.621  1.00 90.62           S  
ATOM   1492  CE  MET A 194     -18.859 -11.508   6.660  1.00 90.62           C  
ATOM   1493  N   GLN A 195     -14.367 -15.828   4.742  1.00 87.69           N  
ATOM   1494  CA  GLN A 195     -14.102 -17.016   3.924  1.00 87.69           C  
ATOM   1495  C   GLN A 195     -12.953 -17.828   4.496  1.00 87.69           C  
ATOM   1496  CB  GLN A 195     -13.789 -16.594   2.482  1.00 87.69           C  
ATOM   1497  O   GLN A 195     -12.992 -19.062   4.480  1.00 87.69           O  
ATOM   1498  CG  GLN A 195     -13.719 -17.766   1.513  1.00 87.69           C  
ATOM   1499  CD  GLN A 195     -15.055 -18.453   1.317  1.00 87.69           C  
ATOM   1500  NE2 GLN A 195     -15.031 -19.750   1.033  1.00 87.69           N  
ATOM   1501  OE1 GLN A 195     -16.109 -17.812   1.422  1.00 87.69           O  
ATOM   1502  N   LEU A 196     -11.992 -17.188   4.949  1.00 91.06           N  
ATOM   1503  CA  LEU A 196     -10.828 -17.859   5.512  1.00 91.06           C  
ATOM   1504  C   LEU A 196     -11.188 -18.578   6.805  1.00 91.06           C  
ATOM   1505  CB  LEU A 196      -9.703 -16.859   5.770  1.00 91.06           C  
ATOM   1506  O   LEU A 196     -10.695 -19.688   7.055  1.00 91.06           O  
ATOM   1507  CG  LEU A 196      -9.000 -16.297   4.531  1.00 91.06           C  
ATOM   1508  CD1 LEU A 196      -8.039 -15.180   4.930  1.00 91.06           C  
ATOM   1509  CD2 LEU A 196      -8.258 -17.406   3.787  1.00 91.06           C  
ATOM   1510  N   ILE A 197     -11.969 -17.953   7.551  1.00 88.88           N  
ATOM   1511  CA  ILE A 197     -12.414 -18.562   8.805  1.00 88.88           C  
ATOM   1512  C   ILE A 197     -13.305 -19.766   8.508  1.00 88.88           C  
ATOM   1513  CB  ILE A 197     -13.156 -17.531   9.688  1.00 88.88           C  
ATOM   1514  O   ILE A 197     -13.219 -20.797   9.180  1.00 88.88           O  
ATOM   1515  CG1 ILE A 197     -12.211 -16.422  10.125  1.00 88.88           C  
ATOM   1516  CG2 ILE A 197     -13.789 -18.234  10.898  1.00 88.88           C  
ATOM   1517  CD1 ILE A 197     -12.914 -15.227  10.773  1.00 88.88           C  
ATOM   1518  N   LYS A 198     -14.172 -19.719   7.559  1.00 79.44           N  
ATOM   1519  CA  LYS A 198     -15.094 -20.797   7.215  1.00 79.44           C  
ATOM   1520  C   LYS A 198     -14.352 -21.984   6.594  1.00 79.44           C  
ATOM   1521  CB  LYS A 198     -16.172 -20.297   6.254  1.00 79.44           C  
ATOM   1522  O   LYS A 198     -14.734 -23.141   6.781  1.00 79.44           O  
ATOM   1523  CG  LYS A 198     -17.266 -19.484   6.922  1.00 79.44           C  
ATOM   1524  CD  LYS A 198     -18.328 -19.047   5.926  1.00 79.44           C  
ATOM   1525  CE  LYS A 198     -19.359 -18.109   6.562  1.00 79.44           C  
ATOM   1526  NZ  LYS A 198     -20.312 -17.562   5.555  1.00 79.44           N  
ATOM   1527  N   ASP A 199     -13.367 -21.750   5.867  1.00 67.88           N  
ATOM   1528  CA  ASP A 199     -12.570 -22.781   5.211  1.00 67.88           C  
ATOM   1529  C   ASP A 199     -11.672 -23.500   6.211  1.00 67.88           C  
ATOM   1530  CB  ASP A 199     -11.734 -22.188   4.082  1.00 67.88           C  
ATOM   1531  O   ASP A 199     -11.125 -24.562   5.910  1.00 67.88           O  
ATOM   1532  CG  ASP A 199     -12.555 -21.828   2.857  1.00 67.88           C  
ATOM   1533  OD1 ASP A 199     -13.734 -22.234   2.771  1.00 67.88           O  
ATOM   1534  OD2 ASP A 199     -12.016 -21.141   1.966  1.00 67.88           O  
ATOM   1535  N   LEU A 200     -11.484 -23.141   7.434  1.00 57.22           N  
ATOM   1536  CA  LEU A 200     -10.820 -23.859   8.516  1.00 57.22           C  
ATOM   1537  C   LEU A 200     -11.781 -24.844   9.188  1.00 57.22           C  
ATOM   1538  CB  LEU A 200     -10.266 -22.891   9.547  1.00 57.22           C  
ATOM   1539  O   LEU A 200     -11.391 -25.938   9.570  1.00 57.22           O  
ATOM   1540  CG  LEU A 200      -8.898 -22.266   9.227  1.00 57.22           C  
ATOM   1541  CD1 LEU A 200      -8.875 -20.797   9.641  1.00 57.22           C  
ATOM   1542  CD2 LEU A 200      -7.785 -23.031   9.922  1.00 57.22           C  
TER    1543      LEU A 200                                                      
ENDMDL                                                                          
END                                                                             
