# Supplementary material for: Phosphorylation tunes strain-specific protein condensation during rotavirus replication organelle assembly
Source: EMBO J. 2026 May 26;45(13):4733–65. doi: 10.1038/s44318-026-00814-z (PMC13324165; doi:10.1038/s44318-026-00814-z)
Supplement: Supplementary file 11 — Source data Fig. 9 [file 44318_2026_814_MOESM11_ESM.zip › Figure_7/Figure 7A/SClow/C2S_c9c96_unrelaxed_rank_004_alphafold2_ptm_model_5_seed_000.pdb]

MODEL     1                                                                     
ATOM      1  N   MET A   1      41.656  12.617 -34.500  1.00 47.88           N  
ATOM      2  CA  MET A   1      40.812  11.430 -34.344  1.00 47.88           C  
ATOM      3  C   MET A   1      39.344  11.750 -34.625  1.00 47.88           C  
ATOM      4  CB  MET A   1      40.969  10.844 -32.938  1.00 47.88           C  
ATOM      5  O   MET A   1      38.812  12.688 -34.031  1.00 47.88           O  
ATOM      6  CG  MET A   1      42.219   9.984 -32.781  1.00 47.88           C  
ATOM      7  SD  MET A   1      42.375   9.297 -31.078  1.00 47.88           S  
ATOM      8  CE  MET A   1      44.188   9.336 -30.875  1.00 47.88           C  
ATOM      9  N   SER A   2      38.906  11.664 -35.906  1.00 54.41           N  
ATOM     10  CA  SER A   2      37.531  12.023 -36.281  1.00 54.41           C  
ATOM     11  C   SER A   2      36.594  10.820 -36.219  1.00 54.41           C  
ATOM     12  CB  SER A   2      37.531  12.586 -37.719  1.00 54.41           C  
ATOM     13  O   SER A   2      37.031   9.680 -36.438  1.00 54.41           O  
ATOM     14  OG  SER A   2      38.031  11.633 -38.625  1.00 54.41           O  
ATOM     15  N   LEU A   3      35.656  10.969 -35.438  1.00 42.09           N  
ATOM     16  CA  LEU A   3      34.531  10.086 -35.125  1.00 42.09           C  
ATOM     17  C   LEU A   3      33.406  10.305 -36.125  1.00 42.09           C  
ATOM     18  CB  LEU A   3      34.031  10.320 -33.719  1.00 42.09           C  
ATOM     19  O   LEU A   3      33.000  11.438 -36.375  1.00 42.09           O  
ATOM     20  CG  LEU A   3      34.844   9.664 -32.594  1.00 42.09           C  
ATOM     21  CD1 LEU A   3      34.562  10.359 -31.266  1.00 42.09           C  
ATOM     22  CD2 LEU A   3      34.531   8.172 -32.500  1.00 42.09           C  
ATOM     23  N   SER A   4      33.219   9.414 -37.094  1.00 53.47           N  
ATOM     24  CA  SER A   4      32.156   9.328 -38.094  1.00 53.47           C  
ATOM     25  C   SER A   4      31.000   8.438 -37.625  1.00 53.47           C  
ATOM     26  CB  SER A   4      32.688   8.789 -39.438  1.00 53.47           C  
ATOM     27  O   SER A   4      31.250   7.363 -37.062  1.00 53.47           O  
ATOM     28  OG  SER A   4      33.906   9.430 -39.750  1.00 53.47           O  
ATOM     29  N   ILE A   5      29.922   9.023 -37.344  1.00 60.06           N  
ATOM     30  CA  ILE A   5      28.656   8.383 -37.000  1.00 60.06           C  
ATOM     31  C   ILE A   5      27.875   8.086 -38.281  1.00 60.06           C  
ATOM     32  CB  ILE A   5      27.828   9.250 -36.031  1.00 60.06           C  
ATOM     33  O   ILE A   5      27.672   8.984 -39.094  1.00 60.06           O  
ATOM     34  CG1 ILE A   5      28.641   9.625 -34.781  1.00 60.06           C  
ATOM     35  CG2 ILE A   5      26.531   8.523 -35.625  1.00 60.06           C  
ATOM     36  CD1 ILE A   5      28.125  10.844 -34.062  1.00 60.06           C  
ATOM     37  N   ASP A   6      27.750   6.832 -38.656  1.00 58.47           N  
ATOM     38  CA  ASP A   6      27.000   6.148 -39.719  1.00 58.47           C  
ATOM     39  C   ASP A   6      25.516   6.090 -39.375  1.00 58.47           C  
ATOM     40  CB  ASP A   6      27.547   4.734 -39.906  1.00 58.47           C  
ATOM     41  O   ASP A   6      25.125   5.461 -38.375  1.00 58.47           O  
ATOM     42  CG  ASP A   6      26.984   4.070 -41.156  1.00 58.47           C  
ATOM     43  OD1 ASP A   6      26.281   4.738 -41.938  1.00 58.47           O  
ATOM     44  OD2 ASP A   6      27.250   2.863 -41.375  1.00 58.47           O  
ATOM     45  N   VAL A   7      24.625   6.918 -40.000  1.00 64.94           N  
ATOM     46  CA  VAL A   7      23.203   7.145 -39.750  1.00 64.94           C  
ATOM     47  C   VAL A   7      22.391   6.254 -40.688  1.00 64.94           C  
ATOM     48  CB  VAL A   7      22.828   8.625 -39.969  1.00 64.94           C  
ATOM     49  O   VAL A   7      21.156   6.297 -40.688  1.00 64.94           O  
ATOM     50  CG1 VAL A   7      21.469   8.930 -39.312  1.00 64.94           C  
ATOM     51  CG2 VAL A   7      23.906   9.539 -39.406  1.00 64.94           C  
ATOM     52  N   THR A   8      23.094   5.367 -41.469  1.00 69.69           N  
ATOM     53  CA  THR A   8      22.328   4.562 -42.406  1.00 69.69           C  
ATOM     54  C   THR A   8      21.578   3.443 -41.688  1.00 69.69           C  
ATOM     55  CB  THR A   8      23.266   3.959 -43.500  1.00 69.69           C  
ATOM     56  O   THR A   8      20.703   2.814 -42.281  1.00 69.69           O  
ATOM     57  CG2 THR A   8      23.922   5.051 -44.312  1.00 69.69           C  
ATOM     58  OG1 THR A   8      24.281   3.182 -42.844  1.00 69.69           O  
ATOM     59  N   SER A   9      21.766   3.357 -40.375  1.00 53.75           N  
ATOM     60  CA  SER A   9      21.031   2.270 -39.750  1.00 53.75           C  
ATOM     61  C   SER A   9      19.859   2.799 -38.938  1.00 53.75           C  
ATOM     62  CB  SER A   9      21.969   1.464 -38.844  1.00 53.75           C  
ATOM     63  O   SER A   9      19.172   2.033 -38.250  1.00 53.75           O  
ATOM     64  OG  SER A   9      22.656   2.316 -37.938  1.00 53.75           O  
ATOM     65  N   LEU A  10      19.375   4.074 -39.188  1.00 54.00           N  
ATOM     66  CA  LEU A  10      18.203   4.469 -38.406  1.00 54.00           C  
ATOM     67  C   LEU A  10      16.922   4.129 -39.156  1.00 54.00           C  
ATOM     68  CB  LEU A  10      18.234   5.965 -38.094  1.00 54.00           C  
ATOM     69  O   LEU A  10      16.875   4.191 -40.406  1.00 54.00           O  
ATOM     70  CG  LEU A  10      19.250   6.410 -37.031  1.00 54.00           C  
ATOM     71  CD1 LEU A  10      19.672   7.852 -37.281  1.00 54.00           C  
ATOM     72  CD2 LEU A  10      18.656   6.254 -35.656  1.00 54.00           C  
ATOM     73  N   PRO A  11      16.016   3.389 -38.500  1.00 49.31           N  
ATOM     74  CA  PRO A  11      14.703   2.965 -39.000  1.00 49.31           C  
ATOM     75  C   PRO A  11      13.930   4.094 -39.656  1.00 49.31           C  
ATOM     76  CB  PRO A  11      13.992   2.500 -37.719  1.00 49.31           C  
ATOM     77  O   PRO A  11      14.023   5.250 -39.250  1.00 49.31           O  
ATOM     78  CG  PRO A  11      14.867   2.957 -36.594  1.00 49.31           C  
ATOM     79  CD  PRO A  11      16.156   3.459 -37.188  1.00 49.31           C  
ATOM     80  N   SER A  12      13.633   4.012 -41.000  1.00 46.28           N  
ATOM     81  CA  SER A  12      12.750   4.793 -41.844  1.00 46.28           C  
ATOM     82  C   SER A  12      11.375   4.965 -41.219  1.00 46.28           C  
ATOM     83  CB  SER A  12      12.617   4.133 -43.219  1.00 46.28           C  
ATOM     84  O   SER A  12      10.805   4.012 -40.688  1.00 46.28           O  
ATOM     85  OG  SER A  12      13.875   4.105 -43.875  1.00 46.28           O  
ATOM     86  N   ILE A  13      11.086   6.109 -40.531  1.00 45.81           N  
ATOM     87  CA  ILE A  13       9.727   6.410 -40.094  1.00 45.81           C  
ATOM     88  C   ILE A  13       8.820   6.586 -41.281  1.00 45.81           C  
ATOM     89  CB  ILE A  13       9.688   7.676 -39.188  1.00 45.81           C  
ATOM     90  O   ILE A  13       9.156   7.316 -42.219  1.00 45.81           O  
ATOM     91  CG1 ILE A  13      10.797   7.617 -38.125  1.00 45.81           C  
ATOM     92  CG2 ILE A  13       8.312   7.832 -38.531  1.00 45.81           C  
ATOM     93  CD1 ILE A  13      10.984   8.914 -37.375  1.00 45.81           C  
ATOM     94  N   SER A  14       8.266   5.492 -41.844  1.00 43.09           N  
ATOM     95  CA  SER A  14       7.164   5.457 -42.781  1.00 43.09           C  
ATOM     96  C   SER A  14       6.016   6.355 -42.344  1.00 43.09           C  
ATOM     97  CB  SER A  14       6.660   4.023 -42.969  1.00 43.09           C  
ATOM     98  O   SER A  14       5.727   6.453 -41.156  1.00 43.09           O  
ATOM     99  OG  SER A  14       7.734   3.146 -43.250  1.00 43.09           O  
ATOM    100  N   SER A  15       5.891   7.535 -43.000  1.00 40.62           N  
ATOM    101  CA  SER A  15       4.887   8.586 -43.125  1.00 40.62           C  
ATOM    102  C   SER A  15       3.496   8.000 -43.344  1.00 40.62           C  
ATOM    103  CB  SER A  15       5.238   9.547 -44.250  1.00 40.62           C  
ATOM    104  O   SER A  15       2.768   8.453 -44.250  1.00 40.62           O  
ATOM    105  OG  SER A  15       4.137   9.719 -45.125  1.00 40.62           O  
ATOM    106  N   SER A  16       2.998   7.004 -42.531  1.00 37.44           N  
ATOM    107  CA  SER A  16       1.567   6.875 -42.781  1.00 37.44           C  
ATOM    108  C   SER A  16       0.767   6.969 -41.500  1.00 37.44           C  
ATOM    109  CB  SER A  16       1.264   5.547 -43.469  1.00 37.44           C  
ATOM    110  O   SER A  16       0.874   6.098 -40.625  1.00 37.44           O  
ATOM    111  OG  SER A  16       1.425   4.457 -42.594  1.00 37.44           O  
ATOM    112  N   VAL A  17       0.904   8.055 -40.688  1.00 39.16           N  
ATOM    113  CA  VAL A  17      -0.160   8.195 -39.688  1.00 39.16           C  
ATOM    114  C   VAL A  17      -0.756   9.602 -39.781  1.00 39.16           C  
ATOM    115  CB  VAL A  17       0.353   7.914 -38.250  1.00 39.16           C  
ATOM    116  O   VAL A  17      -0.083  10.586 -39.469  1.00 39.16           O  
ATOM    117  CG1 VAL A  17      -0.790   7.996 -37.250  1.00 39.16           C  
ATOM    118  CG2 VAL A  17       1.028   6.543 -38.188  1.00 39.16           C  
ATOM    119  N   TYR A  18      -1.115  10.039 -41.000  1.00 36.94           N  
ATOM    120  CA  TYR A  18      -2.102  11.109 -41.062  1.00 36.94           C  
ATOM    121  C   TYR A  18      -3.473  10.617 -40.625  1.00 36.94           C  
ATOM    122  CB  TYR A  18      -2.189  11.672 -42.500  1.00 36.94           C  
ATOM    123  O   TYR A  18      -4.066   9.742 -41.250  1.00 36.94           O  
ATOM    124  CG  TYR A  18      -1.283  12.852 -42.750  1.00 36.94           C  
ATOM    125  CD1 TYR A  18      -1.717  14.148 -42.500  1.00 36.94           C  
ATOM    126  CD2 TYR A  18       0.008  12.672 -43.219  1.00 36.94           C  
ATOM    127  CE1 TYR A  18      -0.886  15.242 -42.719  1.00 36.94           C  
ATOM    128  CE2 TYR A  18       0.848  13.758 -43.469  1.00 36.94           C  
ATOM    129  OH  TYR A  18       1.220  16.109 -43.438  1.00 36.94           O  
ATOM    130  CZ  TYR A  18       0.393  15.039 -43.188  1.00 36.94           C  
ATOM    131  N   LYS A  19      -3.682  10.055 -39.438  1.00 36.31           N  
ATOM    132  CA  LYS A  19      -5.047  10.094 -38.938  1.00 36.31           C  
ATOM    133  C   LYS A  19      -5.113  10.828 -37.594  1.00 36.31           C  
ATOM    134  CB  LYS A  19      -5.602   8.672 -38.781  1.00 36.31           C  
ATOM    135  O   LYS A  19      -4.293  10.586 -36.719  1.00 36.31           O  
ATOM    136  CG  LYS A  19      -5.805   7.945 -40.094  1.00 36.31           C  
ATOM    137  CD  LYS A  19      -7.270   7.922 -40.500  1.00 36.31           C  
ATOM    138  CE  LYS A  19      -7.480   7.133 -41.781  1.00 36.31           C  
ATOM    139  NZ  LYS A  19      -8.906   7.184 -42.250  1.00 36.31           N  
ATOM    140  N   ASN A  20      -5.168  12.156 -37.625  1.00 36.44           N  
ATOM    141  CA  ASN A  20      -5.902  13.227 -36.969  1.00 36.44           C  
ATOM    142  C   ASN A  20      -6.340  12.812 -35.562  1.00 36.44           C  
ATOM    143  CB  ASN A  20      -7.117  13.648 -37.812  1.00 36.44           C  
ATOM    144  O   ASN A  20      -7.301  12.055 -35.406  1.00 36.44           O  
ATOM    145  CG  ASN A  20      -6.758  14.617 -38.906  1.00 36.44           C  
ATOM    146  ND2 ASN A  20      -7.633  14.734 -39.906  1.00 36.44           N  
ATOM    147  OD1 ASN A  20      -5.699  15.250 -38.875  1.00 36.44           O  
ATOM    148  N   GLU A  21      -5.414  12.516 -34.594  1.00 33.19           N  
ATOM    149  CA  GLU A  21      -5.875  12.672 -33.219  1.00 33.19           C  
ATOM    150  C   GLU A  21      -4.926  13.555 -32.406  1.00 33.19           C  
ATOM    151  CB  GLU A  21      -6.020  11.305 -32.531  1.00 33.19           C  
ATOM    152  O   GLU A  21      -3.705  13.422 -32.531  1.00 33.19           O  
ATOM    153  CG  GLU A  21      -7.297  10.562 -32.906  1.00 33.19           C  
ATOM    154  CD  GLU A  21      -7.477   9.258 -32.156  1.00 33.19           C  
ATOM    155  OE1 GLU A  21      -8.531   8.602 -32.312  1.00 33.19           O  
ATOM    156  OE2 GLU A  21      -6.555   8.883 -31.406  1.00 33.19           O  
ATOM    157  N   SER A  22      -4.996  14.844 -32.562  1.00 34.78           N  
ATOM    158  CA  SER A  22      -4.789  16.000 -31.719  1.00 34.78           C  
ATOM    159  C   SER A  22      -3.857  15.672 -30.562  1.00 34.78           C  
ATOM    160  CB  SER A  22      -6.121  16.516 -31.188  1.00 34.78           C  
ATOM    161  O   SER A  22      -4.203  14.867 -29.688  1.00 34.78           O  
ATOM    162  OG  SER A  22      -7.062  16.672 -32.219  1.00 34.78           O  
ATOM    163  N   PHE A  23      -2.574  15.250 -30.797  1.00 32.66           N  
ATOM    164  CA  PHE A  23      -1.561  15.125 -29.766  1.00 32.66           C  
ATOM    165  C   PHE A  23      -1.062  16.500 -29.312  1.00 32.66           C  
ATOM    166  CB  PHE A  23      -0.386  14.273 -30.250  1.00 32.66           C  
ATOM    167  O   PHE A  23      -0.742  17.344 -30.156  1.00 32.66           O  
ATOM    168  CG  PHE A  23      -0.753  12.844 -30.547  1.00 32.66           C  
ATOM    169  CD1 PHE A  23      -0.880  11.922 -29.516  1.00 32.66           C  
ATOM    170  CD2 PHE A  23      -0.972  12.422 -31.844  1.00 32.66           C  
ATOM    171  CE1 PHE A  23      -1.220  10.594 -29.781  1.00 32.66           C  
ATOM    172  CE2 PHE A  23      -1.312  11.102 -32.125  1.00 32.66           C  
ATOM    173  CZ  PHE A  23      -1.435  10.188 -31.094  1.00 32.66           C  
ATOM    174  N   SER A  24      -1.810  17.234 -28.594  1.00 33.81           N  
ATOM    175  CA  SER A  24      -1.340  18.375 -27.812  1.00 33.81           C  
ATOM    176  C   SER A  24       0.012  18.078 -27.172  1.00 33.81           C  
ATOM    177  CB  SER A  24      -2.359  18.734 -26.734  1.00 33.81           C  
ATOM    178  O   SER A  24       0.170  17.078 -26.484  1.00 33.81           O  
ATOM    179  OG  SER A  24      -3.480  19.391 -27.297  1.00 33.81           O  
ATOM    180  N   THR A  25       1.125  18.016 -27.969  1.00 35.38           N  
ATOM    181  CA  THR A  25       2.545  18.047 -27.641  1.00 35.38           C  
ATOM    182  C   THR A  25       2.863  19.203 -26.719  1.00 35.38           C  
ATOM    183  CB  THR A  25       3.414  18.141 -28.906  1.00 35.38           C  
ATOM    184  O   THR A  25       2.623  20.375 -27.062  1.00 35.38           O  
ATOM    185  CG2 THR A  25       3.633  16.766 -29.547  1.00 35.38           C  
ATOM    186  OG1 THR A  25       2.762  19.000 -29.859  1.00 35.38           O  
ATOM    187  N   THR A  26       2.236  19.375 -25.547  1.00 33.47           N  
ATOM    188  CA  THR A  26       2.814  20.359 -24.641  1.00 33.47           C  
ATOM    189  C   THR A  26       4.047  19.781 -23.938  1.00 33.47           C  
ATOM    190  CB  THR A  26       1.787  20.797 -23.578  1.00 33.47           C  
ATOM    191  O   THR A  26       4.023  18.641 -23.469  1.00 33.47           O  
ATOM    192  CG2 THR A  26       2.320  21.969 -22.750  1.00 33.47           C  
ATOM    193  OG1 THR A  26       0.580  21.203 -24.234  1.00 33.47           O  
ATOM    194  N   SER A  27       5.273  19.891 -24.516  1.00 33.97           N  
ATOM    195  CA  SER A  27       6.688  19.859 -24.156  1.00 33.97           C  
ATOM    196  C   SER A  27       6.973  20.719 -22.938  1.00 33.97           C  
ATOM    197  CB  SER A  27       7.551  20.328 -25.328  1.00 33.97           C  
ATOM    198  O   SER A  27       6.637  21.906 -22.906  1.00 33.97           O  
ATOM    199  OG  SER A  27       7.336  21.703 -25.594  1.00 33.97           O  
ATOM    200  N   THR A  28       6.574  20.297 -21.688  1.00 38.78           N  
ATOM    201  CA  THR A  28       6.988  21.062 -20.516  1.00 38.78           C  
ATOM    202  C   THR A  28       8.242  20.453 -19.891  1.00 38.78           C  
ATOM    203  CB  THR A  28       5.863  21.125 -19.469  1.00 38.78           C  
ATOM    204  O   THR A  28       8.336  19.234 -19.734  1.00 38.78           O  
ATOM    205  CG2 THR A  28       4.840  22.203 -19.812  1.00 38.78           C  
ATOM    206  OG1 THR A  28       5.207  19.844 -19.406  1.00 38.78           O  
ATOM    207  N   ILE A  29       9.453  20.859 -20.375  1.00 33.84           N  
ATOM    208  CA  ILE A  29      10.820  20.891 -19.859  1.00 33.84           C  
ATOM    209  C   ILE A  29      10.805  21.297 -18.391  1.00 33.84           C  
ATOM    210  CB  ILE A  29      11.711  21.844 -20.672  1.00 33.84           C  
ATOM    211  O   ILE A  29      10.516  22.453 -18.062  1.00 33.84           O  
ATOM    212  CG1 ILE A  29      10.969  22.328 -21.922  1.00 33.84           C  
ATOM    213  CG2 ILE A  29      13.031  21.156 -21.062  1.00 33.84           C  
ATOM    214  CD1 ILE A  29      11.492  23.656 -22.484  1.00 33.84           C  
ATOM    215  N   SER A  30       9.922  20.703 -17.516  1.00 38.06           N  
ATOM    216  CA  SER A  30      10.062  21.031 -16.094  1.00 38.06           C  
ATOM    217  C   SER A  30      10.500  19.812 -15.289  1.00 38.06           C  
ATOM    218  CB  SER A  30       8.750  21.562 -15.531  1.00 38.06           C  
ATOM    219  O   SER A  30      10.000  18.703 -15.508  1.00 38.06           O  
ATOM    220  OG  SER A  30       8.234  20.703 -14.531  1.00 38.06           O  
ATOM    221  N   GLY A  31      11.828  19.531 -15.289  1.00 35.03           N  
ATOM    222  CA  GLY A  31      12.648  19.156 -14.148  1.00 35.03           C  
ATOM    223  C   GLY A  31      13.062  17.688 -14.164  1.00 35.03           C  
ATOM    224  O   GLY A  31      12.336  16.844 -14.664  1.00 35.03           O  
ATOM    225  N   LYS A  32      13.977  17.344 -15.070  1.00 41.16           N  
ATOM    226  CA  LYS A  32      14.922  16.234 -15.203  1.00 41.16           C  
ATOM    227  C   LYS A  32      14.203  14.930 -15.516  1.00 41.16           C  
ATOM    228  CB  LYS A  32      15.758  16.094 -13.930  1.00 41.16           C  
ATOM    229  O   LYS A  32      13.742  14.234 -14.602  1.00 41.16           O  
ATOM    230  CG  LYS A  32      16.516  17.344 -13.539  1.00 41.16           C  
ATOM    231  CD  LYS A  32      17.188  17.188 -12.180  1.00 41.16           C  
ATOM    232  CE  LYS A  32      18.266  18.234 -11.969  1.00 41.16           C  
ATOM    233  NZ  LYS A  32      18.938  18.094 -10.641  1.00 41.16           N  
ATOM    234  N   SER A  33      13.078  14.898 -16.312  1.00 40.00           N  
ATOM    235  CA  SER A  33      12.492  13.594 -16.609  1.00 40.00           C  
ATOM    236  C   SER A  33      13.172  12.945 -17.812  1.00 40.00           C  
ATOM    237  CB  SER A  33      10.992  13.727 -16.859  1.00 40.00           C  
ATOM    238  O   SER A  33      13.438  13.617 -18.812  1.00 40.00           O  
ATOM    239  OG  SER A  33      10.508  14.977 -16.406  1.00 40.00           O  
ATOM    240  N   ILE A  34      14.438  12.641 -17.766  1.00 40.22           N  
ATOM    241  CA  ILE A  34      15.008  11.688 -18.703  1.00 40.22           C  
ATOM    242  C   ILE A  34      13.945  11.273 -19.719  1.00 40.22           C  
ATOM    243  CB  ILE A  34      15.570  10.445 -17.984  1.00 40.22           C  
ATOM    244  O   ILE A  34      12.805  10.969 -19.359  1.00 40.22           O  
ATOM    245  CG1 ILE A  34      17.000  10.164 -18.453  1.00 40.22           C  
ATOM    246  CG2 ILE A  34      14.672   9.234 -18.219  1.00 40.22           C  
ATOM    247  CD1 ILE A  34      18.078  10.586 -17.453  1.00 40.22           C  
ATOM    248  N   GLY A  35      13.508  12.141 -20.641  1.00 35.31           N  
ATOM    249  CA  GLY A  35      13.133  11.984 -22.031  1.00 35.31           C  
ATOM    250  C   GLY A  35      13.023  10.531 -22.469  1.00 35.31           C  
ATOM    251  O   GLY A  35      14.039   9.883 -22.719  1.00 35.31           O  
ATOM    252  N   ARG A  36      12.359   9.602 -21.672  1.00 39.00           N  
ATOM    253  CA  ARG A  36      12.328   8.234 -22.172  1.00 39.00           C  
ATOM    254  C   ARG A  36      10.969   7.910 -22.781  1.00 39.00           C  
ATOM    255  CB  ARG A  36      12.648   7.242 -21.062  1.00 39.00           C  
ATOM    256  O   ARG A  36       9.938   8.398 -22.312  1.00 39.00           O  
ATOM    257  CG  ARG A  36      13.961   7.523 -20.344  1.00 39.00           C  
ATOM    258  CD  ARG A  36      14.391   6.348 -19.469  1.00 39.00           C  
ATOM    259  NE  ARG A  36      15.680   5.812 -19.906  1.00 39.00           N  
ATOM    260  NH1 ARG A  36      16.688   6.047 -17.844  1.00 39.00           N  
ATOM    261  NH2 ARG A  36      17.875   5.184 -19.609  1.00 39.00           N  
ATOM    262  CZ  ARG A  36      16.750   5.684 -19.109  1.00 39.00           C  
ATOM    263  N   SER A  37      10.867   7.848 -24.094  1.00 47.38           N  
ATOM    264  CA  SER A  37       9.797   7.344 -24.953  1.00 47.38           C  
ATOM    265  C   SER A  37       8.820   6.469 -24.172  1.00 47.38           C  
ATOM    266  CB  SER A  37      10.383   6.547 -26.125  1.00 47.38           C  
ATOM    267  O   SER A  37       9.234   5.637 -23.359  1.00 47.38           O  
ATOM    268  OG  SER A  37      11.047   5.383 -25.656  1.00 47.38           O  
ATOM    269  N   GLU A  38       7.902   6.984 -23.312  1.00 50.66           N  
ATOM    270  CA  GLU A  38       6.828   6.273 -22.625  1.00 50.66           C  
ATOM    271  C   GLU A  38       6.238   5.176 -23.516  1.00 50.66           C  
ATOM    272  CB  GLU A  38       5.730   7.246 -22.203  1.00 50.66           C  
ATOM    273  O   GLU A  38       5.812   5.441 -24.641  1.00 50.66           O  
ATOM    274  CG  GLU A  38       6.258   8.539 -21.594  1.00 50.66           C  
ATOM    275  CD  GLU A  38       5.172   9.398 -20.969  1.00 50.66           C  
ATOM    276  OE1 GLU A  38       5.473  10.523 -20.516  1.00 50.66           O  
ATOM    277  OE2 GLU A  38       4.008   8.938 -20.938  1.00 50.66           O  
ATOM    278  N   GLN A  39       6.965   4.141 -23.812  1.00 49.91           N  
ATOM    279  CA  GLN A  39       6.309   3.059 -24.531  1.00 49.91           C  
ATOM    280  C   GLN A  39       5.051   2.590 -23.812  1.00 49.91           C  
ATOM    281  CB  GLN A  39       7.270   1.886 -24.734  1.00 49.91           C  
ATOM    282  O   GLN A  39       5.117   2.186 -22.641  1.00 49.91           O  
ATOM    283  CG  GLN A  39       6.809   0.887 -25.797  1.00 49.91           C  
ATOM    284  CD  GLN A  39       7.906  -0.075 -26.203  1.00 49.91           C  
ATOM    285  NE2 GLN A  39       7.664  -0.823 -27.281  1.00 49.91           N  
ATOM    286  OE1 GLN A  39       8.961  -0.144 -25.562  1.00 49.91           O  
ATOM    287  N   TYR A  40       3.916   3.244 -23.969  1.00 54.03           N  
ATOM    288  CA  TYR A  40       2.654   2.791 -23.391  1.00 54.03           C  
ATOM    289  C   TYR A  40       2.268   1.421 -23.938  1.00 54.03           C  
ATOM    290  CB  TYR A  40       1.539   3.801 -23.688  1.00 54.03           C  
ATOM    291  O   TYR A  40       2.428   1.155 -25.141  1.00 54.03           O  
ATOM    292  CG  TYR A  40       1.641   5.066 -22.859  1.00 54.03           C  
ATOM    293  CD1 TYR A  40       1.119   5.129 -21.578  1.00 54.03           C  
ATOM    294  CD2 TYR A  40       2.256   6.199 -23.375  1.00 54.03           C  
ATOM    295  CE1 TYR A  40       1.208   6.293 -20.812  1.00 54.03           C  
ATOM    296  CE2 TYR A  40       2.352   7.371 -22.641  1.00 54.03           C  
ATOM    297  OH  TYR A  40       1.916   8.562 -20.609  1.00 54.03           O  
ATOM    298  CZ  TYR A  40       1.825   7.406 -21.359  1.00 54.03           C  
ATOM    299  N   ILE A  41       2.301   0.418 -23.062  1.00 57.31           N  
ATOM    300  CA  ILE A  41       1.714  -0.870 -23.422  1.00 57.31           C  
ATOM    301  C   ILE A  41       0.234  -0.690 -23.750  1.00 57.31           C  
ATOM    302  CB  ILE A  41       1.887  -1.900 -22.281  1.00 57.31           C  
ATOM    303  O   ILE A  41      -0.444   0.148 -23.156  1.00 57.31           O  
ATOM    304  CG1 ILE A  41       3.373  -2.104 -21.969  1.00 57.31           C  
ATOM    305  CG2 ILE A  41       1.218  -3.229 -22.641  1.00 57.31           C  
ATOM    306  CD1 ILE A  41       3.645  -2.611 -20.562  1.00 57.31           C  
ATOM    307  N   SER A  42      -0.145  -1.135 -24.953  1.00 61.50           N  
ATOM    308  CA  SER A  42      -1.544  -1.146 -25.375  1.00 61.50           C  
ATOM    309  C   SER A  42      -2.467  -1.448 -24.188  1.00 61.50           C  
ATOM    310  CB  SER A  42      -1.766  -2.176 -26.484  1.00 61.50           C  
ATOM    311  O   SER A  42      -2.109  -2.217 -23.297  1.00 61.50           O  
ATOM    312  OG  SER A  42      -0.857  -1.967 -27.547  1.00 61.50           O  
ATOM    313  N   PRO A  43      -3.471  -0.600 -23.938  1.00 59.50           N  
ATOM    314  CA  PRO A  43      -4.438  -0.736 -22.859  1.00 59.50           C  
ATOM    315  C   PRO A  43      -5.000  -2.150 -22.734  1.00 59.50           C  
ATOM    316  CB  PRO A  43      -5.539   0.259 -23.234  1.00 59.50           C  
ATOM    317  O   PRO A  43      -5.738  -2.451 -21.797  1.00 59.50           O  
ATOM    318  CG  PRO A  43      -5.086   0.855 -24.531  1.00 59.50           C  
ATOM    319  CD  PRO A  43      -3.816   0.172 -24.953  1.00 59.50           C  
ATOM    320  N   ASP A  44      -4.691  -2.979 -23.625  1.00 71.00           N  
ATOM    321  CA  ASP A  44      -5.238  -4.332 -23.578  1.00 71.00           C  
ATOM    322  C   ASP A  44      -4.594  -5.141 -22.453  1.00 71.00           C  
ATOM    323  CB  ASP A  44      -5.043  -5.043 -24.906  1.00 71.00           C  
ATOM    324  O   ASP A  44      -3.371  -5.137 -22.297  1.00 71.00           O  
ATOM    325  CG  ASP A  44      -5.855  -6.320 -25.031  1.00 71.00           C  
ATOM    326  OD1 ASP A  44      -6.746  -6.559 -24.188  1.00 71.00           O  
ATOM    327  OD2 ASP A  44      -5.598  -7.102 -25.969  1.00 71.00           O  
ATOM    328  N   ALA A  45      -5.387  -5.707 -21.531  1.00 67.31           N  
ATOM    329  CA  ALA A  45      -4.984  -6.457 -20.344  1.00 67.31           C  
ATOM    330  C   ALA A  45      -4.031  -7.590 -20.703  1.00 67.31           C  
ATOM    331  CB  ALA A  45      -6.207  -7.008 -19.625  1.00 67.31           C  
ATOM    332  O   ALA A  45      -3.064  -7.855 -19.984  1.00 67.31           O  
ATOM    333  N   GLU A  46      -4.270  -8.180 -21.875  1.00 77.25           N  
ATOM    334  CA  GLU A  46      -3.447  -9.312 -22.281  1.00 77.25           C  
ATOM    335  C   GLU A  46      -2.041  -8.867 -22.656  1.00 77.25           C  
ATOM    336  CB  GLU A  46      -4.098 -10.047 -23.453  1.00 77.25           C  
ATOM    337  O   GLU A  46      -1.059  -9.531 -22.328  1.00 77.25           O  
ATOM    338  CG  GLU A  46      -3.584 -11.469 -23.656  1.00 77.25           C  
ATOM    339  CD  GLU A  46      -4.254 -12.195 -24.812  1.00 77.25           C  
ATOM    340  OE1 GLU A  46      -3.869 -13.344 -25.109  1.00 77.25           O  
ATOM    341  OE2 GLU A  46      -5.168 -11.602 -25.422  1.00 77.25           O  
ATOM    342  N   ALA A  47      -1.956  -7.762 -23.297  1.00 73.19           N  
ATOM    343  CA  ALA A  47      -0.685  -7.188 -23.719  1.00 73.19           C  
ATOM    344  C   ALA A  47       0.136  -6.719 -22.531  1.00 73.19           C  
ATOM    345  CB  ALA A  47      -0.924  -6.027 -24.688  1.00 73.19           C  
ATOM    346  O   ALA A  47       1.354  -6.910 -22.484  1.00 73.19           O  
ATOM    347  N   PHE A  48      -0.493  -6.188 -21.531  1.00 70.38           N  
ATOM    348  CA  PHE A  48       0.183  -5.707 -20.344  1.00 70.38           C  
ATOM    349  C   PHE A  48       0.725  -6.871 -19.516  1.00 70.38           C  
ATOM    350  CB  PHE A  48      -0.768  -4.859 -19.484  1.00 70.38           C  
ATOM    351  O   PHE A  48       1.859  -6.824 -19.047  1.00 70.38           O  
ATOM    352  CG  PHE A  48      -0.161  -4.383 -18.188  1.00 70.38           C  
ATOM    353  CD1 PHE A  48      -0.444  -5.027 -17.000  1.00 70.38           C  
ATOM    354  CD2 PHE A  48       0.691  -3.287 -18.172  1.00 70.38           C  
ATOM    355  CE1 PHE A  48       0.116  -4.590 -15.797  1.00 70.38           C  
ATOM    356  CE2 PHE A  48       1.254  -2.840 -16.984  1.00 70.38           C  
ATOM    357  CZ  PHE A  48       0.964  -3.492 -15.797  1.00 70.38           C  
ATOM    358  N   ASN A  49      -0.134  -7.863 -19.531  1.00 74.56           N  
ATOM    359  CA  ASN A  49       0.275  -9.047 -18.781  1.00 74.56           C  
ATOM    360  C   ASN A  49       1.494  -9.711 -19.406  1.00 74.56           C  
ATOM    361  CB  ASN A  49      -0.881 -10.039 -18.672  1.00 74.56           C  
ATOM    362  O   ASN A  49       2.412 -10.133 -18.703  1.00 74.56           O  
ATOM    363  CG  ASN A  49      -1.832  -9.719 -17.547  1.00 74.56           C  
ATOM    364  ND2 ASN A  49      -3.059 -10.211 -17.625  1.00 74.56           N  
ATOM    365  OD1 ASN A  49      -1.466  -9.023 -16.594  1.00 74.56           O  
ATOM    366  N   LYS A  50       1.476  -9.789 -20.688  1.00 80.56           N  
ATOM    367  CA  LYS A  50       2.598 -10.375 -21.422  1.00 80.56           C  
ATOM    368  C   LYS A  50       3.869  -9.555 -21.219  1.00 80.56           C  
ATOM    369  CB  LYS A  50       2.270 -10.484 -22.906  1.00 80.56           C  
ATOM    370  O   LYS A  50       4.953 -10.109 -21.062  1.00 80.56           O  
ATOM    371  CG  LYS A  50       3.049 -11.570 -23.641  1.00 80.56           C  
ATOM    372  CD  LYS A  50       2.488 -11.820 -25.031  1.00 80.56           C  
ATOM    373  CE  LYS A  50       3.318 -12.844 -25.797  1.00 80.56           C  
ATOM    374  NZ  LYS A  50       2.805 -13.055 -27.188  1.00 80.56           N  
ATOM    375  N   TYR A  51       3.693  -8.297 -21.219  1.00 74.50           N  
ATOM    376  CA  TYR A  51       4.805  -7.375 -21.016  1.00 74.50           C  
ATOM    377  C   TYR A  51       5.371  -7.520 -19.609  1.00 74.50           C  
ATOM    378  CB  TYR A  51       4.359  -5.930 -21.250  1.00 74.50           C  
ATOM    379  O   TYR A  51       6.586  -7.594 -19.422  1.00 74.50           O  
ATOM    380  CG  TYR A  51       5.410  -4.906 -20.906  1.00 74.50           C  
ATOM    381  CD1 TYR A  51       5.363  -4.203 -19.703  1.00 74.50           C  
ATOM    382  CD2 TYR A  51       6.457  -4.637 -21.781  1.00 74.50           C  
ATOM    383  CE1 TYR A  51       6.328  -3.258 -19.375  1.00 74.50           C  
ATOM    384  CE2 TYR A  51       7.430  -3.691 -21.469  1.00 74.50           C  
ATOM    385  OH  TYR A  51       8.320  -2.072 -19.953  1.00 74.50           O  
ATOM    386  CZ  TYR A  51       7.359  -3.010 -20.266  1.00 74.50           C  
ATOM    387  N   MET A  52       4.559  -7.617 -18.625  1.00 76.31           N  
ATOM    388  CA  MET A  52       4.996  -7.691 -17.234  1.00 76.31           C  
ATOM    389  C   MET A  52       5.668  -9.031 -16.953  1.00 76.31           C  
ATOM    390  CB  MET A  52       3.812  -7.488 -16.281  1.00 76.31           C  
ATOM    391  O   MET A  52       6.656  -9.086 -16.203  1.00 76.31           O  
ATOM    392  CG  MET A  52       3.342  -6.043 -16.203  1.00 76.31           C  
ATOM    393  SD  MET A  52       4.625  -4.926 -15.516  1.00 76.31           S  
ATOM    394  CE  MET A  52       5.191  -5.914 -14.102  1.00 76.31           C  
ATOM    395  N   LEU A  53       5.207 -10.062 -17.656  1.00 79.50           N  
ATOM    396  CA  LEU A  53       5.766 -11.383 -17.422  1.00 79.50           C  
ATOM    397  C   LEU A  53       7.078 -11.570 -18.172  1.00 79.50           C  
ATOM    398  CB  LEU A  53       4.770 -12.469 -17.828  1.00 79.50           C  
ATOM    399  O   LEU A  53       7.914 -12.391 -17.781  1.00 79.50           O  
ATOM    400  CG  LEU A  53       3.529 -12.625 -16.953  1.00 79.50           C  
ATOM    401  CD1 LEU A  53       2.527 -13.570 -17.609  1.00 79.50           C  
ATOM    402  CD2 LEU A  53       3.918 -13.125 -15.562  1.00 79.50           C  
ATOM    403  N   SER A  54       7.188 -10.836 -19.266  1.00 81.81           N  
ATOM    404  CA  SER A  54       8.398 -10.961 -20.062  1.00 81.81           C  
ATOM    405  C   SER A  54       9.547 -10.148 -19.469  1.00 81.81           C  
ATOM    406  CB  SER A  54       8.133 -10.508 -21.500  1.00 81.81           C  
ATOM    407  O   SER A  54      10.711 -10.406 -19.766  1.00 81.81           O  
ATOM    408  OG  SER A  54       7.844  -9.117 -21.547  1.00 81.81           O  
ATOM    409  N   LYS A  55       9.281  -9.352 -18.484  1.00 76.62           N  
ATOM    410  CA  LYS A  55      10.305  -8.508 -17.891  1.00 76.62           C  
ATOM    411  C   LYS A  55      10.969  -9.203 -16.703  1.00 76.62           C  
ATOM    412  CB  LYS A  55       9.711  -7.172 -17.453  1.00 76.62           C  
ATOM    413  O   LYS A  55      10.336 -10.008 -16.016  1.00 76.62           O  
ATOM    414  CG  LYS A  55       9.367  -6.234 -18.594  1.00 76.62           C  
ATOM    415  CD  LYS A  55      10.523  -5.293 -18.906  1.00 76.62           C  
ATOM    416  CE  LYS A  55      10.109  -4.219 -19.906  1.00 76.62           C  
ATOM    417  NZ  LYS A  55      11.297  -3.562 -20.531  1.00 76.62           N  
ATOM    418  N   SER A  56      12.258  -9.156 -16.672  1.00 75.00           N  
ATOM    419  CA  SER A  56      12.984  -9.664 -15.523  1.00 75.00           C  
ATOM    420  C   SER A  56      12.758  -8.789 -14.289  1.00 75.00           C  
ATOM    421  CB  SER A  56      14.484  -9.742 -15.828  1.00 75.00           C  
ATOM    422  O   SER A  56      12.539  -7.578 -14.414  1.00 75.00           O  
ATOM    423  OG  SER A  56      15.023  -8.445 -16.031  1.00 75.00           O  
ATOM    424  N   PRO A  57      12.555  -9.391 -13.156  1.00 72.69           N  
ATOM    425  CA  PRO A  57      12.289  -8.664 -11.914  1.00 72.69           C  
ATOM    426  C   PRO A  57      13.289  -7.539 -11.656  1.00 72.69           C  
ATOM    427  CB  PRO A  57      12.414  -9.758 -10.844  1.00 72.69           C  
ATOM    428  O   PRO A  57      12.953  -6.539 -11.031  1.00 72.69           O  
ATOM    429  CG  PRO A  57      12.312 -11.047 -11.594  1.00 72.69           C  
ATOM    430  CD  PRO A  57      12.680 -10.789 -13.031  1.00 72.69           C  
ATOM    431  N   GLU A  58      14.469  -7.688 -12.219  1.00 77.88           N  
ATOM    432  CA  GLU A  58      15.508  -6.680 -12.008  1.00 77.88           C  
ATOM    433  C   GLU A  58      15.234  -5.430 -12.836  1.00 77.88           C  
ATOM    434  CB  GLU A  58      16.891  -7.250 -12.344  1.00 77.88           C  
ATOM    435  O   GLU A  58      15.695  -4.340 -12.492  1.00 77.88           O  
ATOM    436  CG  GLU A  58      17.391  -8.273 -11.344  1.00 77.88           C  
ATOM    437  CD  GLU A  58      16.750  -9.641 -11.500  1.00 77.88           C  
ATOM    438  OE1 GLU A  58      16.766 -10.438 -10.531  1.00 77.88           O  
ATOM    439  OE2 GLU A  58      16.219  -9.922 -12.594  1.00 77.88           O  
ATOM    440  N   ASP A  59      14.461  -5.668 -13.828  1.00 78.19           N  
ATOM    441  CA  ASP A  59      14.203  -4.547 -14.727  1.00 78.19           C  
ATOM    442  C   ASP A  59      12.914  -3.822 -14.336  1.00 78.19           C  
ATOM    443  CB  ASP A  59      14.117  -5.023 -16.172  1.00 78.19           C  
ATOM    444  O   ASP A  59      12.555  -2.809 -14.938  1.00 78.19           O  
ATOM    445  CG  ASP A  59      15.461  -5.461 -16.734  1.00 78.19           C  
ATOM    446  OD1 ASP A  59      16.500  -4.980 -16.250  1.00 78.19           O  
ATOM    447  OD2 ASP A  59      15.469  -6.293 -17.672  1.00 78.19           O  
ATOM    448  N   ILE A  60      12.141  -4.363 -13.344  1.00 71.94           N  
ATOM    449  CA  ILE A  60      10.914  -3.725 -12.875  1.00 71.94           C  
ATOM    450  C   ILE A  60      11.266  -2.535 -11.984  1.00 71.94           C  
ATOM    451  CB  ILE A  60      10.016  -4.719 -12.109  1.00 71.94           C  
ATOM    452  O   ILE A  60      11.961  -2.689 -10.977  1.00 71.94           O  
ATOM    453  CG1 ILE A  60       9.617  -5.891 -13.016  1.00 71.94           C  
ATOM    454  CG2 ILE A  60       8.773  -4.012 -11.555  1.00 71.94           C  
ATOM    455  CD1 ILE A  60       9.000  -7.066 -12.273  1.00 71.94           C  
ATOM    456  N   GLY A  61      11.023  -1.357 -12.422  1.00 71.44           N  
ATOM    457  CA  GLY A  61      11.312  -0.119 -11.719  1.00 71.44           C  
ATOM    458  C   GLY A  61      10.062   0.667 -11.359  1.00 71.44           C  
ATOM    459  O   GLY A  61       8.945   0.203 -11.594  1.00 71.44           O  
ATOM    460  N   PRO A  62      10.250   1.702 -10.586  1.00 65.50           N  
ATOM    461  CA  PRO A  62       9.148   2.555 -10.125  1.00 65.50           C  
ATOM    462  C   PRO A  62       8.219   2.977 -11.258  1.00 65.50           C  
ATOM    463  CB  PRO A  62       9.875   3.768  -9.531  1.00 65.50           C  
ATOM    464  O   PRO A  62       7.031   3.238 -11.023  1.00 65.50           O  
ATOM    465  CG  PRO A  62      11.297   3.342  -9.414  1.00 65.50           C  
ATOM    466  CD  PRO A  62      11.516   2.146 -10.297  1.00 65.50           C  
ATOM    467  N   PHE A  63       8.680   2.979 -12.477  1.00 65.00           N  
ATOM    468  CA  PHE A  63       7.879   3.375 -13.633  1.00 65.00           C  
ATOM    469  C   PHE A  63       6.875   2.287 -13.992  1.00 65.00           C  
ATOM    470  CB  PHE A  63       8.773   3.684 -14.836  1.00 65.00           C  
ATOM    471  O   PHE A  63       5.906   2.541 -14.711  1.00 65.00           O  
ATOM    472  CG  PHE A  63       9.688   4.859 -14.625  1.00 65.00           C  
ATOM    473  CD1 PHE A  63       9.219   6.160 -14.750  1.00 65.00           C  
ATOM    474  CD2 PHE A  63      11.023   4.664 -14.297  1.00 65.00           C  
ATOM    475  CE1 PHE A  63      10.062   7.250 -14.555  1.00 65.00           C  
ATOM    476  CE2 PHE A  63      11.875   5.750 -14.102  1.00 65.00           C  
ATOM    477  CZ  PHE A  63      11.391   7.039 -14.234  1.00 65.00           C  
ATOM    478  N   ASP A  64       7.086   1.149 -13.516  1.00 66.69           N  
ATOM    479  CA  ASP A  64       6.180   0.038 -13.781  1.00 66.69           C  
ATOM    480  C   ASP A  64       5.039   0.004 -12.766  1.00 66.69           C  
ATOM    481  CB  ASP A  64       6.938  -1.291 -13.766  1.00 66.69           C  
ATOM    482  O   ASP A  64       4.211  -0.911 -12.781  1.00 66.69           O  
ATOM    483  CG  ASP A  64       7.957  -1.404 -14.883  1.00 66.69           C  
ATOM    484  OD1 ASP A  64       7.699  -0.898 -15.992  1.00 66.69           O  
ATOM    485  OD2 ASP A  64       9.023  -2.008 -14.648  1.00 66.69           O  
ATOM    486  N   SER A  65       5.062   0.947 -11.820  1.00 62.81           N  
ATOM    487  CA  SER A  65       4.031   0.985 -10.789  1.00 62.81           C  
ATOM    488  C   SER A  65       2.652   1.239 -11.391  1.00 62.81           C  
ATOM    489  CB  SER A  65       4.348   2.062  -9.750  1.00 62.81           C  
ATOM    490  O   SER A  65       2.537   1.877 -12.445  1.00 62.81           O  
ATOM    491  OG  SER A  65       5.551   1.761  -9.062  1.00 62.81           O  
ATOM    492  N   ALA A  66       1.693   0.458 -10.898  1.00 60.91           N  
ATOM    493  CA  ALA A  66       0.273   0.549 -11.227  1.00 60.91           C  
ATOM    494  C   ALA A  66      -0.198   2.000 -11.227  1.00 60.91           C  
ATOM    495  CB  ALA A  66      -0.555  -0.276 -10.250  1.00 60.91           C  
ATOM    496  O   ALA A  66      -1.156   2.348 -11.922  1.00 60.91           O  
ATOM    497  N   SER A  67       0.481   2.816 -10.438  1.00 60.22           N  
ATOM    498  CA  SER A  67       0.052   4.207 -10.320  1.00 60.22           C  
ATOM    499  C   SER A  67       0.357   4.984 -11.594  1.00 60.22           C  
ATOM    500  CB  SER A  67       0.730   4.879  -9.125  1.00 60.22           C  
ATOM    501  O   SER A  67      -0.163   6.086 -11.797  1.00 60.22           O  
ATOM    502  OG  SER A  67       2.139   4.883  -9.281  1.00 60.22           O  
ATOM    503  N   ASN A  68       1.152   4.402 -12.422  1.00 57.94           N  
ATOM    504  CA  ASN A  68       1.421   5.074 -13.688  1.00 57.94           C  
ATOM    505  C   ASN A  68       0.478   4.602 -14.789  1.00 57.94           C  
ATOM    506  CB  ASN A  68       2.877   4.867 -14.109  1.00 57.94           C  
ATOM    507  O   ASN A  68       0.713   4.863 -15.969  1.00 57.94           O  
ATOM    508  CG  ASN A  68       3.848   5.691 -13.281  1.00 57.94           C  
ATOM    509  ND2 ASN A  68       5.035   5.148 -13.039  1.00 57.94           N  
ATOM    510  OD1 ASN A  68       3.533   6.812 -12.867  1.00 57.94           O  
ATOM    511  N   ASP A  69      -0.491   3.748 -14.438  1.00 58.22           N  
ATOM    512  CA  ASP A  69      -1.520   3.322 -15.383  1.00 58.22           C  
ATOM    513  C   ASP A  69      -2.279   4.520 -15.945  1.00 58.22           C  
ATOM    514  CB  ASP A  69      -2.492   2.350 -14.719  1.00 58.22           C  
ATOM    515  O   ASP A  69      -2.695   5.406 -15.195  1.00 58.22           O  
ATOM    516  CG  ASP A  69      -3.371   1.611 -15.711  1.00 58.22           C  
ATOM    517  OD1 ASP A  69      -3.426   2.014 -16.891  1.00 58.22           O  
ATOM    518  OD2 ASP A  69      -4.020   0.621 -15.305  1.00 58.22           O  
ATOM    519  N   PRO A  70      -2.180   4.586 -17.250  1.00 57.75           N  
ATOM    520  CA  PRO A  70      -2.943   5.695 -17.828  1.00 57.75           C  
ATOM    521  C   PRO A  70      -4.395   5.719 -17.359  1.00 57.75           C  
ATOM    522  CB  PRO A  70      -2.861   5.422 -19.344  1.00 57.75           C  
ATOM    523  O   PRO A  70      -5.000   6.793 -17.281  1.00 57.75           O  
ATOM    524  CG  PRO A  70      -2.041   4.180 -19.453  1.00 57.75           C  
ATOM    525  CD  PRO A  70      -1.684   3.709 -18.078  1.00 57.75           C  
ATOM    526  N   LEU A  71      -4.926   4.488 -17.047  1.00 58.81           N  
ATOM    527  CA  LEU A  71      -6.332   4.551 -16.656  1.00 58.81           C  
ATOM    528  C   LEU A  71      -6.477   5.082 -15.242  1.00 58.81           C  
ATOM    529  CB  LEU A  71      -6.980   3.168 -16.766  1.00 58.81           C  
ATOM    530  O   LEU A  71      -7.562   5.496 -14.836  1.00 58.81           O  
ATOM    531  CG  LEU A  71      -7.102   2.586 -18.188  1.00 58.81           C  
ATOM    532  CD1 LEU A  71      -7.590   1.143 -18.125  1.00 58.81           C  
ATOM    533  CD2 LEU A  71      -8.039   3.436 -19.031  1.00 58.81           C  
ATOM    534  N   THR A  72      -5.340   4.992 -14.508  1.00 55.88           N  
ATOM    535  CA  THR A  72      -5.422   5.492 -13.133  1.00 55.88           C  
ATOM    536  C   THR A  72      -4.727   6.844 -13.008  1.00 55.88           C  
ATOM    537  CB  THR A  72      -4.797   4.496 -12.141  1.00 55.88           C  
ATOM    538  O   THR A  72      -4.559   7.363 -11.906  1.00 55.88           O  
ATOM    539  CG2 THR A  72      -5.535   3.162 -12.164  1.00 55.88           C  
ATOM    540  OG1 THR A  72      -3.424   4.277 -12.492  1.00 55.88           O  
ATOM    541  N   SER A  73      -4.184   7.402 -14.133  1.00 53.41           N  
ATOM    542  CA  SER A  73      -3.533   8.703 -14.023  1.00 53.41           C  
ATOM    543  C   SER A  73      -4.547   9.805 -13.719  1.00 53.41           C  
ATOM    544  CB  SER A  73      -2.773   9.039 -15.305  1.00 53.41           C  
ATOM    545  O   SER A  73      -5.609   9.859 -14.344  1.00 53.41           O  
ATOM    546  OG  SER A  73      -3.668   9.164 -16.406  1.00 53.41           O  
ATOM    547  N   PHE A  74      -5.156  10.008 -12.523  1.00 54.09           N  
ATOM    548  CA  PHE A  74      -5.875  11.250 -12.281  1.00 54.09           C  
ATOM    549  C   PHE A  74      -4.934  12.445 -12.375  1.00 54.09           C  
ATOM    550  CB  PHE A  74      -6.551  11.219 -10.906  1.00 54.09           C  
ATOM    551  O   PHE A  74      -3.754  12.344 -12.031  1.00 54.09           O  
ATOM    552  CG  PHE A  74      -7.203   9.906 -10.578  1.00 54.09           C  
ATOM    553  CD1 PHE A  74      -8.469   9.594 -11.070  1.00 54.09           C  
ATOM    554  CD2 PHE A  74      -6.547   8.969  -9.789  1.00 54.09           C  
ATOM    555  CE1 PHE A  74      -9.070   8.375 -10.766  1.00 54.09           C  
ATOM    556  CE2 PHE A  74      -7.145   7.750  -9.484  1.00 54.09           C  
ATOM    557  CZ  PHE A  74      -8.406   7.457  -9.969  1.00 54.09           C  
ATOM    558  N   SER A  75      -4.992  13.211 -13.438  1.00 50.69           N  
ATOM    559  CA  SER A  75      -4.297  14.492 -13.523  1.00 50.69           C  
ATOM    560  C   SER A  75      -4.238  15.188 -12.172  1.00 50.69           C  
ATOM    561  CB  SER A  75      -4.984  15.406 -14.547  1.00 50.69           C  
ATOM    562  O   SER A  75      -5.266  15.383 -11.523  1.00 50.69           O  
ATOM    563  OG  SER A  75      -4.027  16.047 -15.367  1.00 50.69           O  
ATOM    564  N   ILE A  76      -3.352  15.008 -11.297  1.00 51.09           N  
ATOM    565  CA  ILE A  76      -3.256  15.859 -10.117  1.00 51.09           C  
ATOM    566  C   ILE A  76      -3.109  17.312 -10.531  1.00 51.09           C  
ATOM    567  CB  ILE A  76      -2.072  15.438  -9.211  1.00 51.09           C  
ATOM    568  O   ILE A  76      -3.197  18.219  -9.695  1.00 51.09           O  
ATOM    569  CG1 ILE A  76      -2.139  13.938  -8.906  1.00 51.09           C  
ATOM    570  CG2 ILE A  76      -2.059  16.250  -7.922  1.00 51.09           C  
ATOM    571  CD1 ILE A  76      -0.905  13.391  -8.203  1.00 51.09           C  
ATOM    572  N   ARG A  77      -2.883  17.516 -11.891  1.00 50.00           N  
ATOM    573  CA  ARG A  77      -2.654  18.922 -12.188  1.00 50.00           C  
ATOM    574  C   ARG A  77      -3.969  19.703 -12.219  1.00 50.00           C  
ATOM    575  CB  ARG A  77      -1.925  19.078 -13.531  1.00 50.00           C  
ATOM    576  O   ARG A  77      -3.975  20.938 -12.109  1.00 50.00           O  
ATOM    577  CG  ARG A  77      -0.625  19.859 -13.438  1.00 50.00           C  
ATOM    578  CD  ARG A  77       0.187  19.766 -14.719  1.00 50.00           C  
ATOM    579  NE  ARG A  77       1.378  20.609 -14.672  1.00 50.00           N  
ATOM    580  NH1 ARG A  77       2.242  19.859 -16.672  1.00 50.00           N  
ATOM    581  NH2 ARG A  77       3.367  21.438 -15.461  1.00 50.00           N  
ATOM    582  CZ  ARG A  77       2.326  20.625 -15.602  1.00 50.00           C  
ATOM    583  N   SER A  78      -5.141  19.141 -12.406  1.00 52.28           N  
ATOM    584  CA  SER A  78      -6.242  20.094 -12.430  1.00 52.28           C  
ATOM    585  C   SER A  78      -6.602  20.562 -11.023  1.00 52.28           C  
ATOM    586  CB  SER A  78      -7.473  19.484 -13.102  1.00 52.28           C  
ATOM    587  O   SER A  78      -7.082  21.672 -10.844  1.00 52.28           O  
ATOM    588  OG  SER A  78      -7.469  18.062 -12.969  1.00 52.28           O  
ATOM    589  N   ASN A  79      -5.961  19.938  -9.914  1.00 46.06           N  
ATOM    590  CA  ASN A  79      -6.395  20.531  -8.656  1.00 46.06           C  
ATOM    591  C   ASN A  79      -5.203  20.938  -7.789  1.00 46.06           C  
ATOM    592  CB  ASN A  79      -7.305  19.578  -7.891  1.00 46.06           C  
ATOM    593  O   ASN A  79      -5.363  21.203  -6.598  1.00 46.06           O  
ATOM    594  CG  ASN A  79      -8.617  19.312  -8.609  1.00 46.06           C  
ATOM    595  ND2 ASN A  79      -9.383  18.344  -8.117  1.00 46.06           N  
ATOM    596  OD1 ASN A  79      -8.930  19.969  -9.609  1.00 46.06           O  
ATOM    597  N   ALA A  80      -3.975  20.875  -8.391  1.00 43.50           N  
ATOM    598  CA  ALA A  80      -2.877  21.250  -7.508  1.00 43.50           C  
ATOM    599  C   ALA A  80      -2.857  22.766  -7.277  1.00 43.50           C  
ATOM    600  CB  ALA A  80      -1.541  20.797  -8.086  1.00 43.50           C  
ATOM    601  O   ALA A  80      -2.979  23.547  -8.227  1.00 43.50           O  
ATOM    602  N   VAL A  81      -3.668  23.234  -6.367  1.00 49.00           N  
ATOM    603  CA  VAL A  81      -3.633  24.562  -5.754  1.00 49.00           C  
ATOM    604  C   VAL A  81      -2.188  25.047  -5.648  1.00 49.00           C  
ATOM    605  CB  VAL A  81      -4.297  24.562  -4.359  1.00 49.00           C  
ATOM    606  O   VAL A  81      -1.300  24.281  -5.254  1.00 49.00           O  
ATOM    607  CG1 VAL A  81      -4.176  25.938  -3.701  1.00 49.00           C  
ATOM    608  CG2 VAL A  81      -5.762  24.141  -4.469  1.00 49.00           C  
ATOM    609  N   LYS A  82      -1.600  25.750  -6.668  1.00 49.31           N  
ATOM    610  CA  LYS A  82      -0.387  26.562  -6.645  1.00 49.31           C  
ATOM    611  C   LYS A  82      -0.245  27.297  -5.320  1.00 49.31           C  
ATOM    612  CB  LYS A  82      -0.389  27.547  -7.809  1.00 49.31           C  
ATOM    613  O   LYS A  82      -1.198  27.922  -4.848  1.00 49.31           O  
ATOM    614  CG  LYS A  82      -0.281  26.906  -9.180  1.00 49.31           C  
ATOM    615  CD  LYS A  82      -0.089  27.938 -10.273  1.00 49.31           C  
ATOM    616  CE  LYS A  82       0.135  27.297 -11.633  1.00 49.31           C  
ATOM    617  NZ  LYS A  82      -0.076  28.250 -12.758  1.00 49.31           N  
ATOM    618  N   THR A  83       0.299  26.734  -4.289  1.00 49.22           N  
ATOM    619  CA  THR A  83       0.549  27.547  -3.100  1.00 49.22           C  
ATOM    620  C   THR A  83       1.787  28.422  -3.287  1.00 49.22           C  
ATOM    621  CB  THR A  83       0.727  26.656  -1.853  1.00 49.22           C  
ATOM    622  O   THR A  83       2.711  28.047  -4.012  1.00 49.22           O  
ATOM    623  CG2 THR A  83      -0.411  25.641  -1.729  1.00 49.22           C  
ATOM    624  OG1 THR A  83       1.969  25.953  -1.950  1.00 49.22           O  
ATOM    625  N   ASN A  84       1.621  29.734  -3.443  1.00 51.19           N  
ATOM    626  CA  ASN A  84       2.611  30.812  -3.324  1.00 51.19           C  
ATOM    627  C   ASN A  84       3.461  30.641  -2.068  1.00 51.19           C  
ATOM    628  CB  ASN A  84       1.929  32.188  -3.332  1.00 51.19           C  
ATOM    629  O   ASN A  84       2.957  30.234  -1.021  1.00 51.19           O  
ATOM    630  CG  ASN A  84       1.129  32.438  -4.598  1.00 51.19           C  
ATOM    631  ND2 ASN A  84      -0.044  33.031  -4.445  1.00 51.19           N  
ATOM    632  OD1 ASN A  84       1.561  32.062  -5.695  1.00 51.19           O  
ATOM    633  N   ALA A  85       4.699  30.172  -2.205  1.00 59.66           N  
ATOM    634  CA  ALA A  85       5.738  30.094  -1.182  1.00 59.66           C  
ATOM    635  C   ALA A  85       5.613  31.250  -0.191  1.00 59.66           C  
ATOM    636  CB  ALA A  85       7.125  30.094  -1.825  1.00 59.66           C  
ATOM    637  O   ALA A  85       6.035  31.141   0.962  1.00 59.66           O  
ATOM    638  N   ASP A  86       4.840  32.219  -0.587  1.00 56.91           N  
ATOM    639  CA  ASP A  86       4.840  33.344   0.338  1.00 56.91           C  
ATOM    640  C   ASP A  86       3.646  33.281   1.288  1.00 56.91           C  
ATOM    641  CB  ASP A  86       4.824  34.688  -0.431  1.00 56.91           C  
ATOM    642  O   ASP A  86       3.588  34.031   2.273  1.00 56.91           O  
ATOM    643  CG  ASP A  86       6.148  35.406  -0.363  1.00 56.91           C  
ATOM    644  OD1 ASP A  86       7.000  35.062   0.481  1.00 56.91           O  
ATOM    645  OD2 ASP A  86       6.340  36.344  -1.158  1.00 56.91           O  
ATOM    646  N   ALA A  87       2.867  32.250   1.230  1.00 50.97           N  
ATOM    647  CA  ALA A  87       1.750  32.188   2.170  1.00 50.97           C  
ATOM    648  C   ALA A  87       1.829  30.953   3.045  1.00 50.97           C  
ATOM    649  CB  ALA A  87       0.421  32.219   1.418  1.00 50.97           C  
ATOM    650  O   ALA A  87       1.419  29.859   2.629  1.00 50.97           O  
ATOM    651  N   GLY A  88       3.043  30.547   3.469  1.00 40.19           N  
ATOM    652  CA  GLY A  88       3.293  29.484   4.430  1.00 40.19           C  
ATOM    653  C   GLY A  88       2.443  29.594   5.680  1.00 40.19           C  
ATOM    654  O   GLY A  88       2.145  30.703   6.137  1.00 40.19           O  
ATOM    655  N   VAL A  89       1.231  28.953   5.723  1.00 50.12           N  
ATOM    656  CA  VAL A  89       0.492  28.859   6.977  1.00 50.12           C  
ATOM    657  C   VAL A  89       1.301  28.062   7.996  1.00 50.12           C  
ATOM    658  CB  VAL A  89      -0.896  28.219   6.773  1.00 50.12           C  
ATOM    659  O   VAL A  89       1.853  27.000   7.672  1.00 50.12           O  
ATOM    660  CG1 VAL A  89      -1.982  29.031   7.465  1.00 50.12           C  
ATOM    661  CG2 VAL A  89      -1.199  28.062   5.281  1.00 50.12           C  
ATOM    662  N   SER A  90       2.086  28.734   8.867  1.00 47.72           N  
ATOM    663  CA  SER A  90       2.656  28.359  10.156  1.00 47.72           C  
ATOM    664  C   SER A  90       1.780  27.328  10.867  1.00 47.72           C  
ATOM    665  CB  SER A  90       2.842  29.578  11.047  1.00 47.72           C  
ATOM    666  O   SER A  90       0.561  27.500  10.945  1.00 47.72           O  
ATOM    667  OG  SER A  90       3.508  29.234  12.250  1.00 47.72           O  
ATOM    668  N   MET A  91       2.131  26.000  10.906  1.00 53.91           N  
ATOM    669  CA  MET A  91       1.595  24.812  11.562  1.00 53.91           C  
ATOM    670  C   MET A  91       1.569  24.984  13.078  1.00 53.91           C  
ATOM    671  CB  MET A  91       2.418  23.578  11.195  1.00 53.91           C  
ATOM    672  O   MET A  91       1.074  24.125  13.805  1.00 53.91           O  
ATOM    673  CG  MET A  91       2.236  23.125   9.758  1.00 53.91           C  
ATOM    674  SD  MET A  91       0.566  22.438   9.438  1.00 53.91           S  
ATOM    675  CE  MET A  91       0.019  23.531   8.094  1.00 53.91           C  
ATOM    676  N   ASP A  92       1.941  26.281  13.523  1.00 47.41           N  
ATOM    677  CA  ASP A  92       1.937  26.266  14.984  1.00 47.41           C  
ATOM    678  C   ASP A  92       0.810  27.141  15.539  1.00 47.41           C  
ATOM    679  CB  ASP A  92       3.285  26.750  15.531  1.00 47.41           C  
ATOM    680  O   ASP A  92       0.663  27.281  16.750  1.00 47.41           O  
ATOM    681  CG  ASP A  92       4.430  25.812  15.188  1.00 47.41           C  
ATOM    682  OD1 ASP A  92       4.176  24.625  14.898  1.00 47.41           O  
ATOM    683  OD2 ASP A  92       5.594  26.266  15.203  1.00 47.41           O  
ATOM    684  N   SER A  93      -0.381  27.297  14.883  1.00 40.19           N  
ATOM    685  CA  SER A  93      -1.421  27.906  15.703  1.00 40.19           C  
ATOM    686  C   SER A  93      -2.623  26.984  15.859  1.00 40.19           C  
ATOM    687  CB  SER A  93      -1.866  29.234  15.078  1.00 40.19           C  
ATOM    688  O   SER A  93      -3.061  26.359  14.898  1.00 40.19           O  
ATOM    689  OG  SER A  93      -0.788  30.156  15.023  1.00 40.19           O  
ATOM    690  N   SER A  94      -2.732  26.219  16.953  1.00 38.34           N  
ATOM    691  CA  SER A  94      -3.594  26.094  18.125  1.00 38.34           C  
ATOM    692  C   SER A  94      -5.059  25.969  17.719  1.00 38.34           C  
ATOM    693  CB  SER A  94      -3.416  27.297  19.047  1.00 38.34           C  
ATOM    694  O   SER A  94      -5.508  26.609  16.781  1.00 38.34           O  
ATOM    695  OG  SER A  94      -4.625  27.594  19.734  1.00 38.34           O  
ATOM    696  N   ALA A  95      -5.609  24.672  17.812  1.00 41.38           N  
ATOM    697  CA  ALA A  95      -6.883  24.219  18.359  1.00 41.38           C  
ATOM    698  C   ALA A  95      -8.055  24.984  17.750  1.00 41.38           C  
ATOM    699  CB  ALA A  95      -6.883  24.375  19.891  1.00 41.38           C  
ATOM    700  O   ALA A  95      -9.055  25.234  18.422  1.00 41.38           O  
ATOM    701  N   GLN A  96      -8.031  25.203  16.484  1.00 39.72           N  
ATOM    702  CA  GLN A  96      -9.328  25.625  15.938  1.00 39.72           C  
ATOM    703  C   GLN A  96      -9.953  24.516  15.094  1.00 39.72           C  
ATOM    704  CB  GLN A  96      -9.172  26.891  15.102  1.00 39.72           C  
ATOM    705  O   GLN A  96      -9.305  23.953  14.203  1.00 39.72           O  
ATOM    706  CG  GLN A  96     -10.492  27.609  14.828  1.00 39.72           C  
ATOM    707  CD  GLN A  96     -10.367  29.109  14.883  1.00 39.72           C  
ATOM    708  NE2 GLN A  96     -11.492  29.797  15.047  1.00 39.72           N  
ATOM    709  OE1 GLN A  96      -9.266  29.656  14.781  1.00 39.72           O  
ATOM    710  N   SER A  97     -10.469  23.453  15.703  1.00 36.81           N  
ATOM    711  CA  SER A  97     -11.516  22.516  15.312  1.00 36.81           C  
ATOM    712  C   SER A  97     -12.117  22.875  13.961  1.00 36.81           C  
ATOM    713  CB  SER A  97     -12.617  22.469  16.375  1.00 36.81           C  
ATOM    714  O   SER A  97     -12.391  24.047  13.695  1.00 36.81           O  
ATOM    715  OG  SER A  97     -13.234  23.734  16.516  1.00 36.81           O  
ATOM    716  N   ARG A  98     -11.383  22.672  12.930  1.00 38.78           N  
ATOM    717  CA  ARG A  98     -11.805  22.531  11.539  1.00 38.78           C  
ATOM    718  C   ARG A  98     -13.305  22.250  11.445  1.00 38.78           C  
ATOM    719  CB  ARG A  98     -11.023  21.406  10.852  1.00 38.78           C  
ATOM    720  O   ARG A  98     -13.828  21.391  12.156  1.00 38.78           O  
ATOM    721  CG  ARG A  98      -9.609  21.797  10.453  1.00 38.78           C  
ATOM    722  CD  ARG A  98      -9.125  21.016   9.242  1.00 38.78           C  
ATOM    723  NE  ARG A  98      -7.719  21.281   8.953  1.00 38.78           N  
ATOM    724  NH1 ARG A  98      -7.570  19.750   7.227  1.00 38.78           N  
ATOM    725  NH2 ARG A  98      -5.738  20.984   7.828  1.00 38.78           N  
ATOM    726  CZ  ARG A  98      -7.012  20.672   8.000  1.00 38.78           C  
ATOM    727  N   LEU A  99     -14.125  23.234  11.359  1.00 40.81           N  
ATOM    728  CA  LEU A  99     -15.492  23.281  10.867  1.00 40.81           C  
ATOM    729  C   LEU A  99     -15.680  22.344   9.680  1.00 40.81           C  
ATOM    730  CB  LEU A  99     -15.859  24.719  10.453  1.00 40.81           C  
ATOM    731  O   LEU A  99     -14.969  22.453   8.680  1.00 40.81           O  
ATOM    732  CG  LEU A  99     -16.281  25.656  11.578  1.00 40.81           C  
ATOM    733  CD1 LEU A  99     -15.734  27.062  11.328  1.00 40.81           C  
ATOM    734  CD2 LEU A  99     -17.797  25.688  11.711  1.00 40.81           C  
ATOM    735  N   SER A 100     -15.617  21.062   9.836  1.00 37.44           N  
ATOM    736  CA  SER A 100     -15.984  19.969   8.938  1.00 37.44           C  
ATOM    737  C   SER A 100     -17.141  20.375   8.031  1.00 37.44           C  
ATOM    738  CB  SER A 100     -16.359  18.719   9.727  1.00 37.44           C  
ATOM    739  O   SER A 100     -18.188  20.828   8.508  1.00 37.44           O  
ATOM    740  OG  SER A 100     -16.719  17.672   8.852  1.00 37.44           O  
ATOM    741  N   SER A 101     -16.938  21.234   7.035  1.00 40.00           N  
ATOM    742  CA  SER A 101     -17.672  21.344   5.777  1.00 40.00           C  
ATOM    743  C   SER A 101     -18.031  19.969   5.230  1.00 40.00           C  
ATOM    744  CB  SER A 101     -16.844  22.109   4.742  1.00 40.00           C  
ATOM    745  O   SER A 101     -17.266  19.016   5.359  1.00 40.00           O  
ATOM    746  OG  SER A 101     -15.719  21.359   4.336  1.00 40.00           O  
ATOM    747  N   ASP A 102     -19.203  19.547   5.625  1.00 42.91           N  
ATOM    748  CA  ASP A 102     -20.188  18.609   5.105  1.00 42.91           C  
ATOM    749  C   ASP A 102     -19.906  18.281   3.635  1.00 42.91           C  
ATOM    750  CB  ASP A 102     -21.594  19.156   5.273  1.00 42.91           C  
ATOM    751  O   ASP A 102     -20.281  19.062   2.750  1.00 42.91           O  
ATOM    752  CG  ASP A 102     -22.516  18.203   6.004  1.00 42.91           C  
ATOM    753  OD1 ASP A 102     -22.109  17.062   6.309  1.00 42.91           O  
ATOM    754  OD2 ASP A 102     -23.672  18.594   6.277  1.00 42.91           O  
ATOM    755  N   ILE A 103     -18.641  18.125   3.188  1.00 41.34           N  
ATOM    756  CA  ILE A 103     -18.391  17.516   1.879  1.00 41.34           C  
ATOM    757  C   ILE A 103     -18.422  16.000   1.993  1.00 41.34           C  
ATOM    758  CB  ILE A 103     -17.047  18.000   1.283  1.00 41.34           C  
ATOM    759  O   ILE A 103     -17.734  15.430   2.848  1.00 41.34           O  
ATOM    760  CG1 ILE A 103     -17.203  19.391   0.678  1.00 41.34           C  
ATOM    761  CG2 ILE A 103     -16.547  17.000   0.238  1.00 41.34           C  
ATOM    762  CD1 ILE A 103     -16.891  20.531   1.649  1.00 41.34           C  
ATOM    763  N   GLY A 104     -19.594  15.484   2.174  1.00 37.84           N  
ATOM    764  CA  GLY A 104     -20.250  14.297   1.643  1.00 37.84           C  
ATOM    765  C   GLY A 104     -19.547  13.008   2.027  1.00 37.84           C  
ATOM    766  O   GLY A 104     -18.531  12.648   1.437  1.00 37.84           O  
ATOM    767  N   CYS A 105     -18.969  12.906   3.281  1.00 38.81           N  
ATOM    768  CA  CYS A 105     -18.422  11.648   3.793  1.00 38.81           C  
ATOM    769  C   CYS A 105     -19.500  10.578   3.840  1.00 38.81           C  
ATOM    770  CB  CYS A 105     -17.828  11.852   5.188  1.00 38.81           C  
ATOM    771  O   CYS A 105     -20.641  10.844   4.246  1.00 38.81           O  
ATOM    772  SG  CYS A 105     -16.062  12.188   5.180  1.00 38.81           S  
ATOM    773  N   ASP A 106     -19.672   9.789   2.824  1.00 38.38           N  
ATOM    774  CA  ASP A 106     -20.422   8.539   2.666  1.00 38.38           C  
ATOM    775  C   ASP A 106     -20.547   7.809   4.000  1.00 38.38           C  
ATOM    776  CB  ASP A 106     -19.734   7.637   1.636  1.00 38.38           C  
ATOM    777  O   ASP A 106     -19.547   7.375   4.578  1.00 38.38           O  
ATOM    778  CG  ASP A 106     -20.719   6.887   0.762  1.00 38.38           C  
ATOM    779  OD1 ASP A 106     -21.938   7.133   0.872  1.00 38.38           O  
ATOM    780  OD2 ASP A 106     -20.281   6.039  -0.043  1.00 38.38           O  
ATOM    781  N   GLN A 107     -21.188   8.352   5.051  1.00 40.09           N  
ATOM    782  CA  GLN A 107     -21.578   7.754   6.324  1.00 40.09           C  
ATOM    783  C   GLN A 107     -22.266   6.402   6.113  1.00 40.09           C  
ATOM    784  CB  GLN A 107     -22.500   8.695   7.098  1.00 40.09           C  
ATOM    785  O   GLN A 107     -23.203   6.293   5.324  1.00 40.09           O  
ATOM    786  CG  GLN A 107     -22.688   8.312   8.562  1.00 40.09           C  
ATOM    787  CD  GLN A 107     -23.234   9.445   9.398  1.00 40.09           C  
ATOM    788  NE2 GLN A 107     -22.781   9.539  10.648  1.00 40.09           N  
ATOM    789  OE1 GLN A 107     -24.062  10.242   8.930  1.00 40.09           O  
ATOM    790  N   MET A 108     -21.547   5.383   6.074  1.00 43.62           N  
ATOM    791  CA  MET A 108     -22.016   4.004   6.117  1.00 43.62           C  
ATOM    792  C   MET A 108     -22.625   3.680   7.484  1.00 43.62           C  
ATOM    793  CB  MET A 108     -20.891   3.027   5.797  1.00 43.62           C  
ATOM    794  O   MET A 108     -22.047   4.027   8.516  1.00 43.62           O  
ATOM    795  CG  MET A 108     -20.219   3.289   4.457  1.00 43.62           C  
ATOM    796  SD  MET A 108     -21.234   2.709   3.039  1.00 43.62           S  
ATOM    797  CE  MET A 108     -20.672   0.986   2.932  1.00 43.62           C  
ATOM    798  N   ASP A 109     -23.906   3.871   7.652  1.00 44.81           N  
ATOM    799  CA  ASP A 109     -24.766   3.502   8.773  1.00 44.81           C  
ATOM    800  C   ASP A 109     -24.812   1.986   8.961  1.00 44.81           C  
ATOM    801  CB  ASP A 109     -26.188   4.047   8.570  1.00 44.81           C  
ATOM    802  O   ASP A 109     -25.047   1.247   8.000  1.00 44.81           O  
ATOM    803  CG  ASP A 109     -26.781   4.633   9.844  1.00 44.81           C  
ATOM    804  OD1 ASP A 109     -26.094   4.668  10.883  1.00 44.81           O  
ATOM    805  OD2 ASP A 109     -27.953   5.066   9.797  1.00 44.81           O  
ATOM    806  N   PHE A 110     -24.016   1.410   9.820  1.00 48.50           N  
ATOM    807  CA  PHE A 110     -24.250   0.009  10.156  1.00 48.50           C  
ATOM    808  C   PHE A 110     -25.297  -0.123  11.250  1.00 48.50           C  
ATOM    809  CB  PHE A 110     -22.938  -0.654  10.602  1.00 48.50           C  
ATOM    810  O   PHE A 110     -25.312   0.662  12.203  1.00 48.50           O  
ATOM    811  CG  PHE A 110     -21.859  -0.634   9.547  1.00 48.50           C  
ATOM    812  CD1 PHE A 110     -21.828  -1.594   8.547  1.00 48.50           C  
ATOM    813  CD2 PHE A 110     -20.875   0.345   9.562  1.00 48.50           C  
ATOM    814  CE1 PHE A 110     -20.828  -1.578   7.570  1.00 48.50           C  
ATOM    815  CE2 PHE A 110     -19.875   0.368   8.594  1.00 48.50           C  
ATOM    816  CZ  PHE A 110     -19.859  -0.595   7.602  1.00 48.50           C  
ATOM    817  N   SER A 111     -26.562  -0.393  10.891  1.00 45.25           N  
ATOM    818  CA  SER A 111     -27.594  -0.767  11.867  1.00 45.25           C  
ATOM    819  C   SER A 111     -27.406  -2.209  12.328  1.00 45.25           C  
ATOM    820  CB  SER A 111     -28.984  -0.580  11.273  1.00 45.25           C  
ATOM    821  O   SER A 111     -27.156  -3.100  11.516  1.00 45.25           O  
ATOM    822  OG  SER A 111     -29.047  -1.068   9.945  1.00 45.25           O  
ATOM    823  N   LEU A 112     -26.891  -2.436  13.492  1.00 47.16           N  
ATOM    824  CA  LEU A 112     -26.906  -3.756  14.109  1.00 47.16           C  
ATOM    825  C   LEU A 112     -28.250  -4.020  14.789  1.00 47.16           C  
ATOM    826  CB  LEU A 112     -25.766  -3.891  15.125  1.00 47.16           C  
ATOM    827  O   LEU A 112     -28.766  -3.158  15.500  1.00 47.16           O  
ATOM    828  CG  LEU A 112     -24.359  -3.713  14.586  1.00 47.16           C  
ATOM    829  CD1 LEU A 112     -23.344  -3.682  15.734  1.00 47.16           C  
ATOM    830  CD2 LEU A 112     -24.016  -4.828  13.602  1.00 47.16           C  
ATOM    831  N   ASN A 113     -29.234  -4.547  14.078  1.00 55.91           N  
ATOM    832  CA  ASN A 113     -30.531  -4.988  14.547  1.00 55.91           C  
ATOM    833  C   ASN A 113     -30.438  -5.703  15.898  1.00 55.91           C  
ATOM    834  CB  ASN A 113     -31.203  -5.898  13.516  1.00 55.91           C  
ATOM    835  O   ASN A 113     -31.453  -6.051  16.500  1.00 55.91           O  
ATOM    836  CG  ASN A 113     -31.297  -5.254  12.148  1.00 55.91           C  
ATOM    837  ND2 ASN A 113     -32.125  -5.828  11.281  1.00 55.91           N  
ATOM    838  OD1 ASN A 113     -30.641  -4.242  11.875  1.00 55.91           O  
ATOM    839  N   LYS A 114     -29.266  -5.492  16.594  1.00 48.91           N  
ATOM    840  CA  LYS A 114     -29.375  -6.102  17.922  1.00 48.91           C  
ATOM    841  C   LYS A 114     -28.859  -5.164  19.016  1.00 48.91           C  
ATOM    842  CB  LYS A 114     -28.625  -7.430  17.969  1.00 48.91           C  
ATOM    843  O   LYS A 114     -27.812  -4.535  18.844  1.00 48.91           O  
ATOM    844  CG  LYS A 114     -29.484  -8.648  17.672  1.00 48.91           C  
ATOM    845  CD  LYS A 114     -28.641  -9.906  17.531  1.00 48.91           C  
ATOM    846  CE  LYS A 114     -29.500 -11.125  17.219  1.00 48.91           C  
ATOM    847  NZ  LYS A 114     -29.078 -12.328  17.984  1.00 48.91           N  
ATOM    848  N   GLY A 115     -29.625  -4.105  19.359  1.00 41.84           N  
ATOM    849  CA  GLY A 115     -29.844  -3.311  20.562  1.00 41.84           C  
ATOM    850  C   GLY A 115     -28.578  -3.113  21.375  1.00 41.84           C  
ATOM    851  O   GLY A 115     -28.078  -4.059  22.000  1.00 41.84           O  
ATOM    852  N   ILE A 116     -27.547  -2.408  20.906  1.00 44.72           N  
ATOM    853  CA  ILE A 116     -26.453  -2.145  21.828  1.00 44.72           C  
ATOM    854  C   ILE A 116     -26.594  -0.735  22.406  1.00 44.72           C  
ATOM    855  CB  ILE A 116     -25.078  -2.309  21.141  1.00 44.72           C  
ATOM    856  O   ILE A 116     -26.812   0.225  21.656  1.00 44.72           O  
ATOM    857  CG1 ILE A 116     -24.938  -3.727  20.578  1.00 44.72           C  
ATOM    858  CG2 ILE A 116     -23.953  -1.990  22.125  1.00 44.72           C  
ATOM    859  CD1 ILE A 116     -23.688  -3.926  19.719  1.00 44.72           C  
ATOM    860  N   LYS A 117     -26.953  -0.576  23.625  1.00 43.59           N  
ATOM    861  CA  LYS A 117     -26.969   0.615  24.469  1.00 43.59           C  
ATOM    862  C   LYS A 117     -25.547   1.119  24.734  1.00 43.59           C  
ATOM    863  CB  LYS A 117     -27.672   0.325  25.797  1.00 43.59           C  
ATOM    864  O   LYS A 117     -24.688   0.367  25.203  1.00 43.59           O  
ATOM    865  CG  LYS A 117     -28.828   1.268  26.109  1.00 43.59           C  
ATOM    866  CD  LYS A 117     -29.422   0.994  27.484  1.00 43.59           C  
ATOM    867  CE  LYS A 117     -30.609   1.893  27.766  1.00 43.59           C  
ATOM    868  NZ  LYS A 117     -31.000   1.861  29.203  1.00 43.59           N  
ATOM    869  N   ILE A 118     -25.172   2.193  24.094  1.00 44.28           N  
ATOM    870  CA  ILE A 118     -23.891   2.898  24.203  1.00 44.28           C  
ATOM    871  C   ILE A 118     -24.031   4.074  25.172  1.00 44.28           C  
ATOM    872  CB  ILE A 118     -23.406   3.393  22.812  1.00 44.28           C  
ATOM    873  O   ILE A 118     -24.922   4.914  25.000  1.00 44.28           O  
ATOM    874  CG1 ILE A 118     -23.297   2.217  21.844  1.00 44.28           C  
ATOM    875  CG2 ILE A 118     -22.078   4.137  22.953  1.00 44.28           C  
ATOM    876  CD1 ILE A 118     -23.016   2.631  20.406  1.00 44.28           C  
ATOM    877  N   ASP A 119     -23.547   4.043  26.422  1.00 44.47           N  
ATOM    878  CA  ASP A 119     -23.406   5.168  27.344  1.00 44.47           C  
ATOM    879  C   ASP A 119     -22.000   5.770  27.250  1.00 44.47           C  
ATOM    880  CB  ASP A 119     -23.703   4.734  28.781  1.00 44.47           C  
ATOM    881  O   ASP A 119     -21.000   5.055  27.375  1.00 44.47           O  
ATOM    882  CG  ASP A 119     -25.188   4.582  29.047  1.00 44.47           C  
ATOM    883  OD1 ASP A 119     -26.000   5.285  28.406  1.00 44.47           O  
ATOM    884  OD2 ASP A 119     -25.547   3.762  29.922  1.00 44.47           O  
ATOM    885  N   ALA A 120     -21.859   6.840  26.469  1.00 41.75           N  
ATOM    886  CA  ALA A 120     -20.641   7.609  26.203  1.00 41.75           C  
ATOM    887  C   ALA A 120     -20.391   8.609  27.328  1.00 41.75           C  
ATOM    888  CB  ALA A 120     -20.750   8.328  24.859  1.00 41.75           C  
ATOM    889  O   ALA A 120     -21.188   9.531  27.547  1.00 41.75           O  
ATOM    890  N   THR A 121     -19.922   8.273  28.547  1.00 41.22           N  
ATOM    891  CA  THR A 121     -19.391   9.297  29.438  1.00 41.22           C  
ATOM    892  C   THR A 121     -17.906   9.539  29.172  1.00 41.22           C  
ATOM    893  CB  THR A 121     -19.594   8.914  30.922  1.00 41.22           C  
ATOM    894  O   THR A 121     -17.219   8.648  28.672  1.00 41.22           O  
ATOM    895  CG2 THR A 121     -21.078   8.766  31.250  1.00 41.22           C  
ATOM    896  OG1 THR A 121     -18.922   7.676  31.188  1.00 41.22           O  
ATOM    897  N   LEU A 122     -17.516  10.812  28.891  1.00 43.88           N  
ATOM    898  CA  LEU A 122     -16.391  11.719  28.672  1.00 43.88           C  
ATOM    899  C   LEU A 122     -15.102  11.133  29.234  1.00 43.88           C  
ATOM    900  CB  LEU A 122     -16.672  13.078  29.312  1.00 43.88           C  
ATOM    901  O   LEU A 122     -14.008  11.531  28.828  1.00 43.88           O  
ATOM    902  CG  LEU A 122     -17.438  14.086  28.469  1.00 43.88           C  
ATOM    903  CD1 LEU A 122     -17.922  15.250  29.328  1.00 43.88           C  
ATOM    904  CD2 LEU A 122     -16.578  14.594  27.312  1.00 43.88           C  
ATOM    905  N   ASP A 123     -15.016   9.781  29.438  1.00 47.28           N  
ATOM    906  CA  ASP A 123     -13.711   9.133  29.547  1.00 47.28           C  
ATOM    907  C   ASP A 123     -13.719   7.770  28.859  1.00 47.28           C  
ATOM    908  CB  ASP A 123     -13.328   8.969  31.031  1.00 47.28           C  
ATOM    909  O   ASP A 123     -14.508   6.891  29.219  1.00 47.28           O  
ATOM    910  CG  ASP A 123     -12.828  10.266  31.656  1.00 47.28           C  
ATOM    911  OD1 ASP A 123     -12.422  11.180  30.906  1.00 47.28           O  
ATOM    912  OD2 ASP A 123     -12.852  10.359  32.906  1.00 47.28           O  
ATOM    913  N   SER A 124     -13.977   7.637  27.547  1.00 36.91           N  
ATOM    914  CA  SER A 124     -14.359   6.738  26.453  1.00 36.91           C  
ATOM    915  C   SER A 124     -13.766   5.348  26.656  1.00 36.91           C  
ATOM    916  CB  SER A 124     -13.898   7.305  25.109  1.00 36.91           C  
ATOM    917  O   SER A 124     -12.555   5.191  26.781  1.00 36.91           O  
ATOM    918  OG  SER A 124     -14.625   8.477  24.797  1.00 36.91           O  
ATOM    919  N   SER A 125     -14.281   4.438  27.531  1.00 39.44           N  
ATOM    920  CA  SER A 125     -13.898   3.037  27.375  1.00 39.44           C  
ATOM    921  C   SER A 125     -15.086   2.186  26.953  1.00 39.44           C  
ATOM    922  CB  SER A 125     -13.305   2.490  28.672  1.00 39.44           C  
ATOM    923  O   SER A 125     -16.219   2.459  27.344  1.00 39.44           O  
ATOM    924  OG  SER A 125     -14.281   2.439  29.688  1.00 39.44           O  
ATOM    925  N   ILE A 126     -15.039   1.601  25.703  1.00 46.47           N  
ATOM    926  CA  ILE A 126     -15.969   0.687  25.062  1.00 46.47           C  
ATOM    927  C   ILE A 126     -15.711  -0.740  25.531  1.00 46.47           C  
ATOM    928  CB  ILE A 126     -15.867   0.768  23.516  1.00 46.47           C  
ATOM    929  O   ILE A 126     -14.562  -1.188  25.578  1.00 46.47           O  
ATOM    930  CG1 ILE A 126     -16.734   1.916  22.984  1.00 46.47           C  
ATOM    931  CG2 ILE A 126     -16.266  -0.564  22.891  1.00 46.47           C  
ATOM    932  CD1 ILE A 126     -16.453   2.264  21.531  1.00 46.47           C  
ATOM    933  N   SER A 127     -16.625  -1.307  26.406  1.00 42.09           N  
ATOM    934  CA  SER A 127     -16.547  -2.719  26.766  1.00 42.09           C  
ATOM    935  C   SER A 127     -17.641  -3.529  26.078  1.00 42.09           C  
ATOM    936  CB  SER A 127     -16.656  -2.891  28.281  1.00 42.09           C  
ATOM    937  O   SER A 127     -18.812  -3.129  26.078  1.00 42.09           O  
ATOM    938  OG  SER A 127     -17.906  -3.441  28.641  1.00 42.09           O  
ATOM    939  N   ILE A 128     -17.266  -4.484  25.156  1.00 49.88           N  
ATOM    940  CA  ILE A 128     -18.078  -5.410  24.375  1.00 49.88           C  
ATOM    941  C   ILE A 128     -18.047  -6.793  25.016  1.00 49.88           C  
ATOM    942  CB  ILE A 128     -17.609  -5.496  22.906  1.00 49.88           C  
ATOM    943  O   ILE A 128     -16.969  -7.344  25.266  1.00 49.88           O  
ATOM    944  CG1 ILE A 128     -17.594  -4.102  22.266  1.00 49.88           C  
ATOM    945  CG2 ILE A 128     -18.484  -6.461  22.109  1.00 49.88           C  
ATOM    946  CD1 ILE A 128     -16.844  -4.031  20.953  1.00 49.88           C  
ATOM    947  N   SER A 129     -19.141  -7.266  25.672  1.00 46.81           N  
ATOM    948  CA  SER A 129     -19.219  -8.648  26.156  1.00 46.81           C  
ATOM    949  C   SER A 129     -20.250  -9.445  25.359  1.00 46.81           C  
ATOM    950  CB  SER A 129     -19.562  -8.680  27.641  1.00 46.81           C  
ATOM    951  O   SER A 129     -21.297  -8.922  25.000  1.00 46.81           O  
ATOM    952  OG  SER A 129     -20.328  -7.547  28.000  1.00 46.81           O  
ATOM    953  N   THR A 130     -19.828 -10.531  24.609  1.00 44.84           N  
ATOM    954  CA  THR A 130     -20.656 -11.492  23.906  1.00 44.84           C  
ATOM    955  C   THR A 130     -20.953 -12.703  24.781  1.00 44.84           C  
ATOM    956  CB  THR A 130     -20.000 -11.953  22.594  1.00 44.84           C  
ATOM    957  O   THR A 130     -20.094 -13.148  25.547  1.00 44.84           O  
ATOM    958  CG2 THR A 130     -19.828 -10.789  21.625  1.00 44.84           C  
ATOM    959  OG1 THR A 130     -18.703 -12.508  22.891  1.00 44.84           O  
ATOM    960  N   THR A 131     -22.281 -13.023  25.047  1.00 44.47           N  
ATOM    961  CA  THR A 131     -22.750 -14.250  25.672  1.00 44.47           C  
ATOM    962  C   THR A 131     -22.969 -15.336  24.625  1.00 44.47           C  
ATOM    963  CB  THR A 131     -24.062 -14.016  26.453  1.00 44.47           C  
ATOM    964  O   THR A 131     -23.500 -15.070  23.547  1.00 44.47           O  
ATOM    965  CG2 THR A 131     -23.844 -13.047  27.609  1.00 44.47           C  
ATOM    966  OG1 THR A 131     -25.047 -13.469  25.562  1.00 44.47           O  
ATOM    967  N   SER A 132     -22.000 -16.281  24.422  1.00 42.12           N  
ATOM    968  CA  SER A 132     -22.188 -17.469  23.578  1.00 42.12           C  
ATOM    969  C   SER A 132     -22.891 -18.578  24.344  1.00 42.12           C  
ATOM    970  CB  SER A 132     -20.844 -17.969  23.047  1.00 42.12           C  
ATOM    971  O   SER A 132     -22.594 -18.812  25.516  1.00 42.12           O  
ATOM    972  OG  SER A 132     -19.984 -18.328  24.125  1.00 42.12           O  
ATOM    973  N   LYS A 133     -24.172 -18.797  24.125  1.00 42.25           N  
ATOM    974  CA  LYS A 133     -24.906 -20.016  24.500  1.00 42.25           C  
ATOM    975  C   LYS A 133     -24.453 -21.203  23.656  1.00 42.25           C  
ATOM    976  CB  LYS A 133     -26.406 -19.797  24.344  1.00 42.25           C  
ATOM    977  O   LYS A 133     -24.312 -21.094  22.438  1.00 42.25           O  
ATOM    978  CG  LYS A 133     -26.984 -18.719  25.250  1.00 42.25           C  
ATOM    979  CD  LYS A 133     -28.469 -18.953  25.516  1.00 42.25           C  
ATOM    980  CE  LYS A 133     -29.031 -17.906  26.469  1.00 42.25           C  
ATOM    981  NZ  LYS A 133     -30.500 -18.094  26.688  1.00 42.25           N  
ATOM    982  N   LYS A 134     -23.516 -22.047  24.156  1.00 37.78           N  
ATOM    983  CA  LYS A 134     -23.031 -23.406  23.938  1.00 37.78           C  
ATOM    984  C   LYS A 134     -24.188 -24.344  23.531  1.00 37.78           C  
ATOM    985  CB  LYS A 134     -22.328 -23.953  25.172  1.00 37.78           C  
ATOM    986  O   LYS A 134     -25.109 -24.562  24.312  1.00 37.78           O  
ATOM    987  CG  LYS A 134     -20.875 -23.562  25.281  1.00 37.78           C  
ATOM    988  CD  LYS A 134     -20.188 -24.234  26.469  1.00 37.78           C  
ATOM    989  CE  LYS A 134     -18.734 -23.797  26.609  1.00 37.78           C  
ATOM    990  NZ  LYS A 134     -18.078 -24.422  27.797  1.00 37.78           N  
ATOM    991  N   GLU A 135     -24.750 -24.328  22.344  1.00 35.88           N  
ATOM    992  CA  GLU A 135     -25.656 -25.375  21.891  1.00 35.88           C  
ATOM    993  C   GLU A 135     -24.906 -26.438  21.078  1.00 35.88           C  
ATOM    994  CB  GLU A 135     -26.797 -24.781  21.062  1.00 35.88           C  
ATOM    995  O   GLU A 135     -24.156 -26.109  20.156  1.00 35.88           O  
ATOM    996  CG  GLU A 135     -27.906 -24.156  21.891  1.00 35.88           C  
ATOM    997  CD  GLU A 135     -29.047 -23.625  21.062  1.00 35.88           C  
ATOM    998  OE1 GLU A 135     -30.078 -23.188  21.641  1.00 35.88           O  
ATOM    999  OE2 GLU A 135     -28.938 -23.656  19.812  1.00 35.88           O  
ATOM   1000  N   LYS A 136     -24.438 -27.531  21.688  1.00 31.89           N  
ATOM   1001  CA  LYS A 136     -24.172 -28.953  21.547  1.00 31.89           C  
ATOM   1002  C   LYS A 136     -25.078 -29.578  20.469  1.00 31.89           C  
ATOM   1003  CB  LYS A 136     -24.359 -29.688  22.875  1.00 31.89           C  
ATOM   1004  O   LYS A 136     -26.297 -29.625  20.641  1.00 31.89           O  
ATOM   1005  CG  LYS A 136     -23.250 -29.438  23.875  1.00 31.89           C  
ATOM   1006  CD  LYS A 136     -23.453 -30.266  25.141  1.00 31.89           C  
ATOM   1007  CE  LYS A 136     -22.375 -29.953  26.188  1.00 31.89           C  
ATOM   1008  NZ  LYS A 136     -22.562 -30.766  27.422  1.00 31.89           N  
ATOM   1009  N   SER A 137     -24.891 -29.375  19.172  1.00 34.94           N  
ATOM   1010  CA  SER A 137     -25.562 -30.312  18.266  1.00 34.94           C  
ATOM   1011  C   SER A 137     -24.562 -31.094  17.422  1.00 34.94           C  
ATOM   1012  CB  SER A 137     -26.531 -29.562  17.344  1.00 34.94           C  
ATOM   1013  O   SER A 137     -23.609 -30.531  16.891  1.00 34.94           O  
ATOM   1014  OG  SER A 137     -25.828 -28.656  16.516  1.00 34.94           O  
ATOM   1015  N   LYS A 138     -24.094 -32.219  17.875  1.00 31.00           N  
ATOM   1016  CA  LYS A 138     -23.828 -33.625  17.516  1.00 31.00           C  
ATOM   1017  C   LYS A 138     -24.516 -33.969  16.203  1.00 31.00           C  
ATOM   1018  CB  LYS A 138     -24.266 -34.562  18.625  1.00 31.00           C  
ATOM   1019  O   LYS A 138     -25.750 -34.031  16.141  1.00 31.00           O  
ATOM   1020  CG  LYS A 138     -23.281 -34.656  19.781  1.00 31.00           C  
ATOM   1021  CD  LYS A 138     -23.734 -35.688  20.812  1.00 31.00           C  
ATOM   1022  CE  LYS A 138     -22.781 -35.750  22.000  1.00 31.00           C  
ATOM   1023  NZ  LYS A 138     -23.234 -36.719  23.031  1.00 31.00           N  
ATOM   1024  N   GLN A 139     -24.016 -33.625  15.008  1.00 33.53           N  
ATOM   1025  CA  GLN A 139     -24.406 -34.375  13.820  1.00 33.53           C  
ATOM   1026  C   GLN A 139     -23.188 -34.969  13.125  1.00 33.53           C  
ATOM   1027  CB  GLN A 139     -25.172 -33.469  12.844  1.00 33.53           C  
ATOM   1028  O   GLN A 139     -22.219 -34.281  12.820  1.00 33.53           O  
ATOM   1029  CG  GLN A 139     -26.688 -33.531  13.008  1.00 33.53           C  
ATOM   1030  CD  GLN A 139     -27.422 -32.625  12.062  1.00 33.53           C  
ATOM   1031  NE2 GLN A 139     -28.672 -32.938  11.789  1.00 33.53           N  
ATOM   1032  OE1 GLN A 139     -26.859 -31.625  11.586  1.00 33.53           O  
ATOM   1033  N   GLU A 140     -22.781 -36.188  13.477  1.00 30.83           N  
ATOM   1034  CA  GLU A 140     -22.469 -37.500  12.977  1.00 30.83           C  
ATOM   1035  C   GLU A 140     -23.016 -37.719  11.570  1.00 30.83           C  
ATOM   1036  CB  GLU A 140     -23.047 -38.594  13.922  1.00 30.83           C  
ATOM   1037  O   GLU A 140     -24.203 -37.469  11.312  1.00 30.83           O  
ATOM   1038  CG  GLU A 140     -21.984 -39.469  14.531  1.00 30.83           C  
ATOM   1039  CD  GLU A 140     -22.547 -40.500  15.516  1.00 30.83           C  
ATOM   1040  OE1 GLU A 140     -21.766 -41.281  16.094  1.00 30.83           O  
ATOM   1041  OE2 GLU A 140     -23.781 -40.500  15.703  1.00 30.83           O  
ATOM   1042  N   TYR A 141     -22.156 -37.750  10.477  1.00 35.47           N  
ATOM   1043  CA  TYR A 141     -22.141 -38.719   9.398  1.00 35.47           C  
ATOM   1044  C   TYR A 141     -21.109 -38.375   8.344  1.00 35.47           C  
ATOM   1045  CB  TYR A 141     -23.516 -38.844   8.750  1.00 35.47           C  
ATOM   1046  O   TYR A 141     -21.047 -37.219   7.887  1.00 35.47           O  
ATOM   1047  CG  TYR A 141     -24.438 -39.812   9.445  1.00 35.47           C  
ATOM   1048  CD1 TYR A 141     -24.359 -41.188   9.180  1.00 35.47           C  
ATOM   1049  CD2 TYR A 141     -25.375 -39.375  10.367  1.00 35.47           C  
ATOM   1050  CE1 TYR A 141     -25.203 -42.094   9.812  1.00 35.47           C  
ATOM   1051  CE2 TYR A 141     -26.234 -40.281  11.008  1.00 35.47           C  
ATOM   1052  OH  TYR A 141     -26.969 -42.531  11.359  1.00 35.47           O  
ATOM   1053  CZ  TYR A 141     -26.125 -41.625  10.727  1.00 35.47           C  
ATOM   1054  N   LYS A 142     -20.062 -39.125   8.211  1.00 34.81           N  
ATOM   1055  CA  LYS A 142     -19.578 -40.250   7.418  1.00 34.81           C  
ATOM   1056  C   LYS A 142     -19.219 -39.812   6.000  1.00 34.81           C  
ATOM   1057  CB  LYS A 142     -20.609 -41.375   7.383  1.00 34.81           C  
ATOM   1058  O   LYS A 142     -20.031 -39.188   5.320  1.00 34.81           O  
ATOM   1059  CG  LYS A 142     -20.781 -42.125   8.703  1.00 34.81           C  
ATOM   1060  CD  LYS A 142     -21.516 -43.438   8.523  1.00 34.81           C  
ATOM   1061  CE  LYS A 142     -21.641 -44.188   9.844  1.00 34.81           C  
ATOM   1062  NZ  LYS A 142     -22.344 -45.500   9.664  1.00 34.81           N  
ATOM   1063  N   ASN A 143     -17.922 -39.844   5.703  1.00 35.88           N  
ATOM   1064  CA  ASN A 143     -17.094 -40.688   4.836  1.00 35.88           C  
ATOM   1065  C   ASN A 143     -17.078 -40.156   3.404  1.00 35.88           C  
ATOM   1066  CB  ASN A 143     -17.594 -42.125   4.863  1.00 35.88           C  
ATOM   1067  O   ASN A 143     -18.125 -39.969   2.789  1.00 35.88           O  
ATOM   1068  CG  ASN A 143     -17.078 -42.906   6.062  1.00 35.88           C  
ATOM   1069  ND2 ASN A 143     -17.750 -44.000   6.402  1.00 35.88           N  
ATOM   1070  OD1 ASN A 143     -16.078 -42.531   6.688  1.00 35.88           O  
ATOM   1071  N   LYS A 144     -15.875 -39.750   2.896  1.00 38.94           N  
ATOM   1072  CA  LYS A 144     -15.352 -40.344   1.666  1.00 38.94           C  
ATOM   1073  C   LYS A 144     -14.227 -39.500   1.087  1.00 38.94           C  
ATOM   1074  CB  LYS A 144     -16.469 -40.500   0.632  1.00 38.94           C  
ATOM   1075  O   LYS A 144     -14.359 -38.281   0.960  1.00 38.94           O  
ATOM   1076  CG  LYS A 144     -17.422 -41.656   0.929  1.00 38.94           C  
ATOM   1077  CD  LYS A 144     -18.375 -41.906  -0.241  1.00 38.94           C  
ATOM   1078  CE  LYS A 144     -19.312 -43.062   0.047  1.00 38.94           C  
ATOM   1079  NZ  LYS A 144     -20.281 -43.281  -1.073  1.00 38.94           N  
ATOM   1080  N   TYR A 145     -12.961 -39.812   1.416  1.00 37.81           N  
ATOM   1081  CA  TYR A 145     -11.727 -40.094   0.687  1.00 37.81           C  
ATOM   1082  C   TYR A 145     -11.336 -38.906  -0.193  1.00 37.81           C  
ATOM   1083  CB  TYR A 145     -11.875 -41.344  -0.170  1.00 37.81           C  
ATOM   1084  O   TYR A 145     -12.156 -38.406  -0.955  1.00 37.81           O  
ATOM   1085  CG  TYR A 145     -11.938 -42.625   0.634  1.00 37.81           C  
ATOM   1086  CD1 TYR A 145     -10.773 -43.219   1.104  1.00 37.81           C  
ATOM   1087  CD2 TYR A 145     -13.156 -43.219   0.922  1.00 37.81           C  
ATOM   1088  CE1 TYR A 145     -10.828 -44.406   1.844  1.00 37.81           C  
ATOM   1089  CE2 TYR A 145     -13.219 -44.406   1.661  1.00 37.81           C  
ATOM   1090  OH  TYR A 145     -12.109 -46.156   2.848  1.00 37.81           O  
ATOM   1091  CZ  TYR A 145     -12.055 -45.000   2.117  1.00 37.81           C  
ATOM   1092  N   LYS A 146     -10.242 -38.188   0.098  1.00 40.62           N  
ATOM   1093  CA  LYS A 146      -9.133 -38.031  -0.836  1.00 40.62           C  
ATOM   1094  C   LYS A 146      -8.445 -36.688  -0.658  1.00 40.62           C  
ATOM   1095  CB  LYS A 146      -9.617 -38.188  -2.279  1.00 40.62           C  
ATOM   1096  O   LYS A 146      -9.109 -35.656  -0.597  1.00 40.62           O  
ATOM   1097  CG  LYS A 146      -9.727 -39.656  -2.742  1.00 40.62           C  
ATOM   1098  CD  LYS A 146     -10.055 -39.719  -4.227  1.00 40.62           C  
ATOM   1099  CE  LYS A 146     -10.164 -41.188  -4.691  1.00 40.62           C  
ATOM   1100  NZ  LYS A 146     -10.430 -41.281  -6.160  1.00 40.62           N  
ATOM   1101  N   LYS A 147      -7.289 -36.719   0.052  1.00 43.19           N  
ATOM   1102  CA  LYS A 147      -5.883 -36.438  -0.211  1.00 43.19           C  
ATOM   1103  C   LYS A 147      -5.199 -35.844   1.017  1.00 43.19           C  
ATOM   1104  CB  LYS A 147      -5.734 -35.500  -1.404  1.00 43.19           C  
ATOM   1105  O   LYS A 147      -5.629 -34.812   1.526  1.00 43.19           O  
ATOM   1106  CG  LYS A 147      -5.812 -36.188  -2.758  1.00 43.19           C  
ATOM   1107  CD  LYS A 147      -5.660 -35.188  -3.902  1.00 43.19           C  
ATOM   1108  CE  LYS A 147      -5.887 -35.844  -5.254  1.00 43.19           C  
ATOM   1109  NZ  LYS A 147      -5.812 -34.875  -6.375  1.00 43.19           N  
ATOM   1110  N   CYS A 148      -4.910 -36.656   2.018  1.00 38.16           N  
ATOM   1111  CA  CYS A 148      -4.113 -36.531   3.232  1.00 38.16           C  
ATOM   1112  C   CYS A 148      -2.861 -35.688   2.990  1.00 38.16           C  
ATOM   1113  CB  CYS A 148      -3.723 -37.938   3.746  1.00 38.16           C  
ATOM   1114  O   CYS A 148      -2.045 -36.031   2.131  1.00 38.16           O  
ATOM   1115  SG  CYS A 148      -3.770 -38.062   5.543  1.00 38.16           S  
ATOM   1116  N   TYR A 149      -2.973 -34.469   2.713  1.00 49.62           N  
ATOM   1117  CA  TYR A 149      -1.798 -33.594   2.707  1.00 49.62           C  
ATOM   1118  C   TYR A 149      -1.063 -33.688   4.039  1.00 49.62           C  
ATOM   1119  CB  TYR A 149      -2.197 -32.156   2.404  1.00 49.62           C  
ATOM   1120  O   TYR A 149      -1.684 -33.875   5.090  1.00 49.62           O  
ATOM   1121  CG  TYR A 149      -2.795 -31.969   1.030  1.00 49.62           C  
ATOM   1122  CD1 TYR A 149      -1.981 -31.859  -0.095  1.00 49.62           C  
ATOM   1123  CD2 TYR A 149      -4.172 -31.906   0.854  1.00 49.62           C  
ATOM   1124  CE1 TYR A 149      -2.527 -31.672  -1.362  1.00 49.62           C  
ATOM   1125  CE2 TYR A 149      -4.730 -31.734  -0.408  1.00 49.62           C  
ATOM   1126  OH  TYR A 149      -4.445 -31.438  -2.762  1.00 49.62           O  
ATOM   1127  CZ  TYR A 149      -3.900 -31.609  -1.509  1.00 49.62           C  
ATOM   1128  N   PRO A 150       0.236 -34.031   4.062  1.00 52.56           N  
ATOM   1129  CA  PRO A 150       0.990 -34.062   5.316  1.00 52.56           C  
ATOM   1130  C   PRO A 150       0.569 -32.938   6.285  1.00 52.56           C  
ATOM   1131  CB  PRO A 150       2.439 -33.844   4.863  1.00 52.56           C  
ATOM   1132  O   PRO A 150       0.312 -31.812   5.863  1.00 52.56           O  
ATOM   1133  CG  PRO A 150       2.361 -33.750   3.375  1.00 52.56           C  
ATOM   1134  CD  PRO A 150       0.915 -33.750   2.971  1.00 52.56           C  
ATOM   1135  N   LYS A 151      -0.146 -33.281   7.312  1.00 54.78           N  
ATOM   1136  CA  LYS A 151      -0.465 -32.531   8.523  1.00 54.78           C  
ATOM   1137  C   LYS A 151       0.756 -31.781   9.039  1.00 54.78           C  
ATOM   1138  CB  LYS A 151      -0.999 -33.469   9.609  1.00 54.78           C  
ATOM   1139  O   LYS A 151       1.813 -32.375   9.258  1.00 54.78           O  
ATOM   1140  CG  LYS A 151      -1.811 -32.750  10.688  1.00 54.78           C  
ATOM   1141  CD  LYS A 151      -2.521 -33.750  11.594  1.00 54.78           C  
ATOM   1142  CE  LYS A 151      -3.385 -33.062  12.633  1.00 54.78           C  
ATOM   1143  NZ  LYS A 151      -4.086 -34.031  13.523  1.00 54.78           N  
ATOM   1144  N   ILE A 152       1.175 -30.734   8.445  1.00 49.09           N  
ATOM   1145  CA  ILE A 152       2.248 -29.953   9.055  1.00 49.09           C  
ATOM   1146  C   ILE A 152       1.919 -29.703  10.523  1.00 49.09           C  
ATOM   1147  CB  ILE A 152       2.479 -28.625   8.312  1.00 49.09           C  
ATOM   1148  O   ILE A 152       0.833 -29.203  10.852  1.00 49.09           O  
ATOM   1149  CG1 ILE A 152       2.730 -28.875   6.824  1.00 49.09           C  
ATOM   1150  CG2 ILE A 152       3.643 -27.844   8.938  1.00 49.09           C  
ATOM   1151  CD1 ILE A 152       2.568 -27.641   5.945  1.00 49.09           C  
ATOM   1152  N   GLU A 153       2.166 -30.594  11.422  1.00 50.25           N  
ATOM   1153  CA  GLU A 153       2.246 -30.344  12.859  1.00 50.25           C  
ATOM   1154  C   GLU A 153       2.883 -28.984  13.141  1.00 50.25           C  
ATOM   1155  CB  GLU A 153       3.033 -31.453  13.555  1.00 50.25           C  
ATOM   1156  O   GLU A 153       4.012 -28.719  12.719  1.00 50.25           O  
ATOM   1157  CG  GLU A 153       2.350 -32.812  13.523  1.00 50.25           C  
ATOM   1158  CD  GLU A 153       2.939 -33.812  14.508  1.00 50.25           C  
ATOM   1159  OE1 GLU A 153       2.395 -34.938  14.633  1.00 50.25           O  
ATOM   1160  OE2 GLU A 153       3.953 -33.469  15.156  1.00 50.25           O  
ATOM   1161  N   ALA A 154       2.277 -27.906  12.688  1.00 50.88           N  
ATOM   1162  CA  ALA A 154       2.918 -26.625  13.008  1.00 50.88           C  
ATOM   1163  C   ALA A 154       3.037 -26.438  14.516  1.00 50.88           C  
ATOM   1164  CB  ALA A 154       2.137 -25.469  12.391  1.00 50.88           C  
ATOM   1165  O   ALA A 154       2.033 -26.266  15.211  1.00 50.88           O  
ATOM   1166  N   GLU A 155       3.416 -27.500  15.250  1.00 44.72           N  
ATOM   1167  CA  GLU A 155       3.812 -27.078  16.594  1.00 44.72           C  
ATOM   1168  C   GLU A 155       4.809 -25.922  16.547  1.00 44.72           C  
ATOM   1169  CB  GLU A 155       4.414 -28.266  17.359  1.00 44.72           C  
ATOM   1170  O   GLU A 155       5.926 -26.078  16.047  1.00 44.72           O  
ATOM   1171  CG  GLU A 155       3.514 -29.484  17.406  1.00 44.72           C  
ATOM   1172  CD  GLU A 155       4.027 -30.578  18.328  1.00 44.72           C  
ATOM   1173  OE1 GLU A 155       3.379 -31.641  18.438  1.00 44.72           O  
ATOM   1174  OE2 GLU A 155       5.090 -30.359  18.969  1.00 44.72           O  
ATOM   1175  N   SER A 156       4.551 -24.844  15.734  1.00 43.72           N  
ATOM   1176  CA  SER A 156       5.547 -23.781  15.672  1.00 43.72           C  
ATOM   1177  C   SER A 156       5.656 -23.047  17.000  1.00 43.72           C  
ATOM   1178  CB  SER A 156       5.207 -22.797  14.555  1.00 43.72           C  
ATOM   1179  O   SER A 156       4.645 -22.734  17.625  1.00 43.72           O  
ATOM   1180  OG  SER A 156       6.195 -21.781  14.453  1.00 43.72           O  
ATOM   1181  N   ASP A 157       6.438 -23.594  17.969  1.00 45.50           N  
ATOM   1182  CA  ASP A 157       7.238 -22.938  19.000  1.00 45.50           C  
ATOM   1183  C   ASP A 157       6.859 -21.453  19.141  1.00 45.50           C  
ATOM   1184  CB  ASP A 157       8.727 -23.062  18.688  1.00 45.50           C  
ATOM   1185  O   ASP A 157       6.805 -20.734  18.141  1.00 45.50           O  
ATOM   1186  CG  ASP A 157       9.320 -24.391  19.156  1.00 45.50           C  
ATOM   1187  OD1 ASP A 157       8.648 -25.109  19.922  1.00 45.50           O  
ATOM   1188  OD2 ASP A 157      10.461 -24.703  18.766  1.00 45.50           O  
ATOM   1189  N   SER A 158       5.629 -21.156  19.500  1.00 47.75           N  
ATOM   1190  CA  SER A 158       5.285 -19.844  20.031  1.00 47.75           C  
ATOM   1191  C   SER A 158       6.539 -19.031  20.344  1.00 47.75           C  
ATOM   1192  CB  SER A 158       4.441 -19.984  21.312  1.00 47.75           C  
ATOM   1193  O   SER A 158       6.473 -18.016  21.047  1.00 47.75           O  
ATOM   1194  OG  SER A 158       5.121 -20.766  22.281  1.00 47.75           O  
ATOM   1195  N   ASP A 159       7.730 -19.422  19.797  1.00 47.91           N  
ATOM   1196  CA  ASP A 159       8.820 -18.562  20.250  1.00 47.91           C  
ATOM   1197  C   ASP A 159       8.734 -17.188  19.594  1.00 47.91           C  
ATOM   1198  CB  ASP A 159      10.172 -19.219  19.938  1.00 47.91           C  
ATOM   1199  O   ASP A 159       8.484 -17.078  18.391  1.00 47.91           O  
ATOM   1200  CG  ASP A 159      10.492 -20.391  20.844  1.00 47.91           C  
ATOM   1201  OD1 ASP A 159       9.984 -20.438  21.984  1.00 47.91           O  
ATOM   1202  OD2 ASP A 159      11.258 -21.281  20.406  1.00 47.91           O  
ATOM   1203  N   GLU A 160       7.867 -16.312  20.109  1.00 47.34           N  
ATOM   1204  CA  GLU A 160       8.031 -14.867  20.172  1.00 47.34           C  
ATOM   1205  C   GLU A 160       9.219 -14.414  19.328  1.00 47.34           C  
ATOM   1206  CB  GLU A 160       8.211 -14.398  21.625  1.00 47.34           C  
ATOM   1207  O   GLU A 160      10.359 -14.805  19.578  1.00 47.34           O  
ATOM   1208  CG  GLU A 160       8.172 -12.891  21.781  1.00 47.34           C  
ATOM   1209  CD  GLU A 160       7.742 -12.453  23.172  1.00 47.34           C  
ATOM   1210  OE1 GLU A 160       7.465 -11.250  23.375  1.00 47.34           O  
ATOM   1211  OE2 GLU A 160       7.676 -13.320  24.078  1.00 47.34           O  
ATOM   1212  N   TYR A 161       9.281 -14.742  18.031  1.00 44.66           N  
ATOM   1213  CA  TYR A 161      10.312 -14.203  17.156  1.00 44.66           C  
ATOM   1214  C   TYR A 161      10.625 -12.758  17.500  1.00 44.66           C  
ATOM   1215  CB  TYR A 161       9.867 -14.305  15.688  1.00 44.66           C  
ATOM   1216  O   TYR A 161       9.727 -11.914  17.578  1.00 44.66           O  
ATOM   1217  CG  TYR A 161      10.914 -14.906  14.781  1.00 44.66           C  
ATOM   1218  CD1 TYR A 161      11.719 -14.102  13.984  1.00 44.66           C  
ATOM   1219  CD2 TYR A 161      11.086 -16.281  14.711  1.00 44.66           C  
ATOM   1220  CE1 TYR A 161      12.680 -14.656  13.148  1.00 44.66           C  
ATOM   1221  CE2 TYR A 161      12.039 -16.844  13.875  1.00 44.66           C  
ATOM   1222  OH  TYR A 161      13.781 -16.578  12.266  1.00 44.66           O  
ATOM   1223  CZ  TYR A 161      12.836 -16.031  13.102  1.00 44.66           C  
ATOM   1224  N   VAL A 162      11.320 -12.492  18.625  1.00 50.00           N  
ATOM   1225  CA  VAL A 162      11.930 -11.227  19.000  1.00 50.00           C  
ATOM   1226  C   VAL A 162      12.562 -10.562  17.781  1.00 50.00           C  
ATOM   1227  CB  VAL A 162      13.000 -11.430  20.109  1.00 50.00           C  
ATOM   1228  O   VAL A 162      13.383 -11.172  17.094  1.00 50.00           O  
ATOM   1229  CG1 VAL A 162      13.578 -10.086  20.547  1.00 50.00           C  
ATOM   1230  CG2 VAL A 162      12.398 -12.172  21.297  1.00 50.00           C  
ATOM   1231  N   LEU A 163      11.812 -10.008  16.859  1.00 47.28           N  
ATOM   1232  CA  LEU A 163      12.328  -9.047  15.891  1.00 47.28           C  
ATOM   1233  C   LEU A 163      13.656  -8.469  16.359  1.00 47.28           C  
ATOM   1234  CB  LEU A 163      11.320  -7.918  15.656  1.00 47.28           C  
ATOM   1235  O   LEU A 163      13.789  -8.062  17.516  1.00 47.28           O  
ATOM   1236  CG  LEU A 163      10.141  -8.242  14.742  1.00 47.28           C  
ATOM   1237  CD1 LEU A 163       9.180  -7.059  14.680  1.00 47.28           C  
ATOM   1238  CD2 LEU A 163      10.633  -8.609  13.352  1.00 47.28           C  
ATOM   1239  N   ASP A 164      14.805  -9.125  16.125  1.00 41.97           N  
ATOM   1240  CA  ASP A 164      16.188  -8.656  16.078  1.00 41.97           C  
ATOM   1241  C   ASP A 164      16.250  -7.133  16.109  1.00 41.97           C  
ATOM   1242  CB  ASP A 164      16.891  -9.188  14.828  1.00 41.97           C  
ATOM   1243  O   ASP A 164      15.641  -6.461  15.273  1.00 41.97           O  
ATOM   1244  CG  ASP A 164      18.391  -9.016  14.883  1.00 41.97           C  
ATOM   1245  OD1 ASP A 164      18.969  -8.945  16.000  1.00 41.97           O  
ATOM   1246  OD2 ASP A 164      19.031  -8.953  13.805  1.00 41.97           O  
ATOM   1247  N   ASP A 165      16.172  -6.555  17.297  1.00 45.28           N  
ATOM   1248  CA  ASP A 165      16.453  -5.250  17.891  1.00 45.28           C  
ATOM   1249  C   ASP A 165      17.625  -4.570  17.203  1.00 45.28           C  
ATOM   1250  CB  ASP A 165      16.734  -5.391  19.391  1.00 45.28           C  
ATOM   1251  O   ASP A 165      18.188  -3.600  17.719  1.00 45.28           O  
ATOM   1252  CG  ASP A 165      15.539  -5.922  20.172  1.00 45.28           C  
ATOM   1253  OD1 ASP A 165      14.383  -5.727  19.734  1.00 45.28           O  
ATOM   1254  OD2 ASP A 165      15.758  -6.535  21.234  1.00 45.28           O  
ATOM   1255  N   SER A 166      17.938  -4.984  15.898  1.00 42.94           N  
ATOM   1256  CA  SER A 166      19.125  -4.277  15.438  1.00 42.94           C  
ATOM   1257  C   SER A 166      18.750  -3.068  14.586  1.00 42.94           C  
ATOM   1258  CB  SER A 166      20.031  -5.215  14.648  1.00 42.94           C  
ATOM   1259  O   SER A 166      19.641  -2.328  14.133  1.00 42.94           O  
ATOM   1260  OG  SER A 166      20.859  -5.977  15.516  1.00 42.94           O  
ATOM   1261  N   ASP A 167      17.562  -2.488  14.789  1.00 45.31           N  
ATOM   1262  CA  ASP A 167      17.562  -1.245  14.023  1.00 45.31           C  
ATOM   1263  C   ASP A 167      16.953  -0.102  14.828  1.00 45.31           C  
ATOM   1264  CB  ASP A 167      16.797  -1.424  12.711  1.00 45.31           C  
ATOM   1265  O   ASP A 167      16.844   1.022  14.336  1.00 45.31           O  
ATOM   1266  CG  ASP A 167      17.578  -0.918  11.508  1.00 45.31           C  
ATOM   1267  OD1 ASP A 167      18.672  -0.349  11.680  1.00 45.31           O  
ATOM   1268  OD2 ASP A 167      17.078  -1.088  10.367  1.00 45.31           O  
ATOM   1269  N   SER A 168      16.969  -0.163  16.172  1.00 43.19           N  
ATOM   1270  CA  SER A 168      16.625   1.113  16.781  1.00 43.19           C  
ATOM   1271  C   SER A 168      17.484   1.368  18.031  1.00 43.19           C  
ATOM   1272  CB  SER A 168      15.148   1.150  17.156  1.00 43.19           C  
ATOM   1273  O   SER A 168      17.672   0.469  18.844  1.00 43.19           O  
ATOM   1274  OG  SER A 168      14.719   2.480  17.391  1.00 43.19           O  
ATOM   1275  N   ASP A 169      18.562   2.123  17.906  1.00 49.88           N  
ATOM   1276  CA  ASP A 169      19.453   2.783  18.875  1.00 49.88           C  
ATOM   1277  C   ASP A 169      18.688   3.225  20.109  1.00 49.88           C  
ATOM   1278  CB  ASP A 169      20.141   3.986  18.219  1.00 49.88           C  
ATOM   1279  O   ASP A 169      19.281   3.688  21.094  1.00 49.88           O  
ATOM   1280  CG  ASP A 169      21.531   4.250  18.781  1.00 49.88           C  
ATOM   1281  OD1 ASP A 169      22.016   3.453  19.609  1.00 49.88           O  
ATOM   1282  OD2 ASP A 169      22.141   5.270  18.391  1.00 49.88           O  
ATOM   1283  N   ASP A 170      17.469   2.705  20.375  1.00 50.72           N  
ATOM   1284  CA  ASP A 170      16.953   3.182  21.656  1.00 50.72           C  
ATOM   1285  C   ASP A 170      16.375   2.031  22.469  1.00 50.72           C  
ATOM   1286  CB  ASP A 170      15.891   4.258  21.438  1.00 50.72           C  
ATOM   1287  O   ASP A 170      15.539   1.271  21.984  1.00 50.72           O  
ATOM   1288  CG  ASP A 170      16.125   5.504  22.266  1.00 50.72           C  
ATOM   1289  OD1 ASP A 170      17.156   5.586  22.969  1.00 50.72           O  
ATOM   1290  OD2 ASP A 170      15.266   6.414  22.219  1.00 50.72           O  
ATOM   1291  N   GLY A 171      17.078   1.016  22.953  1.00 52.00           N  
ATOM   1292  CA  GLY A 171      16.844   0.374  24.234  1.00 52.00           C  
ATOM   1293  C   GLY A 171      15.367   0.139  24.531  1.00 52.00           C  
ATOM   1294  O   GLY A 171      14.516   0.941  24.125  1.00 52.00           O  
ATOM   1295  N   LYS A 172      14.695  -0.980  24.031  1.00 57.97           N  
ATOM   1296  CA  LYS A 172      13.609  -1.844  24.484  1.00 57.97           C  
ATOM   1297  C   LYS A 172      12.391  -1.024  24.875  1.00 57.97           C  
ATOM   1298  CB  LYS A 172      14.070  -2.713  25.656  1.00 57.97           C  
ATOM   1299  O   LYS A 172      12.484  -0.136  25.734  1.00 57.97           O  
ATOM   1300  CG  LYS A 172      15.391  -3.426  25.406  1.00 57.97           C  
ATOM   1301  CD  LYS A 172      15.469  -4.730  26.188  1.00 57.97           C  
ATOM   1302  CE  LYS A 172      16.828  -5.406  26.016  1.00 57.97           C  
ATOM   1303  NZ  LYS A 172      16.906  -6.680  26.797  1.00 57.97           N  
ATOM   1304  N   CYS A 173      11.570  -0.592  23.953  1.00 59.34           N  
ATOM   1305  CA  CYS A 173      10.328   0.049  24.359  1.00 59.34           C  
ATOM   1306  C   CYS A 173       9.461  -0.912  25.172  1.00 59.34           C  
ATOM   1307  CB  CYS A 173       9.555   0.554  23.156  1.00 59.34           C  
ATOM   1308  O   CYS A 173       9.023  -1.942  24.656  1.00 59.34           O  
ATOM   1309  SG  CYS A 173       7.902   1.171  23.547  1.00 59.34           S  
ATOM   1310  N   LYS A 174       9.711  -1.366  26.359  1.00 64.38           N  
ATOM   1311  CA  LYS A 174       9.055  -2.283  27.281  1.00 64.38           C  
ATOM   1312  C   LYS A 174       7.602  -1.887  27.516  1.00 64.38           C  
ATOM   1313  CB  LYS A 174       9.805  -2.322  28.609  1.00 64.38           C  
ATOM   1314  O   LYS A 174       6.723  -2.748  27.609  1.00 64.38           O  
ATOM   1315  CG  LYS A 174      11.172  -2.992  28.531  1.00 64.38           C  
ATOM   1316  CD  LYS A 174      11.812  -3.117  29.922  1.00 64.38           C  
ATOM   1317  CE  LYS A 174      13.195  -3.738  29.828  1.00 64.38           C  
ATOM   1318  NZ  LYS A 174      13.797  -3.930  31.188  1.00 64.38           N  
ATOM   1319  N   ASN A 175       7.148  -0.708  27.094  1.00 63.44           N  
ATOM   1320  CA  ASN A 175       5.770  -0.306  27.344  1.00 63.44           C  
ATOM   1321  C   ASN A 175       5.238   0.610  26.250  1.00 63.44           C  
ATOM   1322  CB  ASN A 175       5.660   0.380  28.719  1.00 63.44           C  
ATOM   1323  O   ASN A 175       4.512   1.565  26.531  1.00 63.44           O  
ATOM   1324  CG  ASN A 175       4.234   0.427  29.234  1.00 63.44           C  
ATOM   1325  ND2 ASN A 175       3.926   1.441  30.031  1.00 63.44           N  
ATOM   1326  OD1 ASN A 175       3.418  -0.441  28.906  1.00 63.44           O  
ATOM   1327  N   CYS A 176       5.586   0.229  25.000  1.00 67.75           N  
ATOM   1328  CA  CYS A 176       5.109   1.088  23.922  1.00 67.75           C  
ATOM   1329  C   CYS A 176       3.701   0.690  23.500  1.00 67.75           C  
ATOM   1330  CB  CYS A 176       6.055   1.022  22.734  1.00 67.75           C  
ATOM   1331  O   CYS A 176       3.395  -0.497  23.375  1.00 67.75           O  
ATOM   1332  SG  CYS A 176       5.566   2.088  21.359  1.00 67.75           S  
ATOM   1333  N   LYS A 177       2.863   1.659  23.734  1.00 74.31           N  
ATOM   1334  CA  LYS A 177       1.471   1.544  23.312  1.00 74.31           C  
ATOM   1335  C   LYS A 177       1.370   0.954  21.906  1.00 74.31           C  
ATOM   1336  CB  LYS A 177       0.781   2.908  23.359  1.00 74.31           C  
ATOM   1337  O   LYS A 177       0.455   0.179  21.609  1.00 74.31           O  
ATOM   1338  CG  LYS A 177       0.485   3.404  24.766  1.00 74.31           C  
ATOM   1339  CD  LYS A 177      -0.303   4.707  24.734  1.00 74.31           C  
ATOM   1340  CE  LYS A 177      -0.564   5.227  26.141  1.00 74.31           C  
ATOM   1341  NZ  LYS A 177      -1.364   6.488  26.125  1.00 74.31           N  
ATOM   1342  N   TYR A 178       2.408   1.143  21.078  1.00 77.88           N  
ATOM   1343  CA  TYR A 178       2.320   0.742  19.672  1.00 77.88           C  
ATOM   1344  C   TYR A 178       2.756  -0.708  19.484  1.00 77.88           C  
ATOM   1345  CB  TYR A 178       3.180   1.657  18.797  1.00 77.88           C  
ATOM   1346  O   TYR A 178       2.307  -1.386  18.562  1.00 77.88           O  
ATOM   1347  CG  TYR A 178       2.697   3.088  18.750  1.00 77.88           C  
ATOM   1348  CD1 TYR A 178       1.539   3.434  18.062  1.00 77.88           C  
ATOM   1349  CD2 TYR A 178       3.400   4.094  19.406  1.00 77.88           C  
ATOM   1350  CE1 TYR A 178       1.093   4.750  18.031  1.00 77.88           C  
ATOM   1351  CE2 TYR A 178       2.965   5.414  19.375  1.00 77.88           C  
ATOM   1352  OH  TYR A 178       1.373   7.039  18.641  1.00 77.88           O  
ATOM   1353  CZ  TYR A 178       1.811   5.730  18.688  1.00 77.88           C  
ATOM   1354  N   LYS A 179       3.480  -1.230  20.422  1.00 79.88           N  
ATOM   1355  CA  LYS A 179       3.963  -2.607  20.359  1.00 79.88           C  
ATOM   1356  C   LYS A 179       2.816  -3.600  20.531  1.00 79.88           C  
ATOM   1357  CB  LYS A 179       5.023  -2.846  21.438  1.00 79.88           C  
ATOM   1358  O   LYS A 179       2.723  -4.578  19.797  1.00 79.88           O  
ATOM   1359  CG  LYS A 179       5.688  -4.211  21.359  1.00 79.88           C  
ATOM   1360  CD  LYS A 179       6.801  -4.352  22.391  1.00 79.88           C  
ATOM   1361  CE  LYS A 179       7.469  -5.719  22.312  1.00 79.88           C  
ATOM   1362  NZ  LYS A 179       8.547  -5.867  23.344  1.00 79.88           N  
ATOM   1363  N   LYS A 180       1.982  -3.283  21.453  1.00 79.81           N  
ATOM   1364  CA  LYS A 180       0.820  -4.137  21.688  1.00 79.81           C  
ATOM   1365  C   LYS A 180      -0.069  -4.191  20.453  1.00 79.81           C  
ATOM   1366  CB  LYS A 180       0.014  -3.641  22.891  1.00 79.81           C  
ATOM   1367  O   LYS A 180      -0.536  -5.266  20.062  1.00 79.81           O  
ATOM   1368  CG  LYS A 180      -1.066  -4.605  23.344  1.00 79.81           C  
ATOM   1369  CD  LYS A 180      -1.802  -4.078  24.578  1.00 79.81           C  
ATOM   1370  CE  LYS A 180      -2.928  -5.012  25.000  1.00 79.81           C  
ATOM   1371  NZ  LYS A 180      -3.648  -4.500  26.203  1.00 79.81           N  
ATOM   1372  N   LYS A 181      -0.249  -2.988  19.891  1.00 83.50           N  
ATOM   1373  CA  LYS A 181      -1.087  -2.914  18.703  1.00 83.50           C  
ATOM   1374  C   LYS A 181      -0.454  -3.670  17.531  1.00 83.50           C  
ATOM   1375  CB  LYS A 181      -1.331  -1.456  18.312  1.00 83.50           C  
ATOM   1376  O   LYS A 181      -1.150  -4.348  16.781  1.00 83.50           O  
ATOM   1377  CG  LYS A 181      -2.291  -0.718  19.234  1.00 83.50           C  
ATOM   1378  CD  LYS A 181      -2.629   0.667  18.688  1.00 83.50           C  
ATOM   1379  CE  LYS A 181      -3.596   1.402  19.609  1.00 83.50           C  
ATOM   1380  NZ  LYS A 181      -3.889   2.781  19.109  1.00 83.50           N  
ATOM   1381  N   TYR A 182       0.813  -3.604  17.484  1.00 85.31           N  
ATOM   1382  CA  TYR A 182       1.533  -4.270  16.406  1.00 85.31           C  
ATOM   1383  C   TYR A 182       1.435  -5.785  16.531  1.00 85.31           C  
ATOM   1384  CB  TYR A 182       3.004  -3.842  16.391  1.00 85.31           C  
ATOM   1385  O   TYR A 182       1.172  -6.488  15.555  1.00 85.31           O  
ATOM   1386  CG  TYR A 182       3.850  -4.602  15.398  1.00 85.31           C  
ATOM   1387  CD1 TYR A 182       4.645  -5.672  15.805  1.00 85.31           C  
ATOM   1388  CD2 TYR A 182       3.855  -4.250  14.055  1.00 85.31           C  
ATOM   1389  CE1 TYR A 182       5.426  -6.371  14.891  1.00 85.31           C  
ATOM   1390  CE2 TYR A 182       4.633  -4.941  13.133  1.00 85.31           C  
ATOM   1391  OH  TYR A 182       6.188  -6.688  12.648  1.00 85.31           O  
ATOM   1392  CZ  TYR A 182       5.414  -6.000  13.555  1.00 85.31           C  
ATOM   1393  N   PHE A 183       1.580  -6.281  17.688  1.00 84.25           N  
ATOM   1394  CA  PHE A 183       1.534  -7.719  17.906  1.00 84.25           C  
ATOM   1395  C   PHE A 183       0.135  -8.266  17.656  1.00 84.25           C  
ATOM   1396  CB  PHE A 183       1.968  -8.055  19.344  1.00 84.25           C  
ATOM   1397  O   PHE A 183      -0.018  -9.344  17.078  1.00 84.25           O  
ATOM   1398  CG  PHE A 183       3.461  -8.125  19.531  1.00 84.25           C  
ATOM   1399  CD1 PHE A 183       4.172  -9.250  19.125  1.00 84.25           C  
ATOM   1400  CD2 PHE A 183       4.152  -7.062  20.094  1.00 84.25           C  
ATOM   1401  CE1 PHE A 183       5.555  -9.312  19.297  1.00 84.25           C  
ATOM   1402  CE2 PHE A 183       5.531  -7.121  20.266  1.00 84.25           C  
ATOM   1403  CZ  PHE A 183       6.230  -8.250  19.859  1.00 84.25           C  
ATOM   1404  N   ALA A 184      -0.836  -7.488  18.078  1.00 85.69           N  
ATOM   1405  CA  ALA A 184      -2.213  -7.879  17.797  1.00 85.69           C  
ATOM   1406  C   ALA A 184      -2.463  -7.930  16.281  1.00 85.69           C  
ATOM   1407  CB  ALA A 184      -3.191  -6.914  18.453  1.00 85.69           C  
ATOM   1408  O   ALA A 184      -3.107  -8.859  15.789  1.00 85.69           O  
ATOM   1409  N   LEU A 185      -2.068  -6.953  15.625  1.00 90.50           N  
ATOM   1410  CA  LEU A 185      -2.227  -6.895  14.172  1.00 90.50           C  
ATOM   1411  C   LEU A 185      -1.503  -8.055  13.500  1.00 90.50           C  
ATOM   1412  CB  LEU A 185      -1.697  -5.566  13.633  1.00 90.50           C  
ATOM   1413  O   LEU A 185      -2.039  -8.680  12.578  1.00 90.50           O  
ATOM   1414  CG  LEU A 185      -1.852  -5.340  12.125  1.00 90.50           C  
ATOM   1415  CD1 LEU A 185      -3.324  -5.363  11.734  1.00 90.50           C  
ATOM   1416  CD2 LEU A 185      -1.207  -4.020  11.711  1.00 90.50           C  
ATOM   1417  N   ARG A 186      -0.374  -8.297  13.883  1.00 89.38           N  
ATOM   1418  CA  ARG A 186       0.431  -9.391  13.344  1.00 89.38           C  
ATOM   1419  C   ARG A 186      -0.281 -10.727  13.516  1.00 89.38           C  
ATOM   1420  CB  ARG A 186       1.800  -9.430  14.031  1.00 89.38           C  
ATOM   1421  O   ARG A 186      -0.289 -11.547  12.594  1.00 89.38           O  
ATOM   1422  CG  ARG A 186       2.775 -10.406  13.391  1.00 89.38           C  
ATOM   1423  CD  ARG A 186       4.137 -10.367  14.070  1.00 89.38           C  
ATOM   1424  NE  ARG A 186       5.066 -11.320  13.469  1.00 89.38           N  
ATOM   1425  NH1 ARG A 186       6.898 -10.617  14.688  1.00 89.38           N  
ATOM   1426  NH2 ARG A 186       7.113 -12.312  13.164  1.00 89.38           N  
ATOM   1427  CZ  ARG A 186       6.359 -11.414  13.773  1.00 89.38           C  
ATOM   1428  N   LEU A 187      -0.791 -10.953  14.641  1.00 88.44           N  
ATOM   1429  CA  LEU A 187      -1.541 -12.180  14.906  1.00 88.44           C  
ATOM   1430  C   LEU A 187      -2.754 -12.273  13.984  1.00 88.44           C  
ATOM   1431  CB  LEU A 187      -1.987 -12.227  16.375  1.00 88.44           C  
ATOM   1432  O   LEU A 187      -3.043 -13.352  13.453  1.00 88.44           O  
ATOM   1433  CG  LEU A 187      -2.662 -13.523  16.828  1.00 88.44           C  
ATOM   1434  CD1 LEU A 187      -1.688 -14.688  16.734  1.00 88.44           C  
ATOM   1435  CD2 LEU A 187      -3.193 -13.375  18.250  1.00 88.44           C  
ATOM   1436  N   ARG A 188      -3.408 -11.188  13.781  1.00 92.31           N  
ATOM   1437  CA  ARG A 188      -4.582 -11.172  12.914  1.00 92.31           C  
ATOM   1438  C   ARG A 188      -4.203 -11.492  11.477  1.00 92.31           C  
ATOM   1439  CB  ARG A 188      -5.285  -9.812  12.984  1.00 92.31           C  
ATOM   1440  O   ARG A 188      -4.898 -12.258  10.797  1.00 92.31           O  
ATOM   1441  CG  ARG A 188      -6.293  -9.695  14.117  1.00 92.31           C  
ATOM   1442  CD  ARG A 188      -7.176  -8.469  13.961  1.00 92.31           C  
ATOM   1443  NE  ARG A 188      -7.957  -8.211  15.172  1.00 92.31           N  
ATOM   1444  NH1 ARG A 188      -8.539  -6.051  14.578  1.00 92.31           N  
ATOM   1445  NH2 ARG A 188      -9.266  -6.941  16.562  1.00 92.31           N  
ATOM   1446  CZ  ARG A 188      -8.586  -7.066  15.438  1.00 92.31           C  
ATOM   1447  N   MET A 189      -3.188 -10.938  11.094  1.00 92.62           N  
ATOM   1448  CA  MET A 189      -2.729 -11.141   9.719  1.00 92.62           C  
ATOM   1449  C   MET A 189      -2.254 -12.578   9.516  1.00 92.62           C  
ATOM   1450  CB  MET A 189      -1.602 -10.164   9.375  1.00 92.62           C  
ATOM   1451  O   MET A 189      -2.482 -13.164   8.453  1.00 92.62           O  
ATOM   1452  CG  MET A 189      -2.070  -8.734   9.180  1.00 92.62           C  
ATOM   1453  SD  MET A 189      -0.722  -7.625   8.625  1.00 92.62           S  
ATOM   1454  CE  MET A 189      -0.527  -8.195   6.910  1.00 92.62           C  
ATOM   1455  N   LYS A 190      -1.682 -13.031  10.453  1.00 90.50           N  
ATOM   1456  CA  LYS A 190      -1.249 -14.422  10.391  1.00 90.50           C  
ATOM   1457  C   LYS A 190      -2.443 -15.367  10.281  1.00 90.50           C  
ATOM   1458  CB  LYS A 190      -0.411 -14.773  11.617  1.00 90.50           C  
ATOM   1459  O   LYS A 190      -2.426 -16.312   9.492  1.00 90.50           O  
ATOM   1460  CG  LYS A 190       0.238 -16.156  11.555  1.00 90.50           C  
ATOM   1461  CD  LYS A 190       1.118 -16.422  12.766  1.00 90.50           C  
ATOM   1462  CE  LYS A 190       1.741 -17.797  12.719  1.00 90.50           C  
ATOM   1463  NZ  LYS A 190       2.646 -18.047  13.875  1.00 90.50           N  
ATOM   1464  N   GLN A 191      -3.443 -15.133  11.062  1.00 89.38           N  
ATOM   1465  CA  GLN A 191      -4.656 -15.945  11.000  1.00 89.38           C  
ATOM   1466  C   GLN A 191      -5.301 -15.867   9.617  1.00 89.38           C  
ATOM   1467  CB  GLN A 191      -5.652 -15.500  12.070  1.00 89.38           C  
ATOM   1468  O   GLN A 191      -5.754 -16.891   9.086  1.00 89.38           O  
ATOM   1469  CG  GLN A 191      -5.250 -15.898  13.484  1.00 89.38           C  
ATOM   1470  CD  GLN A 191      -6.230 -15.406  14.539  1.00 89.38           C  
ATOM   1471  NE2 GLN A 191      -6.199 -16.016  15.711  1.00 89.38           N  
ATOM   1472  OE1 GLN A 191      -7.008 -14.477  14.289  1.00 89.38           O  
ATOM   1473  N   VAL A 192      -5.320 -14.688   9.188  1.00 92.31           N  
ATOM   1474  CA  VAL A 192      -5.918 -14.477   7.875  1.00 92.31           C  
ATOM   1475  C   VAL A 192      -5.121 -15.242   6.816  1.00 92.31           C  
ATOM   1476  CB  VAL A 192      -5.988 -12.977   7.516  1.00 92.31           C  
ATOM   1477  O   VAL A 192      -5.699 -15.891   5.945  1.00 92.31           O  
ATOM   1478  CG1 VAL A 192      -6.418 -12.797   6.059  1.00 92.31           C  
ATOM   1479  CG2 VAL A 192      -6.949 -12.250   8.453  1.00 92.31           C  
ATOM   1480  N   ALA A 193      -3.887 -15.219   6.852  1.00 91.25           N  
ATOM   1481  CA  ALA A 193      -3.012 -15.898   5.902  1.00 91.25           C  
ATOM   1482  C   ALA A 193      -3.180 -17.422   5.988  1.00 91.25           C  
ATOM   1483  CB  ALA A 193      -1.555 -15.516   6.152  1.00 91.25           C  
ATOM   1484  O   ALA A 193      -3.234 -18.094   4.965  1.00 91.25           O  
ATOM   1485  N   MET A 194      -3.254 -17.812   7.137  1.00 92.75           N  
ATOM   1486  CA  MET A 194      -3.447 -19.250   7.332  1.00 92.75           C  
ATOM   1487  C   MET A 194      -4.773 -19.703   6.734  1.00 92.75           C  
ATOM   1488  CB  MET A 194      -3.396 -19.594   8.820  1.00 92.75           C  
ATOM   1489  O   MET A 194      -4.848 -20.781   6.125  1.00 92.75           O  
ATOM   1490  CG  MET A 194      -2.029 -20.062   9.297  1.00 92.75           C  
ATOM   1491  SD  MET A 194      -2.102 -20.922  10.914  1.00 92.75           S  
ATOM   1492  CE  MET A 194      -2.248 -19.500  12.023  1.00 92.75           C  
ATOM   1493  N   GLN A 195      -5.820 -18.922   6.934  1.00 89.38           N  
ATOM   1494  CA  GLN A 195      -7.133 -19.219   6.367  1.00 89.38           C  
ATOM   1495  C   GLN A 195      -7.070 -19.266   4.840  1.00 89.38           C  
ATOM   1496  CB  GLN A 195      -8.156 -18.188   6.820  1.00 89.38           C  
ATOM   1497  O   GLN A 195      -7.734 -20.094   4.215  1.00 89.38           O  
ATOM   1498  CG  GLN A 195      -9.594 -18.531   6.461  1.00 89.38           C  
ATOM   1499  CD  GLN A 195     -10.078 -19.797   7.156  1.00 89.38           C  
ATOM   1500  NE2 GLN A 195     -10.852 -20.609   6.445  1.00 89.38           N  
ATOM   1501  OE1 GLN A 195      -9.758 -20.031   8.328  1.00 89.38           O  
ATOM   1502  N   LEU A 196      -6.316 -18.422   4.270  1.00 92.00           N  
ATOM   1503  CA  LEU A 196      -6.203 -18.344   2.816  1.00 92.00           C  
ATOM   1504  C   LEU A 196      -5.480 -19.562   2.262  1.00 92.00           C  
ATOM   1505  CB  LEU A 196      -5.465 -17.062   2.404  1.00 92.00           C  
ATOM   1506  O   LEU A 196      -5.828 -20.062   1.188  1.00 92.00           O  
ATOM   1507  CG  LEU A 196      -6.223 -15.758   2.598  1.00 92.00           C  
ATOM   1508  CD1 LEU A 196      -5.301 -14.570   2.340  1.00 92.00           C  
ATOM   1509  CD2 LEU A 196      -7.441 -15.703   1.684  1.00 92.00           C  
ATOM   1510  N   ILE A 197      -4.566 -20.031   3.021  1.00 91.06           N  
ATOM   1511  CA  ILE A 197      -3.791 -21.203   2.596  1.00 91.06           C  
ATOM   1512  C   ILE A 197      -4.641 -22.453   2.725  1.00 91.06           C  
ATOM   1513  CB  ILE A 197      -2.488 -21.344   3.414  1.00 91.06           C  
ATOM   1514  O   ILE A 197      -4.594 -23.344   1.859  1.00 91.06           O  
ATOM   1515  CG1 ILE A 197      -1.556 -20.156   3.146  1.00 91.06           C  
ATOM   1516  CG2 ILE A 197      -1.793 -22.672   3.096  1.00 91.06           C  
ATOM   1517  CD1 ILE A 197      -0.381 -20.062   4.109  1.00 91.06           C  
ATOM   1518  N   LYS A 198      -5.406 -22.625   3.768  1.00 84.88           N  
ATOM   1519  CA  LYS A 198      -6.246 -23.797   3.977  1.00 84.88           C  
ATOM   1520  C   LYS A 198      -7.359 -23.875   2.938  1.00 84.88           C  
ATOM   1521  CB  LYS A 198      -6.844 -23.781   5.387  1.00 84.88           C  
ATOM   1522  O   LYS A 198      -7.781 -24.953   2.547  1.00 84.88           O  
ATOM   1523  CG  LYS A 198      -5.840 -24.109   6.484  1.00 84.88           C  
ATOM   1524  CD  LYS A 198      -6.508 -24.156   7.852  1.00 84.88           C  
ATOM   1525  CE  LYS A 198      -5.492 -24.375   8.969  1.00 84.88           C  
ATOM   1526  NZ  LYS A 198      -6.121 -24.281  10.320  1.00 84.88           N  
ATOM   1527  N   ASP A 199      -7.879 -22.688   2.566  1.00 78.62           N  
ATOM   1528  CA  ASP A 199      -8.930 -22.688   1.553  1.00 78.62           C  
ATOM   1529  C   ASP A 199      -8.367 -23.062   0.182  1.00 78.62           C  
ATOM   1530  CB  ASP A 199      -9.617 -21.328   1.486  1.00 78.62           C  
ATOM   1531  O   ASP A 199      -9.109 -23.469  -0.710  1.00 78.62           O  
ATOM   1532  CG  ASP A 199     -10.555 -21.078   2.658  1.00 78.62           C  
ATOM   1533  OD1 ASP A 199     -10.820 -22.016   3.434  1.00 78.62           O  
ATOM   1534  OD2 ASP A 199     -11.023 -19.938   2.807  1.00 78.62           O  
ATOM   1535  N   LEU A 200      -7.090 -23.094  -0.015  1.00 63.84           N  
ATOM   1536  CA  LEU A 200      -6.520 -23.562  -1.271  1.00 63.84           C  
ATOM   1537  C   LEU A 200      -6.410 -25.078  -1.280  1.00 63.84           C  
ATOM   1538  CB  LEU A 200      -5.141 -22.938  -1.505  1.00 63.84           C  
ATOM   1539  O   LEU A 200      -6.637 -25.719  -2.311  1.00 63.84           O  
ATOM   1540  CG  LEU A 200      -5.121 -21.578  -2.217  1.00 63.84           C  
ATOM   1541  CD1 LEU A 200      -4.051 -20.688  -1.611  1.00 63.84           C  
ATOM   1542  CD2 LEU A 200      -4.887 -21.766  -3.713  1.00 63.84           C  
TER    1543      LEU A 200                                                      
ENDMDL                                                                          
END                                                                             
