# Supplementary material for: Phosphorylation tunes strain-specific protein condensation during rotavirus replication organelle assembly
Source: EMBO J. 2026 May 26;45(13):4733–65. doi: 10.1038/s44318-026-00814-z (PMC13324165; doi:10.1038/s44318-026-00814-z)
Supplement: Supplementary file 11 — Source data Fig. 9 [file 44318_2026_814_MOESM11_ESM.zip › Figure_7/Figure 7A/SClow/C2S_c9c96_unrelaxed_rank_003_alphafold2_ptm_model_3_seed_000.pdb]

MODEL     1                                                                     
ATOM      1  N   MET A   1      23.203 -13.688  42.906  1.00 50.97           N  
ATOM      2  CA  MET A   1      23.391 -14.719  41.875  1.00 50.97           C  
ATOM      3  C   MET A   1      23.719 -14.094  40.531  1.00 50.97           C  
ATOM      4  CB  MET A   1      22.156 -15.602  41.750  1.00 50.97           C  
ATOM      5  O   MET A   1      22.969 -13.250  40.031  1.00 50.97           O  
ATOM      6  CG  MET A   1      21.797 -16.328  43.062  1.00 50.97           C  
ATOM      7  SD  MET A   1      21.422 -18.109  42.781  1.00 50.97           S  
ATOM      8  CE  MET A   1      19.656 -18.000  42.375  1.00 50.97           C  
ATOM      9  N   SER A   2      24.953 -13.719  40.281  1.00 60.56           N  
ATOM     10  CA  SER A   2      25.531 -13.039  39.125  1.00 60.56           C  
ATOM     11  C   SER A   2      25.672 -13.984  37.938  1.00 60.56           C  
ATOM     12  CB  SER A   2      26.891 -12.453  39.469  1.00 60.56           C  
ATOM     13  O   SER A   2      25.938 -15.180  38.094  1.00 60.56           O  
ATOM     14  OG  SER A   2      27.594 -13.297  40.375  1.00 60.56           O  
ATOM     15  N   LEU A   3      24.938 -13.727  36.875  1.00 58.56           N  
ATOM     16  CA  LEU A   3      24.844 -14.312  35.562  1.00 58.56           C  
ATOM     17  C   LEU A   3      26.047 -13.930  34.719  1.00 58.56           C  
ATOM     18  CB  LEU A   3      23.547 -13.875  34.875  1.00 58.56           C  
ATOM     19  O   LEU A   3      26.406 -12.750  34.625  1.00 58.56           O  
ATOM     20  CG  LEU A   3      23.141 -14.680  33.625  1.00 58.56           C  
ATOM     21  CD1 LEU A   3      22.375 -15.930  34.031  1.00 58.56           C  
ATOM     22  CD2 LEU A   3      22.297 -13.820  32.688  1.00 58.56           C  
ATOM     23  N   SER A   4      27.156 -14.742  34.594  1.00 63.66           N  
ATOM     24  CA  SER A   4      28.375 -14.625  33.812  1.00 63.66           C  
ATOM     25  C   SER A   4      28.203 -15.242  32.438  1.00 63.66           C  
ATOM     26  CB  SER A   4      29.547 -15.289  34.531  1.00 63.66           C  
ATOM     27  O   SER A   4      27.609 -16.312  32.281  1.00 63.66           O  
ATOM     28  OG  SER A   4      29.281 -15.406  35.906  1.00 63.66           O  
ATOM     29  N   ILE A   5      28.016 -14.469  31.406  1.00 67.31           N  
ATOM     30  CA  ILE A   5      27.953 -14.820  29.984  1.00 67.31           C  
ATOM     31  C   ILE A   5      29.375 -15.031  29.453  1.00 67.31           C  
ATOM     32  CB  ILE A   5      27.234 -13.727  29.172  1.00 67.31           C  
ATOM     33  O   ILE A   5      30.250 -14.180  29.609  1.00 67.31           O  
ATOM     34  CG1 ILE A   5      25.859 -13.438  29.781  1.00 67.31           C  
ATOM     35  CG2 ILE A   5      27.109 -14.148  27.703  1.00 67.31           C  
ATOM     36  CD1 ILE A   5      25.266 -12.094  29.375  1.00 67.31           C  
ATOM     37  N   ASP A   6      29.844 -16.281  29.234  1.00 68.62           N  
ATOM     38  CA  ASP A   6      31.047 -16.875  28.641  1.00 68.62           C  
ATOM     39  C   ASP A   6      31.078 -16.641  27.141  1.00 68.62           C  
ATOM     40  CB  ASP A   6      31.094 -18.375  28.938  1.00 68.62           C  
ATOM     41  O   ASP A   6      30.203 -17.109  26.406  1.00 68.62           O  
ATOM     42  CG  ASP A   6      32.406 -19.016  28.531  1.00 68.62           C  
ATOM     43  OD1 ASP A   6      33.375 -18.281  28.203  1.00 68.62           O  
ATOM     44  OD2 ASP A   6      32.500 -20.266  28.531  1.00 68.62           O  
ATOM     45  N   VAL A   7      31.766 -15.609  26.609  1.00 67.94           N  
ATOM     46  CA  VAL A   7      31.828 -15.195  25.219  1.00 67.94           C  
ATOM     47  C   VAL A   7      33.062 -15.820  24.562  1.00 67.94           C  
ATOM     48  CB  VAL A   7      31.875 -13.656  25.078  1.00 67.94           C  
ATOM     49  O   VAL A   7      33.375 -15.516  23.406  1.00 67.94           O  
ATOM     50  CG1 VAL A   7      30.500 -13.047  25.328  1.00 67.94           C  
ATOM     51  CG2 VAL A   7      32.906 -13.070  26.047  1.00 67.94           C  
ATOM     52  N   THR A   8      33.719 -16.875  25.109  1.00 69.38           N  
ATOM     53  CA  THR A   8      34.875 -17.531  24.484  1.00 69.38           C  
ATOM     54  C   THR A   8      34.438 -18.516  23.406  1.00 69.38           C  
ATOM     55  CB  THR A   8      35.719 -18.281  25.547  1.00 69.38           C  
ATOM     56  O   THR A   8      35.250 -18.969  22.609  1.00 69.38           O  
ATOM     57  CG2 THR A   8      36.344 -17.297  26.547  1.00 69.38           C  
ATOM     58  OG1 THR A   8      34.906 -19.203  26.250  1.00 69.38           O  
ATOM     59  N   SER A   9      33.094 -18.625  23.219  1.00 58.19           N  
ATOM     60  CA  SER A   9      32.656 -19.516  22.141  1.00 58.19           C  
ATOM     61  C   SER A   9      32.031 -18.734  21.000  1.00 58.19           C  
ATOM     62  CB  SER A   9      31.672 -20.547  22.672  1.00 58.19           C  
ATOM     63  O   SER A   9      31.484 -19.328  20.062  1.00 58.19           O  
ATOM     64  OG  SER A   9      30.922 -20.016  23.750  1.00 58.19           O  
ATOM     65  N   LEU A  10      32.281 -17.344  21.016  1.00 58.09           N  
ATOM     66  CA  LEU A  10      31.734 -16.625  19.875  1.00 58.09           C  
ATOM     67  C   LEU A  10      32.688 -16.703  18.672  1.00 58.09           C  
ATOM     68  CB  LEU A  10      31.469 -15.164  20.234  1.00 58.09           C  
ATOM     69  O   LEU A  10      33.906 -16.703  18.844  1.00 58.09           O  
ATOM     70  CG  LEU A  10      30.375 -14.906  21.250  1.00 58.09           C  
ATOM     71  CD1 LEU A  10      30.422 -13.461  21.734  1.00 58.09           C  
ATOM     72  CD2 LEU A  10      29.000 -15.234  20.656  1.00 58.09           C  
ATOM     73  N   PRO A  11      32.281 -17.359  17.609  1.00 49.50           N  
ATOM     74  CA  PRO A  11      33.094 -17.375  16.391  1.00 49.50           C  
ATOM     75  C   PRO A  11      33.750 -16.031  16.109  1.00 49.50           C  
ATOM     76  CB  PRO A  11      32.094 -17.734  15.289  1.00 49.50           C  
ATOM     77  O   PRO A  11      33.156 -14.984  16.344  1.00 49.50           O  
ATOM     78  CG  PRO A  11      30.750 -17.562  15.938  1.00 49.50           C  
ATOM     79  CD  PRO A  11      30.938 -17.438  17.422  1.00 49.50           C  
ATOM     80  N   SER A  12      35.062 -15.859  16.438  1.00 50.09           N  
ATOM     81  CA  SER A  12      36.062 -14.867  16.031  1.00 50.09           C  
ATOM     82  C   SER A  12      35.750 -14.281  14.664  1.00 50.09           C  
ATOM     83  CB  SER A  12      37.469 -15.484  16.016  1.00 50.09           C  
ATOM     84  O   SER A  12      35.406 -15.016  13.727  1.00 50.09           O  
ATOM     85  OG  SER A  12      37.906 -15.750  17.344  1.00 50.09           O  
ATOM     86  N   ILE A  13      34.938 -13.258  14.578  1.00 49.47           N  
ATOM     87  CA  ILE A  13      34.812 -12.547  13.305  1.00 49.47           C  
ATOM     88  C   ILE A  13      36.188 -12.047  12.867  1.00 49.47           C  
ATOM     89  CB  ILE A  13      33.812 -11.367  13.398  1.00 49.47           C  
ATOM     90  O   ILE A  13      36.906 -11.398  13.641  1.00 49.47           O  
ATOM     91  CG1 ILE A  13      32.906 -11.555  14.602  1.00 49.47           C  
ATOM     92  CG2 ILE A  13      33.031 -11.234  12.102  1.00 49.47           C  
ATOM     93  CD1 ILE A  13      32.062 -10.320  14.938  1.00 49.47           C  
ATOM     94  N   SER A  14      37.188 -12.945  12.461  1.00 47.66           N  
ATOM     95  CA  SER A  14      38.375 -12.602  11.688  1.00 47.66           C  
ATOM     96  C   SER A  14      38.094 -11.461  10.727  1.00 47.66           C  
ATOM     97  CB  SER A  14      38.875 -13.820  10.922  1.00 47.66           C  
ATOM     98  O   SER A  14      37.031 -11.430  10.078  1.00 47.66           O  
ATOM     99  OG  SER A  14      39.375 -14.805  11.805  1.00 47.66           O  
ATOM    100  N   SER A  15      38.375 -10.195  11.133  1.00 41.47           N  
ATOM    101  CA  SER A  15      38.719  -8.992  10.375  1.00 41.47           C  
ATOM    102  C   SER A  15      39.531  -9.336   9.148  1.00 41.47           C  
ATOM    103  CB  SER A  15      39.469  -8.000  11.258  1.00 41.47           C  
ATOM    104  O   SER A  15      40.688  -9.758   9.266  1.00 41.47           O  
ATOM    105  OG  SER A  15      40.750  -8.516  11.609  1.00 41.47           O  
ATOM    106  N   SER A  16      38.969 -10.133   8.211  1.00 41.66           N  
ATOM    107  CA  SER A  16      39.750 -10.031   6.973  1.00 41.66           C  
ATOM    108  C   SER A  16      39.219  -8.898   6.090  1.00 41.66           C  
ATOM    109  CB  SER A  16      39.688 -11.352   6.203  1.00 41.66           C  
ATOM    110  O   SER A  16      38.062  -8.906   5.684  1.00 41.66           O  
ATOM    111  OG  SER A  16      38.625 -11.359   5.285  1.00 41.66           O  
ATOM    112  N   VAL A  17      39.188  -7.695   6.551  1.00 40.44           N  
ATOM    113  CA  VAL A  17      39.312  -6.430   5.832  1.00 40.44           C  
ATOM    114  C   VAL A  17      40.531  -6.473   4.906  1.00 40.44           C  
ATOM    115  CB  VAL A  17      39.438  -5.234   6.801  1.00 40.44           C  
ATOM    116  O   VAL A  17      41.656  -6.676   5.363  1.00 40.44           O  
ATOM    117  CG1 VAL A  17      39.312  -3.912   6.039  1.00 40.44           C  
ATOM    118  CG2 VAL A  17      38.344  -5.324   7.879  1.00 40.44           C  
ATOM    119  N   TYR A  18      40.562  -7.465   3.893  1.00 37.19           N  
ATOM    120  CA  TYR A  18      41.281  -7.086   2.682  1.00 37.19           C  
ATOM    121  C   TYR A  18      41.469  -8.281   1.750  1.00 37.19           C  
ATOM    122  CB  TYR A  18      42.656  -6.496   3.029  1.00 37.19           C  
ATOM    123  O   TYR A  18      42.031  -9.305   2.141  1.00 37.19           O  
ATOM    124  CG  TYR A  18      42.688  -4.984   3.064  1.00 37.19           C  
ATOM    125  CD1 TYR A  18      42.938  -4.246   1.915  1.00 37.19           C  
ATOM    126  CD2 TYR A  18      42.406  -4.297   4.246  1.00 37.19           C  
ATOM    127  CE1 TYR A  18      42.969  -2.855   1.943  1.00 37.19           C  
ATOM    128  CE2 TYR A  18      42.438  -2.906   4.285  1.00 37.19           C  
ATOM    129  OH  TYR A  18      42.719  -0.819   3.164  1.00 37.19           O  
ATOM    130  CZ  TYR A  18      42.719  -2.195   3.131  1.00 37.19           C  
ATOM    131  N   LYS A  19      40.438  -8.688   0.932  1.00 33.84           N  
ATOM    132  CA  LYS A  19      40.844  -9.227  -0.365  1.00 33.84           C  
ATOM    133  C   LYS A  19      39.625  -9.398  -1.283  1.00 33.84           C  
ATOM    134  CB  LYS A  19      41.562 -10.570  -0.190  1.00 33.84           C  
ATOM    135  O   LYS A  19      38.594  -9.914  -0.865  1.00 33.84           O  
ATOM    136  CG  LYS A  19      42.906 -10.461   0.454  1.00 33.84           C  
ATOM    137  CD  LYS A  19      43.938  -9.867  -0.505  1.00 33.84           C  
ATOM    138  CE  LYS A  19      45.344  -9.859   0.096  1.00 33.84           C  
ATOM    139  NZ  LYS A  19      46.344  -9.195  -0.803  1.00 33.84           N  
ATOM    140  N   ASN A  20      39.125  -8.414  -1.953  1.00 39.56           N  
ATOM    141  CA  ASN A  20      38.781  -8.391  -3.373  1.00 39.56           C  
ATOM    142  C   ASN A  20      38.562  -9.797  -3.922  1.00 39.56           C  
ATOM    143  CB  ASN A  20      39.875  -7.672  -4.168  1.00 39.56           C  
ATOM    144  O   ASN A  20      39.531 -10.570  -4.047  1.00 39.56           O  
ATOM    145  CG  ASN A  20      39.656  -6.172  -4.223  1.00 39.56           C  
ATOM    146  ND2 ASN A  20      40.594  -5.465  -4.863  1.00 39.56           N  
ATOM    147  OD1 ASN A  20      38.688  -5.648  -3.689  1.00 39.56           O  
ATOM    148  N   GLU A  21      37.562 -10.547  -3.535  1.00 33.84           N  
ATOM    149  CA  GLU A  21      37.156 -11.625  -4.438  1.00 33.84           C  
ATOM    150  C   GLU A  21      35.656 -11.789  -4.473  1.00 33.84           C  
ATOM    151  CB  GLU A  21      37.844 -12.938  -4.027  1.00 33.84           C  
ATOM    152  O   GLU A  21      35.000 -11.820  -3.424  1.00 33.84           O  
ATOM    153  CG  GLU A  21      39.188 -13.172  -4.676  1.00 33.84           C  
ATOM    154  CD  GLU A  21      39.812 -14.516  -4.316  1.00 33.84           C  
ATOM    155  OE1 GLU A  21      40.875 -14.859  -4.859  1.00 33.84           O  
ATOM    156  OE2 GLU A  21      39.188 -15.234  -3.492  1.00 33.84           O  
ATOM    157  N   SER A  22      34.938 -10.820  -4.996  1.00 41.25           N  
ATOM    158  CA  SER A  22      33.781 -11.070  -5.848  1.00 41.25           C  
ATOM    159  C   SER A  22      33.156 -12.422  -5.539  1.00 41.25           C  
ATOM    160  CB  SER A  22      34.188 -11.008  -7.324  1.00 41.25           C  
ATOM    161  O   SER A  22      33.719 -13.469  -5.836  1.00 41.25           O  
ATOM    162  OG  SER A  22      34.875  -9.812  -7.605  1.00 41.25           O  
ATOM    163  N   PHE A  23      32.875 -12.742  -4.273  1.00 38.00           N  
ATOM    164  CA  PHE A  23      32.000 -13.914  -4.227  1.00 38.00           C  
ATOM    165  C   PHE A  23      30.547 -13.516  -4.230  1.00 38.00           C  
ATOM    166  CB  PHE A  23      32.312 -14.758  -2.986  1.00 38.00           C  
ATOM    167  O   PHE A  23      30.094 -12.766  -3.357  1.00 38.00           O  
ATOM    168  CG  PHE A  23      33.688 -15.398  -3.010  1.00 38.00           C  
ATOM    169  CD1 PHE A  23      33.906 -16.547  -3.766  1.00 38.00           C  
ATOM    170  CD2 PHE A  23      34.719 -14.859  -2.277  1.00 38.00           C  
ATOM    171  CE1 PHE A  23      35.188 -17.141  -3.789  1.00 38.00           C  
ATOM    172  CE2 PHE A  23      36.000 -15.445  -2.297  1.00 38.00           C  
ATOM    173  CZ  PHE A  23      36.219 -16.594  -3.053  1.00 38.00           C  
ATOM    174  N   SER A  24      30.062 -12.883  -5.258  1.00 41.66           N  
ATOM    175  CA  SER A  24      28.672 -12.852  -5.711  1.00 41.66           C  
ATOM    176  C   SER A  24      27.875 -14.031  -5.156  1.00 41.66           C  
ATOM    177  CB  SER A  24      28.609 -12.859  -7.238  1.00 41.66           C  
ATOM    178  O   SER A  24      28.281 -15.188  -5.312  1.00 41.66           O  
ATOM    179  OG  SER A  24      28.828 -11.555  -7.758  1.00 41.66           O  
ATOM    180  N   THR A  25      27.641 -14.164  -3.867  1.00 41.94           N  
ATOM    181  CA  THR A  25      26.688 -15.141  -3.361  1.00 41.94           C  
ATOM    182  C   THR A  25      25.344 -14.977  -4.043  1.00 41.94           C  
ATOM    183  CB  THR A  25      26.516 -15.016  -1.836  1.00 41.94           C  
ATOM    184  O   THR A  25      24.625 -14.000  -3.803  1.00 41.94           O  
ATOM    185  CG2 THR A  25      27.719 -15.578  -1.097  1.00 41.94           C  
ATOM    186  OG1 THR A  25      26.359 -13.633  -1.491  1.00 41.94           O  
ATOM    187  N   THR A  26      25.297 -14.805  -5.398  1.00 45.31           N  
ATOM    188  CA  THR A  26      24.078 -14.953  -6.176  1.00 45.31           C  
ATOM    189  C   THR A  26      23.703 -16.422  -6.312  1.00 45.31           C  
ATOM    190  CB  THR A  26      24.219 -14.320  -7.570  1.00 45.31           C  
ATOM    191  O   THR A  26      24.562 -17.281  -6.492  1.00 45.31           O  
ATOM    192  CG2 THR A  26      24.406 -12.812  -7.477  1.00 45.31           C  
ATOM    193  OG1 THR A  26      25.344 -14.898  -8.234  1.00 45.31           O  
ATOM    194  N   SER A  27      22.984 -17.016  -5.371  1.00 45.97           N  
ATOM    195  CA  SER A  27      22.391 -18.344  -5.477  1.00 45.97           C  
ATOM    196  C   SER A  27      21.406 -18.422  -6.633  1.00 45.97           C  
ATOM    197  CB  SER A  27      21.703 -18.719  -4.172  1.00 45.97           C  
ATOM    198  O   SER A  27      20.562 -17.531  -6.789  1.00 45.97           O  
ATOM    199  OG  SER A  27      22.578 -19.469  -3.334  1.00 45.97           O  
ATOM    200  N   THR A  28      21.906 -18.688  -7.930  1.00 46.34           N  
ATOM    201  CA  THR A  28      21.125 -19.031  -9.109  1.00 46.34           C  
ATOM    202  C   THR A  28      20.484 -20.406  -8.953  1.00 46.34           C  
ATOM    203  CB  THR A  28      22.000 -19.016 -10.375  1.00 46.34           C  
ATOM    204  O   THR A  28      21.141 -21.375  -8.594  1.00 46.34           O  
ATOM    205  CG2 THR A  28      21.641 -17.859 -11.289  1.00 46.34           C  
ATOM    206  OG1 THR A  28      23.375 -18.906 -10.000  1.00 46.34           O  
ATOM    207  N   ILE A  29      19.438 -20.641  -8.164  1.00 44.38           N  
ATOM    208  CA  ILE A  29      18.672 -21.891  -8.266  1.00 44.38           C  
ATOM    209  C   ILE A  29      18.172 -22.078  -9.703  1.00 44.38           C  
ATOM    210  CB  ILE A  29      17.469 -21.891  -7.285  1.00 44.38           C  
ATOM    211  O   ILE A  29      17.609 -21.141 -10.289  1.00 44.38           O  
ATOM    212  CG1 ILE A  29      17.688 -20.844  -6.184  1.00 44.38           C  
ATOM    213  CG2 ILE A  29      17.281 -23.297  -6.684  1.00 44.38           C  
ATOM    214  CD1 ILE A  29      16.406 -20.453  -5.457  1.00 44.38           C  
ATOM    215  N   SER A  30      19.016 -22.547 -10.648  1.00 41.88           N  
ATOM    216  CA  SER A  30      18.891 -23.078 -12.008  1.00 41.88           C  
ATOM    217  C   SER A  30      17.812 -24.156 -12.094  1.00 41.88           C  
ATOM    218  CB  SER A  30      20.234 -23.641 -12.477  1.00 41.88           C  
ATOM    219  O   SER A  30      17.906 -25.188 -11.422  1.00 41.88           O  
ATOM    220  OG  SER A  30      20.078 -24.344 -13.695  1.00 41.88           O  
ATOM    221  N   GLY A  31      16.516 -23.906 -11.945  1.00 40.84           N  
ATOM    222  CA  GLY A  31      15.461 -24.828 -12.359  1.00 40.84           C  
ATOM    223  C   GLY A  31      14.648 -24.297 -13.531  1.00 40.84           C  
ATOM    224  O   GLY A  31      14.516 -23.094 -13.711  1.00 40.84           O  
ATOM    225  N   LYS A  32      15.062 -24.562 -14.766  1.00 47.66           N  
ATOM    226  CA  LYS A  32      14.531 -24.656 -16.125  1.00 47.66           C  
ATOM    227  C   LYS A  32      13.188 -23.938 -16.234  1.00 47.66           C  
ATOM    228  CB  LYS A  32      14.391 -26.109 -16.547  1.00 47.66           C  
ATOM    229  O   LYS A  32      12.203 -24.359 -15.625  1.00 47.66           O  
ATOM    230  CG  LYS A  32      15.656 -26.938 -16.344  1.00 47.66           C  
ATOM    231  CD  LYS A  32      15.422 -28.406 -16.688  1.00 47.66           C  
ATOM    232  CE  LYS A  32      16.688 -29.234 -16.484  1.00 47.66           C  
ATOM    233  NZ  LYS A  32      16.516 -30.625 -17.000  1.00 47.66           N  
ATOM    234  N   SER A  33      13.039 -22.547 -16.000  1.00 46.94           N  
ATOM    235  CA  SER A  33      11.914 -21.766 -16.500  1.00 46.94           C  
ATOM    236  C   SER A  33      12.359 -20.391 -16.984  1.00 46.94           C  
ATOM    237  CB  SER A  33      10.844 -21.609 -15.422  1.00 46.94           C  
ATOM    238  O   SER A  33      13.273 -19.797 -16.406  1.00 46.94           O  
ATOM    239  OG  SER A  33      10.930 -20.344 -14.797  1.00 46.94           O  
ATOM    240  N   ILE A  34      12.953 -20.219 -18.109  1.00 52.88           N  
ATOM    241  CA  ILE A  34      13.109 -19.000 -18.891  1.00 52.88           C  
ATOM    242  C   ILE A  34      13.375 -17.828 -17.953  1.00 52.88           C  
ATOM    243  CB  ILE A  34      11.859 -18.719 -19.766  1.00 52.88           C  
ATOM    244  O   ILE A  34      12.562 -17.531 -17.062  1.00 52.88           O  
ATOM    245  CG1 ILE A  34      12.273 -18.438 -21.203  1.00 52.88           C  
ATOM    246  CG2 ILE A  34      11.047 -17.562 -19.188  1.00 52.88           C  
ATOM    247  CD1 ILE A  34      11.812 -19.500 -22.203  1.00 52.88           C  
ATOM    248  N   GLY A  35      14.500 -17.844 -17.203  1.00 46.78           N  
ATOM    249  CA  GLY A  35      15.820 -17.359 -16.844  1.00 46.78           C  
ATOM    250  C   GLY A  35      15.812 -15.914 -16.391  1.00 46.78           C  
ATOM    251  O   GLY A  35      16.062 -15.000 -17.172  1.00 46.78           O  
ATOM    252  N   ARG A  36      14.883 -15.516 -15.336  1.00 49.72           N  
ATOM    253  CA  ARG A  36      15.297 -14.273 -14.688  1.00 49.72           C  
ATOM    254  C   ARG A  36      16.031 -14.555 -13.383  1.00 49.72           C  
ATOM    255  CB  ARG A  36      14.086 -13.375 -14.430  1.00 49.72           C  
ATOM    256  O   ARG A  36      15.609 -15.414 -12.602  1.00 49.72           O  
ATOM    257  CG  ARG A  36      13.359 -12.938 -15.688  1.00 49.72           C  
ATOM    258  CD  ARG A  36      12.234 -11.953 -15.383  1.00 49.72           C  
ATOM    259  NE  ARG A  36      12.648 -10.578 -15.625  1.00 49.72           N  
ATOM    260  NH1 ARG A  36      10.562  -9.867 -16.328  1.00 49.72           N  
ATOM    261  NH2 ARG A  36      12.312  -8.391 -16.266  1.00 49.72           N  
ATOM    262  CZ  ARG A  36      11.844  -9.617 -16.078  1.00 49.72           C  
ATOM    263  N   SER A  37      17.375 -14.836 -13.422  1.00 56.78           N  
ATOM    264  CA  SER A  37      18.219 -14.961 -12.234  1.00 56.78           C  
ATOM    265  C   SER A  37      17.719 -14.055 -11.117  1.00 56.78           C  
ATOM    266  CB  SER A  37      19.672 -14.641 -12.562  1.00 56.78           C  
ATOM    267  O   SER A  37      17.359 -12.898 -11.359  1.00 56.78           O  
ATOM    268  OG  SER A  37      19.812 -13.281 -12.945  1.00 56.78           O  
ATOM    269  N   GLU A  38      16.672 -14.539 -10.312  1.00 57.41           N  
ATOM    270  CA  GLU A  38      16.203 -13.805  -9.141  1.00 57.41           C  
ATOM    271  C   GLU A  38      17.359 -13.453  -8.211  1.00 57.41           C  
ATOM    272  CB  GLU A  38      15.148 -14.617  -8.383  1.00 57.41           C  
ATOM    273  O   GLU A  38      18.125 -14.328  -7.793  1.00 57.41           O  
ATOM    274  CG  GLU A  38      13.836 -14.773  -9.133  1.00 57.41           C  
ATOM    275  CD  GLU A  38      12.820 -15.633  -8.398  1.00 57.41           C  
ATOM    276  OE1 GLU A  38      11.703 -15.836  -8.922  1.00 57.41           O  
ATOM    277  OE2 GLU A  38      13.148 -16.109  -7.289  1.00 57.41           O  
ATOM    278  N   GLN A  39      18.094 -12.359  -8.500  1.00 61.88           N  
ATOM    279  CA  GLN A  39      19.141 -11.867  -7.609  1.00 61.88           C  
ATOM    280  C   GLN A  39      18.547 -11.336  -6.309  1.00 61.88           C  
ATOM    281  CB  GLN A  39      19.969 -10.781  -8.297  1.00 61.88           C  
ATOM    282  O   GLN A  39      17.641 -10.500  -6.324  1.00 61.88           O  
ATOM    283  CG  GLN A  39      21.328 -10.547  -7.664  1.00 61.88           C  
ATOM    284  CD  GLN A  39      22.266  -9.734  -8.547  1.00 61.88           C  
ATOM    285  NE2 GLN A  39      23.531  -9.680  -8.172  1.00 61.88           N  
ATOM    286  OE1 GLN A  39      21.828  -9.172  -9.555  1.00 61.88           O  
ATOM    287  N   TYR A  40      18.656 -12.148  -5.230  1.00 63.59           N  
ATOM    288  CA  TYR A  40      18.234 -11.727  -3.900  1.00 63.59           C  
ATOM    289  C   TYR A  40      19.312 -10.883  -3.229  1.00 63.59           C  
ATOM    290  CB  TYR A  40      17.906 -12.938  -3.029  1.00 63.59           C  
ATOM    291  O   TYR A  40      20.500 -11.203  -3.309  1.00 63.59           O  
ATOM    292  CG  TYR A  40      16.719 -13.734  -3.520  1.00 63.59           C  
ATOM    293  CD1 TYR A  40      15.414 -13.359  -3.178  1.00 63.59           C  
ATOM    294  CD2 TYR A  40      16.891 -14.852  -4.324  1.00 63.59           C  
ATOM    295  CE1 TYR A  40      14.312 -14.086  -3.625  1.00 63.59           C  
ATOM    296  CE2 TYR A  40      15.797 -15.586  -4.781  1.00 63.59           C  
ATOM    297  OH  TYR A  40      13.430 -15.922  -4.871  1.00 63.59           O  
ATOM    298  CZ  TYR A  40      14.516 -15.195  -4.426  1.00 63.59           C  
ATOM    299  N   ILE A  41      19.016  -9.609  -2.941  1.00 64.12           N  
ATOM    300  CA  ILE A  41      19.906  -8.719  -2.209  1.00 64.12           C  
ATOM    301  C   ILE A  41      19.781  -8.977  -0.710  1.00 64.12           C  
ATOM    302  CB  ILE A  41      19.609  -7.238  -2.525  1.00 64.12           C  
ATOM    303  O   ILE A  41      18.703  -9.328  -0.224  1.00 64.12           O  
ATOM    304  CG1 ILE A  41      19.688  -6.988  -4.035  1.00 64.12           C  
ATOM    305  CG2 ILE A  41      20.578  -6.316  -1.771  1.00 64.12           C  
ATOM    306  CD1 ILE A  41      18.328  -6.684  -4.680  1.00 64.12           C  
ATOM    307  N   SER A  42      20.922  -9.148  -0.084  1.00 72.56           N  
ATOM    308  CA  SER A  42      21.031  -9.273   1.366  1.00 72.56           C  
ATOM    309  C   SER A  42      20.172  -8.242   2.076  1.00 72.56           C  
ATOM    310  CB  SER A  42      22.484  -9.125   1.810  1.00 72.56           C  
ATOM    311  O   SER A  42      19.953  -7.145   1.555  1.00 72.56           O  
ATOM    312  OG  SER A  42      22.875  -7.758   1.803  1.00 72.56           O  
ATOM    313  N   PRO A  43      19.438  -8.641   3.170  1.00 69.75           N  
ATOM    314  CA  PRO A  43      18.547  -7.770   3.947  1.00 69.75           C  
ATOM    315  C   PRO A  43      19.266  -6.543   4.504  1.00 69.75           C  
ATOM    316  CB  PRO A  43      18.062  -8.680   5.078  1.00 69.75           C  
ATOM    317  O   PRO A  43      18.625  -5.660   5.082  1.00 69.75           O  
ATOM    318  CG  PRO A  43      19.031  -9.812   5.105  1.00 69.75           C  
ATOM    319  CD  PRO A  43      19.766  -9.836   3.797  1.00 69.75           C  
ATOM    320  N   ASP A  44      20.625  -6.422   4.395  1.00 79.94           N  
ATOM    321  CA  ASP A  44      21.375  -5.273   4.906  1.00 79.94           C  
ATOM    322  C   ASP A  44      21.078  -4.020   4.086  1.00 79.94           C  
ATOM    323  CB  ASP A  44      22.875  -5.570   4.910  1.00 79.94           C  
ATOM    324  O   ASP A  44      20.984  -4.086   2.857  1.00 79.94           O  
ATOM    325  CG  ASP A  44      23.672  -4.555   5.711  1.00 79.94           C  
ATOM    326  OD1 ASP A  44      23.078  -3.850   6.559  1.00 79.94           O  
ATOM    327  OD2 ASP A  44      24.891  -4.461   5.488  1.00 79.94           O  
ATOM    328  N   ALA A  45      20.750  -2.900   4.734  1.00 76.69           N  
ATOM    329  CA  ALA A  45      20.375  -1.625   4.137  1.00 76.69           C  
ATOM    330  C   ALA A  45      21.453  -1.109   3.197  1.00 76.69           C  
ATOM    331  CB  ALA A  45      20.078  -0.593   5.223  1.00 76.69           C  
ATOM    332  O   ALA A  45      21.156  -0.568   2.131  1.00 76.69           O  
ATOM    333  N   GLU A  46      22.703  -1.317   3.533  1.00 83.38           N  
ATOM    334  CA  GLU A  46      23.812  -0.820   2.732  1.00 83.38           C  
ATOM    335  C   GLU A  46      23.938  -1.594   1.422  1.00 83.38           C  
ATOM    336  CB  GLU A  46      25.125  -0.905   3.518  1.00 83.38           C  
ATOM    337  O   GLU A  46      24.188  -1.004   0.368  1.00 83.38           O  
ATOM    338  CG  GLU A  46      26.266  -0.110   2.902  1.00 83.38           C  
ATOM    339  CD  GLU A  46      27.547  -0.151   3.727  1.00 83.38           C  
ATOM    340  OE1 GLU A  46      28.578   0.399   3.279  1.00 83.38           O  
ATOM    341  OE2 GLU A  46      27.516  -0.741   4.832  1.00 83.38           O  
ATOM    342  N   ALA A  47      23.797  -2.885   1.532  1.00 79.25           N  
ATOM    343  CA  ALA A  47      23.875  -3.752   0.359  1.00 79.25           C  
ATOM    344  C   ALA A  47      22.719  -3.467  -0.611  1.00 79.25           C  
ATOM    345  CB  ALA A  47      23.859  -5.219   0.781  1.00 79.25           C  
ATOM    346  O   ALA A  47      22.922  -3.445  -1.827  1.00 79.25           O  
ATOM    347  N   PHE A  48      21.609  -3.150  -0.087  1.00 76.62           N  
ATOM    348  CA  PHE A  48      20.438  -2.832  -0.893  1.00 76.62           C  
ATOM    349  C   PHE A  48      20.625  -1.504  -1.617  1.00 76.62           C  
ATOM    350  CB  PHE A  48      19.188  -2.783  -0.018  1.00 76.62           C  
ATOM    351  O   PHE A  48      20.328  -1.396  -2.811  1.00 76.62           O  
ATOM    352  CG  PHE A  48      17.938  -2.367  -0.761  1.00 76.62           C  
ATOM    353  CD1 PHE A  48      17.484  -1.061  -0.689  1.00 76.62           C  
ATOM    354  CD2 PHE A  48      17.250  -3.285  -1.532  1.00 76.62           C  
ATOM    355  CE1 PHE A  48      16.328  -0.674  -1.376  1.00 76.62           C  
ATOM    356  CE2 PHE A  48      16.094  -2.906  -2.221  1.00 76.62           C  
ATOM    357  CZ  PHE A  48      15.641  -1.601  -2.141  1.00 76.62           C  
ATOM    358  N   ASN A  49      21.141  -0.533  -0.819  1.00 81.19           N  
ATOM    359  CA  ASN A  49      21.375   0.779  -1.409  1.00 81.19           C  
ATOM    360  C   ASN A  49      22.391   0.705  -2.545  1.00 81.19           C  
ATOM    361  CB  ASN A  49      21.844   1.771  -0.342  1.00 81.19           C  
ATOM    362  O   ASN A  49      22.203   1.327  -3.592  1.00 81.19           O  
ATOM    363  CG  ASN A  49      20.688   2.379   0.435  1.00 81.19           C  
ATOM    364  ND2 ASN A  49      21.000   2.945   1.598  1.00 81.19           N  
ATOM    365  OD1 ASN A  49      19.547   2.340  -0.005  1.00 81.19           O  
ATOM    366  N   LYS A  50      23.344  -0.081  -2.363  1.00 83.50           N  
ATOM    367  CA  LYS A  50      24.375  -0.269  -3.371  1.00 83.50           C  
ATOM    368  C   LYS A  50      23.812  -0.944  -4.621  1.00 83.50           C  
ATOM    369  CB  LYS A  50      25.531  -1.095  -2.805  1.00 83.50           C  
ATOM    370  O   LYS A  50      24.156  -0.568  -5.742  1.00 83.50           O  
ATOM    371  CG  LYS A  50      26.797  -1.033  -3.639  1.00 83.50           C  
ATOM    372  CD  LYS A  50      27.953  -1.761  -2.957  1.00 83.50           C  
ATOM    373  CE  LYS A  50      29.172  -1.880  -3.877  1.00 83.50           C  
ATOM    374  NZ  LYS A  50      30.297  -2.582  -3.207  1.00 83.50           N  
ATOM    375  N   TYR A  51      22.938  -1.984  -4.406  1.00 79.06           N  
ATOM    376  CA  TYR A  51      22.328  -2.689  -5.520  1.00 79.06           C  
ATOM    377  C   TYR A  51      21.422  -1.758  -6.316  1.00 79.06           C  
ATOM    378  CB  TYR A  51      21.516  -3.891  -5.016  1.00 79.06           C  
ATOM    379  O   TYR A  51      21.453  -1.746  -7.551  1.00 79.06           O  
ATOM    380  CG  TYR A  51      20.703  -4.570  -6.086  1.00 79.06           C  
ATOM    381  CD1 TYR A  51      19.328  -4.324  -6.211  1.00 79.06           C  
ATOM    382  CD2 TYR A  51      21.297  -5.457  -6.980  1.00 79.06           C  
ATOM    383  CE1 TYR A  51      18.578  -4.945  -7.195  1.00 79.06           C  
ATOM    384  CE2 TYR A  51      20.547  -6.086  -7.969  1.00 79.06           C  
ATOM    385  OH  TYR A  51      18.438  -6.445  -9.047  1.00 79.06           O  
ATOM    386  CZ  TYR A  51      19.188  -5.824  -8.070  1.00 79.06           C  
ATOM    387  N   MET A  52      20.672  -0.954  -5.656  1.00 77.69           N  
ATOM    388  CA  MET A  52      19.734  -0.044  -6.305  1.00 77.69           C  
ATOM    389  C   MET A  52      20.469   1.048  -7.070  1.00 77.69           C  
ATOM    390  CB  MET A  52      18.781   0.583  -5.273  1.00 77.69           C  
ATOM    391  O   MET A  52      20.031   1.453  -8.148  1.00 77.69           O  
ATOM    392  CG  MET A  52      17.750  -0.379  -4.727  1.00 77.69           C  
ATOM    393  SD  MET A  52      16.625  -1.019  -6.031  1.00 77.69           S  
ATOM    394  CE  MET A  52      15.820   0.524  -6.547  1.00 77.69           C  
ATOM    395  N   LEU A  53      21.641   1.476  -6.504  1.00 79.75           N  
ATOM    396  CA  LEU A  53      22.375   2.562  -7.125  1.00 79.75           C  
ATOM    397  C   LEU A  53      23.234   2.045  -8.281  1.00 79.75           C  
ATOM    398  CB  LEU A  53      23.266   3.258  -6.094  1.00 79.75           C  
ATOM    399  O   LEU A  53      23.641   2.818  -9.148  1.00 79.75           O  
ATOM    400  CG  LEU A  53      22.562   4.109  -5.043  1.00 79.75           C  
ATOM    401  CD1 LEU A  53      23.531   4.539  -3.955  1.00 79.75           C  
ATOM    402  CD2 LEU A  53      21.906   5.320  -5.691  1.00 79.75           C  
ATOM    403  N   SER A  54      23.500   0.739  -8.227  1.00 79.88           N  
ATOM    404  CA  SER A  54      24.328   0.167  -9.297  1.00 79.88           C  
ATOM    405  C   SER A  54      23.484  -0.162 -10.523  1.00 79.88           C  
ATOM    406  CB  SER A  54      25.047  -1.094  -8.805  1.00 79.88           C  
ATOM    407  O   SER A  54      24.016  -0.287 -11.625  1.00 79.88           O  
ATOM    408  OG  SER A  54      24.109  -2.121  -8.516  1.00 79.88           O  
ATOM    409  N   LYS A  55      22.109  -0.214 -10.344  1.00 70.81           N  
ATOM    410  CA  LYS A  55      21.234  -0.563 -11.461  1.00 70.81           C  
ATOM    411  C   LYS A  55      20.781   0.684 -12.219  1.00 70.81           C  
ATOM    412  CB  LYS A  55      20.016  -1.346 -10.969  1.00 70.81           C  
ATOM    413  O   LYS A  55      20.641   1.754 -11.625  1.00 70.81           O  
ATOM    414  CG  LYS A  55      20.344  -2.754 -10.492  1.00 70.81           C  
ATOM    415  CD  LYS A  55      20.562  -3.705 -11.656  1.00 70.81           C  
ATOM    416  CE  LYS A  55      20.688  -5.148 -11.188  1.00 70.81           C  
ATOM    417  NZ  LYS A  55      21.172  -6.047 -12.281  1.00 70.81           N  
ATOM    418  N   SER A  56      20.969   0.614 -13.500  1.00 72.00           N  
ATOM    419  CA  SER A  56      20.500   1.659 -14.406  1.00 72.00           C  
ATOM    420  C   SER A  56      18.984   1.802 -14.344  1.00 72.00           C  
ATOM    421  CB  SER A  56      20.938   1.363 -15.844  1.00 72.00           C  
ATOM    422  O   SER A  56      18.266   0.812 -14.180  1.00 72.00           O  
ATOM    423  OG  SER A  56      20.344   0.164 -16.312  1.00 72.00           O  
ATOM    424  N   PRO A  57      18.500   2.920 -14.070  1.00 67.25           N  
ATOM    425  CA  PRO A  57      17.062   3.211 -13.945  1.00 67.25           C  
ATOM    426  C   PRO A  57      16.234   2.553 -15.047  1.00 67.25           C  
ATOM    427  CB  PRO A  57      17.016   4.738 -14.055  1.00 67.25           C  
ATOM    428  O   PRO A  57      15.062   2.244 -14.828  1.00 67.25           O  
ATOM    429  CG  PRO A  57      18.359   5.137 -14.562  1.00 67.25           C  
ATOM    430  CD  PRO A  57      19.297   3.990 -14.359  1.00 67.25           C  
ATOM    431  N   GLU A  58      16.844   2.250 -16.234  1.00 72.69           N  
ATOM    432  CA  GLU A  58      16.109   1.666 -17.344  1.00 72.69           C  
ATOM    433  C   GLU A  58      15.852   0.178 -17.125  1.00 72.69           C  
ATOM    434  CB  GLU A  58      16.859   1.880 -18.672  1.00 72.69           C  
ATOM    435  O   GLU A  58      14.930  -0.396 -17.703  1.00 72.69           O  
ATOM    436  CG  GLU A  58      16.812   3.316 -19.172  1.00 72.69           C  
ATOM    437  CD  GLU A  58      17.750   4.242 -18.391  1.00 72.69           C  
ATOM    438  OE1 GLU A  58      17.484   5.465 -18.344  1.00 72.69           O  
ATOM    439  OE2 GLU A  58      18.734   3.740 -17.828  1.00 72.69           O  
ATOM    440  N   ASP A  59      16.625  -0.387 -16.219  1.00 69.44           N  
ATOM    441  CA  ASP A  59      16.516  -1.822 -15.977  1.00 69.44           C  
ATOM    442  C   ASP A  59      15.656  -2.107 -14.742  1.00 69.44           C  
ATOM    443  CB  ASP A  59      17.891  -2.449 -15.805  1.00 69.44           C  
ATOM    444  O   ASP A  59      15.438  -3.266 -14.383  1.00 69.44           O  
ATOM    445  CG  ASP A  59      18.625  -2.633 -17.125  1.00 69.44           C  
ATOM    446  OD1 ASP A  59      17.969  -2.652 -18.188  1.00 69.44           O  
ATOM    447  OD2 ASP A  59      19.875  -2.762 -17.094  1.00 69.44           O  
ATOM    448  N   ILE A  60      15.125  -1.112 -14.016  1.00 60.78           N  
ATOM    449  CA  ILE A  60      14.328  -1.266 -12.797  1.00 60.78           C  
ATOM    450  C   ILE A  60      12.852  -1.430 -13.172  1.00 60.78           C  
ATOM    451  CB  ILE A  60      14.508  -0.064 -11.844  1.00 60.78           C  
ATOM    452  O   ILE A  60      12.242  -0.523 -13.742  1.00 60.78           O  
ATOM    453  CG1 ILE A  60      15.984   0.109 -11.484  1.00 60.78           C  
ATOM    454  CG2 ILE A  60      13.648  -0.237 -10.586  1.00 60.78           C  
ATOM    455  CD1 ILE A  60      16.328   1.473 -10.898  1.00 60.78           C  
ATOM    456  N   GLY A  61      12.328  -2.660 -13.414  1.00 63.88           N  
ATOM    457  CA  GLY A  61      10.938  -2.996 -13.711  1.00 63.88           C  
ATOM    458  C   GLY A  61      10.117  -3.271 -12.461  1.00 63.88           C  
ATOM    459  O   GLY A  61      10.648  -3.254 -11.352  1.00 63.88           O  
ATOM    460  N   PRO A  62       8.789  -3.033 -12.570  1.00 57.41           N  
ATOM    461  CA  PRO A  62       7.820  -3.250 -11.500  1.00 57.41           C  
ATOM    462  C   PRO A  62       8.031  -4.574 -10.766  1.00 57.41           C  
ATOM    463  CB  PRO A  62       6.473  -3.242 -12.227  1.00 57.41           C  
ATOM    464  O   PRO A  62       7.543  -4.754  -9.648  1.00 57.41           O  
ATOM    465  CG  PRO A  62       6.828  -3.150 -13.680  1.00 57.41           C  
ATOM    466  CD  PRO A  62       8.312  -3.002 -13.797  1.00 57.41           C  
ATOM    467  N   PHE A  63       8.742  -5.500 -11.477  1.00 57.16           N  
ATOM    468  CA  PHE A  63       9.000  -6.773 -10.812  1.00 57.16           C  
ATOM    469  C   PHE A  63      10.188  -6.660  -9.867  1.00 57.16           C  
ATOM    470  CB  PHE A  63       9.250  -7.879 -11.844  1.00 57.16           C  
ATOM    471  O   PHE A  63      10.484  -7.598  -9.125  1.00 57.16           O  
ATOM    472  CG  PHE A  63       8.094  -8.117 -12.773  1.00 57.16           C  
ATOM    473  CD1 PHE A  63       6.988  -8.852 -12.352  1.00 57.16           C  
ATOM    474  CD2 PHE A  63       8.102  -7.613 -14.062  1.00 57.16           C  
ATOM    475  CE1 PHE A  63       5.914  -9.078 -13.203  1.00 57.16           C  
ATOM    476  CE2 PHE A  63       7.031  -7.836 -14.922  1.00 57.16           C  
ATOM    477  CZ  PHE A  63       5.938  -8.570 -14.492  1.00 57.16           C  
ATOM    478  N   ASP A  64      10.820  -5.488  -9.914  1.00 56.50           N  
ATOM    479  CA  ASP A  64      11.984  -5.305  -9.047  1.00 56.50           C  
ATOM    480  C   ASP A  64      11.570  -4.773  -7.680  1.00 56.50           C  
ATOM    481  CB  ASP A  64      12.992  -4.359  -9.703  1.00 56.50           C  
ATOM    482  O   ASP A  64      12.422  -4.398  -6.871  1.00 56.50           O  
ATOM    483  CG  ASP A  64      14.383  -4.477  -9.102  1.00 56.50           C  
ATOM    484  OD1 ASP A  64      14.602  -5.332  -8.219  1.00 56.50           O  
ATOM    485  OD2 ASP A  64      15.273  -3.703  -9.523  1.00 56.50           O  
ATOM    486  N   SER A  65      10.172  -4.926  -7.387  1.00 48.00           N  
ATOM    487  CA  SER A  65       9.500  -4.531  -6.152  1.00 48.00           C  
ATOM    488  C   SER A  65      10.328  -4.914  -4.930  1.00 48.00           C  
ATOM    489  CB  SER A  65       8.117  -5.180  -6.062  1.00 48.00           C  
ATOM    490  O   SER A  65      10.891  -6.012  -4.867  1.00 48.00           O  
ATOM    491  OG  SER A  65       7.320  -4.816  -7.176  1.00 48.00           O  
ATOM    492  N   ALA A  66      11.047  -3.918  -4.438  1.00 54.16           N  
ATOM    493  CA  ALA A  66      11.352  -3.125  -3.250  1.00 54.16           C  
ATOM    494  C   ALA A  66      10.656  -3.697  -2.016  1.00 54.16           C  
ATOM    495  CB  ALA A  66      10.938  -1.670  -3.459  1.00 54.16           C  
ATOM    496  O   ALA A  66      10.609  -3.051  -0.968  1.00 54.16           O  
ATOM    497  N   SER A  67      10.156  -4.957  -2.002  1.00 46.84           N  
ATOM    498  CA  SER A  67       9.680  -5.293  -0.662  1.00 46.84           C  
ATOM    499  C   SER A  67      10.469  -6.457  -0.073  1.00 46.84           C  
ATOM    500  CB  SER A  67       8.195  -5.637  -0.689  1.00 46.84           C  
ATOM    501  O   SER A  67      10.672  -7.473  -0.739  1.00 46.84           O  
ATOM    502  OG  SER A  67       7.988  -6.953  -1.177  1.00 46.84           O  
ATOM    503  N   ASN A  68      11.727  -6.227   0.250  1.00 49.03           N  
ATOM    504  CA  ASN A  68      12.430  -7.176   1.104  1.00 49.03           C  
ATOM    505  C   ASN A  68      11.570  -7.613   2.287  1.00 49.03           C  
ATOM    506  CB  ASN A  68      13.750  -6.574   1.600  1.00 49.03           C  
ATOM    507  O   ASN A  68      12.094  -8.070   3.305  1.00 49.03           O  
ATOM    508  CG  ASN A  68      14.930  -6.969   0.738  1.00 49.03           C  
ATOM    509  ND2 ASN A  68      16.047  -6.266   0.903  1.00 49.03           N  
ATOM    510  OD1 ASN A  68      14.844  -7.898  -0.071  1.00 49.03           O  
ATOM    511  N   ASP A  69      10.211  -7.426   2.240  1.00 49.84           N  
ATOM    512  CA  ASP A  69       9.430  -7.969   3.346  1.00 49.84           C  
ATOM    513  C   ASP A  69       9.281  -9.484   3.221  1.00 49.84           C  
ATOM    514  CB  ASP A  69       8.055  -7.305   3.406  1.00 49.84           C  
ATOM    515  O   ASP A  69       8.711  -9.977   2.244  1.00 49.84           O  
ATOM    516  CG  ASP A  69       7.281  -7.652   4.668  1.00 49.84           C  
ATOM    517  OD1 ASP A  69       7.766  -8.484   5.469  1.00 49.84           O  
ATOM    518  OD2 ASP A  69       6.184  -7.094   4.863  1.00 49.84           O  
ATOM    519  N   PRO A  70      10.188 -10.188   3.807  1.00 51.88           N  
ATOM    520  CA  PRO A  70       9.992 -11.641   3.758  1.00 51.88           C  
ATOM    521  C   PRO A  70       8.531 -12.047   3.945  1.00 51.88           C  
ATOM    522  CB  PRO A  70      10.852 -12.148   4.918  1.00 51.88           C  
ATOM    523  O   PRO A  70       8.109 -13.078   3.422  1.00 51.88           O  
ATOM    524  CG  PRO A  70      11.273 -10.914   5.648  1.00 51.88           C  
ATOM    525  CD  PRO A  70      10.883  -9.711   4.832  1.00 51.88           C  
ATOM    526  N   LEU A  71       7.727 -11.062   4.574  1.00 54.31           N  
ATOM    527  CA  LEU A  71       6.359 -11.477   4.879  1.00 54.31           C  
ATOM    528  C   LEU A  71       5.418 -11.117   3.734  1.00 54.31           C  
ATOM    529  CB  LEU A  71       5.875 -10.828   6.176  1.00 54.31           C  
ATOM    530  O   LEU A  71       4.258 -11.539   3.721  1.00 54.31           O  
ATOM    531  CG  LEU A  71       6.531 -11.328   7.469  1.00 54.31           C  
ATOM    532  CD1 LEU A  71       6.180 -10.406   8.633  1.00 54.31           C  
ATOM    533  CD2 LEU A  71       6.102 -12.758   7.766  1.00 54.31           C  
ATOM    534  N   THR A  72       5.906 -10.289   2.770  1.00 51.66           N  
ATOM    535  CA  THR A  72       5.051  -9.938   1.641  1.00 51.66           C  
ATOM    536  C   THR A  72       5.469 -10.703   0.390  1.00 51.66           C  
ATOM    537  CB  THR A  72       5.090  -8.422   1.355  1.00 51.66           C  
ATOM    538  O   THR A  72       5.375 -10.188  -0.724  1.00 51.66           O  
ATOM    539  CG2 THR A  72       4.219  -7.656   2.342  1.00 51.66           C  
ATOM    540  OG1 THR A  72       6.441  -7.961   1.465  1.00 51.66           O  
ATOM    541  N   SER A  73       6.176 -11.930   0.562  1.00 49.16           N  
ATOM    542  CA  SER A  73       6.438 -12.867  -0.524  1.00 49.16           C  
ATOM    543  C   SER A  73       5.148 -13.492  -1.036  1.00 49.16           C  
ATOM    544  CB  SER A  73       7.402 -13.961  -0.065  1.00 49.16           C  
ATOM    545  O   SER A  73       4.375 -14.062  -0.260  1.00 49.16           O  
ATOM    546  OG  SER A  73       6.832 -14.727   0.977  1.00 49.16           O  
ATOM    547  N   PHE A  74       4.176 -12.711  -1.491  1.00 49.94           N  
ATOM    548  CA  PHE A  74       3.215 -13.609  -2.123  1.00 49.94           C  
ATOM    549  C   PHE A  74       3.904 -14.516  -3.133  1.00 49.94           C  
ATOM    550  CB  PHE A  74       2.102 -12.812  -2.809  1.00 49.94           C  
ATOM    551  O   PHE A  74       4.738 -14.062  -3.920  1.00 49.94           O  
ATOM    552  CG  PHE A  74       1.656 -11.602  -2.031  1.00 49.94           C  
ATOM    553  CD1 PHE A  74       0.727 -11.719  -1.005  1.00 49.94           C  
ATOM    554  CD2 PHE A  74       2.168 -10.344  -2.328  1.00 49.94           C  
ATOM    555  CE1 PHE A  74       0.313 -10.602  -0.285  1.00 49.94           C  
ATOM    556  CE2 PHE A  74       1.759  -9.227  -1.612  1.00 49.94           C  
ATOM    557  CZ  PHE A  74       0.831  -9.352  -0.592  1.00 49.94           C  
ATOM    558  N   SER A  75       4.461 -15.578  -2.668  1.00 49.03           N  
ATOM    559  CA  SER A  75       4.777 -16.641  -3.623  1.00 49.03           C  
ATOM    560  C   SER A  75       3.932 -16.500  -4.887  1.00 49.03           C  
ATOM    561  CB  SER A  75       4.559 -18.016  -2.992  1.00 49.03           C  
ATOM    562  O   SER A  75       2.709 -16.375  -4.812  1.00 49.03           O  
ATOM    563  OG  SER A  75       5.797 -18.594  -2.631  1.00 49.03           O  
ATOM    564  N   ILE A  76       4.273 -15.688  -5.828  1.00 53.91           N  
ATOM    565  CA  ILE A  76       3.592 -15.773  -7.113  1.00 53.91           C  
ATOM    566  C   ILE A  76       3.307 -17.234  -7.453  1.00 53.91           C  
ATOM    567  CB  ILE A  76       4.422 -15.109  -8.242  1.00 53.91           C  
ATOM    568  O   ILE A  76       2.432 -17.531  -8.273  1.00 53.91           O  
ATOM    569  CG1 ILE A  76       4.750 -13.656  -7.879  1.00 53.91           C  
ATOM    570  CG2 ILE A  76       3.680 -15.195  -9.578  1.00 53.91           C  
ATOM    571  CD1 ILE A  76       5.754 -13.000  -8.812  1.00 53.91           C  
ATOM    572  N   ARG A  77       3.994 -18.156  -6.625  1.00 47.28           N  
ATOM    573  CA  ARG A  77       3.648 -19.516  -7.012  1.00 47.28           C  
ATOM    574  C   ARG A  77       2.441 -20.016  -6.227  1.00 47.28           C  
ATOM    575  CB  ARG A  77       4.840 -20.453  -6.797  1.00 47.28           C  
ATOM    576  O   ARG A  77       2.572 -20.438  -5.074  1.00 47.28           O  
ATOM    577  CG  ARG A  77       5.789 -20.531  -7.980  1.00 47.28           C  
ATOM    578  CD  ARG A  77       6.961 -21.453  -7.711  1.00 47.28           C  
ATOM    579  NE  ARG A  77       7.453 -22.078  -8.945  1.00 47.28           N  
ATOM    580  NH1 ARG A  77       9.406 -22.875  -8.000  1.00 47.28           N  
ATOM    581  NH2 ARG A  77       8.953 -23.266 -10.219  1.00 47.28           N  
ATOM    582  CZ  ARG A  77       8.602 -22.734  -9.055  1.00 47.28           C  
ATOM    583  N   SER A  78       1.492 -19.078  -5.707  1.00 49.12           N  
ATOM    584  CA  SER A  78       0.227 -19.672  -5.301  1.00 49.12           C  
ATOM    585  C   SER A  78      -0.210 -20.766  -6.277  1.00 49.12           C  
ATOM    586  CB  SER A  78      -0.864 -18.609  -5.188  1.00 49.12           C  
ATOM    587  O   SER A  78       0.156 -20.734  -7.453  1.00 49.12           O  
ATOM    588  OG  SER A  78      -0.763 -17.672  -6.250  1.00 49.12           O  
ATOM    589  N   ASN A  79       0.292 -22.000  -6.176  1.00 48.34           N  
ATOM    590  CA  ASN A  79      -0.310 -23.094  -6.926  1.00 48.34           C  
ATOM    591  C   ASN A  79      -0.807 -22.625  -8.297  1.00 48.34           C  
ATOM    592  CB  ASN A  79      -1.455 -23.719  -6.129  1.00 48.34           C  
ATOM    593  O   ASN A  79      -1.823 -21.938  -8.391  1.00 48.34           O  
ATOM    594  CG  ASN A  79      -0.969 -24.484  -4.914  1.00 48.34           C  
ATOM    595  ND2 ASN A  79      -1.831 -24.625  -3.912  1.00 48.34           N  
ATOM    596  OD1 ASN A  79       0.173 -24.953  -4.875  1.00 48.34           O  
ATOM    597  N   ALA A  80      -0.078 -21.734  -9.039  1.00 50.91           N  
ATOM    598  CA  ALA A  80      -0.455 -21.500 -10.438  1.00 50.91           C  
ATOM    599  C   ALA A  80      -1.156 -22.719 -11.023  1.00 50.91           C  
ATOM    600  CB  ALA A  80       0.775 -21.141 -11.266  1.00 50.91           C  
ATOM    601  O   ALA A  80      -0.720 -23.844 -10.820  1.00 50.91           O  
ATOM    602  N   VAL A  81      -2.391 -23.016 -10.641  1.00 54.44           N  
ATOM    603  CA  VAL A  81      -3.201 -23.891 -11.469  1.00 54.44           C  
ATOM    604  C   VAL A  81      -2.504 -24.125 -12.812  1.00 54.44           C  
ATOM    605  CB  VAL A  81      -4.617 -23.312 -11.703  1.00 54.44           C  
ATOM    606  O   VAL A  81      -1.979 -23.172 -13.414  1.00 54.44           O  
ATOM    607  CG1 VAL A  81      -5.355 -24.094 -12.781  1.00 54.44           C  
ATOM    608  CG2 VAL A  81      -5.410 -23.312 -10.398  1.00 54.44           C  
ATOM    609  N   LYS A  82      -1.490 -24.984 -12.938  1.00 50.59           N  
ATOM    610  CA  LYS A  82      -0.976 -25.578 -14.172  1.00 50.59           C  
ATOM    611  C   LYS A  82      -2.031 -25.562 -15.273  1.00 50.59           C  
ATOM    612  CB  LYS A  82      -0.506 -27.016 -13.922  1.00 50.59           C  
ATOM    613  O   LYS A  82      -3.166 -26.000 -15.062  1.00 50.59           O  
ATOM    614  CG  LYS A  82       0.692 -27.125 -12.992  1.00 50.59           C  
ATOM    615  CD  LYS A  82       1.294 -28.516 -13.016  1.00 50.59           C  
ATOM    616  CE  LYS A  82       2.668 -28.547 -12.359  1.00 50.59           C  
ATOM    617  NZ  LYS A  82       3.234 -29.938 -12.312  1.00 50.59           N  
ATOM    618  N   THR A  83      -2.312 -24.453 -15.891  1.00 53.72           N  
ATOM    619  CA  THR A  83      -3.205 -24.500 -17.047  1.00 53.72           C  
ATOM    620  C   THR A  83      -2.525 -25.203 -18.219  1.00 53.72           C  
ATOM    621  CB  THR A  83      -3.654 -23.094 -17.469  1.00 53.72           C  
ATOM    622  O   THR A  83      -1.327 -25.031 -18.438  1.00 53.72           O  
ATOM    623  CG2 THR A  83      -4.363 -22.375 -16.328  1.00 53.72           C  
ATOM    624  OG1 THR A  83      -2.506 -22.328 -17.859  1.00 53.72           O  
ATOM    625  N   ASN A  84      -2.604 -26.562 -18.359  1.00 54.16           N  
ATOM    626  CA  ASN A  84      -2.342 -27.328 -19.578  1.00 54.16           C  
ATOM    627  C   ASN A  84      -2.812 -26.578 -20.812  1.00 54.16           C  
ATOM    628  CB  ASN A  84      -3.006 -28.703 -19.500  1.00 54.16           C  
ATOM    629  O   ASN A  84      -3.885 -25.969 -20.812  1.00 54.16           O  
ATOM    630  CG  ASN A  84      -2.469 -29.547 -18.359  1.00 54.16           C  
ATOM    631  ND2 ASN A  84      -3.359 -30.266 -17.688  1.00 54.16           N  
ATOM    632  OD1 ASN A  84      -1.263 -29.562 -18.094  1.00 54.16           O  
ATOM    633  N   ALA A  85      -2.033 -25.750 -21.438  1.00 55.62           N  
ATOM    634  CA  ALA A  85      -2.225 -25.125 -22.734  1.00 55.62           C  
ATOM    635  C   ALA A  85      -3.070 -26.000 -23.656  1.00 55.62           C  
ATOM    636  CB  ALA A  85      -0.875 -24.828 -23.391  1.00 55.62           C  
ATOM    637  O   ALA A  85      -3.613 -25.531 -24.656  1.00 55.62           O  
ATOM    638  N   ASP A  86      -3.357 -27.203 -23.234  1.00 56.41           N  
ATOM    639  CA  ASP A  86      -4.137 -28.062 -24.125  1.00 56.41           C  
ATOM    640  C   ASP A  86      -5.621 -28.016 -23.766  1.00 56.41           C  
ATOM    641  CB  ASP A  86      -3.629 -29.500 -24.062  1.00 56.41           C  
ATOM    642  O   ASP A  86      -6.473 -28.391 -24.578  1.00 56.41           O  
ATOM    643  CG  ASP A  86      -4.215 -30.375 -25.156  1.00 56.41           C  
ATOM    644  OD1 ASP A  86      -4.402 -29.891 -26.297  1.00 56.41           O  
ATOM    645  OD2 ASP A  86      -4.492 -31.562 -24.891  1.00 56.41           O  
ATOM    646  N   ALA A  87      -5.965 -27.250 -22.750  1.00 49.69           N  
ATOM    647  CA  ALA A  87      -7.398 -27.109 -22.516  1.00 49.69           C  
ATOM    648  C   ALA A  87      -7.836 -25.656 -22.688  1.00 49.69           C  
ATOM    649  CB  ALA A  87      -7.766 -27.609 -21.125  1.00 49.69           C  
ATOM    650  O   ALA A  87      -7.801 -24.875 -21.750  1.00 49.69           O  
ATOM    651  N   GLY A  88      -7.266 -24.984 -23.703  1.00 42.00           N  
ATOM    652  CA  GLY A  88      -7.684 -23.750 -24.328  1.00 42.00           C  
ATOM    653  C   GLY A  88      -9.164 -23.453 -24.156  1.00 42.00           C  
ATOM    654  O   GLY A  88      -9.977 -24.375 -24.125  1.00 42.00           O  
ATOM    655  N   VAL A  89      -9.633 -22.703 -23.156  1.00 49.16           N  
ATOM    656  CA  VAL A  89     -11.000 -22.188 -23.109  1.00 49.16           C  
ATOM    657  C   VAL A  89     -11.281 -21.344 -24.344  1.00 49.16           C  
ATOM    658  CB  VAL A  89     -11.250 -21.359 -21.828  1.00 49.16           C  
ATOM    659  O   VAL A  89     -10.445 -20.547 -24.750  1.00 49.16           O  
ATOM    660  CG1 VAL A  89     -11.297 -22.266 -20.594  1.00 49.16           C  
ATOM    661  CG2 VAL A  89     -10.180 -20.297 -21.672  1.00 49.16           C  
ATOM    662  N   SER A  90     -11.805 -22.000 -25.406  1.00 49.00           N  
ATOM    663  CA  SER A  90     -12.516 -21.531 -26.594  1.00 49.00           C  
ATOM    664  C   SER A  90     -13.297 -20.250 -26.297  1.00 49.00           C  
ATOM    665  CB  SER A  90     -13.469 -22.609 -27.125  1.00 49.00           C  
ATOM    666  O   SER A  90     -14.000 -20.172 -25.281  1.00 49.00           O  
ATOM    667  OG  SER A  90     -14.125 -22.172 -28.297  1.00 49.00           O  
ATOM    668  N   MET A  91     -12.750 -19.062 -26.516  1.00 51.88           N  
ATOM    669  CA  MET A  91     -13.344 -17.734 -26.453  1.00 51.88           C  
ATOM    670  C   MET A  91     -14.547 -17.625 -27.375  1.00 51.88           C  
ATOM    671  CB  MET A  91     -12.312 -16.672 -26.812  1.00 51.88           C  
ATOM    672  O   MET A  91     -15.180 -16.578 -27.469  1.00 51.88           O  
ATOM    673  CG  MET A  91     -11.258 -16.438 -25.750  1.00 51.88           C  
ATOM    674  SD  MET A  91     -11.891 -15.453 -24.344  1.00 51.88           S  
ATOM    675  CE  MET A  91     -12.961 -14.281 -25.219  1.00 51.88           C  
ATOM    676  N   ASP A  92     -15.328 -18.812 -27.594  1.00 43.22           N  
ATOM    677  CA  ASP A  92     -16.562 -18.547 -28.344  1.00 43.22           C  
ATOM    678  C   ASP A  92     -17.781 -19.109 -27.609  1.00 43.22           C  
ATOM    679  CB  ASP A  92     -16.469 -19.125 -29.750  1.00 43.22           C  
ATOM    680  O   ASP A  92     -17.906 -20.328 -27.469  1.00 43.22           O  
ATOM    681  CG  ASP A  92     -16.000 -18.109 -30.781  1.00 43.22           C  
ATOM    682  OD1 ASP A  92     -15.820 -16.922 -30.438  1.00 43.22           O  
ATOM    683  OD2 ASP A  92     -15.805 -18.500 -31.953  1.00 43.22           O  
ATOM    684  N   SER A  93     -18.109 -18.812 -26.359  1.00 39.94           N  
ATOM    685  CA  SER A  93     -19.500 -19.156 -26.047  1.00 39.94           C  
ATOM    686  C   SER A  93     -20.328 -17.922 -25.734  1.00 39.94           C  
ATOM    687  CB  SER A  93     -19.547 -20.125 -24.859  1.00 39.94           C  
ATOM    688  O   SER A  93     -19.938 -17.109 -24.875  1.00 39.94           O  
ATOM    689  OG  SER A  93     -19.094 -21.422 -25.250  1.00 39.94           O  
ATOM    690  N   SER A  94     -20.734 -17.234 -26.750  1.00 42.16           N  
ATOM    691  CA  SER A  94     -22.078 -16.812 -27.156  1.00 42.16           C  
ATOM    692  C   SER A  94     -23.109 -17.891 -26.797  1.00 42.16           C  
ATOM    693  CB  SER A  94     -22.109 -16.531 -28.656  1.00 42.16           C  
ATOM    694  O   SER A  94     -22.891 -19.078 -27.047  1.00 42.16           O  
ATOM    695  OG  SER A  94     -21.969 -17.719 -29.406  1.00 42.16           O  
ATOM    696  N   ALA A  95     -23.672 -17.984 -25.547  1.00 41.91           N  
ATOM    697  CA  ALA A  95     -25.094 -18.234 -25.312  1.00 41.91           C  
ATOM    698  C   ALA A  95     -25.312 -19.016 -24.016  1.00 41.91           C  
ATOM    699  CB  ALA A  95     -25.703 -19.000 -26.484  1.00 41.91           C  
ATOM    700  O   ALA A  95     -24.875 -20.156 -23.891  1.00 41.91           O  
ATOM    701  N   GLN A  96     -25.203 -18.422 -22.828  1.00 41.06           N  
ATOM    702  CA  GLN A  96     -26.078 -18.922 -21.766  1.00 41.06           C  
ATOM    703  C   GLN A  96     -26.484 -17.781 -20.812  1.00 41.06           C  
ATOM    704  CB  GLN A  96     -25.391 -20.031 -20.984  1.00 41.06           C  
ATOM    705  O   GLN A  96     -25.625 -17.078 -20.281  1.00 41.06           O  
ATOM    706  CG  GLN A  96     -26.344 -20.875 -20.156  1.00 41.06           C  
ATOM    707  CD  GLN A  96     -26.828 -22.125 -20.891  1.00 41.06           C  
ATOM    708  NE2 GLN A  96     -27.953 -22.672 -20.438  1.00 41.06           N  
ATOM    709  OE1 GLN A  96     -26.188 -22.578 -21.844  1.00 41.06           O  
ATOM    710  N   SER A  97     -27.422 -16.922 -21.062  1.00 35.84           N  
ATOM    711  CA  SER A  97     -28.703 -16.656 -20.422  1.00 35.84           C  
ATOM    712  C   SER A  97     -28.656 -16.938 -18.938  1.00 35.84           C  
ATOM    713  CB  SER A  97     -29.812 -17.484 -21.078  1.00 35.84           C  
ATOM    714  O   SER A  97     -28.094 -17.969 -18.516  1.00 35.84           O  
ATOM    715  OG  SER A  97     -29.609 -18.859 -20.844  1.00 35.84           O  
ATOM    716  N   ARG A  98     -28.422 -15.984 -18.047  1.00 35.12           N  
ATOM    717  CA  ARG A  98     -29.219 -15.508 -16.906  1.00 35.12           C  
ATOM    718  C   ARG A  98     -28.562 -15.891 -15.586  1.00 35.12           C  
ATOM    719  CB  ARG A  98     -30.641 -16.062 -16.984  1.00 35.12           C  
ATOM    720  O   ARG A  98     -28.219 -17.047 -15.375  1.00 35.12           O  
ATOM    721  CG  ARG A  98     -31.641 -15.148 -17.672  1.00 35.12           C  
ATOM    722  CD  ARG A  98     -33.062 -15.672 -17.547  1.00 35.12           C  
ATOM    723  NE  ARG A  98     -34.000 -14.836 -18.297  1.00 35.12           N  
ATOM    724  NH1 ARG A  98     -35.812 -16.219 -17.938  1.00 35.12           N  
ATOM    725  NH2 ARG A  98     -36.062 -14.289 -19.156  1.00 35.12           N  
ATOM    726  CZ  ARG A  98     -35.281 -15.117 -18.453  1.00 35.12           C  
ATOM    727  N   LEU A  99     -28.125 -14.852 -14.695  1.00 36.91           N  
ATOM    728  CA  LEU A  99     -28.719 -14.492 -13.414  1.00 36.91           C  
ATOM    729  C   LEU A  99     -28.234 -13.117 -12.961  1.00 36.91           C  
ATOM    730  CB  LEU A  99     -28.375 -15.547 -12.352  1.00 36.91           C  
ATOM    731  O   LEU A  99     -27.031 -12.859 -12.930  1.00 36.91           O  
ATOM    732  CG  LEU A  99     -29.297 -16.766 -12.273  1.00 36.91           C  
ATOM    733  CD1 LEU A  99     -28.469 -18.047 -12.211  1.00 36.91           C  
ATOM    734  CD2 LEU A  99     -30.219 -16.656 -11.070  1.00 36.91           C  
ATOM    735  N   SER A 100     -28.875 -11.961 -13.188  1.00 37.34           N  
ATOM    736  CA  SER A 100     -29.594 -10.945 -12.422  1.00 37.34           C  
ATOM    737  C   SER A 100     -29.016 -10.820 -11.016  1.00 37.34           C  
ATOM    738  CB  SER A 100     -31.078 -11.266 -12.352  1.00 37.34           C  
ATOM    739  O   SER A 100     -28.750 -11.828 -10.352  1.00 37.34           O  
ATOM    740  OG  SER A 100     -31.750 -10.383 -11.469  1.00 37.34           O  
ATOM    741  N   SER A 101     -28.234  -9.758 -10.656  1.00 42.41           N  
ATOM    742  CA  SER A 101     -28.203  -8.680  -9.680  1.00 42.41           C  
ATOM    743  C   SER A 101     -27.703  -9.172  -8.320  1.00 42.41           C  
ATOM    744  CB  SER A 101     -29.578  -8.047  -9.539  1.00 42.41           C  
ATOM    745  O   SER A 101     -28.203 -10.180  -7.809  1.00 42.41           O  
ATOM    746  OG  SER A 101     -30.500  -8.977  -9.000  1.00 42.41           O  
ATOM    747  N   ASP A 102     -26.344  -9.102  -7.949  1.00 41.19           N  
ATOM    748  CA  ASP A 102     -25.953  -8.625  -6.629  1.00 41.19           C  
ATOM    749  C   ASP A 102     -24.438  -8.453  -6.535  1.00 41.19           C  
ATOM    750  CB  ASP A 102     -26.438  -9.578  -5.543  1.00 41.19           C  
ATOM    751  O   ASP A 102     -23.688  -9.359  -6.879  1.00 41.19           O  
ATOM    752  CG  ASP A 102     -26.641  -8.906  -4.199  1.00 41.19           C  
ATOM    753  OD1 ASP A 102     -26.750  -7.660  -4.156  1.00 41.19           O  
ATOM    754  OD2 ASP A 102     -26.688  -9.617  -3.174  1.00 41.19           O  
ATOM    755  N   ILE A 103     -23.750  -7.434  -7.020  1.00 47.44           N  
ATOM    756  CA  ILE A 103     -22.750  -6.551  -6.438  1.00 47.44           C  
ATOM    757  C   ILE A 103     -21.891  -7.332  -5.453  1.00 47.44           C  
ATOM    758  CB  ILE A 103     -23.406  -5.340  -5.734  1.00 47.44           C  
ATOM    759  O   ILE A 103     -22.391  -7.883  -4.473  1.00 47.44           O  
ATOM    760  CG1 ILE A 103     -23.828  -4.289  -6.766  1.00 47.44           C  
ATOM    761  CG2 ILE A 103     -22.438  -4.734  -4.703  1.00 47.44           C  
ATOM    762  CD1 ILE A 103     -25.328  -4.203  -6.977  1.00 47.44           C  
ATOM    763  N   GLY A 104     -21.125  -8.234  -5.867  1.00 40.53           N  
ATOM    764  CA  GLY A 104     -20.141  -9.148  -5.336  1.00 40.53           C  
ATOM    765  C   GLY A 104     -19.016  -8.453  -4.582  1.00 40.53           C  
ATOM    766  O   GLY A 104     -18.281  -7.652  -5.160  1.00 40.53           O  
ATOM    767  N   CYS A 105     -19.312  -7.535  -3.568  1.00 48.91           N  
ATOM    768  CA  CYS A 105     -18.469  -7.090  -2.467  1.00 48.91           C  
ATOM    769  C   CYS A 105     -17.391  -8.125  -2.148  1.00 48.91           C  
ATOM    770  CB  CYS A 105     -19.312  -6.816  -1.221  1.00 48.91           C  
ATOM    771  O   CYS A 105     -17.688  -9.320  -2.080  1.00 48.91           O  
ATOM    772  SG  CYS A 105     -18.422  -5.934   0.081  1.00 48.91           S  
ATOM    773  N   ASP A 106     -16.125  -7.906  -2.660  1.00 47.25           N  
ATOM    774  CA  ASP A 106     -14.844  -8.523  -2.342  1.00 47.25           C  
ATOM    775  C   ASP A 106     -14.766  -8.906  -0.867  1.00 47.25           C  
ATOM    776  CB  ASP A 106     -13.688  -7.574  -2.693  1.00 47.25           C  
ATOM    777  O   ASP A 106     -15.016  -8.078   0.011  1.00 47.25           O  
ATOM    778  CG  ASP A 106     -13.023  -7.918  -4.016  1.00 47.25           C  
ATOM    779  OD1 ASP A 106     -13.406  -8.922  -4.648  1.00 47.25           O  
ATOM    780  OD2 ASP A 106     -12.102  -7.176  -4.422  1.00 47.25           O  
ATOM    781  N   GLN A 107     -15.570  -9.805  -0.371  1.00 47.12           N  
ATOM    782  CA  GLN A 107     -15.461 -10.469   0.924  1.00 47.12           C  
ATOM    783  C   GLN A 107     -14.016 -10.820   1.244  1.00 47.12           C  
ATOM    784  CB  GLN A 107     -16.328 -11.727   0.953  1.00 47.12           C  
ATOM    785  O   GLN A 107     -13.312 -11.406   0.417  1.00 47.12           O  
ATOM    786  CG  GLN A 107     -16.500 -12.328   2.344  1.00 47.12           C  
ATOM    787  CD  GLN A 107     -17.578 -13.398   2.396  1.00 47.12           C  
ATOM    788  NE2 GLN A 107     -18.312 -13.430   3.498  1.00 47.12           N  
ATOM    789  OE1 GLN A 107     -17.734 -14.180   1.458  1.00 47.12           O  
ATOM    790  N   MET A 108     -13.273  -9.891   1.850  1.00 53.06           N  
ATOM    791  CA  MET A 108     -11.938 -10.164   2.387  1.00 53.06           C  
ATOM    792  C   MET A 108     -12.031 -10.773   3.783  1.00 53.06           C  
ATOM    793  CB  MET A 108     -11.109  -8.883   2.428  1.00 53.06           C  
ATOM    794  O   MET A 108     -12.867 -10.359   4.590  1.00 53.06           O  
ATOM    795  CG  MET A 108     -11.703  -7.734   1.629  1.00 53.06           C  
ATOM    796  SD  MET A 108     -11.805  -8.102  -0.166  1.00 53.06           S  
ATOM    797  CE  MET A 108     -10.156  -7.562  -0.697  1.00 53.06           C  
ATOM    798  N   ASP A 109     -11.898 -12.070   3.885  1.00 51.56           N  
ATOM    799  CA  ASP A 109     -11.797 -12.891   5.086  1.00 51.56           C  
ATOM    800  C   ASP A 109     -10.508 -12.594   5.852  1.00 51.56           C  
ATOM    801  CB  ASP A 109     -11.867 -14.375   4.727  1.00 51.56           C  
ATOM    802  O   ASP A 109      -9.430 -12.570   5.266  1.00 51.56           O  
ATOM    803  CG  ASP A 109     -12.570 -15.211   5.781  1.00 51.56           C  
ATOM    804  OD1 ASP A 109     -13.047 -14.648   6.793  1.00 51.56           O  
ATOM    805  OD2 ASP A 109     -12.656 -16.438   5.602  1.00 51.56           O  
ATOM    806  N   PHE A 110     -10.500 -11.641   6.922  1.00 55.72           N  
ATOM    807  CA  PHE A 110      -9.344 -11.484   7.793  1.00 55.72           C  
ATOM    808  C   PHE A 110      -9.383 -12.500   8.930  1.00 55.72           C  
ATOM    809  CB  PHE A 110      -9.273 -10.062   8.359  1.00 55.72           C  
ATOM    810  O   PHE A 110     -10.453 -12.789   9.477  1.00 55.72           O  
ATOM    811  CG  PHE A 110      -9.156  -9.000   7.309  1.00 55.72           C  
ATOM    812  CD1 PHE A 110      -7.918  -8.656   6.781  1.00 55.72           C  
ATOM    813  CD2 PHE A 110     -10.289  -8.336   6.840  1.00 55.72           C  
ATOM    814  CE1 PHE A 110      -7.805  -7.668   5.809  1.00 55.72           C  
ATOM    815  CE2 PHE A 110     -10.180  -7.348   5.867  1.00 55.72           C  
ATOM    816  CZ  PHE A 110      -8.938  -7.016   5.352  1.00 55.72           C  
ATOM    817  N   SER A 111      -8.609 -13.594   8.805  1.00 53.94           N  
ATOM    818  CA  SER A 111      -8.398 -14.531   9.906  1.00 53.94           C  
ATOM    819  C   SER A 111      -7.316 -14.031  10.852  1.00 53.94           C  
ATOM    820  CB  SER A 111      -8.016 -15.906   9.367  1.00 53.94           C  
ATOM    821  O   SER A 111      -6.273 -13.539  10.414  1.00 53.94           O  
ATOM    822  OG  SER A 111      -7.121 -15.789   8.273  1.00 53.94           O  
ATOM    823  N   LEU A 112      -7.633 -13.320  12.039  1.00 55.78           N  
ATOM    824  CA  LEU A 112      -6.688 -12.945  13.086  1.00 55.78           C  
ATOM    825  C   LEU A 112      -6.074 -14.188  13.734  1.00 55.78           C  
ATOM    826  CB  LEU A 112      -7.375 -12.086  14.148  1.00 55.78           C  
ATOM    827  O   LEU A 112      -6.770 -14.945  14.406  1.00 55.78           O  
ATOM    828  CG  LEU A 112      -8.039 -10.805  13.656  1.00 55.78           C  
ATOM    829  CD1 LEU A 112      -8.844 -10.156  14.781  1.00 55.78           C  
ATOM    830  CD2 LEU A 112      -7.000  -9.836  13.109  1.00 55.78           C  
ATOM    831  N   ASN A 113      -5.199 -14.930  12.984  1.00 59.16           N  
ATOM    832  CA  ASN A 113      -4.543 -16.141  13.445  1.00 59.16           C  
ATOM    833  C   ASN A 113      -3.570 -15.859  14.586  1.00 59.16           C  
ATOM    834  CB  ASN A 113      -3.814 -16.828  12.289  1.00 59.16           C  
ATOM    835  O   ASN A 113      -3.168 -16.766  15.312  1.00 59.16           O  
ATOM    836  CG  ASN A 113      -4.570 -16.719  10.977  1.00 59.16           C  
ATOM    837  ND2 ASN A 113      -4.219 -17.578  10.023  1.00 59.16           N  
ATOM    838  OD1 ASN A 113      -5.461 -15.883  10.828  1.00 59.16           O  
ATOM    839  N   LYS A 114      -3.619 -14.625  15.219  1.00 51.28           N  
ATOM    840  CA  LYS A 114      -2.699 -14.547  16.344  1.00 51.28           C  
ATOM    841  C   LYS A 114      -3.043 -13.359  17.250  1.00 51.28           C  
ATOM    842  CB  LYS A 114      -1.255 -14.430  15.867  1.00 51.28           C  
ATOM    843  O   LYS A 114      -3.051 -12.211  16.812  1.00 51.28           O  
ATOM    844  CG  LYS A 114      -0.757 -15.648  15.109  1.00 51.28           C  
ATOM    845  CD  LYS A 114       0.705 -15.500  14.703  1.00 51.28           C  
ATOM    846  CE  LYS A 114       1.166 -16.656  13.836  1.00 51.28           C  
ATOM    847  NZ  LYS A 114       2.586 -17.031  14.109  1.00 51.28           N  
ATOM    848  N   GLY A 115      -4.133 -13.336  17.953  1.00 49.97           N  
ATOM    849  CA  GLY A 115      -3.975 -12.820  19.297  1.00 49.97           C  
ATOM    850  C   GLY A 115      -5.035 -11.797  19.672  1.00 49.97           C  
ATOM    851  O   GLY A 115      -4.734 -10.617  19.875  1.00 49.97           O  
ATOM    852  N   ILE A 116      -6.355 -12.078  19.625  1.00 52.59           N  
ATOM    853  CA  ILE A 116      -7.090 -11.305  20.609  1.00 52.59           C  
ATOM    854  C   ILE A 116      -7.816 -12.250  21.562  1.00 52.59           C  
ATOM    855  CB  ILE A 116      -8.094 -10.344  19.953  1.00 52.59           C  
ATOM    856  O   ILE A 116      -8.602 -13.102  21.141  1.00 52.59           O  
ATOM    857  CG1 ILE A 116      -7.367  -9.383  19.000  1.00 52.59           C  
ATOM    858  CG2 ILE A 116      -8.891  -9.570  21.000  1.00 52.59           C  
ATOM    859  CD1 ILE A 116      -8.297  -8.523  18.156  1.00 52.59           C  
ATOM    860  N   LYS A 117      -7.176 -12.781  22.516  1.00 51.56           N  
ATOM    861  CA  LYS A 117      -7.699 -13.477  23.688  1.00 51.56           C  
ATOM    862  C   LYS A 117      -8.711 -12.617  24.438  1.00 51.56           C  
ATOM    863  CB  LYS A 117      -6.559 -13.875  24.625  1.00 51.56           C  
ATOM    864  O   LYS A 117      -8.383 -11.516  24.891  1.00 51.56           O  
ATOM    865  CG  LYS A 117      -6.922 -14.984  25.609  1.00 51.56           C  
ATOM    866  CD  LYS A 117      -5.734 -15.375  26.484  1.00 51.56           C  
ATOM    867  CE  LYS A 117      -6.121 -16.422  27.516  1.00 51.56           C  
ATOM    868  NZ  LYS A 117      -5.098 -16.531  28.594  1.00 51.56           N  
ATOM    869  N   ILE A 118      -9.992 -12.617  24.094  1.00 56.22           N  
ATOM    870  CA  ILE A 118     -11.023 -11.898  24.844  1.00 56.22           C  
ATOM    871  C   ILE A 118     -11.594 -12.805  25.938  1.00 56.22           C  
ATOM    872  CB  ILE A 118     -12.148 -11.406  23.906  1.00 56.22           C  
ATOM    873  O   ILE A 118     -12.023 -13.930  25.656  1.00 56.22           O  
ATOM    874  CG1 ILE A 118     -11.570 -10.516  22.797  1.00 56.22           C  
ATOM    875  CG2 ILE A 118     -13.219 -10.656  24.703  1.00 56.22           C  
ATOM    876  CD1 ILE A 118     -12.586 -10.117  21.734  1.00 56.22           C  
ATOM    877  N   ASP A 119     -10.984 -12.914  27.062  1.00 48.81           N  
ATOM    878  CA  ASP A 119     -11.461 -13.516  28.297  1.00 48.81           C  
ATOM    879  C   ASP A 119     -12.500 -12.633  28.984  1.00 48.81           C  
ATOM    880  CB  ASP A 119     -10.297 -13.789  29.266  1.00 48.81           C  
ATOM    881  O   ASP A 119     -12.227 -11.461  29.281  1.00 48.81           O  
ATOM    882  CG  ASP A 119      -9.953 -15.258  29.375  1.00 48.81           C  
ATOM    883  OD1 ASP A 119     -10.711 -16.109  28.859  1.00 48.81           O  
ATOM    884  OD2 ASP A 119      -8.922 -15.578  30.016  1.00 48.81           O  
ATOM    885  N   ALA A 120     -13.750 -12.586  28.625  1.00 50.69           N  
ATOM    886  CA  ALA A 120     -14.617 -12.156  29.719  1.00 50.69           C  
ATOM    887  C   ALA A 120     -16.094 -12.234  29.328  1.00 50.69           C  
ATOM    888  CB  ALA A 120     -14.266 -10.734  30.156  1.00 50.69           C  
ATOM    889  O   ALA A 120     -16.453 -11.914  28.203  1.00 50.69           O  
ATOM    890  N   THR A 121     -16.734 -13.453  29.609  1.00 56.12           N  
ATOM    891  CA  THR A 121     -18.141 -13.617  29.969  1.00 56.12           C  
ATOM    892  C   THR A 121     -18.906 -12.305  29.828  1.00 56.12           C  
ATOM    893  CB  THR A 121     -18.297 -14.141  31.406  1.00 56.12           C  
ATOM    894  O   THR A 121     -20.016 -12.164  30.344  1.00 56.12           O  
ATOM    895  CG2 THR A 121     -17.641 -15.516  31.562  1.00 56.12           C  
ATOM    896  OG1 THR A 121     -17.656 -13.227  32.312  1.00 56.12           O  
ATOM    897  N   LEU A 122     -18.578 -11.469  28.797  1.00 50.66           N  
ATOM    898  CA  LEU A 122     -19.375 -10.266  28.578  1.00 50.66           C  
ATOM    899  C   LEU A 122     -19.859 -10.211  27.141  1.00 50.66           C  
ATOM    900  CB  LEU A 122     -18.547  -9.016  28.891  1.00 50.66           C  
ATOM    901  O   LEU A 122     -19.141 -10.586  26.203  1.00 50.66           O  
ATOM    902  CG  LEU A 122     -18.484  -8.609  30.375  1.00 50.66           C  
ATOM    903  CD1 LEU A 122     -17.312  -7.664  30.609  1.00 50.66           C  
ATOM    904  CD2 LEU A 122     -19.797  -7.969  30.812  1.00 50.66           C  
ATOM    905  N   ASP A 123     -21.062 -10.781  26.875  1.00 57.06           N  
ATOM    906  CA  ASP A 123     -21.859 -10.547  25.672  1.00 57.06           C  
ATOM    907  C   ASP A 123     -21.281  -9.406  24.828  1.00 57.06           C  
ATOM    908  CB  ASP A 123     -23.312 -10.234  26.031  1.00 57.06           C  
ATOM    909  O   ASP A 123     -21.391  -8.242  25.203  1.00 57.06           O  
ATOM    910  CG  ASP A 123     -24.266 -11.375  25.719  1.00 57.06           C  
ATOM    911  OD1 ASP A 123     -23.844 -12.359  25.078  1.00 57.06           O  
ATOM    912  OD2 ASP A 123     -25.453 -11.289  26.109  1.00 57.06           O  
ATOM    913  N   SER A 124     -20.047  -9.523  24.344  1.00 52.97           N  
ATOM    914  CA  SER A 124     -19.438  -8.414  23.641  1.00 52.97           C  
ATOM    915  C   SER A 124     -19.703  -8.492  22.141  1.00 52.97           C  
ATOM    916  CB  SER A 124     -17.922  -8.391  23.875  1.00 52.97           C  
ATOM    917  O   SER A 124     -19.688  -9.578  21.547  1.00 52.97           O  
ATOM    918  OG  SER A 124     -17.625  -7.770  25.125  1.00 52.97           O  
ATOM    919  N   SER A 125     -20.625  -7.672  21.578  1.00 61.16           N  
ATOM    920  CA  SER A 125     -20.969  -7.441  20.172  1.00 61.16           C  
ATOM    921  C   SER A 125     -20.125  -6.324  19.562  1.00 61.16           C  
ATOM    922  CB  SER A 125     -22.453  -7.102  20.047  1.00 61.16           C  
ATOM    923  O   SER A 125     -19.766  -5.371  20.266  1.00 61.16           O  
ATOM    924  OG  SER A 125     -22.734  -5.840  20.625  1.00 61.16           O  
ATOM    925  N   ILE A 126     -19.234  -6.684  18.672  1.00 59.56           N  
ATOM    926  CA  ILE A 126     -18.391  -5.770  17.906  1.00 59.56           C  
ATOM    927  C   ILE A 126     -19.188  -5.148  16.766  1.00 59.56           C  
ATOM    928  CB  ILE A 126     -17.141  -6.484  17.359  1.00 59.56           C  
ATOM    929  O   ILE A 126     -19.828  -5.863  15.984  1.00 59.56           O  
ATOM    930  CG1 ILE A 126     -16.328  -7.117  18.500  1.00 59.56           C  
ATOM    931  CG2 ILE A 126     -16.266  -5.516  16.547  1.00 59.56           C  
ATOM    932  CD1 ILE A 126     -15.250  -8.078  18.031  1.00 59.56           C  
ATOM    933  N   SER A 127     -19.781  -3.953  16.938  1.00 58.25           N  
ATOM    934  CA  SER A 127     -20.516  -3.176  15.953  1.00 58.25           C  
ATOM    935  C   SER A 127     -19.609  -2.158  15.258  1.00 58.25           C  
ATOM    936  CB  SER A 127     -21.703  -2.459  16.609  1.00 58.25           C  
ATOM    937  O   SER A 127     -18.875  -1.422  15.922  1.00 58.25           O  
ATOM    938  OG  SER A 127     -21.453  -1.068  16.703  1.00 58.25           O  
ATOM    939  N   ILE A 128     -19.250  -2.412  14.078  1.00 57.81           N  
ATOM    940  CA  ILE A 128     -18.422  -1.593  13.203  1.00 57.81           C  
ATOM    941  C   ILE A 128     -19.297  -0.610  12.430  1.00 57.81           C  
ATOM    942  CB  ILE A 128     -17.609  -2.465  12.219  1.00 57.81           C  
ATOM    943  O   ILE A 128     -20.219  -1.019  11.703  1.00 57.81           O  
ATOM    944  CG1 ILE A 128     -16.766  -3.492  12.992  1.00 57.81           C  
ATOM    945  CG2 ILE A 128     -16.719  -1.589  11.336  1.00 57.81           C  
ATOM    946  CD1 ILE A 128     -16.219  -4.617  12.125  1.00 57.81           C  
ATOM    947  N   SER A 129     -19.578   0.564  12.969  1.00 51.38           N  
ATOM    948  CA  SER A 129     -20.281   1.596  12.219  1.00 51.38           C  
ATOM    949  C   SER A 129     -19.344   2.701  11.766  1.00 51.38           C  
ATOM    950  CB  SER A 129     -21.422   2.193  13.055  1.00 51.38           C  
ATOM    951  O   SER A 129     -18.375   3.014  12.461  1.00 51.38           O  
ATOM    952  OG  SER A 129     -20.938   2.580  14.336  1.00 51.38           O  
ATOM    953  N   THR A 130     -19.281   2.953  10.492  1.00 46.97           N  
ATOM    954  CA  THR A 130     -18.578   3.973   9.734  1.00 46.97           C  
ATOM    955  C   THR A 130     -19.359   5.277   9.703  1.00 46.97           C  
ATOM    956  CB  THR A 130     -18.297   3.502   8.289  1.00 46.97           C  
ATOM    957  O   THR A 130     -20.578   5.270   9.461  1.00 46.97           O  
ATOM    958  CG2 THR A 130     -17.438   2.246   8.273  1.00 46.97           C  
ATOM    959  OG1 THR A 130     -19.547   3.219   7.641  1.00 46.97           O  
ATOM    960  N   THR A 131     -19.250   6.145  10.695  1.00 42.31           N  
ATOM    961  CA  THR A 131     -19.953   7.430  10.680  1.00 42.31           C  
ATOM    962  C   THR A 131     -19.156   8.453   9.867  1.00 42.31           C  
ATOM    963  CB  THR A 131     -20.156   7.965  12.109  1.00 42.31           C  
ATOM    964  O   THR A 131     -17.938   8.484   9.914  1.00 42.31           O  
ATOM    965  CG2 THR A 131     -21.047   7.027  12.922  1.00 42.31           C  
ATOM    966  OG1 THR A 131     -18.891   8.086  12.766  1.00 42.31           O  
ATOM    967  N   SER A 132     -19.656   8.742   8.656  1.00 44.34           N  
ATOM    968  CA  SER A 132     -19.344   9.891   7.809  1.00 44.34           C  
ATOM    969  C   SER A 132     -19.984  11.164   8.359  1.00 44.34           C  
ATOM    970  CB  SER A 132     -19.828   9.648   6.379  1.00 44.34           C  
ATOM    971  O   SER A 132     -21.188  11.219   8.578  1.00 44.34           O  
ATOM    972  OG  SER A 132     -21.234   9.445   6.340  1.00 44.34           O  
ATOM    973  N   LYS A 133     -19.609  11.648   9.531  1.00 41.03           N  
ATOM    974  CA  LYS A 133     -20.203  12.961   9.805  1.00 41.03           C  
ATOM    975  C   LYS A 133     -19.125  14.023   9.969  1.00 41.03           C  
ATOM    976  CB  LYS A 133     -21.078  12.906  11.062  1.00 41.03           C  
ATOM    977  O   LYS A 133     -18.109  13.789  10.633  1.00 41.03           O  
ATOM    978  CG  LYS A 133     -22.391  12.141  10.867  1.00 41.03           C  
ATOM    979  CD  LYS A 133     -23.406  12.516  11.938  1.00 41.03           C  
ATOM    980  CE  LYS A 133     -24.750  11.828  11.688  1.00 41.03           C  
ATOM    981  NZ  LYS A 133     -25.734  12.156  12.758  1.00 41.03           N  
ATOM    982  N   LYS A 134     -18.891  14.977   9.008  1.00 41.66           N  
ATOM    983  CA  LYS A 134     -18.688  16.406   8.820  1.00 41.66           C  
ATOM    984  C   LYS A 134     -18.781  17.156  10.148  1.00 41.66           C  
ATOM    985  CB  LYS A 134     -19.703  16.969   7.832  1.00 41.66           C  
ATOM    986  O   LYS A 134     -19.828  17.156  10.797  1.00 41.66           O  
ATOM    987  CG  LYS A 134     -19.203  17.062   6.402  1.00 41.66           C  
ATOM    988  CD  LYS A 134     -20.203  17.781   5.496  1.00 41.66           C  
ATOM    989  CE  LYS A 134     -19.703  17.828   4.055  1.00 41.66           C  
ATOM    990  NZ  LYS A 134     -20.688  18.516   3.166  1.00 41.66           N  
ATOM    991  N   GLU A 135     -17.766  17.125  11.039  1.00 33.41           N  
ATOM    992  CA  GLU A 135     -17.766  18.047  12.172  1.00 33.41           C  
ATOM    993  C   GLU A 135     -16.609  19.047  12.070  1.00 33.41           C  
ATOM    994  CB  GLU A 135     -17.688  17.281  13.492  1.00 33.41           C  
ATOM    995  O   GLU A 135     -15.461  18.656  11.875  1.00 33.41           O  
ATOM    996  CG  GLU A 135     -18.984  17.281  14.281  1.00 33.41           C  
ATOM    997  CD  GLU A 135     -18.875  16.594  15.633  1.00 33.41           C  
ATOM    998  OE1 GLU A 135     -19.844  16.609  16.406  1.00 33.41           O  
ATOM    999  OE2 GLU A 135     -17.781  16.031  15.914  1.00 33.41           O  
ATOM   1000  N   LYS A 136     -16.734  20.250  11.383  1.00 35.91           N  
ATOM   1001  CA  LYS A 136     -16.438  21.656  11.672  1.00 35.91           C  
ATOM   1002  C   LYS A 136     -16.266  21.891  13.172  1.00 35.91           C  
ATOM   1003  CB  LYS A 136     -17.531  22.562  11.117  1.00 35.91           C  
ATOM   1004  O   LYS A 136     -17.203  21.641  13.945  1.00 35.91           O  
ATOM   1005  CG  LYS A 136     -17.453  22.797   9.617  1.00 35.91           C  
ATOM   1006  CD  LYS A 136     -18.469  23.828   9.156  1.00 35.91           C  
ATOM   1007  CE  LYS A 136     -18.422  24.016   7.645  1.00 35.91           C  
ATOM   1008  NZ  LYS A 136     -19.438  25.031   7.188  1.00 35.91           N  
ATOM   1009  N   SER A 137     -15.102  21.641  13.773  1.00 37.78           N  
ATOM   1010  CA  SER A 137     -14.836  22.344  15.023  1.00 37.78           C  
ATOM   1011  C   SER A 137     -13.445  22.969  15.023  1.00 37.78           C  
ATOM   1012  CB  SER A 137     -14.984  21.406  16.219  1.00 37.78           C  
ATOM   1013  O   SER A 137     -12.477  22.328  14.617  1.00 37.78           O  
ATOM   1014  OG  SER A 137     -14.008  20.375  16.172  1.00 37.78           O  
ATOM   1015  N   LYS A 138     -13.234  24.219  14.484  1.00 35.28           N  
ATOM   1016  CA  LYS A 138     -12.625  25.469  14.922  1.00 35.28           C  
ATOM   1017  C   LYS A 138     -12.070  25.344  16.344  1.00 35.28           C  
ATOM   1018  CB  LYS A 138     -13.641  26.609  14.859  1.00 35.28           C  
ATOM   1019  O   LYS A 138     -12.828  25.125  17.297  1.00 35.28           O  
ATOM   1020  CG  LYS A 138     -13.930  27.109  13.453  1.00 35.28           C  
ATOM   1021  CD  LYS A 138     -14.727  28.391  13.461  1.00 35.28           C  
ATOM   1022  CE  LYS A 138     -15.039  28.875  12.055  1.00 35.28           C  
ATOM   1023  NZ  LYS A 138     -15.766  30.188  12.062  1.00 35.28           N  
ATOM   1024  N   GLN A 139     -10.953  24.672  16.547  1.00 37.12           N  
ATOM   1025  CA  GLN A 139     -10.242  24.875  17.797  1.00 37.12           C  
ATOM   1026  C   GLN A 139      -8.914  25.594  17.562  1.00 37.12           C  
ATOM   1027  CB  GLN A 139     -10.000  23.531  18.500  1.00 37.12           C  
ATOM   1028  O   GLN A 139      -8.109  25.172  16.734  1.00 37.12           O  
ATOM   1029  CG  GLN A 139     -10.969  23.266  19.641  1.00 37.12           C  
ATOM   1030  CD  GLN A 139     -10.664  21.969  20.375  1.00 37.12           C  
ATOM   1031  NE2 GLN A 139     -11.195  21.828  21.578  1.00 37.12           N  
ATOM   1032  OE1 GLN A 139      -9.961  21.094  19.844  1.00 37.12           O  
ATOM   1033  N   GLU A 140      -8.875  26.938  17.484  1.00 33.44           N  
ATOM   1034  CA  GLU A 140      -8.141  28.031  18.109  1.00 33.44           C  
ATOM   1035  C   GLU A 140      -7.152  27.516  19.141  1.00 33.44           C  
ATOM   1036  CB  GLU A 140      -9.117  29.016  18.766  1.00 33.44           C  
ATOM   1037  O   GLU A 140      -7.551  26.891  20.141  1.00 33.44           O  
ATOM   1038  CG  GLU A 140      -9.328  30.297  17.953  1.00 33.44           C  
ATOM   1039  CD  GLU A 140     -10.273  31.281  18.625  1.00 33.44           C  
ATOM   1040  OE1 GLU A 140     -10.523  32.375  18.047  1.00 33.44           O  
ATOM   1041  OE2 GLU A 140     -10.766  30.969  19.734  1.00 33.44           O  
ATOM   1042  N   TYR A 141      -5.934  27.109  18.750  1.00 38.72           N  
ATOM   1043  CA  TYR A 141      -4.832  27.094  19.703  1.00 38.72           C  
ATOM   1044  C   TYR A 141      -3.744  28.078  19.297  1.00 38.72           C  
ATOM   1045  CB  TYR A 141      -4.238  25.688  19.828  1.00 38.72           C  
ATOM   1046  O   TYR A 141      -3.314  28.094  18.141  1.00 38.72           O  
ATOM   1047  CG  TYR A 141      -5.074  24.734  20.656  1.00 38.72           C  
ATOM   1048  CD1 TYR A 141      -5.008  24.750  22.047  1.00 38.72           C  
ATOM   1049  CD2 TYR A 141      -5.930  23.828  20.047  1.00 38.72           C  
ATOM   1050  CE1 TYR A 141      -5.773  23.891  22.812  1.00 38.72           C  
ATOM   1051  CE2 TYR A 141      -6.699  22.953  20.797  1.00 38.72           C  
ATOM   1052  OH  TYR A 141      -7.375  22.125  22.938  1.00 38.72           O  
ATOM   1053  CZ  TYR A 141      -6.617  22.984  22.188  1.00 38.72           C  
ATOM   1054  N   LYS A 142      -3.846  29.375  19.703  1.00 37.19           N  
ATOM   1055  CA  LYS A 142      -2.975  30.359  20.344  1.00 37.19           C  
ATOM   1056  C   LYS A 142      -1.891  29.672  21.172  1.00 37.19           C  
ATOM   1057  CB  LYS A 142      -3.791  31.297  21.234  1.00 37.19           C  
ATOM   1058  O   LYS A 142      -2.193  28.891  22.062  1.00 37.19           O  
ATOM   1059  CG  LYS A 142      -4.652  32.281  20.453  1.00 37.19           C  
ATOM   1060  CD  LYS A 142      -5.082  33.469  21.344  1.00 37.19           C  
ATOM   1061  CE  LYS A 142      -5.910  34.469  20.547  1.00 37.19           C  
ATOM   1062  NZ  LYS A 142      -6.336  35.625  21.406  1.00 37.19           N  
ATOM   1063  N   ASN A 143      -0.749  29.266  20.547  1.00 41.22           N  
ATOM   1064  CA  ASN A 143       0.466  29.141  21.359  1.00 41.22           C  
ATOM   1065  C   ASN A 143       1.712  29.469  20.531  1.00 41.22           C  
ATOM   1066  CB  ASN A 143       0.575  27.734  21.938  1.00 41.22           C  
ATOM   1067  O   ASN A 143       1.866  28.984  19.406  1.00 41.22           O  
ATOM   1068  CG  ASN A 143      -0.200  27.578  23.234  1.00 41.22           C  
ATOM   1069  ND2 ASN A 143      -0.520  26.344  23.594  1.00 41.22           N  
ATOM   1070  OD1 ASN A 143      -0.510  28.562  23.906  1.00 41.22           O  
ATOM   1071  N   LYS A 144       2.178  30.766  20.453  1.00 40.56           N  
ATOM   1072  CA  LYS A 144       3.402  31.500  20.750  1.00 40.56           C  
ATOM   1073  C   LYS A 144       4.469  30.562  21.328  1.00 40.56           C  
ATOM   1074  CB  LYS A 144       3.115  32.625  21.734  1.00 40.56           C  
ATOM   1075  O   LYS A 144       4.230  29.875  22.312  1.00 40.56           O  
ATOM   1076  CG  LYS A 144       2.410  33.812  21.109  1.00 40.56           C  
ATOM   1077  CD  LYS A 144       2.414  35.031  22.047  1.00 40.56           C  
ATOM   1078  CE  LYS A 144       1.724  36.219  21.422  1.00 40.56           C  
ATOM   1079  NZ  LYS A 144       1.703  37.406  22.344  1.00 40.56           N  
ATOM   1080  N   TYR A 145       5.359  29.891  20.453  1.00 45.03           N  
ATOM   1081  CA  TYR A 145       6.762  29.594  20.719  1.00 45.03           C  
ATOM   1082  C   TYR A 145       7.414  28.938  19.500  1.00 45.03           C  
ATOM   1083  CB  TYR A 145       6.898  28.672  21.938  1.00 45.03           C  
ATOM   1084  O   TYR A 145       6.848  28.016  18.906  1.00 45.03           O  
ATOM   1085  CG  TYR A 145       6.688  29.391  23.250  1.00 45.03           C  
ATOM   1086  CD1 TYR A 145       7.715  30.109  23.859  1.00 45.03           C  
ATOM   1087  CD2 TYR A 145       5.457  29.344  23.906  1.00 45.03           C  
ATOM   1088  CE1 TYR A 145       7.527  30.766  25.062  1.00 45.03           C  
ATOM   1089  CE2 TYR A 145       5.254  29.984  25.125  1.00 45.03           C  
ATOM   1090  OH  TYR A 145       6.102  31.344  26.891  1.00 45.03           O  
ATOM   1091  CZ  TYR A 145       6.293  30.703  25.688  1.00 45.03           C  
ATOM   1092  N   LYS A 146       8.148  29.672  18.609  1.00 41.56           N  
ATOM   1093  CA  LYS A 146       9.602  29.594  18.422  1.00 41.56           C  
ATOM   1094  C   LYS A 146       9.992  28.328  17.672  1.00 41.56           C  
ATOM   1095  CB  LYS A 146      10.312  29.641  19.781  1.00 41.56           C  
ATOM   1096  O   LYS A 146       9.625  27.219  18.062  1.00 41.56           O  
ATOM   1097  CG  LYS A 146      10.891  31.000  20.125  1.00 41.56           C  
ATOM   1098  CD  LYS A 146      11.695  30.953  21.422  1.00 41.56           C  
ATOM   1099  CE  LYS A 146      12.273  32.312  21.781  1.00 41.56           C  
ATOM   1100  NZ  LYS A 146      12.977  32.281  23.094  1.00 41.56           N  
ATOM   1101  N   LYS A 147      10.117  28.406  16.359  1.00 43.84           N  
ATOM   1102  CA  LYS A 147      11.062  27.969  15.336  1.00 43.84           C  
ATOM   1103  C   LYS A 147      10.391  27.859  13.969  1.00 43.84           C  
ATOM   1104  CB  LYS A 147      11.703  26.641  15.719  1.00 43.84           C  
ATOM   1105  O   LYS A 147       9.375  27.172  13.828  1.00 43.84           O  
ATOM   1106  CG  LYS A 147      12.797  26.750  16.766  1.00 43.84           C  
ATOM   1107  CD  LYS A 147      13.570  25.453  16.922  1.00 43.84           C  
ATOM   1108  CE  LYS A 147      14.586  25.531  18.047  1.00 43.84           C  
ATOM   1109  NZ  LYS A 147      15.328  24.234  18.219  1.00 43.84           N  
ATOM   1110  N   CYS A 148      10.336  28.938  13.312  1.00 43.62           N  
ATOM   1111  CA  CYS A 148       9.922  29.328  11.969  1.00 43.62           C  
ATOM   1112  C   CYS A 148      10.562  28.422  10.922  1.00 43.62           C  
ATOM   1113  CB  CYS A 148      10.289  30.781  11.688  1.00 43.62           C  
ATOM   1114  O   CYS A 148      11.781  28.391  10.781  1.00 43.62           O  
ATOM   1115  SG  CYS A 148       9.555  31.438  10.172  1.00 43.62           S  
ATOM   1116  N   TYR A 149      10.312  27.125  10.922  1.00 50.06           N  
ATOM   1117  CA  TYR A 149      10.664  26.312   9.766  1.00 50.06           C  
ATOM   1118  C   TYR A 149       9.852  26.734   8.539  1.00 50.06           C  
ATOM   1119  CB  TYR A 149      10.445  24.828  10.055  1.00 50.06           C  
ATOM   1120  O   TYR A 149       8.719  27.203   8.672  1.00 50.06           O  
ATOM   1121  CG  TYR A 149      11.359  24.281  11.117  1.00 50.06           C  
ATOM   1122  CD1 TYR A 149      12.648  23.844  10.805  1.00 50.06           C  
ATOM   1123  CD2 TYR A 149      10.945  24.188  12.445  1.00 50.06           C  
ATOM   1124  CE1 TYR A 149      13.492  23.328  11.781  1.00 50.06           C  
ATOM   1125  CE2 TYR A 149      11.781  23.672  13.430  1.00 50.06           C  
ATOM   1126  OH  TYR A 149      13.883  22.750  14.062  1.00 50.06           O  
ATOM   1127  CZ  TYR A 149      13.055  23.250  13.086  1.00 50.06           C  
ATOM   1128  N   PRO A 150      10.625  26.969   7.430  1.00 50.28           N  
ATOM   1129  CA  PRO A 150       9.977  27.359   6.180  1.00 50.28           C  
ATOM   1130  C   PRO A 150       8.711  26.547   5.895  1.00 50.28           C  
ATOM   1131  CB  PRO A 150      11.047  27.094   5.121  1.00 50.28           C  
ATOM   1132  O   PRO A 150       8.695  25.344   6.094  1.00 50.28           O  
ATOM   1133  CG  PRO A 150      12.211  26.562   5.887  1.00 50.28           C  
ATOM   1134  CD  PRO A 150      11.805  26.375   7.320  1.00 50.28           C  
ATOM   1135  N   LYS A 151       7.613  27.141   6.270  1.00 55.97           N  
ATOM   1136  CA  LYS A 151       6.242  26.766   5.941  1.00 55.97           C  
ATOM   1137  C   LYS A 151       6.117  26.375   4.469  1.00 55.97           C  
ATOM   1138  CB  LYS A 151       5.277  27.906   6.270  1.00 55.97           C  
ATOM   1139  O   LYS A 151       6.562  27.125   3.590  1.00 55.97           O  
ATOM   1140  CG  LYS A 151       4.445  27.672   7.523  1.00 55.97           C  
ATOM   1141  CD  LYS A 151       3.545  28.859   7.828  1.00 55.97           C  
ATOM   1142  CE  LYS A 151       2.734  28.625   9.094  1.00 55.97           C  
ATOM   1143  NZ  LYS A 151       1.894  29.812   9.430  1.00 55.97           N  
ATOM   1144  N   ILE A 152       6.602  25.234   4.094  1.00 55.72           N  
ATOM   1145  CA  ILE A 152       6.242  24.844   2.738  1.00 55.72           C  
ATOM   1146  C   ILE A 152       4.758  25.109   2.500  1.00 55.72           C  
ATOM   1147  CB  ILE A 152       6.566  23.359   2.480  1.00 55.72           C  
ATOM   1148  O   ILE A 152       3.904  24.625   3.248  1.00 55.72           O  
ATOM   1149  CG1 ILE A 152       8.055  23.078   2.711  1.00 55.72           C  
ATOM   1150  CG2 ILE A 152       6.148  22.953   1.064  1.00 55.72           C  
ATOM   1151  CD1 ILE A 152       8.398  21.609   2.916  1.00 55.72           C  
ATOM   1152  N   GLU A 153       4.410  26.391   2.271  1.00 47.50           N  
ATOM   1153  CA  GLU A 153       3.096  26.766   1.771  1.00 47.50           C  
ATOM   1154  C   GLU A 153       2.688  25.922   0.575  1.00 47.50           C  
ATOM   1155  CB  GLU A 153       3.080  28.250   1.387  1.00 47.50           C  
ATOM   1156  O   GLU A 153       3.381  25.891  -0.443  1.00 47.50           O  
ATOM   1157  CG  GLU A 153       3.365  29.188   2.549  1.00 47.50           C  
ATOM   1158  CD  GLU A 153       3.188  30.656   2.191  1.00 47.50           C  
ATOM   1159  OE1 GLU A 153       3.389  31.531   3.072  1.00 47.50           O  
ATOM   1160  OE2 GLU A 153       2.844  30.953   1.023  1.00 47.50           O  
ATOM   1161  N   ALA A 154       2.695  24.594   0.809  1.00 53.19           N  
ATOM   1162  CA  ALA A 154       2.207  23.781  -0.311  1.00 53.19           C  
ATOM   1163  C   ALA A 154       0.912  24.359  -0.875  1.00 53.19           C  
ATOM   1164  CB  ALA A 154       1.995  22.344   0.124  1.00 53.19           C  
ATOM   1165  O   ALA A 154      -0.035  24.625  -0.130  1.00 53.19           O  
ATOM   1166  N   GLU A 155       1.000  25.672  -1.366  1.00 45.72           N  
ATOM   1167  CA  GLU A 155      -0.110  26.016  -2.254  1.00 45.72           C  
ATOM   1168  C   GLU A 155      -0.838  24.750  -2.727  1.00 45.72           C  
ATOM   1169  CB  GLU A 155       0.388  26.812  -3.457  1.00 45.72           C  
ATOM   1170  O   GLU A 155      -0.223  23.859  -3.299  1.00 45.72           O  
ATOM   1171  CG  GLU A 155       1.483  27.812  -3.117  1.00 45.72           C  
ATOM   1172  CD  GLU A 155       1.631  28.922  -4.152  1.00 45.72           C  
ATOM   1173  OE1 GLU A 155       2.506  29.797  -3.984  1.00 45.72           O  
ATOM   1174  OE2 GLU A 155       0.863  28.906  -5.141  1.00 45.72           O  
ATOM   1175  N   SER A 156      -1.395  23.922  -1.776  1.00 48.47           N  
ATOM   1176  CA  SER A 156      -2.490  22.984  -1.986  1.00 48.47           C  
ATOM   1177  C   SER A 156      -3.150  23.203  -3.344  1.00 48.47           C  
ATOM   1178  CB  SER A 156      -3.533  23.109  -0.876  1.00 48.47           C  
ATOM   1179  O   SER A 156      -3.695  24.266  -3.613  1.00 48.47           O  
ATOM   1180  OG  SER A 156      -4.547  22.141  -1.015  1.00 48.47           O  
ATOM   1181  N   ASP A 157      -2.311  23.406  -4.453  1.00 46.50           N  
ATOM   1182  CA  ASP A 157      -3.062  23.266  -5.699  1.00 46.50           C  
ATOM   1183  C   ASP A 157      -4.301  22.406  -5.500  1.00 46.50           C  
ATOM   1184  CB  ASP A 157      -2.178  22.688  -6.801  1.00 46.50           C  
ATOM   1185  O   ASP A 157      -4.188  21.219  -5.180  1.00 46.50           O  
ATOM   1186  CG  ASP A 157      -1.785  23.703  -7.852  1.00 46.50           C  
ATOM   1187  OD1 ASP A 157      -2.322  24.844  -7.836  1.00 46.50           O  
ATOM   1188  OD2 ASP A 157      -0.934  23.391  -8.703  1.00 46.50           O  
ATOM   1189  N   SER A 158      -5.129  22.641  -4.441  1.00 48.88           N  
ATOM   1190  CA  SER A 158      -6.504  22.156  -4.523  1.00 48.88           C  
ATOM   1191  C   SER A 158      -6.914  21.906  -5.973  1.00 48.88           C  
ATOM   1192  CB  SER A 158      -7.461  23.172  -3.887  1.00 48.88           C  
ATOM   1193  O   SER A 158      -8.078  21.625  -6.250  1.00 48.88           O  
ATOM   1194  OG  SER A 158      -7.414  24.406  -4.574  1.00 48.88           O  
ATOM   1195  N   ASP A 159      -5.891  21.828  -6.949  1.00 48.16           N  
ATOM   1196  CA  ASP A 159      -6.465  21.484  -8.242  1.00 48.16           C  
ATOM   1197  C   ASP A 159      -6.570  19.969  -8.406  1.00 48.16           C  
ATOM   1198  CB  ASP A 159      -5.633  22.078  -9.383  1.00 48.16           C  
ATOM   1199  O   ASP A 159      -5.629  19.234  -8.102  1.00 48.16           O  
ATOM   1200  CG  ASP A 159      -5.824  23.578  -9.539  1.00 48.16           C  
ATOM   1201  OD1 ASP A 159      -6.875  24.109  -9.109  1.00 48.16           O  
ATOM   1202  OD2 ASP A 159      -4.922  24.234 -10.094  1.00 48.16           O  
ATOM   1203  N   GLU A 160      -7.367  19.281  -7.621  1.00 49.28           N  
ATOM   1204  CA  GLU A 160      -8.016  18.125  -8.227  1.00 49.28           C  
ATOM   1205  C   GLU A 160      -7.289  17.688  -9.500  1.00 49.28           C  
ATOM   1206  CB  GLU A 160      -9.484  18.422  -8.531  1.00 49.28           C  
ATOM   1207  O   GLU A 160      -7.230  18.453 -10.469  1.00 49.28           O  
ATOM   1208  CG  GLU A 160     -10.273  17.203  -9.008  1.00 49.28           C  
ATOM   1209  CD  GLU A 160     -11.773  17.375  -8.867  1.00 49.28           C  
ATOM   1210  OE1 GLU A 160     -12.516  16.375  -8.992  1.00 49.28           O  
ATOM   1211  OE2 GLU A 160     -12.219  18.516  -8.633  1.00 49.28           O  
ATOM   1212  N   TYR A 161      -5.871  17.719  -9.500  1.00 46.12           N  
ATOM   1213  CA  TYR A 161      -5.242  17.141 -10.688  1.00 46.12           C  
ATOM   1214  C   TYR A 161      -6.191  16.203 -11.406  1.00 46.12           C  
ATOM   1215  CB  TYR A 161      -3.953  16.406 -10.312  1.00 46.12           C  
ATOM   1216  O   TYR A 161      -6.652  15.211 -10.828  1.00 46.12           O  
ATOM   1217  CG  TYR A 161      -3.098  16.031 -11.500  1.00 46.12           C  
ATOM   1218  CD1 TYR A 161      -3.014  14.719 -11.938  1.00 46.12           C  
ATOM   1219  CD2 TYR A 161      -2.369  17.000 -12.188  1.00 46.12           C  
ATOM   1220  CE1 TYR A 161      -2.227  14.375 -13.031  1.00 46.12           C  
ATOM   1221  CE2 TYR A 161      -1.578  16.672 -13.281  1.00 46.12           C  
ATOM   1222  OH  TYR A 161      -0.730  15.016 -14.773  1.00 46.12           O  
ATOM   1223  CZ  TYR A 161      -1.513  15.352 -13.695  1.00 46.12           C  
ATOM   1224  N   VAL A 162      -7.332  16.734 -11.953  1.00 51.53           N  
ATOM   1225  CA  VAL A 162      -8.125  16.047 -12.969  1.00 51.53           C  
ATOM   1226  C   VAL A 162      -7.211  15.203 -13.859  1.00 51.53           C  
ATOM   1227  CB  VAL A 162      -8.930  17.047 -13.836  1.00 51.53           C  
ATOM   1228  O   VAL A 162      -6.242  15.711 -14.430  1.00 51.53           O  
ATOM   1229  CG1 VAL A 162      -9.797  16.312 -14.852  1.00 51.53           C  
ATOM   1230  CG2 VAL A 162      -9.781  17.953 -12.945  1.00 51.53           C  
ATOM   1231  N   LEU A 163      -6.449  14.195 -13.289  1.00 48.88           N  
ATOM   1232  CA  LEU A 163      -5.859  13.266 -14.242  1.00 48.88           C  
ATOM   1233  C   LEU A 163      -6.301  13.586 -15.664  1.00 48.88           C  
ATOM   1234  CB  LEU A 163      -6.242  11.820 -13.883  1.00 48.88           C  
ATOM   1235  O   LEU A 163      -7.492  13.758 -15.922  1.00 48.88           O  
ATOM   1236  CG  LEU A 163      -5.465  11.180 -12.734  1.00 48.88           C  
ATOM   1237  CD1 LEU A 163      -6.152   9.891 -12.289  1.00 48.88           C  
ATOM   1238  CD2 LEU A 163      -4.023  10.906 -13.156  1.00 48.88           C  
ATOM   1239  N   ASP A 164      -5.730  14.648 -16.312  1.00 45.88           N  
ATOM   1240  CA  ASP A 164      -5.738  14.836 -17.750  1.00 45.88           C  
ATOM   1241  C   ASP A 164      -6.203  13.570 -18.469  1.00 45.88           C  
ATOM   1242  CB  ASP A 164      -4.348  15.242 -18.250  1.00 45.88           C  
ATOM   1243  O   ASP A 164      -5.777  12.461 -18.125  1.00 45.88           O  
ATOM   1244  CG  ASP A 164      -4.355  15.750 -19.688  1.00 45.88           C  
ATOM   1245  OD1 ASP A 164      -5.387  16.281 -20.141  1.00 45.88           O  
ATOM   1246  OD2 ASP A 164      -3.318  15.602 -20.359  1.00 45.88           O  
ATOM   1247  N   ASP A 165      -7.492  13.336 -18.609  1.00 50.06           N  
ATOM   1248  CA  ASP A 165      -8.234  12.492 -19.547  1.00 50.06           C  
ATOM   1249  C   ASP A 165      -7.340  12.008 -20.688  1.00 50.06           C  
ATOM   1250  CB  ASP A 165      -9.445  13.242 -20.109  1.00 50.06           C  
ATOM   1251  O   ASP A 165      -7.805  11.320 -21.594  1.00 50.06           O  
ATOM   1252  CG  ASP A 165     -10.453  13.617 -19.047  1.00 50.06           C  
ATOM   1253  OD1 ASP A 165     -10.555  12.914 -18.016  1.00 50.06           O  
ATOM   1254  OD2 ASP A 165     -11.156  14.633 -19.234  1.00 50.06           O  
ATOM   1255  N   SER A 166      -5.906  12.305 -20.531  1.00 48.09           N  
ATOM   1256  CA  SER A 166      -5.184  11.969 -21.750  1.00 48.09           C  
ATOM   1257  C   SER A 166      -4.531  10.594 -21.641  1.00 48.09           C  
ATOM   1258  CB  SER A 166      -4.117  13.023 -22.047  1.00 48.09           C  
ATOM   1259  O   SER A 166      -4.156  10.000 -22.656  1.00 48.09           O  
ATOM   1260  OG  SER A 166      -4.711  14.195 -22.578  1.00 48.09           O  
ATOM   1261  N   ASP A 167      -4.723   9.812 -20.484  1.00 50.09           N  
ATOM   1262  CA  ASP A 167      -4.012   8.539 -20.625  1.00 50.09           C  
ATOM   1263  C   ASP A 167      -4.984   7.363 -20.578  1.00 50.09           C  
ATOM   1264  CB  ASP A 167      -2.967   8.391 -19.516  1.00 50.09           C  
ATOM   1265  O   ASP A 167      -4.582   6.211 -20.781  1.00 50.09           O  
ATOM   1266  CG  ASP A 167      -1.560   8.727 -19.984  1.00 50.09           C  
ATOM   1267  OD1 ASP A 167      -1.324   8.805 -21.203  1.00 50.09           O  
ATOM   1268  OD2 ASP A 167      -0.679   8.914 -19.109  1.00 50.09           O  
ATOM   1269  N   SER A 168      -6.270   7.520 -20.922  1.00 46.16           N  
ATOM   1270  CA  SER A 168      -6.980   6.258 -21.125  1.00 46.16           C  
ATOM   1271  C   SER A 168      -8.078   6.406 -22.172  1.00 46.16           C  
ATOM   1272  CB  SER A 168      -7.582   5.770 -19.812  1.00 46.16           C  
ATOM   1273  O   SER A 168      -8.836   7.383 -22.156  1.00 46.16           O  
ATOM   1274  OG  SER A 168      -8.156   4.480 -19.969  1.00 46.16           O  
ATOM   1275  N   ASP A 169      -7.770   6.250 -23.453  1.00 53.09           N  
ATOM   1276  CA  ASP A 169      -8.602   5.949 -24.609  1.00 53.09           C  
ATOM   1277  C   ASP A 169      -9.922   5.312 -24.188  1.00 53.09           C  
ATOM   1278  CB  ASP A 169      -7.867   5.031 -25.578  1.00 53.09           C  
ATOM   1279  O   ASP A 169     -10.867   5.234 -24.969  1.00 53.09           O  
ATOM   1280  CG  ASP A 169      -7.047   5.789 -26.609  1.00 53.09           C  
ATOM   1281  OD1 ASP A 169      -7.344   6.977 -26.875  1.00 53.09           O  
ATOM   1282  OD2 ASP A 169      -6.102   5.195 -27.172  1.00 53.09           O  
ATOM   1283  N   ASP A 170     -10.367   5.316 -22.906  1.00 52.59           N  
ATOM   1284  CA  ASP A 170     -11.695   4.734 -22.766  1.00 52.59           C  
ATOM   1285  C   ASP A 170     -12.578   5.605 -21.875  1.00 52.59           C  
ATOM   1286  CB  ASP A 170     -11.594   3.322 -22.172  1.00 52.59           C  
ATOM   1287  O   ASP A 170     -12.203   5.957 -20.750  1.00 52.59           O  
ATOM   1288  CG  ASP A 170     -11.750   2.234 -23.219  1.00 52.59           C  
ATOM   1289  OD1 ASP A 170     -12.281   2.514 -24.312  1.00 52.59           O  
ATOM   1290  OD2 ASP A 170     -11.336   1.086 -22.953  1.00 52.59           O  
ATOM   1291  N   GLY A 171     -13.008   6.855 -22.203  1.00 52.03           N  
ATOM   1292  CA  GLY A 171     -14.305   7.422 -21.859  1.00 52.03           C  
ATOM   1293  C   GLY A 171     -14.578   7.426 -20.375  1.00 52.03           C  
ATOM   1294  O   GLY A 171     -14.359   6.418 -19.703  1.00 52.03           O  
ATOM   1295  N   LYS A 172     -13.977   8.211 -19.531  1.00 57.78           N  
ATOM   1296  CA  LYS A 172     -14.344   8.898 -18.297  1.00 57.78           C  
ATOM   1297  C   LYS A 172     -15.281   8.047 -17.453  1.00 57.78           C  
ATOM   1298  CB  LYS A 172     -15.000  10.250 -18.609  1.00 57.78           C  
ATOM   1299  O   LYS A 172     -16.328   7.594 -17.938  1.00 57.78           O  
ATOM   1300  CG  LYS A 172     -14.109  11.211 -19.375  1.00 57.78           C  
ATOM   1301  CD  LYS A 172     -14.680  12.617 -19.391  1.00 57.78           C  
ATOM   1302  CE  LYS A 172     -13.844  13.562 -20.234  1.00 57.78           C  
ATOM   1303  NZ  LYS A 172     -14.375  14.953 -20.203  1.00 57.78           N  
ATOM   1304  N   CYS A 173     -14.852   7.035 -16.906  1.00 61.50           N  
ATOM   1305  CA  CYS A 173     -15.758   6.422 -15.938  1.00 61.50           C  
ATOM   1306  C   CYS A 173     -16.281   7.453 -14.953  1.00 61.50           C  
ATOM   1307  CB  CYS A 173     -15.062   5.289 -15.188  1.00 61.50           C  
ATOM   1308  O   CYS A 173     -15.508   8.078 -14.227  1.00 61.50           O  
ATOM   1309  SG  CYS A 173     -16.094   4.520 -13.922  1.00 61.50           S  
ATOM   1310  N   LYS A 174     -17.141   8.445 -15.273  1.00 63.12           N  
ATOM   1311  CA  LYS A 174     -17.812   9.500 -14.523  1.00 63.12           C  
ATOM   1312  C   LYS A 174     -18.328   8.977 -13.188  1.00 63.12           C  
ATOM   1313  CB  LYS A 174     -18.969  10.078 -15.344  1.00 63.12           C  
ATOM   1314  O   LYS A 174     -18.297   9.688 -12.180  1.00 63.12           O  
ATOM   1315  CG  LYS A 174     -18.531  10.883 -16.547  1.00 63.12           C  
ATOM   1316  CD  LYS A 174     -19.719  11.570 -17.234  1.00 63.12           C  
ATOM   1317  CE  LYS A 174     -19.281  12.352 -18.469  1.00 63.12           C  
ATOM   1318  NZ  LYS A 174     -20.422  13.102 -19.078  1.00 63.12           N  
ATOM   1319  N   ASN A 175     -18.250   7.676 -12.945  1.00 62.38           N  
ATOM   1320  CA  ASN A 175     -18.766   7.129 -11.688  1.00 62.38           C  
ATOM   1321  C   ASN A 175     -18.094   5.805 -11.336  1.00 62.38           C  
ATOM   1322  CB  ASN A 175     -20.281   6.949 -11.766  1.00 62.38           C  
ATOM   1323  O   ASN A 175     -18.766   4.859 -10.914  1.00 62.38           O  
ATOM   1324  CG  ASN A 175     -21.047   8.188 -11.336  1.00 62.38           C  
ATOM   1325  ND2 ASN A 175     -22.203   7.992 -10.719  1.00 62.38           N  
ATOM   1326  OD1 ASN A 175     -20.594   9.312 -11.555  1.00 62.38           O  
ATOM   1327  N   CYS A 176     -16.828   5.781 -11.594  1.00 67.25           N  
ATOM   1328  CA  CYS A 176     -16.156   4.516 -11.312  1.00 67.25           C  
ATOM   1329  C   CYS A 176     -15.859   4.379  -9.828  1.00 67.25           C  
ATOM   1330  CB  CYS A 176     -14.875   4.402 -12.125  1.00 67.25           C  
ATOM   1331  O   CYS A 176     -15.367   5.320  -9.203  1.00 67.25           O  
ATOM   1332  SG  CYS A 176     -14.016   2.830 -11.906  1.00 67.25           S  
ATOM   1333  N   LYS A 177     -16.656   3.521  -9.234  1.00 75.31           N  
ATOM   1334  CA  LYS A 177     -16.500   3.160  -7.832  1.00 75.31           C  
ATOM   1335  C   LYS A 177     -15.023   3.086  -7.445  1.00 75.31           C  
ATOM   1336  CB  LYS A 177     -17.188   1.825  -7.539  1.00 75.31           C  
ATOM   1337  O   LYS A 177     -14.656   3.436  -6.324  1.00 75.31           O  
ATOM   1338  CG  LYS A 177     -16.703   0.675  -8.406  1.00 75.31           C  
ATOM   1339  CD  LYS A 177     -17.438  -0.621  -8.078  1.00 75.31           C  
ATOM   1340  CE  LYS A 177     -16.953  -1.770  -8.961  1.00 75.31           C  
ATOM   1341  NZ  LYS A 177     -17.672  -3.043  -8.641  1.00 75.31           N  
ATOM   1342  N   TYR A 178     -14.172   2.842  -8.438  1.00 80.56           N  
ATOM   1343  CA  TYR A 178     -12.766   2.619  -8.133  1.00 80.56           C  
ATOM   1344  C   TYR A 178     -11.984   3.930  -8.156  1.00 80.56           C  
ATOM   1345  CB  TYR A 178     -12.148   1.630  -9.125  1.00 80.56           C  
ATOM   1346  O   TYR A 178     -10.984   4.078  -7.445  1.00 80.56           O  
ATOM   1347  CG  TYR A 178     -12.781   0.260  -9.086  1.00 80.56           C  
ATOM   1348  CD1 TYR A 178     -12.586  -0.592  -8.008  1.00 80.56           C  
ATOM   1349  CD2 TYR A 178     -13.578  -0.184 -10.141  1.00 80.56           C  
ATOM   1350  CE1 TYR A 178     -13.164  -1.856  -7.969  1.00 80.56           C  
ATOM   1351  CE2 TYR A 178     -14.164  -1.445 -10.117  1.00 80.56           C  
ATOM   1352  OH  TYR A 178     -14.531  -3.523  -9.000  1.00 80.56           O  
ATOM   1353  CZ  TYR A 178     -13.953  -2.273  -9.023  1.00 80.56           C  
ATOM   1354  N   LYS A 179     -12.531   4.867  -8.852  1.00 80.81           N  
ATOM   1355  CA  LYS A 179     -11.883   6.172  -8.945  1.00 80.81           C  
ATOM   1356  C   LYS A 179     -11.922   6.906  -7.609  1.00 80.81           C  
ATOM   1357  CB  LYS A 179     -12.547   7.023 -10.031  1.00 80.81           C  
ATOM   1358  O   LYS A 179     -10.914   7.457  -7.168  1.00 80.81           O  
ATOM   1359  CG  LYS A 179     -11.844   8.344 -10.289  1.00 80.81           C  
ATOM   1360  CD  LYS A 179     -12.477   9.094 -11.461  1.00 80.81           C  
ATOM   1361  CE  LYS A 179     -11.766  10.414 -11.727  1.00 80.81           C  
ATOM   1362  NZ  LYS A 179     -12.422  11.180 -12.828  1.00 80.81           N  
ATOM   1363  N   LYS A 180     -13.062   6.820  -7.047  1.00 82.06           N  
ATOM   1364  CA  LYS A 180     -13.211   7.457  -5.742  1.00 82.06           C  
ATOM   1365  C   LYS A 180     -12.289   6.820  -4.711  1.00 82.06           C  
ATOM   1366  CB  LYS A 180     -14.664   7.371  -5.270  1.00 82.06           C  
ATOM   1367  O   LYS A 180     -11.656   7.523  -3.920  1.00 82.06           O  
ATOM   1368  CG  LYS A 180     -14.984   8.250  -4.070  1.00 82.06           C  
ATOM   1369  CD  LYS A 180     -16.453   8.195  -3.711  1.00 82.06           C  
ATOM   1370  CE  LYS A 180     -16.766   9.008  -2.457  1.00 82.06           C  
ATOM   1371  NZ  LYS A 180     -18.219   8.992  -2.123  1.00 82.06           N  
ATOM   1372  N   LYS A 181     -12.242   5.488  -4.762  1.00 86.88           N  
ATOM   1373  CA  LYS A 181     -11.383   4.762  -3.836  1.00 86.88           C  
ATOM   1374  C   LYS A 181      -9.914   5.117  -4.062  1.00 86.88           C  
ATOM   1375  CB  LYS A 181     -11.578   3.254  -3.980  1.00 86.88           C  
ATOM   1376  O   LYS A 181      -9.156   5.289  -3.105  1.00 86.88           O  
ATOM   1377  CG  LYS A 181     -12.891   2.746  -3.387  1.00 86.88           C  
ATOM   1378  CD  LYS A 181     -12.969   1.225  -3.438  1.00 86.88           C  
ATOM   1379  CE  LYS A 181     -14.289   0.716  -2.869  1.00 86.88           C  
ATOM   1380  NZ  LYS A 181     -14.398  -0.771  -2.969  1.00 86.88           N  
ATOM   1381  N   TYR A 182      -9.578   5.277  -5.328  1.00 87.88           N  
ATOM   1382  CA  TYR A 182      -8.203   5.609  -5.680  1.00 87.88           C  
ATOM   1383  C   TYR A 182      -7.840   7.004  -5.184  1.00 87.88           C  
ATOM   1384  CB  TYR A 182      -8.008   5.523  -7.195  1.00 87.88           C  
ATOM   1385  O   TYR A 182      -6.766   7.199  -4.613  1.00 87.88           O  
ATOM   1386  CG  TYR A 182      -6.652   6.004  -7.656  1.00 87.88           C  
ATOM   1387  CD1 TYR A 182      -6.484   7.285  -8.188  1.00 87.88           C  
ATOM   1388  CD2 TYR A 182      -5.535   5.180  -7.570  1.00 87.88           C  
ATOM   1389  CE1 TYR A 182      -5.238   7.730  -8.609  1.00 87.88           C  
ATOM   1390  CE2 TYR A 182      -4.285   5.613  -7.992  1.00 87.88           C  
ATOM   1391  OH  TYR A 182      -2.910   7.324  -8.938  1.00 87.88           O  
ATOM   1392  CZ  TYR A 182      -4.145   6.891  -8.516  1.00 87.88           C  
ATOM   1393  N   PHE A 183      -8.672   7.914  -5.324  1.00 85.44           N  
ATOM   1394  CA  PHE A 183      -8.414   9.281  -4.902  1.00 85.44           C  
ATOM   1395  C   PHE A 183      -8.328   9.375  -3.385  1.00 85.44           C  
ATOM   1396  CB  PHE A 183      -9.500  10.227  -5.426  1.00 85.44           C  
ATOM   1397  O   PHE A 183      -7.477  10.094  -2.850  1.00 85.44           O  
ATOM   1398  CG  PHE A 183      -9.203  10.805  -6.781  1.00 85.44           C  
ATOM   1399  CD1 PHE A 183      -8.359  11.906  -6.918  1.00 85.44           C  
ATOM   1400  CD2 PHE A 183      -9.766  10.250  -7.926  1.00 85.44           C  
ATOM   1401  CE1 PHE A 183      -8.086  12.438  -8.172  1.00 85.44           C  
ATOM   1402  CE2 PHE A 183      -9.492  10.781  -9.180  1.00 85.44           C  
ATOM   1403  CZ  PHE A 183      -8.656  11.875  -9.305  1.00 85.44           C  
ATOM   1404  N   ALA A 184      -9.219   8.633  -2.750  1.00 88.00           N  
ATOM   1405  CA  ALA A 184      -9.172   8.578  -1.290  1.00 88.00           C  
ATOM   1406  C   ALA A 184      -7.852   7.996  -0.802  1.00 88.00           C  
ATOM   1407  CB  ALA A 184     -10.344   7.758  -0.750  1.00 88.00           C  
ATOM   1408  O   ALA A 184      -7.254   8.508   0.147  1.00 88.00           O  
ATOM   1409  N   LEU A 185      -7.422   6.934  -1.352  1.00 92.69           N  
ATOM   1410  CA  LEU A 185      -6.145   6.312  -1.003  1.00 92.69           C  
ATOM   1411  C   LEU A 185      -4.988   7.281  -1.240  1.00 92.69           C  
ATOM   1412  CB  LEU A 185      -5.930   5.035  -1.815  1.00 92.69           C  
ATOM   1413  O   LEU A 185      -4.086   7.391  -0.409  1.00 92.69           O  
ATOM   1414  CG  LEU A 185      -4.633   4.273  -1.549  1.00 92.69           C  
ATOM   1415  CD1 LEU A 185      -4.559   3.844  -0.087  1.00 92.69           C  
ATOM   1416  CD2 LEU A 185      -4.523   3.062  -2.471  1.00 92.69           C  
ATOM   1417  N   ARG A 186      -4.996   7.875  -2.334  1.00 91.56           N  
ATOM   1418  CA  ARG A 186      -3.955   8.836  -2.686  1.00 91.56           C  
ATOM   1419  C   ARG A 186      -3.871   9.953  -1.652  1.00 91.56           C  
ATOM   1420  CB  ARG A 186      -4.211   9.422  -4.074  1.00 91.56           C  
ATOM   1421  O   ARG A 186      -2.775  10.352  -1.254  1.00 91.56           O  
ATOM   1422  CG  ARG A 186      -3.049  10.234  -4.625  1.00 91.56           C  
ATOM   1423  CD  ARG A 186      -3.322  10.727  -6.039  1.00 91.56           C  
ATOM   1424  NE  ARG A 186      -2.221  11.531  -6.551  1.00 91.56           N  
ATOM   1425  NH1 ARG A 186      -3.090  11.742  -8.680  1.00 91.56           N  
ATOM   1426  NH2 ARG A 186      -1.088  12.727  -8.156  1.00 91.56           N  
ATOM   1427  CZ  ARG A 186      -2.135  12.000  -7.793  1.00 91.56           C  
ATOM   1428  N   LEU A 187      -4.977  10.445  -1.258  1.00 90.56           N  
ATOM   1429  CA  LEU A 187      -5.020  11.492  -0.242  1.00 90.56           C  
ATOM   1430  C   LEU A 187      -4.441  10.992   1.078  1.00 90.56           C  
ATOM   1431  CB  LEU A 187      -6.457  11.977  -0.033  1.00 90.56           C  
ATOM   1432  O   LEU A 187      -3.674  11.695   1.732  1.00 90.56           O  
ATOM   1433  CG  LEU A 187      -6.637  13.188   0.883  1.00 90.56           C  
ATOM   1434  CD1 LEU A 187      -5.949  14.406   0.287  1.00 90.56           C  
ATOM   1435  CD2 LEU A 187      -8.117  13.461   1.118  1.00 90.56           C  
ATOM   1436  N   ARG A 188      -4.762   9.805   1.446  1.00 93.38           N  
ATOM   1437  CA  ARG A 188      -4.258   9.227   2.689  1.00 93.38           C  
ATOM   1438  C   ARG A 188      -2.744   9.062   2.641  1.00 93.38           C  
ATOM   1439  CB  ARG A 188      -4.926   7.879   2.965  1.00 93.38           C  
ATOM   1440  O   ARG A 188      -2.049   9.359   3.615  1.00 93.38           O  
ATOM   1441  CG  ARG A 188      -6.383   7.988   3.391  1.00 93.38           C  
ATOM   1442  CD  ARG A 188      -6.945   6.641   3.828  1.00 93.38           C  
ATOM   1443  NE  ARG A 188      -8.359   6.734   4.160  1.00 93.38           N  
ATOM   1444  NH1 ARG A 188      -8.625   4.469   4.547  1.00 93.38           N  
ATOM   1445  NH2 ARG A 188     -10.414   5.895   4.773  1.00 93.38           N  
ATOM   1446  CZ  ARG A 188      -9.133   5.699   4.492  1.00 93.38           C  
ATOM   1447  N   MET A 189      -2.295   8.625   1.577  1.00 93.38           N  
ATOM   1448  CA  MET A 189      -0.859   8.406   1.423  1.00 93.38           C  
ATOM   1449  C   MET A 189      -0.102   9.734   1.423  1.00 93.38           C  
ATOM   1450  CB  MET A 189      -0.568   7.641   0.133  1.00 93.38           C  
ATOM   1451  O   MET A 189       0.990   9.828   1.986  1.00 93.38           O  
ATOM   1452  CG  MET A 189      -0.975   6.176   0.187  1.00 93.38           C  
ATOM   1453  SD  MET A 189      -0.527   5.266  -1.341  1.00 93.38           S  
ATOM   1454  CE  MET A 189       1.075   4.574  -0.844  1.00 93.38           C  
ATOM   1455  N   LYS A 190      -0.702  10.664   0.803  1.00 93.62           N  
ATOM   1456  CA  LYS A 190      -0.105  12.000   0.800  1.00 93.62           C  
ATOM   1457  C   LYS A 190       0.017  12.547   2.219  1.00 93.62           C  
ATOM   1458  CB  LYS A 190      -0.929  12.953  -0.065  1.00 93.62           C  
ATOM   1459  O   LYS A 190       1.046  13.125   2.580  1.00 93.62           O  
ATOM   1460  CG  LYS A 190      -0.271  14.305  -0.291  1.00 93.62           C  
ATOM   1461  CD  LYS A 190      -1.103  15.180  -1.218  1.00 93.62           C  
ATOM   1462  CE  LYS A 190      -0.463  16.547  -1.416  1.00 93.62           C  
ATOM   1463  NZ  LYS A 190      -1.258  17.406  -2.350  1.00 93.62           N  
ATOM   1464  N   GLN A 191      -0.988  12.344   3.012  1.00 92.69           N  
ATOM   1465  CA  GLN A 191      -0.964  12.789   4.402  1.00 92.69           C  
ATOM   1466  C   GLN A 191       0.133  12.078   5.188  1.00 92.69           C  
ATOM   1467  CB  GLN A 191      -2.322  12.555   5.062  1.00 92.69           C  
ATOM   1468  O   GLN A 191       0.831  12.703   5.992  1.00 92.69           O  
ATOM   1469  CG  GLN A 191      -3.410  13.508   4.594  1.00 92.69           C  
ATOM   1470  CD  GLN A 191      -4.754  13.234   5.246  1.00 92.69           C  
ATOM   1471  NE2 GLN A 191      -5.652  14.211   5.188  1.00 92.69           N  
ATOM   1472  OE1 GLN A 191      -4.984  12.156   5.793  1.00 92.69           O  
ATOM   1473  N   VAL A 192       0.174  10.820   4.949  1.00 93.38           N  
ATOM   1474  CA  VAL A 192       1.196  10.023   5.625  1.00 93.38           C  
ATOM   1475  C   VAL A 192       2.584  10.531   5.234  1.00 93.38           C  
ATOM   1476  CB  VAL A 192       1.064   8.523   5.289  1.00 93.38           C  
ATOM   1477  O   VAL A 192       3.457  10.688   6.094  1.00 93.38           O  
ATOM   1478  CG1 VAL A 192       2.254   7.742   5.844  1.00 93.38           C  
ATOM   1479  CG2 VAL A 192      -0.248   7.969   5.840  1.00 93.38           C  
ATOM   1480  N   ALA A 193       2.859  10.789   4.008  1.00 93.38           N  
ATOM   1481  CA  ALA A 193       4.145  11.273   3.514  1.00 93.38           C  
ATOM   1482  C   ALA A 193       4.477  12.641   4.113  1.00 93.38           C  
ATOM   1483  CB  ALA A 193       4.129  11.359   1.989  1.00 93.38           C  
ATOM   1484  O   ALA A 193       5.617  12.891   4.512  1.00 93.38           O  
ATOM   1485  N   MET A 194       3.465  13.477   4.137  1.00 93.31           N  
ATOM   1486  CA  MET A 194       3.670  14.805   4.707  1.00 93.31           C  
ATOM   1487  C   MET A 194       4.059  14.703   6.180  1.00 93.31           C  
ATOM   1488  CB  MET A 194       2.410  15.656   4.555  1.00 93.31           C  
ATOM   1489  O   MET A 194       4.949  15.430   6.637  1.00 93.31           O  
ATOM   1490  CG  MET A 194       2.295  16.344   3.203  1.00 93.31           C  
ATOM   1491  SD  MET A 194       1.086  17.719   3.215  1.00 93.31           S  
ATOM   1492  CE  MET A 194      -0.437  16.812   2.824  1.00 93.31           C  
ATOM   1493  N   GLN A 195       3.385  13.828   6.941  1.00 92.12           N  
ATOM   1494  CA  GLN A 195       3.701  13.594   8.344  1.00 92.12           C  
ATOM   1495  C   GLN A 195       5.133  13.102   8.516  1.00 92.12           C  
ATOM   1496  CB  GLN A 195       2.723  12.594   8.961  1.00 92.12           C  
ATOM   1497  O   GLN A 195       5.828  13.500   9.453  1.00 92.12           O  
ATOM   1498  CG  GLN A 195       2.857  12.438  10.469  1.00 92.12           C  
ATOM   1499  CD  GLN A 195       2.555  13.727  11.219  1.00 92.12           C  
ATOM   1500  NE2 GLN A 195       3.406  14.070  12.172  1.00 92.12           N  
ATOM   1501  OE1 GLN A 195       1.563  14.406  10.930  1.00 92.12           O  
ATOM   1502  N   LEU A 196       5.602  12.203   7.633  1.00 93.69           N  
ATOM   1503  CA  LEU A 196       6.949  11.656   7.699  1.00 93.69           C  
ATOM   1504  C   LEU A 196       7.988  12.742   7.438  1.00 93.69           C  
ATOM   1505  CB  LEU A 196       7.121  10.523   6.688  1.00 93.69           C  
ATOM   1506  O   LEU A 196       9.039  12.781   8.086  1.00 93.69           O  
ATOM   1507  CG  LEU A 196       6.438   9.195   7.035  1.00 93.69           C  
ATOM   1508  CD1 LEU A 196       6.426   8.273   5.824  1.00 93.69           C  
ATOM   1509  CD2 LEU A 196       7.133   8.531   8.219  1.00 93.69           C  
ATOM   1510  N   ILE A 197       7.656  13.664   6.562  1.00 92.69           N  
ATOM   1511  CA  ILE A 197       8.570  14.750   6.230  1.00 92.69           C  
ATOM   1512  C   ILE A 197       8.641  15.742   7.391  1.00 92.69           C  
ATOM   1513  CB  ILE A 197       8.133  15.477   4.934  1.00 92.69           C  
ATOM   1514  O   ILE A 197       9.711  16.250   7.723  1.00 92.69           O  
ATOM   1515  CG1 ILE A 197       8.219  14.523   3.736  1.00 92.69           C  
ATOM   1516  CG2 ILE A 197       8.992  16.719   4.699  1.00 92.69           C  
ATOM   1517  CD1 ILE A 197       7.566  15.062   2.471  1.00 92.69           C  
ATOM   1518  N   LYS A 198       7.500  16.078   8.031  1.00 89.19           N  
ATOM   1519  CA  LYS A 198       7.473  17.016   9.141  1.00 89.19           C  
ATOM   1520  C   LYS A 198       8.211  16.469  10.359  1.00 89.19           C  
ATOM   1521  CB  LYS A 198       6.031  17.359   9.523  1.00 89.19           C  
ATOM   1522  O   LYS A 198       8.844  17.219  11.102  1.00 89.19           O  
ATOM   1523  CG  LYS A 198       5.355  18.328   8.562  1.00 89.19           C  
ATOM   1524  CD  LYS A 198       3.934  18.656   9.008  1.00 89.19           C  
ATOM   1525  CE  LYS A 198       3.203  19.500   7.973  1.00 89.19           C  
ATOM   1526  NZ  LYS A 198       1.792  19.781   8.375  1.00 89.19           N  
ATOM   1527  N   ASP A 199       8.109  15.125  10.570  1.00 81.19           N  
ATOM   1528  CA  ASP A 199       8.812  14.516  11.695  1.00 81.19           C  
ATOM   1529  C   ASP A 199      10.312  14.461  11.445  1.00 81.19           C  
ATOM   1530  CB  ASP A 199       8.266  13.109  11.961  1.00 81.19           C  
ATOM   1531  O   ASP A 199      11.102  14.367  12.383  1.00 81.19           O  
ATOM   1532  CG  ASP A 199       6.926  13.109  12.664  1.00 81.19           C  
ATOM   1533  OD1 ASP A 199       6.465  14.195  13.094  1.00 81.19           O  
ATOM   1534  OD2 ASP A 199       6.324  12.023  12.797  1.00 81.19           O  
ATOM   1535  N   LEU A 200      10.867  14.617  10.250  1.00 67.19           N  
ATOM   1536  CA  LEU A 200      12.297  14.703  10.000  1.00 67.19           C  
ATOM   1537  C   LEU A 200      12.820  16.109  10.289  1.00 67.19           C  
ATOM   1538  CB  LEU A 200      12.617  14.320   8.547  1.00 67.19           C  
ATOM   1539  O   LEU A 200      13.922  16.266  10.812  1.00 67.19           O  
ATOM   1540  CG  LEU A 200      13.102  12.891   8.312  1.00 67.19           C  
ATOM   1541  CD1 LEU A 200      12.062  12.094   7.543  1.00 67.19           C  
ATOM   1542  CD2 LEU A 200      14.438  12.898   7.570  1.00 67.19           C  
TER    1543      LEU A 200                                                      
ENDMDL                                                                          
END                                                                             
