# Supplementary material for: Phosphorylation tunes strain-specific protein condensation during rotavirus replication organelle assembly
Source: EMBO J. 2026 May 26;45(13):4733–65. doi: 10.1038/s44318-026-00814-z (PMC13324165; doi:10.1038/s44318-026-00814-z)
Supplement: Supplementary file 11 — Source data Fig. 9 [file 44318_2026_814_MOESM11_ESM.zip › Figure_7/Figure 7A/SClow/C2S_c9c96.a3m]

#200	1
>101
MSLSIDVTSLPSISSSVYKNESFSTTSTISGKSIGRSEQYISPDAEAFNKYMLSKSPEDIGPFDSASNDPLTSFSIRSNAVKTNADAGVSMDSSAQSRLSSDIGCDQMDFSLNKGIKIDATLDSSISISTTSKKEKSKQEYKNKYKKCYPKIEAESDSDEYVLDDSDSDDGKCKNCKYKKKYFALRLRMKQVAMQLIKDL
>UniRef100_A0A1I7P3I1	306	0.870	2.628E-91	0	199	200	0	199	200
MSLSIDVTSLPSISSSLYKNESSSTTSTLSGKSIGRSEQYISPDAEAFSKYMLSKSPEDIGPSDSASNDPLTSFSIRSNAVKTNADAGVSMDSSTQSRPSSNVGCDQVDFSFNKGIKMNANLDSSISISTNSKKEKSKQRSDHKSRKHYPKIEAESDSDDYVLDDSDSDDGKCKNCKYKRKYFALRMRMKQVAMQLIEDL
>UniRef100_A0A1W7HFT9	297	0.825	3.709E-88	0	199	200	0	196	197
MSLSIDVTSLPSISSSIFKNESSSTTSTLSGKSIGRSEQYISPDAEAFNKYMLSKSPEDIGPSDSASNDPLTSFSIRSNAVKTNADAGVSMDSSTQSRPSSNVGCDQLDFSLTKGINVSANLDSCISISTDHKKE---KSKKDKSRKHYPRIEADSDSEDYVLNDSDSDDGKCKNCKYKKKYFALRMRMKQVAMQLIEDL
>UniRef100_A0A0C5BMY3	295	0.855	1.795E-87	0	199	200	0	197	198
MSLSIDVTSLPSISSSIYKNESSSTTSTLSGKSIGRSEQYISPDADAFNKYMLSKSPEDIGPSDSASNDPLTSFSIRSNAVKTNADAGVSMDSSTQSRPSSSVGCDQVDFSFNKGIKVNANLDSSISISTNSKKE--KSKNDRKSRKHYPKIEAESDSDDYVLDDSDSDDGKCKNCKYKRKYFALRMRMKQVAMQLIEDL
>UniRef100_Q9ICH7	295	0.825	1.795E-87	0	199	200	0	199	200
MSLSIDVTSLPSISSSIFKNESSSTTSTLSGKSIGRNEQYVSSDIEAFNKYMLSKSPEDIGPSDSASNDPLTSFSIRSNAVKTNADAGVSMDSSTQSRPSSNVGCDQMDFSLTKGINVSASLDSCVSISTNHKKEKSKKDKKDKSRKHYPRIEADSDSEDYVLDDSDSDDGKCKNCKYKKKYFALRMRMKQVAMQLIEDL
>UniRef100_A0A345B182	295	0.815	2.460E-87	0	199	200	0	197	198
MSLSIDVTSLPSISSSIFKNESSSTTSTLSGKSIGRSEQYTSPDVEAFNKYMLSKSPEDIGPSDSASNDPLTSFSIRSNAVKTNADAGVSMDSSTQSRPSSNVGCDQVDFSLTKGINVSANLDSCVSISTDNKKE--KSKKDHKSRKHYPRIEADSDSEDYVLDDSDSDDGKCKNCKYKKKYFALRMRMKQVAMQLIEDL
>UniRef100_Q3ZK65	293	0.810	1.190E-86	0	199	200	0	197	198
MSLSIDVTSLPSISSSIFKNESSSTTSTLSGKSIGRNELYVSPDAEAFNKYMLSKSPEDIGPSDSASNDPLTSFSIRSHAVKTNADAGVSMDSSTQSRPSSNVGCDQVDFSFNKAVKVNANLDSSISISTDQKRE--KSKKDHKNGKHYPKIEAESDSDDYVLDDSDSDDGKCKNCKYKRKYFALRMRMKHVAMQLIEDL
>UniRef100_L0HQ40	291	0.950	4.200E-86	0	199	200	0	199	200
MSLSIDVTSLPSISSSVYKNESFSTASTISGKSIGRNEQYISPDAEAFNKYMLSKSPEDIGPSDSASNDPLTSFSIRSNAVKTNADAGVSMDSSVQSRPSSDIGYDQMDFSLNKGIKIDATVDSSISISTTSKKEKSKQENKNKYKKCYPKIEAESDSEDYVLDDSDSDDGKCKNCKYKKKYFALRLRMKQVAMQLIKDL
>UniRef100_E5FXI6	291	0.845	5.757E-86	0	199	200	0	197	198
MSLSIDVTSLPSIPSAIYKNESSSTTSTLSGKSIGRSEQYISPDAEAFNKYMLSKSPEDIGPSDSASNDPLTSFSIRSNAVKTNADAGVSMDSSAQSRPSSNVGCDQVDFSLNKGLNVKANLDSSISISTDTKKEKSKRNHKSRKY--YPRIEAESDSDDYVLDDSDSDDGKCKNCKYKKKYFTLRMRMKQVAMQLIEDL
>UniRef100_O09712	290	0.810	1.483E-85	0	199	200	0	196	197
MSLSIDVTSLPSISSSIFKNESSSTTSTLSGKSIGRSEQYISPDAEAFNKYMLSKSPEDIGPSDSASNDPLTSFSIRSNAVKTNADAGVSMDSSTQSRPSSNVGYDQVDFSLTKGVNVSANLDSCISISTDYKKE---KSKKDKNRKHYPRIEVDSDSEDYVLDDSDSDDGKCKNCKYKKKYFALRMRMKQVATQLIEDL
>UniRef100_A0A6M3RAY2	288	0.840	5.233E-85	0	199	200	0	197	198
MSLSIDVTSLPSITSSVYKNESSSTTSTLSGKSIGRSEQYISPDAEAFNKYMLSKSPEDIGPSDSASNDPLTSFSIRSNAVKTNADSGVPMDSSAQSRPSSNVGYDQVDFSLVKGIKVNANLDSSISVSTNNKKE--KSKSDHKSRKHYPRIEADSDSDEYVLDDSDSDDGKCKNCKYKKKYFALRMRMKQVAMQLIEDL
>UniRef100_A0A0D6CAC5	286	0.880	3.470E-84	0	199	200	0	197	198
MSLSIDVTSLPSISSSIYKHESSSTTSTISGKSIGRSEQYISPDAEAFNKYMLSKSPEDIGPSDSASNDPLTSFSIRSNAVKTNADAGVSMDSSTQSRPPSDVGYDQVDFSLNKGIKIDAMVDSSISISTKSKKE--KSKHETKNGKCYPKIEAESDSDDYVLDDSDSDDGKCKNCKYKKKYFALRLRMKQVAMQLIEDL
>UniRef100_A0A220XLY1	286	0.820	4.756E-84	5	199	200	0	191	192
-----DVTSLPSYSSSIFKNESSSTTSTLSGKSIGRSEQYISPDAEAFNKYMLSKSPEDIGPSDSASNDPLTSFSIRSNAVKTNADAGVSMDSSTQSRPSSNVGCDQVDFSLTKGININANLDSCISISTDNKKE---KSKKDKSRKHYPKIEADSDSEDHVLDDSDSDDGKCKNCKYKKKYFALRMRMKQVAIQLIEDL
>UniRef100_J7LJM5	286	0.890	4.756E-84	0	199	200	0	197	198
MSLSIDVTSLPSISSSIYKHESSSTTSTISGKSIGRSEQYISPDAEAFNKYMLSKSPEDIGPSDSASNDPLTSFSIRSNAVKTNADAGVSMDSSTQSRPSSDVGCDQMDFSLNRGIKIDAAVDSSISISTKPKKEKSKQESKSRKY--YPKIEAESDSDDYVLDDSDSDDGKCKNCKYKKKYFALRLRMKHVAMQLIEDL
>UniRef100_A0A6B9PUW3	285	0.830	6.519E-84	0	199	200	0	197	198
MSLSIDVTSLPSISSSIYKHESSSTTSTLSGKSIGRSEQYVSPDAEAFNKYMLSKSPEDIGPSDSASNDPLTSFSIRSNAVKTNADAGVSMDSSTQSRPSSNVGCDQVDFSLNKGLKVNASLDSSISVSTLSNKE--KSKSDHKSRKHYPKIEADSDTDEYVLDDSDSDDGKCKNCKYKRKYFALRMKMKQVAMQLIEDL
>UniRef100_A0A2K9UXD8	284	0.785	2.301E-83	0	199	200	0	196	197
MSLSIDVTSLPSISSSIFKNESSSTTSTLSGNPIGRSEQYISPDAEAFNKYMLSKSPEDIGPSDSASNDPLTSFSIRSTAVKTNADAGVSMDSSTQSRPSSNVGCPQLDFSLNKGINVSAPLDSRISVSTDHKKE---KSKKDKSSQHYPRIEADSDFEDHVLDDSDSDDGKCKNCKYKKKYFAPRMRMKRVAMQLIEDL
>UniRef100_B2BRG1	283	0.785	4.322E-83	0	199	200	0	196	197
MSLSIDVTSLPSISSSIFKNESSSTTSTLSGKSMGRREQYISPDAEAFNKYMFSKSPEDIGPSDSASNDPLTRFSIRSNAVKTNADAGVSMDSSTQSRPSSNVGCDQVDLSLTKGINVSANLDSCVSISTDNKKE---ESKKDKIRKHYPRIEADSESEDYVLDDSDSDDGKCKNCKYKKRCFALRVRMKQVAMQLIEDL
>UniRef100_A0A2K9UXE1	280	0.925	3.928E-82	0	199	200	0	199	200
MSLSIDVTSLPSISSSVYKNESFSTTSTISGKSIGRSEQYISPDAEAFNKYMLSKSPEDIGPSDSASNDPLTSFSIRSNAVKTNADAGVSLDSSAQSRPSSDIGPDQMDFSLNKGLNLHATMDSSISISTTSKKEKSQQENKNQYKKCYPKIEAESDSDPPVLDDSDSDDGKCKNCKYKKKYSALRLRMKQVAMQLIKDL
>UniRef100_F8U668	279	0.815	7.379E-82	0	199	200	0	197	198
MSLSIDVTSLPSISSSVYKNESNSATSTLSGKSIGRSEQYVQSDTEAFNKYMLSKPPEDIGPSDSASNDPLTSFSIRSNAVKTNADAGVSMDSSTQSRPSSNVGCDQVDFSFGKAININANLDSSISIATKNKKD--KSKKDSKSRKHYPKIEAESDSDEYVLDDSDSDDGKCKNCKYKKKYFILRGRMKQVAMQLIEDL
>UniRef100_A0A2K9UXF2	279	0.945	7.379E-82	0	199	200	0	199	200
MSLSIDVTSLPSISSSVYKNESPSTTSTISGKSIGRSEQYISPDAEAFNKYMLSKSPEDIGPSDSASNDPLTSFSIRSNAVKTNADAGVSMPSSAQSRPSSDIGYDQMDFSLNKGIKTDATMDSSISISTTSKKEKSKQENKNKYKKCYPKIEAESDSDPYPLDDSDSDDGKCKNCKYKKKYFAPRLRMKQVAMQLIKDL
>UniRef100_A0A0B6VH67	279	0.805	1.011E-81	0	199	200	0	197	198
MSLSIDVASLPSISSSIYKNESISTSSTISGKSIGRSEQYVSPDVDAFNKYMLSKVPEDIGPSDSASNDPLTSFSIRSHAVKTNADTGVSMDSSTQSRPSSDVGCDQVDFSFNKGIKVNANLDSSISVTTSGKSE--KSRQNHKSREHYPKIEAESDSDDYVLDDSDSDDGKCKNCKYKKKYFALRERMKHVAMQLIEDL
>UniRef100_A0A455VXG8	278	0.820	2.604E-81	0	199	200	0	197	198
MSLSIDVTSLPSISSSIYKHDSSPTTSTLSGKSISRSEQYISPDTEAFNKYMLSKSPEDIGPSDSASNDPLTSFSIKSHAVKTNADTGVSMDSSNQSRPSSNVGCDQVDFSLNKGLKINANLDSSISISTNLKKE--KINNDQKEKKQYPKIEADSDSDNYVLDDSDSDDGKCKNCKYKKKYFILRMRMKQVAMQLIEDL
>UniRef100_E5E7S4	273	0.759	1.569E-79	0	198	200	0	207	209
MSLSIDVTSLPSITSSVFKNDSSPTASTLSGKSIGRSEQYISPDVEAFNKYMLSKSPEDIGPSDSASNDPLTSFSIRSNAVKTNADAGVSMDSSTQSRPSSNVGCDQVDFSLNKGIKINANMDSSISITTDRTdvraknegfQSTTGVKKKDKSKKSYPRIDAESDSEDFVLDDSDSDDGKCKNCKYKRKYFALRKKMKQVAMQLIED-
>UniRef100_S5TEP7	271	0.795	4.039E-79	0	199	200	0	198	199
MSLSIDVTSLPSISSSIYKHDSSPTTSTLSGKSISRSEQYISPDTEAFNKYMLSKSPEDIGPYDSASNDPLTSFSIKSHAVKTNADTGVSMDSSNQSRPSSNVGCDQVDFSLNKGLKINANLDSSISISTNRKKE-KINDGQKEKKQQYPKIEADSDSDNYVLDDSDSDNEKCKNCKYKKKYFILRMRMKQVAMQLIEDL
>UniRef100_A0A286KB34	271	0.766	7.587E-79	0	199	200	0	200	201
MSFTIDVTSLPSISSSVFKHESSPSTSTLSGKSIGRSEQYVSPDAEAFNKYMLSKSPEDIGPSDSASNDPLTSFSIRSNAVKTNADAGVSMDSSVQSRPSSNVGCDQLDFSIDKCLQVNAALNSSMSItSTSKRESEKSKVKQQVKNKAYPKIEADSDSDDYVLDDSDSDDGKCKNCKYKKKYFALRMRMKQVAMQLIEDL
>UniRef100_A0A2K9UXB2	270	0.745	1.040E-78	0	199	200	0	196	197
MSLSIDVTSLPSISSSIFKNESSSTTSTLSGNPIGRSEQYISPDAEAFNKYMLSKSPEDIGPSDSASNDPLTSFSIRSTALKTTADAGVSMDSSTQSRPSSNVGCPQLDFSLNKGINVSAPLHSRLSVSTDHKKE---NPKKDKSPQHYPRIEADSDFEDHVLDPSDPPDGKCKNCKYKKKYFAPRMRMKRPAMQLIEDL
>UniRef100_A0A2K9UXJ8	270	0.770	1.425E-78	0	199	200	0	196	197
MSLSIDVTSLPSISSSIFKNESSSTTSTLSGKSIGRSEQYIPPDAEAFNKYMLSKSPEDIGPSDSASNDPLTSFPIRSPAVTTNADAGVSMDSSTQSRPSSNVGCDQLDFSLNKGINVSATLASRISISTDNKK---AKSKKDNRRKHPPRIEADSPSEDYPLDPSDSPDGKCQNCKYKKKYFALRMRMKRVAMQLIEDL
>UniRef100_A0A0G2US94	266	0.807	3.334E-77	8	199	200	6	195	198
--------SLPSISSSVYKNESNSATSTLSGKSIGRSEQYVQSDTEAFNKYMLSKPPEDIGPSDSASNDPLTSFSIRSNAVKTNADAGVSMDSSTQSRPSSNVGCDQVDFSFGKAININANLDSSISIATKNKKD--KSKKDSKSRKHYPKIEAESDSDEYVLDDSDSDDGKCKNCKYKKKYFILRGRMKQVAMQLIEDL
>UniRef100_A0A386QWG8	265	0.763	4.569E-77	0	198	200	0	196	198
MSLSIDVTSLPSITSSIYKNESSPASSTLSGKSIGRNEQYVSADADAFSKYMLSRSPEDIGPSDSASNDPLTSFSIKSNAVKTNADAGVSMDSSTQSRPSSSVGCDQVDFSLSKGVKISANLDSNLSISTEVK--EPKLKAEKKSRKHYPRIEAESDSEEFVLDDSDSDDGKCKNCKYKKKYFALRLKMKKVAIQLIED-
>UniRef100_A0A2K9UXF7	265	0.905	4.569E-77	0	199	200	0	199	200
MSLSIDVTSLPSISSSVYKNESFSTTSTISGKSIGRSEQYISPDAEAFNKYMLSKSPEDIGPSDSASNDPLTSPSIRSNAVKTNADAGVSLASSAQSRPSSDIGPDQMDFSLNKGPNLHATMDSSISISTTSKKEKSQQENKNQYKKCYPKIEAESDSDPPPLDDSDSDDGKCKTCKYKKKYSALRLRMKQVAMQLIKDL
>UniRef100_A0A2K9UXD1	260	0.890	2.751E-75	0	199	200	0	199	200
MSLSIDVTSLPSISSSVYKNESFSTTSTISGKSIGRSEQYTSPDAEAPNKYMLSKSPEDIGPSDSASNDPLTSFSIRSNAVKTNADAGVSMASSPQSRPSSDIGYDQMDFSLNKGVQIAATPDSSISISTTSKKEKSPQENKNKYKKCYPKIEAESDPDEPASDDSDSDDGKCKNCKYKKKSPPLRSRMKQVAMHLIKDL
>UniRef100_A0A2K9UXA9	260	0.770	3.770E-75	0	199	200	0	196	197
MSLSIDVTSLPSISSSIPKNESSSTTSTLSGKSIGRSEQYISPDAEAFNKYMLSKSPEDIGPSDSASNDPLTSPSIRSNAAKTNADAGVSMDSSTQSRPSSNVACDQFHFSLNKGINVSPTLHSCISISTDNKKE---KSKKDKSRTHPPRIEADSDSQDYVLDDSDSPHGQCKNCKPKKTYFALRMRMKRVAMQLIEDL
>UniRef100_A0A2K9UXB8	256	0.745	6.432E-74	0	199	200	0	196	197
MSLSIDVTSLPSISSSIFKNESSSTTSTLSGKSIGRSEQYIPPDAEALNKYMLSKSPEDIGPSDSASNDPLTSFPIRSPAVTTNADAGVSMDSSTQSRPSRNVGCDQSDFSLNKGINVRATLASRISISTDNKK---AKSKKDPRRKHPPRIEADSPSEDYPLDPSATPDGKCQNCKYKKTYFALRMRMKRVAMQLIEDL
>UniRef100_A0A2K9UXE0	254	0.735	5.841E-73	0	199	200	0	196	197
MSLSIDVTSLPSISSSIFKNESSSTTSTLSGKSIGRSEQYIPPDAEALNKYMLSKSPEDIGPSDSASNDPLTSFPIRSPAVTTNADAGVSMDSSPQSRPSRPVGCDQSDFSLNKGIPVRAPLASRISISTDNKK---AKSKKDPRRKHPPRIEADSPSEDYPLDPSATPDGKCQNCKYKKTYFALRMRMKRPAMQLIEDL
>UniRef100_A0A2K9UXJ7	248	0.740	3.515E-71	0	199	200	0	196	197
MSLSIDVTSLPSISSSIPKNESSSTTSTLSGKSIGRSEQYISPDAEAFNKYMLSKSPEDIGPSDSASNDPLTSPSIRSNAAKTNADAGVSMDSSTQSRPSSNVACDHLHFSLNKGINVSPTLHSCLSISTDNKKE---KSKKDKSRTHPPRIEADSDSQDYVLDDSDSPHGQCPNCQPKKTSFALRMRMKRPAMQLIEDL
>UniRef100_A0A2K9UXD3	246	0.705	3.191E-70	0	199	200	0	196	197
MSLSIDVTSLPSISSSIFKNESSSTTSTLSPNPLGRSEQYISPDAEAFNKYMLSKSPEDIGPSDSASNDPLTSFSIRSTALKTTADAGVSMDSSTQSRPSSNVGCPQLAFSLNKGINVSAPLHSRPSLSTDHKKE---NPKKDKSPPHPPRIEADSDFEDHALDPSDPPPGKCKNCKYKKKPFAPRMRMKRPAPQLIEDL
>UniRef100_A0A0K2CL84	243	0.673	2.897E-69	0	199	200	0	204	205
MSLTIDVADLPSITSSFFNDESSNTSSTLSGKSIGRSEQYVSPDAKAFTAYMLSKSPEDIAPSDSASNDPLTSFSIRSNAVKTNADGGVSMDTSVRSRPSSDAGCDQIDFHFAKGLKVNATLDSNLSVATQStvksqESRNAKEKKVHKSRKHYPKIEAESDSDNYVVNSSDSDDDECINCKYKKKYYLLKERMKKVAMQLISDL
>UniRef100_X2FQT2	241	0.735	1.022E-68	0	199	200	0	196	197
MSLSIDVTSLPSFSSSVFKHDSNSASSTISGKSIGRSEQYISPDAEAFNKYMLSKSPDDIGPSDSASNDPLTSFSIKSNAVKTNADAGVSMDSCSQSRPSSGVGCNQVD--LALNVVCDYQ-KSSYKKDTTRSKIANHKVELHKRSVVFPKIEAESDSDEYVLDDSDSDDGKCVNCKYKRKYFALRSRMKQVAMQLIEDL
>UniRef100_A0A2D0W0W2	237	0.668	3.272E-67	0	199	200	0	204	205
MSLTIDVADLPSITSSFFNDESSNTSSTLSGKSIGRSEQYVSSDAKAFTAYMLSKSPEDIAPSDSASNDPLTSFSIRSNAVKTNADGGVSMDTSVRSRPSSDTGCDQIDFHFAKGLKVNATLDSNLSVTTQStvksqESRSAKEKKVHKSRKHYPKIEAESDSDNYVVSLSDSDDDECVNCKYKKKYYLLKERMKKVAMQLISDL
>UniRef100_D1L625	235	0.715	2.167E-66	0	199	200	0	196	197
MSLSIDVTSLPSLTSSVFKHDSNSASSTISGKSIGRSEQYISPNAEAFNKYMLSKPPEDIGPSDSASNDPLTSFSIKSNAVKTNADAGVSMDSCSQSRPSSGVGCNQVD--LALNVVYDCQ-KSNHKKDTARSKIANHKAKSHDKSIVFPKIEAESDSDEYVLDDSDSDDGKCVNCKYKRKYFALRLRMKQVAMQLIEDL
>UniRef100_A0A1B1LZ85	231	0.646	5.060E-65	0	198	200	0	214	216
MSLTIDVASLPSISPSFFNDESSNTSSIVSGKSIGRSEQYVSPDIQAFNAYMLSKPPEEIEPYDSASNDPLTNFSIRSNAVKTSTDAGVSMDTSSGSRPSSNVGCDQVDFTLTKGINISANLKSDIDISTDKKriqvgntseldstkesKVVRSKTKSNKSKKKYPVIEYCSDSDEYVLDDSDSDEGKCNNCKYKKKYFALRARMKKVALELIED-
>UniRef100_A0A650D790	224	0.254	7.822E-63	4	198	200	5	216	218
----IDMGSlnLNSIPVPSVTNSGRSQVSVGSANKNSRKPVFVDP--EAMSTYISTTS--SVTPSDSASNDIQKKMSIAQSAAHCNPDDNDNINASGpedNNWANIVEGTDRITEWMSKSVLPNMPTASEterkLSTPPQSSLGITNKQLPESLQPNYPAMPLPSeeiraskptnTISEMFADESLPCDlqCKCQNCPYRAKYKALKARMKDALVRMIQE-
>UniRef100_A0A6M3QX51	221	0.633	1.332E-61	0	193	200	0	201	202
MSLTIDVADLPSITSSFFNNESSNTSSIVSGKSIGRNEQYVSPDAKAFTAYMLSKSPDDITPSDSASNDPLTNFSIRSNAVKTNADGGISMDSSVRSRPSSNVGYDQVDFSFAKGLKVNATLDSNLTVTTRSRDDniqsseiqMKKEKKNHKSRKHYPKIEAESDSDNYVASLSDSDDDECVNCKYKKKYQILKERMKRVAM------
>UniRef100_A0A1B1LZE5	220	0.633	2.501E-61	5	198	200	0	209	211
-----DVASLPSVSPSFFNDESSNTSSIVSGKSIGRSEQYVSPDIQAFNAYMLSKPPEEIEPYDSASNDPLTNFSIRSNAVKTSTDAGVSMDTSSGSRPSSNVGCDQVDFTLTEGINISANLKSDIDISTDKKriqvgntseldstkesKVVRGKTKSNKSKKKYPVIEYCSDSDEYVLDDSDSDEGKCNNCKYKKKYFALRARMKKVALELIED-
>UniRef100_A0A8D5ZHU6	215	0.608	1.096E-59	0	199	200	0	206	207
MSLTVDVTSLPSITSSFFNNESSNNSSTLSGKSIGRSEQYVSSDAKAFTTYMLSKSPEDIEPFDSASNDPLTSFSIRTNAVKTNSNGGVSMDASTDSRSGENSIYDSVDFSFAKGLNINAGLDSKINITTSSQIDddssrtkNKKGKKKRSDQMNKQIISAFSDSENYVLSDSDSDEGQCNNCKYKKKYFILRERMKNIALQLITDL
>UniRef100_C0IR89	214	0.485	2.057E-59	4	198	200	5	206	208
----IDLSSLPSFSQFS-NNESSSDVSNNSSKSVSRSEQYVTLSDEAFSEYMLNKDPEDIGPSDSASNDLPTKFAIKANAVKSNANVGVSLDTKSDVKEKIMEDKDEVDFSFARNFKMNTDLAASITIDTHKPKsslsdsavqfnRKAKQGRSKIKKTEWPKIDYQSDDEEYVC--SDSED-RCCNCIYKKKYFELRKRMKQVAIQLIED-
>UniRef100_A0A161IMA6	212	0.760	1.361E-58	20	181	200	1	163	164
--------------------ESSPSTSTLSGKSIGRNEQYVSPDAEAFNKYMLSKSPEDIGPSDSASNDPLTSFSIRSNAVKTNADAGVSMDSSVQSRPSSNVGCDQLDFSIDKCLQVNAALNSSVSITSNSKQESGKSKVKRQMKNKiYPKIEADSDSDDYVLDDSDSDDGKCKNCKYKKKY------------------
>UniRef100_F6MDY5	211	0.819	2.555E-58	56	199	200	0	141	142
--------------------------------------------------------PEDIGPSDSASNDPLTSFSIRSNAVKTNADAGVSMDSSTQSRPSSNVGCDQVDFSFSKGIKMDANLDSSISIATISKKE--KSKSDHKSRKHYPKIEAESDSDDYVLDDSDSDDGKCKNCKYKRKYFALRMRMKQVAMQLIEDL
>UniRef100_A0A218KM00	204	0.466	1.014E-55	4	198	200	5	206	208
----IDLSSLPSFSQFS-NNESSSDISNNSSKSVSRSEQYVTLSDKAFNEYMLNKDPEDIGPSDSASNDLPTKFAIKANAVKSNANVGVSLDTKSDVKGKVMEDKDEVDFSFARNFKMNTDLAASITIDTHKPKSslsdtvvqstkKPKQGKSRIKRTEWPKIDYQSDDENYIC--SDSDD-RCCDCIYKRKYFELRKRMKQVAIQLIED-
>UniRef100_A0A8D5XE43	192	0.474	1.754E-51	4	198	200	5	213	215
----IDFSSLPSFSKLSL-NESSSETSNTSRKSVSRSEQYVSLSEKAFSEYMLNRDPEDIGPSDSASNDLPTKFAIKSNAVKSNANVGVSLDASSSDRETISSGKDEVDFTFAKGIKMKSDLAASFSIDTTNAKSSISDPGSFNKAAHstdrsknknssnkknqskWPKIEYQSDEEEYVVSD---DDAQCCNCIYKRKYFELRKRMKLVAIQLIED-
>UniRef100_A0A0P0UQC1	190	0.474	8.461E-51	4	198	200	5	213	215
----IDFSSLPSFSKLSL-NESSSETSDASRKSVSRSEQYVSLSEKAFSEYMLNRDPEDIGPSDSASNDLPTKFAIKSNAVKSNANVGVSLDASSSDRETVSPGKDETDFTFAKGIKMKSDLAASFAIDTTNAKSSISDPGSLNRSTHstdrsksksgntkknrqqWPRIEYQSDEEEYVLSD---DDAHCCNCIYKKKYFELRKRMKLVAIQLIED-
>UniRef100_A0A0K0LAV8	188	0.270	4.081E-50	17	199	200	5	192	193
-----------------FTQVASYTTTSLAGLEEAENER---RKAMEYSKYMLEK--QDLGPSDSASNDGMNEWSVSSRSFCTNESNMESVN-NFEINLPSDHSCLSVKSSNSMNSQSSQNFKSAVQSITQHQSRIKESSKSQKQYQQKKRkhkekavIDAISDDEwgnrvESFDESSDSD--TCTNsCKCCKRYKRLKKSVKHTVAKLISDL
>UniRef100_A0A3G1DMJ4	182	0.761	4.577E-48	70	199	200	0	126	127
----------------------------------------------------------------------LTSFSIRSNAVRTNADAGVSMDSSTQSRPSSNVGCDQLDFSLTKGINVSANLDSCISISTDHKKE---KSKKDKSRKHYPRIEADSDSEDYVLDDSDSDDGKCKNCKYKKKYFALRMRMKRVAMQLIEDL
>UniRef100_A0A0P0UPP8	182	0.453	4.577E-48	4	198	200	5	216	218
----IDFSSLPSF-SKLSTNESSSETSNTSRKSVSRSEQYISLSEKAFSEYMLNRDPEDIGPSDSASNDLPTKFAIKSNAVKSNANVGVSLDASSKDRETGGDSKDEVDFSFSKGIKMKSDVAASFTIDTSNvkssisdpgssaksayhvdaiKSRSKSRNKLYKNDQKWPKIEYQSDEKEYVLSDEDAQSC---NCIYKRKYFELKKRMKLVAIQLIED-
>UniRef100_C0IR91	181	0.444	1.176E-47	4	198	200	5	216	218
----IDFSSLPSF-SKLSTNESSSETSNTSRKSVSRSEQYVSLSEKAFSEYMLNRDPEDIGPSDSASNDLPTKFAIKSNAVKSNANVGVSLDASSADHEAGGNAKDEVDFSFAKGIKMKSDVAASFAIDTSNVKSFISDPGSSTKSAHrtdaiksrlksrnksykndqkWPKIEYQSDEEEFVLSD---EDARCCNCIYKRKYFELRKRMKLVAIQLIED-
>UniRef100_A0A218KLY4	180	0.453	1.611E-47	4	198	200	2	213	215
----IDFSSLPSF-SKLSTNESSSETSNTSRKSVSRSEQYVSLSEKAFSEYMLNRDPEDIGPSDSASNDLPTKFAIKSNAVKSNANVGVSLDASSADRETGGNAKDEVDFSLTKGIKMKSDVAASFTIDTSNVKSSISDPGSSAKSSHrtdaiksrlksrnkshkndqkWPKIEYQSDEEEFVLSD---EDAQCCNCIYKRKYFELRKRMKLVAIQLIED-
>UniRef100_A0A385MK24	180	0.449	2.206E-47	4	198	200	5	216	218
----IDFSSLPSF-SKLSTNESSSETSNTSRKSVSRSEQYVSLSEKAFSEYMLNRDPEDIGPSDSASNDLPTKFAIKSNAVKSNANVGVSLDASSSDRETGSNTKDEVDFSFAKGVKMKPEVAASFTIDtlnvkssisdpgssaklTHHidtiKSRSKSRNKSNKNDQKWPRIEYQSDEEEFVLSD---EDAQCCNCVYKRKYFELRKRMKLVAIQLIED-
>UniRef100_A0A0P0UP88	178	0.449	7.765E-47	4	198	200	5	216	218
----IDFSSLPSFSKLSI-NESSSETSNTSRKSVSRSEQYVSLSEKAFSEYMLNRDPEDIGPSDSASNDLPTKFAIKSNAVKSNANVGVSLDASSTDRETGGNAKDEVDFSFAKGIKMKSDVAASFTIDTSNVKSSISDPGSSARSAHradaiksrsksrnksykydqkWPKIECQSDEEEFVLSD---EDAQCCNCIYKRKYFELRKRMKLVAIQLIED-
>UniRef100_A0A159CHQ5	178	0.430	7.765E-47	4	198	200	5	216	218
----IDFSSLPSF-SKLSTNESSSETSNTSRKSVSRSEQYVSLSEKAFSEYMLNRDPEDIGPSDSASNDLPTKFAIKSNAVKSNANVGVSLDASSADREAGNNAKDEVDFSFAKGVKMKPEFATSFTIDTSNVKSSISDPGSSAKLTHhintiksrsksrnksnkndqkWPRIEYQSDEEEFVLSDEDAQYC---DCVYKRKYFELRKRMKLVAIQLIED-
>UniRef100_L0CQJ0	178	0.444	1.064E-46	4	198	200	5	216	218
----IDFSSLPSF-SKLSTNESSSETSSTSRKSVSRSEQYVSLSEKAFSEYMLNRDPEDIGPSDSASNDLPTKFAIKSNAVKSNANVGVPLDASSADRETGGNAKDEVDFSLAKGIKMKSDVAASFTIDTSNVKSSISDPGSSAKSAHhtaaiksrsksrnkshkndqkWPKIEYQSDEEEFVLSDEDAQYC---NCIYKRKYFELRKRMKLVAIQLIED-
>UniRef100_C3U224	175	0.907	1.317E-45	0	107	200	4	111	112
MSLSIDVTSLPSISSSIFKNESSSTTSTLSGKSIGRSEQYISPDAEAFNKYMLSKSPEDIGPSDSASNDPLTRFSIRSNAVKTNADAGVSMDSSTQSRPSSNVGCDQM--------------------------------------------------------------------------------------------
>UniRef100_M4H296	174	0.270	1.803E-45	17	199	200	30	217	218
-----------------FTQAASYTTTSLAGLEEAENER---RKAIEYSKYMLEK--QDLGPNDSASNDGMNEWSVSSRSFSTNESNMESVN-NFEINLPSDHSCVSVKSSNSMNSQNSQNFKSAVQSITQHQSRIRENPKPQKQYQQKKRkhkekavIDAISDDEwgnrvESFDESSDSD--TCNNsCKCCKRYKKLKKSVKHTVAKLISDL
>UniRef100_A0A1V0FU09	171	0.445	2.232E-44	0	198	200	0	239	241
MSLSIDFTSLPSVTSSLFRNESNSESTTSSGKSIGRNDEYVSNDIESFNRYMLNKNPDDITPYDSASNDPLTSFSIKSHAVKTNSDGGVSMDNAGQrSRPSSEVGYDVVDFKFSKAIAVNADLKASLDIDTNVKKSkslitpvnvennyepatsksmcninnnnnktdesvgknknKNKSADGHDSILNKQKFNFTDSELSEIIDSDDSDVECCGNCKYKAKYLKLRMKMKQVAILLIQD-
>UniRef100_A0A0P0YJS3	165	0.473	3.414E-42	4	198	200	5	202	204
----IDLSSLPSF-SRLSNNESNSDTSLVSRKSVSRSEQYVSLSDKAFTEYMLNKDPDDIEPSDSASNDLPTKFAIKSNAVKSNANVGVSLDASNGQQLESPK-PDEVDFTFNRALKVDTKIDAAININTSKKGRNNTEDSSSNTMPRkqqkktrkneWPKIDYQSDEDEYVL----SDD-ECRDCKYKRKYFELRRKMKLVAIQLIED-
>UniRef100_A0A1L6KW48	130	0.471	3.383E-30	45	133	200	3	91	100
---------------------------------------------KAFSEYMLNKDPEDIGPSDSASNDLPTKFAIKANAVKSNANIGVSLDTKSDVKEKVMEDKDEVDFSFARNFKMNTDLAASIMINTNKPK------------------------------------------------------------------
>UniRef100_A0A0K0LAV0	127	0.262	4.146E-29	17	134	200	28	139	144
-----------------FTQAASYTTTSLAGLEEAENER---RKAMEYSKYMLEK--QDLGPSDSASNDGMNEWSVSSRSFSTNESNMESVN-NFEINLPSDHSCVSVKSSNSMNSQNSQNFKSAVQSVTQHQSR-----------------------------------------------------------------
>UniRef100_A0A650D7A7	117	0.367	7.576E-26	20	196	200	18	204	208
--------------------SSSSQVSNTSGKSIGREETYVQPDTTSYSQHMLNLNPDDITPDDSASNDPLTKFNILGNASKSDSNSGVSMDG-----PPIRY-EDQVDFNFAKGLKASGHLDVGVNVRTTNgkKKSKDEPPSVSASSARKSRlaqmndrsvdfdIPADSSDEEdYVSDGASSCECdHSENCKYRRRYLRLKKNMKRIAKTII---
>UniRef100_B1NLC9	109	0.710	3.918E-23	124	199	200	0	72	73
----------------------------------------------------------------------------------------------------------------------------CVSISTNHKKE---KSKKDKGRKHYPRIEADSDFEDYVLDDSDSDDGKCKNCKYKKKYFALRMRMKRVAMQLIEDL
>UniRef100_A0A0K0LBN2	85	0.274	1.262E-14	82	161	200	0	90	91
----------------------------------------------------------------------------------SNANVGVSLDTKSDVKEKIMEDKDEVDFSFARNFKMNTDLAASITIDAHKPKSSVSDSAVQFNRKTkqgrskikkteWPKIDYQSDDEEYV--------------------------------------
>UniRef100_A0A3G1DMA5	83	0.977	3.192E-14	155	199	200	0	44	45
-----------------------------------------------------------------------------------------------------------------------------------------------------------SDSDEYVLDDSDSDDGKCKNCNYKKKYFALRLRMKQVAMQLIKDL
>UniRef100_A0A345B189	60	0.897	2.295E-06	0	38	200	0	38	39
MSLSIDVTSLPSISSSIFKNESSSTTSTLSGKSIGRSEQ-----------------------------------------------------------------------------------------------------------------------------------------------------------------
>UniRef100_A0A2D1ABQ5	45	0.348	2.733E-01	156	198	200	55	96	98
------------------------------------------------------------------------------------------------------------------------------------------------------------TVSDMFEDE-DIEGCVCKNCPYREKYRKLRSKMKNVLIDMINE-
>UniRef100_A0A3G1DLS7	43	0.246	1.195E+00	64	185	200	0	137	140
----------------------------------------------------------------SCSNDLAVRNSIITEAVXXDESAHVSADAIQEKEESVIQMDDNVMKWMmdshdgiSMNGGINfsrsksktsksdfTETKSEMSVSAHASAGIGSQLGMFNPIQQSVKKEVISEIFE----DEDVDGCTCRNCHYKEKYLKLR--------------
>101
MSLSIDVTSLPSISSSVYKNESFSTTSTISGKSIGRSEQYISPDAEAFNKYMLSKSPEDIGPFDSASNDPLTSFSIRSNAVKTNADAGVSMDSSAQSRLSSDIGCDQMDFSLNKGIKIDATLDSSISISTTSKKEKSKQEYKNKYKKCYPKIEAESDSDEYVLDDSDSDDGKCKNCKYKKKYFALRLRMKQVAMQLIKDL
>E5E7S4	271	0.759	7.354E-79	0	198	200	0	207	209
MSLSIDVTSLPSITSSVFKNDSSPTASTLSGKSIGRSEQYISPDVEAFNKYMLSKSPEDIGPSDSASNDPLTSFSIRSNAVKTNADAGVSMDSSTQSRPSSNVGCDQVDFSLNKGIKINANMDSSISITTDRTdvraknegfQSTTGVKKKDKSKKSYPRIDAESDSEDFVLDDSDSDDGKCKNCKYKRKYFALRKKMKQVAMQLIED-
>UniRef100_A0A1V0FU09	256	0.445	8.544E-74	0	198	200	0	239	241
MSLSIDFTSLPSVTSSLFRNESNSESTTSSGKSIGRNDEYVSNDIESFNRYMLNKNPDDITPYDSASNDPLTSFSIKSHAVKTNSDGGVSMDNAGQrSRPSSEVGYDVVDFKFSKAIAVNADLKASLDIDTNVKKSkslitpvnvennyepatsksmcninnnnnktdesvgknknKNKSADGHDSILNKQKFNFTDSELSEIIDSDDSDVECCGNCKYKAKYLKLRMKMKQVAILLIQD-
>A0A1V0FU09	256	0.445	8.544E-74	0	198	200	0	239	241
MSLSIDFTSLPSVTSSLFRNESNSESTTSSGKSIGRNDEYVSNDIESFNRYMLNKNPDDITPYDSASNDPLTSFSIKSHAVKTNSDGGVSMDNAGQrSRPSSEVGYDVVDFKFSKAIAVNADLKASLDIDTNVKKSkslitpvnvennyepatsksmcninnnnnktdesvgknknKNKSADGHDSILNKQKFNFTDSELSEIIDSDDSDVECCGNCKYKAKYLKLRMKMKQVAILLIQD-
>X2FQT2	245	0.735	4.239E-70	0	199	200	0	196	197
MSLSIDVTSLPSFSSSVFKHDSNSASSTISGKSIGRSEQYISPDAEAFNKYMLSKSPDDIGPSDSASNDPLTSFSIKSNAVKTNADAGVSMDSCSQSRPSSGVGCNQVDLALNV---VCDYQKSSYKKDTTRSKIANHKVELHKRSVVFPKIEAESDSDEYVLDDSDSDDGKCVNCKYKRKYFALRSRMKQVAMQLIEDL
>A0A0K2CL84	244	0.673	1.495E-69	0	199	200	0	204	205
MSLTIDVADLPSITSSFFNDESSNTSSTLSGKSIGRSEQYVSPDAKAFTAYMLSKSPEDIAPSDSASNDPLTSFSIRSNAVKTNADGGVSMDTSVRSRPSSDAGCDQIDFHFAKGLKVNATLDSNLSVATQStvksqESRNAKEKKVHKSRKHYPKIEAESDSDNYVVNSSDSDDDECINCKYKKKYYLLKERMKKVAMQLISDL
>D1L625	239	0.715	6.561E-68	0	199	200	0	196	197
MSLSIDVTSLPSLTSSVFKHDSNSASSTISGKSIGRSEQYISPNAEAFNKYMLSKPPEDIGPSDSASNDPLTSFSIKSNAVKTNADAGVSMDSCSQSRPSSGVGCNQVDLALNV---VYDCQKSNHKKDTARSKIANHKAKSHDKSIVFPKIEAESDSDEYVLDDSDSDDGKCVNCKYKRKYFALRLRMKQVAMQLIEDL
>A0A1B1LZ85	236	0.646	5.955E-67	0	198	200	0	214	216
MSLTIDVASLPSISPSFFNDESSNTSSIVSGKSIGRSEQYVSPDIQAFNAYMLSKPPEEIEPYDSASNDPLTNFSIRSNAVKTSTDAGVSMDTSSGSRPSSNVGCDQVDFTLTKGINISANLKSDIDISTDKKriqvgntseldstkesKVVRSKTKSNKSKKKYPVIEYCSDSDEYVLDDSDSDEGKCNNCKYKKKYFALRARMKKVALELIED-
>M4H296	186	0.270	1.017E-49	17	199	200	30	217	218
-----------------FTQAASYTTTSLAGLEEAENER---RKAIEYSKYMLEK--QDLGPNDSASNDGMNEWSVSSRSFSTNESNMESVN-NFEINLPSDHSCVSVKSSNSMNSQNSQNFKSAVQSITQHQSRIRENPKPQKQYQQKKRkhkekavIDAISDDEwgnrvESFDESSDSD--TCNNsCKCCKRYKKLKKSVKHTVAKLISDL
>A0A0F6SD13	186	0.252	1.908E-49	9	198	200	7	208	210
---------LDAICDNVKYKSPSSRTGSQVSNRSSRRMDFV--DEEELSTYFNSKA--SVTQSDSCSNDLAVRNSIITEAVVCDESGHVSADAIQEKEESVIHMDDNVMKWMmdspdgiSMNGGINfsrsksktnrsdlTKTESETSVSAHISAGISSQLGMFNPVQQTAKKE---TISEMFEDE-DIDGCICKNCQYKEKYFKLRNKMKSVLIDMITD-
>A0A0F6VY77	182	0.238	4.436E-48	9	198	200	7	208	210
---------LDAICDNVKYKSSSSKTGSQVSNRSSRRMDFV--DEEELSTYFNSKA--SVTQSDSCSNDLAVRNSIITEAVVCDESEHVSADAIQEKEESVIQMDDNVMKWMmdshdgiSMNGGINfsrsksktsksdfTEAKSETSVSAHISAGLSSQLGMFNPVQQTVKKERIS----EIFEDEDIDGCTCRNCPYREKYLKLRNKMKSVLVDMIAE-
>A0A1B4X9R1	180	0.257	1.561E-47	9	198	200	7	208	210
---------LDAICDNVKYKSSSSRTGSQISNRSSRRMDFV--DEEELSTYFNSKA--SVTQSDSCSNDLAVKTSIIAEAVICNESEHVSADAIQEKEESIIQADDNVMKWMmdshdgiSMNGGINfsrsksktsrsdfTESKSETSVSAHVSAGISSQLGMFNPIQQNIKKENIS---EMFEDE-DSDGCTCKHCPYKEKYLKLRNKMKSVLVDMINE-
>A0A0F6YEJ7	178	0.233	1.031E-46	9	198	200	7	208	210
---------LDAICDNVKYKSTSSRTGSQVSNRSSRRMDFV--DEEELSTYFNSKA--SVTQSDSCSNDLTVKNSIINEAVICDESAHVSADAIQEKEESVMQIDDDVMKWMmdshdgiSMNGGINfsrsksktnrsdfTETKSETSVSAHVSAGISSQLGMFNPVQQNVKKETIS----EIFEDEDMEGCTCRNCPYRERYLKLRNKMKSVLVDLITE-
>A0A0M5L4A7	174	0.233	2.394E-45	9	198	200	7	208	210
---------LDTICDNAKRNSSNSRTGSQVSNRSSRKMDFV--DEEELSTYFNSKT--SVTQSDSCSNDLTAKHSIITEAVVCDESAHVSADAIQEKDEAIPQMDDNIMRWMmdshdgiSINGGINfsrskskisgsefAETKSETNVSAHVSAGMNSQLGMFNPIQQKMKKEIIP---EMFEDE-DINGCTCRNCPYKEKYQKLRNKMKSVLVDIITE-
>A0A218KLY4	172	0.454	8.422E-45	2	198	200	0	213	215
--ITIDFSSLPSF-SKLSTNESSSETSNTSRKSVSRSEQYVSLSEKAFSEYMLNRDPEDIGPSDSASNDLPTKFAIKSNAVKSNANVGVSLDASSADRETGGNAKDEVDFSLTKGIKMKSDVAASFTIDTSNVKSSISDPGSSAKSSHrtdaiksrlksrnkshkndqkWPKIEYQSDEEEFVL--SDEDAQCC-NCIYKRKYFELRKRMKLVAIQLIED-
>A0A218KM00	171	0.461	2.163E-44	2	198	200	3	206	208
--ITIDLSSLPSF-SQFSNNESSSDISNNSSKSVSRSEQYVTLSDKAFNEYMLNKDPEDIGPSDSASNDLPTKFAIKANAVKSNANVGVSLDTKSDVKGKVMEDKDEVDFSFARNFKMNTDLAASITIDTHKPKSslsdtvvqstkKPKQGKSRIKRTEWPKIDYQSDDENYI--CSDSDDRCC-DCIYKRKYFELRKRMKQVAIQLIED-
>A0A141QRX3	169	0.242	1.427E-43	9	198	200	7	208	210
---------LDAICDNVKYKSPSSRAGSQVSNRSSRRMDFV--DEEELSTYFNSKA--SVTQSDSCSNDITVRNSIINEAVICDESGHVSADAIQEKEESIIQANDNVMKWMmdshdgiSVAGGINfsrsksktsksdfTETKSETSVSAHVAAGISAQLGMFNPVQQTVKKENISDIFE----DEDIDGCTCKNCIYREKYIKLRNKMKSVLVDIIAE-
>C0IR85	167	0.458	5.019E-43	2	198	200	3	216	218
--ITIDFSSLPSF-SKLSTNESSSETSSTSRKSVSRSEQYASLSEKAFSEYMLNRDPEDIGPSDSASNDLPTKFAIKSNAVKSNANVGVPLDASSADRETGGNAKDEVDFSLAKGIKMKSDVAASFTIDTsNVKSSISDPGSSAKSAHHtaaiksrsksrnkshkndqkWPKIEYQSDEEEFVL--SDEDAQYC-NCIYKRKYFELRKRMKLVAIQLIED-
>A0A0P0YJS3	165	0.478	2.417E-42	2	198	200	3	202	204
--ITIDLSSLPSF-SRLSNNESNSDTSLVSRKSVSRSEQYVSLSDKAFTEYMLNKDPDDIEPSDSASNDLPTKFAIKSNAVKSNANVGVSLDASNGQQLESPKP-DEVDFTFNRALKVDTKIDAAININTSKKGRnntedsssntMPRKQQKKTRKNEWPKIDYQSDEDEYVL----SDDE-CRDCKYKRKYFELRRKMKLVAIQLIED-
>A0A060NDZ4	159	0.220	2.695E-40	9	198	200	7	207	209
---------LDAICDNVRRNSSNSSIRSQVSNRSSRKMDFV--DEDELSTYFNSKT--SVTQSDSCSNDLNVKHSIIAEAVVCDESAHVSADAVQEKDVVVPKMDESVMKWMmdshdgiSVNGGLNfsksknkineneTKVTSETNVSAHVSAGINSQLGMFNPIQHKVKKEAIP---EMFEDE-DVDECTCRNCPYKEKYLKLRKKLKNVLVDIITE-
>A0A0F7KLD6	153	0.216	5.621E-38	9	198	200	7	210	212
---------LDAICDNVKKSQTESRTGSQLSNRSSRRMDFV--DDEELSTYFNSKA--SVTQSDSCSNDLAMKHSIITEAVVCDESAHVSADAIQEKDETVPQIDHRIMKWMldshdgvSLNGGINftkaksklketendiTEMKSKTNLLVNASVGINSNIGAFNPINQHVKTETVSDIFE----DEDIEGCICKSCPYREKYRKLRSKMKNVLIDMINE-
>Q9IVW4	137	0.723	1.163E-32	95	199	200	0	101	102
-----------------------------------------------------------------------------------------------QSRPSSNVGCDQLDFSLTKGINVSASLDSCISISTDHKKE---KSNKDKSRKHYPRIEADSDSEDYVLDDSDSDDGKCKNCKYKKKYFALRMRMKRVAMQLIEDL
>B1NLC6	97	0.704	8.134E-19	124	194	200	0	67	167
----------------------------------------------------------------------------------------------------------------------------CVSISTNHKKE---KSKKDKSRKHYPRIEADSDSEDYVLDDSDSDDGKCKNCKYKKKYFALRMRMKQVFPQ-----
>A0A2D1ABQ5	61	0.252	8.950E-07	120	198	200	22	96	98
------------------------------------------------------------------------------------------------------------------------EMKSKTNLLVNASVGINSNLGAVNPINRTIKTETVSD---MFEDE-DIEGCVCKNCPYREKYRKLRSKMKNVLIDMINE-
