# Supplementary material for: Phosphorylation tunes strain-specific protein condensation during rotavirus replication organelle assembly
Source: EMBO J. 2026 May 26;45(13):4733–65. doi: 10.1038/s44318-026-00814-z (PMC13324165; doi:10.1038/s44318-026-00814-z)
Supplement: Supplementary file 11 — Source data Fig. 9 [file 44318_2026_814_MOESM11_ESM.zip › Figure_7/Figure 7A/SClow/C2S_c9c96_unrelaxed_rank_005_alphafold2_ptm_model_4_seed_000.pdb]

MODEL     1                                                                     
ATOM      1  N   MET A   1     -21.750  22.188 -19.219  1.00 36.97           N  
ATOM      2  CA  MET A   1     -20.750  23.156 -18.766  1.00 36.97           C  
ATOM      3  C   MET A   1     -19.594  22.453 -18.047  1.00 36.97           C  
ATOM      4  CB  MET A   1     -21.391  24.188 -17.844  1.00 36.97           C  
ATOM      5  O   MET A   1     -19.828  21.656 -17.141  1.00 36.97           O  
ATOM      6  CG  MET A   1     -22.375  25.109 -18.547  1.00 36.97           C  
ATOM      7  SD  MET A   1     -22.125  26.875 -18.109  1.00 36.97           S  
ATOM      8  CE  MET A   1     -23.547  27.141 -17.016  1.00 36.97           C  
ATOM      9  N   SER A   2     -18.547  21.953 -18.859  1.00 33.75           N  
ATOM     10  CA  SER A   2     -17.297  21.281 -18.516  1.00 33.75           C  
ATOM     11  C   SER A   2     -16.297  22.250 -17.922  1.00 33.75           C  
ATOM     12  CB  SER A   2     -16.688  20.609 -19.750  1.00 33.75           C  
ATOM     13  O   SER A   2     -16.203  23.406 -18.344  1.00 33.75           O  
ATOM     14  OG  SER A   2     -17.000  21.344 -20.922  1.00 33.75           O  
ATOM     15  N   LEU A   3     -16.000  21.953 -16.625  1.00 39.03           N  
ATOM     16  CA  LEU A   3     -15.023  22.609 -15.758  1.00 39.03           C  
ATOM     17  C   LEU A   3     -13.664  21.938 -15.859  1.00 39.03           C  
ATOM     18  CB  LEU A   3     -15.500  22.594 -14.305  1.00 39.03           C  
ATOM     19  O   LEU A   3     -13.570  20.703 -15.852  1.00 39.03           O  
ATOM     20  CG  LEU A   3     -16.672  23.531 -13.961  1.00 39.03           C  
ATOM     21  CD1 LEU A   3     -17.281  23.141 -12.617  1.00 39.03           C  
ATOM     22  CD2 LEU A   3     -16.219  24.984 -13.945  1.00 39.03           C  
ATOM     23  N   SER A   4     -12.742  22.531 -16.703  1.00 39.72           N  
ATOM     24  CA  SER A   4     -11.320  22.219 -16.812  1.00 39.72           C  
ATOM     25  C   SER A   4     -10.500  23.047 -15.836  1.00 39.72           C  
ATOM     26  CB  SER A   4     -10.836  22.469 -18.250  1.00 39.72           C  
ATOM     27  O   SER A   4     -10.766  24.234 -15.633  1.00 39.72           O  
ATOM     28  OG  SER A   4     -11.742  23.297 -18.953  1.00 39.72           O  
ATOM     29  N   ILE A   5      -9.930  22.406 -14.781  1.00 49.31           N  
ATOM     30  CA  ILE A   5      -9.008  22.938 -13.781  1.00 49.31           C  
ATOM     31  C   ILE A   5      -7.570  22.797 -14.281  1.00 49.31           C  
ATOM     32  CB  ILE A   5      -9.172  22.219 -12.422  1.00 49.31           C  
ATOM     33  O   ILE A   5      -7.160  21.719 -14.727  1.00 49.31           O  
ATOM     34  CG1 ILE A   5     -10.656  21.969 -12.117  1.00 49.31           C  
ATOM     35  CG2 ILE A   5      -8.508  23.016 -11.305  1.00 49.31           C  
ATOM     36  CD1 ILE A   5     -10.906  20.953 -11.023  1.00 49.31           C  
ATOM     37  N   ASP A   6      -6.977  23.875 -14.805  1.00 45.41           N  
ATOM     38  CA  ASP A   6      -5.617  24.188 -15.227  1.00 45.41           C  
ATOM     39  C   ASP A   6      -4.660  24.188 -14.031  1.00 45.41           C  
ATOM     40  CB  ASP A   6      -5.570  25.531 -15.938  1.00 45.41           C  
ATOM     41  O   ASP A   6      -4.824  24.984 -13.102  1.00 45.41           O  
ATOM     42  CG  ASP A   6      -4.250  25.781 -16.656  1.00 45.41           C  
ATOM     43  OD1 ASP A   6      -3.396  24.875 -16.688  1.00 45.41           O  
ATOM     44  OD2 ASP A   6      -4.066  26.906 -17.188  1.00 45.41           O  
ATOM     45  N   VAL A   7      -3.920  23.078 -13.750  1.00 61.00           N  
ATOM     46  CA  VAL A   7      -2.977  22.812 -12.672  1.00 61.00           C  
ATOM     47  C   VAL A   7      -1.630  23.453 -12.992  1.00 61.00           C  
ATOM     48  CB  VAL A   7      -2.795  21.297 -12.438  1.00 61.00           C  
ATOM     49  O   VAL A   7      -0.688  23.359 -12.195  1.00 61.00           O  
ATOM     50  CG1 VAL A   7      -3.318  20.891 -11.062  1.00 61.00           C  
ATOM     51  CG2 VAL A   7      -3.502  20.500 -13.539  1.00 61.00           C  
ATOM     52  N   THR A   8      -1.502  24.312 -14.102  1.00 56.16           N  
ATOM     53  CA  THR A   8      -0.218  24.953 -14.336  1.00 56.16           C  
ATOM     54  C   THR A   8      -0.086  26.219 -13.492  1.00 56.16           C  
ATOM     55  CB  THR A   8      -0.040  25.312 -15.828  1.00 56.16           C  
ATOM     56  O   THR A   8       0.999  26.797 -13.398  1.00 56.16           O  
ATOM     57  CG2 THR A   8       0.047  24.062 -16.688  1.00 56.16           C  
ATOM     58  OG1 THR A   8      -1.156  26.094 -16.266  1.00 56.16           O  
ATOM     59  N   SER A   9      -1.074  26.531 -12.648  1.00 42.59           N  
ATOM     60  CA  SER A   9      -0.853  27.734 -11.852  1.00 42.59           C  
ATOM     61  C   SER A   9      -0.780  27.406 -10.359  1.00 42.59           C  
ATOM     62  CB  SER A   9      -1.962  28.750 -12.102  1.00 42.59           C  
ATOM     63  O   SER A   9      -1.031  28.266  -9.516  1.00 42.59           O  
ATOM     64  OG  SER A   9      -3.225  28.219 -11.734  1.00 42.59           O  
ATOM     65  N   LEU A  10      -0.446  26.109 -10.039  1.00 46.56           N  
ATOM     66  CA  LEU A  10      -0.193  25.859  -8.625  1.00 46.56           C  
ATOM     67  C   LEU A  10       1.197  26.344  -8.234  1.00 46.56           C  
ATOM     68  CB  LEU A  10      -0.333  24.359  -8.312  1.00 46.56           C  
ATOM     69  O   LEU A  10       2.145  26.234  -9.016  1.00 46.56           O  
ATOM     70  CG  LEU A  10      -1.749  23.781  -8.375  1.00 46.56           C  
ATOM     71  CD1 LEU A  10      -1.699  22.281  -8.570  1.00 46.56           C  
ATOM     72  CD2 LEU A  10      -2.527  24.141  -7.113  1.00 46.56           C  
ATOM     73  N   PRO A  11       1.281  27.375  -7.309  1.00 40.81           N  
ATOM     74  CA  PRO A  11       2.564  27.922  -6.867  1.00 40.81           C  
ATOM     75  C   PRO A  11       3.578  26.828  -6.512  1.00 40.81           C  
ATOM     76  CB  PRO A  11       2.189  28.734  -5.629  1.00 40.81           C  
ATOM     77  O   PRO A  11       3.213  25.812  -5.930  1.00 40.81           O  
ATOM     78  CG  PRO A  11       0.778  28.359  -5.328  1.00 40.81           C  
ATOM     79  CD  PRO A  11       0.258  27.531  -6.465  1.00 40.81           C  
ATOM     80  N   SER A  12       4.504  26.562  -7.410  1.00 36.09           N  
ATOM     81  CA  SER A  12       5.781  25.859  -7.258  1.00 36.09           C  
ATOM     82  C   SER A  12       6.406  26.156  -5.898  1.00 36.09           C  
ATOM     83  CB  SER A  12       6.746  26.266  -8.375  1.00 36.09           C  
ATOM     84  O   SER A  12       6.434  27.312  -5.457  1.00 36.09           O  
ATOM     85  OG  SER A  12       6.316  25.750  -9.617  1.00 36.09           O  
ATOM     86  N   ILE A  13       6.062  25.547  -4.812  1.00 41.28           N  
ATOM     87  CA  ILE A  13       6.695  25.625  -3.502  1.00 41.28           C  
ATOM     88  C   ILE A  13       8.203  25.422  -3.646  1.00 41.28           C  
ATOM     89  CB  ILE A  13       6.105  24.594  -2.520  1.00 41.28           C  
ATOM     90  O   ILE A  13       8.648  24.406  -4.199  1.00 41.28           O  
ATOM     91  CG1 ILE A  13       4.695  24.188  -2.961  1.00 41.28           C  
ATOM     92  CG2 ILE A  13       6.090  25.156  -1.093  1.00 41.28           C  
ATOM     93  CD1 ILE A  13       4.145  22.969  -2.227  1.00 41.28           C  
ATOM     94  N   SER A  14       8.938  26.344  -4.309  1.00 33.31           N  
ATOM     95  CA  SER A  14      10.375  26.500  -4.145  1.00 33.31           C  
ATOM     96  C   SER A  14      10.766  26.516  -2.668  1.00 33.31           C  
ATOM     97  CB  SER A  14      10.859  27.797  -4.812  1.00 33.31           C  
ATOM     98  O   SER A  14      10.086  27.125  -1.844  1.00 33.31           O  
ATOM     99  OG  SER A  14      10.523  27.797  -6.188  1.00 33.31           O  
ATOM    100  N   SER A  15      11.148  25.328  -2.062  1.00 35.41           N  
ATOM    101  CA  SER A  15      11.969  24.938  -0.919  1.00 35.41           C  
ATOM    102  C   SER A  15      12.938  26.031  -0.526  1.00 35.41           C  
ATOM    103  CB  SER A  15      12.734  23.641  -1.229  1.00 35.41           C  
ATOM    104  O   SER A  15      13.891  26.328  -1.259  1.00 35.41           O  
ATOM    105  OG  SER A  15      13.984  23.938  -1.826  1.00 35.41           O  
ATOM    106  N   SER A  16      12.484  27.281  -0.302  1.00 32.94           N  
ATOM    107  CA  SER A  16      13.312  28.266   0.394  1.00 32.94           C  
ATOM    108  C   SER A  16      12.641  28.734   1.677  1.00 32.94           C  
ATOM    109  CB  SER A  16      13.609  29.453  -0.514  1.00 32.94           C  
ATOM    110  O   SER A  16      11.492  29.188   1.651  1.00 32.94           O  
ATOM    111  OG  SER A  16      12.477  30.297  -0.623  1.00 32.94           O  
ATOM    112  N   VAL A  17      12.703  27.984   2.779  1.00 33.28           N  
ATOM    113  CA  VAL A  17      12.719  28.750   4.016  1.00 33.28           C  
ATOM    114  C   VAL A  17      13.406  27.953   5.117  1.00 33.28           C  
ATOM    115  CB  VAL A  17      11.289  29.156   4.457  1.00 33.28           C  
ATOM    116  O   VAL A  17      12.922  26.891   5.512  1.00 33.28           O  
ATOM    117  CG1 VAL A  17      11.336  30.016   5.719  1.00 33.28           C  
ATOM    118  CG2 VAL A  17      10.570  29.891   3.328  1.00 33.28           C  
ATOM    119  N   TYR A  18      14.688  27.562   4.984  1.00 35.22           N  
ATOM    120  CA  TYR A  18      15.750  27.797   5.957  1.00 35.22           C  
ATOM    121  C   TYR A  18      15.617  29.188   6.582  1.00 35.22           C  
ATOM    122  CB  TYR A  18      17.125  27.656   5.301  1.00 35.22           C  
ATOM    123  O   TYR A  18      15.375  30.172   5.879  1.00 35.22           O  
ATOM    124  CG  TYR A  18      17.625  26.234   5.250  1.00 35.22           C  
ATOM    125  CD1 TYR A  18      18.281  25.656   6.340  1.00 35.22           C  
ATOM    126  CD2 TYR A  18      17.438  25.453   4.117  1.00 35.22           C  
ATOM    127  CE1 TYR A  18      18.734  24.344   6.297  1.00 35.22           C  
ATOM    128  CE2 TYR A  18      17.891  24.141   4.062  1.00 35.22           C  
ATOM    129  OH  TYR A  18      19.000  22.297   5.109  1.00 35.22           O  
ATOM    130  CZ  TYR A  18      18.547  23.594   5.156  1.00 35.22           C  
ATOM    131  N   LYS A  19      14.812  29.406   7.652  1.00 32.44           N  
ATOM    132  CA  LYS A  19      15.242  30.312   8.711  1.00 32.44           C  
ATOM    133  C   LYS A  19      14.047  30.828   9.500  1.00 32.44           C  
ATOM    134  CB  LYS A  19      16.031  31.484   8.117  1.00 32.44           C  
ATOM    135  O   LYS A  19      13.188  31.516   8.953  1.00 32.44           O  
ATOM    136  CG  LYS A  19      17.422  31.109   7.633  1.00 32.44           C  
ATOM    137  CD  LYS A  19      18.422  31.094   8.773  1.00 32.44           C  
ATOM    138  CE  LYS A  19      19.828  30.750   8.281  1.00 32.44           C  
ATOM    139  NZ  LYS A  19      20.812  30.672   9.414  1.00 32.44           N  
ATOM    140  N   ASN A  20      13.445  30.031  10.312  1.00 33.31           N  
ATOM    141  CA  ASN A  20      12.922  30.781  11.445  1.00 33.31           C  
ATOM    142  C   ASN A  20      13.117  30.031  12.758  1.00 33.31           C  
ATOM    143  CB  ASN A  20      11.438  31.109  11.242  1.00 33.31           C  
ATOM    144  O   ASN A  20      12.727  28.859  12.883  1.00 33.31           O  
ATOM    145  CG  ASN A  20      11.219  32.469  10.633  1.00 33.31           C  
ATOM    146  ND2 ASN A  20       9.969  32.781  10.312  1.00 33.31           N  
ATOM    147  OD1 ASN A  20      12.164  33.250  10.461  1.00 33.31           O  
ATOM    148  N   GLU A  21      14.359  29.922  13.289  1.00 30.23           N  
ATOM    149  CA  GLU A  21      14.820  29.891  14.672  1.00 30.23           C  
ATOM    150  C   GLU A  21      13.859  30.625  15.594  1.00 30.23           C  
ATOM    151  CB  GLU A  21      16.219  30.500  14.789  1.00 30.23           C  
ATOM    152  O   GLU A  21      13.750  31.859  15.531  1.00 30.23           O  
ATOM    153  CG  GLU A  21      17.344  29.531  14.406  1.00 30.23           C  
ATOM    154  CD  GLU A  21      18.734  30.125  14.586  1.00 30.23           C  
ATOM    155  OE1 GLU A  21      19.734  29.406  14.414  1.00 30.23           O  
ATOM    156  OE2 GLU A  21      18.812  31.344  14.906  1.00 30.23           O  
ATOM    157  N   SER A  22      12.594  30.219  15.766  1.00 29.91           N  
ATOM    158  CA  SER A  22      11.750  30.672  16.859  1.00 29.91           C  
ATOM    159  C   SER A  22      11.758  29.688  18.031  1.00 29.91           C  
ATOM    160  CB  SER A  22      10.312  30.891  16.375  1.00 29.91           C  
ATOM    161  O   SER A  22      11.609  28.484  17.828  1.00 29.91           O  
ATOM    162  OG  SER A  22      10.297  31.609  15.156  1.00 29.91           O  
ATOM    163  N   PHE A  23      12.766  29.781  18.906  1.00 29.59           N  
ATOM    164  CA  PHE A  23      12.930  29.531  20.344  1.00 29.59           C  
ATOM    165  C   PHE A  23      11.570  29.422  21.031  1.00 29.59           C  
ATOM    166  CB  PHE A  23      13.766  30.641  20.984  1.00 29.59           C  
ATOM    167  O   PHE A  23      10.812  30.391  21.047  1.00 29.59           O  
ATOM    168  CG  PHE A  23      15.195  30.672  20.531  1.00 29.59           C  
ATOM    169  CD1 PHE A  23      16.125  29.766  21.047  1.00 29.59           C  
ATOM    170  CD2 PHE A  23      15.625  31.594  19.594  1.00 29.59           C  
ATOM    171  CE1 PHE A  23      17.453  29.781  20.625  1.00 29.59           C  
ATOM    172  CE2 PHE A  23      16.953  31.625  19.172  1.00 29.59           C  
ATOM    173  CZ  PHE A  23      17.859  30.719  19.688  1.00 29.59           C  
ATOM    174  N   SER A  24      10.734  28.438  20.812  1.00 28.31           N  
ATOM    175  CA  SER A  24       9.672  28.094  21.750  1.00 28.31           C  
ATOM    176  C   SER A  24      10.188  27.219  22.891  1.00 28.31           C  
ATOM    177  CB  SER A  24       8.523  27.391  21.031  1.00 28.31           C  
ATOM    178  O   SER A  24      10.914  26.250  22.656  1.00 28.31           O  
ATOM    179  OG  SER A  24       7.820  28.281  20.203  1.00 28.31           O  
ATOM    180  N   THR A  25      10.828  27.875  23.859  1.00 30.67           N  
ATOM    181  CA  THR A  25      10.953  27.547  25.281  1.00 30.67           C  
ATOM    182  C   THR A  25       9.734  26.766  25.766  1.00 30.67           C  
ATOM    183  CB  THR A  25      11.141  28.812  26.141  1.00 30.67           C  
ATOM    184  O   THR A  25       8.633  27.312  25.844  1.00 30.67           O  
ATOM    185  CG2 THR A  25      12.609  29.203  26.219  1.00 30.67           C  
ATOM    186  OG1 THR A  25      10.398  29.891  25.547  1.00 30.67           O  
ATOM    187  N   THR A  26       9.391  25.594  25.266  1.00 32.75           N  
ATOM    188  CA  THR A  26       8.617  24.641  26.047  1.00 32.75           C  
ATOM    189  C   THR A  26       9.539  23.641  26.734  1.00 32.75           C  
ATOM    190  CB  THR A  26       7.590  23.906  25.188  1.00 32.75           C  
ATOM    191  O   THR A  26      10.477  23.125  26.125  1.00 32.75           O  
ATOM    192  CG2 THR A  26       6.344  24.750  24.953  1.00 32.75           C  
ATOM    193  OG1 THR A  26       8.188  23.594  23.906  1.00 32.75           O  
ATOM    194  N   SER A  27      10.055  24.000  27.891  1.00 27.28           N  
ATOM    195  CA  SER A  27      10.500  23.297  29.094  1.00 27.28           C  
ATOM    196  C   SER A  27       9.523  22.188  29.484  1.00 27.28           C  
ATOM    197  CB  SER A  27      10.672  24.266  30.250  1.00 27.28           C  
ATOM    198  O   SER A  27       8.328  22.438  29.656  1.00 27.28           O  
ATOM    199  OG  SER A  27       9.422  24.844  30.609  1.00 27.28           O  
ATOM    200  N   THR A  28       9.508  21.016  28.891  1.00 37.31           N  
ATOM    201  CA  THR A  28       9.039  19.812  29.562  1.00 37.31           C  
ATOM    202  C   THR A  28      10.219  18.969  30.047  1.00 37.31           C  
ATOM    203  CB  THR A  28       8.141  18.969  28.641  1.00 37.31           C  
ATOM    204  O   THR A  28      11.180  18.766  29.297  1.00 37.31           O  
ATOM    205  CG2 THR A  28       6.695  19.453  28.688  1.00 37.31           C  
ATOM    206  OG1 THR A  28       8.625  19.062  27.297  1.00 37.31           O  
ATOM    207  N   ILE A  29      10.852  19.391  31.125  1.00 33.75           N  
ATOM    208  CA  ILE A  29      11.594  18.531  32.031  1.00 33.75           C  
ATOM    209  C   ILE A  29      11.039  17.109  31.953  1.00 33.75           C  
ATOM    210  CB  ILE A  29      11.531  19.047  33.500  1.00 33.75           C  
ATOM    211  O   ILE A  29       9.883  16.859  32.312  1.00 33.75           O  
ATOM    212  CG1 ILE A  29      10.539  20.219  33.594  1.00 33.75           C  
ATOM    213  CG2 ILE A  29      12.922  19.453  33.969  1.00 33.75           C  
ATOM    214  CD1 ILE A  29       9.820  20.297  34.938  1.00 33.75           C  
ATOM    215  N   SER A  30      11.094  16.438  30.781  1.00 37.41           N  
ATOM    216  CA  SER A  30      10.758  15.031  30.609  1.00 37.41           C  
ATOM    217  C   SER A  30      11.938  14.234  30.078  1.00 37.41           C  
ATOM    218  CB  SER A  30       9.555  14.875  29.688  1.00 37.41           C  
ATOM    219  O   SER A  30      12.617  14.680  29.141  1.00 37.41           O  
ATOM    220  OG  SER A  30       9.352  13.516  29.344  1.00 37.41           O  
ATOM    221  N   GLY A  31      12.961  14.016  30.906  1.00 33.44           N  
ATOM    222  CA  GLY A  31      13.773  12.820  31.078  1.00 33.44           C  
ATOM    223  C   GLY A  31      14.484  12.406  29.797  1.00 33.44           C  
ATOM    224  O   GLY A  31      13.898  12.445  28.719  1.00 33.44           O  
ATOM    225  N   LYS A  32      15.469  13.164  29.328  1.00 36.00           N  
ATOM    226  CA  LYS A  32      16.531  12.992  28.344  1.00 36.00           C  
ATOM    227  C   LYS A  32      16.391  11.664  27.609  1.00 36.00           C  
ATOM    228  CB  LYS A  32      17.906  13.078  29.016  1.00 36.00           C  
ATOM    229  O   LYS A  32      16.359  10.602  28.234  1.00 36.00           O  
ATOM    230  CG  LYS A  32      18.219  14.453  29.594  1.00 36.00           C  
ATOM    231  CD  LYS A  32      19.594  14.469  30.266  1.00 36.00           C  
ATOM    232  CE  LYS A  32      20.031  15.891  30.594  1.00 36.00           C  
ATOM    233  NZ  LYS A  32      21.391  15.914  31.219  1.00 36.00           N  
ATOM    234  N   SER A  33      15.195  11.344  27.031  1.00 44.91           N  
ATOM    235  CA  SER A  33      15.258  10.242  26.094  1.00 44.91           C  
ATOM    236  C   SER A  33      16.594  10.203  25.359  1.00 44.91           C  
ATOM    237  CB  SER A  33      14.117  10.344  25.062  1.00 44.91           C  
ATOM    238  O   SER A  33      17.141  11.250  25.000  1.00 44.91           O  
ATOM    239  OG  SER A  33      14.164  11.586  24.391  1.00 44.91           O  
ATOM    240  N   ILE A  34      17.578   9.867  26.000  1.00 45.09           N  
ATOM    241  CA  ILE A  34      18.828   9.539  25.328  1.00 45.09           C  
ATOM    242  C   ILE A  34      18.578   9.367  23.844  1.00 45.09           C  
ATOM    243  CB  ILE A  34      19.469   8.258  25.922  1.00 45.09           C  
ATOM    244  O   ILE A  34      17.797   8.516  23.422  1.00 45.09           O  
ATOM    245  CG1 ILE A  34      20.672   8.617  26.812  1.00 45.09           C  
ATOM    246  CG2 ILE A  34      19.891   7.305  24.797  1.00 45.09           C  
ATOM    247  CD1 ILE A  34      20.562   8.086  28.234  1.00 45.09           C  
ATOM    248  N   GLY A  35      17.844  10.336  23.188  1.00 44.03           N  
ATOM    249  CA  GLY A  35      17.500  10.703  21.812  1.00 44.03           C  
ATOM    250  C   GLY A  35      18.672  10.617  20.859  1.00 44.03           C  
ATOM    251  O   GLY A  35      19.797  11.000  21.219  1.00 44.03           O  
ATOM    252  N   ARG A  36      18.938   9.430  20.328  1.00 46.41           N  
ATOM    253  CA  ARG A  36      19.844   9.312  19.188  1.00 46.41           C  
ATOM    254  C   ARG A  36      19.625  10.445  18.188  1.00 46.41           C  
ATOM    255  CB  ARG A  36      19.641   7.961  18.500  1.00 46.41           C  
ATOM    256  O   ARG A  36      18.484  10.805  17.906  1.00 46.41           O  
ATOM    257  CG  ARG A  36      20.125   6.773  19.312  1.00 46.41           C  
ATOM    258  CD  ARG A  36      19.984   5.465  18.547  1.00 46.41           C  
ATOM    259  NE  ARG A  36      21.266   4.824  18.312  1.00 46.41           N  
ATOM    260  NH1 ARG A  36      20.391   2.764  17.766  1.00 46.41           N  
ATOM    261  NH2 ARG A  36      22.656   3.076  17.781  1.00 46.41           N  
ATOM    262  CZ  ARG A  36      21.438   3.557  17.953  1.00 46.41           C  
ATOM    263  N   SER A  37      20.391  11.562  18.328  1.00 53.47           N  
ATOM    264  CA  SER A  37      20.500  12.672  17.391  1.00 53.47           C  
ATOM    265  C   SER A  37      20.188  12.227  15.961  1.00 53.47           C  
ATOM    266  CB  SER A  37      21.891  13.289  17.453  1.00 53.47           C  
ATOM    267  O   SER A  37      20.438  11.070  15.602  1.00 53.47           O  
ATOM    268  OG  SER A  37      22.875  12.352  17.031  1.00 53.47           O  
ATOM    269  N   GLU A  38      19.078  12.680  15.383  1.00 53.75           N  
ATOM    270  CA  GLU A  38      18.734  12.570  13.969  1.00 53.75           C  
ATOM    271  C   GLU A  38      19.922  12.945  13.086  1.00 53.75           C  
ATOM    272  CB  GLU A  38      17.531  13.445  13.633  1.00 53.75           C  
ATOM    273  O   GLU A  38      20.516  14.008  13.266  1.00 53.75           O  
ATOM    274  CG  GLU A  38      16.250  13.055  14.367  1.00 53.75           C  
ATOM    275  CD  GLU A  38      15.078  13.961  14.055  1.00 53.75           C  
ATOM    276  OE1 GLU A  38      13.969  13.727  14.594  1.00 53.75           O  
ATOM    277  OE2 GLU A  38      15.258  14.906  13.258  1.00 53.75           O  
ATOM    278  N   GLN A  39      20.688  11.961  12.641  1.00 59.28           N  
ATOM    279  CA  GLN A  39      21.766  12.258  11.711  1.00 59.28           C  
ATOM    280  C   GLN A  39      21.297  12.219  10.266  1.00 59.28           C  
ATOM    281  CB  GLN A  39      22.922  11.281  11.914  1.00 59.28           C  
ATOM    282  O   GLN A  39      20.562  11.312   9.875  1.00 59.28           O  
ATOM    283  CG  GLN A  39      24.234  11.719  11.258  1.00 59.28           C  
ATOM    284  CD  GLN A  39      25.406  10.820  11.609  1.00 59.28           C  
ATOM    285  NE2 GLN A  39      26.578  11.164  11.109  1.00 59.28           N  
ATOM    286  OE1 GLN A  39      25.234   9.828  12.320  1.00 59.28           O  
ATOM    287  N   TYR A  40      21.266  13.383   9.609  1.00 64.06           N  
ATOM    288  CA  TYR A  40      20.984  13.508   8.188  1.00 64.06           C  
ATOM    289  C   TYR A  40      22.234  13.305   7.352  1.00 64.06           C  
ATOM    290  CB  TYR A  40      20.375  14.883   7.879  1.00 64.06           C  
ATOM    291  O   TYR A  40      23.312  13.766   7.723  1.00 64.06           O  
ATOM    292  CG  TYR A  40      19.047  15.117   8.562  1.00 64.06           C  
ATOM    293  CD1 TYR A  40      17.859  14.648   8.008  1.00 64.06           C  
ATOM    294  CD2 TYR A  40      18.969  15.820   9.758  1.00 64.06           C  
ATOM    295  CE1 TYR A  40      16.641  14.867   8.625  1.00 64.06           C  
ATOM    296  CE2 TYR A  40      17.750  16.047  10.391  1.00 64.06           C  
ATOM    297  OH  TYR A  40      15.383  15.789  10.438  1.00 64.06           O  
ATOM    298  CZ  TYR A  40      16.594  15.570   9.820  1.00 64.06           C  
ATOM    299  N   ILE A  41      22.109  12.328   6.359  1.00 68.62           N  
ATOM    300  CA  ILE A  41      23.203  12.055   5.422  1.00 68.62           C  
ATOM    301  C   ILE A  41      23.000  12.891   4.156  1.00 68.62           C  
ATOM    302  CB  ILE A  41      23.281  10.555   5.066  1.00 68.62           C  
ATOM    303  O   ILE A  41      21.875  13.180   3.766  1.00 68.62           O  
ATOM    304  CG1 ILE A  41      23.469   9.719   6.336  1.00 68.62           C  
ATOM    305  CG2 ILE A  41      24.406  10.297   4.066  1.00 68.62           C  
ATOM    306  CD1 ILE A  41      22.547   8.508   6.422  1.00 68.62           C  
ATOM    307  N   SER A  42      24.125  13.531   3.723  1.00 70.94           N  
ATOM    308  CA  SER A  42      24.203  14.258   2.461  1.00 70.94           C  
ATOM    309  C   SER A  42      23.719  13.414   1.297  1.00 70.94           C  
ATOM    310  CB  SER A  42      25.656  14.711   2.199  1.00 70.94           C  
ATOM    311  O   SER A  42      23.797  12.180   1.340  1.00 70.94           O  
ATOM    312  OG  SER A  42      26.125  15.531   3.254  1.00 70.94           O  
ATOM    313  N   PRO A  43      22.938  14.008   0.331  1.00 72.56           N  
ATOM    314  CA  PRO A  43      22.344  13.328  -0.828  1.00 72.56           C  
ATOM    315  C   PRO A  43      23.391  12.664  -1.712  1.00 72.56           C  
ATOM    316  CB  PRO A  43      21.641  14.461  -1.581  1.00 72.56           C  
ATOM    317  O   PRO A  43      23.047  11.961  -2.662  1.00 72.56           O  
ATOM    318  CG  PRO A  43      22.172  15.719  -0.967  1.00 72.56           C  
ATOM    319  CD  PRO A  43      22.875  15.367   0.315  1.00 72.56           C  
ATOM    320  N   ASP A  44      24.688  12.797  -1.501  1.00 82.88           N  
ATOM    321  CA  ASP A  44      25.750  12.188  -2.289  1.00 82.88           C  
ATOM    322  C   ASP A  44      25.828  10.680  -2.059  1.00 82.88           C  
ATOM    323  CB  ASP A  44      27.094  12.836  -1.954  1.00 82.88           C  
ATOM    324  O   ASP A  44      25.688  10.219  -0.924  1.00 82.88           O  
ATOM    325  CG  ASP A  44      28.203  12.453  -2.928  1.00 82.88           C  
ATOM    326  OD1 ASP A  44      27.891  12.109  -4.090  1.00 82.88           O  
ATOM    327  OD2 ASP A  44      29.391  12.492  -2.525  1.00 82.88           O  
ATOM    328  N   ALA A  45      25.797   9.891  -3.139  1.00 78.06           N  
ATOM    329  CA  ALA A  45      25.750   8.438  -3.150  1.00 78.06           C  
ATOM    330  C   ALA A  45      26.922   7.840  -2.363  1.00 78.06           C  
ATOM    331  CB  ALA A  45      25.766   7.914  -4.586  1.00 78.06           C  
ATOM    332  O   ALA A  45      26.750   6.855  -1.640  1.00 78.06           O  
ATOM    333  N   GLU A  46      28.094   8.477  -2.453  1.00 80.12           N  
ATOM    334  CA  GLU A  46      29.266   7.969  -1.765  1.00 80.12           C  
ATOM    335  C   GLU A  46      29.141   8.141  -0.253  1.00 80.12           C  
ATOM    336  CB  GLU A  46      30.531   8.672  -2.271  1.00 80.12           C  
ATOM    337  O   GLU A  46      29.531   7.250   0.512  1.00 80.12           O  
ATOM    338  CG  GLU A  46      31.812   7.906  -2.006  1.00 80.12           C  
ATOM    339  CD  GLU A  46      33.062   8.562  -2.615  1.00 80.12           C  
ATOM    340  OE1 GLU A  46      34.188   8.062  -2.391  1.00 80.12           O  
ATOM    341  OE2 GLU A  46      32.875   9.578  -3.324  1.00 80.12           O  
ATOM    342  N   ALA A  47      28.562   9.250   0.120  1.00 75.56           N  
ATOM    343  CA  ALA A  47      28.359   9.570   1.530  1.00 75.56           C  
ATOM    344  C   ALA A  47      27.297   8.688   2.152  1.00 75.56           C  
ATOM    345  CB  ALA A  47      27.984  11.047   1.689  1.00 75.56           C  
ATOM    346  O   ALA A  47      27.438   8.234   3.289  1.00 75.56           O  
ATOM    347  N   PHE A  48      26.359   8.336   1.429  1.00 74.69           N  
ATOM    348  CA  PHE A  48      25.266   7.484   1.886  1.00 74.69           C  
ATOM    349  C   PHE A  48      25.750   6.051   2.074  1.00 74.69           C  
ATOM    350  CB  PHE A  48      24.109   7.520   0.894  1.00 74.69           C  
ATOM    351  O   PHE A  48      25.453   5.414   3.086  1.00 74.69           O  
ATOM    352  CG  PHE A  48      22.969   6.605   1.263  1.00 74.69           C  
ATOM    353  CD1 PHE A  48      22.828   5.359   0.663  1.00 74.69           C  
ATOM    354  CD2 PHE A  48      22.031   6.996   2.209  1.00 74.69           C  
ATOM    355  CE1 PHE A  48      21.781   4.516   1.002  1.00 74.69           C  
ATOM    356  CE2 PHE A  48      20.969   6.156   2.555  1.00 74.69           C  
ATOM    357  CZ  PHE A  48      20.844   4.918   1.948  1.00 74.69           C  
ATOM    358  N   ASN A  49      26.547   5.688   1.111  1.00 76.44           N  
ATOM    359  CA  ASN A  49      27.062   4.320   1.188  1.00 76.44           C  
ATOM    360  C   ASN A  49      28.000   4.137   2.377  1.00 76.44           C  
ATOM    361  CB  ASN A  49      27.766   3.936  -0.113  1.00 76.44           C  
ATOM    362  O   ASN A  49      27.938   3.121   3.068  1.00 76.44           O  
ATOM    363  CG  ASN A  49      26.797   3.576  -1.221  1.00 76.44           C  
ATOM    364  ND2 ASN A  49      27.219   3.742  -2.465  1.00 76.44           N  
ATOM    365  OD1 ASN A  49      25.656   3.152  -0.960  1.00 76.44           O  
ATOM    366  N   LYS A  50      28.797   5.078   2.627  1.00 80.19           N  
ATOM    367  CA  LYS A  50      29.719   5.066   3.760  1.00 80.19           C  
ATOM    368  C   LYS A  50      28.953   5.066   5.082  1.00 80.19           C  
ATOM    369  CB  LYS A  50      30.656   6.270   3.697  1.00 80.19           C  
ATOM    370  O   LYS A  50      29.344   4.367   6.023  1.00 80.19           O  
ATOM    371  CG  LYS A  50      31.938   6.094   4.504  1.00 80.19           C  
ATOM    372  CD  LYS A  50      32.938   7.219   4.230  1.00 80.19           C  
ATOM    373  CE  LYS A  50      34.188   7.082   5.086  1.00 80.19           C  
ATOM    374  NZ  LYS A  50      35.188   8.156   4.789  1.00 80.19           N  
ATOM    375  N   TYR A  51      27.875   5.816   5.133  1.00 74.81           N  
ATOM    376  CA  TYR A  51      27.062   5.914   6.340  1.00 74.81           C  
ATOM    377  C   TYR A  51      26.344   4.594   6.629  1.00 74.81           C  
ATOM    378  CB  TYR A  51      26.016   7.035   6.199  1.00 74.81           C  
ATOM    379  O   TYR A  51      26.328   4.129   7.773  1.00 74.81           O  
ATOM    380  CG  TYR A  51      25.047   7.109   7.352  1.00 74.81           C  
ATOM    381  CD1 TYR A  51      23.766   6.574   7.242  1.00 74.81           C  
ATOM    382  CD2 TYR A  51      25.406   7.719   8.547  1.00 74.81           C  
ATOM    383  CE1 TYR A  51      22.859   6.641   8.297  1.00 74.81           C  
ATOM    384  CE2 TYR A  51      24.516   7.789   9.609  1.00 74.81           C  
ATOM    385  OH  TYR A  51      22.359   7.320  10.531  1.00 74.81           O  
ATOM    386  CZ  TYR A  51      23.250   7.250   9.477  1.00 74.81           C  
ATOM    387  N   MET A  52      25.859   3.963   5.625  1.00 71.31           N  
ATOM    388  CA  MET A  52      25.109   2.721   5.797  1.00 71.31           C  
ATOM    389  C   MET A  52      26.031   1.587   6.238  1.00 71.31           C  
ATOM    390  CB  MET A  52      24.391   2.342   4.496  1.00 71.31           C  
ATOM    391  O   MET A  52      25.641   0.745   7.047  1.00 71.31           O  
ATOM    392  CG  MET A  52      23.172   3.188   4.199  1.00 71.31           C  
ATOM    393  SD  MET A  52      21.844   2.973   5.453  1.00 71.31           S  
ATOM    394  CE  MET A  52      22.609   3.799   6.871  1.00 71.31           C  
ATOM    395  N   LEU A  53      27.297   1.645   5.738  1.00 74.75           N  
ATOM    396  CA  LEU A  53      28.234   0.580   6.059  1.00 74.75           C  
ATOM    397  C   LEU A  53      28.859   0.799   7.438  1.00 74.75           C  
ATOM    398  CB  LEU A  53      29.344   0.502   5.000  1.00 74.75           C  
ATOM    399  O   LEU A  53      29.375  -0.138   8.047  1.00 74.75           O  
ATOM    400  CG  LEU A  53      28.906   0.019   3.613  1.00 74.75           C  
ATOM    401  CD1 LEU A  53      30.047   0.207   2.615  1.00 74.75           C  
ATOM    402  CD2 LEU A  53      28.484  -1.441   3.666  1.00 74.75           C  
ATOM    403  N   SER A  54      28.781   2.059   7.938  1.00 75.25           N  
ATOM    404  CA  SER A  54      29.328   2.354   9.258  1.00 75.25           C  
ATOM    405  C   SER A  54      28.297   2.102  10.352  1.00 75.25           C  
ATOM    406  CB  SER A  54      29.812   3.801   9.328  1.00 75.25           C  
ATOM    407  O   SER A  54      28.641   2.021  11.531  1.00 75.25           O  
ATOM    408  OG  SER A  54      28.719   4.703   9.250  1.00 75.25           O  
ATOM    409  N   LYS A  55      27.047   1.855   9.969  1.00 67.50           N  
ATOM    410  CA  LYS A  55      26.016   1.664  10.992  1.00 67.50           C  
ATOM    411  C   LYS A  55      25.953   0.205  11.438  1.00 67.50           C  
ATOM    412  CB  LYS A  55      24.656   2.125  10.484  1.00 67.50           C  
ATOM    413  O   LYS A  55      26.125  -0.704  10.625  1.00 67.50           O  
ATOM    414  CG  LYS A  55      24.516   3.633  10.336  1.00 67.50           C  
ATOM    415  CD  LYS A  55      24.422   4.320  11.695  1.00 67.50           C  
ATOM    416  CE  LYS A  55      24.219   5.820  11.547  1.00 67.50           C  
ATOM    417  NZ  LYS A  55      24.312   6.523  12.859  1.00 67.50           N  
ATOM    418  N   SER A  56      26.016   0.047  12.727  1.00 62.78           N  
ATOM    419  CA  SER A  56      25.906  -1.247  13.391  1.00 62.78           C  
ATOM    420  C   SER A  56      24.469  -1.746  13.383  1.00 62.78           C  
ATOM    421  CB  SER A  56      26.422  -1.159  14.828  1.00 62.78           C  
ATOM    422  O   SER A  56      23.531  -0.960  13.547  1.00 62.78           O  
ATOM    423  OG  SER A  56      25.750  -0.131  15.539  1.00 62.78           O  
ATOM    424  N   PRO A  57      24.234  -2.914  12.844  1.00 63.25           N  
ATOM    425  CA  PRO A  57      22.906  -3.547  12.781  1.00 63.25           C  
ATOM    426  C   PRO A  57      22.188  -3.545  14.125  1.00 63.25           C  
ATOM    427  CB  PRO A  57      23.234  -4.977  12.328  1.00 63.25           C  
ATOM    428  O   PRO A  57      20.969  -3.678  14.172  1.00 63.25           O  
ATOM    429  CG  PRO A  57      24.719  -5.102  12.469  1.00 63.25           C  
ATOM    430  CD  PRO A  57      25.297  -3.729  12.656  1.00 63.25           C  
ATOM    431  N   GLU A  58      22.938  -3.334  15.195  1.00 65.38           N  
ATOM    432  CA  GLU A  58      22.312  -3.410  16.516  1.00 65.38           C  
ATOM    433  C   GLU A  58      21.562  -2.127  16.844  1.00 65.38           C  
ATOM    434  CB  GLU A  58      23.375  -3.691  17.594  1.00 65.38           C  
ATOM    435  O   GLU A  58      20.828  -2.070  17.828  1.00 65.38           O  
ATOM    436  CG  GLU A  58      23.938  -5.105  17.547  1.00 65.38           C  
ATOM    437  CD  GLU A  58      24.938  -5.316  16.422  1.00 65.38           C  
ATOM    438  OE1 GLU A  58      25.125  -6.477  15.992  1.00 65.38           O  
ATOM    439  OE2 GLU A  58      25.547  -4.316  15.984  1.00 65.38           O  
ATOM    440  N   ASP A  59      21.625  -1.186  15.992  1.00 61.09           N  
ATOM    441  CA  ASP A  59      20.953   0.086  16.219  1.00 61.09           C  
ATOM    442  C   ASP A  59      19.641   0.162  15.430  1.00 61.09           C  
ATOM    443  CB  ASP A  59      21.859   1.257  15.844  1.00 61.09           C  
ATOM    444  O   ASP A  59      18.938   1.169  15.484  1.00 61.09           O  
ATOM    445  CG  ASP A  59      22.031   2.258  16.969  1.00 61.09           C  
ATOM    446  OD1 ASP A  59      21.422   2.078  18.047  1.00 61.09           O  
ATOM    447  OD2 ASP A  59      22.797   3.234  16.781  1.00 61.09           O  
ATOM    448  N   ILE A  60      19.125  -0.883  14.789  1.00 53.78           N  
ATOM    449  CA  ILE A  60      17.891  -0.945  14.008  1.00 53.78           C  
ATOM    450  C   ILE A  60      16.844  -1.740  14.773  1.00 53.78           C  
ATOM    451  CB  ILE A  60      18.141  -1.575  12.617  1.00 53.78           C  
ATOM    452  O   ILE A  60      17.062  -2.904  15.117  1.00 53.78           O  
ATOM    453  CG1 ILE A  60      19.266  -0.829  11.883  1.00 53.78           C  
ATOM    454  CG2 ILE A  60      16.844  -1.581  11.797  1.00 53.78           C  
ATOM    455  CD1 ILE A  60      19.875  -1.615  10.734  1.00 53.78           C  
ATOM    456  N   GLY A  61      15.992  -1.162  15.555  1.00 55.56           N  
ATOM    457  CA  GLY A  61      14.938  -1.818  16.312  1.00 55.56           C  
ATOM    458  C   GLY A  61      13.562  -1.628  15.695  1.00 55.56           C  
ATOM    459  O   GLY A  61      13.414  -0.927  14.695  1.00 55.56           O  
ATOM    460  N   PRO A  62      12.688  -2.570  15.914  1.00 52.91           N  
ATOM    461  CA  PRO A  62      11.312  -2.648  15.406  1.00 52.91           C  
ATOM    462  C   PRO A  62      10.586  -1.306  15.461  1.00 52.91           C  
ATOM    463  CB  PRO A  62      10.648  -3.662  16.344  1.00 52.91           C  
ATOM    464  O   PRO A  62       9.570  -1.122  14.781  1.00 52.91           O  
ATOM    465  CG  PRO A  62      11.672  -3.938  17.391  1.00 52.91           C  
ATOM    466  CD  PRO A  62      12.953  -3.248  17.016  1.00 52.91           C  
ATOM    467  N   PHE A  63      11.227  -0.359  16.203  1.00 51.78           N  
ATOM    468  CA  PHE A  63      10.594   0.954  16.234  1.00 51.78           C  
ATOM    469  C   PHE A  63      11.203   1.879  15.188  1.00 51.78           C  
ATOM    470  CB  PHE A  63      10.719   1.578  17.625  1.00 51.78           C  
ATOM    471  O   PHE A  63      10.812   3.039  15.070  1.00 51.78           O  
ATOM    472  CG  PHE A  63      10.125   0.733  18.719  1.00 51.78           C  
ATOM    473  CD1 PHE A  63       8.758   0.685  18.922  1.00 51.78           C  
ATOM    474  CD2 PHE A  63      10.953  -0.013  19.562  1.00 51.78           C  
ATOM    475  CE1 PHE A  63       8.211  -0.097  19.938  1.00 51.78           C  
ATOM    476  CE2 PHE A  63      10.414  -0.797  20.578  1.00 51.78           C  
ATOM    477  CZ  PHE A  63       9.039  -0.836  20.766  1.00 51.78           C  
ATOM    478  N   ASP A  64      12.102   1.370  14.352  1.00 52.47           N  
ATOM    479  CA  ASP A  64      12.812   2.184  13.375  1.00 52.47           C  
ATOM    480  C   ASP A  64      12.109   2.152  12.016  1.00 52.47           C  
ATOM    481  CB  ASP A  64      14.258   1.701  13.227  1.00 52.47           C  
ATOM    482  O   ASP A  64      11.945   1.087  11.422  1.00 52.47           O  
ATOM    483  CG  ASP A  64      15.172   2.740  12.594  1.00 52.47           C  
ATOM    484  OD1 ASP A  64      14.727   3.893  12.391  1.00 52.47           O  
ATOM    485  OD2 ASP A  64      16.344   2.404  12.305  1.00 52.47           O  
ATOM    486  N   SER A  65      10.930   2.707  11.898  1.00 42.34           N  
ATOM    487  CA  SER A  65      10.172   2.807  10.648  1.00 42.34           C  
ATOM    488  C   SER A  65      10.961   3.570   9.586  1.00 42.34           C  
ATOM    489  CB  SER A  65       8.828   3.492  10.891  1.00 42.34           C  
ATOM    490  O   SER A  65      11.586   4.586   9.883  1.00 42.34           O  
ATOM    491  OG  SER A  65       8.125   2.857  11.945  1.00 42.34           O  
ATOM    492  N   ALA A  66      11.664   2.904   8.688  1.00 48.88           N  
ATOM    493  CA  ALA A  66      12.164   3.342   7.383  1.00 48.88           C  
ATOM    494  C   ALA A  66      11.023   3.859   6.508  1.00 48.88           C  
ATOM    495  CB  ALA A  66      12.891   2.197   6.680  1.00 48.88           C  
ATOM    496  O   ALA A  66      10.719   3.277   5.461  1.00 48.88           O  
ATOM    497  N   SER A  67      10.062   4.691   7.074  1.00 48.50           N  
ATOM    498  CA  SER A  67       9.188   5.160   6.004  1.00 48.50           C  
ATOM    499  C   SER A  67       9.742   6.418   5.348  1.00 48.50           C  
ATOM    500  CB  SER A  67       7.781   5.434   6.539  1.00 48.50           C  
ATOM    501  O   SER A  67      10.266   7.301   6.031  1.00 48.50           O  
ATOM    502  OG  SER A  67       7.762   6.613   7.324  1.00 48.50           O  
ATOM    503  N   ASN A  68      10.586   6.305   4.344  1.00 46.44           N  
ATOM    504  CA  ASN A  68      10.891   7.484   3.537  1.00 46.44           C  
ATOM    505  C   ASN A  68       9.680   7.934   2.723  1.00 46.44           C  
ATOM    506  CB  ASN A  68      12.078   7.211   2.615  1.00 46.44           C  
ATOM    507  O   ASN A  68       9.836   8.531   1.655  1.00 46.44           O  
ATOM    508  CG  ASN A  68      13.398   7.137   3.367  1.00 46.44           C  
ATOM    509  ND2 ASN A  68      14.352   6.391   2.820  1.00 46.44           N  
ATOM    510  OD1 ASN A  68      13.555   7.746   4.426  1.00 46.44           O  
ATOM    511  N   ASP A  69       8.453   7.852   3.170  1.00 45.62           N  
ATOM    512  CA  ASP A  69       7.277   8.430   2.525  1.00 45.62           C  
ATOM    513  C   ASP A  69       7.031   9.859   3.012  1.00 45.62           C  
ATOM    514  CB  ASP A  69       6.039   7.570   2.787  1.00 45.62           C  
ATOM    515  O   ASP A  69       6.824  10.086   4.203  1.00 45.62           O  
ATOM    516  CG  ASP A  69       4.867   7.930   1.894  1.00 45.62           C  
ATOM    517  OD1 ASP A  69       4.945   8.938   1.160  1.00 45.62           O  
ATOM    518  OD2 ASP A  69       3.854   7.199   1.924  1.00 45.62           O  
ATOM    519  N   PRO A  70       7.559  10.828   2.309  1.00 53.75           N  
ATOM    520  CA  PRO A  70       7.324  12.211   2.717  1.00 53.75           C  
ATOM    521  C   PRO A  70       5.867  12.484   3.070  1.00 53.75           C  
ATOM    522  CB  PRO A  70       7.750  13.023   1.488  1.00 53.75           C  
ATOM    523  O   PRO A  70       5.578  13.344   3.908  1.00 53.75           O  
ATOM    524  CG  PRO A  70       8.055  11.992   0.445  1.00 53.75           C  
ATOM    525  CD  PRO A  70       7.961  10.633   1.072  1.00 53.75           C  
ATOM    526  N   LEU A  71       4.934  11.617   2.637  1.00 54.25           N  
ATOM    527  CA  LEU A  71       3.541  11.938   2.934  1.00 54.25           C  
ATOM    528  C   LEU A  71       3.078  11.234   4.203  1.00 54.25           C  
ATOM    529  CB  LEU A  71       2.639  11.547   1.760  1.00 54.25           C  
ATOM    530  O   LEU A  71       1.959  11.453   4.672  1.00 54.25           O  
ATOM    531  CG  LEU A  71       2.803  12.359   0.476  1.00 54.25           C  
ATOM    532  CD1 LEU A  71       2.010  11.719  -0.661  1.00 54.25           C  
ATOM    533  CD2 LEU A  71       2.361  13.805   0.698  1.00 54.25           C  
ATOM    534  N   THR A  72       4.008  10.422   4.754  1.00 48.97           N  
ATOM    535  CA  THR A  72       3.564   9.781   5.992  1.00 48.97           C  
ATOM    536  C   THR A  72       4.312  10.352   7.191  1.00 48.97           C  
ATOM    537  CB  THR A  72       3.764   8.258   5.934  1.00 48.97           C  
ATOM    538  O   THR A  72       5.328   9.797   7.617  1.00 48.97           O  
ATOM    539  CG2 THR A  72       2.527   7.559   5.371  1.00 48.97           C  
ATOM    540  OG1 THR A  72       4.887   7.957   5.098  1.00 48.97           O  
ATOM    541  N   SER A  73       4.738  11.680   7.141  1.00 43.38           N  
ATOM    542  CA  SER A  73       5.371  12.453   8.203  1.00 43.38           C  
ATOM    543  C   SER A  73       4.480  12.523   9.438  1.00 43.38           C  
ATOM    544  CB  SER A  73       5.695  13.867   7.719  1.00 43.38           C  
ATOM    545  O   SER A  73       3.500  13.266   9.461  1.00 43.38           O  
ATOM    546  OG  SER A  73       4.512  14.562   7.367  1.00 43.38           O  
ATOM    547  N   PHE A  74       3.709  11.523   9.789  1.00 46.19           N  
ATOM    548  CA  PHE A  74       3.203  11.695  11.148  1.00 46.19           C  
ATOM    549  C   PHE A  74       4.098  10.977  12.148  1.00 46.19           C  
ATOM    550  CB  PHE A  74       1.767  11.172  11.258  1.00 46.19           C  
ATOM    551  O   PHE A  74       4.543   9.852  11.898  1.00 46.19           O  
ATOM    552  CG  PHE A  74       0.824  11.781  10.250  1.00 46.19           C  
ATOM    553  CD1 PHE A  74       0.253  13.031  10.484  1.00 46.19           C  
ATOM    554  CD2 PHE A  74       0.508  11.109   9.078  1.00 46.19           C  
ATOM    555  CE1 PHE A  74      -0.620  13.594   9.555  1.00 46.19           C  
ATOM    556  CE2 PHE A  74      -0.364  11.672   8.148  1.00 46.19           C  
ATOM    557  CZ  PHE A  74      -0.928  12.914   8.391  1.00 46.19           C  
ATOM    558  N   SER A  75       5.094  11.672  12.602  1.00 39.56           N  
ATOM    559  CA  SER A  75       5.812  11.352  13.828  1.00 39.56           C  
ATOM    560  C   SER A  75       5.027  10.359  14.688  1.00 39.56           C  
ATOM    561  CB  SER A  75       6.105  12.617  14.633  1.00 39.56           C  
ATOM    562  O   SER A  75       3.844  10.570  14.953  1.00 39.56           O  
ATOM    563  OG  SER A  75       7.375  12.531  15.258  1.00 39.56           O  
ATOM    564  N   ILE A  76       5.090   9.094  14.438  1.00 45.19           N  
ATOM    565  CA  ILE A  76       4.465   8.102  15.305  1.00 45.19           C  
ATOM    566  C   ILE A  76       4.949   8.289  16.734  1.00 45.19           C  
ATOM    567  CB  ILE A  76       4.762   6.660  14.820  1.00 45.19           C  
ATOM    568  O   ILE A  76       5.844   7.570  17.203  1.00 45.19           O  
ATOM    569  CG1 ILE A  76       4.395   6.508  13.336  1.00 45.19           C  
ATOM    570  CG2 ILE A  76       4.012   5.637  15.680  1.00 45.19           C  
ATOM    571  CD1 ILE A  76       4.887   5.215  12.711  1.00 45.19           C  
ATOM    572  N   ARG A  77       5.402   9.508  17.078  1.00 48.75           N  
ATOM    573  CA  ARG A  77       5.578   9.594  18.516  1.00 48.75           C  
ATOM    574  C   ARG A  77       4.246   9.797  19.234  1.00 48.75           C  
ATOM    575  CB  ARG A  77       6.543  10.727  18.875  1.00 48.75           C  
ATOM    576  O   ARG A  77       3.598  10.828  19.047  1.00 48.75           O  
ATOM    577  CG  ARG A  77       7.867  10.250  19.453  1.00 48.75           C  
ATOM    578  CD  ARG A  77       8.820  11.406  19.703  1.00 48.75           C  
ATOM    579  NE  ARG A  77      10.070  10.953  20.328  1.00 48.75           N  
ATOM    580  NH1 ARG A  77      11.211  12.922  19.953  1.00 48.75           N  
ATOM    581  NH2 ARG A  77      12.250  11.172  21.016  1.00 48.75           N  
ATOM    582  CZ  ARG A  77      11.172  11.688  20.422  1.00 48.75           C  
ATOM    583  N   SER A  78       3.141   9.094  19.000  1.00 46.94           N  
ATOM    584  CA  SER A  78       2.082   9.219  19.984  1.00 46.94           C  
ATOM    585  C   SER A  78       2.570   8.781  21.375  1.00 46.94           C  
ATOM    586  CB  SER A  78       0.863   8.391  19.578  1.00 46.94           C  
ATOM    587  O   SER A  78       3.350   7.836  21.484  1.00 46.94           O  
ATOM    588  OG  SER A  78       1.259   7.121  19.094  1.00 46.94           O  
ATOM    589  N   ASN A  79       3.268   9.688  22.156  1.00 45.38           N  
ATOM    590  CA  ASN A  79       3.465   9.578  23.594  1.00 45.38           C  
ATOM    591  C   ASN A  79       2.797   8.328  24.156  1.00 45.38           C  
ATOM    592  CB  ASN A  79       2.939  10.828  24.312  1.00 45.38           C  
ATOM    593  O   ASN A  79       1.596   8.125  23.984  1.00 45.38           O  
ATOM    594  CG  ASN A  79       3.783  12.062  24.031  1.00 45.38           C  
ATOM    595  ND2 ASN A  79       3.137  13.211  23.922  1.00 45.38           N  
ATOM    596  OD1 ASN A  79       5.008  11.969  23.906  1.00 45.38           O  
ATOM    597  N   ALA A  80       3.205   7.082  23.844  1.00 44.72           N  
ATOM    598  CA  ALA A  80       2.770   5.961  24.672  1.00 44.72           C  
ATOM    599  C   ALA A  80       2.602   6.391  26.125  1.00 44.72           C  
ATOM    600  CB  ALA A  80       3.766   4.809  24.562  1.00 44.72           C  
ATOM    601  O   ALA A  80       3.494   7.016  26.703  1.00 44.72           O  
ATOM    602  N   VAL A  81       1.620   7.238  26.484  1.00 44.59           N  
ATOM    603  CA  VAL A  81       1.145   7.445  27.844  1.00 44.59           C  
ATOM    604  C   VAL A  81       1.477   6.227  28.703  1.00 44.59           C  
ATOM    605  CB  VAL A  81      -0.375   7.723  27.875  1.00 44.59           C  
ATOM    606  O   VAL A  81       1.217   5.090  28.297  1.00 44.59           O  
ATOM    607  CG1 VAL A  81      -0.872   7.832  29.328  1.00 44.59           C  
ATOM    608  CG2 VAL A  81      -0.702   9.000  27.109  1.00 44.59           C  
ATOM    609  N   LYS A  82       2.750   6.020  29.156  1.00 41.44           N  
ATOM    610  CA  LYS A  82       3.049   5.062  30.219  1.00 41.44           C  
ATOM    611  C   LYS A  82       2.139   5.273  31.422  1.00 41.44           C  
ATOM    612  CB  LYS A  82       4.516   5.172  30.641  1.00 41.44           C  
ATOM    613  O   LYS A  82       1.940   6.406  31.859  1.00 41.44           O  
ATOM    614  CG  LYS A  82       5.500   4.672  29.594  1.00 41.44           C  
ATOM    615  CD  LYS A  82       6.934   4.711  30.109  1.00 41.44           C  
ATOM    616  CE  LYS A  82       7.730   3.506  29.641  1.00 41.44           C  
ATOM    617  NZ  LYS A  82       9.203   3.771  29.656  1.00 41.44           N  
ATOM    618  N   THR A  83       0.958   4.762  31.516  1.00 42.56           N  
ATOM    619  CA  THR A  83       0.174   4.695  32.750  1.00 42.56           C  
ATOM    620  C   THR A  83       0.954   3.982  33.844  1.00 42.56           C  
ATOM    621  CB  THR A  83      -1.169   3.979  32.500  1.00 42.56           C  
ATOM    622  O   THR A  83       1.723   3.059  33.562  1.00 42.56           O  
ATOM    623  CG2 THR A  83      -1.957   4.637  31.375  1.00 42.56           C  
ATOM    624  OG1 THR A  83      -0.919   2.609  32.156  1.00 42.56           O  
ATOM    625  N   ASN A  84       1.683   4.730  34.719  1.00 43.69           N  
ATOM    626  CA  ASN A  84       2.209   4.371  36.031  1.00 43.69           C  
ATOM    627  C   ASN A  84       1.260   3.441  36.781  1.00 43.69           C  
ATOM    628  CB  ASN A  84       2.490   5.625  36.875  1.00 43.69           C  
ATOM    629  O   ASN A  84       0.040   3.604  36.719  1.00 43.69           O  
ATOM    630  CG  ASN A  84       3.490   6.551  36.219  1.00 43.69           C  
ATOM    631  ND2 ASN A  84       3.283   7.852  36.375  1.00 43.69           N  
ATOM    632  OD1 ASN A  84       4.441   6.102  35.562  1.00 43.69           O  
ATOM    633  N   ALA A  85       1.392   2.092  36.688  1.00 53.62           N  
ATOM    634  CA  ALA A  85       0.814   0.987  37.438  1.00 53.62           C  
ATOM    635  C   ALA A  85       0.419   1.438  38.844  1.00 53.62           C  
ATOM    636  CB  ALA A  85       1.797  -0.179  37.531  1.00 53.62           C  
ATOM    637  O   ALA A  85      -0.218   0.687  39.594  1.00 53.62           O  
ATOM    638  N   ASP A  86       0.545   2.689  39.188  1.00 49.19           N  
ATOM    639  CA  ASP A  86       0.117   2.930  40.562  1.00 49.19           C  
ATOM    640  C   ASP A  86      -1.202   3.699  40.594  1.00 49.19           C  
ATOM    641  CB  ASP A  86       1.194   3.695  41.344  1.00 49.19           C  
ATOM    642  O   ASP A  86      -1.786   3.889  41.688  1.00 49.19           O  
ATOM    643  CG  ASP A  86       1.317   3.252  42.781  1.00 49.19           C  
ATOM    644  OD1 ASP A  86       0.667   2.258  43.188  1.00 49.19           O  
ATOM    645  OD2 ASP A  86       2.068   3.904  43.531  1.00 49.19           O  
ATOM    646  N   ALA A  87      -1.841   3.793  39.562  1.00 43.78           N  
ATOM    647  CA  ALA A  87      -3.189   4.324  39.750  1.00 43.78           C  
ATOM    648  C   ALA A  87      -4.230   3.395  39.125  1.00 43.78           C  
ATOM    649  CB  ALA A  87      -3.301   5.719  39.156  1.00 43.78           C  
ATOM    650  O   ALA A  87      -4.359   3.320  37.906  1.00 43.78           O  
ATOM    651  N   GLY A  88      -4.141   2.078  39.406  1.00 33.84           N  
ATOM    652  CA  GLY A  88      -5.051   0.943  39.438  1.00 33.84           C  
ATOM    653  C   GLY A  88      -6.504   1.344  39.594  1.00 33.84           C  
ATOM    654  O   GLY A  88      -6.832   2.154  40.469  1.00 33.84           O  
ATOM    655  N   VAL A  89      -7.270   1.822  38.562  1.00 41.59           N  
ATOM    656  CA  VAL A  89      -8.719   1.828  38.688  1.00 41.59           C  
ATOM    657  C   VAL A  89      -9.266   0.413  38.500  1.00 41.59           C  
ATOM    658  CB  VAL A  89      -9.391   2.791  37.688  1.00 41.59           C  
ATOM    659  O   VAL A  89      -8.938  -0.261  37.531  1.00 41.59           O  
ATOM    660  CG1 VAL A  89     -10.891   2.889  37.938  1.00 41.59           C  
ATOM    661  CG2 VAL A  89      -8.742   4.172  37.750  1.00 41.59           C  
ATOM    662  N   SER A  90      -9.297  -0.367  39.594  1.00 38.44           N  
ATOM    663  CA  SER A  90     -10.031  -1.566  39.969  1.00 38.44           C  
ATOM    664  C   SER A  90     -11.281  -1.755  39.125  1.00 38.44           C  
ATOM    665  CB  SER A  90     -10.422  -1.499  41.469  1.00 38.44           C  
ATOM    666  O   SER A  90     -12.047  -0.811  38.906  1.00 38.44           O  
ATOM    667  OG  SER A  90      -9.945  -2.635  42.156  1.00 38.44           O  
ATOM    668  N   MET A  91     -11.273  -2.541  38.031  1.00 44.56           N  
ATOM    669  CA  MET A  91     -12.352  -3.018  37.188  1.00 44.56           C  
ATOM    670  C   MET A  91     -13.234  -4.023  37.906  1.00 44.56           C  
ATOM    671  CB  MET A  91     -11.789  -3.652  35.906  1.00 44.56           C  
ATOM    672  O   MET A  91     -12.805  -5.145  38.188  1.00 44.56           O  
ATOM    673  CG  MET A  91     -11.602  -2.670  34.750  1.00 44.56           C  
ATOM    674  SD  MET A  91     -11.867  -3.445  33.125  1.00 44.56           S  
ATOM    675  CE  MET A  91     -12.055  -5.184  33.594  1.00 44.56           C  
ATOM    676  N   ASP A  92     -13.633  -3.715  39.188  1.00 36.38           N  
ATOM    677  CA  ASP A  92     -14.742  -4.516  39.688  1.00 36.38           C  
ATOM    678  C   ASP A  92     -15.891  -3.623  40.188  1.00 36.38           C  
ATOM    679  CB  ASP A  92     -14.281  -5.426  40.844  1.00 36.38           C  
ATOM    680  O   ASP A  92     -15.781  -2.959  41.219  1.00 36.38           O  
ATOM    681  CG  ASP A  92     -13.641  -6.711  40.344  1.00 36.38           C  
ATOM    682  OD1 ASP A  92     -13.797  -7.051  39.156  1.00 36.38           O  
ATOM    683  OD2 ASP A  92     -12.977  -7.395  41.156  1.00 36.38           O  
ATOM    684  N   SER A  93     -16.500  -2.775  39.344  1.00 33.06           N  
ATOM    685  CA  SER A  93     -17.844  -2.379  39.750  1.00 33.06           C  
ATOM    686  C   SER A  93     -18.875  -2.818  38.719  1.00 33.06           C  
ATOM    687  CB  SER A  93     -17.922  -0.864  39.969  1.00 33.06           C  
ATOM    688  O   SER A  93     -18.734  -2.561  37.531  1.00 33.06           O  
ATOM    689  OG  SER A  93     -17.266  -0.479  41.156  1.00 33.06           O  
ATOM    690  N   SER A  94     -19.375  -4.012  38.875  1.00 33.12           N  
ATOM    691  CA  SER A  94     -20.719  -4.547  39.062  1.00 33.12           C  
ATOM    692  C   SER A  94     -21.672  -3.473  39.562  1.00 33.12           C  
ATOM    693  CB  SER A  94     -20.703  -5.723  40.062  1.00 33.12           C  
ATOM    694  O   SER A  94     -21.328  -2.684  40.438  1.00 33.12           O  
ATOM    695  OG  SER A  94     -20.531  -5.266  41.375  1.00 33.12           O  
ATOM    696  N   ALA A  95     -22.531  -2.902  38.656  1.00 34.12           N  
ATOM    697  CA  ALA A  95     -23.984  -2.795  38.781  1.00 34.12           C  
ATOM    698  C   ALA A  95     -24.469  -1.424  38.344  1.00 34.12           C  
ATOM    699  CB  ALA A  95     -24.422  -3.062  40.219  1.00 34.12           C  
ATOM    700  O   ALA A  95     -23.953  -0.396  38.750  1.00 34.12           O  
ATOM    701  N   GLN A  96     -25.016  -1.319  37.094  1.00 35.12           N  
ATOM    702  CA  GLN A  96     -26.359  -0.762  36.906  1.00 35.12           C  
ATOM    703  C   GLN A  96     -26.422   0.113  35.656  1.00 35.12           C  
ATOM    704  CB  GLN A  96     -26.781   0.045  38.125  1.00 35.12           C  
ATOM    705  O   GLN A  96     -25.594   1.012  35.469  1.00 35.12           O  
ATOM    706  CG  GLN A  96     -28.281   0.125  38.344  1.00 35.12           C  
ATOM    707  CD  GLN A  96     -28.797  -0.844  39.375  1.00 35.12           C  
ATOM    708  NE2 GLN A  96     -30.078  -1.189  39.312  1.00 35.12           N  
ATOM    709  OE1 GLN A  96     -28.031  -1.278  40.250  1.00 35.12           O  
ATOM    710  N   SER A  97     -26.984  -0.343  34.469  1.00 33.84           N  
ATOM    711  CA  SER A  97     -28.141   0.128  33.719  1.00 33.84           C  
ATOM    712  C   SER A  97     -27.734   0.550  32.312  1.00 33.84           C  
ATOM    713  CB  SER A  97     -28.812   1.298  34.438  1.00 33.84           C  
ATOM    714  O   SER A  97     -26.703   1.198  32.125  1.00 33.84           O  
ATOM    715  OG  SER A  97     -27.938   2.400  34.531  1.00 33.84           O  
ATOM    716  N   ARG A  98     -27.922  -0.283  31.312  1.00 33.72           N  
ATOM    717  CA  ARG A  98     -28.516  -0.198  29.984  1.00 33.72           C  
ATOM    718  C   ARG A  98     -28.203   1.141  29.328  1.00 33.72           C  
ATOM    719  CB  ARG A  98     -30.031  -0.396  30.078  1.00 33.72           C  
ATOM    720  O   ARG A  98     -28.531   2.199  29.875  1.00 33.72           O  
ATOM    721  CG  ARG A  98     -30.469  -1.853  30.156  1.00 33.72           C  
ATOM    722  CD  ARG A  98     -31.938  -2.025  29.828  1.00 33.72           C  
ATOM    723  NE  ARG A  98     -32.469  -3.291  30.344  1.00 33.72           N  
ATOM    724  NH1 ARG A  98     -34.500  -3.113  29.281  1.00 33.72           N  
ATOM    725  NH2 ARG A  98     -34.031  -4.941  30.594  1.00 33.72           N  
ATOM    726  CZ  ARG A  98     -33.656  -3.779  30.078  1.00 33.72           C  
ATOM    727  N   LEU A  99     -27.297   1.257  28.359  1.00 33.81           N  
ATOM    728  CA  LEU A  99     -27.547   2.020  27.141  1.00 33.81           C  
ATOM    729  C   LEU A  99     -27.188   1.205  25.906  1.00 33.81           C  
ATOM    730  CB  LEU A  99     -26.766   3.330  27.156  1.00 33.81           C  
ATOM    731  O   LEU A  99     -26.094   0.650  25.828  1.00 33.81           O  
ATOM    732  CG  LEU A  99     -27.281   4.434  28.078  1.00 33.81           C  
ATOM    733  CD1 LEU A  99     -26.172   5.406  28.438  1.00 33.81           C  
ATOM    734  CD2 LEU A  99     -28.453   5.164  27.422  1.00 33.81           C  
ATOM    735  N   SER A 100     -28.109   0.386  25.328  1.00 33.44           N  
ATOM    736  CA  SER A 100     -28.641   0.209  23.984  1.00 33.44           C  
ATOM    737  C   SER A 100     -27.891   1.059  22.969  1.00 33.44           C  
ATOM    738  CB  SER A 100     -30.125   0.564  23.953  1.00 33.44           C  
ATOM    739  O   SER A 100     -27.609   2.234  23.203  1.00 33.44           O  
ATOM    740  OG  SER A 100     -30.891  -0.476  23.344  1.00 33.44           O  
ATOM    741  N   SER A 101     -27.047   0.497  22.094  1.00 38.22           N  
ATOM    742  CA  SER A 101     -26.812   0.499  20.641  1.00 38.22           C  
ATOM    743  C   SER A 101     -26.078   1.757  20.203  1.00 38.22           C  
ATOM    744  CB  SER A 101     -28.141   0.389  19.891  1.00 38.22           C  
ATOM    745  O   SER A 101     -26.391   2.861  20.656  1.00 38.22           O  
ATOM    746  OG  SER A 101     -28.938   1.544  20.094  1.00 38.22           O  
ATOM    747  N   ASP A 102     -24.734   1.638  19.891  1.00 38.94           N  
ATOM    748  CA  ASP A 102     -24.250   2.141  18.625  1.00 38.94           C  
ATOM    749  C   ASP A 102     -22.734   1.952  18.500  1.00 38.94           C  
ATOM    750  CB  ASP A 102     -24.609   3.617  18.453  1.00 38.94           C  
ATOM    751  O   ASP A 102     -21.984   2.350  19.406  1.00 38.94           O  
ATOM    752  CG  ASP A 102     -25.562   3.861  17.297  1.00 38.94           C  
ATOM    753  OD1 ASP A 102     -25.719   2.971  16.438  1.00 38.94           O  
ATOM    754  OD2 ASP A 102     -26.172   4.953  17.250  1.00 38.94           O  
ATOM    755  N   ILE A 103     -22.203   0.778  18.094  1.00 44.03           N  
ATOM    756  CA  ILE A 103     -21.125   0.465  17.172  1.00 44.03           C  
ATOM    757  C   ILE A 103     -20.250   1.692  16.969  1.00 44.03           C  
ATOM    758  CB  ILE A 103     -21.688  -0.016  15.805  1.00 44.03           C  
ATOM    759  O   ILE A 103     -20.734   2.785  16.688  1.00 44.03           O  
ATOM    760  CG1 ILE A 103     -20.922  -1.263  15.336  1.00 44.03           C  
ATOM    761  CG2 ILE A 103     -21.594   1.103  14.766  1.00 44.03           C  
ATOM    762  CD1 ILE A 103     -21.562  -2.576  15.766  1.00 44.03           C  
ATOM    763  N   GLY A 104     -19.547   2.047  17.938  1.00 35.62           N  
ATOM    764  CA  GLY A 104     -18.438   2.949  18.203  1.00 35.62           C  
ATOM    765  C   GLY A 104     -17.484   3.088  17.031  1.00 35.62           C  
ATOM    766  O   GLY A 104     -16.766   2.148  16.688  1.00 35.62           O  
ATOM    767  N   CYS A 105     -18.000   3.445  15.820  1.00 42.41           N  
ATOM    768  CA  CYS A 105     -17.141   3.924  14.742  1.00 42.41           C  
ATOM    769  C   CYS A 105     -16.375   5.168  15.164  1.00 42.41           C  
ATOM    770  CB  CYS A 105     -17.984   4.230  13.492  1.00 42.41           C  
ATOM    771  O   CYS A 105     -16.906   6.031  15.859  1.00 42.41           O  
ATOM    772  SG  CYS A 105     -17.938   2.924  12.250  1.00 42.41           S  
ATOM    773  N   ASP A 106     -15.094   5.016  15.453  1.00 50.50           N  
ATOM    774  CA  ASP A 106     -13.961   5.930  15.586  1.00 50.50           C  
ATOM    775  C   ASP A 106     -14.188   7.199  14.766  1.00 50.50           C  
ATOM    776  CB  ASP A 106     -12.664   5.246  15.156  1.00 50.50           C  
ATOM    777  O   ASP A 106     -14.430   7.125  13.555  1.00 50.50           O  
ATOM    778  CG  ASP A 106     -11.453   5.723  15.945  1.00 50.50           C  
ATOM    779  OD1 ASP A 106     -11.625   6.477  16.922  1.00 50.50           O  
ATOM    780  OD2 ASP A 106     -10.320   5.348  15.570  1.00 50.50           O  
ATOM    781  N   GLN A 107     -15.016   8.109  15.148  1.00 41.25           N  
ATOM    782  CA  GLN A 107     -15.234   9.453  14.633  1.00 41.25           C  
ATOM    783  C   GLN A 107     -13.961  10.289  14.695  1.00 41.25           C  
ATOM    784  CB  GLN A 107     -16.359  10.156  15.414  1.00 41.25           C  
ATOM    785  O   GLN A 107     -13.289  10.328  15.727  1.00 41.25           O  
ATOM    786  CG  GLN A 107     -16.797  11.477  14.805  1.00 41.25           C  
ATOM    787  CD  GLN A 107     -18.078  12.008  15.414  1.00 41.25           C  
ATOM    788  NE2 GLN A 107     -18.781  12.867  14.680  1.00 41.25           N  
ATOM    789  OE1 GLN A 107     -18.438  11.648  16.547  1.00 41.25           O  
ATOM    790  N   MET A 108     -13.258  10.359  13.625  1.00 49.59           N  
ATOM    791  CA  MET A 108     -12.141  11.273  13.422  1.00 49.59           C  
ATOM    792  C   MET A 108     -12.609  12.586  12.805  1.00 49.59           C  
ATOM    793  CB  MET A 108     -11.078  10.625  12.531  1.00 49.59           C  
ATOM    794  O   MET A 108     -13.492  12.594  11.945  1.00 49.59           O  
ATOM    795  CG  MET A 108     -11.125   9.109  12.523  1.00 49.59           C  
ATOM    796  SD  MET A 108     -10.383   8.375  14.031  1.00 49.59           S  
ATOM    797  CE  MET A 108      -8.625   8.391  13.570  1.00 49.59           C  
ATOM    798  N   ASP A 109     -12.609  13.664  13.578  1.00 41.41           N  
ATOM    799  CA  ASP A 109     -12.898  15.078  13.320  1.00 41.41           C  
ATOM    800  C   ASP A 109     -11.719  15.758  12.641  1.00 41.41           C  
ATOM    801  CB  ASP A 109     -13.250  15.797  14.617  1.00 41.41           C  
ATOM    802  O   ASP A 109     -10.570  15.625  13.078  1.00 41.41           O  
ATOM    803  CG  ASP A 109     -14.750  15.836  14.891  1.00 41.41           C  
ATOM    804  OD1 ASP A 109     -15.539  15.562  13.969  1.00 41.41           O  
ATOM    805  OD2 ASP A 109     -15.133  16.141  16.047  1.00 41.41           O  
ATOM    806  N   PHE A 110     -11.734  15.930  11.312  1.00 45.50           N  
ATOM    807  CA  PHE A 110     -10.766  16.797  10.641  1.00 45.50           C  
ATOM    808  C   PHE A 110     -11.305  18.219  10.523  1.00 45.50           C  
ATOM    809  CB  PHE A 110     -10.422  16.234   9.258  1.00 45.50           C  
ATOM    810  O   PHE A 110     -12.492  18.422  10.289  1.00 45.50           O  
ATOM    811  CG  PHE A 110      -9.844  14.852   9.281  1.00 45.50           C  
ATOM    812  CD1 PHE A 110      -8.500  14.648   9.570  1.00 45.50           C  
ATOM    813  CD2 PHE A 110     -10.648  13.742   9.023  1.00 45.50           C  
ATOM    814  CE1 PHE A 110      -7.961  13.367   9.594  1.00 45.50           C  
ATOM    815  CE2 PHE A 110     -10.109  12.461   9.047  1.00 45.50           C  
ATOM    816  CZ  PHE A 110      -8.773  12.273   9.328  1.00 45.50           C  
ATOM    817  N   SER A 111     -10.656  19.172  11.266  1.00 40.41           N  
ATOM    818  CA  SER A 111     -10.930  20.609  11.141  1.00 40.41           C  
ATOM    819  C   SER A 111      -9.930  21.281  10.203  1.00 40.41           C  
ATOM    820  CB  SER A 111     -10.883  21.281  12.516  1.00 40.41           C  
ATOM    821  O   SER A 111      -8.727  21.000  10.266  1.00 40.41           O  
ATOM    822  OG  SER A 111      -9.570  21.281  13.031  1.00 40.41           O  
ATOM    823  N   LEU A 112     -10.359  21.547   8.961  1.00 45.16           N  
ATOM    824  CA  LEU A 112      -9.633  22.391   8.016  1.00 45.16           C  
ATOM    825  C   LEU A 112      -9.805  23.859   8.344  1.00 45.16           C  
ATOM    826  CB  LEU A 112     -10.102  22.109   6.586  1.00 45.16           C  
ATOM    827  O   LEU A 112     -10.930  24.344   8.500  1.00 45.16           O  
ATOM    828  CG  LEU A 112      -9.242  21.141   5.770  1.00 45.16           C  
ATOM    829  CD1 LEU A 112     -10.133  20.234   4.922  1.00 45.16           C  
ATOM    830  CD2 LEU A 112      -8.258  21.906   4.887  1.00 45.16           C  
ATOM    831  N   ASN A 113      -8.961  24.516   9.188  1.00 51.12           N  
ATOM    832  CA  ASN A 113      -8.992  25.922   9.570  1.00 51.12           C  
ATOM    833  C   ASN A 113      -8.469  26.828   8.453  1.00 51.12           C  
ATOM    834  CB  ASN A 113      -8.195  26.141  10.859  1.00 51.12           C  
ATOM    835  O   ASN A 113      -8.391  28.047   8.617  1.00 51.12           O  
ATOM    836  CG  ASN A 113      -8.961  25.750  12.102  1.00 51.12           C  
ATOM    837  ND2 ASN A 113      -8.672  26.406  13.219  1.00 51.12           N  
ATOM    838  OD1 ASN A 113      -9.812  24.859  12.062  1.00 51.12           O  
ATOM    839  N   LYS A 114      -8.891  26.500   7.168  1.00 48.06           N  
ATOM    840  CA  LYS A 114      -8.695  27.641   6.281  1.00 48.06           C  
ATOM    841  C   LYS A 114      -9.805  27.719   5.230  1.00 48.06           C  
ATOM    842  CB  LYS A 114      -7.332  27.578   5.598  1.00 48.06           C  
ATOM    843  O   LYS A 114     -10.039  26.750   4.504  1.00 48.06           O  
ATOM    844  CG  LYS A 114      -6.160  27.844   6.531  1.00 48.06           C  
ATOM    845  CD  LYS A 114      -4.844  27.922   5.770  1.00 48.06           C  
ATOM    846  CE  LYS A 114      -3.656  28.062   6.711  1.00 48.06           C  
ATOM    847  NZ  LYS A 114      -2.848  29.281   6.414  1.00 48.06           N  
ATOM    848  N   GLY A 115     -10.969  28.078   5.602  1.00 41.72           N  
ATOM    849  CA  GLY A 115     -12.289  28.359   5.051  1.00 41.72           C  
ATOM    850  C   GLY A 115     -12.250  29.375   3.928  1.00 41.72           C  
ATOM    851  O   GLY A 115     -11.547  30.391   4.016  1.00 41.72           O  
ATOM    852  N   ILE A 116     -12.031  28.922   2.635  1.00 47.47           N  
ATOM    853  CA  ILE A 116     -12.352  29.734   1.462  1.00 47.47           C  
ATOM    854  C   ILE A 116     -13.852  30.016   1.432  1.00 47.47           C  
ATOM    855  CB  ILE A 116     -11.914  29.031   0.156  1.00 47.47           C  
ATOM    856  O   ILE A 116     -14.672  29.109   1.646  1.00 47.47           O  
ATOM    857  CG1 ILE A 116     -10.422  28.703   0.203  1.00 47.47           C  
ATOM    858  CG2 ILE A 116     -12.250  29.891  -1.061  1.00 47.47           C  
ATOM    859  CD1 ILE A 116      -9.961  27.766  -0.906  1.00 47.47           C  
ATOM    860  N   LYS A 117     -14.352  31.188   1.885  1.00 42.44           N  
ATOM    861  CA  LYS A 117     -15.656  31.844   1.834  1.00 42.44           C  
ATOM    862  C   LYS A 117     -16.281  31.719   0.446  1.00 42.44           C  
ATOM    863  CB  LYS A 117     -15.547  33.312   2.225  1.00 42.44           C  
ATOM    864  O   LYS A 117     -15.727  32.219  -0.537  1.00 42.44           O  
ATOM    865  CG  LYS A 117     -16.844  33.906   2.762  1.00 42.44           C  
ATOM    866  CD  LYS A 117     -16.641  35.375   3.205  1.00 42.44           C  
ATOM    867  CE  LYS A 117     -17.938  35.969   3.744  1.00 42.44           C  
ATOM    868  NZ  LYS A 117     -17.922  37.438   3.689  1.00 42.44           N  
ATOM    869  N   ILE A 118     -16.859  30.578   0.154  1.00 50.09           N  
ATOM    870  CA  ILE A 118     -17.625  30.531  -1.087  1.00 50.09           C  
ATOM    871  C   ILE A 118     -19.125  30.656  -0.777  1.00 50.09           C  
ATOM    872  CB  ILE A 118     -17.344  29.250  -1.882  1.00 50.09           C  
ATOM    873  O   ILE A 118     -19.641  29.953   0.103  1.00 50.09           O  
ATOM    874  CG1 ILE A 118     -15.852  29.125  -2.186  1.00 50.09           C  
ATOM    875  CG2 ILE A 118     -18.172  29.203  -3.172  1.00 50.09           C  
ATOM    876  CD1 ILE A 118     -15.438  27.781  -2.766  1.00 50.09           C  
ATOM    877  N   ASP A 119     -19.719  31.859  -0.841  1.00 42.69           N  
ATOM    878  CA  ASP A 119     -21.141  32.188  -0.776  1.00 42.69           C  
ATOM    879  C   ASP A 119     -21.906  31.578  -1.947  1.00 42.69           C  
ATOM    880  CB  ASP A 119     -21.344  33.719  -0.761  1.00 42.69           C  
ATOM    881  O   ASP A 119     -21.734  32.000  -3.094  1.00 42.69           O  
ATOM    882  CG  ASP A 119     -21.203  34.312   0.627  1.00 42.69           C  
ATOM    883  OD1 ASP A 119     -21.438  33.594   1.626  1.00 42.69           O  
ATOM    884  OD2 ASP A 119     -20.859  35.500   0.723  1.00 42.69           O  
ATOM    885  N   ALA A 120     -21.938  30.250  -2.037  1.00 43.38           N  
ATOM    886  CA  ALA A 120     -22.938  29.672  -2.938  1.00 43.38           C  
ATOM    887  C   ALA A 120     -23.531  28.391  -2.352  1.00 43.38           C  
ATOM    888  CB  ALA A 120     -22.328  29.391  -4.305  1.00 43.38           C  
ATOM    889  O   ALA A 120     -22.844  27.625  -1.688  1.00 43.38           O  
ATOM    890  N   THR A 121     -24.797  28.484  -1.789  1.00 50.38           N  
ATOM    891  CA  THR A 121     -25.672  27.422  -1.316  1.00 50.38           C  
ATOM    892  C   THR A 121     -25.438  26.141  -2.092  1.00 50.38           C  
ATOM    893  CB  THR A 121     -27.156  27.844  -1.443  1.00 50.38           C  
ATOM    894  O   THR A 121     -25.703  26.062  -3.293  1.00 50.38           O  
ATOM    895  CG2 THR A 121     -27.531  28.859  -0.372  1.00 50.38           C  
ATOM    896  OG1 THR A 121     -27.375  28.422  -2.734  1.00 50.38           O  
ATOM    897  N   LEU A 122     -24.188  25.578  -2.062  1.00 45.78           N  
ATOM    898  CA  LEU A 122     -23.984  24.359  -2.854  1.00 45.78           C  
ATOM    899  C   LEU A 122     -24.172  23.125  -1.995  1.00 45.78           C  
ATOM    900  CB  LEU A 122     -22.594  24.359  -3.488  1.00 45.78           C  
ATOM    901  O   LEU A 122     -23.641  23.047  -0.886  1.00 45.78           O  
ATOM    902  CG  LEU A 122     -22.469  25.000  -4.871  1.00 45.78           C  
ATOM    903  CD1 LEU A 122     -21.156  25.750  -5.000  1.00 45.78           C  
ATOM    904  CD2 LEU A 122     -22.609  23.953  -5.965  1.00 45.78           C  
ATOM    905  N   ASP A 123     -25.422  22.609  -1.878  1.00 45.72           N  
ATOM    906  CA  ASP A 123     -25.750  21.266  -1.414  1.00 45.72           C  
ATOM    907  C   ASP A 123     -24.844  20.219  -2.072  1.00 45.72           C  
ATOM    908  CB  ASP A 123     -27.219  20.953  -1.694  1.00 45.72           C  
ATOM    909  O   ASP A 123     -24.828  20.094  -3.299  1.00 45.72           O  
ATOM    910  CG  ASP A 123     -28.094  21.000  -0.449  1.00 45.72           C  
ATOM    911  OD1 ASP A 123     -27.547  21.078   0.672  1.00 45.72           O  
ATOM    912  OD2 ASP A 123     -29.328  20.984  -0.592  1.00 45.72           O  
ATOM    913  N   SER A 124     -23.531  20.172  -1.688  1.00 45.84           N  
ATOM    914  CA  SER A 124     -22.641  19.234  -2.357  1.00 45.84           C  
ATOM    915  C   SER A 124     -22.750  17.844  -1.751  1.00 45.84           C  
ATOM    916  CB  SER A 124     -21.188  19.719  -2.277  1.00 45.84           C  
ATOM    917  O   SER A 124     -22.859  17.688  -0.532  1.00 45.84           O  
ATOM    918  OG  SER A 124     -21.031  20.953  -2.963  1.00 45.84           O  
ATOM    919  N   SER A 125     -23.391  16.891  -2.406  1.00 46.44           N  
ATOM    920  CA  SER A 125     -23.359  15.445  -2.188  1.00 46.44           C  
ATOM    921  C   SER A 125     -22.359  14.758  -3.113  1.00 46.44           C  
ATOM    922  CB  SER A 125     -24.766  14.852  -2.396  1.00 46.44           C  
ATOM    923  O   SER A 125     -22.172  15.195  -4.250  1.00 46.44           O  
ATOM    924  OG  SER A 125     -25.156  14.961  -3.754  1.00 46.44           O  
ATOM    925  N   ILE A 126     -21.266  14.219  -2.518  1.00 44.38           N  
ATOM    926  CA  ILE A 126     -20.219  13.453  -3.186  1.00 44.38           C  
ATOM    927  C   ILE A 126     -20.625  11.984  -3.254  1.00 44.38           C  
ATOM    928  CB  ILE A 126     -18.859  13.594  -2.463  1.00 44.38           C  
ATOM    929  O   ILE A 126     -20.938  11.367  -2.230  1.00 44.38           O  
ATOM    930  CG1 ILE A 126     -18.453  15.070  -2.393  1.00 44.38           C  
ATOM    931  CG2 ILE A 126     -17.797  12.758  -3.162  1.00 44.38           C  
ATOM    932  CD1 ILE A 126     -17.297  15.344  -1.439  1.00 44.38           C  
ATOM    933  N   SER A 127     -21.203  11.508  -4.395  1.00 40.47           N  
ATOM    934  CA  SER A 127     -21.484  10.109  -4.703  1.00 40.47           C  
ATOM    935  C   SER A 127     -20.438   9.531  -5.648  1.00 40.47           C  
ATOM    936  CB  SER A 127     -22.891   9.969  -5.320  1.00 40.47           C  
ATOM    937  O   SER A 127     -20.047  10.180  -6.621  1.00 40.47           O  
ATOM    938  OG  SER A 127     -22.875  10.352  -6.684  1.00 40.47           O  
ATOM    939  N   ILE A 128     -19.562   8.672  -5.129  1.00 41.34           N  
ATOM    940  CA  ILE A 128     -18.516   7.922  -5.797  1.00 41.34           C  
ATOM    941  C   ILE A 128     -19.078   6.641  -6.395  1.00 41.34           C  
ATOM    942  CB  ILE A 128     -17.359   7.590  -4.824  1.00 41.34           C  
ATOM    943  O   ILE A 128     -19.703   5.836  -5.688  1.00 41.34           O  
ATOM    944  CG1 ILE A 128     -16.812   8.867  -4.184  1.00 41.34           C  
ATOM    945  CG2 ILE A 128     -16.250   6.820  -5.543  1.00 41.34           C  
ATOM    946  CD1 ILE A 128     -15.852   8.625  -3.025  1.00 41.34           C  
ATOM    947  N   SER A 129     -19.422   6.582  -7.680  1.00 39.91           N  
ATOM    948  CA  SER A 129     -19.766   5.375  -8.422  1.00 39.91           C  
ATOM    949  C   SER A 129     -18.656   4.953  -9.367  1.00 39.91           C  
ATOM    950  CB  SER A 129     -21.062   5.598  -9.211  1.00 39.91           C  
ATOM    951  O   SER A 129     -18.000   5.801  -9.977  1.00 39.91           O  
ATOM    952  OG  SER A 129     -20.953   6.742 -10.039  1.00 39.91           O  
ATOM    953  N   THR A 130     -18.062   3.777  -9.172  1.00 38.62           N  
ATOM    954  CA  THR A 130     -17.031   3.092  -9.953  1.00 38.62           C  
ATOM    955  C   THR A 130     -17.672   2.254 -11.062  1.00 38.62           C  
ATOM    956  CB  THR A 130     -16.172   2.189  -9.055  1.00 38.62           C  
ATOM    957  O   THR A 130     -18.656   1.563 -10.836  1.00 38.62           O  
ATOM    958  CG2 THR A 130     -15.445   3.006  -7.988  1.00 38.62           C  
ATOM    959  OG1 THR A 130     -17.000   1.217  -8.414  1.00 38.62           O  
ATOM    960  N   THR A 131     -17.719   2.736 -12.336  1.00 40.38           N  
ATOM    961  CA  THR A 131     -18.047   1.926 -13.500  1.00 40.38           C  
ATOM    962  C   THR A 131     -16.797   1.324 -14.117  1.00 40.38           C  
ATOM    963  CB  THR A 131     -18.797   2.752 -14.555  1.00 40.38           C  
ATOM    964  O   THR A 131     -15.766   1.996 -14.219  1.00 40.38           O  
ATOM    965  CG2 THR A 131     -20.156   3.209 -14.031  1.00 40.38           C  
ATOM    966  OG1 THR A 131     -18.016   3.902 -14.898  1.00 40.38           O  
ATOM    967  N   SER A 132     -16.547  -0.036 -13.953  1.00 40.25           N  
ATOM    968  CA  SER A 132     -15.578  -0.985 -14.484  1.00 40.25           C  
ATOM    969  C   SER A 132     -15.773  -1.199 -15.984  1.00 40.25           C  
ATOM    970  CB  SER A 132     -15.680  -2.324 -13.750  1.00 40.25           C  
ATOM    971  O   SER A 132     -16.875  -1.476 -16.438  1.00 40.25           O  
ATOM    972  OG  SER A 132     -17.016  -2.807 -13.773  1.00 40.25           O  
ATOM    973  N   LYS A 133     -15.227  -0.376 -16.891  1.00 36.16           N  
ATOM    974  CA  LYS A 133     -15.094  -0.654 -18.328  1.00 36.16           C  
ATOM    975  C   LYS A 133     -13.930  -1.602 -18.594  1.00 36.16           C  
ATOM    976  CB  LYS A 133     -14.898   0.645 -19.109  1.00 36.16           C  
ATOM    977  O   LYS A 133     -12.820  -1.396 -18.078  1.00 36.16           O  
ATOM    978  CG  LYS A 133     -16.125   1.559 -19.094  1.00 36.16           C  
ATOM    979  CD  LYS A 133     -16.188   2.410 -20.359  1.00 36.16           C  
ATOM    980  CE  LYS A 133     -17.453   3.270 -20.375  1.00 36.16           C  
ATOM    981  NZ  LYS A 133     -17.469   4.176 -21.562  1.00 36.16           N  
ATOM    982  N   LYS A 134     -14.180  -2.891 -18.781  1.00 33.66           N  
ATOM    983  CA  LYS A 134     -13.586  -4.082 -19.375  1.00 33.66           C  
ATOM    984  C   LYS A 134     -13.008  -3.773 -20.750  1.00 33.66           C  
ATOM    985  CB  LYS A 134     -14.617  -5.203 -19.484  1.00 33.66           C  
ATOM    986  O   LYS A 134     -13.734  -3.344 -21.656  1.00 33.66           O  
ATOM    987  CG  LYS A 134     -14.773  -6.023 -18.203  1.00 33.66           C  
ATOM    988  CD  LYS A 134     -15.641  -7.254 -18.438  1.00 33.66           C  
ATOM    989  CE  LYS A 134     -15.844  -8.047 -17.156  1.00 33.66           C  
ATOM    990  NZ  LYS A 134     -16.734  -9.227 -17.359  1.00 33.66           N  
ATOM    991  N   GLU A 135     -11.867  -3.150 -20.906  1.00 34.69           N  
ATOM    992  CA  GLU A 135     -11.156  -2.988 -22.172  1.00 34.69           C  
ATOM    993  C   GLU A 135     -10.172  -4.137 -22.391  1.00 34.69           C  
ATOM    994  CB  GLU A 135     -10.414  -1.649 -22.203  1.00 34.69           C  
ATOM    995  O   GLU A 135      -9.391  -4.473 -21.516  1.00 34.69           O  
ATOM    996  CG  GLU A 135     -11.289  -0.472 -22.609  1.00 34.69           C  
ATOM    997  CD  GLU A 135     -10.508   0.819 -22.797  1.00 34.69           C  
ATOM    998  OE1 GLU A 135     -11.086   1.812 -23.281  1.00 34.69           O  
ATOM    999  OE2 GLU A 135      -9.305   0.836 -22.438  1.00 34.69           O  
ATOM   1000  N   LYS A 136     -10.508  -5.211 -23.188  1.00 33.25           N  
ATOM   1001  CA  LYS A 136     -10.000  -6.102 -24.219  1.00 33.25           C  
ATOM   1002  C   LYS A 136      -9.000  -5.387 -25.125  1.00 33.25           C  
ATOM   1003  CB  LYS A 136     -11.156  -6.652 -25.062  1.00 33.25           C  
ATOM   1004  O   LYS A 136      -9.250  -4.273 -25.578  1.00 33.25           O  
ATOM   1005  CG  LYS A 136     -12.047  -7.641 -24.312  1.00 33.25           C  
ATOM   1006  CD  LYS A 136     -13.008  -8.352 -25.266  1.00 33.25           C  
ATOM   1007  CE  LYS A 136     -13.938  -9.289 -24.516  1.00 33.25           C  
ATOM   1008  NZ  LYS A 136     -14.875  -9.992 -25.438  1.00 33.25           N  
ATOM   1009  N   SER A 137      -7.680  -5.504 -24.938  1.00 35.97           N  
ATOM   1010  CA  SER A 137      -6.789  -5.359 -26.094  1.00 35.97           C  
ATOM   1011  C   SER A 137      -5.531  -6.207 -25.922  1.00 35.97           C  
ATOM   1012  CB  SER A 137      -6.406  -3.895 -26.281  1.00 35.97           C  
ATOM   1013  O   SER A 137      -4.914  -6.211 -24.859  1.00 35.97           O  
ATOM   1014  OG  SER A 137      -5.598  -3.436 -25.219  1.00 35.97           O  
ATOM   1015  N   LYS A 138      -5.457  -7.434 -26.547  1.00 30.89           N  
ATOM   1016  CA  LYS A 138      -4.727  -8.125 -27.594  1.00 30.89           C  
ATOM   1017  C   LYS A 138      -3.461  -7.367 -27.984  1.00 30.89           C  
ATOM   1018  CB  LYS A 138      -5.613  -8.320 -28.828  1.00 30.89           C  
ATOM   1019  O   LYS A 138      -3.514  -6.168 -28.266  1.00 30.89           O  
ATOM   1020  CG  LYS A 138      -6.742  -9.320 -28.625  1.00 30.89           C  
ATOM   1021  CD  LYS A 138      -7.453  -9.641 -29.938  1.00 30.89           C  
ATOM   1022  CE  LYS A 138      -8.594 -10.625 -29.719  1.00 30.89           C  
ATOM   1023  NZ  LYS A 138      -9.281 -10.953 -31.016  1.00 30.89           N  
ATOM   1024  N   GLN A 139      -2.246  -7.793 -27.547  1.00 35.38           N  
ATOM   1025  CA  GLN A 139      -1.055  -7.672 -28.375  1.00 35.38           C  
ATOM   1026  C   GLN A 139      -0.060  -8.789 -28.078  1.00 35.38           C  
ATOM   1027  CB  GLN A 139      -0.389  -6.312 -28.172  1.00 35.38           C  
ATOM   1028  O   GLN A 139       0.318  -9.000 -26.922  1.00 35.38           O  
ATOM   1029  CG  GLN A 139      -0.899  -5.230 -29.125  1.00 35.38           C  
ATOM   1030  CD  GLN A 139      -0.203  -3.898 -28.922  1.00 35.38           C  
ATOM   1031  NE2 GLN A 139      -0.568  -2.910 -29.734  1.00 35.38           N  
ATOM   1032  OE1 GLN A 139       0.657  -3.758 -28.047  1.00 35.38           O  
ATOM   1033  N   GLU A 140      -0.064  -9.922 -28.828  1.00 27.86           N  
ATOM   1034  CA  GLU A 140       0.688 -10.602 -29.875  1.00 27.86           C  
ATOM   1035  C   GLU A 140       2.146 -10.148 -29.891  1.00 27.86           C  
ATOM   1036  CB  GLU A 140       0.046 -10.352 -31.234  1.00 27.86           C  
ATOM   1037  O   GLU A 140       2.430  -8.953 -29.859  1.00 27.86           O  
ATOM   1038  CG  GLU A 140      -0.553 -11.594 -31.875  1.00 27.86           C  
ATOM   1039  CD  GLU A 140      -1.144 -11.336 -33.250  1.00 27.86           C  
ATOM   1040  OE1 GLU A 140      -1.644 -12.297 -33.875  1.00 27.86           O  
ATOM   1041  OE2 GLU A 140      -1.104 -10.172 -33.719  1.00 27.86           O  
ATOM   1042  N   TYR A 141       3.102 -11.102 -29.703  1.00 28.88           N  
ATOM   1043  CA  TYR A 141       4.098 -11.703 -30.578  1.00 28.88           C  
ATOM   1044  C   TYR A 141       5.496 -11.570 -29.984  1.00 28.88           C  
ATOM   1045  CB  TYR A 141       4.051 -11.055 -31.969  1.00 28.88           C  
ATOM   1046  O   TYR A 141       5.891 -10.492 -29.547  1.00 28.88           O  
ATOM   1047  CG  TYR A 141       3.064 -11.703 -32.906  1.00 28.88           C  
ATOM   1048  CD1 TYR A 141       3.410 -12.844 -33.625  1.00 28.88           C  
ATOM   1049  CD2 TYR A 141       1.788 -11.180 -33.062  1.00 28.88           C  
ATOM   1050  CE1 TYR A 141       2.508 -13.445 -34.500  1.00 28.88           C  
ATOM   1051  CE2 TYR A 141       0.876 -11.773 -33.938  1.00 28.88           C  
ATOM   1052  OH  TYR A 141       0.347 -13.492 -35.500  1.00 28.88           O  
ATOM   1053  CZ  TYR A 141       1.245 -12.898 -34.656  1.00 28.88           C  
ATOM   1054  N   LYS A 142       6.160 -12.727 -29.875  1.00 28.83           N  
ATOM   1055  CA  LYS A 142       7.254 -13.273 -30.672  1.00 28.83           C  
ATOM   1056  C   LYS A 142       8.414 -13.727 -29.781  1.00 28.83           C  
ATOM   1057  CB  LYS A 142       7.746 -12.242 -31.688  1.00 28.83           C  
ATOM   1058  O   LYS A 142       8.891 -12.961 -28.938  1.00 28.83           O  
ATOM   1059  CG  LYS A 142       6.762 -11.961 -32.812  1.00 28.83           C  
ATOM   1060  CD  LYS A 142       7.426 -12.094 -34.188  1.00 28.83           C  
ATOM   1061  CE  LYS A 142       6.449 -11.789 -35.312  1.00 28.83           C  
ATOM   1062  NZ  LYS A 142       7.113 -11.844 -36.656  1.00 28.83           N  
ATOM   1063  N   ASN A 143       8.547 -15.055 -29.703  1.00 34.66           N  
ATOM   1064  CA  ASN A 143       9.547 -16.047 -30.094  1.00 34.66           C  
ATOM   1065  C   ASN A 143      10.961 -15.523 -29.875  1.00 34.66           C  
ATOM   1066  CB  ASN A 143       9.352 -16.453 -31.547  1.00 34.66           C  
ATOM   1067  O   ASN A 143      11.281 -14.391 -30.250  1.00 34.66           O  
ATOM   1068  CG  ASN A 143       8.352 -17.594 -31.703  1.00 34.66           C  
ATOM   1069  ND2 ASN A 143       7.738 -17.672 -32.875  1.00 34.66           N  
ATOM   1070  OD1 ASN A 143       8.141 -18.375 -30.781  1.00 34.66           O  
ATOM   1071  N   LYS A 144      11.711 -16.203 -29.000  1.00 34.25           N  
ATOM   1072  CA  LYS A 144      13.055 -16.641 -29.391  1.00 34.25           C  
ATOM   1073  C   LYS A 144      13.906 -16.922 -28.156  1.00 34.25           C  
ATOM   1074  CB  LYS A 144      13.734 -15.586 -30.266  1.00 34.25           C  
ATOM   1075  O   LYS A 144      13.945 -16.125 -27.219  1.00 34.25           O  
ATOM   1076  CG  LYS A 144      13.250 -15.570 -31.703  1.00 34.25           C  
ATOM   1077  CD  LYS A 144      14.133 -14.703 -32.594  1.00 34.25           C  
ATOM   1078  CE  LYS A 144      13.625 -14.648 -34.000  1.00 34.25           C  
ATOM   1079  NZ  LYS A 144      14.445 -13.734 -34.875  1.00 34.25           N  
ATOM   1080  N   TYR A 145      14.180 -18.203 -27.844  1.00 43.91           N  
ATOM   1081  CA  TYR A 145      15.414 -18.969 -27.766  1.00 43.91           C  
ATOM   1082  C   TYR A 145      15.695 -19.422 -26.344  1.00 43.91           C  
ATOM   1083  CB  TYR A 145      16.594 -18.156 -28.297  1.00 43.91           C  
ATOM   1084  O   TYR A 145      15.664 -18.625 -25.406  1.00 43.91           O  
ATOM   1085  CG  TYR A 145      16.578 -17.953 -29.797  1.00 43.91           C  
ATOM   1086  CD1 TYR A 145      17.078 -18.938 -30.641  1.00 43.91           C  
ATOM   1087  CD2 TYR A 145      16.062 -16.797 -30.344  1.00 43.91           C  
ATOM   1088  CE1 TYR A 145      17.062 -18.766 -32.031  1.00 43.91           C  
ATOM   1089  CE2 TYR A 145      16.047 -16.609 -31.734  1.00 43.91           C  
ATOM   1090  OH  TYR A 145      16.531 -17.406 -33.906  1.00 43.91           O  
ATOM   1091  CZ  TYR A 145      16.547 -17.594 -32.562  1.00 43.91           C  
ATOM   1092  N   LYS A 146      15.445 -20.750 -26.031  1.00 39.75           N  
ATOM   1093  CA  LYS A 146      16.188 -21.922 -25.594  1.00 39.75           C  
ATOM   1094  C   LYS A 146      17.234 -21.547 -24.547  1.00 39.75           C  
ATOM   1095  CB  LYS A 146      16.859 -22.609 -26.781  1.00 39.75           C  
ATOM   1096  O   LYS A 146      18.109 -20.734 -24.797  1.00 39.75           O  
ATOM   1097  CG  LYS A 146      15.992 -23.688 -27.438  1.00 39.75           C  
ATOM   1098  CD  LYS A 146      16.766 -24.422 -28.516  1.00 39.75           C  
ATOM   1099  CE  LYS A 146      15.883 -25.453 -29.219  1.00 39.75           C  
ATOM   1100  NZ  LYS A 146      16.609 -26.172 -30.312  1.00 39.75           N  
ATOM   1101  N   LYS A 147      16.906 -21.719 -23.281  1.00 41.31           N  
ATOM   1102  CA  LYS A 147      17.797 -22.344 -22.312  1.00 41.31           C  
ATOM   1103  C   LYS A 147      17.000 -23.062 -21.219  1.00 41.31           C  
ATOM   1104  CB  LYS A 147      18.719 -21.297 -21.688  1.00 41.31           C  
ATOM   1105  O   LYS A 147      16.062 -22.500 -20.656  1.00 41.31           O  
ATOM   1106  CG  LYS A 147      19.812 -20.797 -22.609  1.00 41.31           C  
ATOM   1107  CD  LYS A 147      20.875 -20.000 -21.859  1.00 41.31           C  
ATOM   1108  CE  LYS A 147      21.922 -19.422 -22.797  1.00 41.31           C  
ATOM   1109  NZ  LYS A 147      22.891 -18.547 -22.078  1.00 41.31           N  
ATOM   1110  N   CYS A 148      16.672 -24.312 -21.453  1.00 39.12           N  
ATOM   1111  CA  CYS A 148      16.109 -25.375 -20.641  1.00 39.12           C  
ATOM   1112  C   CYS A 148      16.766 -25.422 -19.250  1.00 39.12           C  
ATOM   1113  CB  CYS A 148      16.297 -26.734 -21.328  1.00 39.12           C  
ATOM   1114  O   CYS A 148      17.969 -25.625 -19.141  1.00 39.12           O  
ATOM   1115  SG  CYS A 148      14.898 -27.859 -21.125  1.00 39.12           S  
ATOM   1116  N   TYR A 149      16.359 -24.562 -18.375  1.00 51.47           N  
ATOM   1117  CA  TYR A 149      16.734 -24.641 -16.969  1.00 51.47           C  
ATOM   1118  C   TYR A 149      15.867 -25.656 -16.234  1.00 51.47           C  
ATOM   1119  CB  TYR A 149      16.625 -23.281 -16.297  1.00 51.47           C  
ATOM   1120  O   TYR A 149      14.711 -25.891 -16.609  1.00 51.47           O  
ATOM   1121  CG  TYR A 149      17.625 -22.266 -16.797  1.00 51.47           C  
ATOM   1122  CD1 TYR A 149      18.922 -22.234 -16.297  1.00 51.47           C  
ATOM   1123  CD2 TYR A 149      17.281 -21.359 -17.797  1.00 51.47           C  
ATOM   1124  CE1 TYR A 149      19.844 -21.297 -16.750  1.00 51.47           C  
ATOM   1125  CE2 TYR A 149      18.203 -20.422 -18.266  1.00 51.47           C  
ATOM   1126  OH  TYR A 149      20.406 -19.484 -18.188  1.00 51.47           O  
ATOM   1127  CZ  TYR A 149      19.484 -20.406 -17.734  1.00 51.47           C  
ATOM   1128  N   PRO A 150      16.516 -26.484 -15.461  1.00 49.38           N  
ATOM   1129  CA  PRO A 150      15.867 -27.516 -14.641  1.00 49.38           C  
ATOM   1130  C   PRO A 150      14.641 -26.984 -13.906  1.00 49.38           C  
ATOM   1131  CB  PRO A 150      16.969 -27.922 -13.648  1.00 49.38           C  
ATOM   1132  O   PRO A 150      14.664 -25.875 -13.375  1.00 49.38           O  
ATOM   1133  CG  PRO A 150      18.141 -27.062 -14.008  1.00 49.38           C  
ATOM   1134  CD  PRO A 150      17.719 -26.109 -15.102  1.00 49.38           C  
ATOM   1135  N   LYS A 151      13.492 -27.406 -14.406  1.00 56.97           N  
ATOM   1136  CA  LYS A 151      12.094 -27.328 -13.984  1.00 56.97           C  
ATOM   1137  C   LYS A 151      11.953 -27.609 -12.492  1.00 56.97           C  
ATOM   1138  CB  LYS A 151      11.242 -28.312 -14.781  1.00 56.97           C  
ATOM   1139  O   LYS A 151      12.430 -28.625 -12.000  1.00 56.97           O  
ATOM   1140  CG  LYS A 151       9.773 -27.922 -14.891  1.00 56.97           C  
ATOM   1141  CD  LYS A 151       9.008 -28.859 -15.812  1.00 56.97           C  
ATOM   1142  CE  LYS A 151       7.531 -28.500 -15.883  1.00 56.97           C  
ATOM   1143  NZ  LYS A 151       6.797 -29.344 -16.859  1.00 56.97           N  
ATOM   1144  N   ILE A 152      12.242 -26.703 -11.656  1.00 54.06           N  
ATOM   1145  CA  ILE A 152      11.945 -26.906 -10.242  1.00 54.06           C  
ATOM   1146  C   ILE A 152      10.445 -27.141 -10.062  1.00 54.06           C  
ATOM   1147  CB  ILE A 152      12.398 -25.688  -9.398  1.00 54.06           C  
ATOM   1148  O   ILE A 152       9.625 -26.344 -10.508  1.00 54.06           O  
ATOM   1149  CG1 ILE A 152      13.891 -25.422  -9.617  1.00 54.06           C  
ATOM   1150  CG2 ILE A 152      12.102 -25.922  -7.914  1.00 54.06           C  
ATOM   1151  CD1 ILE A 152      14.367 -24.078  -9.062  1.00 54.06           C  
ATOM   1152  N   GLU A 153      10.047 -28.375 -10.203  1.00 49.06           N  
ATOM   1153  CA  GLU A 153       8.711 -28.828  -9.828  1.00 49.06           C  
ATOM   1154  C   GLU A 153       8.375 -28.422  -8.391  1.00 49.06           C  
ATOM   1155  CB  GLU A 153       8.586 -30.344  -9.984  1.00 49.06           C  
ATOM   1156  O   GLU A 153       9.117 -28.734  -7.461  1.00 49.06           O  
ATOM   1157  CG  GLU A 153       8.930 -30.844 -11.383  1.00 49.06           C  
ATOM   1158  CD  GLU A 153       7.973 -31.906 -11.891  1.00 49.06           C  
ATOM   1159  OE1 GLU A 153       8.055 -32.281 -13.078  1.00 49.06           O  
ATOM   1160  OE2 GLU A 153       7.133 -32.375 -11.086  1.00 49.06           O  
ATOM   1161  N   ALA A 154       8.172 -27.062  -8.148  1.00 57.78           N  
ATOM   1162  CA  ALA A 154       7.723 -26.656  -6.820  1.00 57.78           C  
ATOM   1163  C   ALA A 154       6.324 -27.203  -6.531  1.00 57.78           C  
ATOM   1164  CB  ALA A 154       7.746 -25.141  -6.688  1.00 57.78           C  
ATOM   1165  O   ALA A 154       5.402 -27.016  -7.328  1.00 57.78           O  
ATOM   1166  N   GLU A 155       6.176 -28.469  -6.352  1.00 44.53           N  
ATOM   1167  CA  GLU A 155       4.969 -29.000  -5.723  1.00 44.53           C  
ATOM   1168  C   GLU A 155       4.492 -28.094  -4.598  1.00 44.53           C  
ATOM   1169  CB  GLU A 155       5.219 -30.422  -5.191  1.00 44.53           C  
ATOM   1170  O   GLU A 155       5.215 -27.859  -3.627  1.00 44.53           O  
ATOM   1171  CG  GLU A 155       5.820 -31.359  -6.215  1.00 44.53           C  
ATOM   1172  CD  GLU A 155       5.992 -32.781  -5.695  1.00 44.53           C  
ATOM   1173  OE1 GLU A 155       6.535 -33.625  -6.430  1.00 44.53           O  
ATOM   1174  OE2 GLU A 155       5.574 -33.031  -4.543  1.00 44.53           O  
ATOM   1175  N   SER A 156       4.051 -26.844  -4.859  1.00 49.47           N  
ATOM   1176  CA  SER A 156       3.418 -25.844  -3.998  1.00 49.47           C  
ATOM   1177  C   SER A 156       2.369 -26.484  -3.094  1.00 49.47           C  
ATOM   1178  CB  SER A 156       2.775 -24.734  -4.836  1.00 49.47           C  
ATOM   1179  O   SER A 156       1.483 -27.203  -3.572  1.00 49.47           O  
ATOM   1180  OG  SER A 156       2.252 -23.719  -4.004  1.00 49.47           O  
ATOM   1181  N   ASP A 157       2.715 -27.203  -2.061  1.00 51.53           N  
ATOM   1182  CA  ASP A 157       1.831 -27.562  -0.957  1.00 51.53           C  
ATOM   1183  C   ASP A 157       0.711 -26.547  -0.793  1.00 51.53           C  
ATOM   1184  CB  ASP A 157       2.623 -27.688   0.346  1.00 51.53           C  
ATOM   1185  O   ASP A 157       0.973 -25.344  -0.666  1.00 51.53           O  
ATOM   1186  CG  ASP A 157       2.719 -29.125   0.847  1.00 51.53           C  
ATOM   1187  OD1 ASP A 157       2.080 -30.016   0.255  1.00 51.53           O  
ATOM   1188  OD2 ASP A 157       3.438 -29.359   1.843  1.00 51.53           O  
ATOM   1189  N   SER A 158      -0.142 -26.359  -1.811  1.00 52.22           N  
ATOM   1190  CA  SER A 158      -1.388 -25.625  -1.667  1.00 52.22           C  
ATOM   1191  C   SER A 158      -1.938 -25.734  -0.249  1.00 52.22           C  
ATOM   1192  CB  SER A 158      -2.432 -26.125  -2.666  1.00 52.22           C  
ATOM   1193  O   SER A 158      -3.143 -25.906  -0.056  1.00 52.22           O  
ATOM   1194  OG  SER A 158      -2.734 -27.484  -2.436  1.00 52.22           O  
ATOM   1195  N   ASP A 159      -1.055 -25.938   0.779  1.00 48.00           N  
ATOM   1196  CA  ASP A 159      -1.741 -25.984   2.066  1.00 48.00           C  
ATOM   1197  C   ASP A 159      -2.145 -24.578   2.525  1.00 48.00           C  
ATOM   1198  CB  ASP A 159      -0.856 -26.656   3.123  1.00 48.00           C  
ATOM   1199  O   ASP A 159      -1.350 -23.641   2.441  1.00 48.00           O  
ATOM   1200  CG  ASP A 159      -0.743 -28.156   2.941  1.00 48.00           C  
ATOM   1201  OD1 ASP A 159      -1.671 -28.766   2.377  1.00 48.00           O  
ATOM   1202  OD2 ASP A 159       0.283 -28.719   3.369  1.00 48.00           O  
ATOM   1203  N   GLU A 160      -3.307 -24.094   2.150  1.00 52.69           N  
ATOM   1204  CA  GLU A 160      -4.234 -23.156   2.777  1.00 52.69           C  
ATOM   1205  C   GLU A 160      -3.768 -22.766   4.176  1.00 52.69           C  
ATOM   1206  CB  GLU A 160      -5.641 -23.750   2.842  1.00 52.69           C  
ATOM   1207  O   GLU A 160      -3.553 -23.625   5.027  1.00 52.69           O  
ATOM   1208  CG  GLU A 160      -6.711 -22.766   3.307  1.00 52.69           C  
ATOM   1209  CD  GLU A 160      -8.125 -23.281   3.086  1.00 52.69           C  
ATOM   1210  OE1 GLU A 160      -9.086 -22.484   3.240  1.00 52.69           O  
ATOM   1211  OE2 GLU A 160      -8.281 -24.469   2.756  1.00 52.69           O  
ATOM   1212  N   TYR A 161      -2.588 -22.234   4.355  1.00 51.00           N  
ATOM   1213  CA  TYR A 161      -2.074 -21.656   5.594  1.00 51.00           C  
ATOM   1214  C   TYR A 161      -3.215 -21.172   6.484  1.00 51.00           C  
ATOM   1215  CB  TYR A 161      -1.118 -20.500   5.297  1.00 51.00           C  
ATOM   1216  O   TYR A 161      -4.113 -20.469   6.023  1.00 51.00           O  
ATOM   1217  CG  TYR A 161       0.337 -20.906   5.297  1.00 51.00           C  
ATOM   1218  CD1 TYR A 161       1.106 -20.812   6.453  1.00 51.00           C  
ATOM   1219  CD2 TYR A 161       0.946 -21.375   4.137  1.00 51.00           C  
ATOM   1220  CE1 TYR A 161       2.449 -21.172   6.457  1.00 51.00           C  
ATOM   1221  CE2 TYR A 161       2.287 -21.734   4.129  1.00 51.00           C  
ATOM   1222  OH  TYR A 161       4.359 -22.000   5.289  1.00 51.00           O  
ATOM   1223  CZ  TYR A 161       3.029 -21.641   5.289  1.00 51.00           C  
ATOM   1224  N   VAL A 162      -3.814 -22.047   7.359  1.00 50.28           N  
ATOM   1225  CA  VAL A 162      -4.715 -21.859   8.492  1.00 50.28           C  
ATOM   1226  C   VAL A 162      -4.164 -20.781   9.414  1.00 50.28           C  
ATOM   1227  CB  VAL A 162      -4.930 -23.172   9.273  1.00 50.28           C  
ATOM   1228  O   VAL A 162      -3.014 -20.859   9.852  1.00 50.28           O  
ATOM   1229  CG1 VAL A 162      -5.906 -22.969  10.430  1.00 50.28           C  
ATOM   1230  CG2 VAL A 162      -5.430 -24.281   8.344  1.00 50.28           C  
ATOM   1231  N   LEU A 163      -4.242 -19.453   9.094  1.00 48.75           N  
ATOM   1232  CA  LEU A 163      -4.059 -18.312   9.992  1.00 48.75           C  
ATOM   1233  C   LEU A 163      -4.383 -18.703  11.430  1.00 48.75           C  
ATOM   1234  CB  LEU A 163      -4.938 -17.141   9.555  1.00 48.75           C  
ATOM   1235  O   LEU A 163      -5.375 -19.375  11.688  1.00 48.75           O  
ATOM   1236  CG  LEU A 163      -4.566 -16.469   8.227  1.00 48.75           C  
ATOM   1237  CD1 LEU A 163      -5.609 -15.422   7.852  1.00 48.75           C  
ATOM   1238  CD2 LEU A 163      -3.180 -15.844   8.320  1.00 48.75           C  
ATOM   1239  N   ASP A 164      -3.375 -19.219  12.203  1.00 43.00           N  
ATOM   1240  CA  ASP A 164      -3.207 -19.266  13.656  1.00 43.00           C  
ATOM   1241  C   ASP A 164      -4.328 -18.516  14.367  1.00 43.00           C  
ATOM   1242  CB  ASP A 164      -1.850 -18.703  14.062  1.00 43.00           C  
ATOM   1243  O   ASP A 164      -4.574 -17.344  14.086  1.00 43.00           O  
ATOM   1244  CG  ASP A 164      -1.444 -19.078  15.477  1.00 43.00           C  
ATOM   1245  OD1 ASP A 164      -1.928 -20.094  15.992  1.00 43.00           O  
ATOM   1246  OD2 ASP A 164      -0.636 -18.328  16.078  1.00 43.00           O  
ATOM   1247  N   ASP A 165      -5.426 -19.266  14.711  1.00 41.91           N  
ATOM   1248  CA  ASP A 165      -6.652 -19.266  15.500  1.00 41.91           C  
ATOM   1249  C   ASP A 165      -6.434 -18.594  16.859  1.00 41.91           C  
ATOM   1250  CB  ASP A 165      -7.172 -20.688  15.695  1.00 41.91           C  
ATOM   1251  O   ASP A 165      -6.723 -19.188  17.906  1.00 41.91           O  
ATOM   1252  CG  ASP A 165      -7.656 -21.328  14.406  1.00 41.91           C  
ATOM   1253  OD1 ASP A 165      -8.180 -20.609  13.523  1.00 41.91           O  
ATOM   1254  OD2 ASP A 165      -7.520 -22.562  14.266  1.00 41.91           O  
ATOM   1255  N   SER A 166      -5.699 -17.469  17.016  1.00 41.91           N  
ATOM   1256  CA  SER A 166      -5.918 -16.781  18.281  1.00 41.91           C  
ATOM   1257  C   SER A 166      -7.082 -15.797  18.188  1.00 41.91           C  
ATOM   1258  CB  SER A 166      -4.652 -16.031  18.719  1.00 41.91           C  
ATOM   1259  O   SER A 166      -7.137 -14.977  17.281  1.00 41.91           O  
ATOM   1260  OG  SER A 166      -3.633 -16.953  19.078  1.00 41.91           O  
ATOM   1261  N   ASP A 167      -8.320 -16.250  18.219  1.00 47.00           N  
ATOM   1262  CA  ASP A 167      -9.516 -15.812  18.938  1.00 47.00           C  
ATOM   1263  C   ASP A 167     -10.742 -15.836  18.031  1.00 47.00           C  
ATOM   1264  CB  ASP A 167      -9.312 -14.414  19.516  1.00 47.00           C  
ATOM   1265  O   ASP A 167     -11.562 -14.922  18.062  1.00 47.00           O  
ATOM   1266  CG  ASP A 167      -9.328 -14.391  21.031  1.00 47.00           C  
ATOM   1267  OD1 ASP A 167      -9.711 -15.398  21.656  1.00 47.00           O  
ATOM   1268  OD2 ASP A 167      -8.953 -13.344  21.609  1.00 47.00           O  
ATOM   1269  N   SER A 168     -11.031 -16.969  17.312  1.00 43.47           N  
ATOM   1270  CA  SER A 168     -12.414 -17.000  16.859  1.00 43.47           C  
ATOM   1271  C   SER A 168     -12.852 -18.422  16.516  1.00 43.47           C  
ATOM   1272  CB  SER A 168     -12.602 -16.094  15.633  1.00 43.47           C  
ATOM   1273  O   SER A 168     -12.086 -19.188  15.922  1.00 43.47           O  
ATOM   1274  OG  SER A 168     -13.984 -15.914  15.352  1.00 43.47           O  
ATOM   1275  N   ASP A 169     -13.531 -19.141  17.516  1.00 48.06           N  
ATOM   1276  CA  ASP A 169     -14.273 -20.391  17.578  1.00 48.06           C  
ATOM   1277  C   ASP A 169     -15.070 -20.641  16.297  1.00 48.06           C  
ATOM   1278  CB  ASP A 169     -15.219 -20.391  18.797  1.00 48.06           C  
ATOM   1279  O   ASP A 169     -15.445 -21.766  16.000  1.00 48.06           O  
ATOM   1280  CG  ASP A 169     -14.773 -21.328  19.891  1.00 48.06           C  
ATOM   1281  OD1 ASP A 169     -13.875 -22.172  19.656  1.00 48.06           O  
ATOM   1282  OD2 ASP A 169     -15.328 -21.250  21.016  1.00 48.06           O  
ATOM   1283  N   ASP A 170     -14.508 -20.547  15.094  1.00 49.19           N  
ATOM   1284  CA  ASP A 170     -14.891 -21.266  13.883  1.00 49.19           C  
ATOM   1285  C   ASP A 170     -14.180 -20.703  12.664  1.00 49.19           C  
ATOM   1286  CB  ASP A 170     -16.406 -21.219  13.688  1.00 49.19           C  
ATOM   1287  O   ASP A 170     -14.828 -20.141  11.766  1.00 49.19           O  
ATOM   1288  CG  ASP A 170     -17.156 -22.156  14.617  1.00 49.19           C  
ATOM   1289  OD1 ASP A 170     -16.578 -23.172  15.062  1.00 49.19           O  
ATOM   1290  OD2 ASP A 170     -18.344 -21.891  14.898  1.00 49.19           O  
ATOM   1291  N   GLY A 171     -12.820 -20.500  12.766  1.00 49.22           N  
ATOM   1292  CA  GLY A 171     -11.641 -20.484  11.914  1.00 49.22           C  
ATOM   1293  C   GLY A 171     -11.969 -20.469  10.438  1.00 49.22           C  
ATOM   1294  O   GLY A 171     -11.109 -20.750   9.602  1.00 49.22           O  
ATOM   1295  N   LYS A 172     -13.031 -19.891   9.914  1.00 57.25           N  
ATOM   1296  CA  LYS A 172     -13.180 -19.656   8.477  1.00 57.25           C  
ATOM   1297  C   LYS A 172     -14.109 -18.484   8.211  1.00 57.25           C  
ATOM   1298  CB  LYS A 172     -13.719 -20.922   7.789  1.00 57.25           C  
ATOM   1299  O   LYS A 172     -15.180 -18.375   8.805  1.00 57.25           O  
ATOM   1300  CG  LYS A 172     -12.828 -22.141   7.941  1.00 57.25           C  
ATOM   1301  CD  LYS A 172     -13.414 -23.344   7.227  1.00 57.25           C  
ATOM   1302  CE  LYS A 172     -12.570 -24.594   7.465  1.00 57.25           C  
ATOM   1303  NZ  LYS A 172     -13.117 -25.781   6.734  1.00 57.25           N  
ATOM   1304  N   CYS A 173     -13.555 -17.359   8.195  1.00 59.81           N  
ATOM   1305  CA  CYS A 173     -14.422 -16.297   7.703  1.00 59.81           C  
ATOM   1306  C   CYS A 173     -15.109 -16.703   6.406  1.00 59.81           C  
ATOM   1307  CB  CYS A 173     -13.625 -15.008   7.480  1.00 59.81           C  
ATOM   1308  O   CYS A 173     -14.445 -17.000   5.414  1.00 59.81           O  
ATOM   1309  SG  CYS A 173     -14.633 -13.609   6.930  1.00 59.81           S  
ATOM   1310  N   LYS A 174     -16.219 -17.453   6.352  1.00 61.16           N  
ATOM   1311  CA  LYS A 174     -17.000 -18.031   5.266  1.00 61.16           C  
ATOM   1312  C   LYS A 174     -17.422 -16.969   4.258  1.00 61.16           C  
ATOM   1313  CB  LYS A 174     -18.234 -18.750   5.812  1.00 61.16           C  
ATOM   1314  O   LYS A 174     -17.391 -17.203   3.049  1.00 61.16           O  
ATOM   1315  CG  LYS A 174     -17.922 -20.062   6.520  1.00 61.16           C  
ATOM   1316  CD  LYS A 174     -19.188 -20.797   6.934  1.00 61.16           C  
ATOM   1317  CE  LYS A 174     -18.875 -22.078   7.707  1.00 61.16           C  
ATOM   1318  NZ  LYS A 174     -20.125 -22.828   8.062  1.00 61.16           N  
ATOM   1319  N   ASN A 175     -17.234 -15.641   4.434  1.00 61.62           N  
ATOM   1320  CA  ASN A 175     -17.703 -14.656   3.467  1.00 61.62           C  
ATOM   1321  C   ASN A 175     -17.047 -13.297   3.678  1.00 61.62           C  
ATOM   1322  CB  ASN A 175     -19.234 -14.523   3.541  1.00 61.62           C  
ATOM   1323  O   ASN A 175     -17.672 -12.258   3.439  1.00 61.62           O  
ATOM   1324  CG  ASN A 175     -19.953 -15.719   2.949  1.00 61.62           C  
ATOM   1325  ND2 ASN A 175     -20.688 -15.492   1.868  1.00 61.62           N  
ATOM   1326  OD1 ASN A 175     -19.844 -16.844   3.463  1.00 61.62           O  
ATOM   1327  N   CYS A 176     -15.719 -13.344   3.961  1.00 66.81           N  
ATOM   1328  CA  CYS A 176     -15.055 -12.070   4.191  1.00 66.81           C  
ATOM   1329  C   CYS A 176     -14.703 -11.391   2.873  1.00 66.81           C  
ATOM   1330  CB  CYS A 176     -13.789 -12.266   5.023  1.00 66.81           C  
ATOM   1331  O   CYS A 176     -14.148 -12.023   1.973  1.00 66.81           O  
ATOM   1332  SG  CYS A 176     -12.922 -10.727   5.406  1.00 66.81           S  
ATOM   1333  N   LYS A 177     -15.562 -10.383   2.594  1.00 70.94           N  
ATOM   1334  CA  LYS A 177     -15.383  -9.539   1.415  1.00 70.94           C  
ATOM   1335  C   LYS A 177     -13.906  -9.258   1.165  1.00 70.94           C  
ATOM   1336  CB  LYS A 177     -16.141  -8.227   1.570  1.00 70.94           C  
ATOM   1337  O   LYS A 177     -13.469  -9.172   0.014  1.00 70.94           O  
ATOM   1338  CG  LYS A 177     -17.656  -8.383   1.536  1.00 70.94           C  
ATOM   1339  CD  LYS A 177     -18.359  -7.031   1.625  1.00 70.94           C  
ATOM   1340  CE  LYS A 177     -19.875  -7.188   1.630  1.00 70.94           C  
ATOM   1341  NZ  LYS A 177     -20.578  -5.867   1.687  1.00 70.94           N  
ATOM   1342  N   TYR A 178     -13.117  -9.352   2.193  1.00 77.00           N  
ATOM   1343  CA  TYR A 178     -11.734  -8.906   2.047  1.00 77.00           C  
ATOM   1344  C   TYR A 178     -10.812 -10.086   1.771  1.00 77.00           C  
ATOM   1345  CB  TYR A 178     -11.273  -8.164   3.305  1.00 77.00           C  
ATOM   1346  O   TYR A 178      -9.656  -9.898   1.370  1.00 77.00           O  
ATOM   1347  CG  TYR A 178     -12.078  -6.926   3.611  1.00 77.00           C  
ATOM   1348  CD1 TYR A 178     -11.961  -5.777   2.830  1.00 77.00           C  
ATOM   1349  CD2 TYR A 178     -12.969  -6.902   4.684  1.00 77.00           C  
ATOM   1350  CE1 TYR A 178     -12.703  -4.637   3.111  1.00 77.00           C  
ATOM   1351  CE2 TYR A 178     -13.711  -5.766   4.973  1.00 77.00           C  
ATOM   1352  OH  TYR A 178     -14.312  -3.510   4.465  1.00 77.00           O  
ATOM   1353  CZ  TYR A 178     -13.570  -4.637   4.184  1.00 77.00           C  
ATOM   1354  N   LYS A 179     -11.320 -11.281   1.898  1.00 77.31           N  
ATOM   1355  CA  LYS A 179     -10.555 -12.500   1.679  1.00 77.31           C  
ATOM   1356  C   LYS A 179     -10.203 -12.672   0.204  1.00 77.31           C  
ATOM   1357  CB  LYS A 179     -11.336 -13.719   2.178  1.00 77.31           C  
ATOM   1358  O   LYS A 179      -9.055 -12.969  -0.135  1.00 77.31           O  
ATOM   1359  CG  LYS A 179     -10.547 -15.016   2.131  1.00 77.31           C  
ATOM   1360  CD  LYS A 179     -11.344 -16.188   2.709  1.00 77.31           C  
ATOM   1361  CE  LYS A 179     -10.562 -17.484   2.646  1.00 77.31           C  
ATOM   1362  NZ  LYS A 179     -11.367 -18.641   3.160  1.00 77.31           N  
ATOM   1363  N   LYS A 180     -11.180 -12.430  -0.579  1.00 77.50           N  
ATOM   1364  CA  LYS A 180     -10.969 -12.578  -2.016  1.00 77.50           C  
ATOM   1365  C   LYS A 180      -9.945 -11.555  -2.523  1.00 77.50           C  
ATOM   1366  CB  LYS A 180     -12.281 -12.422  -2.775  1.00 77.50           C  
ATOM   1367  O   LYS A 180      -9.078 -11.891  -3.328  1.00 77.50           O  
ATOM   1368  CG  LYS A 180     -12.203 -12.820  -4.242  1.00 77.50           C  
ATOM   1369  CD  LYS A 180     -13.562 -12.719  -4.922  1.00 77.50           C  
ATOM   1370  CE  LYS A 180     -13.469 -13.031  -6.410  1.00 77.50           C  
ATOM   1371  NZ  LYS A 180     -14.797 -12.953  -7.082  1.00 77.50           N  
ATOM   1372  N   LYS A 181     -10.117 -10.328  -1.950  1.00 80.69           N  
ATOM   1373  CA  LYS A 181      -9.203  -9.266  -2.367  1.00 80.69           C  
ATOM   1374  C   LYS A 181      -7.770  -9.570  -1.945  1.00 80.69           C  
ATOM   1375  CB  LYS A 181      -9.648  -7.918  -1.786  1.00 80.69           C  
ATOM   1376  O   LYS A 181      -6.836  -9.383  -2.727  1.00 80.69           O  
ATOM   1377  CG  LYS A 181     -10.844  -7.297  -2.502  1.00 80.69           C  
ATOM   1378  CD  LYS A 181     -11.148  -5.902  -1.972  1.00 80.69           C  
ATOM   1379  CE  LYS A 181     -12.367  -5.301  -2.648  1.00 80.69           C  
ATOM   1380  NZ  LYS A 181     -12.695  -3.951  -2.102  1.00 80.69           N  
ATOM   1381  N   TYR A 182      -7.660 -10.094  -0.795  1.00 83.56           N  
ATOM   1382  CA  TYR A 182      -6.336 -10.375  -0.253  1.00 83.56           C  
ATOM   1383  C   TYR A 182      -5.668 -11.523  -1.007  1.00 83.56           C  
ATOM   1384  CB  TYR A 182      -6.426 -10.719   1.238  1.00 83.56           C  
ATOM   1385  O   TYR A 182      -4.484 -11.445  -1.343  1.00 83.56           O  
ATOM   1386  CG  TYR A 182      -5.094 -11.055   1.865  1.00 83.56           C  
ATOM   1387  CD1 TYR A 182      -4.695 -12.375   2.037  1.00 83.56           C  
ATOM   1388  CD2 TYR A 182      -4.230 -10.047   2.289  1.00 83.56           C  
ATOM   1389  CE1 TYR A 182      -3.471 -12.688   2.615  1.00 83.56           C  
ATOM   1390  CE2 TYR A 182      -3.004 -10.352   2.869  1.00 83.56           C  
ATOM   1391  OH  TYR A 182      -1.419 -11.977   3.604  1.00 83.56           O  
ATOM   1392  CZ  TYR A 182      -2.633 -11.672   3.029  1.00 83.56           C  
ATOM   1393  N   PHE A 183      -6.414 -12.500  -1.316  1.00 82.81           N  
ATOM   1394  CA  PHE A 183      -5.875 -13.648  -2.025  1.00 82.81           C  
ATOM   1395  C   PHE A 183      -5.469 -13.273  -3.443  1.00 82.81           C  
ATOM   1396  CB  PHE A 183      -6.898 -14.789  -2.059  1.00 82.81           C  
ATOM   1397  O   PHE A 183      -4.426 -13.719  -3.936  1.00 82.81           O  
ATOM   1398  CG  PHE A 183      -6.848 -15.688  -0.852  1.00 82.81           C  
ATOM   1399  CD1 PHE A 183      -5.965 -16.766  -0.802  1.00 82.81           C  
ATOM   1400  CD2 PHE A 183      -7.684 -15.461   0.234  1.00 82.81           C  
ATOM   1401  CE1 PHE A 183      -5.918 -17.594   0.313  1.00 82.81           C  
ATOM   1402  CE2 PHE A 183      -7.641 -16.281   1.353  1.00 82.81           C  
ATOM   1403  CZ  PHE A 183      -6.758 -17.359   1.390  1.00 82.81           C  
ATOM   1404  N   ALA A 184      -6.293 -12.461  -4.000  1.00 83.31           N  
ATOM   1405  CA  ALA A 184      -5.965 -11.961  -5.332  1.00 83.31           C  
ATOM   1406  C   ALA A 184      -4.664 -11.164  -5.316  1.00 83.31           C  
ATOM   1407  CB  ALA A 184      -7.102 -11.102  -5.879  1.00 83.31           C  
ATOM   1408  O   ALA A 184      -3.818 -11.320  -6.199  1.00 83.31           O  
ATOM   1409  N   LEU A 185      -4.555 -10.305  -4.445  1.00 88.25           N  
ATOM   1410  CA  LEU A 185      -3.342  -9.508  -4.305  1.00 88.25           C  
ATOM   1411  C   LEU A 185      -2.129 -10.406  -4.062  1.00 88.25           C  
ATOM   1412  CB  LEU A 185      -3.490  -8.508  -3.156  1.00 88.25           C  
ATOM   1413  O   LEU A 185      -1.068 -10.188  -4.652  1.00 88.25           O  
ATOM   1414  CG  LEU A 185      -2.301  -7.582  -2.908  1.00 88.25           C  
ATOM   1415  CD1 LEU A 185      -2.064  -6.688  -4.121  1.00 88.25           C  
ATOM   1416  CD2 LEU A 185      -2.529  -6.742  -1.655  1.00 88.25           C  
ATOM   1417  N   ARG A 186      -2.258 -11.289  -3.195  1.00 87.56           N  
ATOM   1418  CA  ARG A 186      -1.174 -12.211  -2.885  1.00 87.56           C  
ATOM   1419  C   ARG A 186      -0.723 -12.969  -4.129  1.00 87.56           C  
ATOM   1420  CB  ARG A 186      -1.605 -13.203  -1.801  1.00 87.56           C  
ATOM   1421  O   ARG A 186       0.477 -13.133  -4.359  1.00 87.56           O  
ATOM   1422  CG  ARG A 186      -0.464 -14.031  -1.229  1.00 87.56           C  
ATOM   1423  CD  ARG A 186      -0.915 -14.867  -0.044  1.00 87.56           C  
ATOM   1424  NE  ARG A 186       0.194 -15.625   0.536  1.00 87.56           N  
ATOM   1425  NH1 ARG A 186      -0.993 -16.359   2.377  1.00 87.56           N  
ATOM   1426  NH2 ARG A 186       1.202 -16.953   2.107  1.00 87.56           N  
ATOM   1427  CZ  ARG A 186       0.132 -16.312   1.672  1.00 87.56           C  
ATOM   1428  N   LEU A 187      -1.651 -13.438  -4.895  1.00 89.56           N  
ATOM   1429  CA  LEU A 187      -1.337 -14.133  -6.141  1.00 89.56           C  
ATOM   1430  C   LEU A 187      -0.588 -13.211  -7.102  1.00 89.56           C  
ATOM   1431  CB  LEU A 187      -2.615 -14.648  -6.801  1.00 89.56           C  
ATOM   1432  O   LEU A 187       0.392 -13.625  -7.727  1.00 89.56           O  
ATOM   1433  CG  LEU A 187      -2.430 -15.539  -8.031  1.00 89.56           C  
ATOM   1434  CD1 LEU A 187      -1.747 -16.844  -7.637  1.00 89.56           C  
ATOM   1435  CD2 LEU A 187      -3.771 -15.812  -8.703  1.00 89.56           C  
ATOM   1436  N   ARG A 188      -0.993 -11.992  -7.195  1.00 91.88           N  
ATOM   1437  CA  ARG A 188      -0.342 -11.023  -8.078  1.00 91.88           C  
ATOM   1438  C   ARG A 188       1.095 -10.766  -7.641  1.00 91.88           C  
ATOM   1439  CB  ARG A 188      -1.127  -9.711  -8.117  1.00 91.88           C  
ATOM   1440  O   ARG A 188       2.002 -10.703  -8.469  1.00 91.88           O  
ATOM   1441  CG  ARG A 188      -2.400  -9.781  -8.945  1.00 91.88           C  
ATOM   1442  CD  ARG A 188      -3.080  -8.422  -9.039  1.00 91.88           C  
ATOM   1443  NE  ARG A 188      -4.348  -8.508  -9.766  1.00 91.88           N  
ATOM   1444  NH1 ARG A 188      -5.016  -6.352  -9.258  1.00 91.88           N  
ATOM   1445  NH2 ARG A 188      -6.359  -7.703 -10.531  1.00 91.88           N  
ATOM   1446  CZ  ARG A 188      -5.238  -7.520  -9.844  1.00 91.88           C  
ATOM   1447  N   MET A 189       1.268 -10.617  -6.473  1.00 91.25           N  
ATOM   1448  CA  MET A 189       2.594 -10.352  -5.926  1.00 91.25           C  
ATOM   1449  C   MET A 189       3.516 -11.547  -6.121  1.00 91.25           C  
ATOM   1450  CB  MET A 189       2.500 -10.000  -4.438  1.00 91.25           C  
ATOM   1451  O   MET A 189       4.699 -11.383  -6.426  1.00 91.25           O  
ATOM   1452  CG  MET A 189       1.902  -8.625  -4.168  1.00 91.25           C  
ATOM   1453  SD  MET A 189       1.812  -8.242  -2.377  1.00 91.25           S  
ATOM   1454  CE  MET A 189       3.545  -7.809  -2.057  1.00 91.25           C  
ATOM   1455  N   LYS A 190       2.957 -12.648  -5.953  1.00 92.25           N  
ATOM   1456  CA  LYS A 190       3.719 -13.867  -6.191  1.00 92.25           C  
ATOM   1457  C   LYS A 190       4.184 -13.953  -7.645  1.00 92.25           C  
ATOM   1458  CB  LYS A 190       2.883 -15.102  -5.840  1.00 92.25           C  
ATOM   1459  O   LYS A 190       5.332 -14.297  -7.914  1.00 92.25           O  
ATOM   1460  CG  LYS A 190       3.664 -16.406  -5.859  1.00 92.25           C  
ATOM   1461  CD  LYS A 190       2.793 -17.578  -5.445  1.00 92.25           C  
ATOM   1462  CE  LYS A 190       3.547 -18.906  -5.555  1.00 92.25           C  
ATOM   1463  NZ  LYS A 190       2.709 -20.062  -5.113  1.00 92.25           N  
ATOM   1464  N   GLN A 191       3.336 -13.641  -8.578  1.00 92.44           N  
ATOM   1465  CA  GLN A 191       3.693 -13.641  -9.992  1.00 92.44           C  
ATOM   1466  C   GLN A 191       4.797 -12.625 -10.281  1.00 92.44           C  
ATOM   1467  CB  GLN A 191       2.467 -13.336 -10.859  1.00 92.44           C  
ATOM   1468  O   GLN A 191       5.719 -12.906 -11.047  1.00 92.44           O  
ATOM   1469  CG  GLN A 191       1.449 -14.469 -10.891  1.00 92.44           C  
ATOM   1470  CD  GLN A 191       0.212 -14.117 -11.695  1.00 92.44           C  
ATOM   1471  NE2 GLN A 191      -0.590 -15.125 -12.023  1.00 92.44           N  
ATOM   1472  OE1 GLN A 191      -0.023 -12.953 -12.023  1.00 92.44           O  
ATOM   1473  N   VAL A 192       4.633 -11.500  -9.688  1.00 91.31           N  
ATOM   1474  CA  VAL A 192       5.633 -10.453  -9.859  1.00 91.31           C  
ATOM   1475  C   VAL A 192       6.984 -10.938  -9.328  1.00 91.31           C  
ATOM   1476  CB  VAL A 192       5.215  -9.148  -9.156  1.00 91.31           C  
ATOM   1477  O   VAL A 192       8.016 -10.742  -9.969  1.00 91.31           O  
ATOM   1478  CG1 VAL A 192       6.367  -8.141  -9.156  1.00 91.31           C  
ATOM   1479  CG2 VAL A 192       3.980  -8.547  -9.820  1.00 91.31           C  
ATOM   1480  N   ALA A 193       6.980 -11.555  -8.250  1.00 91.31           N  
ATOM   1481  CA  ALA A 193       8.211 -12.070  -7.645  1.00 91.31           C  
ATOM   1482  C   ALA A 193       8.852 -13.133  -8.531  1.00 91.31           C  
ATOM   1483  CB  ALA A 193       7.926 -12.633  -6.254  1.00 91.31           C  
ATOM   1484  O   ALA A 193      10.070 -13.141  -8.719  1.00 91.31           O  
ATOM   1485  N   MET A 194       8.039 -13.984  -9.023  1.00 93.25           N  
ATOM   1486  CA  MET A 194       8.547 -15.031  -9.906  1.00 93.25           C  
ATOM   1487  C   MET A 194       9.164 -14.438 -11.164  1.00 93.25           C  
ATOM   1488  CB  MET A 194       7.430 -16.000 -10.281  1.00 93.25           C  
ATOM   1489  O   MET A 194      10.211 -14.891 -11.625  1.00 93.25           O  
ATOM   1490  CG  MET A 194       7.160 -17.062  -9.227  1.00 93.25           C  
ATOM   1491  SD  MET A 194       6.195 -18.484  -9.883  1.00 93.25           S  
ATOM   1492  CE  MET A 194       4.527 -18.000  -9.344  1.00 93.25           C  
ATOM   1493  N   GLN A 195       8.523 -13.445 -11.742  1.00 91.44           N  
ATOM   1494  CA  GLN A 195       9.039 -12.742 -12.914  1.00 91.44           C  
ATOM   1495  C   GLN A 195      10.391 -12.102 -12.625  1.00 91.44           C  
ATOM   1496  CB  GLN A 195       8.039 -11.688 -13.383  1.00 91.44           C  
ATOM   1497  O   GLN A 195      11.281 -12.109 -13.469  1.00 91.44           O  
ATOM   1498  CG  GLN A 195       8.414 -11.031 -14.703  1.00 91.44           C  
ATOM   1499  CD  GLN A 195       8.430 -12.016 -15.859  1.00 91.44           C  
ATOM   1500  NE2 GLN A 195       9.375 -11.844 -16.766  1.00 91.44           N  
ATOM   1501  OE1 GLN A 195       7.594 -12.930 -15.930  1.00 91.44           O  
ATOM   1502  N   LEU A 196      10.539 -11.523 -11.523  1.00 91.69           N  
ATOM   1503  CA  LEU A 196      11.789 -10.883 -11.125  1.00 91.69           C  
ATOM   1504  C   LEU A 196      12.914 -11.906 -10.984  1.00 91.69           C  
ATOM   1505  CB  LEU A 196      11.609 -10.125  -9.805  1.00 91.69           C  
ATOM   1506  O   LEU A 196      14.055 -11.633 -11.352  1.00 91.69           O  
ATOM   1507  CG  LEU A 196      10.766  -8.852  -9.867  1.00 91.69           C  
ATOM   1508  CD1 LEU A 196      10.531  -8.297  -8.469  1.00 91.69           C  
ATOM   1509  CD2 LEU A 196      11.430  -7.805 -10.758  1.00 91.69           C  
ATOM   1510  N   ILE A 197      12.516 -13.039 -10.516  1.00 92.31           N  
ATOM   1511  CA  ILE A 197      13.500 -14.102 -10.359  1.00 92.31           C  
ATOM   1512  C   ILE A 197      13.930 -14.625 -11.727  1.00 92.31           C  
ATOM   1513  CB  ILE A 197      12.945 -15.258  -9.492  1.00 92.31           C  
ATOM   1514  O   ILE A 197      15.109 -14.898 -11.953  1.00 92.31           O  
ATOM   1515  CG1 ILE A 197      12.695 -14.781  -8.055  1.00 92.31           C  
ATOM   1516  CG2 ILE A 197      13.906 -16.453  -9.508  1.00 92.31           C  
ATOM   1517  CD1 ILE A 197      11.922 -15.773  -7.199  1.00 92.31           C  
ATOM   1518  N   LYS A 198      13.070 -14.719 -12.664  1.00 87.00           N  
ATOM   1519  CA  LYS A 198      13.383 -15.203 -14.000  1.00 87.00           C  
ATOM   1520  C   LYS A 198      14.227 -14.195 -14.773  1.00 87.00           C  
ATOM   1521  CB  LYS A 198      12.094 -15.508 -14.773  1.00 87.00           C  
ATOM   1522  O   LYS A 198      15.055 -14.578 -15.602  1.00 87.00           O  
ATOM   1523  CG  LYS A 198      11.367 -16.750 -14.297  1.00 87.00           C  
ATOM   1524  CD  LYS A 198      10.117 -17.016 -15.125  1.00 87.00           C  
ATOM   1525  CE  LYS A 198       9.344 -18.219 -14.602  1.00 87.00           C  
ATOM   1526  NZ  LYS A 198       8.070 -18.438 -15.352  1.00 87.00           N  
ATOM   1527  N   ASP A 199      14.000 -12.898 -14.539  1.00 80.12           N  
ATOM   1528  CA  ASP A 199      14.789 -11.875 -15.227  1.00 80.12           C  
ATOM   1529  C   ASP A 199      16.203 -11.812 -14.680  1.00 80.12           C  
ATOM   1530  CB  ASP A 199      14.117 -10.508 -15.094  1.00 80.12           C  
ATOM   1531  O   ASP A 199      17.109 -11.305 -15.352  1.00 80.12           O  
ATOM   1532  CG  ASP A 199      12.914 -10.344 -16.016  1.00 80.12           C  
ATOM   1533  OD1 ASP A 199      12.680 -11.219 -16.875  1.00 80.12           O  
ATOM   1534  OD2 ASP A 199      12.203  -9.320 -15.883  1.00 80.12           O  
ATOM   1535  N   LEU A 200      16.531 -12.422 -13.562  1.00 65.94           N  
ATOM   1536  CA  LEU A 200      17.906 -12.477 -13.102  1.00 65.94           C  
ATOM   1537  C   LEU A 200      18.672 -13.594 -13.805  1.00 65.94           C  
ATOM   1538  CB  LEU A 200      17.953 -12.695 -11.586  1.00 65.94           C  
ATOM   1539  O   LEU A 200      19.859 -13.438 -14.125  1.00 65.94           O  
ATOM   1540  CG  LEU A 200      18.609 -11.586 -10.758  1.00 65.94           C  
ATOM   1541  CD1 LEU A 200      17.547 -10.680 -10.148  1.00 65.94           C  
ATOM   1542  CD2 LEU A 200      19.500 -12.180  -9.680  1.00 65.94           C  
TER    1543      LEU A 200                                                      
ENDMDL                                                                          
END                                                                             
