# Supplementary material for: Phosphorylation tunes strain-specific protein condensation during rotavirus replication organelle assembly
Source: EMBO J. 2026 May 26;45(13):4733–65. doi: 10.1038/s44318-026-00814-z (PMC13324165; doi:10.1038/s44318-026-00814-z)
Supplement: Supplementary file 11 — Source data Fig. 9 [file 44318_2026_814_MOESM11_ESM.zip › Figure_7/Figure 7A/SClow/C2S_c9c96_unrelaxed_rank_002_alphafold2_ptm_model_1_seed_000.pdb]

MODEL     1                                                                     
ATOM      1  N   MET A   1      13.047 -62.094  15.344  1.00 47.44           N  
ATOM      2  CA  MET A   1      12.961 -61.531  14.000  1.00 47.44           C  
ATOM      3  C   MET A   1      13.648 -60.156  13.930  1.00 47.44           C  
ATOM      4  CB  MET A   1      11.500 -61.406  13.562  1.00 47.44           C  
ATOM      5  O   MET A   1      13.273 -59.250  14.648  1.00 47.44           O  
ATOM      6  CG  MET A   1      10.766 -62.719  13.453  1.00 47.44           C  
ATOM      7  SD  MET A   1      11.000 -63.531  11.812  1.00 47.44           S  
ATOM      8  CE  MET A   1       9.555 -62.844  10.930  1.00 47.44           C  
ATOM      9  N   SER A   2      15.016 -60.188  13.703  1.00 44.03           N  
ATOM     10  CA  SER A   2      15.977 -59.094  13.672  1.00 44.03           C  
ATOM     11  C   SER A   2      16.109 -58.531  12.266  1.00 44.03           C  
ATOM     12  CB  SER A   2      17.344 -59.562  14.180  1.00 44.03           C  
ATOM     13  O   SER A   2      16.109 -59.250  11.281  1.00 44.03           O  
ATOM     14  OG  SER A   2      17.641 -60.844  13.695  1.00 44.03           O  
ATOM     15  N   LEU A   3      15.594 -57.250  12.047  1.00 54.53           N  
ATOM     16  CA  LEU A   3      15.625 -56.500  10.805  1.00 54.53           C  
ATOM     17  C   LEU A   3      16.953 -55.781  10.648  1.00 54.53           C  
ATOM     18  CB  LEU A   3      14.469 -55.500  10.750  1.00 54.53           C  
ATOM     19  O   LEU A   3      17.391 -55.062  11.570  1.00 54.53           O  
ATOM     20  CG  LEU A   3      13.133 -56.031  10.234  1.00 54.53           C  
ATOM     21  CD1 LEU A   3      11.984 -55.188  10.758  1.00 54.53           C  
ATOM     22  CD2 LEU A   3      13.133 -56.062   8.711  1.00 54.53           C  
ATOM     23  N   SER A   4      17.969 -56.250   9.891  1.00 53.53           N  
ATOM     24  CA  SER A   4      19.234 -55.688   9.477  1.00 53.53           C  
ATOM     25  C   SER A   4      19.109 -55.000   8.102  1.00 53.53           C  
ATOM     26  CB  SER A   4      20.344 -56.719   9.445  1.00 53.53           C  
ATOM     27  O   SER A   4      18.469 -55.562   7.207  1.00 53.53           O  
ATOM     28  OG  SER A   4      19.875 -57.938   8.852  1.00 53.53           O  
ATOM     29  N   ILE A   5      19.250 -53.719   8.039  1.00 70.88           N  
ATOM     30  CA  ILE A   5      19.266 -52.906   6.828  1.00 70.88           C  
ATOM     31  C   ILE A   5      20.703 -52.750   6.320  1.00 70.88           C  
ATOM     32  CB  ILE A   5      18.656 -51.500   7.074  1.00 70.88           C  
ATOM     33  O   ILE A   5      21.609 -52.406   7.082  1.00 70.88           O  
ATOM     34  CG1 ILE A   5      17.234 -51.625   7.609  1.00 70.88           C  
ATOM     35  CG2 ILE A   5      18.688 -50.656   5.789  1.00 70.88           C  
ATOM     36  CD1 ILE A   5      16.719 -50.375   8.320  1.00 70.88           C  
ATOM     37  N   ASP A   6      21.094 -53.344   5.152  1.00 59.50           N  
ATOM     38  CA  ASP A   6      22.250 -53.344   4.273  1.00 59.50           C  
ATOM     39  C   ASP A   6      22.453 -52.000   3.623  1.00 59.50           C  
ATOM     40  CB  ASP A   6      22.109 -54.438   3.197  1.00 59.50           C  
ATOM     41  O   ASP A   6      21.594 -51.531   2.861  1.00 59.50           O  
ATOM     42  CG  ASP A   6      23.406 -54.719   2.459  1.00 59.50           C  
ATOM     43  OD1 ASP A   6      24.438 -54.094   2.795  1.00 59.50           O  
ATOM     44  OD2 ASP A   6      23.406 -55.562   1.531  1.00 59.50           O  
ATOM     45  N   VAL A   7      23.422 -51.219   4.098  1.00 69.56           N  
ATOM     46  CA  VAL A   7      23.812 -49.844   3.799  1.00 69.56           C  
ATOM     47  C   VAL A   7      24.891 -49.844   2.717  1.00 69.56           C  
ATOM     48  CB  VAL A   7      24.328 -49.125   5.062  1.00 69.56           C  
ATOM     49  O   VAL A   7      25.375 -48.781   2.316  1.00 69.56           O  
ATOM     50  CG1 VAL A   7      23.156 -48.719   5.957  1.00 69.56           C  
ATOM     51  CG2 VAL A   7      25.312 -50.000   5.828  1.00 69.56           C  
ATOM     52  N   THR A   8      25.141 -50.969   2.002  1.00 68.12           N  
ATOM     53  CA  THR A   8      26.188 -51.125   1.003  1.00 68.12           C  
ATOM     54  C   THR A   8      25.703 -50.688  -0.376  1.00 68.12           C  
ATOM     55  CB  THR A   8      26.688 -52.562   0.943  1.00 68.12           C  
ATOM     56  O   THR A   8      26.500 -50.438  -1.279  1.00 68.12           O  
ATOM     57  CG2 THR A   8      27.406 -52.969   2.232  1.00 68.12           C  
ATOM     58  OG1 THR A   8      25.578 -53.438   0.748  1.00 68.12           O  
ATOM     59  N   SER A   9      24.438 -50.094  -0.449  1.00 58.34           N  
ATOM     60  CA  SER A   9      23.969 -49.531  -1.719  1.00 58.34           C  
ATOM     61  C   SER A   9      23.625 -48.062  -1.599  1.00 58.34           C  
ATOM     62  CB  SER A   9      22.734 -50.312  -2.205  1.00 58.34           C  
ATOM     63  O   SER A   9      23.078 -47.469  -2.525  1.00 58.34           O  
ATOM     64  OG  SER A   9      22.016 -50.844  -1.110  1.00 58.34           O  
ATOM     65  N   LEU A  10      24.234 -47.375  -0.499  1.00 62.16           N  
ATOM     66  CA  LEU A  10      23.969 -45.938  -0.467  1.00 62.16           C  
ATOM     67  C   LEU A  10      25.094 -45.156  -1.129  1.00 62.16           C  
ATOM     68  CB  LEU A  10      23.781 -45.469   0.975  1.00 62.16           C  
ATOM     69  O   LEU A  10      26.266 -45.500  -1.005  1.00 62.16           O  
ATOM     70  CG  LEU A  10      22.453 -45.844   1.649  1.00 62.16           C  
ATOM     71  CD1 LEU A  10      22.641 -45.938   3.160  1.00 62.16           C  
ATOM     72  CD2 LEU A  10      21.359 -44.844   1.300  1.00 62.16           C  
ATOM     73  N   PRO A  11      24.734 -44.469  -2.164  1.00 55.75           N  
ATOM     74  CA  PRO A  11      25.750 -43.688  -2.889  1.00 55.75           C  
ATOM     75  C   PRO A  11      26.641 -42.844  -1.962  1.00 55.75           C  
ATOM     76  CB  PRO A  11      24.922 -42.781  -3.807  1.00 55.75           C  
ATOM     77  O   PRO A  11      26.156 -42.344  -0.954  1.00 55.75           O  
ATOM     78  CG  PRO A  11      23.547 -42.844  -3.238  1.00 55.75           C  
ATOM     79  CD  PRO A  11      23.484 -43.938  -2.213  1.00 55.75           C  
ATOM     80  N   SER A  12      27.922 -43.219  -1.791  1.00 51.44           N  
ATOM     81  CA  SER A  12      29.094 -42.594  -1.170  1.00 51.44           C  
ATOM     82  C   SER A  12      29.188 -41.125  -1.479  1.00 51.44           C  
ATOM     83  CB  SER A  12      30.375 -43.312  -1.643  1.00 51.44           C  
ATOM     84  O   SER A  12      29.094 -40.719  -2.639  1.00 51.44           O  
ATOM     85  OG  SER A  12      30.969 -44.031  -0.584  1.00 51.44           O  
ATOM     86  N   ILE A  13      28.641 -40.219  -0.684  1.00 53.59           N  
ATOM     87  CA  ILE A  13      28.734 -38.781  -0.878  1.00 53.59           C  
ATOM     88  C   ILE A  13      30.156 -38.312  -0.612  1.00 53.59           C  
ATOM     89  CB  ILE A  13      27.750 -38.031   0.035  1.00 53.59           C  
ATOM     90  O   ILE A  13      30.750 -38.656   0.423  1.00 53.59           O  
ATOM     91  CG1 ILE A  13      26.688 -38.969   0.599  1.00 53.59           C  
ATOM     92  CG2 ILE A  13      27.078 -36.875  -0.726  1.00 53.59           C  
ATOM     93  CD1 ILE A  13      25.766 -38.344   1.636  1.00 53.59           C  
ATOM     94  N   SER A  14      31.109 -38.438  -1.577  1.00 46.53           N  
ATOM     95  CA  SER A  14      32.438 -37.844  -1.769  1.00 46.53           C  
ATOM     96  C   SER A  14      32.438 -36.375  -1.359  1.00 46.53           C  
ATOM     97  CB  SER A  14      32.875 -37.969  -3.227  1.00 46.53           C  
ATOM     98  O   SER A  14      31.453 -35.656  -1.599  1.00 46.53           O  
ATOM     99  OG  SER A  14      32.156 -39.000  -3.879  1.00 46.53           O  
ATOM    100  N   SER A  15      32.969 -36.031  -0.170  1.00 45.97           N  
ATOM    101  CA  SER A  15      33.469 -34.844   0.493  1.00 45.97           C  
ATOM    102  C   SER A  15      34.062 -33.844  -0.513  1.00 45.97           C  
ATOM    103  CB  SER A  15      34.531 -35.188   1.538  1.00 45.97           C  
ATOM    104  O   SER A  15      34.594 -32.812  -0.129  1.00 45.97           O  
ATOM    105  OG  SER A  15      35.781 -35.500   0.917  1.00 45.97           O  
ATOM    106  N   SER A  16      33.500 -33.656  -1.686  1.00 47.47           N  
ATOM    107  CA  SER A  16      33.906 -32.500  -2.484  1.00 47.47           C  
ATOM    108  C   SER A  16      32.812 -31.438  -2.527  1.00 47.47           C  
ATOM    109  CB  SER A  16      34.281 -32.938  -3.906  1.00 47.47           C  
ATOM    110  O   SER A  16      32.906 -30.469  -3.283  1.00 47.47           O  
ATOM    111  OG  SER A  16      33.094 -33.219  -4.656  1.00 47.47           O  
ATOM    112  N   VAL A  17      32.094 -31.281  -1.485  1.00 49.09           N  
ATOM    113  CA  VAL A  17      31.047 -30.266  -1.261  1.00 49.09           C  
ATOM    114  C   VAL A  17      31.703 -28.969  -0.804  1.00 49.09           C  
ATOM    115  CB  VAL A  17      30.016 -30.734  -0.219  1.00 49.09           C  
ATOM    116  O   VAL A  17      31.016 -27.953  -0.627  1.00 49.09           O  
ATOM    117  CG1 VAL A  17      28.922 -29.688  -0.025  1.00 49.09           C  
ATOM    118  CG2 VAL A  17      29.391 -32.062  -0.646  1.00 49.09           C  
ATOM    119  N   TYR A  18      33.062 -28.734  -1.179  1.00 45.38           N  
ATOM    120  CA  TYR A  18      33.500 -27.375  -0.912  1.00 45.38           C  
ATOM    121  C   TYR A  18      34.219 -26.781  -2.109  1.00 45.38           C  
ATOM    122  CB  TYR A  18      34.406 -27.312   0.330  1.00 45.38           C  
ATOM    123  O   TYR A  18      35.344 -27.219  -2.445  1.00 45.38           O  
ATOM    124  CG  TYR A  18      33.625 -27.359   1.631  1.00 45.38           C  
ATOM    125  CD1 TYR A  18      33.062 -26.219   2.170  1.00 45.38           C  
ATOM    126  CD2 TYR A  18      33.500 -28.562   2.326  1.00 45.38           C  
ATOM    127  CE1 TYR A  18      32.344 -26.266   3.369  1.00 45.38           C  
ATOM    128  CE2 TYR A  18      32.781 -28.625   3.525  1.00 45.38           C  
ATOM    129  OH  TYR A  18      31.531 -27.516   5.227  1.00 45.38           O  
ATOM    130  CZ  TYR A  18      32.219 -27.469   4.039  1.00 45.38           C  
ATOM    131  N   LYS A  19      33.688 -26.859  -3.381  1.00 42.34           N  
ATOM    132  CA  LYS A  19      34.219 -26.016  -4.445  1.00 42.34           C  
ATOM    133  C   LYS A  19      33.125 -25.297  -5.203  1.00 42.34           C  
ATOM    134  CB  LYS A  19      35.062 -26.859  -5.410  1.00 42.34           C  
ATOM    135  O   LYS A  19      32.125 -25.922  -5.605  1.00 42.34           O  
ATOM    136  CG  LYS A  19      36.406 -27.297  -4.840  1.00 42.34           C  
ATOM    137  CD  LYS A  19      37.406 -26.156  -4.832  1.00 42.34           C  
ATOM    138  CE  LYS A  19      38.781 -26.641  -4.383  1.00 42.34           C  
ATOM    139  NZ  LYS A  19      39.750 -25.500  -4.266  1.00 42.34           N  
ATOM    140  N   ASN A  20      32.719 -24.062  -4.797  1.00 39.75           N  
ATOM    141  CA  ASN A  20      32.500 -22.719  -5.324  1.00 39.75           C  
ATOM    142  C   ASN A  20      32.281 -22.734  -6.836  1.00 39.75           C  
ATOM    143  CB  ASN A  20      33.688 -21.812  -4.961  1.00 39.75           C  
ATOM    144  O   ASN A  20      33.219 -23.031  -7.590  1.00 39.75           O  
ATOM    145  CG  ASN A  20      33.438 -21.000  -3.711  1.00 39.75           C  
ATOM    146  ND2 ASN A  20      34.375 -20.125  -3.373  1.00 39.75           N  
ATOM    147  OD1 ASN A  20      32.406 -21.141  -3.053  1.00 39.75           O  
ATOM    148  N   GLU A  21      31.109 -23.219  -7.289  1.00 39.12           N  
ATOM    149  CA  GLU A  21      30.516 -22.594  -8.469  1.00 39.12           C  
ATOM    150  C   GLU A  21      29.000 -22.719  -8.453  1.00 39.12           C  
ATOM    151  CB  GLU A  21      31.078 -23.219  -9.750  1.00 39.12           C  
ATOM    152  O   GLU A  21      28.469 -23.828  -8.312  1.00 39.12           O  
ATOM    153  CG  GLU A  21      32.500 -22.781 -10.070  1.00 39.12           C  
ATOM    154  CD  GLU A  21      32.906 -23.016 -11.523  1.00 39.12           C  
ATOM    155  OE1 GLU A  21      33.969 -22.547 -11.953  1.00 39.12           O  
ATOM    156  OE2 GLU A  21      32.125 -23.688 -12.234  1.00 39.12           O  
ATOM    157  N   SER A  22      28.312 -21.984  -7.637  1.00 36.41           N  
ATOM    158  CA  SER A  22      27.047 -21.312  -7.391  1.00 36.41           C  
ATOM    159  C   SER A  22      26.125 -21.422  -8.602  1.00 36.41           C  
ATOM    160  CB  SER A  22      27.266 -19.844  -7.039  1.00 36.41           C  
ATOM    161  O   SER A  22      26.391 -20.828  -9.648  1.00 36.41           O  
ATOM    162  OG  SER A  22      28.594 -19.453  -7.328  1.00 36.41           O  
ATOM    163  N   PHE A  23      25.672 -22.641  -9.062  1.00 35.97           N  
ATOM    164  CA  PHE A  23      24.375 -22.797  -9.719  1.00 35.97           C  
ATOM    165  C   PHE A  23      23.641 -24.016  -9.164  1.00 35.97           C  
ATOM    166  CB  PHE A  23      24.547 -22.938 -11.234  1.00 35.97           C  
ATOM    167  O   PHE A  23      24.141 -25.141  -9.266  1.00 35.97           O  
ATOM    168  CG  PHE A  23      24.797 -21.625 -11.930  1.00 35.97           C  
ATOM    169  CD1 PHE A  23      23.734 -20.766 -12.219  1.00 35.97           C  
ATOM    170  CD2 PHE A  23      26.078 -21.250 -12.305  1.00 35.97           C  
ATOM    171  CE1 PHE A  23      23.953 -19.562 -12.867  1.00 35.97           C  
ATOM    172  CE2 PHE A  23      26.312 -20.031 -12.953  1.00 35.97           C  
ATOM    173  CZ  PHE A  23      25.250 -19.188 -13.234  1.00 35.97           C  
ATOM    174  N   SER A  24      23.203 -24.047  -7.859  1.00 37.12           N  
ATOM    175  CA  SER A  24      22.562 -25.234  -7.277  1.00 37.12           C  
ATOM    176  C   SER A  24      21.094 -24.953  -6.965  1.00 37.12           C  
ATOM    177  CB  SER A  24      23.297 -25.672  -6.008  1.00 37.12           C  
ATOM    178  O   SER A  24      20.781 -24.016  -6.234  1.00 37.12           O  
ATOM    179  OG  SER A  24      24.344 -26.562  -6.316  1.00 37.12           O  
ATOM    180  N   THR A  25      20.219 -25.047  -7.953  1.00 40.69           N  
ATOM    181  CA  THR A  25      18.875 -25.641  -7.980  1.00 40.69           C  
ATOM    182  C   THR A  25      18.750 -26.734  -6.922  1.00 40.69           C  
ATOM    183  CB  THR A  25      18.547 -26.219  -9.367  1.00 40.69           C  
ATOM    184  O   THR A  25      19.453 -27.750  -6.988  1.00 40.69           O  
ATOM    185  CG2 THR A  25      18.359 -25.109 -10.398  1.00 40.69           C  
ATOM    186  OG1 THR A  25      19.641 -27.062  -9.789  1.00 40.69           O  
ATOM    187  N   THR A  26      18.891 -26.516  -5.602  1.00 43.19           N  
ATOM    188  CA  THR A  26      18.609 -27.516  -4.566  1.00 43.19           C  
ATOM    189  C   THR A  26      17.359 -27.141  -3.777  1.00 43.19           C  
ATOM    190  CB  THR A  26      19.812 -27.672  -3.604  1.00 43.19           C  
ATOM    191  O   THR A  26      17.219 -26.000  -3.344  1.00 43.19           O  
ATOM    192  CG2 THR A  26      20.953 -28.422  -4.266  1.00 43.19           C  
ATOM    193  OG1 THR A  26      20.266 -26.359  -3.209  1.00 43.19           O  
ATOM    194  N   SER A  27      16.172 -27.672  -4.223  1.00 36.88           N  
ATOM    195  CA  SER A  27      14.922 -28.250  -3.754  1.00 36.88           C  
ATOM    196  C   SER A  27      15.055 -28.797  -2.336  1.00 36.88           C  
ATOM    197  CB  SER A  27      14.453 -29.359  -4.695  1.00 36.88           C  
ATOM    198  O   SER A  27      15.914 -29.641  -2.066  1.00 36.88           O  
ATOM    199  OG  SER A  27      14.086 -30.516  -3.961  1.00 36.88           O  
ATOM    200  N   THR A  28      15.047 -27.969  -1.293  1.00 48.12           N  
ATOM    201  CA  THR A  28      14.922 -28.375   0.100  1.00 48.12           C  
ATOM    202  C   THR A  28      13.469 -28.266   0.570  1.00 48.12           C  
ATOM    203  CB  THR A  28      15.828 -27.547   1.018  1.00 48.12           C  
ATOM    204  O   THR A  28      12.867 -27.188   0.461  1.00 48.12           O  
ATOM    205  CG2 THR A  28      17.266 -28.047   0.970  1.00 48.12           C  
ATOM    206  OG1 THR A  28      15.797 -26.172   0.594  1.00 48.12           O  
ATOM    207  N   ILE A  29      12.688 -29.281   0.295  1.00 42.97           N  
ATOM    208  CA  ILE A  29      11.625 -30.062   0.925  1.00 42.97           C  
ATOM    209  C   ILE A  29      11.812 -30.047   2.441  1.00 42.97           C  
ATOM    210  CB  ILE A  29      11.617 -31.516   0.401  1.00 42.97           C  
ATOM    211  O   ILE A  29      12.820 -30.531   2.957  1.00 42.97           O  
ATOM    212  CG1 ILE A  29      11.492 -31.531  -1.127  1.00 42.97           C  
ATOM    213  CG2 ILE A  29      10.477 -32.312   1.050  1.00 42.97           C  
ATOM    214  CD1 ILE A  29      11.883 -32.844  -1.766  1.00 42.97           C  
ATOM    215  N   SER A  30      11.531 -28.859   3.082  1.00 38.12           N  
ATOM    216  CA  SER A  30      11.453 -28.984   4.535  1.00 38.12           C  
ATOM    217  C   SER A  30      10.273 -28.188   5.094  1.00 38.12           C  
ATOM    218  CB  SER A  30      12.758 -28.484   5.180  1.00 38.12           C  
ATOM    219  O   SER A  30      10.070 -27.031   4.738  1.00 38.12           O  
ATOM    220  OG  SER A  30      12.594 -28.312   6.574  1.00 38.12           O  
ATOM    221  N   GLY A  31       8.969 -28.906   5.176  1.00 43.34           N  
ATOM    222  CA  GLY A  31       8.195 -28.969   6.406  1.00 43.34           C  
ATOM    223  C   GLY A  31       6.785 -28.438   6.254  1.00 43.34           C  
ATOM    224  O   GLY A  31       6.566 -27.438   5.551  1.00 43.34           O  
ATOM    225  N   LYS A  32       5.953 -29.297   5.539  1.00 46.00           N  
ATOM    226  CA  LYS A  32       4.539 -29.641   5.445  1.00 46.00           C  
ATOM    227  C   LYS A  32       3.990 -29.328   4.055  1.00 46.00           C  
ATOM    228  CB  LYS A  32       3.732 -28.891   6.504  1.00 46.00           C  
ATOM    229  O   LYS A  32       3.773 -28.172   3.711  1.00 46.00           O  
ATOM    230  CG  LYS A  32       4.086 -29.266   7.938  1.00 46.00           C  
ATOM    231  CD  LYS A  32       3.207 -28.531   8.938  1.00 46.00           C  
ATOM    232  CE  LYS A  32       3.451 -29.016  10.359  1.00 46.00           C  
ATOM    233  NZ  LYS A  32       2.465 -28.438  11.320  1.00 46.00           N  
ATOM    234  N   SER A  33       4.594 -29.703   2.873  1.00 43.62           N  
ATOM    235  CA  SER A  33       4.254 -29.172   1.556  1.00 43.62           C  
ATOM    236  C   SER A  33       3.301 -30.109   0.815  1.00 43.62           C  
ATOM    237  CB  SER A  33       5.516 -28.953   0.722  1.00 43.62           C  
ATOM    238  O   SER A  33       3.502 -31.328   0.803  1.00 43.62           O  
ATOM    239  OG  SER A  33       6.367 -30.078   0.793  1.00 43.62           O  
ATOM    240  N   ILE A  34       2.084 -30.172   1.128  1.00 46.22           N  
ATOM    241  CA  ILE A  34       0.962 -30.547   0.271  1.00 46.22           C  
ATOM    242  C   ILE A  34       1.442 -30.703  -1.170  1.00 46.22           C  
ATOM    243  CB  ILE A  34      -0.177 -29.500   0.347  1.00 46.22           C  
ATOM    244  O   ILE A  34       2.129 -29.828  -1.699  1.00 46.22           O  
ATOM    245  CG1 ILE A  34      -1.539 -30.188   0.198  1.00 46.22           C  
ATOM    246  CG2 ILE A  34       0.010 -28.422  -0.719  1.00 46.22           C  
ATOM    247  CD1 ILE A  34      -2.338 -30.266   1.492  1.00 46.22           C  
ATOM    248  N   GLY A  35       2.182 -31.797  -1.532  1.00 45.66           N  
ATOM    249  CA  GLY A  35       2.275 -32.500  -2.803  1.00 45.66           C  
ATOM    250  C   GLY A  35       2.180 -31.578  -4.004  1.00 45.66           C  
ATOM    251  O   GLY A  35       1.524 -31.906  -4.992  1.00 45.66           O  
ATOM    252  N   ARG A  36       2.766 -30.312  -3.914  1.00 49.38           N  
ATOM    253  CA  ARG A  36       2.609 -29.578  -5.172  1.00 49.38           C  
ATOM    254  C   ARG A  36       3.963 -29.312  -5.820  1.00 49.38           C  
ATOM    255  CB  ARG A  36       1.871 -28.266  -4.941  1.00 49.38           C  
ATOM    256  O   ARG A  36       4.938 -29.000  -5.133  1.00 49.38           O  
ATOM    257  CG  ARG A  36       0.426 -28.438  -4.504  1.00 49.38           C  
ATOM    258  CD  ARG A  36      -0.297 -27.094  -4.410  1.00 49.38           C  
ATOM    259  NE  ARG A  36      -1.196 -26.891  -5.543  1.00 49.38           N  
ATOM    260  NH1 ARG A  36      -3.086 -26.578  -4.250  1.00 49.38           N  
ATOM    261  NH2 ARG A  36      -3.225 -26.469  -6.535  1.00 49.38           N  
ATOM    262  CZ  ARG A  36      -2.500 -26.641  -5.441  1.00 49.38           C  
ATOM    263  N   SER A  37       4.395 -30.000  -6.891  1.00 56.31           N  
ATOM    264  CA  SER A  37       5.527 -29.797  -7.789  1.00 56.31           C  
ATOM    265  C   SER A  37       5.773 -28.312  -8.047  1.00 56.31           C  
ATOM    266  CB  SER A  37       5.297 -30.516  -9.117  1.00 56.31           C  
ATOM    267  O   SER A  37       4.871 -27.594  -8.477  1.00 56.31           O  
ATOM    268  OG  SER A  37       4.156 -30.000  -9.781  1.00 56.31           O  
ATOM    269  N   GLU A  38       6.398 -27.547  -7.055  1.00 57.19           N  
ATOM    270  CA  GLU A  38       6.742 -26.141  -7.230  1.00 57.19           C  
ATOM    271  C   GLU A  38       7.527 -25.922  -8.523  1.00 57.19           C  
ATOM    272  CB  GLU A  38       7.547 -25.625  -6.035  1.00 57.19           C  
ATOM    273  O   GLU A  38       8.562 -26.547  -8.742  1.00 57.19           O  
ATOM    274  CG  GLU A  38       6.793 -25.688  -4.715  1.00 57.19           C  
ATOM    275  CD  GLU A  38       7.594 -25.156  -3.537  1.00 57.19           C  
ATOM    276  OE1 GLU A  38       7.098 -25.203  -2.391  1.00 57.19           O  
ATOM    277  OE2 GLU A  38       8.727 -24.672  -3.766  1.00 57.19           O  
ATOM    278  N   GLN A  39       6.875 -25.734  -9.641  1.00 62.41           N  
ATOM    279  CA  GLN A  39       7.547 -25.281 -10.852  1.00 62.41           C  
ATOM    280  C   GLN A  39       8.062 -23.859 -10.695  1.00 62.41           C  
ATOM    281  CB  GLN A  39       6.602 -25.375 -12.055  1.00 62.41           C  
ATOM    282  O   GLN A  39       7.285 -22.938 -10.445  1.00 62.41           O  
ATOM    283  CG  GLN A  39       7.309 -25.625 -13.375  1.00 62.41           C  
ATOM    284  CD  GLN A  39       6.355 -26.062 -14.469  1.00 62.41           C  
ATOM    285  NE2 GLN A  39       6.910 -26.562 -15.570  1.00 62.41           N  
ATOM    286  OE1 GLN A  39       5.133 -25.969 -14.336  1.00 62.41           O  
ATOM    287  N   TYR A  40       9.273 -23.750 -10.156  1.00 63.72           N  
ATOM    288  CA  TYR A  40       9.914 -22.438 -10.000  1.00 63.72           C  
ATOM    289  C   TYR A  40      10.266 -21.844 -11.359  1.00 63.72           C  
ATOM    290  CB  TYR A  40      11.172 -22.562  -9.141  1.00 63.72           C  
ATOM    291  O   TYR A  40      10.758 -22.547 -12.250  1.00 63.72           O  
ATOM    292  CG  TYR A  40      10.891 -22.938  -7.703  1.00 63.72           C  
ATOM    293  CD1 TYR A  40      10.469 -21.984  -6.781  1.00 63.72           C  
ATOM    294  CD2 TYR A  40      11.039 -24.250  -7.273  1.00 63.72           C  
ATOM    295  CE1 TYR A  40      10.211 -22.328  -5.457  1.00 63.72           C  
ATOM    296  CE2 TYR A  40      10.789 -24.609  -5.953  1.00 63.72           C  
ATOM    297  OH  TYR A  40      10.117 -23.984  -3.746  1.00 63.72           O  
ATOM    298  CZ  TYR A  40      10.367 -23.641  -5.055  1.00 63.72           C  
ATOM    299  N   ILE A  41       9.672 -20.656 -11.695  1.00 66.25           N  
ATOM    300  CA  ILE A  41      10.016 -19.875 -12.883  1.00 66.25           C  
ATOM    301  C   ILE A  41      11.359 -19.188 -12.672  1.00 66.25           C  
ATOM    302  CB  ILE A  41       8.922 -18.844 -13.219  1.00 66.25           C  
ATOM    303  O   ILE A  41      11.695 -18.781 -11.555  1.00 66.25           O  
ATOM    304  CG1 ILE A  41       7.570 -19.547 -13.414  1.00 66.25           C  
ATOM    305  CG2 ILE A  41       9.305 -18.031 -14.453  1.00 66.25           C  
ATOM    306  CD1 ILE A  41       6.371 -18.609 -13.320  1.00 66.25           C  
ATOM    307  N   SER A  42      12.219 -19.375 -13.641  1.00 67.31           N  
ATOM    308  CA  SER A  42      13.516 -18.703 -13.633  1.00 67.31           C  
ATOM    309  C   SER A  42      13.398 -17.281 -13.109  1.00 67.31           C  
ATOM    310  CB  SER A  42      14.117 -18.688 -15.039  1.00 67.31           C  
ATOM    311  O   SER A  42      12.391 -16.609 -13.344  1.00 67.31           O  
ATOM    312  OG  SER A  42      15.328 -17.953 -15.062  1.00 67.31           O  
ATOM    313  N   PRO A  43      14.273 -16.938 -12.141  1.00 64.19           N  
ATOM    314  CA  PRO A  43      14.336 -15.609 -11.523  1.00 64.19           C  
ATOM    315  C   PRO A  43      14.477 -14.477 -12.539  1.00 64.19           C  
ATOM    316  CB  PRO A  43      15.578 -15.688 -10.633  1.00 64.19           C  
ATOM    317  O   PRO A  43      14.516 -13.305 -12.172  1.00 64.19           O  
ATOM    318  CG  PRO A  43      16.109 -17.078 -10.836  1.00 64.19           C  
ATOM    319  CD  PRO A  43      15.305 -17.734 -11.930  1.00 64.19           C  
ATOM    320  N   ASP A  44      14.555 -14.789 -13.797  1.00 70.25           N  
ATOM    321  CA  ASP A  44      14.680 -13.820 -14.883  1.00 70.25           C  
ATOM    322  C   ASP A  44      13.344 -13.148 -15.180  1.00 70.25           C  
ATOM    323  CB  ASP A  44      15.219 -14.500 -16.141  1.00 70.25           C  
ATOM    324  O   ASP A  44      12.305 -13.820 -15.234  1.00 70.25           O  
ATOM    325  CG  ASP A  44      15.641 -13.516 -17.219  1.00 70.25           C  
ATOM    326  OD1 ASP A  44      15.875 -12.328 -16.891  1.00 70.25           O  
ATOM    327  OD2 ASP A  44      15.734 -13.922 -18.391  1.00 70.25           O  
ATOM    328  N   ALA A  45      13.281 -11.852 -15.180  1.00 71.69           N  
ATOM    329  CA  ALA A  45      12.102 -11.023 -15.430  1.00 71.69           C  
ATOM    330  C   ALA A  45      11.445 -11.398 -16.750  1.00 71.69           C  
ATOM    331  CB  ALA A  45      12.484  -9.547 -15.422  1.00 71.69           C  
ATOM    332  O   ALA A  45      10.219 -11.406 -16.859  1.00 71.69           O  
ATOM    333  N   GLU A  46      12.219 -11.781 -17.688  1.00 78.75           N  
ATOM    334  CA  GLU A  46      11.750 -12.188 -19.016  1.00 78.75           C  
ATOM    335  C   GLU A  46      11.078 -13.555 -18.969  1.00 78.75           C  
ATOM    336  CB  GLU A  46      12.906 -12.203 -20.016  1.00 78.75           C  
ATOM    337  O   GLU A  46      10.070 -13.789 -19.641  1.00 78.75           O  
ATOM    338  CG  GLU A  46      12.461 -12.227 -21.469  1.00 78.75           C  
ATOM    339  CD  GLU A  46      13.609 -12.094 -22.453  1.00 78.75           C  
ATOM    340  OE1 GLU A  46      13.367 -12.133 -23.688  1.00 78.75           O  
ATOM    341  OE2 GLU A  46      14.766 -11.945 -22.000  1.00 78.75           O  
ATOM    342  N   ALA A  47      11.523 -14.383 -18.250  1.00 75.50           N  
ATOM    343  CA  ALA A  47      11.016 -15.742 -18.047  1.00 75.50           C  
ATOM    344  C   ALA A  47       9.727 -15.727 -17.219  1.00 75.50           C  
ATOM    345  CB  ALA A  47      12.078 -16.594 -17.344  1.00 75.50           C  
ATOM    346  O   ALA A  47       8.797 -16.484 -17.516  1.00 75.50           O  
ATOM    347  N   PHE A  48       9.609 -14.867 -16.297  1.00 76.44           N  
ATOM    348  CA  PHE A  48       8.398 -14.664 -15.508  1.00 76.44           C  
ATOM    349  C   PHE A  48       7.301 -14.023 -16.344  1.00 76.44           C  
ATOM    350  CB  PHE A  48       8.695 -13.797 -14.281  1.00 76.44           C  
ATOM    351  O   PHE A  48       6.141 -14.445 -16.281  1.00 76.44           O  
ATOM    352  CG  PHE A  48       7.492 -13.523 -13.422  1.00 76.44           C  
ATOM    353  CD1 PHE A  48       6.848 -12.297 -13.484  1.00 76.44           C  
ATOM    354  CD2 PHE A  48       7.008 -14.492 -12.562  1.00 76.44           C  
ATOM    355  CE1 PHE A  48       5.730 -12.039 -12.688  1.00 76.44           C  
ATOM    356  CE2 PHE A  48       5.891 -14.242 -11.766  1.00 76.44           C  
ATOM    357  CZ  PHE A  48       5.254 -13.016 -11.828  1.00 76.44           C  
ATOM    358  N   ASN A  49       7.719 -13.102 -17.062  1.00 78.81           N  
ATOM    359  CA  ASN A  49       6.793 -12.438 -17.969  1.00 78.81           C  
ATOM    360  C   ASN A  49       6.246 -13.406 -19.031  1.00 78.81           C  
ATOM    361  CB  ASN A  49       7.469 -11.242 -18.656  1.00 78.81           C  
ATOM    362  O   ASN A  49       5.055 -13.383 -19.328  1.00 78.81           O  
ATOM    363  CG  ASN A  49       7.480 -10.008 -17.781  1.00 78.81           C  
ATOM    364  ND2 ASN A  49       8.422  -9.109 -18.031  1.00 78.81           N  
ATOM    365  OD1 ASN A  49       6.656  -9.859 -16.875  1.00 78.81           O  
ATOM    366  N   LYS A  50       7.059 -14.172 -19.500  1.00 82.06           N  
ATOM    367  CA  LYS A  50       6.668 -15.211 -20.453  1.00 82.06           C  
ATOM    368  C   LYS A  50       5.730 -16.219 -19.797  1.00 82.06           C  
ATOM    369  CB  LYS A  50       7.902 -15.922 -21.000  1.00 82.06           C  
ATOM    370  O   LYS A  50       4.758 -16.672 -20.422  1.00 82.06           O  
ATOM    371  CG  LYS A  50       7.625 -16.766 -22.234  1.00 82.06           C  
ATOM    372  CD  LYS A  50       8.914 -17.312 -22.844  1.00 82.06           C  
ATOM    373  CE  LYS A  50       8.633 -18.234 -24.031  1.00 82.06           C  
ATOM    374  NZ  LYS A  50       9.891 -18.828 -24.562  1.00 82.06           N  
ATOM    375  N   TYR A  51       5.996 -16.625 -18.641  1.00 79.94           N  
ATOM    376  CA  TYR A  51       5.191 -17.531 -17.844  1.00 79.94           C  
ATOM    377  C   TYR A  51       3.820 -16.938 -17.547  1.00 79.94           C  
ATOM    378  CB  TYR A  51       5.906 -17.891 -16.531  1.00 79.94           C  
ATOM    379  O   TYR A  51       2.797 -17.609 -17.688  1.00 79.94           O  
ATOM    380  CG  TYR A  51       5.062 -18.672 -15.570  1.00 79.94           C  
ATOM    381  CD1 TYR A  51       4.434 -18.062 -14.484  1.00 79.94           C  
ATOM    382  CD2 TYR A  51       4.891 -20.047 -15.734  1.00 79.94           C  
ATOM    383  CE1 TYR A  51       3.654 -18.797 -13.594  1.00 79.94           C  
ATOM    384  CE2 TYR A  51       4.113 -20.797 -14.844  1.00 79.94           C  
ATOM    385  OH  TYR A  51       2.730 -20.875 -12.906  1.00 79.94           O  
ATOM    386  CZ  TYR A  51       3.500 -20.156 -13.781  1.00 79.94           C  
ATOM    387  N   MET A  52       3.713 -15.711 -17.203  1.00 80.06           N  
ATOM    388  CA  MET A  52       2.465 -15.031 -16.891  1.00 80.06           C  
ATOM    389  C   MET A  52       1.642 -14.781 -18.156  1.00 80.06           C  
ATOM    390  CB  MET A  52       2.744 -13.703 -16.188  1.00 80.06           C  
ATOM    391  O   MET A  52       0.413 -14.875 -18.125  1.00 80.06           O  
ATOM    392  CG  MET A  52       3.262 -13.867 -14.758  1.00 80.06           C  
ATOM    393  SD  MET A  52       2.066 -14.734 -13.672  1.00 80.06           S  
ATOM    394  CE  MET A  52       0.714 -13.523 -13.656  1.00 80.06           C  
ATOM    395  N   LEU A  53       2.316 -14.562 -19.297  1.00 82.88           N  
ATOM    396  CA  LEU A  53       1.643 -14.242 -20.547  1.00 82.88           C  
ATOM    397  C   LEU A  53       1.209 -15.516 -21.281  1.00 82.88           C  
ATOM    398  CB  LEU A  53       2.559 -13.414 -21.453  1.00 82.88           C  
ATOM    399  O   LEU A  53       0.290 -15.484 -22.094  1.00 82.88           O  
ATOM    400  CG  LEU A  53       2.867 -11.992 -20.984  1.00 82.88           C  
ATOM    401  CD1 LEU A  53       3.902 -11.344 -21.906  1.00 82.88           C  
ATOM    402  CD2 LEU A  53       1.591 -11.156 -20.938  1.00 82.88           C  
ATOM    403  N   SER A  54       1.869 -16.625 -20.953  1.00 83.50           N  
ATOM    404  CA  SER A  54       1.598 -17.906 -21.594  1.00 83.50           C  
ATOM    405  C   SER A  54       0.503 -18.672 -20.859  1.00 83.50           C  
ATOM    406  CB  SER A  54       2.869 -18.750 -21.656  1.00 83.50           C  
ATOM    407  O   SER A  54      -0.098 -19.594 -21.406  1.00 83.50           O  
ATOM    408  OG  SER A  54       3.299 -19.109 -20.344  1.00 83.50           O  
ATOM    409  N   LYS A  55       0.061 -18.172 -19.688  1.00 82.88           N  
ATOM    410  CA  LYS A  55      -1.002 -18.781 -18.906  1.00 82.88           C  
ATOM    411  C   LYS A  55      -2.330 -18.062 -19.109  1.00 82.88           C  
ATOM    412  CB  LYS A  55      -0.635 -18.797 -17.406  1.00 82.88           C  
ATOM    413  O   LYS A  55      -2.357 -16.844 -19.312  1.00 82.88           O  
ATOM    414  CG  LYS A  55       0.315 -19.922 -17.016  1.00 82.88           C  
ATOM    415  CD  LYS A  55       0.364 -20.094 -15.508  1.00 82.88           C  
ATOM    416  CE  LYS A  55       1.334 -21.203 -15.109  1.00 82.88           C  
ATOM    417  NZ  LYS A  55       0.744 -22.125 -14.086  1.00 82.88           N  
ATOM    418  N   SER A  56      -3.387 -18.859 -19.297  1.00 85.00           N  
ATOM    419  CA  SER A  56      -4.738 -18.312 -19.391  1.00 85.00           C  
ATOM    420  C   SER A  56      -5.164 -17.672 -18.078  1.00 85.00           C  
ATOM    421  CB  SER A  56      -5.730 -19.406 -19.781  1.00 85.00           C  
ATOM    422  O   SER A  56      -4.770 -18.125 -17.000  1.00 85.00           O  
ATOM    423  OG  SER A  56      -5.840 -20.375 -18.766  1.00 85.00           O  
ATOM    424  N   PRO A  57      -5.789 -16.594 -18.109  1.00 77.38           N  
ATOM    425  CA  PRO A  57      -6.246 -15.883 -16.922  1.00 77.38           C  
ATOM    426  C   PRO A  57      -7.016 -16.781 -15.953  1.00 77.38           C  
ATOM    427  CB  PRO A  57      -7.156 -14.797 -17.500  1.00 77.38           C  
ATOM    428  O   PRO A  57      -7.020 -16.531 -14.750  1.00 77.38           O  
ATOM    429  CG  PRO A  57      -6.754 -14.672 -18.922  1.00 77.38           C  
ATOM    430  CD  PRO A  57      -6.152 -15.977 -19.359  1.00 77.38           C  
ATOM    431  N   GLU A  58      -7.605 -17.859 -16.438  1.00 82.25           N  
ATOM    432  CA  GLU A  58      -8.391 -18.812 -15.656  1.00 82.25           C  
ATOM    433  C   GLU A  58      -7.480 -19.797 -14.930  1.00 82.25           C  
ATOM    434  CB  GLU A  58      -9.375 -19.562 -16.547  1.00 82.25           C  
ATOM    435  O   GLU A  58      -7.887 -20.406 -13.938  1.00 82.25           O  
ATOM    436  CG  GLU A  58     -10.531 -18.703 -17.047  1.00 82.25           C  
ATOM    437  CD  GLU A  58     -10.133 -17.781 -18.188  1.00 82.25           C  
ATOM    438  OE1 GLU A  58     -10.797 -16.734 -18.375  1.00 82.25           O  
ATOM    439  OE2 GLU A  58      -9.156 -18.094 -18.891  1.00 82.25           O  
ATOM    440  N   ASP A  59      -6.254 -19.859 -15.344  1.00 80.06           N  
ATOM    441  CA  ASP A  59      -5.262 -20.797 -14.828  1.00 80.06           C  
ATOM    442  C   ASP A  59      -4.277 -20.094 -13.898  1.00 80.06           C  
ATOM    443  CB  ASP A  59      -4.512 -21.469 -15.977  1.00 80.06           C  
ATOM    444  O   ASP A  59      -3.396 -20.734 -13.312  1.00 80.06           O  
ATOM    445  CG  ASP A  59      -5.371 -22.453 -16.750  1.00 80.06           C  
ATOM    446  OD1 ASP A  59      -6.363 -22.969 -16.188  1.00 80.06           O  
ATOM    447  OD2 ASP A  59      -5.055 -22.719 -17.938  1.00 80.06           O  
ATOM    448  N   ILE A  60      -4.461 -18.734 -13.656  1.00 77.38           N  
ATOM    449  CA  ILE A  60      -3.668 -17.922 -12.734  1.00 77.38           C  
ATOM    450  C   ILE A  60      -4.266 -18.000 -11.336  1.00 77.38           C  
ATOM    451  CB  ILE A  60      -3.590 -16.453 -13.203  1.00 77.38           C  
ATOM    452  O   ILE A  60      -5.414 -17.609 -11.117  1.00 77.38           O  
ATOM    453  CG1 ILE A  60      -2.918 -16.359 -14.578  1.00 77.38           C  
ATOM    454  CG2 ILE A  60      -2.848 -15.594 -12.172  1.00 77.38           C  
ATOM    455  CD1 ILE A  60      -3.074 -15.008 -15.258  1.00 77.38           C  
ATOM    456  N   GLY A  61      -3.678 -18.641 -10.461  1.00 77.81           N  
ATOM    457  CA  GLY A  61      -4.109 -18.859  -9.086  1.00 77.81           C  
ATOM    458  C   GLY A  61      -3.246 -18.141  -8.070  1.00 77.81           C  
ATOM    459  O   GLY A  61      -2.336 -17.406  -8.438  1.00 77.81           O  
ATOM    460  N   PRO A  62      -3.658 -18.078  -6.922  1.00 66.88           N  
ATOM    461  CA  PRO A  62      -2.980 -17.391  -5.812  1.00 66.88           C  
ATOM    462  C   PRO A  62      -1.526 -17.828  -5.656  1.00 66.88           C  
ATOM    463  CB  PRO A  62      -3.809 -17.812  -4.590  1.00 66.88           C  
ATOM    464  O   PRO A  62      -0.735 -17.141  -5.016  1.00 66.88           O  
ATOM    465  CG  PRO A  62      -4.652 -18.953  -5.062  1.00 66.88           C  
ATOM    466  CD  PRO A  62      -4.660 -18.938  -6.566  1.00 66.88           C  
ATOM    467  N   PHE A  63      -1.197 -18.891  -6.348  1.00 67.06           N  
ATOM    468  CA  PHE A  63       0.160 -19.422  -6.273  1.00 67.06           C  
ATOM    469  C   PHE A  63       1.037 -18.812  -7.363  1.00 67.06           C  
ATOM    470  CB  PHE A  63       0.151 -20.953  -6.395  1.00 67.06           C  
ATOM    471  O   PHE A  63       2.258 -18.984  -7.352  1.00 67.06           O  
ATOM    472  CG  PHE A  63      -0.650 -21.641  -5.324  1.00 67.06           C  
ATOM    473  CD1 PHE A  63      -0.159 -21.734  -4.027  1.00 67.06           C  
ATOM    474  CD2 PHE A  63      -1.896 -22.172  -5.613  1.00 67.06           C  
ATOM    475  CE1 PHE A  63      -0.899 -22.375  -3.035  1.00 67.06           C  
ATOM    476  CE2 PHE A  63      -2.641 -22.812  -4.625  1.00 67.06           C  
ATOM    477  CZ  PHE A  63      -2.141 -22.922  -3.338  1.00 67.06           C  
ATOM    478  N   ASP A  64       0.440 -18.094  -8.227  1.00 69.44           N  
ATOM    479  CA  ASP A  64       1.077 -17.391  -9.336  1.00 69.44           C  
ATOM    480  C   ASP A  64       1.354 -15.938  -8.984  1.00 69.44           C  
ATOM    481  CB  ASP A  64       0.205 -17.469 -10.594  1.00 69.44           C  
ATOM    482  O   ASP A  64       1.749 -15.148  -9.844  1.00 69.44           O  
ATOM    483  CG  ASP A  64       0.120 -18.875 -11.164  1.00 69.44           C  
ATOM    484  OD1 ASP A  64       1.102 -19.641 -11.055  1.00 69.44           O  
ATOM    485  OD2 ASP A  64      -0.938 -19.219 -11.734  1.00 69.44           O  
ATOM    486  N   SER A  65       1.121 -15.680  -7.578  1.00 60.56           N  
ATOM    487  CA  SER A  65       1.229 -14.367  -6.957  1.00 60.56           C  
ATOM    488  C   SER A  65       2.658 -13.844  -7.020  1.00 60.56           C  
ATOM    489  CB  SER A  65       0.763 -14.422  -5.500  1.00 60.56           C  
ATOM    490  O   SER A  65       3.609 -14.617  -7.117  1.00 60.56           O  
ATOM    491  OG  SER A  65      -0.613 -14.750  -5.426  1.00 60.56           O  
ATOM    492  N   ALA A  66       2.750 -12.625  -7.375  1.00 57.94           N  
ATOM    493  CA  ALA A  66       3.787 -11.602  -7.418  1.00 57.94           C  
ATOM    494  C   ALA A  66       4.773 -11.766  -6.262  1.00 57.94           C  
ATOM    495  CB  ALA A  66       3.160 -10.211  -7.379  1.00 57.94           C  
ATOM    496  O   ALA A  66       5.828 -11.133  -6.242  1.00 57.94           O  
ATOM    497  N   SER A  67       4.262 -12.586  -5.250  1.00 56.16           N  
ATOM    498  CA  SER A  67       5.160 -12.875  -4.137  1.00 56.16           C  
ATOM    499  C   SER A  67       6.227 -13.891  -4.535  1.00 56.16           C  
ATOM    500  CB  SER A  67       4.375 -13.398  -2.934  1.00 56.16           C  
ATOM    501  O   SER A  67       7.172 -14.133  -3.779  1.00 56.16           O  
ATOM    502  OG  SER A  67       3.715 -14.609  -3.254  1.00 56.16           O  
ATOM    503  N   ASN A  68       6.090 -14.508  -5.742  1.00 53.81           N  
ATOM    504  CA  ASN A  68       7.145 -15.305  -6.359  1.00 53.81           C  
ATOM    505  C   ASN A  68       7.969 -14.484  -7.344  1.00 53.81           C  
ATOM    506  CB  ASN A  68       6.543 -16.531  -7.059  1.00 53.81           C  
ATOM    507  O   ASN A  68       8.602 -15.039  -8.242  1.00 53.81           O  
ATOM    508  CG  ASN A  68       7.055 -17.828  -6.484  1.00 53.81           C  
ATOM    509  ND2 ASN A  68       6.301 -18.906  -6.695  1.00 53.81           N  
ATOM    510  OD1 ASN A  68       8.117 -17.875  -5.855  1.00 53.81           O  
ATOM    511  N   ASP A  69       7.789 -13.141  -7.289  1.00 56.66           N  
ATOM    512  CA  ASP A  69       8.562 -12.156  -8.047  1.00 56.66           C  
ATOM    513  C   ASP A  69      10.055 -12.289  -7.754  1.00 56.66           C  
ATOM    514  CB  ASP A  69       8.086 -10.742  -7.719  1.00 56.66           C  
ATOM    515  O   ASP A  69      10.484 -12.164  -6.605  1.00 56.66           O  
ATOM    516  CG  ASP A  69       8.695  -9.688  -8.625  1.00 56.66           C  
ATOM    517  OD1 ASP A  69       9.555 -10.031  -9.461  1.00 56.66           O  
ATOM    518  OD2 ASP A  69       8.312  -8.500  -8.500  1.00 56.66           O  
ATOM    519  N   PRO A  70      10.727 -12.938  -8.680  1.00 55.78           N  
ATOM    520  CA  PRO A  70      12.172 -12.984  -8.453  1.00 55.78           C  
ATOM    521  C   PRO A  70      12.750 -11.633  -8.031  1.00 55.78           C  
ATOM    522  CB  PRO A  70      12.727 -13.414  -9.812  1.00 55.78           C  
ATOM    523  O   PRO A  70      13.836 -11.578  -7.445  1.00 55.78           O  
ATOM    524  CG  PRO A  70      11.617 -13.156 -10.781  1.00 55.78           C  
ATOM    525  CD  PRO A  70      10.336 -13.039 -10.008  1.00 55.78           C  
ATOM    526  N   LEU A  71      11.922 -10.508  -8.297  1.00 58.69           N  
ATOM    527  CA  LEU A  71      12.406  -9.164  -8.023  1.00 58.69           C  
ATOM    528  C   LEU A  71      11.953  -8.688  -6.648  1.00 58.69           C  
ATOM    529  CB  LEU A  71      11.922  -8.188  -9.102  1.00 58.69           C  
ATOM    530  O   LEU A  71      12.422  -7.664  -6.152  1.00 58.69           O  
ATOM    531  CG  LEU A  71      12.492  -8.383 -10.508  1.00 58.69           C  
ATOM    532  CD1 LEU A  71      11.836  -7.414 -11.484  1.00 58.69           C  
ATOM    533  CD2 LEU A  71      14.008  -8.203 -10.500  1.00 58.69           C  
ATOM    534  N   THR A  72      11.047  -9.484  -6.020  1.00 55.56           N  
ATOM    535  CA  THR A  72      10.633  -9.227  -4.645  1.00 55.56           C  
ATOM    536  C   THR A  72      11.344 -10.164  -3.680  1.00 55.56           C  
ATOM    537  CB  THR A  72       9.109  -9.383  -4.484  1.00 55.56           C  
ATOM    538  O   THR A  72      11.133 -11.383  -3.709  1.00 55.56           O  
ATOM    539  CG2 THR A  72       8.367  -8.188  -5.074  1.00 55.56           C  
ATOM    540  OG1 THR A  72       8.688 -10.578  -5.160  1.00 55.56           O  
ATOM    541  N   SER A  73      12.711 -10.227  -3.715  1.00 53.44           N  
ATOM    542  CA  SER A  73      13.523 -10.945  -2.734  1.00 53.44           C  
ATOM    543  C   SER A  73      13.367 -10.328  -1.344  1.00 53.44           C  
ATOM    544  CB  SER A  73      14.992 -10.930  -3.148  1.00 53.44           C  
ATOM    545  O   SER A  73      13.633  -9.141  -1.151  1.00 53.44           O  
ATOM    546  OG  SER A  73      15.633  -9.750  -2.701  1.00 53.44           O  
ATOM    547  N   PHE A  74      12.258 -10.414  -0.648  1.00 52.62           N  
ATOM    548  CA  PHE A  74      12.469 -10.172   0.774  1.00 52.62           C  
ATOM    549  C   PHE A  74      13.438 -11.195   1.354  1.00 52.62           C  
ATOM    550  CB  PHE A  74      11.133 -10.227   1.532  1.00 52.62           C  
ATOM    551  O   PHE A  74      13.352 -12.383   1.050  1.00 52.62           O  
ATOM    552  CG  PHE A  74      10.141  -9.188   1.090  1.00 52.62           C  
ATOM    553  CD1 PHE A  74      10.250  -7.871   1.529  1.00 52.62           C  
ATOM    554  CD2 PHE A  74       9.102  -9.523   0.233  1.00 52.62           C  
ATOM    555  CE1 PHE A  74       9.336  -6.906   1.120  1.00 52.62           C  
ATOM    556  CE2 PHE A  74       8.180  -8.562  -0.180  1.00 52.62           C  
ATOM    557  CZ  PHE A  74       8.297  -7.254   0.266  1.00 52.62           C  
ATOM    558  N   SER A  75      14.773 -10.891   1.300  1.00 49.91           N  
ATOM    559  CA  SER A  75      15.695 -11.742   2.041  1.00 49.91           C  
ATOM    560  C   SER A  75      14.984 -12.484   3.168  1.00 49.91           C  
ATOM    561  CB  SER A  75      16.844 -10.906   2.613  1.00 49.91           C  
ATOM    562  O   SER A  75      14.469 -11.859   4.098  1.00 49.91           O  
ATOM    563  OG  SER A  75      17.688 -10.430   1.576  1.00 49.91           O  
ATOM    564  N   ILE A  76      14.062 -13.336   2.875  1.00 53.12           N  
ATOM    565  CA  ILE A  76      13.609 -14.172   3.982  1.00 53.12           C  
ATOM    566  C   ILE A  76      14.812 -14.703   4.754  1.00 53.12           C  
ATOM    567  CB  ILE A  76      12.734 -15.344   3.482  1.00 53.12           C  
ATOM    568  O   ILE A  76      14.656 -15.414   5.746  1.00 53.12           O  
ATOM    569  CG1 ILE A  76      11.578 -14.812   2.625  1.00 53.12           C  
ATOM    570  CG2 ILE A  76      12.211 -16.156   4.664  1.00 53.12           C  
ATOM    571  CD1 ILE A  76      10.773 -15.906   1.931  1.00 53.12           C  
ATOM    572  N   ARG A  77      16.078 -14.391   4.223  1.00 50.72           N  
ATOM    573  CA  ARG A  77      17.297 -14.859   4.867  1.00 50.72           C  
ATOM    574  C   ARG A  77      17.750 -13.898   5.961  1.00 50.72           C  
ATOM    575  CB  ARG A  77      18.406 -15.031   3.834  1.00 50.72           C  
ATOM    576  O   ARG A  77      18.859 -14.008   6.480  1.00 50.72           O  
ATOM    577  CG  ARG A  77      18.625 -16.469   3.389  1.00 50.72           C  
ATOM    578  CD  ARG A  77      19.734 -16.578   2.355  1.00 50.72           C  
ATOM    579  NE  ARG A  77      20.297 -17.938   2.320  1.00 50.72           N  
ATOM    580  NH1 ARG A  77      21.281 -17.688   0.247  1.00 50.72           N  
ATOM    581  NH2 ARG A  77      21.484 -19.656   1.392  1.00 50.72           N  
ATOM    582  CZ  ARG A  77      21.031 -18.422   1.320  1.00 50.72           C  
ATOM    583  N   SER A  78      16.891 -12.961   6.477  1.00 46.25           N  
ATOM    584  CA  SER A  78      17.375 -12.297   7.676  1.00 46.25           C  
ATOM    585  C   SER A  78      17.469 -13.266   8.852  1.00 46.25           C  
ATOM    586  CB  SER A  78      16.484 -11.117   8.047  1.00 46.25           C  
ATOM    587  O   SER A  78      16.656 -14.180   8.969  1.00 46.25           O  
ATOM    588  OG  SER A  78      15.258 -11.180   7.336  1.00 46.25           O  
ATOM    589  N   ASN A  79      18.734 -13.852   9.141  1.00 49.50           N  
ATOM    590  CA  ASN A  79      18.984 -14.578  10.383  1.00 49.50           C  
ATOM    591  C   ASN A  79      17.781 -14.500  11.328  1.00 49.50           C  
ATOM    592  CB  ASN A  79      20.250 -14.047  11.078  1.00 49.50           C  
ATOM    593  O   ASN A  79      17.281 -13.414  11.617  1.00 49.50           O  
ATOM    594  CG  ASN A  79      21.516 -14.547  10.422  1.00 49.50           C  
ATOM    595  ND2 ASN A  79      22.656 -14.172  11.000  1.00 49.50           N  
ATOM    596  OD1 ASN A  79      21.484 -15.258   9.422  1.00 49.50           O  
ATOM    597  N   ALA A  80      16.672 -15.281  11.078  1.00 51.81           N  
ATOM    598  CA  ALA A  80      15.727 -15.344  12.188  1.00 51.81           C  
ATOM    599  C   ALA A  80      16.391 -14.953  13.500  1.00 51.81           C  
ATOM    600  CB  ALA A  80      15.125 -16.750  12.289  1.00 51.81           C  
ATOM    601  O   ALA A  80      17.516 -15.391  13.789  1.00 51.81           O  
ATOM    602  N   VAL A  81      16.531 -13.742  13.867  1.00 54.66           N  
ATOM    603  CA  VAL A  81      16.844 -13.422  15.258  1.00 54.66           C  
ATOM    604  C   VAL A  81      16.609 -14.641  16.141  1.00 54.66           C  
ATOM    605  CB  VAL A  81      16.016 -12.227  15.758  1.00 54.66           C  
ATOM    606  O   VAL A  81      15.539 -15.258  16.078  1.00 54.66           O  
ATOM    607  CG1 VAL A  81      16.266 -11.984  17.250  1.00 54.66           C  
ATOM    608  CG2 VAL A  81      16.344 -10.969  14.953  1.00 54.66           C  
ATOM    609  N   LYS A  82      17.562 -15.633  16.250  1.00 53.81           N  
ATOM    610  CA  LYS A  82      17.547 -16.641  17.297  1.00 53.81           C  
ATOM    611  C   LYS A  82      17.016 -16.062  18.609  1.00 53.81           C  
ATOM    612  CB  LYS A  82      18.938 -17.234  17.500  1.00 53.81           C  
ATOM    613  O   LYS A  82      17.531 -15.062  19.094  1.00 53.81           O  
ATOM    614  CG  LYS A  82      19.469 -18.016  16.312  1.00 53.81           C  
ATOM    615  CD  LYS A  82      20.812 -18.656  16.609  1.00 53.81           C  
ATOM    616  CE  LYS A  82      21.078 -19.859  15.719  1.00 53.81           C  
ATOM    617  NZ  LYS A  82      22.453 -20.406  15.906  1.00 53.81           N  
ATOM    618  N   THR A  83      15.805 -15.898  18.703  1.00 53.06           N  
ATOM    619  CA  THR A  83      15.227 -15.531  19.984  1.00 53.06           C  
ATOM    620  C   THR A  83      15.555 -16.578  21.047  1.00 53.06           C  
ATOM    621  CB  THR A  83      13.703 -15.359  19.891  1.00 53.06           C  
ATOM    622  O   THR A  83      15.516 -17.781  20.766  1.00 53.06           O  
ATOM    623  CG2 THR A  83      13.336 -14.227  18.938  1.00 53.06           C  
ATOM    624  OG1 THR A  83      13.117 -16.578  19.406  1.00 53.06           O  
ATOM    625  N   ASN A  84      16.719 -16.484  21.781  1.00 57.41           N  
ATOM    626  CA  ASN A  84      16.984 -17.188  23.031  1.00 57.41           C  
ATOM    627  C   ASN A  84      15.820 -17.062  24.016  1.00 57.41           C  
ATOM    628  CB  ASN A  84      18.281 -16.672  23.672  1.00 57.41           C  
ATOM    629  O   ASN A  84      15.195 -16.000  24.109  1.00 57.41           O  
ATOM    630  CG  ASN A  84      19.203 -16.016  22.672  1.00 57.41           C  
ATOM    631  ND2 ASN A  84      20.000 -15.055  23.141  1.00 57.41           N  
ATOM    632  OD1 ASN A  84      19.203 -16.359  21.500  1.00 57.41           O  
ATOM    633  N   ALA A  85      14.984 -18.062  24.031  1.00 60.09           N  
ATOM    634  CA  ALA A  85      13.891 -18.266  24.984  1.00 60.09           C  
ATOM    635  C   ALA A  85      14.258 -17.734  26.359  1.00 60.09           C  
ATOM    636  CB  ALA A  85      13.523 -19.750  25.062  1.00 60.09           C  
ATOM    637  O   ALA A  85      13.375 -17.484  27.188  1.00 60.09           O  
ATOM    638  N   ASP A  86      15.547 -17.266  26.453  1.00 58.69           N  
ATOM    639  CA  ASP A  86      15.953 -16.906  27.812  1.00 58.69           C  
ATOM    640  C   ASP A  86      16.172 -15.398  27.938  1.00 58.69           C  
ATOM    641  CB  ASP A  86      17.219 -17.672  28.203  1.00 58.69           C  
ATOM    642  O   ASP A  86      16.328 -14.883  29.047  1.00 58.69           O  
ATOM    643  CG  ASP A  86      17.469 -17.656  29.703  1.00 58.69           C  
ATOM    644  OD1 ASP A  86      16.562 -17.297  30.469  1.00 58.69           O  
ATOM    645  OD2 ASP A  86      18.594 -18.016  30.109  1.00 58.69           O  
ATOM    646  N   ALA A  87      15.969 -14.617  26.859  1.00 53.12           N  
ATOM    647  CA  ALA A  87      16.016 -13.156  26.938  1.00 53.12           C  
ATOM    648  C   ALA A  87      14.641 -12.547  26.719  1.00 53.12           C  
ATOM    649  CB  ALA A  87      17.016 -12.609  25.922  1.00 53.12           C  
ATOM    650  O   ALA A  87      14.508 -11.531  26.031  1.00 53.12           O  
ATOM    651  N   GLY A  88      13.547 -13.227  27.062  1.00 47.69           N  
ATOM    652  CA  GLY A  88      12.117 -12.969  27.031  1.00 47.69           C  
ATOM    653  C   GLY A  88      11.664 -11.977  28.094  1.00 47.69           C  
ATOM    654  O   GLY A  88      12.234 -11.922  29.188  1.00 47.69           O  
ATOM    655  N   VAL A  89      11.539 -10.602  27.719  1.00 52.56           N  
ATOM    656  CA  VAL A  89      10.625  -9.703  28.422  1.00 52.56           C  
ATOM    657  C   VAL A  89       9.312 -10.430  28.703  1.00 52.56           C  
ATOM    658  CB  VAL A  89      10.367  -8.414  27.609  1.00 52.56           C  
ATOM    659  O   VAL A  89       8.805 -11.164  27.859  1.00 52.56           O  
ATOM    660  CG1 VAL A  89      11.500  -7.414  27.797  1.00 52.56           C  
ATOM    661  CG2 VAL A  89      10.188  -8.750  26.125  1.00 52.56           C  
ATOM    662  N   SER A  90       9.102 -11.055  29.891  1.00 44.81           N  
ATOM    663  CA  SER A  90       7.910 -11.609  30.516  1.00 44.81           C  
ATOM    664  C   SER A  90       6.637 -11.102  29.844  1.00 44.81           C  
ATOM    665  CB  SER A  90       7.887 -11.266  32.000  1.00 44.81           C  
ATOM    666  O   SER A  90       6.426  -9.898  29.734  1.00 44.81           O  
ATOM    667  OG  SER A  90       6.688 -11.719  32.625  1.00 44.81           O  
ATOM    668  N   MET A  91       6.188 -11.797  28.750  1.00 51.81           N  
ATOM    669  CA  MET A  91       4.828 -11.633  28.234  1.00 51.81           C  
ATOM    670  C   MET A  91       3.811 -12.258  29.172  1.00 51.81           C  
ATOM    671  CB  MET A  91       4.703 -12.250  26.844  1.00 51.81           C  
ATOM    672  O   MET A  91       3.867 -13.461  29.453  1.00 51.81           O  
ATOM    673  CG  MET A  91       5.109 -11.305  25.719  1.00 51.81           C  
ATOM    674  SD  MET A  91       4.066  -9.797  25.641  1.00 51.81           S  
ATOM    675  CE  MET A  91       2.443 -10.516  26.031  1.00 51.81           C  
ATOM    676  N   ASP A  92       3.791 -11.945  30.453  1.00 43.72           N  
ATOM    677  CA  ASP A  92       2.678 -12.352  31.312  1.00 43.72           C  
ATOM    678  C   ASP A  92       1.401 -12.539  30.500  1.00 43.72           C  
ATOM    679  CB  ASP A  92       2.445 -11.320  32.406  1.00 43.72           C  
ATOM    680  O   ASP A  92       0.988 -11.633  29.766  1.00 43.72           O  
ATOM    681  CG  ASP A  92       3.281 -11.586  33.656  1.00 43.72           C  
ATOM    682  OD1 ASP A  92       3.875 -12.680  33.781  1.00 43.72           O  
ATOM    683  OD2 ASP A  92       3.344 -10.688  34.531  1.00 43.72           O  
ATOM    684  N   SER A  93       1.273 -13.688  29.859  1.00 38.59           N  
ATOM    685  CA  SER A  93       0.162 -14.617  29.672  1.00 38.59           C  
ATOM    686  C   SER A  93      -0.910 -14.414  30.734  1.00 38.59           C  
ATOM    687  CB  SER A  93       0.659 -16.062  29.719  1.00 38.59           C  
ATOM    688  O   SER A  93      -0.627 -14.492  31.938  1.00 38.59           O  
ATOM    689  OG  SER A  93       1.696 -16.266  28.766  1.00 38.59           O  
ATOM    690  N   SER A  94      -1.828 -13.523  30.594  1.00 44.38           N  
ATOM    691  CA  SER A  94      -3.109 -13.883  31.188  1.00 44.38           C  
ATOM    692  C   SER A  94      -4.004 -14.602  30.172  1.00 44.38           C  
ATOM    693  CB  SER A  94      -3.820 -12.648  31.734  1.00 44.38           C  
ATOM    694  O   SER A  94      -4.148 -14.148  29.047  1.00 44.38           O  
ATOM    695  OG  SER A  94      -4.207 -11.789  30.672  1.00 44.38           O  
ATOM    696  N   ALA A  95      -3.824 -15.867  30.000  1.00 39.06           N  
ATOM    697  CA  ALA A  95      -4.766 -16.984  29.875  1.00 39.06           C  
ATOM    698  C   ALA A  95      -6.207 -16.484  29.906  1.00 39.06           C  
ATOM    699  CB  ALA A  95      -4.535 -18.000  30.984  1.00 39.06           C  
ATOM    700  O   ALA A  95      -6.645 -15.883  30.891  1.00 39.06           O  
ATOM    701  N   GLN A  96      -6.773 -15.766  28.859  1.00 44.31           N  
ATOM    702  CA  GLN A  96      -8.227 -15.914  28.828  1.00 44.31           C  
ATOM    703  C   GLN A  96      -8.750 -15.844  27.391  1.00 44.31           C  
ATOM    704  CB  GLN A  96      -8.891 -14.836  29.688  1.00 44.31           C  
ATOM    705  O   GLN A  96      -8.430 -14.906  26.656  1.00 44.31           O  
ATOM    706  CG  GLN A  96     -10.281 -15.211  30.172  1.00 44.31           C  
ATOM    707  CD  GLN A  96     -10.609 -14.609  31.531  1.00 44.31           C  
ATOM    708  NE2 GLN A  96     -11.727 -15.039  32.094  1.00 44.31           N  
ATOM    709  OE1 GLN A  96      -9.875 -13.766  32.031  1.00 44.31           O  
ATOM    710  N   SER A  97      -8.719 -16.969  26.594  1.00 41.97           N  
ATOM    711  CA  SER A  97      -9.719 -17.719  25.844  1.00 41.97           C  
ATOM    712  C   SER A  97     -10.266 -16.891  24.688  1.00 41.97           C  
ATOM    713  CB  SER A  97     -10.867 -18.141  26.766  1.00 41.97           C  
ATOM    714  O   SER A  97     -10.539 -15.695  24.844  1.00 41.97           O  
ATOM    715  OG  SER A  97     -11.570 -17.000  27.250  1.00 41.97           O  
ATOM    716  N   ARG A  98      -9.727 -17.016  23.531  1.00 45.41           N  
ATOM    717  CA  ARG A  98     -10.219 -16.969  22.156  1.00 45.41           C  
ATOM    718  C   ARG A  98     -11.703 -16.641  22.125  1.00 45.41           C  
ATOM    719  CB  ARG A  98      -9.961 -18.297  21.453  1.00 45.41           C  
ATOM    720  O   ARG A  98     -12.523 -17.375  22.672  1.00 45.41           O  
ATOM    721  CG  ARG A  98      -8.539 -18.453  20.938  1.00 45.41           C  
ATOM    722  CD  ARG A  98      -8.422 -19.609  19.938  1.00 45.41           C  
ATOM    723  NE  ARG A  98      -7.027 -19.891  19.625  1.00 45.41           N  
ATOM    724  NH1 ARG A  98      -7.516 -21.422  17.953  1.00 45.41           N  
ATOM    725  NH2 ARG A  98      -5.336 -20.938  18.469  1.00 45.41           N  
ATOM    726  CZ  ARG A  98      -6.629 -20.750  18.688  1.00 45.41           C  
ATOM    727  N   LEU A  99     -12.086 -15.391  21.781  1.00 42.22           N  
ATOM    728  CA  LEU A  99     -13.398 -15.297  21.156  1.00 42.22           C  
ATOM    729  C   LEU A  99     -13.258 -14.961  19.672  1.00 42.22           C  
ATOM    730  CB  LEU A  99     -14.258 -14.234  21.844  1.00 42.22           C  
ATOM    731  O   LEU A  99     -12.547 -14.023  19.312  1.00 42.22           O  
ATOM    732  CG  LEU A  99     -14.766 -14.594  23.250  1.00 42.22           C  
ATOM    733  CD1 LEU A  99     -15.219 -13.328  23.969  1.00 42.22           C  
ATOM    734  CD2 LEU A  99     -15.898 -15.602  23.156  1.00 42.22           C  
ATOM    735  N   SER A 100     -13.242 -15.977  18.766  1.00 42.88           N  
ATOM    736  CA  SER A 100     -13.789 -16.312  17.453  1.00 42.88           C  
ATOM    737  C   SER A 100     -14.938 -15.383  17.078  1.00 42.88           C  
ATOM    738  CB  SER A 100     -14.266 -17.766  17.422  1.00 42.88           C  
ATOM    739  O   SER A 100     -15.828 -15.125  17.891  1.00 42.88           O  
ATOM    740  OG  SER A 100     -14.625 -18.156  16.109  1.00 42.88           O  
ATOM    741  N   SER A 101     -14.680 -14.320  16.234  1.00 46.19           N  
ATOM    742  CA  SER A 101     -15.555 -14.023  15.094  1.00 46.19           C  
ATOM    743  C   SER A 101     -15.406 -12.578  14.648  1.00 46.19           C  
ATOM    744  CB  SER A 101     -17.016 -14.312  15.461  1.00 46.19           C  
ATOM    745  O   SER A 101     -15.203 -11.680  15.469  1.00 46.19           O  
ATOM    746  OG  SER A 101     -17.453 -13.430  16.469  1.00 46.19           O  
ATOM    747  N   ASP A 102     -14.633 -12.258  13.609  1.00 43.44           N  
ATOM    748  CA  ASP A 102     -14.953 -11.656  12.320  1.00 43.44           C  
ATOM    749  C   ASP A 102     -15.461 -10.227  12.492  1.00 43.44           C  
ATOM    750  CB  ASP A 102     -15.992 -12.500  11.578  1.00 43.44           C  
ATOM    751  O   ASP A 102     -16.469 -10.000  13.164  1.00 43.44           O  
ATOM    752  CG  ASP A 102     -16.047 -12.188  10.094  1.00 43.44           C  
ATOM    753  OD1 ASP A 102     -15.094 -11.594   9.555  1.00 43.44           O  
ATOM    754  OD2 ASP A 102     -17.062 -12.547   9.453  1.00 43.44           O  
ATOM    755  N   ILE A 103     -14.570  -9.219  12.773  1.00 48.97           N  
ATOM    756  CA  ILE A 103     -14.922  -7.887  12.289  1.00 48.97           C  
ATOM    757  C   ILE A 103     -13.875  -6.875  12.766  1.00 48.97           C  
ATOM    758  CB  ILE A 103     -16.328  -7.465  12.773  1.00 48.97           C  
ATOM    759  O   ILE A 103     -13.578  -6.793  13.961  1.00 48.97           O  
ATOM    760  CG1 ILE A 103     -17.406  -8.117  11.898  1.00 48.97           C  
ATOM    761  CG2 ILE A 103     -16.469  -5.941  12.766  1.00 48.97           C  
ATOM    762  CD1 ILE A 103     -18.281  -9.125  12.641  1.00 48.97           C  
ATOM    763  N   GLY A 104     -12.750  -6.719  12.062  1.00 41.12           N  
ATOM    764  CA  GLY A 104     -12.047  -5.492  11.711  1.00 41.12           C  
ATOM    765  C   GLY A 104     -12.375  -4.332  12.625  1.00 41.12           C  
ATOM    766  O   GLY A 104     -13.469  -3.764  12.547  1.00 41.12           O  
ATOM    767  N   CYS A 105     -12.109  -4.383  13.945  1.00 52.00           N  
ATOM    768  CA  CYS A 105     -12.445  -3.213  14.750  1.00 52.00           C  
ATOM    769  C   CYS A 105     -11.195  -2.424  15.117  1.00 52.00           C  
ATOM    770  CB  CYS A 105     -13.188  -3.635  16.016  1.00 52.00           C  
ATOM    771  O   CYS A 105     -10.172  -3.008  15.484  1.00 52.00           O  
ATOM    772  SG  CYS A 105     -14.469  -2.469  16.547  1.00 52.00           S  
ATOM    773  N   ASP A 106     -10.898  -1.314  14.445  1.00 52.78           N  
ATOM    774  CA  ASP A 106     -10.000  -0.194  14.719  1.00 52.78           C  
ATOM    775  C   ASP A 106      -9.922   0.102  16.219  1.00 52.78           C  
ATOM    776  CB  ASP A 106     -10.453   1.053  13.953  1.00 52.78           C  
ATOM    777  O   ASP A 106     -10.938   0.428  16.844  1.00 52.78           O  
ATOM    778  CG  ASP A 106      -9.344   2.066  13.758  1.00 52.78           C  
ATOM    779  OD1 ASP A 106      -8.172   1.760  14.078  1.00 52.78           O  
ATOM    780  OD2 ASP A 106      -9.641   3.186  13.281  1.00 52.78           O  
ATOM    781  N   GLN A 107      -9.148  -0.690  16.875  1.00 57.41           N  
ATOM    782  CA  GLN A 107      -8.836  -0.465  18.281  1.00 57.41           C  
ATOM    783  C   GLN A 107      -8.219   0.913  18.500  1.00 57.41           C  
ATOM    784  CB  GLN A 107      -7.898  -1.552  18.812  1.00 57.41           C  
ATOM    785  O   GLN A 107      -7.258   1.280  17.812  1.00 57.41           O  
ATOM    786  CG  GLN A 107      -7.875  -1.664  20.328  1.00 57.41           C  
ATOM    787  CD  GLN A 107      -7.156  -2.908  20.812  1.00 57.41           C  
ATOM    788  NE2 GLN A 107      -7.496  -3.359  22.016  1.00 57.41           N  
ATOM    789  OE1 GLN A 107      -6.301  -3.459  20.109  1.00 57.41           O  
ATOM    790  N   MET A 108      -8.945   1.976  18.938  1.00 60.25           N  
ATOM    791  CA  MET A 108      -8.469   3.303  19.312  1.00 60.25           C  
ATOM    792  C   MET A 108      -8.133   3.354  20.797  1.00 60.25           C  
ATOM    793  CB  MET A 108      -9.516   4.367  18.984  1.00 60.25           C  
ATOM    794  O   MET A 108      -8.805   2.721  21.625  1.00 60.25           O  
ATOM    795  CG  MET A 108      -9.930   4.379  17.516  1.00 60.25           C  
ATOM    796  SD  MET A 108      -8.906   5.535  16.516  1.00 60.25           S  
ATOM    797  CE  MET A 108      -9.844   5.512  14.961  1.00 60.25           C  
ATOM    798  N   ASP A 109      -6.820   3.621  21.125  1.00 65.12           N  
ATOM    799  CA  ASP A 109      -6.262   3.816  22.469  1.00 65.12           C  
ATOM    800  C   ASP A 109      -6.488   5.246  22.953  1.00 65.12           C  
ATOM    801  CB  ASP A 109      -4.766   3.488  22.469  1.00 65.12           C  
ATOM    802  O   ASP A 109      -6.207   6.207  22.234  1.00 65.12           O  
ATOM    803  CG  ASP A 109      -4.234   3.168  23.859  1.00 65.12           C  
ATOM    804  OD1 ASP A 109      -5.031   3.133  24.812  1.00 65.12           O  
ATOM    805  OD2 ASP A 109      -3.012   2.949  23.984  1.00 65.12           O  
ATOM    806  N   PHE A 110      -7.387   5.566  23.984  1.00 63.50           N  
ATOM    807  CA  PHE A 110      -7.500   6.875  24.609  1.00 63.50           C  
ATOM    808  C   PHE A 110      -6.742   6.906  25.938  1.00 63.50           C  
ATOM    809  CB  PHE A 110      -8.969   7.238  24.828  1.00 63.50           C  
ATOM    810  O   PHE A 110      -6.570   5.871  26.578  1.00 63.50           O  
ATOM    811  CG  PHE A 110      -9.781   7.297  23.562  1.00 63.50           C  
ATOM    812  CD1 PHE A 110      -9.766   8.430  22.766  1.00 63.50           C  
ATOM    813  CD2 PHE A 110     -10.562   6.211  23.188  1.00 63.50           C  
ATOM    814  CE1 PHE A 110     -10.516   8.484  21.594  1.00 63.50           C  
ATOM    815  CE2 PHE A 110     -11.312   6.258  22.016  1.00 63.50           C  
ATOM    816  CZ  PHE A 110     -11.289   7.395  21.219  1.00 63.50           C  
ATOM    817  N   SER A 111      -5.828   7.914  26.016  1.00 68.62           N  
ATOM    818  CA  SER A 111      -5.164   8.172  27.297  1.00 68.62           C  
ATOM    819  C   SER A 111      -5.773   9.375  28.000  1.00 68.62           C  
ATOM    820  CB  SER A 111      -3.666   8.398  27.078  1.00 68.62           C  
ATOM    821  O   SER A 111      -6.152  10.352  27.359  1.00 68.62           O  
ATOM    822  OG  SER A 111      -3.438   9.602  26.359  1.00 68.62           O  
ATOM    823  N   LEU A 112      -6.359   9.211  29.219  1.00 68.12           N  
ATOM    824  CA  LEU A 112      -6.828  10.312  30.047  1.00 68.12           C  
ATOM    825  C   LEU A 112      -5.676  10.922  30.844  1.00 68.12           C  
ATOM    826  CB  LEU A 112      -7.922   9.836  31.016  1.00 68.12           C  
ATOM    827  O   LEU A 112      -4.926  10.211  31.516  1.00 68.12           O  
ATOM    828  CG  LEU A 112      -9.172   9.227  30.359  1.00 68.12           C  
ATOM    829  CD1 LEU A 112     -10.047   8.570  31.422  1.00 68.12           C  
ATOM    830  CD2 LEU A 112      -9.945  10.297  29.609  1.00 68.12           C  
ATOM    831  N   ASN A 113      -5.094  12.016  30.469  1.00 67.62           N  
ATOM    832  CA  ASN A 113      -3.979  12.789  31.000  1.00 67.62           C  
ATOM    833  C   ASN A 113      -4.336  13.445  32.344  1.00 67.62           C  
ATOM    834  CB  ASN A 113      -3.531  13.852  30.000  1.00 67.62           C  
ATOM    835  O   ASN A 113      -3.453  13.891  33.062  1.00 67.62           O  
ATOM    836  CG  ASN A 113      -2.916  13.250  28.750  1.00 67.62           C  
ATOM    837  ND2 ASN A 113      -2.041  14.000  28.094  1.00 67.62           N  
ATOM    838  OD1 ASN A 113      -3.227  12.109  28.375  1.00 67.62           O  
ATOM    839  N   LYS A 114      -5.656  13.164  32.781  1.00 64.06           N  
ATOM    840  CA  LYS A 114      -6.062  13.695  34.094  1.00 64.06           C  
ATOM    841  C   LYS A 114      -6.816  12.641  34.875  1.00 64.06           C  
ATOM    842  CB  LYS A 114      -6.934  14.938  33.906  1.00 64.06           C  
ATOM    843  O   LYS A 114      -7.660  11.922  34.344  1.00 64.06           O  
ATOM    844  CG  LYS A 114      -6.152  16.188  33.531  1.00 64.06           C  
ATOM    845  CD  LYS A 114      -7.062  17.406  33.438  1.00 64.06           C  
ATOM    846  CE  LYS A 114      -6.309  18.625  32.938  1.00 64.06           C  
ATOM    847  NZ  LYS A 114      -6.445  19.797  33.844  1.00 64.06           N  
ATOM    848  N   GLY A 115      -6.188  11.914  35.719  1.00 59.31           N  
ATOM    849  CA  GLY A 115      -6.414  10.836  36.656  1.00 59.31           C  
ATOM    850  C   GLY A 115      -7.828  10.797  37.188  1.00 59.31           C  
ATOM    851  O   GLY A 115      -8.406  11.844  37.500  1.00 59.31           O  
ATOM    852  N   ILE A 116      -8.711   9.938  36.656  1.00 66.06           N  
ATOM    853  CA  ILE A 116     -10.023   9.602  37.188  1.00 66.06           C  
ATOM    854  C   ILE A 116      -9.875   8.680  38.406  1.00 66.06           C  
ATOM    855  CB  ILE A 116     -10.914   8.938  36.125  1.00 66.06           C  
ATOM    856  O   ILE A 116      -9.172   7.668  38.344  1.00 66.06           O  
ATOM    857  CG1 ILE A 116     -11.094   9.875  34.906  1.00 66.06           C  
ATOM    858  CG2 ILE A 116     -12.266   8.531  36.719  1.00 66.06           C  
ATOM    859  CD1 ILE A 116     -11.695   9.203  33.688  1.00 66.06           C  
ATOM    860  N   LYS A 117     -10.023   9.180  39.719  1.00 64.75           N  
ATOM    861  CA  LYS A 117     -10.008   8.359  40.906  1.00 64.75           C  
ATOM    862  C   LYS A 117     -11.289   7.539  41.031  1.00 64.75           C  
ATOM    863  CB  LYS A 117      -9.820   9.227  42.156  1.00 64.75           C  
ATOM    864  O   LYS A 117     -12.383   8.102  41.125  1.00 64.75           O  
ATOM    865  CG  LYS A 117      -9.281   8.477  43.375  1.00 64.75           C  
ATOM    866  CD  LYS A 117      -9.055   9.406  44.531  1.00 64.75           C  
ATOM    867  CE  LYS A 117      -8.844   8.625  45.844  1.00 64.75           C  
ATOM    868  NZ  LYS A 117      -8.812   9.523  47.031  1.00 64.75           N  
ATOM    869  N   ILE A 118     -11.164   6.188  40.688  1.00 64.31           N  
ATOM    870  CA  ILE A 118     -12.320   5.305  40.812  1.00 64.31           C  
ATOM    871  C   ILE A 118     -12.148   4.367  42.000  1.00 64.31           C  
ATOM    872  CB  ILE A 118     -12.523   4.492  39.500  1.00 64.31           C  
ATOM    873  O   ILE A 118     -11.094   3.736  42.156  1.00 64.31           O  
ATOM    874  CG1 ILE A 118     -12.695   5.430  38.312  1.00 64.31           C  
ATOM    875  CG2 ILE A 118     -13.727   3.553  39.656  1.00 64.31           C  
ATOM    876  CD1 ILE A 118     -12.625   4.730  36.969  1.00 64.31           C  
ATOM    877  N   ASP A 119     -12.875   4.461  43.062  1.00 61.41           N  
ATOM    878  CA  ASP A 119     -12.883   3.486  44.156  1.00 61.41           C  
ATOM    879  C   ASP A 119     -13.906   2.379  43.875  1.00 61.41           C  
ATOM    880  CB  ASP A 119     -13.188   4.168  45.500  1.00 61.41           C  
ATOM    881  O   ASP A 119     -15.109   2.594  44.031  1.00 61.41           O  
ATOM    882  CG  ASP A 119     -11.961   4.809  46.125  1.00 61.41           C  
ATOM    883  OD1 ASP A 119     -10.828   4.348  45.844  1.00 61.41           O  
ATOM    884  OD2 ASP A 119     -12.125   5.781  46.875  1.00 61.41           O  
ATOM    885  N   ALA A 120     -13.531   1.304  43.031  1.00 62.12           N  
ATOM    886  CA  ALA A 120     -14.500   0.260  42.688  1.00 62.12           C  
ATOM    887  C   ALA A 120     -14.047  -1.096  43.219  1.00 62.12           C  
ATOM    888  CB  ALA A 120     -14.711   0.189  41.188  1.00 62.12           C  
ATOM    889  O   ALA A 120     -12.852  -1.335  43.406  1.00 62.12           O  
ATOM    890  N   THR A 121     -14.766  -1.932  44.000  1.00 62.84           N  
ATOM    891  CA  THR A 121     -14.641  -3.271  44.562  1.00 62.84           C  
ATOM    892  C   THR A 121     -14.672  -4.328  43.469  1.00 62.84           C  
ATOM    893  CB  THR A 121     -15.766  -3.551  45.562  1.00 62.84           C  
ATOM    894  O   THR A 121     -15.039  -4.035  42.312  1.00 62.84           O  
ATOM    895  CG2 THR A 121     -15.695  -2.592  46.750  1.00 62.84           C  
ATOM    896  OG1 THR A 121     -17.031  -3.398  44.938  1.00 62.84           O  
ATOM    897  N   LEU A 122     -13.922  -5.500  43.531  1.00 57.47           N  
ATOM    898  CA  LEU A 122     -13.406  -6.641  42.750  1.00 57.47           C  
ATOM    899  C   LEU A 122     -14.484  -7.207  41.844  1.00 57.47           C  
ATOM    900  CB  LEU A 122     -12.906  -7.730  43.719  1.00 57.47           C  
ATOM    901  O   LEU A 122     -14.180  -7.660  40.719  1.00 57.47           O  
ATOM    902  CG  LEU A 122     -11.477  -8.227  43.469  1.00 57.47           C  
ATOM    903  CD1 LEU A 122     -10.742  -8.375  44.812  1.00 57.47           C  
ATOM    904  CD2 LEU A 122     -11.492  -9.555  42.719  1.00 57.47           C  
ATOM    905  N   ASP A 123     -15.695  -6.449  41.844  1.00 59.84           N  
ATOM    906  CA  ASP A 123     -16.656  -6.855  40.844  1.00 59.84           C  
ATOM    907  C   ASP A 123     -17.281  -5.641  40.156  1.00 59.84           C  
ATOM    908  CB  ASP A 123     -17.750  -7.727  41.469  1.00 59.84           C  
ATOM    909  O   ASP A 123     -18.469  -5.656  39.812  1.00 59.84           O  
ATOM    910  CG  ASP A 123     -17.312  -9.164  41.688  1.00 59.84           C  
ATOM    911  OD1 ASP A 123     -16.328  -9.609  41.062  1.00 59.84           O  
ATOM    912  OD2 ASP A 123     -17.953  -9.852  42.500  1.00 59.84           O  
ATOM    913  N   SER A 124     -16.391  -4.664  39.656  1.00 55.84           N  
ATOM    914  CA  SER A 124     -17.047  -3.527  39.031  1.00 55.84           C  
ATOM    915  C   SER A 124     -16.625  -3.379  37.562  1.00 55.84           C  
ATOM    916  CB  SER A 124     -16.734  -2.238  39.781  1.00 55.84           C  
ATOM    917  O   SER A 124     -15.539  -3.799  37.188  1.00 55.84           O  
ATOM    918  OG  SER A 124     -17.375  -2.229  41.031  1.00 55.84           O  
ATOM    919  N   SER A 125     -17.656  -3.277  36.750  1.00 69.44           N  
ATOM    920  CA  SER A 125     -17.562  -3.021  35.312  1.00 69.44           C  
ATOM    921  C   SER A 125     -17.828  -1.554  35.000  1.00 69.44           C  
ATOM    922  CB  SER A 125     -18.547  -3.906  34.531  1.00 69.44           C  
ATOM    923  O   SER A 125     -18.656  -0.912  35.656  1.00 69.44           O  
ATOM    924  OG  SER A 125     -19.875  -3.523  34.812  1.00 69.44           O  
ATOM    925  N   ILE A 126     -16.844  -0.829  34.375  1.00 69.81           N  
ATOM    926  CA  ILE A 126     -16.922   0.565  33.969  1.00 69.81           C  
ATOM    927  C   ILE A 126     -17.328   0.638  32.500  1.00 69.81           C  
ATOM    928  CB  ILE A 126     -15.578   1.296  34.188  1.00 69.81           C  
ATOM    929  O   ILE A 126     -16.734  -0.032  31.641  1.00 69.81           O  
ATOM    930  CG1 ILE A 126     -15.211   1.287  35.688  1.00 69.81           C  
ATOM    931  CG2 ILE A 126     -15.648   2.727  33.656  1.00 69.81           C  
ATOM    932  CD1 ILE A 126     -13.758   1.645  35.938  1.00 69.81           C  
ATOM    933  N   SER A 127     -18.578   1.003  32.219  1.00 67.69           N  
ATOM    934  CA  SER A 127     -19.125   1.212  30.875  1.00 67.69           C  
ATOM    935  C   SER A 127     -19.234   2.697  30.547  1.00 67.69           C  
ATOM    936  CB  SER A 127     -20.500   0.555  30.750  1.00 67.69           C  
ATOM    937  O   SER A 127     -19.734   3.484  31.359  1.00 67.69           O  
ATOM    938  OG  SER A 127     -21.094   0.851  29.500  1.00 67.69           O  
ATOM    939  N   ILE A 128     -18.453   3.227  29.672  1.00 71.50           N  
ATOM    940  CA  ILE A 128     -18.422   4.609  29.219  1.00 71.50           C  
ATOM    941  C   ILE A 128     -19.312   4.766  27.984  1.00 71.50           C  
ATOM    942  CB  ILE A 128     -16.984   5.062  28.891  1.00 71.50           C  
ATOM    943  O   ILE A 128     -19.141   4.059  27.000  1.00 71.50           O  
ATOM    944  CG1 ILE A 128     -16.062   4.879  30.109  1.00 71.50           C  
ATOM    945  CG2 ILE A 128     -16.969   6.520  28.406  1.00 71.50           C  
ATOM    946  CD1 ILE A 128     -14.586   5.051  29.797  1.00 71.50           C  
ATOM    947  N   SER A 129     -20.531   5.238  28.141  1.00 69.38           N  
ATOM    948  CA  SER A 129     -21.469   5.504  27.062  1.00 69.38           C  
ATOM    949  C   SER A 129     -21.469   6.977  26.672  1.00 69.38           C  
ATOM    950  CB  SER A 129     -22.891   5.074  27.453  1.00 69.38           C  
ATOM    951  O   SER A 129     -21.328   7.848  27.531  1.00 69.38           O  
ATOM    952  OG  SER A 129     -23.281   5.676  28.672  1.00 69.38           O  
ATOM    953  N   THR A 130     -20.953   7.348  25.562  1.00 68.62           N  
ATOM    954  CA  THR A 130     -21.016   8.703  25.031  1.00 68.62           C  
ATOM    955  C   THR A 130     -22.375   8.984  24.406  1.00 68.62           C  
ATOM    956  CB  THR A 130     -19.906   8.938  23.969  1.00 68.62           C  
ATOM    957  O   THR A 130     -22.922   8.148  23.688  1.00 68.62           O  
ATOM    958  CG2 THR A 130     -18.516   8.820  24.594  1.00 68.62           C  
ATOM    959  OG1 THR A 130     -20.047   7.953  22.938  1.00 68.62           O  
ATOM    960  N   THR A 131     -23.328   9.664  25.062  1.00 65.94           N  
ATOM    961  CA  THR A 131     -24.594  10.094  24.469  1.00 65.94           C  
ATOM    962  C   THR A 131     -24.438  11.438  23.766  1.00 65.94           C  
ATOM    963  CB  THR A 131     -25.688  10.203  25.547  1.00 65.94           C  
ATOM    964  O   THR A 131     -23.766  12.336  24.266  1.00 65.94           O  
ATOM    965  CG2 THR A 131     -26.016   8.844  26.156  1.00 65.94           C  
ATOM    966  OG1 THR A 131     -25.250  11.094  26.578  1.00 65.94           O  
ATOM    967  N   SER A 132     -24.266  11.469  22.469  1.00 51.78           N  
ATOM    968  CA  SER A 132     -24.312  12.727  21.734  1.00 51.78           C  
ATOM    969  C   SER A 132     -25.703  13.344  21.781  1.00 51.78           C  
ATOM    970  CB  SER A 132     -23.906  12.500  20.266  1.00 51.78           C  
ATOM    971  O   SER A 132     -26.688  12.711  21.406  1.00 51.78           O  
ATOM    972  OG  SER A 132     -24.781  11.570  19.641  1.00 51.78           O  
ATOM    973  N   LYS A 133     -26.141  13.891  22.969  1.00 59.00           N  
ATOM    974  CA  LYS A 133     -27.391  14.656  23.016  1.00 59.00           C  
ATOM    975  C   LYS A 133     -27.328  15.859  22.078  1.00 59.00           C  
ATOM    976  CB  LYS A 133     -27.688  15.109  24.438  1.00 59.00           C  
ATOM    977  O   LYS A 133     -26.391  16.656  22.141  1.00 59.00           O  
ATOM    978  CG  LYS A 133     -28.078  13.977  25.375  1.00 59.00           C  
ATOM    979  CD  LYS A 133     -28.781  14.500  26.625  1.00 59.00           C  
ATOM    980  CE  LYS A 133     -29.219  13.359  27.547  1.00 59.00           C  
ATOM    981  NZ  LYS A 133     -29.906  13.867  28.766  1.00 59.00           N  
ATOM    982  N   LYS A 134     -27.766  15.734  20.828  1.00 47.47           N  
ATOM    983  CA  LYS A 134     -28.250  16.750  19.891  1.00 47.47           C  
ATOM    984  C   LYS A 134     -29.250  17.688  20.578  1.00 47.47           C  
ATOM    985  CB  LYS A 134     -28.906  16.094  18.672  1.00 47.47           C  
ATOM    986  O   LYS A 134     -30.359  17.281  20.922  1.00 47.47           O  
ATOM    987  CG  LYS A 134     -27.922  15.758  17.562  1.00 47.47           C  
ATOM    988  CD  LYS A 134     -28.641  15.273  16.312  1.00 47.47           C  
ATOM    989  CE  LYS A 134     -27.656  14.898  15.211  1.00 47.47           C  
ATOM    990  NZ  LYS A 134     -28.344  14.336  14.016  1.00 47.47           N  
ATOM    991  N   GLU A 135     -28.953  18.469  21.641  1.00 49.72           N  
ATOM    992  CA  GLU A 135     -29.859  19.484  22.172  1.00 49.72           C  
ATOM    993  C   GLU A 135     -29.594  20.844  21.531  1.00 49.72           C  
ATOM    994  CB  GLU A 135     -29.734  19.578  23.688  1.00 49.72           C  
ATOM    995  O   GLU A 135     -28.453  21.312  21.500  1.00 49.72           O  
ATOM    996  CG  GLU A 135     -30.656  18.609  24.438  1.00 49.72           C  
ATOM    997  CD  GLU A 135     -30.609  18.797  25.953  1.00 49.72           C  
ATOM    998  OE1 GLU A 135     -31.391  18.125  26.672  1.00 49.72           O  
ATOM    999  OE2 GLU A 135     -29.797  19.625  26.422  1.00 49.72           O  
ATOM   1000  N   LYS A 136     -30.344  21.219  20.469  1.00 43.72           N  
ATOM   1001  CA  LYS A 136     -30.969  22.422  19.938  1.00 43.72           C  
ATOM   1002  C   LYS A 136     -31.234  23.422  21.047  1.00 43.72           C  
ATOM   1003  CB  LYS A 136     -32.250  22.078  19.203  1.00 43.72           C  
ATOM   1004  O   LYS A 136     -31.828  23.078  22.078  1.00 43.72           O  
ATOM   1005  CG  LYS A 136     -32.062  21.406  17.859  1.00 43.72           C  
ATOM   1006  CD  LYS A 136     -33.375  21.266  17.094  1.00 43.72           C  
ATOM   1007  CE  LYS A 136     -33.156  20.562  15.758  1.00 43.72           C  
ATOM   1008  NZ  LYS A 136     -34.469  20.328  15.062  1.00 43.72           N  
ATOM   1009  N   SER A 137     -30.422  24.547  21.359  1.00 38.72           N  
ATOM   1010  CA  SER A 137     -30.625  25.984  21.281  1.00 38.72           C  
ATOM   1011  C   SER A 137     -30.438  26.641  22.656  1.00 38.72           C  
ATOM   1012  CB  SER A 137     -32.031  26.312  20.750  1.00 38.72           C  
ATOM   1013  O   SER A 137     -30.953  26.141  23.656  1.00 38.72           O  
ATOM   1014  OG  SER A 137     -33.031  25.781  21.609  1.00 38.72           O  
ATOM   1015  N   LYS A 138     -29.375  27.531  22.891  1.00 37.41           N  
ATOM   1016  CA  LYS A 138     -29.297  28.984  23.047  1.00 37.41           C  
ATOM   1017  C   LYS A 138     -28.625  29.359  24.359  1.00 37.41           C  
ATOM   1018  CB  LYS A 138     -30.688  29.609  22.969  1.00 37.41           C  
ATOM   1019  O   LYS A 138     -29.094  28.984  25.438  1.00 37.41           O  
ATOM   1020  CG  LYS A 138     -31.172  29.859  21.547  1.00 37.41           C  
ATOM   1021  CD  LYS A 138     -32.500  30.625  21.531  1.00 37.41           C  
ATOM   1022  CE  LYS A 138     -33.000  30.828  20.109  1.00 37.41           C  
ATOM   1023  NZ  LYS A 138     -34.312  31.547  20.094  1.00 37.41           N  
ATOM   1024  N   GLN A 139     -27.234  29.672  24.281  1.00 44.16           N  
ATOM   1025  CA  GLN A 139     -26.734  30.875  24.953  1.00 44.16           C  
ATOM   1026  C   GLN A 139     -25.203  30.938  24.891  1.00 44.16           C  
ATOM   1027  CB  GLN A 139     -27.203  30.922  26.406  1.00 44.16           C  
ATOM   1028  O   GLN A 139     -24.531  29.984  25.281  1.00 44.16           O  
ATOM   1029  CG  GLN A 139     -28.406  31.828  26.641  1.00 44.16           C  
ATOM   1030  CD  GLN A 139     -28.875  31.828  28.078  1.00 44.16           C  
ATOM   1031  NE2 GLN A 139     -29.688  32.812  28.438  1.00 44.16           N  
ATOM   1032  OE1 GLN A 139     -28.500  30.969  28.875  1.00 44.16           O  
ATOM   1033  N   GLU A 140     -24.578  31.656  23.859  1.00 39.66           N  
ATOM   1034  CA  GLU A 140     -23.719  32.812  23.719  1.00 39.66           C  
ATOM   1035  C   GLU A 140     -22.547  32.781  24.703  1.00 39.66           C  
ATOM   1036  CB  GLU A 140     -24.516  34.125  23.906  1.00 39.66           C  
ATOM   1037  O   GLU A 140     -22.750  32.719  25.922  1.00 39.66           O  
ATOM   1038  CG  GLU A 140     -25.047  34.719  22.625  1.00 39.66           C  
ATOM   1039  CD  GLU A 140     -25.828  36.000  22.828  1.00 39.66           C  
ATOM   1040  OE1 GLU A 140     -26.328  36.562  21.828  1.00 39.66           O  
ATOM   1041  OE2 GLU A 140     -25.969  36.406  24.000  1.00 39.66           O  
ATOM   1042  N   TYR A 141     -21.391  32.062  24.203  1.00 44.78           N  
ATOM   1043  CA  TYR A 141     -20.047  32.594  24.422  1.00 44.78           C  
ATOM   1044  C   TYR A 141     -19.047  31.922  23.484  1.00 44.78           C  
ATOM   1045  CB  TYR A 141     -19.609  32.375  25.875  1.00 44.78           C  
ATOM   1046  O   TYR A 141     -19.047  30.688  23.328  1.00 44.78           O  
ATOM   1047  CG  TYR A 141     -20.062  33.469  26.812  1.00 44.78           C  
ATOM   1048  CD1 TYR A 141     -19.344  34.656  26.922  1.00 44.78           C  
ATOM   1049  CD2 TYR A 141     -21.219  33.344  27.562  1.00 44.78           C  
ATOM   1050  CE1 TYR A 141     -19.766  35.688  27.781  1.00 44.78           C  
ATOM   1051  CE2 TYR A 141     -21.641  34.344  28.422  1.00 44.78           C  
ATOM   1052  OH  TYR A 141     -21.328  36.500  29.375  1.00 44.78           O  
ATOM   1053  CZ  TYR A 141     -20.906  35.500  28.531  1.00 44.78           C  
ATOM   1054  N   LYS A 142     -18.938  32.281  22.203  1.00 41.06           N  
ATOM   1055  CA  LYS A 142     -17.734  32.656  21.453  1.00 41.06           C  
ATOM   1056  C   LYS A 142     -16.719  31.531  21.422  1.00 41.06           C  
ATOM   1057  CB  LYS A 142     -17.109  33.906  22.062  1.00 41.06           C  
ATOM   1058  O   LYS A 142     -16.203  31.125  22.469  1.00 41.06           O  
ATOM   1059  CG  LYS A 142     -17.922  35.188  21.859  1.00 41.06           C  
ATOM   1060  CD  LYS A 142     -17.031  36.406  21.609  1.00 41.06           C  
ATOM   1061  CE  LYS A 142     -17.859  37.656  21.406  1.00 41.06           C  
ATOM   1062  NZ  LYS A 142     -16.984  38.844  21.203  1.00 41.06           N  
ATOM   1063  N   ASN A 143     -17.016  30.406  20.781  1.00 46.03           N  
ATOM   1064  CA  ASN A 143     -15.945  29.750  20.047  1.00 46.03           C  
ATOM   1065  C   ASN A 143     -16.500  28.672  19.109  1.00 46.03           C  
ATOM   1066  CB  ASN A 143     -14.922  29.141  21.000  1.00 46.03           C  
ATOM   1067  O   ASN A 143     -17.109  27.703  19.562  1.00 46.03           O  
ATOM   1068  CG  ASN A 143     -13.992  30.172  21.609  1.00 46.03           C  
ATOM   1069  ND2 ASN A 143     -13.414  29.844  22.766  1.00 46.03           N  
ATOM   1070  OD1 ASN A 143     -13.797  31.250  21.047  1.00 46.03           O  
ATOM   1071  N   LYS A 144     -17.297  29.016  18.094  1.00 42.84           N  
ATOM   1072  CA  LYS A 144     -17.578  28.406  16.797  1.00 42.84           C  
ATOM   1073  C   LYS A 144     -16.562  27.312  16.484  1.00 42.84           C  
ATOM   1074  CB  LYS A 144     -17.547  29.469  15.703  1.00 42.84           C  
ATOM   1075  O   LYS A 144     -15.383  27.578  16.266  1.00 42.84           O  
ATOM   1076  CG  LYS A 144     -18.781  30.359  15.664  1.00 42.84           C  
ATOM   1077  CD  LYS A 144     -18.812  31.234  14.414  1.00 42.84           C  
ATOM   1078  CE  LYS A 144     -20.047  32.125  14.383  1.00 42.84           C  
ATOM   1079  NZ  LYS A 144     -20.031  33.062  13.211  1.00 42.84           N  
ATOM   1080  N   TYR A 145     -16.453  26.188  17.250  1.00 52.59           N  
ATOM   1081  CA  TYR A 145     -15.750  25.094  16.625  1.00 52.59           C  
ATOM   1082  C   TYR A 145     -16.688  24.281  15.727  1.00 52.59           C  
ATOM   1083  CB  TYR A 145     -15.109  24.188  17.672  1.00 52.59           C  
ATOM   1084  O   TYR A 145     -17.641  23.688  16.219  1.00 52.59           O  
ATOM   1085  CG  TYR A 145     -13.969  24.828  18.422  1.00 52.59           C  
ATOM   1086  CD1 TYR A 145     -12.680  24.828  17.891  1.00 52.59           C  
ATOM   1087  CD2 TYR A 145     -14.172  25.422  19.656  1.00 52.59           C  
ATOM   1088  CE1 TYR A 145     -11.617  25.406  18.578  1.00 52.59           C  
ATOM   1089  CE2 TYR A 145     -13.117  26.016  20.344  1.00 52.59           C  
ATOM   1090  OH  TYR A 145     -10.805  26.594  20.484  1.00 52.59           O  
ATOM   1091  CZ  TYR A 145     -11.852  26.016  19.797  1.00 52.59           C  
ATOM   1092  N   LYS A 146     -17.500  24.891  14.797  1.00 56.16           N  
ATOM   1093  CA  LYS A 146     -18.016  24.219  13.609  1.00 56.16           C  
ATOM   1094  C   LYS A 146     -17.078  23.078  13.195  1.00 56.16           C  
ATOM   1095  CB  LYS A 146     -18.188  25.203  12.453  1.00 56.16           C  
ATOM   1096  O   LYS A 146     -15.867  23.250  13.102  1.00 56.16           O  
ATOM   1097  CG  LYS A 146     -19.625  25.547  12.141  1.00 56.16           C  
ATOM   1098  CD  LYS A 146     -19.734  26.438  10.914  1.00 56.16           C  
ATOM   1099  CE  LYS A 146     -21.188  26.750  10.578  1.00 56.16           C  
ATOM   1100  NZ  LYS A 146     -21.312  27.609   9.359  1.00 56.16           N  
ATOM   1101  N   LYS A 147     -17.188  21.891  13.867  1.00 51.56           N  
ATOM   1102  CA  LYS A 147     -16.516  20.734  13.281  1.00 51.56           C  
ATOM   1103  C   LYS A 147     -16.156  20.984  11.812  1.00 51.56           C  
ATOM   1104  CB  LYS A 147     -17.391  19.484  13.398  1.00 51.56           C  
ATOM   1105  O   LYS A 147     -17.047  21.156  10.977  1.00 51.56           O  
ATOM   1106  CG  LYS A 147     -17.562  18.984  14.828  1.00 51.56           C  
ATOM   1107  CD  LYS A 147     -18.062  17.547  14.859  1.00 51.56           C  
ATOM   1108  CE  LYS A 147     -18.344  17.078  16.281  1.00 51.56           C  
ATOM   1109  NZ  LYS A 147     -18.844  15.672  16.312  1.00 51.56           N  
ATOM   1110  N   CYS A 148     -15.320  21.938  11.531  1.00 50.53           N  
ATOM   1111  CA  CYS A 148     -14.688  22.188  10.242  1.00 50.53           C  
ATOM   1112  C   CYS A 148     -13.789  21.031   9.828  1.00 50.53           C  
ATOM   1113  CB  CYS A 148     -13.867  23.484  10.305  1.00 50.53           C  
ATOM   1114  O   CYS A 148     -12.883  20.641  10.570  1.00 50.53           O  
ATOM   1115  SG  CYS A 148     -13.492  24.188   8.680  1.00 50.53           S  
ATOM   1116  N   TYR A 149     -14.383  19.953   9.266  1.00 57.78           N  
ATOM   1117  CA  TYR A 149     -13.562  18.984   8.539  1.00 57.78           C  
ATOM   1118  C   TYR A 149     -12.516  19.688   7.691  1.00 57.78           C  
ATOM   1119  CB  TYR A 149     -14.430  18.094   7.660  1.00 57.78           C  
ATOM   1120  O   TYR A 149     -12.758  20.797   7.184  1.00 57.78           O  
ATOM   1121  CG  TYR A 149     -15.398  17.219   8.438  1.00 57.78           C  
ATOM   1122  CD1 TYR A 149     -14.977  16.031   9.016  1.00 57.78           C  
ATOM   1123  CD2 TYR A 149     -16.719  17.594   8.594  1.00 57.78           C  
ATOM   1124  CE1 TYR A 149     -15.859  15.227   9.727  1.00 57.78           C  
ATOM   1125  CE2 TYR A 149     -17.625  16.797   9.305  1.00 57.78           C  
ATOM   1126  OH  TYR A 149     -18.062  14.828  10.578  1.00 57.78           O  
ATOM   1127  CZ  TYR A 149     -17.172  15.617   9.867  1.00 57.78           C  
ATOM   1128  N   PRO A 150     -11.273  19.406   7.922  1.00 64.25           N  
ATOM   1129  CA  PRO A 150     -10.344  20.047   6.988  1.00 64.25           C  
ATOM   1130  C   PRO A 150     -10.875  20.094   5.559  1.00 64.25           C  
ATOM   1131  CB  PRO A 150      -9.102  19.156   7.074  1.00 64.25           C  
ATOM   1132  O   PRO A 150     -11.445  19.109   5.070  1.00 64.25           O  
ATOM   1133  CG  PRO A 150      -9.516  18.000   7.930  1.00 64.25           C  
ATOM   1134  CD  PRO A 150     -10.914  18.250   8.422  1.00 64.25           C  
ATOM   1135  N   LYS A 151     -11.539  21.172   5.168  1.00 59.81           N  
ATOM   1136  CA  LYS A 151     -11.867  21.469   3.777  1.00 59.81           C  
ATOM   1137  C   LYS A 151     -10.664  21.219   2.869  1.00 59.81           C  
ATOM   1138  CB  LYS A 151     -12.336  22.922   3.635  1.00 59.81           C  
ATOM   1139  O   LYS A 151      -9.570  21.750   3.113  1.00 59.81           O  
ATOM   1140  CG  LYS A 151     -13.852  23.078   3.621  1.00 59.81           C  
ATOM   1141  CD  LYS A 151     -14.258  24.547   3.469  1.00 59.81           C  
ATOM   1142  CE  LYS A 151     -15.766  24.719   3.582  1.00 59.81           C  
ATOM   1143  NZ  LYS A 151     -16.172  26.156   3.508  1.00 59.81           N  
ATOM   1144  N   ILE A 152     -10.516  20.016   2.344  1.00 56.31           N  
ATOM   1145  CA  ILE A 152      -9.492  19.750   1.339  1.00 56.31           C  
ATOM   1146  C   ILE A 152      -9.633  20.734   0.180  1.00 56.31           C  
ATOM   1147  CB  ILE A 152      -9.570  18.297   0.822  1.00 56.31           C  
ATOM   1148  O   ILE A 152     -10.672  20.766  -0.485  1.00 56.31           O  
ATOM   1149  CG1 ILE A 152      -9.469  17.312   1.990  1.00 56.31           C  
ATOM   1150  CG2 ILE A 152      -8.469  18.031  -0.212  1.00 56.31           C  
ATOM   1151  CD1 ILE A 152      -9.836  15.883   1.624  1.00 56.31           C  
ATOM   1152  N   GLU A 153      -9.219  21.891   0.333  1.00 54.84           N  
ATOM   1153  CA  GLU A 153      -9.094  22.844  -0.766  1.00 54.84           C  
ATOM   1154  C   GLU A 153      -8.484  22.188  -2.000  1.00 54.84           C  
ATOM   1155  CB  GLU A 153      -8.258  24.062  -0.341  1.00 54.84           C  
ATOM   1156  O   GLU A 153      -7.512  21.453  -1.896  1.00 54.84           O  
ATOM   1157  CG  GLU A 153      -8.844  24.828   0.827  1.00 54.84           C  
ATOM   1158  CD  GLU A 153      -9.500  26.141   0.408  1.00 54.84           C  
ATOM   1159  OE1 GLU A 153     -10.227  26.750   1.229  1.00 54.84           O  
ATOM   1160  OE2 GLU A 153      -9.297  26.562  -0.752  1.00 54.84           O  
ATOM   1161  N   ALA A 154      -9.352  21.750  -2.902  1.00 55.59           N  
ATOM   1162  CA  ALA A 154      -9.125  21.281  -4.266  1.00 55.59           C  
ATOM   1163  C   ALA A 154      -8.062  22.109  -4.965  1.00 55.59           C  
ATOM   1164  CB  ALA A 154     -10.430  21.297  -5.062  1.00 55.59           C  
ATOM   1165  O   ALA A 154      -7.375  21.625  -5.867  1.00 55.59           O  
ATOM   1166  N   GLU A 155      -7.457  23.109  -4.176  1.00 53.31           N  
ATOM   1167  CA  GLU A 155      -6.484  23.938  -4.875  1.00 53.31           C  
ATOM   1168  C   GLU A 155      -5.203  24.094  -4.066  1.00 53.31           C  
ATOM   1169  CB  GLU A 155      -7.082  25.312  -5.176  1.00 53.31           C  
ATOM   1170  O   GLU A 155      -4.285  24.812  -4.469  1.00 53.31           O  
ATOM   1171  CG  GLU A 155      -8.312  25.281  -6.070  1.00 53.31           C  
ATOM   1172  CD  GLU A 155      -8.992  26.625  -6.215  1.00 53.31           C  
ATOM   1173  OE1 GLU A 155     -10.070  26.703  -6.855  1.00 53.31           O  
ATOM   1174  OE2 GLU A 155      -8.453  27.625  -5.680  1.00 53.31           O  
ATOM   1175  N   SER A 156      -4.820  23.031  -3.254  1.00 48.16           N  
ATOM   1176  CA  SER A 156      -3.656  23.250  -2.402  1.00 48.16           C  
ATOM   1177  C   SER A 156      -2.594  22.172  -2.645  1.00 48.16           C  
ATOM   1178  CB  SER A 156      -4.062  23.250  -0.928  1.00 48.16           C  
ATOM   1179  O   SER A 156      -2.795  21.000  -2.312  1.00 48.16           O  
ATOM   1180  OG  SER A 156      -2.967  23.594  -0.103  1.00 48.16           O  
ATOM   1181  N   ASP A 157      -2.129  22.156  -3.949  1.00 50.12           N  
ATOM   1182  CA  ASP A 157      -0.733  21.719  -3.980  1.00 50.12           C  
ATOM   1183  C   ASP A 157      -0.153  21.844  -5.387  1.00 50.12           C  
ATOM   1184  CB  ASP A 157      -0.604  20.281  -3.482  1.00 50.12           C  
ATOM   1185  O   ASP A 157      -0.317  20.953  -6.215  1.00 50.12           O  
ATOM   1186  CG  ASP A 157       0.218  20.172  -2.211  1.00 50.12           C  
ATOM   1187  OD1 ASP A 157       0.760  21.188  -1.739  1.00 50.12           O  
ATOM   1188  OD2 ASP A 157       0.326  19.047  -1.677  1.00 50.12           O  
ATOM   1189  N   SER A 158      -0.514  22.875  -6.148  1.00 50.75           N  
ATOM   1190  CA  SER A 158       0.384  23.188  -7.254  1.00 50.75           C  
ATOM   1191  C   SER A 158       1.824  23.328  -6.773  1.00 50.75           C  
ATOM   1192  CB  SER A 158      -0.059  24.469  -7.957  1.00 50.75           C  
ATOM   1193  O   SER A 158       2.725  23.609  -7.570  1.00 50.75           O  
ATOM   1194  OG  SER A 158      -0.123  25.547  -7.043  1.00 50.75           O  
ATOM   1195  N   ASP A 159       2.148  22.859  -5.516  1.00 52.59           N  
ATOM   1196  CA  ASP A 159       3.566  22.906  -5.176  1.00 52.59           C  
ATOM   1197  C   ASP A 159       4.184  21.516  -5.168  1.00 52.59           C  
ATOM   1198  CB  ASP A 159       3.768  23.578  -3.816  1.00 52.59           C  
ATOM   1199  O   ASP A 159       3.623  20.594  -4.586  1.00 52.59           O  
ATOM   1200  CG  ASP A 159       3.504  25.078  -3.848  1.00 52.59           C  
ATOM   1201  OD1 ASP A 159       3.645  25.703  -4.926  1.00 52.59           O  
ATOM   1202  OD2 ASP A 159       3.156  25.641  -2.787  1.00 52.59           O  
ATOM   1203  N   GLU A 160       4.480  20.906  -6.355  1.00 52.84           N  
ATOM   1204  CA  GLU A 160       5.504  19.906  -6.633  1.00 52.84           C  
ATOM   1205  C   GLU A 160       6.211  19.469  -5.352  1.00 52.84           C  
ATOM   1206  CB  GLU A 160       6.527  20.438  -7.637  1.00 52.84           C  
ATOM   1207  O   GLU A 160       6.895  20.266  -4.711  1.00 52.84           O  
ATOM   1208  CG  GLU A 160       7.469  19.375  -8.188  1.00 52.84           C  
ATOM   1209  CD  GLU A 160       8.070  19.750  -9.531  1.00 52.84           C  
ATOM   1210  OE1 GLU A 160       8.695  18.875 -10.180  1.00 52.84           O  
ATOM   1211  OE2 GLU A 160       7.914  20.922  -9.945  1.00 52.84           O  
ATOM   1212  N   TYR A 161       5.488  19.156  -4.203  1.00 47.78           N  
ATOM   1213  CA  TYR A 161       6.191  18.625  -3.039  1.00 47.78           C  
ATOM   1214  C   TYR A 161       7.219  17.578  -3.457  1.00 47.78           C  
ATOM   1215  CB  TYR A 161       5.195  18.016  -2.047  1.00 47.78           C  
ATOM   1216  O   TYR A 161       6.891  16.625  -4.176  1.00 47.78           O  
ATOM   1217  CG  TYR A 161       4.473  19.031  -1.206  1.00 47.78           C  
ATOM   1218  CD1 TYR A 161       5.039  19.531  -0.032  1.00 47.78           C  
ATOM   1219  CD2 TYR A 161       3.223  19.500  -1.582  1.00 47.78           C  
ATOM   1220  CE1 TYR A 161       4.375  20.469   0.747  1.00 47.78           C  
ATOM   1221  CE2 TYR A 161       2.549  20.453  -0.811  1.00 47.78           C  
ATOM   1222  OH  TYR A 161       2.471  21.859   1.116  1.00 47.78           O  
ATOM   1223  CZ  TYR A 161       3.133  20.922   0.349  1.00 47.78           C  
ATOM   1224  N   VAL A 162       8.391  17.938  -4.047  1.00 50.31           N  
ATOM   1225  CA  VAL A 162       9.688  17.297  -4.199  1.00 50.31           C  
ATOM   1226  C   VAL A 162       9.875  16.250  -3.094  1.00 50.31           C  
ATOM   1227  CB  VAL A 162      10.844  18.312  -4.176  1.00 50.31           C  
ATOM   1228  O   VAL A 162       9.789  16.578  -1.908  1.00 50.31           O  
ATOM   1229  CG1 VAL A 162      12.188  17.609  -4.371  1.00 50.31           C  
ATOM   1230  CG2 VAL A 162      10.633  19.375  -5.246  1.00 50.31           C  
ATOM   1231  N   LEU A 163       9.188  15.062  -3.109  1.00 50.16           N  
ATOM   1232  CA  LEU A 163       9.547  13.844  -2.385  1.00 50.16           C  
ATOM   1233  C   LEU A 163      11.000  13.891  -1.937  1.00 50.16           C  
ATOM   1234  CB  LEU A 163       9.305  12.609  -3.258  1.00 50.16           C  
ATOM   1235  O   LEU A 163      11.891  14.227  -2.727  1.00 50.16           O  
ATOM   1236  CG  LEU A 163       7.852  12.312  -3.623  1.00 50.16           C  
ATOM   1237  CD1 LEU A 163       7.781  11.125  -4.582  1.00 50.16           C  
ATOM   1238  CD2 LEU A 163       7.031  12.031  -2.365  1.00 50.16           C  
ATOM   1239  N   ASP A 164      11.367  14.633  -0.902  1.00 43.41           N  
ATOM   1240  CA  ASP A 164      12.461  14.328   0.013  1.00 43.41           C  
ATOM   1241  C   ASP A 164      13.508  13.453  -0.660  1.00 43.41           C  
ATOM   1242  CB  ASP A 164      11.930  13.648   1.275  1.00 43.41           C  
ATOM   1243  O   ASP A 164      13.195  12.359  -1.147  1.00 43.41           O  
ATOM   1244  CG  ASP A 164      12.961  13.570   2.387  1.00 43.41           C  
ATOM   1245  OD1 ASP A 164      13.953  14.336   2.354  1.00 43.41           O  
ATOM   1246  OD2 ASP A 164      12.789  12.742   3.303  1.00 43.41           O  
ATOM   1247  N   ASP A 165      14.516  14.047  -1.325  1.00 43.03           N  
ATOM   1248  CA  ASP A 165      15.883  13.914  -1.815  1.00 43.03           C  
ATOM   1249  C   ASP A 165      16.656  12.859  -1.028  1.00 43.03           C  
ATOM   1250  CB  ASP A 165      16.609  15.258  -1.737  1.00 43.03           C  
ATOM   1251  O   ASP A 165      17.781  13.102  -0.583  1.00 43.03           O  
ATOM   1252  CG  ASP A 165      16.172  16.234  -2.812  1.00 43.03           C  
ATOM   1253  OD1 ASP A 165      15.680  15.797  -3.875  1.00 43.03           O  
ATOM   1254  OD2 ASP A 165      16.312  17.453  -2.596  1.00 43.03           O  
ATOM   1255  N   SER A 166      16.062  11.766  -0.578  1.00 44.09           N  
ATOM   1256  CA  SER A 166      16.938  10.797   0.076  1.00 44.09           C  
ATOM   1257  C   SER A 166      17.406   9.727  -0.905  1.00 44.09           C  
ATOM   1258  CB  SER A 166      16.219  10.133   1.254  1.00 44.09           C  
ATOM   1259  O   SER A 166      18.141   8.812  -0.525  1.00 44.09           O  
ATOM   1260  OG  SER A 166      16.156  11.016   2.363  1.00 44.09           O  
ATOM   1261  N   ASP A 167      18.078  10.211  -2.041  1.00 44.38           N  
ATOM   1262  CA  ASP A 167      19.062   9.328  -2.656  1.00 44.38           C  
ATOM   1263  C   ASP A 167      19.828  10.055  -3.764  1.00 44.38           C  
ATOM   1264  CB  ASP A 167      18.391   8.078  -3.213  1.00 44.38           C  
ATOM   1265  O   ASP A 167      20.047   9.492  -4.840  1.00 44.38           O  
ATOM   1266  CG  ASP A 167      19.062   6.789  -2.756  1.00 44.38           C  
ATOM   1267  OD1 ASP A 167      20.109   6.855  -2.074  1.00 44.38           O  
ATOM   1268  OD2 ASP A 167      18.531   5.703  -3.082  1.00 44.38           O  
ATOM   1269  N   SER A 168      20.281  11.453  -3.527  1.00 41.66           N  
ATOM   1270  CA  SER A 168      21.281  11.969  -4.461  1.00 41.66           C  
ATOM   1271  C   SER A 168      21.906  13.258  -3.951  1.00 41.66           C  
ATOM   1272  CB  SER A 168      20.656  12.195  -5.836  1.00 41.66           C  
ATOM   1273  O   SER A 168      21.219  14.117  -3.404  1.00 41.66           O  
ATOM   1274  OG  SER A 168      21.625  12.695  -6.750  1.00 41.66           O  
ATOM   1275  N   ASP A 169      23.062  13.266  -3.279  1.00 50.12           N  
ATOM   1276  CA  ASP A 169      23.969  14.320  -2.846  1.00 50.12           C  
ATOM   1277  C   ASP A 169      23.812  15.562  -3.723  1.00 50.12           C  
ATOM   1278  CB  ASP A 169      25.406  13.828  -2.869  1.00 50.12           C  
ATOM   1279  O   ASP A 169      24.125  16.672  -3.285  1.00 50.12           O  
ATOM   1280  CG  ASP A 169      26.000  13.656  -1.479  1.00 50.12           C  
ATOM   1281  OD1 ASP A 169      25.375  14.094  -0.492  1.00 50.12           O  
ATOM   1282  OD2 ASP A 169      27.109  13.086  -1.373  1.00 50.12           O  
ATOM   1283  N   ASP A 170      22.781  15.711  -4.613  1.00 44.75           N  
ATOM   1284  CA  ASP A 170      22.547  16.938  -5.383  1.00 44.75           C  
ATOM   1285  C   ASP A 170      21.062  17.062  -5.754  1.00 44.75           C  
ATOM   1286  CB  ASP A 170      23.406  16.953  -6.645  1.00 44.75           C  
ATOM   1287  O   ASP A 170      20.547  16.281  -6.551  1.00 44.75           O  
ATOM   1288  CG  ASP A 170      24.875  17.234  -6.359  1.00 44.75           C  
ATOM   1289  OD1 ASP A 170      25.172  17.891  -5.348  1.00 44.75           O  
ATOM   1290  OD2 ASP A 170      25.719  16.781  -7.156  1.00 44.75           O  
ATOM   1291  N   GLY A 171      20.094  16.953  -4.848  1.00 45.97           N  
ATOM   1292  CA  GLY A 171      18.734  17.484  -4.770  1.00 45.97           C  
ATOM   1293  C   GLY A 171      18.156  17.812  -6.129  1.00 45.97           C  
ATOM   1294  O   GLY A 171      17.109  18.469  -6.215  1.00 45.97           O  
ATOM   1295  N   LYS A 172      18.344  17.141  -7.301  1.00 53.41           N  
ATOM   1296  CA  LYS A 172      17.516  17.328  -8.484  1.00 53.41           C  
ATOM   1297  C   LYS A 172      17.625  16.125  -9.430  1.00 53.41           C  
ATOM   1298  CB  LYS A 172      17.891  18.609  -9.219  1.00 53.41           C  
ATOM   1299  O   LYS A 172      18.734  15.734  -9.805  1.00 53.41           O  
ATOM   1300  CG  LYS A 172      17.609  19.875  -8.430  1.00 53.41           C  
ATOM   1301  CD  LYS A 172      17.719  21.125  -9.305  1.00 53.41           C  
ATOM   1302  CE  LYS A 172      17.500  22.391  -8.508  1.00 53.41           C  
ATOM   1303  NZ  LYS A 172      17.547  23.609  -9.375  1.00 53.41           N  
ATOM   1304  N   CYS A 173      16.766  15.094  -9.273  1.00 56.47           N  
ATOM   1305  CA  CYS A 173      16.688  14.055 -10.289  1.00 56.47           C  
ATOM   1306  C   CYS A 173      16.250  14.633 -11.625  1.00 56.47           C  
ATOM   1307  CB  CYS A 173      15.727  12.953  -9.859  1.00 56.47           C  
ATOM   1308  O   CYS A 173      15.148  15.164 -11.750  1.00 56.47           O  
ATOM   1309  SG  CYS A 173      15.469  11.672 -11.109  1.00 56.47           S  
ATOM   1310  N   LYS A 174      17.062  15.383 -12.375  1.00 59.97           N  
ATOM   1311  CA  LYS A 174      16.953  16.109 -13.641  1.00 59.97           C  
ATOM   1312  C   LYS A 174      16.562  15.172 -14.773  1.00 59.97           C  
ATOM   1313  CB  LYS A 174      18.266  16.812 -13.969  1.00 59.97           C  
ATOM   1314  O   LYS A 174      15.812  15.555 -15.680  1.00 59.97           O  
ATOM   1315  CG  LYS A 174      18.531  18.062 -13.141  1.00 59.97           C  
ATOM   1316  CD  LYS A 174      19.781  18.781 -13.609  1.00 59.97           C  
ATOM   1317  CE  LYS A 174      20.078  20.016 -12.750  1.00 59.97           C  
ATOM   1318  NZ  LYS A 174      21.266  20.766 -13.234  1.00 59.97           N  
ATOM   1319  N   ASN A 175      16.391  13.711 -14.562  1.00 59.09           N  
ATOM   1320  CA  ASN A 175      16.094  12.797 -15.656  1.00 59.09           C  
ATOM   1321  C   ASN A 175      15.508  11.484 -15.148  1.00 59.09           C  
ATOM   1322  CB  ASN A 175      17.344  12.539 -16.500  1.00 59.09           C  
ATOM   1323  O   ASN A 175      15.797  10.414 -15.695  1.00 59.09           O  
ATOM   1324  CG  ASN A 175      17.094  12.656 -17.984  1.00 59.09           C  
ATOM   1325  ND2 ASN A 175      17.750  11.820 -18.766  1.00 59.09           N  
ATOM   1326  OD1 ASN A 175      16.297  13.492 -18.422  1.00 59.09           O  
ATOM   1327  N   CYS A 176      14.602  11.555 -14.102  1.00 61.09           N  
ATOM   1328  CA  CYS A 176      14.109  10.289 -13.562  1.00 61.09           C  
ATOM   1329  C   CYS A 176      12.914   9.789 -14.367  1.00 61.09           C  
ATOM   1330  CB  CYS A 176      13.711  10.445 -12.094  1.00 61.09           C  
ATOM   1331  O   CYS A 176      11.938  10.516 -14.555  1.00 61.09           O  
ATOM   1332  SG  CYS A 176      13.203   8.906 -11.312  1.00 61.09           S  
ATOM   1333  N   LYS A 177      13.258   8.945 -15.422  1.00 67.56           N  
ATOM   1334  CA  LYS A 177      12.305   8.234 -16.266  1.00 67.56           C  
ATOM   1335  C   LYS A 177      11.047   7.871 -15.492  1.00 67.56           C  
ATOM   1336  CB  LYS A 177      12.945   6.973 -16.859  1.00 67.56           C  
ATOM   1337  O   LYS A 177       9.945   7.906 -16.031  1.00 67.56           O  
ATOM   1338  CG  LYS A 177      12.094   6.281 -17.906  1.00 67.56           C  
ATOM   1339  CD  LYS A 177      12.805   5.062 -18.484  1.00 67.56           C  
ATOM   1340  CE  LYS A 177      11.930   4.340 -19.500  1.00 67.56           C  
ATOM   1341  NZ  LYS A 177      12.609   3.125 -20.047  1.00 67.56           N  
ATOM   1342  N   TYR A 178      11.148   7.859 -14.148  1.00 69.75           N  
ATOM   1343  CA  TYR A 178      10.062   7.309 -13.344  1.00 69.75           C  
ATOM   1344  C   TYR A 178       9.266   8.414 -12.672  1.00 69.75           C  
ATOM   1345  CB  TYR A 178      10.609   6.344 -12.289  1.00 69.75           C  
ATOM   1346  O   TYR A 178       8.164   8.180 -12.172  1.00 69.75           O  
ATOM   1347  CG  TYR A 178      11.281   5.125 -12.875  1.00 69.75           C  
ATOM   1348  CD1 TYR A 178      10.539   4.098 -13.445  1.00 69.75           C  
ATOM   1349  CD2 TYR A 178      12.672   5.000 -12.852  1.00 69.75           C  
ATOM   1350  CE1 TYR A 178      11.156   2.973 -13.977  1.00 69.75           C  
ATOM   1351  CE2 TYR A 178      13.297   3.877 -13.383  1.00 69.75           C  
ATOM   1352  OH  TYR A 178      13.148   1.759 -14.477  1.00 69.75           O  
ATOM   1353  CZ  TYR A 178      12.531   2.871 -13.945  1.00 69.75           C  
ATOM   1354  N   LYS A 179       9.734   9.570 -12.805  1.00 69.75           N  
ATOM   1355  CA  LYS A 179       9.102  10.742 -12.195  1.00 69.75           C  
ATOM   1356  C   LYS A 179       7.848  11.148 -12.961  1.00 69.75           C  
ATOM   1357  CB  LYS A 179      10.086  11.914 -12.148  1.00 69.75           C  
ATOM   1358  O   LYS A 179       6.816  11.445 -12.352  1.00 69.75           O  
ATOM   1359  CG  LYS A 179       9.586  13.117 -11.359  1.00 69.75           C  
ATOM   1360  CD  LYS A 179      10.648  14.195 -11.250  1.00 69.75           C  
ATOM   1361  CE  LYS A 179      10.148  15.398 -10.461  1.00 69.75           C  
ATOM   1362  NZ  LYS A 179      11.180  16.469 -10.359  1.00 69.75           N  
ATOM   1363  N   LYS A 180       7.957  11.109 -14.211  1.00 72.62           N  
ATOM   1364  CA  LYS A 180       6.824  11.445 -15.070  1.00 72.62           C  
ATOM   1365  C   LYS A 180       5.703  10.414 -14.914  1.00 72.62           C  
ATOM   1366  CB  LYS A 180       7.266  11.523 -16.531  1.00 72.62           C  
ATOM   1367  O   LYS A 180       4.527  10.781 -14.852  1.00 72.62           O  
ATOM   1368  CG  LYS A 180       6.234  12.156 -17.453  1.00 72.62           C  
ATOM   1369  CD  LYS A 180       6.762  12.281 -18.875  1.00 72.62           C  
ATOM   1370  CE  LYS A 180       5.699  12.828 -19.828  1.00 72.62           C  
ATOM   1371  NZ  LYS A 180       6.219  12.969 -21.219  1.00 72.62           N  
ATOM   1372  N   LYS A 181       6.121   9.133 -14.875  1.00 76.12           N  
ATOM   1373  CA  LYS A 181       5.152   8.055 -14.703  1.00 76.12           C  
ATOM   1374  C   LYS A 181       4.488   8.117 -13.336  1.00 76.12           C  
ATOM   1375  CB  LYS A 181       5.828   6.695 -14.898  1.00 76.12           C  
ATOM   1376  O   LYS A 181       3.281   7.898 -13.211  1.00 76.12           O  
ATOM   1377  CG  LYS A 181       6.156   6.363 -16.344  1.00 76.12           C  
ATOM   1378  CD  LYS A 181       6.707   4.949 -16.484  1.00 76.12           C  
ATOM   1379  CE  LYS A 181       7.086   4.637 -17.922  1.00 76.12           C  
ATOM   1380  NZ  LYS A 181       7.680   3.271 -18.062  1.00 76.12           N  
ATOM   1381  N   TYR A 182       5.238   8.453 -12.336  1.00 79.06           N  
ATOM   1382  CA  TYR A 182       4.738   8.562 -10.969  1.00 79.06           C  
ATOM   1383  C   TYR A 182       3.727   9.695 -10.852  1.00 79.06           C  
ATOM   1384  CB  TYR A 182       5.895   8.789  -9.984  1.00 79.06           C  
ATOM   1385  O   TYR A 182       2.658   9.523 -10.258  1.00 79.06           O  
ATOM   1386  CG  TYR A 182       5.445   9.070  -8.570  1.00 79.06           C  
ATOM   1387  CD1 TYR A 182       5.383  10.375  -8.086  1.00 79.06           C  
ATOM   1388  CD2 TYR A 182       5.082   8.031  -7.723  1.00 79.06           C  
ATOM   1389  CE1 TYR A 182       4.969  10.633  -6.785  1.00 79.06           C  
ATOM   1390  CE2 TYR A 182       4.672   8.281  -6.418  1.00 79.06           C  
ATOM   1391  OH  TYR A 182       4.207   9.836  -4.668  1.00 79.06           O  
ATOM   1392  CZ  TYR A 182       4.617   9.586  -5.957  1.00 79.06           C  
ATOM   1393  N   PHE A 183       4.016  10.805 -11.422  1.00 78.69           N  
ATOM   1394  CA  PHE A 183       3.135  11.969 -11.352  1.00 78.69           C  
ATOM   1395  C   PHE A 183       1.850  11.719 -12.133  1.00 78.69           C  
ATOM   1396  CB  PHE A 183       3.844  13.219 -11.883  1.00 78.69           C  
ATOM   1397  O   PHE A 183       0.771  12.148 -11.711  1.00 78.69           O  
ATOM   1398  CG  PHE A 183       4.770  13.859 -10.883  1.00 78.69           C  
ATOM   1399  CD1 PHE A 183       4.266  14.617  -9.836  1.00 78.69           C  
ATOM   1400  CD2 PHE A 183       6.145  13.695 -10.992  1.00 78.69           C  
ATOM   1401  CE1 PHE A 183       5.121  15.219  -8.914  1.00 78.69           C  
ATOM   1402  CE2 PHE A 183       7.008  14.289 -10.070  1.00 78.69           C  
ATOM   1403  CZ  PHE A 183       6.492  15.047  -9.031  1.00 78.69           C  
ATOM   1404  N   ALA A 184       2.002  11.070 -13.281  1.00 81.12           N  
ATOM   1405  CA  ALA A 184       0.835  10.688 -14.070  1.00 81.12           C  
ATOM   1406  C   ALA A 184      -0.074   9.750 -13.281  1.00 81.12           C  
ATOM   1407  CB  ALA A 184       1.270  10.039 -15.383  1.00 81.12           C  
ATOM   1408  O   ALA A 184      -1.298   9.898 -13.305  1.00 81.12           O  
ATOM   1409  N   LEU A 185       0.484   8.812 -12.688  1.00 84.56           N  
ATOM   1410  CA  LEU A 185      -0.274   7.867 -11.875  1.00 84.56           C  
ATOM   1411  C   LEU A 185      -0.953   8.570 -10.711  1.00 84.56           C  
ATOM   1412  CB  LEU A 185       0.641   6.754 -11.359  1.00 84.56           C  
ATOM   1413  O   LEU A 185      -2.115   8.297 -10.406  1.00 84.56           O  
ATOM   1414  CG  LEU A 185      -0.030   5.656 -10.531  1.00 84.56           C  
ATOM   1415  CD1 LEU A 185      -1.078   4.930 -11.367  1.00 84.56           C  
ATOM   1416  CD2 LEU A 185       1.011   4.680 -10.000  1.00 84.56           C  
ATOM   1417  N   ARG A 186      -0.253   9.344 -10.047  1.00 85.50           N  
ATOM   1418  CA  ARG A 186      -0.779  10.102  -8.922  1.00 85.50           C  
ATOM   1419  C   ARG A 186      -1.983  10.938  -9.336  1.00 85.50           C  
ATOM   1420  CB  ARG A 186       0.305  11.000  -8.320  1.00 85.50           C  
ATOM   1421  O   ARG A 186      -2.979  11.008  -8.609  1.00 85.50           O  
ATOM   1422  CG  ARG A 186      -0.075  11.625  -6.992  1.00 85.50           C  
ATOM   1423  CD  ARG A 186       1.076  12.414  -6.391  1.00 85.50           C  
ATOM   1424  NE  ARG A 186       0.676  13.102  -5.164  1.00 85.50           N  
ATOM   1425  NH1 ARG A 186       2.822  13.695  -4.551  1.00 85.50           N  
ATOM   1426  NH2 ARG A 186       1.043  14.289  -3.234  1.00 85.50           N  
ATOM   1427  CZ  ARG A 186       1.515  13.695  -4.320  1.00 85.50           C  
ATOM   1428  N   LEU A 187      -1.899  11.594 -10.438  1.00 85.50           N  
ATOM   1429  CA  LEU A 187      -2.998  12.383 -10.984  1.00 85.50           C  
ATOM   1430  C   LEU A 187      -4.203  11.500 -11.281  1.00 85.50           C  
ATOM   1431  CB  LEU A 187      -2.555  13.109 -12.258  1.00 85.50           C  
ATOM   1432  O   LEU A 187      -5.344  11.883 -11.000  1.00 85.50           O  
ATOM   1433  CG  LEU A 187      -3.523  14.156 -12.812  1.00 85.50           C  
ATOM   1434  CD1 LEU A 187      -3.670  15.320 -11.836  1.00 85.50           C  
ATOM   1435  CD2 LEU A 187      -3.051  14.648 -14.172  1.00 85.50           C  
ATOM   1436  N   ARG A 188      -4.020  10.352 -11.828  1.00 88.25           N  
ATOM   1437  CA  ARG A 188      -5.094   9.414 -12.164  1.00 88.25           C  
ATOM   1438  C   ARG A 188      -5.809   8.938 -10.898  1.00 88.25           C  
ATOM   1439  CB  ARG A 188      -4.547   8.219 -12.945  1.00 88.25           C  
ATOM   1440  O   ARG A 188      -7.039   8.859 -10.867  1.00 88.25           O  
ATOM   1441  CG  ARG A 188      -4.293   8.508 -14.414  1.00 88.25           C  
ATOM   1442  CD  ARG A 188      -3.871   7.258 -15.172  1.00 88.25           C  
ATOM   1443  NE  ARG A 188      -3.338   7.578 -16.484  1.00 88.25           N  
ATOM   1444  NH1 ARG A 188      -2.750   5.406 -17.016  1.00 88.25           N  
ATOM   1445  NH2 ARG A 188      -2.359   7.094 -18.516  1.00 88.25           N  
ATOM   1446  CZ  ARG A 188      -2.816   6.691 -17.328  1.00 88.25           C  
ATOM   1447  N   MET A 189      -5.070   8.648  -9.891  1.00 85.69           N  
ATOM   1448  CA  MET A 189      -5.621   8.133  -8.641  1.00 85.69           C  
ATOM   1449  C   MET A 189      -6.402   9.227  -7.910  1.00 85.69           C  
ATOM   1450  CB  MET A 189      -4.512   7.598  -7.742  1.00 85.69           C  
ATOM   1451  O   MET A 189      -7.438   8.945  -7.297  1.00 85.69           O  
ATOM   1452  CG  MET A 189      -3.922   6.277  -8.219  1.00 85.69           C  
ATOM   1453  SD  MET A 189      -2.707   5.582  -7.031  1.00 85.69           S  
ATOM   1454  CE  MET A 189      -3.836   4.898  -5.785  1.00 85.69           C  
ATOM   1455  N   LYS A 190      -5.852  10.352  -8.070  1.00 85.50           N  
ATOM   1456  CA  LYS A 190      -6.535  11.500  -7.488  1.00 85.50           C  
ATOM   1457  C   LYS A 190      -7.902  11.711  -8.141  1.00 85.50           C  
ATOM   1458  CB  LYS A 190      -5.684  12.766  -7.637  1.00 85.50           C  
ATOM   1459  O   LYS A 190      -8.883  11.984  -7.449  1.00 85.50           O  
ATOM   1460  CG  LYS A 190      -6.223  13.961  -6.875  1.00 85.50           C  
ATOM   1461  CD  LYS A 190      -5.293  15.164  -6.992  1.00 85.50           C  
ATOM   1462  CE  LYS A 190      -5.855  16.375  -6.273  1.00 85.50           C  
ATOM   1463  NZ  LYS A 190      -4.938  17.562  -6.367  1.00 85.50           N  
ATOM   1464  N   GLN A 191      -8.008  11.594  -9.391  1.00 87.75           N  
ATOM   1465  CA  GLN A 191      -9.258  11.711 -10.133  1.00 87.75           C  
ATOM   1466  C   GLN A 191     -10.242  10.625  -9.727  1.00 87.75           C  
ATOM   1467  CB  GLN A 191      -9.000  11.641 -11.641  1.00 87.75           C  
ATOM   1468  O   GLN A 191     -11.438  10.883  -9.586  1.00 87.75           O  
ATOM   1469  CG  GLN A 191      -8.328  12.883 -12.203  1.00 87.75           C  
ATOM   1470  CD  GLN A 191      -8.016  12.766 -13.688  1.00 87.75           C  
ATOM   1471  NE2 GLN A 191      -7.691  13.891 -14.320  1.00 87.75           N  
ATOM   1472  OE1 GLN A 191      -8.062  11.672 -14.258  1.00 87.75           O  
ATOM   1473  N   VAL A 192      -9.719   9.508  -9.648  1.00 87.94           N  
ATOM   1474  CA  VAL A 192     -10.539   8.367  -9.242  1.00 87.94           C  
ATOM   1475  C   VAL A 192     -11.102   8.609  -7.844  1.00 87.94           C  
ATOM   1476  CB  VAL A 192      -9.734   7.047  -9.273  1.00 87.94           C  
ATOM   1477  O   VAL A 192     -12.281   8.352  -7.590  1.00 87.94           O  
ATOM   1478  CG1 VAL A 192     -10.555   5.906  -8.680  1.00 87.94           C  
ATOM   1479  CG2 VAL A 192      -9.312   6.715 -10.703  1.00 87.94           C  
ATOM   1480  N   ALA A 193     -10.305   9.008  -6.930  1.00 87.56           N  
ATOM   1481  CA  ALA A 193     -10.711   9.305  -5.559  1.00 87.56           C  
ATOM   1482  C   ALA A 193     -11.789  10.375  -5.523  1.00 87.56           C  
ATOM   1483  CB  ALA A 193      -9.508   9.734  -4.723  1.00 87.56           C  
ATOM   1484  O   ALA A 193     -12.766  10.266  -4.773  1.00 87.56           O  
ATOM   1485  N   MET A 194     -11.594  11.391  -6.320  1.00 86.75           N  
ATOM   1486  CA  MET A 194     -12.570  12.469  -6.398  1.00 86.75           C  
ATOM   1487  C   MET A 194     -13.914  11.953  -6.910  1.00 86.75           C  
ATOM   1488  CB  MET A 194     -12.062  13.594  -7.301  1.00 86.75           C  
ATOM   1489  O   MET A 194     -14.969  12.367  -6.430  1.00 86.75           O  
ATOM   1490  CG  MET A 194     -11.047  14.508  -6.633  1.00 86.75           C  
ATOM   1491  SD  MET A 194     -10.930  16.141  -7.449  1.00 86.75           S  
ATOM   1492  CE  MET A 194      -9.602  15.820  -8.641  1.00 86.75           C  
ATOM   1493  N   GLN A 195     -13.875  11.117  -7.930  1.00 88.19           N  
ATOM   1494  CA  GLN A 195     -15.078  10.508  -8.484  1.00 88.19           C  
ATOM   1495  C   GLN A 195     -15.805   9.656  -7.438  1.00 88.19           C  
ATOM   1496  CB  GLN A 195     -14.734   9.648  -9.703  1.00 88.19           C  
ATOM   1497  O   GLN A 195     -17.031   9.641  -7.391  1.00 88.19           O  
ATOM   1498  CG  GLN A 195     -15.953   9.156 -10.469  1.00 88.19           C  
ATOM   1499  CD  GLN A 195     -16.781  10.281 -11.062  1.00 88.19           C  
ATOM   1500  NE2 GLN A 195     -18.094  10.125 -11.055  1.00 88.19           N  
ATOM   1501  OE1 GLN A 195     -16.219  11.289 -11.531  1.00 88.19           O  
ATOM   1502  N   LEU A 196     -15.117   8.930  -6.641  1.00 88.75           N  
ATOM   1503  CA  LEU A 196     -15.664   8.070  -5.598  1.00 88.75           C  
ATOM   1504  C   LEU A 196     -16.328   8.898  -4.504  1.00 88.75           C  
ATOM   1505  CB  LEU A 196     -14.570   7.191  -4.992  1.00 88.75           C  
ATOM   1506  O   LEU A 196     -17.375   8.508  -3.969  1.00 88.75           O  
ATOM   1507  CG  LEU A 196     -14.055   6.051  -5.875  1.00 88.75           C  
ATOM   1508  CD1 LEU A 196     -12.844   5.383  -5.223  1.00 88.75           C  
ATOM   1509  CD2 LEU A 196     -15.156   5.031  -6.133  1.00 88.75           C  
ATOM   1510  N   ILE A 197     -15.719  10.039  -4.195  1.00 85.25           N  
ATOM   1511  CA  ILE A 197     -16.234  10.938  -3.172  1.00 85.25           C  
ATOM   1512  C   ILE A 197     -17.516  11.617  -3.680  1.00 85.25           C  
ATOM   1513  CB  ILE A 197     -15.195  12.000  -2.758  1.00 85.25           C  
ATOM   1514  O   ILE A 197     -18.469  11.820  -2.922  1.00 85.25           O  
ATOM   1515  CG1 ILE A 197     -13.992  11.320  -2.090  1.00 85.25           C  
ATOM   1516  CG2 ILE A 197     -15.820  13.047  -1.832  1.00 85.25           C  
ATOM   1517  CD1 ILE A 197     -12.805  12.250  -1.876  1.00 85.25           C  
ATOM   1518  N   LYS A 198     -17.609  12.031  -4.953  1.00 83.12           N  
ATOM   1519  CA  LYS A 198     -18.766  12.695  -5.566  1.00 83.12           C  
ATOM   1520  C   LYS A 198     -19.938  11.727  -5.723  1.00 83.12           C  
ATOM   1521  CB  LYS A 198     -18.391  13.281  -6.926  1.00 83.12           C  
ATOM   1522  O   LYS A 198     -21.094  12.133  -5.637  1.00 83.12           O  
ATOM   1523  CG  LYS A 198     -17.578  14.570  -6.836  1.00 83.12           C  
ATOM   1524  CD  LYS A 198     -17.266  15.133  -8.219  1.00 83.12           C  
ATOM   1525  CE  LYS A 198     -16.375  16.359  -8.133  1.00 83.12           C  
ATOM   1526  NZ  LYS A 198     -15.984  16.859  -9.492  1.00 83.12           N  
ATOM   1527  N   ASP A 199     -19.703  10.422  -5.965  1.00 78.38           N  
ATOM   1528  CA  ASP A 199     -20.719   9.383  -6.129  1.00 78.38           C  
ATOM   1529  C   ASP A 199     -21.297   8.969  -4.777  1.00 78.38           C  
ATOM   1530  CB  ASP A 199     -20.141   8.172  -6.852  1.00 78.38           C  
ATOM   1531  O   ASP A 199     -22.344   8.312  -4.719  1.00 78.38           O  
ATOM   1532  CG  ASP A 199     -20.016   8.375  -8.352  1.00 78.38           C  
ATOM   1533  OD1 ASP A 199     -20.562   9.367  -8.875  1.00 78.38           O  
ATOM   1534  OD2 ASP A 199     -19.375   7.535  -9.016  1.00 78.38           O  
ATOM   1535  N   LEU A 200     -20.797   9.359  -3.568  1.00 60.66           N  
ATOM   1536  CA  LEU A 200     -21.344   9.180  -2.227  1.00 60.66           C  
ATOM   1537  C   LEU A 200     -22.297  10.312  -1.880  1.00 60.66           C  
ATOM   1538  CB  LEU A 200     -20.203   9.125  -1.194  1.00 60.66           C  
ATOM   1539  O   LEU A 200     -23.312  10.094  -1.205  1.00 60.66           O  
ATOM   1540  CG  LEU A 200     -19.453   7.793  -1.084  1.00 60.66           C  
ATOM   1541  CD1 LEU A 200     -18.094   8.008  -0.455  1.00 60.66           C  
ATOM   1542  CD2 LEU A 200     -20.266   6.789  -0.276  1.00 60.66           C  
TER    1543      LEU A 200                                                      
ENDMDL                                                                          
END                                                                             
