# Supplementary material for: Phosphorylation tunes strain-specific protein condensation during rotavirus replication organelle assembly
Source: EMBO J. 2026 May 26;45(13):4733–65. doi: 10.1038/s44318-026-00814-z (PMC13324165; doi:10.1038/s44318-026-00814-z)
Supplement: Supplementary file 11 — Source data Fig. 9 [file 44318_2026_814_MOESM11_ESM.zip › Figure_7/Figure 7A/SClow HP/SClowHP_9a3a3.a3m]

#209	1
>101
MWSHPQFEKSLSIDVTSLPSISSSVYKNESFSTTSTIDGKSIGRDEQYIDPDAEAFNKYMLSKSPEDIGPFDSADNDPLTSFSIRSNAVKTNADAGVSMDSSAQSRLSDDIGCDQMDFSLNKGIKIDATLDSSIDISTTSKKEKSKQEYKNKYKKCYPKIEAESDSDEYVLDDDDSDDGKCKNCKYKKKYFALRLRMKQVAMQLIKDLP
>UniRef100_A0A1I7P3I1	321	0.834	4.670E-96	9	207	209	1	199	200
---------SLSIDVTSLPSISSSLYKNESSSTTSTLSGKSIGRSEQYISPDAEAFSKYMLSKSPEDIGPSDSASNDPLTSFSIRSNAVKTNADAGVSMDSSTQSRPSSNVGCDQVDFSFNKGIKMNANLDSSISISTNSKKEKSKQRSDHKSRKHYPKIEAESDSDDYVLDDSDSDDGKCKNCKYKRKYFALRMRMKQVAMQLIEDL-
>UniRef100_A0A0C5BMY3	312	0.783	4.804E-93	9	207	209	1	197	198
---------SLSIDVTSLPSISSSIYKNESSSTTSTLSGKSIGRSEQYISPDADAFNKYMLSKSPEDIGPSDSASNDPLTSFSIRSNAVKTNADAGVSMDSSTQSRPSSSVGCDQVDFSFNKGIKVNANLD--SSISISTNSKKEKSKNDRKSRKHYPKIEAESDSDDYVLDDSDSDDGKCKNCKYKRKYFALRMRMKQVAMQLIEDL-
>UniRef100_L0HQ40	309	0.919	4.366E-92	9	207	209	1	199	200
---------SLSIDVTSLPSISSSVYKNESFSTASTISGKSIGRNEQYISPDAEAFNKYMLSKSPEDIGPSDSASNDPLTSFSIRSNAVKTNADAGVSMDSSVQSRPSSDIGYDQMDFSLNKGIKIDATVDSSISISTTSKKEKSKQENKNKYKKCYPKIEAESDSEDYVLDDSDSDDGKCKNCKYKKKYFALRLRMKQVAMQLIKDL-
>UniRef100_Q9ICH7	307	0.793	2.112E-91	9	207	209	1	199	200
---------SLSIDVTSLPSISSSIFKNESSSTTSTLSGKSIGRNEQYVSSDIEAFNKYMLSKSPEDIGPSDSASNDPLTSFSIRSNAVKTNADAGVSMDSSTQSRPSSNVGCDQMDFSLTKGINVSASLDSCVSISTNHKKEKSKKDKKDKSRKHYPRIEADSDSEDYVLDDSDSDDGKCKNCKYKKKYFALRMRMKQVAMQLIEDL-
>UniRef100_A0A345B182	307	0.753	2.894E-91	9	207	209	1	197	198
---------SLSIDVTSLPSISSSIFKNESSSTTSTLSGKSIGRSEQYTSPDVEAFNKYMLSKSPEDIGPSDSASNDPLTSFSIRSNAVKTNADAGVSMDSSTQSRPSSNVGCDQVDFSLTKGINVSANLD--SCVSISTDNKKEKSKKDHKSRKHYPRIEADSDSEDYVLDDSDSDDGKCKNCKYKKKYFALRMRMKQVAMQLIEDL-
>UniRef100_A0A1W7HFT9	306	0.758	3.967E-91	9	207	209	1	196	197
---------SLSIDVTSLPSISSSIFKNESSSTTSTLSGKSIGRSEQYISPDAEAFNKYMLSKSPEDIGPSDSASNDPLTSFSIRSNAVKTNADAGVSMDSSTQSRPSSNVGCDQLDFSLTKGINVSANLD---SCISISTDHKKEKSKKDKSRKHYPRIEADSDSEDYVLNDSDSDDGKCKNCKYKKKYFALRMRMKQVAMQLIEDL-
>UniRef100_A0A6B9PUW3	306	0.768	3.967E-91	9	207	209	1	197	198
---------SLSIDVTSLPSISSSIYKHESSSTTSTLSGKSIGRSEQYVSPDAEAFNKYMLSKSPEDIGPSDSASNDPLTSFSIRSNAVKTNADAGVSMDSSTQSRPSSNVGCDQVDFSLNKGLKVNASLD--SSISVSTLSNKEKSKSDHKSRKHYPKIEADSDTDEYVLDDSDSDDGKCKNCKYKRKYFALRMKMKQVAMQLIEDL-
>UniRef100_A0A6M3RAY2	304	0.778	1.919E-90	9	207	209	1	197	198
---------SLSIDVTSLPSITSSVYKNESSSTTSTLSGKSIGRSEQYISPDAEAFNKYMLSKSPEDIGPSDSASNDPLTSFSIRSNAVKTNADSGVPMDSSAQSRPSSNVGYDQVDFSLVKGIKVNANLD--SSISVSTNNKKEKSKSDHKSRKHYPRIEADSDSDEYVLDDSDSDDGKCKNCKYKKKYFALRMRMKQVAMQLIEDL-
>UniRef100_E5FXI6	304	0.773	1.919E-90	9	207	209	1	197	198
---------SLSIDVTSLPSIPSAIYKNESSSTTSTLSGKSIGRSEQYISPDAEAFNKYMLSKSPEDIGPSDSASNDPLTSFSIRSNAVKTNADAGVSMDSSAQSRPSSNVGCDQVDFSLNKGLNVKANLD--SSISISTDTKKEKSKRNHKSRKYYPRIEAESDSDDYVLDDSDSDDGKCKNCKYKKKYFTLRMRMKQVAMQLIEDL-
>UniRef100_J7LJM5	304	0.809	2.630E-90	9	207	209	1	197	198
---------SLSIDVTSLPSISSSIYKHESSSTTSTISGKSIGRSEQYISPDAEAFNKYMLSKSPEDIGPSDSASNDPLTSFSIRSNAVKTNADAGVSMDSSTQSRPSSDVGCDQMDFSLNRGIKIDA--AVDSSISISTKPKKEKSKQESKSRKYYPKIEAESDSDDYVLDDSDSDDGKCKNCKYKKKYFALRLRMKHVAMQLIEDL-
>UniRef100_Q3ZK65	303	0.748	6.771E-90	9	207	209	1	197	198
---------SLSIDVTSLPSISSSIFKNESSSTTSTLSGKSIGRNELYVSPDAEAFNKYMLSKSPEDIGPSDSASNDPLTSFSIRSHAVKTNADAGVSMDSSTQSRPSSNVGCDQVDFSFNKAVKVNANLD--SSISISTDQKREKSKKDHKNGKHYPKIEAESDSDDYVLDDSDSDDGKCKNCKYKRKYFALRMRMKHVAMQLIEDL-
>UniRef100_A0A0D6CAC5	301	0.814	3.275E-89	9	207	209	1	197	198
---------SLSIDVTSLPSISSSIYKHESSSTTSTISGKSIGRSEQYISPDAEAFNKYMLSKSPEDIGPSDSASNDPLTSFSIRSNAVKTNADAGVSMDSSTQSRPPSDVGYDQVDFSLNKGIKIDAMVD--SSISISTKSKKEKSKHETKNGKCYPKIEAESDSDDYVLDDSDSDDGKCKNCKYKKKYFALRLRMKQVAMQLIEDL-
>UniRef100_O09712	301	0.743	4.488E-89	9	207	209	1	196	197
---------SLSIDVTSLPSISSSIFKNESSSTTSTLSGKSIGRSEQYISPDAEAFNKYMLSKSPEDIGPSDSASNDPLTSFSIRSNAVKTNADAGVSMDSSTQSRPSSNVGYDQVDFSLTKGVNVSANLD---SCISISTDYKKEKSKKDKNRKHYPRIEVDSDSEDYVLDDSDSDDGKCKNCKYKKKYFALRMRMKQVATQLIEDL-
>UniRef100_A0A220XLY1	299	0.753	2.171E-88	13	207	209	0	191	192
-------------DVTSLPSYSSSIFKNESSSTTSTLSGKSIGRSEQYISPDAEAFNKYMLSKSPEDIGPSDSASNDPLTSFSIRSNAVKTNADAGVSMDSSTQSRPSSNVGCDQVDFSLTKGININANLD---SCISISTDNKKEKSKKDKSRKHYPKIEADSDSEDHVLDDSDSDDGKCKNCKYKKKYFALRMRMKQVAIQLIEDL-
>UniRef100_A0A0B6VH67	298	0.753	2.975E-88	9	207	209	1	197	198
---------SLSIDVASLPSISSSIYKNESISTSSTISGKSIGRSEQYVSPDVDAFNKYMLSKVPEDIGPSDSASNDPLTSFSIRSHAVKTNADTGVSMDSSTQSRPSSDVGCDQVDFSFNKGIKVNANLD--SSISVTTSGKSEKSRQNHKSREHYPKIEAESDSDDYVLDDSDSDDGKCKNCKYKKKYFALRERMKHVAMQLIEDL-
>UniRef100_A0A2K9UXE1	297	0.889	5.589E-88	9	207	209	1	199	200
---------SLSIDVTSLPSISSSVYKNESFSTTSTISGKSIGRSEQYISPDAEAFNKYMLSKSPEDIGPSDSASNDPLTSFSIRSNAVKTNADAGVSLDSSAQSRPSSDIGPDQMDFSLNKGLNLHATMDSSISISTTSKKEKSQQENKNQYKKCYPKIEAESDSDPPVLDDSDSDDGKCKNCKYKKKYSALRLRMKQVAMQLIKDL-
>UniRef100_A0A2K9UXF2	297	0.909	7.660E-88	9	207	209	1	199	200
---------SLSIDVTSLPSISSSVYKNESPSTTSTISGKSIGRSEQYISPDAEAFNKYMLSKSPEDIGPSDSASNDPLTSFSIRSNAVKTNADAGVSMPSSAQSRPSSDIGYDQMDFSLNKGIKTDATMDSSISISTTSKKEKSKQENKNKYKKCYPKIEAESDSDPYPLDDSDSDDGKCKNCKYKKKYFAPRLRMKQVAMQLIKDL-
>UniRef100_F8U668	297	0.768	1.050E-87	9	207	209	1	197	198
---------SLSIDVTSLPSISSSVYKNESNSATSTLSGKSIGRSEQYVQSDTEAFNKYMLSKPPEDIGPSDSASNDPLTSFSIRSNAVKTNADAGVSMDSSTQSRPSSNVGCDQVDFSFGKAININANLD--SSISIATKNKKDKSKKDSKSRKHYPKIEAESDSDEYVLDDSDSDDGKCKNCKYKKKYFILRGRMKQVAMQLIEDL-
>UniRef100_A0A286KB34	294	0.720	9.538E-87	9	207	209	1	200	201
---------SFTIDVTSLPSISSSVFKHESSPSTSTLSGKSIGRSEQYVSPDAEAFNKYMLSKSPEDIGPSDSASNDPLTSFSIRSNAVKTNADAGVSMDSSVQSRPSSNVGCDQLDFSIDKCLQVNAALNsSMSITSTSKRESEKSKVKQQVKNKAYPKIEADSDSDDYVLDDSDSDDGKCKNCKYKKKYFALRMRMKQVAMQLIEDL-
>UniRef100_A0A455VXG8	293	0.753	1.792E-86	9	207	209	1	197	198
---------SLSIDVTSLPSISSSIYKHDSSPTTSTLSGKSISRSEQYISPDTEAFNKYMLSKSPEDIGPSDSASNDPLTSFSIKSHAVKTNADTGVSMDSSNQSRPSSNVGCDQVDFSLNKGLKINANLD--SSISISTNLKKEKINNDQKEKKQYPKIEADSDSDNYVLDDSDSDDGKCKNCKYKKKYFILRMRMKQVAMQLIEDL-
>UniRef100_A0A2K9UXD8	293	0.723	2.456E-86	9	207	209	1	196	197
---------SLSIDVTSLPSISSSIFKNESSSTTSTLSGNPIGRSEQYISPDAEAFNKYMLSKSPEDIGPSDSASNDPLTSFSIRSTAVKTNADAGVSMDSSTQSRPSSNVGCPQLDFSLNKGINVSAPLD---SRISVSTDHKKEKSKKDKSSQHYPRIEADSDFEDHVLDDSDSDDGKCKNCKYKKKYFAPRMRMKRVAMQLIEDL-
>UniRef100_B2BRG1	292	0.728	4.612E-86	9	207	209	1	196	197
---------SLSIDVTSLPSISSSIFKNESSSTTSTLSGKSMGRREQYISPDAEAFNKYMFSKSPEDIGPSDSASNDPLTRFSIRSNAVKTNADAGVSMDSSTQSRPSSNVGCDQVDLSLTKGINVSANLD---SCVSISTDNKKEESKKDKIRKHYPRIEADSESEDYVLDDSDSDDGKCKNCKYKKRCFALRVRMKQVAMQLIEDL-
>UniRef100_E5E7S4	291	0.700	8.664E-86	9	206	209	1	207	209
---------SLSIDVTSLPSITSSVFKNDSSPTASTLSGKSIGRSEQYISPDVEAFNKYMLSKSPEDIGPSDSASNDPLTSFSIRSNAVKTNADAGVSMDSSTQSRPSSNVGCDQVDFSLNKGIKINANMDssisittdrTDVRAKNEGFQSTTGVKKKDKSKKSYPRIDAESDSEDFVLDDSDSDDGKCKNCKYKRKYFALRKKMKQVAMQLIED--
>UniRef100_S5TEP7	287	0.728	2.777E-84	9	207	209	1	198	199
---------SLSIDVTSLPSISSSIYKHDSSPTTSTLSGKSISRSEQYISPDTEAFNKYMLSKSPEDIGPYDSASNDPLTSFSIKSHAVKTNADTGVSMDSSNQSRPSSNVGCDQVDFSLNKGLKINANLD-SSISISTNRKKEKINDGQKEKKQQYPKIEADSDSDNYVLDDSDSDNEKCKNCKYKKKYFILRMRMKQVAMQLIEDL-
>UniRef100_A0A2K9UXJ8	286	0.713	3.806E-84	9	207	209	1	196	197
---------SLSIDVTSLPSISSSIFKNESSSTTSTLSGKSIGRSEQYIPPDAEAFNKYMLSKSPEDIGPSDSASNDPLTSFPIRSPAVTTNADAGVSMDSSTQSRPSSNVGCDQLDFSLNKGINVSATLA---SRISISTDNKKAKSKKDNRRKHPPRIEADSPSEDYPLDPSDSPDGKCQNCKYKKKYFALRMRMKRVAMQLIEDL-
>UniRef100_A0A0G2US94	284	0.760	1.840E-83	16	207	209	6	195	198
----------------SLPSISSSVYKNESNSATSTLSGKSIGRSEQYVQSDTEAFNKYMLSKPPEDIGPSDSASNDPLTSFSIRSNAVKTNADAGVSMDSSTQSRPSSNVGCDQVDFSFGKAININANLD--SSISIATKNKKDKSKKDSKSRKHYPKIEAESDSDEYVLDDSDSDDGKCKNCKYKKKYFILRGRMKQVAMQLIEDL-
>UniRef100_A0A386QWG8	282	0.712	1.219E-82	9	206	209	1	196	198
---------SLSIDVTSLPSITSSIYKNESSPASSTLSGKSIGRNEQYVSADADAFSKYMLSRSPEDIGPSDSASNDPLTSFSIKSNAVKTNADAGVSMDSSTQSRPSSSVGCDQVDFSLSKGVKISANLD--SNLSISTEVKEPKLKAEKKSRKHYPRIEAESDSEEFVLDDSDSDDGKCKNCKYKKKYFALRLKMKKVAIQLIED--
>UniRef100_A0A2K9UXF7	282	0.869	1.219E-82	9	207	209	1	199	200
---------SLSIDVTSLPSISSSVYKNESFSTTSTISGKSIGRSEQYISPDAEAFNKYMLSKSPEDIGPSDSASNDPLTSPSIRSNAVKTNADAGVSLASSAQSRPSSDIGPDQMDFSLNKGPNLHATMDSSISISTTSKKEKSQQENKNQYKKCYPKIEAESDSDPPPLDDSDSDDGKCKTCKYKKKYSALRLRMKQVAMQLIKDL-
>UniRef100_A0A2K9UXB2	278	0.688	2.851E-81	9	207	209	1	196	197
---------SLSIDVTSLPSISSSIFKNESSSTTSTLSGNPIGRSEQYISPDAEAFNKYMLSKSPEDIGPSDSASNDPLTSFSIRSTALKTTADAGVSMDSSTQSRPSSNVGCPQLDFSLNKGINVSAPL---HSRLSVSTDHKKENPKKDKSPQHYPRIEADSDFEDHVLDPSDPPDGKCKNCKYKKKYFAPRMRMKRPAMQLIEDL-
>UniRef100_A0A2K9UXA9	276	0.703	1.378E-80	9	207	209	1	196	197
---------SLSIDVTSLPSISSSIPKNESSSTTSTLSGKSIGRSEQYISPDAEAFNKYMLSKSPEDIGPSDSASNDPLTSPSIRSNAAKTNADAGVSMDSSTQSRPSSNVACDQFHFSLNKGINVSPTL---HSCISISTDNKKEKSKKDKSRTHPPRIEADSDSQDYVLDDSDSPHGQCKNCKPKKTYFALRMRMKRVAMQLIEDL-
>UniRef100_A0A2K9UXB8	275	0.693	3.548E-80	9	207	209	1	196	197
---------SLSIDVTSLPSISSSIFKNESSSTTSTLSGKSIGRSEQYIPPDAEALNKYMLSKSPEDIGPSDSASNDPLTSFPIRSPAVTTNADAGVSMDSSTQSRPSRNVGCDQSDFSLNKGINVRATLA---SRISISTDNKKAKSKKDPRRKHPPRIEADSPSEDYPLDPSATPDGKCQNCKYKKTYFALRMRMKRVAMQLIEDL-
>UniRef100_A0A2K9UXD1	271	0.854	1.136E-78	9	207	209	1	199	200
---------SLSIDVTSLPSISSSVYKNESFSTTSTISGKSIGRSEQYTSPDAEAPNKYMLSKSPEDIGPSDSASNDPLTSFSIRSNAVKTNADAGVSMASSPQSRPSSDIGYDQMDFSLNKGVQIAATPDSSISISTTSKKEKSPQENKNKYKKCYPKIEAESDPDEPASDDSDSDDGKCKNCKYKKKSPPLRSRMKQVAMHLIKDL-
>UniRef100_A0A2K9UXE0	268	0.683	1.032E-77	9	207	209	1	196	197
---------SLSIDVTSLPSISSSIFKNESSSTTSTLSGKSIGRSEQYIPPDAEALNKYMLSKSPEDIGPSDSASNDPLTSFPIRSPAVTTNADAGVSMDSSPQSRPSRPVGCDQSDFSLNKGIPVRAPLA---SRISISTDNKKAKSKKDPRRKHPPRIEADSPSEDYPLDPSATPDGKCQNCKYKKTYFALRMRMKRPAMQLIEDL-
>UniRef100_X2FQT2	266	0.703	4.987E-77	9	207	209	1	196	197
---------SLSIDVTSLPSFSSSVFKHDSNSASSTISGKSIGRSEQYISPDAEAFNKYMLSKSPDDIGPSDSASNDPLTSFSIKSNAVKTNADAGVSMDSCSQSRPSSGVGCNQVDLALNVVCDYQ---KSSYKKDTTRSKIANHKVELHKRSVVFPKIEAESDSDEYVLDDSDSDDGKCVNCKYKRKYFALRSRMKQVAMQLIEDL-
>UniRef100_D1L625	265	0.683	6.834E-77	9	207	209	1	196	197
---------SLSIDVTSLPSLTSSVFKHDSNSASSTISGKSIGRSEQYISPNAEAFNKYMLSKPPEDIGPSDSASNDPLTSFSIKSNAVKTNADAGVSMDSCSQSRPSSGVGCNQVDLALNVVYDCQ---KSNHKKDTARSKIANHKAKSHDKSIVFPKIEAESDSDEYVLDDSDSDDGKCVNCKYKRKYFALRLRMKQVAMQLIEDL-
>UniRef100_A0A2K9UXJ7	265	0.678	1.283E-76	9	207	209	1	196	197
---------SLSIDVTSLPSISSSIPKNESSSTTSTLSGKSIGRSEQYISPDAEAFNKYMLSKSPEDIGPSDSASNDPLTSPSIRSNAAKTNADAGVSMDSSTQSRPSSNVACDHLHFSLNKGINVSPTL---HSCLSISTDNKKEKSKKDKSRTHPPRIEADSDSQDYVLDDSDSPHGQCPNCQPKKTSFALRMRMKRPAMQLIEDL-
>UniRef100_A0A2K9UXD3	258	0.648	2.721E-74	9	207	209	1	196	197
---------SLSIDVTSLPSISSSIFKNESSSTTSTLSPNPLGRSEQYISPDAEAFNKYMLSKSPEDIGPSDSASNDPLTSFSIRSTALKTTADAGVSMDSSTQSRPSSNVGCPQLAFSLNKGINVSAPL---HSRPSLSTDHKKENPKKDKSPPHPPRIEADSDFEDHALDPSDPPPGKCKNCKYKKKPFAPRMRMKRPAPQLIEDL-
>UniRef100_A0A0K2CL84	257	0.622	7.003E-74	9	207	209	1	204	205
---------SLTIDVADLPSITSSFFNDESSNTSSTLSGKSIGRSEQYVSPDAKAFTAYMLSKSPEDIAPSDSASNDPLTSFSIRSNAVKTNADGGVSMDTSVRSRPSSDAGCDQIDFHFAKGLKVNATLDsnlsvATQSTVKSQESRNAKEKKVHKSRKHYPKIEAESDSDNYVVNSSDSDDDECINCKYKKKYYLLKERMKKVAMQLISDL-
>UniRef100_A0A2D0W0W2	251	0.617	5.767E-72	9	207	209	1	204	205
---------SLTIDVADLPSITSSFFNDESSNTSSTLSGKSIGRSEQYVSSDAKAFTAYMLSKSPEDIAPSDSASNDPLTSFSIRSNAVKTNADGGVSMDTSVRSRPSSDTGCDQIDFHFAKGLKVNATLDsnlsvTTQSTVKSQESRSAKEKKVHKSRKHYPKIEAESDSDNYVVSLSDSDDDECVNCKYKKKYYLLKERMKKVAMQLISDL-
>UniRef100_A0A1B1LZ85	246	0.602	4.747E-70	9	206	209	1	214	216
---------SLTIDVASLPSISPSFFNDESSNTSSIVSGKSIGRSEQYVSPDIQAFNAYMLSKPPEEIEPYDSASNDPLTNFSIRSNAVKTSTDAGVSMDTSSGSRPSSNVGCDQVDFTLTKGINISANLksdidistdkkriqvgNTSELDSTKESKVVRSKTKSNKSKKKYPVIEYCSDSDEYVLDDSDSDEGKCNNCKYKKKYFALRARMKKVALELIED--
>UniRef100_A0A6M3QX51	238	0.606	2.585E-67	9	201	209	1	201	202
---------SLTIDVADLPSITSSFFNNESSNTSSIVSGKSIGRNEQYVSPDAKAFTAYMLSKSPDDITPSDSASNDPLTNFSIRSNAVKTNADGGISMDSSVRSRPSSNVGYDQVDFSFAKGLKVNATLDsnltvttrSRDDNIQSSEIQMKKEKKNHKSRKHYPKIEAESDSDNYVASLSDSDDDECVNCKYKKKYQILKERMKRVAM-------
>UniRef100_A0A1B1LZE5	238	0.590	2.585E-67	13	206	209	0	209	211
-------------DVASLPSVSPSFFNDESSNTSSIVSGKSIGRSEQYVSPDIQAFNAYMLSKPPEEIEPYDSASNDPLTNFSIRSNAVKTSTDAGVSMDTSSGSRPSSNVGCDQVDFTLTEGINISANLksdidistdkkriqvgNTSELDSTKESKVVRGKTKSNKSKKKYPVIEYCSDSDEYVLDDSDSDEGKCNNCKYKKKYFALRARMKKVALELIED--
>UniRef100_A0A8D5ZHU6	231	0.572	5.467E-65	9	207	209	1	206	207
---------SLTVDVTSLPSITSSFFNNESSNNSSTLSGKSIGRSEQYVSSDAKAFTTYMLSKSPEDIEPFDSASNDPLTSFSIRTNAVKTNSNGGVSMDASTDSRSGENSIYDSVDFSFAKGLNINAGLDskinittSSQIDDDSSRTKNKKGKKKRSDQMNKQIISAFSDSENYVLSDSDSDEGQCNNCKYKKKYFILRERMKNIALQLITDL-
>UniRef100_A0A161IMA6	230	0.687	1.406E-64	28	189	209	1	163	164
----------------------------ESSPSTSTLSGKSIGRNEQYVSPDAEAFNKYMLSKSPEDIGPSDSASNDPLTSFSIRSNAVKTNADAGVSMDSSVQSRPSSNVGCDQLDFSIDKCLQVNAALNsSVSITSNSKQESGKSKVKRQMKNKIYPKIEADSDSDDYVLDDSDSDDGKCKNCKYKKKY-------------------
>UniRef100_F6MDY5	220	0.750	3.688E-61	64	207	209	0	141	142
----------------------------------------------------------------PEDIGPSDSASNDPLTSFSIRSNAVKTNADAGVSMDSSTQSRPSSNVGCDQVDFSFSKGIKMDANLD--SSISIATISKKEKSKSDHKSRKHYPKIEAESDSDDYVLDDSDSDDGKCKNCKYKRKYFALRMRMKQVAMQLIEDL-
>UniRef100_C0IR89	211	0.457	7.048E-58	10	206	209	3	206	208
----------ITIDLSSLPSF-SQFSNNESSSDVSNNSSKSVSRSEQYVTLSDEAFSEYMLNKDPEDIGPSDSASNDLPTKFAIKANAVKSNANVGVSLDtkSDVKEKIMED--KDEVDFSFARNFKMNTDLAasitidthkpkSSLSDSAVQFNRKAKQGRSKIKKTEWPKIDYQSDDEEYVC--SDSED-RCCNCIYKKKYFELRKRMKQVAIQLIED--
>UniRef100_A0A218KM00	205	0.433	5.776E-56	10	206	209	3	206	208
----------ITIDLSSLPSF-SQFSNNESSSDISNNSSKSVSRSEQYVTLSDKAFNEYMLNKDPEDIGPSDSASNDLPTKFAIKANAVKSNANVGVSLDtkSDVKGKVMED--KDEVDFSFARNFKMNTDLAasitidthkpkSSLSDTVVQSTKKPKQGKSRIKRTEWPKIDYQSDDENYIC--SDSDD-RCCDCIYKRKYFELRKRMKQVAIQLIED--
>UniRef100_A0A8D5XE43	200	0.441	2.521E-54	10	206	209	3	213	215
----------ITIDFSSLPSF-SKLSLNESSSETSNTSRKSVSRSEQYVSLSEKAFSEYMLNRDPEDIGPSDSASNDLPTKFAIKSNAVKSNANVGVSLDASSSDRETISSGKDEVDFTFAKGIKMKSDLAasfsidttnakssisdpgSFNKAAHSTDRSKNKNSSNKKNQSKWPKIEYQSDEEEYVVSD---DDAQCCNCIYKRKYFELRKRMKLVAIQLIED--
>UniRef100_A0A0P0UQC1	200	0.451	3.453E-54	10	206	209	3	213	215
----------ITIDFSSLPSF-SKLSLNESSSETSDASRKSVSRSEQYVSLSEKAFSEYMLNRDPEDIGPSDSASNDLPTKFAIKSNAVKSNANVGVSLDASSSDRETVSPGKDETDFTFAKGIKMKSDLAasfaidttnakssisdpgSLNRSTHSTDRSKSKSGNTKKNRQQWPRIEYQSDEEEYVLSD---DDAHCCNCIYKKKYFELRKRMKLVAIQLIED--
>UniRef100_C3U224	195	0.859	2.063E-52	9	115	209	5	111	112
---------SLSIDVTSLPSISSSIFKNESSSTTSTLSGKSIGRSEQYISPDAEAFNKYMLSKSPEDIGPSDSASNDPLTRFSIRSNAVKTNADAGVSMDSSTQSRPSSNVGCDQM---------------------------------------------------------------------------------------------
>UniRef100_C0IR91	193	0.417	7.260E-52	10	206	209	3	216	218
----------ITIDFSSLPSF-SKLSTNESSSETSNTSRKSVSRSEQYVSLSEKAFSEYMLNRDPEDIGPSDSASNDLPTKFAIKSNAVKSNANVGVSLDASSADHEAGGNAKDEVDFSFAKGIKMKSDVAasfaidtsnvksfisdpgsstKSAHRTDAIKSRLKSRNKSYKNDQKWPKIEYQSDEEEFVLSD---EDARCCNCIYKRKYFELRKRMKLVAIQLIED--
>UniRef100_A0A218KLY4	192	0.426	1.865E-51	10	206	209	0	213	215
----------ITIDFSSLPSF-SKLSTNESSSETSNTSRKSVSRSEQYVSLSEKAFSEYMLNRDPEDIGPSDSASNDLPTKFAIKSNAVKSNANVGVSLDASSADRETGGNAKDEVDFSLTKGIKMKSDVaasftidtsnvkssisdpgssAKSSHRTDAIKSRLKSRNKSHKNDQKWPKIEYQSDEEEFVLSD---EDAQCCNCIYKRKYFELRKRMKLVAIQLIED--
>UniRef100_A0A0P0UP88	192	0.426	1.865E-51	10	206	209	3	216	218
----------ITIDFSSLPSF-SKLSINESSSETSNTSRKSVSRSEQYVSLSEKAFSEYMLNRDPEDIGPSDSASNDLPTKFAIKSNAVKSNANVGVSLDASSTDRETGGNAKDEVDFSFAKGIKMKSDVaasftidtsnvkssisdpgssARSAHRADAIKSRSKSRNKSYKYDQKWPKIECQSDEEEFVLSD---EDAQCCNCIYKRKYFELRKRMKLVAIQLIED--
>UniRef100_A0A385MK24	190	0.417	6.564E-51	10	206	209	3	216	218
----------ITIDFSSLPSF-SKLSTNESSSETSNTSRKSVSRSEQYVSLSEKAFSEYMLNRDPEDIGPSDSASNDLPTKFAIKSNAVKSNANVGVSLDASSSDRETGSNTKDEVDFSFAKGVKMKPEVaasftidtlnvkssisdpgssAKLTHHIDTIKSRSKSRNKSNKNDQKWPRIEYQSDEEEFVLSD---EDAQCCNCVYKRKYFELRKRMKLVAIQLIED--
>UniRef100_A0A0P0UPP8	190	0.426	8.989E-51	10	206	209	3	216	218
----------ITIDFSSLPSF-SKLSTNESSSETSNTSRKSVSRSEQYISLSEKAFSEYMLNRDPEDIGPSDSASNDLPTKFAIKSNAVKSNANVGVSLDASSKDRETGGDSKDEVDFSFSKGIKMKSDVaasftidtsnvkssisdpgssAKSAYHVDAIKSRSKSRNKLYKNDQKWPKIEYQSDEKEYVL--SDEDAQSC-NCIYKRKYFELKKRMKLVAIQLIED--
>UniRef100_L0CQJ0	187	0.422	8.125E-50	10	206	209	3	216	218
----------ITIDFSSLPSF-SKLSTNESSSETSSTSRKSVSRSEQYVSLSEKAFSEYMLNRDPEDIGPSDSASNDLPTKFAIKSNAVKSNANVGVPLDASSADRETGGNAKDEVDFSLAKGIKMKSDVaasftidtsnvkssisdpgssAKSAHHTAAIKSRSKSRNKSHKNDQKWPKIEYQSDEEEFVL--SDEDAQYC-NCIYKRKYFELRKRMKLVAIQLIED--
>UniRef100_A0A159CHQ5	186	0.412	1.524E-49	10	206	209	3	216	218
----------ITIDFSSLPSF-SKLSTNESSSETSNTSRKSVSRSEQYVSLSEKAFSEYMLNRDPEDIGPSDSASNDLPTKFAIKSNAVKSNANVGVSLDASSADREAGNNAKDEVDFSFAKGVKMKPEFatsftidtsnvkssisdpgssAKLTHHINTIKSRSKSRNKSNKNDQKWPRIEYQSDEEEFVL--SDEDAQYC-DCVYKRKYFELRKRMKLVAIQLIED--
>UniRef100_A0A1V0FU09	183	0.443	2.582E-48	9	206	209	1	239	241
---------SLSIDFTSLPSVTSSLFRNESNSESTTSSGKSIGRNDEYVSNDIESFNRYMLNKNPDDITPYDSASNDPLTSFSIKSHAVKTNSDGGVSMDNAGQrSRPSSEVGYDVVDFKFSKAIAVNADLKASLDIDTNVKKSKSLITPVNVENNYEPatsksmcninnnnnktdesvgknknknksadghdsilnkqKFNFTDSELSEIIDSDDSDVECCGNCKYKAKYLKLRMKMKQVAILLIQD--
>UniRef100_A0A3G1DMJ4	183	0.692	3.536E-48	78	207	209	0	126	127
------------------------------------------------------------------------------LTSFSIRSNAVRTNADAGVSMDSSTQSRPSSNVGCDQLDFSLTKGINVSANLD---SCISISTDHKKEKSKKDKSRKHYPRIEADSDSEDYVLDDSDSDDGKCKNCKYKKKYFALRMRMKRVAMQLIEDL-
>UniRef100_A0A0P0YJS3	182	0.434	6.632E-48	10	206	209	3	202	204
----------ITIDLSSLPSF-SRLSNNESNSDTSLVSRKSVSRSEQYVSLSDKAFTEYMLNKDPDDIEPSDSASNDLPTKFAIKSNAVKSNANVGVSLDASNGQQL-ESPKPDEVDFTFNRALKVDTKIDaainintskkGRNNTEDSSSNTMPRKQQKKTRKNEWPKIDYQSDEDEYVLSDD-----ECRDCKYKRKYFELRRKMKLVAIQLIED--
>UniRef100_A0A1L6KW48	124	0.475	7.018E-28	53	130	209	3	80	100
-----------------------------------------------------KAFSEYMLNKDPEDIGPSDSASNDLPTKFAIKANAVKSNANIGVSLDtkSDVKEKVMED--KDEVDFSFARNFKMNTDLA------------------------------------------------------------------------------
>UniRef100_A0A650D7A7	117	0.376	1.420E-25	21	204	209	11	204	208
---------------------SSSNHVPSSSSQVSNTSGKSIGREETYVQPDTTSYSQHMLNLNPDDITPDDSASNDPLTKFNILGNASKSDSNSGVSMDGPPIRY------EDQVDFNFAKGLKASGHLDVGVNVRTTNGKKKSKDEPPSVSASSARKsrlaqmndrsvdfdIPADSSDEEdYVSDGASS--CECdhsENCKYRRRYLRLKKNMKRIAKTII----
>UniRef100_B1NLC9	103	0.823	1.056E-20	157	207	209	22	72	73
-------------------------------------------------------------------------------------------------------------------------------------------------------------PRIEADSDFEDYVLDDSDSDDGKCKNCKYKKKYFALRMRMKRVAMQLIEDL-
>UniRef100_A0A3G1DMA5	90	0.955	2.948E-16	163	207	209	0	44	45
-------------------------------------------------------------------------------------------------------------------------------------------------------------------SDSDEYVLDDSDSDDGKCKNCNYKKKYFALRLRMKQVAMQLIKDL-
>UniRef100_A0A0K0LBN2	73	0.311	1.215E-10	90	169	209	0	90	91
------------------------------------------------------------------------------------------SNANVGVSLDtkSDVKEKIMED--KDEVDFSFARNFKMNTDLAasitidahkpkSSVSDSAVQFNRKTKQGRSKIKKTEWPKIDYQSDDEEYV---------------------------------------
>UniRef100_A0A345B189	66	0.842	2.171E-08	9	46	209	1	38	39
---------SLSIDVTSLPSISSSIFKNESSSTTSTLSGKSIGRSEQ------------------------------------------------------------------------------------------------------------------------------------------------------------------
>UniRef100_A0A0K0LAV8	43	0.261	1.002E+00	25	207	209	5	192	193
-------------------------FTQVASYTTTSLAGLEEAENER---RKAMEYSKYMLEK--QDLGPSDSASNDGMNEWSVSSRSFCTNEsnmesvnnfEINLPSDHSCLSVKSSN----SMNSQSSQNFKsAVQSITQHQSRIKESSKSQKQYQQKKRKHKEKAVIDAISDDEwgnrvESFDESSDSD--TCTNsCKCCKRYKRLKKSVKHTVAKLISDL-
>UniRef100_M4H296	42	0.256	2.411E+00	25	207	209	30	217	218
-------------------------FTQAASYTTTSLAGLEEAENER---RKAIEYSKYMLEK--QDLGPNDSASNDGMNEWSVSSRSFSTNEsnmesvnnfEINLPSDHSCVSVKSSN----SMNSQNSQNFKsAVQSITQHQSRIRENPKPQKQYQQKKRKHKEKAVIDAISDDEwgnrvESFDESSDSD--TCNNsCKCCKRYKKLKKSVKHTVAKLISDL-
>101
MWSHPQFEKSLSIDVTSLPSISSSVYKNESFSTTSTIDGKSIGRDEQYIDPDAEAFNKYMLSKSPEDIGPFDSADNDPLTSFSIRSNAVKTNADAGVSMDSSAQSRLSDDIGCDQMDFSLNKGIKIDATLDSSIDISTTSKKEKSKQEYKNKYKKCYPKIEAESDSDEYVLDDDDSDDGKCKNCKYKKKYFALRLRMKQVAMQLIKDLP
>E5E7S4	266	0.700	3.527E-77	9	206	209	1	207	209
---------SLSIDVTSLPSITSSVFKNDSSPTASTLSGKSIGRSEQYISPDVEAFNKYMLSKSPEDIGPSDSASNDPLTSFSIRSNAVKTNADAGVSMDSSTQSRPSSNVGCDQVDFSLNKGIKINANMDssisittdrTDVRAKNEGFQSTTGVKKKDKSKKSYPRIDAESDSEDFVLDDSDSDDGKCKNCKYKRKYFALRKKMKQVAMQLIED--
>UniRef100_A0A1V0FU09	250	0.443	1.438E-71	9	206	209	1	239	241
---------SLSIDFTSLPSVTSSLFRNESNSESTTSSGKSIGRNDEYVSNDIESFNRYMLNKNPDDITPYDSASNDPLTSFSIKSHAVKTNSDGGVSMDNAGQrSRPSSEVGYDVVDFKFSKAIAVNADLKASLDIDTNVKKSKSLITPVNVENNYEPatsksmcninnnnnktdesvgknknknksadghdsilnkqKFNFTDSELSEIIDSDDSDVECCGNCKYKAKYLKLRMKMKQVAILLIQD--
>A0A1V0FU09	250	0.443	1.438E-71	9	206	209	1	239	241
---------SLSIDFTSLPSVTSSLFRNESNSESTTSSGKSIGRNDEYVSNDIESFNRYMLNKNPDDITPYDSASNDPLTSFSIKSHAVKTNSDGGVSMDNAGQrSRPSSEVGYDVVDFKFSKAIAVNADLKASLDIDTNVKKSKSLITPVNVENNYEPatsksmcninnnnnktdesvgknknknksadghdsilnkqKFNFTDSELSEIIDSDDSDVECCGNCKYKAKYLKLRMKMKQVAILLIQD--
>X2FQT2	246	0.703	3.358E-70	9	207	209	1	196	197
---------SLSIDVTSLPSFSSSVFKHDSNSASSTISGKSIGRSEQYISPDAEAFNKYMLSKSPDDIGPSDSASNDPLTSFSIKSNAVKTNADAGVSMDSCSQSRPSSGVGCNQVDLALN---VVCDYQKSSYKKDTTRSKIANHKVELHKRSVVFPKIEAESDSDEYVLDDSDSDDGKCVNCKYKRKYFALRSRMKQVAMQLIEDL-
>D1L625	244	0.683	2.223E-69	9	207	209	1	196	197
---------SLSIDVTSLPSLTSSVFKHDSNSASSTISGKSIGRSEQYISPNAEAFNKYMLSKPPEDIGPSDSASNDPLTSFSIKSNAVKTNADAGVSMDSCSQSRPSSGVGCNQVDLALN---VVYDCQKSNHKKDTARSKIANHKAKSHDKSIVFPKIEAESDSDEYVLDDSDSDDGKCVNCKYKRKYFALRLRMKQVAMQLIEDL-
>A0A0K2CL84	236	0.622	1.210E-66	9	207	209	1	204	205
---------SLTIDVADLPSITSSFFNDESSNTSSTLSGKSIGRSEQYVSPDAKAFTAYMLSKSPEDIAPSDSASNDPLTSFSIRSNAVKTNADGGVSMDTSVRSRPSSDAGCDQIDFHFAKGLKVNATLDsnlsvATQSTVKSQESRNAKEKKVHKSRKHYPKIEAESDSDNYVVNSSDSDDDECINCKYKKKYYLLKERMKKVAMQLISDL-
>A0A1B1LZ85	228	0.602	9.017E-64	9	206	209	1	214	216
---------SLTIDVASLPSISPSFFNDESSNTSSIVSGKSIGRSEQYVSPDIQAFNAYMLSKPPEEIEPYDSASNDPLTNFSIRSNAVKTSTDAGVSMDTSSGSRPSSNVGCDQVDFTLTKGINISANLKsdidistdkkriqvgnTSELDSTKESKVVRSKTKSNKSKKKYPVIEYCSDSDEYVLDDSDSDEGKCNNCKYKKKYFALRARMKKVALELIED--
>A0A218KLY4	171	0.426	4.265E-44	10	206	209	0	213	215
----------ITIDFSSLPSF-SKLSTNESSSETSNTSRKSVSRSEQYVSLSEKAFSEYMLNRDPEDIGPSDSASNDLPTKFAIKSNAVKSNANVGVSLDASSADRETGGNAKDEVDFSLTKGIKMKSDVaasftidtsnvkssisdpgssAKSSHRTDAIKSRLKSRNKSHKNDQKWPKIEYQSDEEEFVLSDEDAQ---CCNCIYKRKYFELRKRMKLVAIQLIED--
>A0A0F6SD13	164	0.256	6.497E-42	25	206	209	16	208	210
-------------------------YKSPSSRTGSQVSNRS-SRRMDFV--DEEELSTYFNSKA--SVTQSDSCSNDLAVRNSIITEAVVCDESGHVSAD-AIQEKeesvihMDDNVMKWMMDspdgISMNGGInfsrsKSKTNRSDLTKTESETSVSAHISAGISSQLGMFNPVQQTAKKEtiSEMFEDEDIDGCICKNCQYKEKYFKLRNKMKSVLIDMITD--
>C0IR85	164	0.417	1.217E-41	10	206	209	3	216	218
----------ITIDFSSLPSF-SKLSTNESSSETSSTSRKSVSRSEQYASLSEKAFSEYMLNRDPEDIGPSDSASNDLPTKFAIKSNAVKSNANVGVPLDASSADRETGGNAKDEVDFSLAKGIKMKSDVaasftidtsnvkssisdpgssAKSAHHTAAIKSRSKSRNKSHKNDQKWPKIEYQSDEEEFVLSDEDAQYC---NCIYKRKYFELRKRMKLVAIQLIED--
>A0A0P0YJS3	162	0.432	3.123E-41	10	206	209	3	202	204
----------ITIDLSSLPSF-SRLSNNESNSDTSLVSRKSVSRSEQYVSLSDKAFTEYMLNKDPDDIEPSDSASNDLPTKFAIKSNAVKSNANVGVSLDASnGQQLESPK--PDEVDFTFNRalkvdtkidaAININTSKKGRNNTEDSSSNTMPRKQQKKTRKNEWPKIDYQSDEDEYVLSDDE-----CRDCKYKRKYFELRRKMKLVAIQLIED--
>A0A0F6VY77	162	0.238	4.275E-41	25	204	209	16	206	210
-------------------------YKSSSSKTGSQVSNRS-SRRMDFV--DEEELSTYFNSKA--SVTQSDSCSNDLAVRNSIITEAVVCDESEHVSAD-AIQEKeesviqMDDNVMKWMMDshdgISMNGGInfsrsKSKTSKSDFTEAKSETSVSAHISAGLSSQLGMFNPVQQTVKKEriSEIFEDEDIDGCTCRNCPYREKYLKLRNKMKSVLVDMI----
>A0A1B4X9R1	160	0.263	1.501E-40	25	204	209	16	206	210
-------------------------YKSSSSRTGSQISNRS-SRRMDFV--DEEELSTYFNSKA--SVTQSDSCSNDLAVKTSIIAEAVICNESEHVSAD-AIQEKeesiiqADDNVMKWMMDshdgISMNGGInfsrsKSKTSRSDFTESKSETSVSAHVSAGISSQLGMFNPIQQNIKKEniSEMFEDEDSDGCTCKHCPYKEKYLKLRNKMKSVLVDMI----
>A0A218KM00	158	0.427	7.213E-40	10	206	209	3	206	208
----------ITIDLSSLPSF-SQFSNNESSSDISNNSSKSVSRSEQYVTLSDKAFNEYMLNKDPEDIGPSDSASNDLPTKFAIKANAVKSNANVGVSLDTKSDVKGKVMEDKDEVDFSFARNFKMNTDLaasitidthkpKSSLSDTVVQSTKKPKQGKSRIKRTEWPKIDYQSDDENYIC--SDSDDRCC-DCIYKRKYFELRKRMKQVAIQLIED--
>A0A0F6YEJ7	154	0.243	3.117E-38	25	204	209	16	206	210
-------------------------YKSTSSRTGSQVSNRS-SRRMDFV--DEEELSTYFNSKA--SVTQSDSCSNDLTVKNSIINEAVICDESAHVSAD-AIQEKeesvmqIDDDVMKWMMDshdgISMNGGInfsrsKSKTNRSDFTETKSETSVSAHVSAGISSQLGMFNPVQQNVKKEtiSEIFEDEDMEGCTCRNCPYRERYLKLRNKMKSVLVDLI----
>A0A0M5L4A7	148	0.252	3.446E-36	17	204	209	7	206	210
-----------------LDTICDNAKRNSSNsRTGSQVSNRS-SRKMDFV--DEEELSTYFNSKT--SVTQSDSCSNDLTAKHSIITEAVVCDESAHVSAD-AIQEKdeaipqMDDNIMRWMMDshdgISINGGInfsrsKSKISGSEFAETKSETNVSAHVSAGMNSQLGMFNPIQQKMKKEiiPEMFEDEDINGCTCRNCPYKEKYQKLRNKMKSVLVDII----
>A0A141QRX3	146	0.233	1.208E-35	25	204	209	16	206	210
-------------------------YKSPSSRAGSQVSNRS-SRRMDFV--DEEELSTYFNSKA--SVTQSDSCSNDITVRNSIINEAVICDESGHVSAD-AIQEKeesiiqANDNVMKWMMDshdgISVAGGInfsrsKSKTSKSDFTETKSETSVSAHVAAGISAQLGMFNPVQQTVKKEniSDIFEDEDIDGCTCKNCIYREKYIKLRNKMKSVLVDII----
>M4H296	138	0.234	6.372E-33	54	207	209	56	217	218
------------------------------------------------------EYSKYMLEK--QDLGPNDSASNDGMNEWSVSSRSFSTNESNMESVNNFEINLPSD-----------HSCVSVKSSNSMNSQNSQNFKSAVQSITQHQSRIRENPKPQKQYQqkkrkhKEKAVIDaisddewgnrvesfDESSDSDTCNNsCKCCKRYKKLKKSVKHTVAKLISDL-
>A0A060NDZ4	135	0.230	1.068E-31	17	204	209	7	205	209
-----------------LDAICDNVRRNSSNsSIRSQVSNRS-SRKMDFV--DEDELSTYFNSKT--SVTQSDSCSNDLNVKHSIIAEAVVCDESAHVSADAVQEkdvvvPKMDESVMKWMMDshdgISVNGGLNFSKSknkiNENETKVTSETNVSAHVSAGINSQLGMFNPIQHKVKKEAipEMFEDEDVDECTCRNCPYKEKYLKLRKKLKNVLVDII----
>A0A0F7KLD6	134	0.242	1.460E-31	30	204	209	21	208	212
------------------------------SRTGSQLSNRS-SRRMDFV--DDEELSTYFNSKA--SVTQSDSCSNDLAMKHSIITEAVVCDESAHVSAD-AIQEKdetvpqIDHRIMKWMLDshdgVSLNGGInftkaksKLKETENDITEMKSKTNLLVNASVGINSNIGAFNPINQHVKTEtvSDIFEDEDIEGCICKSCPYREKYRKLRSKMKNVLIDMI----
>Q9IVW4	122	0.638	3.245E-27	103	207	209	0	101	102
-------------------------------------------------------------------------------------------------------QSRPSSNVGCDQLDFSLTKGINVSASLD---SCISISTDHKKEKSNKDKSRKHYPRIEADSDSEDYVLDDSDSDDGKCKNCKYKKKYFALRMRMKRVAMQLIEDL-
>B1NLC6	79	0.826	1.182E-12	157	202	209	22	67	167
-------------------------------------------------------------------------------------------------------------------------------------------------------------PRIEADSDSEDYVLDDSDSDDGKCKNCKYKKKYFALRMRMKQVFPQ------
>A0A2D1ABQ5	64	0.242	1.301E-07	119	204	209	0	94	98
-----------------------------------------------------------------------------------------------------------------------LNGGInftkaksKLKETENEINEMKSKTNLLVNASVGINSNLGAVNPINRTIKTEtvSDMFEDEDIEGCVCKNCPYREKYRKLRSKMKNVLIDMI----
