# Supplementary material for: Phosphorylation tunes strain-specific protein condensation during rotavirus replication organelle assembly
Source: EMBO J. 2026 May 26;45(13):4733–65. doi: 10.1038/s44318-026-00814-z (PMC13324165; doi:10.1038/s44318-026-00814-z)
Supplement: Supplementary file 11 — Source data Fig. 9 [file 44318_2026_814_MOESM11_ESM.zip › Figure_7/Figure 7A/SClow HP/SClowHP_9a3a3_unrelaxed_rank_001_alphafold2_ptm_model_2_seed_000.pdb]

MODEL     1                                                                     
ATOM      1  N   MET A   1     -52.500 -29.062 -15.297  1.00 36.94           N  
ATOM      2  CA  MET A   1     -51.750 -28.266 -16.266  1.00 36.94           C  
ATOM      3  C   MET A   1     -51.125 -27.031 -15.617  1.00 36.94           C  
ATOM      4  CB  MET A   1     -52.656 -27.844 -17.422  1.00 36.94           C  
ATOM      5  O   MET A   1     -51.812 -26.250 -14.977  1.00 36.94           O  
ATOM      6  CG  MET A   1     -52.562 -28.766 -18.641  1.00 36.94           C  
ATOM      7  SD  MET A   1     -53.844 -28.375 -19.891  1.00 36.94           S  
ATOM      8  CE  MET A   1     -53.094 -26.938 -20.703  1.00 36.94           C  
ATOM      9  N   TRP A   2     -50.031 -27.172 -14.766  1.00 36.34           N  
ATOM     10  CA  TRP A   2     -49.188 -26.297 -13.977  1.00 36.34           C  
ATOM     11  C   TRP A   2     -48.344 -25.391 -14.867  1.00 36.34           C  
ATOM     12  CB  TRP A   2     -48.281 -27.109 -13.055  1.00 36.34           C  
ATOM     13  O   TRP A   2     -47.719 -25.859 -15.812  1.00 36.34           O  
ATOM     14  CG  TRP A   2     -48.906 -27.500 -11.758  1.00 36.34           C  
ATOM     15  CD1 TRP A   2     -50.250 -27.438 -11.438  1.00 36.34           C  
ATOM     16  CD2 TRP A   2     -48.250 -28.031 -10.602  1.00 36.34           C  
ATOM     17  CE2 TRP A   2     -49.250 -28.266  -9.617  1.00 36.34           C  
ATOM     18  CE3 TRP A   2     -46.906 -28.328 -10.312  1.00 36.34           C  
ATOM     19  NE1 TRP A   2     -50.438 -27.891 -10.148  1.00 36.34           N  
ATOM     20  CH2 TRP A   2     -47.625 -29.062  -8.094  1.00 36.34           C  
ATOM     21  CZ2 TRP A   2     -48.938 -28.781  -8.359  1.00 36.34           C  
ATOM     22  CZ3 TRP A   2     -46.594 -28.844  -9.055  1.00 36.34           C  
ATOM     23  N   SER A   3     -48.719 -24.109 -15.094  1.00 38.25           N  
ATOM     24  CA  SER A   3     -48.031 -23.000 -15.742  1.00 38.25           C  
ATOM     25  C   SER A   3     -47.062 -22.297 -14.781  1.00 38.25           C  
ATOM     26  CB  SER A   3     -49.031 -21.984 -16.297  1.00 38.25           C  
ATOM     27  O   SER A   3     -47.406 -22.031 -13.633  1.00 38.25           O  
ATOM     28  OG  SER A   3     -49.500 -22.391 -17.562  1.00 38.25           O  
ATOM     29  N   HIS A   4     -45.719 -22.484 -14.820  1.00 41.94           N  
ATOM     30  CA  HIS A   4     -44.531 -21.781 -14.297  1.00 41.94           C  
ATOM     31  C   HIS A   4     -44.438 -20.375 -14.883  1.00 41.94           C  
ATOM     32  CB  HIS A   4     -43.281 -22.578 -14.602  1.00 41.94           C  
ATOM     33  O   HIS A   4     -44.531 -20.203 -16.094  1.00 41.94           O  
ATOM     34  CG  HIS A   4     -43.031 -23.688 -13.625  1.00 41.94           C  
ATOM     35  CD2 HIS A   4     -42.562 -24.953 -13.812  1.00 41.94           C  
ATOM     36  ND1 HIS A   4     -43.219 -23.547 -12.273  1.00 41.94           N  
ATOM     37  CE1 HIS A   4     -42.906 -24.688 -11.664  1.00 41.94           C  
ATOM     38  NE2 HIS A   4     -42.531 -25.562 -12.586  1.00 41.94           N  
ATOM     39  N   PRO A   5     -44.250 -19.328 -14.094  1.00 50.28           N  
ATOM     40  CA  PRO A   5     -43.750 -18.109 -14.734  1.00 50.28           C  
ATOM     41  C   PRO A   5     -42.219 -17.953 -14.602  1.00 50.28           C  
ATOM     42  CB  PRO A   5     -44.469 -16.984 -13.992  1.00 50.28           C  
ATOM     43  O   PRO A   5     -41.656 -18.391 -13.602  1.00 50.28           O  
ATOM     44  CG  PRO A   5     -44.875 -17.594 -12.688  1.00 50.28           C  
ATOM     45  CD  PRO A   5     -44.625 -19.062 -12.750  1.00 50.28           C  
ATOM     46  N   GLN A   6     -41.406 -18.031 -15.641  1.00 45.31           N  
ATOM     47  CA  GLN A   6     -40.031 -17.656 -15.992  1.00 45.31           C  
ATOM     48  C   GLN A   6     -39.781 -16.172 -15.750  1.00 45.31           C  
ATOM     49  CB  GLN A   6     -39.719 -18.016 -17.453  1.00 45.31           C  
ATOM     50  O   GLN A   6     -40.531 -15.328 -16.219  1.00 45.31           O  
ATOM     51  CG  GLN A   6     -39.656 -19.500 -17.719  1.00 45.31           C  
ATOM     52  CD  GLN A   6     -38.250 -19.969 -18.062  1.00 45.31           C  
ATOM     53  NE2 GLN A   6     -38.031 -21.281 -18.078  1.00 45.31           N  
ATOM     54  OE1 GLN A   6     -37.344 -19.156 -18.328  1.00 45.31           O  
ATOM     55  N   PHE A   7     -39.344 -15.734 -14.633  1.00 47.75           N  
ATOM     56  CA  PHE A   7     -38.719 -14.477 -14.273  1.00 47.75           C  
ATOM     57  C   PHE A   7     -37.312 -14.383 -14.891  1.00 47.75           C  
ATOM     58  CB  PHE A   7     -38.625 -14.328 -12.750  1.00 47.75           C  
ATOM     59  O   PHE A   7     -36.500 -15.273 -14.695  1.00 47.75           O  
ATOM     60  CG  PHE A   7     -39.719 -13.492 -12.164  1.00 47.75           C  
ATOM     61  CD1 PHE A   7     -39.625 -12.109 -12.094  1.00 47.75           C  
ATOM     62  CD2 PHE A   7     -40.875 -14.094 -11.664  1.00 47.75           C  
ATOM     63  CE1 PHE A   7     -40.656 -11.336 -11.547  1.00 47.75           C  
ATOM     64  CE2 PHE A   7     -41.906 -13.328 -11.117  1.00 47.75           C  
ATOM     65  CZ  PHE A   7     -41.781 -11.945 -11.055  1.00 47.75           C  
ATOM     66  N   GLU A   8     -37.156 -14.039 -16.094  1.00 52.59           N  
ATOM     67  CA  GLU A   8     -35.906 -13.594 -16.703  1.00 52.59           C  
ATOM     68  C   GLU A   8     -35.531 -12.188 -16.250  1.00 52.59           C  
ATOM     69  CB  GLU A   8     -36.000 -13.656 -18.234  1.00 52.59           C  
ATOM     70  O   GLU A   8     -36.344 -11.266 -16.328  1.00 52.59           O  
ATOM     71  CG  GLU A   8     -35.969 -15.062 -18.797  1.00 52.59           C  
ATOM     72  CD  GLU A   8     -35.219 -15.156 -20.125  1.00 52.59           C  
ATOM     73  OE1 GLU A   8     -34.938 -16.281 -20.562  1.00 52.59           O  
ATOM     74  OE2 GLU A   8     -34.969 -14.094 -20.719  1.00 52.59           O  
ATOM     75  N   LYS A   9     -34.844 -11.953 -15.180  1.00 50.28           N  
ATOM     76  CA  LYS A   9     -34.156 -10.727 -14.750  1.00 50.28           C  
ATOM     77  C   LYS A   9     -32.906 -10.469 -15.578  1.00 50.28           C  
ATOM     78  CB  LYS A   9     -33.781 -10.812 -13.266  1.00 50.28           C  
ATOM     79  O   LYS A   9     -32.062 -11.352 -15.727  1.00 50.28           O  
ATOM     80  CG  LYS A   9     -34.938 -10.414 -12.328  1.00 50.28           C  
ATOM     81  CD  LYS A   9     -34.531 -10.594 -10.867  1.00 50.28           C  
ATOM     82  CE  LYS A   9     -35.719 -10.398  -9.945  1.00 50.28           C  
ATOM     83  NZ  LYS A   9     -35.375 -10.711  -8.523  1.00 50.28           N  
ATOM     84  N   SER A  10     -32.906  -9.766 -16.734  1.00 53.66           N  
ATOM     85  CA  SER A  10     -31.859  -9.086 -17.484  1.00 53.66           C  
ATOM     86  C   SER A  10     -31.188  -8.008 -16.641  1.00 53.66           C  
ATOM     87  CB  SER A  10     -32.438  -8.461 -18.766  1.00 53.66           C  
ATOM     88  O   SER A  10     -31.875  -7.234 -15.961  1.00 53.66           O  
ATOM     89  OG  SER A  10     -33.844  -8.344 -18.672  1.00 53.66           O  
ATOM     90  N   LEU A  11     -29.984  -8.219 -16.078  1.00 56.88           N  
ATOM     91  CA  LEU A  11     -29.094  -7.293 -15.375  1.00 56.88           C  
ATOM     92  C   LEU A  11     -28.359  -6.395 -16.359  1.00 56.88           C  
ATOM     93  CB  LEU A  11     -28.094  -8.062 -14.516  1.00 56.88           C  
ATOM     94  O   LEU A  11     -27.672  -6.887 -17.250  1.00 56.88           O  
ATOM     95  CG  LEU A  11     -28.516  -8.359 -13.078  1.00 56.88           C  
ATOM     96  CD1 LEU A  11     -28.109  -9.773 -12.688  1.00 56.88           C  
ATOM     97  CD2 LEU A  11     -27.906  -7.340 -12.117  1.00 56.88           C  
ATOM     98  N   SER A  12     -28.891  -5.227 -16.797  1.00 57.03           N  
ATOM     99  CA  SER A  12     -28.250  -4.184 -17.578  1.00 57.03           C  
ATOM    100  C   SER A  12     -27.578  -3.154 -16.688  1.00 57.03           C  
ATOM    101  CB  SER A  12     -29.266  -3.490 -18.484  1.00 57.03           C  
ATOM    102  O   SER A  12     -28.078  -2.830 -15.609  1.00 57.03           O  
ATOM    103  OG  SER A  12     -30.234  -2.797 -17.734  1.00 57.03           O  
ATOM    104  N   ILE A  13     -26.250  -3.133 -16.641  1.00 65.19           N  
ATOM    105  CA  ILE A  13     -25.406  -2.180 -15.914  1.00 65.19           C  
ATOM    106  C   ILE A  13     -25.250  -0.904 -16.734  1.00 65.19           C  
ATOM    107  CB  ILE A  13     -24.031  -2.779 -15.586  1.00 65.19           C  
ATOM    108  O   ILE A  13     -24.984  -0.964 -17.938  1.00 65.19           O  
ATOM    109  CG1 ILE A  13     -23.984  -4.266 -15.961  1.00 65.19           C  
ATOM    110  CG2 ILE A  13     -23.688  -2.580 -14.102  1.00 65.19           C  
ATOM    111  CD1 ILE A  13     -22.578  -4.801 -16.219  1.00 65.19           C  
ATOM    112  N   ASP A  14     -25.781   0.232 -16.281  1.00 56.16           N  
ATOM    113  CA  ASP A  14     -25.719   1.636 -16.672  1.00 56.16           C  
ATOM    114  C   ASP A  14     -24.359   2.240 -16.391  1.00 56.16           C  
ATOM    115  CB  ASP A  14     -26.812   2.436 -15.961  1.00 56.16           C  
ATOM    116  O   ASP A  14     -23.953   2.340 -15.227  1.00 56.16           O  
ATOM    117  CG  ASP A  14     -27.016   3.824 -16.547  1.00 56.16           C  
ATOM    118  OD1 ASP A  14     -26.359   4.156 -17.562  1.00 56.16           O  
ATOM    119  OD2 ASP A  14     -27.812   4.598 -15.969  1.00 56.16           O  
ATOM    120  N   VAL A  15     -23.406   2.369 -17.359  1.00 67.12           N  
ATOM    121  CA  VAL A  15     -22.000   2.781 -17.375  1.00 67.12           C  
ATOM    122  C   VAL A  15     -21.922   4.301 -17.484  1.00 67.12           C  
ATOM    123  CB  VAL A  15     -21.234   2.121 -18.547  1.00 67.12           C  
ATOM    124  O   VAL A  15     -20.828   4.871 -17.422  1.00 67.12           O  
ATOM    125  CG1 VAL A  15     -21.031   0.629 -18.281  1.00 67.12           C  
ATOM    126  CG2 VAL A  15     -21.969   2.346 -19.859  1.00 67.12           C  
ATOM    127  N   THR A  16     -23.016   5.023 -17.328  1.00 63.62           N  
ATOM    128  CA  THR A  16     -23.016   6.477 -17.438  1.00 63.62           C  
ATOM    129  C   THR A  16     -22.812   7.129 -16.078  1.00 63.62           C  
ATOM    130  CB  THR A  16     -24.312   6.996 -18.094  1.00 63.62           C  
ATOM    131  O   THR A  16     -22.531   8.328 -15.992  1.00 63.62           O  
ATOM    132  CG2 THR A  16     -24.438   6.512 -19.531  1.00 63.62           C  
ATOM    133  OG1 THR A  16     -25.438   6.527 -17.328  1.00 63.62           O  
ATOM    134  N   SER A  17     -22.547   6.332 -14.992  1.00 54.34           N  
ATOM    135  CA  SER A  17     -22.312   6.941 -13.688  1.00 54.34           C  
ATOM    136  C   SER A  17     -20.906   6.672 -13.188  1.00 54.34           C  
ATOM    137  CB  SER A  17     -23.328   6.418 -12.664  1.00 54.34           C  
ATOM    138  O   SER A  17     -20.578   6.945 -12.031  1.00 54.34           O  
ATOM    139  OG  SER A  17     -24.609   6.266 -13.258  1.00 54.34           O  
ATOM    140  N   LEU A  18     -19.969   6.371 -14.125  1.00 63.91           N  
ATOM    141  CA  LEU A  18     -18.625   6.188 -13.578  1.00 63.91           C  
ATOM    142  C   LEU A  18     -17.844   7.500 -13.586  1.00 63.91           C  
ATOM    143  CB  LEU A  18     -17.859   5.125 -14.375  1.00 63.91           C  
ATOM    144  O   LEU A  18     -18.047   8.336 -14.469  1.00 63.91           O  
ATOM    145  CG  LEU A  18     -18.359   3.686 -14.242  1.00 63.91           C  
ATOM    146  CD1 LEU A  18     -17.766   2.811 -15.336  1.00 63.91           C  
ATOM    147  CD2 LEU A  18     -18.031   3.129 -12.859  1.00 63.91           C  
ATOM    148  N   PRO A  19     -17.203   7.883 -12.422  1.00 53.94           N  
ATOM    149  CA  PRO A  19     -16.375   9.086 -12.328  1.00 53.94           C  
ATOM    150  C   PRO A  19     -15.203   9.078 -13.305  1.00 53.94           C  
ATOM    151  CB  PRO A  19     -15.875   9.055 -10.883  1.00 53.94           C  
ATOM    152  O   PRO A  19     -14.672   8.008 -13.633  1.00 53.94           O  
ATOM    153  CG  PRO A  19     -16.094   7.648 -10.430  1.00 53.94           C  
ATOM    154  CD  PRO A  19     -17.062   6.992 -11.375  1.00 53.94           C  
ATOM    155  N   SER A  20     -15.070  10.055 -14.180  1.00 47.31           N  
ATOM    156  CA  SER A  20     -14.062  10.445 -15.156  1.00 47.31           C  
ATOM    157  C   SER A  20     -12.703  10.641 -14.508  1.00 47.31           C  
ATOM    158  CB  SER A  20     -14.484  11.734 -15.867  1.00 47.31           C  
ATOM    159  O   SER A  20     -12.586  11.328 -13.492  1.00 47.31           O  
ATOM    160  OG  SER A  20     -14.773  11.484 -17.234  1.00 47.31           O  
ATOM    161  N   ILE A  21     -11.797   9.703 -14.461  1.00 54.66           N  
ATOM    162  CA  ILE A  21     -10.430   9.844 -13.977  1.00 54.66           C  
ATOM    163  C   ILE A  21      -9.586  10.594 -15.008  1.00 54.66           C  
ATOM    164  CB  ILE A  21      -9.797   8.469 -13.664  1.00 54.66           C  
ATOM    165  O   ILE A  21      -9.594  10.242 -16.188  1.00 54.66           O  
ATOM    166  CG1 ILE A  21     -10.875   7.379 -13.633  1.00 54.66           C  
ATOM    167  CG2 ILE A  21      -9.023   8.516 -12.344  1.00 54.66           C  
ATOM    168  CD1 ILE A  21     -10.320   5.961 -13.602  1.00 54.66           C  
ATOM    169  N   SER A  22      -9.484  11.898 -15.000  1.00 48.03           N  
ATOM    170  CA  SER A  22      -8.500  12.672 -15.750  1.00 48.03           C  
ATOM    171  C   SER A  22      -7.094  12.469 -15.188  1.00 48.03           C  
ATOM    172  CB  SER A  22      -8.852  14.156 -15.734  1.00 48.03           C  
ATOM    173  O   SER A  22      -6.895  12.516 -13.977  1.00 48.03           O  
ATOM    174  OG  SER A  22     -10.203  14.344 -15.328  1.00 48.03           O  
ATOM    175  N   SER A  23      -6.238  11.594 -15.812  1.00 43.25           N  
ATOM    176  CA  SER A  23      -4.824  11.281 -15.633  1.00 43.25           C  
ATOM    177  C   SER A  23      -3.941  12.445 -16.062  1.00 43.25           C  
ATOM    178  CB  SER A  23      -4.449  10.031 -16.438  1.00 43.25           C  
ATOM    179  O   SER A  23      -4.176  13.055 -17.109  1.00 43.25           O  
ATOM    180  OG  SER A  23      -3.043   9.891 -16.531  1.00 43.25           O  
ATOM    181  N   SER A  24      -3.498  13.375 -15.211  1.00 46.69           N  
ATOM    182  CA  SER A  24      -2.393  14.320 -15.352  1.00 46.69           C  
ATOM    183  C   SER A  24      -1.084  13.594 -15.648  1.00 46.69           C  
ATOM    184  CB  SER A  24      -2.240  15.164 -14.086  1.00 46.69           C  
ATOM    185  O   SER A  24      -0.744  12.617 -14.984  1.00 46.69           O  
ATOM    186  OG  SER A  24      -1.344  14.547 -13.180  1.00 46.69           O  
ATOM    187  N   VAL A  25      -0.733  13.344 -16.938  1.00 45.34           N  
ATOM    188  CA  VAL A  25       0.426  12.883 -17.688  1.00 45.34           C  
ATOM    189  C   VAL A  25       1.665  13.672 -17.281  1.00 45.34           C  
ATOM    190  CB  VAL A  25       0.198  13.008 -19.219  1.00 45.34           C  
ATOM    191  O   VAL A  25       1.656  14.906 -17.297  1.00 45.34           O  
ATOM    192  CG1 VAL A  25       1.362  12.391 -19.984  1.00 45.34           C  
ATOM    193  CG2 VAL A  25      -1.121  12.352 -19.609  1.00 45.34           C  
ATOM    194  N   TYR A  26       2.465  13.320 -16.234  1.00 42.22           N  
ATOM    195  CA  TYR A  26       3.854  13.703 -16.016  1.00 42.22           C  
ATOM    196  C   TYR A  26       4.754  13.156 -17.125  1.00 42.22           C  
ATOM    197  CB  TYR A  26       4.340  13.211 -14.648  1.00 42.22           C  
ATOM    198  O   TYR A  26       4.660  11.977 -17.469  1.00 42.22           O  
ATOM    199  CG  TYR A  26       4.293  14.273 -13.578  1.00 42.22           C  
ATOM    200  CD1 TYR A  26       5.395  15.086 -13.320  1.00 42.22           C  
ATOM    201  CD2 TYR A  26       3.148  14.453 -12.805  1.00 42.22           C  
ATOM    202  CE1 TYR A  26       5.355  16.062 -12.328  1.00 42.22           C  
ATOM    203  CE2 TYR A  26       3.100  15.422 -11.812  1.00 42.22           C  
ATOM    204  OH  TYR A  26       4.164  17.188 -10.594  1.00 42.22           O  
ATOM    205  CZ  TYR A  26       4.207  16.219 -11.578  1.00 42.22           C  
ATOM    206  N   LYS A  27       5.102  13.891 -18.219  1.00 42.03           N  
ATOM    207  CA  LYS A  27       6.066  13.711 -19.297  1.00 42.03           C  
ATOM    208  C   LYS A  27       7.484  13.594 -18.750  1.00 42.03           C  
ATOM    209  CB  LYS A  27       5.984  14.883 -20.281  1.00 42.03           C  
ATOM    210  O   LYS A  27       7.949  14.453 -18.016  1.00 42.03           O  
ATOM    211  CG  LYS A  27       4.688  14.930 -21.078  1.00 42.03           C  
ATOM    212  CD  LYS A  27       4.945  15.164 -22.562  1.00 42.03           C  
ATOM    213  CE  LYS A  27       3.646  15.172 -23.359  1.00 42.03           C  
ATOM    214  NZ  LYS A  27       3.900  15.312 -24.828  1.00 42.03           N  
ATOM    215  N   ASN A  28       7.953  12.383 -18.422  1.00 43.16           N  
ATOM    216  CA  ASN A  28       9.383  12.141 -18.234  1.00 43.16           C  
ATOM    217  C   ASN A  28      10.094  11.859 -19.547  1.00 43.16           C  
ATOM    218  CB  ASN A  28       9.594  10.977 -17.266  1.00 43.16           C  
ATOM    219  O   ASN A  28       9.641  11.031 -20.344  1.00 43.16           O  
ATOM    220  CG  ASN A  28       9.500  11.398 -15.805  1.00 43.16           C  
ATOM    221  ND2 ASN A  28       9.047  10.492 -14.953  1.00 43.16           N  
ATOM    222  OD1 ASN A  28       9.820  12.539 -15.461  1.00 43.16           O  
ATOM    223  N   GLU A  29      10.641  12.844 -20.266  1.00 43.34           N  
ATOM    224  CA  GLU A  29      11.625  12.797 -21.344  1.00 43.34           C  
ATOM    225  C   GLU A  29      12.914  12.125 -20.891  1.00 43.34           C  
ATOM    226  CB  GLU A  29      11.922  14.211 -21.859  1.00 43.34           C  
ATOM    227  O   GLU A  29      13.555  12.570 -19.953  1.00 43.34           O  
ATOM    228  CG  GLU A  29      10.883  14.742 -22.844  1.00 43.34           C  
ATOM    229  CD  GLU A  29      11.289  16.062 -23.484  1.00 43.34           C  
ATOM    230  OE1 GLU A  29      10.578  16.531 -24.391  1.00 43.34           O  
ATOM    231  OE2 GLU A  29      12.320  16.625 -23.062  1.00 43.34           O  
ATOM    232  N   SER A  30      13.023  10.766 -20.906  1.00 41.41           N  
ATOM    233  CA  SER A  30      14.328  10.148 -20.688  1.00 41.41           C  
ATOM    234  C   SER A  30      14.938   9.648 -21.984  1.00 41.41           C  
ATOM    235  CB  SER A  30      14.211   9.000 -19.688  1.00 41.41           C  
ATOM    236  O   SER A  30      14.227   9.141 -22.859  1.00 41.41           O  
ATOM    237  OG  SER A  30      13.617   9.438 -18.469  1.00 41.41           O  
ATOM    238  N   PHE A  31      16.016  10.281 -22.547  1.00 42.16           N  
ATOM    239  CA  PHE A  31      17.234  10.094 -23.344  1.00 42.16           C  
ATOM    240  C   PHE A  31      17.641   8.625 -23.375  1.00 42.16           C  
ATOM    241  CB  PHE A  31      18.375  10.953 -22.797  1.00 42.16           C  
ATOM    242  O   PHE A  31      17.703   7.977 -22.328  1.00 42.16           O  
ATOM    243  CG  PHE A  31      18.172  12.430 -23.000  1.00 42.16           C  
ATOM    244  CD1 PHE A  31      18.422  13.031 -24.219  1.00 42.16           C  
ATOM    245  CD2 PHE A  31      17.719  13.227 -21.938  1.00 42.16           C  
ATOM    246  CE1 PHE A  31      18.234  14.398 -24.406  1.00 42.16           C  
ATOM    247  CE2 PHE A  31      17.531  14.594 -22.109  1.00 42.16           C  
ATOM    248  CZ  PHE A  31      17.781  15.180 -23.344  1.00 42.16           C  
ATOM    249  N   SER A  32      17.375   7.891 -24.516  1.00 40.59           N  
ATOM    250  CA  SER A  32      17.672   6.660 -25.219  1.00 40.59           C  
ATOM    251  C   SER A  32      19.188   6.414 -25.266  1.00 40.59           C  
ATOM    252  CB  SER A  32      17.125   6.707 -26.641  1.00 40.59           C  
ATOM    253  O   SER A  32      19.953   7.273 -25.719  1.00 40.59           O  
ATOM    254  OG  SER A  32      15.711   6.512 -26.641  1.00 40.59           O  
ATOM    255  N   THR A  33      19.797   5.770 -24.250  1.00 42.81           N  
ATOM    256  CA  THR A  33      21.109   5.168 -24.406  1.00 42.81           C  
ATOM    257  C   THR A  33      21.000   3.680 -24.719  1.00 42.81           C  
ATOM    258  CB  THR A  33      21.969   5.371 -23.141  1.00 42.81           C  
ATOM    259  O   THR A  33      20.250   2.961 -24.047  1.00 42.81           O  
ATOM    260  CG2 THR A  33      22.328   6.844 -22.953  1.00 42.81           C  
ATOM    261  OG1 THR A  33      21.250   4.910 -22.000  1.00 42.81           O  
ATOM    262  N   THR A  34      20.859   3.203 -25.953  1.00 48.16           N  
ATOM    263  CA  THR A  34      21.062   1.911 -26.594  1.00 48.16           C  
ATOM    264  C   THR A  34      22.406   1.315 -26.172  1.00 48.16           C  
ATOM    265  CB  THR A  34      21.016   2.033 -28.125  1.00 48.16           C  
ATOM    266  O   THR A  34      23.438   1.984 -26.250  1.00 48.16           O  
ATOM    267  CG2 THR A  34      19.672   2.568 -28.594  1.00 48.16           C  
ATOM    268  OG1 THR A  34      22.047   2.926 -28.562  1.00 48.16           O  
ATOM    269  N   SER A  35      22.484   0.407 -25.172  1.00 38.97           N  
ATOM    270  CA  SER A  35      23.594  -0.471 -24.828  1.00 38.97           C  
ATOM    271  C   SER A  35      23.406  -1.866 -25.406  1.00 38.97           C  
ATOM    272  CB  SER A  35      23.750  -0.562 -23.312  1.00 38.97           C  
ATOM    273  O   SER A  35      22.312  -2.428 -25.344  1.00 38.97           O  
ATOM    274  OG  SER A  35      23.547  -1.893 -22.859  1.00 38.97           O  
ATOM    275  N   THR A  36      24.000  -2.170 -26.594  1.00 48.72           N  
ATOM    276  CA  THR A  36      24.359  -3.369 -27.328  1.00 48.72           C  
ATOM    277  C   THR A  36      25.141  -4.340 -26.453  1.00 48.72           C  
ATOM    278  CB  THR A  36      25.188  -3.023 -28.578  1.00 48.72           C  
ATOM    279  O   THR A  36      26.234  -4.012 -25.969  1.00 48.72           O  
ATOM    280  CG2 THR A  36      25.000  -4.062 -29.672  1.00 48.72           C  
ATOM    281  OG1 THR A  36      24.781  -1.740 -29.078  1.00 48.72           O  
ATOM    282  N   ILE A  37      24.484  -5.164 -25.609  1.00 45.97           N  
ATOM    283  CA  ILE A  37      25.156  -6.305 -25.000  1.00 45.97           C  
ATOM    284  C   ILE A  37      24.766  -7.590 -25.734  1.00 45.97           C  
ATOM    285  CB  ILE A  37      24.812  -6.418 -23.500  1.00 45.97           C  
ATOM    286  O   ILE A  37      23.594  -7.805 -26.031  1.00 45.97           O  
ATOM    287  CG1 ILE A  37      23.328  -6.781 -23.312  1.00 45.97           C  
ATOM    288  CG2 ILE A  37      25.156  -5.117 -22.766  1.00 45.97           C  
ATOM    289  CD1 ILE A  37      23.062  -7.680 -22.109  1.00 45.97           C  
ATOM    290  N   ASP A  38      25.516  -8.031 -26.812  1.00 50.97           N  
ATOM    291  CA  ASP A  38      25.875  -9.297 -27.453  1.00 50.97           C  
ATOM    292  C   ASP A  38      26.094 -10.398 -26.422  1.00 50.97           C  
ATOM    293  CB  ASP A  38      27.125  -9.117 -28.312  1.00 50.97           C  
ATOM    294  O   ASP A  38      27.047 -10.352 -25.656  1.00 50.97           O  
ATOM    295  CG  ASP A  38      26.859  -8.430 -29.641  1.00 50.97           C  
ATOM    296  OD1 ASP A  38      25.703  -8.492 -30.141  1.00 50.97           O  
ATOM    297  OD2 ASP A  38      27.797  -7.816 -30.188  1.00 50.97           O  
ATOM    298  N   GLY A  39      25.016 -11.086 -25.938  1.00 46.03           N  
ATOM    299  CA  GLY A  39      25.125 -12.375 -25.281  1.00 46.03           C  
ATOM    300  C   GLY A  39      23.984 -13.312 -25.594  1.00 46.03           C  
ATOM    301  O   GLY A  39      22.875 -12.875 -25.938  1.00 46.03           O  
ATOM    302  N   LYS A  40      24.094 -14.281 -26.594  1.00 47.75           N  
ATOM    303  CA  LYS A  40      23.641 -15.617 -26.984  1.00 47.75           C  
ATOM    304  C   LYS A  40      22.125 -15.734 -26.891  1.00 47.75           C  
ATOM    305  CB  LYS A  40      24.312 -16.688 -26.125  1.00 47.75           C  
ATOM    306  O   LYS A  40      21.531 -15.445 -25.844  1.00 47.75           O  
ATOM    307  CG  LYS A  40      25.547 -17.312 -26.750  1.00 47.75           C  
ATOM    308  CD  LYS A  40      26.625 -17.578 -25.703  1.00 47.75           C  
ATOM    309  CE  LYS A  40      27.797 -18.359 -26.297  1.00 47.75           C  
ATOM    310  NZ  LYS A  40      28.672 -18.938 -25.234  1.00 47.75           N  
ATOM    311  N   SER A  41      21.359 -15.195 -27.812  1.00 44.34           N  
ATOM    312  CA  SER A  41      19.984 -15.320 -28.281  1.00 44.34           C  
ATOM    313  C   SER A  41      19.422 -16.703 -28.000  1.00 44.34           C  
ATOM    314  CB  SER A  41      19.906 -15.023 -29.781  1.00 44.34           C  
ATOM    315  O   SER A  41      20.016 -17.719 -28.406  1.00 44.34           O  
ATOM    316  OG  SER A  41      21.172 -14.656 -30.297  1.00 44.34           O  
ATOM    317  N   ILE A  42      19.031 -17.016 -26.766  1.00 44.75           N  
ATOM    318  CA  ILE A  42      18.047 -18.062 -26.484  1.00 44.75           C  
ATOM    319  C   ILE A  42      16.750 -17.750 -27.250  1.00 44.75           C  
ATOM    320  CB  ILE A  42      17.750 -18.172 -24.984  1.00 44.75           C  
ATOM    321  O   ILE A  42      16.281 -16.625 -27.266  1.00 44.75           O  
ATOM    322  CG1 ILE A  42      17.422 -19.625 -24.609  1.00 44.75           C  
ATOM    323  CG2 ILE A  42      16.609 -17.234 -24.578  1.00 44.75           C  
ATOM    324  CD1 ILE A  42      18.359 -20.219 -23.562  1.00 44.75           C  
ATOM    325  N   GLY A  43      16.672 -18.141 -28.609  1.00 45.00           N  
ATOM    326  CA  GLY A  43      15.586 -18.438 -29.531  1.00 45.00           C  
ATOM    327  C   GLY A  43      14.211 -18.188 -28.938  1.00 45.00           C  
ATOM    328  O   GLY A  43      13.398 -19.109 -28.828  1.00 45.00           O  
ATOM    329  N   ARG A  44      14.055 -17.062 -28.172  1.00 48.06           N  
ATOM    330  CA  ARG A  44      12.641 -16.812 -27.906  1.00 48.06           C  
ATOM    331  C   ARG A  44      12.141 -15.602 -28.688  1.00 48.06           C  
ATOM    332  CB  ARG A  44      12.391 -16.625 -26.406  1.00 48.06           C  
ATOM    333  O   ARG A  44      12.852 -14.594 -28.797  1.00 48.06           O  
ATOM    334  CG  ARG A  44      12.148 -17.922 -25.656  1.00 48.06           C  
ATOM    335  CD  ARG A  44      11.688 -17.656 -24.219  1.00 48.06           C  
ATOM    336  NE  ARG A  44      10.992 -18.812 -23.656  1.00 48.06           N  
ATOM    337  NH1 ARG A  44      12.055 -18.703 -21.609  1.00 48.06           N  
ATOM    338  NH2 ARG A  44      10.500 -20.344 -22.031  1.00 48.06           N  
ATOM    339  CZ  ARG A  44      11.180 -19.281 -22.438  1.00 48.06           C  
ATOM    340  N   ASP A  45      11.500 -15.734 -29.859  1.00 53.69           N  
ATOM    341  CA  ASP A  45      10.758 -14.727 -30.625  1.00 53.69           C  
ATOM    342  C   ASP A  45      10.109 -13.703 -29.688  1.00 53.69           C  
ATOM    343  CB  ASP A  45       9.695 -15.391 -31.500  1.00 53.69           C  
ATOM    344  O   ASP A  45       9.078 -13.984 -29.078  1.00 53.69           O  
ATOM    345  CG  ASP A  45      10.289 -16.203 -32.625  1.00 53.69           C  
ATOM    346  OD1 ASP A  45      11.391 -15.852 -33.125  1.00 53.69           O  
ATOM    347  OD2 ASP A  45       9.656 -17.188 -33.062  1.00 53.69           O  
ATOM    348  N   GLU A  46      10.844 -13.148 -28.641  1.00 54.84           N  
ATOM    349  CA  GLU A  46      10.141 -12.172 -27.828  1.00 54.84           C  
ATOM    350  C   GLU A  46       9.984 -10.844 -28.562  1.00 54.84           C  
ATOM    351  CB  GLU A  46      10.867 -11.953 -26.500  1.00 54.84           C  
ATOM    352  O   GLU A  46      10.953 -10.336 -29.141  1.00 54.84           O  
ATOM    353  CG  GLU A  46      12.312 -12.430 -26.500  1.00 54.84           C  
ATOM    354  CD  GLU A  46      12.578 -13.562 -25.531  1.00 54.84           C  
ATOM    355  OE1 GLU A  46      13.727 -14.070 -25.484  1.00 54.84           O  
ATOM    356  OE2 GLU A  46      11.633 -13.953 -24.812  1.00 54.84           O  
ATOM    357  N   GLN A  47       9.141 -10.734 -29.500  1.00 54.44           N  
ATOM    358  CA  GLN A  47       8.688  -9.422 -29.938  1.00 54.44           C  
ATOM    359  C   GLN A  47       8.664  -8.422 -28.781  1.00 54.44           C  
ATOM    360  CB  GLN A  47       7.293  -9.523 -30.562  1.00 54.44           C  
ATOM    361  O   GLN A  47       7.992  -8.648 -27.781  1.00 54.44           O  
ATOM    362  CG  GLN A  47       7.312  -9.688 -32.094  1.00 54.44           C  
ATOM    363  CD  GLN A  47       5.926  -9.867 -32.656  1.00 54.44           C  
ATOM    364  NE2 GLN A  47       5.852 -10.508 -33.844  1.00 54.44           N  
ATOM    365  OE1 GLN A  47       4.926  -9.430 -32.094  1.00 54.44           O  
ATOM    366  N   TYR A  48       9.812  -7.980 -28.281  1.00 52.50           N  
ATOM    367  CA  TYR A  48       9.969  -6.855 -27.359  1.00 52.50           C  
ATOM    368  C   TYR A  48       8.969  -5.750 -27.688  1.00 52.50           C  
ATOM    369  CB  TYR A  48      11.391  -6.301 -27.422  1.00 52.50           C  
ATOM    370  O   TYR A  48       8.891  -5.293 -28.828  1.00 52.50           O  
ATOM    371  CG  TYR A  48      11.945  -5.891 -26.078  1.00 52.50           C  
ATOM    372  CD1 TYR A  48      11.938  -4.559 -25.672  1.00 52.50           C  
ATOM    373  CD2 TYR A  48      12.477  -6.836 -25.219  1.00 52.50           C  
ATOM    374  CE1 TYR A  48      12.445  -4.176 -24.438  1.00 52.50           C  
ATOM    375  CE2 TYR A  48      12.984  -6.469 -23.969  1.00 52.50           C  
ATOM    376  OH  TYR A  48      13.469  -4.766 -22.375  1.00 52.50           O  
ATOM    377  CZ  TYR A  48      12.969  -5.137 -23.594  1.00 52.50           C  
ATOM    378  N   ILE A  49       7.770  -5.832 -27.172  1.00 56.59           N  
ATOM    379  CA  ILE A  49       6.684  -4.859 -27.266  1.00 56.59           C  
ATOM    380  C   ILE A  49       7.137  -3.525 -26.672  1.00 56.59           C  
ATOM    381  CB  ILE A  49       5.414  -5.363 -26.531  1.00 56.59           C  
ATOM    382  O   ILE A  49       7.832  -3.494 -25.656  1.00 56.59           O  
ATOM    383  CG1 ILE A  49       4.992  -6.730 -27.078  1.00 56.59           C  
ATOM    384  CG2 ILE A  49       4.277  -4.344 -26.672  1.00 56.59           C  
ATOM    385  CD1 ILE A  49       4.016  -7.484 -26.188  1.00 56.59           C  
ATOM    386  N   ASP A  50       7.297  -2.559 -27.453  1.00 53.06           N  
ATOM    387  CA  ASP A  50       7.477  -1.129 -27.219  1.00 53.06           C  
ATOM    388  C   ASP A  50       7.027  -0.740 -25.812  1.00 53.06           C  
ATOM    389  CB  ASP A  50       6.711  -0.314 -28.250  1.00 53.06           C  
ATOM    390  O   ASP A  50       6.035  -1.265 -25.297  1.00 53.06           O  
ATOM    391  CG  ASP A  50       7.434  -0.221 -29.594  1.00 53.06           C  
ATOM    392  OD1 ASP A  50       8.680  -0.311 -29.609  1.00 53.06           O  
ATOM    393  OD2 ASP A  50       6.754  -0.054 -30.625  1.00 53.06           O  
ATOM    394  N   PRO A  51       7.965  -0.140 -24.906  1.00 61.28           N  
ATOM    395  CA  PRO A  51       7.695   0.253 -23.516  1.00 61.28           C  
ATOM    396  C   PRO A  51       6.406   1.058 -23.375  1.00 61.28           C  
ATOM    397  CB  PRO A  51       8.914   1.103 -23.156  1.00 61.28           C  
ATOM    398  O   PRO A  51       6.453   2.268 -23.125  1.00 61.28           O  
ATOM    399  CG  PRO A  51       9.531   1.472 -24.453  1.00 61.28           C  
ATOM    400  CD  PRO A  51       8.875   0.663 -25.547  1.00 61.28           C  
ATOM    401  N   ASP A  52       5.434   0.882 -24.172  1.00 69.69           N  
ATOM    402  CA  ASP A  52       4.184   1.612 -23.984  1.00 69.69           C  
ATOM    403  C   ASP A  52       3.318   0.955 -22.922  1.00 69.69           C  
ATOM    404  CB  ASP A  52       3.408   1.699 -25.312  1.00 69.69           C  
ATOM    405  O   ASP A  52       2.926  -0.206 -23.047  1.00 69.69           O  
ATOM    406  CG  ASP A  52       2.205   2.621 -25.234  1.00 69.69           C  
ATOM    407  OD1 ASP A  52       2.102   3.408 -24.266  1.00 69.69           O  
ATOM    408  OD2 ASP A  52       1.350   2.561 -26.141  1.00 69.69           O  
ATOM    409  N   ALA A  53       3.379   1.411 -21.688  1.00 67.31           N  
ATOM    410  CA  ALA A  53       2.715   0.962 -20.469  1.00 67.31           C  
ATOM    411  C   ALA A  53       1.242   0.654 -20.734  1.00 67.31           C  
ATOM    412  CB  ALA A  53       2.850   2.014 -19.375  1.00 67.31           C  
ATOM    413  O   ALA A  53       0.692  -0.295 -20.172  1.00 67.31           O  
ATOM    414  N   GLU A  54       0.703   1.302 -21.734  1.00 75.56           N  
ATOM    415  CA  GLU A  54      -0.707   1.113 -22.062  1.00 75.56           C  
ATOM    416  C   GLU A  54      -0.920  -0.165 -22.859  1.00 75.56           C  
ATOM    417  CB  GLU A  54      -1.246   2.320 -22.828  1.00 75.56           C  
ATOM    418  O   GLU A  54      -1.879  -0.902 -22.625  1.00 75.56           O  
ATOM    419  CG  GLU A  54      -2.758   2.311 -23.000  1.00 75.56           C  
ATOM    420  CD  GLU A  54      -3.285   3.547 -23.719  1.00 75.56           C  
ATOM    421  OE1 GLU A  54      -4.508   3.627 -23.969  1.00 75.56           O  
ATOM    422  OE2 GLU A  54      -2.469   4.445 -24.016  1.00 75.56           O  
ATOM    423  N   ALA A  55      -0.027  -0.429 -23.625  1.00 71.94           N  
ATOM    424  CA  ALA A  55      -0.067  -1.607 -24.484  1.00 71.94           C  
ATOM    425  C   ALA A  55       0.251  -2.875 -23.703  1.00 71.94           C  
ATOM    426  CB  ALA A  55       0.909  -1.449 -25.656  1.00 71.94           C  
ATOM    427  O   ALA A  55      -0.359  -3.922 -23.922  1.00 71.94           O  
ATOM    428  N   PHE A  56       1.074  -2.734 -22.750  1.00 74.31           N  
ATOM    429  CA  PHE A  56       1.408  -3.842 -21.859  1.00 74.31           C  
ATOM    430  C   PHE A  56       0.251  -4.145 -20.922  1.00 74.31           C  
ATOM    431  CB  PHE A  56       2.674  -3.525 -21.062  1.00 74.31           C  
ATOM    432  O   PHE A  56      -0.108  -5.309 -20.719  1.00 74.31           O  
ATOM    433  CG  PHE A  56       3.062  -4.609 -20.094  1.00 74.31           C  
ATOM    434  CD1 PHE A  56       2.688  -4.527 -18.750  1.00 74.31           C  
ATOM    435  CD2 PHE A  56       3.803  -5.703 -20.516  1.00 74.31           C  
ATOM    436  CE1 PHE A  56       3.045  -5.527 -17.859  1.00 74.31           C  
ATOM    437  CE2 PHE A  56       4.164  -6.707 -19.625  1.00 74.31           C  
ATOM    438  CZ  PHE A  56       3.785  -6.617 -18.297  1.00 74.31           C  
ATOM    439  N   ASN A  57      -0.271  -3.086 -20.453  1.00 78.19           N  
ATOM    440  CA  ASN A  57      -1.407  -3.248 -19.547  1.00 78.19           C  
ATOM    441  C   ASN A  57      -2.598  -3.889 -20.250  1.00 78.19           C  
ATOM    442  CB  ASN A  57      -1.811  -1.901 -18.938  1.00 78.19           C  
ATOM    443  O   ASN A  57      -3.250  -4.777 -19.703  1.00 78.19           O  
ATOM    444  CG  ASN A  57      -2.705  -2.049 -17.734  1.00 78.19           C  
ATOM    445  ND2 ASN A  57      -2.582  -1.124 -16.781  1.00 78.19           N  
ATOM    446  OD1 ASN A  57      -3.500  -2.988 -17.641  1.00 78.19           O  
ATOM    447  N   LYS A  58      -2.822  -3.510 -21.422  1.00 80.31           N  
ATOM    448  CA  LYS A  58      -3.887  -4.082 -22.250  1.00 80.31           C  
ATOM    449  C   LYS A  58      -3.615  -5.551 -22.562  1.00 80.31           C  
ATOM    450  CB  LYS A  58      -4.047  -3.291 -23.547  1.00 80.31           C  
ATOM    451  O   LYS A  58      -4.527  -6.379 -22.516  1.00 80.31           O  
ATOM    452  CG  LYS A  58      -5.301  -3.639 -24.328  1.00 80.31           C  
ATOM    453  CD  LYS A  58      -5.477  -2.727 -25.547  1.00 80.31           C  
ATOM    454  CE  LYS A  58      -6.668  -3.146 -26.391  1.00 80.31           C  
ATOM    455  NZ  LYS A  58      -6.777  -2.324 -27.641  1.00 80.31           N  
ATOM    456  N   TYR A  59      -2.410  -5.793 -22.859  1.00 77.50           N  
ATOM    457  CA  TYR A  59      -1.975  -7.152 -23.141  1.00 77.50           C  
ATOM    458  C   TYR A  59      -2.131  -8.047 -21.922  1.00 77.50           C  
ATOM    459  CB  TYR A  59      -0.518  -7.164 -23.625  1.00 77.50           C  
ATOM    460  O   TYR A  59      -2.631  -9.172 -22.031  1.00 77.50           O  
ATOM    461  CG  TYR A  59       0.061  -8.547 -23.781  1.00 77.50           C  
ATOM    462  CD1 TYR A  59       0.902  -9.086 -22.797  1.00 77.50           C  
ATOM    463  CD2 TYR A  59      -0.230  -9.320 -24.891  1.00 77.50           C  
ATOM    464  CE1 TYR A  59       1.439 -10.359 -22.938  1.00 77.50           C  
ATOM    465  CE2 TYR A  59       0.302 -10.602 -25.047  1.00 77.50           C  
ATOM    466  OH  TYR A  59       1.663 -12.375 -24.203  1.00 77.50           O  
ATOM    467  CZ  TYR A  59       1.134 -11.109 -24.062  1.00 77.50           C  
ATOM    468  N   MET A  60      -1.784  -7.625 -20.812  1.00 80.44           N  
ATOM    469  CA  MET A  60      -1.892  -8.422 -19.594  1.00 80.44           C  
ATOM    470  C   MET A  60      -3.352  -8.625 -19.203  1.00 80.44           C  
ATOM    471  CB  MET A  60      -1.130  -7.754 -18.438  1.00 80.44           C  
ATOM    472  O   MET A  60      -3.725  -9.688 -18.703  1.00 80.44           O  
ATOM    473  CG  MET A  60       0.381  -7.812 -18.594  1.00 80.44           C  
ATOM    474  SD  MET A  60       1.016  -9.531 -18.672  1.00 80.44           S  
ATOM    475  CE  MET A  60       0.732 -10.055 -16.953  1.00 80.44           C  
ATOM    476  N   LEU A  61      -4.230  -7.621 -19.516  1.00 80.69           N  
ATOM    477  CA  LEU A  61      -5.629  -7.688 -19.109  1.00 80.69           C  
ATOM    478  C   LEU A  61      -6.445  -8.500 -20.109  1.00 80.69           C  
ATOM    479  CB  LEU A  61      -6.219  -6.281 -18.969  1.00 80.69           C  
ATOM    480  O   LEU A  61      -7.512  -9.016 -19.766  1.00 80.69           O  
ATOM    481  CG  LEU A  61      -5.699  -5.438 -17.812  1.00 80.69           C  
ATOM    482  CD1 LEU A  61      -6.223  -4.008 -17.922  1.00 80.69           C  
ATOM    483  CD2 LEU A  61      -6.098  -6.059 -16.484  1.00 80.69           C  
ATOM    484  N   SER A  62      -5.898  -8.602 -21.234  1.00 79.69           N  
ATOM    485  CA  SER A  62      -6.586  -9.305 -22.312  1.00 79.69           C  
ATOM    486  C   SER A  62      -6.199 -10.781 -22.359  1.00 79.69           C  
ATOM    487  CB  SER A  62      -6.277  -8.656 -23.656  1.00 79.69           C  
ATOM    488  O   SER A  62      -6.867 -11.586 -23.000  1.00 79.69           O  
ATOM    489  OG  SER A  62      -4.906  -8.797 -23.984  1.00 79.69           O  
ATOM    490  N   LYS A  63      -5.262 -11.219 -21.562  1.00 80.62           N  
ATOM    491  CA  LYS A  63      -4.832 -12.609 -21.484  1.00 80.62           C  
ATOM    492  C   LYS A  63      -5.734 -13.406 -20.547  1.00 80.62           C  
ATOM    493  CB  LYS A  63      -3.379 -12.695 -21.016  1.00 80.62           C  
ATOM    494  O   LYS A  63      -6.203 -12.883 -19.531  1.00 80.62           O  
ATOM    495  CG  LYS A  63      -2.357 -12.531 -22.125  1.00 80.62           C  
ATOM    496  CD  LYS A  63      -1.341 -13.664 -22.141  1.00 80.62           C  
ATOM    497  CE  LYS A  63      -0.231 -13.414 -23.156  1.00 80.62           C  
ATOM    498  NZ  LYS A  63       0.267 -14.688 -23.750  1.00 80.62           N  
ATOM    499  N   SER A  64      -6.152 -14.531 -21.016  1.00 79.94           N  
ATOM    500  CA  SER A  64      -6.996 -15.445 -20.250  1.00 79.94           C  
ATOM    501  C   SER A  64      -6.227 -16.062 -19.094  1.00 79.94           C  
ATOM    502  CB  SER A  64      -7.555 -16.547 -21.156  1.00 79.94           C  
ATOM    503  O   SER A  64      -5.027 -16.328 -19.203  1.00 79.94           O  
ATOM    504  OG  SER A  64      -6.508 -17.359 -21.656  1.00 79.94           O  
ATOM    505  N   PRO A  65      -6.781 -16.125 -18.000  1.00 74.69           N  
ATOM    506  CA  PRO A  65      -6.137 -16.656 -16.781  1.00 74.69           C  
ATOM    507  C   PRO A  65      -5.516 -18.031 -17.000  1.00 74.69           C  
ATOM    508  CB  PRO A  65      -7.285 -16.719 -15.781  1.00 74.69           C  
ATOM    509  O   PRO A  65      -4.543 -18.375 -16.328  1.00 74.69           O  
ATOM    510  CG  PRO A  65      -8.312 -15.773 -16.312  1.00 74.69           C  
ATOM    511  CD  PRO A  65      -8.188 -15.719 -17.812  1.00 74.69           C  
ATOM    512  N   GLU A  66      -5.965 -18.781 -17.953  1.00 80.44           N  
ATOM    513  CA  GLU A  66      -5.473 -20.125 -18.234  1.00 80.44           C  
ATOM    514  C   GLU A  66      -4.164 -20.078 -19.016  1.00 80.44           C  
ATOM    515  CB  GLU A  66      -6.523 -20.922 -19.016  1.00 80.44           C  
ATOM    516  O   GLU A  66      -3.410 -21.047 -19.031  1.00 80.44           O  
ATOM    517  CG  GLU A  66      -7.785 -21.219 -18.219  1.00 80.44           C  
ATOM    518  CD  GLU A  66      -8.750 -20.047 -18.156  1.00 80.44           C  
ATOM    519  OE1 GLU A  66      -9.586 -19.984 -17.234  1.00 80.44           O  
ATOM    520  OE2 GLU A  66      -8.664 -19.172 -19.047  1.00 80.44           O  
ATOM    521  N   ASP A  67      -3.914 -18.969 -19.531  1.00 77.81           N  
ATOM    522  CA  ASP A  67      -2.732 -18.750 -20.375  1.00 77.81           C  
ATOM    523  C   ASP A  67      -1.642 -18.016 -19.594  1.00 77.81           C  
ATOM    524  CB  ASP A  67      -3.100 -17.969 -21.625  1.00 77.81           C  
ATOM    525  O   ASP A  67      -0.558 -17.766 -20.125  1.00 77.81           O  
ATOM    526  CG  ASP A  67      -3.928 -18.781 -22.609  1.00 77.81           C  
ATOM    527  OD1 ASP A  67      -3.838 -20.031 -22.609  1.00 77.81           O  
ATOM    528  OD2 ASP A  67      -4.672 -18.156 -23.406  1.00 77.81           O  
ATOM    529  N   ILE A  68      -1.919 -17.641 -18.297  1.00 74.88           N  
ATOM    530  CA  ILE A  68      -0.938 -17.031 -17.406  1.00 74.88           C  
ATOM    531  C   ILE A  68      -0.086 -18.125 -16.750  1.00 74.88           C  
ATOM    532  CB  ILE A  68      -1.619 -16.172 -16.312  1.00 74.88           C  
ATOM    533  O   ILE A  68      -0.611 -19.016 -16.094  1.00 74.88           O  
ATOM    534  CG1 ILE A  68      -2.453 -15.062 -16.953  1.00 74.88           C  
ATOM    535  CG2 ILE A  68      -0.576 -15.594 -15.359  1.00 74.88           C  
ATOM    536  CD1 ILE A  68      -3.461 -14.422 -16.016  1.00 74.88           C  
ATOM    537  N   GLY A  69       1.104 -18.281 -17.156  1.00 74.75           N  
ATOM    538  CA  GLY A  69       2.027 -19.297 -16.703  1.00 74.75           C  
ATOM    539  C   GLY A  69       3.150 -18.750 -15.836  1.00 74.75           C  
ATOM    540  O   GLY A  69       3.188 -17.562 -15.547  1.00 74.75           O  
ATOM    541  N   PRO A  70       3.828 -19.500 -15.141  1.00 65.50           N  
ATOM    542  CA  PRO A  70       4.883 -19.172 -14.180  1.00 65.50           C  
ATOM    543  C   PRO A  70       5.910 -18.203 -14.758  1.00 65.50           C  
ATOM    544  CB  PRO A  70       5.523 -20.516 -13.867  1.00 65.50           C  
ATOM    545  O   PRO A  70       6.621 -17.531 -14.000  1.00 65.50           O  
ATOM    546  CG  PRO A  70       4.598 -21.531 -14.461  1.00 65.50           C  
ATOM    547  CD  PRO A  70       3.699 -20.828 -15.445  1.00 65.50           C  
ATOM    548  N   PHE A  71       5.879 -18.031 -16.078  1.00 66.06           N  
ATOM    549  CA  PHE A  71       6.840 -17.156 -16.734  1.00 66.06           C  
ATOM    550  C   PHE A  71       6.285 -15.734 -16.859  1.00 66.06           C  
ATOM    551  CB  PHE A  71       7.219 -17.688 -18.125  1.00 66.06           C  
ATOM    552  O   PHE A  71       7.023 -14.797 -17.156  1.00 66.06           O  
ATOM    553  CG  PHE A  71       8.031 -18.953 -18.078  1.00 66.06           C  
ATOM    554  CD1 PHE A  71       9.375 -18.922 -17.719  1.00 66.06           C  
ATOM    555  CD2 PHE A  71       7.445 -20.188 -18.375  1.00 66.06           C  
ATOM    556  CE1 PHE A  71      10.125 -20.094 -17.688  1.00 66.06           C  
ATOM    557  CE2 PHE A  71       8.188 -21.359 -18.344  1.00 66.06           C  
ATOM    558  CZ  PHE A  71       9.531 -21.312 -17.984  1.00 66.06           C  
ATOM    559  N   ASP A  72       5.090 -15.555 -16.594  1.00 68.62           N  
ATOM    560  CA  ASP A  72       4.406 -14.266 -16.656  1.00 68.62           C  
ATOM    561  C   ASP A  72       4.488 -13.539 -15.312  1.00 68.62           C  
ATOM    562  CB  ASP A  72       2.943 -14.453 -17.062  1.00 68.62           C  
ATOM    563  O   ASP A  72       3.918 -12.453 -15.156  1.00 68.62           O  
ATOM    564  CG  ASP A  72       2.781 -14.812 -18.531  1.00 68.62           C  
ATOM    565  OD1 ASP A  72       3.631 -14.406 -19.359  1.00 68.62           O  
ATOM    566  OD2 ASP A  72       1.792 -15.500 -18.859  1.00 68.62           O  
ATOM    567  N   SER A  73       5.262 -14.211 -14.406  1.00 63.56           N  
ATOM    568  CA  SER A  73       5.473 -13.656 -13.070  1.00 63.56           C  
ATOM    569  C   SER A  73       6.523 -12.555 -13.094  1.00 63.56           C  
ATOM    570  CB  SER A  73       5.898 -14.758 -12.102  1.00 63.56           C  
ATOM    571  O   SER A  73       7.426 -12.562 -13.930  1.00 63.56           O  
ATOM    572  OG  SER A  73       4.871 -15.727 -11.953  1.00 63.56           O  
ATOM    573  N   ALA A  74       6.238 -11.414 -12.516  1.00 62.56           N  
ATOM    574  CA  ALA A  74       7.094 -10.250 -12.281  1.00 62.56           C  
ATOM    575  C   ALA A  74       8.422 -10.664 -11.664  1.00 62.56           C  
ATOM    576  CB  ALA A  74       6.379  -9.242 -11.383  1.00 62.56           C  
ATOM    577  O   ALA A  74       9.359  -9.867 -11.602  1.00 62.56           O  
ATOM    578  N   ASP A  75       8.539 -11.938 -11.273  1.00 58.84           N  
ATOM    579  CA  ASP A  75       9.711 -12.469 -10.586  1.00 58.84           C  
ATOM    580  C   ASP A  75      10.758 -12.961 -11.586  1.00 58.84           C  
ATOM    581  CB  ASP A  75       9.305 -13.609  -9.641  1.00 58.84           C  
ATOM    582  O   ASP A  75      11.898 -13.227 -11.211  1.00 58.84           O  
ATOM    583  CG  ASP A  75       8.477 -13.133  -8.461  1.00 58.84           C  
ATOM    584  OD1 ASP A  75       8.570 -11.945  -8.086  1.00 58.84           O  
ATOM    585  OD2 ASP A  75       7.723 -13.961  -7.902  1.00 58.84           O  
ATOM    586  N   ASN A  76      10.352 -12.922 -12.805  1.00 60.25           N  
ATOM    587  CA  ASN A  76      11.336 -13.328 -13.805  1.00 60.25           C  
ATOM    588  C   ASN A  76      12.008 -12.117 -14.453  1.00 60.25           C  
ATOM    589  CB  ASN A  76      10.695 -14.211 -14.867  1.00 60.25           C  
ATOM    590  O   ASN A  76      12.586 -12.234 -15.539  1.00 60.25           O  
ATOM    591  CG  ASN A  76      10.516 -15.648 -14.406  1.00 60.25           C  
ATOM    592  ND2 ASN A  76       9.344 -16.219 -14.672  1.00 60.25           N  
ATOM    593  OD1 ASN A  76      11.422 -16.234 -13.820  1.00 60.25           O  
ATOM    594  N   ASP A  77      11.844 -10.930 -13.781  1.00 62.34           N  
ATOM    595  CA  ASP A  77      12.531  -9.719 -14.203  1.00 62.34           C  
ATOM    596  C   ASP A  77      14.031  -9.812 -13.945  1.00 62.34           C  
ATOM    597  CB  ASP A  77      11.945  -8.492 -13.484  1.00 62.34           C  
ATOM    598  O   ASP A  77      14.453 -10.094 -12.820  1.00 62.34           O  
ATOM    599  CG  ASP A  77      12.430  -7.180 -14.070  1.00 62.34           C  
ATOM    600  OD1 ASP A  77      13.250  -7.191 -15.008  1.00 62.34           O  
ATOM    601  OD2 ASP A  77      11.977  -6.117 -13.586  1.00 62.34           O  
ATOM    602  N   PRO A  78      14.820  -9.992 -15.008  1.00 58.47           N  
ATOM    603  CA  PRO A  78      16.266 -10.039 -14.820  1.00 58.47           C  
ATOM    604  C   PRO A  78      16.781  -8.953 -13.875  1.00 58.47           C  
ATOM    605  CB  PRO A  78      16.812  -9.836 -16.234  1.00 58.47           C  
ATOM    606  O   PRO A  78      17.859  -9.086 -13.305  1.00 58.47           O  
ATOM    607  CG  PRO A  78      15.633  -9.422 -17.047  1.00 58.47           C  
ATOM    608  CD  PRO A  78      14.391  -9.641 -16.219  1.00 58.47           C  
ATOM    609  N   LEU A  79      15.867  -7.887 -13.656  1.00 58.41           N  
ATOM    610  CA  LEU A  79      16.312  -6.789 -12.805  1.00 58.41           C  
ATOM    611  C   LEU A  79      16.094  -7.117 -11.336  1.00 58.41           C  
ATOM    612  CB  LEU A  79      15.578  -5.496 -13.172  1.00 58.41           C  
ATOM    613  O   LEU A  79      16.609  -6.422 -10.453  1.00 58.41           O  
ATOM    614  CG  LEU A  79      15.891  -4.906 -14.547  1.00 58.41           C  
ATOM    615  CD1 LEU A  79      15.000  -3.697 -14.820  1.00 58.41           C  
ATOM    616  CD2 LEU A  79      17.359  -4.527 -14.648  1.00 58.41           C  
ATOM    617  N   THR A  80      15.312  -8.211 -11.008  1.00 55.38           N  
ATOM    618  CA  THR A  80      15.055  -8.656  -9.641  1.00 55.38           C  
ATOM    619  C   THR A  80      15.805  -9.945  -9.344  1.00 55.38           C  
ATOM    620  CB  THR A  80      13.547  -8.867  -9.398  1.00 55.38           C  
ATOM    621  O   THR A  80      15.664 -10.516  -8.258  1.00 55.38           O  
ATOM    622  CG2 THR A  80      12.750  -7.617  -9.750  1.00 55.38           C  
ATOM    623  OG1 THR A  80      13.094  -9.961 -10.211  1.00 55.38           O  
ATOM    624  N   SER A  81      16.797 -10.461 -10.273  1.00 56.94           N  
ATOM    625  CA  SER A  81      17.547 -11.688 -10.016  1.00 56.94           C  
ATOM    626  C   SER A  81      18.875 -11.383  -9.328  1.00 56.94           C  
ATOM    627  CB  SER A  81      17.797 -12.438 -11.320  1.00 56.94           C  
ATOM    628  O   SER A  81      19.641 -10.531  -9.781  1.00 56.94           O  
ATOM    629  OG  SER A  81      18.766 -11.766 -12.109  1.00 56.94           O  
ATOM    630  N   PHE A  82      18.891 -11.102  -7.996  1.00 61.16           N  
ATOM    631  CA  PHE A  82      20.203 -11.023  -7.355  1.00 61.16           C  
ATOM    632  C   PHE A  82      20.828 -12.406  -7.238  1.00 61.16           C  
ATOM    633  CB  PHE A  82      20.078 -10.383  -5.969  1.00 61.16           C  
ATOM    634  O   PHE A  82      20.125 -13.398  -7.047  1.00 61.16           O  
ATOM    635  CG  PHE A  82      18.875 -10.852  -5.184  1.00 61.16           C  
ATOM    636  CD1 PHE A  82      17.672 -10.188  -5.273  1.00 61.16           C  
ATOM    637  CD2 PHE A  82      18.969 -11.969  -4.355  1.00 61.16           C  
ATOM    638  CE1 PHE A  82      16.562 -10.625  -4.547  1.00 61.16           C  
ATOM    639  CE2 PHE A  82      17.875 -12.406  -3.625  1.00 61.16           C  
ATOM    640  CZ  PHE A  82      16.672 -11.734  -3.723  1.00 61.16           C  
ATOM    641  N   SER A  83      21.844 -12.734  -7.957  1.00 56.72           N  
ATOM    642  CA  SER A  83      22.719 -13.891  -7.887  1.00 56.72           C  
ATOM    643  C   SER A  83      23.156 -14.172  -6.449  1.00 56.72           C  
ATOM    644  CB  SER A  83      23.969 -13.672  -8.758  1.00 56.72           C  
ATOM    645  O   SER A  83      23.609 -13.273  -5.746  1.00 56.72           O  
ATOM    646  OG  SER A  83      23.625 -13.766 -10.133  1.00 56.72           O  
ATOM    647  N   ILE A  84      22.438 -14.953  -5.641  1.00 56.00           N  
ATOM    648  CA  ILE A  84      22.938 -15.352  -4.332  1.00 56.00           C  
ATOM    649  C   ILE A  84      24.094 -16.344  -4.500  1.00 56.00           C  
ATOM    650  CB  ILE A  84      21.828 -15.969  -3.459  1.00 56.00           C  
ATOM    651  O   ILE A  84      23.922 -17.422  -5.070  1.00 56.00           O  
ATOM    652  CG1 ILE A  84      20.641 -15.000  -3.338  1.00 56.00           C  
ATOM    653  CG2 ILE A  84      22.375 -16.344  -2.078  1.00 56.00           C  
ATOM    654  CD1 ILE A  84      19.438 -15.586  -2.621  1.00 56.00           C  
ATOM    655  N   ARG A  85      25.281 -16.016  -4.992  1.00 58.34           N  
ATOM    656  CA  ARG A  85      26.453 -16.891  -4.879  1.00 58.34           C  
ATOM    657  C   ARG A  85      26.781 -17.172  -3.418  1.00 58.34           C  
ATOM    658  CB  ARG A  85      27.656 -16.281  -5.586  1.00 58.34           C  
ATOM    659  O   ARG A  85      27.188 -16.266  -2.684  1.00 58.34           O  
ATOM    660  CG  ARG A  85      28.219 -17.141  -6.703  1.00 58.34           C  
ATOM    661  CD  ARG A  85      29.391 -16.453  -7.398  1.00 58.34           C  
ATOM    662  NE  ARG A  85      30.125 -17.375  -8.250  1.00 58.34           N  
ATOM    663  NH1 ARG A  85      31.750 -15.852  -8.867  1.00 58.34           N  
ATOM    664  NH2 ARG A  85      31.828 -18.000  -9.672  1.00 58.34           N  
ATOM    665  CZ  ARG A  85      31.234 -17.078  -8.930  1.00 58.34           C  
ATOM    666  N   SER A  86      25.953 -17.953  -2.711  1.00 56.69           N  
ATOM    667  CA  SER A  86      26.375 -18.406  -1.385  1.00 56.69           C  
ATOM    668  C   SER A  86      27.359 -19.562  -1.474  1.00 56.69           C  
ATOM    669  CB  SER A  86      25.156 -18.828  -0.559  1.00 56.69           C  
ATOM    670  O   SER A  86      27.266 -20.391  -2.373  1.00 56.69           O  
ATOM    671  OG  SER A  86      24.312 -19.672  -1.312  1.00 56.69           O  
ATOM    672  N   ASN A  87      28.719 -19.375  -1.261  1.00 57.75           N  
ATOM    673  CA  ASN A  87      29.703 -20.406  -1.004  1.00 57.75           C  
ATOM    674  C   ASN A  87      29.234 -21.391   0.055  1.00 57.75           C  
ATOM    675  CB  ASN A  87      31.031 -19.766  -0.580  1.00 57.75           C  
ATOM    676  O   ASN A  87      28.859 -21.000   1.160  1.00 57.75           O  
ATOM    677  CG  ASN A  87      31.781 -19.156  -1.743  1.00 57.75           C  
ATOM    678  ND2 ASN A  87      32.969 -18.625  -1.469  1.00 57.75           N  
ATOM    679  OD1 ASN A  87      31.312 -19.156  -2.881  1.00 57.75           O  
ATOM    680  N   ALA A  88      28.344 -22.312  -0.234  1.00 62.34           N  
ATOM    681  CA  ALA A  88      27.953 -23.406   0.659  1.00 62.34           C  
ATOM    682  C   ALA A  88      29.172 -24.234   1.066  1.00 62.34           C  
ATOM    683  CB  ALA A  88      26.906 -24.281  -0.008  1.00 62.34           C  
ATOM    684  O   ALA A  88      30.000 -24.594   0.225  1.00 62.34           O  
ATOM    685  N   VAL A  89      29.812 -23.969   2.203  1.00 62.81           N  
ATOM    686  CA  VAL A  89      30.781 -24.812   2.883  1.00 62.81           C  
ATOM    687  C   VAL A  89      30.156 -26.172   3.195  1.00 62.81           C  
ATOM    688  CB  VAL A  89      31.297 -24.156   4.184  1.00 62.81           C  
ATOM    689  O   VAL A  89      29.000 -26.234   3.648  1.00 62.81           O  
ATOM    690  CG1 VAL A  89      32.062 -25.156   5.035  1.00 62.81           C  
ATOM    691  CG2 VAL A  89      32.188 -22.953   3.854  1.00 62.81           C  
ATOM    692  N   LYS A  90      30.328 -27.219   2.371  1.00 61.38           N  
ATOM    693  CA  LYS A  90      30.094 -28.641   2.576  1.00 61.38           C  
ATOM    694  C   LYS A  90      30.672 -29.109   3.908  1.00 61.38           C  
ATOM    695  CB  LYS A  90      30.688 -29.453   1.430  1.00 61.38           C  
ATOM    696  O   LYS A  90      31.844 -28.859   4.203  1.00 61.38           O  
ATOM    697  CG  LYS A  90      29.828 -29.484   0.177  1.00 61.38           C  
ATOM    698  CD  LYS A  90      30.500 -30.266  -0.947  1.00 61.38           C  
ATOM    699  CE  LYS A  90      29.484 -30.875  -1.899  1.00 61.38           C  
ATOM    700  NZ  LYS A  90      30.078 -31.172  -3.234  1.00 61.38           N  
ATOM    701  N   THR A  91      29.875 -29.125   4.973  1.00 58.56           N  
ATOM    702  CA  THR A  91      30.312 -29.734   6.215  1.00 58.56           C  
ATOM    703  C   THR A  91      30.031 -31.234   6.203  1.00 58.56           C  
ATOM    704  CB  THR A  91      29.641 -29.094   7.438  1.00 58.56           C  
ATOM    705  O   THR A  91      29.016 -31.672   5.652  1.00 58.56           O  
ATOM    706  CG2 THR A  91      29.906 -27.594   7.488  1.00 58.56           C  
ATOM    707  OG1 THR A  91      28.219 -29.312   7.359  1.00 58.56           O  
ATOM    708  N   ASN A  92      31.109 -32.188   6.016  1.00 55.47           N  
ATOM    709  CA  ASN A  92      31.156 -33.625   6.238  1.00 55.47           C  
ATOM    710  C   ASN A  92      30.562 -34.000   7.590  1.00 55.47           C  
ATOM    711  CB  ASN A  92      32.594 -34.125   6.129  1.00 55.47           C  
ATOM    712  O   ASN A  92      30.797 -33.312   8.586  1.00 55.47           O  
ATOM    713  CG  ASN A  92      33.250 -33.781   4.805  1.00 55.47           C  
ATOM    714  ND2 ASN A  92      34.469 -33.250   4.859  1.00 55.47           N  
ATOM    715  OD1 ASN A  92      32.656 -33.969   3.738  1.00 55.47           O  
ATOM    716  N   ALA A  93      29.328 -34.406   7.703  1.00 59.91           N  
ATOM    717  CA  ALA A  93      28.484 -35.062   8.695  1.00 59.91           C  
ATOM    718  C   ALA A  93      29.266 -36.125   9.469  1.00 59.91           C  
ATOM    719  CB  ALA A  93      27.250 -35.688   8.031  1.00 59.91           C  
ATOM    720  O   ALA A  93      28.750 -36.719  10.422  1.00 59.91           O  
ATOM    721  N   ASP A  94      30.625 -36.125   9.500  1.00 55.78           N  
ATOM    722  CA  ASP A  94      31.219 -37.219  10.281  1.00 55.78           C  
ATOM    723  C   ASP A  94      32.188 -36.656  11.328  1.00 55.78           C  
ATOM    724  CB  ASP A  94      31.938 -38.188   9.359  1.00 55.78           C  
ATOM    725  O   ASP A  94      32.875 -37.438  11.992  1.00 55.78           O  
ATOM    726  CG  ASP A  94      31.766 -39.625   9.797  1.00 55.78           C  
ATOM    727  OD1 ASP A  94      31.047 -39.906  10.789  1.00 55.78           O  
ATOM    728  OD2 ASP A  94      32.375 -40.531   9.156  1.00 55.78           O  
ATOM    729  N   ALA A  95      31.969 -35.594  11.930  1.00 56.12           N  
ATOM    730  CA  ALA A  95      32.844 -35.375  13.070  1.00 56.12           C  
ATOM    731  C   ALA A  95      32.062 -35.156  14.352  1.00 56.12           C  
ATOM    732  CB  ALA A  95      33.781 -34.188  12.805  1.00 56.12           C  
ATOM    733  O   ALA A  95      31.250 -34.219  14.430  1.00 56.12           O  
ATOM    734  N   GLY A  96      31.344 -36.125  14.820  1.00 53.16           N  
ATOM    735  CA  GLY A  96      30.969 -36.469  16.188  1.00 53.16           C  
ATOM    736  C   GLY A  96      31.797 -35.719  17.219  1.00 53.16           C  
ATOM    737  O   GLY A  96      33.000 -35.500  17.031  1.00 53.16           O  
ATOM    738  N   VAL A  97      31.406 -34.531  17.750  1.00 50.19           N  
ATOM    739  CA  VAL A  97      32.062 -33.844  18.859  1.00 50.19           C  
ATOM    740  C   VAL A  97      31.719 -34.531  20.172  1.00 50.19           C  
ATOM    741  CB  VAL A  97      31.656 -32.344  18.922  1.00 50.19           C  
ATOM    742  O   VAL A  97      30.578 -34.969  20.375  1.00 50.19           O  
ATOM    743  CG1 VAL A  97      32.188 -31.594  17.703  1.00 50.19           C  
ATOM    744  CG2 VAL A  97      30.125 -32.219  19.016  1.00 50.19           C  
ATOM    745  N   SER A  98      32.594 -35.469  20.703  1.00 52.06           N  
ATOM    746  CA  SER A  98      32.906 -36.000  22.016  1.00 52.06           C  
ATOM    747  C   SER A  98      32.781 -34.938  23.094  1.00 52.06           C  
ATOM    748  CB  SER A  98      34.312 -36.594  22.016  1.00 52.06           C  
ATOM    749  O   SER A  98      33.281 -33.812  22.922  1.00 52.06           O  
ATOM    750  OG  SER A  98      34.312 -37.938  22.406  1.00 52.06           O  
ATOM    751  N   MET A  99      31.750 -35.000  23.922  1.00 54.31           N  
ATOM    752  CA  MET A  99      31.297 -34.406  25.188  1.00 54.31           C  
ATOM    753  C   MET A  99      32.250 -34.781  26.328  1.00 54.31           C  
ATOM    754  CB  MET A  99      29.875 -34.875  25.516  1.00 54.31           C  
ATOM    755  O   MET A  99      31.844 -35.406  27.297  1.00 54.31           O  
ATOM    756  CG  MET A  99      28.797 -34.000  24.906  1.00 54.31           C  
ATOM    757  SD  MET A  99      27.406 -33.688  26.062  1.00 54.31           S  
ATOM    758  CE  MET A  99      28.016 -34.562  27.531  1.00 54.31           C  
ATOM    759  N   ASP A 100      33.625 -34.562  26.312  1.00 44.09           N  
ATOM    760  CA  ASP A 100      34.312 -34.625  27.594  1.00 44.09           C  
ATOM    761  C   ASP A 100      35.281 -33.438  27.734  1.00 44.09           C  
ATOM    762  CB  ASP A 100      35.062 -35.938  27.734  1.00 44.09           C  
ATOM    763  O   ASP A 100      35.938 -33.031  26.766  1.00 44.09           O  
ATOM    764  CG  ASP A 100      35.750 -36.375  26.453  1.00 44.09           C  
ATOM    765  OD1 ASP A 100      35.469 -35.781  25.391  1.00 44.09           O  
ATOM    766  OD2 ASP A 100      36.562 -37.344  26.500  1.00 44.09           O  
ATOM    767  N   SER A 101      34.969 -32.375  28.297  1.00 47.22           N  
ATOM    768  CA  SER A 101      35.562 -31.344  29.156  1.00 47.22           C  
ATOM    769  C   SER A 101      37.031 -31.578  29.391  1.00 47.22           C  
ATOM    770  CB  SER A 101      34.812 -31.297  30.500  1.00 47.22           C  
ATOM    771  O   SER A 101      37.469 -32.719  29.641  1.00 47.22           O  
ATOM    772  OG  SER A 101      33.438 -31.016  30.312  1.00 47.22           O  
ATOM    773  N   SER A 102      37.938 -30.609  28.953  1.00 41.41           N  
ATOM    774  CA  SER A 102      39.094 -30.281  29.797  1.00 41.41           C  
ATOM    775  C   SER A 102      39.875 -29.109  29.234  1.00 41.41           C  
ATOM    776  CB  SER A 102      40.000 -31.500  29.969  1.00 41.41           C  
ATOM    777  O   SER A 102      40.094 -29.031  28.031  1.00 41.41           O  
ATOM    778  OG  SER A 102      41.281 -31.234  29.422  1.00 41.41           O  
ATOM    779  N   ALA A 103      39.656 -27.859  29.781  1.00 53.22           N  
ATOM    780  CA  ALA A 103      40.531 -26.766  30.219  1.00 53.22           C  
ATOM    781  C   ALA A 103      41.938 -26.922  29.641  1.00 53.22           C  
ATOM    782  CB  ALA A 103      40.594 -26.719  31.750  1.00 53.22           C  
ATOM    783  O   ALA A 103      42.531 -28.000  29.688  1.00 53.22           O  
ATOM    784  N   GLN A 104      42.250 -26.094  28.625  1.00 41.22           N  
ATOM    785  CA  GLN A 104      43.625 -25.625  28.469  1.00 41.22           C  
ATOM    786  C   GLN A 104      43.750 -24.688  27.266  1.00 41.22           C  
ATOM    787  CB  GLN A 104      44.562 -26.812  28.328  1.00 41.22           C  
ATOM    788  O   GLN A 104      43.344 -25.031  26.156  1.00 41.22           O  
ATOM    789  CG  GLN A 104      46.031 -26.453  28.531  1.00 41.22           C  
ATOM    790  CD  GLN A 104      46.844 -27.578  29.125  1.00 41.22           C  
ATOM    791  NE2 GLN A 104      48.125 -27.312  29.422  1.00 41.22           N  
ATOM    792  OE1 GLN A 104      46.344 -28.688  29.312  1.00 41.22           O  
ATOM    793  N   SER A 105      43.594 -23.375  27.438  1.00 51.47           N  
ATOM    794  CA  SER A 105      44.344 -22.188  27.094  1.00 51.47           C  
ATOM    795  C   SER A 105      45.188 -22.406  25.828  1.00 51.47           C  
ATOM    796  CB  SER A 105      45.281 -21.797  28.250  1.00 51.47           C  
ATOM    797  O   SER A 105      45.844 -23.438  25.688  1.00 51.47           O  
ATOM    798  OG  SER A 105      46.219 -22.828  28.531  1.00 51.47           O  
ATOM    799  N   ARG A 106      44.781 -21.734  24.688  1.00 46.91           N  
ATOM    800  CA  ARG A 106      45.750 -21.016  23.891  1.00 46.91           C  
ATOM    801  C   ARG A 106      45.062 -20.188  22.797  1.00 46.91           C  
ATOM    802  CB  ARG A 106      46.750 -21.969  23.250  1.00 46.91           C  
ATOM    803  O   ARG A 106      44.188 -20.688  22.109  1.00 46.91           O  
ATOM    804  CG  ARG A 106      47.906 -22.391  24.188  1.00 46.91           C  
ATOM    805  CD  ARG A 106      49.000 -23.141  23.438  1.00 46.91           C  
ATOM    806  NE  ARG A 106      50.094 -23.484  24.312  1.00 46.91           N  
ATOM    807  NH1 ARG A 106      51.438 -24.359  22.641  1.00 46.91           N  
ATOM    808  NH2 ARG A 106      52.188 -24.328  24.812  1.00 46.91           N  
ATOM    809  CZ  ARG A 106      51.219 -24.062  23.922  1.00 46.91           C  
ATOM    810  N   LEU A 107      45.094 -18.891  22.891  1.00 50.75           N  
ATOM    811  CA  LEU A 107      45.281 -17.609  22.203  1.00 50.75           C  
ATOM    812  C   LEU A 107      45.688 -17.828  20.766  1.00 50.75           C  
ATOM    813  CB  LEU A 107      46.344 -16.766  22.938  1.00 50.75           C  
ATOM    814  O   LEU A 107      46.594 -18.609  20.484  1.00 50.75           O  
ATOM    815  CG  LEU A 107      45.844 -15.992  24.156  1.00 50.75           C  
ATOM    816  CD1 LEU A 107      47.000 -15.719  25.109  1.00 50.75           C  
ATOM    817  CD2 LEU A 107      45.188 -14.680  23.734  1.00 50.75           C  
ATOM    818  N   SER A 108      44.781 -17.375  19.734  1.00 40.12           N  
ATOM    819  CA  SER A 108      45.344 -16.828  18.500  1.00 40.12           C  
ATOM    820  C   SER A 108      44.281 -16.031  17.734  1.00 40.12           C  
ATOM    821  CB  SER A 108      45.906 -17.938  17.609  1.00 40.12           C  
ATOM    822  O   SER A 108      43.125 -16.438  17.672  1.00 40.12           O  
ATOM    823  OG  SER A 108      46.969 -18.609  18.250  1.00 40.12           O  
ATOM    824  N   ASP A 109      44.312 -14.672  17.766  1.00 50.38           N  
ATOM    825  CA  ASP A 109      44.500 -13.438  17.000  1.00 50.38           C  
ATOM    826  C   ASP A 109      43.469 -13.344  15.867  1.00 50.38           C  
ATOM    827  CB  ASP A 109      45.906 -13.344  16.438  1.00 50.38           C  
ATOM    828  O   ASP A 109      43.281 -14.312  15.125  1.00 50.38           O  
ATOM    829  CG  ASP A 109      46.906 -12.836  17.453  1.00 50.38           C  
ATOM    830  OD1 ASP A 109      46.531 -12.148  18.422  1.00 50.38           O  
ATOM    831  OD2 ASP A 109      48.125 -13.117  17.281  1.00 50.38           O  
ATOM    832  N   ASP A 110      42.469 -12.469  16.031  1.00 52.72           N  
ATOM    833  CA  ASP A 110      42.031 -11.242  15.352  1.00 52.72           C  
ATOM    834  C   ASP A 110      41.000 -11.539  14.281  1.00 52.72           C  
ATOM    835  CB  ASP A 110      43.250 -10.523  14.734  1.00 52.72           C  
ATOM    836  O   ASP A 110      41.312 -12.180  13.273  1.00 52.72           O  
ATOM    837  CG  ASP A 110      42.938  -9.094  14.344  1.00 52.72           C  
ATOM    838  OD1 ASP A 110      42.094  -8.445  14.992  1.00 52.72           O  
ATOM    839  OD2 ASP A 110      43.562  -8.602  13.375  1.00 52.72           O  
ATOM    840  N   ILE A 111      39.688 -11.547  14.688  1.00 49.06           N  
ATOM    841  CA  ILE A 111      38.594 -10.930  13.969  1.00 49.06           C  
ATOM    842  C   ILE A 111      37.344 -10.930  14.852  1.00 49.06           C  
ATOM    843  CB  ILE A 111      38.312 -11.656  12.633  1.00 49.06           C  
ATOM    844  O   ILE A 111      36.969 -11.969  15.383  1.00 49.06           O  
ATOM    845  CG1 ILE A 111      39.469 -11.492  11.672  1.00 49.06           C  
ATOM    846  CG2 ILE A 111      37.000 -11.141  12.008  1.00 49.06           C  
ATOM    847  CD1 ILE A 111      39.844 -12.750  10.891  1.00 49.06           C  
ATOM    848  N   GLY A 112      37.250  -9.953  15.727  1.00 52.75           N  
ATOM    849  CA  GLY A 112      36.188  -9.180  16.344  1.00 52.75           C  
ATOM    850  C   GLY A 112      34.812  -9.680  15.961  1.00 52.75           C  
ATOM    851  O   GLY A 112      34.344  -9.453  14.844  1.00 52.75           O  
ATOM    852  N   CYS A 113      34.375 -10.859  16.438  1.00 49.84           N  
ATOM    853  CA  CYS A 113      32.938 -11.156  16.500  1.00 49.84           C  
ATOM    854  C   CYS A 113      32.406 -10.969  17.922  1.00 49.84           C  
ATOM    855  CB  CYS A 113      32.656 -12.586  16.031  1.00 49.84           C  
ATOM    856  O   CYS A 113      33.031 -11.383  18.891  1.00 49.84           O  
ATOM    857  SG  CYS A 113      32.188 -12.703  14.297  1.00 49.84           S  
ATOM    858  N   ASP A 114      31.906  -9.797  18.219  1.00 52.84           N  
ATOM    859  CA  ASP A 114      31.094  -9.461  19.391  1.00 52.84           C  
ATOM    860  C   ASP A 114      30.203 -10.633  19.797  1.00 52.84           C  
ATOM    861  CB  ASP A 114      30.234  -8.219  19.109  1.00 52.84           C  
ATOM    862  O   ASP A 114      29.281 -11.000  19.062  1.00 52.84           O  
ATOM    863  CG  ASP A 114      29.609  -7.652  20.359  1.00 52.84           C  
ATOM    864  OD1 ASP A 114      30.094  -7.941  21.484  1.00 52.84           O  
ATOM    865  OD2 ASP A 114      28.609  -6.906  20.234  1.00 52.84           O  
ATOM    866  N   GLN A 115      30.766 -11.773  20.266  1.00 54.94           N  
ATOM    867  CA  GLN A 115      30.047 -12.867  20.906  1.00 54.94           C  
ATOM    868  C   GLN A 115      29.531 -12.461  22.281  1.00 54.94           C  
ATOM    869  CB  GLN A 115      30.953 -14.102  21.031  1.00 54.94           C  
ATOM    870  O   GLN A 115      30.297 -11.961  23.125  1.00 54.94           O  
ATOM    871  CG  GLN A 115      30.203 -15.398  21.266  1.00 54.94           C  
ATOM    872  CD  GLN A 115      31.047 -16.625  20.969  1.00 54.94           C  
ATOM    873  NE2 GLN A 115      30.391 -17.688  20.484  1.00 54.94           N  
ATOM    874  OE1 GLN A 115      32.250 -16.625  21.188  1.00 54.94           O  
ATOM    875  N   MET A 116      28.391 -11.859  22.344  1.00 56.94           N  
ATOM    876  CA  MET A 116      27.750 -11.680  23.641  1.00 56.94           C  
ATOM    877  C   MET A 116      27.219 -13.008  24.188  1.00 56.94           C  
ATOM    878  CB  MET A 116      26.594 -10.672  23.547  1.00 56.94           C  
ATOM    879  O   MET A 116      26.516 -13.734  23.469  1.00 56.94           O  
ATOM    880  CG  MET A 116      26.984  -9.375  22.859  1.00 56.94           C  
ATOM    881  SD  MET A 116      28.281  -8.445  23.750  1.00 56.94           S  
ATOM    882  CE  MET A 116      27.500  -6.820  23.891  1.00 56.94           C  
ATOM    883  N   ASP A 117      27.859 -13.633  25.125  1.00 55.00           N  
ATOM    884  CA  ASP A 117      27.578 -14.766  25.984  1.00 55.00           C  
ATOM    885  C   ASP A 117      26.688 -14.359  27.156  1.00 55.00           C  
ATOM    886  CB  ASP A 117      28.875 -15.383  26.516  1.00 55.00           C  
ATOM    887  O   ASP A 117      26.984 -13.406  27.875  1.00 55.00           O  
ATOM    888  CG  ASP A 117      28.797 -16.891  26.672  1.00 55.00           C  
ATOM    889  OD1 ASP A 117      27.734 -17.484  26.406  1.00 55.00           O  
ATOM    890  OD2 ASP A 117      29.812 -17.500  27.078  1.00 55.00           O  
ATOM    891  N   PHE A 118      25.344 -14.367  27.000  1.00 56.62           N  
ATOM    892  CA  PHE A 118      24.531 -14.156  28.203  1.00 56.62           C  
ATOM    893  C   PHE A 118      24.500 -15.414  29.062  1.00 56.62           C  
ATOM    894  CB  PHE A 118      23.109 -13.750  27.812  1.00 56.62           C  
ATOM    895  O   PHE A 118      24.188 -16.500  28.578  1.00 56.62           O  
ATOM    896  CG  PHE A 118      23.031 -12.445  27.062  1.00 56.62           C  
ATOM    897  CD1 PHE A 118      23.094 -11.234  27.750  1.00 56.62           C  
ATOM    898  CD2 PHE A 118      22.891 -12.422  25.688  1.00 56.62           C  
ATOM    899  CE1 PHE A 118      23.016 -10.023  27.062  1.00 56.62           C  
ATOM    900  CE2 PHE A 118      22.812 -11.219  25.000  1.00 56.62           C  
ATOM    901  CZ  PHE A 118      22.875 -10.023  25.688  1.00 56.62           C  
ATOM    902  N   SER A 119      25.359 -15.492  30.000  1.00 60.59           N  
ATOM    903  CA  SER A 119      25.312 -16.516  31.031  1.00 60.59           C  
ATOM    904  C   SER A 119      24.625 -15.992  32.281  1.00 60.59           C  
ATOM    905  CB  SER A 119      26.734 -16.984  31.391  1.00 60.59           C  
ATOM    906  O   SER A 119      24.875 -14.867  32.719  1.00 60.59           O  
ATOM    907  OG  SER A 119      27.406 -16.016  32.188  1.00 60.59           O  
ATOM    908  N   LEU A 120      23.281 -16.406  32.500  1.00 61.66           N  
ATOM    909  CA  LEU A 120      22.594 -16.156  33.781  1.00 61.66           C  
ATOM    910  C   LEU A 120      23.078 -17.125  34.844  1.00 61.66           C  
ATOM    911  CB  LEU A 120      21.078 -16.281  33.594  1.00 61.66           C  
ATOM    912  O   LEU A 120      22.672 -18.281  34.875  1.00 61.66           O  
ATOM    913  CG  LEU A 120      20.391 -15.133  32.875  1.00 61.66           C  
ATOM    914  CD1 LEU A 120      19.078 -15.602  32.250  1.00 61.66           C  
ATOM    915  CD2 LEU A 120      20.141 -13.969  33.844  1.00 61.66           C  
ATOM    916  N   ASN A 121      24.344 -17.172  35.125  1.00 59.78           N  
ATOM    917  CA  ASN A 121      24.734 -18.016  36.250  1.00 59.78           C  
ATOM    918  C   ASN A 121      24.688 -17.234  37.562  1.00 59.78           C  
ATOM    919  CB  ASN A 121      26.125 -18.609  36.031  1.00 59.78           C  
ATOM    920  O   ASN A 121      25.062 -17.766  38.625  1.00 59.78           O  
ATOM    921  CG  ASN A 121      26.531 -18.609  34.562  1.00 59.78           C  
ATOM    922  ND2 ASN A 121      27.484 -19.453  34.219  1.00 59.78           N  
ATOM    923  OD1 ASN A 121      25.969 -17.875  33.750  1.00 59.78           O  
ATOM    924  N   LYS A 122      23.625 -16.594  37.781  1.00 59.16           N  
ATOM    925  CA  LYS A 122      23.406 -16.219  39.188  1.00 59.16           C  
ATOM    926  C   LYS A 122      21.922 -16.172  39.500  1.00 59.16           C  
ATOM    927  CB  LYS A 122      24.047 -14.852  39.469  1.00 59.16           C  
ATOM    928  O   LYS A 122      21.125 -15.586  38.781  1.00 59.16           O  
ATOM    929  CG  LYS A 122      25.047 -14.867  40.594  1.00 59.16           C  
ATOM    930  CD  LYS A 122      25.938 -13.625  40.594  1.00 59.16           C  
ATOM    931  CE  LYS A 122      26.969 -13.664  41.688  1.00 59.16           C  
ATOM    932  NZ  LYS A 122      26.969 -12.406  42.500  1.00 59.16           N  
ATOM    933  N   GLY A 123      21.234 -17.297  39.656  1.00 51.88           N  
ATOM    934  CA  GLY A 123      20.078 -17.703  40.438  1.00 51.88           C  
ATOM    935  C   GLY A 123      19.469 -16.578  41.250  1.00 51.88           C  
ATOM    936  O   GLY A 123      20.156 -15.930  42.031  1.00 51.88           O  
ATOM    937  N   ILE A 124      18.719 -15.594  40.656  1.00 54.97           N  
ATOM    938  CA  ILE A 124      17.875 -14.625  41.344  1.00 54.97           C  
ATOM    939  C   ILE A 124      16.859 -15.352  42.250  1.00 54.97           C  
ATOM    940  CB  ILE A 124      17.141 -13.695  40.344  1.00 54.97           C  
ATOM    941  O   ILE A 124      16.141 -16.234  41.750  1.00 54.97           O  
ATOM    942  CG1 ILE A 124      18.156 -12.836  39.594  1.00 54.97           C  
ATOM    943  CG2 ILE A 124      16.125 -12.820  41.094  1.00 54.97           C  
ATOM    944  CD1 ILE A 124      17.578 -12.148  38.344  1.00 54.97           C  
ATOM    945  N   LYS A 125      17.156 -15.656  43.500  1.00 57.19           N  
ATOM    946  CA  LYS A 125      16.219 -16.047  44.562  1.00 57.19           C  
ATOM    947  C   LYS A 125      15.148 -14.992  44.781  1.00 57.19           C  
ATOM    948  CB  LYS A 125      16.969 -16.312  45.875  1.00 57.19           C  
ATOM    949  O   LYS A 125      15.461 -13.844  45.125  1.00 57.19           O  
ATOM    950  CG  LYS A 125      16.688 -17.688  46.469  1.00 57.19           C  
ATOM    951  CD  LYS A 125      17.422 -17.859  47.812  1.00 57.19           C  
ATOM    952  CE  LYS A 125      17.109 -19.219  48.438  1.00 57.19           C  
ATOM    953  NZ  LYS A 125      17.672 -19.328  49.812  1.00 57.19           N  
ATOM    954  N   ILE A 126      14.062 -15.117  44.031  1.00 60.69           N  
ATOM    955  CA  ILE A 126      12.883 -14.289  44.219  1.00 60.69           C  
ATOM    956  C   ILE A 126      11.953 -14.938  45.250  1.00 60.69           C  
ATOM    957  CB  ILE A 126      12.133 -14.055  42.906  1.00 60.69           C  
ATOM    958  O   ILE A 126      11.617 -16.125  45.125  1.00 60.69           O  
ATOM    959  CG1 ILE A 126      13.102 -13.555  41.812  1.00 60.69           C  
ATOM    960  CG2 ILE A 126      10.969 -13.078  43.094  1.00 60.69           C  
ATOM    961  CD1 ILE A 126      12.594 -13.727  40.406  1.00 60.69           C  
ATOM    962  N   ASP A 127      11.945 -14.562  46.562  1.00 53.72           N  
ATOM    963  CA  ASP A 127      10.906 -14.828  47.562  1.00 53.72           C  
ATOM    964  C   ASP A 127       9.727 -13.883  47.375  1.00 53.72           C  
ATOM    965  CB  ASP A 127      11.484 -14.711  48.969  1.00 53.72           C  
ATOM    966  O   ASP A 127       9.883 -12.664  47.469  1.00 53.72           O  
ATOM    967  CG  ASP A 127      11.938 -16.031  49.531  1.00 53.72           C  
ATOM    968  OD1 ASP A 127      11.516 -17.094  49.031  1.00 53.72           O  
ATOM    969  OD2 ASP A 127      12.727 -16.031  50.500  1.00 53.72           O  
ATOM    970  N   ALA A 128       8.828 -14.156  46.469  1.00 51.78           N  
ATOM    971  CA  ALA A 128       7.582 -13.406  46.312  1.00 51.78           C  
ATOM    972  C   ALA A 128       6.500 -13.961  47.250  1.00 51.78           C  
ATOM    973  CB  ALA A 128       7.105 -13.438  44.875  1.00 51.78           C  
ATOM    974  O   ALA A 128       6.219 -15.164  47.219  1.00 51.78           O  
ATOM    975  N   THR A 129       6.391 -13.516  48.531  1.00 53.94           N  
ATOM    976  CA  THR A 129       5.184 -13.617  49.344  1.00 53.94           C  
ATOM    977  C   THR A 129       4.051 -12.797  48.719  1.00 53.94           C  
ATOM    978  CB  THR A 129       5.438 -13.141  50.781  1.00 53.94           C  
ATOM    979  O   THR A 129       4.242 -11.633  48.375  1.00 53.94           O  
ATOM    980  CG2 THR A 129       6.152 -14.211  51.594  1.00 53.94           C  
ATOM    981  OG1 THR A 129       6.242 -11.961  50.750  1.00 53.94           O  
ATOM    982  N   LEU A 130       3.332 -13.305  47.750  1.00 55.69           N  
ATOM    983  CA  LEU A 130       2.070 -12.812  47.219  1.00 55.69           C  
ATOM    984  C   LEU A 130       1.079 -12.516  48.344  1.00 55.69           C  
ATOM    985  CB  LEU A 130       1.468 -13.820  46.250  1.00 55.69           C  
ATOM    986  O   LEU A 130       0.575 -13.438  49.000  1.00 55.69           O  
ATOM    987  CG  LEU A 130       2.053 -13.828  44.844  1.00 55.69           C  
ATOM    988  CD1 LEU A 130       1.835 -15.188  44.188  1.00 55.69           C  
ATOM    989  CD2 LEU A 130       1.433 -12.719  44.000  1.00 55.69           C  
ATOM    990  N   ASP A 131       1.244 -11.422  49.094  1.00 47.25           N  
ATOM    991  CA  ASP A 131       0.066 -10.867  49.750  1.00 47.25           C  
ATOM    992  C   ASP A 131      -0.747 -10.000  48.781  1.00 47.25           C  
ATOM    993  CB  ASP A 131       0.474 -10.055  50.969  1.00 47.25           C  
ATOM    994  O   ASP A 131      -0.197  -9.125  48.125  1.00 47.25           O  
ATOM    995  CG  ASP A 131      -0.281 -10.461  52.219  1.00 47.25           C  
ATOM    996  OD1 ASP A 131      -1.169 -11.336  52.156  1.00 47.25           O  
ATOM    997  OD2 ASP A 131       0.012  -9.898  53.312  1.00 47.25           O  
ATOM    998  N   SER A 132      -1.562 -10.633  47.906  1.00 52.03           N  
ATOM    999  CA  SER A 132      -2.762 -10.180  47.219  1.00 52.03           C  
ATOM   1000  C   SER A 132      -3.385  -8.977  47.938  1.00 52.03           C  
ATOM   1001  CB  SER A 132      -3.787 -11.305  47.125  1.00 52.03           C  
ATOM   1002  O   SER A 132      -3.893  -9.109  49.031  1.00 52.03           O  
ATOM   1003  OG  SER A 132      -5.039 -10.812  46.656  1.00 52.03           O  
ATOM   1004  N   SER A 133      -2.773  -7.797  47.844  1.00 54.34           N  
ATOM   1005  CA  SER A 133      -3.633  -6.617  47.875  1.00 54.34           C  
ATOM   1006  C   SER A 133      -3.021  -5.477  47.062  1.00 54.34           C  
ATOM   1007  CB  SER A 133      -3.887  -6.152  49.312  1.00 54.34           C  
ATOM   1008  O   SER A 133      -1.850  -5.141  47.219  1.00 54.34           O  
ATOM   1009  OG  SER A 133      -2.895  -5.227  49.719  1.00 54.34           O  
ATOM   1010  N   ILE A 134      -3.135  -5.500  45.781  1.00 47.97           N  
ATOM   1011  CA  ILE A 134      -2.938  -4.402  44.844  1.00 47.97           C  
ATOM   1012  C   ILE A 134      -3.781  -3.201  45.250  1.00 47.97           C  
ATOM   1013  CB  ILE A 134      -3.293  -4.824  43.375  1.00 47.97           C  
ATOM   1014  O   ILE A 134      -5.000  -3.318  45.406  1.00 47.97           O  
ATOM   1015  CG1 ILE A 134      -2.041  -5.316  42.656  1.00 47.97           C  
ATOM   1016  CG2 ILE A 134      -3.953  -3.666  42.625  1.00 47.97           C  
ATOM   1017  CD1 ILE A 134      -2.336  -6.223  41.469  1.00 47.97           C  
ATOM   1018  N   ASP A 135      -3.348  -2.369  46.188  1.00 48.09           N  
ATOM   1019  CA  ASP A 135      -3.850  -1.029  46.469  1.00 48.09           C  
ATOM   1020  C   ASP A 135      -3.221   0.006  45.531  1.00 48.09           C  
ATOM   1021  CB  ASP A 135      -3.580  -0.658  47.938  1.00 48.09           C  
ATOM   1022  O   ASP A 135      -1.995   0.100  45.438  1.00 48.09           O  
ATOM   1023  CG  ASP A 135      -4.590  -1.261  48.875  1.00 48.09           C  
ATOM   1024  OD1 ASP A 135      -5.758  -1.476  48.500  1.00 48.09           O  
ATOM   1025  OD2 ASP A 135      -4.215  -1.521  50.062  1.00 48.09           O  
ATOM   1026  N   ILE A 136      -3.775   0.218  44.375  1.00 51.75           N  
ATOM   1027  CA  ILE A 136      -3.609   1.367  43.500  1.00 51.75           C  
ATOM   1028  C   ILE A 136      -4.020   2.645  44.219  1.00 51.75           C  
ATOM   1029  CB  ILE A 136      -4.434   1.206  42.188  1.00 51.75           C  
ATOM   1030  O   ILE A 136      -5.137   2.746  44.719  1.00 51.75           O  
ATOM   1031  CG1 ILE A 136      -4.059  -0.097  41.469  1.00 51.75           C  
ATOM   1032  CG2 ILE A 136      -4.230   2.412  41.281  1.00 51.75           C  
ATOM   1033  CD1 ILE A 136      -4.961  -0.443  40.312  1.00 51.75           C  
ATOM   1034  N   SER A 137      -3.092   3.295  45.000  1.00 40.84           N  
ATOM   1035  CA  SER A 137      -3.146   4.590  45.656  1.00 40.84           C  
ATOM   1036  C   SER A 137      -3.307   5.727  44.656  1.00 40.84           C  
ATOM   1037  CB  SER A 137      -1.887   4.816  46.500  1.00 40.84           C  
ATOM   1038  O   SER A 137      -2.520   5.844  43.719  1.00 40.84           O  
ATOM   1039  OG  SER A 137      -1.682   3.742  47.406  1.00 40.84           O  
ATOM   1040  N   THR A 138      -4.590   6.109  44.219  1.00 44.31           N  
ATOM   1041  CA  THR A 138      -5.008   7.414  43.719  1.00 44.31           C  
ATOM   1042  C   THR A 138      -5.219   8.398  44.875  1.00 44.31           C  
ATOM   1043  CB  THR A 138      -6.297   7.301  42.906  1.00 44.31           C  
ATOM   1044  O   THR A 138      -5.715   8.023  45.938  1.00 44.31           O  
ATOM   1045  CG2 THR A 138      -6.082   6.449  41.656  1.00 44.31           C  
ATOM   1046  OG1 THR A 138      -7.324   6.707  43.688  1.00 44.31           O  
ATOM   1047  N   THR A 139      -4.137   9.141  45.375  1.00 48.19           N  
ATOM   1048  CA  THR A 139      -4.289  10.320  46.219  1.00 48.19           C  
ATOM   1049  C   THR A 139      -5.594  11.047  45.906  1.00 48.19           C  
ATOM   1050  CB  THR A 139      -3.104  11.289  46.062  1.00 48.19           C  
ATOM   1051  O   THR A 139      -5.797  11.516  44.781  1.00 48.19           O  
ATOM   1052  CG2 THR A 139      -1.801  10.656  46.531  1.00 48.19           C  
ATOM   1053  OG1 THR A 139      -2.975  11.633  44.656  1.00 48.19           O  
ATOM   1054  N   SER A 140      -6.711  10.562  46.438  1.00 41.19           N  
ATOM   1055  CA  SER A 140      -7.848  11.391  46.812  1.00 41.19           C  
ATOM   1056  C   SER A 140      -8.516  10.867  48.094  1.00 41.19           C  
ATOM   1057  CB  SER A 140      -8.867  11.453  45.688  1.00 41.19           C  
ATOM   1058  O   SER A 140      -8.625   9.656  48.281  1.00 41.19           O  
ATOM   1059  OG  SER A 140      -9.266  10.156  45.281  1.00 41.19           O  
ATOM   1060  N   LYS A 141      -8.172  11.344  49.281  1.00 46.47           N  
ATOM   1061  CA  LYS A 141      -8.859  11.508  50.531  1.00 46.47           C  
ATOM   1062  C   LYS A 141     -10.359  11.281  50.406  1.00 46.47           C  
ATOM   1063  CB  LYS A 141      -8.594  12.898  51.125  1.00 46.47           C  
ATOM   1064  O   LYS A 141     -10.992  11.852  49.500  1.00 46.47           O  
ATOM   1065  CG  LYS A 141      -7.184  13.094  51.656  1.00 46.47           C  
ATOM   1066  CD  LYS A 141      -7.039  14.430  52.375  1.00 46.47           C  
ATOM   1067  CE  LYS A 141      -5.617  14.641  52.875  1.00 46.47           C  
ATOM   1068  NZ  LYS A 141      -5.461  15.953  53.562  1.00 46.47           N  
ATOM   1069  N   LYS A 142     -10.844  10.031  50.812  1.00 39.28           N  
ATOM   1070  CA  LYS A 142     -12.164   9.992  51.438  1.00 39.28           C  
ATOM   1071  C   LYS A 142     -12.547   8.562  51.781  1.00 39.28           C  
ATOM   1072  CB  LYS A 142     -13.211  10.594  50.500  1.00 39.28           C  
ATOM   1073  O   LYS A 142     -12.336   7.633  51.000  1.00 39.28           O  
ATOM   1074  CG  LYS A 142     -13.617  12.016  50.844  1.00 39.28           C  
ATOM   1075  CD  LYS A 142     -14.695  12.539  49.906  1.00 39.28           C  
ATOM   1076  CE  LYS A 142     -15.047  13.992  50.219  1.00 39.28           C  
ATOM   1077  NZ  LYS A 142     -16.109  14.516  49.312  1.00 39.28           N  
ATOM   1078  N   GLU A 143     -12.469   8.156  53.062  1.00 41.81           N  
ATOM   1079  CA  GLU A 143     -13.289   7.617  54.156  1.00 41.81           C  
ATOM   1080  C   GLU A 143     -14.094   6.410  53.688  1.00 41.81           C  
ATOM   1081  CB  GLU A 143     -14.234   8.695  54.688  1.00 41.81           C  
ATOM   1082  O   GLU A 143     -14.633   6.410  52.562  1.00 41.81           O  
ATOM   1083  CG  GLU A 143     -13.570   9.664  55.656  1.00 41.81           C  
ATOM   1084  CD  GLU A 143     -14.555  10.609  56.344  1.00 41.81           C  
ATOM   1085  OE1 GLU A 143     -14.141  11.375  57.219  1.00 41.81           O  
ATOM   1086  OE2 GLU A 143     -15.742  10.586  55.938  1.00 41.81           O  
ATOM   1087  N   LYS A 144     -13.758   5.188  54.156  1.00 44.41           N  
ATOM   1088  CA  LYS A 144     -14.297   3.920  54.625  1.00 44.41           C  
ATOM   1089  C   LYS A 144     -15.820   3.904  54.531  1.00 44.41           C  
ATOM   1090  CB  LYS A 144     -13.859   3.654  56.062  1.00 44.41           C  
ATOM   1091  O   LYS A 144     -16.484   4.855  54.969  1.00 44.41           O  
ATOM   1092  CG  LYS A 144     -12.406   3.203  56.219  1.00 44.41           C  
ATOM   1093  CD  LYS A 144     -12.070   2.809  57.656  1.00 44.41           C  
ATOM   1094  CE  LYS A 144     -10.625   2.367  57.781  1.00 44.41           C  
ATOM   1095  NZ  LYS A 144     -10.242   2.137  59.188  1.00 44.41           N  
ATOM   1096  N   SER A 145     -16.344   2.988  53.719  1.00 40.12           N  
ATOM   1097  CA  SER A 145     -17.484   2.188  54.188  1.00 40.12           C  
ATOM   1098  C   SER A 145     -17.766   1.028  53.250  1.00 40.12           C  
ATOM   1099  CB  SER A 145     -18.719   3.059  54.344  1.00 40.12           C  
ATOM   1100  O   SER A 145     -17.688   1.183  52.031  1.00 40.12           O  
ATOM   1101  OG  SER A 145     -19.156   3.541  53.062  1.00 40.12           O  
ATOM   1102  N   LYS A 146     -17.484  -0.225  53.656  1.00 46.56           N  
ATOM   1103  CA  LYS A 146     -17.969  -1.603  53.656  1.00 46.56           C  
ATOM   1104  C   LYS A 146     -19.484  -1.655  53.406  1.00 46.56           C  
ATOM   1105  CB  LYS A 146     -17.641  -2.297  54.969  1.00 46.56           C  
ATOM   1106  O   LYS A 146     -20.266  -1.037  54.125  1.00 46.56           O  
ATOM   1107  CG  LYS A 146     -16.172  -2.639  55.125  1.00 46.56           C  
ATOM   1108  CD  LYS A 146     -15.922  -3.465  56.406  1.00 46.56           C  
ATOM   1109  CE  LYS A 146     -14.438  -3.760  56.594  1.00 46.56           C  
ATOM   1110  NZ  LYS A 146     -14.195  -4.586  57.812  1.00 46.56           N  
ATOM   1111  N   GLN A 147     -19.812  -1.832  52.125  1.00 42.25           N  
ATOM   1112  CA  GLN A 147     -21.156  -2.352  51.938  1.00 42.25           C  
ATOM   1113  C   GLN A 147     -21.172  -3.434  50.875  1.00 42.25           C  
ATOM   1114  CB  GLN A 147     -22.125  -1.223  51.562  1.00 42.25           C  
ATOM   1115  O   GLN A 147     -20.625  -3.244  49.781  1.00 42.25           O  
ATOM   1116  CG  GLN A 147     -23.000  -0.745  52.719  1.00 42.25           C  
ATOM   1117  CD  GLN A 147     -23.984   0.332  52.281  1.00 42.25           C  
ATOM   1118  NE2 GLN A 147     -25.016   0.524  53.094  1.00 42.25           N  
ATOM   1119  OE1 GLN A 147     -23.812   0.987  51.250  1.00 42.25           O  
ATOM   1120  N   GLU A 148     -21.156  -4.730  51.250  1.00 45.16           N  
ATOM   1121  CA  GLU A 148     -21.656  -6.031  50.812  1.00 45.16           C  
ATOM   1122  C   GLU A 148     -23.047  -5.914  50.219  1.00 45.16           C  
ATOM   1123  CB  GLU A 148     -21.688  -7.016  52.000  1.00 45.16           C  
ATOM   1124  O   GLU A 148     -23.984  -5.422  50.844  1.00 45.16           O  
ATOM   1125  CG  GLU A 148     -20.828  -8.258  51.781  1.00 45.16           C  
ATOM   1126  CD  GLU A 148     -20.844  -9.219  52.938  1.00 45.16           C  
ATOM   1127  OE1 GLU A 148     -20.203 -10.289  52.875  1.00 45.16           O  
ATOM   1128  OE2 GLU A 148     -21.516  -8.898  53.969  1.00 45.16           O  
ATOM   1129  N   TYR A 149     -23.109  -5.863  48.875  1.00 43.31           N  
ATOM   1130  CA  TYR A 149     -24.359  -6.074  48.125  1.00 43.31           C  
ATOM   1131  C   TYR A 149     -24.234  -7.254  47.188  1.00 43.31           C  
ATOM   1132  CB  TYR A 149     -24.750  -4.812  47.375  1.00 43.31           C  
ATOM   1133  O   TYR A 149     -23.219  -7.387  46.469  1.00 43.31           O  
ATOM   1134  CG  TYR A 149     -25.406  -3.760  48.219  1.00 43.31           C  
ATOM   1135  CD1 TYR A 149     -26.781  -3.822  48.500  1.00 43.31           C  
ATOM   1136  CD2 TYR A 149     -24.688  -2.699  48.750  1.00 43.31           C  
ATOM   1137  CE1 TYR A 149     -27.391  -2.852  49.250  1.00 43.31           C  
ATOM   1138  CE2 TYR A 149     -25.297  -1.723  49.531  1.00 43.31           C  
ATOM   1139  OH  TYR A 149     -27.266  -0.845  50.562  1.00 43.31           O  
ATOM   1140  CZ  TYR A 149     -26.656  -1.809  49.781  1.00 43.31           C  
ATOM   1141  N   LYS A 150     -24.734  -8.469  47.562  1.00 52.28           N  
ATOM   1142  CA  LYS A 150     -25.281  -9.633  46.875  1.00 52.28           C  
ATOM   1143  C   LYS A 150     -26.078  -9.227  45.656  1.00 52.28           C  
ATOM   1144  CB  LYS A 150     -26.172 -10.453  47.812  1.00 52.28           C  
ATOM   1145  O   LYS A 150     -27.078  -8.508  45.750  1.00 52.28           O  
ATOM   1146  CG  LYS A 150     -25.406 -11.133  48.938  1.00 52.28           C  
ATOM   1147  CD  LYS A 150     -26.203 -12.281  49.562  1.00 52.28           C  
ATOM   1148  CE  LYS A 150     -25.438 -12.969  50.688  1.00 52.28           C  
ATOM   1149  NZ  LYS A 150     -26.219 -14.094  51.281  1.00 52.28           N  
ATOM   1150  N   ASN A 151     -25.391  -9.188  44.438  1.00 49.88           N  
ATOM   1151  CA  ASN A 151     -26.141  -8.961  43.219  1.00 49.88           C  
ATOM   1152  C   ASN A 151     -25.906 -10.086  42.219  1.00 49.88           C  
ATOM   1153  CB  ASN A 151     -25.766  -7.613  42.594  1.00 49.88           C  
ATOM   1154  O   ASN A 151     -24.781 -10.594  42.094  1.00 49.88           O  
ATOM   1155  CG  ASN A 151     -26.375  -6.445  43.344  1.00 49.88           C  
ATOM   1156  ND2 ASN A 151     -25.750  -5.277  43.250  1.00 49.88           N  
ATOM   1157  OD1 ASN A 151     -27.391  -6.590  44.031  1.00 49.88           O  
ATOM   1158  N   LYS A 152     -26.844 -11.156  42.062  1.00 53.97           N  
ATOM   1159  CA  LYS A 152     -27.422 -11.961  40.969  1.00 53.97           C  
ATOM   1160  C   LYS A 152     -26.766 -11.648  39.656  1.00 53.97           C  
ATOM   1161  CB  LYS A 152     -28.938 -11.734  40.906  1.00 53.97           C  
ATOM   1162  O   LYS A 152     -26.703 -10.484  39.250  1.00 53.97           O  
ATOM   1163  CG  LYS A 152     -29.719 -12.312  42.062  1.00 53.97           C  
ATOM   1164  CD  LYS A 152     -31.219 -12.219  41.812  1.00 53.97           C  
ATOM   1165  CE  LYS A 152     -32.000 -12.727  43.031  1.00 53.97           C  
ATOM   1166  NZ  LYS A 152     -33.469 -12.617  42.812  1.00 53.97           N  
ATOM   1167  N   TYR A 153     -25.656 -12.297  39.312  1.00 55.25           N  
ATOM   1168  CA  TYR A 153     -24.797 -12.320  38.156  1.00 55.25           C  
ATOM   1169  C   TYR A 153     -25.641 -12.477  36.875  1.00 55.25           C  
ATOM   1170  CB  TYR A 153     -23.781 -13.453  38.219  1.00 55.25           C  
ATOM   1171  O   TYR A 153     -26.375 -13.453  36.719  1.00 55.25           O  
ATOM   1172  CG  TYR A 153     -22.781 -13.281  39.344  1.00 55.25           C  
ATOM   1173  CD1 TYR A 153     -21.641 -12.492  39.188  1.00 55.25           C  
ATOM   1174  CD2 TYR A 153     -22.969 -13.906  40.594  1.00 55.25           C  
ATOM   1175  CE1 TYR A 153     -20.719 -12.336  40.219  1.00 55.25           C  
ATOM   1176  CE2 TYR A 153     -22.062 -13.750  41.625  1.00 55.25           C  
ATOM   1177  OH  TYR A 153     -20.031 -12.812  42.438  1.00 55.25           O  
ATOM   1178  CZ  TYR A 153     -20.938 -12.969  41.438  1.00 55.25           C  
ATOM   1179  N   LYS A 154     -26.359 -11.508  36.406  1.00 60.75           N  
ATOM   1180  CA  LYS A 154     -26.688 -11.359  34.969  1.00 60.75           C  
ATOM   1181  C   LYS A 154     -25.438 -11.242  34.125  1.00 60.75           C  
ATOM   1182  CB  LYS A 154     -27.594 -10.133  34.781  1.00 60.75           C  
ATOM   1183  O   LYS A 154     -24.469 -10.594  34.531  1.00 60.75           O  
ATOM   1184  CG  LYS A 154     -29.062 -10.375  35.094  1.00 60.75           C  
ATOM   1185  CD  LYS A 154     -29.906  -9.156  34.781  1.00 60.75           C  
ATOM   1186  CE  LYS A 154     -31.359  -9.359  35.188  1.00 60.75           C  
ATOM   1187  NZ  LYS A 154     -32.188  -8.172  34.844  1.00 60.75           N  
ATOM   1188  N   LYS A 155     -25.016 -12.422  33.500  1.00 66.19           N  
ATOM   1189  CA  LYS A 155     -23.922 -12.375  32.562  1.00 66.19           C  
ATOM   1190  C   LYS A 155     -23.953 -11.086  31.734  1.00 66.19           C  
ATOM   1191  CB  LYS A 155     -23.984 -13.586  31.609  1.00 66.19           C  
ATOM   1192  O   LYS A 155     -24.938 -10.805  31.047  1.00 66.19           O  
ATOM   1193  CG  LYS A 155     -23.719 -14.914  32.312  1.00 66.19           C  
ATOM   1194  CD  LYS A 155     -23.656 -16.062  31.297  1.00 66.19           C  
ATOM   1195  CE  LYS A 155     -23.500 -17.406  32.000  1.00 66.19           C  
ATOM   1196  NZ  LYS A 155     -23.453 -18.531  31.016  1.00 66.19           N  
ATOM   1197  N   CYS A 156     -23.422 -10.023  32.312  1.00 64.75           N  
ATOM   1198  CA  CYS A 156     -23.156  -8.758  31.656  1.00 64.75           C  
ATOM   1199  C   CYS A 156     -21.828  -8.797  30.906  1.00 64.75           C  
ATOM   1200  CB  CYS A 156     -23.156  -7.609  32.656  1.00 64.75           C  
ATOM   1201  O   CYS A 156     -20.812  -9.211  31.484  1.00 64.75           O  
ATOM   1202  SG  CYS A 156     -23.344  -5.977  31.906  1.00 64.75           S  
ATOM   1203  N   TYR A 157     -21.891  -9.078  29.625  1.00 72.81           N  
ATOM   1204  CA  TYR A 157     -20.719  -8.953  28.766  1.00 72.81           C  
ATOM   1205  C   TYR A 157     -20.141  -7.547  28.859  1.00 72.81           C  
ATOM   1206  CB  TYR A 157     -21.094  -9.273  27.312  1.00 72.81           C  
ATOM   1207  O   TYR A 157     -20.875  -6.562  28.938  1.00 72.81           O  
ATOM   1208  CG  TYR A 157     -21.516 -10.703  27.109  1.00 72.81           C  
ATOM   1209  CD1 TYR A 157     -20.578 -11.719  26.953  1.00 72.81           C  
ATOM   1210  CD2 TYR A 157     -22.859 -11.047  27.047  1.00 72.81           C  
ATOM   1211  CE1 TYR A 157     -20.953 -13.039  26.750  1.00 72.81           C  
ATOM   1212  CE2 TYR A 157     -23.266 -12.367  26.859  1.00 72.81           C  
ATOM   1213  OH  TYR A 157     -22.688 -14.664  26.516  1.00 72.81           O  
ATOM   1214  CZ  TYR A 157     -22.297 -13.352  26.703  1.00 72.81           C  
ATOM   1215  N   PRO A 158     -18.859  -7.504  29.203  1.00 72.69           N  
ATOM   1216  CA  PRO A 158     -18.219  -6.191  29.250  1.00 72.69           C  
ATOM   1217  C   PRO A 158     -18.391  -5.387  27.969  1.00 72.69           C  
ATOM   1218  CB  PRO A 158     -16.734  -6.531  29.484  1.00 72.69           C  
ATOM   1219  O   PRO A 158     -18.359  -5.957  26.875  1.00 72.69           O  
ATOM   1220  CG  PRO A 158     -16.656  -8.016  29.328  1.00 72.69           C  
ATOM   1221  CD  PRO A 158     -18.062  -8.555  29.188  1.00 72.69           C  
ATOM   1222  N   LYS A 159     -19.141  -4.348  28.031  1.00 70.38           N  
ATOM   1223  CA  LYS A 159     -19.266  -3.330  26.984  1.00 70.38           C  
ATOM   1224  C   LYS A 159     -17.969  -2.553  26.828  1.00 70.38           C  
ATOM   1225  CB  LYS A 159     -20.406  -2.369  27.312  1.00 70.38           C  
ATOM   1226  O   LYS A 159     -17.359  -2.121  27.812  1.00 70.38           O  
ATOM   1227  CG  LYS A 159     -21.000  -1.676  26.094  1.00 70.38           C  
ATOM   1228  CD  LYS A 159     -22.250  -0.886  26.438  1.00 70.38           C  
ATOM   1229  CE  LYS A 159     -22.797  -0.126  25.234  1.00 70.38           C  
ATOM   1230  NZ  LYS A 159     -24.109   0.510  25.531  1.00 70.38           N  
ATOM   1231  N   ILE A 160     -17.203  -2.949  25.781  1.00 69.19           N  
ATOM   1232  CA  ILE A 160     -15.977  -2.229  25.469  1.00 69.19           C  
ATOM   1233  C   ILE A 160     -16.312  -0.831  24.953  1.00 69.19           C  
ATOM   1234  CB  ILE A 160     -15.125  -2.990  24.438  1.00 69.19           C  
ATOM   1235  O   ILE A 160     -17.031  -0.683  23.969  1.00 69.19           O  
ATOM   1236  CG1 ILE A 160     -14.836  -4.414  24.922  1.00 69.19           C  
ATOM   1237  CG2 ILE A 160     -13.828  -2.236  24.141  1.00 69.19           C  
ATOM   1238  CD1 ILE A 160     -14.266  -5.332  23.844  1.00 69.19           C  
ATOM   1239  N   GLU A 161     -16.344   0.110  25.875  1.00 63.31           N  
ATOM   1240  CA  GLU A 161     -16.422   1.522  25.516  1.00 63.31           C  
ATOM   1241  C   GLU A 161     -15.133   1.988  24.828  1.00 63.31           C  
ATOM   1242  CB  GLU A 161     -16.703   2.379  26.750  1.00 63.31           C  
ATOM   1243  O   GLU A 161     -14.039   1.716  25.312  1.00 63.31           O  
ATOM   1244  CG  GLU A 161     -18.031   2.072  27.422  1.00 63.31           C  
ATOM   1245  CD  GLU A 161     -18.531   3.203  28.312  1.00 63.31           C  
ATOM   1246  OE1 GLU A 161     -19.656   3.109  28.828  1.00 63.31           O  
ATOM   1247  OE2 GLU A 161     -17.781   4.191  28.484  1.00 63.31           O  
ATOM   1248  N   ALA A 162     -15.141   1.850  23.469  1.00 61.56           N  
ATOM   1249  CA  ALA A 162     -14.000   2.336  22.688  1.00 61.56           C  
ATOM   1250  C   ALA A 162     -13.984   3.861  22.641  1.00 61.56           C  
ATOM   1251  CB  ALA A 162     -14.039   1.757  21.281  1.00 61.56           C  
ATOM   1252  O   ALA A 162     -15.000   4.488  22.312  1.00 61.56           O  
ATOM   1253  N   GLU A 163     -13.531   4.535  23.688  1.00 53.66           N  
ATOM   1254  CA  GLU A 163     -13.203   5.949  23.562  1.00 53.66           C  
ATOM   1255  C   GLU A 163     -12.109   6.164  22.516  1.00 53.66           C  
ATOM   1256  CB  GLU A 163     -12.781   6.535  24.906  1.00 53.66           C  
ATOM   1257  O   GLU A 163     -11.055   5.520  22.578  1.00 53.66           O  
ATOM   1258  CG  GLU A 163     -13.836   6.402  26.000  1.00 53.66           C  
ATOM   1259  CD  GLU A 163     -13.430   7.062  27.312  1.00 53.66           C  
ATOM   1260  OE1 GLU A 163     -14.148   6.906  28.312  1.00 53.66           O  
ATOM   1261  OE2 GLU A 163     -12.375   7.742  27.328  1.00 53.66           O  
ATOM   1262  N   SER A 164     -12.516   6.180  21.219  1.00 50.59           N  
ATOM   1263  CA  SER A 164     -11.664   6.578  20.094  1.00 50.59           C  
ATOM   1264  C   SER A 164     -10.961   7.898  20.375  1.00 50.59           C  
ATOM   1265  CB  SER A 164     -12.492   6.695  18.812  1.00 50.59           C  
ATOM   1266  O   SER A 164     -11.602   8.875  20.797  1.00 50.59           O  
ATOM   1267  OG  SER A 164     -11.664   7.020  17.719  1.00 50.59           O  
ATOM   1268  N   ASP A 165      -9.812   7.883  21.109  1.00 56.06           N  
ATOM   1269  CA  ASP A 165      -8.914   9.023  21.234  1.00 56.06           C  
ATOM   1270  C   ASP A 165      -9.008   9.938  20.016  1.00 56.06           C  
ATOM   1271  CB  ASP A 165      -7.473   8.555  21.422  1.00 56.06           C  
ATOM   1272  O   ASP A 165      -8.836   9.484  18.875  1.00 56.06           O  
ATOM   1273  CG  ASP A 165      -6.633   9.531  22.234  1.00 56.06           C  
ATOM   1274  OD1 ASP A 165      -7.148  10.594  22.625  1.00 56.06           O  
ATOM   1275  OD2 ASP A 165      -5.441   9.234  22.469  1.00 56.06           O  
ATOM   1276  N   SER A 166     -10.117  10.719  19.875  1.00 52.50           N  
ATOM   1277  CA  SER A 166     -10.250  11.789  18.891  1.00 52.50           C  
ATOM   1278  C   SER A 166      -8.969  12.602  18.781  1.00 52.50           C  
ATOM   1279  CB  SER A 166     -11.422  12.703  19.250  1.00 52.50           C  
ATOM   1280  O   SER A 166      -8.961  13.695  18.219  1.00 52.50           O  
ATOM   1281  OG  SER A 166     -11.211  13.320  20.516  1.00 52.50           O  
ATOM   1282  N   ASP A 167      -7.770  11.977  19.125  1.00 52.25           N  
ATOM   1283  CA  ASP A 167      -6.676  12.930  19.000  1.00 52.25           C  
ATOM   1284  C   ASP A 167      -6.242  13.078  17.547  1.00 52.25           C  
ATOM   1285  CB  ASP A 167      -5.488  12.508  19.859  1.00 52.25           C  
ATOM   1286  O   ASP A 167      -6.027  12.078  16.844  1.00 52.25           O  
ATOM   1287  CG  ASP A 167      -5.680  12.844  21.328  1.00 52.25           C  
ATOM   1288  OD1 ASP A 167      -6.473  13.758  21.656  1.00 52.25           O  
ATOM   1289  OD2 ASP A 167      -5.027  12.195  22.172  1.00 52.25           O  
ATOM   1290  N   GLU A 168      -6.898  13.859  16.734  1.00 54.72           N  
ATOM   1291  CA  GLU A 168      -6.273  14.492  15.570  1.00 54.72           C  
ATOM   1292  C   GLU A 168      -4.777  14.695  15.797  1.00 54.72           C  
ATOM   1293  CB  GLU A 168      -6.945  15.836  15.266  1.00 54.72           C  
ATOM   1294  O   GLU A 168      -4.371  15.352  16.766  1.00 54.72           O  
ATOM   1295  CG  GLU A 168      -6.477  16.469  13.969  1.00 54.72           C  
ATOM   1296  CD  GLU A 168      -7.398  17.578  13.469  1.00 54.72           C  
ATOM   1297  OE1 GLU A 168      -7.270  18.000  12.297  1.00 54.72           O  
ATOM   1298  OE2 GLU A 168      -8.258  18.016  14.258  1.00 54.72           O  
ATOM   1299  N   TYR A 169      -4.016  13.602  15.883  1.00 49.91           N  
ATOM   1300  CA  TYR A 169      -2.566  13.750  15.992  1.00 49.91           C  
ATOM   1301  C   TYR A 169      -2.084  14.992  15.250  1.00 49.91           C  
ATOM   1302  CB  TYR A 169      -1.860  12.508  15.438  1.00 49.91           C  
ATOM   1303  O   TYR A 169      -2.428  15.195  14.086  1.00 49.91           O  
ATOM   1304  CG  TYR A 169      -0.736  12.008  16.312  1.00 49.91           C  
ATOM   1305  CD1 TYR A 169       0.586  12.352  16.047  1.00 49.91           C  
ATOM   1306  CD2 TYR A 169      -0.995  11.188  17.406  1.00 49.91           C  
ATOM   1307  CE1 TYR A 169       1.625  11.898  16.859  1.00 49.91           C  
ATOM   1308  CE2 TYR A 169       0.037  10.727  18.219  1.00 49.91           C  
ATOM   1309  OH  TYR A 169       2.365  10.625  18.734  1.00 49.91           O  
ATOM   1310  CZ  TYR A 169       1.341  11.086  17.938  1.00 49.91           C  
ATOM   1311  N   VAL A 170      -2.230  16.234  15.859  1.00 55.34           N  
ATOM   1312  CA  VAL A 170      -1.609  17.484  15.461  1.00 55.34           C  
ATOM   1313  C   VAL A 170      -0.139  17.250  15.125  1.00 55.34           C  
ATOM   1314  CB  VAL A 170      -1.738  18.562  16.562  1.00 55.34           C  
ATOM   1315  O   VAL A 170       0.587  16.625  15.891  1.00 55.34           O  
ATOM   1316  CG1 VAL A 170      -1.131  19.891  16.094  1.00 55.34           C  
ATOM   1317  CG2 VAL A 170      -3.203  18.750  16.953  1.00 55.34           C  
ATOM   1318  N   LEU A 171       0.186  17.141  13.812  1.00 52.66           N  
ATOM   1319  CA  LEU A 171       1.496  17.250  13.180  1.00 52.66           C  
ATOM   1320  C   LEU A 171       2.426  18.125  14.016  1.00 52.66           C  
ATOM   1321  CB  LEU A 171       1.363  17.828  11.773  1.00 52.66           C  
ATOM   1322  O   LEU A 171       2.229  19.344  14.109  1.00 52.66           O  
ATOM   1323  CG  LEU A 171       0.598  16.969  10.758  1.00 52.66           C  
ATOM   1324  CD1 LEU A 171       0.467  17.719   9.430  1.00 52.66           C  
ATOM   1325  CD2 LEU A 171       1.289  15.625  10.562  1.00 52.66           C  
ATOM   1326  N   ASP A 172       2.672  17.750  15.250  1.00 46.09           N  
ATOM   1327  CA  ASP A 172       3.682  18.531  15.953  1.00 46.09           C  
ATOM   1328  C   ASP A 172       4.957  18.656  15.117  1.00 46.09           C  
ATOM   1329  CB  ASP A 172       3.998  17.922  17.312  1.00 46.09           C  
ATOM   1330  O   ASP A 172       5.441  17.672  14.570  1.00 46.09           O  
ATOM   1331  CG  ASP A 172       2.855  18.047  18.312  1.00 46.09           C  
ATOM   1332  OD1 ASP A 172       2.115  19.047  18.250  1.00 46.09           O  
ATOM   1333  OD2 ASP A 172       2.693  17.141  19.141  1.00 46.09           O  
ATOM   1334  N   ASP A 173       5.164  19.750  14.406  1.00 50.66           N  
ATOM   1335  CA  ASP A 173       6.379  20.266  13.789  1.00 50.66           C  
ATOM   1336  C   ASP A 173       7.488  20.453  14.820  1.00 50.66           C  
ATOM   1337  CB  ASP A 173       6.098  21.609  13.086  1.00 50.66           C  
ATOM   1338  O   ASP A 173       8.594  20.875  14.484  1.00 50.66           O  
ATOM   1339  CG  ASP A 173       5.266  21.453  11.828  1.00 50.66           C  
ATOM   1340  OD1 ASP A 173       5.301  20.359  11.203  1.00 50.66           O  
ATOM   1341  OD2 ASP A 173       4.570  22.422  11.453  1.00 50.66           O  
ATOM   1342  N   ASP A 174       7.441  19.766  16.031  1.00 47.66           N  
ATOM   1343  CA  ASP A 174       8.484  20.062  17.016  1.00 47.66           C  
ATOM   1344  C   ASP A 174       9.227  18.781  17.422  1.00 47.66           C  
ATOM   1345  CB  ASP A 174       7.895  20.750  18.250  1.00 47.66           C  
ATOM   1346  O   ASP A 174       8.602  17.766  17.703  1.00 47.66           O  
ATOM   1347  CG  ASP A 174       7.988  22.250  18.188  1.00 47.66           C  
ATOM   1348  OD1 ASP A 174       8.891  22.781  17.500  1.00 47.66           O  
ATOM   1349  OD2 ASP A 174       7.152  22.922  18.828  1.00 47.66           O  
ATOM   1350  N   ASP A 175      10.445  18.625  16.734  1.00 47.81           N  
ATOM   1351  CA  ASP A 175      11.797  18.141  17.031  1.00 47.81           C  
ATOM   1352  C   ASP A 175      11.805  17.250  18.266  1.00 47.81           C  
ATOM   1353  CB  ASP A 175      12.758  19.328  17.219  1.00 47.81           C  
ATOM   1354  O   ASP A 175      12.078  17.719  19.375  1.00 47.81           O  
ATOM   1355  CG  ASP A 175      13.281  19.875  15.914  1.00 47.81           C  
ATOM   1356  OD1 ASP A 175      13.336  19.141  14.914  1.00 47.81           O  
ATOM   1357  OD2 ASP A 175      13.656  21.078  15.891  1.00 47.81           O  
ATOM   1358  N   SER A 176      11.094  16.125  18.375  1.00 44.78           N  
ATOM   1359  CA  SER A 176      11.234  15.078  19.375  1.00 44.78           C  
ATOM   1360  C   SER A 176      12.312  14.070  18.984  1.00 44.78           C  
ATOM   1361  CB  SER A 176       9.906  14.359  19.609  1.00 44.78           C  
ATOM   1362  O   SER A 176      12.422  13.703  17.812  1.00 44.78           O  
ATOM   1363  OG  SER A 176      10.016  13.422  20.656  1.00 44.78           O  
ATOM   1364  N   ASP A 177      13.578  14.125  19.547  1.00 48.94           N  
ATOM   1365  CA  ASP A 177      14.719  13.258  19.828  1.00 48.94           C  
ATOM   1366  C   ASP A 177      14.312  11.781  19.766  1.00 48.94           C  
ATOM   1367  CB  ASP A 177      15.320  13.578  21.203  1.00 48.94           C  
ATOM   1368  O   ASP A 177      15.125  10.898  20.031  1.00 48.94           O  
ATOM   1369  CG  ASP A 177      16.828  13.555  21.203  1.00 48.94           C  
ATOM   1370  OD1 ASP A 177      17.438  13.258  20.141  1.00 48.94           O  
ATOM   1371  OD2 ASP A 177      17.438  13.844  22.266  1.00 48.94           O  
ATOM   1372  N   ASP A 178      13.125  11.414  19.172  1.00 51.59           N  
ATOM   1373  CA  ASP A 178      12.711  10.023  19.016  1.00 51.59           C  
ATOM   1374  C   ASP A 178      12.672   9.633  17.531  1.00 51.59           C  
ATOM   1375  CB  ASP A 178      11.344   9.789  19.656  1.00 51.59           C  
ATOM   1376  O   ASP A 178      12.000  10.281  16.734  1.00 51.59           O  
ATOM   1377  CG  ASP A 178      11.312  10.172  21.125  1.00 51.59           C  
ATOM   1378  OD1 ASP A 178      12.312   9.953  21.828  1.00 51.59           O  
ATOM   1379  OD2 ASP A 178      10.266  10.703  21.578  1.00 51.59           O  
ATOM   1380  N   GLY A 179      13.719   9.742  16.781  1.00 50.59           N  
ATOM   1381  CA  GLY A 179      13.922   9.125  15.484  1.00 50.59           C  
ATOM   1382  C   GLY A 179      12.719   9.258  14.562  1.00 50.59           C  
ATOM   1383  O   GLY A 179      12.336   8.305  13.891  1.00 50.59           O  
ATOM   1384  N   LYS A 180      11.875  10.180  14.570  1.00 61.84           N  
ATOM   1385  CA  LYS A 180      10.727  10.305  13.688  1.00 61.84           C  
ATOM   1386  C   LYS A 180      11.031  11.227  12.508  1.00 61.84           C  
ATOM   1387  CB  LYS A 180       9.508  10.828  14.453  1.00 61.84           C  
ATOM   1388  O   LYS A 180      11.656  12.273  12.680  1.00 61.84           O  
ATOM   1389  CG  LYS A 180       8.852   9.789  15.352  1.00 61.84           C  
ATOM   1390  CD  LYS A 180       7.445  10.219  15.766  1.00 61.84           C  
ATOM   1391  CE  LYS A 180       6.801   9.195  16.688  1.00 61.84           C  
ATOM   1392  NZ  LYS A 180       5.387   9.555  17.016  1.00 61.84           N  
ATOM   1393  N   CYS A 181      11.289  10.625  11.383  1.00 60.28           N  
ATOM   1394  CA  CYS A 181      11.523  11.055  10.008  1.00 60.28           C  
ATOM   1395  C   CYS A 181      10.688  12.281   9.672  1.00 60.28           C  
ATOM   1396  CB  CYS A 181      11.195   9.922   9.039  1.00 60.28           C  
ATOM   1397  O   CYS A 181       9.461  12.250   9.789  1.00 60.28           O  
ATOM   1398  SG  CYS A 181      11.328  10.391   7.297  1.00 60.28           S  
ATOM   1399  N   LYS A 182      11.156  13.523   9.719  1.00 61.88           N  
ATOM   1400  CA  LYS A 182      10.672  14.883   9.508  1.00 61.88           C  
ATOM   1401  C   LYS A 182      10.328  15.125   8.047  1.00 61.88           C  
ATOM   1402  CB  LYS A 182      11.711  15.898   9.984  1.00 61.88           C  
ATOM   1403  O   LYS A 182       9.336  15.797   7.734  1.00 61.88           O  
ATOM   1404  CG  LYS A 182      11.883  15.953  11.492  1.00 61.88           C  
ATOM   1405  CD  LYS A 182      12.875  17.031  11.906  1.00 61.88           C  
ATOM   1406  CE  LYS A 182      13.109  17.031  13.406  1.00 61.88           C  
ATOM   1407  NZ  LYS A 182      14.078  18.094  13.820  1.00 61.88           N  
ATOM   1408  N   ASN A 183      10.766  14.227   7.086  1.00 64.81           N  
ATOM   1409  CA  ASN A 183      10.484  14.398   5.664  1.00 64.81           C  
ATOM   1410  C   ASN A 183      10.234  13.055   4.980  1.00 64.81           C  
ATOM   1411  CB  ASN A 183      11.633  15.141   4.973  1.00 64.81           C  
ATOM   1412  O   ASN A 183      10.852  12.750   3.957  1.00 64.81           O  
ATOM   1413  CG  ASN A 183      11.156  16.328   4.164  1.00 64.81           C  
ATOM   1414  ND2 ASN A 183      11.750  16.531   2.992  1.00 64.81           N  
ATOM   1415  OD1 ASN A 183      10.258  17.062   4.586  1.00 64.81           O  
ATOM   1416  N   CYS A 184       9.438  12.305   5.648  1.00 66.69           N  
ATOM   1417  CA  CYS A 184       9.258  10.977   5.059  1.00 66.69           C  
ATOM   1418  C   CYS A 184       8.211  11.008   3.953  1.00 66.69           C  
ATOM   1419  CB  CYS A 184       8.859   9.969   6.129  1.00 66.69           C  
ATOM   1420  O   CYS A 184       7.133  11.578   4.129  1.00 66.69           O  
ATOM   1421  SG  CYS A 184      10.125   9.680   7.379  1.00 66.69           S  
ATOM   1422  N   LYS A 185       8.758  10.969   2.711  1.00 72.50           N  
ATOM   1423  CA  LYS A 185       7.984  10.930   1.474  1.00 72.50           C  
ATOM   1424  C   LYS A 185       6.715  10.109   1.645  1.00 72.50           C  
ATOM   1425  CB  LYS A 185       8.828  10.367   0.330  1.00 72.50           C  
ATOM   1426  O   LYS A 185       5.652  10.469   1.132  1.00 72.50           O  
ATOM   1427  CG  LYS A 185       8.164  10.461  -1.035  1.00 72.50           C  
ATOM   1428  CD  LYS A 185       9.078   9.945  -2.139  1.00 72.50           C  
ATOM   1429  CE  LYS A 185       8.406  10.023  -3.504  1.00 72.50           C  
ATOM   1430  NZ  LYS A 185       9.289   9.492  -4.586  1.00 72.50           N  
ATOM   1431  N   TYR A 186       6.773   9.203   2.645  1.00 79.25           N  
ATOM   1432  CA  TYR A 186       5.672   8.250   2.637  1.00 79.25           C  
ATOM   1433  C   TYR A 186       4.766   8.453   3.844  1.00 79.25           C  
ATOM   1434  CB  TYR A 186       6.207   6.812   2.625  1.00 79.25           C  
ATOM   1435  O   TYR A 186       3.789   7.719   4.027  1.00 79.25           O  
ATOM   1436  CG  TYR A 186       7.023   6.480   1.399  1.00 79.25           C  
ATOM   1437  CD1 TYR A 186       6.414   6.293   0.161  1.00 79.25           C  
ATOM   1438  CD2 TYR A 186       8.406   6.352   1.478  1.00 79.25           C  
ATOM   1439  CE1 TYR A 186       7.164   5.988  -0.971  1.00 79.25           C  
ATOM   1440  CE2 TYR A 186       9.164   6.043   0.353  1.00 79.25           C  
ATOM   1441  OH  TYR A 186       9.281   5.559  -1.981  1.00 79.25           O  
ATOM   1442  CZ  TYR A 186       8.539   5.863  -0.865  1.00 79.25           C  
ATOM   1443  N   LYS A 187       5.023   9.367   4.570  1.00 79.69           N  
ATOM   1444  CA  LYS A 187       4.305   9.594   5.820  1.00 79.69           C  
ATOM   1445  C   LYS A 187       2.869  10.031   5.559  1.00 79.69           C  
ATOM   1446  CB  LYS A 187       5.027  10.633   6.672  1.00 79.69           C  
ATOM   1447  O   LYS A 187       1.935   9.523   6.184  1.00 79.69           O  
ATOM   1448  CG  LYS A 187       4.465  10.781   8.078  1.00 79.69           C  
ATOM   1449  CD  LYS A 187       5.309  11.727   8.922  1.00 79.69           C  
ATOM   1450  CE  LYS A 187       4.766  11.852  10.344  1.00 79.69           C  
ATOM   1451  NZ  LYS A 187       5.578  12.789  11.172  1.00 79.69           N  
ATOM   1452  N   LYS A 188       2.762  10.812   4.574  1.00 79.44           N  
ATOM   1453  CA  LYS A 188       1.436  11.312   4.223  1.00 79.44           C  
ATOM   1454  C   LYS A 188       0.555  10.195   3.674  1.00 79.44           C  
ATOM   1455  CB  LYS A 188       1.544  12.445   3.197  1.00 79.44           C  
ATOM   1456  O   LYS A 188      -0.616  10.078   4.043  1.00 79.44           O  
ATOM   1457  CG  LYS A 188       0.243  13.195   2.967  1.00 79.44           C  
ATOM   1458  CD  LYS A 188       0.429  14.344   1.984  1.00 79.44           C  
ATOM   1459  CE  LYS A 188      -0.890  15.047   1.686  1.00 79.44           C  
ATOM   1460  NZ  LYS A 188      -0.711  16.172   0.729  1.00 79.44           N  
ATOM   1461  N   LYS A 189       1.227   9.414   2.848  1.00 82.56           N  
ATOM   1462  CA  LYS A 189       0.516   8.281   2.256  1.00 82.56           C  
ATOM   1463  C   LYS A 189       0.113   7.270   3.324  1.00 82.56           C  
ATOM   1464  CB  LYS A 189       1.377   7.609   1.189  1.00 82.56           C  
ATOM   1465  O   LYS A 189      -0.994   6.730   3.285  1.00 82.56           O  
ATOM   1466  CG  LYS A 189       1.539   8.422  -0.085  1.00 82.56           C  
ATOM   1467  CD  LYS A 189       2.324   7.660  -1.143  1.00 82.56           C  
ATOM   1468  CE  LYS A 189       2.549   8.500  -2.391  1.00 82.56           C  
ATOM   1469  NZ  LYS A 189       3.357   7.773  -3.412  1.00 82.56           N  
ATOM   1470  N   TYR A 190       0.930   7.051   4.230  1.00 85.50           N  
ATOM   1471  CA  TYR A 190       0.674   6.117   5.320  1.00 85.50           C  
ATOM   1472  C   TYR A 190      -0.502   6.578   6.172  1.00 85.50           C  
ATOM   1473  CB  TYR A 190       1.921   5.957   6.195  1.00 85.50           C  
ATOM   1474  O   TYR A 190      -1.396   5.789   6.488  1.00 85.50           O  
ATOM   1475  CG  TYR A 190       1.684   5.145   7.445  1.00 85.50           C  
ATOM   1476  CD1 TYR A 190       1.452   5.770   8.672  1.00 85.50           C  
ATOM   1477  CD2 TYR A 190       1.692   3.754   7.406  1.00 85.50           C  
ATOM   1478  CE1 TYR A 190       1.235   5.023   9.828  1.00 85.50           C  
ATOM   1479  CE2 TYR A 190       1.477   3.002   8.555  1.00 85.50           C  
ATOM   1480  OH  TYR A 190       1.034   2.904  10.898  1.00 85.50           O  
ATOM   1481  CZ  TYR A 190       1.248   3.645   9.758  1.00 85.50           C  
ATOM   1482  N   PHE A 191      -0.554   7.797   6.359  1.00 81.38           N  
ATOM   1483  CA  PHE A 191      -1.605   8.297   7.238  1.00 81.38           C  
ATOM   1484  C   PHE A 191      -2.951   8.297   6.523  1.00 81.38           C  
ATOM   1485  CB  PHE A 191      -1.269   9.711   7.727  1.00 81.38           C  
ATOM   1486  O   PHE A 191      -3.982   8.000   7.129  1.00 81.38           O  
ATOM   1487  CG  PHE A 191      -0.302   9.734   8.883  1.00 81.38           C  
ATOM   1488  CD1 PHE A 191      -0.717   9.398  10.164  1.00 81.38           C  
ATOM   1489  CD2 PHE A 191       1.023  10.102   8.680  1.00 81.38           C  
ATOM   1490  CE1 PHE A 191       0.176   9.422  11.234  1.00 81.38           C  
ATOM   1491  CE2 PHE A 191       1.922  10.125   9.742  1.00 81.38           C  
ATOM   1492  CZ  PHE A 191       1.496   9.789  11.016  1.00 81.38           C  
ATOM   1493  N   ALA A 192      -2.859   8.656   5.285  1.00 83.94           N  
ATOM   1494  CA  ALA A 192      -4.066   8.578   4.469  1.00 83.94           C  
ATOM   1495  C   ALA A 192      -4.609   7.152   4.430  1.00 83.94           C  
ATOM   1496  CB  ALA A 192      -3.783   9.070   3.053  1.00 83.94           C  
ATOM   1497  O   ALA A 192      -5.816   6.938   4.555  1.00 83.94           O  
ATOM   1498  N   LEU A 193      -3.787   6.281   4.246  1.00 90.31           N  
ATOM   1499  CA  LEU A 193      -4.168   4.875   4.242  1.00 90.31           C  
ATOM   1500  C   LEU A 193      -4.742   4.461   5.594  1.00 90.31           C  
ATOM   1501  CB  LEU A 193      -2.965   3.992   3.896  1.00 90.31           C  
ATOM   1502  O   LEU A 193      -5.758   3.764   5.652  1.00 90.31           O  
ATOM   1503  CG  LEU A 193      -3.213   2.484   3.869  1.00 90.31           C  
ATOM   1504  CD1 LEU A 193      -4.266   2.139   2.820  1.00 90.31           C  
ATOM   1505  CD2 LEU A 193      -1.914   1.732   3.598  1.00 90.31           C  
ATOM   1506  N   ARG A 194      -4.113   4.785   6.562  1.00 87.94           N  
ATOM   1507  CA  ARG A 194      -4.547   4.461   7.918  1.00 87.94           C  
ATOM   1508  C   ARG A 194      -5.953   4.980   8.180  1.00 87.94           C  
ATOM   1509  CB  ARG A 194      -3.572   5.039   8.945  1.00 87.94           C  
ATOM   1510  O   ARG A 194      -6.781   4.277   8.773  1.00 87.94           O  
ATOM   1511  CG  ARG A 194      -3.848   4.594  10.375  1.00 87.94           C  
ATOM   1512  CD  ARG A 194      -2.812   5.141  11.344  1.00 87.94           C  
ATOM   1513  NE  ARG A 194      -3.127   4.781  12.727  1.00 87.94           N  
ATOM   1514  NH1 ARG A 194      -1.217   5.723  13.625  1.00 87.94           N  
ATOM   1515  NH2 ARG A 194      -2.744   4.691  14.992  1.00 87.94           N  
ATOM   1516  CZ  ARG A 194      -2.361   5.066  13.773  1.00 87.94           C  
ATOM   1517  N   LEU A 195      -6.266   6.191   7.758  1.00 87.75           N  
ATOM   1518  CA  LEU A 195      -7.590   6.773   7.926  1.00 87.75           C  
ATOM   1519  C   LEU A 195      -8.633   5.988   7.141  1.00 87.75           C  
ATOM   1520  CB  LEU A 195      -7.594   8.234   7.473  1.00 87.75           C  
ATOM   1521  O   LEU A 195      -9.727   5.723   7.648  1.00 87.75           O  
ATOM   1522  CG  LEU A 195      -8.852   9.047   7.801  1.00 87.75           C  
ATOM   1523  CD1 LEU A 195      -9.016   9.172   9.312  1.00 87.75           C  
ATOM   1524  CD2 LEU A 195      -8.781  10.422   7.152  1.00 87.75           C  
ATOM   1525  N   ARG A 196      -8.250   5.613   5.973  1.00 90.50           N  
ATOM   1526  CA  ARG A 196      -9.180   4.867   5.129  1.00 90.50           C  
ATOM   1527  C   ARG A 196      -9.508   3.506   5.738  1.00 90.50           C  
ATOM   1528  CB  ARG A 196      -8.602   4.684   3.723  1.00 90.50           C  
ATOM   1529  O   ARG A 196     -10.664   3.090   5.754  1.00 90.50           O  
ATOM   1530  CG  ARG A 196      -8.617   5.949   2.881  1.00 90.50           C  
ATOM   1531  CD  ARG A 196      -8.133   5.688   1.461  1.00 90.50           C  
ATOM   1532  NE  ARG A 196      -7.887   6.934   0.739  1.00 90.50           N  
ATOM   1533  NH1 ARG A 196      -6.973   5.914  -1.122  1.00 90.50           N  
ATOM   1534  NH2 ARG A 196      -7.160   8.195  -1.036  1.00 90.50           N  
ATOM   1535  CZ  ARG A 196      -7.340   7.012  -0.471  1.00 90.50           C  
ATOM   1536  N   MET A 197      -8.578   2.906   6.223  1.00 92.12           N  
ATOM   1537  CA  MET A 197      -8.750   1.585   6.820  1.00 92.12           C  
ATOM   1538  C   MET A 197      -9.578   1.670   8.102  1.00 92.12           C  
ATOM   1539  CB  MET A 197      -7.395   0.944   7.117  1.00 92.12           C  
ATOM   1540  O   MET A 197     -10.406   0.796   8.367  1.00 92.12           O  
ATOM   1541  CG  MET A 197      -6.660   0.462   5.875  1.00 92.12           C  
ATOM   1542  SD  MET A 197      -5.051  -0.327   6.273  1.00 92.12           S  
ATOM   1543  CE  MET A 197      -5.617  -1.988   6.734  1.00 92.12           C  
ATOM   1544  N   LYS A 198      -9.312   2.645   8.727  1.00 88.56           N  
ATOM   1545  CA  LYS A 198     -10.102   2.877   9.938  1.00 88.56           C  
ATOM   1546  C   LYS A 198     -11.586   3.018   9.609  1.00 88.56           C  
ATOM   1547  CB  LYS A 198      -9.609   4.125  10.672  1.00 88.56           C  
ATOM   1548  O   LYS A 198     -12.438   2.441  10.289  1.00 88.56           O  
ATOM   1549  CG  LYS A 198     -10.289   4.371  12.008  1.00 88.56           C  
ATOM   1550  CD  LYS A 198      -9.711   5.594  12.711  1.00 88.56           C  
ATOM   1551  CE  LYS A 198     -10.438   5.875  14.023  1.00 88.56           C  
ATOM   1552  NZ  LYS A 198      -9.859   7.059  14.727  1.00 88.56           N  
ATOM   1553  N   GLN A 199     -11.914   3.744   8.594  1.00 89.06           N  
ATOM   1554  CA  GLN A 199     -13.297   3.936   8.164  1.00 89.06           C  
ATOM   1555  C   GLN A 199     -13.930   2.611   7.746  1.00 89.06           C  
ATOM   1556  CB  GLN A 199     -13.359   4.938   7.008  1.00 89.06           C  
ATOM   1557  O   GLN A 199     -15.086   2.340   8.078  1.00 89.06           O  
ATOM   1558  CG  GLN A 199     -13.078   6.371   7.422  1.00 89.06           C  
ATOM   1559  CD  GLN A 199     -13.086   7.336   6.250  1.00 89.06           C  
ATOM   1560  NE2 GLN A 199     -13.156   8.625   6.543  1.00 89.06           N  
ATOM   1561  OE1 GLN A 199     -13.023   6.918   5.086  1.00 89.06           O  
ATOM   1562  N   VAL A 200     -13.148   1.963   7.055  1.00 92.00           N  
ATOM   1563  CA  VAL A 200     -13.625   0.661   6.598  1.00 92.00           C  
ATOM   1564  C   VAL A 200     -13.922  -0.231   7.801  1.00 92.00           C  
ATOM   1565  CB  VAL A 200     -12.602  -0.025   5.668  1.00 92.00           C  
ATOM   1566  O   VAL A 200     -14.961  -0.899   7.848  1.00 92.00           O  
ATOM   1567  CG1 VAL A 200     -13.023  -1.461   5.363  1.00 92.00           C  
ATOM   1568  CG2 VAL A 200     -12.438   0.773   4.375  1.00 92.00           C  
ATOM   1569  N   ALA A 201     -13.062  -0.303   8.734  1.00 89.62           N  
ATOM   1570  CA  ALA A 201     -13.211  -1.115   9.938  1.00 89.62           C  
ATOM   1571  C   ALA A 201     -14.453  -0.708  10.727  1.00 89.62           C  
ATOM   1572  CB  ALA A 201     -11.969  -0.996  10.812  1.00 89.62           C  
ATOM   1573  O   ALA A 201     -15.211  -1.565  11.188  1.00 89.62           O  
ATOM   1574  N   MET A 202     -14.648   0.503  10.812  1.00 88.75           N  
ATOM   1575  CA  MET A 202     -15.820   1.000  11.531  1.00 88.75           C  
ATOM   1576  C   MET A 202     -17.109   0.574  10.836  1.00 88.75           C  
ATOM   1577  CB  MET A 202     -15.773   2.523  11.648  1.00 88.75           C  
ATOM   1578  O   MET A 202     -18.078   0.194  11.492  1.00 88.75           O  
ATOM   1579  CG  MET A 202     -14.867   3.021  12.773  1.00 88.75           C  
ATOM   1580  SD  MET A 202     -15.039   4.824  13.062  1.00 88.75           S  
ATOM   1581  CE  MET A 202     -15.695   4.816  14.750  1.00 88.75           C  
ATOM   1582  N   GLN A 203     -17.109   0.675   9.539  1.00 87.69           N  
ATOM   1583  CA  GLN A 203     -18.250   0.221   8.750  1.00 87.69           C  
ATOM   1584  C   GLN A 203     -18.516  -1.268   8.969  1.00 87.69           C  
ATOM   1585  CB  GLN A 203     -18.047   0.508   7.266  1.00 87.69           C  
ATOM   1586  O   GLN A 203     -19.672  -1.696   9.055  1.00 87.69           O  
ATOM   1587  CG  GLN A 203     -19.266   0.246   6.406  1.00 87.69           C  
ATOM   1588  CD  GLN A 203     -20.422   1.166   6.738  1.00 87.69           C  
ATOM   1589  NE2 GLN A 203     -21.641   0.612   6.766  1.00 87.69           N  
ATOM   1590  OE1 GLN A 203     -20.234   2.363   6.973  1.00 87.69           O  
ATOM   1591  N   LEU A 204     -17.531  -1.982   9.031  1.00 89.88           N  
ATOM   1592  CA  LEU A 204     -17.656  -3.426   9.203  1.00 89.88           C  
ATOM   1593  C   LEU A 204     -18.219  -3.766  10.586  1.00 89.88           C  
ATOM   1594  CB  LEU A 204     -16.297  -4.105   9.008  1.00 89.88           C  
ATOM   1595  O   LEU A 204     -19.016  -4.691  10.727  1.00 89.88           O  
ATOM   1596  CG  LEU A 204     -15.758  -4.137   7.578  1.00 89.88           C  
ATOM   1597  CD1 LEU A 204     -14.336  -4.688   7.559  1.00 89.88           C  
ATOM   1598  CD2 LEU A 204     -16.672  -4.965   6.680  1.00 89.88           C  
ATOM   1599  N   ILE A 205     -17.750  -3.072  11.516  1.00 88.56           N  
ATOM   1600  CA  ILE A 205     -18.234  -3.281  12.875  1.00 88.56           C  
ATOM   1601  C   ILE A 205     -19.688  -2.871  12.984  1.00 88.56           C  
ATOM   1602  CB  ILE A 205     -17.375  -2.496  13.898  1.00 88.56           C  
ATOM   1603  O   ILE A 205     -20.484  -3.523  13.680  1.00 88.56           O  
ATOM   1604  CG1 ILE A 205     -15.930  -3.016  13.898  1.00 88.56           C  
ATOM   1605  CG2 ILE A 205     -18.000  -2.582  15.297  1.00 88.56           C  
ATOM   1606  CD1 ILE A 205     -14.953  -2.125  14.656  1.00 88.56           C  
ATOM   1607  N   LYS A 206     -20.094  -1.812  12.359  1.00 80.50           N  
ATOM   1608  CA  LYS A 206     -21.469  -1.328  12.398  1.00 80.50           C  
ATOM   1609  C   LYS A 206     -22.406  -2.258  11.633  1.00 80.50           C  
ATOM   1610  CB  LYS A 206     -21.562   0.090  11.836  1.00 80.50           C  
ATOM   1611  O   LYS A 206     -23.578  -2.396  11.977  1.00 80.50           O  
ATOM   1612  CG  LYS A 206     -20.984   1.159  12.750  1.00 80.50           C  
ATOM   1613  CD  LYS A 206     -21.109   2.547  12.141  1.00 80.50           C  
ATOM   1614  CE  LYS A 206     -20.453   3.605  13.008  1.00 80.50           C  
ATOM   1615  NZ  LYS A 206     -20.469   4.953  12.359  1.00 80.50           N  
ATOM   1616  N   ASP A 207     -22.000  -2.920  10.656  1.00 72.25           N  
ATOM   1617  CA  ASP A 207     -22.781  -3.787   9.781  1.00 72.25           C  
ATOM   1618  C   ASP A 207     -22.922  -5.188  10.375  1.00 72.25           C  
ATOM   1619  CB  ASP A 207     -22.156  -3.867   8.391  1.00 72.25           C  
ATOM   1620  O   ASP A 207     -23.594  -6.047   9.805  1.00 72.25           O  
ATOM   1621  CG  ASP A 207     -22.328  -2.588   7.590  1.00 72.25           C  
ATOM   1622  OD1 ASP A 207     -23.188  -1.758   7.941  1.00 72.25           O  
ATOM   1623  OD2 ASP A 207     -21.594  -2.410   6.598  1.00 72.25           O  
ATOM   1624  N   LEU A 208     -22.312  -5.445  11.500  1.00 67.19           N  
ATOM   1625  CA  LEU A 208     -22.484  -6.723  12.180  1.00 67.19           C  
ATOM   1626  C   LEU A 208     -23.766  -6.719  13.023  1.00 67.19           C  
ATOM   1627  CB  LEU A 208     -21.281  -7.031  13.070  1.00 67.19           C  
ATOM   1628  O   LEU A 208     -24.062  -5.730  13.695  1.00 67.19           O  
ATOM   1629  CG  LEU A 208     -20.078  -7.680  12.383  1.00 67.19           C  
ATOM   1630  CD1 LEU A 208     -18.875  -6.746  12.422  1.00 67.19           C  
ATOM   1631  CD2 LEU A 208     -19.750  -9.016  13.031  1.00 67.19           C  
ATOM   1632  N   PRO A 209     -24.969  -7.477  12.625  1.00 55.88           N  
ATOM   1633  CA  PRO A 209     -26.219  -7.559  13.367  1.00 55.88           C  
ATOM   1634  C   PRO A 209     -26.000  -7.699  14.875  1.00 55.88           C  
ATOM   1635  CB  PRO A 209     -26.891  -8.812  12.797  1.00 55.88           C  
ATOM   1636  O   PRO A 209     -25.000  -8.273  15.305  1.00 55.88           O  
ATOM   1637  CG  PRO A 209     -25.797  -9.531  12.070  1.00 55.88           C  
ATOM   1638  CD  PRO A 209     -24.656  -8.586  11.875  1.00 55.88           C  
TER    1639      PRO A 209                                                      
ENDMDL                                                                          
END                                                                             
