# Supplementary material for: Phosphorylation tunes strain-specific protein condensation during rotavirus replication organelle assembly
Source: EMBO J. 2026 May 26;45(13):4733–65. doi: 10.1038/s44318-026-00814-z (PMC13324165; doi:10.1038/s44318-026-00814-z)
Supplement: Supplementary file 11 — Source data Fig. 9 [file 44318_2026_814_MOESM11_ESM.zip › Figure_7/Figure 7A/SClow HP/SClowHP_9a3a3_unrelaxed_rank_004_alphafold2_ptm_model_4_seed_000.pdb]

MODEL     1                                                                     
ATOM      1  N   MET A   1      48.469  11.977 -26.969  1.00 42.09           N  
ATOM      2  CA  MET A   1      47.438  11.109 -27.578  1.00 42.09           C  
ATOM      3  C   MET A   1      46.750  10.266 -26.516  1.00 42.09           C  
ATOM      4  CB  MET A   1      48.094  10.195 -28.625  1.00 42.09           C  
ATOM      5  O   MET A   1      47.406   9.508 -25.797  1.00 42.09           O  
ATOM      6  CG  MET A   1      48.094  10.789 -30.031  1.00 42.09           C  
ATOM      7  SD  MET A   1      48.906   9.680 -31.250  1.00 42.09           S  
ATOM      8  CE  MET A   1      47.438   9.062 -32.125  1.00 42.09           C  
ATOM      9  N   TRP A   2      46.094  10.938 -25.547  1.00 37.00           N  
ATOM     10  CA  TRP A   2      45.312  10.539 -24.406  1.00 37.00           C  
ATOM     11  C   TRP A   2      44.031   9.828 -24.844  1.00 37.00           C  
ATOM     12  CB  TRP A   2      44.938  11.766 -23.562  1.00 37.00           C  
ATOM     13  O   TRP A   2      43.250  10.359 -25.641  1.00 37.00           O  
ATOM     14  CG  TRP A   2      46.125  12.461 -22.953  1.00 37.00           C  
ATOM     15  CD1 TRP A   2      47.219  12.945 -23.625  1.00 37.00           C  
ATOM     16  CD2 TRP A   2      46.344  12.742 -21.562  1.00 37.00           C  
ATOM     17  CE2 TRP A   2      47.594  13.406 -21.469  1.00 37.00           C  
ATOM     18  CE3 TRP A   2      45.594  12.500 -20.406  1.00 37.00           C  
ATOM     19  NE1 TRP A   2      48.094  13.516 -22.719  1.00 37.00           N  
ATOM     20  CH2 TRP A   2      47.344  13.578 -19.109  1.00 37.00           C  
ATOM     21  CZ2 TRP A   2      48.094  13.828 -20.234  1.00 37.00           C  
ATOM     22  CZ3 TRP A   2      46.125  12.922 -19.188  1.00 37.00           C  
ATOM     23  N   SER A   3      44.031   8.555 -24.953  1.00 39.25           N  
ATOM     24  CA  SER A   3      42.844   7.719 -25.109  1.00 39.25           C  
ATOM     25  C   SER A   3      42.562   6.910 -23.844  1.00 39.25           C  
ATOM     26  CB  SER A   3      43.000   6.777 -26.297  1.00 39.25           C  
ATOM     27  O   SER A   3      43.406   6.141 -23.391  1.00 39.25           O  
ATOM     28  OG  SER A   3      42.938   7.492 -27.531  1.00 39.25           O  
ATOM     29  N   HIS A   4      41.938   7.453 -22.797  1.00 44.53           N  
ATOM     30  CA  HIS A   4      41.312   6.812 -21.656  1.00 44.53           C  
ATOM     31  C   HIS A   4      40.062   6.039 -22.078  1.00 44.53           C  
ATOM     32  CB  HIS A   4      40.938   7.852 -20.594  1.00 44.53           C  
ATOM     33  O   HIS A   4      39.156   6.598 -22.703  1.00 44.53           O  
ATOM     34  CG  HIS A   4      42.031   8.078 -19.578  1.00 44.53           C  
ATOM     35  CD2 HIS A   4      42.531   9.219 -19.047  1.00 44.53           C  
ATOM     36  ND1 HIS A   4      42.750   7.043 -19.016  1.00 44.53           N  
ATOM     37  CE1 HIS A   4      43.625   7.539 -18.172  1.00 44.53           C  
ATOM     38  NE2 HIS A   4      43.500   8.859 -18.172  1.00 44.53           N  
ATOM     39  N   PRO A   5      40.094   4.762 -22.203  1.00 49.88           N  
ATOM     40  CA  PRO A   5      38.969   3.859 -22.453  1.00 49.88           C  
ATOM     41  C   PRO A   5      37.938   3.891 -21.344  1.00 49.88           C  
ATOM     42  CB  PRO A   5      39.625   2.484 -22.547  1.00 49.88           C  
ATOM     43  O   PRO A   5      38.281   3.928 -20.156  1.00 49.88           O  
ATOM     44  CG  PRO A   5      41.000   2.678 -21.953  1.00 49.88           C  
ATOM     45  CD  PRO A   5      41.250   4.148 -21.766  1.00 49.88           C  
ATOM     46  N   GLN A   6      36.875   4.750 -21.375  1.00 50.16           N  
ATOM     47  CA  GLN A   6      35.500   4.785 -20.891  1.00 50.16           C  
ATOM     48  C   GLN A   6      34.969   3.377 -20.688  1.00 50.16           C  
ATOM     49  CB  GLN A   6      34.625   5.574 -21.844  1.00 50.16           C  
ATOM     50  O   GLN A   6      35.062   2.541 -21.594  1.00 50.16           O  
ATOM     51  CG  GLN A   6      34.938   7.059 -21.922  1.00 50.16           C  
ATOM     52  CD  GLN A   6      33.812   7.938 -21.469  1.00 50.16           C  
ATOM     53  NE2 GLN A   6      34.094   9.203 -21.203  1.00 50.16           N  
ATOM     54  OE1 GLN A   6      32.656   7.484 -21.359  1.00 50.16           O  
ATOM     55  N   PHE A   7      35.219   2.768 -19.594  1.00 48.28           N  
ATOM     56  CA  PHE A   7      34.594   1.837 -18.656  1.00 48.28           C  
ATOM     57  C   PHE A   7      33.062   1.829 -18.828  1.00 48.28           C  
ATOM     58  CB  PHE A   7      34.969   2.197 -17.219  1.00 48.28           C  
ATOM     59  O   PHE A   7      32.406   2.848 -18.609  1.00 48.28           O  
ATOM     60  CG  PHE A   7      35.188   1.002 -16.328  1.00 48.28           C  
ATOM     61  CD1 PHE A   7      34.188   0.542 -15.484  1.00 48.28           C  
ATOM     62  CD2 PHE A   7      36.406   0.338 -16.344  1.00 48.28           C  
ATOM     63  CE1 PHE A   7      34.406  -0.563 -14.664  1.00 48.28           C  
ATOM     64  CE2 PHE A   7      36.625  -0.769 -15.531  1.00 48.28           C  
ATOM     65  CZ  PHE A   7      35.625  -1.217 -14.688  1.00 48.28           C  
ATOM     66  N   GLU A   8      32.531   1.257 -19.812  1.00 50.25           N  
ATOM     67  CA  GLU A   8      31.094   0.965 -19.938  1.00 50.25           C  
ATOM     68  C   GLU A   8      30.734  -0.322 -19.203  1.00 50.25           C  
ATOM     69  CB  GLU A   8      30.688   0.862 -21.406  1.00 50.25           C  
ATOM     70  O   GLU A   8      31.266  -1.390 -19.500  1.00 50.25           O  
ATOM     71  CG  GLU A   8      30.672   2.197 -22.141  1.00 50.25           C  
ATOM     72  CD  GLU A   8      29.781   2.197 -23.359  1.00 50.25           C  
ATOM     73  OE1 GLU A   8      29.578   3.277 -23.969  1.00 50.25           O  
ATOM     74  OE2 GLU A   8      29.297   1.110 -23.734  1.00 50.25           O  
ATOM     75  N   LYS A   9      30.703  -0.405 -17.922  1.00 49.16           N  
ATOM     76  CA  LYS A   9      30.172  -1.508 -17.125  1.00 49.16           C  
ATOM     77  C   LYS A   9      28.672  -1.692 -17.375  1.00 49.16           C  
ATOM     78  CB  LYS A   9      30.422  -1.270 -15.633  1.00 49.16           C  
ATOM     79  O   LYS A   9      27.906  -0.741 -17.281  1.00 49.16           O  
ATOM     80  CG  LYS A   9      31.812  -1.671 -15.164  1.00 49.16           C  
ATOM     81  CD  LYS A   9      32.000  -1.380 -13.680  1.00 49.16           C  
ATOM     82  CE  LYS A   9      33.438  -1.628 -13.250  1.00 49.16           C  
ATOM     83  NZ  LYS A   9      33.688  -1.143 -11.859  1.00 49.16           N  
ATOM     84  N   SER A  10      28.250  -2.279 -18.453  1.00 55.75           N  
ATOM     85  CA  SER A  10      26.922  -2.822 -18.734  1.00 55.75           C  
ATOM     86  C   SER A  10      26.453  -3.758 -17.625  1.00 55.75           C  
ATOM     87  CB  SER A  10      26.922  -3.564 -20.078  1.00 55.75           C  
ATOM     88  O   SER A  10      27.234  -4.574 -17.125  1.00 55.75           O  
ATOM     89  OG  SER A  10      28.156  -3.375 -20.750  1.00 55.75           O  
ATOM     90  N   LEU A  11      25.625  -3.359 -16.766  1.00 57.38           N  
ATOM     91  CA  LEU A  11      24.859  -4.109 -15.773  1.00 57.38           C  
ATOM     92  C   LEU A  11      23.750  -4.914 -16.438  1.00 57.38           C  
ATOM     93  CB  LEU A  11      24.266  -3.164 -14.727  1.00 57.38           C  
ATOM     94  O   LEU A  11      22.938  -4.367 -17.188  1.00 57.38           O  
ATOM     95  CG  LEU A  11      25.172  -2.816 -13.539  1.00 57.38           C  
ATOM     96  CD1 LEU A  11      24.891  -1.397 -13.055  1.00 57.38           C  
ATOM     97  CD2 LEU A  11      24.984  -3.820 -12.406  1.00 57.38           C  
ATOM     98  N   SER A  12      23.969  -6.055 -17.031  1.00 59.22           N  
ATOM     99  CA  SER A  12      22.984  -6.992 -17.547  1.00 59.22           C  
ATOM    100  C   SER A  12      22.391  -7.848 -16.422  1.00 59.22           C  
ATOM    101  CB  SER A  12      23.594  -7.887 -18.609  1.00 59.22           C  
ATOM    102  O   SER A  12      23.109  -8.219 -15.484  1.00 59.22           O  
ATOM    103  OG  SER A  12      24.766  -8.523 -18.125  1.00 59.22           O  
ATOM    104  N   ILE A  13      21.172  -7.656 -16.078  1.00 65.50           N  
ATOM    105  CA  ILE A  13      20.328  -8.422 -15.156  1.00 65.50           C  
ATOM    106  C   ILE A  13      19.781  -9.656 -15.867  1.00 65.50           C  
ATOM    107  CB  ILE A  13      19.172  -7.562 -14.602  1.00 65.50           C  
ATOM    108  O   ILE A  13      19.312  -9.570 -17.000  1.00 65.50           O  
ATOM    109  CG1 ILE A  13      19.703  -6.246 -14.023  1.00 65.50           C  
ATOM    110  CG2 ILE A  13      18.375  -8.336 -13.547  1.00 65.50           C  
ATOM    111  CD1 ILE A  13      18.656  -5.148 -13.906  1.00 65.50           C  
ATOM    112  N   ASP A  14      20.297 -10.820 -15.562  1.00 65.88           N  
ATOM    113  CA  ASP A  14      19.891 -12.188 -15.867  1.00 65.88           C  
ATOM    114  C   ASP A  14      18.516 -12.500 -15.273  1.00 65.88           C  
ATOM    115  CB  ASP A  14      20.938 -13.180 -15.344  1.00 65.88           C  
ATOM    116  O   ASP A  14      18.359 -12.531 -14.055  1.00 65.88           O  
ATOM    117  CG  ASP A  14      20.703 -14.594 -15.836  1.00 65.88           C  
ATOM    118  OD1 ASP A  14      19.766 -14.820 -16.625  1.00 65.88           O  
ATOM    119  OD2 ASP A  14      21.469 -15.500 -15.430  1.00 65.88           O  
ATOM    120  N   VAL A  15      17.406 -12.422 -16.031  1.00 67.06           N  
ATOM    121  CA  VAL A  15      16.031 -12.664 -15.609  1.00 67.06           C  
ATOM    122  C   VAL A  15      15.680 -14.133 -15.812  1.00 67.06           C  
ATOM    123  CB  VAL A  15      15.031 -11.766 -16.359  1.00 67.06           C  
ATOM    124  O   VAL A  15      14.547 -14.547 -15.555  1.00 67.06           O  
ATOM    125  CG1 VAL A  15      15.125 -10.320 -15.875  1.00 67.06           C  
ATOM    126  CG2 VAL A  15      15.289 -11.836 -17.875  1.00 67.06           C  
ATOM    127  N   THR A  16      16.672 -15.016 -16.156  1.00 67.62           N  
ATOM    128  CA  THR A  16      16.344 -16.438 -16.297  1.00 67.62           C  
ATOM    129  C   THR A  16      16.188 -17.094 -14.922  1.00 67.62           C  
ATOM    130  CB  THR A  16      17.438 -17.172 -17.094  1.00 67.62           C  
ATOM    131  O   THR A  16      15.703 -18.219 -14.828  1.00 67.62           O  
ATOM    132  CG2 THR A  16      17.484 -16.672 -18.531  1.00 67.62           C  
ATOM    133  OG1 THR A  16      18.703 -16.953 -16.484  1.00 67.62           O  
ATOM    134  N   SER A  17      16.375 -16.328 -13.844  1.00 52.06           N  
ATOM    135  CA  SER A  17      16.188 -17.031 -12.578  1.00 52.06           C  
ATOM    136  C   SER A  17      14.984 -16.500 -11.812  1.00 52.06           C  
ATOM    137  CB  SER A  17      17.438 -16.922 -11.711  1.00 52.06           C  
ATOM    138  O   SER A  17      14.766 -16.844 -10.648  1.00 52.06           O  
ATOM    139  OG  SER A  17      17.812 -15.570 -11.531  1.00 52.06           O  
ATOM    140  N   LEU A  18      14.070 -15.766 -12.562  1.00 59.84           N  
ATOM    141  CA  LEU A  18      12.859 -15.383 -11.844  1.00 59.84           C  
ATOM    142  C   LEU A  18      11.805 -16.469 -11.945  1.00 59.84           C  
ATOM    143  CB  LEU A  18      12.305 -14.062 -12.398  1.00 59.84           C  
ATOM    144  O   LEU A  18      11.734 -17.188 -12.945  1.00 59.84           O  
ATOM    145  CG  LEU A  18      13.164 -12.820 -12.172  1.00 59.84           C  
ATOM    146  CD1 LEU A  18      12.648 -11.656 -13.016  1.00 59.84           C  
ATOM    147  CD2 LEU A  18      13.188 -12.445 -10.695  1.00 59.84           C  
ATOM    148  N   PRO A  19      11.289 -17.000 -10.766  1.00 45.72           N  
ATOM    149  CA  PRO A  19      10.188 -17.969 -10.750  1.00 45.72           C  
ATOM    150  C   PRO A  19       9.086 -17.609 -11.758  1.00 45.72           C  
ATOM    151  CB  PRO A  19       9.656 -17.875  -9.320  1.00 45.72           C  
ATOM    152  O   PRO A  19       8.734 -16.438 -11.906  1.00 45.72           O  
ATOM    153  CG  PRO A  19      10.328 -16.672  -8.734  1.00 45.72           C  
ATOM    154  CD  PRO A  19      11.406 -16.234  -9.680  1.00 45.72           C  
ATOM    155  N   SER A  20       9.094 -18.281 -12.875  1.00 44.47           N  
ATOM    156  CA  SER A  20       8.062 -18.375 -13.906  1.00 44.47           C  
ATOM    157  C   SER A  20       6.691 -18.609 -13.289  1.00 44.47           C  
ATOM    158  CB  SER A  20       8.398 -19.484 -14.898  1.00 44.47           C  
ATOM    159  O   SER A  20       6.531 -19.500 -12.445  1.00 44.47           O  
ATOM    160  OG  SER A  20       9.484 -19.125 -15.727  1.00 44.47           O  
ATOM    161  N   ILE A  21       5.922 -17.656 -12.922  1.00 49.25           N  
ATOM    162  CA  ILE A  21       4.516 -17.844 -12.586  1.00 49.25           C  
ATOM    163  C   ILE A  21       3.709 -18.078 -13.859  1.00 49.25           C  
ATOM    164  CB  ILE A  21       3.947 -16.641 -11.812  1.00 49.25           C  
ATOM    165  O   ILE A  21       3.822 -17.328 -14.828  1.00 49.25           O  
ATOM    166  CG1 ILE A  21       5.086 -15.773 -11.250  1.00 49.25           C  
ATOM    167  CG2 ILE A  21       3.014 -17.109 -10.688  1.00 49.25           C  
ATOM    168  CD1 ILE A  21       4.652 -14.391 -10.805  1.00 49.25           C  
ATOM    169  N   SER A  22       3.789 -19.250 -14.461  1.00 42.28           N  
ATOM    170  CA  SER A  22       2.885 -19.750 -15.492  1.00 42.28           C  
ATOM    171  C   SER A  22       1.429 -19.609 -15.055  1.00 42.28           C  
ATOM    172  CB  SER A  22       3.201 -21.203 -15.820  1.00 42.28           C  
ATOM    173  O   SER A  22       1.071 -19.984 -13.938  1.00 42.28           O  
ATOM    174  OG  SER A  22       4.570 -21.359 -16.156  1.00 42.28           O  
ATOM    175  N   SER A  23       0.753 -18.469 -15.328  1.00 41.22           N  
ATOM    176  CA  SER A  23      -0.689 -18.266 -15.383  1.00 41.22           C  
ATOM    177  C   SER A  23      -1.372 -19.359 -16.203  1.00 41.22           C  
ATOM    178  CB  SER A  23      -1.009 -16.891 -15.984  1.00 41.22           C  
ATOM    179  O   SER A  23      -0.902 -19.719 -17.281  1.00 41.22           O  
ATOM    180  OG  SER A  23      -2.244 -16.922 -16.672  1.00 41.22           O  
ATOM    181  N   SER A  24      -1.588 -20.547 -15.680  1.00 39.41           N  
ATOM    182  CA  SER A  24      -2.539 -21.562 -16.109  1.00 39.41           C  
ATOM    183  C   SER A  24      -3.695 -20.938 -16.891  1.00 39.41           C  
ATOM    184  CB  SER A  24      -3.082 -22.328 -14.906  1.00 39.41           C  
ATOM    185  O   SER A  24      -4.250 -19.922 -16.484  1.00 39.41           O  
ATOM    186  OG  SER A  24      -4.062 -21.578 -14.227  1.00 39.41           O  
ATOM    187  N   VAL A  25      -3.484 -20.516 -18.156  1.00 37.41           N  
ATOM    188  CA  VAL A  25      -4.371 -20.484 -19.312  1.00 37.41           C  
ATOM    189  C   VAL A  25      -5.609 -21.328 -19.047  1.00 37.41           C  
ATOM    190  CB  VAL A  25      -3.654 -20.984 -20.594  1.00 37.41           C  
ATOM    191  O   VAL A  25      -5.500 -22.516 -18.734  1.00 37.41           O  
ATOM    192  CG1 VAL A  25      -4.535 -20.766 -21.812  1.00 37.41           C  
ATOM    193  CG2 VAL A  25      -2.312 -20.266 -20.766  1.00 37.41           C  
ATOM    194  N   TYR A  26      -6.531 -20.922 -18.172  1.00 41.34           N  
ATOM    195  CA  TYR A  26      -7.914 -21.375 -18.281  1.00 41.34           C  
ATOM    196  C   TYR A  26      -8.430 -21.234 -19.703  1.00 41.34           C  
ATOM    197  CB  TYR A  26      -8.812 -20.609 -17.312  1.00 41.34           C  
ATOM    198  O   TYR A  26      -8.273 -20.172 -20.328  1.00 41.34           O  
ATOM    199  CG  TYR A  26      -9.336 -21.438 -16.172  1.00 41.34           C  
ATOM    200  CD1 TYR A  26     -10.555 -22.109 -16.281  1.00 41.34           C  
ATOM    201  CD2 TYR A  26      -8.625 -21.547 -14.984  1.00 41.34           C  
ATOM    202  CE1 TYR A  26     -11.039 -22.875 -15.219  1.00 41.34           C  
ATOM    203  CE2 TYR A  26      -9.102 -22.312 -13.922  1.00 41.34           C  
ATOM    204  OH  TYR A  26     -10.789 -23.719 -13.008  1.00 41.34           O  
ATOM    205  CZ  TYR A  26     -10.312 -22.969 -14.055  1.00 41.34           C  
ATOM    206  N   LYS A  27      -8.078 -22.141 -20.609  1.00 32.50           N  
ATOM    207  CA  LYS A  27      -8.766 -22.672 -21.766  1.00 32.50           C  
ATOM    208  C   LYS A  27     -10.281 -22.594 -21.594  1.00 32.50           C  
ATOM    209  CB  LYS A  27      -8.352 -24.125 -22.016  1.00 32.50           C  
ATOM    210  O   LYS A  27     -10.844 -23.234 -20.703  1.00 32.50           O  
ATOM    211  CG  LYS A  27      -6.910 -24.281 -22.484  1.00 32.50           C  
ATOM    212  CD  LYS A  27      -6.781 -24.047 -23.984  1.00 32.50           C  
ATOM    213  CE  LYS A  27      -5.352 -24.250 -24.469  1.00 32.50           C  
ATOM    214  NZ  LYS A  27      -5.199 -23.922 -25.906  1.00 32.50           N  
ATOM    215  N   ASN A  28     -10.898 -21.422 -21.625  1.00 41.59           N  
ATOM    216  CA  ASN A  28     -12.336 -21.516 -21.875  1.00 41.59           C  
ATOM    217  C   ASN A  28     -12.680 -21.141 -23.328  1.00 41.59           C  
ATOM    218  CB  ASN A  28     -13.117 -20.641 -20.906  1.00 41.59           C  
ATOM    219  O   ASN A  28     -12.227 -20.109 -23.828  1.00 41.59           O  
ATOM    220  CG  ASN A  28     -13.117 -21.203 -19.500  1.00 41.59           C  
ATOM    221  ND2 ASN A  28     -13.438 -20.344 -18.516  1.00 41.59           N  
ATOM    222  OD1 ASN A  28     -12.828 -22.375 -19.281  1.00 41.59           O  
ATOM    223  N   GLU A  29     -12.500 -21.984 -24.328  1.00 28.89           N  
ATOM    224  CA  GLU A  29     -13.320 -22.438 -25.438  1.00 28.89           C  
ATOM    225  C   GLU A  29     -14.781 -22.062 -25.250  1.00 28.89           C  
ATOM    226  CB  GLU A  29     -13.188 -23.953 -25.625  1.00 28.89           C  
ATOM    227  O   GLU A  29     -15.344 -22.281 -24.172  1.00 28.89           O  
ATOM    228  CG  GLU A  29     -11.836 -24.375 -26.188  1.00 28.89           C  
ATOM    229  CD  GLU A  29     -11.750 -25.875 -26.469  1.00 28.89           C  
ATOM    230  OE1 GLU A  29     -10.750 -26.328 -27.078  1.00 28.89           O  
ATOM    231  OE2 GLU A  29     -12.695 -26.594 -26.078  1.00 28.89           O  
ATOM    232  N   SER A  30     -15.305 -21.031 -25.906  1.00 30.62           N  
ATOM    233  CA  SER A  30     -16.484 -20.984 -26.766  1.00 30.62           C  
ATOM    234  C   SER A  30     -17.641 -20.266 -26.094  1.00 30.62           C  
ATOM    235  CB  SER A  30     -16.906 -22.391 -27.188  1.00 30.62           C  
ATOM    236  O   SER A  30     -17.906 -20.500 -24.906  1.00 30.62           O  
ATOM    237  OG  SER A  30     -15.875 -23.062 -27.875  1.00 30.62           O  
ATOM    238  N   PHE A  31     -18.125 -19.031 -26.641  1.00 33.72           N  
ATOM    239  CA  PHE A  31     -19.375 -18.703 -27.312  1.00 33.72           C  
ATOM    240  C   PHE A  31     -19.484 -17.188 -27.516  1.00 33.72           C  
ATOM    241  CB  PHE A  31     -20.562 -19.203 -26.484  1.00 33.72           C  
ATOM    242  O   PHE A  31     -19.234 -16.406 -26.609  1.00 33.72           O  
ATOM    243  CG  PHE A  31     -20.688 -20.703 -26.438  1.00 33.72           C  
ATOM    244  CD1 PHE A  31     -21.250 -21.406 -27.500  1.00 33.72           C  
ATOM    245  CD2 PHE A  31     -20.219 -21.406 -25.344  1.00 33.72           C  
ATOM    246  CE1 PHE A  31     -21.359 -22.797 -27.469  1.00 33.72           C  
ATOM    247  CE2 PHE A  31     -20.328 -22.797 -25.297  1.00 33.72           C  
ATOM    248  CZ  PHE A  31     -20.891 -23.484 -26.359  1.00 33.72           C  
ATOM    249  N   SER A  32     -19.203 -16.734 -28.781  1.00 33.00           N  
ATOM    250  CA  SER A  32     -19.922 -15.891 -29.734  1.00 33.00           C  
ATOM    251  C   SER A  32     -21.328 -15.586 -29.234  1.00 33.00           C  
ATOM    252  CB  SER A  32     -19.984 -16.562 -31.109  1.00 33.00           C  
ATOM    253  O   SER A  32     -22.078 -16.500 -28.891  1.00 33.00           O  
ATOM    254  OG  SER A  32     -18.719 -16.516 -31.750  1.00 33.00           O  
ATOM    255  N   THR A  33     -21.562 -14.500 -28.469  1.00 36.50           N  
ATOM    256  CA  THR A  33     -22.859 -13.820 -28.594  1.00 36.50           C  
ATOM    257  C   THR A  33     -22.672 -12.305 -28.594  1.00 36.50           C  
ATOM    258  CB  THR A  33     -23.797 -14.219 -27.438  1.00 36.50           C  
ATOM    259  O   THR A  33     -22.031 -11.750 -27.703  1.00 36.50           O  
ATOM    260  CG2 THR A  33     -24.219 -15.680 -27.547  1.00 36.50           C  
ATOM    261  OG1 THR A  33     -23.125 -14.023 -26.188  1.00 36.50           O  
ATOM    262  N   THR A  34     -22.359 -11.688 -29.734  1.00 36.50           N  
ATOM    263  CA  THR A  34     -22.859 -10.477 -30.375  1.00 36.50           C  
ATOM    264  C   THR A  34     -24.156 -10.000 -29.703  1.00 36.50           C  
ATOM    265  CB  THR A  34     -23.109 -10.695 -31.875  1.00 36.50           C  
ATOM    266  O   THR A  34     -25.078 -10.789 -29.516  1.00 36.50           O  
ATOM    267  CG2 THR A  34     -21.844 -11.172 -32.594  1.00 36.50           C  
ATOM    268  OG1 THR A  34     -24.125 -11.680 -32.062  1.00 36.50           O  
ATOM    269  N   SER A  35     -24.125  -9.117 -28.797  1.00 36.25           N  
ATOM    270  CA  SER A  35     -25.281  -8.242 -28.578  1.00 36.25           C  
ATOM    271  C   SER A  35     -24.891  -6.777 -28.734  1.00 36.25           C  
ATOM    272  CB  SER A  35     -25.875  -8.477 -27.203  1.00 36.25           C  
ATOM    273  O   SER A  35     -23.875  -6.332 -28.203  1.00 36.25           O  
ATOM    274  OG  SER A  35     -25.141  -7.781 -26.203  1.00 36.25           O  
ATOM    275  N   THR A  36     -24.891  -6.270 -29.969  1.00 37.38           N  
ATOM    276  CA  THR A  36     -25.234  -5.004 -30.609  1.00 37.38           C  
ATOM    277  C   THR A  36     -26.250  -4.234 -29.766  1.00 37.38           C  
ATOM    278  CB  THR A  36     -25.797  -5.223 -32.031  1.00 37.38           C  
ATOM    279  O   THR A  36     -27.359  -4.711 -29.531  1.00 37.38           O  
ATOM    280  CG2 THR A  36     -25.969  -3.898 -32.750  1.00 37.38           C  
ATOM    281  OG1 THR A  36     -24.906  -6.059 -32.750  1.00 37.38           O  
ATOM    282  N   ILE A  37     -25.891  -3.547 -28.656  1.00 41.28           N  
ATOM    283  CA  ILE A  37     -26.703  -2.441 -28.156  1.00 41.28           C  
ATOM    284  C   ILE A  37     -25.969  -1.122 -28.359  1.00 41.28           C  
ATOM    285  CB  ILE A  37     -27.047  -2.629 -26.656  1.00 41.28           C  
ATOM    286  O   ILE A  37     -24.766  -1.018 -28.078  1.00 41.28           O  
ATOM    287  CG1 ILE A  37     -25.766  -2.666 -25.812  1.00 41.28           C  
ATOM    288  CG2 ILE A  37     -27.875  -3.898 -26.453  1.00 41.28           C  
ATOM    289  CD1 ILE A  37     -25.781  -1.703 -24.625  1.00 41.28           C  
ATOM    290  N   ASP A  38     -26.016  -0.550 -29.656  1.00 37.03           N  
ATOM    291  CA  ASP A  38     -26.094   0.813 -30.172  1.00 37.03           C  
ATOM    292  C   ASP A  38     -26.125   1.830 -29.031  1.00 37.03           C  
ATOM    293  CB  ASP A  38     -27.312   0.981 -31.062  1.00 37.03           C  
ATOM    294  O   ASP A  38     -27.141   1.968 -28.344  1.00 37.03           O  
ATOM    295  CG  ASP A  38     -27.156   0.335 -32.438  1.00 37.03           C  
ATOM    296  OD1 ASP A  38     -26.031   0.364 -33.000  1.00 37.03           O  
ATOM    297  OD2 ASP A  38     -28.141  -0.205 -32.969  1.00 37.03           O  
ATOM    298  N   GLY A  39     -25.000   1.953 -28.234  1.00 39.47           N  
ATOM    299  CA  GLY A  39     -24.859   3.146 -27.406  1.00 39.47           C  
ATOM    300  C   GLY A  39     -23.562   3.902 -27.703  1.00 39.47           C  
ATOM    301  O   GLY A  39     -22.531   3.297 -28.000  1.00 39.47           O  
ATOM    302  N   LYS A  40     -23.516   4.512 -28.828  1.00 39.12           N  
ATOM    303  CA  LYS A  40     -22.594   5.559 -29.250  1.00 39.12           C  
ATOM    304  C   LYS A  40     -21.422   5.664 -28.281  1.00 39.12           C  
ATOM    305  CB  LYS A  40     -23.312   6.906 -29.344  1.00 39.12           C  
ATOM    306  O   LYS A  40     -21.609   5.914 -27.078  1.00 39.12           O  
ATOM    307  CG  LYS A  40     -24.016   7.137 -30.672  1.00 39.12           C  
ATOM    308  CD  LYS A  40     -25.266   7.977 -30.500  1.00 39.12           C  
ATOM    309  CE  LYS A  40     -25.844   8.414 -31.844  1.00 39.12           C  
ATOM    310  NZ  LYS A  40     -26.844   9.516 -31.688  1.00 39.12           N  
ATOM    311  N   SER A  41     -20.703   4.566 -27.984  1.00 47.06           N  
ATOM    312  CA  SER A  41     -19.406   4.625 -27.312  1.00 47.06           C  
ATOM    313  C   SER A  41     -18.578   5.801 -27.828  1.00 47.06           C  
ATOM    314  CB  SER A  41     -18.625   3.320 -27.531  1.00 47.06           C  
ATOM    315  O   SER A  41     -18.531   6.062 -29.031  1.00 47.06           O  
ATOM    316  OG  SER A  41     -18.328   3.121 -28.891  1.00 47.06           O  
ATOM    317  N   ILE A  42     -19.000   6.926 -27.594  1.00 47.94           N  
ATOM    318  CA  ILE A  42     -17.953   7.938 -27.734  1.00 47.94           C  
ATOM    319  C   ILE A  42     -16.578   7.285 -27.609  1.00 47.94           C  
ATOM    320  CB  ILE A  42     -18.109   9.070 -26.703  1.00 47.94           C  
ATOM    321  O   ILE A  42     -16.312   6.605 -26.609  1.00 47.94           O  
ATOM    322  CG1 ILE A  42     -18.688  10.328 -27.359  1.00 47.94           C  
ATOM    323  CG2 ILE A  42     -16.781   9.367 -26.016  1.00 47.94           C  
ATOM    324  CD1 ILE A  42     -19.516  11.195 -26.422  1.00 47.94           C  
ATOM    325  N   GLY A  43     -16.375   6.242 -28.422  1.00 40.97           N  
ATOM    326  CA  GLY A  43     -15.156   5.656 -28.969  1.00 40.97           C  
ATOM    327  C   GLY A  43     -13.914   6.492 -28.703  1.00 40.97           C  
ATOM    328  O   GLY A  43     -13.766   7.582 -29.266  1.00 40.97           O  
ATOM    329  N   ARG A  44     -13.648   6.738 -27.438  1.00 50.88           N  
ATOM    330  CA  ARG A  44     -12.242   7.102 -27.312  1.00 50.88           C  
ATOM    331  C   ARG A  44     -11.336   5.973 -27.797  1.00 50.88           C  
ATOM    332  CB  ARG A  44     -11.906   7.461 -25.859  1.00 50.88           C  
ATOM    333  O   ARG A  44     -11.578   4.805 -27.484  1.00 50.88           O  
ATOM    334  CG  ARG A  44     -10.898   8.594 -25.719  1.00 50.88           C  
ATOM    335  CD  ARG A  44     -10.578   8.891 -24.266  1.00 50.88           C  
ATOM    336  NE  ARG A  44      -9.336   9.648 -24.141  1.00 50.88           N  
ATOM    337  NH1 ARG A  44     -10.070  10.914 -22.344  1.00 50.88           N  
ATOM    338  NH2 ARG A  44      -7.957  11.219 -23.188  1.00 50.88           N  
ATOM    339  CZ  ARG A  44      -9.125  10.594 -23.219  1.00 50.88           C  
ATOM    340  N   ASP A  45     -11.086   5.871 -29.094  1.00 54.50           N  
ATOM    341  CA  ASP A  45     -10.109   4.988 -29.734  1.00 54.50           C  
ATOM    342  C   ASP A  45      -9.070   4.504 -28.719  1.00 54.50           C  
ATOM    343  CB  ASP A  45      -9.414   5.703 -30.891  1.00 54.50           C  
ATOM    344  O   ASP A  45      -8.289   5.301 -28.203  1.00 54.50           O  
ATOM    345  CG  ASP A  45     -10.359   6.023 -32.031  1.00 54.50           C  
ATOM    346  OD1 ASP A  45     -11.320   5.258 -32.281  1.00 54.50           O  
ATOM    347  OD2 ASP A  45     -10.141   7.055 -32.719  1.00 54.50           O  
ATOM    348  N   GLU A  46      -9.383   3.715 -27.672  1.00 55.81           N  
ATOM    349  CA  GLU A  46      -8.297   3.168 -26.875  1.00 55.81           C  
ATOM    350  C   GLU A  46      -7.391   2.268 -27.703  1.00 55.81           C  
ATOM    351  CB  GLU A  46      -8.852   2.393 -25.672  1.00 55.81           C  
ATOM    352  O   GLU A  46      -7.871   1.355 -28.391  1.00 55.81           O  
ATOM    353  CG  GLU A  46     -10.281   2.754 -25.312  1.00 55.81           C  
ATOM    354  CD  GLU A  46     -10.383   3.789 -24.203  1.00 55.81           C  
ATOM    355  OE1 GLU A  46     -11.500   4.281 -23.938  1.00 55.81           O  
ATOM    356  OE2 GLU A  46      -9.336   4.113 -23.609  1.00 55.81           O  
ATOM    357  N   GLN A  47      -6.512   2.822 -28.453  1.00 61.53           N  
ATOM    358  CA  GLN A  47      -5.496   2.053 -29.172  1.00 61.53           C  
ATOM    359  C   GLN A  47      -4.922   0.949 -28.281  1.00 61.53           C  
ATOM    360  CB  GLN A  47      -4.371   2.971 -29.656  1.00 61.53           C  
ATOM    361  O   GLN A  47      -4.402   1.222 -27.203  1.00 61.53           O  
ATOM    362  CG  GLN A  47      -3.537   2.373 -30.781  1.00 61.53           C  
ATOM    363  CD  GLN A  47      -2.510   3.346 -31.328  1.00 61.53           C  
ATOM    364  NE2 GLN A  47      -1.976   3.045 -32.500  1.00 61.53           N  
ATOM    365  OE1 GLN A  47      -2.197   4.359 -30.703  1.00 61.53           O  
ATOM    366  N   TYR A  48      -5.617  -0.095 -28.016  1.00 56.84           N  
ATOM    367  CA  TYR A  48      -5.086  -1.310 -27.406  1.00 56.84           C  
ATOM    368  C   TYR A  48      -3.650  -1.561 -27.859  1.00 56.84           C  
ATOM    369  CB  TYR A  48      -5.961  -2.516 -27.766  1.00 56.84           C  
ATOM    370  O   TYR A  48      -3.354  -1.521 -29.047  1.00 56.84           O  
ATOM    371  CG  TYR A  48      -5.832  -3.664 -26.781  1.00 56.84           C  
ATOM    372  CD1 TYR A  48      -5.035  -4.766 -27.078  1.00 56.84           C  
ATOM    373  CD2 TYR A  48      -6.508  -3.648 -25.578  1.00 56.84           C  
ATOM    374  CE1 TYR A  48      -4.914  -5.828 -26.188  1.00 56.84           C  
ATOM    375  CE2 TYR A  48      -6.395  -4.703 -24.672  1.00 56.84           C  
ATOM    376  OH  TYR A  48      -5.480  -6.836 -24.109  1.00 56.84           O  
ATOM    377  CZ  TYR A  48      -5.598  -5.785 -24.984  1.00 56.84           C  
ATOM    378  N   ILE A  49      -2.662  -1.173 -27.031  1.00 60.53           N  
ATOM    379  CA  ILE A  49      -1.241  -1.400 -27.266  1.00 60.53           C  
ATOM    380  C   ILE A  49      -0.947  -2.898 -27.250  1.00 60.53           C  
ATOM    381  CB  ILE A  49      -0.369  -0.663 -26.234  1.00 60.53           C  
ATOM    382  O   ILE A  49      -1.503  -3.631 -26.422  1.00 60.53           O  
ATOM    383  CG1 ILE A  49      -0.583   0.852 -26.328  1.00 60.53           C  
ATOM    384  CG2 ILE A  49       1.109  -1.020 -26.422  1.00 60.53           C  
ATOM    385  CD1 ILE A  49      -1.320   1.454 -25.141  1.00 60.53           C  
ATOM    386  N   ASP A  50      -0.496  -3.391 -28.391  1.00 61.00           N  
ATOM    387  CA  ASP A  50       0.068  -4.707 -28.672  1.00 61.00           C  
ATOM    388  C   ASP A  50       0.914  -5.207 -27.500  1.00 61.00           C  
ATOM    389  CB  ASP A  50       0.909  -4.664 -29.953  1.00 61.00           C  
ATOM    390  O   ASP A  50       1.562  -4.414 -26.812  1.00 61.00           O  
ATOM    391  CG  ASP A  50       0.068  -4.637 -31.219  1.00 61.00           C  
ATOM    392  OD1 ASP A  50      -1.051  -5.195 -31.219  1.00 61.00           O  
ATOM    393  OD2 ASP A  50       0.528  -4.055 -32.219  1.00 61.00           O  
ATOM    394  N   PRO A  51       0.616  -6.500 -27.016  1.00 69.25           N  
ATOM    395  CA  PRO A  51       1.310  -7.145 -25.891  1.00 69.25           C  
ATOM    396  C   PRO A  51       2.828  -7.102 -26.047  1.00 69.25           C  
ATOM    397  CB  PRO A  51       0.795  -8.586 -25.938  1.00 69.25           C  
ATOM    398  O   PRO A  51       3.547  -7.688 -25.219  1.00 69.25           O  
ATOM    399  CG  PRO A  51       0.200  -8.734 -27.312  1.00 69.25           C  
ATOM    400  CD  PRO A  51      -0.018  -7.359 -27.875  1.00 69.25           C  
ATOM    401  N   ASP A  52       3.355  -6.402 -27.000  1.00 77.94           N  
ATOM    402  CA  ASP A  52       4.805  -6.312 -27.141  1.00 77.94           C  
ATOM    403  C   ASP A  52       5.395  -5.324 -26.141  1.00 77.94           C  
ATOM    404  CB  ASP A  52       5.180  -5.898 -28.562  1.00 77.94           C  
ATOM    405  O   ASP A  52       4.926  -4.191 -26.031  1.00 77.94           O  
ATOM    406  CG  ASP A  52       6.668  -6.004 -28.844  1.00 77.94           C  
ATOM    407  OD1 ASP A  52       7.383  -6.695 -28.078  1.00 77.94           O  
ATOM    408  OD2 ASP A  52       7.137  -5.383 -29.828  1.00 77.94           O  
ATOM    409  N   ALA A  53       6.203  -5.844 -25.156  1.00 76.00           N  
ATOM    410  CA  ALA A  53       6.801  -5.141 -24.031  1.00 76.00           C  
ATOM    411  C   ALA A  53       7.543  -3.889 -24.484  1.00 76.00           C  
ATOM    412  CB  ALA A  53       7.746  -6.062 -23.266  1.00 76.00           C  
ATOM    413  O   ALA A  53       7.484  -2.848 -23.828  1.00 76.00           O  
ATOM    414  N   GLU A  54       8.125  -3.988 -25.703  1.00 80.12           N  
ATOM    415  CA  GLU A  54       8.906  -2.848 -26.172  1.00 80.12           C  
ATOM    416  C   GLU A  54       8.000  -1.690 -26.594  1.00 80.12           C  
ATOM    417  CB  GLU A  54       9.805  -3.258 -27.344  1.00 80.12           C  
ATOM    418  O   GLU A  54       8.297  -0.530 -26.297  1.00 80.12           O  
ATOM    419  CG  GLU A  54      10.898  -2.252 -27.672  1.00 80.12           C  
ATOM    420  CD  GLU A  54      11.867  -2.736 -28.734  1.00 80.12           C  
ATOM    421  OE1 GLU A  54      12.789  -1.975 -29.109  1.00 80.12           O  
ATOM    422  OE2 GLU A  54      11.703  -3.887 -29.188  1.00 80.12           O  
ATOM    423  N   ALA A  55       6.934  -2.010 -27.188  1.00 77.62           N  
ATOM    424  CA  ALA A  55       5.953  -1.021 -27.641  1.00 77.62           C  
ATOM    425  C   ALA A  55       5.246  -0.375 -26.453  1.00 77.62           C  
ATOM    426  CB  ALA A  55       4.938  -1.667 -28.578  1.00 77.62           C  
ATOM    427  O   ALA A  55       4.984   0.830 -26.453  1.00 77.62           O  
ATOM    428  N   PHE A  56       5.059  -1.113 -25.484  1.00 77.12           N  
ATOM    429  CA  PHE A  56       4.414  -0.615 -24.266  1.00 77.12           C  
ATOM    430  C   PHE A  56       5.324   0.360 -23.531  1.00 77.12           C  
ATOM    431  CB  PHE A  56       4.031  -1.775 -23.344  1.00 77.12           C  
ATOM    432  O   PHE A  56       4.883   1.427 -23.109  1.00 77.12           O  
ATOM    433  CG  PHE A  56       3.465  -1.337 -22.031  1.00 77.12           C  
ATOM    434  CD1 PHE A  56       4.262  -1.309 -20.891  1.00 77.12           C  
ATOM    435  CD2 PHE A  56       2.135  -0.952 -21.922  1.00 77.12           C  
ATOM    436  CE1 PHE A  56       3.740  -0.903 -19.656  1.00 77.12           C  
ATOM    437  CE2 PHE A  56       1.606  -0.546 -20.703  1.00 77.12           C  
ATOM    438  CZ  PHE A  56       2.410  -0.523 -19.562  1.00 77.12           C  
ATOM    439  N   ASN A  57       6.523  -0.052 -23.516  1.00 79.94           N  
ATOM    440  CA  ASN A  57       7.484   0.809 -22.828  1.00 79.94           C  
ATOM    441  C   ASN A  57       7.648   2.146 -23.547  1.00 79.94           C  
ATOM    442  CB  ASN A  57       8.836   0.108 -22.703  1.00 79.94           C  
ATOM    443  O   ASN A  57       7.691   3.197 -22.906  1.00 79.94           O  
ATOM    444  CG  ASN A  57       8.852  -0.930 -21.594  1.00 79.94           C  
ATOM    445  ND2 ASN A  57       9.688  -1.954 -21.750  1.00 79.94           N  
ATOM    446  OD1 ASN A  57       8.125  -0.814 -20.609  1.00 79.94           O  
ATOM    447  N   LYS A  58       7.676   2.104 -24.797  1.00 82.50           N  
ATOM    448  CA  LYS A  58       7.781   3.312 -25.609  1.00 82.50           C  
ATOM    449  C   LYS A  58       6.555   4.203 -25.438  1.00 82.50           C  
ATOM    450  CB  LYS A  58       7.965   2.957 -27.094  1.00 82.50           C  
ATOM    451  O   LYS A  58       6.676   5.426 -25.344  1.00 82.50           O  
ATOM    452  CG  LYS A  58       8.500   4.098 -27.938  1.00 82.50           C  
ATOM    453  CD  LYS A  58       8.859   3.629 -29.344  1.00 82.50           C  
ATOM    454  CE  LYS A  58       9.320   4.785 -30.219  1.00 82.50           C  
ATOM    455  NZ  LYS A  58       9.680   4.332 -31.594  1.00 82.50           N  
ATOM    456  N   TYR A  59       5.402   3.580 -25.359  1.00 81.56           N  
ATOM    457  CA  TYR A  59       4.148   4.297 -25.156  1.00 81.56           C  
ATOM    458  C   TYR A  59       4.125   4.984 -23.797  1.00 81.56           C  
ATOM    459  CB  TYR A  59       2.955   3.342 -25.281  1.00 81.56           C  
ATOM    460  O   TYR A  59       3.750   6.156 -23.703  1.00 81.56           O  
ATOM    461  CG  TYR A  59       1.632   3.975 -24.922  1.00 81.56           C  
ATOM    462  CD1 TYR A  59       1.036   3.738 -23.688  1.00 81.56           C  
ATOM    463  CD2 TYR A  59       0.974   4.809 -25.828  1.00 81.56           C  
ATOM    464  CE1 TYR A  59      -0.185   4.316 -23.359  1.00 81.56           C  
ATOM    465  CE2 TYR A  59      -0.247   5.391 -25.500  1.00 81.56           C  
ATOM    466  OH  TYR A  59      -2.025   5.715 -23.953  1.00 81.56           O  
ATOM    467  CZ  TYR A  59      -0.817   5.141 -24.266  1.00 81.56           C  
ATOM    468  N   MET A  60       4.582   4.258 -22.828  1.00 79.31           N  
ATOM    469  CA  MET A  60       4.531   4.805 -21.469  1.00 79.31           C  
ATOM    470  C   MET A  60       5.520   5.957 -21.312  1.00 79.31           C  
ATOM    471  CB  MET A  60       4.832   3.715 -20.438  1.00 79.31           C  
ATOM    472  O   MET A  60       5.227   6.941 -20.625  1.00 79.31           O  
ATOM    473  CG  MET A  60       3.723   2.686 -20.297  1.00 79.31           C  
ATOM    474  SD  MET A  60       2.135   3.434 -19.766  1.00 79.31           S  
ATOM    475  CE  MET A  60       2.586   3.984 -18.094  1.00 79.31           C  
ATOM    476  N   LEU A  61       6.629   5.906 -22.031  1.00 78.94           N  
ATOM    477  CA  LEU A  61       7.648   6.941 -21.922  1.00 78.94           C  
ATOM    478  C   LEU A  61       7.305   8.148 -22.781  1.00 78.94           C  
ATOM    479  CB  LEU A  61       9.023   6.387 -22.328  1.00 78.94           C  
ATOM    480  O   LEU A  61       7.801   9.250 -22.547  1.00 78.94           O  
ATOM    481  CG  LEU A  61       9.633   5.352 -21.375  1.00 78.94           C  
ATOM    482  CD1 LEU A  61      10.906   4.770 -21.984  1.00 78.94           C  
ATOM    483  CD2 LEU A  61       9.922   5.969 -20.016  1.00 78.94           C  
ATOM    484  N   SER A  62       6.453   7.930 -23.797  1.00 80.56           N  
ATOM    485  CA  SER A  62       6.047   9.031 -24.672  1.00 80.56           C  
ATOM    486  C   SER A  62       4.902   9.828 -24.047  1.00 80.56           C  
ATOM    487  CB  SER A  62       5.633   8.516 -26.047  1.00 80.56           C  
ATOM    488  O   SER A  62       4.602  10.938 -24.484  1.00 80.56           O  
ATOM    489  OG  SER A  62       4.441   7.750 -25.953  1.00 80.56           O  
ATOM    490  N   LYS A  63       4.258   9.344 -22.984  1.00 75.69           N  
ATOM    491  CA  LYS A  63       3.160  10.062 -22.344  1.00 75.69           C  
ATOM    492  C   LYS A  63       3.680  11.203 -21.469  1.00 75.69           C  
ATOM    493  CB  LYS A  63       2.316   9.102 -21.500  1.00 75.69           C  
ATOM    494  O   LYS A  63       4.754  11.094 -20.875  1.00 75.69           O  
ATOM    495  CG  LYS A  63       1.464   8.141 -22.312  1.00 75.69           C  
ATOM    496  CD  LYS A  63       0.308   8.867 -23.000  1.00 75.69           C  
ATOM    497  CE  LYS A  63      -0.599   7.895 -23.734  1.00 75.69           C  
ATOM    498  NZ  LYS A  63      -1.659   8.609 -24.516  1.00 75.69           N  
ATOM    499  N   SER A  64       3.102  12.312 -21.703  1.00 69.00           N  
ATOM    500  CA  SER A  64       3.404  13.547 -21.000  1.00 69.00           C  
ATOM    501  C   SER A  64       2.930  13.492 -19.547  1.00 69.00           C  
ATOM    502  CB  SER A  64       2.758  14.742 -21.703  1.00 69.00           C  
ATOM    503  O   SER A  64       1.829  13.008 -19.266  1.00 69.00           O  
ATOM    504  OG  SER A  64       3.164  15.961 -21.109  1.00 69.00           O  
ATOM    505  N   PRO A  65       3.799  13.648 -18.547  1.00 66.50           N  
ATOM    506  CA  PRO A  65       3.455  13.641 -17.109  1.00 66.50           C  
ATOM    507  C   PRO A  65       2.309  14.586 -16.781  1.00 66.50           C  
ATOM    508  CB  PRO A  65       4.754  14.086 -16.438  1.00 66.50           C  
ATOM    509  O   PRO A  65       1.705  14.477 -15.711  1.00 66.50           O  
ATOM    510  CG  PRO A  65       5.570  14.688 -17.531  1.00 66.50           C  
ATOM    511  CD  PRO A  65       5.035  14.203 -18.844  1.00 66.50           C  
ATOM    512  N   GLU A  66       2.020  15.492 -17.719  1.00 67.69           N  
ATOM    513  CA  GLU A  66       0.980  16.469 -17.422  1.00 67.69           C  
ATOM    514  C   GLU A  66      -0.412  15.875 -17.594  1.00 67.69           C  
ATOM    515  CB  GLU A  66       1.132  17.703 -18.328  1.00 67.69           C  
ATOM    516  O   GLU A  66      -1.415  16.531 -17.297  1.00 67.69           O  
ATOM    517  CG  GLU A  66       2.328  18.578 -17.984  1.00 67.69           C  
ATOM    518  CD  GLU A  66       3.652  18.000 -18.453  1.00 67.69           C  
ATOM    519  OE1 GLU A  66       4.703  18.312 -17.844  1.00 67.69           O  
ATOM    520  OE2 GLU A  66       3.639  17.234 -19.438  1.00 67.69           O  
ATOM    521  N   ASP A  67      -0.433  14.680 -18.016  1.00 63.88           N  
ATOM    522  CA  ASP A  67      -1.703  13.969 -18.094  1.00 63.88           C  
ATOM    523  C   ASP A  67      -1.921  13.086 -16.859  1.00 63.88           C  
ATOM    524  CB  ASP A  67      -1.757  13.117 -19.359  1.00 63.88           C  
ATOM    525  O   ASP A  67      -2.930  12.391 -16.766  1.00 63.88           O  
ATOM    526  CG  ASP A  67      -3.086  13.219 -20.094  1.00 63.88           C  
ATOM    527  OD1 ASP A  67      -3.975  13.969 -19.641  1.00 63.88           O  
ATOM    528  OD2 ASP A  67      -3.246  12.547 -21.141  1.00 63.88           O  
ATOM    529  N   ILE A  68      -1.095  13.148 -15.812  1.00 57.38           N  
ATOM    530  CA  ILE A  68      -1.238  12.406 -14.570  1.00 57.38           C  
ATOM    531  C   ILE A  68      -1.642  13.352 -13.445  1.00 57.38           C  
ATOM    532  CB  ILE A  68       0.066  11.664 -14.203  1.00 57.38           C  
ATOM    533  O   ILE A  68      -0.844  14.188 -13.008  1.00 57.38           O  
ATOM    534  CG1 ILE A  68       0.566  10.844 -15.398  1.00 57.38           C  
ATOM    535  CG2 ILE A  68      -0.147  10.773 -12.977  1.00 57.38           C  
ATOM    536  CD1 ILE A  68       2.039  10.461 -15.312  1.00 57.38           C  
ATOM    537  N   GLY A  69      -2.662  14.109 -13.516  1.00 55.34           N  
ATOM    538  CA  GLY A  69      -3.049  15.023 -12.453  1.00 55.34           C  
ATOM    539  C   GLY A  69      -3.848  14.352 -11.352  1.00 55.34           C  
ATOM    540  O   GLY A  69      -4.266  13.203 -11.492  1.00 55.34           O  
ATOM    541  N   PRO A  70      -3.652  14.727 -10.133  1.00 59.84           N  
ATOM    542  CA  PRO A  70      -4.312  14.266  -8.914  1.00 59.84           C  
ATOM    543  C   PRO A  70      -5.824  14.109  -9.086  1.00 59.84           C  
ATOM    544  CB  PRO A  70      -3.992  15.367  -7.898  1.00 59.84           C  
ATOM    545  O   PRO A  70      -6.488  13.531  -8.219  1.00 59.84           O  
ATOM    546  CG  PRO A  70      -3.520  16.516  -8.719  1.00 59.84           C  
ATOM    547  CD  PRO A  70      -3.189  16.016 -10.102  1.00 59.84           C  
ATOM    548  N   PHE A  71      -6.309  14.633 -10.273  1.00 56.47           N  
ATOM    549  CA  PHE A  71      -7.723  14.375 -10.531  1.00 56.47           C  
ATOM    550  C   PHE A  71      -7.898  13.164 -11.438  1.00 56.47           C  
ATOM    551  CB  PHE A  71      -8.383  15.609 -11.156  1.00 56.47           C  
ATOM    552  O   PHE A  71      -8.984  12.938 -11.969  1.00 56.47           O  
ATOM    553  CG  PHE A  71      -8.258  16.859 -10.328  1.00 56.47           C  
ATOM    554  CD1 PHE A  71      -9.078  17.062  -9.227  1.00 56.47           C  
ATOM    555  CD2 PHE A  71      -7.320  17.828 -10.656  1.00 56.47           C  
ATOM    556  CE1 PHE A  71      -8.969  18.219  -8.453  1.00 56.47           C  
ATOM    557  CE2 PHE A  71      -7.203  18.984  -9.891  1.00 56.47           C  
ATOM    558  CZ  PHE A  71      -8.023  19.172  -8.789  1.00 56.47           C  
ATOM    559  N   ASP A  72      -6.770  12.477 -11.664  1.00 54.56           N  
ATOM    560  CA  ASP A  72      -6.855  11.258 -12.469  1.00 54.56           C  
ATOM    561  C   ASP A  72      -7.262  10.062 -11.609  1.00 54.56           C  
ATOM    562  CB  ASP A  72      -5.520  10.977 -13.156  1.00 54.56           C  
ATOM    563  O   ASP A  72      -6.445   9.508 -10.875  1.00 54.56           O  
ATOM    564  CG  ASP A  72      -5.602   9.844 -14.164  1.00 54.56           C  
ATOM    565  OD1 ASP A  72      -6.719   9.484 -14.594  1.00 54.56           O  
ATOM    566  OD2 ASP A  72      -4.535   9.297 -14.531  1.00 54.56           O  
ATOM    567  N   SER A  73      -8.211  10.320 -10.734  1.00 47.03           N  
ATOM    568  CA  SER A  73      -8.906   9.320  -9.938  1.00 47.03           C  
ATOM    569  C   SER A  73      -9.117   8.031 -10.734  1.00 47.03           C  
ATOM    570  CB  SER A  73     -10.258   9.852  -9.461  1.00 47.03           C  
ATOM    571  O   SER A  73      -9.430   8.078 -11.922  1.00 47.03           O  
ATOM    572  OG  SER A  73     -10.117  11.164  -8.945  1.00 47.03           O  
ATOM    573  N   ALA A  74      -8.164   7.078 -10.703  1.00 56.59           N  
ATOM    574  CA  ALA A  74      -8.438   5.652 -10.859  1.00 56.59           C  
ATOM    575  C   ALA A  74      -9.945   5.379 -10.820  1.00 56.59           C  
ATOM    576  CB  ALA A  74      -7.734   4.848  -9.766  1.00 56.59           C  
ATOM    577  O   ALA A  74     -10.398   4.453 -10.148  1.00 56.59           O  
ATOM    578  N   ASP A  75     -10.719   6.445 -11.148  1.00 54.91           N  
ATOM    579  CA  ASP A  75     -12.156   6.180 -11.141  1.00 54.91           C  
ATOM    580  C   ASP A  75     -12.594   5.504 -12.445  1.00 54.91           C  
ATOM    581  CB  ASP A  75     -12.945   7.477 -10.938  1.00 54.91           C  
ATOM    582  O   ASP A  75     -13.766   5.168 -12.609  1.00 54.91           O  
ATOM    583  CG  ASP A  75     -13.242   7.754  -9.469  1.00 54.91           C  
ATOM    584  OD1 ASP A  75     -13.211   6.812  -8.648  1.00 54.91           O  
ATOM    585  OD2 ASP A  75     -13.531   8.930  -9.141  1.00 54.91           O  
ATOM    586  N   ASN A  76     -11.656   5.043 -13.203  1.00 54.03           N  
ATOM    587  CA  ASN A  76     -12.234   4.145 -14.195  1.00 54.03           C  
ATOM    588  C   ASN A  76     -11.695   2.727 -14.047  1.00 54.03           C  
ATOM    589  CB  ASN A  76     -11.977   4.668 -15.609  1.00 54.03           C  
ATOM    590  O   ASN A  76     -11.359   2.078 -15.039  1.00 54.03           O  
ATOM    591  CG  ASN A  76     -12.773   5.918 -15.930  1.00 54.03           C  
ATOM    592  ND2 ASN A  76     -12.156   6.852 -16.641  1.00 54.03           N  
ATOM    593  OD1 ASN A  76     -13.938   6.039 -15.539  1.00 54.03           O  
ATOM    594  N   ASP A  77     -11.266   2.221 -12.883  1.00 56.16           N  
ATOM    595  CA  ASP A  77     -11.086   0.806 -12.570  1.00 56.16           C  
ATOM    596  C   ASP A  77     -12.359   0.013 -12.883  1.00 56.16           C  
ATOM    597  CB  ASP A  77     -10.703   0.626 -11.102  1.00 56.16           C  
ATOM    598  O   ASP A  77     -13.430   0.312 -12.344  1.00 56.16           O  
ATOM    599  CG  ASP A  77     -10.180  -0.767 -10.789  1.00 56.16           C  
ATOM    600  OD1 ASP A  77     -10.305  -1.669 -11.648  1.00 56.16           O  
ATOM    601  OD2 ASP A  77      -9.648  -0.965  -9.680  1.00 56.16           O  
ATOM    602  N   PRO A  78     -12.469  -0.556 -14.094  1.00 57.25           N  
ATOM    603  CA  PRO A  78     -13.656  -1.372 -14.367  1.00 57.25           C  
ATOM    604  C   PRO A  78     -14.070  -2.227 -13.172  1.00 57.25           C  
ATOM    605  CB  PRO A  78     -13.211  -2.252 -15.539  1.00 57.25           C  
ATOM    606  O   PRO A  78     -15.250  -2.568 -13.031  1.00 57.25           O  
ATOM    607  CG  PRO A  78     -11.734  -2.066 -15.617  1.00 57.25           C  
ATOM    608  CD  PRO A  78     -11.352  -0.880 -14.781  1.00 57.25           C  
ATOM    609  N   LEU A  79     -13.000  -2.354 -12.242  1.00 57.19           N  
ATOM    610  CA  LEU A  79     -13.461  -3.160 -11.125  1.00 57.19           C  
ATOM    611  C   LEU A  79     -14.094  -2.281 -10.047  1.00 57.19           C  
ATOM    612  CB  LEU A  79     -12.305  -3.965 -10.523  1.00 57.19           C  
ATOM    613  O   LEU A  79     -14.633  -2.791  -9.062  1.00 57.19           O  
ATOM    614  CG  LEU A  79     -11.734  -5.086 -11.398  1.00 57.19           C  
ATOM    615  CD1 LEU A  79     -10.453  -5.629 -10.789  1.00 57.19           C  
ATOM    616  CD2 LEU A  79     -12.766  -6.199 -11.570  1.00 57.19           C  
ATOM    617  N   THR A  80     -14.055  -0.922 -10.344  1.00 53.00           N  
ATOM    618  CA  THR A  80     -14.789  -0.123  -9.367  1.00 53.00           C  
ATOM    619  C   THR A  80     -15.953   0.604 -10.023  1.00 53.00           C  
ATOM    620  CB  THR A  80     -13.859   0.900  -8.680  1.00 53.00           C  
ATOM    621  O   THR A  80     -16.625   1.419  -9.383  1.00 53.00           O  
ATOM    622  CG2 THR A  80     -12.828   0.205  -7.797  1.00 53.00           C  
ATOM    623  OG1 THR A  80     -13.180   1.665  -9.680  1.00 53.00           O  
ATOM    624  N   SER A  81     -16.422   0.231 -11.305  1.00 47.50           N  
ATOM    625  CA  SER A  81     -17.547   0.931 -11.906  1.00 47.50           C  
ATOM    626  C   SER A  81     -18.859   0.203 -11.633  1.00 47.50           C  
ATOM    627  CB  SER A  81     -17.344   1.081 -13.414  1.00 47.50           C  
ATOM    628  O   SER A  81     -19.016  -0.956 -12.023  1.00 47.50           O  
ATOM    629  OG  SER A  81     -17.344  -0.184 -14.047  1.00 47.50           O  
ATOM    630  N   PHE A  82     -19.328  -0.130 -10.453  1.00 59.06           N  
ATOM    631  CA  PHE A  82     -20.750  -0.444 -10.508  1.00 59.06           C  
ATOM    632  C   PHE A  82     -21.562   0.798 -10.852  1.00 59.06           C  
ATOM    633  CB  PHE A  82     -21.219  -1.035  -9.180  1.00 59.06           C  
ATOM    634  O   PHE A  82     -21.250   1.898 -10.391  1.00 59.06           O  
ATOM    635  CG  PHE A  82     -20.859  -0.203  -7.980  1.00 59.06           C  
ATOM    636  CD1 PHE A  82     -19.656  -0.410  -7.316  1.00 59.06           C  
ATOM    637  CD2 PHE A  82     -21.719   0.785  -7.516  1.00 59.06           C  
ATOM    638  CE1 PHE A  82     -19.312   0.359  -6.207  1.00 59.06           C  
ATOM    639  CE2 PHE A  82     -21.375   1.557  -6.406  1.00 59.06           C  
ATOM    640  CZ  PHE A  82     -20.172   1.342  -5.754  1.00 59.06           C  
ATOM    641  N   SER A  83     -21.844   1.050 -12.102  1.00 50.56           N  
ATOM    642  CA  SER A  83     -22.906   1.902 -12.617  1.00 50.56           C  
ATOM    643  C   SER A  83     -23.969   2.170 -11.555  1.00 50.56           C  
ATOM    644  CB  SER A  83     -23.547   1.264 -13.844  1.00 50.56           C  
ATOM    645  O   SER A  83     -24.547   1.235 -11.000  1.00 50.56           O  
ATOM    646  OG  SER A  83     -22.703   1.390 -14.984  1.00 50.56           O  
ATOM    647  N   ILE A  84     -23.703   2.887 -10.500  1.00 49.16           N  
ATOM    648  CA  ILE A  84     -24.875   3.189  -9.695  1.00 49.16           C  
ATOM    649  C   ILE A  84     -25.906   3.916 -10.555  1.00 49.16           C  
ATOM    650  CB  ILE A  84     -24.516   4.035  -8.461  1.00 49.16           C  
ATOM    651  O   ILE A  84     -25.641   5.008 -11.062  1.00 49.16           O  
ATOM    652  CG1 ILE A  84     -23.391   3.361  -7.660  1.00 49.16           C  
ATOM    653  CG2 ILE A  84     -25.750   4.270  -7.582  1.00 49.16           C  
ATOM    654  CD1 ILE A  84     -22.781   4.242  -6.578  1.00 49.16           C  
ATOM    655  N   ARG A  85     -26.297   3.320 -11.672  1.00 53.44           N  
ATOM    656  CA  ARG A  85     -27.562   3.875 -12.156  1.00 53.44           C  
ATOM    657  C   ARG A  85     -28.656   3.750 -11.109  1.00 53.44           C  
ATOM    658  CB  ARG A  85     -28.000   3.178 -13.453  1.00 53.44           C  
ATOM    659  O   ARG A  85     -29.219   2.670 -10.914  1.00 53.44           O  
ATOM    660  CG  ARG A  85     -27.344   3.750 -14.703  1.00 53.44           C  
ATOM    661  CD  ARG A  85     -27.859   3.066 -15.961  1.00 53.44           C  
ATOM    662  NE  ARG A  85     -27.594   3.861 -17.156  1.00 53.44           N  
ATOM    663  NH1 ARG A  85     -28.500   2.330 -18.641  1.00 53.44           N  
ATOM    664  NH2 ARG A  85     -27.609   4.293 -19.406  1.00 53.44           N  
ATOM    665  CZ  ARG A  85     -27.891   3.494 -18.406  1.00 53.44           C  
ATOM    666  N   SER A  86     -28.469   4.207  -9.859  1.00 54.94           N  
ATOM    667  CA  SER A  86     -29.703   4.188  -9.094  1.00 54.94           C  
ATOM    668  C   SER A  86     -30.359   5.570  -9.055  1.00 54.94           C  
ATOM    669  CB  SER A  86     -29.453   3.689  -7.672  1.00 54.94           C  
ATOM    670  O   SER A  86     -29.656   6.586  -9.016  1.00 54.94           O  
ATOM    671  OG  SER A  86     -28.672   4.625  -6.945  1.00 54.94           O  
ATOM    672  N   ASN A  87     -31.281   5.887  -9.945  1.00 51.41           N  
ATOM    673  CA  ASN A  87     -32.250   6.977  -9.922  1.00 51.41           C  
ATOM    674  C   ASN A  87     -32.375   7.578  -8.523  1.00 51.41           C  
ATOM    675  CB  ASN A  87     -33.625   6.492 -10.414  1.00 51.41           C  
ATOM    676  O   ASN A  87     -32.688   6.867  -7.559  1.00 51.41           O  
ATOM    677  CG  ASN A  87     -33.594   6.098 -11.875  1.00 51.41           C  
ATOM    678  ND2 ASN A  87     -34.562   5.273 -12.281  1.00 51.41           N  
ATOM    679  OD1 ASN A  87     -32.750   6.531 -12.641  1.00 51.41           O  
ATOM    680  N   ALA A  88     -31.391   8.273  -7.973  1.00 50.25           N  
ATOM    681  CA  ALA A  88     -31.672   8.992  -6.727  1.00 50.25           C  
ATOM    682  C   ALA A  88     -32.938   9.844  -6.848  1.00 50.25           C  
ATOM    683  CB  ALA A  88     -30.469   9.859  -6.348  1.00 50.25           C  
ATOM    684  O   ALA A  88     -33.094  10.586  -7.820  1.00 50.25           O  
ATOM    685  N   VAL A  89     -34.094   9.227  -6.738  1.00 58.84           N  
ATOM    686  CA  VAL A  89     -35.375   9.727  -6.258  1.00 58.84           C  
ATOM    687  C   VAL A  89     -35.156  10.938  -5.352  1.00 58.84           C  
ATOM    688  CB  VAL A  89     -36.188   8.641  -5.504  1.00 58.84           C  
ATOM    689  O   VAL A  89     -34.250  10.930  -4.504  1.00 58.84           O  
ATOM    690  CG1 VAL A  89     -37.469   9.203  -4.938  1.00 58.84           C  
ATOM    691  CG2 VAL A  89     -36.469   7.453  -6.426  1.00 58.84           C  
ATOM    692  N   LYS A  90     -35.031  12.180  -5.875  1.00 48.72           N  
ATOM    693  CA  LYS A  90     -35.219  13.484  -5.246  1.00 48.72           C  
ATOM    694  C   LYS A  90     -36.094  13.359  -3.992  1.00 48.72           C  
ATOM    695  CB  LYS A  90     -35.875  14.461  -6.230  1.00 48.72           C  
ATOM    696  O   LYS A  90     -37.156  12.758  -4.027  1.00 48.72           O  
ATOM    697  CG  LYS A  90     -34.906  14.969  -7.305  1.00 48.72           C  
ATOM    698  CD  LYS A  90     -35.656  15.805  -8.344  1.00 48.72           C  
ATOM    699  CE  LYS A  90     -35.094  17.219  -8.422  1.00 48.72           C  
ATOM    700  NZ  LYS A  90     -34.906  17.656  -9.836  1.00 48.72           N  
ATOM    701  N   THR A  91     -35.625  12.945  -2.822  1.00 52.75           N  
ATOM    702  CA  THR A  91     -36.469  13.039  -1.638  1.00 52.75           C  
ATOM    703  C   THR A  91     -36.438  14.453  -1.069  1.00 52.75           C  
ATOM    704  CB  THR A  91     -36.031  12.039  -0.552  1.00 52.75           C  
ATOM    705  O   THR A  91     -35.438  15.172  -1.204  1.00 52.75           O  
ATOM    706  CG2 THR A  91     -35.938  10.625  -1.108  1.00 52.75           C  
ATOM    707  OG1 THR A  91     -34.719  12.422  -0.062  1.00 52.75           O  
ATOM    708  N   ASN A  92     -37.562  15.297  -1.283  1.00 52.50           N  
ATOM    709  CA  ASN A  92     -38.031  16.531  -0.666  1.00 52.50           C  
ATOM    710  C   ASN A  92     -37.625  16.625   0.802  1.00 52.50           C  
ATOM    711  CB  ASN A  92     -39.562  16.656  -0.806  1.00 52.50           C  
ATOM    712  O   ASN A  92     -37.656  15.609   1.515  1.00 52.50           O  
ATOM    713  CG  ASN A  92     -40.062  16.234  -2.176  1.00 52.50           C  
ATOM    714  ND2 ASN A  92     -41.250  15.672  -2.227  1.00 52.50           N  
ATOM    715  OD1 ASN A  92     -39.375  16.422  -3.182  1.00 52.50           O  
ATOM    716  N   ALA A  93     -36.531  17.281   1.154  1.00 52.03           N  
ATOM    717  CA  ALA A  93     -36.031  17.875   2.396  1.00 52.03           C  
ATOM    718  C   ALA A  93     -37.188  18.312   3.293  1.00 52.03           C  
ATOM    719  CB  ALA A  93     -35.125  19.062   2.098  1.00 52.03           C  
ATOM    720  O   ALA A  93     -37.000  18.984   4.301  1.00 52.03           O  
ATOM    721  N   ASP A  94     -38.250  17.531   3.404  1.00 52.78           N  
ATOM    722  CA  ASP A  94     -39.125  17.969   4.484  1.00 52.78           C  
ATOM    723  C   ASP A  94     -39.656  16.781   5.289  1.00 52.78           C  
ATOM    724  CB  ASP A  94     -40.312  18.766   3.924  1.00 52.78           C  
ATOM    725  O   ASP A  94     -40.500  16.938   6.160  1.00 52.78           O  
ATOM    726  CG  ASP A  94     -40.969  19.641   4.973  1.00 52.78           C  
ATOM    727  OD1 ASP A  94     -40.375  19.906   6.027  1.00 52.78           O  
ATOM    728  OD2 ASP A  94     -42.156  20.047   4.746  1.00 52.78           O  
ATOM    729  N   ALA A  95     -38.812  15.852   5.539  1.00 50.12           N  
ATOM    730  CA  ALA A  95     -39.406  15.039   6.602  1.00 50.12           C  
ATOM    731  C   ALA A  95     -38.312  14.398   7.465  1.00 50.12           C  
ATOM    732  CB  ALA A  95     -40.312  13.969   6.004  1.00 50.12           C  
ATOM    733  O   ALA A  95     -37.656  13.445   7.047  1.00 50.12           O  
ATOM    734  N   GLY A  96     -37.375  15.164   7.914  1.00 38.06           N  
ATOM    735  CA  GLY A  96     -36.469  14.742   8.984  1.00 38.06           C  
ATOM    736  C   GLY A  96     -37.188  14.586  10.320  1.00 38.06           C  
ATOM    737  O   GLY A  96     -38.031  15.391  10.672  1.00 38.06           O  
ATOM    738  N   VAL A  97     -37.750  13.375  10.586  1.00 46.84           N  
ATOM    739  CA  VAL A  97     -38.219  12.648  11.758  1.00 46.84           C  
ATOM    740  C   VAL A  97     -37.188  12.750  12.875  1.00 46.84           C  
ATOM    741  CB  VAL A  97     -38.500  11.164  11.430  1.00 46.84           C  
ATOM    742  O   VAL A  97     -36.000  12.555  12.648  1.00 46.84           O  
ATOM    743  CG1 VAL A  97     -39.844  10.734  12.008  1.00 46.84           C  
ATOM    744  CG2 VAL A  97     -38.469  10.938   9.922  1.00 46.84           C  
ATOM    745  N   SER A  98     -37.344  13.805  13.742  1.00 45.06           N  
ATOM    746  CA  SER A  98     -37.000  14.117  15.117  1.00 45.06           C  
ATOM    747  C   SER A  98     -36.594  12.852  15.875  1.00 45.06           C  
ATOM    748  CB  SER A  98     -38.156  14.805  15.836  1.00 45.06           C  
ATOM    749  O   SER A  98     -37.250  11.812  15.766  1.00 45.06           O  
ATOM    750  OG  SER A  98     -38.344  16.125  15.344  1.00 45.06           O  
ATOM    751  N   MET A  99     -35.250  12.539  16.000  1.00 48.75           N  
ATOM    752  CA  MET A  99     -34.438  11.594  16.766  1.00 48.75           C  
ATOM    753  C   MET A  99     -34.656  11.766  18.266  1.00 48.75           C  
ATOM    754  CB  MET A  99     -32.938  11.773  16.453  1.00 48.75           C  
ATOM    755  O   MET A  99     -34.375  12.820  18.828  1.00 48.75           O  
ATOM    756  CG  MET A  99     -32.281  10.516  15.914  1.00 48.75           C  
ATOM    757  SD  MET A  99     -30.469  10.742  15.641  1.00 48.75           S  
ATOM    758  CE  MET A  99     -30.109  11.961  16.938  1.00 48.75           C  
ATOM    759  N   ASP A 100     -36.000  11.602  18.734  1.00 39.53           N  
ATOM    760  CA  ASP A 100     -36.125  11.328  20.156  1.00 39.53           C  
ATOM    761  C   ASP A 100     -37.188  10.250  20.422  1.00 39.53           C  
ATOM    762  CB  ASP A 100     -36.500  12.609  20.922  1.00 39.53           C  
ATOM    763  O   ASP A 100     -38.250  10.281  19.828  1.00 39.53           O  
ATOM    764  CG  ASP A 100     -35.438  13.688  20.797  1.00 39.53           C  
ATOM    765  OD1 ASP A 100     -34.281  13.375  20.406  1.00 39.53           O  
ATOM    766  OD2 ASP A 100     -35.750  14.859  21.078  1.00 39.53           O  
ATOM    767  N   SER A 101     -36.938   8.977  20.281  1.00 33.19           N  
ATOM    768  CA  SER A 101     -37.656   8.086  21.172  1.00 33.19           C  
ATOM    769  C   SER A 101     -37.219   6.641  21.000  1.00 33.19           C  
ATOM    770  CB  SER A 101     -39.188   8.188  20.953  1.00 33.19           C  
ATOM    771  O   SER A 101     -37.031   6.168  19.875  1.00 33.19           O  
ATOM    772  OG  SER A 101     -39.688   9.367  21.531  1.00 33.19           O  
ATOM    773  N   SER A 102     -36.406   6.191  21.922  1.00 36.25           N  
ATOM    774  CA  SER A 102     -36.438   5.125  22.922  1.00 36.25           C  
ATOM    775  C   SER A 102     -37.781   4.426  22.922  1.00 36.25           C  
ATOM    776  CB  SER A 102     -36.125   5.680  24.312  1.00 36.25           C  
ATOM    777  O   SER A 102     -38.844   5.082  22.828  1.00 36.25           O  
ATOM    778  OG  SER A 102     -37.312   6.230  24.891  1.00 36.25           O  
ATOM    779  N   ALA A 103     -37.938   3.312  22.219  1.00 37.91           N  
ATOM    780  CA  ALA A 103     -38.781   2.221  22.703  1.00 37.91           C  
ATOM    781  C   ALA A 103     -38.938   1.134  21.656  1.00 37.91           C  
ATOM    782  CB  ALA A 103     -40.125   2.748  23.141  1.00 37.91           C  
ATOM    783  O   ALA A 103     -39.219   1.431  20.484  1.00 37.91           O  
ATOM    784  N   GLN A 104     -38.094   0.096  21.750  1.00 39.28           N  
ATOM    785  CA  GLN A 104     -38.531  -1.291  21.875  1.00 39.28           C  
ATOM    786  C   GLN A 104     -39.781  -1.557  21.062  1.00 39.28           C  
ATOM    787  CB  GLN A 104     -38.781  -1.636  23.344  1.00 39.28           C  
ATOM    788  O   GLN A 104     -40.812  -0.901  21.266  1.00 39.28           O  
ATOM    789  CG  GLN A 104     -38.594  -3.109  23.672  1.00 39.28           C  
ATOM    790  CD  GLN A 104     -37.594  -3.336  24.797  1.00 39.28           C  
ATOM    791  NE2 GLN A 104     -36.969  -4.508  24.797  1.00 39.28           N  
ATOM    792  OE1 GLN A 104     -37.375  -2.467  25.656  1.00 39.28           O  
ATOM    793  N   SER A 105     -39.688  -2.061  19.797  1.00 40.06           N  
ATOM    794  CA  SER A 105     -40.750  -2.873  19.219  1.00 40.06           C  
ATOM    795  C   SER A 105     -40.250  -3.682  18.031  1.00 40.06           C  
ATOM    796  CB  SER A 105     -41.906  -1.994  18.781  1.00 40.06           C  
ATOM    797  O   SER A 105     -39.500  -3.162  17.188  1.00 40.06           O  
ATOM    798  OG  SER A 105     -41.500  -1.078  17.781  1.00 40.06           O  
ATOM    799  N   ARG A 106     -39.844  -4.953  18.234  1.00 37.97           N  
ATOM    800  CA  ARG A 106     -40.406  -6.191  17.703  1.00 37.97           C  
ATOM    801  C   ARG A 106     -41.125  -5.938  16.391  1.00 37.97           C  
ATOM    802  CB  ARG A 106     -41.344  -6.836  18.719  1.00 37.97           C  
ATOM    803  O   ARG A 106     -41.969  -5.020  16.312  1.00 37.97           O  
ATOM    804  CG  ARG A 106     -40.625  -7.598  19.828  1.00 37.97           C  
ATOM    805  CD  ARG A 106     -41.594  -8.500  20.594  1.00 37.97           C  
ATOM    806  NE  ARG A 106     -40.938  -9.117  21.750  1.00 37.97           N  
ATOM    807  NH1 ARG A 106     -42.750 -10.391  22.359  1.00 37.97           N  
ATOM    808  NH2 ARG A 106     -40.812 -10.500  23.578  1.00 37.97           N  
ATOM    809  CZ  ARG A 106     -41.500 -10.000  22.562  1.00 37.97           C  
ATOM    810  N   LEU A 107     -40.656  -6.473  15.297  1.00 33.34           N  
ATOM    811  CA  LEU A 107     -41.281  -7.348  14.320  1.00 33.34           C  
ATOM    812  C   LEU A 107     -41.094  -6.812  12.906  1.00 33.34           C  
ATOM    813  CB  LEU A 107     -42.781  -7.496  14.617  1.00 33.34           C  
ATOM    814  O   LEU A 107     -41.312  -5.625  12.648  1.00 33.34           O  
ATOM    815  CG  LEU A 107     -43.156  -8.398  15.797  1.00 33.34           C  
ATOM    816  CD1 LEU A 107     -44.594  -8.164  16.219  1.00 33.34           C  
ATOM    817  CD2 LEU A 107     -42.906  -9.867  15.438  1.00 33.34           C  
ATOM    818  N   SER A 108     -40.406  -7.621  11.984  1.00 34.78           N  
ATOM    819  CA  SER A 108     -40.875  -8.344  10.805  1.00 34.78           C  
ATOM    820  C   SER A 108     -40.531  -7.586   9.531  1.00 34.78           C  
ATOM    821  CB  SER A 108     -42.375  -8.602  10.875  1.00 34.78           C  
ATOM    822  O   SER A 108     -40.719  -6.371   9.453  1.00 34.78           O  
ATOM    823  OG  SER A 108     -42.719  -9.328  12.047  1.00 34.78           O  
ATOM    824  N   ASP A 109     -39.656  -8.094   8.703  1.00 42.69           N  
ATOM    825  CA  ASP A 109     -39.938  -8.438   7.309  1.00 42.69           C  
ATOM    826  C   ASP A 109     -38.656  -8.484   6.480  1.00 42.69           C  
ATOM    827  CB  ASP A 109     -40.938  -7.434   6.699  1.00 42.69           C  
ATOM    828  O   ASP A 109     -37.875  -7.547   6.508  1.00 42.69           O  
ATOM    829  CG  ASP A 109     -42.375  -7.695   7.102  1.00 42.69           C  
ATOM    830  OD1 ASP A 109     -42.781  -8.875   7.230  1.00 42.69           O  
ATOM    831  OD2 ASP A 109     -43.125  -6.715   7.293  1.00 42.69           O  
ATOM    832  N   ASP A 110     -38.125  -9.664   6.410  1.00 41.69           N  
ATOM    833  CA  ASP A 110     -37.688 -10.453   5.270  1.00 41.69           C  
ATOM    834  C   ASP A 110     -37.156  -9.562   4.145  1.00 41.69           C  
ATOM    835  CB  ASP A 110     -38.812 -11.336   4.754  1.00 41.69           C  
ATOM    836  O   ASP A 110     -37.938  -8.969   3.400  1.00 41.69           O  
ATOM    837  CG  ASP A 110     -38.344 -12.641   4.148  1.00 41.69           C  
ATOM    838  OD1 ASP A 110     -37.219 -13.094   4.484  1.00 41.69           O  
ATOM    839  OD2 ASP A 110     -39.094 -13.219   3.324  1.00 41.69           O  
ATOM    840  N   ILE A 111     -36.125  -8.781   4.352  1.00 47.22           N  
ATOM    841  CA  ILE A 111     -35.281  -8.172   3.334  1.00 47.22           C  
ATOM    842  C   ILE A 111     -33.969  -8.945   3.205  1.00 47.22           C  
ATOM    843  CB  ILE A 111     -35.000  -6.688   3.660  1.00 47.22           C  
ATOM    844  O   ILE A 111     -33.312  -9.250   4.207  1.00 47.22           O  
ATOM    845  CG1 ILE A 111     -35.844  -5.770   2.768  1.00 47.22           C  
ATOM    846  CG2 ILE A 111     -33.500  -6.379   3.506  1.00 47.22           C  
ATOM    847  CD1 ILE A 111     -36.969  -5.066   3.498  1.00 47.22           C  
ATOM    848  N   GLY A 112     -34.188 -10.156   2.750  1.00 34.69           N  
ATOM    849  CA  GLY A 112     -33.312 -11.062   2.027  1.00 34.69           C  
ATOM    850  C   GLY A 112     -31.969 -10.445   1.664  1.00 34.69           C  
ATOM    851  O   GLY A 112     -31.891  -9.555   0.813  1.00 34.69           O  
ATOM    852  N   CYS A 113     -31.250  -9.836   2.639  1.00 45.31           N  
ATOM    853  CA  CYS A 113     -29.844  -9.461   2.545  1.00 45.31           C  
ATOM    854  C   CYS A 113     -28.984 -10.672   2.197  1.00 45.31           C  
ATOM    855  CB  CYS A 113     -29.375  -8.844   3.855  1.00 45.31           C  
ATOM    856  O   CYS A 113     -29.203 -11.758   2.725  1.00 45.31           O  
ATOM    857  SG  CYS A 113     -29.344  -7.035   3.842  1.00 45.31           S  
ATOM    858  N   ASP A 114     -28.859 -10.938   0.903  1.00 49.38           N  
ATOM    859  CA  ASP A 114     -27.859 -11.828   0.327  1.00 49.38           C  
ATOM    860  C   ASP A 114     -26.625 -11.906   1.212  1.00 49.38           C  
ATOM    861  CB  ASP A 114     -27.469 -11.367  -1.081  1.00 49.38           C  
ATOM    862  O   ASP A 114     -25.953 -10.891   1.444  1.00 49.38           O  
ATOM    863  CG  ASP A 114     -26.969 -12.500  -1.960  1.00 49.38           C  
ATOM    864  OD1 ASP A 114     -27.156 -13.680  -1.599  1.00 49.38           O  
ATOM    865  OD2 ASP A 114     -26.391 -12.203  -3.023  1.00 49.38           O  
ATOM    866  N   GLN A 115     -26.719 -12.320   2.447  1.00 46.34           N  
ATOM    867  CA  GLN A 115     -25.641 -12.664   3.365  1.00 46.34           C  
ATOM    868  C   GLN A 115     -24.641 -13.609   2.709  1.00 46.34           C  
ATOM    869  CB  GLN A 115     -26.203 -13.297   4.641  1.00 46.34           C  
ATOM    870  O   GLN A 115     -25.031 -14.617   2.115  1.00 46.34           O  
ATOM    871  CG  GLN A 115     -25.172 -13.469   5.750  1.00 46.34           C  
ATOM    872  CD  GLN A 115     -25.797 -13.898   7.066  1.00 46.34           C  
ATOM    873  NE2 GLN A 115     -25.141 -13.555   8.172  1.00 46.34           N  
ATOM    874  OE1 GLN A 115     -26.844 -14.547   7.086  1.00 46.34           O  
ATOM    875  N   MET A 116     -23.734 -13.133   1.979  1.00 50.00           N  
ATOM    876  CA  MET A 116     -22.562 -13.852   1.514  1.00 50.00           C  
ATOM    877  C   MET A 116     -21.766 -14.414   2.688  1.00 50.00           C  
ATOM    878  CB  MET A 116     -21.672 -12.930   0.674  1.00 50.00           C  
ATOM    879  O   MET A 116     -21.562 -13.727   3.689  1.00 50.00           O  
ATOM    880  CG  MET A 116     -22.188 -11.500   0.572  1.00 50.00           C  
ATOM    881  SD  MET A 116     -23.672 -11.367  -0.497  1.00 50.00           S  
ATOM    882  CE  MET A 116     -23.312  -9.797  -1.338  1.00 50.00           C  
ATOM    883  N   ASP A 117     -22.109 -15.555   3.188  1.00 45.75           N  
ATOM    884  CA  ASP A 117     -21.453 -16.469   4.121  1.00 45.75           C  
ATOM    885  C   ASP A 117     -20.047 -16.828   3.654  1.00 45.75           C  
ATOM    886  CB  ASP A 117     -22.281 -17.750   4.289  1.00 45.75           C  
ATOM    887  O   ASP A 117     -19.844 -17.234   2.510  1.00 45.75           O  
ATOM    888  CG  ASP A 117     -22.250 -18.297   5.703  1.00 45.75           C  
ATOM    889  OD1 ASP A 117     -21.578 -17.703   6.570  1.00 45.75           O  
ATOM    890  OD2 ASP A 117     -22.906 -19.328   5.957  1.00 45.75           O  
ATOM    891  N   PHE A 118     -19.016 -16.031   3.971  1.00 46.81           N  
ATOM    892  CA  PHE A 118     -17.656 -16.453   3.691  1.00 46.81           C  
ATOM    893  C   PHE A 118     -17.266 -17.656   4.559  1.00 46.81           C  
ATOM    894  CB  PHE A 118     -16.672 -15.305   3.920  1.00 46.81           C  
ATOM    895  O   PHE A 118     -17.391 -17.594   5.785  1.00 46.81           O  
ATOM    896  CG  PHE A 118     -16.891 -14.133   3.002  1.00 46.81           C  
ATOM    897  CD1 PHE A 118     -16.375 -14.148   1.707  1.00 46.81           C  
ATOM    898  CD2 PHE A 118     -17.594 -13.016   3.434  1.00 46.81           C  
ATOM    899  CE1 PHE A 118     -16.578 -13.062   0.855  1.00 46.81           C  
ATOM    900  CE2 PHE A 118     -17.797 -11.930   2.588  1.00 46.81           C  
ATOM    901  CZ  PHE A 118     -17.281 -11.953   1.299  1.00 46.81           C  
ATOM    902  N   SER A 119     -17.688 -18.875   4.262  1.00 46.78           N  
ATOM    903  CA  SER A 119     -17.188 -20.094   4.906  1.00 46.78           C  
ATOM    904  C   SER A 119     -15.766 -20.406   4.473  1.00 46.78           C  
ATOM    905  CB  SER A 119     -18.109 -21.281   4.586  1.00 46.78           C  
ATOM    906  O   SER A 119     -15.445 -20.344   3.283  1.00 46.78           O  
ATOM    907  OG  SER A 119     -18.156 -21.516   3.189  1.00 46.78           O  
ATOM    908  N   LEU A 120     -14.734 -19.859   5.215  1.00 48.97           N  
ATOM    909  CA  LEU A 120     -13.344 -20.281   5.105  1.00 48.97           C  
ATOM    910  C   LEU A 120     -13.195 -21.766   5.445  1.00 48.97           C  
ATOM    911  CB  LEU A 120     -12.453 -19.453   6.027  1.00 48.97           C  
ATOM    912  O   LEU A 120     -13.234 -22.141   6.621  1.00 48.97           O  
ATOM    913  CG  LEU A 120     -11.633 -18.344   5.355  1.00 48.97           C  
ATOM    914  CD1 LEU A 120     -11.594 -17.094   6.242  1.00 48.97           C  
ATOM    915  CD2 LEU A 120     -10.219 -18.828   5.055  1.00 48.97           C  
ATOM    916  N   ASN A 121     -14.102 -22.688   4.898  1.00 50.41           N  
ATOM    917  CA  ASN A 121     -13.750 -24.062   5.180  1.00 50.41           C  
ATOM    918  C   ASN A 121     -12.781 -24.625   4.137  1.00 50.41           C  
ATOM    919  CB  ASN A 121     -15.008 -24.938   5.258  1.00 50.41           C  
ATOM    920  O   ASN A 121     -13.188 -25.375   3.250  1.00 50.41           O  
ATOM    921  CG  ASN A 121     -16.172 -24.344   4.504  1.00 50.41           C  
ATOM    922  ND2 ASN A 121     -17.359 -24.891   4.715  1.00 50.41           N  
ATOM    923  OD1 ASN A 121     -16.016 -23.391   3.732  1.00 50.41           O  
ATOM    924  N   LYS A 122     -11.695 -23.938   3.936  1.00 49.19           N  
ATOM    925  CA  LYS A 122     -10.664 -24.812   3.361  1.00 49.19           C  
ATOM    926  C   LYS A 122      -9.273 -24.312   3.738  1.00 49.19           C  
ATOM    927  CB  LYS A 122     -10.805 -24.859   1.839  1.00 49.19           C  
ATOM    928  O   LYS A 122      -8.891 -23.188   3.410  1.00 49.19           O  
ATOM    929  CG  LYS A 122     -12.031 -25.625   1.359  1.00 49.19           C  
ATOM    930  CD  LYS A 122     -12.133 -25.625  -0.160  1.00 49.19           C  
ATOM    931  CE  LYS A 122     -13.469 -26.188  -0.633  1.00 49.19           C  
ATOM    932  NZ  LYS A 122     -13.305 -27.469  -1.378  1.00 49.19           N  
ATOM    933  N   GLY A 123      -8.961 -24.234   5.055  1.00 37.91           N  
ATOM    934  CA  GLY A 123      -7.688 -24.312   5.746  1.00 37.91           C  
ATOM    935  C   GLY A 123      -6.613 -25.016   4.945  1.00 37.91           C  
ATOM    936  O   GLY A 123      -6.828 -26.141   4.477  1.00 37.91           O  
ATOM    937  N   ILE A 124      -6.086 -24.453   3.859  1.00 46.50           N  
ATOM    938  CA  ILE A 124      -4.844 -24.859   3.219  1.00 46.50           C  
ATOM    939  C   ILE A 124      -3.729 -24.938   4.258  1.00 46.50           C  
ATOM    940  CB  ILE A 124      -4.449 -23.875   2.084  1.00 46.50           C  
ATOM    941  O   ILE A 124      -3.541 -24.016   5.051  1.00 46.50           O  
ATOM    942  CG1 ILE A 124      -5.484 -23.922   0.955  1.00 46.50           C  
ATOM    943  CG2 ILE A 124      -3.047 -24.203   1.556  1.00 46.50           C  
ATOM    944  CD1 ILE A 124      -5.371 -22.781  -0.038  1.00 46.50           C  
ATOM    945  N   LYS A 125      -3.559 -26.047   4.988  1.00 42.50           N  
ATOM    946  CA  LYS A 125      -2.465 -26.562   5.805  1.00 42.50           C  
ATOM    947  C   LYS A 125      -1.113 -26.281   5.156  1.00 42.50           C  
ATOM    948  CB  LYS A 125      -2.631 -28.062   6.035  1.00 42.50           C  
ATOM    949  O   LYS A 125      -0.848 -26.734   4.039  1.00 42.50           O  
ATOM    950  CG  LYS A 125      -3.076 -28.438   7.441  1.00 42.50           C  
ATOM    951  CD  LYS A 125      -3.055 -29.938   7.660  1.00 42.50           C  
ATOM    952  CE  LYS A 125      -3.553 -30.312   9.055  1.00 42.50           C  
ATOM    953  NZ  LYS A 125      -3.096 -31.672   9.461  1.00 42.50           N  
ATOM    954  N   ILE A 126      -0.644 -25.078   5.246  1.00 51.47           N  
ATOM    955  CA  ILE A 126       0.729 -24.766   4.855  1.00 51.47           C  
ATOM    956  C   ILE A 126       1.686 -25.172   5.977  1.00 51.47           C  
ATOM    957  CB  ILE A 126       0.903 -23.281   4.512  1.00 51.47           C  
ATOM    958  O   ILE A 126       1.465 -24.828   7.141  1.00 51.47           O  
ATOM    959  CG1 ILE A 126      -0.140 -22.844   3.477  1.00 51.47           C  
ATOM    960  CG2 ILE A 126       2.322 -23.000   4.012  1.00 51.47           C  
ATOM    961  CD1 ILE A 126      -0.349 -21.328   3.406  1.00 51.47           C  
ATOM    962  N   ASP A 127       2.188 -26.406   6.059  1.00 40.75           N  
ATOM    963  CA  ASP A 127       3.275 -26.969   6.855  1.00 40.75           C  
ATOM    964  C   ASP A 127       4.602 -26.281   6.527  1.00 40.75           C  
ATOM    965  CB  ASP A 127       3.387 -28.469   6.625  1.00 40.75           C  
ATOM    966  O   ASP A 127       5.102 -26.391   5.406  1.00 40.75           O  
ATOM    967  CG  ASP A 127       2.533 -29.281   7.586  1.00 40.75           C  
ATOM    968  OD1 ASP A 127       2.322 -28.844   8.734  1.00 40.75           O  
ATOM    969  OD2 ASP A 127       2.068 -30.375   7.188  1.00 40.75           O  
ATOM    970  N   ALA A 128       4.824 -25.047   6.910  1.00 42.31           N  
ATOM    971  CA  ALA A 128       6.176 -24.516   6.770  1.00 42.31           C  
ATOM    972  C   ALA A 128       6.930 -24.562   8.094  1.00 42.31           C  
ATOM    973  CB  ALA A 128       6.129 -23.078   6.246  1.00 42.31           C  
ATOM    974  O   ALA A 128       6.391 -24.188   9.141  1.00 42.31           O  
ATOM    975  N   THR A 129       7.449 -25.719   8.484  1.00 35.09           N  
ATOM    976  CA  THR A 129       8.484 -26.016   9.469  1.00 35.09           C  
ATOM    977  C   THR A 129       9.516 -24.906   9.531  1.00 35.09           C  
ATOM    978  CB  THR A 129       9.180 -27.359   9.156  1.00 35.09           C  
ATOM    979  O   THR A 129      10.172 -24.609   8.523  1.00 35.09           O  
ATOM    980  CG2 THR A 129       8.453 -28.531   9.812  1.00 35.09           C  
ATOM    981  OG1 THR A 129       9.195 -27.562   7.738  1.00 35.09           O  
ATOM    982  N   LEU A 130       9.219 -23.688  10.039  1.00 37.66           N  
ATOM    983  CA  LEU A 130      10.250 -22.688  10.305  1.00 37.66           C  
ATOM    984  C   LEU A 130      10.867 -22.891  11.688  1.00 37.66           C  
ATOM    985  CB  LEU A 130       9.656 -21.281  10.203  1.00 37.66           C  
ATOM    986  O   LEU A 130      10.156 -22.969  12.688  1.00 37.66           O  
ATOM    987  CG  LEU A 130      10.664 -20.125  10.156  1.00 37.66           C  
ATOM    988  CD1 LEU A 130      10.602 -19.438   8.797  1.00 37.66           C  
ATOM    989  CD2 LEU A 130      10.398 -19.141  11.281  1.00 37.66           C  
ATOM    990  N   ASP A 131      11.719 -23.953  11.852  1.00 35.97           N  
ATOM    991  CA  ASP A 131      12.711 -24.109  12.914  1.00 35.97           C  
ATOM    992  C   ASP A 131      13.570 -22.844  13.039  1.00 35.97           C  
ATOM    993  CB  ASP A 131      13.594 -25.328  12.656  1.00 35.97           C  
ATOM    994  O   ASP A 131      14.242 -22.453  12.086  1.00 35.97           O  
ATOM    995  CG  ASP A 131      13.117 -26.562  13.383  1.00 35.97           C  
ATOM    996  OD1 ASP A 131      12.328 -26.453  14.336  1.00 35.97           O  
ATOM    997  OD2 ASP A 131      13.539 -27.672  12.992  1.00 35.97           O  
ATOM    998  N   SER A 132      13.086 -21.734  13.562  1.00 36.75           N  
ATOM    999  CA  SER A 132      14.148 -20.828  13.969  1.00 36.75           C  
ATOM   1000  C   SER A 132      13.828 -20.172  15.312  1.00 36.75           C  
ATOM   1001  CB  SER A 132      14.359 -19.750  12.906  1.00 36.75           C  
ATOM   1002  O   SER A 132      12.750 -19.609  15.492  1.00 36.75           O  
ATOM   1003  OG  SER A 132      14.406 -20.312  11.609  1.00 36.75           O  
ATOM   1004  N   SER A 133      13.898 -20.859  16.406  1.00 37.12           N  
ATOM   1005  CA  SER A 133      14.320 -20.484  17.750  1.00 37.12           C  
ATOM   1006  C   SER A 133      15.125 -19.188  17.734  1.00 37.12           C  
ATOM   1007  CB  SER A 133      15.148 -21.594  18.391  1.00 37.12           C  
ATOM   1008  O   SER A 133      16.203 -19.125  17.156  1.00 37.12           O  
ATOM   1009  OG  SER A 133      16.359 -21.797  17.672  1.00 37.12           O  
ATOM   1010  N   ILE A 134      14.570 -18.078  17.312  1.00 38.41           N  
ATOM   1011  CA  ILE A 134      15.289 -16.828  17.547  1.00 38.41           C  
ATOM   1012  C   ILE A 134      14.844 -16.234  18.875  1.00 38.41           C  
ATOM   1013  CB  ILE A 134      15.078 -15.828  16.406  1.00 38.41           C  
ATOM   1014  O   ILE A 134      13.648 -16.016  19.094  1.00 38.41           O  
ATOM   1015  CG1 ILE A 134      16.078 -16.078  15.266  1.00 38.41           C  
ATOM   1016  CG2 ILE A 134      15.195 -14.391  16.922  1.00 38.41           C  
ATOM   1017  CD1 ILE A 134      15.727 -15.383  13.961  1.00 38.41           C  
ATOM   1018  N   ASP A 135      15.211 -16.812  20.047  1.00 36.78           N  
ATOM   1019  CA  ASP A 135      15.320 -16.266  21.391  1.00 36.78           C  
ATOM   1020  C   ASP A 135      15.984 -14.891  21.391  1.00 36.78           C  
ATOM   1021  CB  ASP A 135      16.094 -17.219  22.297  1.00 36.78           C  
ATOM   1022  O   ASP A 135      17.109 -14.742  20.891  1.00 36.78           O  
ATOM   1023  CG  ASP A 135      15.266 -18.391  22.781  1.00 36.78           C  
ATOM   1024  OD1 ASP A 135      14.047 -18.219  23.000  1.00 36.78           O  
ATOM   1025  OD2 ASP A 135      15.828 -19.500  22.969  1.00 36.78           O  
ATOM   1026  N   ILE A 136      15.312 -13.875  20.938  1.00 38.62           N  
ATOM   1027  CA  ILE A 136      15.750 -12.492  21.094  1.00 38.62           C  
ATOM   1028  C   ILE A 136      15.891 -12.164  22.578  1.00 38.62           C  
ATOM   1029  CB  ILE A 136      14.766 -11.516  20.422  1.00 38.62           C  
ATOM   1030  O   ILE A 136      14.922 -12.242  23.328  1.00 38.62           O  
ATOM   1031  CG1 ILE A 136      14.570 -11.883  18.938  1.00 38.62           C  
ATOM   1032  CG2 ILE A 136      15.258 -10.070  20.562  1.00 38.62           C  
ATOM   1033  CD1 ILE A 136      13.438 -11.125  18.266  1.00 38.62           C  
ATOM   1034  N   SER A 137      16.828 -12.805  23.344  1.00 31.19           N  
ATOM   1035  CA  SER A 137      17.438 -12.430  24.609  1.00 31.19           C  
ATOM   1036  C   SER A 137      18.078 -11.055  24.531  1.00 31.19           C  
ATOM   1037  CB  SER A 137      18.484 -13.469  25.031  1.00 31.19           C  
ATOM   1038  O   SER A 137      18.828 -10.766  23.594  1.00 31.19           O  
ATOM   1039  OG  SER A 137      17.859 -14.711  25.312  1.00 31.19           O  
ATOM   1040  N   THR A 138      17.344  -9.969  24.719  1.00 32.00           N  
ATOM   1041  CA  THR A 138      17.656  -8.617  25.156  1.00 32.00           C  
ATOM   1042  C   THR A 138      18.625  -8.641  26.344  1.00 32.00           C  
ATOM   1043  CB  THR A 138      16.391  -7.844  25.547  1.00 32.00           C  
ATOM   1044  O   THR A 138      18.312  -9.188  27.406  1.00 32.00           O  
ATOM   1045  CG2 THR A 138      15.492  -7.605  24.344  1.00 32.00           C  
ATOM   1046  OG1 THR A 138      15.664  -8.602  26.531  1.00 32.00           O  
ATOM   1047  N   THR A 139      19.984  -8.969  26.078  1.00 32.56           N  
ATOM   1048  CA  THR A 139      20.953  -8.547  27.078  1.00 32.56           C  
ATOM   1049  C   THR A 139      22.219  -8.031  26.422  1.00 32.56           C  
ATOM   1050  CB  THR A 139      21.297  -9.703  28.047  1.00 32.56           C  
ATOM   1051  O   THR A 139      22.719  -8.625  25.469  1.00 32.56           O  
ATOM   1052  CG2 THR A 139      20.094 -10.125  28.859  1.00 32.56           C  
ATOM   1053  OG1 THR A 139      21.766 -10.828  27.281  1.00 32.56           O  
ATOM   1054  N   SER A 140      22.391  -6.727  26.172  1.00 30.86           N  
ATOM   1055  CA  SER A 140      23.375  -5.652  26.266  1.00 30.86           C  
ATOM   1056  C   SER A 140      24.656  -6.125  26.953  1.00 30.86           C  
ATOM   1057  CB  SER A 140      22.797  -4.457  27.016  1.00 30.86           C  
ATOM   1058  O   SER A 140      24.609  -6.668  28.062  1.00 30.86           O  
ATOM   1059  OG  SER A 140      22.375  -4.840  28.312  1.00 30.86           O  
ATOM   1060  N   LYS A 141      25.641  -6.688  26.141  1.00 31.94           N  
ATOM   1061  CA  LYS A 141      27.000  -6.777  26.656  1.00 31.94           C  
ATOM   1062  C   LYS A 141      28.016  -6.359  25.609  1.00 31.94           C  
ATOM   1063  CB  LYS A 141      27.297  -8.203  27.141  1.00 31.94           C  
ATOM   1064  O   LYS A 141      27.938  -6.781  24.453  1.00 31.94           O  
ATOM   1065  CG  LYS A 141      26.484  -8.633  28.359  1.00 31.94           C  
ATOM   1066  CD  LYS A 141      26.953  -9.969  28.891  1.00 31.94           C  
ATOM   1067  CE  LYS A 141      26.156 -10.391  30.125  1.00 31.94           C  
ATOM   1068  NZ  LYS A 141      26.594 -11.719  30.641  1.00 31.94           N  
ATOM   1069  N   LYS A 142      28.688  -5.160  25.734  1.00 34.22           N  
ATOM   1070  CA  LYS A 142      30.031  -4.609  25.859  1.00 34.22           C  
ATOM   1071  C   LYS A 142      31.062  -5.504  25.188  1.00 34.22           C  
ATOM   1072  CB  LYS A 142      30.391  -4.430  27.344  1.00 34.22           C  
ATOM   1073  O   LYS A 142      31.078  -6.719  25.406  1.00 34.22           O  
ATOM   1074  CG  LYS A 142      30.203  -3.012  27.859  1.00 34.22           C  
ATOM   1075  CD  LYS A 142      30.703  -2.863  29.281  1.00 34.22           C  
ATOM   1076  CE  LYS A 142      30.438  -1.463  29.828  1.00 34.22           C  
ATOM   1077  NZ  LYS A 142      30.891  -1.323  31.250  1.00 34.22           N  
ATOM   1078  N   GLU A 143      31.578  -5.098  23.953  1.00 37.00           N  
ATOM   1079  CA  GLU A 143      32.938  -5.512  23.641  1.00 37.00           C  
ATOM   1080  C   GLU A 143      33.562  -4.590  22.594  1.00 37.00           C  
ATOM   1081  CB  GLU A 143      32.969  -6.961  23.141  1.00 37.00           C  
ATOM   1082  O   GLU A 143      32.969  -4.309  21.562  1.00 37.00           O  
ATOM   1083  CG  GLU A 143      32.750  -7.992  24.234  1.00 37.00           C  
ATOM   1084  CD  GLU A 143      33.031  -9.414  23.797  1.00 37.00           C  
ATOM   1085  OE1 GLU A 143      33.094 -10.320  24.656  1.00 37.00           O  
ATOM   1086  OE2 GLU A 143      33.188  -9.625  22.562  1.00 37.00           O  
ATOM   1087  N   LYS A 144      34.438  -3.631  22.984  1.00 33.31           N  
ATOM   1088  CA  LYS A 144      35.812  -3.168  22.828  1.00 33.31           C  
ATOM   1089  C   LYS A 144      36.531  -3.918  21.688  1.00 33.31           C  
ATOM   1090  CB  LYS A 144      36.625  -3.328  24.125  1.00 33.31           C  
ATOM   1091  O   LYS A 144      36.531  -5.152  21.672  1.00 33.31           O  
ATOM   1092  CG  LYS A 144      36.188  -2.381  25.234  1.00 33.31           C  
ATOM   1093  CD  LYS A 144      37.125  -2.455  26.438  1.00 33.31           C  
ATOM   1094  CE  LYS A 144      36.688  -1.482  27.531  1.00 33.31           C  
ATOM   1095  NZ  LYS A 144      37.500  -1.662  28.766  1.00 33.31           N  
ATOM   1096  N   SER A 145      36.688  -3.312  20.516  1.00 38.88           N  
ATOM   1097  CA  SER A 145      37.844  -3.658  19.688  1.00 38.88           C  
ATOM   1098  C   SER A 145      38.281  -2.467  18.859  1.00 38.88           C  
ATOM   1099  CB  SER A 145      37.500  -4.840  18.781  1.00 38.88           C  
ATOM   1100  O   SER A 145      37.469  -1.732  18.312  1.00 38.88           O  
ATOM   1101  OG  SER A 145      36.562  -4.457  17.781  1.00 38.88           O  
ATOM   1102  N   LYS A 146      39.375  -1.728  19.234  1.00 34.66           N  
ATOM   1103  CA  LYS A 146      40.656  -1.187  18.781  1.00 34.66           C  
ATOM   1104  C   LYS A 146      41.062  -1.762  17.422  1.00 34.66           C  
ATOM   1105  CB  LYS A 146      41.750  -1.475  19.812  1.00 34.66           C  
ATOM   1106  O   LYS A 146      41.125  -2.980  17.266  1.00 34.66           O  
ATOM   1107  CG  LYS A 146      41.594  -0.714  21.125  1.00 34.66           C  
ATOM   1108  CD  LYS A 146      42.812  -0.887  22.031  1.00 34.66           C  
ATOM   1109  CE  LYS A 146      42.656  -0.119  23.328  1.00 34.66           C  
ATOM   1110  NZ  LYS A 146      43.812  -0.301  24.234  1.00 34.66           N  
ATOM   1111  N   GLN A 147      40.781  -1.096  16.312  1.00 37.31           N  
ATOM   1112  CA  GLN A 147      41.562  -1.238  15.078  1.00 37.31           C  
ATOM   1113  C   GLN A 147      41.781   0.115  14.406  1.00 37.31           C  
ATOM   1114  CB  GLN A 147      40.844  -2.193  14.109  1.00 37.31           C  
ATOM   1115  O   GLN A 147      40.844   0.899  14.250  1.00 37.31           O  
ATOM   1116  CG  GLN A 147      41.500  -3.570  14.031  1.00 37.31           C  
ATOM   1117  CD  GLN A 147      40.844  -4.469  13.000  1.00 37.31           C  
ATOM   1118  NE2 GLN A 147      41.438  -5.613  12.727  1.00 37.31           N  
ATOM   1119  OE1 GLN A 147      39.781  -4.137  12.453  1.00 37.31           O  
ATOM   1120  N   GLU A 148      42.938   0.783  14.625  1.00 32.59           N  
ATOM   1121  CA  GLU A 148      44.031   1.387  13.891  1.00 32.59           C  
ATOM   1122  C   GLU A 148      43.938   1.070  12.398  1.00 32.59           C  
ATOM   1123  CB  GLU A 148      45.375   0.907  14.445  1.00 32.59           C  
ATOM   1124  O   GLU A 148      43.906  -0.098  12.008  1.00 32.59           O  
ATOM   1125  CG  GLU A 148      46.438   1.999  14.523  1.00 32.59           C  
ATOM   1126  CD  GLU A 148      47.781   1.509  15.078  1.00 32.59           C  
ATOM   1127  OE1 GLU A 148      48.750   2.305  15.133  1.00 32.59           O  
ATOM   1128  OE2 GLU A 148      47.844   0.321  15.461  1.00 32.59           O  
ATOM   1129  N   TYR A 149      43.406   1.937  11.516  1.00 40.06           N  
ATOM   1130  CA  TYR A 149      43.656   2.170  10.102  1.00 40.06           C  
ATOM   1131  C   TYR A 149      43.781   3.658   9.812  1.00 40.06           C  
ATOM   1132  CB  TYR A 149      42.531   1.579   9.250  1.00 40.06           C  
ATOM   1133  O   TYR A 149      43.031   4.473  10.312  1.00 40.06           O  
ATOM   1134  CG  TYR A 149      42.688   0.112   8.938  1.00 40.06           C  
ATOM   1135  CD1 TYR A 149      43.500  -0.306   7.887  1.00 40.06           C  
ATOM   1136  CD2 TYR A 149      42.062  -0.859   9.703  1.00 40.06           C  
ATOM   1137  CE1 TYR A 149      43.656  -1.656   7.598  1.00 40.06           C  
ATOM   1138  CE2 TYR A 149      42.219  -2.213   9.422  1.00 40.06           C  
ATOM   1139  OH  TYR A 149      43.188  -3.939   8.086  1.00 40.06           O  
ATOM   1140  CZ  TYR A 149      43.031  -2.602   8.367  1.00 40.06           C  
ATOM   1141  N   LYS A 150      44.938   4.160   9.734  1.00 33.97           N  
ATOM   1142  CA  LYS A 150      45.719   4.988   8.812  1.00 33.97           C  
ATOM   1143  C   LYS A 150      44.969   5.168   7.488  1.00 33.97           C  
ATOM   1144  CB  LYS A 150      47.094   4.375   8.570  1.00 33.97           C  
ATOM   1145  O   LYS A 150      44.438   4.203   6.938  1.00 33.97           O  
ATOM   1146  CG  LYS A 150      48.000   4.387   9.789  1.00 33.97           C  
ATOM   1147  CD  LYS A 150      49.406   4.867   9.438  1.00 33.97           C  
ATOM   1148  CE  LYS A 150      50.312   4.863  10.656  1.00 33.97           C  
ATOM   1149  NZ  LYS A 150      51.719   5.285  10.305  1.00 33.97           N  
ATOM   1150  N   ASN A 151      44.469   6.414   7.121  1.00 37.78           N  
ATOM   1151  CA  ASN A 151      44.688   7.102   5.852  1.00 37.78           C  
ATOM   1152  C   ASN A 151      43.344   7.539   5.234  1.00 37.78           C  
ATOM   1153  CB  ASN A 151      45.438   6.215   4.871  1.00 37.78           C  
ATOM   1154  O   ASN A 151      42.406   6.754   5.180  1.00 37.78           O  
ATOM   1155  CG  ASN A 151      46.906   6.629   4.730  1.00 37.78           C  
ATOM   1156  ND2 ASN A 151      47.750   5.668   4.434  1.00 37.78           N  
ATOM   1157  OD1 ASN A 151      47.250   7.805   4.891  1.00 37.78           O  
ATOM   1158  N   LYS A 152      43.031   8.844   5.125  1.00 45.41           N  
ATOM   1159  CA  LYS A 152      42.719   9.773   4.043  1.00 45.41           C  
ATOM   1160  C   LYS A 152      41.406  10.477   4.273  1.00 45.41           C  
ATOM   1161  CB  LYS A 152      42.719   9.047   2.697  1.00 45.41           C  
ATOM   1162  O   LYS A 152      40.438   9.859   4.730  1.00 45.41           O  
ATOM   1163  CG  LYS A 152      44.062   8.484   2.279  1.00 45.41           C  
ATOM   1164  CD  LYS A 152      44.062   8.016   0.830  1.00 45.41           C  
ATOM   1165  CE  LYS A 152      45.406   7.426   0.417  1.00 45.41           C  
ATOM   1166  NZ  LYS A 152      45.344   6.887  -0.976  1.00 45.41           N  
ATOM   1167  N   TYR A 153      41.500  11.625   4.898  1.00 54.28           N  
ATOM   1168  CA  TYR A 153      40.594  12.758   4.891  1.00 54.28           C  
ATOM   1169  C   TYR A 153      39.188  12.336   4.469  1.00 54.28           C  
ATOM   1170  CB  TYR A 153      41.094  13.859   3.955  1.00 54.28           C  
ATOM   1171  O   TYR A 153      38.969  11.930   3.322  1.00 54.28           O  
ATOM   1172  CG  TYR A 153      42.344  13.484   3.213  1.00 54.28           C  
ATOM   1173  CD1 TYR A 153      43.625  13.781   3.732  1.00 54.28           C  
ATOM   1174  CD2 TYR A 153      42.281  12.828   1.987  1.00 54.28           C  
ATOM   1175  CE1 TYR A 153      44.781  13.438   3.051  1.00 54.28           C  
ATOM   1176  CE2 TYR A 153      43.438  12.477   1.296  1.00 54.28           C  
ATOM   1177  OH  TYR A 153      45.812  12.438   1.154  1.00 54.28           O  
ATOM   1178  CZ  TYR A 153      44.688  12.781   1.834  1.00 54.28           C  
ATOM   1179  N   LYS A 154      38.625  11.328   5.145  1.00 54.75           N  
ATOM   1180  CA  LYS A 154      37.250  10.922   4.887  1.00 54.75           C  
ATOM   1181  C   LYS A 154      36.281  11.969   5.391  1.00 54.75           C  
ATOM   1182  CB  LYS A 154      36.969   9.570   5.543  1.00 54.75           C  
ATOM   1183  O   LYS A 154      36.469  12.531   6.469  1.00 54.75           O  
ATOM   1184  CG  LYS A 154      37.312   8.375   4.664  1.00 54.75           C  
ATOM   1185  CD  LYS A 154      36.906   7.062   5.320  1.00 54.75           C  
ATOM   1186  CE  LYS A 154      37.281   5.859   4.477  1.00 54.75           C  
ATOM   1187  NZ  LYS A 154      36.875   4.574   5.109  1.00 54.75           N  
ATOM   1188  N   LYS A 155      36.031  12.906   4.582  1.00 62.53           N  
ATOM   1189  CA  LYS A 155      34.844  13.734   4.703  1.00 62.53           C  
ATOM   1190  C   LYS A 155      33.938  13.227   5.820  1.00 62.53           C  
ATOM   1191  CB  LYS A 155      34.062  13.766   3.381  1.00 62.53           C  
ATOM   1192  O   LYS A 155      33.594  12.039   5.875  1.00 62.53           O  
ATOM   1193  CG  LYS A 155      34.781  14.508   2.266  1.00 62.53           C  
ATOM   1194  CD  LYS A 155      33.875  14.773   1.084  1.00 62.53           C  
ATOM   1195  CE  LYS A 155      34.625  15.398  -0.083  1.00 62.53           C  
ATOM   1196  NZ  LYS A 155      33.750  15.562  -1.281  1.00 62.53           N  
ATOM   1197  N   CYS A 156      34.188  13.547   7.055  1.00 55.59           N  
ATOM   1198  CA  CYS A 156      33.406  13.320   8.273  1.00 55.59           C  
ATOM   1199  C   CYS A 156      32.000  13.859   8.148  1.00 55.59           C  
ATOM   1200  CB  CYS A 156      34.125  13.969   9.469  1.00 55.59           C  
ATOM   1201  O   CYS A 156      31.812  15.047   7.848  1.00 55.59           O  
ATOM   1202  SG  CYS A 156      33.906  13.047  11.016  1.00 55.59           S  
ATOM   1203  N   TYR A 157      31.156  13.055   7.566  1.00 71.56           N  
ATOM   1204  CA  TYR A 157      29.750  13.461   7.637  1.00 71.56           C  
ATOM   1205  C   TYR A 157      29.219  13.336   9.062  1.00 71.56           C  
ATOM   1206  CB  TYR A 157      28.906  12.609   6.688  1.00 71.56           C  
ATOM   1207  O   TYR A 157      29.672  12.477   9.820  1.00 71.56           O  
ATOM   1208  CG  TYR A 157      29.250  12.805   5.230  1.00 71.56           C  
ATOM   1209  CD1 TYR A 157      28.703  13.859   4.500  1.00 71.56           C  
ATOM   1210  CD2 TYR A 157      30.109  11.930   4.578  1.00 71.56           C  
ATOM   1211  CE1 TYR A 157      29.016  14.039   3.154  1.00 71.56           C  
ATOM   1212  CE2 TYR A 157      30.438  12.102   3.236  1.00 71.56           C  
ATOM   1213  OH  TYR A 157      30.188  13.328   1.203  1.00 71.56           O  
ATOM   1214  CZ  TYR A 157      29.875  13.156   2.533  1.00 71.56           C  
ATOM   1215  N   PRO A 158      28.672  14.383   9.547  1.00 70.44           N  
ATOM   1216  CA  PRO A 158      28.078  14.398  10.891  1.00 70.44           C  
ATOM   1217  C   PRO A 158      27.328  13.109  11.219  1.00 70.44           C  
ATOM   1218  CB  PRO A 158      27.125  15.594  10.836  1.00 70.44           C  
ATOM   1219  O   PRO A 158      26.641  12.555  10.359  1.00 70.44           O  
ATOM   1220  CG  PRO A 158      27.297  16.156   9.469  1.00 70.44           C  
ATOM   1221  CD  PRO A 158      28.219  15.266   8.688  1.00 70.44           C  
ATOM   1222  N   LYS A 159      27.875  12.359  12.086  1.00 72.75           N  
ATOM   1223  CA  LYS A 159      27.297  11.227  12.789  1.00 72.75           C  
ATOM   1224  C   LYS A 159      25.969  11.602  13.430  1.00 72.75           C  
ATOM   1225  CB  LYS A 159      28.266  10.695  13.852  1.00 72.75           C  
ATOM   1226  O   LYS A 159      25.875  12.594  14.148  1.00 72.75           O  
ATOM   1227  CG  LYS A 159      27.906   9.312  14.383  1.00 72.75           C  
ATOM   1228  CD  LYS A 159      29.000   8.758  15.273  1.00 72.75           C  
ATOM   1229  CE  LYS A 159      28.625   7.398  15.844  1.00 72.75           C  
ATOM   1230  NZ  LYS A 159      29.703   6.840  16.719  1.00 72.75           N  
ATOM   1231  N   ILE A 160      24.891  11.430  12.719  1.00 70.25           N  
ATOM   1232  CA  ILE A 160      23.594  11.680  13.320  1.00 70.25           C  
ATOM   1233  C   ILE A 160      23.281  10.602  14.359  1.00 70.25           C  
ATOM   1234  CB  ILE A 160      22.484  11.734  12.258  1.00 70.25           C  
ATOM   1235  O   ILE A 160      23.328   9.406  14.047  1.00 70.25           O  
ATOM   1236  CG1 ILE A 160      22.828  12.758  11.164  1.00 70.25           C  
ATOM   1237  CG2 ILE A 160      21.125  12.062  12.898  1.00 70.25           C  
ATOM   1238  CD1 ILE A 160      21.969  12.633   9.906  1.00 70.25           C  
ATOM   1239  N   GLU A 161      23.672  10.789  15.602  1.00 68.81           N  
ATOM   1240  CA  GLU A 161      23.266  10.016  16.781  1.00 68.81           C  
ATOM   1241  C   GLU A 161      21.781  10.211  17.078  1.00 68.81           C  
ATOM   1242  CB  GLU A 161      24.109  10.414  17.984  1.00 68.81           C  
ATOM   1243  O   GLU A 161      21.312  11.344  17.188  1.00 68.81           O  
ATOM   1244  CG  GLU A 161      25.609  10.180  17.797  1.00 68.81           C  
ATOM   1245  CD  GLU A 161      26.359  10.008  19.109  1.00 68.81           C  
ATOM   1246  OE1 GLU A 161      27.562   9.703  19.078  1.00 68.81           O  
ATOM   1247  OE2 GLU A 161      25.719  10.188  20.172  1.00 68.81           O  
ATOM   1248  N   ALA A 162      20.891   9.555  16.266  1.00 67.31           N  
ATOM   1249  CA  ALA A 162      19.484   9.711  16.594  1.00 67.31           C  
ATOM   1250  C   ALA A 162      19.062   8.742  17.703  1.00 67.31           C  
ATOM   1251  CB  ALA A 162      18.625   9.484  15.344  1.00 67.31           C  
ATOM   1252  O   ALA A 162      19.406   7.559  17.656  1.00 67.31           O  
ATOM   1253  N   GLU A 163      19.234   9.086  18.953  1.00 59.69           N  
ATOM   1254  CA  GLU A 163      18.547   8.461  20.094  1.00 59.69           C  
ATOM   1255  C   GLU A 163      17.031   8.422  19.859  1.00 59.69           C  
ATOM   1256  CB  GLU A 163      18.859   9.211  21.391  1.00 59.69           C  
ATOM   1257  O   GLU A 163      16.422   9.438  19.516  1.00 59.69           O  
ATOM   1258  CG  GLU A 163      19.969  10.234  21.250  1.00 59.69           C  
ATOM   1259  CD  GLU A 163      20.391  10.844  22.578  1.00 59.69           C  
ATOM   1260  OE1 GLU A 163      21.281  11.719  22.594  1.00 59.69           O  
ATOM   1261  OE2 GLU A 163      19.828  10.430  23.625  1.00 59.69           O  
ATOM   1262  N   SER A 164      16.500   7.508  18.953  1.00 54.88           N  
ATOM   1263  CA  SER A 164      15.078   7.324  18.656  1.00 54.88           C  
ATOM   1264  C   SER A 164      14.258   7.191  19.922  1.00 54.88           C  
ATOM   1265  CB  SER A 164      14.875   6.090  17.766  1.00 54.88           C  
ATOM   1266  O   SER A 164      14.617   6.434  20.828  1.00 54.88           O  
ATOM   1267  OG  SER A 164      14.492   6.465  16.453  1.00 54.88           O  
ATOM   1268  N   ASP A 165      13.797   8.242  20.547  1.00 61.19           N  
ATOM   1269  CA  ASP A 165      12.750   8.320  21.547  1.00 61.19           C  
ATOM   1270  C   ASP A 165      11.680   7.254  21.312  1.00 61.19           C  
ATOM   1271  CB  ASP A 165      12.109   9.711  21.562  1.00 61.19           C  
ATOM   1272  O   ASP A 165      11.203   7.082  20.188  1.00 61.19           O  
ATOM   1273  CG  ASP A 165      11.711  10.172  22.953  1.00 61.19           C  
ATOM   1274  OD1 ASP A 165      11.875   9.406  23.922  1.00 61.19           O  
ATOM   1275  OD2 ASP A 165      11.234  11.320  23.078  1.00 61.19           O  
ATOM   1276  N   SER A 166      11.969   6.008  21.656  1.00 56.56           N  
ATOM   1277  CA  SER A 166      10.930   4.988  21.641  1.00 56.56           C  
ATOM   1278  C   SER A 166       9.578   5.570  22.031  1.00 56.56           C  
ATOM   1279  CB  SER A 166      11.289   3.830  22.578  1.00 56.56           C  
ATOM   1280  O   SER A 166       9.336   5.844  23.219  1.00 56.56           O  
ATOM   1281  OG  SER A 166      11.273   4.250  23.922  1.00 56.56           O  
ATOM   1282  N   ASP A 167       9.227   6.812  21.547  1.00 51.34           N  
ATOM   1283  CA  ASP A 167       7.898   7.258  21.969  1.00 51.34           C  
ATOM   1284  C   ASP A 167       6.805   6.617  21.109  1.00 51.34           C  
ATOM   1285  CB  ASP A 167       7.797   8.781  21.891  1.00 51.34           C  
ATOM   1286  O   ASP A 167       6.938   6.520  19.891  1.00 51.34           O  
ATOM   1287  CG  ASP A 167       8.586   9.484  22.984  1.00 51.34           C  
ATOM   1288  OD1 ASP A 167       8.812   8.875  24.062  1.00 51.34           O  
ATOM   1289  OD2 ASP A 167       8.969  10.656  22.781  1.00 51.34           O  
ATOM   1290  N   GLU A 168       6.270   5.480  21.500  1.00 57.97           N  
ATOM   1291  CA  GLU A 168       4.949   4.949  21.188  1.00 57.97           C  
ATOM   1292  C   GLU A 168       4.035   6.039  20.625  1.00 57.97           C  
ATOM   1293  CB  GLU A 168       4.312   4.305  22.406  1.00 57.97           C  
ATOM   1294  O   GLU A 168       3.832   7.070  21.266  1.00 57.97           O  
ATOM   1295  CG  GLU A 168       3.004   3.582  22.125  1.00 57.97           C  
ATOM   1296  CD  GLU A 168       2.492   2.773  23.297  1.00 57.97           C  
ATOM   1297  OE1 GLU A 168       1.525   1.995  23.125  1.00 57.97           O  
ATOM   1298  OE2 GLU A 168       3.061   2.916  24.406  1.00 57.97           O  
ATOM   1299  N   TYR A 169       4.371   6.746  19.547  1.00 53.19           N  
ATOM   1300  CA  TYR A 169       3.564   7.723  18.828  1.00 53.19           C  
ATOM   1301  C   TYR A 169       2.078   7.473  19.047  1.00 53.19           C  
ATOM   1302  CB  TYR A 169       3.885   7.688  17.328  1.00 53.19           C  
ATOM   1303  O   TYR A 169       1.598   6.352  18.859  1.00 53.19           O  
ATOM   1304  CG  TYR A 169       4.945   8.680  16.906  1.00 53.19           C  
ATOM   1305  CD1 TYR A 169       4.605   9.969  16.516  1.00 53.19           C  
ATOM   1306  CD2 TYR A 169       6.289   8.320  16.906  1.00 53.19           C  
ATOM   1307  CE1 TYR A 169       5.582  10.883  16.125  1.00 53.19           C  
ATOM   1308  CE2 TYR A 169       7.273   9.227  16.531  1.00 53.19           C  
ATOM   1309  OH  TYR A 169       7.879  11.398  15.750  1.00 53.19           O  
ATOM   1310  CZ  TYR A 169       6.910  10.500  16.141  1.00 53.19           C  
ATOM   1311  N   VAL A 170       1.496   8.023  20.172  1.00 55.12           N  
ATOM   1312  CA  VAL A 170       0.076   8.180  20.469  1.00 55.12           C  
ATOM   1313  C   VAL A 170      -0.604   8.953  19.344  1.00 55.12           C  
ATOM   1314  CB  VAL A 170      -0.146   8.898  21.812  1.00 55.12           C  
ATOM   1315  O   VAL A 170      -0.142  10.031  18.953  1.00 55.12           O  
ATOM   1316  CG1 VAL A 170      -1.637   9.023  22.125  1.00 55.12           C  
ATOM   1317  CG2 VAL A 170       0.579   8.164  22.938  1.00 55.12           C  
ATOM   1318  N   LEU A 171      -0.867   8.406  18.141  1.00 52.56           N  
ATOM   1319  CA  LEU A 171      -1.743   8.984  17.141  1.00 52.56           C  
ATOM   1320  C   LEU A 171      -2.660  10.039  17.750  1.00 52.56           C  
ATOM   1321  CB  LEU A 171      -2.580   7.898  16.453  1.00 52.56           C  
ATOM   1322  O   LEU A 171      -3.295   9.789  18.781  1.00 52.56           O  
ATOM   1323  CG  LEU A 171      -1.853   7.023  15.438  1.00 52.56           C  
ATOM   1324  CD1 LEU A 171      -2.660   5.762  15.148  1.00 52.56           C  
ATOM   1325  CD2 LEU A 171      -1.593   7.805  14.156  1.00 52.56           C  
ATOM   1326  N   ASP A 172      -2.217  11.273  17.844  1.00 46.81           N  
ATOM   1327  CA  ASP A 172      -2.939  12.516  18.094  1.00 46.81           C  
ATOM   1328  C   ASP A 172      -4.391  12.406  17.641  1.00 46.81           C  
ATOM   1329  CB  ASP A 172      -2.248  13.688  17.406  1.00 46.81           C  
ATOM   1330  O   ASP A 172      -4.656  11.984  16.516  1.00 46.81           O  
ATOM   1331  CG  ASP A 172      -0.990  14.148  18.125  1.00 46.81           C  
ATOM   1332  OD1 ASP A 172      -0.973  14.164  19.375  1.00 46.81           O  
ATOM   1333  OD2 ASP A 172      -0.009  14.492  17.422  1.00 46.81           O  
ATOM   1334  N   ASP A 173      -5.285  12.062  18.578  1.00 51.78           N  
ATOM   1335  CA  ASP A 173      -6.746  12.039  18.609  1.00 51.78           C  
ATOM   1336  C   ASP A 173      -7.328  13.375  18.172  1.00 51.78           C  
ATOM   1337  CB  ASP A 173      -7.250  11.680  20.016  1.00 51.78           C  
ATOM   1338  O   ASP A 173      -8.523  13.625  18.328  1.00 51.78           O  
ATOM   1339  CG  ASP A 173      -6.922  10.258  20.406  1.00 51.78           C  
ATOM   1340  OD1 ASP A 173      -6.961   9.352  19.547  1.00 51.78           O  
ATOM   1341  OD2 ASP A 173      -6.621  10.031  21.609  1.00 51.78           O  
ATOM   1342  N   ASP A 174      -6.621  14.266  17.344  1.00 48.16           N  
ATOM   1343  CA  ASP A 174      -7.328  15.516  17.094  1.00 48.16           C  
ATOM   1344  C   ASP A 174      -7.918  15.547  15.695  1.00 48.16           C  
ATOM   1345  CB  ASP A 174      -6.391  16.719  17.297  1.00 48.16           C  
ATOM   1346  O   ASP A 174      -8.508  16.547  15.281  1.00 48.16           O  
ATOM   1347  CG  ASP A 174      -6.336  17.188  18.750  1.00 48.16           C  
ATOM   1348  OD1 ASP A 174      -7.395  17.250  19.406  1.00 48.16           O  
ATOM   1349  OD2 ASP A 174      -5.223  17.500  19.219  1.00 48.16           O  
ATOM   1350  N   ASP A 175      -8.367  14.406  15.117  1.00 53.69           N  
ATOM   1351  CA  ASP A 175      -9.359  14.578  14.062  1.00 53.69           C  
ATOM   1352  C   ASP A 175     -10.383  13.445  14.078  1.00 53.69           C  
ATOM   1353  CB  ASP A 175      -8.680  14.648  12.688  1.00 53.69           C  
ATOM   1354  O   ASP A 175     -11.219  13.336  13.180  1.00 53.69           O  
ATOM   1355  CG  ASP A 175      -8.422  16.062  12.227  1.00 53.69           C  
ATOM   1356  OD1 ASP A 175      -9.094  17.000  12.719  1.00 53.69           O  
ATOM   1357  OD2 ASP A 175      -7.539  16.266  11.367  1.00 53.69           O  
ATOM   1358  N   SER A 176     -10.594  12.820  15.234  1.00 46.41           N  
ATOM   1359  CA  SER A 176     -11.742  11.922  15.312  1.00 46.41           C  
ATOM   1360  C   SER A 176     -12.492  12.102  16.625  1.00 46.41           C  
ATOM   1361  CB  SER A 176     -11.289  10.461  15.180  1.00 46.41           C  
ATOM   1362  O   SER A 176     -11.883  12.211  17.688  1.00 46.41           O  
ATOM   1363  OG  SER A 176     -12.406   9.594  15.188  1.00 46.41           O  
ATOM   1364  N   ASP A 177     -13.406  13.094  16.625  1.00 49.75           N  
ATOM   1365  CA  ASP A 177     -14.461  13.289  17.609  1.00 49.75           C  
ATOM   1366  C   ASP A 177     -14.914  11.953  18.203  1.00 49.75           C  
ATOM   1367  CB  ASP A 177     -15.656  14.016  17.000  1.00 49.75           C  
ATOM   1368  O   ASP A 177     -15.164  10.992  17.469  1.00 49.75           O  
ATOM   1369  CG  ASP A 177     -15.938  15.352  17.641  1.00 49.75           C  
ATOM   1370  OD1 ASP A 177     -15.312  15.680  18.672  1.00 49.75           O  
ATOM   1371  OD2 ASP A 177     -16.797  16.094  17.125  1.00 49.75           O  
ATOM   1372  N   ASP A 178     -14.117  11.188  19.000  1.00 46.12           N  
ATOM   1373  CA  ASP A 178     -14.562  10.258  20.031  1.00 46.12           C  
ATOM   1374  C   ASP A 178     -14.125   8.828  19.719  1.00 46.12           C  
ATOM   1375  CB  ASP A 178     -16.094  10.320  20.188  1.00 46.12           C  
ATOM   1376  O   ASP A 178     -14.445   8.305  18.641  1.00 46.12           O  
ATOM   1377  CG  ASP A 178     -16.594  11.711  20.516  1.00 46.12           C  
ATOM   1378  OD1 ASP A 178     -15.898  12.469  21.219  1.00 46.12           O  
ATOM   1379  OD2 ASP A 178     -17.703  12.055  20.047  1.00 46.12           O  
ATOM   1380  N   GLY A 179     -12.812   8.227  19.984  1.00 49.50           N  
ATOM   1381  CA  GLY A 179     -12.805   6.824  20.359  1.00 49.50           C  
ATOM   1382  C   GLY A 179     -11.641   6.051  19.766  1.00 49.50           C  
ATOM   1383  O   GLY A 179     -11.500   5.961  18.547  1.00 49.50           O  
ATOM   1384  N   LYS A 180     -10.406   6.273  20.203  1.00 59.44           N  
ATOM   1385  CA  LYS A 180      -9.406   5.223  20.328  1.00 59.44           C  
ATOM   1386  C   LYS A 180     -10.000   3.854  20.016  1.00 59.44           C  
ATOM   1387  CB  LYS A 180      -8.805   5.219  21.734  1.00 59.44           C  
ATOM   1388  O   LYS A 180     -11.125   3.547  20.422  1.00 59.44           O  
ATOM   1389  CG  LYS A 180      -8.141   6.527  22.125  1.00 59.44           C  
ATOM   1390  CD  LYS A 180      -7.199   6.344  23.312  1.00 59.44           C  
ATOM   1391  CE  LYS A 180      -6.594   7.668  23.750  1.00 59.44           C  
ATOM   1392  NZ  LYS A 180      -5.727   7.504  24.953  1.00 59.44           N  
ATOM   1393  N   CYS A 181     -10.047   3.486  18.812  1.00 61.94           N  
ATOM   1394  CA  CYS A 181     -10.422   2.102  18.547  1.00 61.94           C  
ATOM   1395  C   CYS A 181      -9.734   1.157  19.531  1.00 61.94           C  
ATOM   1396  CB  CYS A 181     -10.078   1.707  17.109  1.00 61.94           C  
ATOM   1397  O   CYS A 181      -8.508   1.054  19.531  1.00 61.94           O  
ATOM   1398  SG  CYS A 181     -10.555   0.016  16.688  1.00 61.94           S  
ATOM   1399  N   LYS A 182     -10.062   1.053  20.844  1.00 63.53           N  
ATOM   1400  CA  LYS A 182      -9.531   0.249  21.938  1.00 63.53           C  
ATOM   1401  C   LYS A 182      -9.375  -1.211  21.531  1.00 63.53           C  
ATOM   1402  CB  LYS A 182     -10.438   0.352  23.172  1.00 63.53           C  
ATOM   1403  O   LYS A 182      -8.383  -1.856  21.875  1.00 63.53           O  
ATOM   1404  CG  LYS A 182     -10.414   1.713  23.844  1.00 63.53           C  
ATOM   1405  CD  LYS A 182     -11.203   1.705  25.156  1.00 63.53           C  
ATOM   1406  CE  LYS A 182     -11.203   3.076  25.812  1.00 63.53           C  
ATOM   1407  NZ  LYS A 182     -11.984   3.074  27.094  1.00 63.53           N  
ATOM   1408  N   ASN A 183      -9.953  -1.732  20.391  1.00 65.56           N  
ATOM   1409  CA  ASN A 183      -9.891  -3.146  20.031  1.00 65.56           C  
ATOM   1410  C   ASN A 183      -9.922  -3.348  18.516  1.00 65.56           C  
ATOM   1411  CB  ASN A 183     -11.031  -3.918  20.703  1.00 65.56           C  
ATOM   1412  O   ASN A 183     -10.484  -4.336  18.031  1.00 65.56           O  
ATOM   1413  CG  ASN A 183     -10.859  -4.039  22.203  1.00 65.56           C  
ATOM   1414  ND2 ASN A 183     -10.570  -5.246  22.672  1.00 65.56           N  
ATOM   1415  OD1 ASN A 183     -10.984  -3.053  22.922  1.00 65.56           O  
ATOM   1416  N   CYS A 184      -9.219  -2.467  17.844  1.00 68.25           N  
ATOM   1417  CA  CYS A 184      -9.273  -2.619  16.391  1.00 68.25           C  
ATOM   1418  C   CYS A 184      -8.328  -3.723  15.922  1.00 68.25           C  
ATOM   1419  CB  CYS A 184      -8.914  -1.303  15.703  1.00 68.25           C  
ATOM   1420  O   CYS A 184      -7.180  -3.793  16.359  1.00 68.25           O  
ATOM   1421  SG  CYS A 184      -8.969  -1.389  13.898  1.00 68.25           S  
ATOM   1422  N   LYS A 185      -9.008  -4.836  15.547  1.00 73.69           N  
ATOM   1423  CA  LYS A 185      -8.328  -6.012  15.016  1.00 73.69           C  
ATOM   1424  C   LYS A 185      -7.195  -5.613  14.078  1.00 73.69           C  
ATOM   1425  CB  LYS A 185      -9.320  -6.926  14.289  1.00 73.69           C  
ATOM   1426  O   LYS A 185      -6.168  -6.293  14.008  1.00 73.69           O  
ATOM   1427  CG  LYS A 185     -10.320  -7.605  15.211  1.00 73.69           C  
ATOM   1428  CD  LYS A 185     -11.234  -8.547  14.438  1.00 73.69           C  
ATOM   1429  CE  LYS A 185     -12.258  -9.211  15.359  1.00 73.69           C  
ATOM   1430  NZ  LYS A 185     -13.141 -10.156  14.609  1.00 73.69           N  
ATOM   1431  N   TYR A 186      -7.305  -4.383  13.570  1.00 79.69           N  
ATOM   1432  CA  TYR A 186      -6.352  -4.070  12.516  1.00 79.69           C  
ATOM   1433  C   TYR A 186      -5.266  -3.127  13.023  1.00 79.69           C  
ATOM   1434  CB  TYR A 186      -7.070  -3.445  11.312  1.00 79.69           C  
ATOM   1435  O   TYR A 186      -4.312  -2.824  12.297  1.00 79.69           O  
ATOM   1436  CG  TYR A 186      -8.109  -4.344  10.695  1.00 79.69           C  
ATOM   1437  CD1 TYR A 186      -7.746  -5.473   9.969  1.00 79.69           C  
ATOM   1438  CD2 TYR A 186      -9.469  -4.062  10.828  1.00 79.69           C  
ATOM   1439  CE1 TYR A 186      -8.703  -6.305   9.398  1.00 79.69           C  
ATOM   1440  CE2 TYR A 186     -10.438  -4.883  10.266  1.00 79.69           C  
ATOM   1441  OH  TYR A 186     -10.992  -6.820   8.984  1.00 79.69           O  
ATOM   1442  CZ  TYR A 186     -10.039  -6.000   9.547  1.00 79.69           C  
ATOM   1443  N   LYS A 187      -5.410  -2.664  14.242  1.00 80.06           N  
ATOM   1444  CA  LYS A 187      -4.457  -1.723  14.828  1.00 80.06           C  
ATOM   1445  C   LYS A 187      -3.076  -2.354  14.969  1.00 80.06           C  
ATOM   1446  CB  LYS A 187      -4.953  -1.238  16.188  1.00 80.06           C  
ATOM   1447  O   LYS A 187      -2.070  -1.749  14.586  1.00 80.06           O  
ATOM   1448  CG  LYS A 187      -4.090  -0.150  16.812  1.00 80.06           C  
ATOM   1449  CD  LYS A 187      -4.688   0.360  18.125  1.00 80.06           C  
ATOM   1450  CE  LYS A 187      -3.828   1.455  18.734  1.00 80.06           C  
ATOM   1451  NZ  LYS A 187      -4.395   1.939  20.031  1.00 80.06           N  
ATOM   1452  N   LYS A 188      -3.102  -3.549  15.445  1.00 79.75           N  
ATOM   1453  CA  LYS A 188      -1.843  -4.266  15.641  1.00 79.75           C  
ATOM   1454  C   LYS A 188      -1.150  -4.527  14.305  1.00 79.75           C  
ATOM   1455  CB  LYS A 188      -2.082  -5.582  16.375  1.00 79.75           C  
ATOM   1456  O   LYS A 188       0.065  -4.359  14.188  1.00 79.75           O  
ATOM   1457  CG  LYS A 188      -0.806  -6.301  16.797  1.00 79.75           C  
ATOM   1458  CD  LYS A 188      -1.109  -7.570  17.578  1.00 79.75           C  
ATOM   1459  CE  LYS A 188       0.164  -8.328  17.938  1.00 79.75           C  
ATOM   1460  NZ  LYS A 188      -0.126  -9.555  18.734  1.00 79.75           N  
ATOM   1461  N   LYS A 189      -2.018  -4.910  13.336  1.00 82.31           N  
ATOM   1462  CA  LYS A 189      -1.472  -5.207  12.016  1.00 82.31           C  
ATOM   1463  C   LYS A 189      -0.869  -3.959  11.375  1.00 82.31           C  
ATOM   1464  CB  LYS A 189      -2.555  -5.789  11.109  1.00 82.31           C  
ATOM   1465  O   LYS A 189       0.216  -4.016  10.797  1.00 82.31           O  
ATOM   1466  CG  LYS A 189      -2.947  -7.219  11.445  1.00 82.31           C  
ATOM   1467  CD  LYS A 189      -3.934  -7.785  10.438  1.00 82.31           C  
ATOM   1468  CE  LYS A 189      -4.352  -9.203  10.797  1.00 82.31           C  
ATOM   1469  NZ  LYS A 189      -5.375  -9.734   9.844  1.00 82.31           N  
ATOM   1470  N   TYR A 190      -1.508  -2.873  11.594  1.00 86.00           N  
ATOM   1471  CA  TYR A 190      -1.051  -1.626  11.000  1.00 86.00           C  
ATOM   1472  C   TYR A 190       0.255  -1.161  11.633  1.00 86.00           C  
ATOM   1473  CB  TYR A 190      -2.117  -0.536  11.141  1.00 86.00           C  
ATOM   1474  O   TYR A 190       1.182  -0.750  10.930  1.00 86.00           O  
ATOM   1475  CG  TYR A 190      -1.704   0.799  10.570  1.00 86.00           C  
ATOM   1476  CD1 TYR A 190      -1.196   1.802  11.398  1.00 86.00           C  
ATOM   1477  CD2 TYR A 190      -1.821   1.061   9.211  1.00 86.00           C  
ATOM   1478  CE1 TYR A 190      -0.815   3.035  10.875  1.00 86.00           C  
ATOM   1479  CE2 TYR A 190      -1.443   2.289   8.680  1.00 86.00           C  
ATOM   1480  OH  TYR A 190      -0.567   4.488   9.000  1.00 86.00           O  
ATOM   1481  CZ  TYR A 190      -0.942   3.268   9.516  1.00 86.00           C  
ATOM   1482  N   PHE A 191       0.329  -1.322  12.867  1.00 83.56           N  
ATOM   1483  CA  PHE A 191       1.530  -0.903  13.586  1.00 83.56           C  
ATOM   1484  C   PHE A 191       2.717  -1.784  13.211  1.00 83.56           C  
ATOM   1485  CB  PHE A 191       1.300  -0.946  15.094  1.00 83.56           C  
ATOM   1486  O   PHE A 191       3.828  -1.288  13.016  1.00 83.56           O  
ATOM   1487  CG  PHE A 191       0.682   0.308  15.656  1.00 83.56           C  
ATOM   1488  CD1 PHE A 191       1.472   1.406  15.969  1.00 83.56           C  
ATOM   1489  CD2 PHE A 191      -0.689   0.389  15.859  1.00 83.56           C  
ATOM   1490  CE1 PHE A 191       0.903   2.568  16.484  1.00 83.56           C  
ATOM   1491  CE2 PHE A 191      -1.265   1.548  16.375  1.00 83.56           C  
ATOM   1492  CZ  PHE A 191      -0.467   2.637  16.688  1.00 83.56           C  
ATOM   1493  N   ALA A 192       2.422  -3.035  13.125  1.00 84.69           N  
ATOM   1494  CA  ALA A 192       3.463  -3.969  12.703  1.00 84.69           C  
ATOM   1495  C   ALA A 192       3.971  -3.627  11.305  1.00 84.69           C  
ATOM   1496  CB  ALA A 192       2.939  -5.402  12.742  1.00 84.69           C  
ATOM   1497  O   ALA A 192       5.180  -3.643  11.055  1.00 84.69           O  
ATOM   1498  N   LEU A 193       3.117  -3.402  10.445  1.00 90.75           N  
ATOM   1499  CA  LEU A 193       3.480  -3.037   9.078  1.00 90.75           C  
ATOM   1500  C   LEU A 193       4.281  -1.739   9.062  1.00 90.75           C  
ATOM   1501  CB  LEU A 193       2.229  -2.889   8.211  1.00 90.75           C  
ATOM   1502  O   LEU A 193       5.285  -1.634   8.344  1.00 90.75           O  
ATOM   1503  CG  LEU A 193       2.459  -2.549   6.738  1.00 90.75           C  
ATOM   1504  CD1 LEU A 193       3.293  -3.635   6.070  1.00 90.75           C  
ATOM   1505  CD2 LEU A 193       1.129  -2.365   6.016  1.00 90.75           C  
ATOM   1506  N   ARG A 194       3.830  -0.808   9.727  1.00 89.25           N  
ATOM   1507  CA  ARG A 194       4.516   0.478   9.805  1.00 89.25           C  
ATOM   1508  C   ARG A 194       5.949   0.306  10.297  1.00 89.25           C  
ATOM   1509  CB  ARG A 194       3.758   1.442  10.711  1.00 89.25           C  
ATOM   1510  O   ARG A 194       6.875   0.915   9.758  1.00 89.25           O  
ATOM   1511  CG  ARG A 194       4.281   2.869  10.672  1.00 89.25           C  
ATOM   1512  CD  ARG A 194       3.381   3.822  11.445  1.00 89.25           C  
ATOM   1513  NE  ARG A 194       3.820   5.207  11.312  1.00 89.25           N  
ATOM   1514  NH1 ARG A 194       2.018   6.109  12.445  1.00 89.25           N  
ATOM   1515  NH2 ARG A 194       3.654   7.480  11.609  1.00 89.25           N  
ATOM   1516  CZ  ARG A 194       3.162   6.262  11.789  1.00 89.25           C  
ATOM   1517  N   LEU A 195       6.105  -0.480  11.336  1.00 89.50           N  
ATOM   1518  CA  LEU A 195       7.438  -0.757  11.867  1.00 89.50           C  
ATOM   1519  C   LEU A 195       8.312  -1.430  10.820  1.00 89.50           C  
ATOM   1520  CB  LEU A 195       7.340  -1.643  13.117  1.00 89.50           C  
ATOM   1521  O   LEU A 195       9.477  -1.062  10.648  1.00 89.50           O  
ATOM   1522  CG  LEU A 195       8.648  -1.917  13.852  1.00 89.50           C  
ATOM   1523  CD1 LEU A 195       9.242  -0.617  14.391  1.00 89.50           C  
ATOM   1524  CD2 LEU A 195       8.430  -2.916  14.984  1.00 89.50           C  
ATOM   1525  N   ARG A 196       7.781  -2.377  10.117  1.00 93.38           N  
ATOM   1526  CA  ARG A 196       8.531  -3.086   9.086  1.00 93.38           C  
ATOM   1527  C   ARG A 196       8.969  -2.137   7.977  1.00 93.38           C  
ATOM   1528  CB  ARG A 196       7.695  -4.227   8.508  1.00 93.38           C  
ATOM   1529  O   ARG A 196      10.109  -2.197   7.512  1.00 93.38           O  
ATOM   1530  CG  ARG A 196       7.539  -5.418   9.438  1.00 93.38           C  
ATOM   1531  CD  ARG A 196       6.797  -6.566   8.766  1.00 93.38           C  
ATOM   1532  NE  ARG A 196       6.602  -7.688   9.688  1.00 93.38           N  
ATOM   1533  NH1 ARG A 196       5.246  -8.891   8.250  1.00 93.38           N  
ATOM   1534  NH2 ARG A 196       5.758  -9.727  10.320  1.00 93.38           N  
ATOM   1535  CZ  ARG A 196       5.871  -8.766   9.414  1.00 93.38           C  
ATOM   1536  N   MET A 197       8.133  -1.356   7.598  1.00 94.12           N  
ATOM   1537  CA  MET A 197       8.422  -0.410   6.523  1.00 94.12           C  
ATOM   1538  C   MET A 197       9.461   0.612   6.965  1.00 94.12           C  
ATOM   1539  CB  MET A 197       7.145   0.305   6.082  1.00 94.12           C  
ATOM   1540  O   MET A 197      10.336   0.993   6.180  1.00 94.12           O  
ATOM   1541  CG  MET A 197       6.180  -0.583   5.312  1.00 94.12           C  
ATOM   1542  SD  MET A 197       4.652   0.305   4.809  1.00 94.12           S  
ATOM   1543  CE  MET A 197       5.301   1.297   3.434  1.00 94.12           C  
ATOM   1544  N   LYS A 198       9.320   1.016   8.133  1.00 93.12           N  
ATOM   1545  CA  LYS A 198      10.312   1.930   8.695  1.00 93.12           C  
ATOM   1546  C   LYS A 198      11.711   1.312   8.664  1.00 93.12           C  
ATOM   1547  CB  LYS A 198       9.945   2.314  10.125  1.00 93.12           C  
ATOM   1548  O   LYS A 198      12.680   1.975   8.289  1.00 93.12           O  
ATOM   1549  CG  LYS A 198      10.828   3.396  10.727  1.00 93.12           C  
ATOM   1550  CD  LYS A 198      10.391   3.752  12.141  1.00 93.12           C  
ATOM   1551  CE  LYS A 198      11.328   4.773  12.781  1.00 93.12           C  
ATOM   1552  NZ  LYS A 198      10.883   5.156  14.148  1.00 93.12           N  
ATOM   1553  N   GLN A 199      11.867   0.069   9.031  1.00 93.88           N  
ATOM   1554  CA  GLN A 199      13.141  -0.632   9.008  1.00 93.88           C  
ATOM   1555  C   GLN A 199      13.688  -0.730   7.586  1.00 93.88           C  
ATOM   1556  CB  GLN A 199      13.000  -2.029   9.617  1.00 93.88           C  
ATOM   1557  O   GLN A 199      14.891  -0.554   7.363  1.00 93.88           O  
ATOM   1558  CG  GLN A 199      12.773  -2.025  11.117  1.00 93.88           C  
ATOM   1559  CD  GLN A 199      12.555  -3.418  11.680  1.00 93.88           C  
ATOM   1560  NE2 GLN A 199      12.703  -3.557  13.000  1.00 93.88           N  
ATOM   1561  OE1 GLN A 199      12.258  -4.359  10.945  1.00 93.88           O  
ATOM   1562  N   VAL A 200      12.789  -1.050   6.746  1.00 93.38           N  
ATOM   1563  CA  VAL A 200      13.172  -1.153   5.344  1.00 93.38           C  
ATOM   1564  C   VAL A 200      13.688   0.194   4.848  1.00 93.38           C  
ATOM   1565  CB  VAL A 200      11.992  -1.625   4.469  1.00 93.38           C  
ATOM   1566  O   VAL A 200      14.719   0.260   4.168  1.00 93.38           O  
ATOM   1567  CG1 VAL A 200      12.344  -1.523   2.984  1.00 93.38           C  
ATOM   1568  CG2 VAL A 200      11.594  -3.057   4.828  1.00 93.38           C  
ATOM   1569  N   ALA A 201      13.055   1.227   5.160  1.00 93.00           N  
ATOM   1570  CA  ALA A 201      13.453   2.568   4.750  1.00 93.00           C  
ATOM   1571  C   ALA A 201      14.812   2.938   5.332  1.00 93.00           C  
ATOM   1572  CB  ALA A 201      12.406   3.592   5.172  1.00 93.00           C  
ATOM   1573  O   ALA A 201      15.672   3.488   4.633  1.00 93.00           O  
ATOM   1574  N   MET A 202      14.969   2.629   6.555  1.00 93.88           N  
ATOM   1575  CA  MET A 202      16.250   2.914   7.207  1.00 93.88           C  
ATOM   1576  C   MET A 202      17.391   2.168   6.523  1.00 93.88           C  
ATOM   1577  CB  MET A 202      16.188   2.539   8.688  1.00 93.88           C  
ATOM   1578  O   MET A 202      18.453   2.730   6.312  1.00 93.88           O  
ATOM   1579  CG  MET A 202      15.516   3.586   9.562  1.00 93.88           C  
ATOM   1580  SD  MET A 202      15.695   3.232  11.352  1.00 93.88           S  
ATOM   1581  CE  MET A 202      14.078   3.779  11.953  1.00 93.88           C  
ATOM   1582  N   GLN A 203      17.188   0.924   6.230  1.00 93.06           N  
ATOM   1583  CA  GLN A 203      18.172   0.110   5.523  1.00 93.06           C  
ATOM   1584  C   GLN A 203      18.516   0.714   4.164  1.00 93.06           C  
ATOM   1585  CB  GLN A 203      17.656  -1.320   5.352  1.00 93.06           C  
ATOM   1586  O   GLN A 203      19.672   0.732   3.760  1.00 93.06           O  
ATOM   1587  CG  GLN A 203      18.688  -2.279   4.777  1.00 93.06           C  
ATOM   1588  CD  GLN A 203      19.922  -2.414   5.660  1.00 93.06           C  
ATOM   1589  NE2 GLN A 203      21.094  -2.174   5.082  1.00 93.06           N  
ATOM   1590  OE1 GLN A 203      19.812  -2.729   6.848  1.00 93.06           O  
ATOM   1591  N   LEU A 204      17.562   1.186   3.469  1.00 93.31           N  
ATOM   1592  CA  LEU A 204      17.766   1.782   2.152  1.00 93.31           C  
ATOM   1593  C   LEU A 204      18.594   3.061   2.256  1.00 93.31           C  
ATOM   1594  CB  LEU A 204      16.422   2.080   1.490  1.00 93.31           C  
ATOM   1595  O   LEU A 204      19.422   3.340   1.388  1.00 93.31           O  
ATOM   1596  CG  LEU A 204      15.617   0.870   1.014  1.00 93.31           C  
ATOM   1597  CD1 LEU A 204      14.234   1.305   0.536  1.00 93.31           C  
ATOM   1598  CD2 LEU A 204      16.359   0.134  -0.094  1.00 93.31           C  
ATOM   1599  N   ILE A 205      18.344   3.744   3.316  1.00 93.69           N  
ATOM   1600  CA  ILE A 205      19.094   4.980   3.527  1.00 93.69           C  
ATOM   1601  C   ILE A 205      20.547   4.656   3.861  1.00 93.69           C  
ATOM   1602  CB  ILE A 205      18.453   5.836   4.652  1.00 93.69           C  
ATOM   1603  O   ILE A 205      21.469   5.336   3.389  1.00 93.69           O  
ATOM   1604  CG1 ILE A 205      17.062   6.316   4.238  1.00 93.69           C  
ATOM   1605  CG2 ILE A 205      19.359   7.020   5.000  1.00 93.69           C  
ATOM   1606  CD1 ILE A 205      16.266   6.938   5.371  1.00 93.69           C  
ATOM   1607  N   LYS A 206      20.797   3.613   4.605  1.00 89.88           N  
ATOM   1608  CA  LYS A 206      22.141   3.213   4.984  1.00 89.88           C  
ATOM   1609  C   LYS A 206      22.922   2.666   3.785  1.00 89.88           C  
ATOM   1610  CB  LYS A 206      22.109   2.170   6.102  1.00 89.88           C  
ATOM   1611  O   LYS A 206      24.141   2.803   3.709  1.00 89.88           O  
ATOM   1612  CG  LYS A 206      21.688   2.725   7.453  1.00 89.88           C  
ATOM   1613  CD  LYS A 206      21.672   1.640   8.523  1.00 89.88           C  
ATOM   1614  CE  LYS A 206      21.156   2.176   9.859  1.00 89.88           C  
ATOM   1615  NZ  LYS A 206      21.078   1.099  10.891  1.00 89.88           N  
ATOM   1616  N   ASP A 207      22.234   2.102   2.816  1.00 85.00           N  
ATOM   1617  CA  ASP A 207      22.875   1.520   1.640  1.00 85.00           C  
ATOM   1618  C   ASP A 207      23.203   2.594   0.603  1.00 85.00           C  
ATOM   1619  CB  ASP A 207      21.984   0.445   1.021  1.00 85.00           C  
ATOM   1620  O   ASP A 207      23.812   2.305  -0.426  1.00 85.00           O  
ATOM   1621  CG  ASP A 207      21.906  -0.823   1.854  1.00 85.00           C  
ATOM   1622  OD1 ASP A 207      22.750  -1.002   2.760  1.00 85.00           O  
ATOM   1623  OD2 ASP A 207      21.016  -1.652   1.599  1.00 85.00           O  
ATOM   1624  N   LEU A 208      22.734   3.812   0.819  1.00 77.50           N  
ATOM   1625  CA  LEU A 208      23.078   4.852  -0.147  1.00 77.50           C  
ATOM   1626  C   LEU A 208      24.547   5.266  -0.008  1.00 77.50           C  
ATOM   1627  CB  LEU A 208      22.172   6.070   0.034  1.00 77.50           C  
ATOM   1628  O   LEU A 208      25.031   5.473   1.106  1.00 77.50           O  
ATOM   1629  CG  LEU A 208      21.000   6.188  -0.938  1.00 77.50           C  
ATOM   1630  CD1 LEU A 208      19.953   5.117  -0.643  1.00 77.50           C  
ATOM   1631  CD2 LEU A 208      20.375   7.582  -0.861  1.00 77.50           C  
ATOM   1632  N   PRO A 209      25.484   4.957  -1.038  1.00 66.25           N  
ATOM   1633  CA  PRO A 209      26.891   5.301  -1.118  1.00 66.25           C  
ATOM   1634  C   PRO A 209      27.188   6.730  -0.658  1.00 66.25           C  
ATOM   1635  CB  PRO A 209      27.219   5.133  -2.605  1.00 66.25           C  
ATOM   1636  O   PRO A 209      26.312   7.594  -0.736  1.00 66.25           O  
ATOM   1637  CG  PRO A 209      25.891   5.148  -3.287  1.00 66.25           C  
ATOM   1638  CD  PRO A 209      24.828   4.809  -2.277  1.00 66.25           C  
TER    1639      PRO A 209                                                      
ENDMDL                                                                          
END                                                                             
