# Supplementary material for: Phosphorylation tunes strain-specific protein condensation during rotavirus replication organelle assembly
Source: EMBO J. 2026 May 26;45(13):4733–65. doi: 10.1038/s44318-026-00814-z (PMC13324165; doi:10.1038/s44318-026-00814-z)
Supplement: Supplementary file 11 — Source data Fig. 9 [file 44318_2026_814_MOESM11_ESM.zip › Figure_7/Figure 7A/SClow HP/SClowHP_9a3a3.csv]

id	sequence
SClowHP_9a3a3	MWSHPQFEKSLSIDVTSLPSISSSVYKNESFSTTSTIDGKSIGRDEQYIDPDAEAFNKYMLSKSPEDIGPFDSADNDPLTSFSIRSNAVKTNADAGVSMDSSAQSRLSDDIGCDQMDFSLNKGIKIDATLDSSIDISTTSKKEKSKQEYKNKYKKCYPKIEAESDSDEYVLDDDDSDDGKCKNCKYKKKYFALRLRMKQVAMQLIKDLP
