# Supplementary material for: Phosphorylation tunes strain-specific protein condensation during rotavirus replication organelle assembly
Source: EMBO J. 2026 May 26;45(13):4733–65. doi: 10.1038/s44318-026-00814-z (PMC13324165; doi:10.1038/s44318-026-00814-z)
Supplement: Supplementary file 11 — Source data Fig. 9 [file 44318_2026_814_MOESM11_ESM.zip › Figure_7/Figure 7A/SClow HP/log.txt]

2024-02-12 13:43:56	819 Running on GPU
2024-02-12 13:43:56	826 Found 5 citations for tools or databases
2024-02-12 13:43:56	826 Query 1/1: SClowHP_9a3a3 (length 209)
2024-02-12 13:43:57	164 Sleeping for 8s. Reason: PENDING
2024-02-12 13:44:05	501 Sleeping for 5s. Reason: RUNNING
2024-02-12 13:44:10	839 Sleeping for 10s. Reason: RUNNING
2024-02-12 13:44:22	311 Setting max_seq=93	max_extra_seq=1
2024-02-12 13:44:59	994 alphafold2_ptm_model_1_seed_000 recycle=0 pLDDT=57.1 pTM=0.213
2024-02-12 13:45:05	868 alphafold2_ptm_model_1_seed_000 recycle=1 pLDDT=57.2 pTM=0.206 tol=9.73
2024-02-12 13:45:11	762 alphafold2_ptm_model_1_seed_000 recycle=2 pLDDT=57 pTM=0.206 tol=6.32
2024-02-12 13:45:17	723 alphafold2_ptm_model_1_seed_000 recycle=3 pLDDT=56.9 pTM=0.209 tol=2.96
2024-02-12 13:45:17	724 alphafold2_ptm_model_1_seed_000 took 49.4s (3 recycles)
2024-02-12 13:45:24	076 alphafold2_ptm_model_2_seed_000 recycle=0 pLDDT=56 pTM=0.191
2024-02-12 13:45:30	123 alphafold2_ptm_model_2_seed_000 recycle=1 pLDDT=58 pTM=0.188 tol=10.2
2024-02-12 13:45:36	171 alphafold2_ptm_model_2_seed_000 recycle=2 pLDDT=57.9 pTM=0.193 tol=8.94
2024-02-12 13:45:42	274 alphafold2_ptm_model_2_seed_000 recycle=3 pLDDT=58.5 pTM=0.197 tol=2.07
2024-02-12 13:45:42	275 alphafold2_ptm_model_2_seed_000 took 24.2s (3 recycles)
2024-02-12 13:45:48	709 alphafold2_ptm_model_3_seed_000 recycle=0 pLDDT=55.4 pTM=0.194
2024-02-12 13:45:54	717 alphafold2_ptm_model_3_seed_000 recycle=1 pLDDT=56.6 pTM=0.192 tol=6.2
2024-02-12 13:46:00	681 alphafold2_ptm_model_3_seed_000 recycle=2 pLDDT=56.2 pTM=0.192 tol=1.79
2024-02-12 13:46:06	673 alphafold2_ptm_model_3_seed_000 recycle=3 pLDDT=56.4 pTM=0.193 tol=1.6
2024-02-12 13:46:06	674 alphafold2_ptm_model_3_seed_000 took 24.0s (3 recycles)
2024-02-12 13:46:12	993 alphafold2_ptm_model_4_seed_000 recycle=0 pLDDT=52.3 pTM=0.19
2024-02-12 13:46:18	934 alphafold2_ptm_model_4_seed_000 recycle=1 pLDDT=53.4 pTM=0.195 tol=6.89
2024-02-12 13:46:24	857 alphafold2_ptm_model_4_seed_000 recycle=2 pLDDT=54 pTM=0.191 tol=2.51
2024-02-12 13:46:30	834 alphafold2_ptm_model_4_seed_000 recycle=3 pLDDT=54.8 pTM=0.192 tol=1.64
2024-02-12 13:46:30	835 alphafold2_ptm_model_4_seed_000 took 23.8s (3 recycles)
2024-02-12 13:46:37	151 alphafold2_ptm_model_5_seed_000 recycle=0 pLDDT=53.2 pTM=0.18
2024-02-12 13:46:43	117 alphafold2_ptm_model_5_seed_000 recycle=1 pLDDT=53.7 pTM=0.177 tol=5.15
2024-02-12 13:46:49	064 alphafold2_ptm_model_5_seed_000 recycle=2 pLDDT=49.7 pTM=0.177 tol=9.69
2024-02-12 13:46:55	057 alphafold2_ptm_model_5_seed_000 recycle=3 pLDDT=52.9 pTM=0.177 tol=9.55
2024-02-12 13:46:55	059 alphafold2_ptm_model_5_seed_000 took 23.8s (3 recycles)
2024-02-12 13:46:55	461 reranking models by 'plddt' metric
2024-02-12 13:46:55	463 rank_001_alphafold2_ptm_model_2_seed_000 pLDDT=58.5 pTM=0.197
2024-02-12 13:46:55	464 rank_002_alphafold2_ptm_model_1_seed_000 pLDDT=56.9 pTM=0.209
2024-02-12 13:46:55	465 rank_003_alphafold2_ptm_model_3_seed_000 pLDDT=56.4 pTM=0.193
2024-02-12 13:46:55	465 rank_004_alphafold2_ptm_model_4_seed_000 pLDDT=54.8 pTM=0.192
2024-02-12 13:46:55	466 rank_005_alphafold2_ptm_model_5_seed_000 pLDDT=52.9 pTM=0.177
2024-02-12 13:46:57	461 Done
