# Supplementary material for: Phosphorylation tunes strain-specific protein condensation during rotavirus replication organelle assembly
Source: EMBO J. 2026 May 26;45(13):4733–65. doi: 10.1038/s44318-026-00814-z (PMC13324165; doi:10.1038/s44318-026-00814-z)
Supplement: Supplementary file 11 — Source data Fig. 9 [file 44318_2026_814_MOESM11_ESM.zip › Figure_7/Figure 7A/SClow HP/SClowHP_9a3a3_unrelaxed_rank_003_alphafold2_ptm_model_3_seed_000.pdb]

MODEL     1                                                                     
ATOM      1  N   MET A   1     -10.188 -29.812 -48.562  1.00 42.06           N  
ATOM      2  CA  MET A   1      -8.812 -29.328 -48.625  1.00 42.06           C  
ATOM      3  C   MET A   1      -8.688 -27.953 -48.000  1.00 42.06           C  
ATOM      4  CB  MET A   1      -8.320 -29.281 -50.062  1.00 42.06           C  
ATOM      5  O   MET A   1      -9.266 -26.984 -48.469  1.00 42.06           O  
ATOM      6  CG  MET A   1      -7.590 -30.531 -50.531  1.00 42.06           C  
ATOM      7  SD  MET A   1      -7.188 -30.516 -52.312  1.00 42.06           S  
ATOM      8  CE  MET A   1      -5.516 -29.828 -52.250  1.00 42.06           C  
ATOM      9  N   TRP A   2      -8.695 -27.875 -46.688  1.00 40.72           N  
ATOM     10  CA  TRP A   2      -8.336 -26.625 -46.031  1.00 40.72           C  
ATOM     11  C   TRP A   2      -7.133 -26.828 -45.125  1.00 40.72           C  
ATOM     12  CB  TRP A   2      -9.523 -26.094 -45.219  1.00 40.72           C  
ATOM     13  O   TRP A   2      -7.121 -27.734 -44.281  1.00 40.72           O  
ATOM     14  CG  TRP A   2     -10.648 -25.562 -46.062  1.00 40.72           C  
ATOM     15  CD1 TRP A   2     -11.039 -26.031 -47.281  1.00 40.72           C  
ATOM     16  CD2 TRP A   2     -11.516 -24.469 -45.750  1.00 40.72           C  
ATOM     17  CE2 TRP A   2     -12.414 -24.328 -46.812  1.00 40.72           C  
ATOM     18  CE3 TRP A   2     -11.617 -23.609 -44.656  1.00 40.72           C  
ATOM     19  NE1 TRP A   2     -12.109 -25.281 -47.750  1.00 40.72           N  
ATOM     20  CH2 TRP A   2     -13.492 -22.500 -45.750  1.00 40.72           C  
ATOM     21  CZ2 TRP A   2     -13.406 -23.344 -46.844  1.00 40.72           C  
ATOM     22  CZ3 TRP A   2     -12.609 -22.625 -44.688  1.00 40.72           C  
ATOM     23  N   SER A   3      -5.926 -26.625 -45.656  1.00 42.88           N  
ATOM     24  CA  SER A   3      -4.570 -26.484 -45.125  1.00 42.88           C  
ATOM     25  C   SER A   3      -4.371 -25.141 -44.469  1.00 42.88           C  
ATOM     26  CB  SER A   3      -3.547 -26.656 -46.250  1.00 42.88           C  
ATOM     27  O   SER A   3      -4.680 -24.094 -45.031  1.00 42.88           O  
ATOM     28  OG  SER A   3      -2.648 -27.719 -45.969  1.00 42.88           O  
ATOM     29  N   HIS A   4      -4.508 -24.984 -43.156  1.00 53.72           N  
ATOM     30  CA  HIS A   4      -4.121 -23.938 -42.219  1.00 53.72           C  
ATOM     31  C   HIS A   4      -2.604 -23.844 -42.094  1.00 53.72           C  
ATOM     32  CB  HIS A   4      -4.742 -24.188 -40.844  1.00 53.72           C  
ATOM     33  O   HIS A   4      -1.926 -24.844 -41.906  1.00 53.72           O  
ATOM     34  CG  HIS A   4      -6.180 -23.781 -40.750  1.00 53.72           C  
ATOM     35  CD2 HIS A   4      -7.289 -24.516 -40.500  1.00 53.72           C  
ATOM     36  ND1 HIS A   4      -6.609 -22.484 -40.938  1.00 53.72           N  
ATOM     37  CE1 HIS A   4      -7.922 -22.438 -40.812  1.00 53.72           C  
ATOM     38  NE2 HIS A   4      -8.359 -23.656 -40.531  1.00 53.72           N  
ATOM     39  N   PRO A   5      -1.965 -22.766 -42.500  1.00 54.62           N  
ATOM     40  CA  PRO A   5      -0.550 -22.469 -42.250  1.00 54.62           C  
ATOM     41  C   PRO A   5      -0.257 -22.094 -40.812  1.00 54.62           C  
ATOM     42  CB  PRO A   5      -0.281 -21.281 -43.188  1.00 54.62           C  
ATOM     43  O   PRO A   5      -1.046 -21.375 -40.188  1.00 54.62           O  
ATOM     44  CG  PRO A   5      -1.633 -20.734 -43.500  1.00 54.62           C  
ATOM     45  CD  PRO A   5      -2.672 -21.672 -42.969  1.00 54.62           C  
ATOM     46  N   GLN A   6       0.117 -23.000 -39.938  1.00 52.06           N  
ATOM     47  CA  GLN A   6       0.821 -22.891 -38.656  1.00 52.06           C  
ATOM     48  C   GLN A   6       2.082 -22.047 -38.812  1.00 52.06           C  
ATOM     49  CB  GLN A   6       1.178 -24.266 -38.125  1.00 52.06           C  
ATOM     50  O   GLN A   6       2.924 -22.312 -39.656  1.00 52.06           O  
ATOM     51  CG  GLN A   6      -0.033 -25.109 -37.719  1.00 52.06           C  
ATOM     52  CD  GLN A   6       0.065 -25.641 -36.312  1.00 52.06           C  
ATOM     53  NE2 GLN A   6      -1.076 -26.000 -35.719  1.00 52.06           N  
ATOM     54  OE1 GLN A   6       1.157 -25.734 -35.719  1.00 52.06           O  
ATOM     55  N   PHE A   7       1.963 -20.766 -38.844  1.00 52.88           N  
ATOM     56  CA  PHE A   7       3.076 -19.859 -38.625  1.00 52.88           C  
ATOM     57  C   PHE A   7       3.629 -20.000 -37.219  1.00 52.88           C  
ATOM     58  CB  PHE A   7       2.641 -18.406 -38.875  1.00 52.88           C  
ATOM     59  O   PHE A   7       2.928 -19.734 -36.250  1.00 52.88           O  
ATOM     60  CG  PHE A   7       3.064 -17.859 -40.219  1.00 52.88           C  
ATOM     61  CD1 PHE A   7       4.336 -17.328 -40.406  1.00 52.88           C  
ATOM     62  CD2 PHE A   7       2.193 -17.891 -41.281  1.00 52.88           C  
ATOM     63  CE1 PHE A   7       4.730 -16.828 -41.625  1.00 52.88           C  
ATOM     64  CE2 PHE A   7       2.580 -17.391 -42.531  1.00 52.88           C  
ATOM     65  CZ  PHE A   7       3.850 -16.859 -42.688  1.00 52.88           C  
ATOM     66  N   GLU A   8       4.160 -21.141 -36.875  1.00 51.66           N  
ATOM     67  CA  GLU A   8       5.012 -21.375 -35.719  1.00 51.66           C  
ATOM     68  C   GLU A   8       6.172 -20.391 -35.688  1.00 51.66           C  
ATOM     69  CB  GLU A   8       5.547 -22.812 -35.750  1.00 51.66           C  
ATOM     70  O   GLU A   8       6.945 -20.281 -36.625  1.00 51.66           O  
ATOM     71  CG  GLU A   8       4.480 -23.875 -35.469  1.00 51.66           C  
ATOM     72  CD  GLU A   8       4.965 -25.000 -34.594  1.00 51.66           C  
ATOM     73  OE1 GLU A   8       4.121 -25.797 -34.094  1.00 51.66           O  
ATOM     74  OE2 GLU A   8       6.191 -25.094 -34.375  1.00 51.66           O  
ATOM     75  N   LYS A   9       5.973 -19.141 -35.438  1.00 51.22           N  
ATOM     76  CA  LYS A   9       6.996 -18.156 -35.094  1.00 51.22           C  
ATOM     77  C   LYS A   9       7.902 -18.688 -33.969  1.00 51.22           C  
ATOM     78  CB  LYS A   9       6.352 -16.844 -34.656  1.00 51.22           C  
ATOM     79  O   LYS A   9       7.422 -19.125 -32.938  1.00 51.22           O  
ATOM     80  CG  LYS A   9       5.875 -15.977 -35.812  1.00 51.22           C  
ATOM     81  CD  LYS A   9       5.254 -14.672 -35.312  1.00 51.22           C  
ATOM     82  CE  LYS A   9       4.715 -13.836 -36.469  1.00 51.22           C  
ATOM     83  NZ  LYS A   9       4.035 -12.602 -36.000  1.00 51.22           N  
ATOM     84  N   SER A  10       8.844 -19.531 -34.281  1.00 64.12           N  
ATOM     85  CA  SER A  10       9.992 -19.953 -33.500  1.00 64.12           C  
ATOM     86  C   SER A  10      10.781 -18.750 -32.969  1.00 64.12           C  
ATOM     87  CB  SER A  10      10.906 -20.875 -34.312  1.00 64.12           C  
ATOM     88  O   SER A  10      11.023 -17.797 -33.719  1.00 64.12           O  
ATOM     89  OG  SER A  10      10.148 -21.703 -35.156  1.00 64.12           O  
ATOM     90  N   LEU A  11      10.555 -18.312 -31.797  1.00 63.31           N  
ATOM     91  CA  LEU A  11      11.320 -17.328 -31.031  1.00 63.31           C  
ATOM     92  C   LEU A  11      12.680 -17.891 -30.625  1.00 63.31           C  
ATOM     93  CB  LEU A  11      10.547 -16.891 -29.781  1.00 63.31           C  
ATOM     94  O   LEU A  11      12.758 -18.969 -30.031  1.00 63.31           O  
ATOM     95  CG  LEU A  11      11.172 -15.773 -28.953  1.00 63.31           C  
ATOM     96  CD1 LEU A  11      10.953 -14.430 -29.625  1.00 63.31           C  
ATOM     97  CD2 LEU A  11      10.594 -15.773 -27.547  1.00 63.31           C  
ATOM     98  N   SER A  12      13.789 -17.766 -31.422  1.00 64.62           N  
ATOM     99  CA  SER A  12      15.180 -18.141 -31.156  1.00 64.62           C  
ATOM    100  C   SER A  12      15.906 -17.062 -30.359  1.00 64.62           C  
ATOM    101  CB  SER A  12      15.922 -18.391 -32.469  1.00 64.62           C  
ATOM    102  O   SER A  12      15.703 -15.875 -30.578  1.00 64.62           O  
ATOM    103  OG  SER A  12      15.914 -17.234 -33.281  1.00 64.62           O  
ATOM    104  N   ILE A  13      16.031 -17.203 -29.094  1.00 67.81           N  
ATOM    105  CA  ILE A  13      16.812 -16.375 -28.172  1.00 67.81           C  
ATOM    106  C   ILE A  13      18.312 -16.641 -28.375  1.00 67.81           C  
ATOM    107  CB  ILE A  13      16.422 -16.656 -26.703  1.00 67.81           C  
ATOM    108  O   ILE A  13      18.734 -17.797 -28.422  1.00 67.81           O  
ATOM    109  CG1 ILE A  13      14.914 -16.500 -26.516  1.00 67.81           C  
ATOM    110  CG2 ILE A  13      17.203 -15.727 -25.750  1.00 67.81           C  
ATOM    111  CD1 ILE A  13      14.336 -17.344 -25.391  1.00 67.81           C  
ATOM    112  N   ASP A  14      19.062 -15.742 -29.047  1.00 66.44           N  
ATOM    113  CA  ASP A  14      20.484 -15.609 -29.281  1.00 66.44           C  
ATOM    114  C   ASP A  14      21.234 -15.312 -27.984  1.00 66.44           C  
ATOM    115  CB  ASP A  14      20.766 -14.500 -30.312  1.00 66.44           C  
ATOM    116  O   ASP A  14      21.047 -14.266 -27.375  1.00 66.44           O  
ATOM    117  CG  ASP A  14      22.234 -14.406 -30.703  1.00 66.44           C  
ATOM    118  OD1 ASP A  14      23.016 -15.320 -30.359  1.00 66.44           O  
ATOM    119  OD2 ASP A  14      22.609 -13.406 -31.359  1.00 66.44           O  
ATOM    120  N   VAL A  15      21.828 -16.328 -27.250  1.00 67.81           N  
ATOM    121  CA  VAL A  15      22.516 -16.234 -25.984  1.00 67.81           C  
ATOM    122  C   VAL A  15      24.000 -15.977 -26.219  1.00 67.81           C  
ATOM    123  CB  VAL A  15      22.344 -17.531 -25.141  1.00 67.81           C  
ATOM    124  O   VAL A  15      24.797 -15.898 -25.266  1.00 67.81           O  
ATOM    125  CG1 VAL A  15      20.906 -17.641 -24.641  1.00 67.81           C  
ATOM    126  CG2 VAL A  15      22.719 -18.750 -25.969  1.00 67.81           C  
ATOM    127  N   THR A  16      24.438 -15.664 -27.453  1.00 69.62           N  
ATOM    128  CA  THR A  16      25.844 -15.383 -27.703  1.00 69.62           C  
ATOM    129  C   THR A  16      26.203 -13.961 -27.281  1.00 69.62           C  
ATOM    130  CB  THR A  16      26.203 -15.586 -29.188  1.00 69.62           C  
ATOM    131  O   THR A  16      27.375 -13.625 -27.156  1.00 69.62           O  
ATOM    132  CG2 THR A  16      26.203 -17.062 -29.562  1.00 69.62           C  
ATOM    133  OG1 THR A  16      25.234 -14.906 -30.000  1.00 69.62           O  
ATOM    134  N   SER A  17      25.219 -13.180 -26.828  1.00 60.72           N  
ATOM    135  CA  SER A  17      25.578 -11.844 -26.375  1.00 60.72           C  
ATOM    136  C   SER A  17      25.469 -11.719 -24.859  1.00 60.72           C  
ATOM    137  CB  SER A  17      24.688 -10.797 -27.047  1.00 60.72           C  
ATOM    138  O   SER A  17      25.562 -10.617 -24.312  1.00 60.72           O  
ATOM    139  OG  SER A  17      24.359 -11.195 -28.359  1.00 60.72           O  
ATOM    140  N   LEU A  18      25.344 -12.914 -24.125  1.00 59.25           N  
ATOM    141  CA  LEU A  18      25.281 -12.750 -22.688  1.00 59.25           C  
ATOM    142  C   LEU A  18      26.688 -12.594 -22.094  1.00 59.25           C  
ATOM    143  CB  LEU A  18      24.578 -13.945 -22.031  1.00 59.25           C  
ATOM    144  O   LEU A  18      27.641 -13.195 -22.594  1.00 59.25           O  
ATOM    145  CG  LEU A  18      23.094 -14.117 -22.375  1.00 59.25           C  
ATOM    146  CD1 LEU A  18      22.594 -15.461 -21.859  1.00 59.25           C  
ATOM    147  CD2 LEU A  18      22.281 -12.977 -21.797  1.00 59.25           C  
ATOM    148  N   PRO A  19      26.969 -11.422 -21.406  1.00 48.41           N  
ATOM    149  CA  PRO A  19      28.234 -11.250 -20.703  1.00 48.41           C  
ATOM    150  C   PRO A  19      28.656 -12.508 -19.938  1.00 48.41           C  
ATOM    151  CB  PRO A  19      27.938 -10.094 -19.734  1.00 48.41           C  
ATOM    152  O   PRO A  19      27.812 -13.195 -19.359  1.00 48.41           O  
ATOM    153  CG  PRO A  19      26.453  -9.922 -19.781  1.00 48.41           C  
ATOM    154  CD  PRO A  19      25.922 -10.727 -20.938  1.00 48.41           C  
ATOM    155  N   SER A  20      29.609 -13.312 -20.422  1.00 50.34           N  
ATOM    156  CA  SER A  20      30.422 -14.383 -19.828  1.00 50.34           C  
ATOM    157  C   SER A  20      30.781 -14.070 -18.391  1.00 50.34           C  
ATOM    158  CB  SER A  20      31.688 -14.609 -20.656  1.00 50.34           C  
ATOM    159  O   SER A  20      31.250 -12.969 -18.078  1.00 50.34           O  
ATOM    160  OG  SER A  20      31.391 -15.312 -21.844  1.00 50.34           O  
ATOM    161  N   ILE A  21      29.969 -14.320 -17.406  1.00 49.84           N  
ATOM    162  CA  ILE A  21      30.438 -14.172 -16.047  1.00 49.84           C  
ATOM    163  C   ILE A  21      31.500 -15.234 -15.750  1.00 49.84           C  
ATOM    164  CB  ILE A  21      29.281 -14.273 -15.023  1.00 49.84           C  
ATOM    165  O   ILE A  21      31.281 -16.422 -16.016  1.00 49.84           O  
ATOM    166  CG1 ILE A  21      28.094 -15.000 -15.648  1.00 49.84           C  
ATOM    167  CG2 ILE A  21      28.875 -12.883 -14.523  1.00 49.84           C  
ATOM    168  CD1 ILE A  21      27.016 -15.414 -14.641  1.00 49.84           C  
ATOM    169  N   SER A  22      32.719 -15.133 -16.312  1.00 47.59           N  
ATOM    170  CA  SER A  22      33.969 -15.750 -15.805  1.00 47.59           C  
ATOM    171  C   SER A  22      34.031 -15.664 -14.281  1.00 47.59           C  
ATOM    172  CB  SER A  22      35.188 -15.086 -16.422  1.00 47.59           C  
ATOM    173  O   SER A  22      33.688 -14.633 -13.695  1.00 47.59           O  
ATOM    174  OG  SER A  22      34.969 -14.797 -17.797  1.00 47.59           O  
ATOM    175  N   SER A  23      33.562 -16.688 -13.531  1.00 43.12           N  
ATOM    176  CA  SER A  23      33.938 -17.094 -12.172  1.00 43.12           C  
ATOM    177  C   SER A  23      35.375 -16.766 -11.852  1.00 43.12           C  
ATOM    178  CB  SER A  23      33.688 -18.594 -11.984  1.00 43.12           C  
ATOM    179  O   SER A  23      36.281 -17.234 -12.539  1.00 43.12           O  
ATOM    180  OG  SER A  23      34.781 -19.344 -12.469  1.00 43.12           O  
ATOM    181  N   SER A  24      35.781 -15.531 -11.789  1.00 43.66           N  
ATOM    182  CA  SER A  24      37.062 -15.188 -11.164  1.00 43.66           C  
ATOM    183  C   SER A  24      37.062 -15.570  -9.695  1.00 43.66           C  
ATOM    184  CB  SER A  24      37.312 -13.688 -11.312  1.00 43.66           C  
ATOM    185  O   SER A  24      36.094 -15.312  -8.961  1.00 43.66           O  
ATOM    186  OG  SER A  24      37.219 -13.031 -10.062  1.00 43.66           O  
ATOM    187  N   VAL A  25      37.219 -16.859  -9.359  1.00 42.53           N  
ATOM    188  CA  VAL A  25      37.906 -17.406  -8.195  1.00 42.53           C  
ATOM    189  C   VAL A  25      38.625 -16.281  -7.438  1.00 42.53           C  
ATOM    190  CB  VAL A  25      38.938 -18.484  -8.609  1.00 42.53           C  
ATOM    191  O   VAL A  25      39.531 -15.633  -7.977  1.00 42.53           O  
ATOM    192  CG1 VAL A  25      39.500 -19.219  -7.379  1.00 42.53           C  
ATOM    193  CG2 VAL A  25      38.312 -19.484  -9.578  1.00 42.53           C  
ATOM    194  N   TYR A  26      37.875 -15.305  -6.902  1.00 43.16           N  
ATOM    195  CA  TYR A  26      38.500 -14.414  -5.930  1.00 43.16           C  
ATOM    196  C   TYR A  26      38.875 -15.164  -4.660  1.00 43.16           C  
ATOM    197  CB  TYR A  26      37.562 -13.250  -5.586  1.00 43.16           C  
ATOM    198  O   TYR A  26      38.062 -15.930  -4.121  1.00 43.16           O  
ATOM    199  CG  TYR A  26      38.219 -11.898  -5.613  1.00 43.16           C  
ATOM    200  CD1 TYR A  26      38.719 -11.320  -4.445  1.00 43.16           C  
ATOM    201  CD2 TYR A  26      38.375 -11.203  -6.805  1.00 43.16           C  
ATOM    202  CE1 TYR A  26      39.344 -10.078  -4.465  1.00 43.16           C  
ATOM    203  CE2 TYR A  26      39.000  -9.953  -6.836  1.00 43.16           C  
ATOM    204  OH  TYR A  26      40.094  -8.172  -5.688  1.00 43.16           O  
ATOM    205  CZ  TYR A  26      39.469  -9.398  -5.664  1.00 43.16           C  
ATOM    206  N   LYS A  27      40.031 -15.859  -4.613  1.00 35.03           N  
ATOM    207  CA  LYS A  27      41.156 -15.984  -3.682  1.00 35.03           C  
ATOM    208  C   LYS A  27      40.812 -15.336  -2.340  1.00 35.03           C  
ATOM    209  CB  LYS A  27      42.406 -15.367  -4.273  1.00 35.03           C  
ATOM    210  O   LYS A  27      40.344 -14.195  -2.295  1.00 35.03           O  
ATOM    211  CG  LYS A  27      42.969 -16.109  -5.477  1.00 35.03           C  
ATOM    212  CD  LYS A  27      43.719 -17.359  -5.059  1.00 35.03           C  
ATOM    213  CE  LYS A  27      44.406 -18.016  -6.246  1.00 35.03           C  
ATOM    214  NZ  LYS A  27      45.031 -19.328  -5.867  1.00 35.03           N  
ATOM    215  N   ASN A  28      40.156 -15.984  -1.393  1.00 37.03           N  
ATOM    216  CA  ASN A  28      40.406 -16.234   0.022  1.00 37.03           C  
ATOM    217  C   ASN A  28      41.500 -15.328   0.573  1.00 37.03           C  
ATOM    218  CB  ASN A  28      40.781 -17.703   0.247  1.00 37.03           C  
ATOM    219  O   ASN A  28      42.656 -15.398   0.146  1.00 37.03           O  
ATOM    220  CG  ASN A  28      39.594 -18.641   0.122  1.00 37.03           C  
ATOM    221  ND2 ASN A  28      39.875 -19.938   0.186  1.00 37.03           N  
ATOM    222  OD1 ASN A  28      38.469 -18.188  -0.032  1.00 37.03           O  
ATOM    223  N   GLU A  29      41.281 -14.172   1.029  1.00 34.41           N  
ATOM    224  CA  GLU A  29      42.156 -13.664   2.096  1.00 34.41           C  
ATOM    225  C   GLU A  29      41.344 -13.383   3.363  1.00 34.41           C  
ATOM    226  CB  GLU A  29      42.875 -12.398   1.643  1.00 34.41           C  
ATOM    227  O   GLU A  29      40.344 -12.672   3.322  1.00 34.41           O  
ATOM    228  CG  GLU A  29      44.125 -12.672   0.830  1.00 34.41           C  
ATOM    229  CD  GLU A  29      44.906 -11.414   0.476  1.00 34.41           C  
ATOM    230  OE1 GLU A  29      46.031 -11.523  -0.042  1.00 34.41           O  
ATOM    231  OE2 GLU A  29      44.375 -10.305   0.719  1.00 34.41           O  
ATOM    232  N   SER A  30      40.969 -14.336   4.164  1.00 37.50           N  
ATOM    233  CA  SER A  30      41.062 -14.547   5.605  1.00 37.50           C  
ATOM    234  C   SER A  30      41.500 -13.281   6.320  1.00 37.50           C  
ATOM    235  CB  SER A  30      42.031 -15.688   5.914  1.00 37.50           C  
ATOM    236  O   SER A  30      42.594 -12.758   6.051  1.00 37.50           O  
ATOM    237  OG  SER A  30      41.594 -16.891   5.301  1.00 37.50           O  
ATOM    238  N   PHE A  31      40.656 -12.453   6.793  1.00 37.91           N  
ATOM    239  CA  PHE A  31      40.844 -11.812   8.086  1.00 37.91           C  
ATOM    240  C   PHE A  31      39.750 -12.219   9.070  1.00 37.91           C  
ATOM    241  CB  PHE A  31      40.875 -10.289   7.941  1.00 37.91           C  
ATOM    242  O   PHE A  31      38.562 -12.125   8.758  1.00 37.91           O  
ATOM    243  CG  PHE A  31      42.062  -9.773   7.148  1.00 37.91           C  
ATOM    244  CD1 PHE A  31      43.312  -9.648   7.734  1.00 37.91           C  
ATOM    245  CD2 PHE A  31      41.906  -9.414   5.816  1.00 37.91           C  
ATOM    246  CE1 PHE A  31      44.375  -9.172   7.008  1.00 37.91           C  
ATOM    247  CE2 PHE A  31      42.969  -8.938   5.078  1.00 37.91           C  
ATOM    248  CZ  PHE A  31      44.219  -8.820   5.676  1.00 37.91           C  
ATOM    249  N   SER A  32      39.938 -13.312   9.820  1.00 35.97           N  
ATOM    250  CA  SER A  32      39.812 -13.781  11.195  1.00 35.97           C  
ATOM    251  C   SER A  32      39.844 -12.617  12.188  1.00 35.97           C  
ATOM    252  CB  SER A  32      40.938 -14.766  11.523  1.00 35.97           C  
ATOM    253  O   SER A  32      40.812 -11.883  12.258  1.00 35.97           O  
ATOM    254  OG  SER A  32      40.594 -16.062  11.078  1.00 35.97           O  
ATOM    255  N   THR A  33      38.781 -11.859  12.406  1.00 40.00           N  
ATOM    256  CA  THR A  33      38.594 -11.258  13.719  1.00 40.00           C  
ATOM    257  C   THR A  33      37.312 -11.766  14.359  1.00 40.00           C  
ATOM    258  CB  THR A  33      38.562  -9.727  13.633  1.00 40.00           C  
ATOM    259  O   THR A  33      36.250 -11.703  13.750  1.00 40.00           O  
ATOM    260  CG2 THR A  33      39.938  -9.164  13.250  1.00 40.00           C  
ATOM    261  OG1 THR A  33      37.594  -9.328  12.648  1.00 40.00           O  
ATOM    262  N   THR A  34      37.219 -12.969  14.812  1.00 38.75           N  
ATOM    263  CA  THR A  34      36.500 -13.516  15.969  1.00 38.75           C  
ATOM    264  C   THR A  34      36.531 -12.516  17.125  1.00 38.75           C  
ATOM    265  CB  THR A  34      37.125 -14.844  16.422  1.00 38.75           C  
ATOM    266  O   THR A  34      37.594 -12.023  17.516  1.00 38.75           O  
ATOM    267  CG2 THR A  34      37.438 -15.750  15.234  1.00 38.75           C  
ATOM    268  OG1 THR A  34      38.344 -14.578  17.125  1.00 38.75           O  
ATOM    269  N   SER A  35      35.719 -11.500  17.219  1.00 40.59           N  
ATOM    270  CA  SER A  35      35.375 -10.812  18.469  1.00 40.59           C  
ATOM    271  C   SER A  35      34.188 -11.469  19.156  1.00 40.59           C  
ATOM    272  CB  SER A  35      35.094  -9.336  18.203  1.00 40.59           C  
ATOM    273  O   SER A  35      33.188 -11.766  18.531  1.00 40.59           O  
ATOM    274  OG  SER A  35      33.875  -8.953  18.844  1.00 40.59           O  
ATOM    275  N   THR A  36      34.438 -12.570  19.859  1.00 35.09           N  
ATOM    276  CA  THR A  36      33.844 -13.156  21.062  1.00 35.09           C  
ATOM    277  C   THR A  36      33.250 -12.070  21.953  1.00 35.09           C  
ATOM    278  CB  THR A  36      34.906 -13.945  21.875  1.00 35.09           C  
ATOM    279  O   THR A  36      33.969 -11.242  22.516  1.00 35.09           O  
ATOM    280  CG2 THR A  36      34.219 -15.016  22.734  1.00 35.09           C  
ATOM    281  OG1 THR A  36      35.812 -14.570  20.969  1.00 35.09           O  
ATOM    282  N   ILE A  37      32.188 -11.305  21.531  1.00 40.75           N  
ATOM    283  CA  ILE A  37      31.312 -10.734  22.578  1.00 40.75           C  
ATOM    284  C   ILE A  37      29.969 -11.445  22.562  1.00 40.75           C  
ATOM    285  CB  ILE A  37      31.125  -9.211  22.375  1.00 40.75           C  
ATOM    286  O   ILE A  37      29.391 -11.695  21.500  1.00 40.75           O  
ATOM    287  CG1 ILE A  37      30.234  -8.938  21.172  1.00 40.75           C  
ATOM    288  CG2 ILE A  37      32.469  -8.516  22.219  1.00 40.75           C  
ATOM    289  CD1 ILE A  37      29.328  -7.723  21.328  1.00 40.75           C  
ATOM    290  N   ASP A  38      29.797 -12.695  23.109  1.00 37.75           N  
ATOM    291  CA  ASP A  38      28.875 -13.391  24.000  1.00 37.75           C  
ATOM    292  C   ASP A  38      27.453 -12.859  23.828  1.00 37.75           C  
ATOM    293  CB  ASP A  38      29.312 -13.266  25.453  1.00 37.75           C  
ATOM    294  O   ASP A  38      27.156 -11.719  24.219  1.00 37.75           O  
ATOM    295  CG  ASP A  38      30.562 -14.070  25.766  1.00 37.75           C  
ATOM    296  OD1 ASP A  38      30.750 -15.164  25.188  1.00 37.75           O  
ATOM    297  OD2 ASP A  38      31.375 -13.602  26.594  1.00 37.75           O  
ATOM    298  N   GLY A  39      26.719 -13.086  22.766  1.00 38.75           N  
ATOM    299  CA  GLY A  39      25.297 -13.281  22.969  1.00 38.75           C  
ATOM    300  C   GLY A  39      24.641 -14.102  21.875  1.00 38.75           C  
ATOM    301  O   GLY A  39      24.953 -13.938  20.688  1.00 38.75           O  
ATOM    302  N   LYS A  40      24.922 -15.406  21.750  1.00 37.50           N  
ATOM    303  CA  LYS A  40      24.250 -16.578  21.203  1.00 37.50           C  
ATOM    304  C   LYS A  40      23.625 -16.281  19.844  1.00 37.50           C  
ATOM    305  CB  LYS A  40      23.172 -17.078  22.172  1.00 37.50           C  
ATOM    306  O   LYS A  40      22.672 -15.500  19.750  1.00 37.50           O  
ATOM    307  CG  LYS A  40      23.703 -17.375  23.578  1.00 37.50           C  
ATOM    308  CD  LYS A  40      22.562 -17.531  24.578  1.00 37.50           C  
ATOM    309  CE  LYS A  40      23.078 -17.875  25.969  1.00 37.50           C  
ATOM    310  NZ  LYS A  40      21.969 -18.312  26.875  1.00 37.50           N  
ATOM    311  N   SER A  41      24.344 -15.906  18.781  1.00 46.62           N  
ATOM    312  CA  SER A  41      23.797 -15.938  17.438  1.00 46.62           C  
ATOM    313  C   SER A  41      23.906 -17.328  16.828  1.00 46.62           C  
ATOM    314  CB  SER A  41      24.516 -14.930  16.547  1.00 46.62           C  
ATOM    315  O   SER A  41      24.953 -17.984  16.953  1.00 46.62           O  
ATOM    316  OG  SER A  41      25.859 -15.328  16.312  1.00 46.62           O  
ATOM    317  N   ILE A  42      23.250 -18.344  17.406  1.00 45.25           N  
ATOM    318  CA  ILE A  42      22.922 -19.547  16.656  1.00 45.25           C  
ATOM    319  C   ILE A  42      23.438 -19.422  15.227  1.00 45.25           C  
ATOM    320  CB  ILE A  42      21.406 -19.828  16.672  1.00 45.25           C  
ATOM    321  O   ILE A  42      23.203 -18.406  14.570  1.00 45.25           O  
ATOM    322  CG1 ILE A  42      21.109 -21.203  17.250  1.00 45.25           C  
ATOM    323  CG2 ILE A  42      20.828 -19.703  15.258  1.00 45.25           C  
ATOM    324  CD1 ILE A  42      20.172 -21.188  18.453  1.00 45.25           C  
ATOM    325  N   GLY A  43      24.719 -19.469  15.031  1.00 43.44           N  
ATOM    326  CA  GLY A  43      25.500 -20.188  14.031  1.00 43.44           C  
ATOM    327  C   GLY A  43      24.766 -20.375  12.719  1.00 43.44           C  
ATOM    328  O   GLY A  43      24.406 -21.484  12.352  1.00 43.44           O  
ATOM    329  N   ARG A  44      24.031 -19.297  12.227  1.00 45.97           N  
ATOM    330  CA  ARG A  44      23.594 -19.406  10.836  1.00 45.97           C  
ATOM    331  C   ARG A  44      24.547 -18.672   9.898  1.00 45.97           C  
ATOM    332  CB  ARG A  44      22.172 -18.859  10.680  1.00 45.97           C  
ATOM    333  O   ARG A  44      25.047 -17.594  10.227  1.00 45.97           O  
ATOM    334  CG  ARG A  44      21.109 -19.656  11.422  1.00 45.97           C  
ATOM    335  CD  ARG A  44      19.766 -19.609  10.711  1.00 45.97           C  
ATOM    336  NE  ARG A  44      19.531 -20.828   9.922  1.00 45.97           N  
ATOM    337  NH1 ARG A  44      17.734 -21.547  11.172  1.00 45.97           N  
ATOM    338  NH2 ARG A  44      18.453 -22.766   9.375  1.00 45.97           N  
ATOM    339  CZ  ARG A  44      18.578 -21.703  10.156  1.00 45.97           C  
ATOM    340  N   ASP A  45      25.547 -19.344   9.320  1.00 53.38           N  
ATOM    341  CA  ASP A  45      26.375 -18.859   8.227  1.00 53.38           C  
ATOM    342  C   ASP A  45      25.625 -17.812   7.395  1.00 53.38           C  
ATOM    343  CB  ASP A  45      26.828 -20.031   7.336  1.00 53.38           C  
ATOM    344  O   ASP A  45      24.766 -18.156   6.594  1.00 53.38           O  
ATOM    345  CG  ASP A  45      27.734 -21.000   8.055  1.00 53.38           C  
ATOM    346  OD1 ASP A  45      28.500 -20.578   8.945  1.00 53.38           O  
ATOM    347  OD2 ASP A  45      27.688 -22.203   7.719  1.00 53.38           O  
ATOM    348  N   GLU A  46      24.906 -16.797   8.000  1.00 56.81           N  
ATOM    349  CA  GLU A  46      24.141 -15.844   7.195  1.00 56.81           C  
ATOM    350  C   GLU A  46      25.062 -15.023   6.293  1.00 56.81           C  
ATOM    351  CB  GLU A  46      23.328 -14.922   8.094  1.00 56.81           C  
ATOM    352  O   GLU A  46      26.109 -14.539   6.738  1.00 56.81           O  
ATOM    353  CG  GLU A  46      23.734 -14.945   9.555  1.00 56.81           C  
ATOM    354  CD  GLU A  46      22.625 -14.531  10.500  1.00 56.81           C  
ATOM    355  OE1 GLU A  46      22.781 -14.703  11.734  1.00 56.81           O  
ATOM    356  OE2 GLU A  46      21.578 -14.039  10.016  1.00 56.81           O  
ATOM    357  N   GLN A  47      25.406 -15.539   5.121  1.00 60.81           N  
ATOM    358  CA  GLN A  47      26.047 -14.742   4.082  1.00 60.81           C  
ATOM    359  C   GLN A  47      25.453 -13.336   4.027  1.00 60.81           C  
ATOM    360  CB  GLN A  47      25.906 -15.422   2.719  1.00 60.81           C  
ATOM    361  O   GLN A  47      24.250 -13.164   3.822  1.00 60.81           O  
ATOM    362  CG  GLN A  47      26.812 -14.844   1.645  1.00 60.81           C  
ATOM    363  CD  GLN A  47      26.812 -15.656   0.365  1.00 60.81           C  
ATOM    364  NE2 GLN A  47      27.719 -15.344  -0.546  1.00 60.81           N  
ATOM    365  OE1 GLN A  47      25.984 -16.562   0.195  1.00 60.81           O  
ATOM    366  N   TYR A  48      25.953 -12.438   4.801  1.00 60.31           N  
ATOM    367  CA  TYR A  48      25.547 -11.031   4.793  1.00 60.31           C  
ATOM    368  C   TYR A  48      25.719 -10.422   3.408  1.00 60.31           C  
ATOM    369  CB  TYR A  48      26.375 -10.242   5.816  1.00 60.31           C  
ATOM    370  O   TYR A  48      26.750 -10.641   2.748  1.00 60.31           O  
ATOM    371  CG  TYR A  48      25.922 -10.438   7.242  1.00 60.31           C  
ATOM    372  CD1 TYR A  48      24.875  -9.672   7.773  1.00 60.31           C  
ATOM    373  CD2 TYR A  48      26.531 -11.383   8.062  1.00 60.31           C  
ATOM    374  CE1 TYR A  48      24.453  -9.852   9.086  1.00 60.31           C  
ATOM    375  CE2 TYR A  48      26.109 -11.570   9.375  1.00 60.31           C  
ATOM    376  OH  TYR A  48      24.656 -10.977  11.180  1.00 60.31           O  
ATOM    377  CZ  TYR A  48      25.078 -10.797   9.883  1.00 60.31           C  
ATOM    378  N   ILE A  49      24.625 -10.219   2.680  1.00 59.69           N  
ATOM    379  CA  ILE A  49      24.625  -9.523   1.396  1.00 59.69           C  
ATOM    380  C   ILE A  49      25.016  -8.062   1.599  1.00 59.69           C  
ATOM    381  CB  ILE A  49      23.250  -9.625   0.702  1.00 59.69           C  
ATOM    382  O   ILE A  49      24.625  -7.441   2.592  1.00 59.69           O  
ATOM    383  CG1 ILE A  49      22.859 -11.094   0.507  1.00 59.69           C  
ATOM    384  CG2 ILE A  49      23.266  -8.883  -0.635  1.00 59.69           C  
ATOM    385  CD1 ILE A  49      21.500 -11.461   1.113  1.00 59.69           C  
ATOM    386  N   ASP A  50      26.000  -7.637   0.826  1.00 68.50           N  
ATOM    387  CA  ASP A  50      26.469  -6.262   0.717  1.00 68.50           C  
ATOM    388  C   ASP A  50      25.297  -5.281   0.668  1.00 68.50           C  
ATOM    389  CB  ASP A  50      27.344  -6.090  -0.523  1.00 68.50           C  
ATOM    390  O   ASP A  50      24.250  -5.590   0.095  1.00 68.50           O  
ATOM    391  CG  ASP A  50      28.781  -6.539  -0.299  1.00 68.50           C  
ATOM    392  OD1 ASP A  50      29.203  -6.660   0.871  1.00 68.50           O  
ATOM    393  OD2 ASP A  50      29.484  -6.770  -1.300  1.00 68.50           O  
ATOM    394  N   PRO A  51      25.344  -4.207   1.545  1.00 67.31           N  
ATOM    395  CA  PRO A  51      24.281  -3.203   1.586  1.00 67.31           C  
ATOM    396  C   PRO A  51      23.984  -2.602   0.214  1.00 67.31           C  
ATOM    397  CB  PRO A  51      24.828  -2.141   2.539  1.00 67.31           C  
ATOM    398  O   PRO A  51      23.031  -1.819   0.071  1.00 67.31           O  
ATOM    399  CG  PRO A  51      26.297  -2.404   2.592  1.00 67.31           C  
ATOM    400  CD  PRO A  51      26.547  -3.820   2.160  1.00 67.31           C  
ATOM    401  N   ASP A  52      24.766  -2.947  -0.867  1.00 77.75           N  
ATOM    402  CA  ASP A  52      24.547  -2.391  -2.199  1.00 77.75           C  
ATOM    403  C   ASP A  52      23.281  -2.963  -2.836  1.00 77.75           C  
ATOM    404  CB  ASP A  52      25.750  -2.662  -3.096  1.00 77.75           C  
ATOM    405  O   ASP A  52      23.016  -4.160  -2.727  1.00 77.75           O  
ATOM    406  CG  ASP A  52      25.688  -1.923  -4.422  1.00 77.75           C  
ATOM    407  OD1 ASP A  52      24.938  -0.923  -4.523  1.00 77.75           O  
ATOM    408  OD2 ASP A  52      26.375  -2.346  -5.371  1.00 77.75           O  
ATOM    409  N   ALA A  53      22.375  -2.096  -3.326  1.00 75.19           N  
ATOM    410  CA  ALA A  53      21.078  -2.434  -3.922  1.00 75.19           C  
ATOM    411  C   ALA A  53      21.250  -3.443  -5.055  1.00 75.19           C  
ATOM    412  CB  ALA A  53      20.391  -1.175  -4.434  1.00 75.19           C  
ATOM    413  O   ALA A  53      20.438  -4.359  -5.203  1.00 75.19           O  
ATOM    414  N   GLU A  54      22.328  -3.322  -5.793  1.00 83.81           N  
ATOM    415  CA  GLU A  54      22.562  -4.203  -6.934  1.00 83.81           C  
ATOM    416  C   GLU A  54      22.875  -5.621  -6.480  1.00 83.81           C  
ATOM    417  CB  GLU A  54      23.688  -3.658  -7.809  1.00 83.81           C  
ATOM    418  O   GLU A  54      22.391  -6.590  -7.070  1.00 83.81           O  
ATOM    419  CG  GLU A  54      23.844  -4.391  -9.133  1.00 83.81           C  
ATOM    420  CD  GLU A  54      24.938  -3.799 -10.023  1.00 83.81           C  
ATOM    421  OE1 GLU A  54      25.188  -4.344 -11.117  1.00 83.81           O  
ATOM    422  OE2 GLU A  54      25.531  -2.783  -9.609  1.00 83.81           O  
ATOM    423  N   ALA A  55      23.703  -5.730  -5.516  1.00 79.88           N  
ATOM    424  CA  ALA A  55      24.078  -7.023  -4.949  1.00 79.88           C  
ATOM    425  C   ALA A  55      22.875  -7.734  -4.352  1.00 79.88           C  
ATOM    426  CB  ALA A  55      25.172  -6.844  -3.889  1.00 79.88           C  
ATOM    427  O   ALA A  55      22.719  -8.945  -4.516  1.00 79.88           O  
ATOM    428  N   PHE A  56      21.984  -6.957  -3.744  1.00 76.88           N  
ATOM    429  CA  PHE A  56      20.766  -7.504  -3.152  1.00 76.88           C  
ATOM    430  C   PHE A  56      19.828  -8.023  -4.230  1.00 76.88           C  
ATOM    431  CB  PHE A  56      20.062  -6.445  -2.299  1.00 76.88           C  
ATOM    432  O   PHE A  56      19.266  -9.117  -4.109  1.00 76.88           O  
ATOM    433  CG  PHE A  56      18.750  -6.906  -1.730  1.00 76.88           C  
ATOM    434  CD1 PHE A  56      17.547  -6.551  -2.340  1.00 76.88           C  
ATOM    435  CD2 PHE A  56      18.703  -7.691  -0.587  1.00 76.88           C  
ATOM    436  CE1 PHE A  56      16.328  -6.977  -1.817  1.00 76.88           C  
ATOM    437  CE2 PHE A  56      17.484  -8.117  -0.058  1.00 76.88           C  
ATOM    438  CZ  PHE A  56      16.297  -7.758  -0.674  1.00 76.88           C  
ATOM    439  N   ASN A  57      19.719  -7.203  -5.289  1.00 84.25           N  
ATOM    440  CA  ASN A  57      18.859  -7.609  -6.402  1.00 84.25           C  
ATOM    441  C   ASN A  57      19.359  -8.898  -7.043  1.00 84.25           C  
ATOM    442  CB  ASN A  57      18.781  -6.496  -7.449  1.00 84.25           C  
ATOM    443  O   ASN A  57      18.562  -9.797  -7.336  1.00 84.25           O  
ATOM    444  CG  ASN A  57      17.500  -6.562  -8.273  1.00 84.25           C  
ATOM    445  ND2 ASN A  57      17.266  -5.539  -9.086  1.00 84.25           N  
ATOM    446  OD1 ASN A  57      16.750  -7.527  -8.180  1.00 84.25           O  
ATOM    447  N   LYS A  58      20.594  -8.992  -7.156  1.00 85.62           N  
ATOM    448  CA  LYS A  58      21.203 -10.180  -7.738  1.00 85.62           C  
ATOM    449  C   LYS A  58      20.984 -11.406  -6.852  1.00 85.62           C  
ATOM    450  CB  LYS A  58      22.703  -9.961  -7.957  1.00 85.62           C  
ATOM    451  O   LYS A  58      20.688 -12.492  -7.352  1.00 85.62           O  
ATOM    452  CG  LYS A  58      23.344 -10.945  -8.922  1.00 85.62           C  
ATOM    453  CD  LYS A  58      24.812 -10.625  -9.164  1.00 85.62           C  
ATOM    454  CE  LYS A  58      25.562 -11.836  -9.703  1.00 85.62           C  
ATOM    455  NZ  LYS A  58      27.016 -11.539  -9.891  1.00 85.62           N  
ATOM    456  N   TYR A  59      21.172 -11.227  -5.543  1.00 81.88           N  
ATOM    457  CA  TYR A  59      20.938 -12.297  -4.586  1.00 81.88           C  
ATOM    458  C   TYR A  59      19.484 -12.758  -4.609  1.00 81.88           C  
ATOM    459  CB  TYR A  59      21.328 -11.852  -3.172  1.00 81.88           C  
ATOM    460  O   TYR A  59      19.219 -13.961  -4.625  1.00 81.88           O  
ATOM    461  CG  TYR A  59      20.922 -12.828  -2.092  1.00 81.88           C  
ATOM    462  CD1 TYR A  59      19.766 -12.633  -1.336  1.00 81.88           C  
ATOM    463  CD2 TYR A  59      21.703 -13.953  -1.828  1.00 81.88           C  
ATOM    464  CE1 TYR A  59      19.406 -13.523  -0.340  1.00 81.88           C  
ATOM    465  CE2 TYR A  59      21.344 -14.852  -0.834  1.00 81.88           C  
ATOM    466  OH  TYR A  59      19.828 -15.523   0.888  1.00 81.88           O  
ATOM    467  CZ  TYR A  59      20.188 -14.633  -0.097  1.00 81.88           C  
ATOM    468  N   MET A  60      18.609 -11.828  -4.594  1.00 82.62           N  
ATOM    469  CA  MET A  60      17.172 -12.141  -4.566  1.00 82.62           C  
ATOM    470  C   MET A  60      16.750 -12.844  -5.852  1.00 82.62           C  
ATOM    471  CB  MET A  60      16.359 -10.867  -4.359  1.00 82.62           C  
ATOM    472  O   MET A  60      15.914 -13.750  -5.820  1.00 82.62           O  
ATOM    473  CG  MET A  60      16.453 -10.297  -2.957  1.00 82.62           C  
ATOM    474  SD  MET A  60      15.867 -11.469  -1.675  1.00 82.62           S  
ATOM    475  CE  MET A  60      14.125 -11.633  -2.158  1.00 82.62           C  
ATOM    476  N   LEU A  61      17.391 -12.539  -7.012  1.00 84.06           N  
ATOM    477  CA  LEU A  61      17.031 -13.117  -8.297  1.00 84.06           C  
ATOM    478  C   LEU A  61      17.688 -14.477  -8.492  1.00 84.06           C  
ATOM    479  CB  LEU A  61      17.422 -12.172  -9.438  1.00 84.06           C  
ATOM    480  O   LEU A  61      17.219 -15.281  -9.297  1.00 84.06           O  
ATOM    481  CG  LEU A  61      16.594 -10.898  -9.586  1.00 84.06           C  
ATOM    482  CD1 LEU A  61      17.219  -9.977 -10.625  1.00 84.06           C  
ATOM    483  CD2 LEU A  61      15.156 -11.227  -9.953  1.00 84.06           C  
ATOM    484  N   SER A  62      18.766 -14.664  -7.777  1.00 84.19           N  
ATOM    485  CA  SER A  62      19.469 -15.938  -7.918  1.00 84.19           C  
ATOM    486  C   SER A  62      18.844 -17.016  -7.047  1.00 84.19           C  
ATOM    487  CB  SER A  62      20.938 -15.773  -7.555  1.00 84.19           C  
ATOM    488  O   SER A  62      19.016 -18.219  -7.297  1.00 84.19           O  
ATOM    489  OG  SER A  62      21.094 -15.461  -6.184  1.00 84.19           O  
ATOM    490  N   LYS A  63      17.969 -16.609  -6.043  1.00 79.38           N  
ATOM    491  CA  LYS A  63      17.359 -17.562  -5.121  1.00 79.38           C  
ATOM    492  C   LYS A  63      15.992 -18.016  -5.633  1.00 79.38           C  
ATOM    493  CB  LYS A  63      17.219 -16.953  -3.730  1.00 79.38           C  
ATOM    494  O   LYS A  63      15.305 -17.266  -6.324  1.00 79.38           O  
ATOM    495  CG  LYS A  63      18.531 -16.750  -3.002  1.00 79.38           C  
ATOM    496  CD  LYS A  63      19.062 -18.062  -2.422  1.00 79.38           C  
ATOM    497  CE  LYS A  63      20.297 -17.844  -1.565  1.00 79.38           C  
ATOM    498  NZ  LYS A  63      20.844 -19.125  -1.032  1.00 79.38           N  
ATOM    499  N   SER A  64      15.781 -19.328  -5.590  1.00 79.38           N  
ATOM    500  CA  SER A  64      14.477 -19.906  -5.902  1.00 79.38           C  
ATOM    501  C   SER A  64      13.422 -19.469  -4.902  1.00 79.38           C  
ATOM    502  CB  SER A  64      14.562 -21.438  -5.922  1.00 79.38           C  
ATOM    503  O   SER A  64      13.727 -19.234  -3.730  1.00 79.38           O  
ATOM    504  OG  SER A  64      14.938 -21.938  -4.648  1.00 79.38           O  
ATOM    505  N   PRO A  65      12.336 -19.031  -5.293  1.00 74.31           N  
ATOM    506  CA  PRO A  65      11.242 -18.547  -4.445  1.00 74.31           C  
ATOM    507  C   PRO A  65      10.969 -19.453  -3.252  1.00 74.31           C  
ATOM    508  CB  PRO A  65      10.039 -18.516  -5.398  1.00 74.31           C  
ATOM    509  O   PRO A  65      10.516 -18.984  -2.203  1.00 74.31           O  
ATOM    510  CG  PRO A  65      10.484 -19.297  -6.594  1.00 74.31           C  
ATOM    511  CD  PRO A  65      11.984 -19.406  -6.562  1.00 74.31           C  
ATOM    512  N   GLU A  66      11.250 -20.797  -3.365  1.00 82.38           N  
ATOM    513  CA  GLU A  66      11.000 -21.734  -2.277  1.00 82.38           C  
ATOM    514  C   GLU A  66      12.031 -21.578  -1.159  1.00 82.38           C  
ATOM    515  CB  GLU A  66      11.023 -23.172  -2.797  1.00 82.38           C  
ATOM    516  O   GLU A  66      11.773 -21.953  -0.015  1.00 82.38           O  
ATOM    517  CG  GLU A  66       9.836 -23.531  -3.680  1.00 82.38           C  
ATOM    518  CD  GLU A  66       9.938 -22.953  -5.082  1.00 82.38           C  
ATOM    519  OE1 GLU A  66       8.883 -22.703  -5.715  1.00 82.38           O  
ATOM    520  OE2 GLU A  66      11.078 -22.750  -5.555  1.00 82.38           O  
ATOM    521  N   ASP A  67      13.148 -20.922  -1.508  1.00 78.56           N  
ATOM    522  CA  ASP A  67      14.219 -20.766  -0.530  1.00 78.56           C  
ATOM    523  C   ASP A  67      14.195 -19.375   0.089  1.00 78.56           C  
ATOM    524  CB  ASP A  67      15.578 -21.031  -1.176  1.00 78.56           C  
ATOM    525  O   ASP A  67      15.008 -19.062   0.961  1.00 78.56           O  
ATOM    526  CG  ASP A  67      15.797 -22.500  -1.529  1.00 78.56           C  
ATOM    527  OD1 ASP A  67      15.195 -23.375  -0.878  1.00 78.56           O  
ATOM    528  OD2 ASP A  67      16.578 -22.766  -2.465  1.00 78.56           O  
ATOM    529  N   ILE A  68      13.273 -18.484  -0.355  1.00 71.19           N  
ATOM    530  CA  ILE A  68      13.164 -17.125   0.140  1.00 71.19           C  
ATOM    531  C   ILE A  68      12.352 -17.094   1.430  1.00 71.19           C  
ATOM    532  CB  ILE A  68      12.531 -16.188  -0.913  1.00 71.19           C  
ATOM    533  O   ILE A  68      11.164 -17.438   1.428  1.00 71.19           O  
ATOM    534  CG1 ILE A  68      13.367 -16.172  -2.197  1.00 71.19           C  
ATOM    535  CG2 ILE A  68      12.375 -14.766  -0.352  1.00 71.19           C  
ATOM    536  CD1 ILE A  68      12.656 -15.562  -3.395  1.00 71.19           C  
ATOM    537  N   GLY A  69      12.945 -17.125   2.605  1.00 73.12           N  
ATOM    538  CA  GLY A  69      12.320 -17.047   3.916  1.00 73.12           C  
ATOM    539  C   GLY A  69      12.242 -15.633   4.453  1.00 73.12           C  
ATOM    540  O   GLY A  69      12.711 -14.688   3.811  1.00 73.12           O  
ATOM    541  N   PRO A  70      11.305 -15.422   5.402  1.00 67.06           N  
ATOM    542  CA  PRO A  70      11.102 -14.125   6.039  1.00 67.06           C  
ATOM    543  C   PRO A  70      12.406 -13.477   6.496  1.00 67.06           C  
ATOM    544  CB  PRO A  70      10.203 -14.453   7.234  1.00 67.06           C  
ATOM    545  O   PRO A  70      12.453 -12.266   6.738  1.00 67.06           O  
ATOM    546  CG  PRO A  70      10.180 -15.945   7.293  1.00 67.06           C  
ATOM    547  CD  PRO A  70      10.859 -16.484   6.066  1.00 67.06           C  
ATOM    548  N   PHE A  71      13.484 -14.312   6.539  1.00 67.69           N  
ATOM    549  CA  PHE A  71      14.758 -13.781   7.023  1.00 67.69           C  
ATOM    550  C   PHE A  71      15.586 -13.234   5.867  1.00 67.69           C  
ATOM    551  CB  PHE A  71      15.539 -14.859   7.773  1.00 67.69           C  
ATOM    552  O   PHE A  71      16.656 -12.656   6.086  1.00 67.69           O  
ATOM    553  CG  PHE A  71      14.820 -15.406   8.977  1.00 67.69           C  
ATOM    554  CD1 PHE A  71      14.781 -14.688  10.164  1.00 67.69           C  
ATOM    555  CD2 PHE A  71      14.188 -16.641   8.914  1.00 67.69           C  
ATOM    556  CE1 PHE A  71      14.117 -15.195  11.281  1.00 67.69           C  
ATOM    557  CE2 PHE A  71      13.523 -17.156  10.023  1.00 67.69           C  
ATOM    558  CZ  PHE A  71      13.492 -16.422  11.211  1.00 67.69           C  
ATOM    559  N   ASP A  72      15.102 -13.406   4.578  1.00 64.38           N  
ATOM    560  CA  ASP A  72      15.875 -13.008   3.406  1.00 64.38           C  
ATOM    561  C   ASP A  72      15.672 -11.523   3.102  1.00 64.38           C  
ATOM    562  CB  ASP A  72      15.484 -13.852   2.191  1.00 64.38           C  
ATOM    563  O   ASP A  72      16.375 -10.961   2.256  1.00 64.38           O  
ATOM    564  CG  ASP A  72      16.484 -13.758   1.058  1.00 64.38           C  
ATOM    565  OD1 ASP A  72      17.562 -13.141   1.241  1.00 64.38           O  
ATOM    566  OD2 ASP A  72      16.203 -14.305  -0.029  1.00 64.38           O  
ATOM    567  N   SER A  73      14.727 -10.875   3.830  1.00 57.78           N  
ATOM    568  CA  SER A  73      14.508  -9.445   3.693  1.00 57.78           C  
ATOM    569  C   SER A  73      15.570  -8.648   4.445  1.00 57.78           C  
ATOM    570  CB  SER A  73      13.117  -9.062   4.203  1.00 57.78           C  
ATOM    571  O   SER A  73      16.094  -9.109   5.457  1.00 57.78           O  
ATOM    572  OG  SER A  73      12.117  -9.797   3.527  1.00 57.78           O  
ATOM    573  N   ALA A  74      16.406  -7.898   3.723  1.00 60.38           N  
ATOM    574  CA  ALA A  74      17.312  -6.844   4.176  1.00 60.38           C  
ATOM    575  C   ALA A  74      16.812  -6.203   5.465  1.00 60.38           C  
ATOM    576  CB  ALA A  74      17.484  -5.781   3.092  1.00 60.38           C  
ATOM    577  O   ALA A  74      17.422  -5.281   5.996  1.00 60.38           O  
ATOM    578  N   ASP A  75      15.680  -6.656   5.988  1.00 56.06           N  
ATOM    579  CA  ASP A  75      15.266  -6.016   7.234  1.00 56.06           C  
ATOM    580  C   ASP A  75      15.945  -6.664   8.438  1.00 56.06           C  
ATOM    581  CB  ASP A  75      13.742  -6.086   7.387  1.00 56.06           C  
ATOM    582  O   ASP A  75      15.570  -6.398   9.586  1.00 56.06           O  
ATOM    583  CG  ASP A  75      13.023  -4.934   6.707  1.00 56.06           C  
ATOM    584  OD1 ASP A  75      13.656  -3.881   6.465  1.00 56.06           O  
ATOM    585  OD2 ASP A  75      11.812  -5.074   6.418  1.00 56.06           O  
ATOM    586  N   ASN A  76      17.094  -7.363   8.148  1.00 50.25           N  
ATOM    587  CA  ASN A  76      17.906  -7.723   9.297  1.00 50.25           C  
ATOM    588  C   ASN A  76      18.859  -6.590   9.688  1.00 50.25           C  
ATOM    589  CB  ASN A  76      18.703  -9.008   9.023  1.00 50.25           C  
ATOM    590  O   ASN A  76      20.078  -6.797   9.789  1.00 50.25           O  
ATOM    591  CG  ASN A  76      17.859 -10.250   9.172  1.00 50.25           C  
ATOM    592  ND2 ASN A  76      18.172 -11.281   8.391  1.00 50.25           N  
ATOM    593  OD1 ASN A  76      16.922 -10.297   9.977  1.00 50.25           O  
ATOM    594  N   ASP A  77      18.516  -5.277   9.375  1.00 51.34           N  
ATOM    595  CA  ASP A  77      19.312  -4.211   9.969  1.00 51.34           C  
ATOM    596  C   ASP A  77      19.484  -4.418  11.469  1.00 51.34           C  
ATOM    597  CB  ASP A  77      18.688  -2.846   9.695  1.00 51.34           C  
ATOM    598  O   ASP A  77      18.500  -4.484  12.211  1.00 51.34           O  
ATOM    599  CG  ASP A  77      19.594  -1.686  10.062  1.00 51.34           C  
ATOM    600  OD1 ASP A  77      20.688  -1.921  10.625  1.00 51.34           O  
ATOM    601  OD2 ASP A  77      19.203  -0.526   9.797  1.00 51.34           O  
ATOM    602  N   PRO A  78      20.562  -5.055  11.836  1.00 52.94           N  
ATOM    603  CA  PRO A  78      20.750  -5.039  13.289  1.00 52.94           C  
ATOM    604  C   PRO A  78      20.344  -3.711  13.922  1.00 52.94           C  
ATOM    605  CB  PRO A  78      22.250  -5.285  13.453  1.00 52.94           C  
ATOM    606  O   PRO A  78      20.000  -3.666  15.109  1.00 52.94           O  
ATOM    607  CG  PRO A  78      22.812  -5.199  12.070  1.00 52.94           C  
ATOM    608  CD  PRO A  78      21.672  -5.141  11.102  1.00 52.94           C  
ATOM    609  N   LEU A  79      20.344  -2.631  12.984  1.00 54.00           N  
ATOM    610  CA  LEU A  79      20.000  -1.357  13.609  1.00 54.00           C  
ATOM    611  C   LEU A  79      18.484  -1.184  13.695  1.00 54.00           C  
ATOM    612  CB  LEU A  79      20.609  -0.195  12.828  1.00 54.00           C  
ATOM    613  O   LEU A  79      18.000  -0.271  14.367  1.00 54.00           O  
ATOM    614  CG  LEU A  79      22.109   0.040  13.023  1.00 54.00           C  
ATOM    615  CD1 LEU A  79      22.703   0.765  11.820  1.00 54.00           C  
ATOM    616  CD2 LEU A  79      22.359   0.829  14.305  1.00 54.00           C  
ATOM    617  N   THR A  80      17.734  -2.129  12.953  1.00 51.69           N  
ATOM    618  CA  THR A  80      16.281  -2.086  13.086  1.00 51.69           C  
ATOM    619  C   THR A  80      15.797  -3.191  14.023  1.00 51.69           C  
ATOM    620  CB  THR A  80      15.594  -2.223  11.719  1.00 51.69           C  
ATOM    621  O   THR A  80      14.594  -3.307  14.281  1.00 51.69           O  
ATOM    622  CG2 THR A  80      15.906  -1.030  10.820  1.00 51.69           C  
ATOM    623  OG1 THR A  80      16.047  -3.422  11.078  1.00 51.69           O  
ATOM    624  N   SER A  81      16.812  -3.979  14.617  1.00 50.72           N  
ATOM    625  CA  SER A  81      16.406  -4.930  15.648  1.00 50.72           C  
ATOM    626  C   SER A  81      16.344  -4.262  17.016  1.00 50.72           C  
ATOM    627  CB  SER A  81      17.375  -6.113  15.695  1.00 50.72           C  
ATOM    628  O   SER A  81      17.312  -3.639  17.453  1.00 50.72           O  
ATOM    629  OG  SER A  81      18.672  -5.684  16.078  1.00 50.72           O  
ATOM    630  N   PHE A  82      15.727  -3.074  17.172  1.00 52.31           N  
ATOM    631  CA  PHE A  82      15.633  -2.781  18.594  1.00 52.31           C  
ATOM    632  C   PHE A  82      15.445  -4.062  19.391  1.00 52.31           C  
ATOM    633  CB  PHE A  82      14.484  -1.811  18.875  1.00 52.31           C  
ATOM    634  O   PHE A  82      14.828  -5.016  18.922  1.00 52.31           O  
ATOM    635  CG  PHE A  82      13.148  -2.291  18.375  1.00 52.31           C  
ATOM    636  CD1 PHE A  82      12.719  -1.973  17.094  1.00 52.31           C  
ATOM    637  CD2 PHE A  82      12.328  -3.062  19.172  1.00 52.31           C  
ATOM    638  CE1 PHE A  82      11.484  -2.416  16.625  1.00 52.31           C  
ATOM    639  CE2 PHE A  82      11.094  -3.510  18.719  1.00 52.31           C  
ATOM    640  CZ  PHE A  82      10.672  -3.186  17.438  1.00 52.31           C  
ATOM    641  N   SER A  83      16.484  -4.488  19.938  1.00 51.34           N  
ATOM    642  CA  SER A  83      16.453  -5.445  21.047  1.00 51.34           C  
ATOM    643  C   SER A  83      15.125  -5.379  21.781  1.00 51.34           C  
ATOM    644  CB  SER A  83      17.609  -5.188  22.016  1.00 51.34           C  
ATOM    645  O   SER A  83      14.688  -4.301  22.203  1.00 51.34           O  
ATOM    646  OG  SER A  83      18.828  -5.680  21.500  1.00 51.34           O  
ATOM    647  N   ILE A  84      14.039  -5.859  21.297  1.00 55.09           N  
ATOM    648  CA  ILE A  84      12.852  -5.973  22.156  1.00 55.09           C  
ATOM    649  C   ILE A  84      13.250  -6.516  23.516  1.00 55.09           C  
ATOM    650  CB  ILE A  84      11.781  -6.879  21.500  1.00 55.09           C  
ATOM    651  O   ILE A  84      12.438  -6.543  24.453  1.00 55.09           O  
ATOM    652  CG1 ILE A  84      11.430  -6.375  20.109  1.00 55.09           C  
ATOM    653  CG2 ILE A  84      10.539  -6.957  22.391  1.00 55.09           C  
ATOM    654  CD1 ILE A  84      10.570  -7.336  19.297  1.00 55.09           C  
ATOM    655  N   ARG A  85      14.594  -6.828  23.672  1.00 46.59           N  
ATOM    656  CA  ARG A  85      14.781  -7.316  25.031  1.00 46.59           C  
ATOM    657  C   ARG A  85      15.016  -6.164  26.000  1.00 46.59           C  
ATOM    658  CB  ARG A  85      15.953  -8.297  25.094  1.00 46.59           C  
ATOM    659  O   ARG A  85      16.094  -5.559  26.000  1.00 46.59           O  
ATOM    660  CG  ARG A  85      15.672  -9.641  24.438  1.00 46.59           C  
ATOM    661  CD  ARG A  85      16.844 -10.594  24.562  1.00 46.59           C  
ATOM    662  NE  ARG A  85      16.562 -11.703  25.469  1.00 46.59           N  
ATOM    663  NH1 ARG A  85      18.312 -13.023  24.750  1.00 46.59           N  
ATOM    664  NH2 ARG A  85      16.906 -13.773  26.391  1.00 46.59           N  
ATOM    665  CZ  ARG A  85      17.266 -12.828  25.531  1.00 46.59           C  
ATOM    666  N   SER A  86      14.312  -4.977  25.891  1.00 52.78           N  
ATOM    667  CA  SER A  86      14.219  -4.180  27.125  1.00 52.78           C  
ATOM    668  C   SER A  86      13.938  -5.059  28.328  1.00 52.78           C  
ATOM    669  CB  SER A  86      13.125  -3.119  26.984  1.00 52.78           C  
ATOM    670  O   SER A  86      13.461  -6.188  28.188  1.00 52.78           O  
ATOM    671  OG  SER A  86      11.930  -3.689  26.484  1.00 52.78           O  
ATOM    672  N   ASN A  87      14.898  -5.480  29.172  1.00 50.03           N  
ATOM    673  CA  ASN A  87      14.805  -6.184  30.438  1.00 50.03           C  
ATOM    674  C   ASN A  87      13.555  -7.059  30.500  1.00 50.03           C  
ATOM    675  CB  ASN A  87      14.820  -5.191  31.609  1.00 50.03           C  
ATOM    676  O   ASN A  87      12.438  -6.547  30.562  1.00 50.03           O  
ATOM    677  CG  ASN A  87      16.156  -4.504  31.766  1.00 50.03           C  
ATOM    678  ND2 ASN A  87      16.172  -3.410  32.531  1.00 50.03           N  
ATOM    679  OD1 ASN A  87      17.172  -4.957  31.234  1.00 50.03           O  
ATOM    680  N   ALA A  88      13.195  -7.852  29.562  1.00 53.91           N  
ATOM    681  CA  ALA A  88      12.125  -8.852  29.656  1.00 53.91           C  
ATOM    682  C   ALA A  88      12.133  -9.523  31.031  1.00 53.91           C  
ATOM    683  CB  ALA A  88      12.273  -9.891  28.547  1.00 53.91           C  
ATOM    684  O   ALA A  88      13.203  -9.828  31.562  1.00 53.91           O  
ATOM    685  N   VAL A  89      11.562  -8.938  32.094  1.00 55.97           N  
ATOM    686  CA  VAL A  89      11.156  -9.633  33.312  1.00 55.97           C  
ATOM    687  C   VAL A  89      11.141 -11.141  33.062  1.00 55.97           C  
ATOM    688  CB  VAL A  89       9.766  -9.164  33.781  1.00 55.97           C  
ATOM    689  O   VAL A  89      10.695 -11.602  32.000  1.00 55.97           O  
ATOM    690  CG1 VAL A  89       9.250 -10.078  34.906  1.00 55.97           C  
ATOM    691  CG2 VAL A  89       9.836  -7.719  34.281  1.00 55.97           C  
ATOM    692  N   LYS A  90      12.242 -11.859  33.188  1.00 52.53           N  
ATOM    693  CA  LYS A  90      12.367 -13.305  33.375  1.00 52.53           C  
ATOM    694  C   LYS A  90      11.086 -13.898  33.938  1.00 52.53           C  
ATOM    695  CB  LYS A  90      13.555 -13.641  34.250  1.00 52.53           C  
ATOM    696  O   LYS A  90      10.586 -13.422  34.969  1.00 52.53           O  
ATOM    697  CG  LYS A  90      14.906 -13.328  33.625  1.00 52.53           C  
ATOM    698  CD  LYS A  90      16.047 -13.703  34.562  1.00 52.53           C  
ATOM    699  CE  LYS A  90      17.094 -14.570  33.875  1.00 52.53           C  
ATOM    700  NZ  LYS A  90      18.297 -14.766  34.719  1.00 52.53           N  
ATOM    701  N   THR A  91      10.055 -14.094  33.156  1.00 54.97           N  
ATOM    702  CA  THR A  91       8.945 -14.812  33.781  1.00 54.97           C  
ATOM    703  C   THR A  91       9.141 -16.312  33.656  1.00 54.97           C  
ATOM    704  CB  THR A  91       7.598 -14.406  33.156  1.00 54.97           C  
ATOM    705  O   THR A  91       9.719 -16.797  32.688  1.00 54.97           O  
ATOM    706  CG2 THR A  91       7.387 -12.898  33.219  1.00 54.97           C  
ATOM    707  OG1 THR A  91       7.578 -14.812  31.781  1.00 54.97           O  
ATOM    708  N   ASN A  92       9.602 -17.031  34.781  1.00 55.06           N  
ATOM    709  CA  ASN A  92       9.586 -18.484  35.000  1.00 55.06           C  
ATOM    710  C   ASN A  92       8.422 -19.156  34.281  1.00 55.06           C  
ATOM    711  CB  ASN A  92       9.531 -18.781  36.500  1.00 55.06           C  
ATOM    712  O   ASN A  92       7.324 -18.594  34.219  1.00 55.06           O  
ATOM    713  CG  ASN A  92      10.594 -18.047  37.312  1.00 55.06           C  
ATOM    714  ND2 ASN A  92      10.250 -17.641  38.531  1.00 55.06           N  
ATOM    715  OD1 ASN A  92      11.711 -17.844  36.812  1.00 55.06           O  
ATOM    716  N   ALA A  93       8.547 -19.516  33.094  1.00 56.28           N  
ATOM    717  CA  ALA A  93       7.793 -20.406  32.219  1.00 56.28           C  
ATOM    718  C   ALA A  93       6.863 -21.297  33.031  1.00 56.28           C  
ATOM    719  CB  ALA A  93       8.742 -21.266  31.375  1.00 56.28           C  
ATOM    720  O   ALA A  93       6.074 -22.062  32.469  1.00 56.28           O  
ATOM    721  N   ASP A  94       6.703 -21.031  34.344  1.00 56.47           N  
ATOM    722  CA  ASP A  94       5.781 -21.906  35.031  1.00 56.47           C  
ATOM    723  C   ASP A  94       4.457 -21.203  35.312  1.00 56.47           C  
ATOM    724  CB  ASP A  94       6.410 -22.406  36.344  1.00 56.47           C  
ATOM    725  O   ASP A  94       3.488 -21.844  35.750  1.00 56.47           O  
ATOM    726  CG  ASP A  94       5.594 -23.484  37.031  1.00 56.47           C  
ATOM    727  OD1 ASP A  94       5.121 -24.422  36.312  1.00 56.47           O  
ATOM    728  OD2 ASP A  94       5.426 -23.422  38.250  1.00 56.47           O  
ATOM    729  N   ALA A  95       4.184 -20.172  34.625  1.00 49.56           N  
ATOM    730  CA  ALA A  95       2.793 -19.766  34.781  1.00 49.56           C  
ATOM    731  C   ALA A  95       2.215 -19.234  33.469  1.00 49.56           C  
ATOM    732  CB  ALA A  95       2.680 -18.703  35.875  1.00 49.56           C  
ATOM    733  O   ALA A  95       2.670 -18.219  32.938  1.00 49.56           O  
ATOM    734  N   GLY A  96       2.270 -20.047  32.438  1.00 41.91           N  
ATOM    735  CA  GLY A  96       1.394 -20.047  31.266  1.00 41.91           C  
ATOM    736  C   GLY A  96       0.290 -19.000  31.359  1.00 41.91           C  
ATOM    737  O   GLY A  96      -0.225 -18.719  32.438  1.00 41.91           O  
ATOM    738  N   VAL A  97       0.371 -17.766  30.891  1.00 46.50           N  
ATOM    739  CA  VAL A  97      -0.745 -16.812  30.875  1.00 46.50           C  
ATOM    740  C   VAL A  97      -1.723 -17.188  29.766  1.00 46.50           C  
ATOM    741  CB  VAL A  97      -0.260 -15.367  30.703  1.00 46.50           C  
ATOM    742  O   VAL A  97      -1.310 -17.500  28.641  1.00 46.50           O  
ATOM    743  CG1 VAL A  97       0.540 -14.906  31.922  1.00 46.50           C  
ATOM    744  CG2 VAL A  97       0.577 -15.234  29.422  1.00 46.50           C  
ATOM    745  N   SER A  98      -2.654 -18.078  30.078  1.00 49.78           N  
ATOM    746  CA  SER A  98      -3.959 -18.422  29.531  1.00 49.78           C  
ATOM    747  C   SER A  98      -4.621 -17.203  28.891  1.00 49.78           C  
ATOM    748  CB  SER A  98      -4.871 -18.984  30.609  1.00 49.78           C  
ATOM    749  O   SER A  98      -4.656 -16.125  29.469  1.00 49.78           O  
ATOM    750  OG  SER A  98      -6.039 -19.562  30.047  1.00 49.78           O  
ATOM    751  N   MET A  99      -4.422 -16.969  27.609  1.00 47.62           N  
ATOM    752  CA  MET A  99      -4.992 -16.047  26.641  1.00 47.62           C  
ATOM    753  C   MET A  99      -6.512 -15.969  26.781  1.00 47.62           C  
ATOM    754  CB  MET A  99      -4.621 -16.453  25.219  1.00 47.62           C  
ATOM    755  O   MET A  99      -7.199 -15.469  25.891  1.00 47.62           O  
ATOM    756  CG  MET A  99      -3.324 -15.844  24.719  1.00 47.62           C  
ATOM    757  SD  MET A  99      -3.396 -15.398  22.938  1.00 47.62           S  
ATOM    758  CE  MET A  99      -5.035 -16.047  22.516  1.00 47.62           C  
ATOM    759  N   ASP A 100      -7.133 -16.109  28.047  1.00 41.81           N  
ATOM    760  CA  ASP A 100      -8.562 -15.805  28.047  1.00 41.81           C  
ATOM    761  C   ASP A 100      -8.938 -14.938  29.234  1.00 41.81           C  
ATOM    762  CB  ASP A 100      -9.391 -17.094  28.047  1.00 41.81           C  
ATOM    763  O   ASP A 100      -8.555 -15.227  30.375  1.00 41.81           O  
ATOM    764  CG  ASP A 100      -9.438 -17.766  29.422  1.00 41.81           C  
ATOM    765  OD1 ASP A 100      -8.844 -17.234  30.375  1.00 41.81           O  
ATOM    766  OD2 ASP A 100     -10.086 -18.828  29.531  1.00 41.81           O  
ATOM    767  N   SER A 101      -8.656 -13.625  29.359  1.00 34.88           N  
ATOM    768  CA  SER A 101      -9.719 -12.922  30.062  1.00 34.88           C  
ATOM    769  C   SER A 101      -9.602 -11.414  29.891  1.00 34.88           C  
ATOM    770  CB  SER A 101      -9.688 -13.273  31.547  1.00 34.88           C  
ATOM    771  O   SER A 101      -8.508 -10.852  30.016  1.00 34.88           O  
ATOM    772  OG  SER A 101      -9.914 -14.664  31.750  1.00 34.88           O  
ATOM    773  N   SER A 102     -10.320 -10.828  28.984  1.00 39.69           N  
ATOM    774  CA  SER A 102     -11.305  -9.750  28.984  1.00 39.69           C  
ATOM    775  C   SER A 102     -11.977  -9.617  30.344  1.00 39.69           C  
ATOM    776  CB  SER A 102     -12.359  -9.984  27.906  1.00 39.69           C  
ATOM    777  O   SER A 102     -12.469 -10.609  30.906  1.00 39.69           O  
ATOM    778  OG  SER A 102     -13.523 -10.570  28.453  1.00 39.69           O  
ATOM    779  N   ALA A 103     -11.375  -8.898  31.391  1.00 39.81           N  
ATOM    780  CA  ALA A 103     -12.172  -8.156  32.375  1.00 39.81           C  
ATOM    781  C   ALA A 103     -11.297  -7.594  33.469  1.00 39.81           C  
ATOM    782  CB  ALA A 103     -13.258  -9.055  32.969  1.00 39.81           C  
ATOM    783  O   ALA A 103     -10.438  -8.297  34.031  1.00 39.81           O  
ATOM    784  N   GLN A 104     -10.875  -6.336  33.438  1.00 35.78           N  
ATOM    785  CA  GLN A 104     -11.250  -5.379  34.500  1.00 35.78           C  
ATOM    786  C   GLN A 104     -10.203  -5.332  35.594  1.00 35.78           C  
ATOM    787  CB  GLN A 104     -12.617  -5.730  35.062  1.00 35.78           C  
ATOM    788  O   GLN A 104      -9.836  -6.371  36.156  1.00 35.78           O  
ATOM    789  CG  GLN A 104     -13.297  -4.574  35.781  1.00 35.78           C  
ATOM    790  CD  GLN A 104     -14.734  -4.363  35.344  1.00 35.78           C  
ATOM    791  NE2 GLN A 104     -15.344  -3.283  35.812  1.00 35.78           N  
ATOM    792  OE1 GLN A 104     -15.281  -5.168  34.562  1.00 35.78           O  
ATOM    793  N   SER A 105      -9.367  -4.238  35.719  1.00 34.59           N  
ATOM    794  CA  SER A 105      -9.328  -3.375  36.906  1.00 34.59           C  
ATOM    795  C   SER A 105      -7.895  -3.184  37.406  1.00 34.59           C  
ATOM    796  CB  SER A 105     -10.180  -3.959  38.031  1.00 34.59           C  
ATOM    797  O   SER A 105      -7.109  -4.137  37.438  1.00 34.59           O  
ATOM    798  OG  SER A 105      -9.648  -5.191  38.469  1.00 34.59           O  
ATOM    799  N   ARG A 106      -7.230  -2.092  37.094  1.00 36.97           N  
ATOM    800  CA  ARG A 106      -6.715  -1.125  38.031  1.00 36.97           C  
ATOM    801  C   ARG A 106      -5.484  -1.668  38.750  1.00 36.97           C  
ATOM    802  CB  ARG A 106      -7.797  -0.755  39.062  1.00 36.97           C  
ATOM    803  O   ARG A 106      -5.527  -2.754  39.344  1.00 36.97           O  
ATOM    804  CG  ARG A 106      -8.891   0.140  38.500  1.00 36.97           C  
ATOM    805  CD  ARG A 106      -9.703   0.793  39.625  1.00 36.97           C  
ATOM    806  NE  ARG A 106     -10.695   1.722  39.062  1.00 36.97           N  
ATOM    807  NH1 ARG A 106     -11.914   1.883  41.031  1.00 36.97           N  
ATOM    808  NH2 ARG A 106     -12.562   3.057  39.188  1.00 36.97           N  
ATOM    809  CZ  ARG A 106     -11.719   2.219  39.750  1.00 36.97           C  
ATOM    810  N   LEU A 107      -4.305  -1.243  38.469  1.00 39.00           N  
ATOM    811  CA  LEU A 107      -3.299  -1.080  39.500  1.00 39.00           C  
ATOM    812  C   LEU A 107      -2.303   0.012  39.125  1.00 39.00           C  
ATOM    813  CB  LEU A 107      -2.561  -2.400  39.750  1.00 39.00           C  
ATOM    814  O   LEU A 107      -1.765   0.015  38.000  1.00 39.00           O  
ATOM    815  CG  LEU A 107      -3.066  -3.256  40.906  1.00 39.00           C  
ATOM    816  CD1 LEU A 107      -3.195  -4.711  40.469  1.00 39.00           C  
ATOM    817  CD2 LEU A 107      -2.137  -3.127  42.094  1.00 39.00           C  
ATOM    818  N   SER A 108      -2.463   1.332  39.656  1.00 34.50           N  
ATOM    819  CA  SER A 108      -1.824   2.121  40.719  1.00 34.50           C  
ATOM    820  C   SER A 108      -0.360   1.728  40.906  1.00 34.50           C  
ATOM    821  CB  SER A 108      -2.564   1.951  42.031  1.00 34.50           C  
ATOM    822  O   SER A 108      -0.026   0.542  40.875  1.00 34.50           O  
ATOM    823  OG  SER A 108      -3.951   2.201  41.875  1.00 34.50           O  
ATOM    824  N   ASP A 109       0.563   2.648  40.594  1.00 37.06           N  
ATOM    825  CA  ASP A 109       1.580   3.381  41.344  1.00 37.06           C  
ATOM    826  C   ASP A 109       2.984   2.963  40.906  1.00 37.06           C  
ATOM    827  CB  ASP A 109       1.402   3.160  42.844  1.00 37.06           C  
ATOM    828  O   ASP A 109       3.297   1.771  40.844  1.00 37.06           O  
ATOM    829  CG  ASP A 109       0.343   4.059  43.438  1.00 37.06           C  
ATOM    830  OD1 ASP A 109       0.144   5.191  42.938  1.00 37.06           O  
ATOM    831  OD2 ASP A 109      -0.297   3.637  44.438  1.00 37.06           O  
ATOM    832  N   ASP A 110       3.684   3.707  40.031  1.00 38.78           N  
ATOM    833  CA  ASP A 110       4.941   4.402  40.281  1.00 38.78           C  
ATOM    834  C   ASP A 110       6.137   3.486  40.031  1.00 38.78           C  
ATOM    835  CB  ASP A 110       4.969   4.938  41.719  1.00 38.78           C  
ATOM    836  O   ASP A 110       6.395   2.574  40.844  1.00 38.78           O  
ATOM    837  CG  ASP A 110       6.090   5.934  41.969  1.00 38.78           C  
ATOM    838  OD1 ASP A 110       6.348   6.785  41.094  1.00 38.78           O  
ATOM    839  OD2 ASP A 110       6.723   5.863  43.031  1.00 38.78           O  
ATOM    840  N   ILE A 111       6.488   3.105  38.812  1.00 42.69           N  
ATOM    841  CA  ILE A 111       7.859   2.756  38.438  1.00 42.69           C  
ATOM    842  C   ILE A 111       8.109   3.061  36.969  1.00 42.69           C  
ATOM    843  CB  ILE A 111       8.156   1.270  38.750  1.00 42.69           C  
ATOM    844  O   ILE A 111       7.340   2.641  36.125  1.00 42.69           O  
ATOM    845  CG1 ILE A 111       8.172   1.021  40.250  1.00 42.69           C  
ATOM    846  CG2 ILE A 111       9.484   0.847  38.125  1.00 42.69           C  
ATOM    847  CD1 ILE A 111       7.242  -0.096  40.719  1.00 42.69           C  
ATOM    848  N   GLY A 112       8.273   4.352  36.688  1.00 35.38           N  
ATOM    849  CA  GLY A 112       9.359   5.000  35.969  1.00 35.38           C  
ATOM    850  C   GLY A 112       9.492   4.516  34.531  1.00 35.38           C  
ATOM    851  O   GLY A 112      10.023   3.428  34.281  1.00 35.38           O  
ATOM    852  N   CYS A 113       8.367   4.512  33.719  1.00 44.88           N  
ATOM    853  CA  CYS A 113       8.344   4.250  32.281  1.00 44.88           C  
ATOM    854  C   CYS A 113       8.969   5.402  31.516  1.00 44.88           C  
ATOM    855  CB  CYS A 113       6.906   4.027  31.812  1.00 44.88           C  
ATOM    856  O   CYS A 113       8.648   6.566  31.750  1.00 44.88           O  
ATOM    857  SG  CYS A 113       6.789   3.275  30.188  1.00 44.88           S  
ATOM    858  N   ASP A 114      10.320   5.383  31.469  1.00 42.34           N  
ATOM    859  CA  ASP A 114      11.164   6.117  30.531  1.00 42.34           C  
ATOM    860  C   ASP A 114      10.359   6.555  29.312  1.00 42.34           C  
ATOM    861  CB  ASP A 114      12.359   5.270  30.109  1.00 42.34           C  
ATOM    862  O   ASP A 114       9.938   5.719  28.500  1.00 42.34           O  
ATOM    863  CG  ASP A 114      13.555   6.105  29.672  1.00 42.34           C  
ATOM    864  OD1 ASP A 114      13.594   7.316  29.984  1.00 42.34           O  
ATOM    865  OD2 ASP A 114      14.461   5.547  29.031  1.00 42.34           O  
ATOM    866  N   GLN A 115       9.305   7.301  29.469  1.00 44.19           N  
ATOM    867  CA  GLN A 115       8.578   8.141  28.516  1.00 44.19           C  
ATOM    868  C   GLN A 115       9.531   8.867  27.578  1.00 44.19           C  
ATOM    869  CB  GLN A 115       7.703   9.156  29.266  1.00 44.19           C  
ATOM    870  O   GLN A 115      10.523   9.453  28.016  1.00 44.19           O  
ATOM    871  CG  GLN A 115       6.562   9.719  28.422  1.00 44.19           C  
ATOM    872  CD  GLN A 115       5.617  10.594  29.234  1.00 44.19           C  
ATOM    873  NE2 GLN A 115       4.324  10.484  28.938  1.00 44.19           N  
ATOM    874  OE1 GLN A 115       6.047  11.352  30.109  1.00 44.19           O  
ATOM    875  N   MET A 116      10.086   8.203  26.656  1.00 52.81           N  
ATOM    876  CA  MET A 116      10.719   8.906  25.547  1.00 52.81           C  
ATOM    877  C   MET A 116       9.781   9.953  24.953  1.00 52.81           C  
ATOM    878  CB  MET A 116      11.148   7.914  24.469  1.00 52.81           C  
ATOM    879  O   MET A 116       8.609   9.672  24.719  1.00 52.81           O  
ATOM    880  CG  MET A 116      10.141   6.809  24.203  1.00 52.81           C  
ATOM    881  SD  MET A 116      10.398   5.359  25.312  1.00 52.81           S  
ATOM    882  CE  MET A 116      11.086   4.176  24.125  1.00 52.81           C  
ATOM    883  N   ASP A 117       9.664  11.062  25.609  1.00 47.62           N  
ATOM    884  CA  ASP A 117       9.117  12.352  25.203  1.00 47.62           C  
ATOM    885  C   ASP A 117       9.586  12.734  23.797  1.00 47.62           C  
ATOM    886  CB  ASP A 117       9.523  13.445  26.188  1.00 47.62           C  
ATOM    887  O   ASP A 117      10.789  12.766  23.516  1.00 47.62           O  
ATOM    888  CG  ASP A 117       8.695  14.711  26.047  1.00 47.62           C  
ATOM    889  OD1 ASP A 117       7.699  14.711  25.297  1.00 47.62           O  
ATOM    890  OD2 ASP A 117       9.055  15.727  26.688  1.00 47.62           O  
ATOM    891  N   PHE A 118       8.984  12.195  22.750  1.00 50.50           N  
ATOM    892  CA  PHE A 118       9.258  12.680  21.406  1.00 50.50           C  
ATOM    893  C   PHE A 118       8.852  14.141  21.266  1.00 50.50           C  
ATOM    894  CB  PHE A 118       8.531  11.828  20.375  1.00 50.50           C  
ATOM    895  O   PHE A 118       7.695  14.492  21.484  1.00 50.50           O  
ATOM    896  CG  PHE A 118       9.031  10.406  20.281  1.00 50.50           C  
ATOM    897  CD1 PHE A 118      10.148  10.094  19.531  1.00 50.50           C  
ATOM    898  CD2 PHE A 118       8.375   9.391  20.969  1.00 50.50           C  
ATOM    899  CE1 PHE A 118      10.617   8.781  19.453  1.00 50.50           C  
ATOM    900  CE2 PHE A 118       8.828   8.078  20.891  1.00 50.50           C  
ATOM    901  CZ  PHE A 118       9.953   7.773  20.141  1.00 50.50           C  
ATOM    902  N   SER A 119       9.570  15.133  21.906  1.00 49.09           N  
ATOM    903  CA  SER A 119       9.336  16.547  21.641  1.00 49.09           C  
ATOM    904  C   SER A 119       9.883  16.953  20.266  1.00 49.09           C  
ATOM    905  CB  SER A 119       9.977  17.406  22.719  1.00 49.09           C  
ATOM    906  O   SER A 119      11.008  16.594  19.906  1.00 49.09           O  
ATOM    907  OG  SER A 119      11.039  16.719  23.359  1.00 49.09           O  
ATOM    908  N   LEU A 120       9.031  16.922  19.172  1.00 54.28           N  
ATOM    909  CA  LEU A 120       9.336  17.578  17.906  1.00 54.28           C  
ATOM    910  C   LEU A 120       9.547  19.078  18.109  1.00 54.28           C  
ATOM    911  CB  LEU A 120       8.211  17.344  16.891  1.00 54.28           C  
ATOM    912  O   LEU A 120       9.344  19.859  17.188  1.00 54.28           O  
ATOM    913  CG  LEU A 120       8.023  15.898  16.422  1.00 54.28           C  
ATOM    914  CD1 LEU A 120       6.703  15.758  15.672  1.00 54.28           C  
ATOM    915  CD2 LEU A 120       9.195  15.469  15.539  1.00 54.28           C  
ATOM    916  N   ASN A 121      10.047  19.469  19.375  1.00 59.88           N  
ATOM    917  CA  ASN A 121      10.219  20.922  19.422  1.00 59.88           C  
ATOM    918  C   ASN A 121      11.594  21.344  18.891  1.00 59.88           C  
ATOM    919  CB  ASN A 121      10.016  21.438  20.844  1.00 59.88           C  
ATOM    920  O   ASN A 121      11.891  22.531  18.812  1.00 59.88           O  
ATOM    921  CG  ASN A 121      10.883  20.719  21.859  1.00 59.88           C  
ATOM    922  ND2 ASN A 121      10.508  20.812  23.125  1.00 59.88           N  
ATOM    923  OD1 ASN A 121      11.875  20.078  21.500  1.00 59.88           O  
ATOM    924  N   LYS A 122      12.273  20.516  18.078  1.00 49.09           N  
ATOM    925  CA  LYS A 122      13.469  21.156  17.531  1.00 49.09           C  
ATOM    926  C   LYS A 122      13.625  20.844  16.031  1.00 49.09           C  
ATOM    927  CB  LYS A 122      14.719  20.703  18.281  1.00 49.09           C  
ATOM    928  O   LYS A 122      13.789  19.688  15.648  1.00 49.09           O  
ATOM    929  CG  LYS A 122      14.664  20.969  19.781  1.00 49.09           C  
ATOM    930  CD  LYS A 122      15.945  20.531  20.484  1.00 49.09           C  
ATOM    931  CE  LYS A 122      15.820  20.625  21.984  1.00 49.09           C  
ATOM    932  NZ  LYS A 122      17.031  21.266  22.609  1.00 49.09           N  
ATOM    933  N   GLY A 123      12.609  21.062  15.164  1.00 43.09           N  
ATOM    934  CA  GLY A 123      13.227  21.234  13.859  1.00 43.09           C  
ATOM    935  C   GLY A 123      12.258  21.047  12.711  1.00 43.09           C  
ATOM    936  O   GLY A 123      11.617  20.000  12.594  1.00 43.09           O  
ATOM    937  N   ILE A 124      11.352  21.938  12.445  1.00 42.62           N  
ATOM    938  CA  ILE A 124      11.008  22.453  11.133  1.00 42.62           C  
ATOM    939  C   ILE A 124       9.781  23.359  11.242  1.00 42.62           C  
ATOM    940  CB  ILE A 124      10.750  21.328  10.117  1.00 42.62           C  
ATOM    941  O   ILE A 124       8.758  22.969  11.805  1.00 42.62           O  
ATOM    942  CG1 ILE A 124      12.039  20.531   9.859  1.00 42.62           C  
ATOM    943  CG2 ILE A 124      10.172  21.875   8.812  1.00 42.62           C  
ATOM    944  CD1 ILE A 124      11.812  19.172   9.227  1.00 42.62           C  
ATOM    945  N   LYS A 125       9.898  24.609  11.672  1.00 43.06           N  
ATOM    946  CA  LYS A 125       9.039  25.750  11.406  1.00 43.06           C  
ATOM    947  C   LYS A 125       8.297  25.594  10.086  1.00 43.06           C  
ATOM    948  CB  LYS A 125       9.859  27.047  11.398  1.00 43.06           C  
ATOM    949  O   LYS A 125       8.922  25.500   9.023  1.00 43.06           O  
ATOM    950  CG  LYS A 125       9.133  28.234  12.008  1.00 43.06           C  
ATOM    951  CD  LYS A 125       9.984  29.500  11.938  1.00 43.06           C  
ATOM    952  CE  LYS A 125       9.172  30.750  12.297  1.00 43.06           C  
ATOM    953  NZ  LYS A 125       9.906  32.000  11.961  1.00 43.06           N  
ATOM    954  N   ILE A 126       7.359  24.703   9.977  1.00 52.38           N  
ATOM    955  CA  ILE A 126       6.551  24.734   8.766  1.00 52.38           C  
ATOM    956  C   ILE A 126       5.469  25.797   8.898  1.00 52.38           C  
ATOM    957  CB  ILE A 126       5.918  23.359   8.469  1.00 52.38           C  
ATOM    958  O   ILE A 126       4.750  25.844   9.898  1.00 52.38           O  
ATOM    959  CG1 ILE A 126       7.004  22.281   8.352  1.00 52.38           C  
ATOM    960  CG2 ILE A 126       5.062  23.406   7.199  1.00 52.38           C  
ATOM    961  CD1 ILE A 126       6.461  20.859   8.273  1.00 52.38           C  
ATOM    962  N   ASP A 127       5.785  27.047   8.625  1.00 43.53           N  
ATOM    963  CA  ASP A 127       4.891  28.156   8.289  1.00 43.53           C  
ATOM    964  C   ASP A 127       3.830  27.719   7.281  1.00 43.53           C  
ATOM    965  CB  ASP A 127       5.684  29.344   7.730  1.00 43.53           C  
ATOM    966  O   ASP A 127       4.148  27.406   6.129  1.00 43.53           O  
ATOM    967  CG  ASP A 127       5.547  30.594   8.570  1.00 43.53           C  
ATOM    968  OD1 ASP A 127       4.559  30.719   9.328  1.00 43.53           O  
ATOM    969  OD2 ASP A 127       6.430  31.484   8.469  1.00 43.53           O  
ATOM    970  N   ALA A 128       3.012  26.734   7.609  1.00 46.12           N  
ATOM    971  CA  ALA A 128       1.956  26.531   6.621  1.00 46.12           C  
ATOM    972  C   ALA A 128       0.652  27.188   7.070  1.00 46.12           C  
ATOM    973  CB  ALA A 128       1.738  25.047   6.359  1.00 46.12           C  
ATOM    974  O   ALA A 128       0.168  26.922   8.172  1.00 46.12           O  
ATOM    975  N   THR A 129       0.593  28.531   7.176  1.00 44.53           N  
ATOM    976  CA  THR A 129      -0.623  29.328   7.023  1.00 44.53           C  
ATOM    977  C   THR A 129      -1.708  28.531   6.316  1.00 44.53           C  
ATOM    978  CB  THR A 129      -0.350  30.625   6.246  1.00 44.53           C  
ATOM    979  O   THR A 129      -1.521  28.094   5.176  1.00 44.53           O  
ATOM    980  CG2 THR A 129      -0.055  31.781   7.191  1.00 44.53           C  
ATOM    981  OG1 THR A 129       0.777  30.438   5.383  1.00 44.53           O  
ATOM    982  N   LEU A 130      -2.137  27.359   6.855  1.00 44.25           N  
ATOM    983  CA  LEU A 130      -3.311  26.750   6.230  1.00 44.25           C  
ATOM    984  C   LEU A 130      -4.586  27.438   6.703  1.00 44.25           C  
ATOM    985  CB  LEU A 130      -3.375  25.250   6.531  1.00 44.25           C  
ATOM    986  O   LEU A 130      -4.812  27.578   7.910  1.00 44.25           O  
ATOM    987  CG  LEU A 130      -2.641  24.344   5.555  1.00 44.25           C  
ATOM    988  CD1 LEU A 130      -2.584  22.922   6.109  1.00 44.25           C  
ATOM    989  CD2 LEU A 130      -3.318  24.359   4.188  1.00 44.25           C  
ATOM    990  N   ASP A 131      -4.773  28.797   6.383  1.00 39.22           N  
ATOM    991  CA  ASP A 131      -6.098  29.375   6.148  1.00 39.22           C  
ATOM    992  C   ASP A 131      -7.188  28.312   6.289  1.00 39.22           C  
ATOM    993  CB  ASP A 131      -6.164  30.016   4.762  1.00 39.22           C  
ATOM    994  O   ASP A 131      -7.074  27.219   5.727  1.00 39.22           O  
ATOM    995  CG  ASP A 131      -5.617  31.438   4.738  1.00 39.22           C  
ATOM    996  OD1 ASP A 131      -5.445  32.031   5.816  1.00 39.22           O  
ATOM    997  OD2 ASP A 131      -5.359  31.953   3.629  1.00 39.22           O  
ATOM    998  N   SER A 132      -7.625  27.953   7.441  1.00 41.41           N  
ATOM    999  CA  SER A 132      -9.008  27.891   7.895  1.00 41.41           C  
ATOM   1000  C   SER A 132      -9.984  27.938   6.719  1.00 41.41           C  
ATOM   1001  CB  SER A 132      -9.312  29.047   8.852  1.00 41.41           C  
ATOM   1002  O   SER A 132      -9.828  28.750   5.809  1.00 41.41           O  
ATOM   1003  OG  SER A 132     -10.648  29.500   8.695  1.00 41.41           O  
ATOM   1004  N   SER A 133     -10.281  26.859   5.945  1.00 44.34           N  
ATOM   1005  CA  SER A 133     -11.672  26.672   5.551  1.00 44.34           C  
ATOM   1006  C   SER A 133     -11.781  25.734   4.352  1.00 44.34           C  
ATOM   1007  CB  SER A 133     -12.328  28.016   5.223  1.00 44.34           C  
ATOM   1008  O   SER A 133     -11.320  26.062   3.256  1.00 44.34           O  
ATOM   1009  OG  SER A 133     -12.281  28.266   3.828  1.00 44.34           O  
ATOM   1010  N   ILE A 134     -11.266  24.531   4.367  1.00 41.94           N  
ATOM   1011  CA  ILE A 134     -11.805  23.844   3.197  1.00 41.94           C  
ATOM   1012  C   ILE A 134     -13.047  23.047   3.588  1.00 41.94           C  
ATOM   1013  CB  ILE A 134     -10.750  22.922   2.557  1.00 41.94           C  
ATOM   1014  O   ILE A 134     -13.000  22.219   4.500  1.00 41.94           O  
ATOM   1015  CG1 ILE A 134      -9.562  23.734   2.025  1.00 41.94           C  
ATOM   1016  CG2 ILE A 134     -11.375  22.078   1.440  1.00 41.94           C  
ATOM   1017  CD1 ILE A 134      -8.320  22.906   1.746  1.00 41.94           C  
ATOM   1018  N   ASP A 135     -14.242  23.719   3.807  1.00 36.69           N  
ATOM   1019  CA  ASP A 135     -15.656  23.531   3.521  1.00 36.69           C  
ATOM   1020  C   ASP A 135     -15.875  22.438   2.488  1.00 36.69           C  
ATOM   1021  CB  ASP A 135     -16.281  24.844   3.033  1.00 36.69           C  
ATOM   1022  O   ASP A 135     -15.258  22.453   1.417  1.00 36.69           O  
ATOM   1023  CG  ASP A 135     -16.719  25.750   4.168  1.00 36.69           C  
ATOM   1024  OD1 ASP A 135     -17.094  25.250   5.246  1.00 36.69           O  
ATOM   1025  OD2 ASP A 135     -16.688  27.000   3.982  1.00 36.69           O  
ATOM   1026  N   ILE A 136     -16.016  21.219   2.959  1.00 37.50           N  
ATOM   1027  CA  ILE A 136     -16.891  20.141   2.525  1.00 37.50           C  
ATOM   1028  C   ILE A 136     -18.000  20.688   1.637  1.00 37.50           C  
ATOM   1029  CB  ILE A 136     -17.500  19.375   3.730  1.00 37.50           C  
ATOM   1030  O   ILE A 136     -18.781  21.547   2.061  1.00 37.50           O  
ATOM   1031  CG1 ILE A 136     -16.375  18.891   4.668  1.00 37.50           C  
ATOM   1032  CG2 ILE A 136     -18.359  18.203   3.256  1.00 37.50           C  
ATOM   1033  CD1 ILE A 136     -16.875  18.359   6.004  1.00 37.50           C  
ATOM   1034  N   SER A 137     -17.891  20.891   0.288  1.00 38.19           N  
ATOM   1035  CA  SER A 137     -19.016  21.047  -0.621  1.00 38.19           C  
ATOM   1036  C   SER A 137     -19.344  19.734  -1.326  1.00 38.19           C  
ATOM   1037  CB  SER A 137     -18.719  22.141  -1.657  1.00 38.19           C  
ATOM   1038  O   SER A 137     -18.469  19.109  -1.914  1.00 38.19           O  
ATOM   1039  OG  SER A 137     -18.344  23.344  -1.024  1.00 38.19           O  
ATOM   1040  N   THR A 138     -20.141  18.844  -0.758  1.00 34.03           N  
ATOM   1041  CA  THR A 138     -21.156  17.906  -1.200  1.00 34.03           C  
ATOM   1042  C   THR A 138     -22.312  18.641  -1.889  1.00 34.03           C  
ATOM   1043  CB  THR A 138     -21.703  17.078  -0.019  1.00 34.03           C  
ATOM   1044  O   THR A 138     -22.766  19.672  -1.409  1.00 34.03           O  
ATOM   1045  CG2 THR A 138     -20.625  16.188   0.573  1.00 34.03           C  
ATOM   1046  OG1 THR A 138     -22.172  17.969   0.998  1.00 34.03           O  
ATOM   1047  N   THR A 139     -22.266  18.922  -3.217  1.00 34.16           N  
ATOM   1048  CA  THR A 139     -23.484  18.875  -4.008  1.00 34.16           C  
ATOM   1049  C   THR A 139     -23.406  19.812  -5.207  1.00 34.16           C  
ATOM   1050  CB  THR A 139     -24.719  19.234  -3.158  1.00 34.16           C  
ATOM   1051  O   THR A 139     -22.875  20.922  -5.094  1.00 34.16           O  
ATOM   1052  CG2 THR A 139     -24.906  18.234  -2.016  1.00 34.16           C  
ATOM   1053  OG1 THR A 139     -24.547  20.547  -2.609  1.00 34.16           O  
ATOM   1054  N   SER A 140     -23.281  19.250  -6.496  1.00 34.41           N  
ATOM   1055  CA  SER A 140     -24.234  19.797  -7.465  1.00 34.41           C  
ATOM   1056  C   SER A 140     -23.859  19.391  -8.883  1.00 34.41           C  
ATOM   1057  CB  SER A 140     -24.266  21.328  -7.367  1.00 34.41           C  
ATOM   1058  O   SER A 140     -22.688  19.344  -9.242  1.00 34.41           O  
ATOM   1059  OG  SER A 140     -23.016  21.891  -7.695  1.00 34.41           O  
ATOM   1060  N   LYS A 141     -24.625  18.500  -9.602  1.00 33.47           N  
ATOM   1061  CA  LYS A 141     -25.578  18.672 -10.703  1.00 33.47           C  
ATOM   1062  C   LYS A 141     -24.859  19.109 -11.969  1.00 33.47           C  
ATOM   1063  CB  LYS A 141     -26.656  19.672 -10.328  1.00 33.47           C  
ATOM   1064  O   LYS A 141     -24.016  20.016 -11.930  1.00 33.47           O  
ATOM   1065  CG  LYS A 141     -27.609  19.203  -9.227  1.00 33.47           C  
ATOM   1066  CD  LYS A 141     -28.812  20.109  -9.094  1.00 33.47           C  
ATOM   1067  CE  LYS A 141     -29.750  19.625  -7.996  1.00 33.47           C  
ATOM   1068  NZ  LYS A 141     -30.969  20.500  -7.887  1.00 33.47           N  
ATOM   1069  N   LYS A 142     -24.797  18.281 -13.070  1.00 34.19           N  
ATOM   1070  CA  LYS A 142     -25.281  18.281 -14.445  1.00 34.19           C  
ATOM   1071  C   LYS A 142     -24.484  19.266 -15.305  1.00 34.19           C  
ATOM   1072  CB  LYS A 142     -26.766  18.641 -14.484  1.00 34.19           C  
ATOM   1073  O   LYS A 142     -24.344  20.438 -14.945  1.00 34.19           O  
ATOM   1074  CG  LYS A 142     -27.688  17.422 -14.492  1.00 34.19           C  
ATOM   1075  CD  LYS A 142     -29.141  17.828 -14.672  1.00 34.19           C  
ATOM   1076  CE  LYS A 142     -30.062  16.625 -14.633  1.00 34.19           C  
ATOM   1077  NZ  LYS A 142     -31.500  17.000 -14.867  1.00 34.19           N  
ATOM   1078  N   GLU A 143     -23.594  18.781 -16.250  1.00 38.78           N  
ATOM   1079  CA  GLU A 143     -23.484  19.438 -17.547  1.00 38.78           C  
ATOM   1080  C   GLU A 143     -22.828  18.547 -18.578  1.00 38.78           C  
ATOM   1081  CB  GLU A 143     -22.703  20.750 -17.406  1.00 38.78           C  
ATOM   1082  O   GLU A 143     -21.781  17.938 -18.312  1.00 38.78           O  
ATOM   1083  CG  GLU A 143     -23.531  21.922 -16.906  1.00 38.78           C  
ATOM   1084  CD  GLU A 143     -22.859  23.266 -17.094  1.00 38.78           C  
ATOM   1085  OE1 GLU A 143     -23.531  24.312 -16.969  1.00 38.78           O  
ATOM   1086  OE2 GLU A 143     -21.641  23.281 -17.359  1.00 38.78           O  
ATOM   1087  N   LYS A 144     -23.516  17.781 -19.438  1.00 34.69           N  
ATOM   1088  CA  LYS A 144     -23.703  17.609 -20.875  1.00 34.69           C  
ATOM   1089  C   LYS A 144     -22.641  18.344 -21.672  1.00 34.69           C  
ATOM   1090  CB  LYS A 144     -25.094  18.078 -21.312  1.00 34.69           C  
ATOM   1091  O   LYS A 144     -22.453  19.562 -21.500  1.00 34.69           O  
ATOM   1092  CG  LYS A 144     -26.219  17.109 -20.984  1.00 34.69           C  
ATOM   1093  CD  LYS A 144     -27.562  17.594 -21.516  1.00 34.69           C  
ATOM   1094  CE  LYS A 144     -28.672  16.609 -21.188  1.00 34.69           C  
ATOM   1095  NZ  LYS A 144     -30.000  17.125 -21.625  1.00 34.69           N  
ATOM   1096  N   SER A 145     -21.641  17.672 -22.281  1.00 44.59           N  
ATOM   1097  CA  SER A 145     -21.141  18.047 -23.594  1.00 44.59           C  
ATOM   1098  C   SER A 145     -20.469  16.875 -24.297  1.00 44.59           C  
ATOM   1099  CB  SER A 145     -20.156  19.203 -23.469  1.00 44.59           C  
ATOM   1100  O   SER A 145     -19.781  16.078 -23.672  1.00 44.59           O  
ATOM   1101  OG  SER A 145     -18.984  18.797 -22.781  1.00 44.59           O  
ATOM   1102  N   LYS A 146     -21.141  16.125 -25.234  1.00 37.41           N  
ATOM   1103  CA  LYS A 146     -21.094  15.672 -26.625  1.00 37.41           C  
ATOM   1104  C   LYS A 146     -19.734  15.977 -27.266  1.00 37.41           C  
ATOM   1105  CB  LYS A 146     -22.203  16.328 -27.453  1.00 37.41           C  
ATOM   1106  O   LYS A 146     -19.359  17.141 -27.406  1.00 37.41           O  
ATOM   1107  CG  LYS A 146     -23.594  15.734 -27.203  1.00 37.41           C  
ATOM   1108  CD  LYS A 146     -24.625  16.312 -28.172  1.00 37.41           C  
ATOM   1109  CE  LYS A 146     -26.000  15.727 -27.906  1.00 37.41           C  
ATOM   1110  NZ  LYS A 146     -27.016  16.234 -28.906  1.00 37.41           N  
ATOM   1111  N   GLN A 147     -18.734  15.117 -27.172  1.00 42.94           N  
ATOM   1112  CA  GLN A 147     -17.672  15.094 -28.172  1.00 42.94           C  
ATOM   1113  C   GLN A 147     -17.422  13.672 -28.656  1.00 42.94           C  
ATOM   1114  CB  GLN A 147     -16.391  15.703 -27.609  1.00 42.94           C  
ATOM   1115  O   GLN A 147     -17.203  12.766 -27.859  1.00 42.94           O  
ATOM   1116  CG  GLN A 147     -15.719  16.703 -28.547  1.00 42.94           C  
ATOM   1117  CD  GLN A 147     -14.445  17.281 -27.969  1.00 42.94           C  
ATOM   1118  NE2 GLN A 147     -13.609  17.844 -28.828  1.00 42.94           N  
ATOM   1119  OE1 GLN A 147     -14.211  17.219 -26.766  1.00 42.94           O  
ATOM   1120  N   GLU A 148     -18.156  13.172 -29.703  1.00 36.66           N  
ATOM   1121  CA  GLU A 148     -18.047  12.469 -30.969  1.00 36.66           C  
ATOM   1122  C   GLU A 148     -16.641  12.578 -31.547  1.00 36.66           C  
ATOM   1123  CB  GLU A 148     -19.062  13.016 -31.984  1.00 36.66           C  
ATOM   1124  O   GLU A 148     -16.141  13.688 -31.781  1.00 36.66           O  
ATOM   1125  CG  GLU A 148     -20.156  12.023 -32.344  1.00 36.66           C  
ATOM   1126  CD  GLU A 148     -21.156  12.578 -33.375  1.00 36.66           C  
ATOM   1127  OE1 GLU A 148     -22.078  11.844 -33.750  1.00 36.66           O  
ATOM   1128  OE2 GLU A 148     -21.000  13.758 -33.750  1.00 36.66           O  
ATOM   1129  N   TYR A 149     -15.688  11.641 -31.312  1.00 43.34           N  
ATOM   1130  CA  TYR A 149     -14.625  11.219 -32.219  1.00 43.34           C  
ATOM   1131  C   TYR A 149     -14.508   9.695 -32.250  1.00 43.34           C  
ATOM   1132  CB  TYR A 149     -13.289  11.828 -31.797  1.00 43.34           C  
ATOM   1133  O   TYR A 149     -14.531   9.047 -31.203  1.00 43.34           O  
ATOM   1134  CG  TYR A 149     -13.125  13.273 -32.188  1.00 43.34           C  
ATOM   1135  CD1 TYR A 149     -12.711  13.617 -33.469  1.00 43.34           C  
ATOM   1136  CD2 TYR A 149     -13.391  14.305 -31.297  1.00 43.34           C  
ATOM   1137  CE1 TYR A 149     -12.555  14.945 -33.875  1.00 43.34           C  
ATOM   1138  CE2 TYR A 149     -13.242  15.641 -31.672  1.00 43.34           C  
ATOM   1139  OH  TYR A 149     -12.680  17.266 -33.312  1.00 43.34           O  
ATOM   1140  CZ  TYR A 149     -12.828  15.945 -32.938  1.00 43.34           C  
ATOM   1141  N   LYS A 150     -15.148   9.023 -33.188  1.00 39.59           N  
ATOM   1142  CA  LYS A 150     -14.953   8.008 -34.219  1.00 39.59           C  
ATOM   1143  C   LYS A 150     -13.484   7.586 -34.312  1.00 39.59           C  
ATOM   1144  CB  LYS A 150     -15.430   8.523 -35.594  1.00 39.59           C  
ATOM   1145  O   LYS A 150     -12.625   8.391 -34.656  1.00 39.59           O  
ATOM   1146  CG  LYS A 150     -16.938   8.703 -35.688  1.00 39.59           C  
ATOM   1147  CD  LYS A 150     -17.391   8.758 -37.156  1.00 39.59           C  
ATOM   1148  CE  LYS A 150     -18.906   8.891 -37.250  1.00 39.59           C  
ATOM   1149  NZ  LYS A 150     -19.359   8.961 -38.656  1.00 39.59           N  
ATOM   1150  N   ASN A 151     -12.914   6.688 -33.469  1.00 46.97           N  
ATOM   1151  CA  ASN A 151     -11.750   5.875 -33.781  1.00 46.97           C  
ATOM   1152  C   ASN A 151     -11.961   4.414 -33.406  1.00 46.97           C  
ATOM   1153  CB  ASN A 151     -10.500   6.430 -33.094  1.00 46.97           C  
ATOM   1154  O   ASN A 151     -12.414   4.113 -32.312  1.00 46.97           O  
ATOM   1155  CG  ASN A 151      -9.680   7.332 -34.000  1.00 46.97           C  
ATOM   1156  ND2 ASN A 151      -8.789   8.117 -33.406  1.00 46.97           N  
ATOM   1157  OD1 ASN A 151      -9.852   7.332 -35.219  1.00 46.97           O  
ATOM   1158  N   LYS A 152     -12.547   3.572 -34.312  1.00 45.19           N  
ATOM   1159  CA  LYS A 152     -12.484   2.268 -34.938  1.00 45.19           C  
ATOM   1160  C   LYS A 152     -11.211   1.520 -34.562  1.00 45.19           C  
ATOM   1161  CB  LYS A 152     -12.539   2.422 -36.469  1.00 45.19           C  
ATOM   1162  O   LYS A 152     -10.117   2.078 -34.594  1.00 45.19           O  
ATOM   1163  CG  LYS A 152     -13.859   2.980 -36.969  1.00 45.19           C  
ATOM   1164  CD  LYS A 152     -13.992   2.799 -38.500  1.00 45.19           C  
ATOM   1165  CE  LYS A 152     -15.320   3.346 -39.000  1.00 45.19           C  
ATOM   1166  NZ  LYS A 152     -15.469   3.139 -40.469  1.00 45.19           N  
ATOM   1167  N   TYR A 153     -11.117   0.944 -33.344  1.00 50.91           N  
ATOM   1168  CA  TYR A 153     -10.500  -0.309 -32.938  1.00 50.91           C  
ATOM   1169  C   TYR A 153      -9.891  -0.175 -31.531  1.00 50.91           C  
ATOM   1170  CB  TYR A 153      -9.430  -0.745 -33.938  1.00 50.91           C  
ATOM   1171  O   TYR A 153      -8.703  -0.457 -31.344  1.00 50.91           O  
ATOM   1172  CG  TYR A 153      -9.984  -1.210 -35.250  1.00 50.91           C  
ATOM   1173  CD1 TYR A 153     -10.469  -2.506 -35.406  1.00 50.91           C  
ATOM   1174  CD2 TYR A 153     -10.031  -0.354 -36.344  1.00 50.91           C  
ATOM   1175  CE1 TYR A 153     -10.984  -2.939 -36.625  1.00 50.91           C  
ATOM   1176  CE2 TYR A 153     -10.547  -0.777 -37.562  1.00 50.91           C  
ATOM   1177  OH  TYR A 153     -11.523  -2.494 -38.906  1.00 50.91           O  
ATOM   1178  CZ  TYR A 153     -11.016  -2.070 -37.688  1.00 50.91           C  
ATOM   1179  N   LYS A 154     -10.602   0.356 -30.609  1.00 54.31           N  
ATOM   1180  CA  LYS A 154      -9.875   0.401 -29.344  1.00 54.31           C  
ATOM   1181  C   LYS A 154     -10.312  -0.725 -28.422  1.00 54.31           C  
ATOM   1182  CB  LYS A 154     -10.070   1.754 -28.672  1.00 54.31           C  
ATOM   1183  O   LYS A 154     -11.508  -1.011 -28.312  1.00 54.31           O  
ATOM   1184  CG  LYS A 154      -8.898   2.711 -28.844  1.00 54.31           C  
ATOM   1185  CD  LYS A 154      -9.109   4.008 -28.062  1.00 54.31           C  
ATOM   1186  CE  LYS A 154      -7.949   4.973 -28.266  1.00 54.31           C  
ATOM   1187  NZ  LYS A 154      -8.180   6.262 -27.547  1.00 54.31           N  
ATOM   1188  N   LYS A 155      -9.883  -1.914 -28.766  1.00 59.00           N  
ATOM   1189  CA  LYS A 155      -9.820  -2.920 -27.703  1.00 59.00           C  
ATOM   1190  C   LYS A 155     -10.492  -2.424 -26.422  1.00 59.00           C  
ATOM   1191  CB  LYS A 155      -8.367  -3.303 -27.422  1.00 59.00           C  
ATOM   1192  O   LYS A 155     -10.180  -1.336 -25.938  1.00 59.00           O  
ATOM   1193  CG  LYS A 155      -7.762  -4.254 -28.438  1.00 59.00           C  
ATOM   1194  CD  LYS A 155      -6.355  -4.680 -28.047  1.00 59.00           C  
ATOM   1195  CE  LYS A 155      -5.684  -5.488 -29.141  1.00 59.00           C  
ATOM   1196  NZ  LYS A 155      -4.293  -5.887 -28.766  1.00 59.00           N  
ATOM   1197  N   CYS A 156     -11.797  -2.459 -26.438  1.00 53.62           N  
ATOM   1198  CA  CYS A 156     -12.680  -2.164 -25.312  1.00 53.62           C  
ATOM   1199  C   CYS A 156     -12.336  -3.021 -24.094  1.00 53.62           C  
ATOM   1200  CB  CYS A 156     -14.141  -2.395 -25.703  1.00 53.62           C  
ATOM   1201  O   CYS A 156     -12.344  -4.250 -24.172  1.00 53.62           O  
ATOM   1202  SG  CYS A 156     -15.328  -1.750 -24.500  1.00 53.62           S  
ATOM   1203  N   TYR A 157     -11.211  -2.717 -23.484  1.00 62.25           N  
ATOM   1204  CA  TYR A 157     -10.945  -3.361 -22.203  1.00 62.25           C  
ATOM   1205  C   TYR A 157     -12.078  -3.102 -21.219  1.00 62.25           C  
ATOM   1206  CB  TYR A 157      -9.617  -2.867 -21.625  1.00 62.25           C  
ATOM   1207  O   TYR A 157     -12.703  -2.041 -21.250  1.00 62.25           O  
ATOM   1208  CG  TYR A 157      -8.414  -3.209 -22.469  1.00 62.25           C  
ATOM   1209  CD1 TYR A 157      -7.797  -4.453 -22.375  1.00 62.25           C  
ATOM   1210  CD2 TYR A 157      -7.902  -2.291 -23.391  1.00 62.25           C  
ATOM   1211  CE1 TYR A 157      -6.688  -4.773 -23.156  1.00 62.25           C  
ATOM   1212  CE2 TYR A 157      -6.793  -2.600 -24.172  1.00 62.25           C  
ATOM   1213  OH  TYR A 157      -5.102  -4.152 -24.812  1.00 62.25           O  
ATOM   1214  CZ  TYR A 157      -6.195  -3.840 -24.047  1.00 62.25           C  
ATOM   1215  N   PRO A 158     -12.641  -4.207 -20.719  1.00 64.81           N  
ATOM   1216  CA  PRO A 158     -13.680  -4.023 -19.703  1.00 64.81           C  
ATOM   1217  C   PRO A 158     -13.336  -2.934 -18.703  1.00 64.81           C  
ATOM   1218  CB  PRO A 158     -13.758  -5.395 -19.031  1.00 64.81           C  
ATOM   1219  O   PRO A 158     -12.172  -2.812 -18.281  1.00 64.81           O  
ATOM   1220  CG  PRO A 158     -12.680  -6.199 -19.672  1.00 64.81           C  
ATOM   1221  CD  PRO A 158     -11.992  -5.344 -20.703  1.00 64.81           C  
ATOM   1222  N   LYS A 159     -14.000  -1.787 -18.859  1.00 66.38           N  
ATOM   1223  CA  LYS A 159     -13.984  -0.688 -17.906  1.00 66.38           C  
ATOM   1224  C   LYS A 159     -14.367  -1.174 -16.500  1.00 66.38           C  
ATOM   1225  CB  LYS A 159     -14.938   0.426 -18.344  1.00 66.38           C  
ATOM   1226  O   LYS A 159     -15.352  -1.893 -16.344  1.00 66.38           O  
ATOM   1227  CG  LYS A 159     -14.242   1.600 -19.016  1.00 66.38           C  
ATOM   1228  CD  LYS A 159     -15.242   2.666 -19.453  1.00 66.38           C  
ATOM   1229  CE  LYS A 159     -14.555   3.818 -20.172  1.00 66.38           C  
ATOM   1230  NZ  LYS A 159     -15.531   4.848 -20.625  1.00 66.38           N  
ATOM   1231  N   ILE A 160     -13.391  -1.665 -15.750  1.00 64.88           N  
ATOM   1232  CA  ILE A 160     -13.719  -1.979 -14.367  1.00 64.88           C  
ATOM   1233  C   ILE A 160     -14.320  -0.750 -13.688  1.00 64.88           C  
ATOM   1234  CB  ILE A 160     -12.469  -2.463 -13.594  1.00 64.88           C  
ATOM   1235  O   ILE A 160     -13.711   0.323 -13.680  1.00 64.88           O  
ATOM   1236  CG1 ILE A 160     -11.867  -3.701 -14.266  1.00 64.88           C  
ATOM   1237  CG2 ILE A 160     -12.820  -2.756 -12.133  1.00 64.88           C  
ATOM   1238  CD1 ILE A 160     -10.438  -4.012 -13.836  1.00 64.88           C  
ATOM   1239  N   GLU A 161     -15.617  -0.529 -13.828  1.00 60.28           N  
ATOM   1240  CA  GLU A 161     -16.359   0.474 -13.070  1.00 60.28           C  
ATOM   1241  C   GLU A 161     -16.297   0.191 -11.570  1.00 60.28           C  
ATOM   1242  CB  GLU A 161     -17.812   0.528 -13.531  1.00 60.28           C  
ATOM   1243  O   GLU A 161     -16.781  -0.847 -11.109  1.00 60.28           O  
ATOM   1244  CG  GLU A 161     -17.984   0.845 -15.008  1.00 60.28           C  
ATOM   1245  CD  GLU A 161     -19.422   1.176 -15.398  1.00 60.28           C  
ATOM   1246  OE1 GLU A 161     -19.672   1.487 -16.578  1.00 60.28           O  
ATOM   1247  OE2 GLU A 161     -20.297   1.125 -14.508  1.00 60.28           O  
ATOM   1248  N   ALA A 162     -15.047   0.194 -11.047  1.00 58.53           N  
ATOM   1249  CA  ALA A 162     -15.008  -0.043  -9.602  1.00 58.53           C  
ATOM   1250  C   ALA A 162     -15.625   1.123  -8.836  1.00 58.53           C  
ATOM   1251  CB  ALA A 162     -13.570  -0.275  -9.141  1.00 58.53           C  
ATOM   1252  O   ALA A 162     -15.344   2.287  -9.133  1.00 58.53           O  
ATOM   1253  N   GLU A 163     -17.000   1.160  -8.797  1.00 52.59           N  
ATOM   1254  CA  GLU A 163     -17.625   2.023  -7.801  1.00 52.59           C  
ATOM   1255  C   GLU A 163     -16.734   2.182  -6.570  1.00 52.59           C  
ATOM   1256  CB  GLU A 163     -19.000   1.472  -7.391  1.00 52.59           C  
ATOM   1257  O   GLU A 163     -16.281   1.191  -5.996  1.00 52.59           O  
ATOM   1258  CG  GLU A 163     -19.578   0.475  -8.383  1.00 52.59           C  
ATOM   1259  CD  GLU A 163     -21.078   0.286  -8.234  1.00 52.59           C  
ATOM   1260  OE1 GLU A 163     -21.672  -0.512  -9.000  1.00 52.59           O  
ATOM   1261  OE2 GLU A 163     -21.672   0.941  -7.348  1.00 52.59           O  
ATOM   1262  N   SER A 164     -15.547   2.879  -6.750  1.00 51.88           N  
ATOM   1263  CA  SER A 164     -14.695   3.320  -5.645  1.00 51.88           C  
ATOM   1264  C   SER A 164     -15.508   3.520  -4.371  1.00 51.88           C  
ATOM   1265  CB  SER A 164     -13.977   4.617  -6.008  1.00 51.88           C  
ATOM   1266  O   SER A 164     -16.469   4.297  -4.352  1.00 51.88           O  
ATOM   1267  OG  SER A 164     -12.984   4.930  -5.043  1.00 51.88           O  
ATOM   1268  N   ASP A 165     -16.203   2.471  -3.900  1.00 51.88           N  
ATOM   1269  CA  ASP A 165     -16.750   2.643  -2.564  1.00 51.88           C  
ATOM   1270  C   ASP A 165     -15.984   3.693  -1.772  1.00 51.88           C  
ATOM   1271  CB  ASP A 165     -16.766   1.312  -1.809  1.00 51.88           C  
ATOM   1272  O   ASP A 165     -14.758   3.609  -1.654  1.00 51.88           O  
ATOM   1273  CG  ASP A 165     -17.844   1.230  -0.756  1.00 51.88           C  
ATOM   1274  OD1 ASP A 165     -18.609   2.207  -0.589  1.00 51.88           O  
ATOM   1275  OD2 ASP A 165     -17.953   0.180  -0.085  1.00 51.88           O  
ATOM   1276  N   SER A 166     -15.984   4.973  -2.240  1.00 53.53           N  
ATOM   1277  CA  SER A 166     -15.531   6.031  -1.349  1.00 53.53           C  
ATOM   1278  C   SER A 166     -15.789   5.676   0.112  1.00 53.53           C  
ATOM   1279  CB  SER A 166     -16.219   7.355  -1.692  1.00 53.53           C  
ATOM   1280  O   SER A 166     -15.633   6.520   0.998  1.00 53.53           O  
ATOM   1281  OG  SER A 166     -17.609   7.266  -1.489  1.00 53.53           O  
ATOM   1282  N   ASP A 167     -15.992   4.301   0.424  1.00 51.06           N  
ATOM   1283  CA  ASP A 167     -16.391   4.043   1.804  1.00 51.06           C  
ATOM   1284  C   ASP A 167     -15.203   4.148   2.750  1.00 51.06           C  
ATOM   1285  CB  ASP A 167     -17.047   2.662   1.925  1.00 51.06           C  
ATOM   1286  O   ASP A 167     -14.117   3.650   2.449  1.00 51.06           O  
ATOM   1287  CG  ASP A 167     -18.469   2.633   1.422  1.00 51.06           C  
ATOM   1288  OD1 ASP A 167     -19.109   3.707   1.323  1.00 51.06           O  
ATOM   1289  OD2 ASP A 167     -18.969   1.527   1.123  1.00 51.06           O  
ATOM   1290  N   GLU A 168     -14.688   5.328   3.043  1.00 53.34           N  
ATOM   1291  CA  GLU A 168     -14.031   5.430   4.344  1.00 53.34           C  
ATOM   1292  C   GLU A 168     -14.125   4.121   5.117  1.00 53.34           C  
ATOM   1293  CB  GLU A 168     -14.633   6.570   5.164  1.00 53.34           C  
ATOM   1294  O   GLU A 168     -15.227   3.637   5.395  1.00 53.34           O  
ATOM   1295  CG  GLU A 168     -13.906   6.844   6.473  1.00 53.34           C  
ATOM   1296  CD  GLU A 168     -14.430   8.070   7.203  1.00 53.34           C  
ATOM   1297  OE1 GLU A 168     -13.805   8.484   8.211  1.00 53.34           O  
ATOM   1298  OE2 GLU A 168     -15.469   8.617   6.773  1.00 53.34           O  
ATOM   1299  N   TYR A 169     -13.797   2.916   4.410  1.00 48.88           N  
ATOM   1300  CA  TYR A 169     -13.781   1.609   5.059  1.00 48.88           C  
ATOM   1301  C   TYR A 169     -13.727   1.750   6.574  1.00 48.88           C  
ATOM   1302  CB  TYR A 169     -12.586   0.783   4.566  1.00 48.88           C  
ATOM   1303  O   TYR A 169     -12.797   2.359   7.113  1.00 48.88           O  
ATOM   1304  CG  TYR A 169     -12.656  -0.673   4.957  1.00 48.88           C  
ATOM   1305  CD1 TYR A 169     -11.867  -1.173   5.992  1.00 48.88           C  
ATOM   1306  CD2 TYR A 169     -13.508  -1.552   4.297  1.00 48.88           C  
ATOM   1307  CE1 TYR A 169     -11.922  -2.514   6.355  1.00 48.88           C  
ATOM   1308  CE2 TYR A 169     -13.570  -2.895   4.652  1.00 48.88           C  
ATOM   1309  OH  TYR A 169     -12.836  -4.695   6.039  1.00 48.88           O  
ATOM   1310  CZ  TYR A 169     -12.773  -3.365   5.684  1.00 48.88           C  
ATOM   1311  N   VAL A 170     -14.883   2.152   7.219  1.00 54.09           N  
ATOM   1312  CA  VAL A 170     -15.055   1.979   8.656  1.00 54.09           C  
ATOM   1313  C   VAL A 170     -14.812   0.517   9.031  1.00 54.09           C  
ATOM   1314  CB  VAL A 170     -16.453   2.428   9.125  1.00 54.09           C  
ATOM   1315  O   VAL A 170     -15.469  -0.382   8.500  1.00 54.09           O  
ATOM   1316  CG1 VAL A 170     -16.594   2.283  10.641  1.00 54.09           C  
ATOM   1317  CG2 VAL A 170     -16.719   3.867   8.695  1.00 54.09           C  
ATOM   1318  N   LEU A 171     -13.617  -0.073   8.711  1.00 48.66           N  
ATOM   1319  CA  LEU A 171     -13.352  -1.396   9.266  1.00 48.66           C  
ATOM   1320  C   LEU A 171     -14.328  -1.722  10.391  1.00 48.66           C  
ATOM   1321  CB  LEU A 171     -11.914  -1.479   9.781  1.00 48.66           C  
ATOM   1322  O   LEU A 171     -14.570  -0.892  11.266  1.00 48.66           O  
ATOM   1323  CG  LEU A 171     -10.828  -1.687   8.727  1.00 48.66           C  
ATOM   1324  CD1 LEU A 171      -9.445  -1.534   9.352  1.00 48.66           C  
ATOM   1325  CD2 LEU A 171     -10.969  -3.055   8.070  1.00 48.66           C  
ATOM   1326  N   ASP A 172     -15.484  -2.277  10.047  1.00 47.34           N  
ATOM   1327  CA  ASP A 172     -16.391  -2.920  10.992  1.00 47.34           C  
ATOM   1328  C   ASP A 172     -15.641  -3.391  12.234  1.00 47.34           C  
ATOM   1329  CB  ASP A 172     -17.109  -4.098  10.336  1.00 47.34           C  
ATOM   1330  O   ASP A 172     -14.500  -3.852  12.141  1.00 47.34           O  
ATOM   1331  CG  ASP A 172     -18.062  -3.670   9.234  1.00 47.34           C  
ATOM   1332  OD1 ASP A 172     -18.656  -2.576   9.336  1.00 47.34           O  
ATOM   1333  OD2 ASP A 172     -18.219  -4.438   8.258  1.00 47.34           O  
ATOM   1334  N   ASP A 173     -15.648  -2.607  13.250  1.00 51.94           N  
ATOM   1335  CA  ASP A 173     -15.250  -2.898  14.625  1.00 51.94           C  
ATOM   1336  C   ASP A 173     -15.141  -4.402  14.859  1.00 51.94           C  
ATOM   1337  CB  ASP A 173     -16.250  -2.285  15.617  1.00 51.94           C  
ATOM   1338  O   ASP A 173     -14.477  -4.844  15.805  1.00 51.94           O  
ATOM   1339  CG  ASP A 173     -16.250  -0.767  15.578  1.00 51.94           C  
ATOM   1340  OD1 ASP A 173     -15.195  -0.155  15.344  1.00 51.94           O  
ATOM   1341  OD2 ASP A 173     -17.344  -0.177  15.797  1.00 51.94           O  
ATOM   1342  N   ASP A 174     -15.477  -5.266  13.781  1.00 52.50           N  
ATOM   1343  CA  ASP A 174     -15.609  -6.664  14.164  1.00 52.50           C  
ATOM   1344  C   ASP A 174     -14.430  -7.492  13.664  1.00 52.50           C  
ATOM   1345  CB  ASP A 174     -16.922  -7.242  13.625  1.00 52.50           C  
ATOM   1346  O   ASP A 174     -14.297  -8.664  14.016  1.00 52.50           O  
ATOM   1347  CG  ASP A 174     -17.984  -7.410  14.703  1.00 52.50           C  
ATOM   1348  OD1 ASP A 174     -17.641  -7.723  15.859  1.00 52.50           O  
ATOM   1349  OD2 ASP A 174     -19.172  -7.230  14.383  1.00 52.50           O  
ATOM   1350  N   ASP A 175     -13.469  -6.898  12.844  1.00 53.47           N  
ATOM   1351  CA  ASP A 175     -12.422  -7.770  12.312  1.00 53.47           C  
ATOM   1352  C   ASP A 175     -11.117  -7.590  13.086  1.00 53.47           C  
ATOM   1353  CB  ASP A 175     -12.203  -7.500  10.828  1.00 53.47           C  
ATOM   1354  O   ASP A 175     -10.156  -8.336  12.867  1.00 53.47           O  
ATOM   1355  CG  ASP A 175     -12.750  -8.602   9.938  1.00 53.47           C  
ATOM   1356  OD1 ASP A 175     -13.055  -9.703  10.438  1.00 53.47           O  
ATOM   1357  OD2 ASP A 175     -12.883  -8.367   8.711  1.00 53.47           O  
ATOM   1358  N   SER A 176     -11.125  -7.016  14.297  1.00 48.84           N  
ATOM   1359  CA  SER A 176      -9.898  -7.113  15.086  1.00 48.84           C  
ATOM   1360  C   SER A 176     -10.211  -7.246  16.578  1.00 48.84           C  
ATOM   1361  CB  SER A 176      -9.008  -5.891  14.852  1.00 48.84           C  
ATOM   1362  O   SER A 176     -11.070  -6.539  17.094  1.00 48.84           O  
ATOM   1363  OG  SER A 176      -7.820  -5.980  15.617  1.00 48.84           O  
ATOM   1364  N   ASP A 177     -10.344  -8.477  17.078  1.00 54.41           N  
ATOM   1365  CA  ASP A 177     -10.320  -8.867  18.484  1.00 54.41           C  
ATOM   1366  C   ASP A 177      -9.531  -7.863  19.312  1.00 54.41           C  
ATOM   1367  CB  ASP A 177      -9.719 -10.266  18.641  1.00 54.41           C  
ATOM   1368  O   ASP A 177      -9.633  -7.867  20.547  1.00 54.41           O  
ATOM   1369  CG  ASP A 177     -10.773 -11.359  18.719  1.00 54.41           C  
ATOM   1370  OD1 ASP A 177     -11.961 -11.039  18.984  1.00 54.41           O  
ATOM   1371  OD2 ASP A 177     -10.422 -12.539  18.547  1.00 54.41           O  
ATOM   1372  N   ASP A 178      -9.086  -6.730  18.734  1.00 53.69           N  
ATOM   1373  CA  ASP A 178      -8.406  -5.809  19.641  1.00 53.69           C  
ATOM   1374  C   ASP A 178      -9.047  -4.422  19.594  1.00 53.69           C  
ATOM   1375  CB  ASP A 178      -6.922  -5.715  19.297  1.00 53.69           C  
ATOM   1376  O   ASP A 178      -9.273  -3.871  18.516  1.00 53.69           O  
ATOM   1377  CG  ASP A 178      -6.020  -5.797  20.516  1.00 53.69           C  
ATOM   1378  OD1 ASP A 178      -6.531  -5.980  21.641  1.00 53.69           O  
ATOM   1379  OD2 ASP A 178      -4.785  -5.672  20.344  1.00 53.69           O  
ATOM   1380  N   GLY A 179     -10.336  -4.199  19.969  1.00 52.97           N  
ATOM   1381  CA  GLY A 179     -10.836  -2.951  20.531  1.00 52.97           C  
ATOM   1382  C   GLY A 179     -10.430  -1.731  19.719  1.00 52.97           C  
ATOM   1383  O   GLY A 179      -9.250  -1.555  19.406  1.00 52.97           O  
ATOM   1384  N   LYS A 180     -10.789  -1.495  18.469  1.00 58.78           N  
ATOM   1385  CA  LYS A 180     -10.938  -0.279  17.672  1.00 58.78           C  
ATOM   1386  C   LYS A 180     -10.211   0.894  18.328  1.00 58.78           C  
ATOM   1387  CB  LYS A 180     -12.414   0.062  17.484  1.00 58.78           C  
ATOM   1388  O   LYS A 180     -10.422   1.180  19.516  1.00 58.78           O  
ATOM   1389  CG  LYS A 180     -13.203  -0.998  16.734  1.00 58.78           C  
ATOM   1390  CD  LYS A 180     -14.578  -0.484  16.312  1.00 58.78           C  
ATOM   1391  CE  LYS A 180     -15.398  -1.573  15.641  1.00 58.78           C  
ATOM   1392  NZ  LYS A 180     -16.750  -1.078  15.250  1.00 58.78           N  
ATOM   1393  N   CYS A 181      -8.961   0.877  18.406  1.00 62.12           N  
ATOM   1394  CA  CYS A 181      -8.258   2.076  18.844  1.00 62.12           C  
ATOM   1395  C   CYS A 181      -8.891   3.330  18.250  1.00 62.12           C  
ATOM   1396  CB  CYS A 181      -6.785   2.006  18.469  1.00 62.12           C  
ATOM   1397  O   CYS A 181      -8.945   3.484  17.031  1.00 62.12           O  
ATOM   1398  SG  CYS A 181      -5.867   3.521  18.812  1.00 62.12           S  
ATOM   1399  N   LYS A 182     -10.070   3.850  18.656  1.00 63.66           N  
ATOM   1400  CA  LYS A 182     -10.844   5.031  18.281  1.00 63.66           C  
ATOM   1401  C   LYS A 182      -9.938   6.254  18.141  1.00 63.66           C  
ATOM   1402  CB  LYS A 182     -11.945   5.305  19.312  1.00 63.66           C  
ATOM   1403  O   LYS A 182     -10.148   7.090  17.266  1.00 63.66           O  
ATOM   1404  CG  LYS A 182     -13.047   4.254  19.328  1.00 63.66           C  
ATOM   1405  CD  LYS A 182     -14.180   4.652  20.266  1.00 63.66           C  
ATOM   1406  CE  LYS A 182     -15.258   3.584  20.328  1.00 63.66           C  
ATOM   1407  NZ  LYS A 182     -16.359   3.957  21.266  1.00 63.66           N  
ATOM   1408  N   ASN A 183      -8.719   6.203  18.672  1.00 65.88           N  
ATOM   1409  CA  ASN A 183      -7.840   7.363  18.609  1.00 65.88           C  
ATOM   1410  C   ASN A 183      -6.387   6.953  18.391  1.00 65.88           C  
ATOM   1411  CB  ASN A 183      -7.965   8.203  19.891  1.00 65.88           C  
ATOM   1412  O   ASN A 183      -5.477   7.520  19.000  1.00 65.88           O  
ATOM   1413  CG  ASN A 183      -9.062   9.250  19.797  1.00 65.88           C  
ATOM   1414  ND2 ASN A 183      -8.930  10.312  20.562  1.00 65.88           N  
ATOM   1415  OD1 ASN A 183     -10.016   9.094  19.031  1.00 65.88           O  
ATOM   1416  N   CYS A 184      -6.215   5.941  17.562  1.00 68.62           N  
ATOM   1417  CA  CYS A 184      -4.848   5.465  17.391  1.00 68.62           C  
ATOM   1418  C   CYS A 184      -4.102   6.332  16.375  1.00 68.62           C  
ATOM   1419  CB  CYS A 184      -4.844   4.008  16.922  1.00 68.62           C  
ATOM   1420  O   CYS A 184      -4.609   6.605  15.289  1.00 68.62           O  
ATOM   1421  SG  CYS A 184      -3.189   3.311  16.719  1.00 68.62           S  
ATOM   1422  N   LYS A 185      -3.234   7.164  16.922  1.00 76.75           N  
ATOM   1423  CA  LYS A 185      -2.346   8.016  16.141  1.00 76.75           C  
ATOM   1424  C   LYS A 185      -1.827   7.273  14.906  1.00 76.75           C  
ATOM   1425  CB  LYS A 185      -1.171   8.500  16.984  1.00 76.75           C  
ATOM   1426  O   LYS A 185      -1.617   7.883  13.852  1.00 76.75           O  
ATOM   1427  CG  LYS A 185      -0.106   7.438  17.234  1.00 76.75           C  
ATOM   1428  CD  LYS A 185       1.048   7.988  18.062  1.00 76.75           C  
ATOM   1429  CE  LYS A 185       2.100   6.922  18.328  1.00 76.75           C  
ATOM   1430  NZ  LYS A 185       3.215   7.445  19.172  1.00 76.75           N  
ATOM   1431  N   TYR A 186      -1.815   5.926  15.016  1.00 82.00           N  
ATOM   1432  CA  TYR A 186      -1.202   5.148  13.938  1.00 82.00           C  
ATOM   1433  C   TYR A 186      -2.240   4.734  12.906  1.00 82.00           C  
ATOM   1434  CB  TYR A 186      -0.501   3.910  14.508  1.00 82.00           C  
ATOM   1435  O   TYR A 186      -1.902   4.469  11.750  1.00 82.00           O  
ATOM   1436  CG  TYR A 186       0.629   4.230  15.453  1.00 82.00           C  
ATOM   1437  CD1 TYR A 186       1.824   4.773  14.984  1.00 82.00           C  
ATOM   1438  CD2 TYR A 186       0.504   3.990  16.812  1.00 82.00           C  
ATOM   1439  CE1 TYR A 186       2.869   5.066  15.852  1.00 82.00           C  
ATOM   1440  CE2 TYR A 186       1.543   4.281  17.688  1.00 82.00           C  
ATOM   1441  OH  TYR A 186       3.750   5.109  18.078  1.00 82.00           O  
ATOM   1442  CZ  TYR A 186       2.719   4.816  17.203  1.00 82.00           C  
ATOM   1443  N   LYS A 187      -3.447   4.805  13.320  1.00 82.25           N  
ATOM   1444  CA  LYS A 187      -4.535   4.414  12.430  1.00 82.25           C  
ATOM   1445  C   LYS A 187      -4.672   5.395  11.273  1.00 82.25           C  
ATOM   1446  CB  LYS A 187      -5.855   4.320  13.195  1.00 82.25           C  
ATOM   1447  O   LYS A 187      -4.793   4.984  10.117  1.00 82.25           O  
ATOM   1448  CG  LYS A 187      -7.012   3.771  12.375  1.00 82.25           C  
ATOM   1449  CD  LYS A 187      -8.258   3.574  13.227  1.00 82.25           C  
ATOM   1450  CE  LYS A 187      -9.414   3.006  12.406  1.00 82.25           C  
ATOM   1451  NZ  LYS A 187     -10.641   2.830  13.234  1.00 82.25           N  
ATOM   1452  N   LYS A 188      -4.609   6.613  11.641  1.00 83.69           N  
ATOM   1453  CA  LYS A 188      -4.695   7.645  10.609  1.00 83.69           C  
ATOM   1454  C   LYS A 188      -3.537   7.531   9.625  1.00 83.69           C  
ATOM   1455  CB  LYS A 188      -4.707   9.039  11.242  1.00 83.69           C  
ATOM   1456  O   LYS A 188      -3.736   7.633   8.414  1.00 83.69           O  
ATOM   1457  CG  LYS A 188      -5.031  10.156  10.266  1.00 83.69           C  
ATOM   1458  CD  LYS A 188      -5.102  11.508  10.969  1.00 83.69           C  
ATOM   1459  CE  LYS A 188      -5.352  12.641   9.977  1.00 83.69           C  
ATOM   1460  NZ  LYS A 188      -5.496  13.953  10.672  1.00 83.69           N  
ATOM   1461  N   LYS A 189      -2.350   7.297  10.211  1.00 87.69           N  
ATOM   1462  CA  LYS A 189      -1.166   7.164   9.367  1.00 87.69           C  
ATOM   1463  C   LYS A 189      -1.282   5.949   8.445  1.00 87.69           C  
ATOM   1464  CB  LYS A 189       0.095   7.051  10.227  1.00 87.69           C  
ATOM   1465  O   LYS A 189      -0.917   6.016   7.273  1.00 87.69           O  
ATOM   1466  CG  LYS A 189       0.498   8.352  10.898  1.00 87.69           C  
ATOM   1467  CD  LYS A 189       1.826   8.211  11.633  1.00 87.69           C  
ATOM   1468  CE  LYS A 189       2.221   9.508  12.328  1.00 87.69           C  
ATOM   1469  NZ  LYS A 189       3.486   9.352  13.109  1.00 87.69           N  
ATOM   1470  N   TYR A 190      -1.851   4.895   8.992  1.00 88.94           N  
ATOM   1471  CA  TYR A 190      -2.014   3.666   8.227  1.00 88.94           C  
ATOM   1472  C   TYR A 190      -2.994   3.867   7.074  1.00 88.94           C  
ATOM   1473  CB  TYR A 190      -2.496   2.525   9.125  1.00 88.94           C  
ATOM   1474  O   TYR A 190      -2.725   3.455   5.945  1.00 88.94           O  
ATOM   1475  CG  TYR A 190      -2.850   1.265   8.375  1.00 88.94           C  
ATOM   1476  CD1 TYR A 190      -4.176   0.958   8.078  1.00 88.94           C  
ATOM   1477  CD2 TYR A 190      -1.859   0.378   7.969  1.00 88.94           C  
ATOM   1478  CE1 TYR A 190      -4.504  -0.204   7.391  1.00 88.94           C  
ATOM   1479  CE2 TYR A 190      -2.178  -0.787   7.277  1.00 88.94           C  
ATOM   1480  OH  TYR A 190      -3.824  -2.221   6.309  1.00 88.94           O  
ATOM   1481  CZ  TYR A 190      -3.502  -1.068   6.992  1.00 88.94           C  
ATOM   1482  N   PHE A 191      -4.012   4.531   7.277  1.00 86.38           N  
ATOM   1483  CA  PHE A 191      -5.020   4.754   6.250  1.00 86.38           C  
ATOM   1484  C   PHE A 191      -4.496   5.691   5.168  1.00 86.38           C  
ATOM   1485  CB  PHE A 191      -6.301   5.328   6.867  1.00 86.38           C  
ATOM   1486  O   PHE A 191      -4.750   5.480   3.980  1.00 86.38           O  
ATOM   1487  CG  PHE A 191      -7.242   4.281   7.391  1.00 86.38           C  
ATOM   1488  CD1 PHE A 191      -8.109   3.613   6.535  1.00 86.38           C  
ATOM   1489  CD2 PHE A 191      -7.266   3.967   8.742  1.00 86.38           C  
ATOM   1490  CE1 PHE A 191      -8.984   2.643   7.020  1.00 86.38           C  
ATOM   1491  CE2 PHE A 191      -8.141   2.998   9.234  1.00 86.38           C  
ATOM   1492  CZ  PHE A 191      -8.992   2.338   8.375  1.00 86.38           C  
ATOM   1493  N   ALA A 192      -3.811   6.699   5.652  1.00 89.19           N  
ATOM   1494  CA  ALA A 192      -3.180   7.609   4.699  1.00 89.19           C  
ATOM   1495  C   ALA A 192      -2.191   6.867   3.805  1.00 89.19           C  
ATOM   1496  CB  ALA A 192      -2.475   8.742   5.438  1.00 89.19           C  
ATOM   1497  O   ALA A 192      -2.160   7.086   2.592  1.00 89.19           O  
ATOM   1498  N   LEU A 193      -1.358   6.059   4.363  1.00 93.69           N  
ATOM   1499  CA  LEU A 193      -0.402   5.258   3.605  1.00 93.69           C  
ATOM   1500  C   LEU A 193      -1.119   4.340   2.621  1.00 93.69           C  
ATOM   1501  CB  LEU A 193       0.470   4.426   4.551  1.00 93.69           C  
ATOM   1502  O   LEU A 193      -0.703   4.211   1.468  1.00 93.69           O  
ATOM   1503  CG  LEU A 193       1.521   3.529   3.895  1.00 93.69           C  
ATOM   1504  CD1 LEU A 193       2.484   4.367   3.061  1.00 93.69           C  
ATOM   1505  CD2 LEU A 193       2.273   2.729   4.949  1.00 93.69           C  
ATOM   1506  N   ARG A 194      -2.076   3.674   3.070  1.00 92.50           N  
ATOM   1507  CA  ARG A 194      -2.852   2.762   2.234  1.00 92.50           C  
ATOM   1508  C   ARG A 194      -3.441   3.486   1.030  1.00 92.50           C  
ATOM   1509  CB  ARG A 194      -3.967   2.104   3.049  1.00 92.50           C  
ATOM   1510  O   ARG A 194      -3.422   2.965  -0.086  1.00 92.50           O  
ATOM   1511  CG  ARG A 194      -4.656   0.951   2.334  1.00 92.50           C  
ATOM   1512  CD  ARG A 194      -5.676   0.263   3.229  1.00 92.50           C  
ATOM   1513  NE  ARG A 194      -6.383  -0.801   2.520  1.00 92.50           N  
ATOM   1514  NH1 ARG A 194      -7.652  -1.452   4.336  1.00 92.50           N  
ATOM   1515  NH2 ARG A 194      -7.883  -2.529   2.326  1.00 92.50           N  
ATOM   1516  CZ  ARG A 194      -7.305  -1.592   3.062  1.00 92.50           C  
ATOM   1517  N   LEU A 195      -3.994   4.652   1.271  1.00 92.19           N  
ATOM   1518  CA  LEU A 195      -4.543   5.461   0.187  1.00 92.19           C  
ATOM   1519  C   LEU A 195      -3.463   5.828  -0.822  1.00 92.19           C  
ATOM   1520  CB  LEU A 195      -5.195   6.730   0.740  1.00 92.19           C  
ATOM   1521  O   LEU A 195      -3.678   5.734  -2.033  1.00 92.19           O  
ATOM   1522  CG  LEU A 195      -5.938   7.605  -0.270  1.00 92.19           C  
ATOM   1523  CD1 LEU A 195      -7.105   6.840  -0.883  1.00 92.19           C  
ATOM   1524  CD2 LEU A 195      -6.426   8.891   0.392  1.00 92.19           C  
ATOM   1525  N   ARG A 196      -2.322   6.227  -0.360  1.00 94.94           N  
ATOM   1526  CA  ARG A 196      -1.217   6.598  -1.236  1.00 94.94           C  
ATOM   1527  C   ARG A 196      -0.766   5.414  -2.084  1.00 94.94           C  
ATOM   1528  CB  ARG A 196      -0.041   7.137  -0.418  1.00 94.94           C  
ATOM   1529  O   ARG A 196      -0.514   5.562  -3.281  1.00 94.94           O  
ATOM   1530  CG  ARG A 196      -0.284   8.516   0.180  1.00 94.94           C  
ATOM   1531  CD  ARG A 196       0.964   9.062   0.856  1.00 94.94           C  
ATOM   1532  NE  ARG A 196       0.696  10.328   1.535  1.00 94.94           N  
ATOM   1533  NH1 ARG A 196       2.812  10.523   2.443  1.00 94.94           N  
ATOM   1534  NH2 ARG A 196       1.230  12.133   2.848  1.00 94.94           N  
ATOM   1535  CZ  ARG A 196       1.580  10.992   2.273  1.00 94.94           C  
ATOM   1536  N   MET A 197      -0.693   4.340  -1.457  1.00 95.44           N  
ATOM   1537  CA  MET A 197      -0.252   3.139  -2.160  1.00 95.44           C  
ATOM   1538  C   MET A 197      -1.284   2.705  -3.197  1.00 95.44           C  
ATOM   1539  CB  MET A 197       0.005   2.000  -1.172  1.00 95.44           C  
ATOM   1540  O   MET A 197      -0.924   2.266  -4.289  1.00 95.44           O  
ATOM   1541  CG  MET A 197       1.248   2.197  -0.320  1.00 95.44           C  
ATOM   1542  SD  MET A 197       1.535   0.803   0.838  1.00 95.44           S  
ATOM   1543  CE  MET A 197       2.576  -0.263  -0.197  1.00 95.44           C  
ATOM   1544  N   LYS A 198      -2.484   2.797  -2.832  1.00 94.62           N  
ATOM   1545  CA  LYS A 198      -3.557   2.484  -3.773  1.00 94.62           C  
ATOM   1546  C   LYS A 198      -3.473   3.369  -5.016  1.00 94.62           C  
ATOM   1547  CB  LYS A 198      -4.922   2.648  -3.104  1.00 94.62           C  
ATOM   1548  O   LYS A 198      -3.625   2.885  -6.137  1.00 94.62           O  
ATOM   1549  CG  LYS A 198      -6.090   2.184  -3.961  1.00 94.62           C  
ATOM   1550  CD  LYS A 198      -7.414   2.309  -3.215  1.00 94.62           C  
ATOM   1551  CE  LYS A 198      -8.586   1.854  -4.074  1.00 94.62           C  
ATOM   1552  NZ  LYS A 198      -9.883   1.936  -3.334  1.00 94.62           N  
ATOM   1553  N   GLN A 199      -3.197   4.641  -4.824  1.00 94.44           N  
ATOM   1554  CA  GLN A 199      -3.055   5.570  -5.941  1.00 94.44           C  
ATOM   1555  C   GLN A 199      -1.875   5.188  -6.828  1.00 94.44           C  
ATOM   1556  CB  GLN A 199      -2.879   7.004  -5.430  1.00 94.44           C  
ATOM   1557  O   GLN A 199      -1.971   5.246  -8.055  1.00 94.44           O  
ATOM   1558  CG  GLN A 199      -4.145   7.598  -4.824  1.00 94.44           C  
ATOM   1559  CD  GLN A 199      -3.930   8.992  -4.270  1.00 94.44           C  
ATOM   1560  NE2 GLN A 199      -5.004   9.773  -4.188  1.00 94.44           N  
ATOM   1561  OE1 GLN A 199      -2.807   9.367  -3.920  1.00 94.44           O  
ATOM   1562  N   VAL A 200      -0.837   4.852  -6.156  1.00 94.94           N  
ATOM   1563  CA  VAL A 200       0.355   4.438  -6.891  1.00 94.94           C  
ATOM   1564  C   VAL A 200       0.046   3.189  -7.715  1.00 94.94           C  
ATOM   1565  CB  VAL A 200       1.540   4.164  -5.938  1.00 94.94           C  
ATOM   1566  O   VAL A 200       0.416   3.107  -8.891  1.00 94.94           O  
ATOM   1567  CG1 VAL A 200       2.703   3.521  -6.691  1.00 94.94           C  
ATOM   1568  CG2 VAL A 200       1.989   5.461  -5.262  1.00 94.94           C  
ATOM   1569  N   ALA A 201      -0.583   2.207  -7.172  1.00 94.12           N  
ATOM   1570  CA  ALA A 201      -0.939   0.965  -7.855  1.00 94.12           C  
ATOM   1571  C   ALA A 201      -1.863   1.234  -9.039  1.00 94.12           C  
ATOM   1572  CB  ALA A 201      -1.599  -0.006  -6.879  1.00 94.12           C  
ATOM   1573  O   ALA A 201      -1.685   0.662 -10.117  1.00 94.12           O  
ATOM   1574  N   MET A 202      -2.834   2.086  -8.773  1.00 94.06           N  
ATOM   1575  CA  MET A 202      -3.770   2.430  -9.844  1.00 94.06           C  
ATOM   1576  C   MET A 202      -3.043   3.070 -11.023  1.00 94.06           C  
ATOM   1577  CB  MET A 202      -4.855   3.371  -9.320  1.00 94.06           C  
ATOM   1578  O   MET A 202      -3.320   2.750 -12.180  1.00 94.06           O  
ATOM   1579  CG  MET A 202      -5.973   2.666  -8.570  1.00 94.06           C  
ATOM   1580  SD  MET A 202      -7.371   3.785  -8.172  1.00 94.06           S  
ATOM   1581  CE  MET A 202      -7.680   4.504  -9.812  1.00 94.06           C  
ATOM   1582  N   GLN A 203      -2.117   3.963 -10.711  1.00 93.62           N  
ATOM   1583  CA  GLN A 203      -1.306   4.605 -11.742  1.00 93.62           C  
ATOM   1584  C   GLN A 203      -0.489   3.576 -12.516  1.00 93.62           C  
ATOM   1585  CB  GLN A 203      -0.379   5.648 -11.125  1.00 93.62           C  
ATOM   1586  O   GLN A 203      -0.354   3.676 -13.742  1.00 93.62           O  
ATOM   1587  CG  GLN A 203       0.371   6.492 -12.148  1.00 93.62           C  
ATOM   1588  CD  GLN A 203      -0.557   7.305 -13.031  1.00 93.62           C  
ATOM   1589  NE2 GLN A 203      -0.374   7.191 -14.344  1.00 93.62           N  
ATOM   1590  OE1 GLN A 203      -1.432   8.023 -12.539  1.00 93.62           O  
ATOM   1591  N   LEU A 204       0.074   2.602 -11.852  1.00 94.62           N  
ATOM   1592  CA  LEU A 204       0.890   1.569 -12.484  1.00 94.62           C  
ATOM   1593  C   LEU A 204       0.048   0.706 -13.414  1.00 94.62           C  
ATOM   1594  CB  LEU A 204       1.560   0.692 -11.422  1.00 94.62           C  
ATOM   1595  O   LEU A 204       0.506   0.320 -14.492  1.00 94.62           O  
ATOM   1596  CG  LEU A 204       2.713   1.329 -10.648  1.00 94.62           C  
ATOM   1597  CD1 LEU A 204       3.137   0.426  -9.492  1.00 94.62           C  
ATOM   1598  CD2 LEU A 204       3.891   1.608 -11.570  1.00 94.62           C  
ATOM   1599  N   ILE A 205      -1.152   0.471 -13.016  1.00 93.44           N  
ATOM   1600  CA  ILE A 205      -2.053  -0.343 -13.820  1.00 93.44           C  
ATOM   1601  C   ILE A 205      -2.473   0.435 -15.070  1.00 93.44           C  
ATOM   1602  CB  ILE A 205      -3.297  -0.781 -13.016  1.00 93.44           C  
ATOM   1603  O   ILE A 205      -2.562  -0.130 -16.156  1.00 93.44           O  
ATOM   1604  CG1 ILE A 205      -2.889  -1.709 -11.867  1.00 93.44           C  
ATOM   1605  CG2 ILE A 205      -4.320  -1.461 -13.930  1.00 93.44           C  
ATOM   1606  CD1 ILE A 205      -3.998  -1.971 -10.859  1.00 93.44           C  
ATOM   1607  N   LYS A 206      -2.744   1.761 -14.914  1.00 91.00           N  
ATOM   1608  CA  LYS A 206      -3.160   2.592 -16.047  1.00 91.00           C  
ATOM   1609  C   LYS A 206      -2.021   2.775 -17.047  1.00 91.00           C  
ATOM   1610  CB  LYS A 206      -3.650   3.955 -15.547  1.00 91.00           C  
ATOM   1611  O   LYS A 206      -2.258   2.908 -18.250  1.00 91.00           O  
ATOM   1612  CG  LYS A 206      -5.004   3.912 -14.852  1.00 91.00           C  
ATOM   1613  CD  LYS A 206      -5.449   5.301 -14.414  1.00 91.00           C  
ATOM   1614  CE  LYS A 206      -6.758   5.250 -13.641  1.00 91.00           C  
ATOM   1615  NZ  LYS A 206      -7.184   6.605 -13.180  1.00 91.00           N  
ATOM   1616  N   ASP A 207      -0.772   2.764 -16.562  1.00 88.19           N  
ATOM   1617  CA  ASP A 207       0.387   2.959 -17.438  1.00 88.19           C  
ATOM   1618  C   ASP A 207       0.766   1.661 -18.141  1.00 88.19           C  
ATOM   1619  CB  ASP A 207       1.576   3.484 -16.625  1.00 88.19           C  
ATOM   1620  O   ASP A 207       1.678   1.645 -18.969  1.00 88.19           O  
ATOM   1621  CG  ASP A 207       1.407   4.930 -16.188  1.00 88.19           C  
ATOM   1622  OD1 ASP A 207       0.573   5.648 -16.781  1.00 88.19           O  
ATOM   1623  OD2 ASP A 207       2.117   5.352 -15.258  1.00 88.19           O  
ATOM   1624  N   LEU A 208       0.118   0.541 -17.828  1.00 76.19           N  
ATOM   1625  CA  LEU A 208       0.444  -0.688 -18.547  1.00 76.19           C  
ATOM   1626  C   LEU A 208      -0.102  -0.650 -19.969  1.00 76.19           C  
ATOM   1627  CB  LEU A 208      -0.116  -1.905 -17.797  1.00 76.19           C  
ATOM   1628  O   LEU A 208      -1.265  -0.300 -20.172  1.00 76.19           O  
ATOM   1629  CG  LEU A 208       0.791  -2.527 -16.734  1.00 76.19           C  
ATOM   1630  CD1 LEU A 208       0.489  -1.931 -15.367  1.00 76.19           C  
ATOM   1631  CD2 LEU A 208       0.625  -4.043 -16.719  1.00 76.19           C  
ATOM   1632  N   PRO A 209       0.769  -0.469 -21.078  1.00 65.31           N  
ATOM   1633  CA  PRO A 209       0.401  -0.458 -22.484  1.00 65.31           C  
ATOM   1634  C   PRO A 209      -0.615  -1.541 -22.844  1.00 65.31           C  
ATOM   1635  CB  PRO A 209       1.734  -0.705 -23.203  1.00 65.31           C  
ATOM   1636  O   PRO A 209      -0.691  -2.566 -22.172  1.00 65.31           O  
ATOM   1637  CG  PRO A 209       2.648  -1.211 -22.141  1.00 65.31           C  
ATOM   1638  CD  PRO A 209       2.057  -0.868 -20.797  1.00 65.31           C  
TER    1639      PRO A 209                                                      
ENDMDL                                                                          
END                                                                             
