# Supplementary material for: Phosphorylation tunes strain-specific protein condensation during rotavirus replication organelle assembly
Source: EMBO J. 2026 May 26;45(13):4733–65. doi: 10.1038/s44318-026-00814-z (PMC13324165; doi:10.1038/s44318-026-00814-z)
Supplement: Supplementary file 11 — Source data Fig. 9 [file 44318_2026_814_MOESM11_ESM.zip › Figure_7/Figure 7A/SClow HP/SClowHP_9a3a3_unrelaxed_rank_005_alphafold2_ptm_model_5_seed_000.pdb]

MODEL     1                                                                     
ATOM      1  N   MET A   1      44.969  30.125  -4.738  1.00 38.59           N  
ATOM      2  CA  MET A   1      45.750  29.047  -4.105  1.00 38.59           C  
ATOM      3  C   MET A   1      45.031  28.562  -2.836  1.00 38.59           C  
ATOM      4  CB  MET A   1      47.156  29.516  -3.785  1.00 38.59           C  
ATOM      5  O   MET A   1      44.844  29.344  -1.899  1.00 38.59           O  
ATOM      6  CG  MET A   1      48.188  29.125  -4.844  1.00 38.59           C  
ATOM      7  SD  MET A   1      49.812  29.891  -4.539  1.00 38.59           S  
ATOM      8  CE  MET A   1      50.438  28.812  -3.209  1.00 38.59           C  
ATOM      9  N   TRP A   2      44.000  27.672  -3.010  1.00 33.94           N  
ATOM     10  CA  TRP A   2      43.406  26.359  -2.781  1.00 33.94           C  
ATOM     11  C   TRP A   2      43.031  26.172  -1.313  1.00 33.94           C  
ATOM     12  CB  TRP A   2      44.375  25.250  -3.211  1.00 33.94           C  
ATOM     13  O   TRP A   2      43.812  26.500  -0.421  1.00 33.94           O  
ATOM     14  CG  TRP A   2      44.594  25.172  -4.691  1.00 33.94           C  
ATOM     15  CD1 TRP A   2      45.031  26.172  -5.508  1.00 33.94           C  
ATOM     16  CD2 TRP A   2      44.344  24.047  -5.535  1.00 33.94           C  
ATOM     17  CE2 TRP A   2      44.688  24.422  -6.852  1.00 33.94           C  
ATOM     18  CE3 TRP A   2      43.906  22.734  -5.305  1.00 33.94           C  
ATOM     19  NE1 TRP A   2      45.125  25.719  -6.809  1.00 33.94           N  
ATOM     20  CH2 TRP A   2      44.125  22.281  -7.684  1.00 33.94           C  
ATOM     21  CZ2 TRP A   2      44.594  23.547  -7.938  1.00 33.94           C  
ATOM     22  CZ3 TRP A   2      43.781  21.859  -6.387  1.00 33.94           C  
ATOM     23  N   SER A   3      41.750  25.844  -1.084  1.00 38.53           N  
ATOM     24  CA  SER A   3      41.219  24.516  -0.822  1.00 38.53           C  
ATOM     25  C   SER A   3      40.250  24.516   0.374  1.00 38.53           C  
ATOM     26  CB  SER A   3      42.344  23.500  -0.578  1.00 38.53           C  
ATOM     27  O   SER A   3      40.625  25.000   1.451  1.00 38.53           O  
ATOM     28  OG  SER A   3      43.031  23.219  -1.786  1.00 38.53           O  
ATOM     29  N   HIS A   4      38.969  24.562   0.203  1.00 42.56           N  
ATOM     30  CA  HIS A   4      38.000  23.969   1.104  1.00 42.56           C  
ATOM     31  C   HIS A   4      37.844  22.469   0.863  1.00 42.56           C  
ATOM     32  CB  HIS A   4      36.625  24.672   0.940  1.00 42.56           C  
ATOM     33  O   HIS A   4      37.750  22.031  -0.283  1.00 42.56           O  
ATOM     34  CG  HIS A   4      36.562  26.016   1.583  1.00 42.56           C  
ATOM     35  CD2 HIS A   4      36.656  27.250   1.054  1.00 42.56           C  
ATOM     36  ND1 HIS A   4      36.375  26.188   2.938  1.00 42.56           N  
ATOM     37  CE1 HIS A   4      36.375  27.469   3.215  1.00 42.56           C  
ATOM     38  NE2 HIS A   4      36.531  28.156   2.090  1.00 42.56           N  
ATOM     39  N   PRO A   5      38.062  21.625   1.897  1.00 45.09           N  
ATOM     40  CA  PRO A   5      38.188  20.219   2.248  1.00 45.09           C  
ATOM     41  C   PRO A   5      36.875  19.438   2.074  1.00 45.09           C  
ATOM     42  CB  PRO A   5      38.594  20.250   3.719  1.00 45.09           C  
ATOM     43  O   PRO A   5      35.781  19.984   2.344  1.00 45.09           O  
ATOM     44  CG  PRO A   5      38.219  21.609   4.191  1.00 45.09           C  
ATOM     45  CD  PRO A   5      37.656  22.375   3.033  1.00 45.09           C  
ATOM     46  N   GLN A   6      36.688  18.734   0.977  1.00 43.69           N  
ATOM     47  CA  GLN A   6      36.000  17.516   0.599  1.00 43.69           C  
ATOM     48  C   GLN A   6      35.875  16.562   1.786  1.00 43.69           C  
ATOM     49  CB  GLN A   6      36.719  16.812  -0.556  1.00 43.69           C  
ATOM     50  O   GLN A   6      36.875  16.188   2.396  1.00 43.69           O  
ATOM     51  CG  GLN A   6      36.281  17.312  -1.933  1.00 43.69           C  
ATOM     52  CD  GLN A   6      36.719  16.375  -3.049  1.00 43.69           C  
ATOM     53  NE2 GLN A   6      36.406  16.750  -4.285  1.00 43.69           N  
ATOM     54  OE1 GLN A   6      37.344  15.328  -2.801  1.00 43.69           O  
ATOM     55  N   PHE A   7      34.906  16.672   2.668  1.00 43.19           N  
ATOM     56  CA  PHE A   7      34.406  15.797   3.734  1.00 43.19           C  
ATOM     57  C   PHE A   7      33.844  14.508   3.164  1.00 43.19           C  
ATOM     58  CB  PHE A   7      33.344  16.516   4.570  1.00 43.19           C  
ATOM     59  O   PHE A   7      32.844  14.523   2.465  1.00 43.19           O  
ATOM     60  CG  PHE A   7      33.719  16.656   6.023  1.00 43.19           C  
ATOM     61  CD1 PHE A   7      33.344  15.688   6.941  1.00 43.19           C  
ATOM     62  CD2 PHE A   7      34.406  17.766   6.469  1.00 43.19           C  
ATOM     63  CE1 PHE A   7      33.656  15.812   8.289  1.00 43.19           C  
ATOM     64  CE2 PHE A   7      34.750  17.906   7.812  1.00 43.19           C  
ATOM     65  CZ  PHE A   7      34.375  16.922   8.719  1.00 43.19           C  
ATOM     66  N   GLU A   8      34.562  13.719   2.449  1.00 46.09           N  
ATOM     67  CA  GLU A   8      34.094  12.430   1.959  1.00 46.09           C  
ATOM     68  C   GLU A   8      34.188  11.352   3.041  1.00 46.09           C  
ATOM     69  CB  GLU A   8      34.875  12.000   0.721  1.00 46.09           C  
ATOM     70  O   GLU A   8      35.281  11.094   3.568  1.00 46.09           O  
ATOM     71  CG  GLU A   8      34.625  12.852  -0.508  1.00 46.09           C  
ATOM     72  CD  GLU A   8      34.531  12.047  -1.795  1.00 46.09           C  
ATOM     73  OE1 GLU A   8      34.094  12.602  -2.828  1.00 46.09           O  
ATOM     74  OE2 GLU A   8      34.906  10.859  -1.770  1.00 46.09           O  
ATOM     75  N   LYS A   9      33.438  11.352   4.070  1.00 42.81           N  
ATOM     76  CA  LYS A   9      33.281  10.234   4.996  1.00 42.81           C  
ATOM     77  C   LYS A   9      32.875   8.961   4.258  1.00 42.81           C  
ATOM     78  CB  LYS A   9      32.219  10.570   6.059  1.00 42.81           C  
ATOM     79  O   LYS A   9      31.891   8.953   3.510  1.00 42.81           O  
ATOM     80  CG  LYS A   9      32.812  10.898   7.426  1.00 42.81           C  
ATOM     81  CD  LYS A   9      31.734  11.352   8.406  1.00 42.81           C  
ATOM     82  CE  LYS A   9      32.344  11.781   9.734  1.00 42.81           C  
ATOM     83  NZ  LYS A   9      31.328  12.492  10.586  1.00 42.81           N  
ATOM     84  N   SER A  10      33.812   8.305   3.637  1.00 48.97           N  
ATOM     85  CA  SER A  10      33.781   6.965   3.051  1.00 48.97           C  
ATOM     86  C   SER A  10      33.406   5.910   4.094  1.00 48.97           C  
ATOM     87  CB  SER A  10      35.125   6.633   2.418  1.00 48.97           C  
ATOM     88  O   SER A  10      33.906   5.965   5.227  1.00 48.97           O  
ATOM     89  OG  SER A  10      36.188   7.320   3.080  1.00 48.97           O  
ATOM     90  N   LEU A  11      32.219   5.457   4.168  1.00 47.91           N  
ATOM     91  CA  LEU A  11      31.719   4.285   4.887  1.00 47.91           C  
ATOM     92  C   LEU A  11      32.219   3.000   4.227  1.00 47.91           C  
ATOM     93  CB  LEU A  11      30.203   4.297   4.949  1.00 47.91           C  
ATOM     94  O   LEU A  11      31.984   2.783   3.035  1.00 47.91           O  
ATOM     95  CG  LEU A  11      29.562   3.930   6.293  1.00 47.91           C  
ATOM     96  CD1 LEU A  11      28.984   5.168   6.961  1.00 47.91           C  
ATOM     97  CD2 LEU A  11      28.500   2.857   6.109  1.00 47.91           C  
ATOM     98  N   SER A  12      33.406   2.529   4.535  1.00 52.09           N  
ATOM     99  CA  SER A  12      33.969   1.259   4.094  1.00 52.09           C  
ATOM    100  C   SER A  12      33.406   0.095   4.910  1.00 52.09           C  
ATOM    101  CB  SER A  12      35.500   1.285   4.199  1.00 52.09           C  
ATOM    102  O   SER A  12      33.281   0.192   6.129  1.00 52.09           O  
ATOM    103  OG  SER A  12      35.906   2.146   5.242  1.00 52.09           O  
ATOM    104  N   ILE A  13      32.438  -0.554   4.445  1.00 59.31           N  
ATOM    105  CA  ILE A  13      31.953  -1.817   5.000  1.00 59.31           C  
ATOM    106  C   ILE A  13      32.906  -2.943   4.605  1.00 59.31           C  
ATOM    107  CB  ILE A  13      30.516  -2.141   4.523  1.00 59.31           C  
ATOM    108  O   ILE A  13      33.281  -3.072   3.438  1.00 59.31           O  
ATOM    109  CG1 ILE A  13      29.578  -0.971   4.836  1.00 59.31           C  
ATOM    110  CG2 ILE A  13      30.016  -3.436   5.168  1.00 59.31           C  
ATOM    111  CD1 ILE A  13      28.328  -0.940   3.975  1.00 59.31           C  
ATOM    112  N   ASP A  14      33.656  -3.523   5.523  1.00 62.12           N  
ATOM    113  CA  ASP A  14      34.500  -4.703   5.484  1.00 62.12           C  
ATOM    114  C   ASP A  14      33.688  -5.977   5.301  1.00 62.12           C  
ATOM    115  CB  ASP A  14      35.344  -4.805   6.758  1.00 62.12           C  
ATOM    116  O   ASP A  14      32.938  -6.371   6.195  1.00 62.12           O  
ATOM    117  CG  ASP A  14      36.438  -5.852   6.668  1.00 62.12           C  
ATOM    118  OD1 ASP A  14      36.688  -6.398   5.566  1.00 62.12           O  
ATOM    119  OD2 ASP A  14      37.094  -6.137   7.703  1.00 62.12           O  
ATOM    120  N   VAL A  15      33.594  -6.574   4.062  1.00 65.75           N  
ATOM    121  CA  VAL A  15      32.781  -7.711   3.645  1.00 65.75           C  
ATOM    122  C   VAL A  15      33.594  -9.008   3.822  1.00 65.75           C  
ATOM    123  CB  VAL A  15      32.312  -7.570   2.180  1.00 65.75           C  
ATOM    124  O   VAL A  15      33.062 -10.094   3.572  1.00 65.75           O  
ATOM    125  CG1 VAL A  15      31.203  -8.562   1.871  1.00 65.75           C  
ATOM    126  CG2 VAL A  15      31.859  -6.141   1.904  1.00 65.75           C  
ATOM    127  N   THR A  16      34.844  -8.859   4.402  1.00 70.25           N  
ATOM    128  CA  THR A  16      35.625 -10.086   4.547  1.00 70.25           C  
ATOM    129  C   THR A  16      35.062 -10.945   5.680  1.00 70.25           C  
ATOM    130  CB  THR A  16      37.125  -9.781   4.809  1.00 70.25           C  
ATOM    131  O   THR A  16      35.438 -12.125   5.801  1.00 70.25           O  
ATOM    132  CG2 THR A  16      37.750  -9.086   3.607  1.00 70.25           C  
ATOM    133  OG1 THR A  16      37.219  -8.922   5.953  1.00 70.25           O  
ATOM    134  N   SER A  17      34.062 -10.469   6.348  1.00 57.41           N  
ATOM    135  CA  SER A  17      33.562 -11.320   7.426  1.00 57.41           C  
ATOM    136  C   SER A  17      32.250 -11.984   7.059  1.00 57.41           C  
ATOM    137  CB  SER A  17      33.406 -10.523   8.719  1.00 57.41           C  
ATOM    138  O   SER A  17      31.672 -12.711   7.871  1.00 57.41           O  
ATOM    139  OG  SER A  17      32.844  -9.242   8.445  1.00 57.41           O  
ATOM    140  N   LEU A  18      31.891 -12.078   5.707  1.00 56.84           N  
ATOM    141  CA  LEU A  18      30.641 -12.781   5.453  1.00 56.84           C  
ATOM    142  C   LEU A  18      30.891 -14.211   4.984  1.00 56.84           C  
ATOM    143  CB  LEU A  18      29.812 -12.031   4.410  1.00 56.84           C  
ATOM    144  O   LEU A  18      31.891 -14.469   4.309  1.00 56.84           O  
ATOM    145  CG  LEU A  18      29.250 -10.672   4.840  1.00 56.84           C  
ATOM    146  CD1 LEU A  18      28.766  -9.883   3.623  1.00 56.84           C  
ATOM    147  CD2 LEU A  18      28.109 -10.852   5.844  1.00 56.84           C  
ATOM    148  N   PRO A  19      30.234 -15.242   5.609  1.00 46.62           N  
ATOM    149  CA  PRO A  19      30.359 -16.641   5.203  1.00 46.62           C  
ATOM    150  C   PRO A  19      30.156 -16.844   3.705  1.00 46.62           C  
ATOM    151  CB  PRO A  19      29.266 -17.344   6.004  1.00 46.62           C  
ATOM    152  O   PRO A  19      29.328 -16.172   3.098  1.00 46.62           O  
ATOM    153  CG  PRO A  19      28.469 -16.250   6.609  1.00 46.62           C  
ATOM    154  CD  PRO A  19      29.172 -14.945   6.359  1.00 46.62           C  
ATOM    155  N   SER A  20      31.203 -17.438   2.959  1.00 47.44           N  
ATOM    156  CA  SER A  20      31.328 -17.859   1.565  1.00 47.44           C  
ATOM    157  C   SER A  20      30.297 -18.922   1.226  1.00 47.44           C  
ATOM    158  CB  SER A  20      32.719 -18.375   1.279  1.00 47.44           C  
ATOM    159  O   SER A  20      30.141 -19.906   1.957  1.00 47.44           O  
ATOM    160  OG  SER A  20      33.688 -17.359   1.475  1.00 47.44           O  
ATOM    161  N   ILE A  21      29.078 -18.594   0.648  1.00 47.16           N  
ATOM    162  CA  ILE A  21      28.234 -19.688   0.188  1.00 47.16           C  
ATOM    163  C   ILE A  21      28.656 -20.125  -1.213  1.00 47.16           C  
ATOM    164  CB  ILE A  21      26.734 -19.281   0.190  1.00 47.16           C  
ATOM    165  O   ILE A  21      28.906 -19.281  -2.080  1.00 47.16           O  
ATOM    166  CG1 ILE A  21      26.531 -18.031   1.038  1.00 47.16           C  
ATOM    167  CG2 ILE A  21      25.875 -20.438   0.696  1.00 47.16           C  
ATOM    168  CD1 ILE A  21      25.172 -17.375   0.839  1.00 47.16           C  
ATOM    169  N   SER A  22      29.578 -21.109  -1.310  1.00 42.75           N  
ATOM    170  CA  SER A  22      29.953 -21.891  -2.492  1.00 42.75           C  
ATOM    171  C   SER A  22      28.781 -22.734  -2.990  1.00 42.75           C  
ATOM    172  CB  SER A  22      31.141 -22.781  -2.193  1.00 42.75           C  
ATOM    173  O   SER A  22      28.109 -23.406  -2.201  1.00 42.75           O  
ATOM    174  OG  SER A  22      31.609 -22.594  -0.867  1.00 42.75           O  
ATOM    175  N   SER A  23      28.016 -22.281  -4.004  1.00 40.94           N  
ATOM    176  CA  SER A  23      27.156 -23.250  -4.656  1.00 40.94           C  
ATOM    177  C   SER A  23      27.609 -23.531  -6.086  1.00 40.94           C  
ATOM    178  CB  SER A  23      25.703 -22.766  -4.656  1.00 40.94           C  
ATOM    179  O   SER A  23      27.906 -22.594  -6.836  1.00 40.94           O  
ATOM    180  OG  SER A  23      25.141 -22.891  -5.949  1.00 40.94           O  
ATOM    181  N   SER A  24      28.391 -24.531  -6.281  1.00 36.16           N  
ATOM    182  CA  SER A  24      28.766 -25.375  -7.410  1.00 36.16           C  
ATOM    183  C   SER A  24      27.547 -26.125  -7.965  1.00 36.16           C  
ATOM    184  CB  SER A  24      29.844 -26.375  -6.992  1.00 36.16           C  
ATOM    185  O   SER A  24      26.906 -26.891  -7.246  1.00 36.16           O  
ATOM    186  OG  SER A  24      29.281 -27.422  -6.207  1.00 36.16           O  
ATOM    187  N   VAL A  25      26.469 -25.406  -8.453  1.00 37.31           N  
ATOM    188  CA  VAL A  25      25.672 -26.266  -9.312  1.00 37.31           C  
ATOM    189  C   VAL A  25      24.766 -25.406 -10.188  1.00 37.31           C  
ATOM    190  CB  VAL A  25      24.828 -27.250  -8.484  1.00 37.31           C  
ATOM    191  O   VAL A  25      23.859 -24.719  -9.688  1.00 37.31           O  
ATOM    192  CG1 VAL A  25      24.016 -28.172  -9.406  1.00 37.31           C  
ATOM    193  CG2 VAL A  25      25.719 -28.078  -7.562  1.00 37.31           C  
ATOM    194  N   TYR A  26      25.281 -24.578 -11.164  1.00 38.16           N  
ATOM    195  CA  TYR A  26      24.312 -24.484 -12.250  1.00 38.16           C  
ATOM    196  C   TYR A  26      25.016 -24.203 -13.578  1.00 38.16           C  
ATOM    197  CB  TYR A  26      23.281 -23.391 -11.969  1.00 38.16           C  
ATOM    198  O   TYR A  26      25.734 -23.219 -13.711  1.00 38.16           O  
ATOM    199  CG  TYR A  26      21.906 -23.906 -11.656  1.00 38.16           C  
ATOM    200  CD1 TYR A  26      20.938 -24.031 -12.656  1.00 38.16           C  
ATOM    201  CD2 TYR A  26      21.562 -24.297 -10.367  1.00 38.16           C  
ATOM    202  CE1 TYR A  26      19.656 -24.516 -12.383  1.00 38.16           C  
ATOM    203  CE2 TYR A  26      20.281 -24.781 -10.078  1.00 38.16           C  
ATOM    204  OH  TYR A  26      18.094 -25.359 -10.805  1.00 38.16           O  
ATOM    205  CZ  TYR A  26      19.344 -24.891 -11.086  1.00 38.16           C  
ATOM    206  N   LYS A  27      25.719 -25.172 -14.156  1.00 34.22           N  
ATOM    207  CA  LYS A  27      26.141 -25.312 -15.555  1.00 34.22           C  
ATOM    208  C   LYS A  27      24.938 -25.547 -16.469  1.00 34.22           C  
ATOM    209  CB  LYS A  27      27.156 -26.438 -15.711  1.00 34.22           C  
ATOM    210  O   LYS A  27      24.266 -26.578 -16.359  1.00 34.22           O  
ATOM    211  CG  LYS A  27      28.453 -26.234 -14.945  1.00 34.22           C  
ATOM    212  CD  LYS A  27      29.422 -25.375 -15.734  1.00 34.22           C  
ATOM    213  CE  LYS A  27      30.766 -25.250 -15.023  1.00 34.22           C  
ATOM    214  NZ  LYS A  27      31.672 -24.281 -15.711  1.00 34.22           N  
ATOM    215  N   ASN A  28      23.938 -24.641 -16.641  1.00 39.66           N  
ATOM    216  CA  ASN A  28      23.125 -24.859 -17.828  1.00 39.66           C  
ATOM    217  C   ASN A  28      23.234 -23.688 -18.797  1.00 39.66           C  
ATOM    218  CB  ASN A  28      21.656 -25.078 -17.438  1.00 39.66           C  
ATOM    219  O   ASN A  28      23.125 -22.516 -18.391  1.00 39.66           O  
ATOM    220  CG  ASN A  28      21.453 -26.344 -16.609  1.00 39.66           C  
ATOM    221  ND2 ASN A  28      20.344 -26.406 -15.898  1.00 39.66           N  
ATOM    222  OD1 ASN A  28      22.297 -27.234 -16.625  1.00 39.66           O  
ATOM    223  N   GLU A  29      24.188 -23.703 -19.734  1.00 34.38           N  
ATOM    224  CA  GLU A  29      24.391 -23.156 -21.062  1.00 34.38           C  
ATOM    225  C   GLU A  29      23.109 -23.219 -21.891  1.00 34.38           C  
ATOM    226  CB  GLU A  29      25.516 -23.906 -21.781  1.00 34.38           C  
ATOM    227  O   GLU A  29      22.625 -24.297 -22.219  1.00 34.38           O  
ATOM    228  CG  GLU A  29      26.906 -23.562 -21.281  1.00 34.38           C  
ATOM    229  CD  GLU A  29      28.016 -24.312 -22.016  1.00 34.38           C  
ATOM    230  OE1 GLU A  29      29.219 -24.062 -21.734  1.00 34.38           O  
ATOM    231  OE2 GLU A  29      27.688 -25.156 -22.875  1.00 34.38           O  
ATOM    232  N   SER A  30      22.031 -22.562 -21.516  1.00 34.12           N  
ATOM    233  CA  SER A  30      20.906 -22.531 -22.438  1.00 34.12           C  
ATOM    234  C   SER A  30      21.094 -21.453 -23.500  1.00 34.12           C  
ATOM    235  CB  SER A  30      19.594 -22.266 -21.688  1.00 34.12           C  
ATOM    236  O   SER A  30      21.609 -20.375 -23.219  1.00 34.12           O  
ATOM    237  OG  SER A  30      19.359 -23.281 -20.719  1.00 34.12           O  
ATOM    238  N   PHE A  31      21.484 -21.812 -24.750  1.00 31.61           N  
ATOM    239  CA  PHE A  31      21.312 -21.469 -26.172  1.00 31.61           C  
ATOM    240  C   PHE A  31      19.969 -20.797 -26.406  1.00 31.61           C  
ATOM    241  CB  PHE A  31      21.438 -22.734 -27.031  1.00 31.61           C  
ATOM    242  O   PHE A  31      18.938 -21.281 -25.938  1.00 31.61           O  
ATOM    243  CG  PHE A  31      22.766 -23.422 -26.938  1.00 31.61           C  
ATOM    244  CD1 PHE A  31      23.859 -22.938 -27.641  1.00 31.61           C  
ATOM    245  CD2 PHE A  31      22.922 -24.547 -26.125  1.00 31.61           C  
ATOM    246  CE1 PHE A  31      25.094 -23.578 -27.547  1.00 31.61           C  
ATOM    247  CE2 PHE A  31      24.156 -25.188 -26.031  1.00 31.61           C  
ATOM    248  CZ  PHE A  31      25.234 -24.703 -26.734  1.00 31.61           C  
ATOM    249  N   SER A  32      19.984 -19.438 -26.516  1.00 33.66           N  
ATOM    250  CA  SER A  32      19.031 -18.406 -26.953  1.00 33.66           C  
ATOM    251  C   SER A  32      18.750 -18.531 -28.438  1.00 33.66           C  
ATOM    252  CB  SER A  32      19.562 -17.016 -26.641  1.00 33.66           C  
ATOM    253  O   SER A  32      19.672 -18.562 -29.250  1.00 33.66           O  
ATOM    254  OG  SER A  32      19.547 -16.766 -25.234  1.00 33.66           O  
ATOM    255  N   THR A  33      17.781 -19.375 -28.875  1.00 38.38           N  
ATOM    256  CA  THR A  33      17.172 -19.266 -30.203  1.00 38.38           C  
ATOM    257  C   THR A  33      15.906 -18.422 -30.141  1.00 38.38           C  
ATOM    258  CB  THR A  33      16.844 -20.641 -30.781  1.00 38.38           C  
ATOM    259  O   THR A  33      15.055 -18.625 -29.281  1.00 38.38           O  
ATOM    260  CG2 THR A  33      18.125 -21.453 -31.047  1.00 38.38           C  
ATOM    261  OG1 THR A  33      16.031 -21.359 -29.859  1.00 38.38           O  
ATOM    262  N   THR A  34      15.945 -17.109 -30.328  1.00 36.22           N  
ATOM    263  CA  THR A  34      15.031 -16.016 -30.641  1.00 36.22           C  
ATOM    264  C   THR A  34      14.273 -16.297 -31.922  1.00 36.22           C  
ATOM    265  CB  THR A  34      15.789 -14.672 -30.766  1.00 36.22           C  
ATOM    266  O   THR A  34      14.859 -16.766 -32.906  1.00 36.22           O  
ATOM    267  CG2 THR A  34      17.219 -14.891 -31.250  1.00 36.22           C  
ATOM    268  OG1 THR A  34      15.102 -13.828 -31.703  1.00 36.22           O  
ATOM    269  N   SER A  35      13.062 -16.828 -31.906  1.00 38.25           N  
ATOM    270  CA  SER A  35      12.000 -16.891 -32.906  1.00 38.25           C  
ATOM    271  C   SER A  35      11.062 -15.688 -32.781  1.00 38.25           C  
ATOM    272  CB  SER A  35      11.203 -18.188 -32.750  1.00 38.25           C  
ATOM    273  O   SER A  35      10.734 -15.266 -31.656  1.00 38.25           O  
ATOM    274  OG  SER A  35      10.156 -18.031 -31.812  1.00 38.25           O  
ATOM    275  N   THR A  36      11.203 -14.633 -33.594  1.00 36.75           N  
ATOM    276  CA  THR A  36      10.531 -13.406 -34.000  1.00 36.75           C  
ATOM    277  C   THR A  36       9.188 -13.711 -34.656  1.00 36.75           C  
ATOM    278  CB  THR A  36      11.398 -12.578 -34.969  1.00 36.75           C  
ATOM    279  O   THR A  36       9.125 -14.438 -35.656  1.00 36.75           O  
ATOM    280  CG2 THR A  36      10.836 -11.180 -35.156  1.00 36.75           C  
ATOM    281  OG1 THR A  36      12.727 -12.484 -34.438  1.00 36.75           O  
ATOM    282  N   ILE A  37       8.156 -14.227 -33.969  1.00 38.38           N  
ATOM    283  CA  ILE A  37       6.789 -14.180 -34.469  1.00 38.38           C  
ATOM    284  C   ILE A  37       6.254 -12.750 -34.406  1.00 38.38           C  
ATOM    285  CB  ILE A  37       5.867 -15.148 -33.719  1.00 38.38           C  
ATOM    286  O   ILE A  37       6.492 -12.055 -33.406  1.00 38.38           O  
ATOM    287  CG1 ILE A  37       5.734 -14.703 -32.250  1.00 38.38           C  
ATOM    288  CG2 ILE A  37       6.387 -16.578 -33.812  1.00 38.38           C  
ATOM    289  CD1 ILE A  37       4.461 -15.180 -31.562  1.00 38.38           C  
ATOM    290  N   ASP A  38       6.273 -12.062 -35.500  1.00 39.19           N  
ATOM    291  CA  ASP A  38       5.648 -10.992 -36.281  1.00 39.19           C  
ATOM    292  C   ASP A  38       4.180 -10.828 -35.906  1.00 39.19           C  
ATOM    293  CB  ASP A  38       5.773 -11.258 -37.781  1.00 39.19           C  
ATOM    294  O   ASP A  38       3.355 -11.695 -36.188  1.00 39.19           O  
ATOM    295  CG  ASP A  38       7.195 -11.109 -38.281  1.00 39.19           C  
ATOM    296  OD1 ASP A  38       7.953 -10.273 -37.750  1.00 39.19           O  
ATOM    297  OD2 ASP A  38       7.559 -11.836 -39.250  1.00 39.19           O  
ATOM    298  N   GLY A  39       3.855 -10.523 -34.531  1.00 35.53           N  
ATOM    299  CA  GLY A  39       2.535  -9.961 -34.281  1.00 35.53           C  
ATOM    300  C   GLY A  39       2.387  -9.375 -32.906  1.00 35.53           C  
ATOM    301  O   GLY A  39       3.115  -9.758 -31.969  1.00 35.53           O  
ATOM    302  N   LYS A  40       2.664  -8.164 -32.500  1.00 39.62           N  
ATOM    303  CA  LYS A  40       2.193  -7.590 -31.250  1.00 39.62           C  
ATOM    304  C   LYS A  40       2.957  -8.164 -30.062  1.00 39.62           C  
ATOM    305  CB  LYS A  40       0.693  -7.836 -31.078  1.00 39.62           C  
ATOM    306  O   LYS A  40       2.859  -9.359 -29.781  1.00 39.62           O  
ATOM    307  CG  LYS A  40      -0.186  -6.770 -31.719  1.00 39.62           C  
ATOM    308  CD  LYS A  40      -1.470  -7.367 -32.281  1.00 39.62           C  
ATOM    309  CE  LYS A  40      -2.486  -6.289 -32.625  1.00 39.62           C  
ATOM    310  NZ  LYS A  40      -3.832  -6.867 -32.906  1.00 39.62           N  
ATOM    311  N   SER A  41       4.289  -7.855 -29.750  1.00 39.94           N  
ATOM    312  CA  SER A  41       5.047  -7.430 -28.578  1.00 39.94           C  
ATOM    313  C   SER A  41       6.234  -6.559 -28.969  1.00 39.94           C  
ATOM    314  CB  SER A  41       5.539  -8.641 -27.781  1.00 39.94           C  
ATOM    315  O   SER A  41       6.926  -6.852 -29.953  1.00 39.94           O  
ATOM    316  OG  SER A  41       4.445  -9.352 -27.219  1.00 39.94           O  
ATOM    317  N   ILE A  42       6.070  -5.289 -29.453  1.00 41.94           N  
ATOM    318  CA  ILE A  42       7.172  -4.336 -29.328  1.00 41.94           C  
ATOM    319  C   ILE A  42       8.391  -5.027 -28.734  1.00 41.94           C  
ATOM    320  CB  ILE A  42       6.770  -3.109 -28.484  1.00 41.94           C  
ATOM    321  O   ILE A  42       8.297  -5.660 -27.672  1.00 41.94           O  
ATOM    322  CG1 ILE A  42       7.004  -1.814 -29.266  1.00 41.94           C  
ATOM    323  CG2 ILE A  42       7.543  -3.096 -27.156  1.00 41.94           C  
ATOM    324  CD1 ILE A  42       5.738  -1.019 -29.547  1.00 41.94           C  
ATOM    325  N   GLY A  43       8.945  -5.996 -29.375  1.00 36.28           N  
ATOM    326  CA  GLY A  43      10.312  -6.414 -29.656  1.00 36.28           C  
ATOM    327  C   GLY A  43      11.344  -5.629 -28.859  1.00 36.28           C  
ATOM    328  O   GLY A  43      11.727  -4.527 -29.266  1.00 36.28           O  
ATOM    329  N   ARG A  44      11.109  -5.328 -27.516  1.00 40.34           N  
ATOM    330  CA  ARG A  44      12.234  -4.742 -26.797  1.00 40.34           C  
ATOM    331  C   ARG A  44      13.266  -5.805 -26.438  1.00 40.34           C  
ATOM    332  CB  ARG A  44      11.742  -4.039 -25.531  1.00 40.34           C  
ATOM    333  O   ARG A  44      12.914  -6.945 -26.125  1.00 40.34           O  
ATOM    334  CG  ARG A  44      10.836  -2.846 -25.797  1.00 40.34           C  
ATOM    335  CD  ARG A  44      10.711  -1.949 -24.578  1.00 40.34           C  
ATOM    336  NE  ARG A  44      10.953  -0.547 -24.906  1.00 40.34           N  
ATOM    337  NH1 ARG A  44       8.727   0.075 -24.797  1.00 40.34           N  
ATOM    338  NH2 ARG A  44      10.336   1.628 -25.312  1.00 40.34           N  
ATOM    339  CZ  ARG A  44      10.008   0.382 -25.000  1.00 40.34           C  
ATOM    340  N   ASP A  45      14.289  -5.934 -27.250  1.00 46.69           N  
ATOM    341  CA  ASP A  45      15.508  -6.637 -26.875  1.00 46.69           C  
ATOM    342  C   ASP A  45      15.656  -6.695 -25.359  1.00 46.69           C  
ATOM    343  CB  ASP A  45      16.734  -5.961 -27.500  1.00 46.69           C  
ATOM    344  O   ASP A  45      15.930  -5.680 -24.719  1.00 46.69           O  
ATOM    345  CG  ASP A  45      16.844  -6.211 -28.984  1.00 46.69           C  
ATOM    346  OD1 ASP A  45      16.281  -7.207 -29.484  1.00 46.69           O  
ATOM    347  OD2 ASP A  45      17.516  -5.402 -29.672  1.00 46.69           O  
ATOM    348  N   GLU A  46      14.617  -7.051 -24.500  1.00 50.41           N  
ATOM    349  CA  GLU A  46      14.727  -7.055 -23.047  1.00 50.41           C  
ATOM    350  C   GLU A  46      15.859  -7.969 -22.594  1.00 50.41           C  
ATOM    351  CB  GLU A  46      13.406  -7.488 -22.422  1.00 50.41           C  
ATOM    352  O   GLU A  46      15.992  -9.094 -23.078  1.00 50.41           O  
ATOM    353  CG  GLU A  46      12.188  -7.238 -23.297  1.00 50.41           C  
ATOM    354  CD  GLU A  46      11.016  -6.629 -22.531  1.00 50.41           C  
ATOM    355  OE1 GLU A  46      10.000  -6.270 -23.172  1.00 50.41           O  
ATOM    356  OE2 GLU A  46      11.109  -6.516 -21.297  1.00 50.41           O  
ATOM    357  N   GLN A  47      17.016  -7.473 -22.641  1.00 47.44           N  
ATOM    358  CA  GLN A  47      18.047  -8.195 -21.906  1.00 47.44           C  
ATOM    359  C   GLN A  47      17.469  -8.828 -20.641  1.00 47.44           C  
ATOM    360  CB  GLN A  47      19.203  -7.266 -21.547  1.00 47.44           C  
ATOM    361  O   GLN A  47      16.969  -8.125 -19.766  1.00 47.44           O  
ATOM    362  CG  GLN A  47      20.531  -7.984 -21.344  1.00 47.44           C  
ATOM    363  CD  GLN A  47      21.703  -7.031 -21.219  1.00 47.44           C  
ATOM    364  NE2 GLN A  47      22.906  -7.555 -21.391  1.00 47.44           N  
ATOM    365  OE1 GLN A  47      21.531  -5.836 -20.953  1.00 47.44           O  
ATOM    366  N   TYR A  48      16.562  -9.773 -20.766  1.00 46.44           N  
ATOM    367  CA  TYR A  48      16.109 -10.469 -19.562  1.00 46.44           C  
ATOM    368  C   TYR A  48      17.281 -10.914 -18.703  1.00 46.44           C  
ATOM    369  CB  TYR A  48      15.242 -11.672 -19.938  1.00 46.44           C  
ATOM    370  O   TYR A  48      18.250 -11.492 -19.234  1.00 46.44           O  
ATOM    371  CG  TYR A  48      13.766 -11.461 -19.703  1.00 46.44           C  
ATOM    372  CD1 TYR A  48      13.164 -11.820 -18.500  1.00 46.44           C  
ATOM    373  CD2 TYR A  48      12.969 -10.898 -20.703  1.00 46.44           C  
ATOM    374  CE1 TYR A  48      11.805 -11.625 -18.297  1.00 46.44           C  
ATOM    375  CE2 TYR A  48      11.602 -10.695 -20.500  1.00 46.44           C  
ATOM    376  OH  TYR A  48       9.688 -10.875 -19.078  1.00 46.44           O  
ATOM    377  CZ  TYR A  48      11.031 -11.070 -19.281  1.00 46.44           C  
ATOM    378  N   ILE A  49      17.641 -10.047 -17.750  1.00 53.66           N  
ATOM    379  CA  ILE A  49      18.672 -10.406 -16.766  1.00 53.66           C  
ATOM    380  C   ILE A  49      18.297 -11.719 -16.078  1.00 53.66           C  
ATOM    381  CB  ILE A  49      18.844  -9.281 -15.719  1.00 53.66           C  
ATOM    382  O   ILE A  49      17.125 -11.953 -15.789  1.00 53.66           O  
ATOM    383  CG1 ILE A  49      19.266  -7.977 -16.391  1.00 53.66           C  
ATOM    384  CG2 ILE A  49      19.875  -9.703 -14.656  1.00 53.66           C  
ATOM    385  CD1 ILE A  49      18.656  -6.730 -15.773  1.00 53.66           C  
ATOM    386  N   ASP A  50      18.984 -12.797 -16.359  1.00 54.84           N  
ATOM    387  CA  ASP A  50      18.953 -14.148 -15.812  1.00 54.84           C  
ATOM    388  C   ASP A  50      18.109 -14.219 -14.555  1.00 54.84           C  
ATOM    389  CB  ASP A  50      20.375 -14.641 -15.516  1.00 54.84           C  
ATOM    390  O   ASP A  50      18.125 -13.305 -13.727  1.00 54.84           O  
ATOM    391  CG  ASP A  50      21.141 -15.031 -16.766  1.00 54.84           C  
ATOM    392  OD1 ASP A  50      20.516 -15.422 -17.766  1.00 54.84           O  
ATOM    393  OD2 ASP A  50      22.391 -14.953 -16.734  1.00 54.84           O  
ATOM    394  N   PRO A  51      17.016 -15.023 -14.555  1.00 54.59           N  
ATOM    395  CA  PRO A  51      16.062 -15.250 -13.461  1.00 54.59           C  
ATOM    396  C   PRO A  51      16.750 -15.297 -12.094  1.00 54.59           C  
ATOM    397  CB  PRO A  51      15.445 -16.609 -13.812  1.00 54.59           C  
ATOM    398  O   PRO A  51      16.078 -15.477 -11.078  1.00 54.59           O  
ATOM    399  CG  PRO A  51      16.156 -17.047 -15.055  1.00 54.59           C  
ATOM    400  CD  PRO A  51      17.156 -15.992 -15.430  1.00 54.59           C  
ATOM    401  N   ASP A  52      18.000 -15.047 -12.086  1.00 64.88           N  
ATOM    402  CA  ASP A  52      18.594 -15.148 -10.750  1.00 64.88           C  
ATOM    403  C   ASP A  52      18.391 -13.859  -9.961  1.00 64.88           C  
ATOM    404  CB  ASP A  52      20.078 -15.484 -10.844  1.00 64.88           C  
ATOM    405  O   ASP A  52      18.641 -12.766 -10.477  1.00 64.88           O  
ATOM    406  CG  ASP A  52      20.688 -15.867  -9.508  1.00 64.88           C  
ATOM    407  OD1 ASP A  52      19.938 -16.094  -8.539  1.00 64.88           O  
ATOM    408  OD2 ASP A  52      21.938 -15.930  -9.422  1.00 64.88           O  
ATOM    409  N   ALA A  53      17.422 -13.820  -8.992  1.00 66.06           N  
ATOM    410  CA  ALA A  53      17.062 -12.727  -8.102  1.00 66.06           C  
ATOM    411  C   ALA A  53      18.266 -11.844  -7.793  1.00 66.06           C  
ATOM    412  CB  ALA A  53      16.453 -13.266  -6.809  1.00 66.06           C  
ATOM    413  O   ALA A  53      18.141 -10.617  -7.719  1.00 66.06           O  
ATOM    414  N   GLU A  54      19.469 -12.492  -7.754  1.00 75.25           N  
ATOM    415  CA  GLU A  54      20.672 -11.727  -7.414  1.00 75.25           C  
ATOM    416  C   GLU A  54      21.109 -10.852  -8.578  1.00 75.25           C  
ATOM    417  CB  GLU A  54      21.812 -12.664  -6.996  1.00 75.25           C  
ATOM    418  O   GLU A  54      21.516  -9.703  -8.383  1.00 75.25           O  
ATOM    419  CG  GLU A  54      23.016 -11.938  -6.434  1.00 75.25           C  
ATOM    420  CD  GLU A  54      24.125 -12.883  -5.988  1.00 75.25           C  
ATOM    421  OE1 GLU A  54      25.203 -12.398  -5.543  1.00 75.25           O  
ATOM    422  OE2 GLU A  54      23.922 -14.117  -6.082  1.00 75.25           O  
ATOM    423  N   ALA A  55      20.969 -11.305  -9.734  1.00 75.19           N  
ATOM    424  CA  ALA A  55      21.359 -10.586 -10.953  1.00 75.19           C  
ATOM    425  C   ALA A  55      20.438  -9.391 -11.195  1.00 75.19           C  
ATOM    426  CB  ALA A  55      21.328 -11.523 -12.156  1.00 75.19           C  
ATOM    427  O   ALA A  55      20.906  -8.312 -11.570  1.00 75.19           O  
ATOM    428  N   PHE A  56      19.156  -9.586 -10.938  1.00 72.31           N  
ATOM    429  CA  PHE A  56      18.203  -8.500 -11.125  1.00 72.31           C  
ATOM    430  C   PHE A  56      18.422  -7.395 -10.094  1.00 72.31           C  
ATOM    431  CB  PHE A  56      16.766  -9.023 -11.031  1.00 72.31           C  
ATOM    432  O   PHE A  56      18.391  -6.211 -10.438  1.00 72.31           O  
ATOM    433  CG  PHE A  56      15.711  -7.941 -11.125  1.00 72.31           C  
ATOM    434  CD1 PHE A  56      15.094  -7.449  -9.984  1.00 72.31           C  
ATOM    435  CD2 PHE A  56      15.352  -7.422 -12.359  1.00 72.31           C  
ATOM    436  CE1 PHE A  56      14.125  -6.453 -10.070  1.00 72.31           C  
ATOM    437  CE2 PHE A  56      14.383  -6.426 -12.453  1.00 72.31           C  
ATOM    438  CZ  PHE A  56      13.773  -5.941 -11.305  1.00 72.31           C  
ATOM    439  N   ASN A  57      18.719  -7.941  -8.898  1.00 77.25           N  
ATOM    440  CA  ASN A  57      18.969  -6.973  -7.832  1.00 77.25           C  
ATOM    441  C   ASN A  57      20.203  -6.133  -8.117  1.00 77.25           C  
ATOM    442  CB  ASN A  57      19.094  -7.684  -6.480  1.00 77.25           C  
ATOM    443  O   ASN A  57      20.203  -4.918  -7.906  1.00 77.25           O  
ATOM    444  CG  ASN A  57      17.766  -8.172  -5.945  1.00 77.25           C  
ATOM    445  ND2 ASN A  57      17.812  -9.164  -5.066  1.00 77.25           N  
ATOM    446  OD1 ASN A  57      16.719  -7.660  -6.316  1.00 77.25           O  
ATOM    447  N   LYS A  58      21.203  -6.809  -8.641  1.00 81.75           N  
ATOM    448  CA  LYS A  58      22.422  -6.094  -8.977  1.00 81.75           C  
ATOM    449  C   LYS A  58      22.188  -5.113 -10.117  1.00 81.75           C  
ATOM    450  CB  LYS A  58      23.531  -7.078  -9.344  1.00 81.75           C  
ATOM    451  O   LYS A  58      22.719  -3.994 -10.102  1.00 81.75           O  
ATOM    452  CG  LYS A  58      24.172  -7.766  -8.148  1.00 81.75           C  
ATOM    453  CD  LYS A  58      25.312  -8.680  -8.578  1.00 81.75           C  
ATOM    454  CE  LYS A  58      25.969  -9.359  -7.383  1.00 81.75           C  
ATOM    455  NZ  LYS A  58      27.266 -10.016  -7.754  1.00 81.75           N  
ATOM    456  N   TYR A  59      21.469  -5.555 -11.039  1.00 78.56           N  
ATOM    457  CA  TYR A  59      21.109  -4.703 -12.164  1.00 78.56           C  
ATOM    458  C   TYR A  59      20.328  -3.479 -11.695  1.00 78.56           C  
ATOM    459  CB  TYR A  59      20.281  -5.484 -13.195  1.00 78.56           C  
ATOM    460  O   TYR A  59      20.625  -2.352 -12.102  1.00 78.56           O  
ATOM    461  CG  TYR A  59      19.703  -4.621 -14.281  1.00 78.56           C  
ATOM    462  CD1 TYR A  59      18.359  -4.258 -14.266  1.00 78.56           C  
ATOM    463  CD2 TYR A  59      20.484  -4.168 -15.336  1.00 78.56           C  
ATOM    464  CE1 TYR A  59      17.812  -3.465 -15.273  1.00 78.56           C  
ATOM    465  CE2 TYR A  59      19.953  -3.375 -16.344  1.00 78.56           C  
ATOM    466  OH  TYR A  59      18.078  -2.244 -17.297  1.00 78.56           O  
ATOM    467  CZ  TYR A  59      18.625  -3.029 -16.312  1.00 78.56           C  
ATOM    468  N   MET A  60      19.406  -3.662 -10.891  1.00 82.81           N  
ATOM    469  CA  MET A  60      18.562  -2.562 -10.430  1.00 82.81           C  
ATOM    470  C   MET A  60      19.344  -1.595  -9.555  1.00 82.81           C  
ATOM    471  CB  MET A  60      17.344  -3.096  -9.656  1.00 82.81           C  
ATOM    472  O   MET A  60      19.172  -0.380  -9.648  1.00 82.81           O  
ATOM    473  CG  MET A  60      16.297  -3.738 -10.539  1.00 82.81           C  
ATOM    474  SD  MET A  60      15.609  -2.574 -11.781  1.00 82.81           S  
ATOM    475  CE  MET A  60      14.828  -1.358 -10.688  1.00 82.81           C  
ATOM    476  N   LEU A  61      20.297  -2.121  -8.828  1.00 82.44           N  
ATOM    477  CA  LEU A  61      21.062  -1.257  -7.949  1.00 82.44           C  
ATOM    478  C   LEU A  61      22.156  -0.528  -8.727  1.00 82.44           C  
ATOM    479  CB  LEU A  61      21.688  -2.072  -6.809  1.00 82.44           C  
ATOM    480  O   LEU A  61      22.609   0.542  -8.312  1.00 82.44           O  
ATOM    481  CG  LEU A  61      20.734  -2.584  -5.738  1.00 82.44           C  
ATOM    482  CD1 LEU A  61      21.453  -3.508  -4.766  1.00 82.44           C  
ATOM    483  CD2 LEU A  61      20.094  -1.417  -4.992  1.00 82.44           C  
ATOM    484  N   SER A  62      22.578  -1.193  -9.789  1.00 84.06           N  
ATOM    485  CA  SER A  62      23.641  -0.580 -10.578  1.00 84.06           C  
ATOM    486  C   SER A  62      23.094   0.511 -11.492  1.00 84.06           C  
ATOM    487  CB  SER A  62      24.375  -1.636 -11.414  1.00 84.06           C  
ATOM    488  O   SER A  62      23.844   1.370 -11.961  1.00 84.06           O  
ATOM    489  OG  SER A  62      23.516  -2.172 -12.406  1.00 84.06           O  
ATOM    490  N   LYS A  63      21.844   0.611 -11.641  1.00 82.38           N  
ATOM    491  CA  LYS A  63      21.250   1.633 -12.500  1.00 82.38           C  
ATOM    492  C   LYS A  63      21.156   2.971 -11.766  1.00 82.38           C  
ATOM    493  CB  LYS A  63      19.859   1.192 -12.969  1.00 82.38           C  
ATOM    494  O   LYS A  63      20.969   3.008 -10.547  1.00 82.38           O  
ATOM    495  CG  LYS A  63      19.875   0.097 -14.023  1.00 82.38           C  
ATOM    496  CD  LYS A  63      19.828   0.677 -15.430  1.00 82.38           C  
ATOM    497  CE  LYS A  63      19.656  -0.414 -16.484  1.00 82.38           C  
ATOM    498  NZ  LYS A  63      19.891   0.104 -17.859  1.00 82.38           N  
ATOM    499  N   SER A  64      21.547   3.986 -12.430  1.00 80.00           N  
ATOM    500  CA  SER A  64      21.359   5.324 -11.883  1.00 80.00           C  
ATOM    501  C   SER A  64      19.891   5.734 -11.883  1.00 80.00           C  
ATOM    502  CB  SER A  64      22.188   6.344 -12.672  1.00 80.00           C  
ATOM    503  O   SER A  64      19.125   5.281 -12.734  1.00 80.00           O  
ATOM    504  OG  SER A  64      21.703   6.469 -13.992  1.00 80.00           O  
ATOM    505  N   PRO A  65      19.516   6.301 -10.875  1.00 78.75           N  
ATOM    506  CA  PRO A  65      18.125   6.711 -10.734  1.00 78.75           C  
ATOM    507  C   PRO A  65      17.594   7.422 -11.977  1.00 78.75           C  
ATOM    508  CB  PRO A  65      18.156   7.656  -9.531  1.00 78.75           C  
ATOM    509  O   PRO A  65      16.406   7.316 -12.289  1.00 78.75           O  
ATOM    510  CG  PRO A  65      19.391   7.289  -8.781  1.00 78.75           C  
ATOM    511  CD  PRO A  65      20.391   6.738  -9.766  1.00 78.75           C  
ATOM    512  N   GLU A  66      18.500   8.102 -12.703  1.00 83.69           N  
ATOM    513  CA  GLU A  66      18.078   8.844 -13.891  1.00 83.69           C  
ATOM    514  C   GLU A  66      17.750   7.898 -15.047  1.00 83.69           C  
ATOM    515  CB  GLU A  66      19.172   9.828 -14.320  1.00 83.69           C  
ATOM    516  O   GLU A  66      16.984   8.250 -15.938  1.00 83.69           O  
ATOM    517  CG  GLU A  66      19.328  11.023 -13.383  1.00 83.69           C  
ATOM    518  CD  GLU A  66      20.062  10.680 -12.094  1.00 83.69           C  
ATOM    519  OE1 GLU A  66      19.906  11.414 -11.094  1.00 83.69           O  
ATOM    520  OE2 GLU A  66      20.797   9.672 -12.086  1.00 83.69           O  
ATOM    521  N   ASP A  67      18.312   6.758 -14.883  1.00 83.19           N  
ATOM    522  CA  ASP A  67      18.109   5.805 -15.969  1.00 83.19           C  
ATOM    523  C   ASP A  67      16.922   4.895 -15.688  1.00 83.19           C  
ATOM    524  CB  ASP A  67      19.375   4.969 -16.188  1.00 83.19           C  
ATOM    525  O   ASP A  67      16.547   4.070 -16.531  1.00 83.19           O  
ATOM    526  CG  ASP A  67      20.531   5.777 -16.766  1.00 83.19           C  
ATOM    527  OD1 ASP A  67      20.281   6.781 -17.469  1.00 83.19           O  
ATOM    528  OD2 ASP A  67      21.688   5.402 -16.500  1.00 83.19           O  
ATOM    529  N   ILE A  68      16.359   4.918 -14.398  1.00 79.19           N  
ATOM    530  CA  ILE A  68      15.172   4.129 -14.070  1.00 79.19           C  
ATOM    531  C   ILE A  68      13.953   4.703 -14.789  1.00 79.19           C  
ATOM    532  CB  ILE A  68      14.930   4.090 -12.547  1.00 79.19           C  
ATOM    533  O   ILE A  68      13.609   5.871 -14.602  1.00 79.19           O  
ATOM    534  CG1 ILE A  68      16.125   3.463 -11.828  1.00 79.19           C  
ATOM    535  CG2 ILE A  68      13.641   3.324 -12.227  1.00 79.19           C  
ATOM    536  CD1 ILE A  68      16.094   3.617 -10.312  1.00 79.19           C  
ATOM    537  N   GLY A  69      13.445   3.996 -15.695  1.00 77.19           N  
ATOM    538  CA  GLY A  69      12.320   4.430 -16.516  1.00 77.19           C  
ATOM    539  C   GLY A  69      11.078   3.586 -16.312  1.00 77.19           C  
ATOM    540  O   GLY A  69      11.039   2.727 -15.430  1.00 77.19           O  
ATOM    541  N   PRO A  70      10.023   3.998 -16.828  1.00 71.38           N  
ATOM    542  CA  PRO A  70       8.727   3.336 -16.703  1.00 71.38           C  
ATOM    543  C   PRO A  70       8.797   1.837 -16.984  1.00 71.38           C  
ATOM    544  CB  PRO A  70       7.859   4.047 -17.750  1.00 71.38           C  
ATOM    545  O   PRO A  70       7.984   1.068 -16.453  1.00 71.38           O  
ATOM    546  CG  PRO A  70       8.648   5.254 -18.141  1.00 71.38           C  
ATOM    547  CD  PRO A  70      10.078   5.047 -17.719  1.00 71.38           C  
ATOM    548  N   PHE A  71       9.781   1.419 -17.703  1.00 69.50           N  
ATOM    549  CA  PHE A  71       9.930   0.007 -18.031  1.00 69.50           C  
ATOM    550  C   PHE A  71      10.438  -0.783 -16.828  1.00 69.50           C  
ATOM    551  CB  PHE A  71      10.883  -0.171 -19.219  1.00 69.50           C  
ATOM    552  O   PHE A  71      10.289  -2.006 -16.781  1.00 69.50           O  
ATOM    553  CG  PHE A  71      10.289   0.237 -20.547  1.00 69.50           C  
ATOM    554  CD1 PHE A  71       9.414  -0.606 -21.219  1.00 69.50           C  
ATOM    555  CD2 PHE A  71      10.602   1.463 -21.109  1.00 69.50           C  
ATOM    556  CE1 PHE A  71       8.859  -0.232 -22.438  1.00 69.50           C  
ATOM    557  CE2 PHE A  71      10.055   1.844 -22.328  1.00 69.50           C  
ATOM    558  CZ  PHE A  71       9.188   0.995 -23.000  1.00 69.50           C  
ATOM    559  N   ASP A  72      10.977  -0.156 -15.961  1.00 73.00           N  
ATOM    560  CA  ASP A  72      11.484  -0.820 -14.766  1.00 73.00           C  
ATOM    561  C   ASP A  72      10.383  -1.007 -13.727  1.00 73.00           C  
ATOM    562  CB  ASP A  72      12.641  -0.024 -14.164  1.00 73.00           C  
ATOM    563  O   ASP A  72      10.625  -1.537 -12.641  1.00 73.00           O  
ATOM    564  CG  ASP A  72      13.867   0.018 -15.062  1.00 73.00           C  
ATOM    565  OD1 ASP A  72      14.117  -0.963 -15.789  1.00 73.00           O  
ATOM    566  OD2 ASP A  72      14.586   1.041 -15.039  1.00 73.00           O  
ATOM    567  N   SER A  73       9.211  -0.473 -14.055  1.00 69.25           N  
ATOM    568  CA  SER A  73       8.102  -0.584 -13.109  1.00 69.25           C  
ATOM    569  C   SER A  73       7.621  -2.025 -12.992  1.00 69.25           C  
ATOM    570  CB  SER A  73       6.945   0.320 -13.531  1.00 69.25           C  
ATOM    571  O   SER A  73       7.777  -2.816 -13.922  1.00 69.25           O  
ATOM    572  OG  SER A  73       7.348   1.680 -13.539  1.00 69.25           O  
ATOM    573  N   ALA A  74       7.348  -2.432 -11.781  1.00 66.12           N  
ATOM    574  CA  ALA A  74       6.781  -3.729 -11.422  1.00 66.12           C  
ATOM    575  C   ALA A  74       5.605  -4.082 -12.328  1.00 66.12           C  
ATOM    576  CB  ALA A  74       6.340  -3.730  -9.961  1.00 66.12           C  
ATOM    577  O   ALA A  74       5.305  -5.262 -12.539  1.00 66.12           O  
ATOM    578  N   ASP A  75       4.977  -3.078 -12.969  1.00 64.62           N  
ATOM    579  CA  ASP A  75       3.775  -3.293 -13.773  1.00 64.62           C  
ATOM    580  C   ASP A  75       4.125  -3.885 -15.133  1.00 64.62           C  
ATOM    581  CB  ASP A  75       3.006  -1.982 -13.945  1.00 64.62           C  
ATOM    582  O   ASP A  75       3.242  -4.320 -15.875  1.00 64.62           O  
ATOM    583  CG  ASP A  75       2.475  -1.425 -12.641  1.00 64.62           C  
ATOM    584  OD1 ASP A  75       2.273  -2.203 -11.680  1.00 64.62           O  
ATOM    585  OD2 ASP A  75       2.254  -0.197 -12.562  1.00 64.62           O  
ATOM    586  N   ASN A  76       5.379  -3.758 -15.406  1.00 62.97           N  
ATOM    587  CA  ASN A  76       5.742  -4.406 -16.672  1.00 62.97           C  
ATOM    588  C   ASN A  76       6.027  -5.891 -16.469  1.00 62.97           C  
ATOM    589  CB  ASN A  76       6.949  -3.713 -17.297  1.00 62.97           C  
ATOM    590  O   ASN A  76       6.566  -6.547 -17.359  1.00 62.97           O  
ATOM    591  CG  ASN A  76       6.617  -2.338 -17.844  1.00 62.97           C  
ATOM    592  ND2 ASN A  76       7.391  -1.337 -17.453  1.00 62.97           N  
ATOM    593  OD1 ASN A  76       5.668  -2.178 -18.625  1.00 62.97           O  
ATOM    594  N   ASP A  77       5.832  -6.406 -15.258  1.00 62.12           N  
ATOM    595  CA  ASP A  77       5.902  -7.848 -15.031  1.00 62.12           C  
ATOM    596  C   ASP A  77       4.902  -8.594 -15.922  1.00 62.12           C  
ATOM    597  CB  ASP A  77       5.645  -8.172 -13.562  1.00 62.12           C  
ATOM    598  O   ASP A  77       3.711  -8.273 -15.922  1.00 62.12           O  
ATOM    599  CG  ASP A  77       5.910  -9.625 -13.219  1.00 62.12           C  
ATOM    600  OD1 ASP A  77       6.129 -10.445 -14.141  1.00 62.12           O  
ATOM    601  OD2 ASP A  77       5.902  -9.961 -12.016  1.00 62.12           O  
ATOM    602  N   PRO A  78       5.461  -9.297 -16.828  1.00 58.34           N  
ATOM    603  CA  PRO A  78       4.492 -10.055 -17.641  1.00 58.34           C  
ATOM    604  C   PRO A  78       3.496 -10.828 -16.781  1.00 58.34           C  
ATOM    605  CB  PRO A  78       5.371 -11.000 -18.453  1.00 58.34           C  
ATOM    606  O   PRO A  78       2.406 -11.172 -17.250  1.00 58.34           O  
ATOM    607  CG  PRO A  78       6.754 -10.789 -17.922  1.00 58.34           C  
ATOM    608  CD  PRO A  78       6.723  -9.648 -16.938  1.00 58.34           C  
ATOM    609  N   LEU A  79       3.943 -11.094 -15.492  1.00 58.47           N  
ATOM    610  CA  LEU A  79       2.939 -11.852 -14.750  1.00 58.47           C  
ATOM    611  C   LEU A  79       1.781 -10.953 -14.328  1.00 58.47           C  
ATOM    612  CB  LEU A  79       3.562 -12.508 -13.516  1.00 58.47           C  
ATOM    613  O   LEU A  79       0.729 -11.445 -13.914  1.00 58.47           O  
ATOM    614  CG  LEU A  79       4.613 -13.594 -13.781  1.00 58.47           C  
ATOM    615  CD1 LEU A  79       5.266 -14.023 -12.469  1.00 58.47           C  
ATOM    616  CD2 LEU A  79       3.982 -14.781 -14.492  1.00 58.47           C  
ATOM    617  N   THR A  80       2.061  -9.633 -14.516  1.00 56.53           N  
ATOM    618  CA  THR A  80       0.978  -8.758 -14.086  1.00 56.53           C  
ATOM    619  C   THR A  80       0.254  -8.156 -15.281  1.00 56.53           C  
ATOM    620  CB  THR A  80       1.503  -7.625 -13.180  1.00 56.53           C  
ATOM    621  O   THR A  80      -0.582  -7.266 -15.133  1.00 56.53           O  
ATOM    622  CG2 THR A  80       2.189  -8.188 -11.938  1.00 56.53           C  
ATOM    623  OG1 THR A  80       2.443  -6.832 -13.914  1.00 56.53           O  
ATOM    624  N   SER A  81       0.490  -8.602 -16.547  1.00 55.47           N  
ATOM    625  CA  SER A  81      -0.119  -8.031 -17.734  1.00 55.47           C  
ATOM    626  C   SER A  81      -1.563  -8.500 -17.891  1.00 55.47           C  
ATOM    627  CB  SER A  81       0.687  -8.414 -18.984  1.00 55.47           C  
ATOM    628  O   SER A  81      -1.819  -9.680 -18.125  1.00 55.47           O  
ATOM    629  OG  SER A  81       0.710  -9.820 -19.156  1.00 55.47           O  
ATOM    630  N   PHE A  82      -2.533  -8.398 -16.984  1.00 58.22           N  
ATOM    631  CA  PHE A  82      -3.885  -8.672 -17.453  1.00 58.22           C  
ATOM    632  C   PHE A  82      -4.457  -7.461 -18.188  1.00 58.22           C  
ATOM    633  CB  PHE A  82      -4.797  -9.062 -16.281  1.00 58.22           C  
ATOM    634  O   PHE A  82      -4.160  -6.316 -17.828  1.00 58.22           O  
ATOM    635  CG  PHE A  82      -4.719  -8.125 -15.117  1.00 58.22           C  
ATOM    636  CD1 PHE A  82      -3.832  -8.367 -14.070  1.00 58.22           C  
ATOM    637  CD2 PHE A  82      -5.535  -7.004 -15.055  1.00 58.22           C  
ATOM    638  CE1 PHE A  82      -3.758  -7.496 -12.984  1.00 58.22           C  
ATOM    639  CE2 PHE A  82      -5.469  -6.133 -13.969  1.00 58.22           C  
ATOM    640  CZ  PHE A  82      -4.578  -6.383 -12.938  1.00 58.22           C  
ATOM    641  N   SER A  83      -4.406  -7.371 -19.453  1.00 51.91           N  
ATOM    642  CA  SER A  83      -5.051  -6.406 -20.344  1.00 51.91           C  
ATOM    643  C   SER A  83      -6.445  -6.039 -19.828  1.00 51.91           C  
ATOM    644  CB  SER A  83      -5.145  -6.961 -21.766  1.00 51.91           C  
ATOM    645  O   SER A  83      -7.246  -6.922 -19.516  1.00 51.91           O  
ATOM    646  OG  SER A  83      -3.900  -6.840 -22.438  1.00 51.91           O  
ATOM    647  N   ILE A  84      -6.680  -4.996 -19.047  1.00 53.31           N  
ATOM    648  CA  ILE A  84      -8.039  -4.539 -18.797  1.00 53.31           C  
ATOM    649  C   ILE A  84      -8.570  -3.801 -20.031  1.00 53.31           C  
ATOM    650  CB  ILE A  84      -8.109  -3.631 -17.547  1.00 53.31           C  
ATOM    651  O   ILE A  84      -7.941  -2.859 -20.516  1.00 53.31           O  
ATOM    652  CG1 ILE A  84      -7.543  -4.355 -16.328  1.00 53.31           C  
ATOM    653  CG2 ILE A  84      -9.555  -3.174 -17.297  1.00 53.31           C  
ATOM    654  CD1 ILE A  84      -7.391  -3.473 -15.102  1.00 53.31           C  
ATOM    655  N   ARG A  85      -8.891  -4.375 -21.156  1.00 48.16           N  
ATOM    656  CA  ARG A  85      -9.633  -3.744 -22.234  1.00 48.16           C  
ATOM    657  C   ARG A  85     -10.633  -2.723 -21.703  1.00 48.16           C  
ATOM    658  CB  ARG A  85     -10.367  -4.797 -23.078  1.00 48.16           C  
ATOM    659  O   ARG A  85     -11.547  -3.076 -20.953  1.00 48.16           O  
ATOM    660  CG  ARG A  85     -10.109  -4.688 -24.562  1.00 48.16           C  
ATOM    661  CD  ARG A  85     -10.750  -5.836 -25.328  1.00 48.16           C  
ATOM    662  NE  ARG A  85     -11.125  -5.438 -26.688  1.00 48.16           N  
ATOM    663  NH1 ARG A  85     -11.547  -7.586 -27.422  1.00 48.16           N  
ATOM    664  NH2 ARG A  85     -11.812  -5.805 -28.844  1.00 48.16           N  
ATOM    665  CZ  ARG A  85     -11.492  -6.277 -27.656  1.00 48.16           C  
ATOM    666  N   SER A  86     -10.266  -1.678 -20.969  1.00 51.91           N  
ATOM    667  CA  SER A  86     -11.391  -0.796 -20.688  1.00 51.91           C  
ATOM    668  C   SER A  86     -11.586   0.232 -21.797  1.00 51.91           C  
ATOM    669  CB  SER A  86     -11.188  -0.084 -19.344  1.00 51.91           C  
ATOM    670  O   SER A  86     -10.625   0.646 -22.438  1.00 51.91           O  
ATOM    671  OG  SER A  86      -9.805   0.091 -19.078  1.00 51.91           O  
ATOM    672  N   ASN A  87     -12.703   0.147 -22.641  1.00 48.69           N  
ATOM    673  CA  ASN A  87     -13.242   1.146 -23.547  1.00 48.69           C  
ATOM    674  C   ASN A  87     -13.070   2.561 -23.000  1.00 48.69           C  
ATOM    675  CB  ASN A  87     -14.719   0.867 -23.828  1.00 48.69           C  
ATOM    676  O   ASN A  87     -13.648   2.910 -21.969  1.00 48.69           O  
ATOM    677  CG  ASN A  87     -15.055  -0.612 -23.812  1.00 48.69           C  
ATOM    678  ND2 ASN A  87     -16.281  -0.949 -24.188  1.00 48.69           N  
ATOM    679  OD1 ASN A  87     -14.203  -1.445 -23.484  1.00 48.69           O  
ATOM    680  N   ALA A  88     -11.930   3.074 -22.734  1.00 48.94           N  
ATOM    681  CA  ALA A  88     -11.797   4.449 -22.250  1.00 48.94           C  
ATOM    682  C   ALA A  88     -12.289   5.445 -23.297  1.00 48.94           C  
ATOM    683  CB  ALA A  88     -10.352   4.742 -21.875  1.00 48.94           C  
ATOM    684  O   ALA A  88     -11.977   5.316 -24.484  1.00 48.94           O  
ATOM    685  N   VAL A  89     -13.562   5.746 -23.281  1.00 45.94           N  
ATOM    686  CA  VAL A  89     -14.266   6.824 -23.969  1.00 45.94           C  
ATOM    687  C   VAL A  89     -13.414   8.086 -23.969  1.00 45.94           C  
ATOM    688  CB  VAL A  89     -15.641   7.109 -23.328  1.00 45.94           C  
ATOM    689  O   VAL A  89     -12.812   8.438 -22.953  1.00 45.94           O  
ATOM    690  CG1 VAL A  89     -16.312   8.312 -23.984  1.00 45.94           C  
ATOM    691  CG2 VAL A  89     -16.547   5.875 -23.422  1.00 45.94           C  
ATOM    692  N   LYS A  90     -12.531   8.352 -25.047  1.00 47.06           N  
ATOM    693  CA  LYS A  90     -11.781   9.492 -25.562  1.00 47.06           C  
ATOM    694  C   LYS A  90     -12.586  10.789 -25.406  1.00 47.06           C  
ATOM    695  CB  LYS A  90     -11.422   9.281 -27.031  1.00 47.06           C  
ATOM    696  O   LYS A  90     -13.750  10.852 -25.797  1.00 47.06           O  
ATOM    697  CG  LYS A  90     -10.289   8.289 -27.250  1.00 47.06           C  
ATOM    698  CD  LYS A  90     -10.039   8.031 -28.734  1.00 47.06           C  
ATOM    699  CE  LYS A  90      -8.602   7.621 -29.000  1.00 47.06           C  
ATOM    700  NZ  LYS A  90      -8.523   6.512 -30.000  1.00 47.06           N  
ATOM    701  N   THR A  91     -12.508  11.500 -24.297  1.00 48.41           N  
ATOM    702  CA  THR A  91     -13.203  12.789 -24.266  1.00 48.41           C  
ATOM    703  C   THR A  91     -12.234  13.922 -24.578  1.00 48.41           C  
ATOM    704  CB  THR A  91     -13.867  13.031 -22.906  1.00 48.41           C  
ATOM    705  O   THR A  91     -11.031  13.805 -24.359  1.00 48.41           O  
ATOM    706  CG2 THR A  91     -14.656  11.812 -22.453  1.00 48.41           C  
ATOM    707  OG1 THR A  91     -12.859  13.328 -21.922  1.00 48.41           O  
ATOM    708  N   ASN A  92     -12.438  14.695 -25.750  1.00 52.25           N  
ATOM    709  CA  ASN A  92     -11.945  15.992 -26.188  1.00 52.25           C  
ATOM    710  C   ASN A  92     -12.023  17.031 -25.078  1.00 52.25           C  
ATOM    711  CB  ASN A  92     -12.719  16.469 -27.422  1.00 52.25           C  
ATOM    712  O   ASN A  92     -12.938  17.000 -24.266  1.00 52.25           O  
ATOM    713  CG  ASN A  92     -13.727  15.445 -27.906  1.00 52.25           C  
ATOM    714  ND2 ASN A  92     -14.805  15.922 -28.516  1.00 52.25           N  
ATOM    715  OD1 ASN A  92     -13.539  14.234 -27.734  1.00 52.25           O  
ATOM    716  N   ALA A  93     -10.922  17.375 -24.391  1.00 58.03           N  
ATOM    717  CA  ALA A  93     -10.438  18.375 -23.453  1.00 58.03           C  
ATOM    718  C   ALA A  93     -11.242  19.672 -23.578  1.00 58.03           C  
ATOM    719  CB  ALA A  93      -8.953  18.656 -23.688  1.00 58.03           C  
ATOM    720  O   ALA A  93     -11.148  20.547 -22.719  1.00 58.03           O  
ATOM    721  N   ASP A  94     -12.336  19.641 -24.312  1.00 51.97           N  
ATOM    722  CA  ASP A  94     -12.898  20.984 -24.281  1.00 51.97           C  
ATOM    723  C   ASP A  94     -14.320  20.984 -23.719  1.00 51.97           C  
ATOM    724  CB  ASP A  94     -12.891  21.594 -25.688  1.00 51.97           C  
ATOM    725  O   ASP A  94     -14.898  22.031 -23.484  1.00 51.97           O  
ATOM    726  CG  ASP A  94     -12.797  23.109 -25.688  1.00 51.97           C  
ATOM    727  OD1 ASP A  94     -12.516  23.688 -24.609  1.00 51.97           O  
ATOM    728  OD2 ASP A  94     -13.016  23.719 -26.750  1.00 51.97           O  
ATOM    729  N   ALA A  95     -14.672  20.047 -22.906  1.00 47.44           N  
ATOM    730  CA  ALA A  95     -16.000  20.312 -22.359  1.00 47.44           C  
ATOM    731  C   ALA A  95     -16.016  20.125 -20.844  1.00 47.44           C  
ATOM    732  CB  ALA A  95     -17.031  19.406 -23.016  1.00 47.44           C  
ATOM    733  O   ALA A  95     -15.562  19.094 -20.328  1.00 47.44           O  
ATOM    734  N   GLY A  96     -15.453  21.000 -20.031  1.00 40.12           N  
ATOM    735  CA  GLY A  96     -15.727  21.328 -18.656  1.00 40.12           C  
ATOM    736  C   GLY A  96     -17.047  20.781 -18.156  1.00 40.12           C  
ATOM    737  O   GLY A  96     -18.016  20.719 -18.906  1.00 40.12           O  
ATOM    738  N   VAL A  97     -17.062  19.609 -17.359  1.00 48.53           N  
ATOM    739  CA  VAL A  97     -18.234  19.000 -16.734  1.00 48.53           C  
ATOM    740  C   VAL A  97     -18.531  19.703 -15.414  1.00 48.53           C  
ATOM    741  CB  VAL A  97     -18.031  17.484 -16.516  1.00 48.53           C  
ATOM    742  O   VAL A  97     -17.609  19.984 -14.633  1.00 48.53           O  
ATOM    743  CG1 VAL A  97     -18.250  16.719 -17.812  1.00 48.53           C  
ATOM    744  CG2 VAL A  97     -16.641  17.219 -15.961  1.00 48.53           C  
ATOM    745  N   SER A  98     -19.500  20.688 -15.430  1.00 46.09           N  
ATOM    746  CA  SER A  98     -20.375  21.234 -14.406  1.00 46.09           C  
ATOM    747  C   SER A  98     -21.000  20.141 -13.539  1.00 46.09           C  
ATOM    748  CB  SER A  98     -21.484  22.078 -15.047  1.00 46.09           C  
ATOM    749  O   SER A  98     -21.484  19.141 -14.062  1.00 46.09           O  
ATOM    750  OG  SER A  98     -22.281  22.703 -14.055  1.00 46.09           O  
ATOM    751  N   MET A  99     -20.656  19.938 -12.234  1.00 54.81           N  
ATOM    752  CA  MET A  99     -20.906  19.078 -11.086  1.00 54.81           C  
ATOM    753  C   MET A  99     -22.234  19.438 -10.414  1.00 54.81           C  
ATOM    754  CB  MET A  99     -19.766  19.188 -10.070  1.00 54.81           C  
ATOM    755  O   MET A  99     -22.656  18.766  -9.469  1.00 54.81           O  
ATOM    756  CG  MET A  99     -18.500  18.469 -10.500  1.00 54.81           C  
ATOM    757  SD  MET A  99     -18.297  16.828  -9.688  1.00 54.81           S  
ATOM    758  CE  MET A  99     -16.562  16.953  -9.148  1.00 54.81           C  
ATOM    759  N   ASP A 100     -23.266  19.953 -11.148  1.00 46.25           N  
ATOM    760  CA  ASP A 100     -24.469  20.016 -10.312  1.00 46.25           C  
ATOM    761  C   ASP A 100     -25.703  19.578 -11.086  1.00 46.25           C  
ATOM    762  CB  ASP A 100     -24.656  21.438  -9.766  1.00 46.25           C  
ATOM    763  O   ASP A 100     -26.062  20.188 -12.086  1.00 46.25           O  
ATOM    764  CG  ASP A 100     -23.375  22.047  -9.250  1.00 46.25           C  
ATOM    765  OD1 ASP A 100     -22.406  21.312  -8.953  1.00 46.25           O  
ATOM    766  OD2 ASP A 100     -23.312  23.297  -9.141  1.00 46.25           O  
ATOM    767  N   SER A 101     -25.859  18.312 -11.562  1.00 36.22           N  
ATOM    768  CA  SER A 101     -27.281  18.000 -11.719  1.00 36.22           C  
ATOM    769  C   SER A 101     -27.562  16.562 -11.312  1.00 36.22           C  
ATOM    770  CB  SER A 101     -27.734  18.234 -13.156  1.00 36.22           C  
ATOM    771  O   SER A 101     -26.812  15.648 -11.656  1.00 36.22           O  
ATOM    772  OG  SER A 101     -27.578  19.594 -13.516  1.00 36.22           O  
ATOM    773  N   SER A 102     -27.953  16.297 -10.117  1.00 38.78           N  
ATOM    774  CA  SER A 102     -28.688  15.305  -9.336  1.00 38.78           C  
ATOM    775  C   SER A 102     -30.078  15.062  -9.906  1.00 38.78           C  
ATOM    776  CB  SER A 102     -28.797  15.742  -7.875  1.00 38.78           C  
ATOM    777  O   SER A 102     -30.828  16.016 -10.141  1.00 38.78           O  
ATOM    778  OG  SER A 102     -27.672  15.297  -7.129  1.00 38.78           O  
ATOM    779  N   ALA A 103     -30.141  14.336 -11.133  1.00 39.75           N  
ATOM    780  CA  ALA A 103     -31.203  13.500 -11.664  1.00 39.75           C  
ATOM    781  C   ALA A 103     -30.844  12.953 -13.047  1.00 39.75           C  
ATOM    782  CB  ALA A 103     -32.500  14.297 -11.734  1.00 39.75           C  
ATOM    783  O   ALA A 103     -30.531  13.719 -13.961  1.00 39.75           O  
ATOM    784  N   GLN A 104     -30.344  11.664 -13.148  1.00 38.00           N  
ATOM    785  CA  GLN A 104     -30.859  10.828 -14.227  1.00 38.00           C  
ATOM    786  C   GLN A 104     -29.953   9.641 -14.500  1.00 38.00           C  
ATOM    787  CB  GLN A 104     -31.047  11.656 -15.500  1.00 38.00           C  
ATOM    788  O   GLN A 104     -28.734   9.797 -14.656  1.00 38.00           O  
ATOM    789  CG  GLN A 104     -31.859  10.953 -16.578  1.00 38.00           C  
ATOM    790  CD  GLN A 104     -32.688  11.914 -17.406  1.00 38.00           C  
ATOM    791  NE2 GLN A 104     -33.781  11.422 -18.000  1.00 38.00           N  
ATOM    792  OE1 GLN A 104     -32.344  13.102 -17.531  1.00 38.00           O  
ATOM    793  N   SER A 105     -30.109   8.352 -13.992  1.00 34.78           N  
ATOM    794  CA  SER A 105     -30.453   7.004 -14.438  1.00 34.78           C  
ATOM    795  C   SER A 105     -30.125   6.809 -15.914  1.00 34.78           C  
ATOM    796  CB  SER A 105     -31.922   6.711 -14.188  1.00 34.78           C  
ATOM    797  O   SER A 105     -30.375   7.695 -16.734  1.00 34.78           O  
ATOM    798  OG  SER A 105     -32.750   7.562 -14.969  1.00 34.78           O  
ATOM    799  N   ARG A 106     -29.109   5.922 -16.188  1.00 40.38           N  
ATOM    800  CA  ARG A 106     -29.234   5.090 -17.375  1.00 40.38           C  
ATOM    801  C   ARG A 106     -28.062   4.117 -17.484  1.00 40.38           C  
ATOM    802  CB  ARG A 106     -29.312   5.961 -18.625  1.00 40.38           C  
ATOM    803  O   ARG A 106     -26.906   4.508 -17.328  1.00 40.38           O  
ATOM    804  CG  ARG A 106     -30.734   6.355 -19.016  1.00 40.38           C  
ATOM    805  CD  ARG A 106     -30.812   6.812 -20.469  1.00 40.38           C  
ATOM    806  NE  ARG A 106     -32.156   7.262 -20.812  1.00 40.38           N  
ATOM    807  NH1 ARG A 106     -31.625   7.805 -23.000  1.00 40.38           N  
ATOM    808  NH2 ARG A 106     -33.750   8.102 -22.219  1.00 40.38           N  
ATOM    809  CZ  ARG A 106     -32.500   7.723 -22.016  1.00 40.38           C  
ATOM    810  N   LEU A 107     -28.328   2.793 -17.391  1.00 34.94           N  
ATOM    811  CA  LEU A 107     -28.656   1.604 -18.172  1.00 34.94           C  
ATOM    812  C   LEU A 107     -27.406   0.993 -18.781  1.00 34.94           C  
ATOM    813  CB  LEU A 107     -29.672   1.944 -19.281  1.00 34.94           C  
ATOM    814  O   LEU A 107     -26.578   1.704 -19.375  1.00 34.94           O  
ATOM    815  CG  LEU A 107     -31.125   2.047 -18.844  1.00 34.94           C  
ATOM    816  CD1 LEU A 107     -31.938   2.820 -19.891  1.00 34.94           C  
ATOM    817  CD2 LEU A 107     -31.719   0.659 -18.641  1.00 34.94           C  
ATOM    818  N   SER A 108     -27.016  -0.367 -18.438  1.00 30.69           N  
ATOM    819  CA  SER A 108     -26.953  -1.701 -19.016  1.00 30.69           C  
ATOM    820  C   SER A 108     -25.688  -1.884 -19.844  1.00 30.69           C  
ATOM    821  CB  SER A 108     -28.172  -1.959 -19.906  1.00 30.69           C  
ATOM    822  O   SER A 108     -25.297  -1.001 -20.609  1.00 30.69           O  
ATOM    823  OG  SER A 108     -29.375  -1.815 -19.156  1.00 30.69           O  
ATOM    824  N   ASP A 109     -24.812  -2.943 -19.469  1.00 39.50           N  
ATOM    825  CA  ASP A 109     -24.438  -4.074 -20.312  1.00 39.50           C  
ATOM    826  C   ASP A 109     -23.484  -5.020 -19.562  1.00 39.50           C  
ATOM    827  CB  ASP A 109     -23.781  -3.588 -21.609  1.00 39.50           C  
ATOM    828  O   ASP A 109     -22.438  -4.598 -19.078  1.00 39.50           O  
ATOM    829  CG  ASP A 109     -24.797  -3.094 -22.625  1.00 39.50           C  
ATOM    830  OD1 ASP A 109     -25.969  -3.516 -22.578  1.00 39.50           O  
ATOM    831  OD2 ASP A 109     -24.406  -2.279 -23.484  1.00 39.50           O  
ATOM    832  N   ASP A 110     -24.031  -5.914 -18.797  1.00 39.53           N  
ATOM    833  CA  ASP A 110     -24.016  -7.316 -18.391  1.00 39.53           C  
ATOM    834  C   ASP A 110     -23.219  -8.164 -19.375  1.00 39.53           C  
ATOM    835  CB  ASP A 110     -25.438  -7.855 -18.266  1.00 39.53           C  
ATOM    836  O   ASP A 110     -23.656  -8.406 -20.500  1.00 39.53           O  
ATOM    837  CG  ASP A 110     -25.516  -9.180 -17.531  1.00 39.53           C  
ATOM    838  OD1 ASP A 110     -24.703  -9.414 -16.609  1.00 39.53           O  
ATOM    839  OD2 ASP A 110     -26.391 -10.000 -17.875  1.00 39.53           O  
ATOM    840  N   ILE A 111     -21.906  -8.188 -19.344  1.00 41.19           N  
ATOM    841  CA  ILE A 111     -21.141  -9.383 -19.656  1.00 41.19           C  
ATOM    842  C   ILE A 111     -20.500  -9.938 -18.391  1.00 41.19           C  
ATOM    843  CB  ILE A 111     -20.047  -9.086 -20.719  1.00 41.19           C  
ATOM    844  O   ILE A 111     -19.812  -9.203 -17.656  1.00 41.19           O  
ATOM    845  CG1 ILE A 111     -20.688  -8.688 -22.047  1.00 41.19           C  
ATOM    846  CG2 ILE A 111     -19.125 -10.297 -20.906  1.00 41.19           C  
ATOM    847  CD1 ILE A 111     -20.562  -7.203 -22.375  1.00 41.19           C  
ATOM    848  N   GLY A 112     -21.281 -10.641 -17.500  1.00 33.38           N  
ATOM    849  CA  GLY A 112     -21.297 -11.930 -16.844  1.00 33.38           C  
ATOM    850  C   GLY A 112     -20.000 -12.234 -16.109  1.00 33.38           C  
ATOM    851  O   GLY A 112     -18.938 -12.320 -16.719  1.00 33.38           O  
ATOM    852  N   CYS A 113     -19.625 -11.453 -15.094  1.00 36.88           N  
ATOM    853  CA  CYS A 113     -18.625 -11.617 -14.055  1.00 36.88           C  
ATOM    854  C   CYS A 113     -18.812 -12.930 -13.305  1.00 36.88           C  
ATOM    855  CB  CYS A 113     -18.672 -10.453 -13.062  1.00 36.88           C  
ATOM    856  O   CYS A 113     -19.938 -13.289 -12.953  1.00 36.88           O  
ATOM    857  SG  CYS A 113     -17.953  -8.922 -13.711  1.00 36.88           S  
ATOM    858  N   ASP A 114     -18.188 -14.062 -13.805  1.00 37.38           N  
ATOM    859  CA  ASP A 114     -17.922 -15.367 -13.211  1.00 37.38           C  
ATOM    860  C   ASP A 114     -17.625 -15.242 -11.719  1.00 37.38           C  
ATOM    861  CB  ASP A 114     -16.766 -16.062 -13.930  1.00 37.38           C  
ATOM    862  O   ASP A 114     -16.703 -14.547 -11.320  1.00 37.38           O  
ATOM    863  CG  ASP A 114     -16.609 -17.516 -13.531  1.00 37.38           C  
ATOM    864  OD1 ASP A 114     -17.609 -18.141 -13.125  1.00 37.38           O  
ATOM    865  OD2 ASP A 114     -15.477 -18.047 -13.633  1.00 37.38           O  
ATOM    866  N   GLN A 115     -18.578 -15.000 -10.852  1.00 38.06           N  
ATOM    867  CA  GLN A 115     -18.875 -15.195  -9.438  1.00 38.06           C  
ATOM    868  C   GLN A 115     -18.172 -16.453  -8.906  1.00 38.06           C  
ATOM    869  CB  GLN A 115     -20.391 -15.297  -9.219  1.00 38.06           C  
ATOM    870  O   GLN A 115     -18.359 -17.547  -9.438  1.00 38.06           O  
ATOM    871  CG  GLN A 115     -20.797 -15.258  -7.750  1.00 38.06           C  
ATOM    872  CD  GLN A 115     -22.281 -15.023  -7.566  1.00 38.06           C  
ATOM    873  NE2 GLN A 115     -22.641 -14.344  -6.484  1.00 38.06           N  
ATOM    874  OE1 GLN A 115     -23.094 -15.461  -8.383  1.00 38.06           O  
ATOM    875  N   MET A 116     -16.984 -16.406  -8.406  1.00 41.47           N  
ATOM    876  CA  MET A 116     -16.391 -17.453  -7.582  1.00 41.47           C  
ATOM    877  C   MET A 116     -16.781 -17.297  -6.117  1.00 41.47           C  
ATOM    878  CB  MET A 116     -14.867 -17.453  -7.727  1.00 41.47           C  
ATOM    879  O   MET A 116     -16.734 -16.188  -5.582  1.00 41.47           O  
ATOM    880  CG  MET A 116     -14.391 -17.531  -9.164  1.00 41.47           C  
ATOM    881  SD  MET A 116     -13.938 -19.250  -9.656  1.00 41.47           S  
ATOM    882  CE  MET A 116     -12.156 -19.219  -9.312  1.00 41.47           C  
ATOM    883  N   ASP A 117     -17.859 -17.984  -5.660  1.00 44.38           N  
ATOM    884  CA  ASP A 117     -18.484 -18.281  -4.367  1.00 44.38           C  
ATOM    885  C   ASP A 117     -17.547 -19.109  -3.486  1.00 44.38           C  
ATOM    886  CB  ASP A 117     -19.812 -19.016  -4.559  1.00 44.38           C  
ATOM    887  O   ASP A 117     -17.125 -20.188  -3.873  1.00 44.38           O  
ATOM    888  CG  ASP A 117     -20.688 -18.969  -3.320  1.00 44.38           C  
ATOM    889  OD1 ASP A 117     -20.406 -18.188  -2.396  1.00 44.38           O  
ATOM    890  OD2 ASP A 117     -21.672 -19.750  -3.268  1.00 44.38           O  
ATOM    891  N   PHE A 118     -16.703 -18.578  -2.604  1.00 49.16           N  
ATOM    892  CA  PHE A 118     -15.953 -19.375  -1.638  1.00 49.16           C  
ATOM    893  C   PHE A 118     -16.703 -19.453  -0.313  1.00 49.16           C  
ATOM    894  CB  PHE A 118     -14.562 -18.781  -1.415  1.00 49.16           C  
ATOM    895  O   PHE A 118     -17.141 -18.438   0.228  1.00 49.16           O  
ATOM    896  CG  PHE A 118     -13.695 -18.766  -2.650  1.00 49.16           C  
ATOM    897  CD1 PHE A 118     -13.016 -19.906  -3.049  1.00 49.16           C  
ATOM    898  CD2 PHE A 118     -13.570 -17.609  -3.414  1.00 49.16           C  
ATOM    899  CE1 PHE A 118     -12.219 -19.906  -4.191  1.00 49.16           C  
ATOM    900  CE2 PHE A 118     -12.781 -17.594  -4.555  1.00 49.16           C  
ATOM    901  CZ  PHE A 118     -12.102 -18.734  -4.941  1.00 49.16           C  
ATOM    902  N   SER A 119     -17.594 -20.516  -0.125  1.00 46.12           N  
ATOM    903  CA  SER A 119     -18.141 -20.938   1.154  1.00 46.12           C  
ATOM    904  C   SER A 119     -17.078 -21.578   2.037  1.00 46.12           C  
ATOM    905  CB  SER A 119     -19.297 -21.922   0.938  1.00 46.12           C  
ATOM    906  O   SER A 119     -16.344 -22.469   1.590  1.00 46.12           O  
ATOM    907  OG  SER A 119     -19.609 -22.047  -0.441  1.00 46.12           O  
ATOM    908  N   LEU A 120     -16.500 -20.938   3.098  1.00 42.12           N  
ATOM    909  CA  LEU A 120     -15.758 -21.547   4.188  1.00 42.12           C  
ATOM    910  C   LEU A 120     -16.688 -21.984   5.305  1.00 42.12           C  
ATOM    911  CB  LEU A 120     -14.695 -20.594   4.734  1.00 42.12           C  
ATOM    912  O   LEU A 120     -17.344 -21.156   5.938  1.00 42.12           O  
ATOM    913  CG  LEU A 120     -13.641 -20.109   3.740  1.00 42.12           C  
ATOM    914  CD1 LEU A 120     -12.781 -19.016   4.367  1.00 42.12           C  
ATOM    915  CD2 LEU A 120     -12.766 -21.281   3.285  1.00 42.12           C  
ATOM    916  N   ASN A 121     -17.656 -22.938   5.094  1.00 49.16           N  
ATOM    917  CA  ASN A 121     -18.438 -23.656   6.098  1.00 49.16           C  
ATOM    918  C   ASN A 121     -17.531 -24.484   7.008  1.00 49.16           C  
ATOM    919  CB  ASN A 121     -19.469 -24.562   5.422  1.00 49.16           C  
ATOM    920  O   ASN A 121     -18.016 -25.203   7.891  1.00 49.16           O  
ATOM    921  CG  ASN A 121     -19.188 -24.781   3.949  1.00 49.16           C  
ATOM    922  ND2 ASN A 121     -20.250 -24.844   3.146  1.00 49.16           N  
ATOM    923  OD1 ASN A 121     -18.031 -24.891   3.537  1.00 49.16           O  
ATOM    924  N   LYS A 122     -16.469 -23.953   7.648  1.00 42.94           N  
ATOM    925  CA  LYS A 122     -16.109 -24.781   8.789  1.00 42.94           C  
ATOM    926  C   LYS A 122     -15.367 -23.969   9.852  1.00 42.94           C  
ATOM    927  CB  LYS A 122     -15.234 -25.953   8.344  1.00 42.94           C  
ATOM    928  O   LYS A 122     -14.281 -23.453   9.594  1.00 42.94           O  
ATOM    929  CG  LYS A 122     -15.883 -27.328   8.555  1.00 42.94           C  
ATOM    930  CD  LYS A 122     -15.719 -28.219   7.324  1.00 42.94           C  
ATOM    931  CE  LYS A 122     -16.328 -29.594   7.547  1.00 42.94           C  
ATOM    932  NZ  LYS A 122     -15.344 -30.688   7.285  1.00 42.94           N  
ATOM    933  N   GLY A 123     -15.953 -22.969  10.516  1.00 36.41           N  
ATOM    934  CA  GLY A 123     -15.914 -22.281  11.805  1.00 36.41           C  
ATOM    935  C   GLY A 123     -15.250 -23.109  12.891  1.00 36.41           C  
ATOM    936  O   GLY A 123     -15.555 -24.297  13.062  1.00 36.41           O  
ATOM    937  N   ILE A 124     -13.898 -23.172  12.922  1.00 36.31           N  
ATOM    938  CA  ILE A 124     -13.117 -23.688  14.039  1.00 36.31           C  
ATOM    939  C   ILE A 124     -13.484 -22.953  15.320  1.00 36.31           C  
ATOM    940  CB  ILE A 124     -11.602 -23.562  13.766  1.00 36.31           C  
ATOM    941  O   ILE A 124     -13.484 -21.719  15.352  1.00 36.31           O  
ATOM    942  CG1 ILE A 124     -11.195 -24.438  12.570  1.00 36.31           C  
ATOM    943  CG2 ILE A 124     -10.789 -23.938  15.008  1.00 36.31           C  
ATOM    944  CD1 ILE A 124      -9.773 -24.203  12.078  1.00 36.31           C  
ATOM    945  N   LYS A 125     -14.383 -23.516  16.156  1.00 38.19           N  
ATOM    946  CA  LYS A 125     -14.914 -23.422  17.516  1.00 38.19           C  
ATOM    947  C   LYS A 125     -13.789 -23.344  18.547  1.00 38.19           C  
ATOM    948  CB  LYS A 125     -15.820 -24.609  17.828  1.00 38.19           C  
ATOM    949  O   LYS A 125     -12.969 -24.250  18.656  1.00 38.19           O  
ATOM    950  CG  LYS A 125     -17.234 -24.469  17.281  1.00 38.19           C  
ATOM    951  CD  LYS A 125     -18.188 -25.453  17.938  1.00 38.19           C  
ATOM    952  CE  LYS A 125     -19.578 -25.391  17.328  1.00 38.19           C  
ATOM    953  NZ  LYS A 125     -20.578 -26.172  18.125  1.00 38.19           N  
ATOM    954  N   ILE A 126     -13.102 -22.250  18.719  1.00 37.22           N  
ATOM    955  CA  ILE A 126     -12.180 -22.234  19.844  1.00 37.22           C  
ATOM    956  C   ILE A 126     -12.898 -21.734  21.094  1.00 37.22           C  
ATOM    957  CB  ILE A 126     -10.938 -21.359  19.547  1.00 37.22           C  
ATOM    958  O   ILE A 126     -13.523 -20.672  21.062  1.00 37.22           O  
ATOM    959  CG1 ILE A 126     -10.188 -21.906  18.328  1.00 37.22           C  
ATOM    960  CG2 ILE A 126     -10.023 -21.297  20.766  1.00 37.22           C  
ATOM    961  CD1 ILE A 126      -9.188 -20.922  17.734  1.00 37.22           C  
ATOM    962  N   ASP A 127     -13.359 -22.641  21.953  1.00 37.09           N  
ATOM    963  CA  ASP A 127     -13.859 -22.672  23.312  1.00 37.09           C  
ATOM    964  C   ASP A 127     -12.766 -22.312  24.312  1.00 37.09           C  
ATOM    965  CB  ASP A 127     -14.438 -24.047  23.641  1.00 37.09           C  
ATOM    966  O   ASP A 127     -11.789 -23.047  24.469  1.00 37.09           O  
ATOM    967  CG  ASP A 127     -15.711 -24.359  22.891  1.00 37.09           C  
ATOM    968  OD1 ASP A 127     -16.484 -23.422  22.578  1.00 37.09           O  
ATOM    969  OD2 ASP A 127     -15.953 -25.547  22.594  1.00 37.09           O  
ATOM    970  N   ALA A 128     -12.234 -21.125  24.344  1.00 32.81           N  
ATOM    971  CA  ALA A 128     -11.367 -20.938  25.500  1.00 32.81           C  
ATOM    972  C   ALA A 128     -12.062 -20.109  26.578  1.00 32.81           C  
ATOM    973  CB  ALA A 128     -10.055 -20.281  25.078  1.00 32.81           C  
ATOM    974  O   ALA A 128     -12.570 -19.016  26.297  1.00 32.81           O  
ATOM    975  N   THR A 129     -12.906 -20.719  27.453  1.00 34.97           N  
ATOM    976  CA  THR A 129     -13.461 -20.547  28.781  1.00 34.97           C  
ATOM    977  C   THR A 129     -12.406 -20.000  29.734  1.00 34.97           C  
ATOM    978  CB  THR A 129     -14.031 -21.859  29.344  1.00 34.97           C  
ATOM    979  O   THR A 129     -11.359 -20.609  29.938  1.00 34.97           O  
ATOM    980  CG2 THR A 129     -15.289 -22.281  28.594  1.00 34.97           C  
ATOM    981  OG1 THR A 129     -13.039 -22.891  29.203  1.00 34.97           O  
ATOM    982  N   LEU A 130     -11.938 -18.750  29.672  1.00 31.78           N  
ATOM    983  CA  LEU A 130     -11.250 -18.312  30.875  1.00 31.78           C  
ATOM    984  C   LEU A 130     -12.078 -17.266  31.625  1.00 31.78           C  
ATOM    985  CB  LEU A 130      -9.875 -17.734  30.531  1.00 31.78           C  
ATOM    986  O   LEU A 130     -12.477 -16.250  31.047  1.00 31.78           O  
ATOM    987  CG  LEU A 130      -8.773 -17.922  31.578  1.00 31.78           C  
ATOM    988  CD1 LEU A 130      -7.418 -18.062  30.906  1.00 31.78           C  
ATOM    989  CD2 LEU A 130      -8.773 -16.750  32.562  1.00 31.78           C  
ATOM    990  N   ASP A 131     -13.016 -17.781  32.438  1.00 31.48           N  
ATOM    991  CA  ASP A 131     -13.750 -17.469  33.656  1.00 31.48           C  
ATOM    992  C   ASP A 131     -12.914 -16.594  34.594  1.00 31.48           C  
ATOM    993  CB  ASP A 131     -14.156 -18.750  34.375  1.00 31.48           C  
ATOM    994  O   ASP A 131     -11.898 -17.031  35.125  1.00 31.48           O  
ATOM    995  CG  ASP A 131     -15.602 -19.156  34.125  1.00 31.48           C  
ATOM    996  OD1 ASP A 131     -16.344 -18.359  33.500  1.00 31.48           O  
ATOM    997  OD2 ASP A 131     -15.992 -20.266  34.531  1.00 31.48           O  
ATOM    998  N   SER A 132     -12.617 -15.367  34.281  1.00 30.17           N  
ATOM    999  CA  SER A 132     -12.273 -14.609  35.500  1.00 30.17           C  
ATOM   1000  C   SER A 132     -13.078 -13.312  35.562  1.00 30.17           C  
ATOM   1001  CB  SER A 132     -10.773 -14.281  35.500  1.00 30.17           C  
ATOM   1002  O   SER A 132     -13.047 -12.492  34.656  1.00 30.17           O  
ATOM   1003  OG  SER A 132     -10.398 -13.742  36.750  1.00 30.17           O  
ATOM   1004  N   SER A 133     -14.383 -13.359  35.969  1.00 29.25           N  
ATOM   1005  CA  SER A 133     -15.398 -12.562  36.625  1.00 29.25           C  
ATOM   1006  C   SER A 133     -14.781 -11.625  37.656  1.00 29.25           C  
ATOM   1007  CB  SER A 133     -16.422 -13.477  37.312  1.00 29.25           C  
ATOM   1008  O   SER A 133     -14.086 -12.062  38.594  1.00 29.25           O  
ATOM   1009  OG  SER A 133     -16.188 -13.523  38.719  1.00 29.25           O  
ATOM   1010  N   ILE A 134     -14.156 -10.562  37.188  1.00 29.53           N  
ATOM   1011  CA  ILE A 134     -13.906  -9.422  38.094  1.00 29.53           C  
ATOM   1012  C   ILE A 134     -15.117  -8.492  38.062  1.00 29.53           C  
ATOM   1013  CB  ILE A 134     -12.633  -8.656  37.656  1.00 29.53           C  
ATOM   1014  O   ILE A 134     -15.547  -8.047  37.000  1.00 29.53           O  
ATOM   1015  CG1 ILE A 134     -11.391  -9.336  38.250  1.00 29.53           C  
ATOM   1016  CG2 ILE A 134     -12.711  -7.195  38.094  1.00 29.53           C  
ATOM   1017  CD1 ILE A 134     -10.078  -8.891  37.625  1.00 29.53           C  
ATOM   1018  N   ASP A 135     -16.109  -8.664  38.969  1.00 30.89           N  
ATOM   1019  CA  ASP A 135     -17.312  -7.977  39.438  1.00 30.89           C  
ATOM   1020  C   ASP A 135     -16.953  -6.793  40.344  1.00 30.89           C  
ATOM   1021  CB  ASP A 135     -18.234  -8.945  40.188  1.00 30.89           C  
ATOM   1022  O   ASP A 135     -16.312  -6.969  41.375  1.00 30.89           O  
ATOM   1023  CG  ASP A 135     -19.016  -9.859  39.250  1.00 30.89           C  
ATOM   1024  OD1 ASP A 135     -19.297  -9.461  38.094  1.00 30.89           O  
ATOM   1025  OD2 ASP A 135     -19.344 -10.992  39.688  1.00 30.89           O  
ATOM   1026  N   ILE A 136     -16.703  -5.656  39.750  1.00 31.16           N  
ATOM   1027  CA  ILE A 136     -16.703  -4.430  40.531  1.00 31.16           C  
ATOM   1028  C   ILE A 136     -18.031  -3.693  40.344  1.00 31.16           C  
ATOM   1029  CB  ILE A 136     -15.523  -3.510  40.156  1.00 31.16           C  
ATOM   1030  O   ILE A 136     -18.438  -3.391  39.219  1.00 31.16           O  
ATOM   1031  CG1 ILE A 136     -14.211  -4.297  40.156  1.00 31.16           C  
ATOM   1032  CG2 ILE A 136     -15.453  -2.301  41.094  1.00 31.16           C  
ATOM   1033  CD1 ILE A 136     -13.031  -3.543  39.562  1.00 31.16           C  
ATOM   1034  N   SER A 137     -19.109  -3.961  41.156  1.00 28.84           N  
ATOM   1035  CA  SER A 137     -20.406  -3.365  41.469  1.00 28.84           C  
ATOM   1036  C   SER A 137     -20.250  -2.182  42.406  1.00 28.84           C  
ATOM   1037  CB  SER A 137     -21.344  -4.406  42.062  1.00 28.84           C  
ATOM   1038  O   SER A 137     -19.656  -2.309  43.469  1.00 28.84           O  
ATOM   1039  OG  SER A 137     -21.719  -5.375  41.094  1.00 28.84           O  
ATOM   1040  N   THR A 138     -20.203  -0.958  41.906  1.00 31.25           N  
ATOM   1041  CA  THR A 138     -20.359   0.248  42.719  1.00 31.25           C  
ATOM   1042  C   THR A 138     -21.734   0.886  42.438  1.00 31.25           C  
ATOM   1043  CB  THR A 138     -19.250   1.271  42.406  1.00 31.25           C  
ATOM   1044  O   THR A 138     -22.109   1.085  41.281  1.00 31.25           O  
ATOM   1045  CG2 THR A 138     -17.891   0.753  42.875  1.00 31.25           C  
ATOM   1046  OG1 THR A 138     -19.203   1.523  41.000  1.00 31.25           O  
ATOM   1047  N   THR A 139     -22.797   0.510  43.156  1.00 27.70           N  
ATOM   1048  CA  THR A 139     -24.109   1.099  43.438  1.00 27.70           C  
ATOM   1049  C   THR A 139     -23.938   2.334  44.344  1.00 27.70           C  
ATOM   1050  CB  THR A 139     -25.031   0.083  44.156  1.00 27.70           C  
ATOM   1051  O   THR A 139     -23.312   2.271  45.406  1.00 27.70           O  
ATOM   1052  CG2 THR A 139     -25.328  -1.107  43.250  1.00 27.70           C  
ATOM   1053  OG1 THR A 139     -24.391  -0.387  45.344  1.00 27.70           O  
ATOM   1054  N   SER A 140     -23.812   3.523  43.750  1.00 30.89           N  
ATOM   1055  CA  SER A 140     -24.094   4.809  44.406  1.00 30.89           C  
ATOM   1056  C   SER A 140     -25.328   5.465  43.781  1.00 30.89           C  
ATOM   1057  CB  SER A 140     -22.891   5.746  44.250  1.00 30.89           C  
ATOM   1058  O   SER A 140     -25.562   5.375  42.594  1.00 30.89           O  
ATOM   1059  OG  SER A 140     -22.625   6.016  42.906  1.00 30.89           O  
ATOM   1060  N   LYS A 141     -26.453   5.469  44.469  1.00 25.22           N  
ATOM   1061  CA  LYS A 141     -27.562   6.328  44.906  1.00 25.22           C  
ATOM   1062  C   LYS A 141     -27.172   7.801  44.812  1.00 25.22           C  
ATOM   1063  CB  LYS A 141     -27.953   5.996  46.344  1.00 25.22           C  
ATOM   1064  O   LYS A 141     -26.062   8.195  45.188  1.00 25.22           O  
ATOM   1065  CG  LYS A 141     -28.609   4.625  46.500  1.00 25.22           C  
ATOM   1066  CD  LYS A 141     -29.172   4.441  47.906  1.00 25.22           C  
ATOM   1067  CE  LYS A 141     -29.828   3.072  48.062  1.00 25.22           C  
ATOM   1068  NZ  LYS A 141     -30.359   2.871  49.469  1.00 25.22           N  
ATOM   1069  N   LYS A 142     -27.953   8.602  44.062  1.00 24.84           N  
ATOM   1070  CA  LYS A 142     -28.812   9.758  44.281  1.00 24.84           C  
ATOM   1071  C   LYS A 142     -28.031  11.055  44.219  1.00 24.84           C  
ATOM   1072  CB  LYS A 142     -29.531   9.633  45.625  1.00 24.84           C  
ATOM   1073  O   LYS A 142     -26.953  11.164  44.844  1.00 24.84           O  
ATOM   1074  CG  LYS A 142     -31.000  10.031  45.594  1.00 24.84           C  
ATOM   1075  CD  LYS A 142     -31.672   9.867  46.938  1.00 24.84           C  
ATOM   1076  CE  LYS A 142     -33.125  10.258  46.906  1.00 24.84           C  
ATOM   1077  NZ  LYS A 142     -33.812  10.055  48.219  1.00 24.84           N  
ATOM   1078  N   GLU A 143     -28.469  11.977  43.312  1.00 28.55           N  
ATOM   1079  CA  GLU A 143     -28.844  13.320  43.719  1.00 28.55           C  
ATOM   1080  C   GLU A 143     -28.641  14.320  42.594  1.00 28.55           C  
ATOM   1081  CB  GLU A 143     -28.047  13.758  44.969  1.00 28.55           C  
ATOM   1082  O   GLU A 143     -27.609  14.305  41.906  1.00 28.55           O  
ATOM   1083  CG  GLU A 143     -28.656  13.273  46.281  1.00 28.55           C  
ATOM   1084  CD  GLU A 143     -27.953  13.859  47.500  1.00 28.55           C  
ATOM   1085  OE1 GLU A 143     -28.469  13.688  48.625  1.00 28.55           O  
ATOM   1086  OE2 GLU A 143     -26.891  14.492  47.344  1.00 28.55           O  
ATOM   1087  N   LYS A 144     -29.719  14.898  42.031  1.00 28.91           N  
ATOM   1088  CA  LYS A 144     -30.297  16.219  41.781  1.00 28.91           C  
ATOM   1089  C   LYS A 144     -29.391  17.328  42.312  1.00 28.91           C  
ATOM   1090  CB  LYS A 144     -31.688  16.312  42.438  1.00 28.91           C  
ATOM   1091  O   LYS A 144     -28.891  17.234  43.438  1.00 28.91           O  
ATOM   1092  CG  LYS A 144     -32.812  15.688  41.594  1.00 28.91           C  
ATOM   1093  CD  LYS A 144     -34.156  15.883  42.250  1.00 28.91           C  
ATOM   1094  CE  LYS A 144     -35.281  15.273  41.406  1.00 28.91           C  
ATOM   1095  NZ  LYS A 144     -36.594  15.352  42.125  1.00 28.91           N  
ATOM   1096  N   SER A 145     -28.812  18.094  41.500  1.00 30.02           N  
ATOM   1097  CA  SER A 145     -28.734  19.531  41.719  1.00 30.02           C  
ATOM   1098  C   SER A 145     -27.719  20.203  40.812  1.00 30.02           C  
ATOM   1099  CB  SER A 145     -28.359  19.812  43.188  1.00 30.02           C  
ATOM   1100  O   SER A 145     -26.641  19.656  40.562  1.00 30.02           O  
ATOM   1101  OG  SER A 145     -26.984  19.594  43.406  1.00 30.02           O  
ATOM   1102  N   LYS A 146     -28.141  21.000  39.844  1.00 29.14           N  
ATOM   1103  CA  LYS A 146     -27.906  22.281  39.156  1.00 29.14           C  
ATOM   1104  C   LYS A 146     -27.234  23.281  40.094  1.00 29.14           C  
ATOM   1105  CB  LYS A 146     -29.234  22.859  38.656  1.00 29.14           C  
ATOM   1106  O   LYS A 146     -27.719  23.547  41.188  1.00 29.14           O  
ATOM   1107  CG  LYS A 146     -29.672  22.297  37.281  1.00 29.14           C  
ATOM   1108  CD  LYS A 146     -30.953  22.969  36.812  1.00 29.14           C  
ATOM   1109  CE  LYS A 146     -31.406  22.391  35.469  1.00 29.14           C  
ATOM   1110  NZ  LYS A 146     -32.656  23.031  35.000  1.00 29.14           N  
ATOM   1111  N   GLN A 147     -25.891  23.172  40.156  1.00 38.19           N  
ATOM   1112  CA  GLN A 147     -24.922  23.969  40.906  1.00 38.19           C  
ATOM   1113  C   GLN A 147     -24.250  25.000  39.969  1.00 38.19           C  
ATOM   1114  CB  GLN A 147     -23.859  23.078  41.531  1.00 38.19           C  
ATOM   1115  O   GLN A 147     -23.750  24.641  38.906  1.00 38.19           O  
ATOM   1116  CG  GLN A 147     -23.875  23.094  43.062  1.00 38.19           C  
ATOM   1117  CD  GLN A 147     -22.812  22.219  43.688  1.00 38.19           C  
ATOM   1118  NE2 GLN A 147     -22.266  22.656  44.812  1.00 38.19           N  
ATOM   1119  OE1 GLN A 147     -22.469  21.156  43.125  1.00 38.19           O  
ATOM   1120  N   GLU A 148     -24.641  26.234  40.062  1.00 28.78           N  
ATOM   1121  CA  GLU A 148     -24.344  27.672  40.125  1.00 28.78           C  
ATOM   1122  C   GLU A 148     -23.328  27.984  41.219  1.00 28.78           C  
ATOM   1123  CB  GLU A 148     -25.625  28.484  40.344  1.00 28.78           C  
ATOM   1124  O   GLU A 148     -23.500  27.578  42.375  1.00 28.78           O  
ATOM   1125  CG  GLU A 148     -25.641  29.812  39.594  1.00 28.78           C  
ATOM   1126  CD  GLU A 148     -26.953  30.562  39.781  1.00 28.78           C  
ATOM   1127  OE1 GLU A 148     -27.078  31.688  39.219  1.00 28.78           O  
ATOM   1128  OE2 GLU A 148     -27.859  30.031  40.438  1.00 28.78           O  
ATOM   1129  N   TYR A 149     -22.062  28.047  40.906  1.00 38.97           N  
ATOM   1130  CA  TYR A 149     -21.062  28.609  41.812  1.00 38.97           C  
ATOM   1131  C   TYR A 149     -20.219  29.672  41.125  1.00 38.97           C  
ATOM   1132  CB  TYR A 149     -20.172  27.500  42.375  1.00 38.97           C  
ATOM   1133  O   TYR A 149     -19.719  29.453  40.031  1.00 38.97           O  
ATOM   1134  CG  TYR A 149     -20.812  26.688  43.469  1.00 38.97           C  
ATOM   1135  CD1 TYR A 149     -20.859  27.156  44.781  1.00 38.97           C  
ATOM   1136  CD2 TYR A 149     -21.359  25.438  43.188  1.00 38.97           C  
ATOM   1137  CE1 TYR A 149     -21.453  26.406  45.781  1.00 38.97           C  
ATOM   1138  CE2 TYR A 149     -21.953  24.672  44.188  1.00 38.97           C  
ATOM   1139  OH  TYR A 149     -22.578  24.422  46.500  1.00 38.97           O  
ATOM   1140  CZ  TYR A 149     -22.000  25.172  45.500  1.00 38.97           C  
ATOM   1141  N   LYS A 150     -20.438  30.922  41.531  1.00 35.09           N  
ATOM   1142  CA  LYS A 150     -19.922  32.219  41.906  1.00 35.09           C  
ATOM   1143  C   LYS A 150     -18.562  32.094  42.594  1.00 35.09           C  
ATOM   1144  CB  LYS A 150     -20.906  32.969  42.781  1.00 35.09           C  
ATOM   1145  O   LYS A 150     -18.453  31.438  43.625  1.00 35.09           O  
ATOM   1146  CG  LYS A 150     -22.219  33.344  42.125  1.00 35.09           C  
ATOM   1147  CD  LYS A 150     -22.922  34.469  42.844  1.00 35.09           C  
ATOM   1148  CE  LYS A 150     -24.203  34.875  42.125  1.00 35.09           C  
ATOM   1149  NZ  LYS A 150     -24.891  36.031  42.781  1.00 35.09           N  
ATOM   1150  N   ASN A 151     -17.438  32.188  41.844  1.00 42.28           N  
ATOM   1151  CA  ASN A 151     -16.016  32.219  42.188  1.00 42.28           C  
ATOM   1152  C   ASN A 151     -15.430  33.625  42.062  1.00 42.28           C  
ATOM   1153  CB  ASN A 151     -15.258  31.234  41.281  1.00 42.28           C  
ATOM   1154  O   ASN A 151     -15.625  34.312  41.062  1.00 42.28           O  
ATOM   1155  CG  ASN A 151     -15.172  29.844  41.844  1.00 42.28           C  
ATOM   1156  ND2 ASN A 151     -14.719  28.891  41.031  1.00 42.28           N  
ATOM   1157  OD1 ASN A 151     -15.523  29.625  43.000  1.00 42.28           O  
ATOM   1158  N   LYS A 152     -15.117  34.250  43.156  1.00 44.84           N  
ATOM   1159  CA  LYS A 152     -14.164  35.344  43.344  1.00 44.84           C  
ATOM   1160  C   LYS A 152     -12.844  34.812  43.906  1.00 44.84           C  
ATOM   1161  CB  LYS A 152     -14.742  36.375  44.312  1.00 44.84           C  
ATOM   1162  O   LYS A 152     -12.828  34.000  44.844  1.00 44.84           O  
ATOM   1163  CG  LYS A 152     -16.016  37.031  43.812  1.00 44.84           C  
ATOM   1164  CD  LYS A 152     -16.406  38.250  44.656  1.00 44.84           C  
ATOM   1165  CE  LYS A 152     -17.688  38.906  44.156  1.00 44.84           C  
ATOM   1166  NZ  LYS A 152     -18.109  40.031  45.031  1.00 44.84           N  
ATOM   1167  N   TYR A 153     -11.742  34.656  43.125  1.00 39.00           N  
ATOM   1168  CA  TYR A 153     -10.406  35.031  42.688  1.00 39.00           C  
ATOM   1169  C   TYR A 153      -9.391  34.875  43.812  1.00 39.00           C  
ATOM   1170  CB  TYR A 153     -10.398  36.500  42.188  1.00 39.00           C  
ATOM   1171  O   TYR A 153      -9.484  35.531  44.844  1.00 39.00           O  
ATOM   1172  CG  TYR A 153     -11.375  36.750  41.031  1.00 39.00           C  
ATOM   1173  CD1 TYR A 153     -11.031  36.469  39.719  1.00 39.00           C  
ATOM   1174  CD2 TYR A 153     -12.633  37.281  41.312  1.00 39.00           C  
ATOM   1175  CE1 TYR A 153     -11.922  36.688  38.688  1.00 39.00           C  
ATOM   1176  CE2 TYR A 153     -13.531  37.500  40.250  1.00 39.00           C  
ATOM   1177  OH  TYR A 153     -14.047  37.469  37.938  1.00 39.00           O  
ATOM   1178  CZ  TYR A 153     -13.164  37.219  38.969  1.00 39.00           C  
ATOM   1179  N   LYS A 154      -8.758  33.750  44.000  1.00 51.03           N  
ATOM   1180  CA  LYS A 154      -7.324  33.562  44.250  1.00 51.03           C  
ATOM   1181  C   LYS A 154      -6.723  32.594  43.219  1.00 51.03           C  
ATOM   1182  CB  LYS A 154      -7.078  33.031  45.656  1.00 51.03           C  
ATOM   1183  O   LYS A 154      -7.316  31.562  42.906  1.00 51.03           O  
ATOM   1184  CG  LYS A 154      -7.090  34.125  46.719  1.00 51.03           C  
ATOM   1185  CD  LYS A 154      -6.672  33.594  48.094  1.00 51.03           C  
ATOM   1186  CE  LYS A 154      -6.695  34.656  49.156  1.00 51.03           C  
ATOM   1187  NZ  LYS A 154      -6.215  34.156  50.469  1.00 51.03           N  
ATOM   1188  N   LYS A 155      -6.004  33.125  42.219  1.00 46.50           N  
ATOM   1189  CA  LYS A 155      -4.949  32.875  41.250  1.00 46.50           C  
ATOM   1190  C   LYS A 155      -4.062  31.719  41.688  1.00 46.50           C  
ATOM   1191  CB  LYS A 155      -4.102  34.125  41.031  1.00 46.50           C  
ATOM   1192  O   LYS A 155      -3.314  31.828  42.656  1.00 46.50           O  
ATOM   1193  CG  LYS A 155      -4.738  35.156  40.125  1.00 46.50           C  
ATOM   1194  CD  LYS A 155      -3.838  36.375  39.938  1.00 46.50           C  
ATOM   1195  CE  LYS A 155      -4.531  37.469  39.125  1.00 46.50           C  
ATOM   1196  NZ  LYS A 155      -3.658  38.688  38.969  1.00 46.50           N  
ATOM   1197  N   CYS A 156      -4.551  30.500  41.781  1.00 43.91           N  
ATOM   1198  CA  CYS A 156      -3.732  29.297  41.781  1.00 43.91           C  
ATOM   1199  C   CYS A 156      -3.961  28.500  40.500  1.00 43.91           C  
ATOM   1200  CB  CYS A 156      -4.039  28.438  43.000  1.00 43.91           C  
ATOM   1201  O   CYS A 156      -5.098  28.344  40.062  1.00 43.91           O  
ATOM   1202  SG  CYS A 156      -2.619  28.172  44.094  1.00 43.91           S  
ATOM   1203  N   TYR A 157      -2.969  28.578  39.594  1.00 52.31           N  
ATOM   1204  CA  TYR A 157      -2.459  27.891  38.406  1.00 52.31           C  
ATOM   1205  C   TYR A 157      -2.883  26.438  38.406  1.00 52.31           C  
ATOM   1206  CB  TYR A 157      -0.931  28.000  38.344  1.00 52.31           C  
ATOM   1207  O   TYR A 157      -2.697  25.719  39.406  1.00 52.31           O  
ATOM   1208  CG  TYR A 157      -0.422  29.406  38.188  1.00 52.31           C  
ATOM   1209  CD1 TYR A 157      -0.357  30.016  36.938  1.00 52.31           C  
ATOM   1210  CD2 TYR A 157      -0.005  30.141  39.312  1.00 52.31           C  
ATOM   1211  CE1 TYR A 157       0.114  31.312  36.812  1.00 52.31           C  
ATOM   1212  CE2 TYR A 157       0.467  31.438  39.156  1.00 52.31           C  
ATOM   1213  OH  TYR A 157       0.988  33.312  37.781  1.00 52.31           O  
ATOM   1214  CZ  TYR A 157       0.522  32.031  37.906  1.00 52.31           C  
ATOM   1215  N   PRO A 158      -3.701  26.078  37.375  1.00 52.88           N  
ATOM   1216  CA  PRO A 158      -4.250  24.734  37.188  1.00 52.88           C  
ATOM   1217  C   PRO A 158      -3.166  23.688  36.938  1.00 52.88           C  
ATOM   1218  CB  PRO A 158      -5.148  24.891  35.969  1.00 52.88           C  
ATOM   1219  O   PRO A 158      -2.191  23.953  36.250  1.00 52.88           O  
ATOM   1220  CG  PRO A 158      -4.992  26.312  35.531  1.00 52.88           C  
ATOM   1221  CD  PRO A 158      -3.982  26.969  36.438  1.00 52.88           C  
ATOM   1222  N   LYS A 159      -2.807  22.812  37.844  1.00 58.91           N  
ATOM   1223  CA  LYS A 159      -2.398  21.406  37.750  1.00 58.91           C  
ATOM   1224  C   LYS A 159      -3.178  20.688  36.656  1.00 58.91           C  
ATOM   1225  CB  LYS A 159      -2.592  20.688  39.094  1.00 58.91           C  
ATOM   1226  O   LYS A 159      -4.410  20.719  36.625  1.00 58.91           O  
ATOM   1227  CG  LYS A 159      -1.563  19.594  39.375  1.00 58.91           C  
ATOM   1228  CD  LYS A 159      -1.667  19.078  40.781  1.00 58.91           C  
ATOM   1229  CE  LYS A 159      -0.591  18.047  41.094  1.00 58.91           C  
ATOM   1230  NZ  LYS A 159      -0.717  17.484  42.469  1.00 58.91           N  
ATOM   1231  N   ILE A 160      -2.600  20.641  35.406  1.00 52.94           N  
ATOM   1232  CA  ILE A 160      -3.184  19.828  34.344  1.00 52.94           C  
ATOM   1233  C   ILE A 160      -3.070  18.344  34.719  1.00 52.94           C  
ATOM   1234  CB  ILE A 160      -2.506  20.094  33.000  1.00 52.94           C  
ATOM   1235  O   ILE A 160      -1.978  17.859  35.031  1.00 52.94           O  
ATOM   1236  CG1 ILE A 160      -2.416  21.609  32.719  1.00 52.94           C  
ATOM   1237  CG2 ILE A 160      -3.262  19.391  31.859  1.00 52.94           C  
ATOM   1238  CD1 ILE A 160      -1.438  21.984  31.625  1.00 52.94           C  
ATOM   1239  N   GLU A 161      -4.043  17.844  35.438  1.00 58.25           N  
ATOM   1240  CA  GLU A 161      -4.359  16.422  35.531  1.00 58.25           C  
ATOM   1241  C   GLU A 161      -4.613  15.828  34.156  1.00 58.25           C  
ATOM   1242  CB  GLU A 161      -5.574  16.203  36.438  1.00 58.25           C  
ATOM   1243  O   GLU A 161      -5.375  16.391  33.344  1.00 58.25           O  
ATOM   1244  CG  GLU A 161      -5.363  16.656  37.875  1.00 58.25           C  
ATOM   1245  CD  GLU A 161      -6.352  16.031  38.844  1.00 58.25           C  
ATOM   1246  OE1 GLU A 161      -6.234  16.281  40.062  1.00 58.25           O  
ATOM   1247  OE2 GLU A 161      -7.254  15.297  38.375  1.00 58.25           O  
ATOM   1248  N   ALA A 162      -3.535  15.367  33.438  1.00 55.91           N  
ATOM   1249  CA  ALA A 162      -3.725  14.672  32.156  1.00 55.91           C  
ATOM   1250  C   ALA A 162      -4.652  13.469  32.344  1.00 55.91           C  
ATOM   1251  CB  ALA A 162      -2.379  14.219  31.594  1.00 55.91           C  
ATOM   1252  O   ALA A 162      -4.406  12.602  33.188  1.00 55.91           O  
ATOM   1253  N   GLU A 163      -5.914  13.656  32.625  1.00 50.84           N  
ATOM   1254  CA  GLU A 163      -6.840  12.539  32.438  1.00 50.84           C  
ATOM   1255  C   GLU A 163      -6.656  11.906  31.062  1.00 50.84           C  
ATOM   1256  CB  GLU A 163      -8.289  13.008  32.625  1.00 50.84           C  
ATOM   1257  O   GLU A 163      -6.570  12.609  30.062  1.00 50.84           O  
ATOM   1258  CG  GLU A 163      -8.414  14.438  33.125  1.00 50.84           C  
ATOM   1259  CD  GLU A 163      -9.844  14.836  33.469  1.00 50.84           C  
ATOM   1260  OE1 GLU A 163     -10.078  16.000  33.844  1.00 50.84           O  
ATOM   1261  OE2 GLU A 163     -10.734  13.961  33.344  1.00 50.84           O  
ATOM   1262  N   SER A 164      -5.660  11.078  30.859  1.00 46.94           N  
ATOM   1263  CA  SER A 164      -5.578  10.148  29.734  1.00 46.94           C  
ATOM   1264  C   SER A 164      -6.965   9.680  29.312  1.00 46.94           C  
ATOM   1265  CB  SER A 164      -4.719   8.938  30.109  1.00 46.94           C  
ATOM   1266  O   SER A 164      -7.727   9.141  30.109  1.00 46.94           O  
ATOM   1267  OG  SER A 164      -4.871   7.898  29.156  1.00 46.94           O  
ATOM   1268  N   ASP A 165      -7.824  10.492  28.750  1.00 48.97           N  
ATOM   1269  CA  ASP A 165      -9.070  10.078  28.125  1.00 48.97           C  
ATOM   1270  C   ASP A 165      -8.875   8.812  27.297  1.00 48.97           C  
ATOM   1271  CB  ASP A 165      -9.633  11.203  27.250  1.00 48.97           C  
ATOM   1272  O   ASP A 165      -7.945   8.734  26.484  1.00 48.97           O  
ATOM   1273  CG  ASP A 165     -10.906  11.812  27.797  1.00 48.97           C  
ATOM   1274  OD1 ASP A 165     -11.430  11.305  28.812  1.00 48.97           O  
ATOM   1275  OD2 ASP A 165     -11.391  12.805  27.219  1.00 48.97           O  
ATOM   1276  N   SER A 166      -8.602   7.730  27.938  1.00 48.56           N  
ATOM   1277  CA  SER A 166      -8.766   6.508  27.156  1.00 48.56           C  
ATOM   1278  C   SER A 166      -9.977   6.602  26.234  1.00 48.56           C  
ATOM   1279  CB  SER A 166      -8.914   5.301  28.078  1.00 48.56           C  
ATOM   1280  O   SER A 166     -10.414   5.598  25.672  1.00 48.56           O  
ATOM   1281  OG  SER A 166     -10.047   5.438  28.906  1.00 48.56           O  
ATOM   1282  N   ASP A 167     -10.297   7.848  25.672  1.00 47.41           N  
ATOM   1283  CA  ASP A 167     -11.469   7.809  24.797  1.00 47.41           C  
ATOM   1284  C   ASP A 167     -11.125   7.188  23.453  1.00 47.41           C  
ATOM   1285  CB  ASP A 167     -12.039   9.219  24.609  1.00 47.41           C  
ATOM   1286  O   ASP A 167     -10.086   7.496  22.859  1.00 47.41           O  
ATOM   1287  CG  ASP A 167     -12.820   9.711  25.812  1.00 47.41           C  
ATOM   1288  OD1 ASP A 167     -13.250   8.883  26.641  1.00 47.41           O  
ATOM   1289  OD2 ASP A 167     -13.016  10.938  25.922  1.00 47.41           O  
ATOM   1290  N   GLU A 168     -11.094   5.867  23.359  1.00 46.94           N  
ATOM   1291  CA  GLU A 168     -11.406   5.133  22.141  1.00 46.94           C  
ATOM   1292  C   GLU A 168     -11.805   6.086  21.016  1.00 46.94           C  
ATOM   1293  CB  GLU A 168     -12.523   4.117  22.391  1.00 46.94           C  
ATOM   1294  O   GLU A 168     -12.758   6.848  21.141  1.00 46.94           O  
ATOM   1295  CG  GLU A 168     -12.805   3.209  21.188  1.00 46.94           C  
ATOM   1296  CD  GLU A 168     -13.586   1.961  21.562  1.00 46.94           C  
ATOM   1297  OE1 GLU A 168     -13.711   1.050  20.719  1.00 46.94           O  
ATOM   1298  OE2 GLU A 168     -14.078   1.894  22.719  1.00 46.94           O  
ATOM   1299  N   TYR A 169     -10.945   7.031  20.656  1.00 43.22           N  
ATOM   1300  CA  TYR A 169     -11.141   7.824  19.438  1.00 43.22           C  
ATOM   1301  C   TYR A 169     -11.953   7.055  18.406  1.00 43.22           C  
ATOM   1302  CB  TYR A 169      -9.789   8.227  18.844  1.00 43.22           C  
ATOM   1303  O   TYR A 169     -11.609   5.926  18.062  1.00 43.22           O  
ATOM   1304  CG  TYR A 169      -9.469   9.695  19.000  1.00 43.22           C  
ATOM   1305  CD1 TYR A 169      -9.789  10.609  18.000  1.00 43.22           C  
ATOM   1306  CD2 TYR A 169      -8.852  10.172  20.156  1.00 43.22           C  
ATOM   1307  CE1 TYR A 169      -9.500  11.961  18.141  1.00 43.22           C  
ATOM   1308  CE2 TYR A 169      -8.555  11.523  20.297  1.00 43.22           C  
ATOM   1309  OH  TYR A 169      -8.586  13.750  19.438  1.00 43.22           O  
ATOM   1310  CZ  TYR A 169      -8.883  12.406  19.297  1.00 43.22           C  
ATOM   1311  N   VAL A 170     -13.250   6.867  18.672  1.00 48.91           N  
ATOM   1312  CA  VAL A 170     -14.172   6.367  17.656  1.00 48.91           C  
ATOM   1313  C   VAL A 170     -14.062   7.223  16.391  1.00 48.91           C  
ATOM   1314  CB  VAL A 170     -15.625   6.352  18.156  1.00 48.91           C  
ATOM   1315  O   VAL A 170     -14.289   8.438  16.438  1.00 48.91           O  
ATOM   1316  CG1 VAL A 170     -16.562   5.781  17.094  1.00 48.91           C  
ATOM   1317  CG2 VAL A 170     -15.727   5.551  19.453  1.00 48.91           C  
ATOM   1318  N   LEU A 171     -12.938   7.262  15.664  1.00 44.62           N  
ATOM   1319  CA  LEU A 171     -12.906   7.848  14.328  1.00 44.62           C  
ATOM   1320  C   LEU A 171     -14.219   7.582  13.594  1.00 44.62           C  
ATOM   1321  CB  LEU A 171     -11.734   7.293  13.523  1.00 44.62           C  
ATOM   1322  O   LEU A 171     -14.695   6.445  13.555  1.00 44.62           O  
ATOM   1323  CG  LEU A 171     -10.422   8.070  13.617  1.00 44.62           C  
ATOM   1324  CD1 LEU A 171      -9.281   7.266  13.008  1.00 44.62           C  
ATOM   1325  CD2 LEU A 171     -10.547   9.430  12.930  1.00 44.62           C  
ATOM   1326  N   ASP A 172     -15.242   8.500  13.781  1.00 44.28           N  
ATOM   1327  CA  ASP A 172     -16.453   8.695  12.992  1.00 44.28           C  
ATOM   1328  C   ASP A 172     -16.219   8.320  11.531  1.00 44.28           C  
ATOM   1329  CB  ASP A 172     -16.922  10.148  13.086  1.00 44.28           C  
ATOM   1330  O   ASP A 172     -15.406   8.938  10.844  1.00 44.28           O  
ATOM   1331  CG  ASP A 172     -17.406  10.523  14.484  1.00 44.28           C  
ATOM   1332  OD1 ASP A 172     -18.000   9.672  15.172  1.00 44.28           O  
ATOM   1333  OD2 ASP A 172     -17.172  11.688  14.891  1.00 44.28           O  
ATOM   1334  N   ASP A 173     -15.844   7.113  11.242  1.00 47.84           N  
ATOM   1335  CA  ASP A 173     -15.789   6.605   9.875  1.00 47.84           C  
ATOM   1336  C   ASP A 173     -17.031   7.008   9.094  1.00 47.84           C  
ATOM   1337  CB  ASP A 173     -15.633   5.086   9.875  1.00 47.84           C  
ATOM   1338  O   ASP A 173     -18.078   6.355   9.195  1.00 47.84           O  
ATOM   1339  CG  ASP A 173     -14.328   4.621  10.492  1.00 47.84           C  
ATOM   1340  OD1 ASP A 173     -13.375   5.426  10.586  1.00 47.84           O  
ATOM   1341  OD2 ASP A 173     -14.250   3.439  10.891  1.00 47.84           O  
ATOM   1342  N   ASP A 174     -17.578   8.227   9.297  1.00 46.16           N  
ATOM   1343  CA  ASP A 174     -18.609   8.617   8.344  1.00 46.16           C  
ATOM   1344  C   ASP A 174     -18.094   8.484   6.906  1.00 46.16           C  
ATOM   1345  CB  ASP A 174     -19.062  10.055   8.609  1.00 46.16           C  
ATOM   1346  O   ASP A 174     -18.797   8.844   5.961  1.00 46.16           O  
ATOM   1347  CG  ASP A 174     -19.953  10.172   9.836  1.00 46.16           C  
ATOM   1348  OD1 ASP A 174     -20.750   9.250  10.109  1.00 46.16           O  
ATOM   1349  OD2 ASP A 174     -19.844  11.203  10.539  1.00 46.16           O  
ATOM   1350  N   ASP A 175     -17.000   7.703   6.707  1.00 49.56           N  
ATOM   1351  CA  ASP A 175     -16.844   7.508   5.270  1.00 49.56           C  
ATOM   1352  C   ASP A 175     -16.844   6.023   4.914  1.00 49.56           C  
ATOM   1353  CB  ASP A 175     -15.539   8.156   4.781  1.00 49.56           C  
ATOM   1354  O   ASP A 175     -16.672   5.656   3.750  1.00 49.56           O  
ATOM   1355  CG  ASP A 175     -15.773   9.359   3.885  1.00 49.56           C  
ATOM   1356  OD1 ASP A 175     -16.922   9.578   3.451  1.00 49.56           O  
ATOM   1357  OD2 ASP A 175     -14.797  10.086   3.605  1.00 49.56           O  
ATOM   1358  N   SER A 176     -17.312   5.164   5.906  1.00 47.25           N  
ATOM   1359  CA  SER A 176     -17.469   3.803   5.398  1.00 47.25           C  
ATOM   1360  C   SER A 176     -18.906   3.324   5.520  1.00 47.25           C  
ATOM   1361  CB  SER A 176     -16.531   2.844   6.148  1.00 47.25           C  
ATOM   1362  O   SER A 176     -19.547   3.506   6.559  1.00 47.25           O  
ATOM   1363  OG  SER A 176     -16.609   1.542   5.590  1.00 47.25           O  
ATOM   1364  N   ASP A 177     -19.781   3.525   4.508  1.00 48.72           N  
ATOM   1365  CA  ASP A 177     -21.109   3.031   4.211  1.00 48.72           C  
ATOM   1366  C   ASP A 177     -21.328   1.642   4.805  1.00 48.72           C  
ATOM   1367  CB  ASP A 177     -21.359   3.000   2.697  1.00 48.72           C  
ATOM   1368  O   ASP A 177     -22.422   1.069   4.672  1.00 48.72           O  
ATOM   1369  CG  ASP A 177     -22.812   3.180   2.322  1.00 48.72           C  
ATOM   1370  OD1 ASP A 177     -23.641   3.461   3.215  1.00 48.72           O  
ATOM   1371  OD2 ASP A 177     -23.141   3.037   1.124  1.00 48.72           O  
ATOM   1372  N   ASP A 178     -20.656   1.212   5.918  1.00 51.28           N  
ATOM   1373  CA  ASP A 178     -21.125  -0.083   6.395  1.00 51.28           C  
ATOM   1374  C   ASP A 178     -21.266  -0.094   7.914  1.00 51.28           C  
ATOM   1375  CB  ASP A 178     -20.188  -1.202   5.941  1.00 51.28           C  
ATOM   1376  O   ASP A 178     -20.297   0.184   8.633  1.00 51.28           O  
ATOM   1377  CG  ASP A 178     -20.906  -2.301   5.176  1.00 51.28           C  
ATOM   1378  OD1 ASP A 178     -22.109  -2.162   4.891  1.00 51.28           O  
ATOM   1379  OD2 ASP A 178     -20.250  -3.316   4.852  1.00 51.28           O  
ATOM   1380  N   GLY A 179     -22.188   0.558   8.625  1.00 51.09           N  
ATOM   1381  CA  GLY A 179     -22.953   0.068   9.758  1.00 51.09           C  
ATOM   1382  C   GLY A 179     -22.188  -0.932  10.609  1.00 51.09           C  
ATOM   1383  O   GLY A 179     -21.297  -1.631  10.117  1.00 51.09           O  
ATOM   1384  N   LYS A 180     -21.328  -0.564  11.625  1.00 60.28           N  
ATOM   1385  CA  LYS A 180     -20.859  -1.234  12.828  1.00 60.28           C  
ATOM   1386  C   LYS A 180     -20.859  -2.750  12.648  1.00 60.28           C  
ATOM   1387  CB  LYS A 180     -21.719  -0.853  14.031  1.00 60.28           C  
ATOM   1388  O   LYS A 180     -21.875  -3.344  12.305  1.00 60.28           O  
ATOM   1389  CG  LYS A 180     -21.906   0.647  14.211  1.00 60.28           C  
ATOM   1390  CD  LYS A 180     -22.047   1.023  15.680  1.00 60.28           C  
ATOM   1391  CE  LYS A 180     -22.250   2.521  15.859  1.00 60.28           C  
ATOM   1392  NZ  LYS A 180     -22.344   2.900  17.297  1.00 60.28           N  
ATOM   1393  N   CYS A 181     -20.000  -3.346  11.859  1.00 61.06           N  
ATOM   1394  CA  CYS A 181     -19.938  -4.801  11.758  1.00 61.06           C  
ATOM   1395  C   CYS A 181     -19.891  -5.441  13.141  1.00 61.06           C  
ATOM   1396  CB  CYS A 181     -18.719  -5.227  10.938  1.00 61.06           C  
ATOM   1397  O   CYS A 181     -18.953  -5.199  13.906  1.00 61.06           O  
ATOM   1398  SG  CYS A 181     -18.516  -7.016  10.805  1.00 61.06           S  
ATOM   1399  N   LYS A 182     -20.938  -5.602  13.969  1.00 65.75           N  
ATOM   1400  CA  LYS A 182     -21.125  -6.125  15.328  1.00 65.75           C  
ATOM   1401  C   LYS A 182     -20.656  -7.574  15.422  1.00 65.75           C  
ATOM   1402  CB  LYS A 182     -22.578  -6.012  15.758  1.00 65.75           C  
ATOM   1403  O   LYS A 182     -20.078  -7.984  16.438  1.00 65.75           O  
ATOM   1404  CG  LYS A 182     -23.062  -4.578  15.961  1.00 65.75           C  
ATOM   1405  CD  LYS A 182     -24.453  -4.535  16.562  1.00 65.75           C  
ATOM   1406  CE  LYS A 182     -24.938  -3.104  16.750  1.00 65.75           C  
ATOM   1407  NZ  LYS A 182     -26.312  -3.055  17.344  1.00 65.75           N  
ATOM   1408  N   ASN A 183     -20.266  -8.258  14.305  1.00 65.88           N  
ATOM   1409  CA  ASN A 183     -19.859  -9.656  14.391  1.00 65.88           C  
ATOM   1410  C   ASN A 183     -18.891 -10.031  13.273  1.00 65.88           C  
ATOM   1411  CB  ASN A 183     -21.094 -10.570  14.359  1.00 65.88           C  
ATOM   1412  O   ASN A 183     -18.859 -11.188  12.844  1.00 65.88           O  
ATOM   1413  CG  ASN A 183     -21.828 -10.516  13.031  1.00 65.88           C  
ATOM   1414  ND2 ASN A 183     -23.078 -10.953  13.023  1.00 65.88           N  
ATOM   1415  OD1 ASN A 183     -21.250 -10.102  12.016  1.00 65.88           O  
ATOM   1416  N   CYS A 184     -18.016  -9.117  12.930  1.00 69.88           N  
ATOM   1417  CA  CYS A 184     -17.109  -9.461  11.836  1.00 69.88           C  
ATOM   1418  C   CYS A 184     -15.852 -10.141  12.367  1.00 69.88           C  
ATOM   1419  CB  CYS A 184     -16.734  -8.219  11.039  1.00 69.88           C  
ATOM   1420  O   CYS A 184     -15.289  -9.703  13.367  1.00 69.88           O  
ATOM   1421  SG  CYS A 184     -15.633  -8.547   9.648  1.00 69.88           S  
ATOM   1422  N   LYS A 185     -15.734 -11.430  12.008  1.00 76.75           N  
ATOM   1423  CA  LYS A 185     -14.570 -12.242  12.344  1.00 76.75           C  
ATOM   1424  C   LYS A 185     -13.273 -11.469  12.117  1.00 76.75           C  
ATOM   1425  CB  LYS A 185     -14.562 -13.539  11.531  1.00 76.75           C  
ATOM   1426  O   LYS A 185     -12.289 -11.680  12.820  1.00 76.75           O  
ATOM   1427  CG  LYS A 185     -15.672 -14.508  11.906  1.00 76.75           C  
ATOM   1428  CD  LYS A 185     -15.570 -15.805  11.109  1.00 76.75           C  
ATOM   1429  CE  LYS A 185     -16.656 -16.797  11.500  1.00 76.75           C  
ATOM   1430  NZ  LYS A 185     -16.578 -18.062  10.719  1.00 76.75           N  
ATOM   1431  N   TYR A 186     -13.297 -10.477  11.188  1.00 81.81           N  
ATOM   1432  CA  TYR A 186     -12.031  -9.852  10.820  1.00 81.81           C  
ATOM   1433  C   TYR A 186     -11.820  -8.555  11.594  1.00 81.81           C  
ATOM   1434  CB  TYR A 186     -11.984  -9.570   9.312  1.00 81.81           C  
ATOM   1435  O   TYR A 186     -10.750  -7.941  11.508  1.00 81.81           O  
ATOM   1436  CG  TYR A 186     -12.062 -10.820   8.461  1.00 81.81           C  
ATOM   1437  CD1 TYR A 186     -10.977 -11.695   8.383  1.00 81.81           C  
ATOM   1438  CD2 TYR A 186     -13.211 -11.125   7.738  1.00 81.81           C  
ATOM   1439  CE1 TYR A 186     -11.039 -12.844   7.602  1.00 81.81           C  
ATOM   1440  CE2 TYR A 186     -13.281 -12.266   6.957  1.00 81.81           C  
ATOM   1441  OH  TYR A 186     -12.266 -14.258   6.117  1.00 81.81           O  
ATOM   1442  CZ  TYR A 186     -12.195 -13.125   6.895  1.00 81.81           C  
ATOM   1443  N   LYS A 187     -12.812  -8.125  12.344  1.00 82.81           N  
ATOM   1444  CA  LYS A 187     -12.758  -6.859  13.062  1.00 82.81           C  
ATOM   1445  C   LYS A 187     -11.664  -6.879  14.125  1.00 82.81           C  
ATOM   1446  CB  LYS A 187     -14.109  -6.551  13.703  1.00 82.81           C  
ATOM   1447  O   LYS A 187     -10.891  -5.926  14.250  1.00 82.81           O  
ATOM   1448  CG  LYS A 187     -14.180  -5.184  14.367  1.00 82.81           C  
ATOM   1449  CD  LYS A 187     -15.586  -4.887  14.891  1.00 82.81           C  
ATOM   1450  CE  LYS A 187     -15.656  -3.516  15.547  1.00 82.81           C  
ATOM   1451  NZ  LYS A 187     -17.031  -3.223  16.062  1.00 82.81           N  
ATOM   1452  N   LYS A 188     -11.594  -8.008  14.773  1.00 82.44           N  
ATOM   1453  CA  LYS A 188     -10.578  -8.141  15.812  1.00 82.44           C  
ATOM   1454  C   LYS A 188      -9.172  -8.055  15.227  1.00 82.44           C  
ATOM   1455  CB  LYS A 188     -10.758  -9.453  16.578  1.00 82.44           C  
ATOM   1456  O   LYS A 188      -8.305  -7.375  15.773  1.00 82.44           O  
ATOM   1457  CG  LYS A 188      -9.867  -9.586  17.797  1.00 82.44           C  
ATOM   1458  CD  LYS A 188     -10.125 -10.891  18.547  1.00 82.44           C  
ATOM   1459  CE  LYS A 188      -9.203 -11.055  19.734  1.00 82.44           C  
ATOM   1460  NZ  LYS A 188      -9.461 -12.320  20.469  1.00 82.44           N  
ATOM   1461  N   LYS A 189      -9.031  -8.766  14.102  1.00 86.69           N  
ATOM   1462  CA  LYS A 189      -7.719  -8.789  13.453  1.00 86.69           C  
ATOM   1463  C   LYS A 189      -7.348  -7.402  12.930  1.00 86.69           C  
ATOM   1464  CB  LYS A 189      -7.699  -9.805  12.312  1.00 86.69           C  
ATOM   1465  O   LYS A 189      -6.191  -6.988  13.031  1.00 86.69           O  
ATOM   1466  CG  LYS A 189      -7.691 -11.250  12.773  1.00 86.69           C  
ATOM   1467  CD  LYS A 189      -7.504 -12.211  11.602  1.00 86.69           C  
ATOM   1468  CE  LYS A 189      -7.473 -13.664  12.070  1.00 86.69           C  
ATOM   1469  NZ  LYS A 189      -7.363 -14.609  10.914  1.00 86.69           N  
ATOM   1470  N   TYR A 190      -8.344  -6.715  12.461  1.00 88.12           N  
ATOM   1471  CA  TYR A 190      -8.109  -5.383  11.914  1.00 88.12           C  
ATOM   1472  C   TYR A 190      -7.695  -4.406  13.008  1.00 88.12           C  
ATOM   1473  CB  TYR A 190      -9.359  -4.867  11.195  1.00 88.12           C  
ATOM   1474  O   TYR A 190      -6.742  -3.645  12.844  1.00 88.12           O  
ATOM   1475  CG  TYR A 190      -9.242  -3.434  10.734  1.00 88.12           C  
ATOM   1476  CD1 TYR A 190      -9.797  -2.396  11.484  1.00 88.12           C  
ATOM   1477  CD2 TYR A 190      -8.586  -3.113   9.555  1.00 88.12           C  
ATOM   1478  CE1 TYR A 190      -9.703  -1.074  11.062  1.00 88.12           C  
ATOM   1479  CE2 TYR A 190      -8.484  -1.794   9.125  1.00 88.12           C  
ATOM   1480  OH  TYR A 190      -8.938   0.524   9.461  1.00 88.12           O  
ATOM   1481  CZ  TYR A 190      -9.039  -0.783   9.883  1.00 88.12           C  
ATOM   1482  N   PHE A 191      -8.320  -4.461  14.109  1.00 86.88           N  
ATOM   1483  CA  PHE A 191      -8.016  -3.541  15.195  1.00 86.88           C  
ATOM   1484  C   PHE A 191      -6.637  -3.820  15.781  1.00 86.88           C  
ATOM   1485  CB  PHE A 191      -9.078  -3.641  16.297  1.00 86.88           C  
ATOM   1486  O   PHE A 191      -5.902  -2.891  16.125  1.00 86.88           O  
ATOM   1487  CG  PHE A 191     -10.320  -2.828  16.016  1.00 86.88           C  
ATOM   1488  CD1 PHE A 191     -10.352  -1.470  16.312  1.00 86.88           C  
ATOM   1489  CD2 PHE A 191     -11.445  -3.426  15.477  1.00 86.88           C  
ATOM   1490  CE1 PHE A 191     -11.492  -0.715  16.062  1.00 86.88           C  
ATOM   1491  CE2 PHE A 191     -12.594  -2.678  15.219  1.00 86.88           C  
ATOM   1492  CZ  PHE A 191     -12.617  -1.324  15.508  1.00 86.88           C  
ATOM   1493  N   ALA A 192      -6.344  -5.125  15.836  1.00 88.88           N  
ATOM   1494  CA  ALA A 192      -5.004  -5.496  16.281  1.00 88.88           C  
ATOM   1495  C   ALA A 192      -3.938  -4.957  15.336  1.00 88.88           C  
ATOM   1496  CB  ALA A 192      -4.887  -7.016  16.406  1.00 88.88           C  
ATOM   1497  O   ALA A 192      -2.906  -4.445  15.773  1.00 88.88           O  
ATOM   1498  N   LEU A 193      -4.148  -5.176  14.125  1.00 94.19           N  
ATOM   1499  CA  LEU A 193      -3.209  -4.695  13.117  1.00 94.19           C  
ATOM   1500  C   LEU A 193      -3.078  -3.178  13.172  1.00 94.19           C  
ATOM   1501  CB  LEU A 193      -3.658  -5.125  11.719  1.00 94.19           C  
ATOM   1502  O   LEU A 193      -1.971  -2.643  13.094  1.00 94.19           O  
ATOM   1503  CG  LEU A 193      -2.727  -4.754  10.562  1.00 94.19           C  
ATOM   1504  CD1 LEU A 193      -1.354  -5.387  10.758  1.00 94.19           C  
ATOM   1505  CD2 LEU A 193      -3.330  -5.184   9.227  1.00 94.19           C  
ATOM   1506  N   ARG A 194      -4.148  -2.551  13.234  1.00 93.38           N  
ATOM   1507  CA  ARG A 194      -4.176  -1.095  13.320  1.00 93.38           C  
ATOM   1508  C   ARG A 194      -3.363  -0.602  14.508  1.00 93.38           C  
ATOM   1509  CB  ARG A 194      -5.617  -0.590  13.422  1.00 93.38           C  
ATOM   1510  O   ARG A 194      -2.611   0.369  14.398  1.00 93.38           O  
ATOM   1511  CG  ARG A 194      -5.746   0.923  13.359  1.00 93.38           C  
ATOM   1512  CD  ARG A 194      -7.203   1.366  13.359  1.00 93.38           C  
ATOM   1513  NE  ARG A 194      -7.324   2.818  13.273  1.00 93.38           N  
ATOM   1514  NH1 ARG A 194      -9.617   2.816  13.008  1.00 93.38           N  
ATOM   1515  NH2 ARG A 194      -8.469   4.797  13.047  1.00 93.38           N  
ATOM   1516  CZ  ARG A 194      -8.469   3.475  13.109  1.00 93.38           C  
ATOM   1517  N   LEU A 195      -3.529  -1.169  15.648  1.00 91.69           N  
ATOM   1518  CA  LEU A 195      -2.775  -0.818  16.844  1.00 91.69           C  
ATOM   1519  C   LEU A 195      -1.281  -1.036  16.625  1.00 91.69           C  
ATOM   1520  CB  LEU A 195      -3.256  -1.644  18.047  1.00 91.69           C  
ATOM   1521  O   LEU A 195      -0.466  -0.196  17.016  1.00 91.69           O  
ATOM   1522  CG  LEU A 195      -2.650  -1.285  19.391  1.00 91.69           C  
ATOM   1523  CD1 LEU A 195      -3.020   0.144  19.781  1.00 91.69           C  
ATOM   1524  CD2 LEU A 195      -3.113  -2.270  20.469  1.00 91.69           C  
ATOM   1525  N   ARG A 196      -0.953  -2.109  15.969  1.00 95.44           N  
ATOM   1526  CA  ARG A 196       0.452  -2.418  15.719  1.00 95.44           C  
ATOM   1527  C   ARG A 196       1.084  -1.379  14.797  1.00 95.44           C  
ATOM   1528  CB  ARG A 196       0.597  -3.814  15.109  1.00 95.44           C  
ATOM   1529  O   ARG A 196       2.213  -0.939  15.031  1.00 95.44           O  
ATOM   1530  CG  ARG A 196       0.598  -4.938  16.141  1.00 95.44           C  
ATOM   1531  CD  ARG A 196       1.037  -6.258  15.523  1.00 95.44           C  
ATOM   1532  NE  ARG A 196       0.812  -7.375  16.438  1.00 95.44           N  
ATOM   1533  NH1 ARG A 196       1.222  -9.016  14.859  1.00 95.44           N  
ATOM   1534  NH2 ARG A 196       0.679  -9.594  17.016  1.00 95.44           N  
ATOM   1535  CZ  ARG A 196       0.905  -8.656  16.109  1.00 95.44           C  
ATOM   1536  N   MET A 197       0.330  -1.065  13.906  1.00 95.88           N  
ATOM   1537  CA  MET A 197       0.840  -0.094  12.938  1.00 95.88           C  
ATOM   1538  C   MET A 197       0.960   1.288  13.570  1.00 95.88           C  
ATOM   1539  CB  MET A 197      -0.067  -0.030  11.711  1.00 95.88           C  
ATOM   1540  O   MET A 197       1.908   2.023  13.289  1.00 95.88           O  
ATOM   1541  CG  MET A 197       0.047  -1.242  10.797  1.00 95.88           C  
ATOM   1542  SD  MET A 197      -0.964  -1.077   9.281  1.00 95.88           S  
ATOM   1543  CE  MET A 197       0.022   0.146   8.367  1.00 95.88           C  
ATOM   1544  N   LYS A 198       0.048   1.597  14.320  1.00 94.50           N  
ATOM   1545  CA  LYS A 198       0.112   2.863  15.047  1.00 94.50           C  
ATOM   1546  C   LYS A 198       1.347   2.924  15.938  1.00 94.50           C  
ATOM   1547  CB  LYS A 198      -1.151   3.068  15.883  1.00 94.50           C  
ATOM   1548  O   LYS A 198       2.039   3.943  15.984  1.00 94.50           O  
ATOM   1549  CG  LYS A 198      -1.257   4.449  16.516  1.00 94.50           C  
ATOM   1550  CD  LYS A 198      -2.574   4.621  17.266  1.00 94.50           C  
ATOM   1551  CE  LYS A 198      -2.680   6.000  17.906  1.00 94.50           C  
ATOM   1552  NZ  LYS A 198      -3.992   6.195  18.578  1.00 94.50           N  
ATOM   1553  N   GLN A 199       1.653   1.864  16.594  1.00 93.69           N  
ATOM   1554  CA  GLN A 199       2.838   1.799  17.438  1.00 93.69           C  
ATOM   1555  C   GLN A 199       4.113   1.944  16.625  1.00 93.69           C  
ATOM   1556  CB  GLN A 199       2.865   0.486  18.234  1.00 93.69           C  
ATOM   1557  O   GLN A 199       5.047   2.641  17.031  1.00 93.69           O  
ATOM   1558  CG  GLN A 199       1.831   0.413  19.344  1.00 93.69           C  
ATOM   1559  CD  GLN A 199       1.822  -0.930  20.047  1.00 93.69           C  
ATOM   1560  NE2 GLN A 199       1.282  -0.958  21.266  1.00 93.69           N  
ATOM   1561  OE1 GLN A 199       2.295  -1.934  19.500  1.00 93.69           O  
ATOM   1562  N   VAL A 200       4.059   1.223  15.578  1.00 95.19           N  
ATOM   1563  CA  VAL A 200       5.219   1.283  14.695  1.00 95.19           C  
ATOM   1564  C   VAL A 200       5.422   2.715  14.203  1.00 95.19           C  
ATOM   1565  CB  VAL A 200       5.070   0.323  13.492  1.00 95.19           C  
ATOM   1566  O   VAL A 200       6.547   3.221  14.195  1.00 95.19           O  
ATOM   1567  CG1 VAL A 200       6.188   0.551  12.477  1.00 95.19           C  
ATOM   1568  CG2 VAL A 200       5.062  -1.129  13.969  1.00 95.19           C  
ATOM   1569  N   ALA A 201       4.453   3.357  13.828  1.00 93.69           N  
ATOM   1570  CA  ALA A 201       4.516   4.727  13.320  1.00 93.69           C  
ATOM   1571  C   ALA A 201       4.988   5.691  14.406  1.00 93.69           C  
ATOM   1572  CB  ALA A 201       3.148   5.156  12.789  1.00 93.69           C  
ATOM   1573  O   ALA A 201       5.812   6.570  14.141  1.00 93.69           O  
ATOM   1574  N   MET A 202       4.438   5.516  15.500  1.00 93.31           N  
ATOM   1575  CA  MET A 202       4.836   6.367  16.625  1.00 93.31           C  
ATOM   1576  C   MET A 202       6.328   6.223  16.906  1.00 93.31           C  
ATOM   1577  CB  MET A 202       4.023   6.035  17.875  1.00 93.31           C  
ATOM   1578  O   MET A 202       7.012   7.211  17.188  1.00 93.31           O  
ATOM   1579  CG  MET A 202       2.729   6.816  17.984  1.00 93.31           C  
ATOM   1580  SD  MET A 202       1.915   6.590  19.625  1.00 93.31           S  
ATOM   1581  CE  MET A 202       2.715   5.059  20.172  1.00 93.31           C  
ATOM   1582  N   GLN A 203       6.816   5.004  16.875  1.00 91.88           N  
ATOM   1583  CA  GLN A 203       8.234   4.734  17.078  1.00 91.88           C  
ATOM   1584  C   GLN A 203       9.086   5.422  16.016  1.00 91.88           C  
ATOM   1585  CB  GLN A 203       8.500   3.227  17.062  1.00 91.88           C  
ATOM   1586  O   GLN A 203      10.156   5.953  16.312  1.00 91.88           O  
ATOM   1587  CG  GLN A 203       9.922   2.850  17.469  1.00 91.88           C  
ATOM   1588  CD  GLN A 203      10.258   3.271  18.891  1.00 91.88           C  
ATOM   1589  NE2 GLN A 203      11.359   4.008  19.047  1.00 91.88           N  
ATOM   1590  OE1 GLN A 203       9.547   2.938  19.844  1.00 91.88           O  
ATOM   1591  N   LEU A 204       8.625   5.426  14.844  1.00 93.69           N  
ATOM   1592  CA  LEU A 204       9.383   6.016  13.742  1.00 93.69           C  
ATOM   1593  C   LEU A 204       9.438   7.531  13.875  1.00 93.69           C  
ATOM   1594  CB  LEU A 204       8.758   5.633  12.398  1.00 93.69           C  
ATOM   1595  O   LEU A 204      10.453   8.148  13.539  1.00 93.69           O  
ATOM   1596  CG  LEU A 204       8.867   4.164  11.992  1.00 93.69           C  
ATOM   1597  CD1 LEU A 204       8.086   3.908  10.711  1.00 93.69           C  
ATOM   1598  CD2 LEU A 204      10.336   3.770  11.820  1.00 93.69           C  
ATOM   1599  N   ILE A 205       8.383   8.102  14.375  1.00 91.12           N  
ATOM   1600  CA  ILE A 205       8.320   9.547  14.547  1.00 91.12           C  
ATOM   1601  C   ILE A 205       9.227   9.969  15.703  1.00 91.12           C  
ATOM   1602  CB  ILE A 205       6.875  10.023  14.805  1.00 91.12           C  
ATOM   1603  O   ILE A 205       9.914  10.984  15.617  1.00 91.12           O  
ATOM   1604  CG1 ILE A 205       6.000   9.766  13.570  1.00 91.12           C  
ATOM   1605  CG2 ILE A 205       6.852  11.500  15.195  1.00 91.12           C  
ATOM   1606  CD1 ILE A 205       4.508   9.953  13.820  1.00 91.12           C  
ATOM   1607  N   LYS A 206       9.219   9.234  16.812  1.00 84.50           N  
ATOM   1608  CA  LYS A 206      10.062   9.570  17.969  1.00 84.50           C  
ATOM   1609  C   LYS A 206      11.539   9.406  17.625  1.00 84.50           C  
ATOM   1610  CB  LYS A 206       9.703   8.695  19.172  1.00 84.50           C  
ATOM   1611  O   LYS A 206      12.391  10.117  18.172  1.00 84.50           O  
ATOM   1612  CG  LYS A 206       8.359   9.031  19.797  1.00 84.50           C  
ATOM   1613  CD  LYS A 206       8.078   8.148  21.000  1.00 84.50           C  
ATOM   1614  CE  LYS A 206       6.695   8.422  21.578  1.00 84.50           C  
ATOM   1615  NZ  LYS A 206       6.363   7.480  22.688  1.00 84.50           N  
ATOM   1616  N   ASP A 207      11.867   8.492  16.766  1.00 80.19           N  
ATOM   1617  CA  ASP A 207      13.266   8.266  16.438  1.00 80.19           C  
ATOM   1618  C   ASP A 207      13.750   9.273  15.398  1.00 80.19           C  
ATOM   1619  CB  ASP A 207      13.469   6.840  15.914  1.00 80.19           C  
ATOM   1620  O   ASP A 207      14.898   9.219  14.961  1.00 80.19           O  
ATOM   1621  CG  ASP A 207      13.305   5.785  16.984  1.00 80.19           C  
ATOM   1622  OD1 ASP A 207      13.375   6.121  18.188  1.00 80.19           O  
ATOM   1623  OD2 ASP A 207      13.102   4.602  16.641  1.00 80.19           O  
ATOM   1624  N   LEU A 208      12.875  10.133  14.984  1.00 63.91           N  
ATOM   1625  CA  LEU A 208      13.398  11.117  14.047  1.00 63.91           C  
ATOM   1626  C   LEU A 208      14.195  12.195  14.773  1.00 63.91           C  
ATOM   1627  CB  LEU A 208      12.266  11.758  13.242  1.00 63.91           C  
ATOM   1628  O   LEU A 208      13.734  12.742  15.781  1.00 63.91           O  
ATOM   1629  CG  LEU A 208      12.312  11.562  11.727  1.00 63.91           C  
ATOM   1630  CD1 LEU A 208      11.797  10.180  11.359  1.00 63.91           C  
ATOM   1631  CD2 LEU A 208      11.508  12.648  11.023  1.00 63.91           C  
ATOM   1632  N   PRO A 209      15.633  12.344  14.695  1.00 55.75           N  
ATOM   1633  CA  PRO A 209      16.531  13.305  15.336  1.00 55.75           C  
ATOM   1634  C   PRO A 209      15.969  14.727  15.320  1.00 55.75           C  
ATOM   1635  CB  PRO A 209      17.797  13.211  14.500  1.00 55.75           C  
ATOM   1636  O   PRO A 209      15.164  15.070  14.445  1.00 55.75           O  
ATOM   1637  CG  PRO A 209      17.391  12.484  13.266  1.00 55.75           C  
ATOM   1638  CD  PRO A 209      16.062  11.828  13.508  1.00 55.75           C  
TER    1639      PRO A 209                                                      
ENDMDL                                                                          
END                                                                             
