# Supplementary material for: Phosphorylation tunes strain-specific protein condensation during rotavirus replication organelle assembly
Source: EMBO J. 2026 May 26;45(13):4733–65. doi: 10.1038/s44318-026-00814-z (PMC13324165; doi:10.1038/s44318-026-00814-z)
Supplement: Supplementary file 11 — Source data Fig. 9 [file 44318_2026_814_MOESM11_ESM.zip › Figure_7/Figure 7A/SClow HP/SClowHP_9a3a3_unrelaxed_rank_002_alphafold2_ptm_model_1_seed_000.pdb]

MODEL     1                                                                     
ATOM      1  N   MET A   1       0.230 -51.344 -51.094  1.00 39.41           N  
ATOM      2  CA  MET A   1      -0.512 -50.656 -52.156  1.00 39.41           C  
ATOM      3  C   MET A   1      -1.865 -50.156 -51.625  1.00 39.41           C  
ATOM      4  CB  MET A   1      -0.708 -51.594 -53.344  1.00 39.41           C  
ATOM      5  O   MET A   1      -2.676 -50.969 -51.156  1.00 39.41           O  
ATOM      6  CG  MET A   1       0.339 -51.406 -54.438  1.00 39.41           C  
ATOM      7  SD  MET A   1       0.148 -52.625 -55.812  1.00 39.41           S  
ATOM      8  CE  MET A   1      -1.099 -51.781 -56.812  1.00 39.41           C  
ATOM      9  N   TRP A   2      -1.900 -49.062 -50.875  1.00 45.31           N  
ATOM     10  CA  TRP A   2      -2.873 -48.000 -51.031  1.00 45.31           C  
ATOM     11  C   TRP A   2      -2.287 -46.656 -50.594  1.00 45.31           C  
ATOM     12  CB  TRP A   2      -4.148 -48.312 -50.250  1.00 45.31           C  
ATOM     13  O   TRP A   2      -1.850 -46.531 -49.438  1.00 45.31           O  
ATOM     14  CG  TRP A   2      -5.148 -49.125 -51.000  1.00 45.31           C  
ATOM     15  CD1 TRP A   2      -4.961 -49.750 -52.188  1.00 45.31           C  
ATOM     16  CD2 TRP A   2      -6.496 -49.406 -50.625  1.00 45.31           C  
ATOM     17  CE2 TRP A   2      -7.070 -50.219 -51.625  1.00 45.31           C  
ATOM     18  CE3 TRP A   2      -7.277 -49.031 -49.500  1.00 45.31           C  
ATOM     19  NE1 TRP A   2      -6.109 -50.406 -52.562  1.00 45.31           N  
ATOM     20  CH2 TRP A   2      -9.133 -50.312 -50.469  1.00 45.31           C  
ATOM     21  CZ2 TRP A   2      -8.391 -50.656 -51.562  1.00 45.31           C  
ATOM     22  CZ3 TRP A   2      -8.594 -49.500 -49.438  1.00 45.31           C  
ATOM     23  N   SER A   3      -1.649 -45.844 -51.500  1.00 41.97           N  
ATOM     24  CA  SER A   3      -1.487 -44.531 -52.094  1.00 41.97           C  
ATOM     25  C   SER A   3      -2.818 -43.781 -52.156  1.00 41.97           C  
ATOM     26  CB  SER A   3      -0.885 -44.656 -53.500  1.00 41.97           C  
ATOM     27  O   SER A   3      -3.816 -44.344 -52.625  1.00 41.97           O  
ATOM     28  OG  SER A   3       0.526 -44.750 -53.438  1.00 41.97           O  
ATOM     29  N   HIS A   4      -2.900 -42.594 -51.406  1.00 48.28           N  
ATOM     30  CA  HIS A   4      -2.922 -41.156 -51.656  1.00 48.28           C  
ATOM     31  C   HIS A   4      -4.133 -40.500 -51.000  1.00 48.28           C  
ATOM     32  CB  HIS A   4      -2.922 -40.875 -53.156  1.00 48.28           C  
ATOM     33  O   HIS A   4      -5.234 -41.062 -51.031  1.00 48.28           O  
ATOM     34  CG  HIS A   4      -1.589 -41.094 -53.812  1.00 48.28           C  
ATOM     35  CD2 HIS A   4      -1.197 -41.938 -54.781  1.00 48.28           C  
ATOM     36  ND1 HIS A   4      -0.470 -40.375 -53.469  1.00 48.28           N  
ATOM     37  CE1 HIS A   4       0.554 -40.750 -54.188  1.00 48.28           C  
ATOM     38  NE2 HIS A   4       0.140 -41.719 -55.000  1.00 48.28           N  
ATOM     39  N   PRO A   5      -4.180 -39.125 -50.750  1.00 48.12           N  
ATOM     40  CA  PRO A   5      -3.582 -37.938 -51.406  1.00 48.12           C  
ATOM     41  C   PRO A   5      -3.498 -36.750 -50.500  1.00 48.12           C  
ATOM     42  CB  PRO A   5      -4.527 -37.688 -52.594  1.00 48.12           C  
ATOM     43  O   PRO A   5      -4.160 -36.688 -49.438  1.00 48.12           O  
ATOM     44  CG  PRO A   5      -5.883 -38.062 -52.062  1.00 48.12           C  
ATOM     45  CD  PRO A   5      -5.730 -38.656 -50.719  1.00 48.12           C  
ATOM     46  N   GLN A   6      -2.250 -36.031 -50.438  1.00 42.38           N  
ATOM     47  CA  GLN A   6      -1.633 -34.812 -50.875  1.00 42.38           C  
ATOM     48  C   GLN A   6      -2.492 -33.594 -50.500  1.00 42.38           C  
ATOM     49  CB  GLN A   6      -1.401 -34.844 -52.406  1.00 42.38           C  
ATOM     50  O   GLN A   6      -3.639 -33.500 -50.938  1.00 42.38           O  
ATOM     51  CG  GLN A   6      -0.260 -35.750 -52.812  1.00 42.38           C  
ATOM     52  CD  GLN A   6       0.990 -35.000 -53.219  1.00 42.38           C  
ATOM     53  NE2 GLN A   6       2.102 -35.688 -53.344  1.00 42.38           N  
ATOM     54  OE1 GLN A   6       0.957 -33.781 -53.375  1.00 42.38           O  
ATOM     55  N   PHE A   7      -2.322 -33.156 -49.250  1.00 51.25           N  
ATOM     56  CA  PHE A   7      -2.453 -31.688 -49.250  1.00 51.25           C  
ATOM     57  C   PHE A   7      -1.384 -31.047 -48.375  1.00 51.25           C  
ATOM     58  CB  PHE A   7      -3.846 -31.266 -48.781  1.00 51.25           C  
ATOM     59  O   PHE A   7      -1.401 -31.203 -47.156  1.00 51.25           O  
ATOM     60  CG  PHE A   7      -4.762 -30.828 -49.875  1.00 51.25           C  
ATOM     61  CD1 PHE A   7      -4.754 -29.516 -50.344  1.00 51.25           C  
ATOM     62  CD2 PHE A   7      -5.633 -31.734 -50.469  1.00 51.25           C  
ATOM     63  CE1 PHE A   7      -5.605 -29.109 -51.344  1.00 51.25           C  
ATOM     64  CE2 PHE A   7      -6.484 -31.328 -51.500  1.00 51.25           C  
ATOM     65  CZ  PHE A   7      -6.469 -30.016 -51.938  1.00 51.25           C  
ATOM     66  N   GLU A   8      -0.141 -31.359 -48.594  1.00 49.19           N  
ATOM     67  CA  GLU A   8       0.909 -30.547 -47.969  1.00 49.19           C  
ATOM     68  C   GLU A   8       1.011 -29.188 -48.656  1.00 49.19           C  
ATOM     69  CB  GLU A   8       2.258 -31.266 -48.062  1.00 49.19           C  
ATOM     70  O   GLU A   8       1.170 -29.094 -49.875  1.00 49.19           O  
ATOM     71  CG  GLU A   8       2.367 -32.469 -47.094  1.00 49.19           C  
ATOM     72  CD  GLU A   8       3.732 -32.594 -46.438  1.00 49.19           C  
ATOM     73  OE1 GLU A   8       3.859 -33.312 -45.438  1.00 49.19           O  
ATOM     74  OE2 GLU A   8       4.684 -31.938 -46.938  1.00 49.19           O  
ATOM     75  N   LYS A   9       0.007 -28.375 -48.531  1.00 53.53           N  
ATOM     76  CA  LYS A   9       0.156 -26.953 -48.812  1.00 53.53           C  
ATOM     77  C   LYS A   9       1.413 -26.391 -48.156  1.00 53.53           C  
ATOM     78  CB  LYS A   9      -1.075 -26.188 -48.344  1.00 53.53           C  
ATOM     79  O   LYS A   9       1.557 -26.438 -46.938  1.00 53.53           O  
ATOM     80  CG  LYS A   9      -2.035 -25.812 -49.469  1.00 53.53           C  
ATOM     81  CD  LYS A   9      -3.246 -25.047 -48.938  1.00 53.53           C  
ATOM     82  CE  LYS A   9      -4.250 -24.750 -50.031  1.00 53.53           C  
ATOM     83  NZ  LYS A   9      -5.543 -24.250 -49.500  1.00 53.53           N  
ATOM     84  N   SER A  10       2.625 -26.859 -48.562  1.00 53.75           N  
ATOM     85  CA  SER A  10       3.916 -26.234 -48.281  1.00 53.75           C  
ATOM     86  C   SER A  10       3.887 -24.750 -48.594  1.00 53.75           C  
ATOM     87  CB  SER A  10       5.023 -26.906 -49.094  1.00 53.75           C  
ATOM     88  O   SER A  10       3.422 -24.328 -49.656  1.00 53.75           O  
ATOM     89  OG  SER A  10       4.469 -27.719 -50.125  1.00 53.75           O  
ATOM     90  N   LEU A  11       3.428 -23.906 -47.688  1.00 53.03           N  
ATOM     91  CA  LEU A  11       3.617 -22.453 -47.750  1.00 53.03           C  
ATOM     92  C   LEU A  11       5.102 -22.109 -47.688  1.00 53.03           C  
ATOM     93  CB  LEU A  11       2.891 -21.766 -46.594  1.00 53.03           C  
ATOM     94  O   LEU A  11       5.805 -22.453 -46.750  1.00 53.03           O  
ATOM     95  CG  LEU A  11       1.687 -20.906 -46.938  1.00 53.03           C  
ATOM     96  CD1 LEU A  11       0.490 -21.250 -46.062  1.00 53.03           C  
ATOM     97  CD2 LEU A  11       2.033 -19.422 -46.844  1.00 53.03           C  
ATOM     98  N   SER A  12       5.824 -22.297 -48.844  1.00 56.91           N  
ATOM     99  CA  SER A  12       7.215 -21.891 -49.000  1.00 56.91           C  
ATOM    100  C   SER A  12       7.320 -20.391 -49.281  1.00 56.91           C  
ATOM    101  CB  SER A  12       7.887 -22.688 -50.125  1.00 56.91           C  
ATOM    102  O   SER A  12       6.508 -19.844 -50.031  1.00 56.91           O  
ATOM    103  OG  SER A  12       7.223 -22.469 -51.344  1.00 56.91           O  
ATOM    104  N   ILE A  13       7.527 -19.625 -48.312  1.00 62.50           N  
ATOM    105  CA  ILE A  13       7.812 -18.203 -48.406  1.00 62.50           C  
ATOM    106  C   ILE A  13       9.203 -17.984 -49.000  1.00 62.50           C  
ATOM    107  CB  ILE A  13       7.715 -17.547 -47.000  1.00 62.50           C  
ATOM    108  O   ILE A  13      10.180 -18.578 -48.531  1.00 62.50           O  
ATOM    109  CG1 ILE A  13       6.332 -17.797 -46.375  1.00 62.50           C  
ATOM    110  CG2 ILE A  13       8.000 -16.031 -47.094  1.00 62.50           C  
ATOM    111  CD1 ILE A  13       6.324 -17.797 -44.875  1.00 62.50           C  
ATOM    112  N   ASP A  14       9.297 -17.656 -50.312  1.00 60.69           N  
ATOM    113  CA  ASP A  14      10.461 -17.156 -51.031  1.00 60.69           C  
ATOM    114  C   ASP A  14      10.992 -15.867 -50.438  1.00 60.69           C  
ATOM    115  CB  ASP A  14      10.117 -16.938 -52.500  1.00 60.69           C  
ATOM    116  O   ASP A  14      10.312 -14.836 -50.469  1.00 60.69           O  
ATOM    117  CG  ASP A  14      11.352 -16.734 -53.375  1.00 60.69           C  
ATOM    118  OD1 ASP A  14      12.484 -16.766 -52.875  1.00 60.69           O  
ATOM    119  OD2 ASP A  14      11.180 -16.531 -54.594  1.00 60.69           O  
ATOM    120  N   VAL A  15      12.039 -15.945 -49.562  1.00 68.19           N  
ATOM    121  CA  VAL A  15      12.672 -14.867 -48.812  1.00 68.19           C  
ATOM    122  C   VAL A  15      13.742 -14.195 -49.656  1.00 68.19           C  
ATOM    123  CB  VAL A  15      13.289 -15.383 -47.500  1.00 68.19           C  
ATOM    124  O   VAL A  15      14.430 -13.281 -49.188  1.00 68.19           O  
ATOM    125  CG1 VAL A  15      12.195 -15.711 -46.469  1.00 68.19           C  
ATOM    126  CG2 VAL A  15      14.156 -16.609 -47.750  1.00 68.19           C  
ATOM    127  N   THR A  16      13.703 -14.430 -51.031  1.00 66.94           N  
ATOM    128  CA  THR A  16      14.703 -13.867 -51.906  1.00 66.94           C  
ATOM    129  C   THR A  16      14.242 -12.516 -52.469  1.00 66.94           C  
ATOM    130  CB  THR A  16      15.000 -14.812 -53.094  1.00 66.94           C  
ATOM    131  O   THR A  16      15.047 -11.734 -52.969  1.00 66.94           O  
ATOM    132  CG2 THR A  16      15.711 -16.078 -52.625  1.00 66.94           C  
ATOM    133  OG1 THR A  16      13.773 -15.180 -53.719  1.00 66.94           O  
ATOM    134  N   SER A  17      13.094 -11.961 -51.938  1.00 57.62           N  
ATOM    135  CA  SER A  17      12.617 -10.656 -52.375  1.00 57.62           C  
ATOM    136  C   SER A  17      12.320  -9.742 -51.219  1.00 57.62           C  
ATOM    137  CB  SER A  17      11.367 -10.805 -53.250  1.00 57.62           C  
ATOM    138  O   SER A  17      11.727  -8.672 -51.375  1.00 57.62           O  
ATOM    139  OG  SER A  17      11.414 -12.008 -54.000  1.00 57.62           O  
ATOM    140  N   LEU A  18      12.867 -10.055 -49.969  1.00 64.00           N  
ATOM    141  CA  LEU A  18      12.695  -9.156 -48.812  1.00 64.00           C  
ATOM    142  C   LEU A  18      13.820  -8.125 -48.781  1.00 64.00           C  
ATOM    143  CB  LEU A  18      12.664  -9.953 -47.500  1.00 64.00           C  
ATOM    144  O   LEU A  18      14.969  -8.438 -49.125  1.00 64.00           O  
ATOM    145  CG  LEU A  18      11.414 -10.797 -47.281  1.00 64.00           C  
ATOM    146  CD1 LEU A  18      11.727 -11.938 -46.312  1.00 64.00           C  
ATOM    147  CD2 LEU A  18      10.273  -9.938 -46.750  1.00 64.00           C  
ATOM    148  N   PRO A  19      13.367  -6.836 -48.812  1.00 54.56           N  
ATOM    149  CA  PRO A  19      14.398  -5.805 -48.688  1.00 54.56           C  
ATOM    150  C   PRO A  19      15.406  -6.133 -47.594  1.00 54.56           C  
ATOM    151  CB  PRO A  19      13.594  -4.551 -48.312  1.00 54.56           C  
ATOM    152  O   PRO A  19      15.039  -6.672 -46.531  1.00 54.56           O  
ATOM    153  CG  PRO A  19      12.234  -5.059 -47.938  1.00 54.56           C  
ATOM    154  CD  PRO A  19      12.148  -6.512 -48.344  1.00 54.56           C  
ATOM    155  N   SER A  20      16.594  -6.582 -47.938  1.00 46.25           N  
ATOM    156  CA  SER A  20      17.812  -6.699 -47.125  1.00 46.25           C  
ATOM    157  C   SER A  20      17.938  -5.555 -46.125  1.00 46.25           C  
ATOM    158  CB  SER A  20      19.031  -6.727 -48.062  1.00 46.25           C  
ATOM    159  O   SER A  20      17.844  -4.383 -46.500  1.00 46.25           O  
ATOM    160  OG  SER A  20      19.359  -8.062 -48.406  1.00 46.25           O  
ATOM    161  N   ILE A  21      17.344  -5.621 -45.000  1.00 49.00           N  
ATOM    162  CA  ILE A  21      17.719  -4.645 -43.969  1.00 49.00           C  
ATOM    163  C   ILE A  21      19.172  -4.883 -43.531  1.00 49.00           C  
ATOM    164  CB  ILE A  21      16.766  -4.711 -42.750  1.00 49.00           C  
ATOM    165  O   ILE A  21      19.516  -5.973 -43.062  1.00 49.00           O  
ATOM    166  CG1 ILE A  21      16.453  -6.168 -42.406  1.00 49.00           C  
ATOM    167  CG2 ILE A  21      15.492  -3.920 -43.031  1.00 49.00           C  
ATOM    168  CD1 ILE A  21      15.812  -6.352 -41.031  1.00 49.00           C  
ATOM    169  N   SER A  22      20.172  -4.652 -44.406  1.00 39.25           N  
ATOM    170  CA  SER A  22      21.562  -4.410 -44.031  1.00 39.25           C  
ATOM    171  C   SER A  22      21.656  -3.297 -42.969  1.00 39.25           C  
ATOM    172  CB  SER A  22      22.406  -4.055 -45.250  1.00 39.25           C  
ATOM    173  O   SER A  22      21.219  -2.170 -43.219  1.00 39.25           O  
ATOM    174  OG  SER A  22      21.641  -3.311 -46.188  1.00 39.25           O  
ATOM    175  N   SER A  23      21.328  -3.613 -41.750  1.00 40.28           N  
ATOM    176  CA  SER A  23      21.891  -2.832 -40.656  1.00 40.28           C  
ATOM    177  C   SER A  23      23.391  -3.088 -40.500  1.00 40.28           C  
ATOM    178  CB  SER A  23      21.172  -3.156 -39.344  1.00 40.28           C  
ATOM    179  O   SER A  23      23.828  -4.238 -40.469  1.00 40.28           O  
ATOM    180  OG  SER A  23      21.672  -4.359 -38.781  1.00 40.28           O  
ATOM    181  N   SER A  24      24.234  -2.615 -41.281  1.00 37.03           N  
ATOM    182  CA  SER A  24      25.516  -1.958 -41.062  1.00 37.03           C  
ATOM    183  C   SER A  24      25.750  -1.645 -39.594  1.00 37.03           C  
ATOM    184  CB  SER A  24      25.594  -0.672 -41.906  1.00 37.03           C  
ATOM    185  O   SER A  24      24.859  -1.158 -38.906  1.00 37.03           O  
ATOM    186  OG  SER A  24      24.766   0.331 -41.344  1.00 37.03           O  
ATOM    187  N   VAL A  25      26.109  -2.820 -38.719  1.00 38.94           N  
ATOM    188  CA  VAL A  25      27.188  -2.748 -37.750  1.00 38.94           C  
ATOM    189  C   VAL A  25      26.766  -3.449 -36.469  1.00 38.94           C  
ATOM    190  CB  VAL A  25      27.594  -1.286 -37.469  1.00 38.94           C  
ATOM    191  O   VAL A  25      25.828  -3.016 -35.781  1.00 38.94           O  
ATOM    192  CG1 VAL A  25      28.781  -1.235 -36.500  1.00 38.94           C  
ATOM    193  CG2 VAL A  25      27.906  -0.547 -38.750  1.00 38.94           C  
ATOM    194  N   TYR A  26      26.672  -4.840 -36.469  1.00 40.81           N  
ATOM    195  CA  TYR A  26      27.547  -5.590 -35.562  1.00 40.81           C  
ATOM    196  C   TYR A  26      27.578  -7.066 -35.938  1.00 40.81           C  
ATOM    197  CB  TYR A  26      27.094  -5.434 -34.094  1.00 40.81           C  
ATOM    198  O   TYR A  26      26.531  -7.723 -36.000  1.00 40.81           O  
ATOM    199  CG  TYR A  26      27.984  -4.562 -33.281  1.00 40.81           C  
ATOM    200  CD1 TYR A  26      29.047  -5.109 -32.562  1.00 40.81           C  
ATOM    201  CD2 TYR A  26      27.781  -3.188 -33.188  1.00 40.81           C  
ATOM    202  CE1 TYR A  26      29.891  -4.309 -31.781  1.00 40.81           C  
ATOM    203  CE2 TYR A  26      28.609  -2.377 -32.438  1.00 40.81           C  
ATOM    204  OH  TYR A  26      30.484  -2.148 -30.969  1.00 40.81           O  
ATOM    205  CZ  TYR A  26      29.656  -2.945 -31.734  1.00 40.81           C  
ATOM    206  N   LYS A  27      28.203  -7.480 -36.969  1.00 35.91           N  
ATOM    207  CA  LYS A  27      29.016  -8.680 -37.156  1.00 35.91           C  
ATOM    208  C   LYS A  27      29.500  -9.219 -35.812  1.00 35.91           C  
ATOM    209  CB  LYS A  27      30.203  -8.398 -38.062  1.00 35.91           C  
ATOM    210  O   LYS A  27      30.203  -8.516 -35.062  1.00 35.91           O  
ATOM    211  CG  LYS A  27      29.828  -8.172 -39.531  1.00 35.91           C  
ATOM    212  CD  LYS A  27      29.875  -9.469 -40.312  1.00 35.91           C  
ATOM    213  CE  LYS A  27      29.594  -9.227 -41.781  1.00 35.91           C  
ATOM    214  NZ  LYS A  27      29.453 -10.508 -42.562  1.00 35.91           N  
ATOM    215  N   ASN A  28      28.703 -10.008 -35.031  1.00 40.84           N  
ATOM    216  CA  ASN A  28      29.484 -11.023 -34.312  1.00 40.84           C  
ATOM    217  C   ASN A  28      28.938 -12.422 -34.594  1.00 40.84           C  
ATOM    218  CB  ASN A  28      29.516 -10.734 -32.812  1.00 40.84           C  
ATOM    219  O   ASN A  28      27.812 -12.734 -34.188  1.00 40.84           O  
ATOM    220  CG  ASN A  28      30.766 -10.000 -32.375  1.00 40.84           C  
ATOM    221  ND2 ASN A  28      30.875  -9.727 -31.094  1.00 40.84           N  
ATOM    222  OD1 ASN A  28      31.641  -9.695 -33.219  1.00 40.84           O  
ATOM    223  N   GLU A  29      29.078 -13.008 -35.688  1.00 33.94           N  
ATOM    224  CA  GLU A  29      29.609 -14.344 -35.906  1.00 33.94           C  
ATOM    225  C   GLU A  29      30.578 -14.742 -34.812  1.00 33.94           C  
ATOM    226  CB  GLU A  29      30.297 -14.430 -37.281  1.00 33.94           C  
ATOM    227  O   GLU A  29      31.500 -13.992 -34.469  1.00 33.94           O  
ATOM    228  CG  GLU A  29      29.375 -14.133 -38.438  1.00 33.94           C  
ATOM    229  CD  GLU A  29      29.797 -14.812 -39.719  1.00 33.94           C  
ATOM    230  OE1 GLU A  29      29.000 -14.844 -40.688  1.00 33.94           O  
ATOM    231  OE2 GLU A  29      30.938 -15.320 -39.781  1.00 33.94           O  
ATOM    232  N   SER A  30      30.188 -15.195 -33.594  1.00 38.25           N  
ATOM    233  CA  SER A  30      31.172 -16.031 -32.938  1.00 38.25           C  
ATOM    234  C   SER A  30      30.500 -17.078 -32.062  1.00 38.25           C  
ATOM    235  CB  SER A  30      32.094 -15.164 -32.062  1.00 38.25           C  
ATOM    236  O   SER A  30      29.578 -16.766 -31.281  1.00 38.25           O  
ATOM    237  OG  SER A  30      32.406 -13.953 -32.750  1.00 38.25           O  
ATOM    238  N   PHE A  31      30.234 -18.203 -32.469  1.00 32.72           N  
ATOM    239  CA  PHE A  31      30.906 -19.438 -32.062  1.00 32.72           C  
ATOM    240  C   PHE A  31      31.219 -19.406 -30.562  1.00 32.72           C  
ATOM    241  CB  PHE A  31      32.188 -19.656 -32.875  1.00 32.72           C  
ATOM    242  O   PHE A  31      31.688 -18.391 -30.047  1.00 32.72           O  
ATOM    243  CG  PHE A  31      31.953 -20.266 -34.219  1.00 32.72           C  
ATOM    244  CD1 PHE A  31      31.781 -21.641 -34.344  1.00 32.72           C  
ATOM    245  CD2 PHE A  31      31.906 -19.469 -35.344  1.00 32.72           C  
ATOM    246  CE1 PHE A  31      31.578 -22.203 -35.625  1.00 32.72           C  
ATOM    247  CE2 PHE A  31      31.688 -20.031 -36.625  1.00 32.72           C  
ATOM    248  CZ  PHE A  31      31.531 -21.406 -36.750  1.00 32.72           C  
ATOM    249  N   SER A  32      30.422 -19.906 -29.672  1.00 38.75           N  
ATOM    250  CA  SER A  32      30.766 -20.703 -28.500  1.00 38.75           C  
ATOM    251  C   SER A  32      31.969 -20.109 -27.766  1.00 38.75           C  
ATOM    252  CB  SER A  32      31.062 -22.141 -28.891  1.00 38.75           C  
ATOM    253  O   SER A  32      32.969 -19.734 -28.406  1.00 38.75           O  
ATOM    254  OG  SER A  32      29.859 -22.859 -29.109  1.00 38.75           O  
ATOM    255  N   THR A  33      31.797 -19.141 -26.781  1.00 34.66           N  
ATOM    256  CA  THR A  33      32.812 -19.172 -25.750  1.00 34.66           C  
ATOM    257  C   THR A  33      32.500 -18.203 -24.625  1.00 34.66           C  
ATOM    258  CB  THR A  33      34.219 -18.828 -26.344  1.00 34.66           C  
ATOM    259  O   THR A  33      32.031 -17.078 -24.875  1.00 34.66           O  
ATOM    260  CG2 THR A  33      34.688 -19.938 -27.266  1.00 34.66           C  
ATOM    261  OG1 THR A  33      34.125 -17.609 -27.078  1.00 34.66           O  
ATOM    262  N   THR A  34      31.812 -18.594 -23.516  1.00 37.91           N  
ATOM    263  CA  THR A  34      32.188 -18.406 -22.125  1.00 37.91           C  
ATOM    264  C   THR A  34      32.656 -16.969 -21.891  1.00 37.91           C  
ATOM    265  CB  THR A  34      33.281 -19.391 -21.703  1.00 37.91           C  
ATOM    266  O   THR A  34      33.562 -16.484 -22.594  1.00 37.91           O  
ATOM    267  CG2 THR A  34      32.844 -20.828 -21.891  1.00 37.91           C  
ATOM    268  OG1 THR A  34      34.469 -19.156 -22.500  1.00 37.91           O  
ATOM    269  N   SER A  35      31.891 -15.906 -21.859  1.00 37.56           N  
ATOM    270  CA  SER A  35      32.469 -14.656 -21.375  1.00 37.56           C  
ATOM    271  C   SER A  35      31.828 -14.227 -20.062  1.00 37.56           C  
ATOM    272  CB  SER A  35      32.312 -13.555 -22.406  1.00 37.56           C  
ATOM    273  O   SER A  35      30.594 -14.172 -19.953  1.00 37.56           O  
ATOM    274  OG  SER A  35      31.156 -12.789 -22.156  1.00 37.56           O  
ATOM    275  N   THR A  36      32.344 -14.773 -18.969  1.00 37.09           N  
ATOM    276  CA  THR A  36      32.688 -14.352 -17.609  1.00 37.09           C  
ATOM    277  C   THR A  36      32.781 -12.828 -17.531  1.00 37.09           C  
ATOM    278  CB  THR A  36      34.000 -14.984 -17.141  1.00 37.09           C  
ATOM    279  O   THR A  36      33.625 -12.227 -18.172  1.00 37.09           O  
ATOM    280  CG2 THR A  36      34.062 -15.055 -15.617  1.00 37.09           C  
ATOM    281  OG1 THR A  36      34.125 -16.312 -17.672  1.00 37.09           O  
ATOM    282  N   ILE A  37      31.688 -12.008 -17.641  1.00 47.56           N  
ATOM    283  CA  ILE A  37      31.641 -10.617 -17.203  1.00 47.56           C  
ATOM    284  C   ILE A  37      31.703 -10.547 -15.680  1.00 47.56           C  
ATOM    285  CB  ILE A  37      30.391  -9.898 -17.734  1.00 47.56           C  
ATOM    286  O   ILE A  37      30.938 -11.234 -14.992  1.00 47.56           O  
ATOM    287  CG1 ILE A  37      29.125 -10.586 -17.203  1.00 47.56           C  
ATOM    288  CG2 ILE A  37      30.391  -9.867 -19.266  1.00 47.56           C  
ATOM    289  CD1 ILE A  37      27.906  -9.664 -17.125  1.00 47.56           C  
ATOM    290  N   ASP A  38      32.844 -10.711 -15.062  1.00 37.62           N  
ATOM    291  CA  ASP A  38      33.531 -10.188 -13.875  1.00 37.62           C  
ATOM    292  C   ASP A  38      32.812  -8.945 -13.352  1.00 37.62           C  
ATOM    293  CB  ASP A  38      34.969  -9.859 -14.180  1.00 37.62           C  
ATOM    294  O   ASP A  38      32.875  -7.871 -13.945  1.00 37.62           O  
ATOM    295  CG  ASP A  38      35.875 -11.078 -14.148  1.00 37.62           C  
ATOM    296  OD1 ASP A  38      35.594 -12.039 -13.398  1.00 37.62           O  
ATOM    297  OD2 ASP A  38      36.906 -11.086 -14.867  1.00 37.62           O  
ATOM    298  N   GLY A  39      31.516  -9.023 -12.945  1.00 46.22           N  
ATOM    299  CA  GLY A  39      30.828  -8.086 -12.070  1.00 46.22           C  
ATOM    300  C   GLY A  39      29.766  -8.750 -11.203  1.00 46.22           C  
ATOM    301  O   GLY A  39      29.125  -9.719 -11.625  1.00 46.22           O  
ATOM    302  N   LYS A  40      30.234  -9.562 -10.195  1.00 41.88           N  
ATOM    303  CA  LYS A  40      29.609 -10.328  -9.125  1.00 41.88           C  
ATOM    304  C   LYS A  40      28.422 -11.148  -9.648  1.00 41.88           C  
ATOM    305  CB  LYS A  40      29.141  -9.398  -8.000  1.00 41.88           C  
ATOM    306  O   LYS A  40      27.422 -10.586 -10.078  1.00 41.88           O  
ATOM    307  CG  LYS A  40      30.188  -9.125  -6.941  1.00 41.88           C  
ATOM    308  CD  LYS A  40      30.062  -7.723  -6.367  1.00 41.88           C  
ATOM    309  CE  LYS A  40      30.969  -7.523  -5.160  1.00 41.88           C  
ATOM    310  NZ  LYS A  40      30.578  -6.316  -4.367  1.00 41.88           N  
ATOM    311  N   SER A  41      28.531 -11.922 -10.727  1.00 40.41           N  
ATOM    312  CA  SER A  41      27.609 -12.945 -11.211  1.00 40.41           C  
ATOM    313  C   SER A  41      27.156 -13.859 -10.078  1.00 40.41           C  
ATOM    314  CB  SER A  41      28.266 -13.773 -12.312  1.00 40.41           C  
ATOM    315  O   SER A  41      27.984 -14.422  -9.359  1.00 40.41           O  
ATOM    316  OG  SER A  41      29.359 -13.078 -12.883  1.00 40.41           O  
ATOM    317  N   ILE A  42      26.500 -13.352  -9.117  1.00 42.88           N  
ATOM    318  CA  ILE A  42      25.750 -14.234  -8.227  1.00 42.88           C  
ATOM    319  C   ILE A  42      25.297 -15.477  -8.992  1.00 42.88           C  
ATOM    320  CB  ILE A  42      24.547 -13.508  -7.602  1.00 42.88           C  
ATOM    321  O   ILE A  42      24.625 -15.359 -10.016  1.00 42.88           O  
ATOM    322  CG1 ILE A  42      24.422 -13.844  -6.109  1.00 42.88           C  
ATOM    323  CG2 ILE A  42      23.250 -13.875  -8.344  1.00 42.88           C  
ATOM    324  CD1 ILE A  42      24.578 -12.641  -5.188  1.00 42.88           C  
ATOM    325  N   GLY A  43      26.172 -16.375  -9.492  1.00 42.41           N  
ATOM    326  CA  GLY A  43      26.109 -17.797  -9.742  1.00 42.41           C  
ATOM    327  C   GLY A  43      24.719 -18.391  -9.586  1.00 42.41           C  
ATOM    328  O   GLY A  43      24.453 -19.125  -8.641  1.00 42.41           O  
ATOM    329  N   ARG A  44      23.734 -17.719 -10.234  1.00 47.31           N  
ATOM    330  CA  ARG A  44      22.484 -18.438 -10.156  1.00 47.31           C  
ATOM    331  C   ARG A  44      22.250 -19.281 -11.414  1.00 47.31           C  
ATOM    332  CB  ARG A  44      21.312 -17.469  -9.961  1.00 47.31           C  
ATOM    333  O   ARG A  44      22.500 -18.812 -12.531  1.00 47.31           O  
ATOM    334  CG  ARG A  44      21.078 -17.078  -8.516  1.00 47.31           C  
ATOM    335  CD  ARG A  44      19.750 -16.344  -8.336  1.00 47.31           C  
ATOM    336  NE  ARG A  44      19.297 -16.391  -6.949  1.00 47.31           N  
ATOM    337  NH1 ARG A  44      18.828 -14.125  -6.828  1.00 47.31           N  
ATOM    338  NH2 ARG A  44      18.469 -15.477  -5.008  1.00 47.31           N  
ATOM    339  CZ  ARG A  44      18.859 -15.328  -6.266  1.00 47.31           C  
ATOM    340  N   ASP A  45      22.594 -20.578 -11.477  1.00 56.72           N  
ATOM    341  CA  ASP A  45      22.234 -21.547 -12.508  1.00 56.72           C  
ATOM    342  C   ASP A  45      20.828 -21.297 -13.039  1.00 56.72           C  
ATOM    343  CB  ASP A  45      22.359 -22.969 -11.977  1.00 56.72           C  
ATOM    344  O   ASP A  45      19.984 -22.203 -13.023  1.00 56.72           O  
ATOM    345  CG  ASP A  45      23.781 -23.344 -11.594  1.00 56.72           C  
ATOM    346  OD1 ASP A  45      24.734 -22.859 -12.250  1.00 56.72           O  
ATOM    347  OD2 ASP A  45      23.953 -24.141 -10.641  1.00 56.72           O  
ATOM    348  N   GLU A  46      20.406 -20.000 -13.258  1.00 56.09           N  
ATOM    349  CA  GLU A  46      19.016 -19.875 -13.680  1.00 56.09           C  
ATOM    350  C   GLU A  46      18.859 -20.188 -15.164  1.00 56.09           C  
ATOM    351  CB  GLU A  46      18.484 -18.469 -13.375  1.00 56.09           C  
ATOM    352  O   GLU A  46      19.703 -19.812 -15.977  1.00 56.09           O  
ATOM    353  CG  GLU A  46      19.484 -17.359 -13.695  1.00 56.09           C  
ATOM    354  CD  GLU A  46      19.094 -16.031 -13.078  1.00 56.09           C  
ATOM    355  OE1 GLU A  46      19.859 -15.047 -13.234  1.00 56.09           O  
ATOM    356  OE2 GLU A  46      18.031 -15.953 -12.438  1.00 56.09           O  
ATOM    357  N   GLN A  47      18.422 -21.359 -15.539  1.00 62.22           N  
ATOM    358  CA  GLN A  47      17.938 -21.734 -16.859  1.00 62.22           C  
ATOM    359  C   GLN A  47      17.031 -20.641 -17.438  1.00 62.22           C  
ATOM    360  CB  GLN A  47      17.188 -23.062 -16.812  1.00 62.22           C  
ATOM    361  O   GLN A  47      15.992 -20.328 -16.844  1.00 62.22           O  
ATOM    362  CG  GLN A  47      17.469 -23.984 -17.984  1.00 62.22           C  
ATOM    363  CD  GLN A  47      16.891 -25.375 -17.812  1.00 62.22           C  
ATOM    364  NE2 GLN A  47      17.500 -26.359 -18.469  1.00 62.22           N  
ATOM    365  OE1 GLN A  47      15.922 -25.562 -17.062  1.00 62.22           O  
ATOM    366  N   TYR A  48      17.625 -19.562 -18.016  1.00 60.84           N  
ATOM    367  CA  TYR A  48      16.875 -18.516 -18.688  1.00 60.84           C  
ATOM    368  C   TYR A  48      15.828 -19.109 -19.625  1.00 60.84           C  
ATOM    369  CB  TYR A  48      17.812 -17.578 -19.453  1.00 60.84           C  
ATOM    370  O   TYR A  48      16.141 -19.984 -20.422  1.00 60.84           O  
ATOM    371  CG  TYR A  48      18.406 -16.484 -18.609  1.00 60.84           C  
ATOM    372  CD1 TYR A  48      17.719 -15.281 -18.422  1.00 60.84           C  
ATOM    373  CD2 TYR A  48      19.641 -16.641 -18.000  1.00 60.84           C  
ATOM    374  CE1 TYR A  48      18.266 -14.258 -17.656  1.00 60.84           C  
ATOM    375  CE2 TYR A  48      20.188 -15.617 -17.234  1.00 60.84           C  
ATOM    376  OH  TYR A  48      20.031 -13.430 -16.297  1.00 60.84           O  
ATOM    377  CZ  TYR A  48      19.500 -14.438 -17.062  1.00 60.84           C  
ATOM    378  N   ILE A  49      14.516 -19.000 -19.219  1.00 61.88           N  
ATOM    379  CA  ILE A  49      13.383 -19.469 -20.000  1.00 61.88           C  
ATOM    380  C   ILE A  49      13.156 -18.547 -21.188  1.00 61.88           C  
ATOM    381  CB  ILE A  49      12.102 -19.578 -19.141  1.00 61.88           C  
ATOM    382  O   ILE A  49      13.312 -17.328 -21.062  1.00 61.88           O  
ATOM    383  CG1 ILE A  49      12.352 -20.469 -17.922  1.00 61.88           C  
ATOM    384  CG2 ILE A  49      10.938 -20.109 -19.984  1.00 61.88           C  
ATOM    385  CD1 ILE A  49      11.266 -20.359 -16.859  1.00 61.88           C  
ATOM    386  N   ASP A  50      13.133 -19.062 -22.375  1.00 64.44           N  
ATOM    387  CA  ASP A  50      12.828 -18.391 -23.641  1.00 64.44           C  
ATOM    388  C   ASP A  50      11.750 -17.328 -23.438  1.00 64.44           C  
ATOM    389  CB  ASP A  50      12.383 -19.391 -24.703  1.00 64.44           C  
ATOM    390  O   ASP A  50      10.805 -17.531 -22.672  1.00 64.44           O  
ATOM    391  CG  ASP A  50      13.547 -20.125 -25.344  1.00 64.44           C  
ATOM    392  OD1 ASP A  50      14.688 -19.609 -25.312  1.00 64.44           O  
ATOM    393  OD2 ASP A  50      13.320 -21.234 -25.891  1.00 64.44           O  
ATOM    394  N   PRO A  51      12.086 -16.031 -23.812  1.00 64.44           N  
ATOM    395  CA  PRO A  51      11.172 -14.891 -23.688  1.00 64.44           C  
ATOM    396  C   PRO A  51       9.773 -15.188 -24.234  1.00 64.44           C  
ATOM    397  CB  PRO A  51      11.859 -13.805 -24.516  1.00 64.44           C  
ATOM    398  O   PRO A  51       8.930 -14.289 -24.281  1.00 64.44           O  
ATOM    399  CG  PRO A  51      12.898 -14.523 -25.312  1.00 64.44           C  
ATOM    400  CD  PRO A  51      13.031 -15.922 -24.766  1.00 64.44           C  
ATOM    401  N   ASP A  52       9.516 -16.391 -24.656  1.00 70.12           N  
ATOM    402  CA  ASP A  52       8.227 -16.797 -25.219  1.00 70.12           C  
ATOM    403  C   ASP A  52       7.223 -17.094 -24.109  1.00 70.12           C  
ATOM    404  CB  ASP A  52       8.391 -18.016 -26.125  1.00 70.12           C  
ATOM    405  O   ASP A  52       7.527 -17.828 -23.156  1.00 70.12           O  
ATOM    406  CG  ASP A  52       7.125 -18.344 -26.891  1.00 70.12           C  
ATOM    407  OD1 ASP A  52       6.211 -17.500 -26.969  1.00 70.12           O  
ATOM    408  OD2 ASP A  52       7.039 -19.484 -27.422  1.00 70.12           O  
ATOM    409  N   ALA A  53       6.141 -16.328 -23.969  1.00 69.56           N  
ATOM    410  CA  ALA A  53       5.059 -16.406 -23.000  1.00 69.56           C  
ATOM    411  C   ALA A  53       4.539 -17.828 -22.844  1.00 69.56           C  
ATOM    412  CB  ALA A  53       3.920 -15.469 -23.391  1.00 69.56           C  
ATOM    413  O   ALA A  53       4.211 -18.281 -21.750  1.00 69.56           O  
ATOM    414  N   GLU A  54       4.602 -18.578 -23.938  1.00 78.62           N  
ATOM    415  CA  GLU A  54       4.145 -19.969 -23.938  1.00 78.62           C  
ATOM    416  C   GLU A  54       5.152 -20.875 -23.250  1.00 78.62           C  
ATOM    417  CB  GLU A  54       3.896 -20.453 -25.375  1.00 78.62           C  
ATOM    418  O   GLU A  54       4.766 -21.781 -22.516  1.00 78.62           O  
ATOM    419  CG  GLU A  54       3.170 -21.781 -25.453  1.00 78.62           C  
ATOM    420  CD  GLU A  54       2.832 -22.203 -26.875  1.00 78.62           C  
ATOM    421  OE1 GLU A  54       2.252 -23.281 -27.078  1.00 78.62           O  
ATOM    422  OE2 GLU A  54       3.150 -21.422 -27.812  1.00 78.62           O  
ATOM    423  N   ALA A  55       6.324 -20.703 -23.391  1.00 75.31           N  
ATOM    424  CA  ALA A  55       7.430 -21.438 -22.781  1.00 75.31           C  
ATOM    425  C   ALA A  55       7.527 -21.125 -21.281  1.00 75.31           C  
ATOM    426  CB  ALA A  55       8.742 -21.094 -23.469  1.00 75.31           C  
ATOM    427  O   ALA A  55       7.797 -22.016 -20.484  1.00 75.31           O  
ATOM    428  N   PHE A  56       7.273 -19.984 -20.875  1.00 75.44           N  
ATOM    429  CA  PHE A  56       7.238 -19.562 -19.484  1.00 75.44           C  
ATOM    430  C   PHE A  56       6.023 -20.156 -18.766  1.00 75.44           C  
ATOM    431  CB  PHE A  56       7.219 -18.031 -19.375  1.00 75.44           C  
ATOM    432  O   PHE A  56       6.133 -20.641 -17.641  1.00 75.44           O  
ATOM    433  CG  PHE A  56       7.180 -17.516 -17.969  1.00 75.44           C  
ATOM    434  CD1 PHE A  56       5.984 -17.094 -17.391  1.00 75.44           C  
ATOM    435  CD2 PHE A  56       8.336 -17.469 -17.203  1.00 75.44           C  
ATOM    436  CE1 PHE A  56       5.945 -16.625 -16.094  1.00 75.44           C  
ATOM    437  CE2 PHE A  56       8.305 -16.984 -15.891  1.00 75.44           C  
ATOM    438  CZ  PHE A  56       7.109 -16.562 -15.336  1.00 75.44           C  
ATOM    439  N   ASN A  57       4.973 -20.047 -19.469  1.00 79.88           N  
ATOM    440  CA  ASN A  57       3.746 -20.625 -18.938  1.00 79.88           C  
ATOM    441  C   ASN A  57       3.891 -22.125 -18.719  1.00 79.88           C  
ATOM    442  CB  ASN A  57       2.568 -20.328 -19.859  1.00 79.88           C  
ATOM    443  O   ASN A  57       3.469 -22.656 -17.688  1.00 79.88           O  
ATOM    444  CG  ASN A  57       1.227 -20.594 -19.203  1.00 79.88           C  
ATOM    445  ND2 ASN A  57       0.205 -19.859 -19.641  1.00 79.88           N  
ATOM    446  OD1 ASN A  57       1.109 -21.422 -18.312  1.00 79.88           O  
ATOM    447  N   LYS A  58       4.465 -22.781 -19.641  1.00 82.62           N  
ATOM    448  CA  LYS A  58       4.734 -24.219 -19.531  1.00 82.62           C  
ATOM    449  C   LYS A  58       5.699 -24.500 -18.391  1.00 82.62           C  
ATOM    450  CB  LYS A  58       5.297 -24.766 -20.844  1.00 82.62           C  
ATOM    451  O   LYS A  58       5.523 -25.484 -17.656  1.00 82.62           O  
ATOM    452  CG  LYS A  58       5.316 -26.281 -20.922  1.00 82.62           C  
ATOM    453  CD  LYS A  58       5.766 -26.750 -22.297  1.00 82.62           C  
ATOM    454  CE  LYS A  58       5.910 -28.266 -22.344  1.00 82.62           C  
ATOM    455  NZ  LYS A  58       6.469 -28.734 -23.656  1.00 82.62           N  
ATOM    456  N   TYR A  59       6.684 -23.719 -18.250  1.00 79.94           N  
ATOM    457  CA  TYR A  59       7.680 -23.828 -17.188  1.00 79.94           C  
ATOM    458  C   TYR A  59       7.047 -23.625 -15.820  1.00 79.94           C  
ATOM    459  CB  TYR A  59       8.805 -22.812 -17.406  1.00 79.94           C  
ATOM    460  O   TYR A  59       7.312 -24.375 -14.883  1.00 79.94           O  
ATOM    461  CG  TYR A  59       9.766 -22.719 -16.250  1.00 79.94           C  
ATOM    462  CD1 TYR A  59       9.695 -21.656 -15.344  1.00 79.94           C  
ATOM    463  CD2 TYR A  59      10.742 -23.688 -16.047  1.00 79.94           C  
ATOM    464  CE1 TYR A  59      10.578 -21.547 -14.273  1.00 79.94           C  
ATOM    465  CE2 TYR A  59      11.633 -23.594 -14.977  1.00 79.94           C  
ATOM    466  OH  TYR A  59      12.422 -22.438 -13.039  1.00 79.94           O  
ATOM    467  CZ  TYR A  59      11.539 -22.531 -14.102  1.00 79.94           C  
ATOM    468  N   MET A  60       6.203 -22.703 -15.648  1.00 81.88           N  
ATOM    469  CA  MET A  60       5.543 -22.406 -14.375  1.00 81.88           C  
ATOM    470  C   MET A  60       4.535 -23.500 -14.031  1.00 81.88           C  
ATOM    471  CB  MET A  60       4.848 -21.047 -14.430  1.00 81.88           C  
ATOM    472  O   MET A  60       4.383 -23.859 -12.859  1.00 81.88           O  
ATOM    473  CG  MET A  60       5.809 -19.875 -14.453  1.00 81.88           C  
ATOM    474  SD  MET A  60       6.941 -19.859 -13.008  1.00 81.88           S  
ATOM    475  CE  MET A  60       5.750 -19.562 -11.672  1.00 81.88           C  
ATOM    476  N   LEU A  61       3.861 -24.094 -15.094  1.00 84.00           N  
ATOM    477  CA  LEU A  61       2.834 -25.109 -14.867  1.00 84.00           C  
ATOM    478  C   LEU A  61       3.461 -26.469 -14.594  1.00 84.00           C  
ATOM    479  CB  LEU A  61       1.901 -25.203 -16.078  1.00 84.00           C  
ATOM    480  O   LEU A  61       2.832 -27.328 -13.977  1.00 84.00           O  
ATOM    481  CG  LEU A  61       0.988 -24.000 -16.328  1.00 84.00           C  
ATOM    482  CD1 LEU A  61       0.230 -24.172 -17.641  1.00 84.00           C  
ATOM    483  CD2 LEU A  61       0.020 -23.812 -15.164  1.00 84.00           C  
ATOM    484  N   SER A  62       4.703 -26.625 -15.047  1.00 85.12           N  
ATOM    485  CA  SER A  62       5.414 -27.891 -14.898  1.00 85.12           C  
ATOM    486  C   SER A  62       6.215 -27.922 -13.602  1.00 85.12           C  
ATOM    487  CB  SER A  62       6.344 -28.125 -16.094  1.00 85.12           C  
ATOM    488  O   SER A  62       6.648 -29.000 -13.164  1.00 85.12           O  
ATOM    489  OG  SER A  62       7.379 -27.156 -16.125  1.00 85.12           O  
ATOM    490  N   LYS A  63       6.312 -26.844 -12.797  1.00 84.44           N  
ATOM    491  CA  LYS A  63       7.020 -26.750 -11.523  1.00 84.44           C  
ATOM    492  C   LYS A  63       6.117 -27.156 -10.367  1.00 84.44           C  
ATOM    493  CB  LYS A  63       7.555 -25.344 -11.312  1.00 84.44           C  
ATOM    494  O   LYS A  63       4.914 -26.875 -10.383  1.00 84.44           O  
ATOM    495  CG  LYS A  63       8.883 -25.062 -11.992  1.00 84.44           C  
ATOM    496  CD  LYS A  63       9.578 -23.844 -11.414  1.00 84.44           C  
ATOM    497  CE  LYS A  63      10.898 -23.562 -12.109  1.00 84.44           C  
ATOM    498  NZ  LYS A  63      11.914 -23.000 -11.172  1.00 84.44           N  
ATOM    499  N   SER A  64       6.656 -27.984  -9.438  1.00 86.50           N  
ATOM    500  CA  SER A  64       5.945 -28.391  -8.227  1.00 86.50           C  
ATOM    501  C   SER A  64       5.770 -27.203  -7.277  1.00 86.50           C  
ATOM    502  CB  SER A  64       6.688 -29.516  -7.520  1.00 86.50           C  
ATOM    503  O   SER A  64       6.617 -26.312  -7.227  1.00 86.50           O  
ATOM    504  OG  SER A  64       7.941 -29.078  -7.039  1.00 86.50           O  
ATOM    505  N   PRO A  65       4.727 -27.094  -6.648  1.00 80.06           N  
ATOM    506  CA  PRO A  65       4.445 -26.000  -5.723  1.00 80.06           C  
ATOM    507  C   PRO A  65       5.523 -25.828  -4.656  1.00 80.06           C  
ATOM    508  CB  PRO A  65       3.109 -26.406  -5.090  1.00 80.06           C  
ATOM    509  O   PRO A  65       5.746 -24.719  -4.160  1.00 80.06           O  
ATOM    510  CG  PRO A  65       2.512 -27.375  -6.051  1.00 80.06           C  
ATOM    511  CD  PRO A  65       3.625 -28.031  -6.824  1.00 80.06           C  
ATOM    512  N   GLU A  66       6.234 -26.875  -4.363  1.00 84.38           N  
ATOM    513  CA  GLU A  66       7.293 -26.875  -3.359  1.00 84.38           C  
ATOM    514  C   GLU A  66       8.586 -26.281  -3.918  1.00 84.38           C  
ATOM    515  CB  GLU A  66       7.547 -28.297  -2.852  1.00 84.38           C  
ATOM    516  O   GLU A  66       9.453 -25.859  -3.158  1.00 84.38           O  
ATOM    517  CG  GLU A  66       6.406 -28.875  -2.025  1.00 84.38           C  
ATOM    518  CD  GLU A  66       5.258 -29.406  -2.875  1.00 84.38           C  
ATOM    519  OE1 GLU A  66       4.117 -29.484  -2.365  1.00 84.38           O  
ATOM    520  OE2 GLU A  66       5.500 -29.734  -4.059  1.00 84.38           O  
ATOM    521  N   ASP A  67       8.633 -26.172  -5.199  1.00 82.12           N  
ATOM    522  CA  ASP A  67       9.805 -25.703  -5.926  1.00 82.12           C  
ATOM    523  C   ASP A  67       9.602 -24.266  -6.422  1.00 82.12           C  
ATOM    524  CB  ASP A  67      10.125 -26.625  -7.102  1.00 82.12           C  
ATOM    525  O   ASP A  67      10.500 -23.672  -7.020  1.00 82.12           O  
ATOM    526  CG  ASP A  67      10.664 -27.969  -6.668  1.00 82.12           C  
ATOM    527  OD1 ASP A  67      11.242 -28.078  -5.566  1.00 82.12           O  
ATOM    528  OD2 ASP A  67      10.500 -28.953  -7.434  1.00 82.12           O  
ATOM    529  N   ILE A  68       8.398 -23.625  -6.086  1.00 79.56           N  
ATOM    530  CA  ILE A  68       8.086 -22.234  -6.395  1.00 79.56           C  
ATOM    531  C   ILE A  68       8.625 -21.328  -5.297  1.00 79.56           C  
ATOM    532  CB  ILE A  68       6.562 -22.016  -6.562  1.00 79.56           C  
ATOM    533  O   ILE A  68       8.227 -21.438  -4.133  1.00 79.56           O  
ATOM    534  CG1 ILE A  68       6.020 -22.906  -7.691  1.00 79.56           C  
ATOM    535  CG2 ILE A  68       6.250 -20.547  -6.824  1.00 79.56           C  
ATOM    536  CD1 ILE A  68       4.500 -23.000  -7.734  1.00 79.56           C  
ATOM    537  N   GLY A  69       9.617 -20.594  -5.512  1.00 81.12           N  
ATOM    538  CA  GLY A  69      10.281 -19.688  -4.578  1.00 81.12           C  
ATOM    539  C   GLY A  69      10.117 -18.234  -4.941  1.00 81.12           C  
ATOM    540  O   GLY A  69       9.430 -17.891  -5.906  1.00 81.12           O  
ATOM    541  N   PRO A  70      10.383 -17.391  -4.113  1.00 68.81           N  
ATOM    542  CA  PRO A  70      10.250 -15.938  -4.266  1.00 68.81           C  
ATOM    543  C   PRO A  70      10.859 -15.422  -5.566  1.00 68.81           C  
ATOM    544  CB  PRO A  70      10.992 -15.383  -3.051  1.00 68.81           C  
ATOM    545  O   PRO A  70      10.539 -14.312  -6.004  1.00 68.81           O  
ATOM    546  CG  PRO A  70      11.766 -16.547  -2.512  1.00 68.81           C  
ATOM    547  CD  PRO A  70      11.203 -17.797  -3.102  1.00 68.81           C  
ATOM    548  N   PHE A  71      11.555 -16.266  -6.234  1.00 68.81           N  
ATOM    549  CA  PHE A  71      12.227 -15.867  -7.461  1.00 68.81           C  
ATOM    550  C   PHE A  71      11.414 -16.281  -8.688  1.00 68.81           C  
ATOM    551  CB  PHE A  71      13.633 -16.469  -7.539  1.00 68.81           C  
ATOM    552  O   PHE A  71      11.758 -15.922  -9.812  1.00 68.81           O  
ATOM    553  CG  PHE A  71      14.555 -15.992  -6.457  1.00 68.81           C  
ATOM    554  CD1 PHE A  71      15.141 -14.734  -6.527  1.00 68.81           C  
ATOM    555  CD2 PHE A  71      14.852 -16.797  -5.367  1.00 68.81           C  
ATOM    556  CE1 PHE A  71      16.000 -14.289  -5.527  1.00 68.81           C  
ATOM    557  CE2 PHE A  71      15.711 -16.359  -4.363  1.00 68.81           C  
ATOM    558  CZ  PHE A  71      16.281 -15.102  -4.445  1.00 68.81           C  
ATOM    559  N   ASP A  72      10.406 -16.953  -8.508  1.00 71.69           N  
ATOM    560  CA  ASP A  72       9.484 -17.422  -9.539  1.00 71.69           C  
ATOM    561  C   ASP A  72       8.352 -16.422  -9.766  1.00 71.69           C  
ATOM    562  CB  ASP A  72       8.898 -18.781  -9.156  1.00 71.69           C  
ATOM    563  O   ASP A  72       7.387 -16.719 -10.469  1.00 71.69           O  
ATOM    564  CG  ASP A  72       9.906 -19.922  -9.297  1.00 71.69           C  
ATOM    565  OD1 ASP A  72      10.867 -19.797 -10.086  1.00 71.69           O  
ATOM    566  OD2 ASP A  72       9.742 -20.953  -8.609  1.00 71.69           O  
ATOM    567  N   SER A  73       8.586 -15.195  -9.188  1.00 64.00           N  
ATOM    568  CA  SER A  73       7.645 -14.086  -9.289  1.00 64.00           C  
ATOM    569  C   SER A  73       7.586 -13.531 -10.711  1.00 64.00           C  
ATOM    570  CB  SER A  73       8.031 -12.969  -8.312  1.00 64.00           C  
ATOM    571  O   SER A  73       8.547 -13.664 -11.469  1.00 64.00           O  
ATOM    572  OG  SER A  73       8.023 -13.445  -6.980  1.00 64.00           O  
ATOM    573  N   ALA A  74       6.391 -13.305 -11.164  1.00 63.12           N  
ATOM    574  CA  ALA A  74       5.906 -12.664 -12.383  1.00 63.12           C  
ATOM    575  C   ALA A  74       6.723 -11.414 -12.703  1.00 63.12           C  
ATOM    576  CB  ALA A  74       4.426 -12.305 -12.250  1.00 63.12           C  
ATOM    577  O   ALA A  74       6.676 -10.906 -13.828  1.00 63.12           O  
ATOM    578  N   ASP A  75       7.523 -11.016 -11.688  1.00 60.69           N  
ATOM    579  CA  ASP A  75       8.352  -9.820 -11.836  1.00 60.69           C  
ATOM    580  C   ASP A  75       9.664 -10.148 -12.539  1.00 60.69           C  
ATOM    581  CB  ASP A  75       8.625  -9.188 -10.469  1.00 60.69           C  
ATOM    582  O   ASP A  75      10.398  -9.250 -12.953  1.00 60.69           O  
ATOM    583  CG  ASP A  75       7.375  -8.625  -9.812  1.00 60.69           C  
ATOM    584  OD1 ASP A  75       6.430  -8.242 -10.531  1.00 60.69           O  
ATOM    585  OD2 ASP A  75       7.340  -8.570  -8.562  1.00 60.69           O  
ATOM    586  N   ASN A  76       9.938 -11.477 -12.680  1.00 59.66           N  
ATOM    587  CA  ASN A  76      11.109 -11.922 -13.422  1.00 59.66           C  
ATOM    588  C   ASN A  76      10.758 -12.281 -14.859  1.00 59.66           C  
ATOM    589  CB  ASN A  76      11.766 -13.117 -12.727  1.00 59.66           C  
ATOM    590  O   ASN A  76      11.508 -13.008 -15.531  1.00 59.66           O  
ATOM    591  CG  ASN A  76      12.594 -12.703 -11.523  1.00 59.66           C  
ATOM    592  ND2 ASN A  76      12.656 -13.578 -10.516  1.00 59.66           N  
ATOM    593  OD1 ASN A  76      13.172 -11.617 -11.492  1.00 59.66           O  
ATOM    594  N   ASP A  77       9.500 -11.906 -15.242  1.00 59.91           N  
ATOM    595  CA  ASP A  77       8.961 -12.031 -16.594  1.00 59.91           C  
ATOM    596  C   ASP A  77       9.773 -11.195 -17.594  1.00 59.91           C  
ATOM    597  CB  ASP A  77       7.492 -11.609 -16.625  1.00 59.91           C  
ATOM    598  O   ASP A  77      10.031 -10.016 -17.344  1.00 59.91           O  
ATOM    599  CG  ASP A  77       6.812 -11.938 -17.953  1.00 59.91           C  
ATOM    600  OD1 ASP A  77       7.500 -12.375 -18.906  1.00 59.91           O  
ATOM    601  OD2 ASP A  77       5.582 -11.750 -18.047  1.00 59.91           O  
ATOM    602  N   PRO A  78      10.477 -11.953 -18.438  1.00 58.84           N  
ATOM    603  CA  PRO A  78      11.219 -11.203 -19.453  1.00 58.84           C  
ATOM    604  C   PRO A  78      10.383 -10.094 -20.094  1.00 58.84           C  
ATOM    605  CB  PRO A  78      11.586 -12.273 -20.484  1.00 58.84           C  
ATOM    606  O   PRO A  78      10.930  -9.109 -20.594  1.00 58.84           O  
ATOM    607  CG  PRO A  78      10.695 -13.430 -20.172  1.00 58.84           C  
ATOM    608  CD  PRO A  78      10.195 -13.273 -18.766  1.00 58.84           C  
ATOM    609  N   LEU A  79       9.016 -10.227 -19.953  1.00 62.66           N  
ATOM    610  CA  LEU A  79       8.117  -9.258 -20.578  1.00 62.66           C  
ATOM    611  C   LEU A  79       7.832  -8.094 -19.625  1.00 62.66           C  
ATOM    612  CB  LEU A  79       6.805  -9.930 -20.984  1.00 62.66           C  
ATOM    613  O   LEU A  79       7.297  -7.066 -20.047  1.00 62.66           O  
ATOM    614  CG  LEU A  79       6.891 -10.961 -22.109  1.00 62.66           C  
ATOM    615  CD1 LEU A  79       5.543 -11.648 -22.297  1.00 62.66           C  
ATOM    616  CD2 LEU A  79       7.352 -10.305 -23.406  1.00 62.66           C  
ATOM    617  N   THR A  80       8.242  -8.344 -18.359  1.00 56.81           N  
ATOM    618  CA  THR A  80       8.102  -7.320 -17.344  1.00 56.81           C  
ATOM    619  C   THR A  80       9.453  -6.672 -17.031  1.00 56.81           C  
ATOM    620  CB  THR A  80       7.496  -7.902 -16.047  1.00 56.81           C  
ATOM    621  O   THR A  80       9.555  -5.855 -16.109  1.00 56.81           O  
ATOM    622  CG2 THR A  80       6.016  -8.211 -16.234  1.00 56.81           C  
ATOM    623  OG1 THR A  80       8.188  -9.109 -15.703  1.00 56.81           O  
ATOM    624  N   SER A  81      10.547  -6.957 -17.891  1.00 57.16           N  
ATOM    625  CA  SER A  81      11.836  -6.297 -17.719  1.00 57.16           C  
ATOM    626  C   SER A  81      11.859  -4.930 -18.391  1.00 57.16           C  
ATOM    627  CB  SER A  81      12.961  -7.168 -18.281  1.00 57.16           C  
ATOM    628  O   SER A  81      11.492  -4.801 -19.562  1.00 57.16           O  
ATOM    629  OG  SER A  81      12.984  -7.098 -19.703  1.00 57.16           O  
ATOM    630  N   PHE A  82      11.156  -3.951 -17.891  1.00 58.72           N  
ATOM    631  CA  PHE A  82      11.516  -2.629 -18.391  1.00 58.72           C  
ATOM    632  C   PHE A  82      13.023  -2.449 -18.406  1.00 58.72           C  
ATOM    633  CB  PHE A  82      10.867  -1.537 -17.516  1.00 58.72           C  
ATOM    634  O   PHE A  82      13.734  -2.957 -17.531  1.00 58.72           O  
ATOM    635  CG  PHE A  82       9.391  -1.722 -17.312  1.00 58.72           C  
ATOM    636  CD1 PHE A  82       8.484  -1.341 -18.297  1.00 58.72           C  
ATOM    637  CD2 PHE A  82       8.906  -2.277 -16.141  1.00 58.72           C  
ATOM    638  CE1 PHE A  82       7.113  -1.511 -18.109  1.00 58.72           C  
ATOM    639  CE2 PHE A  82       7.535  -2.449 -15.945  1.00 58.72           C  
ATOM    640  CZ  PHE A  82       6.645  -2.064 -16.938  1.00 58.72           C  
ATOM    641  N   SER A  83      13.742  -2.672 -19.562  1.00 55.47           N  
ATOM    642  CA  SER A  83      15.133  -2.270 -19.734  1.00 55.47           C  
ATOM    643  C   SER A  83      15.516  -1.180 -18.734  1.00 55.47           C  
ATOM    644  CB  SER A  83      15.391  -1.781 -21.156  1.00 55.47           C  
ATOM    645  O   SER A  83      14.977  -0.072 -18.781  1.00 55.47           O  
ATOM    646  OG  SER A  83      15.281  -2.850 -22.094  1.00 55.47           O  
ATOM    647  N   ILE A  84      15.578  -1.469 -17.438  1.00 52.50           N  
ATOM    648  CA  ILE A  84      16.078  -0.432 -16.547  1.00 52.50           C  
ATOM    649  C   ILE A  84      17.531  -0.101 -16.906  1.00 52.50           C  
ATOM    650  CB  ILE A  84      15.992  -0.863 -15.062  1.00 52.50           C  
ATOM    651  O   ILE A  84      18.453  -0.851 -16.578  1.00 52.50           O  
ATOM    652  CG1 ILE A  84      14.562  -1.307 -14.727  1.00 52.50           C  
ATOM    653  CG2 ILE A  84      16.438   0.271 -14.141  1.00 52.50           C  
ATOM    654  CD1 ILE A  84      14.414  -1.911 -13.336  1.00 52.50           C  
ATOM    655  N   ARG A  85      18.078  -0.396 -18.188  1.00 57.03           N  
ATOM    656  CA  ARG A  85      19.422   0.092 -18.469  1.00 57.03           C  
ATOM    657  C   ARG A  85      19.516   1.600 -18.250  1.00 57.03           C  
ATOM    658  CB  ARG A  85      19.828  -0.262 -19.891  1.00 57.03           C  
ATOM    659  O   ARG A  85      20.000   2.326 -19.125  1.00 57.03           O  
ATOM    660  CG  ARG A  85      20.547  -1.597 -20.016  1.00 57.03           C  
ATOM    661  CD  ARG A  85      20.953  -1.891 -21.453  1.00 57.03           C  
ATOM    662  NE  ARG A  85      21.953  -2.955 -21.516  1.00 57.03           N  
ATOM    663  NH1 ARG A  85      21.750  -3.281 -23.797  1.00 57.03           N  
ATOM    664  NH2 ARG A  85      23.234  -4.543 -22.594  1.00 57.03           N  
ATOM    665  CZ  ARG A  85      22.312  -3.590 -22.641  1.00 57.03           C  
ATOM    666  N   SER A  86      18.859   2.123 -17.234  1.00 51.09           N  
ATOM    667  CA  SER A  86      19.234   3.514 -17.016  1.00 51.09           C  
ATOM    668  C   SER A  86      20.469   3.613 -16.125  1.00 51.09           C  
ATOM    669  CB  SER A  86      18.078   4.305 -16.406  1.00 51.09           C  
ATOM    670  O   SER A  86      20.641   2.801 -15.203  1.00 51.09           O  
ATOM    671  OG  SER A  86      17.234   3.453 -15.656  1.00 51.09           O  
ATOM    672  N   ASN A  87      21.719   3.820 -16.641  1.00 52.34           N  
ATOM    673  CA  ASN A  87      22.875   4.234 -15.852  1.00 52.34           C  
ATOM    674  C   ASN A  87      22.453   4.840 -14.508  1.00 52.34           C  
ATOM    675  CB  ASN A  87      23.734   5.230 -16.641  1.00 52.34           C  
ATOM    676  O   ASN A  87      21.641   5.762 -14.469  1.00 52.34           O  
ATOM    677  CG  ASN A  87      24.500   4.574 -17.766  1.00 52.34           C  
ATOM    678  ND2 ASN A  87      25.266   5.367 -18.500  1.00 52.34           N  
ATOM    679  OD1 ASN A  87      24.406   3.361 -17.969  1.00 52.34           O  
ATOM    680  N   ALA A  88      22.078   4.043 -13.469  1.00 56.06           N  
ATOM    681  CA  ALA A  88      21.922   4.629 -12.141  1.00 56.06           C  
ATOM    682  C   ALA A  88      22.953   5.734 -11.914  1.00 56.06           C  
ATOM    683  CB  ALA A  88      22.062   3.551 -11.062  1.00 56.06           C  
ATOM    684  O   ALA A  88      24.141   5.551 -12.180  1.00 56.06           O  
ATOM    685  N   VAL A  89      22.766   6.930 -12.344  1.00 57.00           N  
ATOM    686  CA  VAL A  89      23.531   8.094 -11.906  1.00 57.00           C  
ATOM    687  C   VAL A  89      23.875   7.961 -10.430  1.00 57.00           C  
ATOM    688  CB  VAL A  89      22.750   9.406 -12.148  1.00 57.00           C  
ATOM    689  O   VAL A  89      23.031   7.613  -9.609  1.00 57.00           O  
ATOM    690  CG1 VAL A  89      23.469  10.594 -11.508  1.00 57.00           C  
ATOM    691  CG2 VAL A  89      22.562   9.648 -13.648  1.00 57.00           C  
ATOM    692  N   LYS A  90      25.000   7.297 -10.031  1.00 59.69           N  
ATOM    693  CA  LYS A  90      25.609   7.383  -8.711  1.00 59.69           C  
ATOM    694  C   LYS A  90      25.391   8.758  -8.094  1.00 59.69           C  
ATOM    695  CB  LYS A  90      27.109   7.074  -8.781  1.00 59.69           C  
ATOM    696  O   LYS A  90      25.688   9.781  -8.719  1.00 59.69           O  
ATOM    697  CG  LYS A  90      27.422   5.656  -9.234  1.00 59.69           C  
ATOM    698  CD  LYS A  90      28.922   5.371  -9.180  1.00 59.69           C  
ATOM    699  CE  LYS A  90      29.203   3.889  -8.984  1.00 59.69           C  
ATOM    700  NZ  LYS A  90      30.641   3.566  -9.195  1.00 59.69           N  
ATOM    701  N   THR A  91      24.328   9.008  -7.434  1.00 53.12           N  
ATOM    702  CA  THR A  91      24.109  10.234  -6.680  1.00 53.12           C  
ATOM    703  C   THR A  91      24.953  10.250  -5.410  1.00 53.12           C  
ATOM    704  CB  THR A  91      22.625  10.406  -6.301  1.00 53.12           C  
ATOM    705  O   THR A  91      25.109   9.227  -4.742  1.00 53.12           O  
ATOM    706  CG2 THR A  91      21.750  10.477  -7.547  1.00 53.12           C  
ATOM    707  OG1 THR A  91      22.203   9.281  -5.512  1.00 53.12           O  
ATOM    708  N   ASN A  92      26.188  10.867  -5.434  1.00 58.28           N  
ATOM    709  CA  ASN A  92      26.969  11.297  -4.277  1.00 58.28           C  
ATOM    710  C   ASN A  92      26.125  12.094  -3.291  1.00 58.28           C  
ATOM    711  CB  ASN A  92      28.188  12.109  -4.727  1.00 58.28           C  
ATOM    712  O   ASN A  92      25.188  12.781  -3.688  1.00 58.28           O  
ATOM    713  CG  ASN A  92      27.891  12.961  -5.945  1.00 58.28           C  
ATOM    714  ND2 ASN A  92      28.750  13.953  -6.195  1.00 58.28           N  
ATOM    715  OD1 ASN A  92      26.922  12.734  -6.660  1.00 58.28           O  
ATOM    716  N   ALA A  93      25.734  11.461  -2.211  1.00 63.22           N  
ATOM    717  CA  ALA A  93      25.062  11.930  -0.998  1.00 63.22           C  
ATOM    718  C   ALA A  93      25.391  13.398  -0.726  1.00 63.22           C  
ATOM    719  CB  ALA A  93      25.469  11.070   0.197  1.00 63.22           C  
ATOM    720  O   ALA A  93      24.703  14.062   0.053  1.00 63.22           O  
ATOM    721  N   ASP A  94      26.078  14.086  -1.676  1.00 57.97           N  
ATOM    722  CA  ASP A  94      26.469  15.461  -1.391  1.00 57.97           C  
ATOM    723  C   ASP A  94      25.875  16.422  -2.418  1.00 57.97           C  
ATOM    724  CB  ASP A  94      27.984  15.594  -1.363  1.00 57.97           C  
ATOM    725  O   ASP A  94      25.953  17.641  -2.252  1.00 57.97           O  
ATOM    726  CG  ASP A  94      28.453  16.891  -0.728  1.00 57.97           C  
ATOM    727  OD1 ASP A  94      27.672  17.547  -0.008  1.00 57.97           O  
ATOM    728  OD2 ASP A  94      29.625  17.266  -0.952  1.00 57.97           O  
ATOM    729  N   ALA A  95      24.938  16.031  -3.207  1.00 51.97           N  
ATOM    730  CA  ALA A  95      24.312  17.016  -4.086  1.00 51.97           C  
ATOM    731  C   ALA A  95      22.797  17.047  -3.893  1.00 51.97           C  
ATOM    732  CB  ALA A  95      24.656  16.719  -5.547  1.00 51.97           C  
ATOM    733  O   ALA A  95      22.109  16.062  -4.160  1.00 51.97           O  
ATOM    734  N   GLY A  96      22.281  17.281  -2.752  1.00 48.81           N  
ATOM    735  CA  GLY A  96      21.016  17.812  -2.246  1.00 48.81           C  
ATOM    736  C   GLY A  96      20.281  18.656  -3.266  1.00 48.81           C  
ATOM    737  O   GLY A  96      20.891  19.469  -3.975  1.00 48.81           O  
ATOM    738  N   VAL A  97      19.438  18.094  -4.215  1.00 50.56           N  
ATOM    739  CA  VAL A  97      18.625  18.969  -5.051  1.00 50.56           C  
ATOM    740  C   VAL A  97      17.375  19.391  -4.285  1.00 50.56           C  
ATOM    741  CB  VAL A  97      18.234  18.281  -6.379  1.00 50.56           C  
ATOM    742  O   VAL A  97      16.781  18.594  -3.564  1.00 50.56           O  
ATOM    743  CG1 VAL A  97      19.469  18.094  -7.270  1.00 50.56           C  
ATOM    744  CG2 VAL A  97      17.547  16.953  -6.109  1.00 50.56           C  
ATOM    745  N   SER A  98      17.406  20.578  -3.744  1.00 48.84           N  
ATOM    746  CA  SER A  98      16.375  21.469  -3.219  1.00 48.84           C  
ATOM    747  C   SER A  98      15.078  21.344  -4.016  1.00 48.84           C  
ATOM    748  CB  SER A  98      16.844  22.922  -3.238  1.00 48.84           C  
ATOM    749  O   SER A  98      15.094  21.375  -5.246  1.00 48.84           O  
ATOM    750  OG  SER A  98      17.703  23.188  -2.139  1.00 48.84           O  
ATOM    751  N   MET A  99      14.141  20.484  -3.684  1.00 56.03           N  
ATOM    752  CA  MET A  99      12.750  20.219  -4.051  1.00 56.03           C  
ATOM    753  C   MET A  99      11.883  21.453  -3.869  1.00 56.03           C  
ATOM    754  CB  MET A  99      12.195  19.062  -3.221  1.00 56.03           C  
ATOM    755  O   MET A  99      11.547  21.828  -2.742  1.00 56.03           O  
ATOM    756  CG  MET A  99      11.391  18.047  -4.031  1.00 56.03           C  
ATOM    757  SD  MET A  99      12.016  16.328  -3.836  1.00 56.03           S  
ATOM    758  CE  MET A  99      11.609  16.047  -2.092  1.00 56.03           C  
ATOM    759  N   ASP A 100      12.336  22.688  -4.438  1.00 39.34           N  
ATOM    760  CA  ASP A 100      11.344  23.766  -4.445  1.00 39.34           C  
ATOM    761  C   ASP A 100      11.250  24.406  -5.820  1.00 39.34           C  
ATOM    762  CB  ASP A 100      11.680  24.812  -3.385  1.00 39.34           C  
ATOM    763  O   ASP A 100      12.273  24.672  -6.457  1.00 39.34           O  
ATOM    764  CG  ASP A 100      11.000  24.547  -2.053  1.00 39.34           C  
ATOM    765  OD1 ASP A 100      10.125  23.656  -1.979  1.00 39.34           O  
ATOM    766  OD2 ASP A 100      11.344  25.250  -1.069  1.00 39.34           O  
ATOM    767  N   SER A 101      10.328  24.000  -6.738  1.00 41.25           N  
ATOM    768  CA  SER A 101       9.531  25.047  -7.391  1.00 41.25           C  
ATOM    769  C   SER A 101       8.656  24.453  -8.492  1.00 41.25           C  
ATOM    770  CB  SER A 101      10.438  26.125  -7.969  1.00 41.25           C  
ATOM    771  O   SER A 101       9.125  23.656  -9.305  1.00 41.25           O  
ATOM    772  OG  SER A 101      11.281  26.672  -6.965  1.00 41.25           O  
ATOM    773  N   SER A 102       7.359  24.375  -8.289  1.00 40.69           N  
ATOM    774  CA  SER A 102       6.117  24.781  -8.938  1.00 40.69           C  
ATOM    775  C   SER A 102       6.383  25.766 -10.070  1.00 40.69           C  
ATOM    776  CB  SER A 102       5.168  25.406  -7.914  1.00 40.69           C  
ATOM    777  O   SER A 102       7.207  26.672  -9.930  1.00 40.69           O  
ATOM    778  OG  SER A 102       5.691  26.625  -7.422  1.00 40.69           O  
ATOM    779  N   ALA A 103       6.320  25.422 -11.375  1.00 41.59           N  
ATOM    780  CA  ALA A 103       5.516  25.859 -12.516  1.00 41.59           C  
ATOM    781  C   ALA A 103       6.398  26.344 -13.664  1.00 41.59           C  
ATOM    782  CB  ALA A 103       4.555  26.969 -12.086  1.00 41.59           C  
ATOM    783  O   ALA A 103       7.352  27.094 -13.445  1.00 41.59           O  
ATOM    784  N   GLN A 104       6.430  25.594 -14.797  1.00 41.41           N  
ATOM    785  CA  GLN A 104       5.996  26.062 -16.109  1.00 41.41           C  
ATOM    786  C   GLN A 104       6.969  25.625 -17.203  1.00 41.41           C  
ATOM    787  CB  GLN A 104       5.852  27.578 -16.109  1.00 41.41           C  
ATOM    788  O   GLN A 104       8.180  25.844 -17.078  1.00 41.41           O  
ATOM    789  CG  GLN A 104       4.910  28.109 -17.188  1.00 41.41           C  
ATOM    790  CD  GLN A 104       4.469  29.547 -16.938  1.00 41.41           C  
ATOM    791  NE2 GLN A 104       3.793  30.141 -17.906  1.00 41.41           N  
ATOM    792  OE1 GLN A 104       4.734  30.109 -15.867  1.00 41.41           O  
ATOM    793  N   SER A 105       6.668  24.609 -18.062  1.00 42.00           N  
ATOM    794  CA  SER A 105       6.312  24.516 -19.484  1.00 42.00           C  
ATOM    795  C   SER A 105       7.508  24.109 -20.328  1.00 42.00           C  
ATOM    796  CB  SER A 105       5.770  25.859 -19.969  1.00 42.00           C  
ATOM    797  O   SER A 105       8.617  24.609 -20.141  1.00 42.00           O  
ATOM    798  OG  SER A 105       6.781  26.859 -19.953  1.00 42.00           O  
ATOM    799  N   ARG A 106       7.535  22.891 -20.891  1.00 48.59           N  
ATOM    800  CA  ARG A 106       7.543  22.781 -22.344  1.00 48.59           C  
ATOM    801  C   ARG A 106       7.785  21.328 -22.781  1.00 48.59           C  
ATOM    802  CB  ARG A 106       8.609  23.688 -22.953  1.00 48.59           C  
ATOM    803  O   ARG A 106       8.758  20.703 -22.344  1.00 48.59           O  
ATOM    804  CG  ARG A 106       8.164  25.141 -23.109  1.00 48.59           C  
ATOM    805  CD  ARG A 106       9.141  25.938 -23.953  1.00 48.59           C  
ATOM    806  NE  ARG A 106       8.672  27.297 -24.172  1.00 48.59           N  
ATOM    807  NH1 ARG A 106      10.336  27.859 -25.672  1.00 48.59           N  
ATOM    808  NH2 ARG A 106       8.742  29.406 -25.109  1.00 48.59           N  
ATOM    809  CZ  ARG A 106       9.250  28.188 -24.984  1.00 48.59           C  
ATOM    810  N   LEU A 107       6.852  20.578 -23.328  1.00 44.91           N  
ATOM    811  CA  LEU A 107       6.457  19.625 -24.359  1.00 44.91           C  
ATOM    812  C   LEU A 107       7.625  19.312 -25.297  1.00 44.91           C  
ATOM    813  CB  LEU A 107       5.281  20.172 -25.172  1.00 44.91           C  
ATOM    814  O   LEU A 107       8.297  20.234 -25.781  1.00 44.91           O  
ATOM    815  CG  LEU A 107       3.898  20.062 -24.531  1.00 44.91           C  
ATOM    816  CD1 LEU A 107       2.922  21.031 -25.172  1.00 44.91           C  
ATOM    817  CD2 LEU A 107       3.381  18.625 -24.641  1.00 44.91           C  
ATOM    818  N   SER A 108       8.109  17.875 -25.391  1.00 39.03           N  
ATOM    819  CA  SER A 108       8.359  17.281 -26.703  1.00 39.03           C  
ATOM    820  C   SER A 108       8.734  15.812 -26.594  1.00 39.03           C  
ATOM    821  CB  SER A 108       9.469  18.047 -27.422  1.00 39.03           C  
ATOM    822  O   SER A 108       9.516  15.430 -25.719  1.00 39.03           O  
ATOM    823  OG  SER A 108       9.242  19.453 -27.359  1.00 39.03           O  
ATOM    824  N   ASP A 109       7.902  14.828 -27.016  1.00 46.19           N  
ATOM    825  CA  ASP A 109       7.770  13.875 -28.125  1.00 46.19           C  
ATOM    826  C   ASP A 109       8.039  12.445 -27.656  1.00 46.19           C  
ATOM    827  CB  ASP A 109       8.719  14.242 -29.266  1.00 46.19           C  
ATOM    828  O   ASP A 109       9.039  12.188 -26.984  1.00 46.19           O  
ATOM    829  CG  ASP A 109       8.227  15.430 -30.078  1.00 46.19           C  
ATOM    830  OD1 ASP A 109       7.000  15.586 -30.250  1.00 46.19           O  
ATOM    831  OD2 ASP A 109       9.078  16.203 -30.562  1.00 46.19           O  
ATOM    832  N   ASP A 110       6.996  11.609 -27.391  1.00 42.00           N  
ATOM    833  CA  ASP A 110       6.465  10.383 -27.984  1.00 42.00           C  
ATOM    834  C   ASP A 110       7.129   9.148 -27.391  1.00 42.00           C  
ATOM    835  CB  ASP A 110       6.652  10.398 -29.516  1.00 42.00           C  
ATOM    836  O   ASP A 110       8.289   8.852 -27.703  1.00 42.00           O  
ATOM    837  CG  ASP A 110       5.855   9.320 -30.219  1.00 42.00           C  
ATOM    838  OD1 ASP A 110       4.758   8.961 -29.734  1.00 42.00           O  
ATOM    839  OD2 ASP A 110       6.332   8.820 -31.250  1.00 42.00           O  
ATOM    840  N   ILE A 111       6.906   8.773 -26.047  1.00 52.66           N  
ATOM    841  CA  ILE A 111       7.016   7.363 -25.688  1.00 52.66           C  
ATOM    842  C   ILE A 111       5.977   7.020 -24.625  1.00 52.66           C  
ATOM    843  CB  ILE A 111       8.438   7.020 -25.188  1.00 52.66           C  
ATOM    844  O   ILE A 111       5.949   7.633 -23.562  1.00 52.66           O  
ATOM    845  CG1 ILE A 111       9.469   7.238 -26.297  1.00 52.66           C  
ATOM    846  CG2 ILE A 111       8.492   5.582 -24.672  1.00 52.66           C  
ATOM    847  CD1 ILE A 111      10.758   7.898 -25.828  1.00 52.66           C  
ATOM    848  N   GLY A 112       4.734   6.789 -25.062  1.00 41.09           N  
ATOM    849  CA  GLY A 112       3.697   5.770 -24.984  1.00 41.09           C  
ATOM    850  C   GLY A 112       3.588   5.137 -23.609  1.00 41.09           C  
ATOM    851  O   GLY A 112       4.422   4.309 -23.234  1.00 41.09           O  
ATOM    852  N   CYS A 113       3.334   5.898 -22.531  1.00 48.94           N  
ATOM    853  CA  CYS A 113       2.900   5.305 -21.266  1.00 48.94           C  
ATOM    854  C   CYS A 113       1.382   5.195 -21.203  1.00 48.94           C  
ATOM    855  CB  CYS A 113       3.408   6.125 -20.078  1.00 48.94           C  
ATOM    856  O   CYS A 113       0.676   6.172 -21.469  1.00 48.94           O  
ATOM    857  SG  CYS A 113       3.316   5.258 -18.500  1.00 48.94           S  
ATOM    858  N   ASP A 114       0.875   4.082 -21.719  1.00 48.03           N  
ATOM    859  CA  ASP A 114      -0.499   3.600 -21.609  1.00 48.03           C  
ATOM    860  C   ASP A 114      -1.134   4.031 -20.297  1.00 48.03           C  
ATOM    861  CB  ASP A 114      -0.544   2.076 -21.750  1.00 48.03           C  
ATOM    862  O   ASP A 114      -0.735   3.564 -19.219  1.00 48.03           O  
ATOM    863  CG  ASP A 114      -1.948   1.542 -21.969  1.00 48.03           C  
ATOM    864  OD1 ASP A 114      -2.850   2.328 -22.328  1.00 48.03           O  
ATOM    865  OD2 ASP A 114      -2.154   0.324 -21.781  1.00 48.03           O  
ATOM    866  N   GLN A 115      -1.179   5.344 -20.031  1.00 52.69           N  
ATOM    867  CA  GLN A 115      -1.972   5.934 -18.953  1.00 52.69           C  
ATOM    868  C   GLN A 115      -3.443   5.551 -19.078  1.00 52.69           C  
ATOM    869  CB  GLN A 115      -1.825   7.457 -18.953  1.00 52.69           C  
ATOM    870  O   GLN A 115      -4.051   5.746 -20.141  1.00 52.69           O  
ATOM    871  CG  GLN A 115      -2.188   8.109 -17.625  1.00 52.69           C  
ATOM    872  CD  GLN A 115      -1.854   9.586 -17.594  1.00 52.69           C  
ATOM    873  NE2 GLN A 115      -1.621  10.117 -16.391  1.00 52.69           N  
ATOM    874  OE1 GLN A 115      -1.806  10.258 -18.625  1.00 52.69           O  
ATOM    875  N   MET A 116      -3.783   4.328 -18.703  1.00 56.59           N  
ATOM    876  CA  MET A 116      -5.195   3.977 -18.578  1.00 56.59           C  
ATOM    877  C   MET A 116      -5.922   4.969 -17.672  1.00 56.59           C  
ATOM    878  CB  MET A 116      -5.348   2.561 -18.016  1.00 56.59           C  
ATOM    879  O   MET A 116      -5.457   5.277 -16.578  1.00 56.59           O  
ATOM    880  CG  MET A 116      -4.492   1.526 -18.734  1.00 56.59           C  
ATOM    881  SD  MET A 116      -5.125   1.130 -20.406  1.00 56.59           S  
ATOM    882  CE  MET A 116      -3.938  -0.150 -20.906  1.00 56.59           C  
ATOM    883  N   ASP A 117      -6.406   6.023 -18.125  1.00 51.50           N  
ATOM    884  CA  ASP A 117      -7.363   7.027 -17.672  1.00 51.50           C  
ATOM    885  C   ASP A 117      -8.742   6.414 -17.453  1.00 51.50           C  
ATOM    886  CB  ASP A 117      -7.449   8.180 -18.672  1.00 51.50           C  
ATOM    887  O   ASP A 117      -9.328   5.840 -18.375  1.00 51.50           O  
ATOM    888  CG  ASP A 117      -8.195   9.383 -18.125  1.00 51.50           C  
ATOM    889  OD1 ASP A 117      -8.500   9.422 -16.906  1.00 51.50           O  
ATOM    890  OD2 ASP A 117      -8.484  10.312 -18.922  1.00 51.50           O  
ATOM    891  N   PHE A 118      -9.070   5.875 -16.281  1.00 53.47           N  
ATOM    892  CA  PHE A 118     -10.453   5.477 -16.016  1.00 53.47           C  
ATOM    893  C   PHE A 118     -11.320   6.695 -15.742  1.00 53.47           C  
ATOM    894  CB  PHE A 118     -10.516   4.508 -14.836  1.00 53.47           C  
ATOM    895  O   PHE A 118     -11.117   7.398 -14.750  1.00 53.47           O  
ATOM    896  CG  PHE A 118      -9.875   3.174 -15.109  1.00 53.47           C  
ATOM    897  CD1 PHE A 118     -10.539   2.199 -15.844  1.00 53.47           C  
ATOM    898  CD2 PHE A 118      -8.602   2.893 -14.641  1.00 53.47           C  
ATOM    899  CE1 PHE A 118      -9.953   0.965 -16.094  1.00 53.47           C  
ATOM    900  CE2 PHE A 118      -8.000   1.662 -14.891  1.00 53.47           C  
ATOM    901  CZ  PHE A 118      -8.680   0.699 -15.617  1.00 53.47           C  
ATOM    902  N   SER A 119     -11.477   7.527 -16.750  1.00 55.22           N  
ATOM    903  CA  SER A 119     -12.445   8.617 -16.672  1.00 55.22           C  
ATOM    904  C   SER A 119     -13.852   8.133 -17.016  1.00 55.22           C  
ATOM    905  CB  SER A 119     -12.047   9.758 -17.609  1.00 55.22           C  
ATOM    906  O   SER A 119     -14.039   7.375 -17.969  1.00 55.22           O  
ATOM    907  OG  SER A 119     -11.461   9.250 -18.797  1.00 55.22           O  
ATOM    908  N   LEU A 120     -14.648   7.852 -15.938  1.00 60.16           N  
ATOM    909  CA  LEU A 120     -16.078   7.637 -16.141  1.00 60.16           C  
ATOM    910  C   LEU A 120     -16.719   8.836 -16.844  1.00 60.16           C  
ATOM    911  CB  LEU A 120     -16.781   7.375 -14.805  1.00 60.16           C  
ATOM    912  O   LEU A 120     -17.750   9.336 -16.391  1.00 60.16           O  
ATOM    913  CG  LEU A 120     -16.578   5.984 -14.203  1.00 60.16           C  
ATOM    914  CD1 LEU A 120     -16.953   5.992 -12.719  1.00 60.16           C  
ATOM    915  CD2 LEU A 120     -17.406   4.953 -14.961  1.00 60.16           C  
ATOM    916  N   ASN A 121     -15.945   9.508 -17.734  1.00 58.59           N  
ATOM    917  CA  ASN A 121     -16.422  10.719 -18.406  1.00 58.59           C  
ATOM    918  C   ASN A 121     -17.188  10.383 -19.688  1.00 58.59           C  
ATOM    919  CB  ASN A 121     -15.242  11.641 -18.734  1.00 58.59           C  
ATOM    920  O   ASN A 121     -17.703  11.281 -20.359  1.00 58.59           O  
ATOM    921  CG  ASN A 121     -14.188  11.648 -17.641  1.00 58.59           C  
ATOM    922  ND2 ASN A 121     -13.406  12.727 -17.578  1.00 58.59           N  
ATOM    923  OD1 ASN A 121     -14.070  10.695 -16.859  1.00 58.59           O  
ATOM    924  N   LYS A 122     -17.781   9.148 -19.672  1.00 52.00           N  
ATOM    925  CA  LYS A 122     -18.781   8.812 -20.688  1.00 52.00           C  
ATOM    926  C   LYS A 122     -19.906   7.969 -20.078  1.00 52.00           C  
ATOM    927  CB  LYS A 122     -18.141   8.062 -21.859  1.00 52.00           C  
ATOM    928  O   LYS A 122     -19.656   6.938 -19.453  1.00 52.00           O  
ATOM    929  CG  LYS A 122     -17.453   8.969 -22.859  1.00 52.00           C  
ATOM    930  CD  LYS A 122     -16.844   8.172 -24.000  1.00 52.00           C  
ATOM    931  CE  LYS A 122     -16.031   9.062 -24.938  1.00 52.00           C  
ATOM    932  NZ  LYS A 122     -16.453   8.922 -26.359  1.00 52.00           N  
ATOM    933  N   GLY A 123     -20.688   8.562 -19.031  1.00 41.75           N  
ATOM    934  CA  GLY A 123     -22.141   8.664 -19.047  1.00 41.75           C  
ATOM    935  C   GLY A 123     -22.828   7.355 -18.703  1.00 41.75           C  
ATOM    936  O   GLY A 123     -22.828   6.418 -19.500  1.00 41.75           O  
ATOM    937  N   ILE A 124     -22.688   6.859 -17.375  1.00 49.50           N  
ATOM    938  CA  ILE A 124     -23.766   6.000 -16.906  1.00 49.50           C  
ATOM    939  C   ILE A 124     -24.938   6.859 -16.422  1.00 49.50           C  
ATOM    940  CB  ILE A 124     -23.281   5.066 -15.766  1.00 49.50           C  
ATOM    941  O   ILE A 124     -24.766   7.738 -15.570  1.00 49.50           O  
ATOM    942  CG1 ILE A 124     -22.438   3.924 -16.344  1.00 49.50           C  
ATOM    943  CG2 ILE A 124     -24.484   4.523 -14.977  1.00 49.50           C  
ATOM    944  CD1 ILE A 124     -21.547   3.242 -15.312  1.00 49.50           C  
ATOM    945  N   LYS A 125     -25.812   7.438 -17.344  1.00 51.12           N  
ATOM    946  CA  LYS A 125     -27.125   8.031 -17.141  1.00 51.12           C  
ATOM    947  C   LYS A 125     -28.031   7.086 -16.359  1.00 51.12           C  
ATOM    948  CB  LYS A 125     -27.766   8.383 -18.484  1.00 51.12           C  
ATOM    949  O   LYS A 125     -28.359   5.992 -16.828  1.00 51.12           O  
ATOM    950  CG  LYS A 125     -27.281   9.703 -19.062  1.00 51.12           C  
ATOM    951  CD  LYS A 125     -28.094  10.102 -20.281  1.00 51.12           C  
ATOM    952  CE  LYS A 125     -27.578  11.383 -20.922  1.00 51.12           C  
ATOM    953  NZ  LYS A 125     -28.453  11.859 -22.031  1.00 51.12           N  
ATOM    954  N   ILE A 126     -27.891   7.039 -15.047  1.00 55.66           N  
ATOM    955  CA  ILE A 126     -28.891   6.348 -14.242  1.00 55.66           C  
ATOM    956  C   ILE A 126     -30.094   7.262 -14.008  1.00 55.66           C  
ATOM    957  CB  ILE A 126     -28.297   5.883 -12.891  1.00 55.66           C  
ATOM    958  O   ILE A 126     -29.938   8.391 -13.531  1.00 55.66           O  
ATOM    959  CG1 ILE A 126     -27.094   4.969 -13.117  1.00 55.66           C  
ATOM    960  CG2 ILE A 126     -29.375   5.184 -12.047  1.00 55.66           C  
ATOM    961  CD1 ILE A 126     -26.219   4.770 -11.883  1.00 55.66           C  
ATOM    962  N   ASP A 127     -31.094   7.344 -14.883  1.00 43.12           N  
ATOM    963  CA  ASP A 127     -32.438   7.914 -14.742  1.00 43.12           C  
ATOM    964  C   ASP A 127     -33.250   7.141 -13.711  1.00 43.12           C  
ATOM    965  CB  ASP A 127     -33.156   7.922 -16.094  1.00 43.12           C  
ATOM    966  O   ASP A 127     -33.594   5.977 -13.922  1.00 43.12           O  
ATOM    967  CG  ASP A 127     -33.281   9.305 -16.703  1.00 43.12           C  
ATOM    968  OD1 ASP A 127     -33.281  10.305 -15.945  1.00 43.12           O  
ATOM    969  OD2 ASP A 127     -33.344   9.406 -17.938  1.00 43.12           O  
ATOM    970  N   ALA A 128     -32.906   7.305 -12.391  1.00 47.16           N  
ATOM    971  CA  ALA A 128     -33.906   6.832 -11.414  1.00 47.16           C  
ATOM    972  C   ALA A 128     -34.688   8.000 -10.812  1.00 47.16           C  
ATOM    973  CB  ALA A 128     -33.219   6.027 -10.312  1.00 47.16           C  
ATOM    974  O   ALA A 128     -34.094   8.992 -10.383  1.00 47.16           O  
ATOM    975  N   THR A 129     -35.719   8.555 -11.430  1.00 37.41           N  
ATOM    976  CA  THR A 129     -36.844   9.352 -10.906  1.00 37.41           C  
ATOM    977  C   THR A 129     -37.344   8.773  -9.586  1.00 37.41           C  
ATOM    978  CB  THR A 129     -38.000   9.430 -11.914  1.00 37.41           C  
ATOM    979  O   THR A 129     -37.781   7.625  -9.539  1.00 37.41           O  
ATOM    980  CG2 THR A 129     -37.656  10.344 -13.086  1.00 37.41           C  
ATOM    981  OG1 THR A 129     -38.281   8.109 -12.422  1.00 37.41           O  
ATOM    982  N   LEU A 130     -36.594   9.086  -8.359  1.00 48.47           N  
ATOM    983  CA  LEU A 130     -37.406   9.023  -7.148  1.00 48.47           C  
ATOM    984  C   LEU A 130     -37.156  10.242  -6.266  1.00 48.47           C  
ATOM    985  CB  LEU A 130     -37.125   7.742  -6.371  1.00 48.47           C  
ATOM    986  O   LEU A 130     -36.000  10.500  -5.879  1.00 48.47           O  
ATOM    987  CG  LEU A 130     -38.312   6.848  -6.055  1.00 48.47           C  
ATOM    988  CD1 LEU A 130     -37.875   5.383  -6.020  1.00 48.47           C  
ATOM    989  CD2 LEU A 130     -38.938   7.258  -4.734  1.00 48.47           C  
ATOM    990  N   ASP A 131     -37.656  11.445  -6.574  1.00 36.34           N  
ATOM    991  CA  ASP A 131     -38.281  12.578  -5.898  1.00 36.34           C  
ATOM    992  C   ASP A 131     -38.094  12.484  -4.387  1.00 36.34           C  
ATOM    993  CB  ASP A 131     -39.781  12.672  -6.242  1.00 36.34           C  
ATOM    994  O   ASP A 131     -38.594  11.539  -3.756  1.00 36.34           O  
ATOM    995  CG  ASP A 131     -40.125  13.883  -7.094  1.00 36.34           C  
ATOM    996  OD1 ASP A 131     -39.219  14.734  -7.316  1.00 36.34           O  
ATOM    997  OD2 ASP A 131     -41.281  13.984  -7.539  1.00 36.34           O  
ATOM    998  N   SER A 132     -36.844  12.750  -3.734  1.00 39.44           N  
ATOM    999  CA  SER A 132     -36.938  13.297  -2.385  1.00 39.44           C  
ATOM   1000  C   SER A 132     -35.594  13.797  -1.901  1.00 39.44           C  
ATOM   1001  CB  SER A 132     -37.469  12.242  -1.413  1.00 39.44           C  
ATOM   1002  O   SER A 132     -34.562  13.102  -2.037  1.00 39.44           O  
ATOM   1003  OG  SER A 132     -37.219  12.617  -0.072  1.00 39.44           O  
ATOM   1004  N   SER A 133     -35.031  14.977  -2.188  1.00 37.12           N  
ATOM   1005  CA  SER A 133     -34.156  15.961  -1.546  1.00 37.12           C  
ATOM   1006  C   SER A 133     -33.500  15.391  -0.294  1.00 37.12           C  
ATOM   1007  CB  SER A 133     -34.969  17.219  -1.186  1.00 37.12           C  
ATOM   1008  O   SER A 133     -34.188  14.938   0.623  1.00 37.12           O  
ATOM   1009  OG  SER A 133     -35.688  17.016   0.007  1.00 37.12           O  
ATOM   1010  N   ILE A 134     -32.312  14.625  -0.308  1.00 44.25           N  
ATOM   1011  CA  ILE A 134     -31.656  14.297   0.957  1.00 44.25           C  
ATOM   1012  C   ILE A 134     -30.531  15.281   1.229  1.00 44.25           C  
ATOM   1013  CB  ILE A 134     -31.125  12.844   0.956  1.00 44.25           C  
ATOM   1014  O   ILE A 134     -29.609  15.414   0.421  1.00 44.25           O  
ATOM   1015  CG1 ILE A 134     -32.188  11.883   1.487  1.00 44.25           C  
ATOM   1016  CG2 ILE A 134     -29.844  12.742   1.778  1.00 44.25           C  
ATOM   1017  CD1 ILE A 134     -31.969  10.430   1.087  1.00 44.25           C  
ATOM   1018  N   ASP A 135     -30.812  16.531   1.639  1.00 39.25           N  
ATOM   1019  CA  ASP A 135     -30.125  17.500   2.477  1.00 39.25           C  
ATOM   1020  C   ASP A 135     -29.859  16.938   3.869  1.00 39.25           C  
ATOM   1021  CB  ASP A 135     -30.938  18.781   2.586  1.00 39.25           C  
ATOM   1022  O   ASP A 135     -30.781  16.500   4.559  1.00 39.25           O  
ATOM   1023  CG  ASP A 135     -30.750  19.703   1.391  1.00 39.25           C  
ATOM   1024  OD1 ASP A 135     -29.625  19.828   0.882  1.00 39.25           O  
ATOM   1025  OD2 ASP A 135     -31.750  20.312   0.956  1.00 39.25           O  
ATOM   1026  N   ILE A 136     -28.766  16.172   4.172  1.00 47.06           N  
ATOM   1027  CA  ILE A 136     -28.578  15.727   5.547  1.00 47.06           C  
ATOM   1028  C   ILE A 136     -27.656  16.688   6.285  1.00 47.06           C  
ATOM   1029  CB  ILE A 136     -28.016  14.289   5.602  1.00 47.06           C  
ATOM   1030  O   ILE A 136     -26.500  16.875   5.891  1.00 47.06           O  
ATOM   1031  CG1 ILE A 136     -28.938  13.328   4.828  1.00 47.06           C  
ATOM   1032  CG2 ILE A 136     -27.859  13.828   7.055  1.00 47.06           C  
ATOM   1033  CD1 ILE A 136     -28.328  11.945   4.609  1.00 47.06           C  
ATOM   1034  N   SER A 137     -28.125  17.859   6.805  1.00 38.59           N  
ATOM   1035  CA  SER A 137     -27.953  18.781   7.918  1.00 38.59           C  
ATOM   1036  C   SER A 137     -27.797  18.031   9.242  1.00 38.59           C  
ATOM   1037  CB  SER A 137     -29.141  19.750   8.008  1.00 38.59           C  
ATOM   1038  O   SER A 137     -28.531  17.078   9.508  1.00 38.59           O  
ATOM   1039  OG  SER A 137     -29.297  20.453   6.797  1.00 38.59           O  
ATOM   1040  N   THR A 138     -26.484  17.906   9.836  1.00 40.84           N  
ATOM   1041  CA  THR A 138     -25.875  17.625  11.125  1.00 40.84           C  
ATOM   1042  C   THR A 138     -26.547  18.438  12.234  1.00 40.84           C  
ATOM   1043  CB  THR A 138     -24.359  17.922  11.109  1.00 40.84           C  
ATOM   1044  O   THR A 138     -26.641  19.656  12.141  1.00 40.84           O  
ATOM   1045  CG2 THR A 138     -23.609  16.922  10.234  1.00 40.84           C  
ATOM   1046  OG1 THR A 138     -24.156  19.250  10.609  1.00 40.84           O  
ATOM   1047  N   THR A 139     -27.750  17.922  12.758  1.00 37.47           N  
ATOM   1048  CA  THR A 139     -28.078  18.297  14.133  1.00 37.47           C  
ATOM   1049  C   THR A 139     -29.156  17.391  14.703  1.00 37.47           C  
ATOM   1050  CB  THR A 139     -28.531  19.766  14.211  1.00 37.47           C  
ATOM   1051  O   THR A 139     -30.141  17.078  14.023  1.00 37.47           O  
ATOM   1052  CG2 THR A 139     -27.406  20.719  13.836  1.00 37.47           C  
ATOM   1053  OG1 THR A 139     -29.625  19.969  13.305  1.00 37.47           O  
ATOM   1054  N   SER A 140     -28.766  16.469  15.680  1.00 38.56           N  
ATOM   1055  CA  SER A 140     -29.578  16.453  16.891  1.00 38.56           C  
ATOM   1056  C   SER A 140     -29.422  15.141  17.641  1.00 38.56           C  
ATOM   1057  CB  SER A 140     -31.047  16.688  16.547  1.00 38.56           C  
ATOM   1058  O   SER A 140     -29.406  14.070  17.031  1.00 38.56           O  
ATOM   1059  OG  SER A 140     -31.516  15.688  15.656  1.00 38.56           O  
ATOM   1060  N   LYS A 141     -28.734  15.070  18.875  1.00 41.38           N  
ATOM   1061  CA  LYS A 141     -29.156  15.094  20.266  1.00 41.38           C  
ATOM   1062  C   LYS A 141     -29.547  13.703  20.750  1.00 41.38           C  
ATOM   1063  CB  LYS A 141     -30.312  16.062  20.453  1.00 41.38           C  
ATOM   1064  O   LYS A 141     -30.328  13.008  20.078  1.00 41.38           O  
ATOM   1065  CG  LYS A 141     -29.906  17.531  20.422  1.00 41.38           C  
ATOM   1066  CD  LYS A 141     -31.062  18.438  20.844  1.00 41.38           C  
ATOM   1067  CE  LYS A 141     -30.656  19.906  20.797  1.00 41.38           C  
ATOM   1068  NZ  LYS A 141     -31.781  20.812  21.188  1.00 41.38           N  
ATOM   1069  N   LYS A 142     -28.719  12.992  21.641  1.00 41.41           N  
ATOM   1070  CA  LYS A 142     -28.641  12.281  22.906  1.00 41.41           C  
ATOM   1071  C   LYS A 142     -30.016  11.734  23.328  1.00 41.41           C  
ATOM   1072  CB  LYS A 142     -28.094  13.203  24.000  1.00 41.41           C  
ATOM   1073  O   LYS A 142     -31.000  12.477  23.359  1.00 41.41           O  
ATOM   1074  CG  LYS A 142     -26.594  13.086  24.219  1.00 41.41           C  
ATOM   1075  CD  LYS A 142     -26.141  13.922  25.406  1.00 41.41           C  
ATOM   1076  CE  LYS A 142     -24.625  13.852  25.578  1.00 41.41           C  
ATOM   1077  NZ  LYS A 142     -24.156  14.719  26.703  1.00 41.41           N  
ATOM   1078  N   GLU A 143     -30.141  10.297  23.312  1.00 46.69           N  
ATOM   1079  CA  GLU A 143     -30.875   9.719  24.422  1.00 46.69           C  
ATOM   1080  C   GLU A 143     -30.781   8.195  24.422  1.00 46.69           C  
ATOM   1081  CB  GLU A 143     -32.344  10.148  24.391  1.00 46.69           C  
ATOM   1082  O   GLU A 143     -31.047   7.551  23.406  1.00 46.69           O  
ATOM   1083  CG  GLU A 143     -32.594  11.531  24.984  1.00 46.69           C  
ATOM   1084  CD  GLU A 143     -34.062  11.820  25.234  1.00 46.69           C  
ATOM   1085  OE1 GLU A 143     -34.375  12.844  25.875  1.00 46.69           O  
ATOM   1086  OE2 GLU A 143     -34.906  11.016  24.766  1.00 46.69           O  
ATOM   1087  N   LYS A 144     -30.000   7.547  25.375  1.00 43.44           N  
ATOM   1088  CA  LYS A 144     -29.828   6.496  26.375  1.00 43.44           C  
ATOM   1089  C   LYS A 144     -31.141   5.809  26.688  1.00 43.44           C  
ATOM   1090  CB  LYS A 144     -29.219   7.070  27.656  1.00 43.44           C  
ATOM   1091  O   LYS A 144     -32.156   6.473  26.969  1.00 43.44           O  
ATOM   1092  CG  LYS A 144     -27.719   7.305  27.578  1.00 43.44           C  
ATOM   1093  CD  LYS A 144     -27.141   7.715  28.922  1.00 43.44           C  
ATOM   1094  CE  LYS A 144     -25.641   7.945  28.844  1.00 43.44           C  
ATOM   1095  NZ  LYS A 144     -25.109   8.570  30.094  1.00 43.44           N  
ATOM   1096  N   SER A 145     -31.203   4.449  26.438  1.00 46.62           N  
ATOM   1097  CA  SER A 145     -31.891   3.590  27.406  1.00 46.62           C  
ATOM   1098  C   SER A 145     -31.484   2.131  27.234  1.00 46.62           C  
ATOM   1099  CB  SER A 145     -33.406   3.725  27.250  1.00 46.62           C  
ATOM   1100  O   SER A 145     -31.422   1.629  26.109  1.00 46.62           O  
ATOM   1101  OG  SER A 145     -33.844   3.293  25.969  1.00 46.62           O  
ATOM   1102  N   LYS A 146     -30.781   1.510  28.234  1.00 41.09           N  
ATOM   1103  CA  LYS A 146     -30.516   0.374  29.109  1.00 41.09           C  
ATOM   1104  C   LYS A 146     -31.766  -0.497  29.250  1.00 41.09           C  
ATOM   1105  CB  LYS A 146     -30.047   0.855  30.484  1.00 41.09           C  
ATOM   1106  O   LYS A 146     -32.844  -0.005  29.625  1.00 41.09           O  
ATOM   1107  CG  LYS A 146     -28.594   1.306  30.531  1.00 41.09           C  
ATOM   1108  CD  LYS A 146     -28.141   1.615  31.953  1.00 41.09           C  
ATOM   1109  CE  LYS A 146     -26.703   2.100  31.984  1.00 41.09           C  
ATOM   1110  NZ  LYS A 146     -26.266   2.439  33.375  1.00 41.09           N  
ATOM   1111  N   GLN A 147     -31.750  -1.727  28.688  1.00 47.38           N  
ATOM   1112  CA  GLN A 147     -32.531  -2.807  29.281  1.00 47.38           C  
ATOM   1113  C   GLN A 147     -31.797  -4.137  29.188  1.00 47.38           C  
ATOM   1114  CB  GLN A 147     -33.906  -2.918  28.578  1.00 47.38           C  
ATOM   1115  O   GLN A 147     -31.375  -4.555  28.109  1.00 47.38           O  
ATOM   1116  CG  GLN A 147     -35.031  -2.238  29.328  1.00 47.38           C  
ATOM   1117  CD  GLN A 147     -36.375  -2.430  28.656  1.00 47.38           C  
ATOM   1118  NE2 GLN A 147     -37.438  -2.297  29.438  1.00 47.38           N  
ATOM   1119  OE1 GLN A 147     -36.469  -2.693  27.453  1.00 47.38           O  
ATOM   1120  N   GLU A 148     -31.250  -4.699  30.312  1.00 41.72           N  
ATOM   1121  CA  GLU A 148     -30.969  -5.852  31.172  1.00 41.72           C  
ATOM   1122  C   GLU A 148     -32.031  -6.930  31.000  1.00 41.72           C  
ATOM   1123  CB  GLU A 148     -30.891  -5.426  32.625  1.00 41.72           C  
ATOM   1124  O   GLU A 148     -33.219  -6.660  31.156  1.00 41.72           O  
ATOM   1125  CG  GLU A 148     -29.453  -5.340  33.156  1.00 41.72           C  
ATOM   1126  CD  GLU A 148     -29.391  -4.926  34.625  1.00 41.72           C  
ATOM   1127  OE1 GLU A 148     -28.266  -4.840  35.188  1.00 41.72           O  
ATOM   1128  OE2 GLU A 148     -30.453  -4.684  35.219  1.00 41.72           O  
ATOM   1129  N   TYR A 149     -31.750  -8.125  30.344  1.00 49.69           N  
ATOM   1130  CA  TYR A 149     -32.375  -9.422  30.578  1.00 49.69           C  
ATOM   1131  C   TYR A 149     -31.328 -10.516  30.719  1.00 49.69           C  
ATOM   1132  CB  TYR A 149     -33.344  -9.766  29.422  1.00 49.69           C  
ATOM   1133  O   TYR A 149     -30.422 -10.625  29.891  1.00 49.69           O  
ATOM   1134  CG  TYR A 149     -34.719  -9.180  29.594  1.00 49.69           C  
ATOM   1135  CD1 TYR A 149     -35.688  -9.820  30.359  1.00 49.69           C  
ATOM   1136  CD2 TYR A 149     -35.062  -7.980  28.969  1.00 49.69           C  
ATOM   1137  CE1 TYR A 149     -36.969  -9.281  30.516  1.00 49.69           C  
ATOM   1138  CE2 TYR A 149     -36.344  -7.434  29.125  1.00 49.69           C  
ATOM   1139  OH  TYR A 149     -38.531  -7.555  30.047  1.00 49.69           O  
ATOM   1140  CZ  TYR A 149     -37.281  -8.094  29.891  1.00 49.69           C  
ATOM   1141  N   LYS A 150     -31.125 -11.094  31.906  1.00 44.53           N  
ATOM   1142  CA  LYS A 150     -30.938 -12.258  32.781  1.00 44.53           C  
ATOM   1143  C   LYS A 150     -31.281 -13.547  32.031  1.00 44.53           C  
ATOM   1144  CB  LYS A 150     -31.797 -12.141  34.031  1.00 44.53           C  
ATOM   1145  O   LYS A 150     -32.344 -13.641  31.391  1.00 44.53           O  
ATOM   1146  CG  LYS A 150     -31.344 -11.047  35.000  1.00 44.53           C  
ATOM   1147  CD  LYS A 150     -31.609 -11.422  36.438  1.00 44.53           C  
ATOM   1148  CE  LYS A 150     -31.125 -10.344  37.406  1.00 44.53           C  
ATOM   1149  NZ  LYS A 150     -31.422 -10.688  38.812  1.00 44.53           N  
ATOM   1150  N   ASN A 151     -30.359 -14.492  31.609  1.00 40.41           N  
ATOM   1151  CA  ASN A 151     -30.234 -15.883  32.031  1.00 40.41           C  
ATOM   1152  C   ASN A 151     -30.016 -16.812  30.844  1.00 40.41           C  
ATOM   1153  CB  ASN A 151     -31.469 -16.312  32.844  1.00 40.41           C  
ATOM   1154  O   ASN A 151     -30.828 -16.828  29.922  1.00 40.41           O  
ATOM   1155  CG  ASN A 151     -31.375 -15.930  34.281  1.00 40.41           C  
ATOM   1156  ND2 ASN A 151     -32.531 -15.930  34.969  1.00 40.41           N  
ATOM   1157  OD1 ASN A 151     -30.297 -15.625  34.812  1.00 40.41           O  
ATOM   1158  N   LYS A 152     -28.750 -17.484  30.719  1.00 51.62           N  
ATOM   1159  CA  LYS A 152     -28.469 -18.922  30.578  1.00 51.62           C  
ATOM   1160  C   LYS A 152     -27.031 -19.156  30.125  1.00 51.62           C  
ATOM   1161  CB  LYS A 152     -29.453 -19.562  29.578  1.00 51.62           C  
ATOM   1162  O   LYS A 152     -26.531 -18.469  29.234  1.00 51.62           O  
ATOM   1163  CG  LYS A 152     -30.891 -19.609  30.062  1.00 51.62           C  
ATOM   1164  CD  LYS A 152     -31.750 -20.469  29.156  1.00 51.62           C  
ATOM   1165  CE  LYS A 152     -33.188 -20.516  29.641  1.00 51.62           C  
ATOM   1166  NZ  LYS A 152     -34.062 -21.312  28.719  1.00 51.62           N  
ATOM   1167  N   TYR A 153     -26.172 -19.391  31.094  1.00 50.09           N  
ATOM   1168  CA  TYR A 153     -24.844 -19.984  31.031  1.00 50.09           C  
ATOM   1169  C   TYR A 153     -24.500 -20.391  29.609  1.00 50.09           C  
ATOM   1170  CB  TYR A 153     -24.766 -21.203  31.953  1.00 50.09           C  
ATOM   1171  O   TYR A 153     -25.062 -21.344  29.062  1.00 50.09           O  
ATOM   1172  CG  TYR A 153     -24.953 -20.875  33.406  1.00 50.09           C  
ATOM   1173  CD1 TYR A 153     -23.875 -20.500  34.219  1.00 50.09           C  
ATOM   1174  CD2 TYR A 153     -26.203 -20.953  34.000  1.00 50.09           C  
ATOM   1175  CE1 TYR A 153     -24.047 -20.188  35.562  1.00 50.09           C  
ATOM   1176  CE2 TYR A 153     -26.391 -20.656  35.344  1.00 50.09           C  
ATOM   1177  OH  TYR A 153     -25.484 -19.969  37.438  1.00 50.09           O  
ATOM   1178  CZ  TYR A 153     -25.312 -20.266  36.125  1.00 50.09           C  
ATOM   1179  N   LYS A 154     -24.391 -19.531  28.609  1.00 57.03           N  
ATOM   1180  CA  LYS A 154     -23.938 -19.641  27.234  1.00 57.03           C  
ATOM   1181  C   LYS A 154     -22.422 -19.469  27.141  1.00 57.03           C  
ATOM   1182  CB  LYS A 154     -24.625 -18.594  26.359  1.00 57.03           C  
ATOM   1183  O   LYS A 154     -21.828 -18.672  27.875  1.00 57.03           O  
ATOM   1184  CG  LYS A 154     -25.969 -19.031  25.797  1.00 57.03           C  
ATOM   1185  CD  LYS A 154     -26.531 -18.016  24.828  1.00 57.03           C  
ATOM   1186  CE  LYS A 154     -27.891 -18.453  24.281  1.00 57.03           C  
ATOM   1187  NZ  LYS A 154     -28.422 -17.469  23.281  1.00 57.03           N  
ATOM   1188  N   LYS A 155     -21.688 -20.625  27.312  1.00 61.50           N  
ATOM   1189  CA  LYS A 155     -20.281 -20.547  26.938  1.00 61.50           C  
ATOM   1190  C   LYS A 155     -19.938 -19.141  26.438  1.00 61.50           C  
ATOM   1191  CB  LYS A 155     -19.953 -21.578  25.875  1.00 61.50           C  
ATOM   1192  O   LYS A 155     -20.547 -18.656  25.484  1.00 61.50           O  
ATOM   1193  CG  LYS A 155     -20.016 -23.016  26.375  1.00 61.50           C  
ATOM   1194  CD  LYS A 155     -19.188 -23.953  25.484  1.00 61.50           C  
ATOM   1195  CE  LYS A 155     -19.344 -25.406  25.906  1.00 61.50           C  
ATOM   1196  NZ  LYS A 155     -18.547 -26.328  25.031  1.00 61.50           N  
ATOM   1197  N   CYS A 156     -19.688 -18.188  27.344  1.00 53.03           N  
ATOM   1198  CA  CYS A 156     -19.297 -16.797  27.094  1.00 53.03           C  
ATOM   1199  C   CYS A 156     -17.891 -16.719  26.516  1.00 53.03           C  
ATOM   1200  CB  CYS A 156     -19.375 -15.984  28.391  1.00 53.03           C  
ATOM   1201  O   CYS A 156     -16.938 -17.203  27.125  1.00 53.03           O  
ATOM   1202  SG  CYS A 156     -20.141 -14.359  28.188  1.00 53.03           S  
ATOM   1203  N   TYR A 157     -17.797 -16.859  25.234  1.00 68.06           N  
ATOM   1204  CA  TYR A 157     -16.609 -16.453  24.516  1.00 68.06           C  
ATOM   1205  C   TYR A 157     -16.281 -14.984  24.781  1.00 68.06           C  
ATOM   1206  CB  TYR A 157     -16.766 -16.688  23.016  1.00 68.06           C  
ATOM   1207  O   TYR A 157     -17.172 -14.172  25.016  1.00 68.06           O  
ATOM   1208  CG  TYR A 157     -16.969 -18.141  22.641  1.00 68.06           C  
ATOM   1209  CD1 TYR A 157     -15.867 -18.984  22.516  1.00 68.06           C  
ATOM   1210  CD2 TYR A 157     -18.234 -18.656  22.422  1.00 68.06           C  
ATOM   1211  CE1 TYR A 157     -16.031 -20.328  22.172  1.00 68.06           C  
ATOM   1212  CE2 TYR A 157     -18.406 -19.984  22.078  1.00 68.06           C  
ATOM   1213  OH  TYR A 157     -17.484 -22.141  21.609  1.00 68.06           O  
ATOM   1214  CZ  TYR A 157     -17.312 -20.812  21.953  1.00 68.06           C  
ATOM   1215  N   PRO A 158     -15.070 -14.734  25.250  1.00 72.44           N  
ATOM   1216  CA  PRO A 158     -14.742 -13.312  25.406  1.00 72.44           C  
ATOM   1217  C   PRO A 158     -15.383 -12.445  24.328  1.00 72.44           C  
ATOM   1218  CB  PRO A 158     -13.219 -13.289  25.281  1.00 72.44           C  
ATOM   1219  O   PRO A 158     -15.391 -12.820  23.141  1.00 72.44           O  
ATOM   1220  CG  PRO A 158     -12.828 -14.703  24.984  1.00 72.44           C  
ATOM   1221  CD  PRO A 158     -14.078 -15.531  24.938  1.00 72.44           C  
ATOM   1222  N   LYS A 159     -16.531 -11.812  24.688  1.00 64.69           N  
ATOM   1223  CA  LYS A 159     -17.141 -10.734  23.906  1.00 64.69           C  
ATOM   1224  C   LYS A 159     -16.109  -9.672  23.547  1.00 64.69           C  
ATOM   1225  CB  LYS A 159     -18.297 -10.102  24.672  1.00 64.69           C  
ATOM   1226  O   LYS A 159     -15.414  -9.141  24.422  1.00 64.69           O  
ATOM   1227  CG  LYS A 159     -19.547  -9.883  23.844  1.00 64.69           C  
ATOM   1228  CD  LYS A 159     -20.688  -9.336  24.688  1.00 64.69           C  
ATOM   1229  CE  LYS A 159     -21.953  -9.148  23.859  1.00 64.69           C  
ATOM   1230  NZ  LYS A 159     -23.094  -8.672  24.703  1.00 64.69           N  
ATOM   1231  N   ILE A 160     -15.430  -9.859  22.375  1.00 61.62           N  
ATOM   1232  CA  ILE A 160     -14.547  -8.812  21.875  1.00 61.62           C  
ATOM   1233  C   ILE A 160     -15.328  -7.500  21.750  1.00 61.62           C  
ATOM   1234  CB  ILE A 160     -13.922  -9.195  20.516  1.00 61.62           C  
ATOM   1235  O   ILE A 160     -16.328  -7.430  21.031  1.00 61.62           O  
ATOM   1236  CG1 ILE A 160     -13.203 -10.539  20.625  1.00 61.62           C  
ATOM   1237  CG2 ILE A 160     -12.977  -8.094  20.031  1.00 61.62           C  
ATOM   1238  CD1 ILE A 160     -12.820 -11.141  19.281  1.00 61.62           C  
ATOM   1239  N   GLU A 161     -15.500  -6.758  22.828  1.00 56.84           N  
ATOM   1240  CA  GLU A 161     -15.938  -5.363  22.766  1.00 56.84           C  
ATOM   1241  C   GLU A 161     -15.086  -4.574  21.766  1.00 56.84           C  
ATOM   1242  CB  GLU A 161     -15.875  -4.707  24.141  1.00 56.84           C  
ATOM   1243  O   GLU A 161     -13.859  -4.602  21.828  1.00 56.84           O  
ATOM   1244  CG  GLU A 161     -16.750  -5.391  25.188  1.00 56.84           C  
ATOM   1245  CD  GLU A 161     -18.062  -4.680  25.422  1.00 56.84           C  
ATOM   1246  OE1 GLU A 161     -18.969  -5.273  26.062  1.00 56.84           O  
ATOM   1247  OE2 GLU A 161     -18.203  -3.520  24.984  1.00 56.84           O  
ATOM   1248  N   ALA A 162     -15.492  -4.723  20.484  1.00 55.88           N  
ATOM   1249  CA  ALA A 162     -14.812  -3.893  19.484  1.00 55.88           C  
ATOM   1250  C   ALA A 162     -15.047  -2.410  19.750  1.00 55.88           C  
ATOM   1251  CB  ALA A 162     -15.289  -4.258  18.078  1.00 55.88           C  
ATOM   1252  O   ALA A 162     -16.172  -1.922  19.641  1.00 55.88           O  
ATOM   1253  N   GLU A 163     -14.867  -1.966  21.094  1.00 48.94           N  
ATOM   1254  CA  GLU A 163     -14.773  -0.509  21.109  1.00 48.94           C  
ATOM   1255  C   GLU A 163     -13.930   0.001  19.938  1.00 48.94           C  
ATOM   1256  CB  GLU A 163     -14.188  -0.020  22.438  1.00 48.94           C  
ATOM   1257  O   GLU A 163     -12.766  -0.388  19.781  1.00 48.94           O  
ATOM   1258  CG  GLU A 163     -14.938  -0.516  23.656  1.00 48.94           C  
ATOM   1259  CD  GLU A 163     -14.336  -0.042  24.969  1.00 48.94           C  
ATOM   1260  OE1 GLU A 163     -14.812  -0.460  26.047  1.00 48.94           O  
ATOM   1261  OE2 GLU A 163     -13.367   0.754  24.922  1.00 48.94           O  
ATOM   1262  N   SER A 164     -14.492  -0.151  18.734  1.00 46.47           N  
ATOM   1263  CA  SER A 164     -14.023   0.494  17.516  1.00 46.47           C  
ATOM   1264  C   SER A 164     -13.352   1.831  17.828  1.00 46.47           C  
ATOM   1265  CB  SER A 164     -15.172   0.702  16.547  1.00 46.47           C  
ATOM   1266  O   SER A 164     -13.961   2.709  18.438  1.00 46.47           O  
ATOM   1267  OG  SER A 164     -14.703   1.205  15.305  1.00 46.47           O  
ATOM   1268  N   ASP A 165     -12.188   1.826  18.344  1.00 51.03           N  
ATOM   1269  CA  ASP A 165     -11.375   3.041  18.297  1.00 51.03           C  
ATOM   1270  C   ASP A 165     -11.781   3.926  17.125  1.00 51.03           C  
ATOM   1271  CB  ASP A 165      -9.891   2.695  18.203  1.00 51.03           C  
ATOM   1272  O   ASP A 165     -11.688   3.514  15.961  1.00 51.03           O  
ATOM   1273  CG  ASP A 165      -9.008   3.656  18.984  1.00 51.03           C  
ATOM   1274  OD1 ASP A 165      -9.531   4.629  19.562  1.00 51.03           O  
ATOM   1275  OD2 ASP A 165      -7.777   3.441  19.000  1.00 51.03           O  
ATOM   1276  N   SER A 166     -13.039   4.340  17.109  1.00 51.50           N  
ATOM   1277  CA  SER A 166     -13.422   5.387  16.172  1.00 51.50           C  
ATOM   1278  C   SER A 166     -12.312   6.418  16.000  1.00 51.50           C  
ATOM   1279  CB  SER A 166     -14.711   6.078  16.625  1.00 51.50           C  
ATOM   1280  O   SER A 166     -12.492   7.430  15.328  1.00 51.50           O  
ATOM   1281  OG  SER A 166     -14.539   6.672  17.891  1.00 51.50           O  
ATOM   1282  N   ASP A 167     -11.031   6.020  16.422  1.00 52.19           N  
ATOM   1283  CA  ASP A 167      -9.945   6.973  16.203  1.00 52.19           C  
ATOM   1284  C   ASP A 167      -9.062   6.531  15.031  1.00 52.19           C  
ATOM   1285  CB  ASP A 167      -9.102   7.137  17.469  1.00 52.19           C  
ATOM   1286  O   ASP A 167      -8.742   5.348  14.906  1.00 52.19           O  
ATOM   1287  CG  ASP A 167      -9.836   7.871  18.578  1.00 52.19           C  
ATOM   1288  OD1 ASP A 167     -10.766   8.648  18.281  1.00 52.19           O  
ATOM   1289  OD2 ASP A 167      -9.477   7.668  19.750  1.00 52.19           O  
ATOM   1290  N   GLU A 168      -9.484   6.844  13.773  1.00 55.00           N  
ATOM   1291  CA  GLU A 168      -8.555   7.043  12.664  1.00 55.00           C  
ATOM   1292  C   GLU A 168      -7.152   6.559  13.031  1.00 55.00           C  
ATOM   1293  CB  GLU A 168      -8.508   8.516  12.258  1.00 55.00           C  
ATOM   1294  O   GLU A 168      -6.520   7.098  13.938  1.00 55.00           O  
ATOM   1295  CG  GLU A 168      -7.699   8.781  11.000  1.00 55.00           C  
ATOM   1296  CD  GLU A 168      -8.148  10.031  10.250  1.00 55.00           C  
ATOM   1297  OE1 GLU A 168      -7.734  10.219   9.086  1.00 55.00           O  
ATOM   1298  OE2 GLU A 168      -8.922  10.820  10.836  1.00 55.00           O  
ATOM   1299  N   TYR A 169      -6.922   5.383  13.719  1.00 49.31           N  
ATOM   1300  CA  TYR A 169      -5.574   4.879  13.969  1.00 49.31           C  
ATOM   1301  C   TYR A 169      -4.648   5.203  12.805  1.00 49.31           C  
ATOM   1302  CB  TYR A 169      -5.602   3.367  14.211  1.00 49.31           C  
ATOM   1303  O   TYR A 169      -4.961   4.902  11.648  1.00 49.31           O  
ATOM   1304  CG  TYR A 169      -5.953   2.988  15.633  1.00 49.31           C  
ATOM   1305  CD1 TYR A 169      -4.973   2.918  16.625  1.00 49.31           C  
ATOM   1306  CD2 TYR A 169      -7.270   2.697  15.984  1.00 49.31           C  
ATOM   1307  CE1 TYR A 169      -5.293   2.564  17.922  1.00 49.31           C  
ATOM   1308  CE2 TYR A 169      -7.598   2.344  17.297  1.00 49.31           C  
ATOM   1309  OH  TYR A 169      -6.930   1.932  19.547  1.00 49.31           O  
ATOM   1310  CZ  TYR A 169      -6.605   2.281  18.250  1.00 49.31           C  
ATOM   1311  N   VAL A 170      -4.133   6.414  12.727  1.00 52.66           N  
ATOM   1312  CA  VAL A 170      -2.967   7.051  12.117  1.00 52.66           C  
ATOM   1313  C   VAL A 170      -1.860   6.016  11.922  1.00 52.66           C  
ATOM   1314  CB  VAL A 170      -2.449   8.227  12.977  1.00 52.66           C  
ATOM   1315  O   VAL A 170      -1.458   5.336  12.867  1.00 52.66           O  
ATOM   1316  CG1 VAL A 170      -1.259   8.906  12.297  1.00 52.66           C  
ATOM   1317  CG2 VAL A 170      -3.568   9.234  13.227  1.00 52.66           C  
ATOM   1318  N   LEU A 171      -1.965   5.020  10.984  1.00 51.28           N  
ATOM   1319  CA  LEU A 171      -0.809   4.281  10.492  1.00 51.28           C  
ATOM   1320  C   LEU A 171       0.491   4.934  10.945  1.00 51.28           C  
ATOM   1321  CB  LEU A 171      -0.839   4.191   8.961  1.00 51.28           C  
ATOM   1322  O   LEU A 171       0.671   6.141  10.797  1.00 51.28           O  
ATOM   1323  CG  LEU A 171      -2.004   3.412   8.352  1.00 51.28           C  
ATOM   1324  CD1 LEU A 171      -1.946   3.482   6.828  1.00 51.28           C  
ATOM   1325  CD2 LEU A 171      -1.986   1.964   8.828  1.00 51.28           C  
ATOM   1326  N   ASP A 172       0.936   4.777  12.180  1.00 46.78           N  
ATOM   1327  CA  ASP A 172       2.311   5.000  12.625  1.00 46.78           C  
ATOM   1328  C   ASP A 172       3.213   5.348  11.445  1.00 46.78           C  
ATOM   1329  CB  ASP A 172       2.848   3.766  13.352  1.00 46.78           C  
ATOM   1330  O   ASP A 172       3.330   4.574  10.492  1.00 46.78           O  
ATOM   1331  CG  ASP A 172       2.291   3.613  14.750  1.00 46.78           C  
ATOM   1332  OD1 ASP A 172       2.029   4.641  15.422  1.00 46.78           O  
ATOM   1333  OD2 ASP A 172       2.113   2.459  15.203  1.00 46.78           O  
ATOM   1334  N   ASP A 173       3.242   6.566  11.000  1.00 45.78           N  
ATOM   1335  CA  ASP A 173       4.055   7.488  10.211  1.00 45.78           C  
ATOM   1336  C   ASP A 173       5.539   7.320  10.531  1.00 45.78           C  
ATOM   1337  CB  ASP A 173       3.621   8.930  10.461  1.00 45.78           C  
ATOM   1338  O   ASP A 173       6.031   7.871  11.516  1.00 45.78           O  
ATOM   1339  CG  ASP A 173       2.695   9.469   9.383  1.00 45.78           C  
ATOM   1340  OD1 ASP A 173       2.639   8.883   8.281  1.00 45.78           O  
ATOM   1341  OD2 ASP A 173       2.020  10.492   9.633  1.00 45.78           O  
ATOM   1342  N   ASP A 174       6.098   6.129  10.672  1.00 50.03           N  
ATOM   1343  CA  ASP A 174       7.551   6.020  10.773  1.00 50.03           C  
ATOM   1344  C   ASP A 174       8.234   6.625   9.547  1.00 50.03           C  
ATOM   1345  CB  ASP A 174       7.965   4.555  10.938  1.00 50.03           C  
ATOM   1346  O   ASP A 174       9.461   6.727   9.508  1.00 50.03           O  
ATOM   1347  CG  ASP A 174       8.047   4.121  12.391  1.00 50.03           C  
ATOM   1348  OD1 ASP A 174       8.539   4.902  13.234  1.00 50.03           O  
ATOM   1349  OD2 ASP A 174       7.613   2.988  12.695  1.00 50.03           O  
ATOM   1350  N   ASP A 175       7.621   7.727   8.992  1.00 51.12           N  
ATOM   1351  CA  ASP A 175       8.508   8.422   8.070  1.00 51.12           C  
ATOM   1352  C   ASP A 175       7.996   9.836   7.773  1.00 51.12           C  
ATOM   1353  CB  ASP A 175       8.656   7.637   6.766  1.00 51.12           C  
ATOM   1354  O   ASP A 175       8.391  10.453   6.785  1.00 51.12           O  
ATOM   1355  CG  ASP A 175      10.102   7.336   6.418  1.00 51.12           C  
ATOM   1356  OD1 ASP A 175      11.016   7.855   7.098  1.00 51.12           O  
ATOM   1357  OD2 ASP A 175      10.336   6.574   5.453  1.00 51.12           O  
ATOM   1358  N   SER A 176       7.262  10.570   8.836  1.00 45.72           N  
ATOM   1359  CA  SER A 176       6.934  11.953   8.508  1.00 45.72           C  
ATOM   1360  C   SER A 176       6.977  12.844   9.750  1.00 45.72           C  
ATOM   1361  CB  SER A 176       5.551  12.039   7.859  1.00 45.72           C  
ATOM   1362  O   SER A 176       6.441  12.477  10.797  1.00 45.72           O  
ATOM   1363  OG  SER A 176       5.215  13.383   7.559  1.00 45.72           O  
ATOM   1364  N   ASP A 177       8.039  13.523  10.062  1.00 53.31           N  
ATOM   1365  CA  ASP A 177       8.375  14.539  11.047  1.00 53.31           C  
ATOM   1366  C   ASP A 177       7.172  15.422  11.367  1.00 53.31           C  
ATOM   1367  CB  ASP A 177       9.539  15.406  10.555  1.00 53.31           C  
ATOM   1368  O   ASP A 177       7.039  15.922  12.484  1.00 53.31           O  
ATOM   1369  CG  ASP A 177      10.750  15.344  11.469  1.00 53.31           C  
ATOM   1370  OD1 ASP A 177      10.680  14.703  12.539  1.00 53.31           O  
ATOM   1371  OD2 ASP A 177      11.789  15.945  11.117  1.00 53.31           O  
ATOM   1372  N   ASP A 178       5.852  15.078  10.922  1.00 49.78           N  
ATOM   1373  CA  ASP A 178       4.656  15.820  11.289  1.00 49.78           C  
ATOM   1374  C   ASP A 178       3.408  14.945  11.195  1.00 49.78           C  
ATOM   1375  CB  ASP A 178       4.500  17.062  10.406  1.00 49.78           C  
ATOM   1376  O   ASP A 178       2.283  15.453  11.219  1.00 49.78           O  
ATOM   1377  CG  ASP A 178       5.660  18.031  10.531  1.00 49.78           C  
ATOM   1378  OD1 ASP A 178       6.223  18.172  11.641  1.00 49.78           O  
ATOM   1379  OD2 ASP A 178       6.020  18.656   9.516  1.00 49.78           O  
ATOM   1380  N   GLY A 179       3.334  13.703  11.648  1.00 51.94           N  
ATOM   1381  CA  GLY A 179       2.264  12.812  12.070  1.00 51.94           C  
ATOM   1382  C   GLY A 179       0.958  13.070  11.336  1.00 51.94           C  
ATOM   1383  O   GLY A 179      -0.063  12.445  11.648  1.00 51.94           O  
ATOM   1384  N   LYS A 180       0.774  13.625  10.094  1.00 57.88           N  
ATOM   1385  CA  LYS A 180      -0.508  13.695   9.406  1.00 57.88           C  
ATOM   1386  C   LYS A 180      -0.312  13.789   7.895  1.00 57.88           C  
ATOM   1387  CB  LYS A 180      -1.327  14.883   9.898  1.00 57.88           C  
ATOM   1388  O   LYS A 180       0.502  14.586   7.414  1.00 57.88           O  
ATOM   1389  CG  LYS A 180      -1.721  14.797  11.367  1.00 57.88           C  
ATOM   1390  CD  LYS A 180      -2.848  15.766  11.703  1.00 57.88           C  
ATOM   1391  CE  LYS A 180      -3.234  15.688  13.172  1.00 57.88           C  
ATOM   1392  NZ  LYS A 180      -4.375  16.594  13.500  1.00 57.88           N  
ATOM   1393  N   CYS A 181      -0.444  12.656   7.160  1.00 59.22           N  
ATOM   1394  CA  CYS A 181      -0.516  12.711   5.703  1.00 59.22           C  
ATOM   1395  C   CYS A 181      -1.688  13.562   5.246  1.00 59.22           C  
ATOM   1396  CB  CYS A 181      -0.645  11.297   5.121  1.00 59.22           C  
ATOM   1397  O   CYS A 181      -2.846  13.234   5.516  1.00 59.22           O  
ATOM   1398  SG  CYS A 181      -0.839  11.266   3.326  1.00 59.22           S  
ATOM   1399  N   LYS A 182      -1.745  14.922   5.332  1.00 61.06           N  
ATOM   1400  CA  LYS A 182      -2.689  16.000   5.074  1.00 61.06           C  
ATOM   1401  C   LYS A 182      -3.135  16.016   3.613  1.00 61.06           C  
ATOM   1402  CB  LYS A 182      -2.068  17.359   5.438  1.00 61.06           C  
ATOM   1403  O   LYS A 182      -4.285  16.328   3.312  1.00 61.06           O  
ATOM   1404  CG  LYS A 182      -1.923  17.578   6.934  1.00 61.06           C  
ATOM   1405  CD  LYS A 182      -1.422  18.984   7.238  1.00 61.06           C  
ATOM   1406  CE  LYS A 182      -1.235  19.203   8.734  1.00 61.06           C  
ATOM   1407  NZ  LYS A 182      -0.772  20.594   9.039  1.00 61.06           N  
ATOM   1408  N   ASN A 183      -2.668  14.984   2.703  1.00 61.06           N  
ATOM   1409  CA  ASN A 183      -3.039  15.000   1.292  1.00 61.06           C  
ATOM   1410  C   ASN A 183      -2.660  13.695   0.599  1.00 61.06           C  
ATOM   1411  CB  ASN A 183      -2.391  16.188   0.580  1.00 61.06           C  
ATOM   1412  O   ASN A 183      -2.299  13.695  -0.580  1.00 61.06           O  
ATOM   1413  CG  ASN A 183      -3.301  17.391   0.514  1.00 61.06           C  
ATOM   1414  ND2 ASN A 183      -3.551  17.891  -0.694  1.00 61.06           N  
ATOM   1415  OD1 ASN A 183      -3.777  17.891   1.541  1.00 61.06           O  
ATOM   1416  N   CYS A 184      -2.805  12.555   1.385  1.00 63.00           N  
ATOM   1417  CA  CYS A 184      -2.381  11.297   0.789  1.00 63.00           C  
ATOM   1418  C   CYS A 184      -3.471  10.719  -0.110  1.00 63.00           C  
ATOM   1419  CB  CYS A 184      -2.020  10.281   1.877  1.00 63.00           C  
ATOM   1420  O   CYS A 184      -4.629  10.617   0.301  1.00 63.00           O  
ATOM   1421  SG  CYS A 184      -1.426   8.703   1.234  1.00 63.00           S  
ATOM   1422  N   LYS A 185      -3.299  11.008  -1.471  1.00 69.56           N  
ATOM   1423  CA  LYS A 185      -4.145  10.484  -2.539  1.00 69.56           C  
ATOM   1424  C   LYS A 185      -4.617   9.070  -2.221  1.00 69.56           C  
ATOM   1425  CB  LYS A 185      -3.398  10.500  -3.873  1.00 69.56           C  
ATOM   1426  O   LYS A 185      -5.742   8.695  -2.561  1.00 69.56           O  
ATOM   1427  CG  LYS A 185      -4.258  10.125  -5.070  1.00 69.56           C  
ATOM   1428  CD  LYS A 185      -3.469  10.195  -6.371  1.00 69.56           C  
ATOM   1429  CE  LYS A 185      -4.320   9.781  -7.566  1.00 69.56           C  
ATOM   1430  NZ  LYS A 185      -3.539   9.820  -8.836  1.00 69.56           N  
ATOM   1431  N   TYR A 186      -3.912   8.414  -1.299  1.00 73.69           N  
ATOM   1432  CA  TYR A 186      -4.172   6.992  -1.108  1.00 73.69           C  
ATOM   1433  C   TYR A 186      -4.887   6.738   0.213  1.00 73.69           C  
ATOM   1434  CB  TYR A 186      -2.861   6.195  -1.154  1.00 73.69           C  
ATOM   1435  O   TYR A 186      -5.355   5.625   0.469  1.00 73.69           O  
ATOM   1436  CG  TYR A 186      -2.129   6.309  -2.469  1.00 73.69           C  
ATOM   1437  CD1 TYR A 186      -2.604   5.668  -3.611  1.00 73.69           C  
ATOM   1438  CD2 TYR A 186      -0.960   7.055  -2.572  1.00 73.69           C  
ATOM   1439  CE1 TYR A 186      -1.931   5.766  -4.824  1.00 73.69           C  
ATOM   1440  CE2 TYR A 186      -0.280   7.160  -3.781  1.00 73.69           C  
ATOM   1441  OH  TYR A 186      -0.102   6.617  -6.098  1.00 73.69           O  
ATOM   1442  CZ  TYR A 186      -0.772   6.516  -4.898  1.00 73.69           C  
ATOM   1443  N   LYS A 187      -5.078   7.746   0.979  1.00 75.31           N  
ATOM   1444  CA  LYS A 187      -5.703   7.660   2.295  1.00 75.31           C  
ATOM   1445  C   LYS A 187      -7.195   7.371   2.178  1.00 75.31           C  
ATOM   1446  CB  LYS A 187      -5.480   8.953   3.080  1.00 75.31           C  
ATOM   1447  O   LYS A 187      -7.727   6.520   2.893  1.00 75.31           O  
ATOM   1448  CG  LYS A 187      -5.934   8.883   4.531  1.00 75.31           C  
ATOM   1449  CD  LYS A 187      -5.578  10.156   5.289  1.00 75.31           C  
ATOM   1450  CE  LYS A 187      -6.020  10.086   6.746  1.00 75.31           C  
ATOM   1451  NZ  LYS A 187      -5.672  11.328   7.496  1.00 75.31           N  
ATOM   1452  N   LYS A 188      -7.789   8.031   1.283  1.00 76.19           N  
ATOM   1453  CA  LYS A 188      -9.219   7.836   1.034  1.00 76.19           C  
ATOM   1454  C   LYS A 188      -9.492   6.438   0.495  1.00 76.19           C  
ATOM   1455  CB  LYS A 188      -9.734   8.891   0.054  1.00 76.19           C  
ATOM   1456  O   LYS A 188     -10.445   5.781   0.918  1.00 76.19           O  
ATOM   1457  CG  LYS A 188     -11.258   8.922  -0.065  1.00 76.19           C  
ATOM   1458  CD  LYS A 188     -11.711  10.023  -1.012  1.00 76.19           C  
ATOM   1459  CE  LYS A 188     -13.227  10.008  -1.196  1.00 76.19           C  
ATOM   1460  NZ  LYS A 188     -13.680  11.086  -2.123  1.00 76.19           N  
ATOM   1461  N   LYS A 189      -8.617   5.992  -0.462  1.00 79.12           N  
ATOM   1462  CA  LYS A 189      -8.750   4.660  -1.038  1.00 79.12           C  
ATOM   1463  C   LYS A 189      -8.500   3.578   0.010  1.00 79.12           C  
ATOM   1464  CB  LYS A 189      -7.793   4.480  -2.215  1.00 79.12           C  
ATOM   1465  O   LYS A 189      -9.203   2.570   0.056  1.00 79.12           O  
ATOM   1466  CG  LYS A 189      -8.195   5.258  -3.461  1.00 79.12           C  
ATOM   1467  CD  LYS A 189      -7.266   4.957  -4.629  1.00 79.12           C  
ATOM   1468  CE  LYS A 189      -7.629   5.777  -5.859  1.00 79.12           C  
ATOM   1469  NZ  LYS A 189      -6.691   5.523  -6.992  1.00 79.12           N  
ATOM   1470  N   TYR A 190      -7.555   3.789   0.819  1.00 82.81           N  
ATOM   1471  CA  TYR A 190      -7.211   2.850   1.882  1.00 82.81           C  
ATOM   1472  C   TYR A 190      -8.359   2.701   2.869  1.00 82.81           C  
ATOM   1473  CB  TYR A 190      -5.945   3.309   2.617  1.00 82.81           C  
ATOM   1474  O   TYR A 190      -8.727   1.584   3.238  1.00 82.81           O  
ATOM   1475  CG  TYR A 190      -5.617   2.477   3.832  1.00 82.81           C  
ATOM   1476  CD1 TYR A 190      -5.965   2.910   5.109  1.00 82.81           C  
ATOM   1477  CD2 TYR A 190      -4.957   1.260   3.707  1.00 82.81           C  
ATOM   1478  CE1 TYR A 190      -5.660   2.148   6.234  1.00 82.81           C  
ATOM   1479  CE2 TYR A 190      -4.648   0.490   4.824  1.00 82.81           C  
ATOM   1480  OH  TYR A 190      -4.703   0.184   7.191  1.00 82.81           O  
ATOM   1481  CZ  TYR A 190      -5.004   0.941   6.082  1.00 82.81           C  
ATOM   1482  N   PHE A 191      -8.938   3.768   3.279  1.00 81.38           N  
ATOM   1483  CA  PHE A 191     -10.016   3.746   4.258  1.00 81.38           C  
ATOM   1484  C   PHE A 191     -11.273   3.105   3.670  1.00 81.38           C  
ATOM   1485  CB  PHE A 191     -10.336   5.164   4.746  1.00 81.38           C  
ATOM   1486  O   PHE A 191     -11.992   2.389   4.367  1.00 81.38           O  
ATOM   1487  CG  PHE A 191      -9.391   5.668   5.801  1.00 81.38           C  
ATOM   1488  CD1 PHE A 191      -9.531   5.277   7.125  1.00 81.38           C  
ATOM   1489  CD2 PHE A 191      -8.352   6.531   5.469  1.00 81.38           C  
ATOM   1490  CE1 PHE A 191      -8.656   5.738   8.109  1.00 81.38           C  
ATOM   1491  CE2 PHE A 191      -7.477   7.000   6.445  1.00 81.38           C  
ATOM   1492  CZ  PHE A 191      -7.633   6.605   7.762  1.00 81.38           C  
ATOM   1493  N   ALA A 192     -11.531   3.441   2.398  1.00 84.19           N  
ATOM   1494  CA  ALA A 192     -12.641   2.803   1.694  1.00 84.19           C  
ATOM   1495  C   ALA A 192     -12.453   1.289   1.639  1.00 84.19           C  
ATOM   1496  CB  ALA A 192     -12.773   3.371   0.283  1.00 84.19           C  
ATOM   1497  O   ALA A 192     -13.398   0.532   1.862  1.00 84.19           O  
ATOM   1498  N   LEU A 193     -11.352   0.873   1.255  1.00 87.25           N  
ATOM   1499  CA  LEU A 193     -11.031  -0.550   1.201  1.00 87.25           C  
ATOM   1500  C   LEU A 193     -11.172  -1.190   2.578  1.00 87.25           C  
ATOM   1501  CB  LEU A 193      -9.609  -0.763   0.667  1.00 87.25           C  
ATOM   1502  O   LEU A 193     -11.719  -2.289   2.705  1.00 87.25           O  
ATOM   1503  CG  LEU A 193      -9.156  -2.215   0.521  1.00 87.25           C  
ATOM   1504  CD1 LEU A 193     -10.062  -2.965  -0.445  1.00 87.25           C  
ATOM   1505  CD2 LEU A 193      -7.703  -2.273   0.050  1.00 87.25           C  
ATOM   1506  N   ARG A 194     -10.609  -0.604   3.518  1.00 87.69           N  
ATOM   1507  CA  ARG A 194     -10.688  -1.089   4.891  1.00 87.69           C  
ATOM   1508  C   ARG A 194     -12.141  -1.267   5.328  1.00 87.69           C  
ATOM   1509  CB  ARG A 194      -9.969  -0.130   5.844  1.00 87.69           C  
ATOM   1510  O   ARG A 194     -12.477  -2.260   5.973  1.00 87.69           O  
ATOM   1511  CG  ARG A 194      -9.820  -0.663   7.262  1.00 87.69           C  
ATOM   1512  CD  ARG A 194      -9.023   0.291   8.141  1.00 87.69           C  
ATOM   1513  NE  ARG A 194      -8.961  -0.181   9.523  1.00 87.69           N  
ATOM   1514  NH1 ARG A 194      -7.449   1.427  10.219  1.00 87.69           N  
ATOM   1515  NH2 ARG A 194      -8.227  -0.140  11.695  1.00 87.69           N  
ATOM   1516  CZ  ARG A 194      -8.211   0.370  10.477  1.00 87.69           C  
ATOM   1517  N   LEU A 195     -12.977  -0.321   5.055  1.00 87.81           N  
ATOM   1518  CA  LEU A 195     -14.398  -0.394   5.375  1.00 87.81           C  
ATOM   1519  C   LEU A 195     -15.062  -1.562   4.648  1.00 87.81           C  
ATOM   1520  CB  LEU A 195     -15.102   0.915   5.000  1.00 87.81           C  
ATOM   1521  O   LEU A 195     -15.867  -2.289   5.238  1.00 87.81           O  
ATOM   1522  CG  LEU A 195     -16.547   1.068   5.469  1.00 87.81           C  
ATOM   1523  CD1 LEU A 195     -16.609   1.092   6.996  1.00 87.81           C  
ATOM   1524  CD2 LEU A 195     -17.172   2.332   4.887  1.00 87.81           C  
ATOM   1525  N   ARG A 196     -14.758  -1.749   3.402  1.00 90.75           N  
ATOM   1526  CA  ARG A 196     -15.312  -2.842   2.611  1.00 90.75           C  
ATOM   1527  C   ARG A 196     -14.922  -4.195   3.193  1.00 90.75           C  
ATOM   1528  CB  ARG A 196     -14.852  -2.742   1.156  1.00 90.75           C  
ATOM   1529  O   ARG A 196     -15.750  -5.102   3.285  1.00 90.75           O  
ATOM   1530  CG  ARG A 196     -15.562  -1.660   0.358  1.00 90.75           C  
ATOM   1531  CD  ARG A 196     -15.156  -1.681  -1.108  1.00 90.75           C  
ATOM   1532  NE  ARG A 196     -15.539  -0.448  -1.791  1.00 90.75           N  
ATOM   1533  NH1 ARG A 196     -14.672  -1.070  -3.840  1.00 90.75           N  
ATOM   1534  NH2 ARG A 196     -15.688   0.968  -3.594  1.00 90.75           N  
ATOM   1535  CZ  ARG A 196     -15.297  -0.186  -3.072  1.00 90.75           C  
ATOM   1536  N   MET A 197     -13.742  -4.309   3.564  1.00 89.69           N  
ATOM   1537  CA  MET A 197     -13.227  -5.566   4.102  1.00 89.69           C  
ATOM   1538  C   MET A 197     -13.844  -5.863   5.469  1.00 89.69           C  
ATOM   1539  CB  MET A 197     -11.703  -5.520   4.211  1.00 89.69           C  
ATOM   1540  O   MET A 197     -14.133  -7.020   5.785  1.00 89.69           O  
ATOM   1541  CG  MET A 197     -10.992  -5.578   2.869  1.00 89.69           C  
ATOM   1542  SD  MET A 197      -9.164  -5.543   3.041  1.00 89.69           S  
ATOM   1543  CE  MET A 197      -8.875  -7.207   3.705  1.00 89.69           C  
ATOM   1544  N   LYS A 198     -13.977  -4.809   6.195  1.00 89.56           N  
ATOM   1545  CA  LYS A 198     -14.641  -4.938   7.492  1.00 89.56           C  
ATOM   1546  C   LYS A 198     -16.062  -5.473   7.332  1.00 89.56           C  
ATOM   1547  CB  LYS A 198     -14.664  -3.592   8.219  1.00 89.56           C  
ATOM   1548  O   LYS A 198     -16.500  -6.336   8.102  1.00 89.56           O  
ATOM   1549  CG  LYS A 198     -15.156  -3.674   9.656  1.00 89.56           C  
ATOM   1550  CD  LYS A 198     -15.078  -2.322  10.352  1.00 89.56           C  
ATOM   1551  CE  LYS A 198     -15.602  -2.395  11.781  1.00 89.56           C  
ATOM   1552  NZ  LYS A 198     -15.508  -1.075  12.469  1.00 89.56           N  
ATOM   1553  N   GLN A 199     -16.781  -4.992   6.375  1.00 90.31           N  
ATOM   1554  CA  GLN A 199     -18.125  -5.449   6.090  1.00 90.31           C  
ATOM   1555  C   GLN A 199     -18.141  -6.918   5.668  1.00 90.31           C  
ATOM   1556  CB  GLN A 199     -18.766  -4.586   5.000  1.00 90.31           C  
ATOM   1557  O   GLN A 199     -19.016  -7.680   6.078  1.00 90.31           O  
ATOM   1558  CG  GLN A 199     -19.141  -3.184   5.461  1.00 90.31           C  
ATOM   1559  CD  GLN A 199     -19.703  -2.326   4.344  1.00 90.31           C  
ATOM   1560  NE2 GLN A 199     -20.328  -1.218   4.711  1.00 90.31           N  
ATOM   1561  OE1 GLN A 199     -19.562  -2.658   3.162  1.00 90.31           O  
ATOM   1562  N   VAL A 200     -17.250  -7.152   4.844  1.00 91.00           N  
ATOM   1563  CA  VAL A 200     -17.109  -8.531   4.375  1.00 91.00           C  
ATOM   1564  C   VAL A 200     -16.828  -9.453   5.555  1.00 91.00           C  
ATOM   1565  CB  VAL A 200     -16.000  -8.656   3.311  1.00 91.00           C  
ATOM   1566  O   VAL A 200     -17.406 -10.531   5.664  1.00 91.00           O  
ATOM   1567  CG1 VAL A 200     -15.750 -10.125   2.967  1.00 91.00           C  
ATOM   1568  CG2 VAL A 200     -16.375  -7.867   2.055  1.00 91.00           C  
ATOM   1569  N   ALA A 201     -15.891  -9.133   6.383  1.00 90.06           N  
ATOM   1570  CA  ALA A 201     -15.523  -9.906   7.566  1.00 90.06           C  
ATOM   1571  C   ALA A 201     -16.734 -10.102   8.484  1.00 90.06           C  
ATOM   1572  CB  ALA A 201     -14.383  -9.227   8.320  1.00 90.06           C  
ATOM   1573  O   ALA A 201     -16.953 -11.195   9.008  1.00 90.06           O  
ATOM   1574  N   MET A 202     -17.469  -9.023   8.711  1.00 90.75           N  
ATOM   1575  CA  MET A 202     -18.656  -9.086   9.555  1.00 90.75           C  
ATOM   1576  C   MET A 202     -19.672 -10.070   8.984  1.00 90.75           C  
ATOM   1577  CB  MET A 202     -19.297  -7.703   9.695  1.00 90.75           C  
ATOM   1578  O   MET A 202     -20.312 -10.812   9.734  1.00 90.75           O  
ATOM   1579  CG  MET A 202     -18.594  -6.797  10.688  1.00 90.75           C  
ATOM   1580  SD  MET A 202     -19.625  -5.387  11.227  1.00 90.75           S  
ATOM   1581  CE  MET A 202     -19.250  -4.191   9.914  1.00 90.75           C  
ATOM   1582  N   GLN A 203     -19.906 -10.000   7.672  1.00 89.69           N  
ATOM   1583  CA  GLN A 203     -20.797 -10.922   6.988  1.00 89.69           C  
ATOM   1584  C   GLN A 203     -20.328 -12.359   7.148  1.00 89.69           C  
ATOM   1585  CB  GLN A 203     -20.906 -10.562   5.504  1.00 89.69           C  
ATOM   1586  O   GLN A 203     -21.156 -13.273   7.305  1.00 89.69           O  
ATOM   1587  CG  GLN A 203     -21.969 -11.352   4.754  1.00 89.69           C  
ATOM   1588  CD  GLN A 203     -23.375 -11.070   5.270  1.00 89.69           C  
ATOM   1589  NE2 GLN A 203     -24.141 -12.133   5.477  1.00 89.69           N  
ATOM   1590  OE1 GLN A 203     -23.750  -9.914   5.480  1.00 89.69           O  
ATOM   1591  N   LEU A 204     -19.078 -12.617   7.070  1.00 90.06           N  
ATOM   1592  CA  LEU A 204     -18.500 -13.945   7.203  1.00 90.06           C  
ATOM   1593  C   LEU A 204     -18.672 -14.477   8.617  1.00 90.06           C  
ATOM   1594  CB  LEU A 204     -17.016 -13.922   6.828  1.00 90.06           C  
ATOM   1595  O   LEU A 204     -18.922 -15.672   8.820  1.00 90.06           O  
ATOM   1596  CG  LEU A 204     -16.688 -13.742   5.344  1.00 90.06           C  
ATOM   1597  CD1 LEU A 204     -15.195 -13.531   5.148  1.00 90.06           C  
ATOM   1598  CD2 LEU A 204     -17.188 -14.938   4.539  1.00 90.06           C  
ATOM   1599  N   ILE A 205     -18.500 -13.617   9.617  1.00 89.50           N  
ATOM   1600  CA  ILE A 205     -18.656 -13.992  11.016  1.00 89.50           C  
ATOM   1601  C   ILE A 205     -20.125 -14.312  11.312  1.00 89.50           C  
ATOM   1602  CB  ILE A 205     -18.156 -12.875  11.961  1.00 89.50           C  
ATOM   1603  O   ILE A 205     -20.422 -15.219  12.094  1.00 89.50           O  
ATOM   1604  CG1 ILE A 205     -16.641 -12.656  11.773  1.00 89.50           C  
ATOM   1605  CG2 ILE A 205     -18.484 -13.203  13.414  1.00 89.50           C  
ATOM   1606  CD1 ILE A 205     -16.109 -11.398  12.445  1.00 89.50           C  
ATOM   1607  N   LYS A 206     -21.109 -13.539  10.750  1.00 85.75           N  
ATOM   1608  CA  LYS A 206     -22.547 -13.734  10.938  1.00 85.75           C  
ATOM   1609  C   LYS A 206     -23.016 -15.023  10.273  1.00 85.75           C  
ATOM   1610  CB  LYS A 206     -23.328 -12.539  10.383  1.00 85.75           C  
ATOM   1611  O   LYS A 206     -23.969 -15.648  10.734  1.00 85.75           O  
ATOM   1612  CG  LYS A 206     -23.219 -11.281  11.227  1.00 85.75           C  
ATOM   1613  CD  LYS A 206     -24.031 -10.141  10.633  1.00 85.75           C  
ATOM   1614  CE  LYS A 206     -23.859  -8.852  11.430  1.00 85.75           C  
ATOM   1615  NZ  LYS A 206     -24.594  -7.711  10.797  1.00 85.75           N  
ATOM   1616  N   ASP A 207     -22.359 -15.508   9.234  1.00 81.50           N  
ATOM   1617  CA  ASP A 207     -22.688 -16.688   8.453  1.00 81.50           C  
ATOM   1618  C   ASP A 207     -22.078 -17.953   9.078  1.00 81.50           C  
ATOM   1619  CB  ASP A 207     -22.188 -16.531   7.012  1.00 81.50           C  
ATOM   1620  O   ASP A 207     -22.281 -19.062   8.570  1.00 81.50           O  
ATOM   1621  CG  ASP A 207     -23.047 -15.570   6.199  1.00 81.50           C  
ATOM   1622  OD1 ASP A 207     -24.188 -15.266   6.617  1.00 81.50           O  
ATOM   1623  OD2 ASP A 207     -22.578 -15.117   5.137  1.00 81.50           O  
ATOM   1624  N   LEU A 208     -21.281 -17.828  10.141  1.00 77.81           N  
ATOM   1625  CA  LEU A 208     -20.766 -19.016  10.836  1.00 77.81           C  
ATOM   1626  C   LEU A 208     -21.828 -19.609  11.750  1.00 77.81           C  
ATOM   1627  CB  LEU A 208     -19.516 -18.641  11.641  1.00 77.81           C  
ATOM   1628  O   LEU A 208     -22.609 -18.891  12.367  1.00 77.81           O  
ATOM   1629  CG  LEU A 208     -18.250 -18.359  10.836  1.00 77.81           C  
ATOM   1630  CD1 LEU A 208     -17.250 -17.562  11.688  1.00 77.81           C  
ATOM   1631  CD2 LEU A 208     -17.625 -19.656  10.336  1.00 77.81           C  
ATOM   1632  N   PRO A 209     -22.297 -21.000  11.578  1.00 64.88           N  
ATOM   1633  CA  PRO A 209     -23.234 -21.781  12.383  1.00 64.88           C  
ATOM   1634  C   PRO A 209     -22.953 -21.688  13.883  1.00 64.88           C  
ATOM   1635  CB  PRO A 209     -23.047 -23.219  11.883  1.00 64.88           C  
ATOM   1636  O   PRO A 209     -21.797 -21.484  14.281  1.00 64.88           O  
ATOM   1637  CG  PRO A 209     -21.766 -23.172  11.117  1.00 64.88           C  
ATOM   1638  CD  PRO A 209     -21.406 -21.734  10.859  1.00 64.88           C  
TER    1639      PRO A 209                                                      
ENDMDL                                                                          
END                                                                             
