# Supplementary material for: Phosphorylation tunes strain-specific protein condensation during rotavirus replication organelle assembly
Source: EMBO J. 2026 May 26;45(13):4733–65. doi: 10.1038/s44318-026-00814-z (PMC13324165; doi:10.1038/s44318-026-00814-z)
Supplement: Supplementary file 11 — Source data Fig. 9 [file 44318_2026_814_MOESM11_ESM.zip › Figure_7/Figure 7A/NSP5 RF HP/NSP5RFHPmonomer_54e43/NSP5RFHPmonomer_54e43_unrelaxed_rank_004_alphafold2_multimer_v3_model_4_seed_000.pdb]

MODEL     1                                                                     
ATOM      1  N   SER A   1     -42.594-107.062 -22.344  1.00 40.97           N  
ATOM      2  CA  SER A   1     -42.469-106.062 -21.281  1.00 40.97           C  
ATOM      3  C   SER A   1     -41.688-104.812 -21.766  1.00 40.97           C  
ATOM      4  CB  SER A   1     -41.750-106.625 -20.062  1.00 40.97           C  
ATOM      5  O   SER A   1     -40.500-104.938 -22.062  1.00 40.97           O  
ATOM      6  OG  SER A   1     -42.562-107.625 -19.469  1.00 40.97           O  
ATOM      7  N   LEU A   2     -42.344-103.938 -22.688  1.00 47.12           N  
ATOM      8  CA  LEU A   2     -41.875-102.750 -23.406  1.00 47.12           C  
ATOM      9  C   LEU A   2     -41.438-101.688 -22.438  1.00 47.12           C  
ATOM     10  CB  LEU A   2     -43.000-102.250 -24.297  1.00 47.12           C  
ATOM     11  O   LEU A   2     -42.219-101.125 -21.688  1.00 47.12           O  
ATOM     12  CG  LEU A   2     -42.938-102.625 -25.781  1.00 47.12           C  
ATOM     13  CD1 LEU A   2     -44.219-103.375 -26.188  1.00 47.12           C  
ATOM     14  CD2 LEU A   2     -42.781-101.375 -26.641  1.00 47.12           C  
ATOM     15  N   SER A   3     -40.219-101.750 -21.703  1.00 47.22           N  
ATOM     16  CA  SER A   3     -39.625-100.875 -20.719  1.00 47.22           C  
ATOM     17  C   SER A   3     -39.406 -99.438 -21.312  1.00 47.22           C  
ATOM     18  CB  SER A   3     -38.344-101.438 -20.156  1.00 47.22           C  
ATOM     19  O   SER A   3     -38.625 -99.312 -22.266  1.00 47.22           O  
ATOM     20  OG  SER A   3     -38.125-101.000 -18.828  1.00 47.22           O  
ATOM     21  N   ILE A   4     -40.438 -98.500 -21.391  1.00 45.72           N  
ATOM     22  CA  ILE A   4     -40.344 -97.125 -21.859  1.00 45.72           C  
ATOM     23  C   ILE A   4     -39.375 -96.375 -20.984  1.00 45.72           C  
ATOM     24  CB  ILE A   4     -41.750 -96.500 -21.875  1.00 45.72           C  
ATOM     25  O   ILE A   4     -39.594 -96.250 -19.766  1.00 45.72           O  
ATOM     26  CG1 ILE A   4     -42.688 -97.250 -22.812  1.00 45.72           C  
ATOM     27  CG2 ILE A   4     -41.625 -95.000 -22.266  1.00 45.72           C  
ATOM     28  CD1 ILE A   4     -44.156 -96.812 -22.656  1.00 45.72           C  
ATOM     29  N   ASP A   5     -38.000 -96.312 -21.234  1.00 48.09           N  
ATOM     30  CA  ASP A   5     -36.969 -95.562 -20.531  1.00 48.09           C  
ATOM     31  C   ASP A   5     -37.281 -94.062 -20.547  1.00 48.09           C  
ATOM     32  CB  ASP A   5     -35.594 -95.812 -21.156  1.00 48.09           C  
ATOM     33  O   ASP A   5     -37.250 -93.438 -21.609  1.00 48.09           O  
ATOM     34  CG  ASP A   5     -34.438 -95.688 -20.172  1.00 48.09           C  
ATOM     35  OD1 ASP A   5     -34.656 -95.125 -19.078  1.00 48.09           O  
ATOM     36  OD2 ASP A   5     -33.312 -96.062 -20.516  1.00 48.09           O  
ATOM     37  N   VAL A   6     -38.156 -93.500 -19.734  1.00 46.28           N  
ATOM     38  CA  VAL A   6     -38.656 -92.125 -19.500  1.00 46.28           C  
ATOM     39  C   VAL A   6     -37.500 -91.250 -19.125  1.00 46.28           C  
ATOM     40  CB  VAL A   6     -39.750 -92.062 -18.406  1.00 46.28           C  
ATOM     41  O   VAL A   6     -37.688 -90.125 -18.656  1.00 46.28           O  
ATOM     42  CG1 VAL A   6     -40.875 -91.188 -18.812  1.00 46.28           C  
ATOM     43  CG2 VAL A   6     -40.250 -93.500 -18.109  1.00 46.28           C  
ATOM     44  N   THR A   7     -36.125 -91.688 -19.000  1.00 39.72           N  
ATOM     45  CA  THR A   7     -35.156 -90.875 -18.266  1.00 39.72           C  
ATOM     46  C   THR A   7     -34.969 -89.500 -18.953  1.00 39.72           C  
ATOM     47  CB  THR A   7     -33.812 -91.625 -18.141  1.00 39.72           C  
ATOM     48  O   THR A   7     -34.156 -88.688 -18.500  1.00 39.72           O  
ATOM     49  CG2 THR A   7     -33.906 -92.750 -17.141  1.00 39.72           C  
ATOM     50  OG1 THR A   7     -33.438 -92.125 -19.406  1.00 39.72           O  
ATOM     51  N   SER A   8     -35.125 -89.250 -20.297  1.00 43.09           N  
ATOM     52  CA  SER A   8     -34.406 -88.062 -20.891  1.00 43.09           C  
ATOM     53  C   SER A   8     -35.094 -86.750 -20.516  1.00 43.09           C  
ATOM     54  CB  SER A   8     -34.344 -88.250 -22.406  1.00 43.09           C  
ATOM     55  O   SER A   8     -35.719 -86.125 -21.375  1.00 43.09           O  
ATOM     56  OG  SER A   8     -34.812 -89.500 -22.812  1.00 43.09           O  
ATOM     57  N   LEU A   9     -35.719 -86.500 -19.344  1.00 40.81           N  
ATOM     58  CA  LEU A   9     -36.406 -85.188 -19.156  1.00 40.81           C  
ATOM     59  C   LEU A   9     -35.375 -84.062 -19.219  1.00 40.81           C  
ATOM     60  CB  LEU A   9     -37.125 -85.188 -17.812  1.00 40.81           C  
ATOM     61  O   LEU A   9     -34.375 -84.062 -18.500  1.00 40.81           O  
ATOM     62  CG  LEU A   9     -38.625 -85.562 -17.844  1.00 40.81           C  
ATOM     63  CD1 LEU A   9     -38.875 -86.750 -16.969  1.00 40.81           C  
ATOM     64  CD2 LEU A   9     -39.469 -84.375 -17.406  1.00 40.81           C  
ATOM     65  N   PRO A  10     -35.281 -83.125 -20.297  1.00 41.47           N  
ATOM     66  CA  PRO A  10     -34.344 -82.000 -20.438  1.00 41.47           C  
ATOM     67  C   PRO A  10     -34.500 -81.000 -19.312  1.00 41.47           C  
ATOM     68  CB  PRO A  10     -34.781 -81.375 -21.781  1.00 41.47           C  
ATOM     69  O   PRO A  10     -35.594 -80.812 -18.781  1.00 41.47           O  
ATOM     70  CG  PRO A  10     -36.188 -81.812 -21.969  1.00 41.47           C  
ATOM     71  CD  PRO A  10     -36.469 -83.000 -21.078  1.00 41.47           C  
ATOM     72  N   SER A  11     -33.625 -80.812 -18.328  1.00 38.62           N  
ATOM     73  CA  SER A  11     -33.531 -79.875 -17.234  1.00 38.62           C  
ATOM     74  C   SER A  11     -33.656 -78.438 -17.734  1.00 38.62           C  
ATOM     75  CB  SER A  11     -32.250 -80.062 -16.453  1.00 38.62           C  
ATOM     76  O   SER A  11     -32.875 -78.062 -18.609  1.00 38.62           O  
ATOM     77  OG  SER A  11     -32.125 -81.375 -15.922  1.00 38.62           O  
ATOM     78  N   ILE A  12     -34.781 -77.750 -17.922  1.00 37.12           N  
ATOM     79  CA  ILE A  12     -35.062 -76.375 -18.281  1.00 37.12           C  
ATOM     80  C   ILE A  12     -34.344 -75.438 -17.328  1.00 37.12           C  
ATOM     81  CB  ILE A  12     -36.562 -76.062 -18.281  1.00 37.12           C  
ATOM     82  O   ILE A  12     -34.625 -75.438 -16.125  1.00 37.12           O  
ATOM     83  CG1 ILE A  12     -37.281 -76.938 -19.312  1.00 37.12           C  
ATOM     84  CG2 ILE A  12     -36.844 -74.562 -18.562  1.00 37.12           C  
ATOM     85  CD1 ILE A  12     -38.812 -77.062 -19.109  1.00 37.12           C  
ATOM     86  N   SER A  13     -33.000 -75.250 -17.344  1.00 33.28           N  
ATOM     87  CA  SER A  13     -32.219 -74.250 -16.578  1.00 33.28           C  
ATOM     88  C   SER A  13     -32.781 -72.875 -16.672  1.00 33.28           C  
ATOM     89  CB  SER A  13     -30.750 -74.250 -17.047  1.00 33.28           C  
ATOM     90  O   SER A  13     -33.125 -72.375 -17.766  1.00 33.28           O  
ATOM     91  OG  SER A  13     -30.047 -73.188 -16.469  1.00 33.28           O  
ATOM     92  N   SER A  14     -33.531 -72.250 -15.711  1.00 34.47           N  
ATOM     93  CA  SER A  14     -34.094 -70.938 -15.438  1.00 34.47           C  
ATOM     94  C   SER A  14     -33.031 -69.812 -15.633  1.00 34.47           C  
ATOM     95  CB  SER A  14     -34.656 -70.875 -14.016  1.00 34.47           C  
ATOM     96  O   SER A  14     -32.031 -69.750 -14.898  1.00 34.47           O  
ATOM     97  OG  SER A  14     -33.719 -71.375 -13.086  1.00 34.47           O  
ATOM     98  N   SER A  15     -32.625 -69.312 -16.797  1.00 35.44           N  
ATOM     99  CA  SER A  15     -31.750 -68.188 -17.047  1.00 35.44           C  
ATOM    100  C   SER A  15     -32.281 -66.938 -16.391  1.00 35.44           C  
ATOM    101  CB  SER A  15     -31.594 -68.000 -18.547  1.00 35.44           C  
ATOM    102  O   SER A  15     -33.344 -66.438 -16.797  1.00 35.44           O  
ATOM    103  OG  SER A  15     -30.312 -67.438 -18.844  1.00 35.44           O  
ATOM    104  N   ILE A  16     -32.219 -66.625 -15.062  1.00 30.80           N  
ATOM    105  CA  ILE A  16     -32.531 -65.438 -14.328  1.00 30.80           C  
ATOM    106  C   ILE A  16     -31.781 -64.250 -14.969  1.00 30.80           C  
ATOM    107  CB  ILE A  16     -32.125 -65.562 -12.836  1.00 30.80           C  
ATOM    108  O   ILE A  16     -30.578 -64.312 -15.203  1.00 30.80           O  
ATOM    109  CG1 ILE A  16     -32.844 -66.750 -12.203  1.00 30.80           C  
ATOM    110  CG2 ILE A  16     -32.469 -64.250 -12.078  1.00 30.80           C  
ATOM    111  CD1 ILE A  16     -32.250 -67.188 -10.867  1.00 30.80           C  
ATOM    112  N   TYR A  17     -32.438 -63.312 -15.789  1.00 29.09           N  
ATOM    113  CA  TYR A  17     -32.125 -62.031 -16.438  1.00 29.09           C  
ATOM    114  C   TYR A  17     -31.578 -61.031 -15.445  1.00 29.09           C  
ATOM    115  CB  TYR A  17     -33.406 -61.469 -17.094  1.00 29.09           C  
ATOM    116  O   TYR A  17     -32.250 -60.625 -14.508  1.00 29.09           O  
ATOM    117  CG  TYR A  17     -33.562 -61.844 -18.547  1.00 29.09           C  
ATOM    118  CD1 TYR A  17     -33.031 -61.031 -19.562  1.00 29.09           C  
ATOM    119  CD2 TYR A  17     -34.188 -63.031 -18.922  1.00 29.09           C  
ATOM    120  CE1 TYR A  17     -33.188 -61.375 -20.906  1.00 29.09           C  
ATOM    121  CE2 TYR A  17     -34.344 -63.375 -20.266  1.00 29.09           C  
ATOM    122  OH  TYR A  17     -33.969 -62.875 -22.562  1.00 29.09           O  
ATOM    123  CZ  TYR A  17     -33.812 -62.531 -21.234  1.00 29.09           C  
ATOM    124  N   LYS A  18     -30.375 -61.219 -14.797  1.00 29.33           N  
ATOM    125  CA  LYS A  18     -29.750 -60.156 -13.977  1.00 29.33           C  
ATOM    126  C   LYS A  18     -29.656 -58.844 -14.750  1.00 29.33           C  
ATOM    127  CB  LYS A  18     -28.359 -60.594 -13.516  1.00 29.33           C  
ATOM    128  O   LYS A  18     -29.000 -58.781 -15.781  1.00 29.33           O  
ATOM    129  CG  LYS A  18     -28.344 -61.250 -12.148  1.00 29.33           C  
ATOM    130  CD  LYS A  18     -26.922 -61.594 -11.703  1.00 29.33           C  
ATOM    131  CE  LYS A  18     -26.906 -62.250 -10.328  1.00 29.33           C  
ATOM    132  NZ  LYS A  18     -25.516 -62.594  -9.898  1.00 29.33           N  
ATOM    133  N   ASN A  19     -30.734 -57.969 -14.922  1.00 31.27           N  
ATOM    134  CA  ASN A  19     -30.734 -56.594 -15.406  1.00 31.27           C  
ATOM    135  C   ASN A  19     -29.672 -55.750 -14.703  1.00 31.27           C  
ATOM    136  CB  ASN A  19     -32.094 -55.969 -15.242  1.00 31.27           C  
ATOM    137  O   ASN A  19     -29.812 -55.438 -13.516  1.00 31.27           O  
ATOM    138  CG  ASN A  19     -32.875 -55.875 -16.547  1.00 31.27           C  
ATOM    139  ND2 ASN A  19     -34.188 -55.688 -16.453  1.00 31.27           N  
ATOM    140  OD1 ASN A  19     -32.312 -56.031 -17.625  1.00 31.27           O  
ATOM    141  N   GLU A  20     -28.359 -56.000 -14.773  1.00 33.28           N  
ATOM    142  CA  GLU A  20     -27.344 -55.094 -14.234  1.00 33.28           C  
ATOM    143  C   GLU A  20     -27.531 -53.688 -14.758  1.00 33.28           C  
ATOM    144  CB  GLU A  20     -25.938 -55.625 -14.586  1.00 33.28           C  
ATOM    145  O   GLU A  20     -27.531 -53.469 -15.969  1.00 33.28           O  
ATOM    146  CG  GLU A  20     -25.469 -56.750 -13.711  1.00 33.28           C  
ATOM    147  CD  GLU A  20     -23.953 -56.969 -13.734  1.00 33.28           C  
ATOM    148  OE1 GLU A  20     -23.375 -57.344 -12.688  1.00 33.28           O  
ATOM    149  OE2 GLU A  20     -23.344 -56.719 -14.797  1.00 33.28           O  
ATOM    150  N   SER A  21     -28.391 -52.844 -14.234  1.00 32.19           N  
ATOM    151  CA  SER A  21     -28.484 -51.375 -14.445  1.00 32.19           C  
ATOM    152  C   SER A  21     -27.109 -50.719 -14.336  1.00 32.19           C  
ATOM    153  CB  SER A  21     -29.438 -50.750 -13.430  1.00 32.19           C  
ATOM    154  O   SER A  21     -26.500 -50.719 -13.266  1.00 32.19           O  
ATOM    155  OG  SER A  21     -29.250 -51.312 -12.141  1.00 32.19           O  
ATOM    156  N   SER A  22     -26.250 -50.812 -15.320  1.00 31.52           N  
ATOM    157  CA  SER A  22     -24.984 -50.062 -15.414  1.00 31.52           C  
ATOM    158  C   SER A  22     -25.203 -48.562 -15.281  1.00 31.52           C  
ATOM    159  CB  SER A  22     -24.281 -50.375 -16.734  1.00 31.52           C  
ATOM    160  O   SER A  22     -25.938 -47.969 -16.062  1.00 31.52           O  
ATOM    161  OG  SER A  22     -25.078 -50.000 -17.844  1.00 31.52           O  
ATOM    162  N   SER A  23     -25.359 -47.969 -14.086  1.00 32.25           N  
ATOM    163  CA  SER A  23     -25.297 -46.531 -13.844  1.00 32.25           C  
ATOM    164  C   SER A  23     -24.078 -45.906 -14.500  1.00 32.25           C  
ATOM    165  CB  SER A  23     -25.297 -46.250 -12.344  1.00 32.25           C  
ATOM    166  O   SER A  23     -22.938 -46.156 -14.086  1.00 32.25           O  
ATOM    167  OG  SER A  23     -24.219 -46.906 -11.711  1.00 32.25           O  
ATOM    168  N   THR A  24     -23.984 -45.750 -15.805  1.00 34.09           N  
ATOM    169  CA  THR A  24     -22.953 -44.969 -16.500  1.00 34.09           C  
ATOM    170  C   THR A  24     -22.844 -43.562 -15.945  1.00 34.09           C  
ATOM    171  CB  THR A  24     -23.234 -44.906 -18.016  1.00 34.09           C  
ATOM    172  O   THR A  24     -23.766 -42.750 -16.109  1.00 34.09           O  
ATOM    173  CG2 THR A  24     -22.953 -46.250 -18.688  1.00 34.09           C  
ATOM    174  OG1 THR A  24     -24.609 -44.562 -18.219  1.00 34.09           O  
ATOM    175  N   THR A  25     -22.453 -43.312 -14.680  1.00 28.86           N  
ATOM    176  CA  THR A  25     -22.094 -41.969 -14.203  1.00 28.86           C  
ATOM    177  C   THR A  25     -21.125 -41.281 -15.172  1.00 28.86           C  
ATOM    178  CB  THR A  25     -21.469 -42.031 -12.797  1.00 28.86           C  
ATOM    179  O   THR A  25     -20.078 -41.844 -15.484  1.00 28.86           O  
ATOM    180  CG2 THR A  25     -22.547 -42.094 -11.719  1.00 28.86           C  
ATOM    181  OG1 THR A  25     -20.625 -43.188 -12.703  1.00 28.86           O  
ATOM    182  N   SER A  26     -21.594 -40.594 -16.219  1.00 34.28           N  
ATOM    183  CA  SER A  26     -20.859 -39.688 -17.109  1.00 34.28           C  
ATOM    184  C   SER A  26     -19.969 -38.750 -16.328  1.00 34.28           C  
ATOM    185  CB  SER A  26     -21.844 -38.906 -17.984  1.00 34.28           C  
ATOM    186  O   SER A  26     -20.453 -37.844 -15.656  1.00 34.28           O  
ATOM    187  OG  SER A  26     -21.250 -38.562 -19.219  1.00 34.28           O  
ATOM    188  N   THR A  27     -19.000 -39.156 -15.570  1.00 32.47           N  
ATOM    189  CA  THR A  27     -18.047 -38.219 -15.016  1.00 32.47           C  
ATOM    190  C   THR A  27     -17.547 -37.250 -16.094  1.00 32.47           C  
ATOM    191  CB  THR A  27     -16.859 -38.938 -14.359  1.00 32.47           C  
ATOM    192  O   THR A  27     -17.016 -37.719 -17.109  1.00 32.47           O  
ATOM    193  CG2 THR A  27     -17.281 -39.688 -13.102  1.00 32.47           C  
ATOM    194  OG1 THR A  27     -16.312 -39.875 -15.289  1.00 32.47           O  
ATOM    195  N   LEU A  28     -18.266 -36.156 -16.453  1.00 30.44           N  
ATOM    196  CA  LEU A  28     -17.797 -35.031 -17.234  1.00 30.44           C  
ATOM    197  C   LEU A  28     -16.344 -34.688 -16.875  1.00 30.44           C  
ATOM    198  CB  LEU A  28     -18.688 -33.812 -17.016  1.00 30.44           C  
ATOM    199  O   LEU A  28     -16.078 -34.281 -15.750  1.00 30.44           O  
ATOM    200  CG  LEU A  28     -18.578 -32.688 -18.047  1.00 30.44           C  
ATOM    201  CD1 LEU A  28     -19.344 -33.062 -19.312  1.00 30.44           C  
ATOM    202  CD2 LEU A  28     -19.078 -31.375 -17.469  1.00 30.44           C  
ATOM    203  N   ASP A  29     -15.359 -35.500 -17.250  1.00 34.59           N  
ATOM    204  CA  ASP A  29     -13.953 -35.094 -17.141  1.00 34.59           C  
ATOM    205  C   ASP A  29     -13.758 -33.656 -17.609  1.00 34.59           C  
ATOM    206  CB  ASP A  29     -13.062 -36.031 -17.938  1.00 34.59           C  
ATOM    207  O   ASP A  29     -14.109 -33.312 -18.750  1.00 34.59           O  
ATOM    208  CG  ASP A  29     -12.211 -36.938 -17.062  1.00 34.59           C  
ATOM    209  OD1 ASP A  29     -12.195 -36.750 -15.820  1.00 34.59           O  
ATOM    210  OD2 ASP A  29     -11.555 -37.875 -17.594  1.00 34.59           O  
ATOM    211  N   GLY A  30     -14.000 -32.562 -16.844  1.00 34.22           N  
ATOM    212  CA  GLY A  30     -13.586 -31.188 -17.078  1.00 34.22           C  
ATOM    213  C   GLY A  30     -12.234 -31.078 -17.750  1.00 34.22           C  
ATOM    214  O   GLY A  30     -11.195 -31.188 -17.094  1.00 34.22           O  
ATOM    215  N   LYS A  31     -12.000 -31.766 -18.875  1.00 35.38           N  
ATOM    216  CA  LYS A  31     -10.766 -31.484 -19.609  1.00 35.38           C  
ATOM    217  C   LYS A  31     -10.523 -29.969 -19.719  1.00 35.38           C  
ATOM    218  CB  LYS A  31     -10.812 -32.094 -21.000  1.00 35.38           C  
ATOM    219  O   LYS A  31     -11.344 -29.250 -20.297  1.00 35.38           O  
ATOM    220  CG  LYS A  31     -10.734 -33.625 -20.984  1.00 35.38           C  
ATOM    221  CD  LYS A  31     -10.461 -34.188 -22.391  1.00 35.38           C  
ATOM    222  CE  LYS A  31     -10.359 -35.688 -22.375  1.00 35.38           C  
ATOM    223  NZ  LYS A  31     -10.320 -36.250 -23.750  1.00 35.38           N  
ATOM    224  N   SER A  32     -10.133 -29.281 -18.672  1.00 32.91           N  
ATOM    225  CA  SER A  32      -9.609 -27.922 -18.812  1.00 32.91           C  
ATOM    226  C   SER A  32      -8.781 -27.766 -20.078  1.00 32.91           C  
ATOM    227  CB  SER A  32      -8.750 -27.562 -17.594  1.00 32.91           C  
ATOM    228  O   SER A  32      -7.934 -28.609 -20.391  1.00 32.91           O  
ATOM    229  OG  SER A  32      -7.574 -28.359 -17.562  1.00 32.91           O  
ATOM    230  N   ILE A  33      -9.383 -27.469 -21.250  1.00 32.94           N  
ATOM    231  CA  ILE A  33      -8.633 -27.031 -22.422  1.00 32.94           C  
ATOM    232  C   ILE A  33      -7.395 -26.250 -21.984  1.00 32.94           C  
ATOM    233  CB  ILE A  33      -9.500 -26.156 -23.359  1.00 32.94           C  
ATOM    234  O   ILE A  33      -7.512 -25.141 -21.438  1.00 32.94           O  
ATOM    235  CG1 ILE A  33     -10.641 -27.000 -23.953  1.00 32.94           C  
ATOM    236  CG2 ILE A  33      -8.648 -25.531 -24.469  1.00 32.94           C  
ATOM    237  CD1 ILE A  33     -11.742 -26.172 -24.594  1.00 32.94           C  
ATOM    238  N   GLY A  34      -6.562 -26.797 -21.172  1.00 34.16           N  
ATOM    239  CA  GLY A  34      -5.301 -26.094 -21.000  1.00 34.16           C  
ATOM    240  C   GLY A  34      -4.781 -25.484 -22.297  1.00 34.16           C  
ATOM    241  O   GLY A  34      -4.715 -26.156 -23.328  1.00 34.16           O  
ATOM    242  N   ARG A  35      -5.211 -24.281 -22.703  1.00 33.50           N  
ATOM    243  CA  ARG A  35      -4.578 -23.500 -23.766  1.00 33.50           C  
ATOM    244  C   ARG A  35      -3.082 -23.797 -23.844  1.00 33.50           C  
ATOM    245  CB  ARG A  35      -4.801 -22.000 -23.547  1.00 33.50           C  
ATOM    246  O   ARG A  35      -2.340 -23.531 -22.906  1.00 33.50           O  
ATOM    247  CG  ARG A  35      -6.074 -21.469 -24.188  1.00 33.50           C  
ATOM    248  CD  ARG A  35      -6.117 -19.953 -24.172  1.00 33.50           C  
ATOM    249  NE  ARG A  35      -7.402 -19.438 -24.641  1.00 33.50           N  
ATOM    250  NH1 ARG A  35      -6.547 -17.469 -25.500  1.00 33.50           N  
ATOM    251  NH2 ARG A  35      -8.789 -17.922 -25.656  1.00 33.50           N  
ATOM    252  CZ  ARG A  35      -7.578 -18.281 -25.266  1.00 33.50           C  
ATOM    253  N   ASP A  36      -2.688 -24.984 -24.281  1.00 36.03           N  
ATOM    254  CA  ASP A  36      -1.288 -25.094 -24.688  1.00 36.03           C  
ATOM    255  C   ASP A  36      -0.814 -23.828 -25.391  1.00 36.03           C  
ATOM    256  CB  ASP A  36      -1.087 -26.312 -25.594  1.00 36.03           C  
ATOM    257  O   ASP A  36      -1.118 -23.609 -26.562  1.00 36.03           O  
ATOM    258  CG  ASP A  36      -0.685 -27.562 -24.844  1.00 36.03           C  
ATOM    259  OD1 ASP A  36      -0.246 -27.453 -23.688  1.00 36.03           O  
ATOM    260  OD2 ASP A  36      -0.806 -28.656 -25.422  1.00 36.03           O  
ATOM    261  N   GLU A  37      -0.961 -22.609 -24.828  1.00 38.50           N  
ATOM    262  CA  GLU A  37      -0.243 -21.438 -25.344  1.00 38.50           C  
ATOM    263  C   GLU A  37       1.144 -21.828 -25.844  1.00 38.50           C  
ATOM    264  CB  GLU A  37      -0.124 -20.359 -24.266  1.00 38.50           C  
ATOM    265  O   GLU A  37       2.016 -22.203 -25.062  1.00 38.50           O  
ATOM    266  CG  GLU A  37      -1.453 -19.734 -23.875  1.00 38.50           C  
ATOM    267  CD  GLU A  37      -1.326 -18.688 -22.766  1.00 38.50           C  
ATOM    268  OE1 GLU A  37      -2.268 -17.891 -22.578  1.00 38.50           O  
ATOM    269  OE2 GLU A  37      -0.275 -18.672 -22.094  1.00 38.50           O  
ATOM    270  N   GLN A  38       1.188 -22.688 -26.922  1.00 35.97           N  
ATOM    271  CA  GLN A  38       2.459 -22.906 -27.609  1.00 35.97           C  
ATOM    272  C   GLN A  38       3.266 -21.625 -27.703  1.00 35.97           C  
ATOM    273  CB  GLN A  38       2.225 -23.500 -29.000  1.00 35.97           C  
ATOM    274  O   GLN A  38       2.879 -20.703 -28.422  1.00 35.97           O  
ATOM    275  CG  GLN A  38       2.158 -25.016 -29.016  1.00 35.97           C  
ATOM    276  CD  GLN A  38       1.894 -25.578 -30.406  1.00 35.97           C  
ATOM    277  NE2 GLN A  38       1.495 -26.844 -30.484  1.00 35.97           N  
ATOM    278  OE1 GLN A  38       2.045 -24.859 -31.406  1.00 35.97           O  
ATOM    279  N   TYR A  39       3.926 -21.141 -26.656  1.00 36.59           N  
ATOM    280  CA  TYR A  39       4.961 -20.109 -26.719  1.00 36.59           C  
ATOM    281  C   TYR A  39       5.840 -20.297 -27.953  1.00 36.59           C  
ATOM    282  CB  TYR A  39       5.824 -20.156 -25.453  1.00 36.59           C  
ATOM    283  O   TYR A  39       6.465 -21.344 -28.125  1.00 36.59           O  
ATOM    284  CG  TYR A  39       5.164 -19.531 -24.250  1.00 36.59           C  
ATOM    285  CD1 TYR A  39       5.293 -18.172 -23.984  1.00 36.59           C  
ATOM    286  CD2 TYR A  39       4.414 -20.312 -23.375  1.00 36.59           C  
ATOM    287  CE1 TYR A  39       4.688 -17.594 -22.875  1.00 36.59           C  
ATOM    288  CE2 TYR A  39       3.803 -19.734 -22.250  1.00 36.59           C  
ATOM    289  OH  TYR A  39       3.342 -17.828 -20.906  1.00 36.59           O  
ATOM    290  CZ  TYR A  39       3.943 -18.391 -22.016  1.00 36.59           C  
ATOM    291  N   ILE A  40       5.305 -20.094 -29.172  1.00 41.94           N  
ATOM    292  CA  ILE A  40       6.242 -20.047 -30.297  1.00 41.94           C  
ATOM    293  C   ILE A  40       7.543 -19.375 -29.859  1.00 41.94           C  
ATOM    294  CB  ILE A  40       5.641 -19.297 -31.516  1.00 41.94           C  
ATOM    295  O   ILE A  40       7.527 -18.281 -29.281  1.00 41.94           O  
ATOM    296  CG1 ILE A  40       4.359 -20.000 -31.984  1.00 41.94           C  
ATOM    297  CG2 ILE A  40       6.664 -19.203 -32.656  1.00 41.94           C  
ATOM    298  CD1 ILE A  40       3.465 -19.125 -32.844  1.00 41.94           C  
ATOM    299  N   ASP A  41       8.547 -20.109 -29.484  1.00 47.53           N  
ATOM    300  CA  ASP A  41       9.891 -19.609 -29.203  1.00 47.53           C  
ATOM    301  C   ASP A  41      10.242 -18.438 -30.125  1.00 47.53           C  
ATOM    302  CB  ASP A  41      10.922 -20.734 -29.375  1.00 47.53           C  
ATOM    303  O   ASP A  41      10.070 -18.531 -31.344  1.00 47.53           O  
ATOM    304  CG  ASP A  41      11.500 -21.203 -28.047  1.00 47.53           C  
ATOM    305  OD1 ASP A  41      11.648 -20.375 -27.125  1.00 47.53           O  
ATOM    306  OD2 ASP A  41      11.805 -22.406 -27.922  1.00 47.53           O  
ATOM    307  N   PRO A  42       9.945 -17.203 -29.641  1.00 51.53           N  
ATOM    308  CA  PRO A  42      10.516 -16.172 -30.516  1.00 51.53           C  
ATOM    309  C   PRO A  42      11.758 -16.672 -31.266  1.00 51.53           C  
ATOM    310  CB  PRO A  42      10.875 -15.039 -29.562  1.00 51.53           C  
ATOM    311  O   PRO A  42      12.500 -17.500 -30.750  1.00 51.53           O  
ATOM    312  CG  PRO A  42      10.867 -15.664 -28.203  1.00 51.53           C  
ATOM    313  CD  PRO A  42      10.172 -17.000 -28.297  1.00 51.53           C  
ATOM    314  N   ASP A  43      11.594 -16.984 -32.562  1.00 55.00           N  
ATOM    315  CA  ASP A  43      12.805 -17.344 -33.281  1.00 55.00           C  
ATOM    316  C   ASP A  43      14.016 -16.547 -32.781  1.00 55.00           C  
ATOM    317  CB  ASP A  43      12.617 -17.078 -34.781  1.00 55.00           C  
ATOM    318  O   ASP A  43      14.297 -15.453 -33.250  1.00 55.00           O  
ATOM    319  CG  ASP A  43      13.359 -18.078 -35.656  1.00 55.00           C  
ATOM    320  OD1 ASP A  43      14.289 -18.750 -35.156  1.00 55.00           O  
ATOM    321  OD2 ASP A  43      13.023 -18.188 -36.844  1.00 55.00           O  
ATOM    322  N   ALA A  44      14.391 -16.812 -31.500  1.00 64.69           N  
ATOM    323  CA  ALA A  44      15.602 -16.266 -30.891  1.00 64.69           C  
ATOM    324  C   ALA A  44      16.734 -16.188 -31.906  1.00 64.69           C  
ATOM    325  CB  ALA A  44      16.016 -17.125 -29.688  1.00 64.69           C  
ATOM    326  O   ALA A  44      17.531 -15.242 -31.891  1.00 64.69           O  
ATOM    327  N   GLU A  45      16.734 -17.078 -32.875  1.00 66.44           N  
ATOM    328  CA  GLU A  45      17.750 -17.109 -33.906  1.00 66.44           C  
ATOM    329  C   GLU A  45      17.562 -15.969 -34.906  1.00 66.44           C  
ATOM    330  CB  GLU A  45      17.703 -18.453 -34.656  1.00 66.44           C  
ATOM    331  O   GLU A  45      18.531 -15.320 -35.281  1.00 66.44           O  
ATOM    332  CG  GLU A  45      19.031 -18.828 -35.312  1.00 66.44           C  
ATOM    333  CD  GLU A  45      19.016 -20.203 -35.938  1.00 66.44           C  
ATOM    334  OE1 GLU A  45      20.031 -20.609 -36.531  1.00 66.44           O  
ATOM    335  OE2 GLU A  45      17.969 -20.891 -35.844  1.00 66.44           O  
ATOM    336  N   ALA A  46      16.328 -15.789 -35.312  1.00 75.31           N  
ATOM    337  CA  ALA A  46      16.047 -14.688 -36.219  1.00 75.31           C  
ATOM    338  C   ALA A  46      16.375 -13.344 -35.594  1.00 75.31           C  
ATOM    339  CB  ALA A  46      14.594 -14.734 -36.656  1.00 75.31           C  
ATOM    340  O   ALA A  46      16.938 -12.461 -36.250  1.00 75.31           O  
ATOM    341  N   PHE A  47      16.078 -13.203 -34.188  1.00 69.25           N  
ATOM    342  CA  PHE A  47      16.422 -12.008 -33.406  1.00 69.25           C  
ATOM    343  C   PHE A  47      17.938 -11.828 -33.344  1.00 69.25           C  
ATOM    344  CB  PHE A  47      15.828 -12.078 -32.000  1.00 69.25           C  
ATOM    345  O   PHE A  47      18.453 -10.742 -33.594  1.00 69.25           O  
ATOM    346  CG  PHE A  47      16.156 -10.883 -31.156  1.00 69.25           C  
ATOM    347  CD1 PHE A  47      17.125 -10.969 -30.156  1.00 69.25           C  
ATOM    348  CD2 PHE A  47      15.492  -9.680 -31.344  1.00 69.25           C  
ATOM    349  CE1 PHE A  47      17.422  -9.867 -29.359  1.00 69.25           C  
ATOM    350  CE2 PHE A  47      15.789  -8.570 -30.562  1.00 69.25           C  
ATOM    351  CZ  PHE A  47      16.750  -8.664 -29.562  1.00 69.25           C  
ATOM    352  N   SER A  48      18.672 -12.836 -33.094  1.00 74.19           N  
ATOM    353  CA  SER A  48      20.125 -12.812 -33.000  1.00 74.19           C  
ATOM    354  C   SER A  48      20.750 -12.453 -34.344  1.00 74.19           C  
ATOM    355  CB  SER A  48      20.656 -14.172 -32.562  1.00 74.19           C  
ATOM    356  O   SER A  48      21.672 -11.641 -34.406  1.00 74.19           O  
ATOM    357  OG  SER A  48      20.531 -14.312 -31.141  1.00 74.19           O  
ATOM    358  N   LYS A  49      20.250 -12.930 -35.469  1.00 77.19           N  
ATOM    359  CA  LYS A  49      20.703 -12.617 -36.812  1.00 77.19           C  
ATOM    360  C   LYS A  49      20.438 -11.156 -37.156  1.00 77.19           C  
ATOM    361  CB  LYS A  49      20.031 -13.531 -37.844  1.00 77.19           C  
ATOM    362  O   LYS A  49      21.266 -10.492 -37.781  1.00 77.19           O  
ATOM    363  CG  LYS A  49      20.984 -14.203 -38.812  1.00 77.19           C  
ATOM    364  CD  LYS A  49      20.266 -15.109 -39.781  1.00 77.19           C  
ATOM    365  CE  LYS A  49      21.219 -15.773 -40.781  1.00 77.19           C  
ATOM    366  NZ  LYS A  49      20.547 -16.797 -41.594  1.00 77.19           N  
ATOM    367  N   TYR A  50      19.328 -10.703 -36.719  1.00 74.38           N  
ATOM    368  CA  TYR A  50      18.969  -9.305 -36.938  1.00 74.38           C  
ATOM    369  C   TYR A  50      19.875  -8.375 -36.156  1.00 74.38           C  
ATOM    370  CB  TYR A  50      17.500  -9.062 -36.531  1.00 74.38           C  
ATOM    371  O   TYR A  50      20.406  -7.406 -36.688  1.00 74.38           O  
ATOM    372  CG  TYR A  50      17.094  -7.617 -36.594  1.00 74.38           C  
ATOM    373  CD1 TYR A  50      17.016  -6.840 -35.438  1.00 74.38           C  
ATOM    374  CD2 TYR A  50      16.766  -7.020 -37.812  1.00 74.38           C  
ATOM    375  CE1 TYR A  50      16.625  -5.504 -35.500  1.00 74.38           C  
ATOM    376  CE2 TYR A  50      16.375  -5.688 -37.875  1.00 74.38           C  
ATOM    377  OH  TYR A  50      15.930  -3.617 -36.781  1.00 74.38           O  
ATOM    378  CZ  TYR A  50      16.312  -4.938 -36.719  1.00 74.38           C  
ATOM    379  N   MET A  51      20.125  -8.734 -34.844  1.00 76.75           N  
ATOM    380  CA  MET A  51      21.000  -7.922 -34.000  1.00 76.75           C  
ATOM    381  C   MET A  51      22.438  -7.941 -34.500  1.00 76.75           C  
ATOM    382  CB  MET A  51      20.953  -8.414 -32.531  1.00 76.75           C  
ATOM    383  O   MET A  51      23.125  -6.926 -34.438  1.00 76.75           O  
ATOM    384  CG  MET A  51      19.656  -8.109 -31.828  1.00 76.75           C  
ATOM    385  SD  MET A  51      19.375  -6.312 -31.594  1.00 76.75           S  
ATOM    386  CE  MET A  51      20.266  -6.047 -30.031  1.00 76.75           C  
ATOM    387  N   LEU A  52      22.906  -8.961 -35.094  1.00 80.25           N  
ATOM    388  CA  LEU A  52      24.266  -9.117 -35.594  1.00 80.25           C  
ATOM    389  C   LEU A  52      24.422  -8.422 -36.938  1.00 80.25           C  
ATOM    390  CB  LEU A  52      24.625 -10.602 -35.719  1.00 80.25           C  
ATOM    391  O   LEU A  52      25.531  -8.055 -37.312  1.00 80.25           O  
ATOM    392  CG  LEU A  52      25.047 -11.312 -34.438  1.00 80.25           C  
ATOM    393  CD1 LEU A  52      24.938 -12.828 -34.594  1.00 80.25           C  
ATOM    394  CD2 LEU A  52      26.469 -10.914 -34.062  1.00 80.25           C  
ATOM    395  N   SER A  53      23.344  -8.242 -37.688  1.00 79.19           N  
ATOM    396  CA  SER A  53      23.375  -7.594 -39.000  1.00 79.19           C  
ATOM    397  C   SER A  53      23.438  -6.074 -38.844  1.00 79.19           C  
ATOM    398  CB  SER A  53      22.156  -7.996 -39.812  1.00 79.19           C  
ATOM    399  O   SER A  53      23.719  -5.367 -39.812  1.00 79.19           O  
ATOM    400  OG  SER A  53      20.984  -7.379 -39.312  1.00 79.19           O  
ATOM    401  N   LYS A  54      23.000  -5.625 -37.656  1.00 74.06           N  
ATOM    402  CA  LYS A  54      23.000  -4.180 -37.469  1.00 74.06           C  
ATOM    403  C   LYS A  54      24.328  -3.723 -36.844  1.00 74.06           C  
ATOM    404  CB  LYS A  54      21.828  -3.748 -36.594  1.00 74.06           C  
ATOM    405  O   LYS A  54      24.953  -4.469 -36.094  1.00 74.06           O  
ATOM    406  CG  LYS A  54      20.484  -3.805 -37.281  1.00 74.06           C  
ATOM    407  CD  LYS A  54      20.266  -2.584 -38.156  1.00 74.06           C  
ATOM    408  CE  LYS A  54      18.922  -2.656 -38.906  1.00 74.06           C  
ATOM    409  NZ  LYS A  54      18.766  -1.541 -39.875  1.00 74.06           N  
ATOM    410  N   ASP A  55      24.859  -2.629 -37.344  1.00 77.50           N  
ATOM    411  CA  ASP A  55      26.031  -2.029 -36.719  1.00 77.50           C  
ATOM    412  C   ASP A  55      25.734  -1.641 -35.281  1.00 77.50           C  
ATOM    413  CB  ASP A  55      26.500  -0.804 -37.500  1.00 77.50           C  
ATOM    414  O   ASP A  55      24.641  -1.151 -34.969  1.00 77.50           O  
ATOM    415  CG  ASP A  55      28.000  -0.597 -37.438  1.00 77.50           C  
ATOM    416  OD1 ASP A  55      28.562  -0.589 -36.344  1.00 77.50           O  
ATOM    417  OD2 ASP A  55      28.625  -0.436 -38.531  1.00 77.50           O  
ATOM    418  N   PRO A  56      26.547  -2.064 -34.219  1.00 78.56           N  
ATOM    419  CA  PRO A  56      26.344  -1.729 -32.812  1.00 78.56           C  
ATOM    420  C   PRO A  56      25.984  -0.263 -32.594  1.00 78.56           C  
ATOM    421  CB  PRO A  56      27.703  -2.053 -32.188  1.00 78.56           C  
ATOM    422  O   PRO A  56      25.312   0.073 -31.609  1.00 78.56           O  
ATOM    423  CG  PRO A  56      28.578  -2.422 -33.344  1.00 78.56           C  
ATOM    424  CD  PRO A  56      27.750  -2.438 -34.562  1.00 78.56           C  
ATOM    425  N   GLU A  57      26.453   0.595 -33.438  1.00 79.25           N  
ATOM    426  CA  GLU A  57      26.203   2.027 -33.312  1.00 79.25           C  
ATOM    427  C   GLU A  57      24.766   2.373 -33.719  1.00 79.25           C  
ATOM    428  CB  GLU A  57      27.203   2.824 -34.156  1.00 79.25           C  
ATOM    429  O   GLU A  57      24.234   3.406 -33.312  1.00 79.25           O  
ATOM    430  CG  GLU A  57      28.641   2.619 -33.750  1.00 79.25           C  
ATOM    431  CD  GLU A  57      29.562   3.760 -34.156  1.00 79.25           C  
ATOM    432  OE1 GLU A  57      30.703   3.830 -33.688  1.00 79.25           O  
ATOM    433  OE2 GLU A  57      29.109   4.590 -35.000  1.00 79.25           O  
ATOM    434  N   ASP A  58      24.156   1.494 -34.531  1.00 75.44           N  
ATOM    435  CA  ASP A  58      22.812   1.740 -35.062  1.00 75.44           C  
ATOM    436  C   ASP A  58      21.750   1.074 -34.188  1.00 75.44           C  
ATOM    437  CB  ASP A  58      22.719   1.237 -36.500  1.00 75.44           C  
ATOM    438  O   ASP A  58      20.547   1.242 -34.438  1.00 75.44           O  
ATOM    439  CG  ASP A  58      22.406   2.344 -37.500  1.00 75.44           C  
ATOM    440  OD1 ASP A  58      22.188   3.500 -37.062  1.00 75.44           O  
ATOM    441  OD2 ASP A  58      22.359   2.055 -38.688  1.00 75.44           O  
ATOM    442  N   ILE A  59      22.094   0.146 -33.250  1.00 69.12           N  
ATOM    443  CA  ILE A  59      21.156  -0.530 -32.344  1.00 69.12           C  
ATOM    444  C   ILE A  59      20.625   0.464 -31.312  1.00 69.12           C  
ATOM    445  CB  ILE A  59      21.844  -1.723 -31.641  1.00 69.12           C  
ATOM    446  O   ILE A  59      21.391   0.998 -30.500  1.00 69.12           O  
ATOM    447  CG1 ILE A  59      22.391  -2.719 -32.656  1.00 69.12           C  
ATOM    448  CG2 ILE A  59      20.859  -2.406 -30.672  1.00 69.12           C  
ATOM    449  CD1 ILE A  59      23.266  -3.807 -32.062  1.00 69.12           C  
ATOM    450  N   GLY A  60      19.359   1.038 -31.625  1.00 66.38           N  
ATOM    451  CA  GLY A  60      18.703   1.973 -30.734  1.00 66.38           C  
ATOM    452  C   GLY A  60      17.781   1.291 -29.734  1.00 66.38           C  
ATOM    453  O   GLY A  60      17.562   0.079 -29.797  1.00 66.38           O  
ATOM    454  N   PRO A  61      17.359   1.960 -28.609  1.00 71.19           N  
ATOM    455  CA  PRO A  61      16.484   1.403 -27.578  1.00 71.19           C  
ATOM    456  C   PRO A  61      15.188   0.831 -28.141  1.00 71.19           C  
ATOM    457  CB  PRO A  61      16.203   2.604 -26.672  1.00 71.19           C  
ATOM    458  O   PRO A  61      14.586  -0.064 -27.531  1.00 71.19           O  
ATOM    459  CG  PRO A  61      16.844   3.762 -27.359  1.00 71.19           C  
ATOM    460  CD  PRO A  61      17.531   3.260 -28.594  1.00 71.19           C  
ATOM    461  N   SER A  62      14.766   1.500 -29.250  1.00 59.47           N  
ATOM    462  CA  SER A  62      13.531   1.077 -29.906  1.00 59.47           C  
ATOM    463  C   SER A  62      13.688  -0.292 -30.562  1.00 59.47           C  
ATOM    464  CB  SER A  62      13.102   2.104 -30.953  1.00 59.47           C  
ATOM    465  O   SER A  62      12.703  -1.007 -30.766  1.00 59.47           O  
ATOM    466  OG  SER A  62      14.180   2.439 -31.812  1.00 59.47           O  
ATOM    467  N   ASP A  63      14.891  -0.661 -30.906  1.00 60.19           N  
ATOM    468  CA  ASP A  63      15.172  -1.944 -31.547  1.00 60.19           C  
ATOM    469  C   ASP A  63      15.070  -3.088 -30.547  1.00 60.19           C  
ATOM    470  CB  ASP A  63      16.562  -1.933 -32.188  1.00 60.19           C  
ATOM    471  O   ASP A  63      14.672  -4.199 -30.891  1.00 60.19           O  
ATOM    472  CG  ASP A  63      16.578  -1.252 -33.562  1.00 60.19           C  
ATOM    473  OD1 ASP A  63      15.617  -1.435 -34.344  1.00 60.19           O  
ATOM    474  OD2 ASP A  63      17.547  -0.527 -33.844  1.00 60.19           O  
ATOM    475  N   SER A  64      15.438  -2.885 -29.266  1.00 56.25           N  
ATOM    476  CA  SER A  64      15.320  -3.887 -28.219  1.00 56.25           C  
ATOM    477  C   SER A  64      13.867  -4.082 -27.797  1.00 56.25           C  
ATOM    478  CB  SER A  64      16.172  -3.490 -27.016  1.00 56.25           C  
ATOM    479  O   SER A  64      13.453  -5.199 -27.500  1.00 56.25           O  
ATOM    480  OG  SER A  64      17.547  -3.680 -27.281  1.00 56.25           O  
ATOM    481  N   ALA A  65      13.133  -2.936 -27.641  1.00 53.66           N  
ATOM    482  CA  ALA A  65      11.797  -3.002 -27.062  1.00 53.66           C  
ATOM    483  C   ALA A  65      10.773  -3.469 -28.078  1.00 53.66           C  
ATOM    484  CB  ALA A  65      11.398  -1.643 -26.484  1.00 53.66           C  
ATOM    485  O   ALA A  65       9.820  -4.180 -27.734  1.00 53.66           O  
ATOM    486  N   ASP A  66      10.852  -2.963 -29.328  1.00 47.56           N  
ATOM    487  CA  ASP A  66       9.820  -3.234 -30.328  1.00 47.56           C  
ATOM    488  C   ASP A  66       9.852  -4.699 -30.750  1.00 47.56           C  
ATOM    489  CB  ASP A  66       9.992  -2.322 -31.531  1.00 47.56           C  
ATOM    490  O   ASP A  66       8.828  -5.242 -31.188  1.00 47.56           O  
ATOM    491  CG  ASP A  66       9.656  -0.871 -31.234  1.00 47.56           C  
ATOM    492  OD1 ASP A  66       8.727  -0.609 -30.453  1.00 47.56           O  
ATOM    493  OD2 ASP A  66      10.328   0.018 -31.812  1.00 47.56           O  
ATOM    494  N   ASN A  67      11.039  -5.297 -30.797  1.00 46.75           N  
ATOM    495  CA  ASN A  67      11.109  -6.648 -31.344  1.00 46.75           C  
ATOM    496  C   ASN A  67      10.938  -7.703 -30.250  1.00 46.75           C  
ATOM    497  CB  ASN A  67      12.430  -6.859 -32.094  1.00 46.75           C  
ATOM    498  O   ASN A  67      11.352  -8.852 -30.422  1.00 46.75           O  
ATOM    499  CG  ASN A  67      12.281  -6.773 -33.594  1.00 46.75           C  
ATOM    500  ND2 ASN A  67      13.359  -6.398 -34.281  1.00 46.75           N  
ATOM    501  OD1 ASN A  67      11.211  -7.039 -34.125  1.00 46.75           O  
ATOM    502  N   ASP A  68      10.516  -7.254 -28.953  1.00 46.16           N  
ATOM    503  CA  ASP A  68      10.078  -8.320 -28.062  1.00 46.16           C  
ATOM    504  C   ASP A  68       8.766  -8.938 -28.547  1.00 46.16           C  
ATOM    505  CB  ASP A  68       9.922  -7.801 -26.625  1.00 46.16           C  
ATOM    506  O   ASP A  68       7.719  -8.289 -28.500  1.00 46.16           O  
ATOM    507  CG  ASP A  68      10.000  -8.906 -25.594  1.00 46.16           C  
ATOM    508  OD1 ASP A  68       9.953 -10.094 -25.953  1.00 46.16           O  
ATOM    509  OD2 ASP A  68      10.109  -8.570 -24.391  1.00 46.16           O  
ATOM    510  N   PRO A  69       8.719  -9.828 -29.391  1.00 43.94           N  
ATOM    511  CA  PRO A  69       7.500 -10.469 -29.891  1.00 43.94           C  
ATOM    512  C   PRO A  69       6.453 -10.672 -28.797  1.00 43.94           C  
ATOM    513  CB  PRO A  69       7.996 -11.812 -30.422  1.00 43.94           C  
ATOM    514  O   PRO A  69       5.250 -10.703 -29.078  1.00 43.94           O  
ATOM    515  CG  PRO A  69       9.367 -11.969 -29.844  1.00 43.94           C  
ATOM    516  CD  PRO A  69       9.797 -10.648 -29.266  1.00 43.94           C  
ATOM    517  N   LEU A  70       6.801 -10.852 -27.500  1.00 40.84           N  
ATOM    518  CA  LEU A  70       5.879 -11.141 -26.422  1.00 40.84           C  
ATOM    519  C   LEU A  70       5.066  -9.906 -26.047  1.00 40.84           C  
ATOM    520  CB  LEU A  70       6.641 -11.656 -25.188  1.00 40.84           C  
ATOM    521  O   LEU A  70       3.900 -10.016 -25.656  1.00 40.84           O  
ATOM    522  CG  LEU A  70       6.695 -13.180 -25.016  1.00 40.84           C  
ATOM    523  CD1 LEU A  70       8.102 -13.609 -24.594  1.00 40.84           C  
ATOM    524  CD2 LEU A  70       5.664 -13.633 -23.984  1.00 40.84           C  
ATOM    525  N   THR A  71       5.590  -8.648 -26.062  1.00 41.31           N  
ATOM    526  CA  THR A  71       4.922  -7.441 -25.578  1.00 41.31           C  
ATOM    527  C   THR A  71       3.961  -6.902 -26.641  1.00 41.31           C  
ATOM    528  CB  THR A  71       5.938  -6.352 -25.203  1.00 41.31           C  
ATOM    529  O   THR A  71       3.041  -6.148 -26.328  1.00 41.31           O  
ATOM    530  CG2 THR A  71       6.543  -6.613 -23.828  1.00 41.31           C  
ATOM    531  OG1 THR A  71       6.988  -6.332 -26.188  1.00 41.31           O  
ATOM    532  N   SER A  72       4.180  -7.008 -27.969  1.00 38.53           N  
ATOM    533  CA  SER A  72       3.279  -6.430 -28.953  1.00 38.53           C  
ATOM    534  C   SER A  72       1.902  -7.082 -28.906  1.00 38.53           C  
ATOM    535  CB  SER A  72       3.869  -6.574 -30.359  1.00 38.53           C  
ATOM    536  O   SER A  72       0.912  -6.488 -29.344  1.00 38.53           O  
ATOM    537  OG  SER A  72       4.031  -7.941 -30.703  1.00 38.53           O  
ATOM    538  N   PHE A  73       1.818  -8.375 -28.609  1.00 36.12           N  
ATOM    539  CA  PHE A  73       0.523  -9.031 -28.734  1.00 36.12           C  
ATOM    540  C   PHE A  73      -0.420  -8.594 -27.625  1.00 36.12           C  
ATOM    541  CB  PHE A  73       0.687 -10.555 -28.719  1.00 36.12           C  
ATOM    542  O   PHE A  73      -1.637  -8.555 -27.812  1.00 36.12           O  
ATOM    543  CG  PHE A  73       0.660 -11.180 -30.094  1.00 36.12           C  
ATOM    544  CD1 PHE A  73      -0.545 -11.539 -30.688  1.00 36.12           C  
ATOM    545  CD2 PHE A  73       1.842 -11.422 -30.781  1.00 36.12           C  
ATOM    546  CE1 PHE A  73      -0.573 -12.117 -31.953  1.00 36.12           C  
ATOM    547  CE2 PHE A  73       1.821 -12.000 -32.031  1.00 36.12           C  
ATOM    548  CZ  PHE A  73       0.614 -12.352 -32.625  1.00 36.12           C  
ATOM    549  N   SER A  74       0.027  -8.359 -26.328  1.00 35.88           N  
ATOM    550  CA  SER A  74      -0.901  -8.211 -25.219  1.00 35.88           C  
ATOM    551  C   SER A  74      -1.655  -6.887 -25.297  1.00 35.88           C  
ATOM    552  CB  SER A  74      -0.156  -8.305 -23.891  1.00 35.88           C  
ATOM    553  O   SER A  74      -2.766  -6.770 -24.781  1.00 35.88           O  
ATOM    554  OG  SER A  74       0.584  -7.117 -23.641  1.00 35.88           O  
ATOM    555  N   ILE A  75      -1.067  -5.738 -25.797  1.00 36.22           N  
ATOM    556  CA  ILE A  75      -1.713  -4.441 -25.641  1.00 36.22           C  
ATOM    557  C   ILE A  75      -2.824  -4.285 -26.672  1.00 36.22           C  
ATOM    558  CB  ILE A  75      -0.696  -3.285 -25.766  1.00 36.22           C  
ATOM    559  O   ILE A  75      -3.727  -3.461 -26.500  1.00 36.22           O  
ATOM    560  CG1 ILE A  75       0.418  -3.438 -24.719  1.00 36.22           C  
ATOM    561  CG2 ILE A  75      -1.397  -1.931 -25.625  1.00 36.22           C  
ATOM    562  CD1 ILE A  75       1.540  -2.416 -24.859  1.00 36.22           C  
ATOM    563  N   ARG A  76      -2.758  -4.891 -27.844  1.00 35.62           N  
ATOM    564  CA  ARG A  76      -3.688  -4.551 -28.906  1.00 35.62           C  
ATOM    565  C   ARG A  76      -5.113  -4.957 -28.547  1.00 35.62           C  
ATOM    566  CB  ARG A  76      -3.270  -5.227 -30.219  1.00 35.62           C  
ATOM    567  O   ARG A  76      -6.074  -4.488 -29.156  1.00 35.62           O  
ATOM    568  CG  ARG A  76      -2.379  -4.363 -31.094  1.00 35.62           C  
ATOM    569  CD  ARG A  76      -1.987  -5.082 -32.375  1.00 35.62           C  
ATOM    570  NE  ARG A  76      -2.258  -4.266 -33.562  1.00 35.62           N  
ATOM    571  NH1 ARG A  76      -0.994  -5.555 -35.000  1.00 35.62           N  
ATOM    572  NH2 ARG A  76      -2.090  -3.697 -35.781  1.00 35.62           N  
ATOM    573  CZ  ARG A  76      -1.779  -4.508 -34.781  1.00 35.62           C  
ATOM    574  N   SER A  77      -5.320  -6.023 -27.812  1.00 33.34           N  
ATOM    575  CA  SER A  77      -6.703  -6.488 -27.750  1.00 33.34           C  
ATOM    576  C   SER A  77      -7.586  -5.508 -26.984  1.00 33.34           C  
ATOM    577  CB  SER A  77      -6.773  -7.867 -27.094  1.00 33.34           C  
ATOM    578  O   SER A  77      -8.773  -5.379 -27.281  1.00 33.34           O  
ATOM    579  OG  SER A  77      -7.980  -8.531 -27.438  1.00 33.34           O  
ATOM    580  N   ASN A  78      -7.238  -4.961 -25.766  1.00 31.73           N  
ATOM    581  CA  ASN A  78      -8.195  -4.281 -24.906  1.00 31.73           C  
ATOM    582  C   ASN A  78      -8.453  -2.852 -25.359  1.00 31.73           C  
ATOM    583  CB  ASN A  78      -7.707  -4.293 -23.453  1.00 31.73           C  
ATOM    584  O   ASN A  78      -9.070  -2.064 -24.641  1.00 31.73           O  
ATOM    585  CG  ASN A  78      -8.398  -5.348 -22.609  1.00 31.73           C  
ATOM    586  ND2 ASN A  78      -7.805  -5.684 -21.469  1.00 31.73           N  
ATOM    587  OD1 ASN A  78      -9.461  -5.859 -22.984  1.00 31.73           O  
ATOM    588  N   ALA A  79      -7.758  -2.238 -26.344  1.00 36.09           N  
ATOM    589  CA  ALA A  79      -8.055  -0.856 -26.703  1.00 36.09           C  
ATOM    590  C   ALA A  79      -9.438  -0.744 -27.344  1.00 36.09           C  
ATOM    591  CB  ALA A  79      -6.992  -0.318 -27.672  1.00 36.09           C  
ATOM    592  O   ALA A  79      -9.641  -1.149 -28.484  1.00 36.09           O  
ATOM    593  N   VAL A  80     -10.555  -1.063 -26.562  1.00 31.02           N  
ATOM    594  CA  VAL A  80     -11.945  -0.844 -26.953  1.00 31.02           C  
ATOM    595  C   VAL A  80     -12.148   0.622 -27.328  1.00 31.02           C  
ATOM    596  CB  VAL A  80     -12.914  -1.245 -25.812  1.00 31.02           C  
ATOM    597  O   VAL A  80     -11.492   1.509 -26.781  1.00 31.02           O  
ATOM    598  CG1 VAL A  80     -14.367  -1.006 -26.234  1.00 31.02           C  
ATOM    599  CG2 VAL A  80     -12.703  -2.707 -25.422  1.00 31.02           C  
ATOM    600  N   LYS A  81     -12.961   1.003 -28.453  1.00 27.83           N  
ATOM    601  CA  LYS A  81     -13.414   2.117 -29.266  1.00 27.83           C  
ATOM    602  C   LYS A  81     -14.148   3.160 -28.422  1.00 27.83           C  
ATOM    603  CB  LYS A  81     -14.328   1.616 -30.391  1.00 27.83           C  
ATOM    604  O   LYS A  81     -15.336   3.016 -28.141  1.00 27.83           O  
ATOM    605  CG  LYS A  81     -13.586   1.162 -31.641  1.00 27.83           C  
ATOM    606  CD  LYS A  81     -14.547   0.735 -32.750  1.00 27.83           C  
ATOM    607  CE  LYS A  81     -13.805   0.204 -33.969  1.00 27.83           C  
ATOM    608  NZ  LYS A  81     -14.703   0.113 -35.156  1.00 27.83           N  
ATOM    609  N   THR A  82     -13.727   3.641 -27.188  1.00 28.33           N  
ATOM    610  CA  THR A  82     -14.555   4.684 -26.594  1.00 28.33           C  
ATOM    611  C   THR A  82     -14.633   5.898 -27.516  1.00 28.33           C  
ATOM    612  CB  THR A  82     -14.016   5.117 -25.219  1.00 28.33           C  
ATOM    613  O   THR A  82     -13.609   6.402 -27.984  1.00 28.33           O  
ATOM    614  CG2 THR A  82     -14.172   4.000 -24.188  1.00 28.33           C  
ATOM    615  OG1 THR A  82     -12.625   5.445 -25.344  1.00 28.33           O  
ATOM    616  N   ASN A  83     -15.680   6.055 -28.391  1.00 25.97           N  
ATOM    617  CA  ASN A  83     -16.078   7.191 -29.219  1.00 25.97           C  
ATOM    618  C   ASN A  83     -16.266   8.453 -28.391  1.00 25.97           C  
ATOM    619  CB  ASN A  83     -17.375   6.875 -29.984  1.00 25.97           C  
ATOM    620  O   ASN A  83     -17.172   8.539 -27.562  1.00 25.97           O  
ATOM    621  CG  ASN A  83     -17.297   7.273 -31.438  1.00 25.97           C  
ATOM    622  ND2 ASN A  83     -18.328   6.918 -32.219  1.00 25.97           N  
ATOM    623  OD1 ASN A  83     -16.328   7.895 -31.875  1.00 25.97           O  
ATOM    624  N   ALA A  84     -15.156   9.148 -27.922  1.00 27.75           N  
ATOM    625  CA  ALA A  84     -14.992  10.359 -27.109  1.00 27.75           C  
ATOM    626  C   ALA A  84     -15.578  11.578 -27.828  1.00 27.75           C  
ATOM    627  CB  ALA A  84     -13.523  10.594 -26.797  1.00 27.75           C  
ATOM    628  O   ALA A  84     -15.305  12.719 -27.453  1.00 27.75           O  
ATOM    629  N   ASP A  85     -16.453  11.586 -28.828  1.00 26.42           N  
ATOM    630  CA  ASP A  85     -16.562  12.859 -29.531  1.00 26.42           C  
ATOM    631  C   ASP A  85     -17.297  13.898 -28.688  1.00 26.42           C  
ATOM    632  CB  ASP A  85     -17.297  12.672 -30.875  1.00 26.42           C  
ATOM    633  O   ASP A  85     -17.703  14.953 -29.188  1.00 26.42           O  
ATOM    634  CG  ASP A  85     -16.344  12.344 -32.000  1.00 26.42           C  
ATOM    635  OD1 ASP A  85     -15.180  12.789 -31.984  1.00 26.42           O  
ATOM    636  OD2 ASP A  85     -16.781  11.641 -32.969  1.00 26.42           O  
ATOM    637  N   ALA A  86     -17.953  13.742 -27.500  1.00 24.52           N  
ATOM    638  CA  ALA A  86     -18.906  14.781 -27.125  1.00 24.52           C  
ATOM    639  C   ALA A  86     -18.188  16.062 -26.719  1.00 24.52           C  
ATOM    640  CB  ALA A  86     -19.812  14.305 -26.000  1.00 24.52           C  
ATOM    641  O   ALA A  86     -17.359  16.047 -25.797  1.00 24.52           O  
ATOM    642  N   GLY A  87     -17.812  17.109 -27.578  1.00 26.88           N  
ATOM    643  CA  GLY A  87     -17.188  18.422 -27.609  1.00 26.88           C  
ATOM    644  C   GLY A  87     -17.828  19.391 -26.641  1.00 26.88           C  
ATOM    645  O   GLY A  87     -18.922  19.891 -26.875  1.00 26.88           O  
ATOM    646  N   VAL A  88     -18.031  19.172 -25.281  1.00 25.30           N  
ATOM    647  CA  VAL A  88     -18.750  20.188 -24.516  1.00 25.30           C  
ATOM    648  C   VAL A  88     -17.953  21.484 -24.531  1.00 25.30           C  
ATOM    649  CB  VAL A  88     -19.000  19.734 -23.062  1.00 25.30           C  
ATOM    650  O   VAL A  88     -16.719  21.469 -24.438  1.00 25.30           O  
ATOM    651  CG1 VAL A  88     -20.312  20.312 -22.531  1.00 25.30           C  
ATOM    652  CG2 VAL A  88     -19.031  18.203 -22.969  1.00 25.30           C  
ATOM    653  N   SER A  89     -18.438  22.594 -25.109  1.00 22.23           N  
ATOM    654  CA  SER A  89     -18.016  23.969 -25.328  1.00 22.23           C  
ATOM    655  C   SER A  89     -17.828  24.719 -24.016  1.00 22.23           C  
ATOM    656  CB  SER A  89     -19.047  24.703 -26.188  1.00 22.23           C  
ATOM    657  O   SER A  89     -18.734  24.750 -23.172  1.00 22.23           O  
ATOM    658  OG  SER A  89     -18.672  26.047 -26.406  1.00 22.23           O  
ATOM    659  N   MET A  90     -16.594  24.828 -23.438  1.00 22.53           N  
ATOM    660  CA  MET A  90     -16.141  25.453 -22.203  1.00 22.53           C  
ATOM    661  C   MET A  90     -16.391  26.953 -22.219  1.00 22.53           C  
ATOM    662  CB  MET A  90     -14.648  25.172 -21.984  1.00 22.53           C  
ATOM    663  O   MET A  90     -15.695  27.688 -22.922  1.00 22.53           O  
ATOM    664  CG  MET A  90     -14.328  24.531 -20.641  1.00 22.53           C  
ATOM    665  SD  MET A  90     -12.562  24.047 -20.484  1.00 22.53           S  
ATOM    666  CE  MET A  90     -12.461  23.781 -18.703  1.00 22.53           C  
ATOM    667  N   ASP A  91     -17.609  27.422 -22.359  1.00 21.92           N  
ATOM    668  CA  ASP A  91     -17.828  28.859 -22.328  1.00 21.92           C  
ATOM    669  C   ASP A  91     -17.219  29.484 -21.078  1.00 21.92           C  
ATOM    670  CB  ASP A  91     -19.312  29.172 -22.406  1.00 21.92           C  
ATOM    671  O   ASP A  91     -17.047  28.812 -20.062  1.00 21.92           O  
ATOM    672  CG  ASP A  91     -19.641  30.297 -23.391  1.00 21.92           C  
ATOM    673  OD1 ASP A  91     -18.703  31.000 -23.828  1.00 21.92           O  
ATOM    674  OD2 ASP A  91     -20.828  30.469 -23.719  1.00 21.92           O  
ATOM    675  N   SER A  92     -16.625  30.812 -21.141  1.00 23.28           N  
ATOM    676  CA  SER A  92     -15.750  31.891 -20.688  1.00 23.28           C  
ATOM    677  C   SER A  92     -16.297  32.531 -19.422  1.00 23.28           C  
ATOM    678  CB  SER A  92     -15.578  32.938 -21.781  1.00 23.28           C  
ATOM    679  O   SER A  92     -17.078  33.500 -19.500  1.00 23.28           O  
ATOM    680  OG  SER A  92     -16.188  34.156 -21.422  1.00 23.28           O  
ATOM    681  N   SER A  93     -16.734  31.875 -18.312  1.00 21.72           N  
ATOM    682  CA  SER A  93     -17.375  32.688 -17.297  1.00 21.72           C  
ATOM    683  C   SER A  93     -16.391  33.688 -16.688  1.00 21.72           C  
ATOM    684  CB  SER A  93     -17.984  31.812 -16.203  1.00 21.72           C  
ATOM    685  O   SER A  93     -15.344  33.281 -16.172  1.00 21.72           O  
ATOM    686  OG  SER A  93     -18.250  30.516 -16.688  1.00 21.72           O  
ATOM    687  N   THR A  94     -16.266  34.969 -17.047  1.00 24.14           N  
ATOM    688  CA  THR A  94     -15.469  36.125 -16.656  1.00 24.14           C  
ATOM    689  C   THR A  94     -15.742  36.500 -15.203  1.00 24.14           C  
ATOM    690  CB  THR A  94     -15.766  37.344 -17.578  1.00 24.14           C  
ATOM    691  O   THR A  94     -15.266  37.531 -14.734  1.00 24.14           O  
ATOM    692  CG2 THR A  94     -15.164  37.125 -18.953  1.00 24.14           C  
ATOM    693  OG1 THR A  94     -17.188  37.500 -17.703  1.00 24.14           O  
ATOM    694  N   GLN A  95     -16.438  35.750 -14.305  1.00 22.88           N  
ATOM    695  CA  GLN A  95     -16.953  36.594 -13.234  1.00 22.88           C  
ATOM    696  C   GLN A  95     -15.820  37.156 -12.391  1.00 22.88           C  
ATOM    697  CB  GLN A  95     -17.922  35.812 -12.344  1.00 22.88           C  
ATOM    698  O   GLN A  95     -14.820  36.500 -12.141  1.00 22.88           O  
ATOM    699  CG  GLN A  95     -19.297  35.625 -12.961  1.00 22.88           C  
ATOM    700  CD  GLN A  95     -20.312  35.094 -11.969  1.00 22.88           C  
ATOM    701  NE2 GLN A  95     -21.547  34.844 -12.438  1.00 22.88           N  
ATOM    702  OE1 GLN A  95     -20.000  34.875 -10.789  1.00 22.88           O  
ATOM    703  N   SER A  96     -15.633  38.500 -12.258  1.00 24.33           N  
ATOM    704  CA  SER A  96     -14.820  39.531 -11.602  1.00 24.33           C  
ATOM    705  C   SER A  96     -14.844  39.375 -10.086  1.00 24.33           C  
ATOM    706  CB  SER A  96     -15.297  40.938 -11.984  1.00 24.33           C  
ATOM    707  O   SER A  96     -15.914  39.281  -9.484  1.00 24.33           O  
ATOM    708  OG  SER A  96     -15.281  41.094 -13.391  1.00 24.33           O  
ATOM    709  N   ARG A  97     -13.859  38.688  -9.414  1.00 23.12           N  
ATOM    710  CA  ARG A  97     -13.695  38.375  -7.996  1.00 23.12           C  
ATOM    711  C   ARG A  97     -13.602  39.656  -7.164  1.00 23.12           C  
ATOM    712  CB  ARG A  97     -12.453  37.531  -7.773  1.00 23.12           C  
ATOM    713  O   ARG A  97     -12.766  40.531  -7.430  1.00 23.12           O  
ATOM    714  CG  ARG A  97     -12.492  36.688  -6.496  1.00 23.12           C  
ATOM    715  CD  ARG A  97     -11.430  35.594  -6.496  1.00 23.12           C  
ATOM    716  NE  ARG A  97     -10.133  36.125  -6.062  1.00 23.12           N  
ATOM    717  NH1 ARG A  97      -9.477  34.156  -5.027  1.00 23.12           N  
ATOM    718  NH2 ARG A  97      -8.086  35.969  -5.031  1.00 23.12           N  
ATOM    719  CZ  ARG A  97      -9.234  35.406  -5.375  1.00 23.12           C  
ATOM    720  N   PRO A  98     -14.648  39.938  -6.383  1.00 24.61           N  
ATOM    721  CA  PRO A  98     -14.633  41.156  -5.562  1.00 24.61           C  
ATOM    722  C   PRO A  98     -13.562  41.125  -4.477  1.00 24.61           C  
ATOM    723  CB  PRO A  98     -16.031  41.188  -4.945  1.00 24.61           C  
ATOM    724  O   PRO A  98     -13.109  40.031  -4.090  1.00 24.61           O  
ATOM    725  CG  PRO A  98     -16.531  39.781  -5.062  1.00 24.61           C  
ATOM    726  CD  PRO A  98     -15.656  39.031  -6.031  1.00 24.61           C  
ATOM    727  N   SER A  99     -12.734  42.156  -4.234  1.00 25.92           N  
ATOM    728  CA  SER A  99     -11.578  42.562  -3.438  1.00 25.92           C  
ATOM    729  C   SER A  99     -11.922  42.594  -1.951  1.00 25.92           C  
ATOM    730  CB  SER A  99     -11.086  43.938  -3.881  1.00 25.92           C  
ATOM    731  O   SER A  99     -11.156  43.125  -1.145  1.00 25.92           O  
ATOM    732  OG  SER A  99      -9.906  44.281  -3.180  1.00 25.92           O  
ATOM    733  N   ASP A 100     -12.883  41.688  -1.318  1.00 25.70           N  
ATOM    734  CA  ASP A 100     -13.258  42.188   0.006  1.00 25.70           C  
ATOM    735  C   ASP A 100     -12.062  42.125   0.963  1.00 25.70           C  
ATOM    736  CB  ASP A 100     -14.414  41.375   0.570  1.00 25.70           C  
ATOM    737  O   ASP A 100     -11.281  41.188   0.942  1.00 25.70           O  
ATOM    738  CG  ASP A 100     -15.734  41.656  -0.122  1.00 25.70           C  
ATOM    739  OD1 ASP A 100     -15.938  42.781  -0.611  1.00 25.70           O  
ATOM    740  OD2 ASP A 100     -16.594  40.750  -0.178  1.00 25.70           O  
ATOM    741  N   ASN A 101     -11.594  43.281   1.623  1.00 25.52           N  
ATOM    742  CA  ASN A 101     -10.664  43.781   2.621  1.00 25.52           C  
ATOM    743  C   ASN A 101     -10.891  43.156   3.986  1.00 25.52           C  
ATOM    744  CB  ASN A 101     -10.781  45.312   2.725  1.00 25.52           C  
ATOM    745  O   ASN A 101     -11.672  43.656   4.793  1.00 25.52           O  
ATOM    746  CG  ASN A 101      -9.484  46.031   2.363  1.00 25.52           C  
ATOM    747  ND2 ASN A 101      -9.500  47.344   2.430  1.00 25.52           N  
ATOM    748  OD1 ASN A 101      -8.484  45.375   2.027  1.00 25.52           O  
ATOM    749  N   VAL A 102     -11.008  41.719   4.117  1.00 25.78           N  
ATOM    750  CA  VAL A 102     -11.375  41.250   5.441  1.00 25.78           C  
ATOM    751  C   VAL A 102     -10.320  41.688   6.461  1.00 25.78           C  
ATOM    752  CB  VAL A 102     -11.531  39.719   5.453  1.00 25.78           C  
ATOM    753  O   VAL A 102      -9.117  41.500   6.230  1.00 25.78           O  
ATOM    754  CG1 VAL A 102     -12.023  39.219   6.816  1.00 25.78           C  
ATOM    755  CG2 VAL A 102     -12.484  39.250   4.344  1.00 25.78           C  
ATOM    756  N   GLY A 103     -10.664  42.469   7.535  1.00 25.83           N  
ATOM    757  CA  GLY A 103     -10.125  43.062   8.734  1.00 25.83           C  
ATOM    758  C   GLY A 103      -9.547  42.062   9.719  1.00 25.83           C  
ATOM    759  O   GLY A 103     -10.055  40.938   9.836  1.00 25.83           O  
ATOM    760  N   CYS A 104      -8.195  42.000  10.078  1.00 23.77           N  
ATOM    761  CA  CYS A 104      -7.172  41.312  10.852  1.00 23.77           C  
ATOM    762  C   CYS A 104      -7.527  41.312  12.336  1.00 23.77           C  
ATOM    763  CB  CYS A 104      -5.809  41.969  10.648  1.00 23.77           C  
ATOM    764  O   CYS A 104      -7.066  42.156  13.094  1.00 23.77           O  
ATOM    765  SG  CYS A 104      -4.969  41.469   9.141  1.00 23.77           S  
ATOM    766  N   ASP A 105      -8.781  40.781  12.883  1.00 23.45           N  
ATOM    767  CA  ASP A 105      -8.898  41.031  14.320  1.00 23.45           C  
ATOM    768  C   ASP A 105      -7.910  40.156  15.102  1.00 23.45           C  
ATOM    769  CB  ASP A 105     -10.328  40.750  14.789  1.00 23.45           C  
ATOM    770  O   ASP A 105      -7.789  38.969  14.852  1.00 23.45           O  
ATOM    771  CG  ASP A 105     -11.305  41.844  14.422  1.00 23.45           C  
ATOM    772  OD1 ASP A 105     -10.914  43.031  14.422  1.00 23.45           O  
ATOM    773  OD2 ASP A 105     -12.477  41.531  14.125  1.00 23.45           O  
ATOM    774  N   GLN A 106      -6.844  40.656  15.812  1.00 23.14           N  
ATOM    775  CA  GLN A 106      -5.680  40.312  16.609  1.00 23.14           C  
ATOM    776  C   GLN A 106      -6.102  39.656  17.938  1.00 23.14           C  
ATOM    777  CB  GLN A 106      -4.797  41.531  16.875  1.00 23.14           C  
ATOM    778  O   GLN A 106      -6.621  40.344  18.828  1.00 23.14           O  
ATOM    779  CG  GLN A 106      -3.432  41.188  17.453  1.00 23.14           C  
ATOM    780  CD  GLN A 106      -2.457  42.344  17.375  1.00 23.14           C  
ATOM    781  NE2 GLN A 106      -1.258  42.062  16.859  1.00 23.14           N  
ATOM    782  OE1 GLN A 106      -2.779  43.469  17.766  1.00 23.14           O  
ATOM    783  N   VAL A 107      -6.852  38.500  18.062  1.00 23.70           N  
ATOM    784  CA  VAL A 107      -7.273  38.094  19.406  1.00 23.70           C  
ATOM    785  C   VAL A 107      -6.062  37.656  20.219  1.00 23.70           C  
ATOM    786  CB  VAL A 107      -8.328  36.969  19.375  1.00 23.70           C  
ATOM    787  O   VAL A 107      -5.180  36.969  19.719  1.00 23.70           O  
ATOM    788  CG1 VAL A 107      -9.234  37.031  20.594  1.00 23.70           C  
ATOM    789  CG2 VAL A 107      -9.156  37.062  18.094  1.00 23.70           C  
ATOM    790  N   ASP A 108      -5.676  38.219  21.438  1.00 23.94           N  
ATOM    791  CA  ASP A 108      -4.668  38.188  22.500  1.00 23.94           C  
ATOM    792  C   ASP A 108      -4.844  36.938  23.375  1.00 23.94           C  
ATOM    793  CB  ASP A 108      -4.734  39.438  23.359  1.00 23.94           C  
ATOM    794  O   ASP A 108      -5.855  36.812  24.062  1.00 23.94           O  
ATOM    795  CG  ASP A 108      -3.697  40.469  22.969  1.00 23.94           C  
ATOM    796  OD1 ASP A 108      -2.580  40.094  22.562  1.00 23.94           O  
ATOM    797  OD2 ASP A 108      -3.998  41.688  23.078  1.00 23.94           O  
ATOM    798  N   PHE A 109      -4.531  35.625  23.062  1.00 23.80           N  
ATOM    799  CA  PHE A 109      -4.688  34.438  23.891  1.00 23.80           C  
ATOM    800  C   PHE A 109      -3.762  34.469  25.094  1.00 23.80           C  
ATOM    801  CB  PHE A 109      -4.410  33.156  23.062  1.00 23.80           C  
ATOM    802  O   PHE A 109      -2.545  34.594  24.953  1.00 23.80           O  
ATOM    803  CG  PHE A 109      -5.605  32.656  22.312  1.00 23.80           C  
ATOM    804  CD1 PHE A 109      -6.492  31.766  22.891  1.00 23.80           C  
ATOM    805  CD2 PHE A 109      -5.848  33.062  21.000  1.00 23.80           C  
ATOM    806  CE1 PHE A 109      -7.602  31.297  22.203  1.00 23.80           C  
ATOM    807  CE2 PHE A 109      -6.953  32.594  20.297  1.00 23.80           C  
ATOM    808  CZ  PHE A 109      -7.828  31.719  20.906  1.00 23.80           C  
ATOM    809  N   SER A 110      -4.141  35.000  26.312  1.00 23.05           N  
ATOM    810  CA  SER A 110      -3.395  35.000  27.562  1.00 23.05           C  
ATOM    811  C   SER A 110      -3.299  33.594  28.172  1.00 23.05           C  
ATOM    812  CB  SER A 110      -4.047  35.969  28.562  1.00 23.05           C  
ATOM    813  O   SER A 110      -4.320  32.969  28.453  1.00 23.05           O  
ATOM    814  OG  SER A 110      -4.105  37.281  28.047  1.00 23.05           O  
ATOM    815  N   PHE A 111      -2.266  32.625  28.078  1.00 24.41           N  
ATOM    816  CA  PHE A 111      -1.921  31.266  28.516  1.00 24.41           C  
ATOM    817  C   PHE A 111      -1.649  31.250  30.016  1.00 24.41           C  
ATOM    818  CB  PHE A 111      -0.700  30.750  27.750  1.00 24.41           C  
ATOM    819  O   PHE A 111      -0.616  31.734  30.469  1.00 24.41           O  
ATOM    820  CG  PHE A 111      -0.940  29.438  27.047  1.00 24.41           C  
ATOM    821  CD1 PHE A 111      -0.601  28.234  27.656  1.00 24.41           C  
ATOM    822  CD2 PHE A 111      -1.506  29.422  25.781  1.00 24.41           C  
ATOM    823  CE1 PHE A 111      -0.822  27.016  27.000  1.00 24.41           C  
ATOM    824  CE2 PHE A 111      -1.729  28.203  25.125  1.00 24.41           C  
ATOM    825  CZ  PHE A 111      -1.387  27.016  25.734  1.00 24.41           C  
ATOM    826  N   ASN A 112      -2.629  31.594  30.938  1.00 23.31           N  
ATOM    827  CA  ASN A 112      -2.264  31.516  32.344  1.00 23.31           C  
ATOM    828  C   ASN A 112      -1.770  30.125  32.719  1.00 23.31           C  
ATOM    829  CB  ASN A 112      -3.447  31.922  33.219  1.00 23.31           C  
ATOM    830  O   ASN A 112      -2.141  29.141  32.094  1.00 23.31           O  
ATOM    831  CG  ASN A 112      -3.387  33.375  33.656  1.00 23.31           C  
ATOM    832  ND2 ASN A 112      -4.539  33.938  34.000  1.00 23.31           N  
ATOM    833  OD1 ASN A 112      -2.314  34.000  33.688  1.00 23.31           O  
ATOM    834  N   LYS A 113      -0.977  29.859  34.062  1.00 23.11           N  
ATOM    835  CA  LYS A 113       0.138  29.297  34.812  1.00 23.11           C  
ATOM    836  C   LYS A 113      -0.172  27.875  35.281  1.00 23.11           C  
ATOM    837  CB  LYS A 113       0.468  30.188  36.031  1.00 23.11           C  
ATOM    838  O   LYS A 113       0.573  26.953  35.000  1.00 23.11           O  
ATOM    839  CG  LYS A 113       1.958  30.359  36.281  1.00 23.11           C  
ATOM    840  CD  LYS A 113       2.225  31.375  37.375  1.00 23.11           C  
ATOM    841  CE  LYS A 113       3.717  31.547  37.625  1.00 23.11           C  
ATOM    842  NZ  LYS A 113       3.979  32.406  38.812  1.00 23.11           N  
ATOM    843  N   GLY A 114      -0.413  27.422  36.688  1.00 23.70           N  
ATOM    844  CA  GLY A 114       0.365  26.703  37.688  1.00 23.70           C  
ATOM    845  C   GLY A 114      -0.104  25.281  37.906  1.00 23.70           C  
ATOM    846  O   GLY A 114      -1.220  25.047  38.375  1.00 23.70           O  
ATOM    847  N   ILE A 115       0.159  24.281  37.062  1.00 25.34           N  
ATOM    848  CA  ILE A 115      -0.225  22.891  37.344  1.00 25.34           C  
ATOM    849  C   ILE A 115       0.525  22.391  38.562  1.00 25.34           C  
ATOM    850  CB  ILE A 115       0.048  21.969  36.125  1.00 25.34           C  
ATOM    851  O   ILE A 115       1.758  22.359  38.594  1.00 25.34           O  
ATOM    852  CG1 ILE A 115      -0.795  22.406  34.938  1.00 25.34           C  
ATOM    853  CG2 ILE A 115      -0.229  20.516  36.500  1.00 25.34           C  
ATOM    854  CD1 ILE A 115      -0.432  21.703  33.625  1.00 25.34           C  
ATOM    855  N   LYS A 116       0.037  22.594  39.875  1.00 24.67           N  
ATOM    856  CA  LYS A 116       0.615  22.000  41.094  1.00 24.67           C  
ATOM    857  C   LYS A 116       0.516  20.484  41.062  1.00 24.67           C  
ATOM    858  CB  LYS A 116      -0.076  22.562  42.312  1.00 24.67           C  
ATOM    859  O   LYS A 116      -0.583  19.938  41.000  1.00 24.67           O  
ATOM    860  CG  LYS A 116       0.878  23.156  43.344  1.00 24.67           C  
ATOM    861  CD  LYS A 116       0.124  23.844  44.500  1.00 24.67           C  
ATOM    862  CE  LYS A 116       1.077  24.469  45.500  1.00 24.67           C  
ATOM    863  NZ  LYS A 116       0.354  25.000  46.688  1.00 24.67           N  
ATOM    864  N   VAL A 117       1.551  19.672  40.656  1.00 25.34           N  
ATOM    865  CA  VAL A 117       1.803  18.250  40.500  1.00 25.34           C  
ATOM    866  C   VAL A 117       1.846  17.594  41.875  1.00 25.34           C  
ATOM    867  CB  VAL A 117       3.121  17.969  39.750  1.00 25.34           C  
ATOM    868  O   VAL A 117       2.762  17.844  42.688  1.00 25.34           O  
ATOM    869  CG1 VAL A 117       3.383  16.469  39.625  1.00 25.34           C  
ATOM    870  CG2 VAL A 117       3.078  18.625  38.375  1.00 25.34           C  
ATOM    871  N   ASN A 118       0.826  17.609  42.812  1.00 25.31           N  
ATOM    872  CA  ASN A 118       1.056  16.891  44.062  1.00 25.31           C  
ATOM    873  C   ASN A 118       1.282  15.406  43.812  1.00 25.31           C  
ATOM    874  CB  ASN A 118      -0.116  17.109  45.031  1.00 25.31           C  
ATOM    875  O   ASN A 118       0.458  14.742  43.188  1.00 25.31           O  
ATOM    876  CG  ASN A 118       0.193  18.109  46.125  1.00 25.31           C  
ATOM    877  ND2 ASN A 118      -0.839  18.797  46.594  1.00 25.31           N  
ATOM    878  OD1 ASN A 118       1.350  18.297  46.500  1.00 25.31           O  
ATOM    879  N   ALA A 119       2.547  14.828  43.844  1.00 25.72           N  
ATOM    880  CA  ALA A 119       3.250  13.562  43.656  1.00 25.72           C  
ATOM    881  C   ALA A 119       2.824  12.531  44.719  1.00 25.72           C  
ATOM    882  CB  ALA A 119       4.762  13.773  43.719  1.00 25.72           C  
ATOM    883  O   ALA A 119       3.434  11.469  44.812  1.00 25.72           O  
ATOM    884  N   ASN A 120       1.763  12.578  45.562  1.00 27.83           N  
ATOM    885  CA  ASN A 120       1.902  11.609  46.656  1.00 27.83           C  
ATOM    886  C   ASN A 120       1.899  10.180  46.125  1.00 27.83           C  
ATOM    887  CB  ASN A 120       0.790  11.805  47.688  1.00 27.83           C  
ATOM    888  O   ASN A 120       0.928   9.734  45.500  1.00 27.83           O  
ATOM    889  CG  ASN A 120       1.244  12.602  48.875  1.00 27.83           C  
ATOM    890  ND2 ASN A 120       0.297  12.992  49.719  1.00 27.83           N  
ATOM    891  OD1 ASN A 120       2.438  12.867  49.062  1.00 27.83           O  
ATOM    892  N   LEU A 121       3.070   9.445  45.875  1.00 23.12           N  
ATOM    893  CA  LEU A 121       3.494   8.109  45.469  1.00 23.12           C  
ATOM    894  C   LEU A 121       3.068   7.059  46.469  1.00 23.12           C  
ATOM    895  CB  LEU A 121       5.012   8.070  45.281  1.00 23.12           C  
ATOM    896  O   LEU A 121       3.898   6.547  47.250  1.00 23.12           O  
ATOM    897  CG  LEU A 121       5.508   7.824  43.844  1.00 23.12           C  
ATOM    898  CD1 LEU A 121       6.199   9.070  43.312  1.00 23.12           C  
ATOM    899  CD2 LEU A 121       6.449   6.625  43.812  1.00 23.12           C  
ATOM    900  N   ASP A 122       2.141   7.180  47.438  1.00 29.11           N  
ATOM    901  CA  ASP A 122       2.271   6.148  48.469  1.00 29.11           C  
ATOM    902  C   ASP A 122       1.997   4.762  47.875  1.00 29.11           C  
ATOM    903  CB  ASP A 122       1.325   6.426  49.656  1.00 29.11           C  
ATOM    904  O   ASP A 122       0.912   4.508  47.375  1.00 29.11           O  
ATOM    905  CG  ASP A 122       2.000   7.148  50.781  1.00 29.11           C  
ATOM    906  OD1 ASP A 122       3.232   7.012  50.969  1.00 29.11           O  
ATOM    907  OD2 ASP A 122       1.294   7.855  51.531  1.00 29.11           O  
ATOM    908  N   SER A 123       2.965   3.955  47.344  1.00 25.83           N  
ATOM    909  CA  SER A 123       3.061   2.652  46.719  1.00 25.83           C  
ATOM    910  C   SER A 123       2.695   1.527  47.656  1.00 25.83           C  
ATOM    911  CB  SER A 123       4.469   2.428  46.156  1.00 25.83           C  
ATOM    912  O   SER A 123       3.029   0.365  47.438  1.00 25.83           O  
ATOM    913  OG  SER A 123       5.445   2.762  47.125  1.00 25.83           O  
ATOM    914  N   SER A 124       2.033   1.571  48.781  1.00 30.80           N  
ATOM    915  CA  SER A 124       2.230   0.417  49.656  1.00 30.80           C  
ATOM    916  C   SER A 124       1.596  -0.837  49.062  1.00 30.80           C  
ATOM    917  CB  SER A 124       1.647   0.686  51.062  1.00 30.80           C  
ATOM    918  O   SER A 124       0.371  -0.971  49.062  1.00 30.80           O  
ATOM    919  OG  SER A 124       0.263   0.979  50.969  1.00 30.80           O  
ATOM    920  N   ILE A 125       1.944  -1.464  47.938  1.00 25.94           N  
ATOM    921  CA  ILE A 125       1.279  -2.652  47.406  1.00 25.94           C  
ATOM    922  C   ILE A 125       1.533  -3.838  48.344  1.00 25.94           C  
ATOM    923  CB  ILE A 125       1.755  -2.979  46.000  1.00 25.94           C  
ATOM    924  O   ILE A 125       2.686  -4.203  48.594  1.00 25.94           O  
ATOM    925  CG1 ILE A 125       1.332  -1.869  45.031  1.00 25.94           C  
ATOM    926  CG2 ILE A 125       1.212  -4.336  45.531  1.00 25.94           C  
ATOM    927  CD1 ILE A 125       1.998  -1.954  43.656  1.00 25.94           C  
ATOM    928  N   ASP A 126       0.760  -4.035  49.375  1.00 28.25           N  
ATOM    929  CA  ASP A 126       0.842  -5.223  50.219  1.00 28.25           C  
ATOM    930  C   ASP A 126       0.631  -6.496  49.406  1.00 28.25           C  
ATOM    931  CB  ASP A 126      -0.186  -5.148  51.344  1.00 28.25           C  
ATOM    932  O   ASP A 126      -0.416  -6.668  48.781  1.00 28.25           O  
ATOM    933  CG  ASP A 126       0.239  -4.223  52.469  1.00 28.25           C  
ATOM    934  OD1 ASP A 126       1.418  -4.270  52.906  1.00 28.25           O  
ATOM    935  OD2 ASP A 126      -0.613  -3.447  52.969  1.00 28.25           O  
ATOM    936  N   ILE A 127       1.677  -7.129  48.844  1.00 28.09           N  
ATOM    937  CA  ILE A 127       1.668  -8.352  48.062  1.00 28.09           C  
ATOM    938  C   ILE A 127       1.342  -9.547  48.969  1.00 28.09           C  
ATOM    939  CB  ILE A 127       3.020  -8.578  47.344  1.00 28.09           C  
ATOM    940  O   ILE A 127       2.098  -9.867  49.875  1.00 28.09           O  
ATOM    941  CG1 ILE A 127       3.234  -7.508  46.250  1.00 28.09           C  
ATOM    942  CG2 ILE A 127       3.088  -9.984  46.750  1.00 28.09           C  
ATOM    943  CD1 ILE A 127       4.668  -7.418  45.750  1.00 28.09           C  
ATOM    944  N   SER A 128       0.112  -9.672  49.531  1.00 30.69           N  
ATOM    945  CA  SER A 128      -0.208 -10.883  50.281  1.00 30.69           C  
ATOM    946  C   SER A 128       0.057 -12.133  49.438  1.00 30.69           C  
ATOM    947  CB  SER A 128      -1.668 -10.867  50.750  1.00 30.69           C  
ATOM    948  O   SER A 128      -0.448 -12.250  48.344  1.00 30.69           O  
ATOM    949  OG  SER A 128      -2.529 -10.570  49.656  1.00 30.69           O  
ATOM    950  N   THR A 129       1.192 -12.867  49.594  1.00 29.91           N  
ATOM    951  CA  THR A 129       1.778 -14.047  48.969  1.00 29.91           C  
ATOM    952  C   THR A 129       0.893 -15.273  49.188  1.00 29.91           C  
ATOM    953  CB  THR A 129       3.189 -14.328  49.531  1.00 29.91           C  
ATOM    954  O   THR A 129       1.390 -16.391  49.281  1.00 29.91           O  
ATOM    955  CG2 THR A 129       4.223 -13.414  48.875  1.00 29.91           C  
ATOM    956  OG1 THR A 129       3.197 -14.117  50.938  1.00 29.91           O  
ATOM    957  N   SER A 130      -0.447 -15.227  49.406  1.00 35.91           N  
ATOM    958  CA  SER A 130      -0.959 -16.547  49.781  1.00 35.91           C  
ATOM    959  C   SER A 130      -0.567 -17.609  48.781  1.00 35.91           C  
ATOM    960  CB  SER A 130      -2.480 -16.500  49.938  1.00 35.91           C  
ATOM    961  O   SER A 130      -0.589 -17.344  47.562  1.00 35.91           O  
ATOM    962  OG  SER A 130      -3.092 -16.078  48.719  1.00 35.91           O  
ATOM    963  N   SER A 131       0.162 -18.672  49.125  1.00 32.25           N  
ATOM    964  CA  SER A 131       0.883 -19.859  48.656  1.00 32.25           C  
ATOM    965  C   SER A 131       0.094 -20.594  47.594  1.00 32.25           C  
ATOM    966  CB  SER A 131       1.182 -20.797  49.844  1.00 32.25           C  
ATOM    967  O   SER A 131      -1.064 -20.266  47.312  1.00 32.25           O  
ATOM    968  OG  SER A 131       0.051 -20.922  50.688  1.00 32.25           O  
ATOM    969  N   LYS A 132      -0.043 -21.984  47.656  1.00 33.03           N  
ATOM    970  CA  LYS A 132       0.390 -23.172  46.938  1.00 33.03           C  
ATOM    971  C   LYS A 132      -0.726 -23.688  46.031  1.00 33.03           C  
ATOM    972  CB  LYS A 132       0.853 -24.250  47.906  1.00 33.03           C  
ATOM    973  O   LYS A 132      -1.505 -24.562  46.438  1.00 33.03           O  
ATOM    974  CG  LYS A 132       2.346 -24.234  48.188  1.00 33.03           C  
ATOM    975  CD  LYS A 132       2.732 -25.297  49.219  1.00 33.03           C  
ATOM    976  CE  LYS A 132       4.238 -25.328  49.438  1.00 33.03           C  
ATOM    977  NZ  LYS A 132       4.602 -26.234  50.562  1.00 33.03           N  
ATOM    978  N   LYS A 133      -1.720 -22.953  45.656  1.00 34.91           N  
ATOM    979  CA  LYS A 133      -2.709 -23.875  45.094  1.00 34.91           C  
ATOM    980  C   LYS A 133      -2.146 -24.609  43.875  1.00 34.91           C  
ATOM    981  CB  LYS A 133      -3.977 -23.109  44.688  1.00 34.91           C  
ATOM    982  O   LYS A 133      -1.444 -24.016  43.031  1.00 34.91           O  
ATOM    983  CG  LYS A 133      -5.043 -23.078  45.781  1.00 34.91           C  
ATOM    984  CD  LYS A 133      -6.246 -22.234  45.344  1.00 34.91           C  
ATOM    985  CE  LYS A 133      -7.348 -22.281  46.406  1.00 34.91           C  
ATOM    986  NZ  LYS A 133      -8.430 -21.297  46.094  1.00 34.91           N  
ATOM    987  N   GLU A 134      -1.999 -25.969  43.844  1.00 40.25           N  
ATOM    988  CA  GLU A 134      -1.636 -26.953  42.812  1.00 40.25           C  
ATOM    989  C   GLU A 134      -2.410 -26.703  41.531  1.00 40.25           C  
ATOM    990  CB  GLU A 134      -1.882 -28.375  43.344  1.00 40.25           C  
ATOM    991  O   GLU A 134      -3.639 -26.812  41.500  1.00 40.25           O  
ATOM    992  CG  GLU A 134      -0.889 -28.828  44.406  1.00 40.25           C  
ATOM    993  CD  GLU A 134      -0.869 -30.344  44.594  1.00 40.25           C  
ATOM    994  OE1 GLU A 134       0.136 -30.875  45.094  1.00 40.25           O  
ATOM    995  OE2 GLU A 134      -1.868 -30.984  44.219  1.00 40.25           O  
ATOM    996  N   LYS A 135      -2.043 -25.672  40.781  1.00 38.19           N  
ATOM    997  CA  LYS A 135      -2.768 -25.297  39.562  1.00 38.19           C  
ATOM    998  C   LYS A 135      -2.686 -26.406  38.500  1.00 38.19           C  
ATOM    999  CB  LYS A 135      -2.223 -23.984  38.969  1.00 38.19           C  
ATOM   1000  O   LYS A 135      -1.604 -26.938  38.250  1.00 38.19           O  
ATOM   1001  CG  LYS A 135      -2.734 -22.750  39.688  1.00 38.19           C  
ATOM   1002  CD  LYS A 135      -2.145 -21.484  39.062  1.00 38.19           C  
ATOM   1003  CE  LYS A 135      -2.705 -20.219  39.750  1.00 38.19           C  
ATOM   1004  NZ  LYS A 135      -2.031 -18.984  39.250  1.00 38.19           N  
ATOM   1005  N   SER A 136      -3.730 -27.141  38.469  1.00 42.72           N  
ATOM   1006  CA  SER A 136      -3.924 -28.000  37.312  1.00 42.72           C  
ATOM   1007  C   SER A 136      -3.564 -27.281  36.031  1.00 42.72           C  
ATOM   1008  CB  SER A 136      -5.371 -28.500  37.250  1.00 42.72           C  
ATOM   1009  O   SER A 136      -3.949 -26.125  35.812  1.00 42.72           O  
ATOM   1010  OG  SER A 136      -6.273 -27.406  37.250  1.00 42.72           O  
ATOM   1011  N   LYS A 137      -2.439 -27.625  35.375  1.00 38.41           N  
ATOM   1012  CA  LYS A 137      -1.851 -27.141  34.125  1.00 38.41           C  
ATOM   1013  C   LYS A 137      -2.848 -27.219  33.000  1.00 38.41           C  
ATOM   1014  CB  LYS A 137      -0.586 -27.922  33.781  1.00 38.41           C  
ATOM   1015  O   LYS A 137      -3.068 -28.297  32.438  1.00 38.41           O  
ATOM   1016  CG  LYS A 137       0.651 -27.469  34.562  1.00 38.41           C  
ATOM   1017  CD  LYS A 137       1.871 -28.312  34.188  1.00 38.41           C  
ATOM   1018  CE  LYS A 137       3.123 -27.812  34.906  1.00 38.41           C  
ATOM   1019  NZ  LYS A 137       4.305 -28.688  34.594  1.00 38.41           N  
ATOM   1020  N   SER A 138      -4.039 -26.625  33.156  1.00 42.69           N  
ATOM   1021  CA  SER A 138      -4.730 -26.641  31.859  1.00 42.69           C  
ATOM   1022  C   SER A 138      -3.936 -25.891  30.797  1.00 42.69           C  
ATOM   1023  CB  SER A 138      -6.125 -26.031  32.000  1.00 42.69           C  
ATOM   1024  O   SER A 138      -3.527 -24.750  31.016  1.00 42.69           O  
ATOM   1025  OG  SER A 138      -6.043 -24.703  32.469  1.00 42.69           O  
ATOM   1026  N   ASP A 139      -3.244 -26.547  29.953  1.00 40.34           N  
ATOM   1027  CA  ASP A 139      -2.604 -26.062  28.734  1.00 40.34           C  
ATOM   1028  C   ASP A 139      -3.543 -25.156  27.938  1.00 40.34           C  
ATOM   1029  CB  ASP A 139      -2.148 -27.234  27.875  1.00 40.34           C  
ATOM   1030  O   ASP A 139      -4.312 -25.641  27.109  1.00 40.34           O  
ATOM   1031  CG  ASP A 139      -0.812 -27.812  28.312  1.00 40.34           C  
ATOM   1032  OD1 ASP A 139       0.059 -27.047  28.766  1.00 40.34           O  
ATOM   1033  OD2 ASP A 139      -0.626 -29.047  28.172  1.00 40.34           O  
ATOM   1034  N   HIS A 140      -4.070 -24.094  28.531  1.00 45.22           N  
ATOM   1035  CA  HIS A 140      -4.754 -23.203  27.594  1.00 45.22           C  
ATOM   1036  C   HIS A 140      -3.781 -22.609  26.594  1.00 45.22           C  
ATOM   1037  CB  HIS A 140      -5.469 -22.078  28.359  1.00 45.22           C  
ATOM   1038  O   HIS A 140      -2.861 -21.875  26.953  1.00 45.22           O  
ATOM   1039  CG  HIS A 140      -6.902 -22.391  28.656  1.00 45.22           C  
ATOM   1040  CD2 HIS A 140      -7.574 -22.422  29.844  1.00 45.22           C  
ATOM   1041  ND1 HIS A 140      -7.820 -22.703  27.688  1.00 45.22           N  
ATOM   1042  CE1 HIS A 140      -9.000 -22.922  28.250  1.00 45.22           C  
ATOM   1043  NE2 HIS A 140      -8.875 -22.766  29.562  1.00 45.22           N  
ATOM   1044  N   LYS A 141      -3.652 -23.141  25.438  1.00 41.41           N  
ATOM   1045  CA  LYS A 141      -3.045 -22.453  24.297  1.00 41.41           C  
ATOM   1046  C   LYS A 141      -3.479 -20.984  24.234  1.00 41.41           C  
ATOM   1047  CB  LYS A 141      -3.410 -23.156  22.984  1.00 41.41           C  
ATOM   1048  O   LYS A 141      -4.648 -20.688  23.984  1.00 41.41           O  
ATOM   1049  CG  LYS A 141      -2.516 -24.328  22.641  1.00 41.41           C  
ATOM   1050  CD  LYS A 141      -2.943 -25.000  21.344  1.00 41.41           C  
ATOM   1051  CE  LYS A 141      -2.029 -26.172  20.984  1.00 41.41           C  
ATOM   1052  NZ  LYS A 141      -2.514 -26.906  19.781  1.00 41.41           N  
ATOM   1053  N   SER A 142      -2.826 -20.094  24.969  1.00 46.41           N  
ATOM   1054  CA  SER A 142      -3.025 -18.656  24.828  1.00 46.41           C  
ATOM   1055  C   SER A 142      -2.979 -18.250  23.359  1.00 46.41           C  
ATOM   1056  CB  SER A 142      -1.972 -17.891  25.625  1.00 46.41           C  
ATOM   1057  O   SER A 142      -1.933 -18.344  22.719  1.00 46.41           O  
ATOM   1058  OG  SER A 142      -0.936 -17.438  24.766  1.00 46.41           O  
ATOM   1059  N   ARG A 143      -4.059 -18.219  22.625  1.00 46.53           N  
ATOM   1060  CA  ARG A 143      -4.055 -17.562  21.312  1.00 46.53           C  
ATOM   1061  C   ARG A 143      -3.432 -16.172  21.406  1.00 46.53           C  
ATOM   1062  CB  ARG A 143      -5.477 -17.469  20.766  1.00 46.53           C  
ATOM   1063  O   ARG A 143      -3.879 -15.336  22.188  1.00 46.53           O  
ATOM   1064  CG  ARG A 143      -5.930 -18.719  20.000  1.00 46.53           C  
ATOM   1065  CD  ARG A 143      -7.363 -18.578  19.516  1.00 46.53           C  
ATOM   1066  NE  ARG A 143      -7.805 -19.781  18.812  1.00 46.53           N  
ATOM   1067  NH1 ARG A 143     -10.000 -19.109  18.594  1.00 46.53           N  
ATOM   1068  NH2 ARG A 143      -9.336 -21.141  17.766  1.00 46.53           N  
ATOM   1069  CZ  ARG A 143      -9.047 -20.000  18.391  1.00 46.53           C  
ATOM   1070  N   LYS A 144      -2.193 -15.969  20.984  1.00 41.75           N  
ATOM   1071  CA  LYS A 144      -1.555 -14.672  20.781  1.00 41.75           C  
ATOM   1072  C   LYS A 144      -2.492 -13.703  20.047  1.00 41.75           C  
ATOM   1073  CB  LYS A 144      -0.258 -14.836  19.984  1.00 41.75           C  
ATOM   1074  O   LYS A 144      -2.807 -13.898  18.875  1.00 41.75           O  
ATOM   1075  CG  LYS A 144       0.839 -15.570  20.734  1.00 41.75           C  
ATOM   1076  CD  LYS A 144       2.092 -15.727  19.875  1.00 41.75           C  
ATOM   1077  CE  LYS A 144       3.180 -16.500  20.625  1.00 41.75           C  
ATOM   1078  NZ  LYS A 144       4.375 -16.734  19.750  1.00 41.75           N  
ATOM   1079  N   HIS A 145      -3.340 -12.961  20.797  1.00 47.56           N  
ATOM   1080  CA  HIS A 145      -4.043 -11.867  20.141  1.00 47.56           C  
ATOM   1081  C   HIS A 145      -3.064 -10.828  19.609  1.00 47.56           C  
ATOM   1082  CB  HIS A 145      -5.023 -11.203  21.125  1.00 47.56           C  
ATOM   1083  O   HIS A 145      -2.359 -10.172  20.375  1.00 47.56           O  
ATOM   1084  CG  HIS A 145      -6.273 -12.000  21.344  1.00 47.56           C  
ATOM   1085  CD2 HIS A 145      -6.668 -12.758  22.391  1.00 47.56           C  
ATOM   1086  ND1 HIS A 145      -7.285 -12.062  20.422  1.00 47.56           N  
ATOM   1087  CE1 HIS A 145      -8.258 -12.836  20.891  1.00 47.56           C  
ATOM   1088  NE2 HIS A 145      -7.902 -13.266  22.078  1.00 47.56           N  
ATOM   1089  N   TYR A 146      -2.770 -10.766  18.250  1.00 48.56           N  
ATOM   1090  CA  TYR A 146      -2.020  -9.688  17.609  1.00 48.56           C  
ATOM   1091  C   TYR A 146      -2.777  -8.367  17.703  1.00 48.56           C  
ATOM   1092  CB  TYR A 146      -1.737 -10.023  16.141  1.00 48.56           C  
ATOM   1093  O   TYR A 146      -4.008  -8.352  17.656  1.00 48.56           O  
ATOM   1094  CG  TYR A 146      -0.720 -11.125  15.953  1.00 48.56           C  
ATOM   1095  CD1 TYR A 146       0.643 -10.844  15.922  1.00 48.56           C  
ATOM   1096  CD2 TYR A 146      -1.120 -12.445  15.812  1.00 48.56           C  
ATOM   1097  CE1 TYR A 146       1.585 -11.852  15.750  1.00 48.56           C  
ATOM   1098  CE2 TYR A 146      -0.187 -13.469  15.633  1.00 48.56           C  
ATOM   1099  OH  TYR A 146       2.088 -14.164  15.438  1.00 48.56           O  
ATOM   1100  CZ  TYR A 146       1.160 -13.156  15.609  1.00 48.56           C  
ATOM   1101  N   PRO A 147      -2.232  -7.305  18.188  1.00 45.06           N  
ATOM   1102  CA  PRO A 147      -2.928  -6.016  18.188  1.00 45.06           C  
ATOM   1103  C   PRO A 147      -3.539  -5.676  16.828  1.00 45.06           C  
ATOM   1104  CB  PRO A 147      -1.825  -5.020  18.562  1.00 45.06           C  
ATOM   1105  O   PRO A 147      -2.859  -5.766  15.805  1.00 45.06           O  
ATOM   1106  CG  PRO A 147      -0.549  -5.723  18.234  1.00 45.06           C  
ATOM   1107  CD  PRO A 147      -0.817  -7.199  18.188  1.00 45.06           C  
ATOM   1108  N   LYS A 148      -4.895  -5.723  16.781  1.00 43.94           N  
ATOM   1109  CA  LYS A 148      -5.586  -5.215  15.594  1.00 43.94           C  
ATOM   1110  C   LYS A 148      -5.262  -3.742  15.359  1.00 43.94           C  
ATOM   1111  CB  LYS A 148      -7.098  -5.398  15.734  1.00 43.94           C  
ATOM   1112  O   LYS A 148      -5.477  -2.904  16.234  1.00 43.94           O  
ATOM   1113  CG  LYS A 148      -7.812  -5.676  14.422  1.00 43.94           C  
ATOM   1114  CD  LYS A 148      -9.297  -5.949  14.633  1.00 43.94           C  
ATOM   1115  CE  LYS A 148     -10.023  -6.160  13.312  1.00 43.94           C  
ATOM   1116  NZ  LYS A 148     -11.500  -6.277  13.508  1.00 43.94           N  
ATOM   1117  N   ILE A 149      -4.414  -3.283  14.352  1.00 40.69           N  
ATOM   1118  CA  ILE A 149      -4.250  -1.920  13.859  1.00 40.69           C  
ATOM   1119  C   ILE A 149      -5.574  -1.416  13.289  1.00 40.69           C  
ATOM   1120  CB  ILE A 149      -3.137  -1.832  12.797  1.00 40.69           C  
ATOM   1121  O   ILE A 149      -6.039  -1.905  12.258  1.00 40.69           O  
ATOM   1122  CG1 ILE A 149      -1.776  -2.170  13.414  1.00 40.69           C  
ATOM   1123  CG2 ILE A 149      -3.117  -0.443  12.148  1.00 40.69           C  
ATOM   1124  CD1 ILE A 149      -0.683  -2.447  12.391  1.00 40.69           C  
ATOM   1125  N   GLU A 150      -6.516  -1.023  14.172  1.00 41.50           N  
ATOM   1126  CA  GLU A 150      -7.684  -0.318  13.656  1.00 41.50           C  
ATOM   1127  C   GLU A 150      -7.277   0.837  12.750  1.00 41.50           C  
ATOM   1128  CB  GLU A 150      -8.547   0.200  14.805  1.00 41.50           C  
ATOM   1129  O   GLU A 150      -6.715   1.832  13.211  1.00 41.50           O  
ATOM   1130  CG  GLU A 150      -9.227  -0.901  15.609  1.00 41.50           C  
ATOM   1131  CD  GLU A 150     -10.211  -0.372  16.641  1.00 41.50           C  
ATOM   1132  OE1 GLU A 150     -11.031  -1.165  17.172  1.00 41.50           O  
ATOM   1133  OE2 GLU A 150     -10.172   0.846  16.922  1.00 41.50           O  
ATOM   1134  N   ALA A 151      -7.016   0.692  11.453  1.00 42.62           N  
ATOM   1135  CA  ALA A 151      -6.875   1.776  10.484  1.00 42.62           C  
ATOM   1136  C   ALA A 151      -8.156   2.594  10.391  1.00 42.62           C  
ATOM   1137  CB  ALA A 151      -6.496   1.221   9.117  1.00 42.62           C  
ATOM   1138  O   ALA A 151      -9.164   2.115   9.859  1.00 42.62           O  
ATOM   1139  N   GLU A 152      -8.531   3.346  11.391  1.00 39.44           N  
ATOM   1140  CA  GLU A 152      -9.539   4.367  11.141  1.00 39.44           C  
ATOM   1141  C   GLU A 152      -9.242   5.133   9.859  1.00 39.44           C  
ATOM   1142  CB  GLU A 152      -9.633   5.336  12.320  1.00 39.44           C  
ATOM   1143  O   GLU A 152      -8.195   5.781   9.742  1.00 39.44           O  
ATOM   1144  CG  GLU A 152     -10.375   4.766  13.523  1.00 39.44           C  
ATOM   1145  CD  GLU A 152     -10.508   5.758  14.672  1.00 39.44           C  
ATOM   1146  OE1 GLU A 152     -11.273   5.488  15.617  1.00 39.44           O  
ATOM   1147  OE2 GLU A 152      -9.836   6.812  14.617  1.00 39.44           O  
ATOM   1148  N   SER A 153      -9.719   4.602   8.727  1.00 42.09           N  
ATOM   1149  CA  SER A 153      -9.672   5.430   7.523  1.00 42.09           C  
ATOM   1150  C   SER A 153     -10.297   6.801   7.770  1.00 42.09           C  
ATOM   1151  CB  SER A 153     -10.383   4.738   6.359  1.00 42.09           C  
ATOM   1152  O   SER A 153     -11.492   6.898   8.062  1.00 42.09           O  
ATOM   1153  OG  SER A 153     -10.141   5.418   5.145  1.00 42.09           O  
ATOM   1154  N   ASP A 154      -9.648   7.785   8.344  1.00 41.94           N  
ATOM   1155  CA  ASP A 154     -10.195   9.133   8.242  1.00 41.94           C  
ATOM   1156  C   ASP A 154     -10.750   9.406   6.848  1.00 41.94           C  
ATOM   1157  CB  ASP A 154      -9.133  10.172   8.602  1.00 41.94           C  
ATOM   1158  O   ASP A 154      -9.984   9.539   5.891  1.00 41.94           O  
ATOM   1159  CG  ASP A 154      -8.969  10.367  10.102  1.00 41.94           C  
ATOM   1160  OD1 ASP A 154      -9.906  10.047  10.859  1.00 41.94           O  
ATOM   1161  OD2 ASP A 154      -7.895  10.844  10.523  1.00 41.94           O  
ATOM   1162  N   SER A 155     -11.805   8.789   6.422  1.00 43.12           N  
ATOM   1163  CA  SER A 155     -12.453   9.219   5.188  1.00 43.12           C  
ATOM   1164  C   SER A 155     -12.625  10.734   5.152  1.00 43.12           C  
ATOM   1165  CB  SER A 155     -13.820   8.539   5.035  1.00 43.12           C  
ATOM   1166  O   SER A 155     -13.750  11.242   5.180  1.00 43.12           O  
ATOM   1167  OG  SER A 155     -14.414   8.883   3.797  1.00 43.12           O  
ATOM   1168  N   ASP A 156     -11.992  11.508   6.016  1.00 43.62           N  
ATOM   1169  CA  ASP A 156     -12.133  12.922   5.711  1.00 43.62           C  
ATOM   1170  C   ASP A 156     -11.852  13.203   4.234  1.00 43.62           C  
ATOM   1171  CB  ASP A 156     -11.203  13.758   6.590  1.00 43.62           C  
ATOM   1172  O   ASP A 156     -11.031  12.516   3.617  1.00 43.62           O  
ATOM   1173  CG  ASP A 156     -11.734  13.938   8.008  1.00 43.62           C  
ATOM   1174  OD1 ASP A 156     -12.961  13.852   8.219  1.00 43.62           O  
ATOM   1175  OD2 ASP A 156     -10.906  14.164   8.922  1.00 43.62           O  
ATOM   1176  N   ASP A 157     -12.898  13.719   3.512  1.00 40.25           N  
ATOM   1177  CA  ASP A 157     -12.812  14.234   2.148  1.00 40.25           C  
ATOM   1178  C   ASP A 157     -11.438  14.828   1.868  1.00 40.25           C  
ATOM   1179  CB  ASP A 157     -13.898  15.289   1.909  1.00 40.25           C  
ATOM   1180  O   ASP A 157     -11.125  15.938   2.312  1.00 40.25           O  
ATOM   1181  CG  ASP A 157     -15.086  14.758   1.126  1.00 40.25           C  
ATOM   1182  OD1 ASP A 157     -14.945  13.719   0.441  1.00 40.25           O  
ATOM   1183  OD2 ASP A 157     -16.172  15.383   1.191  1.00 40.25           O  
ATOM   1184  N   TYR A 158     -10.445  13.875   1.776  1.00 42.34           N  
ATOM   1185  CA  TYR A 158      -9.141  14.328   1.301  1.00 42.34           C  
ATOM   1186  C   TYR A 158      -9.281  15.148   0.027  1.00 42.34           C  
ATOM   1187  CB  TYR A 158      -8.211  13.133   1.050  1.00 42.34           C  
ATOM   1188  O   TYR A 158      -9.617  14.617  -1.031  1.00 42.34           O  
ATOM   1189  CG  TYR A 158      -7.664  12.516   2.312  1.00 42.34           C  
ATOM   1190  CD1 TYR A 158      -6.488  12.984   2.891  1.00 42.34           C  
ATOM   1191  CD2 TYR A 158      -8.320  11.453   2.930  1.00 42.34           C  
ATOM   1192  CE1 TYR A 158      -5.980  12.414   4.055  1.00 42.34           C  
ATOM   1193  CE2 TYR A 158      -7.820  10.875   4.094  1.00 42.34           C  
ATOM   1194  OH  TYR A 158      -6.152  10.797   5.797  1.00 42.34           O  
ATOM   1195  CZ  TYR A 158      -6.652  11.367   4.645  1.00 42.34           C  
ATOM   1196  N   ILE A 159      -9.898  16.359   0.147  1.00 40.78           N  
ATOM   1197  CA  ILE A 159      -9.773  17.250  -1.002  1.00 40.78           C  
ATOM   1198  C   ILE A 159      -8.312  17.312  -1.451  1.00 40.78           C  
ATOM   1199  CB  ILE A 159     -10.289  18.672  -0.677  1.00 40.78           C  
ATOM   1200  O   ILE A 159      -7.445  17.781  -0.710  1.00 40.78           O  
ATOM   1201  CG1 ILE A 159     -11.750  18.609  -0.220  1.00 40.78           C  
ATOM   1202  CG2 ILE A 159     -10.125  19.594  -1.888  1.00 40.78           C  
ATOM   1203  CD1 ILE A 159     -12.266  19.922   0.354  1.00 40.78           C  
ATOM   1204  N   LEU A 160      -7.973  16.188  -2.107  1.00 39.94           N  
ATOM   1205  CA  LEU A 160      -6.691  16.312  -2.793  1.00 39.94           C  
ATOM   1206  C   LEU A 160      -6.605  17.641  -3.545  1.00 39.94           C  
ATOM   1207  CB  LEU A 160      -6.488  15.148  -3.766  1.00 39.94           C  
ATOM   1208  O   LEU A 160      -7.336  17.859  -4.512  1.00 39.94           O  
ATOM   1209  CG  LEU A 160      -6.414  13.758  -3.145  1.00 39.94           C  
ATOM   1210  CD1 LEU A 160      -6.613  12.688  -4.215  1.00 39.94           C  
ATOM   1211  CD2 LEU A 160      -5.082  13.555  -2.426  1.00 39.94           C  
ATOM   1212  N   ASP A 161      -6.395  18.781  -2.787  1.00 42.34           N  
ATOM   1213  CA  ASP A 161      -6.078  19.953  -3.605  1.00 42.34           C  
ATOM   1214  C   ASP A 161      -5.047  19.609  -4.676  1.00 42.34           C  
ATOM   1215  CB  ASP A 161      -5.566  21.094  -2.730  1.00 42.34           C  
ATOM   1216  O   ASP A 161      -4.125  18.828  -4.430  1.00 42.34           O  
ATOM   1217  CG  ASP A 161      -6.219  22.422  -3.061  1.00 42.34           C  
ATOM   1218  OD1 ASP A 161      -6.879  22.547  -4.117  1.00 42.34           O  
ATOM   1219  OD2 ASP A 161      -6.062  23.375  -2.262  1.00 42.34           O  
ATOM   1220  N   ASP A 162      -5.500  19.469  -5.902  1.00 44.31           N  
ATOM   1221  CA  ASP A 162      -4.684  19.266  -7.094  1.00 44.31           C  
ATOM   1222  C   ASP A 162      -3.291  19.875  -6.914  1.00 44.31           C  
ATOM   1223  CB  ASP A 162      -5.363  19.859  -8.328  1.00 44.31           C  
ATOM   1224  O   ASP A 162      -2.363  19.531  -7.652  1.00 44.31           O  
ATOM   1225  CG  ASP A 162      -5.699  18.828  -9.383  1.00 44.31           C  
ATOM   1226  OD1 ASP A 162      -5.246  17.672  -9.266  1.00 44.31           O  
ATOM   1227  OD2 ASP A 162      -6.418  19.172 -10.344  1.00 44.31           O  
ATOM   1228  N   ASP A 163      -3.273  20.969  -6.102  1.00 45.59           N  
ATOM   1229  CA  ASP A 163      -1.946  21.562  -5.977  1.00 45.59           C  
ATOM   1230  C   ASP A 163      -0.976  20.594  -5.293  1.00 45.59           C  
ATOM   1231  CB  ASP A 163      -2.018  22.875  -5.199  1.00 45.59           C  
ATOM   1232  O   ASP A 163       0.112  21.000  -4.875  1.00 45.59           O  
ATOM   1233  CG  ASP A 163      -2.205  24.078  -6.098  1.00 45.59           C  
ATOM   1234  OD1 ASP A 163      -1.859  24.016  -7.297  1.00 45.59           O  
ATOM   1235  OD2 ASP A 163      -2.701  25.109  -5.598  1.00 45.59           O  
ATOM   1236  N   ASP A 164      -1.408  19.406  -4.699  1.00 46.38           N  
ATOM   1237  CA  ASP A 164      -0.439  18.469  -4.141  1.00 46.38           C  
ATOM   1238  C   ASP A 164       0.556  18.016  -5.203  1.00 46.38           C  
ATOM   1239  CB  ASP A 164      -1.151  17.266  -3.527  1.00 46.38           C  
ATOM   1240  O   ASP A 164       0.489  16.875  -5.672  1.00 46.38           O  
ATOM   1241  CG  ASP A 164      -1.114  17.266  -2.008  1.00 46.38           C  
ATOM   1242  OD1 ASP A 164      -0.234  17.922  -1.419  1.00 46.38           O  
ATOM   1243  OD2 ASP A 164      -1.972  16.594  -1.396  1.00 46.38           O  
ATOM   1244  N   SER A 165       0.851  18.812  -6.188  1.00 44.28           N  
ATOM   1245  CA  SER A 165       1.895  18.609  -7.188  1.00 44.28           C  
ATOM   1246  C   SER A 165       3.211  18.203  -6.539  1.00 44.28           C  
ATOM   1247  CB  SER A 165       2.098  19.891  -8.016  1.00 44.28           C  
ATOM   1248  O   SER A 165       3.430  18.453  -5.352  1.00 44.28           O  
ATOM   1249  OG  SER A 165       0.969  20.141  -8.828  1.00 44.28           O  
ATOM   1250  N   ASP A 166       3.982  17.297  -7.152  1.00 44.25           N  
ATOM   1251  CA  ASP A 166       5.309  16.812  -6.773  1.00 44.25           C  
ATOM   1252  C   ASP A 166       6.109  17.891  -6.066  1.00 44.25           C  
ATOM   1253  CB  ASP A 166       6.066  16.312  -8.000  1.00 44.25           C  
ATOM   1254  O   ASP A 166       7.191  17.641  -5.535  1.00 44.25           O  
ATOM   1255  CG  ASP A 166       6.902  15.070  -7.723  1.00 44.25           C  
ATOM   1256  OD1 ASP A 166       6.836  14.531  -6.598  1.00 44.25           O  
ATOM   1257  OD2 ASP A 166       7.633  14.633  -8.641  1.00 44.25           O  
ATOM   1258  N   ASP A 167       5.844  19.125  -6.391  1.00 47.59           N  
ATOM   1259  CA  ASP A 167       6.727  20.141  -5.840  1.00 47.59           C  
ATOM   1260  C   ASP A 167       6.492  20.328  -4.344  1.00 47.59           C  
ATOM   1261  CB  ASP A 167       6.527  21.469  -6.574  1.00 47.59           C  
ATOM   1262  O   ASP A 167       6.816  21.375  -3.785  1.00 47.59           O  
ATOM   1263  CG  ASP A 167       6.852  21.391  -8.055  1.00 47.59           C  
ATOM   1264  OD1 ASP A 167       7.676  20.547  -8.453  1.00 47.59           O  
ATOM   1265  OD2 ASP A 167       6.281  22.188  -8.836  1.00 47.59           O  
ATOM   1266  N   GLY A 168       6.316  19.125  -3.645  1.00 49.59           N  
ATOM   1267  CA  GLY A 168       6.387  19.141  -2.191  1.00 49.59           C  
ATOM   1268  C   GLY A 168       5.719  20.359  -1.573  1.00 49.59           C  
ATOM   1269  O   GLY A 168       5.977  20.688  -0.416  1.00 49.59           O  
ATOM   1270  N   LYS A 169       5.055  21.219  -2.426  1.00 50.81           N  
ATOM   1271  CA  LYS A 169       4.609  22.531  -1.957  1.00 50.81           C  
ATOM   1272  C   LYS A 169       3.295  22.422  -1.190  1.00 50.81           C  
ATOM   1273  CB  LYS A 169       4.457  23.500  -3.131  1.00 50.81           C  
ATOM   1274  O   LYS A 169       2.561  23.406  -1.067  1.00 50.81           O  
ATOM   1275  CG  LYS A 169       5.766  23.844  -3.822  1.00 50.81           C  
ATOM   1276  CD  LYS A 169       5.551  24.844  -4.961  1.00 50.81           C  
ATOM   1277  CE  LYS A 169       6.844  25.109  -5.719  1.00 50.81           C  
ATOM   1278  NZ  LYS A 169       6.648  26.125  -6.797  1.00 50.81           N  
ATOM   1279  N   CYS A 170       2.838  21.266  -0.808  1.00 56.81           N  
ATOM   1280  CA  CYS A 170       1.691  21.453   0.073  1.00 56.81           C  
ATOM   1281  C   CYS A 170       2.115  22.078   1.394  1.00 56.81           C  
ATOM   1282  CB  CYS A 170       0.995  20.109   0.338  1.00 56.81           C  
ATOM   1283  O   CYS A 170       2.658  21.406   2.266  1.00 56.81           O  
ATOM   1284  SG  CYS A 170      -0.571  20.281   1.224  1.00 56.81           S  
ATOM   1285  N   LYS A 171       2.322  23.328   1.531  1.00 57.22           N  
ATOM   1286  CA  LYS A 171       2.771  24.094   2.688  1.00 57.22           C  
ATOM   1287  C   LYS A 171       1.848  23.875   3.883  1.00 57.22           C  
ATOM   1288  CB  LYS A 171       2.846  25.578   2.342  1.00 57.22           C  
ATOM   1289  O   LYS A 171       2.311  23.781   5.023  1.00 57.22           O  
ATOM   1290  CG  LYS A 171       3.988  25.938   1.404  1.00 57.22           C  
ATOM   1291  CD  LYS A 171       4.020  27.438   1.112  1.00 57.22           C  
ATOM   1292  CE  LYS A 171       5.133  27.797   0.133  1.00 57.22           C  
ATOM   1293  NZ  LYS A 171       5.082  29.234  -0.262  1.00 57.22           N  
ATOM   1294  N   ASN A 172       0.441  23.859   3.703  1.00 56.06           N  
ATOM   1295  CA  ASN A 172      -0.490  23.844   4.824  1.00 56.06           C  
ATOM   1296  C   ASN A 172      -1.407  22.625   4.789  1.00 56.06           C  
ATOM   1297  CB  ASN A 172      -1.318  25.141   4.844  1.00 56.06           C  
ATOM   1298  O   ASN A 172      -2.555  22.703   5.234  1.00 56.06           O  
ATOM   1299  CG  ASN A 172      -0.591  26.297   5.504  1.00 56.06           C  
ATOM   1300  ND2 ASN A 172      -1.003  27.516   5.188  1.00 56.06           N  
ATOM   1301  OD1 ASN A 172       0.334  26.078   6.297  1.00 56.06           O  
ATOM   1302  N   CYS A 173      -0.872  21.562   4.160  1.00 63.31           N  
ATOM   1303  CA  CYS A 173      -1.725  20.375   4.113  1.00 63.31           C  
ATOM   1304  C   CYS A 173      -1.786  19.688   5.477  1.00 63.31           C  
ATOM   1305  CB  CYS A 173      -1.217  19.391   3.064  1.00 63.31           C  
ATOM   1306  O   CYS A 173      -0.755  19.312   6.031  1.00 63.31           O  
ATOM   1307  SG  CYS A 173      -2.135  19.438   1.511  1.00 63.31           S  
ATOM   1308  N   LYS A 174      -2.896  19.734   6.238  1.00 68.31           N  
ATOM   1309  CA  LYS A 174      -3.166  19.094   7.527  1.00 68.31           C  
ATOM   1310  C   LYS A 174      -2.633  17.672   7.562  1.00 68.31           C  
ATOM   1311  CB  LYS A 174      -4.668  19.109   7.824  1.00 68.31           C  
ATOM   1312  O   LYS A 174      -2.180  17.188   8.609  1.00 68.31           O  
ATOM   1313  CG  LYS A 174      -5.020  18.703   9.250  1.00 68.31           C  
ATOM   1314  CD  LYS A 174      -6.520  18.766   9.492  1.00 68.31           C  
ATOM   1315  CE  LYS A 174      -6.879  18.297  10.898  1.00 68.31           C  
ATOM   1316  NZ  LYS A 174      -8.352  18.375  11.141  1.00 68.31           N  
ATOM   1317  N   TYR A 175      -2.535  17.156   6.383  1.00 68.88           N  
ATOM   1318  CA  TYR A 175      -2.164  15.750   6.320  1.00 68.88           C  
ATOM   1319  C   TYR A 175      -0.666  15.586   6.094  1.00 68.88           C  
ATOM   1320  CB  TYR A 175      -2.939  15.039   5.207  1.00 68.88           C  
ATOM   1321  O   TYR A 175      -0.126  14.484   6.227  1.00 68.88           O  
ATOM   1322  CG  TYR A 175      -4.434  15.023   5.422  1.00 68.88           C  
ATOM   1323  CD1 TYR A 175      -5.012  14.211   6.395  1.00 68.88           C  
ATOM   1324  CD2 TYR A 175      -5.273  15.820   4.652  1.00 68.88           C  
ATOM   1325  CE1 TYR A 175      -6.387  14.195   6.594  1.00 68.88           C  
ATOM   1326  CE2 TYR A 175      -6.648  15.812   4.840  1.00 68.88           C  
ATOM   1327  OH  TYR A 175      -8.562  14.984   6.008  1.00 68.88           O  
ATOM   1328  CZ  TYR A 175      -7.199  15.000   5.812  1.00 68.88           C  
ATOM   1329  N   LYS A 176       0.040  16.734   5.773  1.00 76.12           N  
ATOM   1330  CA  LYS A 176       1.478  16.703   5.523  1.00 76.12           C  
ATOM   1331  C   LYS A 176       2.230  16.125   6.719  1.00 76.12           C  
ATOM   1332  CB  LYS A 176       2.000  18.094   5.199  1.00 76.12           C  
ATOM   1333  O   LYS A 176       3.074  15.234   6.562  1.00 76.12           O  
ATOM   1334  CG  LYS A 176       3.436  18.125   4.695  1.00 76.12           C  
ATOM   1335  CD  LYS A 176       3.873  19.531   4.312  1.00 76.12           C  
ATOM   1336  CE  LYS A 176       5.324  19.562   3.852  1.00 76.12           C  
ATOM   1337  NZ  LYS A 176       5.750  20.938   3.455  1.00 76.12           N  
ATOM   1338  N   ARG A 177       1.854  16.578   7.840  1.00 76.31           N  
ATOM   1339  CA  ARG A 177       2.477  16.094   9.070  1.00 76.31           C  
ATOM   1340  C   ARG A 177       2.197  14.609   9.273  1.00 76.31           C  
ATOM   1341  CB  ARG A 177       1.978  16.891  10.273  1.00 76.31           C  
ATOM   1342  O   ARG A 177       3.107  13.844   9.594  1.00 76.31           O  
ATOM   1343  CG  ARG A 177       2.922  18.000  10.711  1.00 76.31           C  
ATOM   1344  CD  ARG A 177       2.457  18.656  12.008  1.00 76.31           C  
ATOM   1345  NE  ARG A 177       1.897  19.984  11.766  1.00 76.31           N  
ATOM   1346  NH1 ARG A 177       1.628  20.516  14.000  1.00 76.31           N  
ATOM   1347  NH2 ARG A 177       1.019  22.016  12.383  1.00 76.31           N  
ATOM   1348  CZ  ARG A 177       1.516  20.828  12.711  1.00 76.31           C  
ATOM   1349  N   LYS A 178       0.949  14.258   9.078  1.00 78.06           N  
ATOM   1350  CA  LYS A 178       0.562  12.859   9.234  1.00 78.06           C  
ATOM   1351  C   LYS A 178       1.281  11.977   8.211  1.00 78.06           C  
ATOM   1352  CB  LYS A 178      -0.952  12.703   9.086  1.00 78.06           C  
ATOM   1353  O   LYS A 178       1.751  10.891   8.547  1.00 78.06           O  
ATOM   1354  CG  LYS A 178      -1.742  13.133  10.305  1.00 78.06           C  
ATOM   1355  CD  LYS A 178      -3.223  12.805  10.164  1.00 78.06           C  
ATOM   1356  CE  LYS A 178      -4.012  13.227  11.398  1.00 78.06           C  
ATOM   1357  NZ  LYS A 178      -5.465  12.906  11.258  1.00 78.06           N  
ATOM   1358  N   TYR A 179       1.417  12.445   6.957  1.00 81.19           N  
ATOM   1359  CA  TYR A 179       2.113  11.742   5.891  1.00 81.19           C  
ATOM   1360  C   TYR A 179       3.580  11.523   6.242  1.00 81.19           C  
ATOM   1361  CB  TYR A 179       2.002  12.516   4.570  1.00 81.19           C  
ATOM   1362  O   TYR A 179       4.086  10.398   6.172  1.00 81.19           O  
ATOM   1363  CG  TYR A 179       2.895  11.977   3.477  1.00 81.19           C  
ATOM   1364  CD1 TYR A 179       4.102  12.602   3.168  1.00 81.19           C  
ATOM   1365  CD2 TYR A 179       2.533  10.852   2.750  1.00 81.19           C  
ATOM   1366  CE1 TYR A 179       4.926  12.117   2.158  1.00 81.19           C  
ATOM   1367  CE2 TYR A 179       3.350  10.352   1.740  1.00 81.19           C  
ATOM   1368  OH  TYR A 179       5.355  10.500   0.453  1.00 81.19           O  
ATOM   1369  CZ  TYR A 179       4.543  10.992   1.452  1.00 81.19           C  
ATOM   1370  N   PHE A 180       4.336  12.531   6.781  1.00 80.75           N  
ATOM   1371  CA  PHE A 180       5.750  12.430   7.129  1.00 80.75           C  
ATOM   1372  C   PHE A 180       5.945  11.516   8.328  1.00 80.75           C  
ATOM   1373  CB  PHE A 180       6.336  13.812   7.418  1.00 80.75           C  
ATOM   1374  O   PHE A 180       6.879  10.711   8.359  1.00 80.75           O  
ATOM   1375  CG  PHE A 180       6.664  14.602   6.180  1.00 80.75           C  
ATOM   1376  CD1 PHE A 180       7.668  14.180   5.316  1.00 80.75           C  
ATOM   1377  CD2 PHE A 180       5.973  15.766   5.883  1.00 80.75           C  
ATOM   1378  CE1 PHE A 180       7.977  14.906   4.168  1.00 80.75           C  
ATOM   1379  CE2 PHE A 180       6.273  16.500   4.738  1.00 80.75           C  
ATOM   1380  CZ  PHE A 180       7.277  16.078   3.885  1.00 80.75           C  
ATOM   1381  N   ALA A 181       4.980  11.547   9.242  1.00 86.38           N  
ATOM   1382  CA  ALA A 181       5.020  10.656  10.406  1.00 86.38           C  
ATOM   1383  C   ALA A 181       4.848   9.203   9.977  1.00 86.38           C  
ATOM   1384  CB  ALA A 181       3.941  11.047  11.406  1.00 86.38           C  
ATOM   1385  O   ALA A 181       5.594   8.328  10.430  1.00 86.38           O  
ATOM   1386  N   LEU A 182       3.900   8.992   9.109  1.00 88.56           N  
ATOM   1387  CA  LEU A 182       3.658   7.648   8.602  1.00 88.56           C  
ATOM   1388  C   LEU A 182       4.852   7.148   7.797  1.00 88.56           C  
ATOM   1389  CB  LEU A 182       2.395   7.621   7.742  1.00 88.56           C  
ATOM   1390  O   LEU A 182       5.301   6.016   7.977  1.00 88.56           O  
ATOM   1391  CG  LEU A 182       1.949   6.246   7.238  1.00 88.56           C  
ATOM   1392  CD1 LEU A 182       1.459   5.387   8.398  1.00 88.56           C  
ATOM   1393  CD2 LEU A 182       0.863   6.391   6.176  1.00 88.56           C  
ATOM   1394  N   ARG A 183       5.484   7.977   6.980  1.00 87.44           N  
ATOM   1395  CA  ARG A 183       6.656   7.660   6.172  1.00 87.44           C  
ATOM   1396  C   ARG A 183       7.848   7.305   7.055  1.00 87.44           C  
ATOM   1397  CB  ARG A 183       7.016   8.836   5.258  1.00 87.44           C  
ATOM   1398  O   ARG A 183       8.555   6.324   6.793  1.00 87.44           O  
ATOM   1399  CG  ARG A 183       8.148   8.539   4.289  1.00 87.44           C  
ATOM   1400  CD  ARG A 183       8.414   9.711   3.357  1.00 87.44           C  
ATOM   1401  NE  ARG A 183       9.547   9.453   2.475  1.00 87.44           N  
ATOM   1402  NH1 ARG A 183       9.555  11.562   1.526  1.00 87.44           N  
ATOM   1403  NH2 ARG A 183      11.094   9.992   0.867  1.00 87.44           N  
ATOM   1404  CZ  ARG A 183      10.062  10.336   1.625  1.00 87.44           C  
ATOM   1405  N   MET A 184       8.000   8.016   8.164  1.00 88.62           N  
ATOM   1406  CA  MET A 184       9.078   7.742   9.109  1.00 88.62           C  
ATOM   1407  C   MET A 184       8.867   6.402   9.805  1.00 88.62           C  
ATOM   1408  CB  MET A 184       9.172   8.859  10.148  1.00 88.62           C  
ATOM   1409  O   MET A 184       9.805   5.605   9.922  1.00 88.62           O  
ATOM   1410  CG  MET A 184       9.883  10.109   9.648  1.00 88.62           C  
ATOM   1411  SD  MET A 184      11.656   9.805   9.281  1.00 88.62           S  
ATOM   1412  CE  MET A 184      12.359   9.945  10.953  1.00 88.62           C  
ATOM   1413  N   ARG A 185       7.668   6.117  10.164  1.00 91.19           N  
ATOM   1414  CA  ARG A 185       7.324   4.844  10.789  1.00 91.19           C  
ATOM   1415  C   ARG A 185       7.582   3.678   9.844  1.00 91.19           C  
ATOM   1416  CB  ARG A 185       5.859   4.844  11.242  1.00 91.19           C  
ATOM   1417  O   ARG A 185       8.188   2.678  10.234  1.00 91.19           O  
ATOM   1418  CG  ARG A 185       5.633   5.477  12.602  1.00 91.19           C  
ATOM   1419  CD  ARG A 185       4.199   5.301  13.078  1.00 91.19           C  
ATOM   1420  NE  ARG A 185       3.566   6.582  13.375  1.00 91.19           N  
ATOM   1421  NH1 ARG A 185       1.545   5.668  14.016  1.00 91.19           N  
ATOM   1422  NH2 ARG A 185       1.845   7.941  14.055  1.00 91.19           N  
ATOM   1423  CZ  ARG A 185       2.320   6.727  13.812  1.00 91.19           C  
ATOM   1424  N   MET A 186       7.223   3.805   8.594  1.00 92.31           N  
ATOM   1425  CA  MET A 186       7.434   2.775   7.582  1.00 92.31           C  
ATOM   1426  C   MET A 186       8.922   2.539   7.344  1.00 92.31           C  
ATOM   1427  CB  MET A 186       6.750   3.168   6.270  1.00 92.31           C  
ATOM   1428  O   MET A 186       9.359   1.395   7.230  1.00 92.31           O  
ATOM   1429  CG  MET A 186       5.797   2.109   5.738  1.00 92.31           C  
ATOM   1430  SD  MET A 186       5.008   2.607   4.156  1.00 92.31           S  
ATOM   1431  CE  MET A 186       6.367   2.279   3.004  1.00 92.31           C  
ATOM   1432  N   LYS A 187       9.664   3.570   7.312  1.00 90.81           N  
ATOM   1433  CA  LYS A 187      11.109   3.480   7.160  1.00 90.81           C  
ATOM   1434  C   LYS A 187      11.742   2.734   8.328  1.00 90.81           C  
ATOM   1435  CB  LYS A 187      11.727   4.875   7.035  1.00 90.81           C  
ATOM   1436  O   LYS A 187      12.594   1.865   8.133  1.00 90.81           O  
ATOM   1437  CG  LYS A 187      13.180   4.875   6.578  1.00 90.81           C  
ATOM   1438  CD  LYS A 187      13.727   6.293   6.461  1.00 90.81           C  
ATOM   1439  CE  LYS A 187      15.219   6.289   6.160  1.00 90.81           C  
ATOM   1440  NZ  LYS A 187      15.742   7.672   5.961  1.00 90.81           N  
ATOM   1441  N   GLN A 188      11.266   3.018   9.477  1.00 92.00           N  
ATOM   1442  CA  GLN A 188      11.773   2.357  10.672  1.00 92.00           C  
ATOM   1443  C   GLN A 188      11.469   0.863  10.648  1.00 92.00           C  
ATOM   1444  CB  GLN A 188      11.188   2.996  11.930  1.00 92.00           C  
ATOM   1445  O   GLN A 188      12.344   0.037  10.914  1.00 92.00           O  
ATOM   1446  CG  GLN A 188      11.898   4.273  12.359  1.00 92.00           C  
ATOM   1447  CD  GLN A 188      11.242   4.934  13.562  1.00 92.00           C  
ATOM   1448  NE2 GLN A 188      11.734   6.113  13.930  1.00 92.00           N  
ATOM   1449  OE1 GLN A 188      10.305   4.391  14.148  1.00 92.00           O  
ATOM   1450  N   VAL A 189      10.328   0.485  10.266  1.00 92.31           N  
ATOM   1451  CA  VAL A 189       9.922  -0.913  10.172  1.00 92.31           C  
ATOM   1452  C   VAL A 189      10.742  -1.617   9.094  1.00 92.31           C  
ATOM   1453  CB  VAL A 189       8.414  -1.046   9.859  1.00 92.31           C  
ATOM   1454  O   VAL A 189      11.219  -2.736   9.305  1.00 92.31           O  
ATOM   1455  CG1 VAL A 189       8.055  -2.496   9.539  1.00 92.31           C  
ATOM   1456  CG2 VAL A 189       7.578  -0.528  11.031  1.00 92.31           C  
ATOM   1457  N   ALA A 190      10.977  -0.967   8.008  1.00 92.31           N  
ATOM   1458  CA  ALA A 190      11.781  -1.519   6.922  1.00 92.31           C  
ATOM   1459  C   ALA A 190      13.227  -1.727   7.359  1.00 92.31           C  
ATOM   1460  CB  ALA A 190      11.727  -0.604   5.699  1.00 92.31           C  
ATOM   1461  O   ALA A 190      13.820  -2.770   7.082  1.00 92.31           O  
ATOM   1462  N   MET A 191      13.742  -0.796   8.078  1.00 91.19           N  
ATOM   1463  CA  MET A 191      15.102  -0.909   8.602  1.00 91.19           C  
ATOM   1464  C   MET A 191      15.219  -2.092   9.555  1.00 91.19           C  
ATOM   1465  CB  MET A 191      15.516   0.380   9.312  1.00 91.19           C  
ATOM   1466  O   MET A 191      16.172  -2.875   9.469  1.00 91.19           O  
ATOM   1467  CG  MET A 191      15.836   1.526   8.367  1.00 91.19           C  
ATOM   1468  SD  MET A 191      16.453   3.014   9.250  1.00 91.19           S  
ATOM   1469  CE  MET A 191      18.109   2.441   9.719  1.00 91.19           C  
ATOM   1470  N   GLN A 192      14.219  -2.322  10.383  1.00 90.56           N  
ATOM   1471  CA  GLN A 192      14.188  -3.436  11.320  1.00 90.56           C  
ATOM   1472  C   GLN A 192      14.133  -4.773  10.594  1.00 90.56           C  
ATOM   1473  CB  GLN A 192      12.992  -3.309  12.266  1.00 90.56           C  
ATOM   1474  O   GLN A 192      14.844  -5.715  10.953  1.00 90.56           O  
ATOM   1475  CG  GLN A 192      13.188  -2.277  13.375  1.00 90.56           C  
ATOM   1476  CD  GLN A 192      11.930  -2.061  14.203  1.00 90.56           C  
ATOM   1477  NE2 GLN A 192      11.961  -1.053  15.070  1.00 90.56           N  
ATOM   1478  OE1 GLN A 192      10.945  -2.793  14.062  1.00 90.56           O  
ATOM   1479  N   LEU A 193      13.438  -4.914   9.547  1.00 89.69           N  
ATOM   1480  CA  LEU A 193      13.312  -6.129   8.750  1.00 89.69           C  
ATOM   1481  C   LEU A 193      14.617  -6.457   8.039  1.00 89.69           C  
ATOM   1482  CB  LEU A 193      12.180  -5.984   7.730  1.00 89.69           C  
ATOM   1483  O   LEU A 193      14.969  -7.629   7.891  1.00 89.69           O  
ATOM   1484  CG  LEU A 193      10.758  -6.020   8.281  1.00 89.69           C  
ATOM   1485  CD1 LEU A 193       9.758  -5.656   7.188  1.00 89.69           C  
ATOM   1486  CD2 LEU A 193      10.445  -7.391   8.867  1.00 89.69           C  
ATOM   1487  N   ILE A 194      15.375  -5.453   7.652  1.00 91.00           N  
ATOM   1488  CA  ILE A 194      16.656  -5.621   6.977  1.00 91.00           C  
ATOM   1489  C   ILE A 194      17.719  -6.055   7.984  1.00 91.00           C  
ATOM   1490  CB  ILE A 194      17.094  -4.320   6.262  1.00 91.00           C  
ATOM   1491  O   ILE A 194      18.578  -6.883   7.672  1.00 91.00           O  
ATOM   1492  CG1 ILE A 194      16.156  -4.020   5.086  1.00 91.00           C  
ATOM   1493  CG2 ILE A 194      18.547  -4.426   5.793  1.00 91.00           C  
ATOM   1494  CD1 ILE A 194      16.312  -2.613   4.520  1.00 91.00           C  
ATOM   1495  N   GLU A 195      17.547  -5.559   9.055  1.00 87.88           N  
ATOM   1496  CA  GLU A 195      18.516  -5.902  10.094  1.00 87.88           C  
ATOM   1497  C   GLU A 195      18.328  -7.332  10.586  1.00 87.88           C  
ATOM   1498  CB  GLU A 195      18.422  -4.922  11.266  1.00 87.88           C  
ATOM   1499  O   GLU A 195      19.266  -7.984  11.023  1.00 87.88           O  
ATOM   1500  CG  GLU A 195      18.984  -3.543  10.961  1.00 87.88           C  
ATOM   1501  CD  GLU A 195      18.781  -2.549  12.094  1.00 87.88           C  
ATOM   1502  OE1 GLU A 195      19.188  -1.373  11.953  1.00 87.88           O  
ATOM   1503  OE2 GLU A 195      18.203  -2.947  13.133  1.00 87.88           O  
ATOM   1504  N   ASP A 196      17.156  -7.906  10.453  1.00 86.69           N  
ATOM   1505  CA  ASP A 196      16.781  -9.234  10.930  1.00 86.69           C  
ATOM   1506  C   ASP A 196      17.047 -10.289   9.859  1.00 86.69           C  
ATOM   1507  CB  ASP A 196      15.312  -9.258  11.336  1.00 86.69           C  
ATOM   1508  O   ASP A 196      16.875 -11.484  10.102  1.00 86.69           O  
ATOM   1509  CG  ASP A 196      15.055  -8.586  12.672  1.00 86.69           C  
ATOM   1510  OD1 ASP A 196      16.016  -8.336  13.422  1.00 86.69           O  
ATOM   1511  OD2 ASP A 196      13.875  -8.312  12.984  1.00 86.69           O  
ATOM   1512  N   LEU A 197      17.547 -10.031   8.641  1.00 76.56           N  
ATOM   1513  CA  LEU A 197      17.922 -10.938   7.566  1.00 76.56           C  
ATOM   1514  C   LEU A 197      19.422 -11.258   7.625  1.00 76.56           C  
ATOM   1515  CB  LEU A 197      17.578 -10.344   6.203  1.00 76.56           C  
ATOM   1516  O   LEU A 197      19.828 -12.398   7.375  1.00 76.56           O  
ATOM   1517  CG  LEU A 197      16.219 -10.742   5.617  1.00 76.56           C  
ATOM   1518  CD1 LEU A 197      15.414  -9.500   5.250  1.00 76.56           C  
ATOM   1519  CD2 LEU A 197      16.406 -11.641   4.398  1.00 76.56           C  
TER    1520      LEU A 197                                                      
ENDMDL                                                                          
END                                                                             
