# Supplementary material for: Phosphorylation tunes strain-specific protein condensation during rotavirus replication organelle assembly
Source: EMBO J. 2026 May 26;45(13):4733–65. doi: 10.1038/s44318-026-00814-z (PMC13324165; doi:10.1038/s44318-026-00814-z)
Supplement: Supplementary file 11 — Source data Fig. 9 [file 44318_2026_814_MOESM11_ESM.zip › Figure_7/Figure 7A/NSP5 RF HP/NSP5RFHPmonomer_54e43/config.json]

{
    "num_queries": 1,
    "use_templates": false,
    "num_relax": 0,
    "relax_max_iterations": 200,
    "relax_tolerance": 2.39,
    "relax_stiffness": 10.0,
    "relax_max_outer_iterations": 3,
    "msa_mode": "mmseqs2_uniref_env",
    "model_type": "alphafold2_multimer_v3",
    "num_models": 5,
    "num_recycles": 3,
    "recycle_early_stop_tolerance": null,
    "num_ensemble": 1,
    "model_order": [
        1,
        2,
        3,
        4,
        5
    ],
    "keep_existing_results": false,
    "rank_by": "plddt",
    "max_seq": 508,
    "max_extra_seq": 2048,
    "pair_mode": "unpaired_paired",
    "pairing_strategy": "greedy",
    "host_url": "https://api.colabfold.com",
    "user_agent": "colabfold/google-colab-main",
    "stop_at_score": 100.0,
    "random_seed": 0,
    "num_seeds": 1,
    "recompile_padding": 10,
    "commit": "a00ce1bcc477491d7693e3816d21ea3fc2cf40fd",
    "use_dropout": false,
    "use_cluster_profile": true,
    "use_fuse": true,
    "use_bfloat16": true,
    "version": "1.5.5"
}
