# Supplementary material for: Phosphorylation tunes strain-specific protein condensation during rotavirus replication organelle assembly
Source: EMBO J. 2026 May 26;45(13):4733–65. doi: 10.1038/s44318-026-00814-z (PMC13324165; doi:10.1038/s44318-026-00814-z)
Supplement: Supplementary file 11 — Source data Fig. 9 [file 44318_2026_814_MOESM11_ESM.zip › Figure_7/Figure 7A/NSP5 RF HP/NSP5RFHPmonomer_54e43/NSP5RFHPmonomer_54e43_unrelaxed_rank_002_alphafold2_multimer_v3_model_5_seed_000.pdb]

MODEL     1                                                                     
ATOM      1  N   SER A   1     -41.375 -60.844 -84.188  1.00 35.81           N  
ATOM      2  CA  SER A   1     -41.562 -61.000 -82.750  1.00 35.81           C  
ATOM      3  C   SER A   1     -40.438 -61.812 -82.125  1.00 35.81           C  
ATOM      4  CB  SER A   1     -42.906 -61.656 -82.438  1.00 35.81           C  
ATOM      5  O   SER A   1     -40.344 -63.031 -82.375  1.00 35.81           O  
ATOM      6  OG  SER A   1     -43.781 -60.750 -81.812  1.00 35.81           O  
ATOM      7  N   LEU A   2     -39.125 -61.188 -81.875  1.00 39.78           N  
ATOM      8  CA  LEU A   2     -37.844 -61.781 -81.562  1.00 39.78           C  
ATOM      9  C   LEU A   2     -37.844 -62.438 -80.188  1.00 39.78           C  
ATOM     10  CB  LEU A   2     -36.719 -60.750 -81.688  1.00 39.78           C  
ATOM     11  O   LEU A   2     -38.219 -61.781 -79.188  1.00 39.78           O  
ATOM     12  CG  LEU A   2     -35.562 -61.062 -82.625  1.00 39.78           C  
ATOM     13  CD1 LEU A   2     -35.719 -60.219 -83.875  1.00 39.78           C  
ATOM     14  CD2 LEU A   2     -34.219 -60.781 -82.000  1.00 39.78           C  
ATOM     15  N   SER A   3     -38.000 -63.781 -79.938  1.00 42.47           N  
ATOM     16  CA  SER A   3     -38.125 -64.688 -78.750  1.00 42.47           C  
ATOM     17  C   SER A   3     -36.844 -64.750 -78.000  1.00 42.47           C  
ATOM     18  CB  SER A   3     -38.562 -66.062 -79.188  1.00 42.47           C  
ATOM     19  O   SER A   3     -35.844 -65.250 -78.500  1.00 42.47           O  
ATOM     20  OG  SER A   3     -39.969 -66.125 -79.375  1.00 42.47           O  
ATOM     21  N   ILE A   4     -36.438 -63.656 -77.188  1.00 39.75           N  
ATOM     22  CA  ILE A   4     -35.188 -63.688 -76.438  1.00 39.75           C  
ATOM     23  C   ILE A   4     -35.250 -64.688 -75.312  1.00 39.75           C  
ATOM     24  CB  ILE A   4     -34.844 -62.281 -75.875  1.00 39.75           C  
ATOM     25  O   ILE A   4     -36.156 -64.688 -74.500  1.00 39.75           O  
ATOM     26  CG1 ILE A   4     -34.750 -61.250 -77.000  1.00 39.75           C  
ATOM     27  CG2 ILE A   4     -33.531 -62.344 -75.062  1.00 39.75           C  
ATOM     28  CD1 ILE A   4     -34.656 -59.812 -76.500  1.00 39.75           C  
ATOM     29  N   ASP A   5     -34.688 -65.938 -75.438  1.00 45.28           N  
ATOM     30  CA  ASP A   5     -34.594 -67.062 -74.562  1.00 45.28           C  
ATOM     31  C   ASP A   5     -33.812 -66.750 -73.312  1.00 45.28           C  
ATOM     32  CB  ASP A   5     -33.938 -68.250 -75.312  1.00 45.28           C  
ATOM     33  O   ASP A   5     -32.594 -66.625 -73.375  1.00 45.28           O  
ATOM     34  CG  ASP A   5     -34.156 -69.625 -74.625  1.00 45.28           C  
ATOM     35  OD1 ASP A   5     -34.625 -69.625 -73.500  1.00 45.28           O  
ATOM     36  OD2 ASP A   5     -33.812 -70.625 -75.250  1.00 45.28           O  
ATOM     37  N   VAL A   6     -34.312 -66.000 -72.312  1.00 42.75           N  
ATOM     38  CA  VAL A   6     -33.781 -65.438 -71.062  1.00 42.75           C  
ATOM     39  C   VAL A   6     -33.469 -66.562 -70.062  1.00 42.75           C  
ATOM     40  CB  VAL A   6     -34.750 -64.438 -70.375  1.00 42.75           C  
ATOM     41  O   VAL A   6     -33.188 -66.312 -68.875  1.00 42.75           O  
ATOM     42  CG1 VAL A   6     -34.344 -63.000 -70.688  1.00 42.75           C  
ATOM     43  CG2 VAL A   6     -36.188 -64.688 -70.875  1.00 42.75           C  
ATOM     44  N   THR A   7     -33.531 -67.875 -70.375  1.00 38.19           N  
ATOM     45  CA  THR A   7     -33.562 -68.875 -69.375  1.00 38.19           C  
ATOM     46  C   THR A   7     -32.250 -68.875 -68.562  1.00 38.19           C  
ATOM     47  CB  THR A   7     -33.812 -70.250 -69.938  1.00 38.19           C  
ATOM     48  O   THR A   7     -32.188 -69.500 -67.500  1.00 38.19           O  
ATOM     49  CG2 THR A   7     -35.219 -70.375 -70.562  1.00 38.19           C  
ATOM     50  OG1 THR A   7     -32.844 -70.562 -71.000  1.00 38.19           O  
ATOM     51  N   SER A   8     -31.016 -68.812 -69.125  1.00 36.34           N  
ATOM     52  CA  SER A   8     -29.828 -69.375 -68.500  1.00 36.34           C  
ATOM     53  C   SER A   8     -29.359 -68.438 -67.312  1.00 36.34           C  
ATOM     54  CB  SER A   8     -28.703 -69.500 -69.500  1.00 36.34           C  
ATOM     55  O   SER A   8     -28.312 -67.812 -67.438  1.00 36.34           O  
ATOM     56  OG  SER A   8     -28.766 -68.500 -70.500  1.00 36.34           O  
ATOM     57  N   LEU A   9     -30.188 -67.625 -66.625  1.00 36.81           N  
ATOM     58  CA  LEU A   9     -29.625 -66.750 -65.625  1.00 36.81           C  
ATOM     59  C   LEU A   9     -28.984 -67.500 -64.438  1.00 36.81           C  
ATOM     60  CB  LEU A   9     -30.703 -65.812 -65.062  1.00 36.81           C  
ATOM     61  O   LEU A   9     -29.625 -68.375 -63.844  1.00 36.81           O  
ATOM     62  CG  LEU A   9     -31.031 -64.562 -65.938  1.00 36.81           C  
ATOM     63  CD1 LEU A   9     -32.469 -64.125 -65.750  1.00 36.81           C  
ATOM     64  CD2 LEU A   9     -30.062 -63.438 -65.688  1.00 36.81           C  
ATOM     65  N   PRO A  10     -27.625 -67.625 -64.375  1.00 36.88           N  
ATOM     66  CA  PRO A  10     -26.922 -68.375 -63.344  1.00 36.88           C  
ATOM     67  C   PRO A  10     -27.344 -68.000 -61.906  1.00 36.88           C  
ATOM     68  CB  PRO A  10     -25.453 -68.062 -63.594  1.00 36.88           C  
ATOM     69  O   PRO A  10     -27.781 -66.875 -61.688  1.00 36.88           O  
ATOM     70  CG  PRO A  10     -25.484 -66.750 -64.375  1.00 36.88           C  
ATOM     71  CD  PRO A  10     -26.859 -66.625 -64.938  1.00 36.88           C  
ATOM     72  N   SER A  11     -27.812 -68.875 -61.062  1.00 33.41           N  
ATOM     73  CA  SER A  11     -28.250 -68.812 -59.688  1.00 33.41           C  
ATOM     74  C   SER A  11     -27.172 -68.250 -58.781  1.00 33.41           C  
ATOM     75  CB  SER A  11     -28.656 -70.188 -59.188  1.00 33.41           C  
ATOM     76  O   SER A  11     -26.078 -68.812 -58.688  1.00 33.41           O  
ATOM     77  OG  SER A  11     -29.703 -70.750 -60.000  1.00 33.41           O  
ATOM     78  N   ILE A  12     -26.906 -66.938 -58.719  1.00 31.83           N  
ATOM     79  CA  ILE A  12     -25.906 -66.312 -57.875  1.00 31.83           C  
ATOM     80  C   ILE A  12     -26.172 -66.688 -56.406  1.00 31.83           C  
ATOM     81  CB  ILE A  12     -25.906 -64.750 -58.031  1.00 31.83           C  
ATOM     82  O   ILE A  12     -27.250 -66.375 -55.875  1.00 31.83           O  
ATOM     83  CG1 ILE A  12     -25.594 -64.375 -59.500  1.00 31.83           C  
ATOM     84  CG2 ILE A  12     -24.906 -64.125 -57.062  1.00 31.83           C  
ATOM     85  CD1 ILE A  12     -25.891 -62.938 -59.844  1.00 31.83           C  
ATOM     86  N   SER A  13     -25.672 -67.812 -55.844  1.00 29.48           N  
ATOM     87  CA  SER A  13     -25.641 -68.312 -54.500  1.00 29.48           C  
ATOM     88  C   SER A  13     -25.156 -67.250 -53.500  1.00 29.48           C  
ATOM     89  CB  SER A  13     -24.750 -69.562 -54.375  1.00 29.48           C  
ATOM     90  O   SER A  13     -24.109 -66.625 -53.719  1.00 29.48           O  
ATOM     91  OG  SER A  13     -24.688 -70.000 -53.062  1.00 29.48           O  
ATOM     92  N   SER A  14     -26.000 -66.500 -52.719  1.00 29.66           N  
ATOM     93  CA  SER A  14     -25.906 -65.500 -51.688  1.00 29.66           C  
ATOM     94  C   SER A  14     -25.047 -65.938 -50.500  1.00 29.66           C  
ATOM     95  CB  SER A  14     -27.312 -65.125 -51.188  1.00 29.66           C  
ATOM     96  O   SER A  14     -25.484 -66.750 -49.688  1.00 29.66           O  
ATOM     97  OG  SER A  14     -28.031 -66.250 -50.812  1.00 29.66           O  
ATOM     98  N   SER A  15     -23.812 -66.500 -50.625  1.00 31.31           N  
ATOM     99  CA  SER A  15     -23.047 -66.812 -49.438  1.00 31.31           C  
ATOM    100  C   SER A  15     -22.953 -65.625 -48.500  1.00 31.31           C  
ATOM    101  CB  SER A  15     -21.641 -67.250 -49.812  1.00 31.31           C  
ATOM    102  O   SER A  15     -22.391 -64.562 -48.875  1.00 31.31           O  
ATOM    103  OG  SER A  15     -21.688 -68.438 -50.562  1.00 31.31           O  
ATOM    104  N   ILE A  16     -23.969 -65.188 -47.719  1.00 28.03           N  
ATOM    105  CA  ILE A  16     -24.125 -64.188 -46.688  1.00 28.03           C  
ATOM    106  C   ILE A  16     -23.016 -64.375 -45.656  1.00 28.03           C  
ATOM    107  CB  ILE A  16     -25.516 -64.312 -46.000  1.00 28.03           C  
ATOM    108  O   ILE A  16     -22.781 -65.438 -45.125  1.00 28.03           O  
ATOM    109  CG1 ILE A  16     -26.641 -64.188 -47.031  1.00 28.03           C  
ATOM    110  CG2 ILE A  16     -25.656 -63.250 -44.906  1.00 28.03           C  
ATOM    111  CD1 ILE A  16     -28.016 -64.500 -46.500  1.00 28.03           C  
ATOM    112  N   TYR A  17     -22.016 -63.312 -45.562  1.00 25.39           N  
ATOM    113  CA  TYR A  17     -20.828 -62.906 -44.812  1.00 25.39           C  
ATOM    114  C   TYR A  17     -21.125 -62.906 -43.312  1.00 25.39           C  
ATOM    115  CB  TYR A  17     -20.328 -61.531 -45.281  1.00 25.39           C  
ATOM    116  O   TYR A  17     -22.016 -62.188 -42.875  1.00 25.39           O  
ATOM    117  CG  TYR A  17     -19.422 -61.594 -46.469  1.00 25.39           C  
ATOM    118  CD1 TYR A  17     -18.047 -61.750 -46.344  1.00 25.39           C  
ATOM    119  CD2 TYR A  17     -19.938 -61.469 -47.750  1.00 25.39           C  
ATOM    120  CE1 TYR A  17     -17.203 -61.812 -47.438  1.00 25.39           C  
ATOM    121  CE2 TYR A  17     -19.109 -61.500 -48.875  1.00 25.39           C  
ATOM    122  OH  TYR A  17     -16.922 -61.719 -49.812  1.00 25.39           O  
ATOM    123  CZ  TYR A  17     -17.750 -61.688 -48.719  1.00 25.39           C  
ATOM    124  N   LYS A  18     -21.219 -64.000 -42.625  1.00 27.39           N  
ATOM    125  CA  LYS A  18     -21.250 -64.062 -41.156  1.00 27.39           C  
ATOM    126  C   LYS A  18     -20.109 -63.250 -40.562  1.00 27.39           C  
ATOM    127  CB  LYS A  18     -21.188 -65.500 -40.688  1.00 27.39           C  
ATOM    128  O   LYS A  18     -18.969 -63.719 -40.562  1.00 27.39           O  
ATOM    129  CG  LYS A  18     -22.562 -66.188 -40.562  1.00 27.39           C  
ATOM    130  CD  LYS A  18     -22.453 -67.500 -39.844  1.00 27.39           C  
ATOM    131  CE  LYS A  18     -23.812 -68.188 -39.750  1.00 27.39           C  
ATOM    132  NZ  LYS A  18     -23.750 -69.438 -38.906  1.00 27.39           N  
ATOM    133  N   ASN A  19     -19.891 -61.938 -40.906  1.00 26.30           N  
ATOM    134  CA  ASN A  19     -18.828 -61.156 -40.281  1.00 26.30           C  
ATOM    135  C   ASN A  19     -18.906 -61.188 -38.781  1.00 26.30           C  
ATOM    136  CB  ASN A  19     -18.891 -59.688 -40.812  1.00 26.30           C  
ATOM    137  O   ASN A  19     -19.875 -60.719 -38.188  1.00 26.30           O  
ATOM    138  CG  ASN A  19     -17.938 -59.438 -41.938  1.00 26.30           C  
ATOM    139  ND2 ASN A  19     -18.203 -58.406 -42.719  1.00 26.30           N  
ATOM    140  OD1 ASN A  19     -16.969 -60.188 -42.156  1.00 26.30           O  
ATOM    141  N   GLU A  20     -18.484 -62.219 -38.094  1.00 30.56           N  
ATOM    142  CA  GLU A  20     -18.297 -62.281 -36.656  1.00 30.56           C  
ATOM    143  C   GLU A  20     -17.469 -61.125 -36.125  1.00 30.56           C  
ATOM    144  CB  GLU A  20     -17.625 -63.625 -36.250  1.00 30.56           C  
ATOM    145  O   GLU A  20     -16.312 -60.938 -36.531  1.00 30.56           O  
ATOM    146  CG  GLU A  20     -18.516 -64.812 -36.438  1.00 30.56           C  
ATOM    147  CD  GLU A  20     -18.062 -66.062 -35.656  1.00 30.56           C  
ATOM    148  OE1 GLU A  20     -18.875 -67.000 -35.438  1.00 30.56           O  
ATOM    149  OE2 GLU A  20     -16.891 -66.062 -35.219  1.00 30.56           O  
ATOM    150  N   SER A  21     -17.984 -59.906 -35.969  1.00 29.73           N  
ATOM    151  CA  SER A  21     -17.391 -58.688 -35.406  1.00 29.73           C  
ATOM    152  C   SER A  21     -16.766 -58.969 -34.062  1.00 29.73           C  
ATOM    153  CB  SER A  21     -18.438 -57.594 -35.281  1.00 29.73           C  
ATOM    154  O   SER A  21     -17.453 -59.344 -33.125  1.00 29.73           O  
ATOM    155  OG  SER A  21     -19.609 -58.062 -34.656  1.00 29.73           O  
ATOM    156  N   SER A  22     -15.570 -59.594 -34.000  1.00 29.22           N  
ATOM    157  CA  SER A  22     -14.789 -59.688 -32.750  1.00 29.22           C  
ATOM    158  C   SER A  22     -14.625 -58.344 -32.094  1.00 29.22           C  
ATOM    159  CB  SER A  22     -13.414 -60.312 -33.062  1.00 29.22           C  
ATOM    160  O   SER A  22     -14.188 -57.375 -32.750  1.00 29.22           O  
ATOM    161  OG  SER A  22     -12.656 -59.469 -33.906  1.00 29.22           O  
ATOM    162  N   SER A  23     -15.469 -57.875 -31.219  1.00 31.42           N  
ATOM    163  CA  SER A  23     -15.414 -56.688 -30.359  1.00 31.42           C  
ATOM    164  C   SER A  23     -14.102 -56.625 -29.594  1.00 31.42           C  
ATOM    165  CB  SER A  23     -16.578 -56.688 -29.375  1.00 31.42           C  
ATOM    166  O   SER A  23     -13.883 -57.375 -28.656  1.00 31.42           O  
ATOM    167  OG  SER A  23     -16.562 -57.844 -28.562  1.00 31.42           O  
ATOM    168  N   THR A  24     -12.930 -56.625 -30.250  1.00 31.45           N  
ATOM    169  CA  THR A  24     -11.711 -56.375 -29.484  1.00 31.45           C  
ATOM    170  C   THR A  24     -11.844 -55.094 -28.656  1.00 31.45           C  
ATOM    171  CB  THR A  24     -10.484 -56.250 -30.406  1.00 31.45           C  
ATOM    172  O   THR A  24     -12.172 -54.031 -29.188  1.00 31.45           O  
ATOM    173  CG2 THR A  24      -9.992 -57.625 -30.828  1.00 31.45           C  
ATOM    174  OG1 THR A  24     -10.836 -55.500 -31.562  1.00 31.45           O  
ATOM    175  N   THR A  25     -12.281 -55.125 -27.406  1.00 28.72           N  
ATOM    176  CA  THR A  25     -12.273 -54.094 -26.375  1.00 28.72           C  
ATOM    177  C   THR A  25     -10.898 -53.438 -26.281  1.00 28.72           C  
ATOM    178  CB  THR A  25     -12.656 -54.688 -25.000  1.00 28.72           C  
ATOM    179  O   THR A  25      -9.914 -54.094 -25.938  1.00 28.72           O  
ATOM    180  CG2 THR A  25     -14.156 -54.938 -24.906  1.00 28.72           C  
ATOM    181  OG1 THR A  25     -11.969 -55.938 -24.812  1.00 28.72           O  
ATOM    182  N   SER A  26     -10.492 -52.625 -27.234  1.00 31.95           N  
ATOM    183  CA  SER A  26      -9.273 -51.812 -27.156  1.00 31.95           C  
ATOM    184  C   SER A  26      -9.188 -51.062 -25.828  1.00 31.95           C  
ATOM    185  CB  SER A  26      -9.195 -50.812 -28.312  1.00 31.95           C  
ATOM    186  O   SER A  26     -10.078 -50.281 -25.500  1.00 31.95           O  
ATOM    187  OG  SER A  26      -9.320 -51.500 -29.562  1.00 31.95           O  
ATOM    188  N   THR A  27      -8.719 -51.688 -24.750  1.00 31.42           N  
ATOM    189  CA  THR A  27      -8.344 -51.000 -23.516  1.00 31.42           C  
ATOM    190  C   THR A  27      -7.465 -49.781 -23.812  1.00 31.42           C  
ATOM    191  CB  THR A  27      -7.609 -51.938 -22.547  1.00 31.42           C  
ATOM    192  O   THR A  27      -6.352 -49.938 -24.312  1.00 31.42           O  
ATOM    193  CG2 THR A  27      -8.562 -53.000 -21.969  1.00 31.42           C  
ATOM    194  OG1 THR A  27      -6.555 -52.625 -23.250  1.00 31.42           O  
ATOM    195  N   LEU A  28      -7.973 -48.688 -24.375  1.00 30.06           N  
ATOM    196  CA  LEU A  28      -7.266 -47.438 -24.531  1.00 30.06           C  
ATOM    197  C   LEU A  28      -6.582 -47.031 -23.234  1.00 30.06           C  
ATOM    198  CB  LEU A  28      -8.234 -46.344 -24.984  1.00 30.06           C  
ATOM    199  O   LEU A  28      -7.246 -46.688 -22.250  1.00 30.06           O  
ATOM    200  CG  LEU A  28      -7.688 -45.312 -26.000  1.00 30.06           C  
ATOM    201  CD1 LEU A  28      -7.984 -45.781 -27.422  1.00 30.06           C  
ATOM    202  CD2 LEU A  28      -8.273 -43.938 -25.734  1.00 30.06           C  
ATOM    203  N   ASP A  29      -5.551 -47.750 -22.781  1.00 34.22           N  
ATOM    204  CA  ASP A  29      -4.723 -47.219 -21.703  1.00 34.22           C  
ATOM    205  C   ASP A  29      -4.363 -45.750 -21.969  1.00 34.22           C  
ATOM    206  CB  ASP A  29      -3.451 -48.031 -21.531  1.00 34.22           C  
ATOM    207  O   ASP A  29      -3.799 -45.438 -23.031  1.00 34.22           O  
ATOM    208  CG  ASP A  29      -3.574 -49.094 -20.453  1.00 34.22           C  
ATOM    209  OD1 ASP A  29      -4.516 -49.031 -19.641  1.00 34.22           O  
ATOM    210  OD2 ASP A  29      -2.723 -50.000 -20.422  1.00 34.22           O  
ATOM    211  N   GLY A  30      -5.152 -44.719 -21.641  1.00 31.86           N  
ATOM    212  CA  GLY A  30      -4.914 -43.281 -21.609  1.00 31.86           C  
ATOM    213  C   GLY A  30      -3.521 -42.906 -21.125  1.00 31.86           C  
ATOM    214  O   GLY A  30      -3.266 -42.906 -19.922  1.00 31.86           O  
ATOM    215  N   LYS A  31      -2.404 -43.531 -21.656  1.00 34.41           N  
ATOM    216  CA  LYS A  31      -1.116 -42.969 -21.250  1.00 34.41           C  
ATOM    217  C   LYS A  31      -1.120 -41.438 -21.328  1.00 34.41           C  
ATOM    218  CB  LYS A  31       0.009 -43.531 -22.109  1.00 34.41           C  
ATOM    219  O   LYS A  31      -1.406 -40.875 -22.391  1.00 34.41           O  
ATOM    220  CG  LYS A  31       0.513 -44.906 -21.656  1.00 34.41           C  
ATOM    221  CD  LYS A  31       1.684 -45.375 -22.500  1.00 34.41           C  
ATOM    222  CE  LYS A  31       2.186 -46.750 -22.047  1.00 34.41           C  
ATOM    223  NZ  LYS A  31       3.287 -47.250 -22.922  1.00 34.41           N  
ATOM    224  N   SER A  32      -1.544 -40.719 -20.344  1.00 32.47           N  
ATOM    225  CA  SER A  32      -1.340 -39.250 -20.219  1.00 32.47           C  
ATOM    226  C   SER A  32       0.057 -38.875 -20.688  1.00 32.47           C  
ATOM    227  CB  SER A  32      -1.557 -38.812 -18.781  1.00 32.47           C  
ATOM    228  O   SER A  32       1.055 -39.406 -20.203  1.00 32.47           O  
ATOM    229  OG  SER A  32      -0.480 -39.219 -17.953  1.00 32.47           O  
ATOM    230  N   ILE A  33       0.366 -38.719 -21.969  1.00 32.78           N  
ATOM    231  CA  ILE A  33       1.598 -38.094 -22.438  1.00 32.78           C  
ATOM    232  C   ILE A  33       1.926 -36.875 -21.578  1.00 32.78           C  
ATOM    233  CB  ILE A  33       1.489 -37.688 -23.922  1.00 32.78           C  
ATOM    234  O   ILE A  33       1.189 -35.875 -21.578  1.00 32.78           O  
ATOM    235  CG1 ILE A  33       1.149 -38.875 -24.797  1.00 32.78           C  
ATOM    236  CG2 ILE A  33       2.785 -37.000 -24.391  1.00 32.78           C  
ATOM    237  CD1 ILE A  33       0.708 -38.531 -26.219  1.00 32.78           C  
ATOM    238  N   GLY A  34       2.342 -37.000 -20.359  1.00 34.09           N  
ATOM    239  CA  GLY A  34       2.957 -35.906 -19.656  1.00 34.09           C  
ATOM    240  C   GLY A  34       3.896 -35.094 -20.531  1.00 34.09           C  
ATOM    241  O   GLY A  34       4.812 -35.625 -21.141  1.00 34.09           O  
ATOM    242  N   ARG A  35       3.441 -34.125 -21.344  1.00 33.41           N  
ATOM    243  CA  ARG A  35       4.270 -33.156 -22.047  1.00 33.41           C  
ATOM    244  C   ARG A  35       5.469 -32.750 -21.203  1.00 33.41           C  
ATOM    245  CB  ARG A  35       3.445 -31.922 -22.438  1.00 33.41           C  
ATOM    246  O   ARG A  35       5.305 -32.156 -20.125  1.00 33.41           O  
ATOM    247  CG  ARG A  35       2.547 -32.125 -23.641  1.00 33.41           C  
ATOM    248  CD  ARG A  35       1.926 -30.828 -24.109  1.00 33.41           C  
ATOM    249  NE  ARG A  35       1.032 -31.031 -25.250  1.00 33.41           N  
ATOM    250  NH1 ARG A  35       0.856 -28.797 -25.781  1.00 33.41           N  
ATOM    251  NH2 ARG A  35      -0.261 -30.359 -27.031  1.00 33.41           N  
ATOM    252  CZ  ARG A  35       0.544 -30.062 -26.016  1.00 33.41           C  
ATOM    253  N   ASP A  36       6.477 -33.531 -20.953  1.00 36.09           N  
ATOM    254  CA  ASP A  36       7.758 -33.000 -20.516  1.00 36.09           C  
ATOM    255  C   ASP A  36       8.094 -31.703 -21.281  1.00 36.09           C  
ATOM    256  CB  ASP A  36       8.875 -34.031 -20.703  1.00 36.09           C  
ATOM    257  O   ASP A  36       8.547 -31.766 -22.422  1.00 36.09           O  
ATOM    258  CG  ASP A  36       9.047 -34.938 -19.500  1.00 36.09           C  
ATOM    259  OD1 ASP A  36       8.695 -34.531 -18.375  1.00 36.09           O  
ATOM    260  OD2 ASP A  36       9.547 -36.062 -19.672  1.00 36.09           O  
ATOM    261  N   GLU A  37       7.348 -30.625 -21.234  1.00 37.12           N  
ATOM    262  CA  GLU A  37       7.773 -29.312 -21.734  1.00 37.12           C  
ATOM    263  C   GLU A  37       9.234 -29.047 -21.375  1.00 37.12           C  
ATOM    264  CB  GLU A  37       6.887 -28.203 -21.156  1.00 37.12           C  
ATOM    265  O   GLU A  37       9.594 -28.938 -20.203  1.00 37.12           O  
ATOM    266  CG  GLU A  37       5.453 -28.250 -21.672  1.00 37.12           C  
ATOM    267  CD  GLU A  37       4.562 -27.188 -21.031  1.00 37.12           C  
ATOM    268  OE1 GLU A  37       3.406 -27.016 -21.484  1.00 37.12           O  
ATOM    269  OE2 GLU A  37       5.023 -26.531 -20.078  1.00 37.12           O  
ATOM    270  N   GLN A  38      10.195 -29.688 -22.062  1.00 35.44           N  
ATOM    271  CA  GLN A  38      11.602 -29.297 -21.984  1.00 35.44           C  
ATOM    272  C   GLN A  38      11.750 -27.781 -22.016  1.00 35.44           C  
ATOM    273  CB  GLN A  38      12.398 -29.938 -23.125  1.00 35.44           C  
ATOM    274  O   GLN A  38      11.461 -27.156 -23.031  1.00 35.44           O  
ATOM    275  CG  GLN A  38      13.492 -30.875 -22.656  1.00 35.44           C  
ATOM    276  CD  GLN A  38      14.203 -31.578 -23.797  1.00 35.44           C  
ATOM    277  NE2 GLN A  38      15.125 -32.469 -23.469  1.00 35.44           N  
ATOM    278  OE1 GLN A  38      13.930 -31.297 -24.969  1.00 35.44           O  
ATOM    279  N   TYR A  39      11.594 -27.031 -20.906  1.00 35.31           N  
ATOM    280  CA  TYR A  39      11.984 -25.641 -20.719  1.00 35.31           C  
ATOM    281  C   TYR A  39      13.320 -25.359 -21.391  1.00 35.31           C  
ATOM    282  CB  TYR A  39      12.070 -25.312 -19.219  1.00 35.31           C  
ATOM    283  O   TYR A  39      14.336 -25.969 -21.062  1.00 35.31           O  
ATOM    284  CG  TYR A  39      10.812 -24.688 -18.672  1.00 35.31           C  
ATOM    285  CD1 TYR A  39      10.641 -23.297 -18.656  1.00 35.31           C  
ATOM    286  CD2 TYR A  39       9.789 -25.469 -18.141  1.00 35.31           C  
ATOM    287  CE1 TYR A  39       9.484 -22.719 -18.156  1.00 35.31           C  
ATOM    288  CE2 TYR A  39       8.633 -24.906 -17.641  1.00 35.31           C  
ATOM    289  OH  TYR A  39       7.344 -22.953 -17.125  1.00 35.31           O  
ATOM    290  CZ  TYR A  39       8.492 -23.531 -17.641  1.00 35.31           C  
ATOM    291  N   ILE A  40      13.406 -25.312 -22.703  1.00 39.94           N  
ATOM    292  CA  ILE A  40      14.664 -24.828 -23.250  1.00 39.94           C  
ATOM    293  C   ILE A  40      15.094 -23.562 -22.516  1.00 39.94           C  
ATOM    294  CB  ILE A  40      14.547 -24.531 -24.766  1.00 39.94           C  
ATOM    295  O   ILE A  40      14.344 -22.578 -22.453  1.00 39.94           O  
ATOM    296  CG1 ILE A  40      14.094 -25.797 -25.516  1.00 39.94           C  
ATOM    297  CG2 ILE A  40      15.883 -24.016 -25.328  1.00 39.94           C  
ATOM    298  CD1 ILE A  40      13.688 -25.547 -26.969  1.00 39.94           C  
ATOM    299  N   ASP A  41      15.891 -23.625 -21.469  1.00 46.19           N  
ATOM    300  CA  ASP A  41      16.516 -22.516 -20.766  1.00 46.19           C  
ATOM    301  C   ASP A  41      16.828 -21.359 -21.719  1.00 46.19           C  
ATOM    302  CB  ASP A  41      17.797 -22.969 -20.078  1.00 46.19           C  
ATOM    303  O   ASP A  41      17.406 -21.562 -22.781  1.00 46.19           O  
ATOM    304  CG  ASP A  41      17.844 -22.609 -18.594  1.00 46.19           C  
ATOM    305  OD1 ASP A  41      17.469 -21.469 -18.250  1.00 46.19           O  
ATOM    306  OD2 ASP A  41      18.266 -23.469 -17.797  1.00 46.19           O  
ATOM    307  N   PRO A  42      15.992 -20.328 -21.750  1.00 53.66           N  
ATOM    308  CA  PRO A  42      16.484 -19.219 -22.562  1.00 53.66           C  
ATOM    309  C   PRO A  42      18.016 -19.094 -22.531  1.00 53.66           C  
ATOM    310  CB  PRO A  42      15.836 -18.000 -21.906  1.00 53.66           C  
ATOM    311  O   PRO A  42      18.641 -19.391 -21.516  1.00 53.66           O  
ATOM    312  CG  PRO A  42      15.352 -18.484 -20.578  1.00 53.66           C  
ATOM    313  CD  PRO A  42      15.391 -19.984 -20.578  1.00 53.66           C  
ATOM    314  N   ASP A  43      18.719 -19.422 -23.578  1.00 57.31           N  
ATOM    315  CA  ASP A  43      20.172 -19.234 -23.656  1.00 57.31           C  
ATOM    316  C   ASP A  43      20.594 -17.906 -23.031  1.00 57.31           C  
ATOM    317  CB  ASP A  43      20.625 -19.297 -25.125  1.00 57.31           C  
ATOM    318  O   ASP A  43      20.500 -16.859 -23.656  1.00 57.31           O  
ATOM    319  CG  ASP A  43      22.031 -19.844 -25.266  1.00 57.31           C  
ATOM    320  OD1 ASP A  43      22.781 -19.922 -24.266  1.00 57.31           O  
ATOM    321  OD2 ASP A  43      22.406 -20.234 -26.406  1.00 57.31           O  
ATOM    322  N   ALA A  44      20.594 -17.844 -21.766  1.00 64.88           N  
ATOM    323  CA  ALA A  44      21.172 -16.750 -21.000  1.00 64.88           C  
ATOM    324  C   ALA A  44      22.406 -16.172 -21.688  1.00 64.88           C  
ATOM    325  CB  ALA A  44      21.531 -17.219 -19.594  1.00 64.88           C  
ATOM    326  O   ALA A  44      22.641 -14.969 -21.656  1.00 64.88           O  
ATOM    327  N   GLU A  45      23.094 -17.000 -22.359  1.00 66.62           N  
ATOM    328  CA  GLU A  45      24.281 -16.578 -23.094  1.00 66.62           C  
ATOM    329  C   GLU A  45      23.906 -15.742 -24.312  1.00 66.62           C  
ATOM    330  CB  GLU A  45      25.094 -17.812 -23.531  1.00 66.62           C  
ATOM    331  O   GLU A  45      24.547 -14.727 -24.594  1.00 66.62           O  
ATOM    332  CG  GLU A  45      26.516 -17.469 -23.984  1.00 66.62           C  
ATOM    333  CD  GLU A  45      27.328 -18.703 -24.328  1.00 66.62           C  
ATOM    334  OE1 GLU A  45      28.516 -18.562 -24.719  1.00 66.62           O  
ATOM    335  OE2 GLU A  45      26.797 -19.828 -24.203  1.00 66.62           O  
ATOM    336  N   ALA A  46      22.875 -16.172 -25.016  1.00 76.19           N  
ATOM    337  CA  ALA A  46      22.422 -15.406 -26.172  1.00 76.19           C  
ATOM    338  C   ALA A  46      21.859 -14.047 -25.750  1.00 76.19           C  
ATOM    339  CB  ALA A  46      21.359 -16.188 -26.938  1.00 76.19           C  
ATOM    340  O   ALA A  46      22.109 -13.039 -26.406  1.00 76.19           O  
ATOM    341  N   PHE A  47      21.156 -13.984 -24.594  1.00 70.38           N  
ATOM    342  CA  PHE A  47      20.672 -12.742 -24.016  1.00 70.38           C  
ATOM    343  C   PHE A  47      21.828 -11.852 -23.594  1.00 70.38           C  
ATOM    344  CB  PHE A  47      19.750 -13.023 -22.828  1.00 70.38           C  
ATOM    345  O   PHE A  47      21.844 -10.656 -23.906  1.00 70.38           O  
ATOM    346  CG  PHE A  47      19.203 -11.781 -22.172  1.00 70.38           C  
ATOM    347  CD1 PHE A  47      19.750 -11.320 -20.969  1.00 70.38           C  
ATOM    348  CD2 PHE A  47      18.156 -11.086 -22.734  1.00 70.38           C  
ATOM    349  CE1 PHE A  47      19.250 -10.172 -20.359  1.00 70.38           C  
ATOM    350  CE2 PHE A  47      17.656  -9.938 -22.141  1.00 70.38           C  
ATOM    351  CZ  PHE A  47      18.203  -9.484 -20.953  1.00 70.38           C  
ATOM    352  N   SER A  48      22.797 -12.320 -22.922  1.00 74.81           N  
ATOM    353  CA  SER A  48      24.000 -11.602 -22.531  1.00 74.81           C  
ATOM    354  C   SER A  48      24.734 -11.047 -23.734  1.00 74.81           C  
ATOM    355  CB  SER A  48      24.922 -12.508 -21.719  1.00 74.81           C  
ATOM    356  O   SER A  48      25.172  -9.891 -23.734  1.00 74.81           O  
ATOM    357  OG  SER A  48      25.734 -11.750 -20.828  1.00 74.81           O  
ATOM    358  N   LYS A  49      24.938 -11.727 -24.812  1.00 77.75           N  
ATOM    359  CA  LYS A  49      25.562 -11.281 -26.062  1.00 77.75           C  
ATOM    360  C   LYS A  49      24.766 -10.164 -26.719  1.00 77.75           C  
ATOM    361  CB  LYS A  49      25.719 -12.461 -27.031  1.00 77.75           C  
ATOM    362  O   LYS A  49      25.344  -9.203 -27.234  1.00 77.75           O  
ATOM    363  CG  LYS A  49      27.000 -13.258 -26.828  1.00 77.75           C  
ATOM    364  CD  LYS A  49      27.109 -14.398 -27.828  1.00 77.75           C  
ATOM    365  CE  LYS A  49      28.328 -15.273 -27.547  1.00 77.75           C  
ATOM    366  NZ  LYS A  49      28.344 -16.500 -28.406  1.00 77.75           N  
ATOM    367  N   TYR A  50      23.531 -10.273 -26.672  1.00 74.81           N  
ATOM    368  CA  TYR A  50      22.656  -9.250 -27.203  1.00 74.81           C  
ATOM    369  C   TYR A  50      22.750  -7.957 -26.391  1.00 74.81           C  
ATOM    370  CB  TYR A  50      21.203  -9.742 -27.219  1.00 74.81           C  
ATOM    371  O   TYR A  50      22.953  -6.879 -26.969  1.00 74.81           O  
ATOM    372  CG  TYR A  50      20.203  -8.688 -27.625  1.00 74.81           C  
ATOM    373  CD1 TYR A  50      19.438  -8.008 -26.688  1.00 74.81           C  
ATOM    374  CD2 TYR A  50      20.016  -8.367 -28.969  1.00 74.81           C  
ATOM    375  CE1 TYR A  50      18.516  -7.035 -27.062  1.00 74.81           C  
ATOM    376  CE2 TYR A  50      19.109  -7.398 -29.359  1.00 74.81           C  
ATOM    377  OH  TYR A  50      17.453  -5.777 -28.781  1.00 74.81           O  
ATOM    378  CZ  TYR A  50      18.359  -6.738 -28.406  1.00 74.81           C  
ATOM    379  N   MET A  51      22.719  -8.102 -25.031  1.00 75.88           N  
ATOM    380  CA  MET A  51      22.844  -6.941 -24.156  1.00 75.88           C  
ATOM    381  C   MET A  51      24.203  -6.289 -24.297  1.00 75.88           C  
ATOM    382  CB  MET A  51      22.594  -7.344 -22.703  1.00 75.88           C  
ATOM    383  O   MET A  51      24.328  -5.066 -24.250  1.00 75.88           O  
ATOM    384  CG  MET A  51      21.141  -7.664 -22.391  1.00 75.88           C  
ATOM    385  SD  MET A  51      20.047  -6.203 -22.562  1.00 75.88           S  
ATOM    386  CE  MET A  51      20.312  -5.410 -20.953  1.00 75.88           C  
ATOM    387  N   LEU A  52      25.203  -7.000 -24.562  1.00 78.31           N  
ATOM    388  CA  LEU A  52      26.562  -6.504 -24.734  1.00 78.31           C  
ATOM    389  C   LEU A  52      26.750  -5.883 -26.109  1.00 78.31           C  
ATOM    390  CB  LEU A  52      27.578  -7.637 -24.531  1.00 78.31           C  
ATOM    391  O   LEU A  52      27.625  -5.035 -26.312  1.00 78.31           O  
ATOM    392  CG  LEU A  52      27.891  -8.016 -23.094  1.00 78.31           C  
ATOM    393  CD1 LEU A  52      28.562  -9.383 -23.031  1.00 78.31           C  
ATOM    394  CD2 LEU A  52      28.781  -6.949 -22.438  1.00 78.31           C  
ATOM    395  N   SER A  53      25.969  -6.250 -27.047  1.00 78.94           N  
ATOM    396  CA  SER A  53      26.062  -5.730 -28.406  1.00 78.94           C  
ATOM    397  C   SER A  53      25.328  -4.402 -28.547  1.00 78.94           C  
ATOM    398  CB  SER A  53      25.500  -6.742 -29.406  1.00 78.94           C  
ATOM    399  O   SER A  53      25.453  -3.723 -29.562  1.00 78.94           O  
ATOM    400  OG  SER A  53      24.109  -6.578 -29.547  1.00 78.94           O  
ATOM    401  N   LYS A  54      24.469  -4.180 -27.641  1.00 72.62           N  
ATOM    402  CA  LYS A  54      23.719  -2.920 -27.656  1.00 72.62           C  
ATOM    403  C   LYS A  54      24.484  -1.827 -26.906  1.00 72.62           C  
ATOM    404  CB  LYS A  54      22.328  -3.102 -27.062  1.00 72.62           C  
ATOM    405  O   LYS A  54      25.172  -2.104 -25.922  1.00 72.62           O  
ATOM    406  CG  LYS A  54      21.297  -3.643 -28.031  1.00 72.62           C  
ATOM    407  CD  LYS A  54      20.219  -2.611 -28.328  1.00 72.62           C  
ATOM    408  CE  LYS A  54      19.234  -3.113 -29.375  1.00 72.62           C  
ATOM    409  NZ  LYS A  54      18.156  -2.117 -29.656  1.00 72.62           N  
ATOM    410  N   ASP A  55      24.562  -0.727 -27.500  1.00 76.94           N  
ATOM    411  CA  ASP A  55      25.109   0.427 -26.797  1.00 76.94           C  
ATOM    412  C   ASP A  55      24.312   0.734 -25.531  1.00 76.94           C  
ATOM    413  CB  ASP A  55      25.141   1.652 -27.719  1.00 76.94           C  
ATOM    414  O   ASP A  55      23.094   0.748 -25.562  1.00 76.94           O  
ATOM    415  CG  ASP A  55      26.312   2.582 -27.438  1.00 76.94           C  
ATOM    416  OD1 ASP A  55      26.641   2.797 -26.250  1.00 76.94           O  
ATOM    417  OD2 ASP A  55      26.891   3.105 -28.406  1.00 76.94           O  
ATOM    418  N   PRO A  56      24.875   0.878 -24.359  1.00 76.69           N  
ATOM    419  CA  PRO A  56      24.203   1.177 -23.094  1.00 76.69           C  
ATOM    420  C   PRO A  56      23.188   2.305 -23.219  1.00 76.69           C  
ATOM    421  CB  PRO A  56      25.359   1.585 -22.172  1.00 76.69           C  
ATOM    422  O   PRO A  56      22.203   2.336 -22.469  1.00 76.69           O  
ATOM    423  CG  PRO A  56      26.594   1.381 -23.000  1.00 76.69           C  
ATOM    424  CD  PRO A  56      26.188   0.964 -24.375  1.00 76.69           C  
ATOM    425  N   GLU A  57      23.438   3.260 -24.094  1.00 78.19           N  
ATOM    426  CA  GLU A  57      22.562   4.410 -24.297  1.00 78.19           C  
ATOM    427  C   GLU A  57      21.297   4.008 -25.031  1.00 78.19           C  
ATOM    428  CB  GLU A  57      23.297   5.508 -25.078  1.00 78.19           C  
ATOM    429  O   GLU A  57      20.266   4.684 -24.922  1.00 78.19           O  
ATOM    430  CG  GLU A  57      24.469   6.125 -24.312  1.00 78.19           C  
ATOM    431  CD  GLU A  57      25.047   7.348 -25.000  1.00 78.19           C  
ATOM    432  OE1 GLU A  57      25.922   8.023 -24.391  1.00 78.19           O  
ATOM    433  OE2 GLU A  57      24.641   7.633 -26.141  1.00 78.19           O  
ATOM    434  N   ASP A  58      21.375   2.857 -25.719  1.00 75.19           N  
ATOM    435  CA  ASP A  58      20.250   2.367 -26.531  1.00 75.19           C  
ATOM    436  C   ASP A  58      19.422   1.350 -25.750  1.00 75.19           C  
ATOM    437  CB  ASP A  58      20.766   1.743 -27.828  1.00 75.19           C  
ATOM    438  O   ASP A  58      18.422   0.850 -26.250  1.00 75.19           O  
ATOM    439  CG  ASP A  58      21.078   2.775 -28.891  1.00 75.19           C  
ATOM    440  OD1 ASP A  58      20.625   3.934 -28.781  1.00 75.19           O  
ATOM    441  OD2 ASP A  58      21.781   2.428 -29.875  1.00 75.19           O  
ATOM    442  N   ILE A  59      19.922   0.848 -24.609  1.00 68.50           N  
ATOM    443  CA  ILE A  59      19.203  -0.084 -23.734  1.00 68.50           C  
ATOM    444  C   ILE A  59      18.062   0.638 -23.031  1.00 68.50           C  
ATOM    445  CB  ILE A  59      20.156  -0.723 -22.703  1.00 68.50           C  
ATOM    446  O   ILE A  59      18.297   1.471 -22.156  1.00 68.50           O  
ATOM    447  CG1 ILE A  59      21.312  -1.448 -23.406  1.00 68.50           C  
ATOM    448  CG2 ILE A  59      19.391  -1.677 -21.781  1.00 68.50           C  
ATOM    449  CD1 ILE A  59      22.406  -1.948 -22.469  1.00 68.50           C  
ATOM    450  N   GLY A  60      16.891   0.534 -23.625  1.00 62.75           N  
ATOM    451  CA  GLY A  60      15.672   1.108 -23.062  1.00 62.75           C  
ATOM    452  C   GLY A  60      14.953   0.177 -22.109  1.00 62.75           C  
ATOM    453  O   GLY A  60      15.312  -0.997 -21.984  1.00 62.75           O  
ATOM    454  N   PRO A  61      14.117   0.621 -21.188  1.00 70.19           N  
ATOM    455  CA  PRO A  61      13.383  -0.175 -20.188  1.00 70.19           C  
ATOM    456  C   PRO A  61      12.633  -1.346 -20.828  1.00 70.19           C  
ATOM    457  CB  PRO A  61      12.406   0.834 -19.578  1.00 70.19           C  
ATOM    458  O   PRO A  61      12.406  -2.365 -20.172  1.00 70.19           O  
ATOM    459  CG  PRO A  61      12.633   2.096 -20.359  1.00 70.19           C  
ATOM    460  CD  PRO A  61      13.742   1.865 -21.328  1.00 70.19           C  
ATOM    461  N   SER A  62      12.148  -1.105 -22.062  1.00 61.03           N  
ATOM    462  CA  SER A  62      11.414  -2.109 -22.828  1.00 61.03           C  
ATOM    463  C   SER A  62      12.328  -3.252 -23.250  1.00 61.03           C  
ATOM    464  CB  SER A  62      10.758  -1.477 -24.047  1.00 61.03           C  
ATOM    465  O   SER A  62      11.852  -4.336 -23.609  1.00 61.03           O  
ATOM    466  OG  SER A  62      11.703  -0.727 -24.797  1.00 61.03           O  
ATOM    467  N   ASP A  63      13.641  -3.053 -23.359  1.00 58.69           N  
ATOM    468  CA  ASP A  63      14.625  -4.066 -23.719  1.00 58.69           C  
ATOM    469  C   ASP A  63      14.906  -5.012 -22.562  1.00 58.69           C  
ATOM    470  CB  ASP A  63      15.930  -3.410 -24.188  1.00 58.69           C  
ATOM    471  O   ASP A  63      15.203  -6.188 -22.766  1.00 58.69           O  
ATOM    472  CG  ASP A  63      15.898  -3.016 -25.656  1.00 58.69           C  
ATOM    473  OD1 ASP A  63      15.148  -3.637 -26.438  1.00 58.69           O  
ATOM    474  OD2 ASP A  63      16.625  -2.078 -26.031  1.00 58.69           O  
ATOM    475  N   SER A  64      14.812  -4.531 -21.328  1.00 55.81           N  
ATOM    476  CA  SER A  64      15.023  -5.344 -20.125  1.00 55.81           C  
ATOM    477  C   SER A  64      13.805  -6.211 -19.828  1.00 55.81           C  
ATOM    478  CB  SER A  64      15.336  -4.453 -18.922  1.00 55.81           C  
ATOM    479  O   SER A  64      13.945  -7.359 -19.406  1.00 55.81           O  
ATOM    480  OG  SER A  64      15.070  -5.137 -17.719  1.00 55.81           O  
ATOM    481  N   ALA A  65      12.609  -5.590 -19.812  1.00 51.69           N  
ATOM    482  CA  ALA A  65      11.422  -6.301 -19.359  1.00 51.69           C  
ATOM    483  C   ALA A  65      10.859  -7.199 -20.453  1.00 51.69           C  
ATOM    484  CB  ALA A  65      10.359  -5.312 -18.891  1.00 51.69           C  
ATOM    485  O   ALA A  65      10.383  -8.305 -20.188  1.00 51.69           O  
ATOM    486  N   ASP A  66      10.672  -6.633 -21.656  1.00 49.12           N  
ATOM    487  CA  ASP A  66       9.938  -7.355 -22.703  1.00 49.12           C  
ATOM    488  C   ASP A  66      10.766  -8.508 -23.266  1.00 49.12           C  
ATOM    489  CB  ASP A  66       9.523  -6.402 -23.812  1.00 49.12           C  
ATOM    490  O   ASP A  66      10.219  -9.477 -23.781  1.00 49.12           O  
ATOM    491  CG  ASP A  66       8.258  -5.621 -23.500  1.00 49.12           C  
ATOM    492  OD1 ASP A  66       7.438  -6.098 -22.688  1.00 49.12           O  
ATOM    493  OD2 ASP A  66       8.086  -4.520 -24.062  1.00 49.12           O  
ATOM    494  N   ASN A  67      12.141  -8.359 -23.406  1.00 49.00           N  
ATOM    495  CA  ASN A  67      12.938  -9.391 -24.062  1.00 49.00           C  
ATOM    496  C   ASN A  67      13.492 -10.391 -23.047  1.00 49.00           C  
ATOM    497  CB  ASN A  67      14.070  -8.766 -24.875  1.00 49.00           C  
ATOM    498  O   ASN A  67      14.508 -11.047 -23.297  1.00 49.00           O  
ATOM    499  CG  ASN A  67      13.672  -8.469 -26.297  1.00 49.00           C  
ATOM    500  ND2 ASN A  67      14.383  -7.543 -26.938  1.00 49.00           N  
ATOM    501  OD1 ASN A  67      12.734  -9.062 -26.828  1.00 49.00           O  
ATOM    502  N   ASP A  68      13.086 -10.336 -21.734  1.00 45.69           N  
ATOM    503  CA  ASP A  68      13.406 -11.438 -20.844  1.00 45.69           C  
ATOM    504  C   ASP A  68      12.570 -12.672 -21.172  1.00 45.69           C  
ATOM    505  CB  ASP A  68      13.188 -11.023 -19.391  1.00 45.69           C  
ATOM    506  O   ASP A  68      11.375 -12.711 -20.891  1.00 45.69           O  
ATOM    507  CG  ASP A  68      13.891 -11.938 -18.391  1.00 45.69           C  
ATOM    508  OD1 ASP A  68      14.375 -13.016 -18.797  1.00 45.69           O  
ATOM    509  OD2 ASP A  68      13.961 -11.570 -17.203  1.00 45.69           O  
ATOM    510  N   PRO A  69      12.883 -13.406 -22.078  1.00 43.69           N  
ATOM    511  CA  PRO A  69      12.109 -14.625 -22.344  1.00 43.69           C  
ATOM    512  C   PRO A  69      11.656 -15.328 -21.078  1.00 43.69           C  
ATOM    513  CB  PRO A  69      13.086 -15.492 -23.141  1.00 43.69           C  
ATOM    514  O   PRO A  69      10.656 -16.062 -21.078  1.00 43.69           O  
ATOM    515  CG  PRO A  69      14.406 -14.805 -23.016  1.00 43.69           C  
ATOM    516  CD  PRO A  69      14.180 -13.453 -22.391  1.00 43.69           C  
ATOM    517  N   LEU A  70      12.414 -15.172 -19.984  1.00 40.16           N  
ATOM    518  CA  LEU A  70      12.086 -15.836 -18.734  1.00 40.16           C  
ATOM    519  C   LEU A  70      10.922 -15.133 -18.047  1.00 40.16           C  
ATOM    520  CB  LEU A  70      13.305 -15.875 -17.812  1.00 40.16           C  
ATOM    521  O   LEU A  70      10.172 -15.758 -17.297  1.00 40.16           O  
ATOM    522  CG  LEU A  70      14.344 -16.953 -18.094  1.00 40.16           C  
ATOM    523  CD1 LEU A  70      15.680 -16.594 -17.453  1.00 40.16           C  
ATOM    524  CD2 LEU A  70      13.852 -18.312 -17.594  1.00 40.16           C  
ATOM    525  N   THR A  71      10.859 -13.836 -18.156  1.00 42.50           N  
ATOM    526  CA  THR A  71       9.805 -13.141 -17.438  1.00 42.50           C  
ATOM    527  C   THR A  71       8.461 -13.312 -18.141  1.00 42.50           C  
ATOM    528  CB  THR A  71      10.117 -11.641 -17.281  1.00 42.50           C  
ATOM    529  O   THR A  71       7.406 -13.062 -17.562  1.00 42.50           O  
ATOM    530  CG2 THR A  71      11.008 -11.391 -16.078  1.00 42.50           C  
ATOM    531  OG1 THR A  71      10.781 -11.172 -18.453  1.00 42.50           O  
ATOM    532  N   SER A  72       8.445 -13.391 -19.438  1.00 40.22           N  
ATOM    533  CA  SER A  72       7.152 -13.602 -20.078  1.00 40.22           C  
ATOM    534  C   SER A  72       6.562 -14.961 -19.703  1.00 40.22           C  
ATOM    535  CB  SER A  72       7.297 -13.500 -21.609  1.00 40.22           C  
ATOM    536  O   SER A  72       5.348 -15.156 -19.781  1.00 40.22           O  
ATOM    537  OG  SER A  72       8.195 -14.484 -22.094  1.00 40.22           O  
ATOM    538  N   PHE A  73       7.477 -15.961 -19.688  1.00 35.78           N  
ATOM    539  CA  PHE A  73       6.922 -17.297 -19.484  1.00 35.78           C  
ATOM    540  C   PHE A  73       6.430 -17.469 -18.062  1.00 35.78           C  
ATOM    541  CB  PHE A  73       7.961 -18.359 -19.828  1.00 35.78           C  
ATOM    542  O   PHE A  73       5.547 -18.297 -17.797  1.00 35.78           O  
ATOM    543  CG  PHE A  73       7.387 -19.562 -20.531  1.00 35.78           C  
ATOM    544  CD1 PHE A  73       6.922 -20.656 -19.797  1.00 35.78           C  
ATOM    545  CD2 PHE A  73       7.309 -19.609 -21.922  1.00 35.78           C  
ATOM    546  CE1 PHE A  73       6.391 -21.766 -20.453  1.00 35.78           C  
ATOM    547  CE2 PHE A  73       6.781 -20.719 -22.562  1.00 35.78           C  
ATOM    548  CZ  PHE A  73       6.320 -21.797 -21.828  1.00 35.78           C  
ATOM    549  N   SER A  74       7.137 -16.812 -17.062  1.00 35.94           N  
ATOM    550  CA  SER A  74       6.816 -17.250 -15.703  1.00 35.94           C  
ATOM    551  C   SER A  74       5.395 -16.859 -15.320  1.00 35.94           C  
ATOM    552  CB  SER A  74       7.809 -16.656 -14.703  1.00 35.94           C  
ATOM    553  O   SER A  74       4.840 -17.375 -14.352  1.00 35.94           O  
ATOM    554  OG  SER A  74       7.535 -15.281 -14.484  1.00 35.94           O  
ATOM    555  N   ILE A  75       4.914 -15.703 -15.828  1.00 36.84           N  
ATOM    556  CA  ILE A  75       3.654 -15.305 -15.203  1.00 36.84           C  
ATOM    557  C   ILE A  75       2.529 -16.219 -15.688  1.00 36.84           C  
ATOM    558  CB  ILE A  75       3.312 -13.828 -15.500  1.00 36.84           C  
ATOM    559  O   ILE A  75       1.509 -16.375 -15.008  1.00 36.84           O  
ATOM    560  CG1 ILE A  75       4.414 -12.906 -14.961  1.00 36.84           C  
ATOM    561  CG2 ILE A  75       1.949 -13.461 -14.906  1.00 36.84           C  
ATOM    562  CD1 ILE A  75       4.230 -11.445 -15.328  1.00 36.84           C  
ATOM    563  N   ARG A  76       2.680 -16.656 -16.922  1.00 35.75           N  
ATOM    564  CA  ARG A  76       1.492 -17.328 -17.422  1.00 35.75           C  
ATOM    565  C   ARG A  76       1.274 -18.656 -16.703  1.00 35.75           C  
ATOM    566  CB  ARG A  76       1.608 -17.562 -18.922  1.00 35.75           C  
ATOM    567  O   ARG A  76       0.170 -19.203 -16.719  1.00 35.75           O  
ATOM    568  CG  ARG A  76       1.155 -16.391 -19.781  1.00 35.75           C  
ATOM    569  CD  ARG A  76       1.233 -16.703 -21.266  1.00 35.75           C  
ATOM    570  NE  ARG A  76       0.309 -15.875 -22.031  1.00 35.75           N  
ATOM    571  NH1 ARG A  76       0.886 -16.781 -24.078  1.00 35.75           N  
ATOM    572  NH2 ARG A  76      -0.706 -15.133 -23.953  1.00 35.75           N  
ATOM    573  CZ  ARG A  76       0.165 -15.930 -23.359  1.00 35.75           C  
ATOM    574  N   SER A  77       2.418 -19.344 -16.359  1.00 33.09           N  
ATOM    575  CA  SER A  77       2.150 -20.703 -15.914  1.00 33.09           C  
ATOM    576  C   SER A  77       1.465 -20.719 -14.547  1.00 33.09           C  
ATOM    577  CB  SER A  77       3.447 -21.500 -15.844  1.00 33.09           C  
ATOM    578  O   SER A  77       0.867 -21.719 -14.156  1.00 33.09           O  
ATOM    579  OG  SER A  77       3.529 -22.422 -16.938  1.00 33.09           O  
ATOM    580  N   ASN A  78       1.956 -19.906 -13.609  1.00 33.16           N  
ATOM    581  CA  ASN A  78       1.464 -20.156 -12.258  1.00 33.16           C  
ATOM    582  C   ASN A  78       0.011 -19.703 -12.109  1.00 33.16           C  
ATOM    583  CB  ASN A  78       2.348 -19.438 -11.234  1.00 33.16           C  
ATOM    584  O   ASN A  78      -0.442 -19.422 -11.000  1.00 33.16           O  
ATOM    585  CG  ASN A  78       3.416 -20.344 -10.656  1.00 33.16           C  
ATOM    586  ND2 ASN A  78       4.438 -19.750 -10.055  1.00 33.16           N  
ATOM    587  OD1 ASN A  78       3.326 -21.562 -10.750  1.00 33.16           O  
ATOM    588  N   ALA A  79      -0.616 -19.141 -13.133  1.00 37.28           N  
ATOM    589  CA  ALA A  79      -2.025 -18.875 -12.859  1.00 37.28           C  
ATOM    590  C   ALA A  79      -2.785 -20.172 -12.586  1.00 37.28           C  
ATOM    591  CB  ALA A  79      -2.662 -18.125 -14.023  1.00 37.28           C  
ATOM    592  O   ALA A  79      -3.336 -20.781 -13.508  1.00 37.28           O  
ATOM    593  N   VAL A  80      -1.974 -21.141 -11.961  1.00 31.27           N  
ATOM    594  CA  VAL A  80      -2.652 -22.406 -11.664  1.00 31.27           C  
ATOM    595  C   VAL A  80      -3.934 -22.125 -10.875  1.00 31.27           C  
ATOM    596  CB  VAL A  80      -1.742 -23.375 -10.867  1.00 31.27           C  
ATOM    597  O   VAL A  80      -4.070 -21.078 -10.250  1.00 31.27           O  
ATOM    598  CG1 VAL A  80      -2.174 -24.812 -11.086  1.00 31.27           C  
ATOM    599  CG2 VAL A  80      -0.282 -23.172 -11.273  1.00 31.27           C  
ATOM    600  N   LYS A  81      -4.828 -23.281 -10.766  1.00 29.31           N  
ATOM    601  CA  LYS A  81      -6.160 -23.656 -10.305  1.00 29.31           C  
ATOM    602  C   LYS A  81      -6.324 -23.391  -8.805  1.00 29.31           C  
ATOM    603  CB  LYS A  81      -6.426 -25.141 -10.594  1.00 29.31           C  
ATOM    604  O   LYS A  81      -5.816 -24.141  -7.977  1.00 29.31           O  
ATOM    605  CG  LYS A  81      -6.938 -25.406 -12.008  1.00 29.31           C  
ATOM    606  CD  LYS A  81      -7.219 -26.875 -12.227  1.00 29.31           C  
ATOM    607  CE  LYS A  81      -7.531 -27.172 -13.688  1.00 29.31           C  
ATOM    608  NZ  LYS A  81      -8.211 -28.500 -13.852  1.00 29.31           N  
ATOM    609  N   THR A  82      -6.066 -22.188  -8.305  1.00 31.77           N  
ATOM    610  CA  THR A  82      -6.410 -22.047  -6.898  1.00 31.77           C  
ATOM    611  C   THR A  82      -7.801 -22.609  -6.621  1.00 31.77           C  
ATOM    612  CB  THR A  82      -6.355 -20.578  -6.457  1.00 31.77           C  
ATOM    613  O   THR A  82      -8.773 -22.219  -7.262  1.00 31.77           O  
ATOM    614  CG2 THR A  82      -4.918 -20.062  -6.426  1.00 31.77           C  
ATOM    615  OG1 THR A  82      -7.117 -19.781  -7.375  1.00 31.77           O  
ATOM    616  N   ASN A  83      -7.789 -23.875  -6.285  1.00 28.77           N  
ATOM    617  CA  ASN A  83      -8.969 -24.531  -5.738  1.00 28.77           C  
ATOM    618  C   ASN A  83      -9.586 -23.719  -4.598  1.00 28.77           C  
ATOM    619  CB  ASN A  83      -8.625 -25.938  -5.258  1.00 28.77           C  
ATOM    620  O   ASN A  83      -8.898 -23.375  -3.639  1.00 28.77           O  
ATOM    621  CG  ASN A  83      -9.703 -26.953  -5.598  1.00 28.77           C  
ATOM    622  ND2 ASN A  83      -9.406 -28.234  -5.375  1.00 28.77           N  
ATOM    623  OD1 ASN A  83     -10.789 -26.594  -6.051  1.00 28.77           O  
ATOM    624  N   ALA A  84     -10.531 -22.906  -4.840  1.00 31.33           N  
ATOM    625  CA  ALA A  84     -11.359 -22.062  -3.994  1.00 31.33           C  
ATOM    626  C   ALA A  84     -11.773 -22.781  -2.719  1.00 31.33           C  
ATOM    627  CB  ALA A  84     -12.602 -21.594  -4.762  1.00 31.33           C  
ATOM    628  O   ALA A  84     -12.211 -22.156  -1.752  1.00 31.33           O  
ATOM    629  N   ASP A  85     -11.953 -24.109  -2.750  1.00 30.22           N  
ATOM    630  CA  ASP A  85     -12.930 -24.594  -1.770  1.00 30.22           C  
ATOM    631  C   ASP A  85     -12.297 -24.688  -0.380  1.00 30.22           C  
ATOM    632  CB  ASP A  85     -13.492 -25.953  -2.188  1.00 30.22           C  
ATOM    633  O   ASP A  85     -12.875 -25.297   0.525  1.00 30.22           O  
ATOM    634  CG  ASP A  85     -14.781 -25.844  -2.973  1.00 30.22           C  
ATOM    635  OD1 ASP A  85     -15.477 -24.812  -2.861  1.00 30.22           O  
ATOM    636  OD2 ASP A  85     -15.117 -26.797  -3.707  1.00 30.22           O  
ATOM    637  N   ALA A  86     -10.953 -24.641  -0.149  1.00 29.38           N  
ATOM    638  CA  ALA A  86     -10.648 -25.109   1.204  1.00 29.38           C  
ATOM    639  C   ALA A  86     -11.070 -24.062   2.242  1.00 29.38           C  
ATOM    640  CB  ALA A  86      -9.164 -25.422   1.340  1.00 29.38           C  
ATOM    641  O   ALA A  86     -10.641 -22.906   2.186  1.00 29.38           O  
ATOM    642  N   GLY A  87     -12.273 -24.156   2.803  1.00 30.81           N  
ATOM    643  CA  GLY A  87     -12.906 -23.500   3.936  1.00 30.81           C  
ATOM    644  C   GLY A  87     -11.992 -23.391   5.141  1.00 30.81           C  
ATOM    645  O   GLY A  87     -11.469 -24.391   5.629  1.00 30.81           O  
ATOM    646  N   VAL A  88     -11.086 -22.406   5.246  1.00 28.97           N  
ATOM    647  CA  VAL A  88     -10.156 -22.125   6.340  1.00 28.97           C  
ATOM    648  C   VAL A  88     -10.922 -22.062   7.660  1.00 28.97           C  
ATOM    649  CB  VAL A  88      -9.391 -20.812   6.109  1.00 28.97           C  
ATOM    650  O   VAL A  88     -11.883 -21.312   7.801  1.00 28.97           O  
ATOM    651  CG1 VAL A  88      -7.941 -21.094   5.711  1.00 28.97           C  
ATOM    652  CG2 VAL A  88     -10.086 -19.953   5.043  1.00 28.97           C  
ATOM    653  N   SER A  89     -11.078 -23.234   8.266  1.00 28.47           N  
ATOM    654  CA  SER A  89     -11.633 -23.250   9.617  1.00 28.47           C  
ATOM    655  C   SER A  89     -10.812 -22.375  10.562  1.00 28.47           C  
ATOM    656  CB  SER A  89     -11.688 -24.688  10.156  1.00 28.47           C  
ATOM    657  O   SER A  89      -9.602 -22.562  10.695  1.00 28.47           O  
ATOM    658  OG  SER A  89     -12.148 -24.703  11.492  1.00 28.47           O  
ATOM    659  N   MET A  90     -11.070 -21.094  10.703  1.00 26.88           N  
ATOM    660  CA  MET A  90     -10.508 -20.062  11.570  1.00 26.88           C  
ATOM    661  C   MET A  90     -10.430 -20.547  13.016  1.00 26.88           C  
ATOM    662  CB  MET A  90     -11.336 -18.781  11.492  1.00 26.88           C  
ATOM    663  O   MET A  90     -11.422 -20.500  13.742  1.00 26.88           O  
ATOM    664  CG  MET A  90     -10.688 -17.672  10.664  1.00 26.88           C  
ATOM    665  SD  MET A  90     -11.648 -16.125  10.695  1.00 26.88           S  
ATOM    666  CE  MET A  90     -10.727 -15.148   9.477  1.00 26.88           C  
ATOM    667  N   ASP A  91     -10.047 -21.812  13.328  1.00 26.17           N  
ATOM    668  CA  ASP A  91     -10.039 -22.078  14.766  1.00 26.17           C  
ATOM    669  C   ASP A  91      -9.156 -21.078  15.508  1.00 26.17           C  
ATOM    670  CB  ASP A  91      -9.555 -23.500  15.039  1.00 26.17           C  
ATOM    671  O   ASP A  91      -8.055 -20.750  15.055  1.00 26.17           O  
ATOM    672  CG  ASP A  91     -10.086 -24.078  16.344  1.00 26.17           C  
ATOM    673  OD1 ASP A  91     -10.758 -23.328  17.109  1.00 26.17           O  
ATOM    674  OD2 ASP A  91      -9.836 -25.266  16.625  1.00 26.17           O  
ATOM    675  N   SER A  92      -9.742 -20.141  16.266  1.00 25.42           N  
ATOM    676  CA  SER A  92      -9.438 -19.047  17.188  1.00 25.42           C  
ATOM    677  C   SER A  92      -8.383 -19.453  18.203  1.00 25.42           C  
ATOM    678  CB  SER A  92     -10.703 -18.594  17.906  1.00 25.42           C  
ATOM    679  O   SER A  92      -8.641 -20.281  19.078  1.00 25.42           O  
ATOM    680  OG  SER A  92     -10.750 -19.109  19.219  1.00 25.42           O  
ATOM    681  N   SER A  93      -7.078 -19.812  17.844  1.00 25.70           N  
ATOM    682  CA  SER A  93      -6.152 -20.203  18.906  1.00 25.70           C  
ATOM    683  C   SER A  93      -5.961 -19.062  19.906  1.00 25.70           C  
ATOM    684  CB  SER A  93      -4.801 -20.594  18.312  1.00 25.70           C  
ATOM    685  O   SER A  93      -5.684 -17.922  19.531  1.00 25.70           O  
ATOM    686  OG  SER A  93      -3.883 -20.938  19.328  1.00 25.70           O  
ATOM    687  N   THR A  94      -6.617 -19.000  21.047  1.00 26.11           N  
ATOM    688  CA  THR A  94      -6.523 -18.156  22.234  1.00 26.11           C  
ATOM    689  C   THR A  94      -5.098 -18.141  22.781  1.00 26.11           C  
ATOM    690  CB  THR A  94      -7.480 -18.641  23.344  1.00 26.11           C  
ATOM    691  O   THR A  94      -4.660 -19.078  23.438  1.00 26.11           O  
ATOM    692  CG2 THR A  94      -8.930 -18.328  23.000  1.00 26.11           C  
ATOM    693  OG1 THR A  94      -7.340 -20.062  23.500  1.00 26.11           O  
ATOM    694  N   GLN A  95      -4.023 -17.922  21.969  1.00 27.08           N  
ATOM    695  CA  GLN A  95      -2.697 -18.031  22.578  1.00 27.08           C  
ATOM    696  C   GLN A  95      -2.502 -17.000  23.672  1.00 27.08           C  
ATOM    697  CB  GLN A  95      -1.611 -17.875  21.516  1.00 27.08           C  
ATOM    698  O   GLN A  95      -2.863 -15.836  23.516  1.00 27.08           O  
ATOM    699  CG  GLN A  95      -1.412 -19.109  20.641  1.00 27.08           C  
ATOM    700  CD  GLN A  95      -0.120 -19.078  19.844  1.00 27.08           C  
ATOM    701  NE2 GLN A  95       0.247 -20.203  19.266  1.00 27.08           N  
ATOM    702  OE1 GLN A  95       0.543 -18.031  19.766  1.00 27.08           O  
ATOM    703  N   SER A  96      -2.416 -17.422  24.938  1.00 26.61           N  
ATOM    704  CA  SER A  96      -2.123 -16.797  26.234  1.00 26.61           C  
ATOM    705  C   SER A  96      -0.790 -16.062  26.188  1.00 26.61           C  
ATOM    706  CB  SER A  96      -2.105 -17.844  27.344  1.00 26.61           C  
ATOM    707  O   SER A  96       0.202 -16.578  25.672  1.00 26.61           O  
ATOM    708  OG  SER A  96      -3.348 -18.516  27.422  1.00 26.61           O  
ATOM    709  N   ARG A  97      -0.756 -14.695  26.078  1.00 26.16           N  
ATOM    710  CA  ARG A  97       0.338 -13.734  26.062  1.00 26.16           C  
ATOM    711  C   ARG A  97       1.264 -13.930  27.250  1.00 26.16           C  
ATOM    712  CB  ARG A  97      -0.205 -12.305  26.047  1.00 26.16           C  
ATOM    713  O   ARG A  97       0.856 -13.734  28.406  1.00 26.16           O  
ATOM    714  CG  ARG A  97       0.475 -11.391  25.047  1.00 26.16           C  
ATOM    715  CD  ARG A  97      -0.314 -10.109  24.828  1.00 26.16           C  
ATOM    716  NE  ARG A  97       0.025  -9.086  25.812  1.00 26.16           N  
ATOM    717  NH1 ARG A  97      -0.894  -7.332  24.625  1.00 26.16           N  
ATOM    718  NH2 ARG A  97       0.097  -6.953  26.656  1.00 26.16           N  
ATOM    719  CZ  ARG A  97      -0.258  -7.793  25.688  1.00 26.16           C  
ATOM    720  N   PRO A  98       2.188 -14.875  27.312  1.00 27.84           N  
ATOM    721  CA  PRO A  98       2.998 -14.914  28.531  1.00 27.84           C  
ATOM    722  C   PRO A  98       3.844 -13.656  28.719  1.00 27.84           C  
ATOM    723  CB  PRO A  98       3.885 -16.141  28.328  1.00 27.84           C  
ATOM    724  O   PRO A  98       4.438 -13.164  27.766  1.00 27.84           O  
ATOM    725  CG  PRO A  98       3.756 -16.469  26.875  1.00 27.84           C  
ATOM    726  CD  PRO A  98       2.643 -15.648  26.297  1.00 27.84           C  
ATOM    727  N   SER A  99       3.361 -12.664  29.359  1.00 26.30           N  
ATOM    728  CA  SER A  99       4.105 -11.438  29.641  1.00 26.30           C  
ATOM    729  C   SER A  99       5.461 -11.742  30.266  1.00 26.30           C  
ATOM    730  CB  SER A  99       3.303 -10.516  30.547  1.00 26.30           C  
ATOM    731  O   SER A  99       5.527 -12.203  31.406  1.00 26.30           O  
ATOM    732  OG  SER A  99       4.160  -9.641  31.266  1.00 26.30           O  
ATOM    733  N   ASP A 100       6.453 -12.320  29.516  1.00 29.39           N  
ATOM    734  CA  ASP A 100       7.777 -12.648  30.031  1.00 29.39           C  
ATOM    735  C   ASP A 100       8.469 -11.406  30.594  1.00 29.39           C  
ATOM    736  CB  ASP A 100       8.641 -13.289  28.953  1.00 29.39           C  
ATOM    737  O   ASP A 100       8.461 -10.352  29.969  1.00 29.39           O  
ATOM    738  CG  ASP A 100       8.234 -14.719  28.641  1.00 29.39           C  
ATOM    739  OD1 ASP A 100       7.609 -15.383  29.484  1.00 29.39           O  
ATOM    740  OD2 ASP A 100       8.547 -15.188  27.516  1.00 29.39           O  
ATOM    741  N   ASN A 101       8.531 -11.156  31.938  1.00 26.69           N  
ATOM    742  CA  ASN A 101       9.250 -10.211  32.812  1.00 26.69           C  
ATOM    743  C   ASN A 101      10.719 -10.102  32.406  1.00 26.69           C  
ATOM    744  CB  ASN A 101       9.125 -10.617  34.281  1.00 26.69           C  
ATOM    745  O   ASN A 101      11.477 -11.062  32.562  1.00 26.69           O  
ATOM    746  CG  ASN A 101       8.602  -9.500  35.156  1.00 26.69           C  
ATOM    747  ND2 ASN A 101       8.523  -9.742  36.438  1.00 26.69           N  
ATOM    748  OD1 ASN A 101       8.258  -8.414  34.656  1.00 26.69           O  
ATOM    749  N   VAL A 102      10.969  -9.391  31.297  1.00 28.23           N  
ATOM    750  CA  VAL A 102      12.336  -9.203  30.828  1.00 28.23           C  
ATOM    751  C   VAL A 102      13.172  -8.547  31.922  1.00 28.23           C  
ATOM    752  CB  VAL A 102      12.391  -8.352  29.531  1.00 28.23           C  
ATOM    753  O   VAL A 102      13.047  -7.344  32.188  1.00 28.23           O  
ATOM    754  CG1 VAL A 102      13.812  -8.297  28.984  1.00 28.23           C  
ATOM    755  CG2 VAL A 102      11.438  -8.922  28.484  1.00 28.23           C  
ATOM    756  N   GLY A 103      13.258  -9.039  33.125  1.00 26.11           N  
ATOM    757  CA  GLY A 103      14.102  -8.398  34.125  1.00 26.11           C  
ATOM    758  C   GLY A 103      15.516  -8.148  33.625  1.00 26.11           C  
ATOM    759  O   GLY A 103      16.219  -9.086  33.219  1.00 26.11           O  
ATOM    760  N   CYS A 104      15.727  -7.000  32.969  1.00 23.48           N  
ATOM    761  CA  CYS A 104      17.047  -6.590  32.531  1.00 23.48           C  
ATOM    762  C   CYS A 104      18.078  -6.730  33.625  1.00 23.48           C  
ATOM    763  CB  CYS A 104      17.031  -5.148  32.031  1.00 23.48           C  
ATOM    764  O   CYS A 104      17.969  -6.059  34.656  1.00 23.48           O  
ATOM    765  SG  CYS A 104      16.141  -4.934  30.453  1.00 23.48           S  
ATOM    766  N   ASP A 105      18.688  -7.801  33.750  1.00 26.17           N  
ATOM    767  CA  ASP A 105      19.766  -8.016  34.719  1.00 26.17           C  
ATOM    768  C   ASP A 105      20.922  -7.039  34.500  1.00 26.17           C  
ATOM    769  CB  ASP A 105      20.281  -9.461  34.625  1.00 26.17           C  
ATOM    770  O   ASP A 105      21.562  -7.070  33.438  1.00 26.17           O  
ATOM    771  CG  ASP A 105      19.297 -10.469  35.219  1.00 26.17           C  
ATOM    772  OD1 ASP A 105      18.484 -10.102  36.094  1.00 26.17           O  
ATOM    773  OD2 ASP A 105      19.359 -11.648  34.781  1.00 26.17           O  
ATOM    774  N   GLN A 106      20.703  -5.734  34.812  1.00 21.59           N  
ATOM    775  CA  GLN A 106      21.812  -4.785  34.688  1.00 21.59           C  
ATOM    776  C   GLN A 106      23.141  -5.438  35.000  1.00 21.59           C  
ATOM    777  CB  GLN A 106      21.578  -3.557  35.562  1.00 21.59           C  
ATOM    778  O   GLN A 106      23.188  -6.449  35.719  1.00 21.59           O  
ATOM    779  CG  GLN A 106      22.391  -2.340  35.125  1.00 21.59           C  
ATOM    780  CD  GLN A 106      21.969  -1.074  35.844  1.00 21.59           C  
ATOM    781  NE2 GLN A 106      22.406   0.072  35.344  1.00 21.59           N  
ATOM    782  OE1 GLN A 106      21.250  -1.124  36.844  1.00 21.59           O  
ATOM    783  N   VAL A 107      24.203  -4.457  35.312  1.00 21.97           N  
ATOM    784  CA  VAL A 107      25.625  -4.227  35.094  1.00 21.97           C  
ATOM    785  C   VAL A 107      26.453  -5.160  35.969  1.00 21.97           C  
ATOM    786  CB  VAL A 107      26.016  -2.754  35.375  1.00 21.97           C  
ATOM    787  O   VAL A 107      25.984  -5.602  37.031  1.00 21.97           O  
ATOM    788  CG1 VAL A 107      26.516  -2.084  34.094  1.00 21.97           C  
ATOM    789  CG2 VAL A 107      24.828  -1.988  35.938  1.00 21.97           C  
ATOM    790  N   ASP A 108      27.859  -5.281  35.719  1.00 20.39           N  
ATOM    791  CA  ASP A 108      29.062  -6.109  35.688  1.00 20.39           C  
ATOM    792  C   ASP A 108      29.719  -6.148  37.062  1.00 20.39           C  
ATOM    793  CB  ASP A 108      30.047  -5.594  34.625  1.00 20.39           C  
ATOM    794  O   ASP A 108      29.938  -7.227  37.625  1.00 20.39           O  
ATOM    795  CG  ASP A 108      29.859  -6.234  33.281  1.00 20.39           C  
ATOM    796  OD1 ASP A 108      29.312  -7.359  33.188  1.00 20.39           O  
ATOM    797  OD2 ASP A 108      30.250  -5.609  32.281  1.00 20.39           O  
ATOM    798  N   PHE A 109      30.797  -5.117  37.375  1.00 23.22           N  
ATOM    799  CA  PHE A 109      32.219  -5.438  37.312  1.00 23.22           C  
ATOM    800  C   PHE A 109      32.719  -5.988  38.656  1.00 23.22           C  
ATOM    801  CB  PHE A 109      33.031  -4.199  36.938  1.00 23.22           C  
ATOM    802  O   PHE A 109      32.000  -5.902  39.656  1.00 23.22           O  
ATOM    803  CG  PHE A 109      32.875  -3.795  35.500  1.00 23.22           C  
ATOM    804  CD1 PHE A 109      33.656  -4.383  34.500  1.00 23.22           C  
ATOM    805  CD2 PHE A 109      31.953  -2.824  35.125  1.00 23.22           C  
ATOM    806  CE1 PHE A 109      33.500  -4.012  33.188  1.00 23.22           C  
ATOM    807  CE2 PHE A 109      31.797  -2.447  33.812  1.00 23.22           C  
ATOM    808  CZ  PHE A 109      32.594  -3.041  32.812  1.00 23.22           C  
ATOM    809  N   SER A 110      34.125  -5.590  39.125  1.00 23.88           N  
ATOM    810  CA  SER A 110      35.406  -6.258  39.375  1.00 23.88           C  
ATOM    811  C   SER A 110      35.562  -6.621  40.844  1.00 23.88           C  
ATOM    812  CB  SER A 110      36.562  -5.371  38.906  1.00 23.88           C  
ATOM    813  O   SER A 110      34.781  -6.184  41.688  1.00 23.88           O  
ATOM    814  OG  SER A 110      36.500  -5.098  37.531  1.00 23.88           O  
ATOM    815  N   PHE A 111      36.969  -6.359  41.500  1.00 22.64           N  
ATOM    816  CA  PHE A 111      38.031  -7.246  41.938  1.00 22.64           C  
ATOM    817  C   PHE A 111      38.031  -7.414  43.469  1.00 22.64           C  
ATOM    818  CB  PHE A 111      39.406  -6.703  41.469  1.00 22.64           C  
ATOM    819  O   PHE A 111      38.250  -8.516  43.969  1.00 22.64           O  
ATOM    820  CG  PHE A 111      40.188  -7.664  40.625  1.00 22.64           C  
ATOM    821  CD1 PHE A 111      41.094  -8.531  41.188  1.00 22.64           C  
ATOM    822  CD2 PHE A 111      39.969  -7.699  39.250  1.00 22.64           C  
ATOM    823  CE1 PHE A 111      41.812  -9.422  40.375  1.00 22.64           C  
ATOM    824  CE2 PHE A 111      40.688  -8.586  38.438  1.00 22.64           C  
ATOM    825  CZ  PHE A 111      41.625  -9.445  39.000  1.00 22.64           C  
ATOM    826  N   ASN A 112      38.125  -6.160  44.219  1.00 23.72           N  
ATOM    827  CA  ASN A 112      39.344  -6.070  45.000  1.00 23.72           C  
ATOM    828  C   ASN A 112      39.312  -7.035  46.188  1.00 23.72           C  
ATOM    829  CB  ASN A 112      39.562  -4.641  45.500  1.00 23.72           C  
ATOM    830  O   ASN A 112      40.281  -7.805  46.406  1.00 23.72           O  
ATOM    831  CG  ASN A 112      40.531  -3.861  44.625  1.00 23.72           C  
ATOM    832  ND2 ASN A 112      40.562  -2.545  44.781  1.00 23.72           N  
ATOM    833  OD1 ASN A 112      41.250  -4.438  43.781  1.00 23.72           O  
ATOM    834  N   LYS A 113      39.156  -6.445  47.438  1.00 28.69           N  
ATOM    835  CA  LYS A 113      40.094  -6.496  48.594  1.00 28.69           C  
ATOM    836  C   LYS A 113      39.938  -7.816  49.344  1.00 28.69           C  
ATOM    837  CB  LYS A 113      39.812  -5.324  49.531  1.00 28.69           C  
ATOM    838  O   LYS A 113      38.875  -8.414  49.375  1.00 28.69           O  
ATOM    839  CG  LYS A 113      40.812  -4.172  49.375  1.00 28.69           C  
ATOM    840  CD  LYS A 113      40.500  -3.047  50.344  1.00 28.69           C  
ATOM    841  CE  LYS A 113      41.500  -1.888  50.188  1.00 28.69           C  
ATOM    842  NZ  LYS A 113      41.250  -0.816  51.188  1.00 28.69           N  
ATOM    843  N   GLY A 114      41.094  -8.188  50.000  1.00 29.48           N  
ATOM    844  CA  GLY A 114      41.750  -9.289  50.688  1.00 29.48           C  
ATOM    845  C   GLY A 114      40.906  -9.875  51.812  1.00 29.48           C  
ATOM    846  O   GLY A 114      41.250  -9.727  53.000  1.00 29.48           O  
ATOM    847  N   ILE A 115      39.625  -9.781  51.812  1.00 31.17           N  
ATOM    848  CA  ILE A 115      39.156 -10.086  53.156  1.00 31.17           C  
ATOM    849  C   ILE A 115      39.750 -11.406  53.625  1.00 31.17           C  
ATOM    850  CB  ILE A 115      37.594 -10.156  53.219  1.00 31.17           C  
ATOM    851  O   ILE A 115      39.750 -12.391  52.906  1.00 31.17           O  
ATOM    852  CG1 ILE A 115      37.000  -8.812  52.781  1.00 31.17           C  
ATOM    853  CG2 ILE A 115      37.125 -10.555  54.625  1.00 31.17           C  
ATOM    854  CD1 ILE A 115      35.469  -8.852  52.625  1.00 31.17           C  
ATOM    855  N   LYS A 116      40.562 -11.195  54.656  1.00 32.75           N  
ATOM    856  CA  LYS A 116      41.125 -12.273  55.438  1.00 32.75           C  
ATOM    857  C   LYS A 116      40.094 -13.344  55.750  1.00 32.75           C  
ATOM    858  CB  LYS A 116      41.719 -11.711  56.750  1.00 32.75           C  
ATOM    859  O   LYS A 116      39.125 -13.086  56.469  1.00 32.75           O  
ATOM    860  CG  LYS A 116      43.219 -11.539  56.750  1.00 32.75           C  
ATOM    861  CD  LYS A 116      43.719 -10.898  58.031  1.00 32.75           C  
ATOM    862  CE  LYS A 116      45.219 -10.664  58.000  1.00 32.75           C  
ATOM    863  NZ  LYS A 116      45.719 -10.047  59.250  1.00 32.75           N  
ATOM    864  N   VAL A 117      39.938 -14.305  54.906  1.00 28.92           N  
ATOM    865  CA  VAL A 117      39.000 -15.430  55.000  1.00 28.92           C  
ATOM    866  C   VAL A 117      39.281 -16.219  56.281  1.00 28.92           C  
ATOM    867  CB  VAL A 117      39.094 -16.359  53.781  1.00 28.92           C  
ATOM    868  O   VAL A 117      40.344 -16.844  56.406  1.00 28.92           O  
ATOM    869  CG1 VAL A 117      38.094 -17.500  53.875  1.00 28.92           C  
ATOM    870  CG2 VAL A 117      38.875 -15.562  52.500  1.00 28.92           C  
ATOM    871  N   ASN A 118      39.188 -15.516  57.469  1.00 31.91           N  
ATOM    872  CA  ASN A 118      39.281 -16.531  58.500  1.00 31.91           C  
ATOM    873  C   ASN A 118      38.438 -17.750  58.188  1.00 31.91           C  
ATOM    874  CB  ASN A 118      38.906 -15.953  59.875  1.00 31.91           C  
ATOM    875  O   ASN A 118      37.219 -17.641  58.094  1.00 31.91           O  
ATOM    876  CG  ASN A 118      40.125 -15.500  60.656  1.00 31.91           C  
ATOM    877  ND2 ASN A 118      39.906 -14.680  61.688  1.00 31.91           N  
ATOM    878  OD1 ASN A 118      41.250 -15.883  60.375  1.00 31.91           O  
ATOM    879  N   ALA A 119      38.906 -18.688  57.438  1.00 29.31           N  
ATOM    880  CA  ALA A 119      38.375 -19.953  56.938  1.00 29.31           C  
ATOM    881  C   ALA A 119      37.750 -20.766  58.062  1.00 29.31           C  
ATOM    882  CB  ALA A 119      39.500 -20.766  56.250  1.00 29.31           C  
ATOM    883  O   ALA A 119      38.469 -21.469  58.812  1.00 29.31           O  
ATOM    884  N   ASN A 120      37.344 -20.219  59.281  1.00 31.81           N  
ATOM    885  CA  ASN A 120      36.906 -21.406  60.000  1.00 31.81           C  
ATOM    886  C   ASN A 120      35.906 -22.234  59.188  1.00 31.81           C  
ATOM    887  CB  ASN A 120      36.281 -21.016  61.344  1.00 31.81           C  
ATOM    888  O   ASN A 120      34.875 -21.734  58.781  1.00 31.81           O  
ATOM    889  CG  ASN A 120      37.312 -21.031  62.469  1.00 31.81           C  
ATOM    890  ND2 ASN A 120      36.875 -20.641  63.688  1.00 31.81           N  
ATOM    891  OD1 ASN A 120      38.469 -21.391  62.281  1.00 31.81           O  
ATOM    892  N   LEU A 121      36.281 -23.203  58.375  1.00 26.97           N  
ATOM    893  CA  LEU A 121      35.656 -24.219  57.562  1.00 26.97           C  
ATOM    894  C   LEU A 121      34.469 -24.875  58.281  1.00 26.97           C  
ATOM    895  CB  LEU A 121      36.688 -25.281  57.156  1.00 26.97           C  
ATOM    896  O   LEU A 121      34.625 -25.984  58.781  1.00 26.97           O  
ATOM    897  CG  LEU A 121      37.031 -25.359  55.656  1.00 26.97           C  
ATOM    898  CD1 LEU A 121      38.531 -25.141  55.469  1.00 26.97           C  
ATOM    899  CD2 LEU A 121      36.594 -26.703  55.094  1.00 26.97           C  
ATOM    900  N   ASP A 122      34.031 -24.656  59.531  1.00 33.91           N  
ATOM    901  CA  ASP A 122      33.188 -25.812  59.844  1.00 33.91           C  
ATOM    902  C   ASP A 122      32.062 -25.969  58.812  1.00 33.91           C  
ATOM    903  CB  ASP A 122      32.625 -25.703  61.250  1.00 33.91           C  
ATOM    904  O   ASP A 122      31.141 -25.125  58.781  1.00 33.91           O  
ATOM    905  CG  ASP A 122      32.469 -27.062  61.938  1.00 33.91           C  
ATOM    906  OD1 ASP A 122      32.688 -28.094  61.281  1.00 33.91           O  
ATOM    907  OD2 ASP A 122      32.094 -27.078  63.125  1.00 33.91           O  
ATOM    908  N   SER A 123      32.219 -26.359  57.562  1.00 32.94           N  
ATOM    909  CA  SER A 123      31.375 -26.500  56.406  1.00 32.94           C  
ATOM    910  C   SER A 123      30.156 -27.359  56.719  1.00 32.94           C  
ATOM    911  CB  SER A 123      32.156 -27.094  55.219  1.00 32.94           C  
ATOM    912  O   SER A 123      30.188 -28.578  56.469  1.00 32.94           O  
ATOM    913  OG  SER A 123      33.000 -28.156  55.656  1.00 32.94           O  
ATOM    914  N   SER A 124      29.609 -27.688  57.812  1.00 34.41           N  
ATOM    915  CA  SER A 124      28.562 -28.688  57.625  1.00 34.41           C  
ATOM    916  C   SER A 124      27.500 -28.172  56.656  1.00 34.41           C  
ATOM    917  CB  SER A 124      27.922 -29.078  58.938  1.00 34.41           C  
ATOM    918  O   SER A 124      26.766 -27.234  57.000  1.00 34.41           O  
ATOM    919  OG  SER A 124      27.391 -27.938  59.594  1.00 34.41           O  
ATOM    920  N   ILE A 125      27.719 -28.109  55.344  1.00 31.84           N  
ATOM    921  CA  ILE A 125      26.797 -27.656  54.312  1.00 31.84           C  
ATOM    922  C   ILE A 125      25.516 -28.484  54.375  1.00 31.84           C  
ATOM    923  CB  ILE A 125      27.422 -27.734  52.906  1.00 31.84           C  
ATOM    924  O   ILE A 125      25.531 -29.672  54.062  1.00 31.84           O  
ATOM    925  CG1 ILE A 125      28.672 -26.828  52.844  1.00 31.84           C  
ATOM    926  CG2 ILE A 125      26.406 -27.359  51.844  1.00 31.84           C  
ATOM    927  CD1 ILE A 125      29.500 -27.031  51.594  1.00 31.84           C  
ATOM    928  N   ASP A 126      24.656 -28.406  55.312  1.00 34.81           N  
ATOM    929  CA  ASP A 126      23.375 -29.062  55.094  1.00 34.81           C  
ATOM    930  C   ASP A 126      22.734 -28.562  53.812  1.00 34.81           C  
ATOM    931  CB  ASP A 126      22.438 -28.844  56.281  1.00 34.81           C  
ATOM    932  O   ASP A 126      22.453 -27.375  53.656  1.00 34.81           O  
ATOM    933  CG  ASP A 126      22.750 -29.750  57.469  1.00 34.81           C  
ATOM    934  OD1 ASP A 126      23.000 -30.953  57.250  1.00 34.81           O  
ATOM    935  OD2 ASP A 126      22.750 -29.250  58.594  1.00 34.81           O  
ATOM    936  N   ILE A 127      23.031 -29.094  52.656  1.00 35.34           N  
ATOM    937  CA  ILE A 127      22.438 -28.906  51.344  1.00 35.34           C  
ATOM    938  C   ILE A 127      20.922 -29.109  51.438  1.00 35.34           C  
ATOM    939  CB  ILE A 127      23.031 -29.859  50.281  1.00 35.34           C  
ATOM    940  O   ILE A 127      20.453 -30.234  51.594  1.00 35.34           O  
ATOM    941  CG1 ILE A 127      24.547 -29.625  50.156  1.00 35.34           C  
ATOM    942  CG2 ILE A 127      22.328 -29.719  48.938  1.00 35.34           C  
ATOM    943  CD1 ILE A 127      25.281 -30.703  49.375  1.00 35.34           C  
ATOM    944  N   SER A 128      20.156 -28.312  52.188  1.00 39.97           N  
ATOM    945  CA  SER A 128      18.734 -28.547  51.969  1.00 39.97           C  
ATOM    946  C   SER A 128      18.359 -28.203  50.531  1.00 39.97           C  
ATOM    947  CB  SER A 128      17.906 -27.703  52.938  1.00 39.97           C  
ATOM    948  O   SER A 128      18.578 -27.078  50.062  1.00 39.97           O  
ATOM    949  OG  SER A 128      16.547 -27.688  52.531  1.00 39.97           O  
ATOM    950  N   THR A 129      18.359 -29.031  49.531  1.00 36.88           N  
ATOM    951  CA  THR A 129      17.828 -29.000  48.188  1.00 36.88           C  
ATOM    952  C   THR A 129      16.391 -28.469  48.188  1.00 36.88           C  
ATOM    953  CB  THR A 129      17.875 -30.391  47.531  1.00 36.88           C  
ATOM    954  O   THR A 129      15.469 -29.188  48.562  1.00 36.88           O  
ATOM    955  CG2 THR A 129      19.297 -30.781  47.156  1.00 36.88           C  
ATOM    956  OG1 THR A 129      17.359 -31.359  48.438  1.00 36.88           O  
ATOM    957  N   SER A 130      16.109 -27.219  48.625  1.00 43.62           N  
ATOM    958  CA  SER A 130      14.742 -26.797  48.312  1.00 43.62           C  
ATOM    959  C   SER A 130      14.508 -26.750  46.781  1.00 43.62           C  
ATOM    960  CB  SER A 130      14.453 -25.438  48.906  1.00 43.62           C  
ATOM    961  O   SER A 130      15.250 -26.078  46.062  1.00 43.62           O  
ATOM    962  OG  SER A 130      15.227 -24.422  48.281  1.00 43.62           O  
ATOM    963  N   SER A 131      13.922 -27.656  46.125  1.00 40.09           N  
ATOM    964  CA  SER A 131      13.383 -27.656  44.750  1.00 40.09           C  
ATOM    965  C   SER A 131      12.547 -26.422  44.500  1.00 40.09           C  
ATOM    966  CB  SER A 131      12.539 -28.906  44.531  1.00 40.09           C  
ATOM    967  O   SER A 131      11.422 -26.297  44.969  1.00 40.09           O  
ATOM    968  OG  SER A 131      11.867 -29.297  45.719  1.00 40.09           O  
ATOM    969  N   LYS A 132      13.109 -25.219  44.344  1.00 46.50           N  
ATOM    970  CA  LYS A 132      12.297 -24.109  43.812  1.00 46.50           C  
ATOM    971  C   LYS A 132      11.688 -24.469  42.469  1.00 46.50           C  
ATOM    972  CB  LYS A 132      13.133 -22.828  43.719  1.00 46.50           C  
ATOM    973  O   LYS A 132      12.414 -24.766  41.500  1.00 46.50           O  
ATOM    974  CG  LYS A 132      13.070 -21.953  44.938  1.00 46.50           C  
ATOM    975  CD  LYS A 132      13.984 -20.734  44.812  1.00 46.50           C  
ATOM    976  CE  LYS A 132      13.891 -19.828  46.031  1.00 46.50           C  
ATOM    977  NZ  LYS A 132      14.898 -18.719  45.969  1.00 46.50           N  
ATOM    978  N   LYS A 133      10.508 -24.766  42.312  1.00 45.09           N  
ATOM    979  CA  LYS A 133       9.727 -24.875  41.062  1.00 45.09           C  
ATOM    980  C   LYS A 133       9.859 -23.609  40.219  1.00 45.09           C  
ATOM    981  CB  LYS A 133       8.250 -25.141  41.406  1.00 45.09           C  
ATOM    982  O   LYS A 133       9.508 -22.516  40.688  1.00 45.09           O  
ATOM    983  CG  LYS A 133       7.914 -26.609  41.562  1.00 45.09           C  
ATOM    984  CD  LYS A 133       6.445 -26.812  41.938  1.00 45.09           C  
ATOM    985  CE  LYS A 133       6.086 -28.281  42.031  1.00 45.09           C  
ATOM    986  NZ  LYS A 133       4.680 -28.484  42.469  1.00 45.09           N  
ATOM    987  N   GLU A 134      10.828 -23.531  39.344  1.00 49.56           N  
ATOM    988  CA  GLU A 134      10.922 -22.469  38.344  1.00 49.56           C  
ATOM    989  C   GLU A 134       9.570 -22.203  37.688  1.00 49.56           C  
ATOM    990  CB  GLU A 134      11.969 -22.812  37.281  1.00 49.56           C  
ATOM    991  O   GLU A 134       8.961 -23.125  37.125  1.00 49.56           O  
ATOM    992  CG  GLU A 134      13.406 -22.719  37.781  1.00 49.56           C  
ATOM    993  CD  GLU A 134      14.430 -22.703  36.656  1.00 49.56           C  
ATOM    994  OE1 GLU A 134      15.594 -22.312  36.906  1.00 49.56           O  
ATOM    995  OE2 GLU A 134      14.062 -23.078  35.531  1.00 49.56           O  
ATOM    996  N   LYS A 135       8.789 -21.250  38.062  1.00 51.47           N  
ATOM    997  CA  LYS A 135       7.629 -20.797  37.281  1.00 51.47           C  
ATOM    998  C   LYS A 135       8.023 -20.406  35.875  1.00 51.47           C  
ATOM    999  CB  LYS A 135       6.961 -19.609  38.000  1.00 51.47           C  
ATOM   1000  O   LYS A 135       8.922 -19.578  35.688  1.00 51.47           O  
ATOM   1001  CG  LYS A 135       6.059 -20.016  39.156  1.00 51.47           C  
ATOM   1002  CD  LYS A 135       5.426 -18.797  39.812  1.00 51.47           C  
ATOM   1003  CE  LYS A 135       4.473 -19.188  40.938  1.00 51.47           C  
ATOM   1004  NZ  LYS A 135       3.912 -18.000  41.625  1.00 51.47           N  
ATOM   1005  N   SER A 136       7.836 -21.203  34.906  1.00 50.47           N  
ATOM   1006  CA  SER A 136       7.938 -20.906  33.469  1.00 50.47           C  
ATOM   1007  C   SER A 136       7.297 -19.562  33.125  1.00 50.47           C  
ATOM   1008  CB  SER A 136       7.273 -22.016  32.656  1.00 50.47           C  
ATOM   1009  O   SER A 136       6.117 -19.344  33.406  1.00 50.47           O  
ATOM   1010  OG  SER A 136       5.965 -22.281  33.125  1.00 50.47           O  
ATOM   1011  N   LYS A 137       8.008 -18.484  33.062  1.00 52.03           N  
ATOM   1012  CA  LYS A 137       7.496 -17.250  32.469  1.00 52.03           C  
ATOM   1013  C   LYS A 137       6.887 -17.516  31.109  1.00 52.03           C  
ATOM   1014  CB  LYS A 137       8.609 -16.219  32.375  1.00 52.03           C  
ATOM   1015  O   LYS A 137       7.590 -17.906  30.172  1.00 52.03           O  
ATOM   1016  CG  LYS A 137       8.953 -15.531  33.688  1.00 52.03           C  
ATOM   1017  CD  LYS A 137      10.047 -14.484  33.531  1.00 52.03           C  
ATOM   1018  CE  LYS A 137      10.320 -13.742  34.812  1.00 52.03           C  
ATOM   1019  NZ  LYS A 137      11.453 -12.781  34.656  1.00 52.03           N  
ATOM   1020  N   SER A 138       5.609 -17.734  30.984  1.00 52.91           N  
ATOM   1021  CA  SER A 138       4.902 -17.672  29.703  1.00 52.91           C  
ATOM   1022  C   SER A 138       5.188 -16.375  28.969  1.00 52.91           C  
ATOM   1023  CB  SER A 138       3.398 -17.844  29.922  1.00 52.91           C  
ATOM   1024  O   SER A 138       4.887 -15.289  29.484  1.00 52.91           O  
ATOM   1025  OG  SER A 138       2.896 -16.797  30.750  1.00 52.91           O  
ATOM   1026  N   ASP A 139       6.152 -16.281  28.156  1.00 52.19           N  
ATOM   1027  CA  ASP A 139       6.312 -15.211  27.188  1.00 52.19           C  
ATOM   1028  C   ASP A 139       4.996 -14.922  26.469  1.00 52.19           C  
ATOM   1029  CB  ASP A 139       7.398 -15.562  26.172  1.00 52.19           C  
ATOM   1030  O   ASP A 139       4.656 -15.594  25.500  1.00 52.19           O  
ATOM   1031  CG  ASP A 139       8.805 -15.281  26.688  1.00 52.19           C  
ATOM   1032  OD1 ASP A 139       8.969 -14.391  27.547  1.00 52.19           O  
ATOM   1033  OD2 ASP A 139       9.750 -15.961  26.219  1.00 52.19           O  
ATOM   1034  N   HIS A 140       4.055 -14.234  27.016  1.00 54.69           N  
ATOM   1035  CA  HIS A 140       2.959 -13.680  26.234  1.00 54.69           C  
ATOM   1036  C   HIS A 140       3.482 -12.727  25.156  1.00 54.69           C  
ATOM   1037  CB  HIS A 140       1.963 -12.945  27.125  1.00 54.69           C  
ATOM   1038  O   HIS A 140       3.867 -11.594  25.453  1.00 54.69           O  
ATOM   1039  CG  HIS A 140       0.903 -13.836  27.703  1.00 54.69           C  
ATOM   1040  CD2 HIS A 140       0.604 -14.164  28.969  1.00 54.69           C  
ATOM   1041  ND1 HIS A 140       0.000 -14.516  26.906  1.00 54.69           N  
ATOM   1042  CE1 HIS A 140      -0.811 -15.219  27.672  1.00 54.69           C  
ATOM   1043  NE2 HIS A 140      -0.465 -15.023  28.938  1.00 54.69           N  
ATOM   1044  N   LYS A 141       3.943 -13.203  24.094  1.00 50.12           N  
ATOM   1045  CA  LYS A 141       4.094 -12.320  22.938  1.00 50.12           C  
ATOM   1046  C   LYS A 141       2.926 -11.344  22.844  1.00 50.12           C  
ATOM   1047  CB  LYS A 141       4.211 -13.133  21.656  1.00 50.12           C  
ATOM   1048  O   LYS A 141       1.788 -11.750  22.594  1.00 50.12           O  
ATOM   1049  CG  LYS A 141       5.633 -13.531  21.297  1.00 50.12           C  
ATOM   1050  CD  LYS A 141       5.684 -14.352  20.016  1.00 50.12           C  
ATOM   1051  CE  LYS A 141       7.109 -14.758  19.656  1.00 50.12           C  
ATOM   1052  NZ  LYS A 141       7.160 -15.562  18.406  1.00 50.12           N  
ATOM   1053  N   SER A 142       3.027 -10.242  23.406  1.00 59.12           N  
ATOM   1054  CA  SER A 142       2.051  -9.195  23.125  1.00 59.12           C  
ATOM   1055  C   SER A 142       1.787  -9.070  21.625  1.00 59.12           C  
ATOM   1056  CB  SER A 142       2.533  -7.852  23.672  1.00 59.12           C  
ATOM   1057  O   SER A 142       2.699  -8.781  20.844  1.00 59.12           O  
ATOM   1058  OG  SER A 142       2.627  -6.887  22.641  1.00 59.12           O  
ATOM   1059  N   ARG A 143       0.799  -9.633  21.078  1.00 56.97           N  
ATOM   1060  CA  ARG A 143       0.357  -9.383  19.703  1.00 56.97           C  
ATOM   1061  C   ARG A 143       0.345  -7.887  19.406  1.00 56.97           C  
ATOM   1062  CB  ARG A 143      -1.034  -9.977  19.469  1.00 56.97           C  
ATOM   1063  O   ARG A 143      -0.327  -7.113  20.094  1.00 56.97           O  
ATOM   1064  CG  ARG A 143      -1.031 -11.477  19.234  1.00 56.97           C  
ATOM   1065  CD  ARG A 143      -2.441 -12.016  19.047  1.00 56.97           C  
ATOM   1066  NE  ARG A 143      -2.438 -13.461  18.844  1.00 56.97           N  
ATOM   1067  NH1 ARG A 143      -4.730 -13.703  19.031  1.00 56.97           N  
ATOM   1068  NH2 ARG A 143      -3.408 -15.539  18.641  1.00 56.97           N  
ATOM   1069  CZ  ARG A 143      -3.525 -14.234  18.844  1.00 56.97           C  
ATOM   1070  N   LYS A 144       1.250  -7.391  18.750  1.00 56.12           N  
ATOM   1071  CA  LYS A 144       1.230  -6.039  18.203  1.00 56.12           C  
ATOM   1072  C   LYS A 144      -0.099  -5.742  17.516  1.00 56.12           C  
ATOM   1073  CB  LYS A 144       2.385  -5.844  17.219  1.00 56.12           C  
ATOM   1074  O   LYS A 144      -0.455  -6.398  16.531  1.00 56.12           O  
ATOM   1075  CG  LYS A 144       3.752  -5.754  17.875  1.00 56.12           C  
ATOM   1076  CD  LYS A 144       4.855  -5.547  16.844  1.00 56.12           C  
ATOM   1077  CE  LYS A 144       6.227  -5.453  17.500  1.00 56.12           C  
ATOM   1078  NZ  LYS A 144       7.312  -5.254  16.500  1.00 56.12           N  
ATOM   1079  N   HIS A 145      -0.939  -5.043  18.109  1.00 61.34           N  
ATOM   1080  CA  HIS A 145      -2.129  -4.523  17.438  1.00 61.34           C  
ATOM   1081  C   HIS A 145      -1.768  -3.434  16.438  1.00 61.34           C  
ATOM   1082  CB  HIS A 145      -3.121  -3.979  18.469  1.00 61.34           C  
ATOM   1083  O   HIS A 145      -1.360  -2.336  16.828  1.00 61.34           O  
ATOM   1084  CG  HIS A 145      -3.799  -5.043  19.266  1.00 61.34           C  
ATOM   1085  CD2 HIS A 145      -3.648  -5.418  20.562  1.00 61.34           C  
ATOM   1086  ND1 HIS A 145      -4.766  -5.871  18.734  1.00 61.34           N  
ATOM   1087  CE1 HIS A 145      -5.180  -6.711  19.672  1.00 61.34           C  
ATOM   1088  NE2 HIS A 145      -4.520  -6.457  20.797  1.00 61.34           N  
ATOM   1089  N   TYR A 146      -1.807  -3.721  15.234  1.00 57.44           N  
ATOM   1090  CA  TYR A 146      -1.650  -2.717  14.188  1.00 57.44           C  
ATOM   1091  C   TYR A 146      -2.846  -1.772  14.156  1.00 57.44           C  
ATOM   1092  CB  TYR A 146      -1.478  -3.389  12.820  1.00 57.44           C  
ATOM   1093  O   TYR A 146      -3.988  -2.199  14.336  1.00 57.44           O  
ATOM   1094  CG  TYR A 146      -0.152  -4.094  12.656  1.00 57.44           C  
ATOM   1095  CD1 TYR A 146       0.990  -3.389  12.273  1.00 57.44           C  
ATOM   1096  CD2 TYR A 146      -0.040  -5.461  12.875  1.00 57.44           C  
ATOM   1097  CE1 TYR A 146       2.213  -4.031  12.117  1.00 57.44           C  
ATOM   1098  CE2 TYR A 146       1.178  -6.117  12.719  1.00 57.44           C  
ATOM   1099  OH  TYR A 146       3.504  -6.039  12.188  1.00 57.44           O  
ATOM   1100  CZ  TYR A 146       2.297  -5.395  12.344  1.00 57.44           C  
ATOM   1101  N   PRO A 147      -2.633  -0.564  14.078  1.00 57.31           N  
ATOM   1102  CA  PRO A 147      -3.754   0.371  13.969  1.00 57.31           C  
ATOM   1103  C   PRO A 147      -4.656   0.074  12.773  1.00 57.31           C  
ATOM   1104  CB  PRO A 147      -3.066   1.729  13.812  1.00 57.31           C  
ATOM   1105  O   PRO A 147      -4.164  -0.153  11.664  1.00 57.31           O  
ATOM   1106  CG  PRO A 147      -1.663   1.402  13.414  1.00 57.31           C  
ATOM   1107  CD  PRO A 147      -1.395  -0.036  13.750  1.00 57.31           C  
ATOM   1108  N   LYS A 148      -5.926  -0.102  12.977  1.00 58.81           N  
ATOM   1109  CA  LYS A 148      -6.961  -0.225  11.961  1.00 58.81           C  
ATOM   1110  C   LYS A 148      -7.203   1.109  11.258  1.00 58.81           C  
ATOM   1111  CB  LYS A 148      -8.266  -0.740  12.570  1.00 58.81           C  
ATOM   1112  O   LYS A 148      -7.512   2.109  11.906  1.00 58.81           O  
ATOM   1113  CG  LYS A 148      -9.094  -1.595  11.625  1.00 58.81           C  
ATOM   1114  CD  LYS A 148     -10.320  -2.166  12.328  1.00 58.81           C  
ATOM   1115  CE  LYS A 148     -11.211  -2.941  11.359  1.00 58.81           C  
ATOM   1116  NZ  LYS A 148     -12.469  -3.408  12.016  1.00 58.81           N  
ATOM   1117  N   ILE A 149      -6.898   1.280  10.023  1.00 57.88           N  
ATOM   1118  CA  ILE A 149      -7.312   2.402   9.188  1.00 57.88           C  
ATOM   1119  C   ILE A 149      -8.820   2.326   8.930  1.00 57.88           C  
ATOM   1120  CB  ILE A 149      -6.539   2.428   7.852  1.00 57.88           C  
ATOM   1121  O   ILE A 149      -9.281   1.460   8.188  1.00 57.88           O  
ATOM   1122  CG1 ILE A 149      -5.031   2.500   8.109  1.00 57.88           C  
ATOM   1123  CG2 ILE A 149      -7.004   3.602   6.980  1.00 57.88           C  
ATOM   1124  CD1 ILE A 149      -4.180   2.295   6.863  1.00 57.88           C  
ATOM   1125  N   GLU A 150      -9.656   2.900   9.703  1.00 51.00           N  
ATOM   1126  CA  GLU A 150     -11.070   3.062   9.391  1.00 51.00           C  
ATOM   1127  C   GLU A 150     -11.266   3.941   8.156  1.00 51.00           C  
ATOM   1128  CB  GLU A 150     -11.820   3.658  10.578  1.00 51.00           C  
ATOM   1129  O   GLU A 150     -11.023   5.148   8.203  1.00 51.00           O  
ATOM   1130  CG  GLU A 150     -11.945   2.709  11.766  1.00 51.00           C  
ATOM   1131  CD  GLU A 150     -12.711   3.307  12.938  1.00 51.00           C  
ATOM   1132  OE1 GLU A 150     -12.969   2.582  13.922  1.00 51.00           O  
ATOM   1133  OE2 GLU A 150     -13.055   4.508  12.859  1.00 51.00           O  
ATOM   1134  N   ALA A 151     -11.297   3.373   7.027  1.00 51.31           N  
ATOM   1135  CA  ALA A 151     -11.711   4.090   5.824  1.00 51.31           C  
ATOM   1136  C   ALA A 151     -13.211   4.387   5.852  1.00 51.31           C  
ATOM   1137  CB  ALA A 151     -11.352   3.285   4.578  1.00 51.31           C  
ATOM   1138  O   ALA A 151     -14.031   3.469   5.781  1.00 51.31           O  
ATOM   1139  N   GLU A 152     -13.703   5.488   6.395  1.00 48.84           N  
ATOM   1140  CA  GLU A 152     -15.062   5.945   6.145  1.00 48.84           C  
ATOM   1141  C   GLU A 152     -15.305   6.176   4.656  1.00 48.84           C  
ATOM   1142  CB  GLU A 152     -15.352   7.227   6.934  1.00 48.84           C  
ATOM   1143  O   GLU A 152     -14.609   6.977   4.027  1.00 48.84           O  
ATOM   1144  CG  GLU A 152     -16.188   7.004   8.188  1.00 48.84           C  
ATOM   1145  CD  GLU A 152     -16.438   8.281   8.969  1.00 48.84           C  
ATOM   1146  OE1 GLU A 152     -17.141   8.219  10.016  1.00 48.84           O  
ATOM   1147  OE2 GLU A 152     -15.953   9.344   8.539  1.00 48.84           O  
ATOM   1148  N   SER A 153     -15.828   5.137   3.982  1.00 51.28           N  
ATOM   1149  CA  SER A 153     -16.281   5.344   2.609  1.00 51.28           C  
ATOM   1150  C   SER A 153     -17.172   6.578   2.500  1.00 51.28           C  
ATOM   1151  CB  SER A 153     -17.031   4.113   2.098  1.00 51.28           C  
ATOM   1152  O   SER A 153     -18.234   6.633   3.117  1.00 51.28           O  
ATOM   1153  OG  SER A 153     -17.422   4.293   0.749  1.00 51.28           O  
ATOM   1154  N   ASP A 154     -16.688   7.746   2.340  1.00 51.47           N  
ATOM   1155  CA  ASP A 154     -17.562   8.883   2.062  1.00 51.47           C  
ATOM   1156  C   ASP A 154     -18.484   8.594   0.879  1.00 51.47           C  
ATOM   1157  CB  ASP A 154     -16.734  10.141   1.792  1.00 51.47           C  
ATOM   1158  O   ASP A 154     -18.016   8.414  -0.247  1.00 51.47           O  
ATOM   1159  CG  ASP A 154     -16.641  11.062   2.998  1.00 51.47           C  
ATOM   1160  OD1 ASP A 154     -17.438  10.914   3.941  1.00 51.47           O  
ATOM   1161  OD2 ASP A 154     -15.750  11.938   3.002  1.00 51.47           O  
ATOM   1162  N   SER A 155     -19.547   7.906   1.176  1.00 51.56           N  
ATOM   1163  CA  SER A 155     -20.609   7.738   0.185  1.00 51.56           C  
ATOM   1164  C   SER A 155     -20.969   9.070  -0.457  1.00 51.56           C  
ATOM   1165  CB  SER A 155     -21.844   7.109   0.824  1.00 51.56           C  
ATOM   1166  O   SER A 155     -22.000   9.180  -1.125  1.00 51.56           O  
ATOM   1167  OG  SER A 155     -22.438   6.176  -0.057  1.00 51.56           O  
ATOM   1168  N   ASP A 156     -20.328  10.109  -0.064  1.00 52.56           N  
ATOM   1169  CA  ASP A 156     -20.734  11.320  -0.760  1.00 52.56           C  
ATOM   1170  C   ASP A 156     -20.391  11.250  -2.244  1.00 52.56           C  
ATOM   1171  CB  ASP A 156     -20.078  12.555  -0.125  1.00 52.56           C  
ATOM   1172  O   ASP A 156     -19.266  10.898  -2.605  1.00 52.56           O  
ATOM   1173  CG  ASP A 156     -20.688  12.906   1.226  1.00 52.56           C  
ATOM   1174  OD1 ASP A 156     -21.828  12.516   1.504  1.00 52.56           O  
ATOM   1175  OD2 ASP A 156     -20.000  13.586   2.016  1.00 52.56           O  
ATOM   1176  N   ASP A 157     -21.469  11.031  -3.098  1.00 48.72           N  
ATOM   1177  CA  ASP A 157     -21.359  11.125  -4.551  1.00 48.72           C  
ATOM   1178  C   ASP A 157     -20.453  12.281  -4.969  1.00 48.72           C  
ATOM   1179  CB  ASP A 157     -22.750  11.289  -5.176  1.00 48.72           C  
ATOM   1180  O   ASP A 157     -20.859  13.445  -4.891  1.00 48.72           O  
ATOM   1181  CG  ASP A 157     -23.328   9.984  -5.695  1.00 48.72           C  
ATOM   1182  OD1 ASP A 157     -22.562   9.000  -5.848  1.00 48.72           O  
ATOM   1183  OD2 ASP A 157     -24.547   9.938  -5.957  1.00 48.72           O  
ATOM   1184  N   TYR A 158     -19.219  11.992  -4.867  1.00 49.28           N  
ATOM   1185  CA  TYR A 158     -18.266  12.992  -5.336  1.00 49.28           C  
ATOM   1186  C   TYR A 158     -18.438  13.250  -6.828  1.00 49.28           C  
ATOM   1187  CB  TYR A 158     -16.828  12.547  -5.043  1.00 49.28           C  
ATOM   1188  O   TYR A 158     -18.297  12.336  -7.645  1.00 49.28           O  
ATOM   1189  CG  TYR A 158     -16.328  12.992  -3.693  1.00 49.28           C  
ATOM   1190  CD1 TYR A 158     -15.727  14.234  -3.527  1.00 49.28           C  
ATOM   1191  CD2 TYR A 158     -16.453  12.164  -2.582  1.00 49.28           C  
ATOM   1192  CE1 TYR A 158     -15.250  14.648  -2.283  1.00 49.28           C  
ATOM   1193  CE2 TYR A 158     -15.977  12.562  -1.334  1.00 49.28           C  
ATOM   1194  OH  TYR A 158     -14.922  14.203   0.037  1.00 49.28           O  
ATOM   1195  CZ  TYR A 158     -15.383  13.805  -1.195  1.00 49.28           C  
ATOM   1196  N   ILE A 159     -19.281  14.328  -7.070  1.00 46.06           N  
ATOM   1197  CA  ILE A 159     -19.297  14.805  -8.453  1.00 46.06           C  
ATOM   1198  C   ILE A 159     -17.922  15.359  -8.828  1.00 46.06           C  
ATOM   1199  CB  ILE A 159     -20.391  15.875  -8.664  1.00 46.06           C  
ATOM   1200  O   ILE A 159     -17.469  16.344  -8.250  1.00 46.06           O  
ATOM   1201  CG1 ILE A 159     -21.750  15.336  -8.234  1.00 46.06           C  
ATOM   1202  CG2 ILE A 159     -20.406  16.328 -10.125  1.00 46.06           C  
ATOM   1203  CD1 ILE A 159     -22.844  16.391  -8.164  1.00 46.06           C  
ATOM   1204  N   LEU A 160     -17.125  14.523  -9.289  1.00 48.00           N  
ATOM   1205  CA  LEU A 160     -15.898  15.023  -9.922  1.00 48.00           C  
ATOM   1206  C   LEU A 160     -16.219  16.109 -10.945  1.00 48.00           C  
ATOM   1207  CB  LEU A 160     -15.133  13.883 -10.586  1.00 48.00           C  
ATOM   1208  O   LEU A 160     -16.953  15.859 -11.906  1.00 48.00           O  
ATOM   1209  CG  LEU A 160     -14.453  12.883  -9.648  1.00 48.00           C  
ATOM   1210  CD1 LEU A 160     -14.180  11.570 -10.375  1.00 48.00           C  
ATOM   1211  CD2 LEU A 160     -13.156  13.477  -9.094  1.00 48.00           C  
ATOM   1212  N   ASP A 161     -16.109  17.391 -10.484  1.00 53.19           N  
ATOM   1213  CA  ASP A 161     -16.141  18.375 -11.562  1.00 53.19           C  
ATOM   1214  C   ASP A 161     -15.078  18.094 -12.609  1.00 53.19           C  
ATOM   1215  CB  ASP A 161     -15.977  19.781 -11.000  1.00 53.19           C  
ATOM   1216  O   ASP A 161     -13.945  17.734 -12.266  1.00 53.19           O  
ATOM   1217  CG  ASP A 161     -16.766  20.828 -11.773  1.00 53.19           C  
ATOM   1218  OD1 ASP A 161     -17.203  20.547 -12.906  1.00 53.19           O  
ATOM   1219  OD2 ASP A 161     -16.953  21.938 -11.234  1.00 53.19           O  
ATOM   1220  N   ASP A 162     -15.438  17.828 -13.820  1.00 54.53           N  
ATOM   1221  CA  ASP A 162     -14.570  17.562 -14.961  1.00 54.53           C  
ATOM   1222  C   ASP A 162     -13.375  18.500 -14.984  1.00 54.53           C  
ATOM   1223  CB  ASP A 162     -15.359  17.672 -16.266  1.00 54.53           C  
ATOM   1224  O   ASP A 162     -12.336  18.172 -15.562  1.00 54.53           O  
ATOM   1225  CG  ASP A 162     -16.031  16.375 -16.672  1.00 54.53           C  
ATOM   1226  OD1 ASP A 162     -15.648  15.305 -16.156  1.00 54.53           O  
ATOM   1227  OD2 ASP A 162     -16.938  16.422 -17.531  1.00 54.53           O  
ATOM   1228  N   ASP A 163     -13.586  19.688 -14.422  1.00 55.44           N  
ATOM   1229  CA  ASP A 163     -12.508  20.672 -14.430  1.00 55.44           C  
ATOM   1230  C   ASP A 163     -11.438  20.328 -13.398  1.00 55.44           C  
ATOM   1231  CB  ASP A 163     -13.055  22.078 -14.156  1.00 55.44           C  
ATOM   1232  O   ASP A 163     -10.492  21.094 -13.180  1.00 55.44           O  
ATOM   1233  CG  ASP A 163     -13.523  22.781 -15.414  1.00 55.44           C  
ATOM   1234  OD1 ASP A 163     -13.023  22.453 -16.516  1.00 55.44           O  
ATOM   1235  OD2 ASP A 163     -14.391  23.672 -15.305  1.00 55.44           O  
ATOM   1236  N   ASP A 164     -11.664  19.250 -12.516  1.00 54.38           N  
ATOM   1237  CA  ASP A 164     -10.648  18.781 -11.578  1.00 54.38           C  
ATOM   1238  C   ASP A 164      -9.492  18.109 -12.312  1.00 54.38           C  
ATOM   1239  CB  ASP A 164     -11.258  17.812 -10.562  1.00 54.38           C  
ATOM   1240  O   ASP A 164      -9.570  16.922 -12.664  1.00 54.38           O  
ATOM   1241  CG  ASP A 164     -11.680  18.500  -9.273  1.00 54.38           C  
ATOM   1242  OD1 ASP A 164     -11.172  19.594  -8.977  1.00 54.38           O  
ATOM   1243  OD2 ASP A 164     -12.516  17.922  -8.547  1.00 54.38           O  
ATOM   1244  N   SER A 165      -8.672  18.922 -12.977  1.00 52.09           N  
ATOM   1245  CA  SER A 165      -7.473  18.516 -13.711  1.00 52.09           C  
ATOM   1246  C   SER A 165      -6.531  17.703 -12.828  1.00 52.09           C  
ATOM   1247  CB  SER A 165      -6.742  19.734 -14.258  1.00 52.09           C  
ATOM   1248  O   SER A 165      -6.547  17.828 -11.602  1.00 52.09           O  
ATOM   1249  OG  SER A 165      -6.809  20.812 -13.336  1.00 52.09           O  
ATOM   1250  N   ASP A 166      -5.840  16.625 -13.398  1.00 50.72           N  
ATOM   1251  CA  ASP A 166      -4.828  15.750 -12.812  1.00 50.72           C  
ATOM   1252  C   ASP A 166      -3.781  16.547 -12.047  1.00 50.72           C  
ATOM   1253  CB  ASP A 166      -4.156  14.914 -13.898  1.00 50.72           C  
ATOM   1254  O   ASP A 166      -2.920  15.977 -11.375  1.00 50.72           O  
ATOM   1255  CG  ASP A 166      -4.195  13.422 -13.609  1.00 50.72           C  
ATOM   1256  OD1 ASP A 166      -4.715  13.023 -12.547  1.00 50.72           O  
ATOM   1257  OD2 ASP A 166      -3.703  12.641 -14.453  1.00 50.72           O  
ATOM   1258  N   ASP A 167      -3.537  17.828 -12.234  1.00 54.41           N  
ATOM   1259  CA  ASP A 167      -2.449  18.609 -11.664  1.00 54.41           C  
ATOM   1260  C   ASP A 167      -2.688  18.891 -10.180  1.00 54.41           C  
ATOM   1261  CB  ASP A 167      -2.285  19.938 -12.422  1.00 54.41           C  
ATOM   1262  O   ASP A 167      -2.012  19.719  -9.586  1.00 54.41           O  
ATOM   1263  CG  ASP A 167      -2.930  19.906 -13.797  1.00 54.41           C  
ATOM   1264  OD1 ASP A 167      -3.221  18.812 -14.320  1.00 54.41           O  
ATOM   1265  OD2 ASP A 167      -3.145  21.000 -14.367  1.00 54.41           O  
ATOM   1266  N   GLY A 168      -3.375  17.969  -9.531  1.00 52.72           N  
ATOM   1267  CA  GLY A 168      -3.531  18.016  -8.086  1.00 52.72           C  
ATOM   1268  C   GLY A 168      -4.191  19.297  -7.602  1.00 52.72           C  
ATOM   1269  O   GLY A 168      -4.211  19.578  -6.402  1.00 52.72           O  
ATOM   1270  N   LYS A 169      -4.387  20.266  -8.469  1.00 53.66           N  
ATOM   1271  CA  LYS A 169      -4.988  21.516  -8.023  1.00 53.66           C  
ATOM   1272  C   LYS A 169      -6.508  21.422  -7.984  1.00 53.66           C  
ATOM   1273  CB  LYS A 169      -4.562  22.672  -8.945  1.00 53.66           C  
ATOM   1274  O   LYS A 169      -7.188  21.828  -8.922  1.00 53.66           O  
ATOM   1275  CG  LYS A 169      -3.078  23.000  -8.875  1.00 53.66           C  
ATOM   1276  CD  LYS A 169      -2.719  24.156  -9.805  1.00 53.66           C  
ATOM   1277  CE  LYS A 169      -1.217  24.391  -9.844  1.00 53.66           C  
ATOM   1278  NZ  LYS A 169      -0.850  25.453 -10.828  1.00 53.66           N  
ATOM   1279  N   CYS A 170      -7.031  20.500  -7.285  1.00 58.53           N  
ATOM   1280  CA  CYS A 170      -8.453  20.578  -6.980  1.00 58.53           C  
ATOM   1281  C   CYS A 170      -8.773  21.844  -6.184  1.00 58.53           C  
ATOM   1282  CB  CYS A 170      -8.906  19.344  -6.199  1.00 58.53           C  
ATOM   1283  O   CYS A 170      -8.492  21.906  -4.984  1.00 58.53           O  
ATOM   1284  SG  CYS A 170     -10.695  19.250  -5.957  1.00 58.53           S  
ATOM   1285  N   LYS A 171      -8.852  22.922  -6.777  1.00 58.59           N  
ATOM   1286  CA  LYS A 171      -9.141  24.188  -6.109  1.00 58.59           C  
ATOM   1287  C   LYS A 171     -10.414  24.109  -5.277  1.00 58.59           C  
ATOM   1288  CB  LYS A 171      -9.258  25.328  -7.133  1.00 58.59           C  
ATOM   1289  O   LYS A 171     -10.477  24.625  -4.164  1.00 58.59           O  
ATOM   1290  CG  LYS A 171      -7.938  25.719  -7.770  1.00 58.59           C  
ATOM   1291  CD  LYS A 171      -8.117  26.875  -8.750  1.00 58.59           C  
ATOM   1292  CE  LYS A 171      -6.805  27.250  -9.430  1.00 58.59           C  
ATOM   1293  NZ  LYS A 171      -7.004  28.266 -10.508  1.00 58.59           N  
ATOM   1294  N   ASN A 172     -11.500  23.453  -5.684  1.00 58.84           N  
ATOM   1295  CA  ASN A 172     -12.805  23.422  -5.020  1.00 58.84           C  
ATOM   1296  C   ASN A 172     -13.258  22.000  -4.715  1.00 58.84           C  
ATOM   1297  CB  ASN A 172     -13.852  24.141  -5.875  1.00 58.84           C  
ATOM   1298  O   ASN A 172     -14.453  21.703  -4.727  1.00 58.84           O  
ATOM   1299  CG  ASN A 172     -13.820  25.656  -5.695  1.00 58.84           C  
ATOM   1300  ND2 ASN A 172     -14.500  26.375  -6.586  1.00 58.84           N  
ATOM   1301  OD1 ASN A 172     -13.188  26.172  -4.770  1.00 58.84           O  
ATOM   1302  N   CYS A 173     -12.195  21.156  -4.562  1.00 63.50           N  
ATOM   1303  CA  CYS A 173     -12.562  19.766  -4.250  1.00 63.50           C  
ATOM   1304  C   CYS A 173     -12.984  19.641  -2.795  1.00 63.50           C  
ATOM   1305  CB  CYS A 173     -11.398  18.828  -4.543  1.00 63.50           C  
ATOM   1306  O   CYS A 173     -12.195  19.906  -1.887  1.00 63.50           O  
ATOM   1307  SG  CYS A 173     -11.570  17.906  -6.086  1.00 63.50           S  
ATOM   1308  N   LYS A 174     -14.133  19.422  -2.529  1.00 67.38           N  
ATOM   1309  CA  LYS A 174     -14.711  19.188  -1.210  1.00 67.38           C  
ATOM   1310  C   LYS A 174     -13.898  18.156  -0.433  1.00 67.38           C  
ATOM   1311  CB  LYS A 174     -16.156  18.719  -1.337  1.00 67.38           C  
ATOM   1312  O   LYS A 174     -13.773  18.250   0.790  1.00 67.38           O  
ATOM   1313  CG  LYS A 174     -16.984  18.875  -0.065  1.00 67.38           C  
ATOM   1314  CD  LYS A 174     -18.422  18.453  -0.271  1.00 67.38           C  
ATOM   1315  CE  LYS A 174     -19.234  18.562   1.017  1.00 67.38           C  
ATOM   1316  NZ  LYS A 174     -20.656  18.141   0.819  1.00 67.38           N  
ATOM   1317  N   TYR A 175     -13.219  17.344  -1.247  1.00 68.00           N  
ATOM   1318  CA  TYR A 175     -12.516  16.250  -0.600  1.00 68.00           C  
ATOM   1319  C   TYR A 175     -11.039  16.562  -0.435  1.00 68.00           C  
ATOM   1320  CB  TYR A 175     -12.688  14.953  -1.405  1.00 68.00           C  
ATOM   1321  O   TYR A 175     -10.281  15.750   0.093  1.00 68.00           O  
ATOM   1322  CG  TYR A 175     -14.125  14.500  -1.519  1.00 68.00           C  
ATOM   1323  CD1 TYR A 175     -14.781  13.938  -0.429  1.00 68.00           C  
ATOM   1324  CD2 TYR A 175     -14.820  14.625  -2.717  1.00 68.00           C  
ATOM   1325  CE1 TYR A 175     -16.109  13.508  -0.530  1.00 68.00           C  
ATOM   1326  CE2 TYR A 175     -16.141  14.203  -2.828  1.00 68.00           C  
ATOM   1327  OH  TYR A 175     -18.078  13.227  -1.837  1.00 68.00           O  
ATOM   1328  CZ  TYR A 175     -16.781  13.648  -1.731  1.00 68.00           C  
ATOM   1329  N   LYS A 176     -10.617  17.719  -0.998  1.00 73.94           N  
ATOM   1330  CA  LYS A 176      -9.211  18.109  -0.912  1.00 73.94           C  
ATOM   1331  C   LYS A 176      -8.688  17.969   0.515  1.00 73.94           C  
ATOM   1332  CB  LYS A 176      -9.031  19.547  -1.399  1.00 73.94           C  
ATOM   1333  O   LYS A 176      -7.625  17.391   0.738  1.00 73.94           O  
ATOM   1334  CG  LYS A 176      -7.574  19.969  -1.540  1.00 73.94           C  
ATOM   1335  CD  LYS A 176      -7.453  21.391  -2.098  1.00 73.94           C  
ATOM   1336  CE  LYS A 176      -6.000  21.828  -2.207  1.00 73.94           C  
ATOM   1337  NZ  LYS A 176      -5.875  23.188  -2.807  1.00 73.94           N  
ATOM   1338  N   ARG A 177      -9.453  18.422   1.388  1.00 74.62           N  
ATOM   1339  CA  ARG A 177      -9.078  18.344   2.795  1.00 74.62           C  
ATOM   1340  C   ARG A 177      -9.023  16.891   3.262  1.00 74.62           C  
ATOM   1341  CB  ARG A 177     -10.062  19.125   3.662  1.00 74.62           C  
ATOM   1342  O   ARG A 177      -8.070  16.484   3.936  1.00 74.62           O  
ATOM   1343  CG  ARG A 177      -9.742  20.609   3.752  1.00 74.62           C  
ATOM   1344  CD  ARG A 177     -10.656  21.328   4.742  1.00 74.62           C  
ATOM   1345  NE  ARG A 177     -10.578  22.781   4.602  1.00 74.62           N  
ATOM   1346  NH1 ARG A 177     -12.078  23.234   6.297  1.00 74.62           N  
ATOM   1347  NH2 ARG A 177     -11.102  24.953   5.129  1.00 74.62           N  
ATOM   1348  CZ  ARG A 177     -11.250  23.641   5.344  1.00 74.62           C  
ATOM   1349  N   LYS A 178     -10.023  16.141   2.875  1.00 76.94           N  
ATOM   1350  CA  LYS A 178     -10.062  14.727   3.250  1.00 76.94           C  
ATOM   1351  C   LYS A 178      -8.930  13.945   2.596  1.00 76.94           C  
ATOM   1352  CB  LYS A 178     -11.414  14.109   2.863  1.00 76.94           C  
ATOM   1353  O   LYS A 178      -8.305  13.094   3.232  1.00 76.94           O  
ATOM   1354  CG  LYS A 178     -12.562  14.531   3.760  1.00 76.94           C  
ATOM   1355  CD  LYS A 178     -13.836  13.758   3.443  1.00 76.94           C  
ATOM   1356  CE  LYS A 178     -14.977  14.148   4.367  1.00 76.94           C  
ATOM   1357  NZ  LYS A 178     -16.234  13.398   4.047  1.00 76.94           N  
ATOM   1358  N   TYR A 179      -8.617  14.242   1.373  1.00 78.25           N  
ATOM   1359  CA  TYR A 179      -7.516  13.625   0.637  1.00 78.25           C  
ATOM   1360  C   TYR A 179      -6.180  13.914   1.309  1.00 78.25           C  
ATOM   1361  CB  TYR A 179      -7.492  14.125  -0.811  1.00 78.25           C  
ATOM   1362  O   TYR A 179      -5.402  13.000   1.580  1.00 78.25           O  
ATOM   1363  CG  TYR A 179      -6.262  13.711  -1.576  1.00 78.25           C  
ATOM   1364  CD1 TYR A 179      -5.191  14.586  -1.744  1.00 78.25           C  
ATOM   1365  CD2 TYR A 179      -6.164  12.438  -2.133  1.00 78.25           C  
ATOM   1366  CE1 TYR A 179      -4.055  14.203  -2.451  1.00 78.25           C  
ATOM   1367  CE2 TYR A 179      -5.031  12.047  -2.840  1.00 78.25           C  
ATOM   1368  OH  TYR A 179      -2.861  12.555  -3.693  1.00 78.25           O  
ATOM   1369  CZ  TYR A 179      -3.984  12.938  -2.992  1.00 78.25           C  
ATOM   1370  N   PHE A 180      -5.895  15.164   1.729  1.00 78.38           N  
ATOM   1371  CA  PHE A 180      -4.645  15.539   2.381  1.00 78.38           C  
ATOM   1372  C   PHE A 180      -4.543  14.906   3.764  1.00 78.38           C  
ATOM   1373  CB  PHE A 180      -4.527  17.062   2.490  1.00 78.38           C  
ATOM   1374  O   PHE A 180      -3.473  14.453   4.164  1.00 78.38           O  
ATOM   1375  CG  PHE A 180      -4.098  17.734   1.214  1.00 78.38           C  
ATOM   1376  CD1 PHE A 180      -2.820  17.531   0.704  1.00 78.38           C  
ATOM   1377  CD2 PHE A 180      -4.973  18.562   0.523  1.00 78.38           C  
ATOM   1378  CE1 PHE A 180      -2.420  18.156  -0.478  1.00 78.38           C  
ATOM   1379  CE2 PHE A 180      -4.578  19.188  -0.658  1.00 78.38           C  
ATOM   1380  CZ  PHE A 180      -3.303  18.984  -1.156  1.00 78.38           C  
ATOM   1381  N   ALA A 181      -5.695  14.742   4.434  1.00 80.94           N  
ATOM   1382  CA  ALA A 181      -5.734  14.070   5.734  1.00 80.94           C  
ATOM   1383  C   ALA A 181      -5.430  12.586   5.594  1.00 80.94           C  
ATOM   1384  CB  ALA A 181      -7.098  14.273   6.391  1.00 80.94           C  
ATOM   1385  O   ALA A 181      -4.629  12.031   6.352  1.00 80.94           O  
ATOM   1386  N   LEU A 182      -6.012  12.000   4.594  1.00 81.38           N  
ATOM   1387  CA  LEU A 182      -5.770  10.586   4.324  1.00 81.38           C  
ATOM   1388  C   LEU A 182      -4.324  10.352   3.895  1.00 81.38           C  
ATOM   1389  CB  LEU A 182      -6.723  10.078   3.242  1.00 81.38           C  
ATOM   1390  O   LEU A 182      -3.664   9.438   4.395  1.00 81.38           O  
ATOM   1391  CG  LEU A 182      -6.648   8.586   2.922  1.00 81.38           C  
ATOM   1392  CD1 LEU A 182      -7.133   7.758   4.109  1.00 81.38           C  
ATOM   1393  CD2 LEU A 182      -7.461   8.258   1.673  1.00 81.38           C  
ATOM   1394  N   ARG A 183      -3.764  11.250   3.092  1.00 79.94           N  
ATOM   1395  CA  ARG A 183      -2.383  11.188   2.621  1.00 79.94           C  
ATOM   1396  C   ARG A 183      -1.403  11.328   3.781  1.00 79.94           C  
ATOM   1397  CB  ARG A 183      -2.121  12.273   1.579  1.00 79.94           C  
ATOM   1398  O   ARG A 183      -0.434  10.570   3.877  1.00 79.94           O  
ATOM   1399  CG  ARG A 183      -0.758  12.172   0.912  1.00 79.94           C  
ATOM   1400  CD  ARG A 183      -0.579  13.227  -0.170  1.00 79.94           C  
ATOM   1401  NE  ARG A 183       0.764  13.188  -0.743  1.00 79.94           N  
ATOM   1402  NH1 ARG A 183       0.546  15.172  -1.906  1.00 79.94           N  
ATOM   1403  NH2 ARG A 183       2.502  13.984  -2.018  1.00 79.94           N  
ATOM   1404  CZ  ARG A 183       1.267  14.117  -1.555  1.00 79.94           C  
ATOM   1405  N   MET A 184      -1.664  12.188   4.719  1.00 82.38           N  
ATOM   1406  CA  MET A 184      -0.843  12.375   5.910  1.00 82.38           C  
ATOM   1407  C   MET A 184      -0.883  11.141   6.805  1.00 82.38           C  
ATOM   1408  CB  MET A 184      -1.310  13.602   6.695  1.00 82.38           C  
ATOM   1409  O   MET A 184       0.156  10.680   7.277  1.00 82.38           O  
ATOM   1410  CG  MET A 184      -0.816  14.922   6.121  1.00 82.38           C  
ATOM   1411  SD  MET A 184       1.007  15.102   6.227  1.00 82.38           S  
ATOM   1412  CE  MET A 184       1.182  15.562   7.977  1.00 82.38           C  
ATOM   1413  N   ARG A 185      -2.023  10.547   6.930  1.00 83.81           N  
ATOM   1414  CA  ARG A 185      -2.193   9.328   7.723  1.00 83.81           C  
ATOM   1415  C   ARG A 185      -1.430   8.164   7.105  1.00 83.81           C  
ATOM   1416  CB  ARG A 185      -3.678   8.977   7.852  1.00 83.81           C  
ATOM   1417  O   ARG A 185      -0.705   7.449   7.801  1.00 83.81           O  
ATOM   1418  CG  ARG A 185      -4.418   9.797   8.891  1.00 83.81           C  
ATOM   1419  CD  ARG A 185      -5.840   9.289   9.102  1.00 83.81           C  
ATOM   1420  NE  ARG A 185      -6.672  10.281   9.773  1.00 83.81           N  
ATOM   1421  NH1 ARG A 185      -8.570   8.961   9.828  1.00 83.81           N  
ATOM   1422  NH2 ARG A 185      -8.617  11.078  10.703  1.00 83.81           N  
ATOM   1423  CZ  ARG A 185      -7.949  10.109  10.102  1.00 83.81           C  
ATOM   1424  N   MET A 186      -1.529   8.000   5.801  1.00 86.38           N  
ATOM   1425  CA  MET A 186      -0.816   6.953   5.078  1.00 86.38           C  
ATOM   1426  C   MET A 186       0.693   7.129   5.207  1.00 86.38           C  
ATOM   1427  CB  MET A 186      -1.217   6.949   3.602  1.00 86.38           C  
ATOM   1428  O   MET A 186       1.423   6.156   5.406  1.00 86.38           O  
ATOM   1429  CG  MET A 186      -2.514   6.207   3.320  1.00 86.38           C  
ATOM   1430  SD  MET A 186      -2.902   6.125   1.528  1.00 86.38           S  
ATOM   1431  CE  MET A 186      -1.882   4.703   1.044  1.00 86.38           C  
ATOM   1432  N   LYS A 187       1.160   8.312   5.133  1.00 84.56           N  
ATOM   1433  CA  LYS A 187       2.572   8.625   5.324  1.00 84.56           C  
ATOM   1434  C   LYS A 187       3.031   8.258   6.730  1.00 84.56           C  
ATOM   1435  CB  LYS A 187       2.830  10.109   5.062  1.00 84.56           C  
ATOM   1436  O   LYS A 187       4.098   7.664   6.906  1.00 84.56           O  
ATOM   1437  CG  LYS A 187       4.301  10.469   4.906  1.00 84.56           C  
ATOM   1438  CD  LYS A 187       4.488  11.945   4.598  1.00 84.56           C  
ATOM   1439  CE  LYS A 187       5.961  12.336   4.594  1.00 84.56           C  
ATOM   1440  NZ  LYS A 187       6.152  13.773   4.230  1.00 84.56           N  
ATOM   1441  N   GLN A 188       2.240   8.516   7.672  1.00 85.56           N  
ATOM   1442  CA  GLN A 188       2.564   8.195   9.055  1.00 85.56           C  
ATOM   1443  C   GLN A 188       2.645   6.688   9.266  1.00 85.56           C  
ATOM   1444  CB  GLN A 188       1.529   8.805  10.008  1.00 85.56           C  
ATOM   1445  O   GLN A 188       3.600   6.188   9.867  1.00 85.56           O  
ATOM   1446  CG  GLN A 188       1.662  10.312  10.172  1.00 85.56           C  
ATOM   1447  CD  GLN A 188       0.591  10.898  11.070  1.00 85.56           C  
ATOM   1448  NE2 GLN A 188       0.688  12.195  11.344  1.00 85.56           N  
ATOM   1449  OE1 GLN A 188      -0.316  10.188  11.523  1.00 85.56           O  
ATOM   1450  N   VAL A 189       1.747   5.945   8.742  1.00 86.44           N  
ATOM   1451  CA  VAL A 189       1.725   4.488   8.820  1.00 86.44           C  
ATOM   1452  C   VAL A 189       2.947   3.912   8.109  1.00 86.44           C  
ATOM   1453  CB  VAL A 189       0.429   3.908   8.211  1.00 86.44           C  
ATOM   1454  O   VAL A 189       3.609   3.012   8.633  1.00 86.44           O  
ATOM   1455  CG1 VAL A 189       0.520   2.387   8.102  1.00 86.44           C  
ATOM   1456  CG2 VAL A 189      -0.783   4.316   9.047  1.00 86.44           C  
ATOM   1457  N   ALA A 190       3.273   4.410   7.031  1.00 85.06           N  
ATOM   1458  CA  ALA A 190       4.441   3.969   6.277  1.00 85.06           C  
ATOM   1459  C   ALA A 190       5.727   4.227   7.055  1.00 85.06           C  
ATOM   1460  CB  ALA A 190       4.496   4.668   4.922  1.00 85.06           C  
ATOM   1461  O   ALA A 190       6.609   3.365   7.117  1.00 85.06           O  
ATOM   1462  N   MET A 191       5.836   5.344   7.664  1.00 84.88           N  
ATOM   1463  CA  MET A 191       6.992   5.688   8.484  1.00 84.88           C  
ATOM   1464  C   MET A 191       7.129   4.730   9.664  1.00 84.88           C  
ATOM   1465  CB  MET A 191       6.887   7.129   8.992  1.00 84.88           C  
ATOM   1466  O   MET A 191       8.227   4.234   9.938  1.00 84.88           O  
ATOM   1467  CG  MET A 191       7.141   8.172   7.918  1.00 84.88           C  
ATOM   1468  SD  MET A 191       7.250   9.875   8.609  1.00 84.88           S  
ATOM   1469  CE  MET A 191       5.688   9.945   9.531  1.00 84.88           C  
ATOM   1470  N   GLN A 192       6.051   4.352  10.227  1.00 82.69           N  
ATOM   1471  CA  GLN A 192       6.035   3.414  11.344  1.00 82.69           C  
ATOM   1472  C   GLN A 192       6.477   2.021  10.898  1.00 82.69           C  
ATOM   1473  CB  GLN A 192       4.641   3.348  11.969  1.00 82.69           C  
ATOM   1474  O   GLN A 192       7.258   1.364  11.586  1.00 82.69           O  
ATOM   1475  CG  GLN A 192       4.277   4.578  12.789  1.00 82.69           C  
ATOM   1476  CD  GLN A 192       2.846   4.547  13.289  1.00 82.69           C  
ATOM   1477  NE2 GLN A 192       2.480   5.527  14.109  1.00 82.69           N  
ATOM   1478  OE1 GLN A 192       2.074   3.645  12.945  1.00 82.69           O  
ATOM   1479  N   LEU A 193       6.098   1.566   9.797  1.00 79.12           N  
ATOM   1480  CA  LEU A 193       6.449   0.265   9.234  1.00 79.12           C  
ATOM   1481  C   LEU A 193       7.934   0.200   8.898  1.00 79.12           C  
ATOM   1482  CB  LEU A 193       5.617  -0.024   7.984  1.00 79.12           C  
ATOM   1483  O   LEU A 193       8.562  -0.848   9.055  1.00 79.12           O  
ATOM   1484  CG  LEU A 193       4.145  -0.371   8.211  1.00 79.12           C  
ATOM   1485  CD1 LEU A 193       3.398  -0.412   6.883  1.00 79.12           C  
ATOM   1486  CD2 LEU A 193       4.020  -1.703   8.945  1.00 79.12           C  
ATOM   1487  N   ILE A 194       8.500   1.281   8.516  1.00 84.81           N  
ATOM   1488  CA  ILE A 194       9.922   1.386   8.188  1.00 84.81           C  
ATOM   1489  C   ILE A 194      10.742   1.375   9.477  1.00 84.81           C  
ATOM   1490  CB  ILE A 194      10.219   2.660   7.367  1.00 84.81           C  
ATOM   1491  O   ILE A 194      11.812   0.764   9.523  1.00 84.81           O  
ATOM   1492  CG1 ILE A 194       9.602   2.553   5.969  1.00 84.81           C  
ATOM   1493  CG2 ILE A 194      11.727   2.906   7.285  1.00 84.81           C  
ATOM   1494  CD1 ILE A 194       9.555   3.871   5.211  1.00 84.81           C  
ATOM   1495  N   GLU A 195      10.258   1.982  10.414  1.00 78.44           N  
ATOM   1496  CA  GLU A 195      10.953   2.043  11.695  1.00 78.44           C  
ATOM   1497  C   GLU A 195      10.945   0.685  12.391  1.00 78.44           C  
ATOM   1498  CB  GLU A 195      10.312   3.100  12.602  1.00 78.44           C  
ATOM   1499  O   GLU A 195      11.859   0.371  13.156  1.00 78.44           O  
ATOM   1500  CG  GLU A 195      10.602   4.531  12.180  1.00 78.44           C  
ATOM   1501  CD  GLU A 195       9.820   5.562  12.969  1.00 78.44           C  
ATOM   1502  OE1 GLU A 195       9.922   6.773  12.664  1.00 78.44           O  
ATOM   1503  OE2 GLU A 195       9.102   5.160  13.914  1.00 78.44           O  
ATOM   1504  N   ASP A 196      10.000  -0.091  12.047  1.00 81.38           N  
ATOM   1505  CA  ASP A 196       9.828  -1.410  12.648  1.00 81.38           C  
ATOM   1506  C   ASP A 196      10.617  -2.469  11.883  1.00 81.38           C  
ATOM   1507  CB  ASP A 196       8.344  -1.789  12.688  1.00 81.38           C  
ATOM   1508  O   ASP A 196      10.656  -3.633  12.289  1.00 81.38           O  
ATOM   1509  CG  ASP A 196       7.555  -0.992  13.711  1.00 81.38           C  
ATOM   1510  OD1 ASP A 196       8.172  -0.358  14.594  1.00 81.38           O  
ATOM   1511  OD2 ASP A 196       6.309  -1.000  13.633  1.00 81.38           O  
ATOM   1512  N   LEU A 197      11.320  -2.270  10.727  1.00 70.06           N  
ATOM   1513  CA  LEU A 197      12.188  -3.135   9.938  1.00 70.06           C  
ATOM   1514  C   LEU A 197      13.633  -3.037  10.422  1.00 70.06           C  
ATOM   1515  CB  LEU A 197      12.109  -2.770   8.453  1.00 70.06           C  
ATOM   1516  O   LEU A 197      14.352  -4.039  10.453  1.00 70.06           O  
ATOM   1517  CG  LEU A 197      10.898  -3.305   7.691  1.00 70.06           C  
ATOM   1518  CD1 LEU A 197      10.641  -2.457   6.453  1.00 70.06           C  
ATOM   1519  CD2 LEU A 197      11.109  -4.766   7.312  1.00 70.06           C  
TER    1520      LEU A 197                                                      
ENDMDL                                                                          
END                                                                             
