# Supplementary material for: Phosphorylation tunes strain-specific protein condensation during rotavirus replication organelle assembly
Source: EMBO J. 2026 May 26;45(13):4733–65. doi: 10.1038/s44318-026-00814-z (PMC13324165; doi:10.1038/s44318-026-00814-z)
Supplement: Supplementary file 11 — Source data Fig. 9 [file 44318_2026_814_MOESM11_ESM.zip › Figure_7/Figure 7A/NSP5 RF HP/NSP5RFHPmonomer_54e43/log.txt]

2024-01-26 16:36:39	558 Running on GPU
2024-01-26 16:36:39	560 Found 5 citations for tools or databases
2024-01-26 16:36:39	561 Query 1/1: NSP5RFHPmonomer_54e43 (length 197)
2024-01-26 16:36:42	414 Setting max_seq=94	max_extra_seq=1
2024-01-26 16:37:16	833 alphafold2_multimer_v3_model_1_seed_000 recycle=0 pLDDT=34.3 pTM=0.191
2024-01-26 16:37:22	851 alphafold2_multimer_v3_model_1_seed_000 recycle=1 pLDDT=44.7 pTM=0.18 tol=26.4
2024-01-26 16:37:28	931 alphafold2_multimer_v3_model_1_seed_000 recycle=2 pLDDT=46.7 pTM=0.186 tol=11.2
2024-01-26 16:37:35	010 alphafold2_multimer_v3_model_1_seed_000 recycle=3 pLDDT=47.7 pTM=0.182 tol=8.53
2024-01-26 16:37:35	011 alphafold2_multimer_v3_model_1_seed_000 took 48.2s (3 recycles)
2024-01-26 16:37:41	191 alphafold2_multimer_v3_model_2_seed_000 recycle=0 pLDDT=28.9 pTM=0.19
2024-01-26 16:37:47	150 alphafold2_multimer_v3_model_2_seed_000 recycle=1 pLDDT=37.9 pTM=0.182 tol=24.2
2024-01-26 16:37:53	065 alphafold2_multimer_v3_model_2_seed_000 recycle=2 pLDDT=43.6 pTM=0.185 tol=19.2
2024-01-26 16:37:58	934 alphafold2_multimer_v3_model_2_seed_000 recycle=3 pLDDT=44.3 pTM=0.186 tol=11.9
2024-01-26 16:37:58	935 alphafold2_multimer_v3_model_2_seed_000 took 23.7s (3 recycles)
2024-01-26 16:38:04	937 alphafold2_multimer_v3_model_3_seed_000 recycle=0 pLDDT=33.3 pTM=0.209
2024-01-26 16:38:10	763 alphafold2_multimer_v3_model_3_seed_000 recycle=1 pLDDT=44.8 pTM=0.188 tol=22.8
2024-01-26 16:38:16	577 alphafold2_multimer_v3_model_3_seed_000 recycle=2 pLDDT=47.7 pTM=0.202 tol=4.57
2024-01-26 16:38:22	391 alphafold2_multimer_v3_model_3_seed_000 recycle=3 pLDDT=46.2 pTM=0.204 tol=2.61
2024-01-26 16:38:22	393 alphafold2_multimer_v3_model_3_seed_000 took 23.3s (3 recycles)
2024-01-26 16:38:28	411 alphafold2_multimer_v3_model_4_seed_000 recycle=0 pLDDT=39.8 pTM=0.225
2024-01-26 16:38:34	262 alphafold2_multimer_v3_model_4_seed_000 recycle=1 pLDDT=44.1 pTM=0.178 tol=17.7
2024-01-26 16:38:40	132 alphafold2_multimer_v3_model_4_seed_000 recycle=2 pLDDT=46.4 pTM=0.18 tol=8.28
2024-01-26 16:38:46	011 alphafold2_multimer_v3_model_4_seed_000 recycle=3 pLDDT=45.5 pTM=0.177 tol=4.37
2024-01-26 16:38:46	012 alphafold2_multimer_v3_model_4_seed_000 took 23.4s (3 recycles)
2024-01-26 16:38:52	089 alphafold2_multimer_v3_model_5_seed_000 recycle=0 pLDDT=40.6 pTM=0.186
2024-01-26 16:38:57	993 alphafold2_multimer_v3_model_5_seed_000 recycle=1 pLDDT=46.5 pTM=0.183 tol=11.5
2024-01-26 16:39:03	899 alphafold2_multimer_v3_model_5_seed_000 recycle=2 pLDDT=47.6 pTM=0.196 tol=7.28
2024-01-26 16:39:09	800 alphafold2_multimer_v3_model_5_seed_000 recycle=3 pLDDT=47.1 pTM=0.198 tol=2.34
2024-01-26 16:39:09	801 alphafold2_multimer_v3_model_5_seed_000 took 23.6s (3 recycles)
2024-01-26 16:39:09	980 reranking models by 'plddt' metric
2024-01-26 16:39:09	980 rank_001_alphafold2_multimer_v3_model_1_seed_000 pLDDT=47.7 pTM=0.182
2024-01-26 16:39:09	981 rank_002_alphafold2_multimer_v3_model_5_seed_000 pLDDT=47.1 pTM=0.198
2024-01-26 16:39:09	981 rank_003_alphafold2_multimer_v3_model_3_seed_000 pLDDT=46.2 pTM=0.204
2024-01-26 16:39:09	982 rank_004_alphafold2_multimer_v3_model_4_seed_000 pLDDT=45.5 pTM=0.177
2024-01-26 16:39:09	982 rank_005_alphafold2_multimer_v3_model_2_seed_000 pLDDT=44.3 pTM=0.186
2024-01-26 16:39:11	460 Done
