# Supplementary material for: Phosphorylation tunes strain-specific protein condensation during rotavirus replication organelle assembly
Source: EMBO J. 2026 May 26;45(13):4733–65. doi: 10.1038/s44318-026-00814-z (PMC13324165; doi:10.1038/s44318-026-00814-z)
Supplement: Supplementary file 11 — Source data Fig. 9 [file 44318_2026_814_MOESM11_ESM.zip › Figure_7/Figure 7A/NSP5 RF HP/NSP5RFHPmonomer_54e43/NSP5RFHPmonomer_54e43_unrelaxed_rank_005_alphafold2_multimer_v3_model_2_seed_000.pdb]

MODEL     1                                                                     
ATOM      1  N   SER A   1      62.594  30.031-126.875  1.00 34.12           N  
ATOM      2  CA  SER A   1      61.906  28.766-126.562  1.00 34.12           C  
ATOM      3  C   SER A   1      61.375  28.750-125.125  1.00 34.12           C  
ATOM      4  CB  SER A   1      62.844  27.594-126.812  1.00 34.12           C  
ATOM      5  O   SER A   1      61.969  29.406-124.250  1.00 34.12           O  
ATOM      6  OG  SER A   1      64.188  27.984-126.625  1.00 34.12           O  
ATOM      7  N   LEU A   2      59.969  28.281-124.938  1.00 37.28           N  
ATOM      8  CA  LEU A   2      58.750  28.344-124.125  1.00 37.28           C  
ATOM      9  C   LEU A   2      58.844  27.422-122.938  1.00 37.28           C  
ATOM     10  CB  LEU A   2      57.562  27.969-125.000  1.00 37.28           C  
ATOM     11  O   LEU A   2      57.875  27.203-122.250  1.00 37.28           O  
ATOM     12  CG  LEU A   2      56.656  29.125-125.438  1.00 37.28           C  
ATOM     13  CD1 LEU A   2      56.750  29.312-126.938  1.00 37.28           C  
ATOM     14  CD2 LEU A   2      55.219  28.891-125.000  1.00 37.28           C  
ATOM     15  N   SER A   3      59.969  27.047-122.250  1.00 38.38           N  
ATOM     16  CA  SER A   3      60.000  25.875-121.375  1.00 38.38           C  
ATOM     17  C   SER A   3      59.000  26.000-120.250  1.00 38.38           C  
ATOM     18  CB  SER A   3      61.406  25.641-120.812  1.00 38.38           C  
ATOM     19  O   SER A   3      58.875  27.078-119.625  1.00 38.38           O  
ATOM     20  OG  SER A   3      61.938  26.844-120.312  1.00 38.38           O  
ATOM     21  N   ILE A   4      57.844  25.078-120.188  1.00 32.34           N  
ATOM     22  CA  ILE A   4      56.594  24.859-119.438  1.00 32.34           C  
ATOM     23  C   ILE A   4      56.875  24.406-118.062  1.00 32.34           C  
ATOM     24  CB  ILE A   4      55.688  23.812-120.188  1.00 32.34           C  
ATOM     25  O   ILE A   4      57.500  23.375-117.812  1.00 32.34           O  
ATOM     26  CG1 ILE A   4      55.344  24.297-121.625  1.00 32.34           C  
ATOM     27  CG2 ILE A   4      54.438  23.531-119.375  1.00 32.34           C  
ATOM     28  CD1 ILE A   4      54.594  23.266-122.438  1.00 32.34           C  
ATOM     29  N   ASP A   5      57.438  25.109-117.000  1.00 40.56           N  
ATOM     30  CA  ASP A   5      57.781  24.609-115.688  1.00 40.56           C  
ATOM     31  C   ASP A   5      56.562  24.094-114.938  1.00 40.56           C  
ATOM     32  CB  ASP A   5      58.469  25.719-114.875  1.00 40.56           C  
ATOM     33  O   ASP A   5      55.688  24.875-114.562  1.00 40.56           O  
ATOM     34  CG  ASP A   5      59.625  25.203-114.000  1.00 40.56           C  
ATOM     35  OD1 ASP A   5      59.656  23.984-113.688  1.00 40.56           O  
ATOM     36  OD2 ASP A   5      60.531  26.000-113.688  1.00 40.56           O  
ATOM     37  N   VAL A   6      56.000  22.844-115.250  1.00 35.34           N  
ATOM     38  CA  VAL A   6      54.781  22.156-114.750  1.00 35.34           C  
ATOM     39  C   VAL A   6      54.938  21.844-113.312  1.00 35.34           C  
ATOM     40  CB  VAL A   6      54.531  20.859-115.562  1.00 35.34           C  
ATOM     41  O   VAL A   6      55.000  20.672-112.875  1.00 35.34           O  
ATOM     42  CG1 VAL A   6      53.562  21.109-116.688  1.00 35.34           C  
ATOM     43  CG2 VAL A   6      55.844  20.281-116.125  1.00 35.34           C  
ATOM     44  N   THR A   7      55.875  22.297-112.500  1.00 39.41           N  
ATOM     45  CA  THR A   7      56.094  21.656-111.188  1.00 39.41           C  
ATOM     46  C   THR A   7      54.781  21.594-110.438  1.00 39.41           C  
ATOM     47  CB  THR A   7      57.156  22.391-110.375  1.00 39.41           C  
ATOM     48  O   THR A   7      54.344  22.594-109.812  1.00 39.41           O  
ATOM     49  CG2 THR A   7      58.562  22.047-110.875  1.00 39.41           C  
ATOM     50  OG1 THR A   7      56.938  23.797-110.500  1.00 39.41           O  
ATOM     51  N   SER A   8      53.500  20.859-111.000  1.00 33.19           N  
ATOM     52  CA  SER A   8      52.062  20.625-110.812  1.00 33.19           C  
ATOM     53  C   SER A   8      51.781  19.875-109.500  1.00 33.19           C  
ATOM     54  CB  SER A   8      51.500  19.828-112.000  1.00 33.19           C  
ATOM     55  O   SER A   8      50.875  20.219-108.750  1.00 33.19           O  
ATOM     56  OG  SER A   8      52.531  19.250-112.750  1.00 33.19           O  
ATOM     57  N   LEU A   9      51.938  18.531-109.125  1.00 33.09           N  
ATOM     58  CA  LEU A   9      50.781  17.734-108.750  1.00 33.09           C  
ATOM     59  C   LEU A   9      50.531  17.859-107.250  1.00 33.09           C  
ATOM     60  CB  LEU A   9      51.000  16.266-109.125  1.00 33.09           C  
ATOM     61  O   LEU A   9      51.438  18.031-106.438  1.00 33.09           O  
ATOM     62  CG  LEU A   9      50.469  15.812-110.438  1.00 33.09           C  
ATOM     63  CD1 LEU A   9      51.562  15.180-111.312  1.00 33.09           C  
ATOM     64  CD2 LEU A   9      49.281  14.852-110.250  1.00 33.09           C  
ATOM     65  N   PRO A  10      49.125  17.891-106.625  1.00 34.75           N  
ATOM     66  CA  PRO A  10      48.375  18.141-105.375  1.00 34.75           C  
ATOM     67  C   PRO A  10      48.469  16.969-104.438  1.00 34.75           C  
ATOM     68  CB  PRO A  10      46.938  18.312-105.875  1.00 34.75           C  
ATOM     69  O   PRO A  10      48.312  15.812-104.812  1.00 34.75           O  
ATOM     70  CG  PRO A  10      46.906  17.688-107.250  1.00 34.75           C  
ATOM     71  CD  PRO A  10      48.312  17.453-107.688  1.00 34.75           C  
ATOM     72  N   SER A  11      49.469  16.812-103.562  1.00 30.81           N  
ATOM     73  CA  SER A  11      49.625  15.719-102.625  1.00 30.81           C  
ATOM     74  C   SER A  11      48.375  15.516-101.812  1.00 30.81           C  
ATOM     75  CB  SER A  11      50.812  15.984-101.688  1.00 30.81           C  
ATOM     76  O   SER A  11      47.844  16.453-101.188  1.00 30.81           O  
ATOM     77  OG  SER A  11      51.844  15.039-101.938  1.00 30.81           O  
ATOM     78  N   ILE A  12      47.375  14.555-102.125  1.00 28.66           N  
ATOM     79  CA  ILE A  12      46.094  14.094-101.562  1.00 28.66           C  
ATOM     80  C   ILE A  12      46.312  13.555-100.125  1.00 28.66           C  
ATOM     81  CB  ILE A  12      45.469  13.016-102.438  1.00 28.66           C  
ATOM     82  O   ILE A  12      47.062  12.586 -99.938  1.00 28.66           O  
ATOM     83  CG1 ILE A  12      45.188  13.578-103.875  1.00 28.66           C  
ATOM     84  CG2 ILE A  12      44.188  12.477-101.812  1.00 28.66           C  
ATOM     85  CD1 ILE A  12      44.812  12.516-104.875  1.00 28.66           C  
ATOM     86  N   SER A  13      46.594  14.367 -99.062  1.00 27.94           N  
ATOM     87  CA  SER A  13      46.688  14.016 -97.688  1.00 27.94           C  
ATOM     88  C   SER A  13      45.469  13.250 -97.188  1.00 27.94           C  
ATOM     89  CB  SER A  13      46.875  15.273 -96.812  1.00 27.94           C  
ATOM     90  O   SER A  13      44.344  13.703 -97.375  1.00 27.94           O  
ATOM     91  OG  SER A  13      45.625  15.852 -96.500  1.00 27.94           O  
ATOM     92  N   SER A  14      45.312  11.820 -97.312  1.00 27.12           N  
ATOM     93  CA  SER A  14      44.344  10.852 -96.875  1.00 27.12           C  
ATOM     94  C   SER A  14      44.031  10.977 -95.375  1.00 27.12           C  
ATOM     95  CB  SER A  14      44.812   9.430 -97.188  1.00 27.12           C  
ATOM     96  O   SER A  14      44.969  10.938 -94.562  1.00 27.12           O  
ATOM     97  OG  SER A  14      45.594   9.406 -98.375  1.00 27.12           O  
ATOM     98  N   SER A  15      43.000  11.695 -94.875  1.00 29.91           N  
ATOM     99  CA  SER A  15      42.375  11.961 -93.562  1.00 29.91           C  
ATOM    100  C   SER A  15      41.812  10.688 -92.938  1.00 29.91           C  
ATOM    101  CB  SER A  15      41.250  12.992 -93.750  1.00 29.91           C  
ATOM    102  O   SER A  15      40.750  10.219 -93.312  1.00 29.91           O  
ATOM    103  OG  SER A  15      40.500  12.742 -94.938  1.00 29.91           O  
ATOM    104  N   ILE A  16      42.406   9.461 -92.938  1.00 27.73           N  
ATOM    105  CA  ILE A  16      41.719   8.305 -92.375  1.00 27.73           C  
ATOM    106  C   ILE A  16      41.281   8.562 -90.938  1.00 27.73           C  
ATOM    107  CB  ILE A  16      42.562   7.023 -92.500  1.00 27.73           C  
ATOM    108  O   ILE A  16      42.125   8.969 -90.125  1.00 27.73           O  
ATOM    109  CG1 ILE A  16      42.844   6.656 -93.938  1.00 27.73           C  
ATOM    110  CG2 ILE A  16      41.875   5.863 -91.750  1.00 27.73           C  
ATOM    111  CD1 ILE A  16      43.875   5.547 -94.125  1.00 27.73           C  
ATOM    112  N   TYR A  17      39.969   8.844 -90.688  1.00 25.45           N  
ATOM    113  CA  TYR A  17      39.062   9.086 -89.562  1.00 25.45           C  
ATOM    114  C   TYR A  17      39.094   7.918 -88.562  1.00 25.45           C  
ATOM    115  CB  TYR A  17      37.625   9.336 -90.000  1.00 25.45           C  
ATOM    116  O   TYR A  17      38.844   6.773 -88.938  1.00 25.45           O  
ATOM    117  CG  TYR A  17      37.406  10.734 -90.562  1.00 25.45           C  
ATOM    118  CD1 TYR A  17      37.031  11.766 -89.688  1.00 25.45           C  
ATOM    119  CD2 TYR A  17      37.562  11.023 -91.875  1.00 25.45           C  
ATOM    120  CE1 TYR A  17      36.812  13.055 -90.188  1.00 25.45           C  
ATOM    121  CE2 TYR A  17      37.344  12.305 -92.375  1.00 25.45           C  
ATOM    122  OH  TYR A  17      36.781  14.586 -92.000  1.00 25.45           O  
ATOM    123  CZ  TYR A  17      36.969  13.312 -91.500  1.00 25.45           C  
ATOM    124  N   LYS A  18      40.156   7.734 -87.688  1.00 25.17           N  
ATOM    125  CA  LYS A  18      40.188   6.750 -86.625  1.00 25.17           C  
ATOM    126  C   LYS A  18      38.938   6.867 -85.750  1.00 25.17           C  
ATOM    127  CB  LYS A  18      41.438   6.914 -85.812  1.00 25.17           C  
ATOM    128  O   LYS A  18      38.656   7.934 -85.188  1.00 25.17           O  
ATOM    129  CG  LYS A  18      42.625   6.129 -86.312  1.00 25.17           C  
ATOM    130  CD  LYS A  18      43.844   6.254 -85.375  1.00 25.17           C  
ATOM    131  CE  LYS A  18      45.031   5.453 -85.875  1.00 25.17           C  
ATOM    132  NZ  LYS A  18      46.188   5.551 -84.938  1.00 25.17           N  
ATOM    133  N   ASN A  19      37.750   6.211 -86.062  1.00 28.47           N  
ATOM    134  CA  ASN A  19      36.531   6.008 -85.312  1.00 28.47           C  
ATOM    135  C   ASN A  19      36.812   5.418 -83.938  1.00 28.47           C  
ATOM    136  CB  ASN A  19      35.562   5.113 -86.062  1.00 28.47           C  
ATOM    137  O   ASN A  19      37.312   4.297 -83.812  1.00 28.47           O  
ATOM    138  CG  ASN A  19      34.500   5.902 -86.812  1.00 28.47           C  
ATOM    139  ND2 ASN A  19      33.812   5.242 -87.750  1.00 28.47           N  
ATOM    140  OD1 ASN A  19      34.312   7.098 -86.562  1.00 28.47           O  
ATOM    141  N   GLU A  20      37.469   6.102 -83.000  1.00 29.38           N  
ATOM    142  CA  GLU A  20      37.625   5.633 -81.625  1.00 29.38           C  
ATOM    143  C   GLU A  20      36.250   5.289 -81.000  1.00 29.38           C  
ATOM    144  CB  GLU A  20      38.312   6.684 -80.750  1.00 29.38           C  
ATOM    145  O   GLU A  20      35.312   6.082 -81.125  1.00 29.38           O  
ATOM    146  CG  GLU A  20      39.812   6.480 -80.625  1.00 29.38           C  
ATOM    147  CD  GLU A  20      40.500   7.477 -79.688  1.00 29.38           C  
ATOM    148  OE1 GLU A  20      41.656   7.223 -79.250  1.00 29.38           O  
ATOM    149  OE2 GLU A  20      39.875   8.523 -79.438  1.00 29.38           O  
ATOM    150  N   SER A  21      35.812   3.996 -80.938  1.00 29.50           N  
ATOM    151  CA  SER A  21      34.688   3.281 -80.312  1.00 29.50           C  
ATOM    152  C   SER A  21      34.594   3.574 -78.812  1.00 29.50           C  
ATOM    153  CB  SER A  21      34.812   1.775 -80.562  1.00 29.50           C  
ATOM    154  O   SER A  21      35.562   3.348 -78.062  1.00 29.50           O  
ATOM    155  OG  SER A  21      36.094   1.319 -80.125  1.00 29.50           O  
ATOM    156  N   SER A  22      34.094   4.781 -78.375  1.00 28.16           N  
ATOM    157  CA  SER A  22      33.781   5.152 -77.000  1.00 28.16           C  
ATOM    158  C   SER A  22      32.844   4.152 -76.375  1.00 28.16           C  
ATOM    159  CB  SER A  22      33.188   6.555 -76.938  1.00 28.16           C  
ATOM    160  O   SER A  22      31.766   3.883 -76.875  1.00 28.16           O  
ATOM    161  OG  SER A  22      31.969   6.613 -77.688  1.00 28.16           O  
ATOM    162  N   SER A  23      33.281   2.965 -75.812  1.00 28.36           N  
ATOM    163  CA  SER A  23      32.594   2.002 -74.938  1.00 28.36           C  
ATOM    164  C   SER A  23      31.891   2.689 -73.750  1.00 28.36           C  
ATOM    165  CB  SER A  23      33.531   0.924 -74.438  1.00 28.36           C  
ATOM    166  O   SER A  23      32.562   3.307 -72.938  1.00 28.36           O  
ATOM    167  OG  SER A  23      32.875  -0.318 -74.312  1.00 28.36           O  
ATOM    168  N   THR A  24      30.766   3.355 -73.938  1.00 29.66           N  
ATOM    169  CA  THR A  24      29.906   3.936 -72.938  1.00 29.66           C  
ATOM    170  C   THR A  24      29.484   2.877 -71.875  1.00 29.66           C  
ATOM    171  CB  THR A  24      28.656   4.578 -73.500  1.00 29.66           C  
ATOM    172  O   THR A  24      28.828   1.895 -72.250  1.00 29.66           O  
ATOM    173  CG2 THR A  24      28.781   6.098 -73.562  1.00 29.66           C  
ATOM    174  OG1 THR A  24      28.484   4.086 -74.875  1.00 29.66           O  
ATOM    175  N   THR A  25      30.391   2.406 -70.938  1.00 27.12           N  
ATOM    176  CA  THR A  25      30.016   1.606 -69.750  1.00 27.12           C  
ATOM    177  C   THR A  25      28.875   2.277 -69.000  1.00 27.12           C  
ATOM    178  CB  THR A  25      31.219   1.375 -68.812  1.00 27.12           C  
ATOM    179  O   THR A  25      28.969   3.461 -68.625  1.00 27.12           O  
ATOM    180  CG2 THR A  25      31.609  -0.095 -68.812  1.00 27.12           C  
ATOM    181  OG1 THR A  25      32.312   2.156 -69.250  1.00 27.12           O  
ATOM    182  N   SER A  26      27.562   1.922 -69.188  1.00 27.84           N  
ATOM    183  CA  SER A  26      26.312   2.236 -68.500  1.00 27.84           C  
ATOM    184  C   SER A  26      26.391   1.906 -67.000  1.00 27.84           C  
ATOM    185  CB  SER A  26      25.156   1.475 -69.125  1.00 27.84           C  
ATOM    186  O   SER A  26      26.562   0.745 -66.625  1.00 27.84           O  
ATOM    187  OG  SER A  26      24.797   2.055 -70.375  1.00 27.84           O  
ATOM    188  N   THR A  27      27.188   2.660 -66.188  1.00 29.78           N  
ATOM    189  CA  THR A  27      27.094   2.541 -64.750  1.00 29.78           C  
ATOM    190  C   THR A  27      25.641   2.697 -64.312  1.00 29.78           C  
ATOM    191  CB  THR A  27      27.969   3.586 -64.062  1.00 29.78           C  
ATOM    192  O   THR A  27      24.969   3.648 -64.688  1.00 29.78           O  
ATOM    193  CG2 THR A  27      29.422   3.096 -63.938  1.00 29.78           C  
ATOM    194  OG1 THR A  27      27.969   4.805 -64.812  1.00 29.78           O  
ATOM    195  N   LEU A  28      24.828   1.606 -64.000  1.00 28.11           N  
ATOM    196  CA  LEU A  28      23.547   1.438 -63.344  1.00 28.11           C  
ATOM    197  C   LEU A  28      23.547   2.156 -62.000  1.00 28.11           C  
ATOM    198  CB  LEU A  28      23.250  -0.048 -63.125  1.00 28.11           C  
ATOM    199  O   LEU A  28      24.312   1.789 -61.094  1.00 28.11           O  
ATOM    200  CG  LEU A  28      21.922  -0.551 -63.719  1.00 28.11           C  
ATOM    201  CD1 LEU A  28      22.188  -1.333 -65.000  1.00 28.11           C  
ATOM    202  CD2 LEU A  28      21.172  -1.410 -62.719  1.00 28.11           C  
ATOM    203  N   ASP A  29      23.625   3.551 -62.000  1.00 33.22           N  
ATOM    204  CA  ASP A  29      23.406   4.309 -60.781  1.00 33.22           C  
ATOM    205  C   ASP A  29      22.125   3.865 -60.094  1.00 33.22           C  
ATOM    206  CB  ASP A  29      23.359   5.809 -61.062  1.00 33.22           C  
ATOM    207  O   ASP A  29      21.047   3.848 -60.688  1.00 33.22           O  
ATOM    208  CG  ASP A  29      24.109   6.637 -60.031  1.00 33.22           C  
ATOM    209  OD1 ASP A  29      24.547   6.082 -59.000  1.00 33.22           O  
ATOM    210  OD2 ASP A  29      24.266   7.855 -60.281  1.00 33.22           O  
ATOM    211  N   GLY A  30      22.062   2.764 -59.188  1.00 28.53           N  
ATOM    212  CA  GLY A  30      21.047   2.402 -58.219  1.00 28.53           C  
ATOM    213  C   GLY A  30      20.562   3.582 -57.406  1.00 28.53           C  
ATOM    214  O   GLY A  30      21.297   4.094 -56.562  1.00 28.53           O  
ATOM    215  N   LYS A  31      19.938   4.680 -58.000  1.00 34.91           N  
ATOM    216  CA  LYS A  31      19.250   5.742 -57.281  1.00 34.91           C  
ATOM    217  C   LYS A  31      18.312   5.168 -56.219  1.00 34.91           C  
ATOM    218  CB  LYS A  31      18.469   6.633 -58.250  1.00 34.91           C  
ATOM    219  O   LYS A  31      17.359   4.445 -56.531  1.00 34.91           O  
ATOM    220  CG  LYS A  31      19.328   7.605 -59.031  1.00 34.91           C  
ATOM    221  CD  LYS A  31      18.484   8.609 -59.812  1.00 34.91           C  
ATOM    222  CE  LYS A  31      19.344   9.602 -60.562  1.00 34.91           C  
ATOM    223  NZ  LYS A  31      18.547  10.406 -61.531  1.00 34.91           N  
ATOM    224  N   SER A  32      18.859   4.621 -55.031  1.00 30.81           N  
ATOM    225  CA  SER A  32      18.016   4.375 -53.875  1.00 30.81           C  
ATOM    226  C   SER A  32      17.094   5.555 -53.594  1.00 30.81           C  
ATOM    227  CB  SER A  32      18.891   4.113 -52.656  1.00 30.81           C  
ATOM    228  O   SER A  32      17.531   6.703 -53.531  1.00 30.81           O  
ATOM    229  OG  SER A  32      19.812   5.164 -52.438  1.00 30.81           O  
ATOM    230  N   ILE A  33      15.914   5.680 -54.312  1.00 32.91           N  
ATOM    231  CA  ILE A  33      14.812   6.578 -53.969  1.00 32.91           C  
ATOM    232  C   ILE A  33      14.570   6.570 -52.469  1.00 32.91           C  
ATOM    233  CB  ILE A  33      13.523   6.188 -54.719  1.00 32.91           C  
ATOM    234  O   ILE A  33      14.156   5.555 -51.906  1.00 32.91           O  
ATOM    235  CG1 ILE A  33      13.633   6.574 -56.219  1.00 32.91           C  
ATOM    236  CG2 ILE A  33      12.297   6.840 -54.094  1.00 32.91           C  
ATOM    237  CD1 ILE A  33      13.016   5.559 -57.156  1.00 32.91           C  
ATOM    238  N   GLY A  34      15.562   7.023 -51.625  1.00 31.05           N  
ATOM    239  CA  GLY A  34      15.234   7.332 -50.250  1.00 31.05           C  
ATOM    240  C   GLY A  34      13.906   8.055 -50.094  1.00 31.05           C  
ATOM    241  O   GLY A  34      13.633   9.023 -50.812  1.00 31.05           O  
ATOM    242  N   ARG A  35      12.750   7.328 -49.969  1.00 32.97           N  
ATOM    243  CA  ARG A  35      11.438   7.828 -49.562  1.00 32.97           C  
ATOM    244  C   ARG A  35      11.578   8.875 -48.469  1.00 32.97           C  
ATOM    245  CB  ARG A  35      10.547   6.680 -49.094  1.00 32.97           C  
ATOM    246  O   ARG A  35      12.062   8.562 -47.375  1.00 32.97           O  
ATOM    247  CG  ARG A  35       9.641   6.117 -50.188  1.00 32.97           C  
ATOM    248  CD  ARG A  35       8.695   5.062 -49.625  1.00 32.97           C  
ATOM    249  NE  ARG A  35       7.727   4.625 -50.625  1.00 32.97           N  
ATOM    250  NH1 ARG A  35       6.266   3.678 -49.094  1.00 32.97           N  
ATOM    251  NH2 ARG A  35       5.789   3.627 -51.344  1.00 32.97           N  
ATOM    252  CZ  ARG A  35       6.594   3.977 -50.344  1.00 32.97           C  
ATOM    253  N   ASP A  36      12.125  10.102 -48.781  1.00 35.28           N  
ATOM    254  CA  ASP A  36      11.961  11.211 -47.844  1.00 35.28           C  
ATOM    255  C   ASP A  36      10.531  11.273 -47.312  1.00 35.28           C  
ATOM    256  CB  ASP A  36      12.328  12.539 -48.500  1.00 35.28           C  
ATOM    257  O   ASP A  36       9.617  11.719 -48.000  1.00 35.28           O  
ATOM    258  CG  ASP A  36      13.312  13.359 -47.688  1.00 35.28           C  
ATOM    259  OD1 ASP A  36      13.539  13.039 -46.500  1.00 35.28           O  
ATOM    260  OD2 ASP A  36      13.867  14.336 -48.250  1.00 35.28           O  
ATOM    261  N   GLU A  37       9.984  10.211 -46.625  1.00 36.41           N  
ATOM    262  CA  GLU A  37       8.734  10.375 -45.906  1.00 36.41           C  
ATOM    263  C   GLU A  37       8.766  11.633 -45.031  1.00 36.41           C  
ATOM    264  CB  GLU A  37       8.469   9.148 -45.031  1.00 36.41           C  
ATOM    265  O   GLU A  37       9.555  11.734 -44.094  1.00 36.41           O  
ATOM    266  CG  GLU A  37       7.926   7.949 -45.781  1.00 36.41           C  
ATOM    267  CD  GLU A  37       7.758   6.707 -44.938  1.00 36.41           C  
ATOM    268  OE1 GLU A  37       7.188   5.703 -45.406  1.00 36.41           O  
ATOM    269  OE2 GLU A  37       8.203   6.742 -43.750  1.00 36.41           O  
ATOM    270  N   GLN A  38       8.727  12.836 -45.719  1.00 37.22           N  
ATOM    271  CA  GLN A  38       8.422  14.055 -44.969  1.00 37.22           C  
ATOM    272  C   GLN A  38       7.293  13.828 -43.969  1.00 37.22           C  
ATOM    273  CB  GLN A  38       8.047  15.188 -45.938  1.00 37.22           C  
ATOM    274  O   GLN A  38       6.160  13.531 -44.375  1.00 37.22           O  
ATOM    275  CG  GLN A  38       8.492  16.562 -45.469  1.00 37.22           C  
ATOM    276  CD  GLN A  38       8.273  17.641 -46.531  1.00 37.22           C  
ATOM    277  NE2 GLN A  38       8.734  18.844 -46.250  1.00 37.22           N  
ATOM    278  OE1 GLN A  38       7.695  17.375 -47.594  1.00 37.22           O  
ATOM    279  N   TYR A  39       7.598  13.383 -42.750  1.00 37.47           N  
ATOM    280  CA  TYR A  39       6.699  13.375 -41.625  1.00 37.47           C  
ATOM    281  C   TYR A  39       5.914  14.680 -41.531  1.00 37.47           C  
ATOM    282  CB  TYR A  39       7.488  13.148 -40.312  1.00 37.47           C  
ATOM    283  O   TYR A  39       6.484  15.734 -41.281  1.00 37.47           O  
ATOM    284  CG  TYR A  39       7.895  11.719 -40.094  1.00 37.47           C  
ATOM    285  CD1 TYR A  39       7.027  10.812 -39.500  1.00 37.47           C  
ATOM    286  CD2 TYR A  39       9.148  11.258 -40.500  1.00 37.47           C  
ATOM    287  CE1 TYR A  39       7.402   9.484 -39.281  1.00 37.47           C  
ATOM    288  CE2 TYR A  39       9.531   9.938 -40.281  1.00 37.47           C  
ATOM    289  OH  TYR A  39       9.023   7.754 -39.469  1.00 37.47           O  
ATOM    290  CZ  TYR A  39       8.656   9.062 -39.688  1.00 37.47           C  
ATOM    291  N   ILE A  40       5.012  14.969 -42.500  1.00 39.41           N  
ATOM    292  CA  ILE A  40       4.102  16.094 -42.281  1.00 39.41           C  
ATOM    293  C   ILE A  40       3.514  16.031 -40.875  1.00 39.41           C  
ATOM    294  CB  ILE A  40       2.969  16.094 -43.344  1.00 39.41           C  
ATOM    295  O   ILE A  40       2.938  15.016 -40.500  1.00 39.41           O  
ATOM    296  CG1 ILE A  40       3.555  16.188 -44.750  1.00 39.41           C  
ATOM    297  CG2 ILE A  40       1.990  17.250 -43.094  1.00 39.41           C  
ATOM    298  CD1 ILE A  40       2.582  15.789 -45.844  1.00 39.41           C  
ATOM    299  N   ASP A  41       4.211  16.719 -39.875  1.00 44.97           N  
ATOM    300  CA  ASP A  41       3.688  16.984 -38.562  1.00 44.97           C  
ATOM    301  C   ASP A  41       2.162  17.078 -38.562  1.00 44.97           C  
ATOM    302  CB  ASP A  41       4.285  18.266 -37.969  1.00 44.97           C  
ATOM    303  O   ASP A  41       1.593  17.875 -39.312  1.00 44.97           O  
ATOM    304  CG  ASP A  41       5.316  18.000 -36.906  1.00 44.97           C  
ATOM    305  OD1 ASP A  41       5.047  17.203 -35.969  1.00 44.97           O  
ATOM    306  OD2 ASP A  41       6.410  18.609 -36.969  1.00 44.97           O  
ATOM    307  N   PRO A  42       1.538  15.891 -38.469  1.00 49.81           N  
ATOM    308  CA  PRO A  42       0.079  16.016 -38.438  1.00 49.81           C  
ATOM    309  C   PRO A  42      -0.389  17.344 -37.875  1.00 49.81           C  
ATOM    310  CB  PRO A  42      -0.349  14.852 -37.531  1.00 49.81           C  
ATOM    311  O   PRO A  42       0.387  18.047 -37.219  1.00 49.81           O  
ATOM    312  CG  PRO A  42       0.905  14.422 -36.844  1.00 49.81           C  
ATOM    313  CD  PRO A  42       2.066  15.125 -37.500  1.00 49.81           C  
ATOM    314  N   ASP A  43      -1.762  17.703 -38.156  1.00 51.69           N  
ATOM    315  CA  ASP A  43      -2.703  18.812 -37.938  1.00 51.69           C  
ATOM    316  C   ASP A  43      -2.668  19.312 -36.500  1.00 51.69           C  
ATOM    317  CB  ASP A  43      -4.121  18.375 -38.312  1.00 51.69           C  
ATOM    318  O   ASP A  43      -3.520  18.938 -35.688  1.00 51.69           O  
ATOM    319  CG  ASP A  43      -4.852  19.391 -39.188  1.00 51.69           C  
ATOM    320  OD1 ASP A  43      -4.473  20.594 -39.156  1.00 51.69           O  
ATOM    321  OD2 ASP A  43      -5.816  19.016 -39.875  1.00 51.69           O  
ATOM    322  N   ALA A  44      -1.410  19.391 -35.906  1.00 60.25           N  
ATOM    323  CA  ALA A  44      -1.377  20.094 -34.625  1.00 60.25           C  
ATOM    324  C   ALA A  44      -2.264  21.328 -34.656  1.00 60.25           C  
ATOM    325  CB  ALA A  44       0.057  20.469 -34.250  1.00 60.25           C  
ATOM    326  O   ALA A  44      -2.961  21.625 -33.688  1.00 60.25           O  
ATOM    327  N   GLU A  45      -2.273  21.969 -35.844  1.00 62.69           N  
ATOM    328  CA  GLU A  45      -3.115  23.141 -36.031  1.00 62.69           C  
ATOM    329  C   GLU A  45      -4.594  22.766 -36.000  1.00 62.69           C  
ATOM    330  CB  GLU A  45      -2.762  23.859 -37.312  1.00 62.69           C  
ATOM    331  O   GLU A  45      -5.414  23.453 -35.406  1.00 62.69           O  
ATOM    332  CG  GLU A  45      -3.084  25.344 -37.312  1.00 62.69           C  
ATOM    333  CD  GLU A  45      -2.678  26.062 -38.594  1.00 62.69           C  
ATOM    334  OE1 GLU A  45      -2.969  27.266 -38.750  1.00 62.69           O  
ATOM    335  OE2 GLU A  45      -2.066  25.406 -39.469  1.00 62.69           O  
ATOM    336  N   ALA A  46      -4.836  21.641 -36.656  1.00 70.06           N  
ATOM    337  CA  ALA A  46      -6.223  21.172 -36.688  1.00 70.06           C  
ATOM    338  C   ALA A  46      -6.688  20.766 -35.281  1.00 70.06           C  
ATOM    339  CB  ALA A  46      -6.375  20.000 -37.656  1.00 70.06           C  
ATOM    340  O   ALA A  46      -7.824  21.047 -34.906  1.00 70.06           O  
ATOM    341  N   PHE A  47      -5.672  20.141 -34.531  1.00 66.00           N  
ATOM    342  CA  PHE A  47      -5.938  19.781 -33.156  1.00 66.00           C  
ATOM    343  C   PHE A  47      -6.168  21.016 -32.281  1.00 66.00           C  
ATOM    344  CB  PHE A  47      -4.773  18.969 -32.562  1.00 66.00           C  
ATOM    345  O   PHE A  47      -7.129  21.078 -31.516  1.00 66.00           O  
ATOM    346  CG  PHE A  47      -4.977  18.531 -31.141  1.00 66.00           C  
ATOM    347  CD1 PHE A  47      -4.336  19.188 -30.109  1.00 66.00           C  
ATOM    348  CD2 PHE A  47      -5.812  17.469 -30.844  1.00 66.00           C  
ATOM    349  CE1 PHE A  47      -4.527  18.797 -28.781  1.00 66.00           C  
ATOM    350  CE2 PHE A  47      -6.004  17.062 -29.531  1.00 66.00           C  
ATOM    351  CZ  PHE A  47      -5.359  17.734 -28.500  1.00 66.00           C  
ATOM    352  N   SER A  48      -5.406  22.078 -32.438  1.00 68.31           N  
ATOM    353  CA  SER A  48      -5.535  23.328 -31.688  1.00 68.31           C  
ATOM    354  C   SER A  48      -6.855  24.031 -32.000  1.00 68.31           C  
ATOM    355  CB  SER A  48      -4.367  24.266 -32.000  1.00 68.31           C  
ATOM    356  O   SER A  48      -7.539  24.516 -31.109  1.00 68.31           O  
ATOM    357  OG  SER A  48      -3.451  24.312 -30.938  1.00 68.31           O  
ATOM    358  N   LYS A  49      -7.344  24.016 -33.156  1.00 75.44           N  
ATOM    359  CA  LYS A  49      -8.602  24.625 -33.594  1.00 75.44           C  
ATOM    360  C   LYS A  49      -9.797  23.859 -33.062  1.00 75.44           C  
ATOM    361  CB  LYS A  49      -8.664  24.656 -35.125  1.00 75.44           C  
ATOM    362  O   LYS A  49     -10.797  24.469 -32.656  1.00 75.44           O  
ATOM    363  CG  LYS A  49      -7.930  25.828 -35.750  1.00 75.44           C  
ATOM    364  CD  LYS A  49      -8.102  25.844 -37.281  1.00 75.44           C  
ATOM    365  CE  LYS A  49      -7.305  26.984 -37.906  1.00 75.44           C  
ATOM    366  NZ  LYS A  49      -7.277  26.875 -39.406  1.00 75.44           N  
ATOM    367  N   TYR A  50      -9.664  22.562 -33.000  1.00 70.31           N  
ATOM    368  CA  TYR A  50     -10.703  21.719 -32.438  1.00 70.31           C  
ATOM    369  C   TYR A  50     -10.867  21.969 -30.938  1.00 70.31           C  
ATOM    370  CB  TYR A  50     -10.383  20.234 -32.688  1.00 70.31           C  
ATOM    371  O   TYR A  50     -11.992  22.141 -30.453  1.00 70.31           O  
ATOM    372  CG  TYR A  50     -11.383  19.281 -32.062  1.00 70.31           C  
ATOM    373  CD1 TYR A  50     -11.117  18.656 -30.859  1.00 70.31           C  
ATOM    374  CD2 TYR A  50     -12.594  19.031 -32.688  1.00 70.31           C  
ATOM    375  CE1 TYR A  50     -12.031  17.766 -30.297  1.00 70.31           C  
ATOM    376  CE2 TYR A  50     -13.523  18.156 -32.156  1.00 70.31           C  
ATOM    377  OH  TYR A  50     -14.141  16.656 -30.391  1.00 70.31           O  
ATOM    378  CZ  TYR A  50     -13.234  17.531 -30.938  1.00 70.31           C  
ATOM    379  N   MET A  51      -9.758  22.125 -30.266  1.00 72.19           N  
ATOM    380  CA  MET A  51      -9.773  22.359 -28.828  1.00 72.19           C  
ATOM    381  C   MET A  51     -10.305  23.766 -28.516  1.00 72.19           C  
ATOM    382  CB  MET A  51      -8.375  22.188 -28.234  1.00 72.19           C  
ATOM    383  O   MET A  51     -11.016  23.953 -27.516  1.00 72.19           O  
ATOM    384  CG  MET A  51      -7.910  20.750 -28.188  1.00 72.19           C  
ATOM    385  SD  MET A  51      -8.922  19.719 -27.047  1.00 72.19           S  
ATOM    386  CE  MET A  51      -8.000  19.953 -25.500  1.00 72.19           C  
ATOM    387  N   LEU A  52     -10.070  24.688 -29.328  1.00 75.25           N  
ATOM    388  CA  LEU A  52     -10.492  26.078 -29.141  1.00 75.25           C  
ATOM    389  C   LEU A  52     -11.969  26.250 -29.500  1.00 75.25           C  
ATOM    390  CB  LEU A  52      -9.633  27.016 -29.984  1.00 75.25           C  
ATOM    391  O   LEU A  52     -12.625  27.172 -29.000  1.00 75.25           O  
ATOM    392  CG  LEU A  52      -8.312  27.469 -29.359  1.00 75.25           C  
ATOM    393  CD1 LEU A  52      -7.340  27.922 -30.438  1.00 75.25           C  
ATOM    394  CD2 LEU A  52      -8.555  28.594 -28.359  1.00 75.25           C  
ATOM    395  N   SER A  53     -12.484  25.344 -30.266  1.00 75.19           N  
ATOM    396  CA  SER A  53     -13.867  25.438 -30.703  1.00 75.19           C  
ATOM    397  C   SER A  53     -14.820  24.781 -29.703  1.00 75.19           C  
ATOM    398  CB  SER A  53     -14.039  24.766 -32.062  1.00 75.19           C  
ATOM    399  O   SER A  53     -16.031  25.000 -29.766  1.00 75.19           O  
ATOM    400  OG  SER A  53     -14.219  23.375 -31.953  1.00 75.19           O  
ATOM    401  N   LYS A  54     -14.219  23.891 -28.906  1.00 68.50           N  
ATOM    402  CA  LYS A  54     -15.062  23.219 -27.922  1.00 68.50           C  
ATOM    403  C   LYS A  54     -15.133  24.016 -26.625  1.00 68.50           C  
ATOM    404  CB  LYS A  54     -14.547  21.812 -27.641  1.00 68.50           C  
ATOM    405  O   LYS A  54     -14.180  24.703 -26.250  1.00 68.50           O  
ATOM    406  CG  LYS A  54     -14.891  20.797 -28.734  1.00 68.50           C  
ATOM    407  CD  LYS A  54     -15.883  19.766 -28.234  1.00 68.50           C  
ATOM    408  CE  LYS A  54     -16.266  18.781 -29.328  1.00 68.50           C  
ATOM    409  NZ  LYS A  54     -17.297  17.797 -28.859  1.00 68.50           N  
ATOM    410  N   ASP A  55     -16.328  24.188 -26.031  1.00 76.56           N  
ATOM    411  CA  ASP A  55     -16.500  24.828 -24.734  1.00 76.56           C  
ATOM    412  C   ASP A  55     -15.695  24.078 -23.656  1.00 76.56           C  
ATOM    413  CB  ASP A  55     -17.984  24.875 -24.344  1.00 76.56           C  
ATOM    414  O   ASP A  55     -15.695  22.844 -23.625  1.00 76.56           O  
ATOM    415  CG  ASP A  55     -18.703  26.078 -24.906  1.00 76.56           C  
ATOM    416  OD1 ASP A  55     -18.141  27.188 -24.906  1.00 76.56           O  
ATOM    417  OD2 ASP A  55     -19.844  25.906 -25.375  1.00 76.56           O  
ATOM    418  N   PRO A  56     -14.758  24.781 -22.828  1.00 75.62           N  
ATOM    419  CA  PRO A  56     -13.938  24.172 -21.781  1.00 75.62           C  
ATOM    420  C   PRO A  56     -14.742  23.234 -20.859  1.00 75.62           C  
ATOM    421  CB  PRO A  56     -13.422  25.375 -21.000  1.00 75.62           C  
ATOM    422  O   PRO A  56     -14.188  22.297 -20.297  1.00 75.62           O  
ATOM    423  CG  PRO A  56     -14.180  26.547 -21.547  1.00 75.62           C  
ATOM    424  CD  PRO A  56     -14.945  26.094 -22.750  1.00 75.62           C  
ATOM    425  N   GLU A  57     -16.062  23.500 -20.734  1.00 77.25           N  
ATOM    426  CA  GLU A  57     -16.938  22.703 -19.875  1.00 77.25           C  
ATOM    427  C   GLU A  57     -17.266  21.359 -20.531  1.00 77.25           C  
ATOM    428  CB  GLU A  57     -18.219  23.469 -19.562  1.00 77.25           C  
ATOM    429  O   GLU A  57     -17.641  20.406 -19.844  1.00 77.25           O  
ATOM    430  CG  GLU A  57     -18.000  24.672 -18.641  1.00 77.25           C  
ATOM    431  CD  GLU A  57     -19.297  25.234 -18.094  1.00 77.25           C  
ATOM    432  OE1 GLU A  57     -19.250  26.016 -17.125  1.00 77.25           O  
ATOM    433  OE2 GLU A  57     -20.375  24.875 -18.625  1.00 77.25           O  
ATOM    434  N   ASP A  58     -17.047  21.266 -21.875  1.00 72.31           N  
ATOM    435  CA  ASP A  58     -17.422  20.078 -22.641  1.00 72.31           C  
ATOM    436  C   ASP A  58     -16.203  19.203 -22.922  1.00 72.31           C  
ATOM    437  CB  ASP A  58     -18.094  20.469 -23.938  1.00 72.31           C  
ATOM    438  O   ASP A  58     -16.312  18.141 -23.531  1.00 72.31           O  
ATOM    439  CG  ASP A  58     -19.594  20.234 -23.922  1.00 72.31           C  
ATOM    440  OD1 ASP A  58     -20.078  19.438 -23.094  1.00 72.31           O  
ATOM    441  OD2 ASP A  58     -20.312  20.844 -24.766  1.00 72.31           O  
ATOM    442  N   ILE A  59     -14.930  19.656 -22.656  1.00 63.25           N  
ATOM    443  CA  ILE A  59     -13.703  18.906 -22.844  1.00 63.25           C  
ATOM    444  C   ILE A  59     -13.609  17.812 -21.766  1.00 63.25           C  
ATOM    445  CB  ILE A  59     -12.453  19.812 -22.781  1.00 63.25           C  
ATOM    446  O   ILE A  59     -13.508  18.109 -20.578  1.00 63.25           O  
ATOM    447  CG1 ILE A  59     -12.531  20.891 -23.859  1.00 63.25           C  
ATOM    448  CG2 ILE A  59     -11.172  18.984 -22.922  1.00 63.25           C  
ATOM    449  CD1 ILE A  59     -11.461  21.969 -23.750  1.00 63.25           C  
ATOM    450  N   GLY A  60     -14.086  16.531 -22.125  1.00 60.50           N  
ATOM    451  CA  GLY A  60     -14.062  15.375 -21.234  1.00 60.50           C  
ATOM    452  C   GLY A  60     -12.719  14.672 -21.219  1.00 60.50           C  
ATOM    453  O   GLY A  60     -11.852  14.961 -22.047  1.00 60.50           O  
ATOM    454  N   PRO A  61     -12.328  13.883 -20.125  1.00 68.50           N  
ATOM    455  CA  PRO A  61     -11.070  13.148 -19.984  1.00 68.50           C  
ATOM    456  C   PRO A  61     -10.742  12.305 -21.219  1.00 68.50           C  
ATOM    457  CB  PRO A  61     -11.305  12.266 -18.766  1.00 68.50           C  
ATOM    458  O   PRO A  61      -9.578  12.016 -21.484  1.00 68.50           O  
ATOM    459  CG  PRO A  61     -12.773  12.359 -18.500  1.00 68.50           C  
ATOM    460  CD  PRO A  61     -13.336  13.484 -19.328  1.00 68.50           C  
ATOM    461  N   SER A  62     -11.750  11.789 -21.938  1.00 61.66           N  
ATOM    462  CA  SER A  62     -11.602  10.953 -23.109  1.00 61.66           C  
ATOM    463  C   SER A  62     -11.047  11.742 -24.297  1.00 61.66           C  
ATOM    464  CB  SER A  62     -12.945  10.328 -23.500  1.00 61.66           C  
ATOM    465  O   SER A  62     -10.422  11.180 -25.188  1.00 61.66           O  
ATOM    466  OG  SER A  62     -13.984  11.297 -23.453  1.00 61.66           O  
ATOM    467  N   ASP A  63     -11.242  13.117 -24.312  1.00 60.12           N  
ATOM    468  CA  ASP A  63     -10.773  13.992 -25.391  1.00 60.12           C  
ATOM    469  C   ASP A  63      -9.289  14.305 -25.250  1.00 60.12           C  
ATOM    470  CB  ASP A  63     -11.586  15.289 -25.422  1.00 60.12           C  
ATOM    471  O   ASP A  63      -8.602  14.555 -26.234  1.00 60.12           O  
ATOM    472  CG  ASP A  63     -13.023  15.086 -25.859  1.00 60.12           C  
ATOM    473  OD1 ASP A  63     -13.266  14.297 -26.797  1.00 60.12           O  
ATOM    474  OD2 ASP A  63     -13.922  15.711 -25.266  1.00 60.12           O  
ATOM    475  N   SER A  64      -8.672  14.359 -24.062  1.00 54.91           N  
ATOM    476  CA  SER A  64      -7.277  14.656 -23.750  1.00 54.91           C  
ATOM    477  C   SER A  64      -6.387  13.438 -23.984  1.00 54.91           C  
ATOM    478  CB  SER A  64      -7.133  15.141 -22.312  1.00 54.91           C  
ATOM    479  O   SER A  64      -5.250  13.570 -24.438  1.00 54.91           O  
ATOM    480  OG  SER A  64      -7.969  16.266 -22.078  1.00 54.91           O  
ATOM    481  N   ALA A  65      -6.758  12.227 -23.531  1.00 52.56           N  
ATOM    482  CA  ALA A  65      -5.852  11.086 -23.422  1.00 52.56           C  
ATOM    483  C   ALA A  65      -5.699  10.383 -24.766  1.00 52.56           C  
ATOM    484  CB  ALA A  65      -6.348  10.109 -22.359  1.00 52.56           C  
ATOM    485  O   ALA A  65      -4.613   9.906 -25.109  1.00 52.56           O  
ATOM    486  N   ASP A  66      -6.770  10.172 -25.531  1.00 47.72           N  
ATOM    487  CA  ASP A  66      -6.688   9.250 -26.672  1.00 47.72           C  
ATOM    488  C   ASP A  66      -5.914   9.867 -27.828  1.00 47.72           C  
ATOM    489  CB  ASP A  66      -8.086   8.836 -27.125  1.00 47.72           C  
ATOM    490  O   ASP A  66      -5.254   9.156 -28.594  1.00 47.72           O  
ATOM    491  CG  ASP A  66      -8.695   7.742 -26.266  1.00 47.72           C  
ATOM    492  OD1 ASP A  66      -7.949   6.863 -25.781  1.00 47.72           O  
ATOM    493  OD2 ASP A  66      -9.930   7.754 -26.078  1.00 47.72           O  
ATOM    494  N   ASN A  67      -6.043  11.250 -28.062  1.00 45.81           N  
ATOM    495  CA  ASN A  67      -5.535  11.766 -29.344  1.00 45.81           C  
ATOM    496  C   ASN A  67      -4.125  12.328 -29.188  1.00 45.81           C  
ATOM    497  CB  ASN A  67      -6.480  12.828 -29.906  1.00 45.81           C  
ATOM    498  O   ASN A  67      -3.717  13.188 -29.969  1.00 45.81           O  
ATOM    499  CG  ASN A  67      -7.582  12.234 -30.766  1.00 45.81           C  
ATOM    500  ND2 ASN A  67      -8.727  12.914 -30.812  1.00 45.81           N  
ATOM    501  OD1 ASN A  67      -7.406  11.180 -31.375  1.00 45.81           O  
ATOM    502  N   ASP A  68      -3.404  12.055 -28.031  1.00 46.12           N  
ATOM    503  CA  ASP A  68      -2.018  12.516 -28.062  1.00 46.12           C  
ATOM    504  C   ASP A  68      -1.178  11.633 -28.984  1.00 46.12           C  
ATOM    505  CB  ASP A  68      -1.419  12.516 -26.656  1.00 46.12           C  
ATOM    506  O   ASP A  68      -0.907  10.477 -28.672  1.00 46.12           O  
ATOM    507  CG  ASP A  68      -0.437  13.656 -26.438  1.00 46.12           C  
ATOM    508  OD1 ASP A  68       0.092  14.203 -27.422  1.00 46.12           O  
ATOM    509  OD2 ASP A  68      -0.189  14.000 -25.266  1.00 46.12           O  
ATOM    510  N   PRO A  69      -1.067  11.648 -30.250  1.00 45.84           N  
ATOM    511  CA  PRO A  69      -0.296  10.883 -31.219  1.00 45.84           C  
ATOM    512  C   PRO A  69       1.155  10.672 -30.797  1.00 45.84           C  
ATOM    513  CB  PRO A  69      -0.376  11.734 -32.500  1.00 45.84           C  
ATOM    514  O   PRO A  69       1.775   9.672 -31.172  1.00 45.84           O  
ATOM    515  CG  PRO A  69      -0.801  13.086 -32.000  1.00 45.84           C  
ATOM    516  CD  PRO A  69      -1.320  12.953 -30.609  1.00 45.84           C  
ATOM    517  N   LEU A  70       1.788  11.516 -29.922  1.00 43.44           N  
ATOM    518  CA  LEU A  70       3.205  11.484 -29.578  1.00 43.44           C  
ATOM    519  C   LEU A  70       3.486  10.422 -28.516  1.00 43.44           C  
ATOM    520  CB  LEU A  70       3.672  12.852 -29.094  1.00 43.44           C  
ATOM    521  O   LEU A  70       4.559   9.820 -28.516  1.00 43.44           O  
ATOM    522  CG  LEU A  70       4.293  13.781 -30.141  1.00 43.44           C  
ATOM    523  CD1 LEU A  70       3.830  15.211 -29.922  1.00 43.44           C  
ATOM    524  CD2 LEU A  70       5.816  13.688 -30.094  1.00 43.44           C  
ATOM    525  N   THR A  71       2.652  10.109 -27.578  1.00 41.97           N  
ATOM    526  CA  THR A  71       2.912   9.195 -26.484  1.00 41.97           C  
ATOM    527  C   THR A  71       2.795   7.746 -26.938  1.00 41.97           C  
ATOM    528  CB  THR A  71       1.943   9.445 -25.312  1.00 41.97           C  
ATOM    529  O   THR A  71       3.473   6.863 -26.406  1.00 41.97           O  
ATOM    530  CG2 THR A  71       2.703   9.648 -24.000  1.00 41.97           C  
ATOM    531  OG1 THR A  71       1.161  10.617 -25.578  1.00 41.97           O  
ATOM    532  N   SER A  72       2.166   7.297 -27.984  1.00 39.00           N  
ATOM    533  CA  SER A  72       1.968   5.910 -28.391  1.00 39.00           C  
ATOM    534  C   SER A  72       3.248   5.316 -28.969  1.00 39.00           C  
ATOM    535  CB  SER A  72       0.842   5.812 -29.422  1.00 39.00           C  
ATOM    536  O   SER A  72       3.488   4.113 -28.859  1.00 39.00           O  
ATOM    537  OG  SER A  72       1.180   6.516 -30.609  1.00 39.00           O  
ATOM    538  N   PHE A  73       4.176   6.113 -29.578  1.00 36.84           N  
ATOM    539  CA  PHE A  73       5.273   5.516 -30.328  1.00 36.84           C  
ATOM    540  C   PHE A  73       6.391   5.070 -29.391  1.00 36.84           C  
ATOM    541  CB  PHE A  73       5.816   6.500 -31.375  1.00 36.84           C  
ATOM    542  O   PHE A  73       7.055   4.062 -29.641  1.00 36.84           O  
ATOM    543  CG  PHE A  73       5.723   6.000 -32.781  1.00 36.84           C  
ATOM    544  CD1 PHE A  73       6.738   5.230 -33.344  1.00 36.84           C  
ATOM    545  CD2 PHE A  73       4.613   6.301 -33.562  1.00 36.84           C  
ATOM    546  CE1 PHE A  73       6.656   4.766 -34.656  1.00 36.84           C  
ATOM    547  CE2 PHE A  73       4.523   5.844 -34.875  1.00 36.84           C  
ATOM    548  CZ  PHE A  73       5.543   5.078 -35.406  1.00 36.84           C  
ATOM    549  N   SER A  74       6.723   5.684 -28.266  1.00 33.78           N  
ATOM    550  CA  SER A  74       7.984   5.457 -27.562  1.00 33.78           C  
ATOM    551  C   SER A  74       7.938   4.172 -26.750  1.00 33.78           C  
ATOM    552  CB  SER A  74       8.312   6.641 -26.656  1.00 33.78           C  
ATOM    553  O   SER A  74       8.961   3.500 -26.578  1.00 33.78           O  
ATOM    554  OG  SER A  74       9.648   6.562 -26.188  1.00 33.78           O  
ATOM    555  N   ILE A  75       6.797   3.664 -26.281  1.00 34.16           N  
ATOM    556  CA  ILE A  75       6.863   2.605 -25.266  1.00 34.16           C  
ATOM    557  C   ILE A  75       7.125   1.265 -25.953  1.00 34.16           C  
ATOM    558  CB  ILE A  75       5.566   2.535 -24.438  1.00 34.16           C  
ATOM    559  O   ILE A  75       7.766   0.382 -25.375  1.00 34.16           O  
ATOM    560  CG1 ILE A  75       5.363   3.838 -23.656  1.00 34.16           C  
ATOM    561  CG2 ILE A  75       5.594   1.328 -23.500  1.00 34.16           C  
ATOM    562  CD1 ILE A  75       4.023   3.928 -22.938  1.00 34.16           C  
ATOM    563  N   ARG A  76       6.793   1.050 -27.188  1.00 35.12           N  
ATOM    564  CA  ARG A  76       6.809  -0.286 -27.766  1.00 35.12           C  
ATOM    565  C   ARG A  76       8.242  -0.761 -28.000  1.00 35.12           C  
ATOM    566  CB  ARG A  76       6.027  -0.308 -29.078  1.00 35.12           C  
ATOM    567  O   ARG A  76       8.500  -1.965 -28.031  1.00 35.12           O  
ATOM    568  CG  ARG A  76       4.582  -0.755 -28.938  1.00 35.12           C  
ATOM    569  CD  ARG A  76       3.891  -0.894 -30.281  1.00 35.12           C  
ATOM    570  NE  ARG A  76       2.635  -1.632 -30.172  1.00 35.12           N  
ATOM    571  NH1 ARG A  76       2.098  -1.463 -32.406  1.00 35.12           N  
ATOM    572  NH2 ARG A  76       0.696  -2.566 -30.969  1.00 35.12           N  
ATOM    573  CZ  ARG A  76       1.812  -1.886 -31.188  1.00 35.12           C  
ATOM    574  N   SER A  77       9.203   0.133 -28.172  1.00 31.77           N  
ATOM    575  CA  SER A  77      10.484  -0.372 -28.641  1.00 31.77           C  
ATOM    576  C   SER A  77      11.211  -1.146 -27.547  1.00 31.77           C  
ATOM    577  CB  SER A  77      11.367   0.778 -29.141  1.00 31.77           C  
ATOM    578  O   SER A  77      11.883  -2.145 -27.828  1.00 31.77           O  
ATOM    579  OG  SER A  77      11.227   0.951 -30.531  1.00 31.77           O  
ATOM    580  N   ASN A  78      11.320  -0.720 -26.312  1.00 31.58           N  
ATOM    581  CA  ASN A  78      12.281  -1.284 -25.375  1.00 31.58           C  
ATOM    582  C   ASN A  78      11.773  -2.590 -24.766  1.00 31.58           C  
ATOM    583  CB  ASN A  78      12.602  -0.276 -24.266  1.00 31.58           C  
ATOM    584  O   ASN A  78      12.477  -3.240 -24.000  1.00 31.58           O  
ATOM    585  CG  ASN A  78      13.797   0.592 -24.594  1.00 31.58           C  
ATOM    586  ND2 ASN A  78      13.922   1.722 -23.906  1.00 31.58           N  
ATOM    587  OD1 ASN A  78      14.609   0.252 -25.469  1.00 31.58           O  
ATOM    588  N   ALA A  79      10.516  -3.070 -24.891  1.00 34.06           N  
ATOM    589  CA  ALA A  79      10.062  -4.176 -24.047  1.00 34.06           C  
ATOM    590  C   ALA A  79      10.633  -5.504 -24.531  1.00 34.06           C  
ATOM    591  CB  ALA A  79       8.531  -4.230 -24.016  1.00 34.06           C  
ATOM    592  O   ALA A  79      10.367  -6.551 -23.922  1.00 34.06           O  
ATOM    593  N   VAL A  80      11.266  -5.680 -25.641  1.00 30.62           N  
ATOM    594  CA  VAL A  80      11.250  -7.066 -26.094  1.00 30.62           C  
ATOM    595  C   VAL A  80      12.164  -7.910 -25.219  1.00 30.62           C  
ATOM    596  CB  VAL A  80      11.680  -7.184 -27.578  1.00 30.62           C  
ATOM    597  O   VAL A  80      11.781  -8.984 -24.750  1.00 30.62           O  
ATOM    598  CG1 VAL A  80      11.820  -8.648 -27.984  1.00 30.62           C  
ATOM    599  CG2 VAL A  80      10.680  -6.465 -28.484  1.00 30.62           C  
ATOM    600  N   LYS A  81      13.500  -7.887 -25.312  1.00 29.00           N  
ATOM    601  CA  LYS A  81      14.211  -9.141 -25.531  1.00 29.00           C  
ATOM    602  C   LYS A  81      14.562  -9.797 -24.188  1.00 29.00           C  
ATOM    603  CB  LYS A  81      15.484  -8.906 -26.344  1.00 29.00           C  
ATOM    604  O   LYS A  81      15.602  -9.500 -23.594  1.00 29.00           O  
ATOM    605  CG  LYS A  81      15.266  -8.922 -27.844  1.00 29.00           C  
ATOM    606  CD  LYS A  81      16.578  -8.906 -28.609  1.00 29.00           C  
ATOM    607  CE  LYS A  81      16.359  -8.742 -30.109  1.00 29.00           C  
ATOM    608  NZ  LYS A  81      17.312  -9.586 -30.891  1.00 29.00           N  
ATOM    609  N   THR A  82      13.992  -9.555 -23.016  1.00 28.97           N  
ATOM    610  CA  THR A  82      14.664 -10.180 -21.891  1.00 28.97           C  
ATOM    611  C   THR A  82      14.602 -11.703 -22.000  1.00 28.97           C  
ATOM    612  CB  THR A  82      14.055  -9.734 -20.547  1.00 28.97           C  
ATOM    613  O   THR A  82      13.547 -12.266 -22.297  1.00 28.97           O  
ATOM    614  CG2 THR A  82      14.445  -8.297 -20.219  1.00 28.97           C  
ATOM    615  OG1 THR A  82      12.625  -9.820 -20.641  1.00 28.97           O  
ATOM    616  N   ASN A  83      15.734 -12.359 -22.547  1.00 26.08           N  
ATOM    617  CA  ASN A  83      16.062 -13.781 -22.641  1.00 26.08           C  
ATOM    618  C   ASN A  83      15.930 -14.484 -21.297  1.00 26.08           C  
ATOM    619  CB  ASN A  83      17.469 -13.969 -23.203  1.00 26.08           C  
ATOM    620  O   ASN A  83      16.609 -14.125 -20.328  1.00 26.08           O  
ATOM    621  CG  ASN A  83      17.578 -15.148 -24.141  1.00 26.08           C  
ATOM    622  ND2 ASN A  83      18.797 -15.445 -24.594  1.00 26.08           N  
ATOM    623  OD1 ASN A  83      16.578 -15.797 -24.453  1.00 26.08           O  
ATOM    624  N   ALA A  84      14.758 -15.000 -20.891  1.00 28.45           N  
ATOM    625  CA  ALA A  84      14.211 -15.695 -19.719  1.00 28.45           C  
ATOM    626  C   ALA A  84      15.047 -16.922 -19.375  1.00 28.45           C  
ATOM    627  CB  ALA A  84      12.758 -16.094 -19.969  1.00 28.45           C  
ATOM    628  O   ALA A  84      15.047 -17.391 -18.234  1.00 28.45           O  
ATOM    629  N   ASP A  85      15.680 -17.719 -20.219  1.00 28.27           N  
ATOM    630  CA  ASP A  85      15.484 -19.125 -19.922  1.00 28.27           C  
ATOM    631  C   ASP A  85      16.406 -19.578 -18.781  1.00 28.27           C  
ATOM    632  CB  ASP A  85      15.727 -19.984 -21.156  1.00 28.27           C  
ATOM    633  O   ASP A  85      16.594 -20.781 -18.562  1.00 28.27           O  
ATOM    634  CG  ASP A  85      14.500 -20.094 -22.062  1.00 28.27           C  
ATOM    635  OD1 ASP A  85      13.367 -20.031 -21.531  1.00 28.27           O  
ATOM    636  OD2 ASP A  85      14.672 -20.219 -23.281  1.00 28.27           O  
ATOM    637  N   ALA A  86      17.328 -18.828 -18.125  1.00 26.23           N  
ATOM    638  CA  ALA A  86      18.281 -19.625 -17.375  1.00 26.23           C  
ATOM    639  C   ALA A  86      17.594 -20.359 -16.219  1.00 26.23           C  
ATOM    640  CB  ALA A  86      19.406 -18.750 -16.828  1.00 26.23           C  
ATOM    641  O   ALA A  86      16.844 -19.750 -15.453  1.00 26.23           O  
ATOM    642  N   GLY A  87      17.156 -21.719 -16.375  1.00 23.55           N  
ATOM    643  CA  GLY A  87      16.578 -22.797 -15.594  1.00 23.55           C  
ATOM    644  C   GLY A  87      17.328 -23.062 -14.297  1.00 23.55           C  
ATOM    645  O   GLY A  87      18.500 -23.453 -14.320  1.00 23.55           O  
ATOM    646  N   VAL A  88      17.375 -22.219 -13.258  1.00 26.47           N  
ATOM    647  CA  VAL A  88      18.000 -22.453 -11.953  1.00 26.47           C  
ATOM    648  C   VAL A  88      17.375 -23.688 -11.305  1.00 26.47           C  
ATOM    649  CB  VAL A  88      17.828 -21.219 -11.023  1.00 26.47           C  
ATOM    650  O   VAL A  88      16.156 -23.828 -11.234  1.00 26.47           O  
ATOM    651  CG1 VAL A  88      19.016 -21.109 -10.062  1.00 26.47           C  
ATOM    652  CG2 VAL A  88      17.688 -19.953 -11.852  1.00 26.47           C  
ATOM    653  N   SER A  89      17.922 -24.875 -11.516  1.00 23.25           N  
ATOM    654  CA  SER A  89      17.516 -26.156 -10.930  1.00 23.25           C  
ATOM    655  C   SER A  89      17.578 -26.109  -9.414  1.00 23.25           C  
ATOM    656  CB  SER A  89      18.391 -27.297 -11.453  1.00 23.25           C  
ATOM    657  O   SER A  89      18.609 -25.781  -8.836  1.00 23.25           O  
ATOM    658  OG  SER A  89      17.688 -28.516 -11.406  1.00 23.25           O  
ATOM    659  N   MET A  90      16.625 -25.672  -8.727  1.00 23.86           N  
ATOM    660  CA  MET A  90      16.375 -25.562  -7.293  1.00 23.86           C  
ATOM    661  C   MET A  90      16.469 -26.922  -6.613  1.00 23.86           C  
ATOM    662  CB  MET A  90      15.008 -24.938  -7.031  1.00 23.86           C  
ATOM    663  O   MET A  90      15.570 -27.750  -6.754  1.00 23.86           O  
ATOM    664  CG  MET A  90      14.953 -24.078  -5.781  1.00 23.86           C  
ATOM    665  SD  MET A  90      13.422 -23.062  -5.688  1.00 23.86           S  
ATOM    666  CE  MET A  90      13.633 -22.312  -4.051  1.00 23.86           C  
ATOM    667  N   ASP A  91      17.391 -27.812  -6.816  1.00 21.89           N  
ATOM    668  CA  ASP A  91      17.188 -29.062  -6.078  1.00 21.89           C  
ATOM    669  C   ASP A  91      16.984 -28.797  -4.590  1.00 21.89           C  
ATOM    670  CB  ASP A  91      18.391 -30.000  -6.281  1.00 21.89           C  
ATOM    671  O   ASP A  91      17.344 -27.719  -4.094  1.00 21.89           O  
ATOM    672  CG  ASP A  91      18.016 -31.281  -6.996  1.00 21.89           C  
ATOM    673  OD1 ASP A  91      16.828 -31.672  -6.980  1.00 21.89           O  
ATOM    674  OD2 ASP A  91      18.922 -31.922  -7.578  1.00 21.89           O  
ATOM    675  N   SER A  92      16.594 -29.938  -3.826  1.00 19.75           N  
ATOM    676  CA  SER A  92      15.789 -30.547  -2.768  1.00 19.75           C  
ATOM    677  C   SER A  92      16.422 -30.328  -1.399  1.00 19.75           C  
ATOM    678  CB  SER A  92      15.617 -32.062  -3.021  1.00 19.75           C  
ATOM    679  O   SER A  92      17.656 -30.281  -1.278  1.00 19.75           O  
ATOM    680  OG  SER A  92      16.062 -32.812  -1.910  1.00 19.75           O  
ATOM    681  N   SER A  93      15.734 -29.719  -0.419  1.00 24.27           N  
ATOM    682  CA  SER A  93      15.586 -29.312   0.974  1.00 24.27           C  
ATOM    683  C   SER A  93      15.812 -30.484   1.920  1.00 24.27           C  
ATOM    684  CB  SER A  93      14.203 -28.703   1.218  1.00 24.27           C  
ATOM    685  O   SER A  93      15.727 -30.344   3.141  1.00 24.27           O  
ATOM    686  OG  SER A  93      13.188 -29.656   0.934  1.00 24.27           O  
ATOM    687  N   THR A  94      16.688 -31.547   1.740  1.00 23.45           N  
ATOM    688  CA  THR A  94      16.406 -32.562   2.740  1.00 23.45           C  
ATOM    689  C   THR A  94      16.594 -32.000   4.148  1.00 23.45           C  
ATOM    690  CB  THR A  94      17.312 -33.781   2.551  1.00 23.45           C  
ATOM    691  O   THR A  94      17.625 -31.422   4.465  1.00 23.45           O  
ATOM    692  CG2 THR A  94      16.734 -34.750   1.503  1.00 23.45           C  
ATOM    693  OG1 THR A  94      18.609 -33.375   2.131  1.00 23.45           O  
ATOM    694  N   GLN A  95      15.562 -31.672   4.832  1.00 23.67           N  
ATOM    695  CA  GLN A  95      15.180 -31.234   6.172  1.00 23.67           C  
ATOM    696  C   GLN A  95      15.602 -32.250   7.223  1.00 23.67           C  
ATOM    697  CB  GLN A  95      13.672 -31.000   6.246  1.00 23.67           C  
ATOM    698  O   GLN A  95      15.180 -32.188   8.375  1.00 23.67           O  
ATOM    699  CG  GLN A  95      13.250 -29.578   5.938  1.00 23.67           C  
ATOM    700  CD  GLN A  95      11.750 -29.375   5.980  1.00 23.67           C  
ATOM    701  NE2 GLN A  95      11.320 -28.125   6.078  1.00 23.67           N  
ATOM    702  OE1 GLN A  95      10.984 -30.344   5.926  1.00 23.67           O  
ATOM    703  N   SER A  96      16.766 -32.938   7.254  1.00 22.56           N  
ATOM    704  CA  SER A  96      16.703 -33.969   8.305  1.00 22.56           C  
ATOM    705  C   SER A  96      16.625 -33.312   9.688  1.00 22.56           C  
ATOM    706  CB  SER A  96      17.922 -34.875   8.234  1.00 22.56           C  
ATOM    707  O   SER A  96      17.344 -32.344   9.969  1.00 22.56           O  
ATOM    708  OG  SER A  96      18.000 -35.500   6.969  1.00 22.56           O  
ATOM    709  N   ARG A  97      15.523 -33.375  10.469  1.00 24.17           N  
ATOM    710  CA  ARG A  97      14.875 -33.062  11.742  1.00 24.17           C  
ATOM    711  C   ARG A  97      15.656 -33.625  12.914  1.00 24.17           C  
ATOM    712  CB  ARG A  97      13.438 -33.594  11.758  1.00 24.17           C  
ATOM    713  O   ARG A  97      15.789 -34.844  13.031  1.00 24.17           O  
ATOM    714  CG  ARG A  97      12.453 -32.688  12.484  1.00 24.17           C  
ATOM    715  CD  ARG A  97      11.016 -33.000  12.117  1.00 24.17           C  
ATOM    716  NE  ARG A  97      10.430 -33.969  13.039  1.00 24.17           N  
ATOM    717  NH1 ARG A  97       8.273 -33.750  12.242  1.00 24.17           N  
ATOM    718  NH2 ARG A  97       8.727 -35.219  13.953  1.00 24.17           N  
ATOM    719  CZ  ARG A  97       9.148 -34.312  13.078  1.00 24.17           C  
ATOM    720  N   PRO A  98      16.906 -33.312  13.180  1.00 25.52           N  
ATOM    721  CA  PRO A  98      17.375 -34.062  14.344  1.00 25.52           C  
ATOM    722  C   PRO A  98      16.469 -33.906  15.562  1.00 25.52           C  
ATOM    723  CB  PRO A  98      18.766 -33.500  14.609  1.00 25.52           C  
ATOM    724  O   PRO A  98      15.797 -32.875  15.695  1.00 25.52           O  
ATOM    725  CG  PRO A  98      18.781 -32.188  13.867  1.00 25.52           C  
ATOM    726  CD  PRO A  98      17.531 -32.094  13.039  1.00 25.52           C  
ATOM    727  N   SER A  99      16.000 -34.969  16.250  1.00 21.48           N  
ATOM    728  CA  SER A  99      15.117 -35.375  17.328  1.00 21.48           C  
ATOM    729  C   SER A  99      15.453 -34.656  18.641  1.00 21.48           C  
ATOM    730  CB  SER A  99      15.195 -36.875  17.547  1.00 21.48           C  
ATOM    731  O   SER A  99      14.594 -34.031  19.250  1.00 21.48           O  
ATOM    732  OG  SER A  99      16.547 -37.312  17.672  1.00 21.48           O  
ATOM    733  N   ASP A 100      15.922 -35.344  19.719  1.00 23.55           N  
ATOM    734  CA  ASP A 100      15.273 -35.688  20.984  1.00 23.55           C  
ATOM    735  C   ASP A 100      15.562 -34.688  22.062  1.00 23.55           C  
ATOM    736  CB  ASP A 100      15.719 -37.094  21.438  1.00 23.55           C  
ATOM    737  O   ASP A 100      14.648 -34.000  22.562  1.00 23.55           O  
ATOM    738  CG  ASP A 100      14.977 -38.219  20.734  1.00 23.55           C  
ATOM    739  OD1 ASP A 100      13.812 -38.000  20.312  1.00 23.55           O  
ATOM    740  OD2 ASP A 100      15.555 -39.312  20.594  1.00 23.55           O  
ATOM    741  N   ASN A 101      16.312 -35.000  23.234  1.00 22.83           N  
ATOM    742  CA  ASN A 101      15.891 -35.188  24.625  1.00 22.83           C  
ATOM    743  C   ASN A 101      16.141 -33.938  25.453  1.00 22.83           C  
ATOM    744  CB  ASN A 101      16.609 -36.375  25.250  1.00 22.83           C  
ATOM    745  O   ASN A 101      17.203 -33.312  25.359  1.00 22.83           O  
ATOM    746  CG  ASN A 101      15.781 -37.656  25.219  1.00 22.83           C  
ATOM    747  ND2 ASN A 101      16.234 -38.688  25.938  1.00 22.83           N  
ATOM    748  OD1 ASN A 101      14.742 -37.719  24.562  1.00 22.83           O  
ATOM    749  N   VAL A 102      15.094 -33.281  25.969  1.00 26.70           N  
ATOM    750  CA  VAL A 102      14.523 -32.281  26.859  1.00 26.70           C  
ATOM    751  C   VAL A 102      15.102 -32.438  28.266  1.00 26.70           C  
ATOM    752  CB  VAL A 102      12.984 -32.344  26.906  1.00 26.70           C  
ATOM    753  O   VAL A 102      14.734 -31.688  29.172  1.00 26.70           O  
ATOM    754  CG1 VAL A 102      12.406 -31.234  27.766  1.00 26.70           C  
ATOM    755  CG2 VAL A 102      12.406 -32.312  25.484  1.00 26.70           C  
ATOM    756  N   GLY A 103      16.266 -33.000  28.656  1.00 23.31           N  
ATOM    757  CA  GLY A 103      16.188 -33.250  30.078  1.00 23.31           C  
ATOM    758  C   GLY A 103      16.078 -31.953  30.891  1.00 23.31           C  
ATOM    759  O   GLY A 103      16.656 -30.938  30.516  1.00 23.31           O  
ATOM    760  N   CYS A 104      15.039 -31.781  31.766  1.00 23.44           N  
ATOM    761  CA  CYS A 104      14.344 -30.938  32.750  1.00 23.44           C  
ATOM    762  C   CYS A 104      15.211 -30.688  33.969  1.00 23.44           C  
ATOM    763  CB  CYS A 104      13.023 -31.562  33.156  1.00 23.44           C  
ATOM    764  O   CYS A 104      15.086 -31.391  34.969  1.00 23.44           O  
ATOM    765  SG  CYS A 104      11.570 -30.734  32.469  1.00 23.44           S  
ATOM    766  N   ASP A 105      16.516 -30.562  33.969  1.00 27.05           N  
ATOM    767  CA  ASP A 105      16.969 -30.625  35.375  1.00 27.05           C  
ATOM    768  C   ASP A 105      16.266 -29.562  36.219  1.00 27.05           C  
ATOM    769  CB  ASP A 105      18.484 -30.453  35.469  1.00 27.05           C  
ATOM    770  O   ASP A 105      16.047 -28.453  35.750  1.00 27.05           O  
ATOM    771  CG  ASP A 105      19.250 -31.625  34.875  1.00 27.05           C  
ATOM    772  OD1 ASP A 105      18.844 -32.781  35.094  1.00 27.05           O  
ATOM    773  OD2 ASP A 105      20.281 -31.375  34.219  1.00 27.05           O  
ATOM    774  N   GLN A 106      15.656 -30.000  37.500  1.00 20.47           N  
ATOM    775  CA  GLN A 106      14.883 -29.625  38.688  1.00 20.47           C  
ATOM    776  C   GLN A 106      15.641 -28.625  39.531  1.00 20.47           C  
ATOM    777  CB  GLN A 106      14.539 -30.875  39.500  1.00 20.47           C  
ATOM    778  O   GLN A 106      16.844 -28.750  39.750  1.00 20.47           O  
ATOM    779  CG  GLN A 106      13.492 -30.625  40.594  1.00 20.47           C  
ATOM    780  CD  GLN A 106      12.992 -31.906  41.219  1.00 20.47           C  
ATOM    781  NE2 GLN A 106      11.852 -31.812  41.906  1.00 20.47           N  
ATOM    782  OE1 GLN A 106      13.633 -32.938  41.125  1.00 20.47           O  
ATOM    783  N   VAL A 107      15.031 -27.438  40.031  1.00 25.34           N  
ATOM    784  CA  VAL A 107      15.266 -26.156  40.688  1.00 25.34           C  
ATOM    785  C   VAL A 107      15.234 -26.359  42.219  1.00 25.34           C  
ATOM    786  CB  VAL A 107      14.227 -25.109  40.250  1.00 25.34           C  
ATOM    787  O   VAL A 107      15.445 -25.406  42.969  1.00 25.34           O  
ATOM    788  CG1 VAL A 107      14.758 -23.688  40.500  1.00 25.34           C  
ATOM    789  CG2 VAL A 107      13.852 -25.281  38.781  1.00 25.34           C  
ATOM    790  N   ASP A 108      15.836 -27.344  42.906  1.00 24.50           N  
ATOM    791  CA  ASP A 108      15.367 -27.453  44.312  1.00 24.50           C  
ATOM    792  C   ASP A 108      15.758 -26.219  45.125  1.00 24.50           C  
ATOM    793  CB  ASP A 108      15.930 -28.719  44.938  1.00 24.50           C  
ATOM    794  O   ASP A 108      16.938 -25.859  45.156  1.00 24.50           O  
ATOM    795  CG  ASP A 108      15.195 -29.984  44.531  1.00 24.50           C  
ATOM    796  OD1 ASP A 108      13.961 -29.922  44.344  1.00 24.50           O  
ATOM    797  OD2 ASP A 108      15.852 -31.031  44.406  1.00 24.50           O  
ATOM    798  N   PHE A 109      14.844 -25.250  45.594  1.00 26.83           N  
ATOM    799  CA  PHE A 109      14.797 -23.984  46.312  1.00 26.83           C  
ATOM    800  C   PHE A 109      14.852 -24.203  47.812  1.00 26.83           C  
ATOM    801  CB  PHE A 109      13.539 -23.203  45.938  1.00 26.83           C  
ATOM    802  O   PHE A 109      13.984 -24.875  48.375  1.00 26.83           O  
ATOM    803  CG  PHE A 109      13.422 -22.891  44.469  1.00 26.83           C  
ATOM    804  CD1 PHE A 109      14.000 -21.750  43.938  1.00 26.83           C  
ATOM    805  CD2 PHE A 109      12.742 -23.750  43.625  1.00 26.83           C  
ATOM    806  CE1 PHE A 109      13.891 -21.469  42.594  1.00 26.83           C  
ATOM    807  CE2 PHE A 109      12.633 -23.484  42.281  1.00 26.83           C  
ATOM    808  CZ  PHE A 109      13.211 -22.328  41.750  1.00 26.83           C  
ATOM    809  N   SER A 110      15.820 -24.797  48.500  1.00 24.80           N  
ATOM    810  CA  SER A 110      15.562 -25.031  49.906  1.00 24.80           C  
ATOM    811  C   SER A 110      15.602 -23.719  50.688  1.00 24.80           C  
ATOM    812  CB  SER A 110      16.594 -26.000  50.469  1.00 24.80           C  
ATOM    813  O   SER A 110      16.531 -22.922  50.531  1.00 24.80           O  
ATOM    814  OG  SER A 110      17.672 -26.172  49.594  1.00 24.80           O  
ATOM    815  N   PHE A 111      14.453 -23.156  51.406  1.00 28.89           N  
ATOM    816  CA  PHE A 111      14.016 -21.984  52.156  1.00 28.89           C  
ATOM    817  C   PHE A 111      14.422 -22.109  53.625  1.00 28.89           C  
ATOM    818  CB  PHE A 111      12.500 -21.812  52.031  1.00 28.89           C  
ATOM    819  O   PHE A 111      13.891 -22.953  54.344  1.00 28.89           O  
ATOM    820  CG  PHE A 111      12.062 -20.375  51.906  1.00 28.89           C  
ATOM    821  CD1 PHE A 111      11.656 -19.656  53.031  1.00 28.89           C  
ATOM    822  CD2 PHE A 111      12.055 -19.750  50.688  1.00 28.89           C  
ATOM    823  CE1 PHE A 111      11.250 -18.328  52.938  1.00 28.89           C  
ATOM    824  CE2 PHE A 111      11.648 -18.422  50.562  1.00 28.89           C  
ATOM    825  CZ  PHE A 111      11.250 -17.719  51.688  1.00 28.89           C  
ATOM    826  N   ASN A 112      15.617 -22.500  54.000  1.00 23.39           N  
ATOM    827  CA  ASN A 112      15.680 -22.750  55.438  1.00 23.39           C  
ATOM    828  C   ASN A 112      15.062 -21.594  56.219  1.00 23.39           C  
ATOM    829  CB  ASN A 112      17.125 -22.984  55.875  1.00 23.39           C  
ATOM    830  O   ASN A 112      14.945 -20.469  55.719  1.00 23.39           O  
ATOM    831  CG  ASN A 112      17.625 -24.359  55.500  1.00 23.39           C  
ATOM    832  ND2 ASN A 112      18.938 -24.531  55.531  1.00 23.39           N  
ATOM    833  OD1 ASN A 112      16.844 -25.266  55.188  1.00 23.39           O  
ATOM    834  N   LYS A 113      15.195 -21.594  57.719  1.00 24.73           N  
ATOM    835  CA  LYS A 113      14.445 -21.531  58.969  1.00 24.73           C  
ATOM    836  C   LYS A 113      14.148 -20.078  59.375  1.00 24.73           C  
ATOM    837  CB  LYS A 113      15.219 -22.219  60.094  1.00 24.73           C  
ATOM    838  O   LYS A 113      14.742 -19.156  58.812  1.00 24.73           O  
ATOM    839  CG  LYS A 113      14.438 -23.312  60.812  1.00 24.73           C  
ATOM    840  CD  LYS A 113      15.289 -24.031  61.844  1.00 24.73           C  
ATOM    841  CE  LYS A 113      14.484 -25.078  62.594  1.00 24.73           C  
ATOM    842  NZ  LYS A 113      15.281 -25.688  63.719  1.00 24.73           N  
ATOM    843  N   GLY A 114      14.438 -19.734  60.781  1.00 24.00           N  
ATOM    844  CA  GLY A 114      13.602 -19.391  61.906  1.00 24.00           C  
ATOM    845  C   GLY A 114      13.398 -17.891  62.062  1.00 24.00           C  
ATOM    846  O   GLY A 114      14.211 -17.094  61.594  1.00 24.00           O  
ATOM    847  N   ILE A 115      12.133 -17.469  62.750  1.00 25.88           N  
ATOM    848  CA  ILE A 115      11.023 -16.562  63.031  1.00 25.88           C  
ATOM    849  C   ILE A 115      11.422 -15.594  64.125  1.00 25.88           C  
ATOM    850  CB  ILE A 115       9.750 -17.344  63.438  1.00 25.88           C  
ATOM    851  O   ILE A 115      11.055 -14.414  64.062  1.00 25.88           O  
ATOM    852  CG1 ILE A 115       9.281 -18.234  62.281  1.00 25.88           C  
ATOM    853  CG2 ILE A 115       8.633 -16.375  63.844  1.00 25.88           C  
ATOM    854  CD1 ILE A 115       8.148 -19.188  62.656  1.00 25.88           C  
ATOM    855  N   LYS A 116      12.359 -15.750  65.125  1.00 30.34           N  
ATOM    856  CA  LYS A 116      11.773 -15.336  66.375  1.00 30.34           C  
ATOM    857  C   LYS A 116      11.508 -13.836  66.438  1.00 30.34           C  
ATOM    858  CB  LYS A 116      12.680 -15.734  67.562  1.00 30.34           C  
ATOM    859  O   LYS A 116      12.242 -13.062  65.812  1.00 30.34           O  
ATOM    860  CG  LYS A 116      12.164 -16.922  68.375  1.00 30.34           C  
ATOM    861  CD  LYS A 116      13.133 -17.297  69.500  1.00 30.34           C  
ATOM    862  CE  LYS A 116      12.664 -18.531  70.250  1.00 30.34           C  
ATOM    863  NZ  LYS A 116      13.547 -18.828  71.375  1.00 30.34           N  
ATOM    864  N   VAL A 117      10.430 -13.383  67.438  1.00 26.86           N  
ATOM    865  CA  VAL A 117       9.203 -12.703  67.812  1.00 26.86           C  
ATOM    866  C   VAL A 117       9.531 -11.305  68.375  1.00 26.86           C  
ATOM    867  CB  VAL A 117       8.430 -13.508  68.938  1.00 26.86           C  
ATOM    868  O   VAL A 117       8.938 -10.320  67.938  1.00 26.86           O  
ATOM    869  CG1 VAL A 117       7.172 -12.766  69.312  1.00 26.86           C  
ATOM    870  CG2 VAL A 117       8.086 -14.898  68.375  1.00 26.86           C  
ATOM    871  N   ASN A 118       9.719 -11.039  69.750  1.00 31.78           N  
ATOM    872  CA  ASN A 118       8.844 -10.398  70.688  1.00 31.78           C  
ATOM    873  C   ASN A 118       9.102  -8.898  70.812  1.00 31.78           C  
ATOM    874  CB  ASN A 118       9.000 -11.047  72.062  1.00 31.78           C  
ATOM    875  O   ASN A 118       9.930  -8.453  71.625  1.00 31.78           O  
ATOM    876  CG  ASN A 118       8.195 -12.328  72.250  1.00 31.78           C  
ATOM    877  ND2 ASN A 118       8.453 -13.078  73.312  1.00 31.78           N  
ATOM    878  OD1 ASN A 118       7.355 -12.641  71.375  1.00 31.78           O  
ATOM    879  N   ALA A 119       9.680  -8.281  69.938  1.00 36.44           N  
ATOM    880  CA  ALA A 119      10.094  -7.000  70.500  1.00 36.44           C  
ATOM    881  C   ALA A 119       8.891  -6.145  70.875  1.00 36.44           C  
ATOM    882  CB  ALA A 119      10.992  -6.254  69.500  1.00 36.44           C  
ATOM    883  O   ALA A 119       7.836  -6.238  70.250  1.00 36.44           O  
ATOM    884  N   ASN A 120       8.789  -5.754  72.250  1.00 31.94           N  
ATOM    885  CA  ASN A 120       7.840  -4.910  73.000  1.00 31.94           C  
ATOM    886  C   ASN A 120       7.523  -3.635  72.188  1.00 31.94           C  
ATOM    887  CB  ASN A 120       8.375  -4.570  74.375  1.00 31.94           C  
ATOM    888  O   ASN A 120       8.438  -2.928  71.750  1.00 31.94           O  
ATOM    889  CG  ASN A 120       7.855  -5.504  75.438  1.00 31.94           C  
ATOM    890  ND2 ASN A 120       8.352  -5.340  76.688  1.00 31.94           N  
ATOM    891  OD1 ASN A 120       7.016  -6.371  75.188  1.00 31.94           O  
ATOM    892  N   LEU A 121       6.230  -3.611  71.750  1.00 27.47           N  
ATOM    893  CA  LEU A 121       5.434  -2.666  71.000  1.00 27.47           C  
ATOM    894  C   LEU A 121       5.199  -1.379  71.750  1.00 27.47           C  
ATOM    895  CB  LEU A 121       4.090  -3.291  70.562  1.00 27.47           C  
ATOM    896  O   LEU A 121       4.430  -1.364  72.688  1.00 27.47           O  
ATOM    897  CG  LEU A 121       3.396  -2.693  69.375  1.00 27.47           C  
ATOM    898  CD1 LEU A 121       3.922  -3.342  68.062  1.00 27.47           C  
ATOM    899  CD2 LEU A 121       1.885  -2.859  69.438  1.00 27.47           C  
ATOM    900  N   ASP A 122       6.129  -0.877  72.562  1.00 36.00           N  
ATOM    901  CA  ASP A 122       5.633   0.343  73.188  1.00 36.00           C  
ATOM    902  C   ASP A 122       4.992   1.271  72.188  1.00 36.00           C  
ATOM    903  CB  ASP A 122       6.766   1.069  73.938  1.00 36.00           C  
ATOM    904  O   ASP A 122       5.625   1.635  71.188  1.00 36.00           O  
ATOM    905  CG  ASP A 122       7.105   0.444  75.250  1.00 36.00           C  
ATOM    906  OD1 ASP A 122       6.203  -0.125  75.938  1.00 36.00           O  
ATOM    907  OD2 ASP A 122       8.281   0.523  75.688  1.00 36.00           O  
ATOM    908  N   SER A 123       3.623   1.169  72.125  1.00 26.17           N  
ATOM    909  CA  SER A 123       2.562   1.716  71.250  1.00 26.17           C  
ATOM    910  C   SER A 123       2.396   3.215  71.500  1.00 26.17           C  
ATOM    911  CB  SER A 123       1.238   1.001  71.500  1.00 26.17           C  
ATOM    912  O   SER A 123       1.960   3.643  72.562  1.00 26.17           O  
ATOM    913  OG  SER A 123       0.643   1.485  72.750  1.00 26.17           O  
ATOM    914  N   SER A 124       3.428   4.047  71.688  1.00 33.22           N  
ATOM    915  CA  SER A 124       2.924   5.406  71.812  1.00 33.22           C  
ATOM    916  C   SER A 124       2.090   5.832  70.625  1.00 33.22           C  
ATOM    917  CB  SER A 124       4.082   6.383  72.062  1.00 33.22           C  
ATOM    918  O   SER A 124       2.500   5.641  69.500  1.00 33.22           O  
ATOM    919  OG  SER A 124       4.773   6.605  70.812  1.00 33.22           O  
ATOM    920  N   ILE A 125       0.710   5.820  70.812  1.00 27.03           N  
ATOM    921  CA  ILE A 125      -0.379   6.180  69.875  1.00 27.03           C  
ATOM    922  C   ILE A 125      -0.359   7.684  69.625  1.00 27.03           C  
ATOM    923  CB  ILE A 125      -1.750   5.754  70.438  1.00 27.03           C  
ATOM    924  O   ILE A 125      -0.507   8.484  70.562  1.00 27.03           O  
ATOM    925  CG1 ILE A 125      -1.833   4.227  70.562  1.00 27.03           C  
ATOM    926  CG2 ILE A 125      -2.889   6.305  69.562  1.00 27.03           C  
ATOM    927  CD1 ILE A 125      -3.053   3.721  71.312  1.00 27.03           C  
ATOM    928  N   ASP A 126       0.683   8.266  69.062  1.00 33.12           N  
ATOM    929  CA  ASP A 126       0.415   9.656  68.688  1.00 33.12           C  
ATOM    930  C   ASP A 126      -0.700   9.750  67.625  1.00 33.12           C  
ATOM    931  CB  ASP A 126       1.684  10.328  68.125  1.00 33.12           C  
ATOM    932  O   ASP A 126      -0.630   9.109  66.562  1.00 33.12           O  
ATOM    933  CG  ASP A 126       2.615  10.789  69.250  1.00 33.12           C  
ATOM    934  OD1 ASP A 126       2.146  11.430  70.250  1.00 33.12           O  
ATOM    935  OD2 ASP A 126       3.832  10.516  69.188  1.00 33.12           O  
ATOM    936  N   ILE A 127      -2.004   9.914  68.000  1.00 28.05           N  
ATOM    937  CA  ILE A 127      -3.199  10.133  67.188  1.00 28.05           C  
ATOM    938  C   ILE A 127      -3.092  11.469  66.438  1.00 28.05           C  
ATOM    939  CB  ILE A 127      -4.480  10.102  68.062  1.00 28.05           C  
ATOM    940  O   ILE A 127      -2.977  12.523  67.062  1.00 28.05           O  
ATOM    941  CG1 ILE A 127      -4.746   8.672  68.562  1.00 28.05           C  
ATOM    942  CG2 ILE A 127      -5.680  10.633  67.250  1.00 28.05           C  
ATOM    943  CD1 ILE A 127      -5.789   8.594  69.625  1.00 28.05           C  
ATOM    944  N   SER A 128      -2.268  11.523  65.375  1.00 31.55           N  
ATOM    945  CA  SER A 128      -2.328  12.703  64.500  1.00 31.55           C  
ATOM    946  C   SER A 128      -3.703  12.844  63.875  1.00 31.55           C  
ATOM    947  CB  SER A 128      -1.252  12.633  63.438  1.00 31.55           C  
ATOM    948  O   SER A 128      -4.238  11.875  63.312  1.00 31.55           O  
ATOM    949  OG  SER A 128      -0.884  13.930  63.000  1.00 31.55           O  
ATOM    950  N   THR A 129      -4.652  13.547  64.438  1.00 29.47           N  
ATOM    951  CA  THR A 129      -5.918  13.953  63.844  1.00 29.47           C  
ATOM    952  C   THR A 129      -5.711  14.391  62.406  1.00 29.47           C  
ATOM    953  CB  THR A 129      -6.582  15.086  64.625  1.00 29.47           C  
ATOM    954  O   THR A 129      -4.922  15.297  62.125  1.00 29.47           O  
ATOM    955  CG2 THR A 129      -7.441  14.539  65.750  1.00 29.47           C  
ATOM    956  OG1 THR A 129      -5.566  15.930  65.188  1.00 29.47           O  
ATOM    957  N   SER A 130      -6.043  13.461  61.500  1.00 33.31           N  
ATOM    958  CA  SER A 130      -6.020  13.531  60.031  1.00 33.31           C  
ATOM    959  C   SER A 130      -7.039  14.547  59.531  1.00 33.31           C  
ATOM    960  CB  SER A 130      -6.297  12.156  59.438  1.00 33.31           C  
ATOM    961  O   SER A 130      -7.234  14.664  58.312  1.00 33.31           O  
ATOM    962  OG  SER A 130      -7.582  11.695  59.781  1.00 33.31           O  
ATOM    963  N   SER A 131      -7.633  15.547  60.188  1.00 35.34           N  
ATOM    964  CA  SER A 131      -8.844  15.820  59.438  1.00 35.34           C  
ATOM    965  C   SER A 131      -8.523  16.125  57.969  1.00 35.34           C  
ATOM    966  CB  SER A 131      -9.617  16.984  60.031  1.00 35.34           C  
ATOM    967  O   SER A 131      -8.078  17.234  57.656  1.00 35.34           O  
ATOM    968  OG  SER A 131      -8.758  18.109  60.250  1.00 35.34           O  
ATOM    969  N   LYS A 132      -7.785  15.188  57.250  1.00 32.88           N  
ATOM    970  CA  LYS A 132      -7.707  15.594  55.844  1.00 32.88           C  
ATOM    971  C   LYS A 132      -9.094  15.633  55.219  1.00 32.88           C  
ATOM    972  CB  LYS A 132      -6.797  14.648  55.062  1.00 32.88           C  
ATOM    973  O   LYS A 132      -9.805  14.633  55.188  1.00 32.88           O  
ATOM    974  CG  LYS A 132      -5.324  15.023  55.125  1.00 32.88           C  
ATOM    975  CD  LYS A 132      -4.469  14.039  54.344  1.00 32.88           C  
ATOM    976  CE  LYS A 132      -2.998  14.438  54.344  1.00 32.88           C  
ATOM    977  NZ  LYS A 132      -2.131  13.375  53.750  1.00 32.88           N  
ATOM    978  N   LYS A 133      -9.953  16.641  55.438  1.00 33.97           N  
ATOM    979  CA  LYS A 133     -11.109  16.766  54.562  1.00 33.97           C  
ATOM    980  C   LYS A 133     -10.742  16.453  53.125  1.00 33.97           C  
ATOM    981  CB  LYS A 133     -11.703  18.172  54.656  1.00 33.97           C  
ATOM    982  O   LYS A 133      -9.875  17.094  52.531  1.00 33.97           O  
ATOM    983  CG  LYS A 133     -12.820  18.312  55.688  1.00 33.97           C  
ATOM    984  CD  LYS A 133     -13.336  19.750  55.750  1.00 33.97           C  
ATOM    985  CE  LYS A 133     -14.484  19.875  56.750  1.00 33.97           C  
ATOM    986  NZ  LYS A 133     -14.844  21.297  57.000  1.00 33.97           N  
ATOM    987  N   GLU A 134     -10.719  15.141  52.781  1.00 36.34           N  
ATOM    988  CA  GLU A 134     -10.531  14.789  51.375  1.00 36.34           C  
ATOM    989  C   GLU A 134     -11.680  15.328  50.500  1.00 36.34           C  
ATOM    990  CB  GLU A 134     -10.430  13.266  51.219  1.00 36.34           C  
ATOM    991  O   GLU A 134     -12.852  15.094  50.812  1.00 36.34           O  
ATOM    992  CG  GLU A 134      -9.078  12.703  51.625  1.00 36.34           C  
ATOM    993  CD  GLU A 134      -8.859  11.266  51.156  1.00 36.34           C  
ATOM    994  OE1 GLU A 134      -7.695  10.812  51.125  1.00 36.34           O  
ATOM    995  OE2 GLU A 134      -9.867  10.602  50.812  1.00 36.34           O  
ATOM    996  N   LYS A 135     -11.703  16.625  50.156  1.00 38.16           N  
ATOM    997  CA  LYS A 135     -12.578  16.984  49.031  1.00 38.16           C  
ATOM    998  C   LYS A 135     -12.445  15.992  47.875  1.00 38.16           C  
ATOM    999  CB  LYS A 135     -12.258  18.406  48.531  1.00 38.16           C  
ATOM   1000  O   LYS A 135     -11.336  15.703  47.438  1.00 38.16           O  
ATOM   1001  CG  LYS A 135     -12.898  19.500  49.375  1.00 38.16           C  
ATOM   1002  CD  LYS A 135     -12.570  20.875  48.812  1.00 38.16           C  
ATOM   1003  CE  LYS A 135     -13.242  21.984  49.625  1.00 38.16           C  
ATOM   1004  NZ  LYS A 135     -12.875  23.344  49.125  1.00 38.16           N  
ATOM   1005  N   SER A 136     -13.211  14.922  47.875  1.00 35.91           N  
ATOM   1006  CA  SER A 136     -13.391  13.984  46.781  1.00 35.91           C  
ATOM   1007  C   SER A 136     -13.703  14.719  45.469  1.00 35.91           C  
ATOM   1008  CB  SER A 136     -14.508  12.992  47.094  1.00 35.91           C  
ATOM   1009  O   SER A 136     -14.711  15.422  45.375  1.00 35.91           O  
ATOM   1010  OG  SER A 136     -15.664  13.664  47.562  1.00 35.91           O  
ATOM   1011  N   LYS A 137     -12.625  15.477  44.969  1.00 38.94           N  
ATOM   1012  CA  LYS A 137     -12.875  15.844  43.594  1.00 38.94           C  
ATOM   1013  C   LYS A 137     -13.234  14.625  42.750  1.00 38.94           C  
ATOM   1014  CB  LYS A 137     -11.664  16.562  43.000  1.00 38.94           C  
ATOM   1015  O   LYS A 137     -12.445  13.680  42.656  1.00 38.94           O  
ATOM   1016  CG  LYS A 137     -11.641  18.062  43.219  1.00 38.94           C  
ATOM   1017  CD  LYS A 137     -10.391  18.703  42.656  1.00 38.94           C  
ATOM   1018  CE  LYS A 137     -10.398  20.219  42.812  1.00 38.94           C  
ATOM   1019  NZ  LYS A 137      -9.125  20.828  42.344  1.00 38.94           N  
ATOM   1020  N   SER A 138     -14.461  14.031  42.875  1.00 36.03           N  
ATOM   1021  CA  SER A 138     -14.984  13.086  41.906  1.00 36.03           C  
ATOM   1022  C   SER A 138     -14.641  13.508  40.469  1.00 36.03           C  
ATOM   1023  CB  SER A 138     -16.500  12.945  42.031  1.00 36.03           C  
ATOM   1024  O   SER A 138     -15.156  14.508  39.969  1.00 36.03           O  
ATOM   1025  OG  SER A 138     -17.141  14.188  41.781  1.00 36.03           O  
ATOM   1026  N   ASP A 139     -13.250  13.672  40.156  1.00 40.03           N  
ATOM   1027  CA  ASP A 139     -12.984  13.797  38.750  1.00 40.03           C  
ATOM   1028  C   ASP A 139     -13.648  12.656  37.969  1.00 40.03           C  
ATOM   1029  CB  ASP A 139     -11.484  13.812  38.469  1.00 40.03           C  
ATOM   1030  O   ASP A 139     -13.219  11.508  38.062  1.00 40.03           O  
ATOM   1031  CG  ASP A 139     -10.953  15.195  38.156  1.00 40.03           C  
ATOM   1032  OD1 ASP A 139     -11.742  16.062  37.688  1.00 40.03           O  
ATOM   1033  OD2 ASP A 139      -9.742  15.438  38.344  1.00 40.03           O  
ATOM   1034  N   HIS A 140     -14.992  12.469  38.062  1.00 37.94           N  
ATOM   1035  CA  HIS A 140     -15.578  11.586  37.062  1.00 37.94           C  
ATOM   1036  C   HIS A 140     -14.930  11.797  35.688  1.00 37.94           C  
ATOM   1037  CB  HIS A 140     -17.094  11.820  36.969  1.00 37.94           C  
ATOM   1038  O   HIS A 140     -15.117  12.836  35.062  1.00 37.94           O  
ATOM   1039  CG  HIS A 140     -17.875  11.148  38.062  1.00 37.94           C  
ATOM   1040  CD2 HIS A 140     -18.641  11.656  39.031  1.00 37.94           C  
ATOM   1041  ND1 HIS A 140     -17.906   9.781  38.188  1.00 37.94           N  
ATOM   1042  CE1 HIS A 140     -18.672   9.477  39.250  1.00 37.94           C  
ATOM   1043  NE2 HIS A 140     -19.125  10.602  39.750  1.00 37.94           N  
ATOM   1044  N   LYS A 141     -13.578  11.500  35.562  1.00 37.06           N  
ATOM   1045  CA  LYS A 141     -13.078  11.383  34.219  1.00 37.06           C  
ATOM   1046  C   LYS A 141     -14.047  10.586  33.344  1.00 37.06           C  
ATOM   1047  CB  LYS A 141     -11.703  10.719  34.188  1.00 37.06           C  
ATOM   1048  O   LYS A 141     -14.250   9.391  33.562  1.00 37.06           O  
ATOM   1049  CG  LYS A 141     -10.539  11.703  34.156  1.00 37.06           C  
ATOM   1050  CD  LYS A 141      -9.195  10.992  34.188  1.00 37.06           C  
ATOM   1051  CE  LYS A 141      -8.039  11.977  34.125  1.00 37.06           C  
ATOM   1052  NZ  LYS A 141      -6.719  11.281  34.250  1.00 37.06           N  
ATOM   1053  N   SER A 142     -15.266  11.141  33.094  1.00 39.53           N  
ATOM   1054  CA  SER A 142     -16.031  10.531  32.000  1.00 39.53           C  
ATOM   1055  C   SER A 142     -15.109  10.031  30.891  1.00 39.53           C  
ATOM   1056  CB  SER A 142     -17.047  11.523  31.438  1.00 39.53           C  
ATOM   1057  O   SER A 142     -14.312  10.805  30.344  1.00 39.53           O  
ATOM   1058  OG  SER A 142     -16.375  12.586  30.766  1.00 39.53           O  
ATOM   1059  N   ARG A 143     -14.492   8.789  31.125  1.00 40.78           N  
ATOM   1060  CA  ARG A 143     -13.852   8.180  29.969  1.00 40.78           C  
ATOM   1061  C   ARG A 143     -14.641   8.445  28.688  1.00 40.78           C  
ATOM   1062  CB  ARG A 143     -13.695   6.668  30.172  1.00 40.78           C  
ATOM   1063  O   ARG A 143     -15.805   8.047  28.578  1.00 40.78           O  
ATOM   1064  CG  ARG A 143     -12.250   6.203  30.266  1.00 40.78           C  
ATOM   1065  CD  ARG A 143     -12.156   4.738  30.656  1.00 40.78           C  
ATOM   1066  NE  ARG A 143     -10.766   4.277  30.672  1.00 40.78           N  
ATOM   1067  NH1 ARG A 143     -11.258   2.184  31.516  1.00 40.78           N  
ATOM   1068  NH2 ARG A 143      -9.086   2.760  31.062  1.00 40.78           N  
ATOM   1069  CZ  ARG A 143     -10.375   3.074  31.094  1.00 40.78           C  
ATOM   1070  N   LYS A 144     -14.352   9.633  28.109  1.00 39.28           N  
ATOM   1071  CA  LYS A 144     -14.867   9.734  26.750  1.00 39.28           C  
ATOM   1072  C   LYS A 144     -14.719   8.414  26.000  1.00 39.28           C  
ATOM   1073  CB  LYS A 144     -14.148  10.852  25.984  1.00 39.28           C  
ATOM   1074  O   LYS A 144     -13.602   7.938  25.781  1.00 39.28           O  
ATOM   1075  CG  LYS A 144     -14.500  12.250  26.469  1.00 39.28           C  
ATOM   1076  CD  LYS A 144     -13.750  13.320  25.672  1.00 39.28           C  
ATOM   1077  CE  LYS A 144     -14.086  14.719  26.172  1.00 39.28           C  
ATOM   1078  NZ  LYS A 144     -13.281  15.766  25.469  1.00 39.28           N  
ATOM   1079  N   HIS A 145     -15.633   7.426  26.328  1.00 37.66           N  
ATOM   1080  CA  HIS A 145     -15.688   6.324  25.375  1.00 37.66           C  
ATOM   1081  C   HIS A 145     -15.586   6.828  23.938  1.00 37.66           C  
ATOM   1082  CB  HIS A 145     -16.969   5.512  25.562  1.00 37.66           C  
ATOM   1083  O   HIS A 145     -16.531   7.445  23.422  1.00 37.66           O  
ATOM   1084  CG  HIS A 145     -17.000   4.715  26.828  1.00 37.66           C  
ATOM   1085  CD2 HIS A 145     -17.656   4.926  27.984  1.00 37.66           C  
ATOM   1086  ND1 HIS A 145     -16.281   3.549  26.984  1.00 37.66           N  
ATOM   1087  CE1 HIS A 145     -16.500   3.072  28.203  1.00 37.66           C  
ATOM   1088  NE2 HIS A 145     -17.328   3.889  28.828  1.00 37.66           N  
ATOM   1089  N   TYR A 146     -14.391   7.199  23.484  1.00 40.72           N  
ATOM   1090  CA  TYR A 146     -14.367   7.355  22.047  1.00 40.72           C  
ATOM   1091  C   TYR A 146     -15.031   6.168  21.359  1.00 40.72           C  
ATOM   1092  CB  TYR A 146     -12.930   7.508  21.531  1.00 40.72           C  
ATOM   1093  O   TYR A 146     -14.930   5.031  21.828  1.00 40.72           O  
ATOM   1094  CG  TYR A 146     -12.328   8.859  21.844  1.00 40.72           C  
ATOM   1095  CD1 TYR A 146     -12.523   9.938  20.984  1.00 40.72           C  
ATOM   1096  CD2 TYR A 146     -11.555   9.055  22.984  1.00 40.72           C  
ATOM   1097  CE1 TYR A 146     -11.969  11.188  21.250  1.00 40.72           C  
ATOM   1098  CE2 TYR A 146     -10.992  10.297  23.250  1.00 40.72           C  
ATOM   1099  OH  TYR A 146     -10.648  12.586  22.656  1.00 40.72           O  
ATOM   1100  CZ  TYR A 146     -11.203  11.352  22.391  1.00 40.72           C  
ATOM   1101  N   PRO A 147     -16.109   6.340  20.578  1.00 41.28           N  
ATOM   1102  CA  PRO A 147     -16.656   5.215  19.828  1.00 41.28           C  
ATOM   1103  C   PRO A 147     -15.578   4.312  19.234  1.00 41.28           C  
ATOM   1104  CB  PRO A 147     -17.469   5.898  18.719  1.00 41.28           C  
ATOM   1105  O   PRO A 147     -14.625   4.801  18.625  1.00 41.28           O  
ATOM   1106  CG  PRO A 147     -16.938   7.301  18.672  1.00 41.28           C  
ATOM   1107  CD  PRO A 147     -16.156   7.551  19.922  1.00 41.28           C  
ATOM   1108  N   LYS A 148     -15.250   3.188  20.000  1.00 39.25           N  
ATOM   1109  CA  LYS A 148     -14.508   2.160  19.266  1.00 39.25           C  
ATOM   1110  C   LYS A 148     -15.016   2.033  17.828  1.00 39.25           C  
ATOM   1111  CB  LYS A 148     -14.625   0.812  19.984  1.00 39.25           C  
ATOM   1112  O   LYS A 148     -16.172   1.672  17.594  1.00 39.25           O  
ATOM   1113  CG  LYS A 148     -13.297   0.090  20.156  1.00 39.25           C  
ATOM   1114  CD  LYS A 148     -13.461  -1.215  20.922  1.00 39.25           C  
ATOM   1115  CE  LYS A 148     -12.156  -1.998  20.984  1.00 39.25           C  
ATOM   1116  NZ  LYS A 148     -12.383  -3.412  21.422  1.00 39.25           N  
ATOM   1117  N   ILE A 149     -14.500   2.832  16.875  1.00 41.72           N  
ATOM   1118  CA  ILE A 149     -14.719   2.424  15.492  1.00 41.72           C  
ATOM   1119  C   ILE A 149     -14.414   0.935  15.336  1.00 41.72           C  
ATOM   1120  CB  ILE A 149     -13.859   3.250  14.508  1.00 41.72           C  
ATOM   1121  O   ILE A 149     -13.266   0.511  15.484  1.00 41.72           O  
ATOM   1122  CG1 ILE A 149     -14.203   4.738  14.625  1.00 41.72           C  
ATOM   1123  CG2 ILE A 149     -14.047   2.754  13.070  1.00 41.72           C  
ATOM   1124  CD1 ILE A 149     -13.203   5.660  13.930  1.00 41.72           C  
ATOM   1125  N   GLU A 150     -15.336   0.082  15.922  1.00 39.44           N  
ATOM   1126  CA  GLU A 150     -15.227  -1.298  15.461  1.00 39.44           C  
ATOM   1127  C   GLU A 150     -14.914  -1.354  13.969  1.00 39.44           C  
ATOM   1128  CB  GLU A 150     -16.516  -2.062  15.750  1.00 39.44           C  
ATOM   1129  O   GLU A 150     -15.797  -1.171  13.133  1.00 39.44           O  
ATOM   1130  CG  GLU A 150     -16.766  -2.328  17.234  1.00 39.44           C  
ATOM   1131  CD  GLU A 150     -18.062  -3.062  17.516  1.00 39.44           C  
ATOM   1132  OE1 GLU A 150     -18.266  -3.521  18.656  1.00 39.44           O  
ATOM   1133  OE2 GLU A 150     -18.891  -3.178  16.578  1.00 39.44           O  
ATOM   1134  N   ALA A 151     -13.773  -0.730  13.578  1.00 39.47           N  
ATOM   1135  CA  ALA A 151     -13.430  -1.206  12.242  1.00 39.47           C  
ATOM   1136  C   ALA A 151     -13.547  -2.725  12.156  1.00 39.47           C  
ATOM   1137  CB  ALA A 151     -12.016  -0.763  11.867  1.00 39.47           C  
ATOM   1138  O   ALA A 151     -12.742  -3.451  12.742  1.00 39.47           O  
ATOM   1139  N   GLU A 152     -14.742  -3.322  12.312  1.00 39.56           N  
ATOM   1140  CA  GLU A 152     -14.883  -4.652  11.719  1.00 39.56           C  
ATOM   1141  C   GLU A 152     -13.961  -4.824  10.516  1.00 39.56           C  
ATOM   1142  CB  GLU A 152     -16.328  -4.910  11.312  1.00 39.56           C  
ATOM   1143  O   GLU A 152     -14.234  -4.297   9.438  1.00 39.56           O  
ATOM   1144  CG  GLU A 152     -17.234  -5.297  12.477  1.00 39.56           C  
ATOM   1145  CD  GLU A 152     -18.641  -5.688  12.031  1.00 39.56           C  
ATOM   1146  OE1 GLU A 152     -19.359  -6.352  12.820  1.00 39.56           O  
ATOM   1147  OE2 GLU A 152     -19.016  -5.336  10.898  1.00 39.56           O  
ATOM   1148  N   SER A 153     -12.609  -4.508  10.797  1.00 40.66           N  
ATOM   1149  CA  SER A 153     -11.836  -5.059   9.680  1.00 40.66           C  
ATOM   1150  C   SER A 153     -12.391  -6.414   9.250  1.00 40.66           C  
ATOM   1151  CB  SER A 153     -10.367  -5.203  10.070  1.00 40.66           C  
ATOM   1152  O   SER A 153     -12.461  -7.348  10.047  1.00 40.66           O  
ATOM   1153  OG  SER A 153      -9.742  -3.932  10.148  1.00 40.66           O  
ATOM   1154  N   ASP A 154     -13.469  -6.516   8.445  1.00 39.47           N  
ATOM   1155  CA  ASP A 154     -13.750  -7.758   7.734  1.00 39.47           C  
ATOM   1156  C   ASP A 154     -12.477  -8.586   7.551  1.00 39.47           C  
ATOM   1157  CB  ASP A 154     -14.391  -7.469   6.375  1.00 39.47           C  
ATOM   1158  O   ASP A 154     -11.695  -8.336   6.629  1.00 39.47           O  
ATOM   1159  CG  ASP A 154     -15.898  -7.656   6.379  1.00 39.47           C  
ATOM   1160  OD1 ASP A 154     -16.422  -8.352   7.273  1.00 39.47           O  
ATOM   1161  OD2 ASP A 154     -16.562  -7.105   5.473  1.00 39.47           O  
ATOM   1162  N   SER A 155     -11.711  -8.797   8.656  1.00 42.31           N  
ATOM   1163  CA  SER A 155     -10.820  -9.938   8.453  1.00 42.31           C  
ATOM   1164  C   SER A 155     -11.523 -11.062   7.703  1.00 42.31           C  
ATOM   1165  CB  SER A 155     -10.297 -10.453   9.789  1.00 42.31           C  
ATOM   1166  O   SER A 155     -11.961 -12.039   8.312  1.00 42.31           O  
ATOM   1167  OG  SER A 155     -10.227 -11.867   9.789  1.00 42.31           O  
ATOM   1168  N   ASP A 156     -12.688 -10.852   7.035  1.00 39.53           N  
ATOM   1169  CA  ASP A 156     -12.961 -11.969   6.137  1.00 39.53           C  
ATOM   1170  C   ASP A 156     -11.672 -12.500   5.512  1.00 39.53           C  
ATOM   1171  CB  ASP A 156     -13.945 -11.547   5.039  1.00 39.53           C  
ATOM   1172  O   ASP A 156     -10.914 -11.742   4.898  1.00 39.53           O  
ATOM   1173  CG  ASP A 156     -15.359 -11.383   5.551  1.00 39.53           C  
ATOM   1174  OD1 ASP A 156     -15.742 -12.055   6.531  1.00 39.53           O  
ATOM   1175  OD2 ASP A 156     -16.109 -10.570   4.961  1.00 39.53           O  
ATOM   1176  N   ASP A 157     -11.031 -13.438   6.254  1.00 41.59           N  
ATOM   1177  CA  ASP A 157     -10.102 -14.281   5.512  1.00 41.59           C  
ATOM   1178  C   ASP A 157     -10.484 -14.352   4.035  1.00 41.59           C  
ATOM   1179  CB  ASP A 157     -10.055 -15.688   6.109  1.00 41.59           C  
ATOM   1180  O   ASP A 157     -11.406 -15.078   3.660  1.00 41.59           O  
ATOM   1181  CG  ASP A 157      -8.680 -16.328   6.031  1.00 41.59           C  
ATOM   1182  OD1 ASP A 157      -7.734 -15.680   5.527  1.00 41.59           O  
ATOM   1183  OD2 ASP A 157      -8.539 -17.484   6.473  1.00 41.59           O  
ATOM   1184  N   TYR A 158     -10.555 -13.195   3.287  1.00 40.28           N  
ATOM   1185  CA  TYR A 158     -10.594 -13.461   1.854  1.00 40.28           C  
ATOM   1186  C   TYR A 158      -9.898 -14.773   1.521  1.00 40.28           C  
ATOM   1187  CB  TYR A 158      -9.953 -12.312   1.071  1.00 40.28           C  
ATOM   1188  O   TYR A 158      -8.664 -14.859   1.582  1.00 40.28           O  
ATOM   1189  CG  TYR A 158     -10.906 -11.188   0.760  1.00 40.28           C  
ATOM   1190  CD1 TYR A 158     -11.672 -11.188  -0.405  1.00 40.28           C  
ATOM   1191  CD2 TYR A 158     -11.039 -10.109   1.630  1.00 40.28           C  
ATOM   1192  CE1 TYR A 158     -12.547 -10.148  -0.697  1.00 40.28           C  
ATOM   1193  CE2 TYR A 158     -11.914  -9.062   1.348  1.00 40.28           C  
ATOM   1194  OH  TYR A 158     -13.531  -8.062  -0.099  1.00 40.28           O  
ATOM   1195  CZ  TYR A 158     -12.664  -9.094   0.185  1.00 40.28           C  
ATOM   1196  N   ILE A 159     -10.453 -15.914   2.004  1.00 41.41           N  
ATOM   1197  CA  ILE A 159     -10.055 -17.141   1.309  1.00 41.41           C  
ATOM   1198  C   ILE A 159      -9.977 -16.875  -0.193  1.00 41.41           C  
ATOM   1199  CB  ILE A 159     -11.023 -18.297   1.599  1.00 41.41           C  
ATOM   1200  O   ILE A 159     -11.000 -16.609  -0.835  1.00 41.41           O  
ATOM   1201  CG1 ILE A 159     -11.102 -18.562   3.107  1.00 41.41           C  
ATOM   1202  CG2 ILE A 159     -10.602 -19.562   0.842  1.00 41.41           C  
ATOM   1203  CD1 ILE A 159     -12.305 -19.406   3.523  1.00 41.41           C  
ATOM   1204  N   LEU A 160      -8.945 -16.125  -0.621  1.00 41.53           N  
ATOM   1205  CA  LEU A 160      -8.789 -16.281  -2.064  1.00 41.53           C  
ATOM   1206  C   LEU A 160      -9.367 -17.609  -2.537  1.00 41.53           C  
ATOM   1207  CB  LEU A 160      -7.312 -16.188  -2.457  1.00 41.53           C  
ATOM   1208  O   LEU A 160      -8.930 -18.672  -2.105  1.00 41.53           O  
ATOM   1209  CG  LEU A 160      -6.699 -14.781  -2.471  1.00 41.53           C  
ATOM   1210  CD1 LEU A 160      -5.215 -14.852  -2.135  1.00 41.53           C  
ATOM   1211  CD2 LEU A 160      -6.918 -14.117  -3.824  1.00 41.53           C  
ATOM   1212  N   ASP A 161     -10.695 -17.688  -2.625  1.00 45.00           N  
ATOM   1213  CA  ASP A 161     -11.211 -18.844  -3.346  1.00 45.00           C  
ATOM   1214  C   ASP A 161     -10.227 -19.312  -4.414  1.00 45.00           C  
ATOM   1215  CB  ASP A 161     -12.562 -18.531  -3.982  1.00 45.00           C  
ATOM   1216  O   ASP A 161      -9.820 -18.531  -5.277  1.00 45.00           O  
ATOM   1217  CG  ASP A 161     -13.711 -19.297  -3.354  1.00 45.00           C  
ATOM   1218  OD1 ASP A 161     -13.469 -20.328  -2.701  1.00 45.00           O  
ATOM   1219  OD2 ASP A 161     -14.875 -18.859  -3.518  1.00 45.00           O  
ATOM   1220  N   ASP A 162      -9.461 -20.328  -4.004  1.00 46.59           N  
ATOM   1221  CA  ASP A 162      -8.594 -21.062  -4.910  1.00 46.59           C  
ATOM   1222  C   ASP A 162      -9.250 -21.250  -6.273  1.00 46.59           C  
ATOM   1223  CB  ASP A 162      -8.242 -22.438  -4.312  1.00 46.59           C  
ATOM   1224  O   ASP A 162      -8.570 -21.531  -7.266  1.00 46.59           O  
ATOM   1225  CG  ASP A 162      -6.770 -22.562  -3.953  1.00 46.59           C  
ATOM   1226  OD1 ASP A 162      -5.949 -21.766  -4.461  1.00 46.59           O  
ATOM   1227  OD2 ASP A 162      -6.426 -23.453  -3.160  1.00 46.59           O  
ATOM   1228  N   ASP A 163     -10.570 -21.250  -6.230  1.00 49.66           N  
ATOM   1229  CA  ASP A 163     -11.219 -21.609  -7.492  1.00 49.66           C  
ATOM   1230  C   ASP A 163     -11.102 -20.469  -8.508  1.00 49.66           C  
ATOM   1231  CB  ASP A 163     -12.688 -21.953  -7.262  1.00 49.66           C  
ATOM   1232  O   ASP A 163     -11.297 -20.688  -9.703  1.00 49.66           O  
ATOM   1233  CG  ASP A 163     -12.898 -23.391  -6.805  1.00 49.66           C  
ATOM   1234  OD1 ASP A 163     -12.070 -24.266  -7.152  1.00 49.66           O  
ATOM   1235  OD2 ASP A 163     -13.898 -23.641  -6.098  1.00 49.66           O  
ATOM   1236  N   ASP A 164     -11.180 -19.141  -7.984  1.00 48.56           N  
ATOM   1237  CA  ASP A 164     -11.297 -18.125  -9.016  1.00 48.56           C  
ATOM   1238  C   ASP A 164      -9.969 -17.906  -9.742  1.00 48.56           C  
ATOM   1239  CB  ASP A 164     -11.773 -16.797  -8.414  1.00 48.56           C  
ATOM   1240  O   ASP A 164      -9.797 -16.938 -10.469  1.00 48.56           O  
ATOM   1241  CG  ASP A 164     -13.203 -16.438  -8.812  1.00 48.56           C  
ATOM   1242  OD1 ASP A 164     -13.695 -16.969  -9.828  1.00 48.56           O  
ATOM   1243  OD2 ASP A 164     -13.828 -15.633  -8.094  1.00 48.56           O  
ATOM   1244  N   SER A 165      -8.836 -18.344  -9.078  1.00 47.53           N  
ATOM   1245  CA  SER A 165      -7.719 -18.234 -10.008  1.00 47.53           C  
ATOM   1246  C   SER A 165      -7.918 -19.141 -11.227  1.00 47.53           C  
ATOM   1247  CB  SER A 165      -6.402 -18.594  -9.312  1.00 47.53           C  
ATOM   1248  O   SER A 165      -8.203 -20.328 -11.086  1.00 47.53           O  
ATOM   1249  OG  SER A 165      -6.012 -17.562  -8.430  1.00 47.53           O  
ATOM   1250  N   ASP A 166      -8.422 -18.578 -12.359  1.00 49.22           N  
ATOM   1251  CA  ASP A 166      -8.461 -19.469 -13.516  1.00 49.22           C  
ATOM   1252  C   ASP A 166      -7.473 -20.625 -13.359  1.00 49.22           C  
ATOM   1253  CB  ASP A 166      -8.164 -18.688 -14.797  1.00 49.22           C  
ATOM   1254  O   ASP A 166      -7.824 -21.781 -13.586  1.00 49.22           O  
ATOM   1255  CG  ASP A 166      -9.328 -18.688 -15.773  1.00 49.22           C  
ATOM   1256  OD1 ASP A 166     -10.266 -19.500 -15.609  1.00 49.22           O  
ATOM   1257  OD2 ASP A 166      -9.305 -17.875 -16.719  1.00 49.22           O  
ATOM   1258  N   ASP A 167      -6.223 -20.234 -13.734  1.00 49.50           N  
ATOM   1259  CA  ASP A 167      -5.141 -21.188 -13.961  1.00 49.50           C  
ATOM   1260  C   ASP A 167      -4.559 -21.688 -12.641  1.00 49.50           C  
ATOM   1261  CB  ASP A 167      -4.039 -20.547 -14.812  1.00 49.50           C  
ATOM   1262  O   ASP A 167      -4.047 -20.891 -11.844  1.00 49.50           O  
ATOM   1263  CG  ASP A 167      -4.379 -20.516 -16.297  1.00 49.50           C  
ATOM   1264  OD1 ASP A 167      -5.109 -21.406 -16.781  1.00 49.50           O  
ATOM   1265  OD2 ASP A 167      -3.914 -19.578 -16.984  1.00 49.50           O  
ATOM   1266  N   GLY A 168      -5.328 -22.516 -11.812  1.00 51.25           N  
ATOM   1267  CA  GLY A 168      -4.973 -23.438 -10.742  1.00 51.25           C  
ATOM   1268  C   GLY A 168      -3.766 -23.000  -9.938  1.00 51.25           C  
ATOM   1269  O   GLY A 168      -3.289 -23.719  -9.070  1.00 51.25           O  
ATOM   1270  N   LYS A 169      -2.992 -21.969 -10.477  1.00 52.00           N  
ATOM   1271  CA  LYS A 169      -1.625 -21.953  -9.969  1.00 52.00           C  
ATOM   1272  C   LYS A 169      -1.524 -21.141  -8.680  1.00 52.00           C  
ATOM   1273  CB  LYS A 169      -0.663 -21.406 -11.016  1.00 52.00           C  
ATOM   1274  O   LYS A 169      -0.583 -21.312  -7.902  1.00 52.00           O  
ATOM   1275  CG  LYS A 169      -0.450 -22.328 -12.211  1.00 52.00           C  
ATOM   1276  CD  LYS A 169       0.569 -21.750 -13.188  1.00 52.00           C  
ATOM   1277  CE  LYS A 169       0.742 -22.641 -14.406  1.00 52.00           C  
ATOM   1278  NZ  LYS A 169       1.667 -22.031 -15.414  1.00 52.00           N  
ATOM   1279  N   CYS A 170      -2.344 -20.078  -8.211  1.00 57.72           N  
ATOM   1280  CA  CYS A 170      -1.578 -19.281  -7.258  1.00 57.72           C  
ATOM   1281  C   CYS A 170      -1.819 -19.766  -5.832  1.00 57.72           C  
ATOM   1282  CB  CYS A 170      -1.944 -17.797  -7.379  1.00 57.72           C  
ATOM   1283  O   CYS A 170      -2.568 -19.141  -5.082  1.00 57.72           O  
ATOM   1284  SG  CYS A 170      -0.822 -16.703  -6.488  1.00 57.72           S  
ATOM   1285  N   LYS A 171      -2.023 -20.984  -5.406  1.00 65.06           N  
ATOM   1286  CA  LYS A 171      -2.430 -21.438  -4.078  1.00 65.06           C  
ATOM   1287  C   LYS A 171      -1.421 -21.000  -3.020  1.00 65.06           C  
ATOM   1288  CB  LYS A 171      -2.592 -22.953  -4.051  1.00 65.06           C  
ATOM   1289  O   LYS A 171      -1.803 -20.609  -1.915  1.00 65.06           O  
ATOM   1290  CG  LYS A 171      -3.924 -23.453  -4.602  1.00 65.06           C  
ATOM   1291  CD  LYS A 171      -4.055 -24.969  -4.480  1.00 65.06           C  
ATOM   1292  CE  LYS A 171      -5.379 -25.453  -5.055  1.00 65.06           C  
ATOM   1293  NZ  LYS A 171      -5.484 -26.938  -5.000  1.00 65.06           N  
ATOM   1294  N   ASN A 172      -0.228 -21.062  -3.248  1.00 64.06           N  
ATOM   1295  CA  ASN A 172       0.852 -20.719  -2.326  1.00 64.06           C  
ATOM   1296  C   ASN A 172       1.986 -19.984  -3.033  1.00 64.06           C  
ATOM   1297  CB  ASN A 172       1.383 -21.984  -1.643  1.00 64.06           C  
ATOM   1298  O   ASN A 172       3.160 -20.297  -2.820  1.00 64.06           O  
ATOM   1299  CG  ASN A 172       0.687 -22.281  -0.328  1.00 64.06           C  
ATOM   1300  ND2 ASN A 172       0.811 -23.516   0.151  1.00 64.06           N  
ATOM   1301  OD1 ASN A 172       0.042 -21.406   0.253  1.00 64.06           O  
ATOM   1302  N   CYS A 173       1.470 -19.094  -4.062  1.00 69.12           N  
ATOM   1303  CA  CYS A 173       2.463 -18.328  -4.816  1.00 69.12           C  
ATOM   1304  C   CYS A 173       3.131 -17.281  -3.936  1.00 69.12           C  
ATOM   1305  CB  CYS A 173       1.817 -17.656  -6.027  1.00 69.12           C  
ATOM   1306  O   CYS A 173       2.572 -16.875  -2.914  1.00 69.12           O  
ATOM   1307  SG  CYS A 173       0.722 -16.281  -5.602  1.00 69.12           S  
ATOM   1308  N   LYS A 174       4.355 -16.922  -4.141  1.00 76.25           N  
ATOM   1309  CA  LYS A 174       5.211 -15.969  -3.434  1.00 76.25           C  
ATOM   1310  C   LYS A 174       4.516 -14.625  -3.273  1.00 76.25           C  
ATOM   1311  CB  LYS A 174       6.539 -15.797  -4.172  1.00 76.25           C  
ATOM   1312  O   LYS A 174       4.691 -13.945  -2.258  1.00 76.25           O  
ATOM   1313  CG  LYS A 174       6.398 -15.203  -5.566  1.00 76.25           C  
ATOM   1314  CD  LYS A 174       7.746 -15.086  -6.262  1.00 76.25           C  
ATOM   1315  CE  LYS A 174       7.609 -14.500  -7.664  1.00 76.25           C  
ATOM   1316  NZ  LYS A 174       8.930 -14.359  -8.336  1.00 76.25           N  
ATOM   1317  N   TYR A 175       3.699 -14.367  -4.152  1.00 77.75           N  
ATOM   1318  CA  TYR A 175       3.023 -13.070  -4.137  1.00 77.75           C  
ATOM   1319  C   TYR A 175       1.905 -13.055  -3.104  1.00 77.75           C  
ATOM   1320  CB  TYR A 175       2.459 -12.750  -5.523  1.00 77.75           C  
ATOM   1321  O   TYR A 175       1.721 -12.055  -2.398  1.00 77.75           O  
ATOM   1322  CG  TYR A 175       3.514 -12.633  -6.598  1.00 77.75           C  
ATOM   1323  CD1 TYR A 175       4.387 -11.547  -6.625  1.00 77.75           C  
ATOM   1324  CD2 TYR A 175       3.639 -13.602  -7.582  1.00 77.75           C  
ATOM   1325  CE1 TYR A 175       5.359 -11.430  -7.613  1.00 77.75           C  
ATOM   1326  CE2 TYR A 175       4.605 -13.500  -8.578  1.00 77.75           C  
ATOM   1327  OH  TYR A 175       6.422 -12.305  -9.562  1.00 77.75           O  
ATOM   1328  CZ  TYR A 175       5.461 -12.414  -8.586  1.00 77.75           C  
ATOM   1329  N   LYS A 176       1.263 -14.250  -2.996  1.00 76.62           N  
ATOM   1330  CA  LYS A 176       0.227 -14.406  -1.979  1.00 76.62           C  
ATOM   1331  C   LYS A 176       0.816 -14.289  -0.575  1.00 76.62           C  
ATOM   1332  CB  LYS A 176      -0.493 -15.742  -2.139  1.00 76.62           C  
ATOM   1333  O   LYS A 176       0.286 -13.562   0.270  1.00 76.62           O  
ATOM   1334  CG  LYS A 176      -1.763 -15.867  -1.309  1.00 76.62           C  
ATOM   1335  CD  LYS A 176      -2.484 -17.188  -1.582  1.00 76.62           C  
ATOM   1336  CE  LYS A 176      -3.740 -17.312  -0.733  1.00 76.62           C  
ATOM   1337  NZ  LYS A 176      -4.461 -18.594  -1.010  1.00 76.62           N  
ATOM   1338  N   ARG A 177       1.905 -14.852  -0.347  1.00 75.94           N  
ATOM   1339  CA  ARG A 177       2.623 -14.766   0.920  1.00 75.94           C  
ATOM   1340  C   ARG A 177       3.041 -13.336   1.222  1.00 75.94           C  
ATOM   1341  CB  ARG A 177       3.854 -15.680   0.901  1.00 75.94           C  
ATOM   1342  O   ARG A 177       2.850 -12.844   2.338  1.00 75.94           O  
ATOM   1343  CG  ARG A 177       3.549 -17.125   1.236  1.00 75.94           C  
ATOM   1344  CD  ARG A 177       4.820 -17.953   1.359  1.00 75.94           C  
ATOM   1345  NE  ARG A 177       4.578 -19.375   1.063  1.00 75.94           N  
ATOM   1346  NH1 ARG A 177       6.691 -20.078   1.669  1.00 75.94           N  
ATOM   1347  NH2 ARG A 177       5.145 -21.594   0.917  1.00 75.94           N  
ATOM   1348  CZ  ARG A 177       5.469 -20.344   1.217  1.00 75.94           C  
ATOM   1349  N   LYS A 178       3.531 -12.633   0.221  1.00 79.50           N  
ATOM   1350  CA  LYS A 178       3.955 -11.242   0.363  1.00 79.50           C  
ATOM   1351  C   LYS A 178       2.770 -10.336   0.688  1.00 79.50           C  
ATOM   1352  CB  LYS A 178       4.648 -10.758  -0.911  1.00 79.50           C  
ATOM   1353  O   LYS A 178       2.877  -9.445   1.531  1.00 79.50           O  
ATOM   1354  CG  LYS A 178       6.113 -11.164  -1.010  1.00 79.50           C  
ATOM   1355  CD  LYS A 178       6.781 -10.555  -2.238  1.00 79.50           C  
ATOM   1356  CE  LYS A 178       8.234 -10.984  -2.354  1.00 79.50           C  
ATOM   1357  NZ  LYS A 178       8.891 -10.414  -3.568  1.00 79.50           N  
ATOM   1358  N   TYR A 179       1.691 -10.602   0.096  1.00 83.38           N  
ATOM   1359  CA  TYR A 179       0.491  -9.805   0.315  1.00 83.38           C  
ATOM   1360  C   TYR A 179       0.009  -9.922   1.755  1.00 83.38           C  
ATOM   1361  CB  TYR A 179      -0.623 -10.234  -0.646  1.00 83.38           C  
ATOM   1362  O   TYR A 179      -0.244  -8.914   2.420  1.00 83.38           O  
ATOM   1363  CG  TYR A 179      -1.956  -9.586  -0.357  1.00 83.38           C  
ATOM   1364  CD1 TYR A 179      -2.945 -10.266   0.345  1.00 83.38           C  
ATOM   1365  CD2 TYR A 179      -2.229  -8.289  -0.787  1.00 83.38           C  
ATOM   1366  CE1 TYR A 179      -4.176  -9.680   0.612  1.00 83.38           C  
ATOM   1367  CE2 TYR A 179      -3.457  -7.691  -0.525  1.00 83.38           C  
ATOM   1368  OH  TYR A 179      -5.641  -7.801   0.436  1.00 83.38           O  
ATOM   1369  CZ  TYR A 179      -4.422  -8.391   0.174  1.00 83.38           C  
ATOM   1370  N   PHE A 180      -0.003 -11.188   2.279  1.00 84.25           N  
ATOM   1371  CA  PHE A 180      -0.487 -11.422   3.635  1.00 84.25           C  
ATOM   1372  C   PHE A 180       0.468 -10.820   4.660  1.00 84.25           C  
ATOM   1373  CB  PHE A 180      -0.664 -12.914   3.896  1.00 84.25           C  
ATOM   1374  O   PHE A 180       0.033 -10.234   5.656  1.00 84.25           O  
ATOM   1375  CG  PHE A 180      -1.904 -13.500   3.273  1.00 84.25           C  
ATOM   1376  CD1 PHE A 180      -3.166 -13.117   3.717  1.00 84.25           C  
ATOM   1377  CD2 PHE A 180      -1.810 -14.430   2.244  1.00 84.25           C  
ATOM   1378  CE1 PHE A 180      -4.316 -13.656   3.143  1.00 84.25           C  
ATOM   1379  CE2 PHE A 180      -2.953 -14.969   1.666  1.00 84.25           C  
ATOM   1380  CZ  PHE A 180      -4.207 -14.586   2.117  1.00 84.25           C  
ATOM   1381  N   ALA A 181       1.655 -10.828   4.395  1.00 87.81           N  
ATOM   1382  CA  ALA A 181       2.668 -10.227   5.258  1.00 87.81           C  
ATOM   1383  C   ALA A 181       2.510  -8.711   5.312  1.00 87.81           C  
ATOM   1384  CB  ALA A 181       4.066 -10.594   4.773  1.00 87.81           C  
ATOM   1385  O   ALA A 181       2.578  -8.109   6.387  1.00 87.81           O  
ATOM   1386  N   LEU A 182       2.180  -8.086   4.199  1.00 87.44           N  
ATOM   1387  CA  LEU A 182       1.977  -6.641   4.117  1.00 87.44           C  
ATOM   1388  C   LEU A 182       0.696  -6.230   4.836  1.00 87.44           C  
ATOM   1389  CB  LEU A 182       1.922  -6.188   2.654  1.00 87.44           C  
ATOM   1390  O   LEU A 182       0.690  -5.262   5.598  1.00 87.44           O  
ATOM   1391  CG  LEU A 182       1.836  -4.680   2.414  1.00 87.44           C  
ATOM   1392  CD1 LEU A 182       3.145  -4.004   2.809  1.00 87.44           C  
ATOM   1393  CD2 LEU A 182       1.497  -4.391   0.956  1.00 87.44           C  
ATOM   1394  N   ARG A 183      -0.295  -7.000   4.691  1.00 87.44           N  
ATOM   1395  CA  ARG A 183      -1.578  -6.738   5.336  1.00 87.44           C  
ATOM   1396  C   ARG A 183      -1.449  -6.789   6.855  1.00 87.44           C  
ATOM   1397  CB  ARG A 183      -2.633  -7.738   4.863  1.00 87.44           C  
ATOM   1398  O   ARG A 183      -1.976  -5.926   7.559  1.00 87.44           O  
ATOM   1399  CG  ARG A 183      -4.039  -7.426   5.352  1.00 87.44           C  
ATOM   1400  CD  ARG A 183      -5.051  -8.445   4.848  1.00 87.44           C  
ATOM   1401  NE  ARG A 183      -6.383  -8.203   5.391  1.00 87.44           N  
ATOM   1402  NH1 ARG A 183      -7.379  -9.992   4.320  1.00 87.44           N  
ATOM   1403  NH2 ARG A 183      -8.617  -8.625   5.680  1.00 87.44           N  
ATOM   1404  CZ  ARG A 183      -7.457  -8.938   5.129  1.00 87.44           C  
ATOM   1405  N   MET A 184      -0.659  -7.734   7.328  1.00 90.38           N  
ATOM   1406  CA  MET A 184      -0.417  -7.879   8.758  1.00 90.38           C  
ATOM   1407  C   MET A 184       0.368  -6.688   9.305  1.00 90.38           C  
ATOM   1408  CB  MET A 184       0.336  -9.180   9.055  1.00 90.38           C  
ATOM   1409  O   MET A 184       0.048  -6.160  10.367  1.00 90.38           O  
ATOM   1410  CG  MET A 184      -0.544 -10.414   9.016  1.00 90.38           C  
ATOM   1411  SD  MET A 184      -1.865 -10.375  10.289  1.00 90.38           S  
ATOM   1412  CE  MET A 184      -1.120 -11.438  11.555  1.00 90.38           C  
ATOM   1413  N   ARG A 185       1.290  -6.215   8.578  1.00 88.69           N  
ATOM   1414  CA  ARG A 185       2.086  -5.047   8.945  1.00 88.69           C  
ATOM   1415  C   ARG A 185       1.226  -3.789   9.000  1.00 88.69           C  
ATOM   1416  CB  ARG A 185       3.240  -4.852   7.965  1.00 88.69           C  
ATOM   1417  O   ARG A 185       1.319  -3.006   9.945  1.00 88.69           O  
ATOM   1418  CG  ARG A 185       4.570  -4.523   8.625  1.00 88.69           C  
ATOM   1419  CD  ARG A 185       5.684  -4.344   7.605  1.00 88.69           C  
ATOM   1420  NE  ARG A 185       6.973  -4.113   8.250  1.00 88.69           N  
ATOM   1421  NH1 ARG A 185       8.203  -4.285   6.301  1.00 88.69           N  
ATOM   1422  NH2 ARG A 185       9.258  -3.871   8.297  1.00 88.69           N  
ATOM   1423  CZ  ARG A 185       8.141  -4.090   7.613  1.00 88.69           C  
ATOM   1424  N   MET A 186       0.338  -3.660   8.125  1.00 92.06           N  
ATOM   1425  CA  MET A 186      -0.536  -2.492   8.055  1.00 92.06           C  
ATOM   1426  C   MET A 186      -1.536  -2.492   9.203  1.00 92.06           C  
ATOM   1427  CB  MET A 186      -1.276  -2.455   6.719  1.00 92.06           C  
ATOM   1428  O   MET A 186      -1.796  -1.448   9.805  1.00 92.06           O  
ATOM   1429  CG  MET A 186      -0.502  -1.764   5.609  1.00 92.06           C  
ATOM   1430  SD  MET A 186      -1.500  -1.550   4.082  1.00 92.06           S  
ATOM   1431  CE  MET A 186      -2.391  -0.023   4.496  1.00 92.06           C  
ATOM   1432  N   LYS A 187      -2.035  -3.701   9.477  1.00 91.19           N  
ATOM   1433  CA  LYS A 187      -2.947  -3.850  10.602  1.00 91.19           C  
ATOM   1434  C   LYS A 187      -2.270  -3.465  11.914  1.00 91.19           C  
ATOM   1435  CB  LYS A 187      -3.471  -5.285  10.688  1.00 91.19           C  
ATOM   1436  O   LYS A 187      -2.852  -2.758  12.742  1.00 91.19           O  
ATOM   1437  CG  LYS A 187      -4.688  -5.449  11.586  1.00 91.19           C  
ATOM   1438  CD  LYS A 187      -5.180  -6.891  11.602  1.00 91.19           C  
ATOM   1439  CE  LYS A 187      -6.160  -7.137  12.742  1.00 91.19           C  
ATOM   1440  NZ  LYS A 187      -6.754  -8.508  12.680  1.00 91.19           N  
ATOM   1441  N   GLN A 188      -1.035  -3.816  12.125  1.00 92.12           N  
ATOM   1442  CA  GLN A 188      -0.262  -3.516  13.328  1.00 92.12           C  
ATOM   1443  C   GLN A 188      -0.035  -2.014  13.477  1.00 92.12           C  
ATOM   1444  CB  GLN A 188       1.080  -4.250  13.305  1.00 92.12           C  
ATOM   1445  O   GLN A 188      -0.209  -1.456  14.562  1.00 92.12           O  
ATOM   1446  CG  GLN A 188       0.969  -5.742  13.570  1.00 92.12           C  
ATOM   1447  CD  GLN A 188       2.303  -6.457  13.469  1.00 92.12           C  
ATOM   1448  NE2 GLN A 188       2.301  -7.762  13.734  1.00 92.12           N  
ATOM   1449  OE1 GLN A 188       3.328  -5.844  13.156  1.00 92.12           O  
ATOM   1450  N   VAL A 189       0.240  -1.371  12.406  1.00 91.38           N  
ATOM   1451  CA  VAL A 189       0.467   0.070  12.398  1.00 91.38           C  
ATOM   1452  C   VAL A 189      -0.833   0.799  12.734  1.00 91.38           C  
ATOM   1453  CB  VAL A 189       1.012   0.553  11.039  1.00 91.38           C  
ATOM   1454  O   VAL A 189      -0.835   1.738  13.531  1.00 91.38           O  
ATOM   1455  CG1 VAL A 189       1.034   2.080  10.977  1.00 91.38           C  
ATOM   1456  CG2 VAL A 189       2.408  -0.015  10.789  1.00 91.38           C  
ATOM   1457  N   ALA A 190      -1.848   0.320  12.156  1.00 91.75           N  
ATOM   1458  CA  ALA A 190      -3.146   0.940  12.398  1.00 91.75           C  
ATOM   1459  C   ALA A 190      -3.559   0.801  13.859  1.00 91.75           C  
ATOM   1460  CB  ALA A 190      -4.207   0.324  11.492  1.00 91.75           C  
ATOM   1461  O   ALA A 190      -4.055   1.754  14.469  1.00 91.75           O  
ATOM   1462  N   MET A 191      -3.271  -0.309  14.445  1.00 91.00           N  
ATOM   1463  CA  MET A 191      -3.572  -0.570  15.852  1.00 91.00           C  
ATOM   1464  C   MET A 191      -2.768   0.355  16.766  1.00 91.00           C  
ATOM   1465  CB  MET A 191      -3.279  -2.029  16.203  1.00 91.00           C  
ATOM   1466  O   MET A 191      -3.303   0.899  17.734  1.00 91.00           O  
ATOM   1467  CG  MET A 191      -4.340  -3.002  15.711  1.00 91.00           C  
ATOM   1468  SD  MET A 191      -4.035  -4.719  16.281  1.00 91.00           S  
ATOM   1469  CE  MET A 191      -4.402  -4.547  18.047  1.00 91.00           C  
ATOM   1470  N   GLN A 192      -1.537   0.672  16.453  1.00 88.44           N  
ATOM   1471  CA  GLN A 192      -0.653   1.546  17.219  1.00 88.44           C  
ATOM   1472  C   GLN A 192      -1.135   2.992  17.172  1.00 88.44           C  
ATOM   1473  CB  GLN A 192       0.780   1.452  16.688  1.00 88.44           C  
ATOM   1474  O   GLN A 192      -1.141   3.686  18.188  1.00 88.44           O  
ATOM   1475  CG  GLN A 192       1.511   0.188  17.125  1.00 88.44           C  
ATOM   1476  CD  GLN A 192       2.898   0.076  16.516  1.00 88.44           C  
ATOM   1477  NE2 GLN A 192       3.615  -0.984  16.875  1.00 88.44           N  
ATOM   1478  OE1 GLN A 192       3.320   0.936  15.734  1.00 88.44           O  
ATOM   1479  N   LEU A 193      -1.674   3.377  16.125  1.00 87.38           N  
ATOM   1480  CA  LEU A 193      -2.146   4.742  15.930  1.00 87.38           C  
ATOM   1481  C   LEU A 193      -3.438   4.988  16.703  1.00 87.38           C  
ATOM   1482  CB  LEU A 193      -2.367   5.023  14.438  1.00 87.38           C  
ATOM   1483  O   LEU A 193      -3.654   6.086  17.219  1.00 87.38           O  
ATOM   1484  CG  LEU A 193      -1.109   5.195  13.586  1.00 87.38           C  
ATOM   1485  CD1 LEU A 193      -1.473   5.227  12.109  1.00 87.38           C  
ATOM   1486  CD2 LEU A 193      -0.360   6.461  13.984  1.00 87.38           C  
ATOM   1487  N   ILE A 194      -4.125   3.977  16.812  1.00 90.69           N  
ATOM   1488  CA  ILE A 194      -5.395   4.070  17.531  1.00 90.69           C  
ATOM   1489  C   ILE A 194      -5.137   4.094  19.031  1.00 90.69           C  
ATOM   1490  CB  ILE A 194      -6.336   2.898  17.172  1.00 90.69           C  
ATOM   1491  O   ILE A 194      -5.820   4.809  19.781  1.00 90.69           O  
ATOM   1492  CG1 ILE A 194      -6.801   3.021  15.711  1.00 90.69           C  
ATOM   1493  CG2 ILE A 194      -7.531   2.850  18.125  1.00 90.69           C  
ATOM   1494  CD1 ILE A 194      -7.480   1.771  15.172  1.00 90.69           C  
ATOM   1495  N   GLU A 195      -4.191   3.414  19.500  1.00 86.00           N  
ATOM   1496  CA  GLU A 195      -3.850   3.365  20.922  1.00 86.00           C  
ATOM   1497  C   GLU A 195      -3.254   4.688  21.391  1.00 86.00           C  
ATOM   1498  CB  GLU A 195      -2.873   2.219  21.188  1.00 86.00           C  
ATOM   1499  O   GLU A 195      -3.391   5.055  22.547  1.00 86.00           O  
ATOM   1500  CG  GLU A 195      -3.518   0.842  21.172  1.00 86.00           C  
ATOM   1501  CD  GLU A 195      -2.527  -0.288  21.406  1.00 86.00           C  
ATOM   1502  OE1 GLU A 195      -2.951  -1.465  21.453  1.00 86.00           O  
ATOM   1503  OE2 GLU A 195      -1.319   0.006  21.531  1.00 86.00           O  
ATOM   1504  N   ASP A 196      -2.658   5.438  20.484  1.00 80.06           N  
ATOM   1505  CA  ASP A 196      -1.996   6.703  20.797  1.00 80.06           C  
ATOM   1506  C   ASP A 196      -2.986   7.863  20.766  1.00 80.06           C  
ATOM   1507  CB  ASP A 196      -0.851   6.965  19.812  1.00 80.06           C  
ATOM   1508  O   ASP A 196      -2.643   8.992  21.125  1.00 80.06           O  
ATOM   1509  CG  ASP A 196       0.372   6.105  20.094  1.00 80.06           C  
ATOM   1510  OD1 ASP A 196       0.524   5.605  21.234  1.00 80.06           O  
ATOM   1511  OD2 ASP A 196       1.193   5.930  19.172  1.00 80.06           O  
ATOM   1512  N   LEU A 197      -4.141   7.684  20.359  1.00 65.56           N  
ATOM   1513  CA  LEU A 197      -5.184   8.703  20.359  1.00 65.56           C  
ATOM   1514  C   LEU A 197      -5.984   8.656  21.656  1.00 65.56           C  
ATOM   1515  CB  LEU A 197      -6.117   8.516  19.156  1.00 65.56           C  
ATOM   1516  O   LEU A 197      -6.363   9.703  22.188  1.00 65.56           O  
ATOM   1517  CG  LEU A 197      -5.746   9.289  17.891  1.00 65.56           C  
ATOM   1518  CD1 LEU A 197      -5.926   8.398  16.656  1.00 65.56           C  
ATOM   1519  CD2 LEU A 197      -6.586  10.555  17.766  1.00 65.56           C  
TER    1520      LEU A 197                                                      
ENDMDL                                                                          
END                                                                             
