# Supplementary material for: Phosphorylation tunes strain-specific protein condensation during rotavirus replication organelle assembly
Source: EMBO J. 2026 May 26;45(13):4733–65. doi: 10.1038/s44318-026-00814-z (PMC13324165; doi:10.1038/s44318-026-00814-z)
Supplement: Supplementary file 11 — Source data Fig. 9 [file 44318_2026_814_MOESM11_ESM.zip › Figure_7/Figure 7A/NSP5 RF HP/NSP5RFHPmonomer_54e43/NSP5RFHPmonomer_54e43_unrelaxed_rank_001_alphafold2_multimer_v3_model_1_seed_000.pdb]

MODEL     1                                                                     
ATOM      1  N   SER A   1     -33.500 -65.562 -67.875  1.00 38.88           N  
ATOM      2  CA  SER A   1     -34.094 -64.312 -68.312  1.00 38.88           C  
ATOM      3  C   SER A   1     -35.562 -64.250 -67.938  1.00 38.88           C  
ATOM      4  CB  SER A   1     -33.969 -64.188 -69.812  1.00 38.88           C  
ATOM      5  O   SER A   1     -36.438 -64.750 -68.625  1.00 38.88           O  
ATOM      6  OG  SER A   1     -32.625 -64.062 -70.188  1.00 38.88           O  
ATOM      7  N   LEU A   2     -35.812 -64.250 -66.500  1.00 46.34           N  
ATOM      8  CA  LEU A   2     -37.094 -64.438 -65.875  1.00 46.34           C  
ATOM      9  C   LEU A   2     -38.000 -63.250 -66.000  1.00 46.34           C  
ATOM     10  CB  LEU A   2     -36.906 -64.750 -64.375  1.00 46.34           C  
ATOM     11  O   LEU A   2     -37.625 -62.156 -65.625  1.00 46.34           O  
ATOM     12  CG  LEU A   2     -37.094 -66.250 -63.938  1.00 46.34           C  
ATOM     13  CD1 LEU A   2     -35.750 -66.750 -63.406  1.00 46.34           C  
ATOM     14  CD2 LEU A   2     -38.188 -66.375 -62.906  1.00 46.34           C  
ATOM     15  N   SER A   3     -38.750 -63.000 -67.188  1.00 44.62           N  
ATOM     16  CA  SER A   3     -39.500 -61.875 -67.688  1.00 44.62           C  
ATOM     17  C   SER A   3     -40.781 -61.688 -66.875  1.00 44.62           C  
ATOM     18  CB  SER A   3     -39.875 -62.062 -69.125  1.00 44.62           C  
ATOM     19  O   SER A   3     -41.688 -62.531 -66.875  1.00 44.62           O  
ATOM     20  OG  SER A   3     -38.812 -62.719 -69.812  1.00 44.62           O  
ATOM     21  N   ILE A   4     -40.688 -61.125 -65.562  1.00 46.78           N  
ATOM     22  CA  ILE A   4     -41.781 -61.031 -64.625  1.00 46.78           C  
ATOM     23  C   ILE A   4     -42.812 -60.031 -65.188  1.00 46.78           C  
ATOM     24  CB  ILE A   4     -41.312 -60.625 -63.250  1.00 46.78           C  
ATOM     25  O   ILE A   4     -42.438 -58.938 -65.625  1.00 46.78           O  
ATOM     26  CG1 ILE A   4     -40.344 -61.656 -62.688  1.00 46.78           C  
ATOM     27  CG2 ILE A   4     -42.500 -60.438 -62.312  1.00 46.78           C  
ATOM     28  CD1 ILE A   4     -39.625 -61.219 -61.406  1.00 46.78           C  
ATOM     29  N   ASP A   5     -43.969 -60.469 -65.625  1.00 44.91           N  
ATOM     30  CA  ASP A   5     -45.125 -59.781 -66.250  1.00 44.91           C  
ATOM     31  C   ASP A   5     -45.750 -58.781 -65.250  1.00 44.91           C  
ATOM     32  CB  ASP A   5     -46.156 -60.812 -66.688  1.00 44.91           C  
ATOM     33  O   ASP A   5     -46.250 -59.188 -64.250  1.00 44.91           O  
ATOM     34  CG  ASP A   5     -46.688 -60.531 -68.125  1.00 44.91           C  
ATOM     35  OD1 ASP A   5     -46.656 -59.344 -68.562  1.00 44.91           O  
ATOM     36  OD2 ASP A   5     -47.188 -61.469 -68.750  1.00 44.91           O  
ATOM     37  N   VAL A   6     -45.312 -57.531 -65.062  1.00 46.59           N  
ATOM     38  CA  VAL A   6     -45.469 -56.375 -64.188  1.00 46.59           C  
ATOM     39  C   VAL A   6     -46.875 -55.781 -64.438  1.00 46.59           C  
ATOM     40  CB  VAL A   6     -44.406 -55.281 -64.500  1.00 46.59           C  
ATOM     41  O   VAL A   6     -47.156 -54.688 -63.906  1.00 46.59           O  
ATOM     42  CG1 VAL A   6     -43.812 -54.750 -63.156  1.00 46.59           C  
ATOM     43  CG2 VAL A   6     -43.281 -55.844 -65.375  1.00 46.59           C  
ATOM     44  N   THR A   7     -47.656 -56.312 -65.375  1.00 38.41           N  
ATOM     45  CA  THR A   7     -48.625 -55.406 -65.938  1.00 38.41           C  
ATOM     46  C   THR A   7     -49.656 -54.969 -64.938  1.00 38.41           C  
ATOM     47  CB  THR A   7     -49.344 -56.062 -67.125  1.00 38.41           C  
ATOM     48  O   THR A   7     -50.125 -53.844 -64.938  1.00 38.41           O  
ATOM     49  CG2 THR A   7     -48.438 -56.156 -68.375  1.00 38.41           C  
ATOM     50  OG1 THR A   7     -49.781 -57.375 -66.750  1.00 38.41           O  
ATOM     51  N   SER A   8     -50.344 -55.906 -64.250  1.00 39.50           N  
ATOM     52  CA  SER A   8     -51.719 -55.594 -63.844  1.00 39.50           C  
ATOM     53  C   SER A   8     -51.781 -54.719 -62.625  1.00 39.50           C  
ATOM     54  CB  SER A   8     -52.500 -56.906 -63.594  1.00 39.50           C  
ATOM     55  O   SER A   8     -52.000 -55.188 -61.500  1.00 39.50           O  
ATOM     56  OG  SER A   8     -51.594 -58.000 -63.531  1.00 39.50           O  
ATOM     57  N   LEU A   9     -50.938 -53.688 -62.469  1.00 38.69           N  
ATOM     58  CA  LEU A   9     -50.938 -53.000 -61.156  1.00 38.69           C  
ATOM     59  C   LEU A   9     -52.219 -52.188 -60.969  1.00 38.69           C  
ATOM     60  CB  LEU A   9     -49.719 -52.094 -61.062  1.00 38.69           C  
ATOM     61  O   LEU A   9     -52.625 -51.438 -61.875  1.00 38.69           O  
ATOM     62  CG  LEU A   9     -48.531 -52.625 -60.250  1.00 38.69           C  
ATOM     63  CD1 LEU A   9     -47.344 -52.875 -61.188  1.00 38.69           C  
ATOM     64  CD2 LEU A   9     -48.156 -51.688 -59.125  1.00 38.69           C  
ATOM     65  N   PRO A  10     -53.188 -52.562 -60.062  1.00 39.84           N  
ATOM     66  CA  PRO A  10     -54.500 -51.969 -59.844  1.00 39.84           C  
ATOM     67  C   PRO A  10     -54.438 -50.500 -59.438  1.00 39.84           C  
ATOM     68  CB  PRO A  10     -55.062 -52.812 -58.688  1.00 39.84           C  
ATOM     69  O   PRO A  10     -53.438 -50.031 -58.938  1.00 39.84           O  
ATOM     70  CG  PRO A  10     -53.875 -53.406 -58.031  1.00 39.84           C  
ATOM     71  CD  PRO A  10     -52.688 -53.250 -58.938  1.00 39.84           C  
ATOM     72  N   SER A  11     -55.000 -49.594 -60.219  1.00 35.53           N  
ATOM     73  CA  SER A  11     -55.156 -48.125 -60.219  1.00 35.53           C  
ATOM     74  C   SER A  11     -55.812 -47.625 -58.938  1.00 35.53           C  
ATOM     75  CB  SER A  11     -55.969 -47.656 -61.438  1.00 35.53           C  
ATOM     76  O   SER A  11     -56.969 -47.938 -58.688  1.00 35.53           O  
ATOM     77  OG  SER A  11     -55.219 -46.750 -62.188  1.00 35.53           O  
ATOM     78  N   ILE A  12     -55.188 -47.688 -57.750  1.00 34.62           N  
ATOM     79  CA  ILE A  12     -55.750 -47.344 -56.438  1.00 34.62           C  
ATOM     80  C   ILE A  12     -56.188 -45.875 -56.438  1.00 34.62           C  
ATOM     81  CB  ILE A  12     -54.750 -47.625 -55.281  1.00 34.62           C  
ATOM     82  O   ILE A  12     -55.344 -45.000 -56.719  1.00 34.62           O  
ATOM     83  CG1 ILE A  12     -54.500 -49.125 -55.125  1.00 34.62           C  
ATOM     84  CG2 ILE A  12     -55.250 -47.000 -53.969  1.00 34.62           C  
ATOM     85  CD1 ILE A  12     -53.219 -49.469 -54.406  1.00 34.62           C  
ATOM     86  N   SER A  13     -57.375 -45.500 -56.844  1.00 32.88           N  
ATOM     87  CA  SER A  13     -58.062 -44.219 -56.906  1.00 32.88           C  
ATOM     88  C   SER A  13     -58.125 -43.562 -55.500  1.00 32.88           C  
ATOM     89  CB  SER A  13     -59.469 -44.344 -57.438  1.00 32.88           C  
ATOM     90  O   SER A  13     -58.656 -44.125 -54.562  1.00 32.88           O  
ATOM     91  OG  SER A  13     -60.344 -43.406 -56.844  1.00 32.88           O  
ATOM     92  N   SER A  14     -57.031 -42.969 -54.938  1.00 31.05           N  
ATOM     93  CA  SER A  14     -56.906 -42.281 -53.656  1.00 31.05           C  
ATOM     94  C   SER A  14     -57.875 -41.125 -53.531  1.00 31.05           C  
ATOM     95  CB  SER A  14     -55.469 -41.781 -53.469  1.00 31.05           C  
ATOM     96  O   SER A  14     -57.844 -40.188 -54.344  1.00 31.05           O  
ATOM     97  OG  SER A  14     -54.969 -41.250 -54.688  1.00 31.05           O  
ATOM     98  N   SER A  15     -59.188 -41.312 -53.156  1.00 32.69           N  
ATOM     99  CA  SER A  15     -60.188 -40.312 -52.875  1.00 32.69           C  
ATOM    100  C   SER A  15     -59.750 -39.344 -51.781  1.00 32.69           C  
ATOM    101  CB  SER A  15     -61.500 -41.000 -52.438  1.00 32.69           C  
ATOM    102  O   SER A  15     -59.375 -39.781 -50.688  1.00 32.69           O  
ATOM    103  OG  SER A  15     -61.250 -42.094 -51.594  1.00 32.69           O  
ATOM    104  N   ILE A  16     -59.125 -38.156 -52.062  1.00 34.47           N  
ATOM    105  CA  ILE A  16     -58.625 -37.000 -51.344  1.00 34.47           C  
ATOM    106  C   ILE A  16     -59.750 -36.312 -50.562  1.00 34.47           C  
ATOM    107  CB  ILE A  16     -57.938 -36.000 -52.281  1.00 34.47           C  
ATOM    108  O   ILE A  16     -60.688 -35.812 -51.156  1.00 34.47           O  
ATOM    109  CG1 ILE A  16     -56.750 -36.656 -53.031  1.00 34.47           C  
ATOM    110  CG2 ILE A  16     -57.469 -34.750 -51.531  1.00 34.47           C  
ATOM    111  CD1 ILE A  16     -56.219 -35.812 -54.188  1.00 34.47           C  
ATOM    112  N   TYR A  17     -60.312 -37.000 -49.469  1.00 30.81           N  
ATOM    113  CA  TYR A  17     -61.344 -36.375 -48.656  1.00 30.81           C  
ATOM    114  C   TYR A  17     -60.875 -35.031 -48.125  1.00 30.81           C  
ATOM    115  CB  TYR A  17     -61.750 -37.281 -47.500  1.00 30.81           C  
ATOM    116  O   TYR A  17     -59.781 -34.906 -47.594  1.00 30.81           O  
ATOM    117  CG  TYR A  17     -62.750 -38.344 -47.875  1.00 30.81           C  
ATOM    118  CD1 TYR A  17     -64.125 -38.094 -47.844  1.00 30.81           C  
ATOM    119  CD2 TYR A  17     -62.344 -39.594 -48.312  1.00 30.81           C  
ATOM    120  CE1 TYR A  17     -65.062 -39.062 -48.188  1.00 30.81           C  
ATOM    121  CE2 TYR A  17     -63.250 -40.594 -48.656  1.00 30.81           C  
ATOM    122  OH  TYR A  17     -65.500 -41.281 -48.938  1.00 30.81           O  
ATOM    123  CZ  TYR A  17     -64.625 -40.312 -48.594  1.00 30.81           C  
ATOM    124  N   LYS A  18     -61.312 -33.938 -48.688  1.00 30.92           N  
ATOM    125  CA  LYS A  18     -61.156 -32.500 -48.406  1.00 30.92           C  
ATOM    126  C   LYS A  18     -61.719 -32.156 -47.031  1.00 30.92           C  
ATOM    127  CB  LYS A  18     -61.844 -31.656 -49.500  1.00 30.92           C  
ATOM    128  O   LYS A  18     -62.938 -32.156 -46.844  1.00 30.92           O  
ATOM    129  CG  LYS A  18     -60.938 -31.297 -50.656  1.00 30.92           C  
ATOM    130  CD  LYS A  18     -61.656 -30.391 -51.656  1.00 30.92           C  
ATOM    131  CE  LYS A  18     -60.719 -30.000 -52.812  1.00 30.92           C  
ATOM    132  NZ  LYS A  18     -61.438 -29.156 -53.812  1.00 30.92           N  
ATOM    133  N   ASN A  19     -61.281 -32.750 -45.906  1.00 30.53           N  
ATOM    134  CA  ASN A  19     -61.781 -32.344 -44.594  1.00 30.53           C  
ATOM    135  C   ASN A  19     -61.625 -30.844 -44.344  1.00 30.53           C  
ATOM    136  CB  ASN A  19     -61.125 -33.125 -43.469  1.00 30.53           C  
ATOM    137  O   ASN A  19     -60.531 -30.312 -44.562  1.00 30.53           O  
ATOM    138  CG  ASN A  19     -62.094 -34.094 -42.781  1.00 30.53           C  
ATOM    139  ND2 ASN A  19     -61.562 -35.125 -42.156  1.00 30.53           N  
ATOM    140  OD1 ASN A  19     -63.312 -33.906 -42.812  1.00 30.53           O  
ATOM    141  N   GLU A  20     -62.625 -30.031 -44.469  1.00 34.66           N  
ATOM    142  CA  GLU A  20     -62.875 -28.625 -44.188  1.00 34.66           C  
ATOM    143  C   GLU A  20     -62.562 -28.281 -42.750  1.00 34.66           C  
ATOM    144  CB  GLU A  20     -64.312 -28.250 -44.531  1.00 34.66           C  
ATOM    145  O   GLU A  20     -63.156 -28.859 -41.812  1.00 34.66           O  
ATOM    146  CG  GLU A  20     -64.625 -28.109 -46.031  1.00 34.66           C  
ATOM    147  CD  GLU A  20     -66.000 -27.656 -46.312  1.00 34.66           C  
ATOM    148  OE1 GLU A  20     -66.250 -27.109 -47.406  1.00 34.66           O  
ATOM    149  OE2 GLU A  20     -66.938 -27.859 -45.469  1.00 34.66           O  
ATOM    150  N   SER A  21     -61.344 -28.188 -42.312  1.00 34.56           N  
ATOM    151  CA  SER A  21     -60.875 -27.812 -40.969  1.00 34.56           C  
ATOM    152  C   SER A  21     -61.406 -26.438 -40.562  1.00 34.56           C  
ATOM    153  CB  SER A  21     -59.344 -27.812 -40.906  1.00 34.56           C  
ATOM    154  O   SER A  21     -61.250 -25.469 -41.312  1.00 34.56           O  
ATOM    155  OG  SER A  21     -58.812 -26.969 -41.938  1.00 34.56           O  
ATOM    156  N   SER A  22     -62.594 -26.422 -39.906  1.00 33.59           N  
ATOM    157  CA  SER A  22     -63.250 -25.281 -39.281  1.00 33.59           C  
ATOM    158  C   SER A  22     -62.312 -24.641 -38.250  1.00 33.59           C  
ATOM    159  CB  SER A  22     -64.562 -25.703 -38.594  1.00 33.59           C  
ATOM    160  O   SER A  22     -61.656 -25.344 -37.469  1.00 33.59           O  
ATOM    161  OG  SER A  22     -64.312 -26.688 -37.625  1.00 33.59           O  
ATOM    162  N   SER A  23     -61.719 -23.469 -38.500  1.00 34.56           N  
ATOM    163  CA  SER A  23     -60.844 -22.500 -37.844  1.00 34.56           C  
ATOM    164  C   SER A  23     -61.500 -21.969 -36.562  1.00 34.56           C  
ATOM    165  CB  SER A  23     -60.500 -21.344 -38.781  1.00 34.56           C  
ATOM    166  O   SER A  23     -62.375 -21.094 -36.625  1.00 34.56           O  
ATOM    167  OG  SER A  23     -59.156 -20.922 -38.562  1.00 34.56           O  
ATOM    168  N   THR A  24     -61.969 -22.797 -35.625  1.00 35.00           N  
ATOM    169  CA  THR A  24     -62.500 -22.172 -34.438  1.00 35.00           C  
ATOM    170  C   THR A  24     -61.438 -21.344 -33.719  1.00 35.00           C  
ATOM    171  CB  THR A  24     -63.062 -23.234 -33.438  1.00 35.00           C  
ATOM    172  O   THR A  24     -60.344 -21.844 -33.406  1.00 35.00           O  
ATOM    173  CG2 THR A  24     -64.500 -22.953 -33.094  1.00 35.00           C  
ATOM    174  OG1 THR A  24     -62.969 -24.531 -34.062  1.00 35.00           O  
ATOM    175  N   THR A  25     -61.469 -20.000 -33.844  1.00 30.50           N  
ATOM    176  CA  THR A  25     -60.750 -18.859 -33.281  1.00 30.50           C  
ATOM    177  C   THR A  25     -60.875 -18.844 -31.750  1.00 30.50           C  
ATOM    178  CB  THR A  25     -61.281 -17.531 -33.844  1.00 30.50           C  
ATOM    179  O   THR A  25     -61.969 -18.656 -31.203  1.00 30.50           O  
ATOM    180  CG2 THR A  25     -60.594 -17.172 -35.156  1.00 30.50           C  
ATOM    181  OG1 THR A  25     -62.688 -17.641 -34.062  1.00 30.50           O  
ATOM    182  N   SER A  26     -60.312 -19.844 -30.984  1.00 33.31           N  
ATOM    183  CA  SER A  26     -60.344 -19.750 -29.531  1.00 33.31           C  
ATOM    184  C   SER A  26     -59.625 -18.516 -29.047  1.00 33.31           C  
ATOM    185  CB  SER A  26     -59.719 -21.000 -28.906  1.00 33.31           C  
ATOM    186  O   SER A  26     -58.469 -18.281 -29.391  1.00 33.31           O  
ATOM    187  OG  SER A  26     -58.906 -21.672 -29.844  1.00 33.31           O  
ATOM    188  N   THR A  27     -60.344 -17.422 -28.750  1.00 32.97           N  
ATOM    189  CA  THR A  27     -59.969 -16.172 -28.078  1.00 32.97           C  
ATOM    190  C   THR A  27     -59.375 -16.469 -26.703  1.00 32.97           C  
ATOM    191  CB  THR A  27     -61.156 -15.227 -27.938  1.00 32.97           C  
ATOM    192  O   THR A  27     -60.062 -17.047 -25.844  1.00 32.97           O  
ATOM    193  CG2 THR A  27     -61.375 -14.406 -29.203  1.00 32.97           C  
ATOM    194  OG1 THR A  27     -62.344 -16.000 -27.688  1.00 32.97           O  
ATOM    195  N   LEU A  28     -58.094 -16.750 -26.516  1.00 32.88           N  
ATOM    196  CA  LEU A  28     -57.281 -16.891 -25.328  1.00 32.88           C  
ATOM    197  C   LEU A  28     -57.406 -15.656 -24.438  1.00 32.88           C  
ATOM    198  CB  LEU A  28     -55.812 -17.125 -25.688  1.00 32.88           C  
ATOM    199  O   LEU A  28     -57.000 -14.555 -24.844  1.00 32.88           O  
ATOM    200  CG  LEU A  28     -55.125 -18.297 -24.984  1.00 32.88           C  
ATOM    201  CD1 LEU A  28     -54.969 -19.469 -25.938  1.00 32.88           C  
ATOM    202  CD2 LEU A  28     -53.750 -17.859 -24.453  1.00 32.88           C  
ATOM    203  N   ASP A  29     -58.500 -15.547 -23.656  1.00 37.06           N  
ATOM    204  CA  ASP A  29     -58.625 -14.578 -22.562  1.00 37.06           C  
ATOM    205  C   ASP A  29     -57.438 -14.633 -21.625  1.00 37.06           C  
ATOM    206  CB  ASP A  29     -59.938 -14.812 -21.781  1.00 37.06           C  
ATOM    207  O   ASP A  29     -57.062 -15.711 -21.156  1.00 37.06           O  
ATOM    208  CG  ASP A  29     -60.656 -13.523 -21.438  1.00 37.06           C  
ATOM    209  OD1 ASP A  29     -60.094 -12.430 -21.625  1.00 37.06           O  
ATOM    210  OD2 ASP A  29     -61.812 -13.602 -20.953  1.00 37.06           O  
ATOM    211  N   GLY A  30     -56.375 -13.797 -21.766  1.00 33.28           N  
ATOM    212  CA  GLY A  30     -55.219 -13.508 -20.969  1.00 33.28           C  
ATOM    213  C   GLY A  30     -55.531 -13.156 -19.531  1.00 33.28           C  
ATOM    214  O   GLY A  30     -56.000 -12.039 -19.250  1.00 33.28           O  
ATOM    215  N   LYS A  31     -56.281 -14.023 -18.734  1.00 37.22           N  
ATOM    216  CA  LYS A  31     -56.406 -13.734 -17.312  1.00 37.22           C  
ATOM    217  C   LYS A  31     -55.031 -13.531 -16.656  1.00 37.22           C  
ATOM    218  CB  LYS A  31     -57.156 -14.852 -16.594  1.00 37.22           C  
ATOM    219  O   LYS A  31     -54.156 -14.391 -16.766  1.00 37.22           O  
ATOM    220  CG  LYS A  31     -58.656 -14.852 -16.875  1.00 37.22           C  
ATOM    221  CD  LYS A  31     -59.406 -15.758 -15.898  1.00 37.22           C  
ATOM    222  CE  LYS A  31     -60.906 -15.742 -16.156  1.00 37.22           C  
ATOM    223  NZ  LYS A  31     -61.656 -16.641 -15.211  1.00 37.22           N  
ATOM    224  N   SER A  32     -54.562 -12.297 -16.531  1.00 34.41           N  
ATOM    225  CA  SER A  32     -53.406 -11.836 -15.742  1.00 34.41           C  
ATOM    226  C   SER A  32     -53.500 -12.336 -14.305  1.00 34.41           C  
ATOM    227  CB  SER A  32     -53.344 -10.305 -15.750  1.00 34.41           C  
ATOM    228  O   SER A  32     -54.469 -12.078 -13.602  1.00 34.41           O  
ATOM    229  OG  SER A  32     -54.500  -9.742 -15.172  1.00 34.41           O  
ATOM    230  N   ILE A  33     -53.188 -13.594 -13.961  1.00 36.38           N  
ATOM    231  CA  ILE A  33     -53.000 -14.094 -12.602  1.00 36.38           C  
ATOM    232  C   ILE A  33     -52.094 -13.148 -11.820  1.00 36.38           C  
ATOM    233  CB  ILE A  33     -52.438 -15.531 -12.594  1.00 36.38           C  
ATOM    234  O   ILE A  33     -50.906 -13.047 -12.117  1.00 36.38           O  
ATOM    235  CG1 ILE A  33     -53.531 -16.547 -12.859  1.00 36.38           C  
ATOM    236  CG2 ILE A  33     -51.719 -15.820 -11.273  1.00 36.38           C  
ATOM    237  CD1 ILE A  33     -53.094 -17.734 -13.703  1.00 36.38           C  
ATOM    238  N   GLY A  34     -52.562 -11.938 -11.438  1.00 33.34           N  
ATOM    239  CA  GLY A  34     -51.906 -11.148 -10.414  1.00 33.34           C  
ATOM    240  C   GLY A  34     -51.531 -11.953  -9.195  1.00 33.34           C  
ATOM    241  O   GLY A  34     -52.375 -12.586  -8.555  1.00 33.34           O  
ATOM    242  N   ARG A  35     -50.406 -12.672  -9.234  1.00 38.25           N  
ATOM    243  CA  ARG A  35     -49.781 -13.281  -8.078  1.00 38.25           C  
ATOM    244  C   ARG A  35     -49.719 -12.312  -6.906  1.00 38.25           C  
ATOM    245  CB  ARG A  35     -48.375 -13.758  -8.438  1.00 38.25           C  
ATOM    246  O   ARG A  35     -49.094 -11.242  -7.004  1.00 38.25           O  
ATOM    247  CG  ARG A  35     -48.312 -15.109  -9.133  1.00 38.25           C  
ATOM    248  CD  ARG A  35     -46.906 -15.648  -9.234  1.00 38.25           C  
ATOM    249  NE  ARG A  35     -46.875 -17.031  -9.719  1.00 38.25           N  
ATOM    250  NH1 ARG A  35     -44.625 -17.359  -9.328  1.00 38.25           N  
ATOM    251  NH2 ARG A  35     -45.906 -19.047 -10.211  1.00 38.25           N  
ATOM    252  CZ  ARG A  35     -45.812 -17.812  -9.750  1.00 38.25           C  
ATOM    253  N   ASP A  36     -50.875 -12.070  -6.180  1.00 38.22           N  
ATOM    254  CA  ASP A  36     -50.812 -11.438  -4.863  1.00 38.22           C  
ATOM    255  C   ASP A  36     -49.719 -12.078  -3.988  1.00 38.22           C  
ATOM    256  CB  ASP A  36     -52.156 -11.523  -4.172  1.00 38.22           C  
ATOM    257  O   ASP A  36     -49.938 -13.164  -3.449  1.00 38.22           O  
ATOM    258  CG  ASP A  36     -52.531 -10.250  -3.434  1.00 38.22           C  
ATOM    259  OD1 ASP A  36     -51.750  -9.297  -3.426  1.00 38.22           O  
ATOM    260  OD2 ASP A  36     -53.656 -10.211  -2.852  1.00 38.22           O  
ATOM    261  N   GLU A  37     -48.438 -11.977  -4.301  1.00 39.38           N  
ATOM    262  CA  GLU A  37     -47.375 -12.328  -3.357  1.00 39.38           C  
ATOM    263  C   GLU A  37     -47.594 -11.625  -2.016  1.00 39.38           C  
ATOM    264  CB  GLU A  37     -46.000 -11.977  -3.934  1.00 39.38           C  
ATOM    265  O   GLU A  37     -47.469 -10.406  -1.927  1.00 39.38           O  
ATOM    266  CG  GLU A  37     -45.469 -13.000  -4.930  1.00 39.38           C  
ATOM    267  CD  GLU A  37     -44.250 -12.516  -5.699  1.00 39.38           C  
ATOM    268  OE1 GLU A  37     -43.625 -13.328  -6.414  1.00 39.38           O  
ATOM    269  OE2 GLU A  37     -43.938 -11.312  -5.582  1.00 39.38           O  
ATOM    270  N   GLN A  38     -48.625 -12.039  -1.236  1.00 39.59           N  
ATOM    271  CA  GLN A  38     -48.719 -11.641   0.164  1.00 39.59           C  
ATOM    272  C   GLN A  38     -47.375 -11.789   0.873  1.00 39.59           C  
ATOM    273  CB  GLN A  38     -49.781 -12.461   0.885  1.00 39.59           C  
ATOM    274  O   GLN A  38     -46.844 -12.898   0.970  1.00 39.59           O  
ATOM    275  CG  GLN A  38     -50.656 -11.648   1.829  1.00 39.59           C  
ATOM    276  CD  GLN A  38     -51.844 -12.438   2.383  1.00 39.59           C  
ATOM    277  NE2 GLN A  38     -52.625 -11.797   3.221  1.00 39.59           N  
ATOM    278  OE1 GLN A  38     -52.000 -13.617   2.059  1.00 39.59           O  
ATOM    279  N   TYR A  39     -46.562 -10.742   0.905  1.00 39.47           N  
ATOM    280  CA  TYR A  39     -45.375 -10.609   1.750  1.00 39.47           C  
ATOM    281  C   TYR A  39     -45.688 -11.016   3.186  1.00 39.47           C  
ATOM    282  CB  TYR A  39     -44.844  -9.164   1.722  1.00 39.47           C  
ATOM    283  O   TYR A  39     -46.469 -10.367   3.867  1.00 39.47           O  
ATOM    284  CG  TYR A  39     -43.969  -8.867   0.534  1.00 39.47           C  
ATOM    285  CD1 TYR A  39     -42.594  -9.086   0.586  1.00 39.47           C  
ATOM    286  CD2 TYR A  39     -44.500  -8.352  -0.642  1.00 39.47           C  
ATOM    287  CE1 TYR A  39     -41.781  -8.805  -0.504  1.00 39.47           C  
ATOM    288  CE2 TYR A  39     -43.719  -8.070  -1.738  1.00 39.47           C  
ATOM    289  OH  TYR A  39     -41.531  -8.023  -2.744  1.00 39.47           O  
ATOM    290  CZ  TYR A  39     -42.344  -8.297  -1.661  1.00 39.47           C  
ATOM    291  N   ILE A  40     -45.906 -12.297   3.457  1.00 45.38           N  
ATOM    292  CA  ILE A  40     -45.969 -12.734   4.848  1.00 45.38           C  
ATOM    293  C   ILE A  40     -44.844 -12.109   5.652  1.00 45.38           C  
ATOM    294  CB  ILE A  40     -45.938 -14.273   4.961  1.00 45.38           C  
ATOM    295  O   ILE A  40     -43.688 -12.180   5.250  1.00 45.38           O  
ATOM    296  CG1 ILE A  40     -47.125 -14.898   4.238  1.00 45.38           C  
ATOM    297  CG2 ILE A  40     -45.875 -14.711   6.426  1.00 45.38           C  
ATOM    298  CD1 ILE A  40     -46.906 -16.344   3.807  1.00 45.38           C  
ATOM    299  N   ASP A  41     -45.125 -11.086   6.461  1.00 48.09           N  
ATOM    300  CA  ASP A  41     -44.250 -10.477   7.457  1.00 48.09           C  
ATOM    301  C   ASP A  41     -43.375 -11.523   8.141  1.00 48.09           C  
ATOM    302  CB  ASP A  41     -45.062  -9.719   8.500  1.00 48.09           C  
ATOM    303  O   ASP A  41     -43.875 -12.594   8.523  1.00 48.09           O  
ATOM    304  CG  ASP A  41     -45.281  -8.250   8.148  1.00 48.09           C  
ATOM    305  OD1 ASP A  41     -44.281  -7.547   7.875  1.00 48.09           O  
ATOM    306  OD2 ASP A  41     -46.438  -7.801   8.141  1.00 48.09           O  
ATOM    307  N   PRO A  42     -42.094 -11.547   7.738  1.00 52.31           N  
ATOM    308  CA  PRO A  42     -41.250 -12.484   8.492  1.00 52.31           C  
ATOM    309  C   PRO A  42     -41.625 -12.547   9.969  1.00 52.31           C  
ATOM    310  CB  PRO A  42     -39.844 -11.922   8.305  1.00 52.31           C  
ATOM    311  O   PRO A  42     -41.812 -11.516  10.602  1.00 52.31           O  
ATOM    312  CG  PRO A  42     -40.031 -10.562   7.730  1.00 52.31           C  
ATOM    313  CD  PRO A  42     -41.500 -10.391   7.402  1.00 52.31           C  
ATOM    314  N   ASP A  43     -42.531 -13.477  10.344  1.00 51.94           N  
ATOM    315  CA  ASP A  43     -42.844 -13.688  11.750  1.00 51.94           C  
ATOM    316  C   ASP A  43     -41.625 -13.477  12.633  1.00 51.94           C  
ATOM    317  CB  ASP A  43     -43.406 -15.094  11.961  1.00 51.94           C  
ATOM    318  O   ASP A  43     -40.750 -14.344  12.711  1.00 51.94           O  
ATOM    319  CG  ASP A  43     -44.438 -15.156  13.078  1.00 51.94           C  
ATOM    320  OD1 ASP A  43     -44.500 -14.227  13.906  1.00 51.94           O  
ATOM    321  OD2 ASP A  43     -45.188 -16.156  13.133  1.00 51.94           O  
ATOM    322  N   ALA A  44     -41.250 -12.180  12.820  1.00 61.69           N  
ATOM    323  CA  ALA A  44     -40.188 -11.750  13.727  1.00 61.69           C  
ATOM    324  C   ALA A  44     -40.188 -12.609  14.984  1.00 61.69           C  
ATOM    325  CB  ALA A  44     -40.375 -10.281  14.094  1.00 61.69           C  
ATOM    326  O   ALA A  44     -39.094 -12.898  15.523  1.00 61.69           O  
ATOM    327  N   GLU A  45     -41.344 -13.062  15.414  1.00 63.56           N  
ATOM    328  CA  GLU A  45     -41.469 -13.906  16.609  1.00 63.56           C  
ATOM    329  C   GLU A  45     -40.875 -15.297  16.344  1.00 63.56           C  
ATOM    330  CB  GLU A  45     -42.906 -14.016  17.047  1.00 63.56           C  
ATOM    331  O   GLU A  45     -40.188 -15.844  17.188  1.00 63.56           O  
ATOM    332  CG  GLU A  45     -43.094 -14.414  18.500  1.00 63.56           C  
ATOM    333  CD  GLU A  45     -44.531 -14.461  18.953  1.00 63.56           C  
ATOM    334  OE1 GLU A  45     -44.812 -14.867  20.109  1.00 63.56           O  
ATOM    335  OE2 GLU A  45     -45.406 -14.086  18.141  1.00 63.56           O  
ATOM    336  N   ALA A  46     -41.250 -15.906  15.195  1.00 70.94           N  
ATOM    337  CA  ALA A  46     -40.719 -17.219  14.859  1.00 70.94           C  
ATOM    338  C   ALA A  46     -39.188 -17.172  14.711  1.00 70.94           C  
ATOM    339  CB  ALA A  46     -41.375 -17.750  13.578  1.00 70.94           C  
ATOM    340  O   ALA A  46     -38.500 -18.109  15.109  1.00 70.94           O  
ATOM    341  N   PHE A  47     -38.656 -16.047  14.039  1.00 65.19           N  
ATOM    342  CA  PHE A  47     -37.219 -15.812  13.961  1.00 65.19           C  
ATOM    343  C   PHE A  47     -36.594 -15.695  15.352  1.00 65.19           C  
ATOM    344  CB  PHE A  47     -36.938 -14.547  13.148  1.00 65.19           C  
ATOM    345  O   PHE A  47     -35.562 -16.297  15.633  1.00 65.19           O  
ATOM    346  CG  PHE A  47     -35.469 -14.250  12.992  1.00 65.19           C  
ATOM    347  CD1 PHE A  47     -34.844 -13.305  13.789  1.00 65.19           C  
ATOM    348  CD2 PHE A  47     -34.688 -14.930  12.039  1.00 65.19           C  
ATOM    349  CE1 PHE A  47     -33.469 -13.031  13.648  1.00 65.19           C  
ATOM    350  CE2 PHE A  47     -33.344 -14.656  11.891  1.00 65.19           C  
ATOM    351  CZ  PHE A  47     -32.719 -13.711  12.695  1.00 65.19           C  
ATOM    352  N   SER A  48     -37.188 -14.906  16.281  1.00 69.44           N  
ATOM    353  CA  SER A  48     -36.719 -14.750  17.656  1.00 69.44           C  
ATOM    354  C   SER A  48     -36.719 -16.078  18.391  1.00 69.44           C  
ATOM    355  CB  SER A  48     -37.625 -13.758  18.391  1.00 69.44           C  
ATOM    356  O   SER A  48     -35.750 -16.391  19.109  1.00 69.44           O  
ATOM    357  OG  SER A  48     -37.031 -13.391  19.641  1.00 69.44           O  
ATOM    358  N   LYS A  49     -37.625 -16.953  18.250  1.00 72.31           N  
ATOM    359  CA  LYS A  49     -37.719 -18.266  18.875  1.00 72.31           C  
ATOM    360  C   LYS A  49     -36.656 -19.219  18.312  1.00 72.31           C  
ATOM    361  CB  LYS A  49     -39.125 -18.859  18.656  1.00 72.31           C  
ATOM    362  O   LYS A  49     -36.062 -20.016  19.062  1.00 72.31           O  
ATOM    363  CG  LYS A  49     -40.125 -18.484  19.734  1.00 72.31           C  
ATOM    364  CD  LYS A  49     -41.469 -19.156  19.500  1.00 72.31           C  
ATOM    365  CE  LYS A  49     -42.500 -18.672  20.500  1.00 72.31           C  
ATOM    366  NZ  LYS A  49     -43.875 -19.203  20.188  1.00 72.31           N  
ATOM    367  N   TYR A  50     -36.438 -19.203  17.031  1.00 65.31           N  
ATOM    368  CA  TYR A  50     -35.375 -19.984  16.375  1.00 65.31           C  
ATOM    369  C   TYR A  50     -34.000 -19.578  16.891  1.00 65.31           C  
ATOM    370  CB  TYR A  50     -35.438 -19.812  14.859  1.00 65.31           C  
ATOM    371  O   TYR A  50     -33.188 -20.438  17.203  1.00 65.31           O  
ATOM    372  CG  TYR A  50     -34.344 -20.516  14.125  1.00 65.31           C  
ATOM    373  CD1 TYR A  50     -33.219 -19.828  13.688  1.00 65.31           C  
ATOM    374  CD2 TYR A  50     -34.406 -21.875  13.859  1.00 65.31           C  
ATOM    375  CE1 TYR A  50     -32.188 -20.484  13.008  1.00 65.31           C  
ATOM    376  CE2 TYR A  50     -33.406 -22.547  13.180  1.00 65.31           C  
ATOM    377  OH  TYR A  50     -31.281 -22.484  12.078  1.00 65.31           O  
ATOM    378  CZ  TYR A  50     -32.281 -21.828  12.758  1.00 65.31           C  
ATOM    379  N   MET A  51     -33.719 -18.234  17.031  1.00 69.69           N  
ATOM    380  CA  MET A  51     -32.469 -17.719  17.516  1.00 69.69           C  
ATOM    381  C   MET A  51     -32.250 -18.078  18.984  1.00 69.69           C  
ATOM    382  CB  MET A  51     -32.375 -16.203  17.344  1.00 69.69           C  
ATOM    383  O   MET A  51     -31.125 -18.359  19.422  1.00 69.69           O  
ATOM    384  CG  MET A  51     -32.188 -15.773  15.898  1.00 69.69           C  
ATOM    385  SD  MET A  51     -30.547 -16.266  15.227  1.00 69.69           S  
ATOM    386  CE  MET A  51     -29.625 -14.727  15.445  1.00 69.69           C  
ATOM    387  N   LEU A  52     -33.281 -18.094  19.719  1.00 71.19           N  
ATOM    388  CA  LEU A  52     -33.250 -18.422  21.141  1.00 71.19           C  
ATOM    389  C   LEU A  52     -33.062 -19.922  21.344  1.00 71.19           C  
ATOM    390  CB  LEU A  52     -34.500 -17.938  21.828  1.00 71.19           C  
ATOM    391  O   LEU A  52     -32.531 -20.359  22.375  1.00 71.19           O  
ATOM    392  CG  LEU A  52     -34.531 -16.484  22.297  1.00 71.19           C  
ATOM    393  CD1 LEU A  52     -35.969 -16.000  22.500  1.00 71.19           C  
ATOM    394  CD2 LEU A  52     -33.719 -16.312  23.578  1.00 71.19           C  
ATOM    395  N   SER A  53     -33.531 -20.703  20.422  1.00 67.62           N  
ATOM    396  CA  SER A  53     -33.438 -22.156  20.547  1.00 67.62           C  
ATOM    397  C   SER A  53     -32.062 -22.656  20.109  1.00 67.62           C  
ATOM    398  CB  SER A  53     -34.531 -22.828  19.734  1.00 67.62           C  
ATOM    399  O   SER A  53     -31.734 -23.828  20.328  1.00 67.62           O  
ATOM    400  OG  SER A  53     -34.000 -23.359  18.531  1.00 67.62           O  
ATOM    401  N   LYS A  54     -31.375 -21.891  19.266  1.00 61.34           N  
ATOM    402  CA  LYS A  54     -30.031 -22.312  18.859  1.00 61.34           C  
ATOM    403  C   LYS A  54     -29.000 -21.969  19.922  1.00 61.34           C  
ATOM    404  CB  LYS A  54     -29.656 -21.672  17.531  1.00 61.34           C  
ATOM    405  O   LYS A  54     -29.109 -20.938  20.609  1.00 61.34           O  
ATOM    406  CG  LYS A  54     -30.250 -22.359  16.312  1.00 61.34           C  
ATOM    407  CD  LYS A  54     -29.203 -23.156  15.547  1.00 61.34           C  
ATOM    408  CE  LYS A  54     -29.812 -23.906  14.375  1.00 61.34           C  
ATOM    409  NZ  LYS A  54     -28.812 -24.812  13.719  1.00 61.34           N  
ATOM    410  N   ASP A  55     -28.141 -22.922  20.344  1.00 65.38           N  
ATOM    411  CA  ASP A  55     -27.047 -22.703  21.281  1.00 65.38           C  
ATOM    412  C   ASP A  55     -26.109 -21.594  20.781  1.00 65.38           C  
ATOM    413  CB  ASP A  55     -26.250 -23.984  21.500  1.00 65.38           C  
ATOM    414  O   ASP A  55     -25.766 -21.547  19.609  1.00 65.38           O  
ATOM    415  CG  ASP A  55     -26.531 -24.641  22.828  1.00 65.38           C  
ATOM    416  OD1 ASP A  55     -26.656 -23.922  23.859  1.00 65.38           O  
ATOM    417  OD2 ASP A  55     -26.641 -25.891  22.875  1.00 65.38           O  
ATOM    418  N   PRO A  56     -25.922 -20.312  21.562  1.00 65.62           N  
ATOM    419  CA  PRO A  56     -25.062 -19.188  21.188  1.00 65.62           C  
ATOM    420  C   PRO A  56     -23.719 -19.641  20.609  1.00 65.62           C  
ATOM    421  CB  PRO A  56     -24.859 -18.453  22.500  1.00 65.62           C  
ATOM    422  O   PRO A  56     -23.125 -18.938  19.781  1.00 65.62           O  
ATOM    423  CG  PRO A  56     -25.500 -19.312  23.531  1.00 65.62           C  
ATOM    424  CD  PRO A  56     -26.156 -20.469  22.844  1.00 65.62           C  
ATOM    425  N   GLU A  57     -23.234 -20.750  20.969  1.00 67.25           N  
ATOM    426  CA  GLU A  57     -21.938 -21.266  20.531  1.00 67.25           C  
ATOM    427  C   GLU A  57     -22.000 -21.750  19.078  1.00 67.25           C  
ATOM    428  CB  GLU A  57     -21.469 -22.406  21.438  1.00 67.25           C  
ATOM    429  O   GLU A  57     -20.984 -21.844  18.406  1.00 67.25           O  
ATOM    430  CG  GLU A  57     -21.141 -21.953  22.859  1.00 67.25           C  
ATOM    431  CD  GLU A  57     -20.359 -23.000  23.641  1.00 67.25           C  
ATOM    432  OE1 GLU A  57     -19.688 -22.625  24.641  1.00 67.25           O  
ATOM    433  OE2 GLU A  57     -20.406 -24.188  23.266  1.00 67.25           O  
ATOM    434  N   ASP A  58     -23.203 -22.047  18.594  1.00 63.72           N  
ATOM    435  CA  ASP A  58     -23.391 -22.594  17.250  1.00 63.72           C  
ATOM    436  C   ASP A  58     -23.750 -21.500  16.266  1.00 63.72           C  
ATOM    437  CB  ASP A  58     -24.469 -23.672  17.250  1.00 63.72           C  
ATOM    438  O   ASP A  58     -23.984 -21.766  15.078  1.00 63.72           O  
ATOM    439  CG  ASP A  58     -23.891 -25.078  17.078  1.00 63.72           C  
ATOM    440  OD1 ASP A  58     -22.734 -25.219  16.641  1.00 63.72           O  
ATOM    441  OD2 ASP A  58     -24.625 -26.047  17.375  1.00 63.72           O  
ATOM    442  N   ILE A  59     -24.094 -20.250  16.641  1.00 57.25           N  
ATOM    443  CA  ILE A  59     -24.375 -19.109  15.758  1.00 57.25           C  
ATOM    444  C   ILE A  59     -23.078 -18.656  15.094  1.00 57.25           C  
ATOM    445  CB  ILE A  59     -25.016 -17.938  16.531  1.00 57.25           C  
ATOM    446  O   ILE A  59     -22.141 -18.203  15.773  1.00 57.25           O  
ATOM    447  CG1 ILE A  59     -26.328 -18.391  17.203  1.00 57.25           C  
ATOM    448  CG2 ILE A  59     -25.281 -16.766  15.586  1.00 57.25           C  
ATOM    449  CD1 ILE A  59     -26.938 -17.359  18.125  1.00 57.25           C  
ATOM    450  N   GLY A  60     -22.672 -19.266  13.914  1.00 52.56           N  
ATOM    451  CA  GLY A  60     -21.484 -18.906  13.133  1.00 52.56           C  
ATOM    452  C   GLY A  60     -21.672 -17.641  12.336  1.00 52.56           C  
ATOM    453  O   GLY A  60     -22.797 -17.141  12.188  1.00 52.56           O  
ATOM    454  N   PRO A  61     -20.609 -16.828  12.008  1.00 58.78           N  
ATOM    455  CA  PRO A  61     -20.625 -15.547  11.305  1.00 58.78           C  
ATOM    456  C   PRO A  61     -21.453 -15.586  10.016  1.00 58.78           C  
ATOM    457  CB  PRO A  61     -19.141 -15.305  10.992  1.00 58.78           C  
ATOM    458  O   PRO A  61     -21.953 -14.547   9.570  1.00 58.78           O  
ATOM    459  CG  PRO A  61     -18.469 -16.609  11.273  1.00 58.78           C  
ATOM    460  CD  PRO A  61     -19.453 -17.500  11.969  1.00 58.78           C  
ATOM    461  N   SER A  62     -21.516 -16.734   9.414  1.00 52.12           N  
ATOM    462  CA  SER A  62     -22.219 -16.891   8.148  1.00 52.12           C  
ATOM    463  C   SER A  62     -23.734 -16.797   8.344  1.00 52.12           C  
ATOM    464  CB  SER A  62     -21.859 -18.219   7.492  1.00 52.12           C  
ATOM    465  O   SER A  62     -24.469 -16.531   7.387  1.00 52.12           O  
ATOM    466  OG  SER A  62     -22.078 -19.297   8.383  1.00 52.12           O  
ATOM    467  N   ASP A  63     -24.219 -17.125   9.531  1.00 52.97           N  
ATOM    468  CA  ASP A  63     -25.656 -17.078   9.789  1.00 52.97           C  
ATOM    469  C   ASP A  63     -26.141 -15.633   9.977  1.00 52.97           C  
ATOM    470  CB  ASP A  63     -26.000 -17.906  11.031  1.00 52.97           C  
ATOM    471  O   ASP A  63     -27.328 -15.352   9.836  1.00 52.97           O  
ATOM    472  CG  ASP A  63     -26.031 -19.406  10.750  1.00 52.97           C  
ATOM    473  OD1 ASP A  63     -26.359 -19.797   9.609  1.00 52.97           O  
ATOM    474  OD2 ASP A  63     -25.734 -20.188  11.680  1.00 52.97           O  
ATOM    475  N   SER A  64     -25.219 -14.680  10.430  1.00 48.81           N  
ATOM    476  CA  SER A  64     -25.594 -13.297  10.688  1.00 48.81           C  
ATOM    477  C   SER A  64     -25.750 -12.516   9.383  1.00 48.81           C  
ATOM    478  CB  SER A  64     -24.547 -12.617  11.578  1.00 48.81           C  
ATOM    479  O   SER A  64     -26.547 -11.586   9.297  1.00 48.81           O  
ATOM    480  OG  SER A  64     -24.875 -12.797  12.945  1.00 48.81           O  
ATOM    481  N   ALA A  65     -24.844 -12.672   8.453  1.00 46.22           N  
ATOM    482  CA  ALA A  65     -24.656 -11.641   7.445  1.00 46.22           C  
ATOM    483  C   ALA A  65     -25.734 -11.734   6.359  1.00 46.22           C  
ATOM    484  CB  ALA A  65     -23.266 -11.742   6.828  1.00 46.22           C  
ATOM    485  O   ALA A  65     -26.016 -10.742   5.676  1.00 46.22           O  
ATOM    486  N   ASP A  66     -26.188 -12.836   6.000  1.00 43.28           N  
ATOM    487  CA  ASP A  66     -26.891 -12.789   4.719  1.00 43.28           C  
ATOM    488  C   ASP A  66     -28.250 -12.109   4.863  1.00 43.28           C  
ATOM    489  CB  ASP A  66     -27.047 -14.195   4.148  1.00 43.28           C  
ATOM    490  O   ASP A  66     -28.719 -11.461   3.926  1.00 43.28           O  
ATOM    491  CG  ASP A  66     -25.812 -14.703   3.441  1.00 43.28           C  
ATOM    492  OD1 ASP A  66     -25.156 -13.922   2.717  1.00 43.28           O  
ATOM    493  OD2 ASP A  66     -25.484 -15.898   3.607  1.00 43.28           O  
ATOM    494  N   ASN A  67     -29.062 -12.508   5.883  1.00 42.12           N  
ATOM    495  CA  ASN A  67     -30.484 -12.219   5.754  1.00 42.12           C  
ATOM    496  C   ASN A  67     -30.828 -10.859   6.348  1.00 42.12           C  
ATOM    497  CB  ASN A  67     -31.312 -13.320   6.422  1.00 42.12           C  
ATOM    498  O   ASN A  67     -31.812 -10.727   7.082  1.00 42.12           O  
ATOM    499  CG  ASN A  67     -31.922 -14.273   5.418  1.00 42.12           C  
ATOM    500  ND2 ASN A  67     -32.125 -15.516   5.836  1.00 42.12           N  
ATOM    501  OD1 ASN A  67     -32.219 -13.898   4.277  1.00 42.12           O  
ATOM    502  N   ASP A  68     -29.828  -9.922   6.578  1.00 41.78           N  
ATOM    503  CA  ASP A  68     -30.375  -8.656   7.074  1.00 41.78           C  
ATOM    504  C   ASP A  68     -31.156  -7.930   5.984  1.00 41.78           C  
ATOM    505  CB  ASP A  68     -29.250  -7.762   7.605  1.00 41.78           C  
ATOM    506  O   ASP A  68     -30.562  -7.430   5.023  1.00 41.78           O  
ATOM    507  CG  ASP A  68     -29.625  -7.035   8.883  1.00 41.78           C  
ATOM    508  OD1 ASP A  68     -30.828  -6.871   9.156  1.00 41.78           O  
ATOM    509  OD2 ASP A  68     -28.703  -6.613   9.617  1.00 41.78           O  
ATOM    510  N   PRO A  69     -32.312  -8.242   5.617  1.00 41.34           N  
ATOM    511  CA  PRO A  69     -33.156  -7.531   4.656  1.00 41.34           C  
ATOM    512  C   PRO A  69     -33.219  -6.027   4.926  1.00 41.34           C  
ATOM    513  CB  PRO A  69     -34.531  -8.180   4.848  1.00 41.34           C  
ATOM    514  O   PRO A  69     -33.656  -5.266   4.070  1.00 41.34           O  
ATOM    515  CG  PRO A  69     -34.438  -8.875   6.168  1.00 41.34           C  
ATOM    516  CD  PRO A  69     -33.000  -8.953   6.574  1.00 41.34           C  
ATOM    517  N   LEU A  70     -32.938  -5.562   6.156  1.00 39.53           N  
ATOM    518  CA  LEU A  70     -33.281  -4.172   6.457  1.00 39.53           C  
ATOM    519  C   LEU A  70     -32.250  -3.232   5.848  1.00 39.53           C  
ATOM    520  CB  LEU A  70     -33.344  -3.957   7.973  1.00 39.53           C  
ATOM    521  O   LEU A  70     -32.438  -2.016   5.816  1.00 39.53           O  
ATOM    522  CG  LEU A  70     -34.750  -3.922   8.586  1.00 39.53           C  
ATOM    523  CD1 LEU A  70     -34.844  -4.945   9.711  1.00 39.53           C  
ATOM    524  CD2 LEU A  70     -35.062  -2.521   9.102  1.00 39.53           C  
ATOM    525  N   THR A  71     -31.016  -3.602   5.609  1.00 39.41           N  
ATOM    526  CA  THR A  71     -30.016  -2.570   5.371  1.00 39.41           C  
ATOM    527  C   THR A  71     -30.156  -1.996   3.963  1.00 39.41           C  
ATOM    528  CB  THR A  71     -28.594  -3.123   5.562  1.00 39.41           C  
ATOM    529  O   THR A  71     -29.297  -1.230   3.512  1.00 39.41           O  
ATOM    530  CG2 THR A  71     -28.172  -3.086   7.031  1.00 39.41           C  
ATOM    531  OG1 THR A  71     -28.547  -4.477   5.098  1.00 39.41           O  
ATOM    532  N   SER A  72     -30.969  -2.416   3.146  1.00 37.16           N  
ATOM    533  CA  SER A  72     -30.953  -1.719   1.865  1.00 37.16           C  
ATOM    534  C   SER A  72     -31.578  -0.335   1.982  1.00 37.16           C  
ATOM    535  CB  SER A  72     -31.688  -2.535   0.803  1.00 37.16           C  
ATOM    536  O   SER A  72     -32.781  -0.173   1.747  1.00 37.16           O  
ATOM    537  OG  SER A  72     -32.906  -3.049   1.316  1.00 37.16           O  
ATOM    538  N   PHE A  73     -31.359   0.409   3.182  1.00 34.69           N  
ATOM    539  CA  PHE A  73     -31.859   1.775   3.188  1.00 34.69           C  
ATOM    540  C   PHE A  73     -31.266   2.582   2.041  1.00 34.69           C  
ATOM    541  CB  PHE A  73     -31.562   2.459   4.523  1.00 34.69           C  
ATOM    542  O   PHE A  73     -30.047   2.588   1.849  1.00 34.69           O  
ATOM    543  CG  PHE A  73     -32.438   2.000   5.656  1.00 34.69           C  
ATOM    544  CD1 PHE A  73     -33.688   2.566   5.852  1.00 34.69           C  
ATOM    545  CD2 PHE A  73     -32.031   1.003   6.523  1.00 34.69           C  
ATOM    546  CE1 PHE A  73     -34.500   2.146   6.895  1.00 34.69           C  
ATOM    547  CE2 PHE A  73     -32.844   0.577   7.570  1.00 34.69           C  
ATOM    548  CZ  PHE A  73     -34.062   1.150   7.754  1.00 34.69           C  
ATOM    549  N   SER A  74     -32.000   2.869   0.951  1.00 32.75           N  
ATOM    550  CA  SER A  74     -31.844   3.836  -0.131  1.00 32.75           C  
ATOM    551  C   SER A  74     -31.656   5.246   0.413  1.00 32.75           C  
ATOM    552  CB  SER A  74     -33.062   3.805  -1.068  1.00 32.75           C  
ATOM    553  O   SER A  74     -32.562   5.820   1.011  1.00 32.75           O  
ATOM    554  OG  SER A  74     -32.781   4.535  -2.252  1.00 32.75           O  
ATOM    555  N   ILE A  75     -30.438   5.602   0.990  1.00 33.50           N  
ATOM    556  CA  ILE A  75     -30.031   6.961   1.329  1.00 33.50           C  
ATOM    557  C   ILE A  75     -30.234   7.875   0.121  1.00 33.50           C  
ATOM    558  CB  ILE A  75     -28.562   7.020   1.805  1.00 33.50           C  
ATOM    559  O   ILE A  75     -29.484   7.793  -0.856  1.00 33.50           O  
ATOM    560  CG1 ILE A  75     -28.375   6.121   3.033  1.00 33.50           C  
ATOM    561  CG2 ILE A  75     -28.156   8.461   2.107  1.00 33.50           C  
ATOM    562  CD1 ILE A  75     -26.922   5.984   3.471  1.00 33.50           C  
ATOM    563  N   ARG A  76     -31.391   8.117  -0.347  1.00 31.12           N  
ATOM    564  CA  ARG A  76     -31.641   9.219  -1.270  1.00 31.12           C  
ATOM    565  C   ARG A  76     -31.266  10.555  -0.643  1.00 31.12           C  
ATOM    566  CB  ARG A  76     -33.125   9.234  -1.691  1.00 31.12           C  
ATOM    567  O   ARG A  76     -31.906  11.008   0.303  1.00 31.12           O  
ATOM    568  CG  ARG A  76     -33.406   8.469  -2.973  1.00 31.12           C  
ATOM    569  CD  ARG A  76     -34.844   8.633  -3.418  1.00 31.12           C  
ATOM    570  NE  ARG A  76     -35.094   8.000  -4.715  1.00 31.12           N  
ATOM    571  NH1 ARG A  76     -37.156   8.969  -5.035  1.00 31.12           N  
ATOM    572  NH2 ARG A  76     -36.281   7.555  -6.617  1.00 31.12           N  
ATOM    573  CZ  ARG A  76     -36.188   8.180  -5.453  1.00 31.12           C  
ATOM    574  N   SER A  77     -29.891  10.938  -0.472  1.00 28.75           N  
ATOM    575  CA  SER A  77     -29.281  12.203  -0.089  1.00 28.75           C  
ATOM    576  C   SER A  77     -29.844  13.359  -0.914  1.00 28.75           C  
ATOM    577  CB  SER A  77     -27.766  12.133  -0.253  1.00 28.75           C  
ATOM    578  O   SER A  77     -29.766  13.336  -2.145  1.00 28.75           O  
ATOM    579  OG  SER A  77     -27.188  11.266   0.707  1.00 28.75           O  
ATOM    580  N   ASN A  78     -30.984  13.938  -0.580  1.00 31.66           N  
ATOM    581  CA  ASN A  78     -31.422  15.250  -1.058  1.00 31.66           C  
ATOM    582  C   ASN A  78     -30.344  16.312  -0.871  1.00 31.66           C  
ATOM    583  CB  ASN A  78     -32.719  15.672  -0.349  1.00 31.66           C  
ATOM    584  O   ASN A  78     -29.953  16.609   0.258  1.00 31.66           O  
ATOM    585  CG  ASN A  78     -33.906  15.680  -1.276  1.00 31.66           C  
ATOM    586  ND2 ASN A  78     -35.094  15.859  -0.708  1.00 31.66           N  
ATOM    587  OD1 ASN A  78     -33.781  15.531  -2.492  1.00 31.66           O  
ATOM    588  N   ALA A  79     -29.281  16.500  -1.716  1.00 34.69           N  
ATOM    589  CA  ALA A  79     -28.281  17.562  -1.876  1.00 34.69           C  
ATOM    590  C   ALA A  79     -28.969  18.938  -1.938  1.00 34.69           C  
ATOM    591  CB  ALA A  79     -27.453  17.328  -3.133  1.00 34.69           C  
ATOM    592  O   ALA A  79     -29.688  19.234  -2.885  1.00 34.69           O  
ATOM    593  N   VAL A  80     -29.484  19.484  -0.836  1.00 34.66           N  
ATOM    594  CA  VAL A  80     -29.938  20.859  -0.761  1.00 34.66           C  
ATOM    595  C   VAL A  80     -28.797  21.797  -1.205  1.00 34.66           C  
ATOM    596  CB  VAL A  80     -30.391  21.234   0.666  1.00 34.66           C  
ATOM    597  O   VAL A  80     -27.672  21.703  -0.709  1.00 34.66           O  
ATOM    598  CG1 VAL A  80     -30.766  22.719   0.747  1.00 34.66           C  
ATOM    599  CG2 VAL A  80     -31.578  20.375   1.081  1.00 34.66           C  
ATOM    600  N   LYS A  81     -28.828  22.438  -2.375  1.00 31.30           N  
ATOM    601  CA  LYS A  81     -28.062  23.484  -3.035  1.00 31.30           C  
ATOM    602  C   LYS A  81     -28.062  24.766  -2.213  1.00 31.30           C  
ATOM    603  CB  LYS A  81     -28.609  23.750  -4.434  1.00 31.30           C  
ATOM    604  O   LYS A  81     -29.109  25.406  -2.057  1.00 31.30           O  
ATOM    605  CG  LYS A  81     -28.047  22.844  -5.512  1.00 31.30           C  
ATOM    606  CD  LYS A  81     -28.516  23.266  -6.902  1.00 31.30           C  
ATOM    607  CE  LYS A  81     -28.156  22.219  -7.953  1.00 31.30           C  
ATOM    608  NZ  LYS A  81     -27.656  22.859  -9.211  1.00 31.30           N  
ATOM    609  N   THR A  82     -27.469  24.844  -1.033  1.00 31.86           N  
ATOM    610  CA  THR A  82     -27.312  26.094  -0.301  1.00 31.86           C  
ATOM    611  C   THR A  82     -26.609  27.141  -1.161  1.00 31.86           C  
ATOM    612  CB  THR A  82     -26.516  25.891   1.005  1.00 31.86           C  
ATOM    613  O   THR A  82     -25.594  26.844  -1.804  1.00 31.86           O  
ATOM    614  CG2 THR A  82     -27.312  25.031   1.988  1.00 31.86           C  
ATOM    615  OG1 THR A  82     -25.281  25.234   0.706  1.00 31.86           O  
ATOM    616  N   ASN A  83     -27.328  28.094  -1.755  1.00 30.59           N  
ATOM    617  CA  ASN A  83     -26.969  29.328  -2.445  1.00 30.59           C  
ATOM    618  C   ASN A  83     -26.125  30.250  -1.558  1.00 30.59           C  
ATOM    619  CB  ASN A  83     -28.219  30.062  -2.932  1.00 30.59           C  
ATOM    620  O   ASN A  83     -26.609  30.750  -0.548  1.00 30.59           O  
ATOM    621  CG  ASN A  83     -27.984  30.828  -4.219  1.00 30.59           C  
ATOM    622  ND2 ASN A  83     -28.953  31.641  -4.613  1.00 30.59           N  
ATOM    623  OD1 ASN A  83     -26.938  30.703  -4.852  1.00 30.59           O  
ATOM    624  N   ALA A  84     -24.906  29.891  -1.198  1.00 34.38           N  
ATOM    625  CA  ALA A  84     -23.875  30.516  -0.374  1.00 34.38           C  
ATOM    626  C   ALA A  84     -23.547  31.922  -0.893  1.00 34.38           C  
ATOM    627  CB  ALA A  84     -22.609  29.656  -0.332  1.00 34.38           C  
ATOM    628  O   ALA A  84     -22.578  32.531  -0.448  1.00 34.38           O  
ATOM    629  N   ASP A  85     -24.219  32.531  -1.846  1.00 30.91           N  
ATOM    630  CA  ASP A  85     -23.500  33.656  -2.438  1.00 30.91           C  
ATOM    631  C   ASP A  85     -23.328  34.781  -1.432  1.00 30.91           C  
ATOM    632  CB  ASP A  85     -24.234  34.156  -3.688  1.00 30.91           C  
ATOM    633  O   ASP A  85     -22.891  35.875  -1.791  1.00 30.91           O  
ATOM    634  CG  ASP A  85     -23.828  33.406  -4.945  1.00 30.91           C  
ATOM    635  OD1 ASP A  85     -22.656  32.969  -5.055  1.00 30.91           O  
ATOM    636  OD2 ASP A  85     -24.688  33.250  -5.844  1.00 30.91           O  
ATOM    637  N   ALA A  86     -23.938  34.781  -0.259  1.00 30.95           N  
ATOM    638  CA  ALA A  86     -23.984  36.125   0.263  1.00 30.95           C  
ATOM    639  C   ALA A  86     -22.609  36.594   0.727  1.00 30.95           C  
ATOM    640  CB  ALA A  86     -25.000  36.219   1.410  1.00 30.95           C  
ATOM    641  O   ALA A  86     -22.016  35.969   1.609  1.00 30.95           O  
ATOM    642  N   GLY A  87     -21.719  37.094  -0.202  1.00 28.62           N  
ATOM    643  CA  GLY A  87     -20.406  37.750  -0.121  1.00 28.62           C  
ATOM    644  C   GLY A  87     -20.344  38.812   0.936  1.00 28.62           C  
ATOM    645  O   GLY A  87     -21.094  39.781   0.890  1.00 28.62           O  
ATOM    646  N   VAL A  88     -20.234  38.500   2.191  1.00 33.53           N  
ATOM    647  CA  VAL A  88     -20.062  39.344   3.365  1.00 33.53           C  
ATOM    648  C   VAL A  88     -18.812  40.219   3.201  1.00 33.53           C  
ATOM    649  CB  VAL A  88     -19.969  38.500   4.660  1.00 33.53           C  
ATOM    650  O   VAL A  88     -17.734  39.688   2.893  1.00 33.53           O  
ATOM    651  CG1 VAL A  88     -21.344  38.312   5.281  1.00 33.53           C  
ATOM    652  CG2 VAL A  88     -19.297  37.156   4.379  1.00 33.53           C  
ATOM    653  N   SER A  89     -19.016  41.344   2.521  1.00 28.97           N  
ATOM    654  CA  SER A  89     -17.984  42.344   2.285  1.00 28.97           C  
ATOM    655  C   SER A  89     -17.391  42.844   3.596  1.00 28.97           C  
ATOM    656  CB  SER A  89     -18.562  43.500   1.488  1.00 28.97           C  
ATOM    657  O   SER A  89     -18.109  43.344   4.461  1.00 28.97           O  
ATOM    658  OG  SER A  89     -17.578  44.531   1.323  1.00 28.97           O  
ATOM    659  N   MET A  90     -16.578  42.156   4.215  1.00 29.25           N  
ATOM    660  CA  MET A  90     -15.836  42.344   5.453  1.00 29.25           C  
ATOM    661  C   MET A  90     -15.102  43.688   5.430  1.00 29.25           C  
ATOM    662  CB  MET A  90     -14.844  41.219   5.676  1.00 29.25           C  
ATOM    663  O   MET A  90     -14.078  43.844   4.762  1.00 29.25           O  
ATOM    664  CG  MET A  90     -14.602  40.906   7.141  1.00 29.25           C  
ATOM    665  SD  MET A  90     -13.789  39.250   7.379  1.00 29.25           S  
ATOM    666  CE  MET A  90     -13.719  39.219   9.188  1.00 29.25           C  
ATOM    667  N   ASP A  91     -15.758  44.719   5.004  1.00 28.41           N  
ATOM    668  CA  ASP A  91     -14.992  45.969   4.973  1.00 28.41           C  
ATOM    669  C   ASP A  91     -14.336  46.250   6.320  1.00 28.41           C  
ATOM    670  CB  ASP A  91     -15.898  47.156   4.578  1.00 28.41           C  
ATOM    671  O   ASP A  91     -14.969  46.125   7.367  1.00 28.41           O  
ATOM    672  CG  ASP A  91     -15.516  47.781   3.246  1.00 28.41           C  
ATOM    673  OD1 ASP A  91     -14.359  47.594   2.807  1.00 28.41           O  
ATOM    674  OD2 ASP A  91     -16.391  48.438   2.633  1.00 28.41           O  
ATOM    675  N   SER A  92     -13.117  45.875   6.465  1.00 28.27           N  
ATOM    676  CA  SER A  92     -11.984  45.938   7.375  1.00 28.27           C  
ATOM    677  C   SER A  92     -11.836  47.344   7.965  1.00 28.27           C  
ATOM    678  CB  SER A  92     -10.695  45.531   6.656  1.00 28.27           C  
ATOM    679  O   SER A  92     -11.664  48.312   7.230  1.00 28.27           O  
ATOM    680  OG  SER A  92     -10.266  46.562   5.781  1.00 28.27           O  
ATOM    681  N   SER A  93     -12.695  47.719   8.930  1.00 29.25           N  
ATOM    682  CA  SER A  93     -12.711  49.000   9.648  1.00 29.25           C  
ATOM    683  C   SER A  93     -11.367  49.281  10.305  1.00 29.25           C  
ATOM    684  CB  SER A  93     -13.820  49.000  10.711  1.00 29.25           C  
ATOM    685  O   SER A  93     -10.766  48.406  10.922  1.00 29.25           O  
ATOM    686  OG  SER A  93     -13.758  47.812  11.500  1.00 29.25           O  
ATOM    687  N   THR A  94     -10.508  50.125   9.664  1.00 29.45           N  
ATOM    688  CA  THR A  94      -9.234  50.781   9.898  1.00 29.45           C  
ATOM    689  C   THR A  94      -9.203  51.438  11.289  1.00 29.45           C  
ATOM    690  CB  THR A  94      -8.953  51.875   8.828  1.00 29.45           C  
ATOM    691  O   THR A  94      -9.930  52.406  11.547  1.00 29.45           O  
ATOM    692  CG2 THR A  94      -8.266  51.250   7.613  1.00 29.45           C  
ATOM    693  OG1 THR A  94     -10.195  52.469   8.422  1.00 29.45           O  
ATOM    694  N   GLN A  95      -9.305  50.625  12.344  1.00 29.30           N  
ATOM    695  CA  GLN A  95      -9.297  51.156  13.703  1.00 29.30           C  
ATOM    696  C   GLN A  95      -8.008  51.906  13.992  1.00 29.30           C  
ATOM    697  CB  GLN A  95      -9.477  50.000  14.711  1.00 29.30           C  
ATOM    698  O   GLN A  95      -6.918  51.344  13.969  1.00 29.30           O  
ATOM    699  CG  GLN A  95     -10.914  49.531  14.867  1.00 29.30           C  
ATOM    700  CD  GLN A  95     -11.094  48.531  15.977  1.00 29.30           C  
ATOM    701  NE2 GLN A  95     -12.344  48.219  16.328  1.00 29.30           N  
ATOM    702  OE1 GLN A  95     -10.109  48.000  16.531  1.00 29.30           O  
ATOM    703  N   SER A  96      -7.875  53.125  13.391  1.00 29.61           N  
ATOM    704  CA  SER A  96      -6.766  54.031  13.578  1.00 29.61           C  
ATOM    705  C   SER A  96      -6.523  54.312  15.062  1.00 29.61           C  
ATOM    706  CB  SER A  96      -7.035  55.344  12.844  1.00 29.61           C  
ATOM    707  O   SER A  96      -7.434  54.719  15.773  1.00 29.61           O  
ATOM    708  OG  SER A  96      -7.340  55.125  11.477  1.00 29.61           O  
ATOM    709  N   ARG A  97      -5.875  53.500  15.805  1.00 30.33           N  
ATOM    710  CA  ARG A  97      -5.473  53.562  17.203  1.00 30.33           C  
ATOM    711  C   ARG A  97      -4.801  54.906  17.531  1.00 30.33           C  
ATOM    712  CB  ARG A  97      -4.535  52.406  17.547  1.00 30.33           C  
ATOM    713  O   ARG A  97      -3.859  55.312  16.844  1.00 30.33           O  
ATOM    714  CG  ARG A  97      -4.629  51.938  19.000  1.00 30.33           C  
ATOM    715  CD  ARG A  97      -3.961  50.594  19.203  1.00 30.33           C  
ATOM    716  NE  ARG A  97      -2.723  50.719  19.969  1.00 30.33           N  
ATOM    717  NH1 ARG A  97      -2.590  48.469  20.484  1.00 30.33           N  
ATOM    718  NH2 ARG A  97      -0.978  49.938  21.234  1.00 30.33           N  
ATOM    719  CZ  ARG A  97      -2.100  49.719  20.562  1.00 30.33           C  
ATOM    720  N   PRO A  98      -5.535  55.688  18.172  1.00 34.06           N  
ATOM    721  CA  PRO A  98      -5.137  57.031  18.547  1.00 34.06           C  
ATOM    722  C   PRO A  98      -3.912  57.062  19.453  1.00 34.06           C  
ATOM    723  CB  PRO A  98      -6.371  57.594  19.266  1.00 34.06           C  
ATOM    724  O   PRO A  98      -3.760  56.219  20.312  1.00 34.06           O  
ATOM    725  CG  PRO A  98      -7.176  56.375  19.609  1.00 34.06           C  
ATOM    726  CD  PRO A  98      -6.574  55.188  18.922  1.00 34.06           C  
ATOM    727  N   SER A  99      -2.734  57.031  18.906  1.00 31.31           N  
ATOM    728  CA  SER A  99      -1.429  57.219  19.531  1.00 31.31           C  
ATOM    729  C   SER A  99      -1.469  58.375  20.547  1.00 31.31           C  
ATOM    730  CB  SER A  99      -0.369  57.500  18.469  1.00 31.31           C  
ATOM    731  O   SER A  99      -1.645  59.531  20.172  1.00 31.31           O  
ATOM    732  OG  SER A  99      -0.767  58.594  17.641  1.00 31.31           O  
ATOM    733  N   ASP A 100      -2.221  58.125  21.609  1.00 34.88           N  
ATOM    734  CA  ASP A 100      -2.348  59.125  22.656  1.00 34.88           C  
ATOM    735  C   ASP A 100      -0.980  59.500  23.234  1.00 34.88           C  
ATOM    736  CB  ASP A 100      -3.262  58.625  23.781  1.00 34.88           C  
ATOM    737  O   ASP A 100      -0.283  58.656  23.781  1.00 34.88           O  
ATOM    738  CG  ASP A 100      -4.723  58.562  23.375  1.00 34.88           C  
ATOM    739  OD1 ASP A 100      -5.176  59.438  22.609  1.00 34.88           O  
ATOM    740  OD2 ASP A 100      -5.434  57.656  23.812  1.00 34.88           O  
ATOM    741  N   ASN A 101      -0.048  60.062  22.297  1.00 31.20           N  
ATOM    742  CA  ASN A 101       1.206  60.688  22.734  1.00 31.20           C  
ATOM    743  C   ASN A 101       1.040  61.438  24.031  1.00 31.20           C  
ATOM    744  CB  ASN A 101       1.748  61.594  21.641  1.00 31.20           C  
ATOM    745  O   ASN A 101       0.304  62.438  24.094  1.00 31.20           O  
ATOM    746  CG  ASN A 101       2.934  61.000  20.906  1.00 31.20           C  
ATOM    747  ND2 ASN A 101       3.459  61.750  19.938  1.00 31.20           N  
ATOM    748  OD1 ASN A 101       3.373  59.906  21.203  1.00 31.20           O  
ATOM    749  N   VAL A 102       0.961  60.656  25.094  1.00 38.28           N  
ATOM    750  CA  VAL A 102       0.866  61.094  26.484  1.00 38.28           C  
ATOM    751  C   VAL A 102       1.976  62.125  26.766  1.00 38.28           C  
ATOM    752  CB  VAL A 102       0.947  59.938  27.484  1.00 38.28           C  
ATOM    753  O   VAL A 102       3.135  61.750  26.953  1.00 38.28           O  
ATOM    754  CG1 VAL A 102       0.701  60.406  28.906  1.00 38.28           C  
ATOM    755  CG2 VAL A 102      -0.056  58.844  27.109  1.00 38.28           C  
ATOM    756  N   GLY A 103       2.330  62.875  25.688  1.00 29.22           N  
ATOM    757  CA  GLY A 103       3.412  63.812  25.953  1.00 29.22           C  
ATOM    758  C   GLY A 103       3.219  64.625  27.234  1.00 29.22           C  
ATOM    759  O   GLY A 103       2.240  65.312  27.359  1.00 29.22           O  
ATOM    760  N   CYS A 104       3.447  63.906  28.312  1.00 35.72           N  
ATOM    761  CA  CYS A 104       3.406  64.562  29.609  1.00 35.72           C  
ATOM    762  C   CYS A 104       4.273  65.812  29.609  1.00 35.72           C  
ATOM    763  CB  CYS A 104       3.871  63.625  30.703  1.00 35.72           C  
ATOM    764  O   CYS A 104       5.500  65.750  29.531  1.00 35.72           O  
ATOM    765  SG  CYS A 104       2.586  63.219  31.922  1.00 35.72           S  
ATOM    766  N   ASP A 105       3.834  66.750  28.656  1.00 32.09           N  
ATOM    767  CA  ASP A 105       4.516  68.062  28.516  1.00 32.09           C  
ATOM    768  C   ASP A 105       4.801  68.688  29.891  1.00 32.09           C  
ATOM    769  CB  ASP A 105       3.686  69.000  27.672  1.00 32.09           C  
ATOM    770  O   ASP A 105       3.873  68.938  30.641  1.00 32.09           O  
ATOM    771  CG  ASP A 105       3.775  68.688  26.172  1.00 32.09           C  
ATOM    772  OD1 ASP A 105       4.809  68.188  25.719  1.00 32.09           O  
ATOM    773  OD2 ASP A 105       2.805  69.000  25.453  1.00 32.09           O  
ATOM    774  N   GLN A 106       5.793  68.125  30.562  1.00 34.12           N  
ATOM    775  CA  GLN A 106       6.246  68.625  31.859  1.00 34.12           C  
ATOM    776  C   GLN A 106       6.516  70.125  31.844  1.00 34.12           C  
ATOM    777  CB  GLN A 106       7.504  67.875  32.312  1.00 34.12           C  
ATOM    778  O   GLN A 106       6.727  70.750  32.875  1.00 34.12           O  
ATOM    779  CG  GLN A 106       7.871  68.062  33.750  1.00 34.12           C  
ATOM    780  CD  GLN A 106       8.969  67.125  34.219  1.00 34.12           C  
ATOM    781  NE2 GLN A 106       8.992  66.812  35.531  1.00 34.12           N  
ATOM    782  OE1 GLN A 106       9.797  66.688  33.438  1.00 34.12           O  
ATOM    783  N   VAL A 107       5.996  70.875  30.875  1.00 31.48           N  
ATOM    784  CA  VAL A 107       6.789  72.062  30.719  1.00 31.48           C  
ATOM    785  C   VAL A 107       6.602  73.000  31.938  1.00 31.48           C  
ATOM    786  CB  VAL A 107       6.402  72.812  29.422  1.00 31.48           C  
ATOM    787  O   VAL A 107       5.484  73.125  32.438  1.00 31.48           O  
ATOM    788  CG1 VAL A 107       7.645  73.438  28.750  1.00 31.48           C  
ATOM    789  CG2 VAL A 107       5.656  71.875  28.469  1.00 31.48           C  
ATOM    790  N   ASP A 108       7.648  73.188  32.656  1.00 35.62           N  
ATOM    791  CA  ASP A 108       8.000  73.812  33.906  1.00 35.62           C  
ATOM    792  C   ASP A 108       7.688  75.312  33.844  1.00 35.62           C  
ATOM    793  CB  ASP A 108       9.484  73.625  34.219  1.00 35.62           C  
ATOM    794  O   ASP A 108       8.047  76.062  34.719  1.00 35.62           O  
ATOM    795  CG  ASP A 108       9.758  72.312  34.938  1.00 35.62           C  
ATOM    796  OD1 ASP A 108       8.875  71.812  35.656  1.00 35.62           O  
ATOM    797  OD2 ASP A 108      10.867  71.750  34.750  1.00 35.62           O  
ATOM    798  N   PHE A 109       6.773  75.875  32.875  1.00 32.75           N  
ATOM    799  CA  PHE A 109       7.012  77.250  32.625  1.00 32.75           C  
ATOM    800  C   PHE A 109       6.605  78.125  33.812  1.00 32.75           C  
ATOM    801  CB  PHE A 109       6.250  77.750  31.375  1.00 32.75           C  
ATOM    802  O   PHE A 109       5.598  77.812  34.469  1.00 32.75           O  
ATOM    803  CG  PHE A 109       6.656  77.000  30.125  1.00 32.75           C  
ATOM    804  CD1 PHE A 109       7.742  77.438  29.375  1.00 32.75           C  
ATOM    805  CD2 PHE A 109       5.957  75.875  29.688  1.00 32.75           C  
ATOM    806  CE1 PHE A 109       8.117  76.812  28.203  1.00 32.75           C  
ATOM    807  CE2 PHE A 109       6.328  75.250  28.516  1.00 32.75           C  
ATOM    808  CZ  PHE A 109       7.410  75.688  27.781  1.00 32.75           C  
ATOM    809  N   SER A 110       7.582  78.750  34.469  1.00 34.97           N  
ATOM    810  CA  SER A 110       7.629  79.625  35.688  1.00 34.97           C  
ATOM    811  C   SER A 110       6.770  80.875  35.500  1.00 34.97           C  
ATOM    812  CB  SER A 110       9.070  80.000  36.000  1.00 34.97           C  
ATOM    813  O   SER A 110       6.477  81.562  36.500  1.00 34.97           O  
ATOM    814  OG  SER A 110       9.977  79.375  35.094  1.00 34.97           O  
ATOM    815  N   PHE A 111       6.152  81.250  34.375  1.00 33.84           N  
ATOM    816  CA  PHE A 111       6.141  82.688  34.188  1.00 33.84           C  
ATOM    817  C   PHE A 111       5.168  83.375  35.156  1.00 33.84           C  
ATOM    818  CB  PHE A 111       5.762  83.062  32.750  1.00 33.84           C  
ATOM    819  O   PHE A 111       4.094  82.812  35.438  1.00 33.84           O  
ATOM    820  CG  PHE A 111       6.531  84.250  32.188  1.00 33.84           C  
ATOM    821  CD1 PHE A 111       6.004  85.500  32.250  1.00 33.84           C  
ATOM    822  CD2 PHE A 111       7.777  84.062  31.609  1.00 33.84           C  
ATOM    823  CE1 PHE A 111       6.715  86.625  31.734  1.00 33.84           C  
ATOM    824  CE2 PHE A 111       8.492  85.125  31.094  1.00 33.84           C  
ATOM    825  CZ  PHE A 111       7.961  86.438  31.156  1.00 33.84           C  
ATOM    826  N   ASN A 112       5.621  84.438  35.906  1.00 34.81           N  
ATOM    827  CA  ASN A 112       5.227  85.312  37.031  1.00 34.81           C  
ATOM    828  C   ASN A 112       3.855  85.938  36.812  1.00 34.81           C  
ATOM    829  CB  ASN A 112       6.273  86.375  37.281  1.00 34.81           C  
ATOM    830  O   ASN A 112       2.986  85.875  37.688  1.00 34.81           O  
ATOM    831  CG  ASN A 112       7.508  85.875  38.000  1.00 34.81           C  
ATOM    832  ND2 ASN A 112       8.641  86.500  37.781  1.00 34.81           N  
ATOM    833  OD1 ASN A 112       7.445  84.875  38.719  1.00 34.81           O  
ATOM    834  N   LYS A 113       3.887  87.125  36.281  1.00 39.84           N  
ATOM    835  CA  LYS A 113       3.139  88.375  36.406  1.00 39.84           C  
ATOM    836  C   LYS A 113       1.742  88.250  35.812  1.00 39.84           C  
ATOM    837  CB  LYS A 113       3.893  89.562  35.750  1.00 39.84           C  
ATOM    838  O   LYS A 113       1.524  87.438  34.906  1.00 39.84           O  
ATOM    839  CG  LYS A 113       3.771  90.875  36.500  1.00 39.84           C  
ATOM    840  CD  LYS A 113       4.656  91.938  35.875  1.00 39.84           C  
ATOM    841  CE  LYS A 113       4.543  93.250  36.594  1.00 39.84           C  
ATOM    842  NZ  LYS A 113       5.328  94.375  35.938  1.00 39.84           N  
ATOM    843  N   GLY A 114       0.635  89.062  36.344  1.00 35.06           N  
ATOM    844  CA  GLY A 114      -0.814  89.125  36.312  1.00 35.06           C  
ATOM    845  C   GLY A 114      -1.360  89.375  34.906  1.00 35.06           C  
ATOM    846  O   GLY A 114      -1.453  90.500  34.438  1.00 35.06           O  
ATOM    847  N   ILE A 115      -0.896  88.625  33.844  1.00 37.69           N  
ATOM    848  CA  ILE A 115      -1.442  89.062  32.562  1.00 37.69           C  
ATOM    849  C   ILE A 115      -2.926  88.750  32.469  1.00 37.69           C  
ATOM    850  CB  ILE A 115      -0.680  88.438  31.375  1.00 37.69           C  
ATOM    851  O   ILE A 115      -3.303  87.562  32.625  1.00 37.69           O  
ATOM    852  CG1 ILE A 115       0.776  88.938  31.359  1.00 37.69           C  
ATOM    853  CG2 ILE A 115      -1.378  88.750  30.047  1.00 37.69           C  
ATOM    854  CD1 ILE A 115       1.660  88.188  30.359  1.00 37.69           C  
ATOM    855  N   LYS A 116      -3.820  89.625  32.750  1.00 37.34           N  
ATOM    856  CA  LYS A 116      -5.266  89.438  32.625  1.00 37.34           C  
ATOM    857  C   LYS A 116      -5.656  89.000  31.219  1.00 37.34           C  
ATOM    858  CB  LYS A 116      -5.992  90.750  33.000  1.00 37.34           C  
ATOM    859  O   LYS A 116      -5.785  89.875  30.328  1.00 37.34           O  
ATOM    860  CG  LYS A 116      -6.730  90.688  34.344  1.00 37.34           C  
ATOM    861  CD  LYS A 116      -7.383  92.000  34.688  1.00 37.34           C  
ATOM    862  CE  LYS A 116      -8.070  91.938  36.031  1.00 37.34           C  
ATOM    863  NZ  LYS A 116      -8.695  93.250  36.406  1.00 37.34           N  
ATOM    864  N   VAL A 117      -4.914  88.000  30.500  1.00 36.50           N  
ATOM    865  CA  VAL A 117      -5.355  87.812  29.125  1.00 36.50           C  
ATOM    866  C   VAL A 117      -6.664  87.000  29.125  1.00 36.50           C  
ATOM    867  CB  VAL A 117      -4.281  87.062  28.297  1.00 36.50           C  
ATOM    868  O   VAL A 117      -6.723  85.875  29.625  1.00 36.50           O  
ATOM    869  CG1 VAL A 117      -4.773  86.875  26.859  1.00 36.50           C  
ATOM    870  CG2 VAL A 117      -2.973  87.875  28.297  1.00 36.50           C  
ATOM    871  N   ASN A 118      -7.797  87.562  29.031  1.00 32.84           N  
ATOM    872  CA  ASN A 118      -9.109  86.938  28.797  1.00 32.84           C  
ATOM    873  C   ASN A 118      -9.141  86.188  27.469  1.00 32.84           C  
ATOM    874  CB  ASN A 118     -10.195  88.062  28.812  1.00 32.84           C  
ATOM    875  O   ASN A 118     -10.219  85.875  26.953  1.00 32.84           O  
ATOM    876  CG  ASN A 118     -10.734  88.312  30.203  1.00 32.84           C  
ATOM    877  ND2 ASN A 118     -11.375  89.438  30.391  1.00 32.84           N  
ATOM    878  OD1 ASN A 118     -10.578  87.438  31.109  1.00 32.84           O  
ATOM    879  N   ALA A 119      -7.980  85.938  26.703  1.00 34.91           N  
ATOM    880  CA  ALA A 119      -8.336  85.500  25.344  1.00 34.91           C  
ATOM    881  C   ALA A 119      -8.922  84.062  25.344  1.00 34.91           C  
ATOM    882  CB  ALA A 119      -7.121  85.562  24.422  1.00 34.91           C  
ATOM    883  O   ALA A 119      -8.477  83.188  26.109  1.00 34.91           O  
ATOM    884  N   ASN A 120     -10.125  83.875  24.969  1.00 32.66           N  
ATOM    885  CA  ASN A 120     -10.898  82.688  24.641  1.00 32.66           C  
ATOM    886  C   ASN A 120     -10.164  81.750  23.641  1.00 32.66           C  
ATOM    887  CB  ASN A 120     -12.273  83.062  24.094  1.00 32.66           C  
ATOM    888  O   ASN A 120      -9.984  82.125  22.484  1.00 32.66           O  
ATOM    889  CG  ASN A 120     -13.398  82.688  25.062  1.00 32.66           C  
ATOM    890  ND2 ASN A 120     -14.633  82.750  24.578  1.00 32.66           N  
ATOM    891  OD1 ASN A 120     -13.164  82.438  26.234  1.00 32.66           O  
ATOM    892  N   LEU A 121      -8.914  81.125  23.859  1.00 35.44           N  
ATOM    893  CA  LEU A 121      -8.227  80.312  22.875  1.00 35.44           C  
ATOM    894  C   LEU A 121      -9.055  79.062  22.531  1.00 35.44           C  
ATOM    895  CB  LEU A 121      -6.848  79.875  23.391  1.00 35.44           C  
ATOM    896  O   LEU A 121      -9.281  78.250  23.406  1.00 35.44           O  
ATOM    897  CG  LEU A 121      -5.684  80.062  22.406  1.00 35.44           C  
ATOM    898  CD1 LEU A 121      -4.734  81.125  22.875  1.00 35.44           C  
ATOM    899  CD2 LEU A 121      -4.941  78.688  22.266  1.00 35.44           C  
ATOM    900  N   ASP A 122      -9.914  79.062  21.641  1.00 35.69           N  
ATOM    901  CA  ASP A 122     -10.648  78.000  21.000  1.00 35.69           C  
ATOM    902  C   ASP A 122      -9.695  77.000  20.312  1.00 35.69           C  
ATOM    903  CB  ASP A 122     -11.648  78.562  19.984  1.00 35.69           C  
ATOM    904  O   ASP A 122      -9.109  77.312  19.281  1.00 35.69           O  
ATOM    905  CG  ASP A 122     -12.938  79.000  20.625  1.00 35.69           C  
ATOM    906  OD1 ASP A 122     -13.336  78.500  21.672  1.00 35.69           O  
ATOM    907  OD2 ASP A 122     -13.570  79.938  20.078  1.00 35.69           O  
ATOM    908  N   SER A 123      -8.586  76.500  20.812  1.00 39.31           N  
ATOM    909  CA  SER A 123      -7.688  75.625  20.016  1.00 39.31           C  
ATOM    910  C   SER A 123      -8.289  74.250  19.750  1.00 39.31           C  
ATOM    911  CB  SER A 123      -6.332  75.500  20.703  1.00 39.31           C  
ATOM    912  O   SER A 123      -8.586  73.562  20.672  1.00 39.31           O  
ATOM    913  OG  SER A 123      -6.477  74.812  21.938  1.00 39.31           O  
ATOM    914  N   SER A 124      -9.109  74.125  18.688  1.00 37.59           N  
ATOM    915  CA  SER A 124      -9.609  72.812  18.234  1.00 37.59           C  
ATOM    916  C   SER A 124      -8.477  71.938  17.703  1.00 37.59           C  
ATOM    917  CB  SER A 124     -10.672  73.000  17.156  1.00 37.59           C  
ATOM    918  O   SER A 124      -7.730  72.375  16.812  1.00 37.59           O  
ATOM    919  OG  SER A 124     -10.141  73.750  16.047  1.00 37.59           O  
ATOM    920  N   ILE A 125      -7.699  71.188  18.453  1.00 40.06           N  
ATOM    921  CA  ILE A 125      -6.656  70.250  18.047  1.00 40.06           C  
ATOM    922  C   ILE A 125      -7.285  69.062  17.328  1.00 40.06           C  
ATOM    923  CB  ILE A 125      -5.836  69.750  19.266  1.00 40.06           C  
ATOM    924  O   ILE A 125      -8.117  68.312  17.891  1.00 40.06           O  
ATOM    925  CG1 ILE A 125      -5.094  70.938  19.922  1.00 40.06           C  
ATOM    926  CG2 ILE A 125      -4.855  68.625  18.844  1.00 40.06           C  
ATOM    927  CD1 ILE A 125      -4.488  70.562  21.281  1.00 40.06           C  
ATOM    928  N   ASP A 126      -7.469  69.125  15.969  1.00 36.62           N  
ATOM    929  CA  ASP A 126      -7.906  68.000  15.141  1.00 36.62           C  
ATOM    930  C   ASP A 126      -6.785  66.938  14.969  1.00 36.62           C  
ATOM    931  CB  ASP A 126      -8.383  68.500  13.773  1.00 36.62           C  
ATOM    932  O   ASP A 126      -5.699  67.312  14.492  1.00 36.62           O  
ATOM    933  CG  ASP A 126      -9.766  69.125  13.820  1.00 36.62           C  
ATOM    934  OD1 ASP A 126     -10.680  68.500  14.453  1.00 36.62           O  
ATOM    935  OD2 ASP A 126      -9.953  70.188  13.211  1.00 36.62           O  
ATOM    936  N   ILE A 127      -6.477  66.000  15.789  1.00 43.56           N  
ATOM    937  CA  ILE A 127      -5.488  64.938  15.625  1.00 43.56           C  
ATOM    938  C   ILE A 127      -6.055  63.844  14.727  1.00 43.56           C  
ATOM    939  CB  ILE A 127      -5.070  64.375  16.984  1.00 43.56           C  
ATOM    940  O   ILE A 127      -7.055  63.219  15.062  1.00 43.56           O  
ATOM    941  CG1 ILE A 127      -4.324  65.375  17.828  1.00 43.56           C  
ATOM    942  CG2 ILE A 127      -4.215  63.094  16.797  1.00 43.56           C  
ATOM    943  CD1 ILE A 127      -4.133  65.000  19.281  1.00 43.56           C  
ATOM    944  N   SER A 128      -6.047  63.938  13.367  1.00 40.09           N  
ATOM    945  CA  SER A 128      -6.402  62.875  12.438  1.00 40.09           C  
ATOM    946  C   SER A 128      -5.324  61.781  12.406  1.00 40.09           C  
ATOM    947  CB  SER A 128      -6.617  63.438  11.031  1.00 40.09           C  
ATOM    948  O   SER A 128      -4.191  62.062  12.000  1.00 40.09           O  
ATOM    949  OG  SER A 128      -6.062  64.750  10.914  1.00 40.09           O  
ATOM    950  N   THR A 129      -5.117  60.812  13.242  1.00 41.72           N  
ATOM    951  CA  THR A 129      -4.219  59.656  13.156  1.00 41.72           C  
ATOM    952  C   THR A 129      -4.711  58.656  12.109  1.00 41.72           C  
ATOM    953  CB  THR A 129      -4.082  58.938  14.516  1.00 41.72           C  
ATOM    954  O   THR A 129      -5.785  58.062  12.258  1.00 41.72           O  
ATOM    955  CG2 THR A 129      -3.195  59.750  15.461  1.00 41.72           C  
ATOM    956  OG1 THR A 129      -5.379  58.812  15.102  1.00 41.72           O  
ATOM    957  N   SER A 130      -4.539  58.781  10.781  1.00 42.31           N  
ATOM    958  CA  SER A 130      -4.781  57.750   9.773  1.00 42.31           C  
ATOM    959  C   SER A 130      -3.783  56.625   9.898  1.00 42.31           C  
ATOM    960  CB  SER A 130      -4.707  58.375   8.367  1.00 42.31           C  
ATOM    961  O   SER A 130      -2.646  56.719   9.430  1.00 42.31           O  
ATOM    962  OG  SER A 130      -3.410  58.875   8.109  1.00 42.31           O  
ATOM    963  N   SER A 131      -3.469  55.906  10.938  1.00 45.94           N  
ATOM    964  CA  SER A 131      -2.564  54.750  10.844  1.00 45.94           C  
ATOM    965  C   SER A 131      -3.176  53.625  10.008  1.00 45.94           C  
ATOM    966  CB  SER A 131      -2.211  54.219  12.234  1.00 45.94           C  
ATOM    967  O   SER A 131      -4.160  53.031  10.414  1.00 45.94           O  
ATOM    968  OG  SER A 131      -3.381  53.875  12.953  1.00 45.94           O  
ATOM    969  N   LYS A 132      -3.227  53.625   8.664  1.00 46.47           N  
ATOM    970  CA  LYS A 132      -3.498  52.438   7.867  1.00 46.47           C  
ATOM    971  C   LYS A 132      -2.393  51.375   8.039  1.00 46.47           C  
ATOM    972  CB  LYS A 132      -3.652  52.781   6.391  1.00 46.47           C  
ATOM    973  O   LYS A 132      -1.250  51.625   7.637  1.00 46.47           O  
ATOM    974  CG  LYS A 132      -5.074  53.156   5.984  1.00 46.47           C  
ATOM    975  CD  LYS A 132      -5.152  53.562   4.520  1.00 46.47           C  
ATOM    976  CE  LYS A 132      -6.578  53.875   4.102  1.00 46.47           C  
ATOM    977  NZ  LYS A 132      -6.641  54.438   2.719  1.00 46.47           N  
ATOM    978  N   LYS A 133      -2.434  50.438   8.969  1.00 48.69           N  
ATOM    979  CA  LYS A 133      -1.614  49.219   9.016  1.00 48.69           C  
ATOM    980  C   LYS A 133      -1.933  48.281   7.844  1.00 48.69           C  
ATOM    981  CB  LYS A 133      -1.821  48.469  10.336  1.00 48.69           C  
ATOM    982  O   LYS A 133      -3.078  47.875   7.676  1.00 48.69           O  
ATOM    983  CG  LYS A 133      -0.781  48.812  11.398  1.00 48.69           C  
ATOM    984  CD  LYS A 133      -1.072  48.094  12.711  1.00 48.69           C  
ATOM    985  CE  LYS A 133      -0.018  48.406  13.766  1.00 48.69           C  
ATOM    986  NZ  LYS A 133      -0.359  47.781  15.086  1.00 48.69           N  
ATOM    987  N   GLU A 134      -1.194  48.250   6.730  1.00 48.41           N  
ATOM    988  CA  GLU A 134      -1.210  47.219   5.684  1.00 48.41           C  
ATOM    989  C   GLU A 134      -0.694  45.875   6.211  1.00 48.41           C  
ATOM    990  CB  GLU A 134      -0.376  47.656   4.484  1.00 48.41           C  
ATOM    991  O   GLU A 134       0.404  45.812   6.766  1.00 48.41           O  
ATOM    992  CG  GLU A 134      -0.905  48.906   3.801  1.00 48.41           C  
ATOM    993  CD  GLU A 134      -0.436  49.062   2.361  1.00 48.41           C  
ATOM    994  OE1 GLU A 134      -1.067  49.812   1.591  1.00 48.41           O  
ATOM    995  OE2 GLU A 134       0.571  48.406   2.004  1.00 48.41           O  
ATOM    996  N   LYS A 135      -1.455  44.875   6.621  1.00 49.09           N  
ATOM    997  CA  LYS A 135      -1.126  43.469   6.898  1.00 49.09           C  
ATOM    998  C   LYS A 135      -0.731  42.750   5.621  1.00 49.09           C  
ATOM    999  CB  LYS A 135      -2.307  42.781   7.566  1.00 49.09           C  
ATOM   1000  O   LYS A 135      -1.522  42.656   4.684  1.00 49.09           O  
ATOM   1001  CG  LYS A 135      -2.439  43.062   9.055  1.00 49.09           C  
ATOM   1002  CD  LYS A 135      -3.609  42.312   9.672  1.00 49.09           C  
ATOM   1003  CE  LYS A 135      -3.719  42.562  11.164  1.00 49.09           C  
ATOM   1004  NZ  LYS A 135      -4.887  41.844  11.766  1.00 49.09           N  
ATOM   1005  N   SER A 136       0.501  42.656   5.184  1.00 49.50           N  
ATOM   1006  CA  SER A 136       0.994  41.750   4.152  1.00 49.50           C  
ATOM   1007  C   SER A 136       0.962  40.312   4.629  1.00 49.50           C  
ATOM   1008  CB  SER A 136       2.416  42.125   3.738  1.00 49.50           C  
ATOM   1009  O   SER A 136       1.690  39.938   5.551  1.00 49.50           O  
ATOM   1010  OG  SER A 136       3.266  42.219   4.871  1.00 49.50           O  
ATOM   1011  N   LYS A 137      -0.071  39.531   4.793  1.00 50.06           N  
ATOM   1012  CA  LYS A 137      -0.042  38.094   5.094  1.00 50.06           C  
ATOM   1013  C   LYS A 137       0.449  37.281   3.895  1.00 50.06           C  
ATOM   1014  CB  LYS A 137      -1.427  37.594   5.523  1.00 50.06           C  
ATOM   1015  O   LYS A 137      -0.303  37.062   2.945  1.00 50.06           O  
ATOM   1016  CG  LYS A 137      -1.715  37.781   7.004  1.00 50.06           C  
ATOM   1017  CD  LYS A 137      -3.125  37.344   7.359  1.00 50.06           C  
ATOM   1018  CE  LYS A 137      -3.393  37.438   8.852  1.00 50.06           C  
ATOM   1019  NZ  LYS A 137      -4.805  37.094   9.195  1.00 50.06           N  
ATOM   1020  N   SER A 138       1.657  37.344   3.395  1.00 50.16           N  
ATOM   1021  CA  SER A 138       2.047  36.312   2.426  1.00 50.16           C  
ATOM   1022  C   SER A 138       2.287  34.969   3.102  1.00 50.16           C  
ATOM   1023  CB  SER A 138       3.303  36.750   1.669  1.00 50.16           C  
ATOM   1024  O   SER A 138       3.338  34.750   3.709  1.00 50.16           O  
ATOM   1025  OG  SER A 138       4.383  36.969   2.562  1.00 50.16           O  
ATOM   1026  N   ASP A 139       1.373  34.281   3.596  1.00 53.09           N  
ATOM   1027  CA  ASP A 139       1.588  32.875   3.945  1.00 53.09           C  
ATOM   1028  C   ASP A 139       1.881  32.031   2.701  1.00 53.09           C  
ATOM   1029  CB  ASP A 139       0.371  32.312   4.684  1.00 53.09           C  
ATOM   1030  O   ASP A 139       0.960  31.625   1.989  1.00 53.09           O  
ATOM   1031  CG  ASP A 139       0.555  32.281   6.191  1.00 53.09           C  
ATOM   1032  OD1 ASP A 139       1.712  32.250   6.664  1.00 53.09           O  
ATOM   1033  OD2 ASP A 139      -0.467  32.250   6.910  1.00 53.09           O  
ATOM   1034  N   HIS A 140       3.051  32.031   2.176  1.00 52.16           N  
ATOM   1035  CA  HIS A 140       3.457  31.031   1.211  1.00 52.16           C  
ATOM   1036  C   HIS A 140       3.529  29.656   1.860  1.00 52.16           C  
ATOM   1037  CB  HIS A 140       4.809  31.391   0.593  1.00 52.16           C  
ATOM   1038  O   HIS A 140       4.492  29.344   2.566  1.00 52.16           O  
ATOM   1039  CG  HIS A 140       4.711  32.344  -0.542  1.00 52.16           C  
ATOM   1040  CD2 HIS A 140       5.230  33.594  -0.696  1.00 52.16           C  
ATOM   1041  ND1 HIS A 140       4.008  32.094  -1.693  1.00 52.16           N  
ATOM   1042  CE1 HIS A 140       4.094  33.125  -2.512  1.00 52.16           C  
ATOM   1043  NE2 HIS A 140       4.832  34.062  -1.930  1.00 52.16           N  
ATOM   1044  N   LYS A 141       2.492  28.922   2.025  1.00 54.06           N  
ATOM   1045  CA  LYS A 141       2.545  27.500   2.287  1.00 54.06           C  
ATOM   1046  C   LYS A 141       3.385  26.781   1.235  1.00 54.06           C  
ATOM   1047  CB  LYS A 141       1.136  26.906   2.326  1.00 54.06           C  
ATOM   1048  O   LYS A 141       2.992  26.688   0.069  1.00 54.06           O  
ATOM   1049  CG  LYS A 141       0.424  27.078   3.658  1.00 54.06           C  
ATOM   1050  CD  LYS A 141      -0.968  26.469   3.639  1.00 54.06           C  
ATOM   1051  CE  LYS A 141      -1.677  26.641   4.977  1.00 54.06           C  
ATOM   1052  NZ  LYS A 141      -3.072  26.109   4.938  1.00 54.06           N  
ATOM   1053  N   SER A 142       4.621  26.562   1.438  1.00 58.88           N  
ATOM   1054  CA  SER A 142       5.398  25.625   0.640  1.00 58.88           C  
ATOM   1055  C   SER A 142       4.754  24.250   0.633  1.00 58.88           C  
ATOM   1056  CB  SER A 142       6.828  25.531   1.171  1.00 58.88           C  
ATOM   1057  O   SER A 142       4.570  23.625   1.688  1.00 58.88           O  
ATOM   1058  OG  SER A 142       6.871  24.766   2.363  1.00 58.88           O  
ATOM   1059  N   ARG A 143       4.027  23.891  -0.354  1.00 55.47           N  
ATOM   1060  CA  ARG A 143       3.557  22.516  -0.564  1.00 55.47           C  
ATOM   1061  C   ARG A 143       4.719  21.531  -0.561  1.00 55.47           C  
ATOM   1062  CB  ARG A 143       2.783  22.422  -1.880  1.00 55.47           C  
ATOM   1063  O   ARG A 143       5.637  21.641  -1.377  1.00 55.47           O  
ATOM   1064  CG  ARG A 143       1.367  21.891  -1.722  1.00 55.47           C  
ATOM   1065  CD  ARG A 143       0.592  21.953  -3.031  1.00 55.47           C  
ATOM   1066  NE  ARG A 143      -0.778  21.469  -2.869  1.00 55.47           N  
ATOM   1067  NH1 ARG A 143      -1.454  22.062  -5.000  1.00 55.47           N  
ATOM   1068  NH2 ARG A 143      -2.934  21.062  -3.555  1.00 55.47           N  
ATOM   1069  CZ  ARG A 143      -1.719  21.531  -3.809  1.00 55.47           C  
ATOM   1070  N   LYS A 144       4.879  20.750   0.452  1.00 58.97           N  
ATOM   1071  CA  LYS A 144       5.785  19.594   0.485  1.00 58.97           C  
ATOM   1072  C   LYS A 144       5.512  18.656  -0.678  1.00 58.97           C  
ATOM   1073  CB  LYS A 144       5.652  18.844   1.812  1.00 58.97           C  
ATOM   1074  O   LYS A 144       4.395  18.156  -0.834  1.00 58.97           O  
ATOM   1075  CG  LYS A 144       6.195  19.625   3.010  1.00 58.97           C  
ATOM   1076  CD  LYS A 144       6.043  18.828   4.301  1.00 58.97           C  
ATOM   1077  CE  LYS A 144       6.555  19.594   5.504  1.00 58.97           C  
ATOM   1078  NZ  LYS A 144       6.363  18.844   6.777  1.00 58.97           N  
ATOM   1079  N   HIS A 145       6.273  18.703  -1.722  1.00 54.12           N  
ATOM   1080  CA  HIS A 145       6.273  17.688  -2.770  1.00 54.12           C  
ATOM   1081  C   HIS A 145       6.672  16.328  -2.217  1.00 54.12           C  
ATOM   1082  CB  HIS A 145       7.215  18.094  -3.906  1.00 54.12           C  
ATOM   1083  O   HIS A 145       7.828  16.109  -1.843  1.00 54.12           O  
ATOM   1084  CG  HIS A 145       6.680  19.188  -4.770  1.00 54.12           C  
ATOM   1085  CD2 HIS A 145       6.996  20.500  -4.836  1.00 54.12           C  
ATOM   1086  ND1 HIS A 145       5.688  18.984  -5.703  1.00 54.12           N  
ATOM   1087  CE1 HIS A 145       5.422  20.125  -6.312  1.00 54.12           C  
ATOM   1088  NE2 HIS A 145       6.199  21.062  -5.805  1.00 54.12           N  
ATOM   1089  N   TYR A 146       5.746  15.445  -1.923  1.00 54.25           N  
ATOM   1090  CA  TYR A 146       6.055  14.055  -1.612  1.00 54.25           C  
ATOM   1091  C   TYR A 146       6.633  13.336  -2.828  1.00 54.25           C  
ATOM   1092  CB  TYR A 146       4.801  13.320  -1.125  1.00 54.25           C  
ATOM   1093  O   TYR A 146       6.211  13.586  -3.959  1.00 54.25           O  
ATOM   1094  CG  TYR A 146       4.297  13.797   0.215  1.00 54.25           C  
ATOM   1095  CD1 TYR A 146       4.855  13.320   1.400  1.00 54.25           C  
ATOM   1096  CD2 TYR A 146       3.268  14.727   0.300  1.00 54.25           C  
ATOM   1097  CE1 TYR A 146       4.395  13.758   2.639  1.00 54.25           C  
ATOM   1098  CE2 TYR A 146       2.801  15.172   1.532  1.00 54.25           C  
ATOM   1099  OH  TYR A 146       2.910  15.125   3.916  1.00 54.25           O  
ATOM   1100  CZ  TYR A 146       3.369  14.688   2.693  1.00 54.25           C  
ATOM   1101  N   PRO A 147       7.766  12.656  -2.758  1.00 51.47           N  
ATOM   1102  CA  PRO A 147       8.305  11.891  -3.889  1.00 51.47           C  
ATOM   1103  C   PRO A 147       7.281  10.922  -4.484  1.00 51.47           C  
ATOM   1104  CB  PRO A 147       9.484  11.133  -3.273  1.00 51.47           C  
ATOM   1105  O   PRO A 147       6.645  10.164  -3.750  1.00 51.47           O  
ATOM   1106  CG  PRO A 147       9.258  11.211  -1.798  1.00 51.47           C  
ATOM   1107  CD  PRO A 147       8.203  12.242  -1.530  1.00 51.47           C  
ATOM   1108  N   LYS A 148       6.875  11.164  -5.730  1.00 49.38           N  
ATOM   1109  CA  LYS A 148       6.090  10.203  -6.492  1.00 49.38           C  
ATOM   1110  C   LYS A 148       6.871   8.914  -6.719  1.00 49.38           C  
ATOM   1111  CB  LYS A 148       5.664  10.797  -7.836  1.00 49.38           C  
ATOM   1112  O   LYS A 148       7.941   8.922  -7.328  1.00 49.38           O  
ATOM   1113  CG  LYS A 148       4.195  10.594  -8.172  1.00 49.38           C  
ATOM   1114  CD  LYS A 148       3.822  11.258  -9.484  1.00 49.38           C  
ATOM   1115  CE  LYS A 148       2.396  10.922  -9.906  1.00 49.38           C  
ATOM   1116  NZ  LYS A 148       2.146  11.242 -11.336  1.00 49.38           N  
ATOM   1117  N   ILE A 149       6.555   7.781  -6.043  1.00 48.59           N  
ATOM   1118  CA  ILE A 149       7.055   6.453  -6.383  1.00 48.59           C  
ATOM   1119  C   ILE A 149       6.539   6.043  -7.758  1.00 48.59           C  
ATOM   1120  CB  ILE A 149       6.641   5.406  -5.320  1.00 48.59           C  
ATOM   1121  O   ILE A 149       5.336   5.828  -7.941  1.00 48.59           O  
ATOM   1122  CG1 ILE A 149       7.246   5.758  -3.959  1.00 48.59           C  
ATOM   1123  CG2 ILE A 149       7.059   4.000  -5.758  1.00 48.59           C  
ATOM   1124  CD1 ILE A 149       6.707   4.922  -2.807  1.00 48.59           C  
ATOM   1125  N   GLU A 150       7.246   6.477  -8.812  1.00 45.06           N  
ATOM   1126  CA  GLU A 150       6.969   5.875 -10.117  1.00 45.06           C  
ATOM   1127  C   GLU A 150       7.059   4.355 -10.047  1.00 45.06           C  
ATOM   1128  CB  GLU A 150       7.934   6.414 -11.172  1.00 45.06           C  
ATOM   1129  O   GLU A 150       8.156   3.797  -9.961  1.00 45.06           O  
ATOM   1130  CG  GLU A 150       7.738   7.891 -11.484  1.00 45.06           C  
ATOM   1131  CD  GLU A 150       8.703   8.414 -12.539  1.00 45.06           C  
ATOM   1132  OE1 GLU A 150       8.516   9.555 -13.023  1.00 45.06           O  
ATOM   1133  OE2 GLU A 150       9.656   7.680 -12.883  1.00 45.06           O  
ATOM   1134  N   ALA A 151       6.043   3.699  -9.578  1.00 45.00           N  
ATOM   1135  CA  ALA A 151       5.984   2.248  -9.734  1.00 45.00           C  
ATOM   1136  C   ALA A 151       5.875   1.860 -11.211  1.00 45.00           C  
ATOM   1137  CB  ALA A 151       4.809   1.674  -8.953  1.00 45.00           C  
ATOM   1138  O   ALA A 151       4.844   2.098 -11.844  1.00 45.00           O  
ATOM   1139  N   GLU A 152       6.930   1.937 -11.977  1.00 44.75           N  
ATOM   1140  CA  GLU A 152       6.914   1.176 -13.219  1.00 44.75           C  
ATOM   1141  C   GLU A 152       6.469  -0.263 -12.984  1.00 44.75           C  
ATOM   1142  CB  GLU A 152       8.297   1.196 -13.875  1.00 44.75           C  
ATOM   1143  O   GLU A 152       7.188  -1.050 -12.367  1.00 44.75           O  
ATOM   1144  CG  GLU A 152       8.617   2.502 -14.594  1.00 44.75           C  
ATOM   1145  CD  GLU A 152       9.938   2.463 -15.344  1.00 44.75           C  
ATOM   1146  OE1 GLU A 152      10.219   3.398 -16.125  1.00 44.75           O  
ATOM   1147  OE2 GLU A 152      10.703   1.489 -15.148  1.00 44.75           O  
ATOM   1148  N   SER A 153       5.160  -0.428 -12.789  1.00 43.38           N  
ATOM   1149  CA  SER A 153       4.711  -1.817 -12.812  1.00 43.38           C  
ATOM   1150  C   SER A 153       5.188  -2.527 -14.078  1.00 43.38           C  
ATOM   1151  CB  SER A 153       3.188  -1.891 -12.719  1.00 43.38           C  
ATOM   1152  O   SER A 153       4.836  -2.125 -15.195  1.00 43.38           O  
ATOM   1153  OG  SER A 153       2.764  -1.841 -11.367  1.00 43.38           O  
ATOM   1154  N   ASP A 154       6.383  -2.963 -14.227  1.00 44.31           N  
ATOM   1155  CA  ASP A 154       6.684  -3.916 -15.289  1.00 44.31           C  
ATOM   1156  C   ASP A 154       5.590  -4.973 -15.414  1.00 44.31           C  
ATOM   1157  CB  ASP A 154       8.039  -4.586 -15.039  1.00 44.31           C  
ATOM   1158  O   ASP A 154       5.461  -5.840 -14.547  1.00 44.31           O  
ATOM   1159  CG  ASP A 154       9.211  -3.734 -15.484  1.00 44.31           C  
ATOM   1160  OD1 ASP A 154       9.039  -2.865 -16.375  1.00 44.31           O  
ATOM   1161  OD2 ASP A 154      10.328  -3.936 -14.953  1.00 44.31           O  
ATOM   1162  N   SER A 155       4.406  -4.562 -15.867  1.00 45.88           N  
ATOM   1163  CA  SER A 155       3.379  -5.535 -16.219  1.00 45.88           C  
ATOM   1164  C   SER A 155       3.957  -6.676 -17.047  1.00 45.88           C  
ATOM   1165  CB  SER A 155       2.240  -4.863 -16.984  1.00 45.88           C  
ATOM   1166  O   SER A 155       3.666  -6.789 -18.234  1.00 45.88           O  
ATOM   1167  OG  SER A 155       2.723  -4.246 -18.156  1.00 45.88           O  
ATOM   1168  N   ASP A 156       5.203  -7.035 -16.984  1.00 45.91           N  
ATOM   1169  CA  ASP A 156       5.465  -8.305 -17.656  1.00 45.91           C  
ATOM   1170  C   ASP A 156       4.461  -9.375 -17.234  1.00 45.91           C  
ATOM   1171  CB  ASP A 156       6.891  -8.781 -17.375  1.00 45.91           C  
ATOM   1172  O   ASP A 156       4.145  -9.492 -16.047  1.00 45.91           O  
ATOM   1173  CG  ASP A 156       7.938  -8.031 -18.188  1.00 45.91           C  
ATOM   1174  OD1 ASP A 156       7.605  -7.492 -19.266  1.00 45.91           O  
ATOM   1175  OD2 ASP A 156       9.102  -7.977 -17.734  1.00 45.91           O  
ATOM   1176  N   ASP A 157       3.521  -9.719 -18.188  1.00 44.56           N  
ATOM   1177  CA  ASP A 157       2.643 -10.875 -18.047  1.00 44.56           C  
ATOM   1178  C   ASP A 157       3.346 -12.023 -17.328  1.00 44.56           C  
ATOM   1179  CB  ASP A 157       2.158 -11.344 -19.422  1.00 44.56           C  
ATOM   1180  O   ASP A 157       4.203 -12.695 -17.906  1.00 44.56           O  
ATOM   1181  CG  ASP A 157       0.667 -11.148 -19.625  1.00 44.56           C  
ATOM   1182  OD1 ASP A 157      -0.056 -10.898 -18.641  1.00 44.56           O  
ATOM   1183  OD2 ASP A 157       0.210 -11.242 -20.797  1.00 44.56           O  
ATOM   1184  N   TYR A 158       3.473 -11.781 -16.109  1.00 45.78           N  
ATOM   1185  CA  TYR A 158       3.980 -12.875 -15.281  1.00 45.78           C  
ATOM   1186  C   TYR A 158       3.119 -14.125 -15.430  1.00 45.78           C  
ATOM   1187  CB  TYR A 158       4.035 -12.453 -13.805  1.00 45.78           C  
ATOM   1188  O   TYR A 158       1.929 -14.109 -15.109  1.00 45.78           O  
ATOM   1189  CG  TYR A 158       5.191 -11.547 -13.477  1.00 45.78           C  
ATOM   1190  CD1 TYR A 158       6.438 -12.062 -13.141  1.00 45.78           C  
ATOM   1191  CD2 TYR A 158       5.039 -10.164 -13.500  1.00 45.78           C  
ATOM   1192  CE1 TYR A 158       7.508 -11.227 -12.836  1.00 45.78           C  
ATOM   1193  CE2 TYR A 158       6.102  -9.320 -13.195  1.00 45.78           C  
ATOM   1194  OH  TYR A 158       8.383  -9.031 -12.562  1.00 45.78           O  
ATOM   1195  CZ  TYR A 158       7.332  -9.859 -12.867  1.00 45.78           C  
ATOM   1196  N   ILE A 159       3.492 -14.914 -16.484  1.00 44.09           N  
ATOM   1197  CA  ILE A 159       2.947 -16.266 -16.500  1.00 44.09           C  
ATOM   1198  C   ILE A 159       3.344 -17.000 -15.227  1.00 44.09           C  
ATOM   1199  CB  ILE A 159       3.430 -17.047 -17.750  1.00 44.09           C  
ATOM   1200  O   ILE A 159       4.527 -17.250 -14.984  1.00 44.09           O  
ATOM   1201  CG1 ILE A 159       3.037 -16.312 -19.031  1.00 44.09           C  
ATOM   1202  CG2 ILE A 159       2.863 -18.469 -17.734  1.00 44.09           C  
ATOM   1203  CD1 ILE A 159       3.793 -16.781 -20.266  1.00 44.09           C  
ATOM   1204  N   LEU A 160       2.562 -16.828 -14.273  1.00 44.94           N  
ATOM   1205  CA  LEU A 160       2.695 -17.750 -13.148  1.00 44.94           C  
ATOM   1206  C   LEU A 160       2.789 -19.188 -13.625  1.00 44.94           C  
ATOM   1207  CB  LEU A 160       1.513 -17.594 -12.188  1.00 44.94           C  
ATOM   1208  O   LEU A 160       1.885 -19.688 -14.305  1.00 44.94           O  
ATOM   1209  CG  LEU A 160       1.479 -16.312 -11.352  1.00 44.94           C  
ATOM   1210  CD1 LEU A 160       0.050 -15.992 -10.930  1.00 44.94           C  
ATOM   1211  CD2 LEU A 160       2.391 -16.438 -10.141  1.00 44.94           C  
ATOM   1212  N   ASP A 161       3.992 -19.609 -13.977  1.00 47.44           N  
ATOM   1213  CA  ASP A 161       4.047 -21.062 -14.109  1.00 47.44           C  
ATOM   1214  C   ASP A 161       3.449 -21.766 -12.883  1.00 47.44           C  
ATOM   1215  CB  ASP A 161       5.488 -21.531 -14.328  1.00 47.44           C  
ATOM   1216  O   ASP A 161       3.723 -21.359 -11.750  1.00 47.44           O  
ATOM   1217  CG  ASP A 161       5.711 -22.172 -15.688  1.00 47.44           C  
ATOM   1218  OD1 ASP A 161       4.723 -22.562 -16.344  1.00 47.44           O  
ATOM   1219  OD2 ASP A 161       6.883 -22.281 -16.109  1.00 47.44           O  
ATOM   1220  N   ASP A 162       2.322 -22.297 -13.102  1.00 47.78           N  
ATOM   1221  CA  ASP A 162       1.574 -23.109 -12.148  1.00 47.78           C  
ATOM   1222  C   ASP A 162       2.502 -24.031 -11.367  1.00 47.78           C  
ATOM   1223  CB  ASP A 162       0.496 -23.922 -12.867  1.00 47.78           C  
ATOM   1224  O   ASP A 162       2.076 -24.703 -10.422  1.00 47.78           O  
ATOM   1225  CG  ASP A 162      -0.870 -23.250 -12.828  1.00 47.78           C  
ATOM   1226  OD1 ASP A 162      -1.101 -22.375 -11.969  1.00 47.78           O  
ATOM   1227  OD2 ASP A 162      -1.725 -23.609 -13.672  1.00 47.78           O  
ATOM   1228  N   ASP A 163       3.596 -24.391 -11.961  1.00 52.28           N  
ATOM   1229  CA  ASP A 163       4.461 -25.266 -11.180  1.00 52.28           C  
ATOM   1230  C   ASP A 163       4.953 -24.578  -9.914  1.00 52.28           C  
ATOM   1231  CB  ASP A 163       5.652 -25.734 -12.016  1.00 52.28           C  
ATOM   1232  O   ASP A 163       5.852 -25.078  -9.234  1.00 52.28           O  
ATOM   1233  CG  ASP A 163       5.328 -26.938 -12.891  1.00 52.28           C  
ATOM   1234  OD1 ASP A 163       4.461 -27.750 -12.516  1.00 52.28           O  
ATOM   1235  OD2 ASP A 163       5.953 -27.078 -13.969  1.00 52.28           O  
ATOM   1236  N   ASP A 164       4.664 -23.234  -9.719  1.00 49.69           N  
ATOM   1237  CA  ASP A 164       4.965 -22.578  -8.453  1.00 49.69           C  
ATOM   1238  C   ASP A 164       4.133 -23.172  -7.316  1.00 49.69           C  
ATOM   1239  CB  ASP A 164       4.723 -21.062  -8.555  1.00 49.69           C  
ATOM   1240  O   ASP A 164       2.947 -22.859  -7.188  1.00 49.69           O  
ATOM   1241  CG  ASP A 164       6.000 -20.266  -8.766  1.00 49.69           C  
ATOM   1242  OD1 ASP A 164       7.086 -20.766  -8.391  1.00 49.69           O  
ATOM   1243  OD2 ASP A 164       5.914 -19.141  -9.297  1.00 49.69           O  
ATOM   1244  N   SER A 165       4.438 -24.344  -6.969  1.00 49.47           N  
ATOM   1245  CA  SER A 165       3.896 -25.062  -5.820  1.00 49.47           C  
ATOM   1246  C   SER A 165       3.691 -24.141  -4.629  1.00 49.47           C  
ATOM   1247  CB  SER A 165       4.824 -26.219  -5.422  1.00 49.47           C  
ATOM   1248  O   SER A 165       4.371 -23.109  -4.512  1.00 49.47           O  
ATOM   1249  OG  SER A 165       4.090 -27.266  -4.828  1.00 49.47           O  
ATOM   1250  N   ASP A 166       2.514 -24.312  -3.947  1.00 48.50           N  
ATOM   1251  CA  ASP A 166       1.992 -23.625  -2.771  1.00 48.50           C  
ATOM   1252  C   ASP A 166       3.109 -23.312  -1.781  1.00 48.50           C  
ATOM   1253  CB  ASP A 166       0.910 -24.469  -2.090  1.00 48.50           C  
ATOM   1254  O   ASP A 166       2.863 -22.719  -0.729  1.00 48.50           O  
ATOM   1255  CG  ASP A 166      -0.359 -23.672  -1.807  1.00 48.50           C  
ATOM   1256  OD1 ASP A 166      -0.396 -22.453  -2.080  1.00 48.50           O  
ATOM   1257  OD2 ASP A 166      -1.329 -24.281  -1.301  1.00 48.50           O  
ATOM   1258  N   ASP A 167       4.133 -23.984  -1.824  1.00 51.88           N  
ATOM   1259  CA  ASP A 167       5.062 -23.750  -0.726  1.00 51.88           C  
ATOM   1260  C   ASP A 167       5.766 -22.391  -0.880  1.00 51.88           C  
ATOM   1261  CB  ASP A 167       6.102 -24.859  -0.649  1.00 51.88           C  
ATOM   1262  O   ASP A 167       6.727 -22.109  -0.166  1.00 51.88           O  
ATOM   1263  CG  ASP A 167       5.496 -26.203  -0.260  1.00 51.88           C  
ATOM   1264  OD1 ASP A 167       4.438 -26.219   0.407  1.00 51.88           O  
ATOM   1265  OD2 ASP A 167       6.082 -27.250  -0.621  1.00 51.88           O  
ATOM   1266  N   GLY A 168       5.062 -21.531  -1.644  1.00 50.25           N  
ATOM   1267  CA  GLY A 168       5.410 -20.125  -1.698  1.00 50.25           C  
ATOM   1268  C   GLY A 168       6.855 -19.875  -2.086  1.00 50.25           C  
ATOM   1269  O   GLY A 168       7.344 -18.750  -1.999  1.00 50.25           O  
ATOM   1270  N   LYS A 169       7.590 -21.000  -2.145  1.00 54.50           N  
ATOM   1271  CA  LYS A 169       8.992 -20.844  -2.518  1.00 54.50           C  
ATOM   1272  C   LYS A 169       9.156 -20.812  -4.035  1.00 54.50           C  
ATOM   1273  CB  LYS A 169       9.836 -21.969  -1.922  1.00 54.50           C  
ATOM   1274  O   LYS A 169       9.148 -21.859  -4.688  1.00 54.50           O  
ATOM   1275  CG  LYS A 169       9.922 -21.953  -0.403  1.00 54.50           C  
ATOM   1276  CD  LYS A 169      10.805 -23.078   0.126  1.00 54.50           C  
ATOM   1277  CE  LYS A 169      10.789 -23.125   1.648  1.00 54.50           C  
ATOM   1278  NZ  LYS A 169      11.555 -24.297   2.168  1.00 54.50           N  
ATOM   1279  N   CYS A 170       8.898 -19.734  -4.551  1.00 54.97           N  
ATOM   1280  CA  CYS A 170       9.328 -19.562  -5.934  1.00 54.97           C  
ATOM   1281  C   CYS A 170      10.844 -19.719  -6.055  1.00 54.97           C  
ATOM   1282  CB  CYS A 170       8.906 -18.203  -6.469  1.00 54.97           C  
ATOM   1283  O   CYS A 170      11.594 -18.859  -5.609  1.00 54.97           O  
ATOM   1284  SG  CYS A 170       9.117 -18.016  -8.250  1.00 54.97           S  
ATOM   1285  N   LYS A 171      11.273 -20.891  -6.156  1.00 59.62           N  
ATOM   1286  CA  LYS A 171      12.703 -21.188  -6.207  1.00 59.62           C  
ATOM   1287  C   LYS A 171      13.375 -20.484  -7.387  1.00 59.62           C  
ATOM   1288  CB  LYS A 171      12.938 -22.703  -6.293  1.00 59.62           C  
ATOM   1289  O   LYS A 171      14.523 -20.062  -7.289  1.00 59.62           O  
ATOM   1290  CG  LYS A 171      12.734 -23.438  -4.977  1.00 59.62           C  
ATOM   1291  CD  LYS A 171      13.031 -24.922  -5.113  1.00 59.62           C  
ATOM   1292  CE  LYS A 171      12.797 -25.672  -3.807  1.00 59.62           C  
ATOM   1293  NZ  LYS A 171      12.953 -27.141  -3.973  1.00 59.62           N  
ATOM   1294  N   ASN A 172      12.656 -20.375  -8.555  1.00 58.72           N  
ATOM   1295  CA  ASN A 172      13.305 -19.859  -9.750  1.00 58.72           C  
ATOM   1296  C   ASN A 172      12.547 -18.672 -10.336  1.00 58.72           C  
ATOM   1297  CB  ASN A 172      13.445 -20.969 -10.805  1.00 58.72           C  
ATOM   1298  O   ASN A 172      12.531 -18.484 -11.555  1.00 58.72           O  
ATOM   1299  CG  ASN A 172      14.625 -21.891 -10.531  1.00 58.72           C  
ATOM   1300  ND2 ASN A 172      14.562 -23.094 -11.070  1.00 58.72           N  
ATOM   1301  OD1 ASN A 172      15.570 -21.500  -9.844  1.00 58.72           O  
ATOM   1302  N   CYS A 173      11.797 -18.078  -9.375  1.00 62.50           N  
ATOM   1303  CA  CYS A 173      11.039 -16.922  -9.875  1.00 62.50           C  
ATOM   1304  C   CYS A 173      11.961 -15.750 -10.172  1.00 62.50           C  
ATOM   1305  CB  CYS A 173       9.969 -16.516  -8.867  1.00 62.50           C  
ATOM   1306  O   CYS A 173      12.672 -15.273  -9.289  1.00 62.50           O  
ATOM   1307  SG  CYS A 173       8.398 -16.047  -9.625  1.00 62.50           S  
ATOM   1308  N   LYS A 174      12.250 -15.438 -11.359  1.00 70.38           N  
ATOM   1309  CA  LYS A 174      13.016 -14.289 -11.852  1.00 70.38           C  
ATOM   1310  C   LYS A 174      12.680 -13.031 -11.055  1.00 70.38           C  
ATOM   1311  CB  LYS A 174      12.742 -14.062 -13.336  1.00 70.38           C  
ATOM   1312  O   LYS A 174      13.555 -12.195 -10.805  1.00 70.38           O  
ATOM   1313  CG  LYS A 174      13.867 -13.344 -14.070  1.00 70.38           C  
ATOM   1314  CD  LYS A 174      13.555 -13.180 -15.547  1.00 70.38           C  
ATOM   1315  CE  LYS A 174      14.648 -12.406 -16.266  1.00 70.38           C  
ATOM   1316  NZ  LYS A 174      14.352 -12.250 -17.719  1.00 70.38           N  
ATOM   1317  N   TYR A 175      11.516 -13.109 -10.461  1.00 69.31           N  
ATOM   1318  CA  TYR A 175      11.062 -11.883  -9.812  1.00 69.31           C  
ATOM   1319  C   TYR A 175      11.219 -11.977  -8.297  1.00 69.31           C  
ATOM   1320  CB  TYR A 175       9.602 -11.594 -10.164  1.00 69.31           C  
ATOM   1321  O   TYR A 175      10.992 -11.000  -7.582  1.00 69.31           O  
ATOM   1322  CG  TYR A 175       9.367 -11.375 -11.641  1.00 69.31           C  
ATOM   1323  CD1 TYR A 175       9.805 -10.211 -12.266  1.00 69.31           C  
ATOM   1324  CD2 TYR A 175       8.703 -12.328 -12.406  1.00 69.31           C  
ATOM   1325  CE1 TYR A 175       9.594 -10.000 -13.625  1.00 69.31           C  
ATOM   1326  CE2 TYR A 175       8.484 -12.125 -13.766  1.00 69.31           C  
ATOM   1327  OH  TYR A 175       8.711 -10.758 -15.711  1.00 69.31           O  
ATOM   1328  CZ  TYR A 175       8.930 -10.961 -14.367  1.00 69.31           C  
ATOM   1329  N   LYS A 176      11.695 -13.195  -7.887  1.00 74.75           N  
ATOM   1330  CA  LYS A 176      11.891 -13.406  -6.453  1.00 74.75           C  
ATOM   1331  C   LYS A 176      12.773 -12.312  -5.852  1.00 74.75           C  
ATOM   1332  CB  LYS A 176      12.508 -14.781  -6.188  1.00 74.75           C  
ATOM   1333  O   LYS A 176      12.422 -11.719  -4.832  1.00 74.75           O  
ATOM   1334  CG  LYS A 176      12.547 -15.172  -4.719  1.00 74.75           C  
ATOM   1335  CD  LYS A 176      13.086 -16.578  -4.527  1.00 74.75           C  
ATOM   1336  CE  LYS A 176      13.164 -16.953  -3.053  1.00 74.75           C  
ATOM   1337  NZ  LYS A 176      13.641 -18.359  -2.861  1.00 74.75           N  
ATOM   1338  N   ARG A 177      13.797 -12.047  -6.492  1.00 74.50           N  
ATOM   1339  CA  ARG A 177      14.727 -11.016  -6.043  1.00 74.50           C  
ATOM   1340  C   ARG A 177      14.055  -9.648  -6.035  1.00 74.50           C  
ATOM   1341  CB  ARG A 177      15.969 -10.984  -6.930  1.00 74.50           C  
ATOM   1342  O   ARG A 177      14.164  -8.898  -5.059  1.00 74.50           O  
ATOM   1343  CG  ARG A 177      17.219 -11.555  -6.262  1.00 74.50           C  
ATOM   1344  CD  ARG A 177      18.453 -11.352  -7.121  1.00 74.50           C  
ATOM   1345  NE  ARG A 177      18.844 -12.586  -7.805  1.00 74.50           N  
ATOM   1346  NH1 ARG A 177      20.750 -11.703  -8.750  1.00 74.50           N  
ATOM   1347  NH2 ARG A 177      20.188 -13.891  -9.133  1.00 74.50           N  
ATOM   1348  CZ  ARG A 177      19.922 -12.727  -8.562  1.00 74.50           C  
ATOM   1349  N   LYS A 178      13.305  -9.367  -7.184  1.00 77.88           N  
ATOM   1350  CA  LYS A 178      12.625  -8.086  -7.301  1.00 77.88           C  
ATOM   1351  C   LYS A 178      11.523  -7.949  -6.250  1.00 77.88           C  
ATOM   1352  CB  LYS A 178      12.031  -7.918  -8.703  1.00 77.88           C  
ATOM   1353  O   LYS A 178      11.367  -6.891  -5.645  1.00 77.88           O  
ATOM   1354  CG  LYS A 178      13.055  -7.527  -9.766  1.00 77.88           C  
ATOM   1355  CD  LYS A 178      12.391  -7.270 -11.109  1.00 77.88           C  
ATOM   1356  CE  LYS A 178      13.406  -6.883 -12.172  1.00 77.88           C  
ATOM   1357  NZ  LYS A 178      12.766  -6.680 -13.508  1.00 77.88           N  
ATOM   1358  N   TYR A 179      10.828  -9.047  -5.938  1.00 77.56           N  
ATOM   1359  CA  TYR A 179       9.773  -9.086  -4.934  1.00 77.56           C  
ATOM   1360  C   TYR A 179      10.336  -8.820  -3.541  1.00 77.56           C  
ATOM   1361  CB  TYR A 179       9.055 -10.438  -4.953  1.00 77.56           C  
ATOM   1362  O   TYR A 179       9.812  -7.977  -2.807  1.00 77.56           O  
ATOM   1363  CG  TYR A 179       8.102 -10.641  -3.801  1.00 77.56           C  
ATOM   1364  CD1 TYR A 179       8.484 -11.359  -2.672  1.00 77.56           C  
ATOM   1365  CD2 TYR A 179       6.816 -10.109  -3.838  1.00 77.56           C  
ATOM   1366  CE1 TYR A 179       7.609 -11.547  -1.607  1.00 77.56           C  
ATOM   1367  CE2 TYR A 179       5.930 -10.297  -2.779  1.00 77.56           C  
ATOM   1368  OH  TYR A 179       5.465 -11.195  -0.620  1.00 77.56           O  
ATOM   1369  CZ  TYR A 179       6.336 -11.016  -1.670  1.00 77.56           C  
ATOM   1370  N   PHE A 180      11.461  -9.453  -3.154  1.00 77.81           N  
ATOM   1371  CA  PHE A 180      12.055  -9.281  -1.835  1.00 77.81           C  
ATOM   1372  C   PHE A 180      12.602  -7.867  -1.675  1.00 77.81           C  
ATOM   1373  CB  PHE A 180      13.164 -10.305  -1.601  1.00 77.81           C  
ATOM   1374  O   PHE A 180      12.461  -7.254  -0.614  1.00 77.81           O  
ATOM   1375  CG  PHE A 180      12.664 -11.672  -1.216  1.00 77.81           C  
ATOM   1376  CD1 PHE A 180      12.016 -11.867  -0.002  1.00 77.81           C  
ATOM   1377  CD2 PHE A 180      12.836 -12.750  -2.068  1.00 77.81           C  
ATOM   1378  CE1 PHE A 180      11.547 -13.133   0.357  1.00 77.81           C  
ATOM   1379  CE2 PHE A 180      12.367 -14.016  -1.717  1.00 77.81           C  
ATOM   1380  CZ  PHE A 180      11.727 -14.203  -0.503  1.00 77.81           C  
ATOM   1381  N   ALA A 181      13.133  -7.340  -2.725  1.00 82.31           N  
ATOM   1382  CA  ALA A 181      13.633  -5.969  -2.699  1.00 82.31           C  
ATOM   1383  C   ALA A 181      12.500  -4.973  -2.494  1.00 82.31           C  
ATOM   1384  CB  ALA A 181      14.391  -5.648  -3.990  1.00 82.31           C  
ATOM   1385  O   ALA A 181      12.609  -4.047  -1.688  1.00 82.31           O  
ATOM   1386  N   LEU A 182      11.359  -5.188  -3.209  1.00 86.06           N  
ATOM   1387  CA  LEU A 182      10.195  -4.324  -3.082  1.00 86.06           C  
ATOM   1388  C   LEU A 182       9.578  -4.441  -1.689  1.00 86.06           C  
ATOM   1389  CB  LEU A 182       9.148  -4.676  -4.145  1.00 86.06           C  
ATOM   1390  O   LEU A 182       9.242  -3.434  -1.069  1.00 86.06           O  
ATOM   1391  CG  LEU A 182       7.918  -3.773  -4.207  1.00 86.06           C  
ATOM   1392  CD1 LEU A 182       8.297  -2.393  -4.734  1.00 86.06           C  
ATOM   1393  CD2 LEU A 182       6.836  -4.402  -5.082  1.00 86.06           C  
ATOM   1394  N   ARG A 183       9.547  -5.664  -1.142  1.00 82.38           N  
ATOM   1395  CA  ARG A 183       9.031  -5.934   0.195  1.00 82.38           C  
ATOM   1396  C   ARG A 183       9.867  -5.234   1.260  1.00 82.38           C  
ATOM   1397  CB  ARG A 183       8.984  -7.438   0.462  1.00 82.38           C  
ATOM   1398  O   ARG A 183       9.328  -4.629   2.186  1.00 82.38           O  
ATOM   1399  CG  ARG A 183       8.250  -7.816   1.740  1.00 82.38           C  
ATOM   1400  CD  ARG A 183       8.219  -9.328   1.943  1.00 82.38           C  
ATOM   1401  NE  ARG A 183       7.551  -9.680   3.193  1.00 82.38           N  
ATOM   1402  NH1 ARG A 183       8.211 -11.898   3.146  1.00 82.38           N  
ATOM   1403  NH2 ARG A 183       6.926 -11.117   4.879  1.00 82.38           N  
ATOM   1404  CZ  ARG A 183       7.562 -10.898   3.736  1.00 82.38           C  
ATOM   1405  N   MET A 184      11.148  -5.227   1.118  1.00 84.06           N  
ATOM   1406  CA  MET A 184      12.062  -4.562   2.047  1.00 84.06           C  
ATOM   1407  C   MET A 184      11.875  -3.051   2.002  1.00 84.06           C  
ATOM   1408  CB  MET A 184      13.516  -4.922   1.727  1.00 84.06           C  
ATOM   1409  O   MET A 184      11.812  -2.396   3.045  1.00 84.06           O  
ATOM   1410  CG  MET A 184      13.969  -6.238   2.340  1.00 84.06           C  
ATOM   1411  SD  MET A 184      14.055  -6.164   4.172  1.00 84.06           S  
ATOM   1412  CE  MET A 184      15.750  -5.559   4.387  1.00 84.06           C  
ATOM   1413  N   ARG A 185      11.703  -2.510   0.820  1.00 89.62           N  
ATOM   1414  CA  ARG A 185      11.484  -1.078   0.646  1.00 89.62           C  
ATOM   1415  C   ARG A 185      10.172  -0.648   1.291  1.00 89.62           C  
ATOM   1416  CB  ARG A 185      11.484  -0.709  -0.838  1.00 89.62           C  
ATOM   1417  O   ARG A 185      10.117   0.358   2.002  1.00 89.62           O  
ATOM   1418  CG  ARG A 185      12.852  -0.332  -1.380  1.00 89.62           C  
ATOM   1419  CD  ARG A 185      12.781   0.124  -2.830  1.00 89.62           C  
ATOM   1420  NE  ARG A 185      14.102   0.168  -3.449  1.00 89.62           N  
ATOM   1421  NH1 ARG A 185      13.320   0.680  -5.562  1.00 89.62           N  
ATOM   1422  NH2 ARG A 185      15.570   0.445  -5.191  1.00 89.62           N  
ATOM   1423  CZ  ARG A 185      14.328   0.431  -4.730  1.00 89.62           C  
ATOM   1424  N   MET A 186       9.125  -1.396   1.120  1.00 88.88           N  
ATOM   1425  CA  MET A 186       7.812  -1.119   1.697  1.00 88.88           C  
ATOM   1426  C   MET A 186       7.867  -1.164   3.221  1.00 88.88           C  
ATOM   1427  CB  MET A 186       6.777  -2.117   1.181  1.00 88.88           C  
ATOM   1428  O   MET A 186       7.281  -0.315   3.893  1.00 88.88           O  
ATOM   1429  CG  MET A 186       6.152  -1.721  -0.146  1.00 88.88           C  
ATOM   1430  SD  MET A 186       4.785  -2.840  -0.641  1.00 88.88           S  
ATOM   1431  CE  MET A 186       3.496  -2.305   0.519  1.00 88.88           C  
ATOM   1432  N   LYS A 187       8.578  -2.141   3.740  1.00 86.00           N  
ATOM   1433  CA  LYS A 187       8.766  -2.258   5.184  1.00 86.00           C  
ATOM   1434  C   LYS A 187       9.484  -1.035   5.742  1.00 86.00           C  
ATOM   1435  CB  LYS A 187       9.555  -3.527   5.516  1.00 86.00           C  
ATOM   1436  O   LYS A 187       9.102  -0.504   6.785  1.00 86.00           O  
ATOM   1437  CG  LYS A 187       9.430  -3.969   6.965  1.00 86.00           C  
ATOM   1438  CD  LYS A 187      10.227  -5.242   7.230  1.00 86.00           C  
ATOM   1439  CE  LYS A 187      10.242  -5.594   8.711  1.00 86.00           C  
ATOM   1440  NZ  LYS A 187      10.969  -6.871   8.969  1.00 86.00           N  
ATOM   1441  N   GLN A 188      10.430  -0.570   5.051  1.00 90.06           N  
ATOM   1442  CA  GLN A 188      11.195   0.601   5.477  1.00 90.06           C  
ATOM   1443  C   GLN A 188      10.312   1.851   5.488  1.00 90.06           C  
ATOM   1444  CB  GLN A 188      12.398   0.818   4.566  1.00 90.06           C  
ATOM   1445  O   GLN A 188      10.328   2.615   6.457  1.00 90.06           O  
ATOM   1446  CG  GLN A 188      13.570  -0.109   4.867  1.00 90.06           C  
ATOM   1447  CD  GLN A 188      14.742   0.093   3.920  1.00 90.06           C  
ATOM   1448  NE2 GLN A 188      15.812  -0.656   4.137  1.00 90.06           N  
ATOM   1449  OE1 GLN A 188      14.672   0.915   3.000  1.00 90.06           O  
ATOM   1450  N   VAL A 189       9.508   2.041   4.484  1.00 91.56           N  
ATOM   1451  CA  VAL A 189       8.594   3.178   4.383  1.00 91.56           C  
ATOM   1452  C   VAL A 189       7.551   3.104   5.496  1.00 91.56           C  
ATOM   1453  CB  VAL A 189       7.902   3.229   3.004  1.00 91.56           C  
ATOM   1454  O   VAL A 189       7.258   4.105   6.148  1.00 91.56           O  
ATOM   1455  CG1 VAL A 189       6.797   4.285   2.992  1.00 91.56           C  
ATOM   1456  CG2 VAL A 189       8.922   3.506   1.903  1.00 91.56           C  
ATOM   1457  N   ALA A 190       7.062   1.950   5.723  1.00 88.75           N  
ATOM   1458  CA  ALA A 190       6.074   1.738   6.777  1.00 88.75           C  
ATOM   1459  C   ALA A 190       6.668   2.031   8.148  1.00 88.75           C  
ATOM   1460  CB  ALA A 190       5.539   0.309   6.723  1.00 88.75           C  
ATOM   1461  O   ALA A 190       6.027   2.676   8.984  1.00 88.75           O  
ATOM   1462  N   MET A 191       7.895   1.602   8.398  1.00 88.56           N  
ATOM   1463  CA  MET A 191       8.594   1.862   9.648  1.00 88.56           C  
ATOM   1464  C   MET A 191       8.812   3.357   9.852  1.00 88.56           C  
ATOM   1465  CB  MET A 191       9.938   1.133   9.672  1.00 88.56           C  
ATOM   1466  O   MET A 191       8.586   3.879  10.945  1.00 88.56           O  
ATOM   1467  CG  MET A 191       9.820  -0.360   9.938  1.00 88.56           C  
ATOM   1468  SD  MET A 191      11.461  -1.186  10.039  1.00 88.56           S  
ATOM   1469  CE  MET A 191      12.094  -0.451  11.578  1.00 88.56           C  
ATOM   1470  N   GLN A 192       9.141   4.094   8.805  1.00 90.56           N  
ATOM   1471  CA  GLN A 192       9.352   5.539   8.852  1.00 90.56           C  
ATOM   1472  C   GLN A 192       8.047   6.273   9.172  1.00 90.56           C  
ATOM   1473  CB  GLN A 192       9.922   6.043   7.527  1.00 90.56           C  
ATOM   1474  O   GLN A 192       8.031   7.191  10.000  1.00 90.56           O  
ATOM   1475  CG  GLN A 192      11.414   5.766   7.355  1.00 90.56           C  
ATOM   1476  CD  GLN A 192      11.930   6.164   5.988  1.00 90.56           C  
ATOM   1477  NE2 GLN A 192      13.242   6.066   5.797  1.00 90.56           N  
ATOM   1478  OE1 GLN A 192      11.156   6.559   5.109  1.00 90.56           O  
ATOM   1479  N   LEU A 193       6.941   5.863   8.680  1.00 89.12           N  
ATOM   1480  CA  LEU A 193       5.629   6.469   8.891  1.00 89.12           C  
ATOM   1481  C   LEU A 193       5.156   6.258  10.328  1.00 89.12           C  
ATOM   1482  CB  LEU A 193       4.605   5.883   7.914  1.00 89.12           C  
ATOM   1483  O   LEU A 193       4.527   7.137  10.914  1.00 89.12           O  
ATOM   1484  CG  LEU A 193       4.727   6.332   6.457  1.00 89.12           C  
ATOM   1485  CD1 LEU A 193       3.811   5.500   5.566  1.00 89.12           C  
ATOM   1486  CD2 LEU A 193       4.402   7.816   6.328  1.00 89.12           C  
ATOM   1487  N   ILE A 194       5.566   5.148  10.898  1.00 89.44           N  
ATOM   1488  CA  ILE A 194       5.199   4.809  12.266  1.00 89.44           C  
ATOM   1489  C   ILE A 194       6.047   5.621  13.242  1.00 89.44           C  
ATOM   1490  CB  ILE A 194       5.375   3.295  12.539  1.00 89.44           C  
ATOM   1491  O   ILE A 194       5.543   6.082  14.273  1.00 89.44           O  
ATOM   1492  CG1 ILE A 194       4.328   2.488  11.758  1.00 89.44           C  
ATOM   1493  CG2 ILE A 194       5.289   3.002  14.039  1.00 89.44           C  
ATOM   1494  CD1 ILE A 194       4.609   0.993  11.719  1.00 89.44           C  
ATOM   1495  N   GLU A 195       7.207   5.836  12.859  1.00 87.44           N  
ATOM   1496  CA  GLU A 195       8.109   6.602  13.719  1.00 87.44           C  
ATOM   1497  C   GLU A 195       7.734   8.078  13.727  1.00 87.44           C  
ATOM   1498  CB  GLU A 195       9.562   6.430  13.266  1.00 87.44           C  
ATOM   1499  O   GLU A 195       7.945   8.773  14.727  1.00 87.44           O  
ATOM   1500  CG  GLU A 195      10.156   5.074  13.617  1.00 87.44           C  
ATOM   1501  CD  GLU A 195      11.570   4.887  13.086  1.00 87.44           C  
ATOM   1502  OE1 GLU A 195      12.156   3.799  13.289  1.00 87.44           O  
ATOM   1503  OE2 GLU A 195      12.094   5.832  12.461  1.00 87.44           O  
ATOM   1504  N   ASP A 196       7.121   8.523  12.734  1.00 84.50           N  
ATOM   1505  CA  ASP A 196       6.746   9.922  12.586  1.00 84.50           C  
ATOM   1506  C   ASP A 196       5.383  10.195  13.227  1.00 84.50           C  
ATOM   1507  CB  ASP A 196       6.727  10.320  11.109  1.00 84.50           C  
ATOM   1508  O   ASP A 196       4.953  11.344  13.305  1.00 84.50           O  
ATOM   1509  CG  ASP A 196       8.117  10.461  10.516  1.00 84.50           C  
ATOM   1510  OD1 ASP A 196       9.094  10.586  11.281  1.00 84.50           O  
ATOM   1511  OD2 ASP A 196       8.234  10.453   9.273  1.00 84.50           O  
ATOM   1512  N   LEU A 197       4.605   9.242  13.680  1.00 66.31           N  
ATOM   1513  CA  LEU A 197       3.352   9.406  14.414  1.00 66.31           C  
ATOM   1514  C   LEU A 197       3.605   9.562  15.906  1.00 66.31           C  
ATOM   1515  CB  LEU A 197       2.434   8.203  14.164  1.00 66.31           C  
ATOM   1516  O   LEU A 197       2.918  10.336  16.578  1.00 66.31           O  
ATOM   1517  CG  LEU A 197       1.389   8.359  13.055  1.00 66.31           C  
ATOM   1518  CD1 LEU A 197       1.271   7.074  12.250  1.00 66.31           C  
ATOM   1519  CD2 LEU A 197       0.039   8.750  13.648  1.00 66.31           C  
TER    1520      LEU A 197                                                      
ENDMDL                                                                          
END                                                                             
