# Supplementary material for: Phosphorylation tunes strain-specific protein condensation during rotavirus replication organelle assembly
Source: EMBO J. 2026 May 26;45(13):4733–65. doi: 10.1038/s44318-026-00814-z (PMC13324165; doi:10.1038/s44318-026-00814-z)
Supplement: Supplementary file 11 — Source data Fig. 9 [file 44318_2026_814_MOESM11_ESM.zip › Figure_7/Figure 7A/NSP5 RF HP/NSP5RFHPmonomer_54e43/NSP5RFHPmonomer_54e43_unrelaxed_rank_003_alphafold2_multimer_v3_model_3_seed_000.pdb]

MODEL     1                                                                     
ATOM      1  N   SER A   1      72.750 -80.688 -54.469  1.00 30.20           N  
ATOM      2  CA  SER A   1      73.062 -79.312 -54.750  1.00 30.20           C  
ATOM      3  C   SER A   1      71.875 -78.375 -54.438  1.00 30.20           C  
ATOM      4  CB  SER A   1      73.500 -79.062 -56.188  1.00 30.20           C  
ATOM      5  O   SER A   1      70.875 -78.312 -55.219  1.00 30.20           O  
ATOM      6  OG  SER A   1      74.688 -79.750 -56.438  1.00 30.20           O  
ATOM      7  N   LEU A   2      71.500 -78.188 -53.000  1.00 39.06           N  
ATOM      8  CA  LEU A   2      70.312 -77.688 -52.344  1.00 39.06           C  
ATOM      9  C   LEU A   2      70.188 -76.188 -52.531  1.00 39.06           C  
ATOM     10  CB  LEU A   2      70.312 -78.000 -50.844  1.00 39.06           C  
ATOM     11  O   LEU A   2      71.000 -75.438 -52.000  1.00 39.06           O  
ATOM     12  CG  LEU A   2      69.312 -79.062 -50.375  1.00 39.06           C  
ATOM     13  CD1 LEU A   2      70.062 -80.375 -49.969  1.00 39.06           C  
ATOM     14  CD2 LEU A   2      68.500 -78.562 -49.188  1.00 39.06           C  
ATOM     15  N   SER A   3      69.875 -75.562 -53.781  1.00 34.22           N  
ATOM     16  CA  SER A   3      70.000 -74.188 -54.188  1.00 34.22           C  
ATOM     17  C   SER A   3      68.938 -73.375 -53.500  1.00 34.22           C  
ATOM     18  CB  SER A   3      69.875 -74.062 -55.719  1.00 34.22           C  
ATOM     19  O   SER A   3      67.688 -73.562 -53.688  1.00 34.22           O  
ATOM     20  OG  SER A   3      70.812 -74.812 -56.375  1.00 34.22           O  
ATOM     21  N   ILE A   4      69.125 -72.938 -52.188  1.00 39.41           N  
ATOM     22  CA  ILE A   4      68.188 -72.125 -51.375  1.00 39.41           C  
ATOM     23  C   ILE A   4      68.062 -70.750 -51.938  1.00 39.41           C  
ATOM     24  CB  ILE A   4      68.625 -72.062 -49.906  1.00 39.41           C  
ATOM     25  O   ILE A   4      69.062 -70.000 -52.000  1.00 39.41           O  
ATOM     26  CG1 ILE A   4      68.750 -73.500 -49.312  1.00 39.41           C  
ATOM     27  CG2 ILE A   4      67.688 -71.250 -49.062  1.00 39.41           C  
ATOM     28  CD1 ILE A   4      69.375 -73.562 -47.938  1.00 39.41           C  
ATOM     29  N   ASP A   5      67.312 -70.500 -53.062  1.00 39.25           N  
ATOM     30  CA  ASP A   5      67.188 -69.188 -53.719  1.00 39.25           C  
ATOM     31  C   ASP A   5      66.688 -68.125 -52.719  1.00 39.25           C  
ATOM     32  CB  ASP A   5      66.250 -69.250 -54.906  1.00 39.25           C  
ATOM     33  O   ASP A   5      65.688 -68.312 -52.031  1.00 39.25           O  
ATOM     34  CG  ASP A   5      66.438 -68.125 -55.906  1.00 39.25           C  
ATOM     35  OD1 ASP A   5      67.250 -67.188 -55.625  1.00 39.25           O  
ATOM     36  OD2 ASP A   5      65.812 -68.125 -56.969  1.00 39.25           O  
ATOM     37  N   VAL A   6      67.438 -67.000 -52.312  1.00 41.09           N  
ATOM     38  CA  VAL A   6      67.750 -65.875 -51.438  1.00 41.09           C  
ATOM     39  C   VAL A   6      66.625 -64.812 -51.594  1.00 41.09           C  
ATOM     40  CB  VAL A   6      69.125 -65.188 -51.750  1.00 41.09           C  
ATOM     41  O   VAL A   6      66.562 -63.844 -50.844  1.00 41.09           O  
ATOM     42  CG1 VAL A   6      70.188 -65.812 -50.844  1.00 41.09           C  
ATOM     43  CG2 VAL A   6      69.500 -65.438 -53.219  1.00 41.09           C  
ATOM     44  N   THR A   7      65.938 -64.625 -52.812  1.00 36.22           N  
ATOM     45  CA  THR A   7      65.562 -63.312 -53.312  1.00 36.22           C  
ATOM     46  C   THR A   7      64.375 -62.750 -52.531  1.00 36.22           C  
ATOM     47  CB  THR A   7      65.250 -63.344 -54.812  1.00 36.22           C  
ATOM     48  O   THR A   7      64.000 -61.594 -52.688  1.00 36.22           O  
ATOM     49  CG2 THR A   7      66.500 -63.625 -55.656  1.00 36.22           C  
ATOM     50  OG1 THR A   7      64.250 -64.375 -55.062  1.00 36.22           O  
ATOM     51  N   SER A   8      63.344 -63.500 -52.125  1.00 35.31           N  
ATOM     52  CA  SER A   8      62.062 -62.812 -51.875  1.00 35.31           C  
ATOM     53  C   SER A   8      62.125 -61.969 -50.625  1.00 35.31           C  
ATOM     54  CB  SER A   8      60.938 -63.812 -51.781  1.00 35.31           C  
ATOM     55  O   SER A   8      61.719 -62.406 -49.531  1.00 35.31           O  
ATOM     56  OG  SER A   8      61.156 -64.750 -50.719  1.00 35.31           O  
ATOM     57  N   LEU A   9      63.219 -61.094 -50.281  1.00 33.28           N  
ATOM     58  CA  LEU A   9      63.344 -60.312 -49.062  1.00 33.28           C  
ATOM     59  C   LEU A   9      62.250 -59.281 -48.938  1.00 33.28           C  
ATOM     60  CB  LEU A   9      64.750 -59.656 -49.031  1.00 33.28           C  
ATOM     61  O   LEU A   9      62.031 -58.500 -49.906  1.00 33.28           O  
ATOM     62  CG  LEU A   9      65.938 -60.531 -48.594  1.00 33.28           C  
ATOM     63  CD1 LEU A   9      67.250 -59.938 -49.094  1.00 33.28           C  
ATOM     64  CD2 LEU A   9      65.938 -60.688 -47.094  1.00 33.28           C  
ATOM     65  N   PRO A  10      61.250 -59.406 -48.062  1.00 33.75           N  
ATOM     66  CA  PRO A  10      60.094 -58.500 -47.875  1.00 33.75           C  
ATOM     67  C   PRO A  10      60.500 -57.094 -47.531  1.00 33.75           C  
ATOM     68  CB  PRO A  10      59.344 -59.156 -46.688  1.00 33.75           C  
ATOM     69  O   PRO A  10      61.406 -56.875 -46.719  1.00 33.75           O  
ATOM     70  CG  PRO A  10      60.344 -60.062 -46.031  1.00 33.75           C  
ATOM     71  CD  PRO A  10      61.500 -60.250 -47.000  1.00 33.75           C  
ATOM     72  N   SER A  11      60.562 -56.125 -48.438  1.00 28.89           N  
ATOM     73  CA  SER A  11      60.906 -54.719 -48.281  1.00 28.89           C  
ATOM     74  C   SER A  11      60.062 -54.062 -47.188  1.00 28.89           C  
ATOM     75  CB  SER A  11      60.750 -53.938 -49.594  1.00 28.89           C  
ATOM     76  O   SER A  11      58.844 -54.156 -47.219  1.00 28.89           O  
ATOM     77  OG  SER A  11      61.031 -52.562 -49.406  1.00 28.89           O  
ATOM     78  N   ILE A  12      60.500 -53.875 -45.906  1.00 31.81           N  
ATOM     79  CA  ILE A  12      59.969 -53.250 -44.688  1.00 31.81           C  
ATOM     80  C   ILE A  12      59.750 -51.750 -44.938  1.00 31.81           C  
ATOM     81  CB  ILE A  12      60.938 -53.438 -43.500  1.00 31.81           C  
ATOM     82  O   ILE A  12      60.719 -50.969 -45.031  1.00 31.81           O  
ATOM     83  CG1 ILE A  12      61.094 -54.938 -43.188  1.00 31.81           C  
ATOM     84  CG2 ILE A  12      60.406 -52.688 -42.281  1.00 31.81           C  
ATOM     85  CD1 ILE A  12      62.250 -55.250 -42.250  1.00 31.81           C  
ATOM     86  N   SER A  13      58.938 -51.250 -45.938  1.00 27.00           N  
ATOM     87  CA  SER A  13      58.750 -49.812 -46.156  1.00 27.00           C  
ATOM     88  C   SER A  13      58.312 -49.125 -44.875  1.00 27.00           C  
ATOM     89  CB  SER A  13      57.750 -49.562 -47.281  1.00 27.00           C  
ATOM     90  O   SER A  13      57.500 -49.656 -44.094  1.00 27.00           O  
ATOM     91  OG  SER A  13      56.906 -48.469 -46.969  1.00 27.00           O  
ATOM     92  N   SER A  14      58.969 -48.031 -44.281  1.00 28.72           N  
ATOM     93  CA  SER A  14      59.000 -47.062 -43.156  1.00 28.72           C  
ATOM     94  C   SER A  14      57.750 -46.188 -43.125  1.00 28.72           C  
ATOM     95  CB  SER A  14      60.250 -46.188 -43.281  1.00 28.72           C  
ATOM     96  O   SER A  14      57.594 -45.281 -43.938  1.00 28.72           O  
ATOM     97  OG  SER A  14      60.344 -45.594 -44.562  1.00 28.72           O  
ATOM     98  N   SER A  15      56.500 -46.625 -43.062  1.00 29.00           N  
ATOM     99  CA  SER A  15      55.406 -45.688 -43.031  1.00 29.00           C  
ATOM    100  C   SER A  15      55.531 -44.719 -41.875  1.00 29.00           C  
ATOM    101  CB  SER A  15      54.062 -46.438 -42.906  1.00 29.00           C  
ATOM    102  O   SER A  15      55.719 -45.125 -40.719  1.00 29.00           O  
ATOM    103  OG  SER A  15      54.062 -47.594 -43.719  1.00 29.00           O  
ATOM    104  N   ILE A  16      56.000 -43.375 -42.000  1.00 25.23           N  
ATOM    105  CA  ILE A  16      56.219 -42.188 -41.219  1.00 25.23           C  
ATOM    106  C   ILE A  16      54.906 -41.750 -40.562  1.00 25.23           C  
ATOM    107  CB  ILE A  16      56.750 -41.031 -42.094  1.00 25.23           C  
ATOM    108  O   ILE A  16      53.875 -41.625 -41.219  1.00 25.23           O  
ATOM    109  CG1 ILE A  16      58.062 -41.469 -42.812  1.00 25.23           C  
ATOM    110  CG2 ILE A  16      57.000 -39.781 -41.250  1.00 25.23           C  
ATOM    111  CD1 ILE A  16      58.531 -40.469 -43.844  1.00 25.23           C  
ATOM    112  N   TYR A  17      54.719 -41.906 -39.156  1.00 26.62           N  
ATOM    113  CA  TYR A  17      53.719 -41.594 -38.125  1.00 26.62           C  
ATOM    114  C   TYR A  17      53.469 -40.094 -38.031  1.00 26.62           C  
ATOM    115  CB  TYR A  17      54.125 -42.156 -36.781  1.00 26.62           C  
ATOM    116  O   TYR A  17      54.312 -39.375 -37.500  1.00 26.62           O  
ATOM    117  CG  TYR A  17      53.656 -43.562 -36.500  1.00 26.62           C  
ATOM    118  CD1 TYR A  17      52.438 -43.812 -35.906  1.00 26.62           C  
ATOM    119  CD2 TYR A  17      54.469 -44.656 -36.844  1.00 26.62           C  
ATOM    120  CE1 TYR A  17      52.000 -45.094 -35.688  1.00 26.62           C  
ATOM    121  CE2 TYR A  17      54.031 -45.938 -36.625  1.00 26.62           C  
ATOM    122  OH  TYR A  17      52.375 -47.469 -35.781  1.00 26.62           O  
ATOM    123  CZ  TYR A  17      52.812 -46.156 -36.031  1.00 26.62           C  
ATOM    124  N   LYS A  18      53.094 -39.312 -39.094  1.00 24.17           N  
ATOM    125  CA  LYS A  18      52.875 -37.875 -38.875  1.00 24.17           C  
ATOM    126  C   LYS A  18      51.844 -37.656 -37.812  1.00 24.17           C  
ATOM    127  CB  LYS A  18      52.469 -37.188 -40.156  1.00 24.17           C  
ATOM    128  O   LYS A  18      50.688 -38.125 -37.938  1.00 24.17           O  
ATOM    129  CG  LYS A  18      53.656 -36.812 -41.062  1.00 24.17           C  
ATOM    130  CD  LYS A  18      53.219 -35.969 -42.250  1.00 24.17           C  
ATOM    131  CE  LYS A  18      54.375 -35.625 -43.156  1.00 24.17           C  
ATOM    132  NZ  LYS A  18      53.938 -34.812 -44.344  1.00 24.17           N  
ATOM    133  N   ASN A  19      52.156 -37.531 -36.469  1.00 27.97           N  
ATOM    134  CA  ASN A  19      51.438 -37.156 -35.250  1.00 27.97           C  
ATOM    135  C   ASN A  19      50.719 -35.812 -35.375  1.00 27.97           C  
ATOM    136  CB  ASN A  19      52.375 -37.125 -34.062  1.00 27.97           C  
ATOM    137  O   ASN A  19      51.312 -34.781 -35.156  1.00 27.97           O  
ATOM    138  CG  ASN A  19      52.406 -38.469 -33.312  1.00 27.97           C  
ATOM    139  ND2 ASN A  19      53.500 -38.688 -32.531  1.00 27.97           N  
ATOM    140  OD1 ASN A  19      51.500 -39.281 -33.406  1.00 27.97           O  
ATOM    141  N   GLU A  20      49.969 -35.375 -36.406  1.00 29.58           N  
ATOM    142  CA  GLU A  20      49.406 -34.031 -36.375  1.00 29.58           C  
ATOM    143  C   GLU A  20      48.500 -33.875 -35.156  1.00 29.58           C  
ATOM    144  CB  GLU A  20      48.594 -33.750 -37.656  1.00 29.58           C  
ATOM    145  O   GLU A  20      47.688 -34.750 -34.844  1.00 29.58           O  
ATOM    146  CG  GLU A  20      49.500 -33.625 -38.906  1.00 29.58           C  
ATOM    147  CD  GLU A  20      48.844 -32.812 -40.000  1.00 29.58           C  
ATOM    148  OE1 GLU A  20      49.531 -32.375 -40.938  1.00 29.58           O  
ATOM    149  OE2 GLU A  20      47.594 -32.594 -39.938  1.00 29.58           O  
ATOM    150  N   SER A  21      48.875 -33.094 -34.062  1.00 30.19           N  
ATOM    151  CA  SER A  21      48.344 -32.562 -32.812  1.00 30.19           C  
ATOM    152  C   SER A  21      47.031 -31.828 -33.062  1.00 30.19           C  
ATOM    153  CB  SER A  21      49.344 -31.641 -32.156  1.00 30.19           C  
ATOM    154  O   SER A  21      47.031 -30.734 -33.625  1.00 30.19           O  
ATOM    155  OG  SER A  21      49.781 -30.641 -33.062  1.00 30.19           O  
ATOM    156  N   SER A  22      45.938 -32.406 -33.500  1.00 28.97           N  
ATOM    157  CA  SER A  22      44.688 -31.672 -33.656  1.00 28.97           C  
ATOM    158  C   SER A  22      44.250 -31.031 -32.344  1.00 28.97           C  
ATOM    159  CB  SER A  22      43.562 -32.594 -34.188  1.00 28.97           C  
ATOM    160  O   SER A  22      44.219 -31.688 -31.312  1.00 28.97           O  
ATOM    161  OG  SER A  22      43.219 -33.562 -33.219  1.00 28.97           O  
ATOM    162  N   SER A  23      44.469 -29.719 -32.062  1.00 29.86           N  
ATOM    163  CA  SER A  23      44.062 -28.812 -31.016  1.00 29.86           C  
ATOM    164  C   SER A  23      42.531 -28.828 -30.828  1.00 29.86           C  
ATOM    165  CB  SER A  23      44.531 -27.391 -31.297  1.00 29.86           C  
ATOM    166  O   SER A  23      41.812 -28.359 -31.688  1.00 29.86           O  
ATOM    167  OG  SER A  23      44.031 -26.938 -32.531  1.00 29.86           O  
ATOM    168  N   THR A  24      41.906 -29.859 -30.359  1.00 32.91           N  
ATOM    169  CA  THR A  24      40.500 -29.891 -30.047  1.00 32.91           C  
ATOM    170  C   THR A  24      40.125 -28.750 -29.094  1.00 32.91           C  
ATOM    171  CB  THR A  24      40.062 -31.234 -29.438  1.00 32.91           C  
ATOM    172  O   THR A  24      40.656 -28.672 -27.984  1.00 32.91           O  
ATOM    173  CG2 THR A  24      39.875 -32.281 -30.516  1.00 32.91           C  
ATOM    174  OG1 THR A  24      41.094 -31.672 -28.531  1.00 32.91           O  
ATOM    175  N   THR A  25      39.875 -27.516 -29.562  1.00 29.84           N  
ATOM    176  CA  THR A  25      39.312 -26.406 -28.812  1.00 29.84           C  
ATOM    177  C   THR A  25      38.031 -26.828 -28.109  1.00 29.84           C  
ATOM    178  CB  THR A  25      39.031 -25.203 -29.734  1.00 29.84           C  
ATOM    179  O   THR A  25      37.125 -27.375 -28.734  1.00 29.84           O  
ATOM    180  CG2 THR A  25      40.312 -24.609 -30.297  1.00 29.84           C  
ATOM    181  OG1 THR A  25      38.188 -25.641 -30.828  1.00 29.84           O  
ATOM    182  N   SER A  26      38.062 -27.281 -26.844  1.00 33.97           N  
ATOM    183  CA  SER A  26      36.969 -27.578 -25.922  1.00 33.97           C  
ATOM    184  C   SER A  26      36.000 -26.422 -25.812  1.00 33.97           C  
ATOM    185  CB  SER A  26      37.531 -27.906 -24.531  1.00 33.97           C  
ATOM    186  O   SER A  26      36.344 -25.344 -25.344  1.00 33.97           O  
ATOM    187  OG  SER A  26      38.906 -28.188 -24.594  1.00 33.97           O  
ATOM    188  N   THR A  27      35.156 -26.141 -26.797  1.00 31.33           N  
ATOM    189  CA  THR A  27      34.062 -25.156 -26.641  1.00 31.33           C  
ATOM    190  C   THR A  27      33.250 -25.469 -25.406  1.00 31.33           C  
ATOM    191  CB  THR A  27      33.156 -25.141 -27.891  1.00 31.33           C  
ATOM    192  O   THR A  27      32.719 -26.562 -25.266  1.00 31.33           O  
ATOM    193  CG2 THR A  27      33.875 -24.500 -29.078  1.00 31.33           C  
ATOM    194  OG1 THR A  27      32.781 -26.469 -28.219  1.00 31.33           O  
ATOM    195  N   LEU A  28      33.594 -24.984 -24.172  1.00 31.30           N  
ATOM    196  CA  LEU A  28      32.812 -24.969 -22.938  1.00 31.30           C  
ATOM    197  C   LEU A  28      31.391 -24.500 -23.188  1.00 31.30           C  
ATOM    198  CB  LEU A  28      33.500 -24.094 -21.875  1.00 31.30           C  
ATOM    199  O   LEU A  28      31.188 -23.328 -23.516  1.00 31.30           O  
ATOM    200  CG  LEU A  28      33.438 -24.578 -20.438  1.00 31.30           C  
ATOM    201  CD1 LEU A  28      34.719 -25.281 -20.062  1.00 31.30           C  
ATOM    202  CD2 LEU A  28      33.156 -23.422 -19.484  1.00 31.30           C  
ATOM    203  N   ASP A  29      30.484 -25.250 -23.844  1.00 36.56           N  
ATOM    204  CA  ASP A  29      29.062 -24.922 -23.938  1.00 36.56           C  
ATOM    205  C   ASP A  29      28.484 -24.594 -22.562  1.00 36.56           C  
ATOM    206  CB  ASP A  29      28.297 -26.062 -24.578  1.00 36.56           C  
ATOM    207  O   ASP A  29      28.531 -25.438 -21.656  1.00 36.56           O  
ATOM    208  CG  ASP A  29      28.469 -26.125 -26.094  1.00 36.56           C  
ATOM    209  OD1 ASP A  29      28.781 -25.094 -26.703  1.00 36.56           O  
ATOM    210  OD2 ASP A  29      28.281 -27.234 -26.656  1.00 36.56           O  
ATOM    211  N   GLY A  30      28.578 -23.359 -21.953  1.00 34.19           N  
ATOM    212  CA  GLY A  30      27.875 -22.828 -20.812  1.00 34.19           C  
ATOM    213  C   GLY A  30      26.406 -23.172 -20.781  1.00 34.19           C  
ATOM    214  O   GLY A  30      25.625 -22.703 -21.625  1.00 34.19           O  
ATOM    215  N   LYS A  31      25.953 -24.453 -20.594  1.00 36.62           N  
ATOM    216  CA  LYS A  31      24.547 -24.781 -20.328  1.00 36.62           C  
ATOM    217  C   LYS A  31      23.938 -23.844 -19.297  1.00 36.62           C  
ATOM    218  CB  LYS A  31      24.422 -26.234 -19.859  1.00 36.62           C  
ATOM    219  O   LYS A  31      24.375 -23.812 -18.141  1.00 36.62           O  
ATOM    220  CG  LYS A  31      24.375 -27.250 -21.000  1.00 36.62           C  
ATOM    221  CD  LYS A  31      24.109 -28.656 -20.484  1.00 36.62           C  
ATOM    222  CE  LYS A  31      24.062 -29.672 -21.609  1.00 36.62           C  
ATOM    223  NZ  LYS A  31      23.766 -31.047 -21.109  1.00 36.62           N  
ATOM    224  N   SER A  32      23.609 -22.609 -19.641  1.00 33.69           N  
ATOM    225  CA  SER A  32      22.797 -21.750 -18.797  1.00 33.69           C  
ATOM    226  C   SER A  32      21.594 -22.484 -18.250  1.00 33.69           C  
ATOM    227  CB  SER A  32      22.344 -20.500 -19.562  1.00 33.69           C  
ATOM    228  O   SER A  32      20.828 -23.094 -19.000  1.00 33.69           O  
ATOM    229  OG  SER A  32      21.391 -20.844 -20.547  1.00 33.69           O  
ATOM    230  N   ILE A  33      21.625 -23.219 -17.078  1.00 35.66           N  
ATOM    231  CA  ILE A  33      20.500 -23.766 -16.344  1.00 35.66           C  
ATOM    232  C   ILE A  33      19.391 -22.703 -16.250  1.00 35.66           C  
ATOM    233  CB  ILE A  33      20.906 -24.219 -14.930  1.00 35.66           C  
ATOM    234  O   ILE A  33      19.516 -21.719 -15.531  1.00 35.66           O  
ATOM    235  CG1 ILE A  33      21.812 -25.469 -15.016  1.00 35.66           C  
ATOM    236  CG2 ILE A  33      19.672 -24.516 -14.070  1.00 35.66           C  
ATOM    237  CD1 ILE A  33      22.609 -25.734 -13.750  1.00 35.66           C  
ATOM    238  N   GLY A  34      18.828 -22.156 -17.297  1.00 36.00           N  
ATOM    239  CA  GLY A  34      17.625 -21.344 -17.203  1.00 36.00           C  
ATOM    240  C   GLY A  34      16.562 -21.969 -16.297  1.00 36.00           C  
ATOM    241  O   GLY A  34      16.188 -23.125 -16.484  1.00 36.00           O  
ATOM    242  N   ARG A  35      16.500 -21.609 -14.969  1.00 37.91           N  
ATOM    243  CA  ARG A  35      15.414 -21.906 -14.031  1.00 37.91           C  
ATOM    244  C   ARG A  35      14.055 -21.641 -14.656  1.00 37.91           C  
ATOM    245  CB  ARG A  35      15.578 -21.078 -12.750  1.00 37.91           C  
ATOM    246  O   ARG A  35      13.758 -20.516 -15.062  1.00 37.91           O  
ATOM    247  CG  ARG A  35      16.656 -21.578 -11.820  1.00 37.91           C  
ATOM    248  CD  ARG A  35      16.641 -20.859 -10.484  1.00 37.91           C  
ATOM    249  NE  ARG A  35      17.781 -21.234  -9.641  1.00 37.91           N  
ATOM    250  NH1 ARG A  35      16.828 -20.500  -7.668  1.00 37.91           N  
ATOM    251  NH2 ARG A  35      18.922 -21.438  -7.664  1.00 37.91           N  
ATOM    252  CZ  ARG A  35      17.844 -21.047  -8.328  1.00 37.91           C  
ATOM    253  N   ASP A  36      13.469 -22.469 -15.539  1.00 40.06           N  
ATOM    254  CA  ASP A  36      12.070 -22.344 -15.938  1.00 40.06           C  
ATOM    255  C   ASP A  36      11.164 -22.203 -14.711  1.00 40.06           C  
ATOM    256  CB  ASP A  36      11.641 -23.562 -16.766  1.00 40.06           C  
ATOM    257  O   ASP A  36      10.891 -23.188 -14.023  1.00 40.06           O  
ATOM    258  CG  ASP A  36      12.047 -23.438 -18.234  1.00 40.06           C  
ATOM    259  OD1 ASP A  36      12.188 -22.297 -18.734  1.00 40.06           O  
ATOM    260  OD2 ASP A  36      12.211 -24.484 -18.891  1.00 40.06           O  
ATOM    261  N   GLU A  37      11.219 -21.188 -13.852  1.00 42.97           N  
ATOM    262  CA  GLU A  37      10.258 -20.875 -12.797  1.00 42.97           C  
ATOM    263  C   GLU A  37       8.828 -20.938 -13.320  1.00 42.97           C  
ATOM    264  CB  GLU A  37      10.547 -19.516 -12.180  1.00 42.97           C  
ATOM    265  O   GLU A  37       8.453 -20.141 -14.188  1.00 42.97           O  
ATOM    266  CG  GLU A  37      11.859 -19.438 -11.406  1.00 42.97           C  
ATOM    267  CD  GLU A  37      12.195 -18.047 -10.922  1.00 42.97           C  
ATOM    268  OE1 GLU A  37      13.195 -17.875 -10.188  1.00 42.97           O  
ATOM    269  OE2 GLU A  37      11.453 -17.094 -11.273  1.00 42.97           O  
ATOM    270  N   GLN A  38       8.219 -22.172 -13.461  1.00 41.94           N  
ATOM    271  CA  GLN A  38       6.801 -22.281 -13.797  1.00 41.94           C  
ATOM    272  C   GLN A  38       5.934 -21.594 -12.750  1.00 41.94           C  
ATOM    273  CB  GLN A  38       6.387 -23.750 -13.938  1.00 41.94           C  
ATOM    274  O   GLN A  38       5.934 -21.984 -11.578  1.00 41.94           O  
ATOM    275  CG  GLN A  38       6.602 -24.312 -15.336  1.00 41.94           C  
ATOM    276  CD  GLN A  38       6.191 -25.766 -15.438  1.00 41.94           C  
ATOM    277  NE2 GLN A  38       6.340 -26.344 -16.625  1.00 41.94           N  
ATOM    278  OE1 GLN A  38       5.746 -26.375 -14.461  1.00 41.94           O  
ATOM    279  N   TYR A  39       5.641 -20.344 -12.859  1.00 40.53           N  
ATOM    280  CA  TYR A  39       4.688 -19.609 -12.047  1.00 40.53           C  
ATOM    281  C   TYR A  39       3.301 -20.234 -12.109  1.00 40.53           C  
ATOM    282  CB  TYR A  39       4.613 -18.141 -12.508  1.00 40.53           C  
ATOM    283  O   TYR A  39       2.766 -20.453 -13.203  1.00 40.53           O  
ATOM    284  CG  TYR A  39       5.809 -17.312 -12.094  1.00 40.53           C  
ATOM    285  CD1 TYR A  39       5.836 -16.656 -10.867  1.00 40.53           C  
ATOM    286  CD2 TYR A  39       6.914 -17.188 -12.930  1.00 40.53           C  
ATOM    287  CE1 TYR A  39       6.934 -15.898 -10.484  1.00 40.53           C  
ATOM    288  CE2 TYR A  39       8.016 -16.438 -12.562  1.00 40.53           C  
ATOM    289  OH  TYR A  39       9.109 -15.039 -10.961  1.00 40.53           O  
ATOM    290  CZ  TYR A  39       8.016 -15.789 -11.336  1.00 40.53           C  
ATOM    291  N   ILE A  40       2.980 -21.172 -11.297  1.00 49.09           N  
ATOM    292  CA  ILE A  40       1.605 -21.656 -11.250  1.00 49.09           C  
ATOM    293  C   ILE A  40       0.655 -20.484 -10.984  1.00 49.09           C  
ATOM    294  CB  ILE A  40       1.430 -22.750 -10.172  1.00 49.09           C  
ATOM    295  O   ILE A  40       0.881 -19.688 -10.070  1.00 49.09           O  
ATOM    296  CG1 ILE A  40       2.385 -23.922 -10.438  1.00 49.09           C  
ATOM    297  CG2 ILE A  40      -0.024 -23.234 -10.125  1.00 49.09           C  
ATOM    298  CD1 ILE A  40       2.592 -24.828  -9.234  1.00 49.09           C  
ATOM    299  N   ASP A  41      -0.182 -20.047 -11.812  1.00 56.84           N  
ATOM    300  CA  ASP A  41      -1.200 -19.016 -11.711  1.00 56.84           C  
ATOM    301  C   ASP A  41      -2.080 -19.234 -10.477  1.00 56.84           C  
ATOM    302  CB  ASP A  41      -2.062 -18.969 -12.969  1.00 56.84           C  
ATOM    303  O   ASP A  41      -2.494 -20.359 -10.195  1.00 56.84           O  
ATOM    304  CG  ASP A  41      -1.381 -18.266 -14.133  1.00 56.84           C  
ATOM    305  OD1 ASP A  41      -0.791 -17.188 -13.930  1.00 56.84           O  
ATOM    306  OD2 ASP A  41      -1.437 -18.797 -15.258  1.00 56.84           O  
ATOM    307  N   PRO A  42      -2.033 -18.266  -9.586  1.00 57.06           N  
ATOM    308  CA  PRO A  42      -2.971 -18.391  -8.469  1.00 57.06           C  
ATOM    309  C   PRO A  42      -4.375 -18.781  -8.914  1.00 57.06           C  
ATOM    310  CB  PRO A  42      -2.967 -17.000  -7.848  1.00 57.06           C  
ATOM    311  O   PRO A  42      -4.859 -18.297  -9.945  1.00 57.06           O  
ATOM    312  CG  PRO A  42      -2.355 -16.109  -8.891  1.00 57.06           C  
ATOM    313  CD  PRO A  42      -1.692 -16.984  -9.922  1.00 57.06           C  
ATOM    314  N   ASP A  43      -4.785 -19.938  -8.594  1.00 65.38           N  
ATOM    315  CA  ASP A  43      -6.164 -20.344  -8.859  1.00 65.38           C  
ATOM    316  C   ASP A  43      -7.152 -19.359  -8.227  1.00 65.38           C  
ATOM    317  CB  ASP A  43      -6.418 -21.766  -8.328  1.00 65.38           C  
ATOM    318  O   ASP A  43      -7.523 -19.516  -7.062  1.00 65.38           O  
ATOM    319  CG  ASP A  43      -7.680 -22.391  -8.898  1.00 65.38           C  
ATOM    320  OD1 ASP A  43      -8.516 -21.656  -9.477  1.00 65.38           O  
ATOM    321  OD2 ASP A  43      -7.844 -23.609  -8.766  1.00 65.38           O  
ATOM    322  N   ALA A  44      -7.359 -18.328  -8.922  1.00 69.50           N  
ATOM    323  CA  ALA A  44      -8.281 -17.266  -8.531  1.00 69.50           C  
ATOM    324  C   ALA A  44      -9.672 -17.828  -8.250  1.00 69.50           C  
ATOM    325  CB  ALA A  44      -8.344 -16.188  -9.617  1.00 69.50           C  
ATOM    326  O   ALA A  44     -10.375 -17.344  -7.359  1.00 69.50           O  
ATOM    327  N   GLU A  45     -10.031 -18.859  -8.938  1.00 73.88           N  
ATOM    328  CA  GLU A  45     -11.344 -19.469  -8.758  1.00 73.88           C  
ATOM    329  C   GLU A  45     -11.445 -20.172  -7.410  1.00 73.88           C  
ATOM    330  CB  GLU A  45     -11.633 -20.453  -9.891  1.00 73.88           C  
ATOM    331  O   GLU A  45     -12.438 -20.016  -6.699  1.00 73.88           O  
ATOM    332  CG  GLU A  45     -13.070 -20.953  -9.922  1.00 73.88           C  
ATOM    333  CD  GLU A  45     -13.344 -21.922 -11.062  1.00 73.88           C  
ATOM    334  OE1 GLU A  45     -14.484 -22.422 -11.172  1.00 73.88           O  
ATOM    335  OE2 GLU A  45     -12.406 -22.188 -11.852  1.00 73.88           O  
ATOM    336  N   ALA A  46     -10.383 -20.938  -7.102  1.00 76.75           N  
ATOM    337  CA  ALA A  46     -10.367 -21.625  -5.805  1.00 76.75           C  
ATOM    338  C   ALA A  46     -10.383 -20.609  -4.660  1.00 76.75           C  
ATOM    339  CB  ALA A  46      -9.141 -22.531  -5.695  1.00 76.75           C  
ATOM    340  O   ALA A  46     -11.086 -20.797  -3.666  1.00 76.75           O  
ATOM    341  N   PHE A  47      -9.602 -19.453  -4.785  1.00 72.94           N  
ATOM    342  CA  PHE A  47      -9.594 -18.375  -3.797  1.00 72.94           C  
ATOM    343  C   PHE A  47     -10.977 -17.750  -3.656  1.00 72.94           C  
ATOM    344  CB  PHE A  47      -8.570 -17.297  -4.180  1.00 72.94           C  
ATOM    345  O   PHE A  47     -11.477 -17.578  -2.543  1.00 72.94           O  
ATOM    346  CG  PHE A  47      -8.531 -16.141  -3.227  1.00 72.94           C  
ATOM    347  CD1 PHE A  47      -9.094 -14.914  -3.570  1.00 72.94           C  
ATOM    348  CD2 PHE A  47      -7.914 -16.266  -1.987  1.00 72.94           C  
ATOM    349  CE1 PHE A  47      -9.055 -13.836  -2.688  1.00 72.94           C  
ATOM    350  CE2 PHE A  47      -7.871 -15.195  -1.102  1.00 72.94           C  
ATOM    351  CZ  PHE A  47      -8.445 -13.977  -1.454  1.00 72.94           C  
ATOM    352  N   SER A  48     -11.641 -17.453  -4.660  1.00 78.06           N  
ATOM    353  CA  SER A  48     -12.984 -16.891  -4.656  1.00 78.06           C  
ATOM    354  C   SER A  48     -13.984 -17.828  -3.988  1.00 78.06           C  
ATOM    355  CB  SER A  48     -13.445 -16.578  -6.086  1.00 78.06           C  
ATOM    356  O   SER A  48     -14.812 -17.406  -3.188  1.00 78.06           O  
ATOM    357  OG  SER A  48     -12.961 -15.320  -6.508  1.00 78.06           O  
ATOM    358  N   LYS A  49     -13.938 -19.078  -4.289  1.00 79.88           N  
ATOM    359  CA  LYS A  49     -14.812 -20.062  -3.666  1.00 79.88           C  
ATOM    360  C   LYS A  49     -14.578 -20.141  -2.160  1.00 79.88           C  
ATOM    361  CB  LYS A  49     -14.594 -21.438  -4.297  1.00 79.88           C  
ATOM    362  O   LYS A  49     -15.531 -20.234  -1.384  1.00 79.88           O  
ATOM    363  CG  LYS A  49     -15.367 -21.656  -5.594  1.00 79.88           C  
ATOM    364  CD  LYS A  49     -15.148 -23.062  -6.148  1.00 79.88           C  
ATOM    365  CE  LYS A  49     -15.836 -23.234  -7.492  1.00 79.88           C  
ATOM    366  NZ  LYS A  49     -15.414 -24.516  -8.164  1.00 79.88           N  
ATOM    367  N   TYR A  50     -13.391 -20.078  -1.794  1.00 80.19           N  
ATOM    368  CA  TYR A  50     -13.039 -20.094  -0.378  1.00 80.19           C  
ATOM    369  C   TYR A  50     -13.586 -18.859   0.324  1.00 80.19           C  
ATOM    370  CB  TYR A  50     -11.523 -20.172  -0.199  1.00 80.19           C  
ATOM    371  O   TYR A  50     -14.250 -18.953   1.355  1.00 80.19           O  
ATOM    372  CG  TYR A  50     -11.078 -20.078   1.239  1.00 80.19           C  
ATOM    373  CD1 TYR A  50     -10.562 -18.891   1.757  1.00 80.19           C  
ATOM    374  CD2 TYR A  50     -11.164 -21.188   2.084  1.00 80.19           C  
ATOM    375  CE1 TYR A  50     -10.148 -18.812   3.082  1.00 80.19           C  
ATOM    376  CE2 TYR A  50     -10.750 -21.109   3.410  1.00 80.19           C  
ATOM    377  OH  TYR A  50      -9.836 -19.844   5.211  1.00 80.19           O  
ATOM    378  CZ  TYR A  50     -10.242 -19.922   3.898  1.00 80.19           C  
ATOM    379  N   MET A  51     -13.367 -17.703  -0.295  1.00 78.69           N  
ATOM    380  CA  MET A  51     -13.844 -16.453   0.289  1.00 78.69           C  
ATOM    381  C   MET A  51     -15.367 -16.422   0.337  1.00 78.69           C  
ATOM    382  CB  MET A  51     -13.312 -15.258  -0.505  1.00 78.69           C  
ATOM    383  O   MET A  51     -15.945 -15.883   1.283  1.00 78.69           O  
ATOM    384  CG  MET A  51     -11.828 -15.016  -0.328  1.00 78.69           C  
ATOM    385  SD  MET A  51     -11.383 -14.594   1.402  1.00 78.69           S  
ATOM    386  CE  MET A  51     -11.898 -12.852   1.449  1.00 78.69           C  
ATOM    387  N   LEU A  52     -16.047 -16.969  -0.547  1.00 81.81           N  
ATOM    388  CA  LEU A  52     -17.500 -16.984  -0.612  1.00 81.81           C  
ATOM    389  C   LEU A  52     -18.078 -18.016   0.359  1.00 81.81           C  
ATOM    390  CB  LEU A  52     -17.969 -17.297  -2.037  1.00 81.81           C  
ATOM    391  O   LEU A  52     -19.219 -17.891   0.784  1.00 81.81           O  
ATOM    392  CG  LEU A  52     -17.828 -16.172  -3.059  1.00 81.81           C  
ATOM    393  CD1 LEU A  52     -18.062 -16.688  -4.469  1.00 81.81           C  
ATOM    394  CD2 LEU A  52     -18.781 -15.023  -2.734  1.00 81.81           C  
ATOM    395  N   SER A  53     -17.297 -18.969   0.691  1.00 80.88           N  
ATOM    396  CA  SER A  53     -17.766 -20.000   1.606  1.00 80.88           C  
ATOM    397  C   SER A  53     -17.672 -19.547   3.057  1.00 80.88           C  
ATOM    398  CB  SER A  53     -16.969 -21.297   1.413  1.00 80.88           C  
ATOM    399  O   SER A  53     -18.266 -20.156   3.949  1.00 80.88           O  
ATOM    400  OG  SER A  53     -15.664 -21.156   1.948  1.00 80.88           O  
ATOM    401  N   LYS A  54     -16.875 -18.609   3.250  1.00 77.88           N  
ATOM    402  CA  LYS A  54     -16.703 -18.125   4.617  1.00 77.88           C  
ATOM    403  C   LYS A  54     -17.672 -16.984   4.922  1.00 77.88           C  
ATOM    404  CB  LYS A  54     -15.258 -17.641   4.840  1.00 77.88           C  
ATOM    405  O   LYS A  54     -18.047 -16.219   4.027  1.00 77.88           O  
ATOM    406  CG  LYS A  54     -14.289 -18.766   5.176  1.00 77.88           C  
ATOM    407  CD  LYS A  54     -13.531 -18.484   6.469  1.00 77.88           C  
ATOM    408  CE  LYS A  54     -12.570 -19.609   6.812  1.00 77.88           C  
ATOM    409  NZ  LYS A  54     -11.852 -19.344   8.094  1.00 77.88           N  
ATOM    410  N   ASP A  55     -18.172 -17.062   6.105  1.00 80.69           N  
ATOM    411  CA  ASP A  55     -18.984 -15.938   6.559  1.00 80.69           C  
ATOM    412  C   ASP A  55     -18.156 -14.656   6.633  1.00 80.69           C  
ATOM    413  CB  ASP A  55     -19.594 -16.234   7.926  1.00 80.69           C  
ATOM    414  O   ASP A  55     -17.016 -14.664   7.090  1.00 80.69           O  
ATOM    415  CG  ASP A  55     -21.109 -16.156   7.926  1.00 80.69           C  
ATOM    416  OD1 ASP A  55     -21.672 -15.242   7.277  1.00 80.69           O  
ATOM    417  OD2 ASP A  55     -21.750 -17.000   8.586  1.00 80.69           O  
ATOM    418  N   PRO A  56     -18.578 -13.531   6.062  1.00 82.12           N  
ATOM    419  CA  PRO A  56     -17.844 -12.266   6.074  1.00 82.12           C  
ATOM    420  C   PRO A  56     -17.297 -11.914   7.457  1.00 82.12           C  
ATOM    421  CB  PRO A  56     -18.891 -11.242   5.633  1.00 82.12           C  
ATOM    422  O   PRO A  56     -16.250 -11.250   7.562  1.00 82.12           O  
ATOM    423  CG  PRO A  56     -20.109 -12.055   5.309  1.00 82.12           C  
ATOM    424  CD  PRO A  56     -19.797 -13.500   5.598  1.00 82.12           C  
ATOM    425  N   GLU A  57     -18.016 -12.367   8.484  1.00 84.00           N  
ATOM    426  CA  GLU A  57     -17.609 -12.055   9.852  1.00 84.00           C  
ATOM    427  C   GLU A  57     -16.422 -12.898  10.281  1.00 84.00           C  
ATOM    428  CB  GLU A  57     -18.781 -12.273  10.820  1.00 84.00           C  
ATOM    429  O   GLU A  57     -15.672 -12.516  11.188  1.00 84.00           O  
ATOM    430  CG  GLU A  57     -19.938 -11.297  10.625  1.00 84.00           C  
ATOM    431  CD  GLU A  57     -21.156 -11.633  11.469  1.00 84.00           C  
ATOM    432  OE1 GLU A  57     -22.141 -10.867  11.438  1.00 84.00           O  
ATOM    433  OE2 GLU A  57     -21.125 -12.672  12.156  1.00 84.00           O  
ATOM    434  N   ASP A  58     -16.203 -13.977   9.578  1.00 79.44           N  
ATOM    435  CA  ASP A  58     -15.133 -14.922   9.906  1.00 79.44           C  
ATOM    436  C   ASP A  58     -13.898 -14.672   9.047  1.00 79.44           C  
ATOM    437  CB  ASP A  58     -15.617 -16.359   9.727  1.00 79.44           C  
ATOM    438  O   ASP A  58     -12.867 -15.320   9.242  1.00 79.44           O  
ATOM    439  CG  ASP A  58     -16.438 -16.859  10.906  1.00 79.44           C  
ATOM    440  OD1 ASP A  58     -16.328 -16.297  12.008  1.00 79.44           O  
ATOM    441  OD2 ASP A  58     -17.188 -17.844  10.727  1.00 79.44           O  
ATOM    442  N   ILE A  59     -13.992 -13.828   8.047  1.00 74.94           N  
ATOM    443  CA  ILE A  59     -12.859 -13.484   7.195  1.00 74.94           C  
ATOM    444  C   ILE A  59     -11.891 -12.586   7.961  1.00 74.94           C  
ATOM    445  CB  ILE A  59     -13.320 -12.797   5.895  1.00 74.94           C  
ATOM    446  O   ILE A  59     -12.234 -11.453   8.312  1.00 74.94           O  
ATOM    447  CG1 ILE A  59     -14.281 -13.703   5.113  1.00 74.94           C  
ATOM    448  CG2 ILE A  59     -12.117 -12.406   5.031  1.00 74.94           C  
ATOM    449  CD1 ILE A  59     -14.922 -13.039   3.902  1.00 74.94           C  
ATOM    450  N   GLY A  60     -10.797 -13.203   8.445  1.00 70.50           N  
ATOM    451  CA  GLY A  60      -9.742 -12.477   9.141  1.00 70.50           C  
ATOM    452  C   GLY A  60      -8.594 -12.078   8.234  1.00 70.50           C  
ATOM    453  O   GLY A  60      -8.539 -12.484   7.074  1.00 70.50           O  
ATOM    454  N   PRO A  61      -7.684 -11.133   8.570  1.00 75.19           N  
ATOM    455  CA  PRO A  61      -6.551 -10.680   7.758  1.00 75.19           C  
ATOM    456  C   PRO A  61      -5.656 -11.828   7.293  1.00 75.19           C  
ATOM    457  CB  PRO A  61      -5.793  -9.742   8.703  1.00 75.19           C  
ATOM    458  O   PRO A  61      -5.020 -11.734   6.242  1.00 75.19           O  
ATOM    459  CG  PRO A  61      -6.512  -9.859  10.008  1.00 75.19           C  
ATOM    460  CD  PRO A  61      -7.734 -10.703   9.805  1.00 75.19           C  
ATOM    461  N   SER A  62      -5.582 -12.867   8.180  1.00 63.62           N  
ATOM    462  CA  SER A  62      -4.770 -14.047   7.898  1.00 63.62           C  
ATOM    463  C   SER A  62      -5.348 -14.852   6.734  1.00 63.62           C  
ATOM    464  CB  SER A  62      -4.664 -14.938   9.133  1.00 63.62           C  
ATOM    465  O   SER A  62      -4.629 -15.602   6.070  1.00 63.62           O  
ATOM    466  OG  SER A  62      -5.949 -15.211   9.672  1.00 63.62           O  
ATOM    467  N   ASP A  63      -6.684 -14.734   6.477  1.00 64.50           N  
ATOM    468  CA  ASP A  63      -7.340 -15.438   5.379  1.00 64.50           C  
ATOM    469  C   ASP A  63      -6.938 -14.852   4.027  1.00 64.50           C  
ATOM    470  CB  ASP A  63      -8.859 -15.391   5.543  1.00 64.50           C  
ATOM    471  O   ASP A  63      -6.895 -15.570   3.023  1.00 64.50           O  
ATOM    472  CG  ASP A  63      -9.359 -16.234   6.695  1.00 64.50           C  
ATOM    473  OD1 ASP A  63      -8.891 -17.391   6.859  1.00 64.50           O  
ATOM    474  OD2 ASP A  63     -10.242 -15.758   7.449  1.00 64.50           O  
ATOM    475  N   SER A  64      -6.602 -13.633   4.035  1.00 57.75           N  
ATOM    476  CA  SER A  64      -6.137 -12.984   2.814  1.00 57.75           C  
ATOM    477  C   SER A  64      -4.688 -13.344   2.516  1.00 57.75           C  
ATOM    478  CB  SER A  64      -6.277 -11.461   2.926  1.00 57.75           C  
ATOM    479  O   SER A  64      -4.316 -13.547   1.355  1.00 57.75           O  
ATOM    480  OG  SER A  64      -5.758 -10.820   1.773  1.00 57.75           O  
ATOM    481  N   ALA A  65      -3.812 -13.414   3.580  1.00 55.22           N  
ATOM    482  CA  ALA A  65      -2.377 -13.578   3.373  1.00 55.22           C  
ATOM    483  C   ALA A  65      -2.018 -15.047   3.164  1.00 55.22           C  
ATOM    484  CB  ALA A  65      -1.600 -13.008   4.555  1.00 55.22           C  
ATOM    485  O   ALA A  65      -1.152 -15.367   2.348  1.00 55.22           O  
ATOM    486  N   ASP A  66      -2.471 -15.883   4.145  1.00 51.25           N  
ATOM    487  CA  ASP A  66      -2.057 -17.281   4.102  1.00 51.25           C  
ATOM    488  C   ASP A  66      -2.588 -17.969   2.848  1.00 51.25           C  
ATOM    489  CB  ASP A  66      -2.535 -18.031   5.352  1.00 51.25           C  
ATOM    490  O   ASP A  66      -1.974 -18.922   2.346  1.00 51.25           O  
ATOM    491  CG  ASP A  66      -1.697 -17.719   6.582  1.00 51.25           C  
ATOM    492  OD1 ASP A  66      -0.509 -17.359   6.434  1.00 51.25           O  
ATOM    493  OD2 ASP A  66      -2.229 -17.844   7.707  1.00 51.25           O  
ATOM    494  N   ASN A  67      -3.826 -17.609   2.371  1.00 47.31           N  
ATOM    495  CA  ASN A  67      -4.422 -18.281   1.225  1.00 47.31           C  
ATOM    496  C   ASN A  67      -4.074 -17.578  -0.084  1.00 47.31           C  
ATOM    497  CB  ASN A  67      -5.941 -18.375   1.390  1.00 47.31           C  
ATOM    498  O   ASN A  67      -4.750 -17.781  -1.097  1.00 47.31           O  
ATOM    499  CG  ASN A  67      -6.359 -19.516   2.301  1.00 47.31           C  
ATOM    500  ND2 ASN A  67      -7.438 -19.312   3.049  1.00 47.31           N  
ATOM    501  OD1 ASN A  67      -5.719 -20.562   2.332  1.00 47.31           O  
ATOM    502  N   ASP A  68      -3.131 -16.547   0.002  1.00 46.25           N  
ATOM    503  CA  ASP A  68      -2.619 -16.141  -1.302  1.00 46.25           C  
ATOM    504  C   ASP A  68      -1.913 -17.297  -2.006  1.00 46.25           C  
ATOM    505  CB  ASP A  68      -1.666 -14.953  -1.154  1.00 46.25           C  
ATOM    506  O   ASP A  68      -0.841 -17.719  -1.576  1.00 46.25           O  
ATOM    507  CG  ASP A  68      -1.472 -14.180  -2.449  1.00 46.25           C  
ATOM    508  OD1 ASP A  68      -1.925 -14.656  -3.514  1.00 46.25           O  
ATOM    509  OD2 ASP A  68      -0.858 -13.094  -2.404  1.00 46.25           O  
ATOM    510  N   PRO A  69      -2.584 -18.188  -2.666  1.00 44.03           N  
ATOM    511  CA  PRO A  69      -1.852 -19.234  -3.381  1.00 44.03           C  
ATOM    512  C   PRO A  69      -0.491 -18.750  -3.889  1.00 44.03           C  
ATOM    513  CB  PRO A  69      -2.779 -19.578  -4.547  1.00 44.03           C  
ATOM    514  O   PRO A  69       0.387 -19.578  -4.164  1.00 44.03           O  
ATOM    515  CG  PRO A  69      -3.809 -18.484  -4.555  1.00 44.03           C  
ATOM    516  CD  PRO A  69      -3.680 -17.703  -3.279  1.00 44.03           C  
ATOM    517  N   LEU A  70      -0.331 -17.438  -4.098  1.00 41.41           N  
ATOM    518  CA  LEU A  70       0.916 -16.922  -4.652  1.00 41.41           C  
ATOM    519  C   LEU A  70       2.037 -16.984  -3.619  1.00 41.41           C  
ATOM    520  CB  LEU A  70       0.732 -15.484  -5.133  1.00 41.41           C  
ATOM    521  O   LEU A  70       3.213 -17.094  -3.980  1.00 41.41           O  
ATOM    522  CG  LEU A  70       0.102 -15.305  -6.516  1.00 41.41           C  
ATOM    523  CD1 LEU A  70      -0.540 -13.930  -6.629  1.00 41.41           C  
ATOM    524  CD2 LEU A  70       1.144 -15.508  -7.609  1.00 41.41           C  
ATOM    525  N   THR A  71       1.655 -16.812  -2.330  1.00 43.12           N  
ATOM    526  CA  THR A  71       2.762 -16.719  -1.384  1.00 43.12           C  
ATOM    527  C   THR A  71       3.287 -18.109  -1.030  1.00 43.12           C  
ATOM    528  CB  THR A  71       2.338 -15.984  -0.098  1.00 43.12           C  
ATOM    529  O   THR A  71       4.281 -18.234  -0.317  1.00 43.12           O  
ATOM    530  CG2 THR A  71       2.217 -14.484  -0.338  1.00 43.12           C  
ATOM    531  OG1 THR A  71       1.072 -16.500   0.340  1.00 43.12           O  
ATOM    532  N   SER A  72       2.457 -19.172  -1.103  1.00 38.38           N  
ATOM    533  CA  SER A  72       3.104 -20.438  -0.804  1.00 38.38           C  
ATOM    534  C   SER A  72       4.230 -20.734  -1.791  1.00 38.38           C  
ATOM    535  CB  SER A  72       2.084 -21.578  -0.829  1.00 38.38           C  
ATOM    536  O   SER A  72       4.098 -21.609  -2.646  1.00 38.38           O  
ATOM    537  OG  SER A  72       1.503 -21.703  -2.115  1.00 38.38           O  
ATOM    538  N   PHE A  73       4.809 -19.719  -2.389  1.00 37.34           N  
ATOM    539  CA  PHE A  73       5.988 -20.062  -3.170  1.00 37.34           C  
ATOM    540  C   PHE A  73       7.020 -20.766  -2.301  1.00 37.34           C  
ATOM    541  CB  PHE A  73       6.602 -18.812  -3.809  1.00 37.34           C  
ATOM    542  O   PHE A  73       7.457 -20.234  -1.283  1.00 37.34           O  
ATOM    543  CG  PHE A  73       5.805 -18.266  -4.961  1.00 37.34           C  
ATOM    544  CD1 PHE A  73       5.949 -18.797  -6.238  1.00 37.34           C  
ATOM    545  CD2 PHE A  73       4.914 -17.219  -4.770  1.00 37.34           C  
ATOM    546  CE1 PHE A  73       5.211 -18.297  -7.309  1.00 37.34           C  
ATOM    547  CE2 PHE A  73       4.176 -16.703  -5.832  1.00 37.34           C  
ATOM    548  CZ  PHE A  73       4.324 -17.250  -7.102  1.00 37.34           C  
ATOM    549  N   SER A  74       6.887 -22.078  -1.969  1.00 33.88           N  
ATOM    550  CA  SER A  74       8.016 -22.844  -1.469  1.00 33.88           C  
ATOM    551  C   SER A  74       9.297 -22.531  -2.238  1.00 33.88           C  
ATOM    552  CB  SER A  74       7.727 -24.344  -1.560  1.00 33.88           C  
ATOM    553  O   SER A  74       9.328 -22.625  -3.467  1.00 33.88           O  
ATOM    554  OG  SER A  74       7.715 -24.781  -2.910  1.00 33.88           O  
ATOM    555  N   ILE A  75      10.070 -21.484  -1.854  1.00 35.81           N  
ATOM    556  CA  ILE A  75      11.461 -21.344  -2.256  1.00 35.81           C  
ATOM    557  C   ILE A  75      12.172 -22.688  -2.184  1.00 35.81           C  
ATOM    558  CB  ILE A  75      12.195 -20.297  -1.373  1.00 35.81           C  
ATOM    559  O   ILE A  75      12.375 -23.234  -1.095  1.00 35.81           O  
ATOM    560  CG1 ILE A  75      11.484 -18.953  -1.435  1.00 35.81           C  
ATOM    561  CG2 ILE A  75      13.664 -20.172  -1.801  1.00 35.81           C  
ATOM    562  CD1 ILE A  75      12.055 -17.906  -0.487  1.00 35.81           C  
ATOM    563  N   ARG A  76      11.820 -23.688  -2.818  1.00 34.78           N  
ATOM    564  CA  ARG A  76      12.789 -24.781  -2.910  1.00 34.78           C  
ATOM    565  C   ARG A  76      14.180 -24.266  -3.234  1.00 34.78           C  
ATOM    566  CB  ARG A  76      12.352 -25.797  -3.967  1.00 34.78           C  
ATOM    567  O   ARG A  76      14.406 -23.703  -4.312  1.00 34.78           O  
ATOM    568  CG  ARG A  76      11.266 -26.750  -3.492  1.00 34.78           C  
ATOM    569  CD  ARG A  76      10.945 -27.812  -4.543  1.00 34.78           C  
ATOM    570  NE  ARG A  76      10.148 -28.906  -3.986  1.00 34.78           N  
ATOM    571  NH1 ARG A  76      10.094 -30.125  -5.941  1.00 34.78           N  
ATOM    572  NH2 ARG A  76       9.047 -30.906  -4.059  1.00 34.78           N  
ATOM    573  CZ  ARG A  76       9.766 -29.984  -4.664  1.00 34.78           C  
ATOM    574  N   SER A  77      14.875 -23.578  -2.180  1.00 32.03           N  
ATOM    575  CA  SER A  77      16.281 -23.172  -2.139  1.00 32.03           C  
ATOM    576  C   SER A  77      17.188 -24.281  -2.699  1.00 32.03           C  
ATOM    577  CB  SER A  77      16.703 -22.844  -0.707  1.00 32.03           C  
ATOM    578  O   SER A  77      17.109 -25.422  -2.266  1.00 32.03           O  
ATOM    579  OG  SER A  77      15.688 -23.203   0.214  1.00 32.03           O  
ATOM    580  N   ASN A  78      17.422 -24.438  -3.957  1.00 31.52           N  
ATOM    581  CA  ASN A  78      18.609 -25.172  -4.387  1.00 31.52           C  
ATOM    582  C   ASN A  78      19.844 -24.719  -3.621  1.00 31.52           C  
ATOM    583  CB  ASN A  78      18.812 -25.000  -5.891  1.00 31.52           C  
ATOM    584  O   ASN A  78      20.344 -23.609  -3.826  1.00 31.52           O  
ATOM    585  CG  ASN A  78      18.422 -26.250  -6.672  1.00 31.52           C  
ATOM    586  ND2 ASN A  78      18.328 -26.109  -7.992  1.00 31.52           N  
ATOM    587  OD1 ASN A  78      18.203 -27.312  -6.098  1.00 31.52           O  
ATOM    588  N   ALA A  79      19.953 -24.797  -2.250  1.00 34.41           N  
ATOM    589  CA  ALA A  79      21.156 -24.625  -1.458  1.00 34.41           C  
ATOM    590  C   ALA A  79      22.344 -25.359  -2.098  1.00 34.41           C  
ATOM    591  CB  ALA A  79      20.938 -25.125  -0.032  1.00 34.41           C  
ATOM    592  O   ALA A  79      22.344 -26.594  -2.184  1.00 34.41           O  
ATOM    593  N   VAL A  80      22.938 -24.734  -3.189  1.00 31.89           N  
ATOM    594  CA  VAL A  80      24.250 -25.219  -3.627  1.00 31.89           C  
ATOM    595  C   VAL A  80      25.188 -25.297  -2.434  1.00 31.89           C  
ATOM    596  CB  VAL A  80      24.844 -24.328  -4.734  1.00 31.89           C  
ATOM    597  O   VAL A  80      25.328 -24.328  -1.684  1.00 31.89           O  
ATOM    598  CG1 VAL A  80      26.078 -25.000  -5.355  1.00 31.89           C  
ATOM    599  CG2 VAL A  80      23.797 -24.031  -5.805  1.00 31.89           C  
ATOM    600  N   LYS A  81      25.391 -26.406  -1.765  1.00 30.81           N  
ATOM    601  CA  LYS A  81      26.391 -26.750  -0.760  1.00 30.81           C  
ATOM    602  C   LYS A  81      27.797 -26.359  -1.225  1.00 30.81           C  
ATOM    603  CB  LYS A  81      26.344 -28.250  -0.442  1.00 30.81           C  
ATOM    604  O   LYS A  81      28.375 -27.016  -2.098  1.00 30.81           O  
ATOM    605  CG  LYS A  81      25.312 -28.609   0.619  1.00 30.81           C  
ATOM    606  CD  LYS A  81      25.344 -30.109   0.926  1.00 30.81           C  
ATOM    607  CE  LYS A  81      24.203 -30.516   1.832  1.00 30.81           C  
ATOM    608  NZ  LYS A  81      24.547 -31.703   2.668  1.00 30.81           N  
ATOM    609  N   THR A  82      28.062 -24.922  -1.421  1.00 30.12           N  
ATOM    610  CA  THR A  82      29.453 -24.594  -1.677  1.00 30.12           C  
ATOM    611  C   THR A  82      30.359 -25.156  -0.578  1.00 30.12           C  
ATOM    612  CB  THR A  82      29.672 -23.078  -1.782  1.00 30.12           C  
ATOM    613  O   THR A  82      30.000 -25.141   0.601  1.00 30.12           O  
ATOM    614  CG2 THR A  82      28.969 -22.516  -3.012  1.00 30.12           C  
ATOM    615  OG1 THR A  82      29.141 -22.453  -0.610  1.00 30.12           O  
ATOM    616  N   ASN A  83      31.172 -26.125  -0.849  1.00 28.56           N  
ATOM    617  CA  ASN A  83      32.219 -26.703  -0.021  1.00 28.56           C  
ATOM    618  C   ASN A  83      33.188 -25.625   0.470  1.00 28.56           C  
ATOM    619  CB  ASN A  83      32.969 -27.781  -0.791  1.00 28.56           C  
ATOM    620  O   ASN A  83      33.875 -24.984  -0.332  1.00 28.56           O  
ATOM    621  CG  ASN A  83      33.250 -29.016   0.048  1.00 28.56           C  
ATOM    622  ND2 ASN A  83      33.750 -30.062  -0.582  1.00 28.56           N  
ATOM    623  OD1 ASN A  83      32.969 -29.031   1.252  1.00 28.56           O  
ATOM    624  N   ALA A  84      32.875 -24.797   1.502  1.00 29.50           N  
ATOM    625  CA  ALA A  84      33.562 -23.719   2.203  1.00 29.50           C  
ATOM    626  C   ALA A  84      35.000 -24.125   2.590  1.00 29.50           C  
ATOM    627  CB  ALA A  84      32.781 -23.312   3.445  1.00 29.50           C  
ATOM    628  O   ALA A  84      35.688 -23.359   3.244  1.00 29.50           O  
ATOM    629  N   ASP A  85      35.500 -25.281   2.451  1.00 29.55           N  
ATOM    630  CA  ASP A  85      36.625 -25.531   3.361  1.00 29.55           C  
ATOM    631  C   ASP A  85      37.875 -24.750   2.932  1.00 29.55           C  
ATOM    632  CB  ASP A  85      36.938 -27.031   3.434  1.00 29.55           C  
ATOM    633  O   ASP A  85      38.938 -24.938   3.498  1.00 29.55           O  
ATOM    634  CG  ASP A  85      36.031 -27.781   4.391  1.00 29.55           C  
ATOM    635  OD1 ASP A  85      35.500 -27.156   5.344  1.00 29.55           O  
ATOM    636  OD2 ASP A  85      35.844 -29.000   4.195  1.00 29.55           O  
ATOM    637  N   ALA A  86      38.000 -24.125   1.703  1.00 27.98           N  
ATOM    638  CA  ALA A  86      39.406 -23.859   1.464  1.00 27.98           C  
ATOM    639  C   ALA A  86      39.906 -22.672   2.289  1.00 27.98           C  
ATOM    640  CB  ALA A  86      39.656 -23.609  -0.021  1.00 27.98           C  
ATOM    641  O   ALA A  86      39.375 -21.562   2.150  1.00 27.98           O  
ATOM    642  N   GLY A  87      40.344 -22.797   3.598  1.00 28.64           N  
ATOM    643  CA  GLY A  87      40.938 -21.984   4.641  1.00 28.64           C  
ATOM    644  C   GLY A  87      42.125 -21.156   4.141  1.00 28.64           C  
ATOM    645  O   GLY A  87      43.156 -21.688   3.812  1.00 28.64           O  
ATOM    646  N   VAL A  88      41.906 -20.125   3.125  1.00 27.89           N  
ATOM    647  CA  VAL A  88      43.094 -19.406   2.732  1.00 27.89           C  
ATOM    648  C   VAL A  88      43.719 -18.719   3.953  1.00 27.89           C  
ATOM    649  CB  VAL A  88      42.812 -18.359   1.631  1.00 27.89           C  
ATOM    650  O   VAL A  88      43.000 -18.141   4.766  1.00 27.89           O  
ATOM    651  CG1 VAL A  88      43.375 -18.812   0.292  1.00 27.89           C  
ATOM    652  CG2 VAL A  88      41.281 -18.141   1.510  1.00 27.89           C  
ATOM    653  N   SER A  89      44.812 -19.125   4.469  1.00 25.50           N  
ATOM    654  CA  SER A  89      45.656 -18.672   5.574  1.00 25.50           C  
ATOM    655  C   SER A  89      46.188 -17.266   5.320  1.00 25.50           C  
ATOM    656  CB  SER A  89      46.812 -19.656   5.801  1.00 25.50           C  
ATOM    657  O   SER A  89      46.969 -17.062   4.387  1.00 25.50           O  
ATOM    658  OG  SER A  89      47.656 -19.203   6.852  1.00 25.50           O  
ATOM    659  N   MET A  90      45.375 -16.172   5.445  1.00 22.98           N  
ATOM    660  CA  MET A  90      45.812 -14.797   5.223  1.00 22.98           C  
ATOM    661  C   MET A  90      47.031 -14.461   6.090  1.00 22.98           C  
ATOM    662  CB  MET A  90      44.688 -13.812   5.516  1.00 22.98           C  
ATOM    663  O   MET A  90      46.938 -14.477   7.320  1.00 22.98           O  
ATOM    664  CG  MET A  90      44.031 -13.242   4.266  1.00 22.98           C  
ATOM    665  SD  MET A  90      42.719 -12.016   4.652  1.00 22.98           S  
ATOM    666  CE  MET A  90      42.375 -11.383   2.986  1.00 22.98           C  
ATOM    667  N   ASP A  91      48.125 -14.711   5.676  1.00 22.11           N  
ATOM    668  CA  ASP A  91      49.375 -14.320   6.332  1.00 22.11           C  
ATOM    669  C   ASP A  91      49.438 -12.805   6.539  1.00 22.11           C  
ATOM    670  CB  ASP A  91      50.594 -14.781   5.516  1.00 22.11           C  
ATOM    671  O   ASP A  91      48.875 -12.047   5.746  1.00 22.11           O  
ATOM    672  CG  ASP A  91      51.719 -15.328   6.375  1.00 22.11           C  
ATOM    673  OD1 ASP A  91      51.656 -15.156   7.613  1.00 22.11           O  
ATOM    674  OD2 ASP A  91      52.656 -15.938   5.812  1.00 22.11           O  
ATOM    675  N   SER A  92      49.875 -12.227   7.734  1.00 21.62           N  
ATOM    676  CA  SER A  92      49.969 -11.125   8.695  1.00 21.62           C  
ATOM    677  C   SER A  92      50.844  -9.992   8.156  1.00 21.62           C  
ATOM    678  CB  SER A  92      50.531 -11.625  10.023  1.00 21.62           C  
ATOM    679  O   SER A  92      51.375  -9.188   8.930  1.00 21.62           O  
ATOM    680  OG  SER A  92      51.531 -10.742  10.523  1.00 21.62           O  
ATOM    681  N   SER A  93      50.938  -9.547   6.828  1.00 23.17           N  
ATOM    682  CA  SER A  93      52.125  -8.734   6.750  1.00 23.17           C  
ATOM    683  C   SER A  93      51.969  -7.414   7.488  1.00 23.17           C  
ATOM    684  CB  SER A  93      52.500  -8.469   5.289  1.00 23.17           C  
ATOM    685  O   SER A  93      50.969  -6.727   7.312  1.00 23.17           O  
ATOM    686  OG  SER A  93      51.438  -7.852   4.602  1.00 23.17           O  
ATOM    687  N   THR A  94      52.625  -7.051   8.570  1.00 23.70           N  
ATOM    688  CA  THR A  94      52.719  -6.016   9.594  1.00 23.70           C  
ATOM    689  C   THR A  94      53.250  -4.711   8.992  1.00 23.70           C  
ATOM    690  CB  THR A  94      53.656  -6.453  10.742  1.00 23.70           C  
ATOM    691  O   THR A  94      53.656  -3.809   9.719  1.00 23.70           O  
ATOM    692  CG2 THR A  94      52.938  -7.383  11.711  1.00 23.70           C  
ATOM    693  OG1 THR A  94      54.781  -7.133  10.203  1.00 23.70           O  
ATOM    694  N   GLN A  95      52.969  -4.270   7.738  1.00 23.45           N  
ATOM    695  CA  GLN A  95      53.906  -3.178   7.449  1.00 23.45           C  
ATOM    696  C   GLN A  95      53.562  -1.950   8.297  1.00 23.45           C  
ATOM    697  CB  GLN A  95      53.844  -2.814   5.965  1.00 23.45           C  
ATOM    698  O   GLN A  95      52.406  -1.677   8.586  1.00 23.45           O  
ATOM    699  CG  GLN A  95      54.594  -3.787   5.070  1.00 23.45           C  
ATOM    700  CD  GLN A  95      54.875  -3.227   3.689  1.00 23.45           C  
ATOM    701  NE2 GLN A  95      55.750  -3.895   2.938  1.00 23.45           N  
ATOM    702  OE1 GLN A  95      54.312  -2.199   3.299  1.00 23.45           O  
ATOM    703  N   SER A  96      54.562  -1.160   8.781  1.00 21.72           N  
ATOM    704  CA  SER A  96      54.844  -0.150   9.789  1.00 21.72           C  
ATOM    705  C   SER A  96      54.250   1.203   9.406  1.00 21.72           C  
ATOM    706  CB  SER A  96      56.344  -0.016   9.992  1.00 21.72           C  
ATOM    707  O   SER A  96      53.969   1.456   8.227  1.00 21.72           O  
ATOM    708  OG  SER A  96      56.906  -1.241  10.438  1.00 21.72           O  
ATOM    709  N   ARG A  97      54.219   2.311  10.328  1.00 22.06           N  
ATOM    710  CA  ARG A  97      53.594   3.467  10.969  1.00 22.06           C  
ATOM    711  C   ARG A  97      54.031   4.766  10.297  1.00 22.06           C  
ATOM    712  CB  ARG A  97      53.938   3.508  12.461  1.00 22.06           C  
ATOM    713  O   ARG A  97      54.906   5.473  10.812  1.00 22.06           O  
ATOM    714  CG  ARG A  97      52.875   4.121  13.328  1.00 22.06           C  
ATOM    715  CD  ARG A  97      53.125   3.867  14.805  1.00 22.06           C  
ATOM    716  NE  ARG A  97      53.656   5.051  15.477  1.00 22.06           N  
ATOM    717  NH1 ARG A  97      53.406   4.215  17.609  1.00 22.06           N  
ATOM    718  NH2 ARG A  97      54.281   6.305  17.297  1.00 22.06           N  
ATOM    719  CZ  ARG A  97      53.781   5.188  16.797  1.00 22.06           C  
ATOM    720  N   PRO A  98      53.875   5.055   8.945  1.00 22.52           N  
ATOM    721  CA  PRO A  98      54.688   6.277   8.773  1.00 22.52           C  
ATOM    722  C   PRO A  98      54.062   7.484   9.469  1.00 22.52           C  
ATOM    723  CB  PRO A  98      54.688   6.473   7.258  1.00 22.52           C  
ATOM    724  O   PRO A  98      52.844   7.516   9.680  1.00 22.52           O  
ATOM    725  CG  PRO A  98      53.688   5.512   6.730  1.00 22.52           C  
ATOM    726  CD  PRO A  98      53.188   4.676   7.875  1.00 22.52           C  
ATOM    727  N   SER A  99      54.750   8.555   9.883  1.00 21.56           N  
ATOM    728  CA  SER A  99      54.750   9.656  10.844  1.00 21.56           C  
ATOM    729  C   SER A  99      53.906  10.828  10.320  1.00 21.56           C  
ATOM    730  CB  SER A  99      56.156  10.117  11.164  1.00 21.56           C  
ATOM    731  O   SER A  99      53.031  11.312  11.008  1.00 21.56           O  
ATOM    732  OG  SER A  99      56.625  11.000  10.164  1.00 21.56           O  
ATOM    733  N   ASP A 100      54.312  11.836   9.477  1.00 23.97           N  
ATOM    734  CA  ASP A 100      54.500  13.203   9.945  1.00 23.97           C  
ATOM    735  C   ASP A 100      53.219  14.016   9.734  1.00 23.97           C  
ATOM    736  CB  ASP A 100      55.656  13.883   9.234  1.00 23.97           C  
ATOM    737  O   ASP A 100      52.344  13.602   8.977  1.00 23.97           O  
ATOM    738  CG  ASP A 100      57.000  13.484   9.812  1.00 23.97           C  
ATOM    739  OD1 ASP A 100      57.094  13.094  11.000  1.00 23.97           O  
ATOM    740  OD2 ASP A 100      58.031  13.578   9.078  1.00 23.97           O  
ATOM    741  N   ASN A 101      53.344  15.445   9.492  1.00 23.11           N  
ATOM    742  CA  ASN A 101      53.031  16.750  10.062  1.00 23.11           C  
ATOM    743  C   ASN A 101      51.812  17.375   9.398  1.00 23.11           C  
ATOM    744  CB  ASN A 101      54.219  17.688   9.953  1.00 23.11           C  
ATOM    745  O   ASN A 101      51.562  17.141   8.211  1.00 23.11           O  
ATOM    746  CG  ASN A 101      54.688  18.203  11.297  1.00 23.11           C  
ATOM    747  ND2 ASN A 101      55.750  18.984  11.297  1.00 23.11           N  
ATOM    748  OD1 ASN A 101      54.094  17.891  12.336  1.00 23.11           O  
ATOM    749  N   VAL A 102      51.031  18.266  10.164  1.00 22.91           N  
ATOM    750  CA  VAL A 102      49.812  18.953  10.531  1.00 22.91           C  
ATOM    751  C   VAL A 102      49.594  20.156   9.617  1.00 22.91           C  
ATOM    752  CB  VAL A 102      49.812  19.406  12.008  1.00 22.91           C  
ATOM    753  O   VAL A 102      50.250  21.203   9.781  1.00 22.91           O  
ATOM    754  CG1 VAL A 102      48.469  19.922  12.438  1.00 22.91           C  
ATOM    755  CG2 VAL A 102      50.281  18.250  12.906  1.00 22.91           C  
ATOM    756  N   GLY A 103      49.438  20.078   8.250  1.00 22.27           N  
ATOM    757  CA  GLY A 103      49.344  21.328   7.516  1.00 22.27           C  
ATOM    758  C   GLY A 103      48.031  22.047   7.770  1.00 22.27           C  
ATOM    759  O   GLY A 103      46.969  21.609   7.289  1.00 22.27           O  
ATOM    760  N   CYS A 104      47.625  22.906   8.797  1.00 20.59           N  
ATOM    761  CA  CYS A 104      46.312  23.453   9.164  1.00 20.59           C  
ATOM    762  C   CYS A 104      45.938  24.625   8.281  1.00 20.59           C  
ATOM    763  CB  CYS A 104      46.312  23.875  10.633  1.00 20.59           C  
ATOM    764  O   CYS A 104      44.906  25.250   8.477  1.00 20.59           O  
ATOM    765  SG  CYS A 104      46.250  22.484  11.797  1.00 20.59           S  
ATOM    766  N   ASP A 105      46.625  25.172   7.254  1.00 21.05           N  
ATOM    767  CA  ASP A 105      46.438  26.609   7.332  1.00 21.05           C  
ATOM    768  C   ASP A 105      45.000  27.000   6.977  1.00 21.05           C  
ATOM    769  CB  ASP A 105      47.406  27.344   6.410  1.00 21.05           C  
ATOM    770  O   ASP A 105      44.281  26.219   6.355  1.00 21.05           O  
ATOM    771  CG  ASP A 105      48.719  27.672   7.090  1.00 21.05           C  
ATOM    772  OD1 ASP A 105      48.781  27.734   8.336  1.00 21.05           O  
ATOM    773  OD2 ASP A 105      49.719  27.859   6.375  1.00 21.05           O  
ATOM    774  N   GLN A 106      44.750  28.312   6.285  1.00 19.83           N  
ATOM    775  CA  GLN A 106      44.062  29.594   6.465  1.00 19.83           C  
ATOM    776  C   GLN A 106      42.812  29.656   5.633  1.00 19.83           C  
ATOM    777  CB  GLN A 106      45.000  30.750   6.102  1.00 19.83           C  
ATOM    778  O   GLN A 106      42.812  29.297   4.453  1.00 19.83           O  
ATOM    779  CG  GLN A 106      44.469  32.125   6.469  1.00 19.83           C  
ATOM    780  CD  GLN A 106      45.500  33.219   6.402  1.00 19.83           C  
ATOM    781  NE2 GLN A 106      45.250  34.312   7.090  1.00 19.83           N  
ATOM    782  OE1 GLN A 106      46.531  33.062   5.738  1.00 19.83           O  
ATOM    783  N   VAL A 107      41.562  30.281   6.188  1.00 21.05           N  
ATOM    784  CA  VAL A 107      40.125  30.422   6.141  1.00 21.05           C  
ATOM    785  C   VAL A 107      39.719  31.484   5.125  1.00 21.05           C  
ATOM    786  CB  VAL A 107      39.531  30.766   7.531  1.00 21.05           C  
ATOM    787  O   VAL A 107      38.531  31.750   4.906  1.00 21.05           O  
ATOM    788  CG1 VAL A 107      38.594  29.656   8.016  1.00 21.05           C  
ATOM    789  CG2 VAL A 107      40.656  31.000   8.539  1.00 21.05           C  
ATOM    790  N   ASP A 108      40.406  32.188   4.195  1.00 20.02           N  
ATOM    791  CA  ASP A 108      39.875  33.531   4.008  1.00 20.02           C  
ATOM    792  C   ASP A 108      38.562  33.500   3.201  1.00 20.02           C  
ATOM    793  CB  ASP A 108      40.906  34.406   3.318  1.00 20.02           C  
ATOM    794  O   ASP A 108      38.531  32.969   2.088  1.00 20.02           O  
ATOM    795  CG  ASP A 108      41.594  35.375   4.273  1.00 20.02           C  
ATOM    796  OD1 ASP A 108      41.031  35.656   5.359  1.00 20.02           O  
ATOM    797  OD2 ASP A 108      42.688  35.844   3.938  1.00 20.02           O  
ATOM    798  N   PHE A 109      37.281  33.844   3.768  1.00 22.27           N  
ATOM    799  CA  PHE A 109      35.844  33.844   3.467  1.00 22.27           C  
ATOM    800  C   PHE A 109      35.469  35.000   2.568  1.00 22.27           C  
ATOM    801  CB  PHE A 109      35.031  33.875   4.758  1.00 22.27           C  
ATOM    802  O   PHE A 109      34.312  35.250   2.293  1.00 22.27           O  
ATOM    803  CG  PHE A 109      34.906  32.562   5.465  1.00 22.27           C  
ATOM    804  CD1 PHE A 109      33.938  31.641   5.090  1.00 22.27           C  
ATOM    805  CD2 PHE A 109      35.781  32.250   6.500  1.00 22.27           C  
ATOM    806  CE1 PHE A 109      33.844  30.422   5.742  1.00 22.27           C  
ATOM    807  CE2 PHE A 109      35.688  31.016   7.152  1.00 22.27           C  
ATOM    808  CZ  PHE A 109      34.719  30.109   6.773  1.00 22.27           C  
ATOM    809  N   SER A 110      36.125  35.688   1.636  1.00 20.77           N  
ATOM    810  CA  SER A 110      35.562  37.000   1.301  1.00 20.77           C  
ATOM    811  C   SER A 110      34.281  36.875   0.490  1.00 20.77           C  
ATOM    812  CB  SER A 110      36.594  37.812   0.521  1.00 20.77           C  
ATOM    813  O   SER A 110      34.250  36.188  -0.537  1.00 20.77           O  
ATOM    814  OG  SER A 110      37.844  37.844   1.195  1.00 20.77           O  
ATOM    815  N   PHE A 111      32.969  37.281   0.955  1.00 22.69           N  
ATOM    816  CA  PHE A 111      31.547  37.250   0.635  1.00 22.69           C  
ATOM    817  C   PHE A 111      31.203  38.281  -0.431  1.00 22.69           C  
ATOM    818  CB  PHE A 111      30.703  37.469   1.893  1.00 22.69           C  
ATOM    819  O   PHE A 111      30.219  39.000  -0.297  1.00 22.69           O  
ATOM    820  CG  PHE A 111      30.000  36.250   2.402  1.00 22.69           C  
ATOM    821  CD1 PHE A 111      28.719  35.938   1.973  1.00 22.69           C  
ATOM    822  CD2 PHE A 111      30.625  35.406   3.314  1.00 22.69           C  
ATOM    823  CE1 PHE A 111      28.062  34.812   2.443  1.00 22.69           C  
ATOM    824  CE2 PHE A 111      29.984  34.281   3.789  1.00 22.69           C  
ATOM    825  CZ  PHE A 111      28.703  33.969   3.354  1.00 22.69           C  
ATOM    826  N   ASN A 112      31.969  38.875  -1.276  1.00 21.14           N  
ATOM    827  CA  ASN A 112      31.438  40.125  -1.802  1.00 21.14           C  
ATOM    828  C   ASN A 112      30.125  39.875  -2.555  1.00 21.14           C  
ATOM    829  CB  ASN A 112      32.438  40.812  -2.709  1.00 21.14           C  
ATOM    830  O   ASN A 112      30.031  38.969  -3.383  1.00 21.14           O  
ATOM    831  CG  ASN A 112      33.469  41.625  -1.936  1.00 21.14           C  
ATOM    832  ND2 ASN A 112      34.625  41.844  -2.521  1.00 21.14           N  
ATOM    833  OD1 ASN A 112      33.188  42.094  -0.818  1.00 21.14           O  
ATOM    834  N   LYS A 113      28.844  40.656  -2.260  1.00 22.80           N  
ATOM    835  CA  LYS A 113      27.391  40.875  -2.227  1.00 22.80           C  
ATOM    836  C   LYS A 113      26.859  41.219  -3.605  1.00 22.80           C  
ATOM    837  CB  LYS A 113      27.016  41.938  -1.212  1.00 22.80           C  
ATOM    838  O   LYS A 113      25.734  40.875  -3.959  1.00 22.80           O  
ATOM    839  CG  LYS A 113      26.328  41.406   0.035  1.00 22.80           C  
ATOM    840  CD  LYS A 113      26.000  42.531   1.014  1.00 22.80           C  
ATOM    841  CE  LYS A 113      25.312  42.000   2.266  1.00 22.80           C  
ATOM    842  NZ  LYS A 113      24.906  43.094   3.184  1.00 22.80           N  
ATOM    843  N   GLY A 114      27.250  42.156  -4.602  1.00 23.00           N  
ATOM    844  CA  GLY A 114      26.312  43.156  -5.078  1.00 23.00           C  
ATOM    845  C   GLY A 114      25.406  42.656  -6.184  1.00 23.00           C  
ATOM    846  O   GLY A 114      25.875  42.344  -7.277  1.00 23.00           O  
ATOM    847  N   ILE A 115      24.219  42.031  -5.996  1.00 23.53           N  
ATOM    848  CA  ILE A 115      23.266  41.531  -6.977  1.00 23.53           C  
ATOM    849  C   ILE A 115      22.547  42.719  -7.633  1.00 23.53           C  
ATOM    850  CB  ILE A 115      22.250  40.562  -6.336  1.00 23.53           C  
ATOM    851  O   ILE A 115      21.719  43.375  -6.996  1.00 23.53           O  
ATOM    852  CG1 ILE A 115      22.969  39.375  -5.707  1.00 23.53           C  
ATOM    853  CG2 ILE A 115      21.203  40.094  -7.367  1.00 23.53           C  
ATOM    854  CD1 ILE A 115      22.062  38.469  -4.867  1.00 23.53           C  
ATOM    855  N   LYS A 116      23.109  43.562  -8.430  1.00 23.14           N  
ATOM    856  CA  LYS A 116      22.281  44.656  -8.945  1.00 23.14           C  
ATOM    857  C   LYS A 116      21.172  44.125  -9.852  1.00 23.14           C  
ATOM    858  CB  LYS A 116      23.141  45.656  -9.703  1.00 23.14           C  
ATOM    859  O   LYS A 116      21.438  43.438 -10.836  1.00 23.14           O  
ATOM    860  CG  LYS A 116      23.500  46.906  -8.898  1.00 23.14           C  
ATOM    861  CD  LYS A 116      24.438  47.812  -9.672  1.00 23.14           C  
ATOM    862  CE  LYS A 116      24.859  49.031  -8.828  1.00 23.14           C  
ATOM    863  NZ  LYS A 116      25.766  49.938  -9.594  1.00 23.14           N  
ATOM    864  N   VAL A 117      19.828  44.188  -9.492  1.00 24.73           N  
ATOM    865  CA  VAL A 117      18.484  43.781  -9.898  1.00 24.73           C  
ATOM    866  C   VAL A 117      18.016  44.625 -11.078  1.00 24.73           C  
ATOM    867  CB  VAL A 117      17.484  43.875  -8.734  1.00 24.73           C  
ATOM    868  O   VAL A 117      16.828  44.688 -11.352  1.00 24.73           O  
ATOM    869  CG1 VAL A 117      16.094  43.406  -9.172  1.00 24.73           C  
ATOM    870  CG2 VAL A 117      17.969  43.031  -7.539  1.00 24.73           C  
ATOM    871  N   ASN A 118      18.703  45.062 -12.078  1.00 25.03           N  
ATOM    872  CA  ASN A 118      17.969  46.062 -12.844  1.00 25.03           C  
ATOM    873  C   ASN A 118      16.719  45.469 -13.492  1.00 25.03           C  
ATOM    874  CB  ASN A 118      18.859  46.688 -13.898  1.00 25.03           C  
ATOM    875  O   ASN A 118      16.797  44.438 -14.156  1.00 25.03           O  
ATOM    876  CG  ASN A 118      19.641  47.875 -13.359  1.00 25.03           C  
ATOM    877  ND2 ASN A 118      20.719  48.250 -14.055  1.00 25.03           N  
ATOM    878  OD1 ASN A 118      19.281  48.469 -12.336  1.00 25.03           O  
ATOM    879  N   ALA A 119      15.406  45.938 -13.227  1.00 24.70           N  
ATOM    880  CA  ALA A 119      13.969  45.750 -13.344  1.00 24.70           C  
ATOM    881  C   ALA A 119      13.500  46.031 -14.773  1.00 24.70           C  
ATOM    882  CB  ALA A 119      13.227  46.688 -12.375  1.00 24.70           C  
ATOM    883  O   ALA A 119      12.305  45.906 -15.078  1.00 24.70           O  
ATOM    884  N   ASN A 120      14.172  46.438 -15.789  1.00 24.83           N  
ATOM    885  CA  ASN A 120      13.320  47.219 -16.672  1.00 24.83           C  
ATOM    886  C   ASN A 120      12.195  46.375 -17.266  1.00 24.83           C  
ATOM    887  CB  ASN A 120      14.148  47.844 -17.797  1.00 24.83           C  
ATOM    888  O   ASN A 120      12.430  45.250 -17.734  1.00 24.83           O  
ATOM    889  CG  ASN A 120      14.219  49.344 -17.688  1.00 24.83           C  
ATOM    890  ND2 ASN A 120      14.891  50.000 -18.641  1.00 24.83           N  
ATOM    891  OD1 ASN A 120      13.680  49.938 -16.750  1.00 24.83           O  
ATOM    892  N   LEU A 121      10.852  46.812 -17.219  1.00 22.48           N  
ATOM    893  CA  LEU A 121       9.422  46.562 -17.359  1.00 22.48           C  
ATOM    894  C   LEU A 121       9.031  46.469 -18.828  1.00 22.48           C  
ATOM    895  CB  LEU A 121       8.602  47.656 -16.672  1.00 22.48           C  
ATOM    896  O   LEU A 121       7.863  46.250 -19.156  1.00 22.48           O  
ATOM    897  CG  LEU A 121       7.797  47.219 -15.445  1.00 22.48           C  
ATOM    898  CD1 LEU A 121       8.180  48.062 -14.242  1.00 22.48           C  
ATOM    899  CD2 LEU A 121       6.301  47.344 -15.727  1.00 22.48           C  
ATOM    900  N   ASP A 122       9.820  46.625 -19.859  1.00 27.48           N  
ATOM    901  CA  ASP A 122       9.086  47.219 -20.969  1.00 27.48           C  
ATOM    902  C   ASP A 122       7.984  46.281 -21.469  1.00 27.48           C  
ATOM    903  CB  ASP A 122      10.031  47.562 -22.125  1.00 27.48           C  
ATOM    904  O   ASP A 122       8.211  45.062 -21.609  1.00 27.48           O  
ATOM    905  CG  ASP A 122       9.750  48.938 -22.734  1.00 27.48           C  
ATOM    906  OD1 ASP A 122       8.719  49.531 -22.406  1.00 27.48           O  
ATOM    907  OD2 ASP A 122      10.578  49.406 -23.547  1.00 27.48           O  
ATOM    908  N   SER A 123       6.660  46.719 -21.578  1.00 23.89           N  
ATOM    909  CA  SER A 123       5.242  46.375 -21.688  1.00 23.89           C  
ATOM    910  C   SER A 123       4.902  45.906 -23.094  1.00 23.89           C  
ATOM    911  CB  SER A 123       4.375  47.594 -21.328  1.00 23.89           C  
ATOM    912  O   SER A 123       3.752  45.562 -23.391  1.00 23.89           O  
ATOM    913  OG  SER A 123       4.820  48.750 -22.000  1.00 23.89           O  
ATOM    914  N   SER A 124       5.629  45.969 -24.141  1.00 27.72           N  
ATOM    915  CA  SER A 124       4.828  46.281 -25.328  1.00 27.72           C  
ATOM    916  C   SER A 124       3.906  45.094 -25.672  1.00 27.72           C  
ATOM    917  CB  SER A 124       5.730  46.594 -26.516  1.00 27.72           C  
ATOM    918  O   SER A 124       4.344  43.969 -25.734  1.00 27.72           O  
ATOM    919  OG  SER A 124       6.531  45.469 -26.859  1.00 27.72           O  
ATOM    920  N   ILE A 125       2.600  45.281 -25.688  1.00 25.14           N  
ATOM    921  CA  ILE A 125       1.354  44.531 -25.766  1.00 25.14           C  
ATOM    922  C   ILE A 125       1.145  44.031 -27.188  1.00 25.14           C  
ATOM    923  CB  ILE A 125       0.147  45.406 -25.312  1.00 25.14           C  
ATOM    924  O   ILE A 125       0.171  43.312 -27.469  1.00 25.14           O  
ATOM    925  CG1 ILE A 125       0.280  45.781 -23.844  1.00 25.14           C  
ATOM    926  CG2 ILE A 125      -1.168  44.656 -25.578  1.00 25.14           C  
ATOM    927  CD1 ILE A 125      -0.702  46.844 -23.391  1.00 25.14           C  
ATOM    928  N   ASP A 126       1.979  43.875 -28.047  1.00 29.69           N  
ATOM    929  CA  ASP A 126       1.306  43.875 -29.344  1.00 29.69           C  
ATOM    930  C   ASP A 126       0.332  42.719 -29.453  1.00 29.69           C  
ATOM    931  CB  ASP A 126       2.330  43.812 -30.484  1.00 29.69           C  
ATOM    932  O   ASP A 126       0.690  41.562 -29.172  1.00 29.69           O  
ATOM    933  CG  ASP A 126       3.061  45.156 -30.688  1.00 29.69           C  
ATOM    934  OD1 ASP A 126       2.416  46.219 -30.625  1.00 29.69           O  
ATOM    935  OD2 ASP A 126       4.289  45.094 -30.906  1.00 29.69           O  
ATOM    936  N   ILE A 127      -0.965  42.938 -29.766  1.00 26.83           N  
ATOM    937  CA  ILE A 127      -2.270  42.281 -29.766  1.00 26.83           C  
ATOM    938  C   ILE A 127      -2.326  41.219 -30.891  1.00 26.83           C  
ATOM    939  CB  ILE A 127      -3.414  43.281 -29.922  1.00 26.83           C  
ATOM    940  O   ILE A 127      -2.783  40.094 -30.672  1.00 26.83           O  
ATOM    941  CG1 ILE A 127      -3.445  44.250 -28.734  1.00 26.83           C  
ATOM    942  CG2 ILE A 127      -4.758  42.594 -30.094  1.00 26.83           C  
ATOM    943  CD1 ILE A 127      -4.332  45.469 -28.938  1.00 26.83           C  
ATOM    944  N   SER A 128      -2.059  41.531 -32.094  1.00 29.88           N  
ATOM    945  CA  SER A 128      -3.195  41.438 -33.000  1.00 29.88           C  
ATOM    946  C   SER A 128      -3.604  39.969 -33.219  1.00 29.88           C  
ATOM    947  CB  SER A 128      -2.869  42.094 -34.344  1.00 29.88           C  
ATOM    948  O   SER A 128      -2.863  39.062 -32.875  1.00 29.88           O  
ATOM    949  OG  SER A 128      -2.625  43.469 -34.156  1.00 29.88           O  
ATOM    950  N   THR A 129      -3.869  39.531 -34.531  1.00 33.41           N  
ATOM    951  CA  THR A 129      -5.012  39.062 -35.312  1.00 33.41           C  
ATOM    952  C   THR A 129      -5.016  37.531 -35.375  1.00 33.41           C  
ATOM    953  CB  THR A 129      -5.012  39.625 -36.750  1.00 33.41           C  
ATOM    954  O   THR A 129      -3.953  36.906 -35.406  1.00 33.41           O  
ATOM    955  CG2 THR A 129      -5.277  41.125 -36.719  1.00 33.41           C  
ATOM    956  OG1 THR A 129      -3.734  39.375 -37.344  1.00 33.41           O  
ATOM    957  N   SER A 130      -6.160  36.969 -35.188  1.00 33.69           N  
ATOM    958  CA  SER A 130      -6.875  35.719 -34.844  1.00 33.69           C  
ATOM    959  C   SER A 130      -6.785  34.688 -35.938  1.00 33.69           C  
ATOM    960  CB  SER A 130      -8.344  36.031 -34.531  1.00 33.69           C  
ATOM    961  O   SER A 130      -7.527  33.719 -35.969  1.00 33.69           O  
ATOM    962  OG  SER A 130      -8.977  36.625 -35.656  1.00 33.69           O  
ATOM    963  N   SER A 131      -6.020  34.812 -37.031  1.00 41.47           N  
ATOM    964  CA  SER A 131      -6.656  33.938 -38.000  1.00 41.47           C  
ATOM    965  C   SER A 131      -6.734  32.500 -37.531  1.00 41.47           C  
ATOM    966  CB  SER A 131      -5.898  34.000 -39.344  1.00 41.47           C  
ATOM    967  O   SER A 131      -5.730  31.938 -37.094  1.00 41.47           O  
ATOM    968  OG  SER A 131      -4.500  34.062 -39.125  1.00 41.47           O  
ATOM    969  N   LYS A 132      -7.934  32.062 -37.219  1.00 36.97           N  
ATOM    970  CA  LYS A 132      -8.438  30.781 -36.719  1.00 36.97           C  
ATOM    971  C   LYS A 132      -8.008  29.609 -37.594  1.00 36.97           C  
ATOM    972  CB  LYS A 132      -9.961  30.812 -36.594  1.00 36.97           C  
ATOM    973  O   LYS A 132      -8.484  29.469 -38.719  1.00 36.97           O  
ATOM    974  CG  LYS A 132     -10.477  31.391 -35.281  1.00 36.97           C  
ATOM    975  CD  LYS A 132     -12.000  31.406 -35.250  1.00 36.97           C  
ATOM    976  CE  LYS A 132     -12.516  31.922 -33.906  1.00 36.97           C  
ATOM    977  NZ  LYS A 132     -14.000  32.062 -33.906  1.00 36.97           N  
ATOM    978  N   LYS A 133      -6.770  29.328 -37.750  1.00 40.59           N  
ATOM    979  CA  LYS A 133      -6.578  28.109 -38.531  1.00 40.59           C  
ATOM    980  C   LYS A 133      -7.344  26.938 -37.906  1.00 40.59           C  
ATOM    981  CB  LYS A 133      -5.094  27.766 -38.625  1.00 40.59           C  
ATOM    982  O   LYS A 133      -7.301  26.750 -36.688  1.00 40.59           O  
ATOM    983  CG  LYS A 133      -4.438  28.219 -39.938  1.00 40.59           C  
ATOM    984  CD  LYS A 133      -2.947  27.906 -39.938  1.00 40.59           C  
ATOM    985  CE  LYS A 133      -2.297  28.328 -41.250  1.00 40.59           C  
ATOM    986  NZ  LYS A 133      -0.824  28.078 -41.250  1.00 40.59           N  
ATOM    987  N   GLU A 134      -8.391  26.469 -38.594  1.00 45.84           N  
ATOM    988  CA  GLU A 134      -9.188  25.312 -38.219  1.00 45.84           C  
ATOM    989  C   GLU A 134      -8.305  24.125 -37.844  1.00 45.84           C  
ATOM    990  CB  GLU A 134     -10.141  24.922 -39.344  1.00 45.84           C  
ATOM    991  O   GLU A 134      -7.488  23.672 -38.656  1.00 45.84           O  
ATOM    992  CG  GLU A 134     -11.266  25.922 -39.562  1.00 45.84           C  
ATOM    993  CD  GLU A 134     -12.414  25.359 -40.406  1.00 45.84           C  
ATOM    994  OE1 GLU A 134     -13.523  25.922 -40.375  1.00 45.84           O  
ATOM    995  OE2 GLU A 134     -12.203  24.328 -41.062  1.00 45.84           O  
ATOM    996  N   LYS A 135      -7.852  24.062 -36.625  1.00 44.97           N  
ATOM    997  CA  LYS A 135      -7.039  22.969 -36.125  1.00 44.97           C  
ATOM    998  C   LYS A 135      -7.789  21.641 -36.219  1.00 44.97           C  
ATOM    999  CB  LYS A 135      -6.613  23.234 -34.688  1.00 44.97           C  
ATOM   1000  O   LYS A 135      -8.977  21.562 -35.875  1.00 44.97           O  
ATOM   1001  CG  LYS A 135      -5.430  24.172 -34.562  1.00 44.97           C  
ATOM   1002  CD  LYS A 135      -5.043  24.391 -33.094  1.00 44.97           C  
ATOM   1003  CE  LYS A 135      -3.828  25.297 -32.969  1.00 44.97           C  
ATOM   1004  NZ  LYS A 135      -3.480  25.547 -31.531  1.00 44.97           N  
ATOM   1005  N   SER A 136      -7.383  20.906 -37.125  1.00 49.94           N  
ATOM   1006  CA  SER A 136      -7.801  19.516 -37.156  1.00 49.94           C  
ATOM   1007  C   SER A 136      -7.816  18.922 -35.750  1.00 49.94           C  
ATOM   1008  CB  SER A 136      -6.875  18.688 -38.031  1.00 49.94           C  
ATOM   1009  O   SER A 136      -6.867  19.109 -34.969  1.00 49.94           O  
ATOM   1010  OG  SER A 136      -5.531  18.797 -37.594  1.00 49.94           O  
ATOM   1011  N   LYS A 137      -9.016  18.688 -35.188  1.00 45.50           N  
ATOM   1012  CA  LYS A 137      -9.281  18.062 -33.906  1.00 45.50           C  
ATOM   1013  C   LYS A 137      -8.523  16.734 -33.781  1.00 45.50           C  
ATOM   1014  CB  LYS A 137     -10.781  17.828 -33.750  1.00 45.50           C  
ATOM   1015  O   LYS A 137      -8.859  15.758 -34.438  1.00 45.50           O  
ATOM   1016  CG  LYS A 137     -11.555  19.047 -33.281  1.00 45.50           C  
ATOM   1017  CD  LYS A 137     -13.031  18.750 -33.094  1.00 45.50           C  
ATOM   1018  CE  LYS A 137     -13.797  19.953 -32.562  1.00 45.50           C  
ATOM   1019  NZ  LYS A 137     -15.258  19.672 -32.438  1.00 45.50           N  
ATOM   1020  N   SER A 138      -7.191  16.812 -33.625  1.00 50.28           N  
ATOM   1021  CA  SER A 138      -6.633  15.547 -33.156  1.00 50.28           C  
ATOM   1022  C   SER A 138      -7.340  15.062 -31.906  1.00 50.28           C  
ATOM   1023  CB  SER A 138      -5.133  15.695 -32.906  1.00 50.28           C  
ATOM   1024  O   SER A 138      -7.453  15.797 -30.938  1.00 50.28           O  
ATOM   1025  OG  SER A 138      -4.895  16.688 -31.922  1.00 50.28           O  
ATOM   1026  N   ASP A 139      -8.203  14.109 -32.062  1.00 49.50           N  
ATOM   1027  CA  ASP A 139      -8.742  13.367 -30.938  1.00 49.50           C  
ATOM   1028  C   ASP A 139      -7.641  13.031 -29.938  1.00 49.50           C  
ATOM   1029  CB  ASP A 139      -9.445  12.094 -31.406  1.00 49.50           C  
ATOM   1030  O   ASP A 139      -6.930  12.039 -30.094  1.00 49.50           O  
ATOM   1031  CG  ASP A 139     -10.820  12.352 -32.000  1.00 49.50           C  
ATOM   1032  OD1 ASP A 139     -11.484  13.328 -31.578  1.00 49.50           O  
ATOM   1033  OD2 ASP A 139     -11.234  11.578 -32.875  1.00 49.50           O  
ATOM   1034  N   HIS A 140      -7.047  14.016 -29.266  1.00 50.84           N  
ATOM   1035  CA  HIS A 140      -6.211  13.617 -28.141  1.00 50.84           C  
ATOM   1036  C   HIS A 140      -7.020  12.844 -27.109  1.00 50.84           C  
ATOM   1037  CB  HIS A 140      -5.566  14.844 -27.500  1.00 50.84           C  
ATOM   1038  O   HIS A 140      -7.938  13.391 -26.500  1.00 50.84           O  
ATOM   1039  CG  HIS A 140      -4.195  15.141 -28.016  1.00 50.84           C  
ATOM   1040  CD2 HIS A 140      -3.693  16.250 -28.609  1.00 50.84           C  
ATOM   1041  ND1 HIS A 140      -3.162  14.234 -27.953  1.00 50.84           N  
ATOM   1042  CE1 HIS A 140      -2.078  14.773 -28.500  1.00 50.84           C  
ATOM   1043  NE2 HIS A 140      -2.375  16.000 -28.891  1.00 50.84           N  
ATOM   1044  N   LYS A 141      -7.102  11.594 -27.266  1.00 51.47           N  
ATOM   1045  CA  LYS A 141      -7.527  10.844 -26.094  1.00 51.47           C  
ATOM   1046  C   LYS A 141      -6.949  11.453 -24.812  1.00 51.47           C  
ATOM   1047  CB  LYS A 141      -7.105   9.383 -26.203  1.00 51.47           C  
ATOM   1048  O   LYS A 141      -5.730  11.516 -24.641  1.00 51.47           O  
ATOM   1049  CG  LYS A 141      -8.109   8.508 -26.953  1.00 51.47           C  
ATOM   1050  CD  LYS A 141      -7.641   7.055 -27.016  1.00 51.47           C  
ATOM   1051  CE  LYS A 141      -8.648   6.180 -27.750  1.00 51.47           C  
ATOM   1052  NZ  LYS A 141      -8.180   4.762 -27.844  1.00 51.47           N  
ATOM   1053  N   SER A 142      -7.688  12.383 -24.219  1.00 52.75           N  
ATOM   1054  CA  SER A 142      -7.285  12.859 -22.906  1.00 52.75           C  
ATOM   1055  C   SER A 142      -6.844  11.711 -22.016  1.00 52.75           C  
ATOM   1056  CB  SER A 142      -8.438  13.625 -22.250  1.00 52.75           C  
ATOM   1057  O   SER A 142      -7.621  10.805 -21.719  1.00 52.75           O  
ATOM   1058  OG  SER A 142      -9.461  12.734 -21.844  1.00 52.75           O  
ATOM   1059  N   ARG A 143      -5.574  11.422 -22.016  1.00 53.78           N  
ATOM   1060  CA  ARG A 143      -5.109  10.508 -20.984  1.00 53.78           C  
ATOM   1061  C   ARG A 143      -5.715  10.859 -19.625  1.00 53.78           C  
ATOM   1062  CB  ARG A 143      -3.580  10.523 -20.891  1.00 53.78           C  
ATOM   1063  O   ARG A 143      -5.586  12.000 -19.156  1.00 53.78           O  
ATOM   1064  CG  ARG A 143      -2.895   9.625 -21.906  1.00 53.78           C  
ATOM   1065  CD  ARG A 143      -1.379   9.711 -21.797  1.00 53.78           C  
ATOM   1066  NE  ARG A 143      -0.721   8.867 -22.797  1.00 53.78           N  
ATOM   1067  NH1 ARG A 143       1.416   9.586 -22.297  1.00 53.78           N  
ATOM   1068  NH2 ARG A 143       1.083   8.023 -23.938  1.00 53.78           N  
ATOM   1069  CZ  ARG A 143       0.591   8.828 -23.000  1.00 53.78           C  
ATOM   1070  N   LYS A 144      -6.664  10.125 -19.156  1.00 54.72           N  
ATOM   1071  CA  LYS A 144      -7.148  10.227 -17.797  1.00 54.72           C  
ATOM   1072  C   LYS A 144      -5.992  10.320 -16.797  1.00 54.72           C  
ATOM   1073  CB  LYS A 144      -8.031   9.023 -17.453  1.00 54.72           C  
ATOM   1074  O   LYS A 144      -5.168   9.414 -16.719  1.00 54.72           O  
ATOM   1075  CG  LYS A 144      -9.359   8.992 -18.188  1.00 54.72           C  
ATOM   1076  CD  LYS A 144     -10.203   7.793 -17.781  1.00 54.72           C  
ATOM   1077  CE  LYS A 144     -11.523   7.758 -18.531  1.00 54.72           C  
ATOM   1078  NZ  LYS A 144     -12.344   6.562 -18.156  1.00 54.72           N  
ATOM   1079  N   HIS A 145      -5.609  11.555 -16.453  1.00 58.81           N  
ATOM   1080  CA  HIS A 145      -4.668  11.688 -15.344  1.00 58.81           C  
ATOM   1081  C   HIS A 145      -5.262  11.156 -14.039  1.00 58.81           C  
ATOM   1082  CB  HIS A 145      -4.246  13.141 -15.172  1.00 58.81           C  
ATOM   1083  O   HIS A 145      -6.258  11.688 -13.547  1.00 58.81           O  
ATOM   1084  CG  HIS A 145      -3.359  13.648 -16.266  1.00 58.81           C  
ATOM   1085  CD2 HIS A 145      -3.598  14.523 -17.266  1.00 58.81           C  
ATOM   1086  ND1 HIS A 145      -2.049  13.242 -16.406  1.00 58.81           N  
ATOM   1087  CE1 HIS A 145      -1.520  13.844 -17.453  1.00 58.81           C  
ATOM   1088  NE2 HIS A 145      -2.439  14.625 -18.000  1.00 58.81           N  
ATOM   1089  N   TYR A 146      -4.812   9.992 -13.625  1.00 59.72           N  
ATOM   1090  CA  TYR A 146      -5.215   9.469 -12.320  1.00 59.72           C  
ATOM   1091  C   TYR A 146      -4.715  10.367 -11.195  1.00 59.72           C  
ATOM   1092  CB  TYR A 146      -4.688   8.047 -12.133  1.00 59.72           C  
ATOM   1093  O   TYR A 146      -3.625  10.938 -11.281  1.00 59.72           O  
ATOM   1094  CG  TYR A 146      -5.332   7.031 -13.047  1.00 59.72           C  
ATOM   1095  CD1 TYR A 146      -6.590   6.508 -12.758  1.00 59.72           C  
ATOM   1096  CD2 TYR A 146      -4.684   6.594 -14.195  1.00 59.72           C  
ATOM   1097  CE1 TYR A 146      -7.188   5.570 -13.602  1.00 59.72           C  
ATOM   1098  CE2 TYR A 146      -5.273   5.660 -15.039  1.00 59.72           C  
ATOM   1099  OH  TYR A 146      -7.109   4.227 -15.570  1.00 59.72           O  
ATOM   1100  CZ  TYR A 146      -6.523   5.152 -14.734  1.00 59.72           C  
ATOM   1101  N   PRO A 147      -5.570  10.688 -10.266  1.00 58.88           N  
ATOM   1102  CA  PRO A 147      -5.105  11.500  -9.141  1.00 58.88           C  
ATOM   1103  C   PRO A 147      -3.879  10.906  -8.453  1.00 58.88           C  
ATOM   1104  CB  PRO A 147      -6.312  11.508  -8.195  1.00 58.88           C  
ATOM   1105  O   PRO A 147      -3.852   9.703  -8.156  1.00 58.88           O  
ATOM   1106  CG  PRO A 147      -7.160  10.367  -8.648  1.00 58.88           C  
ATOM   1107  CD  PRO A 147      -6.762  10.000 -10.047  1.00 58.88           C  
ATOM   1108  N   LYS A 148      -2.760  11.594  -8.508  1.00 62.06           N  
ATOM   1109  CA  LYS A 148      -1.537  11.227  -7.805  1.00 62.06           C  
ATOM   1110  C   LYS A 148      -1.668  11.484  -6.305  1.00 62.06           C  
ATOM   1111  CB  LYS A 148      -0.337  11.984  -8.367  1.00 62.06           C  
ATOM   1112  O   LYS A 148      -2.047  12.578  -5.891  1.00 62.06           O  
ATOM   1113  CG  LYS A 148       0.979  11.227  -8.273  1.00 62.06           C  
ATOM   1114  CD  LYS A 148       2.115  12.000  -8.930  1.00 62.06           C  
ATOM   1115  CE  LYS A 148       3.455  11.312  -8.719  1.00 62.06           C  
ATOM   1116  NZ  LYS A 148       4.586  12.109  -9.289  1.00 62.06           N  
ATOM   1117  N   ILE A 149      -1.577  10.422  -5.441  1.00 62.16           N  
ATOM   1118  CA  ILE A 149      -1.448  10.570  -3.996  1.00 62.16           C  
ATOM   1119  C   ILE A 149      -0.054  11.094  -3.654  1.00 62.16           C  
ATOM   1120  CB  ILE A 149      -1.722   9.242  -3.262  1.00 62.16           C  
ATOM   1121  O   ILE A 149       0.940  10.383  -3.840  1.00 62.16           O  
ATOM   1122  CG1 ILE A 149      -3.119   8.719  -3.607  1.00 62.16           C  
ATOM   1123  CG2 ILE A 149      -1.562   9.422  -1.749  1.00 62.16           C  
ATOM   1124  CD1 ILE A 149      -3.385   7.297  -3.129  1.00 62.16           C  
ATOM   1125  N   GLU A 150       0.186  12.398  -3.533  1.00 49.06           N  
ATOM   1126  CA  GLU A 150       1.449  12.922  -3.023  1.00 49.06           C  
ATOM   1127  C   GLU A 150       1.675  12.508  -1.572  1.00 49.06           C  
ATOM   1128  CB  GLU A 150       1.486  14.453  -3.143  1.00 49.06           C  
ATOM   1129  O   GLU A 150       0.900  12.875  -0.688  1.00 49.06           O  
ATOM   1130  CG  GLU A 150       1.562  14.953  -4.578  1.00 49.06           C  
ATOM   1131  CD  GLU A 150       1.720  16.469  -4.676  1.00 49.06           C  
ATOM   1132  OE1 GLU A 150       1.953  16.969  -5.793  1.00 49.06           O  
ATOM   1133  OE2 GLU A 150       1.609  17.141  -3.627  1.00 49.06           O  
ATOM   1134  N   ALA A 151       2.445  11.461  -1.383  1.00 50.28           N  
ATOM   1135  CA  ALA A 151       2.861  11.109  -0.027  1.00 50.28           C  
ATOM   1136  C   ALA A 151       3.895  12.102   0.502  1.00 50.28           C  
ATOM   1137  CB  ALA A 151       3.424   9.695   0.008  1.00 50.28           C  
ATOM   1138  O   ALA A 151       4.945  12.305  -0.112  1.00 50.28           O  
ATOM   1139  N   GLU A 152       3.562  13.133   1.224  1.00 47.06           N  
ATOM   1140  CA  GLU A 152       4.547  13.953   1.931  1.00 47.06           C  
ATOM   1141  C   GLU A 152       5.387  13.102   2.881  1.00 47.06           C  
ATOM   1142  CB  GLU A 152       3.854  15.078   2.703  1.00 47.06           C  
ATOM   1143  O   GLU A 152       4.844  12.406   3.744  1.00 47.06           O  
ATOM   1144  CG  GLU A 152       3.555  16.312   1.857  1.00 47.06           C  
ATOM   1145  CD  GLU A 152       2.908  17.438   2.648  1.00 47.06           C  
ATOM   1146  OE1 GLU A 152       2.697  18.531   2.080  1.00 47.06           O  
ATOM   1147  OE2 GLU A 152       2.613  17.219   3.844  1.00 47.06           O  
ATOM   1148  N   SER A 153       6.637  12.719   2.361  1.00 48.44           N  
ATOM   1149  CA  SER A 153       7.562  12.055   3.279  1.00 48.44           C  
ATOM   1150  C   SER A 153       7.727  12.852   4.566  1.00 48.44           C  
ATOM   1151  CB  SER A 153       8.922  11.852   2.617  1.00 48.44           C  
ATOM   1152  O   SER A 153       7.910  14.070   4.527  1.00 48.44           O  
ATOM   1153  OG  SER A 153       9.820  11.203   3.502  1.00 48.44           O  
ATOM   1154  N   ASP A 154       7.195  12.422   5.637  1.00 48.78           N  
ATOM   1155  CA  ASP A 154       7.348  13.102   6.922  1.00 48.78           C  
ATOM   1156  C   ASP A 154       8.820  13.234   7.301  1.00 48.78           C  
ATOM   1157  CB  ASP A 154       6.590  12.352   8.016  1.00 48.78           C  
ATOM   1158  O   ASP A 154       9.484  12.242   7.613  1.00 48.78           O  
ATOM   1159  CG  ASP A 154       5.102  12.648   8.023  1.00 48.78           C  
ATOM   1160  OD1 ASP A 154       4.691  13.703   7.500  1.00 48.78           O  
ATOM   1161  OD2 ASP A 154       4.336  11.820   8.555  1.00 48.78           O  
ATOM   1162  N   SER A 155       9.539  14.102   6.555  1.00 48.44           N  
ATOM   1163  CA  SER A 155      10.891  14.359   7.055  1.00 48.44           C  
ATOM   1164  C   SER A 155      10.867  14.719   8.539  1.00 48.44           C  
ATOM   1165  CB  SER A 155      11.547  15.492   6.258  1.00 48.44           C  
ATOM   1166  O   SER A 155      11.906  15.039   9.117  1.00 48.44           O  
ATOM   1167  OG  SER A 155      12.562  14.977   5.410  1.00 48.44           O  
ATOM   1168  N   ASP A 156       9.703  15.016   9.078  1.00 48.97           N  
ATOM   1169  CA  ASP A 156       9.812  15.445  10.469  1.00 48.97           C  
ATOM   1170  C   ASP A 156      10.227  14.289  11.367  1.00 48.97           C  
ATOM   1171  CB  ASP A 156       8.492  16.047  10.953  1.00 48.97           C  
ATOM   1172  O   ASP A 156       9.695  13.180  11.250  1.00 48.97           O  
ATOM   1173  CG  ASP A 156       8.211  17.422  10.375  1.00 48.97           C  
ATOM   1174  OD1 ASP A 156       9.172  18.125   9.984  1.00 48.97           O  
ATOM   1175  OD2 ASP A 156       7.027  17.812  10.320  1.00 48.97           O  
ATOM   1176  N   ASP A 157      11.562  14.398  11.789  1.00 46.22           N  
ATOM   1177  CA  ASP A 157      12.078  13.516  12.828  1.00 46.22           C  
ATOM   1178  C   ASP A 157      11.055  13.328  13.945  1.00 46.22           C  
ATOM   1179  CB  ASP A 157      13.391  14.055  13.398  1.00 46.22           C  
ATOM   1180  O   ASP A 157      10.906  14.203  14.805  1.00 46.22           O  
ATOM   1181  CG  ASP A 157      14.609  13.305  12.898  1.00 46.22           C  
ATOM   1182  OD1 ASP A 157      14.453  12.188  12.352  1.00 46.22           O  
ATOM   1183  OD2 ASP A 157      15.734  13.828  13.055  1.00 46.22           O  
ATOM   1184  N   TYR A 158       9.953  12.688  13.578  1.00 48.00           N  
ATOM   1185  CA  TYR A 158       8.961  12.484  14.625  1.00 48.00           C  
ATOM   1186  C   TYR A 158       9.539  11.688  15.781  1.00 48.00           C  
ATOM   1187  CB  TYR A 158       7.723  11.773  14.070  1.00 48.00           C  
ATOM   1188  O   TYR A 158      10.125  10.617  15.578  1.00 48.00           O  
ATOM   1189  CG  TYR A 158       6.785  12.688  13.312  1.00 48.00           C  
ATOM   1190  CD1 TYR A 158       5.809  13.422  13.984  1.00 48.00           C  
ATOM   1191  CD2 TYR A 158       6.879  12.820  11.930  1.00 48.00           C  
ATOM   1192  CE1 TYR A 158       4.941  14.258  13.289  1.00 48.00           C  
ATOM   1193  CE2 TYR A 158       6.020  13.656  11.234  1.00 48.00           C  
ATOM   1194  OH  TYR A 158       4.199  15.203  11.227  1.00 48.00           O  
ATOM   1195  CZ  TYR A 158       5.055  14.375  11.922  1.00 48.00           C  
ATOM   1196  N   ILE A 159       9.938  12.508  16.766  1.00 44.47           N  
ATOM   1197  CA  ILE A 159      10.305  11.875  18.031  1.00 44.47           C  
ATOM   1198  C   ILE A 159       9.172  10.961  18.500  1.00 44.47           C  
ATOM   1199  CB  ILE A 159      10.633  12.914  19.109  1.00 44.47           C  
ATOM   1200  O   ILE A 159       8.047  11.422  18.719  1.00 44.47           O  
ATOM   1201  CG1 ILE A 159      11.750  13.852  18.641  1.00 44.47           C  
ATOM   1202  CG2 ILE A 159      11.016  12.227  20.422  1.00 44.47           C  
ATOM   1203  CD1 ILE A 159      11.922  15.102  19.500  1.00 44.47           C  
ATOM   1204  N   LEU A 160       9.289   9.727  18.094  1.00 46.69           N  
ATOM   1205  CA  LEU A 160       8.391   8.727  18.672  1.00 46.69           C  
ATOM   1206  C   LEU A 160       8.406   8.805  20.188  1.00 46.69           C  
ATOM   1207  CB  LEU A 160       8.789   7.320  18.219  1.00 46.69           C  
ATOM   1208  O   LEU A 160       9.438   8.547  20.828  1.00 46.69           O  
ATOM   1209  CG  LEU A 160       8.641   7.023  16.719  1.00 46.69           C  
ATOM   1210  CD1 LEU A 160       9.461   5.801  16.344  1.00 46.69           C  
ATOM   1211  CD2 LEU A 160       7.172   6.820  16.359  1.00 46.69           C  
ATOM   1212  N   ASP A 161       7.633   9.867  20.750  1.00 50.44           N  
ATOM   1213  CA  ASP A 161       7.562   9.680  22.203  1.00 50.44           C  
ATOM   1214  C   ASP A 161       7.191   8.234  22.547  1.00 50.44           C  
ATOM   1215  CB  ASP A 161       6.551  10.641  22.828  1.00 50.44           C  
ATOM   1216  O   ASP A 161       6.410   7.602  21.828  1.00 50.44           O  
ATOM   1217  CG  ASP A 161       7.145  11.492  23.938  1.00 50.44           C  
ATOM   1218  OD1 ASP A 161       8.211  11.125  24.469  1.00 50.44           O  
ATOM   1219  OD2 ASP A 161       6.539  12.523  24.281  1.00 50.44           O  
ATOM   1220  N   ASP A 162       8.094   7.598  23.281  1.00 52.78           N  
ATOM   1221  CA  ASP A 162       7.887   6.234  23.766  1.00 52.78           C  
ATOM   1222  C   ASP A 162       6.426   6.012  24.156  1.00 52.78           C  
ATOM   1223  CB  ASP A 162       8.797   5.941  24.969  1.00 52.78           C  
ATOM   1224  O   ASP A 162       5.922   4.887  24.078  1.00 52.78           O  
ATOM   1225  CG  ASP A 162       9.984   5.066  24.594  1.00 52.78           C  
ATOM   1226  OD1 ASP A 162      10.016   4.512  23.484  1.00 52.78           O  
ATOM   1227  OD2 ASP A 162      10.898   4.922  25.438  1.00 52.78           O  
ATOM   1228  N   ASP A 163       5.812   7.047  24.781  1.00 54.28           N  
ATOM   1229  CA  ASP A 163       4.406   6.891  25.141  1.00 54.28           C  
ATOM   1230  C   ASP A 163       3.535   6.691  23.906  1.00 54.28           C  
ATOM   1231  CB  ASP A 163       3.920   8.102  25.938  1.00 54.28           C  
ATOM   1232  O   ASP A 163       2.326   6.477  24.016  1.00 54.28           O  
ATOM   1233  CG  ASP A 163       4.344   8.070  27.391  1.00 54.28           C  
ATOM   1234  OD1 ASP A 163       4.570   6.965  27.938  1.00 54.28           O  
ATOM   1235  OD2 ASP A 163       4.445   9.148  28.016  1.00 54.28           O  
ATOM   1236  N   ASP A 164       4.105   7.055  22.672  1.00 51.72           N  
ATOM   1237  CA  ASP A 164       3.385   6.836  21.422  1.00 51.72           C  
ATOM   1238  C   ASP A 164       3.344   5.352  21.062  1.00 51.72           C  
ATOM   1239  CB  ASP A 164       4.027   7.633  20.281  1.00 51.72           C  
ATOM   1240  O   ASP A 164       4.008   4.918  20.125  1.00 51.72           O  
ATOM   1241  CG  ASP A 164       3.225   8.859  19.891  1.00 51.72           C  
ATOM   1242  OD1 ASP A 164       2.035   8.953  20.266  1.00 51.72           O  
ATOM   1243  OD2 ASP A 164       3.787   9.742  19.203  1.00 51.72           O  
ATOM   1244  N   SER A 165       3.307   4.488  22.094  1.00 49.38           N  
ATOM   1245  CA  SER A 165       3.160   3.051  21.891  1.00 49.38           C  
ATOM   1246  C   SER A 165       2.057   2.748  20.875  1.00 49.38           C  
ATOM   1247  CB  SER A 165       2.863   2.342  23.203  1.00 49.38           C  
ATOM   1248  O   SER A 165       1.130   3.545  20.703  1.00 49.38           O  
ATOM   1249  OG  SER A 165       1.595   2.725  23.719  1.00 49.38           O  
ATOM   1250  N   ASP A 166       2.334   1.694  19.984  1.00 48.91           N  
ATOM   1251  CA  ASP A 166       1.456   1.169  18.938  1.00 48.91           C  
ATOM   1252  C   ASP A 166       0.028   1.010  19.453  1.00 48.91           C  
ATOM   1253  CB  ASP A 166       1.981  -0.172  18.422  1.00 48.91           C  
ATOM   1254  O   ASP A 166      -0.858   0.573  18.719  1.00 48.91           O  
ATOM   1255  CG  ASP A 166       2.510  -0.092  17.000  1.00 48.91           C  
ATOM   1256  OD1 ASP A 166       2.316   0.948  16.344  1.00 48.91           O  
ATOM   1257  OD2 ASP A 166       3.125  -1.080  16.547  1.00 48.91           O  
ATOM   1258  N   ASP A 167      -0.151   0.958  20.719  1.00 52.97           N  
ATOM   1259  CA  ASP A 167      -1.492   0.569  21.141  1.00 52.97           C  
ATOM   1260  C   ASP A 167      -2.514   1.646  20.781  1.00 52.97           C  
ATOM   1261  CB  ASP A 167      -1.520   0.294  22.641  1.00 52.97           C  
ATOM   1262  O   ASP A 167      -3.471   1.871  21.531  1.00 52.97           O  
ATOM   1263  CG  ASP A 167      -0.762  -0.965  23.031  1.00 52.97           C  
ATOM   1264  OD1 ASP A 167      -0.574  -1.852  22.172  1.00 52.97           O  
ATOM   1265  OD2 ASP A 167      -0.352  -1.071  24.203  1.00 52.97           O  
ATOM   1266  N   GLY A 168      -2.434   2.158  19.547  1.00 53.41           N  
ATOM   1267  CA  GLY A 168      -3.471   3.066  19.094  1.00 53.41           C  
ATOM   1268  C   GLY A 168      -3.719   4.223  20.047  1.00 53.41           C  
ATOM   1269  O   GLY A 168      -4.633   5.027  19.828  1.00 53.41           O  
ATOM   1270  N   LYS A 169      -3.076   4.141  21.172  1.00 52.66           N  
ATOM   1271  CA  LYS A 169      -3.357   5.133  22.203  1.00 52.66           C  
ATOM   1272  C   LYS A 169      -2.518   6.391  22.000  1.00 52.66           C  
ATOM   1273  CB  LYS A 169      -3.098   4.551  23.594  1.00 52.66           C  
ATOM   1274  O   LYS A 169      -2.420   7.230  22.891  1.00 52.66           O  
ATOM   1275  CG  LYS A 169      -4.059   3.438  23.984  1.00 52.66           C  
ATOM   1276  CD  LYS A 169      -3.781   2.934  25.391  1.00 52.66           C  
ATOM   1277  CE  LYS A 169      -4.691   1.770  25.766  1.00 52.66           C  
ATOM   1278  NZ  LYS A 169      -4.332   1.185  27.094  1.00 52.66           N  
ATOM   1279  N   CYS A 170      -1.838   6.367  20.828  1.00 58.38           N  
ATOM   1280  CA  CYS A 170      -1.148   7.645  20.688  1.00 58.38           C  
ATOM   1281  C   CYS A 170      -2.141   8.773  20.438  1.00 58.38           C  
ATOM   1282  CB  CYS A 170      -0.136   7.582  19.547  1.00 58.38           C  
ATOM   1283  O   CYS A 170      -2.762   8.836  19.375  1.00 58.38           O  
ATOM   1284  SG  CYS A 170       0.885   9.062  19.391  1.00 58.38           S  
ATOM   1285  N   LYS A 171      -2.680   9.375  21.422  1.00 57.75           N  
ATOM   1286  CA  LYS A 171      -3.645  10.469  21.375  1.00 57.75           C  
ATOM   1287  C   LYS A 171      -3.096  11.648  20.578  1.00 57.75           C  
ATOM   1288  CB  LYS A 171      -4.023  10.922  22.781  1.00 57.75           C  
ATOM   1289  O   LYS A 171      -3.842  12.328  19.859  1.00 57.75           O  
ATOM   1290  CG  LYS A 171      -4.965   9.969  23.516  1.00 57.75           C  
ATOM   1291  CD  LYS A 171      -5.367  10.516  24.875  1.00 57.75           C  
ATOM   1292  CE  LYS A 171      -6.289   9.555  25.609  1.00 57.75           C  
ATOM   1293  NZ  LYS A 171      -6.602  10.031  26.984  1.00 57.75           N  
ATOM   1294  N   ASN A 172      -1.790  11.992  20.656  1.00 56.50           N  
ATOM   1295  CA  ASN A 172      -1.210  13.172  20.031  1.00 56.50           C  
ATOM   1296  C   ASN A 172      -0.082  12.797  19.062  1.00 56.50           C  
ATOM   1297  CB  ASN A 172      -0.704  14.156  21.078  1.00 56.50           C  
ATOM   1298  O   ASN A 172       0.919  13.508  18.969  1.00 56.50           O  
ATOM   1299  CG  ASN A 172      -1.828  14.914  21.766  1.00 56.50           C  
ATOM   1300  ND2 ASN A 172      -1.552  15.453  22.938  1.00 56.50           N  
ATOM   1301  OD1 ASN A 172      -2.936  15.016  21.234  1.00 56.50           O  
ATOM   1302  N   CYS A 173      -0.277  11.508  18.500  1.00 61.50           N  
ATOM   1303  CA  CYS A 173       0.778  11.070  17.594  1.00 61.50           C  
ATOM   1304  C   CYS A 173       0.653  11.766  16.234  1.00 61.50           C  
ATOM   1305  CB  CYS A 173       0.733   9.555  17.406  1.00 61.50           C  
ATOM   1306  O   CYS A 173      -0.399  11.703  15.602  1.00 61.50           O  
ATOM   1307  SG  CYS A 173       1.907   8.656  18.453  1.00 61.50           S  
ATOM   1308  N   LYS A 174       1.510  12.633  15.883  1.00 63.66           N  
ATOM   1309  CA  LYS A 174       1.604  13.344  14.617  1.00 63.66           C  
ATOM   1310  C   LYS A 174       1.377  12.406  13.438  1.00 63.66           C  
ATOM   1311  CB  LYS A 174       2.967  14.031  14.484  1.00 63.66           C  
ATOM   1312  O   LYS A 174       0.708  12.766  12.469  1.00 63.66           O  
ATOM   1313  CG  LYS A 174       3.053  15.016  13.328  1.00 63.66           C  
ATOM   1314  CD  LYS A 174       4.414  15.695  13.273  1.00 63.66           C  
ATOM   1315  CE  LYS A 174       4.527  16.641  12.086  1.00 63.66           C  
ATOM   1316  NZ  LYS A 174       5.863  17.312  12.031  1.00 63.66           N  
ATOM   1317  N   TYR A 175       1.886  11.156  13.633  1.00 69.19           N  
ATOM   1318  CA  TYR A 175       1.740  10.172  12.570  1.00 69.19           C  
ATOM   1319  C   TYR A 175       0.292   9.719  12.438  1.00 69.19           C  
ATOM   1320  CB  TYR A 175       2.648   8.969  12.820  1.00 69.19           C  
ATOM   1321  O   TYR A 175      -0.176   9.414  11.344  1.00 69.19           O  
ATOM   1322  CG  TYR A 175       4.121   9.281  12.727  1.00 69.19           C  
ATOM   1323  CD1 TYR A 175       4.711   9.586  11.500  1.00 69.19           C  
ATOM   1324  CD2 TYR A 175       4.926   9.281  13.859  1.00 69.19           C  
ATOM   1325  CE1 TYR A 175       6.066   9.875  11.406  1.00 69.19           C  
ATOM   1326  CE2 TYR A 175       6.281   9.570  13.781  1.00 69.19           C  
ATOM   1327  OH  TYR A 175       8.188  10.156  12.461  1.00 69.19           O  
ATOM   1328  CZ  TYR A 175       6.844   9.867  12.547  1.00 69.19           C  
ATOM   1329  N   LYS A 176      -0.407   9.797  13.594  1.00 72.12           N  
ATOM   1330  CA  LYS A 176      -1.827   9.461  13.562  1.00 72.12           C  
ATOM   1331  C   LYS A 176      -2.604  10.422  12.672  1.00 72.12           C  
ATOM   1332  CB  LYS A 176      -2.410   9.477  14.977  1.00 72.12           C  
ATOM   1333  O   LYS A 176      -3.416   9.992  11.844  1.00 72.12           O  
ATOM   1334  CG  LYS A 176      -3.809   8.883  15.078  1.00 72.12           C  
ATOM   1335  CD  LYS A 176      -4.305   8.859  16.516  1.00 72.12           C  
ATOM   1336  CE  LYS A 176      -5.727   8.328  16.609  1.00 72.12           C  
ATOM   1337  NZ  LYS A 176      -6.207   8.281  18.031  1.00 72.12           N  
ATOM   1338  N   ARG A 177      -2.340  11.672  12.844  1.00 71.44           N  
ATOM   1339  CA  ARG A 177      -2.994  12.680  12.008  1.00 71.44           C  
ATOM   1340  C   ARG A 177      -2.629  12.500  10.539  1.00 71.44           C  
ATOM   1341  CB  ARG A 177      -2.617  14.086  12.477  1.00 71.44           C  
ATOM   1342  O   ARG A 177      -3.498  12.562   9.672  1.00 71.44           O  
ATOM   1343  CG  ARG A 177      -3.457  14.602  13.633  1.00 71.44           C  
ATOM   1344  CD  ARG A 177      -3.135  16.047  13.969  1.00 71.44           C  
ATOM   1345  NE  ARG A 177      -3.717  16.453  15.250  1.00 71.44           N  
ATOM   1346  NH1 ARG A 177      -2.922  18.625  15.164  1.00 71.44           N  
ATOM   1347  NH2 ARG A 177      -4.176  17.922  16.953  1.00 71.44           N  
ATOM   1348  CZ  ARG A 177      -3.604  17.656  15.789  1.00 71.44           C  
ATOM   1349  N   LYS A 178      -1.410  12.289  10.273  1.00 75.19           N  
ATOM   1350  CA  LYS A 178      -0.946  12.070   8.906  1.00 75.19           C  
ATOM   1351  C   LYS A 178      -1.556  10.805   8.312  1.00 75.19           C  
ATOM   1352  CB  LYS A 178       0.581  11.984   8.859  1.00 75.19           C  
ATOM   1353  O   LYS A 178      -1.964  10.789   7.145  1.00 75.19           O  
ATOM   1354  CG  LYS A 178       1.278  13.328   9.008  1.00 75.19           C  
ATOM   1355  CD  LYS A 178       2.777  13.211   8.766  1.00 75.19           C  
ATOM   1356  CE  LYS A 178       3.469  14.562   8.844  1.00 75.19           C  
ATOM   1357  NZ  LYS A 178       4.934  14.461   8.578  1.00 75.19           N  
ATOM   1358  N   TYR A 179      -1.617   9.758   9.102  1.00 76.44           N  
ATOM   1359  CA  TYR A 179      -2.227   8.500   8.680  1.00 76.44           C  
ATOM   1360  C   TYR A 179      -3.691   8.695   8.312  1.00 76.44           C  
ATOM   1361  CB  TYR A 179      -2.104   7.445   9.789  1.00 76.44           C  
ATOM   1362  O   TYR A 179      -4.137   8.266   7.246  1.00 76.44           O  
ATOM   1363  CG  TYR A 179      -2.895   6.188   9.516  1.00 76.44           C  
ATOM   1364  CD1 TYR A 179      -4.133   5.977  10.117  1.00 76.44           C  
ATOM   1365  CD2 TYR A 179      -2.404   5.207   8.664  1.00 76.44           C  
ATOM   1366  CE1 TYR A 179      -4.863   4.816   9.875  1.00 76.44           C  
ATOM   1367  CE2 TYR A 179      -3.125   4.043   8.414  1.00 76.44           C  
ATOM   1368  OH  TYR A 179      -5.070   2.711   8.781  1.00 76.44           O  
ATOM   1369  CZ  TYR A 179      -4.352   3.859   9.023  1.00 76.44           C  
ATOM   1370  N   PHE A 180      -4.461   9.414   9.117  1.00 77.81           N  
ATOM   1371  CA  PHE A 180      -5.875   9.656   8.852  1.00 77.81           C  
ATOM   1372  C   PHE A 180      -6.055  10.531   7.617  1.00 77.81           C  
ATOM   1373  CB  PHE A 180      -6.543  10.312  10.062  1.00 77.81           C  
ATOM   1374  O   PHE A 180      -6.941  10.281   6.797  1.00 77.81           O  
ATOM   1375  CG  PHE A 180      -6.863   9.352  11.180  1.00 77.81           C  
ATOM   1376  CD1 PHE A 180      -7.797   8.336  10.992  1.00 77.81           C  
ATOM   1377  CD2 PHE A 180      -6.227   9.461  12.406  1.00 77.81           C  
ATOM   1378  CE1 PHE A 180      -8.094   7.449  12.023  1.00 77.81           C  
ATOM   1379  CE2 PHE A 180      -6.520   8.578  13.445  1.00 77.81           C  
ATOM   1380  CZ  PHE A 180      -7.453   7.570  13.250  1.00 77.81           C  
ATOM   1381  N   ALA A 181      -5.195  11.492   7.395  1.00 78.62           N  
ATOM   1382  CA  ALA A 181      -5.234  12.352   6.211  1.00 78.62           C  
ATOM   1383  C   ALA A 181      -4.941  11.555   4.945  1.00 78.62           C  
ATOM   1384  CB  ALA A 181      -4.242  13.500   6.355  1.00 78.62           C  
ATOM   1385  O   ALA A 181      -5.641  11.695   3.939  1.00 78.62           O  
ATOM   1386  N   LEU A 182      -3.973  10.688   5.020  1.00 79.50           N  
ATOM   1387  CA  LEU A 182      -3.631   9.828   3.891  1.00 79.50           C  
ATOM   1388  C   LEU A 182      -4.770   8.867   3.576  1.00 79.50           C  
ATOM   1389  CB  LEU A 182      -2.348   9.047   4.184  1.00 79.50           C  
ATOM   1390  O   LEU A 182      -5.137   8.688   2.414  1.00 79.50           O  
ATOM   1391  CG  LEU A 182      -1.809   8.180   3.045  1.00 79.50           C  
ATOM   1392  CD1 LEU A 182      -1.274   9.055   1.918  1.00 79.50           C  
ATOM   1393  CD2 LEU A 182      -0.723   7.238   3.559  1.00 79.50           C  
ATOM   1394  N   ARG A 183      -5.410   8.305   4.590  1.00 77.06           N  
ATOM   1395  CA  ARG A 183      -6.535   7.387   4.441  1.00 77.06           C  
ATOM   1396  C   ARG A 183      -7.727   8.078   3.791  1.00 77.06           C  
ATOM   1397  CB  ARG A 183      -6.941   6.812   5.801  1.00 77.06           C  
ATOM   1398  O   ARG A 183      -8.375   7.516   2.908  1.00 77.06           O  
ATOM   1399  CG  ARG A 183      -7.992   5.715   5.719  1.00 77.06           C  
ATOM   1400  CD  ARG A 183      -8.297   5.121   7.086  1.00 77.06           C  
ATOM   1401  NE  ARG A 183      -9.359   4.125   7.020  1.00 77.06           N  
ATOM   1402  NH1 ARG A 183      -9.570   3.889   9.305  1.00 77.06           N  
ATOM   1403  NH2 ARG A 183     -10.898   2.666   7.898  1.00 77.06           N  
ATOM   1404  CZ  ARG A 183      -9.938   3.562   8.078  1.00 77.06           C  
ATOM   1405  N   MET A 184      -7.977   9.312   4.219  1.00 82.31           N  
ATOM   1406  CA  MET A 184      -9.062  10.094   3.633  1.00 82.31           C  
ATOM   1407  C   MET A 184      -8.789  10.383   2.160  1.00 82.31           C  
ATOM   1408  CB  MET A 184      -9.258  11.406   4.395  1.00 82.31           C  
ATOM   1409  O   MET A 184      -9.680  10.250   1.321  1.00 82.31           O  
ATOM   1410  CG  MET A 184     -10.047  11.250   5.684  1.00 82.31           C  
ATOM   1411  SD  MET A 184     -11.789  10.742   5.383  1.00 82.31           S  
ATOM   1412  CE  MET A 184     -12.500  12.336   4.883  1.00 82.31           C  
ATOM   1413  N   ARG A 185      -7.602  10.656   1.845  1.00 83.19           N  
ATOM   1414  CA  ARG A 185      -7.207  10.922   0.466  1.00 83.19           C  
ATOM   1415  C   ARG A 185      -7.340   9.672  -0.395  1.00 83.19           C  
ATOM   1416  CB  ARG A 185      -5.770  11.445   0.411  1.00 83.19           C  
ATOM   1417  O   ARG A 185      -7.879   9.727  -1.502  1.00 83.19           O  
ATOM   1418  CG  ARG A 185      -5.633  12.914   0.795  1.00 83.19           C  
ATOM   1419  CD  ARG A 185      -4.215  13.422   0.575  1.00 83.19           C  
ATOM   1420  NE  ARG A 185      -3.984  14.688   1.259  1.00 83.19           N  
ATOM   1421  NH1 ARG A 185      -1.811  14.938   0.517  1.00 83.19           N  
ATOM   1422  NH2 ARG A 185      -2.748  16.531   1.876  1.00 83.19           N  
ATOM   1423  CZ  ARG A 185      -2.848  15.383   1.216  1.00 83.19           C  
ATOM   1424  N   MET A 186      -6.887   8.547   0.134  1.00 87.94           N  
ATOM   1425  CA  MET A 186      -7.008   7.277  -0.572  1.00 87.94           C  
ATOM   1426  C   MET A 186      -8.469   6.934  -0.826  1.00 87.94           C  
ATOM   1427  CB  MET A 186      -6.336   6.156   0.222  1.00 87.94           C  
ATOM   1428  O   MET A 186      -8.820   6.457  -1.907  1.00 87.94           O  
ATOM   1429  CG  MET A 186      -4.836   6.070   0.011  1.00 87.94           C  
ATOM   1430  SD  MET A 186      -4.074   4.668   0.920  1.00 87.94           S  
ATOM   1431  CE  MET A 186      -4.488   3.301  -0.198  1.00 87.94           C  
ATOM   1432  N   LYS A 187      -9.250   7.145   0.122  1.00 83.69           N  
ATOM   1433  CA  LYS A 187     -10.688   6.914  -0.009  1.00 83.69           C  
ATOM   1434  C   LYS A 187     -11.289   7.793  -1.102  1.00 83.69           C  
ATOM   1435  CB  LYS A 187     -11.398   7.172   1.321  1.00 83.69           C  
ATOM   1436  O   LYS A 187     -12.094   7.324  -1.909  1.00 83.69           O  
ATOM   1437  CG  LYS A 187     -12.828   6.664   1.368  1.00 83.69           C  
ATOM   1438  CD  LYS A 187     -13.453   6.887   2.738  1.00 83.69           C  
ATOM   1439  CE  LYS A 187     -14.922   6.480   2.756  1.00 83.69           C  
ATOM   1440  NZ  LYS A 187     -15.539   6.699   4.098  1.00 83.69           N  
ATOM   1441  N   GLN A 188     -10.906   9.008  -1.164  1.00 86.12           N  
ATOM   1442  CA  GLN A 188     -11.414   9.938  -2.170  1.00 86.12           C  
ATOM   1443  C   GLN A 188     -11.008   9.500  -3.574  1.00 86.12           C  
ATOM   1444  CB  GLN A 188     -10.906  11.352  -1.897  1.00 86.12           C  
ATOM   1445  O   GLN A 188     -11.844   9.469  -4.484  1.00 86.12           O  
ATOM   1446  CG  GLN A 188     -11.594  12.031  -0.718  1.00 86.12           C  
ATOM   1447  CD  GLN A 188     -11.016  13.406  -0.417  1.00 86.12           C  
ATOM   1448  NE2 GLN A 188     -11.656  14.125   0.495  1.00 86.12           N  
ATOM   1449  OE1 GLN A 188     -10.000  13.805  -0.998  1.00 86.12           O  
ATOM   1450  N   VAL A 189      -9.805   9.125  -3.742  1.00 86.31           N  
ATOM   1451  CA  VAL A 189      -9.297   8.656  -5.027  1.00 86.31           C  
ATOM   1452  C   VAL A 189     -10.039   7.387  -5.445  1.00 86.31           C  
ATOM   1453  CB  VAL A 189      -7.777   8.391  -4.973  1.00 86.31           C  
ATOM   1454  O   VAL A 189     -10.438   7.250  -6.605  1.00 86.31           O  
ATOM   1455  CG1 VAL A 189      -7.305   7.695  -6.246  1.00 86.31           C  
ATOM   1456  CG2 VAL A 189      -7.016   9.703  -4.762  1.00 86.31           C  
ATOM   1457  N   ALA A 190     -10.195   6.496  -4.523  1.00 86.12           N  
ATOM   1458  CA  ALA A 190     -10.922   5.262  -4.805  1.00 86.12           C  
ATOM   1459  C   ALA A 190     -12.359   5.559  -5.223  1.00 86.12           C  
ATOM   1460  CB  ALA A 190     -10.906   4.344  -3.586  1.00 86.12           C  
ATOM   1461  O   ALA A 190     -12.875   4.961  -6.172  1.00 86.12           O  
ATOM   1462  N   MET A 191     -12.977   6.473  -4.555  1.00 86.38           N  
ATOM   1463  CA  MET A 191     -14.344   6.871  -4.891  1.00 86.38           C  
ATOM   1464  C   MET A 191     -14.406   7.453  -6.301  1.00 86.38           C  
ATOM   1465  CB  MET A 191     -14.875   7.887  -3.881  1.00 86.38           C  
ATOM   1466  O   MET A 191     -15.289   7.102  -7.082  1.00 86.38           O  
ATOM   1467  CG  MET A 191     -15.227   7.281  -2.533  1.00 86.38           C  
ATOM   1468  SD  MET A 191     -15.953   8.516  -1.379  1.00 86.38           S  
ATOM   1469  CE  MET A 191     -17.516   8.867  -2.223  1.00 86.38           C  
ATOM   1470  N   GLN A 192     -13.438   8.195  -6.656  1.00 85.88           N  
ATOM   1471  CA  GLN A 192     -13.375   8.789  -7.984  1.00 85.88           C  
ATOM   1472  C   GLN A 192     -13.180   7.727  -9.062  1.00 85.88           C  
ATOM   1473  CB  GLN A 192     -12.242   9.820  -8.062  1.00 85.88           C  
ATOM   1474  O   GLN A 192     -13.828   7.770 -10.109  1.00 85.88           O  
ATOM   1475  CG  GLN A 192     -12.547  11.125  -7.328  1.00 85.88           C  
ATOM   1476  CD  GLN A 192     -11.367  12.070  -7.305  1.00 85.88           C  
ATOM   1477  NE2 GLN A 192     -11.555  13.242  -6.703  1.00 85.88           N  
ATOM   1478  OE1 GLN A 192     -10.289  11.758  -7.820  1.00 85.88           O  
ATOM   1479  N   LEU A 193     -12.383   6.781  -8.828  1.00 83.12           N  
ATOM   1480  CA  LEU A 193     -12.109   5.695  -9.758  1.00 83.12           C  
ATOM   1481  C   LEU A 193     -13.359   4.840  -9.969  1.00 83.12           C  
ATOM   1482  CB  LEU A 193     -10.961   4.824  -9.258  1.00 83.12           C  
ATOM   1483  O   LEU A 193     -13.602   4.352 -11.078  1.00 83.12           O  
ATOM   1484  CG  LEU A 193      -9.562   5.438  -9.336  1.00 83.12           C  
ATOM   1485  CD1 LEU A 193      -8.555   4.559  -8.609  1.00 83.12           C  
ATOM   1486  CD2 LEU A 193      -9.148   5.637 -10.789  1.00 83.12           C  
ATOM   1487  N   ILE A 194     -14.133   4.723  -8.938  1.00 87.50           N  
ATOM   1488  CA  ILE A 194     -15.359   3.947  -8.992  1.00 87.50           C  
ATOM   1489  C   ILE A 194     -16.422   4.723  -9.758  1.00 87.50           C  
ATOM   1490  CB  ILE A 194     -15.875   3.598  -7.574  1.00 87.50           C  
ATOM   1491  O   ILE A 194     -17.188   4.141 -10.531  1.00 87.50           O  
ATOM   1492  CG1 ILE A 194     -14.930   2.596  -6.898  1.00 87.50           C  
ATOM   1493  CG2 ILE A 194     -17.297   3.047  -7.633  1.00 87.50           C  
ATOM   1494  CD1 ILE A 194     -15.156   2.441  -5.402  1.00 87.50           C  
ATOM   1495  N   GLU A 195     -16.406   5.957  -9.539  1.00 84.12           N  
ATOM   1496  CA  GLU A 195     -17.391   6.793 -10.227  1.00 84.12           C  
ATOM   1497  C   GLU A 195     -17.109   6.879 -11.719  1.00 84.12           C  
ATOM   1498  CB  GLU A 195     -17.422   8.195  -9.617  1.00 84.12           C  
ATOM   1499  O   GLU A 195     -18.016   7.059 -12.523  1.00 84.12           O  
ATOM   1500  CG  GLU A 195     -18.078   8.258  -8.242  1.00 84.12           C  
ATOM   1501  CD  GLU A 195     -17.969   9.625  -7.586  1.00 84.12           C  
ATOM   1502  OE1 GLU A 195     -18.453   9.797  -6.445  1.00 84.12           O  
ATOM   1503  OE2 GLU A 195     -17.391  10.539  -8.219  1.00 84.12           O  
ATOM   1504  N   ASP A 196     -15.883   6.723 -12.062  1.00 83.12           N  
ATOM   1505  CA  ASP A 196     -15.445   6.828 -13.453  1.00 83.12           C  
ATOM   1506  C   ASP A 196     -15.609   5.496 -14.180  1.00 83.12           C  
ATOM   1507  CB  ASP A 196     -13.984   7.285 -13.516  1.00 83.12           C  
ATOM   1508  O   ASP A 196     -15.406   5.418 -15.391  1.00 83.12           O  
ATOM   1509  CG  ASP A 196     -13.805   8.758 -13.195  1.00 83.12           C  
ATOM   1510  OD1 ASP A 196     -14.812   9.500 -13.180  1.00 83.12           O  
ATOM   1511  OD2 ASP A 196     -12.656   9.180 -12.961  1.00 83.12           O  
ATOM   1512  N   LEU A 197     -15.875   4.387 -13.508  1.00 72.06           N  
ATOM   1513  CA  LEU A 197     -16.156   3.094 -14.125  1.00 72.06           C  
ATOM   1514  C   LEU A 197     -17.609   3.008 -14.586  1.00 72.06           C  
ATOM   1515  CB  LEU A 197     -15.844   1.955 -13.148  1.00 72.06           C  
ATOM   1516  O   LEU A 197     -17.891   2.443 -15.648  1.00 72.06           O  
ATOM   1517  CG  LEU A 197     -14.375   1.543 -13.023  1.00 72.06           C  
ATOM   1518  CD1 LEU A 197     -14.117   0.910 -11.664  1.00 72.06           C  
ATOM   1519  CD2 LEU A 197     -13.992   0.584 -14.148  1.00 72.06           C  
TER    1520      LEU A 197                                                      
ENDMDL                                                                          
END                                                                             
