# Supplementary material for: Phosphorylation tunes strain-specific protein condensation during rotavirus replication organelle assembly
Source: EMBO J. 2026 May 26;45(13):4733–65. doi: 10.1038/s44318-026-00814-z (PMC13324165; doi:10.1038/s44318-026-00814-z)
Supplement: Supplementary file 11 — Source data Fig. 9 [file 44318_2026_814_MOESM11_ESM.zip › Figure_7/Figure 7A/NSP5 RF HP/NSP5RFHPmonomer_54e43/NSP5RFHPmonomer_54e43.a3m]

#197	1
>101
SLSIDVTSLPSISSSIYKNESSSTTSTLDGKSIGRDEQYIDPDAEAFSKYMLSKDPEDIGPSDSADNDPLTSFSIRSNAVKTNADAGVSMDSSTQSRPSDNVGCDQVDFSFNKGIKVNANLDSSIDISTSSKKEKSKSDHKSRKHYPKIEAESDSDDYILDDDDSDDGKCKNCKYKRKYFALRMRMKQVAMQLIEDL
>UniRef100_A0A1I7P3I1	332	0.929	3.924E-100	0	196	197	1	199	200
SLSIDVTSLPSISSSLYKNESSSTTSTLSGKSIGRSEQYISPDAEAFSKYMLSKSPEDIGPSDSASNDPLTSFSIRSNAVKTNADAGVSMDSSTQSRPSSNVGCDQVDFSFNKGIKMNANLDSSISISTNSKKEKSKqrSDHKSRKHYPKIEAESDSDDYVLDDSDSDDGKCKNCKYKRKYFALRMRMKQVAMQLIEDL
>UniRef100_A0A0C5BMY3	328	0.923	6.707E-99	0	196	197	1	197	198
SLSIDVTSLPSISSSIYKNESSSTTSTLSGKSIGRSEQYISPDADAFNKYMLSKSPEDIGPSDSASNDPLTSFSIRSNAVKTNADAGVSMDSSTQSRPSSSVGCDQVDFSFNKGIKVNANLDSSISISTNSKKEKSKNDRKSRKHYPKIEAESDSDDYVLDDSDSDDGKCKNCKYKRKYFALRMRMKQVAMQLIEDL
>UniRef100_A0A345B182	328	0.868	9.194E-99	0	196	197	1	197	198
SLSIDVTSLPSISSSIFKNESSSTTSTLSGKSIGRSEQYTSPDVEAFNKYMLSKSPEDIGPSDSASNDPLTSFSIRSNAVKTNADAGVSMDSSTQSRPSSNVGCDQVDFSLTKGINVSANLDSCVSISTDNKKEKSKKDHKSRKHYPRIEADSDSEDYVLDDSDSDDGKCKNCKYKKKYFALRMRMKQVAMQLIEDL
>UniRef100_A0A1W7HFT9	325	0.868	1.146E-97	0	196	197	1	196	197
SLSIDVTSLPSISSSIFKNESSSTTSTLSGKSIGRSEQYISPDAEAFNKYMLSKSPEDIGPSDSASNDPLTSFSIRSNAVKTNADAGVSMDSSTQSRPSSNVGCDQLDFSLTKGINVSANLDSCISISTDHKKEKSKKD-KSRKHYPRIEADSDSEDYVLNDSDSDDGKCKNCKYKKKYFALRMRMKQVAMQLIEDL
>UniRef100_Q3ZK65	322	0.883	1.042E-96	0	196	197	1	197	198
SLSIDVTSLPSISSSIFKNESSSTTSTLSGKSIGRNELYVSPDAEAFNKYMLSKSPEDIGPSDSASNDPLTSFSIRSHAVKTNADAGVSMDSSTQSRPSSNVGCDQVDFSFNKAVKVNANLDSSISISTDQKREKSKKDHKNGKHYPKIEAESDSDDYVLDDSDSDDGKCKNCKYKRKYFALRMRMKHVAMQLIEDL
>UniRef100_A0A6M3RAY2	319	0.873	9.481E-96	0	196	197	1	197	198
SLSIDVTSLPSITSSVYKNESSSTTSTLSGKSIGRSEQYISPDAEAFNKYMLSKSPEDIGPSDSASNDPLTSFSIRSNAVKTNADSGVPMDSSAQSRPSSNVGYDQVDFSLVKGIKVNANLDSSISVSTNNKKEKSKSDHKSRKHYPRIEADSDSDEYVLDDSDSDDGKCKNCKYKKKYFALRMRMKQVAMQLIEDL
>UniRef100_A0A6B9PUW3	318	0.888	1.781E-95	0	196	197	1	197	198
SLSIDVTSLPSISSSIYKHESSSTTSTLSGKSIGRSEQYVSPDAEAFNKYMLSKSPEDIGPSDSASNDPLTSFSIRSNAVKTNADAGVSMDSSTQSRPSSNVGCDQVDFSLNKGLKVNASLDSSISVSTLSNKEKSKSDHKSRKHYPKIEADSDTDEYVLDDSDSDDGKCKNCKYKRKYFALRMKMKQVAMQLIEDL
>UniRef100_E5FXI6	317	0.873	4.588E-95	0	196	197	1	197	198
SLSIDVTSLPSIPSAIYKNESSSTTSTLSGKSIGRSEQYISPDAEAFNKYMLSKSPEDIGPSDSASNDPLTSFSIRSNAVKTNADAGVSMDSSAQSRPSSNVGCDQVDFSLNKGLNVKANLDSSISISTDTKKEKSKRNHKSRKYYPRIEAESDSDDYVLDDSDSDDGKCKNCKYKKKYFTLRMRMKQVAMQLIEDL
>UniRef100_Q9ICH7	316	0.839	8.622E-95	0	196	197	1	199	200
SLSIDVTSLPSISSSIFKNESSSTTSTLSGKSIGRNEQYVSSDIEAFNKYMLSKSPEDIGPSDSASNDPLTSFSIRSNAVKTNADAGVSMDSSTQSRPSSNVGCDQMDFSLTKGINVSASLDSCVSISTNHKKEKSKKDKkdKSRKHYPRIEADSDSEDYVLDDSDSDDGKCKNCKYKKKYFALRMRMKQVAMQLIEDL
>UniRef100_O09712	315	0.852	3.044E-94	0	196	197	1	196	197
SLSIDVTSLPSISSSIFKNESSSTTSTLSGKSIGRSEQYISPDAEAFNKYMLSKSPEDIGPSDSASNDPLTSFSIRSNAVKTNADAGVSMDSSTQSRPSSNVGYDQVDFSLTKGVNVSANLDSCISISTDYKKEKSKKD-KNRKHYPRIEVDSDSEDYVLDDSDSDDGKCKNCKYKKKYFALRMRMKQVATQLIEDL
>UniRef100_A0A220XLY1	313	0.865	1.075E-93	4	196	197	0	191	192
----DVTSLPSYSSSIFKNESSSTTSTLSGKSIGRSEQYISPDAEAFNKYMLSKSPEDIGPSDSASNDPLTSFSIRSNAVKTNADAGVSMDSSTQSRPSSNVGCDQVDFSLTKGININANLDSCISISTDNKKEKSKKD-KSRKHYPKIEADSDSEDHVLDDSDSDDGKCKNCKYKKKYFALRMRMKQVAIQLIEDL
>UniRef100_J7LJM5	308	0.852	8.887E-92	0	196	197	1	197	198
SLSIDVTSLPSISSSIYKHESSSTTSTISGKSIGRSEQYISPDAEAFNKYMLSKSPEDIGPSDSASNDPLTSFSIRSNAVKTNADAGVSMDSSTQSRPSSDVGCDQMDFSLNRGIKIDAAVDSSISISTKPKKEKSKQESKSRKYYPKIEAESDSDDYVLDDSDSDDGKCKNCKYKKKYFALRLRMKHVAMQLIEDL
>UniRef100_B2BRG1	306	0.822	4.301E-91	0	196	197	1	196	197
SLSIDVTSLPSISSSIFKNESSSTTSTLSGKSMGRREQYISPDAEAFNKYMFSKSPEDIGPSDSASNDPLTRFSIRSNAVKTNADAGVSMDSSTQSRPSSNVGCDQVDLSLTKGINVSANLDSCVSISTDNKKEESKKD-KIRKHYPRIEADSESEDYVLDDSDSDDGKCKNCKYKKRCFALRVRMKQVAMQLIEDL
>UniRef100_F8U668	306	0.847	4.301E-91	0	196	197	1	197	198
SLSIDVTSLPSISSSVYKNESNSATSTLSGKSIGRSEQYVQSDTEAFNKYMLSKPPEDIGPSDSASNDPLTSFSIRSNAVKTNADAGVSMDSSTQSRPSSNVGCDQVDFSFGKAININANLDSSISIATKNKKDKSKKDSKSRKHYPKIEAESDSDEYVLDDSDSDDGKCKNCKYKKKYFILRGRMKQVAMQLIEDL
>UniRef100_A0A0B6VH67	304	0.842	2.081E-90	0	196	197	1	197	198
SLSIDVASLPSISSSIYKNESISTSSTISGKSIGRSEQYVSPDVDAFNKYMLSKVPEDIGPSDSASNDPLTSFSIRSHAVKTNADTGVSMDSSTQSRPSSDVGCDQVDFSFNKGIKVNANLDSSISVTTSGKSEKSRQNHKSREHYPKIEAESDSDDYVLDDSDSDDGKCKNCKYKKKYFALRERMKHVAMQLIEDL
>UniRef100_A0A0D6CAC5	298	0.852	1.721E-88	0	196	197	1	197	198
SLSIDVTSLPSISSSIYKHESSSTTSTISGKSIGRSEQYISPDAEAFNKYMLSKSPEDIGPSDSASNDPLTSFSIRSNAVKTNADAGVSMDSSTQSRPPSDVGYDQVDFSLNKGIKIDAMVDSSISISTKSKKEKSKHETKNGKCYPKIEAESDSDDYVLDDSDSDDGKCKNCKYKKKYFALRLRMKQVAMQLIEDL
>UniRef100_A0A455VXG8	298	0.822	2.358E-88	0	196	197	1	197	198
SLSIDVTSLPSISSSIYKHDSSPTTSTLSGKSISRSEQYISPDTEAFNKYMLSKSPEDIGPSDSASNDPLTSFSIKSHAVKTNADTGVSMDSSNQSRPSSNVGCDQVDFSLNKGLKINANLDSSISISTNLKKEKINNDQKEKKQYPKIEADSDSDNYVLDDSDSDDGKCKNCKYKKKYFILRMRMKQVAMQLIEDL
>UniRef100_A0A2K9UXD8	297	0.817	4.431E-88	0	196	197	1	196	197
SLSIDVTSLPSISSSIFKNESSSTTSTLSGNPIGRSEQYISPDAEAFNKYMLSKSPEDIGPSDSASNDPLTSFSIRSTAVKTNADAGVSMDSSTQSRPSSNVGCPQLDFSLNKGINVSAPLDSRISVSTDHKKEKSKKD-KSSQHYPRIEADSDFEDHVLDDSDSDDGKCKNCKYKKKYFAPRMRMKRVAMQLIEDL
>UniRef100_A0A0G2US94	294	0.842	4.029E-87	7	196	197	6	195	198
-------SLPSISSSVYKNESNSATSTLSGKSIGRSEQYVQSDTEAFNKYMLSKPPEDIGPSDSASNDPLTSFSIRSNAVKTNADAGVSMDSSTQSRPSSNVGCDQVDFSFGKAININANLDSSISIATKNKKDKSKKDSKSRKHYPKIEAESDSDEYVLDDSDSDDGKCKNCKYKKKYFILRGRMKQVAMQLIEDL
>UniRef100_A0A2K9UXJ8	291	0.807	3.662E-86	0	196	197	1	196	197
SLSIDVTSLPSISSSIFKNESSSTTSTLSGKSIGRSEQYIPPDAEAFNKYMLSKSPEDIGPSDSASNDPLTSFPIRSPAVTTNADAGVSMDSSTQSRPSSNVGCDQLDFSLNKGINVSATLASRISISTDNKKAKSKKD-NRRKHPPRIEADSPSEDYPLDPSDSPDGKCQNCKYKKKYFALRMRMKRVAMQLIEDL
>UniRef100_L0HQ40	291	0.814	6.881E-86	0	196	197	1	199	200
SLSIDVTSLPSISSSVYKNESFSTASTISGKSIGRNEQYISPDAEAFNKYMLSKSPEDIGPSDSASNDPLTSFSIRSNAVKTNADAGVSMDSSVQSRPSSDIGYDQMDFSLNKGIKIDATVDSSISISTTSKKEKSKQENKNkyKKCYPKIEAESDSEDYVLDDSDSDDGKCKNCKYKKKYFALRLRMKQVAMQLIKDL
>UniRef100_S5TEP7	287	0.797	8.574E-85	0	196	197	1	198	199
SLSIDVTSLPSISSSIYKHDSSPTTSTLSGKSISRSEQYISPDTEAFNKYMLSKSPEDIGPYDSASNDPLTSFSIKSHAVKTNADTGVSMDSSNQSRPSSNVGCDQVDFSLNKGLKINANLDSSISISTNRKKEKINDGQKEKKqQYPKIEADSDSDNYVLDDSDSDNEKCKNCKYKKKYFILRMRMKQVAMQLIEDL
>UniRef100_A0A386QWG8	286	0.780	4.148E-84	0	195	197	1	196	198
SLSIDVTSLPSITSSIYKNESSPASSTLSGKSIGRNEQYVSADADAFSKYMLSRSPEDIGPSDSASNDPLTSFSIKSNAVKTNADAGVSMDSSTQSRPSSSVGCDQVDFSLSKGVKISANLDSNLSISTEVKEPKLKAEKKSRKHYPRIEAESDSEEFVLDDSDSDDGKCKNCKYKKKYFALRLKMKKVAIQLIED-
>UniRef100_A0A286KB34	286	0.770	4.148E-84	0	196	197	1	200	201
SFTIDVTSLPSISSSVFKHESSPSTSTLSGKSIGRSEQYVSPDAEAFNKYMLSKSPEDIGPSDSASNDPLTSFSIRSNAVKTNADAGVSMDSSVQSRPSSNVGCDQLDFSIDKCLQVNAALNSSMSITSTSKRESEKskvKQQVKNKAYPKIEADSDSDDYVLDDSDSDDGKCKNCKYKKKYFALRMRMKQVAMQLIEDL
>UniRef100_A0A2K9UXA9	284	0.802	1.068E-83	0	196	197	1	196	197
SLSIDVTSLPSISSSIPKNESSSTTSTLSGKSIGRSEQYISPDAEAFNKYMLSKSPEDIGPSDSASNDPLTSPSIRSNAAKTNADAGVSMDSSTQSRPSSNVACDQFHFSLNKGINVSPTLHSCISISTDNKKEKSKKD-KSRTHPPRIEADSDSQDYVLDDSDSPHGQCKNCKPKKTYFALRMRMKRVAMQLIEDL
>UniRef100_A0A2K9UXF2	283	0.809	3.771E-83	0	196	197	1	199	200
SLSIDVTSLPSISSSVYKNESPSTTSTISGKSIGRSEQYISPDAEAFNKYMLSKSPEDIGPSDSASNDPLTSFSIRSNAVKTNADAGVSMPSSAQSRPSSDIGYDQMDFSLNKGIKTDATMDSSISISTTSKKEKSKQENKNkyKKCYPKIEAESDSDPYPLDDSDSDDGKCKNCKYKKKYFAPRLRMKQVAMQLIKDL
>UniRef100_E5E7S4	282	0.768	9.711E-83	0	195	197	1	207	209
SLSIDVTSLPSITSSVFKNDSSPTASTLSGKSIGRSEQYISPDVEAFNKYMLSKSPEDIGPSDSASNDPLTSFSIRSNAVKTNADAGVSMDSSTQSRPSSNVGCDQVDFSLNKGIKINANMDSSISITTDRtdvraKNEgfqsttGVKKKDKSKKSYPRIDAESDSEDFVLDDSDSDDGKCKNCKYKRKYFALRKKMKQVAMQLIED-
>UniRef100_A0A2K9UXE1	279	0.788	6.439E-82	0	196	197	1	199	200
SLSIDVTSLPSISSSVYKNESFSTTSTISGKSIGRSEQYISPDAEAFNKYMLSKSPEDIGPSDSASNDPLTSFSIRSNAVKTNADAGVSLDSSAQSRPSSDIGPDQMDFSLNKGLNLHATMDSSISISTTSKKEKSQQENKNqyKKCYPKIEAESDSDPPVLDDSDSDDGKCKNCKYKKKYSALRLRMKQVAMQLIKDL
>UniRef100_A0A2K9UXB8	279	0.786	8.826E-82	0	196	197	1	196	197
SLSIDVTSLPSISSSIFKNESSSTTSTLSGKSIGRSEQYIPPDAEALNKYMLSKSPEDIGPSDSASNDPLTSFPIRSPAVTTNADAGVSMDSSTQSRPSRNVGCDQSDFSLNKGINVRATLASRISISTDNKKAKSKKD-PRRKHPPRIEADSPSEDYPLDPSATPDGKCQNCKYKKTYFALRMRMKRVAMQLIEDL
>UniRef100_A0A2K9UXB2	277	0.766	3.115E-81	0	196	197	1	196	197
SLSIDVTSLPSISSSIFKNESSSTTSTLSGNPIGRSEQYISPDAEAFNKYMLSKSPEDIGPSDSASNDPLTSFSIRSTALKTTADAGVSMDSSTQSRPSSNVGCPQLDFSLNKGINVSAPLHSRLSVSTDHKKENPKKD-KSPQHYPRIEADSDFEDHVLDPSDPPDGKCKNCKYKKKYFAPRMRMKRPAMQLIEDL
>UniRef100_A0A2K9UXE0	273	0.771	1.370E-79	0	196	197	1	196	197
SLSIDVTSLPSISSSIFKNESSSTTSTLSGKSIGRSEQYIPPDAEALNKYMLSKSPEDIGPSDSASNDPLTSFPIRSPAVTTNADAGVSMDSSPQSRPSRPVGCDQSDFSLNKGIPVRAPLASRISISTDNKKAKSKKD-PRRKHPPRIEADSPSEDYPLDPSATPDGKCQNCKYKKTYFALRMRMKRPAMQLIEDL
>UniRef100_A0A2K9UXJ7	272	0.771	2.573E-79	0	196	197	1	196	197
SLSIDVTSLPSISSSIPKNESSSTTSTLSGKSIGRSEQYISPDAEAFNKYMLSKSPEDIGPSDSASNDPLTSPSIRSNAAKTNADAGVSMDSSTQSRPSSNVACDHLHFSLNKGINVSPTLHSCLSISTDNKKEKSKKD-KSRTHPPRIEADSDSQDYVLDDSDSPHGQCPNCQPKKTSFALRMRMKRPAMQLIEDL
>UniRef100_A0A2K9UXF7	265	0.773	3.992E-77	0	196	197	1	199	200
SLSIDVTSLPSISSSVYKNESFSTTSTISGKSIGRSEQYISPDAEAFNKYMLSKSPEDIGPSDSASNDPLTSPSIRSNAVKTNADAGVSLASSAQSRPSSDIGPDQMDFSLNKGPNLHATMDSSISISTTSKKEKSQQENKNqyKKCYPKIEAESDSDPPPLDDSDSDDGKCKTCKYKKKYSALRLRMKQVAMQLIKDL
>UniRef100_A0A0K2CL84	258	0.671	1.163E-74	0	196	197	1	204	205
SLTIDVADLPSITSSFFNDESSNTSSTLSGKSIGRSEQYVSPDAKAFTAYMLSKSPEDIAPSDSASNDPLTSFSIRSNAVKTNADGGVSMDTSVRSRPSSDAGCDQIDFHFAKGLKVNATLDSNLSVATQstvksqeSRNAKEKKVHKSRKHYPKIEAESDSDNYVVNSSDSDDDECINCKYKKKYYLLKERMKKVAMQLISDL
>UniRef100_A0A2K9UXD1	256	0.753	1.056E-73	0	196	197	1	199	200
SLSIDVTSLPSISSSVYKNESFSTTSTISGKSIGRSEQYTSPDAEAPNKYMLSKSPEDIGPSDSASNDPLTSFSIRSNAVKTNADAGVSMASSPQSRPSSDIGYDQMDFSLNKGVQIAATPDSSISISTTSKKEKSPQENKNkyKKCYPKIEAESDPDEPASDDSDSDDGKCKNCKYKKKSPPLRSRMKQVAMHLIKDL
>UniRef100_A0A2K9UXD3	254	0.730	5.108E-73	0	196	197	1	196	197
SLSIDVTSLPSISSSIFKNESSSTTSTLSPNPLGRSEQYISPDAEAFNKYMLSKSPEDIGPSDSASNDPLTSFSIRSTALKTTADAGVSMDSSTQSRPSSNVGCPQLAFSLNKGINVSAPLHSRPSLSTDHKKENPKKD-KSPPHPPRIEADSDFEDHALDPSDPPPGKCKNCKYKKKPFAPRMRMKRPAPQLIEDL
>UniRef100_A0A2D0W0W2	253	0.666	9.595E-73	0	196	197	1	204	205
SLTIDVADLPSITSSFFNDESSNTSSTLSGKSIGRSEQYVSSDAKAFTAYMLSKSPEDIAPSDSASNDPLTSFSIRSNAVKTNADGGVSMDTSVRSRPSSDTGCDQIDFHFAKGLKVNATLDSNLSVTTQstvksqeSRSAKEKKVHKSRKHYPKIEAESDSDNYVVSLSDSDDDECVNCKYKKKYYLLKERMKKVAMQLISDL
>UniRef100_D1L625	247	0.700	7.916E-71	0	196	197	1	196	197
SLSIDVTSLPSLTSSVFKHDSNSASSTISGKSIGRSEQYISPNAEAFNKYMLSKPPEDIGPSDSASNDPLTSFSIKSNAVKTNADAGVSMDSCSQSRPSSGVGCNQVDLALNVVYdcqKSNHKKDTARSKIANH---KAKSHDKSIV-FPKIEAESDSDEYVLDDSDSDDGKCVNCKYKRKYFALRLRMKQVAMQLIEDL
>UniRef100_X2FQT2	246	0.652	2.793E-70	0	196	197	1	196	197
SLSIDVTSLPSFSSSVFKHDSNSASSTISGKSIGRSEQYISPDAEAFNKYMLSKSPDDIGPSDSASNDPLTSFSIKSNAVKTNADAGVSMDSCSQSRPSSGVGCNQVDL--------------ALNVVCDYQKSSYKKDttrskianhkvelHKRSVVFPKIEAESDSDEYVLDDSDSDDGKCVNCKYKRKYFALRSRMKQVAMQLIEDL
>UniRef100_A0A1B1LZ85	242	0.627	6.528E-69	0	195	197	1	214	216
SLTIDVASLPSISPSFFNDESSNTSSIVSGKSIGRSEQYVSPDIQAFNAYMLSKPPEEIEPYDSASNDPLTNFSIRSNAVKTSTDAGVSMDTSSGSRPSSNVGCDQVDFTLTKGINISANLKSDIDISTDKKriqvgntseldstkeskvvRSKTKS-NKSKKKYPVIEYCSDSDEYVLDDSDSDEGKCNNCKYKKKYFALRARMKKVALELIED-
>UniRef100_F6MDY5	241	0.929	8.947E-69	55	196	197	0	141	142
-------------------------------------------------------PEDIGPSDSASNDPLTSFSIRSNAVKTNADAGVSMDSSTQSRPSSNVGCDQVDFSFSKGIKMDANLDSSISIATISKKEKSKSDHKSRKHYPKIEAESDSDDYVLDDSDSDDGKCKNCKYKRKYFALRMRMKQVAMQLIEDL
>UniRef100_A0A6M3QX51	241	0.656	1.226E-68	0	190	197	1	201	202
SLTIDVADLPSITSSFFNNESSNTSSIVSGKSIGRNEQYVSPDAKAFTAYMLSKSPDDITPSDSASNDPLTNFSIRSNAVKTNADGGISMDSSVRSRPSSNVGYDQVDFSFAKGLKVNATLDSNLTVTTRSrddniqsseiQMKKEKKNHKSRKHYPKIEAESDSDNYVASLSDSDDDECVNCKYKKKYQILKERMKRVAM------
>UniRef100_C0IR89	233	0.475	6.696E-66	3	195	197	5	206	208
---IDLSSLPSF-SQFSNNESSSDVSNNSSKSVSRSEQYVTLSDEAFSEYMLNKDPEDIGPSDSASNDLPTKFAIKANAVKSNANVGVSLDTKSDVKEKIMEDKDEVDFSFARNFKMNTDLAASITIDTHKPKSslsdsavqfnrKAKQGRSKIKktEWPKIDYQSDDEEYVCSDS---EDRCCNCIYKKKYFELRKRMKQVAIQLIED-
>UniRef100_A0A1B1LZE5	233	0.616	6.696E-66	4	195	197	0	209	211
----DVASLPSVSPSFFNDESSNTSSIVSGKSIGRSEQYVSPDIQAFNAYMLSKPPEEIEPYDSASNDPLTNFSIRSNAVKTSTDAGVSMDTSSGSRPSSNVGCDQVDFTLTEGINISANLKSDIDISTDKKriqvgntseldstkeskvvRGKTKS-NKSKKKYPVIEYCSDSDEYVLDDSDSDEGKCNNCKYKKKYFALRARMKKVALELIED-
>UniRef100_A0A161IMA6	228	0.748	5.517E-64	19	178	197	1	163	164
-------------------ESSPSTSTLSGKSIGRNEQYVSPDAEAFNKYMLSKSPEDIGPSDSASNDPLTSFSIRSNAVKTNADAGVSMDSSVQSRPSSNVGCDQLDFSIDKCLQVNAALNSSVSITSNSKQESGKskvKRQMKNKIYPKIEADSDSDDYVLDDSDSDDGKCKNCKYKKKY------------------
>UniRef100_A0A8D5ZHU6	224	0.606	1.288E-62	0	196	197	1	206	207
SLTVDVTSLPSITSSFFNNESSNNSSTLSGKSIGRSEQYVSSDAKAFTTYMLSKSPEDIEPFDSASNDPLTSFSIRTNAVKTNSNGGVSMDASTDSRSGENSIYDSVDFSFAKGLNINAGLDSKINITTSSQidddssRTKNKKGKKKRsdqMNKQIISAFSDSENYVLSDSDSDEGQCNNCKYKKKYFILRERMKNIALQLITDL
>UniRef100_A0A218KM00	222	0.475	3.315E-62	3	195	197	5	206	208
---IDLSSLPSF-SQFSNNESSSDISNNSSKSVSRSEQYVTLSDKAFNEYMLNKDPEDIGPSDSASNDLPTKFAIKANAVKSNANVGVSLDTKSDVKGKVMEDKDEVDFSFARNFKMNTDLAASITIDTHKPKSslsdtvvqstkKPKQGKSRIKrtEWPKIDYQSDDENYICSDS---DDRCCDCIYKRKYFELRKRMKQVAIQLIED-
>UniRef100_A0A0K0LAV8	221	0.324	8.531E-62	16	196	197	5	192	193
----------------FTQVASYTTTSLAGLEEAENER---RKAMEYSKYMLEK--QDLGPSDSASNDGMNEWSVSSRSFCTNESNMESVNNFEINLPSDH-SCLSVKSSNSMNSQSSQNFKSAVQSITQHQsriKESSKSqkqyQQKKRKHKEKAVIDAISDDEWGNrvesfDESSDSDTCTNsCKCCKRYKRLKKSVKHTVAKLISDL
>UniRef100_M4H296	203	0.298	1.673E-55	16	196	197	30	217	218
----------------FTQAASYTTTSLAGLEEAENER---RKAIEYSKYMLEK--QDLGPNDSASNDGMNEWSVSSRSFSTNESNMESVNNFEINLPSDH-SCVSVKSSNSMNSQNSQNFKSAVQSITQHqsrirenPKPQKQYQQKKRKHKEKAVIDAISDDEWGNrvesfDESSDSDTCNNsCKCCKRYKKLKKSVKHTVAKLISDL
>UniRef100_A0A3G1DMJ4	203	0.843	2.293E-55	69	196	197	0	126	127
---------------------------------------------------------------------LTSFSIRSNAVRTNADAGVSMDSSTQSRPSSNVGCDQLDFSLTKGINVSANLDSCISISTDHKKEKSKKD-KSRKHYPRIEADSDSEDYVLDDSDSDDGKCKNCKYKKKYFALRMRMKRVAMQLIEDL
>UniRef100_A0A0P0UQC1	202	0.492	4.304E-55	3	195	197	5	213	215
---IDFSSLPSF-SKLSLNESSSETSDASRKSVSRSEQYVSLSEKAFSEYMLNRDPEDIGPSDSASNDLPTKFAIKSNAVKSNANVGVSLDASSSDRETVSPGKDETDFTFAKGIKMKSDLAASFAIDTTNAKssisdpgslnrsthstdrSKSKSGNtkKNRQQWPRIEYQSDEEEYVLSD---DDAHCCNCIYKKKYFELRKRMKLVAIQLIED-
>UniRef100_A0A8D5XE43	199	0.483	3.901E-54	3	195	197	5	213	215
---IDFSSLPSF-SKLSLNESSSETSNTSRKSVSRSEQYVSLSEKAFSEYMLNRDPEDIGPSDSASNDLPTKFAIKSNAVKSNANVGVSLDASSSDRETISSGKDEVDFTFAKGIKMKSDLAASFSIDTTNAKSSisdpgsfnkaaHSTDRSKNKNssnkknqskWPKIEYQSDEEEYVVSD---DDAQCCNCIYKRKYFELRKRMKLVAIQLIED-
>UniRef100_A0A385MK24	195	0.476	1.245E-52	3	195	197	5	216	218
---IDFSSLPSF-SKLSTNESSSETSNTSRKSVSRSEQYVSLSEKAFSEYMLNRDPEDIGPSDSASNDLPTKFAIKSNAVKSNANVGVSLDASSSDRETGSNTKDEVDFSFAKGVKMKPEVAASFTIDTlnvkssisdpgssaklthhiDTIKSRSKSRNKSNKNdqkWPRIEYQSDEEEFVLSDEDA---QCCNCVYKRKYFELRKRMKLVAIQLIED-
>UniRef100_A0A0P0UPP8	195	0.490	1.245E-52	3	195	197	5	216	218
---IDFSSLPSF-SKLSTNESSSETSNTSRKSVSRSEQYISLSEKAFSEYMLNRDPEDIGPSDSASNDLPTKFAIKSNAVKSNANVGVSLDASSKDRETGGDSKDEVDFSFSKGIKMKSDVAASFTIDTSNVKSSisdpgssaksayhvdaiksrSKSRNKLYKNdqkWPKIEYQSDEKEYVLSDEDAQS--C-NCIYKRKYFELKKRMKLVAIQLIED-
>UniRef100_A0A0P0UP88	194	0.490	3.202E-52	3	195	197	5	216	218
---IDFSSLPSF-SKLSINESSSETSNTSRKSVSRSEQYVSLSEKAFSEYMLNRDPEDIGPSDSASNDLPTKFAIKSNAVKSNANVGVSLDASSTDRETGGNAKDEVDFSFAKGIKMKSDVAASFTIDTSNVKSSisdpgssarsahradaiksrSKSRNKSYKYdqkWPKIECQSDEEEFVLSDEDA---QCCNCIYKRKYFELRKRMKLVAIQLIED-
>UniRef100_C0IR91	194	0.481	3.202E-52	3	195	197	5	216	218
---IDFSSLPSF-SKLSTNESSSETSNTSRKSVSRSEQYVSLSEKAFSEYMLNRDPEDIGPSDSASNDLPTKFAIKSNAVKSNANVGVSLDASSADHEAGGNAKDEVDFSFAKGIKMKSDVAASFAIDTSNVksfisdpgsstksahrtdaiKSRLKSRNKSYKNdqkWPKIEYQSDEEEFVLSDEDA---RCCNCIYKRKYFELRKRMKLVAIQLIED-
>UniRef100_A0A218KLY4	193	0.481	4.387E-52	3	195	197	2	213	215
---IDFSSLPSF-SKLSTNESSSETSNTSRKSVSRSEQYVSLSEKAFSEYMLNRDPEDIGPSDSASNDLPTKFAIKSNAVKSNANVGVSLDASSADRETGGNAKDEVDFSLTKGIKMKSDVAASFTIDTSNVKSSisdpgssaksshrtdaiksrLKSRNKSHKNdqkWPKIEYQSDEEEFVLSDEDA---QCCNCIYKRKYFELRKRMKLVAIQLIED-
>UniRef100_A0A159CHQ5	192	0.476	8.234E-52	3	195	197	5	216	218
---IDFSSLPSF-SKLSTNESSSETSNTSRKSVSRSEQYVSLSEKAFSEYMLNRDPEDIGPSDSASNDLPTKFAIKSNAVKSNANVGVSLDASSADREAGNNAKDEVDFSFAKGVKMKPEFATSFTIDTSNVKSSisdpgssaklthhintiksrSKSRNKSNKNdqkWPRIEYQSDEEEFVLSDEDA---QYCDCVYKRKYFELRKRMKLVAIQLIED-
>UniRef100_L0CQJ0	190	0.476	3.974E-51	3	195	197	5	216	218
---IDFSSLPSF-SKLSTNESSSETSSTSRKSVSRSEQYVSLSEKAFSEYMLNRDPEDIGPSDSASNDLPTKFAIKSNAVKSNANVGVPLDASSADRETGGNAKDEVDFSLAKGIKMKSDVAASFTIDTSNVKSSisdpgssaksahhtaaiksrSKSRNKSHKNdqkWPKIEYQSDEEEFVLSDEDA---QYCNCIYKRKYFELRKRMKLVAIQLIED-
>UniRef100_A0A1V0FU09	187	0.481	6.753E-50	0	195	197	1	239	241
SLSIDFTSLPSVTSSLFRNESNSESTTSSGKSIGRNDEYVSNDIESFNRYMLNKNPDDITPYDSASNDPLTSFSIKSHAVKTNSDGGVSMDNAGQrSRPSSEVGYDVVDFKFSKAIAVNADLKASLDIDTNVKKSKslitpvnvennyepatSKSmcninnnnnktdesvgknknknksadGHDSILNKQKFNFTDSELSEIIDSDDSDVECCGNCKYKAKYLKLRMKMKQVAILLIQD-
>UniRef100_C3U224	182	0.915	4.039E-48	0	105	197	5	110	112
SLSIDVTSLPSISSSIFKNESSSTTSTLSGKSIGRSEQYISPDAEAFNKYMLSKSPEDIGPSDSASNDPLTRFSIRSNAVKTNADAGVSMDSSTQSRPSSNVGCDQ-------------------------------------------------------------------------------------------
>UniRef100_A0A0P0YJS3	180	0.485	1.948E-47	3	195	197	5	202	204
---IDLSSLPSF-SRLSNNESNSDTSLVSRKSVSRSEQYVSLSDKAFTEYMLNKDPDDIEPSDSASNDLPTKFAIKSNAVKSNANVGVSLDASnGQQLESPKP--DEVDFTFNRALKVDTKIDAAININTSKKGRNNtedsssntmprKQQKKTRKNeWPKIDYQSDEDEYVLSD-----DECRDCKYKRKYFELRRKMKLVAIQLIED-
>UniRef100_A0A1L6KW48	143	0.522	9.660E-35	45	134	197	4	93	100
---------------------------------------------AFSEYMLNKDPEDIGPSDSASNDLPTKFAIKANAVKSNANIGVSLDTKSDVKEKVMEDKDEVDFSFARNFKMNTDLAASIMINTNKPKSS--------------------------------------------------------------
>UniRef100_A0A0K0LAV0	139	0.310	1.628E-33	16	131	197	28	137	144
----------------FTQAASYTTTSLAGLEEAENER---RKAMEYSKYMLEK--QDLGPSDSASNDGMNEWSVSSRSFSTNESNMESVNNFEINLPSDH-SCVSVKSSNSMNSQNSQNFKSAVQSVTQHQ-----------------------------------------------------------------
>UniRef100_B1NLC9	125	0.783	1.777E-28	123	196	197	0	72	73
---------------------------------------------------------------------------------------------------------------------------CVSISTNHKKEKSKKD-KGRKHYPRIEADSDFEDYVLDDSDSDDGKCKNCKYKKKYFALRMRMKRVAMQLIEDL
>UniRef100_A0A650D7A7	121	0.405	5.566E-27	12	193	197	11	204	208
------------SSSNHVPSSSSQVSNTSGKSIGREETYVQPDTTSYSQHMLNLNPDDITPDDSASNDPLTKFNILGNASKSDSNSGVSMDGPPIRYE------DQVDFNFAKGLKASGHLDVGVNVRTTNGKKKSKdeppsvsasSARKSRLAQMNdrsvdfdIPADsSDEEDYVSDGASScECDHSENCKYRRRYLRLKKNMKRIAKTII---
>UniRef100_A0A0K0LBN2	99	0.307	1.605E-19	81	158	197	0	90	91
---------------------------------------------------------------------------------SNANVGVSLDTKSDVKEKIMEDKDEVDFSFARNFKMNTDLAASITIDAHKPKSsvsdsavqfnrKTKQGRSKIKktEWPKIDYQSDDEEYV--------------------------------------
>UniRef100_A0A3G1DMA5	85	0.844	6.214E-15	152	196	197	0	44	45
--------------------------------------------------------------------------------------------------------------------------------------------------------SDSDEYVLDDSDSDDGKCKNCNYKKKYFALRLRMKQVAMQLIKDL
>UniRef100_A0A345B189	65	0.921	4.101E-08	0	37	197	1	38	39
SLSIDVTSLPSISSSIFKNESSSTTSTLSGKSIGRSEQ---------------------------------------------------------------------------------------------------------------------------------------------------------------
>101
SLSIDVTSLPSISSSIYKNESSSTTSTLDGKSIGRDEQYIDPDAEAFSKYMLSKDPEDIGPSDSADNDPLTSFSIRSNAVKTNADAGVSMDSSTQSRPSDNVGCDQVDFSFNKGIKVNANLDSSIDISTSSKKEKSKSDHKSRKHYPKIEAESDSDDYILDDDDSDDGKCKNCKYKRKYFALRMRMKQVAMQLIEDL
>UniRef100_A0A1V0FU09	269	0.472	2.266E-78	0	195	197	1	239	241
SLSIDFTSLPSVTSSLFRNESNSESTTSSGKSIGRNDEYVSNDIESFNRYMLNKNPDDITPYDSASNDPLTSFSIKSHAVKTNSDGGVSMDNAGQrSRPSSEVGYDVVDFKFSKAIAVNADLKASLDIDTNVKKSkslitpvnvennyepatsksmcninnnnnktdesvgknknknKSADGHDSILNKQKFNFTDSELSEIIDSDDSDVECCGNCKYKAKYLKLRMKMKQVAILLIQD-
>A0A1V0FU09	269	0.472	2.266E-78	0	195	197	1	239	241
SLSIDFTSLPSVTSSLFRNESNSESTTSSGKSIGRNDEYVSNDIESFNRYMLNKNPDDITPYDSASNDPLTSFSIKSHAVKTNSDGGVSMDNAGQrSRPSSEVGYDVVDFKFSKAIAVNADLKASLDIDTNVKKSkslitpvnvennyepatsksmcninnnnnktdesvgknknknKSADGHDSILNKQKFNFTDSELSEIIDSDDSDVECCGNCKYKAKYLKLRMKMKQVAILLIQD-
>E5E7S4	268	0.768	4.258E-78	0	195	197	1	207	209
SLSIDVTSLPSITSSVFKNDSSPTASTLSGKSIGRSEQYISPDVEAFNKYMLSKSPEDIGPSDSASNDPLTSFSIRSNAVKTNADAGVSMDSSTQSRPSSNVGCDQVDFSLNKGIKINANMDSSISITTDrtdvrAKNEGFQSttgvkkKDKSKKSYPRIDAESDSEDFVLDDSDSDDGKCKNCKYKRKYFALRKKMKQVAMQLIED-
>A0A0K2CL84	248	0.671	4.085E-71	0	196	197	1	204	205
SLTIDVADLPSITSSFFNDESSNTSSTLSGKSIGRSEQYVSPDAKAFTAYMLSKSPEDIAPSDSASNDPLTSFSIRSNAVKTNADGGVSMDTSVRSRPSSDAGCDQIDFHFAKGLKVNATLDSNLSVATQstvksqeSRNAKEKKVHKSRKHYPKIEAESDSDNYVVNSSDSDDDECINCKYKKKYYLLKERMKKVAMQLISDL
>D1L625	237	0.685	2.027E-67	0	196	197	1	196	197
SLSIDVTSLPSLTSSVFKHDSNSASSTISGKSIGRSEQYISPNAEAFNKYMLSKPPEDIGPSDSASNDPLTSFSIKSNAVKTNADAGVSMDSCSQSRPSSGVGCNQVDLALNVvydCQKSNHKKDTARSKIANHK----AKSHDKSIVFPKIEAESDSDEYVLDDSDSDDGKCVNCKYKRKYFALRLRMKQVAMQLIEDL
>X2FQT2	237	0.695	3.807E-67	0	196	197	1	196	197
SLSIDVTSLPSFSSSVFKHDSNSASSTISGKSIGRSEQYISPDAEAFNKYMLSKSPDDIGPSDSASNDPLTSFSIKSNAVKTNADAGVSMDSCSQSRPSSGVGCNQVDLALNVVCdyqKSSYKKDTTRSKIANHKVEL----HKRSVVFPKIEAESDSDEYVLDDSDSDDGKCVNCKYKRKYFALRSRMKQVAMQLIEDL
>A0A1B1LZ85	235	0.616	1.343E-66	0	195	197	1	214	216
SLTIDVASLPSISPSFFNDESSNTSSIVSGKSIGRSEQYVSPDIQAFNAYMLSKPPEEIEPYDSASNDPLTNFSIRSNAVKTSTDAGVSMDTSSGSRPSSNVGCDQVDFTLTKGINISANLKSDIDISTDKKRIQvgntseldstkeskvvrsKTKSNKSKKKYPVIEYCSDSDEYVLDDSDSDEGKCNNCKYKKKYFALRARMKKVALELIED-
>M4H296	215	0.298	9.325E-60	16	196	197	30	217	218
----------------FTQAASYTTTSLAGLEEAENER---RKAIEYSKYMLEK--QDLGPNDSASNDGMNEWSVSSRSFSTNESNMESVNNFEINLPSDH-SCVSVKSSNSMNSQNSQNFKSAVQSITQHqsrirenPKPQKQYQQKKRKHKEKAVIDAISDDEWGNrvesfDESSDSDTCNNsCKCCKRYKKLKKSVKHTVAKLISDL
>A0A1B4X9R1	180	0.301	1.888E-47	16	193	197	16	206	210
----------------YKSSSSRTGSQISNRSSRRMDFV---DEEELSTYFNSK--ASVTQSDSCSNDLAVKTSIIAEAVICNESEHVSADAIQEKEESiiqadDNVMKWMMDShdGISMNGGINfsrSKSKTSRSDFTESKSETSVSAHVSAgISSQLGMFNPIqqnikkeNISEMFEDEDSDGCTCKHCPYKEKYLKLRNKMKSVLVDMI---
>A0A0F6SD13	177	0.287	1.708E-46	16	195	197	16	208	210
----------------YKSPSSRTGSQVSNRSSRRMDFV---DEEELSTYFNSK--ASVTQSDSCSNDLAVRNSIITEAVVCDESGHVSADAIQEKEESvihmdDNVMKWMMDSpdGISMNGGINfsrSKSKTNRSDLTKTESETSVSAHISAgISSQLGMFNPVqqtakkeTISEMFEDEDIDGCICKNCQYKEKYFKLRNKMKSVLIDMITD-
>A0A0F6VY77	177	0.285	2.340E-46	16	193	197	16	206	210
----------------YKSSSSKTGSQVSNRSSRRMDFV---DEEELSTYFNSK--ASVTQSDSCSNDLAVRNSIITEAVVCDESEHVSADAIQEKEESviqmdDNVMKWMMDShdGISMNGGINfsrSKSKTSKSDFTEAKSETSVSAHISAgLSSQLGMFNPVqqtvkkeRISEIFEDEDIDGCTCRNCPYREKYLKLRNKMKSVLVDMI---
>A0A0F6YEJ7	173	0.275	2.898E-45	16	193	197	16	206	210
----------------YKSTSSRTGSQVSNRSSRRMDFV---DEEELSTYFNSK--ASVTQSDSCSNDLTVKNSIINEAVICDESAHVSADAIQEKEESvmqidDDVMKWMMDShdGISMNGGINfsrSKSKTNRSDFTETKSETSVSAHVSAgISSQLGMFNPVqqnvkkeTISEIFEDEDMEGCTCRNCPYRERYLKLRNKMKSVLVDLI---
>A0A218KLY4	171	0.477	1.913E-44	1	195	197	0	213	215
-ITIDFSSLPSF-SKLSTNESSSETSNTSRKSVSRSEQYVSLSEKAFSEYMLNRDPEDIGPSDSASNDLPTKFAIKSNAVKSNANVGVSLDASSADRETGGNAKDEVDFSLTKGIKMKSDVAASFTIDTsNVKssisdpgssaksshrtdaiKSRLKSRNKSHKNdqkWPKIEYQSDEEEFVLSDEDA---QCCNCIYKRKYFELRKRMKLVAIQLIED-
>C0IR85	168	0.472	2.368E-43	1	195	197	3	216	218
-ITIDFSSLPSF-SKLSTNESSSETSSTSRKSVSRSEQYASLSEKAFSEYMLNRDPEDIGPSDSASNDLPTKFAIKSNAVKSNANVGVPLDASSADRETGGNAKDEVDFSLAKGIKMKSDVAASFTIDTsNVKssisdpgssaksahhtaaiKSRSKSRNKSHKNdqkWPKIEYQSDEEEFVLSDEDAQYC---NCIYKRKYFELRKRMKLVAIQLIED-
>A0A218KM00	167	0.485	4.442E-43	1	195	197	3	206	208
-ITIDLSSLPSF-SQFSNNESSSDISNNSSKSVSRSEQYVTLSDKAFNEYMLNKDPEDIGPSDSASNDLPTKFAIKANAVKSNANVGVSLDTKSDVKGKVMEDKDEVDFSFARNFKMNTDLAASITIDThkpksslsdtvvqSTKKPKQGKSRIKRTEWPKIDYQSDDENYIC--SDSDDRCC-DCIYKRKYFELRKRMKQVAIQLIED-
>A0A0P0YJS3	163	0.485	1.411E-41	1	195	197	3	202	204
-ITIDLSSLPSF-SRLSNNESNSDTSLVSRKSVSRSEQYVSLSDKAFTEYMLNKDPDDIEPSDSASNDLPTKFAIKSNAVKSNANVGVSLDASnGQQLESPK--PDEVDFTFNRALKVDTKIDAAININTSKKGRNNtedsssntmprKQQKKTRKNeWPKIDYQSDEDEYVLSDDE-----CRDCKYKRKYFELRRKMKLVAIQLIED-
>A0A141QRX3	162	0.280	1.933E-41	16	193	197	16	206	210
----------------YKSPSSRAGSQVSNRSSRRMDFV---DEEELSTYFNSK--ASVTQSDSCSNDITVRNSIINEAVICDESGHVSADAIQEKEESiiqanDNVMKWMMDShdGISVAGGINfsrSKSKTSKSDFTETKSETSVSAHVAAgISAQLGMFNPVqqtvkkeNISDIFEDEDIDGCTCKNCIYREKYIKLRNKMKSVLVDII---
>A0A0M5L4A7	161	0.250	4.963E-41	17	193	197	17	206	210
-----------------NSSNSRTGSQVSNRSSRKMDFV---DEEELSTYFNSKT--SVTQSDSCSNDLTAKHSIITEAVVCDESAHVSADAIqekDEAIPqmDDNIMRWMMDShdGISINGGINfsrSKSKISGSEFAETKSETNVSAHVSAgMNSQLGMFNPIQqkmkkeiIPEMFEDEDINGCTCRNCPYKEKYQKLRNKMKSVLVDII---
>Q9IVW4	148	0.796	2.164E-36	94	196	197	0	101	102
----------------------------------------------------------------------------------------------QSRPSSNVGCDQLDFSLTKGINVSASLDSCISISTDHKKEKSNKD-KSRKHYPRIEADSDSEDYVLDDSDSDDGKCKNCKYKKKYFALRMRMKRVAMQLIEDL
>A0A060NDZ4	145	0.250	1.949E-35	8	193	197	7	205	209
--------LDAICDNVRRNSSnSSIRSQVSNRSSRKMDFV---DEDELSTYFNSKT--SVTQSDSCSNDLNVKHSIIAEAVVCDESAHVSADAVQEKdvvVPkmDESVMKWMMDShdGISVNGGLNfSKSKNKINeNETKVTSETNVSAHVSAgINSQLGMFNPIqhkvkkeAIPEMFEDEDVDECTCRNCPYKEKYLKLRKKLKNVLVDII---
>A0A0F7KLD6	145	0.239	2.667E-35	18	193	197	18	208	212
------------------QTESRTGSQLSNRSSRRMDFV---DDEELSTYFNSK--ASVTQSDSCSNDLAMKHSIITEAVVCDESAHVSADAIqekDETVPqiDHRIMKWMLDShdGVSLNGGINftkakSKLKETENDITEMKSKTNLLVNASVgINSNIGAFNPInqhvkteTVSDIFEDEDIEGCICKSCPYREKYRKLRSKMKNVLIDMI---
>B1NLC6	106	0.782	4.161E-22	123	191	197	0	67	167
---------------------------------------------------------------------------------------------------------------------------CVSISTNHKKEKSKKD-KSRKHYPRIEADSDSEDYVLDDSDSDDGKCKNCKYKKKYFALRMRMKQVFPQ-----
>A0A2D1ABQ5	63	0.202	2.478E-07	113	193	197	1	94	98
-----------------------------------------------------------------------------------------------------------------NGGINftkakSKLKETENEINEMKSKTNLLVNASVgINSNLGAVNPInrtikteTVSDMFEDEDIEGCVCKNCPYREKYRKLRSKMKNVLIDMI---
