# Supplementary material for: Phosphorylation tunes strain-specific protein condensation during rotavirus replication organelle assembly
Source: EMBO J. 2026 May 26;45(13):4733–65. doi: 10.1038/s44318-026-00814-z (PMC13324165; doi:10.1038/s44318-026-00814-z)
Supplement: Supplementary file 11 — Source data Fig. 9 [file 44318_2026_814_MOESM11_ESM.zip › Figure_7/Figure 7A/NSP5 RF/NSP5 RF/fold_nsp5_nstrep_model_1.cif]

# By using this file you agree to the legally binding terms of use found at alphafoldserver.com/output-terms
data_728431176b046c6c
#
_entry.id 728431176b046c6c
#
loop_
_atom_type.symbol
C 
N 
O 
S 
#
loop_
_audit_author.name
_audit_author.pdbx_ordinal
"Google DeepMind" 1 
"Isomorphic Labs" 2 
#
_audit_conform.dict_location https://raw.githubusercontent.com/ihmwg/ModelCIF/master/dist/mmcif_ma.dic
_audit_conform.dict_name     mmcif_ma.dic
_audit_conform.dict_version  1.4.5
#
loop_
_chem_comp.formula
_chem_comp.formula_weight
_chem_comp.id
_chem_comp.mon_nstd_flag
_chem_comp.name
_chem_comp.pdbx_smiles
_chem_comp.pdbx_synonyms
_chem_comp.type
"C3 H7 N O2"    89.093  ALA y ALANINE         C[C@H](N)C(O)=O                  ? "L-PEPTIDE LINKING" 
"C6 H15 N4 O2"  175.209 ARG y ARGININE        N[C@@H](CCCNC(N)=[NH2+])C(O)=O   ? "L-PEPTIDE LINKING" 
"C4 H8 N2 O3"   132.118 ASN y ASPARAGINE      N[C@@H](CC(N)=O)C(O)=O           ? "L-PEPTIDE LINKING" 
"C4 H7 N O4"    133.103 ASP y "ASPARTIC ACID" N[C@@H](CC(O)=O)C(O)=O           ? "L-PEPTIDE LINKING" 
"C3 H7 N O2 S"  121.158 CYS y CYSTEINE        N[C@@H](CS)C(O)=O                ? "L-PEPTIDE LINKING" 
"C5 H10 N2 O3"  146.144 GLN y GLUTAMINE       N[C@@H](CCC(N)=O)C(O)=O          ? "L-PEPTIDE LINKING" 
"C5 H9 N O4"    147.129 GLU y "GLUTAMIC ACID" N[C@@H](CCC(O)=O)C(O)=O          ? "L-PEPTIDE LINKING" 
"C2 H5 N O2"    75.067  GLY y GLYCINE         NCC(O)=O                         ? "PEPTIDE LINKING"   
"C6 H10 N3 O2"  156.162 HIS y HISTIDINE       N[C@@H](Cc1c[nH]c[nH+]1)C(O)=O   ? "L-PEPTIDE LINKING" 
"C6 H13 N O2"   131.173 ILE y ISOLEUCINE      CC[C@H](C)[C@H](N)C(O)=O         ? "L-PEPTIDE LINKING" 
"C6 H13 N O2"   131.173 LEU y LEUCINE         CC(C)C[C@H](N)C(O)=O             ? "L-PEPTIDE LINKING" 
"C6 H15 N2 O2"  147.195 LYS y LYSINE          N[C@@H](CCCC[NH3+])C(O)=O        ? "L-PEPTIDE LINKING" 
"C5 H11 N O2 S" 149.211 MET y METHIONINE      CSCC[C@H](N)C(O)=O               ? "L-PEPTIDE LINKING" 
"C9 H11 N O2"   165.189 PHE y PHENYLALANINE   N[C@@H](Cc1ccccc1)C(O)=O         ? "L-PEPTIDE LINKING" 
"C5 H9 N O2"    115.130 PRO y PROLINE         OC(=O)[C@@H]1CCCN1               ? "L-PEPTIDE LINKING" 
"C3 H7 N O3"    105.093 SER y SERINE          N[C@@H](CO)C(O)=O                ? "L-PEPTIDE LINKING" 
"C4 H9 N O3"    119.119 THR y THREONINE       C[C@@H](O)[C@H](N)C(O)=O         ? "L-PEPTIDE LINKING" 
"C11 H12 N2 O2" 204.225 TRP y TRYPTOPHAN      N[C@@H](Cc1c[nH]c2ccccc12)C(O)=O ? "L-PEPTIDE LINKING" 
"C9 H11 N O3"   181.189 TYR y TYROSINE        N[C@@H](Cc1ccc(O)cc1)C(O)=O      ? "L-PEPTIDE LINKING" 
"C5 H11 N O2"   117.146 VAL y VALINE          CC(C)[C@H](N)C(O)=O              ? "L-PEPTIDE LINKING" 
#
_citation.book_publisher          ?
_citation.country                 UK
_citation.id                      primary
_citation.journal_full            Nature
_citation.journal_id_ASTM         NATUAS
_citation.journal_id_CSD          0006
_citation.journal_id_ISSN         0028-0836
_citation.journal_volume          ?
_citation.page_first              ?
_citation.page_last               ?
_citation.pdbx_database_id_DOI    ?
_citation.pdbx_database_id_PubMed ?
_citation.title                   "Accurate structure prediction of biomolecular interactions with AlphaFold 3"
_citation.year                    2024
#
loop_
_citation_author.citation_id
_citation_author.name
_citation_author.ordinal
primary "Google DeepMind" 1 
primary "Isomorphic Labs" 2 
#
_entity.id               1
_entity.pdbx_description .
_entity.type             polymer
#
_entity_poly.entity_id      1
_entity_poly.pdbx_strand_id A
_entity_poly.type           polypeptide(L)
#
loop_
_entity_poly_seq.entity_id
_entity_poly_seq.hetero
_entity_poly_seq.mon_id
_entity_poly_seq.num
1 n MET 1   
1 n TRP 2   
1 n SER 3   
1 n HIS 4   
1 n PRO 5   
1 n GLN 6   
1 n PHE 7   
1 n GLU 8   
1 n LYS 9   
1 n SER 10  
1 n LEU 11  
1 n SER 12  
1 n ILE 13  
1 n ASP 14  
1 n VAL 15  
1 n THR 16  
1 n SER 17  
1 n LEU 18  
1 n PRO 19  
1 n SER 20  
1 n ILE 21  
1 n SER 22  
1 n SER 23  
1 n SER 24  
1 n ILE 25  
1 n TYR 26  
1 n LYS 27  
1 n ASN 28  
1 n GLU 29  
1 n SER 30  
1 n SER 31  
1 n SER 32  
1 n THR 33  
1 n THR 34  
1 n SER 35  
1 n THR 36  
1 n LEU 37  
1 n SER 38  
1 n GLY 39  
1 n LYS 40  
1 n SER 41  
1 n ILE 42  
1 n GLY 43  
1 n ARG 44  
1 n SER 45  
1 n GLU 46  
1 n GLN 47  
1 n TYR 48  
1 n ILE 49  
1 n SER 50  
1 n PRO 51  
1 n ASP 52  
1 n ALA 53  
1 n GLU 54  
1 n ALA 55  
1 n PHE 56  
1 n SER 57  
1 n LYS 58  
1 n TYR 59  
1 n MET 60  
1 n LEU 61  
1 n SER 62  
1 n LYS 63  
1 n SER 64  
1 n PRO 65  
1 n GLU 66  
1 n ASP 67  
1 n ILE 68  
1 n GLY 69  
1 n PRO 70  
1 n SER 71  
1 n ASP 72  
1 n SER 73  
1 n ALA 74  
1 n SER 75  
1 n ASN 76  
1 n ASP 77  
1 n PRO 78  
1 n LEU 79  
1 n THR 80  
1 n SER 81  
1 n PHE 82  
1 n SER 83  
1 n ILE 84  
1 n ARG 85  
1 n SER 86  
1 n ASN 87  
1 n ALA 88  
1 n VAL 89  
1 n LYS 90  
1 n THR 91  
1 n ASN 92  
1 n ALA 93  
1 n ASP 94  
1 n ALA 95  
1 n GLY 96  
1 n VAL 97  
1 n SER 98  
1 n MET 99  
1 n ASP 100 
1 n SER 101 
1 n SER 102 
1 n THR 103 
1 n GLN 104 
1 n SER 105 
1 n ARG 106 
1 n PRO 107 
1 n SER 108 
1 n SER 109 
1 n ASN 110 
1 n VAL 111 
1 n GLY 112 
1 n CYS 113 
1 n ASP 114 
1 n GLN 115 
1 n VAL 116 
1 n ASP 117 
1 n PHE 118 
1 n SER 119 
1 n PHE 120 
1 n ASN 121 
1 n LYS 122 
1 n GLY 123 
1 n ILE 124 
1 n LYS 125 
1 n VAL 126 
1 n ASN 127 
1 n ALA 128 
1 n ASN 129 
1 n LEU 130 
1 n ASP 131 
1 n SER 132 
1 n SER 133 
1 n ILE 134 
1 n SER 135 
1 n ILE 136 
1 n SER 137 
1 n THR 138 
1 n SER 139 
1 n SER 140 
1 n LYS 141 
1 n LYS 142 
1 n GLU 143 
1 n LYS 144 
1 n SER 145 
1 n LYS 146 
1 n SER 147 
1 n ASP 148 
1 n HIS 149 
1 n LYS 150 
1 n SER 151 
1 n ARG 152 
1 n LYS 153 
1 n HIS 154 
1 n TYR 155 
1 n PRO 156 
1 n LYS 157 
1 n ILE 158 
1 n GLU 159 
1 n ALA 160 
1 n GLU 161 
1 n SER 162 
1 n ASP 163 
1 n SER 164 
1 n ASP 165 
1 n ASP 166 
1 n TYR 167 
1 n ILE 168 
1 n LEU 169 
1 n ASP 170 
1 n ASP 171 
1 n SER 172 
1 n ASP 173 
1 n SER 174 
1 n ASP 175 
1 n ASP 176 
1 n GLY 177 
1 n LYS 178 
1 n CYS 179 
1 n LYS 180 
1 n ASN 181 
1 n CYS 182 
1 n LYS 183 
1 n TYR 184 
1 n LYS 185 
1 n ARG 186 
1 n LYS 187 
1 n TYR 188 
1 n PHE 189 
1 n ALA 190 
1 n LEU 191 
1 n ARG 192 
1 n MET 193 
1 n ARG 194 
1 n MET 195 
1 n LYS 196 
1 n GLN 197 
1 n VAL 198 
1 n ALA 199 
1 n MET 200 
1 n GLN 201 
1 n LEU 202 
1 n ILE 203 
1 n GLU 204 
1 n ASP 205 
1 n LEU 206 
#
_ma_data.content_type "model coordinates"
_ma_data.id           1
_ma_data.name         Model
#
_ma_model_list.data_id          1
_ma_model_list.model_group_id   1
_ma_model_list.model_group_name "AlphaFold-beta-20231127 (fb0b9d13-0bdd-4522-ba5f-0ee1f426d085 @ 2025-01-27 04:30:51)"
_ma_model_list.model_id         1
_ma_model_list.model_name       "Top ranked model"
_ma_model_list.model_type       "Ab initio model"
_ma_model_list.ordinal_id       1
#
loop_
_ma_protocol_step.method_type
_ma_protocol_step.ordinal_id
_ma_protocol_step.protocol_id
_ma_protocol_step.step_id
"coevolution MSA" 1 1 1 
"template search" 2 1 2 
modeling          3 1 3 
#
loop_
_ma_qa_metric.id
_ma_qa_metric.mode
_ma_qa_metric.name
_ma_qa_metric.software_group_id
_ma_qa_metric.type
1 global pLDDT 1 pLDDT 
2 local  pLDDT 1 pLDDT 
#
_ma_qa_metric_global.metric_id    1
_ma_qa_metric_global.metric_value 51.96
_ma_qa_metric_global.model_id     1
_ma_qa_metric_global.ordinal_id   1
#
_ma_software_group.group_id    1
_ma_software_group.ordinal_id  1
_ma_software_group.software_id 1
#
_ma_target_entity.data_id   1
_ma_target_entity.entity_id 1
_ma_target_entity.origin    .
#
_ma_target_entity_instance.asym_id   A
_ma_target_entity_instance.details   .
_ma_target_entity_instance.entity_id 1
#
loop_
_pdbx_data_usage.details
_pdbx_data_usage.id
_pdbx_data_usage.type
_pdbx_data_usage.url
;NON-COMMERCIAL USE ONLY, BY USING THIS FILE YOU AGREE TO THE TERMS OF USE FOUND
AT alphafoldserver.com/output-terms.
;
1 license    ? 
;THE INFORMATION IS NOT INTENDED FOR, HAS NOT BEEN VALIDATED FOR, AND IS NOT
APPROVED FOR CLINICAL USE. IT SHOULD NOT BE USED FOR CLINICAL PURPOSE OR RELIED
ON FOR MEDICAL OR OTHER PROFESSIONAL ADVICE. IT IS THEORETICAL MODELLING ONLY
AND CAUTION SHOULD BE EXERCISED IN ITS USE. IT IS PROVIDED "AS-IS" WITHOUT ANY
WARRANTY OF ANY KIND, WHETHER EXPRESSED OR IMPLIED. NO WARRANTY IS GIVEN THAT
USE OF THE INFORMATION SHALL NOT INFRINGE THE RIGHTS OF ANY THIRD PARTY.
;
2 disclaimer ? 
#
loop_
_pdbx_poly_seq_scheme.asym_id
_pdbx_poly_seq_scheme.auth_seq_num
_pdbx_poly_seq_scheme.entity_id
_pdbx_poly_seq_scheme.hetero
_pdbx_poly_seq_scheme.mon_id
_pdbx_poly_seq_scheme.pdb_ins_code
_pdbx_poly_seq_scheme.pdb_seq_num
_pdbx_poly_seq_scheme.pdb_strand_id
_pdbx_poly_seq_scheme.seq_id
A 1   1 n MET . 1   A 1   
A 2   1 n TRP . 2   A 2   
A 3   1 n SER . 3   A 3   
A 4   1 n HIS . 4   A 4   
A 5   1 n PRO . 5   A 5   
A 6   1 n GLN . 6   A 6   
A 7   1 n PHE . 7   A 7   
A 8   1 n GLU . 8   A 8   
A 9   1 n LYS . 9   A 9   
A 10  1 n SER . 10  A 10  
A 11  1 n LEU . 11  A 11  
A 12  1 n SER . 12  A 12  
A 13  1 n ILE . 13  A 13  
A 14  1 n ASP . 14  A 14  
A 15  1 n VAL . 15  A 15  
A 16  1 n THR . 16  A 16  
A 17  1 n SER . 17  A 17  
A 18  1 n LEU . 18  A 18  
A 19  1 n PRO . 19  A 19  
A 20  1 n SER . 20  A 20  
A 21  1 n ILE . 21  A 21  
A 22  1 n SER . 22  A 22  
A 23  1 n SER . 23  A 23  
A 24  1 n SER . 24  A 24  
A 25  1 n ILE . 25  A 25  
A 26  1 n TYR . 26  A 26  
A 27  1 n LYS . 27  A 27  
A 28  1 n ASN . 28  A 28  
A 29  1 n GLU . 29  A 29  
A 30  1 n SER . 30  A 30  
A 31  1 n SER . 31  A 31  
A 32  1 n SER . 32  A 32  
A 33  1 n THR . 33  A 33  
A 34  1 n THR . 34  A 34  
A 35  1 n SER . 35  A 35  
A 36  1 n THR . 36  A 36  
A 37  1 n LEU . 37  A 37  
A 38  1 n SER . 38  A 38  
A 39  1 n GLY . 39  A 39  
A 40  1 n LYS . 40  A 40  
A 41  1 n SER . 41  A 41  
A 42  1 n ILE . 42  A 42  
A 43  1 n GLY . 43  A 43  
A 44  1 n ARG . 44  A 44  
A 45  1 n SER . 45  A 45  
A 46  1 n GLU . 46  A 46  
A 47  1 n GLN . 47  A 47  
A 48  1 n TYR . 48  A 48  
A 49  1 n ILE . 49  A 49  
A 50  1 n SER . 50  A 50  
A 51  1 n PRO . 51  A 51  
A 52  1 n ASP . 52  A 52  
A 53  1 n ALA . 53  A 53  
A 54  1 n GLU . 54  A 54  
A 55  1 n ALA . 55  A 55  
A 56  1 n PHE . 56  A 56  
A 57  1 n SER . 57  A 57  
A 58  1 n LYS . 58  A 58  
A 59  1 n TYR . 59  A 59  
A 60  1 n MET . 60  A 60  
A 61  1 n LEU . 61  A 61  
A 62  1 n SER . 62  A 62  
A 63  1 n LYS . 63  A 63  
A 64  1 n SER . 64  A 64  
A 65  1 n PRO . 65  A 65  
A 66  1 n GLU . 66  A 66  
A 67  1 n ASP . 67  A 67  
A 68  1 n ILE . 68  A 68  
A 69  1 n GLY . 69  A 69  
A 70  1 n PRO . 70  A 70  
A 71  1 n SER . 71  A 71  
A 72  1 n ASP . 72  A 72  
A 73  1 n SER . 73  A 73  
A 74  1 n ALA . 74  A 74  
A 75  1 n SER . 75  A 75  
A 76  1 n ASN . 76  A 76  
A 77  1 n ASP . 77  A 77  
A 78  1 n PRO . 78  A 78  
A 79  1 n LEU . 79  A 79  
A 80  1 n THR . 80  A 80  
A 81  1 n SER . 81  A 81  
A 82  1 n PHE . 82  A 82  
A 83  1 n SER . 83  A 83  
A 84  1 n ILE . 84  A 84  
A 85  1 n ARG . 85  A 85  
A 86  1 n SER . 86  A 86  
A 87  1 n ASN . 87  A 87  
A 88  1 n ALA . 88  A 88  
A 89  1 n VAL . 89  A 89  
A 90  1 n LYS . 90  A 90  
A 91  1 n THR . 91  A 91  
A 92  1 n ASN . 92  A 92  
A 93  1 n ALA . 93  A 93  
A 94  1 n ASP . 94  A 94  
A 95  1 n ALA . 95  A 95  
A 96  1 n GLY . 96  A 96  
A 97  1 n VAL . 97  A 97  
A 98  1 n SER . 98  A 98  
A 99  1 n MET . 99  A 99  
A 100 1 n ASP . 100 A 100 
A 101 1 n SER . 101 A 101 
A 102 1 n SER . 102 A 102 
A 103 1 n THR . 103 A 103 
A 104 1 n GLN . 104 A 104 
A 105 1 n SER . 105 A 105 
A 106 1 n ARG . 106 A 106 
A 107 1 n PRO . 107 A 107 
A 108 1 n SER . 108 A 108 
A 109 1 n SER . 109 A 109 
A 110 1 n ASN . 110 A 110 
A 111 1 n VAL . 111 A 111 
A 112 1 n GLY . 112 A 112 
A 113 1 n CYS . 113 A 113 
A 114 1 n ASP . 114 A 114 
A 115 1 n GLN . 115 A 115 
A 116 1 n VAL . 116 A 116 
A 117 1 n ASP . 117 A 117 
A 118 1 n PHE . 118 A 118 
A 119 1 n SER . 119 A 119 
A 120 1 n PHE . 120 A 120 
A 121 1 n ASN . 121 A 121 
A 122 1 n LYS . 122 A 122 
A 123 1 n GLY . 123 A 123 
A 124 1 n ILE . 124 A 124 
A 125 1 n LYS . 125 A 125 
A 126 1 n VAL . 126 A 126 
A 127 1 n ASN . 127 A 127 
A 128 1 n ALA . 128 A 128 
A 129 1 n ASN . 129 A 129 
A 130 1 n LEU . 130 A 130 
A 131 1 n ASP . 131 A 131 
A 132 1 n SER . 132 A 132 
A 133 1 n SER . 133 A 133 
A 134 1 n ILE . 134 A 134 
A 135 1 n SER . 135 A 135 
A 136 1 n ILE . 136 A 136 
A 137 1 n SER . 137 A 137 
A 138 1 n THR . 138 A 138 
A 139 1 n SER . 139 A 139 
A 140 1 n SER . 140 A 140 
A 141 1 n LYS . 141 A 141 
A 142 1 n LYS . 142 A 142 
A 143 1 n GLU . 143 A 143 
A 144 1 n LYS . 144 A 144 
A 145 1 n SER . 145 A 145 
A 146 1 n LYS . 146 A 146 
A 147 1 n SER . 147 A 147 
A 148 1 n ASP . 148 A 148 
A 149 1 n HIS . 149 A 149 
A 150 1 n LYS . 150 A 150 
A 151 1 n SER . 151 A 151 
A 152 1 n ARG . 152 A 152 
A 153 1 n LYS . 153 A 153 
A 154 1 n HIS . 154 A 154 
A 155 1 n TYR . 155 A 155 
A 156 1 n PRO . 156 A 156 
A 157 1 n LYS . 157 A 157 
A 158 1 n ILE . 158 A 158 
A 159 1 n GLU . 159 A 159 
A 160 1 n ALA . 160 A 160 
A 161 1 n GLU . 161 A 161 
A 162 1 n SER . 162 A 162 
A 163 1 n ASP . 163 A 163 
A 164 1 n SER . 164 A 164 
A 165 1 n ASP . 165 A 165 
A 166 1 n ASP . 166 A 166 
A 167 1 n TYR . 167 A 167 
A 168 1 n ILE . 168 A 168 
A 169 1 n LEU . 169 A 169 
A 170 1 n ASP . 170 A 170 
A 171 1 n ASP . 171 A 171 
A 172 1 n SER . 172 A 172 
A 173 1 n ASP . 173 A 173 
A 174 1 n SER . 174 A 174 
A 175 1 n ASP . 175 A 175 
A 176 1 n ASP . 176 A 176 
A 177 1 n GLY . 177 A 177 
A 178 1 n LYS . 178 A 178 
A 179 1 n CYS . 179 A 179 
A 180 1 n LYS . 180 A 180 
A 181 1 n ASN . 181 A 181 
A 182 1 n CYS . 182 A 182 
A 183 1 n LYS . 183 A 183 
A 184 1 n TYR . 184 A 184 
A 185 1 n LYS . 185 A 185 
A 186 1 n ARG . 186 A 186 
A 187 1 n LYS . 187 A 187 
A 188 1 n TYR . 188 A 188 
A 189 1 n PHE . 189 A 189 
A 190 1 n ALA . 190 A 190 
A 191 1 n LEU . 191 A 191 
A 192 1 n ARG . 192 A 192 
A 193 1 n MET . 193 A 193 
A 194 1 n ARG . 194 A 194 
A 195 1 n MET . 195 A 195 
A 196 1 n LYS . 196 A 196 
A 197 1 n GLN . 197 A 197 
A 198 1 n VAL . 198 A 198 
A 199 1 n ALA . 199 A 199 
A 200 1 n MET . 200 A 200 
A 201 1 n GLN . 201 A 201 
A 202 1 n LEU . 202 A 202 
A 203 1 n ILE . 203 A 203 
A 204 1 n GLU . 204 A 204 
A 205 1 n ASP . 205 A 205 
A 206 1 n LEU . 206 A 206 
#
_software.classification other
_software.date           ?
_software.description    "Structure prediction"
_software.name           AlphaFold
_software.pdbx_ordinal   1
_software.type           package
_software.version        "AlphaFold-beta-20231127 (fb0b9d13-0bdd-4522-ba5f-0ee1f426d085 @ 2025-01-27 04:30:51)"
#
_struct_asym.entity_id 1
_struct_asym.id        A
#
loop_
_atom_site.group_PDB
_atom_site.id
_atom_site.type_symbol
_atom_site.label_atom_id
_atom_site.label_alt_id
_atom_site.label_comp_id
_atom_site.label_asym_id
_atom_site.label_entity_id
_atom_site.label_seq_id
_atom_site.pdbx_PDB_ins_code
_atom_site.Cartn_x
_atom_site.Cartn_y
_atom_site.Cartn_z
_atom_site.occupancy
_atom_site.B_iso_or_equiv
_atom_site.auth_seq_id
_atom_site.auth_asym_id
_atom_site.pdbx_PDB_model_num
ATOM 1    N N   . MET A 1 1   ? -24.290 4.161   61.486  1.00 44.21 1   A 1 
ATOM 2    C CA  . MET A 1 1   ? -24.049 2.810   60.950  1.00 70.08 1   A 1 
ATOM 3    C C   . MET A 1 1   ? -25.237 2.430   60.081  1.00 68.68 1   A 1 
ATOM 4    O O   . MET A 1 1   ? -26.281 2.121   60.631  1.00 65.96 1   A 1 
ATOM 5    C CB  . MET A 1 1   ? -23.854 1.791   62.085  1.00 66.96 1   A 1 
ATOM 6    C CG  . MET A 1 1   ? -22.398 1.696   62.519  1.00 61.92 1   A 1 
ATOM 7    S SD  . MET A 1 1   ? -22.164 1.145   64.230  1.00 56.91 1   A 1 
ATOM 8    C CE  . MET A 1 1   ? -22.483 -0.638  64.075  1.00 50.88 1   A 1 
ATOM 9    N N   . TRP A 1 2   ? -25.094 2.543   58.772  1.00 58.95 2   A 1 
ATOM 10   C CA  . TRP A 1 2   ? -26.088 2.063   57.802  1.00 70.51 2   A 1 
ATOM 11   C C   . TRP A 1 2   ? -25.354 1.094   56.866  1.00 68.40 2   A 1 
ATOM 12   O O   . TRP A 1 2   ? -24.457 1.490   56.136  1.00 63.50 2   A 1 
ATOM 13   C CB  . TRP A 1 2   ? -26.756 3.225   57.053  1.00 67.15 2   A 1 
ATOM 14   C CG  . TRP A 1 2   ? -27.931 3.861   57.736  1.00 61.15 2   A 1 
ATOM 15   C CD1 . TRP A 1 2   ? -28.059 4.134   59.054  1.00 54.97 2   A 1 
ATOM 16   C CD2 . TRP A 1 2   ? -29.199 4.303   57.136  1.00 62.83 2   A 1 
ATOM 17   N NE1 . TRP A 1 2   ? -29.288 4.691   59.320  1.00 51.06 2   A 1 
ATOM 18   C CE2 . TRP A 1 2   ? -30.037 4.822   58.170  1.00 58.71 2   A 1 
ATOM 19   C CE3 . TRP A 1 2   ? -29.710 4.318   55.826  1.00 55.64 2   A 1 
ATOM 20   C CZ2 . TRP A 1 2   ? -31.317 5.327   57.908  1.00 57.33 2   A 1 
ATOM 21   C CZ3 . TRP A 1 2   ? -30.999 4.820   55.546  1.00 51.60 2   A 1 
ATOM 22   C CH2 . TRP A 1 2   ? -31.800 5.325   56.588  1.00 50.60 2   A 1 
ATOM 23   N N   . SER A 1 3   ? -25.705 -0.164  56.978  1.00 51.73 3   A 1 
ATOM 24   C CA  . SER A 1 3   ? -25.151 -1.253  56.186  1.00 75.92 3   A 1 
ATOM 25   C C   . SER A 1 3   ? -25.922 -1.341  54.867  1.00 72.26 3   A 1 
ATOM 26   O O   . SER A 1 3   ? -27.134 -1.544  54.877  1.00 70.38 3   A 1 
ATOM 27   C CB  . SER A 1 3   ? -25.273 -2.568  56.958  1.00 73.15 3   A 1 
ATOM 28   O OG  . SER A 1 3   ? -24.881 -2.398  58.313  1.00 65.06 3   A 1 
ATOM 29   N N   . HIS A 1 4   ? -25.242 -1.184  53.749  1.00 58.27 4   A 1 
ATOM 30   C CA  . HIS A 1 4   ? -25.796 -1.471  52.432  1.00 76.25 4   A 1 
ATOM 31   C C   . HIS A 1 4   ? -25.773 -2.985  52.168  1.00 72.73 4   A 1 
ATOM 32   O O   . HIS A 1 4   ? -24.706 -3.589  52.303  1.00 71.31 4   A 1 
ATOM 33   C CB  . HIS A 1 4   ? -24.991 -0.752  51.347  1.00 72.00 4   A 1 
ATOM 34   C CG  . HIS A 1 4   ? -25.560 0.597   50.965  1.00 67.34 4   A 1 
ATOM 35   N ND1 . HIS A 1 4   ? -26.783 0.799   50.354  1.00 60.02 4   A 1 
ATOM 36   C CD2 . HIS A 1 4   ? -24.973 1.829   51.097  1.00 61.86 4   A 1 
ATOM 37   C CE1 . HIS A 1 4   ? -26.918 2.114   50.114  1.00 57.56 4   A 1 
ATOM 38   N NE2 . HIS A 1 4   ? -25.841 2.786   50.559  1.00 60.35 4   A 1 
ATOM 39   N N   . PRO A 1 5   ? -26.878 -3.607  51.755  1.00 51.36 5   A 1 
ATOM 40   C CA  . PRO A 1 5   ? -26.846 -4.980  51.270  1.00 72.56 5   A 1 
ATOM 41   C C   . PRO A 1 5   ? -26.320 -5.005  49.823  1.00 72.00 5   A 1 
ATOM 42   O O   . PRO A 1 5   ? -26.874 -4.373  48.929  1.00 68.38 5   A 1 
ATOM 43   C CB  . PRO A 1 5   ? -28.282 -5.489  51.405  1.00 70.26 5   A 1 
ATOM 44   C CG  . PRO A 1 5   ? -29.128 -4.231  51.229  1.00 70.01 5   A 1 
ATOM 45   C CD  . PRO A 1 5   ? -28.244 -3.087  51.732  1.00 79.30 5   A 1 
ATOM 46   N N   . GLN A 1 6   ? -25.230 -5.742  49.611  1.00 47.11 6   A 1 
ATOM 47   C CA  . GLN A 1 6   ? -24.721 -6.107  48.298  1.00 71.72 6   A 1 
ATOM 48   C C   . GLN A 1 6   ? -25.678 -7.140  47.675  1.00 68.06 6   A 1 
ATOM 49   O O   . GLN A 1 6   ? -25.800 -8.252  48.163  1.00 68.72 6   A 1 
ATOM 50   C CB  . GLN A 1 6   ? -23.300 -6.687  48.436  1.00 67.63 6   A 1 
ATOM 51   C CG  . GLN A 1 6   ? -22.229 -5.640  48.785  1.00 62.16 6   A 1 
ATOM 52   C CD  . GLN A 1 6   ? -21.751 -4.828  47.591  1.00 61.57 6   A 1 
ATOM 53   O OE1 . GLN A 1 6   ? -21.816 -5.243  46.449  1.00 55.51 6   A 1 
ATOM 54   N NE2 . GLN A 1 6   ? -21.239 -3.634  47.794  1.00 52.60 6   A 1 
ATOM 55   N N   . PHE A 1 7   ? -26.359 -6.763  46.608  1.00 34.84 7   A 1 
ATOM 56   C CA  . PHE A 1 7   ? -27.126 -7.692  45.776  1.00 63.94 7   A 1 
ATOM 57   C C   . PHE A 1 7   ? -26.204 -8.217  44.665  1.00 63.58 7   A 1 
ATOM 58   O O   . PHE A 1 7   ? -26.080 -7.598  43.613  1.00 61.33 7   A 1 
ATOM 59   C CB  . PHE A 1 7   ? -28.381 -7.006  45.215  1.00 60.65 7   A 1 
ATOM 60   C CG  . PHE A 1 7   ? -29.657 -7.247  46.016  1.00 57.64 7   A 1 
ATOM 61   C CD1 . PHE A 1 7   ? -30.463 -8.350  45.706  1.00 54.56 7   A 1 
ATOM 62   C CD2 . PHE A 1 7   ? -30.028 -6.362  47.036  1.00 55.21 7   A 1 
ATOM 63   C CE1 . PHE A 1 7   ? -31.659 -8.571  46.416  1.00 46.71 7   A 1 
ATOM 64   C CE2 . PHE A 1 7   ? -31.224 -6.581  47.756  1.00 50.30 7   A 1 
ATOM 65   C CZ  . PHE A 1 7   ? -32.045 -7.691  47.443  1.00 50.37 7   A 1 
ATOM 66   N N   . GLU A 1 8   ? -25.586 -9.367  44.884  1.00 42.53 8   A 1 
ATOM 67   C CA  . GLU A 1 8   ? -24.974 -10.149 43.816  1.00 62.01 8   A 1 
ATOM 68   C C   . GLU A 1 8   ? -26.088 -10.794 42.968  1.00 57.91 8   A 1 
ATOM 69   O O   . GLU A 1 8   ? -26.711 -11.777 43.344  1.00 56.87 8   A 1 
ATOM 70   C CB  . GLU A 1 8   ? -24.015 -11.213 44.372  1.00 60.68 8   A 1 
ATOM 71   C CG  . GLU A 1 8   ? -22.701 -10.587 44.883  1.00 55.37 8   A 1 
ATOM 72   C CD  . GLU A 1 8   ? -21.647 -11.635 45.266  1.00 53.68 8   A 1 
ATOM 73   O OE1 . GLU A 1 8   ? -20.463 -11.248 45.307  1.00 46.94 8   A 1 
ATOM 74   O OE2 . GLU A 1 8   ? -22.033 -12.797 45.522  1.00 50.77 8   A 1 
ATOM 75   N N   . LYS A 1 9   ? -26.355 -10.202 41.802  1.00 48.23 9   A 1 
ATOM 76   C CA  . LYS A 1 9   ? -27.164 -10.842 40.767  1.00 68.54 9   A 1 
ATOM 77   C C   . LYS A 1 9   ? -26.249 -11.684 39.884  1.00 66.79 9   A 1 
ATOM 78   O O   . LYS A 1 9   ? -25.626 -11.166 38.956  1.00 64.12 9   A 1 
ATOM 79   C CB  . LYS A 1 9   ? -27.943 -9.803  39.951  1.00 65.71 9   A 1 
ATOM 80   C CG  . LYS A 1 9   ? -29.091 -9.180  40.755  1.00 61.93 9   A 1 
ATOM 81   C CD  . LYS A 1 9   ? -29.877 -8.177  39.892  1.00 62.37 9   A 1 
ATOM 82   C CE  . LYS A 1 9   ? -31.019 -7.563  40.698  1.00 54.44 9   A 1 
ATOM 83   N NZ  . LYS A 1 9   ? -31.757 -6.548  39.910  1.00 46.72 9   A 1 
ATOM 84   N N   . SER A 1 10  ? -26.192 -12.975 40.160  1.00 50.51 10  A 1 
ATOM 85   C CA  . SER A 1 10  ? -25.597 -13.951 39.255  1.00 63.69 10  A 1 
ATOM 86   C C   . SER A 1 10  ? -26.511 -14.143 38.033  1.00 60.43 10  A 1 
ATOM 87   O O   . SER A 1 10  ? -27.617 -14.659 38.129  1.00 59.85 10  A 1 
ATOM 88   C CB  . SER A 1 10  ? -25.319 -15.265 39.994  1.00 62.68 10  A 1 
ATOM 89   O OG  . SER A 1 10  ? -26.304 -15.540 40.965  1.00 55.25 10  A 1 
ATOM 90   N N   . LEU A 1 11  ? -26.059 -13.688 36.888  1.00 48.08 11  A 1 
ATOM 91   C CA  . LEU A 1 11  ? -26.675 -13.981 35.595  1.00 65.39 11  A 1 
ATOM 92   C C   . LEU A 1 11  ? -26.223 -15.381 35.159  1.00 66.62 11  A 1 
ATOM 93   O O   . LEU A 1 11  ? -25.134 -15.559 34.638  1.00 63.68 11  A 1 
ATOM 94   C CB  . LEU A 1 11  ? -26.265 -12.899 34.581  1.00 63.38 11  A 1 
ATOM 95   C CG  . LEU A 1 11  ? -27.150 -11.641 34.630  1.00 58.72 11  A 1 
ATOM 96   C CD1 . LEU A 1 11  ? -26.410 -10.434 34.068  1.00 55.42 11  A 1 
ATOM 97   C CD2 . LEU A 1 11  ? -28.423 -11.838 33.807  1.00 58.64 11  A 1 
ATOM 98   N N   . SER A 1 12  ? -27.086 -16.377 35.367  1.00 50.58 12  A 1 
ATOM 99   C CA  . SER A 1 12  ? -26.925 -17.686 34.743  1.00 62.12 12  A 1 
ATOM 100  C C   . SER A 1 12  ? -27.521 -17.638 33.331  1.00 59.56 12  A 1 
ATOM 101  O O   . SER A 1 12  ? -28.732 -17.539 33.167  1.00 59.70 12  A 1 
ATOM 102  C CB  . SER A 1 12  ? -27.597 -18.770 35.597  1.00 61.06 12  A 1 
ATOM 103  O OG  . SER A 1 12  ? -28.950 -18.451 35.841  1.00 54.48 12  A 1 
ATOM 104  N N   . ILE A 1 13  ? -26.671 -17.689 32.320  1.00 56.34 13  A 1 
ATOM 105  C CA  . ILE A 1 13  ? -27.095 -17.839 30.922  1.00 66.83 13  A 1 
ATOM 106  C C   . ILE A 1 13  ? -27.286 -19.329 30.655  1.00 66.47 13  A 1 
ATOM 107  O O   . ILE A 1 13  ? -26.336 -20.106 30.727  1.00 62.92 13  A 1 
ATOM 108  C CB  . ILE A 1 13  ? -26.069 -17.182 29.963  1.00 64.71 13  A 1 
ATOM 109  C CG1 . ILE A 1 13  ? -25.949 -15.670 30.269  1.00 60.24 13  A 1 
ATOM 110  C CG2 . ILE A 1 13  ? -26.489 -17.413 28.503  1.00 59.58 13  A 1 
ATOM 111  C CD1 . ILE A 1 13  ? -24.820 -14.957 29.507  1.00 54.14 13  A 1 
ATOM 112  N N   . ASP A 1 14  ? -28.529 -19.731 30.378  1.00 51.10 14  A 1 
ATOM 113  C CA  . ASP A 1 14  ? -28.867 -21.098 30.003  1.00 60.48 14  A 1 
ATOM 114  C C   . ASP A 1 14  ? -28.501 -21.335 28.532  1.00 57.22 14  A 1 
ATOM 115  O O   . ASP A 1 14  ? -29.142 -20.836 27.608  1.00 57.35 14  A 1 
ATOM 116  C CB  . ASP A 1 14  ? -30.351 -21.365 30.309  1.00 59.62 14  A 1 
ATOM 117  C CG  . ASP A 1 14  ? -30.728 -22.839 30.201  1.00 55.80 14  A 1 
ATOM 118  O OD1 . ASP A 1 14  ? -29.879 -23.639 29.735  1.00 52.16 14  A 1 
ATOM 119  O OD2 . ASP A 1 14  ? -31.868 -23.172 30.591  1.00 52.92 14  A 1 
ATOM 120  N N   . VAL A 1 15  ? -27.431 -22.104 28.314  1.00 57.89 15  A 1 
ATOM 121  C CA  . VAL A 1 15  ? -26.837 -22.363 26.991  1.00 66.62 15  A 1 
ATOM 122  C C   . VAL A 1 15  ? -27.634 -23.409 26.184  1.00 65.75 15  A 1 
ATOM 123  O O   . VAL A 1 15  ? -27.353 -23.649 25.017  1.00 60.48 15  A 1 
ATOM 124  C CB  . VAL A 1 15  ? -25.350 -22.752 27.142  1.00 62.77 15  A 1 
ATOM 125  C CG1 . VAL A 1 15  ? -24.578 -22.699 25.822  1.00 57.85 15  A 1 
ATOM 126  C CG2 . VAL A 1 15  ? -24.606 -21.813 28.106  1.00 62.36 15  A 1 
ATOM 127  N N   . THR A 1 16  ? -28.676 -24.000 26.764  1.00 61.00 16  A 1 
ATOM 128  C CA  . THR A 1 16  ? -29.466 -25.063 26.114  1.00 66.69 16  A 1 
ATOM 129  C C   . THR A 1 16  ? -30.502 -24.557 25.101  1.00 65.58 16  A 1 
ATOM 130  O O   . THR A 1 16  ? -31.091 -25.363 24.383  1.00 64.24 16  A 1 
ATOM 131  C CB  . THR A 1 16  ? -30.132 -25.973 27.152  1.00 67.74 16  A 1 
ATOM 132  O OG1 . THR A 1 16  ? -31.028 -25.275 27.968  1.00 65.33 16  A 1 
ATOM 133  C CG2 . THR A 1 16  ? -29.107 -26.666 28.053  1.00 65.79 16  A 1 
ATOM 134  N N   . SER A 1 17  ? -30.697 -23.245 24.989  1.00 48.93 17  A 1 
ATOM 135  C CA  . SER A 1 17  ? -31.717 -22.626 24.130  1.00 60.69 17  A 1 
ATOM 136  C C   . SER A 1 17  ? -31.198 -22.021 22.814  1.00 58.91 17  A 1 
ATOM 137  O O   . SER A 1 17  ? -31.930 -21.315 22.129  1.00 57.02 17  A 1 
ATOM 138  C CB  . SER A 1 17  ? -32.538 -21.621 24.939  1.00 60.53 17  A 1 
ATOM 139  O OG  . SER A 1 17  ? -31.745 -20.533 25.356  1.00 54.40 17  A 1 
ATOM 140  N N   . LEU A 1 18  ? -29.952 -22.280 22.436  1.00 49.32 18  A 1 
ATOM 141  C CA  . LEU A 1 18  ? -29.433 -21.806 21.150  1.00 58.97 18  A 1 
ATOM 142  C C   . LEU A 1 18  ? -30.012 -22.638 19.990  1.00 57.56 18  A 1 
ATOM 143  O O   . LEU A 1 18  ? -29.986 -23.867 20.044  1.00 54.51 18  A 1 
ATOM 144  C CB  . LEU A 1 18  ? -27.895 -21.818 21.155  1.00 56.21 18  A 1 
ATOM 145  C CG  . LEU A 1 18  ? -27.266 -20.751 22.081  1.00 56.23 18  A 1 
ATOM 146  C CD1 . LEU A 1 18  ? -25.756 -20.964 22.158  1.00 53.40 18  A 1 
ATOM 147  C CD2 . LEU A 1 18  ? -27.516 -19.327 21.576  1.00 57.17 18  A 1 
ATOM 148  N N   . PRO A 1 19  ? -30.516 -21.990 18.920  1.00 55.37 19  A 1 
ATOM 149  C CA  . PRO A 1 19  ? -31.047 -22.713 17.775  1.00 61.62 19  A 1 
ATOM 150  C C   . PRO A 1 19  ? -29.924 -23.483 17.070  1.00 61.91 19  A 1 
ATOM 151  O O   . PRO A 1 19  ? -28.931 -22.900 16.633  1.00 58.17 19  A 1 
ATOM 152  C CB  . PRO A 1 19  ? -31.705 -21.662 16.880  1.00 59.88 19  A 1 
ATOM 153  C CG  . PRO A 1 19  ? -30.953 -20.373 17.238  1.00 62.73 19  A 1 
ATOM 154  C CD  . PRO A 1 19  ? -30.598 -20.556 18.712  1.00 71.09 19  A 1 
ATOM 155  N N   . SER A 1 20  ? -30.107 -24.801 16.940  1.00 46.23 20  A 1 
ATOM 156  C CA  . SER A 1 20  ? -29.220 -25.654 16.153  1.00 52.02 20  A 1 
ATOM 157  C C   . SER A 1 20  ? -29.229 -25.202 14.693  1.00 47.30 20  A 1 
ATOM 158  O O   . SER A 1 20  ? -30.214 -25.393 13.974  1.00 47.18 20  A 1 
ATOM 159  C CB  . SER A 1 20  ? -29.660 -27.117 16.252  1.00 51.81 20  A 1 
ATOM 160  O OG  . SER A 1 20  ? -29.636 -27.540 17.594  1.00 46.65 20  A 1 
ATOM 161  N N   . ILE A 1 21  ? -28.128 -24.633 14.236  1.00 47.44 21  A 1 
ATOM 162  C CA  . ILE A 1 21  ? -27.916 -24.342 12.814  1.00 52.28 21  A 1 
ATOM 163  C C   . ILE A 1 21  ? -27.616 -25.670 12.119  1.00 49.59 21  A 1 
ATOM 164  O O   . ILE A 1 21  ? -26.503 -26.171 12.144  1.00 45.72 21  A 1 
ATOM 165  C CB  . ILE A 1 21  ? -26.815 -23.274 12.612  1.00 50.19 21  A 1 
ATOM 166  C CG1 . ILE A 1 21  ? -27.152 -21.979 13.399  1.00 49.74 21  A 1 
ATOM 167  C CG2 . ILE A 1 21  ? -26.662 -22.962 11.104  1.00 50.48 21  A 1 
ATOM 168  C CD1 . ILE A 1 21  ? -26.043 -20.915 13.374  1.00 45.66 21  A 1 
ATOM 169  N N   . SER A 1 22  ? -28.642 -26.273 11.523  1.00 43.52 22  A 1 
ATOM 170  C CA  . SER A 1 22  ? -28.506 -27.454 10.677  1.00 49.11 22  A 1 
ATOM 171  C C   . SER A 1 22  ? -27.822 -27.052 9.368   1.00 45.29 22  A 1 
ATOM 172  O O   . SER A 1 22  ? -28.424 -26.408 8.515   1.00 42.43 22  A 1 
ATOM 173  C CB  . SER A 1 22  ? -29.882 -28.074 10.425  1.00 47.56 22  A 1 
ATOM 174  O OG  . SER A 1 22  ? -29.768 -29.245 9.667   1.00 43.30 22  A 1 
ATOM 175  N N   . SER A 1 23  ? -26.560 -27.438 9.194   1.00 39.92 23  A 1 
ATOM 176  C CA  . SER A 1 23  ? -25.849 -27.308 7.929   1.00 45.77 23  A 1 
ATOM 177  C C   . SER A 1 23  ? -26.350 -28.368 6.948   1.00 43.39 23  A 1 
ATOM 178  O O   . SER A 1 23  ? -25.925 -29.517 6.965   1.00 40.92 23  A 1 
ATOM 179  C CB  . SER A 1 23  ? -24.335 -27.404 8.154   1.00 42.83 23  A 1 
ATOM 180  O OG  . SER A 1 23  ? -23.999 -28.559 8.888   1.00 39.69 23  A 1 
ATOM 181  N N   . SER A 1 24  ? -27.281 -27.991 6.069   1.00 31.46 24  A 1 
ATOM 182  C CA  . SER A 1 24  ? -27.669 -28.821 4.933   1.00 40.85 24  A 1 
ATOM 183  C C   . SER A 1 24  ? -26.553 -28.801 3.888   1.00 38.61 24  A 1 
ATOM 184  O O   . SER A 1 24  ? -26.392 -27.838 3.143   1.00 36.61 24  A 1 
ATOM 185  C CB  . SER A 1 24  ? -29.007 -28.363 4.342   1.00 37.18 24  A 1 
ATOM 186  O OG  . SER A 1 24  ? -28.938 -27.020 3.927   1.00 33.29 24  A 1 
ATOM 187  N N   . ILE A 1 25  ? -25.776 -29.882 3.831   1.00 36.26 25  A 1 
ATOM 188  C CA  . ILE A 1 25  ? -24.800 -30.118 2.780   1.00 42.71 25  A 1 
ATOM 189  C C   . ILE A 1 25  ? -25.565 -30.484 1.507   1.00 42.21 25  A 1 
ATOM 190  O O   . ILE A 1 25  ? -26.008 -31.616 1.336   1.00 38.92 25  A 1 
ATOM 191  C CB  . ILE A 1 25  ? -23.795 -31.216 3.210   1.00 39.43 25  A 1 
ATOM 192  C CG1 . ILE A 1 25  ? -23.026 -30.791 4.486   1.00 37.20 25  A 1 
ATOM 193  C CG2 . ILE A 1 25  ? -22.807 -31.526 2.062   1.00 39.76 25  A 1 
ATOM 194  C CD1 . ILE A 1 25  ? -22.175 -31.904 5.112   1.00 35.50 25  A 1 
ATOM 195  N N   . TYR A 1 26  ? -25.743 -29.530 0.601   1.00 34.12 26  A 1 
ATOM 196  C CA  . TYR A 1 26  ? -26.205 -29.820 -0.754  1.00 39.57 26  A 1 
ATOM 197  C C   . TYR A 1 26  ? -25.092 -30.541 -1.515  1.00 37.59 26  A 1 
ATOM 198  O O   . TYR A 1 26  ? -24.128 -29.923 -1.967  1.00 35.95 26  A 1 
ATOM 199  C CB  . TYR A 1 26  ? -26.657 -28.530 -1.461  1.00 36.69 26  A 1 
ATOM 200  C CG  . TYR A 1 26  ? -28.028 -28.033 -1.022  1.00 34.76 26  A 1 
ATOM 201  C CD1 . TYR A 1 26  ? -29.184 -28.519 -1.677  1.00 33.17 26  A 1 
ATOM 202  C CD2 . TYR A 1 26  ? -28.157 -27.103 0.024   1.00 33.65 26  A 1 
ATOM 203  C CE1 . TYR A 1 26  ? -30.466 -28.064 -1.280  1.00 30.29 26  A 1 
ATOM 204  C CE2 . TYR A 1 26  ? -29.425 -26.653 0.424   1.00 33.37 26  A 1 
ATOM 205  C CZ  . TYR A 1 26  ? -30.587 -27.130 -0.225  1.00 32.77 26  A 1 
ATOM 206  O OH  . TYR A 1 26  ? -31.819 -26.697 0.157   1.00 31.79 26  A 1 
ATOM 207  N N   . LYS A 1 27  ? -25.217 -31.861 -1.671  1.00 36.31 27  A 1 
ATOM 208  C CA  . LYS A 1 27  ? -24.462 -32.614 -2.676  1.00 41.64 27  A 1 
ATOM 209  C C   . LYS A 1 27  ? -25.126 -32.382 -4.027  1.00 39.46 27  A 1 
ATOM 210  O O   . LYS A 1 27  ? -26.150 -32.985 -4.330  1.00 36.75 27  A 1 
ATOM 211  C CB  . LYS A 1 27  ? -24.426 -34.109 -2.335  1.00 38.74 27  A 1 
ATOM 212  C CG  . LYS A 1 27  ? -23.477 -34.433 -1.169  1.00 35.47 27  A 1 
ATOM 213  C CD  . LYS A 1 27  ? -23.356 -35.956 -1.006  1.00 34.78 27  A 1 
ATOM 214  C CE  . LYS A 1 27  ? -22.358 -36.307 0.101   1.00 29.69 27  A 1 
ATOM 215  N NZ  . LYS A 1 27  ? -22.194 -37.781 0.227   1.00 29.02 27  A 1 
ATOM 216  N N   . ASN A 1 28  ? -24.557 -31.528 -4.841  1.00 38.07 28  A 1 
ATOM 217  C CA  . ASN A 1 28  ? -24.891 -31.451 -6.253  1.00 42.82 28  A 1 
ATOM 218  C C   . ASN A 1 28  ? -24.052 -32.480 -7.015  1.00 40.94 28  A 1 
ATOM 219  O O   . ASN A 1 28  ? -22.900 -32.247 -7.360  1.00 37.87 28  A 1 
ATOM 220  C CB  . ASN A 1 28  ? -24.801 -30.003 -6.780  1.00 39.93 28  A 1 
ATOM 221  C CG  . ASN A 1 28  ? -23.465 -29.291 -6.566  1.00 35.41 28  A 1 
ATOM 222  O OD1 . ASN A 1 28  ? -22.632 -29.662 -5.752  1.00 34.29 28  A 1 
ATOM 223  N ND2 . ASN A 1 28  ? -23.246 -28.214 -7.280  1.00 34.27 28  A 1 
ATOM 224  N N   . GLU A 1 29  ? -24.639 -33.638 -7.287  1.00 35.94 29  A 1 
ATOM 225  C CA  . GLU A 1 29  ? -24.117 -34.567 -8.290  1.00 42.49 29  A 1 
ATOM 226  C C   . GLU A 1 29  ? -24.371 -33.961 -9.676  1.00 39.82 29  A 1 
ATOM 227  O O   . GLU A 1 29  ? -25.455 -34.058 -10.234 1.00 36.22 29  A 1 
ATOM 228  C CB  . GLU A 1 29  ? -24.776 -35.951 -8.143  1.00 39.54 29  A 1 
ATOM 229  C CG  . GLU A 1 29  ? -24.311 -36.694 -6.877  1.00 36.25 29  A 1 
ATOM 230  C CD  . GLU A 1 29  ? -24.896 -38.103 -6.739  1.00 35.41 29  A 1 
ATOM 231  O OE1 . GLU A 1 29  ? -24.347 -38.859 -5.909  1.00 31.26 29  A 1 
ATOM 232  O OE2 . GLU A 1 29  ? -25.887 -38.420 -7.430  1.00 37.03 29  A 1 
ATOM 233  N N   . SER A 1 30  ? -23.362 -33.302 -10.240 1.00 39.08 30  A 1 
ATOM 234  C CA  . SER A 1 30  ? -23.395 -32.879 -11.636 1.00 43.30 30  A 1 
ATOM 235  C C   . SER A 1 30  ? -22.905 -34.028 -12.522 1.00 40.35 30  A 1 
ATOM 236  O O   . SER A 1 30  ? -21.708 -34.273 -12.647 1.00 37.60 30  A 1 
ATOM 237  C CB  . SER A 1 30  ? -22.607 -31.586 -11.849 1.00 41.34 30  A 1 
ATOM 238  O OG  . SER A 1 30  ? -21.306 -31.675 -11.312 1.00 37.43 30  A 1 
ATOM 239  N N   . SER A 1 31  ? -23.857 -34.741 -13.139 1.00 31.84 31  A 1 
ATOM 240  C CA  . SER A 1 31  ? -23.597 -35.686 -14.226 1.00 39.16 31  A 1 
ATOM 241  C C   . SER A 1 31  ? -23.052 -34.939 -15.448 1.00 37.39 31  A 1 
ATOM 242  O O   . SER A 1 31  ? -23.697 -34.056 -16.004 1.00 33.90 31  A 1 
ATOM 243  C CB  . SER A 1 31  ? -24.875 -36.464 -14.555 1.00 35.85 31  A 1 
ATOM 244  O OG  . SER A 1 31  ? -25.989 -35.607 -14.629 1.00 31.84 31  A 1 
ATOM 245  N N   . SER A 1 32  ? -21.851 -35.307 -15.876 1.00 29.74 32  A 1 
ATOM 246  C CA  . SER A 1 32  ? -21.215 -34.775 -17.080 1.00 34.99 32  A 1 
ATOM 247  C C   . SER A 1 32  ? -21.843 -35.400 -18.326 1.00 33.76 32  A 1 
ATOM 248  O O   . SER A 1 32  ? -21.473 -36.493 -18.735 1.00 30.22 32  A 1 
ATOM 249  C CB  . SER A 1 32  ? -19.709 -35.037 -17.026 1.00 31.98 32  A 1 
ATOM 250  O OG  . SER A 1 32  ? -19.449 -36.418 -16.832 1.00 28.41 32  A 1 
ATOM 251  N N   . THR A 1 33  ? -22.758 -34.684 -18.967 1.00 31.98 33  A 1 
ATOM 252  C CA  . THR A 1 33  ? -23.130 -34.968 -20.358 1.00 37.82 33  A 1 
ATOM 253  C C   . THR A 1 33  ? -22.214 -34.163 -21.281 1.00 36.89 33  A 1 
ATOM 254  O O   . THR A 1 33  ? -22.263 -32.933 -21.337 1.00 32.82 33  A 1 
ATOM 255  C CB  . THR A 1 33  ? -24.608 -34.705 -20.646 1.00 34.39 33  A 1 
ATOM 256  O OG1 . THR A 1 33  ? -25.013 -33.462 -20.126 1.00 32.04 33  A 1 
ATOM 257  C CG2 . THR A 1 33  ? -25.486 -35.773 -19.997 1.00 35.18 33  A 1 
ATOM 258  N N   . THR A 1 34  ? -21.355 -34.882 -21.993 1.00 32.37 34  A 1 
ATOM 259  C CA  . THR A 1 34  ? -20.487 -34.336 -23.045 1.00 35.83 34  A 1 
ATOM 260  C C   . THR A 1 34  ? -21.341 -33.885 -24.232 1.00 35.90 34  A 1 
ATOM 261  O O   . THR A 1 34  ? -21.839 -34.711 -24.988 1.00 32.98 34  A 1 
ATOM 262  C CB  . THR A 1 34  ? -19.501 -35.417 -23.511 1.00 32.64 34  A 1 
ATOM 263  O OG1 . THR A 1 34  ? -20.173 -36.632 -23.730 1.00 29.83 34  A 1 
ATOM 264  C CG2 . THR A 1 34  ? -18.412 -35.685 -22.474 1.00 32.11 34  A 1 
ATOM 265  N N   . SER A 1 35  ? -21.466 -32.568 -24.436 1.00 28.63 35  A 1 
ATOM 266  C CA  . SER A 1 35  ? -21.911 -32.007 -25.712 1.00 34.44 35  A 1 
ATOM 267  C C   . SER A 1 35  ? -20.706 -31.437 -26.465 1.00 32.87 35  A 1 
ATOM 268  O O   . SER A 1 35  ? -20.086 -30.460 -26.062 1.00 30.96 35  A 1 
ATOM 269  C CB  . SER A 1 35  ? -23.035 -30.984 -25.532 1.00 32.80 35  A 1 
ATOM 270  O OG  . SER A 1 35  ? -22.626 -29.898 -24.736 1.00 29.59 35  A 1 
ATOM 271  N N   . THR A 1 36  ? -20.367 -32.091 -27.564 1.00 31.15 36  A 1 
ATOM 272  C CA  . THR A 1 36  ? -19.399 -31.610 -28.546 1.00 37.36 36  A 1 
ATOM 273  C C   . THR A 1 36  ? -20.043 -30.501 -29.379 1.00 36.57 36  A 1 
ATOM 274  O O   . THR A 1 36  ? -20.752 -30.778 -30.341 1.00 33.14 36  A 1 
ATOM 275  C CB  . THR A 1 36  ? -18.948 -32.760 -29.462 1.00 33.38 36  A 1 
ATOM 276  O OG1 . THR A 1 36  ? -20.058 -33.533 -29.835 1.00 29.48 36  A 1 
ATOM 277  C CG2 . THR A 1 36  ? -17.957 -33.678 -28.771 1.00 30.97 36  A 1 
ATOM 278  N N   . LEU A 1 37  ? -19.776 -29.254 -29.029 1.00 32.38 37  A 1 
ATOM 279  C CA  . LEU A 1 37  ? -19.994 -28.108 -29.915 1.00 38.91 37  A 1 
ATOM 280  C C   . LEU A 1 37  ? -18.696 -27.306 -30.032 1.00 38.73 37  A 1 
ATOM 281  O O   . LEU A 1 37  ? -18.172 -26.754 -29.070 1.00 35.43 37  A 1 
ATOM 282  C CB  . LEU A 1 37  ? -21.224 -27.296 -29.468 1.00 35.53 37  A 1 
ATOM 283  C CG  . LEU A 1 37  ? -22.474 -27.644 -30.298 1.00 32.28 37  A 1 
ATOM 284  C CD1 . LEU A 1 37  ? -23.749 -27.399 -29.501 1.00 30.00 37  A 1 
ATOM 285  C CD2 . LEU A 1 37  ? -22.540 -26.795 -31.576 1.00 32.94 37  A 1 
ATOM 286  N N   . SER A 1 38  ? -18.186 -27.327 -31.246 1.00 29.02 38  A 1 
ATOM 287  C CA  . SER A 1 38  ? -16.992 -26.621 -31.696 1.00 36.55 38  A 1 
ATOM 288  C C   . SER A 1 38  ? -17.153 -25.110 -31.517 1.00 36.10 38  A 1 
ATOM 289  O O   . SER A 1 38  ? -17.837 -24.449 -32.292 1.00 33.74 38  A 1 
ATOM 290  C CB  . SER A 1 38  ? -16.787 -26.989 -33.171 1.00 33.63 38  A 1 
ATOM 291  O OG  . SER A 1 38  ? -15.715 -26.285 -33.744 1.00 27.84 38  A 1 
ATOM 292  N N   . GLY A 1 39  ? -16.481 -24.574 -30.528 1.00 35.40 39  A 1 
ATOM 293  C CA  . GLY A 1 39  ? -16.236 -23.151 -30.328 1.00 39.92 39  A 1 
ATOM 294  C C   . GLY A 1 39  ? -14.978 -23.030 -29.488 1.00 39.91 39  A 1 
ATOM 295  O O   . GLY A 1 39  ? -14.869 -23.647 -28.442 1.00 36.81 39  A 1 
ATOM 296  N N   . LYS A 1 40  ? -13.996 -22.291 -29.983 1.00 35.15 40  A 1 
ATOM 297  C CA  . LYS A 1 40  ? -12.728 -22.042 -29.285 1.00 40.65 40  A 1 
ATOM 298  C C   . LYS A 1 40  ? -12.986 -21.242 -28.000 1.00 39.52 40  A 1 
ATOM 299  O O   . LYS A 1 40  ? -12.772 -20.033 -27.962 1.00 36.57 40  A 1 
ATOM 300  C CB  . LYS A 1 40  ? -11.751 -21.281 -30.204 1.00 37.87 40  A 1 
ATOM 301  C CG  . LYS A 1 40  ? -11.176 -22.094 -31.369 1.00 34.35 40  A 1 
ATOM 302  C CD  . LYS A 1 40  ? -10.275 -21.184 -32.226 1.00 33.42 40  A 1 
ATOM 303  C CE  . LYS A 1 40  ? -9.606  -21.956 -33.371 1.00 28.45 40  A 1 
ATOM 304  N NZ  . LYS A 1 40  ? -8.803  -21.052 -34.249 1.00 27.56 40  A 1 
ATOM 305  N N   . SER A 1 41  ? -13.447 -21.902 -26.960 1.00 37.26 41  A 1 
ATOM 306  C CA  . SER A 1 41  ? -13.377 -21.394 -25.600 1.00 42.55 41  A 1 
ATOM 307  C C   . SER A 1 41  ? -12.118 -21.968 -24.966 1.00 41.56 41  A 1 
ATOM 308  O O   . SER A 1 41  ? -11.972 -23.178 -24.801 1.00 39.31 41  A 1 
ATOM 309  C CB  . SER A 1 41  ? -14.653 -21.707 -24.819 1.00 39.13 41  A 1 
ATOM 310  O OG  . SER A 1 41  ? -14.934 -23.093 -24.804 1.00 33.99 41  A 1 
ATOM 311  N N   . ILE A 1 42  ? -11.172 -21.096 -24.643 1.00 40.50 42  A 1 
ATOM 312  C CA  . ILE A 1 42  ? -10.111 -21.436 -23.698 1.00 45.56 42  A 1 
ATOM 313  C C   . ILE A 1 42  ? -10.819 -21.607 -22.354 1.00 45.75 42  A 1 
ATOM 314  O O   . ILE A 1 42  ? -11.039 -20.650 -21.626 1.00 42.37 42  A 1 
ATOM 315  C CB  . ILE A 1 42  ? -9.010  -20.347 -23.694 1.00 43.16 42  A 1 
ATOM 316  C CG1 . ILE A 1 42  ? -8.327  -20.277 -25.081 1.00 39.90 42  A 1 
ATOM 317  C CG2 . ILE A 1 42  ? -7.965  -20.622 -22.592 1.00 41.53 42  A 1 
ATOM 318  C CD1 . ILE A 1 42  ? -7.400  -19.073 -25.264 1.00 38.15 42  A 1 
ATOM 319  N N   . GLY A 1 43  ? -11.285 -22.824 -22.096 1.00 40.69 43  A 1 
ATOM 320  C CA  . GLY A 1 43  ? -11.874 -23.193 -20.826 1.00 44.09 43  A 1 
ATOM 321  C C   . GLY A 1 43  ? -10.803 -23.060 -19.756 1.00 43.28 43  A 1 
ATOM 322  O O   . GLY A 1 43  ? -9.948  -23.928 -19.625 1.00 40.88 43  A 1 
ATOM 323  N N   . ARG A 1 44  ? -10.838 -21.960 -18.999 1.00 41.04 44  A 1 
ATOM 324  C CA  . ARG A 1 44  ? -10.233 -21.933 -17.680 1.00 44.13 44  A 1 
ATOM 325  C C   . ARG A 1 44  ? -11.027 -22.920 -16.827 1.00 42.82 44  A 1 
ATOM 326  O O   . ARG A 1 44  ? -12.090 -22.589 -16.337 1.00 41.42 44  A 1 
ATOM 327  C CB  . ARG A 1 44  ? -10.286 -20.520 -17.072 1.00 42.17 44  A 1 
ATOM 328  C CG  . ARG A 1 44  ? -9.224  -19.582 -17.651 1.00 38.17 44  A 1 
ATOM 329  C CD  . ARG A 1 44  ? -9.309  -18.225 -16.937 1.00 38.43 44  A 1 
ATOM 330  N NE  . ARG A 1 44  ? -8.186  -17.340 -17.280 1.00 33.31 44  A 1 
ATOM 331  C CZ  . ARG A 1 44  ? -8.007  -16.117 -16.812 1.00 32.94 44  A 1 
ATOM 332  N NH1 . ARG A 1 44  ? -8.873  -15.554 -16.011 1.00 30.32 44  A 1 
ATOM 333  N NH2 . ARG A 1 44  ? -6.955  -15.435 -17.144 1.00 29.28 44  A 1 
ATOM 334  N N   . SER A 1 45  ? -10.527 -24.144 -16.698 1.00 41.50 45  A 1 
ATOM 335  C CA  . SER A 1 45  ? -10.969 -25.031 -15.630 1.00 47.06 45  A 1 
ATOM 336  C C   . SER A 1 45  ? -10.402 -24.463 -14.328 1.00 47.06 45  A 1 
ATOM 337  O O   . SER A 1 45  ? -9.335  -24.864 -13.872 1.00 43.81 45  A 1 
ATOM 338  C CB  . SER A 1 45  ? -10.527 -26.472 -15.896 1.00 43.19 45  A 1 
ATOM 339  O OG  . SER A 1 45  ? -9.126  -26.568 -16.016 1.00 37.35 45  A 1 
ATOM 340  N N   . GLU A 1 46  ? -11.095 -23.472 -13.761 1.00 36.62 46  A 1 
ATOM 341  C CA  . GLU A 1 46  ? -10.888 -23.073 -12.376 1.00 40.78 46  A 1 
ATOM 342  C C   . GLU A 1 46  ? -11.415 -24.212 -11.520 1.00 39.96 46  A 1 
ATOM 343  O O   . GLU A 1 46  ? -12.572 -24.263 -11.140 1.00 38.56 46  A 1 
ATOM 344  C CB  . GLU A 1 46  ? -11.577 -21.731 -12.091 1.00 40.15 46  A 1 
ATOM 345  C CG  . GLU A 1 46  ? -10.812 -20.566 -12.750 1.00 36.24 46  A 1 
ATOM 346  C CD  . GLU A 1 46  ? -11.448 -19.183 -12.521 1.00 35.18 46  A 1 
ATOM 347  O OE1 . GLU A 1 46  ? -10.885 -18.220 -13.113 1.00 30.96 46  A 1 
ATOM 348  O OE2 . GLU A 1 46  ? -12.477 -19.090 -11.841 1.00 35.59 46  A 1 
ATOM 349  N N   . GLN A 1 47  ? -10.540 -25.192 -11.272 1.00 40.48 47  A 1 
ATOM 350  C CA  . GLN A 1 47  ? -10.782 -26.169 -10.227 1.00 43.78 47  A 1 
ATOM 351  C C   . GLN A 1 47  ? -10.630 -25.404 -8.917  1.00 43.24 47  A 1 
ATOM 352  O O   . GLN A 1 47  ? -9.530  -25.239 -8.400  1.00 42.79 47  A 1 
ATOM 353  C CB  . GLN A 1 47  ? -9.833  -27.362 -10.401 1.00 43.55 47  A 1 
ATOM 354  C CG  . GLN A 1 47  ? -10.254 -28.556 -9.535  1.00 40.39 47  A 1 
ATOM 355  C CD  . GLN A 1 47  ? -9.488  -29.838 -9.864  1.00 38.26 47  A 1 
ATOM 356  O OE1 . GLN A 1 47  ? -8.519  -29.863 -10.599 1.00 35.65 47  A 1 
ATOM 357  N NE2 . GLN A 1 47  ? -9.899  -30.962 -9.335  1.00 33.56 47  A 1 
ATOM 358  N N   . TYR A 1 48  ? -11.753 -24.859 -8.434  1.00 41.27 48  A 1 
ATOM 359  C CA  . TYR A 1 48  ? -11.849 -24.186 -7.157  1.00 44.44 48  A 1 
ATOM 360  C C   . TYR A 1 48  ? -11.614 -25.240 -6.076  1.00 43.00 48  A 1 
ATOM 361  O O   . TYR A 1 48  ? -12.533 -25.948 -5.661  1.00 41.74 48  A 1 
ATOM 362  C CB  . TYR A 1 48  ? -13.215 -23.484 -7.057  1.00 42.74 48  A 1 
ATOM 363  C CG  . TYR A 1 48  ? -13.160 -22.085 -6.455  1.00 38.89 48  A 1 
ATOM 364  C CD1 . TYR A 1 48  ? -13.324 -21.886 -5.075  1.00 37.07 48  A 1 
ATOM 365  C CD2 . TYR A 1 48  ? -12.961 -20.984 -7.305  1.00 35.30 48  A 1 
ATOM 366  C CE1 . TYR A 1 48  ? -13.304 -20.589 -4.539  1.00 32.24 48  A 1 
ATOM 367  C CE2 . TYR A 1 48  ? -12.932 -19.685 -6.773  1.00 33.90 48  A 1 
ATOM 368  C CZ  . TYR A 1 48  ? -13.106 -19.475 -5.388  1.00 32.93 48  A 1 
ATOM 369  O OH  . TYR A 1 48  ? -13.104 -18.217 -4.882  1.00 34.72 48  A 1 
ATOM 370  N N   . ILE A 1 49  ? -10.358 -25.417 -5.686  1.00 52.45 49  A 1 
ATOM 371  C CA  . ILE A 1 49  ? -10.030 -26.168 -4.480  1.00 55.87 49  A 1 
ATOM 372  C C   . ILE A 1 49  ? -10.492 -25.259 -3.350  1.00 55.75 49  A 1 
ATOM 373  O O   . ILE A 1 49  ? -9.873  -24.230 -3.100  1.00 52.95 49  A 1 
ATOM 374  C CB  . ILE A 1 49  ? -8.531  -26.526 -4.407  1.00 52.34 49  A 1 
ATOM 375  C CG1 . ILE A 1 49  ? -8.110  -27.366 -5.643  1.00 48.04 49  A 1 
ATOM 376  C CG2 . ILE A 1 49  ? -8.246  -27.297 -3.110  1.00 48.48 49  A 1 
ATOM 377  C CD1 . ILE A 1 49  ? -6.611  -27.672 -5.720  1.00 44.07 49  A 1 
ATOM 378  N N   . SER A 1 50  ? -11.637 -25.585 -2.746  1.00 52.35 50  A 1 
ATOM 379  C CA  . SER A 1 50  ? -12.065 -24.906 -1.528  1.00 57.28 50  A 1 
ATOM 380  C C   . SER A 1 50  ? -10.953 -25.077 -0.504  1.00 56.75 50  A 1 
ATOM 381  O O   . SER A 1 50  ? -10.637 -26.226 -0.185  1.00 55.25 50  A 1 
ATOM 382  C CB  . SER A 1 50  ? -13.370 -25.516 -0.997  1.00 53.95 50  A 1 
ATOM 383  O OG  . SER A 1 50  ? -13.815 -24.810 0.142   1.00 46.11 50  A 1 
ATOM 384  N N   . PRO A 1 51  ? -10.314 -23.994 -0.040  1.00 53.53 51  A 1 
ATOM 385  C CA  . PRO A 1 51  ? -9.326  -24.114 1.010   1.00 54.37 51  A 1 
ATOM 386  C C   . PRO A 1 51  ? -10.008 -24.758 2.218   1.00 56.17 51  A 1 
ATOM 387  O O   . PRO A 1 51  ? -11.125 -24.379 2.577   1.00 53.03 51  A 1 
ATOM 388  C CB  . PRO A 1 51  ? -8.821  -22.694 1.281   1.00 49.94 51  A 1 
ATOM 389  C CG  . PRO A 1 51  ? -9.960  -21.801 0.799   1.00 48.79 51  A 1 
ATOM 390  C CD  . PRO A 1 51  ? -10.585 -22.599 -0.340  1.00 53.72 51  A 1 
ATOM 391  N N   . ASP A 1 52  ? -9.355  -25.752 2.814   1.00 66.12 52  A 1 
ATOM 392  C CA  . ASP A 1 52  ? -9.836  -26.340 4.055   1.00 71.63 52  A 1 
ATOM 393  C C   . ASP A 1 52  ? -9.649  -25.318 5.173   1.00 73.75 52  A 1 
ATOM 394  O O   . ASP A 1 52  ? -8.614  -25.254 5.840   1.00 70.57 52  A 1 
ATOM 395  C CB  . ASP A 1 52  ? -9.155  -27.689 4.323   1.00 65.42 52  A 1 
ATOM 396  C CG  . ASP A 1 52  ? -9.745  -28.407 5.544   1.00 58.86 52  A 1 
ATOM 397  O OD1 . ASP A 1 52  ? -10.554 -27.782 6.277   1.00 55.22 52  A 1 
ATOM 398  O OD2 . ASP A 1 52  ? -9.378  -29.583 5.748   1.00 54.25 52  A 1 
ATOM 399  N N   . ALA A 1 53  ? -10.656 -24.462 5.327   1.00 72.64 53  A 1 
ATOM 400  C CA  . ALA A 1 53  ? -10.653 -23.381 6.299   1.00 73.11 53  A 1 
ATOM 401  C C   . ALA A 1 53  ? -10.521 -23.898 7.737   1.00 74.11 53  A 1 
ATOM 402  O O   . ALA A 1 53  ? -9.985  -23.209 8.597   1.00 71.38 53  A 1 
ATOM 403  C CB  . ALA A 1 53  ? -11.941 -22.575 6.106   1.00 69.97 53  A 1 
ATOM 404  N N   . GLU A 1 54  ? -10.973 -25.124 7.996   1.00 68.10 54  A 1 
ATOM 405  C CA  . GLU A 1 54  ? -10.867 -25.739 9.313   1.00 73.10 54  A 1 
ATOM 406  C C   . GLU A 1 54  ? -9.426  -26.202 9.594   1.00 73.96 54  A 1 
ATOM 407  O O   . GLU A 1 54  ? -8.896  -25.937 10.677  1.00 72.38 54  A 1 
ATOM 408  C CB  . GLU A 1 54  ? -11.875 -26.900 9.424   1.00 72.20 54  A 1 
ATOM 409  C CG  . GLU A 1 54  ? -12.035 -27.344 10.881  1.00 67.03 54  A 1 
ATOM 410  C CD  . GLU A 1 54  ? -12.937 -28.581 11.072  1.00 63.39 54  A 1 
ATOM 411  O OE1 . GLU A 1 54  ? -12.710 -29.270 12.104  1.00 54.22 54  A 1 
ATOM 412  O OE2 . GLU A 1 54  ? -13.795 -28.848 10.223  1.00 57.02 54  A 1 
ATOM 413  N N   . ALA A 1 55  ? -8.767  -26.816 8.617   1.00 72.34 55  A 1 
ATOM 414  C CA  . ALA A 1 55  ? -7.361  -27.195 8.728   1.00 73.88 55  A 1 
ATOM 415  C C   . ALA A 1 55  ? -6.459  -25.967 8.867   1.00 74.97 55  A 1 
ATOM 416  O O   . ALA A 1 55  ? -5.600  -25.934 9.752   1.00 72.82 55  A 1 
ATOM 417  C CB  . ALA A 1 55  ? -6.973  -28.057 7.522   1.00 71.66 55  A 1 
ATOM 418  N N   . PHE A 1 56  ? -6.707  -24.928 8.081   1.00 65.48 56  A 1 
ATOM 419  C CA  . PHE A 1 56  ? -5.991  -23.661 8.192   1.00 69.00 56  A 1 
ATOM 420  C C   . PHE A 1 56  ? -6.178  -23.009 9.567   1.00 68.55 56  A 1 
ATOM 421  O O   . PHE A 1 56  ? -5.212  -22.627 10.215  1.00 67.82 56  A 1 
ATOM 422  C CB  . PHE A 1 56  ? -6.450  -22.713 7.078   1.00 68.46 56  A 1 
ATOM 423  C CG  . PHE A 1 56  ? -5.745  -21.369 7.127   1.00 68.36 56  A 1 
ATOM 424  C CD1 . PHE A 1 56  ? -6.412  -20.234 7.636   1.00 66.96 56  A 1 
ATOM 425  C CD2 . PHE A 1 56  ? -4.409  -21.270 6.717   1.00 66.58 56  A 1 
ATOM 426  C CE1 . PHE A 1 56  ? -5.728  -19.003 7.726   1.00 63.49 56  A 1 
ATOM 427  C CE2 . PHE A 1 56  ? -3.731  -20.046 6.812   1.00 65.11 56  A 1 
ATOM 428  C CZ  . PHE A 1 56  ? -4.383  -18.910 7.317   1.00 66.22 56  A 1 
ATOM 429  N N   . SER A 1 57  ? -7.415  -22.945 10.060  1.00 73.10 57  A 1 
ATOM 430  C CA  . SER A 1 57  ? -7.706  -22.370 11.377  1.00 73.95 57  A 1 
ATOM 431  C C   . SER A 1 57  ? -7.005  -23.138 12.497  1.00 72.35 57  A 1 
ATOM 432  O O   . SER A 1 57  ? -6.418  -22.528 13.392  1.00 73.69 57  A 1 
ATOM 433  C CB  . SER A 1 57  ? -9.208  -22.335 11.644  1.00 72.35 57  A 1 
ATOM 434  O OG  . SER A 1 57  ? -9.873  -21.535 10.687  1.00 62.97 57  A 1 
ATOM 435  N N   . LYS A 1 58  ? -7.019  -24.477 12.449  1.00 75.34 58  A 1 
ATOM 436  C CA  . LYS A 1 58  ? -6.296  -25.317 13.417  1.00 77.14 58  A 1 
ATOM 437  C C   . LYS A 1 58  ? -4.790  -25.091 13.359  1.00 77.34 58  A 1 
ATOM 438  O O   . LYS A 1 58  ? -4.154  -25.021 14.412  1.00 76.95 58  A 1 
ATOM 439  C CB  . LYS A 1 58  ? -6.619  -26.798 13.172  1.00 76.93 58  A 1 
ATOM 440  C CG  . LYS A 1 58  ? -8.021  -27.164 13.676  1.00 72.52 58  A 1 
ATOM 441  C CD  . LYS A 1 58  ? -8.379  -28.600 13.289  1.00 72.20 58  A 1 
ATOM 442  C CE  . LYS A 1 58  ? -9.817  -28.890 13.741  1.00 62.72 58  A 1 
ATOM 443  N NZ  . LYS A 1 58  ? -10.383 -30.087 13.103  1.00 56.76 58  A 1 
ATOM 444  N N   . TYR A 1 59  ? -4.229  -24.975 12.165  1.00 71.72 59  A 1 
ATOM 445  C CA  . TYR A 1 59  ? -2.814  -24.681 11.974  1.00 71.28 59  A 1 
ATOM 446  C C   . TYR A 1 59  ? -2.432  -23.339 12.603  1.00 71.02 59  A 1 
ATOM 447  O O   . TYR A 1 59  ? -1.554  -23.303 13.459  1.00 68.71 59  A 1 
ATOM 448  C CB  . TYR A 1 59  ? -2.489  -24.730 10.481  1.00 70.93 59  A 1 
ATOM 449  C CG  . TYR A 1 59  ? -1.063  -24.351 10.162  1.00 70.20 59  A 1 
ATOM 450  C CD1 . TYR A 1 59  ? -0.765  -23.057 9.683   1.00 68.07 59  A 1 
ATOM 451  C CD2 . TYR A 1 59  ? -0.019  -25.275 10.365  1.00 67.51 59  A 1 
ATOM 452  C CE1 . TYR A 1 59  ? 0.560   -22.698 9.391   1.00 64.19 59  A 1 
ATOM 453  C CE2 . TYR A 1 59  ? 1.317   -24.917 10.073  1.00 66.67 59  A 1 
ATOM 454  C CZ  . TYR A 1 59  ? 1.604   -23.630 9.585   1.00 67.10 59  A 1 
ATOM 455  O OH  . TYR A 1 59  ? 2.880   -23.283 9.299   1.00 67.97 59  A 1 
ATOM 456  N N   . MET A 1 60  ? -3.150  -22.260 12.293  1.00 72.21 60  A 1 
ATOM 457  C CA  . MET A 1 60  ? -2.882  -20.919 12.835  1.00 72.96 60  A 1 
ATOM 458  C C   . MET A 1 60  ? -3.057  -20.852 14.357  1.00 70.83 60  A 1 
ATOM 459  O O   . MET A 1 60  ? -2.254  -20.223 15.036  1.00 72.60 60  A 1 
ATOM 460  C CB  . MET A 1 60  ? -3.800  -19.900 12.153  1.00 71.87 60  A 1 
ATOM 461  C CG  . MET A 1 60  ? -3.463  -19.713 10.670  1.00 71.45 60  A 1 
ATOM 462  S SD  . MET A 1 60  ? -1.774  -19.159 10.304  1.00 70.99 60  A 1 
ATOM 463  C CE  . MET A 1 60  ? -1.822  -17.469 10.938  1.00 60.14 60  A 1 
ATOM 464  N N   . LEU A 1 61  ? -4.051  -21.543 14.918  1.00 77.71 61  A 1 
ATOM 465  C CA  . LEU A 1 61  ? -4.258  -21.609 16.370  1.00 78.08 61  A 1 
ATOM 466  C C   . LEU A 1 61  ? -3.195  -22.447 17.101  1.00 77.67 61  A 1 
ATOM 467  O O   . LEU A 1 61  ? -3.030  -22.293 18.302  1.00 76.38 61  A 1 
ATOM 468  C CB  . LEU A 1 61  ? -5.656  -22.181 16.654  1.00 77.79 61  A 1 
ATOM 469  C CG  . LEU A 1 61  ? -6.822  -21.235 16.314  1.00 74.71 61  A 1 
ATOM 470  C CD1 . LEU A 1 61  ? -8.147  -21.990 16.434  1.00 69.35 61  A 1 
ATOM 471  C CD2 . LEU A 1 61  ? -6.881  -20.027 17.247  1.00 71.04 61  A 1 
ATOM 472  N N   . SER A 1 62  ? -2.491  -23.325 16.397  1.00 80.01 62  A 1 
ATOM 473  C CA  . SER A 1 62  ? -1.423  -24.148 16.978  1.00 79.62 62  A 1 
ATOM 474  C C   . SER A 1 62  ? -0.082  -23.414 17.105  1.00 78.01 62  A 1 
ATOM 475  O O   . SER A 1 62  ? 0.800   -23.898 17.807  1.00 77.26 62  A 1 
ATOM 476  C CB  . SER A 1 62  ? -1.259  -25.448 16.182  1.00 80.66 62  A 1 
ATOM 477  O OG  . SER A 1 62  ? -0.586  -25.262 14.949  1.00 73.11 62  A 1 
ATOM 478  N N   . LYS A 1 63  ? 0.070   -22.272 16.440  1.00 70.13 63  A 1 
ATOM 479  C CA  . LYS A 1 63  ? 1.271   -21.437 16.478  1.00 70.62 63  A 1 
ATOM 480  C C   . LYS A 1 63  ? 1.188   -20.408 17.605  1.00 68.77 63  A 1 
ATOM 481  O O   . LYS A 1 63  ? 0.117   -19.877 17.885  1.00 66.95 63  A 1 
ATOM 482  C CB  . LYS A 1 63  ? 1.469   -20.752 15.123  1.00 70.31 63  A 1 
ATOM 483  C CG  . LYS A 1 63  ? 1.783   -21.724 13.978  1.00 71.51 63  A 1 
ATOM 484  C CD  . LYS A 1 63  ? 3.164   -22.359 14.137  1.00 71.12 63  A 1 
ATOM 485  C CE  . LYS A 1 63  ? 3.482   -23.178 12.888  1.00 65.52 63  A 1 
ATOM 486  N NZ  . LYS A 1 63  ? 4.915   -23.547 12.848  1.00 59.43 63  A 1 
ATOM 487  N N   . SER A 1 64  ? 2.323   -20.116 18.236  1.00 79.09 64  A 1 
ATOM 488  C CA  . SER A 1 64  ? 2.385   -18.954 19.121  1.00 80.34 64  A 1 
ATOM 489  C C   . SER A 1 64  ? 2.364   -17.670 18.288  1.00 78.71 64  A 1 
ATOM 490  O O   . SER A 1 64  ? 2.853   -17.671 17.153  1.00 76.39 64  A 1 
ATOM 491  C CB  . SER A 1 64  ? 3.600   -19.037 20.060  1.00 78.22 64  A 1 
ATOM 492  O OG  . SER A 1 64  ? 4.779   -18.565 19.452  1.00 73.01 64  A 1 
ATOM 493  N N   . PRO A 1 65  ? 1.817   -16.552 18.812  1.00 77.48 65  A 1 
ATOM 494  C CA  . PRO A 1 65  ? 1.783   -15.286 18.067  1.00 77.00 65  A 1 
ATOM 495  C C   . PRO A 1 65  ? 3.154   -14.794 17.590  1.00 77.16 65  A 1 
ATOM 496  O O   . PRO A 1 65  ? 3.240   -14.125 16.570  1.00 72.50 65  A 1 
ATOM 497  C CB  . PRO A 1 65  ? 1.151   -14.273 19.028  1.00 74.38 65  A 1 
ATOM 498  C CG  . PRO A 1 65  ? 0.299   -15.140 19.954  1.00 73.47 65  A 1 
ATOM 499  C CD  . PRO A 1 65  ? 1.114   -16.426 20.066  1.00 78.40 65  A 1 
ATOM 500  N N   . GLU A 1 66  ? 4.217   -15.144 18.330  1.00 72.43 66  A 1 
ATOM 501  C CA  . GLU A 1 66  ? 5.600   -14.775 18.007  1.00 75.36 66  A 1 
ATOM 502  C C   . GLU A 1 66  ? 6.205   -15.610 16.862  1.00 74.90 66  A 1 
ATOM 503  O O   . GLU A 1 66  ? 7.105   -15.163 16.174  1.00 73.59 66  A 1 
ATOM 504  C CB  . GLU A 1 66  ? 6.431   -14.935 19.299  1.00 75.16 66  A 1 
ATOM 505  C CG  . GLU A 1 66  ? 7.767   -14.171 19.278  1.00 68.17 66  A 1 
ATOM 506  C CD  . GLU A 1 66  ? 7.603   -12.642 19.283  1.00 62.46 66  A 1 
ATOM 507  O OE1 . GLU A 1 66  ? 8.592   -11.953 18.961  1.00 53.73 66  A 1 
ATOM 508  O OE2 . GLU A 1 66  ? 6.503   -12.154 19.633  1.00 54.35 66  A 1 
ATOM 509  N N   . ASP A 1 67  ? 5.675   -16.813 16.631  1.00 73.52 67  A 1 
ATOM 510  C CA  . ASP A 1 67  ? 6.160   -17.726 15.593  1.00 76.18 67  A 1 
ATOM 511  C C   . ASP A 1 67  ? 5.457   -17.528 14.242  1.00 75.84 67  A 1 
ATOM 512  O O   . ASP A 1 67  ? 5.759   -18.235 13.273  1.00 74.01 67  A 1 
ATOM 513  C CB  . ASP A 1 67  ? 5.999   -19.181 16.065  1.00 74.11 67  A 1 
ATOM 514  C CG  . ASP A 1 67  ? 6.816   -19.544 17.302  1.00 70.12 67  A 1 
ATOM 515  O OD1 . ASP A 1 67  ? 8.019   -19.191 17.353  1.00 65.85 67  A 1 
ATOM 516  O OD2 . ASP A 1 67  ? 6.247   -20.234 18.181  1.00 66.71 67  A 1 
ATOM 517  N N   . ILE A 1 68  ? 4.486   -16.605 14.156  1.00 72.15 68  A 1 
ATOM 518  C CA  . ILE A 1 68  ? 3.764   -16.308 12.921  1.00 73.39 68  A 1 
ATOM 519  C C   . ILE A 1 68  ? 4.642   -15.413 12.039  1.00 70.24 68  A 1 
ATOM 520  O O   . ILE A 1 68  ? 4.736   -14.201 12.223  1.00 66.70 68  A 1 
ATOM 521  C CB  . ILE A 1 68  ? 2.368   -15.708 13.199  1.00 72.87 68  A 1 
ATOM 522  C CG1 . ILE A 1 68  ? 1.512   -16.686 14.031  1.00 71.71 68  A 1 
ATOM 523  C CG2 . ILE A 1 68  ? 1.657   -15.375 11.875  1.00 70.43 68  A 1 
ATOM 524  C CD1 . ILE A 1 68  ? 0.144   -16.134 14.470  1.00 65.82 68  A 1 
ATOM 525  N N   . GLY A 1 69  ? 5.270   -16.024 11.046  1.00 72.01 69  A 1 
ATOM 526  C CA  . GLY A 1 69  ? 6.102   -15.341 10.069  1.00 72.47 69  A 1 
ATOM 527  C C   . GLY A 1 69  ? 5.377   -15.017 8.755   1.00 71.93 69  A 1 
ATOM 528  O O   . GLY A 1 69  ? 4.259   -15.475 8.502   1.00 68.96 69  A 1 
ATOM 529  N N   . PRO A 1 70  ? 6.031   -14.289 7.844   1.00 70.89 70  A 1 
ATOM 530  C CA  . PRO A 1 70  ? 5.516   -14.050 6.490   1.00 70.93 70  A 1 
ATOM 531  C C   . PRO A 1 70  ? 5.218   -15.333 5.697   1.00 71.08 70  A 1 
ATOM 532  O O   . PRO A 1 70  ? 4.392   -15.322 4.791   1.00 66.45 70  A 1 
ATOM 533  C CB  . PRO A 1 70  ? 6.589   -13.222 5.783   1.00 68.47 70  A 1 
ATOM 534  C CG  . PRO A 1 70  ? 7.344   -12.551 6.930   1.00 68.48 70  A 1 
ATOM 535  C CD  . PRO A 1 70  ? 7.284   -13.588 8.056   1.00 74.59 70  A 1 
ATOM 536  N N   . SER A 1 71  ? 5.894   -16.435 6.032   1.00 65.92 71  A 1 
ATOM 537  C CA  . SER A 1 71  ? 5.683   -17.763 5.442   1.00 68.98 71  A 1 
ATOM 538  C C   . SER A 1 71  ? 4.369   -18.416 5.851   1.00 68.84 71  A 1 
ATOM 539  O O   . SER A 1 71  ? 3.854   -19.236 5.097   1.00 65.57 71  A 1 
ATOM 540  C CB  . SER A 1 71  ? 6.835   -18.692 5.831   1.00 66.14 71  A 1 
ATOM 541  O OG  . SER A 1 71  ? 7.105   -18.602 7.212   1.00 59.40 71  A 1 
ATOM 542  N N   . ASP A 1 72  ? 3.814   -18.035 7.002   1.00 58.22 72  A 1 
ATOM 543  C CA  . ASP A 1 72  ? 2.553   -18.559 7.522   1.00 61.79 72  A 1 
ATOM 544  C C   . ASP A 1 72  ? 1.333   -17.789 6.981   1.00 61.37 72  A 1 
ATOM 545  O O   . ASP A 1 72  ? 0.188   -18.054 7.328   1.00 57.07 72  A 1 
ATOM 546  C CB  . ASP A 1 72  ? 2.589   -18.547 9.059   1.00 61.52 72  A 1 
ATOM 547  C CG  . ASP A 1 72  ? 3.762   -19.362 9.611   1.00 61.94 72  A 1 
ATOM 548  O OD1 . ASP A 1 72  ? 3.784   -20.589 9.396   1.00 58.86 72  A 1 
ATOM 549  O OD2 . ASP A 1 72  ? 4.644   -18.731 10.226  1.00 59.92 72  A 1 
ATOM 550  N N   . SER A 1 73  ? 1.562   -16.818 6.093   1.00 63.66 73  A 1 
ATOM 551  C CA  . SER A 1 73  ? 0.489   -16.118 5.392   1.00 63.17 73  A 1 
ATOM 552  C C   . SER A 1 73  ? -0.298  -17.110 4.532   1.00 60.25 73  A 1 
ATOM 553  O O   . SER A 1 73  ? 0.293   -17.958 3.865   1.00 57.31 73  A 1 
ATOM 554  C CB  . SER A 1 73  ? 1.043   -15.006 4.513   1.00 59.29 73  A 1 
ATOM 555  O OG  . SER A 1 73  ? 1.743   -14.061 5.293   1.00 53.24 73  A 1 
ATOM 556  N N   . ALA A 1 74  ? -1.619  -16.918 4.435   1.00 55.24 74  A 1 
ATOM 557  C CA  . ALA A 1 74  ? -2.504  -17.796 3.660   1.00 55.19 74  A 1 
ATOM 558  C C   . ALA A 1 74  ? -2.062  -18.042 2.206   1.00 53.43 74  A 1 
ATOM 559  O O   . ALA A 1 74  ? -2.385  -19.060 1.610   1.00 49.93 74  A 1 
ATOM 560  C CB  . ALA A 1 74  ? -3.914  -17.180 3.693   1.00 51.95 74  A 1 
ATOM 561  N N   . SER A 1 75  ? -1.297  -17.115 1.624   1.00 52.38 75  A 1 
ATOM 562  C CA  . SER A 1 75  ? -0.735  -17.256 0.276   1.00 54.54 75  A 1 
ATOM 563  C C   . SER A 1 75  ? 0.442   -18.224 0.171   1.00 53.82 75  A 1 
ATOM 564  O O   . SER A 1 75  ? 0.738   -18.681 -0.928  1.00 49.78 75  A 1 
ATOM 565  C CB  . SER A 1 75  ? -0.302  -15.881 -0.227  1.00 50.78 75  A 1 
ATOM 566  O OG  . SER A 1 75  ? 0.633   -15.287 0.648   1.00 42.37 75  A 1 
ATOM 567  N N   . ASN A 1 76  ? 1.127   -18.505 1.289   1.00 49.72 76  A 1 
ATOM 568  C CA  . ASN A 1 76  ? 2.349   -19.307 1.338   1.00 50.42 76  A 1 
ATOM 569  C C   . ASN A 1 76  ? 2.193   -20.592 2.163   1.00 49.22 76  A 1 
ATOM 570  O O   . ASN A 1 76  ? 3.101   -21.422 2.185   1.00 45.82 76  A 1 
ATOM 571  C CB  . ASN A 1 76  ? 3.489   -18.431 1.886   1.00 47.97 76  A 1 
ATOM 572  C CG  . ASN A 1 76  ? 3.857   -17.267 1.004   1.00 43.07 76  A 1 
ATOM 573  O OD1 . ASN A 1 76  ? 3.726   -17.271 -0.217  1.00 41.49 76  A 1 
ATOM 574  N ND2 . ASN A 1 76  ? 4.348   -16.201 1.591   1.00 39.20 76  A 1 
ATOM 575  N N   . ASP A 1 77  ? 1.044   -20.773 2.822   1.00 48.63 77  A 1 
ATOM 576  C CA  . ASP A 1 77  ? 0.722   -21.976 3.578   1.00 51.19 77  A 1 
ATOM 577  C C   . ASP A 1 77  ? 0.505   -23.172 2.623   1.00 48.93 77  A 1 
ATOM 578  O O   . ASP A 1 77  ? -0.333  -23.089 1.713   1.00 46.53 77  A 1 
ATOM 579  C CB  . ASP A 1 77  ? -0.502  -21.691 4.456   1.00 49.59 77  A 1 
ATOM 580  C CG  . ASP A 1 77  ? -0.896  -22.849 5.379   1.00 44.68 77  A 1 
ATOM 581  O OD1 . ASP A 1 77  ? -0.391  -23.982 5.202   1.00 41.85 77  A 1 
ATOM 582  O OD2 . ASP A 1 77  ? -1.773  -22.612 6.228   1.00 41.16 77  A 1 
ATOM 583  N N   . PRO A 1 78  ? 1.191   -24.317 2.813   1.00 44.50 78  A 1 
ATOM 584  C CA  . PRO A 1 78  ? 0.963   -25.530 2.038   1.00 45.12 78  A 1 
ATOM 585  C C   . PRO A 1 78  ? -0.492  -26.029 2.080   1.00 44.71 78  A 1 
ATOM 586  O O   . PRO A 1 78  ? -0.923  -26.681 1.134   1.00 42.85 78  A 1 
ATOM 587  C CB  . PRO A 1 78  ? 1.937   -26.562 2.606   1.00 43.11 78  A 1 
ATOM 588  C CG  . PRO A 1 78  ? 2.251   -26.067 4.016   1.00 42.66 78  A 1 
ATOM 589  C CD  . PRO A 1 78  ? 2.186   -24.547 3.856   1.00 48.03 78  A 1 
ATOM 590  N N   . LEU A 1 79  ? -1.265  -25.714 3.124   1.00 41.42 79  A 1 
ATOM 591  C CA  . LEU A 1 79  ? -2.684  -26.070 3.231   1.00 42.98 79  A 1 
ATOM 592  C C   . LEU A 1 79  ? -3.588  -25.199 2.344   1.00 42.44 79  A 1 
ATOM 593  O O   . LEU A 1 79  ? -4.691  -25.605 1.984   1.00 39.77 79  A 1 
ATOM 594  C CB  . LEU A 1 79  ? -3.120  -25.975 4.701   1.00 40.98 79  A 1 
ATOM 595  C CG  . LEU A 1 79  ? -2.400  -26.949 5.660   1.00 38.98 79  A 1 
ATOM 596  C CD1 . LEU A 1 79  ? -2.803  -26.657 7.091   1.00 36.49 79  A 1 
ATOM 597  C CD2 . LEU A 1 79  ? -2.740  -28.412 5.344   1.00 38.16 79  A 1 
ATOM 598  N N   . THR A 1 80  ? -3.125  -24.017 1.961   1.00 39.84 80  A 1 
ATOM 599  C CA  . THR A 1 80  ? -3.852  -23.058 1.112   1.00 43.22 80  A 1 
ATOM 600  C C   . THR A 1 80  ? -3.112  -22.737 -0.183  1.00 43.19 80  A 1 
ATOM 601  O O   . THR A 1 80  ? -3.426  -21.762 -0.857  1.00 40.46 80  A 1 
ATOM 602  C CB  . THR A 1 80  ? -4.184  -21.780 1.887   1.00 41.78 80  A 1 
ATOM 603  O OG1 . THR A 1 80  ? -3.012  -21.178 2.360   1.00 38.15 80  A 1 
ATOM 604  C CG2 . THR A 1 80  ? -5.097  -22.044 3.075   1.00 38.49 80  A 1 
ATOM 605  N N   . SER A 1 81  ? -2.126  -23.582 -0.559  1.00 40.04 81  A 1 
ATOM 606  C CA  . SER A 1 81  ? -1.272  -23.330 -1.721  1.00 42.41 81  A 1 
ATOM 607  C C   . SER A 1 81  ? -2.097  -23.241 -3.013  1.00 41.25 81  A 1 
ATOM 608  O O   . SER A 1 81  ? -2.474  -24.245 -3.629  1.00 38.92 81  A 1 
ATOM 609  C CB  . SER A 1 81  ? -0.141  -24.368 -1.828  1.00 41.18 81  A 1 
ATOM 610  O OG  . SER A 1 81  ? -0.618  -25.672 -2.047  1.00 37.05 81  A 1 
ATOM 611  N N   . PHE A 1 82  ? -2.339  -22.017 -3.476  1.00 36.06 82  A 1 
ATOM 612  C CA  . PHE A 1 82  ? -2.866  -21.770 -4.809  1.00 37.71 82  A 1 
ATOM 613  C C   . PHE A 1 82  ? -1.752  -22.065 -5.812  1.00 37.35 82  A 1 
ATOM 614  O O   . PHE A 1 82  ? -0.868  -21.252 -6.060  1.00 33.99 82  A 1 
ATOM 615  C CB  . PHE A 1 82  ? -3.395  -20.336 -4.928  1.00 34.18 82  A 1 
ATOM 616  C CG  . PHE A 1 82  ? -4.586  -20.046 -4.035  1.00 32.85 82  A 1 
ATOM 617  C CD1 . PHE A 1 82  ? -5.881  -20.414 -4.439  1.00 30.40 82  A 1 
ATOM 618  C CD2 . PHE A 1 82  ? -4.395  -19.430 -2.782  1.00 28.89 82  A 1 
ATOM 619  C CE1 . PHE A 1 82  ? -6.981  -20.173 -3.599  1.00 26.60 82  A 1 
ATOM 620  C CE2 . PHE A 1 82  ? -5.494  -19.193 -1.939  1.00 27.46 82  A 1 
ATOM 621  C CZ  . PHE A 1 82  ? -6.782  -19.558 -2.345  1.00 27.39 82  A 1 
ATOM 622  N N   . SER A 1 83  ? -1.807  -23.239 -6.430  1.00 32.98 83  A 1 
ATOM 623  C CA  . SER A 1 83  ? -0.919  -23.547 -7.546  1.00 34.82 83  A 1 
ATOM 624  C C   . SER A 1 83  ? -1.346  -22.722 -8.760  1.00 34.19 83  A 1 
ATOM 625  O O   . SER A 1 83  ? -2.143  -23.164 -9.593  1.00 32.56 83  A 1 
ATOM 626  C CB  . SER A 1 83  ? -0.901  -25.051 -7.833  1.00 32.81 83  A 1 
ATOM 627  O OG  . SER A 1 83  ? 0.072   -25.365 -8.812  1.00 29.06 83  A 1 
ATOM 628  N N   . ILE A 1 84  ? -0.821  -21.516 -8.878  1.00 31.57 84  A 1 
ATOM 629  C CA  . ILE A 1 84  ? -0.923  -20.746 -10.115 1.00 34.25 84  A 1 
ATOM 630  C C   . ILE A 1 84  ? -0.014  -21.436 -11.135 1.00 34.08 84  A 1 
ATOM 631  O O   . ILE A 1 84  ? 1.175   -21.168 -11.232 1.00 31.53 84  A 1 
ATOM 632  C CB  . ILE A 1 84  ? -0.572  -19.251 -9.914  1.00 32.84 84  A 1 
ATOM 633  C CG1 . ILE A 1 84  ? -1.467  -18.611 -8.825  1.00 29.79 84  A 1 
ATOM 634  C CG2 . ILE A 1 84  ? -0.722  -18.503 -11.258 1.00 30.87 84  A 1 
ATOM 635  C CD1 . ILE A 1 84  ? -1.116  -17.152 -8.504  1.00 26.92 84  A 1 
ATOM 636  N N   . ARG A 1 85  ? -0.590  -22.359 -11.901 1.00 27.68 85  A 1 
ATOM 637  C CA  . ARG A 1 85  ? 0.081   -22.865 -13.098 1.00 30.16 85  A 1 
ATOM 638  C C   . ARG A 1 85  ? 0.082   -21.746 -14.133 1.00 29.85 85  A 1 
ATOM 639  O O   . ARG A 1 85  ? -0.843  -21.626 -14.926 1.00 28.58 85  A 1 
ATOM 640  C CB  . ARG A 1 85  ? -0.581  -24.153 -13.619 1.00 28.99 85  A 1 
ATOM 641  C CG  . ARG A 1 85  ? -0.313  -25.352 -12.701 1.00 26.39 85  A 1 
ATOM 642  C CD  . ARG A 1 85  ? -0.823  -26.634 -13.360 1.00 25.97 85  A 1 
ATOM 643  N NE  . ARG A 1 85  ? -0.582  -27.811 -12.511 1.00 22.52 85  A 1 
ATOM 644  C CZ  . ARG A 1 85  ? -0.747  -29.079 -12.861 1.00 21.86 85  A 1 
ATOM 645  N NH1 . ARG A 1 85  ? -1.146  -29.422 -14.060 1.00 19.68 85  A 1 
ATOM 646  N NH2 . ARG A 1 85  ? -0.515  -30.030 -12.008 1.00 18.72 85  A 1 
ATOM 647  N N   . SER A 1 86  ? 1.121   -20.928 -14.132 1.00 34.66 86  A 1 
ATOM 648  C CA  . SER A 1 86  ? 1.393   -20.054 -15.250 1.00 34.71 86  A 1 
ATOM 649  C C   . SER A 1 86  ? 1.769   -20.929 -16.444 1.00 33.61 86  A 1 
ATOM 650  O O   . SER A 1 86  ? 2.867   -21.482 -16.515 1.00 30.38 86  A 1 
ATOM 651  C CB  . SER A 1 86  ? 2.484   -19.027 -14.902 1.00 30.85 86  A 1 
ATOM 652  O OG  . SER A 1 86  ? 3.659   -19.642 -14.430 1.00 27.08 86  A 1 
ATOM 653  N N   . ASN A 1 87  ? 0.846   -21.091 -17.384 1.00 27.82 87  A 1 
ATOM 654  C CA  . ASN A 1 87  ? 1.193   -21.618 -18.694 1.00 31.44 87  A 1 
ATOM 655  C C   . ASN A 1 87  ? 2.097   -20.585 -19.354 1.00 31.64 87  A 1 
ATOM 656  O O   . ASN A 1 87  ? 1.623   -19.585 -19.882 1.00 29.66 87  A 1 
ATOM 657  C CB  . ASN A 1 87  ? -0.083  -21.910 -19.503 1.00 29.89 87  A 1 
ATOM 658  C CG  . ASN A 1 87  ? -0.817  -23.154 -19.041 1.00 26.72 87  A 1 
ATOM 659  O OD1 . ASN A 1 87  ? -0.245  -24.092 -18.510 1.00 25.01 87  A 1 
ATOM 660  N ND2 . ASN A 1 87  ? -2.103  -23.225 -19.256 1.00 23.41 87  A 1 
ATOM 661  N N   . ALA A 1 88  ? 3.404   -20.801 -19.296 1.00 32.07 88  A 1 
ATOM 662  C CA  . ALA A 1 88  ? 4.358   -20.013 -20.046 1.00 34.87 88  A 1 
ATOM 663  C C   . ALA A 1 88  ? 4.070   -20.239 -21.538 1.00 35.19 88  A 1 
ATOM 664  O O   . ALA A 1 88  ? 4.422   -21.267 -22.109 1.00 33.09 88  A 1 
ATOM 665  C CB  . ALA A 1 88  ? 5.787   -20.416 -19.644 1.00 32.24 88  A 1 
ATOM 666  N N   . VAL A 1 89  ? 3.378   -19.290 -22.150 1.00 33.44 89  A 1 
ATOM 667  C CA  . VAL A 1 89  ? 3.246   -19.250 -23.604 1.00 38.46 89  A 1 
ATOM 668  C C   . VAL A 1 89  ? 4.660   -19.017 -24.145 1.00 39.08 89  A 1 
ATOM 669  O O   . VAL A 1 89  ? 5.233   -17.953 -23.951 1.00 37.18 89  A 1 
ATOM 670  C CB  . VAL A 1 89  ? 2.259   -18.159 -24.051 1.00 37.57 89  A 1 
ATOM 671  C CG1 . VAL A 1 89  ? 2.155   -18.087 -25.579 1.00 32.01 89  A 1 
ATOM 672  C CG2 . VAL A 1 89  ? 0.853   -18.433 -23.502 1.00 33.97 89  A 1 
ATOM 673  N N   . LYS A 1 90  ? 5.226   -20.028 -24.798 1.00 30.68 90  A 1 
ATOM 674  C CA  . LYS A 1 90  ? 6.420   -19.836 -25.615 1.00 35.60 90  A 1 
ATOM 675  C C   . LYS A 1 90  ? 6.045   -18.917 -26.776 1.00 35.04 90  A 1 
ATOM 676  O O   . LYS A 1 90  ? 5.546   -19.374 -27.799 1.00 34.15 90  A 1 
ATOM 677  C CB  . LYS A 1 90  ? 6.963   -21.186 -26.138 1.00 36.12 90  A 1 
ATOM 678  C CG  . LYS A 1 90  ? 7.976   -21.847 -25.181 1.00 33.09 90  A 1 
ATOM 679  C CD  . LYS A 1 90  ? 8.527   -23.129 -25.825 1.00 31.80 90  A 1 
ATOM 680  C CE  . LYS A 1 90  ? 9.635   -23.728 -24.945 1.00 27.85 90  A 1 
ATOM 681  N NZ  . LYS A 1 90  ? 10.183  -24.983 -25.531 1.00 26.15 90  A 1 
ATOM 682  N N   . THR A 1 91  ? 6.275   -17.630 -26.616 1.00 43.24 91  A 1 
ATOM 683  C CA  . THR A 1 91  ? 6.266   -16.702 -27.736 1.00 47.51 91  A 1 
ATOM 684  C C   . THR A 1 91  ? 7.589   -16.858 -28.474 1.00 46.91 91  A 1 
ATOM 685  O O   . THR A 1 91  ? 8.665   -16.712 -27.893 1.00 42.05 91  A 1 
ATOM 686  C CB  . THR A 1 91  ? 6.024   -15.256 -27.281 1.00 42.42 91  A 1 
ATOM 687  O OG1 . THR A 1 91  ? 6.911   -14.893 -26.258 1.00 37.82 91  A 1 
ATOM 688  C CG2 . THR A 1 91  ? 4.610   -15.090 -26.723 1.00 38.89 91  A 1 
ATOM 689  N N   . ASN A 1 92  ? 7.517   -17.218 -29.738 1.00 40.61 92  A 1 
ATOM 690  C CA  . ASN A 1 92  ? 8.630   -17.064 -30.656 1.00 44.89 92  A 1 
ATOM 691  C C   . ASN A 1 92  ? 8.993   -15.575 -30.738 1.00 43.59 92  A 1 
ATOM 692  O O   . ASN A 1 92  ? 8.118   -14.722 -30.782 1.00 41.13 92  A 1 
ATOM 693  C CB  . ASN A 1 92  ? 8.287   -17.703 -32.028 1.00 42.35 92  A 1 
ATOM 694  C CG  . ASN A 1 92  ? 6.977   -17.244 -32.646 1.00 37.13 92  A 1 
ATOM 695  O OD1 . ASN A 1 92  ? 6.075   -16.712 -32.007 1.00 34.69 92  A 1 
ATOM 696  N ND2 . ASN A 1 92  ? 6.791   -17.476 -33.920 1.00 33.98 92  A 1 
ATOM 697  N N   . ALA A 1 93  ? 10.285  -15.273 -30.769 1.00 42.36 93  A 1 
ATOM 698  C CA  . ALA A 1 93  ? 10.842  -13.917 -30.659 1.00 45.71 93  A 1 
ATOM 699  C C   . ALA A 1 93  ? 10.449  -12.934 -31.789 1.00 45.29 93  A 1 
ATOM 700  O O   . ALA A 1 93  ? 10.933  -11.809 -31.800 1.00 40.91 93  A 1 
ATOM 701  C CB  . ALA A 1 93  ? 12.362  -14.065 -30.537 1.00 41.81 93  A 1 
ATOM 702  N N   . ASP A 1 94  ? 9.570   -13.334 -32.709 1.00 40.88 94  A 1 
ATOM 703  C CA  . ASP A 1 94  ? 9.180   -12.566 -33.896 1.00 45.11 94  A 1 
ATOM 704  C C   . ASP A 1 94  ? 7.707   -12.113 -33.905 1.00 43.44 94  A 1 
ATOM 705  O O   . ASP A 1 94  ? 7.259   -11.439 -34.829 1.00 40.81 94  A 1 
ATOM 706  C CB  . ASP A 1 94  ? 9.520   -13.404 -35.146 1.00 43.99 94  A 1 
ATOM 707  C CG  . ASP A 1 94  ? 10.519  -12.750 -36.099 1.00 40.25 94  A 1 
ATOM 708  O OD1 . ASP A 1 94  ? 10.940  -11.600 -35.865 1.00 37.59 94  A 1 
ATOM 709  O OD2 . ASP A 1 94  ? 10.882  -13.451 -37.076 1.00 38.18 94  A 1 
ATOM 710  N N   . ALA A 1 95  ? 6.915   -12.461 -32.891 1.00 37.39 95  A 1 
ATOM 711  C CA  . ALA A 1 95  ? 5.523   -12.038 -32.777 1.00 39.71 95  A 1 
ATOM 712  C C   . ALA A 1 95  ? 5.410   -10.876 -31.780 1.00 39.78 95  A 1 
ATOM 713  O O   . ALA A 1 95  ? 5.400   -11.067 -30.567 1.00 36.61 95  A 1 
ATOM 714  C CB  . ALA A 1 95  ? 4.650   -13.248 -32.420 1.00 37.66 95  A 1 
ATOM 715  N N   . GLY A 1 96  ? 5.293   -9.651  -32.297 1.00 38.38 96  A 1 
ATOM 716  C CA  . GLY A 1 96  ? 5.036   -8.452  -31.504 1.00 40.32 96  A 1 
ATOM 717  C C   . GLY A 1 96  ? 3.787   -8.610  -30.639 1.00 39.77 96  A 1 
ATOM 718  O O   . GLY A 1 96  ? 2.735   -9.035  -31.109 1.00 37.29 96  A 1 
ATOM 719  N N   . VAL A 1 97  ? 3.892   -8.255  -29.363 1.00 38.64 97  A 1 
ATOM 720  C CA  . VAL A 1 97  ? 2.788   -8.282  -28.403 1.00 44.15 97  A 1 
ATOM 721  C C   . VAL A 1 97  ? 1.823   -7.142  -28.737 1.00 43.66 97  A 1 
ATOM 722  O O   . VAL A 1 97  ? 2.114   -5.981  -28.481 1.00 41.20 97  A 1 
ATOM 723  C CB  . VAL A 1 97  ? 3.312   -8.185  -26.957 1.00 42.80 97  A 1 
ATOM 724  C CG1 . VAL A 1 97  ? 2.181   -8.328  -25.936 1.00 37.76 97  A 1 
ATOM 725  C CG2 . VAL A 1 97  ? 4.347   -9.276  -26.652 1.00 39.78 97  A 1 
ATOM 726  N N   . SER A 1 98  ? 0.665   -7.473  -29.339 1.00 31.92 98  A 1 
ATOM 727  C CA  . SER A 1 98  ? -0.445  -6.534  -29.502 1.00 36.78 98  A 1 
ATOM 728  C C   . SER A 1 98  ? -1.209  -6.452  -28.183 1.00 34.65 98  A 1 
ATOM 729  O O   . SER A 1 98  ? -1.800  -7.432  -27.740 1.00 32.86 98  A 1 
ATOM 730  C CB  . SER A 1 98  ? -1.357  -6.967  -30.649 1.00 35.93 98  A 1 
ATOM 731  O OG  . SER A 1 98  ? -2.295  -5.955  -30.912 1.00 31.21 98  A 1 
ATOM 732  N N   . MET A 1 99  ? -1.194  -5.296  -27.556 1.00 38.22 99  A 1 
ATOM 733  C CA  . MET A 1 99  ? -2.032  -4.979  -26.398 1.00 40.86 99  A 1 
ATOM 734  C C   . MET A 1 99  ? -3.393  -4.504  -26.902 1.00 40.11 99  A 1 
ATOM 735  O O   . MET A 1 99  ? -3.586  -3.320  -27.153 1.00 36.83 99  A 1 
ATOM 736  C CB  . MET A 1 99  ? -1.331  -3.921  -25.522 1.00 38.49 99  A 1 
ATOM 737  C CG  . MET A 1 99  ? -0.090  -4.466  -24.808 1.00 34.42 99  A 1 
ATOM 738  S SD  . MET A 1 99  ? -0.425  -5.366  -23.273 1.00 32.03 99  A 1 
ATOM 739  C CE  . MET A 1 99  ? -0.424  -3.978  -22.089 1.00 28.13 99  A 1 
ATOM 740  N N   . ASP A 1 100 ? -4.333  -5.430  -27.068 1.00 34.92 100 A 1 
ATOM 741  C CA  . ASP A 1 100 ? -5.730  -5.088  -27.355 1.00 39.90 100 A 1 
ATOM 742  C C   . ASP A 1 100 ? -6.366  -4.444  -26.115 1.00 38.06 100 A 1 
ATOM 743  O O   . ASP A 1 100 ? -6.689  -5.094  -25.121 1.00 34.86 100 A 1 
ATOM 744  C CB  . ASP A 1 100 ? -6.518  -6.319  -27.848 1.00 38.39 100 A 1 
ATOM 745  C CG  . ASP A 1 100 ? -6.875  -6.282  -29.343 1.00 33.39 100 A 1 
ATOM 746  O OD1 . ASP A 1 100 ? -6.810  -5.199  -29.955 1.00 30.50 100 A 1 
ATOM 747  O OD2 . ASP A 1 100 ? -7.255  -7.363  -29.859 1.00 31.21 100 A 1 
ATOM 748  N N   . SER A 1 101 ? -6.534  -3.133  -26.169 1.00 30.73 101 A 1 
ATOM 749  C CA  . SER A 1 101 ? -7.296  -2.370  -25.183 1.00 33.01 101 A 1 
ATOM 750  C C   . SER A 1 101 ? -8.788  -2.538  -25.470 1.00 31.57 101 A 1 
ATOM 751  O O   . SER A 1 101 ? -9.349  -1.823  -26.300 1.00 28.44 101 A 1 
ATOM 752  C CB  . SER A 1 101 ? -6.882  -0.899  -25.193 1.00 30.25 101 A 1 
ATOM 753  O OG  . SER A 1 101 ? -5.516  -0.783  -24.858 1.00 26.87 101 A 1 
ATOM 754  N N   . SER A 1 102 ? -9.433  -3.487  -24.786 1.00 31.51 102 A 1 
ATOM 755  C CA  . SER A 1 102 ? -10.885 -3.663  -24.834 1.00 36.45 102 A 1 
ATOM 756  C C   . SER A 1 102 ? -11.596 -2.434  -24.251 1.00 36.06 102 A 1 
ATOM 757  O O   . SER A 1 102 ? -11.590 -2.184  -23.044 1.00 33.04 102 A 1 
ATOM 758  C CB  . SER A 1 102 ? -11.291 -4.943  -24.093 1.00 32.50 102 A 1 
ATOM 759  O OG  . SER A 1 102 ? -12.682 -5.123  -24.160 1.00 28.55 102 A 1 
ATOM 760  N N   . THR A 1 103 ? -12.239 -1.663  -25.117 1.00 30.07 103 A 1 
ATOM 761  C CA  . THR A 1 103 ? -13.183 -0.587  -24.801 1.00 35.54 103 A 1 
ATOM 762  C C   . THR A 1 103 ? -14.587 -1.157  -24.587 1.00 36.02 103 A 1 
ATOM 763  O O   . THR A 1 103 ? -15.239 -1.515  -25.566 1.00 31.85 103 A 1 
ATOM 764  C CB  . THR A 1 103 ? -13.216 0.464   -25.923 1.00 31.14 103 A 1 
ATOM 765  O OG1 . THR A 1 103 ? -12.910 -0.091  -27.174 1.00 27.35 103 A 1 
ATOM 766  C CG2 . THR A 1 103 ? -12.214 1.579   -25.685 1.00 27.90 103 A 1 
ATOM 767  N N   . GLN A 1 104 ? -15.052 -1.219  -23.325 1.00 30.53 104 A 1 
ATOM 768  C CA  . GLN A 1 104 ? -16.449 -1.176  -22.818 1.00 35.67 104 A 1 
ATOM 769  C C   . GLN A 1 104 ? -16.439 -1.777  -21.398 1.00 37.13 104 A 1 
ATOM 770  O O   . GLN A 1 104 ? -15.938 -2.874  -21.212 1.00 35.15 104 A 1 
ATOM 771  C CB  . GLN A 1 104 ? -17.438 -1.949  -23.727 1.00 32.64 104 A 1 
ATOM 772  C CG  . GLN A 1 104 ? -18.118 -1.013  -24.755 1.00 29.10 104 A 1 
ATOM 773  C CD  . GLN A 1 104 ? -18.948 -1.745  -25.802 1.00 26.30 104 A 1 
ATOM 774  O OE1 . GLN A 1 104 ? -19.089 -2.954  -25.833 1.00 25.25 104 A 1 
ATOM 775  N NE2 . GLN A 1 104 ? -19.572 -1.025  -26.717 1.00 26.64 104 A 1 
ATOM 776  N N   . SER A 1 105 ? -16.887 -1.129  -20.328 1.00 28.94 105 A 1 
ATOM 777  C CA  . SER A 1 105 ? -18.070 -0.300  -20.111 1.00 34.68 105 A 1 
ATOM 778  C C   . SER A 1 105 ? -17.858 0.531   -18.828 1.00 35.02 105 A 1 
ATOM 779  O O   . SER A 1 105 ? -17.475 -0.018  -17.803 1.00 31.69 105 A 1 
ATOM 780  C CB  . SER A 1 105 ? -19.268 -1.222  -19.850 1.00 30.52 105 A 1 
ATOM 781  O OG  . SER A 1 105 ? -19.253 -2.365  -20.680 1.00 26.45 105 A 1 
ATOM 782  N N   . ARG A 1 106 ? -18.123 1.850   -18.862 1.00 28.17 106 A 1 
ATOM 783  C CA  . ARG A 1 106 ? -18.234 2.678   -17.636 1.00 33.61 106 A 1 
ATOM 784  C C   . ARG A 1 106 ? -19.704 2.763   -17.209 1.00 33.32 106 A 1 
ATOM 785  O O   . ARG A 1 106 ? -20.519 3.153   -18.046 1.00 31.73 106 A 1 
ATOM 786  C CB  . ARG A 1 106 ? -17.681 4.106   -17.868 1.00 31.83 106 A 1 
ATOM 787  C CG  . ARG A 1 106 ? -16.156 4.193   -17.791 1.00 28.78 106 A 1 
ATOM 788  C CD  . ARG A 1 106 ? -15.621 5.618   -18.057 1.00 26.93 106 A 1 
ATOM 789  N NE  . ARG A 1 106 ? -15.817 6.551   -16.917 1.00 24.96 106 A 1 
ATOM 790  C CZ  . ARG A 1 106 ? -15.254 7.757   -16.778 1.00 24.33 106 A 1 
ATOM 791  N NH1 . ARG A 1 106 ? -14.459 8.255   -17.694 1.00 22.62 106 A 1 
ATOM 792  N NH2 . ARG A 1 106 ? -15.463 8.482   -15.714 1.00 22.63 106 A 1 
ATOM 793  N N   . PRO A 1 107 ? -20.063 2.532   -15.949 1.00 32.35 107 A 1 
ATOM 794  C CA  . PRO A 1 107 ? -21.258 3.126   -15.377 1.00 35.24 107 A 1 
ATOM 795  C C   . PRO A 1 107 ? -21.013 4.625   -15.144 1.00 36.62 107 A 1 
ATOM 796  O O   . PRO A 1 107 ? -19.934 5.054   -14.729 1.00 33.46 107 A 1 
ATOM 797  C CB  . PRO A 1 107 ? -21.547 2.336   -14.100 1.00 31.08 107 A 1 
ATOM 798  C CG  . PRO A 1 107 ? -20.161 1.890   -13.649 1.00 29.22 107 A 1 
ATOM 799  C CD  . PRO A 1 107 ? -19.332 1.789   -14.940 1.00 31.69 107 A 1 
ATOM 800  N N   . SER A 1 108 ? -22.022 5.428   -15.462 1.00 28.97 108 A 1 
ATOM 801  C CA  . SER A 1 108 ? -22.006 6.880   -15.376 1.00 34.08 108 A 1 
ATOM 802  C C   . SER A 1 108 ? -21.865 7.365   -13.928 1.00 33.88 108 A 1 
ATOM 803  O O   . SER A 1 108 ? -22.764 7.149   -13.117 1.00 31.03 108 A 1 
ATOM 804  C CB  . SER A 1 108 ? -23.315 7.415   -15.968 1.00 30.08 108 A 1 
ATOM 805  O OG  . SER A 1 108 ? -24.419 6.829   -15.303 1.00 25.87 108 A 1 
ATOM 806  N N   . SER A 1 109 ? -20.820 8.113   -13.650 1.00 31.87 109 A 1 
ATOM 807  C CA  . SER A 1 109 ? -20.817 9.088   -12.557 1.00 37.22 109 A 1 
ATOM 808  C C   . SER A 1 109 ? -20.195 10.393  -13.059 1.00 37.08 109 A 1 
ATOM 809  O O   . SER A 1 109 ? -19.071 10.420  -13.559 1.00 33.08 109 A 1 
ATOM 810  C CB  . SER A 1 109 ? -20.151 8.545   -11.287 1.00 33.12 109 A 1 
ATOM 811  O OG  . SER A 1 109 ? -18.797 8.214   -11.499 1.00 28.91 109 A 1 
ATOM 812  N N   . ASN A 1 110 ? -20.986 11.459  -12.969 1.00 28.67 110 A 1 
ATOM 813  C CA  . ASN A 1 110 ? -20.599 12.815  -13.321 1.00 34.45 110 A 1 
ATOM 814  C C   . ASN A 1 110 ? -19.587 13.352  -12.308 1.00 34.15 110 A 1 
ATOM 815  O O   . ASN A 1 110 ? -19.969 13.954  -11.306 1.00 30.48 110 A 1 
ATOM 816  C CB  . ASN A 1 110 ? -21.870 13.699  -13.349 1.00 31.74 110 A 1 
ATOM 817  C CG  . ASN A 1 110 ? -22.760 13.473  -14.547 1.00 27.62 110 A 1 
ATOM 818  O OD1 . ASN A 1 110 ? -22.312 13.200  -15.652 1.00 25.18 110 A 1 
ATOM 819  N ND2 . ASN A 1 110 ? -24.061 13.601  -14.395 1.00 23.71 110 A 1 
ATOM 820  N N   . VAL A 1 111 ? -18.305 13.156  -12.569 1.00 27.99 111 A 1 
ATOM 821  C CA  . VAL A 1 111 ? -17.223 13.938  -11.962 1.00 33.67 111 A 1 
ATOM 822  C C   . VAL A 1 111 ? -16.268 14.296  -13.098 1.00 34.08 111 A 1 
ATOM 823  O O   . VAL A 1 111 ? -15.725 13.412  -13.752 1.00 31.55 111 A 1 
ATOM 824  C CB  . VAL A 1 111 ? -16.518 13.192  -10.806 1.00 30.13 111 A 1 
ATOM 825  C CG1 . VAL A 1 111 ? -15.459 14.089  -10.157 1.00 25.63 111 A 1 
ATOM 826  C CG2 . VAL A 1 111 ? -17.504 12.784  -9.709  1.00 26.12 111 A 1 
ATOM 827  N N   . GLY A 1 112 ? -16.172 15.597  -13.375 1.00 30.31 112 A 1 
ATOM 828  C CA  . GLY A 1 112 ? -15.354 16.123  -14.458 1.00 33.87 112 A 1 
ATOM 829  C C   . GLY A 1 112 ? -13.896 15.726  -14.278 1.00 34.35 112 A 1 
ATOM 830  O O   . GLY A 1 112 ? -13.264 16.082  -13.295 1.00 32.00 112 A 1 
ATOM 831  N N   . CYS A 1 113 ? -13.387 14.981  -15.238 1.00 31.23 113 A 1 
ATOM 832  C CA  . CYS A 1 113 ? -11.963 14.790  -15.421 1.00 34.96 113 A 1 
ATOM 833  C C   . CYS A 1 113 ? -11.512 15.805  -16.480 1.00 35.50 113 A 1 
ATOM 834  O O   . CYS A 1 113 ? -11.944 15.708  -17.626 1.00 33.72 113 A 1 
ATOM 835  C CB  . CYS A 1 113 ? -11.666 13.349  -15.852 1.00 32.99 113 A 1 
ATOM 836  S SG  . CYS A 1 113 ? -12.080 12.187  -14.516 1.00 29.59 113 A 1 
ATOM 837  N N   . ASP A 1 114 ? -10.664 16.751  -16.100 1.00 29.23 114 A 1 
ATOM 838  C CA  . ASP A 1 114 ? -9.992  17.620  -17.054 1.00 35.62 114 A 1 
ATOM 839  C C   . ASP A 1 114 ? -9.086  16.778  -17.948 1.00 35.79 114 A 1 
ATOM 840  O O   . ASP A 1 114 ? -8.013  16.315  -17.550 1.00 34.04 114 A 1 
ATOM 841  C CB  . ASP A 1 114 ? -9.202  18.725  -16.326 1.00 35.12 114 A 1 
ATOM 842  C CG  . ASP A 1 114 ? -10.091 19.820  -15.725 1.00 30.48 114 A 1 
ATOM 843  O OD1 . ASP A 1 114 ? -11.184 20.069  -16.278 1.00 27.42 114 A 1 
ATOM 844  O OD2 . ASP A 1 114 ? -9.651  20.420  -14.720 1.00 26.40 114 A 1 
ATOM 845  N N   . GLN A 1 115 ? -9.549  16.531  -19.156 1.00 27.38 115 A 1 
ATOM 846  C CA  . GLN A 1 115 ? -8.758  15.871  -20.192 1.00 31.43 115 A 1 
ATOM 847  C C   . GLN A 1 115 ? -7.829  16.922  -20.818 1.00 31.97 115 A 1 
ATOM 848  O O   . GLN A 1 115 ? -8.274  17.782  -21.576 1.00 31.56 115 A 1 
ATOM 849  C CB  . GLN A 1 115 ? -9.707  15.199  -21.201 1.00 32.06 115 A 1 
ATOM 850  C CG  . GLN A 1 115 ? -8.952  14.396  -22.256 1.00 28.99 115 A 1 
ATOM 851  C CD  . GLN A 1 115 ? -9.856  13.621  -23.198 1.00 27.45 115 A 1 
ATOM 852  O OE1 . GLN A 1 115 ? -11.066 13.551  -23.070 1.00 26.69 115 A 1 
ATOM 853  N NE2 . GLN A 1 115 ? -9.286  12.966  -24.192 1.00 26.47 115 A 1 
ATOM 854  N N   . VAL A 1 116 ? -6.551  16.862  -20.487 1.00 33.48 116 A 1 
ATOM 855  C CA  . VAL A 1 116 ? -5.537  17.690  -21.123 1.00 37.13 116 A 1 
ATOM 856  C C   . VAL A 1 116 ? -4.910  16.908  -22.278 1.00 37.42 116 A 1 
ATOM 857  O O   . VAL A 1 116 ? -4.025  16.078  -22.074 1.00 34.96 116 A 1 
ATOM 858  C CB  . VAL A 1 116 ? -4.485  18.199  -20.119 1.00 35.45 116 A 1 
ATOM 859  C CG1 . VAL A 1 116 ? -3.555  19.217  -20.791 1.00 30.96 116 A 1 
ATOM 860  C CG2 . VAL A 1 116 ? -5.129  18.900  -18.919 1.00 32.53 116 A 1 
ATOM 861  N N   . ASP A 1 117 ? -5.399  17.178  -23.496 1.00 30.44 117 A 1 
ATOM 862  C CA  . ASP A 1 117 ? -4.822  16.612  -24.707 1.00 35.17 117 A 1 
ATOM 863  C C   . ASP A 1 117 ? -3.588  17.419  -25.137 1.00 35.67 117 A 1 
ATOM 864  O O   . ASP A 1 117 ? -3.680  18.537  -25.642 1.00 34.75 117 A 1 
ATOM 865  C CB  . ASP A 1 117 ? -5.877  16.547  -25.829 1.00 34.67 117 A 1 
ATOM 866  C CG  . ASP A 1 117 ? -6.881  15.395  -25.658 1.00 30.12 117 A 1 
ATOM 867  O OD1 . ASP A 1 117 ? -6.530  14.369  -25.030 1.00 27.50 117 A 1 
ATOM 868  O OD2 . ASP A 1 117 ? -8.002  15.518  -26.204 1.00 26.90 117 A 1 
ATOM 869  N N   . PHE A 1 118 ? -2.412  16.846  -24.973 1.00 38.45 118 A 1 
ATOM 870  C CA  . PHE A 1 118 ? -1.185  17.394  -25.537 1.00 41.77 118 A 1 
ATOM 871  C C   . PHE A 1 118 ? -0.975  16.882  -26.964 1.00 41.02 118 A 1 
ATOM 872  O O   . PHE A 1 118 ? -0.394  15.818  -27.181 1.00 38.86 118 A 1 
ATOM 873  C CB  . PHE A 1 118 ? 0.018   17.089  -24.634 1.00 40.84 118 A 1 
ATOM 874  C CG  . PHE A 1 118 ? -0.010  17.799  -23.292 1.00 39.68 118 A 1 
ATOM 875  C CD1 . PHE A 1 118 ? 0.381   19.150  -23.200 1.00 37.95 118 A 1 
ATOM 876  C CD2 . PHE A 1 118 ? -0.427  17.107  -22.143 1.00 36.94 118 A 1 
ATOM 877  C CE1 . PHE A 1 118 ? 0.362   19.804  -21.964 1.00 33.15 118 A 1 
ATOM 878  C CE2 . PHE A 1 118 ? -0.445  17.765  -20.901 1.00 35.04 118 A 1 
ATOM 879  C CZ  . PHE A 1 118 ? -0.052  19.108  -20.802 1.00 34.99 118 A 1 
ATOM 880  N N   . SER A 1 119 ? -1.390  17.663  -27.959 1.00 36.14 119 A 1 
ATOM 881  C CA  . SER A 1 119 ? -1.044  17.399  -29.356 1.00 40.24 119 A 1 
ATOM 882  C C   . SER A 1 119 ? 0.225   18.175  -29.753 1.00 38.81 119 A 1 
ATOM 883  O O   . SER A 1 119 ? 0.190   19.380  -29.990 1.00 37.96 119 A 1 
ATOM 884  C CB  . SER A 1 119 ? -2.244  17.675  -30.279 1.00 39.56 119 A 1 
ATOM 885  O OG  . SER A 1 119 ? -2.634  19.027  -30.265 1.00 33.95 119 A 1 
ATOM 886  N N   . PHE A 1 120 ? 1.343   17.490  -29.866 1.00 36.18 120 A 1 
ATOM 887  C CA  . PHE A 1 120 ? 2.581   18.065  -30.397 1.00 38.85 120 A 1 
ATOM 888  C C   . PHE A 1 120 ? 2.628   17.968  -31.927 1.00 37.89 120 A 1 
ATOM 889  O O   . PHE A 1 120 ? 3.379   17.187  -32.505 1.00 35.54 120 A 1 
ATOM 890  C CB  . PHE A 1 120 ? 3.816   17.427  -29.736 1.00 38.10 120 A 1 
ATOM 891  C CG  . PHE A 1 120 ? 4.034   17.869  -28.295 1.00 36.51 120 A 1 
ATOM 892  C CD1 . PHE A 1 120 ? 4.648   19.108  -28.026 1.00 35.17 120 A 1 
ATOM 893  C CD2 . PHE A 1 120 ? 3.635   17.031  -27.241 1.00 33.88 120 A 1 
ATOM 894  C CE1 . PHE A 1 120 ? 4.868   19.509  -26.701 1.00 31.55 120 A 1 
ATOM 895  C CE2 . PHE A 1 120 ? 3.851   17.440  -25.907 1.00 32.98 120 A 1 
ATOM 896  C CZ  . PHE A 1 120 ? 4.473   18.672  -25.632 1.00 34.40 120 A 1 
ATOM 897  N N   . ASN A 1 121 ? 1.840   18.804  -32.616 1.00 40.67 121 A 1 
ATOM 898  C CA  . ASN A 1 121 ? 1.835   18.890  -34.086 1.00 43.51 121 A 1 
ATOM 899  C C   . ASN A 1 121 ? 2.756   19.999  -34.631 1.00 40.49 121 A 1 
ATOM 900  O O   . ASN A 1 121 ? 2.406   20.671  -35.590 1.00 38.03 121 A 1 
ATOM 901  C CB  . ASN A 1 121 ? 0.387   18.933  -34.623 1.00 42.09 121 A 1 
ATOM 902  C CG  . ASN A 1 121 ? -0.221  17.556  -34.787 1.00 37.79 121 A 1 
ATOM 903  O OD1 . ASN A 1 121 ? 0.431   16.527  -34.683 1.00 35.44 121 A 1 
ATOM 904  N ND2 . ASN A 1 121 ? -1.490  17.486  -35.099 1.00 33.44 121 A 1 
ATOM 905  N N   . LYS A 1 122 ? 3.928   20.201  -34.051 1.00 42.91 122 A 1 
ATOM 906  C CA  . LYS A 1 122 ? 5.038   20.922  -34.703 1.00 47.65 122 A 1 
ATOM 907  C C   . LYS A 1 122 ? 6.364   20.309  -34.278 1.00 47.27 122 A 1 
ATOM 908  O O   . LYS A 1 122 ? 6.729   20.371  -33.114 1.00 43.73 122 A 1 
ATOM 909  C CB  . LYS A 1 122 ? 4.991   22.446  -34.423 1.00 45.10 122 A 1 
ATOM 910  C CG  . LYS A 1 122 ? 3.924   23.134  -35.282 1.00 40.28 122 A 1 
ATOM 911  C CD  . LYS A 1 122 ? 3.926   24.662  -35.177 1.00 39.02 122 A 1 
ATOM 912  C CE  . LYS A 1 122 ? 2.825   25.200  -36.102 1.00 33.31 122 A 1 
ATOM 913  N NZ  . LYS A 1 122 ? 2.667   26.663  -35.966 1.00 30.42 122 A 1 
ATOM 914  N N   . GLY A 1 123 ? 7.064   19.724  -35.236 1.00 40.56 123 A 1 
ATOM 915  C CA  . GLY A 1 123 ? 8.375   19.122  -35.015 1.00 43.91 123 A 1 
ATOM 916  C C   . GLY A 1 123 ? 9.356   20.142  -34.444 1.00 44.69 123 A 1 
ATOM 917  O O   . GLY A 1 123 ? 9.708   21.123  -35.100 1.00 42.75 123 A 1 
ATOM 918  N N   . ILE A 1 124 ? 9.803   19.914  -33.233 1.00 39.84 124 A 1 
ATOM 919  C CA  . ILE A 1 124 ? 10.918  20.659  -32.643 1.00 43.88 124 A 1 
ATOM 920  C C   . ILE A 1 124 ? 12.198  20.012  -33.163 1.00 43.51 124 A 1 
ATOM 921  O O   . ILE A 1 124 ? 12.555  18.896  -32.791 1.00 42.00 124 A 1 
ATOM 922  C CB  . ILE A 1 124 ? 10.828  20.687  -31.098 1.00 44.31 124 A 1 
ATOM 923  C CG1 . ILE A 1 124 ? 9.496   21.334  -30.641 1.00 41.13 124 A 1 
ATOM 924  C CG2 . ILE A 1 124 ? 12.027  21.457  -30.521 1.00 42.31 124 A 1 
ATOM 925  C CD1 . ILE A 1 124 ? 9.272   21.312  -29.119 1.00 37.88 124 A 1 
ATOM 926  N N   . LYS A 1 125 ? 12.889  20.711  -34.052 1.00 36.37 125 A 1 
ATOM 927  C CA  . LYS A 1 125 ? 14.212  20.297  -34.525 1.00 42.26 125 A 1 
ATOM 928  C C   . LYS A 1 125 ? 15.236  20.671  -33.453 1.00 41.42 125 A 1 
ATOM 929  O O   . LYS A 1 125 ? 15.759  21.775  -33.455 1.00 42.11 125 A 1 
ATOM 930  C CB  . LYS A 1 125 ? 14.471  20.910  -35.916 1.00 42.91 125 A 1 
ATOM 931  C CG  . LYS A 1 125 ? 15.545  20.146  -36.702 1.00 39.06 125 A 1 
ATOM 932  C CD  . LYS A 1 125 ? 15.716  20.748  -38.114 1.00 37.12 125 A 1 
ATOM 933  C CE  . LYS A 1 125 ? 16.629  19.884  -38.985 1.00 33.27 125 A 1 
ATOM 934  N NZ  . LYS A 1 125 ? 16.797  20.447  -40.339 1.00 30.51 125 A 1 
ATOM 935  N N   . VAL A 1 126 ? 15.488  19.772  -32.530 1.00 44.55 126 A 1 
ATOM 936  C CA  . VAL A 1 126 ? 16.515  19.951  -31.501 1.00 46.95 126 A 1 
ATOM 937  C C   . VAL A 1 126 ? 17.863  19.573  -32.100 1.00 45.34 126 A 1 
ATOM 938  O O   . VAL A 1 126 ? 18.151  18.398  -32.303 1.00 42.67 126 A 1 
ATOM 939  C CB  . VAL A 1 126 ? 16.214  19.153  -30.215 1.00 45.32 126 A 1 
ATOM 940  C CG1 . VAL A 1 126 ? 17.192  19.541  -29.097 1.00 40.91 126 A 1 
ATOM 941  C CG2 . VAL A 1 126 ? 14.797  19.426  -29.695 1.00 43.34 126 A 1 
ATOM 942  N N   . ASN A 1 127 ? 18.682  20.568  -32.399 1.00 39.94 127 A 1 
ATOM 943  C CA  . ASN A 1 127 ? 20.083  20.342  -32.734 1.00 45.26 127 A 1 
ATOM 944  C C   . ASN A 1 127 ? 20.871  20.328  -31.412 1.00 43.10 127 A 1 
ATOM 945  O O   . ASN A 1 127 ? 21.400  21.342  -30.978 1.00 41.40 127 A 1 
ATOM 946  C CB  . ASN A 1 127 ? 20.546  21.394  -33.760 1.00 43.67 127 A 1 
ATOM 947  C CG  . ASN A 1 127 ? 21.779  20.944  -34.534 1.00 37.86 127 A 1 
ATOM 948  O OD1 . ASN A 1 127 ? 22.272  19.834  -34.407 1.00 36.48 127 A 1 
ATOM 949  N ND2 . ASN A 1 127 ? 22.286  21.764  -35.413 1.00 35.93 127 A 1 
ATOM 950  N N   . ALA A 1 128 ? 20.850  19.181  -30.733 1.00 45.76 128 A 1 
ATOM 951  C CA  . ALA A 1 128 ? 21.562  18.994  -29.480 1.00 48.57 128 A 1 
ATOM 952  C C   . ALA A 1 128 ? 22.987  18.507  -29.770 1.00 48.22 128 A 1 
ATOM 953  O O   . ALA A 1 128 ? 23.235  17.309  -29.827 1.00 42.50 128 A 1 
ATOM 954  C CB  . ALA A 1 128 ? 20.754  18.047  -28.585 1.00 43.98 128 A 1 
ATOM 955  N N   . ASN A 1 129 ? 23.917  19.446  -29.921 1.00 43.86 129 A 1 
ATOM 956  C CA  . ASN A 1 129 ? 25.329  19.131  -29.720 1.00 49.88 129 A 1 
ATOM 957  C C   . ASN A 1 129 ? 25.565  19.088  -28.201 1.00 47.89 129 A 1 
ATOM 958  O O   . ASN A 1 129 ? 25.877  20.097  -27.582 1.00 48.33 129 A 1 
ATOM 959  C CB  . ASN A 1 129 ? 26.213  20.143  -30.488 1.00 49.16 129 A 1 
ATOM 960  C CG  . ASN A 1 129 ? 27.612  19.608  -30.730 1.00 43.53 129 A 1 
ATOM 961  O OD1 . ASN A 1 129 ? 27.866  18.413  -30.710 1.00 42.33 129 A 1 
ATOM 962  N ND2 . ASN A 1 129 ? 28.569  20.449  -31.031 1.00 40.57 129 A 1 
ATOM 963  N N   . LEU A 1 130 ? 25.258  17.951  -27.588 1.00 39.33 130 A 1 
ATOM 964  C CA  . LEU A 1 130 ? 25.470  17.696  -26.164 1.00 42.07 130 A 1 
ATOM 965  C C   . LEU A 1 130 ? 26.924  17.275  -25.952 1.00 41.34 130 A 1 
ATOM 966  O O   . LEU A 1 130 ? 27.246  16.094  -25.966 1.00 38.00 130 A 1 
ATOM 967  C CB  . LEU A 1 130 ? 24.460  16.641  -25.660 1.00 40.98 130 A 1 
ATOM 968  C CG  . LEU A 1 130 ? 23.132  17.242  -25.172 1.00 38.18 130 A 1 
ATOM 969  C CD1 . LEU A 1 130 ? 22.020  16.201  -25.209 1.00 36.37 130 A 1 
ATOM 970  C CD2 . LEU A 1 130 ? 23.246  17.755  -23.732 1.00 37.44 130 A 1 
ATOM 971  N N   . ASP A 1 131 ? 27.774  18.263  -25.719 1.00 42.35 131 A 1 
ATOM 972  C CA  . ASP A 1 131 ? 29.108  18.032  -25.178 1.00 47.55 131 A 1 
ATOM 973  C C   . ASP A 1 131 ? 28.958  17.758  -23.674 1.00 46.01 131 A 1 
ATOM 974  O O   . ASP A 1 131 ? 28.904  18.659  -22.840 1.00 44.37 131 A 1 
ATOM 975  C CB  . ASP A 1 131 ? 30.022  19.222  -25.540 1.00 46.86 131 A 1 
ATOM 976  C CG  . ASP A 1 131 ? 31.414  18.807  -26.064 1.00 41.73 131 A 1 
ATOM 977  O OD1 . ASP A 1 131 ? 31.708  17.594  -26.091 1.00 39.79 131 A 1 
ATOM 978  O OD2 . ASP A 1 131 ? 32.148  19.731  -26.480 1.00 38.00 131 A 1 
ATOM 979  N N   . SER A 1 132 ? 28.750  16.497  -23.329 1.00 41.14 132 A 1 
ATOM 980  C CA  . SER A 1 132 ? 28.531  16.065  -21.953 1.00 42.10 132 A 1 
ATOM 981  C C   . SER A 1 132 ? 29.859  15.876  -21.226 1.00 41.29 132 A 1 
ATOM 982  O O   . SER A 1 132 ? 30.344  14.758  -21.073 1.00 38.39 132 A 1 
ATOM 983  C CB  . SER A 1 132 ? 27.653  14.813  -21.912 1.00 39.66 132 A 1 
ATOM 984  O OG  . SER A 1 132 ? 28.245  13.736  -22.612 1.00 35.45 132 A 1 
ATOM 985  N N   . SER A 1 133 ? 30.430  16.972  -20.707 1.00 33.88 133 A 1 
ATOM 986  C CA  . SER A 1 133 ? 31.446  16.912  -19.662 1.00 38.36 133 A 1 
ATOM 987  C C   . SER A 1 133 ? 30.800  17.263  -18.318 1.00 38.14 133 A 1 
ATOM 988  O O   . SER A 1 133 ? 30.668  18.421  -17.941 1.00 36.47 133 A 1 
ATOM 989  C CB  . SER A 1 133 ? 32.676  17.762  -20.008 1.00 36.08 133 A 1 
ATOM 990  O OG  . SER A 1 133 ? 32.343  19.109  -20.253 1.00 30.89 133 A 1 
ATOM 991  N N   . ILE A 1 134 ? 30.362  16.249  -17.586 1.00 32.42 134 A 1 
ATOM 992  C CA  . ILE A 1 134 ? 29.960  16.416  -16.188 1.00 37.36 134 A 1 
ATOM 993  C C   . ILE A 1 134 ? 31.234  16.389  -15.341 1.00 37.29 134 A 1 
ATOM 994  O O   . ILE A 1 134 ? 31.780  15.329  -15.048 1.00 35.36 134 A 1 
ATOM 995  C CB  . ILE A 1 134 ? 28.921  15.342  -15.759 1.00 37.95 134 A 1 
ATOM 996  C CG1 . ILE A 1 134 ? 27.635  15.470  -16.604 1.00 35.30 134 A 1 
ATOM 997  C CG2 . ILE A 1 134 ? 28.603  15.474  -14.259 1.00 35.68 134 A 1 
ATOM 998  C CD1 . ILE A 1 134 ? 26.604  14.356  -16.359 1.00 32.07 134 A 1 
ATOM 999  N N   . SER A 1 135 ? 31.708  17.571  -14.932 1.00 36.30 135 A 1 
ATOM 1000 C CA  . SER A 1 135 ? 32.749  17.695  -13.913 1.00 40.73 135 A 1 
ATOM 1001 C C   . SER A 1 135 ? 32.091  17.930  -12.551 1.00 38.81 135 A 1 
ATOM 1002 O O   . SER A 1 135 ? 31.556  18.999  -12.271 1.00 37.95 135 A 1 
ATOM 1003 C CB  . SER A 1 135 ? 33.769  18.780  -14.293 1.00 39.89 135 A 1 
ATOM 1004 O OG  . SER A 1 135 ? 33.151  19.986  -14.684 1.00 35.28 135 A 1 
ATOM 1005 N N   . ILE A 1 136 ? 32.111  16.929  -11.699 1.00 38.82 136 A 1 
ATOM 1006 C CA  . ILE A 1 136 ? 31.700  17.050  -10.297 1.00 42.49 136 A 1 
ATOM 1007 C C   . ILE A 1 136 ? 32.942  17.467  -9.506  1.00 41.05 136 A 1 
ATOM 1008 O O   . ILE A 1 136 ? 33.793  16.637  -9.204  1.00 38.41 136 A 1 
ATOM 1009 C CB  . ILE A 1 136 ? 31.057  15.743  -9.776  1.00 42.15 136 A 1 
ATOM 1010 C CG1 . ILE A 1 136 ? 29.838  15.332  -10.638 1.00 39.24 136 A 1 
ATOM 1011 C CG2 . ILE A 1 136 ? 30.651  15.903  -8.301  1.00 40.06 136 A 1 
ATOM 1012 C CD1 . ILE A 1 136 ? 29.240  13.963  -10.283 1.00 36.61 136 A 1 
ATOM 1013 N N   . SER A 1 137 ? 33.052  18.762  -9.166  1.00 38.49 137 A 1 
ATOM 1014 C CA  . SER A 1 137 ? 34.073  19.227  -8.231  1.00 43.40 137 A 1 
ATOM 1015 C C   . SER A 1 137 ? 33.463  19.387  -6.837  1.00 40.91 137 A 1 
ATOM 1016 O O   . SER A 1 137 ? 32.701  20.315  -6.576  1.00 39.28 137 A 1 
ATOM 1017 C CB  . SER A 1 137 ? 34.743  20.521  -8.727  1.00 42.10 137 A 1 
ATOM 1018 O OG  . SER A 1 137 ? 33.851  21.614  -8.734  1.00 37.41 137 A 1 
ATOM 1019 N N   . THR A 1 138 ? 33.812  18.516  -5.919  1.00 41.41 138 A 1 
ATOM 1020 C CA  . THR A 1 138 ? 33.521  18.665  -4.489  1.00 44.70 138 A 1 
ATOM 1021 C C   . THR A 1 138 ? 34.628  19.492  -3.831  1.00 45.04 138 A 1 
ATOM 1022 O O   . THR A 1 138 ? 35.504  18.951  -3.171  1.00 40.04 138 A 1 
ATOM 1023 C CB  . THR A 1 138 ? 33.374  17.300  -3.807  1.00 39.03 138 A 1 
ATOM 1024 O OG1 . THR A 1 138 ? 34.490  16.498  -4.094  1.00 35.51 138 A 1 
ATOM 1025 C CG2 . THR A 1 138 ? 32.129  16.553  -4.285  1.00 36.15 138 A 1 
ATOM 1026 N N   . SER A 1 139 ? 34.594  20.819  -4.028  1.00 37.27 139 A 1 
ATOM 1027 C CA  . SER A 1 139 ? 35.453  21.706  -3.238  1.00 44.78 139 A 1 
ATOM 1028 C C   . SER A 1 139 ? 34.630  22.828  -2.615  1.00 43.31 139 A 1 
ATOM 1029 O O   . SER A 1 139 ? 34.094  23.705  -3.279  1.00 40.11 139 A 1 
ATOM 1030 C CB  . SER A 1 139 ? 36.671  22.203  -4.030  1.00 41.42 139 A 1 
ATOM 1031 O OG  . SER A 1 139 ? 36.310  23.002  -5.134  1.00 36.76 139 A 1 
ATOM 1032 N N   . SER A 1 140 ? 34.512  22.776  -1.303  1.00 33.70 140 A 1 
ATOM 1033 C CA  . SER A 1 140 ? 33.946  23.814  -0.458  1.00 39.46 140 A 1 
ATOM 1034 C C   . SER A 1 140 ? 34.892  25.024  -0.419  1.00 38.69 140 A 1 
ATOM 1035 O O   . SER A 1 140 ? 35.858  25.033  0.342   1.00 35.33 140 A 1 
ATOM 1036 C CB  . SER A 1 140 ? 33.738  23.235  0.946   1.00 35.06 140 A 1 
ATOM 1037 O OG  . SER A 1 140 ? 34.901  22.550  1.378   1.00 30.49 140 A 1 
ATOM 1038 N N   . LYS A 1 141 ? 34.600  26.061  -1.200  1.00 35.01 141 A 1 
ATOM 1039 C CA  . LYS A 1 141 ? 35.124  27.406  -0.955  1.00 42.04 141 A 1 
ATOM 1040 C C   . LYS A 1 141 ? 33.996  28.429  -1.050  1.00 40.38 141 A 1 
ATOM 1041 O O   . LYS A 1 141 ? 33.389  28.618  -2.104  1.00 38.42 141 A 1 
ATOM 1042 C CB  . LYS A 1 141 ? 36.312  27.746  -1.875  1.00 39.65 141 A 1 
ATOM 1043 C CG  . LYS A 1 141 ? 37.634  27.245  -1.287  1.00 35.92 141 A 1 
ATOM 1044 C CD  . LYS A 1 141 ? 38.853  27.748  -2.091  1.00 34.07 141 A 1 
ATOM 1045 C CE  . LYS A 1 141 ? 40.159  27.310  -1.427  1.00 30.30 141 A 1 
ATOM 1046 N NZ  . LYS A 1 141 ? 41.324  27.801  -2.196  1.00 29.18 141 A 1 
ATOM 1047 N N   . LYS A 1 142 ? 33.727  29.097  0.074   1.00 31.39 142 A 1 
ATOM 1048 C CA  . LYS A 1 142 ? 32.979  30.347  0.150   1.00 39.14 142 A 1 
ATOM 1049 C C   . LYS A 1 142 ? 33.778  31.418  -0.586  1.00 37.73 142 A 1 
ATOM 1050 O O   . LYS A 1 142 ? 34.802  31.859  -0.061  1.00 36.61 142 A 1 
ATOM 1051 C CB  . LYS A 1 142 ? 32.826  30.778  1.623   1.00 37.57 142 A 1 
ATOM 1052 C CG  . LYS A 1 142 ? 31.621  30.194  2.365   1.00 33.44 142 A 1 
ATOM 1053 C CD  . LYS A 1 142 ? 31.611  30.668  3.829   1.00 30.61 142 A 1 
ATOM 1054 C CE  . LYS A 1 142 ? 30.329  30.243  4.549   1.00 27.13 142 A 1 
ATOM 1055 N NZ  . LYS A 1 142 ? 30.343  30.573  5.996   1.00 25.76 142 A 1 
ATOM 1056 N N   . GLU A 1 143 ? 33.267  31.898  -1.709  1.00 34.11 143 A 1 
ATOM 1057 C CA  . GLU A 1 143 ? 33.639  33.212  -2.235  1.00 39.91 143 A 1 
ATOM 1058 C C   . GLU A 1 143 ? 32.384  33.958  -2.689  1.00 38.50 143 A 1 
ATOM 1059 O O   . GLU A 1 143 ? 31.580  33.472  -3.487  1.00 37.26 143 A 1 
ATOM 1060 C CB  . GLU A 1 143 ? 34.728  33.127  -3.318  1.00 39.11 143 A 1 
ATOM 1061 C CG  . GLU A 1 143 ? 36.109  33.423  -2.704  1.00 35.02 143 A 1 
ATOM 1062 C CD  . GLU A 1 143 ? 37.273  33.391  -3.702  1.00 32.29 143 A 1 
ATOM 1063 O OE1 . GLU A 1 143 ? 38.377  33.831  -3.286  1.00 29.59 143 A 1 
ATOM 1064 O OE2 . GLU A 1 143 ? 37.070  32.915  -4.829  1.00 32.01 143 A 1 
ATOM 1065 N N   . LYS A 1 144 ? 32.188  35.143  -2.100  1.00 35.94 144 A 1 
ATOM 1066 C CA  . LYS A 1 144 ? 31.186  36.119  -2.511  1.00 43.93 144 A 1 
ATOM 1067 C C   . LYS A 1 144 ? 31.665  36.754  -3.811  1.00 42.26 144 A 1 
ATOM 1068 O O   . LYS A 1 144 ? 32.624  37.526  -3.771  1.00 40.88 144 A 1 
ATOM 1069 C CB  . LYS A 1 144 ? 31.058  37.216  -1.433  1.00 42.22 144 A 1 
ATOM 1070 C CG  . LYS A 1 144 ? 30.297  36.829  -0.158  1.00 37.53 144 A 1 
ATOM 1071 C CD  . LYS A 1 144 ? 30.337  37.996  0.845   1.00 35.29 144 A 1 
ATOM 1072 C CE  . LYS A 1 144 ? 29.474  37.714  2.084   1.00 31.79 144 A 1 
ATOM 1073 N NZ  . LYS A 1 144 ? 29.558  38.807  3.084   1.00 29.16 144 A 1 
ATOM 1074 N N   . SER A 1 145 ? 30.952  36.566  -4.901  1.00 36.74 145 A 1 
ATOM 1075 C CA  . SER A 1 145 ? 31.053  37.452  -6.066  1.00 44.75 145 A 1 
ATOM 1076 C C   . SER A 1 145 ? 29.658  37.924  -6.475  1.00 43.47 145 A 1 
ATOM 1077 O O   . SER A 1 145 ? 28.766  37.143  -6.785  1.00 40.23 145 A 1 
ATOM 1078 C CB  . SER A 1 145 ? 31.845  36.807  -7.214  1.00 41.18 145 A 1 
ATOM 1079 O OG  . SER A 1 145 ? 31.244  35.614  -7.648  1.00 35.55 145 A 1 
ATOM 1080 N N   . LYS A 1 146 ? 29.458  39.237  -6.390  1.00 41.11 146 A 1 
ATOM 1081 C CA  . LYS A 1 146 ? 28.341  39.944  -7.002  1.00 49.62 146 A 1 
ATOM 1082 C C   . LYS A 1 146 ? 28.603  40.000  -8.498  1.00 47.85 146 A 1 
ATOM 1083 O O   . LYS A 1 146 ? 29.614  40.582  -8.902  1.00 45.67 146 A 1 
ATOM 1084 C CB  . LYS A 1 146 ? 28.257  41.375  -6.451  1.00 47.26 146 A 1 
ATOM 1085 C CG  . LYS A 1 146 ? 27.742  41.493  -5.005  1.00 42.81 146 A 1 
ATOM 1086 C CD  . LYS A 1 146 ? 27.765  42.973  -4.575  1.00 41.56 146 A 1 
ATOM 1087 C CE  . LYS A 1 146 ? 27.131  43.180  -3.192  1.00 37.37 146 A 1 
ATOM 1088 N NZ  . LYS A 1 146 ? 27.157  44.609  -2.790  1.00 34.31 146 A 1 
ATOM 1089 N N   . SER A 1 147 ? 27.694  39.480  -9.304  1.00 45.67 147 A 1 
ATOM 1090 C CA  . SER A 1 147 ? 27.606  39.867  -10.716 1.00 53.15 147 A 1 
ATOM 1091 C C   . SER A 1 147 ? 26.145  39.876  -11.149 1.00 54.51 147 A 1 
ATOM 1092 O O   . SER A 1 147 ? 25.443  38.868  -11.067 1.00 49.40 147 A 1 
ATOM 1093 C CB  . SER A 1 147 ? 28.473  38.981  -11.622 1.00 47.62 147 A 1 
ATOM 1094 O OG  . SER A 1 147 ? 28.058  37.641  -11.590 1.00 39.94 147 A 1 
ATOM 1095 N N   . ASP A 1 148 ? 25.695  41.059  -11.570 1.00 42.12 148 A 1 
ATOM 1096 C CA  . ASP A 1 148 ? 24.392  41.326  -12.146 1.00 49.13 148 A 1 
ATOM 1097 C C   . ASP A 1 148 ? 24.216  40.581  -13.473 1.00 48.16 148 A 1 
ATOM 1098 O O   . ASP A 1 148 ? 24.866  40.928  -14.458 1.00 45.52 148 A 1 
ATOM 1099 C CB  . ASP A 1 148 ? 24.293  42.837  -12.427 1.00 46.23 148 A 1 
ATOM 1100 C CG  . ASP A 1 148 ? 24.166  43.660  -11.149 1.00 40.09 148 A 1 
ATOM 1101 O OD1 . ASP A 1 148 ? 23.192  43.397  -10.419 1.00 37.93 148 A 1 
ATOM 1102 O OD2 . ASP A 1 148 ? 25.050  44.508  -10.908 1.00 37.95 148 A 1 
ATOM 1103 N N   . HIS A 1 149 ? 23.290  39.630  -13.546 1.00 46.15 149 A 1 
ATOM 1104 C CA  . HIS A 1 149 ? 22.761  39.155  -14.827 1.00 52.91 149 A 1 
ATOM 1105 C C   . HIS A 1 149 ? 21.259  38.825  -14.762 1.00 52.15 149 A 1 
ATOM 1106 O O   . HIS A 1 149 ? 20.825  37.836  -14.175 1.00 50.39 149 A 1 
ATOM 1107 C CB  . HIS A 1 149 ? 23.595  37.993  -15.400 1.00 50.02 149 A 1 
ATOM 1108 C CG  . HIS A 1 149 ? 24.888  38.453  -16.046 1.00 45.28 149 A 1 
ATOM 1109 N ND1 . HIS A 1 149 ? 25.011  39.332  -17.108 1.00 42.51 149 A 1 
ATOM 1110 C CD2 . HIS A 1 149 ? 26.154  38.155  -15.630 1.00 39.58 149 A 1 
ATOM 1111 C CE1 . HIS A 1 149 ? 26.313  39.561  -17.306 1.00 35.76 149 A 1 
ATOM 1112 N NE2 . HIS A 1 149 ? 27.061  38.864  -16.438 1.00 36.97 149 A 1 
ATOM 1113 N N   . LYS A 1 150 ? 20.485  39.694  -15.445 1.00 49.21 150 A 1 
ATOM 1114 C CA  . LYS A 1 150 ? 19.231  39.475  -16.197 1.00 56.18 150 A 1 
ATOM 1115 C C   . LYS A 1 150 ? 18.306  38.336  -15.739 1.00 55.34 150 A 1 
ATOM 1116 O O   . LYS A 1 150 ? 18.533  37.171  -16.038 1.00 52.01 150 A 1 
ATOM 1117 C CB  . LYS A 1 150 ? 19.580  39.317  -17.693 1.00 53.24 150 A 1 
ATOM 1118 C CG  . LYS A 1 150 ? 20.111  40.625  -18.306 1.00 47.43 150 A 1 
ATOM 1119 C CD  . LYS A 1 150 ? 20.520  40.442  -19.781 1.00 46.63 150 A 1 
ATOM 1120 C CE  . LYS A 1 150 ? 20.996  41.780  -20.356 1.00 41.56 150 A 1 
ATOM 1121 N NZ  . LYS A 1 150 ? 21.496  41.661  -21.757 1.00 37.10 150 A 1 
ATOM 1122 N N   . SER A 1 151 ? 17.185  38.738  -15.157 1.00 55.92 151 A 1 
ATOM 1123 C CA  . SER A 1 151 ? 15.849  38.122  -15.136 1.00 62.67 151 A 1 
ATOM 1124 C C   . SER A 1 151 ? 15.730  36.682  -15.661 1.00 63.05 151 A 1 
ATOM 1125 O O   . SER A 1 151 ? 15.169  36.428  -16.730 1.00 61.65 151 A 1 
ATOM 1126 C CB  . SER A 1 151 ? 14.859  39.047  -15.868 1.00 58.45 151 A 1 
ATOM 1127 O OG  . SER A 1 151 ? 15.157  39.112  -17.244 1.00 49.69 151 A 1 
ATOM 1128 N N   . ARG A 1 152 ? 16.158  35.716  -14.882 1.00 52.80 152 A 1 
ATOM 1129 C CA  . ARG A 1 152 ? 15.625  34.358  -14.947 1.00 59.89 152 A 1 
ATOM 1130 C C   . ARG A 1 152 ? 14.357  34.317  -14.098 1.00 59.85 152 A 1 
ATOM 1131 O O   . ARG A 1 152 ? 14.400  34.692  -12.928 1.00 60.11 152 A 1 
ATOM 1132 C CB  . ARG A 1 152 ? 16.657  33.321  -14.478 1.00 56.60 152 A 1 
ATOM 1133 C CG  . ARG A 1 152 ? 17.481  32.793  -15.667 1.00 50.80 152 A 1 
ATOM 1134 C CD  . ARG A 1 152 ? 18.516  31.767  -15.203 1.00 50.06 152 A 1 
ATOM 1135 N NE  . ARG A 1 152 ? 19.117  31.035  -16.345 1.00 44.98 152 A 1 
ATOM 1136 C CZ  . ARG A 1 152 ? 20.175  30.243  -16.311 1.00 40.18 152 A 1 
ATOM 1137 N NH1 . ARG A 1 152 ? 20.862  30.058  -15.218 1.00 38.75 152 A 1 
ATOM 1138 N NH2 . ARG A 1 152 ? 20.579  29.611  -17.382 1.00 36.54 152 A 1 
ATOM 1139 N N   . LYS A 1 153 ? 13.236  33.877  -14.689 1.00 42.24 153 A 1 
ATOM 1140 C CA  . LYS A 1 153 ? 12.005  33.571  -13.965 1.00 48.83 153 A 1 
ATOM 1141 C C   . LYS A 1 153 ? 12.370  32.708  -12.754 1.00 48.02 153 A 1 
ATOM 1142 O O   . LYS A 1 153 ? 12.910  31.613  -12.915 1.00 46.61 153 A 1 
ATOM 1143 C CB  . LYS A 1 153 ? 11.010  32.841  -14.881 1.00 47.29 153 A 1 
ATOM 1144 C CG  . LYS A 1 153 ? 10.434  33.749  -15.980 1.00 43.58 153 A 1 
ATOM 1145 C CD  . LYS A 1 153 ? 9.420   32.984  -16.847 1.00 42.74 153 A 1 
ATOM 1146 C CE  . LYS A 1 153 ? 8.817   33.903  -17.916 1.00 36.94 153 A 1 
ATOM 1147 N NZ  . LYS A 1 153 ? 7.810   33.202  -18.749 1.00 32.60 153 A 1 
ATOM 1148 N N   . HIS A 1 154 ? 12.130  33.257  -11.569 1.00 56.10 154 A 1 
ATOM 1149 C CA  . HIS A 1 154 ? 12.420  32.603  -10.311 1.00 62.41 154 A 1 
ATOM 1150 C C   . HIS A 1 154 ? 11.361  31.502  -10.122 1.00 62.33 154 A 1 
ATOM 1151 O O   . HIS A 1 154 ? 10.247  31.784  -9.698  1.00 60.33 154 A 1 
ATOM 1152 C CB  . HIS A 1 154 ? 12.437  33.657  -9.185  1.00 58.34 154 A 1 
ATOM 1153 C CG  . HIS A 1 154 ? 13.554  33.479  -8.193  1.00 51.31 154 A 1 
ATOM 1154 N ND1 . HIS A 1 154 ? 13.761  32.400  -7.357  1.00 48.58 154 A 1 
ATOM 1155 C CD2 . HIS A 1 154 ? 14.570  34.374  -7.962  1.00 43.95 154 A 1 
ATOM 1156 C CE1 . HIS A 1 154 ? 14.871  32.638  -6.651  1.00 37.41 154 A 1 
ATOM 1157 N NE2 . HIS A 1 154 ? 15.403  33.836  -6.978  1.00 38.71 154 A 1 
ATOM 1158 N N   . TYR A 1 155 ? 11.676  30.296  -10.515 1.00 46.24 155 A 1 
ATOM 1159 C CA  . TYR A 1 155 ? 10.890  29.155  -10.056 1.00 51.35 155 A 1 
ATOM 1160 C C   . TYR A 1 155 ? 11.048  29.073  -8.536  1.00 50.02 155 A 1 
ATOM 1161 O O   . TYR A 1 155 ? 12.168  29.292  -8.055  1.00 49.58 155 A 1 
ATOM 1162 C CB  . TYR A 1 155 ? 11.342  27.870  -10.753 1.00 50.69 155 A 1 
ATOM 1163 C CG  . TYR A 1 155 ? 11.002  27.850  -12.231 1.00 47.83 155 A 1 
ATOM 1164 C CD1 . TYR A 1 155 ? 9.715   27.463  -12.650 1.00 47.56 155 A 1 
ATOM 1165 C CD2 . TYR A 1 155 ? 11.960  28.238  -13.185 1.00 44.14 155 A 1 
ATOM 1166 C CE1 . TYR A 1 155 ? 9.380   27.468  -14.014 1.00 38.98 155 A 1 
ATOM 1167 C CE2 . TYR A 1 155 ? 11.627  28.241  -14.561 1.00 41.65 155 A 1 
ATOM 1168 C CZ  . TYR A 1 155 ? 10.342  27.858  -14.972 1.00 39.44 155 A 1 
ATOM 1169 O OH  . TYR A 1 155 ? 10.016  27.864  -16.292 1.00 43.38 155 A 1 
ATOM 1170 N N   . PRO A 1 156 ? 9.971   28.836  -7.780  1.00 44.40 156 A 1 
ATOM 1171 C CA  . PRO A 1 156 ? 10.095  28.656  -6.347  1.00 48.86 156 A 1 
ATOM 1172 C C   . PRO A 1 156 ? 11.067  27.505  -6.100  1.00 50.28 156 A 1 
ATOM 1173 O O   . PRO A 1 156 ? 10.845  26.375  -6.528  1.00 49.70 156 A 1 
ATOM 1174 C CB  . PRO A 1 156 ? 8.678   28.389  -5.828  1.00 47.44 156 A 1 
ATOM 1175 C CG  . PRO A 1 156 ? 7.925   27.863  -7.049  1.00 46.21 156 A 1 
ATOM 1176 C CD  . PRO A 1 156 ? 8.607   28.556  -8.220  1.00 51.67 156 A 1 
ATOM 1177 N N   . LYS A 1 157 ? 12.181  27.829  -5.468  1.00 42.21 157 A 1 
ATOM 1178 C CA  . LYS A 1 157 ? 13.103  26.832  -4.950  1.00 48.03 157 A 1 
ATOM 1179 C C   . LYS A 1 157 ? 12.322  26.078  -3.882  1.00 45.71 157 A 1 
ATOM 1180 O O   . LYS A 1 157 ? 11.963  26.663  -2.866  1.00 47.68 157 A 1 
ATOM 1181 C CB  . LYS A 1 157 ? 14.358  27.513  -4.377  1.00 48.74 157 A 1 
ATOM 1182 C CG  . LYS A 1 157 ? 15.662  27.044  -5.029  1.00 43.68 157 A 1 
ATOM 1183 C CD  . LYS A 1 157 ? 16.847  27.782  -4.397  1.00 42.70 157 A 1 
ATOM 1184 C CE  . LYS A 1 157 ? 18.175  27.319  -4.969  1.00 37.24 157 A 1 
ATOM 1185 N NZ  . LYS A 1 157 ? 19.302  27.988  -4.278  1.00 33.55 157 A 1 
ATOM 1186 N N   . ILE A 1 158 ? 12.010  24.824  -4.136  1.00 44.34 158 A 1 
ATOM 1187 C CA  . ILE A 1 158 ? 11.528  23.936  -3.090  1.00 50.31 158 A 1 
ATOM 1188 C C   . ILE A 1 158 ? 12.725  23.705  -2.176  1.00 50.01 158 A 1 
ATOM 1189 O O   . ILE A 1 158 ? 13.609  22.913  -2.486  1.00 48.19 158 A 1 
ATOM 1190 C CB  . ILE A 1 158 ? 10.936  22.633  -3.680  1.00 49.65 158 A 1 
ATOM 1191 C CG1 . ILE A 1 158 ? 9.801   22.948  -4.691  1.00 47.82 158 A 1 
ATOM 1192 C CG2 . ILE A 1 158 ? 10.431  21.733  -2.544  1.00 47.74 158 A 1 
ATOM 1193 C CD1 . ILE A 1 158 ? 9.278   21.718  -5.450  1.00 43.74 158 A 1 
ATOM 1194 N N   . GLU A 1 159 ? 12.797  24.485  -1.102  1.00 37.45 159 A 1 
ATOM 1195 C CA  . GLU A 1 159 ? 13.703  24.201  -0.000  1.00 43.02 159 A 1 
ATOM 1196 C C   . GLU A 1 159 ? 13.183  22.914  0.625   1.00 42.13 159 A 1 
ATOM 1197 O O   . GLU A 1 159 ? 12.114  22.865  1.215   1.00 42.33 159 A 1 
ATOM 1198 C CB  . GLU A 1 159 ? 13.793  25.388  0.965   1.00 43.09 159 A 1 
ATOM 1199 C CG  . GLU A 1 159 ? 14.521  26.559  0.270   1.00 39.25 159 A 1 
ATOM 1200 C CD  . GLU A 1 159 ? 14.782  27.795  1.145   1.00 35.63 159 A 1 
ATOM 1201 O OE1 . GLU A 1 159 ? 15.529  28.666  0.618   1.00 33.54 159 A 1 
ATOM 1202 O OE2 . GLU A 1 159 ? 14.259  27.866  2.264   1.00 35.05 159 A 1 
ATOM 1203 N N   . ALA A 1 160 ? 13.907  21.835  0.395   1.00 50.80 160 A 1 
ATOM 1204 C CA  . ALA A 1 160 ? 13.703  20.627  1.148   1.00 52.52 160 A 1 
ATOM 1205 C C   . ALA A 1 160 ? 14.214  20.923  2.560   1.00 52.56 160 A 1 
ATOM 1206 O O   . ALA A 1 160 ? 15.407  20.794  2.817   1.00 49.82 160 A 1 
ATOM 1207 C CB  . ALA A 1 160 ? 14.426  19.468  0.462   1.00 49.75 160 A 1 
ATOM 1208 N N   . GLU A 1 161 ? 13.308  21.387  3.440   1.00 45.77 161 A 1 
ATOM 1209 C CA  . GLU A 1 161 ? 13.577  21.420  4.869   1.00 49.24 161 A 1 
ATOM 1210 C C   . GLU A 1 161 ? 13.948  20.005  5.285   1.00 48.88 161 A 1 
ATOM 1211 O O   . GLU A 1 161 ? 13.179  19.048  5.186   1.00 46.37 161 A 1 
ATOM 1212 C CB  . GLU A 1 161 ? 12.387  21.989  5.653   1.00 48.06 161 A 1 
ATOM 1213 C CG  . GLU A 1 161 ? 12.266  23.516  5.457   1.00 43.69 161 A 1 
ATOM 1214 C CD  . GLU A 1 161 ? 11.130  24.160  6.268   1.00 41.01 161 A 1 
ATOM 1215 O OE1 . GLU A 1 161 ? 11.154  25.407  6.370   1.00 38.06 161 A 1 
ATOM 1216 O OE2 . GLU A 1 161 ? 10.242  23.426  6.727   1.00 37.30 161 A 1 
ATOM 1217 N N   . SER A 1 162 ? 15.207  19.853  5.625   1.00 47.84 162 A 1 
ATOM 1218 C CA  . SER A 1 162 ? 15.733  18.635  6.177   1.00 51.47 162 A 1 
ATOM 1219 C C   . SER A 1 162 ? 15.332  18.611  7.647   1.00 51.16 162 A 1 
ATOM 1220 O O   . SER A 1 162 ? 16.099  19.054  8.487   1.00 48.12 162 A 1 
ATOM 1221 C CB  . SER A 1 162 ? 17.254  18.615  5.980   1.00 49.30 162 A 1 
ATOM 1222 O OG  . SER A 1 162 ? 17.858  17.506  6.582   1.00 43.16 162 A 1 
ATOM 1223 N N   . ASP A 1 163 ? 14.172  18.029  7.958   1.00 53.22 163 A 1 
ATOM 1224 C CA  . ASP A 1 163 ? 13.729  17.682  9.317   1.00 55.16 163 A 1 
ATOM 1225 C C   . ASP A 1 163 ? 14.631  16.606  9.959   1.00 55.25 163 A 1 
ATOM 1226 O O   . ASP A 1 163 ? 14.180  15.553  10.426  1.00 52.40 163 A 1 
ATOM 1227 C CB  . ASP A 1 163 ? 12.267  17.189  9.283   1.00 52.33 163 A 1 
ATOM 1228 C CG  . ASP A 1 163 ? 11.219  18.194  8.810   1.00 47.41 163 A 1 
ATOM 1229 O OD1 . ASP A 1 163 ? 11.469  19.406  8.910   1.00 43.10 163 A 1 
ATOM 1230 O OD2 . ASP A 1 163 ? 10.155  17.694  8.362   1.00 41.34 163 A 1 
ATOM 1231 N N   . SER A 1 164 ? 15.942  16.782  9.872   1.00 49.00 164 A 1 
ATOM 1232 C CA  . SER A 1 164 ? 16.895  15.717  10.153  1.00 51.80 164 A 1 
ATOM 1233 C C   . SER A 1 164 ? 17.340  15.605  11.602  1.00 52.54 164 A 1 
ATOM 1234 O O   . SER A 1 164 ? 17.960  14.588  11.919  1.00 48.95 164 A 1 
ATOM 1235 C CB  . SER A 1 164 ? 18.095  15.785  9.207   1.00 49.01 164 A 1 
ATOM 1236 O OG  . SER A 1 164 ? 18.819  16.985  9.279   1.00 43.48 164 A 1 
ATOM 1237 N N   . ASP A 1 165 ? 17.020  16.569  12.467  1.00 46.10 165 A 1 
ATOM 1238 C CA  . ASP A 1 165 ? 17.867  16.754  13.653  1.00 48.25 165 A 1 
ATOM 1239 C C   . ASP A 1 165 ? 17.267  16.276  14.996  1.00 49.11 165 A 1 
ATOM 1240 O O   . ASP A 1 165 ? 18.032  16.049  15.920  1.00 45.92 165 A 1 
ATOM 1241 C CB  . ASP A 1 165 ? 18.458  18.172  13.652  1.00 46.08 165 A 1 
ATOM 1242 C CG  . ASP A 1 165 ? 19.455  18.416  12.479  1.00 41.42 165 A 1 
ATOM 1243 O OD1 . ASP A 1 165 ? 19.707  17.485  11.672  1.00 37.80 165 A 1 
ATOM 1244 O OD2 . ASP A 1 165 ? 19.956  19.562  12.359  1.00 35.97 165 A 1 
ATOM 1245 N N   . ASP A 1 166 ? 15.973  15.987  15.099  1.00 50.66 166 A 1 
ATOM 1246 C CA  . ASP A 1 166 ? 15.348  15.654  16.398  1.00 53.33 166 A 1 
ATOM 1247 C C   . ASP A 1 166 ? 14.645  14.282  16.497  1.00 54.23 166 A 1 
ATOM 1248 O O   . ASP A 1 166 ? 13.918  13.998  17.446  1.00 51.71 166 A 1 
ATOM 1249 C CB  . ASP A 1 166 ? 14.431  16.802  16.851  1.00 51.15 166 A 1 
ATOM 1250 C CG  . ASP A 1 166 ? 15.199  18.055  17.308  1.00 45.73 166 A 1 
ATOM 1251 O OD1 . ASP A 1 166 ? 16.339  17.918  17.793  1.00 42.25 166 A 1 
ATOM 1252 O OD2 . ASP A 1 166 ? 14.588  19.146  17.221  1.00 40.89 166 A 1 
ATOM 1253 N N   . TYR A 1 167 ? 14.856  13.372  15.563  1.00 49.67 167 A 1 
ATOM 1254 C CA  . TYR A 1 167 ? 14.319  12.016  15.708  1.00 52.18 167 A 1 
ATOM 1255 C C   . TYR A 1 167 ? 15.258  11.150  16.548  1.00 51.50 167 A 1 
ATOM 1256 O O   . TYR A 1 167 ? 16.181  10.519  16.030  1.00 49.70 167 A 1 
ATOM 1257 C CB  . TYR A 1 167 ? 13.966  11.396  14.346  1.00 50.20 167 A 1 
ATOM 1258 C CG  . TYR A 1 167 ? 12.745  12.037  13.720  1.00 46.16 167 A 1 
ATOM 1259 C CD1 . TYR A 1 167 ? 11.459  11.674  14.142  1.00 43.08 167 A 1 
ATOM 1260 C CD2 . TYR A 1 167 ? 12.903  13.044  12.749  1.00 42.20 167 A 1 
ATOM 1261 C CE1 . TYR A 1 167 ? 10.323  12.312  13.598  1.00 38.31 167 A 1 
ATOM 1262 C CE2 . TYR A 1 167 ? 11.773  13.686  12.208  1.00 38.28 167 A 1 
ATOM 1263 C CZ  . TYR A 1 167 ? 10.482  13.323  12.629  1.00 36.98 167 A 1 
ATOM 1264 O OH  . TYR A 1 167 ? 9.397   13.950  12.109  1.00 36.52 167 A 1 
ATOM 1265 N N   . ILE A 1 168 ? 14.968  11.069  17.852  1.00 49.98 168 A 1 
ATOM 1266 C CA  . ILE A 1 168 ? 15.465  9.986   18.703  1.00 51.13 168 A 1 
ATOM 1267 C C   . ILE A 1 168 ? 14.831  8.695   18.176  1.00 51.06 168 A 1 
ATOM 1268 O O   . ILE A 1 168 ? 13.665  8.400   18.420  1.00 48.37 168 A 1 
ATOM 1269 C CB  . ILE A 1 168 ? 15.162  10.242  20.203  1.00 47.97 168 A 1 
ATOM 1270 C CG1 . ILE A 1 168 ? 15.766  11.591  20.652  1.00 43.65 168 A 1 
ATOM 1271 C CG2 . ILE A 1 168 ? 15.719  9.082   21.052  1.00 42.25 168 A 1 
ATOM 1272 C CD1 . ILE A 1 168 ? 15.455  11.976  22.108  1.00 39.80 168 A 1 
ATOM 1273 N N   . LEU A 1 169 ? 15.591  7.972   17.381  1.00 53.20 169 A 1 
ATOM 1274 C CA  . LEU A 1 169 ? 15.243  6.622   16.963  1.00 54.54 169 A 1 
ATOM 1275 C C   . LEU A 1 169 ? 15.392  5.726   18.194  1.00 54.52 169 A 1 
ATOM 1276 O O   . LEU A 1 169 ? 16.510  5.514   18.660  1.00 51.46 169 A 1 
ATOM 1277 C CB  . LEU A 1 169 ? 16.153  6.182   15.801  1.00 51.64 169 A 1 
ATOM 1278 C CG  . LEU A 1 169 ? 15.861  6.901   14.471  1.00 47.09 169 A 1 
ATOM 1279 C CD1 . LEU A 1 169 ? 17.015  6.698   13.491  1.00 44.40 169 A 1 
ATOM 1280 C CD2 . LEU A 1 169 ? 14.596  6.358   13.802  1.00 43.83 169 A 1 
ATOM 1281 N N   . ASP A 1 170 ? 14.279  5.237   18.707  1.00 54.52 170 A 1 
ATOM 1282 C CA  . ASP A 1 170 ? 14.295  4.167   19.692  1.00 55.99 170 A 1 
ATOM 1283 C C   . ASP A 1 170 ? 14.844  2.910   19.005  1.00 55.02 170 A 1 
ATOM 1284 O O   . ASP A 1 170 ? 14.216  2.363   18.088  1.00 51.55 170 A 1 
ATOM 1285 C CB  . ASP A 1 170 ? 12.885  4.002   20.282  1.00 53.50 170 A 1 
ATOM 1286 C CG  . ASP A 1 170 ? 12.834  3.117   21.521  1.00 48.62 170 A 1 
ATOM 1287 O OD1 . ASP A 1 170 ? 13.883  2.536   21.879  1.00 44.81 170 A 1 
ATOM 1288 O OD2 . ASP A 1 170 ? 11.737  3.026   22.116  1.00 44.00 170 A 1 
ATOM 1289 N N   . ASP A 1 171 ? 16.048  2.513   19.385  1.00 52.27 171 A 1 
ATOM 1290 C CA  . ASP A 1 171 ? 16.776  1.370   18.828  1.00 53.76 171 A 1 
ATOM 1291 C C   . ASP A 1 171 ? 16.206  0.018   19.283  1.00 53.30 171 A 1 
ATOM 1292 O O   . ASP A 1 171 ? 16.787  -1.036  19.010  1.00 49.85 171 A 1 
ATOM 1293 C CB  . ASP A 1 171 ? 18.286  1.512   19.151  1.00 51.51 171 A 1 
ATOM 1294 C CG  . ASP A 1 171 ? 19.081  2.465   18.240  1.00 47.22 171 A 1 
ATOM 1295 O OD1 . ASP A 1 171 ? 18.758  2.549   17.030  1.00 43.52 171 A 1 
ATOM 1296 O OD2 . ASP A 1 171 ? 20.090  3.031   18.716  1.00 42.30 171 A 1 
ATOM 1297 N N   . SER A 1 172 ? 15.052  0.016   19.957  1.00 55.72 172 A 1 
ATOM 1298 C CA  . SER A 1 172 ? 14.442  -1.189  20.520  1.00 57.62 172 A 1 
ATOM 1299 C C   . SER A 1 172 ? 13.862  -2.150  19.474  1.00 57.14 172 A 1 
ATOM 1300 O O   . SER A 1 172 ? 13.743  -3.340  19.752  1.00 52.36 172 A 1 
ATOM 1301 C CB  . SER A 1 172 ? 13.370  -0.806  21.538  1.00 55.05 172 A 1 
ATOM 1302 O OG  . SER A 1 172 ? 13.916  0.021   22.550  1.00 48.30 172 A 1 
ATOM 1303 N N   . ASP A 1 173 ? 13.558  -1.672  18.268  1.00 56.44 173 A 1 
ATOM 1304 C CA  . ASP A 1 173 ? 13.121  -2.504  17.138  1.00 57.45 173 A 1 
ATOM 1305 C C   . ASP A 1 173 ? 14.301  -2.819  16.202  1.00 57.29 173 A 1 
ATOM 1306 O O   . ASP A 1 173 ? 14.350  -2.403  15.037  1.00 54.02 173 A 1 
ATOM 1307 C CB  . ASP A 1 173 ? 11.921  -1.867  16.412  1.00 55.20 173 A 1 
ATOM 1308 C CG  . ASP A 1 173 ? 10.595  -1.857  17.189  1.00 49.75 173 A 1 
ATOM 1309 O OD1 . ASP A 1 173 ? 10.381  -2.732  18.043  1.00 46.44 173 A 1 
ATOM 1310 O OD2 . ASP A 1 173 ? 9.748   -0.980  16.866  1.00 44.94 173 A 1 
ATOM 1311 N N   . SER A 1 174 ? 15.306  -3.535  16.728  1.00 53.71 174 A 1 
ATOM 1312 C CA  . SER A 1 174 ? 16.374  -4.133  15.937  1.00 55.44 174 A 1 
ATOM 1313 C C   . SER A 1 174 ? 15.874  -5.373  15.202  1.00 55.30 174 A 1 
ATOM 1314 O O   . SER A 1 174 ? 16.266  -6.494  15.508  1.00 51.38 174 A 1 
ATOM 1315 C CB  . SER A 1 174 ? 17.594  -4.432  16.813  1.00 52.88 174 A 1 
ATOM 1316 O OG  . SER A 1 174 ? 18.640  -5.016  16.061  1.00 46.64 174 A 1 
ATOM 1317 N N   . ASP A 1 175 ? 14.988  -5.163  14.243  1.00 54.51 175 A 1 
ATOM 1318 C CA  . ASP A 1 175 ? 14.751  -6.144  13.187  1.00 55.96 175 A 1 
ATOM 1319 C C   . ASP A 1 175 ? 15.948  -6.120  12.232  1.00 56.92 175 A 1 
ATOM 1320 O O   . ASP A 1 175 ? 16.387  -5.047  11.798  1.00 52.94 175 A 1 
ATOM 1321 C CB  . ASP A 1 175 ? 13.404  -5.855  12.499  1.00 52.85 175 A 1 
ATOM 1322 C CG  . ASP A 1 175 ? 12.943  -6.970  11.572  1.00 47.59 175 A 1 
ATOM 1323 O OD1 . ASP A 1 175 ? 13.482  -8.092  11.684  1.00 43.86 175 A 1 
ATOM 1324 O OD2 . ASP A 1 175 ? 12.061  -6.680  10.724  1.00 42.48 175 A 1 
ATOM 1325 N N   . ASP A 1 176 ? 16.511  -7.280  11.950  1.00 52.95 176 A 1 
ATOM 1326 C CA  . ASP A 1 176 ? 17.801  -7.532  11.264  1.00 55.61 176 A 1 
ATOM 1327 C C   . ASP A 1 176 ? 17.911  -7.008  9.806   1.00 56.34 176 A 1 
ATOM 1328 O O   . ASP A 1 176 ? 18.714  -7.459  8.976   1.00 52.62 176 A 1 
ATOM 1329 C CB  . ASP A 1 176 ? 18.104  -9.043  11.362  1.00 53.35 176 A 1 
ATOM 1330 C CG  . ASP A 1 176 ? 18.682  -9.466  12.720  1.00 46.76 176 A 1 
ATOM 1331 O OD1 . ASP A 1 176 ? 19.620  -8.771  13.181  1.00 42.85 176 A 1 
ATOM 1332 O OD2 . ASP A 1 176 ? 18.273  -10.531 13.217  1.00 42.52 176 A 1 
ATOM 1333 N N   . GLY A 1 177 ? 17.140  -6.013  9.464   1.00 55.22 177 A 1 
ATOM 1334 C CA  . GLY A 1 177 ? 17.001  -5.378  8.168   1.00 56.16 177 A 1 
ATOM 1335 C C   . GLY A 1 177 ? 17.786  -4.085  8.013   1.00 57.81 177 A 1 
ATOM 1336 O O   . GLY A 1 177 ? 17.208  -3.032  7.760   1.00 55.01 177 A 1 
ATOM 1337 N N   . LYS A 1 178 ? 19.111  -4.141  8.112   1.00 64.13 178 A 1 
ATOM 1338 C CA  . LYS A 1 178 ? 20.152  -3.286  7.470   1.00 66.77 178 A 1 
ATOM 1339 C C   . LYS A 1 178 ? 19.906  -1.794  7.154   1.00 67.52 178 A 1 
ATOM 1340 O O   . LYS A 1 178 ? 20.677  -1.224  6.374   1.00 63.60 178 A 1 
ATOM 1341 C CB  . LYS A 1 178 ? 20.688  -4.028  6.220   1.00 62.70 178 A 1 
ATOM 1342 C CG  . LYS A 1 178 ? 21.458  -5.305  6.566   1.00 54.83 178 A 1 
ATOM 1343 C CD  . LYS A 1 178 ? 22.017  -5.970  5.300   1.00 53.24 178 A 1 
ATOM 1344 C CE  . LYS A 1 178 ? 22.801  -7.223  5.700   1.00 48.25 178 A 1 
ATOM 1345 N NZ  . LYS A 1 178 ? 23.280  -7.998  4.522   1.00 42.19 178 A 1 
ATOM 1346 N N   . CYS A 1 179 ? 18.932  -1.086  7.701   1.00 73.90 179 A 1 
ATOM 1347 C CA  . CYS A 1 179 ? 18.719  0.316   7.361   1.00 74.64 179 A 1 
ATOM 1348 C C   . CYS A 1 179 ? 18.524  1.226   8.585   1.00 75.31 179 A 1 
ATOM 1349 O O   . CYS A 1 179 ? 17.421  1.687   8.874   1.00 73.40 179 A 1 
ATOM 1350 C CB  . CYS A 1 179 ? 17.627  0.439   6.300   1.00 70.95 179 A 1 
ATOM 1351 S SG  . CYS A 1 179 ? 17.940  1.996   5.402   1.00 63.72 179 A 1 
ATOM 1352 N N   . LYS A 1 180 ? 19.625  1.565   9.247   1.00 75.33 180 A 1 
ATOM 1353 C CA  . LYS A 1 180 ? 19.655  2.516   10.368  1.00 75.34 180 A 1 
ATOM 1354 C C   . LYS A 1 180 ? 19.213  3.943   10.001  1.00 75.98 180 A 1 
ATOM 1355 O O   . LYS A 1 180 ? 18.859  4.709   10.879  1.00 71.42 180 A 1 
ATOM 1356 C CB  . LYS A 1 180 ? 21.054  2.534   11.016  1.00 71.40 180 A 1 
ATOM 1357 C CG  . LYS A 1 180 ? 21.425  1.184   11.647  1.00 63.57 180 A 1 
ATOM 1358 C CD  . LYS A 1 180 ? 22.709  1.278   12.502  1.00 61.74 180 A 1 
ATOM 1359 C CE  . LYS A 1 180 ? 22.968  -0.064  13.184  1.00 54.94 180 A 1 
ATOM 1360 N NZ  . LYS A 1 180 ? 24.035  0.019   14.219  1.00 48.27 180 A 1 
ATOM 1361 N N   . ASN A 1 181 ? 19.193  4.282   8.710   1.00 76.44 181 A 1 
ATOM 1362 C CA  . ASN A 1 181 ? 18.868  5.636   8.241   1.00 77.08 181 A 1 
ATOM 1363 C C   . ASN A 1 181 ? 17.938  5.652   7.017   1.00 78.91 181 A 1 
ATOM 1364 O O   . ASN A 1 181 ? 18.116  6.419   6.071   1.00 75.97 181 A 1 
ATOM 1365 C CB  . ASN A 1 181 ? 20.181  6.419   8.055   1.00 71.92 181 A 1 
ATOM 1366 C CG  . ASN A 1 181 ? 19.987  7.917   8.157   1.00 63.21 181 A 1 
ATOM 1367 O OD1 . ASN A 1 181 ? 18.927  8.429   8.470   1.00 59.08 181 A 1 
ATOM 1368 N ND2 . ASN A 1 181 ? 21.022  8.693   7.920   1.00 57.68 181 A 1 
ATOM 1369 N N   . CYS A 1 182 ? 16.939  4.784   7.008   1.00 81.38 182 A 1 
ATOM 1370 C CA  . CYS A 1 182 ? 15.980  4.711   5.908   1.00 82.60 182 A 1 
ATOM 1371 C C   . CYS A 1 182 ? 15.005  5.893   5.953   1.00 84.90 182 A 1 
ATOM 1372 O O   . CYS A 1 182 ? 14.290  6.094   6.945   1.00 84.20 182 A 1 
ATOM 1373 C CB  . CYS A 1 182 ? 15.244  3.367   5.965   1.00 78.34 182 A 1 
ATOM 1374 S SG  . CYS A 1 182 ? 14.214  3.178   4.473   1.00 71.43 182 A 1 
ATOM 1375 N N   . LYS A 1 183 ? 14.879  6.611   4.834   1.00 83.19 183 A 1 
ATOM 1376 C CA  . LYS A 1 183 ? 13.864  7.669   4.657   1.00 84.22 183 A 1 
ATOM 1377 C C   . LYS A 1 183 ? 12.439  7.175   4.952   1.00 86.21 183 A 1 
ATOM 1378 O O   . LYS A 1 183 ? 11.615  7.935   5.458   1.00 84.77 183 A 1 
ATOM 1379 C CB  . LYS A 1 183 ? 13.979  8.209   3.224   1.00 81.04 183 A 1 
ATOM 1380 C CG  . LYS A 1 183 ? 13.012  9.373   2.923   1.00 71.55 183 A 1 
ATOM 1381 C CD  . LYS A 1 183 ? 13.239  9.907   1.502   1.00 69.67 183 A 1 
ATOM 1382 C CE  . LYS A 1 183 ? 12.297  11.082  1.202   1.00 61.55 183 A 1 
ATOM 1383 N NZ  . LYS A 1 183 ? 12.572  11.675  -0.129  1.00 54.85 183 A 1 
ATOM 1384 N N   . TYR A 1 184 ? 12.142  5.924   4.650   1.00 86.35 184 A 1 
ATOM 1385 C CA  . TYR A 1 184 ? 10.838  5.312   4.914   1.00 87.23 184 A 1 
ATOM 1386 C C   . TYR A 1 184 ? 10.638  5.006   6.402   1.00 88.36 184 A 1 
ATOM 1387 O O   . TYR A 1 184 ? 9.555   5.268   6.919   1.00 87.49 184 A 1 
ATOM 1388 C CB  . TYR A 1 184 ? 10.664  4.065   4.053   1.00 85.54 184 A 1 
ATOM 1389 C CG  . TYR A 1 184 ? 10.708  4.367   2.556   1.00 80.85 184 A 1 
ATOM 1390 C CD1 . TYR A 1 184 ? 9.607   4.981   1.933   1.00 76.40 184 A 1 
ATOM 1391 C CD2 . TYR A 1 184 ? 11.847  4.039   1.804   1.00 74.77 184 A 1 
ATOM 1392 C CE1 . TYR A 1 184 ? 9.638   5.268   0.556   1.00 72.52 184 A 1 
ATOM 1393 C CE2 . TYR A 1 184 ? 11.886  4.331   0.428   1.00 74.22 184 A 1 
ATOM 1394 C CZ  . TYR A 1 184 ? 10.781  4.937   -0.200  1.00 72.91 184 A 1 
ATOM 1395 O OH  . TYR A 1 184 ? 10.814  5.204   -1.530  1.00 71.81 184 A 1 
ATOM 1396 N N   . LYS A 1 185 ? 11.688  4.558   7.111   1.00 86.90 185 A 1 
ATOM 1397 C CA  . LYS A 1 185 ? 11.651  4.334   8.568   1.00 86.73 185 A 1 
ATOM 1398 C C   . LYS A 1 185 ? 11.323  5.636   9.311   1.00 88.02 185 A 1 
ATOM 1399 O O   . LYS A 1 185 ? 10.404  5.659   10.120  1.00 88.64 185 A 1 
ATOM 1400 C CB  . LYS A 1 185 ? 12.972  3.672   9.026   1.00 84.76 185 A 1 
ATOM 1401 C CG  . LYS A 1 185 ? 12.911  3.151   10.482  1.00 79.85 185 A 1 
ATOM 1402 C CD  . LYS A 1 185 ? 14.144  2.317   10.915  1.00 76.27 185 A 1 
ATOM 1403 C CE  . LYS A 1 185 ? 13.962  1.800   12.355  1.00 68.97 185 A 1 
ATOM 1404 N NZ  . LYS A 1 185 ? 15.052  0.906   12.853  1.00 63.99 185 A 1 
ATOM 1405 N N   . ARG A 1 186 ? 11.959  6.754   8.939   1.00 88.02 186 A 1 
ATOM 1406 C CA  . ARG A 1 186 ? 11.644  8.079   9.509   1.00 88.32 186 A 1 
ATOM 1407 C C   . ARG A 1 186 ? 10.186  8.492   9.289   1.00 90.20 186 A 1 
ATOM 1408 O O   . ARG A 1 186 ? 9.523   8.919   10.231  1.00 89.92 186 A 1 
ATOM 1409 C CB  . ARG A 1 186 ? 12.565  9.153   8.914   1.00 86.13 186 A 1 
ATOM 1410 C CG  . ARG A 1 186 ? 14.028  9.009   9.376   1.00 76.47 186 A 1 
ATOM 1411 C CD  . ARG A 1 186 ? 14.848  10.163  8.794   1.00 74.37 186 A 1 
ATOM 1412 N NE  . ARG A 1 186 ? 16.261  10.111  9.210   1.00 65.21 186 A 1 
ATOM 1413 C CZ  . ARG A 1 186 ? 17.176  11.018  8.925   1.00 59.61 186 A 1 
ATOM 1414 N NH1 . ARG A 1 186 ? 16.922  12.050  8.168   1.00 56.99 186 A 1 
ATOM 1415 N NH2 . ARG A 1 186 ? 18.376  10.918  9.398   1.00 51.84 186 A 1 
ATOM 1416 N N   . LYS A 1 187 ? 9.667   8.338   8.066   1.00 89.08 187 A 1 
ATOM 1417 C CA  . LYS A 1 187 ? 8.262   8.636   7.754   1.00 89.07 187 A 1 
ATOM 1418 C C   . LYS A 1 187 ? 7.291   7.761   8.536   1.00 90.87 187 A 1 
ATOM 1419 O O   . LYS A 1 187 ? 6.270   8.258   9.005   1.00 90.69 187 A 1 
ATOM 1420 C CB  . LYS A 1 187 ? 7.997   8.485   6.253   1.00 88.18 187 A 1 
ATOM 1421 C CG  . LYS A 1 187 ? 8.607   9.626   5.431   1.00 80.84 187 A 1 
ATOM 1422 C CD  . LYS A 1 187 ? 8.224   9.442   3.958   1.00 77.56 187 A 1 
ATOM 1423 C CE  . LYS A 1 187 ? 8.714   10.623  3.129   1.00 69.17 187 A 1 
ATOM 1424 N NZ  . LYS A 1 187 ? 8.091   10.615  1.776   1.00 64.49 187 A 1 
ATOM 1425 N N   . TYR A 1 188 ? 7.607   6.493   8.690   1.00 89.25 188 A 1 
ATOM 1426 C CA  . TYR A 1 188 ? 6.813   5.550   9.478   1.00 89.81 188 A 1 
ATOM 1427 C C   . TYR A 1 188 ? 6.729   5.981   10.949  1.00 90.81 188 A 1 
ATOM 1428 O O   . TYR A 1 188 ? 5.619   6.085   11.478  1.00 91.43 188 A 1 
ATOM 1429 C CB  . TYR A 1 188 ? 7.408   4.147   9.333   1.00 89.28 188 A 1 
ATOM 1430 C CG  . TYR A 1 188 ? 6.758   3.137   10.255  1.00 87.78 188 A 1 
ATOM 1431 C CD1 . TYR A 1 188 ? 7.372   2.795   11.479  1.00 83.00 188 A 1 
ATOM 1432 C CD2 . TYR A 1 188 ? 5.522   2.567   9.911   1.00 82.43 188 A 1 
ATOM 1433 C CE1 . TYR A 1 188 ? 6.755   1.885   12.351  1.00 81.92 188 A 1 
ATOM 1434 C CE2 . TYR A 1 188 ? 4.896   1.658   10.784  1.00 82.23 188 A 1 
ATOM 1435 C CZ  . TYR A 1 188 ? 5.512   1.312   12.008  1.00 83.15 188 A 1 
ATOM 1436 O OH  . TYR A 1 188 ? 4.912   0.435   12.850  1.00 81.65 188 A 1 
ATOM 1437 N N   . PHE A 1 189 ? 7.845   6.309   11.592  1.00 89.55 189 A 1 
ATOM 1438 C CA  . PHE A 1 189 ? 7.837   6.775   12.983  1.00 89.25 189 A 1 
ATOM 1439 C C   . PHE A 1 189 ? 7.095   8.103   13.156  1.00 91.53 189 A 1 
ATOM 1440 O O   . PHE A 1 189 ? 6.298   8.234   14.089  1.00 91.88 189 A 1 
ATOM 1441 C CB  . PHE A 1 189 ? 9.271   6.883   13.508  1.00 87.43 189 A 1 
ATOM 1442 C CG  . PHE A 1 189 ? 9.876   5.540   13.884  1.00 84.36 189 A 1 
ATOM 1443 C CD1 . PHE A 1 189 ? 9.352   4.820   14.972  1.00 79.39 189 A 1 
ATOM 1444 C CD2 . PHE A 1 189 ? 10.969  5.021   13.175  1.00 77.71 189 A 1 
ATOM 1445 C CE1 . PHE A 1 189 ? 9.904   3.582   15.341  1.00 75.91 189 A 1 
ATOM 1446 C CE2 . PHE A 1 189 ? 11.526  3.783   13.542  1.00 76.36 189 A 1 
ATOM 1447 C CZ  . PHE A 1 189 ? 10.992  3.065   14.623  1.00 76.38 189 A 1 
ATOM 1448 N N   . ALA A 1 190 ? 7.261   9.052   12.240  1.00 90.26 190 A 1 
ATOM 1449 C CA  . ALA A 1 190 ? 6.501   10.301  12.265  1.00 91.18 190 A 1 
ATOM 1450 C C   . ALA A 1 190 ? 4.982   10.056  12.166  1.00 93.48 190 A 1 
ATOM 1451 O O   . ALA A 1 190 ? 4.205   10.668  12.897  1.00 93.21 190 A 1 
ATOM 1452 C CB  . ALA A 1 190 ? 6.998   11.193  11.110  1.00 90.53 190 A 1 
ATOM 1453 N N   . LEU A 1 191 ? 4.555   9.144   11.299  1.00 92.10 191 A 1 
ATOM 1454 C CA  . LEU A 1 191 ? 3.152   8.754   11.174  1.00 93.06 191 A 1 
ATOM 1455 C C   . LEU A 1 191 ? 2.644   8.065   12.447  1.00 94.69 191 A 1 
ATOM 1456 O O   . LEU A 1 191 ? 1.583   8.430   12.950  1.00 95.26 191 A 1 
ATOM 1457 C CB  . LEU A 1 191 ? 2.987   7.865   9.932   1.00 93.09 191 A 1 
ATOM 1458 C CG  . LEU A 1 191 ? 1.535   7.414   9.673   1.00 86.69 191 A 1 
ATOM 1459 C CD1 . LEU A 1 191 ? 0.602   8.594   9.401   1.00 81.23 191 A 1 
ATOM 1460 C CD2 . LEU A 1 191 ? 1.500   6.484   8.461   1.00 82.67 191 A 1 
ATOM 1461 N N   . ARG A 1 192 ? 3.398   7.128   12.997  1.00 93.90 192 A 1 
ATOM 1462 C CA  . ARG A 1 192 ? 3.067   6.414   14.238  1.00 93.79 192 A 1 
ATOM 1463 C C   . ARG A 1 192 ? 2.872   7.376   15.416  1.00 94.74 192 A 1 
ATOM 1464 O O   . ARG A 1 192 ? 1.899   7.234   16.155  1.00 95.35 192 A 1 
ATOM 1465 C CB  . ARG A 1 192 ? 4.171   5.369   14.530  1.00 92.76 192 A 1 
ATOM 1466 C CG  . ARG A 1 192 ? 3.877   4.488   15.752  1.00 86.26 192 A 1 
ATOM 1467 C CD  . ARG A 1 192 ? 5.029   3.496   15.998  1.00 81.71 192 A 1 
ATOM 1468 N NE  . ARG A 1 192 ? 4.802   2.648   17.192  1.00 71.76 192 A 1 
ATOM 1469 C CZ  . ARG A 1 192 ? 5.663   1.755   17.700  1.00 67.01 192 A 1 
ATOM 1470 N NH1 . ARG A 1 192 ? 6.845   1.555   17.180  1.00 62.45 192 A 1 
ATOM 1471 N NH2 . ARG A 1 192 ? 5.349   1.054   18.744  1.00 58.99 192 A 1 
ATOM 1472 N N   . MET A 1 193 ? 3.738   8.373   15.555  1.00 93.25 193 A 1 
ATOM 1473 C CA  . MET A 1 193 ? 3.614   9.402   16.593  1.00 92.71 193 A 1 
ATOM 1474 C C   . MET A 1 193 ? 2.355   10.247  16.430  1.00 93.93 193 A 1 
ATOM 1475 O O   . MET A 1 193 ? 1.629   10.443  17.406  1.00 94.91 193 A 1 
ATOM 1476 C CB  . MET A 1 193 ? 4.869   10.287  16.600  1.00 92.40 193 A 1 
ATOM 1477 C CG  . MET A 1 193 ? 6.072   9.560   17.216  1.00 82.22 193 A 1 
ATOM 1478 S SD  . MET A 1 193 ? 5.858   9.054   18.952  1.00 73.94 193 A 1 
ATOM 1479 C CE  . MET A 1 193 ? 5.849   10.668  19.763  1.00 64.11 193 A 1 
ATOM 1480 N N   . ARG A 1 194 ? 2.033   10.677  15.208  1.00 93.87 194 A 1 
ATOM 1481 C CA  . ARG A 1 194 ? 0.792   11.415  14.926  1.00 93.54 194 A 1 
ATOM 1482 C C   . ARG A 1 194 ? -0.452  10.581  15.227  1.00 95.16 194 A 1 
ATOM 1483 O O   . ARG A 1 194 ? -1.378  11.076  15.858  1.00 94.25 194 A 1 
ATOM 1484 C CB  . ARG A 1 194 ? 0.763   11.880  13.463  1.00 93.57 194 A 1 
ATOM 1485 C CG  . ARG A 1 194 ? 1.760   13.016  13.200  1.00 84.61 194 A 1 
ATOM 1486 C CD  . ARG A 1 194 ? 1.731   13.386  11.709  1.00 80.32 194 A 1 
ATOM 1487 N NE  . ARG A 1 194 ? 2.749   14.396  11.394  1.00 70.08 194 A 1 
ATOM 1488 C CZ  . ARG A 1 194 ? 2.943   14.962  10.211  1.00 64.86 194 A 1 
ATOM 1489 N NH1 . ARG A 1 194 ? 2.189   14.683  9.180   1.00 60.02 194 A 1 
ATOM 1490 N NH2 . ARG A 1 194 ? 3.900   15.827  10.047  1.00 55.19 194 A 1 
ATOM 1491 N N   . MET A 1 195 ? -0.461  9.321   14.836  1.00 94.31 195 A 1 
ATOM 1492 C CA  . MET A 1 195 ? -1.567  8.412   15.134  1.00 95.06 195 A 1 
ATOM 1493 C C   . MET A 1 195 ? -1.756  8.219   16.641  1.00 95.79 195 A 1 
ATOM 1494 O O   . MET A 1 195 ? -2.888  8.251   17.119  1.00 95.75 195 A 1 
ATOM 1495 C CB  . MET A 1 195 ? -1.341  7.057   14.465  1.00 94.55 195 A 1 
ATOM 1496 C CG  . MET A 1 195 ? -1.533  7.125   12.939  1.00 83.91 195 A 1 
ATOM 1497 S SD  . MET A 1 195 ? -1.302  5.537   12.106  1.00 76.41 195 A 1 
ATOM 1498 C CE  . MET A 1 195 ? -2.768  4.636   12.682  1.00 66.48 195 A 1 
ATOM 1499 N N   . LYS A 1 196 ? -0.660  8.078   17.389  1.00 94.06 196 A 1 
ATOM 1500 C CA  . LYS A 1 196 ? -0.705  7.982   18.852  1.00 94.00 196 A 1 
ATOM 1501 C C   . LYS A 1 196 ? -1.296  9.245   19.482  1.00 94.58 196 A 1 
ATOM 1502 O O   . LYS A 1 196 ? -2.152  9.134   20.356  1.00 95.40 196 A 1 
ATOM 1503 C CB  . LYS A 1 196 ? 0.703   7.677   19.391  1.00 93.87 196 A 1 
ATOM 1504 C CG  . LYS A 1 196 ? 0.690   7.445   20.908  1.00 88.27 196 A 1 
ATOM 1505 C CD  . LYS A 1 196 ? 2.090   7.115   21.434  1.00 83.15 196 A 1 
ATOM 1506 C CE  . LYS A 1 196 ? 2.025   6.913   22.953  1.00 74.54 196 A 1 
ATOM 1507 N NZ  . LYS A 1 196 ? 3.362   6.616   23.523  1.00 68.59 196 A 1 
ATOM 1508 N N   . GLN A 1 197 ? -0.903  10.421  19.010  1.00 93.84 197 A 1 
ATOM 1509 C CA  . GLN A 1 197 ? -1.423  11.696  19.498  1.00 93.76 197 A 1 
ATOM 1510 C C   . GLN A 1 197 ? -2.928  11.834  19.224  1.00 94.21 197 A 1 
ATOM 1511 O O   . GLN A 1 197 ? -3.682  12.181  20.134  1.00 94.08 197 A 1 
ATOM 1512 C CB  . GLN A 1 197 ? -0.626  12.831  18.851  1.00 94.38 197 A 1 
ATOM 1513 C CG  . GLN A 1 197 ? -0.998  14.204  19.445  1.00 84.74 197 A 1 
ATOM 1514 C CD  . GLN A 1 197 ? -0.175  15.340  18.849  1.00 78.75 197 A 1 
ATOM 1515 O OE1 . GLN A 1 197 ? 0.630   15.185  17.939  1.00 73.43 197 A 1 
ATOM 1516 N NE2 . GLN A 1 197 ? -0.348  16.544  19.345  1.00 71.31 197 A 1 
ATOM 1517 N N   . VAL A 1 198 ? -3.378  11.504  18.023  1.00 94.45 198 A 1 
ATOM 1518 C CA  . VAL A 1 198 ? -4.803  11.515  17.673  1.00 94.79 198 A 1 
ATOM 1519 C C   . VAL A 1 198 ? -5.592  10.524  18.532  1.00 95.83 198 A 1 
ATOM 1520 O O   . VAL A 1 198 ? -6.665  10.858  19.021  1.00 94.73 198 A 1 
ATOM 1521 C CB  . VAL A 1 198 ? -5.010  11.216  16.173  1.00 94.44 198 A 1 
ATOM 1522 C CG1 . VAL A 1 198 ? -6.484  11.024  15.792  1.00 90.20 198 A 1 
ATOM 1523 C CG2 . VAL A 1 198 ? -4.470  12.377  15.321  1.00 87.93 198 A 1 
ATOM 1524 N N   . ALA A 1 199 ? -5.057  9.324   18.750  1.00 94.15 199 A 1 
ATOM 1525 C CA  . ALA A 1 199 ? -5.708  8.330   19.600  1.00 94.73 199 A 1 
ATOM 1526 C C   . ALA A 1 199 ? -5.849  8.806   21.057  1.00 94.43 199 A 1 
ATOM 1527 O O   . ALA A 1 199 ? -6.893  8.600   21.663  1.00 93.86 199 A 1 
ATOM 1528 C CB  . ALA A 1 199 ? -4.925  7.021   19.515  1.00 94.84 199 A 1 
ATOM 1529 N N   . MET A 1 200 ? -4.827  9.477   21.609  1.00 96.16 200 A 1 
ATOM 1530 C CA  . MET A 1 200 ? -4.903  10.067  22.949  1.00 95.85 200 A 1 
ATOM 1531 C C   . MET A 1 200 ? -5.961  11.169  23.025  1.00 95.87 200 A 1 
ATOM 1532 O O   . MET A 1 200 ? -6.775  11.142  23.941  1.00 95.40 200 A 1 
ATOM 1533 C CB  . MET A 1 200 ? -3.536  10.615  23.372  1.00 95.92 200 A 1 
ATOM 1534 C CG  . MET A 1 200 ? -2.564  9.481   23.720  1.00 88.86 200 A 1 
ATOM 1535 S SD  . MET A 1 200 ? -0.918  10.014  24.281  1.00 80.39 200 A 1 
ATOM 1536 C CE  . MET A 1 200 ? -1.393  10.922  25.789  1.00 70.37 200 A 1 
ATOM 1537 N N   . GLN A 1 201 ? -6.007  12.064  22.036  1.00 95.27 201 A 1 
ATOM 1538 C CA  . GLN A 1 201 ? -7.015  13.124  21.981  1.00 94.90 201 A 1 
ATOM 1539 C C   . GLN A 1 201 ? -8.434  12.552  21.945  1.00 95.35 201 A 1 
ATOM 1540 O O   . GLN A 1 201 ? -9.302  12.991  22.682  1.00 94.57 201 A 1 
ATOM 1541 C CB  . GLN A 1 201 ? -6.744  14.010  20.751  1.00 95.41 201 A 1 
ATOM 1542 C CG  . GLN A 1 201 ? -7.614  15.273  20.745  1.00 87.87 201 A 1 
ATOM 1543 C CD  . GLN A 1 201 ? -7.282  16.202  21.909  1.00 83.33 201 A 1 
ATOM 1544 O OE1 . GLN A 1 201 ? -6.138  16.598  22.086  1.00 79.45 201 A 1 
ATOM 1545 N NE2 . GLN A 1 201 ? -8.232  16.571  22.729  1.00 74.62 201 A 1 
ATOM 1546 N N   . LEU A 1 202 ? -8.673  11.524  21.142  1.00 95.60 202 A 1 
ATOM 1547 C CA  . LEU A 1 202 ? -9.979  10.870  21.062  1.00 95.14 202 A 1 
ATOM 1548 C C   . LEU A 1 202 ? -10.413 10.206  22.381  1.00 95.34 202 A 1 
ATOM 1549 O O   . LEU A 1 202 ? -11.600 10.094  22.617  1.00 94.28 202 A 1 
ATOM 1550 C CB  . LEU A 1 202 ? -9.946  9.802   19.955  1.00 95.72 202 A 1 
ATOM 1551 C CG  . LEU A 1 202 ? -9.947  10.366  18.518  1.00 87.86 202 A 1 
ATOM 1552 C CD1 . LEU A 1 202 ? -9.713  9.213   17.533  1.00 79.77 202 A 1 
ATOM 1553 C CD2 . LEU A 1 202 ? -11.270 11.038  18.161  1.00 83.29 202 A 1 
ATOM 1554 N N   . ILE A 1 203 ? -9.464  9.749   23.182  1.00 97.03 203 A 1 
ATOM 1555 C CA  . ILE A 1 203 ? -9.745  9.178   24.503  1.00 96.46 203 A 1 
ATOM 1556 C C   . ILE A 1 203 ? -10.071 10.286  25.506  1.00 95.95 203 A 1 
ATOM 1557 O O   . ILE A 1 203 ? -10.944 10.093  26.346  1.00 95.33 203 A 1 
ATOM 1558 C CB  . ILE A 1 203 ? -8.558  8.298   24.978  1.00 96.56 203 A 1 
ATOM 1559 C CG1 . ILE A 1 203 ? -8.443  7.034   24.095  1.00 94.62 203 A 1 
ATOM 1560 C CG2 . ILE A 1 203 ? -8.715  7.888   26.457  1.00 93.01 203 A 1 
ATOM 1561 C CD1 . ILE A 1 203 ? -7.092  6.301   24.240  1.00 89.06 203 A 1 
ATOM 1562 N N   . GLU A 1 204 ? -9.412  11.431  25.421  1.00 95.69 204 A 1 
ATOM 1563 C CA  . GLU A 1 204 ? -9.685  12.586  26.290  1.00 96.28 204 A 1 
ATOM 1564 C C   . GLU A 1 204 ? -11.028 13.256  25.981  1.00 96.19 204 A 1 
ATOM 1565 O O   . GLU A 1 204 ? -11.659 13.806  26.881  1.00 94.71 204 A 1 
ATOM 1566 C CB  . GLU A 1 204 ? -8.544  13.606  26.143  1.00 96.41 204 A 1 
ATOM 1567 C CG  . GLU A 1 204 ? -7.231  13.132  26.806  1.00 87.58 204 A 1 
ATOM 1568 C CD  . GLU A 1 204 ? -6.036  14.082  26.594  1.00 83.91 204 A 1 
ATOM 1569 O OE1 . GLU A 1 204 ? -4.925  13.697  27.027  1.00 78.49 204 A 1 
ATOM 1570 O OE2 . GLU A 1 204 ? -6.207  15.170  26.004  1.00 80.67 204 A 1 
ATOM 1571 N N   . ASP A 1 205 ? -11.474 13.184  24.726  1.00 94.76 205 A 1 
ATOM 1572 C CA  . ASP A 1 205 ? -12.733 13.779  24.259  1.00 94.67 205 A 1 
ATOM 1573 C C   . ASP A 1 205 ? -13.975 12.891  24.549  1.00 93.85 205 A 1 
ATOM 1574 O O   . ASP A 1 205 ? -15.102 13.320  24.277  1.00 88.89 205 A 1 
ATOM 1575 C CB  . ASP A 1 205 ? -12.621 14.080  22.753  1.00 94.30 205 A 1 
ATOM 1576 C CG  . ASP A 1 205 ? -11.633 15.202  22.363  1.00 89.84 205 A 1 
ATOM 1577 O OD1 . ASP A 1 205 ? -11.231 16.034  23.211  1.00 82.59 205 A 1 
ATOM 1578 O OD2 . ASP A 1 205 ? -11.297 15.279  21.149  1.00 84.78 205 A 1 
ATOM 1579 N N   . LEU A 1 206 ? -13.789 11.674  25.048  1.00 97.20 206 A 1 
ATOM 1580 C CA  . LEU A 1 206 ? -14.847 10.712  25.433  1.00 96.29 206 A 1 
ATOM 1581 C C   . LEU A 1 206 ? -15.180 10.770  26.930  1.00 94.85 206 A 1 
ATOM 1582 O O   . LEU A 1 206 ? -16.386 10.670  27.250  1.00 91.40 206 A 1 
ATOM 1583 C CB  . LEU A 1 206 ? -14.398 9.283   25.049  1.00 94.70 206 A 1 
ATOM 1584 C CG  . LEU A 1 206 ? -14.643 8.904   23.585  1.00 87.01 206 A 1 
ATOM 1585 C CD1 . LEU A 1 206 ? -13.886 7.603   23.253  1.00 79.63 206 A 1 
ATOM 1586 C CD2 . LEU A 1 206 ? -16.132 8.633   23.332  1.00 80.84 206 A 1 
ATOM 1587 O OXT . LEU A 1 206 ? -14.233 10.834  27.729  1.00 78.06 206 A 1 
#
