# Supplementary material for: Phosphorylation tunes strain-specific protein condensation during rotavirus replication organelle assembly
Source: EMBO J. 2026 May 26;45(13):4733–65. doi: 10.1038/s44318-026-00814-z (PMC13324165; doi:10.1038/s44318-026-00814-z)
Supplement: Supplementary file 11 — Source data Fig. 9 [file 44318_2026_814_MOESM11_ESM.zip › Figure_7/Figure 7A/NSP5 RF/NSP5 RF/fold_nsp5_nstrep_full_data_4.json]

{
  "atom_chain_ids": ["A","A","A","A","A","A","A","A","A","A","A","A","A","A","A","A","A","A","A","A","A","A","A","A","A","A","A","A","A","A","A","A","A","A","A","A","A","A","A","A","A","A","A","A","A","A","A","A","A","A","A","A","A","A","A","A","A","A","A","A","A","A","A","A","A","A","A","A","A","A","A","A","A","A","A","A","A","A","A","A","A","A","A","A","A","A","A","A","A","A","A","A","A","A","A","A","A","A","A","A","A","A","A","A","A","A","A","A","A","A","A","A","A","A","A","A","A","A","A","A","A","A","A","A","A","A","A","A","A","A","A","A","A","A","A","A","A","A","A","A","A","A","A","A","A","A","A","A","A","A","A","A","A","A","A","A","A","A","A","A","A","A","A","A","A","A","A","A","A","A","A","A","A","A","A","A","A","A","A","A","A","A","A","A","A","A","A","A","A","A","A","A","A","A","A","A","A","A","A","A","A","A","A","A","A","A","A","A","A","A","A","A","A","A","A","A","A","A","A","A","A","A","A","A","A","A","A","A","A","A","A","A","A","A","A","A","A","A","A","A","A","A","A","A","A","A","A","A","A","A","A","A","A","A","A","A","A","A","A","A","A","A","A","A","A","A","A","A","A","A","A","A","A","A","A","A","A","A","A","A","A","A","A","A","A","A","A","A","A","A","A","A","A","A","A","A","A","A","A","A","A","A","A","A","A","A","A","A","A","A","A","A","A","A","A","A","A","A","A","A","A","A","A","A","A","A","A","A","A","A","A","A","A","A","A","A","A","A","A","A","A","A","A","A","A","A","A","A","A","A","A","A","A","A","A","A","A","A","A","A","A","A","A","A","A","A","A","A","A","A","A","A","A","A","A","A","A","A","A","A","A","A","A","A","A","A","A","A","A","A","A","A","A","A","A","A","A","A","A","A","A","A","A","A","A","A","A","A","A","A","A","A","A","A","A","A","A","A","A","A","A","A","A","A","A","A","A","A","A","A","A","A","A","A","A","A","A","A","A","A","A","A","A","A","A","A","A","A","A","A","A","A","A","A","A","A","A","A","A","A","A","A","A","A","A","A","A","A","A","A","A","A","A","A","A","A","A","A","A","A","A","A","A","A","A","A","A","A","A","A","A","A","A","A","A","A","A","A","A","A","A","A","A","A","A","A","A","A","A","A","A","A","A","A","A","A","A","A","A","A","A","A","A","A","A","A","A","A","A","A","A","A","A","A","A","A","A","A","A","A","A","A","A","A","A","A","A","A","A","A","A","A","A","A","A","A","A","A","A","A","A","A","A","A","A","A","A","A","A","A","A","A","A","A","A","A","A","A","A","A","A","A","A","A","A","A","A","A","A","A","A","A","A","A","A","A","A","A","A","A","A","A","A","A","A","A","A","A","A","A","A","A","A","A","A","A","A","A","A","A","A","A","A","A","A","A","A","A","A","A","A","A","A","A","A","A","A","A","A","A","A","A","A","A","A","A","A","A","A","A","A","A","A","A","A","A","A","A","A","A","A","A","A","A","A","A","A","A","A","A","A","A","A","A","A","A","A","A","A","A","A","A","A","A","A","A","A","A","A","A","A","A","A","A","A","A","A","A","A","A","A","A","A","A","A","A","A","A","A","A","A","A","A","A","A","A","A","A","A","A","A","A","A","A","A","A","A","A","A","A","A","A","A","A","A","A","A","A","A","A","A","A","A","A","A","A","A","A","A","A","A","A","A","A","A","A","A","A","A","A","A","A","A","A","A","A","A","A","A","A","A","A","A","A","A","A","A","A","A","A","A","A","A","A","A","A","A","A","A","A","A","A","A","A","A","A","A","A","A","A","A","A","A","A","A","A","A","A","A","A","A","A","A","A","A","A","A","A","A","A","A","A","A","A","A","A","A","A","A","A","A","A","A","A","A","A","A","A","A","A","A","A","A","A","A","A","A","A","A","A","A","A","A","A","A","A","A","A","A","A","A","A","A","A","A","A","A","A","A","A","A","A","A","A","A","A","A","A","A","A","A","A","A","A","A","A","A","A","A","A","A","A","A","A","A","A","A","A","A","A","A","A","A","A","A","A","A","A","A","A","A","A","A","A","A","A","A","A","A","A","A","A","A","A","A","A","A","A","A","A","A","A","A","A","A","A","A","A","A","A","A","A","A","A","A","A","A","A","A","A","A","A","A","A","A","A","A","A","A","A","A","A","A","A","A","A","A","A","A","A","A","A","A","A","A","A","A","A","A","A","A","A","A","A","A","A","A","A","A","A","A","A","A","A","A","A","A","A","A","A","A","A","A","A","A","A","A","A","A","A","A","A","A","A","A","A","A","A","A","A","A","A","A","A","A","A","A","A","A","A","A","A","A","A","A","A","A","A","A","A","A","A","A","A","A","A","A","A","A","A","A","A","A","A","A","A","A","A","A","A","A","A","A","A","A","A","A","A","A","A","A","A","A","A","A","A","A","A","A","A","A","A","A","A","A","A","A","A","A","A","A","A","A","A","A","A","A","A","A","A","A","A","A","A","A","A","A","A","A","A","A","A","A","A","A","A","A","A","A","A","A","A","A","A","A","A","A","A","A","A","A","A","A","A","A","A","A","A","A","A","A","A","A","A","A","A","A","A","A","A","A","A","A","A","A","A","A","A","A","A","A","A","A","A","A","A","A","A","A","A","A","A","A","A","A","A","A","A","A","A","A","A","A","A","A","A","A","A","A","A","A","A","A","A","A","A","A","A","A","A","A","A","A","A","A","A","A","A","A","A","A","A","A","A","A","A","A","A","A","A","A","A","A","A","A","A","A","A","A","A","A","A","A","A","A","A","A","A","A","A","A","A","A","A","A","A","A","A","A","A","A","A","A","A","A","A","A","A","A","A","A","A","A","A","A","A","A","A","A","A","A","A","A","A","A","A","A","A","A","A","A","A","A","A","A","A","A","A","A","A","A","A","A","A","A","A","A","A","A","A","A","A","A","A","A","A","A","A","A","A","A","A","A","A","A","A","A","A","A","A","A","A","A","A","A","A","A","A","A","A","A","A","A","A","A","A","A","A","A","A","A","A","A","A","A","A","A","A","A","A","A","A","A","A","A","A","A","A","A","A","A","A","A","A","A","A","A","A","A","A","A","A","A","A","A","A","A","A","A","A","A","A","A","A","A","A","A","A","A","A","A","A","A","A","A","A","A","A","A","A","A","A","A","A","A","A","A","A","A","A","A","A","A","A","A","A","A","A","A","A","A","A","A","A","A","A","A","A","A","A","A","A","A","A","A","A","A","A","A","A","A","A","A","A","A","A","A","A","A","A","A","A","A","A","A","A","A","A","A","A","A","A","A","A","A","A","A","A","A","A","A","A","A","A","A","A","A","A","A","A","A","A","A","A","A","A","A","A","A","A","A","A","A","A","A","A","A","A","A","A","A","A","A","A","A","A","A","A","A","A","A","A","A","A","A","A","A","A","A","A","A","A","A","A","A","A","A","A","A","A","A","A","A","A","A","A","A","A","A","A","A","A","A","A","A","A","A","A","A","A","A","A","A","A","A","A","A","A","A","A","A","A","A","A","A","A","A","A","A","A","A","A","A","A","A","A","A","A","A","A","A","A","A","A","A","A","A"],
  "atom_plddts": [31.78,56.57,55.68,52.74,54.98,50.96,46.49,40.72,43.52,55.5,53.48,48.66,54.19,50.24,45.12,53.18,42.82,49.47,49.95,52.47,46.9,45.85,38.81,64.71,61.18,58.46,62.67,56.11,38.49,63.59,59.76,57.65,60.67,58.15,51.89,53.7,49.73,52.25,35.25,58.31,59.2,55.63,56.54,58.13,69.48,38.31,62.06,58.87,59.38,58.92,55.12,53.95,49.35,47.32,24.0,52.48,52.11,50.17,50.69,49.52,46.97,48.31,41.06,44.86,46.37,31.7,51.21,48.19,47.1,50.75,47.1,45.9,40.32,46.01,38.98,57.72,55.7,52.56,56.16,53.92,54.39,47.63,40.79,41.12,53.26,50.17,49.4,52.64,47.36,41.34,58.97,60.05,56.82,57.19,53.74,50.71,54.62,45.56,56.16,53.63,53.65,55.23,49.6,53.98,65.34,64.79,61.2,63.62,59.71,59.28,54.02,48.2,56.84,53.48,53.49,56.27,52.66,49.58,50.25,51.01,59.93,58.83,53.7,56.55,52.58,57.54,52.34,58.01,57.12,54.96,58.0,57.36,59.4,43.84,54.62,53.19,51.08,54.01,49.0,43.6,52.8,51.36,48.07,50.45,50.45,48.34,52.59,51.11,57.11,57.68,54.37,55.26,57.22,64.94,42.43,48.56,44.99,44.09,47.86,43.01,46.47,52.11,49.59,45.32,49.92,49.3,50.02,45.36,42.07,47.28,43.91,40.41,45.09,40.79,38.25,43.52,41.47,38.77,40.54,37.37,31.99,39.73,37.93,35.54,36.2,32.34,32.97,38.17,37.83,34.66,35.06,32.37,34.4,30.69,32.63,37.46,36.01,33.67,34.72,32.52,30.77,30.65,28.62,31.12,30.36,29.63,33.6,38.19,36.64,33.64,35.51,32.14,31.07,26.76,26.4,36.1,40.38,39.09,35.56,37.59,33.22,31.86,31.15,33.75,39.29,37.25,33.98,36.79,33.28,32.1,28.55,33.86,35.41,40.23,37.97,35.04,37.88,33.96,28.98,35.96,34.71,31.49,32.81,28.95,30.07,35.32,34.21,30.69,32.6,29.11,29.35,34.8,34.01,30.35,31.52,29.03,31.41,30.89,34.48,34.59,31.52,31.22,28.34,30.05,25.44,32.06,30.76,28.72,30.09,26.83,29.07,35.6,34.96,31.6,31.7,27.87,29.11,29.66,37.48,37.43,34.15,34.04,30.97,28.64,31.58,28.94,36.62,36.26,33.97,33.7,27.95,36.11,41.29,41.2,37.96,35.25,40.81,39.65,36.62,38.05,34.6,33.77,28.75,27.92,37.53,43.26,41.93,39.66,40.08,35.05,40.93,45.85,45.9,42.43,43.28,40.08,41.8,38.28,39.79,43.54,42.7,40.34,40.73,43.84,42.36,41.13,41.76,38.02,38.59,33.39,33.18,30.62,29.48,40.54,45.79,45.85,42.89,41.98,36.43,35.8,40.4,39.68,38.32,39.94,36.17,35.03,31.04,35.36,40.19,43.62,43.61,43.3,42.95,39.73,37.51,35.07,32.86,42.91,46.24,44.69,43.51,44.92,41.2,39.38,37.96,34.57,36.12,35.01,36.31,50.19,53.17,52.95,50.37,49.84,45.8,46.05,42.03,54.52,58.9,58.56,57.01,55.55,47.75,53.6,54.31,55.99,53.04,50.23,48.71,52.71,68.2,73.09,74.88,71.54,67.15,60.68,56.54,55.84,74.53,75.0,75.88,73.18,71.86,71.58,76.01,76.82,74.9,74.76,69.32,65.68,56.59,58.57,73.08,74.82,75.63,73.29,73.11,69.16,72.21,72.16,70.89,70.84,70.62,69.21,68.89,65.56,67.04,66.78,76.39,77.49,76.8,77.73,75.62,65.29,76.84,78.9,79.26,78.69,78.8,74.27,73.7,64.51,58.23,75.31,74.87,74.91,72.55,74.23,73.77,71.15,71.13,68.04,70.23,70.17,70.76,73.61,74.02,72.33,73.75,72.38,71.54,70.64,59.91,79.07,79.49,78.97,77.61,79.18,76.25,70.65,72.09,81.06,81.04,79.62,78.87,82.25,74.55,70.5,70.9,68.74,66.84,70.78,72.22,71.5,66.0,59.77,80.3,80.58,78.57,75.77,78.54,73.62,78.98,77.85,77.47,72.83,75.4,74.39,79.36,72.27,74.14,73.41,72.05,74.12,67.39,61.63,53.18,53.61,74.04,75.35,74.23,72.04,73.68,69.86,65.37,66.28,71.78,71.84,68.44,64.49,71.04,69.68,68.34,64.02,70.64,70.78,69.97,66.63,66.65,67.04,67.51,63.43,64.56,63.91,69.93,63.18,65.95,66.05,62.57,62.99,56.43,56.05,59.25,57.95,54.32,58.99,58.41,55.76,56.42,58.84,58.93,56.53,53.29,55.34,49.8,50.22,50.35,49.18,45.72,47.25,45.77,48.33,48.63,44.96,44.93,37.76,47.2,48.97,49.23,46.14,46.58,41.59,39.46,37.37,49.02,51.84,50.82,48.51,49.99,45.03,42.38,41.17,45.42,46.4,45.96,44.04,44.62,43.73,48.11,46.99,48.74,47.84,44.74,46.69,44.21,41.86,42.19,44.47,48.21,47.94,45.25,46.65,42.61,43.5,42.38,44.67,43.74,41.63,43.33,38.98,41.47,43.36,42.83,39.58,40.21,39.02,36.91,35.27,32.17,32.77,32.2,39.73,42.15,41.32,40.12,40.18,35.82,38.86,42.51,41.95,39.63,41.67,38.36,39.53,35.13,39.48,42.28,40.68,39.81,41.45,38.97,40.06,34.85,33.9,30.95,28.95,45.06,45.48,44.39,40.98,42.02,37.8,34.78,38.73,38.41,36.28,37.03,33.46,31.6,29.48,38.38,41.14,40.68,38.7,38.92,39.38,43.74,43.95,41.97,42.37,36.69,38.19,36.9,41.55,40.34,39.42,41.77,38.61,37.31,33.51,31.01,44.98,48.3,47.64,43.04,43.32,38.74,39.7,40.52,43.74,42.75,40.28,41.21,36.39,33.69,32.63,41.16,43.91,43.44,39.58,40.09,39.81,43.22,42.25,39.61,41.6,37.75,34.79,34.51,35.33,37.83,37.85,34.92,35.66,38.22,40.59,40.1,37.4,36.76,41.89,41.72,39.15,40.46,35.52,36.79,32.7,37.54,35.85,33.94,36.57,31.84,39.31,42.18,41.62,38.19,39.95,35.69,33.3,29.27,36.52,40.95,38.83,35.74,39.61,34.7,31.84,32.32,30.75,32.71,31.04,28.06,29.86,26.55,30.58,35.27,34.82,32.06,31.32,27.64,26.13,31.33,31.99,28.26,27.3,23.88,23.78,29.9,34.86,36.17,34.17,31.8,28.41,25.78,24.83,26.39,28.89,34.61,34.87,31.77,30.73,27.01,27.75,32.64,32.41,30.73,30.54,27.59,25.58,23.74,23.15,21.54,21.36,32.95,35.81,36.88,33.93,32.22,30.52,32.94,26.76,31.82,31.86,29.33,28.03,24.2,29.9,36.1,36.04,32.2,31.99,28.07,27.66,33.34,33.17,29.53,30.48,26.5,24.1,22.63,27.68,34.08,34.53,31.97,30.46,25.92,26.61,30.87,34.85,35.19,33.02,31.62,35.56,36.28,34.3,33.37,29.82,30.36,37.45,37.45,35.83,36.81,32.11,29.05,28.05,28.88,33.48,33.97,33.75,34.07,30.79,29.24,28.29,27.94,36.12,40.33,40.61,37.89,38.51,33.72,35.53,33.75,39.2,39.53,38.53,38.65,33.65,30.92,30.23,42.41,46.02,45.08,42.58,44.95,43.57,42.17,40.43,36.02,38.07,37.31,42.15,46.76,44.92,44.08,45.76,39.31,38.56,41.66,40.28,37.74,40.93,39.36,38.41,36.78,34.06,35.81,36.97,46.97,49.53,45.79,43.11,47.54,42.85,40.43,38.3,47.8,52.14,51.65,47.65,49.2,44.26,43.16,37.14,33.85,47.04,50.54,51.07,49.07,46.48,50.95,50.17,48.19,50.85,47.21,48.1,43.37,41.88,48.18,46.98,47.67,48.32,44.15,42.18,37.82,34.64,49.22,52.09,50.95,47.77,50.1,45.23,48.03,47.39,52.76,50.57,48.23,50.6,44.25,43.04,42.72,47.44,50.8,50.78,44.68,46.1,46.39,51.91,49.86,50.1,51.14,45.28,43.84,42.27,41.62,43.99,43.7,40.2,42.59,39.53,37.66,38.75,43.34,48.92,47.59,45.75,48.29,43.06,41.03,39.32,44.23,45.69,45.61,42.57,42.9,38.44,37.59,42.59,42.38,40.65,39.93,34.21,37.68,43.84,43.79,41.24,44.21,41.15,41.58,37.75,39.63,43.9,41.55,40.83,43.04,38.13,42.58,46.23,44.31,41.24,45.51,42.66,43.29,39.49,39.71,44.66,41.84,40.39,43.43,38.47,45.11,48.42,48.22,43.0,43.07,39.53,40.32,37.81,45.6,44.15,41.04,42.32,37.57,36.86,42.77,41.81,38.63,38.38,33.81,34.24,41.74,39.92,38.15,39.3,35.47,33.63,29.75,28.52,33.37,41.68,40.0,39.02,40.09,35.85,32.97,29.26,27.51,32.34,38.47,37.31,36.08,37.51,33.49,30.88,28.13,31.21,36.8,44.71,42.94,41.49,42.86,37.98,35.57,31.96,29.04,37.5,44.97,43.89,40.75,41.23,35.43,40.23,48.42,46.94,44.73,45.84,41.33,39.73,35.64,32.79,44.95,52.02,53.62,48.64,46.38,38.7,43.18,49.84,49.3,46.71,46.76,40.33,37.72,37.4,48.12,54.87,54.56,52.76,51.43,46.13,43.1,40.01,35.97,37.32,52.22,58.73,58.69,55.08,55.2,48.79,47.85,42.6,37.95,63.7,68.02,68.91,67.31,63.37,53.72,62.24,66.7,67.42,67.36,62.29,54.77,53.69,48.24,42.68,41.8,39.19,68.95,73.6,74.54,71.19,69.11,63.94,63.02,55.2,47.59,70.6,74.46,75.72,73.75,69.35,59.76,57.04,52.51,45.38,48.15,69.69,73.95,73.96,72.16,71.04,66.54,65.7,62.92,57.63,61.08,57.58,58.98,75.33,76.43,77.3,74.26,73.37,71.6,77.06,72.29,74.74,73.79,72.75,70.4,61.17,60.24,52.02,45.58,72.53,73.68,72.86,69.94,70.7,66.74,65.77,60.03,69.16,70.34,68.67,66.36,67.17,61.06,57.16,52.67,51.19,62.75,62.61,62.12,58.73,59.17,59.53,61.25,60.25,56.38,58.81,53.08,50.72,46.45,44.49,50.36,54.03,53.72,50.32,51.58,44.62,52.81,54.6,54.53,51.45,51.8,46.96,42.58,40.78,41.83,45.32,46.04,42.57,42.23,36.95,40.11,42.28,42.91,40.02,40.28,36.33,32.96,31.59,46.1,48.45,48.8,46.59,46.63,42.08,38.49,37.28,34.51,37.38,37.76,35.25,35.6,32.54,29.29,28.73,26.38,26.86,25.98,25.57,39.89,42.04,41.87,39.38,39.65,36.1,34.86,32.65,35.49,37.32,38.04,35.01,34.45,30.88,27.52,29.35,46.88,49.09,47.9,45.48,47.7,43.9,40.19,39.78,40.71,43.17,43.01,39.61,40.75,37.27,33.53,33.21,51.65,54.27,53.29,48.74,52.21,46.12,43.18,45.6,46.08,43.3,43.4,39.05,34.99,34.18,45.46,48.12,47.72,44.42,46.14,41.35,45.29,47.22,48.54,44.75,44.07,39.44,35.65,35.14,55.94,58.37,58.69,54.68,56.01,49.09,45.44,45.22,54.86,55.71,57.46,54.53,64.94,67.12,68.02,63.8,62.44,54.21,52.26,47.34,41.29,75.01,75.78,76.82,74.96,71.62,64.14,74.44,75.2,76.02,70.85,70.98,62.96,60.55,53.41,46.03,75.83,76.96,78.91,75.75,71.73,62.91,58.56,57.06,81.39,82.88,85.36,84.93,78.38,71.25,81.71,82.93,85.04,83.68,79.31,69.68,67.55,59.84,53.27,86.72,87.61,89.06,88.16,85.47,80.32,75.51,73.61,71.06,72.84,71.17,70.33,85.66,85.82,87.38,88.32,83.76,78.81,75.05,67.65,62.62,88.02,88.53,90.39,89.96,86.2,76.17,73.88,64.96,59.01,56.6,51.63,88.61,88.47,90.37,90.4,87.44,80.04,76.71,68.07,63.59,86.92,87.7,89.05,90.31,87.2,85.34,79.34,78.53,78.4,78.99,81.45,79.88,87.91,87.6,90.39,90.9,85.11,80.59,74.87,73.67,71.76,73.46,73.86,89.76,90.51,92.71,92.46,89.98,91.8,92.4,93.91,94.62,92.27,85.45,79.63,81.12,92.54,92.34,93.23,94.09,91.47,84.28,79.7,69.75,64.75,60.82,57.06,92.31,91.5,92.48,93.71,91.03,81.23,72.73,63.45,94.69,94.21,95.57,94.94,94.06,85.44,81.05,71.2,66.11,61.17,56.73,94.86,95.34,96.01,96.05,94.59,84.31,77.0,66.95,93.98,93.75,94.06,95.03,93.73,87.6,82.65,74.16,68.26,94.96,94.65,95.02,94.91,95.07,85.1,79.44,73.78,71.89,95.41,95.53,96.36,95.87,95.3,91.66,89.91,94.82,94.79,94.58,94.34,94.8,96.11,95.73,95.66,95.41,95.72,88.65,80.43,70.32,95.88,95.45,95.77,95.02,95.87,88.19,83.65,79.26,74.81,95.46,94.69,95.01,94.01,95.01,87.07,79.67,82.97,96.59,95.87,95.43,94.72,95.99,93.99,92.29,88.25,95.23,95.96,95.79,94.52,96.25,87.49,84.01,78.4,80.77,94.86,94.64,93.86,89.14,94.14,89.7,82.39,84.77,96.78,95.67,93.98,90.25,93.93,85.77,78.21,79.52,76.53],
  "contact_probs": [[1.0,1.0,0.9,0.0,0.0,0.0,0.0,0.0,0.0,0.0,0.0,0.0,0.0,0.0,0.0,0.0,0.0,0.0,0.0,0.0,0.0,0.0,0.0,0.0,0.0,0.0,0.0,0.0,0.0,0.0,0.0,0.0,0.0,0.0,0.0,0.0,0.0,0.0,0.0,0.0,0.0,0.0,0.0,0.0,0.0,0.0,0.0,0.0,0.0,0.0,0.0,0.0,0.0,0.0,0.0,0.0,0.0,0.0,0.0,0.0,0.0,0.0,0.0,0.0,0.0,0.0,0.0,0.0,0.0,0.0,0.0,0.0,0.0,0.0,0.0,0.0,0.0,0.0,0.0,0.0,0.0,0.0,0.0,0.0,0.0,0.0,0.0,0.0,0.0,0.0,0.0,0.0,0.0,0.0,0.0,0.0,0.0,0.0,0.0,0.0,0.0,0.0,0.0,0.0,0.0,0.0,0.0,0.0,0.0,0.0,0.0,0.0,0.0,0.0,0.0,0.0,0.0,0.0,0.0,0.0,0.0,0.0,0.0,0.0,0.0,0.0,0.0,0.0,0.0,0.0,0.0,0.0,0.0,0.0,0.0,0.0,0.0,0.0,0.0,0.0,0.0,0.0,0.0,0.0,0.0,0.0,0.0,0.0,0.0,0.0,0.0,0.0,0.0,0.0,0.0,0.0,0.0,0.0,0.0,0.0,0.0,0.0,0.0,0.0,0.0,0.0,0.0,0.0,0.0,0.0,0.0,0.0,0.0,0.0,0.0,0.0,0.0,0.0,0.0,0.0,0.0,0.0,0.0,0.0,0.0,0.0,0.0,0.0,0.0,0.0,0.0,0.0,0.0,0.0,0.0,0.0,0.0,0.0,0.0,0.0,0.0,0.0,0.0,0.0,0.0,0.0],[1.0,1.0,1.0,0.91,0.0,0.0,0.0,0.0,0.0,0.0,0.0,0.0,0.0,0.0,0.0,0.0,0.0,0.0,0.0,0.0,0.0,0.0,0.0,0.0,0.0,0.0,0.0,0.0,0.0,0.0,0.0,0.0,0.0,0.0,0.0,0.0,0.0,0.0,0.0,0.0,0.0,0.0,0.0,0.0,0.0,0.0,0.0,0.0,0.0,0.0,0.0,0.0,0.0,0.0,0.0,0.0,0.0,0.0,0.0,0.0,0.0,0.0,0.0,0.0,0.0,0.0,0.0,0.0,0.0,0.0,0.0,0.0,0.0,0.0,0.0,0.0,0.0,0.0,0.0,0.0,0.0,0.0,0.0,0.0,0.0,0.0,0.0,0.0,0.0,0.0,0.0,0.0,0.0,0.0,0.0,0.0,0.0,0.0,0.0,0.0,0.0,0.0,0.0,0.0,0.0,0.0,0.0,0.0,0.0,0.0,0.0,0.0,0.0,0.0,0.0,0.0,0.0,0.0,0.0,0.0,0.0,0.0,0.0,0.0,0.0,0.0,0.0,0.0,0.0,0.0,0.0,0.0,0.0,0.0,0.0,0.0,0.0,0.0,0.0,0.0,0.0,0.0,0.0,0.0,0.0,0.0,0.0,0.0,0.0,0.0,0.0,0.0,0.0,0.0,0.0,0.0,0.0,0.0,0.0,0.0,0.0,0.0,0.0,0.0,0.0,0.0,0.0,0.0,0.0,0.0,0.0,0.0,0.0,0.0,0.0,0.0,0.0,0.0,0.0,0.0,0.0,0.0,0.0,0.0,0.0,0.0,0.0,0.0,0.0,0.0,0.0,0.0,0.0,0.0,0.0,0.0,0.0,0.0,0.0,0.0,0.0,0.0,0.0,0.0,0.0,0.0],[0.9,1.0,1.0,1.0,0.93,0.0,0.0,0.0,0.0,0.0,0.0,0.0,0.0,0.0,0.0,0.0,0.0,0.0,0.0,0.0,0.0,0.0,0.0,0.0,0.0,0.0,0.0,0.0,0.0,0.0,0.0,0.0,0.0,0.0,0.0,0.0,0.0,0.0,0.0,0.0,0.0,0.0,0.0,0.0,0.0,0.0,0.0,0.0,0.0,0.0,0.0,0.0,0.0,0.0,0.0,0.0,0.0,0.0,0.0,0.0,0.0,0.0,0.0,0.0,0.0,0.0,0.0,0.0,0.0,0.0,0.0,0.0,0.0,0.0,0.0,0.0,0.0,0.0,0.0,0.0,0.0,0.0,0.0,0.0,0.0,0.0,0.0,0.0,0.0,0.0,0.0,0.0,0.0,0.0,0.0,0.0,0.0,0.0,0.0,0.0,0.0,0.0,0.0,0.0,0.0,0.0,0.0,0.0,0.0,0.0,0.0,0.0,0.0,0.0,0.0,0.0,0.0,0.0,0.0,0.0,0.0,0.0,0.0,0.0,0.0,0.0,0.0,0.0,0.0,0.0,0.0,0.0,0.0,0.0,0.0,0.0,0.0,0.0,0.0,0.0,0.0,0.0,0.0,0.0,0.0,0.0,0.0,0.0,0.0,0.0,0.0,0.0,0.0,0.0,0.0,0.0,0.0,0.0,0.0,0.0,0.0,0.0,0.0,0.0,0.0,0.0,0.0,0.0,0.0,0.0,0.0,0.0,0.0,0.0,0.0,0.0,0.0,0.0,0.0,0.0,0.0,0.0,0.0,0.0,0.0,0.0,0.0,0.0,0.0,0.0,0.0,0.0,0.0,0.0,0.0,0.0,0.0,0.0,0.0,0.0,0.0,0.0,0.0,0.0,0.0,0.0],[0.0,0.91,1.0,1.0,1.0,0.98,0.0,0.0,0.0,0.0,0.0,0.0,0.0,0.0,0.0,0.0,0.0,0.0,0.0,0.0,0.0,0.0,0.0,0.0,0.0,0.0,0.0,0.0,0.0,0.0,0.0,0.0,0.0,0.0,0.0,0.0,0.0,0.0,0.0,0.0,0.0,0.0,0.0,0.0,0.0,0.0,0.0,0.0,0.0,0.0,0.0,0.0,0.0,0.0,0.0,0.0,0.0,0.0,0.0,0.0,0.0,0.0,0.0,0.0,0.0,0.0,0.0,0.0,0.0,0.0,0.0,0.0,0.0,0.0,0.0,0.0,0.0,0.0,0.0,0.0,0.0,0.0,0.0,0.0,0.0,0.0,0.0,0.0,0.0,0.0,0.0,0.0,0.0,0.0,0.0,0.0,0.0,0.0,0.0,0.0,0.0,0.0,0.0,0.0,0.0,0.0,0.0,0.0,0.0,0.0,0.0,0.0,0.0,0.0,0.0,0.0,0.0,0.0,0.0,0.0,0.0,0.0,0.0,0.0,0.0,0.0,0.0,0.0,0.0,0.0,0.0,0.0,0.0,0.0,0.0,0.0,0.0,0.0,0.0,0.0,0.0,0.0,0.0,0.0,0.0,0.0,0.0,0.0,0.0,0.0,0.0,0.0,0.0,0.0,0.0,0.0,0.0,0.0,0.0,0.0,0.0,0.0,0.0,0.0,0.0,0.0,0.0,0.0,0.0,0.0,0.0,0.0,0.0,0.0,0.0,0.0,0.0,0.0,0.0,0.0,0.0,0.0,0.0,0.0,0.0,0.0,0.0,0.0,0.0,0.0,0.0,0.0,0.0,0.0,0.0,0.0,0.0,0.0,0.0,0.0,0.0,0.0,0.0,0.0,0.0,0.0],[0.0,0.0,0.93,1.0,1.0,1.0,0.97,0.01,0.0,0.0,0.0,0.0,0.0,0.0,0.0,0.0,0.0,0.0,0.0,0.0,0.0,0.0,0.0,0.0,0.0,0.0,0.0,0.0,0.0,0.0,0.0,0.0,0.0,0.0,0.0,0.0,0.0,0.0,0.0,0.0,0.0,0.0,0.0,0.0,0.0,0.0,0.0,0.0,0.0,0.0,0.0,0.0,0.0,0.0,0.0,0.0,0.0,0.0,0.0,0.0,0.0,0.0,0.0,0.0,0.0,0.0,0.0,0.0,0.0,0.0,0.0,0.0,0.0,0.0,0.0,0.0,0.0,0.0,0.0,0.0,0.0,0.0,0.0,0.0,0.0,0.0,0.0,0.0,0.0,0.0,0.0,0.0,0.0,0.0,0.0,0.0,0.0,0.0,0.0,0.0,0.0,0.0,0.0,0.0,0.0,0.0,0.0,0.0,0.0,0.0,0.0,0.0,0.0,0.0,0.0,0.0,0.0,0.0,0.0,0.0,0.0,0.0,0.0,0.0,0.0,0.0,0.0,0.0,0.0,0.0,0.0,0.0,0.0,0.0,0.0,0.0,0.0,0.0,0.0,0.0,0.0,0.0,0.0,0.0,0.0,0.0,0.0,0.0,0.0,0.0,0.0,0.0,0.0,0.0,0.0,0.0,0.0,0.0,0.0,0.0,0.0,0.0,0.0,0.0,0.0,0.0,0.0,0.0,0.0,0.0,0.0,0.0,0.0,0.0,0.0,0.0,0.0,0.0,0.0,0.0,0.0,0.0,0.0,0.0,0.0,0.0,0.0,0.0,0.0,0.0,0.0,0.0,0.0,0.0,0.0,0.0,0.0,0.0,0.0,0.0,0.0,0.0,0.0,0.0,0.0,0.0],[0.0,0.0,0.0,0.98,1.0,1.0,1.0,0.98,0.0,0.0,0.0,0.0,0.0,0.0,0.0,0.0,0.0,0.0,0.0,0.0,0.0,0.0,0.0,0.0,0.0,0.0,0.0,0.0,0.0,0.0,0.0,0.0,0.0,0.0,0.0,0.0,0.0,0.0,0.0,0.0,0.0,0.0,0.0,0.0,0.0,0.0,0.0,0.0,0.0,0.0,0.0,0.0,0.0,0.0,0.0,0.0,0.0,0.0,0.0,0.0,0.0,0.0,0.0,0.0,0.0,0.0,0.0,0.0,0.0,0.0,0.0,0.0,0.0,0.0,0.0,0.0,0.0,0.0,0.0,0.0,0.0,0.0,0.0,0.0,0.0,0.0,0.0,0.0,0.0,0.0,0.0,0.0,0.0,0.0,0.0,0.0,0.0,0.0,0.0,0.0,0.0,0.0,0.0,0.0,0.0,0.0,0.0,0.0,0.0,0.0,0.0,0.0,0.0,0.0,0.0,0.0,0.0,0.0,0.0,0.0,0.0,0.0,0.0,0.0,0.0,0.0,0.0,0.0,0.0,0.0,0.0,0.0,0.0,0.0,0.0,0.0,0.0,0.0,0.0,0.0,0.0,0.0,0.0,0.0,0.0,0.0,0.0,0.0,0.0,0.0,0.0,0.0,0.0,0.0,0.0,0.0,0.0,0.0,0.0,0.0,0.0,0.0,0.0,0.0,0.0,0.0,0.0,0.0,0.0,0.0,0.0,0.0,0.0,0.0,0.0,0.0,0.0,0.0,0.0,0.0,0.0,0.0,0.0,0.0,0.0,0.0,0.0,0.0,0.0,0.0,0.0,0.0,0.0,0.0,0.0,0.0,0.0,0.0,0.0,0.0,0.0,0.0,0.0,0.0,0.0,0.0],[0.0,0.0,0.0,0.0,0.97,1.0,1.0,1.0,0.99,0.0,0.0,0.0,0.0,0.0,0.0,0.0,0.0,0.0,0.0,0.0,0.0,0.0,0.0,0.0,0.0,0.0,0.0,0.0,0.0,0.0,0.0,0.0,0.0,0.0,0.0,0.0,0.0,0.0,0.0,0.0,0.0,0.0,0.0,0.0,0.0,0.0,0.0,0.0,0.0,0.0,0.0,0.0,0.0,0.0,0.0,0.0,0.0,0.0,0.0,0.0,0.0,0.0,0.0,0.0,0.0,0.0,0.0,0.0,0.0,0.0,0.0,0.0,0.0,0.0,0.0,0.0,0.0,0.0,0.0,0.0,0.0,0.0,0.0,0.0,0.0,0.0,0.0,0.0,0.0,0.0,0.0,0.0,0.0,0.0,0.0,0.0,0.0,0.0,0.0,0.0,0.0,0.0,0.0,0.0,0.0,0.0,0.0,0.0,0.0,0.0,0.0,0.0,0.0,0.0,0.0,0.0,0.0,0.0,0.0,0.0,0.0,0.0,0.0,0.0,0.0,0.0,0.0,0.0,0.0,0.0,0.0,0.0,0.0,0.0,0.0,0.0,0.0,0.0,0.0,0.0,0.0,0.0,0.0,0.0,0.0,0.0,0.0,0.0,0.0,0.0,0.0,0.0,0.0,0.0,0.0,0.0,0.0,0.0,0.0,0.0,0.0,0.0,0.0,0.0,0.0,0.0,0.0,0.0,0.0,0.0,0.0,0.0,0.0,0.0,0.0,0.0,0.0,0.0,0.0,0.0,0.0,0.0,0.0,0.0,0.0,0.0,0.0,0.0,0.0,0.0,0.0,0.0,0.0,0.0,0.0,0.0,0.0,0.0,0.0,0.0,0.0,0.0,0.0,0.0,0.0,0.0],[0.0,0.0,0.0,0.0,0.01,0.98,1.0,1.0,1.0,0.99,0.0,0.0,0.0,0.0,0.0,0.0,0.0,0.0,0.0,0.0,0.0,0.0,0.0,0.0,0.0,0.0,0.0,0.0,0.0,0.0,0.0,0.0,0.0,0.0,0.0,0.0,0.0,0.0,0.0,0.0,0.0,0.0,0.0,0.0,0.0,0.0,0.0,0.0,0.0,0.0,0.0,0.0,0.0,0.0,0.0,0.0,0.0,0.0,0.0,0.0,0.0,0.0,0.0,0.0,0.0,0.0,0.0,0.0,0.0,0.0,0.0,0.0,0.0,0.0,0.0,0.0,0.0,0.0,0.0,0.0,0.0,0.0,0.0,0.0,0.0,0.0,0.0,0.0,0.0,0.0,0.0,0.0,0.0,0.0,0.0,0.0,0.0,0.0,0.0,0.0,0.0,0.0,0.0,0.0,0.0,0.0,0.0,0.0,0.0,0.0,0.0,0.0,0.0,0.0,0.0,0.0,0.0,0.0,0.0,0.0,0.0,0.0,0.0,0.0,0.0,0.0,0.0,0.0,0.0,0.0,0.0,0.0,0.0,0.0,0.0,0.0,0.0,0.0,0.0,0.0,0.0,0.0,0.0,0.0,0.0,0.0,0.0,0.0,0.0,0.0,0.0,0.0,0.0,0.0,0.0,0.0,0.0,0.0,0.0,0.0,0.0,0.0,0.0,0.0,0.0,0.0,0.0,0.0,0.0,0.0,0.0,0.0,0.0,0.0,0.0,0.0,0.0,0.0,0.0,0.0,0.0,0.0,0.0,0.0,0.0,0.0,0.0,0.0,0.0,0.0,0.0,0.0,0.0,0.0,0.0,0.0,0.0,0.0,0.0,0.0,0.0,0.0,0.0,0.0,0.0,0.0],[0.0,0.0,0.0,0.0,0.0,0.0,0.99,1.0,1.0,1.0,0.99,0.0,0.0,0.0,0.0,0.0,0.0,0.0,0.0,0.0,0.0,0.0,0.0,0.0,0.0,0.0,0.0,0.0,0.0,0.0,0.0,0.0,0.0,0.0,0.0,0.0,0.0,0.0,0.0,0.0,0.0,0.0,0.0,0.0,0.0,0.0,0.0,0.0,0.0,0.0,0.0,0.0,0.0,0.0,0.0,0.0,0.0,0.0,0.0,0.0,0.0,0.0,0.0,0.0,0.0,0.0,0.0,0.0,0.0,0.0,0.0,0.0,0.0,0.0,0.0,0.0,0.0,0.0,0.0,0.0,0.0,0.0,0.0,0.0,0.0,0.0,0.0,0.0,0.0,0.0,0.0,0.0,0.0,0.0,0.0,0.0,0.0,0.0,0.0,0.0,0.0,0.0,0.0,0.0,0.0,0.0,0.0,0.0,0.0,0.0,0.0,0.0,0.0,0.0,0.0,0.0,0.0,0.0,0.0,0.0,0.0,0.0,0.0,0.0,0.0,0.0,0.0,0.0,0.0,0.0,0.0,0.0,0.0,0.0,0.0,0.0,0.0,0.0,0.0,0.0,0.0,0.0,0.0,0.0,0.0,0.0,0.0,0.0,0.0,0.0,0.0,0.0,0.0,0.0,0.0,0.0,0.0,0.0,0.0,0.0,0.0,0.0,0.0,0.0,0.0,0.0,0.0,0.0,0.0,0.0,0.0,0.0,0.0,0.0,0.0,0.0,0.0,0.0,0.0,0.0,0.0,0.0,0.0,0.0,0.0,0.0,0.0,0.0,0.0,0.0,0.0,0.0,0.0,0.0,0.0,0.0,0.0,0.0,0.0,0.0,0.0,0.0,0.0,0.0,0.0,0.0],[0.0,0.0,0.0,0.0,0.0,0.0,0.0,0.99,1.0,1.0,1.0,1.0,0.0,0.0,0.0,0.0,0.0,0.0,0.0,0.0,0.0,0.0,0.0,0.0,0.0,0.0,0.0,0.0,0.0,0.0,0.0,0.0,0.0,0.0,0.0,0.0,0.0,0.0,0.0,0.0,0.0,0.0,0.0,0.0,0.0,0.0,0.0,0.0,0.0,0.0,0.0,0.0,0.0,0.0,0.0,0.0,0.0,0.0,0.0,0.0,0.0,0.0,0.0,0.0,0.0,0.0,0.0,0.0,0.0,0.0,0.0,0.0,0.0,0.0,0.0,0.0,0.0,0.0,0.0,0.0,0.0,0.0,0.0,0.0,0.0,0.0,0.0,0.0,0.0,0.0,0.0,0.0,0.0,0.0,0.0,0.0,0.0,0.0,0.0,0.0,0.0,0.0,0.0,0.0,0.0,0.0,0.0,0.0,0.0,0.0,0.0,0.0,0.0,0.0,0.0,0.0,0.0,0.0,0.0,0.0,0.0,0.0,0.0,0.0,0.0,0.0,0.0,0.0,0.0,0.0,0.0,0.0,0.0,0.0,0.01,0.0,0.0,0.0,0.0,0.0,0.0,0.0,0.0,0.0,0.0,0.0,0.0,0.0,0.0,0.0,0.0,0.0,0.0,0.0,0.0,0.0,0.0,0.0,0.0,0.0,0.0,0.0,0.0,0.0,0.0,0.0,0.0,0.0,0.0,0.0,0.0,0.0,0.0,0.0,0.0,0.0,0.0,0.0,0.0,0.0,0.0,0.0,0.0,0.0,0.0,0.0,0.0,0.0,0.0,0.0,0.0,0.0,0.0,0.0,0.0,0.0,0.0,0.0,0.0,0.0,0.0,0.0,0.0,0.0,0.0,0.0],[0.0,0.0,0.0,0.0,0.0,0.0,0.0,0.0,0.99,1.0,1.0,1.0,0.99,0.0,0.0,0.0,0.0,0.0,0.0,0.0,0.0,0.0,0.0,0.0,0.0,0.0,0.0,0.0,0.0,0.0,0.0,0.0,0.0,0.0,0.0,0.0,0.0,0.0,0.0,0.0,0.0,0.0,0.0,0.0,0.0,0.0,0.0,0.0,0.0,0.0,0.0,0.0,0.0,0.0,0.0,0.0,0.0,0.0,0.0,0.0,0.0,0.0,0.0,0.0,0.0,0.0,0.0,0.0,0.0,0.0,0.0,0.0,0.0,0.0,0.0,0.0,0.0,0.0,0.0,0.0,0.0,0.0,0.0,0.0,0.0,0.0,0.0,0.0,0.0,0.0,0.0,0.0,0.0,0.0,0.0,0.0,0.0,0.0,0.0,0.0,0.0,0.0,0.0,0.0,0.0,0.0,0.0,0.0,0.0,0.0,0.0,0.0,0.0,0.0,0.0,0.0,0.0,0.0,0.0,0.0,0.0,0.0,0.0,0.0,0.0,0.0,0.0,0.0,0.0,0.0,0.0,0.0,0.0,0.0,0.0,0.01,0.0,0.0,0.0,0.0,0.0,0.0,0.0,0.0,0.0,0.0,0.0,0.0,0.0,0.0,0.0,0.0,0.0,0.0,0.0,0.0,0.0,0.0,0.0,0.0,0.0,0.0,0.0,0.0,0.0,0.0,0.0,0.0,0.0,0.0,0.0,0.0,0.0,0.0,0.0,0.0,0.0,0.0,0.0,0.0,0.0,0.0,0.0,0.0,0.0,0.0,0.0,0.0,0.0,0.0,0.0,0.0,0.0,0.0,0.0,0.0,0.0,0.0,0.0,0.0,0.0,0.0,0.0,0.0,0.0,0.0],[0.0,0.0,0.0,0.0,0.0,0.0,0.0,0.0,0.0,1.0,1.0,1.0,1.0,1.0,0.0,0.0,0.0,0.0,0.0,0.0,0.0,0.0,0.0,0.0,0.0,0.0,0.0,0.0,0.0,0.0,0.0,0.0,0.0,0.0,0.0,0.0,0.0,0.0,0.0,0.0,0.0,0.0,0.0,0.0,0.0,0.0,0.0,0.0,0.0,0.0,0.0,0.0,0.0,0.0,0.0,0.0,0.0,0.0,0.0,0.0,0.0,0.0,0.0,0.0,0.0,0.0,0.0,0.0,0.0,0.0,0.0,0.0,0.0,0.0,0.0,0.0,0.0,0.0,0.0,0.0,0.0,0.0,0.0,0.0,0.0,0.0,0.0,0.0,0.0,0.0,0.0,0.0,0.0,0.0,0.0,0.0,0.0,0.0,0.0,0.0,0.0,0.0,0.0,0.0,0.0,0.0,0.0,0.0,0.0,0.0,0.0,0.0,0.0,0.0,0.0,0.0,0.0,0.0,0.0,0.0,0.0,0.0,0.0,0.0,0.0,0.0,0.0,0.0,0.0,0.0,0.0,0.0,0.0,0.0,0.01,0.0,0.0,0.0,0.0,0.0,0.0,0.0,0.0,0.0,0.0,0.0,0.0,0.0,0.0,0.0,0.0,0.0,0.0,0.0,0.0,0.0,0.0,0.0,0.0,0.0,0.0,0.0,0.0,0.0,0.0,0.0,0.0,0.0,0.0,0.0,0.0,0.0,0.0,0.0,0.0,0.0,0.0,0.0,0.0,0.0,0.0,0.0,0.0,0.0,0.0,0.0,0.0,0.0,0.0,0.0,0.0,0.0,0.0,0.0,0.0,0.0,0.0,0.0,0.0,0.0,0.0,0.0,0.0,0.0,0.0,0.0],[0.0,0.0,0.0,0.0,0.0,0.0,0.0,0.0,0.0,0.0,0.99,1.0,1.0,1.0,0.99,0.0,0.04,0.05,0.0,0.0,0.0,0.0,0.0,0.0,0.0,0.0,0.0,0.0,0.0,0.0,0.0,0.0,0.0,0.0,0.0,0.0,0.0,0.0,0.0,0.0,0.0,0.0,0.0,0.0,0.0,0.0,0.0,0.0,0.0,0.0,0.0,0.0,0.0,0.0,0.0,0.0,0.0,0.0,0.0,0.0,0.0,0.0,0.0,0.0,0.0,0.0,0.0,0.0,0.0,0.0,0.0,0.0,0.0,0.0,0.0,0.0,0.0,0.0,0.0,0.0,0.0,0.0,0.0,0.0,0.0,0.0,0.0,0.0,0.0,0.0,0.0,0.0,0.0,0.0,0.0,0.0,0.0,0.0,0.0,0.0,0.0,0.0,0.0,0.0,0.0,0.0,0.0,0.0,0.0,0.0,0.0,0.0,0.0,0.0,0.0,0.0,0.0,0.0,0.0,0.0,0.0,0.0,0.0,0.0,0.0,0.0,0.0,0.0,0.0,0.0,0.0,0.0,0.0,0.01,0.0,0.0,0.0,0.0,0.0,0.0,0.0,0.0,0.0,0.0,0.0,0.0,0.0,0.0,0.0,0.0,0.0,0.0,0.0,0.0,0.0,0.0,0.0,0.0,0.0,0.0,0.0,0.0,0.0,0.0,0.0,0.0,0.0,0.0,0.0,0.0,0.0,0.0,0.0,0.0,0.0,0.0,0.0,0.0,0.0,0.0,0.0,0.0,0.0,0.0,0.0,0.0,0.0,0.0,0.0,0.0,0.0,0.0,0.0,0.0,0.0,0.0,0.0,0.0,0.0,0.0,0.0,0.0,0.0,0.0,0.0,0.0],[0.0,0.0,0.0,0.0,0.0,0.0,0.0,0.0,0.0,0.0,0.0,1.0,1.0,1.0,1.0,1.0,0.81,0.03,0.0,0.0,0.0,0.0,0.0,0.0,0.0,0.0,0.0,0.0,0.0,0.0,0.0,0.0,0.0,0.0,0.0,0.0,0.0,0.0,0.0,0.0,0.0,0.0,0.0,0.0,0.0,0.0,0.0,0.0,0.0,0.0,0.0,0.0,0.0,0.0,0.0,0.0,0.0,0.0,0.0,0.0,0.0,0.0,0.0,0.0,0.0,0.0,0.0,0.0,0.0,0.0,0.0,0.0,0.0,0.0,0.0,0.0,0.0,0.0,0.0,0.0,0.0,0.0,0.0,0.0,0.0,0.0,0.0,0.0,0.0,0.0,0.0,0.0,0.0,0.0,0.0,0.0,0.0,0.0,0.0,0.0,0.0,0.0,0.0,0.0,0.0,0.0,0.0,0.0,0.0,0.0,0.0,0.0,0.0,0.0,0.0,0.0,0.0,0.0,0.0,0.0,0.0,0.0,0.0,0.0,0.0,0.0,0.0,0.0,0.0,0.0,0.0,0.0,0.0,0.0,0.0,0.0,0.0,0.0,0.0,0.0,0.0,0.0,0.0,0.0,0.0,0.0,0.0,0.0,0.0,0.0,0.0,0.0,0.0,0.0,0.0,0.0,0.0,0.0,0.0,0.0,0.0,0.0,0.0,0.0,0.0,0.0,0.0,0.0,0.0,0.0,0.0,0.0,0.0,0.0,0.0,0.0,0.0,0.0,0.0,0.0,0.0,0.0,0.0,0.0,0.0,0.0,0.0,0.0,0.0,0.0,0.0,0.0,0.0,0.0,0.0,0.0,0.0,0.0,0.0,0.0,0.0,0.0,0.0,0.0,0.0,0.0],[0.0,0.0,0.0,0.0,0.0,0.0,0.0,0.0,0.0,0.0,0.0,0.0,0.99,1.0,1.0,1.0,0.76,0.92,0.0,0.0,0.0,0.0,0.0,0.0,0.0,0.0,0.0,0.0,0.0,0.0,0.0,0.0,0.0,0.0,0.0,0.0,0.0,0.0,0.0,0.0,0.0,0.0,0.0,0.0,0.0,0.0,0.0,0.0,0.0,0.0,0.0,0.0,0.0,0.0,0.0,0.0,0.0,0.0,0.0,0.0,0.0,0.0,0.0,0.0,0.0,0.0,0.0,0.0,0.0,0.0,0.0,0.0,0.0,0.0,0.0,0.0,0.0,0.0,0.0,0.0,0.0,0.0,0.0,0.0,0.0,0.0,0.0,0.0,0.0,0.0,0.0,0.0,0.0,0.0,0.0,0.0,0.0,0.0,0.0,0.0,0.0,0.0,0.0,0.0,0.0,0.0,0.0,0.0,0.0,0.0,0.0,0.0,0.0,0.0,0.0,0.0,0.0,0.0,0.0,0.0,0.0,0.0,0.0,0.0,0.0,0.0,0.0,0.0,0.0,0.0,0.0,0.01,0.0,0.0,0.0,0.0,0.0,0.0,0.0,0.0,0.0,0.0,0.0,0.0,0.0,0.0,0.0,0.0,0.0,0.0,0.0,0.0,0.0,0.0,0.0,0.0,0.0,0.0,0.0,0.0,0.0,0.0,0.0,0.0,0.0,0.0,0.0,0.0,0.0,0.0,0.0,0.0,0.0,0.0,0.0,0.0,0.0,0.0,0.0,0.0,0.0,0.0,0.0,0.0,0.0,0.0,0.0,0.0,0.0,0.0,0.0,0.0,0.0,0.0,0.0,0.0,0.0,0.0,0.0,0.0,0.0,0.0,0.0,0.0,0.0,0.0],[0.0,0.0,0.0,0.0,0.0,0.0,0.0,0.0,0.0,0.0,0.0,0.0,0.0,1.0,1.0,1.0,1.0,0.81,0.0,0.0,0.0,0.0,0.0,0.0,0.0,0.0,0.0,0.0,0.0,0.0,0.0,0.0,0.0,0.0,0.0,0.0,0.0,0.0,0.0,0.0,0.0,0.0,0.0,0.0,0.0,0.0,0.0,0.0,0.0,0.0,0.0,0.0,0.0,0.0,0.0,0.0,0.0,0.0,0.0,0.0,0.0,0.0,0.0,0.0,0.0,0.0,0.0,0.0,0.0,0.0,0.0,0.0,0.0,0.0,0.0,0.0,0.0,0.0,0.0,0.0,0.0,0.0,0.0,0.0,0.0,0.0,0.0,0.0,0.0,0.0,0.0,0.0,0.0,0.0,0.0,0.0,0.0,0.0,0.0,0.0,0.0,0.0,0.0,0.0,0.0,0.0,0.0,0.0,0.0,0.0,0.0,0.0,0.0,0.0,0.0,0.0,0.0,0.0,0.0,0.0,0.0,0.0,0.0,0.0,0.0,0.0,0.0,0.0,0.0,0.0,0.0,0.0,0.0,0.0,0.0,0.0,0.0,0.0,0.0,0.0,0.0,0.0,0.0,0.0,0.0,0.0,0.0,0.0,0.0,0.0,0.0,0.0,0.0,0.0,0.0,0.0,0.0,0.0,0.0,0.0,0.0,0.0,0.0,0.0,0.0,0.0,0.0,0.0,0.0,0.0,0.0,0.0,0.0,0.0,0.0,0.0,0.0,0.0,0.0,0.0,0.0,0.0,0.0,0.0,0.0,0.0,0.0,0.0,0.0,0.0,0.0,0.0,0.0,0.0,0.0,0.0,0.0,0.0,0.0,0.0,0.0,0.0,0.0,0.0,0.0,0.0],[0.0,0.0,0.0,0.0,0.0,0.0,0.0,0.0,0.0,0.0,0.0,0.0,0.04,0.81,0.76,1.0,1.0,1.0,0.31,0.0,0.0,0.0,0.0,0.0,0.0,0.0,0.0,0.0,0.0,0.0,0.0,0.0,0.0,0.0,0.0,0.0,0.0,0.0,0.0,0.0,0.0,0.0,0.0,0.0,0.0,0.0,0.0,0.0,0.0,0.0,0.0,0.0,0.0,0.0,0.0,0.0,0.0,0.0,0.0,0.0,0.0,0.0,0.0,0.0,0.0,0.0,0.0,0.0,0.0,0.0,0.0,0.0,0.0,0.0,0.0,0.0,0.0,0.0,0.0,0.0,0.0,0.0,0.0,0.0,0.0,0.0,0.0,0.0,0.0,0.0,0.0,0.0,0.0,0.0,0.0,0.0,0.0,0.0,0.0,0.0,0.0,0.0,0.0,0.0,0.0,0.0,0.0,0.0,0.0,0.0,0.0,0.0,0.0,0.0,0.0,0.0,0.0,0.0,0.0,0.0,0.0,0.0,0.0,0.0,0.0,0.0,0.0,0.0,0.0,0.0,0.0,0.0,0.0,0.0,0.0,0.0,0.0,0.0,0.0,0.0,0.0,0.0,0.0,0.0,0.0,0.0,0.0,0.0,0.0,0.0,0.0,0.0,0.0,0.0,0.0,0.0,0.0,0.0,0.0,0.0,0.0,0.0,0.0,0.0,0.0,0.0,0.0,0.0,0.0,0.0,0.0,0.0,0.0,0.0,0.0,0.0,0.0,0.0,0.0,0.0,0.0,0.0,0.0,0.0,0.0,0.0,0.0,0.0,0.0,0.0,0.0,0.0,0.0,0.0,0.0,0.0,0.0,0.0,0.0,0.0,0.0,0.0,0.0,0.0,0.0,0.0],[0.0,0.0,0.0,0.0,0.0,0.0,0.0,0.0,0.0,0.0,0.0,0.0,0.05,0.03,0.92,0.81,1.0,1.0,1.0,0.93,0.2,0.0,0.0,0.0,0.0,0.0,0.0,0.0,0.0,0.0,0.0,0.0,0.0,0.0,0.0,0.0,0.0,0.0,0.0,0.0,0.0,0.0,0.0,0.0,0.0,0.0,0.0,0.0,0.0,0.0,0.0,0.0,0.0,0.0,0.0,0.0,0.0,0.0,0.0,0.0,0.0,0.0,0.0,0.0,0.0,0.0,0.0,0.0,0.0,0.0,0.0,0.0,0.0,0.0,0.0,0.0,0.0,0.0,0.0,0.0,0.0,0.0,0.0,0.0,0.0,0.0,0.0,0.0,0.0,0.0,0.0,0.0,0.0,0.0,0.0,0.0,0.0,0.0,0.0,0.0,0.0,0.0,0.0,0.0,0.0,0.0,0.0,0.0,0.0,0.0,0.0,0.0,0.0,0.0,0.0,0.0,0.0,0.0,0.0,0.0,0.0,0.0,0.0,0.0,0.0,0.0,0.0,0.0,0.0,0.0,0.0,0.0,0.0,0.0,0.0,0.0,0.0,0.0,0.0,0.0,0.0,0.0,0.0,0.0,0.0,0.0,0.0,0.0,0.0,0.0,0.0,0.0,0.0,0.0,0.0,0.0,0.0,0.0,0.0,0.0,0.0,0.0,0.0,0.0,0.0,0.0,0.0,0.0,0.0,0.0,0.0,0.0,0.0,0.0,0.0,0.0,0.0,0.0,0.0,0.0,0.0,0.0,0.0,0.0,0.0,0.0,0.0,0.0,0.0,0.0,0.0,0.0,0.0,0.0,0.0,0.0,0.0,0.0,0.0,0.0,0.0,0.0,0.0,0.0,0.0,0.0],[0.0,0.0,0.0,0.0,0.0,0.0,0.0,0.0,0.0,0.0,0.0,0.0,0.0,0.0,0.0,0.0,0.31,1.0,1.0,1.0,0.94,0.01,0.01,0.0,0.0,0.0,0.0,0.0,0.0,0.0,0.0,0.0,0.0,0.0,0.0,0.0,0.0,0.0,0.0,0.0,0.0,0.0,0.0,0.0,0.0,0.0,0.0,0.0,0.0,0.0,0.0,0.0,0.0,0.0,0.0,0.0,0.0,0.0,0.01,0.0,0.0,0.0,0.0,0.0,0.0,0.0,0.0,0.0,0.0,0.0,0.0,0.0,0.0,0.0,0.0,0.0,0.0,0.0,0.0,0.0,0.0,0.0,0.0,0.0,0.0,0.0,0.0,0.0,0.0,0.0,0.0,0.0,0.0,0.0,0.0,0.0,0.0,0.0,0.0,0.0,0.0,0.0,0.0,0.0,0.0,0.0,0.0,0.0,0.0,0.0,0.0,0.0,0.0,0.0,0.0,0.0,0.0,0.0,0.0,0.0,0.0,0.0,0.0,0.0,0.0,0.0,0.0,0.0,0.0,0.0,0.0,0.0,0.0,0.0,0.0,0.0,0.0,0.0,0.0,0.0,0.0,0.0,0.0,0.0,0.0,0.0,0.0,0.0,0.0,0.0,0.0,0.0,0.0,0.0,0.0,0.0,0.0,0.0,0.0,0.0,0.0,0.0,0.0,0.0,0.0,0.0,0.0,0.0,0.0,0.0,0.0,0.0,0.0,0.0,0.0,0.0,0.0,0.0,0.0,0.0,0.0,0.0,0.0,0.0,0.0,0.0,0.0,0.0,0.0,0.0,0.0,0.0,0.0,0.0,0.0,0.0,0.0,0.0,0.0,0.0,0.0,0.0,0.0,0.0,0.0,0.0],[0.0,0.0,0.0,0.0,0.0,0.0,0.0,0.0,0.0,0.0,0.0,0.0,0.0,0.0,0.0,0.0,0.0,0.93,1.0,1.0,1.0,0.97,0.03,0.01,0.0,0.0,0.0,0.0,0.0,0.0,0.0,0.0,0.0,0.0,0.0,0.0,0.0,0.0,0.0,0.0,0.0,0.0,0.0,0.0,0.0,0.0,0.0,0.0,0.0,0.0,0.0,0.0,0.0,0.0,0.0,0.0,0.0,0.0,0.0,0.0,0.0,0.0,0.0,0.0,0.0,0.0,0.0,0.0,0.0,0.0,0.0,0.0,0.0,0.0,0.0,0.0,0.0,0.0,0.0,0.0,0.0,0.0,0.0,0.0,0.0,0.0,0.0,0.0,0.0,0.0,0.0,0.0,0.0,0.0,0.0,0.0,0.0,0.0,0.0,0.0,0.0,0.0,0.0,0.0,0.0,0.0,0.0,0.0,0.0,0.0,0.0,0.0,0.0,0.0,0.0,0.0,0.0,0.0,0.0,0.0,0.0,0.0,0.0,0.0,0.0,0.0,0.0,0.0,0.0,0.0,0.0,0.0,0.0,0.0,0.0,0.0,0.0,0.0,0.0,0.0,0.0,0.0,0.0,0.0,0.0,0.0,0.0,0.0,0.0,0.0,0.0,0.0,0.0,0.0,0.0,0.0,0.0,0.0,0.0,0.0,0.0,0.0,0.0,0.0,0.0,0.0,0.0,0.0,0.0,0.0,0.0,0.0,0.0,0.0,0.0,0.0,0.0,0.0,0.0,0.0,0.0,0.0,0.0,0.0,0.0,0.0,0.0,0.0,0.0,0.0,0.0,0.0,0.0,0.0,0.0,0.0,0.0,0.0,0.0,0.0,0.0,0.0,0.0,0.0,0.0,0.0],[0.0,0.0,0.0,0.0,0.0,0.0,0.0,0.0,0.0,0.0,0.0,0.0,0.0,0.0,0.0,0.0,0.0,0.2,0.94,1.0,1.0,1.0,0.89,0.04,0.04,0.0,0.0,0.0,0.0,0.0,0.0,0.0,0.0,0.0,0.0,0.0,0.0,0.0,0.0,0.0,0.0,0.0,0.0,0.0,0.0,0.0,0.0,0.0,0.0,0.0,0.0,0.01,0.0,0.0,0.01,0.0,0.0,0.0,0.0,0.0,0.0,0.0,0.0,0.0,0.0,0.0,0.0,0.0,0.0,0.0,0.0,0.0,0.0,0.0,0.0,0.0,0.0,0.0,0.0,0.0,0.0,0.0,0.0,0.0,0.0,0.0,0.0,0.0,0.0,0.0,0.0,0.0,0.0,0.0,0.0,0.0,0.0,0.0,0.0,0.0,0.0,0.0,0.0,0.0,0.0,0.0,0.0,0.0,0.0,0.0,0.0,0.0,0.0,0.0,0.0,0.0,0.0,0.0,0.0,0.0,0.0,0.0,0.0,0.0,0.0,0.0,0.0,0.0,0.0,0.0,0.0,0.0,0.0,0.0,0.0,0.0,0.0,0.0,0.0,0.0,0.0,0.0,0.0,0.0,0.0,0.0,0.0,0.0,0.0,0.0,0.0,0.0,0.0,0.0,0.0,0.0,0.0,0.0,0.0,0.0,0.0,0.0,0.0,0.0,0.0,0.0,0.0,0.0,0.0,0.0,0.0,0.0,0.0,0.0,0.0,0.0,0.0,0.0,0.0,0.0,0.0,0.0,0.0,0.0,0.0,0.0,0.0,0.0,0.0,0.0,0.0,0.0,0.0,0.0,0.0,0.0,0.0,0.0,0.0,0.0,0.0,0.0,0.0,0.0,0.0,0.0],[0.0,0.0,0.0,0.0,0.0,0.0,0.0,0.0,0.0,0.0,0.0,0.0,0.0,0.0,0.0,0.0,0.0,0.0,0.01,0.97,1.0,1.0,1.0,0.92,0.08,0.02,0.0,0.0,0.0,0.0,0.0,0.0,0.0,0.0,0.0,0.0,0.0,0.0,0.0,0.0,0.0,0.0,0.0,0.0,0.0,0.0,0.0,0.0,0.0,0.0,0.0,0.0,0.0,0.0,0.0,0.0,0.0,0.0,0.0,0.0,0.0,0.0,0.0,0.0,0.0,0.0,0.0,0.0,0.0,0.0,0.0,0.0,0.0,0.0,0.0,0.0,0.0,0.0,0.0,0.0,0.0,0.0,0.0,0.0,0.0,0.0,0.0,0.0,0.0,0.0,0.0,0.0,0.0,0.0,0.0,0.0,0.0,0.0,0.0,0.0,0.0,0.0,0.0,0.0,0.0,0.0,0.0,0.0,0.0,0.0,0.0,0.0,0.0,0.0,0.0,0.0,0.0,0.0,0.0,0.0,0.0,0.0,0.0,0.0,0.0,0.0,0.0,0.0,0.0,0.0,0.0,0.0,0.0,0.0,0.0,0.0,0.0,0.0,0.0,0.0,0.0,0.0,0.0,0.0,0.0,0.0,0.0,0.0,0.0,0.0,0.0,0.0,0.0,0.0,0.0,0.0,0.0,0.0,0.0,0.0,0.0,0.0,0.0,0.0,0.0,0.0,0.0,0.0,0.0,0.0,0.0,0.0,0.0,0.0,0.0,0.0,0.0,0.0,0.0,0.0,0.0,0.0,0.0,0.0,0.0,0.0,0.0,0.0,0.0,0.0,0.0,0.0,0.0,0.0,0.0,0.0,0.0,0.0,0.0,0.0,0.0,0.0,0.0,0.0,0.0,0.0],[0.0,0.0,0.0,0.0,0.0,0.0,0.0,0.0,0.0,0.0,0.0,0.0,0.0,0.0,0.0,0.0,0.0,0.0,0.01,0.03,0.89,1.0,1.0,1.0,0.85,0.17,0.01,0.0,0.0,0.0,0.0,0.0,0.0,0.0,0.0,0.0,0.0,0.0,0.0,0.0,0.0,0.0,0.0,0.0,0.0,0.0,0.0,0.0,0.0,0.0,0.0,0.01,0.0,0.0,0.0,0.0,0.0,0.0,0.0,0.0,0.0,0.0,0.0,0.0,0.0,0.0,0.0,0.0,0.0,0.0,0.0,0.0,0.0,0.0,0.0,0.0,0.0,0.0,0.0,0.0,0.0,0.0,0.0,0.0,0.0,0.0,0.0,0.0,0.0,0.0,0.0,0.0,0.0,0.0,0.0,0.0,0.0,0.0,0.0,0.0,0.0,0.0,0.0,0.0,0.0,0.0,0.0,0.0,0.0,0.0,0.0,0.0,0.0,0.0,0.0,0.0,0.0,0.0,0.0,0.0,0.0,0.0,0.0,0.0,0.0,0.0,0.0,0.0,0.0,0.0,0.0,0.0,0.0,0.0,0.0,0.0,0.0,0.0,0.0,0.0,0.0,0.0,0.0,0.0,0.0,0.0,0.0,0.0,0.0,0.0,0.0,0.0,0.0,0.0,0.0,0.0,0.0,0.0,0.0,0.0,0.0,0.0,0.0,0.0,0.0,0.0,0.0,0.0,0.0,0.0,0.0,0.0,0.0,0.0,0.0,0.0,0.0,0.0,0.0,0.0,0.0,0.0,0.0,0.0,0.0,0.0,0.0,0.0,0.0,0.0,0.0,0.0,0.0,0.0,0.0,0.0,0.0,0.0,0.0,0.0,0.0,0.0,0.0,0.0,0.0,0.0],[0.0,0.0,0.0,0.0,0.0,0.0,0.0,0.0,0.0,0.0,0.0,0.0,0.0,0.0,0.0,0.0,0.0,0.0,0.0,0.01,0.04,0.92,1.0,1.0,1.0,0.71,0.11,0.01,0.0,0.0,0.0,0.0,0.0,0.0,0.0,0.0,0.0,0.0,0.0,0.0,0.0,0.0,0.0,0.0,0.0,0.0,0.0,0.0,0.0,0.0,0.0,0.01,0.0,0.0,0.0,0.0,0.0,0.0,0.0,0.0,0.0,0.0,0.0,0.0,0.0,0.0,0.0,0.0,0.0,0.0,0.0,0.0,0.0,0.0,0.0,0.0,0.0,0.0,0.0,0.0,0.0,0.0,0.0,0.0,0.0,0.0,0.0,0.0,0.0,0.0,0.0,0.0,0.0,0.0,0.0,0.0,0.0,0.0,0.0,0.0,0.0,0.0,0.0,0.0,0.0,0.0,0.0,0.0,0.0,0.0,0.0,0.0,0.0,0.0,0.0,0.0,0.0,0.0,0.0,0.0,0.0,0.0,0.0,0.0,0.0,0.0,0.0,0.0,0.0,0.0,0.0,0.0,0.0,0.0,0.0,0.0,0.0,0.0,0.0,0.0,0.0,0.0,0.0,0.0,0.0,0.0,0.0,0.0,0.0,0.0,0.0,0.0,0.0,0.0,0.0,0.0,0.0,0.0,0.0,0.0,0.0,0.0,0.0,0.0,0.0,0.0,0.0,0.0,0.0,0.0,0.0,0.0,0.0,0.0,0.0,0.0,0.0,0.0,0.0,0.0,0.0,0.0,0.0,0.0,0.0,0.0,0.0,0.0,0.0,0.0,0.0,0.0,0.0,0.0,0.0,0.0,0.0,0.0,0.0,0.0,0.0,0.0,0.0,0.0,0.0,0.0],[0.0,0.0,0.0,0.0,0.0,0.0,0.0,0.0,0.0,0.0,0.0,0.0,0.0,0.0,0.0,0.0,0.0,0.0,0.0,0.0,0.04,0.08,0.85,1.0,1.0,1.0,0.78,0.02,0.01,0.0,0.0,0.0,0.0,0.0,0.0,0.0,0.0,0.0,0.0,0.0,0.0,0.0,0.0,0.0,0.0,0.0,0.0,0.0,0.01,0.01,0.0,0.0,0.01,0.01,0.0,0.0,0.0,0.0,0.0,0.0,0.0,0.0,0.0,0.0,0.0,0.0,0.0,0.0,0.0,0.0,0.0,0.0,0.0,0.0,0.0,0.0,0.0,0.0,0.0,0.0,0.0,0.0,0.0,0.0,0.0,0.0,0.0,0.0,0.0,0.0,0.0,0.0,0.0,0.0,0.0,0.0,0.0,0.0,0.0,0.0,0.0,0.0,0.0,0.0,0.0,0.0,0.0,0.0,0.0,0.0,0.0,0.0,0.0,0.0,0.0,0.0,0.0,0.0,0.0,0.0,0.0,0.0,0.0,0.0,0.0,0.0,0.0,0.0,0.0,0.0,0.0,0.0,0.0,0.0,0.0,0.0,0.0,0.0,0.0,0.0,0.0,0.0,0.0,0.0,0.0,0.0,0.0,0.0,0.0,0.0,0.0,0.0,0.0,0.0,0.0,0.0,0.0,0.0,0.0,0.0,0.0,0.0,0.0,0.0,0.0,0.0,0.0,0.0,0.0,0.0,0.0,0.0,0.0,0.0,0.0,0.0,0.0,0.0,0.0,0.0,0.0,0.0,0.0,0.0,0.0,0.0,0.0,0.0,0.0,0.0,0.0,0.0,0.0,0.0,0.0,0.0,0.0,0.0,0.0,0.0,0.0,0.0,0.0,0.0,0.0,0.0],[0.0,0.0,0.0,0.0,0.0,0.0,0.0,0.0,0.0,0.0,0.0,0.0,0.0,0.0,0.0,0.0,0.0,0.0,0.0,0.0,0.0,0.02,0.17,0.71,1.0,1.0,1.0,0.92,0.03,0.01,0.0,0.0,0.0,0.0,0.0,0.0,0.0,0.0,0.0,0.0,0.0,0.0,0.0,0.0,0.0,0.0,0.0,0.01,0.01,0.01,0.0,0.0,0.0,0.0,0.0,0.0,0.0,0.0,0.0,0.0,0.0,0.0,0.0,0.0,0.0,0.0,0.0,0.0,0.0,0.0,0.0,0.0,0.0,0.0,0.0,0.0,0.0,0.0,0.0,0.0,0.0,0.0,0.0,0.0,0.0,0.0,0.0,0.0,0.0,0.0,0.0,0.0,0.0,0.0,0.0,0.0,0.0,0.0,0.0,0.0,0.0,0.0,0.0,0.0,0.0,0.0,0.0,0.0,0.0,0.0,0.0,0.0,0.0,0.0,0.0,0.0,0.0,0.0,0.0,0.0,0.0,0.0,0.0,0.0,0.0,0.0,0.0,0.0,0.0,0.0,0.0,0.0,0.0,0.0,0.0,0.0,0.0,0.0,0.0,0.0,0.0,0.0,0.0,0.0,0.0,0.0,0.0,0.0,0.0,0.0,0.0,0.0,0.0,0.0,0.0,0.0,0.0,0.0,0.0,0.0,0.0,0.0,0.0,0.0,0.0,0.0,0.0,0.0,0.0,0.0,0.0,0.0,0.0,0.0,0.0,0.0,0.0,0.0,0.0,0.0,0.0,0.0,0.0,0.0,0.0,0.0,0.0,0.0,0.0,0.0,0.0,0.0,0.0,0.0,0.0,0.0,0.0,0.0,0.0,0.0,0.0,0.0,0.0,0.0,0.0,0.0],[0.0,0.0,0.0,0.0,0.0,0.0,0.0,0.0,0.0,0.0,0.0,0.0,0.0,0.0,0.0,0.0,0.0,0.0,0.0,0.0,0.0,0.0,0.01,0.11,0.78,1.0,1.0,1.0,0.91,0.01,0.0,0.0,0.0,0.0,0.0,0.0,0.0,0.0,0.0,0.0,0.0,0.0,0.0,0.0,0.0,0.0,0.01,0.0,0.01,0.01,0.0,0.0,0.0,0.0,0.0,0.0,0.0,0.0,0.0,0.0,0.0,0.0,0.0,0.0,0.0,0.0,0.0,0.0,0.0,0.0,0.0,0.0,0.0,0.0,0.0,0.0,0.0,0.0,0.0,0.0,0.0,0.0,0.0,0.0,0.0,0.0,0.0,0.0,0.0,0.0,0.0,0.0,0.0,0.0,0.0,0.0,0.0,0.0,0.0,0.0,0.0,0.0,0.0,0.0,0.0,0.0,0.0,0.0,0.0,0.0,0.0,0.0,0.0,0.0,0.0,0.0,0.0,0.0,0.0,0.0,0.0,0.0,0.0,0.0,0.0,0.0,0.0,0.0,0.0,0.0,0.0,0.0,0.0,0.0,0.0,0.0,0.0,0.0,0.0,0.0,0.0,0.0,0.0,0.0,0.0,0.0,0.0,0.0,0.0,0.0,0.0,0.0,0.0,0.0,0.0,0.0,0.0,0.0,0.0,0.0,0.0,0.0,0.0,0.0,0.0,0.0,0.0,0.0,0.0,0.0,0.0,0.0,0.0,0.0,0.0,0.0,0.0,0.0,0.0,0.0,0.0,0.0,0.0,0.0,0.0,0.0,0.0,0.0,0.0,0.0,0.0,0.0,0.0,0.0,0.0,0.0,0.0,0.0,0.0,0.0,0.0,0.0,0.0,0.0,0.0,0.0],[0.0,0.0,0.0,0.0,0.0,0.0,0.0,0.0,0.0,0.0,0.0,0.0,0.0,0.0,0.0,0.0,0.0,0.0,0.0,0.0,0.0,0.0,0.0,0.01,0.02,0.92,1.0,1.0,1.0,0.92,0.02,0.01,0.0,0.0,0.0,0.0,0.0,0.0,0.0,0.0,0.0,0.0,0.0,0.0,0.01,0.01,0.01,0.01,0.0,0.02,0.0,0.0,0.0,0.0,0.0,0.0,0.0,0.0,0.0,0.0,0.0,0.0,0.0,0.0,0.0,0.0,0.0,0.0,0.0,0.0,0.0,0.0,0.0,0.0,0.0,0.0,0.0,0.0,0.0,0.0,0.0,0.0,0.0,0.0,0.0,0.0,0.0,0.0,0.0,0.0,0.0,0.0,0.0,0.0,0.0,0.0,0.0,0.0,0.0,0.0,0.0,0.0,0.0,0.0,0.0,0.0,0.0,0.0,0.0,0.0,0.0,0.0,0.0,0.0,0.0,0.0,0.0,0.0,0.0,0.0,0.0,0.0,0.0,0.0,0.0,0.0,0.0,0.0,0.0,0.0,0.0,0.0,0.0,0.0,0.0,0.0,0.0,0.0,0.0,0.0,0.0,0.0,0.0,0.0,0.0,0.0,0.0,0.0,0.0,0.0,0.0,0.0,0.0,0.0,0.0,0.0,0.0,0.0,0.0,0.0,0.0,0.0,0.0,0.0,0.0,0.0,0.0,0.0,0.0,0.0,0.0,0.0,0.0,0.0,0.0,0.0,0.0,0.0,0.0,0.0,0.0,0.0,0.0,0.0,0.0,0.0,0.0,0.0,0.0,0.0,0.0,0.0,0.0,0.0,0.0,0.0,0.0,0.0,0.0,0.0,0.0,0.0,0.0,0.0,0.0,0.0],[0.0,0.0,0.0,0.0,0.0,0.0,0.0,0.0,0.0,0.0,0.0,0.0,0.0,0.0,0.0,0.0,0.0,0.0,0.0,0.0,0.0,0.0,0.0,0.0,0.01,0.03,0.91,1.0,1.0,1.0,0.9,0.01,0.0,0.0,0.0,0.0,0.0,0.0,0.0,0.0,0.0,0.0,0.0,0.0,0.0,0.0,0.0,0.0,0.0,0.0,0.0,0.0,0.0,0.0,0.0,0.0,0.0,0.0,0.0,0.0,0.0,0.0,0.0,0.0,0.0,0.0,0.0,0.0,0.0,0.0,0.0,0.0,0.0,0.0,0.0,0.0,0.0,0.0,0.0,0.0,0.0,0.0,0.0,0.0,0.0,0.0,0.0,0.0,0.0,0.0,0.0,0.0,0.0,0.0,0.0,0.0,0.0,0.0,0.0,0.0,0.0,0.0,0.0,0.0,0.0,0.0,0.0,0.0,0.0,0.0,0.0,0.0,0.0,0.0,0.0,0.0,0.0,0.0,0.0,0.0,0.0,0.0,0.0,0.0,0.0,0.0,0.0,0.0,0.0,0.0,0.0,0.0,0.0,0.0,0.0,0.0,0.0,0.0,0.0,0.0,0.0,0.0,0.0,0.0,0.0,0.0,0.0,0.0,0.0,0.0,0.0,0.0,0.0,0.0,0.0,0.0,0.0,0.0,0.0,0.0,0.0,0.0,0.0,0.0,0.0,0.0,0.0,0.0,0.0,0.0,0.0,0.0,0.0,0.0,0.0,0.0,0.0,0.0,0.0,0.0,0.0,0.0,0.0,0.0,0.0,0.0,0.0,0.0,0.0,0.0,0.0,0.0,0.0,0.0,0.0,0.0,0.0,0.0,0.0,0.0,0.0,0.0,0.0,0.0,0.0,0.0],[0.0,0.0,0.0,0.0,0.0,0.0,0.0,0.0,0.0,0.0,0.0,0.0,0.0,0.0,0.0,0.0,0.0,0.0,0.0,0.0,0.0,0.0,0.0,0.0,0.0,0.01,0.01,0.92,1.0,1.0,1.0,0.9,0.01,0.01,0.0,0.0,0.0,0.0,0.0,0.0,0.0,0.0,0.01,0.0,0.01,0.01,0.01,0.02,0.0,0.02,0.0,0.0,0.0,0.0,0.0,0.0,0.0,0.0,0.0,0.0,0.0,0.0,0.0,0.0,0.0,0.0,0.0,0.0,0.0,0.0,0.0,0.0,0.0,0.0,0.0,0.0,0.0,0.0,0.0,0.0,0.0,0.0,0.0,0.0,0.0,0.0,0.0,0.0,0.0,0.0,0.0,0.0,0.0,0.0,0.0,0.0,0.0,0.0,0.0,0.0,0.0,0.0,0.0,0.0,0.0,0.0,0.0,0.0,0.0,0.0,0.0,0.0,0.0,0.0,0.0,0.0,0.0,0.0,0.0,0.0,0.0,0.0,0.0,0.0,0.0,0.0,0.0,0.0,0.0,0.0,0.0,0.0,0.0,0.0,0.0,0.0,0.0,0.0,0.0,0.0,0.0,0.0,0.0,0.0,0.0,0.0,0.0,0.0,0.0,0.0,0.0,0.0,0.0,0.0,0.0,0.0,0.0,0.0,0.0,0.0,0.0,0.0,0.0,0.0,0.0,0.0,0.0,0.0,0.0,0.0,0.0,0.0,0.0,0.0,0.0,0.0,0.0,0.0,0.0,0.0,0.0,0.0,0.0,0.0,0.0,0.0,0.0,0.0,0.0,0.0,0.0,0.0,0.0,0.0,0.0,0.0,0.0,0.0,0.0,0.0,0.0,0.0,0.0,0.0,0.0,0.0],[0.0,0.0,0.0,0.0,0.0,0.0,0.0,0.0,0.0,0.0,0.0,0.0,0.0,0.0,0.0,0.0,0.0,0.0,0.0,0.0,0.0,0.0,0.0,0.0,0.0,0.0,0.0,0.02,0.9,1.0,1.0,1.0,0.9,0.02,0.01,0.0,0.0,0.0,0.0,0.0,0.0,0.0,0.0,0.0,0.0,0.0,0.0,0.0,0.0,0.0,0.0,0.0,0.0,0.0,0.0,0.0,0.0,0.0,0.0,0.0,0.0,0.0,0.0,0.0,0.0,0.0,0.0,0.0,0.0,0.0,0.0,0.0,0.0,0.0,0.0,0.0,0.0,0.0,0.0,0.0,0.0,0.0,0.0,0.0,0.0,0.0,0.0,0.0,0.0,0.0,0.0,0.0,0.0,0.0,0.0,0.0,0.0,0.0,0.0,0.0,0.0,0.0,0.0,0.0,0.0,0.0,0.0,0.0,0.0,0.0,0.0,0.0,0.0,0.0,0.0,0.0,0.0,0.0,0.0,0.0,0.0,0.0,0.0,0.0,0.0,0.0,0.0,0.0,0.0,0.0,0.0,0.0,0.0,0.0,0.0,0.0,0.0,0.0,0.0,0.0,0.0,0.0,0.0,0.0,0.0,0.0,0.0,0.0,0.0,0.0,0.0,0.0,0.0,0.0,0.0,0.0,0.0,0.0,0.0,0.0,0.0,0.0,0.0,0.0,0.0,0.0,0.0,0.0,0.0,0.0,0.0,0.0,0.0,0.0,0.0,0.0,0.0,0.0,0.0,0.0,0.0,0.0,0.0,0.0,0.0,0.0,0.0,0.0,0.0,0.0,0.0,0.0,0.0,0.0,0.0,0.0,0.0,0.0,0.0,0.0,0.0,0.0,0.0,0.0,0.0,0.0],[0.0,0.0,0.0,0.0,0.0,0.0,0.0,0.0,0.0,0.0,0.0,0.0,0.0,0.0,0.0,0.0,0.0,0.0,0.0,0.0,0.0,0.0,0.0,0.0,0.0,0.0,0.0,0.01,0.01,0.9,1.0,1.0,1.0,0.86,0.03,0.01,0.0,0.0,0.0,0.0,0.01,0.0,0.01,0.0,0.02,0.01,0.01,0.01,0.0,0.01,0.0,0.0,0.0,0.0,0.0,0.0,0.0,0.0,0.0,0.0,0.0,0.0,0.0,0.0,0.0,0.0,0.0,0.0,0.0,0.0,0.0,0.0,0.0,0.0,0.0,0.0,0.0,0.0,0.0,0.0,0.0,0.0,0.0,0.0,0.0,0.0,0.0,0.0,0.0,0.0,0.0,0.0,0.0,0.0,0.0,0.0,0.0,0.0,0.0,0.0,0.0,0.0,0.0,0.0,0.0,0.0,0.0,0.0,0.0,0.0,0.0,0.0,0.0,0.0,0.0,0.0,0.0,0.0,0.0,0.0,0.0,0.0,0.0,0.0,0.0,0.0,0.0,0.0,0.0,0.0,0.0,0.0,0.0,0.0,0.0,0.0,0.0,0.0,0.0,0.0,0.0,0.0,0.0,0.0,0.0,0.0,0.0,0.0,0.0,0.0,0.0,0.0,0.0,0.0,0.0,0.0,0.0,0.0,0.0,0.0,0.0,0.0,0.0,0.0,0.0,0.0,0.0,0.0,0.0,0.0,0.0,0.0,0.0,0.0,0.0,0.0,0.0,0.0,0.0,0.0,0.0,0.0,0.0,0.0,0.0,0.0,0.0,0.0,0.0,0.0,0.0,0.0,0.0,0.0,0.0,0.0,0.0,0.0,0.0,0.0,0.0,0.0,0.0,0.0,0.0,0.0],[0.0,0.0,0.0,0.0,0.0,0.0,0.0,0.0,0.0,0.0,0.0,0.0,0.0,0.0,0.0,0.0,0.0,0.0,0.0,0.0,0.0,0.0,0.0,0.0,0.0,0.0,0.0,0.0,0.0,0.01,0.9,1.0,1.0,1.0,0.8,0.02,0.01,0.0,0.0,0.0,0.0,0.0,0.0,0.0,0.0,0.0,0.0,0.0,0.0,0.0,0.0,0.0,0.0,0.0,0.0,0.0,0.0,0.0,0.0,0.0,0.0,0.0,0.0,0.0,0.0,0.0,0.0,0.0,0.0,0.0,0.0,0.0,0.0,0.0,0.0,0.0,0.0,0.0,0.0,0.0,0.0,0.0,0.0,0.0,0.0,0.0,0.0,0.0,0.0,0.0,0.0,0.0,0.0,0.0,0.0,0.0,0.0,0.0,0.0,0.0,0.0,0.0,0.0,0.0,0.0,0.0,0.0,0.0,0.0,0.0,0.0,0.0,0.0,0.0,0.0,0.0,0.0,0.0,0.0,0.0,0.0,0.0,0.0,0.0,0.0,0.0,0.0,0.0,0.0,0.0,0.0,0.0,0.0,0.0,0.0,0.0,0.0,0.0,0.0,0.0,0.0,0.0,0.0,0.0,0.0,0.0,0.0,0.0,0.0,0.0,0.0,0.0,0.0,0.0,0.0,0.0,0.0,0.0,0.0,0.0,0.0,0.0,0.0,0.0,0.0,0.0,0.0,0.0,0.0,0.0,0.0,0.0,0.0,0.0,0.0,0.0,0.0,0.0,0.0,0.0,0.0,0.0,0.0,0.0,0.0,0.0,0.0,0.0,0.0,0.0,0.0,0.0,0.0,0.0,0.0,0.0,0.0,0.0,0.0,0.0,0.0,0.0,0.0,0.0,0.0,0.0],[0.0,0.0,0.0,0.0,0.0,0.0,0.0,0.0,0.0,0.0,0.0,0.0,0.0,0.0,0.0,0.0,0.0,0.0,0.0,0.0,0.0,0.0,0.0,0.0,0.0,0.0,0.0,0.0,0.0,0.01,0.02,0.86,1.0,1.0,1.0,0.87,0.03,0.02,0.0,0.0,0.01,0.0,0.01,0.0,0.01,0.0,0.01,0.01,0.0,0.0,0.0,0.0,0.0,0.0,0.0,0.0,0.0,0.0,0.0,0.0,0.0,0.0,0.0,0.0,0.0,0.0,0.0,0.0,0.0,0.0,0.0,0.0,0.0,0.0,0.0,0.0,0.0,0.0,0.0,0.0,0.0,0.0,0.0,0.0,0.0,0.0,0.0,0.0,0.0,0.0,0.0,0.0,0.0,0.0,0.0,0.0,0.0,0.0,0.0,0.0,0.0,0.0,0.0,0.0,0.0,0.0,0.0,0.0,0.0,0.0,0.0,0.0,0.0,0.0,0.0,0.0,0.0,0.0,0.0,0.0,0.0,0.0,0.0,0.0,0.0,0.0,0.0,0.0,0.0,0.0,0.0,0.0,0.0,0.0,0.0,0.0,0.0,0.0,0.0,0.0,0.0,0.0,0.0,0.0,0.0,0.0,0.0,0.0,0.0,0.0,0.0,0.0,0.0,0.0,0.0,0.0,0.0,0.0,0.0,0.0,0.0,0.0,0.0,0.0,0.0,0.0,0.0,0.0,0.0,0.0,0.0,0.0,0.0,0.0,0.0,0.0,0.0,0.0,0.0,0.0,0.0,0.0,0.0,0.0,0.0,0.0,0.0,0.0,0.0,0.0,0.0,0.0,0.0,0.0,0.0,0.0,0.0,0.0,0.0,0.0,0.0,0.0,0.0,0.0,0.0,0.0],[0.0,0.0,0.0,0.0,0.0,0.0,0.0,0.0,0.0,0.0,0.0,0.0,0.0,0.0,0.0,0.0,0.0,0.0,0.0,0.0,0.0,0.0,0.0,0.0,0.0,0.0,0.0,0.0,0.0,0.0,0.01,0.03,0.8,1.0,1.0,1.0,0.83,0.07,0.02,0.0,0.01,0.01,0.01,0.0,0.0,0.0,0.0,0.01,0.0,0.0,0.0,0.0,0.0,0.0,0.0,0.0,0.0,0.0,0.0,0.0,0.0,0.0,0.0,0.0,0.0,0.0,0.0,0.0,0.0,0.0,0.0,0.0,0.0,0.0,0.0,0.0,0.0,0.0,0.0,0.0,0.0,0.0,0.0,0.0,0.0,0.0,0.0,0.0,0.0,0.0,0.0,0.0,0.0,0.0,0.0,0.0,0.0,0.0,0.0,0.0,0.0,0.0,0.0,0.0,0.0,0.0,0.0,0.0,0.0,0.0,0.0,0.0,0.0,0.0,0.0,0.0,0.0,0.0,0.0,0.0,0.0,0.0,0.0,0.0,0.0,0.0,0.0,0.0,0.0,0.0,0.0,0.0,0.0,0.0,0.0,0.0,0.0,0.0,0.0,0.0,0.0,0.0,0.0,0.0,0.0,0.0,0.0,0.0,0.0,0.0,0.0,0.0,0.0,0.0,0.0,0.0,0.0,0.0,0.0,0.0,0.0,0.0,0.0,0.0,0.0,0.0,0.0,0.0,0.0,0.0,0.0,0.0,0.0,0.0,0.0,0.0,0.0,0.0,0.0,0.0,0.0,0.0,0.0,0.0,0.0,0.0,0.0,0.0,0.0,0.0,0.0,0.0,0.0,0.0,0.0,0.0,0.0,0.0,0.0,0.0,0.0,0.0,0.0,0.0,0.0,0.0],[0.0,0.0,0.0,0.0,0.0,0.0,0.0,0.0,0.0,0.0,0.0,0.0,0.0,0.0,0.0,0.0,0.0,0.0,0.0,0.0,0.0,0.0,0.0,0.0,0.0,0.0,0.0,0.0,0.0,0.0,0.0,0.01,0.02,0.87,1.0,1.0,1.0,0.78,0.04,0.01,0.0,0.0,0.0,0.0,0.0,0.0,0.0,0.0,0.0,0.0,0.0,0.0,0.0,0.0,0.0,0.0,0.0,0.0,0.0,0.0,0.0,0.0,0.0,0.0,0.0,0.0,0.0,0.0,0.0,0.0,0.0,0.0,0.0,0.0,0.0,0.0,0.0,0.0,0.0,0.0,0.0,0.0,0.0,0.0,0.0,0.0,0.0,0.0,0.0,0.0,0.0,0.0,0.0,0.0,0.0,0.0,0.0,0.0,0.0,0.0,0.0,0.0,0.0,0.0,0.0,0.0,0.0,0.0,0.0,0.0,0.0,0.0,0.0,0.0,0.0,0.0,0.0,0.0,0.0,0.0,0.0,0.0,0.0,0.0,0.0,0.0,0.0,0.0,0.0,0.0,0.0,0.0,0.0,0.0,0.0,0.0,0.0,0.0,0.0,0.0,0.0,0.0,0.0,0.0,0.0,0.0,0.0,0.0,0.0,0.0,0.0,0.0,0.0,0.0,0.0,0.0,0.0,0.0,0.0,0.0,0.0,0.0,0.0,0.0,0.0,0.0,0.0,0.0,0.0,0.0,0.0,0.0,0.0,0.0,0.0,0.0,0.0,0.0,0.0,0.0,0.0,0.0,0.0,0.0,0.0,0.0,0.0,0.0,0.0,0.0,0.0,0.0,0.0,0.0,0.0,0.0,0.0,0.0,0.0,0.0,0.0,0.0,0.0,0.0,0.0,0.0],[0.0,0.0,0.0,0.0,0.0,0.0,0.0,0.0,0.0,0.0,0.0,0.0,0.0,0.0,0.0,0.0,0.0,0.0,0.0,0.0,0.0,0.0,0.0,0.0,0.0,0.0,0.0,0.0,0.0,0.0,0.0,0.0,0.01,0.03,0.83,1.0,1.0,1.0,0.94,0.06,0.03,0.01,0.0,0.0,0.0,0.0,0.0,0.0,0.0,0.0,0.0,0.0,0.0,0.0,0.0,0.0,0.0,0.0,0.0,0.0,0.0,0.0,0.0,0.0,0.0,0.0,0.0,0.0,0.0,0.0,0.0,0.0,0.0,0.0,0.0,0.0,0.0,0.0,0.0,0.0,0.0,0.0,0.0,0.0,0.0,0.0,0.0,0.0,0.0,0.0,0.0,0.0,0.0,0.0,0.0,0.0,0.0,0.0,0.0,0.0,0.0,0.0,0.0,0.0,0.0,0.0,0.0,0.0,0.0,0.0,0.0,0.0,0.0,0.0,0.0,0.0,0.0,0.0,0.0,0.0,0.0,0.0,0.0,0.0,0.0,0.0,0.0,0.0,0.0,0.0,0.0,0.0,0.0,0.0,0.0,0.0,0.0,0.0,0.0,0.0,0.0,0.0,0.0,0.0,0.0,0.0,0.0,0.0,0.0,0.0,0.0,0.0,0.0,0.0,0.0,0.0,0.0,0.0,0.0,0.0,0.0,0.0,0.0,0.0,0.0,0.0,0.0,0.0,0.0,0.0,0.0,0.0,0.0,0.0,0.0,0.0,0.0,0.0,0.0,0.0,0.0,0.0,0.0,0.0,0.0,0.0,0.0,0.0,0.0,0.0,0.0,0.0,0.0,0.0,0.0,0.0,0.0,0.0,0.0,0.0,0.0,0.0,0.0,0.0,0.0,0.0],[0.0,0.0,0.0,0.0,0.0,0.0,0.0,0.0,0.0,0.0,0.0,0.0,0.0,0.0,0.0,0.0,0.0,0.0,0.0,0.0,0.0,0.0,0.0,0.0,0.0,0.0,0.0,0.0,0.0,0.0,0.0,0.0,0.0,0.02,0.07,0.78,1.0,1.0,1.0,0.64,0.05,0.01,0.0,0.0,0.0,0.0,0.0,0.0,0.0,0.0,0.0,0.0,0.0,0.0,0.0,0.0,0.0,0.0,0.0,0.0,0.0,0.0,0.0,0.0,0.0,0.0,0.0,0.0,0.0,0.0,0.0,0.0,0.0,0.0,0.0,0.0,0.0,0.0,0.0,0.0,0.0,0.0,0.0,0.0,0.0,0.0,0.0,0.0,0.0,0.0,0.0,0.0,0.0,0.0,0.0,0.0,0.0,0.01,0.0,0.01,0.0,0.0,0.0,0.0,0.0,0.0,0.0,0.0,0.0,0.0,0.0,0.0,0.0,0.0,0.0,0.0,0.0,0.0,0.0,0.0,0.0,0.0,0.0,0.0,0.0,0.0,0.0,0.0,0.0,0.0,0.0,0.0,0.0,0.0,0.0,0.0,0.0,0.0,0.0,0.0,0.0,0.0,0.0,0.0,0.0,0.0,0.0,0.0,0.0,0.0,0.0,0.0,0.0,0.0,0.0,0.0,0.0,0.0,0.0,0.0,0.0,0.0,0.0,0.0,0.0,0.0,0.0,0.0,0.0,0.0,0.0,0.0,0.0,0.0,0.0,0.0,0.0,0.0,0.0,0.0,0.0,0.0,0.0,0.0,0.0,0.0,0.0,0.0,0.0,0.0,0.0,0.0,0.0,0.0,0.0,0.0,0.0,0.0,0.0,0.0,0.0,0.0,0.0,0.0,0.0,0.0],[0.0,0.0,0.0,0.0,0.0,0.0,0.0,0.0,0.0,0.0,0.0,0.0,0.0,0.0,0.0,0.0,0.0,0.0,0.0,0.0,0.0,0.0,0.0,0.0,0.0,0.0,0.0,0.0,0.0,0.0,0.0,0.0,0.0,0.0,0.02,0.04,0.94,1.0,1.0,1.0,0.96,0.02,0.01,0.0,0.0,0.0,0.0,0.0,0.0,0.0,0.0,0.0,0.0,0.0,0.0,0.0,0.0,0.0,0.0,0.0,0.0,0.0,0.0,0.0,0.0,0.0,0.0,0.0,0.0,0.0,0.0,0.0,0.0,0.0,0.0,0.0,0.0,0.0,0.0,0.0,0.0,0.0,0.0,0.0,0.0,0.0,0.0,0.0,0.0,0.0,0.0,0.0,0.0,0.0,0.0,0.0,0.0,0.01,0.0,0.0,0.0,0.0,0.0,0.0,0.0,0.0,0.0,0.0,0.0,0.0,0.0,0.0,0.0,0.0,0.0,0.0,0.0,0.0,0.0,0.0,0.0,0.0,0.0,0.0,0.0,0.0,0.0,0.0,0.0,0.0,0.0,0.0,0.0,0.0,0.0,0.0,0.0,0.0,0.0,0.0,0.0,0.0,0.0,0.0,0.0,0.0,0.0,0.0,0.0,0.0,0.0,0.0,0.0,0.0,0.0,0.0,0.0,0.0,0.0,0.0,0.0,0.0,0.0,0.0,0.0,0.0,0.0,0.0,0.0,0.0,0.0,0.0,0.0,0.0,0.0,0.0,0.0,0.0,0.0,0.0,0.0,0.0,0.0,0.0,0.0,0.0,0.0,0.0,0.0,0.0,0.0,0.0,0.0,0.0,0.0,0.0,0.0,0.0,0.0,0.0,0.0,0.0,0.0,0.0,0.0,0.0],[0.0,0.0,0.0,0.0,0.0,0.0,0.0,0.0,0.0,0.0,0.0,0.0,0.0,0.0,0.0,0.0,0.0,0.0,0.0,0.0,0.0,0.0,0.0,0.0,0.0,0.0,0.0,0.0,0.0,0.0,0.0,0.0,0.0,0.0,0.0,0.01,0.06,0.64,1.0,1.0,1.0,0.84,0.06,0.02,0.0,0.01,0.0,0.01,0.0,0.0,0.0,0.0,0.0,0.0,0.0,0.0,0.0,0.0,0.0,0.0,0.0,0.0,0.0,0.0,0.0,0.0,0.0,0.0,0.0,0.0,0.0,0.0,0.0,0.0,0.0,0.0,0.0,0.0,0.0,0.0,0.0,0.0,0.0,0.0,0.0,0.0,0.0,0.0,0.0,0.0,0.0,0.0,0.0,0.0,0.02,0.01,0.01,0.01,0.0,0.0,0.0,0.0,0.0,0.0,0.0,0.0,0.0,0.0,0.0,0.0,0.0,0.0,0.0,0.0,0.0,0.0,0.0,0.0,0.0,0.0,0.0,0.0,0.0,0.0,0.0,0.0,0.0,0.0,0.0,0.0,0.0,0.0,0.0,0.0,0.0,0.0,0.0,0.0,0.0,0.0,0.0,0.0,0.0,0.0,0.0,0.0,0.0,0.0,0.0,0.0,0.0,0.0,0.0,0.0,0.0,0.0,0.0,0.0,0.0,0.0,0.0,0.0,0.0,0.0,0.0,0.0,0.0,0.0,0.0,0.0,0.0,0.0,0.0,0.0,0.0,0.0,0.0,0.0,0.0,0.0,0.0,0.0,0.0,0.0,0.0,0.0,0.0,0.0,0.0,0.0,0.0,0.0,0.0,0.0,0.0,0.0,0.0,0.0,0.0,0.0,0.0,0.0,0.0,0.0,0.0,0.0],[0.0,0.0,0.0,0.0,0.0,0.0,0.0,0.0,0.0,0.0,0.0,0.0,0.0,0.0,0.0,0.0,0.0,0.0,0.0,0.0,0.0,0.0,0.0,0.0,0.0,0.0,0.0,0.0,0.0,0.0,0.0,0.01,0.0,0.01,0.01,0.0,0.03,0.05,0.96,1.0,1.0,1.0,0.99,0.11,0.01,0.01,0.0,0.0,0.0,0.0,0.0,0.0,0.0,0.0,0.0,0.0,0.0,0.0,0.0,0.0,0.0,0.0,0.0,0.0,0.0,0.0,0.0,0.0,0.0,0.0,0.0,0.0,0.0,0.0,0.0,0.0,0.0,0.0,0.0,0.0,0.0,0.0,0.0,0.0,0.0,0.0,0.0,0.0,0.0,0.0,0.01,0.01,0.0,0.0,0.01,0.01,0.01,0.01,0.0,0.0,0.0,0.0,0.0,0.0,0.0,0.0,0.0,0.0,0.0,0.0,0.0,0.0,0.0,0.0,0.0,0.0,0.0,0.0,0.0,0.0,0.0,0.0,0.0,0.0,0.0,0.0,0.0,0.0,0.0,0.0,0.0,0.0,0.0,0.0,0.0,0.0,0.0,0.0,0.0,0.0,0.0,0.0,0.0,0.0,0.0,0.0,0.0,0.0,0.0,0.0,0.0,0.0,0.0,0.0,0.0,0.0,0.0,0.0,0.0,0.0,0.0,0.0,0.0,0.0,0.0,0.0,0.0,0.0,0.0,0.0,0.0,0.0,0.0,0.0,0.0,0.0,0.0,0.0,0.0,0.0,0.0,0.0,0.0,0.0,0.0,0.0,0.0,0.0,0.0,0.0,0.0,0.0,0.0,0.0,0.0,0.0,0.0,0.0,0.0,0.0,0.0,0.0,0.0,0.0,0.0,0.0],[0.0,0.0,0.0,0.0,0.0,0.0,0.0,0.0,0.0,0.0,0.0,0.0,0.0,0.0,0.0,0.0,0.0,0.0,0.0,0.0,0.0,0.0,0.0,0.0,0.0,0.0,0.0,0.0,0.0,0.0,0.0,0.0,0.0,0.0,0.01,0.0,0.01,0.01,0.02,0.84,1.0,1.0,1.0,0.81,0.02,0.05,0.01,0.01,0.0,0.0,0.0,0.0,0.0,0.0,0.0,0.0,0.0,0.0,0.0,0.0,0.0,0.0,0.0,0.0,0.0,0.0,0.0,0.0,0.0,0.0,0.0,0.0,0.0,0.0,0.0,0.0,0.0,0.0,0.01,0.01,0.0,0.0,0.01,0.0,0.0,0.0,0.02,0.0,0.04,0.01,0.04,0.02,0.01,0.0,0.03,0.02,0.02,0.01,0.0,0.0,0.0,0.0,0.0,0.0,0.0,0.0,0.0,0.0,0.0,0.0,0.0,0.0,0.0,0.0,0.0,0.0,0.0,0.0,0.0,0.0,0.0,0.0,0.0,0.0,0.0,0.0,0.0,0.0,0.0,0.0,0.0,0.0,0.0,0.0,0.0,0.0,0.0,0.0,0.0,0.0,0.0,0.0,0.0,0.0,0.0,0.0,0.0,0.0,0.0,0.0,0.0,0.0,0.0,0.0,0.0,0.0,0.0,0.0,0.0,0.0,0.0,0.0,0.0,0.0,0.0,0.0,0.0,0.0,0.0,0.0,0.0,0.0,0.0,0.0,0.0,0.0,0.0,0.0,0.0,0.0,0.0,0.0,0.0,0.0,0.0,0.0,0.0,0.0,0.0,0.0,0.0,0.0,0.0,0.0,0.0,0.0,0.0,0.0,0.0,0.0,0.0,0.0,0.0,0.0,0.0,0.0],[0.0,0.0,0.0,0.0,0.0,0.0,0.0,0.0,0.0,0.0,0.0,0.0,0.0,0.0,0.0,0.0,0.0,0.0,0.0,0.0,0.0,0.0,0.0,0.0,0.0,0.0,0.0,0.0,0.0,0.01,0.0,0.01,0.0,0.01,0.01,0.0,0.0,0.0,0.01,0.06,0.99,1.0,1.0,1.0,0.98,0.09,0.02,0.01,0.0,0.0,0.0,0.0,0.0,0.0,0.0,0.0,0.0,0.0,0.0,0.0,0.0,0.0,0.0,0.0,0.0,0.0,0.0,0.0,0.0,0.0,0.0,0.0,0.0,0.0,0.0,0.0,0.0,0.0,0.0,0.0,0.0,0.0,0.0,0.0,0.0,0.0,0.01,0.0,0.01,0.01,0.02,0.02,0.0,0.0,0.01,0.01,0.0,0.0,0.0,0.0,0.0,0.0,0.0,0.0,0.0,0.0,0.0,0.0,0.0,0.0,0.0,0.0,0.0,0.0,0.0,0.0,0.0,0.0,0.0,0.0,0.0,0.0,0.0,0.0,0.0,0.0,0.0,0.0,0.0,0.0,0.0,0.0,0.0,0.0,0.0,0.0,0.0,0.0,0.0,0.0,0.0,0.0,0.0,0.0,0.0,0.0,0.0,0.0,0.0,0.0,0.0,0.0,0.0,0.0,0.0,0.0,0.0,0.0,0.0,0.0,0.0,0.0,0.0,0.0,0.0,0.0,0.0,0.0,0.0,0.0,0.0,0.0,0.0,0.0,0.0,0.0,0.0,0.0,0.0,0.0,0.0,0.0,0.0,0.0,0.0,0.0,0.0,0.0,0.0,0.0,0.0,0.0,0.0,0.0,0.0,0.0,0.0,0.0,0.0,0.0,0.0,0.0,0.0,0.0,0.0,0.0],[0.0,0.0,0.0,0.0,0.0,0.0,0.0,0.0,0.0,0.0,0.0,0.0,0.0,0.0,0.0,0.0,0.0,0.0,0.0,0.0,0.0,0.0,0.0,0.0,0.0,0.0,0.0,0.0,0.0,0.0,0.0,0.0,0.0,0.0,0.0,0.0,0.0,0.0,0.0,0.02,0.11,0.81,1.0,1.0,1.0,0.94,0.06,0.07,0.0,0.0,0.0,0.0,0.0,0.0,0.0,0.0,0.0,0.0,0.0,0.0,0.0,0.0,0.0,0.0,0.0,0.0,0.0,0.0,0.0,0.0,0.0,0.0,0.0,0.0,0.0,0.0,0.0,0.0,0.01,0.01,0.0,0.01,0.01,0.01,0.01,0.02,0.05,0.02,0.05,0.02,0.03,0.01,0.01,0.0,0.01,0.0,0.0,0.0,0.0,0.0,0.0,0.0,0.0,0.0,0.0,0.0,0.0,0.0,0.0,0.0,0.0,0.0,0.0,0.0,0.0,0.0,0.0,0.0,0.0,0.0,0.0,0.0,0.0,0.0,0.0,0.0,0.0,0.0,0.0,0.0,0.0,0.0,0.0,0.0,0.0,0.0,0.0,0.0,0.0,0.0,0.0,0.0,0.0,0.0,0.0,0.0,0.0,0.0,0.0,0.0,0.0,0.0,0.0,0.0,0.0,0.0,0.0,0.0,0.0,0.0,0.0,0.0,0.0,0.0,0.0,0.0,0.0,0.0,0.0,0.0,0.0,0.0,0.0,0.0,0.0,0.0,0.0,0.0,0.0,0.0,0.0,0.0,0.0,0.0,0.0,0.0,0.0,0.0,0.0,0.0,0.0,0.0,0.0,0.0,0.0,0.0,0.0,0.0,0.0,0.0,0.0,0.0,0.0,0.0,0.0,0.0],[0.0,0.0,0.0,0.0,0.0,0.0,0.0,0.0,0.0,0.0,0.0,0.0,0.0,0.0,0.0,0.0,0.0,0.0,0.0,0.0,0.0,0.0,0.0,0.0,0.0,0.0,0.0,0.01,0.0,0.01,0.0,0.02,0.0,0.01,0.0,0.0,0.0,0.0,0.0,0.0,0.01,0.02,0.98,1.0,1.0,1.0,0.97,0.1,0.03,0.0,0.0,0.0,0.0,0.0,0.0,0.0,0.0,0.0,0.0,0.0,0.0,0.0,0.0,0.0,0.0,0.0,0.0,0.0,0.0,0.0,0.0,0.0,0.0,0.0,0.0,0.0,0.0,0.0,0.0,0.0,0.0,0.0,0.0,0.0,0.01,0.01,0.02,0.01,0.02,0.02,0.01,0.01,0.0,0.0,0.0,0.0,0.0,0.0,0.0,0.0,0.0,0.0,0.0,0.0,0.0,0.0,0.0,0.0,0.0,0.0,0.0,0.0,0.0,0.0,0.0,0.0,0.0,0.0,0.0,0.0,0.0,0.0,0.0,0.0,0.0,0.0,0.0,0.0,0.0,0.0,0.0,0.0,0.0,0.0,0.0,0.0,0.0,0.0,0.0,0.0,0.0,0.0,0.0,0.0,0.0,0.0,0.0,0.0,0.0,0.0,0.0,0.0,0.0,0.0,0.0,0.0,0.0,0.0,0.0,0.0,0.0,0.0,0.0,0.0,0.0,0.0,0.0,0.0,0.0,0.0,0.0,0.0,0.0,0.0,0.0,0.0,0.0,0.0,0.0,0.0,0.0,0.0,0.0,0.0,0.0,0.0,0.0,0.0,0.0,0.0,0.0,0.0,0.0,0.0,0.0,0.0,0.0,0.0,0.0,0.0,0.0,0.0,0.0,0.0,0.0,0.0],[0.0,0.0,0.0,0.0,0.0,0.0,0.0,0.0,0.0,0.0,0.0,0.0,0.0,0.0,0.0,0.0,0.0,0.0,0.0,0.0,0.0,0.0,0.0,0.0,0.0,0.0,0.0,0.01,0.0,0.01,0.0,0.01,0.0,0.0,0.0,0.0,0.0,0.0,0.0,0.01,0.01,0.05,0.09,0.94,1.0,1.0,1.0,0.93,0.09,0.04,0.0,0.0,0.0,0.0,0.0,0.0,0.0,0.0,0.0,0.0,0.0,0.0,0.0,0.0,0.0,0.0,0.0,0.0,0.0,0.0,0.0,0.0,0.0,0.0,0.0,0.0,0.0,0.01,0.01,0.01,0.01,0.02,0.02,0.03,0.03,0.04,0.07,0.01,0.04,0.01,0.01,0.0,0.0,0.0,0.0,0.0,0.0,0.0,0.0,0.0,0.0,0.0,0.0,0.0,0.0,0.0,0.0,0.0,0.0,0.0,0.0,0.0,0.0,0.0,0.0,0.0,0.0,0.0,0.0,0.0,0.0,0.0,0.0,0.0,0.0,0.0,0.0,0.0,0.0,0.0,0.0,0.0,0.0,0.0,0.0,0.0,0.0,0.0,0.0,0.0,0.0,0.0,0.0,0.0,0.0,0.0,0.0,0.0,0.0,0.0,0.0,0.0,0.0,0.0,0.0,0.0,0.0,0.0,0.0,0.0,0.0,0.0,0.0,0.0,0.0,0.0,0.0,0.0,0.0,0.0,0.0,0.0,0.0,0.0,0.0,0.0,0.0,0.0,0.0,0.0,0.0,0.0,0.0,0.0,0.0,0.0,0.0,0.0,0.0,0.0,0.0,0.0,0.0,0.0,0.0,0.0,0.0,0.0,0.0,0.0,0.0,0.0,0.0,0.0,0.0,0.0],[0.0,0.0,0.0,0.0,0.0,0.0,0.0,0.0,0.0,0.0,0.0,0.0,0.0,0.0,0.0,0.0,0.0,0.0,0.0,0.0,0.0,0.0,0.0,0.0,0.0,0.0,0.01,0.01,0.0,0.01,0.0,0.01,0.0,0.01,0.0,0.0,0.0,0.0,0.0,0.0,0.0,0.01,0.02,0.06,0.97,1.0,1.0,1.0,0.94,0.06,0.01,0.0,0.0,0.0,0.01,0.0,0.0,0.0,0.01,0.0,0.0,0.0,0.0,0.0,0.0,0.0,0.0,0.0,0.0,0.0,0.0,0.0,0.0,0.0,0.0,0.01,0.0,0.01,0.01,0.0,0.0,0.01,0.02,0.03,0.05,0.04,0.05,0.02,0.03,0.03,0.0,0.0,0.0,0.0,0.0,0.0,0.0,0.0,0.0,0.0,0.0,0.0,0.0,0.0,0.0,0.0,0.0,0.0,0.0,0.0,0.0,0.0,0.0,0.0,0.0,0.0,0.0,0.0,0.0,0.0,0.0,0.0,0.0,0.0,0.0,0.0,0.0,0.0,0.0,0.0,0.0,0.0,0.0,0.0,0.0,0.0,0.0,0.0,0.0,0.0,0.0,0.0,0.0,0.0,0.0,0.0,0.0,0.0,0.0,0.0,0.0,0.0,0.0,0.0,0.0,0.0,0.0,0.0,0.0,0.0,0.0,0.0,0.0,0.0,0.0,0.0,0.0,0.0,0.0,0.0,0.0,0.0,0.0,0.0,0.0,0.0,0.0,0.0,0.0,0.0,0.0,0.0,0.0,0.0,0.0,0.0,0.0,0.0,0.0,0.0,0.0,0.0,0.0,0.0,0.0,0.0,0.0,0.0,0.0,0.0,0.0,0.0,0.0,0.0,0.0,0.0],[0.0,0.0,0.0,0.0,0.0,0.0,0.0,0.0,0.0,0.0,0.0,0.0,0.0,0.0,0.0,0.0,0.0,0.0,0.0,0.0,0.0,0.0,0.0,0.0,0.0,0.01,0.0,0.01,0.0,0.02,0.0,0.01,0.0,0.01,0.01,0.0,0.0,0.0,0.0,0.01,0.0,0.01,0.01,0.07,0.1,0.93,1.0,1.0,1.0,0.94,0.07,0.04,0.02,0.0,0.02,0.02,0.0,0.0,0.01,0.0,0.0,0.0,0.0,0.0,0.0,0.0,0.0,0.0,0.0,0.0,0.0,0.0,0.0,0.01,0.01,0.03,0.02,0.06,0.06,0.03,0.04,0.1,0.11,0.06,0.06,0.04,0.05,0.02,0.02,0.01,0.0,0.0,0.0,0.0,0.0,0.0,0.0,0.0,0.0,0.0,0.0,0.0,0.0,0.0,0.0,0.0,0.0,0.0,0.0,0.0,0.0,0.0,0.0,0.0,0.0,0.0,0.0,0.0,0.0,0.0,0.0,0.0,0.0,0.0,0.0,0.0,0.0,0.0,0.0,0.0,0.0,0.0,0.0,0.0,0.0,0.0,0.0,0.0,0.0,0.0,0.0,0.0,0.0,0.0,0.0,0.0,0.0,0.0,0.0,0.0,0.0,0.0,0.0,0.0,0.0,0.0,0.0,0.0,0.0,0.0,0.0,0.0,0.0,0.0,0.0,0.0,0.0,0.0,0.0,0.0,0.0,0.0,0.0,0.0,0.0,0.0,0.0,0.0,0.0,0.0,0.0,0.0,0.0,0.0,0.0,0.0,0.0,0.0,0.0,0.0,0.0,0.0,0.0,0.0,0.0,0.0,0.0,0.0,0.0,0.0,0.0,0.0,0.0,0.0,0.0,0.0],[0.0,0.0,0.0,0.0,0.0,0.0,0.0,0.0,0.0,0.0,0.0,0.0,0.0,0.0,0.0,0.0,0.0,0.0,0.0,0.0,0.0,0.0,0.0,0.0,0.01,0.01,0.01,0.0,0.0,0.0,0.0,0.0,0.0,0.0,0.0,0.0,0.0,0.0,0.0,0.0,0.0,0.0,0.0,0.0,0.03,0.09,0.94,1.0,1.0,1.0,0.9,0.19,0.18,0.1,0.1,0.06,0.01,0.0,0.03,0.0,0.0,0.0,0.0,0.0,0.0,0.0,0.0,0.0,0.0,0.0,0.0,0.0,0.0,0.01,0.01,0.03,0.02,0.06,0.08,0.04,0.03,0.1,0.14,0.06,0.1,0.08,0.04,0.03,0.02,0.02,0.0,0.0,0.0,0.0,0.0,0.0,0.0,0.0,0.0,0.0,0.0,0.0,0.0,0.0,0.0,0.0,0.0,0.0,0.0,0.0,0.0,0.0,0.0,0.0,0.0,0.0,0.0,0.0,0.0,0.0,0.0,0.0,0.0,0.0,0.0,0.0,0.0,0.0,0.0,0.0,0.0,0.0,0.0,0.0,0.0,0.0,0.0,0.0,0.0,0.0,0.0,0.0,0.0,0.0,0.0,0.0,0.0,0.0,0.0,0.0,0.0,0.0,0.0,0.0,0.0,0.0,0.0,0.0,0.0,0.0,0.0,0.0,0.0,0.0,0.0,0.0,0.0,0.0,0.0,0.0,0.0,0.0,0.0,0.0,0.0,0.0,0.0,0.0,0.0,0.0,0.0,0.0,0.0,0.0,0.0,0.0,0.0,0.0,0.0,0.0,0.0,0.0,0.0,0.0,0.0,0.0,0.0,0.0,0.0,0.0,0.0,0.0,0.0,0.0,0.0,0.0],[0.0,0.0,0.0,0.0,0.0,0.0,0.0,0.0,0.0,0.0,0.0,0.0,0.0,0.0,0.0,0.0,0.0,0.0,0.0,0.0,0.0,0.0,0.0,0.0,0.01,0.01,0.01,0.02,0.0,0.02,0.0,0.01,0.0,0.0,0.0,0.0,0.0,0.0,0.0,0.0,0.0,0.0,0.0,0.0,0.0,0.04,0.06,0.94,1.0,1.0,1.0,0.95,0.59,0.25,0.13,0.07,0.0,0.0,0.0,0.0,0.0,0.0,0.0,0.0,0.0,0.0,0.0,0.0,0.0,0.0,0.0,0.0,0.0,0.01,0.0,0.01,0.01,0.04,0.06,0.02,0.04,0.06,0.05,0.01,0.02,0.02,0.01,0.0,0.0,0.0,0.0,0.0,0.0,0.0,0.0,0.0,0.0,0.0,0.0,0.0,0.0,0.0,0.0,0.0,0.0,0.0,0.0,0.0,0.0,0.0,0.0,0.0,0.0,0.0,0.0,0.0,0.0,0.0,0.0,0.0,0.0,0.0,0.0,0.0,0.0,0.0,0.0,0.0,0.0,0.0,0.0,0.0,0.0,0.0,0.0,0.0,0.0,0.0,0.0,0.0,0.0,0.0,0.0,0.0,0.0,0.0,0.0,0.0,0.0,0.0,0.0,0.0,0.0,0.0,0.0,0.0,0.0,0.0,0.0,0.0,0.0,0.0,0.0,0.0,0.0,0.0,0.0,0.0,0.0,0.0,0.0,0.0,0.0,0.0,0.0,0.0,0.0,0.0,0.0,0.0,0.0,0.0,0.0,0.0,0.0,0.0,0.0,0.0,0.0,0.0,0.0,0.0,0.0,0.0,0.0,0.0,0.0,0.0,0.0,0.0,0.0,0.0,0.0,0.0,0.0,0.0],[0.0,0.0,0.0,0.0,0.0,0.0,0.0,0.0,0.0,0.0,0.0,0.0,0.0,0.0,0.0,0.0,0.0,0.0,0.0,0.0,0.0,0.0,0.0,0.0,0.0,0.0,0.0,0.0,0.0,0.0,0.0,0.0,0.0,0.0,0.0,0.0,0.0,0.0,0.0,0.0,0.0,0.0,0.0,0.0,0.0,0.0,0.01,0.07,0.9,1.0,1.0,1.0,0.86,0.31,0.58,0.59,0.0,0.0,0.01,0.0,0.0,0.0,0.0,0.0,0.0,0.0,0.0,0.0,0.0,0.0,0.0,0.0,0.0,0.08,0.01,0.02,0.11,0.16,0.23,0.12,0.06,0.13,0.13,0.02,0.02,0.06,0.01,0.01,0.0,0.0,0.0,0.0,0.0,0.0,0.0,0.0,0.0,0.0,0.0,0.0,0.0,0.0,0.0,0.0,0.0,0.0,0.0,0.0,0.0,0.0,0.0,0.0,0.0,0.0,0.0,0.0,0.0,0.0,0.0,0.0,0.0,0.0,0.0,0.0,0.0,0.0,0.0,0.0,0.0,0.0,0.0,0.0,0.0,0.0,0.0,0.0,0.0,0.0,0.0,0.0,0.0,0.0,0.0,0.0,0.0,0.0,0.0,0.0,0.0,0.0,0.0,0.0,0.0,0.0,0.0,0.0,0.0,0.0,0.0,0.0,0.0,0.0,0.0,0.0,0.0,0.0,0.0,0.0,0.0,0.0,0.0,0.0,0.0,0.0,0.0,0.0,0.0,0.0,0.0,0.0,0.0,0.0,0.0,0.0,0.0,0.0,0.0,0.0,0.0,0.0,0.0,0.0,0.0,0.0,0.0,0.0,0.0,0.0,0.0,0.0,0.0,0.0,0.0,0.0,0.0,0.0],[0.0,0.0,0.0,0.0,0.0,0.0,0.0,0.0,0.0,0.0,0.0,0.0,0.0,0.0,0.0,0.0,0.0,0.0,0.0,0.0,0.01,0.0,0.01,0.01,0.0,0.0,0.0,0.0,0.0,0.0,0.0,0.0,0.0,0.0,0.0,0.0,0.0,0.0,0.0,0.0,0.0,0.0,0.0,0.0,0.0,0.0,0.0,0.04,0.19,0.95,1.0,1.0,1.0,0.97,0.99,0.97,0.0,0.0,0.0,0.0,0.0,0.0,0.0,0.0,0.0,0.0,0.0,0.0,0.0,0.0,0.0,0.0,0.0,0.01,0.0,0.01,0.02,0.08,0.11,0.02,0.03,0.08,0.03,0.01,0.01,0.03,0.0,0.0,0.0,0.0,0.0,0.0,0.0,0.0,0.0,0.0,0.0,0.0,0.0,0.0,0.0,0.0,0.0,0.0,0.0,0.0,0.0,0.0,0.0,0.0,0.0,0.0,0.0,0.0,0.0,0.0,0.0,0.0,0.0,0.0,0.0,0.0,0.0,0.0,0.0,0.0,0.0,0.0,0.0,0.0,0.0,0.0,0.0,0.0,0.0,0.0,0.0,0.0,0.0,0.0,0.0,0.0,0.0,0.0,0.0,0.0,0.0,0.0,0.0,0.0,0.0,0.0,0.0,0.0,0.0,0.0,0.0,0.0,0.0,0.0,0.0,0.0,0.0,0.0,0.0,0.0,0.0,0.0,0.0,0.0,0.0,0.0,0.0,0.0,0.0,0.0,0.0,0.0,0.0,0.0,0.0,0.0,0.0,0.0,0.0,0.0,0.0,0.0,0.0,0.0,0.0,0.0,0.0,0.0,0.0,0.0,0.0,0.0,0.0,0.0,0.0,0.0,0.0,0.0,0.0,0.0],[0.0,0.0,0.0,0.0,0.0,0.0,0.0,0.0,0.0,0.0,0.0,0.0,0.0,0.0,0.0,0.0,0.0,0.0,0.0,0.0,0.0,0.0,0.0,0.0,0.01,0.0,0.0,0.0,0.0,0.0,0.0,0.0,0.0,0.0,0.0,0.0,0.0,0.0,0.0,0.0,0.0,0.0,0.0,0.0,0.0,0.0,0.0,0.02,0.18,0.59,0.86,1.0,1.0,1.0,1.0,0.99,0.99,0.0,0.0,0.0,0.0,0.0,0.0,0.0,0.0,0.0,0.0,0.0,0.0,0.0,0.0,0.0,0.0,0.03,0.0,0.02,0.02,0.1,0.15,0.01,0.04,0.05,0.01,0.0,0.0,0.01,0.0,0.0,0.0,0.0,0.0,0.0,0.0,0.0,0.0,0.0,0.0,0.0,0.0,0.0,0.0,0.0,0.0,0.0,0.0,0.0,0.0,0.0,0.0,0.0,0.0,0.0,0.0,0.0,0.0,0.0,0.0,0.0,0.0,0.0,0.0,0.0,0.0,0.0,0.0,0.0,0.0,0.0,0.0,0.0,0.0,0.0,0.0,0.0,0.0,0.0,0.0,0.0,0.0,0.0,0.0,0.0,0.0,0.0,0.0,0.0,0.0,0.0,0.0,0.0,0.0,0.0,0.0,0.0,0.0,0.0,0.0,0.0,0.0,0.0,0.0,0.0,0.0,0.0,0.0,0.0,0.0,0.0,0.0,0.0,0.0,0.0,0.0,0.0,0.0,0.0,0.0,0.0,0.0,0.0,0.0,0.0,0.0,0.0,0.0,0.0,0.0,0.0,0.0,0.0,0.0,0.0,0.0,0.0,0.0,0.0,0.0,0.0,0.0,0.0,0.0,0.0,0.0,0.0,0.0,0.0],[0.0,0.0,0.0,0.0,0.0,0.0,0.0,0.0,0.0,0.0,0.0,0.0,0.0,0.0,0.0,0.0,0.0,0.0,0.0,0.0,0.0,0.0,0.0,0.0,0.01,0.0,0.0,0.0,0.0,0.0,0.0,0.0,0.0,0.0,0.0,0.0,0.0,0.0,0.0,0.0,0.0,0.0,0.0,0.0,0.0,0.0,0.0,0.0,0.1,0.25,0.31,0.97,1.0,1.0,1.0,1.0,1.0,1.0,0.0,0.0,0.0,0.0,0.0,0.0,0.0,0.0,0.0,0.0,0.0,0.0,0.0,0.0,0.0,0.0,0.0,0.0,0.0,0.0,0.0,0.0,0.0,0.0,0.0,0.0,0.0,0.0,0.0,0.0,0.0,0.0,0.0,0.0,0.0,0.0,0.0,0.0,0.0,0.0,0.0,0.0,0.0,0.0,0.0,0.0,0.0,0.0,0.0,0.0,0.0,0.0,0.0,0.0,0.0,0.0,0.0,0.0,0.0,0.0,0.0,0.0,0.0,0.0,0.0,0.0,0.0,0.0,0.0,0.0,0.0,0.0,0.0,0.0,0.0,0.0,0.0,0.0,0.0,0.0,0.0,0.0,0.0,0.0,0.0,0.0,0.0,0.0,0.0,0.0,0.0,0.0,0.0,0.0,0.0,0.0,0.0,0.0,0.0,0.0,0.0,0.0,0.0,0.0,0.0,0.0,0.0,0.0,0.0,0.0,0.0,0.0,0.0,0.0,0.0,0.0,0.0,0.0,0.0,0.0,0.0,0.0,0.0,0.0,0.0,0.0,0.0,0.0,0.0,0.0,0.0,0.0,0.0,0.0,0.0,0.0,0.0,0.0,0.0,0.0,0.0,0.0,0.0,0.0,0.0,0.0,0.0,0.0],[0.0,0.0,0.0,0.0,0.0,0.0,0.0,0.0,0.0,0.0,0.0,0.0,0.0,0.0,0.0,0.0,0.0,0.0,0.0,0.0,0.01,0.0,0.0,0.0,0.0,0.0,0.0,0.0,0.0,0.0,0.0,0.0,0.0,0.0,0.0,0.0,0.0,0.0,0.0,0.0,0.0,0.0,0.0,0.0,0.0,0.0,0.01,0.02,0.1,0.13,0.58,0.99,1.0,1.0,1.0,1.0,1.0,1.0,1.0,0.0,0.0,0.0,0.0,0.0,0.0,0.0,0.0,0.0,0.0,0.0,0.0,0.0,0.0,0.0,0.0,0.01,0.01,0.06,0.02,0.0,0.01,0.08,0.0,0.0,0.0,0.01,0.0,0.0,0.0,0.0,0.0,0.0,0.0,0.0,0.0,0.0,0.0,0.0,0.0,0.0,0.0,0.0,0.0,0.0,0.0,0.0,0.0,0.0,0.0,0.0,0.0,0.0,0.0,0.0,0.0,0.0,0.0,0.0,0.0,0.0,0.0,0.0,0.0,0.0,0.0,0.0,0.0,0.0,0.0,0.0,0.0,0.0,0.0,0.0,0.0,0.0,0.0,0.0,0.0,0.0,0.0,0.0,0.0,0.0,0.0,0.0,0.0,0.0,0.0,0.0,0.0,0.0,0.0,0.0,0.0,0.0,0.0,0.0,0.0,0.0,0.0,0.0,0.0,0.0,0.0,0.0,0.0,0.0,0.0,0.0,0.0,0.0,0.0,0.0,0.0,0.0,0.0,0.0,0.0,0.0,0.0,0.0,0.0,0.0,0.0,0.0,0.0,0.0,0.0,0.0,0.0,0.0,0.0,0.0,0.0,0.0,0.0,0.0,0.0,0.0,0.0,0.0,0.0,0.0,0.0,0.0],[0.0,0.0,0.0,0.0,0.0,0.0,0.0,0.0,0.0,0.0,0.0,0.0,0.0,0.0,0.0,0.0,0.0,0.0,0.0,0.0,0.0,0.0,0.0,0.0,0.0,0.0,0.0,0.0,0.0,0.0,0.0,0.0,0.0,0.0,0.0,0.0,0.0,0.0,0.0,0.0,0.0,0.0,0.0,0.0,0.0,0.0,0.0,0.02,0.06,0.07,0.59,0.97,0.99,1.0,1.0,1.0,1.0,1.0,0.99,1.0,0.06,0.0,0.0,0.0,0.0,0.0,0.0,0.0,0.0,0.0,0.0,0.0,0.01,0.28,0.01,0.05,0.13,0.23,0.2,0.02,0.02,0.17,0.01,0.01,0.0,0.01,0.0,0.0,0.0,0.0,0.0,0.0,0.0,0.0,0.0,0.0,0.0,0.0,0.0,0.0,0.0,0.0,0.0,0.0,0.0,0.0,0.0,0.0,0.0,0.0,0.0,0.0,0.0,0.0,0.0,0.0,0.0,0.0,0.0,0.0,0.0,0.0,0.0,0.0,0.0,0.0,0.0,0.0,0.0,0.0,0.0,0.0,0.0,0.0,0.0,0.0,0.0,0.0,0.0,0.0,0.0,0.0,0.0,0.0,0.0,0.0,0.0,0.0,0.0,0.0,0.0,0.0,0.0,0.0,0.0,0.0,0.0,0.0,0.0,0.0,0.0,0.0,0.0,0.0,0.0,0.0,0.0,0.0,0.0,0.0,0.0,0.0,0.0,0.0,0.0,0.0,0.0,0.0,0.0,0.0,0.0,0.0,0.0,0.0,0.0,0.0,0.0,0.0,0.0,0.0,0.0,0.0,0.0,0.0,0.0,0.0,0.0,0.0,0.0,0.0,0.0,0.0,0.0,0.0,0.0,0.0],[0.0,0.0,0.0,0.0,0.0,0.0,0.0,0.0,0.0,0.0,0.0,0.0,0.0,0.0,0.0,0.0,0.0,0.0,0.0,0.0,0.0,0.0,0.0,0.0,0.0,0.0,0.0,0.0,0.0,0.0,0.0,0.0,0.0,0.0,0.0,0.0,0.0,0.0,0.0,0.0,0.0,0.0,0.0,0.0,0.0,0.0,0.0,0.0,0.01,0.0,0.0,0.0,0.99,1.0,1.0,1.0,1.0,1.0,1.0,1.0,0.99,0.0,0.0,0.0,0.0,0.0,0.0,0.0,0.0,0.0,0.0,0.0,0.0,0.01,0.0,0.01,0.01,0.02,0.01,0.0,0.0,0.0,0.0,0.0,0.0,0.0,0.0,0.0,0.0,0.0,0.0,0.0,0.0,0.0,0.0,0.0,0.0,0.0,0.0,0.0,0.0,0.0,0.0,0.0,0.0,0.0,0.0,0.0,0.0,0.0,0.0,0.0,0.0,0.0,0.0,0.0,0.0,0.0,0.0,0.0,0.0,0.0,0.0,0.0,0.0,0.0,0.0,0.0,0.0,0.0,0.0,0.0,0.0,0.0,0.0,0.0,0.0,0.0,0.0,0.0,0.0,0.0,0.0,0.0,0.0,0.0,0.0,0.0,0.0,0.0,0.0,0.0,0.0,0.0,0.0,0.0,0.0,0.0,0.0,0.0,0.0,0.0,0.0,0.0,0.0,0.0,0.0,0.0,0.0,0.0,0.0,0.0,0.0,0.0,0.0,0.0,0.0,0.0,0.0,0.0,0.0,0.0,0.0,0.0,0.0,0.0,0.0,0.0,0.0,0.0,0.0,0.0,0.0,0.0,0.0,0.0,0.0,0.0,0.0,0.0,0.0,0.0,0.0,0.0,0.0,0.0],[0.0,0.0,0.0,0.0,0.0,0.0,0.0,0.0,0.0,0.0,0.0,0.0,0.0,0.0,0.0,0.0,0.0,0.0,0.0,0.0,0.0,0.0,0.0,0.0,0.0,0.0,0.0,0.0,0.0,0.0,0.0,0.0,0.0,0.0,0.0,0.0,0.0,0.0,0.0,0.0,0.0,0.0,0.0,0.0,0.0,0.0,0.0,0.0,0.0,0.0,0.0,0.0,0.0,1.0,1.0,1.0,1.0,1.0,1.0,1.0,1.0,1.0,0.0,0.0,0.0,0.0,0.0,0.0,0.0,0.0,0.0,0.0,0.0,0.0,0.0,0.0,0.0,0.0,0.0,0.0,0.0,0.0,0.0,0.0,0.0,0.0,0.0,0.0,0.0,0.0,0.0,0.0,0.0,0.0,0.0,0.0,0.0,0.0,0.0,0.0,0.0,0.0,0.0,0.0,0.0,0.0,0.0,0.0,0.0,0.0,0.0,0.0,0.0,0.0,0.0,0.0,0.0,0.0,0.0,0.0,0.0,0.0,0.0,0.0,0.0,0.0,0.0,0.0,0.0,0.0,0.0,0.0,0.0,0.0,0.0,0.0,0.0,0.0,0.0,0.0,0.0,0.0,0.0,0.0,0.0,0.0,0.0,0.0,0.0,0.0,0.0,0.0,0.0,0.0,0.0,0.0,0.0,0.0,0.0,0.0,0.0,0.0,0.0,0.0,0.0,0.0,0.0,0.0,0.0,0.0,0.0,0.0,0.0,0.0,0.0,0.0,0.0,0.0,0.0,0.0,0.0,0.0,0.0,0.0,0.0,0.0,0.0,0.0,0.0,0.0,0.0,0.0,0.0,0.0,0.0,0.0,0.0,0.0,0.0,0.0,0.0,0.0,0.0,0.0,0.0,0.0],[0.0,0.0,0.0,0.0,0.0,0.0,0.0,0.0,0.0,0.0,0.0,0.0,0.0,0.0,0.0,0.0,0.0,0.0,0.01,0.0,0.0,0.0,0.0,0.0,0.0,0.0,0.0,0.0,0.0,0.0,0.0,0.0,0.0,0.0,0.0,0.0,0.0,0.0,0.0,0.0,0.0,0.0,0.0,0.0,0.0,0.0,0.01,0.01,0.03,0.0,0.01,0.0,0.0,0.0,1.0,0.99,1.0,1.0,1.0,1.0,1.0,1.0,0.98,0.0,0.0,0.0,0.0,0.0,0.0,0.0,0.0,0.11,0.0,0.02,0.01,0.02,0.02,0.1,0.01,0.0,0.0,0.09,0.0,0.0,0.0,0.01,0.0,0.0,0.0,0.0,0.0,0.0,0.0,0.0,0.0,0.0,0.0,0.0,0.0,0.0,0.0,0.0,0.0,0.0,0.0,0.0,0.0,0.0,0.0,0.0,0.0,0.0,0.0,0.0,0.0,0.0,0.0,0.0,0.0,0.0,0.0,0.0,0.0,0.0,0.0,0.0,0.0,0.0,0.0,0.0,0.0,0.0,0.0,0.0,0.0,0.0,0.0,0.0,0.0,0.0,0.0,0.0,0.0,0.0,0.0,0.0,0.0,0.0,0.0,0.0,0.0,0.0,0.0,0.0,0.0,0.0,0.0,0.0,0.0,0.0,0.0,0.0,0.0,0.0,0.0,0.0,0.0,0.0,0.0,0.0,0.0,0.0,0.0,0.0,0.0,0.0,0.0,0.0,0.0,0.0,0.0,0.0,0.0,0.0,0.0,0.0,0.0,0.0,0.0,0.0,0.0,0.0,0.0,0.0,0.0,0.0,0.0,0.0,0.0,0.0,0.0,0.0,0.0,0.0,0.0,0.0],[0.0,0.0,0.0,0.0,0.0,0.0,0.0,0.0,0.0,0.0,0.0,0.0,0.0,0.0,0.0,0.0,0.0,0.0,0.0,0.0,0.0,0.0,0.0,0.0,0.0,0.0,0.0,0.0,0.0,0.0,0.0,0.0,0.0,0.0,0.0,0.0,0.0,0.0,0.0,0.0,0.0,0.0,0.0,0.0,0.0,0.0,0.0,0.0,0.0,0.0,0.0,0.0,0.0,0.0,0.0,1.0,1.0,1.0,1.0,1.0,1.0,1.0,0.98,0.0,0.0,0.0,0.0,0.62,0.0,0.0,0.0,0.62,0.03,0.09,0.02,0.03,0.02,0.05,0.01,0.0,0.0,0.02,0.0,0.0,0.0,0.0,0.0,0.0,0.0,0.0,0.0,0.0,0.0,0.0,0.0,0.0,0.0,0.0,0.0,0.0,0.0,0.0,0.0,0.0,0.0,0.0,0.0,0.0,0.0,0.0,0.0,0.0,0.0,0.0,0.0,0.0,0.0,0.0,0.0,0.0,0.0,0.0,0.0,0.0,0.0,0.0,0.0,0.0,0.0,0.0,0.0,0.0,0.0,0.0,0.0,0.0,0.0,0.0,0.0,0.0,0.0,0.0,0.0,0.0,0.0,0.0,0.0,0.0,0.0,0.0,0.0,0.0,0.0,0.0,0.0,0.0,0.0,0.0,0.0,0.0,0.0,0.0,0.0,0.0,0.0,0.0,0.0,0.0,0.0,0.0,0.0,0.0,0.0,0.0,0.0,0.0,0.0,0.0,0.0,0.0,0.0,0.0,0.0,0.0,0.0,0.0,0.0,0.0,0.0,0.0,0.0,0.0,0.0,0.0,0.0,0.0,0.0,0.0,0.0,0.0,0.0,0.0,0.0,0.0,0.0,0.0],[0.0,0.0,0.0,0.0,0.0,0.0,0.0,0.0,0.0,0.0,0.0,0.0,0.0,0.0,0.0,0.0,0.0,0.0,0.0,0.0,0.0,0.0,0.0,0.0,0.0,0.0,0.0,0.0,0.0,0.0,0.0,0.0,0.0,0.0,0.0,0.0,0.0,0.0,0.0,0.0,0.0,0.0,0.0,0.0,0.0,0.0,0.0,0.0,0.0,0.0,0.0,0.0,0.0,0.0,0.0,0.06,0.99,1.0,1.0,1.0,1.0,1.0,0.99,0.0,0.0,0.0,0.0,0.0,0.0,0.0,0.0,0.0,0.0,0.0,0.0,0.0,0.0,0.0,0.0,0.0,0.0,0.0,0.0,0.0,0.0,0.0,0.0,0.0,0.0,0.0,0.0,0.0,0.0,0.0,0.0,0.0,0.0,0.0,0.0,0.0,0.0,0.0,0.0,0.0,0.0,0.0,0.0,0.0,0.0,0.0,0.0,0.0,0.0,0.0,0.0,0.0,0.0,0.0,0.0,0.0,0.0,0.0,0.0,0.0,0.0,0.0,0.0,0.0,0.0,0.0,0.0,0.0,0.0,0.0,0.0,0.0,0.0,0.0,0.0,0.0,0.0,0.0,0.0,0.0,0.0,0.0,0.0,0.0,0.0,0.0,0.0,0.0,0.0,0.0,0.0,0.0,0.0,0.0,0.0,0.0,0.0,0.0,0.0,0.0,0.0,0.0,0.0,0.0,0.0,0.0,0.0,0.0,0.0,0.0,0.0,0.0,0.0,0.0,0.0,0.0,0.0,0.0,0.0,0.0,0.0,0.0,0.0,0.0,0.0,0.0,0.0,0.0,0.0,0.0,0.0,0.0,0.0,0.0,0.0,0.0,0.0,0.0,0.0,0.0,0.0,0.0],[0.0,0.0,0.0,0.0,0.0,0.0,0.0,0.0,0.0,0.0,0.0,0.0,0.0,0.0,0.0,0.0,0.0,0.0,0.0,0.0,0.0,0.0,0.0,0.0,0.0,0.0,0.0,0.0,0.0,0.0,0.0,0.0,0.0,0.0,0.0,0.0,0.0,0.0,0.0,0.0,0.0,0.0,0.0,0.0,0.0,0.0,0.0,0.0,0.0,0.0,0.0,0.0,0.0,0.0,0.0,0.0,0.0,1.0,1.0,1.0,1.0,1.0,1.0,0.02,0.0,0.0,0.0,0.0,0.0,0.0,0.0,0.0,0.0,0.0,0.0,0.0,0.0,0.0,0.0,0.0,0.0,0.0,0.0,0.0,0.0,0.0,0.0,0.0,0.0,0.0,0.0,0.0,0.0,0.0,0.0,0.0,0.0,0.0,0.0,0.0,0.0,0.0,0.0,0.0,0.0,0.0,0.0,0.0,0.0,0.0,0.0,0.0,0.0,0.0,0.0,0.0,0.0,0.0,0.0,0.0,0.0,0.0,0.0,0.0,0.0,0.0,0.0,0.0,0.0,0.0,0.0,0.0,0.0,0.0,0.0,0.0,0.0,0.0,0.0,0.0,0.0,0.0,0.0,0.0,0.0,0.0,0.0,0.0,0.0,0.0,0.0,0.0,0.0,0.0,0.0,0.0,0.0,0.0,0.0,0.0,0.0,0.0,0.0,0.0,0.0,0.0,0.0,0.0,0.0,0.0,0.0,0.0,0.0,0.0,0.0,0.0,0.0,0.0,0.0,0.0,0.0,0.0,0.0,0.0,0.0,0.0,0.0,0.0,0.0,0.0,0.0,0.0,0.0,0.0,0.0,0.0,0.0,0.0,0.0,0.0,0.0,0.0,0.0,0.0,0.0,0.0],[0.0,0.0,0.0,0.0,0.0,0.0,0.0,0.0,0.0,0.0,0.0,0.0,0.0,0.0,0.0,0.0,0.0,0.0,0.0,0.0,0.0,0.0,0.0,0.0,0.0,0.0,0.0,0.0,0.0,0.0,0.0,0.0,0.0,0.0,0.0,0.0,0.0,0.0,0.0,0.0,0.0,0.0,0.0,0.0,0.0,0.0,0.0,0.0,0.0,0.0,0.0,0.0,0.0,0.0,0.0,0.0,0.0,0.0,0.98,0.98,0.99,1.0,1.0,1.0,0.91,0.0,0.98,0.95,0.0,0.0,0.0,0.75,0.0,0.0,0.01,0.0,0.0,0.0,0.0,0.0,0.0,0.0,0.0,0.0,0.0,0.0,0.0,0.0,0.0,0.0,0.0,0.0,0.0,0.0,0.0,0.0,0.0,0.0,0.0,0.0,0.0,0.0,0.0,0.0,0.0,0.0,0.0,0.0,0.0,0.0,0.0,0.0,0.0,0.0,0.0,0.0,0.0,0.0,0.0,0.0,0.0,0.0,0.0,0.0,0.0,0.0,0.0,0.0,0.0,0.0,0.0,0.0,0.0,0.0,0.0,0.0,0.0,0.0,0.0,0.0,0.0,0.0,0.0,0.0,0.0,0.0,0.0,0.0,0.0,0.0,0.0,0.0,0.0,0.0,0.0,0.0,0.0,0.0,0.0,0.0,0.0,0.0,0.0,0.0,0.0,0.0,0.0,0.0,0.0,0.0,0.0,0.0,0.0,0.0,0.0,0.0,0.0,0.0,0.0,0.0,0.0,0.0,0.0,0.0,0.0,0.0,0.0,0.0,0.0,0.0,0.0,0.0,0.0,0.0,0.0,0.0,0.0,0.0,0.0,0.0,0.0,0.0,0.0,0.0,0.0,0.0],[0.0,0.0,0.0,0.0,0.0,0.0,0.0,0.0,0.0,0.0,0.0,0.0,0.0,0.0,0.0,0.0,0.0,0.0,0.0,0.0,0.0,0.0,0.0,0.0,0.0,0.0,0.0,0.0,0.0,0.0,0.0,0.0,0.0,0.0,0.0,0.0,0.0,0.0,0.0,0.0,0.0,0.0,0.0,0.0,0.0,0.0,0.0,0.0,0.0,0.0,0.0,0.0,0.0,0.0,0.0,0.0,0.0,0.0,0.0,0.0,0.0,0.02,1.0,1.0,1.0,1.0,1.0,0.83,0.0,0.0,0.0,0.0,0.0,0.0,0.0,0.0,0.0,0.0,0.0,0.0,0.0,0.0,0.0,0.0,0.0,0.0,0.0,0.0,0.0,0.0,0.0,0.0,0.0,0.0,0.0,0.0,0.0,0.0,0.0,0.0,0.0,0.0,0.0,0.0,0.0,0.0,0.0,0.0,0.0,0.0,0.0,0.0,0.0,0.0,0.0,0.0,0.0,0.0,0.0,0.0,0.0,0.0,0.0,0.0,0.0,0.0,0.0,0.0,0.0,0.0,0.0,0.0,0.0,0.0,0.0,0.0,0.0,0.0,0.0,0.0,0.0,0.0,0.0,0.0,0.0,0.0,0.0,0.0,0.0,0.0,0.0,0.0,0.0,0.0,0.0,0.0,0.0,0.0,0.0,0.0,0.0,0.0,0.0,0.0,0.0,0.0,0.0,0.0,0.0,0.0,0.0,0.0,0.0,0.0,0.0,0.0,0.0,0.0,0.0,0.0,0.0,0.0,0.0,0.0,0.0,0.0,0.0,0.0,0.0,0.0,0.0,0.0,0.0,0.0,0.0,0.0,0.0,0.0,0.0,0.0,0.0,0.0,0.0,0.0,0.0,0.0],[0.0,0.0,0.0,0.0,0.0,0.0,0.0,0.0,0.0,0.0,0.0,0.0,0.0,0.0,0.0,0.0,0.0,0.0,0.0,0.0,0.0,0.0,0.0,0.0,0.0,0.0,0.0,0.0,0.0,0.0,0.0,0.0,0.0,0.0,0.0,0.0,0.0,0.0,0.0,0.0,0.0,0.0,0.0,0.0,0.0,0.0,0.0,0.0,0.0,0.0,0.0,0.0,0.0,0.0,0.0,0.0,0.0,0.0,0.0,0.0,0.0,0.0,0.91,1.0,1.0,1.0,1.0,0.99,0.0,0.0,0.0,0.0,0.0,0.0,0.0,0.0,0.0,0.0,0.0,0.0,0.0,0.0,0.0,0.0,0.0,0.01,0.01,0.01,0.01,0.0,0.0,0.0,0.0,0.0,0.0,0.0,0.0,0.0,0.0,0.0,0.0,0.0,0.0,0.0,0.0,0.0,0.0,0.0,0.0,0.0,0.0,0.0,0.0,0.0,0.0,0.0,0.0,0.0,0.0,0.0,0.0,0.0,0.0,0.0,0.0,0.0,0.0,0.0,0.0,0.0,0.0,0.0,0.0,0.0,0.0,0.0,0.0,0.0,0.0,0.0,0.0,0.0,0.0,0.0,0.0,0.0,0.0,0.0,0.0,0.0,0.0,0.0,0.0,0.0,0.0,0.0,0.0,0.0,0.0,0.0,0.0,0.0,0.0,0.0,0.0,0.0,0.0,0.0,0.0,0.0,0.0,0.0,0.0,0.0,0.0,0.0,0.0,0.0,0.0,0.0,0.0,0.0,0.0,0.0,0.0,0.0,0.0,0.0,0.0,0.0,0.0,0.0,0.0,0.0,0.0,0.01,0.0,0.0,0.0,0.0,0.0,0.0,0.0,0.0,0.0,0.0],[0.0,0.0,0.0,0.0,0.0,0.0,0.0,0.0,0.0,0.0,0.0,0.0,0.0,0.0,0.0,0.0,0.0,0.0,0.0,0.0,0.0,0.0,0.0,0.0,0.0,0.0,0.0,0.0,0.0,0.0,0.0,0.0,0.0,0.0,0.0,0.0,0.0,0.0,0.0,0.0,0.0,0.0,0.0,0.0,0.0,0.0,0.0,0.0,0.0,0.0,0.0,0.0,0.0,0.0,0.0,0.0,0.0,0.0,0.0,0.0,0.0,0.0,0.0,1.0,1.0,1.0,1.0,1.0,0.01,0.0,0.0,0.0,0.0,0.0,0.0,0.0,0.0,0.0,0.0,0.0,0.0,0.0,0.0,0.0,0.0,0.0,0.0,0.0,0.0,0.0,0.0,0.0,0.0,0.0,0.0,0.0,0.0,0.0,0.0,0.0,0.0,0.0,0.0,0.0,0.0,0.0,0.0,0.0,0.0,0.0,0.0,0.0,0.0,0.0,0.0,0.0,0.0,0.0,0.0,0.0,0.0,0.0,0.0,0.0,0.0,0.0,0.0,0.0,0.0,0.0,0.0,0.0,0.0,0.0,0.0,0.0,0.0,0.0,0.0,0.0,0.0,0.0,0.0,0.0,0.0,0.0,0.0,0.0,0.0,0.0,0.0,0.0,0.0,0.0,0.0,0.0,0.0,0.0,0.0,0.0,0.0,0.0,0.0,0.0,0.0,0.0,0.0,0.0,0.0,0.0,0.0,0.0,0.0,0.0,0.0,0.0,0.0,0.0,0.0,0.0,0.0,0.0,0.0,0.0,0.0,0.0,0.0,0.0,0.0,0.0,0.0,0.0,0.0,0.0,0.0,0.0,0.0,0.0,0.0,0.0,0.0,0.0,0.0,0.0,0.0,0.0],[0.0,0.0,0.0,0.0,0.0,0.0,0.0,0.0,0.0,0.0,0.0,0.0,0.0,0.0,0.0,0.0,0.0,0.0,0.0,0.0,0.0,0.0,0.0,0.0,0.0,0.0,0.0,0.0,0.0,0.0,0.0,0.0,0.0,0.0,0.0,0.0,0.0,0.0,0.0,0.0,0.0,0.0,0.0,0.0,0.0,0.0,0.0,0.0,0.0,0.0,0.0,0.0,0.0,0.0,0.0,0.0,0.0,0.0,0.0,0.0,0.0,0.0,0.98,1.0,1.0,1.0,1.0,1.0,0.99,0.0,0.0,0.15,0.0,0.0,0.01,0.0,0.0,0.0,0.0,0.0,0.0,0.0,0.0,0.0,0.0,0.0,0.0,0.0,0.0,0.0,0.0,0.0,0.0,0.0,0.0,0.0,0.0,0.0,0.0,0.0,0.0,0.0,0.0,0.0,0.0,0.0,0.0,0.0,0.0,0.0,0.0,0.0,0.0,0.0,0.0,0.0,0.0,0.0,0.0,0.0,0.0,0.0,0.0,0.0,0.0,0.0,0.0,0.0,0.0,0.0,0.0,0.0,0.0,0.0,0.0,0.0,0.0,0.0,0.0,0.0,0.0,0.0,0.0,0.0,0.0,0.0,0.0,0.0,0.0,0.0,0.0,0.0,0.0,0.0,0.0,0.0,0.0,0.0,0.0,0.0,0.0,0.0,0.0,0.0,0.0,0.0,0.0,0.0,0.0,0.0,0.0,0.0,0.0,0.0,0.0,0.0,0.0,0.0,0.0,0.0,0.0,0.0,0.0,0.0,0.0,0.0,0.0,0.0,0.0,0.0,0.0,0.0,0.0,0.0,0.0,0.0,0.0,0.0,0.0,0.0,0.0,0.0,0.0,0.0,0.0,0.0],[0.0,0.0,0.0,0.0,0.0,0.0,0.0,0.0,0.0,0.0,0.0,0.0,0.0,0.0,0.0,0.0,0.0,0.0,0.0,0.0,0.0,0.0,0.0,0.0,0.0,0.0,0.0,0.0,0.0,0.0,0.0,0.0,0.0,0.0,0.0,0.0,0.0,0.0,0.0,0.0,0.0,0.0,0.0,0.0,0.0,0.0,0.0,0.0,0.0,0.0,0.0,0.0,0.0,0.0,0.0,0.0,0.0,0.0,0.0,0.62,0.0,0.0,0.95,0.83,0.99,1.0,1.0,1.0,1.0,0.01,0.0,0.95,0.31,0.03,0.04,0.01,0.0,0.0,0.0,0.01,0.0,0.0,0.0,0.01,0.0,0.0,0.0,0.01,0.01,0.0,0.0,0.0,0.0,0.0,0.0,0.0,0.0,0.0,0.0,0.0,0.0,0.0,0.0,0.0,0.0,0.0,0.0,0.0,0.0,0.0,0.0,0.0,0.0,0.0,0.0,0.0,0.0,0.0,0.0,0.0,0.0,0.0,0.0,0.0,0.0,0.0,0.0,0.0,0.0,0.0,0.0,0.0,0.0,0.0,0.0,0.0,0.0,0.0,0.0,0.0,0.0,0.0,0.0,0.0,0.0,0.0,0.0,0.0,0.0,0.0,0.0,0.0,0.0,0.0,0.0,0.0,0.0,0.0,0.0,0.0,0.0,0.0,0.0,0.0,0.0,0.0,0.0,0.0,0.0,0.0,0.0,0.0,0.0,0.0,0.0,0.0,0.0,0.0,0.0,0.0,0.0,0.0,0.0,0.0,0.0,0.0,0.0,0.0,0.0,0.0,0.0,0.0,0.0,0.0,0.0,0.0,0.0,0.0,0.0,0.0,0.0,0.0,0.0,0.0,0.0,0.0],[0.0,0.0,0.0,0.0,0.0,0.0,0.0,0.0,0.0,0.0,0.0,0.0,0.0,0.0,0.0,0.0,0.0,0.0,0.0,0.0,0.0,0.0,0.0,0.0,0.0,0.0,0.0,0.0,0.0,0.0,0.0,0.0,0.0,0.0,0.0,0.0,0.0,0.0,0.0,0.0,0.0,0.0,0.0,0.0,0.0,0.0,0.0,0.0,0.0,0.0,0.0,0.0,0.0,0.0,0.0,0.0,0.0,0.0,0.0,0.0,0.0,0.0,0.0,0.0,0.0,0.01,0.99,1.0,1.0,1.0,1.0,0.98,0.71,0.02,0.03,0.01,0.0,0.0,0.0,0.0,0.0,0.0,0.0,0.0,0.0,0.0,0.0,0.0,0.0,0.0,0.0,0.0,0.0,0.0,0.0,0.0,0.0,0.0,0.0,0.0,0.0,0.0,0.0,0.0,0.0,0.0,0.0,0.0,0.0,0.0,0.0,0.0,0.0,0.0,0.0,0.0,0.0,0.0,0.0,0.0,0.0,0.0,0.0,0.0,0.0,0.0,0.0,0.0,0.0,0.0,0.0,0.0,0.0,0.0,0.0,0.0,0.0,0.0,0.0,0.0,0.0,0.0,0.0,0.0,0.0,0.0,0.0,0.0,0.0,0.0,0.0,0.0,0.0,0.0,0.0,0.0,0.0,0.0,0.0,0.0,0.0,0.0,0.0,0.0,0.0,0.0,0.0,0.0,0.0,0.0,0.0,0.0,0.0,0.0,0.0,0.0,0.0,0.0,0.0,0.0,0.0,0.0,0.0,0.0,0.0,0.0,0.0,0.0,0.0,0.0,0.0,0.0,0.0,0.0,0.0,0.0,0.0,0.0,0.0,0.0,0.0,0.0,0.0,0.0,0.0,0.0],[0.0,0.0,0.0,0.0,0.0,0.0,0.0,0.0,0.0,0.0,0.0,0.0,0.0,0.0,0.0,0.0,0.0,0.0,0.0,0.0,0.0,0.0,0.0,0.0,0.0,0.0,0.0,0.0,0.0,0.0,0.0,0.0,0.0,0.0,0.0,0.0,0.0,0.0,0.0,0.0,0.0,0.0,0.0,0.0,0.0,0.0,0.0,0.0,0.0,0.0,0.0,0.0,0.0,0.0,0.0,0.0,0.0,0.0,0.0,0.0,0.0,0.0,0.0,0.0,0.0,0.0,0.0,0.01,1.0,1.0,1.0,0.99,0.87,0.11,0.08,0.19,0.01,0.01,0.01,0.01,0.01,0.01,0.01,0.01,0.01,0.01,0.01,0.01,0.0,0.01,0.0,0.0,0.01,0.0,0.0,0.0,0.0,0.0,0.0,0.0,0.0,0.0,0.0,0.0,0.0,0.0,0.0,0.0,0.0,0.0,0.0,0.0,0.0,0.0,0.0,0.0,0.0,0.0,0.0,0.0,0.0,0.0,0.0,0.0,0.0,0.0,0.0,0.0,0.0,0.0,0.0,0.0,0.0,0.0,0.0,0.0,0.0,0.0,0.0,0.0,0.0,0.0,0.0,0.0,0.0,0.0,0.0,0.0,0.0,0.0,0.0,0.0,0.0,0.0,0.0,0.0,0.0,0.0,0.0,0.0,0.0,0.0,0.0,0.0,0.0,0.0,0.0,0.0,0.0,0.0,0.0,0.0,0.0,0.0,0.0,0.0,0.0,0.0,0.0,0.0,0.0,0.0,0.0,0.0,0.0,0.0,0.0,0.0,0.0,0.0,0.0,0.0,0.0,0.0,0.0,0.0,0.0,0.0,0.0,0.0,0.0,0.0,0.0,0.0,0.0,0.0],[0.0,0.0,0.0,0.0,0.0,0.0,0.0,0.0,0.0,0.0,0.0,0.0,0.0,0.0,0.0,0.0,0.0,0.0,0.0,0.0,0.0,0.0,0.0,0.0,0.0,0.0,0.0,0.0,0.0,0.0,0.0,0.0,0.0,0.0,0.0,0.0,0.0,0.0,0.0,0.0,0.0,0.0,0.0,0.0,0.0,0.0,0.0,0.0,0.0,0.0,0.0,0.0,0.0,0.0,0.0,0.0,0.0,0.0,0.0,0.0,0.0,0.0,0.0,0.0,0.0,0.0,0.0,0.0,1.0,1.0,1.0,1.0,0.94,0.16,0.08,0.39,0.02,0.02,0.01,0.0,0.03,0.01,0.01,0.01,0.01,0.01,0.0,0.01,0.0,0.0,0.0,0.0,0.0,0.0,0.0,0.0,0.0,0.0,0.0,0.0,0.0,0.0,0.0,0.0,0.0,0.0,0.0,0.0,0.0,0.0,0.0,0.0,0.0,0.0,0.0,0.0,0.0,0.0,0.0,0.0,0.0,0.0,0.0,0.0,0.0,0.0,0.0,0.0,0.0,0.0,0.0,0.0,0.0,0.0,0.0,0.0,0.0,0.0,0.0,0.0,0.0,0.0,0.0,0.0,0.0,0.0,0.0,0.0,0.0,0.0,0.0,0.0,0.0,0.0,0.0,0.0,0.0,0.0,0.0,0.0,0.0,0.0,0.0,0.0,0.0,0.0,0.0,0.0,0.0,0.0,0.0,0.0,0.0,0.0,0.0,0.0,0.0,0.0,0.0,0.0,0.0,0.0,0.0,0.0,0.0,0.0,0.0,0.0,0.0,0.0,0.0,0.0,0.0,0.0,0.0,0.0,0.0,0.0,0.0,0.0,0.0,0.0,0.0,0.0,0.0,0.0],[0.0,0.0,0.0,0.0,0.0,0.0,0.0,0.0,0.0,0.0,0.0,0.0,0.0,0.0,0.0,0.0,0.0,0.0,0.0,0.0,0.0,0.0,0.0,0.0,0.0,0.0,0.0,0.0,0.0,0.0,0.0,0.0,0.0,0.0,0.0,0.0,0.0,0.0,0.0,0.0,0.0,0.0,0.0,0.0,0.0,0.0,0.0,0.0,0.0,0.0,0.0,0.0,0.0,0.0,0.0,0.0,0.0,0.0,0.11,0.62,0.0,0.0,0.75,0.0,0.0,0.0,0.15,0.95,0.98,0.99,1.0,1.0,1.0,0.49,0.16,0.27,0.05,0.03,0.0,0.01,0.01,0.01,0.01,0.01,0.0,0.0,0.0,0.01,0.0,0.0,0.0,0.0,0.0,0.0,0.0,0.0,0.0,0.0,0.0,0.0,0.0,0.0,0.0,0.0,0.0,0.0,0.0,0.0,0.0,0.0,0.0,0.0,0.0,0.0,0.0,0.0,0.0,0.0,0.0,0.0,0.0,0.0,0.0,0.0,0.0,0.0,0.0,0.0,0.0,0.0,0.0,0.0,0.0,0.0,0.0,0.0,0.0,0.0,0.0,0.0,0.0,0.0,0.0,0.0,0.0,0.0,0.0,0.0,0.0,0.0,0.0,0.0,0.0,0.0,0.0,0.0,0.0,0.0,0.0,0.0,0.0,0.0,0.0,0.0,0.0,0.0,0.0,0.0,0.0,0.0,0.0,0.0,0.0,0.0,0.0,0.0,0.0,0.0,0.0,0.0,0.0,0.0,0.0,0.0,0.0,0.0,0.0,0.0,0.0,0.0,0.0,0.0,0.0,0.0,0.0,0.0,0.0,0.0,0.0,0.0,0.0,0.0,0.0,0.0,0.0,0.0],[0.0,0.0,0.0,0.0,0.0,0.0,0.0,0.0,0.0,0.0,0.0,0.0,0.0,0.0,0.0,0.0,0.0,0.0,0.0,0.0,0.0,0.0,0.0,0.0,0.0,0.0,0.0,0.0,0.0,0.0,0.0,0.0,0.0,0.0,0.0,0.0,0.0,0.0,0.0,0.0,0.0,0.0,0.0,0.0,0.0,0.0,0.0,0.0,0.0,0.0,0.0,0.0,0.0,0.0,0.0,0.01,0.0,0.0,0.0,0.03,0.0,0.0,0.0,0.0,0.0,0.0,0.0,0.31,0.71,0.87,0.94,1.0,1.0,1.0,0.9,0.53,0.12,0.01,0.01,0.03,0.02,0.01,0.01,0.02,0.0,0.0,0.0,0.01,0.01,0.0,0.0,0.0,0.0,0.0,0.0,0.0,0.0,0.0,0.0,0.0,0.0,0.0,0.0,0.0,0.0,0.0,0.0,0.0,0.0,0.0,0.0,0.0,0.0,0.0,0.0,0.0,0.0,0.0,0.0,0.0,0.0,0.0,0.0,0.0,0.0,0.0,0.0,0.0,0.0,0.0,0.0,0.0,0.0,0.0,0.0,0.0,0.0,0.0,0.0,0.0,0.0,0.0,0.0,0.0,0.0,0.0,0.0,0.0,0.0,0.0,0.0,0.0,0.0,0.0,0.0,0.0,0.0,0.0,0.0,0.0,0.0,0.0,0.0,0.0,0.0,0.0,0.0,0.0,0.0,0.0,0.0,0.0,0.0,0.0,0.0,0.0,0.0,0.0,0.0,0.0,0.0,0.0,0.0,0.0,0.0,0.0,0.0,0.0,0.0,0.0,0.0,0.0,0.0,0.0,0.0,0.0,0.0,0.0,0.0,0.0,0.0,0.0,0.0,0.0,0.0,0.0],[0.0,0.0,0.0,0.0,0.0,0.0,0.0,0.0,0.0,0.0,0.0,0.0,0.0,0.0,0.0,0.0,0.0,0.0,0.0,0.0,0.0,0.0,0.0,0.0,0.0,0.0,0.0,0.0,0.0,0.0,0.0,0.0,0.0,0.0,0.0,0.0,0.0,0.0,0.0,0.0,0.0,0.0,0.0,0.0,0.0,0.0,0.0,0.01,0.01,0.01,0.08,0.01,0.03,0.0,0.0,0.28,0.01,0.0,0.02,0.09,0.0,0.0,0.0,0.0,0.0,0.0,0.0,0.03,0.02,0.11,0.16,0.49,1.0,1.0,1.0,0.76,0.5,0.04,0.03,0.25,0.06,0.05,0.02,0.06,0.0,0.01,0.0,0.01,0.0,0.0,0.0,0.0,0.0,0.0,0.0,0.0,0.0,0.0,0.0,0.0,0.0,0.0,0.0,0.0,0.0,0.0,0.0,0.0,0.0,0.0,0.0,0.0,0.0,0.0,0.0,0.0,0.0,0.0,0.0,0.0,0.0,0.0,0.0,0.0,0.0,0.0,0.0,0.0,0.0,0.0,0.0,0.0,0.0,0.0,0.0,0.0,0.0,0.0,0.0,0.0,0.0,0.0,0.0,0.0,0.0,0.0,0.0,0.0,0.0,0.0,0.0,0.0,0.0,0.0,0.0,0.0,0.0,0.0,0.0,0.0,0.0,0.0,0.0,0.0,0.0,0.0,0.0,0.0,0.0,0.0,0.0,0.0,0.0,0.0,0.0,0.0,0.0,0.0,0.0,0.0,0.0,0.0,0.0,0.0,0.0,0.0,0.0,0.0,0.0,0.0,0.0,0.0,0.0,0.0,0.0,0.0,0.0,0.0,0.0,0.0,0.0,0.0,0.0,0.0,0.0,0.0],[0.0,0.0,0.0,0.0,0.0,0.0,0.0,0.0,0.0,0.0,0.0,0.0,0.0,0.0,0.0,0.0,0.0,0.0,0.0,0.0,0.0,0.0,0.0,0.0,0.0,0.0,0.0,0.0,0.0,0.0,0.0,0.0,0.0,0.0,0.0,0.0,0.0,0.0,0.0,0.0,0.0,0.0,0.0,0.0,0.0,0.0,0.0,0.01,0.01,0.0,0.01,0.0,0.0,0.0,0.0,0.01,0.0,0.0,0.01,0.02,0.0,0.0,0.01,0.0,0.0,0.0,0.01,0.04,0.03,0.08,0.08,0.16,0.9,1.0,1.0,1.0,0.83,0.04,0.04,0.44,0.2,0.02,0.01,0.16,0.0,0.0,0.0,0.01,0.0,0.0,0.0,0.0,0.0,0.0,0.0,0.0,0.0,0.0,0.0,0.0,0.0,0.0,0.0,0.0,0.0,0.0,0.0,0.0,0.0,0.0,0.0,0.0,0.0,0.0,0.0,0.0,0.0,0.0,0.0,0.0,0.0,0.0,0.0,0.0,0.0,0.0,0.0,0.0,0.0,0.0,0.0,0.0,0.0,0.0,0.0,0.0,0.0,0.0,0.0,0.0,0.0,0.0,0.0,0.0,0.0,0.0,0.0,0.0,0.0,0.0,0.0,0.0,0.0,0.0,0.0,0.0,0.0,0.0,0.0,0.0,0.0,0.0,0.0,0.0,0.0,0.0,0.0,0.0,0.0,0.0,0.0,0.0,0.0,0.0,0.0,0.0,0.0,0.0,0.0,0.0,0.0,0.0,0.0,0.0,0.0,0.0,0.0,0.0,0.0,0.0,0.0,0.0,0.0,0.0,0.0,0.0,0.0,0.0,0.0,0.0,0.0,0.0,0.0,0.0,0.0,0.0],[0.0,0.0,0.0,0.0,0.0,0.0,0.0,0.0,0.0,0.0,0.0,0.0,0.0,0.0,0.0,0.0,0.0,0.0,0.0,0.0,0.0,0.0,0.0,0.0,0.0,0.0,0.0,0.0,0.0,0.0,0.0,0.0,0.0,0.0,0.0,0.0,0.0,0.0,0.0,0.0,0.0,0.0,0.0,0.0,0.0,0.0,0.01,0.03,0.03,0.01,0.02,0.01,0.02,0.0,0.01,0.05,0.01,0.0,0.02,0.03,0.0,0.0,0.0,0.0,0.0,0.0,0.0,0.01,0.01,0.19,0.39,0.27,0.53,0.76,1.0,1.0,1.0,0.52,0.04,0.38,0.38,0.01,0.01,0.02,0.0,0.0,0.0,0.0,0.0,0.0,0.0,0.0,0.0,0.0,0.0,0.0,0.0,0.0,0.0,0.0,0.0,0.0,0.0,0.0,0.0,0.0,0.0,0.0,0.0,0.0,0.0,0.0,0.0,0.0,0.0,0.0,0.0,0.0,0.0,0.0,0.0,0.0,0.0,0.0,0.0,0.0,0.0,0.0,0.0,0.0,0.0,0.0,0.0,0.0,0.0,0.0,0.0,0.0,0.0,0.0,0.0,0.0,0.0,0.0,0.0,0.0,0.0,0.0,0.0,0.0,0.0,0.0,0.0,0.0,0.0,0.0,0.0,0.0,0.0,0.0,0.0,0.0,0.0,0.0,0.0,0.0,0.0,0.0,0.0,0.0,0.0,0.0,0.0,0.0,0.0,0.0,0.0,0.0,0.0,0.0,0.0,0.0,0.0,0.0,0.0,0.0,0.0,0.0,0.0,0.0,0.0,0.0,0.0,0.0,0.0,0.0,0.0,0.0,0.0,0.0,0.0,0.0,0.0,0.0,0.0,0.0],[0.0,0.0,0.0,0.0,0.0,0.0,0.0,0.0,0.0,0.0,0.0,0.0,0.0,0.0,0.0,0.0,0.0,0.0,0.0,0.0,0.0,0.0,0.0,0.0,0.0,0.0,0.0,0.0,0.0,0.0,0.0,0.0,0.0,0.0,0.0,0.0,0.0,0.0,0.0,0.0,0.0,0.0,0.0,0.0,0.0,0.0,0.0,0.02,0.02,0.01,0.11,0.02,0.02,0.0,0.01,0.13,0.01,0.0,0.02,0.02,0.0,0.0,0.0,0.0,0.0,0.0,0.0,0.0,0.0,0.01,0.02,0.05,0.12,0.5,0.83,1.0,1.0,1.0,0.96,0.88,0.61,0.04,0.01,0.0,0.0,0.0,0.0,0.0,0.0,0.0,0.0,0.0,0.0,0.0,0.0,0.0,0.0,0.0,0.0,0.0,0.0,0.0,0.0,0.0,0.0,0.0,0.0,0.0,0.0,0.0,0.0,0.0,0.0,0.0,0.0,0.0,0.0,0.0,0.0,0.0,0.0,0.0,0.0,0.0,0.0,0.0,0.0,0.0,0.0,0.0,0.0,0.0,0.0,0.0,0.0,0.0,0.0,0.0,0.0,0.0,0.0,0.0,0.0,0.0,0.0,0.0,0.0,0.0,0.0,0.0,0.0,0.0,0.0,0.0,0.0,0.0,0.0,0.0,0.0,0.0,0.0,0.0,0.0,0.0,0.0,0.0,0.0,0.0,0.0,0.0,0.0,0.0,0.0,0.0,0.0,0.0,0.0,0.0,0.0,0.0,0.0,0.0,0.0,0.0,0.0,0.0,0.0,0.0,0.0,0.0,0.0,0.0,0.0,0.0,0.0,0.0,0.0,0.0,0.0,0.0,0.0,0.0,0.0,0.0,0.0,0.0],[0.0,0.0,0.0,0.0,0.0,0.0,0.0,0.0,0.0,0.0,0.0,0.0,0.0,0.0,0.0,0.0,0.0,0.0,0.0,0.0,0.0,0.0,0.0,0.0,0.0,0.0,0.0,0.0,0.0,0.0,0.0,0.0,0.0,0.0,0.0,0.0,0.0,0.0,0.0,0.0,0.0,0.0,0.0,0.0,0.0,0.01,0.01,0.06,0.06,0.04,0.16,0.08,0.1,0.0,0.06,0.23,0.02,0.0,0.1,0.05,0.0,0.0,0.0,0.0,0.0,0.0,0.0,0.0,0.0,0.01,0.02,0.03,0.01,0.04,0.04,0.52,1.0,1.0,1.0,0.83,0.77,0.53,0.02,0.0,0.0,0.0,0.0,0.0,0.0,0.0,0.0,0.0,0.0,0.0,0.0,0.0,0.0,0.0,0.0,0.0,0.0,0.0,0.0,0.0,0.0,0.0,0.0,0.0,0.0,0.0,0.0,0.0,0.0,0.0,0.0,0.0,0.0,0.0,0.0,0.0,0.0,0.0,0.0,0.0,0.0,0.0,0.0,0.0,0.0,0.0,0.0,0.0,0.0,0.0,0.0,0.0,0.0,0.0,0.0,0.0,0.0,0.0,0.0,0.0,0.0,0.0,0.0,0.0,0.0,0.0,0.0,0.0,0.0,0.0,0.0,0.0,0.0,0.0,0.0,0.0,0.0,0.0,0.0,0.0,0.0,0.0,0.0,0.0,0.0,0.0,0.0,0.0,0.0,0.0,0.0,0.0,0.0,0.0,0.0,0.0,0.0,0.0,0.0,0.0,0.0,0.0,0.0,0.0,0.0,0.0,0.0,0.0,0.0,0.0,0.0,0.0,0.0,0.0,0.0,0.0,0.0,0.0,0.0,0.0,0.0,0.0],[0.0,0.0,0.0,0.0,0.0,0.0,0.0,0.0,0.0,0.0,0.0,0.0,0.0,0.0,0.0,0.0,0.0,0.0,0.0,0.0,0.0,0.0,0.0,0.0,0.0,0.0,0.0,0.0,0.0,0.0,0.0,0.0,0.0,0.0,0.0,0.0,0.0,0.0,0.0,0.0,0.0,0.01,0.0,0.01,0.0,0.01,0.01,0.06,0.08,0.06,0.23,0.11,0.15,0.0,0.02,0.2,0.01,0.0,0.01,0.01,0.0,0.0,0.0,0.0,0.0,0.0,0.0,0.0,0.0,0.01,0.01,0.0,0.01,0.03,0.04,0.04,0.96,1.0,1.0,1.0,0.9,0.62,0.57,0.0,0.0,0.0,0.0,0.0,0.0,0.0,0.0,0.0,0.0,0.0,0.0,0.0,0.0,0.0,0.0,0.0,0.0,0.0,0.0,0.0,0.0,0.0,0.0,0.0,0.0,0.0,0.0,0.0,0.0,0.0,0.0,0.0,0.0,0.0,0.0,0.0,0.0,0.0,0.0,0.0,0.0,0.0,0.0,0.0,0.0,0.0,0.0,0.0,0.0,0.0,0.0,0.0,0.0,0.0,0.0,0.0,0.0,0.0,0.0,0.0,0.0,0.0,0.0,0.0,0.0,0.0,0.0,0.0,0.0,0.0,0.0,0.0,0.0,0.0,0.0,0.0,0.0,0.0,0.0,0.0,0.0,0.0,0.0,0.0,0.0,0.0,0.0,0.0,0.0,0.0,0.0,0.0,0.0,0.0,0.0,0.0,0.0,0.0,0.0,0.0,0.0,0.0,0.0,0.0,0.0,0.0,0.0,0.0,0.0,0.0,0.0,0.0,0.0,0.0,0.0,0.0,0.0,0.0,0.0,0.0,0.0,0.0],[0.0,0.0,0.0,0.0,0.0,0.0,0.0,0.0,0.0,0.0,0.0,0.0,0.0,0.0,0.0,0.0,0.0,0.0,0.0,0.0,0.0,0.0,0.0,0.0,0.0,0.0,0.0,0.0,0.0,0.0,0.0,0.0,0.0,0.0,0.0,0.0,0.0,0.0,0.0,0.0,0.0,0.01,0.0,0.01,0.0,0.01,0.0,0.03,0.04,0.02,0.12,0.02,0.01,0.0,0.0,0.02,0.0,0.0,0.0,0.0,0.0,0.0,0.0,0.0,0.0,0.0,0.0,0.01,0.0,0.01,0.0,0.01,0.03,0.25,0.44,0.38,0.88,0.83,1.0,1.0,1.0,0.92,0.72,0.57,0.0,0.0,0.0,0.0,0.0,0.0,0.0,0.0,0.0,0.0,0.0,0.0,0.0,0.0,0.0,0.0,0.0,0.0,0.0,0.0,0.0,0.0,0.0,0.0,0.0,0.0,0.0,0.0,0.0,0.0,0.0,0.0,0.0,0.0,0.0,0.0,0.0,0.0,0.0,0.0,0.0,0.0,0.0,0.0,0.0,0.0,0.0,0.0,0.0,0.0,0.0,0.0,0.0,0.0,0.0,0.0,0.0,0.0,0.0,0.0,0.0,0.0,0.0,0.0,0.0,0.0,0.0,0.0,0.0,0.0,0.0,0.0,0.0,0.0,0.0,0.0,0.0,0.0,0.0,0.0,0.0,0.0,0.0,0.0,0.0,0.0,0.0,0.0,0.0,0.0,0.0,0.0,0.0,0.0,0.0,0.0,0.0,0.0,0.0,0.0,0.0,0.0,0.0,0.0,0.0,0.0,0.0,0.0,0.0,0.0,0.0,0.0,0.0,0.0,0.0,0.0,0.0,0.0,0.0,0.0,0.0,0.0],[0.0,0.0,0.0,0.0,0.0,0.0,0.0,0.0,0.0,0.0,0.0,0.0,0.0,0.0,0.0,0.0,0.0,0.0,0.0,0.0,0.0,0.0,0.0,0.0,0.0,0.0,0.0,0.0,0.0,0.0,0.0,0.0,0.0,0.0,0.0,0.0,0.0,0.0,0.0,0.0,0.0,0.0,0.0,0.0,0.0,0.01,0.0,0.04,0.03,0.04,0.06,0.03,0.04,0.0,0.01,0.02,0.0,0.0,0.0,0.0,0.0,0.0,0.0,0.0,0.0,0.0,0.0,0.0,0.0,0.01,0.03,0.01,0.02,0.06,0.2,0.38,0.61,0.77,0.9,1.0,1.0,1.0,0.89,0.55,0.5,0.0,0.0,0.0,0.0,0.0,0.0,0.0,0.0,0.0,0.0,0.0,0.0,0.0,0.0,0.0,0.0,0.0,0.0,0.0,0.0,0.0,0.0,0.0,0.0,0.0,0.0,0.0,0.0,0.0,0.0,0.0,0.0,0.0,0.0,0.0,0.0,0.0,0.0,0.0,0.0,0.0,0.0,0.0,0.0,0.0,0.0,0.0,0.0,0.0,0.0,0.0,0.0,0.0,0.0,0.0,0.0,0.0,0.0,0.0,0.0,0.0,0.0,0.0,0.0,0.0,0.0,0.0,0.0,0.0,0.0,0.0,0.0,0.0,0.0,0.0,0.0,0.0,0.0,0.0,0.0,0.0,0.0,0.0,0.0,0.0,0.0,0.0,0.0,0.0,0.0,0.0,0.0,0.0,0.0,0.0,0.0,0.0,0.0,0.0,0.0,0.0,0.0,0.0,0.0,0.0,0.0,0.0,0.0,0.0,0.0,0.0,0.0,0.0,0.0,0.0,0.0,0.0,0.0,0.0,0.0,0.0],[0.0,0.0,0.0,0.0,0.0,0.0,0.0,0.0,0.0,0.0,0.0,0.0,0.0,0.0,0.0,0.0,0.0,0.0,0.0,0.0,0.0,0.0,0.0,0.0,0.0,0.0,0.0,0.0,0.0,0.0,0.0,0.0,0.0,0.0,0.0,0.0,0.0,0.0,0.0,0.0,0.0,0.0,0.0,0.01,0.0,0.02,0.01,0.1,0.1,0.06,0.13,0.08,0.05,0.0,0.08,0.17,0.0,0.0,0.09,0.02,0.0,0.0,0.0,0.0,0.0,0.0,0.0,0.0,0.0,0.01,0.01,0.01,0.01,0.05,0.02,0.01,0.04,0.53,0.62,0.92,1.0,1.0,1.0,0.91,0.64,0.47,0.01,0.0,0.0,0.0,0.0,0.0,0.0,0.0,0.0,0.0,0.0,0.0,0.0,0.0,0.0,0.0,0.0,0.0,0.0,0.0,0.0,0.0,0.0,0.0,0.0,0.0,0.0,0.0,0.0,0.0,0.0,0.0,0.0,0.0,0.0,0.0,0.0,0.0,0.0,0.0,0.0,0.0,0.0,0.0,0.0,0.0,0.0,0.0,0.0,0.0,0.0,0.0,0.0,0.0,0.0,0.0,0.0,0.0,0.0,0.0,0.0,0.0,0.0,0.0,0.0,0.0,0.0,0.0,0.0,0.0,0.0,0.0,0.0,0.0,0.0,0.0,0.0,0.0,0.0,0.0,0.0,0.0,0.0,0.0,0.0,0.0,0.0,0.0,0.0,0.0,0.0,0.0,0.0,0.0,0.0,0.0,0.0,0.0,0.0,0.0,0.0,0.0,0.0,0.0,0.0,0.0,0.0,0.0,0.0,0.0,0.0,0.0,0.0,0.0,0.0,0.0,0.0,0.0,0.0,0.0],[0.0,0.0,0.0,0.0,0.0,0.0,0.0,0.0,0.0,0.0,0.0,0.0,0.0,0.0,0.0,0.0,0.0,0.0,0.0,0.0,0.0,0.0,0.0,0.0,0.0,0.0,0.0,0.0,0.0,0.0,0.0,0.0,0.0,0.0,0.0,0.0,0.0,0.0,0.0,0.0,0.0,0.01,0.0,0.01,0.0,0.02,0.02,0.11,0.14,0.05,0.13,0.03,0.01,0.0,0.0,0.01,0.0,0.0,0.0,0.0,0.0,0.0,0.0,0.0,0.0,0.0,0.0,0.0,0.0,0.01,0.01,0.01,0.01,0.02,0.01,0.01,0.01,0.02,0.57,0.72,0.89,1.0,1.0,1.0,0.92,0.54,0.47,0.01,0.0,0.0,0.0,0.0,0.0,0.0,0.0,0.0,0.0,0.0,0.0,0.0,0.0,0.0,0.0,0.0,0.0,0.0,0.0,0.0,0.0,0.0,0.0,0.0,0.0,0.0,0.0,0.0,0.0,0.0,0.0,0.0,0.0,0.0,0.0,0.0,0.0,0.0,0.0,0.0,0.0,0.0,0.0,0.0,0.0,0.0,0.0,0.0,0.0,0.0,0.0,0.0,0.0,0.0,0.0,0.0,0.0,0.0,0.0,0.0,0.0,0.0,0.0,0.0,0.0,0.0,0.0,0.0,0.0,0.0,0.0,0.0,0.0,0.0,0.0,0.0,0.0,0.0,0.0,0.0,0.0,0.0,0.0,0.0,0.0,0.0,0.0,0.0,0.0,0.0,0.0,0.0,0.0,0.0,0.0,0.0,0.0,0.0,0.0,0.0,0.0,0.0,0.0,0.0,0.0,0.0,0.0,0.0,0.0,0.0,0.0,0.0,0.0,0.0,0.0,0.0,0.0,0.0],[0.0,0.0,0.0,0.0,0.0,0.0,0.0,0.0,0.0,0.0,0.0,0.0,0.0,0.0,0.0,0.0,0.0,0.0,0.0,0.0,0.0,0.0,0.0,0.0,0.0,0.0,0.0,0.0,0.0,0.0,0.0,0.0,0.0,0.0,0.0,0.0,0.0,0.0,0.0,0.0,0.0,0.0,0.0,0.01,0.0,0.03,0.03,0.06,0.06,0.01,0.02,0.01,0.0,0.0,0.0,0.01,0.0,0.0,0.0,0.0,0.0,0.0,0.0,0.0,0.0,0.0,0.0,0.01,0.0,0.01,0.01,0.01,0.02,0.06,0.16,0.02,0.0,0.0,0.0,0.57,0.55,0.91,1.0,1.0,1.0,0.9,0.57,0.59,0.02,0.0,0.0,0.0,0.0,0.0,0.0,0.0,0.0,0.0,0.0,0.0,0.0,0.0,0.0,0.0,0.0,0.0,0.0,0.0,0.0,0.0,0.0,0.0,0.0,0.0,0.0,0.0,0.0,0.0,0.0,0.0,0.0,0.0,0.0,0.0,0.0,0.0,0.0,0.0,0.0,0.0,0.0,0.0,0.0,0.0,0.0,0.0,0.0,0.0,0.0,0.0,0.0,0.0,0.0,0.0,0.0,0.0,0.0,0.0,0.0,0.0,0.0,0.0,0.0,0.0,0.0,0.0,0.0,0.0,0.0,0.0,0.0,0.0,0.0,0.0,0.0,0.0,0.0,0.0,0.0,0.0,0.0,0.0,0.0,0.0,0.0,0.0,0.0,0.0,0.0,0.0,0.0,0.0,0.0,0.0,0.0,0.0,0.0,0.0,0.0,0.0,0.0,0.0,0.0,0.0,0.0,0.0,0.0,0.0,0.0,0.0,0.0,0.0,0.0,0.0,0.0,0.0],[0.0,0.0,0.0,0.0,0.0,0.0,0.0,0.0,0.0,0.0,0.0,0.0,0.0,0.0,0.0,0.0,0.0,0.0,0.0,0.0,0.0,0.0,0.0,0.0,0.0,0.0,0.0,0.0,0.0,0.0,0.0,0.0,0.0,0.0,0.0,0.0,0.0,0.0,0.0,0.0,0.0,0.0,0.0,0.01,0.01,0.03,0.05,0.06,0.1,0.02,0.02,0.01,0.0,0.0,0.0,0.0,0.0,0.0,0.0,0.0,0.0,0.0,0.0,0.0,0.0,0.0,0.0,0.0,0.0,0.01,0.01,0.0,0.0,0.0,0.0,0.0,0.0,0.0,0.0,0.0,0.5,0.64,0.92,1.0,1.0,1.0,0.79,0.56,0.2,0.01,0.0,0.0,0.0,0.0,0.0,0.0,0.0,0.0,0.0,0.0,0.0,0.0,0.0,0.0,0.0,0.0,0.0,0.0,0.0,0.0,0.0,0.0,0.0,0.0,0.0,0.0,0.0,0.0,0.0,0.0,0.0,0.0,0.0,0.0,0.0,0.0,0.0,0.0,0.0,0.0,0.0,0.0,0.0,0.0,0.0,0.0,0.0,0.0,0.0,0.0,0.0,0.0,0.0,0.0,0.0,0.0,0.0,0.0,0.0,0.0,0.0,0.0,0.0,0.0,0.0,0.0,0.0,0.0,0.0,0.0,0.0,0.0,0.0,0.0,0.0,0.0,0.0,0.0,0.0,0.0,0.0,0.0,0.0,0.0,0.0,0.0,0.0,0.0,0.0,0.0,0.0,0.0,0.0,0.0,0.0,0.0,0.0,0.0,0.0,0.0,0.0,0.0,0.0,0.0,0.0,0.0,0.0,0.0,0.0,0.0,0.0,0.0,0.0,0.0,0.0,0.0],[0.0,0.0,0.0,0.0,0.0,0.0,0.0,0.0,0.0,0.0,0.0,0.0,0.0,0.0,0.0,0.0,0.0,0.0,0.0,0.0,0.0,0.0,0.0,0.0,0.0,0.0,0.0,0.0,0.0,0.0,0.0,0.0,0.0,0.0,0.0,0.0,0.0,0.0,0.0,0.0,0.0,0.0,0.0,0.02,0.01,0.04,0.04,0.04,0.08,0.02,0.06,0.03,0.01,0.0,0.01,0.01,0.0,0.0,0.01,0.0,0.0,0.0,0.0,0.0,0.01,0.0,0.0,0.0,0.0,0.01,0.01,0.0,0.0,0.01,0.0,0.0,0.0,0.0,0.0,0.0,0.0,0.47,0.54,0.9,1.0,1.0,1.0,0.86,0.27,0.13,0.0,0.0,0.0,0.0,0.0,0.0,0.0,0.0,0.0,0.0,0.0,0.0,0.0,0.0,0.0,0.0,0.0,0.0,0.0,0.0,0.0,0.0,0.0,0.0,0.0,0.0,0.0,0.0,0.0,0.0,0.0,0.0,0.0,0.0,0.0,0.0,0.0,0.0,0.0,0.0,0.0,0.0,0.0,0.0,0.0,0.0,0.0,0.0,0.0,0.0,0.0,0.0,0.0,0.0,0.0,0.0,0.0,0.0,0.0,0.0,0.0,0.0,0.0,0.0,0.0,0.0,0.0,0.0,0.0,0.0,0.0,0.0,0.0,0.0,0.0,0.0,0.0,0.0,0.0,0.0,0.0,0.0,0.0,0.0,0.0,0.0,0.0,0.0,0.0,0.0,0.0,0.0,0.0,0.0,0.0,0.0,0.0,0.0,0.0,0.0,0.0,0.0,0.0,0.0,0.0,0.0,0.0,0.0,0.0,0.0,0.0,0.0,0.0,0.0,0.0,0.0],[0.0,0.0,0.0,0.0,0.0,0.0,0.0,0.0,0.0,0.0,0.0,0.0,0.0,0.0,0.0,0.0,0.0,0.0,0.0,0.0,0.0,0.0,0.0,0.0,0.0,0.0,0.0,0.0,0.0,0.0,0.0,0.0,0.0,0.0,0.0,0.0,0.0,0.0,0.0,0.0,0.0,0.02,0.01,0.05,0.02,0.07,0.05,0.05,0.04,0.01,0.01,0.0,0.0,0.0,0.0,0.0,0.0,0.0,0.0,0.0,0.0,0.0,0.0,0.0,0.01,0.0,0.0,0.0,0.0,0.01,0.0,0.0,0.0,0.0,0.0,0.0,0.0,0.0,0.0,0.0,0.0,0.01,0.47,0.57,0.79,1.0,1.0,1.0,0.88,0.21,0.06,0.0,0.0,0.0,0.0,0.0,0.0,0.0,0.0,0.0,0.0,0.0,0.0,0.0,0.0,0.0,0.0,0.0,0.0,0.0,0.0,0.0,0.0,0.0,0.0,0.0,0.0,0.0,0.0,0.0,0.0,0.0,0.0,0.0,0.0,0.0,0.0,0.0,0.0,0.0,0.0,0.0,0.0,0.0,0.0,0.0,0.0,0.0,0.0,0.0,0.0,0.0,0.0,0.0,0.0,0.0,0.0,0.0,0.0,0.0,0.0,0.0,0.0,0.0,0.0,0.0,0.0,0.0,0.0,0.0,0.0,0.0,0.0,0.0,0.0,0.0,0.0,0.0,0.0,0.0,0.0,0.0,0.0,0.0,0.0,0.0,0.0,0.0,0.0,0.0,0.0,0.0,0.0,0.0,0.0,0.0,0.0,0.0,0.0,0.0,0.0,0.0,0.0,0.0,0.0,0.0,0.0,0.0,0.0,0.0,0.0,0.0,0.0,0.0,0.0,0.0],[0.0,0.0,0.0,0.0,0.0,0.0,0.0,0.0,0.0,0.0,0.0,0.0,0.0,0.0,0.0,0.0,0.0,0.0,0.0,0.0,0.0,0.0,0.0,0.0,0.0,0.0,0.0,0.0,0.0,0.0,0.0,0.0,0.0,0.0,0.0,0.0,0.0,0.0,0.0,0.0,0.0,0.0,0.0,0.02,0.01,0.01,0.02,0.02,0.03,0.0,0.01,0.0,0.0,0.0,0.0,0.0,0.0,0.0,0.0,0.0,0.0,0.0,0.0,0.0,0.01,0.0,0.0,0.01,0.0,0.01,0.01,0.01,0.01,0.01,0.01,0.0,0.0,0.0,0.0,0.0,0.0,0.0,0.01,0.59,0.56,0.86,1.0,1.0,1.0,0.86,0.08,0.01,0.0,0.0,0.0,0.01,0.01,0.01,0.01,0.0,0.0,0.0,0.0,0.0,0.0,0.0,0.0,0.0,0.0,0.0,0.0,0.0,0.0,0.0,0.0,0.0,0.0,0.0,0.0,0.0,0.0,0.0,0.0,0.0,0.0,0.0,0.0,0.0,0.0,0.0,0.0,0.0,0.0,0.0,0.0,0.0,0.0,0.0,0.0,0.0,0.0,0.0,0.0,0.0,0.0,0.0,0.0,0.0,0.0,0.0,0.0,0.0,0.0,0.0,0.0,0.0,0.0,0.0,0.0,0.0,0.0,0.0,0.0,0.0,0.0,0.0,0.0,0.0,0.0,0.0,0.0,0.0,0.0,0.0,0.0,0.0,0.0,0.0,0.0,0.0,0.0,0.0,0.0,0.0,0.0,0.0,0.0,0.0,0.0,0.0,0.0,0.0,0.0,0.0,0.0,0.0,0.0,0.0,0.0,0.0,0.0,0.0,0.0,0.0,0.0,0.0],[0.0,0.0,0.0,0.0,0.0,0.0,0.0,0.0,0.0,0.0,0.0,0.0,0.0,0.0,0.0,0.0,0.0,0.0,0.0,0.0,0.0,0.0,0.0,0.0,0.0,0.0,0.0,0.0,0.0,0.0,0.0,0.0,0.0,0.0,0.0,0.0,0.0,0.0,0.0,0.0,0.0,0.04,0.01,0.05,0.02,0.04,0.03,0.02,0.02,0.0,0.0,0.0,0.0,0.0,0.0,0.0,0.0,0.0,0.0,0.0,0.0,0.0,0.0,0.0,0.01,0.0,0.0,0.01,0.0,0.0,0.0,0.0,0.01,0.0,0.0,0.0,0.0,0.0,0.0,0.0,0.0,0.0,0.0,0.02,0.2,0.27,0.88,1.0,1.0,1.0,0.94,0.03,0.03,0.0,0.02,0.01,0.04,0.01,0.01,0.0,0.0,0.0,0.0,0.0,0.0,0.0,0.0,0.0,0.0,0.0,0.0,0.0,0.0,0.01,0.0,0.01,0.0,0.0,0.0,0.0,0.0,0.0,0.0,0.0,0.0,0.0,0.0,0.0,0.0,0.0,0.0,0.0,0.0,0.0,0.0,0.0,0.0,0.0,0.0,0.0,0.0,0.0,0.0,0.0,0.0,0.0,0.0,0.0,0.0,0.0,0.0,0.0,0.0,0.0,0.0,0.0,0.0,0.0,0.0,0.0,0.0,0.0,0.0,0.0,0.0,0.0,0.0,0.0,0.0,0.0,0.0,0.0,0.0,0.0,0.0,0.0,0.0,0.0,0.0,0.0,0.0,0.0,0.0,0.0,0.0,0.0,0.0,0.0,0.0,0.0,0.0,0.0,0.0,0.0,0.0,0.0,0.0,0.0,0.0,0.0,0.0,0.0,0.0,0.0,0.0,0.0],[0.0,0.0,0.0,0.0,0.0,0.0,0.0,0.0,0.0,0.0,0.0,0.0,0.0,0.0,0.0,0.0,0.0,0.0,0.0,0.0,0.0,0.0,0.0,0.0,0.0,0.0,0.0,0.0,0.0,0.0,0.0,0.0,0.0,0.0,0.0,0.0,0.0,0.0,0.0,0.0,0.0,0.01,0.01,0.02,0.02,0.01,0.03,0.01,0.02,0.0,0.0,0.0,0.0,0.0,0.0,0.0,0.0,0.0,0.0,0.0,0.0,0.0,0.0,0.0,0.0,0.0,0.0,0.0,0.0,0.01,0.0,0.0,0.0,0.0,0.0,0.0,0.0,0.0,0.0,0.0,0.0,0.0,0.0,0.0,0.01,0.13,0.21,0.86,1.0,1.0,1.0,0.91,0.07,0.03,0.01,0.01,0.01,0.01,0.0,0.0,0.0,0.0,0.0,0.0,0.0,0.0,0.0,0.0,0.0,0.0,0.0,0.0,0.0,0.0,0.0,0.0,0.0,0.0,0.0,0.0,0.0,0.0,0.0,0.0,0.0,0.0,0.0,0.0,0.0,0.0,0.0,0.0,0.0,0.0,0.0,0.0,0.0,0.0,0.0,0.0,0.0,0.0,0.0,0.0,0.0,0.0,0.0,0.0,0.0,0.0,0.0,0.0,0.0,0.0,0.0,0.0,0.0,0.0,0.0,0.0,0.0,0.0,0.0,0.0,0.0,0.0,0.0,0.0,0.0,0.0,0.0,0.0,0.0,0.0,0.0,0.0,0.0,0.0,0.0,0.0,0.0,0.0,0.0,0.0,0.0,0.0,0.0,0.0,0.0,0.0,0.0,0.0,0.0,0.0,0.0,0.0,0.0,0.0,0.0,0.0,0.0,0.0,0.0,0.0,0.0,0.0],[0.0,0.0,0.0,0.0,0.0,0.0,0.0,0.0,0.0,0.0,0.0,0.0,0.0,0.0,0.0,0.0,0.0,0.0,0.0,0.0,0.0,0.0,0.0,0.0,0.0,0.0,0.0,0.0,0.0,0.0,0.0,0.0,0.0,0.0,0.0,0.0,0.0,0.0,0.0,0.0,0.01,0.04,0.02,0.03,0.01,0.01,0.0,0.0,0.0,0.0,0.0,0.0,0.0,0.0,0.0,0.0,0.0,0.0,0.0,0.0,0.0,0.0,0.0,0.0,0.0,0.0,0.0,0.0,0.0,0.0,0.0,0.0,0.0,0.0,0.0,0.0,0.0,0.0,0.0,0.0,0.0,0.0,0.0,0.0,0.0,0.0,0.06,0.08,0.94,1.0,1.0,1.0,0.88,0.05,0.4,0.09,0.08,0.02,0.01,0.0,0.0,0.0,0.0,0.0,0.0,0.0,0.0,0.0,0.0,0.0,0.0,0.0,0.0,0.0,0.0,0.0,0.0,0.0,0.0,0.0,0.0,0.0,0.0,0.0,0.0,0.0,0.0,0.0,0.0,0.0,0.0,0.0,0.0,0.0,0.0,0.0,0.0,0.0,0.0,0.0,0.0,0.0,0.0,0.0,0.0,0.0,0.0,0.0,0.0,0.0,0.0,0.0,0.0,0.0,0.0,0.0,0.0,0.0,0.0,0.0,0.0,0.0,0.0,0.0,0.0,0.0,0.0,0.0,0.0,0.0,0.0,0.0,0.0,0.0,0.0,0.0,0.0,0.0,0.0,0.0,0.0,0.0,0.0,0.0,0.0,0.0,0.0,0.0,0.0,0.0,0.0,0.0,0.0,0.0,0.0,0.0,0.0,0.0,0.0,0.0,0.0,0.0,0.0,0.0,0.0,0.0],[0.0,0.0,0.0,0.0,0.0,0.0,0.0,0.0,0.0,0.0,0.0,0.0,0.0,0.0,0.0,0.0,0.0,0.0,0.0,0.0,0.0,0.0,0.0,0.0,0.0,0.0,0.0,0.0,0.0,0.0,0.0,0.0,0.0,0.0,0.0,0.0,0.0,0.0,0.0,0.0,0.01,0.02,0.02,0.01,0.01,0.0,0.0,0.0,0.0,0.0,0.0,0.0,0.0,0.0,0.0,0.0,0.0,0.0,0.0,0.0,0.0,0.0,0.0,0.0,0.0,0.0,0.0,0.0,0.0,0.0,0.0,0.0,0.0,0.0,0.0,0.0,0.0,0.0,0.0,0.0,0.0,0.0,0.0,0.0,0.0,0.0,0.0,0.01,0.03,0.91,1.0,1.0,1.0,0.93,0.57,0.06,0.01,0.01,0.0,0.0,0.0,0.0,0.0,0.0,0.0,0.0,0.0,0.0,0.0,0.0,0.0,0.0,0.0,0.0,0.0,0.0,0.0,0.0,0.0,0.0,0.0,0.0,0.0,0.0,0.0,0.0,0.0,0.0,0.0,0.0,0.0,0.0,0.0,0.0,0.0,0.0,0.0,0.0,0.0,0.0,0.0,0.0,0.0,0.0,0.0,0.0,0.0,0.0,0.0,0.0,0.0,0.0,0.0,0.0,0.0,0.0,0.0,0.0,0.0,0.0,0.0,0.0,0.0,0.0,0.0,0.0,0.0,0.0,0.0,0.0,0.0,0.0,0.0,0.0,0.0,0.0,0.0,0.0,0.0,0.0,0.0,0.0,0.0,0.0,0.0,0.0,0.0,0.0,0.0,0.0,0.0,0.0,0.0,0.0,0.0,0.0,0.0,0.0,0.0,0.0,0.0,0.0,0.0,0.0,0.0,0.0],[0.0,0.0,0.0,0.0,0.0,0.0,0.0,0.0,0.0,0.0,0.0,0.0,0.0,0.0,0.0,0.0,0.0,0.0,0.0,0.0,0.0,0.0,0.0,0.0,0.0,0.0,0.0,0.0,0.0,0.0,0.0,0.0,0.0,0.0,0.0,0.0,0.0,0.0,0.0,0.0,0.0,0.01,0.0,0.01,0.0,0.0,0.0,0.0,0.0,0.0,0.0,0.0,0.0,0.0,0.0,0.0,0.0,0.0,0.0,0.0,0.0,0.0,0.0,0.0,0.0,0.0,0.0,0.0,0.0,0.01,0.0,0.0,0.0,0.0,0.0,0.0,0.0,0.0,0.0,0.0,0.0,0.0,0.0,0.0,0.0,0.0,0.0,0.0,0.03,0.07,0.88,1.0,1.0,1.0,0.69,0.15,0.04,0.0,0.0,0.0,0.0,0.0,0.0,0.0,0.0,0.0,0.0,0.0,0.0,0.0,0.0,0.0,0.0,0.0,0.0,0.0,0.0,0.0,0.0,0.0,0.0,0.0,0.0,0.0,0.0,0.0,0.0,0.0,0.0,0.0,0.0,0.0,0.0,0.0,0.0,0.0,0.0,0.0,0.0,0.0,0.0,0.0,0.0,0.0,0.0,0.0,0.0,0.0,0.0,0.0,0.0,0.0,0.0,0.0,0.0,0.0,0.0,0.0,0.0,0.0,0.0,0.0,0.0,0.0,0.0,0.0,0.0,0.0,0.0,0.0,0.0,0.0,0.0,0.0,0.0,0.0,0.0,0.0,0.0,0.0,0.0,0.0,0.0,0.0,0.0,0.0,0.0,0.0,0.0,0.0,0.0,0.0,0.0,0.0,0.0,0.0,0.0,0.0,0.0,0.0,0.0,0.0,0.0,0.0,0.0,0.0],[0.0,0.0,0.0,0.0,0.0,0.0,0.0,0.0,0.0,0.0,0.0,0.0,0.0,0.0,0.0,0.0,0.0,0.0,0.0,0.0,0.0,0.0,0.0,0.0,0.0,0.0,0.0,0.0,0.0,0.0,0.0,0.0,0.0,0.0,0.0,0.0,0.0,0.0,0.0,0.0,0.0,0.0,0.0,0.0,0.0,0.0,0.0,0.0,0.0,0.0,0.0,0.0,0.0,0.0,0.0,0.0,0.0,0.0,0.0,0.0,0.0,0.0,0.0,0.0,0.0,0.0,0.0,0.0,0.0,0.0,0.0,0.0,0.0,0.0,0.0,0.0,0.0,0.0,0.0,0.0,0.0,0.0,0.0,0.0,0.0,0.0,0.0,0.0,0.0,0.03,0.05,0.93,1.0,1.0,1.0,0.94,0.06,0.01,0.0,0.0,0.0,0.0,0.0,0.0,0.0,0.0,0.0,0.0,0.0,0.0,0.0,0.0,0.0,0.0,0.0,0.0,0.0,0.0,0.0,0.0,0.0,0.0,0.0,0.0,0.0,0.0,0.0,0.0,0.0,0.0,0.0,0.0,0.0,0.0,0.0,0.0,0.0,0.0,0.0,0.0,0.0,0.0,0.0,0.0,0.0,0.0,0.0,0.0,0.0,0.0,0.0,0.0,0.0,0.0,0.0,0.0,0.0,0.0,0.0,0.0,0.0,0.0,0.0,0.0,0.0,0.0,0.0,0.0,0.0,0.0,0.0,0.0,0.0,0.0,0.0,0.0,0.0,0.0,0.0,0.0,0.0,0.0,0.0,0.0,0.0,0.0,0.0,0.0,0.0,0.0,0.0,0.0,0.0,0.0,0.0,0.0,0.0,0.0,0.0,0.0,0.0,0.0,0.0,0.0,0.0,0.0],[0.0,0.0,0.0,0.0,0.0,0.0,0.0,0.0,0.0,0.0,0.0,0.0,0.0,0.0,0.0,0.0,0.0,0.0,0.0,0.0,0.0,0.0,0.0,0.0,0.0,0.0,0.0,0.0,0.0,0.0,0.0,0.0,0.0,0.0,0.0,0.0,0.0,0.0,0.0,0.02,0.01,0.03,0.01,0.01,0.0,0.0,0.0,0.0,0.0,0.0,0.0,0.0,0.0,0.0,0.0,0.0,0.0,0.0,0.0,0.0,0.0,0.0,0.0,0.0,0.0,0.0,0.0,0.0,0.0,0.0,0.0,0.0,0.0,0.0,0.0,0.0,0.0,0.0,0.0,0.0,0.0,0.0,0.0,0.0,0.0,0.0,0.0,0.0,0.02,0.01,0.4,0.57,0.69,1.0,1.0,1.0,0.68,0.03,0.0,0.0,0.0,0.0,0.0,0.0,0.0,0.0,0.0,0.0,0.0,0.0,0.01,0.0,0.0,0.0,0.0,0.0,0.0,0.0,0.0,0.0,0.0,0.0,0.0,0.0,0.0,0.0,0.0,0.0,0.0,0.0,0.0,0.0,0.0,0.0,0.0,0.0,0.0,0.0,0.0,0.0,0.0,0.0,0.0,0.0,0.0,0.0,0.0,0.0,0.0,0.0,0.0,0.0,0.0,0.0,0.0,0.0,0.0,0.0,0.0,0.0,0.0,0.0,0.0,0.0,0.0,0.0,0.0,0.0,0.0,0.0,0.0,0.0,0.0,0.0,0.0,0.0,0.0,0.0,0.0,0.0,0.0,0.0,0.0,0.0,0.0,0.0,0.0,0.0,0.0,0.0,0.0,0.0,0.0,0.0,0.0,0.0,0.0,0.0,0.0,0.0,0.0,0.0,0.0,0.0,0.0,0.0],[0.0,0.0,0.0,0.0,0.0,0.0,0.0,0.0,0.0,0.0,0.0,0.0,0.0,0.0,0.0,0.0,0.0,0.0,0.0,0.0,0.0,0.0,0.0,0.0,0.0,0.0,0.0,0.0,0.0,0.0,0.0,0.0,0.0,0.0,0.0,0.0,0.0,0.0,0.0,0.01,0.01,0.02,0.01,0.0,0.0,0.0,0.0,0.0,0.0,0.0,0.0,0.0,0.0,0.0,0.0,0.0,0.0,0.0,0.0,0.0,0.0,0.0,0.0,0.0,0.0,0.0,0.0,0.0,0.0,0.0,0.0,0.0,0.0,0.0,0.0,0.0,0.0,0.0,0.0,0.0,0.0,0.0,0.0,0.0,0.0,0.0,0.0,0.01,0.01,0.01,0.09,0.06,0.15,0.94,1.0,1.0,1.0,0.98,0.02,0.0,0.0,0.0,0.0,0.0,0.0,0.0,0.0,0.0,0.0,0.0,0.0,0.0,0.0,0.0,0.0,0.0,0.0,0.0,0.0,0.0,0.0,0.0,0.0,0.0,0.0,0.0,0.0,0.0,0.0,0.0,0.0,0.0,0.0,0.0,0.0,0.0,0.0,0.0,0.0,0.0,0.0,0.0,0.0,0.0,0.0,0.0,0.0,0.0,0.0,0.0,0.0,0.0,0.0,0.0,0.0,0.0,0.0,0.0,0.0,0.0,0.0,0.0,0.0,0.0,0.0,0.0,0.0,0.0,0.0,0.0,0.0,0.0,0.0,0.0,0.0,0.0,0.0,0.0,0.0,0.0,0.0,0.0,0.0,0.0,0.0,0.0,0.0,0.0,0.0,0.0,0.0,0.0,0.0,0.0,0.0,0.0,0.0,0.0,0.0,0.0,0.0,0.0,0.0,0.0,0.0,0.0],[0.0,0.0,0.0,0.0,0.0,0.0,0.0,0.0,0.0,0.0,0.0,0.0,0.0,0.0,0.0,0.0,0.0,0.0,0.0,0.0,0.0,0.0,0.0,0.0,0.0,0.0,0.0,0.0,0.0,0.0,0.0,0.0,0.0,0.0,0.0,0.0,0.0,0.0,0.0,0.01,0.01,0.02,0.0,0.0,0.0,0.0,0.0,0.0,0.0,0.0,0.0,0.0,0.0,0.0,0.0,0.0,0.0,0.0,0.0,0.0,0.0,0.0,0.0,0.0,0.0,0.0,0.0,0.0,0.0,0.0,0.0,0.0,0.0,0.0,0.0,0.0,0.0,0.0,0.0,0.0,0.0,0.0,0.0,0.0,0.0,0.0,0.0,0.01,0.04,0.01,0.08,0.01,0.04,0.06,0.68,1.0,1.0,1.0,0.91,0.01,0.06,0.0,0.0,0.0,0.0,0.0,0.0,0.0,0.0,0.0,0.0,0.0,0.0,0.0,0.0,0.0,0.0,0.0,0.0,0.0,0.0,0.0,0.0,0.0,0.0,0.0,0.0,0.0,0.0,0.0,0.0,0.0,0.0,0.0,0.0,0.0,0.0,0.0,0.0,0.0,0.0,0.0,0.0,0.0,0.0,0.0,0.0,0.0,0.0,0.0,0.0,0.0,0.0,0.0,0.0,0.0,0.0,0.0,0.0,0.0,0.0,0.0,0.0,0.0,0.0,0.0,0.0,0.0,0.0,0.0,0.0,0.0,0.0,0.0,0.0,0.0,0.0,0.0,0.0,0.0,0.0,0.0,0.0,0.0,0.0,0.0,0.0,0.0,0.0,0.0,0.0,0.0,0.0,0.0,0.0,0.0,0.0,0.0,0.0,0.0,0.0,0.0,0.0,0.0,0.0,0.0],[0.0,0.0,0.0,0.0,0.0,0.0,0.0,0.0,0.0,0.0,0.0,0.0,0.0,0.0,0.0,0.0,0.0,0.0,0.0,0.0,0.0,0.0,0.0,0.0,0.0,0.0,0.0,0.0,0.0,0.0,0.0,0.0,0.0,0.0,0.0,0.0,0.0,0.01,0.01,0.01,0.01,0.01,0.0,0.0,0.0,0.0,0.0,0.0,0.0,0.0,0.0,0.0,0.0,0.0,0.0,0.0,0.0,0.0,0.0,0.0,0.0,0.0,0.0,0.0,0.0,0.0,0.0,0.0,0.0,0.0,0.0,0.0,0.0,0.0,0.0,0.0,0.0,0.0,0.0,0.0,0.0,0.0,0.0,0.0,0.0,0.0,0.0,0.01,0.01,0.01,0.02,0.01,0.0,0.01,0.03,0.98,1.0,1.0,1.0,0.93,0.34,0.02,0.0,0.0,0.0,0.0,0.0,0.0,0.0,0.0,0.0,0.0,0.0,0.0,0.0,0.0,0.0,0.0,0.0,0.0,0.0,0.0,0.0,0.0,0.0,0.0,0.0,0.0,0.0,0.0,0.0,0.0,0.0,0.0,0.0,0.0,0.0,0.0,0.0,0.0,0.0,0.0,0.0,0.0,0.0,0.0,0.0,0.0,0.0,0.0,0.0,0.0,0.0,0.0,0.0,0.0,0.0,0.0,0.0,0.0,0.0,0.0,0.0,0.0,0.0,0.0,0.0,0.0,0.0,0.0,0.0,0.0,0.0,0.0,0.0,0.0,0.0,0.0,0.0,0.0,0.0,0.0,0.0,0.0,0.0,0.0,0.0,0.0,0.0,0.0,0.0,0.0,0.0,0.0,0.0,0.0,0.0,0.0,0.0,0.0,0.0,0.0,0.0,0.0,0.0,0.0],[0.0,0.0,0.0,0.0,0.0,0.0,0.0,0.0,0.0,0.0,0.0,0.0,0.0,0.0,0.0,0.0,0.0,0.0,0.0,0.0,0.0,0.0,0.0,0.0,0.0,0.0,0.0,0.0,0.0,0.0,0.0,0.0,0.0,0.0,0.0,0.0,0.0,0.0,0.0,0.0,0.0,0.0,0.0,0.0,0.0,0.0,0.0,0.0,0.0,0.0,0.0,0.0,0.0,0.0,0.0,0.0,0.0,0.0,0.0,0.0,0.0,0.0,0.0,0.0,0.0,0.0,0.0,0.0,0.0,0.0,0.0,0.0,0.0,0.0,0.0,0.0,0.0,0.0,0.0,0.0,0.0,0.0,0.0,0.0,0.0,0.0,0.0,0.01,0.01,0.0,0.01,0.0,0.0,0.0,0.0,0.02,0.91,1.0,1.0,1.0,0.66,0.04,0.0,0.0,0.0,0.0,0.0,0.0,0.0,0.0,0.0,0.0,0.0,0.0,0.0,0.0,0.0,0.0,0.0,0.0,0.0,0.0,0.0,0.0,0.0,0.0,0.0,0.0,0.0,0.0,0.0,0.0,0.0,0.0,0.0,0.0,0.0,0.0,0.0,0.0,0.0,0.0,0.0,0.0,0.0,0.0,0.0,0.0,0.0,0.0,0.0,0.0,0.0,0.0,0.0,0.0,0.0,0.0,0.0,0.0,0.0,0.0,0.0,0.0,0.0,0.0,0.0,0.0,0.0,0.0,0.0,0.0,0.0,0.0,0.0,0.0,0.0,0.0,0.0,0.0,0.0,0.0,0.0,0.0,0.0,0.0,0.0,0.0,0.0,0.0,0.0,0.0,0.0,0.0,0.0,0.0,0.0,0.0,0.0,0.0,0.0,0.0,0.0,0.0,0.0,0.0],[0.0,0.0,0.0,0.0,0.0,0.0,0.0,0.0,0.0,0.0,0.0,0.0,0.0,0.0,0.0,0.0,0.0,0.0,0.0,0.0,0.0,0.0,0.0,0.0,0.0,0.0,0.0,0.0,0.0,0.0,0.0,0.0,0.0,0.0,0.0,0.0,0.0,0.01,0.0,0.0,0.0,0.0,0.0,0.0,0.0,0.0,0.0,0.0,0.0,0.0,0.0,0.0,0.0,0.0,0.0,0.0,0.0,0.0,0.0,0.0,0.0,0.0,0.0,0.0,0.0,0.0,0.0,0.0,0.0,0.0,0.0,0.0,0.0,0.0,0.0,0.0,0.0,0.0,0.0,0.0,0.0,0.0,0.0,0.0,0.0,0.0,0.0,0.0,0.0,0.0,0.0,0.0,0.0,0.0,0.0,0.0,0.01,0.93,1.0,1.0,1.0,0.75,0.05,0.01,0.0,0.0,0.0,0.0,0.0,0.0,0.0,0.0,0.0,0.0,0.0,0.0,0.0,0.0,0.0,0.0,0.0,0.0,0.0,0.0,0.0,0.0,0.0,0.0,0.0,0.0,0.0,0.0,0.0,0.0,0.0,0.0,0.0,0.0,0.0,0.0,0.0,0.0,0.0,0.0,0.0,0.0,0.0,0.0,0.0,0.0,0.0,0.0,0.0,0.0,0.0,0.0,0.0,0.0,0.0,0.0,0.0,0.0,0.0,0.0,0.0,0.0,0.0,0.0,0.0,0.0,0.0,0.0,0.0,0.0,0.0,0.0,0.0,0.0,0.0,0.0,0.0,0.0,0.0,0.0,0.0,0.0,0.0,0.0,0.0,0.0,0.0,0.0,0.0,0.0,0.0,0.0,0.0,0.0,0.0,0.0,0.0,0.0,0.0,0.0,0.0,0.0],[0.0,0.0,0.0,0.0,0.0,0.0,0.0,0.0,0.0,0.0,0.0,0.0,0.0,0.0,0.0,0.0,0.0,0.0,0.0,0.0,0.0,0.0,0.0,0.0,0.0,0.0,0.0,0.0,0.0,0.0,0.0,0.0,0.0,0.0,0.0,0.0,0.0,0.0,0.0,0.0,0.0,0.0,0.0,0.0,0.0,0.0,0.0,0.0,0.0,0.0,0.0,0.0,0.0,0.0,0.0,0.0,0.0,0.0,0.0,0.0,0.0,0.0,0.0,0.0,0.0,0.0,0.0,0.0,0.0,0.0,0.0,0.0,0.0,0.0,0.0,0.0,0.0,0.0,0.0,0.0,0.0,0.0,0.0,0.0,0.0,0.0,0.0,0.0,0.0,0.0,0.0,0.0,0.0,0.0,0.0,0.0,0.06,0.34,0.66,1.0,1.0,1.0,0.77,0.04,0.02,0.0,0.0,0.0,0.0,0.0,0.0,0.0,0.0,0.0,0.0,0.0,0.0,0.0,0.0,0.0,0.0,0.0,0.0,0.0,0.0,0.0,0.0,0.0,0.0,0.0,0.0,0.0,0.0,0.0,0.0,0.0,0.0,0.0,0.0,0.0,0.0,0.0,0.0,0.0,0.0,0.0,0.0,0.0,0.0,0.0,0.0,0.0,0.0,0.0,0.0,0.0,0.0,0.0,0.0,0.0,0.0,0.0,0.0,0.0,0.0,0.0,0.0,0.0,0.0,0.0,0.0,0.0,0.0,0.0,0.0,0.0,0.0,0.0,0.0,0.0,0.0,0.0,0.0,0.0,0.0,0.0,0.0,0.0,0.0,0.0,0.0,0.0,0.0,0.0,0.0,0.0,0.0,0.0,0.0,0.0,0.0,0.0,0.0,0.0,0.0,0.0],[0.0,0.0,0.0,0.0,0.0,0.0,0.0,0.0,0.0,0.0,0.0,0.0,0.0,0.0,0.0,0.0,0.0,0.0,0.0,0.0,0.0,0.0,0.0,0.0,0.0,0.0,0.0,0.0,0.0,0.0,0.0,0.0,0.0,0.0,0.0,0.0,0.0,0.0,0.0,0.0,0.0,0.0,0.0,0.0,0.0,0.0,0.0,0.0,0.0,0.0,0.0,0.0,0.0,0.0,0.0,0.0,0.0,0.0,0.0,0.0,0.0,0.0,0.0,0.0,0.0,0.0,0.0,0.0,0.0,0.0,0.0,0.0,0.0,0.0,0.0,0.0,0.0,0.0,0.0,0.0,0.0,0.0,0.0,0.0,0.0,0.0,0.0,0.0,0.0,0.0,0.0,0.0,0.0,0.0,0.0,0.0,0.0,0.02,0.04,0.75,1.0,1.0,1.0,0.77,0.05,0.01,0.0,0.0,0.0,0.0,0.0,0.0,0.0,0.0,0.0,0.0,0.0,0.0,0.0,0.0,0.0,0.0,0.0,0.0,0.0,0.0,0.0,0.0,0.0,0.0,0.0,0.0,0.0,0.0,0.0,0.0,0.0,0.0,0.0,0.0,0.0,0.0,0.0,0.0,0.0,0.0,0.0,0.0,0.0,0.0,0.0,0.0,0.0,0.0,0.0,0.0,0.0,0.0,0.0,0.0,0.0,0.0,0.0,0.0,0.0,0.0,0.0,0.0,0.0,0.0,0.0,0.0,0.0,0.0,0.0,0.0,0.0,0.0,0.0,0.0,0.0,0.0,0.0,0.0,0.0,0.0,0.0,0.0,0.0,0.0,0.0,0.0,0.0,0.0,0.0,0.0,0.0,0.0,0.0,0.0,0.0,0.0,0.0,0.0,0.0,0.0],[0.0,0.0,0.0,0.0,0.0,0.0,0.0,0.0,0.0,0.0,0.0,0.0,0.0,0.0,0.0,0.0,0.0,0.0,0.0,0.0,0.0,0.0,0.0,0.0,0.0,0.0,0.0,0.0,0.0,0.0,0.0,0.0,0.0,0.0,0.0,0.0,0.0,0.0,0.0,0.0,0.0,0.0,0.0,0.0,0.0,0.0,0.0,0.0,0.0,0.0,0.0,0.0,0.0,0.0,0.0,0.0,0.0,0.0,0.0,0.0,0.0,0.0,0.0,0.0,0.0,0.0,0.0,0.0,0.0,0.0,0.0,0.0,0.0,0.0,0.0,0.0,0.0,0.0,0.0,0.0,0.0,0.0,0.0,0.0,0.0,0.0,0.0,0.0,0.0,0.0,0.0,0.0,0.0,0.0,0.0,0.0,0.0,0.0,0.0,0.05,0.77,1.0,1.0,1.0,0.66,0.03,0.0,0.0,0.0,0.0,0.0,0.0,0.0,0.0,0.0,0.0,0.0,0.0,0.0,0.0,0.0,0.0,0.0,0.0,0.0,0.0,0.0,0.0,0.0,0.0,0.0,0.0,0.0,0.0,0.0,0.0,0.0,0.0,0.0,0.0,0.0,0.0,0.0,0.0,0.0,0.0,0.0,0.0,0.0,0.0,0.0,0.0,0.0,0.0,0.0,0.0,0.0,0.0,0.0,0.0,0.0,0.0,0.0,0.0,0.0,0.0,0.0,0.0,0.0,0.0,0.0,0.0,0.0,0.0,0.0,0.0,0.0,0.0,0.0,0.0,0.0,0.0,0.0,0.0,0.0,0.0,0.0,0.0,0.0,0.0,0.0,0.0,0.0,0.0,0.0,0.0,0.0,0.0,0.0,0.0,0.0,0.0,0.0,0.0,0.0,0.0],[0.0,0.0,0.0,0.0,0.0,0.0,0.0,0.0,0.0,0.0,0.0,0.0,0.0,0.0,0.0,0.0,0.0,0.0,0.0,0.0,0.0,0.0,0.0,0.0,0.0,0.0,0.0,0.0,0.0,0.0,0.0,0.0,0.0,0.0,0.0,0.0,0.0,0.0,0.0,0.0,0.0,0.0,0.0,0.0,0.0,0.0,0.0,0.0,0.0,0.0,0.0,0.0,0.0,0.0,0.0,0.0,0.0,0.0,0.0,0.0,0.0,0.0,0.0,0.0,0.0,0.0,0.0,0.0,0.0,0.0,0.0,0.0,0.0,0.0,0.0,0.0,0.0,0.0,0.0,0.0,0.0,0.0,0.0,0.0,0.0,0.0,0.0,0.0,0.0,0.0,0.0,0.0,0.0,0.0,0.0,0.0,0.0,0.0,0.0,0.01,0.04,0.77,1.0,1.0,1.0,0.59,0.01,0.0,0.0,0.0,0.0,0.0,0.0,0.0,0.0,0.0,0.0,0.0,0.0,0.0,0.0,0.0,0.0,0.0,0.0,0.0,0.0,0.0,0.0,0.0,0.0,0.0,0.0,0.0,0.0,0.0,0.0,0.0,0.0,0.0,0.0,0.0,0.0,0.0,0.0,0.0,0.0,0.0,0.0,0.0,0.0,0.0,0.0,0.0,0.0,0.0,0.0,0.0,0.0,0.0,0.0,0.0,0.0,0.0,0.0,0.0,0.0,0.0,0.0,0.0,0.0,0.0,0.0,0.0,0.0,0.0,0.0,0.0,0.0,0.0,0.0,0.0,0.0,0.0,0.0,0.0,0.0,0.0,0.0,0.0,0.0,0.0,0.0,0.0,0.0,0.0,0.0,0.0,0.0,0.0,0.0,0.0,0.0,0.0,0.0,0.0],[0.0,0.0,0.0,0.0,0.0,0.0,0.0,0.0,0.0,0.0,0.0,0.0,0.0,0.0,0.0,0.0,0.0,0.0,0.0,0.0,0.0,0.0,0.0,0.0,0.0,0.0,0.0,0.0,0.0,0.0,0.0,0.0,0.0,0.0,0.0,0.0,0.0,0.0,0.0,0.0,0.0,0.0,0.0,0.0,0.0,0.0,0.0,0.0,0.0,0.0,0.0,0.0,0.0,0.0,0.0,0.0,0.0,0.0,0.0,0.0,0.0,0.0,0.0,0.0,0.0,0.0,0.0,0.0,0.0,0.0,0.0,0.0,0.0,0.0,0.0,0.0,0.0,0.0,0.0,0.0,0.0,0.0,0.0,0.0,0.0,0.0,0.0,0.0,0.0,0.0,0.0,0.0,0.0,0.0,0.0,0.0,0.0,0.0,0.0,0.0,0.02,0.05,0.66,1.0,1.0,1.0,0.78,0.02,0.01,0.0,0.0,0.0,0.0,0.0,0.0,0.0,0.0,0.0,0.0,0.0,0.0,0.0,0.0,0.0,0.0,0.0,0.0,0.0,0.0,0.0,0.0,0.0,0.0,0.0,0.0,0.0,0.0,0.0,0.0,0.0,0.0,0.0,0.0,0.0,0.0,0.0,0.0,0.0,0.0,0.0,0.0,0.0,0.0,0.0,0.0,0.0,0.0,0.0,0.0,0.0,0.0,0.0,0.0,0.0,0.0,0.0,0.0,0.0,0.0,0.0,0.0,0.0,0.0,0.0,0.0,0.0,0.0,0.0,0.0,0.0,0.0,0.0,0.0,0.0,0.0,0.0,0.0,0.0,0.0,0.0,0.0,0.0,0.0,0.0,0.0,0.0,0.0,0.0,0.0,0.0,0.0,0.0,0.0,0.0,0.0,0.0],[0.0,0.0,0.0,0.0,0.0,0.0,0.0,0.0,0.0,0.0,0.0,0.0,0.0,0.0,0.0,0.0,0.0,0.0,0.0,0.0,0.0,0.0,0.0,0.0,0.0,0.0,0.0,0.0,0.0,0.0,0.0,0.0,0.0,0.0,0.0,0.0,0.0,0.0,0.0,0.0,0.0,0.0,0.0,0.0,0.0,0.0,0.0,0.0,0.0,0.0,0.0,0.0,0.0,0.0,0.0,0.0,0.0,0.0,0.0,0.0,0.0,0.0,0.0,0.0,0.0,0.0,0.0,0.0,0.0,0.0,0.0,0.0,0.0,0.0,0.0,0.0,0.0,0.0,0.0,0.0,0.0,0.0,0.0,0.0,0.0,0.0,0.0,0.0,0.0,0.0,0.0,0.0,0.0,0.0,0.0,0.0,0.0,0.0,0.0,0.0,0.0,0.01,0.03,0.59,1.0,1.0,1.0,0.86,0.1,0.01,0.01,0.01,0.02,0.0,0.0,0.0,0.0,0.0,0.0,0.0,0.0,0.0,0.0,0.0,0.0,0.0,0.0,0.0,0.0,0.0,0.0,0.0,0.0,0.0,0.0,0.0,0.0,0.0,0.0,0.0,0.0,0.0,0.0,0.0,0.0,0.0,0.0,0.0,0.0,0.0,0.0,0.0,0.0,0.0,0.0,0.0,0.0,0.0,0.0,0.0,0.0,0.0,0.0,0.0,0.0,0.0,0.0,0.0,0.0,0.0,0.0,0.0,0.0,0.0,0.0,0.0,0.0,0.0,0.0,0.0,0.0,0.0,0.0,0.0,0.0,0.0,0.0,0.0,0.0,0.0,0.0,0.0,0.0,0.0,0.0,0.0,0.0,0.0,0.0,0.0,0.0,0.0,0.0,0.0,0.0,0.0],[0.0,0.0,0.0,0.0,0.0,0.0,0.0,0.0,0.0,0.0,0.0,0.0,0.0,0.0,0.0,0.0,0.0,0.0,0.0,0.0,0.0,0.0,0.0,0.0,0.0,0.0,0.0,0.0,0.0,0.0,0.0,0.0,0.0,0.0,0.0,0.0,0.0,0.0,0.0,0.0,0.0,0.0,0.0,0.0,0.0,0.0,0.0,0.0,0.0,0.0,0.0,0.0,0.0,0.0,0.0,0.0,0.0,0.0,0.0,0.0,0.0,0.0,0.0,0.0,0.0,0.0,0.0,0.0,0.0,0.0,0.0,0.0,0.0,0.0,0.0,0.0,0.0,0.0,0.0,0.0,0.0,0.0,0.0,0.0,0.0,0.0,0.0,0.0,0.0,0.0,0.0,0.0,0.0,0.0,0.0,0.0,0.0,0.0,0.0,0.0,0.0,0.0,0.0,0.01,0.78,1.0,1.0,1.0,0.75,0.08,0.09,0.03,0.04,0.0,0.0,0.0,0.0,0.0,0.0,0.0,0.0,0.0,0.0,0.0,0.0,0.0,0.0,0.0,0.0,0.0,0.0,0.0,0.0,0.0,0.0,0.0,0.0,0.0,0.0,0.0,0.0,0.0,0.0,0.0,0.0,0.0,0.0,0.0,0.0,0.0,0.0,0.0,0.0,0.0,0.0,0.0,0.0,0.0,0.0,0.0,0.0,0.0,0.0,0.0,0.0,0.0,0.0,0.0,0.0,0.0,0.0,0.0,0.0,0.0,0.0,0.0,0.0,0.0,0.0,0.0,0.0,0.0,0.0,0.0,0.0,0.0,0.0,0.0,0.0,0.0,0.0,0.0,0.0,0.0,0.0,0.0,0.0,0.0,0.0,0.0,0.0,0.0,0.0,0.0,0.0,0.0],[0.0,0.0,0.0,0.0,0.0,0.0,0.0,0.0,0.0,0.0,0.0,0.0,0.0,0.0,0.0,0.0,0.0,0.0,0.0,0.0,0.0,0.0,0.0,0.0,0.0,0.0,0.0,0.0,0.0,0.0,0.0,0.0,0.0,0.0,0.0,0.0,0.0,0.0,0.0,0.0,0.0,0.0,0.0,0.0,0.0,0.0,0.0,0.0,0.0,0.0,0.0,0.0,0.0,0.0,0.0,0.0,0.0,0.0,0.0,0.0,0.0,0.0,0.0,0.0,0.0,0.0,0.0,0.0,0.0,0.0,0.0,0.0,0.0,0.0,0.0,0.0,0.0,0.0,0.0,0.0,0.0,0.0,0.0,0.0,0.0,0.0,0.0,0.0,0.0,0.0,0.0,0.0,0.0,0.0,0.0,0.0,0.0,0.0,0.0,0.0,0.0,0.0,0.0,0.0,0.02,0.86,1.0,1.0,1.0,0.62,0.1,0.01,0.01,0.0,0.0,0.0,0.0,0.0,0.0,0.0,0.0,0.0,0.0,0.0,0.0,0.0,0.0,0.0,0.0,0.0,0.0,0.0,0.0,0.0,0.0,0.0,0.0,0.0,0.0,0.0,0.0,0.0,0.0,0.0,0.0,0.0,0.0,0.0,0.0,0.0,0.0,0.0,0.0,0.0,0.0,0.0,0.0,0.0,0.0,0.0,0.0,0.0,0.0,0.0,0.0,0.0,0.0,0.0,0.0,0.0,0.0,0.0,0.0,0.0,0.0,0.0,0.0,0.0,0.0,0.0,0.0,0.0,0.0,0.0,0.0,0.0,0.0,0.0,0.0,0.0,0.0,0.0,0.0,0.0,0.0,0.0,0.0,0.0,0.0,0.0,0.0,0.0,0.0,0.0,0.0,0.0],[0.0,0.0,0.0,0.0,0.0,0.0,0.0,0.0,0.0,0.0,0.0,0.0,0.0,0.0,0.0,0.0,0.0,0.0,0.0,0.0,0.0,0.0,0.0,0.0,0.0,0.0,0.0,0.0,0.0,0.0,0.0,0.0,0.0,0.0,0.0,0.0,0.0,0.0,0.0,0.0,0.0,0.0,0.0,0.0,0.0,0.0,0.0,0.0,0.0,0.0,0.0,0.0,0.0,0.0,0.0,0.0,0.0,0.0,0.0,0.0,0.0,0.0,0.0,0.0,0.0,0.0,0.0,0.0,0.0,0.0,0.0,0.0,0.0,0.0,0.0,0.0,0.0,0.0,0.0,0.0,0.0,0.0,0.0,0.0,0.0,0.0,0.0,0.0,0.0,0.0,0.0,0.0,0.0,0.0,0.0,0.0,0.0,0.0,0.0,0.0,0.0,0.0,0.0,0.0,0.01,0.1,0.75,1.0,1.0,1.0,0.74,0.07,0.03,0.0,0.0,0.0,0.0,0.0,0.0,0.0,0.0,0.0,0.0,0.0,0.0,0.0,0.0,0.0,0.0,0.0,0.0,0.0,0.0,0.0,0.0,0.0,0.0,0.0,0.0,0.0,0.0,0.0,0.0,0.0,0.0,0.0,0.0,0.0,0.0,0.0,0.0,0.0,0.0,0.0,0.0,0.0,0.0,0.0,0.0,0.0,0.0,0.0,0.0,0.0,0.0,0.0,0.0,0.0,0.0,0.0,0.0,0.0,0.0,0.0,0.0,0.0,0.0,0.0,0.0,0.0,0.0,0.0,0.0,0.0,0.0,0.0,0.0,0.0,0.0,0.0,0.0,0.0,0.0,0.0,0.0,0.0,0.0,0.0,0.0,0.0,0.0,0.0,0.0,0.0,0.0,0.0],[0.0,0.0,0.0,0.0,0.0,0.0,0.0,0.0,0.0,0.0,0.0,0.0,0.0,0.0,0.0,0.0,0.0,0.0,0.0,0.0,0.0,0.0,0.0,0.0,0.0,0.0,0.0,0.0,0.0,0.0,0.0,0.0,0.0,0.0,0.0,0.0,0.0,0.0,0.0,0.0,0.0,0.0,0.0,0.0,0.0,0.0,0.0,0.0,0.0,0.0,0.0,0.0,0.0,0.0,0.0,0.0,0.0,0.0,0.0,0.0,0.0,0.0,0.0,0.0,0.0,0.0,0.0,0.0,0.0,0.0,0.0,0.0,0.0,0.0,0.0,0.0,0.0,0.0,0.0,0.0,0.0,0.0,0.0,0.0,0.0,0.0,0.0,0.0,0.0,0.0,0.0,0.0,0.0,0.0,0.0,0.0,0.0,0.0,0.0,0.0,0.0,0.0,0.0,0.0,0.0,0.01,0.08,0.62,1.0,1.0,1.0,0.95,0.06,0.0,0.0,0.0,0.0,0.0,0.0,0.0,0.0,0.0,0.0,0.0,0.0,0.0,0.0,0.0,0.0,0.0,0.0,0.0,0.0,0.0,0.0,0.0,0.0,0.0,0.0,0.0,0.0,0.0,0.0,0.0,0.0,0.0,0.0,0.0,0.0,0.0,0.0,0.0,0.0,0.0,0.0,0.0,0.0,0.0,0.0,0.0,0.0,0.0,0.0,0.0,0.0,0.0,0.0,0.0,0.0,0.0,0.0,0.0,0.0,0.0,0.0,0.0,0.0,0.0,0.0,0.0,0.0,0.0,0.0,0.0,0.0,0.0,0.0,0.0,0.0,0.0,0.0,0.0,0.0,0.0,0.0,0.0,0.0,0.0,0.0,0.0,0.0,0.0,0.0,0.0,0.0,0.0],[0.0,0.0,0.0,0.0,0.0,0.0,0.0,0.0,0.0,0.0,0.0,0.0,0.0,0.0,0.0,0.0,0.0,0.0,0.0,0.0,0.0,0.0,0.0,0.0,0.0,0.0,0.0,0.0,0.0,0.0,0.0,0.0,0.0,0.0,0.0,0.0,0.0,0.0,0.0,0.0,0.0,0.0,0.0,0.0,0.0,0.0,0.0,0.0,0.0,0.0,0.0,0.0,0.0,0.0,0.0,0.0,0.0,0.0,0.0,0.0,0.0,0.0,0.0,0.0,0.0,0.0,0.0,0.0,0.0,0.0,0.0,0.0,0.0,0.0,0.0,0.0,0.0,0.0,0.0,0.0,0.0,0.0,0.0,0.0,0.0,0.0,0.0,0.0,0.0,0.0,0.0,0.0,0.0,0.0,0.01,0.0,0.0,0.0,0.0,0.0,0.0,0.0,0.0,0.0,0.0,0.01,0.09,0.1,0.74,1.0,1.0,1.0,0.69,0.02,0.01,0.0,0.0,0.0,0.0,0.0,0.0,0.0,0.0,0.0,0.0,0.0,0.0,0.0,0.0,0.0,0.0,0.0,0.0,0.0,0.0,0.0,0.0,0.0,0.0,0.0,0.0,0.0,0.0,0.0,0.0,0.0,0.0,0.0,0.0,0.0,0.0,0.0,0.0,0.0,0.0,0.0,0.0,0.0,0.0,0.0,0.0,0.0,0.0,0.0,0.0,0.0,0.0,0.0,0.0,0.0,0.0,0.0,0.0,0.0,0.0,0.0,0.0,0.0,0.0,0.0,0.0,0.0,0.0,0.0,0.0,0.0,0.0,0.0,0.0,0.0,0.0,0.0,0.0,0.0,0.0,0.0,0.0,0.0,0.0,0.0,0.0,0.0,0.0,0.0,0.0,0.0],[0.0,0.0,0.0,0.0,0.0,0.0,0.0,0.0,0.0,0.0,0.0,0.0,0.0,0.0,0.0,0.0,0.0,0.0,0.0,0.0,0.0,0.0,0.0,0.0,0.0,0.0,0.0,0.0,0.0,0.0,0.0,0.0,0.0,0.0,0.0,0.0,0.0,0.0,0.0,0.0,0.0,0.0,0.0,0.0,0.0,0.0,0.0,0.0,0.0,0.0,0.0,0.0,0.0,0.0,0.0,0.0,0.0,0.0,0.0,0.0,0.0,0.0,0.0,0.0,0.0,0.0,0.0,0.0,0.0,0.0,0.0,0.0,0.0,0.0,0.0,0.0,0.0,0.0,0.0,0.0,0.0,0.0,0.0,0.0,0.0,0.0,0.0,0.0,0.0,0.0,0.0,0.0,0.0,0.0,0.0,0.0,0.0,0.0,0.0,0.0,0.0,0.0,0.0,0.0,0.0,0.01,0.03,0.01,0.07,0.95,1.0,1.0,1.0,0.97,0.12,0.0,0.0,0.0,0.0,0.0,0.0,0.0,0.0,0.0,0.0,0.0,0.0,0.0,0.0,0.0,0.0,0.0,0.0,0.0,0.0,0.0,0.0,0.0,0.0,0.01,0.0,0.0,0.0,0.0,0.0,0.0,0.0,0.0,0.0,0.0,0.0,0.0,0.0,0.0,0.0,0.0,0.0,0.0,0.0,0.0,0.0,0.0,0.0,0.0,0.0,0.0,0.0,0.0,0.0,0.0,0.0,0.0,0.0,0.0,0.0,0.0,0.0,0.0,0.0,0.0,0.0,0.0,0.0,0.0,0.0,0.0,0.0,0.0,0.0,0.0,0.0,0.0,0.0,0.0,0.0,0.0,0.0,0.0,0.0,0.0,0.0,0.0,0.0,0.0,0.0,0.0],[0.0,0.0,0.0,0.0,0.0,0.0,0.0,0.0,0.0,0.0,0.0,0.0,0.0,0.0,0.0,0.0,0.0,0.0,0.0,0.0,0.0,0.0,0.0,0.0,0.0,0.0,0.0,0.0,0.0,0.0,0.0,0.0,0.0,0.0,0.0,0.0,0.0,0.0,0.0,0.0,0.0,0.0,0.0,0.0,0.0,0.0,0.0,0.0,0.0,0.0,0.0,0.0,0.0,0.0,0.0,0.0,0.0,0.0,0.0,0.0,0.0,0.0,0.0,0.0,0.0,0.0,0.0,0.0,0.0,0.0,0.0,0.0,0.0,0.0,0.0,0.0,0.0,0.0,0.0,0.0,0.0,0.0,0.0,0.0,0.0,0.0,0.0,0.0,0.0,0.0,0.0,0.0,0.0,0.0,0.0,0.0,0.0,0.0,0.0,0.0,0.0,0.0,0.0,0.0,0.0,0.02,0.04,0.01,0.03,0.06,0.69,1.0,1.0,1.0,0.97,0.01,0.03,0.0,0.0,0.0,0.0,0.0,0.0,0.0,0.0,0.0,0.0,0.01,0.01,0.0,0.0,0.0,0.0,0.0,0.0,0.0,0.0,0.0,0.0,0.0,0.0,0.0,0.0,0.0,0.0,0.0,0.0,0.0,0.0,0.0,0.0,0.0,0.0,0.0,0.0,0.0,0.0,0.0,0.0,0.0,0.0,0.0,0.0,0.0,0.0,0.0,0.0,0.0,0.0,0.0,0.0,0.0,0.0,0.0,0.0,0.0,0.0,0.0,0.0,0.0,0.0,0.0,0.0,0.0,0.0,0.0,0.0,0.0,0.0,0.0,0.0,0.0,0.0,0.0,0.0,0.0,0.0,0.0,0.0,0.0,0.0,0.0,0.0,0.0,0.0,0.0],[0.0,0.0,0.0,0.0,0.0,0.0,0.0,0.0,0.0,0.0,0.0,0.0,0.0,0.0,0.0,0.0,0.0,0.0,0.0,0.0,0.0,0.0,0.0,0.0,0.0,0.0,0.0,0.0,0.0,0.0,0.0,0.0,0.0,0.0,0.0,0.0,0.0,0.0,0.0,0.0,0.0,0.0,0.0,0.0,0.0,0.0,0.0,0.0,0.0,0.0,0.0,0.0,0.0,0.0,0.0,0.0,0.0,0.0,0.0,0.0,0.0,0.0,0.0,0.0,0.0,0.0,0.0,0.0,0.0,0.0,0.0,0.0,0.0,0.0,0.0,0.0,0.0,0.0,0.0,0.0,0.0,0.0,0.0,0.0,0.0,0.0,0.0,0.0,0.01,0.0,0.0,0.0,0.0,0.0,0.0,0.0,0.0,0.0,0.0,0.0,0.0,0.0,0.0,0.0,0.0,0.0,0.0,0.0,0.0,0.0,0.02,0.97,1.0,1.0,1.0,0.93,0.04,0.01,0.0,0.0,0.0,0.01,0.0,0.0,0.0,0.0,0.0,0.01,0.0,0.0,0.0,0.0,0.0,0.0,0.0,0.0,0.0,0.02,0.0,0.01,0.0,0.0,0.0,0.0,0.0,0.0,0.0,0.0,0.0,0.0,0.0,0.0,0.0,0.0,0.0,0.0,0.0,0.0,0.0,0.0,0.0,0.0,0.0,0.0,0.0,0.0,0.0,0.0,0.0,0.0,0.0,0.0,0.0,0.0,0.0,0.0,0.0,0.0,0.0,0.0,0.0,0.0,0.0,0.0,0.0,0.0,0.0,0.0,0.0,0.0,0.0,0.0,0.0,0.0,0.0,0.0,0.0,0.0,0.0,0.0,0.0,0.0,0.0,0.0,0.0,0.0],[0.0,0.0,0.0,0.0,0.0,0.0,0.0,0.0,0.0,0.0,0.0,0.0,0.0,0.0,0.0,0.0,0.0,0.0,0.0,0.0,0.0,0.0,0.0,0.0,0.0,0.0,0.0,0.0,0.0,0.0,0.0,0.0,0.0,0.0,0.0,0.0,0.0,0.0,0.0,0.0,0.0,0.0,0.0,0.0,0.0,0.0,0.0,0.0,0.0,0.0,0.0,0.0,0.0,0.0,0.0,0.0,0.0,0.0,0.0,0.0,0.0,0.0,0.0,0.0,0.0,0.0,0.0,0.0,0.0,0.0,0.0,0.0,0.0,0.0,0.0,0.0,0.0,0.0,0.0,0.0,0.0,0.0,0.0,0.0,0.0,0.0,0.0,0.0,0.0,0.0,0.0,0.0,0.0,0.0,0.0,0.0,0.0,0.0,0.0,0.0,0.0,0.0,0.0,0.0,0.0,0.0,0.0,0.0,0.0,0.0,0.01,0.12,0.97,1.0,1.0,1.0,0.95,0.01,0.02,0.0,0.0,0.0,0.0,0.0,0.01,0.0,0.02,0.01,0.01,0.0,0.0,0.0,0.0,0.0,0.0,0.0,0.0,0.01,0.01,0.0,0.0,0.0,0.0,0.0,0.0,0.0,0.0,0.0,0.0,0.0,0.0,0.0,0.0,0.0,0.0,0.0,0.0,0.0,0.0,0.0,0.0,0.0,0.0,0.0,0.0,0.0,0.0,0.0,0.0,0.0,0.0,0.0,0.0,0.0,0.0,0.0,0.0,0.0,0.0,0.0,0.0,0.0,0.0,0.0,0.0,0.0,0.0,0.0,0.0,0.0,0.0,0.0,0.0,0.0,0.0,0.0,0.0,0.0,0.0,0.0,0.0,0.0,0.0,0.0,0.0,0.0],[0.0,0.0,0.0,0.0,0.0,0.0,0.0,0.0,0.0,0.0,0.0,0.0,0.0,0.0,0.0,0.0,0.0,0.0,0.0,0.0,0.0,0.0,0.0,0.0,0.0,0.0,0.0,0.0,0.0,0.0,0.0,0.0,0.0,0.0,0.0,0.0,0.0,0.0,0.0,0.0,0.0,0.0,0.0,0.0,0.0,0.0,0.0,0.0,0.0,0.0,0.0,0.0,0.0,0.0,0.0,0.0,0.0,0.0,0.0,0.0,0.0,0.0,0.0,0.0,0.0,0.0,0.0,0.0,0.0,0.0,0.0,0.0,0.0,0.0,0.0,0.0,0.0,0.0,0.0,0.0,0.0,0.0,0.0,0.0,0.0,0.0,0.0,0.0,0.01,0.0,0.0,0.0,0.0,0.0,0.0,0.0,0.0,0.0,0.0,0.0,0.0,0.0,0.0,0.0,0.0,0.0,0.0,0.0,0.0,0.0,0.0,0.0,0.01,0.93,1.0,1.0,1.0,0.98,0.03,0.02,0.0,0.01,0.0,0.01,0.0,0.01,0.01,0.02,0.0,0.01,0.0,0.01,0.0,0.01,0.0,0.03,0.0,0.04,0.0,0.0,0.0,0.0,0.0,0.0,0.0,0.0,0.0,0.0,0.0,0.0,0.0,0.0,0.0,0.0,0.0,0.0,0.0,0.0,0.0,0.0,0.0,0.0,0.0,0.0,0.0,0.0,0.0,0.0,0.0,0.0,0.0,0.0,0.0,0.0,0.0,0.0,0.0,0.0,0.0,0.0,0.0,0.0,0.0,0.0,0.0,0.0,0.0,0.0,0.0,0.0,0.0,0.0,0.0,0.0,0.0,0.0,0.0,0.0,0.0,0.0,0.0,0.0,0.0,0.0,0.0,0.0],[0.0,0.0,0.0,0.0,0.0,0.0,0.0,0.0,0.0,0.0,0.0,0.0,0.0,0.0,0.0,0.0,0.0,0.0,0.0,0.0,0.0,0.0,0.0,0.0,0.0,0.0,0.0,0.0,0.0,0.0,0.0,0.0,0.0,0.0,0.0,0.0,0.0,0.0,0.0,0.0,0.0,0.0,0.0,0.0,0.0,0.0,0.0,0.0,0.0,0.0,0.0,0.0,0.0,0.0,0.0,0.0,0.0,0.0,0.0,0.0,0.0,0.0,0.0,0.0,0.0,0.0,0.0,0.0,0.0,0.0,0.0,0.0,0.0,0.0,0.0,0.0,0.0,0.0,0.0,0.0,0.0,0.0,0.0,0.0,0.0,0.0,0.0,0.0,0.0,0.0,0.0,0.0,0.0,0.0,0.0,0.0,0.0,0.0,0.0,0.0,0.0,0.0,0.0,0.0,0.0,0.0,0.0,0.0,0.0,0.0,0.0,0.0,0.03,0.04,0.95,1.0,1.0,1.0,0.96,0.01,0.02,0.0,0.0,0.0,0.02,0.0,0.03,0.01,0.0,0.0,0.0,0.0,0.01,0.0,0.01,0.0,0.01,0.01,0.01,0.0,0.0,0.0,0.0,0.0,0.0,0.0,0.0,0.0,0.0,0.0,0.0,0.0,0.0,0.0,0.0,0.0,0.0,0.0,0.0,0.0,0.0,0.0,0.0,0.0,0.0,0.0,0.0,0.0,0.0,0.0,0.0,0.0,0.0,0.0,0.0,0.0,0.0,0.0,0.0,0.0,0.0,0.0,0.0,0.0,0.0,0.0,0.0,0.0,0.0,0.0,0.0,0.0,0.0,0.0,0.0,0.0,0.0,0.0,0.0,0.0,0.0,0.0,0.0,0.0,0.0,0.0],[0.0,0.0,0.0,0.0,0.0,0.0,0.0,0.0,0.0,0.0,0.0,0.0,0.0,0.0,0.0,0.0,0.0,0.0,0.0,0.0,0.0,0.0,0.0,0.0,0.0,0.0,0.0,0.0,0.0,0.0,0.0,0.0,0.0,0.0,0.0,0.0,0.0,0.0,0.0,0.0,0.0,0.0,0.0,0.0,0.0,0.0,0.0,0.0,0.0,0.0,0.0,0.0,0.0,0.0,0.0,0.0,0.0,0.0,0.0,0.0,0.0,0.0,0.0,0.0,0.0,0.0,0.0,0.0,0.0,0.0,0.0,0.0,0.0,0.0,0.0,0.0,0.0,0.0,0.0,0.0,0.0,0.0,0.0,0.0,0.0,0.0,0.0,0.0,0.0,0.0,0.0,0.0,0.0,0.0,0.0,0.0,0.0,0.0,0.0,0.0,0.0,0.0,0.0,0.0,0.0,0.0,0.0,0.0,0.0,0.0,0.0,0.0,0.0,0.01,0.01,0.98,1.0,1.0,1.0,0.96,0.01,0.03,0.0,0.02,0.01,0.03,0.01,0.01,0.0,0.0,0.0,0.0,0.0,0.02,0.01,0.04,0.01,0.02,0.0,0.0,0.0,0.0,0.0,0.0,0.0,0.0,0.0,0.0,0.0,0.0,0.0,0.0,0.0,0.0,0.0,0.0,0.0,0.0,0.0,0.0,0.0,0.0,0.0,0.0,0.0,0.0,0.0,0.0,0.0,0.0,0.0,0.0,0.0,0.0,0.0,0.0,0.0,0.0,0.0,0.0,0.0,0.0,0.0,0.0,0.0,0.0,0.0,0.0,0.0,0.0,0.0,0.0,0.0,0.0,0.0,0.0,0.0,0.0,0.0,0.0,0.0,0.0,0.0,0.0,0.0,0.0],[0.0,0.0,0.0,0.0,0.0,0.0,0.0,0.0,0.0,0.0,0.0,0.0,0.0,0.0,0.0,0.0,0.0,0.0,0.0,0.0,0.0,0.0,0.0,0.0,0.0,0.0,0.0,0.0,0.0,0.0,0.0,0.0,0.0,0.0,0.0,0.0,0.0,0.0,0.0,0.0,0.0,0.0,0.0,0.0,0.0,0.0,0.0,0.0,0.0,0.0,0.0,0.0,0.0,0.0,0.0,0.0,0.0,0.0,0.0,0.0,0.0,0.0,0.0,0.0,0.0,0.0,0.0,0.0,0.0,0.0,0.0,0.0,0.0,0.0,0.0,0.0,0.0,0.0,0.0,0.0,0.0,0.0,0.0,0.0,0.0,0.0,0.0,0.0,0.0,0.0,0.0,0.0,0.0,0.0,0.0,0.0,0.0,0.0,0.0,0.0,0.0,0.0,0.0,0.0,0.0,0.0,0.0,0.0,0.0,0.0,0.0,0.0,0.0,0.0,0.02,0.03,0.96,1.0,1.0,1.0,0.97,0.06,0.04,0.01,0.06,0.01,0.01,0.0,0.0,0.0,0.0,0.0,0.0,0.01,0.01,0.01,0.02,0.01,0.01,0.0,0.0,0.0,0.0,0.0,0.0,0.0,0.0,0.0,0.0,0.0,0.0,0.0,0.0,0.0,0.0,0.0,0.0,0.0,0.0,0.0,0.0,0.0,0.0,0.0,0.0,0.0,0.0,0.0,0.0,0.0,0.0,0.0,0.0,0.0,0.0,0.0,0.0,0.0,0.0,0.0,0.0,0.0,0.0,0.0,0.0,0.0,0.0,0.0,0.0,0.0,0.0,0.0,0.0,0.0,0.0,0.0,0.0,0.0,0.0,0.0,0.0,0.0,0.0,0.0,0.0,0.0],[0.0,0.0,0.0,0.0,0.0,0.0,0.0,0.0,0.0,0.0,0.0,0.0,0.0,0.0,0.0,0.0,0.0,0.0,0.0,0.0,0.0,0.0,0.0,0.0,0.0,0.0,0.0,0.0,0.0,0.0,0.0,0.0,0.0,0.0,0.0,0.0,0.0,0.0,0.0,0.0,0.0,0.0,0.0,0.0,0.0,0.0,0.0,0.0,0.0,0.0,0.0,0.0,0.0,0.0,0.0,0.0,0.0,0.0,0.0,0.0,0.0,0.0,0.0,0.0,0.0,0.0,0.0,0.0,0.0,0.0,0.0,0.0,0.0,0.0,0.0,0.0,0.0,0.0,0.0,0.0,0.0,0.0,0.0,0.0,0.0,0.0,0.0,0.0,0.0,0.0,0.0,0.0,0.0,0.0,0.0,0.0,0.0,0.0,0.0,0.0,0.0,0.0,0.0,0.0,0.0,0.0,0.0,0.0,0.0,0.0,0.0,0.0,0.0,0.0,0.0,0.02,0.01,0.96,1.0,1.0,1.0,0.87,0.59,0.6,0.01,0.03,0.0,0.01,0.0,0.0,0.0,0.0,0.0,0.02,0.01,0.03,0.01,0.01,0.0,0.0,0.0,0.0,0.0,0.0,0.0,0.0,0.0,0.0,0.0,0.0,0.0,0.0,0.0,0.0,0.0,0.0,0.0,0.0,0.0,0.0,0.0,0.0,0.0,0.0,0.0,0.0,0.0,0.0,0.0,0.0,0.0,0.0,0.0,0.0,0.0,0.0,0.0,0.0,0.0,0.0,0.0,0.0,0.0,0.0,0.0,0.0,0.0,0.0,0.0,0.0,0.0,0.0,0.0,0.0,0.0,0.0,0.0,0.0,0.0,0.0,0.0,0.0,0.0,0.0,0.0,0.0],[0.0,0.0,0.0,0.0,0.0,0.0,0.0,0.0,0.0,0.0,0.0,0.0,0.0,0.0,0.0,0.0,0.0,0.0,0.0,0.0,0.0,0.0,0.0,0.0,0.0,0.0,0.0,0.0,0.0,0.0,0.0,0.0,0.0,0.0,0.0,0.0,0.0,0.0,0.0,0.0,0.0,0.0,0.0,0.0,0.0,0.0,0.0,0.0,0.0,0.0,0.0,0.0,0.0,0.0,0.0,0.0,0.0,0.0,0.0,0.0,0.0,0.0,0.0,0.0,0.0,0.0,0.0,0.0,0.0,0.0,0.0,0.0,0.0,0.0,0.0,0.0,0.0,0.0,0.0,0.0,0.0,0.0,0.0,0.0,0.0,0.0,0.0,0.0,0.0,0.0,0.0,0.0,0.0,0.0,0.0,0.0,0.0,0.0,0.0,0.0,0.0,0.0,0.0,0.0,0.0,0.0,0.0,0.0,0.0,0.0,0.0,0.0,0.0,0.0,0.0,0.0,0.02,0.01,0.97,1.0,1.0,1.0,0.89,0.09,0.03,0.0,0.0,0.0,0.0,0.0,0.0,0.0,0.01,0.01,0.02,0.01,0.03,0.01,0.01,0.0,0.0,0.0,0.0,0.0,0.0,0.0,0.0,0.0,0.0,0.0,0.0,0.0,0.0,0.0,0.0,0.0,0.0,0.0,0.0,0.0,0.0,0.0,0.0,0.0,0.0,0.0,0.0,0.0,0.0,0.0,0.0,0.0,0.0,0.0,0.0,0.0,0.0,0.0,0.0,0.0,0.0,0.0,0.0,0.0,0.0,0.0,0.0,0.0,0.0,0.0,0.0,0.0,0.0,0.0,0.0,0.0,0.0,0.0,0.0,0.0,0.0,0.0,0.0,0.0,0.0,0.0],[0.0,0.0,0.0,0.0,0.0,0.0,0.0,0.0,0.0,0.0,0.0,0.0,0.0,0.0,0.0,0.0,0.0,0.0,0.0,0.0,0.0,0.0,0.0,0.0,0.0,0.0,0.0,0.0,0.0,0.0,0.0,0.0,0.0,0.0,0.0,0.0,0.0,0.0,0.0,0.0,0.0,0.0,0.0,0.0,0.0,0.0,0.0,0.0,0.0,0.0,0.0,0.0,0.0,0.0,0.0,0.0,0.0,0.0,0.0,0.0,0.0,0.0,0.0,0.0,0.0,0.0,0.0,0.0,0.0,0.0,0.0,0.0,0.0,0.0,0.0,0.0,0.0,0.0,0.0,0.0,0.0,0.0,0.0,0.0,0.0,0.0,0.0,0.0,0.0,0.0,0.0,0.0,0.0,0.0,0.0,0.0,0.0,0.0,0.0,0.0,0.0,0.0,0.0,0.0,0.0,0.0,0.0,0.0,0.0,0.0,0.0,0.0,0.0,0.01,0.0,0.01,0.0,0.03,0.06,0.87,1.0,1.0,1.0,0.56,0.03,0.01,0.0,0.0,0.0,0.0,0.0,0.01,0.01,0.01,0.01,0.02,0.02,0.03,0.01,0.01,0.0,0.0,0.0,0.0,0.0,0.0,0.0,0.0,0.0,0.0,0.0,0.0,0.0,0.0,0.0,0.0,0.0,0.0,0.0,0.0,0.0,0.0,0.0,0.0,0.0,0.0,0.0,0.0,0.0,0.0,0.0,0.0,0.0,0.0,0.0,0.0,0.0,0.0,0.0,0.0,0.0,0.0,0.0,0.0,0.0,0.0,0.0,0.0,0.0,0.0,0.0,0.0,0.0,0.0,0.0,0.0,0.0,0.0,0.0,0.0,0.0,0.0,0.0,0.0,0.0,0.0],[0.0,0.0,0.0,0.0,0.0,0.0,0.0,0.0,0.0,0.0,0.0,0.0,0.0,0.0,0.0,0.0,0.0,0.0,0.0,0.0,0.0,0.0,0.0,0.0,0.0,0.0,0.0,0.0,0.0,0.0,0.0,0.0,0.0,0.0,0.0,0.0,0.0,0.0,0.0,0.0,0.0,0.0,0.0,0.0,0.0,0.0,0.0,0.0,0.0,0.0,0.0,0.0,0.0,0.0,0.0,0.0,0.0,0.0,0.0,0.0,0.0,0.0,0.0,0.0,0.0,0.0,0.0,0.0,0.0,0.0,0.0,0.0,0.0,0.0,0.0,0.0,0.0,0.0,0.0,0.0,0.0,0.0,0.0,0.0,0.0,0.0,0.0,0.0,0.0,0.0,0.0,0.0,0.0,0.0,0.0,0.0,0.0,0.0,0.0,0.0,0.0,0.0,0.0,0.0,0.0,0.0,0.0,0.0,0.0,0.0,0.0,0.0,0.0,0.0,0.0,0.0,0.0,0.0,0.04,0.59,0.89,1.0,1.0,1.0,0.98,0.01,0.0,0.0,0.0,0.0,0.01,0.01,0.02,0.02,0.02,0.01,0.02,0.01,0.01,0.0,0.0,0.0,0.0,0.0,0.0,0.0,0.0,0.0,0.0,0.0,0.0,0.0,0.0,0.0,0.0,0.0,0.0,0.0,0.0,0.0,0.0,0.0,0.0,0.0,0.0,0.0,0.0,0.0,0.0,0.0,0.0,0.0,0.0,0.0,0.0,0.0,0.0,0.0,0.0,0.0,0.0,0.0,0.0,0.0,0.0,0.0,0.0,0.0,0.0,0.0,0.0,0.0,0.0,0.0,0.0,0.0,0.0,0.0,0.0,0.0,0.0,0.0,0.0,0.0,0.0,0.0],[0.0,0.0,0.0,0.0,0.0,0.0,0.0,0.0,0.0,0.0,0.0,0.0,0.0,0.0,0.0,0.0,0.0,0.0,0.0,0.0,0.0,0.0,0.0,0.0,0.0,0.0,0.0,0.0,0.0,0.0,0.0,0.0,0.0,0.0,0.0,0.0,0.0,0.0,0.0,0.0,0.0,0.0,0.0,0.0,0.0,0.0,0.0,0.0,0.0,0.0,0.0,0.0,0.0,0.0,0.0,0.0,0.0,0.0,0.0,0.0,0.0,0.0,0.0,0.0,0.0,0.0,0.0,0.0,0.0,0.0,0.0,0.0,0.0,0.0,0.0,0.0,0.0,0.0,0.0,0.0,0.0,0.0,0.0,0.0,0.0,0.0,0.0,0.0,0.0,0.0,0.0,0.0,0.0,0.0,0.0,0.0,0.0,0.0,0.0,0.0,0.0,0.0,0.0,0.0,0.0,0.0,0.0,0.0,0.0,0.0,0.0,0.0,0.0,0.0,0.0,0.01,0.0,0.02,0.01,0.6,0.09,0.56,1.0,1.0,1.0,0.99,0.0,0.01,0.0,0.05,0.0,0.04,0.01,0.06,0.01,0.02,0.0,0.0,0.0,0.0,0.0,0.0,0.0,0.0,0.0,0.0,0.0,0.0,0.0,0.0,0.0,0.0,0.0,0.0,0.0,0.0,0.0,0.0,0.0,0.0,0.0,0.0,0.0,0.0,0.0,0.0,0.0,0.0,0.0,0.0,0.0,0.0,0.0,0.0,0.0,0.0,0.0,0.0,0.0,0.0,0.0,0.0,0.0,0.0,0.0,0.0,0.0,0.0,0.0,0.0,0.0,0.0,0.0,0.0,0.0,0.0,0.0,0.0,0.0,0.0,0.0,0.0,0.0,0.0,0.0,0.0],[0.0,0.0,0.0,0.0,0.0,0.0,0.0,0.0,0.0,0.0,0.0,0.0,0.0,0.0,0.0,0.0,0.0,0.0,0.0,0.0,0.0,0.0,0.0,0.0,0.0,0.0,0.0,0.0,0.0,0.0,0.0,0.0,0.0,0.0,0.0,0.0,0.0,0.0,0.0,0.0,0.0,0.0,0.0,0.0,0.0,0.0,0.0,0.0,0.0,0.0,0.0,0.0,0.0,0.0,0.0,0.0,0.0,0.0,0.0,0.0,0.0,0.0,0.0,0.0,0.0,0.0,0.0,0.0,0.0,0.0,0.0,0.0,0.0,0.0,0.0,0.0,0.0,0.0,0.0,0.0,0.0,0.0,0.0,0.0,0.0,0.0,0.0,0.0,0.0,0.0,0.0,0.0,0.0,0.0,0.0,0.0,0.0,0.0,0.0,0.0,0.0,0.0,0.0,0.0,0.0,0.0,0.0,0.0,0.0,0.0,0.0,0.0,0.0,0.0,0.01,0.0,0.02,0.01,0.06,0.01,0.03,0.03,0.98,1.0,1.0,1.0,0.95,0.0,0.01,0.01,0.04,0.01,0.02,0.0,0.03,0.0,0.01,0.0,0.0,0.0,0.0,0.0,0.0,0.0,0.0,0.0,0.0,0.0,0.0,0.0,0.0,0.0,0.0,0.0,0.0,0.0,0.0,0.0,0.0,0.0,0.0,0.0,0.0,0.0,0.0,0.0,0.0,0.0,0.0,0.0,0.0,0.0,0.0,0.0,0.0,0.0,0.0,0.0,0.0,0.0,0.0,0.0,0.0,0.0,0.0,0.0,0.0,0.0,0.0,0.0,0.0,0.0,0.0,0.0,0.0,0.0,0.0,0.0,0.0,0.0,0.0,0.0,0.0,0.0,0.0,0.0],[0.0,0.0,0.0,0.0,0.0,0.0,0.0,0.0,0.0,0.0,0.0,0.0,0.0,0.0,0.0,0.0,0.0,0.0,0.0,0.0,0.0,0.0,0.0,0.0,0.0,0.0,0.0,0.0,0.0,0.0,0.0,0.0,0.0,0.0,0.0,0.0,0.0,0.0,0.0,0.0,0.0,0.0,0.0,0.0,0.0,0.0,0.0,0.0,0.0,0.0,0.0,0.0,0.0,0.0,0.0,0.0,0.0,0.0,0.0,0.0,0.0,0.0,0.0,0.0,0.0,0.0,0.0,0.0,0.0,0.0,0.0,0.0,0.0,0.0,0.0,0.0,0.0,0.0,0.0,0.0,0.0,0.0,0.0,0.0,0.0,0.0,0.0,0.0,0.0,0.0,0.0,0.0,0.0,0.0,0.0,0.0,0.0,0.0,0.0,0.0,0.0,0.0,0.0,0.0,0.0,0.0,0.0,0.0,0.0,0.0,0.0,0.0,0.0,0.0,0.0,0.01,0.0,0.03,0.01,0.03,0.0,0.01,0.01,0.99,1.0,1.0,1.0,0.93,0.01,0.25,0.01,0.07,0.0,0.03,0.0,0.01,0.0,0.0,0.0,0.0,0.0,0.0,0.0,0.0,0.0,0.0,0.0,0.0,0.0,0.0,0.0,0.0,0.0,0.0,0.0,0.0,0.0,0.0,0.0,0.0,0.0,0.0,0.0,0.0,0.0,0.0,0.0,0.0,0.0,0.0,0.0,0.0,0.0,0.0,0.0,0.0,0.0,0.0,0.0,0.0,0.0,0.0,0.0,0.0,0.0,0.0,0.0,0.0,0.0,0.0,0.0,0.0,0.0,0.0,0.0,0.0,0.0,0.0,0.0,0.0,0.0,0.0,0.0,0.0,0.0,0.0],[0.0,0.0,0.0,0.0,0.0,0.0,0.0,0.0,0.0,0.0,0.0,0.0,0.0,0.0,0.0,0.0,0.0,0.0,0.0,0.0,0.0,0.0,0.0,0.0,0.0,0.0,0.0,0.0,0.0,0.0,0.0,0.0,0.0,0.0,0.0,0.0,0.0,0.0,0.0,0.0,0.0,0.0,0.0,0.0,0.0,0.0,0.0,0.0,0.0,0.0,0.0,0.0,0.0,0.0,0.0,0.0,0.0,0.0,0.0,0.0,0.0,0.0,0.0,0.0,0.0,0.0,0.0,0.0,0.0,0.0,0.0,0.0,0.0,0.0,0.0,0.0,0.0,0.0,0.0,0.0,0.0,0.0,0.0,0.0,0.0,0.0,0.0,0.0,0.0,0.0,0.0,0.0,0.0,0.0,0.0,0.0,0.0,0.0,0.0,0.0,0.0,0.0,0.0,0.0,0.0,0.0,0.0,0.0,0.0,0.0,0.0,0.0,0.0,0.0,0.02,0.01,0.03,0.01,0.01,0.0,0.0,0.0,0.0,0.0,0.95,1.0,1.0,1.0,0.94,0.16,0.06,0.01,0.02,0.0,0.01,0.0,0.0,0.0,0.0,0.0,0.0,0.0,0.0,0.0,0.0,0.0,0.0,0.0,0.0,0.0,0.0,0.0,0.0,0.0,0.0,0.0,0.0,0.0,0.0,0.0,0.0,0.0,0.0,0.0,0.0,0.0,0.0,0.0,0.0,0.0,0.0,0.0,0.0,0.0,0.0,0.0,0.0,0.0,0.0,0.0,0.0,0.0,0.0,0.0,0.0,0.0,0.0,0.0,0.0,0.0,0.0,0.0,0.0,0.0,0.0,0.0,0.0,0.0,0.0,0.0,0.0,0.0,0.0,0.0,0.0,0.0],[0.0,0.0,0.0,0.0,0.0,0.0,0.0,0.0,0.0,0.0,0.0,0.0,0.0,0.0,0.0,0.0,0.0,0.0,0.0,0.0,0.0,0.0,0.0,0.0,0.0,0.0,0.0,0.0,0.0,0.0,0.0,0.0,0.0,0.0,0.0,0.0,0.0,0.0,0.0,0.0,0.0,0.0,0.0,0.0,0.0,0.0,0.0,0.0,0.0,0.0,0.0,0.0,0.0,0.0,0.0,0.0,0.0,0.0,0.0,0.0,0.0,0.0,0.0,0.0,0.0,0.0,0.0,0.0,0.0,0.0,0.0,0.0,0.0,0.0,0.0,0.0,0.0,0.0,0.0,0.0,0.0,0.0,0.0,0.0,0.0,0.0,0.0,0.0,0.0,0.0,0.0,0.0,0.0,0.0,0.0,0.0,0.0,0.0,0.0,0.0,0.0,0.0,0.0,0.0,0.0,0.0,0.0,0.0,0.0,0.0,0.0,0.0,0.01,0.01,0.01,0.02,0.01,0.01,0.0,0.01,0.0,0.0,0.0,0.01,0.0,0.93,1.0,1.0,1.0,0.85,0.04,0.1,0.0,0.02,0.0,0.0,0.0,0.0,0.0,0.0,0.0,0.0,0.0,0.0,0.0,0.0,0.0,0.0,0.0,0.0,0.0,0.0,0.0,0.0,0.0,0.0,0.0,0.0,0.0,0.0,0.0,0.0,0.0,0.0,0.0,0.0,0.0,0.0,0.0,0.0,0.0,0.0,0.0,0.0,0.0,0.0,0.0,0.0,0.0,0.0,0.0,0.0,0.0,0.0,0.0,0.0,0.0,0.0,0.0,0.0,0.0,0.0,0.0,0.0,0.0,0.0,0.0,0.0,0.0,0.0,0.0,0.0,0.0,0.0,0.0,0.0],[0.0,0.0,0.0,0.0,0.0,0.0,0.0,0.0,0.0,0.0,0.0,0.0,0.0,0.0,0.0,0.0,0.0,0.0,0.0,0.0,0.0,0.0,0.0,0.0,0.0,0.0,0.0,0.0,0.0,0.0,0.0,0.0,0.0,0.0,0.0,0.0,0.0,0.0,0.0,0.0,0.0,0.0,0.0,0.0,0.0,0.0,0.0,0.0,0.0,0.0,0.0,0.0,0.0,0.0,0.0,0.0,0.0,0.0,0.0,0.0,0.0,0.0,0.0,0.0,0.0,0.0,0.0,0.0,0.0,0.0,0.0,0.0,0.0,0.0,0.0,0.0,0.0,0.0,0.0,0.0,0.0,0.0,0.0,0.0,0.0,0.0,0.0,0.0,0.0,0.0,0.0,0.0,0.0,0.0,0.0,0.0,0.0,0.0,0.0,0.0,0.0,0.0,0.0,0.0,0.0,0.0,0.0,0.0,0.0,0.0,0.0,0.0,0.01,0.0,0.01,0.0,0.0,0.0,0.0,0.0,0.0,0.0,0.0,0.0,0.01,0.01,0.94,1.0,1.0,1.0,0.94,0.05,0.04,0.0,0.0,0.0,0.0,0.0,0.0,0.0,0.0,0.0,0.0,0.0,0.0,0.0,0.0,0.0,0.0,0.0,0.0,0.0,0.0,0.0,0.0,0.0,0.0,0.0,0.0,0.0,0.0,0.0,0.0,0.0,0.0,0.0,0.0,0.0,0.0,0.0,0.0,0.0,0.0,0.0,0.0,0.0,0.0,0.0,0.0,0.0,0.0,0.0,0.0,0.0,0.0,0.0,0.0,0.0,0.0,0.0,0.0,0.0,0.0,0.0,0.0,0.0,0.0,0.0,0.0,0.0,0.0,0.0,0.0,0.0,0.0,0.0],[0.0,0.0,0.0,0.0,0.0,0.0,0.0,0.0,0.0,0.0,0.0,0.0,0.0,0.0,0.0,0.0,0.0,0.0,0.0,0.0,0.0,0.0,0.0,0.0,0.0,0.0,0.0,0.0,0.0,0.0,0.0,0.0,0.0,0.0,0.0,0.0,0.0,0.0,0.0,0.0,0.0,0.0,0.0,0.0,0.0,0.0,0.0,0.0,0.0,0.0,0.0,0.0,0.0,0.0,0.0,0.0,0.0,0.0,0.0,0.0,0.0,0.0,0.0,0.0,0.0,0.0,0.0,0.0,0.0,0.0,0.0,0.0,0.0,0.0,0.0,0.0,0.0,0.0,0.0,0.0,0.0,0.0,0.0,0.0,0.0,0.0,0.0,0.0,0.0,0.0,0.0,0.0,0.0,0.0,0.0,0.0,0.0,0.0,0.0,0.0,0.0,0.0,0.0,0.0,0.0,0.0,0.0,0.0,0.0,0.0,0.0,0.0,0.0,0.0,0.0,0.01,0.0,0.0,0.0,0.0,0.0,0.0,0.0,0.05,0.01,0.25,0.16,0.85,1.0,1.0,1.0,0.92,0.04,0.07,0.0,0.0,0.0,0.0,0.0,0.0,0.0,0.0,0.0,0.0,0.0,0.0,0.0,0.0,0.0,0.0,0.0,0.0,0.0,0.0,0.0,0.0,0.0,0.0,0.0,0.0,0.0,0.0,0.0,0.0,0.0,0.0,0.0,0.0,0.0,0.0,0.0,0.0,0.0,0.0,0.0,0.0,0.0,0.0,0.0,0.0,0.0,0.0,0.0,0.0,0.0,0.0,0.0,0.0,0.0,0.0,0.0,0.0,0.0,0.0,0.0,0.0,0.0,0.0,0.0,0.0,0.0,0.0,0.0,0.0,0.0,0.0],[0.0,0.0,0.0,0.0,0.0,0.0,0.0,0.0,0.0,0.0,0.0,0.0,0.0,0.0,0.0,0.0,0.0,0.0,0.0,0.0,0.0,0.0,0.0,0.0,0.0,0.0,0.0,0.0,0.0,0.0,0.0,0.0,0.0,0.0,0.0,0.0,0.0,0.0,0.0,0.0,0.0,0.0,0.0,0.0,0.0,0.0,0.0,0.0,0.0,0.0,0.0,0.0,0.0,0.0,0.0,0.0,0.0,0.0,0.0,0.0,0.0,0.0,0.0,0.0,0.0,0.0,0.0,0.0,0.0,0.0,0.0,0.0,0.0,0.0,0.0,0.0,0.0,0.0,0.0,0.0,0.0,0.0,0.0,0.0,0.0,0.0,0.0,0.0,0.0,0.0,0.0,0.0,0.0,0.0,0.0,0.0,0.0,0.0,0.0,0.0,0.0,0.0,0.0,0.0,0.0,0.0,0.0,0.0,0.0,0.0,0.0,0.0,0.0,0.0,0.0,0.0,0.0,0.0,0.0,0.0,0.0,0.0,0.01,0.0,0.04,0.01,0.06,0.04,0.94,1.0,1.0,1.0,0.94,0.04,0.03,0.0,0.0,0.0,0.0,0.0,0.0,0.0,0.0,0.0,0.0,0.0,0.0,0.0,0.0,0.0,0.0,0.0,0.0,0.0,0.0,0.0,0.0,0.0,0.0,0.0,0.0,0.0,0.0,0.0,0.0,0.0,0.0,0.0,0.0,0.0,0.0,0.0,0.0,0.0,0.0,0.0,0.0,0.0,0.0,0.0,0.0,0.0,0.0,0.0,0.0,0.0,0.0,0.0,0.0,0.0,0.0,0.0,0.0,0.0,0.0,0.0,0.0,0.0,0.0,0.0,0.0,0.0,0.0,0.0,0.0,0.0],[0.0,0.0,0.0,0.0,0.0,0.0,0.0,0.0,0.0,0.0,0.0,0.0,0.0,0.0,0.01,0.0,0.0,0.0,0.0,0.0,0.0,0.0,0.0,0.0,0.0,0.0,0.0,0.0,0.0,0.0,0.0,0.0,0.0,0.0,0.0,0.0,0.0,0.0,0.0,0.0,0.0,0.0,0.0,0.0,0.0,0.0,0.0,0.0,0.0,0.0,0.0,0.0,0.0,0.0,0.0,0.0,0.0,0.0,0.0,0.0,0.0,0.0,0.0,0.0,0.0,0.0,0.0,0.0,0.0,0.0,0.0,0.0,0.0,0.0,0.0,0.0,0.0,0.0,0.0,0.0,0.0,0.0,0.0,0.0,0.0,0.0,0.0,0.0,0.0,0.0,0.0,0.0,0.0,0.0,0.0,0.0,0.0,0.0,0.0,0.0,0.0,0.0,0.0,0.0,0.0,0.0,0.0,0.0,0.0,0.0,0.0,0.0,0.0,0.0,0.0,0.01,0.0,0.0,0.0,0.0,0.0,0.01,0.01,0.04,0.01,0.07,0.01,0.1,0.05,0.92,1.0,1.0,1.0,0.91,0.01,0.01,0.0,0.0,0.0,0.0,0.0,0.0,0.0,0.0,0.0,0.0,0.0,0.0,0.0,0.0,0.0,0.0,0.0,0.0,0.0,0.0,0.0,0.0,0.0,0.0,0.0,0.0,0.0,0.0,0.0,0.0,0.0,0.0,0.0,0.0,0.0,0.0,0.0,0.0,0.0,0.0,0.0,0.0,0.0,0.0,0.0,0.0,0.0,0.0,0.0,0.0,0.0,0.0,0.0,0.0,0.0,0.0,0.0,0.0,0.0,0.0,0.0,0.0,0.0,0.0,0.0,0.0,0.0,0.0,0.0,0.0],[0.0,0.0,0.0,0.0,0.0,0.0,0.0,0.0,0.0,0.0,0.0,0.0,0.0,0.0,0.0,0.0,0.0,0.0,0.0,0.0,0.0,0.0,0.0,0.0,0.0,0.0,0.0,0.0,0.0,0.0,0.0,0.0,0.0,0.0,0.0,0.0,0.0,0.0,0.0,0.0,0.0,0.0,0.0,0.0,0.0,0.0,0.0,0.0,0.0,0.0,0.0,0.0,0.0,0.0,0.0,0.0,0.0,0.0,0.0,0.0,0.0,0.0,0.0,0.0,0.0,0.0,0.0,0.0,0.0,0.0,0.0,0.0,0.0,0.0,0.0,0.0,0.0,0.0,0.0,0.0,0.0,0.0,0.0,0.0,0.0,0.0,0.0,0.0,0.0,0.0,0.0,0.0,0.0,0.0,0.0,0.0,0.0,0.0,0.0,0.0,0.0,0.0,0.0,0.0,0.0,0.0,0.0,0.0,0.0,0.0,0.0,0.0,0.0,0.0,0.0,0.0,0.01,0.0,0.0,0.0,0.01,0.01,0.02,0.01,0.02,0.0,0.02,0.0,0.04,0.04,0.94,1.0,1.0,1.0,0.98,0.0,0.0,0.0,0.0,0.0,0.0,0.0,0.0,0.0,0.0,0.0,0.0,0.0,0.0,0.0,0.0,0.0,0.0,0.0,0.0,0.0,0.0,0.0,0.0,0.0,0.0,0.0,0.0,0.0,0.0,0.0,0.0,0.0,0.0,0.0,0.0,0.0,0.0,0.0,0.0,0.0,0.0,0.0,0.0,0.0,0.0,0.0,0.0,0.0,0.0,0.0,0.0,0.0,0.0,0.0,0.0,0.0,0.0,0.0,0.0,0.0,0.0,0.0,0.0,0.0,0.0,0.0,0.0,0.0,0.0,0.0],[0.0,0.0,0.0,0.0,0.0,0.0,0.0,0.0,0.0,0.0,0.0,0.0,0.01,0.0,0.0,0.0,0.0,0.0,0.0,0.0,0.0,0.0,0.0,0.0,0.0,0.0,0.0,0.0,0.0,0.0,0.0,0.0,0.0,0.0,0.0,0.0,0.0,0.0,0.0,0.0,0.0,0.0,0.0,0.0,0.0,0.0,0.0,0.0,0.0,0.0,0.0,0.0,0.0,0.0,0.0,0.0,0.0,0.0,0.0,0.0,0.0,0.0,0.0,0.0,0.0,0.0,0.0,0.0,0.0,0.0,0.0,0.0,0.0,0.0,0.0,0.0,0.0,0.0,0.0,0.0,0.0,0.0,0.0,0.0,0.0,0.0,0.0,0.0,0.0,0.0,0.0,0.0,0.0,0.0,0.0,0.0,0.0,0.0,0.0,0.0,0.0,0.0,0.0,0.0,0.0,0.0,0.0,0.0,0.0,0.0,0.0,0.0,0.0,0.0,0.0,0.01,0.0,0.02,0.01,0.02,0.01,0.01,0.02,0.06,0.0,0.03,0.0,0.02,0.0,0.07,0.04,0.91,1.0,1.0,1.0,0.99,0.0,0.0,0.0,0.0,0.0,0.0,0.0,0.0,0.0,0.0,0.0,0.0,0.0,0.0,0.0,0.0,0.0,0.0,0.0,0.0,0.0,0.0,0.0,0.0,0.0,0.0,0.0,0.0,0.0,0.0,0.0,0.0,0.0,0.0,0.0,0.0,0.0,0.0,0.0,0.0,0.0,0.0,0.0,0.0,0.0,0.0,0.0,0.0,0.0,0.0,0.0,0.0,0.0,0.0,0.0,0.0,0.0,0.0,0.0,0.0,0.0,0.0,0.0,0.0,0.0,0.0,0.0,0.0,0.0,0.0],[0.0,0.0,0.0,0.0,0.0,0.0,0.0,0.0,0.0,0.01,0.0,0.01,0.0,0.0,0.0,0.0,0.0,0.0,0.0,0.0,0.0,0.0,0.0,0.0,0.0,0.0,0.0,0.0,0.0,0.0,0.0,0.0,0.0,0.0,0.0,0.0,0.0,0.0,0.0,0.0,0.0,0.0,0.0,0.0,0.0,0.0,0.0,0.0,0.0,0.0,0.0,0.0,0.0,0.0,0.0,0.0,0.0,0.0,0.0,0.0,0.0,0.0,0.0,0.0,0.0,0.0,0.0,0.0,0.0,0.0,0.0,0.0,0.0,0.0,0.0,0.0,0.0,0.0,0.0,0.0,0.0,0.0,0.0,0.0,0.0,0.0,0.0,0.0,0.0,0.0,0.0,0.0,0.0,0.0,0.0,0.0,0.0,0.0,0.0,0.0,0.0,0.0,0.0,0.0,0.0,0.0,0.0,0.0,0.0,0.0,0.0,0.0,0.0,0.0,0.0,0.0,0.01,0.01,0.01,0.01,0.02,0.01,0.02,0.01,0.03,0.0,0.01,0.0,0.0,0.0,0.03,0.01,0.98,1.0,1.0,1.0,0.99,0.0,0.0,0.0,0.0,0.0,0.0,0.0,0.0,0.0,0.0,0.0,0.0,0.0,0.0,0.0,0.0,0.0,0.0,0.0,0.0,0.0,0.0,0.0,0.0,0.0,0.0,0.0,0.0,0.0,0.0,0.0,0.0,0.0,0.0,0.0,0.0,0.0,0.0,0.0,0.0,0.0,0.0,0.0,0.0,0.0,0.0,0.0,0.0,0.0,0.0,0.0,0.0,0.0,0.0,0.0,0.0,0.0,0.0,0.0,0.0,0.0,0.0,0.0,0.0,0.0,0.0,0.0,0.0,0.0],[0.0,0.0,0.0,0.0,0.0,0.0,0.0,0.0,0.0,0.0,0.01,0.0,0.0,0.0,0.0,0.0,0.0,0.0,0.0,0.0,0.0,0.0,0.0,0.0,0.0,0.0,0.0,0.0,0.0,0.0,0.0,0.0,0.0,0.0,0.0,0.0,0.0,0.0,0.0,0.0,0.0,0.0,0.0,0.0,0.0,0.0,0.0,0.0,0.0,0.0,0.0,0.0,0.0,0.0,0.0,0.0,0.0,0.0,0.0,0.0,0.0,0.0,0.0,0.0,0.0,0.0,0.0,0.0,0.0,0.0,0.0,0.0,0.0,0.0,0.0,0.0,0.0,0.0,0.0,0.0,0.0,0.0,0.0,0.0,0.0,0.0,0.0,0.0,0.0,0.0,0.0,0.0,0.0,0.0,0.0,0.0,0.0,0.0,0.0,0.0,0.0,0.0,0.0,0.0,0.0,0.0,0.0,0.0,0.0,0.0,0.0,0.0,0.0,0.0,0.0,0.03,0.0,0.04,0.01,0.03,0.01,0.02,0.01,0.02,0.0,0.01,0.0,0.0,0.0,0.0,0.0,0.01,0.0,0.99,1.0,1.0,1.0,0.99,0.0,0.0,0.0,0.0,0.0,0.0,0.0,0.0,0.0,0.0,0.0,0.0,0.0,0.0,0.0,0.0,0.0,0.0,0.0,0.0,0.0,0.0,0.0,0.0,0.0,0.0,0.0,0.0,0.0,0.0,0.0,0.0,0.0,0.0,0.0,0.0,0.0,0.0,0.0,0.0,0.0,0.0,0.0,0.0,0.0,0.0,0.0,0.0,0.0,0.0,0.0,0.0,0.0,0.0,0.0,0.0,0.0,0.0,0.0,0.0,0.0,0.0,0.0,0.0,0.0,0.0,0.0,0.0],[0.0,0.0,0.0,0.0,0.0,0.0,0.0,0.0,0.0,0.0,0.0,0.0,0.0,0.0,0.0,0.0,0.0,0.0,0.0,0.0,0.0,0.0,0.0,0.0,0.0,0.0,0.0,0.0,0.0,0.0,0.0,0.0,0.0,0.0,0.0,0.0,0.0,0.0,0.0,0.0,0.0,0.0,0.0,0.0,0.0,0.0,0.0,0.0,0.0,0.0,0.0,0.0,0.0,0.0,0.0,0.0,0.0,0.0,0.0,0.0,0.0,0.0,0.0,0.0,0.0,0.0,0.0,0.0,0.0,0.0,0.0,0.0,0.0,0.0,0.0,0.0,0.0,0.0,0.0,0.0,0.0,0.0,0.0,0.0,0.0,0.0,0.0,0.0,0.0,0.0,0.0,0.0,0.0,0.0,0.0,0.0,0.0,0.0,0.0,0.0,0.0,0.0,0.0,0.0,0.0,0.0,0.0,0.0,0.0,0.0,0.0,0.0,0.0,0.0,0.0,0.0,0.01,0.01,0.02,0.01,0.03,0.02,0.02,0.0,0.01,0.0,0.0,0.0,0.0,0.0,0.0,0.0,0.0,0.0,0.99,1.0,1.0,1.0,0.98,0.02,0.01,0.0,0.0,0.0,0.0,0.0,0.0,0.0,0.0,0.0,0.0,0.0,0.0,0.0,0.0,0.0,0.0,0.0,0.0,0.0,0.0,0.0,0.0,0.0,0.0,0.0,0.0,0.0,0.0,0.0,0.0,0.0,0.0,0.0,0.0,0.0,0.0,0.0,0.0,0.0,0.0,0.0,0.0,0.0,0.0,0.0,0.0,0.0,0.0,0.0,0.0,0.0,0.0,0.0,0.0,0.0,0.0,0.0,0.0,0.0,0.0,0.0,0.0,0.0,0.0,0.0],[0.0,0.0,0.0,0.0,0.0,0.0,0.0,0.0,0.0,0.0,0.0,0.0,0.0,0.0,0.0,0.0,0.0,0.0,0.0,0.0,0.0,0.0,0.0,0.0,0.0,0.0,0.0,0.0,0.0,0.0,0.0,0.0,0.0,0.0,0.0,0.0,0.0,0.0,0.0,0.0,0.0,0.0,0.0,0.0,0.0,0.0,0.0,0.0,0.0,0.0,0.0,0.0,0.0,0.0,0.0,0.0,0.0,0.0,0.0,0.0,0.0,0.0,0.0,0.0,0.0,0.0,0.0,0.0,0.0,0.0,0.0,0.0,0.0,0.0,0.0,0.0,0.0,0.0,0.0,0.0,0.0,0.0,0.0,0.0,0.0,0.0,0.0,0.0,0.0,0.0,0.0,0.0,0.0,0.0,0.0,0.0,0.0,0.0,0.0,0.0,0.0,0.0,0.0,0.0,0.0,0.0,0.0,0.0,0.0,0.0,0.0,0.0,0.0,0.02,0.01,0.04,0.01,0.02,0.01,0.01,0.01,0.03,0.01,0.0,0.0,0.0,0.0,0.0,0.0,0.0,0.0,0.0,0.0,0.0,0.0,0.99,1.0,1.0,1.0,0.91,0.01,0.0,0.0,0.0,0.0,0.0,0.0,0.0,0.0,0.0,0.0,0.0,0.0,0.0,0.0,0.0,0.0,0.0,0.0,0.0,0.0,0.0,0.0,0.0,0.0,0.0,0.0,0.0,0.0,0.0,0.0,0.0,0.0,0.0,0.0,0.0,0.0,0.0,0.0,0.0,0.0,0.0,0.0,0.0,0.0,0.0,0.0,0.0,0.0,0.0,0.0,0.0,0.0,0.0,0.0,0.0,0.0,0.0,0.0,0.0,0.0,0.0,0.0,0.0,0.0,0.0],[0.0,0.0,0.0,0.0,0.0,0.0,0.0,0.0,0.0,0.0,0.0,0.0,0.0,0.0,0.0,0.0,0.0,0.0,0.0,0.0,0.0,0.0,0.0,0.0,0.0,0.0,0.0,0.0,0.0,0.0,0.0,0.0,0.0,0.0,0.0,0.0,0.0,0.0,0.0,0.0,0.0,0.0,0.0,0.0,0.0,0.0,0.0,0.0,0.0,0.0,0.0,0.0,0.0,0.0,0.0,0.0,0.0,0.0,0.0,0.0,0.0,0.0,0.0,0.0,0.0,0.0,0.0,0.0,0.0,0.0,0.0,0.0,0.0,0.0,0.0,0.0,0.0,0.0,0.0,0.0,0.0,0.0,0.0,0.0,0.0,0.0,0.0,0.0,0.0,0.0,0.0,0.0,0.0,0.0,0.0,0.0,0.0,0.0,0.0,0.0,0.0,0.0,0.0,0.0,0.0,0.0,0.0,0.0,0.0,0.0,0.0,0.0,0.0,0.0,0.01,0.0,0.01,0.0,0.01,0.0,0.01,0.01,0.01,0.0,0.0,0.0,0.0,0.0,0.0,0.0,0.0,0.0,0.0,0.0,0.0,0.0,0.98,1.0,1.0,1.0,0.89,0.02,0.0,0.0,0.0,0.0,0.0,0.0,0.0,0.0,0.0,0.0,0.0,0.0,0.0,0.0,0.0,0.0,0.0,0.0,0.0,0.0,0.0,0.0,0.0,0.0,0.0,0.0,0.0,0.0,0.0,0.0,0.0,0.0,0.0,0.0,0.0,0.0,0.0,0.0,0.0,0.0,0.0,0.0,0.0,0.0,0.0,0.0,0.0,0.0,0.0,0.0,0.0,0.0,0.0,0.0,0.0,0.0,0.0,0.0,0.0,0.0,0.0,0.0,0.0,0.0],[0.0,0.0,0.0,0.0,0.0,0.0,0.0,0.0,0.0,0.0,0.0,0.0,0.0,0.0,0.0,0.0,0.0,0.0,0.0,0.0,0.0,0.0,0.0,0.0,0.0,0.0,0.0,0.0,0.0,0.0,0.0,0.0,0.0,0.0,0.0,0.0,0.0,0.0,0.0,0.0,0.0,0.0,0.0,0.0,0.0,0.0,0.0,0.0,0.0,0.0,0.0,0.0,0.0,0.0,0.0,0.0,0.0,0.0,0.0,0.0,0.0,0.0,0.0,0.0,0.0,0.0,0.0,0.0,0.0,0.0,0.0,0.0,0.0,0.0,0.0,0.0,0.0,0.0,0.0,0.0,0.0,0.0,0.0,0.0,0.0,0.0,0.0,0.0,0.0,0.0,0.0,0.0,0.0,0.0,0.0,0.0,0.0,0.0,0.0,0.0,0.0,0.0,0.0,0.0,0.0,0.0,0.0,0.0,0.0,0.0,0.0,0.01,0.0,0.01,0.0,0.0,0.0,0.0,0.0,0.0,0.0,0.01,0.0,0.0,0.0,0.0,0.0,0.0,0.0,0.0,0.0,0.0,0.0,0.0,0.0,0.0,0.02,0.91,1.0,1.0,1.0,0.89,0.02,0.0,0.0,0.0,0.0,0.0,0.0,0.0,0.0,0.0,0.0,0.0,0.0,0.0,0.0,0.0,0.0,0.0,0.0,0.0,0.0,0.0,0.0,0.0,0.0,0.0,0.0,0.0,0.0,0.0,0.0,0.0,0.0,0.0,0.0,0.0,0.0,0.0,0.0,0.0,0.0,0.0,0.0,0.0,0.0,0.0,0.0,0.0,0.0,0.0,0.0,0.0,0.0,0.0,0.0,0.0,0.0,0.0,0.0,0.0,0.0,0.0,0.0,0.0],[0.0,0.0,0.0,0.0,0.0,0.0,0.0,0.0,0.0,0.0,0.0,0.0,0.0,0.0,0.0,0.0,0.0,0.0,0.0,0.0,0.0,0.0,0.0,0.0,0.0,0.0,0.0,0.0,0.0,0.0,0.0,0.0,0.0,0.0,0.0,0.0,0.0,0.0,0.0,0.0,0.0,0.0,0.0,0.0,0.0,0.0,0.0,0.0,0.0,0.0,0.0,0.0,0.0,0.0,0.0,0.0,0.0,0.0,0.0,0.0,0.0,0.0,0.0,0.0,0.0,0.0,0.0,0.0,0.0,0.0,0.0,0.0,0.0,0.0,0.0,0.0,0.0,0.0,0.0,0.0,0.0,0.0,0.0,0.0,0.0,0.0,0.0,0.0,0.0,0.0,0.0,0.0,0.0,0.0,0.0,0.0,0.0,0.0,0.0,0.0,0.0,0.0,0.0,0.0,0.0,0.0,0.0,0.0,0.0,0.0,0.0,0.0,0.0,0.0,0.0,0.0,0.0,0.0,0.0,0.0,0.0,0.0,0.0,0.0,0.0,0.0,0.0,0.0,0.0,0.0,0.0,0.0,0.0,0.0,0.0,0.0,0.01,0.01,0.89,1.0,1.0,1.0,0.84,0.01,0.0,0.0,0.0,0.0,0.0,0.0,0.0,0.0,0.0,0.0,0.0,0.0,0.0,0.0,0.0,0.0,0.0,0.0,0.0,0.0,0.0,0.0,0.0,0.0,0.0,0.0,0.0,0.0,0.0,0.0,0.0,0.0,0.0,0.0,0.0,0.0,0.0,0.0,0.0,0.0,0.0,0.0,0.0,0.0,0.0,0.0,0.0,0.0,0.0,0.0,0.0,0.0,0.0,0.0,0.0,0.0,0.0,0.0,0.0,0.0,0.0,0.0],[0.0,0.0,0.0,0.0,0.0,0.0,0.0,0.0,0.0,0.0,0.0,0.0,0.0,0.0,0.0,0.0,0.0,0.0,0.0,0.0,0.0,0.0,0.0,0.0,0.0,0.0,0.0,0.0,0.0,0.0,0.0,0.0,0.0,0.0,0.0,0.0,0.0,0.0,0.0,0.0,0.0,0.0,0.0,0.0,0.0,0.0,0.0,0.0,0.0,0.0,0.0,0.0,0.0,0.0,0.0,0.0,0.0,0.0,0.0,0.0,0.0,0.0,0.0,0.0,0.0,0.0,0.0,0.0,0.0,0.0,0.0,0.0,0.0,0.0,0.0,0.0,0.0,0.0,0.0,0.0,0.0,0.0,0.0,0.0,0.0,0.0,0.0,0.0,0.0,0.0,0.0,0.0,0.0,0.0,0.0,0.0,0.0,0.0,0.0,0.0,0.0,0.0,0.0,0.0,0.0,0.0,0.0,0.0,0.0,0.0,0.0,0.0,0.0,0.0,0.0,0.0,0.0,0.0,0.0,0.0,0.0,0.0,0.0,0.0,0.0,0.0,0.0,0.0,0.0,0.0,0.0,0.0,0.0,0.0,0.0,0.0,0.0,0.0,0.02,0.89,1.0,1.0,1.0,0.82,0.02,0.0,0.0,0.0,0.0,0.0,0.0,0.0,0.0,0.0,0.0,0.0,0.0,0.0,0.0,0.0,0.0,0.0,0.0,0.0,0.0,0.0,0.0,0.0,0.0,0.0,0.0,0.0,0.0,0.0,0.0,0.0,0.0,0.0,0.0,0.0,0.0,0.0,0.0,0.0,0.0,0.0,0.0,0.0,0.0,0.0,0.0,0.0,0.0,0.0,0.0,0.0,0.0,0.0,0.0,0.0,0.0,0.0,0.0,0.0,0.0,0.0],[0.0,0.0,0.0,0.0,0.0,0.0,0.0,0.0,0.0,0.0,0.0,0.0,0.0,0.0,0.0,0.0,0.0,0.0,0.0,0.0,0.0,0.0,0.0,0.0,0.0,0.0,0.0,0.0,0.0,0.0,0.0,0.0,0.0,0.0,0.0,0.0,0.0,0.0,0.0,0.0,0.0,0.0,0.0,0.0,0.0,0.0,0.0,0.0,0.0,0.0,0.0,0.0,0.0,0.0,0.0,0.0,0.0,0.0,0.0,0.0,0.0,0.0,0.0,0.0,0.0,0.0,0.0,0.0,0.0,0.0,0.0,0.0,0.0,0.0,0.0,0.0,0.0,0.0,0.0,0.0,0.0,0.0,0.0,0.0,0.0,0.0,0.0,0.0,0.0,0.0,0.0,0.0,0.0,0.0,0.0,0.0,0.0,0.0,0.0,0.0,0.0,0.0,0.0,0.0,0.0,0.0,0.0,0.0,0.0,0.0,0.0,0.0,0.0,0.0,0.0,0.0,0.0,0.0,0.0,0.0,0.0,0.0,0.0,0.0,0.0,0.0,0.0,0.0,0.0,0.0,0.0,0.0,0.0,0.0,0.0,0.0,0.0,0.0,0.0,0.02,0.84,1.0,1.0,1.0,0.82,0.01,0.0,0.0,0.0,0.0,0.0,0.0,0.0,0.0,0.0,0.0,0.0,0.0,0.0,0.0,0.0,0.0,0.0,0.0,0.0,0.0,0.0,0.0,0.0,0.0,0.0,0.0,0.0,0.0,0.0,0.0,0.0,0.0,0.0,0.0,0.0,0.0,0.0,0.0,0.0,0.0,0.0,0.0,0.0,0.0,0.0,0.0,0.0,0.0,0.0,0.0,0.0,0.0,0.0,0.0,0.0,0.0,0.0,0.0,0.0,0.0],[0.0,0.0,0.0,0.0,0.0,0.0,0.0,0.0,0.0,0.0,0.0,0.0,0.0,0.0,0.0,0.0,0.0,0.0,0.0,0.0,0.0,0.0,0.0,0.0,0.0,0.0,0.0,0.0,0.0,0.0,0.0,0.0,0.0,0.0,0.0,0.0,0.0,0.0,0.0,0.0,0.0,0.0,0.0,0.0,0.0,0.0,0.0,0.0,0.0,0.0,0.0,0.0,0.0,0.0,0.0,0.0,0.0,0.0,0.0,0.0,0.0,0.0,0.0,0.0,0.0,0.0,0.0,0.0,0.0,0.0,0.0,0.0,0.0,0.0,0.0,0.0,0.0,0.0,0.0,0.0,0.0,0.0,0.0,0.0,0.0,0.0,0.0,0.0,0.0,0.0,0.0,0.0,0.0,0.0,0.0,0.0,0.0,0.0,0.0,0.0,0.0,0.0,0.0,0.0,0.0,0.0,0.0,0.0,0.0,0.0,0.0,0.0,0.0,0.0,0.0,0.0,0.0,0.0,0.0,0.0,0.0,0.0,0.0,0.0,0.0,0.0,0.0,0.0,0.0,0.0,0.0,0.0,0.0,0.0,0.0,0.0,0.0,0.0,0.0,0.0,0.01,0.82,1.0,1.0,1.0,0.82,0.02,0.01,0.0,0.0,0.0,0.0,0.0,0.0,0.0,0.0,0.0,0.0,0.0,0.0,0.0,0.0,0.0,0.0,0.0,0.0,0.0,0.0,0.0,0.0,0.0,0.0,0.0,0.0,0.0,0.0,0.0,0.0,0.0,0.0,0.0,0.0,0.0,0.0,0.0,0.0,0.0,0.0,0.0,0.0,0.0,0.0,0.0,0.0,0.0,0.0,0.0,0.0,0.0,0.0,0.0,0.0,0.0,0.0,0.0,0.0],[0.0,0.0,0.0,0.0,0.0,0.0,0.0,0.0,0.0,0.0,0.0,0.0,0.0,0.0,0.0,0.0,0.0,0.0,0.0,0.0,0.0,0.0,0.0,0.0,0.0,0.0,0.0,0.0,0.0,0.0,0.0,0.0,0.0,0.0,0.0,0.0,0.0,0.0,0.0,0.0,0.0,0.0,0.0,0.0,0.0,0.0,0.0,0.0,0.0,0.0,0.0,0.0,0.0,0.0,0.0,0.0,0.0,0.0,0.0,0.0,0.0,0.0,0.0,0.0,0.0,0.0,0.0,0.0,0.0,0.0,0.0,0.0,0.0,0.0,0.0,0.0,0.0,0.0,0.0,0.0,0.0,0.0,0.0,0.0,0.0,0.0,0.0,0.0,0.0,0.0,0.0,0.0,0.0,0.0,0.0,0.0,0.0,0.0,0.0,0.0,0.0,0.0,0.0,0.0,0.0,0.0,0.0,0.0,0.0,0.0,0.0,0.0,0.0,0.0,0.0,0.0,0.0,0.0,0.0,0.0,0.0,0.0,0.0,0.0,0.0,0.0,0.0,0.0,0.0,0.0,0.0,0.0,0.0,0.0,0.0,0.0,0.0,0.0,0.0,0.0,0.0,0.02,0.82,1.0,1.0,1.0,0.83,0.03,0.01,0.0,0.0,0.0,0.0,0.0,0.0,0.0,0.0,0.0,0.0,0.0,0.0,0.0,0.0,0.0,0.0,0.0,0.0,0.0,0.0,0.0,0.0,0.0,0.0,0.0,0.0,0.0,0.0,0.0,0.0,0.0,0.0,0.0,0.0,0.0,0.0,0.0,0.0,0.0,0.0,0.0,0.0,0.0,0.0,0.0,0.0,0.0,0.0,0.0,0.0,0.0,0.0,0.0,0.0,0.0,0.0,0.0],[0.0,0.0,0.0,0.0,0.0,0.0,0.0,0.0,0.0,0.0,0.0,0.0,0.0,0.0,0.0,0.0,0.0,0.0,0.0,0.0,0.0,0.0,0.0,0.0,0.0,0.0,0.0,0.0,0.0,0.0,0.0,0.0,0.0,0.0,0.0,0.0,0.0,0.0,0.0,0.0,0.0,0.0,0.0,0.0,0.0,0.0,0.0,0.0,0.0,0.0,0.0,0.0,0.0,0.0,0.0,0.0,0.0,0.0,0.0,0.0,0.0,0.0,0.0,0.0,0.0,0.0,0.0,0.0,0.0,0.0,0.0,0.0,0.0,0.0,0.0,0.0,0.0,0.0,0.0,0.0,0.0,0.0,0.0,0.0,0.0,0.0,0.0,0.0,0.0,0.0,0.0,0.0,0.0,0.0,0.0,0.0,0.0,0.0,0.0,0.0,0.0,0.0,0.0,0.0,0.0,0.0,0.0,0.0,0.0,0.0,0.0,0.0,0.0,0.0,0.0,0.0,0.0,0.0,0.0,0.0,0.0,0.0,0.0,0.0,0.0,0.0,0.0,0.0,0.0,0.0,0.0,0.0,0.0,0.0,0.0,0.0,0.0,0.0,0.0,0.0,0.0,0.0,0.01,0.82,1.0,1.0,1.0,0.75,0.02,0.0,0.0,0.0,0.0,0.0,0.0,0.0,0.0,0.0,0.0,0.0,0.0,0.0,0.0,0.0,0.0,0.0,0.0,0.0,0.0,0.0,0.0,0.0,0.0,0.0,0.0,0.0,0.0,0.0,0.0,0.0,0.0,0.0,0.0,0.0,0.0,0.0,0.0,0.0,0.0,0.0,0.0,0.0,0.0,0.0,0.0,0.0,0.0,0.0,0.0,0.0,0.0,0.0,0.0,0.0,0.0,0.0],[0.0,0.0,0.0,0.0,0.0,0.0,0.0,0.0,0.0,0.0,0.0,0.0,0.0,0.0,0.0,0.0,0.0,0.0,0.0,0.0,0.0,0.0,0.0,0.0,0.0,0.0,0.0,0.0,0.0,0.0,0.0,0.0,0.0,0.0,0.0,0.0,0.0,0.0,0.0,0.0,0.0,0.0,0.0,0.0,0.0,0.0,0.0,0.0,0.0,0.0,0.0,0.0,0.0,0.0,0.0,0.0,0.0,0.0,0.0,0.0,0.0,0.0,0.0,0.0,0.0,0.0,0.0,0.0,0.0,0.0,0.0,0.0,0.0,0.0,0.0,0.0,0.0,0.0,0.0,0.0,0.0,0.0,0.0,0.0,0.0,0.0,0.0,0.0,0.0,0.0,0.0,0.0,0.0,0.0,0.0,0.0,0.0,0.0,0.0,0.0,0.0,0.0,0.0,0.0,0.0,0.0,0.0,0.0,0.0,0.0,0.0,0.0,0.0,0.0,0.0,0.0,0.0,0.0,0.0,0.0,0.0,0.0,0.0,0.0,0.0,0.0,0.0,0.0,0.0,0.0,0.0,0.0,0.0,0.0,0.0,0.0,0.0,0.0,0.0,0.0,0.0,0.0,0.0,0.02,0.83,1.0,1.0,1.0,0.81,0.02,0.0,0.0,0.0,0.0,0.0,0.0,0.0,0.0,0.0,0.0,0.0,0.0,0.0,0.0,0.0,0.0,0.0,0.0,0.0,0.0,0.0,0.0,0.0,0.0,0.0,0.0,0.0,0.0,0.0,0.0,0.0,0.0,0.0,0.0,0.0,0.0,0.0,0.0,0.0,0.0,0.0,0.0,0.0,0.0,0.0,0.0,0.0,0.0,0.0,0.0,0.0,0.0,0.0,0.0,0.0,0.0],[0.0,0.0,0.0,0.0,0.0,0.0,0.0,0.0,0.0,0.0,0.0,0.0,0.0,0.0,0.0,0.0,0.0,0.0,0.0,0.0,0.0,0.0,0.0,0.0,0.0,0.0,0.0,0.0,0.0,0.0,0.0,0.0,0.0,0.0,0.0,0.0,0.0,0.0,0.0,0.0,0.0,0.0,0.0,0.0,0.0,0.0,0.0,0.0,0.0,0.0,0.0,0.0,0.0,0.0,0.0,0.0,0.0,0.0,0.0,0.0,0.0,0.0,0.0,0.0,0.0,0.0,0.0,0.0,0.0,0.0,0.0,0.0,0.0,0.0,0.0,0.0,0.0,0.0,0.0,0.0,0.0,0.0,0.0,0.0,0.0,0.0,0.0,0.0,0.0,0.0,0.0,0.0,0.0,0.0,0.0,0.0,0.0,0.0,0.0,0.0,0.0,0.0,0.0,0.0,0.0,0.0,0.0,0.0,0.0,0.0,0.0,0.0,0.0,0.0,0.0,0.0,0.0,0.0,0.0,0.0,0.0,0.0,0.0,0.0,0.0,0.0,0.0,0.0,0.0,0.0,0.0,0.0,0.0,0.0,0.0,0.0,0.0,0.0,0.0,0.0,0.0,0.0,0.0,0.01,0.03,0.75,1.0,1.0,1.0,0.81,0.03,0.01,0.0,0.0,0.0,0.0,0.0,0.0,0.0,0.0,0.0,0.0,0.0,0.0,0.0,0.0,0.0,0.0,0.0,0.0,0.0,0.0,0.0,0.0,0.0,0.0,0.0,0.0,0.0,0.0,0.0,0.0,0.0,0.0,0.0,0.0,0.0,0.0,0.0,0.0,0.0,0.0,0.0,0.0,0.0,0.0,0.0,0.0,0.0,0.0,0.0,0.0,0.0,0.0,0.0,0.0],[0.0,0.0,0.0,0.0,0.0,0.0,0.0,0.0,0.0,0.0,0.0,0.0,0.0,0.0,0.0,0.0,0.0,0.0,0.0,0.0,0.0,0.0,0.0,0.0,0.0,0.0,0.0,0.0,0.0,0.0,0.0,0.0,0.0,0.0,0.0,0.0,0.0,0.0,0.0,0.0,0.0,0.0,0.0,0.0,0.0,0.0,0.0,0.0,0.0,0.0,0.0,0.0,0.0,0.0,0.0,0.0,0.0,0.0,0.0,0.0,0.0,0.0,0.0,0.0,0.0,0.0,0.0,0.0,0.0,0.0,0.0,0.0,0.0,0.0,0.0,0.0,0.0,0.0,0.0,0.0,0.0,0.0,0.0,0.0,0.0,0.0,0.0,0.0,0.0,0.0,0.0,0.0,0.0,0.0,0.0,0.0,0.0,0.0,0.0,0.0,0.0,0.0,0.0,0.0,0.0,0.0,0.0,0.0,0.0,0.0,0.0,0.0,0.0,0.0,0.0,0.0,0.0,0.0,0.0,0.0,0.0,0.0,0.0,0.0,0.0,0.0,0.0,0.0,0.0,0.0,0.0,0.0,0.0,0.0,0.0,0.0,0.0,0.0,0.0,0.0,0.0,0.0,0.0,0.0,0.01,0.02,0.81,1.0,1.0,1.0,0.83,0.09,0.0,0.0,0.0,0.0,0.0,0.0,0.0,0.0,0.0,0.0,0.0,0.0,0.0,0.0,0.0,0.0,0.0,0.0,0.0,0.0,0.0,0.0,0.0,0.0,0.0,0.0,0.0,0.0,0.0,0.0,0.0,0.0,0.0,0.0,0.0,0.0,0.0,0.0,0.0,0.0,0.0,0.0,0.0,0.0,0.0,0.0,0.0,0.0,0.0,0.0,0.0,0.0,0.0,0.0],[0.0,0.0,0.0,0.0,0.0,0.0,0.0,0.0,0.0,0.0,0.0,0.0,0.0,0.0,0.0,0.0,0.0,0.0,0.0,0.0,0.0,0.0,0.0,0.0,0.0,0.0,0.0,0.0,0.0,0.0,0.0,0.0,0.0,0.0,0.0,0.0,0.0,0.0,0.0,0.0,0.0,0.0,0.0,0.0,0.0,0.0,0.0,0.0,0.0,0.0,0.0,0.0,0.0,0.0,0.0,0.0,0.0,0.0,0.0,0.0,0.0,0.0,0.0,0.0,0.0,0.0,0.0,0.0,0.0,0.0,0.0,0.0,0.0,0.0,0.0,0.0,0.0,0.0,0.0,0.0,0.0,0.0,0.0,0.0,0.0,0.0,0.0,0.0,0.0,0.0,0.0,0.0,0.0,0.0,0.0,0.0,0.0,0.0,0.0,0.0,0.0,0.0,0.0,0.0,0.0,0.0,0.0,0.0,0.0,0.0,0.0,0.0,0.0,0.0,0.0,0.0,0.0,0.0,0.0,0.0,0.0,0.0,0.0,0.0,0.0,0.0,0.0,0.0,0.0,0.0,0.0,0.0,0.0,0.0,0.0,0.0,0.0,0.0,0.0,0.0,0.0,0.0,0.0,0.0,0.0,0.0,0.02,0.81,1.0,1.0,1.0,0.8,0.02,0.0,0.0,0.0,0.0,0.0,0.0,0.0,0.0,0.0,0.0,0.0,0.0,0.0,0.0,0.0,0.0,0.0,0.0,0.0,0.0,0.0,0.0,0.0,0.0,0.0,0.0,0.0,0.0,0.0,0.0,0.0,0.0,0.0,0.0,0.0,0.0,0.0,0.0,0.0,0.0,0.0,0.0,0.0,0.0,0.0,0.0,0.0,0.0,0.0,0.0,0.0,0.0,0.0],[0.0,0.0,0.0,0.0,0.0,0.0,0.0,0.0,0.0,0.0,0.0,0.0,0.0,0.0,0.0,0.0,0.0,0.0,0.0,0.0,0.0,0.0,0.0,0.0,0.0,0.0,0.0,0.0,0.0,0.0,0.0,0.0,0.0,0.0,0.0,0.0,0.0,0.0,0.0,0.0,0.0,0.0,0.0,0.0,0.0,0.0,0.0,0.0,0.0,0.0,0.0,0.0,0.0,0.0,0.0,0.0,0.0,0.0,0.0,0.0,0.0,0.0,0.0,0.0,0.0,0.0,0.0,0.0,0.0,0.0,0.0,0.0,0.0,0.0,0.0,0.0,0.0,0.0,0.0,0.0,0.0,0.0,0.0,0.0,0.0,0.0,0.0,0.0,0.0,0.0,0.0,0.0,0.0,0.0,0.0,0.0,0.0,0.0,0.0,0.0,0.0,0.0,0.0,0.0,0.0,0.0,0.0,0.0,0.0,0.0,0.0,0.0,0.0,0.0,0.0,0.0,0.0,0.0,0.0,0.0,0.0,0.0,0.0,0.0,0.0,0.0,0.0,0.0,0.0,0.0,0.0,0.0,0.0,0.0,0.0,0.0,0.0,0.0,0.0,0.0,0.0,0.0,0.0,0.0,0.0,0.0,0.0,0.03,0.83,1.0,1.0,1.0,0.91,0.07,0.0,0.0,0.0,0.0,0.0,0.0,0.0,0.0,0.0,0.0,0.0,0.0,0.0,0.0,0.0,0.0,0.0,0.0,0.0,0.0,0.0,0.0,0.0,0.0,0.0,0.0,0.0,0.0,0.0,0.0,0.0,0.0,0.0,0.0,0.0,0.0,0.0,0.0,0.0,0.0,0.0,0.0,0.0,0.0,0.0,0.0,0.0,0.0,0.0,0.0,0.0,0.0],[0.0,0.0,0.0,0.0,0.0,0.0,0.0,0.0,0.0,0.0,0.0,0.0,0.0,0.0,0.0,0.0,0.0,0.0,0.0,0.0,0.0,0.0,0.0,0.0,0.0,0.0,0.0,0.0,0.0,0.0,0.0,0.0,0.0,0.0,0.0,0.0,0.0,0.0,0.0,0.0,0.0,0.0,0.0,0.0,0.0,0.0,0.0,0.0,0.0,0.0,0.0,0.0,0.0,0.0,0.0,0.0,0.0,0.0,0.0,0.0,0.0,0.0,0.0,0.0,0.0,0.0,0.0,0.0,0.0,0.0,0.0,0.0,0.0,0.0,0.0,0.0,0.0,0.0,0.0,0.0,0.0,0.0,0.0,0.0,0.0,0.0,0.0,0.0,0.0,0.0,0.0,0.0,0.0,0.0,0.0,0.0,0.0,0.0,0.0,0.0,0.0,0.0,0.0,0.0,0.0,0.0,0.0,0.0,0.0,0.0,0.0,0.0,0.0,0.0,0.0,0.0,0.0,0.0,0.0,0.0,0.0,0.0,0.0,0.0,0.0,0.0,0.0,0.0,0.0,0.0,0.0,0.0,0.0,0.0,0.0,0.0,0.0,0.0,0.0,0.0,0.0,0.0,0.0,0.0,0.0,0.0,0.0,0.01,0.09,0.8,1.0,1.0,1.0,0.98,0.02,0.0,0.0,0.0,0.0,0.0,0.0,0.0,0.0,0.0,0.0,0.0,0.0,0.0,0.0,0.0,0.0,0.0,0.0,0.0,0.0,0.0,0.0,0.0,0.0,0.0,0.0,0.0,0.0,0.0,0.0,0.0,0.0,0.0,0.0,0.0,0.0,0.0,0.0,0.0,0.0,0.0,0.0,0.0,0.0,0.0,0.0,0.0,0.0,0.0,0.0,0.0],[0.0,0.0,0.0,0.0,0.0,0.0,0.0,0.0,0.0,0.0,0.0,0.0,0.0,0.0,0.0,0.0,0.0,0.0,0.0,0.0,0.0,0.0,0.0,0.0,0.0,0.0,0.0,0.0,0.0,0.0,0.0,0.0,0.0,0.0,0.0,0.0,0.0,0.0,0.0,0.0,0.0,0.0,0.0,0.0,0.0,0.0,0.0,0.0,0.0,0.0,0.0,0.0,0.0,0.0,0.0,0.0,0.0,0.0,0.0,0.0,0.0,0.0,0.0,0.0,0.0,0.0,0.0,0.0,0.0,0.0,0.0,0.0,0.0,0.0,0.0,0.0,0.0,0.0,0.0,0.0,0.0,0.0,0.0,0.0,0.0,0.0,0.0,0.0,0.0,0.0,0.0,0.0,0.0,0.0,0.0,0.0,0.0,0.0,0.0,0.0,0.0,0.0,0.0,0.0,0.0,0.0,0.0,0.0,0.0,0.0,0.0,0.0,0.0,0.0,0.0,0.0,0.0,0.0,0.0,0.0,0.0,0.0,0.0,0.0,0.0,0.0,0.0,0.0,0.0,0.0,0.0,0.0,0.0,0.0,0.0,0.0,0.0,0.0,0.0,0.0,0.0,0.0,0.0,0.0,0.0,0.0,0.0,0.0,0.0,0.02,0.91,1.0,1.0,1.0,0.96,0.0,0.0,0.0,0.0,0.0,0.0,0.0,0.0,0.0,0.0,0.0,0.0,0.0,0.0,0.0,0.0,0.0,0.0,0.0,0.0,0.0,0.0,0.0,0.0,0.0,0.0,0.0,0.0,0.0,0.0,0.0,0.0,0.0,0.0,0.0,0.0,0.0,0.0,0.0,0.0,0.0,0.0,0.0,0.0,0.0,0.03,0.0,0.0,0.0,0.06,0.0],[0.0,0.0,0.0,0.0,0.0,0.0,0.0,0.0,0.0,0.0,0.0,0.0,0.0,0.0,0.0,0.0,0.0,0.0,0.0,0.0,0.0,0.0,0.0,0.0,0.0,0.0,0.0,0.0,0.0,0.0,0.0,0.0,0.0,0.0,0.0,0.0,0.0,0.0,0.0,0.0,0.0,0.0,0.0,0.0,0.0,0.0,0.0,0.0,0.0,0.0,0.0,0.0,0.0,0.0,0.0,0.0,0.0,0.0,0.0,0.0,0.0,0.0,0.0,0.0,0.0,0.0,0.0,0.0,0.0,0.0,0.0,0.0,0.0,0.0,0.0,0.0,0.0,0.0,0.0,0.0,0.0,0.0,0.0,0.0,0.0,0.0,0.0,0.0,0.0,0.0,0.0,0.0,0.0,0.0,0.0,0.0,0.0,0.0,0.0,0.0,0.0,0.0,0.0,0.0,0.0,0.0,0.0,0.0,0.0,0.0,0.0,0.0,0.0,0.0,0.0,0.0,0.0,0.0,0.0,0.0,0.0,0.0,0.0,0.0,0.0,0.0,0.0,0.0,0.0,0.0,0.0,0.0,0.0,0.0,0.0,0.0,0.0,0.0,0.0,0.0,0.0,0.0,0.0,0.0,0.0,0.0,0.0,0.0,0.0,0.0,0.07,0.98,1.0,1.0,1.0,0.9,0.14,0.0,0.0,0.0,0.0,0.0,0.0,0.0,0.0,0.0,0.0,0.0,0.0,0.0,0.0,0.0,0.0,0.0,0.0,0.0,0.0,0.0,0.0,0.0,0.0,0.0,0.0,0.0,0.0,0.0,0.0,0.0,0.0,0.0,0.0,0.0,0.0,0.0,0.0,0.0,0.0,0.0,0.0,0.0,0.0,0.0,0.0,0.0,0.0,0.0],[0.0,0.0,0.0,0.0,0.0,0.0,0.0,0.0,0.0,0.0,0.0,0.0,0.0,0.0,0.0,0.0,0.0,0.0,0.0,0.0,0.0,0.0,0.0,0.0,0.0,0.0,0.0,0.0,0.0,0.0,0.0,0.0,0.0,0.0,0.0,0.0,0.0,0.0,0.0,0.0,0.0,0.0,0.0,0.0,0.0,0.0,0.0,0.0,0.0,0.0,0.0,0.0,0.0,0.0,0.0,0.0,0.0,0.0,0.0,0.0,0.0,0.0,0.0,0.0,0.0,0.0,0.0,0.0,0.0,0.0,0.0,0.0,0.0,0.0,0.0,0.0,0.0,0.0,0.0,0.0,0.0,0.0,0.0,0.0,0.0,0.0,0.0,0.0,0.0,0.0,0.0,0.0,0.0,0.0,0.0,0.0,0.0,0.0,0.0,0.0,0.0,0.0,0.0,0.0,0.0,0.0,0.0,0.0,0.0,0.0,0.0,0.0,0.0,0.0,0.0,0.0,0.0,0.0,0.0,0.0,0.0,0.0,0.0,0.0,0.0,0.0,0.0,0.0,0.0,0.0,0.0,0.0,0.0,0.0,0.0,0.0,0.0,0.0,0.0,0.0,0.0,0.0,0.0,0.0,0.0,0.0,0.0,0.0,0.0,0.0,0.0,0.02,0.96,1.0,1.0,1.0,0.99,0.03,0.0,0.0,0.0,0.0,0.0,0.0,0.0,0.0,0.0,0.0,0.0,0.0,0.0,0.0,0.0,0.0,0.0,0.0,0.0,0.0,0.0,0.0,0.0,0.0,0.0,0.0,0.0,0.0,0.0,0.0,0.0,0.0,0.0,0.0,0.0,0.0,0.0,0.0,0.01,0.16,0.0,0.0,0.13,0.09,0.0,0.0,0.01,0.0],[0.0,0.0,0.0,0.0,0.0,0.0,0.0,0.0,0.0,0.0,0.0,0.0,0.0,0.0,0.0,0.0,0.0,0.0,0.0,0.0,0.0,0.0,0.0,0.0,0.0,0.0,0.0,0.0,0.0,0.0,0.0,0.0,0.0,0.0,0.0,0.0,0.0,0.0,0.0,0.0,0.0,0.0,0.0,0.0,0.0,0.0,0.0,0.0,0.0,0.0,0.0,0.0,0.0,0.0,0.0,0.0,0.0,0.0,0.0,0.0,0.0,0.0,0.0,0.0,0.0,0.0,0.0,0.0,0.0,0.0,0.0,0.0,0.0,0.0,0.0,0.0,0.0,0.0,0.0,0.0,0.0,0.0,0.0,0.0,0.0,0.0,0.0,0.0,0.0,0.0,0.0,0.0,0.0,0.0,0.0,0.0,0.0,0.0,0.0,0.0,0.0,0.0,0.0,0.0,0.0,0.0,0.0,0.0,0.0,0.0,0.0,0.0,0.0,0.0,0.0,0.0,0.0,0.0,0.0,0.0,0.0,0.0,0.0,0.0,0.0,0.0,0.0,0.0,0.0,0.0,0.0,0.0,0.0,0.0,0.0,0.0,0.0,0.0,0.0,0.0,0.0,0.0,0.0,0.0,0.0,0.0,0.0,0.0,0.0,0.0,0.0,0.0,0.0,0.9,1.0,1.0,1.0,0.99,0.02,0.0,0.0,0.0,0.0,0.0,0.0,0.0,0.0,0.0,0.0,0.0,0.0,0.0,0.0,0.0,0.0,0.0,0.0,0.0,0.0,0.0,0.0,0.0,0.0,0.0,0.0,0.0,0.0,0.0,0.0,0.0,0.0,0.0,0.0,0.12,0.0,0.0,0.11,0.22,0.0,0.01,0.11,0.01,0.0,0.0,0.0,0.0],[0.0,0.0,0.0,0.0,0.0,0.0,0.0,0.0,0.0,0.0,0.0,0.0,0.0,0.0,0.0,0.0,0.0,0.0,0.0,0.0,0.0,0.0,0.0,0.0,0.0,0.0,0.0,0.0,0.0,0.0,0.0,0.0,0.0,0.0,0.0,0.0,0.0,0.0,0.0,0.0,0.0,0.0,0.0,0.0,0.0,0.0,0.0,0.0,0.0,0.0,0.0,0.0,0.0,0.0,0.0,0.0,0.0,0.0,0.0,0.0,0.0,0.0,0.0,0.0,0.0,0.0,0.0,0.0,0.0,0.0,0.0,0.0,0.0,0.0,0.0,0.0,0.0,0.0,0.0,0.0,0.0,0.0,0.0,0.0,0.0,0.0,0.0,0.0,0.0,0.0,0.0,0.0,0.0,0.0,0.0,0.0,0.0,0.0,0.0,0.0,0.0,0.0,0.0,0.0,0.0,0.0,0.0,0.0,0.0,0.0,0.0,0.0,0.0,0.0,0.0,0.0,0.0,0.0,0.0,0.0,0.0,0.0,0.0,0.0,0.0,0.0,0.0,0.0,0.0,0.0,0.0,0.0,0.0,0.0,0.0,0.0,0.0,0.0,0.0,0.0,0.0,0.0,0.0,0.0,0.0,0.0,0.0,0.0,0.0,0.0,0.0,0.0,0.0,0.14,0.99,1.0,1.0,1.0,1.0,0.02,0.01,0.01,0.0,0.0,0.0,0.0,0.0,0.0,0.0,0.0,0.0,0.0,0.0,0.0,0.0,0.0,0.0,0.0,0.0,0.0,0.0,0.0,0.0,0.0,0.0,0.0,0.0,0.0,0.0,0.0,0.0,0.0,0.0,0.02,0.0,0.0,0.0,0.02,0.0,0.0,0.0,0.0,0.0,0.0,0.0,0.0],[0.0,0.0,0.0,0.0,0.0,0.0,0.0,0.0,0.0,0.0,0.0,0.0,0.0,0.0,0.0,0.0,0.0,0.0,0.0,0.0,0.0,0.0,0.0,0.0,0.0,0.0,0.0,0.0,0.0,0.0,0.0,0.0,0.0,0.0,0.0,0.0,0.0,0.0,0.0,0.0,0.0,0.0,0.0,0.0,0.0,0.0,0.0,0.0,0.0,0.0,0.0,0.0,0.0,0.0,0.0,0.0,0.0,0.0,0.0,0.0,0.0,0.0,0.0,0.0,0.0,0.0,0.0,0.0,0.0,0.0,0.0,0.0,0.0,0.0,0.0,0.0,0.0,0.0,0.0,0.0,0.0,0.0,0.0,0.0,0.0,0.0,0.0,0.0,0.0,0.0,0.0,0.0,0.0,0.0,0.0,0.0,0.0,0.0,0.0,0.0,0.0,0.0,0.0,0.0,0.0,0.0,0.0,0.0,0.0,0.0,0.0,0.0,0.0,0.0,0.0,0.0,0.0,0.0,0.0,0.0,0.0,0.0,0.0,0.0,0.0,0.0,0.0,0.0,0.0,0.0,0.0,0.0,0.0,0.0,0.0,0.0,0.0,0.0,0.0,0.0,0.0,0.0,0.0,0.0,0.0,0.0,0.0,0.0,0.0,0.0,0.0,0.0,0.0,0.0,0.03,0.99,1.0,1.0,1.0,0.96,0.01,0.09,0.01,0.0,0.0,0.0,0.0,0.0,0.0,0.0,0.0,0.0,0.0,0.0,0.0,0.0,0.0,0.0,0.0,0.0,0.0,0.0,0.0,0.0,0.0,0.0,0.01,0.0,0.0,0.01,0.12,0.0,0.01,0.17,0.12,0.03,0.02,0.16,0.02,0.02,0.0,0.0,0.01,0.0,0.0,0.0],[0.0,0.0,0.0,0.0,0.0,0.0,0.0,0.0,0.0,0.0,0.0,0.0,0.0,0.0,0.0,0.0,0.0,0.0,0.0,0.0,0.0,0.0,0.0,0.0,0.0,0.0,0.0,0.0,0.0,0.0,0.0,0.0,0.0,0.0,0.0,0.0,0.0,0.0,0.0,0.0,0.0,0.0,0.0,0.0,0.0,0.0,0.0,0.0,0.0,0.0,0.0,0.0,0.0,0.0,0.0,0.0,0.0,0.0,0.0,0.0,0.0,0.0,0.0,0.0,0.0,0.0,0.0,0.0,0.0,0.0,0.0,0.0,0.0,0.0,0.0,0.0,0.0,0.0,0.0,0.0,0.0,0.0,0.0,0.0,0.0,0.0,0.0,0.0,0.0,0.0,0.0,0.0,0.0,0.0,0.0,0.0,0.0,0.0,0.0,0.0,0.0,0.0,0.0,0.0,0.0,0.0,0.0,0.0,0.0,0.0,0.0,0.0,0.0,0.0,0.0,0.0,0.0,0.0,0.0,0.0,0.0,0.0,0.0,0.0,0.0,0.0,0.0,0.0,0.0,0.0,0.0,0.0,0.0,0.0,0.0,0.0,0.0,0.0,0.0,0.0,0.0,0.0,0.0,0.0,0.0,0.0,0.0,0.0,0.0,0.0,0.0,0.0,0.0,0.0,0.0,0.02,1.0,1.0,1.0,1.0,0.96,0.17,0.01,0.01,0.0,0.0,0.0,0.0,0.0,0.0,0.0,0.0,0.0,0.0,0.0,0.0,0.0,0.0,0.0,0.0,0.0,0.0,0.0,0.0,0.0,0.0,0.0,0.0,0.0,0.0,0.01,0.0,0.0,0.03,0.0,0.0,0.0,0.0,0.0,0.0,0.0,0.0,0.0,0.0,0.0,0.0],[0.0,0.0,0.0,0.0,0.0,0.0,0.0,0.0,0.0,0.0,0.0,0.0,0.0,0.0,0.0,0.0,0.0,0.0,0.0,0.0,0.0,0.0,0.0,0.0,0.0,0.0,0.0,0.0,0.0,0.0,0.0,0.0,0.0,0.0,0.0,0.0,0.0,0.0,0.0,0.0,0.0,0.0,0.0,0.0,0.0,0.0,0.0,0.0,0.0,0.0,0.0,0.0,0.0,0.0,0.0,0.0,0.0,0.0,0.0,0.0,0.0,0.0,0.0,0.0,0.0,0.0,0.0,0.0,0.0,0.0,0.0,0.0,0.0,0.0,0.0,0.0,0.0,0.0,0.0,0.0,0.0,0.0,0.0,0.0,0.0,0.0,0.0,0.0,0.0,0.0,0.0,0.0,0.0,0.0,0.0,0.0,0.0,0.0,0.0,0.0,0.0,0.0,0.0,0.0,0.0,0.0,0.0,0.0,0.0,0.0,0.0,0.0,0.0,0.0,0.0,0.0,0.0,0.0,0.0,0.0,0.0,0.0,0.0,0.0,0.0,0.0,0.0,0.0,0.0,0.0,0.0,0.0,0.0,0.0,0.0,0.0,0.0,0.0,0.0,0.0,0.0,0.0,0.0,0.0,0.0,0.0,0.0,0.0,0.0,0.0,0.0,0.0,0.0,0.0,0.0,0.0,0.02,0.96,1.0,1.0,1.0,0.91,0.06,0.03,0.0,0.0,0.0,0.0,0.0,0.0,0.0,0.0,0.0,0.0,0.0,0.0,0.0,0.0,0.0,0.0,0.0,0.0,0.01,0.0,0.0,0.01,0.06,0.01,0.01,0.05,0.09,0.01,0.02,0.04,0.01,0.03,0.01,0.0,0.0,0.02,0.0,0.0,0.0,0.0,0.0,0.0],[0.0,0.0,0.0,0.0,0.0,0.0,0.0,0.0,0.0,0.0,0.0,0.0,0.0,0.0,0.0,0.0,0.0,0.0,0.0,0.0,0.0,0.0,0.0,0.0,0.0,0.0,0.0,0.0,0.0,0.0,0.0,0.0,0.0,0.0,0.0,0.0,0.0,0.0,0.0,0.0,0.0,0.0,0.0,0.0,0.0,0.0,0.0,0.0,0.0,0.0,0.0,0.0,0.0,0.0,0.0,0.0,0.0,0.0,0.0,0.0,0.0,0.0,0.0,0.0,0.0,0.0,0.0,0.0,0.0,0.0,0.0,0.0,0.0,0.0,0.0,0.0,0.0,0.0,0.0,0.0,0.0,0.0,0.0,0.0,0.0,0.0,0.0,0.0,0.0,0.0,0.0,0.0,0.0,0.0,0.0,0.0,0.0,0.0,0.0,0.0,0.0,0.0,0.0,0.0,0.0,0.0,0.0,0.0,0.0,0.0,0.0,0.0,0.0,0.0,0.0,0.0,0.0,0.0,0.0,0.0,0.0,0.0,0.0,0.0,0.0,0.0,0.0,0.0,0.0,0.0,0.0,0.0,0.0,0.0,0.0,0.0,0.0,0.0,0.0,0.0,0.0,0.0,0.0,0.0,0.0,0.0,0.0,0.0,0.0,0.0,0.0,0.0,0.0,0.0,0.0,0.0,0.01,0.01,0.96,1.0,1.0,1.0,0.89,0.18,0.08,0.01,0.0,0.0,0.0,0.0,0.0,0.0,0.0,0.0,0.0,0.0,0.0,0.0,0.0,0.0,0.0,0.0,0.02,0.0,0.0,0.01,0.06,0.0,0.0,0.03,0.01,0.0,0.01,0.01,0.0,0.0,0.0,0.0,0.0,0.0,0.0,0.0,0.0,0.0,0.0,0.0],[0.0,0.0,0.0,0.0,0.0,0.0,0.0,0.0,0.0,0.0,0.0,0.0,0.0,0.0,0.0,0.0,0.0,0.0,0.0,0.0,0.0,0.0,0.0,0.0,0.0,0.0,0.0,0.0,0.0,0.0,0.0,0.0,0.0,0.0,0.0,0.0,0.0,0.0,0.0,0.0,0.0,0.0,0.0,0.0,0.0,0.0,0.0,0.0,0.0,0.0,0.0,0.0,0.0,0.0,0.0,0.0,0.0,0.0,0.0,0.0,0.0,0.0,0.0,0.0,0.0,0.0,0.0,0.0,0.0,0.0,0.0,0.0,0.0,0.0,0.0,0.0,0.0,0.0,0.0,0.0,0.0,0.0,0.0,0.0,0.0,0.0,0.0,0.0,0.0,0.0,0.0,0.0,0.0,0.0,0.0,0.0,0.0,0.0,0.0,0.0,0.0,0.0,0.0,0.0,0.0,0.0,0.0,0.0,0.0,0.0,0.0,0.0,0.0,0.0,0.0,0.0,0.0,0.0,0.0,0.0,0.0,0.0,0.0,0.0,0.0,0.0,0.0,0.0,0.0,0.0,0.0,0.0,0.0,0.0,0.0,0.0,0.0,0.0,0.0,0.0,0.0,0.0,0.0,0.0,0.0,0.0,0.0,0.0,0.0,0.0,0.0,0.0,0.0,0.0,0.0,0.0,0.01,0.09,0.17,0.91,1.0,1.0,1.0,0.95,0.22,0.05,0.08,0.01,0.0,0.0,0.0,0.0,0.0,0.0,0.0,0.0,0.0,0.0,0.0,0.0,0.0,0.0,0.01,0.01,0.0,0.01,0.03,0.0,0.02,0.02,0.02,0.01,0.01,0.01,0.0,0.01,0.0,0.0,0.0,0.0,0.0,0.0,0.0,0.0,0.0,0.0],[0.0,0.0,0.0,0.0,0.0,0.0,0.0,0.0,0.0,0.0,0.0,0.0,0.0,0.0,0.0,0.0,0.0,0.0,0.0,0.0,0.0,0.0,0.0,0.0,0.0,0.0,0.0,0.0,0.0,0.0,0.0,0.0,0.0,0.0,0.0,0.0,0.0,0.0,0.0,0.0,0.0,0.0,0.0,0.0,0.0,0.0,0.0,0.0,0.0,0.0,0.0,0.0,0.0,0.0,0.0,0.0,0.0,0.0,0.0,0.0,0.0,0.0,0.0,0.0,0.0,0.0,0.0,0.0,0.0,0.0,0.0,0.0,0.0,0.0,0.0,0.0,0.0,0.0,0.0,0.0,0.0,0.0,0.0,0.0,0.0,0.0,0.0,0.0,0.0,0.0,0.0,0.0,0.0,0.0,0.0,0.0,0.0,0.0,0.0,0.0,0.0,0.0,0.0,0.0,0.0,0.0,0.0,0.0,0.0,0.0,0.0,0.0,0.0,0.0,0.0,0.0,0.0,0.0,0.0,0.0,0.0,0.0,0.0,0.0,0.0,0.0,0.0,0.0,0.0,0.0,0.0,0.0,0.0,0.0,0.0,0.0,0.0,0.0,0.0,0.0,0.0,0.0,0.0,0.0,0.0,0.0,0.0,0.0,0.0,0.0,0.0,0.0,0.0,0.0,0.0,0.0,0.0,0.01,0.01,0.06,0.89,1.0,1.0,1.0,0.74,0.3,0.33,0.01,0.0,0.0,0.0,0.0,0.0,0.0,0.0,0.0,0.0,0.0,0.0,0.0,0.01,0.01,0.08,0.03,0.01,0.04,0.1,0.01,0.06,0.03,0.02,0.04,0.03,0.01,0.0,0.02,0.0,0.0,0.0,0.0,0.0,0.0,0.0,0.0,0.0,0.0],[0.0,0.0,0.0,0.0,0.0,0.0,0.0,0.0,0.0,0.0,0.0,0.0,0.0,0.0,0.0,0.0,0.0,0.0,0.0,0.0,0.0,0.0,0.0,0.0,0.0,0.0,0.0,0.0,0.0,0.0,0.0,0.0,0.0,0.0,0.0,0.0,0.0,0.0,0.0,0.0,0.0,0.0,0.0,0.0,0.0,0.0,0.0,0.0,0.0,0.0,0.0,0.0,0.0,0.0,0.0,0.0,0.0,0.0,0.0,0.0,0.0,0.0,0.0,0.0,0.0,0.0,0.0,0.0,0.0,0.0,0.0,0.0,0.0,0.0,0.0,0.0,0.0,0.0,0.0,0.0,0.0,0.0,0.0,0.0,0.0,0.0,0.0,0.0,0.0,0.0,0.0,0.0,0.0,0.0,0.0,0.0,0.0,0.0,0.0,0.0,0.0,0.0,0.0,0.0,0.0,0.0,0.0,0.0,0.0,0.0,0.0,0.0,0.0,0.0,0.0,0.0,0.0,0.0,0.0,0.0,0.0,0.0,0.0,0.0,0.0,0.0,0.0,0.0,0.0,0.0,0.0,0.0,0.0,0.0,0.0,0.0,0.0,0.0,0.0,0.0,0.0,0.0,0.0,0.0,0.0,0.0,0.0,0.0,0.0,0.0,0.0,0.0,0.0,0.0,0.0,0.0,0.0,0.0,0.01,0.03,0.18,0.95,1.0,1.0,1.0,0.83,0.53,0.05,0.01,0.0,0.0,0.0,0.0,0.0,0.0,0.0,0.0,0.0,0.0,0.0,0.01,0.0,0.01,0.01,0.01,0.02,0.01,0.0,0.05,0.01,0.0,0.01,0.02,0.0,0.0,0.0,0.0,0.0,0.0,0.0,0.0,0.0,0.0,0.0,0.0,0.0],[0.0,0.0,0.0,0.0,0.0,0.0,0.0,0.0,0.0,0.0,0.0,0.0,0.0,0.0,0.0,0.0,0.0,0.0,0.0,0.0,0.0,0.0,0.0,0.0,0.0,0.0,0.0,0.0,0.0,0.0,0.0,0.0,0.0,0.0,0.0,0.0,0.0,0.0,0.0,0.0,0.0,0.0,0.0,0.0,0.0,0.0,0.0,0.0,0.0,0.0,0.0,0.0,0.0,0.0,0.0,0.0,0.0,0.0,0.0,0.0,0.0,0.0,0.0,0.0,0.0,0.0,0.0,0.0,0.0,0.0,0.0,0.0,0.0,0.0,0.0,0.0,0.0,0.0,0.0,0.0,0.0,0.0,0.0,0.0,0.0,0.0,0.0,0.0,0.0,0.0,0.0,0.0,0.0,0.0,0.0,0.0,0.0,0.0,0.0,0.0,0.0,0.0,0.0,0.0,0.0,0.0,0.0,0.0,0.0,0.0,0.0,0.0,0.0,0.0,0.0,0.0,0.0,0.0,0.0,0.0,0.0,0.0,0.0,0.0,0.0,0.0,0.0,0.0,0.0,0.0,0.0,0.0,0.0,0.0,0.0,0.0,0.0,0.0,0.0,0.0,0.0,0.0,0.0,0.0,0.0,0.0,0.0,0.0,0.0,0.0,0.0,0.0,0.0,0.0,0.0,0.0,0.0,0.0,0.0,0.0,0.08,0.22,0.74,1.0,1.0,1.0,0.78,0.14,0.02,0.0,0.0,0.0,0.0,0.0,0.0,0.0,0.0,0.0,0.0,0.0,0.02,0.01,0.03,0.01,0.01,0.03,0.01,0.0,0.03,0.01,0.0,0.01,0.01,0.0,0.0,0.0,0.0,0.0,0.0,0.0,0.0,0.0,0.0,0.0,0.0,0.0],[0.0,0.0,0.0,0.0,0.0,0.0,0.0,0.0,0.0,0.0,0.0,0.0,0.0,0.0,0.0,0.0,0.0,0.0,0.0,0.0,0.0,0.0,0.0,0.0,0.0,0.0,0.0,0.0,0.0,0.0,0.0,0.0,0.0,0.0,0.0,0.0,0.0,0.0,0.0,0.0,0.0,0.0,0.0,0.0,0.0,0.0,0.0,0.0,0.0,0.0,0.0,0.0,0.0,0.0,0.0,0.0,0.0,0.0,0.0,0.0,0.0,0.0,0.0,0.0,0.0,0.0,0.0,0.0,0.0,0.0,0.0,0.0,0.0,0.0,0.0,0.0,0.0,0.0,0.0,0.0,0.0,0.0,0.0,0.0,0.0,0.0,0.0,0.0,0.0,0.0,0.0,0.0,0.0,0.0,0.0,0.0,0.0,0.0,0.0,0.0,0.0,0.0,0.0,0.0,0.0,0.0,0.0,0.0,0.0,0.0,0.0,0.0,0.0,0.0,0.0,0.0,0.0,0.0,0.0,0.0,0.0,0.0,0.0,0.0,0.0,0.0,0.0,0.0,0.0,0.0,0.0,0.0,0.0,0.0,0.0,0.0,0.0,0.0,0.0,0.0,0.0,0.0,0.0,0.0,0.0,0.0,0.0,0.0,0.0,0.0,0.0,0.0,0.0,0.0,0.0,0.0,0.0,0.0,0.0,0.0,0.01,0.05,0.3,0.83,1.0,1.0,1.0,0.9,0.05,0.01,0.0,0.0,0.0,0.0,0.0,0.0,0.0,0.01,0.0,0.01,0.09,0.01,0.02,0.02,0.01,0.02,0.01,0.0,0.02,0.01,0.0,0.0,0.01,0.0,0.0,0.0,0.0,0.0,0.0,0.0,0.0,0.0,0.0,0.0,0.0,0.0],[0.0,0.0,0.0,0.0,0.0,0.0,0.0,0.0,0.0,0.0,0.0,0.0,0.0,0.0,0.0,0.0,0.0,0.0,0.0,0.0,0.0,0.0,0.0,0.0,0.0,0.0,0.0,0.0,0.0,0.0,0.0,0.0,0.0,0.0,0.0,0.0,0.0,0.0,0.0,0.0,0.0,0.0,0.0,0.0,0.0,0.0,0.0,0.0,0.0,0.0,0.0,0.0,0.0,0.0,0.0,0.0,0.0,0.0,0.0,0.0,0.0,0.0,0.0,0.0,0.0,0.0,0.0,0.0,0.0,0.0,0.0,0.0,0.0,0.0,0.0,0.0,0.0,0.0,0.0,0.0,0.0,0.0,0.0,0.0,0.0,0.0,0.0,0.0,0.0,0.0,0.0,0.0,0.0,0.0,0.0,0.0,0.0,0.0,0.0,0.0,0.0,0.0,0.0,0.0,0.0,0.0,0.0,0.0,0.0,0.0,0.0,0.0,0.0,0.0,0.0,0.0,0.0,0.0,0.0,0.0,0.0,0.0,0.0,0.0,0.0,0.0,0.0,0.0,0.0,0.0,0.0,0.0,0.0,0.0,0.0,0.0,0.0,0.0,0.0,0.0,0.0,0.0,0.0,0.0,0.0,0.0,0.0,0.0,0.0,0.0,0.0,0.0,0.0,0.0,0.0,0.0,0.0,0.0,0.0,0.0,0.0,0.08,0.33,0.53,0.78,1.0,1.0,1.0,0.96,0.04,0.0,0.0,0.0,0.0,0.0,0.0,0.01,0.01,0.06,0.04,0.18,0.08,0.05,0.06,0.17,0.15,0.03,0.04,0.17,0.05,0.01,0.04,0.03,0.0,0.0,0.01,0.0,0.0,0.0,0.0,0.0,0.0,0.0,0.0,0.0,0.0],[0.0,0.0,0.0,0.0,0.0,0.0,0.0,0.0,0.0,0.0,0.0,0.0,0.0,0.0,0.0,0.0,0.0,0.0,0.0,0.0,0.0,0.0,0.0,0.0,0.0,0.0,0.0,0.0,0.0,0.0,0.0,0.0,0.0,0.0,0.0,0.0,0.0,0.0,0.0,0.0,0.0,0.0,0.0,0.0,0.0,0.0,0.0,0.0,0.0,0.0,0.0,0.0,0.0,0.0,0.0,0.0,0.0,0.0,0.0,0.0,0.0,0.0,0.0,0.0,0.0,0.0,0.0,0.0,0.0,0.0,0.0,0.0,0.0,0.0,0.0,0.0,0.0,0.0,0.0,0.0,0.0,0.0,0.0,0.0,0.0,0.0,0.0,0.0,0.0,0.0,0.0,0.0,0.0,0.0,0.0,0.0,0.0,0.0,0.0,0.0,0.0,0.0,0.0,0.0,0.0,0.0,0.0,0.0,0.0,0.0,0.0,0.0,0.0,0.0,0.0,0.0,0.0,0.0,0.0,0.0,0.0,0.0,0.0,0.0,0.0,0.0,0.0,0.0,0.0,0.0,0.0,0.0,0.0,0.0,0.0,0.0,0.0,0.0,0.0,0.0,0.0,0.0,0.0,0.0,0.0,0.0,0.0,0.0,0.0,0.0,0.0,0.0,0.0,0.0,0.0,0.0,0.0,0.0,0.0,0.0,0.0,0.01,0.01,0.05,0.14,0.9,1.0,1.0,1.0,0.96,0.05,0.02,0.01,0.0,0.0,0.0,0.02,0.04,0.07,0.16,0.15,0.05,0.01,0.03,0.07,0.04,0.01,0.03,0.07,0.02,0.0,0.02,0.01,0.0,0.0,0.0,0.0,0.0,0.0,0.0,0.0,0.0,0.0,0.0,0.0,0.0],[0.0,0.0,0.0,0.0,0.0,0.0,0.0,0.0,0.0,0.0,0.0,0.0,0.0,0.0,0.0,0.0,0.0,0.0,0.0,0.0,0.0,0.0,0.0,0.0,0.0,0.0,0.0,0.0,0.0,0.0,0.0,0.0,0.0,0.0,0.0,0.0,0.0,0.0,0.0,0.0,0.0,0.0,0.0,0.0,0.0,0.0,0.0,0.0,0.0,0.0,0.0,0.0,0.0,0.0,0.0,0.0,0.0,0.0,0.0,0.0,0.0,0.0,0.0,0.0,0.0,0.0,0.0,0.0,0.0,0.0,0.0,0.0,0.0,0.0,0.0,0.0,0.0,0.0,0.0,0.0,0.0,0.0,0.0,0.0,0.0,0.0,0.0,0.0,0.0,0.0,0.0,0.0,0.0,0.0,0.0,0.0,0.0,0.0,0.0,0.0,0.0,0.0,0.0,0.0,0.0,0.0,0.0,0.0,0.0,0.0,0.0,0.0,0.0,0.0,0.0,0.0,0.0,0.0,0.0,0.0,0.0,0.0,0.0,0.0,0.0,0.0,0.0,0.0,0.0,0.0,0.0,0.0,0.0,0.0,0.0,0.0,0.0,0.0,0.0,0.0,0.0,0.0,0.0,0.0,0.0,0.0,0.0,0.0,0.0,0.0,0.0,0.0,0.0,0.0,0.0,0.0,0.0,0.0,0.0,0.0,0.0,0.0,0.0,0.01,0.02,0.05,0.96,1.0,1.0,1.0,0.93,0.04,0.14,0.06,0.0,0.01,0.11,0.07,0.12,0.07,0.03,0.04,0.0,0.01,0.1,0.05,0.01,0.04,0.17,0.03,0.0,0.05,0.05,0.0,0.0,0.01,0.0,0.0,0.0,0.0,0.0,0.0,0.0,0.0,0.0,0.0],[0.0,0.0,0.0,0.0,0.0,0.0,0.0,0.0,0.0,0.0,0.0,0.0,0.0,0.0,0.0,0.0,0.0,0.0,0.0,0.0,0.0,0.0,0.0,0.0,0.0,0.0,0.0,0.0,0.0,0.0,0.0,0.0,0.0,0.0,0.0,0.0,0.0,0.0,0.0,0.0,0.0,0.0,0.0,0.0,0.0,0.0,0.0,0.0,0.0,0.0,0.0,0.0,0.0,0.0,0.0,0.0,0.0,0.0,0.0,0.0,0.0,0.0,0.0,0.0,0.0,0.0,0.0,0.0,0.0,0.0,0.0,0.0,0.0,0.0,0.0,0.0,0.0,0.0,0.0,0.0,0.0,0.0,0.0,0.0,0.0,0.0,0.0,0.0,0.0,0.0,0.0,0.0,0.0,0.0,0.0,0.0,0.0,0.0,0.0,0.0,0.0,0.0,0.0,0.0,0.0,0.0,0.0,0.0,0.0,0.0,0.0,0.0,0.0,0.0,0.0,0.0,0.0,0.0,0.0,0.0,0.0,0.0,0.0,0.0,0.0,0.0,0.0,0.0,0.0,0.0,0.0,0.0,0.0,0.0,0.0,0.0,0.0,0.0,0.0,0.0,0.0,0.0,0.0,0.0,0.0,0.0,0.0,0.0,0.0,0.0,0.0,0.0,0.0,0.0,0.0,0.0,0.0,0.0,0.0,0.0,0.0,0.0,0.0,0.0,0.0,0.01,0.04,0.96,1.0,1.0,1.0,0.98,0.24,0.09,0.0,0.01,0.11,0.1,0.06,0.15,0.02,0.01,0.0,0.0,0.02,0.0,0.0,0.0,0.03,0.0,0.0,0.0,0.0,0.0,0.0,0.0,0.0,0.0,0.0,0.0,0.0,0.0,0.0,0.0,0.0,0.0],[0.0,0.0,0.0,0.0,0.0,0.0,0.0,0.0,0.0,0.0,0.0,0.0,0.0,0.0,0.0,0.0,0.0,0.0,0.0,0.0,0.0,0.0,0.0,0.0,0.0,0.0,0.0,0.0,0.0,0.0,0.0,0.0,0.0,0.0,0.0,0.0,0.0,0.0,0.0,0.0,0.0,0.0,0.0,0.0,0.0,0.0,0.0,0.0,0.0,0.0,0.0,0.0,0.0,0.0,0.0,0.0,0.0,0.0,0.0,0.0,0.0,0.0,0.0,0.0,0.0,0.0,0.0,0.0,0.0,0.0,0.0,0.0,0.0,0.0,0.0,0.0,0.0,0.0,0.0,0.0,0.0,0.0,0.0,0.0,0.0,0.0,0.0,0.0,0.0,0.0,0.0,0.0,0.0,0.0,0.0,0.0,0.0,0.0,0.0,0.0,0.0,0.0,0.0,0.0,0.0,0.0,0.0,0.0,0.0,0.0,0.0,0.0,0.0,0.0,0.0,0.0,0.0,0.0,0.0,0.0,0.0,0.0,0.0,0.0,0.0,0.0,0.0,0.0,0.0,0.0,0.0,0.0,0.0,0.0,0.0,0.0,0.0,0.0,0.0,0.0,0.0,0.0,0.0,0.0,0.0,0.0,0.0,0.0,0.0,0.0,0.0,0.0,0.0,0.0,0.0,0.0,0.0,0.0,0.0,0.0,0.0,0.0,0.0,0.0,0.0,0.0,0.0,0.05,0.93,1.0,1.0,1.0,0.69,0.36,0.01,0.02,0.1,0.04,0.03,0.04,0.01,0.01,0.0,0.0,0.03,0.01,0.0,0.01,0.08,0.0,0.0,0.03,0.01,0.0,0.0,0.0,0.0,0.0,0.0,0.0,0.0,0.0,0.0,0.0,0.0,0.0],[0.0,0.0,0.0,0.0,0.0,0.0,0.0,0.0,0.0,0.0,0.0,0.0,0.0,0.0,0.0,0.0,0.0,0.0,0.0,0.0,0.0,0.0,0.0,0.0,0.0,0.0,0.0,0.0,0.0,0.0,0.0,0.0,0.0,0.0,0.0,0.0,0.0,0.0,0.0,0.0,0.0,0.0,0.0,0.0,0.0,0.0,0.0,0.0,0.0,0.0,0.0,0.0,0.0,0.0,0.0,0.0,0.0,0.0,0.0,0.0,0.0,0.0,0.0,0.0,0.0,0.0,0.0,0.0,0.0,0.0,0.0,0.0,0.0,0.0,0.0,0.0,0.0,0.0,0.0,0.0,0.0,0.0,0.0,0.0,0.0,0.0,0.0,0.0,0.0,0.0,0.0,0.0,0.0,0.0,0.0,0.0,0.0,0.0,0.0,0.0,0.0,0.0,0.0,0.0,0.0,0.0,0.0,0.0,0.0,0.0,0.0,0.0,0.0,0.0,0.0,0.0,0.0,0.0,0.0,0.0,0.0,0.0,0.0,0.0,0.0,0.0,0.0,0.0,0.0,0.0,0.0,0.0,0.0,0.0,0.0,0.0,0.0,0.0,0.0,0.0,0.0,0.0,0.0,0.0,0.0,0.0,0.0,0.0,0.0,0.0,0.0,0.0,0.0,0.0,0.0,0.0,0.0,0.0,0.0,0.0,0.0,0.0,0.0,0.0,0.0,0.0,0.0,0.02,0.04,0.98,1.0,1.0,1.0,0.78,0.04,0.07,0.11,0.06,0.02,0.03,0.0,0.01,0.0,0.0,0.01,0.0,0.0,0.0,0.01,0.0,0.0,0.0,0.0,0.0,0.0,0.0,0.0,0.0,0.0,0.0,0.0,0.0,0.0,0.0,0.0,0.0],[0.0,0.0,0.0,0.0,0.0,0.0,0.0,0.0,0.0,0.0,0.0,0.0,0.0,0.0,0.0,0.0,0.0,0.0,0.0,0.0,0.0,0.0,0.0,0.0,0.0,0.0,0.0,0.0,0.0,0.0,0.0,0.0,0.0,0.0,0.0,0.0,0.0,0.0,0.0,0.0,0.0,0.0,0.0,0.0,0.0,0.0,0.0,0.0,0.0,0.0,0.0,0.0,0.0,0.0,0.0,0.0,0.0,0.0,0.0,0.0,0.0,0.0,0.0,0.0,0.0,0.0,0.0,0.0,0.0,0.0,0.0,0.0,0.0,0.0,0.0,0.0,0.0,0.0,0.0,0.0,0.0,0.0,0.0,0.0,0.0,0.0,0.0,0.0,0.0,0.0,0.0,0.0,0.0,0.0,0.0,0.0,0.0,0.0,0.0,0.0,0.0,0.0,0.0,0.0,0.0,0.0,0.0,0.0,0.0,0.0,0.0,0.0,0.0,0.0,0.0,0.0,0.0,0.0,0.0,0.0,0.0,0.0,0.0,0.0,0.0,0.0,0.0,0.0,0.0,0.0,0.0,0.0,0.0,0.0,0.0,0.0,0.0,0.0,0.0,0.0,0.0,0.0,0.0,0.0,0.0,0.0,0.0,0.0,0.0,0.0,0.0,0.0,0.0,0.0,0.0,0.0,0.0,0.0,0.0,0.0,0.0,0.0,0.0,0.0,0.0,0.0,0.0,0.01,0.14,0.24,0.69,1.0,1.0,1.0,0.58,0.06,0.1,0.04,0.07,0.06,0.03,0.02,0.0,0.0,0.02,0.0,0.0,0.0,0.01,0.0,0.0,0.01,0.0,0.0,0.0,0.0,0.0,0.0,0.0,0.0,0.0,0.0,0.0,0.0,0.0,0.0],[0.0,0.0,0.0,0.0,0.0,0.0,0.0,0.0,0.0,0.0,0.0,0.0,0.0,0.0,0.0,0.0,0.0,0.0,0.0,0.0,0.0,0.0,0.0,0.0,0.0,0.0,0.0,0.0,0.0,0.0,0.0,0.0,0.0,0.0,0.0,0.0,0.0,0.0,0.0,0.0,0.0,0.0,0.0,0.0,0.0,0.0,0.0,0.0,0.0,0.0,0.0,0.0,0.0,0.0,0.0,0.0,0.0,0.0,0.0,0.0,0.0,0.0,0.0,0.0,0.0,0.0,0.0,0.0,0.0,0.0,0.0,0.0,0.0,0.0,0.0,0.0,0.0,0.0,0.0,0.0,0.0,0.0,0.0,0.0,0.0,0.0,0.0,0.0,0.0,0.0,0.0,0.0,0.0,0.0,0.0,0.0,0.0,0.0,0.0,0.0,0.0,0.0,0.0,0.0,0.0,0.0,0.0,0.0,0.0,0.0,0.0,0.0,0.0,0.0,0.0,0.0,0.0,0.0,0.0,0.0,0.0,0.0,0.0,0.0,0.0,0.0,0.0,0.0,0.0,0.0,0.0,0.0,0.0,0.0,0.0,0.0,0.0,0.0,0.0,0.0,0.0,0.0,0.0,0.0,0.0,0.0,0.0,0.0,0.0,0.0,0.0,0.0,0.0,0.0,0.0,0.0,0.0,0.0,0.0,0.0,0.0,0.0,0.0,0.0,0.0,0.0,0.0,0.0,0.06,0.09,0.36,0.78,1.0,1.0,1.0,0.89,0.51,0.2,0.08,0.04,0.0,0.01,0.0,0.0,0.01,0.0,0.0,0.0,0.01,0.0,0.0,0.0,0.0,0.0,0.0,0.0,0.0,0.0,0.0,0.0,0.0,0.0,0.0,0.0,0.0,0.0],[0.0,0.0,0.0,0.0,0.0,0.0,0.0,0.0,0.0,0.0,0.0,0.0,0.0,0.0,0.0,0.0,0.0,0.0,0.0,0.0,0.0,0.0,0.0,0.0,0.0,0.0,0.0,0.0,0.0,0.0,0.0,0.0,0.0,0.0,0.0,0.0,0.0,0.0,0.0,0.0,0.0,0.0,0.0,0.0,0.0,0.0,0.0,0.0,0.0,0.0,0.0,0.0,0.0,0.0,0.0,0.0,0.0,0.0,0.0,0.0,0.0,0.0,0.0,0.0,0.0,0.0,0.0,0.0,0.0,0.0,0.0,0.0,0.0,0.0,0.0,0.0,0.0,0.0,0.0,0.0,0.0,0.0,0.0,0.0,0.0,0.0,0.0,0.0,0.0,0.0,0.0,0.0,0.0,0.0,0.0,0.0,0.0,0.0,0.0,0.0,0.0,0.0,0.0,0.0,0.0,0.0,0.0,0.0,0.0,0.0,0.0,0.0,0.0,0.0,0.0,0.0,0.0,0.0,0.0,0.0,0.0,0.0,0.0,0.0,0.0,0.0,0.0,0.0,0.0,0.0,0.0,0.0,0.0,0.0,0.0,0.0,0.0,0.0,0.0,0.0,0.0,0.0,0.0,0.0,0.0,0.0,0.0,0.0,0.0,0.0,0.0,0.0,0.0,0.0,0.0,0.0,0.0,0.0,0.0,0.0,0.0,0.0,0.0,0.0,0.0,0.0,0.0,0.0,0.0,0.0,0.01,0.04,0.58,1.0,1.0,1.0,0.91,0.19,0.06,0.03,0.0,0.01,0.01,0.0,0.02,0.0,0.0,0.0,0.01,0.0,0.0,0.0,0.0,0.0,0.0,0.0,0.0,0.0,0.0,0.0,0.0,0.0,0.0,0.0,0.0,0.0],[0.0,0.0,0.0,0.0,0.0,0.0,0.0,0.0,0.0,0.0,0.0,0.0,0.0,0.0,0.0,0.0,0.0,0.0,0.0,0.0,0.0,0.0,0.0,0.0,0.0,0.0,0.0,0.0,0.0,0.0,0.0,0.0,0.0,0.0,0.0,0.0,0.0,0.0,0.0,0.0,0.0,0.0,0.0,0.0,0.0,0.0,0.0,0.0,0.0,0.0,0.0,0.0,0.0,0.0,0.0,0.0,0.0,0.0,0.0,0.0,0.0,0.0,0.0,0.0,0.0,0.0,0.0,0.0,0.0,0.0,0.0,0.0,0.0,0.0,0.0,0.0,0.0,0.0,0.0,0.0,0.0,0.0,0.0,0.0,0.0,0.0,0.0,0.0,0.0,0.0,0.0,0.0,0.0,0.0,0.0,0.0,0.0,0.0,0.0,0.0,0.0,0.0,0.0,0.0,0.0,0.0,0.0,0.0,0.0,0.0,0.0,0.0,0.0,0.0,0.0,0.0,0.0,0.0,0.0,0.0,0.0,0.0,0.0,0.0,0.0,0.0,0.0,0.0,0.0,0.0,0.0,0.0,0.0,0.0,0.0,0.0,0.0,0.0,0.0,0.0,0.0,0.0,0.0,0.0,0.0,0.0,0.0,0.0,0.0,0.0,0.0,0.0,0.0,0.0,0.0,0.0,0.0,0.0,0.0,0.0,0.0,0.0,0.0,0.0,0.0,0.0,0.0,0.0,0.01,0.01,0.02,0.07,0.06,0.89,1.0,1.0,1.0,0.85,0.04,0.02,0.0,0.0,0.0,0.0,0.01,0.0,0.0,0.0,0.0,0.0,0.0,0.0,0.0,0.0,0.0,0.0,0.0,0.0,0.0,0.0,0.0,0.0,0.0,0.0,0.0,0.0],[0.0,0.0,0.0,0.0,0.0,0.0,0.0,0.0,0.0,0.0,0.0,0.0,0.0,0.0,0.0,0.0,0.0,0.0,0.0,0.0,0.0,0.0,0.0,0.0,0.0,0.0,0.0,0.0,0.0,0.0,0.0,0.0,0.0,0.0,0.0,0.0,0.0,0.0,0.0,0.0,0.0,0.0,0.0,0.0,0.0,0.0,0.0,0.0,0.0,0.0,0.0,0.0,0.0,0.0,0.0,0.0,0.0,0.0,0.0,0.0,0.0,0.0,0.0,0.0,0.0,0.0,0.0,0.0,0.0,0.0,0.0,0.0,0.0,0.0,0.0,0.0,0.0,0.0,0.0,0.0,0.0,0.0,0.0,0.0,0.0,0.0,0.0,0.0,0.0,0.0,0.0,0.0,0.0,0.0,0.0,0.0,0.0,0.0,0.0,0.0,0.0,0.0,0.0,0.0,0.0,0.0,0.0,0.0,0.0,0.0,0.0,0.0,0.0,0.0,0.0,0.0,0.0,0.0,0.0,0.0,0.0,0.0,0.0,0.0,0.0,0.0,0.0,0.0,0.0,0.0,0.0,0.0,0.0,0.0,0.0,0.0,0.0,0.0,0.0,0.0,0.0,0.0,0.0,0.0,0.0,0.0,0.0,0.0,0.0,0.0,0.0,0.0,0.0,0.0,0.0,0.0,0.0,0.0,0.0,0.0,0.0,0.0,0.0,0.0,0.0,0.0,0.01,0.02,0.11,0.11,0.1,0.11,0.1,0.51,0.91,1.0,1.0,1.0,0.97,0.05,0.01,0.04,0.0,0.0,0.06,0.0,0.0,0.01,0.02,0.0,0.0,0.0,0.0,0.0,0.0,0.0,0.0,0.0,0.0,0.0,0.0,0.0,0.0,0.0,0.0,0.0],[0.0,0.0,0.0,0.0,0.0,0.0,0.0,0.0,0.0,0.0,0.0,0.0,0.0,0.0,0.0,0.0,0.0,0.0,0.0,0.0,0.0,0.0,0.0,0.0,0.0,0.0,0.0,0.0,0.0,0.0,0.0,0.0,0.0,0.0,0.0,0.0,0.0,0.0,0.0,0.0,0.0,0.0,0.0,0.0,0.0,0.0,0.0,0.0,0.0,0.0,0.0,0.0,0.0,0.0,0.0,0.0,0.0,0.0,0.0,0.0,0.0,0.0,0.0,0.0,0.0,0.0,0.0,0.0,0.0,0.0,0.0,0.0,0.0,0.0,0.0,0.0,0.0,0.0,0.0,0.0,0.0,0.0,0.0,0.0,0.0,0.0,0.0,0.0,0.0,0.0,0.0,0.0,0.0,0.0,0.0,0.0,0.0,0.0,0.0,0.0,0.0,0.0,0.0,0.0,0.0,0.0,0.0,0.0,0.0,0.0,0.0,0.0,0.0,0.0,0.0,0.0,0.0,0.0,0.0,0.0,0.0,0.0,0.0,0.0,0.0,0.0,0.0,0.0,0.0,0.0,0.0,0.0,0.0,0.0,0.0,0.0,0.0,0.0,0.0,0.0,0.0,0.0,0.0,0.0,0.0,0.0,0.0,0.0,0.0,0.0,0.0,0.0,0.0,0.0,0.0,0.0,0.0,0.0,0.0,0.0,0.0,0.0,0.0,0.0,0.0,0.01,0.01,0.04,0.07,0.1,0.04,0.06,0.04,0.2,0.19,0.85,1.0,1.0,1.0,0.94,0.01,0.14,0.0,0.0,0.02,0.0,0.0,0.0,0.0,0.0,0.0,0.0,0.0,0.0,0.0,0.0,0.0,0.0,0.0,0.0,0.0,0.0,0.0,0.0,0.0,0.0],[0.0,0.0,0.0,0.0,0.0,0.0,0.0,0.0,0.0,0.0,0.0,0.0,0.0,0.0,0.0,0.0,0.0,0.0,0.0,0.0,0.0,0.0,0.0,0.0,0.0,0.0,0.0,0.0,0.0,0.0,0.0,0.0,0.0,0.0,0.0,0.0,0.0,0.0,0.0,0.0,0.0,0.0,0.0,0.0,0.0,0.0,0.0,0.0,0.0,0.0,0.0,0.0,0.0,0.0,0.0,0.0,0.0,0.0,0.0,0.0,0.0,0.0,0.0,0.0,0.0,0.0,0.0,0.0,0.0,0.0,0.0,0.0,0.0,0.0,0.0,0.0,0.0,0.0,0.0,0.0,0.0,0.0,0.0,0.0,0.0,0.0,0.0,0.0,0.0,0.0,0.0,0.0,0.0,0.0,0.0,0.0,0.0,0.0,0.0,0.0,0.0,0.0,0.0,0.0,0.0,0.0,0.0,0.0,0.0,0.0,0.0,0.0,0.0,0.0,0.0,0.0,0.0,0.0,0.0,0.0,0.0,0.0,0.0,0.0,0.0,0.0,0.0,0.0,0.0,0.0,0.0,0.0,0.0,0.0,0.0,0.0,0.0,0.0,0.0,0.0,0.0,0.0,0.0,0.0,0.0,0.0,0.0,0.0,0.0,0.0,0.0,0.0,0.0,0.0,0.0,0.0,0.0,0.0,0.0,0.0,0.0,0.0,0.0,0.0,0.0,0.0,0.06,0.07,0.12,0.06,0.03,0.02,0.07,0.08,0.06,0.04,0.97,1.0,1.0,1.0,0.88,1.0,0.1,0.47,0.91,0.01,0.0,0.02,0.0,0.0,0.0,0.0,0.0,0.0,0.0,0.0,0.0,0.0,0.0,0.0,0.0,0.0,0.0,0.0,0.0,0.0],[0.0,0.0,0.0,0.0,0.0,0.0,0.0,0.0,0.0,0.0,0.0,0.0,0.0,0.0,0.0,0.0,0.0,0.0,0.0,0.0,0.0,0.0,0.0,0.0,0.0,0.0,0.0,0.0,0.0,0.0,0.0,0.0,0.0,0.0,0.0,0.0,0.0,0.0,0.0,0.0,0.0,0.0,0.0,0.0,0.0,0.0,0.0,0.0,0.0,0.0,0.0,0.0,0.0,0.0,0.0,0.0,0.0,0.0,0.0,0.0,0.0,0.0,0.0,0.0,0.0,0.0,0.0,0.0,0.0,0.0,0.0,0.0,0.0,0.0,0.0,0.0,0.0,0.0,0.0,0.0,0.0,0.0,0.0,0.0,0.0,0.0,0.0,0.0,0.0,0.0,0.0,0.0,0.0,0.0,0.0,0.0,0.0,0.0,0.0,0.0,0.0,0.0,0.0,0.0,0.0,0.0,0.0,0.0,0.0,0.0,0.0,0.0,0.0,0.0,0.0,0.0,0.0,0.0,0.0,0.0,0.0,0.0,0.0,0.0,0.0,0.0,0.0,0.0,0.0,0.0,0.0,0.0,0.0,0.0,0.0,0.0,0.0,0.0,0.0,0.0,0.0,0.0,0.0,0.0,0.0,0.0,0.0,0.0,0.0,0.0,0.0,0.0,0.0,0.0,0.0,0.0,0.0,0.0,0.0,0.0,0.0,0.0,0.0,0.0,0.0,0.01,0.04,0.16,0.07,0.15,0.04,0.03,0.06,0.04,0.03,0.02,0.05,0.94,1.0,1.0,1.0,0.84,0.02,0.01,0.13,0.0,0.0,0.0,0.0,0.0,0.0,0.0,0.0,0.0,0.0,0.0,0.0,0.0,0.0,0.0,0.0,0.0,0.0,0.0,0.0,0.0],[0.0,0.0,0.0,0.0,0.0,0.0,0.0,0.0,0.0,0.0,0.0,0.0,0.0,0.0,0.0,0.0,0.0,0.0,0.0,0.0,0.0,0.0,0.0,0.0,0.0,0.0,0.0,0.0,0.0,0.0,0.0,0.0,0.0,0.0,0.0,0.0,0.0,0.0,0.0,0.0,0.0,0.0,0.0,0.0,0.0,0.0,0.0,0.0,0.0,0.0,0.0,0.0,0.0,0.0,0.0,0.0,0.0,0.0,0.0,0.0,0.0,0.0,0.0,0.0,0.0,0.0,0.0,0.0,0.0,0.0,0.0,0.0,0.0,0.0,0.0,0.0,0.0,0.0,0.0,0.0,0.0,0.0,0.0,0.0,0.0,0.0,0.0,0.0,0.0,0.0,0.0,0.0,0.0,0.0,0.0,0.0,0.0,0.0,0.0,0.0,0.0,0.0,0.0,0.0,0.0,0.0,0.0,0.0,0.0,0.0,0.0,0.0,0.0,0.0,0.0,0.0,0.0,0.0,0.0,0.0,0.0,0.0,0.0,0.0,0.0,0.0,0.0,0.0,0.0,0.0,0.0,0.0,0.0,0.0,0.0,0.0,0.0,0.0,0.0,0.0,0.0,0.0,0.0,0.0,0.0,0.0,0.0,0.0,0.0,0.0,0.0,0.0,0.0,0.0,0.0,0.0,0.0,0.0,0.0,0.0,0.0,0.0,0.01,0.01,0.02,0.09,0.18,0.15,0.03,0.02,0.01,0.0,0.03,0.0,0.0,0.0,0.01,0.01,0.88,1.0,1.0,1.0,0.72,0.19,0.57,0.3,0.0,0.0,0.0,0.0,0.0,0.0,0.0,0.0,0.0,0.0,0.0,0.0,0.0,0.0,0.0,0.0,0.0,0.0,0.0,0.0],[0.0,0.0,0.0,0.0,0.0,0.0,0.0,0.0,0.0,0.0,0.0,0.0,0.0,0.0,0.0,0.0,0.0,0.0,0.0,0.0,0.0,0.0,0.0,0.0,0.0,0.0,0.0,0.0,0.0,0.0,0.0,0.0,0.0,0.0,0.0,0.0,0.0,0.0,0.0,0.0,0.0,0.0,0.0,0.0,0.0,0.0,0.0,0.0,0.0,0.0,0.0,0.0,0.0,0.0,0.0,0.0,0.0,0.0,0.0,0.0,0.0,0.0,0.0,0.0,0.0,0.0,0.0,0.0,0.0,0.0,0.0,0.0,0.0,0.0,0.0,0.0,0.0,0.0,0.0,0.0,0.0,0.0,0.0,0.0,0.0,0.0,0.0,0.0,0.0,0.0,0.0,0.0,0.0,0.0,0.0,0.0,0.0,0.0,0.0,0.0,0.0,0.0,0.0,0.0,0.0,0.0,0.0,0.0,0.0,0.0,0.0,0.0,0.0,0.0,0.0,0.0,0.0,0.0,0.0,0.0,0.0,0.0,0.0,0.0,0.0,0.0,0.0,0.0,0.0,0.0,0.0,0.0,0.0,0.0,0.0,0.0,0.0,0.0,0.0,0.0,0.0,0.0,0.0,0.0,0.0,0.0,0.0,0.0,0.0,0.0,0.0,0.0,0.0,0.0,0.0,0.0,0.0,0.0,0.0,0.0,0.0,0.0,0.01,0.0,0.01,0.01,0.08,0.05,0.04,0.01,0.01,0.01,0.02,0.01,0.01,0.0,0.04,0.14,1.0,0.84,1.0,1.0,1.0,0.98,1.0,0.81,0.0,0.03,0.0,0.0,0.0,0.0,0.0,0.0,0.0,0.0,0.0,0.0,0.0,0.0,0.0,0.0,0.0,0.0,0.0,0.0],[0.0,0.0,0.0,0.0,0.0,0.0,0.0,0.0,0.0,0.0,0.0,0.0,0.0,0.0,0.0,0.0,0.0,0.0,0.0,0.0,0.0,0.0,0.0,0.0,0.0,0.0,0.0,0.0,0.0,0.0,0.0,0.0,0.0,0.0,0.0,0.0,0.0,0.0,0.0,0.0,0.0,0.0,0.0,0.0,0.0,0.0,0.0,0.0,0.0,0.0,0.0,0.0,0.0,0.0,0.0,0.0,0.0,0.0,0.0,0.0,0.0,0.0,0.0,0.0,0.0,0.0,0.0,0.0,0.0,0.0,0.0,0.0,0.0,0.0,0.0,0.0,0.0,0.0,0.0,0.0,0.0,0.0,0.0,0.0,0.0,0.0,0.0,0.0,0.0,0.0,0.0,0.0,0.0,0.0,0.0,0.0,0.0,0.0,0.0,0.0,0.0,0.0,0.0,0.0,0.0,0.0,0.0,0.0,0.0,0.0,0.0,0.0,0.0,0.0,0.0,0.0,0.0,0.0,0.0,0.0,0.0,0.0,0.0,0.0,0.0,0.0,0.0,0.0,0.0,0.0,0.0,0.0,0.0,0.0,0.0,0.0,0.0,0.0,0.0,0.0,0.0,0.0,0.0,0.0,0.0,0.0,0.0,0.0,0.0,0.0,0.0,0.0,0.0,0.0,0.0,0.0,0.0,0.0,0.0,0.01,0.02,0.01,0.08,0.01,0.03,0.02,0.05,0.01,0.0,0.0,0.0,0.0,0.0,0.0,0.01,0.0,0.0,0.0,0.1,0.02,0.72,1.0,1.0,1.0,0.99,0.91,0.93,0.0,0.0,0.0,0.0,0.0,0.0,0.0,0.0,0.0,0.0,0.0,0.0,0.0,0.0,0.0,0.0,0.0,0.0,0.0],[0.0,0.0,0.0,0.0,0.0,0.0,0.0,0.0,0.0,0.0,0.0,0.0,0.0,0.0,0.0,0.0,0.0,0.0,0.0,0.0,0.0,0.0,0.0,0.0,0.0,0.0,0.0,0.0,0.0,0.0,0.0,0.0,0.0,0.0,0.0,0.0,0.0,0.0,0.0,0.0,0.0,0.0,0.0,0.0,0.0,0.0,0.0,0.0,0.0,0.0,0.0,0.0,0.0,0.0,0.0,0.0,0.0,0.0,0.0,0.0,0.0,0.0,0.0,0.0,0.0,0.0,0.0,0.0,0.0,0.0,0.0,0.0,0.0,0.0,0.0,0.0,0.0,0.0,0.0,0.0,0.0,0.0,0.0,0.0,0.0,0.0,0.0,0.0,0.0,0.0,0.0,0.0,0.0,0.0,0.0,0.0,0.0,0.0,0.0,0.0,0.0,0.0,0.0,0.0,0.0,0.0,0.0,0.0,0.0,0.0,0.0,0.0,0.0,0.0,0.0,0.0,0.0,0.0,0.0,0.0,0.0,0.0,0.0,0.0,0.0,0.0,0.0,0.0,0.0,0.0,0.0,0.0,0.0,0.0,0.0,0.0,0.0,0.0,0.0,0.0,0.0,0.0,0.0,0.0,0.0,0.0,0.0,0.0,0.0,0.0,0.0,0.0,0.0,0.0,0.0,0.0,0.0,0.0,0.0,0.0,0.0,0.01,0.03,0.01,0.01,0.02,0.06,0.03,0.01,0.0,0.0,0.0,0.0,0.0,0.0,0.0,0.0,0.0,0.47,0.01,0.19,0.98,1.0,1.0,1.0,1.0,1.0,1.0,0.0,0.0,0.0,0.0,0.0,0.0,0.0,0.0,0.0,0.0,0.0,0.0,0.0,0.0,0.0,0.0,0.0,0.0],[0.0,0.0,0.0,0.0,0.0,0.0,0.0,0.0,0.0,0.0,0.0,0.0,0.0,0.0,0.0,0.0,0.0,0.0,0.0,0.0,0.0,0.0,0.0,0.0,0.0,0.0,0.0,0.0,0.0,0.0,0.0,0.0,0.0,0.0,0.0,0.0,0.0,0.0,0.0,0.0,0.0,0.0,0.0,0.0,0.0,0.0,0.0,0.0,0.0,0.0,0.0,0.0,0.0,0.0,0.0,0.0,0.0,0.0,0.0,0.0,0.0,0.0,0.0,0.0,0.0,0.0,0.0,0.0,0.0,0.0,0.0,0.0,0.0,0.0,0.0,0.0,0.0,0.0,0.0,0.0,0.0,0.0,0.0,0.0,0.0,0.0,0.0,0.0,0.0,0.0,0.0,0.0,0.0,0.0,0.0,0.0,0.0,0.0,0.0,0.0,0.0,0.0,0.0,0.0,0.0,0.0,0.0,0.0,0.0,0.0,0.0,0.0,0.0,0.0,0.0,0.0,0.0,0.0,0.0,0.0,0.0,0.0,0.0,0.0,0.0,0.0,0.0,0.0,0.0,0.0,0.0,0.0,0.0,0.0,0.0,0.0,0.0,0.0,0.0,0.0,0.0,0.0,0.0,0.0,0.0,0.0,0.0,0.0,0.0,0.0,0.0,0.0,0.0,0.0,0.0,0.0,0.0,0.0,0.0,0.0,0.0,0.0,0.01,0.01,0.01,0.01,0.17,0.07,0.1,0.02,0.03,0.01,0.02,0.01,0.02,0.01,0.06,0.02,0.91,0.13,0.57,1.0,0.99,1.0,1.0,1.0,1.0,1.0,1.0,0.0,0.0,0.0,0.0,0.0,0.0,0.0,0.0,0.0,0.0,0.0,0.0,0.0,0.0,0.0,0.0,0.0],[0.0,0.0,0.0,0.0,0.0,0.0,0.0,0.0,0.0,0.0,0.0,0.0,0.0,0.0,0.0,0.0,0.0,0.0,0.0,0.0,0.0,0.0,0.0,0.0,0.0,0.0,0.0,0.0,0.0,0.0,0.0,0.0,0.0,0.0,0.0,0.0,0.0,0.0,0.0,0.0,0.0,0.0,0.0,0.0,0.0,0.0,0.0,0.0,0.0,0.0,0.0,0.0,0.0,0.0,0.0,0.0,0.0,0.0,0.0,0.0,0.0,0.0,0.0,0.0,0.0,0.0,0.0,0.0,0.0,0.0,0.0,0.0,0.0,0.0,0.0,0.0,0.0,0.0,0.0,0.0,0.0,0.0,0.0,0.0,0.0,0.0,0.0,0.0,0.0,0.0,0.0,0.0,0.0,0.0,0.0,0.0,0.0,0.0,0.0,0.0,0.0,0.0,0.0,0.0,0.0,0.0,0.0,0.0,0.0,0.0,0.0,0.0,0.0,0.0,0.0,0.0,0.0,0.0,0.0,0.0,0.0,0.0,0.0,0.0,0.0,0.0,0.0,0.0,0.0,0.0,0.0,0.0,0.0,0.0,0.0,0.0,0.0,0.0,0.0,0.0,0.0,0.0,0.0,0.0,0.0,0.0,0.0,0.0,0.0,0.0,0.0,0.0,0.0,0.0,0.0,0.0,0.0,0.0,0.0,0.01,0.01,0.01,0.04,0.02,0.03,0.02,0.15,0.04,0.05,0.0,0.01,0.0,0.0,0.0,0.0,0.0,0.0,0.0,0.01,0.0,0.3,0.81,0.91,1.0,1.0,1.0,1.0,1.0,1.0,1.0,0.0,0.0,0.0,0.0,0.0,0.0,0.0,0.0,0.0,0.0,0.0,0.0,0.0,0.0,0.0,0.0],[0.0,0.0,0.0,0.0,0.0,0.0,0.0,0.0,0.0,0.0,0.0,0.0,0.0,0.0,0.0,0.0,0.0,0.0,0.0,0.0,0.0,0.0,0.0,0.0,0.0,0.0,0.0,0.0,0.0,0.0,0.0,0.0,0.0,0.0,0.0,0.0,0.0,0.0,0.0,0.0,0.0,0.0,0.0,0.0,0.0,0.0,0.0,0.0,0.0,0.0,0.0,0.0,0.0,0.0,0.0,0.0,0.0,0.0,0.0,0.0,0.0,0.0,0.0,0.0,0.0,0.0,0.0,0.0,0.0,0.0,0.0,0.0,0.0,0.0,0.0,0.0,0.0,0.0,0.0,0.0,0.0,0.0,0.0,0.0,0.0,0.0,0.0,0.0,0.0,0.0,0.0,0.0,0.0,0.0,0.0,0.0,0.0,0.0,0.0,0.0,0.0,0.0,0.0,0.0,0.0,0.0,0.0,0.0,0.0,0.0,0.0,0.0,0.0,0.0,0.0,0.0,0.0,0.0,0.0,0.0,0.0,0.0,0.0,0.0,0.0,0.0,0.0,0.0,0.0,0.0,0.0,0.0,0.0,0.0,0.0,0.0,0.0,0.0,0.0,0.0,0.0,0.0,0.0,0.0,0.0,0.0,0.0,0.0,0.0,0.0,0.0,0.0,0.0,0.0,0.0,0.0,0.0,0.01,0.0,0.06,0.06,0.03,0.1,0.01,0.01,0.01,0.03,0.01,0.01,0.0,0.0,0.0,0.0,0.0,0.0,0.0,0.0,0.0,0.0,0.0,0.0,0.0,0.93,1.0,1.0,1.0,1.0,1.0,1.0,1.0,1.0,0.0,0.0,0.0,0.0,0.0,0.0,0.0,0.0,0.0,0.0,0.0,0.0,0.0,0.0,0.0],[0.0,0.0,0.0,0.0,0.0,0.0,0.0,0.0,0.0,0.0,0.0,0.0,0.0,0.0,0.0,0.0,0.0,0.0,0.0,0.0,0.0,0.0,0.0,0.0,0.0,0.0,0.0,0.0,0.0,0.0,0.0,0.0,0.0,0.0,0.0,0.0,0.0,0.0,0.0,0.0,0.0,0.0,0.0,0.0,0.0,0.0,0.0,0.0,0.0,0.0,0.0,0.0,0.0,0.0,0.0,0.0,0.0,0.0,0.0,0.0,0.0,0.0,0.0,0.0,0.0,0.0,0.0,0.0,0.0,0.0,0.0,0.0,0.0,0.0,0.0,0.0,0.0,0.0,0.0,0.0,0.0,0.0,0.0,0.0,0.0,0.0,0.0,0.0,0.0,0.0,0.0,0.0,0.0,0.0,0.0,0.0,0.0,0.0,0.0,0.0,0.0,0.0,0.0,0.0,0.0,0.0,0.0,0.0,0.0,0.0,0.0,0.0,0.0,0.0,0.0,0.0,0.0,0.0,0.0,0.0,0.0,0.0,0.0,0.0,0.0,0.0,0.0,0.0,0.0,0.0,0.0,0.0,0.0,0.0,0.0,0.0,0.0,0.0,0.0,0.0,0.0,0.0,0.0,0.0,0.0,0.0,0.0,0.0,0.0,0.0,0.0,0.0,0.0,0.0,0.0,0.0,0.0,0.0,0.0,0.01,0.0,0.0,0.01,0.0,0.0,0.0,0.04,0.03,0.04,0.0,0.01,0.0,0.0,0.0,0.0,0.0,0.01,0.0,0.02,0.0,0.0,0.03,0.0,1.0,1.0,1.0,1.0,1.0,1.0,1.0,1.0,1.0,0.0,0.0,0.0,0.0,0.0,0.0,0.0,0.0,0.0,0.0,0.0,0.0,0.0,0.0],[0.0,0.0,0.0,0.0,0.0,0.0,0.0,0.0,0.0,0.0,0.0,0.0,0.0,0.0,0.0,0.0,0.0,0.0,0.0,0.0,0.0,0.0,0.0,0.0,0.0,0.0,0.0,0.0,0.0,0.0,0.0,0.0,0.0,0.0,0.0,0.0,0.0,0.0,0.0,0.0,0.0,0.0,0.0,0.0,0.0,0.0,0.0,0.0,0.0,0.0,0.0,0.0,0.0,0.0,0.0,0.0,0.0,0.0,0.0,0.0,0.0,0.0,0.0,0.0,0.0,0.0,0.0,0.0,0.0,0.0,0.0,0.0,0.0,0.0,0.0,0.0,0.0,0.0,0.0,0.0,0.0,0.0,0.0,0.0,0.0,0.0,0.0,0.0,0.0,0.0,0.0,0.0,0.0,0.0,0.0,0.0,0.0,0.0,0.0,0.0,0.0,0.0,0.0,0.0,0.0,0.0,0.0,0.0,0.0,0.0,0.0,0.0,0.0,0.0,0.0,0.0,0.0,0.0,0.0,0.0,0.0,0.0,0.0,0.0,0.0,0.0,0.0,0.0,0.0,0.0,0.0,0.0,0.0,0.0,0.0,0.0,0.0,0.0,0.0,0.0,0.0,0.0,0.0,0.0,0.0,0.0,0.0,0.0,0.0,0.0,0.0,0.0,0.0,0.0,0.0,0.0,0.0,0.0,0.0,0.01,0.0,0.02,0.06,0.05,0.03,0.02,0.17,0.07,0.17,0.03,0.08,0.01,0.01,0.01,0.01,0.0,0.02,0.0,0.0,0.0,0.0,0.0,0.0,0.0,1.0,1.0,1.0,1.0,1.0,1.0,1.0,1.0,1.0,0.0,0.0,0.0,0.0,0.0,0.0,0.0,0.0,0.0,0.0,0.0,0.0,0.0],[0.0,0.0,0.0,0.0,0.0,0.0,0.0,0.0,0.0,0.0,0.0,0.0,0.0,0.0,0.0,0.0,0.0,0.0,0.0,0.0,0.0,0.0,0.0,0.0,0.0,0.0,0.0,0.0,0.0,0.0,0.0,0.0,0.0,0.0,0.0,0.0,0.0,0.0,0.0,0.0,0.0,0.0,0.0,0.0,0.0,0.0,0.0,0.0,0.0,0.0,0.0,0.0,0.0,0.0,0.0,0.0,0.0,0.0,0.0,0.0,0.0,0.0,0.0,0.0,0.0,0.0,0.0,0.0,0.0,0.0,0.0,0.0,0.0,0.0,0.0,0.0,0.0,0.0,0.0,0.0,0.0,0.0,0.0,0.0,0.0,0.0,0.0,0.0,0.0,0.0,0.0,0.0,0.0,0.0,0.0,0.0,0.0,0.0,0.0,0.0,0.0,0.0,0.0,0.0,0.0,0.0,0.0,0.0,0.0,0.0,0.0,0.0,0.0,0.0,0.0,0.0,0.0,0.0,0.0,0.0,0.0,0.0,0.0,0.0,0.0,0.0,0.0,0.0,0.0,0.0,0.0,0.0,0.0,0.0,0.0,0.0,0.0,0.0,0.0,0.0,0.0,0.0,0.0,0.0,0.0,0.0,0.0,0.0,0.0,0.0,0.0,0.0,0.0,0.0,0.0,0.0,0.0,0.01,0.0,0.05,0.03,0.02,0.03,0.01,0.01,0.01,0.05,0.02,0.03,0.0,0.0,0.0,0.0,0.0,0.0,0.0,0.0,0.0,0.0,0.0,0.0,0.0,0.0,0.0,0.0,1.0,1.0,1.0,1.0,1.0,1.0,1.0,1.0,1.0,0.0,0.0,0.0,0.0,0.0,0.0,0.0,0.0,0.0,0.0,0.0,0.0],[0.0,0.0,0.0,0.0,0.0,0.0,0.0,0.0,0.0,0.0,0.0,0.0,0.0,0.0,0.0,0.0,0.0,0.0,0.0,0.0,0.0,0.0,0.0,0.0,0.0,0.0,0.0,0.0,0.0,0.0,0.0,0.0,0.0,0.0,0.0,0.0,0.0,0.0,0.0,0.0,0.0,0.0,0.0,0.0,0.0,0.0,0.0,0.0,0.0,0.0,0.0,0.0,0.0,0.0,0.0,0.0,0.0,0.0,0.0,0.0,0.0,0.0,0.0,0.0,0.0,0.0,0.0,0.0,0.0,0.0,0.0,0.0,0.0,0.0,0.0,0.0,0.0,0.0,0.0,0.0,0.0,0.0,0.0,0.0,0.0,0.0,0.0,0.0,0.0,0.0,0.0,0.0,0.0,0.0,0.0,0.0,0.0,0.0,0.0,0.0,0.0,0.0,0.0,0.0,0.0,0.0,0.0,0.0,0.0,0.0,0.0,0.0,0.0,0.0,0.0,0.0,0.0,0.0,0.0,0.0,0.0,0.0,0.0,0.0,0.0,0.0,0.0,0.0,0.0,0.0,0.0,0.0,0.0,0.0,0.0,0.0,0.0,0.0,0.0,0.0,0.0,0.0,0.0,0.0,0.0,0.0,0.0,0.0,0.0,0.0,0.0,0.0,0.0,0.0,0.0,0.0,0.0,0.12,0.01,0.09,0.01,0.02,0.02,0.0,0.0,0.0,0.01,0.0,0.0,0.0,0.0,0.0,0.0,0.0,0.0,0.0,0.0,0.0,0.0,0.0,0.0,0.0,0.0,0.0,0.0,0.0,1.0,1.0,1.0,1.0,1.0,1.0,1.0,1.0,1.0,0.0,0.0,0.0,0.0,0.0,0.0,0.0,0.0,0.0,0.0,0.0],[0.0,0.0,0.0,0.0,0.0,0.0,0.0,0.0,0.0,0.0,0.0,0.0,0.0,0.0,0.0,0.0,0.0,0.0,0.0,0.0,0.0,0.0,0.0,0.0,0.0,0.0,0.0,0.0,0.0,0.0,0.0,0.0,0.0,0.0,0.0,0.0,0.0,0.0,0.0,0.0,0.0,0.0,0.0,0.0,0.0,0.0,0.0,0.0,0.0,0.0,0.0,0.0,0.0,0.0,0.0,0.0,0.0,0.0,0.0,0.0,0.0,0.0,0.0,0.0,0.0,0.0,0.0,0.0,0.0,0.0,0.0,0.0,0.0,0.0,0.0,0.0,0.0,0.0,0.0,0.0,0.0,0.0,0.0,0.0,0.0,0.0,0.0,0.0,0.0,0.0,0.0,0.0,0.0,0.0,0.0,0.0,0.0,0.0,0.0,0.0,0.0,0.0,0.0,0.0,0.0,0.0,0.0,0.0,0.0,0.0,0.0,0.0,0.0,0.0,0.0,0.0,0.0,0.0,0.0,0.0,0.0,0.0,0.0,0.0,0.0,0.0,0.0,0.0,0.0,0.0,0.0,0.0,0.0,0.0,0.0,0.0,0.0,0.0,0.0,0.0,0.0,0.0,0.0,0.0,0.0,0.0,0.0,0.0,0.0,0.0,0.0,0.0,0.0,0.0,0.0,0.0,0.0,0.0,0.0,0.01,0.0,0.01,0.04,0.01,0.01,0.0,0.04,0.02,0.05,0.0,0.03,0.0,0.01,0.0,0.0,0.0,0.0,0.0,0.0,0.0,0.0,0.0,0.0,0.0,0.0,0.0,0.0,1.0,1.0,1.0,1.0,1.0,1.0,1.0,1.0,1.0,0.0,0.0,0.0,0.0,0.0,0.0,0.0,0.0,0.0,0.0],[0.0,0.0,0.0,0.0,0.0,0.0,0.0,0.0,0.0,0.0,0.0,0.0,0.0,0.0,0.0,0.0,0.0,0.0,0.0,0.0,0.0,0.0,0.0,0.0,0.0,0.0,0.0,0.0,0.0,0.0,0.0,0.0,0.0,0.0,0.0,0.0,0.0,0.0,0.0,0.0,0.0,0.0,0.0,0.0,0.0,0.0,0.0,0.0,0.0,0.0,0.0,0.0,0.0,0.0,0.0,0.0,0.0,0.0,0.0,0.0,0.0,0.0,0.0,0.0,0.0,0.0,0.0,0.0,0.0,0.0,0.0,0.0,0.0,0.0,0.0,0.0,0.0,0.0,0.0,0.0,0.0,0.0,0.0,0.0,0.0,0.0,0.0,0.0,0.0,0.0,0.0,0.0,0.0,0.0,0.0,0.0,0.0,0.0,0.0,0.0,0.0,0.0,0.0,0.0,0.0,0.0,0.0,0.0,0.0,0.0,0.0,0.0,0.0,0.0,0.0,0.0,0.0,0.0,0.0,0.0,0.0,0.0,0.0,0.0,0.0,0.0,0.0,0.0,0.0,0.0,0.0,0.0,0.0,0.0,0.0,0.0,0.0,0.0,0.0,0.0,0.0,0.0,0.0,0.0,0.0,0.0,0.0,0.0,0.0,0.0,0.0,0.0,0.0,0.0,0.0,0.0,0.0,0.01,0.0,0.02,0.01,0.01,0.03,0.02,0.01,0.01,0.03,0.01,0.05,0.0,0.01,0.0,0.0,0.0,0.0,0.0,0.0,0.0,0.0,0.0,0.0,0.0,0.0,0.0,0.0,0.0,0.0,0.0,1.0,1.0,1.0,1.0,1.0,1.0,1.0,1.0,1.0,0.0,0.0,0.0,0.0,0.0,0.0,0.0,0.0,0.0],[0.0,0.0,0.0,0.0,0.0,0.0,0.0,0.0,0.0,0.0,0.0,0.0,0.0,0.0,0.0,0.0,0.0,0.0,0.0,0.0,0.0,0.0,0.0,0.0,0.0,0.0,0.0,0.0,0.0,0.0,0.0,0.0,0.0,0.0,0.0,0.0,0.0,0.0,0.0,0.0,0.0,0.0,0.0,0.0,0.0,0.0,0.0,0.0,0.0,0.0,0.0,0.0,0.0,0.0,0.0,0.0,0.0,0.0,0.0,0.0,0.0,0.0,0.0,0.0,0.0,0.0,0.0,0.0,0.0,0.0,0.0,0.0,0.0,0.0,0.0,0.0,0.0,0.0,0.0,0.0,0.0,0.0,0.0,0.0,0.0,0.0,0.0,0.0,0.0,0.0,0.0,0.0,0.0,0.0,0.0,0.0,0.0,0.0,0.0,0.0,0.0,0.0,0.0,0.0,0.0,0.0,0.0,0.0,0.0,0.0,0.0,0.0,0.0,0.0,0.0,0.0,0.0,0.0,0.0,0.0,0.0,0.0,0.0,0.0,0.0,0.0,0.0,0.0,0.0,0.0,0.0,0.0,0.0,0.0,0.0,0.0,0.0,0.0,0.0,0.0,0.0,0.0,0.0,0.0,0.0,0.0,0.0,0.0,0.0,0.0,0.0,0.0,0.0,0.0,0.0,0.12,0.02,0.17,0.03,0.04,0.01,0.01,0.01,0.0,0.0,0.0,0.0,0.0,0.0,0.0,0.0,0.0,0.0,0.0,0.0,0.0,0.0,0.0,0.0,0.0,0.0,0.0,0.0,0.0,0.0,0.0,0.0,0.0,0.0,1.0,1.0,1.0,1.0,1.0,1.0,1.0,1.0,1.0,0.0,0.0,0.0,0.0,0.0,0.0,0.0,0.0],[0.0,0.0,0.0,0.0,0.0,0.0,0.0,0.0,0.0,0.0,0.0,0.0,0.0,0.0,0.0,0.0,0.0,0.0,0.0,0.0,0.0,0.0,0.0,0.0,0.0,0.0,0.0,0.0,0.0,0.0,0.0,0.0,0.0,0.0,0.0,0.0,0.0,0.0,0.0,0.0,0.0,0.0,0.0,0.0,0.0,0.0,0.0,0.0,0.0,0.0,0.0,0.0,0.0,0.0,0.0,0.0,0.0,0.0,0.0,0.0,0.0,0.0,0.0,0.0,0.0,0.0,0.0,0.0,0.0,0.0,0.0,0.0,0.0,0.0,0.0,0.0,0.0,0.0,0.0,0.0,0.0,0.0,0.0,0.0,0.0,0.0,0.0,0.0,0.0,0.0,0.0,0.0,0.0,0.0,0.0,0.0,0.0,0.0,0.0,0.0,0.0,0.0,0.0,0.0,0.0,0.0,0.0,0.0,0.0,0.0,0.0,0.0,0.0,0.0,0.0,0.0,0.0,0.0,0.0,0.0,0.0,0.0,0.0,0.0,0.0,0.0,0.0,0.0,0.0,0.0,0.0,0.0,0.0,0.0,0.0,0.0,0.0,0.0,0.0,0.0,0.0,0.0,0.0,0.0,0.0,0.0,0.0,0.0,0.0,0.0,0.0,0.0,0.0,0.0,0.0,0.0,0.0,0.12,0.0,0.01,0.0,0.0,0.0,0.0,0.0,0.0,0.0,0.0,0.0,0.0,0.0,0.0,0.0,0.0,0.0,0.0,0.0,0.0,0.0,0.0,0.0,0.0,0.0,0.0,0.0,0.0,0.0,0.0,0.0,0.0,1.0,1.0,1.0,1.0,1.0,1.0,1.0,1.0,1.0,0.0,0.0,0.0,0.0,0.0,0.0,0.0],[0.0,0.0,0.0,0.0,0.0,0.0,0.0,0.0,0.0,0.0,0.0,0.0,0.0,0.0,0.0,0.0,0.0,0.0,0.0,0.0,0.0,0.0,0.0,0.0,0.0,0.0,0.0,0.0,0.0,0.0,0.0,0.0,0.0,0.0,0.0,0.0,0.0,0.0,0.0,0.0,0.0,0.0,0.0,0.0,0.0,0.0,0.0,0.0,0.0,0.0,0.0,0.0,0.0,0.0,0.0,0.0,0.0,0.0,0.0,0.0,0.0,0.0,0.0,0.0,0.01,0.0,0.0,0.0,0.0,0.0,0.0,0.0,0.0,0.0,0.0,0.0,0.0,0.0,0.0,0.0,0.0,0.0,0.0,0.0,0.0,0.0,0.0,0.0,0.0,0.0,0.0,0.0,0.0,0.0,0.0,0.0,0.0,0.0,0.0,0.0,0.0,0.0,0.0,0.0,0.0,0.0,0.0,0.0,0.0,0.0,0.0,0.0,0.0,0.0,0.0,0.0,0.0,0.0,0.0,0.0,0.0,0.0,0.0,0.0,0.0,0.0,0.0,0.0,0.0,0.0,0.0,0.0,0.0,0.0,0.0,0.0,0.0,0.0,0.0,0.0,0.0,0.0,0.0,0.0,0.0,0.0,0.0,0.0,0.0,0.0,0.0,0.0,0.0,0.0,0.0,0.0,0.0,0.03,0.0,0.03,0.0,0.01,0.02,0.0,0.0,0.0,0.01,0.0,0.01,0.0,0.0,0.0,0.0,0.0,0.0,0.0,0.0,0.0,0.0,0.0,0.0,0.0,0.0,0.0,0.0,0.0,0.0,0.0,0.0,0.0,0.0,1.0,1.0,1.0,1.0,1.0,1.0,1.0,1.0,1.0,0.0,0.0,0.0,0.0,0.0,0.0],[0.0,0.0,0.0,0.0,0.0,0.0,0.0,0.0,0.0,0.0,0.0,0.0,0.0,0.0,0.0,0.0,0.0,0.0,0.0,0.0,0.0,0.0,0.0,0.0,0.0,0.0,0.0,0.0,0.0,0.0,0.0,0.0,0.0,0.0,0.0,0.0,0.0,0.0,0.0,0.0,0.0,0.0,0.0,0.0,0.0,0.0,0.0,0.0,0.0,0.0,0.0,0.0,0.0,0.0,0.0,0.0,0.0,0.0,0.0,0.0,0.0,0.0,0.0,0.0,0.0,0.0,0.0,0.0,0.0,0.0,0.0,0.0,0.0,0.0,0.0,0.0,0.0,0.0,0.0,0.0,0.0,0.0,0.0,0.0,0.0,0.0,0.0,0.0,0.0,0.0,0.0,0.0,0.0,0.0,0.0,0.0,0.0,0.0,0.0,0.0,0.0,0.0,0.0,0.0,0.0,0.0,0.0,0.0,0.0,0.0,0.0,0.0,0.0,0.0,0.0,0.0,0.0,0.0,0.0,0.0,0.0,0.0,0.0,0.0,0.0,0.0,0.0,0.0,0.0,0.0,0.0,0.0,0.0,0.0,0.0,0.0,0.0,0.0,0.0,0.0,0.0,0.0,0.0,0.0,0.0,0.0,0.0,0.0,0.0,0.0,0.0,0.0,0.0,0.0,0.01,0.11,0.0,0.02,0.0,0.01,0.0,0.0,0.0,0.0,0.0,0.0,0.0,0.0,0.0,0.0,0.0,0.0,0.0,0.0,0.0,0.0,0.0,0.0,0.0,0.0,0.0,0.0,0.0,0.0,0.0,0.0,0.0,0.0,0.0,0.0,0.0,0.0,1.0,1.0,1.0,1.0,1.0,1.0,1.0,1.0,1.0,0.0,0.0,0.0,0.0,0.0],[0.0,0.0,0.0,0.0,0.0,0.0,0.0,0.0,0.0,0.0,0.0,0.0,0.0,0.0,0.0,0.0,0.0,0.0,0.0,0.0,0.0,0.0,0.0,0.0,0.0,0.0,0.0,0.0,0.0,0.0,0.0,0.0,0.0,0.0,0.0,0.0,0.0,0.0,0.0,0.0,0.0,0.0,0.0,0.0,0.0,0.0,0.0,0.0,0.0,0.0,0.0,0.0,0.0,0.0,0.0,0.0,0.0,0.0,0.0,0.0,0.0,0.0,0.0,0.0,0.0,0.0,0.0,0.0,0.0,0.0,0.0,0.0,0.0,0.0,0.0,0.0,0.0,0.0,0.0,0.0,0.0,0.0,0.0,0.0,0.0,0.0,0.0,0.0,0.0,0.0,0.0,0.0,0.0,0.0,0.0,0.0,0.0,0.0,0.0,0.0,0.0,0.0,0.0,0.0,0.0,0.0,0.0,0.0,0.0,0.0,0.0,0.0,0.0,0.0,0.0,0.0,0.0,0.0,0.0,0.0,0.0,0.0,0.0,0.0,0.0,0.0,0.0,0.0,0.0,0.0,0.0,0.0,0.0,0.0,0.0,0.0,0.0,0.0,0.0,0.0,0.0,0.0,0.0,0.0,0.0,0.0,0.0,0.0,0.0,0.0,0.0,0.0,0.0,0.0,0.16,0.22,0.02,0.16,0.0,0.0,0.0,0.0,0.0,0.0,0.0,0.0,0.0,0.0,0.0,0.0,0.0,0.0,0.0,0.0,0.0,0.0,0.0,0.0,0.0,0.0,0.0,0.0,0.0,0.0,0.0,0.0,0.0,0.0,0.0,0.0,0.0,0.0,0.0,1.0,1.0,1.0,1.0,1.0,1.0,1.0,1.0,1.0,0.0,0.0,0.0,0.0],[0.0,0.0,0.0,0.0,0.0,0.0,0.0,0.0,0.0,0.0,0.0,0.0,0.0,0.0,0.0,0.0,0.0,0.0,0.0,0.0,0.0,0.0,0.0,0.0,0.0,0.0,0.0,0.0,0.0,0.0,0.0,0.0,0.0,0.0,0.0,0.0,0.0,0.0,0.0,0.0,0.0,0.0,0.0,0.0,0.0,0.0,0.0,0.0,0.0,0.0,0.0,0.0,0.0,0.0,0.0,0.0,0.0,0.0,0.0,0.0,0.0,0.0,0.0,0.0,0.0,0.0,0.0,0.0,0.0,0.0,0.0,0.0,0.0,0.0,0.0,0.0,0.0,0.0,0.0,0.0,0.0,0.0,0.0,0.0,0.0,0.0,0.0,0.0,0.0,0.0,0.0,0.0,0.0,0.0,0.0,0.0,0.0,0.0,0.0,0.0,0.0,0.0,0.0,0.0,0.0,0.0,0.0,0.0,0.0,0.0,0.0,0.0,0.0,0.0,0.0,0.0,0.0,0.0,0.0,0.0,0.0,0.0,0.0,0.0,0.0,0.0,0.0,0.0,0.0,0.0,0.0,0.0,0.0,0.0,0.0,0.0,0.0,0.0,0.0,0.0,0.0,0.0,0.0,0.0,0.0,0.0,0.0,0.0,0.0,0.0,0.0,0.0,0.0,0.0,0.0,0.0,0.0,0.02,0.0,0.0,0.0,0.0,0.0,0.0,0.0,0.0,0.0,0.0,0.0,0.0,0.0,0.0,0.0,0.0,0.0,0.0,0.0,0.0,0.0,0.0,0.0,0.0,0.0,0.0,0.0,0.0,0.0,0.0,0.0,0.0,0.0,0.0,0.0,0.0,1.0,1.0,1.0,1.0,1.0,1.0,1.0,1.0,1.0,0.0,0.0,0.0],[0.0,0.0,0.0,0.0,0.0,0.0,0.0,0.0,0.0,0.0,0.0,0.0,0.0,0.0,0.0,0.0,0.0,0.0,0.0,0.0,0.0,0.0,0.0,0.0,0.0,0.0,0.0,0.0,0.0,0.0,0.0,0.0,0.0,0.0,0.0,0.0,0.0,0.0,0.0,0.0,0.0,0.0,0.0,0.0,0.0,0.0,0.0,0.0,0.0,0.0,0.0,0.0,0.0,0.0,0.0,0.0,0.0,0.0,0.0,0.0,0.0,0.0,0.0,0.0,0.0,0.0,0.0,0.0,0.0,0.0,0.0,0.0,0.0,0.0,0.0,0.0,0.0,0.0,0.0,0.0,0.0,0.0,0.0,0.0,0.0,0.0,0.0,0.0,0.0,0.0,0.0,0.0,0.0,0.0,0.0,0.0,0.0,0.0,0.0,0.0,0.0,0.0,0.0,0.0,0.0,0.0,0.0,0.0,0.0,0.0,0.0,0.0,0.0,0.0,0.0,0.0,0.0,0.0,0.0,0.0,0.0,0.0,0.0,0.0,0.0,0.0,0.0,0.0,0.0,0.0,0.0,0.0,0.0,0.0,0.0,0.0,0.0,0.0,0.0,0.0,0.0,0.0,0.0,0.0,0.0,0.0,0.0,0.0,0.0,0.0,0.0,0.0,0.0,0.0,0.0,0.01,0.0,0.02,0.0,0.02,0.0,0.0,0.0,0.0,0.0,0.0,0.0,0.0,0.0,0.0,0.0,0.0,0.0,0.0,0.0,0.0,0.0,0.0,0.0,0.0,0.0,0.0,0.0,0.0,0.0,0.0,0.0,0.0,0.0,0.0,0.0,0.0,0.0,0.0,0.0,1.0,1.0,1.0,1.0,1.0,1.0,1.0,1.0,1.0,0.0,0.0],[0.0,0.0,0.0,0.0,0.0,0.0,0.0,0.0,0.0,0.0,0.0,0.0,0.0,0.0,0.0,0.0,0.0,0.0,0.0,0.0,0.0,0.0,0.0,0.0,0.0,0.0,0.0,0.0,0.0,0.0,0.0,0.0,0.0,0.0,0.0,0.0,0.0,0.0,0.0,0.0,0.0,0.0,0.0,0.0,0.0,0.0,0.0,0.0,0.0,0.0,0.0,0.0,0.0,0.0,0.0,0.0,0.0,0.0,0.0,0.0,0.0,0.0,0.0,0.0,0.0,0.0,0.0,0.0,0.0,0.0,0.0,0.0,0.0,0.0,0.0,0.0,0.0,0.0,0.0,0.0,0.0,0.0,0.0,0.0,0.0,0.0,0.0,0.0,0.0,0.0,0.0,0.0,0.0,0.0,0.0,0.0,0.0,0.0,0.0,0.0,0.0,0.0,0.0,0.0,0.0,0.0,0.0,0.0,0.0,0.0,0.0,0.0,0.0,0.0,0.0,0.0,0.0,0.0,0.0,0.0,0.0,0.0,0.0,0.0,0.0,0.0,0.0,0.0,0.0,0.0,0.0,0.0,0.0,0.0,0.0,0.0,0.0,0.0,0.0,0.0,0.0,0.0,0.0,0.0,0.0,0.0,0.0,0.0,0.0,0.0,0.0,0.0,0.03,0.0,0.13,0.11,0.0,0.0,0.0,0.0,0.0,0.0,0.0,0.0,0.0,0.0,0.0,0.0,0.0,0.0,0.0,0.0,0.0,0.0,0.0,0.0,0.0,0.0,0.0,0.0,0.0,0.0,0.0,0.0,0.0,0.0,0.0,0.0,0.0,0.0,0.0,0.0,0.0,0.0,0.0,0.0,1.0,1.0,1.0,1.0,1.0,1.0,1.0,1.0,1.0,0.0],[0.0,0.0,0.0,0.0,0.0,0.0,0.0,0.0,0.0,0.0,0.0,0.0,0.0,0.0,0.0,0.0,0.0,0.0,0.0,0.0,0.0,0.0,0.0,0.0,0.0,0.0,0.0,0.0,0.0,0.0,0.0,0.0,0.0,0.0,0.0,0.0,0.0,0.0,0.0,0.0,0.0,0.0,0.0,0.0,0.0,0.0,0.0,0.0,0.0,0.0,0.0,0.0,0.0,0.0,0.0,0.0,0.0,0.0,0.0,0.0,0.0,0.0,0.0,0.0,0.0,0.0,0.0,0.0,0.0,0.0,0.0,0.0,0.0,0.0,0.0,0.0,0.0,0.0,0.0,0.0,0.0,0.0,0.0,0.0,0.0,0.0,0.0,0.0,0.0,0.0,0.0,0.0,0.0,0.0,0.0,0.0,0.0,0.0,0.0,0.0,0.0,0.0,0.0,0.0,0.0,0.0,0.0,0.0,0.0,0.0,0.0,0.0,0.0,0.0,0.0,0.0,0.0,0.0,0.0,0.0,0.0,0.0,0.0,0.0,0.0,0.0,0.0,0.0,0.0,0.0,0.0,0.0,0.0,0.0,0.0,0.0,0.0,0.0,0.0,0.0,0.0,0.0,0.0,0.0,0.0,0.0,0.0,0.0,0.0,0.0,0.0,0.0,0.0,0.0,0.09,0.01,0.0,0.0,0.0,0.0,0.0,0.0,0.0,0.0,0.0,0.0,0.0,0.0,0.0,0.0,0.0,0.0,0.0,0.0,0.0,0.0,0.0,0.0,0.0,0.0,0.0,0.0,0.0,0.0,0.0,0.0,0.0,0.0,0.0,0.0,0.0,0.0,0.0,0.0,0.0,0.0,0.0,1.0,1.0,1.0,1.0,1.0,1.0,1.0,1.0,1.0],[0.0,0.0,0.0,0.0,0.0,0.0,0.0,0.0,0.0,0.0,0.0,0.0,0.0,0.0,0.0,0.0,0.0,0.0,0.0,0.0,0.0,0.0,0.0,0.0,0.0,0.0,0.0,0.0,0.0,0.0,0.0,0.0,0.0,0.0,0.0,0.0,0.0,0.0,0.0,0.0,0.0,0.0,0.0,0.0,0.0,0.0,0.0,0.0,0.0,0.0,0.0,0.0,0.0,0.0,0.0,0.0,0.0,0.0,0.0,0.0,0.0,0.0,0.0,0.0,0.0,0.0,0.0,0.0,0.0,0.0,0.0,0.0,0.0,0.0,0.0,0.0,0.0,0.0,0.0,0.0,0.0,0.0,0.0,0.0,0.0,0.0,0.0,0.0,0.0,0.0,0.0,0.0,0.0,0.0,0.0,0.0,0.0,0.0,0.0,0.0,0.0,0.0,0.0,0.0,0.0,0.0,0.0,0.0,0.0,0.0,0.0,0.0,0.0,0.0,0.0,0.0,0.0,0.0,0.0,0.0,0.0,0.0,0.0,0.0,0.0,0.0,0.0,0.0,0.0,0.0,0.0,0.0,0.0,0.0,0.0,0.0,0.0,0.0,0.0,0.0,0.0,0.0,0.0,0.0,0.0,0.0,0.0,0.0,0.0,0.0,0.0,0.0,0.0,0.0,0.0,0.0,0.0,0.01,0.0,0.0,0.0,0.0,0.0,0.0,0.0,0.0,0.0,0.0,0.0,0.0,0.0,0.0,0.0,0.0,0.0,0.0,0.0,0.0,0.0,0.0,0.0,0.0,0.0,0.0,0.0,0.0,0.0,0.0,0.0,0.0,0.0,0.0,0.0,0.0,0.0,0.0,0.0,0.0,1.0,1.0,1.0,1.0,1.0,1.0,1.0,1.0],[0.0,0.0,0.0,0.0,0.0,0.0,0.0,0.0,0.0,0.0,0.0,0.0,0.0,0.0,0.0,0.0,0.0,0.0,0.0,0.0,0.0,0.0,0.0,0.0,0.0,0.0,0.0,0.0,0.0,0.0,0.0,0.0,0.0,0.0,0.0,0.0,0.0,0.0,0.0,0.0,0.0,0.0,0.0,0.0,0.0,0.0,0.0,0.0,0.0,0.0,0.0,0.0,0.0,0.0,0.0,0.0,0.0,0.0,0.0,0.0,0.0,0.0,0.0,0.0,0.0,0.0,0.0,0.0,0.0,0.0,0.0,0.0,0.0,0.0,0.0,0.0,0.0,0.0,0.0,0.0,0.0,0.0,0.0,0.0,0.0,0.0,0.0,0.0,0.0,0.0,0.0,0.0,0.0,0.0,0.0,0.0,0.0,0.0,0.0,0.0,0.0,0.0,0.0,0.0,0.0,0.0,0.0,0.0,0.0,0.0,0.0,0.0,0.0,0.0,0.0,0.0,0.0,0.0,0.0,0.0,0.0,0.0,0.0,0.0,0.0,0.0,0.0,0.0,0.0,0.0,0.0,0.0,0.0,0.0,0.0,0.0,0.0,0.0,0.0,0.0,0.0,0.0,0.0,0.0,0.0,0.0,0.0,0.0,0.0,0.0,0.0,0.0,0.0,0.0,0.0,0.0,0.0,0.0,0.0,0.0,0.0,0.0,0.0,0.0,0.0,0.0,0.0,0.0,0.0,0.0,0.0,0.0,0.0,0.0,0.0,0.0,0.0,0.0,0.0,0.0,0.0,0.0,0.0,0.0,0.0,0.0,0.0,0.0,0.0,0.0,0.0,0.0,0.0,0.0,0.0,0.0,0.0,0.0,0.0,1.0,1.0,1.0,1.0,1.0,1.0,1.0],[0.0,0.0,0.0,0.0,0.0,0.0,0.0,0.0,0.0,0.0,0.0,0.0,0.0,0.0,0.0,0.0,0.0,0.0,0.0,0.0,0.0,0.0,0.0,0.0,0.0,0.0,0.0,0.0,0.0,0.0,0.0,0.0,0.0,0.0,0.0,0.0,0.0,0.0,0.0,0.0,0.0,0.0,0.0,0.0,0.0,0.0,0.0,0.0,0.0,0.0,0.0,0.0,0.0,0.0,0.0,0.0,0.0,0.0,0.0,0.0,0.0,0.0,0.0,0.0,0.0,0.0,0.0,0.0,0.0,0.0,0.0,0.0,0.0,0.0,0.0,0.0,0.0,0.0,0.0,0.0,0.0,0.0,0.0,0.0,0.0,0.0,0.0,0.0,0.0,0.0,0.0,0.0,0.0,0.0,0.0,0.0,0.0,0.0,0.0,0.0,0.0,0.0,0.0,0.0,0.0,0.0,0.0,0.0,0.0,0.0,0.0,0.0,0.0,0.0,0.0,0.0,0.0,0.0,0.0,0.0,0.0,0.0,0.0,0.0,0.0,0.0,0.0,0.0,0.0,0.0,0.0,0.0,0.0,0.0,0.0,0.0,0.0,0.0,0.0,0.0,0.0,0.0,0.0,0.0,0.0,0.0,0.0,0.0,0.0,0.0,0.0,0.0,0.06,0.0,0.01,0.0,0.0,0.0,0.0,0.0,0.0,0.0,0.0,0.0,0.0,0.0,0.0,0.0,0.0,0.0,0.0,0.0,0.0,0.0,0.0,0.0,0.0,0.0,0.0,0.0,0.0,0.0,0.0,0.0,0.0,0.0,0.0,0.0,0.0,0.0,0.0,0.0,0.0,0.0,0.0,0.0,0.0,0.0,0.0,0.0,1.0,1.0,1.0,1.0,1.0,1.0],[0.0,0.0,0.0,0.0,0.0,0.0,0.0,0.0,0.0,0.0,0.0,0.0,0.0,0.0,0.0,0.0,0.0,0.0,0.0,0.0,0.0,0.0,0.0,0.0,0.0,0.0,0.0,0.0,0.0,0.0,0.0,0.0,0.0,0.0,0.0,0.0,0.0,0.0,0.0,0.0,0.0,0.0,0.0,0.0,0.0,0.0,0.0,0.0,0.0,0.0,0.0,0.0,0.0,0.0,0.0,0.0,0.0,0.0,0.0,0.0,0.0,0.0,0.0,0.0,0.0,0.0,0.0,0.0,0.0,0.0,0.0,0.0,0.0,0.0,0.0,0.0,0.0,0.0,0.0,0.0,0.0,0.0,0.0,0.0,0.0,0.0,0.0,0.0,0.0,0.0,0.0,0.0,0.0,0.0,0.0,0.0,0.0,0.0,0.0,0.0,0.0,0.0,0.0,0.0,0.0,0.0,0.0,0.0,0.0,0.0,0.0,0.0,0.0,0.0,0.0,0.0,0.0,0.0,0.0,0.0,0.0,0.0,0.0,0.0,0.0,0.0,0.0,0.0,0.0,0.0,0.0,0.0,0.0,0.0,0.0,0.0,0.0,0.0,0.0,0.0,0.0,0.0,0.0,0.0,0.0,0.0,0.0,0.0,0.0,0.0,0.0,0.0,0.0,0.0,0.0,0.0,0.0,0.0,0.0,0.0,0.0,0.0,0.0,0.0,0.0,0.0,0.0,0.0,0.0,0.0,0.0,0.0,0.0,0.0,0.0,0.0,0.0,0.0,0.0,0.0,0.0,0.0,0.0,0.0,0.0,0.0,0.0,0.0,0.0,0.0,0.0,0.0,0.0,0.0,0.0,0.0,0.0,0.0,0.0,0.0,0.0,1.0,1.0,1.0,1.0,1.0]],
  "pae": [[0.8,2.6,3.8,6.5,6.8,8.9,9.3,11.6,12.4,13.3,14.3,16.1,15.8,18.6,18.8,21.5,20.9,20.6,22.5,22.8,21.4,24.2,24.5,25.6,25.1,26.3,27.0,27.7,28.0,28.5,29.5,29.6,30.2,30.5,30.7,30.6,30.8,30.8,30.7,30.5,30.4,30.0,30.2,29.6,29.3,28.8,28.6,28.0,27.5,27.9,27.6,27.6,27.6,28.6,27.9,28.5,28.3,29.6,29.1,29.6,29.7,29.6,30.2,30.5,30.6,30.7,30.4,30.2,30.3,30.6,29.8,29.7,29.9,29.7,29.7,29.3,28.6,28.4,28.7,28.9,29.2,29.2,29.3,29.7,29.7,29.8,29.9,30.1,30.0,30.1,30.4,30.6,30.7,30.7,30.9,31.0,30.7,30.9,30.9,30.9,31.1,31.1,31.1,31.2,31.2,31.1,31.2,31.2,31.2,31.2,31.2,31.3,31.1,31.1,31.1,31.2,31.2,31.3,31.2,31.3,31.3,31.3,31.3,31.4,31.2,31.4,31.4,31.3,31.4,31.4,31.4,31.4,31.3,31.4,31.3,31.4,31.4,31.4,31.4,31.5,31.5,31.5,31.5,31.5,31.6,31.5,31.6,31.6,31.5,31.6,31.6,31.6,31.6,31.5,31.6,31.5,31.5,31.6,31.5,31.6,31.6,31.6,31.6,31.6,31.6,31.6,31.6,31.5,31.6,31.6,31.6,31.6,31.6,31.6,31.6,31.6,31.6,31.6,31.6,31.6,31.6,31.6,31.6,31.6,31.5,31.5,31.6,31.5,31.6,31.5,31.5,31.5,31.4,31.6,31.5,31.5,31.5,31.6,31.5,31.6,31.6,31.6,31.6,31.6,31.6,31.6],[1.9,0.8,2.2,3.7,3.8,5.4,6.8,8.7,10.3,10.4,11.5,12.6,13.7,15.0,16.2,18.7,17.5,18.1,19.9,21.2,20.1,23.0,23.5,24.3,24.6,25.8,26.4,27.4,27.6,28.9,29.5,29.9,30.5,30.7,31.0,30.9,31.1,31.1,31.1,30.7,30.7,30.2,30.5,29.7,29.6,29.1,28.7,28.5,27.6,28.1,28.0,27.6,28.2,28.8,27.6,28.6,28.4,29.3,28.8,29.5,29.7,29.0,30.0,30.2,30.4,30.5,30.0,30.1,30.3,30.8,29.9,29.5,30.1,29.8,29.8,29.4,28.9,28.9,29.2,29.1,29.4,29.3,29.4,29.9,30.0,29.9,29.9,30.2,30.1,30.2,30.4,30.6,30.8,30.8,30.9,30.9,30.8,30.9,30.9,31.1,31.1,31.1,31.2,31.2,31.2,31.1,31.1,31.2,31.2,31.3,31.2,31.3,31.1,31.1,31.1,31.1,31.2,31.2,31.2,31.2,31.4,31.3,31.3,31.3,31.3,31.3,31.4,31.3,31.5,31.4,31.4,31.3,31.3,31.3,31.4,31.3,31.4,31.4,31.5,31.5,31.5,31.5,31.6,31.6,31.6,31.6,31.6,31.6,31.6,31.6,31.7,31.6,31.7,31.6,31.6,31.6,31.6,31.6,31.6,31.6,31.6,31.6,31.6,31.6,31.6,31.6,31.6,31.5,31.6,31.6,31.6,31.6,31.6,31.6,31.6,31.6,31.6,31.6,31.6,31.6,31.6,31.6,31.6,31.5,31.5,31.5,31.5,31.5,31.6,31.6,31.5,31.5,31.5,31.6,31.4,31.5,31.5,31.6,31.5,31.6,31.6,31.6,31.6,31.6,31.6,31.7],[3.0,1.8,0.8,2.2,3.1,4.5,6.7,7.1,9.6,9.8,10.8,12.8,12.5,15.1,15.0,17.7,17.7,17.6,20.3,19.6,20.2,21.7,22.9,24.3,24.3,25.4,26.0,27.4,27.8,28.8,29.4,29.8,30.3,30.6,30.9,30.7,30.9,30.8,30.9,30.5,30.4,29.9,30.3,29.6,29.3,28.8,28.3,27.9,27.1,27.8,27.2,27.1,27.0,27.9,27.1,27.9,27.8,29.2,28.4,29.2,29.1,28.9,29.8,29.9,30.1,30.4,30.0,30.0,30.2,30.7,29.8,29.3,30.0,29.5,29.8,29.1,28.5,28.7,28.7,28.6,29.1,28.9,29.2,29.7,29.7,29.6,29.8,30.0,29.9,30.1,30.3,30.5,30.7,30.8,30.8,30.9,30.8,30.9,30.9,31.0,31.1,31.1,31.2,31.2,31.2,31.1,31.2,31.2,31.2,31.2,31.2,31.3,31.1,31.1,31.1,31.1,31.2,31.2,31.2,31.2,31.3,31.3,31.2,31.3,31.3,31.3,31.4,31.2,31.4,31.3,31.3,31.3,31.3,31.2,31.3,31.3,31.3,31.3,31.4,31.4,31.4,31.5,31.5,31.5,31.6,31.6,31.6,31.6,31.6,31.6,31.6,31.6,31.6,31.6,31.6,31.6,31.5,31.6,31.5,31.6,31.6,31.6,31.6,31.6,31.6,31.6,31.6,31.5,31.5,31.6,31.5,31.6,31.5,31.5,31.6,31.6,31.6,31.6,31.6,31.6,31.6,31.6,31.6,31.6,31.6,31.6,31.6,31.5,31.6,31.6,31.5,31.4,31.5,31.6,31.5,31.5,31.5,31.6,31.6,31.6,31.6,31.6,31.6,31.6,31.6,31.7],[5.1,2.6,1.8,0.8,1.6,3.0,3.8,6.1,6.8,8.6,9.5,11.1,11.7,13.5,15.3,16.8,16.5,16.9,18.8,20.0,20.0,22.5,23.2,24.4,24.6,25.6,26.3,27.2,27.3,28.7,29.3,29.9,30.3,30.7,30.9,30.8,31.0,31.0,31.0,30.6,30.5,30.2,30.4,29.8,29.5,28.9,28.3,28.1,27.4,27.2,27.3,26.6,27.7,28.2,26.7,28.0,27.9,29.1,28.1,29.1,29.2,28.6,29.6,29.9,30.2,30.3,29.8,29.9,30.2,30.6,29.4,29.3,29.8,29.5,29.6,28.9,28.4,28.4,28.6,28.7,29.0,28.8,29.2,29.7,29.7,29.5,29.8,30.1,29.9,30.1,30.4,30.5,30.6,30.8,30.8,30.9,30.8,30.9,30.9,31.1,31.1,31.1,31.2,31.2,31.2,31.1,31.2,31.2,31.2,31.2,31.2,31.4,31.1,31.1,31.2,31.2,31.2,31.3,31.3,31.3,31.4,31.4,31.4,31.4,31.3,31.4,31.4,31.4,31.5,31.4,31.5,31.4,31.4,31.3,31.4,31.4,31.4,31.4,31.5,31.5,31.5,31.6,31.6,31.6,31.6,31.6,31.6,31.7,31.6,31.7,31.7,31.6,31.7,31.6,31.6,31.6,31.5,31.5,31.6,31.6,31.6,31.6,31.6,31.6,31.6,31.6,31.5,31.5,31.5,31.6,31.6,31.6,31.6,31.5,31.5,31.6,31.5,31.5,31.6,31.6,31.6,31.6,31.6,31.5,31.5,31.6,31.5,31.5,31.6,31.5,31.4,31.4,31.5,31.6,31.4,31.5,31.5,31.6,31.5,31.6,31.6,31.6,31.6,31.5,31.6,31.6],[5.6,3.5,2.5,1.8,0.8,1.9,2.9,4.1,5.3,6.6,8.4,9.6,10.8,12.9,12.9,15.3,15.5,15.8,18.1,18.5,19.4,20.6,22.3,23.3,23.8,24.6,25.4,26.9,27.0,28.5,29.0,29.8,30.0,30.5,30.8,30.8,30.8,30.8,30.8,30.5,30.2,29.9,30.0,29.5,29.1,28.5,28.0,27.5,26.7,27.1,26.9,26.7,26.6,27.7,26.5,27.7,27.6,28.8,27.7,29.0,28.9,28.1,29.6,29.6,30.0,30.2,29.8,29.7,30.1,30.6,29.3,29.2,29.7,29.3,29.5,28.8,28.2,28.1,28.3,28.5,28.9,28.6,28.9,29.5,29.3,29.3,29.5,29.9,29.7,29.8,30.1,30.2,30.5,30.4,30.5,30.7,30.7,30.7,30.8,30.8,30.9,30.9,31.0,31.0,31.0,30.9,31.1,31.1,31.1,31.1,31.2,31.3,31.1,31.1,31.1,31.2,31.2,31.3,31.3,31.3,31.4,31.4,31.3,31.4,31.3,31.4,31.4,31.3,31.4,31.4,31.4,31.4,31.4,31.4,31.4,31.4,31.4,31.4,31.5,31.5,31.5,31.6,31.5,31.6,31.6,31.6,31.6,31.6,31.6,31.6,31.6,31.6,31.6,31.6,31.6,31.6,31.5,31.6,31.6,31.6,31.6,31.6,31.6,31.6,31.5,31.6,31.5,31.4,31.5,31.5,31.5,31.5,31.5,31.5,31.5,31.5,31.5,31.5,31.5,31.6,31.6,31.6,31.6,31.5,31.5,31.5,31.5,31.5,31.5,31.5,31.5,31.3,31.5,31.6,31.5,31.4,31.4,31.5,31.5,31.6,31.6,31.6,31.6,31.5,31.6,31.6],[7.0,4.9,3.9,2.8,1.8,0.8,1.9,3.1,3.6,5.9,6.9,8.2,9.5,10.7,12.6,14.2,14.7,15.1,16.9,18.7,19.5,21.2,22.7,23.8,23.9,25.2,25.8,26.9,27.2,28.6,29.1,29.6,30.3,30.6,30.8,30.8,30.8,30.9,30.9,30.6,30.4,30.1,30.1,29.8,29.2,28.7,27.8,27.8,26.8,26.8,26.9,26.5,26.7,27.5,26.3,27.1,27.5,28.6,27.5,28.6,28.8,28.3,29.3,29.7,29.9,30.2,29.8,29.6,30.0,30.5,29.2,29.2,29.6,29.3,29.6,28.8,28.2,28.0,28.3,28.4,28.9,28.4,29.0,29.4,29.4,29.4,29.8,30.0,30.0,30.0,30.4,30.4,30.6,30.7,30.7,30.8,30.7,30.9,30.9,31.0,31.0,31.0,31.2,31.2,31.2,31.1,31.2,31.2,31.2,31.2,31.2,31.3,31.2,31.2,31.2,31.2,31.3,31.3,31.3,31.3,31.4,31.4,31.3,31.4,31.3,31.4,31.4,31.3,31.4,31.4,31.4,31.4,31.4,31.4,31.4,31.4,31.4,31.4,31.5,31.5,31.5,31.6,31.6,31.6,31.6,31.6,31.6,31.6,31.6,31.6,31.6,31.6,31.7,31.6,31.6,31.6,31.6,31.6,31.6,31.6,31.6,31.6,31.6,31.6,31.6,31.6,31.5,31.5,31.5,31.5,31.5,31.5,31.5,31.5,31.5,31.5,31.5,31.5,31.6,31.5,31.6,31.6,31.6,31.6,31.5,31.5,31.5,31.5,31.6,31.5,31.5,31.5,31.5,31.6,31.5,31.5,31.5,31.6,31.6,31.6,31.6,31.6,31.6,31.6,31.6,31.6],[8.5,5.6,5.1,4.6,2.7,1.7,0.8,2.0,3.1,3.7,5.3,6.4,8.6,9.7,10.7,13.0,14.5,14.3,15.7,16.4,18.1,19.1,20.8,21.9,23.0,24.1,25.0,26.2,26.6,28.2,28.7,29.7,29.9,30.5,30.5,30.8,30.7,30.8,30.8,30.6,30.1,30.1,29.9,29.9,29.1,28.7,27.9,27.5,26.3,26.2,26.7,26.1,26.9,27.7,25.8,27.2,27.4,28.5,27.2,28.8,28.7,28.0,29.3,29.3,29.9,30.1,29.6,29.7,30.0,30.5,29.4,29.3,29.9,29.4,29.7,29.1,28.4,28.0,28.2,28.5,28.9,28.4,29.0,29.5,29.5,29.3,29.8,29.9,29.9,30.2,30.3,30.6,30.6,30.7,30.7,30.8,30.7,30.9,30.8,31.0,30.9,31.0,31.1,31.1,31.1,31.0,31.2,31.2,31.2,31.2,31.3,31.4,31.2,31.3,31.3,31.3,31.3,31.3,31.4,31.4,31.4,31.4,31.4,31.4,31.4,31.4,31.5,31.4,31.5,31.4,31.5,31.4,31.4,31.4,31.5,31.4,31.5,31.5,31.5,31.5,31.5,31.6,31.6,31.6,31.6,31.6,31.6,31.7,31.7,31.7,31.7,31.6,31.7,31.6,31.6,31.6,31.6,31.5,31.6,31.6,31.6,31.6,31.6,31.6,31.6,31.6,31.5,31.5,31.5,31.6,31.5,31.5,31.5,31.5,31.5,31.5,31.5,31.5,31.6,31.5,31.6,31.6,31.6,31.5,31.5,31.6,31.5,31.5,31.6,31.5,31.5,31.5,31.5,31.6,31.5,31.5,31.5,31.6,31.6,31.6,31.6,31.5,31.5,31.6,31.6,31.5],[9.4,7.7,5.8,6.1,3.8,2.9,1.9,0.8,1.9,3.0,3.5,4.7,6.0,7.6,8.8,10.8,11.2,11.9,13.6,15.3,16.3,18.6,20.5,21.4,22.4,23.6,24.0,25.8,26.2,27.6,28.2,29.1,29.9,30.2,30.5,30.7,30.7,30.7,30.7,30.5,30.2,30.0,29.7,29.5,28.8,28.1,27.4,26.8,25.8,26.1,26.0,25.7,26.2,27.2,25.4,26.5,27.0,28.2,27.2,28.3,28.4,27.7,29.1,29.2,29.4,29.8,29.6,29.3,29.7,30.1,29.0,28.9,29.4,29.0,29.2,28.5,27.8,27.7,27.8,28.1,28.5,28.0,28.5,29.1,29.1,28.9,29.6,29.7,29.7,29.9,30.2,30.5,30.6,30.6,30.6,30.7,30.7,30.8,30.8,31.0,30.9,30.9,31.1,31.1,31.1,31.0,31.1,31.1,31.2,31.2,31.2,31.3,31.2,31.2,31.2,31.2,31.3,31.3,31.3,31.3,31.4,31.3,31.3,31.4,31.3,31.3,31.4,31.3,31.4,31.3,31.4,31.3,31.4,31.3,31.4,31.4,31.4,31.4,31.5,31.5,31.5,31.6,31.5,31.6,31.6,31.6,31.6,31.6,31.6,31.6,31.6,31.6,31.6,31.6,31.6,31.6,31.5,31.5,31.5,31.6,31.5,31.6,31.5,31.6,31.5,31.5,31.4,31.4,31.4,31.5,31.4,31.4,31.3,31.4,31.3,31.4,31.4,31.4,31.5,31.5,31.6,31.6,31.6,31.5,31.4,31.5,31.5,31.5,31.5,31.5,31.5,31.4,31.5,31.5,31.4,31.4,31.4,31.5,31.5,31.6,31.6,31.5,31.5,31.6,31.6,31.6],[12.0,11.6,8.2,6.8,6.1,4.2,3.0,1.8,0.8,1.8,3.1,3.3,5.1,6.5,8.1,8.4,11.2,11.4,13.1,13.7,15.0,17.1,19.9,20.1,21.4,22.5,23.9,24.9,25.6,27.4,28.0,29.0,29.6,30.2,30.3,30.7,30.6,30.6,30.6,30.4,29.9,29.8,29.4,29.4,28.5,27.8,26.9,26.5,25.3,25.3,25.1,25.1,24.9,26.5,25.1,26.1,26.6,27.7,26.9,28.1,27.9,27.3,28.6,28.7,28.9,29.5,28.9,29.0,29.5,30.0,28.7,28.5,29.3,28.8,29.2,28.6,27.7,27.4,27.9,28.1,28.5,28.1,28.5,29.0,29.1,28.9,29.5,29.6,29.6,29.8,30.2,30.3,30.4,30.5,30.5,30.6,30.6,30.7,30.7,30.9,30.8,30.9,30.9,30.9,31.0,31.0,31.1,31.1,31.1,31.1,31.2,31.3,31.2,31.2,31.2,31.2,31.3,31.3,31.3,31.4,31.4,31.3,31.3,31.3,31.3,31.4,31.4,31.4,31.4,31.4,31.4,31.3,31.4,31.3,31.4,31.4,31.5,31.4,31.5,31.5,31.4,31.5,31.5,31.5,31.6,31.5,31.6,31.6,31.6,31.6,31.6,31.6,31.6,31.5,31.5,31.5,31.5,31.4,31.5,31.6,31.5,31.6,31.5,31.5,31.5,31.5,31.4,31.4,31.3,31.4,31.4,31.4,31.3,31.3,31.3,31.4,31.4,31.4,31.5,31.4,31.5,31.5,31.5,31.4,31.4,31.4,31.3,31.3,31.4,31.4,31.3,31.3,31.4,31.4,31.1,31.4,31.4,31.3,31.3,31.5,31.4,31.2,31.3,31.4,31.4,31.4],[12.8,11.2,9.4,7.6,5.8,5.1,4.0,2.7,1.7,0.8,1.7,2.6,2.9,4.7,5.0,7.0,8.1,8.6,10.3,11.2,13.3,15.7,18.0,19.4,20.4,21.8,22.6,25.1,25.4,27.0,28.0,29.0,29.5,29.8,30.4,30.4,30.6,30.7,30.6,30.6,30.1,30.0,29.4,29.4,28.6,27.8,26.5,26.0,25.1,24.3,25.0,24.8,25.2,26.2,24.6,25.8,26.5,27.2,25.9,28.2,28.0,27.2,28.5,28.7,29.0,29.5,28.9,29.4,29.6,30.0,28.7,28.6,29.4,28.9,29.2,28.4,27.6,27.3,27.6,28.0,28.4,27.7,28.2,28.9,29.0,28.9,29.6,29.7,29.6,29.9,30.3,30.6,30.7,30.6,30.7,30.8,30.7,30.9,30.9,31.0,31.0,31.0,31.0,31.0,31.1,31.1,31.1,31.1,31.2,31.1,31.2,31.3,31.2,31.3,31.3,31.3,31.3,31.3,31.3,31.3,31.4,31.4,31.2,31.4,31.3,31.4,31.4,31.3,31.4,31.3,31.4,31.3,31.4,31.3,31.4,31.4,31.4,31.5,31.5,31.5,31.5,31.5,31.5,31.5,31.6,31.6,31.6,31.6,31.6,31.6,31.6,31.6,31.6,31.6,31.6,31.5,31.5,31.4,31.4,31.5,31.5,31.6,31.5,31.5,31.4,31.5,31.4,31.3,31.4,31.4,31.3,31.3,31.2,31.3,31.2,31.4,31.3,31.3,31.5,31.4,31.5,31.5,31.5,31.5,31.5,31.4,31.5,31.4,31.5,31.4,31.4,31.4,31.3,31.4,31.3,31.4,31.4,31.5,31.5,31.6,31.5,31.5,31.5,31.5,31.6,31.6],[14.4,14.1,11.6,9.7,8.4,5.4,5.5,3.6,2.6,1.7,0.8,1.6,2.4,3.3,3.9,5.9,6.8,7.2,9.8,9.9,12.5,14.1,17.3,18.1,19.7,21.7,23.1,24.2,24.7,26.7,27.3,28.5,29.0,29.6,29.8,30.5,30.4,30.5,30.4,30.3,29.8,29.6,29.2,29.0,28.0,27.4,25.9,25.9,24.6,24.2,23.9,24.2,24.9,25.7,24.4,25.6,26.2,26.9,25.7,27.6,27.9,26.9,28.4,28.6,28.9,29.4,28.8,29.0,29.2,29.7,28.1,28.4,29.1,28.6,29.0,28.2,27.3,26.7,27.2,27.8,28.0,27.7,27.9,28.8,28.9,28.6,29.4,29.5,29.7,29.8,30.3,30.4,30.6,30.5,30.6,30.7,30.7,30.8,30.8,30.9,30.9,30.9,31.0,31.0,31.0,31.0,31.1,31.2,31.1,31.2,31.3,31.3,31.3,31.3,31.3,31.3,31.3,31.3,31.3,31.3,31.4,31.3,31.2,31.3,31.3,31.3,31.4,31.3,31.4,31.4,31.4,31.3,31.4,31.3,31.4,31.3,31.4,31.4,31.4,31.5,31.4,31.5,31.5,31.5,31.5,31.5,31.6,31.6,31.6,31.5,31.6,31.5,31.5,31.4,31.3,31.2,31.2,31.0,31.3,31.1,31.4,31.4,31.4,31.4,31.4,31.4,31.3,31.3,31.3,31.3,31.3,31.3,31.1,31.2,31.1,31.3,31.2,31.3,31.4,31.4,31.5,31.5,31.5,31.4,31.4,31.4,31.3,31.4,31.3,31.3,31.3,31.1,31.3,31.3,31.1,31.3,31.3,31.4,31.3,31.5,31.5,31.4,31.4,31.4,31.2,31.3],[14.9,14.2,12.5,11.0,8.7,6.6,5.4,4.6,3.2,2.5,1.6,0.8,1.4,2.5,2.9,4.5,6.2,6.0,8.1,8.4,11.3,12.9,16.4,17.7,18.9,20.7,21.5,24.3,24.4,26.3,26.6,28.0,28.6,29.2,29.9,29.9,30.2,30.3,30.2,30.3,29.9,29.8,29.1,29.2,28.0,27.5,25.7,25.3,24.3,23.6,23.9,24.4,24.5,25.5,24.4,25.5,26.2,26.8,26.0,27.9,27.7,26.9,28.5,28.6,29.0,29.5,28.9,29.3,29.5,29.9,28.4,28.4,29.2,28.6,29.1,28.3,27.5,26.7,26.7,27.8,28.1,27.2,28.0,28.7,28.7,28.7,29.5,29.5,29.5,29.9,30.2,30.4,30.6,30.5,30.6,30.7,30.7,30.8,30.7,30.9,30.8,30.8,30.9,30.9,31.0,31.0,31.0,31.1,31.1,31.1,31.2,31.3,31.2,31.2,31.2,31.3,31.3,31.4,31.4,31.3,31.4,31.4,31.3,31.4,31.3,31.3,31.4,31.3,31.4,31.3,31.4,31.3,31.4,31.4,31.4,31.4,31.4,31.5,31.5,31.5,31.5,31.5,31.5,31.5,31.6,31.5,31.6,31.6,31.6,31.6,31.6,31.6,31.6,31.5,31.5,31.5,31.4,31.4,31.4,31.5,31.5,31.5,31.4,31.5,31.4,31.4,31.4,31.3,31.3,31.3,31.3,31.3,31.2,31.3,31.2,31.3,31.3,31.3,31.4,31.4,31.5,31.5,31.5,31.4,31.4,31.4,31.4,31.4,31.5,31.4,31.4,31.4,31.3,31.5,31.3,31.4,31.4,31.5,31.4,31.5,31.5,31.4,31.5,31.4,31.5,31.6],[16.8,16.6,14.1,13.5,11.1,8.8,6.6,4.6,4.4,2.8,2.5,1.4,0.8,1.4,2.4,3.2,6.2,5.7,7.6,8.1,10.5,11.3,14.4,16.1,18.9,21.3,21.6,23.3,23.8,26.0,26.3,27.6,28.4,29.1,29.5,30.1,30.1,30.2,30.2,30.1,29.5,29.5,28.8,28.8,27.5,26.8,25.2,25.5,24.7,23.5,23.9,24.2,24.6,24.7,24.0,25.1,26.0,26.3,25.6,27.4,27.6,26.2,27.9,28.4,28.9,29.3,28.6,28.7,29.3,29.8,27.8,28.4,29.0,28.3,29.0,28.4,27.3,26.7,27.4,27.8,27.9,27.1,27.8,28.7,28.8,28.4,29.3,29.4,29.5,29.7,30.2,30.3,30.5,30.5,30.5,30.7,30.6,30.7,30.8,30.9,30.9,30.9,31.0,31.0,31.0,31.0,31.1,31.1,31.1,31.2,31.3,31.3,31.3,31.3,31.3,31.3,31.3,31.3,31.4,31.3,31.4,31.4,31.3,31.4,31.3,31.3,31.5,31.4,31.5,31.4,31.5,31.3,31.5,31.3,31.4,31.3,31.4,31.4,31.4,31.5,31.4,31.5,31.5,31.5,31.5,31.5,31.6,31.6,31.6,31.5,31.6,31.5,31.5,31.4,31.4,31.4,31.3,31.2,31.3,31.1,31.4,31.4,31.4,31.4,31.4,31.4,31.2,31.2,31.2,31.2,31.2,31.2,31.0,31.2,31.1,31.2,31.2,31.2,31.4,31.4,31.5,31.5,31.5,31.4,31.4,31.3,31.4,31.4,31.2,31.2,31.3,31.1,31.2,31.4,31.3,31.3,31.3,31.4,31.3,31.4,31.5,31.3,31.4,31.5,31.5,31.5],[17.3,19.0,16.4,15.0,13.1,10.4,7.2,6.2,4.8,4.3,3.4,2.8,1.7,0.8,1.5,2.8,4.5,4.8,6.6,6.6,8.6,10.2,13.2,15.4,17.8,18.5,19.9,22.6,22.5,25.0,25.0,26.8,28.1,28.3,29.0,29.3,29.8,29.7,29.8,29.6,29.1,29.3,28.0,28.5,26.8,26.2,24.8,24.0,23.3,22.3,22.6,23.3,23.1,24.3,23.6,24.6,25.0,25.7,25.4,26.8,26.8,26.0,27.7,28.3,28.8,29.2,28.5,28.5,28.9,29.5,27.7,27.8,28.5,27.7,28.3,27.5,26.5,25.9,26.0,26.8,27.1,26.5,27.2,28.1,28.2,28.1,28.9,29.0,29.1,29.5,29.9,30.1,30.3,30.3,30.3,30.4,30.4,30.5,30.5,30.6,30.6,30.7,30.8,30.9,30.9,30.9,31.0,31.1,31.1,31.1,31.1,31.2,31.2,31.2,31.1,31.3,31.2,31.3,31.4,31.3,31.4,31.4,31.4,31.4,31.4,31.4,31.5,31.4,31.5,31.3,31.5,31.3,31.4,31.4,31.5,31.4,31.5,31.4,31.5,31.5,31.5,31.5,31.5,31.6,31.6,31.6,31.6,31.6,31.6,31.6,31.6,31.6,31.6,31.6,31.6,31.5,31.5,31.4,31.4,31.5,31.5,31.5,31.4,31.5,31.4,31.4,31.3,31.3,31.2,31.3,31.2,31.3,31.1,31.2,31.1,31.2,31.3,31.3,31.3,31.4,31.5,31.5,31.5,31.4,31.5,31.4,31.4,31.4,31.5,31.5,31.3,31.3,31.4,31.5,31.3,31.4,31.4,31.4,31.4,31.5,31.5,31.3,31.3,31.5,31.5,31.5],[18.6,19.7,16.7,15.5,14.2,12.4,9.9,7.3,6.1,4.6,4.3,3.3,2.6,1.3,0.8,1.6,2.9,3.4,4.7,5.8,7.9,8.6,11.8,12.2,16.3,18.9,19.9,22.0,22.0,24.0,24.3,26.7,27.6,28.6,29.1,29.4,29.8,30.0,29.9,29.8,29.2,28.9,27.9,28.3,26.6,26.1,24.9,24.6,23.7,22.8,23.4,23.8,23.8,24.8,23.6,24.1,25.5,25.9,25.0,26.9,27.1,26.0,27.8,28.2,28.7,29.2,28.3,28.6,29.0,29.5,27.6,27.8,28.5,28.0,28.7,28.0,26.8,25.8,26.5,27.2,27.5,27.0,27.4,28.3,28.4,28.2,28.9,29.1,29.1,29.3,29.9,30.1,30.3,30.3,30.3,30.5,30.5,30.6,30.7,30.7,30.8,30.8,30.8,30.8,30.9,30.9,31.0,31.0,31.0,31.1,31.2,31.2,31.3,31.2,31.2,31.3,31.3,31.3,31.3,31.3,31.4,31.3,31.4,31.4,31.3,31.3,31.4,31.4,31.4,31.3,31.4,31.3,31.4,31.3,31.5,31.4,31.4,31.5,31.4,31.5,31.4,31.5,31.5,31.5,31.6,31.6,31.6,31.6,31.6,31.5,31.6,31.6,31.5,31.5,31.5,31.4,31.4,31.3,31.4,31.5,31.4,31.5,31.4,31.4,31.4,31.4,31.3,31.3,31.3,31.3,31.3,31.3,31.1,31.3,31.1,31.3,31.3,31.3,31.4,31.4,31.5,31.5,31.5,31.3,31.4,31.4,31.3,31.4,31.3,31.3,31.2,31.2,31.3,31.4,31.1,31.3,31.2,31.3,31.3,31.4,31.5,31.2,31.3,31.4,31.5,31.4],[18.2,19.6,16.8,15.4,15.2,12.4,10.1,7.9,6.5,5.0,4.6,3.9,3.1,2.2,1.4,0.8,1.9,2.8,4.0,4.7,6.2,7.3,10.1,10.9,14.9,17.0,18.7,20.5,21.6,23.6,24.0,26.0,27.3,27.9,28.6,28.5,29.2,29.4,29.5,29.3,28.6,28.7,27.1,27.5,25.7,25.2,23.9,23.6,23.1,22.0,22.7,23.0,23.4,24.6,23.5,24.5,25.2,25.5,25.4,26.9,26.9,25.6,27.5,28.1,28.6,29.1,28.3,28.6,28.7,29.4,27.5,27.7,28.3,27.6,28.2,27.4,26.4,25.7,25.9,26.8,26.7,26.7,27.0,28.2,27.9,27.6,28.7,28.8,29.0,29.2,29.9,30.1,30.3,30.3,30.3,30.4,30.5,30.6,30.6,30.7,30.7,30.7,30.8,30.8,30.9,30.9,30.9,31.0,31.1,31.0,31.1,31.3,31.2,31.2,31.2,31.3,31.3,31.3,31.4,31.3,31.4,31.3,31.4,31.4,31.3,31.3,31.3,31.4,31.4,31.3,31.4,31.3,31.4,31.4,31.5,31.5,31.5,31.5,31.5,31.5,31.4,31.5,31.5,31.5,31.5,31.6,31.6,31.6,31.6,31.6,31.6,31.6,31.6,31.6,31.5,31.5,31.4,31.3,31.4,31.5,31.4,31.5,31.4,31.4,31.4,31.3,31.3,31.3,31.3,31.3,31.2,31.2,31.1,31.2,31.0,31.2,31.3,31.3,31.4,31.4,31.5,31.5,31.5,31.4,31.5,31.5,31.4,31.4,31.4,31.5,31.4,31.3,31.4,31.5,31.3,31.4,31.4,31.5,31.4,31.5,31.5,31.3,31.3,31.5,31.6,31.5],[22.0,24.2,21.6,20.6,20.3,17.4,16.2,11.4,11.4,9.4,8.5,6.2,6.6,4.3,3.0,1.7,0.8,1.8,2.9,4.1,4.7,5.9,8.2,9.8,12.5,14.4,16.5,18.1,19.2,21.7,22.5,24.8,26.0,27.3,28.2,28.4,29.3,29.3,29.5,29.1,28.6,28.4,27.1,27.5,25.7,25.3,23.9,23.6,23.3,22.2,22.4,22.6,22.6,23.7,22.9,24.0,24.4,24.9,24.5,26.2,26.3,25.1,27.0,27.8,28.5,28.9,27.9,28.1,28.4,29.3,27.2,27.3,28.2,27.3,28.1,27.3,26.3,25.6,25.6,26.8,26.8,26.2,26.9,27.8,27.8,27.4,28.5,28.6,28.6,29.1,29.7,29.8,30.1,30.0,30.1,30.2,30.2,30.4,30.4,30.5,30.6,30.7,30.7,30.7,30.9,30.9,31.0,31.0,31.1,31.0,31.1,31.1,31.1,31.1,31.2,31.2,31.3,31.2,31.4,31.3,31.4,31.4,31.4,31.3,31.3,31.3,31.4,31.4,31.4,31.3,31.4,31.3,31.4,31.3,31.5,31.4,31.4,31.5,31.4,31.5,31.5,31.5,31.5,31.5,31.5,31.6,31.6,31.6,31.6,31.6,31.6,31.6,31.6,31.6,31.6,31.5,31.5,31.4,31.5,31.5,31.5,31.5,31.4,31.4,31.4,31.4,31.3,31.3,31.3,31.3,31.2,31.3,31.1,31.2,31.1,31.2,31.3,31.3,31.4,31.4,31.5,31.5,31.5,31.4,31.4,31.4,31.3,31.4,31.5,31.5,31.4,31.4,31.4,31.5,31.3,31.5,31.5,31.5,31.5,31.5,31.6,31.4,31.4,31.6,31.6,31.6],[21.4,22.6,20.8,20.3,19.7,18.3,17.6,15.3,13.0,9.9,8.7,6.6,6.6,5.4,4.3,3.2,1.6,0.8,1.6,3.1,3.9,5.2,7.2,8.8,12.3,14.5,16.1,18.1,19.3,21.9,22.9,24.5,26.5,27.7,28.2,28.8,29.4,29.4,29.5,29.4,28.6,28.5,27.1,27.3,25.9,25.7,24.4,24.7,23.6,22.9,23.3,23.2,23.2,23.5,22.9,23.3,24.5,24.7,24.1,25.9,26.6,25.0,27.1,28.0,28.4,29.0,28.0,28.0,28.8,29.4,27.4,27.6,28.0,27.5,28.1,27.6,26.2,25.8,26.1,26.9,27.3,26.5,27.1,28.0,28.0,27.7,28.5,28.7,28.6,29.1,29.7,29.9,30.1,30.1,30.0,30.1,30.3,30.3,30.4,30.5,30.6,30.6,30.7,30.7,30.8,30.8,30.9,31.0,31.0,31.0,31.0,31.1,31.1,31.1,31.1,31.2,31.2,31.2,31.3,31.4,31.4,31.4,31.4,31.4,31.4,31.4,31.4,31.5,31.5,31.3,31.5,31.4,31.5,31.4,31.5,31.4,31.4,31.5,31.4,31.5,31.5,31.5,31.5,31.5,31.5,31.6,31.6,31.6,31.6,31.6,31.6,31.6,31.5,31.5,31.5,31.4,31.4,31.3,31.4,31.4,31.4,31.4,31.4,31.4,31.3,31.3,31.2,31.2,31.2,31.2,31.2,31.2,31.1,31.2,31.0,31.1,31.1,31.3,31.4,31.4,31.5,31.5,31.5,31.4,31.4,31.4,31.3,31.4,31.2,31.3,31.3,31.3,31.3,31.4,31.2,31.5,31.4,31.4,31.3,31.5,31.5,31.4,31.4,31.5,31.5,31.5],[23.4,24.1,22.8,21.9,21.5,18.4,18.2,13.5,13.3,10.0,9.2,6.9,6.0,5.2,4.6,4.1,2.5,1.6,0.8,1.9,2.9,3.7,6.3,7.4,10.4,12.2,14.6,16.3,18.2,19.6,21.3,22.9,24.8,26.2,27.4,27.6,28.5,28.7,29.1,28.5,27.7,27.7,25.7,26.5,24.5,24.3,23.5,23.6,23.2,21.7,22.5,23.1,22.7,23.3,22.6,23.8,24.1,24.7,24.2,25.4,26.1,25.0,26.4,27.9,28.4,28.9,28.0,28.0,28.6,29.1,27.2,27.2,27.7,27.2,28.0,27.5,26.4,25.6,25.8,26.7,26.9,26.5,26.7,27.7,27.8,27.2,28.3,28.2,28.4,28.8,29.6,29.8,29.9,30.0,30.0,30.1,30.2,30.3,30.4,30.4,30.5,30.5,30.7,30.7,30.7,30.8,30.8,30.9,30.9,30.9,31.0,31.0,31.0,31.0,31.1,31.1,31.2,31.2,31.3,31.2,31.4,31.3,31.3,31.3,31.3,31.2,31.4,31.3,31.4,31.1,31.4,31.3,31.4,31.3,31.4,31.4,31.4,31.4,31.4,31.4,31.5,31.5,31.5,31.5,31.5,31.6,31.6,31.6,31.6,31.6,31.6,31.6,31.5,31.5,31.4,31.4,31.4,31.2,31.4,31.4,31.4,31.4,31.3,31.4,31.3,31.3,31.2,31.2,31.2,31.2,31.2,31.2,31.0,31.1,31.0,31.2,31.2,31.2,31.3,31.3,31.4,31.5,31.4,31.3,31.4,31.4,31.3,31.4,31.4,31.4,31.3,31.3,31.2,31.5,31.3,31.4,31.3,31.4,31.4,31.4,31.5,31.3,31.4,31.4,31.4,31.5],[23.3,24.9,23.3,23.5,22.9,20.0,19.5,16.7,15.6,12.5,11.3,8.7,8.1,6.8,6.3,5.9,3.5,3.1,1.9,0.8,1.5,2.8,4.5,5.8,9.0,11.8,14.5,15.5,17.5,19.7,21.5,22.8,25.6,26.5,27.7,28.2,29.1,29.2,29.1,29.0,28.2,28.0,26.2,26.7,24.9,24.5,23.3,23.2,22.5,21.1,22.0,22.6,22.3,22.7,22.8,23.0,24.1,23.9,24.4,25.5,26.1,25.4,27.2,28.1,28.5,29.2,28.2,28.0,28.9,29.4,27.5,27.4,28.0,27.1,28.1,27.1,25.9,25.6,25.1,26.5,26.6,26.1,26.8,27.7,27.6,27.3,28.3,28.3,28.5,28.9,29.6,29.8,30.0,30.1,30.1,30.1,30.3,30.3,30.4,30.5,30.5,30.6,30.7,30.7,30.8,30.8,30.9,30.9,31.0,30.9,31.0,31.0,31.0,31.0,31.0,31.1,31.1,31.1,31.3,31.2,31.4,31.3,31.3,31.3,31.3,31.2,31.4,31.3,31.4,31.2,31.4,31.3,31.4,31.3,31.4,31.3,31.4,31.4,31.4,31.4,31.4,31.5,31.4,31.5,31.5,31.5,31.6,31.6,31.6,31.6,31.6,31.6,31.5,31.5,31.5,31.5,31.4,31.3,31.4,31.4,31.4,31.4,31.2,31.4,31.3,31.3,31.2,31.2,31.2,31.2,31.2,31.2,31.1,31.2,31.0,31.1,31.2,31.3,31.3,31.4,31.5,31.5,31.5,31.3,31.4,31.4,31.3,31.4,31.3,31.4,31.3,31.3,31.3,31.4,31.3,31.4,31.3,31.4,31.4,31.4,31.5,31.4,31.4,31.4,31.5,31.5],[25.1,25.2,24.7,24.6,24.3,22.7,22.9,20.8,19.8,17.8,15.3,13.4,10.7,8.9,7.2,7.1,5.1,4.6,3.2,2.0,0.8,1.8,3.5,4.6,7.3,9.2,13.1,15.1,16.9,19.0,20.3,22.3,23.8,25.9,26.8,27.5,28.5,28.5,28.6,28.7,27.5,27.7,25.7,26.4,24.1,24.2,22.2,22.9,22.3,20.4,21.9,21.8,21.4,22.3,21.4,22.6,23.8,23.2,23.4,24.9,25.9,24.4,26.2,27.6,28.2,28.9,27.9,27.8,28.8,29.3,27.2,27.3,27.9,27.0,27.8,27.4,26.0,24.9,25.2,26.6,26.9,26.2,26.7,27.3,27.3,27.0,28.1,28.2,28.1,28.5,29.4,29.7,29.8,30.0,29.9,29.8,30.1,30.1,30.2,30.3,30.4,30.5,30.6,30.7,30.7,30.7,30.8,30.9,30.9,31.0,31.0,31.0,31.0,31.0,31.0,31.1,31.1,31.1,31.3,31.3,31.3,31.3,31.4,31.3,31.4,31.3,31.4,31.4,31.5,31.3,31.5,31.4,31.5,31.3,31.5,31.4,31.4,31.5,31.4,31.4,31.4,31.5,31.5,31.5,31.5,31.6,31.6,31.6,31.6,31.6,31.6,31.6,31.5,31.5,31.5,31.5,31.4,31.3,31.4,31.3,31.4,31.4,31.3,31.4,31.4,31.4,31.2,31.2,31.1,31.2,31.2,31.2,31.0,31.2,31.0,31.2,31.2,31.3,31.4,31.4,31.5,31.5,31.5,31.3,31.4,31.3,31.3,31.4,31.2,31.2,31.3,31.3,31.2,31.4,31.2,31.5,31.3,31.4,31.4,31.5,31.5,31.4,31.4,31.5,31.5,31.5],[26.5,27.0,26.0,26.2,25.5,24.0,23.6,21.8,21.9,19.7,17.4,15.3,12.7,10.6,9.0,8.5,6.6,6.9,4.8,3.6,1.9,0.8,2.0,3.7,6.0,9.1,10.7,13.0,15.4,17.9,19.8,20.9,23.4,24.6,26.3,27.2,28.4,28.5,28.7,28.7,27.3,27.6,25.3,26.0,23.8,23.8,22.1,22.3,21.4,20.1,21.0,21.3,20.9,21.8,21.5,22.0,23.5,23.2,23.8,24.7,25.6,25.0,26.6,27.8,28.4,29.0,28.0,27.7,28.6,29.2,27.2,27.0,27.7,26.9,27.8,27.2,25.8,25.3,25.0,26.3,26.5,26.0,26.4,27.2,27.3,26.8,27.9,27.8,27.9,28.4,29.2,29.4,29.5,29.8,29.8,29.7,30.1,30.1,30.2,30.3,30.4,30.5,30.6,30.7,30.7,30.8,30.8,30.9,30.9,30.9,30.9,30.9,30.9,31.0,31.0,31.0,31.1,31.0,31.2,31.2,31.3,31.3,31.3,31.2,31.3,31.2,31.4,31.3,31.4,31.1,31.4,31.3,31.4,31.2,31.4,31.3,31.4,31.4,31.4,31.5,31.5,31.5,31.5,31.5,31.5,31.6,31.6,31.6,31.6,31.6,31.6,31.6,31.6,31.6,31.5,31.5,31.4,31.3,31.4,31.4,31.5,31.5,31.3,31.4,31.3,31.3,31.2,31.2,31.1,31.2,31.2,31.2,31.0,31.2,31.0,31.2,31.3,31.3,31.3,31.4,31.5,31.5,31.5,31.3,31.4,31.4,31.3,31.4,31.4,31.4,31.3,31.3,31.3,31.5,31.4,31.4,31.3,31.5,31.5,31.4,31.5,31.5,31.5,31.5,31.5,31.6],[28.1,28.5,27.6,28.1,27.3,26.3,25.7,24.1,23.9,23.9,21.8,20.1,17.0,14.2,11.8,11.8,10.2,8.7,7.3,5.0,3.9,2.2,0.8,2.4,4.2,5.8,7.6,9.7,12.7,15.1,17.9,19.6,21.9,23.7,25.1,25.8,27.3,27.4,27.7,27.9,26.7,27.1,25.2,25.7,23.4,23.7,21.9,22.3,20.8,20.3,21.0,21.3,20.5,21.4,20.9,21.9,23.1,23.0,23.3,24.6,25.7,25.0,26.8,27.7,28.3,29.0,28.0,27.6,28.8,29.2,27.1,27.1,27.5,26.7,27.8,27.2,25.7,25.0,24.4,26.2,26.6,25.4,26.3,27.2,27.1,26.6,27.7,27.8,27.7,28.0,29.0,29.3,29.4,29.7,29.6,29.5,29.8,29.8,30.0,30.1,30.3,30.4,30.6,30.6,30.7,30.7,30.8,30.9,30.9,30.9,30.9,30.9,30.9,31.0,31.0,31.0,31.1,31.0,31.2,31.1,31.3,31.3,31.3,31.2,31.3,31.1,31.4,31.3,31.4,31.0,31.4,31.2,31.4,31.0,31.4,31.3,31.4,31.4,31.4,31.4,31.5,31.5,31.5,31.5,31.5,31.6,31.6,31.6,31.6,31.6,31.6,31.6,31.5,31.5,31.5,31.5,31.4,31.3,31.4,31.3,31.5,31.4,31.3,31.4,31.4,31.4,31.2,31.3,31.2,31.3,31.3,31.3,31.2,31.3,31.2,31.3,31.3,31.3,31.4,31.4,31.5,31.5,31.5,31.3,31.4,31.4,31.3,31.4,31.3,31.3,31.3,31.3,31.1,31.5,31.4,31.4,31.3,31.4,31.4,31.4,31.5,31.4,31.5,31.5,31.6,31.6],[28.7,29.1,28.3,29.0,28.1,27.8,26.8,25.5,25.2,24.8,24.4,22.6,21.7,19.1,16.2,16.2,13.0,10.2,8.6,7.5,6.5,4.0,2.3,0.8,2.4,4.5,6.0,7.9,10.7,13.6,16.7,18.1,21.8,22.8,24.7,25.2,26.9,27.1,27.3,27.4,25.9,26.6,24.3,25.7,22.6,23.1,21.3,21.5,20.5,19.3,20.5,21.0,20.2,21.1,21.1,21.9,23.4,23.1,23.6,24.5,25.9,25.2,27.1,28.1,28.7,29.2,28.3,27.9,28.7,29.5,27.4,27.0,27.6,26.7,27.7,27.2,25.8,25.3,24.8,26.1,26.4,25.8,25.9,27.1,27.0,26.3,27.5,27.7,27.6,27.8,28.8,29.1,29.0,29.5,29.5,29.2,29.7,29.6,29.7,29.8,30.1,30.1,30.4,30.5,30.5,30.7,30.7,30.7,30.7,30.9,30.8,30.8,30.8,30.9,30.9,30.9,31.0,30.9,31.2,31.0,31.2,31.2,31.2,31.1,31.3,31.0,31.3,31.2,31.3,31.0,31.3,31.2,31.3,31.0,31.3,31.2,31.3,31.4,31.4,31.4,31.4,31.5,31.5,31.5,31.5,31.6,31.5,31.6,31.6,31.6,31.6,31.6,31.6,31.5,31.5,31.5,31.4,31.2,31.4,31.4,31.5,31.4,31.3,31.4,31.4,31.4,31.2,31.3,31.2,31.3,31.3,31.3,31.1,31.2,31.1,31.3,31.3,31.3,31.4,31.4,31.5,31.4,31.5,31.3,31.3,31.4,31.2,31.3,31.3,31.2,31.3,31.2,31.2,31.5,31.3,31.4,31.3,31.5,31.5,31.4,31.5,31.5,31.5,31.5,31.6,31.6],[29.7,30.0,29.4,29.4,29.1,27.9,27.3,26.2,26.0,25.2,24.3,23.0,22.4,20.0,18.2,17.6,16.1,13.9,10.9,8.3,8.5,6.2,3.8,2.3,0.8,2.4,4.3,5.0,7.4,9.3,11.8,15.1,18.5,20.9,23.4,23.3,25.6,26.2,26.4,26.9,25.0,26.1,23.7,24.5,21.7,22.3,20.3,20.8,19.9,18.8,20.1,20.5,20.1,20.9,20.9,21.3,23.0,23.4,23.0,24.6,25.5,25.2,27.0,28.3,29.0,29.4,28.7,27.8,29.0,29.5,27.5,27.2,27.6,27.0,27.5,27.3,25.9,25.1,24.9,26.2,26.3,25.3,25.8,26.6,26.2,25.8,27.1,27.3,27.1,27.5,28.3,28.6,28.8,29.2,29.0,28.9,29.4,29.2,29.5,29.4,29.9,30.0,30.1,30.3,30.4,30.5,30.6,30.6,30.7,30.8,30.7,30.8,30.7,30.9,30.9,30.8,30.9,30.8,31.1,31.0,31.2,31.2,31.2,31.0,31.2,30.9,31.3,31.2,31.3,31.0,31.3,31.2,31.3,31.0,31.4,31.3,31.4,31.4,31.4,31.4,31.5,31.5,31.5,31.5,31.5,31.6,31.5,31.6,31.6,31.6,31.6,31.6,31.6,31.5,31.4,31.5,31.4,31.3,31.5,31.4,31.5,31.4,31.4,31.5,31.5,31.5,31.3,31.3,31.3,31.3,31.3,31.3,31.2,31.3,31.2,31.3,31.3,31.4,31.4,31.5,31.5,31.5,31.5,31.4,31.4,31.4,31.3,31.4,31.3,31.2,31.4,31.4,31.3,31.5,31.4,31.5,31.3,31.5,31.5,31.4,31.5,31.5,31.5,31.5,31.5,31.6],[29.6,29.8,29.3,29.4,29.1,28.0,27.4,26.0,26.2,25.3,24.8,24.0,23.5,22.0,19.2,19.9,18.8,15.6,12.6,10.8,9.0,7.1,5.4,4.1,2.0,0.8,2.3,3.5,5.2,6.8,9.2,11.6,15.2,19.1,20.8,21.8,24.0,24.6,25.2,25.4,23.8,25.1,22.9,24.2,21.6,21.7,20.3,20.7,19.6,18.8,19.8,20.8,20.6,21.4,21.2,21.8,23.9,23.7,23.0,25.0,26.0,25.8,26.9,28.5,29.0,29.5,28.9,27.8,28.9,29.4,27.3,27.1,27.3,26.4,27.1,26.8,25.3,24.7,24.5,25.8,25.7,24.8,25.3,26.3,25.7,25.5,26.7,26.9,26.6,27.0,27.8,28.2,28.2,28.7,28.7,28.3,29.0,28.6,29.0,28.9,29.6,29.7,29.8,30.1,30.2,30.3,30.5,30.5,30.5,30.7,30.7,30.7,30.7,30.7,30.7,30.7,30.8,30.7,31.1,30.9,31.2,31.2,31.2,30.9,31.2,30.9,31.3,31.1,31.3,30.8,31.3,31.1,31.3,30.9,31.2,31.1,31.3,31.3,31.3,31.4,31.4,31.4,31.5,31.5,31.4,31.5,31.5,31.5,31.6,31.6,31.6,31.6,31.6,31.5,31.4,31.5,31.4,31.3,31.5,31.3,31.5,31.4,31.4,31.5,31.5,31.5,31.2,31.3,31.2,31.3,31.3,31.3,31.2,31.2,31.1,31.2,31.3,31.4,31.4,31.5,31.5,31.5,31.5,31.4,31.4,31.5,31.3,31.4,31.3,31.2,31.4,31.3,31.2,31.5,31.4,31.4,31.3,31.5,31.5,31.5,31.5,31.5,31.5,31.5,31.6,31.6],[29.9,30.3,29.6,30.1,29.7,29.1,28.6,27.1,27.9,26.4,26.1,25.2,24.7,23.5,22.7,21.7,21.6,18.4,14.6,13.9,11.9,9.7,8.7,7.2,4.0,2.3,0.8,2.3,4.0,5.8,8.1,10.3,14.2,16.3,18.5,19.4,22.2,22.7,24.0,24.2,23.0,24.5,22.6,23.3,21.5,21.4,19.7,20.3,20.3,18.7,20.7,21.0,21.2,21.6,22.6,23.1,25.1,25.1,24.3,26.3,27.4,26.9,27.9,29.3,29.7,30.0,29.4,28.5,29.2,29.8,28.0,27.4,27.9,27.2,27.6,27.1,25.9,25.5,25.5,26.1,26.2,25.5,25.7,26.7,26.4,25.6,26.8,27.0,26.8,27.1,27.8,28.3,28.0,28.7,28.6,28.2,28.6,28.3,28.6,28.3,29.1,29.1,29.5,29.7,29.9,30.3,30.3,30.2,30.3,30.5,30.5,30.5,30.5,30.6,30.5,30.6,30.7,30.5,30.8,30.7,31.0,31.0,31.0,30.7,31.1,30.6,31.1,31.0,31.1,30.7,31.1,30.9,31.2,30.8,31.2,31.0,31.2,31.3,31.3,31.3,31.3,31.4,31.4,31.4,31.4,31.5,31.4,31.5,31.6,31.5,31.6,31.5,31.5,31.5,31.4,31.5,31.4,31.1,31.4,31.3,31.5,31.4,31.3,31.4,31.4,31.4,31.2,31.3,31.2,31.3,31.3,31.3,31.2,31.3,31.1,31.3,31.4,31.4,31.4,31.5,31.5,31.5,31.5,31.3,31.3,31.4,31.3,31.4,31.3,31.2,31.3,31.3,31.1,31.4,31.3,31.3,31.2,31.5,31.5,31.4,31.5,31.5,31.5,31.4,31.6,31.6],[30.2,30.3,30.0,30.1,29.9,29.5,28.5,27.9,27.6,27.4,26.6,26.1,25.7,24.6,24.7,22.6,22.1,20.3,18.3,15.3,13.4,10.8,9.2,8.5,5.8,3.7,2.2,0.8,2.3,3.8,6.1,8.0,10.2,14.2,16.9,18.1,20.9,21.6,23.3,23.4,21.7,23.6,21.6,22.8,20.6,21.0,19.9,19.9,19.8,18.9,20.1,20.9,20.8,22.4,21.4,22.8,24.5,25.3,24.0,25.7,26.4,26.3,27.3,28.7,29.3,29.6,29.1,27.9,28.9,29.3,27.2,27.0,27.1,26.3,26.9,26.6,25.4,24.7,24.4,25.3,25.6,24.4,24.7,26.2,25.5,24.7,26.1,26.5,26.3,26.4,27.5,27.7,27.7,28.2,28.3,27.7,28.4,27.9,28.2,28.1,28.8,28.9,29.3,29.7,29.6,30.1,30.1,30.1,30.1,30.5,30.4,30.5,30.5,30.5,30.5,30.5,30.6,30.4,30.8,30.6,31.0,31.1,30.9,30.7,31.1,30.6,31.1,30.9,31.1,30.7,31.1,30.9,31.1,30.8,31.2,31.1,31.2,31.3,31.2,31.3,31.3,31.3,31.3,31.4,31.3,31.4,31.4,31.5,31.5,31.5,31.5,31.5,31.5,31.4,31.3,31.4,31.3,31.1,31.4,31.3,31.4,31.4,31.4,31.4,31.4,31.4,31.2,31.3,31.2,31.3,31.3,31.3,31.1,31.3,31.2,31.3,31.3,31.4,31.4,31.4,31.5,31.4,31.5,31.3,31.4,31.4,31.3,31.4,31.3,31.2,31.3,31.3,31.2,31.4,31.4,31.4,31.2,31.5,31.5,31.3,31.5,31.5,31.5,31.4,31.5,31.5],[30.2,30.5,30.3,30.3,30.2,29.9,29.0,28.6,28.2,27.6,26.6,26.5,25.9,25.4,24.9,23.4,23.6,22.0,20.3,17.8,16.9,13.2,11.7,9.8,8.7,6.1,4.0,2.3,0.8,2.2,4.1,5.9,7.3,10.8,14.8,16.1,18.7,19.6,21.4,22.3,20.6,22.5,20.5,22.6,20.1,20.8,19.6,19.7,20.1,19.0,21.2,22.4,22.5,23.3,23.2,23.9,25.5,25.9,24.9,26.5,27.4,27.2,28.1,29.3,29.8,29.8,29.5,28.7,29.0,29.7,28.0,27.4,27.7,27.1,27.3,26.8,25.9,25.3,25.3,25.7,25.7,25.3,25.0,26.5,25.5,25.2,26.3,26.8,26.3,26.5,27.4,27.8,27.6,28.3,28.2,27.6,28.1,27.7,28.0,27.8,28.6,28.6,29.0,29.3,29.6,29.9,30.0,30.0,30.1,30.4,30.3,30.3,30.2,30.4,30.4,30.3,30.4,30.3,30.6,30.5,30.9,30.9,30.8,30.6,31.0,30.6,31.0,31.0,31.1,30.6,31.1,30.9,31.1,30.7,31.2,31.0,31.2,31.2,31.2,31.2,31.3,31.3,31.3,31.4,31.3,31.4,31.4,31.5,31.5,31.5,31.5,31.5,31.5,31.5,31.3,31.5,31.3,31.1,31.4,31.3,31.4,31.3,31.4,31.4,31.4,31.4,31.2,31.3,31.3,31.4,31.3,31.3,31.2,31.3,31.2,31.3,31.4,31.4,31.4,31.5,31.5,31.5,31.5,31.4,31.4,31.4,31.3,31.4,31.3,31.3,31.3,31.2,31.2,31.4,31.3,31.3,31.3,31.5,31.5,31.4,31.5,31.5,31.5,31.5,31.5,31.5],[30.6,30.7,30.7,30.7,30.5,30.4,29.7,29.5,29.1,28.9,28.3,27.8,27.3,26.4,26.6,24.8,25.0,24.0,21.7,20.4,19.2,15.7,12.8,11.6,9.1,7.9,5.3,3.8,2.3,0.8,2.1,3.6,5.7,8.5,11.0,13.3,16.2,17.7,19.6,19.9,19.2,22.2,19.9,21.8,19.3,20.4,19.7,19.6,20.5,19.4,21.2,21.9,21.5,23.1,23.1,23.9,25.7,25.6,25.2,26.7,27.5,27.5,27.7,29.2,29.6,29.7,29.5,28.3,29.1,29.5,28.0,27.4,27.8,27.0,27.4,26.8,25.6,25.2,25.1,25.8,26.0,25.5,25.0,26.4,25.8,25.1,26.0,26.5,26.0,25.8,27.0,27.3,27.3,27.8,28.0,27.4,27.9,27.5,27.7,27.7,28.5,28.5,28.8,29.3,29.4,30.0,29.9,29.9,30.1,30.3,30.2,30.3,30.1,30.3,30.3,30.3,30.4,30.3,30.7,30.5,30.9,31.0,30.9,30.7,31.0,30.5,31.0,30.9,31.0,30.8,31.1,30.9,31.1,30.8,31.1,31.0,31.1,31.2,31.2,31.2,31.3,31.3,31.3,31.3,31.3,31.4,31.4,31.4,31.5,31.4,31.5,31.4,31.4,31.3,31.2,31.2,31.2,30.9,31.3,31.1,31.4,31.3,31.2,31.4,31.4,31.4,31.2,31.2,31.2,31.3,31.3,31.3,31.2,31.3,31.2,31.3,31.3,31.4,31.4,31.4,31.4,31.4,31.4,31.2,31.3,31.3,31.2,31.3,31.1,31.0,31.2,31.1,30.9,31.3,31.3,31.2,31.1,31.4,31.4,31.3,31.4,31.5,31.5,31.3,31.5,31.5],[30.6,30.7,30.8,30.7,30.6,30.6,29.9,30.0,29.6,29.1,28.3,28.5,27.6,27.1,26.5,25.9,26.1,24.7,23.7,22.0,22.2,19.4,15.5,14.3,11.3,8.9,7.9,5.8,3.6,2.1,0.8,1.9,4.3,6.8,9.5,13.4,16.0,17.3,18.1,19.1,18.1,22.4,19.8,22.9,19.9,20.7,20.6,20.4,20.8,19.7,22.5,23.0,23.4,24.5,24.5,24.5,26.7,26.7,26.0,26.9,27.8,28.0,28.5,29.5,30.0,30.0,29.7,29.0,29.4,29.8,28.5,27.9,28.1,27.4,27.6,27.2,26.1,25.6,25.5,25.9,26.2,25.8,25.4,26.8,25.9,25.5,26.3,26.9,26.5,26.4,27.2,27.3,27.3,27.7,27.9,27.2,27.8,27.3,27.5,27.4,28.2,28.2,28.6,29.2,29.2,29.7,29.7,29.8,30.0,30.2,30.0,30.3,30.0,30.2,30.1,30.1,30.1,30.0,30.5,30.3,30.7,30.9,30.8,30.4,31.0,30.4,31.0,30.9,31.0,30.7,31.0,31.0,31.1,30.7,31.1,30.9,31.1,31.2,31.2,31.2,31.2,31.2,31.2,31.3,31.3,31.3,31.3,31.4,31.4,31.4,31.5,31.3,31.4,31.4,31.0,31.3,31.1,30.6,31.3,31.0,31.4,31.2,31.2,31.4,31.4,31.4,31.1,31.3,31.2,31.3,31.3,31.3,31.2,31.4,31.2,31.3,31.4,31.4,31.5,31.4,31.5,31.4,31.4,31.1,31.3,31.3,31.1,31.2,31.1,31.0,31.1,31.0,31.0,31.3,31.1,31.2,31.1,31.3,31.4,31.3,31.4,31.5,31.5,31.4,31.5,31.5],[30.8,30.9,31.0,31.0,30.9,30.9,30.5,30.3,30.0,29.8,29.6,29.2,28.4,28.3,27.9,27.0,27.0,25.9,24.7,23.3,23.4,21.1,18.5,16.0,14.1,12.0,8.8,8.0,5.7,3.6,2.2,0.8,2.5,4.1,6.5,7.7,10.3,13.0,14.8,16.5,16.7,20.7,19.5,21.9,19.6,20.8,20.6,20.7,21.8,20.9,23.3,24.3,23.8,25.3,25.0,25.3,26.8,27.4,26.4,27.6,28.4,28.6,28.7,29.6,29.9,30.0,29.9,29.2,29.5,29.8,28.9,28.3,28.5,28.0,28.1,27.7,26.6,26.1,26.0,26.3,26.5,26.0,25.7,26.8,25.9,25.5,26.0,26.8,26.0,25.9,26.9,27.0,26.6,27.6,27.6,27.1,27.6,27.1,27.5,27.2,28.3,28.3,28.6,29.1,29.2,29.7,29.7,29.8,29.9,30.2,30.0,30.2,30.0,30.1,30.1,30.1,30.2,30.0,30.5,30.3,30.8,30.8,30.8,30.5,31.0,30.4,31.0,30.9,31.0,30.7,31.0,31.0,31.1,30.8,31.1,31.0,31.1,31.2,31.2,31.2,31.3,31.3,31.3,31.4,31.3,31.4,31.4,31.4,31.4,31.4,31.5,31.4,31.4,31.4,31.2,31.3,31.2,30.9,31.3,31.3,31.4,31.3,31.3,31.4,31.4,31.4,31.2,31.4,31.3,31.4,31.4,31.4,31.3,31.5,31.3,31.4,31.5,31.4,31.5,31.5,31.5,31.4,31.4,31.2,31.3,31.4,31.2,31.3,31.1,31.0,31.2,31.1,31.0,31.2,31.3,31.2,31.1,31.3,31.4,31.3,31.4,31.5,31.5,31.3,31.5,31.5],[30.9,31.0,31.0,31.0,30.9,30.9,30.6,30.6,30.3,30.0,29.2,29.6,28.0,28.8,28.1,27.7,27.8,26.8,26.1,24.5,24.0,21.9,20.7,18.8,16.6,14.4,12.4,8.6,8.0,5.4,3.5,2.4,0.8,2.5,4.9,5.5,9.7,13.1,14.9,16.7,15.6,20.2,18.1,21.5,19.1,20.7,20.8,21.1,22.2,21.4,23.9,25.2,24.6,26.3,26.2,26.6,28.0,28.2,28.1,28.6,28.9,29.1,29.3,29.9,30.1,30.3,30.1,29.8,29.6,29.9,29.4,29.0,29.2,28.0,28.4,27.9,27.0,26.4,26.1,26.3,26.7,26.1,25.9,26.9,26.5,25.6,26.3,26.8,26.0,26.2,26.6,26.8,26.6,27.2,27.3,26.7,27.0,26.7,26.8,27.0,27.7,27.8,28.1,28.7,28.8,29.1,29.3,29.4,29.5,29.8,29.7,29.9,29.6,29.9,29.8,29.9,29.9,29.8,30.3,30.1,30.6,30.7,30.6,30.3,30.9,30.4,30.9,30.9,31.0,30.7,31.0,31.0,31.0,30.7,31.1,30.9,31.1,31.1,31.2,31.2,31.2,31.2,31.2,31.3,31.2,31.3,31.3,31.3,31.4,31.3,31.4,31.3,31.4,31.3,30.6,31.2,31.0,30.6,31.3,31.1,31.3,31.2,31.2,31.4,31.3,31.4,31.1,31.2,31.2,31.3,31.3,31.4,31.3,31.4,31.3,31.4,31.5,31.4,31.5,31.5,31.5,31.4,31.5,31.2,31.4,31.4,31.2,31.3,31.2,31.1,31.1,31.1,31.0,31.2,31.2,31.0,31.1,31.3,31.3,31.3,31.4,31.4,31.5,31.4,31.5,31.4],[31.2,31.2,31.2,31.3,31.1,31.1,30.9,30.7,30.5,30.3,29.8,30.0,29.2,29.3,28.9,28.5,28.3,27.8,27.2,25.8,25.0,23.5,22.4,20.0,18.3,16.3,13.6,11.4,8.5,7.7,5.6,4.0,2.4,0.8,2.5,3.9,5.1,8.7,10.5,11.9,13.8,17.4,17.3,21.1,19.0,20.9,20.8,20.7,22.7,22.0,24.0,25.7,24.8,27.1,26.6,26.6,28.2,28.6,27.5,28.5,29.0,29.2,29.3,29.9,30.1,30.3,30.2,29.6,29.9,29.9,29.3,29.0,29.0,28.3,28.3,28.1,27.3,26.4,26.2,26.6,27.0,26.5,26.1,27.1,25.8,25.7,26.4,27.0,25.7,26.1,26.1,26.5,26.5,26.9,27.0,26.2,26.4,25.9,26.5,26.4,27.3,27.5,27.9,28.5,28.7,29.0,29.2,29.4,29.6,29.8,29.7,29.9,29.6,29.9,29.7,29.8,29.8,29.8,30.3,30.0,30.6,30.7,30.5,30.2,30.8,30.2,30.9,30.8,31.0,30.6,31.0,31.0,31.0,30.7,31.1,30.9,31.1,31.2,31.2,31.2,31.2,31.3,31.3,31.3,31.3,31.3,31.3,31.4,31.4,31.4,31.4,31.3,31.4,31.4,31.1,31.2,31.1,30.9,31.3,31.2,31.4,31.3,31.2,31.4,31.4,31.4,31.2,31.3,31.3,31.4,31.4,31.4,31.3,31.5,31.3,31.4,31.5,31.5,31.5,31.5,31.5,31.5,31.4,31.2,31.4,31.4,31.2,31.3,31.1,31.0,31.1,31.1,30.9,31.2,31.2,31.1,31.1,31.3,31.3,31.3,31.4,31.4,31.5,31.3,31.5,31.4],[31.1,31.1,31.3,31.2,31.2,31.2,30.9,30.9,30.6,30.7,30.2,30.4,29.8,29.9,29.3,29.0,28.7,28.4,27.4,26.7,26.4,24.9,23.8,22.9,21.2,20.3,17.8,14.3,12.7,9.0,8.2,6.2,4.1,2.5,0.8,1.9,3.7,6.2,8.2,10.5,12.7,16.5,16.0,18.8,17.5,19.9,20.7,20.5,22.8,22.0,24.0,25.4,25.0,27.2,27.0,26.6,28.3,28.6,27.6,28.5,29.0,29.2,29.2,29.8,30.1,30.3,30.1,29.5,29.9,29.8,29.2,28.9,28.9,28.4,28.1,28.1,27.3,26.3,26.2,26.5,26.6,25.8,25.7,26.9,25.7,25.4,25.8,26.2,25.1,26.3,25.5,25.9,25.6,26.4,26.5,25.7,26.1,25.5,26.0,25.9,26.9,27.1,27.5,28.0,28.3,28.6,29.0,29.0,29.3,29.6,29.3,29.6,29.3,29.6,29.5,29.5,29.6,29.5,30.0,29.9,30.5,30.6,30.5,30.2,30.7,30.2,30.9,30.8,31.0,30.7,31.0,31.0,31.0,30.7,31.0,30.9,31.0,31.1,31.2,31.1,31.2,31.2,31.2,31.3,31.2,31.3,31.3,31.3,31.3,31.3,31.3,31.2,31.3,31.2,30.9,31.0,31.0,30.7,31.1,31.1,31.2,31.2,31.0,31.3,31.3,31.3,31.1,31.2,31.2,31.3,31.4,31.4,31.3,31.4,31.3,31.4,31.4,31.4,31.4,31.5,31.4,31.4,31.4,31.1,31.3,31.3,31.1,31.2,31.1,30.9,31.1,31.0,30.8,31.1,31.1,31.0,31.0,31.1,31.2,31.1,31.3,31.3,31.4,31.2,31.4,31.3],[31.1,31.2,31.2,31.2,31.2,31.1,30.9,30.9,30.7,30.5,30.2,30.4,29.6,30.0,29.3,29.3,29.2,28.7,28.1,27.3,26.5,25.3,23.5,23.2,21.3,19.8,18.4,15.9,14.5,11.0,9.0,8.5,6.5,4.0,2.2,0.8,2.3,4.7,6.1,9.5,10.8,14.1,14.1,16.7,17.3,19.6,20.7,20.2,22.4,22.3,24.0,25.6,25.2,27.6,27.4,27.5,28.0,28.4,28.1,28.6,28.8,29.2,29.1,29.8,29.7,30.3,29.9,29.4,29.6,29.4,29.1,28.9,28.6,27.8,27.7,27.6,26.9,26.3,26.0,25.7,26.5,25.6,25.4,26.4,25.7,25.0,25.8,26.3,24.4,25.8,24.9,25.6,25.3,26.0,26.1,25.3,25.4,25.2,25.5,25.6,26.4,26.8,27.2,27.7,28.3,28.4,28.6,29.0,29.2,29.4,29.2,29.7,29.1,29.5,29.2,29.4,29.4,29.1,29.8,29.5,30.3,30.5,30.3,29.9,30.6,29.9,30.7,30.6,30.8,30.5,30.9,30.9,30.9,30.6,30.9,30.7,31.0,31.0,31.1,31.1,31.1,31.2,31.2,31.3,31.2,31.2,31.2,31.3,31.3,31.3,31.3,31.2,31.4,31.3,30.8,31.1,31.0,30.7,31.2,31.1,31.3,31.1,31.1,31.3,31.3,31.3,31.1,31.1,31.2,31.3,31.3,31.3,31.3,31.4,31.3,31.4,31.4,31.4,31.4,31.5,31.5,31.4,31.4,31.1,31.3,31.3,31.1,31.2,31.1,30.9,31.1,31.0,30.9,31.0,31.0,31.0,31.0,31.1,31.2,31.2,31.3,31.3,31.4,31.3,31.5,31.4],[31.2,31.2,31.3,31.3,31.2,31.1,31.0,30.9,30.8,30.7,30.4,30.5,30.1,30.1,29.9,29.4,29.2,29.0,28.1,27.9,27.4,26.2,25.1,24.5,22.6,22.3,20.8,18.3,17.1,13.8,13.8,8.8,8.8,6.3,4.1,2.6,0.8,2.6,4.6,6.9,8.8,14.3,12.3,16.0,16.5,18.7,20.0,19.6,22.0,22.6,24.1,25.5,25.3,27.2,27.3,27.1,27.9,28.6,27.9,28.7,28.9,29.0,29.2,29.4,29.7,30.2,29.9,29.5,29.6,29.6,28.7,28.8,28.8,27.9,27.8,27.9,26.7,26.1,25.8,25.6,26.4,25.2,25.0,26.1,25.3,24.9,25.1,25.7,23.7,25.8,24.2,25.0,24.7,25.4,25.6,24.8,25.1,25.0,25.4,25.6,26.1,26.3,26.8,27.7,28.0,28.2,28.6,28.8,29.0,29.3,29.0,29.5,28.9,29.2,29.0,29.2,29.2,29.2,29.7,29.6,30.2,30.4,30.2,30.0,30.6,30.0,30.7,30.6,30.8,30.5,30.8,30.9,30.9,30.5,30.9,30.7,30.9,31.0,31.1,31.1,31.1,31.2,31.1,31.2,31.1,31.2,31.2,31.2,31.3,31.2,31.3,31.2,31.3,31.2,31.1,31.2,31.1,30.9,31.2,31.2,31.3,31.2,31.2,31.3,31.3,31.3,31.2,31.3,31.3,31.4,31.4,31.4,31.3,31.4,31.3,31.4,31.4,31.4,31.4,31.5,31.4,31.4,31.4,31.1,31.3,31.3,31.0,31.2,31.1,31.0,31.0,31.0,30.8,31.0,30.9,31.0,31.0,31.0,31.1,31.2,31.3,31.2,31.3,31.3,31.4,31.3],[31.2,31.2,31.3,31.3,31.3,31.2,31.0,31.0,30.8,30.8,30.6,30.7,30.4,30.4,30.1,29.7,29.7,29.4,28.4,28.2,27.8,27.1,25.8,25.4,24.1,23.9,22.8,21.5,20.9,17.1,16.5,11.7,10.8,8.8,7.0,4.2,2.5,0.8,2.4,5.1,7.0,10.1,11.0,15.1,15.8,17.3,19.1,19.0,21.8,22.2,23.4,25.1,24.6,27.0,26.9,27.2,27.7,28.6,27.9,28.5,28.9,28.8,29.1,29.5,29.8,30.0,29.7,29.4,29.7,29.4,28.5,28.7,28.4,27.7,27.5,27.3,26.6,25.4,25.3,25.0,25.6,24.1,24.4,25.3,24.7,23.7,24.4,25.1,23.5,25.0,23.9,25.1,24.8,25.8,25.5,24.5,24.7,24.5,24.6,24.7,25.8,26.3,27.0,27.8,28.1,28.3,28.7,28.8,29.0,29.4,29.0,29.4,28.9,29.2,29.0,29.0,29.0,28.9,29.5,29.4,30.0,30.2,30.0,29.8,30.5,29.9,30.6,30.5,30.7,30.5,30.7,30.7,30.8,30.5,30.8,30.7,30.9,31.0,31.0,31.1,31.1,31.1,31.1,31.2,31.1,31.2,31.1,31.2,31.3,31.2,31.3,31.2,31.3,31.3,31.1,31.2,31.2,31.1,31.2,31.2,31.3,31.2,31.2,31.3,31.3,31.3,31.2,31.3,31.2,31.4,31.3,31.4,31.3,31.4,31.3,31.4,31.4,31.4,31.4,31.5,31.5,31.4,31.4,31.1,31.3,31.4,31.1,31.2,31.1,31.0,31.1,31.0,30.9,31.0,31.1,31.1,30.9,31.1,31.1,31.1,31.2,31.2,31.3,31.2,31.4,31.3],[31.1,31.1,31.2,31.2,31.2,31.1,31.0,31.0,30.8,30.7,30.6,30.6,30.4,30.2,30.1,29.6,29.6,29.3,28.5,28.0,27.9,27.1,26.1,25.5,24.5,23.9,23.1,22.0,21.3,18.7,18.5,14.1,13.5,9.5,8.2,6.3,4.2,2.2,0.8,2.7,4.1,5.6,6.7,9.6,12.2,14.8,17.1,17.4,19.7,21.4,22.2,23.5,23.9,26.3,25.3,26.0,26.8,27.6,26.8,27.8,28.4,28.1,28.8,28.9,29.2,29.5,29.3,28.9,29.3,29.1,28.1,28.0,27.9,26.5,26.5,26.1,25.0,24.2,23.6,23.7,24.3,22.5,23.2,24.0,23.2,23.1,23.6,24.4,22.3,24.2,23.2,24.3,24.2,25.4,24.7,23.9,24.1,23.8,23.7,24.1,25.2,25.6,26.5,27.5,28.0,28.0,28.5,28.6,28.8,29.1,28.8,29.1,28.7,28.9,28.8,28.6,28.7,28.5,29.1,29.0,29.8,30.1,29.9,29.5,30.4,29.7,30.6,30.4,30.7,30.4,30.7,30.7,30.8,30.4,30.8,30.7,30.8,30.9,30.9,31.0,31.1,31.1,31.1,31.2,31.1,31.2,31.1,31.2,31.3,31.2,31.3,31.2,31.2,31.2,31.2,31.2,31.2,31.1,31.2,31.2,31.3,31.2,31.1,31.2,31.3,31.3,31.1,31.2,31.1,31.3,31.2,31.3,31.2,31.3,31.2,31.3,31.4,31.4,31.3,31.4,31.4,31.4,31.4,31.2,31.3,31.3,31.1,31.1,31.1,31.1,31.0,31.0,30.9,31.1,31.0,31.2,31.0,31.0,31.1,31.1,31.2,31.2,31.3,31.3,31.4,31.3],[31.0,31.1,31.1,31.1,31.1,31.1,30.9,30.9,30.7,30.6,30.3,30.4,30.0,29.9,29.7,29.4,29.2,28.8,28.0,27.8,27.4,26.4,25.5,25.1,24.4,23.5,23.4,22.0,21.8,19.2,19.0,15.6,15.9,12.0,9.2,8.3,7.4,4.3,2.1,0.8,2.3,3.6,4.3,6.9,9.9,12.0,14.7,15.2,17.0,18.9,20.9,23.0,22.9,25.0,24.4,25.3,25.7,26.2,25.5,26.5,27.4,27.3,27.7,28.1,28.7,29.2,28.9,27.7,28.1,28.4,26.8,27.1,26.7,25.5,25.5,25.0,24.0,23.2,22.6,22.6,23.5,21.6,22.2,22.8,22.7,21.9,22.8,23.1,21.0,22.8,21.7,23.5,23.3,24.6,24.3,23.4,23.4,23.3,23.5,24.1,25.1,25.8,26.5,27.3,27.7,27.9,28.4,28.7,28.8,29.1,29.0,29.2,28.6,28.7,28.6,28.3,28.4,28.0,28.9,28.8,29.6,29.8,29.7,29.4,30.2,29.6,30.4,30.4,30.6,30.3,30.6,30.6,30.7,30.2,30.6,30.5,30.7,30.7,30.9,30.9,30.9,31.0,31.0,31.1,31.0,31.2,31.1,31.1,31.2,31.1,31.2,31.1,31.2,31.2,31.1,31.2,31.1,31.0,31.2,31.2,31.2,31.0,31.0,31.1,31.2,31.2,31.0,31.1,31.0,31.2,31.2,31.2,31.2,31.2,31.1,31.3,31.3,31.3,31.3,31.4,31.4,31.3,31.4,31.1,31.3,31.3,31.1,31.1,31.2,31.2,31.1,31.1,31.0,31.2,31.0,31.2,31.1,31.0,31.1,31.2,31.2,31.2,31.3,31.3,31.4,31.3],[30.9,30.9,31.1,31.1,31.1,31.0,30.9,30.9,30.6,30.6,30.4,30.3,30.1,30.1,29.9,29.6,29.5,28.9,28.6,28.2,27.7,27.1,26.0,25.5,24.6,24.5,23.9,22.3,21.6,19.5,19.4,16.6,15.7,12.9,10.6,9.6,8.2,6.1,3.6,2.1,0.8,1.8,3.3,5.3,7.8,9.4,12.5,13.7,16.2,18.4,19.7,21.0,22.1,24.0,23.0,23.9,25.0,25.5,24.6,25.8,26.7,26.1,27.2,27.4,28.3,28.4,28.1,27.4,27.8,27.5,26.2,26.1,25.8,24.4,24.4,24.0,23.1,21.5,21.6,21.9,22.0,20.6,21.4,21.8,21.1,21.2,21.8,22.4,21.0,22.5,22.0,23.3,23.4,24.7,24.4,23.6,23.9,23.9,23.7,24.7,25.8,26.4,26.7,27.3,27.8,27.9,28.4,28.5,28.6,29.0,28.8,29.0,28.5,28.7,28.6,28.2,28.6,28.0,28.9,28.6,29.7,30.0,29.6,29.3,30.2,29.5,30.3,30.3,30.5,30.2,30.5,30.5,30.7,30.2,30.7,30.5,30.7,30.8,30.8,31.0,31.0,31.1,31.0,31.1,31.0,31.1,31.0,31.2,31.3,31.2,31.2,31.2,31.2,31.2,31.1,31.1,31.1,31.0,31.1,31.1,31.2,31.1,31.0,31.1,31.2,31.1,30.9,31.0,30.9,31.1,31.1,31.1,31.0,31.1,31.0,31.2,31.2,31.2,31.2,31.4,31.4,31.3,31.3,31.1,31.2,31.2,31.0,31.1,31.1,31.0,31.0,31.0,30.9,31.0,30.9,31.1,30.9,31.0,31.1,31.2,31.2,31.1,31.3,31.2,31.4,31.3],[31.0,30.9,31.1,31.1,31.0,31.0,30.8,30.8,30.5,30.6,30.2,30.3,30.0,29.9,29.7,29.4,29.3,28.7,28.2,28.2,27.1,27.1,25.6,25.5,24.6,24.0,23.9,22.5,22.6,20.4,20.6,18.1,19.2,15.2,13.3,12.2,9.9,7.5,5.3,3.4,1.9,0.8,2.0,3.4,5.1,8.1,9.6,12.4,14.5,15.6,17.5,19.9,21.2,22.2,22.1,22.5,23.8,24.1,23.6,25.2,25.9,25.7,26.3,27.4,27.6,28.2,27.6,26.9,27.4,27.1,25.7,25.7,25.3,24.2,24.0,23.7,22.2,20.4,20.3,21.0,21.3,19.7,20.5,21.1,20.5,20.3,21.1,21.6,20.5,21.9,21.6,23.4,23.4,25.0,24.2,23.8,23.7,24.1,23.9,24.6,25.9,26.4,26.7,27.3,28.1,28.5,28.8,28.8,28.9,29.0,29.2,29.4,28.7,28.8,28.7,28.4,28.7,28.3,29.0,29.0,29.8,29.9,29.8,29.5,30.1,29.8,30.4,30.5,30.5,30.4,30.5,30.6,30.6,30.3,30.6,30.4,30.7,30.9,30.7,30.8,30.8,31.0,30.8,31.1,31.1,31.2,31.1,31.2,31.3,31.2,31.3,31.2,31.2,31.2,31.1,31.2,31.1,31.1,31.2,31.2,31.2,31.0,31.0,31.0,31.1,31.1,30.8,30.9,30.8,31.0,31.0,31.0,30.9,31.0,30.9,31.0,31.1,31.1,31.1,31.3,31.3,31.3,31.3,31.0,31.2,31.2,31.0,31.1,31.1,31.0,31.1,31.0,30.9,31.1,31.0,31.1,31.0,31.1,31.2,31.2,31.3,31.3,31.3,31.3,31.4,31.3],[31.0,31.0,31.1,31.2,31.1,31.1,30.9,30.9,30.7,30.6,30.6,30.4,30.2,30.1,29.8,29.7,29.5,29.0,28.5,27.9,27.1,26.6,25.2,24.9,23.8,23.8,23.3,21.9,22.4,21.0,21.1,19.3,19.1,16.9,14.9,14.0,11.8,8.9,6.7,4.9,3.2,1.9,0.8,2.1,3.6,5.8,8.1,9.4,13.2,14.8,17.0,18.1,20.3,22.0,21.7,22.9,23.5,23.7,23.4,24.5,25.3,25.2,26.4,26.9,27.9,28.1,27.5,26.6,26.8,26.5,24.8,25.5,24.9,23.3,23.6,22.6,20.9,19.3,19.7,20.4,20.0,18.7,19.9,20.7,19.5,19.8,21.0,21.7,20.5,22.1,22.2,23.8,23.9,25.1,25.1,24.2,24.5,24.6,24.3,25.2,26.4,26.8,27.3,27.8,28.6,28.9,29.1,29.3,29.4,29.6,29.5,29.7,28.9,29.3,29.0,28.6,29.1,28.2,29.4,28.8,30.1,30.0,30.0,29.5,30.3,29.7,30.4,30.4,30.5,30.4,30.6,30.6,30.7,30.3,30.7,30.6,30.8,30.9,30.9,31.1,31.0,31.1,31.1,31.1,31.1,31.2,31.1,31.2,31.3,31.2,31.3,31.2,31.2,31.1,31.1,31.2,31.1,31.0,31.1,31.1,31.1,31.1,30.9,31.0,31.0,31.0,30.8,30.9,30.8,31.0,30.9,31.0,30.9,31.0,30.9,31.1,31.1,31.2,31.2,31.3,31.3,31.2,31.2,31.0,31.2,31.1,31.0,31.0,31.0,31.0,30.9,30.9,30.9,31.1,31.0,31.1,31.0,31.1,31.1,31.2,31.2,31.2,31.3,31.2,31.4,31.3],[30.8,30.8,31.0,31.0,30.9,30.9,30.7,30.7,30.4,30.4,30.1,30.0,29.6,29.6,29.1,29.0,28.9,28.0,27.7,27.2,25.9,26.0,24.3,24.1,23.5,22.7,22.8,21.3,22.6,20.5,20.9,19.2,19.8,17.5,16.1,16.0,14.4,11.7,8.1,7.5,5.6,3.9,1.8,0.8,2.1,3.5,4.7,6.4,8.4,11.7,13.5,15.0,17.1,18.3,17.6,18.3,19.9,20.0,19.9,21.9,22.6,22.1,23.2,25.2,25.8,26.2,25.3,24.2,25.0,24.7,22.9,23.0,22.4,20.8,21.0,20.4,19.3,17.8,18.2,18.4,17.9,17.0,18.3,18.6,17.3,18.2,19.7,20.1,18.9,21.3,21.5,23.6,23.6,24.9,24.5,24.0,24.1,24.5,24.2,25.3,26.2,26.5,27.0,27.5,28.2,28.5,29.0,28.8,29.0,29.3,29.2,29.3,28.9,28.8,28.7,28.3,28.8,28.0,29.0,28.9,29.9,29.9,29.7,29.4,30.1,29.6,30.3,30.3,30.5,30.2,30.5,30.5,30.6,30.1,30.6,30.4,30.7,30.8,30.8,30.9,30.9,31.0,30.9,31.1,31.1,31.1,31.1,31.2,31.3,31.2,31.3,31.1,31.2,31.2,31.1,31.2,31.1,31.0,31.1,31.1,31.1,31.0,30.9,30.9,31.0,30.9,30.5,30.7,30.6,30.7,30.7,30.7,30.6,30.7,30.6,30.8,30.8,30.9,30.9,31.2,31.2,31.1,31.3,30.8,31.1,31.1,31.0,31.0,31.0,31.0,31.1,31.0,30.9,31.1,31.1,31.2,31.0,31.1,31.2,31.2,31.3,31.3,31.3,31.2,31.4,31.3],[30.9,30.9,31.0,31.0,30.9,30.9,30.7,30.7,30.5,30.4,30.1,30.0,29.5,29.5,28.7,28.9,28.7,27.7,27.3,26.7,25.2,25.3,23.6,23.5,22.4,22.0,22.0,20.7,21.7,20.3,20.8,19.4,20.5,18.3,18.0,17.7,15.9,14.9,10.6,9.4,6.6,5.1,3.0,1.9,0.8,1.9,3.3,5.4,6.9,9.4,12.5,13.1,15.9,18.4,17.4,18.2,19.9,20.2,18.7,21.0,21.7,22.6,23.6,25.1,25.3,25.9,25.4,23.7,24.0,23.9,22.2,22.7,22.2,20.8,21.4,19.7,18.3,17.0,17.0,17.6,17.2,16.4,17.7,18.4,17.6,18.5,19.3,20.4,20.0,21.8,22.4,23.8,23.9,25.1,25.3,24.6,24.7,25.1,24.6,25.6,26.5,26.6,27.3,28.0,28.5,28.9,29.1,29.1,29.2,29.6,29.4,29.5,29.0,29.2,29.0,28.4,29.1,28.1,29.3,28.7,30.1,30.1,29.9,29.4,30.1,29.6,30.3,30.4,30.5,30.2,30.4,30.4,30.6,30.0,30.6,30.4,30.8,30.9,30.9,31.0,31.0,31.1,31.1,31.1,31.1,31.2,31.2,31.2,31.3,31.2,31.3,31.1,31.2,31.1,31.0,31.1,31.0,30.8,31.0,31.0,31.1,31.0,30.8,30.9,30.9,30.8,30.5,30.7,30.6,30.7,30.7,30.7,30.6,30.7,30.6,30.8,30.9,30.9,30.9,31.1,31.2,31.0,31.1,30.7,31.0,31.0,31.0,30.8,30.8,30.9,30.8,30.8,30.7,31.0,31.0,30.9,31.0,31.1,31.2,31.2,31.3,31.3,31.3,31.2,31.3,31.3],[30.8,30.8,30.9,30.9,30.8,30.8,30.7,30.6,30.4,30.2,29.8,29.8,29.2,29.2,28.4,28.5,28.2,27.2,26.6,26.0,24.8,24.7,23.0,22.7,22.2,21.6,21.8,20.5,22.0,20.2,21.1,20.0,21.3,20.4,19.9,20.1,18.8,17.0,13.0,12.4,7.8,7.0,4.9,3.5,2.1,0.8,2.2,3.4,4.6,6.9,8.8,11.1,13.0,16.2,13.7,14.1,17.4,17.9,16.5,19.3,20.2,20.7,21.6,23.4,23.5,24.4,23.3,22.4,22.6,22.7,20.6,21.1,20.8,19.0,19.6,18.7,17.0,16.4,16.2,16.7,16.4,16.3,16.8,17.8,17.4,18.8,18.9,19.8,19.7,20.8,22.0,23.3,23.7,24.7,24.6,24.2,24.2,24.7,24.2,25.3,26.3,26.7,27.2,27.9,28.4,28.5,29.0,28.9,29.0,29.5,29.3,29.4,28.9,29.0,28.9,28.3,29.0,28.1,29.2,28.9,29.9,30.0,29.8,29.3,30.1,29.6,30.3,30.4,30.5,30.1,30.5,30.4,30.7,30.1,30.6,30.4,30.8,30.8,30.9,31.0,31.0,31.1,31.1,31.2,31.1,31.2,31.1,31.2,31.3,31.2,31.3,31.1,31.2,31.1,31.0,31.1,31.0,30.9,31.0,31.0,31.0,30.9,30.6,30.8,30.8,30.7,30.1,30.5,30.3,30.5,30.4,30.5,30.2,30.5,30.3,30.6,30.7,30.8,30.9,31.0,31.1,31.0,31.0,30.7,30.9,30.9,30.9,30.8,30.8,30.8,30.8,30.6,30.6,31.0,30.9,31.0,30.9,31.1,31.2,31.2,31.2,31.2,31.2,31.2,31.3,31.3],[30.8,30.8,30.9,30.9,30.8,30.8,30.6,30.6,30.4,30.1,29.5,29.6,28.8,29.0,27.8,28.3,28.2,26.9,26.7,25.7,24.2,24.4,23.1,22.9,22.1,21.3,21.5,20.4,21.9,20.5,22.0,20.9,22.4,21.0,21.2,21.4,20.1,18.9,15.5,13.0,9.8,8.5,6.8,5.3,3.3,1.8,0.8,2.0,3.2,4.7,6.7,8.2,11.1,13.6,12.9,11.9,15.7,16.8,15.8,17.3,19.0,19.9,20.9,22.3,22.0,23.5,22.6,21.0,21.7,21.9,19.7,19.0,19.3,17.6,18.8,17.5,15.6,15.6,15.3,15.7,15.6,15.0,16.0,16.9,16.9,17.6,18.5,19.3,20.4,21.4,22.9,23.8,24.4,25.3,25.4,25.0,25.1,25.6,24.8,25.7,26.8,27.1,27.5,28.3,28.8,28.7,29.3,29.2,29.2,29.7,29.4,29.6,29.3,29.4,29.1,28.5,29.3,28.3,29.4,28.9,30.1,30.1,30.1,29.3,30.2,29.6,30.3,30.5,30.5,30.2,30.5,30.5,30.7,30.0,30.6,30.4,30.8,30.9,31.0,31.0,31.1,31.1,31.1,31.2,31.2,31.3,31.3,31.3,31.4,31.3,31.4,31.2,31.3,31.3,31.1,31.2,31.1,30.9,31.1,31.0,31.1,30.9,30.6,30.9,30.8,30.8,30.3,30.4,30.3,30.5,30.5,30.5,30.3,30.4,30.3,30.5,30.5,30.7,30.7,30.9,31.0,30.9,31.0,30.6,30.9,31.0,30.9,30.8,30.8,30.8,30.9,30.8,30.8,31.2,31.0,31.0,31.1,31.2,31.2,31.3,31.3,31.3,31.3,31.3,31.3,31.4],[30.8,30.8,30.9,31.0,30.9,30.8,30.7,30.5,30.3,30.0,29.5,29.6,29.0,28.9,27.7,28.3,27.9,26.6,26.2,25.5,24.0,24.1,22.7,22.6,21.8,20.9,21.3,20.0,21.7,20.1,21.3,20.5,22.2,21.1,21.2,22.3,21.5,20.5,18.2,16.8,12.1,10.7,7.8,6.6,5.0,3.0,1.7,0.8,1.8,3.8,5.3,7.6,9.4,12.0,10.5,10.5,13.5,15.0,14.1,15.5,17.9,19.0,19.0,21.3,20.8,22.2,21.3,19.4,21.2,20.6,19.7,17.8,18.4,16.3,17.9,16.6,14.8,14.9,14.8,15.4,15.0,14.6,15.4,16.8,16.3,18.1,18.4,19.3,19.6,21.0,22.3,23.4,23.9,24.9,24.6,24.3,24.5,25.1,24.8,25.9,26.9,27.2,27.7,28.4,28.8,28.6,29.2,29.2,29.3,29.7,29.4,29.5,29.0,28.9,29.0,28.5,29.2,28.4,29.6,29.3,30.2,30.3,30.1,29.6,30.4,29.8,30.4,30.7,30.6,30.2,30.5,30.6,30.8,30.1,30.7,30.4,30.9,30.9,31.0,31.0,31.1,31.1,31.1,31.2,31.1,31.2,31.2,31.3,31.3,31.3,31.3,31.1,31.3,31.2,31.2,31.2,31.1,31.1,31.1,31.2,31.1,31.1,30.7,30.9,30.9,30.8,30.2,30.4,30.2,30.4,30.3,30.4,30.1,30.3,30.1,30.4,30.5,30.7,30.6,31.0,31.0,30.9,31.1,30.6,30.9,30.9,30.8,30.8,30.8,30.9,30.9,30.8,30.9,31.2,30.9,31.2,31.0,31.2,31.2,31.3,31.3,31.3,31.3,31.2,31.3,31.4],[30.9,30.9,31.0,31.0,30.9,30.9,30.7,30.6,30.4,30.1,29.6,29.5,28.9,28.9,28.1,28.3,28.1,26.8,26.3,25.9,24.5,24.4,23.3,22.9,21.9,21.8,21.5,21.1,22.8,21.4,23.5,22.5,24.3,23.6,24.2,24.8,24.3,23.6,22.1,20.5,17.2,15.0,11.8,8.6,7.1,5.7,3.4,1.7,0.8,1.8,3.3,5.6,8.1,8.9,8.8,8.5,10.8,12.2,13.5,13.5,14.4,16.8,17.3,19.4,19.5,20.6,19.5,18.1,19.6,20.2,18.1,16.4,18.0,16.2,17.8,16.4,14.3,14.8,14.3,15.5,14.9,15.1,15.1,17.4,16.7,17.9,19.0,20.1,20.9,21.6,23.5,24.2,25.0,25.7,25.7,25.8,25.9,26.5,26.4,27.4,28.0,28.3,28.7,29.2,29.6,29.4,29.7,29.7,29.8,30.1,29.6,30.0,29.7,29.6,29.7,29.3,29.9,29.3,30.2,29.7,30.5,30.5,30.4,30.0,30.5,30.1,30.6,30.7,30.7,30.4,30.7,30.8,30.8,30.2,30.8,30.5,30.9,31.0,31.0,31.1,31.1,31.2,31.2,31.3,31.2,31.4,31.3,31.4,31.5,31.4,31.4,31.2,31.3,31.3,31.2,31.2,31.1,31.1,31.2,31.1,31.1,31.1,30.8,31.0,31.0,30.9,30.3,30.4,30.3,30.5,30.3,30.4,30.0,30.3,29.9,30.4,30.3,30.7,30.7,31.0,31.0,30.7,31.1,30.6,30.9,30.8,30.9,30.7,30.7,30.7,30.9,30.5,30.5,31.1,30.9,31.0,30.8,31.3,31.2,31.1,31.3,31.3,31.3,31.3,31.4,31.4],[30.9,31.0,31.0,31.0,30.9,30.8,30.7,30.5,30.4,29.8,29.2,29.2,28.4,28.3,27.3,27.9,27.3,26.2,25.5,25.3,23.2,23.7,22.2,22.2,21.6,21.1,21.2,20.4,21.9,21.4,22.4,22.6,23.9,23.9,24.1,24.5,24.5,24.0,22.7,21.8,19.0,17.7,13.8,10.2,8.1,6.5,5.2,3.3,1.9,0.8,1.8,3.9,6.2,7.8,6.8,6.8,9.7,10.3,9.9,12.1,12.6,14.1,15.3,17.2,16.7,17.8,16.8,16.7,17.2,18.2,15.9,14.4,16.4,14.9,17.5,16.3,13.5,14.2,13.3,14.6,14.7,14.4,15.4,17.6,17.3,17.9,18.9,19.7,20.9,21.7,23.3,24.1,24.7,25.6,25.3,25.5,25.5,26.3,26.3,27.3,27.8,28.3,28.5,29.1,29.4,29.2,29.5,29.7,29.6,29.8,29.5,29.9,29.5,29.3,29.4,28.9,29.6,28.9,30.0,29.5,30.5,30.6,30.4,29.9,30.5,30.0,30.6,30.8,30.7,30.3,30.6,30.7,30.8,30.0,30.7,30.2,30.8,30.8,30.9,31.0,31.1,31.1,31.1,31.2,31.2,31.3,31.3,31.3,31.4,31.3,31.3,31.2,31.2,31.1,31.1,31.1,30.9,30.8,30.9,30.9,30.9,30.9,30.4,30.7,30.6,30.4,29.7,29.8,29.5,30.0,29.8,30.0,29.4,29.7,29.3,30.0,29.9,30.4,30.2,30.7,30.8,30.6,30.9,30.3,30.7,30.8,30.6,30.5,30.6,30.5,30.6,30.4,30.6,30.9,30.8,31.0,30.9,31.1,31.1,31.2,31.2,31.2,31.3,31.3,31.3,31.4],[30.9,30.9,31.0,31.0,30.9,30.8,30.7,30.5,30.3,29.9,29.4,29.3,28.6,28.5,27.7,27.7,27.5,26.4,25.6,25.2,23.5,23.8,22.2,22.0,21.6,21.3,21.7,21.4,22.9,22.0,23.4,23.5,24.5,24.8,25.1,25.3,25.2,24.6,23.2,22.5,20.5,19.1,16.8,12.6,10.5,8.0,6.9,5.1,3.2,1.5,0.8,2.2,3.8,5.4,4.9,5.7,5.9,9.3,8.6,9.4,11.3,12.1,13.1,14.7,14.4,15.8,15.7,13.4,16.1,17.6,15.7,13.5,15.7,15.1,17.1,16.1,14.5,13.1,13.7,14.9,14.9,15.4,16.1,17.5,17.8,18.7,19.6,20.0,21.2,22.3,23.6,24.4,25.0,25.9,25.5,25.8,26.0,26.6,26.5,27.6,28.1,28.6,28.8,29.2,29.7,29.3,29.7,29.8,29.7,29.8,29.7,30.0,29.7,29.5,29.6,29.3,29.9,29.6,30.3,29.9,30.5,30.6,30.6,30.1,30.6,30.2,30.7,30.8,30.8,30.5,30.7,30.9,30.9,30.1,30.8,30.4,30.8,31.0,30.9,31.1,31.1,31.1,31.2,31.2,31.1,31.3,31.2,31.3,31.4,31.2,31.3,31.1,31.2,31.0,31.0,30.9,30.7,30.6,30.7,30.8,30.6,30.7,30.2,30.5,30.4,30.2,29.4,29.6,29.3,29.7,29.5,29.8,29.0,29.5,28.8,29.7,29.5,30.2,29.9,30.5,30.6,30.4,30.7,30.2,30.6,30.4,30.4,30.1,30.5,30.3,30.5,29.9,30.4,30.8,30.6,30.8,30.8,31.0,30.9,31.0,31.2,31.1,31.2,31.2,31.2,31.3],[30.8,30.9,30.8,30.8,30.8,30.7,30.5,30.3,30.1,29.8,29.2,29.1,28.0,28.3,27.2,27.6,26.9,25.7,24.8,24.9,23.1,23.3,21.9,21.8,21.4,20.8,21.0,21.1,22.3,22.0,22.7,23.1,23.8,24.2,24.6,25.1,24.9,24.3,22.9,21.7,20.1,19.2,17.2,14.5,11.7,9.6,8.2,6.7,5.0,3.5,2.1,0.8,1.7,4.0,3.3,2.8,2.6,4.6,4.0,3.8,5.8,7.9,6.3,8.4,7.3,9.3,8.8,6.7,10.4,12.7,11.0,7.9,12.1,12.3,15.0,13.5,12.5,13.5,13.6,14.1,13.6,14.3,14.6,16.0,16.4,17.8,18.3,18.8,20.3,20.6,22.4,23.8,24.3,25.6,25.1,25.2,25.8,26.8,26.8,27.7,28.1,28.6,28.8,29.1,29.6,29.2,29.6,29.6,29.5,29.6,29.6,29.8,29.5,29.4,29.4,29.1,29.7,29.1,30.1,29.6,30.3,30.5,30.4,29.9,30.6,30.0,30.6,30.6,30.8,30.3,30.7,30.6,30.7,29.9,30.5,30.2,30.5,30.8,30.8,30.9,31.0,31.0,31.0,31.2,31.1,31.3,31.2,31.3,31.4,31.2,31.2,31.0,31.0,31.0,30.8,30.9,30.6,30.1,30.6,30.3,30.4,30.2,29.7,30.0,30.0,29.7,28.9,29.0,28.8,29.3,29.0,29.2,28.4,28.8,28.2,29.0,28.8,29.8,29.4,30.2,30.3,29.9,30.3,29.3,30.0,30.2,30.0,29.6,30.2,30.2,30.1,29.7,30.0,30.6,30.2,30.5,30.5,30.9,30.7,30.9,31.0,31.0,31.2,31.0,31.1,31.2],[30.9,30.9,30.8,30.8,30.8,30.6,30.5,30.2,30.1,29.7,29.0,28.9,27.8,28.0,26.7,27.3,26.9,25.6,24.7,24.4,22.8,23.1,21.7,21.6,21.4,20.8,21.2,21.1,22.0,21.7,22.7,23.1,23.7,24.4,24.6,24.6,25.0,24.2,23.0,22.5,20.8,19.6,17.7,15.4,14.2,10.3,10.2,7.0,6.4,4.4,3.4,1.3,0.8,1.0,1.3,1.4,1.4,1.7,2.1,2.0,2.5,3.1,3.2,4.8,4.9,6.0,4.7,4.2,6.6,7.8,7.0,5.1,8.8,10.0,12.2,11.2,11.5,12.6,14.0,13.1,13.0,13.8,14.6,14.7,16.1,17.7,17.8,17.8,19.4,20.3,21.4,23.3,23.6,25.0,23.9,24.5,24.7,26.2,26.3,27.7,27.9,28.4,28.5,29.0,29.4,29.2,29.4,29.4,29.2,29.4,29.1,29.5,29.1,28.8,29.1,28.8,29.5,28.9,29.9,29.5,30.2,30.5,30.3,29.9,30.5,29.9,30.5,30.5,30.6,30.3,30.5,30.5,30.5,29.8,30.3,30.0,30.4,30.7,30.6,30.8,30.8,30.8,30.8,31.0,30.9,31.1,30.9,31.1,31.1,31.0,31.1,30.8,30.9,30.7,30.2,30.6,29.6,29.7,29.9,29.6,29.4,30.1,29.4,29.7,29.5,29.3,28.5,28.7,28.6,29.0,28.7,28.9,28.3,28.5,28.0,28.9,28.2,29.3,28.7,30.0,29.9,29.5,30.3,28.8,29.8,30.0,29.6,29.5,30.2,30.0,30.0,29.8,29.9,30.4,29.9,30.5,30.5,30.7,30.6,30.7,31.0,30.8,31.0,31.0,31.1,31.1],[30.7,30.8,30.7,30.7,30.6,30.5,30.2,29.9,29.8,29.3,28.8,28.5,27.7,27.6,26.6,27.1,26.5,24.9,24.3,24.3,22.2,22.9,21.2,21.2,21.0,20.1,20.2,20.5,21.3,21.5,22.2,22.9,23.6,24.4,25.2,25.2,25.6,24.8,23.7,22.6,21.2,19.9,18.2,15.7,15.0,12.5,10.9,8.5,7.0,5.0,4.1,1.9,0.9,0.8,0.9,1.3,1.3,1.3,1.6,1.8,1.9,2.2,2.5,3.6,4.0,4.4,3.8,3.7,5.5,6.2,5.7,4.6,7.5,8.1,10.4,9.5,9.8,11.2,11.9,10.8,11.0,12.3,12.5,12.7,14.3,16.1,16.4,16.2,18.2,18.9,21.4,23.0,23.7,24.8,24.2,24.8,25.2,26.6,26.9,27.9,28.4,28.8,28.9,29.0,29.6,29.2,29.6,29.6,29.5,29.4,29.4,29.5,29.2,29.1,29.2,28.9,29.4,28.7,29.8,29.2,30.2,30.4,30.2,29.7,30.5,29.7,30.5,30.5,30.6,30.0,30.5,30.3,30.4,29.7,30.2,29.9,30.2,30.5,30.5,30.6,30.7,30.8,30.8,31.0,30.9,31.1,31.0,31.1,31.1,31.0,30.9,30.9,30.8,30.6,30.3,30.6,30.2,29.6,30.2,29.7,29.8,29.7,29.0,29.4,29.2,29.1,28.4,28.6,28.5,28.9,28.8,28.8,28.2,28.2,27.8,28.4,28.1,28.8,28.2,29.3,29.4,28.9,29.5,28.3,29.1,29.6,29.3,28.5,29.7,29.7,29.5,29.2,29.6,30.3,29.7,30.1,30.3,30.4,30.0,30.6,30.8,30.4,30.8,30.8,30.9,31.0],[30.9,30.9,30.8,30.8,30.8,30.7,30.5,30.1,29.9,29.7,29.2,28.8,27.9,27.8,26.8,27.4,26.9,25.7,24.7,25.0,23.2,23.6,22.0,22.3,21.8,21.1,21.5,21.5,22.5,22.3,23.3,23.7,24.5,25.1,25.9,25.9,26.3,25.6,24.6,23.2,21.9,20.3,18.8,15.9,15.4,11.7,11.4,9.0,6.8,5.0,4.2,2.2,1.2,0.9,0.8,0.9,1.1,1.1,1.2,1.4,1.9,1.9,2.1,3.5,3.9,4.4,3.6,3.6,5.3,6.4,5.9,4.2,8.0,9.5,11.5,10.4,11.2,12.8,14.1,12.9,12.7,13.7,14.2,14.1,15.5,17.4,17.8,17.8,19.6,20.4,22.3,24.0,24.6,25.7,25.0,25.4,26.1,27.2,27.6,28.4,28.7,29.3,29.3,29.4,30.0,29.6,30.0,30.0,29.9,29.8,29.9,30.1,29.9,29.7,29.7,29.5,29.9,29.3,30.2,29.7,30.5,30.6,30.5,30.1,30.6,30.0,30.6,30.6,30.7,30.3,30.7,30.5,30.6,29.9,30.4,30.2,30.5,30.8,30.7,31.0,30.9,31.0,30.9,31.1,31.1,31.2,31.1,31.1,31.2,31.1,31.0,31.0,31.0,30.5,30.3,30.4,30.0,29.6,29.7,29.9,29.3,29.8,29.1,29.6,29.4,29.1,28.3,28.6,28.5,28.7,28.4,28.7,28.1,28.2,27.7,28.3,28.0,29.1,28.3,29.6,29.5,29.0,29.4,28.3,29.3,29.9,29.4,28.9,29.8,29.9,29.6,29.3,29.7,30.4,29.9,30.2,30.3,30.7,30.6,30.6,30.9,30.9,31.0,30.9,31.0,31.1],[30.8,30.9,30.7,30.8,30.7,30.5,30.3,30.0,29.8,29.2,28.8,28.3,27.4,27.3,26.1,26.9,26.2,25.1,24.1,24.2,22.7,22.5,21.0,21.6,21.9,20.5,21.7,21.2,22.4,22.0,23.0,23.7,24.4,25.0,25.5,25.5,25.7,25.1,23.8,23.5,21.7,19.5,17.4,15.1,13.9,10.6,10.0,7.8,6.2,4.7,4.2,2.2,1.4,1.2,0.9,0.8,0.9,1.1,1.2,1.1,1.7,1.8,2.0,3.3,3.7,4.1,3.2,3.2,4.8,5.9,5.5,4.3,7.4,9.0,10.8,10.5,10.7,12.1,13.3,12.5,11.9,13.2,13.6,13.3,15.0,17.1,17.2,16.9,18.7,19.6,21.4,23.5,24.1,25.1,24.3,24.8,25.2,26.6,26.9,28.2,28.6,29.1,29.2,29.6,29.8,29.7,29.9,29.9,29.8,29.9,29.8,30.0,29.8,29.5,29.8,29.8,29.9,29.8,30.3,30.0,30.6,30.7,30.6,30.3,30.7,30.3,30.8,30.7,30.9,30.5,30.7,30.6,30.6,30.1,30.5,30.4,30.6,30.9,30.9,31.0,31.1,31.1,31.1,31.2,31.1,31.3,31.2,31.2,31.3,31.2,31.2,31.1,31.1,30.9,30.8,30.9,30.7,30.5,30.6,30.5,30.2,30.4,29.5,30.0,29.5,29.2,28.8,28.7,28.4,28.4,28.1,28.4,27.6,27.9,27.1,28.0,27.6,28.9,28.1,29.7,29.5,29.1,30.2,28.4,29.2,29.8,29.5,29.1,29.6,29.9,30.0,29.6,29.9,30.5,29.9,30.2,30.2,30.6,30.7,30.7,30.9,30.8,31.0,30.9,31.1,31.1],[30.7,30.8,30.7,30.7,30.6,30.5,30.5,30.2,30.1,29.7,29.4,28.7,27.9,27.6,26.6,26.8,26.2,25.0,24.1,24.2,22.4,22.8,21.0,21.4,21.4,20.4,21.2,20.9,22.0,21.6,22.0,22.5,24.0,24.4,25.0,25.2,25.7,24.7,23.5,22.6,21.1,19.9,17.8,15.7,14.7,11.0,10.6,7.8,6.9,4.6,3.9,2.1,1.4,1.3,1.0,0.9,0.8,0.9,1.3,1.1,1.4,1.5,1.9,2.9,3.1,4.0,3.3,3.3,5.0,6.1,5.4,4.2,7.4,8.3,10.5,9.9,10.9,12.0,13.6,11.9,12.1,13.4,13.7,13.4,15.3,17.2,17.5,17.2,18.9,20.1,21.7,23.6,24.0,25.1,24.4,25.0,25.5,26.6,27.2,28.1,28.5,29.0,29.2,29.2,29.8,29.4,29.7,29.6,29.5,29.7,29.5,29.8,29.6,29.1,29.5,29.2,29.6,29.2,30.1,29.7,30.4,30.6,30.4,30.0,30.6,30.0,30.6,30.7,30.7,30.3,30.6,30.6,30.5,29.9,30.4,30.2,30.4,30.6,30.7,30.8,30.8,30.9,30.8,31.2,31.1,31.1,31.1,31.0,31.1,31.1,31.1,30.7,30.9,30.5,29.7,30.6,29.6,28.2,30.0,29.3,29.4,29.8,29.2,29.7,29.5,29.2,28.3,28.5,28.3,28.6,28.1,28.5,27.5,27.9,27.2,28.4,27.5,29.2,28.2,29.8,29.7,29.2,30.2,28.5,29.7,30.0,29.5,29.0,29.9,30.0,29.7,29.3,29.8,30.4,29.9,30.3,30.5,30.6,30.5,30.7,31.0,30.8,31.0,31.0,31.2,31.1],[30.7,30.7,30.6,30.6,30.5,30.4,30.1,29.8,29.7,29.3,29.0,28.5,27.8,27.6,26.6,27.2,26.5,25.3,24.7,24.6,23.1,23.3,21.6,21.5,21.6,20.8,21.3,21.0,21.9,21.6,22.3,23.0,24.1,24.9,25.7,25.4,26.0,24.9,23.8,22.7,22.0,20.7,18.5,16.1,14.6,11.6,11.2,8.3,7.3,4.8,4.3,2.3,1.5,1.5,1.1,1.1,0.9,0.8,0.9,1.1,1.3,1.3,1.7,2.5,3.2,3.6,3.0,3.3,5.0,5.7,5.5,4.3,7.5,7.9,10.4,9.8,10.6,12.0,13.2,11.4,12.1,13.3,13.3,13.5,15.0,17.0,17.4,17.2,19.1,19.9,22.0,23.7,24.3,24.8,24.5,24.9,25.6,26.8,27.2,28.1,28.5,29.2,29.3,29.3,29.8,29.6,29.9,29.8,29.8,29.7,29.7,29.8,29.5,29.3,29.5,29.2,29.5,29.0,30.0,29.4,30.3,30.6,30.3,29.9,30.5,29.7,30.5,30.6,30.7,30.1,30.6,30.4,30.4,29.7,30.3,30.0,30.3,30.5,30.6,30.8,30.8,31.0,30.9,31.1,31.0,31.2,31.1,31.1,31.1,31.0,31.0,30.9,30.9,30.6,29.8,30.2,29.9,29.1,30.0,29.6,29.6,29.7,28.8,29.5,29.4,29.0,28.3,28.6,28.4,28.8,28.6,28.7,28.1,28.0,27.6,28.3,27.8,28.9,28.1,29.4,29.3,28.7,29.4,28.1,28.8,29.6,29.3,28.5,29.4,29.7,29.7,29.1,29.7,30.4,29.8,30.0,30.3,30.5,30.4,30.6,31.0,30.8,31.0,31.0,31.0,31.1],[30.9,30.8,30.7,30.8,30.7,30.6,30.3,30.1,29.9,29.6,29.0,28.8,27.5,27.8,26.3,27.2,26.6,25.0,24.2,24.4,22.7,23.1,21.1,21.6,21.6,20.6,21.5,21.3,22.2,22.2,22.7,23.7,24.7,25.5,26.3,26.4,26.3,26.0,24.8,24.5,23.0,20.9,19.8,18.0,16.8,13.5,13.0,9.7,7.8,5.1,4.6,2.5,1.7,1.6,1.1,1.2,1.2,0.8,0.8,0.9,1.2,1.4,1.4,2.4,3.0,3.3,2.6,3.1,4.0,5.0,4.7,3.7,6.8,8.4,10.1,9.6,10.4,12.4,13.6,11.7,12.1,13.2,13.3,13.2,15.5,17.3,17.8,17.7,19.6,20.8,22.5,24.2,24.9,26.0,25.2,25.9,26.5,27.7,28.0,28.9,29.3,29.6,29.5,29.6,30.1,29.7,30.0,30.1,30.1,29.9,30.0,30.2,30.0,29.7,29.9,29.8,29.9,29.5,30.2,29.9,30.5,30.7,30.5,30.3,30.6,30.2,30.7,30.6,30.8,30.3,30.7,30.5,30.5,30.0,30.4,30.3,30.5,30.8,30.8,31.0,31.0,31.1,31.0,31.1,31.1,31.2,31.2,31.2,31.2,31.1,31.1,31.0,30.9,30.8,30.8,30.7,30.3,30.0,30.2,30.0,29.9,30.0,29.0,29.5,29.2,29.0,28.4,28.6,28.4,28.5,28.3,28.5,27.9,28.0,27.5,27.9,27.7,28.8,27.9,29.4,29.2,28.7,29.5,28.2,29.1,29.9,29.1,28.8,29.0,29.8,29.6,29.2,29.9,30.5,29.8,30.1,30.5,30.7,30.5,30.8,31.0,30.9,30.9,30.9,31.1,31.1],[30.9,30.9,30.9,30.9,30.9,30.7,30.6,30.2,30.1,29.7,29.2,28.9,27.9,27.9,26.5,27.5,26.6,25.7,24.6,24.8,23.1,23.4,21.6,22.2,21.6,20.9,21.6,21.7,22.2,22.4,23.2,23.8,25.2,26.0,26.4,26.7,27.0,25.7,24.5,24.5,22.5,20.8,19.5,17.4,16.1,12.8,12.0,9.4,7.7,5.3,4.6,2.6,2.1,1.9,1.4,1.4,1.4,1.1,0.8,0.8,0.9,1.2,1.5,2.3,2.7,3.2,2.5,3.0,3.9,4.7,4.7,3.7,6.3,8.1,9.8,9.5,11.0,11.6,13.0,12.2,11.9,13.4,13.9,13.3,15.4,17.8,18.0,17.5,19.3,20.2,22.1,24.3,24.5,25.8,25.2,25.2,26.0,27.1,27.5,28.6,29.2,29.6,29.6,29.8,30.0,29.8,29.9,30.0,30.0,30.0,29.8,30.0,29.9,29.5,29.9,29.8,29.9,29.6,30.3,30.0,30.5,30.7,30.6,30.3,30.6,30.3,30.7,30.7,30.9,30.4,30.7,30.5,30.5,30.1,30.4,30.4,30.5,30.8,30.8,31.0,31.0,31.0,31.0,31.2,31.1,31.2,31.1,30.9,31.2,31.0,31.1,30.9,30.9,30.7,30.2,30.3,30.0,29.1,29.9,29.4,29.2,30.2,29.3,29.8,29.5,29.1,28.6,28.5,28.3,28.4,28.0,28.3,27.4,27.7,27.0,28.0,27.3,28.6,27.8,29.4,29.2,28.7,30.0,28.3,29.2,29.5,29.5,28.9,29.7,29.7,29.8,29.5,29.8,30.5,29.8,30.2,30.4,30.4,30.4,30.6,31.0,30.8,31.0,30.9,31.1,31.2],[30.5,30.7,30.5,30.6,30.5,30.3,30.2,29.9,29.9,29.5,28.9,28.5,27.6,27.2,26.4,26.7,26.0,25.1,23.5,24.3,22.2,23.0,21.4,21.8,21.6,20.8,21.5,21.6,21.9,22.0,22.5,23.3,24.6,25.2,25.8,25.7,26.1,25.3,24.1,23.9,22.4,20.4,19.4,16.5,16.3,12.9,12.2,9.8,8.0,5.4,4.5,2.8,2.2,2.1,1.6,1.9,1.8,1.5,1.3,0.9,0.8,1.0,1.5,2.1,2.4,2.8,2.6,2.8,4.6,5.4,5.0,3.9,6.8,8.3,10.6,10.2,11.2,12.4,14.0,12.7,12.9,14.2,14.3,14.2,15.8,17.8,18.1,17.7,19.5,20.7,22.5,24.7,24.8,26.2,25.3,25.7,26.4,27.4,27.8,28.6,29.0,29.4,29.4,29.4,29.9,29.7,29.9,29.9,29.8,29.9,29.8,30.0,29.7,29.4,29.7,29.5,29.7,29.3,30.2,29.6,30.5,30.6,30.5,30.1,30.7,30.2,30.8,30.8,30.9,30.5,30.8,30.6,30.6,30.2,30.6,30.4,30.6,30.8,30.9,31.0,31.0,31.1,31.0,31.3,31.2,31.3,31.2,31.2,31.2,31.2,31.1,31.0,31.1,30.9,30.6,30.8,30.7,29.6,30.5,30.1,30.2,30.3,29.6,30.1,30.0,29.8,28.7,28.8,28.6,29.0,28.4,28.8,27.6,28.0,27.0,28.2,27.6,29.1,28.3,29.9,29.8,29.0,30.2,28.0,29.6,30.1,29.6,29.1,30.1,30.0,30.0,29.6,29.9,30.7,29.9,30.1,30.3,30.8,30.6,30.8,31.0,30.8,31.0,30.9,31.2,31.2],[30.7,30.7,30.7,30.7,30.6,30.5,30.2,30.0,29.9,29.5,29.0,28.6,27.8,27.6,26.5,27.1,26.5,25.2,24.5,24.7,22.7,23.3,22.0,22.0,21.9,21.2,21.6,21.6,22.4,22.2,23.0,23.8,24.6,25.4,26.1,25.9,26.3,25.6,24.9,24.1,23.1,21.5,20.4,17.6,17.3,13.9,13.3,10.4,8.7,6.1,5.0,3.3,2.6,2.5,2.0,2.2,1.8,1.6,1.7,1.4,1.0,0.8,1.1,1.8,2.3,2.5,2.3,2.8,3.6,4.9,4.7,3.6,5.9,7.7,9.7,9.2,10.0,11.5,12.5,11.6,12.1,13.3,13.8,13.5,15.2,17.4,18.1,17.9,19.7,20.7,22.8,24.7,24.9,25.9,25.5,25.8,26.4,27.6,27.8,28.5,29.0,29.4,29.4,29.5,30.0,29.8,29.9,30.0,29.9,29.9,29.8,29.9,29.5,29.3,29.5,29.3,29.5,29.0,30.1,29.5,30.4,30.5,30.4,30.1,30.6,29.9,30.6,30.7,30.7,30.3,30.6,30.6,30.5,29.9,30.4,30.3,30.5,30.7,30.8,31.0,31.0,31.1,31.0,31.2,31.2,31.3,31.2,31.2,31.3,31.1,31.2,31.0,31.0,30.8,30.3,30.7,30.4,28.8,30.3,29.6,30.0,29.9,28.9,29.6,29.5,29.2,28.4,28.7,28.4,28.8,28.5,28.6,27.8,28.0,27.3,28.0,27.6,28.8,28.1,29.4,29.4,28.5,29.3,28.1,29.1,29.6,29.1,28.8,29.6,29.7,29.8,29.2,29.8,30.4,29.9,30.2,30.4,30.7,30.5,30.8,31.0,30.8,31.0,31.0,31.1,31.1],[31.0,30.9,30.9,30.9,30.9,30.8,30.5,30.2,30.1,29.7,29.3,28.9,28.1,27.9,26.7,27.6,26.9,25.8,25.3,25.0,23.6,23.6,22.0,22.1,21.9,21.1,21.8,21.5,22.5,22.0,23.0,23.7,24.8,25.8,26.2,26.2,26.4,25.8,24.8,24.3,23.5,21.8,20.8,19.1,17.9,15.1,14.2,11.7,9.7,7.0,5.9,4.2,3.7,3.2,3.0,3.0,2.9,2.2,2.1,1.9,1.8,1.2,0.8,1.1,1.8,2.0,2.1,2.4,3.3,4.3,4.1,3.6,5.9,7.7,8.9,9.0,10.2,11.3,13.0,11.8,11.9,13.6,14.0,14.0,15.5,17.6,18.3,18.7,20.3,21.0,22.9,24.5,24.8,26.0,25.3,25.9,26.4,27.7,28.0,28.8,29.1,29.6,29.6,29.7,30.2,29.9,30.2,30.3,30.2,30.0,30.1,30.2,29.8,29.6,29.9,29.6,30.0,29.3,30.3,29.8,30.6,30.7,30.6,30.2,30.7,30.2,30.9,30.7,30.9,30.4,30.8,30.6,30.6,30.0,30.6,30.4,30.6,30.8,30.9,31.0,31.1,31.1,31.1,31.2,31.1,31.2,31.2,31.2,31.2,31.0,31.1,31.0,30.9,30.8,30.5,30.7,30.3,29.1,30.3,29.8,30.0,29.8,29.1,29.6,29.3,29.2,28.3,28.6,28.2,28.6,28.2,28.6,27.8,27.9,27.3,27.9,27.4,28.6,27.9,29.3,29.3,28.5,29.5,27.9,28.8,29.4,28.9,28.2,29.5,29.5,29.4,28.7,29.7,30.4,29.6,30.1,30.4,30.4,30.4,30.4,30.8,30.6,30.9,31.0,31.0,31.0],[30.7,30.7,30.6,30.7,30.5,30.4,30.2,29.8,29.9,29.6,29.0,28.8,28.0,27.8,26.7,27.3,26.7,25.9,25.4,25.3,24.1,24.3,23.1,22.9,22.5,21.9,22.2,22.4,22.8,22.9,23.5,24.4,25.1,25.9,26.4,26.5,26.5,26.1,24.9,25.0,23.5,22.2,21.2,18.6,18.7,15.5,14.9,12.5,10.7,8.4,7.2,5.2,5.5,4.7,3.7,4.0,3.8,3.2,2.5,2.7,2.5,1.9,1.1,0.8,1.0,1.8,1.9,2.1,2.6,3.8,4.0,3.2,5.4,7.0,8.9,8.8,9.5,11.3,12.4,11.2,12.1,13.4,14.2,13.6,15.5,18.0,18.2,18.2,20.2,21.1,22.7,24.7,25.2,26.4,25.5,26.1,26.6,27.7,28.1,28.8,29.1,29.5,29.7,29.8,30.1,29.9,30.1,30.2,30.1,30.2,29.9,30.1,29.6,29.4,29.7,29.3,29.8,29.2,30.2,29.5,30.4,30.6,30.5,30.0,30.6,30.0,30.7,30.7,30.8,30.3,30.6,30.4,30.4,29.9,30.4,30.2,30.4,30.6,30.7,30.9,30.9,31.0,31.0,31.2,31.1,31.3,31.2,31.2,31.2,31.0,31.0,30.9,30.9,30.7,30.1,30.5,30.2,28.4,30.2,29.2,29.8,29.4,29.0,29.5,29.5,29.3,28.4,28.8,28.5,28.7,28.3,28.4,27.8,27.9,27.2,27.9,27.5,28.7,27.9,29.3,29.4,28.4,29.2,27.9,28.8,29.5,29.2,28.2,29.3,29.3,29.4,28.8,29.6,30.2,29.7,30.1,30.2,30.6,30.2,30.6,30.9,30.7,30.9,30.8,31.1,31.0],[30.9,30.9,31.0,31.0,31.0,30.9,30.8,30.6,30.5,30.3,29.9,29.5,28.6,28.4,27.4,27.9,27.6,26.5,26.1,25.9,24.7,24.8,23.3,23.3,22.7,22.1,22.7,22.7,23.1,23.0,23.9,24.5,25.2,26.3,26.8,26.7,26.8,26.5,25.7,25.4,23.9,22.7,22.0,19.3,19.1,15.9,15.4,13.1,11.2,9.6,7.9,6.0,5.7,5.2,4.5,4.3,3.9,3.6,3.2,2.8,3.1,2.6,1.7,1.0,0.8,1.1,1.5,1.6,2.1,3.1,3.5,2.7,4.7,6.8,8.5,9.0,10.0,11.7,12.9,11.6,12.7,14.3,15.1,14.1,16.3,18.3,18.8,18.5,20.5,21.3,22.7,24.9,25.0,26.7,25.6,26.0,26.9,28.0,28.3,28.9,29.3,29.7,29.8,29.9,30.1,29.9,30.0,30.2,30.0,30.2,29.9,30.2,29.8,29.5,29.9,29.5,29.8,29.4,30.3,29.7,30.5,30.7,30.5,30.1,30.6,30.1,30.7,30.8,30.8,30.5,30.7,30.7,30.7,30.1,30.6,30.4,30.6,30.8,30.9,30.9,31.0,31.1,31.0,31.2,31.2,31.2,31.2,31.1,31.1,31.1,31.0,31.0,31.0,30.9,30.3,30.8,30.5,29.1,30.4,29.9,30.1,29.9,29.4,30.0,30.0,29.8,28.6,29.1,28.8,29.0,28.5,28.6,28.0,28.4,27.4,28.1,27.8,28.9,28.0,29.6,29.7,28.5,29.7,28.1,29.0,29.7,29.5,28.5,29.5,29.4,29.6,29.1,29.7,30.4,29.9,30.3,30.6,30.5,30.3,30.6,31.0,30.8,31.0,31.1,31.3,31.3],[30.7,30.7,30.7,30.8,30.6,30.5,30.4,30.0,29.9,29.7,29.1,28.8,27.8,27.7,26.5,27.3,26.6,25.7,25.0,25.0,23.8,23.8,22.8,22.5,22.2,21.7,22.2,22.2,22.8,22.6,23.6,24.2,24.8,25.8,26.2,26.1,26.3,25.8,24.9,24.6,23.4,22.3,21.2,18.9,18.4,15.3,14.6,12.5,10.5,8.9,7.7,6.1,5.5,5.7,4.8,4.5,4.2,4.0,3.2,2.9,3.1,2.9,1.9,1.5,0.9,0.8,1.1,1.6,2.0,3.2,3.6,2.7,4.8,6.7,7.6,8.4,8.9,10.1,11.4,10.3,11.2,12.8,13.2,12.9,14.8,17.5,17.6,18.0,19.9,20.8,22.6,24.4,24.9,26.2,25.4,26.1,26.6,27.6,27.7,28.6,29.0,29.3,29.5,29.6,30.0,29.8,30.0,30.1,30.0,30.1,29.9,29.9,29.7,29.4,29.7,29.4,29.8,29.2,30.1,29.6,30.4,30.6,30.5,30.0,30.5,30.1,30.6,30.6,30.7,30.4,30.6,30.5,30.6,30.1,30.5,30.4,30.6,30.7,30.8,30.8,30.9,31.0,31.0,31.1,31.1,31.2,31.1,31.2,31.1,31.0,31.0,30.9,30.9,30.7,30.1,30.5,30.3,28.9,30.3,29.4,29.8,29.6,29.0,29.6,29.4,29.0,28.6,28.8,28.6,28.5,28.1,28.2,27.5,27.8,26.7,27.5,27.5,28.4,28.2,29.1,29.5,28.4,29.1,27.7,28.9,29.0,29.0,27.8,29.0,29.5,29.3,28.9,29.9,30.2,29.4,30.1,30.5,30.6,30.1,30.7,30.9,30.7,30.9,30.9,31.1,31.0],[30.7,30.7,30.8,30.8,30.7,30.6,30.3,30.0,30.0,29.7,29.2,29.0,28.2,28.0,26.8,27.7,27.0,26.3,25.6,25.6,24.1,24.3,23.0,22.7,22.7,22.3,22.8,22.5,23.4,23.3,24.1,24.8,25.5,26.4,26.8,26.6,26.6,26.1,25.2,24.8,23.6,22.9,21.6,19.6,18.8,16.6,15.5,13.2,11.1,9.0,7.8,6.0,5.9,5.8,4.5,4.4,4.5,4.0,3.5,3.4,3.6,3.1,1.9,1.9,1.5,1.0,0.8,1.3,1.7,2.7,3.1,2.2,4.8,6.9,8.3,8.7,9.5,10.4,11.8,10.9,11.8,13.2,13.9,13.5,15.3,17.3,17.7,18.1,19.7,20.7,22.3,24.2,24.8,26.2,25.1,25.7,26.2,27.5,27.8,28.6,29.1,29.5,29.6,29.7,30.1,29.8,30.1,30.2,30.2,30.2,30.0,30.2,29.7,29.5,29.8,29.5,29.8,29.2,30.2,29.7,30.5,30.6,30.6,30.2,30.7,30.2,30.7,30.8,30.8,30.4,30.7,30.6,30.6,30.1,30.4,30.4,30.5,30.7,30.8,30.9,30.9,31.0,31.0,31.1,31.0,31.2,31.1,31.2,31.2,30.9,31.0,30.8,30.9,30.6,30.3,30.6,30.2,28.9,30.3,29.3,30.0,29.6,29.0,29.5,29.5,29.2,28.3,28.7,28.4,28.7,28.2,28.5,27.7,28.0,27.1,27.8,27.5,28.5,27.9,29.2,29.2,28.0,28.6,27.4,28.4,29.4,28.9,27.7,29.0,29.2,29.2,28.7,29.3,30.2,29.5,29.8,30.1,30.4,30.1,30.6,30.9,30.6,30.9,30.9,31.1,31.1],[30.9,31.0,30.9,31.0,30.9,30.9,30.7,30.5,30.4,30.0,29.4,29.1,28.2,28.1,27.2,27.8,27.3,26.7,25.9,25.9,24.7,24.8,23.5,23.5,23.1,22.8,23.0,23.2,23.4,23.7,24.4,25.1,25.7,26.7,27.2,27.2,27.5,27.0,26.0,25.9,24.5,23.4,22.3,20.6,20.1,17.7,16.7,14.6,12.3,10.3,8.7,6.8,6.7,6.5,5.6,5.4,5.3,4.8,4.6,3.6,4.0,3.8,2.5,2.6,2.3,1.9,1.2,0.8,1.1,1.8,2.2,2.1,4.5,6.9,8.3,9.0,10.2,11.0,12.5,12.0,12.7,14.5,14.6,14.1,16.3,18.2,18.7,18.9,20.2,20.9,22.5,24.6,24.9,26.2,25.5,26.0,26.1,27.5,27.9,28.9,29.4,29.6,29.7,29.9,30.2,30.0,30.1,30.3,30.3,30.3,30.1,30.2,30.0,29.7,30.1,29.8,30.1,29.6,30.4,29.9,30.5,30.7,30.5,30.2,30.6,30.3,30.7,30.7,30.9,30.5,30.7,30.6,30.6,30.2,30.5,30.4,30.5,30.9,30.9,31.1,31.1,31.2,31.1,31.2,31.1,31.3,31.2,31.3,31.3,31.1,31.2,31.1,31.0,30.9,30.6,30.6,30.6,30.2,30.6,30.1,30.1,30.2,29.7,30.1,30.0,29.6,28.9,28.9,28.7,28.7,28.4,28.6,27.8,28.2,27.3,28.2,27.9,28.8,28.4,29.6,29.4,28.8,29.8,28.2,29.1,29.5,29.4,28.6,29.3,29.6,29.6,29.3,29.6,30.4,29.8,30.3,30.3,30.5,30.5,30.7,31.0,30.8,31.1,31.0,31.2,31.2],[31.1,31.0,31.1,31.1,31.0,31.0,30.8,30.6,30.4,30.3,29.7,29.6,28.4,28.5,27.5,28.4,27.7,26.7,26.3,26.5,24.9,25.4,24.3,24.1,23.7,23.3,24.0,23.6,24.9,24.5,25.5,26.0,26.9,27.4,27.9,27.7,27.9,27.7,26.7,26.8,25.6,24.9,23.5,22.2,21.0,19.4,18.4,16.1,14.2,13.2,10.6,9.2,9.4,9.6,7.5,7.3,7.2,6.7,5.8,5.0,5.7,5.5,3.6,3.9,3.6,3.9,2.6,1.3,0.8,1.3,2.0,2.3,4.0,6.4,8.0,8.1,9.1,10.6,11.9,11.1,12.4,14.4,14.4,14.4,15.9,17.9,18.2,19.1,20.7,21.7,23.3,25.0,25.6,26.9,26.0,27.1,27.6,28.6,28.8,29.2,29.7,29.9,29.9,30.0,30.3,30.1,30.3,30.4,30.3,30.3,30.2,30.4,30.1,30.0,30.1,29.9,30.2,29.7,30.4,30.0,30.6,30.8,30.6,30.3,30.7,30.2,30.8,30.7,30.8,30.4,30.7,30.6,30.7,30.3,30.6,30.5,30.7,30.8,30.9,31.0,31.1,31.1,31.1,31.2,31.1,31.2,31.2,31.2,31.2,31.1,31.1,31.0,31.0,30.9,30.5,30.5,30.5,29.0,30.3,29.6,30.2,30.0,29.2,29.8,29.7,29.5,28.5,29.0,28.7,28.5,28.3,28.3,27.7,28.2,27.3,28.2,28.1,28.9,28.5,29.5,29.7,28.9,29.5,28.5,29.1,29.9,29.7,28.6,29.6,29.7,29.6,29.2,30.0,30.5,30.1,30.4,30.6,30.7,30.7,30.8,31.1,31.0,31.1,31.0,31.2,31.2],[31.0,31.0,31.1,31.2,31.1,31.1,30.9,30.7,30.6,30.4,29.7,29.7,28.6,28.8,27.7,28.4,27.8,26.8,26.2,26.2,24.9,25.1,24.2,24.0,23.3,23.3,24.0,23.8,24.6,24.3,25.4,25.7,26.3,27.4,27.7,27.5,27.7,27.4,26.2,26.6,25.1,24.2,23.3,21.4,20.9,18.7,17.7,15.6,13.7,12.8,10.6,9.1,9.3,8.9,7.7,6.7,7.2,7.0,5.5,5.0,5.8,5.4,4.0,4.0,3.9,4.5,3.3,2.2,1.0,0.8,1.3,2.0,3.5,5.9,7.1,8.2,8.8,10.8,11.9,10.7,11.9,14.1,14.2,13.6,16.1,18.2,18.3,18.8,20.6,21.7,23.0,24.6,25.3,26.6,25.6,26.4,27.1,28.0,28.2,29.0,29.3,29.6,29.5,29.9,30.0,29.9,30.2,30.1,30.0,30.3,30.1,30.2,30.1,29.7,30.0,29.6,30.0,29.5,30.3,29.8,30.5,30.6,30.4,30.0,30.6,30.1,30.6,30.6,30.7,30.3,30.5,30.4,30.5,30.0,30.4,30.3,30.5,30.7,30.8,30.9,31.0,31.0,31.1,31.0,31.1,31.2,31.1,31.1,31.2,31.1,31.1,31.1,31.0,30.9,30.4,29.9,30.3,28.6,29.3,28.9,29.0,29.6,28.8,29.6,29.6,29.3,28.5,29.0,28.5,28.4,28.3,28.1,27.9,28.3,27.5,28.0,27.7,28.7,28.3,29.4,29.3,28.5,29.3,28.2,28.9,29.4,29.3,28.2,29.0,28.8,29.2,28.3,29.5,30.0,29.4,29.6,30.3,30.4,30.1,30.6,31.0,30.8,31.0,31.0,31.2,31.1],[30.9,30.8,30.9,31.0,30.9,30.9,30.7,30.5,30.4,30.3,29.8,29.6,28.7,28.6,27.8,28.2,27.6,27.0,26.0,25.9,25.0,24.8,23.7,23.5,23.6,23.3,23.8,23.4,24.4,23.8,24.9,25.4,26.2,27.2,27.2,27.5,27.4,27.1,26.1,26.2,24.8,24.0,22.7,21.3,20.2,18.5,17.5,15.6,14.0,12.2,10.4,8.9,9.0,8.8,7.1,6.4,7.4,7.2,5.5,4.8,6.1,5.7,4.1,4.6,4.3,4.2,4.1,2.7,1.6,1.1,0.8,1.4,2.7,5.4,6.5,7.6,8.5,10.1,10.7,10.4,11.7,13.3,13.3,13.5,15.5,17.2,18.0,18.8,20.3,21.2,22.9,24.3,24.7,26.0,25.4,26.3,27.0,27.9,28.2,29.1,29.3,29.6,29.6,29.8,30.1,30.0,30.2,30.2,30.1,30.1,30.0,30.2,30.0,29.8,29.9,29.8,30.0,29.7,30.2,29.9,30.4,30.6,30.4,30.2,30.6,30.1,30.6,30.6,30.7,30.2,30.5,30.4,30.6,30.1,30.5,30.4,30.6,30.8,30.8,30.9,31.0,31.0,31.0,31.1,31.1,31.2,31.1,31.2,31.2,31.0,31.1,30.9,30.9,30.8,30.7,30.6,30.4,29.8,30.2,30.0,30.0,29.8,29.0,29.6,29.4,29.0,28.4,28.7,28.4,28.4,28.2,28.3,27.7,28.1,27.3,27.9,28.1,28.7,28.3,29.2,29.3,28.6,29.3,28.3,28.6,29.3,29.3,28.4,29.1,29.0,29.3,28.8,29.3,29.9,29.7,30.0,29.9,30.5,30.4,30.4,30.8,30.7,30.9,30.7,31.0,31.0],[31.0,31.0,31.0,31.1,31.0,31.0,30.8,30.6,30.4,30.2,29.5,29.5,28.5,28.6,27.6,28.4,27.8,26.7,26.0,25.9,25.0,25.0,23.9,23.9,23.7,23.4,23.9,23.6,24.3,23.9,24.8,25.4,26.1,27.0,27.2,27.4,27.6,26.6,25.7,25.7,24.2,23.6,22.4,20.4,20.0,18.4,17.7,16.3,13.7,12.2,10.5,8.6,9.6,8.8,6.9,6.9,7.6,7.3,6.0,4.7,6.9,6.3,4.3,5.4,5.0,5.5,4.2,2.9,2.0,2.2,1.3,0.8,2.1,3.9,6.1,6.9,8.2,10.5,11.6,10.7,12.3,13.9,13.9,13.9,15.7,17.3,18.1,18.7,20.2,20.5,22.4,24.4,24.7,26.3,25.6,26.3,26.8,27.8,28.2,29.1,29.6,29.8,29.8,29.9,30.3,30.0,30.2,30.4,30.3,30.3,30.1,30.3,30.1,29.8,30.0,29.9,30.1,29.8,30.4,30.0,30.6,30.7,30.6,30.3,30.7,30.3,30.8,30.8,30.9,30.5,30.7,30.7,30.7,30.3,30.5,30.6,30.7,30.9,30.9,31.1,31.1,31.1,31.1,31.2,31.2,31.2,31.2,31.2,31.3,31.0,31.2,31.0,30.9,30.9,30.7,30.7,30.5,29.5,30.5,30.2,30.2,30.1,29.1,29.8,29.5,29.2,28.5,28.7,28.5,28.4,28.2,28.4,27.6,28.0,27.0,28.0,27.7,28.7,28.2,29.4,29.3,28.6,29.3,28.1,28.5,29.6,29.1,28.0,29.1,29.5,29.4,28.6,29.6,30.2,29.6,29.8,30.2,30.5,30.3,30.6,30.9,30.7,30.9,30.9,31.1,31.0],[31.2,31.2,31.2,31.3,31.2,31.2,31.0,31.0,30.9,30.6,30.1,30.1,29.3,29.5,28.7,29.3,28.8,27.8,27.4,27.2,26.1,26.5,25.4,25.6,25.0,25.2,26.0,25.2,26.6,25.6,26.9,27.0,27.8,28.2,28.3,28.5,28.4,28.1,27.1,27.7,25.9,25.6,24.6,23.9,23.0,22.3,21.1,20.3,18.2,16.9,14.3,14.2,14.5,14.9,12.2,9.5,12.5,12.5,9.3,7.3,11.2,9.4,6.5,8.7,9.7,10.1,7.2,6.2,5.2,5.5,3.4,1.9,0.8,2.1,4.1,5.7,7.6,9.7,11.4,10.0,11.7,14.5,14.0,14.4,17.1,18.1,18.9,19.4,21.0,22.3,23.0,25.0,25.5,26.7,25.9,26.5,27.2,27.8,28.1,29.1,29.3,29.7,29.7,30.0,30.2,30.0,30.2,30.3,30.2,30.3,30.0,30.2,30.0,29.7,30.0,29.6,30.0,29.7,30.3,30.2,30.6,30.7,30.6,30.3,30.7,30.4,30.7,30.8,30.7,30.5,30.5,30.6,30.6,30.2,30.5,30.5,30.6,30.9,30.8,31.0,31.1,31.1,31.1,31.1,31.1,31.2,31.2,31.2,31.4,31.2,31.3,31.1,31.1,30.9,31.0,30.9,30.7,30.4,30.5,30.4,30.4,30.2,29.2,29.9,29.7,29.5,28.8,29.2,28.8,29.0,28.6,28.6,27.9,28.2,27.4,28.2,27.8,29.1,28.3,29.5,29.5,28.5,29.3,28.0,29.0,29.3,29.0,28.1,29.1,28.7,28.9,28.5,29.3,30.3,29.9,30.2,30.2,30.7,30.5,30.8,31.0,31.0,31.1,31.1,31.3,31.3],[31.3,31.2,31.3,31.3,31.3,31.3,31.1,31.0,30.9,30.7,30.3,30.3,29.6,29.8,29.2,29.7,29.3,28.2,27.7,27.8,26.6,27.0,25.9,26.1,26.1,26.2,26.9,25.9,27.2,26.0,27.4,27.4,28.3,28.3,28.3,28.7,28.5,28.2,27.4,27.9,25.8,26.0,25.6,24.5,24.7,24.0,23.4,21.2,20.2,18.9,15.5,16.9,15.6,17.8,15.9,11.9,14.5,15.6,13.2,10.2,15.6,14.5,10.1,13.5,13.1,14.0,11.9,8.4,7.8,8.9,8.4,5.3,2.3,0.8,2.3,3.7,5.8,8.1,9.5,8.8,11.1,14.3,15.3,14.7,18.6,19.3,20.3,20.9,22.1,23.0,23.4,25.6,25.7,27.1,26.4,26.6,26.9,27.6,27.7,28.8,29.1,29.5,29.7,30.0,30.2,29.9,30.0,30.2,30.1,30.2,29.9,30.1,30.0,29.6,30.0,29.7,30.1,29.9,30.4,30.3,30.6,30.8,30.6,30.4,30.8,30.4,30.8,30.8,30.9,30.6,30.7,30.7,30.8,30.4,30.7,30.7,30.9,31.0,31.0,31.1,31.2,31.2,31.2,31.3,31.3,31.4,31.3,31.4,31.4,31.4,31.4,31.3,31.2,31.1,31.1,31.1,30.9,30.8,30.8,30.8,30.7,30.7,29.8,30.3,30.1,29.9,29.3,29.5,29.1,29.4,28.9,29.2,28.3,29.0,27.9,28.8,28.8,29.5,28.7,29.9,30.0,28.9,29.6,28.5,29.3,29.5,29.6,28.4,29.7,29.0,29.3,29.4,29.6,30.2,30.2,30.3,30.3,30.8,30.7,31.0,31.1,31.1,31.1,31.2,31.3,31.3],[31.3,31.2,31.3,31.3,31.3,31.3,31.1,31.1,31.0,30.7,30.3,30.4,29.8,29.9,29.4,30.0,29.5,28.6,28.4,28.3,27.1,27.7,26.7,27.0,26.6,26.9,28.0,26.6,28.2,26.6,28.2,27.5,28.7,28.4,28.3,28.7,28.4,28.2,27.3,27.9,26.1,26.4,25.9,24.6,24.9,23.4,23.3,21.5,20.3,19.4,15.2,16.9,16.9,18.7,16.1,11.9,16.0,17.3,14.2,11.3,16.4,16.1,12.6,16.2,14.9,15.7,14.2,10.7,10.2,9.0,8.3,7.8,4.1,1.8,0.8,2.6,5.5,6.6,8.9,8.6,9.9,12.4,12.9,13.4,16.3,17.2,18.7,19.4,21.5,22.5,23.2,25.4,25.5,26.9,26.2,26.7,26.8,27.6,27.9,28.8,29.0,29.6,29.8,30.0,30.2,30.1,30.1,30.1,30.0,30.2,29.9,30.0,29.9,29.7,30.0,29.7,30.1,29.9,30.4,30.3,30.6,30.7,30.6,30.3,30.7,30.4,30.8,30.8,30.8,30.7,30.7,30.8,30.8,30.4,30.7,30.6,30.8,30.9,30.9,31.1,31.1,31.2,31.2,31.2,31.1,31.2,31.2,31.3,31.4,31.3,31.3,31.3,31.2,31.0,31.0,30.8,30.9,30.6,30.7,30.5,30.6,30.5,29.7,30.3,30.1,30.0,29.4,29.4,29.1,29.2,28.9,29.1,28.2,28.9,28.0,28.9,28.6,29.5,28.8,29.7,29.9,29.1,29.6,28.5,29.4,29.3,29.4,28.7,29.6,28.8,29.2,28.9,29.5,30.2,30.0,30.5,30.4,30.8,30.6,31.0,31.1,31.0,31.1,31.1,31.3,31.3],[31.2,31.1,31.2,31.2,31.2,31.2,31.1,30.9,30.9,30.6,30.2,30.2,29.6,29.7,29.1,29.6,29.1,28.2,27.8,27.6,26.7,26.9,25.7,26.0,25.9,26.2,26.9,26.1,27.4,26.2,27.6,27.4,28.4,28.3,28.3,28.8,28.5,28.2,27.3,27.8,25.7,25.7,25.2,23.8,24.0,22.6,22.2,19.5,18.1,17.5,14.2,15.4,15.6,18.3,15.9,12.5,15.1,17.1,14.6,12.5,16.9,16.5,15.6,17.5,16.7,17.9,16.6,12.7,13.0,11.5,11.2,9.5,7.3,3.4,1.8,0.8,2.4,4.1,5.7,5.9,8.2,10.5,10.4,11.6,13.4,14.3,16.5,18.4,19.6,20.5,22.6,24.2,24.4,26.2,25.6,25.9,26.3,27.3,27.5,28.4,28.8,29.3,29.6,29.8,30.0,29.9,30.0,30.0,29.7,30.2,29.7,29.9,29.9,29.5,29.8,29.5,29.9,29.6,30.3,30.1,30.6,30.7,30.5,30.3,30.7,30.3,30.8,30.5,30.8,30.4,30.7,30.6,30.8,30.3,30.8,30.6,30.9,30.9,31.0,31.1,31.2,31.2,31.2,31.3,31.2,31.4,31.3,31.4,31.5,31.3,31.3,31.2,31.2,31.2,31.0,31.0,30.9,30.5,30.8,30.7,30.7,30.6,29.8,30.4,30.2,30.0,29.3,29.4,29.3,29.4,29.1,29.2,28.3,28.9,27.9,28.9,28.7,29.6,29.0,29.9,30.1,29.2,29.8,28.8,29.6,29.7,29.7,28.9,30.1,29.6,29.7,29.3,30.0,30.4,30.2,30.5,30.5,30.8,30.8,31.1,31.1,31.0,31.1,31.2,31.3,31.3],[31.2,31.1,31.2,31.2,31.2,31.2,31.0,30.9,30.8,30.5,30.0,30.0,29.4,29.6,28.6,29.5,28.9,27.8,27.3,27.1,25.4,26.2,24.6,25.3,24.9,25.2,25.7,24.9,26.2,24.8,26.0,26.0,27.0,27.2,27.1,27.7,27.4,27.0,26.1,26.5,24.4,24.3,23.6,21.9,22.4,20.3,20.3,17.9,16.7,16.1,13.5,14.4,13.9,16.6,14.5,12.0,15.3,16.0,14.3,12.9,17.0,17.1,15.8,18.6,17.3,18.5,16.9,13.8,13.6,12.6,11.5,10.2,8.3,6.7,4.4,2.2,0.8,1.8,3.4,3.8,5.7,6.7,6.6,8.0,9.8,10.6,12.1,13.3,15.4,16.9,20.2,22.6,22.6,24.7,23.8,24.3,25.0,26.2,26.3,27.3,28.1,28.6,29.0,29.2,29.5,29.1,29.5,29.4,29.1,29.9,29.2,29.4,29.4,29.0,29.4,29.1,29.5,29.6,30.1,30.0,30.4,30.6,30.4,30.2,30.6,30.3,30.7,30.6,30.7,30.4,30.7,30.6,30.8,30.3,30.7,30.4,30.8,30.8,30.9,31.0,31.1,31.2,31.1,31.3,31.2,31.4,31.3,31.4,31.5,31.3,31.4,31.2,31.2,31.2,31.0,31.1,31.0,30.7,30.9,30.7,30.8,30.6,30.1,30.5,30.4,30.2,29.4,29.8,29.3,29.7,29.0,29.2,28.2,29.0,27.8,28.9,28.7,29.6,28.9,30.1,30.3,29.4,30.1,29.0,29.6,30.0,29.8,29.1,29.7,29.9,29.8,29.6,30.3,30.6,30.4,30.6,30.7,30.8,30.8,31.1,31.1,31.0,31.1,31.2,31.3,31.3],[31.2,31.1,31.2,31.2,31.1,31.1,31.0,30.9,30.8,30.5,30.1,30.0,29.7,29.7,28.9,29.3,29.0,27.9,27.4,26.9,25.4,25.8,24.3,24.7,24.7,24.8,25.4,24.7,26.0,24.7,25.7,25.6,26.8,26.7,26.8,27.4,26.9,26.8,25.5,26.1,24.1,23.5,23.0,21.9,21.8,19.4,19.7,16.8,16.1,16.1,11.5,14.5,13.4,16.1,14.2,11.8,14.7,15.6,14.2,12.8,16.4,16.8,16.4,18.8,18.4,19.0,17.4,13.9,14.3,12.9,12.0,10.6,8.5,6.3,5.5,3.5,1.8,0.8,2.1,2.7,4.6,5.0,5.6,7.5,8.1,9.5,10.8,11.7,14.4,15.4,18.9,21.2,21.4,23.5,22.5,23.2,23.9,25.7,25.5,27.1,27.3,28.1,28.3,28.8,28.9,28.8,29.0,28.9,28.5,29.4,28.7,29.0,29.0,28.7,29.0,28.9,29.2,29.3,30.0,29.9,30.3,30.4,30.2,30.1,30.5,29.9,30.5,30.3,30.5,30.2,30.5,30.3,30.7,30.1,30.6,30.3,30.7,30.7,30.9,31.0,31.0,31.1,31.0,31.2,31.2,31.3,31.2,31.2,31.4,31.2,31.3,31.1,31.1,31.1,30.9,31.0,30.9,30.6,30.9,30.6,30.8,30.6,30.1,30.5,30.4,30.3,29.5,29.7,29.3,29.7,29.2,29.4,28.4,29.1,28.1,29.1,28.9,29.9,29.3,30.2,30.3,29.7,30.1,29.1,29.8,30.1,30.0,29.2,29.8,30.0,30.0,29.6,30.3,30.5,30.5,30.7,30.6,30.8,30.9,31.0,31.1,31.0,31.1,31.1,31.2,31.3],[31.2,31.1,31.1,31.2,31.1,31.1,30.9,30.9,30.7,30.5,30.1,30.0,29.7,29.6,29.0,29.4,29.0,28.1,27.5,27.0,25.5,25.9,24.2,24.8,24.8,24.7,25.2,24.4,26.0,24.4,25.6,25.3,26.5,26.3,26.6,27.1,26.6,26.5,25.4,25.8,23.6,23.0,22.6,21.0,21.0,18.8,19.0,16.5,15.6,15.6,12.9,14.8,13.5,16.2,14.3,12.1,14.8,15.6,14.5,13.8,16.9,17.0,15.6,19.0,18.3,18.9,17.6,14.4,15.7,14.6,13.8,11.3,10.8,7.6,6.8,5.3,3.1,1.5,0.8,1.8,2.9,4.6,4.4,6.5,7.5,8.4,9.7,11.2,13.4,16.0,17.9,20.3,20.5,22.5,21.4,22.6,23.6,25.0,24.9,26.8,27.1,27.7,28.3,28.7,28.8,28.6,28.8,28.7,28.5,29.3,28.8,28.9,29.0,28.6,28.9,28.8,29.2,29.1,29.8,29.7,30.3,30.4,30.2,30.0,30.3,29.9,30.5,30.2,30.4,30.2,30.5,30.3,30.6,30.1,30.5,30.2,30.6,30.7,30.9,31.0,31.0,31.1,31.0,31.2,31.1,31.2,31.2,31.3,31.4,31.2,31.3,31.1,31.1,31.1,31.0,31.0,31.0,30.6,31.0,30.8,30.9,30.8,30.3,30.7,30.6,30.5,29.7,30.0,29.7,30.1,29.7,29.8,28.8,29.6,28.6,29.8,29.7,30.1,29.8,30.4,30.6,29.9,30.4,29.5,30.0,30.2,30.1,29.4,30.0,30.1,30.1,29.8,30.4,30.6,30.5,30.6,30.7,30.8,30.9,31.1,31.1,31.0,31.1,31.1,31.3,31.3],[31.1,31.1,31.1,31.2,31.2,31.1,30.9,30.9,30.9,30.5,30.0,30.1,29.5,29.6,28.8,29.3,28.8,27.9,27.3,26.8,25.9,25.8,24.7,24.9,24.8,24.8,25.4,24.8,26.0,24.8,25.9,25.8,27.0,26.6,26.6,27.3,26.7,26.3,25.2,25.6,23.5,23.1,22.7,21.1,21.2,19.0,19.1,16.4,16.0,14.9,13.0,13.6,13.2,16.2,14.7,11.8,14.7,15.8,15.1,14.2,17.3,17.4,16.7,19.5,18.5,20.5,18.4,16.0,16.5,15.5,14.4,12.3,11.8,9.0,9.6,7.1,4.3,2.7,1.5,0.8,1.8,3.1,3.8,4.8,6.1,6.9,8.6,9.0,11.5,13.0,16.7,19.9,20.4,22.6,21.0,22.4,22.9,24.9,25.3,26.9,27.6,28.1,28.5,29.0,29.1,28.9,29.1,29.0,28.8,29.4,28.9,29.2,29.0,28.8,29.1,28.7,29.1,29.2,29.9,29.8,30.1,30.3,30.1,30.1,30.3,29.9,30.4,30.3,30.4,30.2,30.4,30.3,30.5,30.1,30.4,30.3,30.6,30.7,30.7,30.9,30.9,31.0,30.9,31.1,31.0,31.1,31.1,31.2,31.3,31.2,31.2,31.1,31.1,31.0,30.9,30.7,30.9,30.3,30.8,30.7,30.6,30.6,29.9,30.4,30.3,30.2,29.5,29.7,29.3,29.5,29.2,29.4,28.7,29.2,28.3,29.3,29.2,29.9,29.7,30.2,30.4,29.8,30.1,29.3,30.0,30.0,30.0,29.5,30.3,29.8,30.0,29.8,30.0,30.5,30.4,30.7,30.5,30.8,30.7,31.0,31.1,31.1,31.1,31.1,31.3,31.3],[31.1,31.1,31.1,31.2,31.1,31.1,31.0,30.9,30.8,30.6,30.1,30.1,29.7,29.6,29.0,29.4,29.1,28.3,27.7,27.2,26.2,26.3,24.9,25.3,25.3,25.3,26.0,25.3,26.5,25.3,26.3,26.3,27.1,27.2,27.0,27.7,27.1,26.9,25.6,26.3,24.0,23.6,22.6,21.0,20.7,18.3,19.0,16.1,15.2,14.9,13.2,14.8,13.7,16.5,15.2,12.6,16.0,17.3,16.0,14.4,17.7,18.4,17.5,20.8,20.7,21.2,19.0,16.3,16.6,16.4,14.4,12.8,13.0,10.3,10.5,8.7,6.3,5.0,3.0,1.4,0.8,1.9,2.6,4.6,4.5,7.0,7.7,8.6,11.2,12.3,16.0,18.4,19.0,21.4,21.1,22.7,23.6,25.1,25.4,26.3,27.2,28.0,28.3,28.5,28.9,28.9,29.0,29.1,28.9,29.3,29.0,29.3,29.2,29.1,29.0,29.1,29.3,29.4,30.0,29.9,30.3,30.4,30.2,30.1,30.4,29.9,30.4,30.2,30.4,30.2,30.4,30.2,30.5,30.0,30.4,30.2,30.6,30.6,30.8,30.9,30.9,31.0,30.9,31.1,31.1,31.2,31.1,31.2,31.3,31.2,31.2,31.1,31.1,31.0,31.0,31.0,30.9,30.4,30.8,30.6,30.7,30.6,30.0,30.4,30.3,30.2,29.7,29.9,29.5,29.9,29.5,29.7,28.8,29.6,28.6,29.5,29.6,30.1,29.8,30.3,30.4,30.1,30.2,29.6,30.2,30.2,30.2,29.9,30.0,30.1,30.2,30.0,30.2,30.4,30.5,30.5,30.5,30.8,30.8,31.0,31.0,31.0,31.1,31.0,31.2,31.2],[31.1,31.1,31.1,31.2,31.2,31.2,31.1,31.0,30.8,30.5,30.2,30.1,29.8,29.7,29.1,29.5,29.3,28.2,27.6,27.2,26.0,26.4,24.9,25.2,24.9,24.8,25.6,24.7,26.2,24.9,25.9,25.8,27.0,26.5,26.4,27.2,26.6,26.2,25.1,25.5,23.5,22.9,22.3,20.9,21.1,18.2,19.1,16.1,15.8,15.3,13.6,14.9,14.2,16.6,15.5,13.7,16.7,17.7,16.9,16.7,19.3,19.7,18.4,21.5,21.4,21.7,20.0,17.5,18.4,17.5,16.1,15.5,14.4,11.5,11.0,9.3,7.1,5.9,4.8,2.6,1.5,0.8,1.9,2.7,4.5,5.0,7.5,7.4,10.1,11.5,14.3,17.4,18.4,20.2,19.4,20.8,20.7,23.6,23.5,25.7,26.5,27.2,27.8,28.4,28.3,28.1,28.3,28.4,28.3,29.3,28.5,28.8,28.8,28.4,28.8,28.4,29.0,29.0,29.8,29.7,30.2,30.3,30.1,30.0,30.4,29.9,30.4,30.2,30.4,30.2,30.4,30.3,30.5,30.1,30.5,30.3,30.6,30.7,30.7,30.9,30.9,31.0,30.9,31.1,31.1,31.2,31.2,31.2,31.4,31.3,31.3,31.2,31.2,31.2,31.2,31.1,31.1,30.9,31.0,31.0,30.9,30.8,30.3,30.7,30.7,30.6,29.9,30.1,29.9,30.2,29.7,30.0,29.2,29.9,28.9,29.9,29.7,30.3,30.1,30.6,30.7,30.3,30.5,29.9,30.3,30.5,30.4,30.2,30.4,30.4,30.4,30.1,30.6,30.8,30.7,30.8,30.7,31.0,30.8,31.2,31.1,31.2,31.2,31.1,31.3,31.2],[31.1,31.1,31.1,31.1,31.1,31.1,30.9,30.9,30.8,30.5,30.1,30.1,29.7,29.7,29.1,29.4,29.1,28.2,27.6,27.1,26.3,26.3,24.9,25.4,25.3,25.1,25.8,24.6,26.2,24.7,26.2,25.7,26.9,26.8,26.5,27.2,26.5,26.3,25.2,25.4,23.1,22.6,21.8,20.3,20.5,18.4,19.0,15.8,15.3,14.9,13.6,14.8,14.6,17.7,15.8,13.6,16.7,17.7,16.5,15.8,18.7,20.0,19.3,21.8,21.3,21.5,20.3,17.2,18.2,17.5,16.3,14.6,15.1,12.0,11.7,9.6,7.1,6.3,5.8,4.7,3.1,1.7,0.8,1.7,3.0,4.6,4.9,6.0,9.3,10.6,13.3,17.5,18.0,20.1,19.3,20.8,21.5,23.1,23.9,25.8,26.3,27.2,27.6,28.1,28.3,28.3,28.5,28.5,28.3,28.9,28.4,28.7,28.6,28.4,28.5,28.6,29.0,29.2,29.8,29.7,30.1,30.3,30.1,30.1,30.2,29.8,30.3,30.1,30.3,30.2,30.2,30.2,30.4,30.0,30.3,30.1,30.5,30.5,30.7,30.7,30.9,30.9,30.9,31.0,31.0,31.1,31.0,31.1,31.2,31.2,31.1,31.0,31.0,31.0,30.7,30.8,30.9,30.3,30.8,30.6,30.7,30.6,30.1,30.4,30.4,30.3,29.8,29.9,29.6,29.8,29.4,29.7,28.8,29.5,28.6,29.5,29.4,30.1,29.6,30.4,30.5,30.0,30.2,29.8,30.2,30.5,30.3,30.0,30.3,30.3,30.2,30.0,30.4,30.4,30.5,30.6,30.5,30.9,30.6,31.1,31.0,31.0,31.1,31.0,31.2,31.1],[31.1,31.1,31.1,31.2,31.1,31.1,31.0,30.9,30.8,30.6,30.3,30.3,30.0,29.9,29.6,29.7,29.5,28.7,28.2,27.8,26.9,26.9,25.8,26.1,26.1,26.0,26.4,25.6,26.6,25.2,26.5,26.2,26.9,26.7,26.4,27.1,26.4,26.2,25.1,25.2,23.1,22.8,22.2,20.2,21.1,18.9,20.4,16.2,16.5,15.8,14.4,15.7,16.0,18.7,16.6,15.2,17.4,18.5,17.3,18.1,20.6,20.9,20.3,22.2,22.4,22.4,21.0,19.0,19.6,19.4,17.3,16.5,16.6,13.1,12.2,11.5,8.3,7.8,6.4,6.1,5.9,3.3,1.5,0.8,1.6,2.8,3.9,4.5,7.3,9.3,10.6,14.5,15.4,17.7,17.0,19.6,19.7,22.3,22.7,25.0,26.2,27.1,27.7,28.3,28.3,28.2,28.4,28.2,28.1,28.9,28.1,28.6,28.5,28.1,28.4,28.1,28.8,28.6,29.4,29.6,29.9,30.1,29.9,30.0,30.0,29.8,30.2,30.1,30.2,30.2,30.1,30.3,30.3,30.1,30.2,30.2,30.4,30.6,30.6,30.8,30.8,30.9,30.7,31.0,30.9,31.1,31.0,31.1,31.2,31.2,31.2,31.1,31.1,31.1,31.1,30.7,31.0,30.7,30.7,30.8,30.6,30.7,30.4,30.6,30.6,30.5,30.1,30.1,30.0,30.1,29.8,29.9,29.4,29.8,29.1,29.7,29.9,30.4,30.3,30.6,30.7,30.3,30.4,29.9,30.5,30.5,30.4,30.0,30.2,30.2,30.2,30.6,30.4,30.7,30.6,30.9,30.6,31.0,30.8,31.1,31.1,31.2,31.2,31.2,31.3,31.2],[31.1,31.1,31.1,31.1,31.0,31.1,31.0,30.8,30.7,30.5,30.1,30.0,29.8,29.6,29.2,29.4,29.3,28.3,27.8,27.1,26.3,26.3,25.0,25.3,25.1,25.0,25.6,24.7,25.9,24.7,25.8,25.4,26.7,25.9,25.5,26.3,25.4,25.3,24.0,24.3,21.7,21.3,20.4,19.0,19.3,17.9,18.5,16.2,15.9,15.7,14.8,16.0,15.5,18.2,16.5,14.8,17.6,18.2,17.3,17.3,20.3,20.8,20.4,22.7,22.5,22.7,21.3,19.6,19.7,19.5,17.8,17.1,16.3,14.3,13.2,12.8,9.5,8.1,8.2,6.3,6.5,4.8,3.2,1.7,0.8,2.1,2.8,4.0,5.6,8.1,10.0,12.4,14.2,15.7,16.0,17.8,19.3,21.0,21.8,23.8,24.8,26.0,26.8,27.5,27.4,27.5,27.7,27.8,27.5,28.3,27.5,28.0,27.5,27.8,27.8,27.6,28.5,28.5,29.2,29.3,29.8,30.0,29.9,29.6,29.9,29.6,30.0,29.7,30.1,29.8,30.0,29.9,30.2,29.7,30.1,29.9,30.3,30.4,30.6,30.6,30.8,30.9,30.8,31.0,30.9,31.0,31.0,31.1,31.2,31.1,31.1,30.9,31.1,31.1,30.9,31.0,30.9,30.5,30.8,30.5,30.8,30.6,30.2,30.5,30.5,30.5,29.9,30.0,29.8,30.1,29.8,30.0,29.3,29.8,29.2,29.8,29.8,30.3,30.0,30.5,30.5,30.1,30.2,29.7,30.3,30.5,30.3,30.1,30.4,30.4,30.2,30.2,30.5,30.6,30.4,30.6,30.6,30.8,30.5,31.0,31.0,31.0,31.1,30.9,31.1,31.1],[31.2,31.1,31.2,31.2,31.2,31.2,31.1,31.1,30.9,30.8,30.4,30.5,30.1,30.0,29.7,29.7,29.5,28.9,28.1,27.8,26.9,27.0,25.7,26.2,25.8,25.5,26.2,25.0,26.3,24.7,26.2,25.4,26.6,26.3,25.6,26.3,25.5,25.2,24.1,24.5,22.3,22.0,21.4,20.0,20.4,18.2,19.1,17.0,16.8,17.1,15.8,17.0,16.7,19.7,17.4,16.5,18.8,19.5,18.0,19.3,21.6,21.5,20.7,22.9,23.0,23.2,21.9,20.1,20.1,19.9,18.6,17.3,17.5,15.3,15.1,13.3,10.7,10.3,9.7,7.9,6.6,6.4,5.4,3.0,1.6,0.8,2.1,2.6,4.9,7.1,8.6,11.4,13.9,15.3,15.4,18.2,18.9,20.7,21.7,23.7,24.9,26.1,26.8,27.5,27.4,27.3,27.6,27.6,27.4,28.5,27.3,28.0,27.5,27.6,28.0,27.6,28.5,28.4,29.3,29.1,29.9,30.0,29.9,29.7,30.2,29.7,30.2,30.0,30.2,30.1,30.2,30.1,30.3,29.8,30.2,30.0,30.4,30.4,30.5,30.5,30.6,30.8,30.6,31.0,30.9,31.0,31.0,31.1,31.2,31.1,31.2,31.0,31.1,31.1,30.9,30.9,30.9,30.7,31.0,30.9,30.9,30.8,30.3,30.7,30.7,30.6,30.1,30.2,30.0,30.2,29.9,30.1,29.4,30.0,29.3,29.9,29.9,30.5,30.1,30.6,30.7,30.3,30.4,30.0,30.4,30.7,30.4,30.2,30.6,30.6,30.3,30.3,30.5,30.5,30.6,30.7,30.6,30.9,30.6,31.0,31.0,31.1,31.1,31.0,31.2,31.1],[31.2,31.1,31.1,31.2,31.1,31.1,31.0,31.0,30.9,30.7,30.3,30.4,30.1,30.0,29.6,29.8,29.6,28.9,28.3,28.1,27.0,27.1,26.0,26.4,26.1,25.9,26.4,25.4,26.5,25.0,26.4,25.7,26.6,26.4,25.7,26.4,25.4,25.5,24.2,24.3,22.4,22.1,21.5,20.5,21.0,18.9,20.0,17.5,17.7,17.4,16.5,17.6,17.0,20.1,18.9,16.9,19.5,20.6,19.4,20.2,22.5,23.2,22.2,24.0,23.4,23.8,23.0,20.9,21.8,21.2,19.5,19.5,19.1,16.6,16.8,15.8,13.2,11.9,11.0,10.0,8.8,7.3,7.0,4.9,3.2,1.7,0.8,1.8,3.2,6.2,6.6,9.0,11.1,12.5,13.9,16.1,17.3,19.1,20.5,22.8,24.3,25.6,26.5,27.1,27.2,27.2,27.4,27.6,27.3,28.0,27.2,27.8,27.0,27.3,27.5,27.2,28.1,28.0,28.9,29.1,29.6,29.9,29.7,29.6,30.0,29.6,30.0,29.7,30.0,29.9,30.0,29.9,30.2,29.7,30.2,29.7,30.3,30.3,30.5,30.5,30.7,30.8,30.7,30.9,30.8,31.0,30.9,31.0,31.0,31.0,31.1,30.9,31.0,31.0,30.9,30.9,30.9,30.6,30.9,30.7,30.8,30.8,30.3,30.7,30.7,30.7,30.2,30.4,30.1,30.3,30.1,30.2,29.7,30.0,29.4,30.0,30.0,30.5,30.3,30.7,30.8,30.4,30.4,30.0,30.4,30.7,30.4,30.3,30.5,30.6,30.2,30.2,30.6,30.6,30.5,30.7,30.7,30.8,30.6,31.0,31.1,31.0,31.1,31.1,31.2,31.1],[31.2,31.2,31.2,31.3,31.2,31.3,31.2,31.1,31.0,30.9,30.6,30.6,30.5,30.3,30.2,30.2,30.0,29.5,29.2,28.8,28.0,28.2,27.0,27.4,26.9,26.9,27.1,26.3,27.1,25.7,26.9,26.4,26.9,26.7,25.8,26.2,25.4,25.1,24.2,24.3,21.9,21.8,21.6,19.6,20.4,19.4,20.3,18.2,18.6,18.4,17.3,19.4,18.9,21.7,20.7,19.1,21.2,21.9,21.8,21.7,23.8,23.8,23.8,24.6,24.7,24.8,24.0,22.2,22.8,22.4,21.0,20.7,21.2,18.0,18.2,16.7,14.2,13.3,11.8,10.4,10.0,7.9,7.0,5.8,5.1,3.7,1.7,0.8,1.8,3.6,4.5,6.9,9.2,11.7,12.6,14.9,16.0,19.1,20.7,22.5,24.2,25.5,26.7,27.3,27.3,27.1,27.3,27.6,27.2,28.2,27.0,27.6,27.2,27.0,27.5,26.9,28.0,27.6,28.7,29.0,29.6,29.8,29.6,29.6,29.8,29.5,29.9,29.9,29.9,29.9,29.9,30.2,30.1,29.8,30.0,29.9,30.2,30.3,30.4,30.3,30.6,30.8,30.4,30.9,30.7,31.0,30.8,31.0,31.1,31.0,31.1,30.9,31.0,30.9,30.8,30.8,30.9,30.6,30.9,30.7,30.8,30.8,30.5,30.7,30.8,30.8,30.3,30.4,30.3,30.4,30.2,30.4,29.8,30.2,29.6,30.3,30.2,30.6,30.3,30.8,30.8,30.3,30.5,29.9,30.6,30.7,30.4,30.2,30.6,30.5,30.3,30.5,30.5,30.6,30.5,30.9,30.6,31.0,30.7,31.1,31.1,31.1,31.2,31.2,31.3,31.2],[31.2,31.2,31.3,31.3,31.2,31.3,31.2,31.2,31.0,30.9,30.5,30.7,30.3,30.3,30.1,30.2,30.0,29.7,29.3,28.9,28.0,28.2,27.2,27.3,27.0,26.8,27.2,25.9,27.0,25.2,26.6,25.7,26.8,26.2,25.3,25.9,24.9,24.7,23.5,23.5,21.9,21.9,21.3,20.1,20.8,19.3,20.7,19.3,19.7,19.7,19.0,20.7,20.2,22.8,21.7,19.7,22.5,22.9,22.4,22.4,24.8,25.1,24.3,25.4,25.2,25.5,24.8,22.9,24.0,23.6,22.7,21.9,21.7,18.8,19.4,18.2,16.6,17.2,16.0,13.7,13.4,12.2,8.7,7.4,7.6,6.1,3.8,1.8,0.8,1.9,3.1,4.6,7.1,9.7,10.2,13.0,14.3,17.1,19.0,20.9,22.7,24.4,25.8,26.6,26.6,26.7,26.7,27.3,27.1,28.0,26.9,27.8,26.9,27.1,27.3,27.1,27.7,27.7,28.4,29.0,29.5,29.7,29.5,29.5,29.8,29.4,29.8,29.9,29.9,29.9,29.8,30.1,30.0,29.8,29.9,29.8,30.1,30.2,30.3,30.3,30.4,30.7,30.4,30.9,30.7,31.0,30.8,31.0,31.1,31.0,31.1,30.9,31.0,31.0,30.9,30.9,30.9,30.8,30.9,30.9,30.9,30.9,30.5,30.8,30.8,30.8,30.4,30.5,30.4,30.5,30.3,30.6,30.1,30.5,30.0,30.4,30.6,30.8,30.8,31.0,31.0,30.7,30.7,30.3,30.8,30.8,30.7,30.7,30.9,30.8,30.6,30.7,30.7,30.9,30.8,31.0,30.8,31.1,30.8,31.1,31.1,31.2,31.2,31.2,31.3,31.3],[31.3,31.2,31.3,31.3,31.3,31.3,31.2,31.2,31.1,31.0,30.6,30.8,30.4,30.4,30.1,30.3,30.1,29.7,29.4,29.1,28.2,28.5,27.6,27.6,27.2,26.8,27.4,26.0,27.2,25.1,26.6,25.2,26.6,26.1,25.1,25.6,24.7,24.7,23.3,23.3,21.3,21.8,21.4,21.0,21.7,20.7,21.8,20.3,20.4,20.4,20.4,21.8,21.4,24.7,22.8,21.6,24.0,24.9,23.5,24.4,26.0,25.9,25.1,26.0,26.0,26.0,25.6,24.3,24.5,24.5,23.3,23.3,22.3,20.3,20.1,19.8,18.9,18.7,19.0,17.3,15.6,13.9,13.7,9.9,8.2,8.0,7.1,4.0,2.4,0.8,2.1,3.5,5.5,7.4,8.4,11.1,12.7,15.2,17.4,18.7,21.0,22.9,24.7,25.5,25.4,25.5,25.8,26.6,26.3,27.7,26.6,27.6,26.7,27.0,27.3,27.0,28.0,27.6,28.6,28.7,29.4,29.7,29.5,29.6,29.8,29.7,30.0,29.9,30.1,30.0,30.0,30.0,30.2,29.6,30.1,29.7,30.2,30.2,30.3,30.5,30.5,30.8,30.5,30.9,30.7,30.9,30.9,30.9,31.0,30.9,31.0,30.7,31.0,30.9,30.8,31.0,30.8,30.6,31.0,30.8,30.9,30.9,30.6,30.9,30.9,30.9,30.5,30.7,30.5,30.7,30.5,30.6,30.1,30.6,30.1,30.6,30.6,30.8,30.7,31.0,31.0,30.8,30.7,30.2,30.8,30.9,30.7,30.5,30.8,30.8,30.5,30.6,30.8,30.8,30.5,31.0,30.9,30.9,30.6,31.1,31.1,31.0,31.1,31.1,31.2,31.2],[31.3,31.3,31.3,31.4,31.4,31.4,31.3,31.3,31.2,31.1,30.9,30.9,30.7,30.6,30.6,30.5,30.4,30.2,30.0,29.8,29.2,29.3,28.6,28.8,28.2,28.1,28.6,27.4,28.4,26.5,27.9,26.8,27.7,27.0,26.0,26.5,25.4,25.3,23.8,24.0,22.4,22.5,22.4,21.5,22.4,21.6,23.2,21.6,22.5,22.4,22.2,24.0,23.7,25.3,24.9,23.4,25.2,25.7,25.1,25.3,26.7,27.0,26.5,27.9,27.5,27.7,27.4,26.0,26.8,26.1,25.4,25.2,24.1,22.5,22.8,23.0,21.9,20.6,20.4,19.5,17.5,16.8,15.4,11.7,10.4,9.0,8.3,6.1,4.1,2.1,0.8,2.3,4.0,6.1,7.2,9.8,11.6,13.6,15.9,18.1,20.9,23.0,24.1,25.2,24.8,24.9,25.4,26.0,25.6,27.0,25.7,26.7,26.1,26.0,26.8,26.3,27.1,27.4,28.0,28.6,29.0,29.4,29.3,29.4,29.5,29.3,29.7,29.9,29.9,30.1,29.9,30.0,30.0,29.7,29.9,29.8,30.0,30.0,30.1,30.0,30.3,30.5,30.2,30.8,30.5,30.9,30.6,30.9,31.1,30.9,31.0,30.7,31.0,31.0,30.9,31.0,30.9,30.8,31.0,30.9,31.0,31.0,30.7,30.9,30.9,31.0,30.7,30.8,30.7,30.8,30.7,30.9,30.7,30.9,30.7,31.0,31.0,31.0,31.0,31.1,31.2,30.9,30.9,30.4,30.9,30.9,30.6,30.7,30.9,30.8,30.6,30.7,30.7,30.7,30.7,31.0,30.9,31.0,30.7,31.2,31.1,31.1,31.2,31.2,31.3,31.3],[31.3,31.3,31.3,31.4,31.3,31.3,31.2,31.2,31.1,31.0,30.8,30.9,30.7,30.7,30.6,30.6,30.5,30.3,30.0,29.9,29.5,29.5,28.8,29.0,28.4,28.1,28.5,27.6,28.3,26.8,27.9,26.8,27.3,26.9,25.7,26.0,25.1,25.1,24.2,24.3,22.7,23.5,23.5,23.2,23.7,23.3,24.1,22.6,23.5,23.2,23.6,25.3,24.2,26.9,26.2,24.7,26.1,27.5,26.2,26.5,27.8,28.2,27.8,28.7,28.4,28.7,28.3,27.1,27.5,26.9,26.5,25.8,24.9,24.5,23.5,24.0,22.8,22.2,21.7,20.8,19.8,19.0,17.7,16.4,13.2,12.5,9.1,8.1,5.7,4.4,2.1,0.8,2.5,3.7,5.9,8.0,9.6,11.5,13.9,15.9,19.3,20.8,22.4,23.4,23.2,23.6,23.7,25.2,24.3,26.1,24.9,26.2,25.1,25.8,26.0,26.0,26.9,27.1,27.8,28.0,28.7,29.2,29.0,29.1,29.5,29.2,29.6,29.6,29.8,29.9,29.9,29.7,29.9,29.2,29.8,29.3,29.9,29.6,30.0,30.0,30.2,30.5,30.3,30.7,30.4,30.8,30.5,30.7,30.8,30.6,30.8,30.4,30.8,30.8,30.6,30.8,30.7,30.5,30.8,30.7,30.9,30.8,30.6,30.8,30.9,30.9,30.7,30.9,30.8,30.9,30.8,30.9,30.7,30.9,30.7,30.9,31.0,31.0,30.8,31.0,31.1,30.8,30.7,30.2,30.8,30.8,30.5,30.5,30.8,30.7,30.4,30.2,30.4,30.5,30.5,30.7,30.6,30.7,30.7,31.0,31.0,30.9,31.0,31.1,31.2,31.1],[31.4,31.3,31.4,31.4,31.4,31.4,31.4,31.3,31.2,31.2,31.0,31.0,30.9,30.9,30.9,30.8,30.7,30.6,30.4,30.2,30.0,29.8,29.3,29.4,29.0,28.6,28.9,28.1,28.6,27.4,28.3,27.4,27.8,27.7,26.7,26.9,25.4,25.9,24.8,24.7,23.9,23.5,24.0,23.7,24.2,24.1,25.2,24.6,25.1,25.1,25.7,26.8,26.2,27.9,27.4,26.1,27.5,28.0,27.6,27.9,28.7,28.8,28.6,29.3,29.1,29.2,29.0,28.3,28.5,28.1,27.7,27.3,26.7,25.8,25.3,26.0,25.3,24.6,24.6,22.7,22.4,22.2,20.5,18.7,18.1,16.6,12.2,9.7,8.5,6.6,3.8,2.3,0.8,2.5,3.9,5.6,7.5,9.6,11.7,14.6,18.0,20.1,20.9,22.4,22.3,22.9,23.7,24.6,24.1,25.8,25.1,26.0,25.2,25.5,26.1,26.2,26.9,27.2,28.0,28.2,28.9,29.3,29.2,29.2,29.8,29.5,29.8,29.8,29.9,30.0,30.0,29.9,30.1,29.3,29.9,29.6,30.0,30.0,30.2,30.3,30.4,30.7,30.5,30.9,30.6,30.9,30.7,30.9,31.0,30.8,31.0,30.7,31.0,31.0,31.0,31.1,31.0,30.9,31.1,31.0,31.2,31.1,30.9,31.1,31.2,31.3,31.0,31.1,31.0,31.1,31.1,31.1,31.0,31.1,30.9,31.2,31.1,31.2,31.1,31.3,31.3,31.1,31.1,30.8,31.0,31.1,30.8,31.0,31.0,30.8,30.8,30.7,30.7,30.7,30.8,31.0,30.8,31.0,30.8,31.2,31.2,31.1,31.2,31.2,31.4,31.3],[31.4,31.3,31.4,31.4,31.3,31.3,31.3,31.2,31.2,31.1,30.9,31.0,30.8,30.8,30.8,30.7,30.6,30.5,30.4,30.3,30.0,29.9,29.4,29.4,29.2,28.7,29.0,28.2,28.7,27.2,28.2,27.1,27.4,27.1,26.0,26.1,25.2,25.2,24.4,24.4,23.4,24.3,23.7,23.9,24.1,24.3,25.1,23.9,24.8,24.8,25.5,26.8,26.1,27.8,27.6,26.5,27.7,28.3,27.6,28.1,28.8,29.2,28.9,29.6,29.4,29.6,29.4,28.5,28.6,28.3,27.8,27.6,27.2,26.1,25.5,26.4,25.2,24.4,24.3,22.2,22.4,20.7,21.0,18.4,17.2,16.5,12.9,12.7,9.4,7.7,5.2,3.7,1.7,0.8,2.6,4.1,6.1,7.4,10.5,10.8,15.7,17.8,19.6,20.9,20.5,21.4,22.3,23.4,23.1,25.4,24.0,25.5,24.6,25.4,25.3,25.9,26.3,27.0,27.7,28.0,28.6,29.1,29.0,29.3,29.7,29.5,29.9,29.8,30.0,30.0,30.0,30.0,30.1,29.5,29.9,29.5,29.9,29.6,30.0,30.1,30.3,30.6,30.3,30.7,30.4,30.7,30.5,30.7,30.8,30.5,30.8,30.3,30.8,30.8,30.7,30.9,30.8,30.6,30.9,30.8,31.0,30.9,30.8,30.9,31.1,31.1,30.9,31.0,31.0,31.1,31.1,31.1,31.0,31.1,31.0,31.2,31.2,31.2,31.2,31.2,31.3,31.1,31.0,30.6,30.9,31.0,30.7,30.8,30.9,30.7,30.6,30.4,30.5,30.5,30.6,30.7,30.7,30.8,30.8,31.1,31.1,30.9,31.0,31.1,31.2,31.2],[31.4,31.4,31.4,31.4,31.4,31.4,31.3,31.3,31.3,31.2,31.0,31.1,30.9,30.9,30.8,30.8,30.7,30.6,30.4,30.3,30.0,29.9,29.4,29.6,29.3,29.0,29.4,28.6,29.3,28.0,29.0,28.1,28.1,27.7,26.6,26.5,25.7,25.5,24.2,24.9,23.8,25.0,25.1,24.9,26.2,25.2,26.3,25.3,25.9,25.9,26.1,27.3,26.7,28.2,27.8,26.8,28.0,28.7,27.8,28.1,29.2,29.5,29.1,29.9,29.8,30.0,29.7,28.8,29.2,28.7,28.4,28.1,27.9,27.1,26.7,27.3,26.4,25.9,25.8,25.0,24.4,24.2,23.4,21.4,20.9,18.5,16.5,15.9,12.0,9.2,7.1,5.7,3.1,2.0,0.8,2.4,4.3,6.1,7.8,10.1,14.9,16.2,18.2,20.6,20.3,21.2,22.5,23.7,23.9,25.6,24.6,25.5,24.7,25.6,25.8,25.8,26.7,27.2,27.7,28.2,28.8,29.1,29.0,29.2,29.5,29.3,29.7,29.8,29.7,30.0,29.8,29.8,29.8,29.3,29.7,29.4,29.7,29.6,29.9,30.0,30.2,30.5,30.3,30.8,30.5,30.8,30.6,30.7,30.8,30.6,30.9,30.4,30.8,30.9,30.8,30.8,30.7,30.6,30.8,30.7,30.9,30.8,30.6,30.9,30.9,30.9,30.8,30.9,30.9,31.0,31.0,31.1,31.0,31.1,31.0,31.2,31.2,31.2,31.2,31.2,31.2,31.0,30.9,30.4,31.0,31.0,30.7,30.8,30.8,30.8,30.4,30.3,30.6,30.5,30.6,30.8,30.8,30.9,30.9,31.1,31.1,30.9,31.1,31.2,31.3,31.3],[31.4,31.4,31.4,31.5,31.4,31.4,31.4,31.4,31.3,31.2,31.1,31.1,31.0,31.0,31.0,31.0,30.9,30.8,30.7,30.5,30.4,30.3,29.8,29.8,29.5,29.3,29.6,28.8,29.3,28.0,28.8,27.8,28.0,27.5,26.2,26.7,25.5,25.1,24.2,24.4,24.0,24.0,24.8,24.9,25.9,25.5,26.8,26.1,26.8,26.7,27.1,28.2,27.6,29.0,28.6,27.7,28.7,29.4,28.8,28.8,29.7,30.0,29.8,30.3,30.3,30.3,30.3,29.6,30.3,29.8,29.6,29.1,29.1,28.3,27.9,28.3,27.5,26.7,26.7,25.9,25.8,25.4,24.4,23.8,22.5,21.2,19.0,18.3,15.7,11.6,9.3,7.5,6.2,3.8,2.0,0.8,2.1,3.4,5.1,6.8,11.1,12.7,15.7,17.9,19.3,20.3,21.0,23.3,23.1,25.0,23.9,25.1,24.3,24.7,25.2,25.5,26.2,26.4,27.8,27.9,28.6,28.8,28.9,29.1,29.1,29.2,29.6,29.8,29.7,30.0,29.9,29.9,29.9,29.5,29.7,29.5,29.8,29.6,29.9,29.8,30.0,30.5,30.1,30.8,30.4,30.8,30.5,30.7,30.9,30.6,31.0,30.4,30.9,30.9,30.8,30.9,30.7,30.6,31.0,30.9,30.9,31.0,30.9,31.0,31.0,31.0,30.9,30.9,31.0,31.0,31.2,31.2,31.2,31.2,31.2,31.3,31.3,31.3,31.3,31.4,31.3,31.3,31.1,30.8,31.1,31.0,30.8,31.0,30.9,30.7,30.7,30.7,30.5,30.7,30.8,31.0,30.6,31.0,30.9,31.1,31.1,31.0,31.2,31.2,31.3,31.4],[31.4,31.4,31.5,31.5,31.4,31.4,31.4,31.4,31.3,31.3,31.1,31.2,31.0,31.1,31.0,30.9,30.9,30.7,30.7,30.6,30.4,30.4,30.0,30.0,29.7,29.4,29.8,28.9,29.4,28.2,28.9,28.0,28.2,27.6,26.6,26.8,25.5,24.8,24.1,24.3,23.9,24.1,24.9,25.1,26.4,26.3,27.3,26.2,27.2,27.1,27.3,28.1,27.7,28.9,27.9,27.5,28.7,29.3,28.7,28.8,29.5,30.0,29.6,30.5,30.2,30.4,30.2,29.5,30.1,29.7,29.4,29.1,28.9,28.2,27.7,27.8,27.3,26.6,26.3,25.7,25.6,25.0,24.2,23.7,22.1,20.8,19.8,18.0,16.3,13.6,10.6,8.8,8.0,7.3,4.0,1.9,0.8,2.0,3.1,4.5,8.8,10.7,13.7,16.3,17.2,19.3,20.0,22.3,22.5,24.7,24.1,24.6,24.2,25.2,25.0,26.1,26.6,26.6,27.7,27.7,28.5,28.8,28.8,29.0,29.0,29.2,29.4,29.8,29.6,30.1,29.8,30.0,29.9,29.7,29.7,29.8,29.8,29.9,30.0,29.9,30.3,30.7,30.3,30.8,30.5,30.8,30.6,30.8,30.9,30.7,31.0,30.5,30.8,30.8,30.8,30.9,30.8,30.8,30.8,31.0,30.9,31.0,30.9,30.9,31.1,31.0,30.9,30.8,31.0,31.1,31.2,31.2,31.2,31.2,31.2,31.3,31.4,31.4,31.3,31.4,31.4,31.2,31.2,30.9,31.2,31.0,30.8,31.0,30.8,30.7,30.7,30.7,30.6,30.9,31.0,31.1,30.9,31.1,31.1,31.2,31.2,31.2,31.2,31.3,31.4,31.4],[31.4,31.4,31.4,31.5,31.4,31.4,31.4,31.3,31.3,31.2,31.1,31.1,31.0,31.0,31.0,31.0,30.9,30.8,30.8,30.7,30.5,30.5,30.1,30.2,29.7,29.5,29.9,29.2,29.6,28.5,29.0,28.3,28.1,27.7,26.5,26.5,25.6,25.1,24.4,24.1,24.3,24.5,25.3,25.3,26.6,26.3,27.4,26.9,27.7,27.8,28.0,28.9,28.4,29.5,29.1,28.6,29.3,29.9,29.3,29.6,30.1,30.3,30.2,30.7,30.5,30.7,30.6,30.1,30.4,30.2,29.9,29.7,29.6,29.0,28.6,28.6,27.9,27.3,27.0,26.7,26.3,25.5,25.4,24.5,23.6,22.2,20.9,19.9,17.5,15.6,11.5,10.3,8.9,8.1,5.7,3.0,1.9,0.8,1.8,3.4,6.6,8.3,10.9,13.6,15.0,17.1,18.4,20.9,21.9,23.7,22.9,24.2,23.3,24.1,24.7,25.1,25.3,25.7,27.2,27.2,28.1,28.5,28.7,28.7,28.6,28.9,29.2,29.7,29.5,29.8,29.7,29.8,29.7,29.2,29.4,29.3,29.4,29.5,29.7,29.7,30.0,30.4,30.1,30.7,30.3,30.6,30.4,30.6,30.8,30.5,30.9,30.2,30.8,30.8,30.4,30.8,30.5,30.4,30.7,30.7,30.9,30.9,30.8,30.9,31.0,31.0,30.9,30.9,31.1,31.0,31.2,31.2,31.2,31.3,31.3,31.2,31.4,31.4,31.3,31.4,31.3,31.2,31.2,30.9,31.1,31.1,30.8,31.0,30.9,30.8,30.6,30.5,30.6,30.6,30.8,31.0,30.7,31.0,31.0,31.1,31.1,31.0,31.2,31.2,31.3,31.3],[31.4,31.4,31.4,31.4,31.4,31.4,31.4,31.3,31.3,31.3,31.1,31.2,31.0,31.1,31.1,31.0,31.0,30.8,30.7,30.8,30.6,30.6,30.3,30.2,30.0,29.8,29.9,29.2,29.5,28.6,29.0,28.1,28.1,27.5,26.3,26.5,25.5,24.9,24.1,24.1,24.3,24.4,25.3,25.6,26.4,26.7,27.4,26.9,27.9,28.1,28.1,29.1,28.6,29.8,29.3,28.8,29.6,30.1,29.7,29.7,30.3,30.5,30.3,30.8,30.6,30.8,30.7,30.2,30.7,30.4,30.3,29.9,29.9,29.2,28.5,29.2,28.7,27.8,27.3,26.7,26.9,25.9,25.2,24.8,23.7,22.6,21.7,20.4,17.9,16.4,11.6,11.8,10.0,9.2,7.1,4.3,3.1,2.0,0.8,2.2,3.8,5.5,8.4,10.9,12.0,15.8,16.8,19.8,20.4,22.4,22.4,23.2,23.0,23.9,23.8,24.9,25.2,26.2,26.8,27.0,28.3,28.4,28.5,28.6,28.9,28.7,29.2,29.1,29.4,29.8,29.7,29.6,29.7,29.5,29.6,29.7,29.8,29.7,29.9,29.9,30.3,30.6,30.2,30.7,30.3,30.6,30.4,30.6,30.8,30.4,30.9,30.3,30.8,30.8,30.7,31.0,30.8,30.7,30.9,31.0,31.0,30.9,30.9,31.0,31.2,31.2,30.9,31.0,31.1,31.3,31.3,31.3,31.3,31.4,31.3,31.4,31.4,31.5,31.4,31.4,31.4,31.3,31.2,31.1,31.2,31.0,30.8,31.1,30.9,30.7,30.7,30.7,30.7,30.8,31.0,31.2,30.8,31.0,31.1,31.2,31.2,31.1,31.2,31.2,31.4,31.3],[31.4,31.4,31.5,31.5,31.4,31.5,31.4,31.4,31.3,31.3,31.2,31.2,31.0,31.2,31.1,31.0,31.0,30.8,30.9,30.8,30.7,30.6,30.4,30.4,30.0,29.8,29.9,29.4,29.5,28.7,29.0,28.4,28.2,27.8,26.5,26.3,25.5,25.0,24.5,24.1,24.7,24.8,25.6,25.6,26.8,26.7,27.7,27.3,28.4,28.7,28.8,29.6,29.2,30.0,29.6,29.4,29.9,30.3,29.9,30.2,30.6,30.6,30.4,30.8,30.8,30.9,30.8,30.6,30.8,30.5,30.4,30.2,30.1,29.6,29.2,29.5,29.1,28.7,28.1,27.7,27.6,26.8,26.2,26.0,25.3,24.3,23.7,22.6,21.6,20.1,15.8,13.5,11.2,10.4,8.6,6.4,5.1,3.9,2.4,0.8,3.0,4.4,7.4,8.6,9.9,14.0,16.2,19.3,20.1,22.0,22.6,23.6,22.6,24.0,23.6,24.9,24.9,25.6,26.6,27.3,28.1,28.4,28.6,28.9,29.0,28.9,29.2,29.5,29.6,29.9,29.8,29.8,29.7,29.4,29.6,29.5,29.7,29.6,29.9,29.9,30.1,30.6,30.1,30.8,30.2,30.7,30.4,30.7,30.8,30.4,31.0,30.2,30.8,30.9,30.7,31.0,30.7,30.7,31.0,30.9,31.1,31.0,31.1,31.1,31.3,31.3,31.2,31.2,31.3,31.4,31.4,31.4,31.4,31.5,31.4,31.5,31.5,31.5,31.5,31.4,31.4,31.4,31.2,31.1,31.2,31.2,30.9,31.1,31.0,30.8,30.8,30.6,30.7,30.8,30.9,30.9,30.8,31.1,31.1,31.2,31.2,31.2,31.3,31.2,31.4,31.3],[31.4,31.4,31.5,31.5,31.5,31.5,31.4,31.4,31.4,31.4,31.2,31.3,31.1,31.3,31.2,31.2,31.2,31.0,31.1,31.1,30.9,31.0,30.7,30.8,30.6,30.3,30.4,30.0,30.1,29.5,29.7,29.1,28.9,28.4,27.5,27.2,26.1,25.5,24.9,25.3,25.3,25.9,27.0,27.0,28.0,27.8,28.9,28.3,29.0,29.7,29.6,30.0,29.8,30.5,30.2,30.0,30.4,30.7,30.6,30.7,30.8,30.9,30.8,31.2,30.9,31.1,31.1,30.8,30.9,30.8,30.9,30.7,30.7,30.2,30.1,30.2,29.9,29.6,29.1,29.0,28.9,28.0,27.8,27.1,26.2,26.0,25.6,24.6,23.3,22.5,19.0,18.6,16.5,16.5,15.4,10.6,10.0,7.5,5.2,2.7,0.8,2.6,4.6,7.4,10.3,14.4,15.4,18.5,20.4,21.8,22.4,23.5,21.9,24.0,22.5,24.1,24.4,26.0,26.0,27.3,28.4,28.8,29.1,28.9,29.1,29.2,29.4,29.6,29.7,30.1,29.9,29.8,29.8,29.5,29.6,29.6,29.7,29.7,29.9,29.8,29.9,30.5,30.0,30.7,30.3,30.6,30.4,30.6,30.8,30.5,31.0,30.2,30.9,30.9,30.5,30.9,30.6,30.5,30.9,30.8,31.1,30.9,31.1,31.1,31.3,31.3,31.1,31.2,31.3,31.4,31.4,31.5,31.5,31.5,31.5,31.5,31.6,31.5,31.5,31.5,31.5,31.4,31.4,31.2,31.3,31.3,30.9,31.2,31.1,31.0,30.7,30.6,30.8,30.6,31.0,30.9,30.8,30.9,31.0,31.1,31.2,31.0,31.2,31.3,31.4,31.3],[31.5,31.4,31.5,31.5,31.5,31.5,31.4,31.5,31.4,31.4,31.3,31.3,31.2,31.3,31.2,31.2,31.1,31.0,31.1,31.1,30.9,31.0,30.8,30.8,30.6,30.4,30.4,30.1,30.2,29.6,29.7,29.2,28.9,28.5,27.5,27.2,26.5,25.9,25.4,25.8,25.8,26.6,27.4,27.4,28.3,28.1,28.9,28.4,29.3,29.8,29.8,30.2,30.0,30.5,30.2,30.1,30.5,30.8,30.5,30.7,30.9,31.0,30.8,31.2,31.0,31.1,31.1,30.8,31.0,30.9,31.0,30.7,30.6,30.4,30.3,30.4,30.0,29.9,29.5,29.2,29.2,28.6,28.1,27.5,26.7,26.3,25.9,25.4,23.9,23.1,20.5,19.3,18.1,17.3,16.2,12.4,10.3,8.2,7.5,4.8,2.4,0.8,2.7,5.2,8.0,10.5,13.2,16.5,17.8,20.4,21.2,22.3,21.0,23.7,22.1,24.5,23.8,26.0,26.0,27.7,28.1,28.8,28.8,29.0,29.3,29.4,29.4,29.8,29.8,30.2,30.0,30.0,29.9,29.8,29.8,29.8,29.9,29.6,29.9,29.8,29.9,30.4,30.0,30.6,30.1,30.5,30.2,30.4,30.7,30.4,30.9,30.1,30.8,30.9,30.6,30.9,30.8,30.8,31.1,31.0,31.2,31.1,31.2,31.2,31.3,31.4,31.3,31.4,31.4,31.4,31.5,31.5,31.5,31.6,31.5,31.5,31.6,31.5,31.5,31.5,31.5,31.4,31.4,31.2,31.3,31.3,31.0,31.3,31.2,31.1,31.0,30.9,31.0,31.0,31.1,31.0,31.0,30.9,31.1,31.3,31.3,31.1,31.2,31.3,31.5,31.3],[31.5,31.4,31.5,31.5,31.5,31.5,31.5,31.5,31.5,31.4,31.3,31.4,31.3,31.3,31.3,31.3,31.2,31.1,31.2,31.2,31.1,31.1,30.9,31.0,30.8,30.6,30.6,30.3,30.3,30.0,30.0,29.5,28.9,28.7,27.8,27.1,26.4,25.8,25.3,26.2,26.3,26.9,27.8,27.7,28.7,28.6,29.6,29.0,29.8,30.2,30.2,30.5,30.3,30.9,30.5,30.3,30.7,31.0,30.6,30.9,30.9,31.1,31.0,31.2,31.1,31.2,31.2,30.9,31.1,31.0,31.1,30.9,30.7,30.6,30.3,30.6,30.4,30.3,30.0,29.3,29.8,29.0,28.9,28.2,27.8,27.4,27.5,26.1,24.7,24.4,22.2,20.9,19.3,18.2,17.1,14.4,13.2,10.0,9.4,7.4,4.3,2.7,0.8,3.1,5.8,8.7,9.5,15.4,16.6,19.1,19.4,20.5,20.3,22.5,21.0,24.2,22.9,26.1,25.5,27.6,27.8,28.9,29.0,29.3,29.4,29.8,29.7,30.0,30.0,30.3,30.1,30.1,30.0,29.8,29.8,29.5,29.8,29.4,29.9,29.7,29.8,30.3,29.8,30.5,29.9,30.3,30.0,30.3,30.5,30.1,30.7,29.8,30.6,30.7,30.5,30.9,30.4,30.7,31.0,31.0,31.2,31.1,31.2,31.2,31.3,31.4,31.3,31.3,31.4,31.5,31.5,31.6,31.5,31.6,31.6,31.6,31.6,31.6,31.6,31.5,31.5,31.5,31.5,31.3,31.4,31.3,31.1,31.3,31.2,31.2,31.0,30.9,31.1,30.9,31.0,31.1,31.0,31.1,31.0,31.2,31.2,31.0,31.1,31.3,31.4,31.2],[31.5,31.4,31.5,31.5,31.5,31.5,31.5,31.5,31.5,31.4,31.3,31.4,31.3,31.4,31.3,31.3,31.2,31.1,31.2,31.2,31.1,31.1,30.9,31.0,30.8,30.7,30.7,30.5,30.4,30.1,30.1,29.7,29.3,28.9,28.1,27.9,27.4,26.6,26.3,26.7,26.9,27.2,28.4,28.2,29.1,29.0,29.8,29.2,29.8,30.1,30.0,30.4,30.1,30.7,30.5,30.3,30.6,30.9,30.5,30.9,30.8,31.0,30.9,31.2,31.0,31.2,31.2,30.9,31.1,30.9,31.0,30.8,30.5,30.2,30.1,30.3,30.2,30.1,29.8,29.1,29.8,28.9,28.9,28.4,27.9,27.2,27.4,26.2,25.3,24.4,22.8,22.1,21.0,19.9,19.3,15.8,14.9,11.6,11.1,8.9,7.0,4.5,2.7,0.8,2.8,5.6,6.4,9.2,13.6,17.0,15.8,16.9,17.4,20.4,19.1,23.1,22.4,25.8,25.1,27.7,27.6,28.4,28.9,29.4,29.7,30.2,30.1,30.4,30.4,30.5,30.5,30.2,30.2,29.8,29.8,29.4,29.5,28.9,29.5,29.2,29.6,30.0,29.6,30.3,29.7,30.0,29.7,29.9,30.1,29.8,30.3,29.6,30.4,30.4,30.3,30.6,30.4,30.6,30.8,30.8,31.0,31.0,31.1,31.2,31.3,31.4,31.3,31.4,31.4,31.5,31.5,31.6,31.6,31.6,31.5,31.6,31.6,31.6,31.5,31.6,31.5,31.5,31.5,31.3,31.4,31.3,31.1,31.3,31.2,31.2,31.1,31.0,31.0,31.1,31.0,31.1,30.9,31.0,31.0,31.1,31.1,31.0,31.1,31.3,31.3,31.2],[31.5,31.5,31.5,31.6,31.5,31.6,31.5,31.6,31.5,31.5,31.4,31.5,31.4,31.4,31.4,31.4,31.3,31.2,31.3,31.3,31.2,31.2,31.1,31.1,31.0,30.8,30.8,30.7,30.7,30.4,30.4,30.0,29.6,29.4,28.6,28.3,27.5,27.4,26.8,27.2,27.6,27.9,29.0,28.6,29.7,29.3,30.1,29.5,30.0,30.6,30.5,30.6,30.6,31.0,30.6,30.4,30.9,31.1,30.8,30.9,31.1,31.2,31.0,31.4,31.2,31.3,31.3,31.0,31.2,31.1,31.2,31.0,30.8,30.6,30.6,30.9,30.7,30.5,30.3,30.0,30.4,29.7,29.6,29.1,28.7,28.4,28.2,27.5,26.5,26.2,24.2,23.2,22.2,21.7,19.8,17.8,17.1,13.9,13.0,10.2,9.2,7.8,5.1,2.6,0.8,2.4,3.4,6.5,9.0,14.4,13.3,15.3,16.0,18.7,18.0,22.8,22.5,24.9,25.0,26.9,27.2,28.3,28.9,29.0,29.4,29.9,30.0,30.4,30.4,30.3,30.5,30.4,30.3,29.7,29.9,29.2,29.5,28.9,29.4,28.7,29.3,29.6,29.2,30.2,29.4,30.0,29.6,29.9,30.1,29.7,30.4,29.4,30.4,30.3,30.2,30.8,30.1,30.3,30.8,30.6,31.0,30.9,31.1,31.1,31.3,31.4,31.2,31.3,31.4,31.5,31.5,31.6,31.6,31.6,31.5,31.6,31.6,31.6,31.5,31.6,31.5,31.5,31.5,31.2,31.3,31.4,31.0,31.2,31.2,31.2,31.0,31.0,31.0,30.7,30.9,31.0,30.7,30.9,30.8,31.0,31.0,30.9,31.0,31.2,31.3,31.2],[31.5,31.5,31.6,31.6,31.6,31.6,31.6,31.6,31.6,31.5,31.5,31.5,31.4,31.5,31.4,31.4,31.4,31.2,31.3,31.3,31.2,31.3,31.2,31.2,31.0,30.9,31.0,30.8,30.7,30.5,30.5,30.2,29.9,29.7,28.9,28.6,28.0,27.5,27.0,27.3,27.7,28.1,29.2,28.7,29.8,29.4,30.2,29.6,30.0,30.5,30.4,30.6,30.5,31.0,30.5,30.4,30.8,31.1,30.6,30.9,31.0,31.2,31.0,31.4,31.2,31.4,31.3,31.0,31.3,31.1,31.2,31.0,30.9,30.7,30.6,30.9,30.7,30.6,30.4,30.0,30.3,29.6,29.6,29.2,28.7,28.2,28.2,27.6,26.0,25.4,23.8,22.2,22.4,21.0,19.9,18.3,17.2,14.6,14.9,12.9,11.0,9.4,8.2,4.1,2.2,0.8,1.9,3.6,5.6,8.8,10.4,12.8,14.7,16.9,17.0,20.6,20.2,24.0,24.2,26.0,26.6,27.0,27.8,28.1,29.0,29.0,29.6,30.1,30.3,30.1,30.5,29.9,30.0,28.8,29.3,28.4,28.8,28.2,28.8,28.4,28.9,29.4,29.0,30.0,29.3,30.0,29.7,29.9,30.0,29.7,30.2,29.3,30.1,30.0,30.0,30.5,29.9,30.3,30.6,30.4,30.9,30.8,31.0,31.0,31.3,31.4,31.2,31.3,31.3,31.5,31.5,31.6,31.6,31.6,31.5,31.6,31.6,31.6,31.5,31.6,31.5,31.5,31.4,31.2,31.3,31.3,31.0,31.2,31.1,31.1,30.9,30.9,30.8,30.8,30.8,30.8,30.7,30.7,30.8,31.0,31.0,30.8,31.0,31.1,31.3,31.2],[31.5,31.5,31.6,31.6,31.6,31.5,31.5,31.5,31.5,31.5,31.4,31.5,31.4,31.5,31.4,31.4,31.4,31.2,31.3,31.3,31.2,31.2,31.1,31.1,31.0,30.9,30.9,30.8,30.8,30.6,30.6,30.4,29.9,29.8,29.0,28.8,28.1,28.0,27.4,27.7,28.1,28.3,29.3,28.9,29.9,29.5,30.3,29.6,30.1,30.6,30.6,30.7,30.6,31.0,30.8,30.6,31.0,31.2,30.9,31.0,31.2,31.3,31.2,31.4,31.3,31.4,31.4,31.1,31.2,31.2,31.1,31.1,31.0,30.8,30.7,30.8,30.7,30.5,30.3,30.0,30.3,29.8,29.6,29.4,28.9,28.6,28.2,27.3,26.7,26.3,24.1,23.2,22.9,21.8,21.2,20.1,18.8,17.0,16.3,14.8,13.0,10.7,8.4,6.3,3.2,1.8,0.8,2.3,4.2,7.2,8.7,11.0,13.7,15.2,15.0,19.0,19.7,23.4,23.8,25.8,26.1,26.9,28.0,28.1,29.1,29.3,29.6,30.3,30.1,30.1,30.3,30.1,29.9,28.7,29.2,27.9,28.3,27.7,28.1,28.0,28.4,28.9,28.4,29.8,28.7,29.7,29.1,29.4,29.6,29.4,29.9,28.8,29.7,29.6,29.9,30.3,29.7,30.1,30.4,30.3,30.7,30.6,30.8,30.8,31.1,31.2,31.1,31.3,31.3,31.4,31.4,31.5,31.5,31.5,31.4,31.5,31.6,31.5,31.5,31.5,31.5,31.4,31.3,31.2,31.3,31.2,30.7,31.1,31.0,31.0,30.8,30.6,30.7,30.6,30.8,30.7,30.5,30.8,30.7,30.9,31.0,30.8,31.0,31.0,31.2,31.0],[31.5,31.6,31.6,31.6,31.6,31.6,31.6,31.6,31.6,31.5,31.5,31.5,31.4,31.5,31.4,31.4,31.4,31.4,31.4,31.4,31.3,31.3,31.2,31.2,31.1,31.0,31.0,30.9,30.9,30.6,30.8,30.4,30.3,30.0,29.4,29.1,28.2,28.3,27.9,28.2,28.2,28.7,29.5,29.3,30.1,29.8,30.5,30.1,30.4,30.7,30.7,30.8,30.7,31.1,30.9,30.7,31.0,31.2,31.0,31.1,31.1,31.3,31.2,31.4,31.3,31.3,31.3,31.1,31.2,31.1,31.2,31.1,31.0,30.8,30.6,30.9,30.7,30.7,30.5,30.2,30.5,30.0,29.9,29.6,29.4,29.2,28.9,28.3,27.2,27.4,25.3,24.4,24.4,23.6,20.9,20.6,19.1,17.6,18.0,16.2,15.0,14.2,11.6,8.3,5.3,3.6,1.9,0.8,2.5,5.2,6.2,8.7,10.9,14.7,13.8,19.2,19.4,22.7,23.3,25.5,25.7,26.7,28.0,27.9,28.7,28.9,29.7,30.2,30.2,30.1,30.3,30.0,29.8,29.1,29.0,28.4,28.2,27.9,28.2,27.8,28.3,28.8,28.3,29.4,28.8,29.2,28.9,29.2,29.3,29.1,29.8,28.7,29.6,29.4,29.7,30.3,29.5,30.1,30.4,30.4,30.8,30.7,31.0,30.9,31.2,31.3,31.2,31.3,31.3,31.5,31.5,31.6,31.6,31.6,31.5,31.6,31.6,31.6,31.5,31.5,31.5,31.4,31.3,31.1,31.2,31.2,30.8,31.0,31.0,30.9,30.8,30.5,30.4,30.2,30.7,30.6,30.2,30.5,30.5,30.6,30.8,30.6,30.8,30.8,31.0,30.9],[31.5,31.6,31.6,31.6,31.6,31.6,31.6,31.6,31.6,31.5,31.4,31.5,31.4,31.5,31.4,31.4,31.4,31.3,31.4,31.4,31.3,31.3,31.2,31.3,31.1,31.0,31.0,31.0,31.0,30.8,30.8,30.6,30.4,30.1,29.5,29.5,28.6,28.7,28.4,28.5,28.7,29.1,29.7,29.5,30.3,29.9,30.6,30.1,30.4,30.7,30.8,30.8,30.7,31.0,30.8,30.6,31.0,31.1,30.9,31.0,31.2,31.2,31.1,31.4,31.3,31.3,31.3,31.1,31.2,31.1,31.2,31.1,31.0,30.8,30.8,31.0,30.7,30.7,30.5,30.2,30.5,30.0,30.0,29.6,29.5,29.4,28.8,28.4,27.6,27.5,25.5,24.2,24.6,23.0,22.0,21.6,20.3,18.9,19.3,18.0,17.4,15.5,14.9,10.8,8.1,6.8,4.3,2.5,0.8,2.8,4.3,6.6,8.9,11.4,11.8,15.7,16.8,21.6,22.4,24.5,25.1,25.8,27.0,27.0,28.0,28.2,29.2,29.7,29.9,30.0,30.2,29.8,29.6,28.3,28.4,28.1,27.6,27.9,27.8,27.6,28.0,28.5,28.1,29.5,28.6,29.4,28.9,29.4,29.5,29.4,29.9,28.8,29.7,29.4,29.7,30.1,29.4,30.0,30.2,30.4,30.7,30.6,31.0,30.8,31.2,31.3,31.1,31.2,31.3,31.5,31.5,31.6,31.6,31.6,31.5,31.6,31.6,31.5,31.5,31.5,31.5,31.4,31.3,31.0,31.1,31.1,30.6,31.0,31.0,30.7,30.7,30.5,30.3,30.1,30.6,30.6,30.1,30.6,30.5,30.7,30.8,30.7,30.9,30.9,31.1,31.0],[31.5,31.5,31.5,31.6,31.5,31.5,31.5,31.5,31.5,31.5,31.4,31.5,31.4,31.4,31.4,31.4,31.3,31.3,31.3,31.3,31.2,31.3,31.1,31.2,31.0,30.9,31.0,30.8,30.9,30.6,30.7,30.4,30.2,29.9,29.3,29.3,28.6,28.4,28.1,28.3,28.3,28.8,29.3,29.3,30.1,29.8,30.5,30.0,30.3,30.5,30.5,30.8,30.6,31.0,30.8,30.7,31.0,31.1,30.8,31.1,31.1,31.2,31.2,31.3,31.2,31.3,31.3,31.1,31.2,31.0,31.1,31.0,30.8,30.6,30.5,30.7,30.6,30.5,30.2,30.0,30.2,29.9,29.7,29.3,29.1,28.8,28.6,27.8,26.9,27.3,25.1,24.3,24.6,23.4,22.0,21.9,21.5,20.2,21.0,20.2,18.6,18.4,17.3,15.4,11.3,7.9,7.5,4.8,2.7,0.8,2.2,4.0,6.0,8.2,9.2,13.7,15.4,18.3,20.7,22.6,23.6,24.3,25.2,26.0,27.9,27.6,28.9,28.9,29.5,29.4,29.6,28.7,28.7,27.7,27.7,27.3,26.9,26.6,26.9,26.8,27.8,28.4,27.7,29.0,28.0,29.0,28.3,28.7,29.2,29.1,29.5,28.6,29.5,29.1,29.6,29.7,29.4,29.8,29.6,30.1,30.2,30.4,30.7,30.6,30.9,31.0,31.0,31.1,31.2,31.3,31.4,31.4,31.5,31.5,31.4,31.5,31.5,31.4,31.4,31.4,31.4,31.2,31.1,30.8,31.0,31.0,30.4,30.8,30.7,30.5,30.3,29.8,30.0,29.8,30.4,30.2,29.8,30.3,30.6,30.6,30.7,30.6,30.7,30.7,30.8,30.9],[31.6,31.6,31.6,31.6,31.6,31.6,31.6,31.6,31.6,31.5,31.5,31.5,31.4,31.5,31.4,31.4,31.4,31.3,31.4,31.4,31.3,31.3,31.2,31.3,31.2,31.1,31.1,31.1,31.1,30.8,30.9,30.7,30.5,30.4,29.9,29.8,29.0,29.0,28.8,28.8,29.0,29.2,29.9,29.5,30.4,30.0,30.7,30.1,30.4,30.8,30.8,30.9,30.7,31.0,30.8,30.6,31.0,31.1,30.9,31.0,31.2,31.3,31.1,31.4,31.3,31.3,31.3,31.1,31.2,31.0,31.2,31.1,31.0,30.8,30.7,30.9,30.7,30.7,30.4,30.3,30.4,30.0,29.9,29.5,29.2,29.3,28.7,28.4,27.6,27.7,25.9,24.2,25.4,23.4,22.7,22.8,22.1,20.7,21.5,19.5,18.3,18.4,16.8,14.2,10.8,8.7,7.9,6.9,4.0,2.1,0.8,2.3,4.2,5.8,7.6,9.4,11.6,15.3,17.0,20.2,21.4,22.8,23.9,24.5,26.2,26.2,27.5,28.9,28.8,28.6,29.2,28.0,27.7,26.3,26.7,25.9,26.0,25.9,26.5,26.5,26.9,28.1,27.2,29.0,27.7,29.2,28.6,29.1,29.4,28.8,29.6,28.1,29.2,28.9,29.2,29.7,29.0,29.6,29.5,30.0,30.1,30.3,30.5,30.4,30.7,30.8,30.8,30.9,31.0,31.3,31.4,31.4,31.5,31.5,31.5,31.5,31.5,31.4,31.4,31.3,31.3,31.2,30.8,30.6,30.8,30.6,30.4,30.6,30.4,30.0,30.0,29.9,29.5,29.3,30.2,29.9,29.5,29.9,30.0,30.3,30.6,30.3,30.7,30.8,31.0,30.9],[31.5,31.6,31.6,31.6,31.5,31.6,31.6,31.6,31.5,31.5,31.5,31.5,31.4,31.5,31.5,31.4,31.4,31.3,31.4,31.4,31.3,31.3,31.2,31.2,31.2,31.1,31.1,31.0,31.1,30.8,30.9,30.7,30.7,30.5,30.0,29.9,29.2,29.1,28.7,28.9,29.0,29.3,30.0,29.7,30.5,30.1,30.7,30.1,30.4,30.8,30.8,31.0,30.8,31.1,30.9,30.8,31.1,31.1,30.9,31.1,31.2,31.2,31.2,31.3,31.3,31.3,31.3,31.2,31.2,31.1,31.2,31.0,31.0,30.8,30.8,30.9,30.8,30.7,30.6,30.5,30.6,30.3,30.2,29.8,29.6,29.7,29.3,28.6,27.9,28.1,25.8,24.8,25.7,24.2,22.8,22.9,22.3,22.0,21.9,22.4,20.3,19.9,20.0,16.7,14.0,11.0,9.5,8.0,5.8,3.3,1.9,0.8,2.1,3.5,5.5,7.1,8.2,11.4,15.0,16.9,19.8,20.7,22.3,23.5,25.0,25.4,26.8,28.1,28.4,28.2,28.6,27.4,26.8,25.8,26.0,25.6,25.6,25.7,26.0,25.8,26.7,27.6,26.9,28.2,27.2,28.5,28.1,28.5,29.0,28.9,29.4,28.5,29.0,28.9,28.8,29.5,28.8,29.5,29.3,30.0,30.0,30.3,30.6,30.3,30.7,30.8,30.8,31.0,31.0,31.3,31.4,31.4,31.5,31.5,31.5,31.5,31.5,31.4,31.3,31.3,31.2,31.1,30.5,30.6,30.6,30.6,30.2,30.6,30.4,30.2,30.1,29.8,29.6,29.5,30.2,29.9,29.5,30.2,30.4,30.4,30.6,30.5,30.6,30.7,30.8,30.9],[31.5,31.5,31.6,31.6,31.5,31.5,31.5,31.5,31.5,31.5,31.5,31.4,31.4,31.4,31.4,31.4,31.3,31.3,31.3,31.3,31.3,31.2,31.2,31.2,31.1,31.1,31.1,31.0,31.0,30.7,30.8,30.6,30.5,30.4,29.8,29.9,29.3,29.1,28.6,28.7,28.8,28.9,29.4,29.1,30.0,29.7,30.4,29.8,30.2,30.6,30.7,30.9,30.6,31.0,30.8,30.4,30.9,31.0,30.7,30.9,31.1,31.2,31.1,31.3,31.2,31.3,31.2,31.0,31.1,30.9,31.0,30.9,30.9,30.6,30.5,30.8,30.6,30.5,30.4,30.2,30.3,30.0,29.9,29.3,29.1,29.2,28.5,28.0,27.3,27.6,25.8,24.8,25.8,25.1,23.3,24.3,23.4,23.1,23.5,23.7,22.0,21.6,20.5,18.5,16.6,13.2,12.2,9.7,7.7,6.6,3.7,1.7,0.8,2.0,3.4,4.3,6.6,9.0,11.1,13.8,15.2,18.4,18.9,20.3,22.9,23.3,24.7,26.3,26.7,26.0,26.9,25.9,25.1,23.7,24.0,24.4,23.9,24.5,25.3,25.0,26.1,27.1,26.5,28.3,27.2,28.9,28.3,29.0,29.2,28.8,29.6,28.1,29.4,28.9,29.5,29.7,28.9,29.6,29.2,29.7,29.8,29.8,30.2,29.9,30.4,30.6,30.6,30.8,30.8,31.0,31.1,31.3,31.4,31.4,31.4,31.5,31.4,31.3,31.2,31.2,31.0,30.7,30.2,30.4,30.5,30.4,30.0,30.3,30.0,29.8,30.1,29.6,29.7,29.6,30.3,30.2,30.0,30.5,30.7,30.7,30.6,30.7,30.9,30.9,31.0,30.9],[31.5,31.5,31.5,31.5,31.5,31.5,31.5,31.5,31.5,31.5,31.4,31.4,31.4,31.4,31.4,31.4,31.4,31.3,31.3,31.3,31.3,31.2,31.2,31.2,31.1,31.0,31.1,31.0,31.0,30.8,30.8,30.6,30.5,30.3,29.9,29.8,29.3,28.9,28.5,28.3,28.4,28.9,29.4,29.1,30.1,29.7,30.5,29.9,30.4,30.6,30.7,30.9,30.7,31.0,30.8,30.7,31.0,31.0,30.8,31.0,31.1,31.2,31.0,31.3,31.2,31.2,31.2,31.0,31.0,30.7,31.0,30.9,30.7,30.5,30.4,30.6,30.6,30.6,30.4,30.1,30.1,29.9,29.8,29.1,29.0,29.2,28.5,27.8,27.1,27.3,25.2,24.5,25.3,24.8,23.1,23.4,22.9,22.6,23.1,23.3,21.0,20.9,20.4,18.3,16.7,14.2,11.7,11.8,8.3,6.7,5.1,3.1,1.7,0.8,1.7,2.7,4.3,5.6,8.4,11.0,12.3,15.5,15.2,17.5,21.0,21.5,23.8,25.2,25.9,25.6,26.0,24.7,24.0,22.7,23.3,23.2,23.6,24.0,24.1,24.4,25.6,26.1,26.0,27.8,26.8,28.5,27.8,28.6,28.6,28.8,29.3,28.0,29.2,28.9,29.0,29.7,28.6,29.5,29.3,29.5,29.7,29.5,29.9,29.6,30.0,30.3,30.2,30.6,30.6,30.9,31.1,31.3,31.3,31.4,31.3,31.4,31.3,31.3,31.1,31.2,30.9,30.6,29.6,30.0,30.3,30.1,30.0,30.2,30.1,29.8,29.6,29.8,29.5,29.4,30.2,29.9,30.0,30.3,30.6,30.6,30.7,30.6,30.7,30.8,30.9,30.9],[31.5,31.5,31.5,31.6,31.5,31.5,31.5,31.5,31.5,31.5,31.4,31.4,31.4,31.4,31.4,31.3,31.3,31.3,31.2,31.2,31.2,31.2,31.1,31.1,31.1,31.0,31.0,30.9,30.9,30.7,30.8,30.5,30.4,30.2,29.7,29.5,28.9,28.7,28.3,28.1,28.2,28.4,29.0,28.8,29.6,29.3,30.1,29.5,30.0,30.5,30.6,30.8,30.6,30.9,30.7,30.4,30.9,31.0,30.8,30.9,31.0,31.1,31.0,31.3,31.2,31.2,31.2,30.9,31.0,30.8,30.9,30.9,30.7,30.4,30.3,30.6,30.5,30.3,30.3,30.0,30.0,29.6,29.6,28.7,28.6,28.8,28.4,27.5,26.4,27.2,24.7,24.5,25.2,24.4,23.2,23.3,22.7,22.3,22.8,23.2,20.9,20.5,20.2,18.5,17.9,14.4,13.1,12.3,10.1,8.4,6.2,4.5,3.1,1.9,0.8,1.6,2.8,3.6,5.3,8.2,9.2,11.7,12.6,14.7,19.6,19.9,22.5,24.5,24.9,24.7,25.3,23.5,23.2,22.0,22.4,22.5,22.3,23.8,23.3,24.3,24.9,25.9,25.5,27.3,26.6,28.2,27.5,28.5,28.7,28.8,29.3,28.4,29.2,28.7,29.4,29.3,28.8,29.5,28.9,29.6,29.5,29.4,30.0,29.3,29.9,30.1,30.3,30.5,30.5,30.8,31.0,31.1,31.2,31.3,31.3,31.3,31.2,31.2,31.2,31.1,30.9,30.8,30.0,30.2,30.5,30.3,30.2,30.2,30.1,29.9,29.9,29.6,30.0,29.5,30.2,30.2,30.2,30.4,30.6,30.6,30.7,30.6,30.6,30.9,30.8,30.9],[31.5,31.6,31.6,31.6,31.6,31.6,31.5,31.5,31.5,31.5,31.4,31.4,31.4,31.4,31.4,31.4,31.4,31.3,31.3,31.4,31.3,31.3,31.2,31.2,31.1,31.0,31.1,31.0,31.0,30.9,30.9,30.8,30.7,30.6,30.1,29.9,29.5,29.0,28.8,28.5,28.6,28.9,29.4,29.2,30.0,29.7,30.4,29.8,30.1,30.7,30.8,31.0,30.7,31.0,30.8,30.7,30.9,31.0,30.8,31.0,31.1,31.2,31.1,31.3,31.2,31.3,31.2,31.0,31.1,30.9,31.0,31.0,30.8,30.6,30.6,30.7,30.6,30.5,30.5,30.2,30.2,30.1,29.9,29.0,28.9,29.2,28.4,27.9,27.2,27.7,25.5,25.4,26.1,25.4,23.2,24.2,23.8,23.4,23.8,24.5,22.0,22.3,21.9,20.5,19.8,16.9,15.3,15.7,12.5,11.4,8.4,6.0,4.5,2.9,1.7,0.8,1.5,2.4,4.1,6.0,8.0,11.5,12.2,13.2,18.4,18.7,22.2,23.7,24.8,24.1,24.6,22.7,22.1,21.3,21.7,22.1,22.0,23.5,23.1,24.1,24.8,25.7,25.5,27.0,26.6,27.8,27.6,28.4,28.3,28.6,29.1,28.0,28.9,28.2,29.2,28.9,28.7,29.4,28.5,29.8,29.3,29.5,29.8,29.2,29.8,30.0,30.1,30.4,30.4,30.8,31.0,31.1,31.2,31.2,31.3,31.4,31.3,31.2,31.1,31.1,30.6,30.7,29.3,30.1,30.4,29.9,29.9,30.0,29.7,29.9,29.4,29.5,29.8,29.8,29.8,30.2,30.2,30.0,30.3,30.7,30.7,30.4,30.5,30.9,31.0,30.9],[31.5,31.5,31.5,31.6,31.5,31.5,31.5,31.5,31.5,31.5,31.5,31.5,31.4,31.4,31.4,31.4,31.4,31.3,31.3,31.3,31.3,31.3,31.2,31.2,31.1,31.0,31.1,31.0,31.0,30.8,30.9,30.6,30.6,30.4,29.9,29.7,29.1,29.0,28.6,28.1,28.4,28.7,29.3,29.1,30.0,29.7,30.4,29.8,30.3,30.7,30.9,31.0,30.8,31.0,30.8,30.7,31.0,31.0,30.8,31.0,31.2,31.2,31.1,31.3,31.2,31.3,31.2,31.1,31.1,30.9,31.0,31.0,30.8,30.6,30.5,30.7,30.6,30.6,30.5,30.2,30.2,30.0,30.0,29.2,29.1,29.4,28.7,27.9,27.2,27.7,25.3,25.4,26.0,25.4,23.9,24.1,23.5,23.4,23.6,24.4,22.4,22.2,22.2,20.4,20.3,17.3,17.6,17.4,14.4,13.3,11.3,7.4,6.3,3.9,2.8,1.5,0.8,1.5,3.0,3.8,5.4,8.1,9.0,10.2,16.4,15.8,20.3,21.8,23.2,22.7,23.4,21.8,21.4,20.3,21.4,21.8,21.8,23.1,23.0,24.0,24.5,25.3,25.1,26.5,26.4,27.8,27.3,28.2,28.0,28.2,28.7,27.6,29.0,28.3,29.1,29.2,28.5,29.2,28.7,29.4,29.2,29.1,29.8,29.2,29.8,30.1,30.3,30.5,30.5,30.9,31.0,31.1,31.2,31.3,31.3,31.4,31.2,31.2,31.2,31.2,31.0,30.8,29.7,30.1,30.4,30.2,29.8,30.0,30.2,30.0,29.7,29.5,30.0,29.8,30.4,30.1,30.3,30.4,30.7,30.7,30.7,30.7,30.7,30.8,30.9,30.8],[31.5,31.5,31.6,31.6,31.6,31.5,31.5,31.5,31.5,31.5,31.5,31.5,31.5,31.4,31.4,31.4,31.4,31.3,31.3,31.3,31.3,31.3,31.2,31.3,31.2,31.1,31.1,31.0,31.0,30.9,31.0,30.7,30.6,30.5,29.9,29.8,29.2,28.9,28.3,28.2,28.2,28.7,29.3,29.0,29.9,29.7,30.3,29.8,30.1,30.8,30.9,31.0,30.8,30.9,30.9,30.7,31.0,31.0,30.8,31.0,31.2,31.1,31.1,31.3,31.2,31.2,31.2,31.0,31.1,31.0,31.1,31.0,30.9,30.6,30.6,30.7,30.6,30.5,30.5,30.2,30.2,29.9,30.0,28.9,28.8,29.1,28.5,27.4,26.5,27.2,25.5,25.8,26.4,26.2,24.3,25.1,24.1,24.1,24.5,25.4,23.6,23.8,23.6,22.4,22.2,20.7,19.9,20.4,17.7,17.7,13.4,9.8,7.8,5.5,4.2,2.7,1.7,0.8,1.6,2.6,3.5,6.2,8.5,8.5,15.2,14.9,18.7,21.2,22.2,22.1,23.1,20.4,20.7,20.1,20.4,21.1,21.1,23.0,22.5,24.3,24.7,25.8,25.4,26.9,26.3,27.3,27.1,27.8,27.9,28.1,28.7,27.4,28.7,27.8,29.0,28.5,28.5,29.3,28.4,29.1,29.1,29.1,29.7,28.9,29.7,29.7,29.8,30.4,30.4,30.9,31.0,31.1,31.1,31.3,31.3,31.4,31.3,31.3,31.2,31.2,30.7,30.6,29.5,30.2,30.6,30.2,29.8,30.0,30.1,30.2,29.6,29.7,30.2,29.8,30.0,30.2,30.2,30.5,30.5,30.7,30.8,30.5,30.7,30.9,31.0,31.0],[31.5,31.5,31.5,31.5,31.5,31.5,31.5,31.5,31.5,31.6,31.4,31.5,31.4,31.4,31.4,31.4,31.4,31.3,31.3,31.3,31.2,31.3,31.2,31.2,31.1,31.0,31.1,31.0,31.0,30.8,30.8,30.7,30.5,30.4,29.9,29.7,29.2,29.0,28.7,28.3,28.7,28.6,29.4,29.0,29.8,29.6,30.2,29.9,30.2,30.7,30.9,31.0,30.7,31.0,30.8,30.8,31.0,31.0,30.9,31.1,31.2,31.2,31.2,31.3,31.2,31.2,31.2,31.1,31.1,31.0,31.0,31.0,30.9,30.7,30.6,30.7,30.7,30.6,30.4,30.3,30.4,30.1,30.1,29.5,29.3,29.6,29.0,28.3,27.4,28.3,26.0,26.5,27.0,26.8,24.6,25.3,24.2,24.3,24.5,25.7,23.5,23.2,23.7,23.0,23.1,21.5,21.2,21.4,18.9,19.1,15.4,11.9,9.3,6.5,5.2,3.6,2.8,1.5,0.8,1.3,2.7,4.0,5.9,7.5,12.0,12.0,17.2,18.6,20.3,21.1,21.3,20.0,20.3,20.6,20.5,21.8,21.2,23.3,22.7,23.9,23.9,25.1,24.7,26.2,26.1,27.3,27.0,27.8,27.9,28.3,28.9,28.0,29.2,28.5,29.4,29.4,28.7,29.4,28.6,29.6,29.2,29.1,29.9,29.0,29.7,29.8,30.1,30.4,30.3,30.7,30.8,31.0,30.9,31.0,31.1,31.2,31.1,31.2,31.1,31.1,30.9,30.7,29.9,30.3,30.9,30.5,29.9,30.3,30.5,30.0,29.9,29.7,30.1,29.7,30.4,30.1,30.2,30.3,30.7,30.5,30.8,30.6,30.6,30.7,30.9,30.8],[31.5,31.5,31.6,31.6,31.6,31.5,31.5,31.5,31.5,31.6,31.5,31.5,31.5,31.4,31.5,31.4,31.4,31.4,31.3,31.4,31.3,31.3,31.2,31.2,31.1,31.1,31.1,31.0,31.0,30.9,30.9,30.7,30.7,30.5,30.1,29.9,29.5,29.2,28.7,28.5,28.8,28.8,29.4,29.0,29.9,29.8,30.3,29.9,30.1,30.7,30.9,31.0,30.7,31.0,31.0,30.7,31.1,31.0,30.8,31.1,31.2,31.1,31.1,31.3,31.2,31.2,31.2,31.1,31.1,31.0,31.1,31.0,31.0,30.6,30.7,30.7,30.6,30.4,30.5,30.4,30.4,30.0,30.2,29.2,29.2,29.5,29.0,28.3,27.6,28.0,26.5,26.8,27.1,27.1,25.7,25.9,24.6,25.3,25.0,26.1,24.4,24.5,24.5,23.4,23.8,23.0,22.5,23.2,21.4,20.0,18.5,16.3,11.8,9.3,6.9,5.8,4.0,2.7,1.6,0.8,2.0,3.3,5.4,6.5,11.3,10.4,15.7,16.7,19.2,20.0,21.0,19.8,20.3,19.6,20.8,20.9,21.2,22.8,22.9,24.3,24.7,25.9,25.3,27.0,26.8,27.6,27.6,28.4,28.6,28.8,29.4,28.0,29.5,28.7,29.3,29.2,28.7,29.2,28.8,29.3,29.3,29.2,29.6,28.8,29.7,29.8,29.9,30.3,30.4,30.8,30.9,31.0,30.9,31.2,31.0,31.3,31.2,31.2,31.1,31.1,30.7,30.8,29.7,30.2,30.7,30.4,29.8,30.3,30.5,30.0,29.7,30.1,30.4,30.3,30.3,30.6,30.5,30.7,30.6,30.8,31.0,30.5,30.8,31.0,31.1,31.0],[31.6,31.6,31.6,31.6,31.6,31.6,31.5,31.6,31.5,31.6,31.5,31.5,31.5,31.5,31.5,31.5,31.4,31.4,31.3,31.4,31.3,31.4,31.3,31.3,31.2,31.2,31.1,31.1,31.1,30.9,30.9,30.8,30.7,30.5,30.2,30.0,29.5,29.3,29.0,28.7,29.0,28.7,29.7,29.1,30.2,30.0,30.5,30.3,30.5,30.8,31.0,31.1,30.9,31.1,31.0,30.9,31.1,31.0,31.0,31.2,31.2,31.2,31.2,31.3,31.2,31.3,31.3,31.2,31.2,31.0,31.1,31.1,31.0,30.7,30.7,30.8,30.7,30.6,30.6,30.4,30.5,30.2,30.3,29.7,29.7,29.8,29.4,28.7,28.1,28.8,27.0,27.4,27.8,27.6,26.0,26.5,25.4,25.4,25.8,26.6,24.5,24.7,24.9,24.5,25.2,24.9,23.7,25.1,22.8,22.1,20.7,18.2,14.9,12.3,9.3,7.0,5.6,4.0,3.0,1.6,0.8,2.0,3.4,5.2,7.0,9.5,13.4,15.7,17.3,17.8,18.2,17.9,18.3,20.0,20.0,21.6,21.0,23.3,22.3,23.4,23.6,24.7,24.6,25.8,26.0,27.1,27.3,28.0,28.1,28.4,29.1,28.1,29.5,28.7,29.1,29.4,28.9,29.5,28.6,29.5,29.3,29.2,29.8,29.2,29.9,30.1,30.3,30.6,30.7,31.0,31.1,31.2,31.2,31.3,31.2,31.3,31.4,31.3,31.1,31.3,31.2,30.9,30.3,30.4,30.8,30.5,29.9,30.4,30.6,30.2,30.0,30.1,30.1,29.8,30.5,30.4,30.1,30.6,30.8,30.6,30.8,30.7,30.8,30.7,30.9,30.9],[31.5,31.5,31.6,31.6,31.6,31.6,31.5,31.6,31.5,31.6,31.5,31.5,31.4,31.4,31.5,31.4,31.3,31.3,31.3,31.3,31.3,31.3,31.3,31.2,31.1,31.1,31.1,31.0,31.0,30.9,30.9,30.7,30.7,30.5,30.2,30.0,29.5,29.4,28.9,28.5,28.9,28.5,29.6,29.0,30.0,29.8,30.4,30.1,30.3,30.8,31.0,31.0,30.9,31.2,31.0,30.8,31.1,31.1,31.0,31.1,31.1,31.2,31.2,31.3,31.2,31.3,31.2,31.1,31.1,31.0,31.1,31.0,30.9,30.7,30.7,30.8,30.7,30.6,30.6,30.2,30.6,30.1,30.2,29.6,29.7,29.5,29.4,28.7,28.3,29.1,27.3,27.8,27.8,27.8,26.1,26.8,25.5,25.9,25.9,26.7,24.9,25.0,25.4,25.1,25.1,24.8,24.5,25.2,23.1,23.5,21.4,20.8,18.2,17.0,13.3,12.5,8.5,7.0,5.0,3.9,2.1,0.8,2.1,3.9,4.8,6.8,9.1,12.4,13.7,15.6,15.5,17.9,18.7,20.0,20.9,21.7,21.6,23.3,22.6,23.9,23.9,24.9,24.7,25.9,26.3,26.8,27.0,28.1,28.2,28.8,29.4,28.4,29.7,29.0,29.5,29.9,29.1,29.8,29.3,29.7,29.7,29.4,29.8,29.4,30.2,30.4,30.4,30.7,30.7,31.1,31.1,31.2,31.2,31.3,31.3,31.4,31.3,31.3,31.2,31.2,31.1,31.1,30.3,30.5,30.9,30.7,30.1,30.7,30.7,30.4,30.5,30.6,30.5,30.3,30.5,30.7,30.4,30.7,30.9,30.9,30.9,30.8,30.9,30.8,31.0,31.0],[31.6,31.6,31.6,31.6,31.6,31.6,31.6,31.6,31.5,31.6,31.5,31.5,31.5,31.5,31.6,31.5,31.4,31.4,31.3,31.4,31.3,31.4,31.3,31.3,31.2,31.2,31.2,31.1,31.2,31.0,31.0,30.8,30.9,30.6,30.3,30.2,29.7,29.5,29.3,28.8,29.1,29.0,29.8,29.3,30.3,30.1,30.6,30.2,30.5,31.0,31.1,31.2,31.0,31.2,31.1,31.0,31.2,31.2,31.0,31.2,31.3,31.3,31.2,31.3,31.3,31.3,31.3,31.2,31.2,31.1,31.2,31.1,31.1,30.9,30.9,31.0,30.9,30.8,30.8,30.6,30.8,30.5,30.5,30.0,30.2,30.1,30.0,29.2,28.9,29.7,28.1,28.6,28.9,28.8,27.4,27.6,26.3,26.8,26.9,27.8,26.0,26.4,27.0,27.3,27.3,27.0,26.7,27.8,26.5,25.9,24.5,23.8,21.9,20.5,17.1,14.7,10.9,9.1,7.2,6.5,3.5,2.0,0.8,1.6,2.7,3.7,5.8,8.2,10.3,13.1,16.0,16.2,17.0,19.1,19.6,21.6,21.3,23.3,23.0,23.8,23.8,25.4,25.1,26.6,26.7,27.7,27.7,28.6,28.9,29.3,29.9,28.8,30.0,29.6,29.7,30.1,29.2,29.8,29.2,29.7,29.6,29.3,30.2,29.4,30.2,30.4,30.4,30.7,30.8,31.1,31.2,31.3,31.3,31.4,31.3,31.4,31.4,31.3,31.3,31.3,31.2,31.1,30.6,30.6,31.0,30.9,30.2,30.8,31.0,30.7,30.5,30.7,30.7,30.3,30.7,30.9,30.6,30.9,30.9,31.0,31.0,31.0,31.0,30.9,31.2,31.1],[31.6,31.6,31.6,31.6,31.6,31.6,31.6,31.6,31.5,31.6,31.5,31.5,31.5,31.4,31.5,31.4,31.4,31.4,31.3,31.4,31.3,31.3,31.2,31.3,31.2,31.2,31.1,31.0,31.1,30.8,30.9,30.7,30.8,30.6,30.2,30.1,29.6,29.4,29.2,28.9,29.1,29.0,29.6,29.2,30.0,30.0,30.4,30.0,30.2,30.8,31.0,31.1,30.8,31.1,31.0,30.7,31.0,31.1,30.8,31.0,31.2,31.2,31.1,31.3,31.2,31.2,31.2,31.0,31.2,31.1,31.1,31.0,31.0,30.7,30.8,30.8,30.7,30.6,30.7,30.3,30.5,30.3,30.4,29.5,29.8,29.9,29.6,29.0,28.3,29.4,27.8,28.4,28.7,28.6,27.3,27.8,26.3,27.0,26.8,27.7,26.3,26.8,27.3,27.3,27.7,27.4,27.2,28.0,27.4,26.2,25.0,24.4,22.5,20.8,18.0,15.5,13.2,10.0,9.6,6.8,5.1,3.5,1.8,0.8,1.5,2.4,3.3,5.1,8.5,11.0,13.4,14.9,17.0,17.7,19.2,20.7,20.5,22.4,22.5,23.6,24.0,25.4,25.4,26.6,26.7,27.9,28.1,29.1,29.3,29.5,30.0,28.8,30.2,29.4,29.8,29.7,29.1,29.7,28.8,29.5,29.4,28.9,29.7,28.7,29.8,29.8,30.1,30.3,30.6,30.9,31.0,31.1,31.1,31.2,31.1,31.3,31.3,31.3,31.2,31.3,30.8,30.9,30.1,30.5,30.8,30.6,29.9,30.4,30.7,30.5,29.9,30.4,30.6,30.4,30.2,30.8,30.6,30.8,30.5,30.8,31.0,30.5,30.6,31.1,31.3,31.3],[31.5,31.5,31.6,31.6,31.6,31.6,31.6,31.6,31.5,31.6,31.5,31.5,31.5,31.4,31.6,31.5,31.4,31.4,31.3,31.4,31.3,31.3,31.3,31.3,31.2,31.1,31.1,31.0,31.0,30.9,30.9,30.8,30.7,30.6,30.4,30.2,29.8,29.7,29.4,29.0,29.3,29.0,29.7,29.2,30.0,30.0,30.4,30.0,30.3,30.8,31.1,31.1,31.0,31.2,31.0,30.9,31.1,31.1,30.9,31.2,31.3,31.3,31.2,31.4,31.3,31.3,31.3,31.2,31.3,31.1,31.2,31.1,31.1,30.9,30.9,30.9,30.8,30.7,30.6,30.5,30.7,30.3,30.4,29.9,30.0,29.8,29.8,29.2,28.3,29.4,27.8,28.4,28.7,28.8,27.4,27.9,26.1,26.5,26.9,28.0,26.1,26.8,27.5,27.7,28.1,28.2,27.8,28.7,28.1,27.1,26.6,25.3,22.8,22.1,19.9,18.2,16.2,13.0,11.9,7.6,6.7,4.1,2.7,1.7,0.8,1.5,2.4,3.8,5.6,9.6,10.2,13.2,14.4,16.7,18.0,20.0,19.8,22.1,22.1,23.7,24.3,25.5,25.7,26.9,26.7,28.3,28.2,29.4,29.8,30.0,30.3,29.7,30.3,29.8,29.9,30.2,29.4,30.0,29.6,29.8,29.6,28.7,29.9,29.2,30.2,30.2,30.4,30.6,30.6,31.1,31.1,31.2,31.2,31.3,31.3,31.4,31.3,31.3,31.3,31.3,31.1,31.0,30.5,30.6,31.0,30.8,30.3,30.7,30.8,30.7,30.6,30.4,30.6,30.5,30.7,31.0,30.8,31.1,31.1,31.1,31.1,31.2,31.2,31.1,31.3,31.3],[31.6,31.6,31.6,31.6,31.6,31.6,31.6,31.6,31.5,31.6,31.5,31.5,31.4,31.4,31.5,31.4,31.4,31.4,31.3,31.4,31.3,31.3,31.2,31.2,31.1,31.1,31.0,31.0,31.0,30.8,30.9,30.7,30.7,30.6,30.2,30.1,29.8,29.6,29.4,29.2,29.3,29.1,29.6,29.2,29.9,29.9,30.4,30.0,30.3,30.8,31.1,31.1,30.9,31.2,31.1,30.8,31.1,31.1,30.9,31.1,31.3,31.2,31.1,31.3,31.2,31.2,31.2,31.0,31.1,31.1,31.1,31.0,31.0,30.8,30.9,30.8,30.7,30.7,30.6,30.4,30.6,30.3,30.6,29.7,30.0,30.0,29.8,29.3,28.7,29.5,28.0,28.6,28.9,28.9,27.6,28.1,26.9,27.3,27.1,28.1,26.7,27.6,28.0,28.5,28.6,28.6,28.3,28.9,28.5,27.9,27.0,25.4,23.9,22.8,20.3,18.0,16.6,13.2,12.8,8.7,8.5,5.7,3.3,2.6,1.4,0.8,1.6,2.7,4.4,6.9,9.8,12.1,14.5,16.2,17.9,20.1,20.1,22.5,22.5,23.8,24.2,25.2,25.4,26.7,26.8,28.3,28.6,29.5,29.8,30.1,30.3,29.4,30.3,29.8,29.8,29.9,29.0,29.5,29.0,29.2,29.3,28.2,29.4,28.3,29.5,29.6,29.9,29.9,30.4,30.7,30.9,31.1,31.0,31.1,31.0,31.3,31.2,31.3,31.2,31.2,30.7,30.8,30.3,30.4,30.9,30.7,30.0,30.5,30.6,30.5,30.2,30.5,30.7,30.4,30.4,30.8,30.7,30.8,30.5,31.0,30.9,30.8,30.8,31.1,31.3,31.4],[31.5,31.6,31.6,31.6,31.6,31.6,31.6,31.6,31.5,31.6,31.5,31.5,31.5,31.5,31.5,31.5,31.4,31.3,31.3,31.4,31.3,31.3,31.2,31.2,31.1,31.1,31.0,30.9,30.9,30.8,30.8,30.7,30.7,30.5,30.3,30.1,29.8,29.8,29.6,29.2,29.4,28.8,29.7,29.1,30.0,29.8,30.3,29.8,30.3,30.8,31.0,31.1,31.0,31.2,31.1,30.9,31.2,31.1,31.1,31.1,31.3,31.3,31.3,31.3,31.3,31.3,31.3,31.2,31.3,31.1,31.2,31.1,31.1,30.9,31.0,30.9,30.8,30.7,30.5,30.5,30.7,30.3,30.5,29.9,30.1,30.0,29.9,29.3,28.9,29.7,28.4,28.8,28.9,29.1,28.4,28.3,27.4,28.0,27.3,28.4,27.2,28.0,28.5,28.9,29.2,29.3,29.1,29.6,29.1,28.6,28.0,26.2,25.2,24.2,22.2,20.1,18.8,15.9,14.5,10.4,10.8,6.9,4.9,3.7,3.1,1.5,0.8,1.8,3.4,6.9,7.3,10.6,12.4,14.9,16.9,18.5,18.0,21.5,21.2,23.7,24.3,24.9,25.6,26.7,26.8,28.2,28.5,29.4,29.9,30.1,30.5,29.8,30.4,30.1,30.0,29.9,29.2,29.8,29.4,29.2,29.2,27.9,29.4,28.8,29.8,30.0,30.1,30.3,30.4,30.9,30.9,31.1,31.2,31.2,31.3,31.3,31.3,31.3,31.2,31.2,31.0,30.9,30.5,30.5,30.9,30.7,30.2,30.7,30.7,30.6,30.5,30.4,30.7,30.5,30.7,30.9,30.8,31.0,31.1,31.1,31.1,31.1,31.2,31.2,31.3,31.4],[31.6,31.6,31.6,31.6,31.6,31.5,31.5,31.5,31.5,31.6,31.4,31.5,31.4,31.5,31.5,31.5,31.4,31.4,31.3,31.4,31.3,31.3,31.3,31.2,31.1,31.1,31.0,31.0,31.0,30.9,30.9,30.7,30.8,30.6,30.4,30.3,30.0,29.9,29.8,29.4,29.5,29.1,29.9,29.3,30.2,30.0,30.4,30.2,30.6,31.0,31.1,31.2,31.0,31.3,31.2,31.1,31.2,31.3,31.1,31.2,31.3,31.3,31.2,31.3,31.3,31.3,31.3,31.2,31.2,31.1,31.1,31.1,31.0,30.9,30.9,30.9,30.8,30.9,30.8,30.7,30.7,30.4,30.7,30.1,30.2,30.1,29.9,29.4,29.0,30.0,28.6,29.3,29.1,29.5,28.6,28.4,27.9,28.1,27.6,28.6,27.4,28.4,28.9,29.4,29.5,29.5,29.4,29.8,29.4,29.2,28.4,27.4,26.5,25.2,23.9,21.3,19.8,18.0,17.3,12.9,14.2,10.9,7.7,6.6,4.1,2.9,1.9,0.8,2.2,3.8,5.7,7.8,9.9,12.9,15.1,17.2,18.9,21.6,21.7,23.4,24.5,25.6,25.9,27.3,27.3,28.7,28.9,29.5,30.0,30.5,30.6,30.0,30.7,30.2,30.2,30.3,29.4,29.7,29.7,29.4,29.5,27.8,29.7,28.1,29.5,29.8,30.1,30.3,30.5,30.9,30.9,31.1,31.1,31.1,31.1,31.2,31.3,31.2,31.2,31.2,30.8,31.0,30.6,30.5,31.0,30.8,30.2,30.7,30.6,30.5,30.5,30.6,30.8,30.5,30.7,31.1,30.9,31.0,31.0,31.1,31.1,31.2,31.1,31.3,31.3,31.4],[31.5,31.6,31.6,31.6,31.6,31.6,31.5,31.6,31.5,31.6,31.5,31.5,31.5,31.4,31.5,31.5,31.4,31.3,31.3,31.3,31.3,31.3,31.2,31.3,31.2,31.1,31.0,31.0,30.9,30.9,30.9,30.8,30.7,30.6,30.5,30.3,30.1,30.0,29.8,29.4,29.5,29.0,29.9,29.3,30.2,30.0,30.4,30.0,30.4,30.9,31.0,31.1,31.0,31.3,31.1,30.9,31.2,31.2,31.0,31.1,31.3,31.3,31.2,31.3,31.3,31.3,31.3,31.1,31.2,31.1,31.2,31.1,31.0,30.9,31.0,30.9,30.9,30.8,30.7,30.6,30.7,30.3,30.6,30.0,30.1,30.0,30.0,29.4,29.0,30.0,28.6,29.2,29.1,29.5,28.8,28.6,27.9,28.2,27.6,28.4,27.7,28.4,28.9,29.1,29.4,29.3,29.2,29.5,29.2,28.6,28.1,26.9,26.1,25.5,23.7,21.7,20.7,19.0,18.2,15.6,15.3,13.2,10.1,8.9,6.5,5.0,3.8,2.3,0.8,2.0,3.7,5.9,7.4,9.5,12.2,14.8,15.9,17.8,19.5,21.1,22.7,23.6,24.4,25.8,26.3,28.1,28.6,29.5,30.0,30.2,30.5,29.7,30.4,29.9,29.9,29.6,28.7,29.1,28.7,28.2,28.6,27.3,28.9,28.1,29.2,29.5,29.8,30.0,30.2,30.7,30.7,30.9,31.0,31.0,31.1,31.1,31.1,31.2,31.0,31.1,30.8,30.7,30.3,30.4,30.8,30.5,30.0,30.4,30.3,30.3,30.4,30.2,30.4,30.4,30.6,30.8,30.6,30.9,31.0,31.1,31.1,31.1,31.1,31.1,31.3,31.3],[31.6,31.6,31.6,31.6,31.6,31.5,31.5,31.5,31.5,31.5,31.4,31.5,31.5,31.4,31.5,31.5,31.4,31.4,31.4,31.3,31.2,31.3,31.2,31.2,31.1,31.1,31.0,31.0,30.9,30.9,30.9,30.8,30.9,30.7,30.5,30.4,30.2,30.1,29.9,29.6,29.6,29.3,29.8,29.4,30.1,30.0,30.4,30.3,30.5,30.9,31.1,31.2,31.1,31.3,31.2,31.0,31.2,31.2,31.0,31.1,31.3,31.3,31.1,31.3,31.2,31.2,31.2,31.1,31.1,31.0,31.0,31.1,31.0,30.9,31.0,30.8,30.7,30.8,30.8,30.7,30.6,30.5,30.7,30.0,30.3,30.3,30.0,29.7,29.4,30.0,28.9,29.5,29.5,29.9,29.0,28.7,28.4,28.4,28.1,28.8,28.0,29.1,29.4,29.7,29.6,29.8,29.6,29.8,29.5,29.1,28.7,27.7,26.8,25.9,24.7,23.2,21.8,21.3,19.9,18.7,18.8,16.8,15.4,12.7,10.5,7.8,6.0,3.9,2.1,0.8,1.8,3.7,4.8,7.0,9.5,12.8,14.4,16.6,16.9,20.2,22.0,23.3,24.4,25.8,27.1,28.1,28.8,29.6,30.0,30.5,30.5,29.6,30.6,29.6,29.8,29.3,28.2,28.7,27.8,27.8,28.1,26.8,28.4,27.2,28.7,28.8,29.3,29.5,29.9,30.5,30.3,30.8,30.8,30.9,30.8,31.0,31.0,31.1,31.0,31.0,30.4,30.5,29.9,30.1,30.3,30.2,29.5,30.1,30.3,30.0,30.0,29.7,30.1,30.1,30.3,30.5,30.4,30.9,30.5,31.1,31.0,31.1,31.0,31.2,31.2,31.3],[31.6,31.6,31.6,31.6,31.6,31.6,31.5,31.5,31.5,31.6,31.5,31.5,31.5,31.4,31.6,31.5,31.4,31.4,31.3,31.4,31.3,31.3,31.3,31.3,31.2,31.2,31.1,31.0,31.0,31.0,31.0,30.9,30.9,30.8,30.7,30.5,30.4,30.3,30.2,29.9,30.0,29.4,30.3,29.6,30.5,30.2,30.5,30.4,30.6,31.1,31.1,31.2,31.1,31.3,31.2,31.0,31.3,31.2,31.1,31.2,31.3,31.3,31.3,31.3,31.2,31.3,31.3,31.1,31.2,31.1,31.2,31.2,31.1,31.0,31.0,31.0,30.9,30.8,30.8,30.6,30.8,30.5,30.8,30.1,30.3,30.3,30.2,29.7,29.4,30.1,29.2,29.5,29.6,29.7,29.1,28.9,28.5,28.8,28.4,28.8,28.6,29.3,29.3,29.6,29.6,29.5,29.5,29.5,29.3,29.1,28.9,27.9,26.9,26.7,25.2,24.0,22.4,22.2,21.1,20.3,19.7,19.4,17.6,15.3,11.7,9.6,7.3,5.2,3.8,1.8,0.8,2.0,3.3,5.1,5.8,8.7,10.3,12.3,13.9,16.2,19.1,21.5,22.9,24.5,25.8,27.3,27.8,29.0,29.6,30.0,30.3,28.6,30.3,29.4,29.3,29.0,27.5,28.5,27.1,27.7,27.7,26.6,28.3,27.1,28.5,28.6,29.3,29.6,29.9,30.3,30.3,30.7,30.8,30.8,30.9,30.9,31.0,31.0,30.8,30.8,30.3,30.2,29.4,30.0,30.5,29.9,29.6,30.2,30.0,29.9,30.1,30.0,30.0,30.0,30.5,30.6,30.2,30.8,30.9,31.0,31.0,31.1,30.9,31.1,31.2,31.2],[31.6,31.6,31.6,31.6,31.6,31.6,31.6,31.6,31.5,31.6,31.5,31.5,31.5,31.5,31.6,31.5,31.4,31.4,31.4,31.4,31.3,31.4,31.4,31.3,31.2,31.2,31.1,31.1,31.0,31.2,31.1,31.1,31.0,30.9,30.8,30.6,30.5,30.5,30.4,30.0,30.2,29.9,30.4,29.9,30.6,30.5,30.7,30.7,30.8,31.2,31.2,31.3,31.1,31.4,31.3,31.2,31.3,31.3,31.1,31.2,31.4,31.4,31.3,31.3,31.3,31.3,31.3,31.2,31.2,31.0,31.1,31.1,31.0,31.0,31.0,31.0,31.0,31.0,31.0,30.8,30.9,30.8,30.8,30.5,30.5,30.5,30.2,29.9,29.7,30.2,29.4,29.6,29.8,29.7,29.2,29.2,28.8,29.0,28.6,29.1,28.4,29.3,29.3,29.7,29.9,29.9,29.7,29.8,29.4,28.7,28.5,27.5,26.7,25.7,24.5,23.3,22.9,22.1,22.2,21.1,22.2,21.5,20.1,17.5,15.3,11.8,9.9,8.3,5.4,3.5,1.8,0.8,1.8,3.6,4.6,5.7,7.5,10.0,10.1,13.9,17.2,20.3,22.4,24.1,25.9,26.5,27.7,28.8,29.2,29.6,29.8,28.4,29.7,28.1,28.6,28.4,27.0,28.1,26.5,27.1,27.4,26.5,28.4,27.0,28.3,28.3,29.4,29.6,30.1,30.3,30.2,30.7,30.8,30.8,30.8,30.9,31.0,30.9,30.7,30.7,30.2,30.4,29.7,29.8,30.5,30.1,29.4,30.2,30.4,30.0,30.1,30.3,30.2,29.9,30.3,30.7,30.4,30.8,30.7,30.9,30.8,30.9,30.8,31.1,31.1,31.3],[31.6,31.6,31.6,31.6,31.6,31.6,31.6,31.6,31.5,31.6,31.5,31.5,31.5,31.5,31.6,31.5,31.5,31.4,31.4,31.5,31.4,31.4,31.4,31.4,31.3,31.2,31.2,31.1,31.2,31.1,31.1,31.1,31.0,30.9,30.9,30.7,30.6,30.6,30.5,30.1,30.3,29.7,30.5,29.8,30.6,30.4,30.7,30.4,30.7,31.1,31.2,31.2,31.1,31.3,31.2,31.1,31.2,31.2,31.1,31.1,31.3,31.3,31.2,31.3,31.2,31.3,31.3,31.1,31.2,31.1,31.1,31.1,31.0,31.0,31.0,30.9,30.9,30.9,30.9,30.7,30.8,30.6,30.8,30.3,30.4,30.5,30.2,29.9,29.6,30.1,29.5,29.7,29.8,29.8,29.3,29.2,29.0,29.0,28.7,29.2,28.8,29.4,29.4,29.6,29.8,29.8,29.7,29.8,29.4,28.9,28.4,27.6,26.6,26.0,24.5,23.4,22.8,21.8,21.8,20.6,21.8,21.6,20.0,18.2,16.1,13.2,11.0,9.8,6.9,5.2,3.2,1.5,0.8,1.3,2.5,3.2,4.3,5.9,7.3,10.2,12.7,17.9,20.5,22.5,25.0,25.7,27.1,28.3,28.7,29.1,29.4,28.2,29.2,27.9,28.3,27.5,26.0,27.2,25.0,26.2,26.1,25.6,27.3,25.9,27.4,27.4,28.6,29.0,29.6,29.8,29.9,30.3,30.5,30.5,30.7,30.8,30.8,30.8,30.5,30.4,29.7,29.9,28.9,29.4,30.2,29.5,29.0,29.9,29.9,29.3,29.7,30.0,29.6,29.5,30.1,30.6,29.9,30.6,30.5,30.7,30.6,30.6,30.4,31.0,31.0,30.9],[31.6,31.6,31.6,31.6,31.6,31.6,31.6,31.5,31.5,31.6,31.4,31.5,31.4,31.5,31.5,31.4,31.4,31.4,31.3,31.4,31.3,31.3,31.3,31.3,31.2,31.1,31.1,31.0,31.0,31.0,31.0,30.9,30.9,30.9,30.7,30.5,30.3,30.4,30.3,29.9,30.2,29.8,30.2,29.7,30.4,30.2,30.5,30.4,30.5,31.0,31.1,31.1,31.0,31.2,31.1,30.7,31.1,31.1,30.8,31.0,31.2,31.2,31.0,31.2,31.1,31.2,31.1,30.9,31.0,30.9,30.9,30.9,30.9,30.8,30.9,30.7,30.8,30.8,30.9,30.6,30.6,30.6,30.7,30.1,30.2,30.4,30.0,29.8,29.5,29.8,29.2,29.3,29.6,29.5,28.9,28.8,28.8,28.4,28.6,28.7,28.1,28.9,29.0,29.3,29.3,29.3,29.1,29.1,28.7,27.9,27.5,26.3,25.5,24.7,23.5,22.5,21.8,21.4,21.0,20.0,21.4,21.1,19.7,17.8,17.1,14.6,13.5,11.6,9.1,6.6,4.8,2.9,1.5,0.8,1.3,2.2,3.2,4.5,6.1,8.7,10.3,15.0,17.7,20.8,23.6,25.0,26.7,27.7,27.8,29.0,28.9,27.6,29.0,26.8,28.1,26.6,25.7,26.1,24.7,25.4,25.5,25.0,27.2,25.4,26.7,26.6,28.1,28.0,28.9,29.3,29.5,30.0,30.4,30.5,30.7,30.8,30.7,30.7,30.3,30.4,29.4,29.4,28.2,29.1,29.6,28.8,28.3,29.0,29.1,28.6,28.6,28.8,28.7,29.0,29.3,29.7,29.0,30.1,29.8,30.4,30.2,30.1,29.8,30.6,30.8,30.7],[31.6,31.6,31.6,31.6,31.6,31.6,31.6,31.6,31.6,31.6,31.5,31.6,31.5,31.5,31.6,31.5,31.5,31.4,31.4,31.5,31.4,31.4,31.4,31.4,31.3,31.2,31.3,31.2,31.2,31.1,31.1,31.1,31.0,30.9,30.9,30.7,30.6,30.6,30.5,30.2,30.4,29.8,30.6,29.9,30.7,30.5,30.7,30.4,30.7,31.1,31.1,31.2,31.1,31.3,31.2,31.0,31.2,31.2,31.0,31.1,31.2,31.3,31.2,31.3,31.2,31.2,31.2,31.0,31.1,31.0,31.1,31.1,31.0,31.0,31.0,30.9,30.9,30.8,30.7,30.6,30.8,30.6,30.7,30.2,30.3,30.4,30.1,29.9,29.6,29.9,29.4,29.5,29.8,29.7,29.2,29.2,29.0,28.8,28.7,29.1,28.6,29.4,29.4,29.4,29.6,29.4,29.4,29.6,29.1,28.4,27.6,26.9,25.7,25.0,24.0,23.1,22.6,21.8,22.2,20.8,21.7,22.0,20.6,19.8,18.6,16.3,15.3,13.5,10.1,8.0,5.5,3.0,2.3,1.2,0.8,1.1,1.9,3.1,4.8,7.7,9.9,13.8,16.7,19.5,22.5,24.4,26.2,27.4,27.8,28.7,28.8,26.7,28.3,26.2,27.8,26.7,24.8,26.1,24.0,25.5,25.1,24.8,27.0,25.1,26.7,26.6,28.3,28.6,29.2,29.7,29.8,30.1,30.5,30.5,30.7,30.8,30.9,30.7,30.5,30.3,29.7,29.7,28.8,29.3,29.9,29.3,29.0,29.8,29.6,29.3,29.3,29.6,29.1,29.3,29.8,30.3,29.5,30.1,30.5,30.2,30.2,30.2,29.9,30.6,30.5,30.4],[31.6,31.6,31.6,31.6,31.6,31.6,31.6,31.5,31.5,31.6,31.4,31.5,31.4,31.5,31.5,31.5,31.4,31.4,31.3,31.4,31.3,31.4,31.3,31.3,31.3,31.2,31.2,31.1,31.2,31.1,31.1,31.1,31.1,31.0,30.8,30.7,30.6,30.6,30.5,30.1,30.4,30.0,30.5,30.1,30.7,30.6,30.8,30.6,30.7,31.0,31.1,31.2,31.0,31.3,31.2,30.9,31.2,31.2,30.9,31.1,31.2,31.3,31.1,31.3,31.2,31.3,31.2,31.0,31.0,31.0,31.0,31.0,30.9,30.9,31.0,30.9,30.9,30.8,30.9,30.7,30.8,30.7,30.7,30.1,30.4,30.5,30.1,30.0,29.6,30.0,29.4,29.5,29.8,29.7,29.1,29.0,29.0,28.7,28.7,29.0,28.4,29.0,29.1,29.3,29.2,29.0,28.7,29.0,28.5,27.8,26.9,26.2,25.3,24.4,23.9,22.7,22.3,21.5,21.7,20.7,21.7,21.9,21.0,20.6,18.2,16.7,16.2,14.3,12.3,10.1,7.7,4.4,3.2,2.2,1.2,0.8,1.3,2.3,4.0,5.7,8.0,11.7,12.8,15.7,19.3,21.2,23.8,25.9,26.3,27.5,27.6,26.6,27.5,24.9,27.3,25.7,24.4,25.8,23.3,24.7,24.7,24.5,26.9,25.1,26.4,26.5,28.4,28.3,29.3,29.5,29.7,29.9,30.5,30.5,30.7,30.8,30.7,30.6,30.3,30.1,28.9,29.4,28.1,29.0,29.2,28.3,28.2,28.7,28.7,28.3,28.3,28.3,26.8,27.1,28.2,29.5,26.6,29.0,29.1,29.3,29.1,29.3,28.9,30.0,30.3,30.4],[31.6,31.6,31.6,31.6,31.6,31.6,31.6,31.6,31.5,31.6,31.5,31.6,31.5,31.5,31.6,31.5,31.5,31.4,31.4,31.5,31.3,31.4,31.4,31.4,31.3,31.2,31.3,31.2,31.2,31.1,31.2,31.1,31.1,31.0,30.9,30.8,30.6,30.7,30.7,30.3,30.5,30.0,30.7,30.2,30.8,30.7,30.8,30.7,30.8,31.1,31.2,31.2,31.1,31.3,31.2,31.0,31.3,31.2,31.0,31.1,31.2,31.3,31.2,31.3,31.2,31.2,31.3,31.0,31.1,31.0,31.1,31.1,31.0,30.9,31.0,30.9,31.0,30.9,30.9,30.7,30.9,30.7,30.7,30.2,30.4,30.5,30.2,29.9,29.6,30.1,29.5,29.6,29.8,29.8,29.3,29.2,29.1,29.0,28.9,29.3,28.8,29.3,29.5,29.5,29.6,29.2,29.1,29.3,28.8,27.9,27.4,26.8,25.5,25.0,24.2,23.4,22.6,22.3,21.7,21.4,21.5,22.2,22.0,21.6,20.0,18.5,17.6,18.1,13.9,12.6,9.0,5.8,4.8,2.8,2.6,1.3,0.8,1.4,3.1,5.1,6.8,9.8,12.3,15.4,18.4,21.3,23.7,25.3,26.0,27.5,27.8,25.9,27.1,25.1,26.8,25.5,23.9,25.6,23.2,24.6,24.5,24.1,26.6,24.5,26.1,26.3,28.1,28.3,28.9,29.5,29.8,30.0,30.4,30.5,30.6,30.7,30.7,30.6,30.4,30.2,29.5,29.6,28.5,29.1,29.5,28.9,28.7,29.1,29.2,28.8,29.0,29.2,28.2,28.3,28.9,29.9,28.7,29.7,29.9,29.5,29.4,29.0,29.4,30.2,30.1,30.0],[31.6,31.6,31.6,31.6,31.6,31.6,31.6,31.5,31.5,31.5,31.5,31.5,31.5,31.5,31.5,31.5,31.4,31.4,31.3,31.4,31.3,31.4,31.4,31.4,31.3,31.2,31.3,31.2,31.2,31.2,31.2,31.1,31.1,31.0,31.0,30.9,30.7,30.8,30.7,30.5,30.6,30.3,30.8,30.4,31.0,30.8,31.0,30.9,30.9,31.2,31.2,31.3,31.1,31.3,31.2,31.0,31.3,31.2,31.0,31.1,31.3,31.3,31.2,31.3,31.2,31.3,31.2,31.1,31.0,31.0,31.0,31.1,31.0,31.0,31.0,31.0,31.0,31.0,31.0,30.8,30.9,30.8,30.8,30.3,30.6,30.6,30.3,30.1,29.9,30.3,29.6,29.7,29.8,29.8,29.3,29.1,29.1,29.1,28.8,29.4,28.7,29.4,29.6,29.6,29.4,29.0,28.9,28.9,28.3,27.9,27.2,26.8,25.3,24.4,24.3,22.9,22.9,22.2,22.3,21.6,22.5,22.6,22.6,22.0,20.6,19.8,18.8,19.5,16.8,14.1,11.6,8.0,6.3,5.3,3.3,2.6,1.5,0.8,2.0,3.7,5.9,8.0,10.2,12.7,16.1,18.0,21.0,22.9,24.5,25.5,26.2,25.7,25.7,23.7,25.6,24.9,23.8,24.5,23.5,25.0,25.0,24.4,26.7,25.1,26.5,26.9,28.2,28.7,29.6,29.7,29.9,30.1,30.6,30.6,30.8,30.9,30.6,30.7,30.3,30.1,29.4,29.0,28.2,28.6,29.0,28.5,28.3,27.7,28.1,28.5,27.5,27.9,26.5,27.9,28.1,29.2,27.5,28.4,29.1,28.8,28.4,28.8,29.0,29.4,29.6,29.7],[31.6,31.6,31.6,31.6,31.6,31.6,31.6,31.6,31.6,31.6,31.5,31.6,31.5,31.5,31.5,31.5,31.5,31.4,31.4,31.5,31.3,31.4,31.4,31.4,31.2,31.2,31.3,31.2,31.2,31.1,31.2,31.1,31.1,31.0,30.9,30.9,30.7,30.8,30.7,30.5,30.6,30.3,30.9,30.4,31.0,30.8,31.0,30.9,30.9,31.2,31.2,31.2,31.1,31.3,31.2,31.0,31.3,31.2,31.0,31.1,31.2,31.3,31.2,31.2,31.2,31.2,31.2,31.1,31.2,31.1,31.1,31.1,31.1,31.0,31.1,31.0,31.0,31.0,30.9,30.8,31.0,30.8,30.8,30.3,30.6,30.7,30.4,30.0,29.8,30.4,29.6,30.0,30.0,30.1,29.6,29.5,29.3,29.4,29.1,29.6,29.1,29.6,29.8,29.6,29.8,29.2,29.1,29.3,28.7,27.8,27.7,27.1,25.9,24.9,24.3,24.0,22.8,22.9,22.2,22.4,22.1,22.8,23.4,23.0,22.0,21.7,20.1,22.3,19.3,18.6,14.1,10.7,9.4,6.8,6.3,3.9,3.4,2.3,0.8,2.2,3.9,6.4,8.1,10.0,13.7,17.5,19.7,22.4,23.3,24.6,25.9,24.4,25.6,23.3,24.9,24.8,23.0,25.0,22.6,24.6,24.5,24.1,26.9,25.0,26.5,26.5,28.6,28.7,29.2,29.8,30.0,30.3,30.6,30.7,30.8,30.8,30.7,30.7,30.5,30.3,30.0,29.8,28.9,29.3,29.6,29.1,28.7,29.1,29.3,28.7,28.5,28.4,27.7,28.3,28.7,29.5,27.5,29.2,29.5,29.5,28.5,28.9,29.1,29.5,29.2,29.2],[31.6,31.6,31.6,31.6,31.6,31.6,31.6,31.6,31.5,31.6,31.5,31.6,31.5,31.5,31.5,31.5,31.5,31.4,31.4,31.4,31.3,31.4,31.3,31.4,31.3,31.2,31.3,31.2,31.2,31.2,31.2,31.2,31.1,31.1,31.0,31.0,30.8,30.8,30.7,30.6,30.7,30.5,30.9,30.6,31.1,31.0,31.1,31.1,31.1,31.2,31.2,31.3,31.2,31.3,31.3,31.0,31.3,31.3,31.1,31.1,31.3,31.4,31.2,31.3,31.3,31.3,31.2,31.1,31.2,31.1,31.1,31.2,31.1,31.1,31.1,31.1,31.0,31.1,31.1,30.9,31.1,30.9,30.9,30.5,30.8,30.7,30.6,30.2,30.1,30.6,29.7,29.9,30.0,30.1,29.6,29.4,29.4,29.5,29.1,29.6,29.2,29.7,29.8,29.7,29.6,29.2,29.0,29.0,28.4,27.8,27.9,27.4,26.4,25.3,25.2,24.4,23.8,23.7,23.2,22.9,22.8,23.6,24.0,23.7,22.6,22.9,21.2,23.0,21.2,21.6,19.2,16.6,12.4,10.4,7.8,7.0,5.0,3.6,2.2,0.8,2.4,3.9,6.3,8.0,9.9,13.5,17.0,19.4,21.3,22.0,24.1,23.6,24.1,22.6,24.0,24.4,23.0,24.3,23.4,24.5,25.2,24.6,27.2,25.8,27.2,27.4,28.5,29.2,29.5,30.1,30.2,30.4,30.8,30.7,31.0,31.0,30.7,30.8,30.6,30.5,30.2,29.7,29.0,29.1,29.6,29.1,28.4,28.9,29.0,28.6,28.0,27.7,27.0,27.5,27.9,28.4,26.8,27.8,28.6,28.1,27.5,28.0,28.4,29.1,28.3,28.9],[31.6,31.6,31.6,31.6,31.6,31.6,31.6,31.6,31.6,31.6,31.5,31.6,31.5,31.5,31.5,31.5,31.5,31.4,31.4,31.5,31.3,31.4,31.3,31.4,31.3,31.2,31.3,31.2,31.2,31.1,31.1,31.1,31.1,31.1,31.0,31.0,30.8,30.8,30.8,30.6,30.7,30.5,30.9,30.7,31.0,30.9,31.1,31.0,31.1,31.2,31.2,31.3,31.2,31.4,31.3,31.1,31.3,31.4,31.2,31.2,31.4,31.4,31.3,31.4,31.3,31.3,31.3,31.2,31.3,31.2,31.2,31.2,31.1,31.2,31.1,31.1,31.1,31.1,31.1,30.9,31.1,31.0,31.0,30.5,30.8,30.8,30.6,30.3,30.1,30.7,29.9,30.2,30.2,30.3,29.9,29.8,29.6,29.9,29.4,30.0,29.6,30.0,30.1,29.9,30.0,29.6,29.4,29.5,29.0,28.4,28.3,27.8,26.9,25.8,25.5,24.9,24.2,24.3,23.7,23.2,23.6,24.3,24.6,23.8,23.5,23.5,23.3,25.1,23.7,23.8,22.1,19.5,16.5,14.0,11.2,8.4,7.7,5.6,3.9,2.7,0.8,2.7,4.3,5.8,8.4,11.5,12.4,17.2,18.2,20.2,21.9,20.5,22.4,21.7,23.9,24.1,22.5,24.7,22.8,25.0,25.9,24.7,27.6,25.9,27.6,28.1,28.9,29.2,29.5,30.1,30.3,30.7,30.8,30.9,31.0,31.1,31.0,30.9,30.8,30.7,30.5,30.3,29.9,29.5,29.9,29.5,28.7,29.4,29.4,28.6,28.9,28.6,27.8,27.6,28.7,28.7,26.8,28.5,28.2,28.6,27.4,27.9,27.6,27.1,26.2,28.5],[31.6,31.6,31.6,31.6,31.6,31.6,31.6,31.6,31.6,31.6,31.5,31.6,31.5,31.6,31.6,31.6,31.5,31.4,31.4,31.5,31.3,31.4,31.4,31.4,31.3,31.2,31.3,31.2,31.2,31.1,31.2,31.1,31.2,31.1,31.0,31.1,30.9,30.9,30.9,30.8,30.8,30.6,31.0,30.8,31.1,31.0,31.1,31.1,31.1,31.2,31.3,31.3,31.2,31.4,31.4,31.1,31.3,31.4,31.2,31.2,31.4,31.4,31.3,31.4,31.3,31.4,31.4,31.2,31.2,31.2,31.2,31.2,31.1,31.2,31.2,31.1,31.1,31.1,31.1,31.0,31.1,31.0,31.0,30.7,30.9,30.8,30.7,30.4,30.3,30.7,30.1,30.3,30.4,30.5,30.0,29.9,29.9,30.1,29.7,30.2,29.8,30.2,30.3,30.1,30.3,29.9,29.9,29.8,29.5,28.7,28.7,28.3,27.3,26.5,26.1,25.3,24.8,24.9,24.1,24.7,23.9,24.5,25.2,25.0,23.9,24.4,24.0,24.9,24.1,24.0,22.9,21.4,19.6,18.0,13.2,11.0,8.6,7.8,5.8,3.8,2.5,0.8,2.9,4.1,6.0,8.7,10.1,14.3,15.6,18.0,19.9,20.1,21.0,20.4,22.5,23.3,22.2,24.7,23.4,25.8,26.2,25.4,27.7,26.4,28.0,28.3,29.0,29.4,29.7,30.2,30.5,30.8,30.9,31.0,31.1,31.1,31.1,30.9,30.8,30.7,30.6,30.3,29.9,29.6,29.9,29.5,28.7,29.2,29.1,28.8,28.6,27.9,26.5,27.7,27.2,27.5,26.4,27.8,27.0,27.5,26.9,26.7,26.9,26.4,25.9,27.7],[31.6,31.6,31.6,31.6,31.6,31.6,31.6,31.6,31.6,31.6,31.5,31.6,31.5,31.6,31.5,31.5,31.5,31.4,31.4,31.5,31.3,31.4,31.4,31.4,31.3,31.3,31.3,31.2,31.3,31.1,31.2,31.2,31.2,31.1,31.0,31.1,30.9,30.9,30.9,30.8,30.8,30.5,31.0,30.6,31.1,30.9,31.1,31.0,31.2,31.2,31.3,31.4,31.3,31.4,31.4,31.2,31.4,31.4,31.3,31.3,31.4,31.5,31.4,31.4,31.4,31.4,31.4,31.3,31.3,31.2,31.2,31.3,31.1,31.2,31.1,31.1,31.1,31.1,31.1,30.9,31.1,31.0,31.0,30.6,30.8,30.8,30.7,30.3,30.3,30.8,30.2,30.4,30.4,30.5,30.1,30.0,29.9,30.1,29.8,30.3,29.9,30.2,30.2,30.0,30.2,29.9,29.9,29.8,29.5,28.8,29.0,28.8,28.4,27.1,26.7,26.4,25.6,25.7,25.1,25.0,24.7,25.7,26.5,26.1,25.2,26.0,26.3,27.6,26.3,25.7,24.5,24.1,21.8,21.0,16.9,13.5,11.5,8.9,8.2,6.2,4.1,3.2,0.8,2.8,4.6,6.3,9.3,12.9,14.8,18.0,19.5,19.4,20.2,21.3,22.9,23.3,22.5,24.7,23.8,25.4,26.6,25.3,27.6,26.6,28.4,28.7,29.1,29.4,29.6,30.3,30.5,30.8,30.9,31.0,31.1,31.1,31.0,31.0,30.9,30.8,30.7,30.4,29.9,29.8,30.1,29.8,28.9,29.6,29.4,28.6,28.7,28.6,27.8,27.7,28.4,28.9,26.9,27.4,28.0,27.9,27.2,27.1,27.6,27.1,26.9,28.3],[31.6,31.6,31.6,31.6,31.6,31.6,31.6,31.6,31.6,31.6,31.5,31.6,31.5,31.6,31.6,31.6,31.5,31.5,31.4,31.5,31.4,31.5,31.4,31.4,31.4,31.3,31.4,31.2,31.3,31.2,31.2,31.2,31.2,31.2,31.1,31.2,31.0,31.1,31.0,30.9,30.9,30.7,31.1,30.9,31.2,31.0,31.2,31.1,31.2,31.3,31.3,31.4,31.3,31.4,31.4,31.2,31.3,31.4,31.3,31.2,31.3,31.4,31.4,31.4,31.3,31.4,31.4,31.2,31.1,31.1,31.3,31.3,31.1,31.2,31.1,31.1,31.1,31.1,31.1,30.9,31.1,31.0,31.0,30.6,30.9,30.8,30.7,30.4,30.3,30.8,30.2,30.5,30.5,30.5,30.1,30.1,30.0,30.2,29.9,30.4,30.0,30.3,30.3,30.2,30.3,30.1,30.0,29.8,29.6,29.0,29.0,28.6,27.9,27.1,26.6,26.3,25.3,26.1,25.0,25.8,24.8,25.7,26.2,26.0,25.2,26.0,26.1,27.0,26.8,26.1,25.5,24.5,22.9,21.8,18.2,16.7,13.1,11.4,8.4,8.4,6.3,3.9,2.7,0.8,2.9,4.4,6.7,10.1,10.6,15.3,16.1,17.2,18.0,18.1,19.3,22.2,22.0,24.1,24.1,25.9,26.2,25.8,27.7,27.4,28.2,28.8,29.2,29.4,29.9,30.3,30.5,30.8,30.9,31.0,31.0,30.9,31.1,30.9,30.8,30.7,30.8,30.5,30.2,29.8,30.0,29.7,28.7,29.2,28.6,28.2,27.7,27.5,26.1,26.4,25.7,26.8,25.2,26.3,25.8,26.6,25.8,26.4,26.5,24.9,25.0,26.2],[31.6,31.6,31.6,31.6,31.6,31.6,31.6,31.6,31.6,31.6,31.5,31.6,31.5,31.6,31.6,31.6,31.5,31.5,31.4,31.5,31.4,31.5,31.4,31.4,31.4,31.3,31.3,31.3,31.3,31.3,31.3,31.3,31.3,31.2,31.2,31.2,31.1,31.1,31.1,30.9,31.0,30.7,31.2,30.9,31.2,31.1,31.3,31.1,31.2,31.3,31.3,31.4,31.3,31.4,31.4,31.2,31.4,31.4,31.3,31.2,31.4,31.4,31.4,31.5,31.4,31.4,31.4,31.2,31.1,31.1,31.2,31.3,31.2,31.1,31.1,31.1,31.1,31.0,31.0,30.9,31.1,31.1,31.0,30.6,30.9,30.9,30.8,30.4,30.4,30.9,30.4,30.5,30.7,30.7,30.3,30.3,30.1,30.3,30.0,30.5,30.1,30.4,30.4,30.2,30.4,30.0,30.1,29.9,29.8,29.1,29.3,28.7,28.5,27.6,27.4,27.0,26.3,27.3,25.8,27.3,25.6,27.0,27.3,27.5,26.8,27.7,27.7,28.9,27.9,27.7,26.5,26.1,24.5,23.7,21.0,19.2,16.4,13.8,12.0,9.6,8.7,6.7,4.2,3.0,0.8,2.7,5.1,8.3,9.9,13.0,14.9,16.7,17.6,18.6,19.2,20.6,22.1,23.3,23.6,25.3,25.9,25.3,27.6,27.3,28.0,28.4,28.9,29.1,29.7,30.1,30.4,30.8,30.8,31.1,31.1,31.1,31.0,30.9,30.8,30.8,30.7,30.4,29.9,29.3,30.0,29.7,28.4,28.5,28.3,27.5,26.2,24.9,25.3,26.1,24.2,26.2,24.9,24.9,23.5,26.4,25.5,24.8,26.3,25.7,25.4,26.3],[31.6,31.6,31.6,31.6,31.6,31.6,31.6,31.6,31.6,31.6,31.4,31.6,31.5,31.6,31.6,31.6,31.5,31.5,31.4,31.5,31.4,31.5,31.4,31.4,31.4,31.4,31.4,31.3,31.4,31.3,31.4,31.3,31.3,31.3,31.2,31.3,31.1,31.1,31.1,31.0,31.0,30.8,31.2,30.9,31.2,31.0,31.2,31.2,31.2,31.3,31.2,31.4,31.3,31.5,31.5,31.2,31.3,31.5,31.4,31.2,31.3,31.5,31.5,31.4,31.3,31.4,31.5,31.2,31.0,31.0,31.2,31.3,31.1,31.0,31.0,31.0,31.0,31.0,31.0,30.8,31.1,31.1,31.0,30.7,30.9,30.8,30.7,30.5,30.5,30.9,30.4,30.6,30.7,30.7,30.4,30.3,30.2,30.4,30.1,30.6,30.3,30.5,30.5,30.4,30.5,30.2,30.2,30.1,29.9,29.3,29.4,29.1,28.9,28.3,27.8,27.5,26.8,27.5,26.4,27.4,26.1,27.0,27.8,27.9,27.9,28.2,29.0,29.5,29.2,28.2,27.8,26.9,25.3,24.8,22.5,22.4,18.7,17.2,14.6,11.8,9.0,8.8,8.0,4.5,3.1,0.8,3.1,5.8,6.7,10.5,11.9,14.1,15.9,15.9,16.9,19.8,20.3,22.7,23.2,24.5,25.3,25.6,26.8,27.5,27.9,28.6,29.2,29.5,29.9,30.3,30.5,30.9,30.9,31.1,31.1,30.9,31.0,30.8,30.7,30.7,30.7,30.4,29.9,29.3,29.9,29.6,27.6,28.2,27.8,27.1,25.6,25.7,25.7,25.2,25.2,26.7,24.2,25.4,25.5,26.5,25.2,25.3,26.3,24.6,24.5,25.4],[31.6,31.6,31.7,31.7,31.7,31.6,31.6,31.6,31.6,31.6,31.5,31.6,31.5,31.6,31.6,31.6,31.5,31.5,31.4,31.5,31.4,31.5,31.4,31.4,31.4,31.4,31.4,31.3,31.4,31.4,31.4,31.4,31.3,31.3,31.3,31.3,31.1,31.2,31.2,31.0,31.1,30.8,31.3,31.0,31.3,31.1,31.3,31.2,31.2,31.3,31.2,31.4,31.3,31.4,31.4,31.1,31.3,31.4,31.3,31.1,31.3,31.5,31.4,31.4,31.3,31.4,31.4,31.2,31.0,30.9,31.1,31.2,31.0,31.0,30.9,30.9,31.0,30.9,31.0,30.6,31.0,31.1,30.9,30.5,30.8,30.9,30.8,30.5,30.5,30.9,30.5,30.6,30.8,30.7,30.5,30.5,30.4,30.5,30.3,30.7,30.4,30.6,30.5,30.4,30.6,30.3,30.3,30.0,30.1,29.3,29.4,29.0,29.2,28.4,28.1,28.1,27.1,28.5,27.1,28.4,27.0,27.8,28.3,28.7,28.5,29.2,29.6,30.2,29.9,29.2,28.9,28.4,26.7,26.4,24.0,23.1,20.9,21.2,17.4,13.9,12.8,9.0,9.6,7.5,4.8,3.1,0.8,3.2,5.2,7.7,9.8,11.1,14.0,14.7,16.0,18.8,21.1,21.6,22.9,24.2,24.7,25.3,26.3,26.7,27.4,28.1,28.4,28.6,29.2,29.7,30.1,30.6,30.7,30.9,31.0,30.8,30.8,30.5,30.5,30.5,30.5,30.0,29.3,28.6,29.4,29.3,27.3,26.9,27.4,27.4,24.9,24.5,25.2,25.8,23.6,25.9,24.1,24.5,24.2,25.5,24.8,24.2,26.0,24.5,24.1,25.0],[31.6,31.6,31.6,31.6,31.6,31.6,31.6,31.6,31.6,31.6,31.4,31.6,31.4,31.6,31.5,31.5,31.4,31.4,31.3,31.5,31.3,31.4,31.4,31.4,31.3,31.3,31.4,31.3,31.4,31.3,31.4,31.3,31.3,31.3,31.3,31.3,31.1,31.2,31.2,31.1,31.1,30.9,31.2,30.9,31.3,31.1,31.3,31.2,31.1,31.3,31.1,31.4,31.2,31.5,31.4,31.0,31.2,31.4,31.3,30.9,31.2,31.4,31.3,31.4,31.2,31.3,31.4,31.0,31.0,30.9,31.1,31.1,30.9,30.9,30.9,30.8,31.0,30.9,30.9,30.7,30.9,31.0,30.9,30.6,30.7,30.8,30.7,30.5,30.5,30.8,30.4,30.6,30.7,30.7,30.4,30.4,30.4,30.5,30.3,30.6,30.4,30.6,30.5,30.4,30.5,30.2,30.3,30.1,30.1,29.3,29.3,28.9,29.1,28.7,28.5,28.5,27.6,28.2,27.2,28.1,27.0,27.6,28.4,28.5,28.9,29.2,29.9,30.2,30.1,29.4,29.4,28.7,27.4,26.9,25.0,24.2,22.3,22.1,20.3,16.3,16.0,13.2,9.9,9.0,7.6,4.7,2.8,0.8,2.9,4.9,7.0,10.2,11.7,12.1,14.8,16.6,18.3,18.3,20.4,22.0,22.9,24.1,24.6,26.2,26.6,27.3,27.7,28.2,28.8,29.5,30.0,30.5,30.5,30.8,30.8,30.7,30.4,30.4,30.2,30.3,30.1,29.1,28.5,27.7,28.1,27.7,25.6,25.5,25.7,25.7,23.4,22.8,23.4,23.6,22.7,24.6,22.5,22.5,22.8,24.2,22.7,22.7,24.4,23.2,21.7,24.3],[31.6,31.6,31.6,31.6,31.6,31.6,31.6,31.6,31.6,31.6,31.4,31.6,31.5,31.6,31.5,31.4,31.4,31.4,31.4,31.5,31.4,31.5,31.4,31.4,31.4,31.3,31.4,31.3,31.3,31.3,31.4,31.3,31.2,31.3,31.3,31.3,31.2,31.3,31.2,31.2,31.2,31.0,31.3,31.1,31.2,31.1,31.3,31.2,31.1,31.2,31.1,31.3,31.2,31.4,31.4,30.9,31.2,31.4,31.2,30.9,31.2,31.3,31.3,31.3,31.1,31.3,31.3,30.9,30.8,30.7,30.9,31.0,30.8,30.6,30.8,30.7,30.8,30.8,30.8,30.6,30.9,31.0,30.9,30.5,30.8,30.8,30.7,30.4,30.5,30.9,30.4,30.6,30.7,30.7,30.4,30.4,30.3,30.6,30.4,30.7,30.5,30.7,30.6,30.4,30.6,30.2,30.2,30.0,30.0,29.3,29.3,29.0,29.0,28.6,28.7,28.3,27.7,28.5,27.4,28.6,27.4,28.0,28.8,29.4,29.7,29.9,30.2,30.5,30.4,29.8,29.6,29.1,27.8,27.1,25.0,24.3,22.7,21.6,20.2,17.1,16.4,13.9,12.2,9.3,8.6,6.5,4.3,2.5,0.8,2.5,4.8,5.9,7.8,8.9,9.8,12.8,14.3,14.9,19.0,19.5,21.3,22.5,22.9,23.7,25.0,25.5,26.1,26.6,27.2,28.1,29.1,29.7,30.3,30.3,30.5,30.1,29.8,29.5,28.9,29.4,29.2,28.1,27.4,26.4,26.7,26.7,24.8,24.7,24.9,24.5,22.4,21.4,22.0,23.0,21.1,23.2,21.0,21.9,21.5,22.0,20.5,21.3,23.0,22.3,19.9,24.2],[31.6,31.6,31.6,31.6,31.6,31.6,31.6,31.6,31.6,31.5,31.2,31.5,31.4,31.5,31.5,31.3,31.3,31.3,31.3,31.4,31.3,31.3,31.3,31.3,31.3,31.2,31.3,31.2,31.2,31.2,31.2,31.2,31.1,31.2,31.2,31.2,31.1,31.1,31.0,30.9,31.1,31.0,31.2,31.0,31.2,31.0,31.2,31.1,31.0,31.1,31.0,31.3,31.1,31.3,31.3,30.7,31.1,31.3,31.1,30.7,31.1,31.3,31.1,31.2,31.0,31.2,31.2,30.7,30.6,30.5,30.8,30.8,30.6,30.4,30.6,30.5,30.7,30.7,30.7,30.3,30.8,30.9,30.8,30.3,30.7,30.6,30.5,30.3,30.4,30.8,30.2,30.3,30.5,30.5,30.2,30.2,30.1,30.3,30.2,30.5,30.3,30.4,30.4,30.3,30.3,30.1,30.1,29.9,29.8,29.2,29.1,28.9,29.0,28.4,28.5,28.3,27.9,28.3,27.5,28.4,27.3,27.8,28.8,29.2,29.8,29.7,30.3,30.4,30.3,29.8,29.7,29.3,27.8,27.7,25.6,25.4,23.4,21.9,21.5,18.5,18.2,15.3,14.8,12.1,9.4,8.0,6.8,5.2,2.6,0.8,2.6,4.6,5.4,7.2,8.4,11.2,11.8,12.0,15.1,16.8,17.9,20.7,20.8,22.5,23.4,24.2,24.8,25.3,26.2,26.9,28.2,28.4,29.2,29.5,29.8,29.4,28.7,28.6,27.7,28.3,27.7,26.2,25.3,23.4,24.2,23.8,22.5,22.2,23.0,22.6,20.1,19.1,21.3,20.7,20.4,21.0,20.3,19.8,19.9,20.9,18.5,19.7,19.9,19.6,17.7,19.6],[31.6,31.6,31.6,31.6,31.6,31.6,31.6,31.6,31.6,31.6,31.1,31.5,31.4,31.5,31.5,31.3,31.3,31.3,31.2,31.4,31.3,31.3,31.3,31.3,31.3,31.3,31.3,31.3,31.3,31.2,31.3,31.3,31.1,31.2,31.2,31.2,31.1,31.2,31.1,31.1,31.1,31.0,31.2,31.0,31.2,31.0,31.2,31.0,30.9,31.1,31.0,31.3,31.1,31.3,31.3,30.7,31.0,31.3,31.1,30.7,31.1,31.2,31.1,31.1,30.9,31.1,31.1,30.7,30.5,30.4,30.7,30.8,30.5,30.4,30.6,30.4,30.6,30.6,30.6,30.2,30.7,30.8,30.7,30.3,30.6,30.7,30.5,30.3,30.4,30.7,30.3,30.5,30.6,30.6,30.3,30.3,30.3,30.5,30.4,30.7,30.6,30.7,30.6,30.5,30.6,30.3,30.2,30.0,29.9,29.4,29.1,29.0,29.0,28.6,28.8,28.3,28.3,28.6,28.1,28.9,28.3,28.6,29.4,29.8,30.1,30.1,30.3,30.5,30.3,29.9,29.9,29.4,28.5,28.0,26.6,25.8,24.3,22.8,22.1,20.2,19.7,17.3,17.3,14.3,13.0,9.7,8.0,7.2,4.6,2.3,0.8,2.4,3.9,5.5,6.0,8.6,10.3,10.7,13.7,13.2,15.5,17.3,18.8,21.0,21.7,22.7,23.2,24.1,25.0,26.2,27.6,28.1,28.8,29.0,29.3,28.7,27.9,27.9,27.0,27.5,27.1,25.2,24.5,22.6,23.8,23.0,22.0,21.8,21.2,20.8,19.1,19.0,18.4,20.2,18.8,21.1,18.3,17.2,18.9,18.9,17.6,18.8,19.4,18.4,17.5,19.5],[31.6,31.6,31.6,31.6,31.5,31.6,31.6,31.6,31.5,31.5,30.7,31.5,31.3,31.5,31.4,31.2,31.2,31.2,31.0,31.2,31.2,31.1,31.2,31.1,31.2,31.1,31.2,31.2,31.1,31.1,31.0,31.1,31.0,31.1,31.1,31.1,31.0,31.1,30.9,30.9,30.9,30.7,31.1,30.9,31.1,30.9,31.1,31.0,30.9,30.9,30.8,31.1,30.9,31.2,31.1,30.3,30.9,31.2,30.9,30.4,30.9,31.1,30.9,31.0,30.5,30.9,30.9,30.0,29.8,29.7,30.2,30.2,29.9,29.6,29.9,29.8,30.1,30.2,30.4,29.3,30.2,30.5,30.2,29.9,30.4,30.4,30.2,30.1,30.3,30.6,30.1,30.3,30.5,30.5,30.2,30.1,30.1,30.3,30.3,30.6,30.4,30.6,30.6,30.5,30.5,30.1,30.2,29.9,29.7,29.3,28.9,28.7,28.8,28.1,28.7,28.1,28.1,28.5,28.2,28.9,28.1,28.6,29.3,29.6,30.1,30.0,30.4,30.3,30.3,29.8,29.7,29.3,27.9,27.8,26.4,25.3,24.3,23.1,22.2,19.7,21.3,16.7,17.5,15.0,14.8,11.8,8.9,8.8,6.1,3.8,2.1,0.8,2.1,3.3,3.3,5.7,6.9,8.1,9.8,12.0,12.8,16.3,16.2,18.8,19.9,21.0,22.1,22.2,23.4,24.7,26.6,26.2,27.2,27.4,28.1,27.2,26.4,26.5,25.5,26.2,25.1,23.5,22.7,21.1,21.6,21.2,19.2,19.3,18.6,18.9,17.8,16.9,18.0,17.9,17.8,18.8,17.8,17.5,17.4,19.0,16.2,18.6,18.8,16.8,17.4,18.6],[31.6,31.6,31.6,31.5,31.4,31.5,31.6,31.5,31.5,31.5,30.5,31.4,31.2,31.4,31.4,31.0,31.0,31.2,30.8,31.0,31.2,30.9,31.1,31.0,31.2,31.1,31.1,31.1,31.1,31.0,31.0,31.1,30.9,31.1,31.0,31.0,30.9,31.0,30.9,30.8,30.9,30.8,31.0,30.8,31.0,30.8,31.0,30.8,30.8,30.9,30.7,31.1,30.9,31.1,31.0,30.1,30.8,31.0,30.7,30.2,30.8,31.0,30.6,30.8,30.5,30.7,30.7,29.9,29.7,29.6,30.2,30.1,30.0,29.8,29.9,29.8,30.1,30.2,30.3,29.4,30.2,30.5,30.3,29.9,30.3,30.4,30.2,30.1,30.3,30.5,30.2,30.2,30.4,30.4,30.0,30.1,30.1,30.3,30.2,30.6,30.4,30.6,30.5,30.4,30.5,30.1,30.1,30.0,29.9,29.4,29.1,29.0,28.8,28.5,28.6,28.3,28.2,28.4,28.1,28.7,28.2,28.5,29.2,29.4,29.9,29.6,30.0,30.0,30.0,29.5,29.3,28.5,27.3,27.1,25.4,24.9,23.8,22.7,22.1,19.8,19.8,17.1,17.2,15.2,14.3,12.3,10.3,8.5,6.9,5.4,3.6,2.0,0.8,1.9,2.3,3.3,4.8,5.6,7.3,8.1,9.8,12.9,13.3,15.3,16.8,17.8,18.6,20.0,21.2,22.4,24.5,24.6,25.8,25.8,26.7,25.6,24.8,24.7,23.2,24.3,22.9,20.8,20.5,18.3,18.4,17.6,17.5,16.1,15.6,14.5,15.2,14.6,13.7,14.1,15.5,15.2,13.9,15.4,15.5,15.7,15.2,15.9,16.8,14.5,15.9,15.2],[31.5,31.6,31.6,31.5,31.5,31.5,31.5,31.5,31.5,31.5,30.4,31.4,31.1,31.4,31.3,30.9,31.0,31.1,30.9,31.2,31.1,31.1,31.1,31.1,31.2,31.1,31.2,31.1,31.1,31.1,31.0,31.1,31.0,31.1,31.0,31.0,30.9,31.0,30.9,30.9,30.9,30.7,31.0,30.8,31.0,30.8,31.0,30.8,30.6,30.9,30.5,31.0,30.8,31.1,30.9,30.2,30.7,31.0,30.6,30.3,30.7,30.9,30.7,30.8,30.4,30.8,30.7,30.2,29.7,29.6,30.2,30.2,29.9,29.6,29.7,29.6,30.0,30.0,30.1,29.4,30.1,30.5,30.1,29.9,30.3,30.3,30.2,30.0,30.2,30.5,30.1,30.1,30.4,30.4,30.0,30.0,30.0,30.3,30.2,30.6,30.4,30.6,30.6,30.5,30.5,30.2,30.1,29.8,29.6,29.3,28.8,28.7,28.6,28.2,28.6,27.8,28.1,28.5,28.2,28.7,28.4,28.8,29.1,29.6,29.9,29.8,30.1,30.0,29.9,29.6,29.2,28.8,27.3,27.4,25.6,24.8,23.5,23.0,22.2,20.0,21.1,17.6,18.2,16.2,15.9,14.1,11.6,9.8,7.4,6.1,4.6,2.9,1.5,0.8,1.8,2.3,3.4,4.0,5.9,6.6,8.4,11.3,12.2,14.7,16.4,17.8,19.1,19.8,21.0,22.7,24.8,24.8,25.8,26.0,26.9,25.9,24.9,24.9,23.3,23.9,23.0,21.0,20.1,18.7,18.5,17.7,17.5,17.6,15.5,15.2,15.3,15.7,15.4,15.4,15.6,17.5,14.4,14.8,16.8,16.1,15.7,17.6,18.8,15.3,16.3,17.9],[31.6,31.6,31.6,31.5,31.5,31.5,31.5,31.5,31.5,31.4,30.6,31.4,31.1,31.3,31.4,30.9,30.9,31.0,30.9,31.1,31.0,31.0,31.2,31.1,31.2,31.2,31.2,31.2,31.1,31.1,31.0,31.1,31.0,31.2,31.1,31.0,31.0,31.0,30.8,30.8,30.9,30.8,30.9,30.7,31.0,30.8,31.1,30.8,30.7,30.9,30.5,31.0,30.9,31.1,30.9,29.9,30.7,31.0,30.6,29.9,30.8,30.9,30.6,30.9,30.5,30.7,30.7,30.0,29.6,29.7,29.9,29.9,29.8,29.8,29.6,29.5,30.1,30.0,30.2,29.2,29.9,30.5,30.0,29.8,30.3,30.2,30.1,30.2,30.3,30.5,30.2,30.3,30.5,30.4,30.1,30.1,30.2,30.4,30.4,30.7,30.6,30.8,30.7,30.6,30.6,30.3,30.2,30.1,29.8,29.6,29.1,29.0,28.9,28.5,28.8,28.1,28.2,28.6,28.3,28.8,28.3,28.5,29.4,29.7,30.1,29.9,30.3,30.2,30.2,29.9,29.5,28.9,27.5,27.0,26.0,24.5,23.4,22.7,21.9,20.2,20.2,17.4,18.3,16.1,15.7,14.0,11.8,9.8,7.2,6.1,5.1,4.1,2.5,1.4,0.8,1.2,2.1,2.6,4.6,5.1,7.1,9.8,10.4,12.4,13.8,15.1,16.5,18.5,19.9,22.3,24.5,24.6,26.0,25.7,26.7,26.0,24.6,24.8,22.1,23.0,21.5,19.6,18.8,17.1,18.2,16.7,16.3,16.0,14.0,13.8,16.7,14.5,14.1,16.3,15.7,16.6,15.4,15.6,15.4,15.5,14.4,17.6,16.2,15.2,16.3,17.0],[31.5,31.5,31.5,31.5,31.4,31.5,31.5,31.5,31.4,31.4,30.7,31.4,31.2,31.3,31.2,30.8,30.8,31.0,30.6,31.0,31.1,31.0,31.0,31.0,31.0,31.0,31.1,31.2,31.1,31.0,31.0,31.1,31.0,31.1,31.0,31.0,30.9,31.0,30.9,30.9,30.9,30.8,31.0,30.8,31.0,30.8,31.0,30.7,30.6,30.8,30.5,31.0,30.8,31.1,30.9,29.9,30.6,31.0,30.6,30.0,30.6,30.8,30.6,30.8,30.3,30.7,30.6,29.9,29.4,29.4,30.0,29.9,29.7,29.5,29.5,29.7,30.1,30.0,30.2,29.5,30.1,30.5,30.2,30.1,30.4,30.4,30.4,30.3,30.4,30.6,30.3,30.3,30.5,30.5,30.2,30.2,30.4,30.5,30.4,30.7,30.6,30.8,30.7,30.6,30.7,30.4,30.3,30.2,30.0,29.6,29.4,29.4,29.1,28.8,29.0,28.4,28.6,28.9,28.7,29.1,28.7,29.1,29.6,29.7,30.1,29.7,30.1,30.0,30.1,29.6,29.5,28.8,27.7,27.5,26.3,25.2,24.1,23.6,22.9,21.6,21.3,19.0,20.0,17.6,17.2,15.5,13.1,11.4,8.1,6.3,5.2,4.2,2.8,2.3,1.2,0.8,1.2,1.8,2.6,3.4,5.4,8.7,9.3,10.7,12.0,13.7,15.1,16.8,19.0,20.5,23.8,23.5,25.4,24.9,26.4,25.6,23.5,23.3,21.6,21.6,20.7,18.6,18.8,16.8,17.0,15.8,15.9,14.7,15.0,14.7,14.5,15.0,14.4,14.5,15.1,15.7,14.2,15.8,16.3,15.9,14.5,16.4,17.5,14.8,16.4,16.4],[31.5,31.5,31.5,31.5,31.5,31.5,31.5,31.5,31.5,31.5,30.5,31.4,31.1,31.4,31.3,31.0,30.9,31.0,30.8,31.1,31.0,31.0,31.0,31.0,31.0,31.0,31.0,31.1,31.0,31.0,30.9,31.0,30.9,31.0,30.9,31.0,30.9,30.9,30.8,30.9,30.8,30.6,30.9,30.7,30.9,30.7,31.0,30.7,30.6,30.7,30.4,30.9,30.7,31.0,30.8,29.7,30.6,30.9,30.4,29.9,30.6,30.8,30.5,30.7,30.3,30.7,30.5,29.9,29.3,29.4,29.8,29.8,29.7,29.5,29.4,29.5,29.9,29.8,30.0,29.4,30.1,30.4,30.1,29.8,30.3,30.3,30.2,30.1,30.2,30.5,30.2,30.2,30.4,30.5,30.0,30.1,30.1,30.3,30.3,30.6,30.4,30.7,30.6,30.6,30.6,30.3,30.3,30.0,29.8,29.6,29.0,28.9,28.8,28.3,28.9,28.0,28.4,28.3,28.3,28.5,28.5,28.4,29.2,29.4,29.8,29.5,29.9,29.8,29.8,29.5,29.2,28.5,27.3,27.1,25.4,24.6,23.2,22.6,22.4,20.8,21.8,19.3,20.6,19.1,18.4,17.8,14.8,12.5,9.4,7.5,6.2,4.9,3.7,3.1,2.1,1.3,0.8,1.3,2.2,2.6,4.8,6.9,8.3,11.1,12.0,13.0,14.3,16.8,18.5,20.6,23.2,23.3,25.0,24.7,25.9,24.7,23.2,22.6,20.9,21.1,20.1,18.8,17.9,16.9,16.6,15.9,15.6,15.1,14.8,14.6,14.5,14.3,14.3,15.3,15.6,17.0,14.4,16.2,16.3,15.8,15.4,17.4,17.2,15.7,16.3,18.9],[31.6,31.6,31.6,31.5,31.5,31.5,31.5,31.5,31.5,31.5,30.4,31.4,31.1,31.3,31.4,31.0,30.9,31.1,30.7,31.1,31.1,31.1,31.1,31.1,31.2,31.2,31.1,31.2,31.0,31.1,31.0,31.1,31.0,31.2,31.1,31.0,31.0,31.0,30.9,30.9,30.9,30.8,31.0,30.8,30.9,30.8,31.0,30.9,30.8,30.8,30.4,31.0,30.8,31.0,30.9,30.2,30.7,30.9,30.6,30.2,30.6,30.9,30.6,30.8,30.5,30.7,30.7,30.2,29.2,29.6,30.0,30.1,30.1,29.8,29.6,29.7,30.3,30.0,30.3,29.8,30.0,30.6,30.2,30.1,30.2,30.4,30.2,30.3,30.4,30.5,30.3,30.2,30.6,30.4,30.0,30.3,30.3,30.4,30.5,30.7,30.5,30.8,30.7,30.7,30.8,30.5,30.3,30.2,29.9,29.6,29.2,29.2,29.2,28.7,29.0,28.2,28.5,28.7,28.6,29.1,28.7,29.1,29.5,29.6,29.9,29.8,30.0,30.1,29.9,29.8,29.4,28.7,27.5,27.1,26.3,25.1,24.3,23.3,23.5,21.8,22.8,20.5,21.4,21.1,20.9,19.7,17.8,15.7,11.7,9.2,6.7,5.2,4.4,3.7,2.9,2.1,1.2,0.8,1.3,2.1,3.5,6.4,7.3,9.8,10.9,11.1,13.7,15.3,17.7,18.9,22.6,22.5,24.7,24.5,25.7,25.0,23.1,23.1,21.6,21.5,21.2,19.2,18.8,18.4,18.1,17.1,16.3,17.1,16.2,15.5,14.6,15.6,14.3,15.2,14.7,16.1,13.7,14.2,16.1,15.8,14.1,17.2,16.7,16.2,17.1,18.9],[31.5,31.5,31.5,31.4,31.4,31.4,31.5,31.5,31.4,31.4,30.5,31.3,31.0,31.3,31.1,30.8,30.8,30.9,30.6,30.9,30.9,30.9,30.8,30.9,30.9,31.0,31.0,31.1,31.0,30.9,31.0,31.0,30.9,31.0,30.8,30.9,30.8,30.9,30.7,30.8,30.7,30.5,30.8,30.5,30.9,30.6,30.9,30.5,30.4,30.7,30.0,30.9,30.6,31.0,30.7,29.7,30.5,30.8,30.4,29.7,30.5,30.7,30.4,30.7,30.1,30.7,30.5,29.7,29.3,29.3,30.0,29.9,29.7,29.4,29.4,29.4,30.0,29.8,30.0,29.3,29.9,30.4,30.0,29.8,30.2,30.3,30.1,30.0,30.2,30.4,30.1,30.2,30.4,30.4,30.0,30.0,30.1,30.3,30.2,30.6,30.4,30.6,30.6,30.6,30.6,30.3,30.3,30.1,29.9,29.7,29.2,29.3,29.0,28.6,29.0,28.1,28.6,28.7,28.5,29.0,28.7,29.1,29.3,29.7,30.0,29.7,29.8,29.9,29.7,29.6,29.2,28.6,27.5,27.3,26.0,25.2,24.1,22.9,23.2,21.3,22.8,20.8,22.2,21.4,21.2,20.4,18.5,17.0,13.1,10.3,8.3,6.4,5.1,4.6,3.2,2.8,2.0,1.3,0.8,1.4,2.7,4.4,5.7,7.9,9.5,10.7,12.4,13.6,15.7,17.5,19.7,20.7,22.6,22.8,23.6,23.2,22.1,21.5,19.7,20.4,19.9,17.9,17.7,16.1,17.2,16.0,15.8,15.6,16.0,15.0,14.6,14.7,14.5,14.2,16.0,16.5,14.8,15.2,16.8,17.3,15.3,18.3,18.0,17.3,16.5,20.0],[31.5,31.5,31.5,31.4,31.4,31.4,31.5,31.5,31.4,31.4,30.8,31.4,31.1,31.4,31.2,31.0,31.0,31.1,30.8,31.1,31.0,31.0,31.0,31.0,31.0,31.1,31.1,31.2,31.0,31.1,31.1,31.1,31.0,31.2,31.0,31.0,31.0,31.0,31.0,31.0,30.9,30.8,31.0,30.8,31.1,30.9,31.0,30.9,30.8,30.9,30.6,31.0,30.9,31.2,30.9,30.4,30.7,31.0,30.7,30.3,30.7,31.0,30.7,30.9,30.6,30.8,30.8,30.2,29.7,29.9,30.1,30.3,30.2,30.0,29.8,29.8,30.3,30.2,30.4,29.9,30.3,30.7,30.4,30.2,30.5,30.5,30.4,30.4,30.5,30.6,30.4,30.5,30.7,30.6,30.4,30.4,30.5,30.6,30.5,30.8,30.5,30.8,30.8,30.8,30.7,30.6,30.4,30.3,30.0,29.9,29.6,29.5,29.4,28.9,29.4,28.6,29.0,29.1,29.0,29.3,29.1,29.4,29.6,29.8,30.0,29.9,30.0,30.1,29.9,29.8,29.3,28.8,27.8,27.4,26.4,25.3,24.6,23.7,24.0,23.1,24.1,22.7,24.1,23.9,24.7,23.6,23.1,21.1,18.7,16.3,12.3,10.4,8.0,6.2,5.7,4.7,3.3,2.7,1.6,0.8,2.1,3.0,5.0,6.3,9.0,10.3,11.2,13.7,15.8,16.3,19.8,20.2,22.3,22.8,24.0,24.1,22.7,23.2,21.4,22.4,20.9,19.6,18.8,17.9,18.8,17.5,16.3,17.9,17.7,15.8,15.6,16.3,15.9,15.3,16.9,17.6,16.4,15.8,17.9,18.7,17.4,19.8,20.7,20.2,18.9,23.1],[31.5,31.5,31.5,31.4,31.4,31.4,31.4,31.4,31.4,31.4,30.9,31.4,31.1,31.3,31.2,31.0,31.0,31.0,30.9,31.1,31.0,31.1,30.9,31.1,31.0,31.0,31.1,31.1,31.1,31.0,31.1,31.0,31.0,31.1,31.0,31.0,30.9,31.0,30.8,30.9,30.7,30.5,30.9,30.5,31.0,30.7,30.9,30.6,30.5,30.7,30.4,30.9,30.7,31.1,30.8,30.2,30.6,30.9,30.6,30.1,30.7,30.8,30.7,30.8,30.4,30.8,30.7,30.1,29.8,29.7,30.2,30.2,29.9,29.7,29.6,29.7,30.2,30.1,30.3,29.7,30.2,30.5,30.3,29.9,30.4,30.4,30.3,30.1,30.3,30.5,30.2,30.4,30.5,30.6,30.2,30.2,30.3,30.5,30.3,30.7,30.5,30.7,30.7,30.7,30.7,30.5,30.4,30.3,30.0,29.9,29.4,29.5,29.2,28.9,29.3,28.7,28.9,29.0,29.0,29.2,29.1,29.4,29.5,29.6,30.0,29.8,29.9,29.9,29.8,29.6,29.3,28.8,27.9,27.4,26.7,25.8,25.1,24.2,24.5,23.5,24.9,23.8,25.3,24.2,24.2,23.5,22.4,20.5,19.1,17.2,15.5,13.4,11.6,9.2,8.2,7.1,5.9,4.1,3.5,2.1,0.8,2.0,3.5,5.0,7.3,8.8,10.1,12.7,14.2,15.4,17.6,19.4,21.3,22.1,22.6,22.7,22.3,22.2,20.4,21.8,20.0,18.8,17.6,16.4,18.1,16.8,15.5,17.1,17.4,15.5,16.1,16.7,16.4,15.6,17.4,18.3,17.8,17.9,19.3,20.6,19.6,21.7,22.5,22.2,22.1,23.3],[31.6,31.5,31.5,31.5,31.5,31.5,31.5,31.5,31.4,31.5,30.9,31.4,31.1,31.4,31.2,31.1,31.1,31.0,31.1,31.2,31.1,31.2,31.1,31.2,31.1,31.2,31.2,31.3,31.2,31.2,31.2,31.2,31.2,31.2,31.1,31.1,31.0,31.1,31.0,31.0,31.0,30.7,31.1,30.8,31.1,30.8,31.1,30.9,30.8,30.9,30.7,31.1,30.8,31.2,31.0,30.4,30.8,31.1,30.7,30.3,30.9,31.0,30.8,31.0,30.7,30.9,30.9,30.4,30.1,30.1,30.3,30.2,30.1,30.1,30.0,30.0,30.3,30.4,30.5,30.0,30.3,30.6,30.4,30.2,30.5,30.5,30.5,30.3,30.4,30.7,30.4,30.6,30.7,30.7,30.4,30.4,30.5,30.6,30.6,30.9,30.6,30.9,30.9,30.9,30.9,30.6,30.5,30.5,30.2,30.1,29.7,29.7,29.4,29.1,29.5,28.9,29.2,29.2,29.3,29.3,29.3,29.6,29.6,29.6,30.0,29.9,30.0,30.1,29.8,29.8,29.3,28.9,27.8,27.7,26.4,25.7,25.1,24.3,24.5,24.4,25.9,24.5,26.6,26.1,26.9,27.0,26.4,24.4,24.1,21.2,19.8,19.2,16.5,12.3,11.9,10.3,7.9,7.8,6.5,3.3,2.0,0.8,2.2,3.9,6.4,8.4,9.9,12.0,14.6,15.3,18.5,19.0,21.2,21.2,22.9,23.2,22.1,21.7,20.9,21.4,19.7,19.0,17.4,16.6,18.5,16.8,16.1,18.6,18.1,16.5,17.2,18.0,17.3,18.5,20.7,20.0,20.7,21.9,22.6,22.1,23.2,23.9,24.7,24.5,25.3,26.4],[31.5,31.5,31.5,31.5,31.5,31.5,31.5,31.5,31.4,31.5,31.1,31.4,31.2,31.4,31.3,31.2,31.2,31.2,31.1,31.3,31.2,31.2,31.2,31.2,31.2,31.2,31.1,31.3,31.1,31.2,31.2,31.2,31.1,31.2,31.2,31.1,31.0,31.1,31.0,31.0,31.0,30.8,31.0,30.7,31.1,30.8,31.0,30.9,30.9,30.9,30.6,31.0,30.8,31.1,30.9,30.5,30.8,31.0,30.7,30.5,30.9,30.9,30.7,30.9,30.7,30.8,30.8,30.5,30.0,30.0,30.3,30.3,30.1,30.0,29.9,30.0,30.3,30.4,30.5,30.1,30.3,30.6,30.4,30.2,30.5,30.6,30.5,30.3,30.5,30.7,30.5,30.6,30.7,30.8,30.5,30.5,30.6,30.8,30.6,30.9,30.8,31.0,31.0,31.0,31.0,30.8,30.6,30.6,30.4,30.2,29.8,29.9,29.6,29.3,29.7,29.3,29.5,29.4,29.6,29.5,29.5,29.8,29.9,29.8,30.1,30.0,30.1,30.2,29.8,29.7,29.2,29.0,28.0,27.8,26.9,26.3,25.8,25.0,25.6,25.1,26.1,25.2,26.9,26.4,26.9,26.3,26.2,24.5,24.0,22.3,21.0,20.3,19.6,16.5,15.7,12.9,10.4,8.7,7.0,4.8,3.9,2.2,0.8,2.7,4.9,7.5,8.4,9.8,12.7,15.9,17.7,19.3,21.0,21.5,22.6,23.4,21.8,22.8,20.2,21.8,19.8,18.8,16.9,16.0,17.6,16.6,15.1,17.5,17.9,16.7,17.6,18.2,18.0,19.6,21.5,21.0,21.9,22.9,24.1,24.1,24.7,25.8,26.0,25.3,26.8,26.7],[31.6,31.5,31.6,31.5,31.5,31.5,31.5,31.5,31.5,31.5,31.1,31.4,31.2,31.4,31.3,31.3,31.3,31.2,31.1,31.3,31.1,31.2,31.1,31.3,31.2,31.2,31.3,31.3,31.2,31.2,31.3,31.2,31.2,31.2,31.2,31.2,31.1,31.1,31.0,30.9,30.9,30.6,30.9,30.6,31.1,30.8,31.0,30.8,30.8,31.0,30.7,31.1,30.9,31.1,31.0,30.4,30.8,31.0,30.8,30.5,30.9,31.0,30.8,30.9,30.7,30.8,30.9,30.4,30.3,30.0,30.4,30.3,30.0,30.0,29.8,30.0,30.3,30.5,30.6,30.1,30.4,30.6,30.4,30.1,30.6,30.5,30.6,30.2,30.5,30.7,30.5,30.7,30.7,30.8,30.6,30.5,30.5,30.7,30.6,30.9,30.7,31.0,31.0,31.1,31.0,30.8,30.7,30.7,30.4,30.4,29.9,30.0,29.6,29.4,29.9,29.2,29.6,29.5,29.7,29.5,29.7,29.8,29.9,29.8,30.2,30.0,30.2,30.1,29.9,29.9,29.4,29.1,28.1,28.2,27.1,26.6,26.2,25.8,26.4,26.4,27.6,26.9,28.3,27.9,28.3,28.4,28.0,26.3,26.5,24.3,23.9,24.0,21.9,19.8,19.4,16.2,14.9,11.5,8.9,7.2,7.0,3.9,2.4,0.8,2.9,5.9,8.1,8.9,11.1,13.5,16.3,17.7,19.7,19.7,21.5,22.1,21.3,20.8,20.7,21.3,19.7,19.3,17.4,16.0,18.3,18.3,16.0,18.9,19.8,18.4,19.5,20.0,19.7,21.6,22.6,23.4,23.1,24.4,23.8,25.4,25.5,25.5,26.7,26.6,26.7,27.8],[31.5,31.5,31.5,31.5,31.5,31.5,31.5,31.5,31.4,31.5,31.1,31.4,31.3,31.4,31.3,31.3,31.3,31.2,31.2,31.3,31.2,31.3,31.2,31.2,31.2,31.2,31.2,31.3,31.2,31.2,31.3,31.2,31.2,31.2,31.2,31.1,31.1,31.1,31.0,31.0,30.9,30.7,31.0,30.6,31.0,30.8,31.0,30.8,30.7,31.0,30.8,31.1,30.8,31.1,31.0,30.4,30.9,31.0,30.7,30.6,30.8,31.0,30.8,30.9,30.8,30.9,30.9,30.6,30.5,30.2,30.5,30.5,30.3,30.2,30.1,30.2,30.5,30.5,30.6,30.3,30.5,30.7,30.6,30.4,30.6,30.7,30.6,30.4,30.6,30.8,30.6,30.8,30.8,30.9,30.8,30.7,30.7,30.9,30.8,31.0,30.9,31.1,31.1,31.1,31.1,30.9,30.9,30.9,30.6,30.6,30.1,30.3,29.8,29.7,30.2,29.7,30.1,29.9,30.2,30.0,30.1,30.2,30.3,30.2,30.4,30.3,30.3,30.3,30.2,30.0,29.7,29.4,28.7,28.7,27.7,27.4,27.1,26.5,27.2,26.9,28.1,27.6,28.8,28.4,28.9,28.7,28.5,27.3,27.2,25.7,25.2,24.5,23.7,22.0,22.0,19.9,17.7,14.1,10.9,8.5,8.5,6.0,5.0,2.5,0.8,3.3,5.7,6.7,8.8,9.9,13.2,15.4,17.7,17.9,19.1,21.4,20.4,20.9,19.9,21.2,19.1,18.4,17.0,16.3,18.2,16.7,17.4,20.0,20.4,18.8,20.9,20.9,20.9,22.4,24.0,24.2,23.8,25.8,26.3,26.4,26.8,27.1,27.8,27.4,27.9,28.6],[31.5,31.5,31.5,31.5,31.5,31.5,31.5,31.5,31.4,31.4,31.1,31.4,31.2,31.4,31.3,31.3,31.2,31.2,31.2,31.3,31.2,31.3,31.2,31.3,31.2,31.2,31.2,31.2,31.2,31.2,31.3,31.2,31.2,31.2,31.2,31.2,31.1,31.1,31.0,30.9,30.9,30.7,31.0,30.6,31.0,30.8,30.9,30.7,30.7,30.9,30.7,31.0,30.7,31.0,30.9,30.3,30.8,30.9,30.6,30.4,30.8,30.9,30.7,30.8,30.6,30.7,30.8,30.4,30.3,29.9,30.5,30.4,30.1,30.1,30.0,30.0,30.3,30.4,30.5,30.1,30.4,30.6,30.4,30.1,30.5,30.6,30.5,30.2,30.5,30.7,30.6,30.8,30.8,30.9,30.8,30.7,30.7,30.9,30.8,31.0,31.0,31.1,31.1,31.1,31.2,31.0,31.0,31.0,30.8,30.7,30.3,30.4,29.9,29.9,30.3,29.8,30.2,30.0,30.3,30.2,30.2,30.3,30.4,30.3,30.6,30.4,30.5,30.4,30.3,30.2,30.0,29.8,29.0,29.0,28.3,27.9,27.7,27.2,27.8,27.4,28.6,27.9,29.0,28.9,29.0,29.0,28.7,27.7,27.7,26.3,25.9,25.0,24.5,22.4,23.3,20.9,18.5,17.1,13.2,10.5,8.7,7.4,7.5,4.9,2.6,0.8,2.9,4.3,5.5,7.1,9.2,11.4,13.9,15.2,15.3,18.8,18.2,19.6,18.3,19.3,17.9,17.5,17.5,16.8,17.0,16.1,17.5,18.7,19.7,18.6,20.3,20.6,20.9,23.0,24.3,24.9,24.8,26.4,26.8,26.5,27.3,27.8,28.1,27.8,28.5,28.7],[31.6,31.5,31.6,31.5,31.6,31.5,31.5,31.5,31.5,31.5,31.2,31.5,31.2,31.4,31.3,31.4,31.4,31.2,31.3,31.4,31.2,31.4,31.2,31.3,31.3,31.3,31.3,31.3,31.3,31.3,31.4,31.3,31.4,31.3,31.3,31.3,31.2,31.2,31.1,31.1,31.0,30.8,31.0,30.7,31.1,30.8,31.0,30.8,30.8,30.9,30.7,31.0,30.8,31.1,30.9,30.5,30.8,31.0,30.7,30.6,30.9,31.0,30.7,30.8,30.7,30.7,30.8,30.5,30.4,30.0,30.5,30.4,30.1,30.2,30.0,30.1,30.3,30.4,30.5,30.2,30.4,30.6,30.5,30.3,30.6,30.6,30.6,30.3,30.5,30.8,30.7,30.9,30.9,31.0,30.8,30.8,30.8,31.0,30.9,31.1,31.1,31.2,31.3,31.3,31.3,31.1,31.1,31.1,30.9,30.9,30.5,30.7,30.3,30.2,30.5,30.0,30.3,30.2,30.4,30.3,30.5,30.5,30.5,30.4,30.6,30.5,30.6,30.7,30.5,30.4,30.1,30.0,29.3,29.0,28.6,27.9,27.9,27.4,28.2,28.1,28.8,28.7,29.3,29.2,29.3,29.4,29.1,28.4,27.8,27.2,27.0,26.2,26.0,24.0,24.3,21.7,20.3,18.7,14.9,11.9,9.8,9.2,8.6,6.7,4.5,2.2,0.8,2.4,3.7,5.5,6.9,8.5,11.6,12.8,14.4,18.8,17.7,19.3,18.2,19.1,19.2,17.4,17.5,16.8,17.0,17.1,18.0,19.5,20.1,19.7,21.6,21.7,22.1,23.4,24.0,25.6,25.9,25.9,26.4,27.4,27.6,28.1,28.5,28.4,29.1,29.0],[31.6,31.5,31.6,31.5,31.6,31.5,31.5,31.5,31.4,31.4,31.1,31.4,31.2,31.5,31.3,31.4,31.4,31.2,31.3,31.4,31.2,31.4,31.3,31.3,31.3,31.2,31.3,31.3,31.3,31.3,31.4,31.3,31.3,31.3,31.3,31.3,31.2,31.2,31.1,31.1,31.1,30.9,31.1,30.8,31.1,30.9,31.0,30.8,30.9,31.0,30.7,31.0,30.8,31.1,30.9,30.5,30.9,31.0,30.6,30.6,30.9,30.9,30.7,30.8,30.6,30.6,30.7,30.5,30.2,29.9,30.4,30.3,30.0,30.2,30.1,30.0,30.3,30.4,30.6,30.2,30.5,30.6,30.6,30.3,30.6,30.7,30.6,30.3,30.7,30.8,30.8,31.0,31.0,31.1,30.9,30.9,30.9,31.0,30.9,31.1,31.1,31.2,31.2,31.3,31.2,31.1,31.1,31.1,30.9,30.8,30.6,30.7,30.3,30.3,30.6,30.3,30.5,30.3,30.6,30.5,30.6,30.6,30.6,30.5,30.7,30.6,30.7,30.7,30.5,30.5,30.1,30.1,29.2,29.2,28.3,28.0,27.8,27.7,28.4,27.9,29.3,28.8,29.5,29.6,29.5,29.6,29.4,28.3,28.2,27.5,27.1,26.9,26.3,25.1,24.6,23.1,20.9,19.4,15.9,13.7,11.3,10.5,8.6,7.6,6.4,3.8,1.8,0.8,1.9,3.5,5.2,7.0,9.8,10.3,12.3,15.0,16.2,17.4,15.8,17.3,17.1,15.7,17.1,16.7,15.7,15.8,18.0,18.6,19.5,19.3,20.4,21.3,21.3,23.5,24.2,25.4,26.1,26.8,27.5,27.4,27.6,28.2,28.6,28.4,28.9,29.1],[31.6,31.5,31.6,31.5,31.6,31.5,31.5,31.4,31.4,31.4,31.1,31.4,31.2,31.4,31.2,31.3,31.3,31.2,31.2,31.3,31.1,31.2,31.1,31.3,31.2,31.2,31.3,31.3,31.3,31.3,31.3,31.3,31.3,31.3,31.3,31.3,31.2,31.2,31.1,31.1,31.0,30.8,31.0,30.7,31.0,30.7,30.9,30.6,30.6,30.8,30.6,30.9,30.6,31.0,30.9,30.4,30.7,30.9,30.6,30.5,30.8,30.9,30.6,30.7,30.4,30.5,30.7,30.4,30.1,29.7,30.2,30.2,29.8,30.0,29.8,29.9,30.1,30.3,30.5,30.0,30.3,30.5,30.4,30.1,30.5,30.5,30.5,30.1,30.5,30.7,30.7,30.9,30.9,31.0,30.8,30.9,30.8,31.0,31.0,31.1,31.2,31.2,31.3,31.3,31.3,31.2,31.2,31.2,31.1,31.0,30.7,30.9,30.4,30.5,30.7,30.3,30.6,30.4,30.7,30.5,30.8,30.8,30.8,30.6,30.8,30.6,30.8,30.8,30.6,30.5,30.3,30.1,29.3,29.2,28.6,28.1,28.2,28.0,28.8,28.5,29.5,29.3,29.8,29.7,29.8,29.9,29.7,29.1,28.7,27.9,27.8,27.7,27.0,26.3,25.9,24.2,22.6,21.7,18.3,16.0,12.8,12.1,9.7,8.9,7.9,6.5,4.2,2.3,0.8,2.1,4.1,5.4,8.9,9.9,11.7,14.3,15.1,17.1,16.2,17.9,17.4,15.9,17.6,16.6,16.3,18.1,19.9,19.8,20.8,21.0,21.7,22.6,23.9,24.9,25.0,27.1,26.4,27.1,28.1,28.3,28.3,28.8,29.1,29.1,29.4,29.4],[31.6,31.5,31.5,31.5,31.5,31.5,31.5,31.4,31.4,31.4,31.0,31.4,31.1,31.4,31.2,31.3,31.3,31.1,31.2,31.3,31.1,31.3,31.2,31.2,31.2,31.2,31.2,31.3,31.2,31.2,31.3,31.3,31.2,31.3,31.2,31.2,31.2,31.2,31.1,31.1,31.1,30.8,31.0,30.7,31.0,30.8,31.0,30.6,30.7,30.9,30.6,30.9,30.6,31.0,30.8,30.2,30.7,30.9,30.4,30.4,30.7,30.8,30.5,30.7,30.2,30.4,30.6,30.2,30.0,29.4,30.1,30.1,29.7,29.9,29.6,29.8,30.0,30.3,30.4,29.9,30.2,30.5,30.4,30.0,30.4,30.5,30.5,30.2,30.5,30.7,30.6,30.9,30.9,31.0,30.9,30.9,30.9,31.0,31.0,31.2,31.1,31.2,31.2,31.3,31.3,31.2,31.2,31.1,31.1,31.0,30.7,30.8,30.4,30.3,30.6,30.2,30.5,30.3,30.7,30.5,30.8,30.8,30.8,30.6,30.8,30.7,30.8,30.9,30.6,30.6,30.3,30.2,29.3,29.4,28.6,28.1,28.2,27.8,28.8,28.5,29.3,29.1,29.6,29.6,29.8,29.9,29.5,28.9,28.7,27.5,27.5,27.0,26.5,25.0,25.5,23.8,22.0,21.5,18.3,16.2,12.8,11.8,10.0,9.8,8.0,7.2,5.2,3.5,2.1,0.8,2.2,3.9,6.6,7.4,8.8,11.1,12.4,14.4,14.9,15.5,17.7,15.7,17.3,17.1,15.2,17.7,19.6,18.8,19.7,20.3,22.3,21.9,22.4,25.0,25.9,26.2,26.4,27.4,27.6,27.8,28.1,28.5,28.9,28.7,29.1,29.3],[31.6,31.5,31.5,31.5,31.5,31.5,31.4,31.4,31.4,31.4,31.2,31.3,31.2,31.3,31.2,31.3,31.3,31.1,31.2,31.2,31.1,31.2,31.1,31.2,31.2,31.2,31.2,31.2,31.2,31.3,31.3,31.2,31.2,31.2,31.3,31.2,31.2,31.2,31.1,31.1,31.0,30.9,31.1,30.7,31.0,30.7,30.9,30.6,30.7,30.8,30.6,30.9,30.6,30.9,30.8,30.4,30.7,30.8,30.5,30.4,30.7,30.8,30.5,30.6,30.2,30.2,30.5,30.2,29.8,29.2,29.9,30.1,29.6,30.0,29.7,29.8,30.0,30.2,30.4,30.0,30.2,30.5,30.4,30.1,30.4,30.5,30.5,30.3,30.6,30.7,30.7,30.9,30.9,31.1,31.0,31.0,31.0,31.2,31.1,31.2,31.2,31.3,31.3,31.3,31.3,31.3,31.2,31.2,31.1,31.1,30.9,31.0,30.5,30.6,30.8,30.6,30.8,30.6,30.9,30.7,30.9,30.9,31.0,30.8,31.0,30.9,30.9,31.0,30.8,30.7,30.5,30.4,29.5,29.5,29.1,28.6,28.9,28.5,29.3,29.1,29.7,29.7,29.9,30.0,30.2,30.2,30.0,29.4,29.4,28.8,28.4,28.3,27.5,27.0,26.9,25.8,24.0,22.8,20.7,19.4,15.4,14.6,11.5,11.8,11.0,8.0,7.1,5.2,3.9,1.9,0.8,2.4,4.9,7.1,7.7,10.1,12.7,14.7,14.0,16.3,17.9,15.7,18.4,18.0,16.9,18.9,21.1,19.7,22.4,21.8,23.4,23.3,24.3,26.3,27.2,27.4,28.3,28.4,28.8,29.1,29.0,29.3,29.9,29.8,29.8,30.0],[31.5,31.5,31.5,31.5,31.5,31.5,31.4,31.4,31.3,31.3,31.1,31.3,31.1,31.3,31.2,31.2,31.2,31.1,31.1,31.2,31.1,31.2,31.1,31.2,31.2,31.2,31.1,31.2,31.2,31.2,31.2,31.2,31.2,31.2,31.3,31.2,31.2,31.2,31.1,31.1,31.1,30.9,31.1,30.8,31.0,30.8,30.9,30.7,30.7,30.8,30.5,30.8,30.6,30.9,30.7,30.4,30.7,30.8,30.4,30.4,30.7,30.6,30.4,30.5,30.0,30.1,30.3,30.1,29.7,29.0,29.8,30.0,29.5,29.9,29.6,29.7,29.9,30.2,30.4,30.0,30.1,30.5,30.4,30.1,30.4,30.5,30.5,30.3,30.6,30.8,30.7,30.9,30.9,31.0,31.0,30.9,31.0,31.1,31.1,31.2,31.2,31.3,31.3,31.3,31.3,31.2,31.2,31.2,31.1,31.0,30.8,30.9,30.6,30.6,30.8,30.5,30.8,30.5,30.9,30.7,30.9,30.9,30.9,30.7,31.0,30.8,30.9,31.0,30.7,30.7,30.5,30.4,29.3,29.6,29.0,28.6,28.8,28.5,29.2,29.0,29.7,29.6,29.9,30.0,30.1,30.2,29.8,29.2,29.3,28.5,28.5,28.1,27.5,26.8,26.7,25.8,24.2,23.4,21.4,19.8,17.4,15.9,12.5,13.3,11.6,9.2,7.3,6.8,5.0,3.6,2.2,0.8,3.1,5.0,6.2,8.1,10.7,12.9,13.1,14.2,16.8,15.0,17.1,18.3,15.9,18.9,20.9,20.3,21.9,22.3,23.9,23.3,23.4,26.1,26.2,27.2,27.6,28.0,28.3,28.8,28.6,28.8,29.4,29.3,29.3,29.4],[31.5,31.5,31.5,31.5,31.5,31.5,31.4,31.4,31.4,31.4,31.2,31.4,31.2,31.3,31.3,31.3,31.3,31.2,31.2,31.3,31.2,31.2,31.1,31.2,31.2,31.2,31.2,31.2,31.2,31.2,31.3,31.3,31.2,31.3,31.3,31.3,31.3,31.3,31.2,31.1,31.1,31.0,31.1,30.9,31.1,30.8,31.0,30.8,30.8,30.8,30.6,30.8,30.6,30.9,30.8,30.5,30.7,30.8,30.5,30.5,30.7,30.7,30.5,30.4,30.0,30.0,30.4,30.2,29.5,29.2,29.7,30.1,29.6,29.9,29.6,29.7,29.9,30.2,30.3,30.0,30.1,30.5,30.3,30.2,30.4,30.5,30.5,30.3,30.7,30.7,30.8,31.0,30.9,31.1,31.1,31.1,31.1,31.2,31.2,31.3,31.3,31.3,31.3,31.4,31.4,31.3,31.3,31.3,31.2,31.2,31.1,31.2,31.0,31.0,31.1,31.0,31.1,30.9,31.1,30.9,31.1,31.1,31.2,31.0,31.2,31.1,31.1,31.1,31.0,31.0,30.8,30.7,30.1,30.2,29.9,29.7,29.8,29.6,30.0,29.9,30.2,30.1,30.3,30.4,30.5,30.5,30.3,30.1,30.0,29.8,29.6,29.4,28.9,28.5,28.3,27.2,27.1,26.1,25.2,24.2,22.3,21.8,18.7,19.7,17.8,14.1,13.9,10.2,9.4,7.1,5.4,3.0,0.8,3.0,4.7,6.9,8.3,11.4,13.5,15.0,17.2,16.2,19.2,18.9,16.9,20.8,23.1,20.7,22.7,23.8,24.8,24.6,25.4,27.1,27.6,28.3,28.6,28.7,29.2,29.5,29.5,29.8,30.1,30.1,30.0,30.1],[31.6,31.5,31.6,31.6,31.6,31.5,31.5,31.4,31.4,31.4,31.2,31.4,31.2,31.4,31.3,31.4,31.4,31.2,31.2,31.3,31.2,31.3,31.2,31.3,31.3,31.3,31.3,31.3,31.3,31.3,31.3,31.3,31.3,31.3,31.3,31.3,31.3,31.3,31.3,31.2,31.2,31.1,31.2,31.0,31.2,30.9,31.1,30.8,30.9,30.9,30.6,30.9,30.7,31.0,30.8,30.5,30.7,30.9,30.5,30.5,30.8,30.8,30.5,30.5,30.0,30.1,30.4,30.2,29.7,29.2,30.0,30.2,29.6,29.9,29.7,29.9,30.0,30.3,30.5,30.0,30.3,30.6,30.4,30.2,30.4,30.6,30.5,30.3,30.7,30.8,30.8,31.0,31.0,31.2,31.1,31.1,31.1,31.2,31.2,31.3,31.3,31.4,31.4,31.4,31.3,31.3,31.3,31.3,31.3,31.2,31.0,31.1,30.9,30.9,31.1,30.8,31.0,30.9,31.1,30.9,31.1,31.1,31.1,31.0,31.2,31.0,31.2,31.1,31.1,31.0,30.8,30.7,30.1,30.1,29.8,29.5,29.8,29.6,30.0,29.9,30.2,30.3,30.4,30.5,30.6,30.5,30.4,30.1,30.2,29.7,29.6,29.4,28.8,28.5,28.3,27.3,27.1,26.3,25.3,24.6,22.7,22.7,19.6,20.8,19.1,15.4,14.0,10.9,10.2,8.2,8.1,4.8,2.7,0.8,2.8,5.5,7.0,9.7,11.2,13.1,16.2,14.7,18.3,18.6,15.7,20.5,21.8,19.9,21.4,23.4,24.6,24.0,24.9,26.4,26.8,27.5,27.8,27.9,28.1,29.0,28.6,28.7,29.3,29.3,29.2,29.4],[31.5,31.5,31.5,31.5,31.5,31.5,31.5,31.4,31.4,31.4,31.2,31.4,31.2,31.3,31.2,31.3,31.3,31.2,31.2,31.3,31.1,31.2,31.1,31.2,31.2,31.2,31.2,31.2,31.2,31.2,31.2,31.2,31.2,31.3,31.3,31.2,31.2,31.3,31.2,31.2,31.1,31.0,31.1,30.8,31.0,30.8,31.0,30.7,30.8,30.7,30.5,30.7,30.5,30.9,30.7,30.5,30.6,30.8,30.5,30.5,30.6,30.6,30.4,30.3,29.8,29.9,30.3,30.1,29.5,29.2,29.7,30.0,29.5,29.6,29.4,29.5,29.7,30.1,30.1,29.8,30.1,30.3,30.2,29.9,30.2,30.4,30.3,30.0,30.6,30.7,30.7,31.0,30.8,31.1,31.0,31.0,31.0,31.2,31.1,31.2,31.3,31.3,31.3,31.3,31.3,31.3,31.3,31.3,31.2,31.1,31.1,31.1,30.9,30.9,31.1,30.9,31.0,30.8,31.1,30.9,31.1,31.1,31.1,31.0,31.2,31.0,31.1,31.1,31.0,31.0,30.9,30.7,30.3,30.3,30.2,29.8,30.0,29.7,30.2,29.9,30.3,30.1,30.3,30.4,30.4,30.5,30.2,30.1,30.0,29.7,29.6,29.3,28.9,28.5,28.4,27.5,27.0,26.5,25.2,24.6,23.0,22.6,19.9,20.9,19.7,16.5,15.6,12.9,11.2,8.1,7.7,7.0,4.8,2.6,0.8,3.2,4.7,8.3,10.2,11.8,14.6,13.8,18.0,16.6,14.9,18.9,21.3,18.8,20.8,23.0,23.9,23.4,24.6,25.9,26.6,27.1,27.4,27.8,27.8,28.7,28.5,28.6,29.1,29.3,29.4,29.5],[31.5,31.5,31.5,31.5,31.5,31.5,31.4,31.4,31.4,31.4,31.1,31.3,31.2,31.3,31.2,31.3,31.3,31.1,31.2,31.2,31.1,31.2,31.1,31.2,31.2,31.1,31.1,31.2,31.1,31.2,31.2,31.2,31.1,31.2,31.2,31.2,31.2,31.3,31.2,31.2,31.1,31.0,31.1,30.8,31.0,30.8,30.9,30.6,30.7,30.7,30.5,30.8,30.6,30.9,30.7,30.4,30.6,30.8,30.4,30.3,30.6,30.6,30.3,30.3,29.7,29.8,30.2,29.9,29.6,29.0,29.8,29.9,29.2,29.3,29.3,29.5,29.7,30.1,30.2,29.8,30.1,30.4,30.2,29.9,30.2,30.5,30.4,30.1,30.5,30.6,30.7,30.9,30.8,31.1,30.9,31.0,30.9,31.1,31.0,31.2,31.2,31.3,31.3,31.3,31.3,31.3,31.2,31.3,31.3,31.1,31.0,31.1,30.9,30.8,31.0,30.8,30.9,30.7,30.9,30.7,31.0,31.0,31.0,30.8,31.1,30.9,31.0,31.0,30.9,30.8,30.8,30.6,30.1,29.9,29.8,29.4,29.7,29.4,30.0,29.7,30.1,30.0,30.3,30.2,30.3,30.3,30.1,29.8,29.8,29.3,29.1,29.0,28.2,28.0,27.6,26.8,26.6,25.1,24.8,24.0,22.5,23.1,19.9,22.4,20.9,18.1,18.5,15.6,15.4,10.0,9.4,8.1,6.7,5.7,2.4,0.8,2.6,5.0,6.5,8.4,10.8,10.2,15.8,14.0,12.3,16.4,18.2,16.7,17.6,20.7,22.4,22.7,23.3,24.4,25.5,26.0,25.8,26.2,26.7,27.6,27.3,27.6,28.1,28.3,28.3,28.5],[31.6,31.6,31.5,31.6,31.5,31.5,31.5,31.5,31.5,31.5,31.2,31.4,31.3,31.4,31.3,31.4,31.4,31.2,31.3,31.3,31.2,31.3,31.2,31.3,31.3,31.2,31.2,31.3,31.2,31.2,31.3,31.2,31.2,31.3,31.3,31.2,31.2,31.3,31.2,31.2,31.1,31.0,31.1,30.9,31.1,30.9,31.0,30.7,30.8,30.8,30.5,30.8,30.6,30.9,30.8,30.4,30.6,30.9,30.4,30.3,30.7,30.7,30.4,30.5,29.8,30.0,30.4,30.0,29.6,29.1,29.8,29.8,29.3,29.3,29.3,29.5,29.7,30.1,30.2,29.6,30.1,30.3,30.2,29.9,30.3,30.4,30.3,29.9,30.5,30.7,30.6,30.9,30.9,31.1,30.9,30.9,30.9,31.1,31.0,31.2,31.2,31.3,31.3,31.3,31.2,31.2,31.2,31.2,31.2,31.1,31.0,31.1,30.8,30.8,31.0,30.7,31.0,30.8,31.0,30.8,31.0,31.1,31.0,30.9,31.1,30.9,31.1,31.0,31.0,30.9,30.9,30.6,30.2,29.9,29.9,29.3,29.7,29.2,29.9,29.7,30.1,30.1,30.3,30.1,30.3,30.0,30.0,29.8,29.6,29.3,29.0,28.9,28.5,28.0,28.1,26.6,27.3,25.7,24.8,24.4,22.2,23.5,20.1,22.7,21.5,18.9,19.0,16.8,15.6,12.6,12.2,10.3,8.5,6.8,4.0,2.2,0.8,2.8,3.8,6.0,7.9,8.0,13.4,13.2,9.8,14.9,17.0,16.2,15.8,18.9,21.9,21.2,22.4,24.0,25.9,24.9,25.6,26.1,27.0,26.9,27.2,27.8,27.8,28.3,28.1,28.3],[31.5,31.5,31.5,31.5,31.5,31.5,31.5,31.4,31.4,31.4,31.2,31.4,31.2,31.3,31.2,31.3,31.3,31.2,31.2,31.2,31.1,31.2,31.1,31.2,31.2,31.1,31.1,31.2,31.1,31.1,31.1,31.1,31.1,31.2,31.2,31.2,31.1,31.2,31.1,31.0,30.9,30.8,31.0,30.6,30.9,30.6,30.8,30.3,30.5,30.6,30.3,30.7,30.5,30.8,30.6,30.2,30.4,30.8,30.2,30.1,30.5,30.6,30.4,30.4,29.6,29.9,30.3,29.7,29.4,28.8,29.7,29.7,28.7,28.8,28.8,29.0,29.6,29.9,30.0,29.4,29.9,30.1,29.9,29.4,30.1,30.2,30.2,29.6,30.2,30.5,30.3,30.7,30.6,30.9,30.6,30.7,30.6,30.9,30.8,31.0,31.1,31.2,31.2,31.2,31.2,31.1,31.0,31.1,31.0,31.0,30.7,30.8,30.5,30.5,30.7,30.4,30.5,30.1,30.6,30.2,30.8,30.9,30.8,30.4,31.0,30.5,30.9,30.8,30.8,30.6,30.7,30.2,29.6,29.2,29.2,28.5,28.9,28.4,29.2,29.0,29.6,29.2,29.6,29.3,29.4,29.0,28.9,28.1,28.3,27.7,27.0,26.9,26.3,25.8,26.1,24.3,24.6,23.4,22.3,21.9,19.7,20.8,17.9,20.3,19.3,16.8,17.6,15.4,15.2,11.3,13.6,10.8,10.6,8.9,8.0,4.6,1.9,0.8,2.5,3.6,5.1,5.2,8.6,8.7,7.3,9.3,10.9,9.9,12.1,12.7,15.1,16.1,17.7,18.2,20.8,21.0,21.0,22.0,23.2,23.4,23.5,24.5,24.8,25.0,24.9,24.7],[31.5,31.5,31.5,31.5,31.5,31.5,31.5,31.5,31.5,31.5,31.3,31.4,31.3,31.4,31.3,31.4,31.4,31.3,31.3,31.3,31.3,31.3,31.2,31.3,31.3,31.2,31.1,31.3,31.1,31.1,31.2,31.1,31.0,31.2,31.1,31.1,31.1,31.2,31.1,31.0,30.9,30.8,31.0,30.5,30.9,30.5,30.7,30.3,30.5,30.7,30.1,30.7,30.3,30.9,30.6,30.0,30.3,30.9,30.0,30.1,30.5,30.7,30.3,30.5,29.7,30.0,30.2,29.7,29.5,28.8,29.5,29.4,28.8,28.9,28.8,29.1,29.5,29.5,29.6,29.2,29.6,29.6,29.4,29.1,29.7,29.8,29.6,29.3,29.9,30.2,30.1,30.6,30.5,30.8,30.5,30.6,30.5,30.8,30.7,30.9,31.0,31.1,31.1,31.2,31.1,31.0,31.0,31.0,31.0,30.9,30.7,30.7,30.3,30.4,30.5,30.2,30.3,30.3,30.3,30.2,30.6,30.7,30.6,30.2,30.8,30.2,30.7,30.6,30.6,30.3,30.4,29.8,28.8,28.3,28.3,27.3,28.1,27.1,28.6,28.2,28.8,28.4,29.2,28.7,28.8,28.5,28.4,27.6,27.1,26.2,25.9,25.6,24.9,25.3,24.7,23.3,24.4,22.1,21.2,20.8,18.2,20.2,16.9,19.5,18.7,16.5,16.4,14.8,14.7,12.3,13.5,12.3,11.9,9.9,8.9,6.7,3.7,2.2,0.8,2.1,3.3,3.5,5.6,6.2,4.8,6.6,8.6,7.7,8.7,10.5,12.1,12.9,13.9,15.7,17.7,17.9,18.1,18.7,20.9,20.9,20.7,22.0,22.8,22.7,21.5,22.2],[31.5,31.5,31.5,31.4,31.5,31.5,31.5,31.4,31.5,31.4,31.2,31.4,31.2,31.4,31.3,31.3,31.3,31.2,31.2,31.2,31.2,31.2,31.1,31.2,31.2,31.1,31.1,31.1,31.1,31.0,31.1,31.0,31.0,31.1,31.1,31.1,31.0,31.1,30.9,30.9,30.8,30.7,30.8,30.5,30.8,30.5,30.7,30.2,30.4,30.5,30.0,30.5,30.2,30.7,30.5,29.9,30.3,30.8,30.0,30.0,30.4,30.6,30.4,30.4,29.6,29.9,30.1,29.2,29.2,28.5,29.4,29.2,28.5,28.4,28.5,28.8,29.4,29.5,29.5,28.8,29.6,29.7,29.3,28.8,29.7,29.8,29.7,29.2,29.8,30.3,29.9,30.5,30.4,30.7,30.4,30.4,30.4,30.7,30.6,30.9,30.9,31.1,31.1,31.1,31.1,31.0,30.9,31.0,30.8,30.7,30.4,30.5,30.2,30.2,30.5,30.1,30.3,29.9,30.3,29.9,30.5,30.6,30.5,30.0,30.8,30.1,30.7,30.4,30.6,30.2,30.3,29.4,28.8,28.1,28.3,27.1,27.9,27.1,28.2,27.9,28.6,28.0,28.9,28.3,28.2,28.3,27.5,26.6,26.6,25.6,24.8,24.9,23.4,23.7,22.9,21.0,22.5,20.0,18.7,18.6,16.0,17.8,15.4,18.1,17.4,15.3,16.1,14.5,15.0,12.1,13.7,12.0,12.5,9.8,9.1,7.1,4.9,3.0,1.8,0.8,2.4,2.8,4.6,5.6,4.6,5.2,5.9,6.6,7.0,7.3,9.3,10.0,11.0,11.1,13.5,14.9,14.1,15.0,16.2,17.1,16.6,18.0,18.5,18.4,18.0,18.6],[31.5,31.5,31.5,31.5,31.5,31.5,31.5,31.5,31.4,31.5,31.2,31.4,31.2,31.4,31.3,31.3,31.3,31.3,31.2,31.2,31.2,31.2,31.2,31.2,31.2,31.2,31.2,31.2,31.1,31.1,31.1,31.1,31.1,31.2,31.1,31.1,31.0,31.1,31.0,31.0,30.9,30.9,31.0,30.6,30.9,30.6,30.8,30.4,30.6,30.8,30.4,30.7,30.5,30.9,30.7,30.2,30.5,30.9,30.2,30.1,30.6,30.8,30.5,30.7,29.8,30.1,30.4,29.6,29.5,29.0,29.6,29.7,28.9,29.0,28.8,29.3,29.7,29.9,29.9,29.4,29.9,30.1,29.8,29.3,30.0,30.1,30.0,29.6,30.2,30.5,30.3,30.6,30.5,30.8,30.6,30.5,30.7,30.7,30.6,30.9,30.9,31.1,31.0,31.1,31.0,30.9,30.8,30.9,30.7,30.7,30.3,30.4,30.0,30.0,30.4,30.0,30.2,29.8,30.3,30.0,30.4,30.5,30.4,30.0,30.6,30.0,30.6,30.3,30.5,30.0,30.2,29.2,28.4,28.0,28.1,26.7,27.8,26.6,28.2,27.6,28.8,28.1,29.0,28.3,28.3,28.2,27.5,26.8,26.4,25.4,24.6,24.8,23.4,23.5,22.9,20.9,21.9,19.8,18.4,18.0,15.9,17.5,15.1,17.6,16.3,14.4,15.1,14.1,14.5,12.3,14.5,12.7,12.9,10.1,9.6,6.9,5.3,3.8,2.6,2.1,0.8,1.8,2.9,4.4,3.5,4.4,4.8,6.2,6.9,7.0,8.1,9.7,9.6,9.3,12.0,12.2,12.8,14.5,15.6,15.9,16.1,16.1,17.3,17.6,16.8,17.8],[31.5,31.5,31.5,31.5,31.5,31.5,31.5,31.5,31.5,31.5,31.3,31.4,31.3,31.4,31.3,31.3,31.4,31.3,31.3,31.3,31.3,31.3,31.2,31.3,31.2,31.2,31.2,31.2,31.0,31.0,31.0,31.1,31.0,31.0,31.0,31.0,31.0,31.0,30.9,30.8,30.7,30.6,30.7,30.2,30.7,30.3,30.6,30.1,30.5,30.6,30.1,30.6,30.2,30.8,30.5,29.9,30.4,30.8,30.0,30.0,30.5,30.7,30.3,30.6,29.8,30.1,30.1,29.6,29.5,28.8,29.5,29.2,28.9,28.8,28.9,29.2,29.4,29.4,29.5,29.1,29.6,29.5,29.3,29.0,29.5,29.5,29.5,29.3,29.7,30.0,29.9,30.3,30.2,30.6,30.2,30.3,30.2,30.4,30.4,30.6,30.8,30.9,30.9,31.0,30.9,30.8,30.8,30.7,30.6,30.5,30.2,30.3,30.0,29.8,30.2,29.8,29.9,29.5,29.9,29.7,30.2,30.3,30.2,29.7,30.5,29.7,30.4,30.2,30.4,29.8,30.0,28.8,28.0,26.8,27.2,25.7,26.8,25.7,27.3,27.1,27.4,27.0,27.7,27.3,27.0,26.9,26.2,25.2,24.8,23.8,23.5,22.9,21.6,22.0,21.3,19.7,20.3,18.5,17.1,16.7,14.8,16.6,13.7,16.8,15.9,14.2,14.5,14.5,15.3,13.3,15.4,14.0,14.3,11.7,11.5,8.5,6.4,4.8,3.1,2.9,2.1,0.8,1.9,2.8,2.3,3.2,3.2,4.2,4.1,4.3,7.2,7.6,8.0,7.7,8.9,9.6,11.2,12.1,12.2,13.0,13.1,13.5,13.7,13.8,13.3,13.8],[31.5,31.5,31.5,31.5,31.5,31.5,31.5,31.4,31.5,31.4,31.3,31.3,31.3,31.3,31.3,31.2,31.2,31.3,31.2,31.1,31.2,31.2,31.1,31.1,31.2,31.1,31.0,31.1,30.9,30.9,30.9,30.9,30.8,30.9,30.9,30.8,30.8,30.9,30.7,30.7,30.5,30.5,30.6,30.2,30.5,30.0,30.5,30.0,30.4,30.3,30.0,30.5,30.1,30.6,30.3,29.8,30.3,30.6,30.0,30.0,30.5,30.5,30.1,30.4,29.7,29.9,29.8,29.5,29.2,28.5,29.1,29.2,28.5,28.6,28.5,29.0,29.3,29.3,29.4,28.9,29.4,29.6,29.2,28.7,29.4,29.5,29.4,29.0,29.5,30.0,29.7,30.1,30.0,30.3,30.0,29.9,29.9,30.3,30.1,30.5,30.6,30.8,30.8,30.8,30.7,30.6,30.6,30.5,30.3,30.1,29.8,30.0,29.5,29.6,29.9,29.6,29.4,29.1,29.3,29.0,29.7,29.8,29.7,28.9,29.9,28.9,29.8,29.5,29.7,29.1,29.3,27.8,27.1,25.8,26.1,24.5,25.5,24.8,25.9,25.8,26.4,25.9,26.3,25.9,25.3,25.4,24.0,23.3,22.7,21.7,21.2,20.7,18.9,19.5,18.0,16.5,17.5,15.4,15.0,15.0,13.5,14.5,12.8,15.0,14.4,13.3,14.3,13.6,14.6,12.1,14.8,12.8,12.9,11.1,11.3,9.1,6.9,5.1,3.5,3.9,3.4,1.3,0.8,1.1,1.5,2.1,1.8,1.8,2.5,2.3,2.8,3.0,4.5,4.2,4.0,4.7,4.9,5.3,5.8,5.9,6.4,6.6,7.0,6.6,7.0,7.0],[31.5,31.6,31.5,31.5,31.5,31.5,31.5,31.5,31.5,31.4,31.4,31.4,31.4,31.4,31.4,31.4,31.3,31.4,31.3,31.3,31.4,31.3,31.3,31.2,31.3,31.2,31.1,31.2,31.0,31.0,30.9,31.0,30.8,30.9,30.9,30.8,30.8,30.9,30.7,30.7,30.5,30.5,30.7,30.1,30.6,30.3,30.6,30.2,30.5,30.5,30.3,30.7,30.4,30.7,30.4,30.0,30.4,30.7,29.9,30.1,30.5,30.5,30.1,30.5,29.8,30.1,29.9,29.6,29.5,28.8,29.4,29.3,28.9,29.0,28.7,29.2,29.5,29.2,29.4,28.9,29.5,29.5,29.2,28.8,29.5,29.5,29.5,29.2,29.7,30.1,29.9,30.2,30.1,30.4,30.1,30.1,30.0,30.3,30.2,30.6,30.6,30.9,30.8,30.8,30.8,30.5,30.6,30.5,30.5,30.3,30.2,30.2,29.9,29.9,30.2,29.9,29.6,29.5,29.6,29.5,29.9,29.9,30.0,29.0,30.1,29.3,30.0,30.0,30.0,29.6,29.5,28.6,27.5,26.1,26.4,24.7,25.6,25.1,25.9,26.1,26.3,26.1,26.2,25.9,25.0,24.9,23.6,22.7,22.5,21.3,20.8,20.0,17.6,18.7,17.0,15.7,16.7,15.3,15.4,15.5,15.0,15.3,13.1,15.6,15.1,14.1,14.5,14.2,15.2,12.5,15.3,12.8,13.5,11.2,10.9,8.8,7.2,5.3,3.7,4.5,3.8,1.6,1.0,0.8,0.9,1.4,1.3,1.1,1.6,1.8,1.9,2.0,2.4,2.8,2.8,2.8,3.4,3.5,3.6,4.0,4.4,4.6,4.7,5.3,5.1,5.2],[31.5,31.5,31.5,31.5,31.5,31.5,31.5,31.4,31.5,31.4,31.3,31.4,31.3,31.4,31.3,31.3,31.4,31.3,31.3,31.2,31.3,31.2,31.2,31.2,31.3,31.1,31.1,31.1,31.0,30.9,30.9,30.9,30.9,30.9,30.8,30.7,30.7,30.8,30.6,30.7,30.5,30.4,30.5,30.0,30.5,30.1,30.5,29.8,30.4,30.3,30.0,30.5,30.2,30.8,30.5,30.1,30.4,30.8,30.1,30.2,30.5,30.6,30.3,30.5,29.5,30.0,30.0,29.5,29.3,28.5,29.2,29.1,28.7,28.7,28.3,28.8,29.4,29.2,29.3,28.7,29.3,29.6,29.0,28.7,29.3,29.3,29.2,29.1,29.6,30.0,29.8,30.0,30.0,30.2,29.8,29.9,29.9,30.1,30.1,30.5,30.5,30.8,30.7,30.8,30.7,30.6,30.6,30.5,30.3,30.1,30.0,30.0,29.8,29.8,30.1,29.8,29.8,29.4,29.7,29.1,29.9,30.1,30.0,29.0,30.3,29.5,30.1,30.0,30.0,29.6,29.6,28.6,27.9,25.7,26.5,24.4,25.5,24.9,25.7,25.8,25.9,25.6,25.8,25.8,24.9,25.0,23.1,22.3,21.8,21.1,20.4,19.8,17.7,18.5,17.2,15.5,16.9,14.9,13.1,14.6,12.8,13.8,12.1,14.4,13.4,12.5,13.8,13.0,14.4,11.6,15.7,12.8,14.5,11.7,12.2,9.3,7.4,5.1,3.5,4.0,3.6,1.9,1.4,0.9,0.8,0.9,1.0,1.0,1.1,1.2,1.4,1.5,1.7,1.9,1.9,2.0,2.3,2.2,2.5,2.7,2.8,3.0,3.3,3.5,3.6,3.8],[31.5,31.5,31.5,31.5,31.5,31.5,31.5,31.4,31.5,31.4,31.3,31.4,31.3,31.4,31.3,31.3,31.3,31.3,31.3,31.2,31.2,31.2,31.1,31.1,31.1,31.0,31.0,31.0,30.9,30.8,30.8,30.8,30.7,30.8,30.7,30.7,30.7,30.8,30.5,30.5,30.4,30.3,30.3,29.9,30.3,29.9,30.3,29.7,30.3,30.2,30.0,30.5,30.3,30.7,30.4,29.8,30.5,30.7,30.0,30.2,30.6,30.5,30.2,30.5,29.8,30.0,29.9,29.6,29.5,28.7,29.2,29.0,28.5,28.6,28.2,28.7,29.4,29.2,29.5,28.5,29.1,29.6,28.7,28.6,29.2,29.3,29.1,28.8,29.4,29.9,29.6,30.0,30.0,30.3,29.8,29.7,29.7,30.0,30.1,30.4,30.5,30.8,30.7,30.7,30.7,30.6,30.6,30.4,30.2,30.1,29.9,29.9,29.7,29.6,30.1,29.6,29.7,29.2,29.6,28.9,29.8,29.9,29.8,28.9,30.0,29.4,30.0,29.8,29.9,29.6,29.6,28.3,27.8,25.9,26.6,24.5,25.8,25.1,25.9,25.8,26.0,25.6,25.8,25.8,25.0,25.0,23.2,22.6,21.9,20.9,20.3,19.9,17.0,18.2,16.4,14.5,15.6,14.2,14.2,14.8,13.2,14.2,12.7,14.9,14.2,13.5,14.5,13.9,15.1,12.4,15.9,13.1,14.3,11.8,12.2,9.6,7.6,5.5,3.7,4.1,3.8,2.1,1.7,1.0,0.8,0.8,0.8,0.9,1.0,1.0,1.2,1.3,1.4,1.5,1.6,1.7,1.9,1.9,2.1,2.2,2.2,2.5,2.8,2.9,2.9,3.3],[31.5,31.6,31.5,31.5,31.5,31.5,31.5,31.4,31.5,31.4,31.4,31.3,31.4,31.4,31.4,31.3,31.3,31.4,31.3,31.2,31.3,31.3,31.3,31.2,31.2,31.2,31.2,31.1,30.9,31.0,30.8,30.9,30.9,30.9,30.9,30.8,30.8,30.8,30.6,30.7,30.6,30.5,30.5,30.3,30.6,30.4,30.7,30.3,30.6,30.4,30.4,30.7,30.3,30.8,30.6,29.9,30.6,30.9,30.3,30.2,30.7,30.6,30.3,30.6,30.0,30.4,30.1,29.6,29.6,28.9,29.4,29.1,29.0,29.0,28.9,29.3,29.7,29.6,29.7,29.2,29.6,29.9,29.3,29.0,29.6,29.7,29.5,29.3,29.7,30.0,29.8,30.1,30.0,30.4,29.9,29.9,29.9,30.2,30.2,30.7,30.6,30.7,30.6,30.7,30.6,30.5,30.5,30.4,30.2,30.1,29.9,30.0,29.8,29.7,30.1,29.8,29.7,29.2,29.6,29.0,29.9,29.9,29.9,28.7,30.0,29.3,29.9,30.1,30.0,29.8,29.7,28.9,28.3,26.5,26.8,24.9,25.8,25.4,25.9,25.9,26.3,25.9,26.0,25.6,24.9,24.6,22.9,22.1,21.4,20.1,19.5,19.0,16.5,18.0,15.5,15.3,16.6,16.1,15.0,16.2,14.5,15.7,13.1,15.5,14.1,14.2,14.6,14.4,15.6,12.9,17.0,13.5,15.7,12.5,12.8,9.9,7.8,5.3,4.0,4.0,3.4,2.1,1.7,1.1,0.9,0.8,0.8,0.8,0.9,0.9,0.9,1.1,1.2,1.2,1.3,1.5,1.6,1.6,1.7,1.9,1.9,2.0,2.3,2.3,2.4,2.8],[31.5,31.6,31.6,31.5,31.5,31.5,31.5,31.4,31.5,31.4,31.3,31.4,31.4,31.4,31.4,31.4,31.4,31.4,31.3,31.3,31.3,31.3,31.2,31.2,31.3,31.2,31.1,31.1,30.9,31.0,30.8,30.9,30.9,30.9,30.8,30.7,30.7,30.7,30.5,30.7,30.5,30.5,30.5,30.1,30.5,30.2,30.6,30.2,30.5,30.4,30.2,30.6,30.3,30.8,30.4,30.0,30.5,30.8,30.1,30.2,30.7,30.6,30.3,30.6,29.9,30.4,30.0,29.6,29.5,28.7,29.5,29.0,28.9,28.9,28.6,29.2,29.3,29.2,29.5,28.8,29.3,29.6,28.9,28.7,29.2,29.4,29.1,29.1,29.5,29.9,29.7,30.0,30.0,30.3,29.8,29.9,29.8,30.1,30.2,30.6,30.5,30.7,30.7,30.7,30.7,30.6,30.4,30.3,30.2,30.2,29.8,30.0,29.8,29.8,30.1,29.8,29.8,29.3,29.5,29.2,29.8,30.0,30.0,29.1,30.1,29.5,30.0,29.8,30.0,29.6,29.5,28.4,27.7,25.8,26.5,24.7,25.4,25.2,25.7,26.1,26.3,25.8,26.1,26.0,25.1,25.2,23.7,22.7,22.5,21.6,20.4,20.0,17.9,18.9,16.9,15.0,17.2,15.2,15.1,15.1,14.0,14.4,12.2,14.8,13.6,12.8,14.4,14.4,16.0,13.1,16.5,14.5,15.6,13.0,13.4,10.5,8.9,6.0,4.1,4.2,3.7,2.3,1.6,1.0,0.9,0.9,0.8,0.8,0.8,0.8,0.8,0.8,1.0,1.1,1.1,1.2,1.4,1.4,1.4,1.6,1.6,1.7,1.8,2.1,2.2,2.5],[31.5,31.6,31.5,31.5,31.5,31.5,31.5,31.4,31.5,31.4,31.3,31.4,31.3,31.4,31.3,31.3,31.3,31.3,31.2,31.2,31.2,31.2,31.2,31.2,31.2,31.1,31.0,31.1,30.9,30.9,30.7,30.9,30.8,30.9,30.9,30.7,30.7,30.8,30.6,30.5,30.5,30.4,30.4,30.1,30.4,30.1,30.4,29.9,30.4,30.3,30.1,30.6,30.4,30.8,30.6,30.1,30.6,30.9,30.3,30.3,30.7,30.7,30.5,30.7,30.0,30.4,30.1,29.8,29.6,28.6,29.5,29.3,28.8,28.9,28.7,29.0,29.6,29.3,29.6,28.8,29.2,29.7,28.9,28.9,29.3,29.3,29.0,28.9,29.2,29.9,29.5,29.8,29.8,30.1,29.6,29.8,29.6,29.8,30.0,30.4,30.4,30.6,30.6,30.6,30.6,30.5,30.4,30.3,30.1,29.9,29.6,29.7,29.4,29.4,29.9,29.6,29.5,29.1,29.3,28.8,29.7,29.9,29.8,28.5,29.9,29.1,29.8,29.8,29.9,29.2,29.2,28.3,27.3,25.2,25.9,24.4,25.2,24.8,25.6,25.8,25.9,25.4,25.9,25.6,24.8,24.9,23.2,22.2,21.9,21.1,20.2,20.0,17.1,19.1,16.7,14.8,17.3,15.2,15.7,16.0,14.4,15.4,13.5,16.0,15.3,14.1,14.8,15.0,17.1,15.0,19.4,16.7,18.1,14.9,15.0,12.1,9.2,6.1,3.8,4.3,3.6,2.3,1.7,1.2,0.9,0.9,0.9,0.8,0.8,0.8,0.9,0.9,0.9,1.0,1.1,1.2,1.3,1.4,1.4,1.5,1.7,1.8,1.9,2.0,2.2,2.5],[31.5,31.5,31.5,31.5,31.5,31.5,31.5,31.4,31.5,31.4,31.2,31.4,31.3,31.4,31.2,31.3,31.3,31.2,31.2,31.2,31.1,31.1,31.1,31.1,31.1,31.1,31.0,31.0,30.9,30.9,30.7,30.8,30.8,30.8,30.8,30.7,30.8,30.9,30.6,30.6,30.6,30.5,30.4,30.2,30.5,30.1,30.5,30.0,30.4,30.3,30.1,30.5,30.3,30.6,30.4,29.7,30.6,30.7,30.1,30.3,30.7,30.6,30.3,30.7,30.0,30.4,30.1,29.7,29.5,28.7,29.4,29.0,28.9,29.0,28.8,29.1,29.7,29.4,29.7,28.9,29.4,29.9,29.1,28.8,29.5,29.5,29.4,29.1,29.5,29.9,29.7,30.0,30.0,30.3,29.8,29.9,29.7,30.0,30.1,30.6,30.5,30.8,30.7,30.7,30.6,30.6,30.5,30.4,30.2,30.0,29.8,29.9,29.6,29.5,30.0,29.7,29.6,29.2,29.5,29.0,29.8,30.1,30.0,28.9,29.9,29.4,29.9,30.0,29.9,29.6,29.6,28.9,28.1,26.2,26.2,25.0,25.5,25.4,26.0,26.1,26.4,25.8,26.4,25.9,25.4,25.0,23.7,22.8,21.9,21.0,20.1,19.1,16.4,17.9,16.3,15.0,17.4,16.3,15.9,15.7,14.3,14.9,13.1,15.3,14.1,13.9,15.1,15.2,17.3,14.6,19.1,16.6,18.0,15.1,14.7,11.4,8.4,5.2,3.7,3.9,3.6,2.3,1.8,1.2,1.0,0.9,0.9,0.8,0.8,0.8,0.8,0.8,0.8,0.8,1.0,1.1,1.1,1.2,1.3,1.4,1.4,1.6,1.8,1.8,1.9,2.3],[31.5,31.6,31.6,31.5,31.6,31.5,31.5,31.5,31.5,31.4,31.4,31.4,31.4,31.5,31.4,31.4,31.4,31.3,31.3,31.3,31.3,31.3,31.2,31.2,31.2,31.2,31.1,31.1,30.9,31.0,30.7,30.9,30.8,30.8,30.8,30.7,30.8,30.8,30.7,30.8,30.8,30.7,30.6,30.5,30.7,30.5,30.7,30.3,30.6,30.4,30.4,30.7,30.4,30.6,30.5,29.8,30.6,30.6,30.1,30.1,30.7,30.4,30.0,30.5,30.0,30.5,29.8,29.5,29.5,28.7,29.1,28.6,29.0,28.9,28.9,29.1,29.5,29.4,29.6,29.1,29.4,29.8,29.0,29.0,29.2,29.7,29.2,29.3,29.5,30.0,29.8,30.0,30.0,30.4,29.7,29.9,29.9,30.1,30.4,30.6,30.5,30.8,30.7,30.8,30.6,30.5,30.4,30.3,30.2,30.0,29.7,30.0,29.5,29.6,30.0,29.7,29.5,29.4,29.4,29.2,29.8,30.0,30.0,29.1,30.2,29.5,30.1,30.1,30.1,29.7,29.6,28.7,28.1,26.1,26.3,24.8,25.5,25.2,25.8,26.1,26.2,25.8,26.4,25.5,24.9,24.8,23.4,22.4,21.8,20.9,19.6,18.7,16.2,18.1,14.2,15.6,16.3,16.8,15.7,16.2,15.0,15.3,13.3,14.6,14.0,13.4,14.7,14.6,17.1,14.7,18.6,16.5,17.4,14.8,14.5,11.1,8.2,5.4,3.6,4.1,3.7,2.3,1.8,1.3,1.1,1.0,0.9,0.8,0.8,0.8,0.8,0.8,0.8,0.8,0.8,1.0,1.0,1.1,1.1,1.3,1.3,1.4,1.6,1.6,1.8,2.1],[31.5,31.6,31.5,31.5,31.5,31.5,31.5,31.4,31.5,31.4,31.3,31.4,31.4,31.4,31.4,31.4,31.3,31.4,31.3,31.2,31.3,31.3,31.2,31.2,31.3,31.2,31.1,31.2,31.0,31.0,30.9,31.0,30.9,31.0,30.9,30.8,30.9,30.9,30.7,30.8,30.7,30.6,30.7,30.3,30.7,30.3,30.7,30.2,30.6,30.4,30.3,30.7,30.5,30.7,30.5,30.1,30.6,30.8,30.0,30.3,30.7,30.5,30.0,30.5,30.0,30.4,30.1,29.5,29.6,28.9,29.7,28.7,29.1,29.0,28.9,29.3,29.5,29.3,29.7,29.2,29.5,29.9,29.3,29.0,29.3,29.5,29.2,29.3,29.5,29.9,29.6,29.9,29.9,30.3,29.7,30.0,29.9,30.1,30.1,30.6,30.5,30.7,30.7,30.6,30.6,30.5,30.3,30.2,29.9,29.7,29.4,29.7,29.2,29.4,29.8,29.5,29.5,29.0,29.4,29.2,29.7,30.0,30.0,29.2,30.0,29.5,29.9,29.9,29.8,29.4,29.3,28.5,27.6,25.7,26.2,24.7,25.5,24.9,25.8,26.1,26.3,25.6,26.4,25.4,25.2,24.8,23.5,22.4,21.5,20.9,19.8,19.6,17.1,18.8,15.9,15.6,17.4,15.5,14.8,15.4,14.0,14.5,13.0,15.0,14.4,13.9,14.8,15.6,17.1,15.1,18.9,17.4,17.8,16.2,15.8,12.8,8.7,5.9,4.0,4.3,3.8,2.4,2.0,1.4,1.2,1.1,1.0,0.9,0.9,0.8,0.8,0.8,0.8,0.8,0.8,0.9,1.0,1.1,1.1,1.2,1.3,1.5,1.6,1.7,1.9,2.2],[31.5,31.5,31.5,31.5,31.5,31.5,31.5,31.4,31.5,31.4,31.3,31.4,31.3,31.4,31.3,31.3,31.3,31.2,31.2,31.2,31.1,31.1,31.1,31.1,31.2,31.1,31.1,31.0,30.9,30.9,30.8,30.9,30.7,30.8,30.8,30.7,30.8,30.7,30.5,30.6,30.5,30.3,30.4,30.1,30.4,30.1,30.5,29.9,30.4,30.2,30.2,30.6,30.2,30.5,30.4,29.7,30.5,30.7,30.0,30.2,30.7,30.6,30.2,30.5,30.0,30.2,30.1,29.7,29.4,28.4,29.5,29.2,28.8,28.8,28.5,28.9,29.4,29.1,29.5,28.8,29.2,29.6,28.9,28.7,29.3,29.4,29.0,28.9,29.2,29.8,29.4,29.7,29.9,30.2,29.6,29.7,29.5,29.9,30.0,30.5,30.5,30.7,30.6,30.7,30.6,30.5,30.4,30.3,30.1,29.9,29.5,29.7,29.2,29.3,29.8,29.3,29.4,28.9,29.2,28.8,29.6,29.9,29.8,28.7,29.8,29.1,29.8,29.8,29.8,29.3,29.3,28.7,27.4,25.8,25.9,24.7,25.2,25.2,25.4,25.7,26.0,25.5,26.1,25.5,25.0,24.6,23.4,22.0,21.3,20.3,19.9,18.8,16.1,17.7,15.8,15.2,17.0,15.7,14.5,15.5,13.6,14.8,13.4,15.1,14.4,14.1,15.7,15.7,17.2,15.0,18.5,17.1,17.8,15.5,14.9,11.8,8.5,5.7,3.9,4.2,3.9,2.4,2.0,1.4,1.3,1.2,1.1,1.0,0.9,0.9,0.8,0.8,0.8,0.8,0.8,0.9,0.9,1.0,1.1,1.2,1.3,1.4,1.5,1.4,1.8,2.2],[31.5,31.5,31.5,31.5,31.5,31.5,31.5,31.4,31.5,31.4,31.4,31.4,31.4,31.4,31.3,31.3,31.3,31.3,31.2,31.2,31.3,31.2,31.2,31.1,31.2,31.1,31.1,31.1,30.9,30.9,30.7,30.9,30.8,30.9,30.8,30.7,30.8,30.8,30.6,30.6,30.6,30.5,30.5,30.3,30.6,30.3,30.6,30.2,30.5,30.4,30.2,30.6,30.2,30.8,30.6,29.5,30.5,30.9,30.1,30.2,30.8,30.6,30.2,30.5,29.8,30.3,30.0,29.7,29.5,28.6,29.4,28.7,29.0,29.0,29.0,29.1,29.6,29.5,29.6,29.1,29.3,29.9,29.1,29.0,29.4,29.6,29.2,29.3,29.6,29.9,29.6,29.8,29.9,30.2,29.6,29.6,29.8,29.9,30.1,30.5,30.4,30.6,30.6,30.7,30.5,30.4,30.3,30.1,29.9,29.8,29.2,29.5,29.2,29.3,29.8,29.3,29.4,28.9,29.2,28.9,29.6,29.9,29.7,29.1,29.9,29.3,29.9,29.8,29.9,29.5,29.5,28.4,27.7,26.2,26.3,24.5,25.3,25.2,25.5,25.4,25.7,25.4,25.9,25.2,24.8,24.3,22.8,22.2,21.3,20.2,19.8,18.0,15.2,18.2,16.3,16.5,16.6,15.6,15.3,15.6,14.3,14.6,13.0,14.9,14.5,13.9,14.5,15.2,16.4,14.4,18.4,16.5,17.2,15.1,15.1,11.7,8.6,5.6,4.2,4.6,4.2,2.6,2.2,1.6,1.4,1.3,1.2,1.1,1.0,0.9,0.8,0.8,0.8,0.8,0.8,0.8,0.9,0.9,1.0,1.1,1.2,1.3,1.4,1.5,1.6,2.0],[31.5,31.6,31.6,31.6,31.5,31.5,31.6,31.5,31.5,31.5,31.4,31.5,31.4,31.5,31.5,31.4,31.4,31.4,31.3,31.3,31.3,31.3,31.3,31.2,31.2,31.2,31.1,31.1,30.9,31.0,30.8,30.9,30.8,30.9,30.9,30.7,30.7,30.8,30.6,30.7,30.6,30.5,30.4,30.3,30.5,30.2,30.6,30.1,30.5,30.3,30.3,30.6,30.3,30.7,30.4,29.4,30.4,30.8,30.1,29.8,30.6,30.5,29.8,30.6,29.9,30.4,29.9,29.3,29.5,28.5,29.1,28.4,28.9,28.8,28.6,28.9,29.4,29.1,29.5,28.7,29.3,29.6,28.7,28.8,29.0,29.5,29.0,29.1,29.3,29.8,29.5,29.8,29.8,30.2,29.6,29.7,29.8,30.0,30.1,30.6,30.5,30.8,30.7,30.7,30.6,30.5,30.2,30.3,30.0,29.8,29.5,29.8,29.1,29.3,29.6,29.2,29.2,29.1,29.2,29.0,29.6,29.9,29.9,29.1,30.1,29.4,30.0,30.0,30.0,29.7,29.5,28.8,28.1,26.0,26.2,24.3,25.2,24.6,25.4,25.8,25.7,25.3,25.9,25.1,24.6,24.2,22.8,21.8,20.9,20.4,19.1,18.2,15.7,18.2,16.1,16.4,17.2,16.2,15.8,15.7,14.1,14.9,12.9,15.0,13.8,13.5,14.7,14.9,17.0,14.6,18.7,16.8,17.5,15.2,15.0,11.5,8.8,5.7,4.1,4.4,4.2,2.5,2.2,1.5,1.4,1.3,1.2,1.1,1.0,0.9,0.8,0.8,0.8,0.8,0.8,0.8,0.8,0.8,0.8,1.0,1.1,1.1,1.2,1.3,1.4,1.7],[31.5,31.5,31.5,31.5,31.5,31.5,31.5,31.5,31.5,31.5,31.4,31.4,31.4,31.4,31.4,31.4,31.4,31.3,31.3,31.2,31.3,31.3,31.2,31.3,31.3,31.2,31.1,31.2,30.9,31.0,30.9,31.0,30.9,31.0,30.9,30.9,30.8,30.8,30.7,30.7,30.7,30.5,30.6,30.2,30.6,30.2,30.6,30.0,30.5,30.5,30.4,30.6,30.4,30.7,30.6,29.6,30.6,30.8,29.9,30.0,30.6,30.6,30.1,30.5,30.1,30.4,30.0,29.5,29.5,28.5,29.4,28.5,28.8,28.9,28.7,29.1,29.5,29.4,29.4,29.0,29.6,29.8,29.2,28.8,29.3,29.5,29.2,29.2,29.3,29.8,29.5,29.6,29.8,30.0,29.6,29.7,29.7,30.0,30.0,30.5,30.4,30.7,30.6,30.7,30.6,30.4,30.2,30.2,29.9,29.8,29.2,29.6,29.0,29.2,29.6,29.2,29.1,28.8,29.1,29.0,29.6,29.8,29.8,28.8,29.9,29.3,29.8,30.0,29.9,29.4,29.5,28.8,27.7,25.7,25.9,24.3,25.2,24.5,25.6,25.7,26.0,25.4,26.1,25.3,24.9,24.7,23.3,22.1,21.3,20.1,19.2,18.7,15.9,17.4,15.6,16.2,17.0,16.0,15.6,16.4,14.4,15.1,13.7,14.6,14.7,14.7,15.5,15.8,17.5,15.4,19.1,17.1,17.9,16.0,15.5,12.1,8.7,6.0,4.1,4.6,4.2,2.7,2.3,1.7,1.6,1.5,1.3,1.3,1.2,1.1,1.0,0.9,0.9,0.8,0.8,0.8,0.8,0.9,0.8,0.9,1.0,1.1,1.2,1.2,1.4,1.7],[31.5,31.5,31.5,31.5,31.5,31.5,31.5,31.5,31.5,31.5,31.3,31.4,31.4,31.4,31.3,31.3,31.3,31.3,31.2,31.2,31.2,31.1,31.1,31.1,31.1,31.1,31.0,31.0,30.9,30.8,30.7,30.8,30.7,30.8,30.7,30.7,30.7,30.6,30.4,30.4,30.3,30.2,30.2,30.1,30.3,30.0,30.4,29.8,30.2,30.1,29.9,30.4,30.1,30.5,30.3,29.5,30.4,30.7,29.8,30.1,30.6,30.4,30.0,30.5,29.8,30.3,30.0,29.5,29.4,28.4,29.2,28.9,28.5,28.5,28.3,28.9,29.3,29.0,29.2,28.6,29.2,29.5,28.8,28.5,29.0,29.2,28.9,29.0,29.1,29.6,29.3,29.6,29.8,30.0,29.4,29.6,29.5,29.7,30.0,30.5,30.3,30.7,30.6,30.6,30.5,30.4,30.2,30.1,29.8,29.6,29.1,29.5,28.8,29.1,29.6,29.1,29.1,28.5,29.1,28.6,29.5,29.8,29.6,28.5,29.7,28.8,29.7,29.7,29.6,29.0,29.2,28.3,27.3,25.5,25.7,24.2,25.0,24.9,25.1,25.4,25.6,25.1,25.8,25.1,24.7,24.2,22.9,22.0,20.6,19.9,18.6,18.1,16.0,18.1,17.0,17.0,17.7,16.3,14.9,15.7,13.5,14.7,13.3,14.3,14.0,13.7,15.0,14.5,16.1,14.5,18.1,16.2,16.9,15.3,14.8,11.6,8.8,5.9,4.3,4.7,4.4,2.7,2.4,1.8,1.7,1.6,1.4,1.3,1.3,1.2,1.1,1.0,0.9,0.9,0.8,0.8,0.8,0.8,0.8,0.9,0.9,1.1,1.2,1.2,1.3,1.7],[31.5,31.6,31.6,31.6,31.5,31.5,31.6,31.5,31.6,31.5,31.5,31.5,31.5,31.5,31.5,31.4,31.4,31.4,31.4,31.3,31.3,31.3,31.3,31.3,31.3,31.2,31.1,31.2,30.9,31.0,30.8,31.0,30.8,30.9,31.0,30.7,30.9,30.8,30.6,30.6,30.6,30.5,30.5,30.3,30.6,30.2,30.6,30.0,30.5,30.4,30.3,30.7,30.3,30.6,30.5,29.7,30.5,30.8,30.0,30.1,30.7,30.7,30.1,30.6,29.9,30.5,29.9,29.5,29.5,28.5,29.1,28.7,28.7,28.7,28.5,28.8,29.3,29.3,29.4,28.6,29.3,29.6,28.8,28.7,29.3,29.5,29.0,29.0,29.2,29.8,29.3,29.7,29.7,30.1,29.4,29.6,29.4,29.8,29.9,30.5,30.3,30.7,30.6,30.7,30.6,30.4,30.2,30.1,29.8,29.8,29.2,29.6,29.1,29.3,29.6,29.1,29.1,28.8,29.3,28.8,29.8,30.1,29.9,29.0,30.3,29.4,30.1,30.1,30.1,29.6,29.6,28.5,28.1,26.0,26.2,24.5,25.4,25.0,25.8,25.8,26.2,25.3,26.6,25.5,25.1,24.6,22.9,21.6,20.0,18.7,18.2,17.5,15.3,17.9,15.8,16.8,16.1,15.9,15.0,16.0,14.1,15.0,13.5,14.7,13.8,13.6,14.6,14.7,16.9,14.4,18.8,16.6,17.7,15.4,15.0,11.4,9.0,5.8,4.3,4.4,4.3,2.8,2.5,1.9,1.8,1.7,1.5,1.5,1.4,1.3,1.1,1.1,1.0,0.9,0.9,0.9,0.8,0.8,0.8,0.9,0.9,0.9,1.1,1.1,1.2,1.5],[31.5,31.6,31.6,31.6,31.6,31.6,31.6,31.5,31.6,31.5,31.5,31.5,31.5,31.5,31.5,31.4,31.4,31.4,31.3,31.4,31.4,31.4,31.3,31.3,31.4,31.3,31.2,31.3,31.0,31.1,31.0,31.1,30.9,31.1,31.0,30.8,30.9,30.9,30.7,30.8,30.7,30.5,30.6,30.2,30.7,30.3,30.6,30.1,30.6,30.4,30.3,30.7,30.3,30.6,30.5,29.3,30.5,30.7,30.0,29.9,30.7,30.6,29.8,30.7,30.1,30.4,30.0,29.3,29.6,28.5,28.8,28.6,29.1,28.9,28.7,28.9,29.3,29.3,29.5,28.7,29.2,29.7,28.8,28.8,29.2,29.7,29.1,29.3,29.5,29.9,29.6,29.8,29.9,30.3,29.7,30.0,30.0,30.2,30.3,30.7,30.6,30.8,30.7,30.8,30.7,30.5,30.2,30.3,30.0,29.9,29.4,29.9,29.1,29.5,29.6,29.3,29.0,28.9,29.3,28.9,29.7,30.0,29.9,28.9,30.1,29.5,30.0,30.0,30.0,29.7,29.6,29.1,28.0,25.9,26.0,23.9,24.9,24.7,25.3,25.6,25.8,25.1,26.1,24.8,24.8,24.2,22.5,21.0,19.7,18.7,17.8,17.6,15.2,18.1,15.7,16.0,17.2,15.7,15.9,16.3,13.9,15.1,13.4,14.9,14.1,13.7,14.8,14.6,17.0,14.2,19.0,16.3,18.0,15.4,15.5,11.5,9.0,6.0,4.4,4.6,4.3,2.9,2.5,1.9,1.8,1.7,1.5,1.5,1.4,1.3,1.2,1.1,1.1,1.0,0.9,0.9,0.8,0.8,0.8,0.8,0.8,0.8,0.9,1.0,1.2,1.4],[31.5,31.5,31.5,31.5,31.5,31.5,31.5,31.5,31.5,31.5,31.4,31.4,31.4,31.4,31.3,31.4,31.4,31.3,31.3,31.3,31.3,31.3,31.3,31.2,31.3,31.2,31.1,31.2,31.0,31.0,30.9,31.0,30.8,31.0,30.9,30.8,30.8,30.7,30.5,30.4,30.4,30.3,30.4,30.0,30.3,29.9,30.2,29.8,30.2,30.2,30.1,30.5,30.1,30.6,30.4,29.6,30.5,30.8,30.0,30.2,30.6,30.5,30.3,30.6,29.9,30.4,30.1,29.4,29.5,28.5,29.2,28.8,28.6,28.6,28.4,28.7,29.4,29.1,29.2,28.6,29.3,29.5,29.0,28.6,29.1,29.2,28.8,29.0,29.1,29.6,29.2,29.6,29.8,30.0,29.5,29.7,29.4,29.9,30.0,30.4,30.4,30.7,30.6,30.6,30.6,30.4,30.3,30.2,30.0,29.8,29.2,29.8,29.1,29.3,29.5,29.2,29.1,28.4,29.2,28.5,29.5,29.7,29.7,28.3,29.9,29.0,29.7,29.8,29.7,29.5,29.3,28.7,27.5,25.3,25.7,23.9,24.9,24.4,25.3,25.4,25.5,24.8,25.8,24.8,24.5,24.1,22.4,20.8,19.8,18.9,17.6,18.4,15.7,17.6,16.7,16.6,17.8,16.4,16.4,16.2,14.6,15.4,13.9,15.2,15.0,14.8,15.2,15.2,16.9,14.6,18.9,16.2,17.7,15.2,15.0,11.7,9.2,6.5,4.6,4.9,4.5,3.2,2.8,2.2,2.0,2.0,1.8,1.6,1.6,1.6,1.4,1.3,1.3,1.1,1.0,0.9,0.9,0.9,0.8,0.8,0.8,0.9,0.9,0.9,1.1,1.4],[31.5,31.5,31.5,31.5,31.5,31.5,31.5,31.5,31.5,31.5,31.4,31.4,31.5,31.5,31.4,31.4,31.4,31.4,31.3,31.2,31.3,31.2,31.2,31.2,31.2,31.1,31.1,31.1,31.0,30.9,30.8,30.9,30.7,30.9,30.8,30.7,30.7,30.6,30.4,30.4,30.3,30.2,30.3,30.0,30.3,29.9,30.3,29.8,30.2,30.1,30.0,30.4,30.1,30.5,30.2,29.3,30.4,30.6,29.8,30.1,30.6,30.5,30.0,30.5,29.7,30.4,30.0,29.4,29.4,28.5,29.1,28.8,28.5,28.6,28.4,28.7,29.3,29.1,29.2,28.5,29.2,29.5,28.9,28.6,29.1,29.3,28.9,29.1,29.4,29.7,29.4,29.6,29.7,30.0,29.4,29.6,29.5,29.8,29.9,30.4,30.4,30.7,30.6,30.6,30.5,30.3,30.1,30.1,29.9,29.8,29.3,29.7,29.1,29.3,29.5,29.3,29.0,28.5,29.1,28.6,29.6,29.8,29.7,28.5,30.1,29.0,29.9,29.9,29.9,29.3,29.5,28.3,27.6,25.2,26.2,23.9,25.3,24.8,25.5,25.6,25.7,25.0,25.9,24.8,24.2,23.8,21.8,20.4,18.9,18.9,18.6,18.6,17.0,18.4,16.8,17.5,17.8,16.6,16.0,16.3,14.3,15.4,13.4,15.1,14.1,13.5,15.5,15.0,17.4,14.8,19.3,16.9,18.2,15.8,15.7,11.6,9.5,6.3,4.7,4.9,4.7,3.2,2.9,2.2,2.2,2.1,1.9,1.8,1.7,1.7,1.5,1.4,1.4,1.2,1.1,1.1,1.0,0.9,0.8,0.8,0.8,0.8,0.9,0.9,1.0,1.3],[31.5,31.6,31.6,31.6,31.6,31.6,31.6,31.6,31.6,31.6,31.6,31.5,31.6,31.5,31.5,31.4,31.4,31.4,31.4,31.3,31.3,31.3,31.3,31.3,31.3,31.2,31.1,31.2,30.8,31.0,30.8,30.9,30.7,30.9,30.8,30.6,30.7,30.7,30.4,30.5,30.5,30.4,30.4,29.9,30.3,30.0,30.3,29.7,30.2,30.1,30.1,30.5,30.2,30.4,30.3,29.5,30.5,30.7,30.1,30.2,30.7,30.5,30.0,30.5,30.0,30.3,29.8,29.7,29.6,28.5,28.9,28.9,28.9,28.7,28.6,28.8,29.3,29.3,29.5,28.6,29.4,29.7,28.8,28.6,29.3,29.6,29.0,29.2,29.4,29.9,29.6,29.6,29.8,30.0,29.5,29.7,29.6,29.9,30.0,30.5,30.4,30.7,30.6,30.7,30.6,30.3,30.1,30.2,29.9,29.8,29.4,29.7,29.3,29.4,29.5,29.3,29.2,29.0,29.2,28.7,29.7,29.9,29.9,28.6,30.1,29.3,30.0,30.0,29.9,29.7,29.5,28.8,27.9,25.4,25.9,23.3,24.8,24.6,25.0,24.9,25.5,24.6,25.8,24.5,23.9,23.4,21.6,20.2,19.3,19.0,19.0,17.9,16.1,18.7,16.7,16.6,17.5,15.7,15.3,15.5,13.7,14.6,13.4,15.0,14.1,13.7,15.3,15.1,17.6,14.9,19.9,17.1,19.2,16.0,16.4,12.2,9.7,6.4,5.0,5.1,4.9,3.5,3.1,2.4,2.4,2.2,2.0,1.9,1.9,1.7,1.6,1.5,1.5,1.3,1.2,1.2,1.1,0.9,0.9,0.9,0.8,0.8,0.8,0.9,1.0,1.3],[31.5,31.6,31.5,31.5,31.5,31.5,31.5,31.5,31.5,31.5,31.4,31.5,31.4,31.5,31.4,31.4,31.4,31.4,31.4,31.3,31.3,31.3,31.4,31.3,31.3,31.2,31.2,31.2,30.9,31.1,30.9,31.0,30.8,31.0,30.9,30.7,30.8,30.8,30.5,30.6,30.5,30.4,30.4,30.0,30.5,30.1,30.4,29.9,30.2,30.2,30.2,30.5,30.1,30.5,30.4,29.4,30.5,30.7,30.1,30.0,30.6,30.5,30.0,30.5,29.8,30.3,29.8,29.2,29.4,28.3,29.0,28.9,28.6,28.6,28.4,28.7,29.1,29.0,29.0,28.7,29.1,29.4,28.9,28.4,29.1,29.4,28.9,29.0,29.2,29.7,29.3,29.6,29.7,30.1,29.5,29.9,29.5,30.0,29.9,30.5,30.5,30.8,30.7,30.7,30.6,30.3,30.1,30.2,30.0,29.9,29.4,29.9,29.1,29.5,29.7,29.3,29.2,28.7,29.4,28.6,29.8,29.7,29.9,28.6,30.0,29.2,29.9,29.9,29.9,29.6,29.5,28.6,27.7,25.6,26.3,23.9,25.3,24.7,25.4,24.9,25.6,24.3,25.4,24.2,23.9,23.2,21.5,20.2,19.3,18.2,17.7,17.7,15.6,18.3,16.4,16.4,17.2,16.4,16.1,16.3,14.9,15.4,14.2,15.4,15.1,14.6,15.6,15.3,17.6,15.2,19.9,17.1,19.0,16.3,16.5,12.6,10.3,6.8,5.2,5.1,5.0,3.7,3.5,2.8,2.6,2.6,2.3,2.1,2.1,2.0,1.7,1.7,1.8,1.5,1.4,1.4,1.3,1.1,0.9,1.0,1.0,0.8,0.8,0.8,1.0,1.3],[31.4,31.5,31.5,31.5,31.5,31.5,31.5,31.5,31.5,31.5,31.4,31.4,31.4,31.4,31.3,31.4,31.4,31.3,31.3,31.2,31.2,31.2,31.1,31.2,31.1,31.0,31.0,30.9,31.0,30.7,30.8,30.8,30.7,30.7,30.7,30.6,30.5,30.5,30.2,30.2,30.1,30.0,30.1,29.8,30.2,29.7,30.2,29.5,30.1,30.1,29.8,30.4,29.9,30.4,30.1,28.9,30.3,30.5,29.7,29.7,30.6,30.4,29.8,30.5,29.7,30.3,29.9,29.0,29.4,28.3,29.0,28.6,28.2,28.0,28.1,28.4,29.0,28.9,29.0,28.2,28.9,29.2,28.6,28.2,28.6,28.9,28.7,28.7,29.1,29.4,29.2,29.4,29.6,29.9,29.3,29.4,29.2,29.6,29.6,30.3,30.2,30.5,30.5,30.5,30.4,30.0,30.0,29.9,29.7,29.6,29.2,29.5,29.0,29.1,29.5,29.2,29.1,28.4,29.1,28.2,29.4,29.5,29.5,28.2,29.8,28.8,29.7,29.6,29.7,29.3,29.1,28.0,27.2,25.3,26.2,24.2,25.2,24.9,25.3,25.3,25.2,24.5,25.3,24.5,23.6,23.4,21.5,20.3,19.6,18.3,18.6,19.1,16.2,18.0,17.2,16.9,17.2,16.4,15.5,16.4,14.5,15.3,14.1,15.3,15.0,14.5,16.2,15.6,18.1,15.9,20.2,17.4,19.0,16.2,16.4,12.6,10.1,7.1,5.6,5.7,5.4,4.2,3.8,3.3,3.2,3.1,2.8,2.5,2.5,2.3,2.0,2.0,2.0,1.9,1.7,1.6,1.5,1.4,1.2,1.2,1.1,1.1,0.8,0.8,0.9,1.3],[31.5,31.5,31.5,31.5,31.5,31.5,31.5,31.5,31.5,31.5,31.5,31.4,31.5,31.4,31.4,31.4,31.4,31.4,31.3,31.2,31.3,31.2,31.2,31.2,31.2,31.1,31.1,31.1,30.9,30.9,30.9,30.9,30.8,30.8,30.8,30.7,30.6,30.6,30.4,30.3,30.4,30.3,30.4,30.1,30.4,30.1,30.4,30.0,30.4,30.3,30.1,30.6,30.3,30.6,30.5,29.2,30.5,30.7,30.0,29.9,30.6,30.5,30.1,30.5,30.0,30.3,30.0,29.2,29.5,28.4,29.0,28.9,28.4,28.5,28.4,28.7,29.3,29.3,29.4,28.6,29.2,29.5,28.9,28.5,29.0,29.3,29.0,29.1,29.4,29.7,29.4,29.7,29.6,29.9,29.5,29.5,29.4,29.8,29.7,30.3,30.2,30.5,30.5,30.5,30.4,30.0,30.0,30.0,29.8,29.6,29.2,29.6,29.1,29.3,29.5,29.4,29.2,28.8,29.1,28.5,29.3,29.4,29.4,28.4,29.9,29.0,29.8,29.7,29.8,29.3,29.2,28.0,27.4,25.5,26.3,24.3,25.3,24.9,25.2,25.3,25.3,24.6,25.2,24.5,23.9,23.4,21.7,20.9,20.0,19.3,19.1,18.5,18.1,18.3,16.5,16.5,16.7,15.8,15.2,15.9,14.2,15.5,14.5,16.0,15.4,14.9,16.6,16.2,18.3,15.9,20.3,17.8,19.5,17.1,17.4,12.9,10.9,7.6,6.4,6.3,6.1,5.2,5.1,4.5,4.3,4.3,3.9,3.5,3.3,3.3,3.1,2.7,2.6,2.5,2.2,2.3,1.9,1.8,1.5,1.6,1.5,1.3,1.3,0.9,0.8,1.2],[31.4,31.4,31.4,31.4,31.4,31.3,31.4,31.3,31.4,31.3,31.4,31.3,31.4,31.3,31.3,31.3,31.3,31.3,31.2,31.1,31.2,31.1,31.1,31.1,31.1,31.1,31.0,31.0,30.9,30.9,30.8,30.8,30.7,30.8,30.7,30.6,30.6,30.5,30.3,30.4,30.4,30.4,30.4,30.2,30.4,30.3,30.6,30.2,30.5,30.5,30.3,30.6,30.4,30.6,30.5,29.7,30.6,30.7,30.1,30.1,30.7,30.6,30.1,30.7,30.2,30.5,30.2,29.8,29.7,29.0,29.6,29.4,29.1,29.0,29.1,29.0,29.5,29.6,29.6,29.3,29.5,29.8,29.3,28.9,29.3,29.4,29.3,29.2,29.5,29.7,29.6,29.6,29.6,29.8,29.5,29.6,29.5,29.8,29.8,30.3,30.2,30.5,30.4,30.4,30.4,30.1,30.0,30.0,29.9,29.7,29.5,29.5,29.3,29.4,29.6,29.3,29.3,28.9,29.4,28.8,29.5,29.6,29.6,28.7,29.9,29.4,29.8,29.8,29.8,29.5,29.3,28.7,28.0,26.4,27.0,24.7,26.1,25.7,26.0,26.0,25.9,25.2,25.8,25.3,24.1,24.2,22.1,21.5,20.7,19.5,18.6,18.9,16.5,17.9,16.4,15.4,16.3,15.5,15.8,16.3,15.8,16.5,16.5,17.1,17.3,17.1,18.0,17.8,19.8,18.1,22.1,20.0,22.0,19.4,19.7,15.9,14.9,11.4,10.5,10.2,9.9,8.9,9.0,8.0,7.7,7.7,7.2,6.5,6.3,6.2,5.9,5.0,4.6,4.9,4.8,4.3,3.6,3.5,2.9,2.7,2.4,2.1,2.0,1.6,1.0,0.8]],
  "token_chain_ids": ["A","A","A","A","A","A","A","A","A","A","A","A","A","A","A","A","A","A","A","A","A","A","A","A","A","A","A","A","A","A","A","A","A","A","A","A","A","A","A","A","A","A","A","A","A","A","A","A","A","A","A","A","A","A","A","A","A","A","A","A","A","A","A","A","A","A","A","A","A","A","A","A","A","A","A","A","A","A","A","A","A","A","A","A","A","A","A","A","A","A","A","A","A","A","A","A","A","A","A","A","A","A","A","A","A","A","A","A","A","A","A","A","A","A","A","A","A","A","A","A","A","A","A","A","A","A","A","A","A","A","A","A","A","A","A","A","A","A","A","A","A","A","A","A","A","A","A","A","A","A","A","A","A","A","A","A","A","A","A","A","A","A","A","A","A","A","A","A","A","A","A","A","A","A","A","A","A","A","A","A","A","A","A","A","A","A","A","A","A","A","A","A","A","A","A","A","A","A","A","A","A","A","A","A","A","A"],
  "token_res_ids": [1,2,3,4,5,6,7,8,9,10,11,12,13,14,15,16,17,18,19,20,21,22,23,24,25,26,27,28,29,30,31,32,33,34,35,36,37,38,39,40,41,42,43,44,45,46,47,48,49,50,51,52,53,54,55,56,57,58,59,60,61,62,63,64,65,66,67,68,69,70,71,72,73,74,75,76,77,78,79,80,81,82,83,84,85,86,87,88,89,90,91,92,93,94,95,96,97,98,99,100,101,102,103,104,105,106,107,108,109,110,111,112,113,114,115,116,117,118,119,120,121,122,123,124,125,126,127,128,129,130,131,132,133,134,135,136,137,138,139,140,141,142,143,144,145,146,147,148,149,150,151,152,153,154,155,156,157,158,159,160,161,162,163,164,165,166,167,168,169,170,171,172,173,174,175,176,177,178,179,180,181,182,183,184,185,186,187,188,189,190,191,192,193,194,195,196,197,198,199,200,201,202,203,204,205,206]
}
