# Supplementary material for: Phosphorylation tunes strain-specific protein condensation during rotavirus replication organelle assembly
Source: EMBO J. 2026 May 26;45(13):4733–65. doi: 10.1038/s44318-026-00814-z (PMC13324165; doi:10.1038/s44318-026-00814-z)
Supplement: Supplementary file 11 — Source data Fig. 9 [file 44318_2026_814_MOESM11_ESM.zip › Figure_7/Figure 7A/NSP5 RF/NSP5 RF/fold_nsp5_nstrep_model_0.cif]

# By using this file you agree to the legally binding terms of use found at alphafoldserver.com/output-terms
data_728431176b046c6c
#
_entry.id 728431176b046c6c
#
loop_
_atom_type.symbol
C 
N 
O 
S 
#
loop_
_audit_author.name
_audit_author.pdbx_ordinal
"Google DeepMind" 1 
"Isomorphic Labs" 2 
#
_audit_conform.dict_location https://raw.githubusercontent.com/ihmwg/ModelCIF/master/dist/mmcif_ma.dic
_audit_conform.dict_name     mmcif_ma.dic
_audit_conform.dict_version  1.4.5
#
loop_
_chem_comp.formula
_chem_comp.formula_weight
_chem_comp.id
_chem_comp.mon_nstd_flag
_chem_comp.name
_chem_comp.pdbx_smiles
_chem_comp.pdbx_synonyms
_chem_comp.type
"C3 H7 N O2"    89.093  ALA y ALANINE         C[C@H](N)C(O)=O                  ? "L-PEPTIDE LINKING" 
"C6 H15 N4 O2"  175.209 ARG y ARGININE        N[C@@H](CCCNC(N)=[NH2+])C(O)=O   ? "L-PEPTIDE LINKING" 
"C4 H8 N2 O3"   132.118 ASN y ASPARAGINE      N[C@@H](CC(N)=O)C(O)=O           ? "L-PEPTIDE LINKING" 
"C4 H7 N O4"    133.103 ASP y "ASPARTIC ACID" N[C@@H](CC(O)=O)C(O)=O           ? "L-PEPTIDE LINKING" 
"C3 H7 N O2 S"  121.158 CYS y CYSTEINE        N[C@@H](CS)C(O)=O                ? "L-PEPTIDE LINKING" 
"C5 H10 N2 O3"  146.144 GLN y GLUTAMINE       N[C@@H](CCC(N)=O)C(O)=O          ? "L-PEPTIDE LINKING" 
"C5 H9 N O4"    147.129 GLU y "GLUTAMIC ACID" N[C@@H](CCC(O)=O)C(O)=O          ? "L-PEPTIDE LINKING" 
"C2 H5 N O2"    75.067  GLY y GLYCINE         NCC(O)=O                         ? "PEPTIDE LINKING"   
"C6 H10 N3 O2"  156.162 HIS y HISTIDINE       N[C@@H](Cc1c[nH]c[nH+]1)C(O)=O   ? "L-PEPTIDE LINKING" 
"C6 H13 N O2"   131.173 ILE y ISOLEUCINE      CC[C@H](C)[C@H](N)C(O)=O         ? "L-PEPTIDE LINKING" 
"C6 H13 N O2"   131.173 LEU y LEUCINE         CC(C)C[C@H](N)C(O)=O             ? "L-PEPTIDE LINKING" 
"C6 H15 N2 O2"  147.195 LYS y LYSINE          N[C@@H](CCCC[NH3+])C(O)=O        ? "L-PEPTIDE LINKING" 
"C5 H11 N O2 S" 149.211 MET y METHIONINE      CSCC[C@H](N)C(O)=O               ? "L-PEPTIDE LINKING" 
"C9 H11 N O2"   165.189 PHE y PHENYLALANINE   N[C@@H](Cc1ccccc1)C(O)=O         ? "L-PEPTIDE LINKING" 
"C5 H9 N O2"    115.130 PRO y PROLINE         OC(=O)[C@@H]1CCCN1               ? "L-PEPTIDE LINKING" 
"C3 H7 N O3"    105.093 SER y SERINE          N[C@@H](CO)C(O)=O                ? "L-PEPTIDE LINKING" 
"C4 H9 N O3"    119.119 THR y THREONINE       C[C@@H](O)[C@H](N)C(O)=O         ? "L-PEPTIDE LINKING" 
"C11 H12 N2 O2" 204.225 TRP y TRYPTOPHAN      N[C@@H](Cc1c[nH]c2ccccc12)C(O)=O ? "L-PEPTIDE LINKING" 
"C9 H11 N O3"   181.189 TYR y TYROSINE        N[C@@H](Cc1ccc(O)cc1)C(O)=O      ? "L-PEPTIDE LINKING" 
"C5 H11 N O2"   117.146 VAL y VALINE          CC(C)[C@H](N)C(O)=O              ? "L-PEPTIDE LINKING" 
#
_citation.book_publisher          ?
_citation.country                 UK
_citation.id                      primary
_citation.journal_full            Nature
_citation.journal_id_ASTM         NATUAS
_citation.journal_id_CSD          0006
_citation.journal_id_ISSN         0028-0836
_citation.journal_volume          ?
_citation.page_first              ?
_citation.page_last               ?
_citation.pdbx_database_id_DOI    ?
_citation.pdbx_database_id_PubMed ?
_citation.title                   "Accurate structure prediction of biomolecular interactions with AlphaFold 3"
_citation.year                    2024
#
loop_
_citation_author.citation_id
_citation_author.name
_citation_author.ordinal
primary "Google DeepMind" 1 
primary "Isomorphic Labs" 2 
#
_entity.id               1
_entity.pdbx_description .
_entity.type             polymer
#
_entity_poly.entity_id      1
_entity_poly.pdbx_strand_id A
_entity_poly.type           polypeptide(L)
#
loop_
_entity_poly_seq.entity_id
_entity_poly_seq.hetero
_entity_poly_seq.mon_id
_entity_poly_seq.num
1 n MET 1   
1 n TRP 2   
1 n SER 3   
1 n HIS 4   
1 n PRO 5   
1 n GLN 6   
1 n PHE 7   
1 n GLU 8   
1 n LYS 9   
1 n SER 10  
1 n LEU 11  
1 n SER 12  
1 n ILE 13  
1 n ASP 14  
1 n VAL 15  
1 n THR 16  
1 n SER 17  
1 n LEU 18  
1 n PRO 19  
1 n SER 20  
1 n ILE 21  
1 n SER 22  
1 n SER 23  
1 n SER 24  
1 n ILE 25  
1 n TYR 26  
1 n LYS 27  
1 n ASN 28  
1 n GLU 29  
1 n SER 30  
1 n SER 31  
1 n SER 32  
1 n THR 33  
1 n THR 34  
1 n SER 35  
1 n THR 36  
1 n LEU 37  
1 n SER 38  
1 n GLY 39  
1 n LYS 40  
1 n SER 41  
1 n ILE 42  
1 n GLY 43  
1 n ARG 44  
1 n SER 45  
1 n GLU 46  
1 n GLN 47  
1 n TYR 48  
1 n ILE 49  
1 n SER 50  
1 n PRO 51  
1 n ASP 52  
1 n ALA 53  
1 n GLU 54  
1 n ALA 55  
1 n PHE 56  
1 n SER 57  
1 n LYS 58  
1 n TYR 59  
1 n MET 60  
1 n LEU 61  
1 n SER 62  
1 n LYS 63  
1 n SER 64  
1 n PRO 65  
1 n GLU 66  
1 n ASP 67  
1 n ILE 68  
1 n GLY 69  
1 n PRO 70  
1 n SER 71  
1 n ASP 72  
1 n SER 73  
1 n ALA 74  
1 n SER 75  
1 n ASN 76  
1 n ASP 77  
1 n PRO 78  
1 n LEU 79  
1 n THR 80  
1 n SER 81  
1 n PHE 82  
1 n SER 83  
1 n ILE 84  
1 n ARG 85  
1 n SER 86  
1 n ASN 87  
1 n ALA 88  
1 n VAL 89  
1 n LYS 90  
1 n THR 91  
1 n ASN 92  
1 n ALA 93  
1 n ASP 94  
1 n ALA 95  
1 n GLY 96  
1 n VAL 97  
1 n SER 98  
1 n MET 99  
1 n ASP 100 
1 n SER 101 
1 n SER 102 
1 n THR 103 
1 n GLN 104 
1 n SER 105 
1 n ARG 106 
1 n PRO 107 
1 n SER 108 
1 n SER 109 
1 n ASN 110 
1 n VAL 111 
1 n GLY 112 
1 n CYS 113 
1 n ASP 114 
1 n GLN 115 
1 n VAL 116 
1 n ASP 117 
1 n PHE 118 
1 n SER 119 
1 n PHE 120 
1 n ASN 121 
1 n LYS 122 
1 n GLY 123 
1 n ILE 124 
1 n LYS 125 
1 n VAL 126 
1 n ASN 127 
1 n ALA 128 
1 n ASN 129 
1 n LEU 130 
1 n ASP 131 
1 n SER 132 
1 n SER 133 
1 n ILE 134 
1 n SER 135 
1 n ILE 136 
1 n SER 137 
1 n THR 138 
1 n SER 139 
1 n SER 140 
1 n LYS 141 
1 n LYS 142 
1 n GLU 143 
1 n LYS 144 
1 n SER 145 
1 n LYS 146 
1 n SER 147 
1 n ASP 148 
1 n HIS 149 
1 n LYS 150 
1 n SER 151 
1 n ARG 152 
1 n LYS 153 
1 n HIS 154 
1 n TYR 155 
1 n PRO 156 
1 n LYS 157 
1 n ILE 158 
1 n GLU 159 
1 n ALA 160 
1 n GLU 161 
1 n SER 162 
1 n ASP 163 
1 n SER 164 
1 n ASP 165 
1 n ASP 166 
1 n TYR 167 
1 n ILE 168 
1 n LEU 169 
1 n ASP 170 
1 n ASP 171 
1 n SER 172 
1 n ASP 173 
1 n SER 174 
1 n ASP 175 
1 n ASP 176 
1 n GLY 177 
1 n LYS 178 
1 n CYS 179 
1 n LYS 180 
1 n ASN 181 
1 n CYS 182 
1 n LYS 183 
1 n TYR 184 
1 n LYS 185 
1 n ARG 186 
1 n LYS 187 
1 n TYR 188 
1 n PHE 189 
1 n ALA 190 
1 n LEU 191 
1 n ARG 192 
1 n MET 193 
1 n ARG 194 
1 n MET 195 
1 n LYS 196 
1 n GLN 197 
1 n VAL 198 
1 n ALA 199 
1 n MET 200 
1 n GLN 201 
1 n LEU 202 
1 n ILE 203 
1 n GLU 204 
1 n ASP 205 
1 n LEU 206 
#
_ma_data.content_type "model coordinates"
_ma_data.id           1
_ma_data.name         Model
#
_ma_model_list.data_id          1
_ma_model_list.model_group_id   1
_ma_model_list.model_group_name "AlphaFold-beta-20231127 (fb0b9d13-0bdd-4522-ba5f-0ee1f426d085 @ 2025-01-27 04:30:51)"
_ma_model_list.model_id         1
_ma_model_list.model_name       "Top ranked model"
_ma_model_list.model_type       "Ab initio model"
_ma_model_list.ordinal_id       1
#
loop_
_ma_protocol_step.method_type
_ma_protocol_step.ordinal_id
_ma_protocol_step.protocol_id
_ma_protocol_step.step_id
"coevolution MSA" 1 1 1 
"template search" 2 1 2 
modeling          3 1 3 
#
loop_
_ma_qa_metric.id
_ma_qa_metric.mode
_ma_qa_metric.name
_ma_qa_metric.software_group_id
_ma_qa_metric.type
1 global pLDDT 1 pLDDT 
2 local  pLDDT 1 pLDDT 
#
_ma_qa_metric_global.metric_id    1
_ma_qa_metric_global.metric_value 51.95
_ma_qa_metric_global.model_id     1
_ma_qa_metric_global.ordinal_id   1
#
_ma_software_group.group_id    1
_ma_software_group.ordinal_id  1
_ma_software_group.software_id 1
#
_ma_target_entity.data_id   1
_ma_target_entity.entity_id 1
_ma_target_entity.origin    .
#
_ma_target_entity_instance.asym_id   A
_ma_target_entity_instance.details   .
_ma_target_entity_instance.entity_id 1
#
loop_
_pdbx_data_usage.details
_pdbx_data_usage.id
_pdbx_data_usage.type
_pdbx_data_usage.url
;NON-COMMERCIAL USE ONLY, BY USING THIS FILE YOU AGREE TO THE TERMS OF USE FOUND
AT alphafoldserver.com/output-terms.
;
1 license    ? 
;THE INFORMATION IS NOT INTENDED FOR, HAS NOT BEEN VALIDATED FOR, AND IS NOT
APPROVED FOR CLINICAL USE. IT SHOULD NOT BE USED FOR CLINICAL PURPOSE OR RELIED
ON FOR MEDICAL OR OTHER PROFESSIONAL ADVICE. IT IS THEORETICAL MODELLING ONLY
AND CAUTION SHOULD BE EXERCISED IN ITS USE. IT IS PROVIDED "AS-IS" WITHOUT ANY
WARRANTY OF ANY KIND, WHETHER EXPRESSED OR IMPLIED. NO WARRANTY IS GIVEN THAT
USE OF THE INFORMATION SHALL NOT INFRINGE THE RIGHTS OF ANY THIRD PARTY.
;
2 disclaimer ? 
#
loop_
_pdbx_poly_seq_scheme.asym_id
_pdbx_poly_seq_scheme.auth_seq_num
_pdbx_poly_seq_scheme.entity_id
_pdbx_poly_seq_scheme.hetero
_pdbx_poly_seq_scheme.mon_id
_pdbx_poly_seq_scheme.pdb_ins_code
_pdbx_poly_seq_scheme.pdb_seq_num
_pdbx_poly_seq_scheme.pdb_strand_id
_pdbx_poly_seq_scheme.seq_id
A 1   1 n MET . 1   A 1   
A 2   1 n TRP . 2   A 2   
A 3   1 n SER . 3   A 3   
A 4   1 n HIS . 4   A 4   
A 5   1 n PRO . 5   A 5   
A 6   1 n GLN . 6   A 6   
A 7   1 n PHE . 7   A 7   
A 8   1 n GLU . 8   A 8   
A 9   1 n LYS . 9   A 9   
A 10  1 n SER . 10  A 10  
A 11  1 n LEU . 11  A 11  
A 12  1 n SER . 12  A 12  
A 13  1 n ILE . 13  A 13  
A 14  1 n ASP . 14  A 14  
A 15  1 n VAL . 15  A 15  
A 16  1 n THR . 16  A 16  
A 17  1 n SER . 17  A 17  
A 18  1 n LEU . 18  A 18  
A 19  1 n PRO . 19  A 19  
A 20  1 n SER . 20  A 20  
A 21  1 n ILE . 21  A 21  
A 22  1 n SER . 22  A 22  
A 23  1 n SER . 23  A 23  
A 24  1 n SER . 24  A 24  
A 25  1 n ILE . 25  A 25  
A 26  1 n TYR . 26  A 26  
A 27  1 n LYS . 27  A 27  
A 28  1 n ASN . 28  A 28  
A 29  1 n GLU . 29  A 29  
A 30  1 n SER . 30  A 30  
A 31  1 n SER . 31  A 31  
A 32  1 n SER . 32  A 32  
A 33  1 n THR . 33  A 33  
A 34  1 n THR . 34  A 34  
A 35  1 n SER . 35  A 35  
A 36  1 n THR . 36  A 36  
A 37  1 n LEU . 37  A 37  
A 38  1 n SER . 38  A 38  
A 39  1 n GLY . 39  A 39  
A 40  1 n LYS . 40  A 40  
A 41  1 n SER . 41  A 41  
A 42  1 n ILE . 42  A 42  
A 43  1 n GLY . 43  A 43  
A 44  1 n ARG . 44  A 44  
A 45  1 n SER . 45  A 45  
A 46  1 n GLU . 46  A 46  
A 47  1 n GLN . 47  A 47  
A 48  1 n TYR . 48  A 48  
A 49  1 n ILE . 49  A 49  
A 50  1 n SER . 50  A 50  
A 51  1 n PRO . 51  A 51  
A 52  1 n ASP . 52  A 52  
A 53  1 n ALA . 53  A 53  
A 54  1 n GLU . 54  A 54  
A 55  1 n ALA . 55  A 55  
A 56  1 n PHE . 56  A 56  
A 57  1 n SER . 57  A 57  
A 58  1 n LYS . 58  A 58  
A 59  1 n TYR . 59  A 59  
A 60  1 n MET . 60  A 60  
A 61  1 n LEU . 61  A 61  
A 62  1 n SER . 62  A 62  
A 63  1 n LYS . 63  A 63  
A 64  1 n SER . 64  A 64  
A 65  1 n PRO . 65  A 65  
A 66  1 n GLU . 66  A 66  
A 67  1 n ASP . 67  A 67  
A 68  1 n ILE . 68  A 68  
A 69  1 n GLY . 69  A 69  
A 70  1 n PRO . 70  A 70  
A 71  1 n SER . 71  A 71  
A 72  1 n ASP . 72  A 72  
A 73  1 n SER . 73  A 73  
A 74  1 n ALA . 74  A 74  
A 75  1 n SER . 75  A 75  
A 76  1 n ASN . 76  A 76  
A 77  1 n ASP . 77  A 77  
A 78  1 n PRO . 78  A 78  
A 79  1 n LEU . 79  A 79  
A 80  1 n THR . 80  A 80  
A 81  1 n SER . 81  A 81  
A 82  1 n PHE . 82  A 82  
A 83  1 n SER . 83  A 83  
A 84  1 n ILE . 84  A 84  
A 85  1 n ARG . 85  A 85  
A 86  1 n SER . 86  A 86  
A 87  1 n ASN . 87  A 87  
A 88  1 n ALA . 88  A 88  
A 89  1 n VAL . 89  A 89  
A 90  1 n LYS . 90  A 90  
A 91  1 n THR . 91  A 91  
A 92  1 n ASN . 92  A 92  
A 93  1 n ALA . 93  A 93  
A 94  1 n ASP . 94  A 94  
A 95  1 n ALA . 95  A 95  
A 96  1 n GLY . 96  A 96  
A 97  1 n VAL . 97  A 97  
A 98  1 n SER . 98  A 98  
A 99  1 n MET . 99  A 99  
A 100 1 n ASP . 100 A 100 
A 101 1 n SER . 101 A 101 
A 102 1 n SER . 102 A 102 
A 103 1 n THR . 103 A 103 
A 104 1 n GLN . 104 A 104 
A 105 1 n SER . 105 A 105 
A 106 1 n ARG . 106 A 106 
A 107 1 n PRO . 107 A 107 
A 108 1 n SER . 108 A 108 
A 109 1 n SER . 109 A 109 
A 110 1 n ASN . 110 A 110 
A 111 1 n VAL . 111 A 111 
A 112 1 n GLY . 112 A 112 
A 113 1 n CYS . 113 A 113 
A 114 1 n ASP . 114 A 114 
A 115 1 n GLN . 115 A 115 
A 116 1 n VAL . 116 A 116 
A 117 1 n ASP . 117 A 117 
A 118 1 n PHE . 118 A 118 
A 119 1 n SER . 119 A 119 
A 120 1 n PHE . 120 A 120 
A 121 1 n ASN . 121 A 121 
A 122 1 n LYS . 122 A 122 
A 123 1 n GLY . 123 A 123 
A 124 1 n ILE . 124 A 124 
A 125 1 n LYS . 125 A 125 
A 126 1 n VAL . 126 A 126 
A 127 1 n ASN . 127 A 127 
A 128 1 n ALA . 128 A 128 
A 129 1 n ASN . 129 A 129 
A 130 1 n LEU . 130 A 130 
A 131 1 n ASP . 131 A 131 
A 132 1 n SER . 132 A 132 
A 133 1 n SER . 133 A 133 
A 134 1 n ILE . 134 A 134 
A 135 1 n SER . 135 A 135 
A 136 1 n ILE . 136 A 136 
A 137 1 n SER . 137 A 137 
A 138 1 n THR . 138 A 138 
A 139 1 n SER . 139 A 139 
A 140 1 n SER . 140 A 140 
A 141 1 n LYS . 141 A 141 
A 142 1 n LYS . 142 A 142 
A 143 1 n GLU . 143 A 143 
A 144 1 n LYS . 144 A 144 
A 145 1 n SER . 145 A 145 
A 146 1 n LYS . 146 A 146 
A 147 1 n SER . 147 A 147 
A 148 1 n ASP . 148 A 148 
A 149 1 n HIS . 149 A 149 
A 150 1 n LYS . 150 A 150 
A 151 1 n SER . 151 A 151 
A 152 1 n ARG . 152 A 152 
A 153 1 n LYS . 153 A 153 
A 154 1 n HIS . 154 A 154 
A 155 1 n TYR . 155 A 155 
A 156 1 n PRO . 156 A 156 
A 157 1 n LYS . 157 A 157 
A 158 1 n ILE . 158 A 158 
A 159 1 n GLU . 159 A 159 
A 160 1 n ALA . 160 A 160 
A 161 1 n GLU . 161 A 161 
A 162 1 n SER . 162 A 162 
A 163 1 n ASP . 163 A 163 
A 164 1 n SER . 164 A 164 
A 165 1 n ASP . 165 A 165 
A 166 1 n ASP . 166 A 166 
A 167 1 n TYR . 167 A 167 
A 168 1 n ILE . 168 A 168 
A 169 1 n LEU . 169 A 169 
A 170 1 n ASP . 170 A 170 
A 171 1 n ASP . 171 A 171 
A 172 1 n SER . 172 A 172 
A 173 1 n ASP . 173 A 173 
A 174 1 n SER . 174 A 174 
A 175 1 n ASP . 175 A 175 
A 176 1 n ASP . 176 A 176 
A 177 1 n GLY . 177 A 177 
A 178 1 n LYS . 178 A 178 
A 179 1 n CYS . 179 A 179 
A 180 1 n LYS . 180 A 180 
A 181 1 n ASN . 181 A 181 
A 182 1 n CYS . 182 A 182 
A 183 1 n LYS . 183 A 183 
A 184 1 n TYR . 184 A 184 
A 185 1 n LYS . 185 A 185 
A 186 1 n ARG . 186 A 186 
A 187 1 n LYS . 187 A 187 
A 188 1 n TYR . 188 A 188 
A 189 1 n PHE . 189 A 189 
A 190 1 n ALA . 190 A 190 
A 191 1 n LEU . 191 A 191 
A 192 1 n ARG . 192 A 192 
A 193 1 n MET . 193 A 193 
A 194 1 n ARG . 194 A 194 
A 195 1 n MET . 195 A 195 
A 196 1 n LYS . 196 A 196 
A 197 1 n GLN . 197 A 197 
A 198 1 n VAL . 198 A 198 
A 199 1 n ALA . 199 A 199 
A 200 1 n MET . 200 A 200 
A 201 1 n GLN . 201 A 201 
A 202 1 n LEU . 202 A 202 
A 203 1 n ILE . 203 A 203 
A 204 1 n GLU . 204 A 204 
A 205 1 n ASP . 205 A 205 
A 206 1 n LEU . 206 A 206 
#
_software.classification other
_software.date           ?
_software.description    "Structure prediction"
_software.name           AlphaFold
_software.pdbx_ordinal   1
_software.type           package
_software.version        "AlphaFold-beta-20231127 (fb0b9d13-0bdd-4522-ba5f-0ee1f426d085 @ 2025-01-27 04:30:51)"
#
_struct_asym.entity_id 1
_struct_asym.id        A
#
loop_
_atom_site.group_PDB
_atom_site.id
_atom_site.type_symbol
_atom_site.label_atom_id
_atom_site.label_alt_id
_atom_site.label_comp_id
_atom_site.label_asym_id
_atom_site.label_entity_id
_atom_site.label_seq_id
_atom_site.pdbx_PDB_ins_code
_atom_site.Cartn_x
_atom_site.Cartn_y
_atom_site.Cartn_z
_atom_site.occupancy
_atom_site.B_iso_or_equiv
_atom_site.auth_seq_id
_atom_site.auth_asym_id
_atom_site.pdbx_PDB_model_num
ATOM 1    N N   . MET A 1 1   ? -33.631 38.440  20.551  1.00 45.81 1   A 1 
ATOM 2    C CA  . MET A 1 1   ? -33.339 37.362  19.587  1.00 68.28 1   A 1 
ATOM 3    C C   . MET A 1 1   ? -32.757 38.002  18.340  1.00 66.48 1   A 1 
ATOM 4    O O   . MET A 1 1   ? -33.510 38.622  17.609  1.00 64.15 1   A 1 
ATOM 5    C CB  . MET A 1 1   ? -34.609 36.565  19.242  1.00 65.40 1   A 1 
ATOM 6    C CG  . MET A 1 1   ? -35.069 35.673  20.391  1.00 60.42 1   A 1 
ATOM 7    S SD  . MET A 1 1   ? -36.774 35.094  20.221  1.00 55.21 1   A 1 
ATOM 8    C CE  . MET A 1 1   ? -36.537 33.461  19.486  1.00 49.64 1   A 1 
ATOM 9    N N   . TRP A 1 2   ? -31.449 37.934  18.156  1.00 57.35 2   A 1 
ATOM 10   C CA  . TRP A 1 2   ? -30.782 38.384  16.924  1.00 68.01 2   A 1 
ATOM 11   C C   . TRP A 1 2   ? -30.008 37.189  16.361  1.00 65.40 2   A 1 
ATOM 12   O O   . TRP A 1 2   ? -29.125 36.642  17.015  1.00 60.89 2   A 1 
ATOM 13   C CB  . TRP A 1 2   ? -29.889 39.613  17.167  1.00 64.86 2   A 1 
ATOM 14   C CG  . TRP A 1 2   ? -30.578 40.953  17.114  1.00 59.17 2   A 1 
ATOM 15   C CD1 . TRP A 1 2   ? -31.907 41.194  17.128  1.00 53.54 2   A 1 
ATOM 16   C CD2 . TRP A 1 2   ? -29.953 42.279  17.005  1.00 60.76 2   A 1 
ATOM 17   N NE1 . TRP A 1 2   ? -32.150 42.542  17.031  1.00 49.73 2   A 1 
ATOM 18   C CE2 . TRP A 1 2   ? -30.980 43.267  16.951  1.00 56.74 2   A 1 
ATOM 19   C CE3 . TRP A 1 2   ? -28.622 42.738  16.941  1.00 54.33 2   A 1 
ATOM 20   C CZ2 . TRP A 1 2   ? -30.690 44.628  16.839  1.00 55.94 2   A 1 
ATOM 21   C CZ3 . TRP A 1 2   ? -28.319 44.107  16.829  1.00 50.50 2   A 1 
ATOM 22   C CH2 . TRP A 1 2   ? -29.359 45.049  16.780  1.00 49.45 2   A 1 
ATOM 23   N N   . SER A 1 3   ? -30.423 36.767  15.175  1.00 49.63 3   A 1 
ATOM 24   C CA  . SER A 1 3   ? -29.886 35.618  14.456  1.00 73.52 3   A 1 
ATOM 25   C C   . SER A 1 3   ? -28.602 36.020  13.727  1.00 69.46 3   A 1 
ATOM 26   O O   . SER A 1 3   ? -28.593 37.008  12.992  1.00 67.81 3   A 1 
ATOM 27   C CB  . SER A 1 3   ? -30.925 35.114  13.457  1.00 70.89 3   A 1 
ATOM 28   O OG  . SER A 1 3   ? -32.193 34.980  14.081  1.00 63.17 3   A 1 
ATOM 29   N N   . HIS A 1 4   ? -27.546 35.274  13.918  1.00 49.77 4   A 1 
ATOM 30   C CA  . HIS A 1 4   ? -26.304 35.387  13.157  1.00 69.25 4   A 1 
ATOM 31   C C   . HIS A 1 4   ? -26.465 34.698  11.788  1.00 64.63 4   A 1 
ATOM 32   O O   . HIS A 1 4   ? -26.818 33.512  11.776  1.00 64.03 4   A 1 
ATOM 33   C CB  . HIS A 1 4   ? -25.159 34.733  13.941  1.00 65.86 4   A 1 
ATOM 34   C CG  . HIS A 1 4   ? -24.097 35.706  14.402  1.00 62.34 4   A 1 
ATOM 35   N ND1 . HIS A 1 4   ? -23.212 36.366  13.583  1.00 55.70 4   A 1 
ATOM 36   C CD2 . HIS A 1 4   ? -23.799 36.064  15.694  1.00 57.06 4   A 1 
ATOM 37   C CE1 . HIS A 1 4   ? -22.386 37.104  14.362  1.00 53.41 4   A 1 
ATOM 38   N NE2 . HIS A 1 4   ? -22.711 36.948  15.658  1.00 55.82 4   A 1 
ATOM 39   N N   . PRO A 1 5   ? -26.189 35.345  10.646  1.00 48.56 5   A 1 
ATOM 40   C CA  . PRO A 1 5   ? -26.105 34.643  9.375   1.00 69.06 5   A 1 
ATOM 41   C C   . PRO A 1 5   ? -24.750 33.933  9.259   1.00 68.50 5   A 1 
ATOM 42   O O   . PRO A 1 5   ? -23.694 34.558  9.342   1.00 65.16 5   A 1 
ATOM 43   C CB  . PRO A 1 5   ? -26.338 35.706  8.306   1.00 66.94 5   A 1 
ATOM 44   C CG  . PRO A 1 5   ? -25.793 36.982  8.953   1.00 67.07 5   A 1 
ATOM 45   C CD  . PRO A 1 5   ? -25.970 36.768  10.459  1.00 76.48 5   A 1 
ATOM 46   N N   . GLN A 1 6   ? -24.779 32.613  9.058   1.00 43.41 6   A 1 
ATOM 47   C CA  . GLN A 1 6   ? -23.634 31.813  8.661   1.00 66.72 6   A 1 
ATOM 48   C C   . GLN A 1 6   ? -23.360 32.062  7.168   1.00 62.96 6   A 1 
ATOM 49   O O   . GLN A 1 6   ? -24.204 31.778  6.326   1.00 63.90 6   A 1 
ATOM 50   C CB  . GLN A 1 6   ? -23.918 30.323  8.922   1.00 63.07 6   A 1 
ATOM 51   C CG  . GLN A 1 6   ? -23.918 29.935  10.415  1.00 58.46 6   A 1 
ATOM 52   C CD  . GLN A 1 6   ? -22.528 29.760  11.024  1.00 57.81 6   A 1 
ATOM 53   O OE1 . GLN A 1 6   ? -21.520 29.687  10.348  1.00 52.42 6   A 1 
ATOM 54   N NE2 . GLN A 1 6   ? -22.406 29.680  12.326  1.00 50.12 6   A 1 
ATOM 55   N N   . PHE A 1 7   ? -22.206 32.615  6.843   1.00 33.94 7   A 1 
ATOM 56   C CA  . PHE A 1 7   ? -21.722 32.733  5.471   1.00 60.64 7   A 1 
ATOM 57   C C   . PHE A 1 7   ? -21.014 31.424  5.087   1.00 59.88 7   A 1 
ATOM 58   O O   . PHE A 1 7   ? -19.840 31.236  5.396   1.00 58.33 7   A 1 
ATOM 59   C CB  . PHE A 1 7   ? -20.795 33.955  5.335   1.00 57.97 7   A 1 
ATOM 60   C CG  . PHE A 1 7   ? -21.438 35.184  4.716   1.00 55.42 7   A 1 
ATOM 61   C CD1 . PHE A 1 7   ? -21.319 35.395  3.328   1.00 52.47 7   A 1 
ATOM 62   C CD2 . PHE A 1 7   ? -22.107 36.116  5.518   1.00 53.29 7   A 1 
ATOM 63   C CE1 . PHE A 1 7   ? -21.872 36.552  2.740   1.00 45.12 7   A 1 
ATOM 64   C CE2 . PHE A 1 7   ? -22.665 37.276  4.928   1.00 48.90 7   A 1 
ATOM 65   C CZ  . PHE A 1 7   ? -22.545 37.497  3.536   1.00 49.18 7   A 1 
ATOM 66   N N   . GLU A 1 8   ? -21.712 30.552  4.373   1.00 39.53 8   A 1 
ATOM 67   C CA  . GLU A 1 8   ? -21.085 29.460  3.643   1.00 57.51 8   A 1 
ATOM 68   C C   . GLU A 1 8   ? -20.449 30.017  2.358   1.00 53.71 8   A 1 
ATOM 69   O O   . GLU A 1 8   ? -21.132 30.435  1.430   1.00 52.79 8   A 1 
ATOM 70   C CB  . GLU A 1 8   ? -22.081 28.326  3.329   1.00 56.54 8   A 1 
ATOM 71   C CG  . GLU A 1 8   ? -22.422 27.510  4.589   1.00 51.70 8   A 1 
ATOM 72   C CD  . GLU A 1 8   ? -23.256 26.253  4.293   1.00 50.49 8   A 1 
ATOM 73   O OE1 . GLU A 1 8   ? -23.253 25.358  5.167   1.00 44.25 8   A 1 
ATOM 74   O OE2 . GLU A 1 8   ? -23.893 26.203  3.220   1.00 48.89 8   A 1 
ATOM 75   N N   . LYS A 1 9   ? -19.120 30.060  2.315   1.00 47.73 9   A 1 
ATOM 76   C CA  . LYS A 1 9   ? -18.382 30.330  1.085   1.00 64.54 9   A 1 
ATOM 77   C C   . LYS A 1 9   ? -18.195 29.024  0.326   1.00 62.29 9   A 1 
ATOM 78   O O   . LYS A 1 9   ? -17.238 28.289  0.579   1.00 59.85 9   A 1 
ATOM 79   C CB  . LYS A 1 9   ? -17.041 31.021  1.378   1.00 62.18 9   A 1 
ATOM 80   C CG  . LYS A 1 9   ? -17.218 32.479  1.811   1.00 58.70 9   A 1 
ATOM 81   C CD  . LYS A 1 9   ? -15.841 33.137  2.038   1.00 58.98 9   A 1 
ATOM 82   C CE  . LYS A 1 9   ? -16.015 34.599  2.450   1.00 51.64 9   A 1 
ATOM 83   N NZ  . LYS A 1 9   ? -14.711 35.248  2.710   1.00 44.77 9   A 1 
ATOM 84   N N   . SER A 1 10  ? -19.081 28.758  -0.621  1.00 45.01 10  A 1 
ATOM 85   C CA  . SER A 1 10  ? -18.891 27.705  -1.607  1.00 56.69 10  A 1 
ATOM 86   C C   . SER A 1 10  ? -17.834 28.155  -2.620  1.00 53.43 10  A 1 
ATOM 87   O O   . SER A 1 10  ? -18.023 29.138  -3.326  1.00 52.90 10  A 1 
ATOM 88   C CB  . SER A 1 10  ? -20.212 27.392  -2.317  1.00 55.95 10  A 1 
ATOM 89   O OG  . SER A 1 10  ? -21.241 27.195  -1.357  1.00 49.74 10  A 1 
ATOM 90   N N   . LEU A 1 11  ? -16.704 27.459  -2.682  1.00 44.78 11  A 1 
ATOM 91   C CA  . LEU A 1 11  ? -15.681 27.677  -3.699  1.00 61.09 11  A 1 
ATOM 92   C C   . LEU A 1 11  ? -16.023 26.794  -4.906  1.00 61.92 11  A 1 
ATOM 93   O O   . LEU A 1 11  ? -15.729 25.602  -4.913  1.00 59.23 11  A 1 
ATOM 94   C CB  . LEU A 1 11  ? -14.292 27.374  -3.098  1.00 59.37 11  A 1 
ATOM 95   C CG  . LEU A 1 11  ? -13.162 28.172  -3.772  1.00 55.35 11  A 1 
ATOM 96   C CD1 . LEU A 1 11  ? -12.832 29.415  -2.951  1.00 52.37 11  A 1 
ATOM 97   C CD2 . LEU A 1 11  ? -11.889 27.348  -3.910  1.00 55.81 11  A 1 
ATOM 98   N N   . SER A 1 12  ? -16.676 27.368  -5.913  1.00 48.98 12  A 1 
ATOM 99   C CA  . SER A 1 12  ? -16.893 26.703  -7.196  1.00 58.62 12  A 1 
ATOM 100  C C   . SER A 1 12  ? -15.681 26.945  -8.093  1.00 55.96 12  A 1 
ATOM 101  O O   . SER A 1 12  ? -15.393 28.085  -8.455  1.00 56.19 12  A 1 
ATOM 102  C CB  . SER A 1 12  ? -18.181 27.203  -7.853  1.00 57.45 12  A 1 
ATOM 103  O OG  . SER A 1 12  ? -18.200 28.618  -7.917  1.00 51.11 12  A 1 
ATOM 104  N N   . ILE A 1 13  ? -14.955 25.883  -8.448  1.00 56.04 13  A 1 
ATOM 105  C CA  . ILE A 1 13  ? -13.869 25.929  -9.435  1.00 67.63 13  A 1 
ATOM 106  C C   . ILE A 1 13  ? -14.486 25.653  -10.802 1.00 67.07 13  A 1 
ATOM 107  O O   . ILE A 1 13  ? -14.993 24.566  -11.048 1.00 63.80 13  A 1 
ATOM 108  C CB  . ILE A 1 13  ? -12.738 24.943  -9.071  1.00 65.83 13  A 1 
ATOM 109  C CG1 . ILE A 1 13  ? -12.145 25.282  -7.681  1.00 61.48 13  A 1 
ATOM 110  C CG2 . ILE A 1 13  ? -11.645 24.965  -10.151 1.00 60.89 13  A 1 
ATOM 111  C CD1 . ILE A 1 13  ? -11.126 24.257  -7.156  1.00 55.47 13  A 1 
ATOM 112  N N   . ASP A 1 14  ? -14.453 26.661  -11.683 1.00 50.40 14  A 1 
ATOM 113  C CA  . ASP A 1 14  ? -14.887 26.527  -13.070 1.00 58.48 14  A 1 
ATOM 114  C C   . ASP A 1 14  ? -13.784 25.833  -13.879 1.00 54.82 14  A 1 
ATOM 115  O O   . ASP A 1 14  ? -12.714 26.386  -14.128 1.00 55.30 14  A 1 
ATOM 116  C CB  . ASP A 1 14  ? -15.267 27.908  -13.625 1.00 57.62 14  A 1 
ATOM 117  C CG  . ASP A 1 14  ? -15.940 27.841  -14.995 1.00 53.66 14  A 1 
ATOM 118  O OD1 . ASP A 1 14  ? -15.961 26.744  -15.595 1.00 50.61 14  A 1 
ATOM 119  O OD2 . ASP A 1 14  ? -16.429 28.901  -15.438 1.00 50.53 14  A 1 
ATOM 120  N N   . VAL A 1 15  ? -14.048 24.596  -14.287 1.00 54.19 15  A 1 
ATOM 121  C CA  . VAL A 1 15  ? -13.089 23.715  -14.979 1.00 62.62 15  A 1 
ATOM 122  C C   . VAL A 1 15  ? -12.915 24.106  -16.459 1.00 61.45 15  A 1 
ATOM 123  O O   . VAL A 1 15  ? -11.991 23.638  -17.115 1.00 56.65 15  A 1 
ATOM 124  C CB  . VAL A 1 15  ? -13.499 22.241  -14.810 1.00 59.13 15  A 1 
ATOM 125  C CG1 . VAL A 1 15  ? -12.398 21.264  -15.221 1.00 54.78 15  A 1 
ATOM 126  C CG2 . VAL A 1 15  ? -13.851 21.901  -13.349 1.00 59.88 15  A 1 
ATOM 127  N N   . THR A 1 16  ? -13.744 24.999  -16.986 1.00 55.40 16  A 1 
ATOM 128  C CA  . THR A 1 16  ? -13.698 25.403  -18.400 1.00 61.09 16  A 1 
ATOM 129  C C   . THR A 1 16  ? -12.576 26.394  -18.737 1.00 59.68 16  A 1 
ATOM 130  O O   . THR A 1 16  ? -12.289 26.628  -19.907 1.00 58.60 16  A 1 
ATOM 131  C CB  . THR A 1 16  ? -15.048 25.960  -18.860 1.00 62.21 16  A 1 
ATOM 132  O OG1 . THR A 1 16  ? -15.413 27.117  -18.153 1.00 60.83 16  A 1 
ATOM 133  C CG2 . THR A 1 16  ? -16.179 24.935  -18.707 1.00 62.34 16  A 1 
ATOM 134  N N   . SER A 1 17  ? -11.890 26.946  -17.731 1.00 45.33 17  A 1 
ATOM 135  C CA  . SER A 1 17  ? -10.848 27.970  -17.892 1.00 56.19 17  A 1 
ATOM 136  C C   . SER A 1 17  ? -9.405  27.461  -17.727 1.00 54.51 17  A 1 
ATOM 137  O O   . SER A 1 17  ? -8.472  28.257  -17.668 1.00 52.63 17  A 1 
ATOM 138  C CB  . SER A 1 17  ? -11.144 29.154  -16.970 1.00 55.84 17  A 1 
ATOM 139  O OG  . SER A 1 17  ? -11.056 28.792  -15.618 1.00 50.40 17  A 1 
ATOM 140  N N   . LEU A 1 18  ? -9.198  26.141  -17.662 1.00 45.42 18  A 1 
ATOM 141  C CA  . LEU A 1 18  ? -7.843  25.594  -17.586 1.00 55.57 18  A 1 
ATOM 142  C C   . LEU A 1 18  ? -7.134  25.715  -18.949 1.00 54.06 18  A 1 
ATOM 143  O O   . LEU A 1 18  ? -7.697  25.312  -19.970 1.00 51.14 18  A 1 
ATOM 144  C CB  . LEU A 1 18  ? -7.883  24.141  -17.091 1.00 53.02 18  A 1 
ATOM 145  C CG  . LEU A 1 18  ? -8.294  24.005  -15.603 1.00 53.34 18  A 1 
ATOM 146  C CD1 . LEU A 1 18  ? -8.488  22.531  -15.263 1.00 50.99 18  A 1 
ATOM 147  C CD2 . LEU A 1 18  ? -7.228  24.566  -14.656 1.00 55.19 18  A 1 
ATOM 148  N N   . PRO A 1 19  ? -5.906  26.254  -18.997 1.00 51.07 19  A 1 
ATOM 149  C CA  . PRO A 1 19  ? -5.156  26.328  -20.242 1.00 57.32 19  A 1 
ATOM 150  C C   . PRO A 1 19  ? -4.860  24.923  -20.760 1.00 57.81 19  A 1 
ATOM 151  O O   . PRO A 1 19  ? -4.321  24.085  -20.035 1.00 54.38 19  A 1 
ATOM 152  C CB  . PRO A 1 19  ? -3.889  27.127  -19.922 1.00 55.60 19  A 1 
ATOM 153  C CG  . PRO A 1 19  ? -3.694  26.894  -18.419 1.00 57.97 19  A 1 
ATOM 154  C CD  . PRO A 1 19  ? -5.114  26.749  -17.884 1.00 65.91 19  A 1 
ATOM 155  N N   . SER A 1 20  ? -5.191  24.683  -22.033 1.00 43.33 20  A 1 
ATOM 156  C CA  . SER A 1 20  ? -4.848  23.443  -22.725 1.00 49.32 20  A 1 
ATOM 157  C C   . SER A 1 20  ? -3.336  23.238  -22.694 1.00 45.20 20  A 1 
ATOM 158  O O   . SER A 1 20  ? -2.579  23.967  -23.346 1.00 44.53 20  A 1 
ATOM 159  C CB  . SER A 1 20  ? -5.340  23.495  -24.177 1.00 48.98 20  A 1 
ATOM 160  O OG  . SER A 1 20  ? -6.731  23.743  -24.207 1.00 43.89 20  A 1 
ATOM 161  N N   . ILE A 1 21  ? -2.891  22.249  -21.955 1.00 45.84 21  A 1 
ATOM 162  C CA  . ILE A 1 21  ? -1.484  21.845  -21.941 1.00 50.98 21  A 1 
ATOM 163  C C   . ILE A 1 21  ? -1.215  21.094  -23.244 1.00 48.29 21  A 1 
ATOM 164  O O   . ILE A 1 21  ? -1.504  19.907  -23.365 1.00 44.36 21  A 1 
ATOM 165  C CB  . ILE A 1 21  ? -1.133  21.019  -20.677 1.00 48.89 21  A 1 
ATOM 166  C CG1 . ILE A 1 21  ? -1.518  21.786  -19.388 1.00 48.44 21  A 1 
ATOM 167  C CG2 . ILE A 1 21  ? 0.375   20.689  -20.675 1.00 49.30 21  A 1 
ATOM 168  C CD1 . ILE A 1 21  ? -1.349  20.969  -18.095 1.00 44.71 21  A 1 
ATOM 169  N N   . SER A 1 22  ? -0.695  21.804  -24.258 1.00 41.22 22  A 1 
ATOM 170  C CA  . SER A 1 22  ? -0.172  21.174  -25.464 1.00 46.41 22  A 1 
ATOM 171  C C   . SER A 1 22  ? 1.076   20.367  -25.090 1.00 43.09 22  A 1 
ATOM 172  O O   . SER A 1 22  ? 2.121   20.933  -24.769 1.00 40.25 22  A 1 
ATOM 173  C CB  . SER A 1 22  ? 0.127   22.215  -26.541 1.00 44.73 22  A 1 
ATOM 174  O OG  . SER A 1 22  ? 0.998   23.211  -26.059 1.00 40.71 22  A 1 
ATOM 175  N N   . SER A 1 23  ? 0.972   19.051  -25.116 1.00 38.72 23  A 1 
ATOM 176  C CA  . SER A 1 23  ? 2.104   18.148  -24.937 1.00 44.27 23  A 1 
ATOM 177  C C   . SER A 1 23  ? 3.031   18.249  -26.149 1.00 42.19 23  A 1 
ATOM 178  O O   . SER A 1 23  ? 2.820   17.618  -27.179 1.00 39.77 23  A 1 
ATOM 179  C CB  . SER A 1 23  ? 1.619   16.718  -24.684 1.00 41.57 23  A 1 
ATOM 180  O OG  . SER A 1 23  ? 0.548   16.372  -25.533 1.00 38.37 23  A 1 
ATOM 181  N N   . SER A 1 24  ? 4.076   19.079  -26.042 1.00 31.26 24  A 1 
ATOM 182  C CA  . SER A 1 24  ? 5.187   19.047  -26.983 1.00 39.35 24  A 1 
ATOM 183  C C   . SER A 1 24  ? 5.949   17.738  -26.793 1.00 37.51 24  A 1 
ATOM 184  O O   . SER A 1 24  ? 6.598   17.518  -25.772 1.00 35.33 24  A 1 
ATOM 185  C CB  . SER A 1 24  ? 6.101   20.263  -26.804 1.00 35.97 24  A 1 
ATOM 186  O OG  . SER A 1 24  ? 6.569   20.349  -25.478 1.00 32.00 24  A 1 
ATOM 187  N N   . ILE A 1 25  ? 5.847   16.867  -27.787 1.00 33.16 25  A 1 
ATOM 188  C CA  . ILE A 1 25  ? 6.580   15.604  -27.857 1.00 38.61 25  A 1 
ATOM 189  C C   . ILE A 1 25  ? 8.065   15.933  -28.023 1.00 38.11 25  A 1 
ATOM 190  O O   . ILE A 1 25  ? 8.533   16.215  -29.127 1.00 34.99 25  A 1 
ATOM 191  C CB  . ILE A 1 25  ? 6.020   14.739  -29.012 1.00 35.72 25  A 1 
ATOM 192  C CG1 . ILE A 1 25  ? 4.523   14.421  -28.804 1.00 33.03 25  A 1 
ATOM 193  C CG2 . ILE A 1 25  ? 6.832   13.435  -29.155 1.00 35.08 25  A 1 
ATOM 194  C CD1 . ILE A 1 25  ? 3.830   13.816  -30.032 1.00 31.46 25  A 1 
ATOM 195  N N   . TYR A 1 26  ? 8.824   15.915  -26.939 1.00 33.72 26  A 1 
ATOM 196  C CA  . TYR A 1 26  ? 10.280  15.889  -27.024 1.00 38.57 26  A 1 
ATOM 197  C C   . TYR A 1 26  ? 10.708  14.496  -27.504 1.00 37.09 26  A 1 
ATOM 198  O O   . TYR A 1 26  ? 10.767  13.544  -26.738 1.00 34.98 26  A 1 
ATOM 199  C CB  . TYR A 1 26  ? 10.917  16.274  -25.680 1.00 35.70 26  A 1 
ATOM 200  C CG  . TYR A 1 26  ? 10.880  17.772  -25.403 1.00 33.46 26  A 1 
ATOM 201  C CD1 . TYR A 1 26  ? 11.904  18.596  -25.909 1.00 31.77 26  A 1 
ATOM 202  C CD2 . TYR A 1 26  ? 9.831   18.331  -24.649 1.00 31.86 26  A 1 
ATOM 203  C CE1 . TYR A 1 26  ? 11.870  19.992  -25.662 1.00 29.63 26  A 1 
ATOM 204  C CE2 . TYR A 1 26  ? 9.795   19.717  -24.404 1.00 32.27 26  A 1 
ATOM 205  C CZ  . TYR A 1 26  ? 10.814  20.554  -24.911 1.00 31.37 26  A 1 
ATOM 206  O OH  . TYR A 1 26  ? 10.782  21.888  -24.677 1.00 30.52 26  A 1 
ATOM 207  N N   . LYS A 1 27  ? 11.016  14.374  -28.801 1.00 35.81 27  A 1 
ATOM 208  C CA  . LYS A 1 27  ? 11.774  13.241  -29.330 1.00 40.74 27  A 1 
ATOM 209  C C   . LYS A 1 27  ? 13.189  13.340  -28.781 1.00 39.06 27  A 1 
ATOM 210  O O   . LYS A 1 27  ? 13.999  14.127  -29.259 1.00 36.17 27  A 1 
ATOM 211  C CB  . LYS A 1 27  ? 11.777  13.240  -30.862 1.00 38.01 27  A 1 
ATOM 212  C CG  . LYS A 1 27  ? 10.431  12.801  -31.461 1.00 34.45 27  A 1 
ATOM 213  C CD  . LYS A 1 27  ? 10.566  12.638  -32.980 1.00 33.59 27  A 1 
ATOM 214  C CE  . LYS A 1 27  ? 9.268   12.112  -33.587 1.00 29.07 27  A 1 
ATOM 215  N NZ  . LYS A 1 27  ? 9.413   11.879  -35.051 1.00 28.57 27  A 1 
ATOM 216  N N   . ASN A 1 28  ? 13.481  12.551  -27.774 1.00 35.87 28  A 1 
ATOM 217  C CA  . ASN A 1 28  ? 14.840  12.390  -27.286 1.00 40.62 28  A 1 
ATOM 218  C C   . ASN A 1 28  ? 15.506  11.282  -28.110 1.00 39.54 28  A 1 
ATOM 219  O O   . ASN A 1 28  ? 15.381  10.104  -27.801 1.00 36.09 28  A 1 
ATOM 220  C CB  . ASN A 1 28  ? 14.807  12.150  -25.763 1.00 37.99 28  A 1 
ATOM 221  C CG  . ASN A 1 28  ? 16.070  12.607  -25.053 1.00 33.62 28  A 1 
ATOM 222  O OD1 . ASN A 1 28  ? 17.048  13.034  -25.643 1.00 32.12 28  A 1 
ATOM 223  N ND2 . ASN A 1 28  ? 16.090  12.567  -23.741 1.00 31.39 28  A 1 
ATOM 224  N N   . GLU A 1 29  ? 16.165  11.666  -29.207 1.00 35.74 29  A 1 
ATOM 225  C CA  . GLU A 1 29  ? 17.035  10.772  -29.978 1.00 41.89 29  A 1 
ATOM 226  C C   . GLU A 1 29  ? 18.317  10.534  -29.167 1.00 39.72 29  A 1 
ATOM 227  O O   . GLU A 1 29  ? 19.299  11.253  -29.266 1.00 36.28 29  A 1 
ATOM 228  C CB  . GLU A 1 29  ? 17.318  11.345  -31.380 1.00 39.30 29  A 1 
ATOM 229  C CG  . GLU A 1 29  ? 16.077  11.296  -32.283 1.00 35.64 29  A 1 
ATOM 230  C CD  . GLU A 1 29  ? 16.346  11.738  -33.733 1.00 34.60 29  A 1 
ATOM 231  O OE1 . GLU A 1 29  ? 15.432  11.528  -34.564 1.00 31.11 29  A 1 
ATOM 232  O OE2 . GLU A 1 29  ? 17.426  12.307  -33.999 1.00 36.37 29  A 1 
ATOM 233  N N   . SER A 1 30  ? 18.281  9.517   -28.324 1.00 37.28 30  A 1 
ATOM 234  C CA  . SER A 1 30  ? 19.477  9.024   -27.658 1.00 41.70 30  A 1 
ATOM 235  C C   . SER A 1 30  ? 20.229  8.101   -28.615 1.00 39.55 30  A 1 
ATOM 236  O O   . SER A 1 30  ? 19.872  6.938   -28.783 1.00 36.52 30  A 1 
ATOM 237  C CB  . SER A 1 30  ? 19.130  8.329   -26.344 1.00 39.51 30  A 1 
ATOM 238  O OG  . SER A 1 30  ? 18.521  9.262   -25.458 1.00 35.26 30  A 1 
ATOM 239  N N   . SER A 1 31  ? 21.275  8.633   -29.248 1.00 31.84 31  A 1 
ATOM 240  C CA  . SER A 1 31  ? 22.253  7.847   -30.009 1.00 38.76 31  A 1 
ATOM 241  C C   . SER A 1 31  ? 23.010  6.908   -29.067 1.00 37.29 31  A 1 
ATOM 242  O O   . SER A 1 31  ? 23.874  7.332   -28.302 1.00 33.88 31  A 1 
ATOM 243  C CB  . SER A 1 31  ? 23.210  8.801   -30.736 1.00 35.69 31  A 1 
ATOM 244  O OG  . SER A 1 31  ? 23.735  9.756   -29.840 1.00 31.65 31  A 1 
ATOM 245  N N   . SER A 1 32  ? 22.695  5.621   -29.125 1.00 32.14 32  A 1 
ATOM 246  C CA  . SER A 1 32  ? 23.450  4.595   -28.420 1.00 37.39 32  A 1 
ATOM 247  C C   . SER A 1 32  ? 24.719  4.256   -29.201 1.00 36.16 32  A 1 
ATOM 248  O O   . SER A 1 32  ? 24.694  3.494   -30.165 1.00 32.54 32  A 1 
ATOM 249  C CB  . SER A 1 32  ? 22.577  3.353   -28.181 1.00 34.68 32  A 1 
ATOM 250  O OG  . SER A 1 32  ? 22.026  2.877   -29.389 1.00 31.02 32  A 1 
ATOM 251  N N   . THR A 1 33  ? 25.847  4.802   -28.774 1.00 32.38 33  A 1 
ATOM 252  C CA  . THR A 1 33  ? 27.153  4.254   -29.142 1.00 38.22 33  A 1 
ATOM 253  C C   . THR A 1 33  ? 27.330  2.907   -28.454 1.00 37.39 33  A 1 
ATOM 254  O O   . THR A 1 33  ? 27.400  2.799   -27.228 1.00 33.34 33  A 1 
ATOM 255  C CB  . THR A 1 33  ? 28.298  5.213   -28.787 1.00 34.94 33  A 1 
ATOM 256  O OG1 . THR A 1 33  ? 28.071  5.823   -27.534 1.00 32.21 33  A 1 
ATOM 257  C CG2 . THR A 1 33  ? 28.409  6.329   -29.816 1.00 35.07 33  A 1 
ATOM 258  N N   . THR A 1 34  ? 27.373  1.875   -29.274 1.00 34.67 34  A 1 
ATOM 259  C CA  . THR A 1 34  ? 27.584  0.479   -28.895 1.00 38.53 34  A 1 
ATOM 260  C C   . THR A 1 34  ? 28.958  0.289   -28.261 1.00 38.60 34  A 1 
ATOM 261  O O   . THR A 1 34  ? 29.974  0.382   -28.940 1.00 35.33 34  A 1 
ATOM 262  C CB  . THR A 1 34  ? 27.492  -0.391  -30.162 1.00 35.24 34  A 1 
ATOM 263  O OG1 . THR A 1 34  ? 28.259  0.178   -31.198 1.00 32.01 34  A 1 
ATOM 264  C CG2 . THR A 1 34  ? 26.061  -0.504  -30.687 1.00 34.32 34  A 1 
ATOM 265  N N   . SER A 1 35  ? 28.988  -0.075  -26.979 1.00 29.13 35  A 1 
ATOM 266  C CA  . SER A 1 35  ? 30.146  -0.761  -26.404 1.00 35.24 35  A 1 
ATOM 267  C C   . SER A 1 35  ? 29.849  -2.261  -26.340 1.00 33.87 35  A 1 
ATOM 268  O O   . SER A 1 35  ? 28.967  -2.723  -25.627 1.00 31.99 35  A 1 
ATOM 269  C CB  . SER A 1 35  ? 30.552  -0.178  -25.055 1.00 33.53 35  A 1 
ATOM 270  O OG  . SER A 1 35  ? 29.515  -0.267  -24.109 1.00 30.16 35  A 1 
ATOM 271  N N   . THR A 1 36  ? 30.570  -2.998  -27.162 1.00 32.65 36  A 1 
ATOM 272  C CA  . THR A 1 36  ? 30.553  -4.455  -27.220 1.00 39.36 36  A 1 
ATOM 273  C C   . THR A 1 36  ? 31.249  -5.034  -25.980 1.00 38.67 36  A 1 
ATOM 274  O O   . THR A 1 36  ? 32.480  -5.044  -25.917 1.00 35.34 36  A 1 
ATOM 275  C CB  . THR A 1 36  ? 31.304  -4.924  -28.476 1.00 35.36 36  A 1 
ATOM 276  O OG1 . THR A 1 36  ? 32.488  -4.193  -28.633 1.00 31.29 36  A 1 
ATOM 277  C CG2 . THR A 1 36  ? 30.477  -4.726  -29.736 1.00 33.12 36  A 1 
ATOM 278  N N   . LEU A 1 37  ? 30.464  -5.550  -25.041 1.00 32.78 37  A 1 
ATOM 279  C CA  . LEU A 1 37  ? 30.944  -6.556  -24.094 1.00 40.31 37  A 1 
ATOM 280  C C   . LEU A 1 37  ? 29.947  -7.712  -24.033 1.00 40.23 37  A 1 
ATOM 281  O O   . LEU A 1 37  ? 28.771  -7.571  -23.704 1.00 36.87 37  A 1 
ATOM 282  C CB  . LEU A 1 37  ? 31.294  -5.931  -22.733 1.00 37.04 37  A 1 
ATOM 283  C CG  . LEU A 1 37  ? 32.752  -5.457  -22.652 1.00 33.82 37  A 1 
ATOM 284  C CD1 . LEU A 1 37  ? 32.954  -4.540  -21.442 1.00 31.56 37  A 1 
ATOM 285  C CD2 . LEU A 1 37  ? 33.740  -6.625  -22.509 1.00 34.59 37  A 1 
ATOM 286  N N   . SER A 1 38  ? 30.461  -8.846  -24.439 1.00 31.82 38  A 1 
ATOM 287  C CA  . SER A 1 38  ? 29.827  -10.154 -24.549 1.00 39.35 38  A 1 
ATOM 288  C C   . SER A 1 38  ? 29.166  -10.595 -23.241 1.00 39.00 38  A 1 
ATOM 289  O O   . SER A 1 38  ? 29.838  -10.893 -22.264 1.00 36.52 38  A 1 
ATOM 290  C CB  . SER A 1 38  ? 30.950  -11.131 -24.940 1.00 36.50 38  A 1 
ATOM 291  O OG  . SER A 1 38  ? 30.528  -12.466 -24.930 1.00 30.34 38  A 1 
ATOM 292  N N   . GLY A 1 39  ? 27.857  -10.708 -23.289 1.00 38.10 39  A 1 
ATOM 293  C CA  . GLY A 1 39  ? 27.046  -11.428 -22.317 1.00 42.92 39  A 1 
ATOM 294  C C   . GLY A 1 39  ? 25.710  -11.730 -22.980 1.00 42.61 39  A 1 
ATOM 295  O O   . GLY A 1 39  ? 25.051  -10.815 -23.456 1.00 39.51 39  A 1 
ATOM 296  N N   . LYS A 1 40  ? 25.352  -13.000 -23.089 1.00 37.05 40  A 1 
ATOM 297  C CA  . LYS A 1 40  ? 24.086  -13.440 -23.691 1.00 42.75 40  A 1 
ATOM 298  C C   . LYS A 1 40  ? 22.908  -12.883 -22.885 1.00 41.32 40  A 1 
ATOM 299  O O   . LYS A 1 40  ? 22.381  -13.554 -22.000 1.00 38.29 40  A 1 
ATOM 300  C CB  . LYS A 1 40  ? 24.030  -14.990 -23.725 1.00 40.13 40  A 1 
ATOM 301  C CG  . LYS A 1 40  ? 24.965  -15.636 -24.757 1.00 36.60 40  A 1 
ATOM 302  C CD  . LYS A 1 40  ? 24.873  -17.168 -24.639 1.00 36.07 40  A 1 
ATOM 303  C CE  . LYS A 1 40  ? 25.719  -17.869 -25.713 1.00 31.03 40  A 1 
ATOM 304  N NZ  . LYS A 1 40  ? 25.709  -19.347 -25.557 1.00 30.15 40  A 1 
ATOM 305  N N   . SER A 1 41  ? 22.498  -11.665 -23.179 1.00 38.56 41  A 1 
ATOM 306  C CA  . SER A 1 41  ? 21.196  -11.151 -22.778 1.00 43.85 41  A 1 
ATOM 307  C C   . SER A 1 41  ? 20.179  -11.684 -23.780 1.00 42.76 41  A 1 
ATOM 308  O O   . SER A 1 41  ? 20.240  -11.387 -24.971 1.00 40.60 41  A 1 
ATOM 309  C CB  . SER A 1 41  ? 21.196  -9.624  -22.676 1.00 40.89 41  A 1 
ATOM 310  O OG  . SER A 1 41  ? 21.633  -9.028  -23.873 1.00 35.91 41  A 1 
ATOM 311  N N   . ILE A 1 42  ? 19.264  -12.511 -23.318 1.00 39.50 42  A 1 
ATOM 312  C CA  . ILE A 1 42  ? 18.007  -12.746 -24.021 1.00 44.76 42  A 1 
ATOM 313  C C   . ILE A 1 42  ? 17.380  -11.369 -24.165 1.00 45.15 42  A 1 
ATOM 314  O O   . ILE A 1 42  ? 16.936  -10.774 -23.187 1.00 41.65 42  A 1 
ATOM 315  C CB  . ILE A 1 42  ? 17.139  -13.748 -23.226 1.00 42.28 42  A 1 
ATOM 316  C CG1 . ILE A 1 42  ? 17.797  -15.141 -23.266 1.00 39.04 42  A 1 
ATOM 317  C CG2 . ILE A 1 42  ? 15.701  -13.804 -23.780 1.00 40.87 42  A 1 
ATOM 318  C CD1 . ILE A 1 42  ? 17.212  -16.133 -22.250 1.00 37.44 42  A 1 
ATOM 319  N N   . GLY A 1 43  ? 17.449  -10.817 -25.366 1.00 39.99 43  A 1 
ATOM 320  C CA  . GLY A 1 43  ? 16.942  -9.504  -25.683 1.00 43.59 43  A 1 
ATOM 321  C C   . GLY A 1 43  ? 15.428  -9.482  -25.529 1.00 42.78 43  A 1 
ATOM 322  O O   . GLY A 1 43  ? 14.705  -9.726  -26.483 1.00 40.42 43  A 1 
ATOM 323  N N   . ARG A 1 44  ? 14.955  -9.164  -24.333 1.00 39.64 44  A 1 
ATOM 324  C CA  . ARG A 1 44  ? 13.694  -8.462  -24.187 1.00 42.83 44  A 1 
ATOM 325  C C   . ARG A 1 44  ? 13.967  -7.027  -24.610 1.00 41.92 44  A 1 
ATOM 326  O O   . ARG A 1 44  ? 14.315  -6.185  -23.799 1.00 40.53 44  A 1 
ATOM 327  C CB  . ARG A 1 44  ? 13.132  -8.567  -22.758 1.00 40.67 44  A 1 
ATOM 328  C CG  . ARG A 1 44  ? 12.428  -9.901  -22.540 1.00 36.67 44  A 1 
ATOM 329  C CD  . ARG A 1 44  ? 11.753  -9.914  -21.166 1.00 36.81 44  A 1 
ATOM 330  N NE  . ARG A 1 44  ? 10.877  -11.088 -20.996 1.00 32.23 44  A 1 
ATOM 331  C CZ  . ARG A 1 44  ? 10.160  -11.365 -19.921 1.00 32.27 44  A 1 
ATOM 332  N NH1 . ARG A 1 44  ? 10.210  -10.623 -18.849 1.00 30.08 44  A 1 
ATOM 333  N NH2 . ARG A 1 44  ? 9.377   -12.398 -19.906 1.00 28.82 44  A 1 
ATOM 334  N N   . SER A 1 45  ? 13.849  -6.785  -25.904 1.00 38.60 45  A 1 
ATOM 335  C CA  . SER A 1 45  ? 13.564  -5.437  -26.382 1.00 43.86 45  A 1 
ATOM 336  C C   . SER A 1 45  ? 12.164  -5.095  -25.874 1.00 44.36 45  A 1 
ATOM 337  O O   . SER A 1 45  ? 11.180  -5.307  -26.566 1.00 41.46 45  A 1 
ATOM 338  C CB  . SER A 1 45  ? 13.663  -5.377  -27.909 1.00 40.62 45  A 1 
ATOM 339  O OG  . SER A 1 45  ? 12.820  -6.328  -28.514 1.00 35.35 45  A 1 
ATOM 340  N N   . GLU A 1 46  ? 12.071  -4.619  -24.635 1.00 36.02 46  A 1 
ATOM 341  C CA  . GLU A 1 46  ? 10.927  -3.843  -24.186 1.00 39.88 46  A 1 
ATOM 342  C C   . GLU A 1 46  ? 10.991  -2.519  -24.937 1.00 39.76 46  A 1 
ATOM 343  O O   . GLU A 1 46  ? 11.427  -1.492  -24.445 1.00 38.37 46  A 1 
ATOM 344  C CB  . GLU A 1 46  ? 10.910  -3.685  -22.663 1.00 39.14 46  A 1 
ATOM 345  C CG  . GLU A 1 46  ? 10.524  -5.011  -21.979 1.00 35.00 46  A 1 
ATOM 346  C CD  . GLU A 1 46  ? 10.422  -4.916  -20.452 1.00 33.64 46  A 1 
ATOM 347  O OE1 . GLU A 1 46  ? 10.149  -5.985  -19.847 1.00 30.08 46  A 1 
ATOM 348  O OE2 . GLU A 1 46  ? 10.643  -3.827  -19.898 1.00 34.00 46  A 1 
ATOM 349  N N   . GLN A 1 47  ? 10.617  -2.606  -26.206 1.00 38.48 47  A 1 
ATOM 350  C CA  . GLN A 1 47  ? 10.206  -1.459  -26.965 1.00 41.28 47  A 1 
ATOM 351  C C   . GLN A 1 47  ? 8.979   -0.964  -26.211 1.00 41.44 47  A 1 
ATOM 352  O O   . GLN A 1 47  ? 7.912   -1.564  -26.309 1.00 40.17 47  A 1 
ATOM 353  C CB  . GLN A 1 47  ? 9.949   -1.913  -28.415 1.00 40.75 47  A 1 
ATOM 354  C CG  . GLN A 1 47  ? 10.064  -0.779  -29.435 1.00 37.56 47  A 1 
ATOM 355  C CD  . GLN A 1 47  ? 10.027  -1.291  -30.883 1.00 35.11 47  A 1 
ATOM 356  O OE1 . GLN A 1 47  ? 9.700   -2.423  -31.183 1.00 33.08 47  A 1 
ATOM 357  N NE2 . GLN A 1 47  ? 10.374  -0.477  -31.843 1.00 31.17 47  A 1 
ATOM 358  N N   . TYR A 1 48  ? 9.160   0.073   -25.392 1.00 39.97 48  A 1 
ATOM 359  C CA  . TYR A 1 48  ? 8.062   0.850   -24.836 1.00 42.64 48  A 1 
ATOM 360  C C   . TYR A 1 48  ? 7.330   1.476   -26.022 1.00 41.90 48  A 1 
ATOM 361  O O   . TYR A 1 48  ? 7.595   2.599   -26.428 1.00 40.18 48  A 1 
ATOM 362  C CB  . TYR A 1 48  ? 8.581   1.897   -23.839 1.00 40.84 48  A 1 
ATOM 363  C CG  . TYR A 1 48  ? 8.722   1.411   -22.405 1.00 37.07 48  A 1 
ATOM 364  C CD1 . TYR A 1 48  ? 7.673   1.631   -21.490 1.00 34.73 48  A 1 
ATOM 365  C CD2 . TYR A 1 48  ? 9.892   0.767   -21.988 1.00 33.51 48  A 1 
ATOM 366  C CE1 . TYR A 1 48  ? 7.800   1.216   -20.153 1.00 30.99 48  A 1 
ATOM 367  C CE2 . TYR A 1 48  ? 10.024  0.335   -20.651 1.00 32.34 48  A 1 
ATOM 368  C CZ  . TYR A 1 48  ? 8.980   0.567   -19.722 1.00 31.34 48  A 1 
ATOM 369  O OH  . TYR A 1 48  ? 9.105   0.165   -18.441 1.00 32.16 48  A 1 
ATOM 370  N N   . ILE A 1 49  ? 6.467   0.688   -26.637 1.00 45.45 49  A 1 
ATOM 371  C CA  . ILE A 1 49  ? 5.433   1.186   -27.515 1.00 48.17 49  A 1 
ATOM 372  C C   . ILE A 1 49  ? 4.555   1.987   -26.561 1.00 48.15 49  A 1 
ATOM 373  O O   . ILE A 1 49  ? 3.893   1.398   -25.710 1.00 45.41 49  A 1 
ATOM 374  C CB  . ILE A 1 49  ? 4.679   0.033   -28.221 1.00 45.37 49  A 1 
ATOM 375  C CG1 . ILE A 1 49  ? 5.654   -0.858  -29.025 1.00 41.48 49  A 1 
ATOM 376  C CG2 . ILE A 1 49  ? 3.594   0.610   -29.139 1.00 40.68 49  A 1 
ATOM 377  C CD1 . ILE A 1 49  ? 5.013   -2.119  -29.615 1.00 37.98 49  A 1 
ATOM 378  N N   . SER A 1 50  ? 4.645   3.314   -26.626 1.00 50.55 50  A 1 
ATOM 379  C CA  . SER A 1 50  ? 3.634   4.155   -26.002 1.00 54.68 50  A 1 
ATOM 380  C C   . SER A 1 50  ? 2.292   3.618   -26.487 1.00 54.95 50  A 1 
ATOM 381  O O   . SER A 1 50  ? 2.073   3.637   -27.704 1.00 53.14 50  A 1 
ATOM 382  C CB  . SER A 1 50  ? 3.816   5.615   -26.437 1.00 51.58 50  A 1 
ATOM 383  O OG  . SER A 1 50  ? 3.908   5.711   -27.849 1.00 44.39 50  A 1 
ATOM 384  N N   . PRO A 1 51  ? 1.472   3.029   -25.614 1.00 52.03 51  A 1 
ATOM 385  C CA  . PRO A 1 51  ? 0.251   2.408   -26.057 1.00 52.37 51  A 1 
ATOM 386  C C   . PRO A 1 51  ? -0.605  3.515   -26.654 1.00 53.97 51  A 1 
ATOM 387  O O   . PRO A 1 51  ? -0.983  4.466   -25.973 1.00 51.50 51  A 1 
ATOM 388  C CB  . PRO A 1 51  ? -0.356  1.739   -24.822 1.00 48.80 51  A 1 
ATOM 389  C CG  . PRO A 1 51  ? 0.258   2.512   -23.663 1.00 46.74 51  A 1 
ATOM 390  C CD  . PRO A 1 51  ? 1.616   2.952   -24.179 1.00 49.41 51  A 1 
ATOM 391  N N   . ASP A 1 52  ? -0.813  3.422   -27.962 1.00 66.22 52  A 1 
ATOM 392  C CA  . ASP A 1 52  ? -1.755  4.276   -28.652 1.00 70.53 52  A 1 
ATOM 393  C C   . ASP A 1 52  ? -3.123  4.000   -28.032 1.00 72.85 52  A 1 
ATOM 394  O O   . ASP A 1 52  ? -3.668  2.902   -28.176 1.00 69.95 52  A 1 
ATOM 395  C CB  . ASP A 1 52  ? -1.679  3.988   -30.157 1.00 64.34 52  A 1 
ATOM 396  C CG  . ASP A 1 52  ? -2.676  4.801   -30.976 1.00 56.32 52  A 1 
ATOM 397  O OD1 . ASP A 1 52  ? -3.402  5.625   -30.375 1.00 52.93 52  A 1 
ATOM 398  O OD2 . ASP A 1 52  ? -2.706  4.565   -32.204 1.00 51.50 52  A 1 
ATOM 399  N N   . ALA A 1 53  ? -3.632  4.964   -27.281 1.00 75.04 53  A 1 
ATOM 400  C CA  . ALA A 1 53  ? -4.895  4.830   -26.565 1.00 75.11 53  A 1 
ATOM 401  C C   . ALA A 1 53  ? -6.054  4.510   -27.513 1.00 75.91 53  A 1 
ATOM 402  O O   . ALA A 1 53  ? -6.982  3.795   -27.142 1.00 73.23 53  A 1 
ATOM 403  C CB  . ALA A 1 53  ? -5.133  6.122   -25.781 1.00 71.78 53  A 1 
ATOM 404  N N   . GLU A 1 54  ? -5.965  4.973   -28.760 1.00 72.00 54  A 1 
ATOM 405  C CA  . GLU A 1 54  ? -6.939  4.653   -29.801 1.00 75.40 54  A 1 
ATOM 406  C C   . GLU A 1 54  ? -6.800  3.192   -30.254 1.00 75.66 54  A 1 
ATOM 407  O O   . GLU A 1 54  ? -7.811  2.491   -30.377 1.00 74.01 54  A 1 
ATOM 408  C CB  . GLU A 1 54  ? -6.784  5.586   -31.010 1.00 73.92 54  A 1 
ATOM 409  C CG  . GLU A 1 54  ? -7.147  7.044   -30.693 1.00 67.94 54  A 1 
ATOM 410  C CD  . GLU A 1 54  ? -7.208  7.944   -31.947 1.00 64.36 54  A 1 
ATOM 411  O OE1 . GLU A 1 54  ? -7.743  9.071   -31.807 1.00 55.69 54  A 1 
ATOM 412  O OE2 . GLU A 1 54  ? -6.779  7.509   -33.031 1.00 57.59 54  A 1 
ATOM 413  N N   . ALA A 1 55  ? -5.587  2.705   -30.428 1.00 74.04 55  A 1 
ATOM 414  C CA  . ALA A 1 55  ? -5.339  1.311   -30.788 1.00 74.88 55  A 1 
ATOM 415  C C   . ALA A 1 55  ? -5.794  0.350   -29.682 1.00 75.67 55  A 1 
ATOM 416  O O   . ALA A 1 55  ? -6.436  -0.658  -29.979 1.00 73.53 55  A 1 
ATOM 417  C CB  . ALA A 1 55  ? -3.853  1.130   -31.120 1.00 72.40 55  A 1 
ATOM 418  N N   . PHE A 1 56  ? -5.542  0.695   -28.427 1.00 70.48 56  A 1 
ATOM 419  C CA  . PHE A 1 56  ? -6.008  -0.081  -27.282 1.00 73.10 56  A 1 
ATOM 420  C C   . PHE A 1 56  ? -7.537  -0.076  -27.178 1.00 72.95 56  A 1 
ATOM 421  O O   . PHE A 1 56  ? -8.154  -1.126  -27.062 1.00 72.14 56  A 1 
ATOM 422  C CB  . PHE A 1 56  ? -5.367  0.450   -25.998 1.00 71.97 56  A 1 
ATOM 423  C CG  . PHE A 1 56  ? -5.759  -0.339  -24.769 1.00 70.92 56  A 1 
ATOM 424  C CD1 . PHE A 1 56  ? -6.761  0.136   -23.900 1.00 68.72 56  A 1 
ATOM 425  C CD2 . PHE A 1 56  ? -5.147  -1.577  -24.518 1.00 67.69 56  A 1 
ATOM 426  C CE1 . PHE A 1 56  ? -7.142  -0.620  -22.782 1.00 64.90 56  A 1 
ATOM 427  C CE2 . PHE A 1 56  ? -5.527  -2.338  -23.390 1.00 66.13 56  A 1 
ATOM 428  C CZ  . PHE A 1 56  ? -6.524  -1.862  -22.525 1.00 66.30 56  A 1 
ATOM 429  N N   . SER A 1 57  ? -8.159  1.102   -27.291 1.00 77.60 57  A 1 
ATOM 430  C CA  . SER A 1 57  ? -9.620  1.224   -27.259 1.00 77.85 57  A 1 
ATOM 431  C C   . SER A 1 57  ? -10.271 0.426   -28.386 1.00 76.95 57  A 1 
ATOM 432  O O   . SER A 1 57  ? -11.244 -0.294  -28.170 1.00 77.31 57  A 1 
ATOM 433  C CB  . SER A 1 57  ? -10.041 2.688   -27.364 1.00 75.94 57  A 1 
ATOM 434  O OG  . SER A 1 57  ? -9.519  3.436   -26.290 1.00 65.48 57  A 1 
ATOM 435  N N   . LYS A 1 58  ? -9.705  0.501   -29.596 1.00 77.34 58  A 1 
ATOM 436  C CA  . LYS A 1 58  ? -10.175 -0.283  -30.740 1.00 78.34 58  A 1 
ATOM 437  C C   . LYS A 1 58  ? -9.995  -1.779  -30.529 1.00 78.14 58  A 1 
ATOM 438  O O   . LYS A 1 58  ? -10.883 -2.550  -30.905 1.00 77.56 58  A 1 
ATOM 439  C CB  . LYS A 1 58  ? -9.439  0.219   -31.994 1.00 77.91 58  A 1 
ATOM 440  C CG  . LYS A 1 58  ? -10.015 -0.386  -33.271 1.00 73.11 58  A 1 
ATOM 441  C CD  . LYS A 1 58  ? -9.307  0.211   -34.491 1.00 72.69 58  A 1 
ATOM 442  C CE  . LYS A 1 58  ? -9.903  -0.350  -35.781 1.00 63.68 58  A 1 
ATOM 443  N NZ  . LYS A 1 58  ? -9.235  0.231   -36.952 1.00 57.97 58  A 1 
ATOM 444  N N   . TYR A 1 59  ? -8.891  -2.188  -29.920 1.00 76.22 59  A 1 
ATOM 445  C CA  . TYR A 1 59  ? -8.653  -3.584  -29.564 1.00 76.38 59  A 1 
ATOM 446  C C   . TYR A 1 59  ? -9.708  -4.098  -28.570 1.00 76.32 59  A 1 
ATOM 447  O O   . TYR A 1 59  ? -10.345 -5.105  -28.845 1.00 74.18 59  A 1 
ATOM 448  C CB  . TYR A 1 59  ? -7.237  -3.721  -29.001 1.00 74.73 59  A 1 
ATOM 449  C CG  . TYR A 1 59  ? -6.910  -5.100  -28.467 1.00 73.47 59  A 1 
ATOM 450  C CD1 . TYR A 1 59  ? -6.959  -5.355  -27.077 1.00 70.98 59  A 1 
ATOM 451  C CD2 . TYR A 1 59  ? -6.557  -6.130  -29.361 1.00 69.99 59  A 1 
ATOM 452  C CE1 . TYR A 1 59  ? -6.628  -6.629  -26.589 1.00 67.15 59  A 1 
ATOM 453  C CE2 . TYR A 1 59  ? -6.226  -7.408  -28.873 1.00 68.89 59  A 1 
ATOM 454  C CZ  . TYR A 1 59  ? -6.250  -7.653  -27.486 1.00 67.88 59  A 1 
ATOM 455  O OH  . TYR A 1 59  ? -5.899  -8.877  -27.015 1.00 68.27 59  A 1 
ATOM 456  N N   . MET A 1 60  ? -9.959  -3.361  -27.485 1.00 75.51 60  A 1 
ATOM 457  C CA  . MET A 1 60  ? -10.952 -3.725  -26.473 1.00 76.16 60  A 1 
ATOM 458  C C   . MET A 1 60  ? -12.377 -3.779  -27.040 1.00 74.93 60  A 1 
ATOM 459  O O   . MET A 1 60  ? -13.132 -4.691  -26.728 1.00 76.14 60  A 1 
ATOM 460  C CB  . MET A 1 60  ? -10.887 -2.737  -25.306 1.00 74.39 60  A 1 
ATOM 461  C CG  . MET A 1 60  ? -9.588  -2.879  -24.507 1.00 72.66 60  A 1 
ATOM 462  S SD  . MET A 1 60  ? -9.344  -4.498  -23.728 1.00 71.39 60  A 1 
ATOM 463  C CE  . MET A 1 60  ? -10.571 -4.419  -22.400 1.00 61.24 60  A 1 
ATOM 464  N N   . LEU A 1 61  ? -12.739 -2.842  -27.917 1.00 80.91 61  A 1 
ATOM 465  C CA  . LEU A 1 61  ? -14.048 -2.828  -28.581 1.00 81.08 61  A 1 
ATOM 466  C C   . LEU A 1 61  ? -14.208 -3.945  -29.622 1.00 80.87 61  A 1 
ATOM 467  O O   . LEU A 1 61  ? -15.331 -4.270  -29.984 1.00 79.25 61  A 1 
ATOM 468  C CB  . LEU A 1 61  ? -14.252 -1.453  -29.244 1.00 80.12 61  A 1 
ATOM 469  C CG  . LEU A 1 61  ? -14.487 -0.296  -28.259 1.00 76.36 61  A 1 
ATOM 470  C CD1 . LEU A 1 61  ? -14.464 1.028   -29.023 1.00 70.88 61  A 1 
ATOM 471  C CD2 . LEU A 1 61  ? -15.826 -0.406  -27.542 1.00 71.86 61  A 1 
ATOM 472  N N   . SER A 1 62  ? -13.112 -4.483  -30.133 1.00 80.41 62  A 1 
ATOM 473  C CA  . SER A 1 62  ? -13.138 -5.564  -31.123 1.00 80.12 62  A 1 
ATOM 474  C C   . SER A 1 62  ? -13.276 -6.959  -30.520 1.00 78.71 62  A 1 
ATOM 475  O O   . SER A 1 62  ? -13.569 -7.898  -31.253 1.00 77.79 62  A 1 
ATOM 476  C CB  . SER A 1 62  ? -11.912 -5.490  -32.033 1.00 80.60 62  A 1 
ATOM 477  O OG  . SER A 1 62  ? -10.713 -5.861  -31.386 1.00 72.94 62  A 1 
ATOM 478  N N   . LYS A 1 63  ? -13.055 -7.098  -29.212 1.00 73.53 63  A 1 
ATOM 479  C CA  . LYS A 1 63  ? -13.188 -8.372  -28.510 1.00 74.12 63  A 1 
ATOM 480  C C   . LYS A 1 63  ? -14.621 -8.620  -28.061 1.00 72.47 63  A 1 
ATOM 481  O O   . LYS A 1 63  ? -15.292 -7.717  -27.575 1.00 71.02 63  A 1 
ATOM 482  C CB  . LYS A 1 63  ? -12.229 -8.432  -27.316 1.00 73.05 63  A 1 
ATOM 483  C CG  . LYS A 1 63  ? -10.805 -8.769  -27.761 1.00 73.10 63  A 1 
ATOM 484  C CD  . LYS A 1 63  ? -9.980  -9.179  -26.543 1.00 71.94 63  A 1 
ATOM 485  C CE  . LYS A 1 63  ? -8.639  -9.770  -26.969 1.00 66.47 63  A 1 
ATOM 486  N NZ  . LYS A 1 63  ? -7.931  -10.347 -25.802 1.00 60.34 63  A 1 
ATOM 487  N N   . SER A 1 64  ? -15.048 -9.867  -28.168 1.00 80.49 64  A 1 
ATOM 488  C CA  . SER A 1 64  ? -16.272 -10.321 -27.515 1.00 80.84 64  A 1 
ATOM 489  C C   . SER A 1 64  ? -16.097 -10.335 -25.995 1.00 78.91 64  A 1 
ATOM 490  O O   . SER A 1 64  ? -14.988 -10.590 -25.518 1.00 76.49 64  A 1 
ATOM 491  C CB  . SER A 1 64  ? -16.628 -11.717 -28.005 1.00 78.68 64  A 1 
ATOM 492  O OG  . SER A 1 64  ? -16.922 -11.729 -29.389 1.00 72.95 64  A 1 
ATOM 493  N N   . PRO A 1 65  ? -17.157 -10.087 -25.208 1.00 78.18 65  A 1 
ATOM 494  C CA  . PRO A 1 65  ? -17.074 -10.088 -23.745 1.00 77.10 65  A 1 
ATOM 495  C C   . PRO A 1 65  ? -16.493 -11.382 -23.148 1.00 76.66 65  A 1 
ATOM 496  O O   . PRO A 1 65  ? -15.809 -11.336 -22.135 1.00 72.18 65  A 1 
ATOM 497  C CB  . PRO A 1 65  ? -18.509 -9.867  -23.265 1.00 74.73 65  A 1 
ATOM 498  C CG  . PRO A 1 65  ? -19.166 -9.118  -24.419 1.00 73.04 65  A 1 
ATOM 499  C CD  . PRO A 1 65  ? -18.486 -9.701  -25.651 1.00 77.72 65  A 1 
ATOM 500  N N   . GLU A 1 66  ? -16.747 -12.511 -23.777 1.00 71.73 66  A 1 
ATOM 501  C CA  . GLU A 1 66  ? -16.241 -13.831 -23.406 1.00 73.36 66  A 1 
ATOM 502  C C   . GLU A 1 66  ? -14.737 -14.025 -23.644 1.00 72.50 66  A 1 
ATOM 503  O O   . GLU A 1 66  ? -14.128 -14.883 -23.011 1.00 71.18 66  A 1 
ATOM 504  C CB  . GLU A 1 66  ? -17.065 -14.923 -24.126 1.00 73.17 66  A 1 
ATOM 505  C CG  . GLU A 1 66  ? -17.076 -14.899 -25.670 1.00 66.28 66  A 1 
ATOM 506  C CD  . GLU A 1 66  ? -18.113 -13.953 -26.314 1.00 60.67 66  A 1 
ATOM 507  O OE1 . GLU A 1 66  ? -18.330 -14.065 -27.532 1.00 52.82 66  A 1 
ATOM 508  O OE2 . GLU A 1 66  ? -18.678 -13.080 -25.604 1.00 53.14 66  A 1 
ATOM 509  N N   . ASP A 1 67  ? -14.135 -13.210 -24.505 1.00 74.92 67  A 1 
ATOM 510  C CA  . ASP A 1 67  ? -12.712 -13.284 -24.853 1.00 75.78 67  A 1 
ATOM 511  C C   . ASP A 1 67  ? -11.839 -12.324 -24.028 1.00 74.84 67  A 1 
ATOM 512  O O   . ASP A 1 67  ? -10.623 -12.243 -24.239 1.00 72.82 67  A 1 
ATOM 513  C CB  . ASP A 1 67  ? -12.541 -13.018 -26.355 1.00 73.86 67  A 1 
ATOM 514  C CG  . ASP A 1 67  ? -13.132 -14.093 -27.262 1.00 69.09 67  A 1 
ATOM 515  O OD1 . ASP A 1 67  ? -13.057 -15.286 -26.900 1.00 64.58 67  A 1 
ATOM 516  O OD2 . ASP A 1 67  ? -13.570 -13.717 -28.376 1.00 65.24 67  A 1 
ATOM 517  N N   . ILE A 1 68  ? -12.447 -11.565 -23.100 1.00 73.05 68  A 1 
ATOM 518  C CA  . ILE A 1 68  ? -11.739 -10.648 -22.223 1.00 73.19 68  A 1 
ATOM 519  C C   . ILE A 1 68  ? -11.056 -11.449 -21.107 1.00 69.74 68  A 1 
ATOM 520  O O   . ILE A 1 68  ? -11.682 -11.911 -20.156 1.00 66.03 68  A 1 
ATOM 521  C CB  . ILE A 1 68  ? -12.658 -9.520  -21.699 1.00 72.29 68  A 1 
ATOM 522  C CG1 . ILE A 1 68  ? -13.252 -8.723  -22.880 1.00 70.03 68  A 1 
ATOM 523  C CG2 . ILE A 1 68  ? -11.878 -8.589  -20.759 1.00 68.88 68  A 1 
ATOM 524  C CD1 . ILE A 1 68  ? -14.260 -7.632  -22.471 1.00 64.78 68  A 1 
ATOM 525  N N   . GLY A 1 69  ? -9.756  -11.604 -21.231 1.00 71.31 69  A 1 
ATOM 526  C CA  . GLY A 1 69  ? -8.928  -12.305 -20.261 1.00 70.67 69  A 1 
ATOM 527  C C   . GLY A 1 69  ? -8.383  -11.400 -19.149 1.00 69.73 69  A 1 
ATOM 528  O O   . GLY A 1 69  ? -8.483  -10.176 -19.208 1.00 66.29 69  A 1 
ATOM 529  N N   . PRO A 1 70  ? -7.702  -11.976 -18.148 1.00 66.99 70  A 1 
ATOM 530  C CA  . PRO A 1 70  ? -7.026  -11.214 -17.091 1.00 66.83 70  A 1 
ATOM 531  C C   . PRO A 1 70  ? -6.011  -10.185 -17.610 1.00 66.78 70  A 1 
ATOM 532  O O   . PRO A 1 70  ? -5.785  -9.166  -16.969 1.00 62.76 70  A 1 
ATOM 533  C CB  . PRO A 1 70  ? -6.334  -12.258 -16.214 1.00 64.66 70  A 1 
ATOM 534  C CG  . PRO A 1 70  ? -7.146  -13.530 -16.460 1.00 63.30 70  A 1 
ATOM 535  C CD  . PRO A 1 70  ? -7.577  -13.395 -17.925 1.00 68.48 70  A 1 
ATOM 536  N N   . SER A 1 71  ? -5.415  -10.436 -18.767 1.00 62.82 71  A 1 
ATOM 537  C CA  . SER A 1 71  ? -4.494  -9.521  -19.450 1.00 65.08 71  A 1 
ATOM 538  C C   . SER A 1 71  ? -5.167  -8.270  -20.008 1.00 65.54 71  A 1 
ATOM 539  O O   . SER A 1 71  ? -4.494  -7.270  -20.212 1.00 61.80 71  A 1 
ATOM 540  C CB  . SER A 1 71  ? -3.796  -10.252 -20.596 1.00 61.91 71  A 1 
ATOM 541  O OG  . SER A 1 71  ? -4.729  -10.943 -21.392 1.00 55.20 71  A 1 
ATOM 542  N N   . ASP A 1 72  ? -6.470  -8.324  -20.234 1.00 57.12 72  A 1 
ATOM 543  C CA  . ASP A 1 72  ? -7.280  -7.228  -20.756 1.00 60.29 72  A 1 
ATOM 544  C C   . ASP A 1 72  ? -7.959  -6.434  -19.621 1.00 58.57 72  A 1 
ATOM 545  O O   . ASP A 1 72  ? -8.784  -5.558  -19.861 1.00 55.28 72  A 1 
ATOM 546  C CB  . ASP A 1 72  ? -8.310  -7.793  -21.738 1.00 59.89 72  A 1 
ATOM 547  C CG  . ASP A 1 72  ? -7.696  -8.606  -22.883 1.00 58.92 72  A 1 
ATOM 548  O OD1 . ASP A 1 72  ? -6.853  -8.077  -23.635 1.00 56.90 72  A 1 
ATOM 549  O OD2 . ASP A 1 72  ? -8.089  -9.774  -23.049 1.00 57.07 72  A 1 
ATOM 550  N N   . SER A 1 73  ? -7.639  -6.744  -18.370 1.00 59.36 73  A 1 
ATOM 551  C CA  . SER A 1 73  ? -8.217  -6.064  -17.218 1.00 59.57 73  A 1 
ATOM 552  C C   . SER A 1 73  ? -7.763  -4.605  -17.124 1.00 57.55 73  A 1 
ATOM 553  O O   . SER A 1 73  ? -6.619  -4.266  -17.439 1.00 54.02 73  A 1 
ATOM 554  C CB  . SER A 1 73  ? -7.909  -6.826  -15.928 1.00 55.98 73  A 1 
ATOM 555  O OG  . SER A 1 73  ? -6.530  -6.885  -15.673 1.00 50.10 73  A 1 
ATOM 556  N N   . ALA A 1 74  ? -8.634  -3.746  -16.586 1.00 50.24 74  A 1 
ATOM 557  C CA  . ALA A 1 74  ? -8.340  -2.326  -16.371 1.00 50.59 74  A 1 
ATOM 558  C C   . ALA A 1 74  ? -7.119  -2.073  -15.477 1.00 49.63 74  A 1 
ATOM 559  O O   . ALA A 1 74  ? -6.563  -0.982  -15.490 1.00 46.03 74  A 1 
ATOM 560  C CB  . ALA A 1 74  ? -9.602  -1.673  -15.773 1.00 47.37 74  A 1 
ATOM 561  N N   . SER A 1 75  ? -6.655  -3.074  -14.730 1.00 45.28 75  A 1 
ATOM 562  C CA  . SER A 1 75  ? -5.411  -2.975  -13.961 1.00 47.74 75  A 1 
ATOM 563  C C   . SER A 1 75  ? -4.149  -2.898  -14.825 1.00 48.32 75  A 1 
ATOM 564  O O   . SER A 1 75  ? -3.114  -2.451  -14.337 1.00 44.72 75  A 1 
ATOM 565  C CB  . SER A 1 75  ? -5.300  -4.149  -12.995 1.00 44.50 75  A 1 
ATOM 566  O OG  . SER A 1 75  ? -5.254  -5.381  -13.666 1.00 37.54 75  A 1 
ATOM 567  N N   . ASN A 1 76  ? -4.228  -3.320  -16.085 1.00 46.52 76  A 1 
ATOM 568  C CA  . ASN A 1 76  ? -3.154  -3.215  -17.066 1.00 48.52 76  A 1 
ATOM 569  C C   . ASN A 1 76  ? -3.280  -1.962  -17.954 1.00 49.22 76  A 1 
ATOM 570  O O   . ASN A 1 76  ? -2.463  -1.769  -18.848 1.00 46.42 76  A 1 
ATOM 571  C CB  . ASN A 1 76  ? -3.108  -4.511  -17.895 1.00 46.46 76  A 1 
ATOM 572  C CG  . ASN A 1 76  ? -2.649  -5.710  -17.095 1.00 41.72 76  A 1 
ATOM 573  O OD1 . ASN A 1 76  ? -1.872  -5.637  -16.150 1.00 39.47 76  A 1 
ATOM 574  N ND2 . ASN A 1 76  ? -3.092  -6.885  -17.462 1.00 37.38 76  A 1 
ATOM 575  N N   . ASP A 1 77  ? -4.286  -1.110  -17.704 1.00 47.13 77  A 1 
ATOM 576  C CA  . ASP A 1 77  ? -4.412  0.179   -18.365 1.00 50.09 77  A 1 
ATOM 577  C C   . ASP A 1 77  ? -3.259  1.099   -17.919 1.00 49.23 77  A 1 
ATOM 578  O O   . ASP A 1 77  ? -3.146  1.428   -16.732 1.00 47.02 77  A 1 
ATOM 579  C CB  . ASP A 1 77  ? -5.801  0.777   -18.078 1.00 48.68 77  A 1 
ATOM 580  C CG  . ASP A 1 77  ? -6.054  2.136   -18.739 1.00 44.02 77  A 1 
ATOM 581  O OD1 . ASP A 1 77  ? -5.123  2.702   -19.350 1.00 41.32 77  A 1 
ATOM 582  O OD2 . ASP A 1 77  ? -7.182  2.642   -18.563 1.00 40.16 77  A 1 
ATOM 583  N N   . PRO A 1 78  ? -2.405  1.570   -18.854 1.00 44.00 78  A 1 
ATOM 584  C CA  . PRO A 1 78  ? -1.327  2.488   -18.541 1.00 44.92 78  A 1 
ATOM 585  C C   . PRO A 1 78  ? -1.804  3.813   -17.931 1.00 44.61 78  A 1 
ATOM 586  O O   . PRO A 1 78  ? -1.019  4.480   -17.257 1.00 42.65 78  A 1 
ATOM 587  C CB  . PRO A 1 78  ? -0.598  2.712   -19.869 1.00 43.21 78  A 1 
ATOM 588  C CG  . PRO A 1 78  ? -1.671  2.430   -20.917 1.00 42.14 78  A 1 
ATOM 589  C CD  . PRO A 1 78  ? -2.483  1.317   -20.279 1.00 45.77 78  A 1 
ATOM 590  N N   . LEU A 1 79  ? -3.079  4.189   -18.103 1.00 44.12 79  A 1 
ATOM 591  C CA  . LEU A 1 79  ? -3.675  5.372   -17.470 1.00 45.68 79  A 1 
ATOM 592  C C   . LEU A 1 79  ? -4.045  5.130   -16.004 1.00 44.74 79  A 1 
ATOM 593  O O   . LEU A 1 79  ? -4.099  6.079   -15.216 1.00 41.74 79  A 1 
ATOM 594  C CB  . LEU A 1 79  ? -4.904  5.814   -18.280 1.00 43.77 79  A 1 
ATOM 595  C CG  . LEU A 1 79  ? -4.604  6.256   -19.725 1.00 41.42 79  A 1 
ATOM 596  C CD1 . LEU A 1 79  ? -5.908  6.531   -20.453 1.00 39.10 79  A 1 
ATOM 597  C CD2 . LEU A 1 79  ? -3.754  7.536   -19.757 1.00 39.44 79  A 1 
ATOM 598  N N   . THR A 1 80  ? -4.282  3.884   -15.617 1.00 36.64 80  A 1 
ATOM 599  C CA  . THR A 1 80  ? -4.572  3.498   -14.228 1.00 40.42 80  A 1 
ATOM 600  C C   . THR A 1 80  ? -3.356  2.939   -13.497 1.00 40.69 80  A 1 
ATOM 601  O O   . THR A 1 80  ? -3.402  2.756   -12.282 1.00 38.06 80  A 1 
ATOM 602  C CB  . THR A 1 80  ? -5.735  2.511   -14.130 1.00 39.18 80  A 1 
ATOM 603  O OG1 . THR A 1 80  ? -5.427  1.313   -14.782 1.00 35.96 80  A 1 
ATOM 604  C CG2 . THR A 1 80  ? -7.026  3.075   -14.706 1.00 36.44 80  A 1 
ATOM 605  N N   . SER A 1 81  ? -2.245  2.728   -14.208 1.00 34.94 81  A 1 
ATOM 606  C CA  . SER A 1 81  ? -0.971  2.436   -13.574 1.00 37.21 81  A 1 
ATOM 607  C C   . SER A 1 81  ? -0.558  3.683   -12.779 1.00 36.65 81  A 1 
ATOM 608  O O   . SER A 1 81  ? 0.078   4.610   -13.265 1.00 34.42 81  A 1 
ATOM 609  C CB  . SER A 1 81  ? 0.088   1.947   -14.571 1.00 36.09 81  A 1 
ATOM 610  O OG  . SER A 1 81  ? 0.584   2.943   -15.423 1.00 32.59 81  A 1 
ATOM 611  N N   . PHE A 1 82  ? -0.943  3.706   -11.502 1.00 30.56 82  A 1 
ATOM 612  C CA  . PHE A 1 82  ? -0.353  4.615   -10.545 1.00 32.71 82  A 1 
ATOM 613  C C   . PHE A 1 82  ? 1.130   4.271   -10.502 1.00 32.95 82  A 1 
ATOM 614  O O   . PHE A 1 82  ? 1.560   3.368   -9.798  1.00 29.96 82  A 1 
ATOM 615  C CB  . PHE A 1 82  ? -1.014  4.478   -9.167  1.00 29.31 82  A 1 
ATOM 616  C CG  . PHE A 1 82  ? -2.451  4.947   -9.125  1.00 27.87 82  A 1 
ATOM 617  C CD1 . PHE A 1 82  ? -2.749  6.315   -8.963  1.00 25.44 82  A 1 
ATOM 618  C CD2 . PHE A 1 82  ? -3.507  4.023   -9.269  1.00 24.26 82  A 1 
ATOM 619  C CE1 . PHE A 1 82  ? -4.082  6.753   -8.947  1.00 22.92 82  A 1 
ATOM 620  C CE2 . PHE A 1 82  ? -4.834  4.465   -9.257  1.00 24.05 82  A 1 
ATOM 621  C CZ  . PHE A 1 82  ? -5.127  5.823   -9.092  1.00 24.17 82  A 1 
ATOM 622  N N   . SER A 1 83  ? 1.911   5.000   -11.292 1.00 31.08 83  A 1 
ATOM 623  C CA  . SER A 1 83  ? 3.344   5.041   -11.111 1.00 33.32 83  A 1 
ATOM 624  C C   . SER A 1 83  ? 3.548   5.552   -9.689  1.00 33.09 83  A 1 
ATOM 625  O O   . SER A 1 83  ? 3.416   6.743   -9.415  1.00 31.53 83  A 1 
ATOM 626  C CB  . SER A 1 83  ? 4.000   5.951   -12.151 1.00 31.38 83  A 1 
ATOM 627  O OG  . SER A 1 83  ? 5.403   5.996   -11.964 1.00 27.98 83  A 1 
ATOM 628  N N   . ILE A 1 84  ? 3.794   4.623   -8.781  1.00 28.97 84  A 1 
ATOM 629  C CA  . ILE A 1 84  ? 4.329   4.959   -7.479  1.00 31.95 84  A 1 
ATOM 630  C C   . ILE A 1 84  ? 5.708   5.532   -7.795  1.00 32.48 84  A 1 
ATOM 631  O O   . ILE A 1 84  ? 6.705   4.825   -7.852  1.00 30.02 84  A 1 
ATOM 632  C CB  . ILE A 1 84  ? 4.381   3.739   -6.525  1.00 30.36 84  A 1 
ATOM 633  C CG1 . ILE A 1 84  ? 2.966   3.133   -6.321  1.00 27.61 84  A 1 
ATOM 634  C CG2 . ILE A 1 84  ? 4.992   4.161   -5.171  1.00 28.56 84  A 1 
ATOM 635  C CD1 . ILE A 1 84  ? 2.951   1.852   -5.484  1.00 25.10 84  A 1 
ATOM 636  N N   . ARG A 1 85  ? 5.734   6.838   -8.073  1.00 27.98 85  A 1 
ATOM 637  C CA  . ARG A 1 85  ? 6.958   7.597   -7.969  1.00 30.86 85  A 1 
ATOM 638  C C   . ARG A 1 85  ? 7.312   7.565   -6.493  1.00 30.55 85  A 1 
ATOM 639  O O   . ARG A 1 85  ? 6.979   8.474   -5.745  1.00 29.38 85  A 1 
ATOM 640  C CB  . ARG A 1 85  ? 6.790   9.033   -8.505  1.00 29.78 85  A 1 
ATOM 641  C CG  . ARG A 1 85  ? 6.606   9.070   -10.026 1.00 27.34 85  A 1 
ATOM 642  C CD  . ARG A 1 85  ? 6.590   10.521  -10.501 1.00 27.08 85  A 1 
ATOM 643  N NE  . ARG A 1 85  ? 6.386   10.611  -11.957 1.00 23.57 85  A 1 
ATOM 644  C CZ  . ARG A 1 85  ? 6.359   11.722  -12.672 1.00 23.15 85  A 1 
ATOM 645  N NH1 . ARG A 1 85  ? 6.534   12.900  -12.132 1.00 21.20 85  A 1 
ATOM 646  N NH2 . ARG A 1 85  ? 6.155   11.668  -13.956 1.00 20.14 85  A 1 
ATOM 647  N N   . SER A 1 86  ? 7.922   6.468   -6.077  1.00 34.76 86  A 1 
ATOM 648  C CA  . SER A 1 86  ? 8.700   6.486   -4.868  1.00 35.51 86  A 1 
ATOM 649  C C   . SER A 1 86  ? 9.719   7.583   -5.103  1.00 34.81 86  A 1 
ATOM 650  O O   . SER A 1 86  ? 10.600  7.474   -5.958  1.00 31.63 86  A 1 
ATOM 651  C CB  . SER A 1 86  ? 9.323   5.114   -4.569  1.00 31.78 86  A 1 
ATOM 652  O OG  . SER A 1 86  ? 10.090  4.629   -5.641  1.00 28.12 86  A 1 
ATOM 653  N N   . ASN A 1 87  ? 9.546   8.705   -4.411  1.00 28.52 87  A 1 
ATOM 654  C CA  . ASN A 1 87  ? 10.662  9.595   -4.172  1.00 32.44 87  A 1 
ATOM 655  C C   . ASN A 1 87  ? 11.647  8.755   -3.367  1.00 32.64 87  A 1 
ATOM 656  O O   . ASN A 1 87  ? 11.615  8.748   -2.145  1.00 30.60 87  A 1 
ATOM 657  C CB  . ASN A 1 87  ? 10.186  10.846  -3.417  1.00 30.70 87  A 1 
ATOM 658  C CG  . ASN A 1 87  ? 9.468   11.847  -4.298  1.00 27.63 87  A 1 
ATOM 659  O OD1 . ASN A 1 87  ? 9.698   11.970  -5.486  1.00 25.98 87  A 1 
ATOM 660  N ND2 . ASN A 1 87  ? 8.590   12.644  -3.735  1.00 24.29 87  A 1 
ATOM 661  N N   . ALA A 1 88  ? 12.445  7.961   -4.080  1.00 33.07 88  A 1 
ATOM 662  C CA  . ALA A 1 88  ? 13.578  7.301   -3.508  1.00 36.47 88  A 1 
ATOM 663  C C   . ALA A 1 88  ? 14.404  8.445   -2.907  1.00 36.59 88  A 1 
ATOM 664  O O   . ALA A 1 88  ? 14.957  9.276   -3.624  1.00 34.52 88  A 1 
ATOM 665  C CB  . ALA A 1 88  ? 14.322  6.501   -4.583  1.00 33.95 88  A 1 
ATOM 666  N N   . VAL A 1 89  ? 14.366  8.535   -1.596  1.00 35.44 89  A 1 
ATOM 667  C CA  . VAL A 1 89  ? 15.347  9.308   -0.851  1.00 40.16 89  A 1 
ATOM 668  C C   . VAL A 1 89  ? 16.677  8.893   -1.454  1.00 40.88 89  A 1 
ATOM 669  O O   . VAL A 1 89  ? 16.977  7.705   -1.487  1.00 38.89 89  A 1 
ATOM 670  C CB  . VAL A 1 89  ? 15.265  8.972   0.646   1.00 38.77 89  A 1 
ATOM 671  C CG1 . VAL A 1 89  ? 16.376  9.640   1.446   1.00 33.09 89  A 1 
ATOM 672  C CG2 . VAL A 1 89  ? 13.913  9.428   1.220   1.00 34.55 89  A 1 
ATOM 673  N N   . LYS A 1 90  ? 17.415  9.847   -2.012  1.00 33.48 90  A 1 
ATOM 674  C CA  . LYS A 1 90  ? 18.775  9.605   -2.483  1.00 38.00 90  A 1 
ATOM 675  C C   . LYS A 1 90  ? 19.568  9.068   -1.295  1.00 37.34 90  A 1 
ATOM 676  O O   . LYS A 1 90  ? 20.101  9.839   -0.507  1.00 36.47 90  A 1 
ATOM 677  C CB  . LYS A 1 90  ? 19.411  10.900  -3.023  1.00 38.42 90  A 1 
ATOM 678  C CG  . LYS A 1 90  ? 18.972  11.265  -4.446  1.00 35.35 90  A 1 
ATOM 679  C CD  . LYS A 1 90  ? 19.709  12.536  -4.889  1.00 33.93 90  A 1 
ATOM 680  C CE  . LYS A 1 90  ? 19.389  12.870  -6.350  1.00 30.27 90  A 1 
ATOM 681  N NZ  . LYS A 1 90  ? 20.083  14.117  -6.781  1.00 28.47 90  A 1 
ATOM 682  N N   . THR A 1 91  ? 19.602  7.760   -1.163  1.00 45.64 91  A 1 
ATOM 683  C CA  . THR A 1 91  ? 20.595  7.111   -0.329  1.00 49.71 91  A 1 
ATOM 684  C C   . THR A 1 91  ? 21.905  7.233   -1.086  1.00 49.31 91  A 1 
ATOM 685  O O   . THR A 1 91  ? 21.972  6.918   -2.273  1.00 44.87 91  A 1 
ATOM 686  C CB  . THR A 1 91  ? 20.226  5.661   -0.011  1.00 44.95 91  A 1 
ATOM 687  O OG1 . THR A 1 91  ? 19.919  4.954   -1.186  1.00 40.22 91  A 1 
ATOM 688  C CG2 . THR A 1 91  ? 18.998  5.599   0.895   1.00 41.74 91  A 1 
ATOM 689  N N   . ASN A 1 92  ? 22.885  7.784   -0.433  1.00 40.81 92  A 1 
ATOM 690  C CA  . ASN A 1 92  ? 24.209  8.045   -0.974  1.00 44.59 92  A 1 
ATOM 691  C C   . ASN A 1 92  ? 24.733  6.791   -1.680  1.00 43.59 92  A 1 
ATOM 692  O O   . ASN A 1 92  ? 24.561  5.685   -1.178  1.00 41.24 92  A 1 
ATOM 693  C CB  . ASN A 1 92  ? 25.118  8.486   0.182   1.00 42.21 92  A 1 
ATOM 694  C CG  . ASN A 1 92  ? 24.560  9.656   0.978   1.00 37.28 92  A 1 
ATOM 695  O OD1 . ASN A 1 92  ? 23.776  10.474  0.498   1.00 34.71 92  A 1 
ATOM 696  N ND2 . ASN A 1 92  ? 24.904  9.779   2.221   1.00 33.84 92  A 1 
ATOM 697  N N   . ALA A 1 93  ? 25.365  6.977   -2.836  1.00 43.36 93  A 1 
ATOM 698  C CA  . ALA A 1 93  ? 25.666  5.989   -3.875  1.00 46.51 93  A 1 
ATOM 699  C C   . ALA A 1 93  ? 26.687  4.893   -3.500  1.00 46.09 93  A 1 
ATOM 700  O O   . ALA A 1 93  ? 27.431  4.454   -4.366  1.00 42.14 93  A 1 
ATOM 701  C CB  . ALA A 1 93  ? 26.081  6.785   -5.125  1.00 42.84 93  A 1 
ATOM 702  N N   . ASP A 1 94  ? 26.722  4.432   -2.262  1.00 42.68 94  A 1 
ATOM 703  C CA  . ASP A 1 94  ? 27.645  3.382   -1.815  1.00 46.21 94  A 1 
ATOM 704  C C   . ASP A 1 94  ? 26.977  2.238   -1.036  1.00 45.04 94  A 1 
ATOM 705  O O   . ASP A 1 94  ? 27.639  1.306   -0.589  1.00 42.40 94  A 1 
ATOM 706  C CB  . ASP A 1 94  ? 28.807  4.015   -1.022  1.00 44.75 94  A 1 
ATOM 707  C CG  . ASP A 1 94  ? 30.154  3.944   -1.734  1.00 40.76 94  A 1 
ATOM 708  O OD1 . ASP A 1 94  ? 30.270  3.262   -2.774  1.00 38.01 94  A 1 
ATOM 709  O OD2 . ASP A 1 94  ? 31.087  4.595   -1.208  1.00 37.82 94  A 1 
ATOM 710  N N   . ALA A 1 95  ? 25.656  2.260   -0.902  1.00 40.09 95  A 1 
ATOM 711  C CA  . ALA A 1 95  ? 24.904  1.143   -0.345  1.00 42.21 95  A 1 
ATOM 712  C C   . ALA A 1 95  ? 24.092  0.476   -1.452  1.00 41.88 95  A 1 
ATOM 713  O O   . ALA A 1 95  ? 22.903  0.732   -1.629  1.00 39.07 95  A 1 
ATOM 714  C CB  . ALA A 1 95  ? 24.076  1.625   0.849   1.00 40.45 95  A 1 
ATOM 715  N N   . GLY A 1 96  ? 24.747  -0.379  -2.224  1.00 42.48 96  A 1 
ATOM 716  C CA  . GLY A 1 96  ? 24.076  -1.281  -3.144  1.00 44.82 96  A 1 
ATOM 717  C C   . GLY A 1 96  ? 23.072  -2.134  -2.371  1.00 44.17 96  A 1 
ATOM 718  O O   . GLY A 1 96  ? 23.461  -2.970  -1.565  1.00 41.74 96  A 1 
ATOM 719  N N   . VAL A 1 97  ? 21.784  -1.911  -2.612  1.00 41.64 97  A 1 
ATOM 720  C CA  . VAL A 1 97  ? 20.729  -2.783  -2.104  1.00 46.85 97  A 1 
ATOM 721  C C   . VAL A 1 97  ? 20.752  -4.047  -2.957  1.00 46.36 97  A 1 
ATOM 722  O O   . VAL A 1 97  ? 20.091  -4.143  -3.980  1.00 43.76 97  A 1 
ATOM 723  C CB  . VAL A 1 97  ? 19.357  -2.088  -2.094  1.00 45.48 97  A 1 
ATOM 724  C CG1 . VAL A 1 97  ? 18.291  -2.992  -1.464  1.00 40.23 97  A 1 
ATOM 725  C CG2 . VAL A 1 97  ? 19.395  -0.790  -1.282  1.00 42.22 97  A 1 
ATOM 726  N N   . SER A 1 98  ? 21.572  -5.006  -2.554  1.00 34.72 98  A 1 
ATOM 727  C CA  . SER A 1 98  ? 21.513  -6.361  -3.083  1.00 39.68 98  A 1 
ATOM 728  C C   . SER A 1 98  ? 20.250  -7.027  -2.527  1.00 37.75 98  A 1 
ATOM 729  O O   . SER A 1 98  ? 20.168  -7.314  -1.336  1.00 35.96 98  A 1 
ATOM 730  C CB  . SER A 1 98  ? 22.776  -7.136  -2.698  1.00 38.68 98  A 1 
ATOM 731  O OG  . SER A 1 98  ? 22.750  -8.403  -3.314  1.00 33.64 98  A 1 
ATOM 732  N N   . MET A 1 99  ? 19.284  -7.257  -3.394  1.00 41.02 99  A 1 
ATOM 733  C CA  . MET A 1 99  ? 18.068  -8.027  -3.102  1.00 43.66 99  A 1 
ATOM 734  C C   . MET A 1 99  ? 18.329  -9.545  -3.091  1.00 43.01 99  A 1 
ATOM 735  O O   . MET A 1 99  ? 17.434  -10.323 -3.361  1.00 39.57 99  A 1 
ATOM 736  C CB  . MET A 1 99  ? 16.957  -7.626  -4.092  1.00 41.37 99  A 1 
ATOM 737  C CG  . MET A 1 99  ? 16.262  -6.315  -3.714  1.00 37.00 99  A 1 
ATOM 738  S SD  . MET A 1 99  ? 14.822  -6.526  -2.616  1.00 34.83 99  A 1 
ATOM 739  C CE  . MET A 1 99  ? 13.636  -7.276  -3.783  1.00 30.65 99  A 1 
ATOM 740  N N   . ASP A 1 100 ? 19.557  -9.938  -2.796  1.00 36.72 100 A 1 
ATOM 741  C CA  . ASP A 1 100 ? 19.926  -11.338 -2.664  1.00 41.60 100 A 1 
ATOM 742  C C   . ASP A 1 100 ? 20.965  -11.488 -1.542  1.00 40.06 100 A 1 
ATOM 743  O O   . ASP A 1 100 ? 22.172  -11.479 -1.763  1.00 36.82 100 A 1 
ATOM 744  C CB  . ASP A 1 100 ? 20.391  -11.906 -4.006  1.00 39.89 100 A 1 
ATOM 745  C CG  . ASP A 1 100 ? 20.452  -13.435 -4.003  1.00 34.66 100 A 1 
ATOM 746  O OD1 . ASP A 1 100 ? 19.896  -14.047 -3.069  1.00 31.63 100 A 1 
ATOM 747  O OD2 . ASP A 1 100 ? 21.023  -13.984 -4.977  1.00 32.38 100 A 1 
ATOM 748  N N   . SER A 1 101 ? 20.468  -11.543 -0.315  1.00 33.83 101 A 1 
ATOM 749  C CA  . SER A 1 101 ? 21.274  -12.004 0.809   1.00 36.11 101 A 1 
ATOM 750  C C   . SER A 1 101 ? 20.370  -12.556 1.900   1.00 34.47 101 A 1 
ATOM 751  O O   . SER A 1 101 ? 19.919  -11.862 2.808   1.00 31.35 101 A 1 
ATOM 752  C CB  . SER A 1 101 ? 22.210  -10.912 1.338   1.00 33.61 101 A 1 
ATOM 753  O OG  . SER A 1 101 ? 23.139  -11.494 2.208   1.00 30.35 101 A 1 
ATOM 754  N N   . SER A 1 102 ? 20.141  -13.854 1.811   1.00 32.11 102 A 1 
ATOM 755  C CA  . SER A 1 102 ? 19.712  -14.696 2.910   1.00 37.15 102 A 1 
ATOM 756  C C   . SER A 1 102 ? 20.822  -14.792 3.959   1.00 36.96 102 A 1 
ATOM 757  O O   . SER A 1 102 ? 21.464  -15.825 4.121   1.00 33.87 102 A 1 
ATOM 758  C CB  . SER A 1 102 ? 19.333  -16.080 2.362   1.00 33.08 102 A 1 
ATOM 759  O OG  . SER A 1 102 ? 20.400  -16.612 1.603   1.00 29.05 102 A 1 
ATOM 760  N N   . THR A 1 103 ? 21.094  -13.718 4.667   1.00 31.77 103 A 1 
ATOM 761  C CA  . THR A 1 103 ? 21.922  -13.755 5.872   1.00 36.64 103 A 1 
ATOM 762  C C   . THR A 1 103 ? 21.300  -12.883 6.949   1.00 36.82 103 A 1 
ATOM 763  O O   . THR A 1 103 ? 21.074  -11.687 6.786   1.00 32.90 103 A 1 
ATOM 764  C CB  . THR A 1 103 ? 23.399  -13.414 5.635   1.00 32.63 103 A 1 
ATOM 765  O OG1 . THR A 1 103 ? 23.553  -12.284 4.832   1.00 28.95 103 A 1 
ATOM 766  C CG2 . THR A 1 103 ? 24.150  -14.555 4.956   1.00 29.52 103 A 1 
ATOM 767  N N   . GLN A 1 104 ? 21.010  -13.528 8.048   1.00 35.03 104 A 1 
ATOM 768  C CA  . GLN A 1 104 ? 20.538  -12.950 9.296   1.00 39.47 104 A 1 
ATOM 769  C C   . GLN A 1 104 ? 21.286  -11.656 9.638   1.00 40.53 104 A 1 
ATOM 770  O O   . GLN A 1 104 ? 22.446  -11.692 10.062  1.00 38.05 104 A 1 
ATOM 771  C CB  . GLN A 1 104 ? 20.810  -13.972 10.425  1.00 36.55 104 A 1 
ATOM 772  C CG  . GLN A 1 104 ? 19.947  -15.236 10.386  1.00 33.04 104 A 1 
ATOM 773  C CD  . GLN A 1 104 ? 20.347  -16.224 11.480  1.00 30.39 104 A 1 
ATOM 774  O OE1 . GLN A 1 104 ? 21.453  -16.222 11.998  1.00 28.99 104 A 1 
ATOM 775  N NE2 . GLN A 1 104 ? 19.476  -17.123 11.880  1.00 30.07 104 A 1 
ATOM 776  N N   . SER A 1 105 ? 20.599  -10.547 9.581   1.00 34.34 105 A 1 
ATOM 777  C CA  . SER A 1 105 ? 21.010  -9.342  10.298  1.00 39.68 105 A 1 
ATOM 778  C C   . SER A 1 105 ? 19.795  -8.774  11.026  1.00 39.72 105 A 1 
ATOM 779  O O   . SER A 1 105 ? 18.834  -8.288  10.446  1.00 36.40 105 A 1 
ATOM 780  C CB  . SER A 1 105 ? 21.737  -8.348  9.386   1.00 36.08 105 A 1 
ATOM 781  O OG  . SER A 1 105 ? 21.154  -8.278  8.116   1.00 32.04 105 A 1 
ATOM 782  N N   . ARG A 1 106 ? 19.824  -8.918  12.351  1.00 31.37 106 A 1 
ATOM 783  C CA  . ARG A 1 106 ? 18.887  -8.270  13.272  1.00 35.81 106 A 1 
ATOM 784  C C   . ARG A 1 106 ? 18.893  -6.763  12.986  1.00 35.52 106 A 1 
ATOM 785  O O   . ARG A 1 106 ? 19.977  -6.184  13.064  1.00 33.60 106 A 1 
ATOM 786  C CB  . ARG A 1 106 ? 19.359  -8.499  14.731  1.00 33.55 106 A 1 
ATOM 787  C CG  . ARG A 1 106 ? 19.220  -9.942  15.208  1.00 30.04 106 A 1 
ATOM 788  C CD  . ARG A 1 106 ? 19.979  -10.201 16.529  1.00 28.05 106 A 1 
ATOM 789  N NE  . ARG A 1 106 ? 19.279  -9.678  17.728  1.00 25.86 106 A 1 
ATOM 790  C CZ  . ARG A 1 106 ? 19.743  -9.701  18.979  1.00 25.19 106 A 1 
ATOM 791  N NH1 . ARG A 1 106 ? 20.936  -10.153 19.260  1.00 23.45 106 A 1 
ATOM 792  N NH2 . ARG A 1 106 ? 19.014  -9.281  19.971  1.00 23.44 106 A 1 
ATOM 793  N N   . PRO A 1 107 ? 17.765  -6.107  12.754  1.00 37.45 107 A 1 
ATOM 794  C CA  . PRO A 1 107 ? 17.738  -4.662  12.847  1.00 40.14 107 A 1 
ATOM 795  C C   . PRO A 1 107 ? 17.958  -4.290  14.314  1.00 41.02 107 A 1 
ATOM 796  O O   . PRO A 1 107 ? 17.169  -4.622  15.202  1.00 38.28 107 A 1 
ATOM 797  C CB  . PRO A 1 107 ? 16.393  -4.221  12.266  1.00 37.17 107 A 1 
ATOM 798  C CG  . PRO A 1 107 ? 15.489  -5.426  12.502  1.00 35.28 107 A 1 
ATOM 799  C CD  . PRO A 1 107 ? 16.434  -6.640  12.502  1.00 38.13 107 A 1 
ATOM 800  N N   . SER A 1 108 ? 19.076  -3.641  14.583  1.00 31.97 108 A 1 
ATOM 801  C CA  . SER A 1 108 ? 19.314  -2.965  15.849  1.00 36.78 108 A 1 
ATOM 802  C C   . SER A 1 108 ? 18.247  -1.893  16.059  1.00 36.38 108 A 1 
ATOM 803  O O   . SER A 1 108 ? 17.908  -1.144  15.149  1.00 33.36 108 A 1 
ATOM 804  C CB  . SER A 1 108 ? 20.724  -2.362  15.871  1.00 33.10 108 A 1 
ATOM 805  O OG  . SER A 1 108 ? 20.916  -1.537  14.744  1.00 28.76 108 A 1 
ATOM 806  N N   . SER A 1 109 ? 17.732  -1.874  17.258  1.00 32.87 109 A 1 
ATOM 807  C CA  . SER A 1 109 ? 16.828  -0.910  17.878  1.00 38.02 109 A 1 
ATOM 808  C C   . SER A 1 109 ? 16.853  0.509   17.276  1.00 37.88 109 A 1 
ATOM 809  O O   . SER A 1 109 ? 17.915  1.096   17.149  1.00 33.81 109 A 1 
ATOM 810  C CB  . SER A 1 109 ? 17.257  -0.805  19.342  1.00 33.84 109 A 1 
ATOM 811  O OG  . SER A 1 109 ? 18.647  -0.540  19.433  1.00 29.49 109 A 1 
ATOM 812  N N   . ASN A 1 110 ? 15.632  1.059   17.100  1.00 32.37 110 A 1 
ATOM 813  C CA  . ASN A 1 110 ? 15.276  2.478   16.926  1.00 37.95 110 A 1 
ATOM 814  C C   . ASN A 1 110 ? 14.767  2.925   15.547  1.00 37.55 110 A 1 
ATOM 815  O O   . ASN A 1 110 ? 14.844  4.113   15.232  1.00 33.80 110 A 1 
ATOM 816  C CB  . ASN A 1 110 ? 16.293  3.470   17.540  1.00 35.59 110 A 1 
ATOM 817  C CG  . ASN A 1 110 ? 16.565  3.243   19.007  1.00 31.57 110 A 1 
ATOM 818  O OD1 . ASN A 1 110 ? 15.808  2.621   19.742  1.00 29.29 110 A 1 
ATOM 819  N ND2 . ASN A 1 110 ? 17.672  3.753   19.509  1.00 27.87 110 A 1 
ATOM 820  N N   . VAL A 1 111 ? 14.136  2.052   14.777  1.00 32.89 111 A 1 
ATOM 821  C CA  . VAL A 1 111 ? 13.174  2.513   13.764  1.00 38.67 111 A 1 
ATOM 822  C C   . VAL A 1 111 ? 11.782  2.392   14.387  1.00 38.98 111 A 1 
ATOM 823  O O   . VAL A 1 111 ? 11.290  1.287   14.590  1.00 36.31 111 A 1 
ATOM 824  C CB  . VAL A 1 111 ? 13.314  1.763   12.429  1.00 35.34 111 A 1 
ATOM 825  C CG1 . VAL A 1 111 ? 12.368  2.356   11.372  1.00 30.72 111 A 1 
ATOM 826  C CG2 . VAL A 1 111 ? 14.746  1.885   11.899  1.00 31.31 111 A 1 
ATOM 827  N N   . GLY A 1 112 ? 11.212  3.531   14.775  1.00 32.61 112 A 1 
ATOM 828  C CA  . GLY A 1 112 ? 9.826   3.584   15.218  1.00 36.57 112 A 1 
ATOM 829  C C   . GLY A 1 112 ? 8.948   3.051   14.098  1.00 36.95 112 A 1 
ATOM 830  O O   . GLY A 1 112 ? 8.988   3.566   12.988  1.00 34.75 112 A 1 
ATOM 831  N N   . CYS A 1 113 ? 8.190   1.997   14.372  1.00 31.43 113 A 1 
ATOM 832  C CA  . CYS A 1 113 ? 7.108   1.602   13.494  1.00 35.86 113 A 1 
ATOM 833  C C   . CYS A 1 113 ? 6.093   2.745   13.528  1.00 36.60 113 A 1 
ATOM 834  O O   . CYS A 1 113 ? 5.478   2.969   14.569  1.00 34.66 113 A 1 
ATOM 835  C CB  . CYS A 1 113 ? 6.485   0.290   13.987  1.00 33.62 113 A 1 
ATOM 836  S SG  . CYS A 1 113 ? 7.679   -1.073  13.881  1.00 29.93 113 A 1 
ATOM 837  N N   . ASP A 1 114 ? 5.913   3.459   12.414  1.00 31.43 114 A 1 
ATOM 838  C CA  . ASP A 1 114 ? 4.773   4.346   12.246  1.00 39.32 114 A 1 
ATOM 839  C C   . ASP A 1 114 ? 3.507   3.491   12.286  1.00 39.69 114 A 1 
ATOM 840  O O   . ASP A 1 114 ? 3.068   2.906   11.299  1.00 38.01 114 A 1 
ATOM 841  C CB  . ASP A 1 114 ? 4.889   5.166   10.952  1.00 38.57 114 A 1 
ATOM 842  C CG  . ASP A 1 114 ? 5.808   6.383   11.063  1.00 33.59 114 A 1 
ATOM 843  O OD1 . ASP A 1 114 ? 6.032   6.863   12.198  1.00 30.38 114 A 1 
ATOM 844  O OD2 . ASP A 1 114 ? 6.252   6.862   9.993   1.00 29.41 114 A 1 
ATOM 845  N N   . GLN A 1 115 ? 2.956   3.356   13.472  1.00 29.08 115 A 1 
ATOM 846  C CA  . GLN A 1 115 ? 1.705   2.660   13.701  1.00 34.03 115 A 1 
ATOM 847  C C   . GLN A 1 115 ? 0.588   3.614   13.279  1.00 34.47 115 A 1 
ATOM 848  O O   . GLN A 1 115 ? 0.218   4.528   14.015  1.00 34.34 115 A 1 
ATOM 849  C CB  . GLN A 1 115 ? 1.654   2.186   15.166  1.00 34.81 115 A 1 
ATOM 850  C CG  . GLN A 1 115 ? 0.634   1.067   15.360  1.00 31.35 115 A 1 
ATOM 851  C CD  . GLN A 1 115 ? 0.737   0.401   16.733  1.00 29.91 115 A 1 
ATOM 852  O OE1 . GLN A 1 115 ? 1.284   0.899   17.702  1.00 28.90 115 A 1 
ATOM 853  N NE2 . GLN A 1 115 ? 0.225   -0.801  16.884  1.00 28.63 115 A 1 
ATOM 854  N N   . VAL A 1 116 ? 0.090   3.444   12.067  1.00 37.38 116 A 1 
ATOM 855  C CA  . VAL A 1 116 ? -1.076  4.181   11.602  1.00 41.73 116 A 1 
ATOM 856  C C   . VAL A 1 116 ? -2.318  3.513   12.180  1.00 42.12 116 A 1 
ATOM 857  O O   . VAL A 1 116 ? -2.793  2.504   11.664  1.00 39.36 116 A 1 
ATOM 858  C CB  . VAL A 1 116 ? -1.124  4.292   10.069  1.00 39.83 116 A 1 
ATOM 859  C CG1 . VAL A 1 116 ? -2.280  5.192   9.626   1.00 34.72 116 A 1 
ATOM 860  C CG2 . VAL A 1 116 ? 0.171   4.893   9.505   1.00 36.84 116 A 1 
ATOM 861  N N   . ASP A 1 117 ? -2.825  4.072   13.275  1.00 35.44 117 A 1 
ATOM 862  C CA  . ASP A 1 117 ? -4.079  3.634   13.864  1.00 41.17 117 A 1 
ATOM 863  C C   . ASP A 1 117 ? -5.259  4.157   13.026  1.00 41.47 117 A 1 
ATOM 864  O O   . ASP A 1 117 ? -5.657  5.318   13.114  1.00 40.57 117 A 1 
ATOM 865  C CB  . ASP A 1 117 ? -4.180  4.085   15.332  1.00 40.86 117 A 1 
ATOM 866  C CG  . ASP A 1 117 ? -3.355  3.236   16.305  1.00 35.59 117 A 1 
ATOM 867  O OD1 . ASP A 1 117 ? -3.083  2.054   15.994  1.00 32.77 117 A 1 
ATOM 868  O OD2 . ASP A 1 117 ? -3.067  3.755   17.408  1.00 32.24 117 A 1 
ATOM 869  N N   . PHE A 1 118 ? -5.849  3.290   12.221  1.00 43.45 118 A 1 
ATOM 870  C CA  . PHE A 1 118 ? -7.113  3.576   11.551  1.00 47.37 118 A 1 
ATOM 871  C C   . PHE A 1 118 ? -8.272  3.371   12.529  1.00 46.42 118 A 1 
ATOM 872  O O   . PHE A 1 118 ? -8.742  2.254   12.736  1.00 43.99 118 A 1 
ATOM 873  C CB  . PHE A 1 118 ? -7.265  2.714   10.290  1.00 46.33 118 A 1 
ATOM 874  C CG  . PHE A 1 118 ? -6.252  3.029   9.210   1.00 44.91 118 A 1 
ATOM 875  C CD1 . PHE A 1 118 ? -6.463  4.109   8.333   1.00 43.70 118 A 1 
ATOM 876  C CD2 . PHE A 1 118 ? -5.092  2.237   9.084   1.00 42.14 118 A 1 
ATOM 877  C CE1 . PHE A 1 118 ? -5.527  4.395   7.335   1.00 37.89 118 A 1 
ATOM 878  C CE2 . PHE A 1 118 ? -4.153  2.528   8.082   1.00 40.01 118 A 1 
ATOM 879  C CZ  . PHE A 1 118 ? -4.364  3.604   7.200   1.00 39.34 118 A 1 
ATOM 880  N N   . SER A 1 119 ? -8.786  4.468   13.109  1.00 41.84 119 A 1 
ATOM 881  C CA  . SER A 1 119 ? -10.020 4.436   13.884  1.00 46.24 119 A 1 
ATOM 882  C C   . SER A 1 119 ? -11.188 4.956   13.050  1.00 44.51 119 A 1 
ATOM 883  O O   . SER A 1 119 ? -11.299 6.150   12.777  1.00 43.65 119 A 1 
ATOM 884  C CB  . SER A 1 119 ? -9.847  5.168   15.224  1.00 45.26 119 A 1 
ATOM 885  O OG  . SER A 1 119 ? -9.595  6.545   15.061  1.00 38.95 119 A 1 
ATOM 886  N N   . PHE A 1 120 ? -12.097 4.073   12.659  1.00 39.18 120 A 1 
ATOM 887  C CA  . PHE A 1 120 ? -13.348 4.447   12.009  1.00 42.45 120 A 1 
ATOM 888  C C   . PHE A 1 120 ? -14.381 4.868   13.063  1.00 41.19 120 A 1 
ATOM 889  O O   . PHE A 1 120 ? -15.238 4.093   13.469  1.00 38.53 120 A 1 
ATOM 890  C CB  . PHE A 1 120 ? -13.855 3.299   11.121  1.00 41.87 120 A 1 
ATOM 891  C CG  . PHE A 1 120 ? -12.951 2.987   9.941   1.00 40.11 120 A 1 
ATOM 892  C CD1 . PHE A 1 120 ? -13.024 3.774   8.773   1.00 39.09 120 A 1 
ATOM 893  C CD2 . PHE A 1 120 ? -12.042 1.928   10.012  1.00 37.46 120 A 1 
ATOM 894  C CE1 . PHE A 1 120 ? -12.194 3.490   7.680   1.00 34.70 120 A 1 
ATOM 895  C CE2 . PHE A 1 120 ? -11.201 1.641   8.917   1.00 36.39 120 A 1 
ATOM 896  C CZ  . PHE A 1 120 ? -11.278 2.416   7.750   1.00 37.54 120 A 1 
ATOM 897  N N   . ASN A 1 121 ? -14.310 6.119   13.508  1.00 44.77 121 A 1 
ATOM 898  C CA  . ASN A 1 121 ? -15.205 6.621   14.562  1.00 47.71 121 A 1 
ATOM 899  C C   . ASN A 1 121 ? -16.607 7.032   14.066  1.00 44.39 121 A 1 
ATOM 900  O O   . ASN A 1 121 ? -17.417 7.515   14.852  1.00 41.68 121 A 1 
ATOM 901  C CB  . ASN A 1 121 ? -14.499 7.746   15.339  1.00 45.84 121 A 1 
ATOM 902  C CG  . ASN A 1 121 ? -13.445 7.228   16.299  1.00 41.42 121 A 1 
ATOM 903  O OD1 . ASN A 1 121 ? -13.395 6.058   16.644  1.00 39.18 121 A 1 
ATOM 904  N ND2 . ASN A 1 121 ? -12.577 8.076   16.790  1.00 37.14 121 A 1 
ATOM 905  N N   . LYS A 1 122 ? -16.920 6.866   12.777  1.00 49.41 122 A 1 
ATOM 906  C CA  . LYS A 1 122 ? -18.254 7.124   12.221  1.00 53.25 122 A 1 
ATOM 907  C C   . LYS A 1 122 ? -18.602 6.031   11.215  1.00 52.97 122 A 1 
ATOM 908  O O   . LYS A 1 122 ? -17.834 5.785   10.296  1.00 49.05 122 A 1 
ATOM 909  C CB  . LYS A 1 122 ? -18.337 8.533   11.607  1.00 50.09 122 A 1 
ATOM 910  C CG  . LYS A 1 122 ? -18.264 9.620   12.684  1.00 45.03 122 A 1 
ATOM 911  C CD  . LYS A 1 122 ? -18.467 11.020  12.102  1.00 43.83 122 A 1 
ATOM 912  C CE  . LYS A 1 122 ? -18.389 12.064  13.231  1.00 38.01 122 A 1 
ATOM 913  N NZ  . LYS A 1 122 ? -18.543 13.439  12.707  1.00 34.87 122 A 1 
ATOM 914  N N   . GLY A 1 123 ? -19.750 5.389   11.424  1.00 48.76 123 A 1 
ATOM 915  C CA  . GLY A 1 123 ? -20.254 4.352   10.524  1.00 51.91 123 A 1 
ATOM 916  C C   . GLY A 1 123 ? -20.397 4.875   9.095   1.00 52.79 123 A 1 
ATOM 917  O O   . GLY A 1 123 ? -20.836 6.008   8.874   1.00 50.81 123 A 1 
ATOM 918  N N   . ILE A 1 124 ? -20.041 4.042   8.141   1.00 45.34 124 A 1 
ATOM 919  C CA  . ILE A 1 124 ? -20.206 4.326   6.711   1.00 50.18 124 A 1 
ATOM 920  C C   . ILE A 1 124 ? -21.708 4.324   6.419   1.00 49.41 124 A 1 
ATOM 921  O O   . ILE A 1 124 ? -22.363 3.287   6.479   1.00 47.48 124 A 1 
ATOM 922  C CB  . ILE A 1 124 ? -19.435 3.287   5.855   1.00 50.17 124 A 1 
ATOM 923  C CG1 . ILE A 1 124 ? -17.927 3.284   6.211   1.00 46.62 124 A 1 
ATOM 924  C CG2 . ILE A 1 124 ? -19.645 3.568   4.361   1.00 47.48 124 A 1 
ATOM 925  C CD1 . ILE A 1 124 ? -17.116 2.162   5.537   1.00 42.80 124 A 1 
ATOM 926  N N   . LYS A 1 125 ? -22.261 5.498   6.124   1.00 42.27 125 A 1 
ATOM 927  C CA  . LYS A 1 125 ? -23.620 5.614   5.594   1.00 48.46 125 A 1 
ATOM 928  C C   . LYS A 1 125 ? -23.528 5.515   4.078   1.00 47.22 125 A 1 
ATOM 929  O O   . LYS A 1 125 ? -23.185 6.489   3.419   1.00 47.94 125 A 1 
ATOM 930  C CB  . LYS A 1 125 ? -24.290 6.910   6.077   1.00 48.66 125 A 1 
ATOM 931  C CG  . LYS A 1 125 ? -25.557 6.625   6.885   1.00 44.34 125 A 1 
ATOM 932  C CD  . LYS A 1 125 ? -26.259 7.924   7.303   1.00 42.25 125 A 1 
ATOM 933  C CE  . LYS A 1 125 ? -27.507 7.621   8.134   1.00 37.91 125 A 1 
ATOM 934  N NZ  . LYS A 1 125 ? -28.248 8.845   8.476   1.00 34.66 125 A 1 
ATOM 935  N N   . VAL A 1 126 ? -23.826 4.343   3.540   1.00 49.35 126 A 1 
ATOM 936  C CA  . VAL A 1 126 ? -23.951 4.148   2.096   1.00 52.05 126 A 1 
ATOM 937  C C   . VAL A 1 126 ? -25.340 4.621   1.689   1.00 50.74 126 A 1 
ATOM 938  O O   . VAL A 1 126 ? -26.336 3.974   2.020   1.00 47.47 126 A 1 
ATOM 939  C CB  . VAL A 1 126 ? -23.696 2.680   1.695   1.00 50.10 126 A 1 
ATOM 940  C CG1 . VAL A 1 126 ? -23.682 2.523   0.171   1.00 45.11 126 A 1 
ATOM 941  C CG2 . VAL A 1 126 ? -22.342 2.179   2.232   1.00 48.04 126 A 1 
ATOM 942  N N   . ASN A 1 127 ? -25.433 5.768   1.039   1.00 47.84 127 A 1 
ATOM 943  C CA  . ASN A 1 127 ? -26.620 6.142   0.286   1.00 52.26 127 A 1 
ATOM 944  C C   . ASN A 1 127 ? -26.382 5.789   -1.186  1.00 49.80 127 A 1 
ATOM 945  O O   . ASN A 1 127 ? -25.277 5.937   -1.697  1.00 47.56 127 A 1 
ATOM 946  C CB  . ASN A 1 127 ? -27.029 7.606   0.556   1.00 50.19 127 A 1 
ATOM 947  C CG  . ASN A 1 127 ? -26.032 8.656   0.098   1.00 43.87 127 A 1 
ATOM 948  O OD1 . ASN A 1 127 ? -24.920 8.376   -0.292  1.00 42.56 127 A 1 
ATOM 949  N ND2 . ASN A 1 127 ? -26.391 9.909   0.149   1.00 42.41 127 A 1 
ATOM 950  N N   . ALA A 1 128 ? -27.410 5.304   -1.868  1.00 48.76 128 A 1 
ATOM 951  C CA  . ALA A 1 128 ? -27.346 4.870   -3.261  1.00 51.97 128 A 1 
ATOM 952  C C   . ALA A 1 128 ? -27.260 6.028   -4.278  1.00 51.72 128 A 1 
ATOM 953  O O   . ALA A 1 128 ? -27.676 5.881   -5.424  1.00 45.89 128 A 1 
ATOM 954  C CB  . ALA A 1 128 ? -28.540 3.941   -3.517  1.00 46.78 128 A 1 
ATOM 955  N N   . ASN A 1 129 ? -26.783 7.193   -3.858  1.00 46.36 129 A 1 
ATOM 956  C CA  . ASN A 1 129 ? -26.652 8.374   -4.699  1.00 51.48 129 A 1 
ATOM 957  C C   . ASN A 1 129 ? -25.179 8.531   -5.107  1.00 49.79 129 A 1 
ATOM 958  O O   . ASN A 1 129 ? -24.298 8.534   -4.249  1.00 49.81 129 A 1 
ATOM 959  C CB  . ASN A 1 129 ? -27.233 9.590   -3.947  1.00 50.17 129 A 1 
ATOM 960  C CG  . ASN A 1 129 ? -28.084 10.481  -4.825  1.00 44.24 129 A 1 
ATOM 961  O OD1 . ASN A 1 129 ? -28.339 10.219  -5.990  1.00 42.57 129 A 1 
ATOM 962  N ND2 . ASN A 1 129 ? -28.600 11.556  -4.294  1.00 41.22 129 A 1 
ATOM 963  N N   . LEU A 1 130 ? -24.925 8.633   -6.409  1.00 40.53 130 A 1 
ATOM 964  C CA  . LEU A 1 130 ? -23.597 8.583   -7.045  1.00 43.07 130 A 1 
ATOM 965  C C   . LEU A 1 130 ? -22.651 9.743   -6.667  1.00 43.04 130 A 1 
ATOM 966  O O   . LEU A 1 130 ? -21.484 9.719   -7.044  1.00 39.50 130 A 1 
ATOM 967  C CB  . LEU A 1 130 ? -23.801 8.450   -8.568  1.00 41.47 130 A 1 
ATOM 968  C CG  . LEU A 1 130 ? -23.715 6.997   -9.059  1.00 38.27 130 A 1 
ATOM 969  C CD1 . LEU A 1 130 ? -24.802 6.671   -10.088 1.00 36.17 130 A 1 
ATOM 970  C CD2 . LEU A 1 130 ? -22.359 6.734   -9.719  1.00 37.37 130 A 1 
ATOM 971  N N   . ASP A 1 131 ? -23.111 10.702  -5.856  1.00 44.85 131 A 1 
ATOM 972  C CA  . ASP A 1 131 ? -22.353 11.892  -5.427  1.00 50.45 131 A 1 
ATOM 973  C C   . ASP A 1 131 ? -21.718 11.738  -4.038  1.00 49.41 131 A 1 
ATOM 974  O O   . ASP A 1 131 ? -21.598 12.691  -3.263  1.00 47.61 131 A 1 
ATOM 975  C CB  . ASP A 1 131 ? -23.256 13.133  -5.533  1.00 49.64 131 A 1 
ATOM 976  C CG  . ASP A 1 131 ? -23.681 13.451  -6.964  1.00 44.32 131 A 1 
ATOM 977  O OD1 . ASP A 1 131 ? -22.880 13.203  -7.885  1.00 42.12 131 A 1 
ATOM 978  O OD2 . ASP A 1 131 ? -24.807 13.972  -7.102  1.00 40.48 131 A 1 
ATOM 979  N N   . SER A 1 132 ? -21.328 10.529  -3.665  1.00 45.24 132 A 1 
ATOM 980  C CA  . SER A 1 132 ? -20.714 10.288  -2.358  1.00 46.60 132 A 1 
ATOM 981  C C   . SER A 1 132 ? -19.238 10.704  -2.355  1.00 47.19 132 A 1 
ATOM 982  O O   . SER A 1 132 ? -18.348 9.923   -2.697  1.00 44.36 132 A 1 
ATOM 983  C CB  . SER A 1 132 ? -20.889 8.827   -1.938  1.00 43.73 132 A 1 
ATOM 984  O OG  . SER A 1 132 ? -22.266 8.516   -1.839  1.00 39.20 132 A 1 
ATOM 985  N N   . SER A 1 133 ? -18.959 11.935  -1.905  1.00 41.28 133 A 1 
ATOM 986  C CA  . SER A 1 133 ? -17.596 12.360  -1.600  1.00 46.46 133 A 1 
ATOM 987  C C   . SER A 1 133 ? -17.118 11.749  -0.275  1.00 46.34 133 A 1 
ATOM 988  O O   . SER A 1 133 ? -17.720 11.956  0.779   1.00 45.08 133 A 1 
ATOM 989  C CB  . SER A 1 133 ? -17.487 13.893  -1.604  1.00 43.69 133 A 1 
ATOM 990  O OG  . SER A 1 133 ? -18.364 14.481  -0.660  1.00 37.58 133 A 1 
ATOM 991  N N   . ILE A 1 134 ? -16.018 11.007  -0.309  1.00 37.22 134 A 1 
ATOM 992  C CA  . ILE A 1 134 ? -15.356 10.504  0.900   1.00 44.06 134 A 1 
ATOM 993  C C   . ILE A 1 134 ? -14.409 11.597  1.400   1.00 44.19 134 A 1 
ATOM 994  O O   . ILE A 1 134 ? -13.361 11.843  0.817   1.00 41.57 134 A 1 
ATOM 995  C CB  . ILE A 1 134 ? -14.631 9.161   0.629   1.00 44.45 134 A 1 
ATOM 996  C CG1 . ILE A 1 134 ? -15.628 8.089   0.141   1.00 41.28 134 A 1 
ATOM 997  C CG2 . ILE A 1 134 ? -13.902 8.688   1.901   1.00 41.80 134 A 1 
ATOM 998  C CD1 . ILE A 1 134 ? -14.977 6.761   -0.284  1.00 37.76 134 A 1 
ATOM 999  N N   . SER A 1 135 ? -14.768 12.250  2.506   1.00 42.00 135 A 1 
ATOM 1000 C CA  . SER A 1 135 ? -13.877 13.194  3.172   1.00 46.33 135 A 1 
ATOM 1001 C C   . SER A 1 135 ? -13.062 12.478  4.256   1.00 43.91 135 A 1 
ATOM 1002 O O   . SER A 1 135 ? -13.593 12.082  5.288   1.00 43.45 135 A 1 
ATOM 1003 C CB  . SER A 1 135 ? -14.658 14.391  3.721   1.00 45.49 135 A 1 
ATOM 1004 O OG  . SER A 1 135 ? -15.635 13.995  4.664   1.00 40.37 135 A 1 
ATOM 1005 N N   . ILE A 1 136 ? -11.765 12.340  4.032   1.00 43.12 136 A 1 
ATOM 1006 C CA  . ILE A 1 136 ? -10.818 11.824  5.023   1.00 46.89 136 A 1 
ATOM 1007 C C   . ILE A 1 136 ? -10.177 13.031  5.717   1.00 44.75 136 A 1 
ATOM 1008 O O   . ILE A 1 136 ? -9.383  13.746  5.121   1.00 41.58 136 A 1 
ATOM 1009 C CB  . ILE A 1 136 ? -9.776  10.879  4.375   1.00 46.30 136 A 1 
ATOM 1010 C CG1 . ILE A 1 136 ? -10.470 9.716   3.620   1.00 43.53 136 A 1 
ATOM 1011 C CG2 . ILE A 1 136 ? -8.822  10.345  5.453   1.00 44.29 136 A 1 
ATOM 1012 C CD1 . ILE A 1 136 ? -9.510  8.815   2.834   1.00 40.39 136 A 1 
ATOM 1013 N N   . SER A 1 137 ? -10.525 13.278  6.977   1.00 42.19 137 A 1 
ATOM 1014 C CA  . SER A 1 137 ? -9.867  14.301  7.783   1.00 46.90 137 A 1 
ATOM 1015 C C   . SER A 1 137 ? -8.783  13.670  8.654   1.00 44.01 137 A 1 
ATOM 1016 O O   . SER A 1 137 ? -9.083  12.961  9.613   1.00 42.40 137 A 1 
ATOM 1017 C CB  . SER A 1 137 ? -10.884 15.096  8.609   1.00 45.51 137 A 1 
ATOM 1018 O OG  . SER A 1 137 ? -11.560 14.287  9.549   1.00 40.38 137 A 1 
ATOM 1019 N N   . THR A 1 138 ? -7.526  13.952  8.356   1.00 48.51 138 A 1 
ATOM 1020 C CA  . THR A 1 138 ? -6.395  13.600  9.217   1.00 51.10 138 A 1 
ATOM 1021 C C   . THR A 1 138 ? -6.146  14.737  10.205  1.00 50.64 138 A 1 
ATOM 1022 O O   . THR A 1 138 ? -5.525  15.744  9.883   1.00 45.40 138 A 1 
ATOM 1023 C CB  . THR A 1 138 ? -5.144  13.276  8.394   1.00 45.72 138 A 1 
ATOM 1024 O OG1 . THR A 1 138 ? -4.850  14.318  7.503   1.00 42.03 138 A 1 
ATOM 1025 C CG2 . THR A 1 138 ? -5.331  12.007  7.561   1.00 43.34 138 A 1 
ATOM 1026 N N   . SER A 1 139 ? -6.656  14.614  11.422  1.00 42.87 139 A 1 
ATOM 1027 C CA  . SER A 1 139 ? -6.306  15.559  12.483  1.00 49.58 139 A 1 
ATOM 1028 C C   . SER A 1 139 ? -4.943  15.196  13.068  1.00 47.51 139 A 1 
ATOM 1029 O O   . SER A 1 139 ? -4.844  14.367  13.973  1.00 44.06 139 A 1 
ATOM 1030 C CB  . SER A 1 139 ? -7.406  15.642  13.555  1.00 46.09 139 A 1 
ATOM 1031 O OG  . SER A 1 139 ? -7.604  14.404  14.202  1.00 41.09 139 A 1 
ATOM 1032 N N   . SER A 1 140 ? -3.886  15.826  12.592  1.00 38.90 140 A 1 
ATOM 1033 C CA  . SER A 1 140 ? -2.581  15.751  13.240  1.00 44.46 140 A 1 
ATOM 1034 C C   . SER A 1 140 ? -2.607  16.568  14.540  1.00 43.29 140 A 1 
ATOM 1035 O O   . SER A 1 140 ? -2.460  17.792  14.543  1.00 39.97 140 A 1 
ATOM 1036 C CB  . SER A 1 140 ? -1.459  16.181  12.285  1.00 39.84 140 A 1 
ATOM 1037 O OG  . SER A 1 140 ? -1.702  17.455  11.721  1.00 35.12 140 A 1 
ATOM 1038 N N   . LYS A 1 141 ? -2.826  15.911  15.666  1.00 37.31 141 A 1 
ATOM 1039 C CA  . LYS A 1 141 ? -2.570  16.523  16.971  1.00 44.54 141 A 1 
ATOM 1040 C C   . LYS A 1 141 ? -1.057  16.717  17.121  1.00 42.58 141 A 1 
ATOM 1041 O O   . LYS A 1 141 ? -0.338  15.791  17.472  1.00 40.71 141 A 1 
ATOM 1042 C CB  . LYS A 1 141 ? -3.155  15.685  18.122  1.00 42.01 141 A 1 
ATOM 1043 C CG  . LYS A 1 141 ? -4.558  16.145  18.541  1.00 37.98 141 A 1 
ATOM 1044 C CD  . LYS A 1 141 ? -5.041  15.322  19.755  1.00 36.22 141 A 1 
ATOM 1045 C CE  . LYS A 1 141 ? -6.397  15.794  20.273  1.00 32.27 141 A 1 
ATOM 1046 N NZ  . LYS A 1 141 ? -6.833  14.959  21.411  1.00 30.69 141 A 1 
ATOM 1047 N N   . LYS A 1 142 ? -0.587  17.924  16.887  1.00 34.19 142 A 1 
ATOM 1048 C CA  . LYS A 1 142 ? 0.710   18.358  17.396  1.00 42.34 142 A 1 
ATOM 1049 C C   . LYS A 1 142 ? 0.619   18.455  18.921  1.00 40.83 142 A 1 
ATOM 1050 O O   . LYS A 1 142 ? 0.209   19.491  19.448  1.00 39.73 142 A 1 
ATOM 1051 C CB  . LYS A 1 142 ? 1.128   19.707  16.772  1.00 40.37 142 A 1 
ATOM 1052 C CG  . LYS A 1 142 ? 1.954   19.544  15.484  1.00 35.82 142 A 1 
ATOM 1053 C CD  . LYS A 1 142 ? 2.410   20.908  14.946  1.00 32.97 142 A 1 
ATOM 1054 C CE  . LYS A 1 142 ? 3.324   20.726  13.731  1.00 29.28 142 A 1 
ATOM 1055 N NZ  . LYS A 1 142 ? 3.725   22.006  13.119  1.00 27.58 142 A 1 
ATOM 1056 N N   . GLU A 1 143 ? 0.991   17.420  19.613  1.00 38.51 143 A 1 
ATOM 1057 C CA  . GLU A 1 143 ? 1.280   17.533  21.044  1.00 44.21 143 A 1 
ATOM 1058 C C   . GLU A 1 143 ? 2.618   18.254  21.222  1.00 42.50 143 A 1 
ATOM 1059 O O   . GLU A 1 143 ? 3.689   17.746  20.925  1.00 40.94 143 A 1 
ATOM 1060 C CB  . GLU A 1 143 ? 1.213   16.178  21.759  1.00 43.25 143 A 1 
ATOM 1061 C CG  . GLU A 1 143 ? -0.266  15.779  21.994  1.00 38.58 143 A 1 
ATOM 1062 C CD  . GLU A 1 143 ? -0.461  14.567  22.913  1.00 35.53 143 A 1 
ATOM 1063 O OE1 . GLU A 1 143 ? -1.632  14.404  23.352  1.00 33.02 143 A 1 
ATOM 1064 O OE2 . GLU A 1 143 ? 0.523   13.857  23.167  1.00 34.77 143 A 1 
ATOM 1065 N N   . LYS A 1 144 ? 2.528   19.494  21.687  1.00 39.04 144 A 1 
ATOM 1066 C CA  . LYS A 1 144 ? 3.679   20.204  22.238  1.00 46.83 144 A 1 
ATOM 1067 C C   . LYS A 1 144 ? 4.070   19.516  23.542  1.00 45.06 144 A 1 
ATOM 1068 O O   . LYS A 1 144 ? 3.360   19.641  24.533  1.00 43.52 144 A 1 
ATOM 1069 C CB  . LYS A 1 144 ? 3.338   21.688  22.480  1.00 44.75 144 A 1 
ATOM 1070 C CG  . LYS A 1 144 ? 3.338   22.529  21.197  1.00 39.51 144 A 1 
ATOM 1071 C CD  . LYS A 1 144 ? 3.010   23.997  21.522  1.00 37.18 144 A 1 
ATOM 1072 C CE  . LYS A 1 144 ? 3.101   24.867  20.262  1.00 33.53 144 A 1 
ATOM 1073 N NZ  . LYS A 1 144 ? 2.737   26.286  20.529  1.00 30.37 144 A 1 
ATOM 1074 N N   . SER A 1 145 ? 5.205   18.864  23.534  1.00 39.44 145 A 1 
ATOM 1075 C CA  . SER A 1 145 ? 5.871   18.418  24.751  1.00 46.85 145 A 1 
ATOM 1076 C C   . SER A 1 145 ? 6.201   19.624  25.629  1.00 45.57 145 A 1 
ATOM 1077 O O   . SER A 1 145 ? 6.975   20.503  25.238  1.00 42.24 145 A 1 
ATOM 1078 C CB  . SER A 1 145 ? 7.132   17.622  24.387  1.00 43.12 145 A 1 
ATOM 1079 O OG  . SER A 1 145 ? 7.947   18.371  23.499  1.00 37.08 145 A 1 
ATOM 1080 N N   . LYS A 1 146 ? 5.623   19.674  26.819  1.00 42.01 146 A 1 
ATOM 1081 C CA  . LYS A 1 146 ? 6.185   20.394  27.959  1.00 50.12 146 A 1 
ATOM 1082 C C   . LYS A 1 146 ? 6.142   19.490  29.172  1.00 48.25 146 A 1 
ATOM 1083 O O   . LYS A 1 146 ? 5.127   18.869  29.484  1.00 45.92 146 A 1 
ATOM 1084 C CB  . LYS A 1 146 ? 5.515   21.756  28.214  1.00 47.75 146 A 1 
ATOM 1085 C CG  . LYS A 1 146 ? 6.125   22.844  27.330  1.00 43.22 146 A 1 
ATOM 1086 C CD  . LYS A 1 146 ? 5.651   24.245  27.752  1.00 41.99 146 A 1 
ATOM 1087 C CE  . LYS A 1 146 ? 6.370   25.321  26.924  1.00 37.73 146 A 1 
ATOM 1088 N NZ  . LYS A 1 146 ? 6.002   26.683  27.361  1.00 34.61 146 A 1 
ATOM 1089 N N   . SER A 1 147 ? 7.286   19.411  29.775  1.00 45.17 147 A 1 
ATOM 1090 C CA  . SER A 1 147 ? 7.663   18.586  30.905  1.00 52.95 147 A 1 
ATOM 1091 C C   . SER A 1 147 ? 6.939   18.958  32.202  1.00 54.21 147 A 1 
ATOM 1092 O O   . SER A 1 147 ? 6.673   20.126  32.475  1.00 48.97 147 A 1 
ATOM 1093 C CB  . SER A 1 147 ? 9.180   18.775  31.092  1.00 47.31 147 A 1 
ATOM 1094 O OG  . SER A 1 147 ? 9.497   20.164  31.119  1.00 39.59 147 A 1 
ATOM 1095 N N   . ASP A 1 148 ? 6.727   17.908  32.965  1.00 42.32 148 A 1 
ATOM 1096 C CA  . ASP A 1 148 ? 6.841   17.796  34.419  1.00 49.13 148 A 1 
ATOM 1097 C C   . ASP A 1 148 ? 5.697   18.160  35.385  1.00 47.86 148 A 1 
ATOM 1098 O O   . ASP A 1 148 ? 5.204   19.269  35.512  1.00 45.11 148 A 1 
ATOM 1099 C CB  . ASP A 1 148 ? 8.227   18.258  34.902  1.00 46.30 148 A 1 
ATOM 1100 C CG  . ASP A 1 148 ? 9.339   17.310  34.440  1.00 40.19 148 A 1 
ATOM 1101 O OD1 . ASP A 1 148 ? 9.062   16.097  34.383  1.00 37.94 148 A 1 
ATOM 1102 O OD2 . ASP A 1 148 ? 10.441  17.816  34.141  1.00 37.69 148 A 1 
ATOM 1103 N N   . HIS A 1 149 ? 5.460   17.119  36.171  1.00 45.35 149 A 1 
ATOM 1104 C CA  . HIS A 1 149 ? 5.013   16.998  37.566  1.00 51.71 149 A 1 
ATOM 1105 C C   . HIS A 1 149 ? 3.524   16.820  37.910  1.00 50.85 149 A 1 
ATOM 1106 O O   . HIS A 1 149 ? 2.739   17.744  38.083  1.00 48.85 149 A 1 
ATOM 1107 C CB  . HIS A 1 149 ? 5.778   17.950  38.497  1.00 48.53 149 A 1 
ATOM 1108 C CG  . HIS A 1 149 ? 7.246   17.572  38.626  1.00 44.01 149 A 1 
ATOM 1109 N ND1 . HIS A 1 149 ? 7.756   16.326  38.933  1.00 41.12 149 A 1 
ATOM 1110 C CD2 . HIS A 1 149 ? 8.316   18.396  38.413  1.00 38.16 149 A 1 
ATOM 1111 C CE1 . HIS A 1 149 ? 9.093   16.402  38.886  1.00 34.45 149 A 1 
ATOM 1112 N NE2 . HIS A 1 149 ? 9.483   17.636  38.585  1.00 35.50 149 A 1 
ATOM 1113 N N   . LYS A 1 150 ? 3.263   15.537  38.256  1.00 51.71 150 A 1 
ATOM 1114 C CA  . LYS A 1 150 ? 2.410   15.032  39.342  1.00 58.38 150 A 1 
ATOM 1115 C C   . LYS A 1 150 ? 0.897   15.243  39.227  1.00 57.34 150 A 1 
ATOM 1116 O O   . LYS A 1 150 ? 0.331   16.155  39.835  1.00 53.92 150 A 1 
ATOM 1117 C CB  . LYS A 1 150 ? 2.936   15.514  40.715  1.00 55.42 150 A 1 
ATOM 1118 C CG  . LYS A 1 150 ? 4.334   14.978  41.082  1.00 49.43 150 A 1 
ATOM 1119 C CD  . LYS A 1 150 ? 4.805   15.553  42.432  1.00 48.77 150 A 1 
ATOM 1120 C CE  . LYS A 1 150 ? 6.200   15.024  42.791  1.00 43.45 150 A 1 
ATOM 1121 N NZ  . LYS A 1 150 ? 6.728   15.634  44.050  1.00 38.62 150 A 1 
ATOM 1122 N N   . SER A 1 151 ? 0.197   14.248  38.712  1.00 58.12 151 A 1 
ATOM 1123 C CA  . SER A 1 151 ? -0.902  13.640  39.468  1.00 63.87 151 A 1 
ATOM 1124 C C   . SER A 1 151 ? -1.034  12.157  39.123  1.00 64.25 151 A 1 
ATOM 1125 O O   . SER A 1 151 ? -1.125  11.745  37.972  1.00 62.48 151 A 1 
ATOM 1126 C CB  . SER A 1 151 ? -2.237  14.395  39.336  1.00 59.65 151 A 1 
ATOM 1127 O OG  . SER A 1 151 ? -2.821  14.251  38.066  1.00 50.74 151 A 1 
ATOM 1128 N N   . ARG A 1 152 ? -0.951  11.335  40.157  1.00 55.40 152 A 1 
ATOM 1129 C CA  . ARG A 1 152 ? -0.993  9.872   40.121  1.00 61.89 152 A 1 
ATOM 1130 C C   . ARG A 1 152 ? -2.445  9.443   39.923  1.00 61.85 152 A 1 
ATOM 1131 O O   . ARG A 1 152 ? -3.142  9.183   40.892  1.00 62.53 152 A 1 
ATOM 1132 C CB  . ARG A 1 152 ? -0.342  9.391   41.435  1.00 58.66 152 A 1 
ATOM 1133 C CG  . ARG A 1 152 ? -0.008  7.896   41.530  1.00 52.28 152 A 1 
ATOM 1134 C CD  . ARG A 1 152 ? 0.639   7.640   42.904  1.00 51.89 152 A 1 
ATOM 1135 N NE  . ARG A 1 152 ? 1.138   6.259   43.071  1.00 46.54 152 A 1 
ATOM 1136 C CZ  . ARG A 1 152 ? 1.778   5.784   44.135  1.00 41.42 152 A 1 
ATOM 1137 N NH1 . ARG A 1 152 ? 2.020   6.521   45.183  1.00 40.04 152 A 1 
ATOM 1138 N NH2 . ARG A 1 152 ? 2.186   4.542   44.166  1.00 37.34 152 A 1 
ATOM 1139 N N   . LYS A 1 153 ? -2.926  9.430   38.696  1.00 47.74 153 A 1 
ATOM 1140 C CA  . LYS A 1 153 ? -4.204  8.786   38.380  1.00 54.33 153 A 1 
ATOM 1141 C C   . LYS A 1 153 ? -3.974  7.275   38.388  1.00 53.22 153 A 1 
ATOM 1142 O O   . LYS A 1 153 ? -3.204  6.768   37.572  1.00 51.68 153 A 1 
ATOM 1143 C CB  . LYS A 1 153 ? -4.789  9.311   37.061  1.00 52.48 153 A 1 
ATOM 1144 C CG  . LYS A 1 153 ? -5.285  10.763  37.209  1.00 48.50 153 A 1 
ATOM 1145 C CD  . LYS A 1 153 ? -6.030  11.246  35.958  1.00 48.01 153 A 1 
ATOM 1146 C CE  . LYS A 1 153 ? -6.512  12.693  36.152  1.00 41.79 153 A 1 
ATOM 1147 N NZ  . LYS A 1 153 ? -7.263  13.190  34.977  1.00 36.66 153 A 1 
ATOM 1148 N N   . HIS A 1 154 ? -4.598  6.602   39.332  1.00 53.30 154 A 1 
ATOM 1149 C CA  . HIS A 1 154 ? -4.659  5.157   39.375  1.00 59.31 154 A 1 
ATOM 1150 C C   . HIS A 1 154 ? -5.402  4.666   38.127  1.00 58.53 154 A 1 
ATOM 1151 O O   . HIS A 1 154 ? -6.617  4.795   38.044  1.00 57.09 154 A 1 
ATOM 1152 C CB  . HIS A 1 154 ? -5.362  4.690   40.668  1.00 55.87 154 A 1 
ATOM 1153 C CG  . HIS A 1 154 ? -4.433  4.545   41.848  1.00 49.56 154 A 1 
ATOM 1154 N ND1 . HIS A 1 154 ? -3.627  3.445   42.089  1.00 46.95 154 A 1 
ATOM 1155 C CD2 . HIS A 1 154 ? -4.236  5.427   42.880  1.00 42.42 154 A 1 
ATOM 1156 C CE1 . HIS A 1 154 ? -2.976  3.656   43.233  1.00 36.43 154 A 1 
ATOM 1157 N NE2 . HIS A 1 154 ? -3.305  4.856   43.763  1.00 37.74 154 A 1 
ATOM 1158 N N   . TYR A 1 155 ? -4.665  4.138   37.160  1.00 46.44 155 A 1 
ATOM 1159 C CA  . TYR A 1 155 ? -5.260  3.307   36.128  1.00 51.65 155 A 1 
ATOM 1160 C C   . TYR A 1 155 ? -5.595  1.948   36.756  1.00 50.12 155 A 1 
ATOM 1161 O O   . TYR A 1 155 ? -4.789  1.454   37.552  1.00 49.82 155 A 1 
ATOM 1162 C CB  . TYR A 1 155 ? -4.319  3.175   34.932  1.00 51.11 155 A 1 
ATOM 1163 C CG  . TYR A 1 155 ? -4.179  4.469   34.156  1.00 48.11 155 A 1 
ATOM 1164 C CD1 . TYR A 1 155 ? -5.118  4.790   33.156  1.00 47.89 155 A 1 
ATOM 1165 C CD2 . TYR A 1 155 ? -3.138  5.371   34.447  1.00 44.46 155 A 1 
ATOM 1166 C CE1 . TYR A 1 155 ? -5.021  6.005   32.453  1.00 39.46 155 A 1 
ATOM 1167 C CE2 . TYR A 1 155 ? -3.033  6.592   33.747  1.00 42.12 155 A 1 
ATOM 1168 C CZ  . TYR A 1 155 ? -3.978  6.907   32.749  1.00 39.76 155 A 1 
ATOM 1169 O OH  . TYR A 1 155 ? -3.886  8.079   32.068  1.00 43.69 155 A 1 
ATOM 1170 N N   . PRO A 1 156 ? -6.770  1.367   36.452  1.00 46.60 156 A 1 
ATOM 1171 C CA  . PRO A 1 156 ? -7.062  0.021   36.906  1.00 50.86 156 A 1 
ATOM 1172 C C   . PRO A 1 156 ? -5.984  -0.914  36.357  1.00 51.88 156 A 1 
ATOM 1173 O O   . PRO A 1 156 ? -5.704  -0.933  35.158  1.00 51.16 156 A 1 
ATOM 1174 C CB  . PRO A 1 156 ? -8.480  -0.312  36.402  1.00 49.48 156 A 1 
ATOM 1175 C CG  . PRO A 1 156 ? -8.650  0.615   35.196  1.00 47.61 156 A 1 
ATOM 1176 C CD  . PRO A 1 156 ? -7.810  1.839   35.545  1.00 52.12 156 A 1 
ATOM 1177 N N   . LYS A 1 157 ? -5.331  -1.626  37.251  1.00 43.31 157 A 1 
ATOM 1178 C CA  . LYS A 1 157 ? -4.388  -2.675  36.924  1.00 48.83 157 A 1 
ATOM 1179 C C   . LYS A 1 157 ? -5.204  -3.763  36.240  1.00 46.21 157 A 1 
ATOM 1180 O O   . LYS A 1 157 ? -6.017  -4.401  36.899  1.00 48.26 157 A 1 
ATOM 1181 C CB  . LYS A 1 157 ? -3.708  -3.132  38.228  1.00 49.34 157 A 1 
ATOM 1182 C CG  . LYS A 1 157 ? -2.251  -3.567  38.069  1.00 44.06 157 A 1 
ATOM 1183 C CD  . LYS A 1 157 ? -1.689  -4.000  39.435  1.00 43.18 157 A 1 
ATOM 1184 C CE  . LYS A 1 157 ? -0.208  -4.347  39.366  1.00 37.61 157 A 1 
ATOM 1185 N NZ  . LYS A 1 157 ? 0.251   -4.926  40.645  1.00 33.90 157 A 1 
ATOM 1186 N N   . ILE A 1 158 ? -5.059  -3.913  34.931  1.00 42.04 158 A 1 
ATOM 1187 C CA  . ILE A 1 158 ? -5.621  -5.055  34.224  1.00 48.41 158 A 1 
ATOM 1188 C C   . ILE A 1 158 ? -4.815  -6.261  34.716  1.00 48.11 158 A 1 
ATOM 1189 O O   . ILE A 1 158 ? -3.663  -6.431  34.338  1.00 45.97 158 A 1 
ATOM 1190 C CB  . ILE A 1 158 ? -5.574  -4.870  32.692  1.00 47.55 158 A 1 
ATOM 1191 C CG1 . ILE A 1 158 ? -6.320  -3.574  32.275  1.00 45.91 158 A 1 
ATOM 1192 C CG2 . ILE A 1 158 ? -6.178  -6.100  31.991  1.00 46.01 158 A 1 
ATOM 1193 C CD1 . ILE A 1 158 ? -6.180  -3.215  30.785  1.00 42.00 158 A 1 
ATOM 1194 N N   . GLU A 1 159 ? -5.390  -7.010  35.640  1.00 36.25 159 A 1 
ATOM 1195 C CA  . GLU A 1 159 ? -4.888  -8.332  35.984  1.00 42.42 159 A 1 
ATOM 1196 C C   . GLU A 1 159 ? -5.083  -9.178  34.729  1.00 41.43 159 A 1 
ATOM 1197 O O   . GLU A 1 159 ? -6.197  -9.394  34.267  1.00 41.98 159 A 1 
ATOM 1198 C CB  . GLU A 1 159 ? -5.593  -8.884  37.230  1.00 42.56 159 A 1 
ATOM 1199 C CG  . GLU A 1 159 ? -5.157  -8.080  38.471  1.00 39.02 159 A 1 
ATOM 1200 C CD  . GLU A 1 159 ? -5.712  -8.568  39.817  1.00 35.52 159 A 1 
ATOM 1201 O OE1 . GLU A 1 159 ? -5.190  -8.041  40.830  1.00 33.32 159 A 1 
ATOM 1202 O OE2 . GLU A 1 159 ? -6.621  -9.414  39.825  1.00 35.70 159 A 1 
ATOM 1203 N N   . ALA A 1 160 ? -3.978  -9.547  34.095  1.00 47.70 160 A 1 
ATOM 1204 C CA  . ALA A 1 160 ? -3.998  -10.538 33.049  1.00 49.92 160 A 1 
ATOM 1205 C C   . ALA A 1 160 ? -4.364  -11.853 33.737  1.00 49.66 160 A 1 
ATOM 1206 O O   . ALA A 1 160 ? -3.501  -12.487 34.342  1.00 46.88 160 A 1 
ATOM 1207 C CB  . ALA A 1 160 ? -2.639  -10.573 32.354  1.00 47.41 160 A 1 
ATOM 1208 N N   . GLU A 1 161 ? -5.642  -12.222 33.675  1.00 38.27 161 A 1 
ATOM 1209 C CA  . GLU A 1 161 ? -6.063  -13.586 33.955  1.00 42.34 161 A 1 
ATOM 1210 C C   . GLU A 1 161 ? -5.328  -14.473 32.956  1.00 42.08 161 A 1 
ATOM 1211 O O   . GLU A 1 161 ? -5.579  -14.485 31.753  1.00 40.00 161 A 1 
ATOM 1212 C CB  . GLU A 1 161 ? -7.590  -13.731 33.900  1.00 41.02 161 A 1 
ATOM 1213 C CG  . GLU A 1 161 ? -8.252  -13.078 35.133  1.00 37.30 161 A 1 
ATOM 1214 C CD  . GLU A 1 161 ? -9.781  -13.249 35.201  1.00 34.76 161 A 1 
ATOM 1215 O OE1 . GLU A 1 161 ? -10.324 -12.997 36.293  1.00 31.88 161 A 1 
ATOM 1216 O OE2 . GLU A 1 161 ? -10.383 -13.561 34.157  1.00 33.23 161 A 1 
ATOM 1217 N N   . SER A 1 162 ? -4.296  -15.114 33.458  1.00 43.44 162 A 1 
ATOM 1218 C CA  . SER A 1 162 ? -3.583  -16.163 32.777  1.00 47.67 162 A 1 
ATOM 1219 C C   . SER A 1 162 ? -4.495  -17.379 32.785  1.00 47.16 162 A 1 
ATOM 1220 O O   . SER A 1 162 ? -4.375  -18.221 33.667  1.00 44.34 162 A 1 
ATOM 1221 C CB  . SER A 1 162 ? -2.253  -16.418 33.491  1.00 45.59 162 A 1 
ATOM 1222 O OG  . SER A 1 162 ? -1.594  -17.551 33.002  1.00 39.94 162 A 1 
ATOM 1223 N N   . ASP A 1 163 ? -5.397  -17.465 31.800  1.00 46.32 163 A 1 
ATOM 1224 C CA  . ASP A 1 163 ? -6.028  -18.726 31.441  1.00 49.06 163 A 1 
ATOM 1225 C C   . ASP A 1 163 ? -4.930  -19.681 30.969  1.00 49.45 163 A 1 
ATOM 1226 O O   . ASP A 1 163 ? -4.554  -19.738 29.792  1.00 46.92 163 A 1 
ATOM 1227 C CB  . ASP A 1 163 ? -7.113  -18.524 30.374  1.00 46.48 163 A 1 
ATOM 1228 C CG  . ASP A 1 163 ? -8.409  -17.889 30.887  1.00 42.20 163 A 1 
ATOM 1229 O OD1 . ASP A 1 163 ? -8.665  -17.964 32.108  1.00 37.81 163 A 1 
ATOM 1230 O OD2 . ASP A 1 163 ? -9.143  -17.356 30.026  1.00 36.28 163 A 1 
ATOM 1231 N N   . SER A 1 164 ? -4.334  -20.367 31.928  1.00 43.80 164 A 1 
ATOM 1232 C CA  . SER A 1 164 ? -3.430  -21.474 31.727  1.00 47.20 164 A 1 
ATOM 1233 C C   . SER A 1 164 ? -4.235  -22.705 31.323  1.00 48.04 164 A 1 
ATOM 1234 O O   . SER A 1 164 ? -4.308  -23.675 32.063  1.00 44.63 164 A 1 
ATOM 1235 C CB  . SER A 1 164 ? -2.589  -21.701 32.988  1.00 44.39 164 A 1 
ATOM 1236 O OG  . SER A 1 164 ? -3.402  -22.004 34.097  1.00 39.18 164 A 1 
ATOM 1237 N N   . ASP A 1 165 ? -4.879  -22.653 30.169  1.00 48.50 165 A 1 
ATOM 1238 C CA  . ASP A 1 165 ? -5.301  -23.861 29.497  1.00 50.55 165 A 1 
ATOM 1239 C C   . ASP A 1 165 ? -4.064  -24.502 28.872  1.00 50.91 165 A 1 
ATOM 1240 O O   . ASP A 1 165 ? -3.608  -24.120 27.784  1.00 47.75 165 A 1 
ATOM 1241 C CB  . ASP A 1 165 ? -6.425  -23.583 28.488  1.00 48.43 165 A 1 
ATOM 1242 C CG  . ASP A 1 165 ? -7.821  -23.477 29.117  1.00 43.76 165 A 1 
ATOM 1243 O OD1 . ASP A 1 165 ? -8.018  -23.965 30.250  1.00 40.30 165 A 1 
ATOM 1244 O OD2 . ASP A 1 165 ? -8.721  -22.994 28.378  1.00 38.42 165 A 1 
ATOM 1245 N N   . ASP A 1 166 ? -3.497  -25.450 29.589  1.00 46.96 166 A 1 
ATOM 1246 C CA  . ASP A 1 166 ? -2.470  -26.387 29.152  1.00 49.43 166 A 1 
ATOM 1247 C C   . ASP A 1 166 ? -3.019  -27.293 28.029  1.00 50.23 166 A 1 
ATOM 1248 O O   . ASP A 1 166 ? -3.166  -28.499 28.164  1.00 48.01 166 A 1 
ATOM 1249 C CB  . ASP A 1 166 ? -1.961  -27.217 30.346  1.00 47.32 166 A 1 
ATOM 1250 C CG  . ASP A 1 166 ? -0.806  -26.584 31.135  1.00 42.39 166 A 1 
ATOM 1251 O OD1 . ASP A 1 166 ? -0.025  -25.820 30.533  1.00 38.84 166 A 1 
ATOM 1252 O OD2 . ASP A 1 166 ? -0.656  -26.959 32.327  1.00 37.59 166 A 1 
ATOM 1253 N N   . TYR A 1 167 ? -3.298  -26.711 26.868  1.00 47.87 167 A 1 
ATOM 1254 C CA  . TYR A 1 167 ? -3.397  -27.469 25.627  1.00 50.48 167 A 1 
ATOM 1255 C C   . TYR A 1 167 ? -1.982  -27.751 25.121  1.00 50.20 167 A 1 
ATOM 1256 O O   . TYR A 1 167 ? -1.489  -27.140 24.172  1.00 48.27 167 A 1 
ATOM 1257 C CB  . TYR A 1 167 ? -4.312  -26.781 24.611  1.00 48.31 167 A 1 
ATOM 1258 C CG  . TYR A 1 167 ? -5.783  -26.938 24.945  1.00 44.25 167 A 1 
ATOM 1259 C CD1 . TYR A 1 167 ? -6.466  -28.121 24.607  1.00 41.11 167 A 1 
ATOM 1260 C CD2 . TYR A 1 167 ? -6.463  -25.910 25.621  1.00 40.31 167 A 1 
ATOM 1261 C CE1 . TYR A 1 167 ? -7.827  -28.281 24.946  1.00 36.45 167 A 1 
ATOM 1262 C CE2 . TYR A 1 167 ? -7.815  -26.068 25.973  1.00 36.36 167 A 1 
ATOM 1263 C CZ  . TYR A 1 167 ? -8.503  -27.251 25.632  1.00 35.29 167 A 1 
ATOM 1264 O OH  . TYR A 1 167 ? -9.810  -27.400 25.973  1.00 34.57 167 A 1 
ATOM 1265 N N   . ILE A 1 168 ? -1.335  -28.706 25.760  1.00 48.98 168 A 1 
ATOM 1266 C CA  . ILE A 1 168 ? -0.179  -29.401 25.204  1.00 50.43 168 A 1 
ATOM 1267 C C   . ILE A 1 168 ? -0.707  -30.314 24.093  1.00 50.56 168 A 1 
ATOM 1268 O O   . ILE A 1 168 ? -0.959  -31.491 24.291  1.00 48.15 168 A 1 
ATOM 1269 C CB  . ILE A 1 168 ? 0.643   -30.146 26.289  1.00 47.48 168 A 1 
ATOM 1270 C CG1 . ILE A 1 168 ? 1.047   -29.192 27.435  1.00 43.24 168 A 1 
ATOM 1271 C CG2 . ILE A 1 168 ? 1.893   -30.776 25.646  1.00 41.74 168 A 1 
ATOM 1272 C CD1 . ILE A 1 168 ? 1.810   -29.868 28.585  1.00 39.36 168 A 1 
ATOM 1273 N N   . LEU A 1 169 ? -0.917  -29.752 22.917  1.00 54.40 169 A 1 
ATOM 1274 C CA  . LEU A 1 169 ? -0.929  -30.542 21.696  1.00 56.04 169 A 1 
ATOM 1275 C C   . LEU A 1 169 ? 0.521   -30.906 21.396  1.00 56.52 169 A 1 
ATOM 1276 O O   . LEU A 1 169 ? 1.328   -30.051 21.017  1.00 53.52 169 A 1 
ATOM 1277 C CB  . LEU A 1 169 ? -1.623  -29.783 20.553  1.00 52.96 169 A 1 
ATOM 1278 C CG  . LEU A 1 169 ? -3.161  -29.808 20.665  1.00 48.05 169 A 1 
ATOM 1279 C CD1 . LEU A 1 169 ? -3.766  -28.771 19.719  1.00 45.29 169 A 1 
ATOM 1280 C CD2 . LEU A 1 169 ? -3.748  -31.177 20.289  1.00 44.53 169 A 1 
ATOM 1281 N N   . ASP A 1 170 ? 0.843   -32.160 21.645  1.00 51.92 170 A 1 
ATOM 1282 C CA  . ASP A 1 170 ? 2.116   -32.786 21.332  1.00 53.99 170 A 1 
ATOM 1283 C C   . ASP A 1 170 ? 2.214   -32.959 19.809  1.00 53.22 170 A 1 
ATOM 1284 O O   . ASP A 1 170 ? 1.875   -33.981 19.236  1.00 50.00 170 A 1 
ATOM 1285 C CB  . ASP A 1 170 ? 2.236   -34.100 22.123  1.00 51.91 170 A 1 
ATOM 1286 C CG  . ASP A 1 170 ? 3.670   -34.617 22.250  1.00 47.18 170 A 1 
ATOM 1287 O OD1 . ASP A 1 170 ? 4.604   -33.830 21.978  1.00 43.29 170 A 1 
ATOM 1288 O OD2 . ASP A 1 170 ? 3.821   -35.768 22.702  1.00 42.51 170 A 1 
ATOM 1289 N N   . ASP A 1 171 ? 2.594   -31.869 19.134  1.00 55.37 171 A 1 
ATOM 1290 C CA  . ASP A 1 171 ? 2.920   -31.888 17.717  1.00 56.76 171 A 1 
ATOM 1291 C C   . ASP A 1 171 ? 4.324   -32.471 17.558  1.00 56.30 171 A 1 
ATOM 1292 O O   . ASP A 1 171 ? 5.306   -31.740 17.368  1.00 52.93 171 A 1 
ATOM 1293 C CB  . ASP A 1 171 ? 2.795   -30.483 17.090  1.00 54.49 171 A 1 
ATOM 1294 C CG  . ASP A 1 171 ? 1.409   -30.097 16.567  1.00 49.88 171 A 1 
ATOM 1295 O OD1 . ASP A 1 171 ? 0.429   -30.855 16.648  1.00 46.39 171 A 1 
ATOM 1296 O OD2 . ASP A 1 171 ? 1.326   -28.986 15.987  1.00 45.12 171 A 1 
ATOM 1297 N N   . SER A 1 172 ? 4.406   -33.795 17.604  1.00 55.32 172 A 1 
ATOM 1298 C CA  . SER A 1 172 ? 5.617   -34.560 17.287  1.00 57.42 172 A 1 
ATOM 1299 C C   . SER A 1 172 ? 6.111   -34.378 15.845  1.00 57.04 172 A 1 
ATOM 1300 O O   . SER A 1 172 ? 7.207   -34.830 15.524  1.00 52.09 172 A 1 
ATOM 1301 C CB  . SER A 1 172 ? 5.369   -36.044 17.581  1.00 54.75 172 A 1 
ATOM 1302 O OG  . SER A 1 172 ? 5.141   -36.249 18.957  1.00 47.90 172 A 1 
ATOM 1303 N N   . ASP A 1 173 ? 5.358   -33.671 14.998  1.00 52.54 173 A 1 
ATOM 1304 C CA  . ASP A 1 173 ? 5.659   -33.435 13.575  1.00 54.15 173 A 1 
ATOM 1305 C C   . ASP A 1 173 ? 6.137   -32.003 13.256  1.00 54.19 173 A 1 
ATOM 1306 O O   . ASP A 1 173 ? 6.116   -31.564 12.104  1.00 51.01 173 A 1 
ATOM 1307 C CB  . ASP A 1 173 ? 4.423   -33.805 12.724  1.00 52.07 173 A 1 
ATOM 1308 C CG  . ASP A 1 173 ? 4.043   -35.281 12.749  1.00 46.71 173 A 1 
ATOM 1309 O OD1 . ASP A 1 173 ? 4.909   -36.126 13.040  1.00 43.04 173 A 1 
ATOM 1310 O OD2 . ASP A 1 173 ? 2.864   -35.545 12.425  1.00 41.72 173 A 1 
ATOM 1311 N N   . SER A 1 174 ? 6.541   -31.224 14.266  1.00 56.71 174 A 1 
ATOM 1312 C CA  . SER A 1 174 ? 7.145   -29.912 14.017  1.00 58.04 174 A 1 
ATOM 1313 C C   . SER A 1 174 ? 8.637   -30.063 13.752  1.00 57.90 174 A 1 
ATOM 1314 O O   . SER A 1 174 ? 9.436   -30.085 14.691  1.00 53.83 174 A 1 
ATOM 1315 C CB  . SER A 1 174 ? 6.867   -28.958 15.173  1.00 55.18 174 A 1 
ATOM 1316 O OG  . SER A 1 174 ? 7.344   -27.664 14.870  1.00 48.62 174 A 1 
ATOM 1317 N N   . ASP A 1 175 ? 9.013   -30.104 12.486  1.00 52.11 175 A 1 
ATOM 1318 C CA  . ASP A 1 175 ? 10.393  -30.280 11.983  1.00 53.46 175 A 1 
ATOM 1319 C C   . ASP A 1 175 ? 11.386  -29.187 12.442  1.00 54.32 175 A 1 
ATOM 1320 O O   . ASP A 1 175 ? 12.599  -29.337 12.363  1.00 50.31 175 A 1 
ATOM 1321 C CB  . ASP A 1 175 ? 10.308  -30.386 10.444  1.00 50.43 175 A 1 
ATOM 1322 C CG  . ASP A 1 175 ? 11.408  -31.226 9.788   1.00 45.39 175 A 1 
ATOM 1323 O OD1 . ASP A 1 175 ? 12.118  -31.952 10.513  1.00 41.67 175 A 1 
ATOM 1324 O OD2 . ASP A 1 175 ? 11.479  -31.185 8.538   1.00 40.61 175 A 1 
ATOM 1325 N N   . ASP A 1 176 ? 10.886  -28.123 13.057  1.00 57.15 176 A 1 
ATOM 1326 C CA  . ASP A 1 176 ? 11.686  -27.027 13.624  1.00 58.91 176 A 1 
ATOM 1327 C C   . ASP A 1 176 ? 11.710  -27.063 15.157  1.00 59.24 176 A 1 
ATOM 1328 O O   . ASP A 1 176 ? 11.138  -26.226 15.861  1.00 55.48 176 A 1 
ATOM 1329 C CB  . ASP A 1 176 ? 11.210  -25.680 13.071  1.00 56.39 176 A 1 
ATOM 1330 C CG  . ASP A 1 176 ? 11.500  -25.496 11.580  1.00 50.09 176 A 1 
ATOM 1331 O OD1 . ASP A 1 176 ? 12.578  -25.939 11.130  1.00 46.60 176 A 1 
ATOM 1332 O OD2 . ASP A 1 176 ? 10.686  -24.793 10.945  1.00 45.98 176 A 1 
ATOM 1333 N N   . GLY A 1 177 ? 12.381  -28.052 15.676  1.00 51.52 177 A 1 
ATOM 1334 C CA  . GLY A 1 177 ? 12.403  -28.458 17.089  1.00 52.66 177 A 1 
ATOM 1335 C C   . GLY A 1 177 ? 12.946  -27.468 18.122  1.00 54.61 177 A 1 
ATOM 1336 O O   . GLY A 1 177 ? 13.757  -27.881 18.948  1.00 51.91 177 A 1 
ATOM 1337 N N   . LYS A 1 178 ? 12.539  -26.187 18.160  1.00 61.73 178 A 1 
ATOM 1338 C CA  . LYS A 1 178 ? 12.938  -25.255 19.244  1.00 64.27 178 A 1 
ATOM 1339 C C   . LYS A 1 178 ? 11.931  -24.173 19.675  1.00 65.02 178 A 1 
ATOM 1340 O O   . LYS A 1 178 ? 12.296  -23.322 20.483  1.00 61.27 178 A 1 
ATOM 1341 C CB  . LYS A 1 178 ? 14.334  -24.646 18.954  1.00 60.48 178 A 1 
ATOM 1342 C CG  . LYS A 1 178 ? 15.451  -25.692 19.056  1.00 52.97 178 A 1 
ATOM 1343 C CD  . LYS A 1 178 ? 16.860  -25.119 19.070  1.00 51.15 178 A 1 
ATOM 1344 C CE  . LYS A 1 178 ? 17.820  -26.313 19.131  1.00 46.68 178 A 1 
ATOM 1345 N NZ  . LYS A 1 178 ? 19.234  -25.902 18.960  1.00 41.23 178 A 1 
ATOM 1346 N N   . CYS A 1 179 ? 10.688  -24.165 19.230  1.00 70.80 179 A 1 
ATOM 1347 C CA  . CYS A 1 179 ? 9.772   -23.099 19.628  1.00 71.04 179 A 1 
ATOM 1348 C C   . CYS A 1 179 ? 8.813   -23.487 20.768  1.00 71.51 179 A 1 
ATOM 1349 O O   . CYS A 1 179 ? 7.607   -23.623 20.561  1.00 70.08 179 A 1 
ATOM 1350 C CB  . CYS A 1 179 ? 9.116   -22.466 18.401  1.00 68.03 179 A 1 
ATOM 1351 S SG  . CYS A 1 179 ? 8.951   -20.698 18.790  1.00 61.30 179 A 1 
ATOM 1352 N N   . LYS A 1 180 ? 9.333   -23.604 21.984  1.00 73.13 180 A 1 
ATOM 1353 C CA  . LYS A 1 180 ? 8.509   -23.861 23.180  1.00 73.14 180 A 1 
ATOM 1354 C C   . LYS A 1 180 ? 7.590   -22.682 23.562  1.00 73.38 180 A 1 
ATOM 1355 O O   . LYS A 1 180 ? 6.539   -22.915 24.127  1.00 68.37 180 A 1 
ATOM 1356 C CB  . LYS A 1 180 ? 9.385   -24.318 24.360  1.00 69.39 180 A 1 
ATOM 1357 C CG  . LYS A 1 180 ? 10.032  -25.694 24.096  1.00 61.88 180 A 1 
ATOM 1358 C CD  . LYS A 1 180 ? 10.761  -26.247 25.335  1.00 60.21 180 A 1 
ATOM 1359 C CE  . LYS A 1 180 ? 11.335  -27.629 25.037  1.00 53.70 180 A 1 
ATOM 1360 N NZ  . LYS A 1 180 ? 11.954  -28.260 26.233  1.00 47.27 180 A 1 
ATOM 1361 N N   . ASN A 1 181 ? 7.946   -21.455 23.180  1.00 69.14 181 A 1 
ATOM 1362 C CA  . ASN A 1 181 ? 7.199   -20.226 23.493  1.00 70.08 181 A 1 
ATOM 1363 C C   . ASN A 1 181 ? 7.007   -19.311 22.273  1.00 72.41 181 A 1 
ATOM 1364 O O   . ASN A 1 181 ? 7.219   -18.099 22.336  1.00 69.16 181 A 1 
ATOM 1365 C CB  . ASN A 1 181 ? 7.871   -19.514 24.686  1.00 64.62 181 A 1 
ATOM 1366 C CG  . ASN A 1 181 ? 7.466   -20.093 26.031  1.00 56.25 181 A 1 
ATOM 1367 O OD1 . ASN A 1 181 ? 6.401   -20.644 26.204  1.00 52.59 181 A 1 
ATOM 1368 N ND2 . ASN A 1 181 ? 8.278   -19.938 27.045  1.00 50.82 181 A 1 
ATOM 1369 N N   . CYS A 1 182 ? 6.609   -19.869 21.134  1.00 77.38 182 A 1 
ATOM 1370 C CA  . CYS A 1 182 ? 6.309   -19.049 19.970  1.00 78.20 182 A 1 
ATOM 1371 C C   . CYS A 1 182 ? 5.003   -18.269 20.199  1.00 80.50 182 A 1 
ATOM 1372 O O   . CYS A 1 182 ? 3.924   -18.865 20.260  1.00 79.92 182 A 1 
ATOM 1373 C CB  . CYS A 1 182 ? 6.219   -19.915 18.708  1.00 73.88 182 A 1 
ATOM 1374 S SG  . CYS A 1 182 ? 6.047   -18.854 17.243  1.00 67.00 182 A 1 
ATOM 1375 N N   . LYS A 1 183 ? 5.095   -16.945 20.233  1.00 75.09 183 A 1 
ATOM 1376 C CA  . LYS A 1 183 ? 3.926   -16.040 20.300  1.00 76.32 183 A 1 
ATOM 1377 C C   . LYS A 1 183 ? 2.848   -16.363 19.251  1.00 78.91 183 A 1 
ATOM 1378 O O   . LYS A 1 183 ? 1.668   -16.095 19.468  1.00 77.41 183 A 1 
ATOM 1379 C CB  . LYS A 1 183 ? 4.440   -14.596 20.143  1.00 71.67 183 A 1 
ATOM 1380 C CG  . LYS A 1 183 ? 3.337   -13.528 20.232  1.00 62.55 183 A 1 
ATOM 1381 C CD  . LYS A 1 183 ? 3.927   -12.113 20.103  1.00 60.08 183 A 1 
ATOM 1382 C CE  . LYS A 1 183 ? 2.818   -11.054 20.139  1.00 53.34 183 A 1 
ATOM 1383 N NZ  . LYS A 1 183 ? 3.365   -9.681  19.988  1.00 47.12 183 A 1 
ATOM 1384 N N   . TYR A 1 184 ? 3.248   -16.949 18.136  1.00 83.55 184 A 1 
ATOM 1385 C CA  . TYR A 1 184 ? 2.368   -17.286 17.022  1.00 84.53 184 A 1 
ATOM 1386 C C   . TYR A 1 184 ? 1.887   -18.740 17.014  1.00 85.96 184 A 1 
ATOM 1387 O O   . TYR A 1 184 ? 0.955   -19.033 16.273  1.00 85.22 184 A 1 
ATOM 1388 C CB  . TYR A 1 184 ? 3.052   -16.892 15.713  1.00 82.21 184 A 1 
ATOM 1389 C CG  . TYR A 1 184 ? 3.453   -15.427 15.684  1.00 76.74 184 A 1 
ATOM 1390 C CD1 . TYR A 1 184 ? 2.465   -14.426 15.546  1.00 72.68 184 A 1 
ATOM 1391 C CD2 . TYR A 1 184 ? 4.801   -15.063 15.821  1.00 70.94 184 A 1 
ATOM 1392 C CE1 . TYR A 1 184 ? 2.825   -13.068 15.544  1.00 68.16 184 A 1 
ATOM 1393 C CE2 . TYR A 1 184 ? 5.170   -13.695 15.821  1.00 70.06 184 A 1 
ATOM 1394 C CZ  . TYR A 1 184 ? 4.180   -12.705 15.679  1.00 68.26 184 A 1 
ATOM 1395 O OH  . TYR A 1 184 ? 4.530   -11.390 15.678  1.00 67.43 184 A 1 
ATOM 1396 N N   . LYS A 1 185 ? 2.441   -19.621 17.871  1.00 85.80 185 A 1 
ATOM 1397 C CA  . LYS A 1 185 ? 2.059   -21.041 17.934  1.00 85.53 185 A 1 
ATOM 1398 C C   . LYS A 1 185 ? 0.554   -21.207 18.198  1.00 86.92 185 A 1 
ATOM 1399 O O   . LYS A 1 185 ? -0.129  -21.874 17.435  1.00 87.40 185 A 1 
ATOM 1400 C CB  . LYS A 1 185 ? 2.941   -21.766 18.976  1.00 83.07 185 A 1 
ATOM 1401 C CG  . LYS A 1 185 ? 2.752   -23.296 18.956  1.00 77.42 185 A 1 
ATOM 1402 C CD  . LYS A 1 185 ? 3.750   -24.053 19.867  1.00 74.18 185 A 1 
ATOM 1403 C CE  . LYS A 1 185 ? 3.509   -25.569 19.752  1.00 66.81 185 A 1 
ATOM 1404 N NZ  . LYS A 1 185 ? 4.431   -26.407 20.561  1.00 62.09 185 A 1 
ATOM 1405 N N   . ARG A 1 186 ? 0.017   -20.471 19.170  1.00 85.82 186 A 1 
ATOM 1406 C CA  . ARG A 1 186 ? -1.428  -20.486 19.475  1.00 86.12 186 A 1 
ATOM 1407 C C   . ARG A 1 186 ? -2.286  -20.013 18.292  1.00 87.90 186 A 1 
ATOM 1408 O O   . ARG A 1 186 ? -3.325  -20.606 18.020  1.00 87.82 186 A 1 
ATOM 1409 C CB  . ARG A 1 186 ? -1.678  -19.644 20.741  1.00 83.58 186 A 1 
ATOM 1410 C CG  . ARG A 1 186 ? -3.116  -19.791 21.283  1.00 73.82 186 A 1 
ATOM 1411 C CD  . ARG A 1 186 ? -3.296  -19.020 22.600  1.00 71.92 186 A 1 
ATOM 1412 N NE  . ARG A 1 186 ? -4.654  -19.175 23.163  1.00 63.34 186 A 1 
ATOM 1413 C CZ  . ARG A 1 186 ? -5.095  -18.707 24.323  1.00 57.79 186 A 1 
ATOM 1414 N NH1 . ARG A 1 186 ? -4.346  -18.000 25.115  1.00 55.61 186 A 1 
ATOM 1415 N NH2 . ARG A 1 186 ? -6.315  -18.952 24.723  1.00 50.84 186 A 1 
ATOM 1416 N N   . LYS A 1 187 ? -1.844  -18.978 17.579  1.00 86.78 187 A 1 
ATOM 1417 C CA  . LYS A 1 187 ? -2.540  -18.474 16.387  1.00 86.67 187 A 1 
ATOM 1418 C C   . LYS A 1 187 ? -2.500  -19.475 15.234  1.00 88.57 187 A 1 
ATOM 1419 O O   . LYS A 1 187 ? -3.506  -19.659 14.564  1.00 88.65 187 A 1 
ATOM 1420 C CB  . LYS A 1 187 ? -1.965  -17.122 15.923  1.00 85.34 187 A 1 
ATOM 1421 C CG  . LYS A 1 187 ? -2.218  -15.983 16.915  1.00 77.24 187 A 1 
ATOM 1422 C CD  . LYS A 1 187 ? -1.736  -14.647 16.319  1.00 74.29 187 A 1 
ATOM 1423 C CE  . LYS A 1 187 ? -2.023  -13.491 17.269  1.00 65.40 187 A 1 
ATOM 1424 N NZ  . LYS A 1 187 ? -1.654  -12.181 16.658  1.00 61.04 187 A 1 
ATOM 1425 N N   . TYR A 1 188 ? -1.363  -20.131 15.039  1.00 87.25 188 A 1 
ATOM 1426 C CA  . TYR A 1 188 ? -1.199  -21.181 14.043  1.00 87.61 188 A 1 
ATOM 1427 C C   . TYR A 1 188 ? -2.152  -22.351 14.296  1.00 88.61 188 A 1 
ATOM 1428 O O   . TYR A 1 188 ? -2.890  -22.730 13.394  1.00 89.50 188 A 1 
ATOM 1429 C CB  . TYR A 1 188 ? 0.267   -21.629 14.026  1.00 86.90 188 A 1 
ATOM 1430 C CG  . TYR A 1 188 ? 0.501   -22.832 13.140  1.00 84.75 188 A 1 
ATOM 1431 C CD1 . TYR A 1 188 ? 0.568   -24.127 13.704  1.00 80.63 188 A 1 
ATOM 1432 C CD2 . TYR A 1 188 ? 0.610   -22.672 11.743  1.00 79.72 188 A 1 
ATOM 1433 C CE1 . TYR A 1 188 ? 0.753   -25.247 12.878  1.00 78.92 188 A 1 
ATOM 1434 C CE2 . TYR A 1 188 ? 0.794   -23.793 10.915  1.00 79.27 188 A 1 
ATOM 1435 C CZ  . TYR A 1 188 ? 0.868   -25.086 11.482  1.00 79.61 188 A 1 
ATOM 1436 O OH  . TYR A 1 188 ? 1.042   -26.167 10.688  1.00 78.19 188 A 1 
ATOM 1437 N N   . PHE A 1 189 ? -2.217  -22.860 15.522  1.00 88.05 189 A 1 
ATOM 1438 C CA  . PHE A 1 189 ? -3.148  -23.936 15.852  1.00 87.75 189 A 1 
ATOM 1439 C C   . PHE A 1 189 ? -4.612  -23.535 15.695  1.00 90.03 189 A 1 
ATOM 1440 O O   . PHE A 1 189 ? -5.396  -24.295 15.124  1.00 90.51 189 A 1 
ATOM 1441 C CB  . PHE A 1 189 ? -2.903  -24.426 17.282  1.00 85.77 189 A 1 
ATOM 1442 C CG  . PHE A 1 189 ? -1.650  -25.256 17.407  1.00 82.21 189 A 1 
ATOM 1443 C CD1 . PHE A 1 189 ? -1.546  -26.458 16.691  1.00 77.81 189 A 1 
ATOM 1444 C CD2 . PHE A 1 189 ? -0.607  -24.845 18.255  1.00 75.81 189 A 1 
ATOM 1445 C CE1 . PHE A 1 189 ? -0.395  -27.246 16.804  1.00 73.78 189 A 1 
ATOM 1446 C CE2 . PHE A 1 189 ? 0.544   -25.630 18.371  1.00 74.36 189 A 1 
ATOM 1447 C CZ  . PHE A 1 189 ? 0.651   -26.825 17.647  1.00 74.03 189 A 1 
ATOM 1448 N N   . ALA A 1 190 ? -4.975  -22.334 16.112  1.00 88.56 190 A 1 
ATOM 1449 C CA  . ALA A 1 190 ? -6.328  -21.828 15.915  1.00 89.28 190 A 1 
ATOM 1450 C C   . ALA A 1 190 ? -6.698  -21.738 14.425  1.00 91.48 190 A 1 
ATOM 1451 O O   . ALA A 1 190 ? -7.812  -22.102 14.038  1.00 91.44 190 A 1 
ATOM 1452 C CB  . ALA A 1 190 ? -6.447  -20.459 16.599  1.00 88.40 190 A 1 
ATOM 1453 N N   . LEU A 1 191 ? -5.767  -21.283 13.576  1.00 89.80 191 A 1 
ATOM 1454 C CA  . LEU A 1 191 ? -5.952  -21.245 12.130  1.00 90.56 191 A 1 
ATOM 1455 C C   . LEU A 1 191 ? -6.072  -22.655 11.537  1.00 92.29 191 A 1 
ATOM 1456 O O   . LEU A 1 191 ? -6.993  -22.915 10.774  1.00 93.22 191 A 1 
ATOM 1457 C CB  . LEU A 1 191 ? -4.804  -20.448 11.498  1.00 90.39 191 A 1 
ATOM 1458 C CG  . LEU A 1 191 ? -4.920  -20.293 9.970   1.00 83.65 191 A 1 
ATOM 1459 C CD1 . LEU A 1 191 ? -6.168  -19.514 9.562   1.00 78.59 191 A 1 
ATOM 1460 C CD2 . LEU A 1 191 ? -3.691  -19.547 9.446   1.00 79.88 191 A 1 
ATOM 1461 N N   . ARG A 1 192 ? -5.193  -23.581 11.928  1.00 91.90 192 A 1 
ATOM 1462 C CA  . ARG A 1 192 ? -5.207  -24.980 11.480  1.00 91.69 192 A 1 
ATOM 1463 C C   . ARG A 1 192 ? -6.524  -25.670 11.819  1.00 92.94 192 A 1 
ATOM 1464 O O   . ARG A 1 192 ? -7.072  -26.372 10.977  1.00 93.98 192 A 1 
ATOM 1465 C CB  . ARG A 1 192 ? -3.998  -25.715 12.107  1.00 90.34 192 A 1 
ATOM 1466 C CG  . ARG A 1 192 ? -3.800  -27.133 11.553  1.00 83.07 192 A 1 
ATOM 1467 C CD  . ARG A 1 192 ? -2.621  -27.832 12.268  1.00 79.22 192 A 1 
ATOM 1468 N NE  . ARG A 1 192 ? -2.322  -29.162 11.703  1.00 69.69 192 A 1 
ATOM 1469 C CZ  . ARG A 1 192 ? -1.511  -30.078 12.250  1.00 65.25 192 A 1 
ATOM 1470 N NH1 . ARG A 1 192 ? -0.963  -29.916 13.419  1.00 60.95 192 A 1 
ATOM 1471 N NH2 . ARG A 1 192 ? -1.230  -31.182 11.624  1.00 57.48 192 A 1 
ATOM 1472 N N   . MET A 1 193 ? -7.064  -25.432 13.005  1.00 91.35 193 A 1 
ATOM 1473 C CA  . MET A 1 193 ? -8.368  -25.960 13.409  1.00 90.81 193 A 1 
ATOM 1474 C C   . MET A 1 193 ? -9.509  -25.411 12.551  1.00 92.33 193 A 1 
ATOM 1475 O O   . MET A 1 193 ? -10.337 -26.192 12.084  1.00 93.70 193 A 1 
ATOM 1476 C CB  . MET A 1 193 ? -8.621  -25.679 14.898  1.00 90.13 193 A 1 
ATOM 1477 C CG  . MET A 1 193 ? -7.773  -26.577 15.801  1.00 80.39 193 A 1 
ATOM 1478 S SD  . MET A 1 193 ? -8.068  -28.360 15.609  1.00 72.26 193 A 1 
ATOM 1479 C CE  . MET A 1 193 ? -9.746  -28.490 16.273  1.00 62.72 193 A 1 
ATOM 1480 N N   . ARG A 1 194 ? -9.514  -24.116 12.271  1.00 93.07 194 A 1 
ATOM 1481 C CA  . ARG A 1 194 ? -10.510 -23.510 11.372  1.00 92.74 194 A 1 
ATOM 1482 C C   . ARG A 1 194 ? -10.410 -24.068 9.954   1.00 94.56 194 A 1 
ATOM 1483 O O   . ARG A 1 194 ? -11.431 -24.375 9.359   1.00 93.52 194 A 1 
ATOM 1484 C CB  . ARG A 1 194 ? -10.349 -21.987 11.344  1.00 92.44 194 A 1 
ATOM 1485 C CG  . ARG A 1 194 ? -10.805 -21.346 12.655  1.00 82.97 194 A 1 
ATOM 1486 C CD  . ARG A 1 194 ? -10.522 -19.837 12.592  1.00 78.91 194 A 1 
ATOM 1487 N NE  . ARG A 1 194 ? -10.878 -19.174 13.855  1.00 68.80 194 A 1 
ATOM 1488 C CZ  . ARG A 1 194 ? -10.770 -17.880 14.104  1.00 63.42 194 A 1 
ATOM 1489 N NH1 . ARG A 1 194 ? -10.323 -17.041 13.205  1.00 58.99 194 A 1 
ATOM 1490 N NH2 . ARG A 1 194 ? -11.112 -17.405 15.265  1.00 54.30 194 A 1 
ATOM 1491 N N   . MET A 1 195 ? -9.206  -24.245 9.444   1.00 93.91 195 A 1 
ATOM 1492 C CA  . MET A 1 195 ? -8.999  -24.834 8.120   1.00 94.66 195 A 1 
ATOM 1493 C C   . MET A 1 195 ? -9.505  -26.280 8.055   1.00 95.59 195 A 1 
ATOM 1494 O O   . MET A 1 195 ? -10.134 -26.649 7.068   1.00 95.42 195 A 1 
ATOM 1495 C CB  . MET A 1 195 ? -7.519  -24.781 7.734   1.00 93.84 195 A 1 
ATOM 1496 C CG  . MET A 1 195 ? -7.056  -23.348 7.419   1.00 83.24 195 A 1 
ATOM 1497 S SD  . MET A 1 195 ? -5.318  -23.222 6.946   1.00 76.06 195 A 1 
ATOM 1498 C CE  . MET A 1 195 ? -5.365  -23.997 5.307   1.00 66.11 195 A 1 
ATOM 1499 N N   . LYS A 1 196 ? -9.276  -27.069 9.098   1.00 93.16 196 A 1 
ATOM 1500 C CA  . LYS A 1 196 ? -9.829  -28.425 9.190   1.00 93.20 196 A 1 
ATOM 1501 C C   . LYS A 1 196 ? -11.358 -28.415 9.196   1.00 93.88 196 A 1 
ATOM 1502 O O   . LYS A 1 196 ? -11.955 -29.218 8.493   1.00 94.78 196 A 1 
ATOM 1503 C CB  . LYS A 1 196 ? -9.306  -29.147 10.441  1.00 93.08 196 A 1 
ATOM 1504 C CG  . LYS A 1 196 ? -7.855  -29.633 10.282  1.00 87.15 196 A 1 
ATOM 1505 C CD  . LYS A 1 196 ? -7.418  -30.382 11.542  1.00 81.97 196 A 1 
ATOM 1506 C CE  . LYS A 1 196 ? -6.012  -30.963 11.378  1.00 73.15 196 A 1 
ATOM 1507 N NZ  . LYS A 1 196 ? -5.667  -31.853 12.515  1.00 67.38 196 A 1 
ATOM 1508 N N   . GLN A 1 197 ? -11.983 -27.511 9.928   1.00 93.14 197 A 1 
ATOM 1509 C CA  . GLN A 1 197 ? -13.442 -27.374 9.946   1.00 92.96 197 A 1 
ATOM 1510 C C   . GLN A 1 197 ? -13.996 -27.023 8.557   1.00 93.31 197 A 1 
ATOM 1511 O O   . GLN A 1 197 ? -14.937 -27.663 8.105   1.00 93.16 197 A 1 
ATOM 1512 C CB  . GLN A 1 197 ? -13.857 -26.304 10.962  1.00 93.78 197 A 1 
ATOM 1513 C CG  . GLN A 1 197 ? -13.716 -26.807 12.409  1.00 84.42 197 A 1 
ATOM 1514 C CD  . GLN A 1 197 ? -13.955 -25.704 13.443  1.00 78.26 197 A 1 
ATOM 1515 O OE1 . GLN A 1 197 ? -13.838 -24.513 13.195  1.00 73.05 197 A 1 
ATOM 1516 N NE2 . GLN A 1 197 ? -14.286 -26.056 14.659  1.00 70.91 197 A 1 
ATOM 1517 N N   . VAL A 1 198 ? -13.378 -26.067 7.872   1.00 94.05 198 A 1 
ATOM 1518 C CA  . VAL A 1 198 ? -13.767 -25.704 6.501   1.00 94.09 198 A 1 
ATOM 1519 C C   . VAL A 1 198 ? -13.595 -26.886 5.548   1.00 95.23 198 A 1 
ATOM 1520 O O   . VAL A 1 198 ? -14.475 -27.145 4.732   1.00 94.07 198 A 1 
ATOM 1521 C CB  . VAL A 1 198 ? -12.976 -24.482 6.006   1.00 93.68 198 A 1 
ATOM 1522 C CG1 . VAL A 1 198 ? -13.225 -24.171 4.524   1.00 89.29 198 A 1 
ATOM 1523 C CG2 . VAL A 1 198 ? -13.365 -23.228 6.804   1.00 86.88 198 A 1 
ATOM 1524 N N   . ALA A 1 199 ? -12.493 -27.625 5.654   1.00 93.95 199 A 1 
ATOM 1525 C CA  . ALA A 1 199 ? -12.268 -28.799 4.822   1.00 94.13 199 A 1 
ATOM 1526 C C   . ALA A 1 199 ? -13.323 -29.891 5.061   1.00 93.93 199 A 1 
ATOM 1527 O O   . ALA A 1 199 ? -13.794 -30.493 4.100   1.00 93.40 199 A 1 
ATOM 1528 C CB  . ALA A 1 199 ? -10.851 -29.318 5.079   1.00 94.21 199 A 1 
ATOM 1529 N N   . MET A 1 200 ? -13.713 -30.129 6.310   1.00 95.46 200 A 1 
ATOM 1530 C CA  . MET A 1 200 ? -14.784 -31.072 6.640   1.00 95.05 200 A 1 
ATOM 1531 C C   . MET A 1 200 ? -16.124 -30.629 6.063   1.00 94.87 200 A 1 
ATOM 1532 O O   . MET A 1 200 ? -16.799 -31.437 5.435   1.00 94.52 200 A 1 
ATOM 1533 C CB  . MET A 1 200 ? -14.887 -31.261 8.163   1.00 95.14 200 A 1 
ATOM 1534 C CG  . MET A 1 200 ? -13.699 -32.024 8.749   1.00 88.05 200 A 1 
ATOM 1535 S SD  . MET A 1 200 ? -13.441 -33.715 8.143   1.00 79.65 200 A 1 
ATOM 1536 C CE  . MET A 1 200 ? -15.025 -34.480 8.596   1.00 69.62 200 A 1 
ATOM 1537 N N   . GLN A 1 201 ? -16.462 -29.351 6.192   1.00 94.37 201 A 1 
ATOM 1538 C CA  . GLN A 1 201 ? -17.699 -28.804 5.623   1.00 93.80 201 A 1 
ATOM 1539 C C   . GLN A 1 201 ? -17.748 -28.985 4.102   1.00 94.25 201 A 1 
ATOM 1540 O O   . GLN A 1 201 ? -18.756 -29.420 3.561   1.00 93.21 201 A 1 
ATOM 1541 C CB  . GLN A 1 201 ? -17.810 -27.315 6.004   1.00 94.44 201 A 1 
ATOM 1542 C CG  . GLN A 1 201 ? -19.189 -26.730 5.656   1.00 86.69 201 A 1 
ATOM 1543 C CD  . GLN A 1 201 ? -20.301 -27.383 6.470   1.00 82.36 201 A 1 
ATOM 1544 O OE1 . GLN A 1 201 ? -20.267 -27.383 7.691   1.00 78.72 201 A 1 
ATOM 1545 N NE2 . GLN A 1 201 ? -21.301 -27.958 5.845   1.00 73.88 201 A 1 
ATOM 1546 N N   . LEU A 1 202 ? -16.645 -28.724 3.414   1.00 95.00 202 A 1 
ATOM 1547 C CA  . LEU A 1 202 ? -16.562 -28.912 1.965   1.00 94.24 202 A 1 
ATOM 1548 C C   . LEU A 1 202 ? -16.725 -30.374 1.537   1.00 94.54 202 A 1 
ATOM 1549 O O   . LEU A 1 202 ? -17.157 -30.616 0.418   1.00 93.22 202 A 1 
ATOM 1550 C CB  . LEU A 1 202 ? -15.204 -28.382 1.461   1.00 94.85 202 A 1 
ATOM 1551 C CG  . LEU A 1 202 ? -15.069 -26.847 1.465   1.00 86.75 202 A 1 
ATOM 1552 C CD1 . LEU A 1 202 ? -13.619 -26.478 1.128   1.00 78.55 202 A 1 
ATOM 1553 C CD2 . LEU A 1 202 ? -15.987 -26.185 0.437   1.00 82.21 202 A 1 
ATOM 1554 N N   . ILE A 1 203 ? -16.333 -31.317 2.376   1.00 96.53 203 A 1 
ATOM 1555 C CA  . ILE A 1 203 ? -16.522 -32.746 2.118   1.00 95.76 203 A 1 
ATOM 1556 C C   . ILE A 1 203 ? -17.983 -33.138 2.350   1.00 95.35 203 A 1 
ATOM 1557 O O   . ILE A 1 203 ? -18.507 -33.964 1.603   1.00 94.53 203 A 1 
ATOM 1558 C CB  . ILE A 1 203 ? -15.553 -33.588 2.984   1.00 95.95 203 A 1 
ATOM 1559 C CG1 . ILE A 1 203 ? -14.090 -33.362 2.525   1.00 93.91 203 A 1 
ATOM 1560 C CG2 . ILE A 1 203 ? -15.890 -35.089 2.925   1.00 92.21 203 A 1 
ATOM 1561 C CD1 . ILE A 1 203 ? -13.039 -33.850 3.549   1.00 88.40 203 A 1 
ATOM 1562 N N   . GLU A 1 204 ? -18.634 -32.559 3.348   1.00 95.09 204 A 1 
ATOM 1563 C CA  . GLU A 1 204 ? -20.052 -32.816 3.629   1.00 95.88 204 A 1 
ATOM 1564 C C   . GLU A 1 204 ? -20.990 -32.217 2.572   1.00 95.59 204 A 1 
ATOM 1565 O O   . GLU A 1 204 ? -22.064 -32.754 2.338   1.00 93.81 204 A 1 
ATOM 1566 C CB  . GLU A 1 204 ? -20.396 -32.252 5.018   1.00 96.02 204 A 1 
ATOM 1567 C CG  . GLU A 1 204 ? -19.787 -33.082 6.165   1.00 87.07 204 A 1 
ATOM 1568 C CD  . GLU A 1 204 ? -20.027 -32.490 7.572   1.00 83.11 204 A 1 
ATOM 1569 O OE1 . GLU A 1 204 ? -19.472 -33.069 8.531   1.00 77.58 204 A 1 
ATOM 1570 O OE2 . GLU A 1 204 ? -20.747 -31.476 7.699   1.00 79.83 204 A 1 
ATOM 1571 N N   . ASP A 1 205 ? -20.564 -31.128 1.939   1.00 93.86 205 A 1 
ATOM 1572 C CA  . ASP A 1 205 ? -21.337 -30.427 0.905   1.00 93.77 205 A 1 
ATOM 1573 C C   . ASP A 1 205 ? -21.200 -31.062 -0.501  1.00 92.95 205 A 1 
ATOM 1574 O O   . ASP A 1 205 ? -21.850 -30.593 -1.445  1.00 87.48 205 A 1 
ATOM 1575 C CB  . ASP A 1 205 ? -20.912 -28.946 0.885   1.00 93.19 205 A 1 
ATOM 1576 C CG  . ASP A 1 205 ? -21.291 -28.113 2.126   1.00 88.38 205 A 1 
ATOM 1577 O OD1 . ASP A 1 205 ? -22.176 -28.505 2.926   1.00 80.82 205 A 1 
ATOM 1578 O OD2 . ASP A 1 205 ? -20.713 -27.000 2.278   1.00 83.00 205 A 1 
ATOM 1579 N N   . LEU A 1 206 ? -20.356 -32.077 -0.670  1.00 96.60 206 A 1 
ATOM 1580 C CA  . LEU A 1 206 ? -20.155 -32.855 -1.904  1.00 95.69 206 A 1 
ATOM 1581 C C   . LEU A 1 206 ? -21.023 -34.129 -1.951  1.00 94.05 206 A 1 
ATOM 1582 O O   . LEU A 1 206 ? -21.527 -34.428 -3.059  1.00 90.63 206 A 1 
ATOM 1583 C CB  . LEU A 1 206 ? -18.661 -33.244 -2.016  1.00 93.64 206 A 1 
ATOM 1584 C CG  . LEU A 1 206 ? -17.775 -32.179 -2.675  1.00 85.07 206 A 1 
ATOM 1585 C CD1 . LEU A 1 206 ? -16.291 -32.494 -2.410  1.00 77.83 206 A 1 
ATOM 1586 C CD2 . LEU A 1 206 ? -17.967 -32.177 -4.194  1.00 78.89 206 A 1 
ATOM 1587 O OXT . LEU A 1 206 ? -21.105 -34.801 -0.908  1.00 76.08 206 A 1 
#
