# Supplementary material for: Phosphorylation tunes strain-specific protein condensation during rotavirus replication organelle assembly
Source: EMBO J. 2026 May 26;45(13):4733–65. doi: 10.1038/s44318-026-00814-z (PMC13324165; doi:10.1038/s44318-026-00814-z)
Supplement: Supplementary file 11 — Source data Fig. 9 [file 44318_2026_814_MOESM11_ESM.zip › Figure_7/Figure 7A/NSP5 RF/NSP5 RF/fold_nsp5_nstrep_model_2.cif]

# By using this file you agree to the legally binding terms of use found at alphafoldserver.com/output-terms
data_728431176b046c6c
#
_entry.id 728431176b046c6c
#
loop_
_atom_type.symbol
C 
N 
O 
S 
#
loop_
_audit_author.name
_audit_author.pdbx_ordinal
"Google DeepMind" 1 
"Isomorphic Labs" 2 
#
_audit_conform.dict_location https://raw.githubusercontent.com/ihmwg/ModelCIF/master/dist/mmcif_ma.dic
_audit_conform.dict_name     mmcif_ma.dic
_audit_conform.dict_version  1.4.5
#
loop_
_chem_comp.formula
_chem_comp.formula_weight
_chem_comp.id
_chem_comp.mon_nstd_flag
_chem_comp.name
_chem_comp.pdbx_smiles
_chem_comp.pdbx_synonyms
_chem_comp.type
"C3 H7 N O2"    89.093  ALA y ALANINE         C[C@H](N)C(O)=O                  ? "L-PEPTIDE LINKING" 
"C6 H15 N4 O2"  175.209 ARG y ARGININE        N[C@@H](CCCNC(N)=[NH2+])C(O)=O   ? "L-PEPTIDE LINKING" 
"C4 H8 N2 O3"   132.118 ASN y ASPARAGINE      N[C@@H](CC(N)=O)C(O)=O           ? "L-PEPTIDE LINKING" 
"C4 H7 N O4"    133.103 ASP y "ASPARTIC ACID" N[C@@H](CC(O)=O)C(O)=O           ? "L-PEPTIDE LINKING" 
"C3 H7 N O2 S"  121.158 CYS y CYSTEINE        N[C@@H](CS)C(O)=O                ? "L-PEPTIDE LINKING" 
"C5 H10 N2 O3"  146.144 GLN y GLUTAMINE       N[C@@H](CCC(N)=O)C(O)=O          ? "L-PEPTIDE LINKING" 
"C5 H9 N O4"    147.129 GLU y "GLUTAMIC ACID" N[C@@H](CCC(O)=O)C(O)=O          ? "L-PEPTIDE LINKING" 
"C2 H5 N O2"    75.067  GLY y GLYCINE         NCC(O)=O                         ? "PEPTIDE LINKING"   
"C6 H10 N3 O2"  156.162 HIS y HISTIDINE       N[C@@H](Cc1c[nH]c[nH+]1)C(O)=O   ? "L-PEPTIDE LINKING" 
"C6 H13 N O2"   131.173 ILE y ISOLEUCINE      CC[C@H](C)[C@H](N)C(O)=O         ? "L-PEPTIDE LINKING" 
"C6 H13 N O2"   131.173 LEU y LEUCINE         CC(C)C[C@H](N)C(O)=O             ? "L-PEPTIDE LINKING" 
"C6 H15 N2 O2"  147.195 LYS y LYSINE          N[C@@H](CCCC[NH3+])C(O)=O        ? "L-PEPTIDE LINKING" 
"C5 H11 N O2 S" 149.211 MET y METHIONINE      CSCC[C@H](N)C(O)=O               ? "L-PEPTIDE LINKING" 
"C9 H11 N O2"   165.189 PHE y PHENYLALANINE   N[C@@H](Cc1ccccc1)C(O)=O         ? "L-PEPTIDE LINKING" 
"C5 H9 N O2"    115.130 PRO y PROLINE         OC(=O)[C@@H]1CCCN1               ? "L-PEPTIDE LINKING" 
"C3 H7 N O3"    105.093 SER y SERINE          N[C@@H](CO)C(O)=O                ? "L-PEPTIDE LINKING" 
"C4 H9 N O3"    119.119 THR y THREONINE       C[C@@H](O)[C@H](N)C(O)=O         ? "L-PEPTIDE LINKING" 
"C11 H12 N2 O2" 204.225 TRP y TRYPTOPHAN      N[C@@H](Cc1c[nH]c2ccccc12)C(O)=O ? "L-PEPTIDE LINKING" 
"C9 H11 N O3"   181.189 TYR y TYROSINE        N[C@@H](Cc1ccc(O)cc1)C(O)=O      ? "L-PEPTIDE LINKING" 
"C5 H11 N O2"   117.146 VAL y VALINE          CC(C)[C@H](N)C(O)=O              ? "L-PEPTIDE LINKING" 
#
_citation.book_publisher          ?
_citation.country                 UK
_citation.id                      primary
_citation.journal_full            Nature
_citation.journal_id_ASTM         NATUAS
_citation.journal_id_CSD          0006
_citation.journal_id_ISSN         0028-0836
_citation.journal_volume          ?
_citation.page_first              ?
_citation.page_last               ?
_citation.pdbx_database_id_DOI    ?
_citation.pdbx_database_id_PubMed ?
_citation.title                   "Accurate structure prediction of biomolecular interactions with AlphaFold 3"
_citation.year                    2024
#
loop_
_citation_author.citation_id
_citation_author.name
_citation_author.ordinal
primary "Google DeepMind" 1 
primary "Isomorphic Labs" 2 
#
_entity.id               1
_entity.pdbx_description .
_entity.type             polymer
#
_entity_poly.entity_id      1
_entity_poly.pdbx_strand_id A
_entity_poly.type           polypeptide(L)
#
loop_
_entity_poly_seq.entity_id
_entity_poly_seq.hetero
_entity_poly_seq.mon_id
_entity_poly_seq.num
1 n MET 1   
1 n TRP 2   
1 n SER 3   
1 n HIS 4   
1 n PRO 5   
1 n GLN 6   
1 n PHE 7   
1 n GLU 8   
1 n LYS 9   
1 n SER 10  
1 n LEU 11  
1 n SER 12  
1 n ILE 13  
1 n ASP 14  
1 n VAL 15  
1 n THR 16  
1 n SER 17  
1 n LEU 18  
1 n PRO 19  
1 n SER 20  
1 n ILE 21  
1 n SER 22  
1 n SER 23  
1 n SER 24  
1 n ILE 25  
1 n TYR 26  
1 n LYS 27  
1 n ASN 28  
1 n GLU 29  
1 n SER 30  
1 n SER 31  
1 n SER 32  
1 n THR 33  
1 n THR 34  
1 n SER 35  
1 n THR 36  
1 n LEU 37  
1 n SER 38  
1 n GLY 39  
1 n LYS 40  
1 n SER 41  
1 n ILE 42  
1 n GLY 43  
1 n ARG 44  
1 n SER 45  
1 n GLU 46  
1 n GLN 47  
1 n TYR 48  
1 n ILE 49  
1 n SER 50  
1 n PRO 51  
1 n ASP 52  
1 n ALA 53  
1 n GLU 54  
1 n ALA 55  
1 n PHE 56  
1 n SER 57  
1 n LYS 58  
1 n TYR 59  
1 n MET 60  
1 n LEU 61  
1 n SER 62  
1 n LYS 63  
1 n SER 64  
1 n PRO 65  
1 n GLU 66  
1 n ASP 67  
1 n ILE 68  
1 n GLY 69  
1 n PRO 70  
1 n SER 71  
1 n ASP 72  
1 n SER 73  
1 n ALA 74  
1 n SER 75  
1 n ASN 76  
1 n ASP 77  
1 n PRO 78  
1 n LEU 79  
1 n THR 80  
1 n SER 81  
1 n PHE 82  
1 n SER 83  
1 n ILE 84  
1 n ARG 85  
1 n SER 86  
1 n ASN 87  
1 n ALA 88  
1 n VAL 89  
1 n LYS 90  
1 n THR 91  
1 n ASN 92  
1 n ALA 93  
1 n ASP 94  
1 n ALA 95  
1 n GLY 96  
1 n VAL 97  
1 n SER 98  
1 n MET 99  
1 n ASP 100 
1 n SER 101 
1 n SER 102 
1 n THR 103 
1 n GLN 104 
1 n SER 105 
1 n ARG 106 
1 n PRO 107 
1 n SER 108 
1 n SER 109 
1 n ASN 110 
1 n VAL 111 
1 n GLY 112 
1 n CYS 113 
1 n ASP 114 
1 n GLN 115 
1 n VAL 116 
1 n ASP 117 
1 n PHE 118 
1 n SER 119 
1 n PHE 120 
1 n ASN 121 
1 n LYS 122 
1 n GLY 123 
1 n ILE 124 
1 n LYS 125 
1 n VAL 126 
1 n ASN 127 
1 n ALA 128 
1 n ASN 129 
1 n LEU 130 
1 n ASP 131 
1 n SER 132 
1 n SER 133 
1 n ILE 134 
1 n SER 135 
1 n ILE 136 
1 n SER 137 
1 n THR 138 
1 n SER 139 
1 n SER 140 
1 n LYS 141 
1 n LYS 142 
1 n GLU 143 
1 n LYS 144 
1 n SER 145 
1 n LYS 146 
1 n SER 147 
1 n ASP 148 
1 n HIS 149 
1 n LYS 150 
1 n SER 151 
1 n ARG 152 
1 n LYS 153 
1 n HIS 154 
1 n TYR 155 
1 n PRO 156 
1 n LYS 157 
1 n ILE 158 
1 n GLU 159 
1 n ALA 160 
1 n GLU 161 
1 n SER 162 
1 n ASP 163 
1 n SER 164 
1 n ASP 165 
1 n ASP 166 
1 n TYR 167 
1 n ILE 168 
1 n LEU 169 
1 n ASP 170 
1 n ASP 171 
1 n SER 172 
1 n ASP 173 
1 n SER 174 
1 n ASP 175 
1 n ASP 176 
1 n GLY 177 
1 n LYS 178 
1 n CYS 179 
1 n LYS 180 
1 n ASN 181 
1 n CYS 182 
1 n LYS 183 
1 n TYR 184 
1 n LYS 185 
1 n ARG 186 
1 n LYS 187 
1 n TYR 188 
1 n PHE 189 
1 n ALA 190 
1 n LEU 191 
1 n ARG 192 
1 n MET 193 
1 n ARG 194 
1 n MET 195 
1 n LYS 196 
1 n GLN 197 
1 n VAL 198 
1 n ALA 199 
1 n MET 200 
1 n GLN 201 
1 n LEU 202 
1 n ILE 203 
1 n GLU 204 
1 n ASP 205 
1 n LEU 206 
#
_ma_data.content_type "model coordinates"
_ma_data.id           1
_ma_data.name         Model
#
_ma_model_list.data_id          1
_ma_model_list.model_group_id   1
_ma_model_list.model_group_name "AlphaFold-beta-20231127 (fb0b9d13-0bdd-4522-ba5f-0ee1f426d085 @ 2025-01-27 04:30:51)"
_ma_model_list.model_id         1
_ma_model_list.model_name       "Top ranked model"
_ma_model_list.model_type       "Ab initio model"
_ma_model_list.ordinal_id       1
#
loop_
_ma_protocol_step.method_type
_ma_protocol_step.ordinal_id
_ma_protocol_step.protocol_id
_ma_protocol_step.step_id
"coevolution MSA" 1 1 1 
"template search" 2 1 2 
modeling          3 1 3 
#
loop_
_ma_qa_metric.id
_ma_qa_metric.mode
_ma_qa_metric.name
_ma_qa_metric.software_group_id
_ma_qa_metric.type
1 global pLDDT 1 pLDDT 
2 local  pLDDT 1 pLDDT 
#
_ma_qa_metric_global.metric_id    1
_ma_qa_metric_global.metric_value 50.94
_ma_qa_metric_global.model_id     1
_ma_qa_metric_global.ordinal_id   1
#
_ma_software_group.group_id    1
_ma_software_group.ordinal_id  1
_ma_software_group.software_id 1
#
_ma_target_entity.data_id   1
_ma_target_entity.entity_id 1
_ma_target_entity.origin    .
#
_ma_target_entity_instance.asym_id   A
_ma_target_entity_instance.details   .
_ma_target_entity_instance.entity_id 1
#
loop_
_pdbx_data_usage.details
_pdbx_data_usage.id
_pdbx_data_usage.type
_pdbx_data_usage.url
;NON-COMMERCIAL USE ONLY, BY USING THIS FILE YOU AGREE TO THE TERMS OF USE FOUND
AT alphafoldserver.com/output-terms.
;
1 license    ? 
;THE INFORMATION IS NOT INTENDED FOR, HAS NOT BEEN VALIDATED FOR, AND IS NOT
APPROVED FOR CLINICAL USE. IT SHOULD NOT BE USED FOR CLINICAL PURPOSE OR RELIED
ON FOR MEDICAL OR OTHER PROFESSIONAL ADVICE. IT IS THEORETICAL MODELLING ONLY
AND CAUTION SHOULD BE EXERCISED IN ITS USE. IT IS PROVIDED "AS-IS" WITHOUT ANY
WARRANTY OF ANY KIND, WHETHER EXPRESSED OR IMPLIED. NO WARRANTY IS GIVEN THAT
USE OF THE INFORMATION SHALL NOT INFRINGE THE RIGHTS OF ANY THIRD PARTY.
;
2 disclaimer ? 
#
loop_
_pdbx_poly_seq_scheme.asym_id
_pdbx_poly_seq_scheme.auth_seq_num
_pdbx_poly_seq_scheme.entity_id
_pdbx_poly_seq_scheme.hetero
_pdbx_poly_seq_scheme.mon_id
_pdbx_poly_seq_scheme.pdb_ins_code
_pdbx_poly_seq_scheme.pdb_seq_num
_pdbx_poly_seq_scheme.pdb_strand_id
_pdbx_poly_seq_scheme.seq_id
A 1   1 n MET . 1   A 1   
A 2   1 n TRP . 2   A 2   
A 3   1 n SER . 3   A 3   
A 4   1 n HIS . 4   A 4   
A 5   1 n PRO . 5   A 5   
A 6   1 n GLN . 6   A 6   
A 7   1 n PHE . 7   A 7   
A 8   1 n GLU . 8   A 8   
A 9   1 n LYS . 9   A 9   
A 10  1 n SER . 10  A 10  
A 11  1 n LEU . 11  A 11  
A 12  1 n SER . 12  A 12  
A 13  1 n ILE . 13  A 13  
A 14  1 n ASP . 14  A 14  
A 15  1 n VAL . 15  A 15  
A 16  1 n THR . 16  A 16  
A 17  1 n SER . 17  A 17  
A 18  1 n LEU . 18  A 18  
A 19  1 n PRO . 19  A 19  
A 20  1 n SER . 20  A 20  
A 21  1 n ILE . 21  A 21  
A 22  1 n SER . 22  A 22  
A 23  1 n SER . 23  A 23  
A 24  1 n SER . 24  A 24  
A 25  1 n ILE . 25  A 25  
A 26  1 n TYR . 26  A 26  
A 27  1 n LYS . 27  A 27  
A 28  1 n ASN . 28  A 28  
A 29  1 n GLU . 29  A 29  
A 30  1 n SER . 30  A 30  
A 31  1 n SER . 31  A 31  
A 32  1 n SER . 32  A 32  
A 33  1 n THR . 33  A 33  
A 34  1 n THR . 34  A 34  
A 35  1 n SER . 35  A 35  
A 36  1 n THR . 36  A 36  
A 37  1 n LEU . 37  A 37  
A 38  1 n SER . 38  A 38  
A 39  1 n GLY . 39  A 39  
A 40  1 n LYS . 40  A 40  
A 41  1 n SER . 41  A 41  
A 42  1 n ILE . 42  A 42  
A 43  1 n GLY . 43  A 43  
A 44  1 n ARG . 44  A 44  
A 45  1 n SER . 45  A 45  
A 46  1 n GLU . 46  A 46  
A 47  1 n GLN . 47  A 47  
A 48  1 n TYR . 48  A 48  
A 49  1 n ILE . 49  A 49  
A 50  1 n SER . 50  A 50  
A 51  1 n PRO . 51  A 51  
A 52  1 n ASP . 52  A 52  
A 53  1 n ALA . 53  A 53  
A 54  1 n GLU . 54  A 54  
A 55  1 n ALA . 55  A 55  
A 56  1 n PHE . 56  A 56  
A 57  1 n SER . 57  A 57  
A 58  1 n LYS . 58  A 58  
A 59  1 n TYR . 59  A 59  
A 60  1 n MET . 60  A 60  
A 61  1 n LEU . 61  A 61  
A 62  1 n SER . 62  A 62  
A 63  1 n LYS . 63  A 63  
A 64  1 n SER . 64  A 64  
A 65  1 n PRO . 65  A 65  
A 66  1 n GLU . 66  A 66  
A 67  1 n ASP . 67  A 67  
A 68  1 n ILE . 68  A 68  
A 69  1 n GLY . 69  A 69  
A 70  1 n PRO . 70  A 70  
A 71  1 n SER . 71  A 71  
A 72  1 n ASP . 72  A 72  
A 73  1 n SER . 73  A 73  
A 74  1 n ALA . 74  A 74  
A 75  1 n SER . 75  A 75  
A 76  1 n ASN . 76  A 76  
A 77  1 n ASP . 77  A 77  
A 78  1 n PRO . 78  A 78  
A 79  1 n LEU . 79  A 79  
A 80  1 n THR . 80  A 80  
A 81  1 n SER . 81  A 81  
A 82  1 n PHE . 82  A 82  
A 83  1 n SER . 83  A 83  
A 84  1 n ILE . 84  A 84  
A 85  1 n ARG . 85  A 85  
A 86  1 n SER . 86  A 86  
A 87  1 n ASN . 87  A 87  
A 88  1 n ALA . 88  A 88  
A 89  1 n VAL . 89  A 89  
A 90  1 n LYS . 90  A 90  
A 91  1 n THR . 91  A 91  
A 92  1 n ASN . 92  A 92  
A 93  1 n ALA . 93  A 93  
A 94  1 n ASP . 94  A 94  
A 95  1 n ALA . 95  A 95  
A 96  1 n GLY . 96  A 96  
A 97  1 n VAL . 97  A 97  
A 98  1 n SER . 98  A 98  
A 99  1 n MET . 99  A 99  
A 100 1 n ASP . 100 A 100 
A 101 1 n SER . 101 A 101 
A 102 1 n SER . 102 A 102 
A 103 1 n THR . 103 A 103 
A 104 1 n GLN . 104 A 104 
A 105 1 n SER . 105 A 105 
A 106 1 n ARG . 106 A 106 
A 107 1 n PRO . 107 A 107 
A 108 1 n SER . 108 A 108 
A 109 1 n SER . 109 A 109 
A 110 1 n ASN . 110 A 110 
A 111 1 n VAL . 111 A 111 
A 112 1 n GLY . 112 A 112 
A 113 1 n CYS . 113 A 113 
A 114 1 n ASP . 114 A 114 
A 115 1 n GLN . 115 A 115 
A 116 1 n VAL . 116 A 116 
A 117 1 n ASP . 117 A 117 
A 118 1 n PHE . 118 A 118 
A 119 1 n SER . 119 A 119 
A 120 1 n PHE . 120 A 120 
A 121 1 n ASN . 121 A 121 
A 122 1 n LYS . 122 A 122 
A 123 1 n GLY . 123 A 123 
A 124 1 n ILE . 124 A 124 
A 125 1 n LYS . 125 A 125 
A 126 1 n VAL . 126 A 126 
A 127 1 n ASN . 127 A 127 
A 128 1 n ALA . 128 A 128 
A 129 1 n ASN . 129 A 129 
A 130 1 n LEU . 130 A 130 
A 131 1 n ASP . 131 A 131 
A 132 1 n SER . 132 A 132 
A 133 1 n SER . 133 A 133 
A 134 1 n ILE . 134 A 134 
A 135 1 n SER . 135 A 135 
A 136 1 n ILE . 136 A 136 
A 137 1 n SER . 137 A 137 
A 138 1 n THR . 138 A 138 
A 139 1 n SER . 139 A 139 
A 140 1 n SER . 140 A 140 
A 141 1 n LYS . 141 A 141 
A 142 1 n LYS . 142 A 142 
A 143 1 n GLU . 143 A 143 
A 144 1 n LYS . 144 A 144 
A 145 1 n SER . 145 A 145 
A 146 1 n LYS . 146 A 146 
A 147 1 n SER . 147 A 147 
A 148 1 n ASP . 148 A 148 
A 149 1 n HIS . 149 A 149 
A 150 1 n LYS . 150 A 150 
A 151 1 n SER . 151 A 151 
A 152 1 n ARG . 152 A 152 
A 153 1 n LYS . 153 A 153 
A 154 1 n HIS . 154 A 154 
A 155 1 n TYR . 155 A 155 
A 156 1 n PRO . 156 A 156 
A 157 1 n LYS . 157 A 157 
A 158 1 n ILE . 158 A 158 
A 159 1 n GLU . 159 A 159 
A 160 1 n ALA . 160 A 160 
A 161 1 n GLU . 161 A 161 
A 162 1 n SER . 162 A 162 
A 163 1 n ASP . 163 A 163 
A 164 1 n SER . 164 A 164 
A 165 1 n ASP . 165 A 165 
A 166 1 n ASP . 166 A 166 
A 167 1 n TYR . 167 A 167 
A 168 1 n ILE . 168 A 168 
A 169 1 n LEU . 169 A 169 
A 170 1 n ASP . 170 A 170 
A 171 1 n ASP . 171 A 171 
A 172 1 n SER . 172 A 172 
A 173 1 n ASP . 173 A 173 
A 174 1 n SER . 174 A 174 
A 175 1 n ASP . 175 A 175 
A 176 1 n ASP . 176 A 176 
A 177 1 n GLY . 177 A 177 
A 178 1 n LYS . 178 A 178 
A 179 1 n CYS . 179 A 179 
A 180 1 n LYS . 180 A 180 
A 181 1 n ASN . 181 A 181 
A 182 1 n CYS . 182 A 182 
A 183 1 n LYS . 183 A 183 
A 184 1 n TYR . 184 A 184 
A 185 1 n LYS . 185 A 185 
A 186 1 n ARG . 186 A 186 
A 187 1 n LYS . 187 A 187 
A 188 1 n TYR . 188 A 188 
A 189 1 n PHE . 189 A 189 
A 190 1 n ALA . 190 A 190 
A 191 1 n LEU . 191 A 191 
A 192 1 n ARG . 192 A 192 
A 193 1 n MET . 193 A 193 
A 194 1 n ARG . 194 A 194 
A 195 1 n MET . 195 A 195 
A 196 1 n LYS . 196 A 196 
A 197 1 n GLN . 197 A 197 
A 198 1 n VAL . 198 A 198 
A 199 1 n ALA . 199 A 199 
A 200 1 n MET . 200 A 200 
A 201 1 n GLN . 201 A 201 
A 202 1 n LEU . 202 A 202 
A 203 1 n ILE . 203 A 203 
A 204 1 n GLU . 204 A 204 
A 205 1 n ASP . 205 A 205 
A 206 1 n LEU . 206 A 206 
#
_software.classification other
_software.date           ?
_software.description    "Structure prediction"
_software.name           AlphaFold
_software.pdbx_ordinal   1
_software.type           package
_software.version        "AlphaFold-beta-20231127 (fb0b9d13-0bdd-4522-ba5f-0ee1f426d085 @ 2025-01-27 04:30:51)"
#
_struct_asym.entity_id 1
_struct_asym.id        A
#
loop_
_atom_site.group_PDB
_atom_site.id
_atom_site.type_symbol
_atom_site.label_atom_id
_atom_site.label_alt_id
_atom_site.label_comp_id
_atom_site.label_asym_id
_atom_site.label_entity_id
_atom_site.label_seq_id
_atom_site.pdbx_PDB_ins_code
_atom_site.Cartn_x
_atom_site.Cartn_y
_atom_site.Cartn_z
_atom_site.occupancy
_atom_site.B_iso_or_equiv
_atom_site.auth_seq_id
_atom_site.auth_asym_id
_atom_site.pdbx_PDB_model_num
ATOM 1    N N   . MET A 1 1   ? 70.363  -0.259  -36.442 1.00 42.01 1   A 1 
ATOM 2    C CA  . MET A 1 1   ? 70.499  -0.287  -34.975 1.00 69.78 1   A 1 
ATOM 3    C C   . MET A 1 1   ? 70.023  1.048   -34.419 1.00 68.38 1   A 1 
ATOM 4    O O   . MET A 1 1   ? 70.785  1.996   -34.476 1.00 65.41 1   A 1 
ATOM 5    C CB  . MET A 1 1   ? 71.958  -0.529  -34.552 1.00 66.66 1   A 1 
ATOM 6    C CG  . MET A 1 1   ? 72.421  -1.961  -34.813 1.00 61.61 1   A 1 
ATOM 7    S SD  . MET A 1 1   ? 74.220  -2.160  -34.761 1.00 56.74 1   A 1 
ATOM 8    C CE  . MET A 1 1   ? 74.526  -2.273  -32.979 1.00 50.78 1   A 1 
ATOM 9    N N   . TRP A 1 2   ? 68.793  1.141   -33.974 1.00 58.85 2   A 1 
ATOM 10   C CA  . TRP A 1 2   ? 68.298  2.262   -33.154 1.00 71.81 2   A 1 
ATOM 11   C C   . TRP A 1 2   ? 67.534  1.642   -31.979 1.00 69.60 2   A 1 
ATOM 12   O O   . TRP A 1 2   ? 66.484  1.044   -32.166 1.00 64.74 2   A 1 
ATOM 13   C CB  . TRP A 1 2   ? 67.431  3.243   -33.972 1.00 68.49 2   A 1 
ATOM 14   C CG  . TRP A 1 2   ? 68.136  4.419   -34.591 1.00 62.39 2   A 1 
ATOM 15   C CD1 . TRP A 1 2   ? 69.433  4.488   -34.961 1.00 55.74 2   A 1 
ATOM 16   C CD2 . TRP A 1 2   ? 67.586  5.744   -34.909 1.00 64.13 2   A 1 
ATOM 17   N NE1 . TRP A 1 2   ? 69.725  5.731   -35.468 1.00 52.12 2   A 1 
ATOM 18   C CE2 . TRP A 1 2   ? 68.623  6.554   -35.464 1.00 60.13 2   A 1 
ATOM 19   C CE3 . TRP A 1 2   ? 66.314  6.332   -34.782 1.00 56.58 2   A 1 
ATOM 20   C CZ2 . TRP A 1 2   ? 68.405  7.873   -35.864 1.00 58.47 2   A 1 
ATOM 21   C CZ3 . TRP A 1 2   ? 66.083  7.662   -35.183 1.00 52.35 2   A 1 
ATOM 22   C CH2 . TRP A 1 2   ? 67.126  8.436   -35.731 1.00 51.34 2   A 1 
ATOM 23   N N   . SER A 1 3   ? 68.130  1.722   -30.800 1.00 48.23 3   A 1 
ATOM 24   C CA  . SER A 1 3   ? 67.564  1.225   -29.555 1.00 75.22 3   A 1 
ATOM 25   C C   . SER A 1 3   ? 66.729  2.328   -28.914 1.00 71.26 3   A 1 
ATOM 26   O O   . SER A 1 3   ? 67.257  3.397   -28.610 1.00 69.72 3   A 1 
ATOM 27   C CB  . SER A 1 3   ? 68.682  0.781   -28.605 1.00 72.56 3   A 1 
ATOM 28   O OG  . SER A 1 3   ? 69.523  -0.165  -29.246 1.00 64.73 3   A 1 
ATOM 29   N N   . HIS A 1 4   ? 65.443  2.096   -28.723 1.00 55.77 4   A 1 
ATOM 30   C CA  . HIS A 1 4   ? 64.589  2.932   -27.889 1.00 77.05 4   A 1 
ATOM 31   C C   . HIS A 1 4   ? 64.855  2.645   -26.405 1.00 73.83 4   A 1 
ATOM 32   O O   . HIS A 1 4   ? 64.865  1.473   -26.025 1.00 72.29 4   A 1 
ATOM 33   C CB  . HIS A 1 4   ? 63.112  2.671   -28.211 1.00 72.69 4   A 1 
ATOM 34   C CG  . HIS A 1 4   ? 62.558  3.592   -29.274 1.00 67.94 4   A 1 
ATOM 35   N ND1 . HIS A 1 4   ? 62.187  4.901   -29.065 1.00 60.51 4   A 1 
ATOM 36   C CD2 . HIS A 1 4   ? 62.295  3.301   -30.585 1.00 62.40 4   A 1 
ATOM 37   C CE1 . HIS A 1 4   ? 61.706  5.393   -30.225 1.00 58.20 4   A 1 
ATOM 38   N NE2 . HIS A 1 4   ? 61.757  4.446   -31.179 1.00 61.00 4   A 1 
ATOM 39   N N   . PRO A 1 5   ? 65.036  3.671   -25.540 1.00 52.26 5   A 1 
ATOM 40   C CA  . PRO A 1 5   ? 65.110  3.451   -24.104 1.00 74.46 5   A 1 
ATOM 41   C C   . PRO A 1 5   ? 63.698  3.217   -23.538 1.00 73.60 5   A 1 
ATOM 42   O O   . PRO A 1 5   ? 62.819  4.069   -23.645 1.00 69.96 5   A 1 
ATOM 43   C CB  . PRO A 1 5   ? 65.793  4.690   -23.538 1.00 72.21 5   A 1 
ATOM 44   C CG  . PRO A 1 5   ? 65.395  5.799   -24.518 1.00 71.92 5   A 1 
ATOM 45   C CD  . PRO A 1 5   ? 65.200  5.085   -25.853 1.00 81.15 5   A 1 
ATOM 46   N N   . GLN A 1 6   ? 63.495  2.057   -22.929 1.00 48.81 6   A 1 
ATOM 47   C CA  . GLN A 1 6   ? 62.356  1.750   -22.084 1.00 72.72 6   A 1 
ATOM 48   C C   . GLN A 1 6   ? 62.503  2.529   -20.769 1.00 68.96 6   A 1 
ATOM 49   O O   . GLN A 1 6   ? 63.394  2.260   -19.974 1.00 69.95 6   A 1 
ATOM 50   C CB  . GLN A 1 6   ? 62.311  0.232   -21.812 1.00 68.64 6   A 1 
ATOM 51   C CG  . GLN A 1 6   ? 61.894  -0.609  -23.023 1.00 62.79 6   A 1 
ATOM 52   C CD  . GLN A 1 6   ? 60.382  -0.697  -23.222 1.00 62.38 6   A 1 
ATOM 53   O OE1 . GLN A 1 6   ? 59.585  -0.393  -22.351 1.00 56.14 6   A 1 
ATOM 54   N NE2 . GLN A 1 6   ? 59.914  -1.141  -24.365 1.00 53.24 6   A 1 
ATOM 55   N N   . PHE A 1 7   ? 61.636  3.526   -20.542 1.00 36.94 7   A 1 
ATOM 56   C CA  . PHE A 1 7   ? 61.486  4.175   -19.247 1.00 67.34 7   A 1 
ATOM 57   C C   . PHE A 1 7   ? 60.433  3.406   -18.440 1.00 66.98 7   A 1 
ATOM 58   O O   . PHE A 1 7   ? 59.248  3.703   -18.510 1.00 64.22 7   A 1 
ATOM 59   C CB  . PHE A 1 7   ? 61.133  5.666   -19.421 1.00 63.49 7   A 1 
ATOM 60   C CG  . PHE A 1 7   ? 62.291  6.628   -19.203 1.00 59.86 7   A 1 
ATOM 61   C CD1 . PHE A 1 7   ? 62.526  7.138   -17.907 1.00 56.80 7   A 1 
ATOM 62   C CD2 . PHE A 1 7   ? 63.093  7.024   -20.275 1.00 57.28 7   A 1 
ATOM 63   C CE1 . PHE A 1 7   ? 63.574  8.057   -17.704 1.00 48.66 7   A 1 
ATOM 64   C CE2 . PHE A 1 7   ? 64.146  7.944   -20.067 1.00 52.28 7   A 1 
ATOM 65   C CZ  . PHE A 1 7   ? 64.384  8.466   -18.773 1.00 51.92 7   A 1 
ATOM 66   N N   . GLU A 1 8   ? 60.868  2.424   -17.661 1.00 46.03 8   A 1 
ATOM 67   C CA  . GLU A 1 8   ? 60.052  1.848   -16.603 1.00 64.41 8   A 1 
ATOM 68   C C   . GLU A 1 8   ? 59.967  2.854   -15.442 1.00 60.11 8   A 1 
ATOM 69   O O   . GLU A 1 8   ? 60.870  2.991   -14.630 1.00 58.85 8   A 1 
ATOM 70   C CB  . GLU A 1 8   ? 60.600  0.490   -16.122 1.00 62.67 8   A 1 
ATOM 71   C CG  . GLU A 1 8   ? 60.364  -0.621  -17.157 1.00 56.71 8   A 1 
ATOM 72   C CD  . GLU A 1 8   ? 60.675  -2.023  -16.604 1.00 54.80 8   A 1 
ATOM 73   O OE1 . GLU A 1 8   ? 60.169  -2.989  -17.218 1.00 48.04 8   A 1 
ATOM 74   O OE2 . GLU A 1 8   ? 61.412  -2.116  -15.600 1.00 51.36 8   A 1 
ATOM 75   N N   . LYS A 1 9   ? 58.855  3.599   -15.371 1.00 52.03 9   A 1 
ATOM 76   C CA  . LYS A 1 9   ? 58.483  4.347   -14.169 1.00 71.24 9   A 1 
ATOM 77   C C   . LYS A 1 9   ? 57.695  3.420   -13.256 1.00 69.59 9   A 1 
ATOM 78   O O   . LYS A 1 9   ? 56.476  3.299   -13.382 1.00 66.64 9   A 1 
ATOM 79   C CB  . LYS A 1 9   ? 57.697  5.622   -14.520 1.00 67.95 9   A 1 
ATOM 80   C CG  . LYS A 1 9   ? 58.602  6.717   -15.084 1.00 63.92 9   A 1 
ATOM 81   C CD  . LYS A 1 9   ? 57.792  7.999   -15.350 1.00 64.40 9   A 1 
ATOM 82   C CE  . LYS A 1 9   ? 58.697  9.103   -15.890 1.00 56.48 9   A 1 
ATOM 83   N NZ  . LYS A 1 9   ? 57.930  10.337  -16.192 1.00 48.83 9   A 1 
ATOM 84   N N   . SER A 1 10  ? 58.388  2.795   -12.316 1.00 56.41 10  A 1 
ATOM 85   C CA  . SER A 1 10  ? 57.756  2.108   -11.197 1.00 68.09 10  A 1 
ATOM 86   C C   . SER A 1 10  ? 57.092  3.134   -10.278 1.00 64.73 10  A 1 
ATOM 87   O O   . SER A 1 10  ? 57.765  3.876   -9.564  1.00 64.01 10  A 1 
ATOM 88   C CB  . SER A 1 10  ? 58.791  1.282   -10.434 1.00 66.66 10  A 1 
ATOM 89   O OG  . SER A 1 10  ? 59.460  0.407   -11.330 1.00 57.98 10  A 1 
ATOM 90   N N   . LEU A 1 11  ? 55.774  3.217   -10.304 1.00 56.18 11  A 1 
ATOM 91   C CA  . LEU A 1 11  ? 54.962  3.968   -9.343  1.00 71.69 11  A 1 
ATOM 92   C C   . LEU A 1 11  ? 54.885  3.158   -8.045  1.00 72.82 11  A 1 
ATOM 93   O O   . LEU A 1 11  ? 54.076  2.249   -7.916  1.00 69.25 11  A 1 
ATOM 94   C CB  . LEU A 1 11  ? 53.585  4.252   -9.972  1.00 68.96 11  A 1 
ATOM 95   C CG  . LEU A 1 11  ? 53.438  5.689   -10.506 1.00 63.16 11  A 1 
ATOM 96   C CD1 . LEU A 1 11  ? 52.557  5.729   -11.746 1.00 59.76 11  A 1 
ATOM 97   C CD2 . LEU A 1 11  ? 52.819  6.594   -9.439  1.00 62.11 11  A 1 
ATOM 98   N N   . SER A 1 12  ? 55.737  3.487   -7.084  1.00 58.88 12  A 1 
ATOM 99   C CA  . SER A 1 12  ? 55.599  3.005   -5.715  1.00 68.92 12  A 1 
ATOM 100  C C   . SER A 1 12  ? 54.566  3.869   -4.991  1.00 66.06 12  A 1 
ATOM 101  O O   . SER A 1 12  ? 54.840  5.007   -4.646  1.00 66.03 12  A 1 
ATOM 102  C CB  . SER A 1 12  ? 56.946  3.019   -4.991  1.00 67.35 12  A 1 
ATOM 103  O OG  . SER A 1 12  ? 57.523  4.306   -5.039  1.00 59.08 12  A 1 
ATOM 104  N N   . ILE A 1 13  ? 53.371  3.341   -4.787  1.00 65.84 13  A 1 
ATOM 105  C CA  . ILE A 1 13  ? 52.335  3.971   -3.960  1.00 73.53 13  A 1 
ATOM 106  C C   . ILE A 1 13  ? 52.656  3.651   -2.500  1.00 73.17 13  A 1 
ATOM 107  O O   . ILE A 1 13  ? 52.616  2.499   -2.083  1.00 69.19 13  A 1 
ATOM 108  C CB  . ILE A 1 13  ? 50.923  3.507   -4.385  1.00 70.13 13  A 1 
ATOM 109  C CG1 . ILE A 1 13  ? 50.658  3.869   -5.864  1.00 64.08 13  A 1 
ATOM 110  C CG2 . ILE A 1 13  ? 49.861  4.139   -3.471  1.00 62.91 13  A 1 
ATOM 111  C CD1 . ILE A 1 13  ? 49.360  3.285   -6.440  1.00 57.45 13  A 1 
ATOM 112  N N   . ASP A 1 14  ? 53.003  4.689   -1.731  1.00 59.70 14  A 1 
ATOM 113  C CA  . ASP A 1 14  ? 53.244  4.581   -0.296  1.00 68.08 14  A 1 
ATOM 114  C C   . ASP A 1 14  ? 51.903  4.531   0.445   1.00 64.82 14  A 1 
ATOM 115  O O   . ASP A 1 14  ? 51.177  5.519   0.539   1.00 64.51 14  A 1 
ATOM 116  C CB  . ASP A 1 14  ? 54.165  5.728   0.147   1.00 66.39 14  A 1 
ATOM 117  C CG  . ASP A 1 14  ? 54.811  5.481   1.505   1.00 61.97 14  A 1 
ATOM 118  O OD1 . ASP A 1 14  ? 54.369  4.541   2.215   1.00 57.54 14  A 1 
ATOM 119  O OD2 . ASP A 1 14  ? 55.753  6.236   1.840   1.00 58.37 14  A 1 
ATOM 120  N N   . VAL A 1 15  ? 51.558  3.364   0.964   1.00 63.89 15  A 1 
ATOM 121  C CA  . VAL A 1 15  ? 50.242  3.067   1.561   1.00 71.22 15  A 1 
ATOM 122  C C   . VAL A 1 15  ? 50.140  3.555   3.019   1.00 70.35 15  A 1 
ATOM 123  O O   . VAL A 1 15  ? 49.099  3.412   3.649   1.00 65.12 15  A 1 
ATOM 124  C CB  . VAL A 1 15  ? 49.904  1.566   1.424   1.00 67.20 15  A 1 
ATOM 125  C CG1 . VAL A 1 15  ? 48.397  1.306   1.489   1.00 61.53 15  A 1 
ATOM 126  C CG2 . VAL A 1 15  ? 50.379  0.955   0.097   1.00 65.60 15  A 1 
ATOM 127  N N   . THR A 1 16  ? 51.179  4.174   3.550   1.00 67.70 16  A 1 
ATOM 128  C CA  . THR A 1 16  ? 51.239  4.577   4.968   1.00 71.69 16  A 1 
ATOM 129  C C   . THR A 1 16  ? 50.538  5.904   5.288   1.00 70.48 16  A 1 
ATOM 130  O O   . THR A 1 16  ? 50.393  6.245   6.461   1.00 69.08 16  A 1 
ATOM 131  C CB  . THR A 1 16  ? 52.682  4.596   5.476   1.00 72.53 16  A 1 
ATOM 132  O OG1 . THR A 1 16  ? 53.477  5.481   4.738   1.00 68.87 16  A 1 
ATOM 133  C CG2 . THR A 1 16  ? 53.326  3.207   5.409   1.00 68.53 16  A 1 
ATOM 134  N N   . SER A 1 17  ? 50.063  6.645   4.288   1.00 56.43 17  A 1 
ATOM 135  C CA  . SER A 1 17  ? 49.451  7.975   4.454   1.00 66.59 17  A 1 
ATOM 136  C C   . SER A 1 17  ? 47.929  8.021   4.264   1.00 65.21 17  A 1 
ATOM 137  O O   . SER A 1 17  ? 47.351  9.105   4.196   1.00 63.19 17  A 1 
ATOM 138  C CB  . SER A 1 17  ? 50.166  8.995   3.570   1.00 65.93 17  A 1 
ATOM 139  O OG  . SER A 1 17  ? 49.967  8.709   2.213   1.00 59.06 17  A 1 
ATOM 140  N N   . LEU A 1 18  ? 47.249  6.886   4.198   1.00 56.92 18  A 1 
ATOM 141  C CA  . LEU A 1 18  ? 45.790  6.886   4.138   1.00 64.37 18  A 1 
ATOM 142  C C   . LEU A 1 18  ? 45.196  7.196   5.527   1.00 63.26 18  A 1 
ATOM 143  O O   . LEU A 1 18  ? 45.603  6.590   6.517   1.00 59.92 18  A 1 
ATOM 144  C CB  . LEU A 1 18  ? 45.283  5.536   3.593   1.00 61.34 18  A 1 
ATOM 145  C CG  . LEU A 1 18  ? 45.556  5.336   2.085   1.00 61.23 18  A 1 
ATOM 146  C CD1 . LEU A 1 18  ? 45.236  3.901   1.693   1.00 57.71 18  A 1 
ATOM 147  C CD2 . LEU A 1 18  ? 44.706  6.264   1.220   1.00 60.62 18  A 1 
ATOM 148  N N   . PRO A 1 19  ? 44.221  8.131   5.623   1.00 59.67 19  A 1 
ATOM 149  C CA  . PRO A 1 19  ? 43.573  8.425   6.895   1.00 65.22 19  A 1 
ATOM 150  C C   . PRO A 1 19  ? 42.833  7.181   7.389   1.00 65.51 19  A 1 
ATOM 151  O O   . PRO A 1 19  ? 41.931  6.669   6.727   1.00 61.51 19  A 1 
ATOM 152  C CB  . PRO A 1 19  ? 42.647  9.618   6.631   1.00 63.22 19  A 1 
ATOM 153  C CG  . PRO A 1 19  ? 42.352  9.518   5.136   1.00 65.38 19  A 1 
ATOM 154  C CD  . PRO A 1 19  ? 43.632  8.912   4.551   1.00 73.06 19  A 1 
ATOM 155  N N   . SER A 1 20  ? 43.222  6.716   8.583   1.00 48.63 20  A 1 
ATOM 156  C CA  . SER A 1 20  ? 42.533  5.629   9.261   1.00 54.02 20  A 1 
ATOM 157  C C   . SER A 1 20  ? 41.086  6.019   9.537   1.00 49.20 20  A 1 
ATOM 158  O O   . SER A 1 20  ? 40.797  6.795   10.458  1.00 48.92 20  A 1 
ATOM 159  C CB  . SER A 1 20  ? 43.241  5.280   10.575  1.00 53.54 20  A 1 
ATOM 160  O OG  . SER A 1 20  ? 44.559  4.863   10.319  1.00 48.15 20  A 1 
ATOM 161  N N   . ILE A 1 21  ? 40.165  5.479   8.770   1.00 51.14 21  A 1 
ATOM 162  C CA  . ILE A 1 21  ? 38.737  5.561   9.068   1.00 55.48 21  A 1 
ATOM 163  C C   . ILE A 1 21  ? 38.470  4.576   10.206  1.00 52.59 21  A 1 
ATOM 164  O O   . ILE A 1 21  ? 38.236  3.389   9.995   1.00 48.37 21  A 1 
ATOM 165  C CB  . ILE A 1 21  ? 37.854  5.294   7.827   1.00 53.09 21  A 1 
ATOM 166  C CG1 . ILE A 1 21  ? 38.441  5.901   6.531   1.00 51.98 21  A 1 
ATOM 167  C CG2 . ILE A 1 21  ? 36.451  5.885   8.094   1.00 52.24 21  A 1 
ATOM 168  C CD1 . ILE A 1 21  ? 37.673  5.522   5.257   1.00 47.46 21  A 1 
ATOM 169  N N   . SER A 1 22  ? 38.568  5.053   11.448  1.00 45.12 22  A 1 
ATOM 170  C CA  . SER A 1 22  ? 38.172  4.281   12.621  1.00 50.31 22  A 1 
ATOM 171  C C   . SER A 1 22  ? 36.651  4.156   12.652  1.00 46.49 22  A 1 
ATOM 172  O O   . SER A 1 22  ? 35.952  4.955   13.273  1.00 43.06 22  A 1 
ATOM 173  C CB  . SER A 1 22  ? 38.738  4.904   13.901  1.00 48.43 22  A 1 
ATOM 174  O OG  . SER A 1 22  ? 38.345  6.250   14.022  1.00 43.73 22  A 1 
ATOM 175  N N   . SER A 1 23  ? 36.122  3.157   11.984  1.00 37.12 23  A 1 
ATOM 176  C CA  . SER A 1 23  ? 34.763  2.704   12.244  1.00 43.47 23  A 1 
ATOM 177  C C   . SER A 1 23  ? 34.759  1.957   13.581  1.00 41.49 23  A 1 
ATOM 178  O O   . SER A 1 23  ? 35.322  0.874   13.719  1.00 38.41 23  A 1 
ATOM 179  C CB  . SER A 1 23  ? 34.226  1.851   11.090  1.00 40.02 23  A 1 
ATOM 180  O OG  . SER A 1 23  ? 35.107  0.806   10.752  1.00 36.74 23  A 1 
ATOM 181  N N   . SER A 1 24  ? 34.143  2.561   14.590  1.00 29.26 24  A 1 
ATOM 182  C CA  . SER A 1 24  ? 33.853  1.894   15.857  1.00 38.55 24  A 1 
ATOM 183  C C   . SER A 1 24  ? 32.836  0.783   15.603  1.00 36.61 24  A 1 
ATOM 184  O O   . SER A 1 24  ? 31.630  0.999   15.630  1.00 34.39 24  A 1 
ATOM 185  C CB  . SER A 1 24  ? 33.340  2.904   16.891  1.00 34.76 24  A 1 
ATOM 186  O OG  . SER A 1 24  ? 32.191  3.560   16.417  1.00 30.93 24  A 1 
ATOM 187  N N   . ILE A 1 25  ? 33.337  -0.396  15.307  1.00 30.26 25  A 1 
ATOM 188  C CA  . ILE A 1 25  ? 32.519  -1.601  15.235  1.00 36.31 25  A 1 
ATOM 189  C C   . ILE A 1 25  ? 32.174  -1.994  16.671  1.00 36.41 25  A 1 
ATOM 190  O O   . ILE A 1 25  ? 32.998  -2.543  17.392  1.00 33.29 25  A 1 
ATOM 191  C CB  . ILE A 1 25  ? 33.250  -2.709  14.444  1.00 32.80 25  A 1 
ATOM 192  C CG1 . ILE A 1 25  ? 33.508  -2.249  12.993  1.00 30.43 25  A 1 
ATOM 193  C CG2 . ILE A 1 25  ? 32.417  -4.008  14.448  1.00 32.60 25  A 1 
ATOM 194  C CD1 . ILE A 1 25  ? 34.401  -3.189  12.175  1.00 28.51 25  A 1 
ATOM 195  N N   . TYR A 1 26  ? 30.964  -1.697  17.082  1.00 29.62 26  A 1 
ATOM 196  C CA  . TYR A 1 26  ? 30.357  -2.374  18.211  1.00 34.87 26  A 1 
ATOM 197  C C   . TYR A 1 26  ? 30.357  -3.876  17.905  1.00 33.59 26  A 1 
ATOM 198  O O   . TYR A 1 26  ? 29.678  -4.340  16.994  1.00 31.46 26  A 1 
ATOM 199  C CB  . TYR A 1 26  ? 28.931  -1.850  18.462  1.00 32.13 26  A 1 
ATOM 200  C CG  . TYR A 1 26  ? 28.875  -0.673  19.414  1.00 30.27 26  A 1 
ATOM 201  C CD1 . TYR A 1 26  ? 28.645  -0.909  20.787  1.00 28.62 26  A 1 
ATOM 202  C CD2 . TYR A 1 26  ? 29.044  0.640   18.949  1.00 28.51 26  A 1 
ATOM 203  C CE1 . TYR A 1 26  ? 28.585  0.179   21.696  1.00 26.79 26  A 1 
ATOM 204  C CE2 . TYR A 1 26  ? 28.997  1.729   19.846  1.00 29.35 26  A 1 
ATOM 205  C CZ  . TYR A 1 26  ? 28.766  1.496   21.222  1.00 28.79 26  A 1 
ATOM 206  O OH  . TYR A 1 26  ? 28.703  2.541   22.090  1.00 28.31 26  A 1 
ATOM 207  N N   . LYS A 1 27  ? 31.155  -4.626  18.657  1.00 33.91 27  A 1 
ATOM 208  C CA  . LYS A 1 27  ? 31.097  -6.081  18.673  1.00 39.54 27  A 1 
ATOM 209  C C   . LYS A 1 27  ? 29.739  -6.482  19.231  1.00 37.66 27  A 1 
ATOM 210  O O   . LYS A 1 27  ? 29.531  -6.412  20.439  1.00 34.59 27  A 1 
ATOM 211  C CB  . LYS A 1 27  ? 32.228  -6.652  19.540  1.00 36.13 27  A 1 
ATOM 212  C CG  . LYS A 1 27  ? 33.617  -6.488  18.914  1.00 32.88 27  A 1 
ATOM 213  C CD  . LYS A 1 27  ? 34.664  -7.202  19.778  1.00 32.03 27  A 1 
ATOM 214  C CE  . LYS A 1 27  ? 36.047  -7.130  19.138  1.00 27.16 27  A 1 
ATOM 215  N NZ  . LYS A 1 27  ? 37.048  -7.893  19.934  1.00 26.90 27  A 1 
ATOM 216  N N   . ASN A 1 28  ? 28.858  -6.898  18.372  1.00 34.97 28  A 1 
ATOM 217  C CA  . ASN A 1 28  ? 27.727  -7.717  18.763  1.00 40.02 28  A 1 
ATOM 218  C C   . ASN A 1 28  ? 27.865  -9.048  18.024  1.00 38.74 28  A 1 
ATOM 219  O O   . ASN A 1 28  ? 27.666  -9.122  16.812  1.00 35.28 28  A 1 
ATOM 220  C CB  . ASN A 1 28  ? 26.398  -6.968  18.523  1.00 36.98 28  A 1 
ATOM 221  C CG  . ASN A 1 28  ? 25.361  -7.270  19.590  1.00 32.34 28  A 1 
ATOM 222  O OD1 . ASN A 1 28  ? 25.521  -8.126  20.452  1.00 30.93 28  A 1 
ATOM 223  N ND2 . ASN A 1 28  ? 24.260  -6.557  19.605  1.00 30.14 28  A 1 
ATOM 224  N N   . GLU A 1 29  ? 28.320  -10.043 18.746  1.00 35.24 29  A 1 
ATOM 225  C CA  . GLU A 1 29  ? 28.389  -11.416 18.261  1.00 41.99 29  A 1 
ATOM 226  C C   . GLU A 1 29  ? 26.957  -11.937 18.118  1.00 39.32 29  A 1 
ATOM 227  O O   . GLU A 1 29  ? 26.302  -12.257 19.101  1.00 35.84 29  A 1 
ATOM 228  C CB  . GLU A 1 29  ? 29.201  -12.290 19.227  1.00 38.97 29  A 1 
ATOM 229  C CG  . GLU A 1 29  ? 30.688  -11.937 19.234  1.00 35.85 29  A 1 
ATOM 230  C CD  . GLU A 1 29  ? 31.521  -12.864 20.135  1.00 35.21 29  A 1 
ATOM 231  O OE1 . GLU A 1 29  ? 32.750  -12.895 19.919  1.00 30.55 29  A 1 
ATOM 232  O OE2 . GLU A 1 29  ? 30.948  -13.491 21.045  1.00 37.05 29  A 1 
ATOM 233  N N   . SER A 1 30  ? 26.476  -11.981 16.906  1.00 36.58 30  A 1 
ATOM 234  C CA  . SER A 1 30  ? 25.419  -12.905 16.500  1.00 41.10 30  A 1 
ATOM 235  C C   . SER A 1 30  ? 25.447  -13.024 14.983  1.00 38.45 30  A 1 
ATOM 236  O O   . SER A 1 30  ? 25.166  -12.088 14.242  1.00 35.77 30  A 1 
ATOM 237  C CB  . SER A 1 30  ? 24.041  -12.484 16.997  1.00 39.09 30  A 1 
ATOM 238  O OG  . SER A 1 30  ? 23.911  -12.867 18.353  1.00 35.28 30  A 1 
ATOM 239  N N   . SER A 1 31  ? 25.856  -14.192 14.554  1.00 30.94 31  A 1 
ATOM 240  C CA  . SER A 1 31  ? 25.950  -14.626 13.165  1.00 38.76 31  A 1 
ATOM 241  C C   . SER A 1 31  ? 24.591  -14.579 12.466  1.00 37.09 31  A 1 
ATOM 242  O O   . SER A 1 31  ? 23.743  -15.435 12.719  1.00 33.61 31  A 1 
ATOM 243  C CB  . SER A 1 31  ? 26.460  -16.065 13.187  1.00 35.48 31  A 1 
ATOM 244  O OG  . SER A 1 31  ? 25.715  -16.831 14.119  1.00 31.48 31  A 1 
ATOM 245  N N   . SER A 1 32  ? 24.425  -13.651 11.534  1.00 32.84 32  A 1 
ATOM 246  C CA  . SER A 1 32  ? 23.603  -13.883 10.347  1.00 37.89 32  A 1 
ATOM 247  C C   . SER A 1 32  ? 24.063  -12.967 9.221   1.00 36.56 32  A 1 
ATOM 248  O O   . SER A 1 32  ? 23.907  -11.748 9.244   1.00 33.09 32  A 1 
ATOM 249  C CB  . SER A 1 32  ? 22.097  -13.747 10.621  1.00 35.14 32  A 1 
ATOM 250  O OG  . SER A 1 32  ? 21.775  -12.468 11.114  1.00 31.61 32  A 1 
ATOM 251  N N   . THR A 1 33  ? 24.689  -13.580 8.240   1.00 32.18 33  A 1 
ATOM 252  C CA  . THR A 1 33  ? 25.042  -12.973 6.962   1.00 38.62 33  A 1 
ATOM 253  C C   . THR A 1 33  ? 23.768  -12.634 6.194   1.00 37.79 33  A 1 
ATOM 254  O O   . THR A 1 33  ? 23.154  -13.528 5.634   1.00 33.73 33  A 1 
ATOM 255  C CB  . THR A 1 33  ? 25.852  -13.990 6.143   1.00 35.25 33  A 1 
ATOM 256  O OG1 . THR A 1 33  ? 25.255  -15.263 6.233   1.00 33.04 33  A 1 
ATOM 257  C CG2 . THR A 1 33  ? 27.276  -14.126 6.652   1.00 36.51 33  A 1 
ATOM 258  N N   . THR A 1 34  ? 23.392  -11.363 6.161   1.00 33.47 34  A 1 
ATOM 259  C CA  . THR A 1 34  ? 22.789  -10.681 4.994   1.00 37.13 34  A 1 
ATOM 260  C C   . THR A 1 34  ? 22.618  -9.204  5.326   1.00 37.10 34  A 1 
ATOM 261  O O   . THR A 1 34  ? 21.710  -8.795  6.035   1.00 34.16 34  A 1 
ATOM 262  C CB  . THR A 1 34  ? 21.429  -11.231 4.510   1.00 34.06 34  A 1 
ATOM 263  O OG1 . THR A 1 34  ? 20.674  -11.783 5.553   1.00 31.31 34  A 1 
ATOM 264  C CG2 . THR A 1 34  ? 21.568  -12.284 3.405   1.00 33.77 34  A 1 
ATOM 265  N N   . SER A 1 35  ? 23.518  -8.379  4.806   1.00 31.03 35  A 1 
ATOM 266  C CA  . SER A 1 35  ? 23.368  -6.930  4.820   1.00 36.34 35  A 1 
ATOM 267  C C   . SER A 1 35  ? 22.568  -6.485  3.601   1.00 34.47 35  A 1 
ATOM 268  O O   . SER A 1 35  ? 23.082  -6.477  2.490   1.00 32.83 35  A 1 
ATOM 269  C CB  . SER A 1 35  ? 24.755  -6.272  4.816   1.00 34.99 35  A 1 
ATOM 270  O OG  . SER A 1 35  ? 25.532  -6.760  3.740   1.00 31.92 35  A 1 
ATOM 271  N N   . THR A 1 36  ? 21.343  -6.044  3.808   1.00 32.25 36  A 1 
ATOM 272  C CA  . THR A 1 36  ? 20.687  -5.091  2.907   1.00 38.86 36  A 1 
ATOM 273  C C   . THR A 1 36  ? 20.216  -3.902  3.734   1.00 37.97 36  A 1 
ATOM 274  O O   . THR A 1 36  ? 19.254  -3.950  4.492   1.00 34.60 36  A 1 
ATOM 275  C CB  . THR A 1 36  ? 19.575  -5.694  2.051   1.00 35.00 36  A 1 
ATOM 276  O OG1 . THR A 1 36  ? 18.755  -6.535  2.807   1.00 31.04 36  A 1 
ATOM 277  C CG2 . THR A 1 36  ? 20.149  -6.515  0.901   1.00 32.51 36  A 1 
ATOM 278  N N   . LEU A 1 37  ? 20.987  -2.831  3.601   1.00 32.88 37  A 1 
ATOM 279  C CA  . LEU A 1 37  ? 20.698  -1.539  4.184   1.00 38.91 37  A 1 
ATOM 280  C C   . LEU A 1 37  ? 19.583  -0.877  3.362   1.00 39.03 37  A 1 
ATOM 281  O O   . LEU A 1 37  ? 19.833  -0.408  2.258   1.00 35.65 37  A 1 
ATOM 282  C CB  . LEU A 1 37  ? 22.018  -0.735  4.161   1.00 35.40 37  A 1 
ATOM 283  C CG  . LEU A 1 37  ? 22.041  0.471   5.103   1.00 32.08 37  A 1 
ATOM 284  C CD1 . LEU A 1 37  ? 22.919  0.153   6.313   1.00 29.67 37  A 1 
ATOM 285  C CD2 . LEU A 1 37  ? 22.614  1.709   4.416   1.00 32.66 37  A 1 
ATOM 286  N N   . SER A 1 38  ? 18.368  -0.817  3.887   1.00 34.72 38  A 1 
ATOM 287  C CA  . SER A 1 38  ? 17.360  0.112   3.380   1.00 40.45 38  A 1 
ATOM 288  C C   . SER A 1 38  ? 16.286  0.395   4.430   1.00 39.90 38  A 1 
ATOM 289  O O   . SER A 1 38  ? 15.548  -0.494  4.830   1.00 37.45 38  A 1 
ATOM 290  C CB  . SER A 1 38  ? 16.706  -0.399  2.097   1.00 37.74 38  A 1 
ATOM 291  O OG  . SER A 1 38  ? 15.904  0.636   1.553   1.00 31.63 38  A 1 
ATOM 292  N N   . GLY A 1 39  ? 16.214  1.663   4.829   1.00 35.80 39  A 1 
ATOM 293  C CA  . GLY A 1 39  ? 15.001  2.302   5.341   1.00 39.52 39  A 1 
ATOM 294  C C   . GLY A 1 39  ? 14.488  1.826   6.703   1.00 39.31 39  A 1 
ATOM 295  O O   . GLY A 1 39  ? 13.859  0.798   6.831   1.00 36.27 39  A 1 
ATOM 296  N N   . LYS A 1 40  ? 14.667  2.680   7.711   1.00 35.55 40  A 1 
ATOM 297  C CA  . LYS A 1 40  ? 14.012  2.573   9.017   1.00 40.25 40  A 1 
ATOM 298  C C   . LYS A 1 40  ? 12.514  2.265   8.880   1.00 39.12 40  A 1 
ATOM 299  O O   . LYS A 1 40  ? 11.738  3.167   8.552   1.00 36.20 40  A 1 
ATOM 300  C CB  . LYS A 1 40  ? 14.169  3.918   9.762   1.00 37.93 40  A 1 
ATOM 301  C CG  . LYS A 1 40  ? 15.602  4.257   10.184  1.00 34.40 40  A 1 
ATOM 302  C CD  . LYS A 1 40  ? 15.660  5.684   10.755  1.00 33.42 40  A 1 
ATOM 303  C CE  . LYS A 1 40  ? 17.066  6.000   11.283  1.00 28.85 40  A 1 
ATOM 304  N NZ  . LYS A 1 40  ? 17.184  7.411   11.747  1.00 28.15 40  A 1 
ATOM 305  N N   . SER A 1 41  ? 12.106  1.069   9.233   1.00 35.96 41  A 1 
ATOM 306  C CA  . SER A 1 41  ? 10.738  0.784   9.664   1.00 40.15 41  A 1 
ATOM 307  C C   . SER A 1 41  ? 10.775  0.347   11.128  1.00 39.06 41  A 1 
ATOM 308  O O   . SER A 1 41  ? 11.514  -0.543  11.544  1.00 36.59 41  A 1 
ATOM 309  C CB  . SER A 1 41  ? 10.027  -0.206  8.740   1.00 37.15 41  A 1 
ATOM 310  O OG  . SER A 1 41  ? 10.698  -1.440  8.698   1.00 32.63 41  A 1 
ATOM 311  N N   . ILE A 1 42  ? 10.042  1.082   11.933  1.00 36.40 42  A 1 
ATOM 312  C CA  . ILE A 1 42  ? 9.893   0.853   13.358  1.00 40.96 42  A 1 
ATOM 313  C C   . ILE A 1 42  ? 9.012   -0.383  13.546  1.00 41.55 42  A 1 
ATOM 314  O O   . ILE A 1 42  ? 7.858   -0.386  13.142  1.00 38.55 42  A 1 
ATOM 315  C CB  . ILE A 1 42  ? 9.299   2.141   14.000  1.00 38.34 42  A 1 
ATOM 316  C CG1 . ILE A 1 42  ? 10.372  3.255   14.018  1.00 35.28 42  A 1 
ATOM 317  C CG2 . ILE A 1 42  ? 8.748   1.902   15.413  1.00 36.94 42  A 1 
ATOM 318  C CD1 . ILE A 1 42  ? 9.808   4.662   14.289  1.00 33.70 42  A 1 
ATOM 319  N N   . GLY A 1 43  ? 9.578   -1.409  14.199  1.00 36.49 43  A 1 
ATOM 320  C CA  . GLY A 1 43  ? 8.792   -2.329  15.026  1.00 39.39 43  A 1 
ATOM 321  C C   . GLY A 1 43  ? 7.788   -3.244  14.331  1.00 38.98 43  A 1 
ATOM 322  O O   . GLY A 1 43  ? 6.603   -3.206  14.643  1.00 36.87 43  A 1 
ATOM 323  N N   . ARG A 1 44  ? 8.282   -4.139  13.467  1.00 39.54 44  A 1 
ATOM 324  C CA  . ARG A 1 44  ? 7.670   -5.460  13.247  1.00 42.83 44  A 1 
ATOM 325  C C   . ARG A 1 44  ? 8.747   -6.352  12.647  1.00 42.22 44  A 1 
ATOM 326  O O   . ARG A 1 44  ? 9.443   -5.910  11.741  1.00 40.78 44  A 1 
ATOM 327  C CB  . ARG A 1 44  ? 6.436   -5.366  12.314  1.00 40.94 44  A 1 
ATOM 328  C CG  . ARG A 1 44  ? 5.185   -5.984  12.955  1.00 36.93 44  A 1 
ATOM 329  C CD  . ARG A 1 44  ? 3.936   -5.737  12.095  1.00 36.73 44  A 1 
ATOM 330  N NE  . ARG A 1 44  ? 2.775   -6.506  12.588  1.00 32.16 44  A 1 
ATOM 331  C CZ  . ARG A 1 44  ? 1.595   -6.588  12.004  1.00 31.93 44  A 1 
ATOM 332  N NH1 . ARG A 1 44  ? 1.300   -5.913  10.927  1.00 29.47 44  A 1 
ATOM 333  N NH2 . ARG A 1 44  ? 0.674   -7.367  12.492  1.00 28.34 44  A 1 
ATOM 334  N N   . SER A 1 45  ? 8.913   -7.570  13.147  1.00 40.60 45  A 1 
ATOM 335  C CA  . SER A 1 45  ? 9.754   -8.582  12.504  1.00 45.46 45  A 1 
ATOM 336  C C   . SER A 1 45  ? 9.095   -8.974  11.184  1.00 45.86 45  A 1 
ATOM 337  O O   . SER A 1 45  ? 8.392   -9.974  11.100  1.00 42.87 45  A 1 
ATOM 338  C CB  . SER A 1 45  ? 9.929   -9.784  13.436  1.00 41.84 45  A 1 
ATOM 339  O OG  . SER A 1 45  ? 8.672   -10.254 13.859  1.00 36.21 45  A 1 
ATOM 340  N N   . GLU A 1 46  ? 9.249   -8.129  10.186  1.00 38.92 46  A 1 
ATOM 341  C CA  . GLU A 1 46  ? 8.809   -8.420  8.829   1.00 42.68 46  A 1 
ATOM 342  C C   . GLU A 1 46  ? 9.809   -9.408  8.245   1.00 42.36 46  A 1 
ATOM 343  O O   . GLU A 1 46  ? 10.828  -9.035  7.684   1.00 40.77 46  A 1 
ATOM 344  C CB  . GLU A 1 46  ? 8.648   -7.139  8.001   1.00 41.90 46  A 1 
ATOM 345  C CG  . GLU A 1 46  ? 7.512   -6.280  8.579   1.00 37.67 46  A 1 
ATOM 346  C CD  . GLU A 1 46  ? 7.052   -5.128  7.699   1.00 36.31 46  A 1 
ATOM 347  O OE1 . GLU A 1 46  ? 5.956   -4.606  8.035   1.00 32.67 46  A 1 
ATOM 348  O OE2 . GLU A 1 46  ? 7.698   -4.789  6.705   1.00 35.78 46  A 1 
ATOM 349  N N   . GLN A 1 47  ? 9.526   -10.689 8.450   1.00 46.08 47  A 1 
ATOM 350  C CA  . GLN A 1 47  ? 10.221  -11.735 7.733   1.00 48.78 47  A 1 
ATOM 351  C C   . GLN A 1 47  ? 9.829   -11.560 6.272   1.00 48.34 47  A 1 
ATOM 352  O O   . GLN A 1 47  ? 8.698   -11.827 5.879   1.00 47.42 47  A 1 
ATOM 353  C CB  . GLN A 1 47  ? 9.852   -13.089 8.354   1.00 48.12 47  A 1 
ATOM 354  C CG  . GLN A 1 47  ? 10.893  -14.176 8.073   1.00 44.49 47  A 1 
ATOM 355  C CD  . GLN A 1 47  ? 10.732  -15.403 8.973   1.00 42.15 47  A 1 
ATOM 356  O OE1 . GLN A 1 47  ? 9.772   -15.551 9.712   1.00 39.28 47  A 1 
ATOM 357  N NE2 . GLN A 1 47  ? 11.664  -16.314 8.965   1.00 36.41 47  A 1 
ATOM 358  N N   . TYR A 1 48  ? 10.748  -10.985 5.489   1.00 43.57 48  A 1 
ATOM 359  C CA  . TYR A 1 48  ? 10.559  -10.761 4.067   1.00 45.74 48  A 1 
ATOM 360  C C   . TYR A 1 48  ? 10.409  -12.125 3.392   1.00 44.40 48  A 1 
ATOM 361  O O   . TYR A 1 48  ? 11.381  -12.865 3.251   1.00 42.83 48  A 1 
ATOM 362  C CB  . TYR A 1 48  ? 11.744  -9.956  3.525   1.00 44.27 48  A 1 
ATOM 363  C CG  . TYR A 1 48  ? 11.627  -9.567  2.053   1.00 40.19 48  A 1 
ATOM 364  C CD1 . TYR A 1 48  ? 12.229  -10.367 1.067   1.00 37.67 48  A 1 
ATOM 365  C CD2 . TYR A 1 48  ? 10.926  -8.411  1.692   1.00 36.18 48  A 1 
ATOM 366  C CE1 . TYR A 1 48  ? 12.139  -10.002 -0.284  1.00 33.00 48  A 1 
ATOM 367  C CE2 . TYR A 1 48  ? 10.827  -8.039  0.343   1.00 33.95 48  A 1 
ATOM 368  C CZ  . TYR A 1 48  ? 11.440  -8.833  -0.652  1.00 32.95 48  A 1 
ATOM 369  O OH  . TYR A 1 48  ? 11.351  -8.473  -1.960  1.00 33.69 48  A 1 
ATOM 370  N N   . ILE A 1 49  ? 9.188   -12.472 3.040   1.00 52.45 49  A 1 
ATOM 371  C CA  . ILE A 1 49  ? 8.904   -13.645 2.220   1.00 54.87 49  A 1 
ATOM 372  C C   . ILE A 1 49  ? 9.237   -13.229 0.794   1.00 54.15 49  A 1 
ATOM 373  O O   . ILE A 1 49  ? 8.651   -12.282 0.269   1.00 51.33 49  A 1 
ATOM 374  C CB  . ILE A 1 49  ? 7.454   -14.140 2.403   1.00 51.89 49  A 1 
ATOM 375  C CG1 . ILE A 1 49  ? 7.159   -14.420 3.899   1.00 48.08 49  A 1 
ATOM 376  C CG2 . ILE A 1 49  ? 7.226   -15.408 1.564   1.00 48.24 49  A 1 
ATOM 377  C CD1 . ILE A 1 49  ? 5.695   -14.772 4.178   1.00 44.72 49  A 1 
ATOM 378  N N   . SER A 1 50  ? 10.226  -13.883 0.201   1.00 51.05 50  A 1 
ATOM 379  C CA  . SER A 1 50  ? 10.573  -13.698 -1.207  1.00 55.08 50  A 1 
ATOM 380  C C   . SER A 1 50  ? 9.314   -13.876 -2.068  1.00 54.55 50  A 1 
ATOM 381  O O   . SER A 1 50  ? 8.524   -14.772 -1.764  1.00 52.61 50  A 1 
ATOM 382  C CB  . SER A 1 50  ? 11.639  -14.727 -1.606  1.00 52.18 50  A 1 
ATOM 383  O OG  . SER A 1 50  ? 12.014  -14.570 -2.957  1.00 45.06 50  A 1 
ATOM 384  N N   . PRO A 1 51  ? 9.122   -13.082 -3.126  1.00 51.33 51  A 1 
ATOM 385  C CA  . PRO A 1 51  ? 7.998   -13.246 -4.054  1.00 51.77 51  A 1 
ATOM 386  C C   . PRO A 1 51  ? 8.036   -14.563 -4.845  1.00 52.97 51  A 1 
ATOM 387  O O   . PRO A 1 51  ? 7.192   -14.802 -5.701  1.00 49.94 51  A 1 
ATOM 388  C CB  . PRO A 1 51  ? 8.067   -12.014 -4.967  1.00 47.66 51  A 1 
ATOM 389  C CG  . PRO A 1 51  ? 9.543   -11.647 -4.974  1.00 45.97 51  A 1 
ATOM 390  C CD  . PRO A 1 51  ? 9.981   -11.992 -3.555  1.00 49.64 51  A 1 
ATOM 391  N N   . ASP A 1 52  ? 9.018   -15.410 -4.562  1.00 65.82 52  A 1 
ATOM 392  C CA  . ASP A 1 52  ? 9.149   -16.737 -5.144  1.00 70.73 52  A 1 
ATOM 393  C C   . ASP A 1 52  ? 8.080   -17.705 -4.595  1.00 72.75 52  A 1 
ATOM 394  O O   . ASP A 1 52  ? 7.936   -17.883 -3.388  1.00 69.56 52  A 1 
ATOM 395  C CB  . ASP A 1 52  ? 10.572  -17.234 -4.885  1.00 64.68 52  A 1 
ATOM 396  C CG  . ASP A 1 52  ? 10.843  -18.608 -5.483  1.00 57.57 52  A 1 
ATOM 397  O OD1 . ASP A 1 52  ? 10.022  -19.053 -6.312  1.00 53.91 52  A 1 
ATOM 398  O OD2 . ASP A 1 52  ? 11.851  -19.196 -5.052  1.00 52.78 52  A 1 
ATOM 399  N N   . ALA A 1 53  ? 7.358   -18.338 -5.501  1.00 73.14 53  A 1 
ATOM 400  C CA  . ALA A 1 53  ? 6.302   -19.295 -5.184  1.00 73.21 53  A 1 
ATOM 401  C C   . ALA A 1 53  ? 6.802   -20.496 -4.369  1.00 74.21 53  A 1 
ATOM 402  O O   . ALA A 1 53  ? 6.069   -21.026 -3.534  1.00 71.82 53  A 1 
ATOM 403  C CB  . ALA A 1 53  ? 5.674   -19.744 -6.510  1.00 69.92 53  A 1 
ATOM 404  N N   . GLU A 1 54  ? 8.048   -20.892 -4.564  1.00 67.80 54  A 1 
ATOM 405  C CA  . GLU A 1 54  ? 8.660   -21.973 -3.794  1.00 72.30 54  A 1 
ATOM 406  C C   . GLU A 1 54  ? 8.935   -21.546 -2.348  1.00 72.96 54  A 1 
ATOM 407  O O   . GLU A 1 54  ? 8.631   -22.286 -1.403  1.00 71.45 54  A 1 
ATOM 408  C CB  . GLU A 1 54  ? 9.967   -22.446 -4.448  1.00 71.15 54  A 1 
ATOM 409  C CG  . GLU A 1 54  ? 9.756   -23.078 -5.830  1.00 66.05 54  A 1 
ATOM 410  C CD  . GLU A 1 54  ? 11.020  -23.766 -6.389  1.00 62.51 54  A 1 
ATOM 411  O OE1 . GLU A 1 54  ? 10.901  -24.391 -7.469  1.00 53.67 54  A 1 
ATOM 412  O OE2 . GLU A 1 54  ? 12.074  -23.720 -5.721  1.00 56.22 54  A 1 
ATOM 413  N N   . ALA A 1 55  ? 9.429   -20.333 -2.157  1.00 72.14 55  A 1 
ATOM 414  C CA  . ALA A 1 55  ? 9.669   -19.773 -0.833  1.00 73.48 55  A 1 
ATOM 415  C C   . ALA A 1 55  ? 8.359   -19.573 -0.060  1.00 74.57 55  A 1 
ATOM 416  O O   . ALA A 1 55  ? 8.284   -19.912 1.124   1.00 72.44 55  A 1 
ATOM 417  C CB  . ALA A 1 55  ? 10.449  -18.460 -0.982  1.00 71.18 55  A 1 
ATOM 418  N N   . PHE A 1 56  ? 7.308   -19.116 -0.745  1.00 67.38 56  A 1 
ATOM 419  C CA  . PHE A 1 56  ? 5.976   -18.998 -0.171  1.00 70.50 56  A 1 
ATOM 420  C C   . PHE A 1 56  ? 5.404   -20.364 0.218   1.00 69.85 56  A 1 
ATOM 421  O O   . PHE A 1 56  ? 4.958   -20.557 1.345   1.00 68.96 56  A 1 
ATOM 422  C CB  . PHE A 1 56  ? 5.044   -18.285 -1.160  1.00 70.09 56  A 1 
ATOM 423  C CG  . PHE A 1 56  ? 3.630   -18.138 -0.622  1.00 70.15 56  A 1 
ATOM 424  C CD1 . PHE A 1 56  ? 2.629   -19.041 -1.002  1.00 68.09 56  A 1 
ATOM 425  C CD2 . PHE A 1 56  ? 3.349   -17.118 0.304   1.00 68.04 56  A 1 
ATOM 426  C CE1 . PHE A 1 56  ? 1.339   -18.939 -0.441  1.00 64.75 56  A 1 
ATOM 427  C CE2 . PHE A 1 56  ? 2.057   -17.021 0.864   1.00 66.30 56  A 1 
ATOM 428  C CZ  . PHE A 1 56  ? 1.055   -17.932 0.490   1.00 67.36 56  A 1 
ATOM 429  N N   . SER A 1 57  ? 5.484   -21.342 -0.673  1.00 76.20 57  A 1 
ATOM 430  C CA  . SER A 1 57  ? 5.005   -22.707 -0.405  1.00 76.35 57  A 1 
ATOM 431  C C   . SER A 1 57  ? 5.718   -23.334 0.790   1.00 74.85 57  A 1 
ATOM 432  O O   . SER A 1 57  ? 5.082   -23.899 1.676   1.00 75.76 57  A 1 
ATOM 433  C CB  . SER A 1 57  ? 5.190   -23.590 -1.638  1.00 74.68 57  A 1 
ATOM 434  O OG  . SER A 1 57  ? 4.448   -23.083 -2.726  1.00 64.72 57  A 1 
ATOM 435  N N   . LYS A 1 58  ? 7.038   -23.171 0.861   1.00 76.64 58  A 1 
ATOM 436  C CA  . LYS A 1 58  ? 7.843   -23.646 1.995   1.00 77.64 58  A 1 
ATOM 437  C C   . LYS A 1 58  ? 7.458   -22.942 3.300   1.00 77.74 58  A 1 
ATOM 438  O O   . LYS A 1 58  ? 7.397   -23.596 4.342   1.00 76.79 58  A 1 
ATOM 439  C CB  . LYS A 1 58  ? 9.321   -23.453 1.647   1.00 77.12 58  A 1 
ATOM 440  C CG  . LYS A 1 58  ? 10.240  -24.084 2.690   1.00 72.62 58  A 1 
ATOM 441  C CD  . LYS A 1 58  ? 11.694  -23.932 2.250   1.00 72.18 58  A 1 
ATOM 442  C CE  . LYS A 1 58  ? 12.626  -24.583 3.272   1.00 62.90 58  A 1 
ATOM 443  N NZ  . LYS A 1 58  ? 14.031  -24.460 2.843   1.00 57.07 58  A 1 
ATOM 444  N N   . TYR A 1 59  ? 7.190   -21.641 3.240   1.00 73.32 59  A 1 
ATOM 445  C CA  . TYR A 1 59  ? 6.719   -20.876 4.393   1.00 72.28 59  A 1 
ATOM 446  C C   . TYR A 1 59  ? 5.366   -21.375 4.896   1.00 71.82 59  A 1 
ATOM 447  O O   . TYR A 1 59  ? 5.231   -21.671 6.075   1.00 69.29 59  A 1 
ATOM 448  C CB  . TYR A 1 59  ? 6.672   -19.396 4.016   1.00 71.70 59  A 1 
ATOM 449  C CG  . TYR A 1 59  ? 6.112   -18.502 5.095   1.00 71.24 59  A 1 
ATOM 450  C CD1 . TYR A 1 59  ? 4.784   -18.035 5.006   1.00 69.08 59  A 1 
ATOM 451  C CD2 . TYR A 1 59  ? 6.915   -18.137 6.193   1.00 68.92 59  A 1 
ATOM 452  C CE1 . TYR A 1 59  ? 4.277   -17.170 5.988   1.00 65.58 59  A 1 
ATOM 453  C CE2 . TYR A 1 59  ? 6.410   -17.266 7.180   1.00 67.87 59  A 1 
ATOM 454  C CZ  . TYR A 1 59  ? 5.096   -16.777 7.071   1.00 67.86 59  A 1 
ATOM 455  O OH  . TYR A 1 59  ? 4.623   -15.906 8.001   1.00 68.80 59  A 1 
ATOM 456  N N   . MET A 1 60  ? 4.400   -21.555 4.010   1.00 74.01 60  A 1 
ATOM 457  C CA  . MET A 1 60  ? 3.066   -22.061 4.355   1.00 74.36 60  A 1 
ATOM 458  C C   . MET A 1 60  ? 3.100   -23.480 4.930   1.00 72.43 60  A 1 
ATOM 459  O O   . MET A 1 60  ? 2.408   -23.769 5.899   1.00 74.04 60  A 1 
ATOM 460  C CB  . MET A 1 60  ? 2.161   -22.014 3.122   1.00 73.36 60  A 1 
ATOM 461  C CG  . MET A 1 60  ? 1.836   -20.575 2.696   1.00 73.01 60  A 1 
ATOM 462  S SD  . MET A 1 60  ? 0.965   -19.574 3.938   1.00 72.47 60  A 1 
ATOM 463  C CE  . MET A 1 60  ? -0.658  -20.371 3.924   1.00 61.85 60  A 1 
ATOM 464  N N   . LEU A 1 61  ? 3.954   -24.348 4.395   1.00 78.21 61  A 1 
ATOM 465  C CA  . LEU A 1 61  ? 4.144   -25.706 4.913   1.00 78.98 61  A 1 
ATOM 466  C C   . LEU A 1 61  ? 4.842   -25.744 6.283   1.00 78.77 61  A 1 
ATOM 467  O O   . LEU A 1 61  ? 4.726   -26.734 6.997   1.00 77.11 61  A 1 
ATOM 468  C CB  . LEU A 1 61  ? 4.958   -26.529 3.895   1.00 78.34 61  A 1 
ATOM 469  C CG  . LEU A 1 61  ? 4.194   -26.892 2.614   1.00 75.41 61  A 1 
ATOM 470  C CD1 . LEU A 1 61  ? 5.168   -27.500 1.602   1.00 69.86 61  A 1 
ATOM 471  C CD2 . LEU A 1 61  ? 3.083   -27.907 2.871   1.00 71.35 61  A 1 
ATOM 472  N N   . SER A 1 62  ? 5.579   -24.697 6.624   1.00 80.31 62  A 1 
ATOM 473  C CA  . SER A 1 62  ? 6.283   -24.609 7.908   1.00 80.42 62  A 1 
ATOM 474  C C   . SER A 1 62  ? 5.406   -24.112 9.068   1.00 78.91 62  A 1 
ATOM 475  O O   . SER A 1 62  ? 5.820   -24.228 10.219  1.00 77.85 62  A 1 
ATOM 476  C CB  . SER A 1 62  ? 7.536   -23.745 7.772   1.00 81.06 62  A 1 
ATOM 477  O OG  . SER A 1 62  ? 7.261   -22.366 7.653   1.00 73.20 62  A 1 
ATOM 478  N N   . LYS A 1 63  ? 4.240   -23.550 8.766   1.00 67.43 63  A 1 
ATOM 479  C CA  . LYS A 1 63  ? 3.293   -23.051 9.765   1.00 68.32 63  A 1 
ATOM 480  C C   . LYS A 1 63  ? 2.238   -24.093 10.109  1.00 66.37 63  A 1 
ATOM 481  O O   . LYS A 1 63  ? 1.787   -24.841 9.249   1.00 64.26 63  A 1 
ATOM 482  C CB  . LYS A 1 63  ? 2.631   -21.760 9.274   1.00 68.09 63  A 1 
ATOM 483  C CG  . LYS A 1 63  ? 3.574   -20.554 9.422   1.00 69.72 63  A 1 
ATOM 484  C CD  . LYS A 1 63  ? 2.776   -19.275 9.179   1.00 70.02 63  A 1 
ATOM 485  C CE  . LYS A 1 63  ? 3.581   -18.042 9.564   1.00 64.11 63  A 1 
ATOM 486  N NZ  . LYS A 1 63  ? 2.729   -16.836 9.485   1.00 58.17 63  A 1 
ATOM 487  N N   . SER A 1 64  ? 1.813   -24.107 11.371  1.00 78.69 64  A 1 
ATOM 488  C CA  . SER A 1 64  ? 0.632   -24.860 11.764  1.00 80.04 64  A 1 
ATOM 489  C C   . SER A 1 64  ? -0.644  -24.155 11.267  1.00 78.51 64  A 1 
ATOM 490  O O   . SER A 1 64  ? -0.646  -22.935 11.096  1.00 75.81 64  A 1 
ATOM 491  C CB  . SER A 1 64  ? 0.628   -25.085 13.276  1.00 77.92 64  A 1 
ATOM 492  O OG  . SER A 1 64  ? 0.569   -23.862 13.983  1.00 72.79 64  A 1 
ATOM 493  N N   . PRO A 1 65  ? -1.731  -24.888 10.986  1.00 77.08 65  A 1 
ATOM 494  C CA  . PRO A 1 65  ? -2.971  -24.298 10.460  1.00 76.90 65  A 1 
ATOM 495  C C   . PRO A 1 65  ? -3.549  -23.162 11.312  1.00 77.26 65  A 1 
ATOM 496  O O   . PRO A 1 65  ? -4.128  -22.226 10.773  1.00 72.49 65  A 1 
ATOM 497  C CB  . PRO A 1 65  ? -3.961  -25.464 10.371  1.00 74.39 65  A 1 
ATOM 498  C CG  . PRO A 1 65  ? -3.062  -26.687 10.214  1.00 73.67 65  A 1 
ATOM 499  C CD  . PRO A 1 65  ? -1.838  -26.331 11.049  1.00 78.68 65  A 1 
ATOM 500  N N   . GLU A 1 66  ? -3.371  -23.227 12.617  1.00 69.43 66  A 1 
ATOM 501  C CA  . GLU A 1 66  ? -3.793  -22.216 13.583  1.00 72.16 66  A 1 
ATOM 502  C C   . GLU A 1 66  ? -2.983  -20.914 13.536  1.00 71.90 66  A 1 
ATOM 503  O O   . GLU A 1 66  ? -3.481  -19.879 13.964  1.00 70.18 66  A 1 
ATOM 504  C CB  . GLU A 1 66  ? -3.795  -22.828 15.005  1.00 71.98 66  A 1 
ATOM 505  C CG  . GLU A 1 66  ? -2.450  -23.388 15.532  1.00 65.66 66  A 1 
ATOM 506  C CD  . GLU A 1 66  ? -2.123  -24.828 15.099  1.00 59.77 66  A 1 
ATOM 507  O OE1 . GLU A 1 66  ? -1.141  -25.387 15.624  1.00 51.15 66  A 1 
ATOM 508  O OE2 . GLU A 1 66  ? -2.813  -25.377 14.202  1.00 51.95 66  A 1 
ATOM 509  N N   . ASP A 1 67  ? -1.773  -20.955 12.982  1.00 71.02 67  A 1 
ATOM 510  C CA  . ASP A 1 67  ? -0.889  -19.794 12.869  1.00 73.38 67  A 1 
ATOM 511  C C   . ASP A 1 67  ? -1.027  -19.055 11.523  1.00 72.34 67  A 1 
ATOM 512  O O   . ASP A 1 67  ? -0.341  -18.058 11.281  1.00 70.19 67  A 1 
ATOM 513  C CB  . ASP A 1 67  ? 0.563   -20.229 13.099  1.00 71.75 67  A 1 
ATOM 514  C CG  . ASP A 1 67  ? 0.875   -20.658 14.532  1.00 68.24 67  A 1 
ATOM 515  O OD1 . ASP A 1 67  ? 0.333   -20.033 15.472  1.00 64.02 67  A 1 
ATOM 516  O OD2 . ASP A 1 67  ? 1.743   -21.555 14.678  1.00 65.05 67  A 1 
ATOM 517  N N   . ILE A 1 68  ? -1.877  -19.550 10.622  1.00 68.25 68  A 1 
ATOM 518  C CA  . ILE A 1 68  ? -2.128  -18.938 9.323   1.00 69.39 68  A 1 
ATOM 519  C C   . ILE A 1 68  ? -3.072  -17.743 9.504   1.00 66.44 68  A 1 
ATOM 520  O O   . ILE A 1 68  ? -4.275  -17.888 9.721   1.00 63.11 68  A 1 
ATOM 521  C CB  . ILE A 1 68  ? -2.640  -19.966 8.292   1.00 68.78 68  A 1 
ATOM 522  C CG1 . ILE A 1 68  ? -1.613  -21.101 8.104   1.00 67.86 68  A 1 
ATOM 523  C CG2 . ILE A 1 68  ? -2.919  -19.265 6.948   1.00 67.07 68  A 1 
ATOM 524  C CD1 . ILE A 1 68  ? -2.074  -22.239 7.183   1.00 62.50 68  A 1 
ATOM 525  N N   . GLY A 1 69  ? -2.520  -16.548 9.393   1.00 66.71 69  A 1 
ATOM 526  C CA  . GLY A 1 69  ? -3.266  -15.301 9.476   1.00 68.17 69  A 1 
ATOM 527  C C   . GLY A 1 69  ? -3.623  -14.710 8.107   1.00 68.33 69  A 1 
ATOM 528  O O   . GLY A 1 69  ? -3.092  -15.112 7.078   1.00 65.47 69  A 1 
ATOM 529  N N   . PRO A 1 70  ? -4.442  -13.646 8.075   1.00 61.99 70  A 1 
ATOM 530  C CA  . PRO A 1 70  ? -4.754  -12.916 6.837   1.00 63.53 70  A 1 
ATOM 531  C C   . PRO A 1 70  ? -3.523  -12.351 6.102   1.00 64.98 70  A 1 
ATOM 532  O O   . PRO A 1 70  ? -3.573  -12.096 4.903   1.00 61.47 70  A 1 
ATOM 533  C CB  . PRO A 1 70  ? -5.682  -11.770 7.264   1.00 60.85 70  A 1 
ATOM 534  C CG  . PRO A 1 70  ? -6.296  -12.273 8.568   1.00 59.89 70  A 1 
ATOM 535  C CD  . PRO A 1 70  ? -5.184  -13.111 9.194   1.00 66.02 70  A 1 
ATOM 536  N N   . SER A 1 71  ? -2.425  -12.147 6.823   1.00 55.82 71  A 1 
ATOM 537  C CA  . SER A 1 71  ? -1.145  -11.710 6.263   1.00 59.98 71  A 1 
ATOM 538  C C   . SER A 1 71  ? -0.410  -12.792 5.475   1.00 60.94 71  A 1 
ATOM 539  O O   . SER A 1 71  ? 0.526   -12.461 4.754   1.00 57.49 71  A 1 
ATOM 540  C CB  . SER A 1 71  ? -0.229  -11.217 7.384   1.00 57.02 71  A 1 
ATOM 541  O OG  . SER A 1 71  ? -0.159  -12.149 8.434   1.00 50.92 71  A 1 
ATOM 542  N N   . ASP A 1 72  ? -0.794  -14.045 5.643   1.00 49.82 72  A 1 
ATOM 543  C CA  . ASP A 1 72  ? -0.190  -15.200 4.991   1.00 54.39 72  A 1 
ATOM 544  C C   . ASP A 1 72  ? -0.942  -15.590 3.705   1.00 55.07 72  A 1 
ATOM 545  O O   . ASP A 1 72  ? -0.537  -16.508 3.000   1.00 51.56 72  A 1 
ATOM 546  C CB  . ASP A 1 72  ? -0.129  -16.359 5.989   1.00 54.28 72  A 1 
ATOM 547  C CG  . ASP A 1 72  ? 0.657   -16.007 7.259   1.00 52.74 72  A 1 
ATOM 548  O OD1 . ASP A 1 72  ? 1.826   -15.578 7.159   1.00 50.93 72  A 1 
ATOM 549  O OD2 . ASP A 1 72  ? 0.124   -16.181 8.372   1.00 51.63 72  A 1 
ATOM 550  N N   . SER A 1 73  ? -2.018  -14.883 3.364   1.00 59.66 73  A 1 
ATOM 551  C CA  . SER A 1 73  ? -2.736  -15.096 2.116   1.00 60.17 73  A 1 
ATOM 552  C C   . SER A 1 73  ? -1.949  -14.522 0.939   1.00 57.95 73  A 1 
ATOM 553  O O   . SER A 1 73  ? -1.657  -13.322 0.907   1.00 55.02 73  A 1 
ATOM 554  C CB  . SER A 1 73  ? -4.132  -14.489 2.178   1.00 56.63 73  A 1 
ATOM 555  O OG  . SER A 1 73  ? -4.876  -15.088 3.222   1.00 50.91 73  A 1 
ATOM 556  N N   . ALA A 1 74  ? -1.635  -15.359 -0.050  1.00 52.04 74  A 1 
ATOM 557  C CA  . ALA A 1 74  ? -1.121  -14.894 -1.328  1.00 52.59 74  A 1 
ATOM 558  C C   . ALA A 1 74  ? -2.257  -14.266 -2.147  1.00 51.03 74  A 1 
ATOM 559  O O   . ALA A 1 74  ? -3.377  -14.774 -2.167  1.00 47.53 74  A 1 
ATOM 560  C CB  . ALA A 1 74  ? -0.462  -16.058 -2.084  1.00 49.61 74  A 1 
ATOM 561  N N   . SER A 1 75  ? -1.963  -13.163 -2.842  1.00 43.58 75  A 1 
ATOM 562  C CA  . SER A 1 75  ? -2.853  -12.679 -3.893  1.00 46.64 75  A 1 
ATOM 563  C C   . SER A 1 75  ? -2.899  -13.719 -5.013  1.00 46.42 75  A 1 
ATOM 564  O O   . SER A 1 75  ? -1.873  -14.231 -5.443  1.00 42.74 75  A 1 
ATOM 565  C CB  . SER A 1 75  ? -2.385  -11.332 -4.438  1.00 43.95 75  A 1 
ATOM 566  O OG  . SER A 1 75  ? -3.312  -10.867 -5.385  1.00 37.08 75  A 1 
ATOM 567  N N   . ASN A 1 76  ? -4.100  -14.024 -5.479  1.00 38.62 76  A 1 
ATOM 568  C CA  . ASN A 1 76  ? -4.333  -14.891 -6.633  1.00 39.92 76  A 1 
ATOM 569  C C   . ASN A 1 76  ? -4.095  -14.177 -7.975  1.00 39.82 76  A 1 
ATOM 570  O O   . ASN A 1 76  ? -4.305  -14.777 -9.026  1.00 36.44 76  A 1 
ATOM 571  C CB  . ASN A 1 76  ? -5.733  -15.536 -6.513  1.00 37.80 76  A 1 
ATOM 572  C CG  . ASN A 1 76  ? -6.856  -14.593 -6.119  1.00 33.70 76  A 1 
ATOM 573  O OD1 . ASN A 1 76  ? -6.707  -13.590 -5.429  1.00 31.50 76  A 1 
ATOM 574  N ND2 . ASN A 1 76  ? -8.074  -14.921 -6.466  1.00 29.89 76  A 1 
ATOM 575  N N   . ASP A 1 77  ? -3.652  -12.921 -7.941  1.00 35.73 77  A 1 
ATOM 576  C CA  . ASP A 1 77  ? -3.203  -12.188 -9.116  1.00 38.69 77  A 1 
ATOM 577  C C   . ASP A 1 77  ? -1.696  -12.428 -9.341  1.00 38.23 77  A 1 
ATOM 578  O O   . ASP A 1 77  ? -0.880  -12.015 -8.502  1.00 35.66 77  A 1 
ATOM 579  C CB  . ASP A 1 77  ? -3.534  -10.701 -8.928  1.00 36.98 77  A 1 
ATOM 580  C CG  . ASP A 1 77  ? -3.096  -9.823  -10.096 1.00 32.70 77  A 1 
ATOM 581  O OD1 . ASP A 1 77  ? -2.530  -10.358 -11.073 1.00 29.68 77  A 1 
ATOM 582  O OD2 . ASP A 1 77  ? -3.293  -8.606  -9.965  1.00 28.82 77  A 1 
ATOM 583  N N   . PRO A 1 78  ? -1.294  -13.057 -10.462 1.00 32.20 78  A 1 
ATOM 584  C CA  . PRO A 1 78  ? 0.108   -13.327 -10.762 1.00 33.12 78  A 1 
ATOM 585  C C   . PRO A 1 78  ? 0.962   -12.061 -10.941 1.00 33.71 78  A 1 
ATOM 586  O O   . PRO A 1 78  ? 2.183   -12.141 -10.865 1.00 31.54 78  A 1 
ATOM 587  C CB  . PRO A 1 78  ? 0.081   -14.180 -12.038 1.00 30.34 78  A 1 
ATOM 588  C CG  . PRO A 1 78  ? -1.231  -13.787 -12.713 1.00 29.86 78  A 1 
ATOM 589  C CD  . PRO A 1 78  ? -2.157  -13.506 -11.532 1.00 33.76 78  A 1 
ATOM 590  N N   . LEU A 1 79  ? 0.345   -10.900 -11.159 1.00 30.92 79  A 1 
ATOM 591  C CA  . LEU A 1 79  ? 1.048   -9.615  -11.283 1.00 32.08 79  A 1 
ATOM 592  C C   . LEU A 1 79  ? 1.238   -8.913  -9.931  1.00 32.54 79  A 1 
ATOM 593  O O   . LEU A 1 79  ? 2.096   -8.038  -9.802  1.00 30.34 79  A 1 
ATOM 594  C CB  . LEU A 1 79  ? 0.294   -8.726  -12.278 1.00 29.65 79  A 1 
ATOM 595  C CG  . LEU A 1 79  ? 0.232   -9.290  -13.717 1.00 27.40 79  A 1 
ATOM 596  C CD1 . LEU A 1 79  ? -0.619  -8.381  -14.586 1.00 24.97 79  A 1 
ATOM 597  C CD2 . LEU A 1 79  ? 1.624   -9.403  -14.348 1.00 26.71 79  A 1 
ATOM 598  N N   . THR A 1 80  ? 0.482   -9.299  -8.913  1.00 36.14 80  A 1 
ATOM 599  C CA  . THR A 1 80  ? 0.574   -8.725  -7.567  1.00 40.02 80  A 1 
ATOM 600  C C   . THR A 1 80  ? 1.002   -9.776  -6.552  1.00 40.99 80  A 1 
ATOM 601  O O   . THR A 1 80  ? 0.249   -10.190 -5.679  1.00 38.40 80  A 1 
ATOM 602  C CB  . THR A 1 80  ? -0.696  -7.977  -7.158  1.00 38.27 80  A 1 
ATOM 603  O OG1 . THR A 1 80  ? -1.833  -8.799  -7.136  1.00 34.63 80  A 1 
ATOM 604  C CG2 . THR A 1 80  ? -1.004  -6.802  -8.082  1.00 34.72 80  A 1 
ATOM 605  N N   . SER A 1 81  ? 2.282   -10.183 -6.612  1.00 38.04 81  A 1 
ATOM 606  C CA  . SER A 1 81  ? 2.909   -11.064 -5.617  1.00 40.21 81  A 1 
ATOM 607  C C   . SER A 1 81  ? 3.145   -10.386 -4.256  1.00 39.75 81  A 1 
ATOM 608  O O   . SER A 1 81  ? 4.011   -10.786 -3.477  1.00 37.59 81  A 1 
ATOM 609  C CB  . SER A 1 81  ? 4.197   -11.664 -6.197  1.00 38.83 81  A 1 
ATOM 610  O OG  . SER A 1 81  ? 5.088   -10.638 -6.555  1.00 35.09 81  A 1 
ATOM 611  N N   . PHE A 1 82  ? 2.393   -9.344  -3.960  1.00 36.56 82  A 1 
ATOM 612  C CA  . PHE A 1 82  ? 2.456   -8.604  -2.711  1.00 38.61 82  A 1 
ATOM 613  C C   . PHE A 1 82  ? 1.359   -9.069  -1.765  1.00 38.75 82  A 1 
ATOM 614  O O   . PHE A 1 82  ? 0.190   -9.146  -2.129  1.00 35.68 82  A 1 
ATOM 615  C CB  . PHE A 1 82  ? 2.387   -7.094  -2.982  1.00 35.36 82  A 1 
ATOM 616  C CG  . PHE A 1 82  ? 3.492   -6.594  -3.896  1.00 33.90 82  A 1 
ATOM 617  C CD1 . PHE A 1 82  ? 4.804   -6.452  -3.412  1.00 31.29 82  A 1 
ATOM 618  C CD2 . PHE A 1 82  ? 3.219   -6.315  -5.247  1.00 30.05 82  A 1 
ATOM 619  C CE1 . PHE A 1 82  ? 5.839   -6.036  -4.271  1.00 27.73 82  A 1 
ATOM 620  C CE2 . PHE A 1 82  ? 4.251   -5.896  -6.104  1.00 28.29 82  A 1 
ATOM 621  C CZ  . PHE A 1 82  ? 5.556   -5.761  -5.618  1.00 28.03 82  A 1 
ATOM 622  N N   . SER A 1 83  ? 1.731   -9.313  -0.515  1.00 37.48 83  A 1 
ATOM 623  C CA  . SER A 1 83  ? 0.763   -9.472  0.566   1.00 39.72 83  A 1 
ATOM 624  C C   . SER A 1 83  ? -0.049  -8.183  0.690   1.00 39.59 83  A 1 
ATOM 625  O O   . SER A 1 83  ? 0.457   -7.148  1.135   1.00 37.77 83  A 1 
ATOM 626  C CB  . SER A 1 83  ? 1.484   -9.823  1.867   1.00 37.59 83  A 1 
ATOM 627  O OG  . SER A 1 83  ? 0.567   -9.959  2.935   1.00 33.90 83  A 1 
ATOM 628  N N   . ILE A 1 84  ? -1.300  -8.228  0.270   1.00 34.07 84  A 1 
ATOM 629  C CA  . ILE A 1 84  ? -2.216  -7.096  0.396   1.00 37.15 84  A 1 
ATOM 630  C C   . ILE A 1 84  ? -2.577  -6.974  1.876   1.00 36.98 84  A 1 
ATOM 631  O O   . ILE A 1 84  ? -3.484  -7.631  2.378   1.00 34.42 84  A 1 
ATOM 632  C CB  . ILE A 1 84  ? -3.462  -7.231  -0.515  1.00 36.55 84  A 1 
ATOM 633  C CG1 . ILE A 1 84  ? -3.050  -7.380  -2.002  1.00 33.71 84  A 1 
ATOM 634  C CG2 . ILE A 1 84  ? -4.378  -6.001  -0.333  1.00 34.66 84  A 1 
ATOM 635  C CD1 . ILE A 1 84  ? -4.228  -7.626  -2.947  1.00 31.05 84  A 1 
ATOM 636  N N   . ARG A 1 85  ? -1.880  -6.112  2.584   1.00 32.08 85  A 1 
ATOM 637  C CA  . ARG A 1 85  ? -2.317  -5.688  3.907   1.00 34.06 85  A 1 
ATOM 638  C C   . ARG A 1 85  ? -3.515  -4.763  3.722   1.00 33.15 85  A 1 
ATOM 639  O O   . ARG A 1 85  ? -3.363  -3.549  3.629   1.00 31.81 85  A 1 
ATOM 640  C CB  . ARG A 1 85  ? -1.184  -5.018  4.696   1.00 32.87 85  A 1 
ATOM 641  C CG  . ARG A 1 85  ? -0.095  -6.026  5.107   1.00 30.44 85  A 1 
ATOM 642  C CD  . ARG A 1 85  ? 0.899   -5.325  6.026   1.00 30.08 85  A 1 
ATOM 643  N NE  . ARG A 1 85  ? 2.002   -6.216  6.424   1.00 26.35 85  A 1 
ATOM 644  C CZ  . ARG A 1 85  ? 3.095   -5.825  7.059   1.00 25.56 85  A 1 
ATOM 645  N NH1 . ARG A 1 85  ? 3.245   -4.619  7.533   1.00 23.10 85  A 1 
ATOM 646  N NH2 . ARG A 1 85  ? 4.088   -6.627  7.215   1.00 21.84 85  A 1 
ATOM 647  N N   . SER A 1 86  ? -4.698  -5.321  3.696   1.00 36.86 86  A 1 
ATOM 648  C CA  . SER A 1 86  ? -5.909  -4.540  3.866   1.00 37.11 86  A 1 
ATOM 649  C C   . SER A 1 86  ? -5.887  -3.978  5.287   1.00 36.11 86  A 1 
ATOM 650  O O   . SER A 1 86  ? -6.085  -4.688  6.267   1.00 32.85 86  A 1 
ATOM 651  C CB  . SER A 1 86  ? -7.164  -5.359  3.553   1.00 33.38 86  A 1 
ATOM 652  O OG  . SER A 1 86  ? -7.240  -6.526  4.332   1.00 29.71 86  A 1 
ATOM 653  N N   . ASN A 1 87  ? -5.606  -2.690  5.418   1.00 27.92 87  A 1 
ATOM 654  C CA  . ASN A 1 87  ? -5.931  -1.992  6.643   1.00 31.44 87  A 1 
ATOM 655  C C   . ASN A 1 87  ? -7.446  -2.048  6.765   1.00 31.54 87  A 1 
ATOM 656  O O   . ASN A 1 87  ? -8.149  -1.319  6.068   1.00 29.35 87  A 1 
ATOM 657  C CB  . ASN A 1 87  ? -5.399  -0.546  6.591   1.00 29.75 87  A 1 
ATOM 658  C CG  . ASN A 1 87  ? -3.900  -0.451  6.779   1.00 26.67 87  A 1 
ATOM 659  O OD1 . ASN A 1 87  ? -3.274  -1.248  7.453   1.00 24.72 87  A 1 
ATOM 660  N ND2 . ASN A 1 87  ? -3.273  0.551   6.223   1.00 22.90 87  A 1 
ATOM 661  N N   . ALA A 1 88  ? -7.941  -2.951  7.601   1.00 29.97 88  A 1 
ATOM 662  C CA  . ALA A 1 88  ? -9.351  -2.990  7.932   1.00 32.57 88  A 1 
ATOM 663  C C   . ALA A 1 88  ? -9.716  -1.590  8.448   1.00 32.89 88  A 1 
ATOM 664  O O   . ALA A 1 88  ? -9.236  -1.152  9.493   1.00 30.73 88  A 1 
ATOM 665  C CB  . ALA A 1 88  ? -9.610  -4.102  8.957   1.00 29.89 88  A 1 
ATOM 666  N N   . VAL A 1 89  ? -10.505 -0.877  7.665   1.00 30.44 89  A 1 
ATOM 667  C CA  . VAL A 1 89  ? -11.159 0.335   8.144   1.00 35.26 89  A 1 
ATOM 668  C C   . VAL A 1 89  ? -11.926 -0.107  9.377   1.00 36.18 89  A 1 
ATOM 669  O O   . VAL A 1 89  ? -12.766 -0.997  9.285   1.00 34.12 89  A 1 
ATOM 670  C CB  . VAL A 1 89  ? -12.086 0.926   7.070   1.00 33.88 89  A 1 
ATOM 671  C CG1 . VAL A 1 89  ? -12.876 2.129   7.586   1.00 28.61 89  A 1 
ATOM 672  C CG2 . VAL A 1 89  ? -11.268 1.389   5.848   1.00 30.04 89  A 1 
ATOM 673  N N   . LYS A 1 90  ? -11.607 0.466   10.536  1.00 29.38 90  A 1 
ATOM 674  C CA  . LYS A 1 90  ? -12.427 0.302   11.726  1.00 33.80 90  A 1 
ATOM 675  C C   . LYS A 1 90  ? -13.798 0.886   11.410  1.00 33.64 90  A 1 
ATOM 676  O O   . LYS A 1 90  ? -14.027 2.076   11.577  1.00 32.77 90  A 1 
ATOM 677  C CB  . LYS A 1 90  ? -11.798 1.009   12.946  1.00 34.16 90  A 1 
ATOM 678  C CG  . LYS A 1 90  ? -10.632 0.232   13.577  1.00 31.42 90  A 1 
ATOM 679  C CD  . LYS A 1 90  ? -10.144 0.981   14.824  1.00 30.27 90  A 1 
ATOM 680  C CE  . LYS A 1 90  ? -9.032  0.188   15.524  1.00 26.71 90  A 1 
ATOM 681  N NZ  . LYS A 1 90  ? -8.541  0.906   16.737  1.00 25.33 90  A 1 
ATOM 682  N N   . THR A 1 91  ? -14.685 0.048   10.901  1.00 39.74 91  A 1 
ATOM 683  C CA  . THR A 1 91  ? -16.099 0.369   10.883  1.00 44.21 91  A 1 
ATOM 684  C C   . THR A 1 91  ? -16.567 0.258   12.319  1.00 43.91 91  A 1 
ATOM 685  O O   . THR A 1 91  ? -16.415 -0.783  12.953  1.00 39.06 91  A 1 
ATOM 686  C CB  . THR A 1 91  ? -16.895 -0.548  9.944   1.00 39.15 91  A 1 
ATOM 687  O OG1 . THR A 1 91  ? -16.635 -1.903  10.220  1.00 34.83 91  A 1 
ATOM 688  C CG2 . THR A 1 91  ? -16.499 -0.298  8.484   1.00 35.33 91  A 1 
ATOM 689  N N   . ASN A 1 92  ? -17.075 1.356   12.853  1.00 36.11 92  A 1 
ATOM 690  C CA  . ASN A 1 92  ? -17.720 1.404   14.154  1.00 40.29 92  A 1 
ATOM 691  C C   . ASN A 1 92  ? -18.862 0.388   14.101  1.00 39.39 92  A 1 
ATOM 692  O O   . ASN A 1 92  ? -19.842 0.586   13.385  1.00 37.06 92  A 1 
ATOM 693  C CB  . ASN A 1 92  ? -18.220 2.843   14.429  1.00 37.87 92  A 1 
ATOM 694  C CG  . ASN A 1 92  ? -17.295 3.965   13.983  1.00 33.20 92  A 1 
ATOM 695  O OD1 . ASN A 1 92  ? -16.102 3.812   13.738  1.00 30.74 92  A 1 
ATOM 696  N ND2 . ASN A 1 92  ? -17.809 5.148   13.829  1.00 29.35 92  A 1 
ATOM 697  N N   . ALA A 1 93  ? -18.660 -0.731  14.767  1.00 38.46 93  A 1 
ATOM 698  C CA  . ALA A 1 93  ? -19.574 -1.858  14.763  1.00 41.71 93  A 1 
ATOM 699  C C   . ALA A 1 93  ? -20.827 -1.503  15.570  1.00 41.49 93  A 1 
ATOM 700  O O   . ALA A 1 93  ? -20.907 -1.820  16.747  1.00 37.89 93  A 1 
ATOM 701  C CB  . ALA A 1 93  ? -18.828 -3.093  15.304  1.00 38.26 93  A 1 
ATOM 702  N N   . ASP A 1 94  ? -21.784 -0.866  14.927  1.00 38.18 94  A 1 
ATOM 703  C CA  . ASP A 1 94  ? -23.154 -0.745  15.445  1.00 41.81 94  A 1 
ATOM 704  C C   . ASP A 1 94  ? -24.218 -1.131  14.399  1.00 40.64 94  A 1 
ATOM 705  O O   . ASP A 1 94  ? -25.385 -0.800  14.512  1.00 38.24 94  A 1 
ATOM 706  C CB  . ASP A 1 94  ? -23.384 0.650   16.059  1.00 40.57 94  A 1 
ATOM 707  C CG  . ASP A 1 94  ? -24.475 0.657   17.135  1.00 36.91 94  A 1 
ATOM 708  O OD1 . ASP A 1 94  ? -24.745 -0.424  17.715  1.00 34.07 94  A 1 
ATOM 709  O OD2 . ASP A 1 94  ? -24.988 1.765   17.407  1.00 34.06 94  A 1 
ATOM 710  N N   . ALA A 1 95  ? -23.826 -1.862  13.360  1.00 32.09 95  A 1 
ATOM 711  C CA  . ALA A 1 95  ? -24.761 -2.382  12.351  1.00 34.51 95  A 1 
ATOM 712  C C   . ALA A 1 95  ? -24.248 -3.660  11.658  1.00 35.08 95  A 1 
ATOM 713  O O   . ALA A 1 95  ? -24.400 -3.841  10.453  1.00 32.22 95  A 1 
ATOM 714  C CB  . ALA A 1 95  ? -25.101 -1.256  11.362  1.00 32.33 95  A 1 
ATOM 715  N N   . GLY A 1 96  ? -23.623 -4.570  12.420  1.00 36.78 96  A 1 
ATOM 716  C CA  . GLY A 1 96  ? -23.305 -5.913  11.952  1.00 39.02 96  A 1 
ATOM 717  C C   . GLY A 1 96  ? -24.468 -6.858  12.230  1.00 38.67 96  A 1 
ATOM 718  O O   . GLY A 1 96  ? -24.698 -7.223  13.372  1.00 36.15 96  A 1 
ATOM 719  N N   . VAL A 1 97  ? -25.197 -7.259  11.197  1.00 32.84 97  A 1 
ATOM 720  C CA  . VAL A 1 97  ? -26.184 -8.338  11.304  1.00 38.15 97  A 1 
ATOM 721  C C   . VAL A 1 97  ? -25.422 -9.650  11.512  1.00 38.06 97  A 1 
ATOM 722  O O   . VAL A 1 97  ? -24.836 -10.189 10.578  1.00 35.78 97  A 1 
ATOM 723  C CB  . VAL A 1 97  ? -27.091 -8.400  10.063  1.00 36.62 97  A 1 
ATOM 724  C CG1 . VAL A 1 97  ? -28.159 -9.491  10.189  1.00 32.12 97  A 1 
ATOM 725  C CG2 . VAL A 1 97  ? -27.817 -7.067  9.833   1.00 33.42 97  A 1 
ATOM 726  N N   . SER A 1 98  ? -25.399 -10.148 12.750  1.00 31.02 98  A 1 
ATOM 727  C CA  . SER A 1 98  ? -24.879 -11.473 13.062  1.00 35.98 98  A 1 
ATOM 728  C C   . SER A 1 98  ? -25.906 -12.520 12.632  1.00 34.55 98  A 1 
ATOM 729  O O   . SER A 1 98  ? -26.981 -12.619 13.220  1.00 32.70 98  A 1 
ATOM 730  C CB  . SER A 1 98  ? -24.571 -11.578 14.564  1.00 35.01 98  A 1 
ATOM 731  O OG  . SER A 1 98  ? -24.019 -12.836 14.858  1.00 30.54 98  A 1 
ATOM 732  N N   . MET A 1 99  ? -25.583 -13.303 11.621  1.00 36.42 99  A 1 
ATOM 733  C CA  . MET A 1 99  ? -26.299 -14.537 11.298  1.00 39.26 99  A 1 
ATOM 734  C C   . MET A 1 99  ? -25.654 -15.708 12.037  1.00 39.01 99  A 1 
ATOM 735  O O   . MET A 1 99  ? -25.105 -16.607 11.413  1.00 35.90 99  A 1 
ATOM 736  C CB  . MET A 1 99  ? -26.340 -14.772 9.768   1.00 36.96 99  A 1 
ATOM 737  C CG  . MET A 1 99  ? -27.242 -13.781 9.030   1.00 32.65 99  A 1 
ATOM 738  S SD  . MET A 1 99  ? -27.713 -14.334 7.363   1.00 30.05 99  A 1 
ATOM 739  C CE  . MET A 1 99  ? -28.930 -15.623 7.774   1.00 26.50 99  A 1 
ATOM 740  N N   . ASP A 1 100 ? -25.697 -15.685 13.364  1.00 35.42 100 A 1 
ATOM 741  C CA  . ASP A 1 100 ? -25.364 -16.866 14.146  1.00 40.00 100 A 1 
ATOM 742  C C   . ASP A 1 100 ? -26.646 -17.515 14.681  1.00 38.46 100 A 1 
ATOM 743  O O   . ASP A 1 100 ? -27.383 -16.956 15.488  1.00 35.39 100 A 1 
ATOM 744  C CB  . ASP A 1 100 ? -24.337 -16.561 15.242  1.00 38.66 100 A 1 
ATOM 745  C CG  . ASP A 1 100 ? -23.726 -17.839 15.831  1.00 33.65 100 A 1 
ATOM 746  O OD1 . ASP A 1 100 ? -23.952 -18.923 15.250  1.00 30.89 100 A 1 
ATOM 747  O OD2 . ASP A 1 100 ? -23.032 -17.718 16.865  1.00 31.43 100 A 1 
ATOM 748  N N   . SER A 1 101 ? -26.934 -18.680 14.142  1.00 29.33 101 A 1 
ATOM 749  C CA  . SER A 1 101 ? -28.038 -19.530 14.561  1.00 31.61 101 A 1 
ATOM 750  C C   . SER A 1 101 ? -27.591 -20.360 15.759  1.00 30.57 101 A 1 
ATOM 751  O O   . SER A 1 101 ? -27.264 -21.538 15.614  1.00 27.58 101 A 1 
ATOM 752  C CB  . SER A 1 101 ? -28.498 -20.436 13.408  1.00 28.70 101 A 1 
ATOM 753  O OG  . SER A 1 101 ? -28.965 -19.668 12.328  1.00 25.37 101 A 1 
ATOM 754  N N   . SER A 1 102 ? -27.586 -19.774 16.945  1.00 31.41 102 A 1 
ATOM 755  C CA  . SER A 1 102 ? -27.456 -20.544 18.175  1.00 35.95 102 A 1 
ATOM 756  C C   . SER A 1 102 ? -28.804 -20.630 18.889  1.00 35.66 102 A 1 
ATOM 757  O O   . SER A 1 102 ? -29.367 -19.672 19.408  1.00 32.67 102 A 1 
ATOM 758  C CB  . SER A 1 102 ? -26.296 -20.071 19.062  1.00 32.16 102 A 1 
ATOM 759  O OG  . SER A 1 102 ? -26.497 -18.773 19.562  1.00 28.32 102 A 1 
ATOM 760  N N   . THR A 1 103 ? -29.353 -21.833 18.888  1.00 26.77 103 A 1 
ATOM 761  C CA  . THR A 1 103 ? -30.461 -22.260 19.738  1.00 31.74 103 A 1 
ATOM 762  C C   . THR A 1 103 ? -29.998 -22.253 21.189  1.00 32.52 103 A 1 
ATOM 763  O O   . THR A 1 103 ? -29.467 -23.253 21.673  1.00 28.75 103 A 1 
ATOM 764  C CB  . THR A 1 103 ? -30.905 -23.680 19.344  1.00 27.64 103 A 1 
ATOM 765  O OG1 . THR A 1 103 ? -29.786 -24.494 19.126  1.00 24.09 103 A 1 
ATOM 766  C CG2 . THR A 1 103 ? -31.732 -23.687 18.064  1.00 24.02 103 A 1 
ATOM 767  N N   . GLN A 1 104 ? -30.199 -21.157 21.886  1.00 31.23 104 A 1 
ATOM 768  C CA  . GLN A 1 104 ? -30.094 -21.138 23.342  1.00 35.77 104 A 1 
ATOM 769  C C   . GLN A 1 104 ? -31.349 -20.547 23.988  1.00 37.03 104 A 1 
ATOM 770  O O   . GLN A 1 104 ? -31.827 -19.457 23.676  1.00 34.82 104 A 1 
ATOM 771  C CB  . GLN A 1 104 ? -28.781 -20.503 23.837  1.00 32.81 104 A 1 
ATOM 772  C CG  . GLN A 1 104 ? -27.751 -21.607 24.148  1.00 29.16 104 A 1 
ATOM 773  C CD  . GLN A 1 104 ? -26.501 -21.107 24.858  1.00 26.44 104 A 1 
ATOM 774  O OE1 . GLN A 1 104 ? -26.263 -19.923 25.024  1.00 25.23 104 A 1 
ATOM 775  N NE2 . GLN A 1 104 ? -25.641 -21.995 25.322  1.00 26.75 104 A 1 
ATOM 776  N N   . SER A 1 105 ? -31.871 -21.371 24.886  1.00 26.24 105 A 1 
ATOM 777  C CA  . SER A 1 105 ? -33.054 -21.239 25.723  1.00 32.18 105 A 1 
ATOM 778  C C   . SER A 1 105 ? -33.183 -19.863 26.377  1.00 32.42 105 A 1 
ATOM 779  O O   . SER A 1 105 ? -32.278 -19.395 27.057  1.00 29.43 105 A 1 
ATOM 780  C CB  . SER A 1 105 ? -32.943 -22.313 26.807  1.00 28.43 105 A 1 
ATOM 781  O OG  . SER A 1 105 ? -32.518 -23.545 26.242  1.00 24.77 105 A 1 
ATOM 782  N N   . ARG A 1 106 ? -34.344 -19.247 26.216  1.00 27.87 106 A 1 
ATOM 783  C CA  . ARG A 1 106 ? -34.723 -18.021 26.937  1.00 32.51 106 A 1 
ATOM 784  C C   . ARG A 1 106 ? -34.779 -18.297 28.448  1.00 32.32 106 A 1 
ATOM 785  O O   . ARG A 1 106 ? -35.525 -19.196 28.842  1.00 30.46 106 A 1 
ATOM 786  C CB  . ARG A 1 106 ? -36.115 -17.540 26.466  1.00 30.50 106 A 1 
ATOM 787  C CG  . ARG A 1 106 ? -36.132 -17.042 25.025  1.00 27.34 106 A 1 
ATOM 788  C CD  . ARG A 1 106 ? -37.561 -16.714 24.541  1.00 25.40 106 A 1 
ATOM 789  N NE  . ARG A 1 106 ? -38.094 -15.453 25.107  1.00 23.45 106 A 1 
ATOM 790  C CZ  . ARG A 1 106 ? -39.319 -14.956 24.916  1.00 23.03 106 A 1 
ATOM 791  N NH1 . ARG A 1 106 ? -40.223 -15.591 24.213  1.00 21.47 106 A 1 
ATOM 792  N NH2 . ARG A 1 106 ? -39.655 -13.799 25.412  1.00 21.35 106 A 1 
ATOM 793  N N   . PRO A 1 107 ? -34.131 -17.512 29.301  1.00 31.35 107 A 1 
ATOM 794  C CA  . PRO A 1 107 ? -34.549 -17.426 30.689  1.00 34.34 107 A 1 
ATOM 795  C C   . PRO A 1 107 ? -35.854 -16.618 30.755  1.00 35.72 107 A 1 
ATOM 796  O O   . PRO A 1 107 ? -35.984 -15.542 30.183  1.00 32.62 107 A 1 
ATOM 797  C CB  . PRO A 1 107 ? -33.378 -16.795 31.443  1.00 30.48 107 A 1 
ATOM 798  C CG  . PRO A 1 107 ? -32.708 -15.935 30.378  1.00 28.75 107 A 1 
ATOM 799  C CD  . PRO A 1 107 ? -33.035 -16.604 29.037  1.00 31.09 107 A 1 
ATOM 800  N N   . SER A 1 108 ? -36.837 -17.186 31.458  1.00 25.27 108 A 1 
ATOM 801  C CA  . SER A 1 108 ? -38.077 -16.514 31.839  1.00 30.68 108 A 1 
ATOM 802  C C   . SER A 1 108 ? -37.745 -15.322 32.734  1.00 30.88 108 A 1 
ATOM 803  O O   . SER A 1 108 ? -37.411 -15.497 33.905  1.00 28.34 108 A 1 
ATOM 804  C CB  . SER A 1 108 ? -38.949 -17.527 32.590  1.00 26.96 108 A 1 
ATOM 805  O OG  . SER A 1 108 ? -40.070 -16.923 33.172  1.00 23.20 108 A 1 
ATOM 806  N N   . SER A 1 109 ? -37.863 -14.123 32.211  1.00 28.37 109 A 1 
ATOM 807  C CA  . SER A 1 109 ? -37.928 -12.914 33.030  1.00 34.82 109 A 1 
ATOM 808  C C   . SER A 1 109 ? -39.118 -12.064 32.582  1.00 34.98 109 A 1 
ATOM 809  O O   . SER A 1 109 ? -39.276 -11.754 31.406  1.00 31.24 109 A 1 
ATOM 810  C CB  . SER A 1 109 ? -36.601 -12.140 33.035  1.00 30.85 109 A 1 
ATOM 811  O OG  . SER A 1 109 ? -36.265 -11.667 31.751  1.00 26.94 109 A 1 
ATOM 812  N N   . ASN A 1 110 ? -39.971 -11.752 33.555  1.00 26.17 110 A 1 
ATOM 813  C CA  . ASN A 1 110 ? -41.097 -10.835 33.419  1.00 32.35 110 A 1 
ATOM 814  C C   . ASN A 1 110 ? -40.582 -9.408  33.168  1.00 32.35 110 A 1 
ATOM 815  O O   . ASN A 1 110 ? -40.529 -8.595  34.089  1.00 28.82 110 A 1 
ATOM 816  C CB  . ASN A 1 110 ? -41.934 -10.893 34.719  1.00 29.49 110 A 1 
ATOM 817  C CG  . ASN A 1 110 ? -42.753 -12.155 34.876  1.00 25.55 110 A 1 
ATOM 818  O OD1 . ASN A 1 110 ? -43.279 -12.722 33.931  1.00 23.16 110 A 1 
ATOM 819  N ND2 . ASN A 1 110 ? -42.922 -12.639 36.090  1.00 21.61 110 A 1 
ATOM 820  N N   . VAL A 1 111 ? -40.183 -9.121  31.959  1.00 25.89 111 A 1 
ATOM 821  C CA  . VAL A 1 111 ? -39.913 -7.752  31.501  1.00 32.57 111 A 1 
ATOM 822  C C   . VAL A 1 111 ? -40.805 -7.522  30.291  1.00 33.28 111 A 1 
ATOM 823  O O   . VAL A 1 111 ? -40.877 -8.379  29.407  1.00 30.76 111 A 1 
ATOM 824  C CB  . VAL A 1 111 ? -38.418 -7.519  31.216  1.00 28.98 111 A 1 
ATOM 825  C CG1 . VAL A 1 111 ? -38.156 -6.069  30.806  1.00 24.50 111 A 1 
ATOM 826  C CG2 . VAL A 1 111 ? -37.579 -7.800  32.474  1.00 25.03 111 A 1 
ATOM 827  N N   . GLY A 1 112 ? -41.562 -6.439  30.328  1.00 28.51 112 A 1 
ATOM 828  C CA  . GLY A 1 112 ? -42.619 -6.139  29.378  1.00 32.77 112 A 1 
ATOM 829  C C   . GLY A 1 112 ? -42.164 -6.321  27.937  1.00 33.25 112 A 1 
ATOM 830  O O   . GLY A 1 112 ? -41.055 -5.959  27.565  1.00 30.82 112 A 1 
ATOM 831  N N   . CYS A 1 113 ? -43.051 -6.900  27.140  1.00 30.23 113 A 1 
ATOM 832  C CA  . CYS A 1 113 ? -42.857 -6.955  25.705  1.00 34.36 113 A 1 
ATOM 833  C C   . CYS A 1 113 ? -42.835 -5.512  25.184  1.00 34.90 113 A 1 
ATOM 834  O O   . CYS A 1 113 ? -43.883 -4.868  25.160  1.00 32.88 113 A 1 
ATOM 835  C CB  . CYS A 1 113 ? -43.997 -7.750  25.070  1.00 32.12 113 A 1 
ATOM 836  S SG  . CYS A 1 113 ? -44.072 -9.443  25.717  1.00 28.44 113 A 1 
ATOM 837  N N   . ASP A 1 114 ? -41.682 -5.027  24.759  1.00 31.23 114 A 1 
ATOM 838  C CA  . ASP A 1 114 ? -41.617 -3.808  23.963  1.00 38.32 114 A 1 
ATOM 839  C C   . ASP A 1 114 ? -42.382 -4.056  22.663  1.00 38.69 114 A 1 
ATOM 840  O O   . ASP A 1 114 ? -41.926 -4.726  21.734  1.00 36.95 114 A 1 
ATOM 841  C CB  . ASP A 1 114 ? -40.163 -3.383  23.721  1.00 37.81 114 A 1 
ATOM 842  C CG  . ASP A 1 114 ? -39.514 -2.713  24.939  1.00 32.72 114 A 1 
ATOM 843  O OD1 . ASP A 1 114 ? -40.256 -2.145  25.772  1.00 29.56 114 A 1 
ATOM 844  O OD2 . ASP A 1 114 ? -38.268 -2.751  25.010  1.00 28.55 114 A 1 
ATOM 845  N N   . GLN A 1 115 ? -43.596 -3.578  22.629  1.00 28.18 115 A 1 
ATOM 846  C CA  . GLN A 1 115 ? -44.432 -3.603  21.440  1.00 31.83 115 A 1 
ATOM 847  C C   . GLN A 1 115 ? -43.866 -2.578  20.457  1.00 32.47 115 A 1 
ATOM 848  O O   . GLN A 1 115 ? -44.067 -1.375  20.599  1.00 32.08 115 A 1 
ATOM 849  C CB  . GLN A 1 115 ? -45.892 -3.346  21.851  1.00 32.30 115 A 1 
ATOM 850  C CG  . GLN A 1 115 ? -46.847 -3.460  20.670  1.00 29.01 115 A 1 
ATOM 851  C CD  . GLN A 1 115 ? -48.321 -3.334  21.069  1.00 27.56 115 A 1 
ATOM 852  O OE1 . GLN A 1 115 ? -48.717 -3.348  22.219  1.00 26.85 115 A 1 
ATOM 853  N NE2 . GLN A 1 115 ? -49.199 -3.227  20.096  1.00 26.94 115 A 1 
ATOM 854  N N   . VAL A 1 116 ? -43.129 -3.058  19.468  1.00 35.08 116 A 1 
ATOM 855  C CA  . VAL A 1 116 ? -42.649 -2.206  18.380  1.00 38.83 116 A 1 
ATOM 856  C C   . VAL A 1 116 ? -43.774 -2.022  17.366  1.00 39.42 116 A 1 
ATOM 857  O O   . VAL A 1 116 ? -44.062 -2.910  16.566  1.00 36.95 116 A 1 
ATOM 858  C CB  . VAL A 1 116 ? -41.366 -2.759  17.740  1.00 37.16 116 A 1 
ATOM 859  C CG1 . VAL A 1 116 ? -40.812 -1.775  16.707  1.00 32.59 116 A 1 
ATOM 860  C CG2 . VAL A 1 116 ? -40.271 -2.999  18.787  1.00 34.19 116 A 1 
ATOM 861  N N   . ASP A 1 117 ? -44.419 -0.872  17.423  1.00 34.04 117 A 1 
ATOM 862  C CA  . ASP A 1 117 ? -45.415 -0.490  16.434  1.00 38.37 117 A 1 
ATOM 863  C C   . ASP A 1 117 ? -44.733 -0.080  15.124  1.00 39.07 117 A 1 
ATOM 864  O O   . ASP A 1 117 ? -44.174 1.008   14.985  1.00 37.89 117 A 1 
ATOM 865  C CB  . ASP A 1 117 ? -46.326 0.624   16.983  1.00 37.64 117 A 1 
ATOM 866  C CG  . ASP A 1 117 ? -47.434 0.133   17.919  1.00 32.68 117 A 1 
ATOM 867  O OD1 . ASP A 1 117 ? -47.810 -1.059  17.849  1.00 29.85 117 A 1 
ATOM 868  O OD2 . ASP A 1 117 ? -47.985 0.999   18.647  1.00 29.09 117 A 1 
ATOM 869  N N   . PHE A 1 118 ? -44.820 -0.945  14.126  1.00 44.45 118 A 1 
ATOM 870  C CA  . PHE A 1 118 ? -44.396 -0.596  12.776  1.00 48.07 118 A 1 
ATOM 871  C C   . PHE A 1 118 ? -45.500 0.194   12.069  1.00 47.62 118 A 1 
ATOM 872  O O   . PHE A 1 118 ? -46.510 -0.357  11.639  1.00 45.57 118 A 1 
ATOM 873  C CB  . PHE A 1 118 ? -44.007 -1.854  11.990  1.00 47.37 118 A 1 
ATOM 874  C CG  . PHE A 1 118 ? -42.801 -2.578  12.562  1.00 45.68 118 A 1 
ATOM 875  C CD1 . PHE A 1 118 ? -41.503 -2.135  12.256  1.00 44.03 118 A 1 
ATOM 876  C CD2 . PHE A 1 118 ? -42.988 -3.681  13.413  1.00 42.83 118 A 1 
ATOM 877  C CE1 . PHE A 1 118 ? -40.388 -2.802  12.795  1.00 38.82 118 A 1 
ATOM 878  C CE2 . PHE A 1 118 ? -41.876 -4.346  13.953  1.00 40.98 118 A 1 
ATOM 879  C CZ  . PHE A 1 118 ? -40.575 -3.905  13.645  1.00 40.25 118 A 1 
ATOM 880  N N   . SER A 1 119 ? -45.289 1.497   11.903  1.00 40.74 119 A 1 
ATOM 881  C CA  . SER A 1 119 ? -46.153 2.331   11.072  1.00 44.74 119 A 1 
ATOM 882  C C   . SER A 1 119 ? -45.539 2.519   9.682   1.00 43.31 119 A 1 
ATOM 883  O O   . SER A 1 119 ? -44.510 3.164   9.510   1.00 42.05 119 A 1 
ATOM 884  C CB  . SER A 1 119 ? -46.487 3.656   11.778  1.00 43.72 119 A 1 
ATOM 885  O OG  . SER A 1 119 ? -45.348 4.438   12.020  1.00 37.79 119 A 1 
ATOM 886  N N   . PHE A 1 120 ? -46.205 1.951   8.678   1.00 40.38 120 A 1 
ATOM 887  C CA  . PHE A 1 120 ? -45.854 2.231   7.284   1.00 43.05 120 A 1 
ATOM 888  C C   . PHE A 1 120 ? -46.649 3.448   6.804   1.00 41.79 120 A 1 
ATOM 889  O O   . PHE A 1 120 ? -47.872 3.492   6.918   1.00 39.29 120 A 1 
ATOM 890  C CB  . PHE A 1 120 ? -46.094 1.002   6.411   1.00 42.34 120 A 1 
ATOM 891  C CG  . PHE A 1 120 ? -45.151 -0.148  6.735   1.00 40.41 120 A 1 
ATOM 892  C CD1 . PHE A 1 120 ? -43.855 -0.179  6.182   1.00 39.59 120 A 1 
ATOM 893  C CD2 . PHE A 1 120 ? -45.567 -1.172  7.601   1.00 38.03 120 A 1 
ATOM 894  C CE1 . PHE A 1 120 ? -42.985 -1.227  6.493   1.00 35.86 120 A 1 
ATOM 895  C CE2 . PHE A 1 120 ? -44.687 -2.225  7.918   1.00 37.78 120 A 1 
ATOM 896  C CZ  . PHE A 1 120 ? -43.399 -2.257  7.365   1.00 38.76 120 A 1 
ATOM 897  N N   . ASN A 1 121 ? -45.968 4.412   6.231   1.00 44.87 121 A 1 
ATOM 898  C CA  . ASN A 1 121 ? -46.515 5.716   5.848   1.00 47.11 121 A 1 
ATOM 899  C C   . ASN A 1 121 ? -47.528 5.683   4.673   1.00 44.19 121 A 1 
ATOM 900  O O   . ASN A 1 121 ? -47.842 6.719   4.106   1.00 41.39 121 A 1 
ATOM 901  C CB  . ASN A 1 121 ? -45.332 6.680   5.626   1.00 45.09 121 A 1 
ATOM 902  C CG  . ASN A 1 121 ? -45.634 8.118   6.011   1.00 40.64 121 A 1 
ATOM 903  O OD1 . ASN A 1 121 ? -46.683 8.465   6.519   1.00 38.37 121 A 1 
ATOM 904  N ND2 . ASN A 1 121 ? -44.704 9.016   5.792   1.00 36.40 121 A 1 
ATOM 905  N N   . LYS A 1 122 ? -48.024 4.515   4.297   1.00 49.71 122 A 1 
ATOM 906  C CA  . LYS A 1 122 ? -49.165 4.310   3.404   1.00 54.75 122 A 1 
ATOM 907  C C   . LYS A 1 122 ? -49.906 3.014   3.740   1.00 54.97 122 A 1 
ATOM 908  O O   . LYS A 1 122 ? -49.605 1.967   3.196   1.00 50.73 122 A 1 
ATOM 909  C CB  . LYS A 1 122 ? -48.727 4.350   1.915   1.00 51.32 122 A 1 
ATOM 910  C CG  . LYS A 1 122 ? -48.392 5.766   1.430   1.00 46.24 122 A 1 
ATOM 911  C CD  . LYS A 1 122 ? -48.183 5.850   -0.087  1.00 45.27 122 A 1 
ATOM 912  C CE  . LYS A 1 122 ? -47.933 7.317   -0.466  1.00 38.85 122 A 1 
ATOM 913  N NZ  . LYS A 1 122 ? -47.683 7.471   -1.915  1.00 35.43 122 A 1 
ATOM 914  N N   . GLY A 1 123 ? -50.902 3.103   4.611   1.00 49.56 123 A 1 
ATOM 915  C CA  . GLY A 1 123 ? -52.126 2.292   4.530   1.00 52.71 123 A 1 
ATOM 916  C C   . GLY A 1 123 ? -52.097 0.814   4.930   1.00 53.49 123 A 1 
ATOM 917  O O   . GLY A 1 123 ? -53.120 0.156   4.759   1.00 51.60 123 A 1 
ATOM 918  N N   . ILE A 1 124 ? -51.032 0.284   5.478   1.00 44.74 124 A 1 
ATOM 919  C CA  . ILE A 1 124 ? -51.039 -1.076  6.031   1.00 49.28 124 A 1 
ATOM 920  C C   . ILE A 1 124 ? -51.121 -0.965  7.561   1.00 49.11 124 A 1 
ATOM 921  O O   . ILE A 1 124 ? -50.147 -0.601  8.210   1.00 47.30 124 A 1 
ATOM 922  C CB  . ILE A 1 124 ? -49.830 -1.911  5.549   1.00 48.99 124 A 1 
ATOM 923  C CG1 . ILE A 1 124 ? -49.760 -1.926  4.000   1.00 45.65 124 A 1 
ATOM 924  C CG2 . ILE A 1 124 ? -49.925 -3.339  6.108   1.00 46.74 124 A 1 
ATOM 925  C CD1 . ILE A 1 124 ? -48.551 -2.678  3.418   1.00 42.41 124 A 1 
ATOM 926  N N   . LYS A 1 125 ? -52.280 -1.268  8.127   1.00 44.07 125 A 1 
ATOM 927  C CA  . LYS A 1 125 ? -52.437 -1.497  9.564   1.00 49.96 125 A 1 
ATOM 928  C C   . LYS A 1 125 ? -52.415 -2.997  9.790   1.00 49.02 125 A 1 
ATOM 929  O O   . LYS A 1 125 ? -53.364 -3.685  9.409   1.00 49.48 125 A 1 
ATOM 930  C CB  . LYS A 1 125 ? -53.740 -0.882  10.098  1.00 49.49 125 A 1 
ATOM 931  C CG  . LYS A 1 125 ? -53.667 0.643   10.205  1.00 45.78 125 A 1 
ATOM 932  C CD  . LYS A 1 125 ? -54.931 1.196   10.880  1.00 43.63 125 A 1 
ATOM 933  C CE  . LYS A 1 125 ? -54.832 2.717   11.039  1.00 39.63 125 A 1 
ATOM 934  N NZ  . LYS A 1 125 ? -55.990 3.255   11.783  1.00 36.52 125 A 1 
ATOM 935  N N   . VAL A 1 126 ? -51.361 -3.511  10.396  1.00 49.55 126 A 1 
ATOM 936  C CA  . VAL A 1 126 ? -51.306 -4.897  10.843  1.00 52.65 126 A 1 
ATOM 937  C C   . VAL A 1 126 ? -51.866 -4.930  12.261  1.00 52.14 126 A 1 
ATOM 938  O O   . VAL A 1 126 ? -51.258 -4.392  13.177  1.00 49.29 126 A 1 
ATOM 939  C CB  . VAL A 1 126 ? -49.875 -5.468  10.766  1.00 50.85 126 A 1 
ATOM 940  C CG1 . VAL A 1 126 ? -49.872 -6.958  11.112  1.00 46.32 126 A 1 
ATOM 941  C CG2 . VAL A 1 126 ? -49.301 -5.308  9.342   1.00 49.47 126 A 1 
ATOM 942  N N   . ASN A 1 127 ? -53.053 -5.509  12.427  1.00 47.04 127 A 1 
ATOM 943  C CA  . ASN A 1 127 ? -53.604 -5.807  13.741  1.00 52.26 127 A 1 
ATOM 944  C C   . ASN A 1 127 ? -53.033 -7.159  14.190  1.00 50.40 127 A 1 
ATOM 945  O O   . ASN A 1 127 ? -53.109 -8.126  13.444  1.00 48.21 127 A 1 
ATOM 946  C CB  . ASN A 1 127 ? -55.142 -5.774  13.674  1.00 50.14 127 A 1 
ATOM 947  C CG  . ASN A 1 127 ? -55.803 -5.879  15.032  1.00 43.79 127 A 1 
ATOM 948  O OD1 . ASN A 1 127 ? -55.185 -6.152  16.049  1.00 42.90 127 A 1 
ATOM 949  N ND2 . ASN A 1 127 ? -57.091 -5.667  15.117  1.00 43.03 127 A 1 
ATOM 950  N N   . ALA A 1 128 ? -52.469 -7.223  15.400  1.00 47.96 128 A 1 
ATOM 951  C CA  . ALA A 1 128 ? -51.846 -8.424  15.964  1.00 51.57 128 A 1 
ATOM 952  C C   . ALA A 1 128 ? -52.850 -9.517  16.389  1.00 51.52 128 A 1 
ATOM 953  O O   . ALA A 1 128 ? -52.472 -10.456 17.079  1.00 46.18 128 A 1 
ATOM 954  C CB  . ALA A 1 128 ? -50.928 -7.986  17.106  1.00 46.80 128 A 1 
ATOM 955  N N   . ASN A 1 129 ? -54.123 -9.415  16.009  1.00 46.76 129 A 1 
ATOM 956  C CA  . ASN A 1 129 ? -55.089 -10.486 16.194  1.00 53.08 129 A 1 
ATOM 957  C C   . ASN A 1 129 ? -54.957 -11.488 15.037  1.00 51.89 129 A 1 
ATOM 958  O O   . ASN A 1 129 ? -55.229 -11.151 13.887  1.00 52.10 129 A 1 
ATOM 959  C CB  . ASN A 1 129 ? -56.497 -9.899  16.369  1.00 51.57 129 A 1 
ATOM 960  C CG  . ASN A 1 129 ? -57.417 -10.857 17.088  1.00 45.77 129 A 1 
ATOM 961  O OD1 . ASN A 1 129 ? -56.992 -11.789 17.752  1.00 44.41 129 A 1 
ATOM 962  N ND2 . ASN A 1 129 ? -58.703 -10.649 17.025  1.00 43.33 129 A 1 
ATOM 963  N N   . LEU A 1 130 ? -54.469 -12.685 15.357  1.00 38.53 130 A 1 
ATOM 964  C CA  . LEU A 1 130 ? -54.207 -13.789 14.438  1.00 41.27 130 A 1 
ATOM 965  C C   . LEU A 1 130 ? -55.509 -14.406 13.902  1.00 41.34 130 A 1 
ATOM 966  O O   . LEU A 1 130 ? -55.786 -15.576 14.135  1.00 38.03 130 A 1 
ATOM 967  C CB  . LEU A 1 130 ? -53.325 -14.835 15.163  1.00 39.94 130 A 1 
ATOM 968  C CG  . LEU A 1 130 ? -51.824 -14.566 15.089  1.00 36.84 130 A 1 
ATOM 969  C CD1 . LEU A 1 130 ? -51.102 -15.289 16.224  1.00 34.98 130 A 1 
ATOM 970  C CD2 . LEU A 1 130 ? -51.250 -15.079 13.767  1.00 36.24 130 A 1 
ATOM 971  N N   . ASP A 1 131 ? -56.298 -13.644 13.167  1.00 45.35 131 A 1 
ATOM 972  C CA  . ASP A 1 131 ? -57.277 -14.187 12.234  1.00 51.45 131 A 1 
ATOM 973  C C   . ASP A 1 131 ? -56.821 -13.873 10.806  1.00 50.71 131 A 1 
ATOM 974  O O   . ASP A 1 131 ? -56.750 -12.734 10.351  1.00 48.80 131 A 1 
ATOM 975  C CB  . ASP A 1 131 ? -58.702 -13.725 12.561  1.00 50.28 131 A 1 
ATOM 976  C CG  . ASP A 1 131 ? -59.379 -14.598 13.634  1.00 45.21 131 A 1 
ATOM 977  O OD1 . ASP A 1 131 ? -59.086 -15.810 13.677  1.00 43.31 131 A 1 
ATOM 978  O OD2 . ASP A 1 131 ? -60.244 -14.045 14.348  1.00 42.17 131 A 1 
ATOM 979  N N   . SER A 1 132 ? -56.449 -14.951 10.147  1.00 42.14 132 A 1 
ATOM 980  C CA  . SER A 1 132 ? -55.766 -14.970 8.858   1.00 43.60 132 A 1 
ATOM 981  C C   . SER A 1 132 ? -56.661 -14.471 7.715   1.00 43.99 132 A 1 
ATOM 982  O O   . SER A 1 132 ? -57.258 -15.269 7.001   1.00 41.00 132 A 1 
ATOM 983  C CB  . SER A 1 132 ? -55.295 -16.400 8.608   1.00 40.66 132 A 1 
ATOM 984  O OG  . SER A 1 132 ? -56.359 -17.319 8.771   1.00 36.21 132 A 1 
ATOM 985  N N   . SER A 1 133 ? -56.711 -13.180 7.489   1.00 38.68 133 A 1 
ATOM 986  C CA  . SER A 1 133 ? -57.093 -12.647 6.178   1.00 44.56 133 A 1 
ATOM 987  C C   . SER A 1 133 ? -56.405 -11.309 5.901   1.00 44.84 133 A 1 
ATOM 988  O O   . SER A 1 133 ? -56.710 -10.276 6.485   1.00 43.72 133 A 1 
ATOM 989  C CB  . SER A 1 133 ? -58.620 -12.574 6.017   1.00 42.08 133 A 1 
ATOM 990  O OG  . SER A 1 133 ? -59.233 -11.787 7.017   1.00 36.23 133 A 1 
ATOM 991  N N   . ILE A 1 134 ? -55.439 -11.331 4.994   1.00 38.32 134 A 1 
ATOM 992  C CA  . ILE A 1 134 ? -54.834 -10.107 4.455   1.00 44.16 134 A 1 
ATOM 993  C C   . ILE A 1 134 ? -55.736 -9.626  3.314   1.00 44.29 134 A 1 
ATOM 994  O O   . ILE A 1 134 ? -55.736 -10.195 2.224   1.00 42.00 134 A 1 
ATOM 995  C CB  . ILE A 1 134 ? -53.373 -10.361 4.000   1.00 44.95 134 A 1 
ATOM 996  C CG1 . ILE A 1 134 ? -52.496 -10.817 5.184   1.00 41.89 134 A 1 
ATOM 997  C CG2 . ILE A 1 134 ? -52.793 -9.091  3.351   1.00 42.73 134 A 1 
ATOM 998  C CD1 . ILE A 1 134 ? -51.069 -11.248 4.790   1.00 38.92 134 A 1 
ATOM 999  N N   . SER A 1 135 ? -56.516 -8.570  3.549   1.00 40.50 135 A 1 
ATOM 1000 C CA  . SER A 1 135 ? -57.255 -7.900  2.478   1.00 44.93 135 A 1 
ATOM 1001 C C   . SER A 1 135 ? -56.440 -6.719  1.939   1.00 42.81 135 A 1 
ATOM 1002 O O   . SER A 1 135 ? -56.274 -5.697  2.597   1.00 41.99 135 A 1 
ATOM 1003 C CB  . SER A 1 135 ? -58.659 -7.496  2.952   1.00 43.94 135 A 1 
ATOM 1004 O OG  . SER A 1 135 ? -58.626 -6.741  4.141   1.00 39.02 135 A 1 
ATOM 1005 N N   . ILE A 1 136 ? -55.921 -6.866  0.730   1.00 45.32 136 A 1 
ATOM 1006 C CA  . ILE A 1 136 ? -55.204 -5.797  0.029   1.00 49.29 136 A 1 
ATOM 1007 C C   . ILE A 1 136 ? -56.214 -5.042  -0.835  1.00 47.45 136 A 1 
ATOM 1008 O O   . ILE A 1 136 ? -56.626 -5.512  -1.888  1.00 44.36 136 A 1 
ATOM 1009 C CB  . ILE A 1 136 ? -54.021 -6.360  -0.794  1.00 48.66 136 A 1 
ATOM 1010 C CG1 . ILE A 1 136 ? -53.051 -7.184  0.092   1.00 46.11 136 A 1 
ATOM 1011 C CG2 . ILE A 1 136 ? -53.274 -5.196  -1.483  1.00 47.26 136 A 1 
ATOM 1012 C CD1 . ILE A 1 136 ? -51.929 -7.881  -0.680  1.00 43.66 136 A 1 
ATOM 1013 N N   . SER A 1 137 ? -56.624 -3.844  -0.397  1.00 41.59 137 A 1 
ATOM 1014 C CA  . SER A 1 137 ? -57.417 -2.954  -1.245  1.00 46.00 137 A 1 
ATOM 1015 C C   . SER A 1 137 ? -56.496 -1.988  -2.002  1.00 43.41 137 A 1 
ATOM 1016 O O   . SER A 1 137 ? -55.996 -1.010  -1.451  1.00 41.72 137 A 1 
ATOM 1017 C CB  . SER A 1 137 ? -58.498 -2.234  -0.426  1.00 44.63 137 A 1 
ATOM 1018 O OG  . SER A 1 137 ? -57.947 -1.478  0.634   1.00 39.78 137 A 1 
ATOM 1019 N N   . THR A 1 138 ? -56.276 -2.249  -3.278  1.00 46.51 138 A 1 
ATOM 1020 C CA  . THR A 1 138 ? -55.536 -1.334  -4.153  1.00 49.50 138 A 1 
ATOM 1021 C C   . THR A 1 138 ? -56.489 -0.295  -4.751  1.00 49.64 138 A 1 
ATOM 1022 O O   . THR A 1 138 ? -57.009 -0.463  -5.850  1.00 44.27 138 A 1 
ATOM 1023 C CB  . THR A 1 138 ? -54.774 -2.087  -5.250  1.00 43.79 138 A 1 
ATOM 1024 O OG1 . THR A 1 138 ? -55.640 -2.922  -5.975  1.00 40.11 138 A 1 
ATOM 1025 C CG2 . THR A 1 138 ? -53.660 -2.959  -4.677  1.00 41.41 138 A 1 
ATOM 1026 N N   . SER A 1 139 ? -56.704 0.807   -4.037  1.00 39.67 139 A 1 
ATOM 1027 C CA  . SER A 1 139 ? -57.349 1.965   -4.670  1.00 47.08 139 A 1 
ATOM 1028 C C   . SER A 1 139 ? -56.314 2.744   -5.490  1.00 45.31 139 A 1 
ATOM 1029 O O   . SER A 1 139 ? -55.529 3.536   -4.971  1.00 41.94 139 A 1 
ATOM 1030 C CB  . SER A 1 139 ? -58.103 2.831   -3.653  1.00 43.55 139 A 1 
ATOM 1031 O OG  . SER A 1 139 ? -57.257 3.359   -2.660  1.00 38.83 139 A 1 
ATOM 1032 N N   . SER A 1 140 ? -56.288 2.512   -6.786  1.00 35.70 140 A 1 
ATOM 1033 C CA  . SER A 1 140 ? -55.425 3.224   -7.720  1.00 41.56 140 A 1 
ATOM 1034 C C   . SER A 1 140 ? -55.940 4.651   -7.979  1.00 40.59 140 A 1 
ATOM 1035 O O   . SER A 1 140 ? -56.627 4.914   -8.963  1.00 37.16 140 A 1 
ATOM 1036 C CB  . SER A 1 140 ? -55.285 2.417   -9.022  1.00 36.99 140 A 1 
ATOM 1037 O OG  . SER A 1 140 ? -56.550 2.101   -9.562  1.00 32.48 140 A 1 
ATOM 1038 N N   . LYS A 1 141 ? -55.608 5.594   -7.105  1.00 33.51 141 A 1 
ATOM 1039 C CA  . LYS A 1 141 ? -55.661 7.013   -7.467  1.00 41.34 141 A 1 
ATOM 1040 C C   . LYS A 1 141 ? -54.347 7.386   -8.168  1.00 39.58 141 A 1 
ATOM 1041 O O   . LYS A 1 141 ? -53.298 7.459   -7.538  1.00 37.72 141 A 1 
ATOM 1042 C CB  . LYS A 1 141 ? -55.980 7.912   -6.266  1.00 39.06 141 A 1 
ATOM 1043 C CG  . LYS A 1 141 ? -57.484 7.913   -5.957  1.00 35.36 141 A 1 
ATOM 1044 C CD  . LYS A 1 141 ? -57.841 8.938   -4.858  1.00 33.69 141 A 1 
ATOM 1045 C CE  . LYS A 1 141 ? -59.354 8.963   -4.607  1.00 29.90 141 A 1 
ATOM 1046 N NZ  . LYS A 1 141 ? -59.709 9.940   -3.564  1.00 28.90 141 A 1 
ATOM 1047 N N   . LYS A 1 142 ? -54.438 7.600   -9.474  1.00 31.59 142 A 1 
ATOM 1048 C CA  . LYS A 1 142 ? -53.368 8.205   -10.274 1.00 39.54 142 A 1 
ATOM 1049 C C   . LYS A 1 142 ? -53.177 9.657   -9.825  1.00 37.93 142 A 1 
ATOM 1050 O O   . LYS A 1 142 ? -53.777 10.567  -10.391 1.00 36.82 142 A 1 
ATOM 1051 C CB  . LYS A 1 142 ? -53.717 8.141   -11.780 1.00 37.97 142 A 1 
ATOM 1052 C CG  . LYS A 1 142 ? -53.169 6.914   -12.514 1.00 33.86 142 A 1 
ATOM 1053 C CD  . LYS A 1 142 ? -53.562 6.957   -13.998 1.00 31.08 142 A 1 
ATOM 1054 C CE  . LYS A 1 142 ? -52.918 5.810   -14.784 1.00 27.54 142 A 1 
ATOM 1055 N NZ  . LYS A 1 142 ? -53.365 5.760   -16.189 1.00 26.26 142 A 1 
ATOM 1056 N N   . GLU A 1 143 ? -52.326 9.891   -8.845  1.00 32.91 143 A 1 
ATOM 1057 C CA  . GLU A 1 143 ? -51.715 11.196  -8.670  1.00 38.01 143 A 1 
ATOM 1058 C C   . GLU A 1 143 ? -50.520 11.319  -9.623  1.00 36.70 143 A 1 
ATOM 1059 O O   . GLU A 1 143 ? -49.567 10.550  -9.567  1.00 35.37 143 A 1 
ATOM 1060 C CB  . GLU A 1 143 ? -51.329 11.462  -7.210  1.00 37.18 143 A 1 
ATOM 1061 C CG  . GLU A 1 143 ? -52.554 11.963  -6.418  1.00 32.95 143 A 1 
ATOM 1062 C CD  . GLU A 1 143 ? -52.221 12.340  -4.967  1.00 30.33 143 A 1 
ATOM 1063 O OE1 . GLU A 1 143 ? -53.025 13.111  -4.390  1.00 27.60 143 A 1 
ATOM 1064 O OE2 . GLU A 1 143 ? -51.202 11.843  -4.451  1.00 30.38 143 A 1 
ATOM 1065 N N   . LYS A 1 144 ? -50.597 12.282  -10.532 1.00 36.34 144 A 1 
ATOM 1066 C CA  . LYS A 1 144 ? -49.470 12.697  -11.365 1.00 44.33 144 A 1 
ATOM 1067 C C   . LYS A 1 144 ? -48.419 13.342  -10.458 1.00 42.46 144 A 1 
ATOM 1068 O O   . LYS A 1 144 ? -48.458 14.555  -10.243 1.00 40.98 144 A 1 
ATOM 1069 C CB  . LYS A 1 144 ? -49.941 13.692  -12.455 1.00 42.43 144 A 1 
ATOM 1070 C CG  . LYS A 1 144 ? -50.689 13.043  -13.628 1.00 37.59 144 A 1 
ATOM 1071 C CD  . LYS A 1 144 ? -51.102 14.134  -14.639 1.00 35.43 144 A 1 
ATOM 1072 C CE  . LYS A 1 144 ? -51.764 13.530  -15.887 1.00 31.90 144 A 1 
ATOM 1073 N NZ  . LYS A 1 144 ? -52.187 14.578  -16.847 1.00 29.29 144 A 1 
ATOM 1074 N N   . SER A 1 145 ? -47.503 12.566  -9.940  1.00 36.64 145 A 1 
ATOM 1075 C CA  . SER A 1 145 ? -46.292 13.105  -9.320  1.00 43.55 145 A 1 
ATOM 1076 C C   . SER A 1 145 ? -45.431 13.731  -10.419 1.00 42.17 145 A 1 
ATOM 1077 O O   . SER A 1 145 ? -44.974 13.041  -11.325 1.00 38.85 145 A 1 
ATOM 1078 C CB  . SER A 1 145 ? -45.546 12.029  -8.519  1.00 39.93 145 A 1 
ATOM 1079 O OG  . SER A 1 145 ? -45.239 10.912  -9.320  1.00 34.38 145 A 1 
ATOM 1080 N N   . LYS A 1 146 ? -45.250 15.048  -10.351 1.00 39.31 146 A 1 
ATOM 1081 C CA  . LYS A 1 146 ? -44.186 15.717  -11.092 1.00 47.72 146 A 1 
ATOM 1082 C C   . LYS A 1 146 ? -42.875 15.075  -10.651 1.00 45.75 146 A 1 
ATOM 1083 O O   . LYS A 1 146 ? -42.488 15.192  -9.493  1.00 43.55 146 A 1 
ATOM 1084 C CB  . LYS A 1 146 ? -44.181 17.227  -10.793 1.00 45.44 146 A 1 
ATOM 1085 C CG  . LYS A 1 146 ? -45.264 18.003  -11.551 1.00 41.26 146 A 1 
ATOM 1086 C CD  . LYS A 1 146 ? -45.227 19.490  -11.162 1.00 39.97 146 A 1 
ATOM 1087 C CE  . LYS A 1 146 ? -46.220 20.318  -11.994 1.00 35.93 146 A 1 
ATOM 1088 N NZ  . LYS A 1 146 ? -46.231 21.745  -11.561 1.00 33.32 146 A 1 
ATOM 1089 N N   . SER A 1 147 ? -42.240 14.368  -11.539 1.00 43.67 147 A 1 
ATOM 1090 C CA  . SER A 1 147 ? -40.890 13.874  -11.324 1.00 50.85 147 A 1 
ATOM 1091 C C   . SER A 1 147 ? -39.955 15.079  -11.355 1.00 51.91 147 A 1 
ATOM 1092 O O   . SER A 1 147 ? -39.618 15.572  -12.426 1.00 46.92 147 A 1 
ATOM 1093 C CB  . SER A 1 147 ? -40.517 12.838  -12.388 1.00 45.53 147 A 1 
ATOM 1094 O OG  . SER A 1 147 ? -40.698 13.366  -13.688 1.00 38.14 147 A 1 
ATOM 1095 N N   . ASP A 1 148 ? -39.552 15.537  -10.172 1.00 39.42 148 A 1 
ATOM 1096 C CA  . ASP A 1 148 ? -38.362 16.362  -10.072 1.00 46.43 148 A 1 
ATOM 1097 C C   . ASP A 1 148 ? -37.182 15.516  -10.552 1.00 45.46 148 A 1 
ATOM 1098 O O   . ASP A 1 148 ? -36.638 14.680  -9.828  1.00 42.81 148 A 1 
ATOM 1099 C CB  . ASP A 1 148 ? -38.161 16.867  -8.634  1.00 43.57 148 A 1 
ATOM 1100 C CG  . ASP A 1 148 ? -39.037 18.075  -8.289  1.00 37.62 148 A 1 
ATOM 1101 O OD1 . ASP A 1 148 ? -39.258 18.904  -9.199  1.00 35.51 148 A 1 
ATOM 1102 O OD2 . ASP A 1 148 ? -39.447 18.162  -7.117  1.00 35.46 148 A 1 
ATOM 1103 N N   . HIS A 1 149 ? -36.825 15.702  -11.813 1.00 46.25 149 A 1 
ATOM 1104 C CA  . HIS A 1 149 ? -35.582 15.197  -12.364 1.00 52.41 149 A 1 
ATOM 1105 C C   . HIS A 1 149 ? -34.443 15.953  -11.666 1.00 51.55 149 A 1 
ATOM 1106 O O   . HIS A 1 149 ? -33.938 16.945  -12.175 1.00 49.79 149 A 1 
ATOM 1107 C CB  . HIS A 1 149 ? -35.556 15.378  -13.885 1.00 49.72 149 A 1 
ATOM 1108 C CG  . HIS A 1 149 ? -36.497 14.453  -14.616 1.00 45.07 149 A 1 
ATOM 1109 N ND1 . HIS A 1 149 ? -36.347 13.083  -14.755 1.00 42.36 149 A 1 
ATOM 1110 C CD2 . HIS A 1 149 ? -37.633 14.804  -15.288 1.00 39.42 149 A 1 
ATOM 1111 C CE1 . HIS A 1 149 ? -37.369 12.638  -15.496 1.00 35.73 149 A 1 
ATOM 1112 N NE2 . HIS A 1 149 ? -38.180 13.643  -15.846 1.00 36.87 149 A 1 
ATOM 1113 N N   . LYS A 1 150 ? -34.049 15.479  -10.484 1.00 48.81 150 A 1 
ATOM 1114 C CA  . LYS A 1 150 ? -32.747 15.834  -9.930  1.00 55.78 150 A 1 
ATOM 1115 C C   . LYS A 1 150 ? -31.719 15.468  -10.987 1.00 54.84 150 A 1 
ATOM 1116 O O   . LYS A 1 150 ? -31.516 14.284  -11.267 1.00 51.73 150 A 1 
ATOM 1117 C CB  . LYS A 1 150 ? -32.483 15.109  -8.596  1.00 52.98 150 A 1 
ATOM 1118 C CG  . LYS A 1 150 ? -33.306 15.721  -7.450  1.00 47.16 150 A 1 
ATOM 1119 C CD  . LYS A 1 150 ? -32.967 15.059  -6.106  1.00 46.35 150 A 1 
ATOM 1120 C CE  . LYS A 1 150 ? -33.792 15.713  -4.989  1.00 41.24 150 A 1 
ATOM 1121 N NZ  . LYS A 1 150 ? -33.547 15.088  -3.664  1.00 36.97 150 A 1 
ATOM 1122 N N   . SER A 1 151 ? -31.151 16.492  -11.585 1.00 56.92 151 A 1 
ATOM 1123 C CA  . SER A 1 151 ? -30.090 16.348  -12.566 1.00 62.77 151 A 1 
ATOM 1124 C C   . SER A 1 151 ? -29.007 15.457  -11.956 1.00 63.15 151 A 1 
ATOM 1125 O O   . SER A 1 151 ? -28.352 15.838  -10.983 1.00 61.72 151 A 1 
ATOM 1126 C CB  . SER A 1 151 ? -29.539 17.726  -12.961 1.00 58.62 151 A 1 
ATOM 1127 O OG  . SER A 1 151 ? -29.102 18.449  -11.830 1.00 49.87 151 A 1 
ATOM 1128 N N   . ARG A 1 152 ? -28.856 14.246  -12.481 1.00 53.30 152 A 1 
ATOM 1129 C CA  . ARG A 1 152 ? -27.707 13.411  -12.164 1.00 59.89 152 A 1 
ATOM 1130 C C   . ARG A 1 152 ? -26.486 14.225  -12.566 1.00 59.75 152 A 1 
ATOM 1131 O O   . ARG A 1 152 ? -26.333 14.535  -13.743 1.00 60.37 152 A 1 
ATOM 1132 C CB  . ARG A 1 152 ? -27.761 12.073  -12.924 1.00 56.75 152 A 1 
ATOM 1133 C CG  . ARG A 1 152 ? -28.705 11.065  -12.254 1.00 50.93 152 A 1 
ATOM 1134 C CD  . ARG A 1 152 ? -28.697 9.750   -13.035 1.00 50.27 152 A 1 
ATOM 1135 N NE  . ARG A 1 152 ? -29.422 8.676   -12.308 1.00 45.20 152 A 1 
ATOM 1136 C CZ  . ARG A 1 152 ? -29.669 7.452   -12.751 1.00 40.27 152 A 1 
ATOM 1137 N NH1 . ARG A 1 152 ? -29.317 7.074   -13.947 1.00 38.92 152 A 1 
ATOM 1138 N NH2 . ARG A 1 152 ? -30.270 6.573   -11.994 1.00 36.48 152 A 1 
ATOM 1139 N N   . LYS A 1 153 ? -25.676 14.616  -11.590 1.00 45.04 153 A 1 
ATOM 1140 C CA  . LYS A 1 153 ? -24.382 15.226  -11.864 1.00 52.23 153 A 1 
ATOM 1141 C C   . LYS A 1 153 ? -23.654 14.296  -12.826 1.00 51.32 153 A 1 
ATOM 1142 O O   . LYS A 1 153 ? -23.417 13.132  -12.482 1.00 49.71 153 A 1 
ATOM 1143 C CB  . LYS A 1 153 ? -23.586 15.447  -10.573 1.00 50.49 153 A 1 
ATOM 1144 C CG  . LYS A 1 153 ? -24.199 16.539  -9.684  1.00 46.67 153 A 1 
ATOM 1145 C CD  . LYS A 1 153 ? -23.318 16.799  -8.454  1.00 46.11 153 A 1 
ATOM 1146 C CE  . LYS A 1 153 ? -23.916 17.909  -7.582  1.00 39.93 153 A 1 
ATOM 1147 N NZ  . LYS A 1 153 ? -23.054 18.213  -6.413  1.00 35.00 153 A 1 
ATOM 1148 N N   . HIS A 1 154 ? -23.412 14.796  -14.020 1.00 57.80 154 A 1 
ATOM 1149 C CA  . HIS A 1 154 ? -22.684 14.062  -15.025 1.00 63.81 154 A 1 
ATOM 1150 C C   . HIS A 1 154 ? -21.225 14.054  -14.577 1.00 63.23 154 A 1 
ATOM 1151 O O   . HIS A 1 154 ? -20.518 15.036  -14.751 1.00 61.35 154 A 1 
ATOM 1152 C CB  . HIS A 1 154 ? -22.925 14.696  -16.403 1.00 59.93 154 A 1 
ATOM 1153 C CG  . HIS A 1 154 ? -22.699 13.756  -17.565 1.00 52.85 154 A 1 
ATOM 1154 N ND1 . HIS A 1 154 ? -21.950 12.595  -17.566 1.00 50.49 154 A 1 
ATOM 1155 C CD2 . HIS A 1 154 ? -23.272 13.868  -18.807 1.00 45.78 154 A 1 
ATOM 1156 C CE1 . HIS A 1 154 ? -22.065 12.033  -18.770 1.00 39.07 154 A 1 
ATOM 1157 N NE2 . HIS A 1 154 ? -22.860 12.772  -19.570 1.00 40.61 154 A 1 
ATOM 1158 N N   . TYR A 1 155 ? -20.824 12.990  -13.909 1.00 45.24 155 A 1 
ATOM 1159 C CA  . TYR A 1 155 ? -19.401 12.778  -13.665 1.00 50.65 155 A 1 
ATOM 1160 C C   . TYR A 1 155 ? -18.714 12.604  -15.022 1.00 49.12 155 A 1 
ATOM 1161 O O   . TYR A 1 155 ? -19.309 11.974  -15.909 1.00 48.43 155 A 1 
ATOM 1162 C CB  . TYR A 1 155 ? -19.195 11.575  -12.737 1.00 50.13 155 A 1 
ATOM 1163 C CG  . TYR A 1 155 ? -19.693 11.838  -11.330 1.00 47.35 155 A 1 
ATOM 1164 C CD1 . TYR A 1 155 ? -18.878 12.520  -10.408 1.00 47.03 155 A 1 
ATOM 1165 C CD2 . TYR A 1 155 ? -20.986 11.424  -10.944 1.00 43.88 155 A 1 
ATOM 1166 C CE1 . TYR A 1 155 ? -19.349 12.795  -9.113  1.00 38.69 155 A 1 
ATOM 1167 C CE2 . TYR A 1 155 ? -21.465 11.702  -9.641  1.00 41.32 155 A 1 
ATOM 1168 C CZ  . TYR A 1 155 ? -20.639 12.390  -8.728  1.00 39.24 155 A 1 
ATOM 1169 O OH  . TYR A 1 155 ? -21.093 12.663  -7.475  1.00 43.07 155 A 1 
ATOM 1170 N N   . PRO A 1 156 ? -17.543 13.211  -15.219 1.00 46.90 156 A 1 
ATOM 1171 C CA  . PRO A 1 156 ? -16.794 12.957  -16.429 1.00 51.06 156 A 1 
ATOM 1172 C C   . PRO A 1 156 ? -16.608 11.443  -16.542 1.00 52.08 156 A 1 
ATOM 1173 O O   . PRO A 1 156 ? -16.206 10.796  -15.575 1.00 51.55 156 A 1 
ATOM 1174 C CB  . PRO A 1 156 ? -15.474 13.723  -16.282 1.00 49.73 156 A 1 
ATOM 1175 C CG  . PRO A 1 156 ? -15.312 13.885  -14.769 1.00 48.11 156 A 1 
ATOM 1176 C CD  . PRO A 1 156 ? -16.744 13.957  -14.259 1.00 52.75 156 A 1 
ATOM 1177 N N   . LYS A 1 157 ? -16.970 10.881  -17.689 1.00 42.71 157 A 1 
ATOM 1178 C CA  . LYS A 1 157 ? -16.623 9.504   -17.995 1.00 47.73 157 A 1 
ATOM 1179 C C   . LYS A 1 157 ? -15.102 9.437   -17.957 1.00 45.11 157 A 1 
ATOM 1180 O O   . LYS A 1 157 ? -14.447 10.057  -18.789 1.00 46.62 157 A 1 
ATOM 1181 C CB  . LYS A 1 157 ? -17.148 9.080   -19.370 1.00 48.28 157 A 1 
ATOM 1182 C CG  . LYS A 1 157 ? -18.644 8.734   -19.376 1.00 43.47 157 A 1 
ATOM 1183 C CD  . LYS A 1 157 ? -19.054 8.273   -20.782 1.00 42.60 157 A 1 
ATOM 1184 C CE  . LYS A 1 157 ? -20.496 7.792   -20.836 1.00 37.31 157 A 1 
ATOM 1185 N NZ  . LYS A 1 157 ? -20.817 7.327   -22.201 1.00 33.67 157 A 1 
ATOM 1186 N N   . ILE A 1 158 ? -14.574 8.748   -16.972 1.00 43.94 158 A 1 
ATOM 1187 C CA  . ILE A 1 158 ? -13.212 8.265   -17.048 1.00 49.81 158 A 1 
ATOM 1188 C C   . ILE A 1 158 ? -13.282 7.144   -18.084 1.00 49.21 158 A 1 
ATOM 1189 O O   . ILE A 1 158 ? -13.787 6.066   -17.787 1.00 47.29 158 A 1 
ATOM 1190 C CB  . ILE A 1 158 ? -12.704 7.799   -15.662 1.00 48.96 158 A 1 
ATOM 1191 C CG1 . ILE A 1 158 ? -12.836 8.939   -14.621 1.00 46.97 158 A 1 
ATOM 1192 C CG2 . ILE A 1 158 ? -11.242 7.328   -15.783 1.00 46.96 158 A 1 
ATOM 1193 C CD1 . ILE A 1 158 ? -12.540 8.504   -13.172 1.00 42.79 158 A 1 
ATOM 1194 N N   . GLU A 1 159 ? -12.952 7.472   -19.316 1.00 38.75 159 A 1 
ATOM 1195 C CA  . GLU A 1 159 ? -12.617 6.439   -20.283 1.00 44.42 159 A 1 
ATOM 1196 C C   . GLU A 1 159 ? -11.417 5.728   -19.669 1.00 43.13 159 A 1 
ATOM 1197 O O   . GLU A 1 159 ? -10.358 6.323   -19.487 1.00 42.95 159 A 1 
ATOM 1198 C CB  . GLU A 1 159 ? -12.363 7.036   -21.670 1.00 44.25 159 A 1 
ATOM 1199 C CG  . GLU A 1 159 ? -13.698 7.561   -22.243 1.00 40.31 159 A 1 
ATOM 1200 C CD  . GLU A 1 159 ? -13.629 8.202   -23.643 1.00 36.68 159 A 1 
ATOM 1201 O OE1 . GLU A 1 159 ? -14.738 8.572   -24.112 1.00 34.31 159 A 1 
ATOM 1202 O OE2 . GLU A 1 159 ? -12.537 8.340   -24.197 1.00 35.42 159 A 1 
ATOM 1203 N N   . ALA A 1 160 ? -11.647 4.512   -19.201 1.00 45.60 160 A 1 
ATOM 1204 C CA  . ALA A 1 160 ? -10.557 3.613   -18.919 1.00 47.52 160 A 1 
ATOM 1205 C C   . ALA A 1 160 ? -9.906  3.376   -20.278 1.00 47.16 160 A 1 
ATOM 1206 O O   . ALA A 1 160 ? -10.442 2.637   -21.103 1.00 44.47 160 A 1 
ATOM 1207 C CB  . ALA A 1 160 ? -11.098 2.335   -18.267 1.00 44.74 160 A 1 
ATOM 1208 N N   . GLU A 1 161 ? -8.843  4.113   -20.528 1.00 32.97 161 A 1 
ATOM 1209 C CA  . GLU A 1 161 ? -7.916  3.819   -21.600 1.00 37.74 161 A 1 
ATOM 1210 C C   . GLU A 1 161 ? -7.440  2.408   -21.269 1.00 37.48 161 A 1 
ATOM 1211 O O   . GLU A 1 161 ? -6.705  2.196   -20.313 1.00 35.41 161 A 1 
ATOM 1212 C CB  . GLU A 1 161 ? -6.826  4.905   -21.625 1.00 36.34 161 A 1 
ATOM 1213 C CG  . GLU A 1 161 ? -6.306  5.239   -23.035 1.00 33.18 161 A 1 
ATOM 1214 C CD  . GLU A 1 161 ? -5.525  6.566   -23.079 1.00 30.57 161 A 1 
ATOM 1215 O OE1 . GLU A 1 161 ? -5.453  7.152   -24.180 1.00 27.91 161 A 1 
ATOM 1216 O OE2 . GLU A 1 161 ? -5.070  7.028   -22.017 1.00 29.61 161 A 1 
ATOM 1217 N N   . SER A 1 162 ? -8.054  1.428   -21.915 1.00 35.24 162 A 1 
ATOM 1218 C CA  . SER A 1 162 ? -7.598  0.061   -21.827 1.00 40.47 162 A 1 
ATOM 1219 C C   . SER A 1 162 ? -6.135  0.099   -22.198 1.00 39.76 162 A 1 
ATOM 1220 O O   . SER A 1 162 ? -5.822  0.730   -23.207 1.00 36.84 162 A 1 
ATOM 1221 C CB  . SER A 1 162 ? -8.373  -0.834  -22.799 1.00 38.10 162 A 1 
ATOM 1222 O OG  . SER A 1 162 ? -8.373  -0.297  -24.112 1.00 33.50 162 A 1 
ATOM 1223 N N   . ASP A 1 163 ? -5.285  -0.564  -21.419 1.00 30.32 163 A 1 
ATOM 1224 C CA  . ASP A 1 163 ? -3.892  -0.833  -21.759 1.00 35.46 163 A 1 
ATOM 1225 C C   . ASP A 1 163 ? -3.835  -1.568  -23.109 1.00 36.55 163 A 1 
ATOM 1226 O O   . ASP A 1 163 ? -3.764  -2.792  -23.193 1.00 34.27 163 A 1 
ATOM 1227 C CB  . ASP A 1 163 ? -3.235  -1.662  -20.634 1.00 32.79 163 A 1 
ATOM 1228 C CG  . ASP A 1 163 ? -3.175  -0.960  -19.270 1.00 29.79 163 A 1 
ATOM 1229 O OD1 . ASP A 1 163 ? -2.843  0.248   -19.235 1.00 26.15 163 A 1 
ATOM 1230 O OD2 . ASP A 1 163 ? -3.480  -1.634  -18.255 1.00 25.84 163 A 1 
ATOM 1231 N N   . SER A 1 164 ? -4.032  -0.818  -24.185 1.00 30.60 164 A 1 
ATOM 1232 C CA  . SER A 1 164 ? -3.748  -1.256  -25.524 1.00 36.10 164 A 1 
ATOM 1233 C C   . SER A 1 164 ? -2.240  -1.270  -25.622 1.00 36.74 164 A 1 
ATOM 1234 O O   . SER A 1 164 ? -1.602  -0.272  -25.261 1.00 33.49 164 A 1 
ATOM 1235 C CB  . SER A 1 164 ? -4.395  -0.333  -26.564 1.00 33.16 164 A 1 
ATOM 1236 O OG  . SER A 1 164 ? -4.021  1.018   -26.394 1.00 29.19 164 A 1 
ATOM 1237 N N   . ASP A 1 165 ? -1.698  -2.370  -26.094 1.00 27.00 165 A 1 
ATOM 1238 C CA  . ASP A 1 165 ? -0.273  -2.699  -26.245 1.00 31.35 165 A 1 
ATOM 1239 C C   . ASP A 1 165 ? 0.567   -1.723  -27.111 1.00 31.71 165 A 1 
ATOM 1240 O O   . ASP A 1 165 ? 1.697   -2.026  -27.495 1.00 29.02 165 A 1 
ATOM 1241 C CB  . ASP A 1 165 ? -0.183  -4.136  -26.783 1.00 28.91 165 A 1 
ATOM 1242 C CG  . ASP A 1 165 ? -0.728  -5.196  -25.811 1.00 25.77 165 A 1 
ATOM 1243 O OD1 . ASP A 1 165 ? -0.216  -5.257  -24.672 1.00 23.14 165 A 1 
ATOM 1244 O OD2 . ASP A 1 165 ? -1.635  -5.953  -26.227 1.00 22.12 165 A 1 
ATOM 1245 N N   . ASP A 1 166 ? 0.071   -0.530  -27.394 1.00 28.16 166 A 1 
ATOM 1246 C CA  . ASP A 1 166 ? 0.810   0.595   -27.934 1.00 32.63 166 A 1 
ATOM 1247 C C   . ASP A 1 166 ? 1.475   1.391   -26.792 1.00 33.43 166 A 1 
ATOM 1248 O O   . ASP A 1 166 ? 1.286   2.594   -26.638 1.00 31.60 166 A 1 
ATOM 1249 C CB  . ASP A 1 166 ? -0.070  1.452   -28.857 1.00 30.98 166 A 1 
ATOM 1250 C CG  . ASP A 1 166 ? -0.238  0.882   -30.274 1.00 27.88 166 A 1 
ATOM 1251 O OD1 . ASP A 1 166 ? 0.586   0.047   -30.700 1.00 25.10 166 A 1 
ATOM 1252 O OD2 . ASP A 1 166 ? -1.173  1.358   -30.966 1.00 23.62 166 A 1 
ATOM 1253 N N   . TYR A 1 167 ? 2.309   0.729   -26.013 1.00 24.57 167 A 1 
ATOM 1254 C CA  . TYR A 1 167 ? 3.469   1.389   -25.427 1.00 28.18 167 A 1 
ATOM 1255 C C   . TYR A 1 167 ? 4.418   1.747   -26.576 1.00 28.70 167 A 1 
ATOM 1256 O O   . TYR A 1 167 ? 5.444   1.118   -26.800 1.00 26.63 167 A 1 
ATOM 1257 C CB  . TYR A 1 167 ? 4.135   0.540   -24.338 1.00 26.47 167 A 1 
ATOM 1258 C CG  . TYR A 1 167 ? 3.853   1.014   -22.922 1.00 24.36 167 A 1 
ATOM 1259 C CD1 . TYR A 1 167 ? 4.709   1.942   -22.300 1.00 22.10 167 A 1 
ATOM 1260 C CD2 . TYR A 1 167 ? 2.729   0.522   -22.230 1.00 21.36 167 A 1 
ATOM 1261 C CE1 . TYR A 1 167 ? 4.452   2.370   -20.983 1.00 20.28 167 A 1 
ATOM 1262 C CE2 . TYR A 1 167 ? 2.466   0.954   -20.916 1.00 21.40 167 A 1 
ATOM 1263 C CZ  . TYR A 1 167 ? 3.329   1.877   -20.287 1.00 20.57 167 A 1 
ATOM 1264 O OH  . TYR A 1 167 ? 3.082   2.279   -19.012 1.00 20.63 167 A 1 
ATOM 1265 N N   . ILE A 1 168 ? 4.053   2.778   -27.318 1.00 29.58 168 A 1 
ATOM 1266 C CA  . ILE A 1 168 ? 5.024   3.519   -28.105 1.00 32.43 168 A 1 
ATOM 1267 C C   . ILE A 1 168 ? 5.939   4.152   -27.062 1.00 33.16 168 A 1 
ATOM 1268 O O   . ILE A 1 168 ? 5.560   5.109   -26.395 1.00 30.72 168 A 1 
ATOM 1269 C CB  . ILE A 1 168 ? 4.356   4.536   -29.064 1.00 30.01 168 A 1 
ATOM 1270 C CG1 . ILE A 1 168 ? 3.390   3.807   -30.026 1.00 26.91 168 A 1 
ATOM 1271 C CG2 . ILE A 1 168 ? 5.448   5.289   -29.849 1.00 26.03 168 A 1 
ATOM 1272 C CD1 . ILE A 1 168 ? 2.687   4.713   -31.041 1.00 23.78 168 A 1 
ATOM 1273 N N   . LEU A 1 169 ? 7.116   3.570   -26.886 1.00 27.00 169 A 1 
ATOM 1274 C CA  . LEU A 1 169 ? 8.256   4.276   -26.323 1.00 29.14 169 A 1 
ATOM 1275 C C   . LEU A 1 169 ? 8.446   5.507   -27.197 1.00 30.12 169 A 1 
ATOM 1276 O O   . LEU A 1 169 ? 9.009   5.429   -28.291 1.00 27.65 169 A 1 
ATOM 1277 C CB  . LEU A 1 169 ? 9.500   3.369   -26.341 1.00 26.47 169 A 1 
ATOM 1278 C CG  . LEU A 1 169 ? 9.491   2.277   -25.264 1.00 23.69 169 A 1 
ATOM 1279 C CD1 . LEU A 1 169 ? 10.572  1.233   -25.573 1.00 20.92 169 A 1 
ATOM 1280 C CD2 . LEU A 1 169 ? 9.791   2.849   -23.874 1.00 22.40 169 A 1 
ATOM 1281 N N   . ASP A 1 170 ? 7.878   6.627   -26.767 1.00 40.72 170 A 1 
ATOM 1282 C CA  . ASP A 1 170 ? 8.004   7.894   -27.457 1.00 43.19 170 A 1 
ATOM 1283 C C   . ASP A 1 170 ? 9.408   8.411   -27.137 1.00 42.22 170 A 1 
ATOM 1284 O O   . ASP A 1 170 ? 9.619   9.280   -26.287 1.00 40.25 170 A 1 
ATOM 1285 C CB  . ASP A 1 170 ? 6.822   8.819   -27.090 1.00 42.05 170 A 1 
ATOM 1286 C CG  . ASP A 1 170 ? 6.425   9.817   -28.194 1.00 38.60 170 A 1 
ATOM 1287 O OD1 . ASP A 1 170 ? 7.021   9.789   -29.287 1.00 34.89 170 A 1 
ATOM 1288 O OD2 . ASP A 1 170 ? 5.496   10.620  -27.932 1.00 34.74 170 A 1 
ATOM 1289 N N   . ASP A 1 171 ? 10.401  7.823   -27.796 1.00 38.57 171 A 1 
ATOM 1290 C CA  . ASP A 1 171 ? 11.808  8.237   -27.835 1.00 40.86 171 A 1 
ATOM 1291 C C   . ASP A 1 171 ? 11.969  9.618   -28.498 1.00 40.90 171 A 1 
ATOM 1292 O O   . ASP A 1 171 ? 13.075  10.129  -28.676 1.00 37.85 171 A 1 
ATOM 1293 C CB  . ASP A 1 171 ? 12.644  7.179   -28.578 1.00 38.60 171 A 1 
ATOM 1294 C CG  . ASP A 1 171 ? 12.911  5.889   -27.782 1.00 35.57 171 A 1 
ATOM 1295 O OD1 . ASP A 1 171 ? 12.921  5.962   -26.531 1.00 31.93 171 A 1 
ATOM 1296 O OD2 . ASP A 1 171 ? 13.212  4.883   -28.440 1.00 31.61 171 A 1 
ATOM 1297 N N   . SER A 1 172 ? 10.851  10.228  -28.850 1.00 50.82 172 A 1 
ATOM 1298 C CA  . SER A 1 172 ? 10.832  11.591  -29.321 1.00 53.12 172 A 1 
ATOM 1299 C C   . SER A 1 172 ? 11.114  12.505  -28.133 1.00 52.34 172 A 1 
ATOM 1300 O O   . SER A 1 172 ? 10.244  12.783  -27.311 1.00 47.98 172 A 1 
ATOM 1301 C CB  . SER A 1 172 ? 9.506   11.915  -30.006 1.00 50.85 172 A 1 
ATOM 1302 O OG  . SER A 1 172 ? 9.317   11.089  -31.134 1.00 45.05 172 A 1 
ATOM 1303 N N   . ASP A 1 173 ? 12.295  13.091  -28.135 1.00 51.44 173 A 1 
ATOM 1304 C CA  . ASP A 1 173 ? 12.596  14.394  -27.516 1.00 53.05 173 A 1 
ATOM 1305 C C   . ASP A 1 173 ? 11.696  15.518  -28.107 1.00 52.99 173 A 1 
ATOM 1306 O O   . ASP A 1 173 ? 12.129  16.646  -28.364 1.00 50.02 173 A 1 
ATOM 1307 C CB  . ASP A 1 173 ? 14.113  14.701  -27.707 1.00 51.13 173 A 1 
ATOM 1308 C CG  . ASP A 1 173 ? 15.084  14.258  -26.594 1.00 46.27 173 A 1 
ATOM 1309 O OD1 . ASP A 1 173 ? 14.709  14.189  -25.400 1.00 42.63 173 A 1 
ATOM 1310 O OD2 . ASP A 1 173 ? 16.306  14.209  -26.840 1.00 41.26 173 A 1 
ATOM 1311 N N   . SER A 1 174 ? 10.435  15.214  -28.389 1.00 54.01 174 A 1 
ATOM 1312 C CA  . SER A 1 174 ? 9.448   16.096  -28.982 1.00 55.64 174 A 1 
ATOM 1313 C C   . SER A 1 174 ? 9.037   17.126  -27.939 1.00 55.40 174 A 1 
ATOM 1314 O O   . SER A 1 174 ? 8.143   16.954  -27.118 1.00 51.43 174 A 1 
ATOM 1315 C CB  . SER A 1 174 ? 8.270   15.314  -29.552 1.00 53.06 174 A 1 
ATOM 1316 O OG  . SER A 1 174 ? 7.430   16.181  -30.278 1.00 46.85 174 A 1 
ATOM 1317 N N   . ASP A 1 175 ? 9.731   18.245  -28.009 1.00 54.71 175 A 1 
ATOM 1318 C CA  . ASP A 1 175 ? 9.295   19.500  -27.411 1.00 55.76 175 A 1 
ATOM 1319 C C   . ASP A 1 175 ? 8.130   20.089  -28.223 1.00 56.32 175 A 1 
ATOM 1320 O O   . ASP A 1 175 ? 8.205   21.182  -28.772 1.00 52.52 175 A 1 
ATOM 1321 C CB  . ASP A 1 175 ? 10.503  20.445  -27.270 1.00 52.77 175 A 1 
ATOM 1322 C CG  . ASP A 1 175 ? 10.190  21.681  -26.421 1.00 47.81 175 A 1 
ATOM 1323 O OD1 . ASP A 1 175 ? 9.212   21.632  -25.629 1.00 44.34 175 A 1 
ATOM 1324 O OD2 . ASP A 1 175 ? 10.987  22.645  -26.419 1.00 42.95 175 A 1 
ATOM 1325 N N   . ASP A 1 176 ? 7.038   19.346  -28.315 1.00 56.55 176 A 1 
ATOM 1326 C CA  . ASP A 1 176 ? 5.840   19.709  -29.088 1.00 58.31 176 A 1 
ATOM 1327 C C   . ASP A 1 176 ? 5.043   20.874  -28.468 1.00 58.74 176 A 1 
ATOM 1328 O O   . ASP A 1 176 ? 3.939   21.212  -28.897 1.00 54.95 176 A 1 
ATOM 1329 C CB  . ASP A 1 176 ? 4.993   18.458  -29.366 1.00 55.85 176 A 1 
ATOM 1330 C CG  . ASP A 1 176 ? 4.287   17.869  -28.136 1.00 49.51 176 A 1 
ATOM 1331 O OD1 . ASP A 1 176 ? 4.569   18.318  -27.004 1.00 45.83 176 A 1 
ATOM 1332 O OD2 . ASP A 1 176 ? 3.384   17.032  -28.351 1.00 45.26 176 A 1 
ATOM 1333 N N   . GLY A 1 177 ? 5.617   21.524  -27.456 1.00 51.32 177 A 1 
ATOM 1334 C CA  . GLY A 1 177 ? 5.073   22.743  -26.869 1.00 52.36 177 A 1 
ATOM 1335 C C   . GLY A 1 177 ? 3.758   22.559  -26.117 1.00 53.81 177 A 1 
ATOM 1336 O O   . GLY A 1 177 ? 3.218   23.552  -25.613 1.00 51.33 177 A 1 
ATOM 1337 N N   . LYS A 1 178 ? 3.263   21.336  -25.963 1.00 63.23 178 A 1 
ATOM 1338 C CA  . LYS A 1 178 ? 1.989   21.063  -25.270 1.00 65.57 178 A 1 
ATOM 1339 C C   . LYS A 1 178 ? 1.994   21.439  -23.788 1.00 66.72 178 A 1 
ATOM 1340 O O   . LYS A 1 178 ? 0.934   21.641  -23.204 1.00 63.07 178 A 1 
ATOM 1341 C CB  . LYS A 1 178 ? 1.596   19.591  -25.459 1.00 61.29 178 A 1 
ATOM 1342 C CG  . LYS A 1 178 ? 1.085   19.302  -26.877 1.00 53.49 178 A 1 
ATOM 1343 C CD  . LYS A 1 178 ? 0.715   17.813  -27.017 1.00 51.64 178 A 1 
ATOM 1344 C CE  . LYS A 1 178 ? 0.434   17.442  -28.483 1.00 47.34 178 A 1 
ATOM 1345 N NZ  . LYS A 1 178 ? 0.865   16.045  -28.749 1.00 41.90 178 A 1 
ATOM 1346 N N   . CYS A 1 179 ? 3.162   21.621  -23.199 1.00 70.90 179 A 1 
ATOM 1347 C CA  . CYS A 1 179 ? 3.270   22.010  -21.800 1.00 72.14 179 A 1 
ATOM 1348 C C   . CYS A 1 179 ? 4.220   23.198  -21.588 1.00 72.81 179 A 1 
ATOM 1349 O O   . CYS A 1 179 ? 5.379   23.037  -21.206 1.00 71.67 179 A 1 
ATOM 1350 C CB  . CYS A 1 179 ? 3.593   20.767  -20.966 1.00 68.96 179 A 1 
ATOM 1351 S SG  . CYS A 1 179 ? 2.993   21.081  -19.287 1.00 62.13 179 A 1 
ATOM 1352 N N   . LYS A 1 180 ? 3.702   24.415  -21.782 1.00 69.83 180 A 1 
ATOM 1353 C CA  . LYS A 1 180 ? 4.482   25.661  -21.664 1.00 71.04 180 A 1 
ATOM 1354 C C   . LYS A 1 180 ? 5.006   25.963  -20.253 1.00 71.38 180 A 1 
ATOM 1355 O O   . LYS A 1 180 ? 5.954   26.723  -20.121 1.00 66.06 180 A 1 
ATOM 1356 C CB  . LYS A 1 180 ? 3.681   26.853  -22.224 1.00 67.18 180 A 1 
ATOM 1357 C CG  . LYS A 1 180 ? 3.472   26.745  -23.748 1.00 59.64 180 A 1 
ATOM 1358 C CD  . LYS A 1 180 ? 2.795   27.999  -24.333 1.00 57.59 180 A 1 
ATOM 1359 C CE  . LYS A 1 180 ? 2.657   27.842  -25.847 1.00 50.96 180 A 1 
ATOM 1360 N NZ  . LYS A 1 180 ? 2.018   29.014  -26.488 1.00 44.03 180 A 1 
ATOM 1361 N N   . ASN A 1 181 ? 4.428   25.358  -19.211 1.00 69.24 181 A 1 
ATOM 1362 C CA  . ASN A 1 181 ? 4.819   25.588  -17.812 1.00 71.08 181 A 1 
ATOM 1363 C C   . ASN A 1 181 ? 4.730   24.333  -16.933 1.00 73.11 181 A 1 
ATOM 1364 O O   . ASN A 1 181 ? 4.317   24.386  -15.769 1.00 69.42 181 A 1 
ATOM 1365 C CB  . ASN A 1 181 ? 4.026   26.789  -17.246 1.00 65.85 181 A 1 
ATOM 1366 C CG  . ASN A 1 181 ? 4.684   28.129  -17.531 1.00 57.63 181 A 1 
ATOM 1367 O OD1 . ASN A 1 181 ? 5.897   28.273  -17.539 1.00 54.21 181 A 1 
ATOM 1368 N ND2 . ASN A 1 181 ? 3.919   29.175  -17.701 1.00 52.05 181 A 1 
ATOM 1369 N N   . CYS A 1 182 ? 5.143   23.194  -17.453 1.00 79.08 182 A 1 
ATOM 1370 C CA  . CYS A 1 182 ? 5.142   21.968  -16.668 1.00 80.50 182 A 1 
ATOM 1371 C C   . CYS A 1 182 ? 6.257   21.996  -15.609 1.00 82.90 182 A 1 
ATOM 1372 O O   . CYS A 1 182 ? 7.449   21.953  -15.920 1.00 82.82 182 A 1 
ATOM 1373 C CB  . CYS A 1 182 ? 5.254   20.753  -17.591 1.00 75.88 182 A 1 
ATOM 1374 S SG  . CYS A 1 182 ? 5.058   19.242  -16.595 1.00 68.69 182 A 1 
ATOM 1375 N N   . LYS A 1 183 ? 5.851   21.998  -14.333 1.00 80.49 183 A 1 
ATOM 1376 C CA  . LYS A 1 183 ? 6.778   21.874  -13.195 1.00 82.52 183 A 1 
ATOM 1377 C C   . LYS A 1 183 ? 7.679   20.641  -13.308 1.00 85.11 183 A 1 
ATOM 1378 O O   . LYS A 1 183 ? 8.842   20.696  -12.905 1.00 83.84 183 A 1 
ATOM 1379 C CB  . LYS A 1 183 ? 5.947   21.847  -11.908 1.00 78.80 183 A 1 
ATOM 1380 C CG  . LYS A 1 183 ? 6.775   21.761  -10.613 1.00 68.87 183 A 1 
ATOM 1381 C CD  . LYS A 1 183 ? 5.837   21.735  -9.395  1.00 66.76 183 A 1 
ATOM 1382 C CE  . LYS A 1 183 ? 6.604   21.601  -8.074  1.00 59.29 183 A 1 
ATOM 1383 N NZ  . LYS A 1 183 ? 5.668   21.528  -6.925  1.00 52.53 183 A 1 
ATOM 1384 N N   . TYR A 1 184 ? 7.158   19.570  -13.852 1.00 85.05 184 A 1 
ATOM 1385 C CA  . TYR A 1 184 ? 7.884   18.318  -14.023 1.00 86.33 184 A 1 
ATOM 1386 C C   . TYR A 1 184 ? 8.874   18.388  -15.184 1.00 87.76 184 A 1 
ATOM 1387 O O   . TYR A 1 184 ? 10.015  17.959  -15.016 1.00 86.96 184 A 1 
ATOM 1388 C CB  . TYR A 1 184 ? 6.895   17.162  -14.181 1.00 84.09 184 A 1 
ATOM 1389 C CG  . TYR A 1 184 ? 5.982   17.016  -12.970 1.00 78.24 184 A 1 
ATOM 1390 C CD1 . TYR A 1 184 ? 6.486   16.439  -11.788 1.00 73.89 184 A 1 
ATOM 1391 C CD2 . TYR A 1 184 ? 4.653   17.461  -13.023 1.00 72.18 184 A 1 
ATOM 1392 C CE1 . TYR A 1 184 ? 5.655   16.309  -10.656 1.00 69.38 184 A 1 
ATOM 1393 C CE2 . TYR A 1 184 ? 3.818   17.341  -11.890 1.00 71.61 184 A 1 
ATOM 1394 C CZ  . TYR A 1 184 ? 4.320   16.752  -10.710 1.00 69.92 184 A 1 
ATOM 1395 O OH  . TYR A 1 184 ? 3.519   16.626  -9.626  1.00 69.10 184 A 1 
ATOM 1396 N N   . LYS A 1 185 ? 8.510   19.038  -16.293 1.00 85.10 185 A 1 
ATOM 1397 C CA  . LYS A 1 185 ? 9.411   19.256  -17.439 1.00 84.93 185 A 1 
ATOM 1398 C C   . LYS A 1 185 ? 10.671  20.035  -17.031 1.00 86.82 185 A 1 
ATOM 1399 O O   . LYS A 1 185 ? 11.781  19.617  -17.341 1.00 87.73 185 A 1 
ATOM 1400 C CB  . LYS A 1 185 ? 8.616   19.943  -18.561 1.00 82.15 185 A 1 
ATOM 1401 C CG  . LYS A 1 185 ? 9.388   20.008  -19.894 1.00 76.04 185 A 1 
ATOM 1402 C CD  . LYS A 1 185 ? 8.462   20.418  -21.055 1.00 72.63 185 A 1 
ATOM 1403 C CE  . LYS A 1 185 ? 9.232   20.473  -22.379 1.00 65.28 185 A 1 
ATOM 1404 N NZ  . LYS A 1 185 ? 8.343   20.609  -23.557 1.00 60.27 185 A 1 
ATOM 1405 N N   . ARG A 1 186 ? 10.511  21.114  -16.241 1.00 86.92 186 A 1 
ATOM 1406 C CA  . ARG A 1 186 ? 11.663  21.871  -15.718 1.00 88.02 186 A 1 
ATOM 1407 C C   . ARG A 1 186 ? 12.566  21.029  -14.815 1.00 90.40 186 A 1 
ATOM 1408 O O   . ARG A 1 186 ? 13.787  21.139  -14.913 1.00 90.12 186 A 1 
ATOM 1409 C CB  . ARG A 1 186 ? 11.191  23.122  -14.955 1.00 85.50 186 A 1 
ATOM 1410 C CG  . ARG A 1 186 ? 10.569  24.172  -15.891 1.00 75.16 186 A 1 
ATOM 1411 C CD  . ARG A 1 186 ? 10.160  25.441  -15.129 1.00 73.04 186 A 1 
ATOM 1412 N NE  . ARG A 1 186 ? 11.321  26.216  -14.658 1.00 63.97 186 A 1 
ATOM 1413 C CZ  . ARG A 1 186 ? 11.284  27.329  -13.939 1.00 57.93 186 A 1 
ATOM 1414 N NH1 . ARG A 1 186 ? 10.162  27.837  -13.522 1.00 55.43 186 A 1 
ATOM 1415 N NH2 . ARG A 1 186 ? 12.381  27.956  -13.628 1.00 50.52 186 A 1 
ATOM 1416 N N   . LYS A 1 187 ? 11.978  20.204  -13.944 1.00 88.68 187 A 1 
ATOM 1417 C CA  . LYS A 1 187 ? 12.743  19.288  -13.086 1.00 88.77 187 A 1 
ATOM 1418 C C   . LYS A 1 187 ? 13.459  18.211  -13.896 1.00 90.77 187 A 1 
ATOM 1419 O O   . LYS A 1 187 ? 14.618  17.932  -13.601 1.00 90.77 187 A 1 
ATOM 1420 C CB  . LYS A 1 187 ? 11.830  18.632  -12.049 1.00 87.87 187 A 1 
ATOM 1421 C CG  . LYS A 1 187 ? 11.403  19.593  -10.933 1.00 79.53 187 A 1 
ATOM 1422 C CD  . LYS A 1 187 ? 10.552  18.823  -9.919  1.00 76.27 187 A 1 
ATOM 1423 C CE  . LYS A 1 187 ? 10.188  19.679  -8.717  1.00 67.35 187 A 1 
ATOM 1424 N NZ  . LYS A 1 187 ? 9.588   18.847  -7.641  1.00 62.58 187 A 1 
ATOM 1425 N N   . TYR A 1 188 ? 12.810  17.675  -14.907 1.00 88.95 188 A 1 
ATOM 1426 C CA  . TYR A 1 188 ? 13.391  16.687  -15.807 1.00 89.61 188 A 1 
ATOM 1427 C C   . TYR A 1 188 ? 14.627  17.246  -16.527 1.00 90.81 188 A 1 
ATOM 1428 O O   . TYR A 1 188 ? 15.695  16.649  -16.431 1.00 91.77 188 A 1 
ATOM 1429 C CB  . TYR A 1 188 ? 12.321  16.230  -16.804 1.00 88.72 188 A 1 
ATOM 1430 C CG  . TYR A 1 188 ? 12.882  15.344  -17.897 1.00 86.36 188 A 1 
ATOM 1431 C CD1 . TYR A 1 188 ? 13.187  15.886  -19.168 1.00 80.70 188 A 1 
ATOM 1432 C CD2 . TYR A 1 188 ? 13.147  13.981  -17.643 1.00 80.05 188 A 1 
ATOM 1433 C CE1 . TYR A 1 188 ? 13.737  15.074  -20.174 1.00 79.31 188 A 1 
ATOM 1434 C CE2 . TYR A 1 188 ? 13.703  13.173  -18.641 1.00 79.71 188 A 1 
ATOM 1435 C CZ  . TYR A 1 188 ? 13.994  13.709  -19.912 1.00 80.98 188 A 1 
ATOM 1436 O OH  . TYR A 1 188 ? 14.532  12.928  -20.880 1.00 79.46 188 A 1 
ATOM 1437 N N   . PHE A 1 189 ? 14.535  18.426  -17.138 1.00 89.05 189 A 1 
ATOM 1438 C CA  . PHE A 1 189 ? 15.687  19.041  -17.801 1.00 88.45 189 A 1 
ATOM 1439 C C   . PHE A 1 189 ? 16.826  19.372  -16.826 1.00 91.13 189 A 1 
ATOM 1440 O O   . PHE A 1 189 ? 17.994  19.146  -17.143 1.00 91.63 189 A 1 
ATOM 1441 C CB  . PHE A 1 189 ? 15.254  20.302  -18.556 1.00 85.71 189 A 1 
ATOM 1442 C CG  . PHE A 1 189 ? 14.518  20.010  -19.854 1.00 81.31 189 A 1 
ATOM 1443 C CD1 . PHE A 1 189 ? 15.157  19.293  -20.874 1.00 76.04 189 A 1 
ATOM 1444 C CD2 . PHE A 1 189 ? 13.211  20.491  -20.052 1.00 74.19 189 A 1 
ATOM 1445 C CE1 . PHE A 1 189 ? 14.490  19.031  -22.086 1.00 72.00 189 A 1 
ATOM 1446 C CE2 . PHE A 1 189 ? 12.542  20.231  -21.264 1.00 72.91 189 A 1 
ATOM 1447 C CZ  . PHE A 1 189 ? 13.185  19.497  -22.279 1.00 72.93 189 A 1 
ATOM 1448 N N   . ALA A 1 190 ? 16.507  19.847  -15.624 1.00 88.36 190 A 1 
ATOM 1449 C CA  . ALA A 1 190 ? 17.518  20.086  -14.601 1.00 89.48 190 A 1 
ATOM 1450 C C   . ALA A 1 190 ? 18.232  18.788  -14.173 1.00 92.38 190 A 1 
ATOM 1451 O O   . ALA A 1 190 ? 19.447  18.794  -13.979 1.00 92.25 190 A 1 
ATOM 1452 C CB  . ALA A 1 190 ? 16.855  20.776  -13.400 1.00 88.74 190 A 1 
ATOM 1453 N N   . LEU A 1 191 ? 17.496  17.690  -14.046 1.00 91.30 191 A 1 
ATOM 1454 C CA  . LEU A 1 191 ? 18.055  16.376  -13.746 1.00 92.16 191 A 1 
ATOM 1455 C C   . LEU A 1 191 ? 18.922  15.854  -14.897 1.00 93.89 191 A 1 
ATOM 1456 O O   . LEU A 1 191 ? 20.056  15.456  -14.658 1.00 94.72 191 A 1 
ATOM 1457 C CB  . LEU A 1 191 ? 16.912  15.407  -13.395 1.00 92.18 191 A 1 
ATOM 1458 C CG  . LEU A 1 191 ? 17.384  13.993  -13.008 1.00 84.60 191 A 1 
ATOM 1459 C CD1 . LEU A 1 191 ? 18.245  13.998  -11.743 1.00 78.22 191 A 1 
ATOM 1460 C CD2 . LEU A 1 191 ? 16.163  13.105  -12.757 1.00 80.21 191 A 1 
ATOM 1461 N N   . ARG A 1 192 ? 18.445  15.938  -16.124 1.00 93.70 192 A 1 
ATOM 1462 C CA  . ARG A 1 192 ? 19.178  15.534  -17.335 1.00 93.59 192 A 1 
ATOM 1463 C C   . ARG A 1 192 ? 20.507  16.281  -17.464 1.00 94.54 192 A 1 
ATOM 1464 O O   . ARG A 1 192 ? 21.532  15.661  -17.721 1.00 95.27 192 A 1 
ATOM 1465 C CB  . ARG A 1 192 ? 18.275  15.747  -18.573 1.00 92.56 192 A 1 
ATOM 1466 C CG  . ARG A 1 192 ? 18.872  15.180  -19.881 1.00 85.54 192 A 1 
ATOM 1467 C CD  . ARG A 1 192 ? 17.907  15.401  -21.069 1.00 80.78 192 A 1 
ATOM 1468 N NE  . ARG A 1 192 ? 18.400  14.825  -22.343 1.00 70.54 192 A 1 
ATOM 1469 C CZ  . ARG A 1 192 ? 17.702  14.757  -23.493 1.00 65.64 192 A 1 
ATOM 1470 N NH1 . ARG A 1 192 ? 16.518  15.269  -23.632 1.00 61.23 192 A 1 
ATOM 1471 N NH2 . ARG A 1 192 ? 18.170  14.153  -24.538 1.00 57.44 192 A 1 
ATOM 1472 N N   . MET A 1 193 ? 20.509  17.593  -17.203 1.00 91.85 193 A 1 
ATOM 1473 C CA  . MET A 1 193 ? 21.737  18.399  -17.198 1.00 91.11 193 A 1 
ATOM 1474 C C   . MET A 1 193 ? 22.725  17.948  -16.124 1.00 92.33 193 A 1 
ATOM 1475 O O   . MET A 1 193 ? 23.915  17.817  -16.413 1.00 93.68 193 A 1 
ATOM 1476 C CB  . MET A 1 193 ? 21.390  19.882  -17.019 1.00 90.55 193 A 1 
ATOM 1477 C CG  . MET A 1 193 ? 20.817  20.500  -18.297 1.00 80.41 193 A 1 
ATOM 1478 S SD  . MET A 1 193 ? 21.935  20.502  -19.729 1.00 71.20 193 A 1 
ATOM 1479 C CE  . MET A 1 193 ? 23.227  21.627  -19.144 1.00 62.15 193 A 1 
ATOM 1480 N N   . ARG A 1 194 ? 22.253  17.665  -14.908 1.00 94.07 194 A 1 
ATOM 1481 C CA  . ARG A 1 194 ? 23.109  17.152  -13.828 1.00 94.04 194 A 1 
ATOM 1482 C C   . ARG A 1 194 ? 23.681  15.781  -14.153 1.00 95.36 194 A 1 
ATOM 1483 O O   . ARG A 1 194 ? 24.869  15.559  -13.952 1.00 94.50 194 A 1 
ATOM 1484 C CB  . ARG A 1 194 ? 22.331  17.090  -12.506 1.00 94.13 194 A 1 
ATOM 1485 C CG  . ARG A 1 194 ? 22.109  18.480  -11.910 1.00 85.18 194 A 1 
ATOM 1486 C CD  . ARG A 1 194 ? 21.283  18.344  -10.631 1.00 80.85 194 A 1 
ATOM 1487 N NE  . ARG A 1 194 ? 21.030  19.651  -10.012 1.00 70.22 194 A 1 
ATOM 1488 C CZ  . ARG A 1 194 ? 20.458  19.852  -8.836  1.00 64.87 194 A 1 
ATOM 1489 N NH1 . ARG A 1 194 ? 20.040  18.861  -8.096  1.00 60.19 194 A 1 
ATOM 1490 N NH2 . ARG A 1 194 ? 20.299  21.058  -8.379  1.00 54.88 194 A 1 
ATOM 1491 N N   . MET A 1 195 ? 22.879  14.891  -14.687 1.00 95.31 195 A 1 
ATOM 1492 C CA  . MET A 1 195 ? 23.341  13.560  -15.100 1.00 95.86 195 A 1 
ATOM 1493 C C   . MET A 1 195 ? 24.416  13.663  -16.189 1.00 96.39 195 A 1 
ATOM 1494 O O   . MET A 1 195 ? 25.424  12.969  -16.106 1.00 96.26 195 A 1 
ATOM 1495 C CB  . MET A 1 195 ? 22.164  12.723  -15.600 1.00 95.20 195 A 1 
ATOM 1496 C CG  . MET A 1 195 ? 21.245  12.284  -14.449 1.00 84.12 195 A 1 
ATOM 1497 S SD  . MET A 1 195 ? 19.846  11.265  -14.970 1.00 76.69 195 A 1 
ATOM 1498 C CE  . MET A 1 195 ? 20.693  9.741   -15.455 1.00 66.75 195 A 1 
ATOM 1499 N N   . LYS A 1 196 ? 24.221  14.570  -17.153 1.00 93.76 196 A 1 
ATOM 1500 C CA  . LYS A 1 196 ? 25.228  14.828  -18.182 1.00 93.50 196 A 1 
ATOM 1501 C C   . LYS A 1 196 ? 26.538  15.354  -17.591 1.00 93.98 196 A 1 
ATOM 1502 O O   . LYS A 1 196 ? 27.602  14.899  -17.997 1.00 94.88 196 A 1 
ATOM 1503 C CB  . LYS A 1 196 ? 24.642  15.774  -19.243 1.00 93.42 196 A 1 
ATOM 1504 C CG  . LYS A 1 196 ? 25.601  15.936  -20.438 1.00 87.42 196 A 1 
ATOM 1505 C CD  . LYS A 1 196 ? 24.991  16.805  -21.540 1.00 82.13 196 A 1 
ATOM 1506 C CE  . LYS A 1 196 ? 25.994  16.897  -22.696 1.00 73.52 196 A 1 
ATOM 1507 N NZ  . LYS A 1 196 ? 25.464  17.694  -23.826 1.00 67.56 196 A 1 
ATOM 1508 N N   . GLN A 1 197 ? 26.472  16.265  -16.624 1.00 94.24 197 A 1 
ATOM 1509 C CA  . GLN A 1 197 ? 27.663  16.780  -15.935 1.00 94.26 197 A 1 
ATOM 1510 C C   . GLN A 1 197 ? 28.398  15.670  -15.165 1.00 94.51 197 A 1 
ATOM 1511 O O   . GLN A 1 197 ? 29.609  15.552  -15.300 1.00 94.26 197 A 1 
ATOM 1512 C CB  . GLN A 1 197 ? 27.268  17.911  -14.976 1.00 94.93 197 A 1 
ATOM 1513 C CG  . GLN A 1 197 ? 26.965  19.213  -15.731 1.00 84.96 197 A 1 
ATOM 1514 C CD  . GLN A 1 197 ? 26.414  20.311  -14.817 1.00 78.56 197 A 1 
ATOM 1515 O OE1 . GLN A 1 197 ? 25.866  20.091  -13.749 1.00 72.80 197 A 1 
ATOM 1516 N NE2 . GLN A 1 197 ? 26.527  21.560  -15.214 1.00 70.71 197 A 1 
ATOM 1517 N N   . VAL A 1 198 ? 27.670  14.848  -14.430 1.00 95.35 198 A 1 
ATOM 1518 C CA  . VAL A 1 198 ? 28.257  13.712  -13.712 1.00 95.59 198 A 1 
ATOM 1519 C C   . VAL A 1 198 ? 28.897  12.718  -14.680 1.00 96.43 198 A 1 
ATOM 1520 O O   . VAL A 1 198 ? 30.007  12.268  -14.432 1.00 95.50 198 A 1 
ATOM 1521 C CB  . VAL A 1 198 ? 27.199  13.013  -12.832 1.00 95.37 198 A 1 
ATOM 1522 C CG1 . VAL A 1 198 ? 27.711  11.710  -12.196 1.00 91.38 198 A 1 
ATOM 1523 C CG2 . VAL A 1 198 ? 26.768  13.942  -11.684 1.00 89.40 198 A 1 
ATOM 1524 N N   . ALA A 1 199 ? 28.242  12.421  -15.792 1.00 94.45 199 A 1 
ATOM 1525 C CA  . ALA A 1 199 ? 28.807  11.536  -16.808 1.00 95.13 199 A 1 
ATOM 1526 C C   . ALA A 1 199 ? 30.099  12.097  -17.418 1.00 94.83 199 A 1 
ATOM 1527 O O   . ALA A 1 199 ? 31.054  11.356  -17.595 1.00 94.46 199 A 1 
ATOM 1528 C CB  . ALA A 1 199 ? 27.741  11.273  -17.873 1.00 95.39 199 A 1 
ATOM 1529 N N   . MET A 1 200 ? 30.151  13.410  -17.704 1.00 96.46 200 A 1 
ATOM 1530 C CA  . MET A 1 200 ? 31.366  14.074  -18.184 1.00 96.25 200 A 1 
ATOM 1531 C C   . MET A 1 200 ? 32.491  13.999  -17.151 1.00 96.17 200 A 1 
ATOM 1532 O O   . MET A 1 200 ? 33.603  13.631  -17.512 1.00 95.79 200 A 1 
ATOM 1533 C CB  . MET A 1 200 ? 31.067  15.538  -18.543 1.00 96.34 200 A 1 
ATOM 1534 C CG  . MET A 1 200 ? 30.218  15.686  -19.805 1.00 89.12 200 A 1 
ATOM 1535 S SD  . MET A 1 200 ? 30.967  15.188  -21.372 1.00 80.36 200 A 1 
ATOM 1536 C CE  . MET A 1 200 ? 32.415  16.290  -21.415 1.00 70.16 200 A 1 
ATOM 1537 N N   . GLN A 1 201 ? 32.197  14.276  -15.880 1.00 95.97 201 A 1 
ATOM 1538 C CA  . GLN A 1 201 ? 33.181  14.184  -14.802 1.00 95.50 201 A 1 
ATOM 1539 C C   . GLN A 1 201 ? 33.745  12.768  -14.667 1.00 95.95 201 A 1 
ATOM 1540 O O   . GLN A 1 201 ? 34.951  12.595  -14.578 1.00 95.22 201 A 1 
ATOM 1541 C CB  . GLN A 1 201 ? 32.521  14.647  -13.487 1.00 96.07 201 A 1 
ATOM 1542 C CG  . GLN A 1 201 ? 33.553  14.812  -12.350 1.00 88.36 201 A 1 
ATOM 1543 C CD  . GLN A 1 201 ? 34.541  15.926  -12.648 1.00 83.75 201 A 1 
ATOM 1544 O OE1 . GLN A 1 201 ? 34.162  17.057  -12.910 1.00 79.30 201 A 1 
ATOM 1545 N NE2 . GLN A 1 201 ? 35.829  15.668  -12.625 1.00 74.67 201 A 1 
ATOM 1546 N N   . LEU A 1 202 ? 32.888  11.758  -14.722 1.00 95.50 202 A 1 
ATOM 1547 C CA  . LEU A 1 202 ? 33.323  10.363  -14.660 1.00 94.94 202 A 1 
ATOM 1548 C C   . LEU A 1 202 ? 34.223  9.963   -15.833 1.00 95.24 202 A 1 
ATOM 1549 O O   . LEU A 1 202 ? 35.054  9.084   -15.661 1.00 94.33 202 A 1 
ATOM 1550 C CB  . LEU A 1 202 ? 32.088  9.442   -14.621 1.00 95.66 202 A 1 
ATOM 1551 C CG  . LEU A 1 202 ? 31.317  9.450   -13.290 1.00 87.76 202 A 1 
ATOM 1552 C CD1 . LEU A 1 202 ? 30.019  8.648   -13.461 1.00 79.75 202 A 1 
ATOM 1553 C CD2 . LEU A 1 202 ? 32.124  8.817   -12.156 1.00 83.45 202 A 1 
ATOM 1554 N N   . ILE A 1 203 ? 34.029  10.570  -17.003 1.00 96.93 203 A 1 
ATOM 1555 C CA  . ILE A 1 203 ? 34.880  10.332  -18.172 1.00 96.36 203 A 1 
ATOM 1556 C C   . ILE A 1 203 ? 36.228  11.046  -18.006 1.00 96.05 203 A 1 
ATOM 1557 O O   . ILE A 1 203 ? 37.246  10.496  -18.408 1.00 95.36 203 A 1 
ATOM 1558 C CB  . ILE A 1 203 ? 34.157  10.771  -19.466 1.00 96.54 203 A 1 
ATOM 1559 C CG1 . ILE A 1 203 ? 32.948  9.839   -19.749 1.00 94.63 203 A 1 
ATOM 1560 C CG2 . ILE A 1 203 ? 35.102  10.770  -20.682 1.00 92.96 203 A 1 
ATOM 1561 C CD1 . ILE A 1 203 ? 31.951  10.413  -20.786 1.00 88.94 203 A 1 
ATOM 1562 N N   . GLU A 1 204 ? 36.245  12.243  -17.418 1.00 96.19 204 A 1 
ATOM 1563 C CA  . GLU A 1 204 ? 37.479  12.998  -17.156 1.00 96.68 204 A 1 
ATOM 1564 C C   . GLU A 1 204 ? 38.332  12.357  -16.047 1.00 96.49 204 A 1 
ATOM 1565 O O   . GLU A 1 204 ? 39.558  12.464  -16.089 1.00 95.15 204 A 1 
ATOM 1566 C CB  . GLU A 1 204 ? 37.123  14.444  -16.778 1.00 96.79 204 A 1 
ATOM 1567 C CG  . GLU A 1 204 ? 36.633  15.273  -17.983 1.00 88.00 204 A 1 
ATOM 1568 C CD  . GLU A 1 204 ? 36.168  16.700  -17.620 1.00 84.41 204 A 1 
ATOM 1569 O OE1 . GLU A 1 204 ? 35.665  17.382  -18.550 1.00 78.67 204 A 1 
ATOM 1570 O OE2 . GLU A 1 204 ? 36.305  17.118  -16.453 1.00 80.91 204 A 1 
ATOM 1571 N N   . ASP A 1 205 ? 37.685  11.700  -15.087 1.00 94.96 205 A 1 
ATOM 1572 C CA  . ASP A 1 205 ? 38.339  11.039  -13.952 1.00 94.97 205 A 1 
ATOM 1573 C C   . ASP A 1 205 ? 38.879  9.632   -14.297 1.00 94.25 205 A 1 
ATOM 1574 O O   . ASP A 1 205 ? 39.527  9.007   -13.452 1.00 89.62 205 A 1 
ATOM 1575 C CB  . ASP A 1 205 ? 37.354  10.974  -12.772 1.00 94.57 205 A 1 
ATOM 1576 C CG  . ASP A 1 205 ? 36.960  12.322  -12.135 1.00 90.27 205 A 1 
ATOM 1577 O OD1 . ASP A 1 205 ? 37.640  13.354  -12.331 1.00 83.03 205 A 1 
ATOM 1578 O OD2 . ASP A 1 205 ? 35.954  12.334  -11.369 1.00 85.28 205 A 1 
ATOM 1579 N N   . LEU A 1 206 ? 38.602  9.133   -15.480 1.00 97.00 206 A 1 
ATOM 1580 C CA  . LEU A 1 206 ? 39.050  7.818   -15.976 1.00 96.19 206 A 1 
ATOM 1581 C C   . LEU A 1 206 ? 40.397  7.903   -16.718 1.00 94.65 206 A 1 
ATOM 1582 O O   . LEU A 1 206 ? 41.209  6.976   -16.553 1.00 91.17 206 A 1 
ATOM 1583 C CB  . LEU A 1 206 ? 37.954  7.219   -16.889 1.00 94.49 206 A 1 
ATOM 1584 C CG  . LEU A 1 206 ? 37.783  5.703   -16.698 1.00 86.71 206 A 1 
ATOM 1585 C CD1 . LEU A 1 206 ? 36.596  5.419   -15.779 1.00 79.44 206 A 1 
ATOM 1586 C CD2 . LEU A 1 206 ? 37.499  5.015   -18.040 1.00 80.58 206 A 1 
ATOM 1587 O OXT . LEU A 1 206 ? 40.553  8.833   -17.505 1.00 77.75 206 A 1 
#
