# Supplementary material for: Phosphorylation tunes strain-specific protein condensation during rotavirus replication organelle assembly
Source: EMBO J. 2026 May 26;45(13):4733–65. doi: 10.1038/s44318-026-00814-z (PMC13324165; doi:10.1038/s44318-026-00814-z)
Supplement: Supplementary file 11 — Source data Fig. 9 [file 44318_2026_814_MOESM11_ESM.zip › Figure_7/Figure 7A/NSP5 RF/NSP5 RF/fold_nsp5_nstrep_model_3.cif]

# By using this file you agree to the legally binding terms of use found at alphafoldserver.com/output-terms
data_728431176b046c6c
#
_entry.id 728431176b046c6c
#
loop_
_atom_type.symbol
C 
N 
O 
S 
#
loop_
_audit_author.name
_audit_author.pdbx_ordinal
"Google DeepMind" 1 
"Isomorphic Labs" 2 
#
_audit_conform.dict_location https://raw.githubusercontent.com/ihmwg/ModelCIF/master/dist/mmcif_ma.dic
_audit_conform.dict_name     mmcif_ma.dic
_audit_conform.dict_version  1.4.5
#
loop_
_chem_comp.formula
_chem_comp.formula_weight
_chem_comp.id
_chem_comp.mon_nstd_flag
_chem_comp.name
_chem_comp.pdbx_smiles
_chem_comp.pdbx_synonyms
_chem_comp.type
"C3 H7 N O2"    89.093  ALA y ALANINE         C[C@H](N)C(O)=O                  ? "L-PEPTIDE LINKING" 
"C6 H15 N4 O2"  175.209 ARG y ARGININE        N[C@@H](CCCNC(N)=[NH2+])C(O)=O   ? "L-PEPTIDE LINKING" 
"C4 H8 N2 O3"   132.118 ASN y ASPARAGINE      N[C@@H](CC(N)=O)C(O)=O           ? "L-PEPTIDE LINKING" 
"C4 H7 N O4"    133.103 ASP y "ASPARTIC ACID" N[C@@H](CC(O)=O)C(O)=O           ? "L-PEPTIDE LINKING" 
"C3 H7 N O2 S"  121.158 CYS y CYSTEINE        N[C@@H](CS)C(O)=O                ? "L-PEPTIDE LINKING" 
"C5 H10 N2 O3"  146.144 GLN y GLUTAMINE       N[C@@H](CCC(N)=O)C(O)=O          ? "L-PEPTIDE LINKING" 
"C5 H9 N O4"    147.129 GLU y "GLUTAMIC ACID" N[C@@H](CCC(O)=O)C(O)=O          ? "L-PEPTIDE LINKING" 
"C2 H5 N O2"    75.067  GLY y GLYCINE         NCC(O)=O                         ? "PEPTIDE LINKING"   
"C6 H10 N3 O2"  156.162 HIS y HISTIDINE       N[C@@H](Cc1c[nH]c[nH+]1)C(O)=O   ? "L-PEPTIDE LINKING" 
"C6 H13 N O2"   131.173 ILE y ISOLEUCINE      CC[C@H](C)[C@H](N)C(O)=O         ? "L-PEPTIDE LINKING" 
"C6 H13 N O2"   131.173 LEU y LEUCINE         CC(C)C[C@H](N)C(O)=O             ? "L-PEPTIDE LINKING" 
"C6 H15 N2 O2"  147.195 LYS y LYSINE          N[C@@H](CCCC[NH3+])C(O)=O        ? "L-PEPTIDE LINKING" 
"C5 H11 N O2 S" 149.211 MET y METHIONINE      CSCC[C@H](N)C(O)=O               ? "L-PEPTIDE LINKING" 
"C9 H11 N O2"   165.189 PHE y PHENYLALANINE   N[C@@H](Cc1ccccc1)C(O)=O         ? "L-PEPTIDE LINKING" 
"C5 H9 N O2"    115.130 PRO y PROLINE         OC(=O)[C@@H]1CCCN1               ? "L-PEPTIDE LINKING" 
"C3 H7 N O3"    105.093 SER y SERINE          N[C@@H](CO)C(O)=O                ? "L-PEPTIDE LINKING" 
"C4 H9 N O3"    119.119 THR y THREONINE       C[C@@H](O)[C@H](N)C(O)=O         ? "L-PEPTIDE LINKING" 
"C11 H12 N2 O2" 204.225 TRP y TRYPTOPHAN      N[C@@H](Cc1c[nH]c2ccccc12)C(O)=O ? "L-PEPTIDE LINKING" 
"C9 H11 N O3"   181.189 TYR y TYROSINE        N[C@@H](Cc1ccc(O)cc1)C(O)=O      ? "L-PEPTIDE LINKING" 
"C5 H11 N O2"   117.146 VAL y VALINE          CC(C)[C@H](N)C(O)=O              ? "L-PEPTIDE LINKING" 
#
_citation.book_publisher          ?
_citation.country                 UK
_citation.id                      primary
_citation.journal_full            Nature
_citation.journal_id_ASTM         NATUAS
_citation.journal_id_CSD          0006
_citation.journal_id_ISSN         0028-0836
_citation.journal_volume          ?
_citation.page_first              ?
_citation.page_last               ?
_citation.pdbx_database_id_DOI    ?
_citation.pdbx_database_id_PubMed ?
_citation.title                   "Accurate structure prediction of biomolecular interactions with AlphaFold 3"
_citation.year                    2024
#
loop_
_citation_author.citation_id
_citation_author.name
_citation_author.ordinal
primary "Google DeepMind" 1 
primary "Isomorphic Labs" 2 
#
_entity.id               1
_entity.pdbx_description .
_entity.type             polymer
#
_entity_poly.entity_id      1
_entity_poly.pdbx_strand_id A
_entity_poly.type           polypeptide(L)
#
loop_
_entity_poly_seq.entity_id
_entity_poly_seq.hetero
_entity_poly_seq.mon_id
_entity_poly_seq.num
1 n MET 1   
1 n TRP 2   
1 n SER 3   
1 n HIS 4   
1 n PRO 5   
1 n GLN 6   
1 n PHE 7   
1 n GLU 8   
1 n LYS 9   
1 n SER 10  
1 n LEU 11  
1 n SER 12  
1 n ILE 13  
1 n ASP 14  
1 n VAL 15  
1 n THR 16  
1 n SER 17  
1 n LEU 18  
1 n PRO 19  
1 n SER 20  
1 n ILE 21  
1 n SER 22  
1 n SER 23  
1 n SER 24  
1 n ILE 25  
1 n TYR 26  
1 n LYS 27  
1 n ASN 28  
1 n GLU 29  
1 n SER 30  
1 n SER 31  
1 n SER 32  
1 n THR 33  
1 n THR 34  
1 n SER 35  
1 n THR 36  
1 n LEU 37  
1 n SER 38  
1 n GLY 39  
1 n LYS 40  
1 n SER 41  
1 n ILE 42  
1 n GLY 43  
1 n ARG 44  
1 n SER 45  
1 n GLU 46  
1 n GLN 47  
1 n TYR 48  
1 n ILE 49  
1 n SER 50  
1 n PRO 51  
1 n ASP 52  
1 n ALA 53  
1 n GLU 54  
1 n ALA 55  
1 n PHE 56  
1 n SER 57  
1 n LYS 58  
1 n TYR 59  
1 n MET 60  
1 n LEU 61  
1 n SER 62  
1 n LYS 63  
1 n SER 64  
1 n PRO 65  
1 n GLU 66  
1 n ASP 67  
1 n ILE 68  
1 n GLY 69  
1 n PRO 70  
1 n SER 71  
1 n ASP 72  
1 n SER 73  
1 n ALA 74  
1 n SER 75  
1 n ASN 76  
1 n ASP 77  
1 n PRO 78  
1 n LEU 79  
1 n THR 80  
1 n SER 81  
1 n PHE 82  
1 n SER 83  
1 n ILE 84  
1 n ARG 85  
1 n SER 86  
1 n ASN 87  
1 n ALA 88  
1 n VAL 89  
1 n LYS 90  
1 n THR 91  
1 n ASN 92  
1 n ALA 93  
1 n ASP 94  
1 n ALA 95  
1 n GLY 96  
1 n VAL 97  
1 n SER 98  
1 n MET 99  
1 n ASP 100 
1 n SER 101 
1 n SER 102 
1 n THR 103 
1 n GLN 104 
1 n SER 105 
1 n ARG 106 
1 n PRO 107 
1 n SER 108 
1 n SER 109 
1 n ASN 110 
1 n VAL 111 
1 n GLY 112 
1 n CYS 113 
1 n ASP 114 
1 n GLN 115 
1 n VAL 116 
1 n ASP 117 
1 n PHE 118 
1 n SER 119 
1 n PHE 120 
1 n ASN 121 
1 n LYS 122 
1 n GLY 123 
1 n ILE 124 
1 n LYS 125 
1 n VAL 126 
1 n ASN 127 
1 n ALA 128 
1 n ASN 129 
1 n LEU 130 
1 n ASP 131 
1 n SER 132 
1 n SER 133 
1 n ILE 134 
1 n SER 135 
1 n ILE 136 
1 n SER 137 
1 n THR 138 
1 n SER 139 
1 n SER 140 
1 n LYS 141 
1 n LYS 142 
1 n GLU 143 
1 n LYS 144 
1 n SER 145 
1 n LYS 146 
1 n SER 147 
1 n ASP 148 
1 n HIS 149 
1 n LYS 150 
1 n SER 151 
1 n ARG 152 
1 n LYS 153 
1 n HIS 154 
1 n TYR 155 
1 n PRO 156 
1 n LYS 157 
1 n ILE 158 
1 n GLU 159 
1 n ALA 160 
1 n GLU 161 
1 n SER 162 
1 n ASP 163 
1 n SER 164 
1 n ASP 165 
1 n ASP 166 
1 n TYR 167 
1 n ILE 168 
1 n LEU 169 
1 n ASP 170 
1 n ASP 171 
1 n SER 172 
1 n ASP 173 
1 n SER 174 
1 n ASP 175 
1 n ASP 176 
1 n GLY 177 
1 n LYS 178 
1 n CYS 179 
1 n LYS 180 
1 n ASN 181 
1 n CYS 182 
1 n LYS 183 
1 n TYR 184 
1 n LYS 185 
1 n ARG 186 
1 n LYS 187 
1 n TYR 188 
1 n PHE 189 
1 n ALA 190 
1 n LEU 191 
1 n ARG 192 
1 n MET 193 
1 n ARG 194 
1 n MET 195 
1 n LYS 196 
1 n GLN 197 
1 n VAL 198 
1 n ALA 199 
1 n MET 200 
1 n GLN 201 
1 n LEU 202 
1 n ILE 203 
1 n GLU 204 
1 n ASP 205 
1 n LEU 206 
#
_ma_data.content_type "model coordinates"
_ma_data.id           1
_ma_data.name         Model
#
_ma_model_list.data_id          1
_ma_model_list.model_group_id   1
_ma_model_list.model_group_name "AlphaFold-beta-20231127 (fb0b9d13-0bdd-4522-ba5f-0ee1f426d085 @ 2025-01-27 04:30:51)"
_ma_model_list.model_id         1
_ma_model_list.model_name       "Top ranked model"
_ma_model_list.model_type       "Ab initio model"
_ma_model_list.ordinal_id       1
#
loop_
_ma_protocol_step.method_type
_ma_protocol_step.ordinal_id
_ma_protocol_step.protocol_id
_ma_protocol_step.step_id
"coevolution MSA" 1 1 1 
"template search" 2 1 2 
modeling          3 1 3 
#
loop_
_ma_qa_metric.id
_ma_qa_metric.mode
_ma_qa_metric.name
_ma_qa_metric.software_group_id
_ma_qa_metric.type
1 global pLDDT 1 pLDDT 
2 local  pLDDT 1 pLDDT 
#
_ma_qa_metric_global.metric_id    1
_ma_qa_metric_global.metric_value 52.45
_ma_qa_metric_global.model_id     1
_ma_qa_metric_global.ordinal_id   1
#
_ma_software_group.group_id    1
_ma_software_group.ordinal_id  1
_ma_software_group.software_id 1
#
_ma_target_entity.data_id   1
_ma_target_entity.entity_id 1
_ma_target_entity.origin    .
#
_ma_target_entity_instance.asym_id   A
_ma_target_entity_instance.details   .
_ma_target_entity_instance.entity_id 1
#
loop_
_pdbx_data_usage.details
_pdbx_data_usage.id
_pdbx_data_usage.type
_pdbx_data_usage.url
;NON-COMMERCIAL USE ONLY, BY USING THIS FILE YOU AGREE TO THE TERMS OF USE FOUND
AT alphafoldserver.com/output-terms.
;
1 license    ? 
;THE INFORMATION IS NOT INTENDED FOR, HAS NOT BEEN VALIDATED FOR, AND IS NOT
APPROVED FOR CLINICAL USE. IT SHOULD NOT BE USED FOR CLINICAL PURPOSE OR RELIED
ON FOR MEDICAL OR OTHER PROFESSIONAL ADVICE. IT IS THEORETICAL MODELLING ONLY
AND CAUTION SHOULD BE EXERCISED IN ITS USE. IT IS PROVIDED "AS-IS" WITHOUT ANY
WARRANTY OF ANY KIND, WHETHER EXPRESSED OR IMPLIED. NO WARRANTY IS GIVEN THAT
USE OF THE INFORMATION SHALL NOT INFRINGE THE RIGHTS OF ANY THIRD PARTY.
;
2 disclaimer ? 
#
loop_
_pdbx_poly_seq_scheme.asym_id
_pdbx_poly_seq_scheme.auth_seq_num
_pdbx_poly_seq_scheme.entity_id
_pdbx_poly_seq_scheme.hetero
_pdbx_poly_seq_scheme.mon_id
_pdbx_poly_seq_scheme.pdb_ins_code
_pdbx_poly_seq_scheme.pdb_seq_num
_pdbx_poly_seq_scheme.pdb_strand_id
_pdbx_poly_seq_scheme.seq_id
A 1   1 n MET . 1   A 1   
A 2   1 n TRP . 2   A 2   
A 3   1 n SER . 3   A 3   
A 4   1 n HIS . 4   A 4   
A 5   1 n PRO . 5   A 5   
A 6   1 n GLN . 6   A 6   
A 7   1 n PHE . 7   A 7   
A 8   1 n GLU . 8   A 8   
A 9   1 n LYS . 9   A 9   
A 10  1 n SER . 10  A 10  
A 11  1 n LEU . 11  A 11  
A 12  1 n SER . 12  A 12  
A 13  1 n ILE . 13  A 13  
A 14  1 n ASP . 14  A 14  
A 15  1 n VAL . 15  A 15  
A 16  1 n THR . 16  A 16  
A 17  1 n SER . 17  A 17  
A 18  1 n LEU . 18  A 18  
A 19  1 n PRO . 19  A 19  
A 20  1 n SER . 20  A 20  
A 21  1 n ILE . 21  A 21  
A 22  1 n SER . 22  A 22  
A 23  1 n SER . 23  A 23  
A 24  1 n SER . 24  A 24  
A 25  1 n ILE . 25  A 25  
A 26  1 n TYR . 26  A 26  
A 27  1 n LYS . 27  A 27  
A 28  1 n ASN . 28  A 28  
A 29  1 n GLU . 29  A 29  
A 30  1 n SER . 30  A 30  
A 31  1 n SER . 31  A 31  
A 32  1 n SER . 32  A 32  
A 33  1 n THR . 33  A 33  
A 34  1 n THR . 34  A 34  
A 35  1 n SER . 35  A 35  
A 36  1 n THR . 36  A 36  
A 37  1 n LEU . 37  A 37  
A 38  1 n SER . 38  A 38  
A 39  1 n GLY . 39  A 39  
A 40  1 n LYS . 40  A 40  
A 41  1 n SER . 41  A 41  
A 42  1 n ILE . 42  A 42  
A 43  1 n GLY . 43  A 43  
A 44  1 n ARG . 44  A 44  
A 45  1 n SER . 45  A 45  
A 46  1 n GLU . 46  A 46  
A 47  1 n GLN . 47  A 47  
A 48  1 n TYR . 48  A 48  
A 49  1 n ILE . 49  A 49  
A 50  1 n SER . 50  A 50  
A 51  1 n PRO . 51  A 51  
A 52  1 n ASP . 52  A 52  
A 53  1 n ALA . 53  A 53  
A 54  1 n GLU . 54  A 54  
A 55  1 n ALA . 55  A 55  
A 56  1 n PHE . 56  A 56  
A 57  1 n SER . 57  A 57  
A 58  1 n LYS . 58  A 58  
A 59  1 n TYR . 59  A 59  
A 60  1 n MET . 60  A 60  
A 61  1 n LEU . 61  A 61  
A 62  1 n SER . 62  A 62  
A 63  1 n LYS . 63  A 63  
A 64  1 n SER . 64  A 64  
A 65  1 n PRO . 65  A 65  
A 66  1 n GLU . 66  A 66  
A 67  1 n ASP . 67  A 67  
A 68  1 n ILE . 68  A 68  
A 69  1 n GLY . 69  A 69  
A 70  1 n PRO . 70  A 70  
A 71  1 n SER . 71  A 71  
A 72  1 n ASP . 72  A 72  
A 73  1 n SER . 73  A 73  
A 74  1 n ALA . 74  A 74  
A 75  1 n SER . 75  A 75  
A 76  1 n ASN . 76  A 76  
A 77  1 n ASP . 77  A 77  
A 78  1 n PRO . 78  A 78  
A 79  1 n LEU . 79  A 79  
A 80  1 n THR . 80  A 80  
A 81  1 n SER . 81  A 81  
A 82  1 n PHE . 82  A 82  
A 83  1 n SER . 83  A 83  
A 84  1 n ILE . 84  A 84  
A 85  1 n ARG . 85  A 85  
A 86  1 n SER . 86  A 86  
A 87  1 n ASN . 87  A 87  
A 88  1 n ALA . 88  A 88  
A 89  1 n VAL . 89  A 89  
A 90  1 n LYS . 90  A 90  
A 91  1 n THR . 91  A 91  
A 92  1 n ASN . 92  A 92  
A 93  1 n ALA . 93  A 93  
A 94  1 n ASP . 94  A 94  
A 95  1 n ALA . 95  A 95  
A 96  1 n GLY . 96  A 96  
A 97  1 n VAL . 97  A 97  
A 98  1 n SER . 98  A 98  
A 99  1 n MET . 99  A 99  
A 100 1 n ASP . 100 A 100 
A 101 1 n SER . 101 A 101 
A 102 1 n SER . 102 A 102 
A 103 1 n THR . 103 A 103 
A 104 1 n GLN . 104 A 104 
A 105 1 n SER . 105 A 105 
A 106 1 n ARG . 106 A 106 
A 107 1 n PRO . 107 A 107 
A 108 1 n SER . 108 A 108 
A 109 1 n SER . 109 A 109 
A 110 1 n ASN . 110 A 110 
A 111 1 n VAL . 111 A 111 
A 112 1 n GLY . 112 A 112 
A 113 1 n CYS . 113 A 113 
A 114 1 n ASP . 114 A 114 
A 115 1 n GLN . 115 A 115 
A 116 1 n VAL . 116 A 116 
A 117 1 n ASP . 117 A 117 
A 118 1 n PHE . 118 A 118 
A 119 1 n SER . 119 A 119 
A 120 1 n PHE . 120 A 120 
A 121 1 n ASN . 121 A 121 
A 122 1 n LYS . 122 A 122 
A 123 1 n GLY . 123 A 123 
A 124 1 n ILE . 124 A 124 
A 125 1 n LYS . 125 A 125 
A 126 1 n VAL . 126 A 126 
A 127 1 n ASN . 127 A 127 
A 128 1 n ALA . 128 A 128 
A 129 1 n ASN . 129 A 129 
A 130 1 n LEU . 130 A 130 
A 131 1 n ASP . 131 A 131 
A 132 1 n SER . 132 A 132 
A 133 1 n SER . 133 A 133 
A 134 1 n ILE . 134 A 134 
A 135 1 n SER . 135 A 135 
A 136 1 n ILE . 136 A 136 
A 137 1 n SER . 137 A 137 
A 138 1 n THR . 138 A 138 
A 139 1 n SER . 139 A 139 
A 140 1 n SER . 140 A 140 
A 141 1 n LYS . 141 A 141 
A 142 1 n LYS . 142 A 142 
A 143 1 n GLU . 143 A 143 
A 144 1 n LYS . 144 A 144 
A 145 1 n SER . 145 A 145 
A 146 1 n LYS . 146 A 146 
A 147 1 n SER . 147 A 147 
A 148 1 n ASP . 148 A 148 
A 149 1 n HIS . 149 A 149 
A 150 1 n LYS . 150 A 150 
A 151 1 n SER . 151 A 151 
A 152 1 n ARG . 152 A 152 
A 153 1 n LYS . 153 A 153 
A 154 1 n HIS . 154 A 154 
A 155 1 n TYR . 155 A 155 
A 156 1 n PRO . 156 A 156 
A 157 1 n LYS . 157 A 157 
A 158 1 n ILE . 158 A 158 
A 159 1 n GLU . 159 A 159 
A 160 1 n ALA . 160 A 160 
A 161 1 n GLU . 161 A 161 
A 162 1 n SER . 162 A 162 
A 163 1 n ASP . 163 A 163 
A 164 1 n SER . 164 A 164 
A 165 1 n ASP . 165 A 165 
A 166 1 n ASP . 166 A 166 
A 167 1 n TYR . 167 A 167 
A 168 1 n ILE . 168 A 168 
A 169 1 n LEU . 169 A 169 
A 170 1 n ASP . 170 A 170 
A 171 1 n ASP . 171 A 171 
A 172 1 n SER . 172 A 172 
A 173 1 n ASP . 173 A 173 
A 174 1 n SER . 174 A 174 
A 175 1 n ASP . 175 A 175 
A 176 1 n ASP . 176 A 176 
A 177 1 n GLY . 177 A 177 
A 178 1 n LYS . 178 A 178 
A 179 1 n CYS . 179 A 179 
A 180 1 n LYS . 180 A 180 
A 181 1 n ASN . 181 A 181 
A 182 1 n CYS . 182 A 182 
A 183 1 n LYS . 183 A 183 
A 184 1 n TYR . 184 A 184 
A 185 1 n LYS . 185 A 185 
A 186 1 n ARG . 186 A 186 
A 187 1 n LYS . 187 A 187 
A 188 1 n TYR . 188 A 188 
A 189 1 n PHE . 189 A 189 
A 190 1 n ALA . 190 A 190 
A 191 1 n LEU . 191 A 191 
A 192 1 n ARG . 192 A 192 
A 193 1 n MET . 193 A 193 
A 194 1 n ARG . 194 A 194 
A 195 1 n MET . 195 A 195 
A 196 1 n LYS . 196 A 196 
A 197 1 n GLN . 197 A 197 
A 198 1 n VAL . 198 A 198 
A 199 1 n ALA . 199 A 199 
A 200 1 n MET . 200 A 200 
A 201 1 n GLN . 201 A 201 
A 202 1 n LEU . 202 A 202 
A 203 1 n ILE . 203 A 203 
A 204 1 n GLU . 204 A 204 
A 205 1 n ASP . 205 A 205 
A 206 1 n LEU . 206 A 206 
#
_software.classification other
_software.date           ?
_software.description    "Structure prediction"
_software.name           AlphaFold
_software.pdbx_ordinal   1
_software.type           package
_software.version        "AlphaFold-beta-20231127 (fb0b9d13-0bdd-4522-ba5f-0ee1f426d085 @ 2025-01-27 04:30:51)"
#
_struct_asym.entity_id 1
_struct_asym.id        A
#
loop_
_atom_site.group_PDB
_atom_site.id
_atom_site.type_symbol
_atom_site.label_atom_id
_atom_site.label_alt_id
_atom_site.label_comp_id
_atom_site.label_asym_id
_atom_site.label_entity_id
_atom_site.label_seq_id
_atom_site.pdbx_PDB_ins_code
_atom_site.Cartn_x
_atom_site.Cartn_y
_atom_site.Cartn_z
_atom_site.occupancy
_atom_site.B_iso_or_equiv
_atom_site.auth_seq_id
_atom_site.auth_asym_id
_atom_site.pdbx_PDB_model_num
ATOM 1    N N   . MET A 1 1   ? -24.262 55.552  -25.853 1.00 46.71 1   A 1 
ATOM 2    C CA  . MET A 1 1   ? -25.128 54.447  -25.388 1.00 71.68 1   A 1 
ATOM 3    C C   . MET A 1 1   ? -25.046 53.336  -26.424 1.00 70.28 1   A 1 
ATOM 4    O O   . MET A 1 1   ? -25.648 53.480  -27.476 1.00 67.63 1   A 1 
ATOM 5    C CB  . MET A 1 1   ? -26.579 54.916  -25.214 1.00 68.44 1   A 1 
ATOM 6    C CG  . MET A 1 1   ? -26.742 55.871  -24.024 1.00 63.17 1   A 1 
ATOM 7    S SD  . MET A 1 1   ? -28.286 56.806  -24.063 1.00 58.01 1   A 1 
ATOM 8    C CE  . MET A 1 1   ? -29.342 55.813  -22.994 1.00 51.93 1   A 1 
ATOM 9    N N   . TRP A 1 2   ? -24.258 52.315  -26.172 1.00 58.95 2   A 1 
ATOM 10   C CA  . TRP A 1 2   ? -24.175 51.116  -27.012 1.00 71.21 2   A 1 
ATOM 11   C C   . TRP A 1 2   ? -24.391 49.913  -26.089 1.00 69.20 2   A 1 
ATOM 12   O O   . TRP A 1 2   ? -23.571 49.638  -25.223 1.00 64.24 2   A 1 
ATOM 13   C CB  . TRP A 1 2   ? -22.845 51.045  -27.779 1.00 67.85 2   A 1 
ATOM 14   C CG  . TRP A 1 2   ? -22.775 51.821  -29.068 1.00 61.73 2   A 1 
ATOM 15   C CD1 . TRP A 1 2   ? -23.264 53.064  -29.292 1.00 55.42 2   A 1 
ATOM 16   C CD2 . TRP A 1 2   ? -22.186 51.408  -30.346 1.00 63.40 2   A 1 
ATOM 17   N NE1 . TRP A 1 2   ? -23.037 53.437  -30.593 1.00 51.52 2   A 1 
ATOM 18   C CE2 . TRP A 1 2   ? -22.372 52.458  -31.303 1.00 59.26 2   A 1 
ATOM 19   C CE3 . TRP A 1 2   ? -21.512 50.253  -30.790 1.00 56.03 2   A 1 
ATOM 20   C CZ2 . TRP A 1 2   ? -21.919 52.352  -32.620 1.00 57.91 2   A 1 
ATOM 21   C CZ3 . TRP A 1 2   ? -21.051 50.137  -32.121 1.00 52.01 2   A 1 
ATOM 22   C CH2 . TRP A 1 2   ? -21.258 51.186  -33.028 1.00 50.99 2   A 1 
ATOM 23   N N   . SER A 1 3   ? -25.535 49.265  -26.249 1.00 48.33 3   A 1 
ATOM 24   C CA  . SER A 1 3   ? -25.948 48.102  -25.479 1.00 74.62 3   A 1 
ATOM 25   C C   . SER A 1 3   ? -25.359 46.843  -26.115 1.00 70.86 3   A 1 
ATOM 26   O O   . SER A 1 3   ? -25.611 46.570  -27.286 1.00 69.04 3   A 1 
ATOM 27   C CB  . SER A 1 3   ? -27.477 48.013  -25.449 1.00 71.99 3   A 1 
ATOM 28   O OG  . SER A 1 3   ? -28.045 49.268  -25.101 1.00 64.27 3   A 1 
ATOM 29   N N   . HIS A 1 4   ? -24.593 46.089  -25.358 1.00 56.77 4   A 1 
ATOM 30   C CA  . HIS A 1 4   ? -24.139 44.756  -25.729 1.00 76.15 4   A 1 
ATOM 31   C C   . HIS A 1 4   ? -25.274 43.735  -25.485 1.00 72.63 4   A 1 
ATOM 32   O O   . HIS A 1 4   ? -25.793 43.694  -24.369 1.00 71.33 4   A 1 
ATOM 33   C CB  . HIS A 1 4   ? -22.915 44.377  -24.883 1.00 71.88 4   A 1 
ATOM 34   C CG  . HIS A 1 4   ? -21.630 44.324  -25.676 1.00 67.09 4   A 1 
ATOM 35   N ND1 . HIS A 1 4   ? -21.239 43.276  -26.487 1.00 59.85 4   A 1 
ATOM 36   C CD2 . HIS A 1 4   ? -20.624 45.245  -25.703 1.00 61.52 4   A 1 
ATOM 37   C CE1 . HIS A 1 4   ? -20.023 43.568  -26.994 1.00 57.39 4   A 1 
ATOM 38   N NE2 . HIS A 1 4   ? -19.608 44.767  -26.538 1.00 60.12 4   A 1 
ATOM 39   N N   . PRO A 1 5   ? -25.660 42.892  -26.462 1.00 50.56 5   A 1 
ATOM 40   C CA  . PRO A 1 5   ? -26.559 41.779  -26.189 1.00 72.26 5   A 1 
ATOM 41   C C   . PRO A 1 5   ? -25.778 40.627  -25.543 1.00 71.70 5   A 1 
ATOM 42   O O   . PRO A 1 5   ? -24.848 40.076  -26.124 1.00 68.14 5   A 1 
ATOM 43   C CB  . PRO A 1 5   ? -27.174 41.422  -27.539 1.00 70.02 5   A 1 
ATOM 44   C CG  . PRO A 1 5   ? -26.077 41.803  -28.542 1.00 69.88 5   A 1 
ATOM 45   C CD  . PRO A 1 5   ? -25.311 42.944  -27.869 1.00 79.34 5   A 1 
ATOM 46   N N   . GLN A 1 6   ? -26.163 40.277  -24.316 1.00 46.61 6   A 1 
ATOM 47   C CA  . GLN A 1 6   ? -25.765 39.040  -23.643 1.00 71.62 6   A 1 
ATOM 48   C C   . GLN A 1 6   ? -26.474 37.860  -24.330 1.00 68.06 6   A 1 
ATOM 49   O O   . GLN A 1 6   ? -27.691 37.814  -24.412 1.00 68.75 6   A 1 
ATOM 50   C CB  . GLN A 1 6   ? -26.160 39.125  -22.162 1.00 67.49 6   A 1 
ATOM 51   C CG  . GLN A 1 6   ? -25.253 40.047  -21.327 1.00 61.98 6   A 1 
ATOM 52   C CD  . GLN A 1 6   ? -24.103 39.331  -20.622 1.00 61.43 6   A 1 
ATOM 53   O OE1 . GLN A 1 6   ? -24.106 38.133  -20.426 1.00 55.38 6   A 1 
ATOM 54   N NE2 . GLN A 1 6   ? -23.069 40.029  -20.208 1.00 52.46 6   A 1 
ATOM 55   N N   . PHE A 1 7   ? -25.707 36.921  -24.845 1.00 33.44 7   A 1 
ATOM 56   C CA  . PHE A 1 7   ? -26.212 35.713  -25.486 1.00 63.74 7   A 1 
ATOM 57   C C   . PHE A 1 7   ? -26.145 34.564  -24.467 1.00 63.58 7   A 1 
ATOM 58   O O   . PHE A 1 7   ? -25.153 33.842  -24.402 1.00 61.21 7   A 1 
ATOM 59   C CB  . PHE A 1 7   ? -25.420 35.456  -26.784 1.00 60.49 7   A 1 
ATOM 60   C CG  . PHE A 1 7   ? -26.218 34.802  -27.903 1.00 57.57 7   A 1 
ATOM 61   C CD1 . PHE A 1 7   ? -26.276 33.399  -28.017 1.00 54.56 7   A 1 
ATOM 62   C CD2 . PHE A 1 7   ? -26.872 35.609  -28.845 1.00 55.17 7   A 1 
ATOM 63   C CE1 . PHE A 1 7   ? -26.986 32.808  -29.079 1.00 46.72 7   A 1 
ATOM 64   C CE2 . PHE A 1 7   ? -27.583 35.019  -29.909 1.00 50.30 7   A 1 
ATOM 65   C CZ  . PHE A 1 7   ? -27.640 33.616  -30.028 1.00 50.35 7   A 1 
ATOM 66   N N   . GLU A 1 8   ? -27.182 34.427  -23.660 1.00 42.03 8   A 1 
ATOM 67   C CA  . GLU A 1 8   ? -27.337 33.275  -22.783 1.00 62.01 8   A 1 
ATOM 68   C C   . GLU A 1 8   ? -27.766 32.055  -23.608 1.00 57.91 8   A 1 
ATOM 69   O O   . GLU A 1 8   ? -28.903 31.941  -24.061 1.00 57.07 8   A 1 
ATOM 70   C CB  . GLU A 1 8   ? -28.332 33.556  -21.639 1.00 60.71 8   A 1 
ATOM 71   C CG  . GLU A 1 8   ? -27.737 34.511  -20.585 1.00 55.27 8   A 1 
ATOM 72   C CD  . GLU A 1 8   ? -28.616 34.648  -19.327 1.00 53.57 8   A 1 
ATOM 73   O OE1 . GLU A 1 8   ? -28.066 35.110  -18.308 1.00 46.80 8   A 1 
ATOM 74   O OE2 . GLU A 1 8   ? -29.816 34.305  -19.403 1.00 50.77 8   A 1 
ATOM 75   N N   . LYS A 1 9   ? -26.840 31.130  -23.825 1.00 47.83 9   A 1 
ATOM 76   C CA  . LYS A 1 9   ? -27.159 29.797  -24.346 1.00 68.74 9   A 1 
ATOM 77   C C   . LYS A 1 9   ? -27.557 28.900  -23.184 1.00 67.09 9   A 1 
ATOM 78   O O   . LYS A 1 9   ? -26.698 28.340  -22.502 1.00 64.43 9   A 1 
ATOM 79   C CB  . LYS A 1 9   ? -25.974 29.216  -25.133 1.00 65.95 9   A 1 
ATOM 80   C CG  . LYS A 1 9   ? -25.781 29.905  -26.487 1.00 62.27 9   A 1 
ATOM 81   C CD  . LYS A 1 9   ? -24.602 29.275  -27.251 1.00 62.66 9   A 1 
ATOM 82   C CE  . LYS A 1 9   ? -24.423 29.953  -28.600 1.00 54.84 9   A 1 
ATOM 83   N NZ  . LYS A 1 9   ? -23.246 29.420  -29.329 1.00 46.97 9   A 1 
ATOM 84   N N   . SER A 1 10  ? -28.859 28.736  -22.982 1.00 49.51 10  A 1 
ATOM 85   C CA  . SER A 1 10  ? -29.387 27.702  -22.106 1.00 63.89 10  A 1 
ATOM 86   C C   . SER A 1 10  ? -29.274 26.330  -22.790 1.00 60.63 10  A 1 
ATOM 87   O O   . SER A 1 10  ? -29.854 26.094  -23.846 1.00 60.04 10  A 1 
ATOM 88   C CB  . SER A 1 10  ? -30.831 28.021  -21.699 1.00 62.82 10  A 1 
ATOM 89   O OG  . SER A 1 10  ? -31.609 28.385  -22.821 1.00 55.29 10  A 1 
ATOM 90   N N   . LEU A 1 11  ? -28.507 25.442  -22.209 1.00 50.08 11  A 1 
ATOM 91   C CA  . LEU A 1 11  ? -28.401 24.047  -22.636 1.00 68.09 11  A 1 
ATOM 92   C C   . LEU A 1 11  ? -29.516 23.249  -21.947 1.00 69.42 11  A 1 
ATOM 93   O O   . LEU A 1 11  ? -29.396 22.892  -20.780 1.00 66.26 11  A 1 
ATOM 94   C CB  . LEU A 1 11  ? -26.994 23.532  -22.283 1.00 65.79 11  A 1 
ATOM 95   C CG  . LEU A 1 11  ? -26.621 22.235  -23.024 1.00 60.64 11  A 1 
ATOM 96   C CD1 . LEU A 1 11  ? -26.001 22.547  -24.383 1.00 57.24 11  A 1 
ATOM 97   C CD2 . LEU A 1 11  ? -25.608 21.425  -22.220 1.00 60.26 11  A 1 
ATOM 98   N N   . SER A 1 12  ? -30.608 22.997  -22.646 1.00 51.88 12  A 1 
ATOM 99   C CA  . SER A 1 12  ? -31.656 22.093  -22.170 1.00 63.22 12  A 1 
ATOM 100  C C   . SER A 1 12  ? -31.319 20.661  -22.588 1.00 60.26 12  A 1 
ATOM 101  O O   . SER A 1 12  ? -31.312 20.346  -23.775 1.00 60.77 12  A 1 
ATOM 102  C CB  . SER A 1 12  ? -33.029 22.522  -22.704 1.00 62.36 12  A 1 
ATOM 103  O OG  . SER A 1 12  ? -33.013 22.618  -24.107 1.00 55.50 12  A 1 
ATOM 104  N N   . ILE A 1 13  ? -31.051 19.801  -21.622 1.00 59.24 13  A 1 
ATOM 105  C CA  . ILE A 1 13  ? -30.862 18.363  -21.840 1.00 69.33 13  A 1 
ATOM 106  C C   . ILE A 1 13  ? -32.229 17.691  -21.687 1.00 68.77 13  A 1 
ATOM 107  O O   . ILE A 1 13  ? -32.803 17.699  -20.608 1.00 65.26 13  A 1 
ATOM 108  C CB  . ILE A 1 13  ? -29.800 17.789  -20.873 1.00 67.09 13  A 1 
ATOM 109  C CG1 . ILE A 1 13  ? -28.436 18.498  -21.081 1.00 62.08 13  A 1 
ATOM 110  C CG2 . ILE A 1 13  ? -29.658 16.271  -21.080 1.00 61.28 13  A 1 
ATOM 111  C CD1 . ILE A 1 13  ? -27.364 18.123  -20.040 1.00 55.75 13  A 1 
ATOM 112  N N   . ASP A 1 14  ? -32.744 17.136  -22.787 1.00 53.20 14  A 1 
ATOM 113  C CA  . ASP A 1 14  ? -33.974 16.349  -22.780 1.00 62.48 14  A 1 
ATOM 114  C C   . ASP A 1 14  ? -33.677 14.928  -22.272 1.00 59.02 14  A 1 
ATOM 115  O O   . ASP A 1 14  ? -33.059 14.115  -22.954 1.00 59.11 14  A 1 
ATOM 116  C CB  . ASP A 1 14  ? -34.609 16.369  -24.175 1.00 61.46 14  A 1 
ATOM 117  C CG  . ASP A 1 14  ? -36.004 15.745  -24.206 1.00 57.55 14  A 1 
ATOM 118  O OD1 . ASP A 1 14  ? -36.419 15.153  -23.177 1.00 53.72 14  A 1 
ATOM 119  O OD2 . ASP A 1 14  ? -36.661 15.853  -25.263 1.00 54.70 14  A 1 
ATOM 120  N N   . VAL A 1 15  ? -34.128 14.652  -21.050 1.00 59.49 15  A 1 
ATOM 121  C CA  . VAL A 1 15  ? -33.872 13.383  -20.338 1.00 67.62 15  A 1 
ATOM 122  C C   . VAL A 1 15  ? -34.781 12.245  -20.827 1.00 66.55 15  A 1 
ATOM 123  O O   . VAL A 1 15  ? -34.570 11.093  -20.468 1.00 61.47 15  A 1 
ATOM 124  C CB  . VAL A 1 15  ? -33.980 13.579  -18.807 1.00 63.90 15  A 1 
ATOM 125  C CG1 . VAL A 1 15  ? -33.090 12.590  -18.060 1.00 58.78 15  A 1 
ATOM 126  C CG2 . VAL A 1 15  ? -33.569 14.984  -18.332 1.00 63.37 15  A 1 
ATOM 127  N N   . THR A 1 16  ? -35.762 12.531  -21.669 1.00 60.90 16  A 1 
ATOM 128  C CA  . THR A 1 16  ? -36.731 11.532  -22.158 1.00 67.09 16  A 1 
ATOM 129  C C   . THR A 1 16  ? -36.187 10.638  -23.280 1.00 66.08 16  A 1 
ATOM 130  O O   . THR A 1 16  ? -36.789 9.612   -23.596 1.00 65.07 16  A 1 
ATOM 131  C CB  . THR A 1 16  ? -38.045 12.184  -22.593 1.00 68.58 16  A 1 
ATOM 132  O OG1 . THR A 1 16  ? -37.875 13.046  -23.681 1.00 66.17 16  A 1 
ATOM 133  C CG2 . THR A 1 16  ? -38.705 12.973  -21.459 1.00 66.70 16  A 1 
ATOM 134  N N   . SER A 1 17  ? -35.042 10.986  -23.861 1.00 50.03 17  A 1 
ATOM 135  C CA  . SER A 1 17  ? -34.411 10.261  -24.971 1.00 62.29 17  A 1 
ATOM 136  C C   . SER A 1 17  ? -33.263 9.324   -24.558 1.00 60.71 17  A 1 
ATOM 137  O O   . SER A 1 17  ? -32.601 8.751   -25.418 1.00 58.74 17  A 1 
ATOM 138  C CB  . SER A 1 17  ? -33.981 11.249  -26.050 1.00 61.96 17  A 1 
ATOM 139  O OG  . SER A 1 17  ? -33.029 12.161  -25.567 1.00 55.59 17  A 1 
ATOM 140  N N   . LEU A 1 18  ? -33.021 9.145   -23.251 1.00 49.42 18  A 1 
ATOM 141  C CA  . LEU A 1 18  ? -32.030 8.179   -22.797 1.00 59.77 18  A 1 
ATOM 142  C C   . LEU A 1 18  ? -32.556 6.742   -23.013 1.00 58.56 18  A 1 
ATOM 143  O O   . LEU A 1 18  ? -33.685 6.441   -22.621 1.00 55.32 18  A 1 
ATOM 144  C CB  . LEU A 1 18  ? -31.678 8.433   -21.318 1.00 56.98 18  A 1 
ATOM 145  C CG  . LEU A 1 18  ? -30.885 9.742   -21.086 1.00 57.23 18  A 1 
ATOM 146  C CD1 . LEU A 1 18  ? -30.733 9.986   -19.585 1.00 54.34 18  A 1 
ATOM 147  C CD2 . LEU A 1 18  ? -29.484 9.689   -21.695 1.00 58.31 18  A 1 
ATOM 148  N N   . PRO A 1 19  ? -31.764 5.847   -23.609 1.00 55.97 19  A 1 
ATOM 149  C CA  . PRO A 1 19  ? -32.181 4.460   -23.773 1.00 62.92 19  A 1 
ATOM 150  C C   . PRO A 1 19  ? -32.380 3.833   -22.395 1.00 63.61 19  A 1 
ATOM 151  O O   . PRO A 1 19  ? -31.456 3.776   -21.588 1.00 59.74 19  A 1 
ATOM 152  C CB  . PRO A 1 19  ? -31.078 3.784   -24.592 1.00 60.83 19  A 1 
ATOM 153  C CG  . PRO A 1 19  ? -29.839 4.642   -24.306 1.00 63.82 19  A 1 
ATOM 154  C CD  . PRO A 1 19  ? -30.411 6.042   -24.096 1.00 72.44 19  A 1 
ATOM 155  N N   . SER A 1 20  ? -33.602 3.352   -22.141 1.00 45.33 20  A 1 
ATOM 156  C CA  . SER A 1 20  ? -33.904 2.560   -20.953 1.00 52.02 20  A 1 
ATOM 157  C C   . SER A 1 20  ? -33.008 1.325   -20.943 1.00 47.40 20  A 1 
ATOM 158  O O   . SER A 1 20  ? -33.207 0.391   -21.720 1.00 47.22 20  A 1 
ATOM 159  C CB  . SER A 1 20  ? -35.377 2.146   -20.944 1.00 51.69 20  A 1 
ATOM 160  O OG  . SER A 1 20  ? -36.201 3.284   -20.899 1.00 46.63 20  A 1 
ATOM 161  N N   . ILE A 1 21  ? -32.030 1.311   -20.055 1.00 47.74 21  A 1 
ATOM 162  C CA  . ILE A 1 21  ? -31.234 0.115   -19.771 1.00 53.48 21  A 1 
ATOM 163  C C   . ILE A 1 21  ? -32.130 -0.814  -18.947 1.00 50.89 21  A 1 
ATOM 164  O O   . ILE A 1 21  ? -32.122 -0.803  -17.722 1.00 46.72 21  A 1 
ATOM 165  C CB  . ILE A 1 21  ? -29.897 0.461   -19.073 1.00 51.25 21  A 1 
ATOM 166  C CG1 . ILE A 1 21  ? -29.113 1.538   -19.862 1.00 50.83 21  A 1 
ATOM 167  C CG2 . ILE A 1 21  ? -29.045 -0.821  -18.929 1.00 51.67 21  A 1 
ATOM 168  C CD1 . ILE A 1 21  ? -27.845 2.041   -19.147 1.00 46.36 21  A 1 
ATOM 169  N N   . SER A 1 22  ? -32.975 -1.587  -19.627 1.00 44.12 22  A 1 
ATOM 170  C CA  . SER A 1 22  ? -33.670 -2.700  -19.011 1.00 49.71 22  A 1 
ATOM 171  C C   . SER A 1 22  ? -32.625 -3.755  -18.671 1.00 45.99 22  A 1 
ATOM 172  O O   . SER A 1 22  ? -32.077 -4.416  -19.556 1.00 43.07 22  A 1 
ATOM 173  C CB  . SER A 1 22  ? -34.776 -3.251  -19.918 1.00 48.03 22  A 1 
ATOM 174  O OG  . SER A 1 22  ? -34.282 -3.583  -21.189 1.00 43.74 22  A 1 
ATOM 175  N N   . SER A 1 23  ? -32.323 -3.905  -17.389 1.00 40.62 23  A 1 
ATOM 176  C CA  . SER A 1 23  ? -31.550 -5.027  -16.871 1.00 46.17 23  A 1 
ATOM 177  C C   . SER A 1 23  ? -32.365 -6.303  -17.078 1.00 43.89 23  A 1 
ATOM 178  O O   . SER A 1 23  ? -33.141 -6.711  -16.222 1.00 41.43 23  A 1 
ATOM 179  C CB  . SER A 1 23  ? -31.201 -4.791  -15.399 1.00 43.07 23  A 1 
ATOM 180  O OG  . SER A 1 23  ? -32.350 -4.452  -14.658 1.00 40.07 23  A 1 
ATOM 181  N N   . SER A 1 24  ? -32.215 -6.933  -18.243 1.00 33.86 24  A 1 
ATOM 182  C CA  . SER A 1 24  ? -32.688 -8.284  -18.464 1.00 42.95 24  A 1 
ATOM 183  C C   . SER A 1 24  ? -31.834 -9.207  -17.599 1.00 40.81 24  A 1 
ATOM 184  O O   . SER A 1 24  ? -30.701 -9.532  -17.945 1.00 39.02 24  A 1 
ATOM 185  C CB  . SER A 1 24  ? -32.639 -8.663  -19.947 1.00 39.24 24  A 1 
ATOM 186  O OG  . SER A 1 24  ? -31.347 -8.477  -20.475 1.00 35.34 24  A 1 
ATOM 187  N N   . ILE A 1 25  ? -32.386 -9.592  -16.459 1.00 38.66 25  A 1 
ATOM 188  C CA  . ILE A 1 25  ? -31.858 -10.672 -15.641 1.00 45.11 25  A 1 
ATOM 189  C C   . ILE A 1 25  ? -31.893 -11.927 -16.513 1.00 44.61 25  A 1 
ATOM 190  O O   . ILE A 1 25  ? -32.958 -12.474 -16.790 1.00 41.26 25  A 1 
ATOM 191  C CB  . ILE A 1 25  ? -32.693 -10.818 -14.350 1.00 41.69 25  A 1 
ATOM 192  C CG1 . ILE A 1 25  ? -32.608 -9.530  -13.491 1.00 39.27 25  A 1 
ATOM 193  C CG2 . ILE A 1 25  ? -32.231 -12.042 -13.535 1.00 41.73 25  A 1 
ATOM 194  C CD1 . ILE A 1 25  ? -33.602 -9.476  -12.331 1.00 37.45 25  A 1 
ATOM 195  N N   . TYR A 1 26  ? -30.733 -12.352 -16.996 1.00 36.42 26  A 1 
ATOM 196  C CA  . TYR A 1 26  ? -30.583 -13.627 -17.678 1.00 41.57 26  A 1 
ATOM 197  C C   . TYR A 1 26  ? -30.882 -14.741 -16.671 1.00 39.79 26  A 1 
ATOM 198  O O   . TYR A 1 26  ? -30.026 -15.137 -15.887 1.00 37.94 26  A 1 
ATOM 199  C CB  . TYR A 1 26  ? -29.171 -13.749 -18.273 1.00 38.57 26  A 1 
ATOM 200  C CG  . TYR A 1 26  ? -28.954 -12.959 -19.555 1.00 36.41 26  A 1 
ATOM 201  C CD1 . TYR A 1 26  ? -29.213 -13.572 -20.797 1.00 34.76 26  A 1 
ATOM 202  C CD2 . TYR A 1 26  ? -28.485 -11.636 -19.510 1.00 35.15 26  A 1 
ATOM 203  C CE1 . TYR A 1 26  ? -29.004 -12.855 -22.001 1.00 31.59 26  A 1 
ATOM 204  C CE2 . TYR A 1 26  ? -28.278 -10.912 -20.708 1.00 34.58 26  A 1 
ATOM 205  C CZ  . TYR A 1 26  ? -28.535 -11.525 -21.956 1.00 33.82 26  A 1 
ATOM 206  O OH  . TYR A 1 26  ? -28.336 -10.832 -23.107 1.00 32.69 26  A 1 
ATOM 207  N N   . LYS A 1 27  ? -32.107 -15.263 -16.692 1.00 42.91 27  A 1 
ATOM 208  C CA  . LYS A 1 27  ? -32.421 -16.559 -16.099 1.00 47.64 27  A 1 
ATOM 209  C C   . LYS A 1 27  ? -31.818 -17.620 -17.001 1.00 45.06 27  A 1 
ATOM 210  O O   . LYS A 1 27  ? -32.399 -17.985 -18.020 1.00 42.03 27  A 1 
ATOM 211  C CB  . LYS A 1 27  ? -33.934 -16.744 -15.928 1.00 44.14 27  A 1 
ATOM 212  C CG  . LYS A 1 27  ? -34.503 -15.852 -14.818 1.00 40.46 27  A 1 
ATOM 213  C CD  . LYS A 1 27  ? -35.962 -16.232 -14.531 1.00 40.04 27  A 1 
ATOM 214  C CE  . LYS A 1 27  ? -36.507 -15.405 -13.367 1.00 34.42 27  A 1 
ATOM 215  N NZ  . LYS A 1 27  ? -37.881 -15.844 -12.989 1.00 33.09 27  A 1 
ATOM 216  N N   . ASN A 1 28  ? -30.643 -18.086 -16.642 1.00 41.47 28  A 1 
ATOM 217  C CA  . ASN A 1 28  ? -30.064 -19.271 -17.248 1.00 45.32 28  A 1 
ATOM 218  C C   . ASN A 1 28  ? -30.697 -20.520 -16.625 1.00 43.54 28  A 1 
ATOM 219  O O   . ASN A 1 28  ? -30.156 -21.125 -15.712 1.00 40.21 28  A 1 
ATOM 220  C CB  . ASN A 1 28  ? -28.518 -19.224 -17.178 1.00 42.49 28  A 1 
ATOM 221  C CG  . ASN A 1 28  ? -27.920 -19.118 -15.779 1.00 37.78 28  A 1 
ATOM 222  O OD1 . ASN A 1 28  ? -28.568 -18.794 -14.801 1.00 36.57 28  A 1 
ATOM 223  N ND2 . ASN A 1 28  ? -26.636 -19.380 -15.651 1.00 36.44 28  A 1 
ATOM 224  N N   . GLU A 1 29  ? -31.845 -20.922 -17.138 1.00 39.84 29  A 1 
ATOM 225  C CA  . GLU A 1 29  ? -32.348 -22.278 -16.917 1.00 45.79 29  A 1 
ATOM 226  C C   . GLU A 1 29  ? -31.439 -23.258 -17.681 1.00 42.82 29  A 1 
ATOM 227  O O   . GLU A 1 29  ? -31.659 -23.590 -18.838 1.00 38.80 29  A 1 
ATOM 228  C CB  . GLU A 1 29  ? -33.822 -22.402 -17.328 1.00 42.67 29  A 1 
ATOM 229  C CG  . GLU A 1 29  ? -34.748 -21.639 -16.366 1.00 39.16 29  A 1 
ATOM 230  C CD  . GLU A 1 29  ? -36.242 -21.843 -16.664 1.00 38.47 29  A 1 
ATOM 231  O OE1 . GLU A 1 29  ? -37.057 -21.392 -15.830 1.00 34.05 29  A 1 
ATOM 232  O OE2 . GLU A 1 29  ? -36.574 -22.416 -17.727 1.00 39.43 29  A 1 
ATOM 233  N N   . SER A 1 30  ? -30.369 -23.688 -17.023 1.00 39.28 30  A 1 
ATOM 234  C CA  . SER A 1 30  ? -29.513 -24.748 -17.536 1.00 43.30 30  A 1 
ATOM 235  C C   . SER A 1 30  ? -30.148 -26.100 -17.207 1.00 40.35 30  A 1 
ATOM 236  O O   . SER A 1 30  ? -29.877 -26.695 -16.165 1.00 37.42 30  A 1 
ATOM 237  C CB  . SER A 1 30  ? -28.093 -24.625 -16.984 1.00 41.30 30  A 1 
ATOM 238  O OG  . SER A 1 30  ? -27.496 -23.444 -17.483 1.00 37.50 30  A 1 
ATOM 239  N N   . SER A 1 31  ? -30.990 -26.594 -18.113 1.00 32.64 31  A 1 
ATOM 240  C CA  . SER A 1 31  ? -31.381 -28.006 -18.139 1.00 39.86 31  A 1 
ATOM 241  C C   . SER A 1 31  ? -30.168 -28.849 -18.538 1.00 37.89 31  A 1 
ATOM 242  O O   . SER A 1 31  ? -29.731 -28.848 -19.687 1.00 34.16 31  A 1 
ATOM 243  C CB  . SER A 1 31  ? -32.569 -28.214 -19.084 1.00 36.38 31  A 1 
ATOM 244  O OG  . SER A 1 31  ? -32.310 -27.671 -20.356 1.00 32.34 31  A 1 
ATOM 245  N N   . SER A 1 32  ? -29.605 -29.571 -17.581 1.00 30.44 32  A 1 
ATOM 246  C CA  . SER A 1 32  ? -28.523 -30.514 -17.821 1.00 35.59 32  A 1 
ATOM 247  C C   . SER A 1 32  ? -29.071 -31.789 -18.461 1.00 34.26 32  A 1 
ATOM 248  O O   . SER A 1 32  ? -29.453 -32.731 -17.774 1.00 30.66 32  A 1 
ATOM 249  C CB  . SER A 1 32  ? -27.800 -30.819 -16.496 1.00 32.51 32  A 1 
ATOM 250  O OG  . SER A 1 32  ? -28.712 -31.291 -15.528 1.00 28.93 32  A 1 
ATOM 251  N N   . THR A 1 33  ? -29.070 -31.842 -19.788 1.00 30.38 33  A 1 
ATOM 252  C CA  . THR A 1 33  ? -29.125 -33.114 -20.514 1.00 36.52 33  A 1 
ATOM 253  C C   . THR A 1 33  ? -27.714 -33.494 -20.942 1.00 35.59 33  A 1 
ATOM 254  O O   . THR A 1 33  ? -27.089 -32.856 -21.787 1.00 31.55 33  A 1 
ATOM 255  C CB  . THR A 1 33  ? -30.120 -33.097 -21.678 1.00 32.98 33  A 1 
ATOM 256  O OG1 . THR A 1 33  ? -29.983 -31.929 -22.449 1.00 30.72 33  A 1 
ATOM 257  C CG2 . THR A 1 33  ? -31.554 -33.133 -21.166 1.00 33.84 33  A 1 
ATOM 258  N N   . THR A 1 34  ? -27.213 -34.537 -20.306 1.00 30.57 34  A 1 
ATOM 259  C CA  . THR A 1 34  ? -25.970 -35.221 -20.650 1.00 33.93 34  A 1 
ATOM 260  C C   . THR A 1 34  ? -26.023 -35.733 -22.089 1.00 33.90 34  A 1 
ATOM 261  O O   . THR A 1 34  ? -26.806 -36.617 -22.402 1.00 31.12 34  A 1 
ATOM 262  C CB  . THR A 1 34  ? -25.791 -36.433 -19.706 1.00 30.77 34  A 1 
ATOM 263  O OG1 . THR A 1 34  ? -27.028 -37.059 -19.473 1.00 28.00 34  A 1 
ATOM 264  C CG2 . THR A 1 34  ? -25.239 -36.021 -18.352 1.00 30.19 34  A 1 
ATOM 265  N N   . SER A 1 35  ? -25.127 -35.237 -22.936 1.00 25.73 35  A 1 
ATOM 266  C CA  . SER A 1 35  ? -24.758 -35.919 -24.173 1.00 31.34 35  A 1 
ATOM 267  C C   . SER A 1 35  ? -23.256 -36.208 -24.166 1.00 30.17 35  A 1 
ATOM 268  O O   . SER A 1 35  ? -22.406 -35.331 -24.242 1.00 28.38 35  A 1 
ATOM 269  C CB  . SER A 1 35  ? -25.226 -35.172 -25.421 1.00 29.69 35  A 1 
ATOM 270  O OG  . SER A 1 35  ? -24.678 -33.879 -25.494 1.00 26.64 35  A 1 
ATOM 271  N N   . THR A 1 36  ? -22.947 -37.466 -24.020 1.00 29.15 36  A 1 
ATOM 272  C CA  . THR A 1 36  ? -21.639 -38.062 -24.279 1.00 35.36 36  A 1 
ATOM 273  C C   . THR A 1 36  ? -21.379 -38.050 -25.783 1.00 34.67 36  A 1 
ATOM 274  O O   . THR A 1 36  ? -22.136 -38.690 -26.506 1.00 31.33 36  A 1 
ATOM 275  C CB  . THR A 1 36  ? -21.651 -39.524 -23.820 1.00 31.51 36  A 1 
ATOM 276  O OG1 . THR A 1 36  ? -22.861 -40.138 -24.197 1.00 27.71 36  A 1 
ATOM 277  C CG2 . THR A 1 36  ? -21.536 -39.654 -22.309 1.00 28.97 36  A 1 
ATOM 278  N N   . LEU A 1 37  ? -20.307 -37.391 -26.228 1.00 28.58 37  A 1 
ATOM 279  C CA  . LEU A 1 37  ? -19.530 -37.796 -27.413 1.00 35.31 37  A 1 
ATOM 280  C C   . LEU A 1 37  ? -18.241 -36.958 -27.556 1.00 35.23 37  A 1 
ATOM 281  O O   . LEU A 1 37  ? -18.257 -35.763 -27.820 1.00 32.23 37  A 1 
ATOM 282  C CB  . LEU A 1 37  ? -20.388 -37.761 -28.700 1.00 32.10 37  A 1 
ATOM 283  C CG  . LEU A 1 37  ? -20.917 -39.155 -29.115 1.00 28.80 37  A 1 
ATOM 284  C CD1 . LEU A 1 37  ? -22.187 -39.022 -29.960 1.00 26.46 37  A 1 
ATOM 285  C CD2 . LEU A 1 37  ? -19.887 -39.945 -29.925 1.00 29.60 37  A 1 
ATOM 286  N N   . SER A 1 38  ? -17.149 -37.639 -27.337 1.00 28.82 38  A 1 
ATOM 287  C CA  . SER A 1 38  ? -15.817 -37.539 -27.947 1.00 36.25 38  A 1 
ATOM 288  C C   . SER A 1 38  ? -15.365 -36.221 -28.615 1.00 35.80 38  A 1 
ATOM 289  O O   . SER A 1 38  ? -15.773 -35.901 -29.724 1.00 33.58 38  A 1 
ATOM 290  C CB  . SER A 1 38  ? -15.732 -38.670 -28.983 1.00 33.53 38  A 1 
ATOM 291  O OG  . SER A 1 38  ? -14.439 -38.775 -29.522 1.00 27.71 38  A 1 
ATOM 292  N N   . GLY A 1 39  ? -14.350 -35.591 -28.031 1.00 35.90 39  A 1 
ATOM 293  C CA  . GLY A 1 39  ? -13.517 -34.585 -28.705 1.00 40.12 39  A 1 
ATOM 294  C C   . GLY A 1 39  ? -12.580 -33.905 -27.721 1.00 39.91 39  A 1 
ATOM 295  O O   . GLY A 1 39  ? -13.009 -33.123 -26.887 1.00 36.93 39  A 1 
ATOM 296  N N   . LYS A 1 40  ? -11.282 -34.226 -27.789 1.00 35.05 40  A 1 
ATOM 297  C CA  . LYS A 1 40  ? -10.243 -33.614 -26.959 1.00 40.45 40  A 1 
ATOM 298  C C   . LYS A 1 40  ? -10.209 -32.093 -27.166 1.00 39.12 40  A 1 
ATOM 299  O O   . LYS A 1 40  ? -9.659  -31.623 -28.165 1.00 36.21 40  A 1 
ATOM 300  C CB  . LYS A 1 40  ? -8.862  -34.203 -27.337 1.00 37.76 40  A 1 
ATOM 301  C CG  . LYS A 1 40  ? -8.606  -35.630 -26.847 1.00 34.30 40  A 1 
ATOM 302  C CD  . LYS A 1 40  ? -7.253  -36.125 -27.388 1.00 33.41 40  A 1 
ATOM 303  C CE  . LYS A 1 40  ? -6.885  -37.494 -26.814 1.00 28.48 40  A 1 
ATOM 304  N NZ  . LYS A 1 40  ? -5.630  -38.025 -27.420 1.00 27.67 40  A 1 
ATOM 305  N N   . SER A 1 41  ? -10.680 -31.355 -26.195 1.00 36.26 41  A 1 
ATOM 306  C CA  . SER A 1 41  ? -10.235 -29.982 -25.961 1.00 41.45 41  A 1 
ATOM 307  C C   . SER A 1 41  ? -9.939  -29.841 -24.466 1.00 40.66 41  A 1 
ATOM 308  O O   . SER A 1 41  ? -10.792 -30.064 -23.621 1.00 38.37 41  A 1 
ATOM 309  C CB  . SER A 1 41  ? -11.238 -28.952 -26.488 1.00 38.03 41  A 1 
ATOM 310  O OG  . SER A 1 41  ? -12.486 -29.054 -25.846 1.00 33.01 41  A 1 
ATOM 311  N N   . ILE A 1 42  ? -8.690  -29.526 -24.147 1.00 39.90 42  A 1 
ATOM 312  C CA  . ILE A 1 42  ? -8.269  -29.140 -22.802 1.00 44.56 42  A 1 
ATOM 313  C C   . ILE A 1 42  ? -8.752  -27.701 -22.591 1.00 45.05 42  A 1 
ATOM 314  O O   . ILE A 1 42  ? -7.998  -26.744 -22.668 1.00 41.69 42  A 1 
ATOM 315  C CB  . ILE A 1 42  ? -6.734  -29.329 -22.631 1.00 42.16 42  A 1 
ATOM 316  C CG1 . ILE A 1 42  ? -6.340  -30.815 -22.842 1.00 38.77 42  A 1 
ATOM 317  C CG2 . ILE A 1 42  ? -6.260  -28.861 -21.239 1.00 40.18 42  A 1 
ATOM 318  C CD1 . ILE A 1 42  ? -4.829  -31.040 -22.976 1.00 36.88 42  A 1 
ATOM 319  N N   . GLY A 1 43  ? -10.053 -27.552 -22.430 1.00 40.49 43  A 1 
ATOM 320  C CA  . GLY A 1 43  ? -10.658 -26.347 -21.895 1.00 43.89 43  A 1 
ATOM 321  C C   . GLY A 1 43  ? -10.694 -26.502 -20.382 1.00 43.18 43  A 1 
ATOM 322  O O   . GLY A 1 43  ? -11.359 -27.392 -19.876 1.00 40.84 43  A 1 
ATOM 323  N N   . ARG A 1 44  ? -9.960  -25.650 -19.668 1.00 41.24 44  A 1 
ATOM 324  C CA  . ARG A 1 44  ? -10.203 -25.454 -18.242 1.00 44.13 44  A 1 
ATOM 325  C C   . ARG A 1 44  ? -11.628 -24.914 -18.101 1.00 42.92 44  A 1 
ATOM 326  O O   . ARG A 1 44  ? -11.854 -23.735 -18.349 1.00 41.56 44  A 1 
ATOM 327  C CB  . ARG A 1 44  ? -9.189  -24.449 -17.653 1.00 42.37 44  A 1 
ATOM 328  C CG  . ARG A 1 44  ? -7.797  -25.047 -17.437 1.00 38.42 44  A 1 
ATOM 329  C CD  . ARG A 1 44  ? -6.862  -23.964 -16.881 1.00 38.70 44  A 1 
ATOM 330  N NE  . ARG A 1 44  ? -5.576  -24.519 -16.413 1.00 33.64 44  A 1 
ATOM 331  C CZ  . ARG A 1 44  ? -4.520  -23.809 -16.047 1.00 33.44 44  A 1 
ATOM 332  N NH1 . ARG A 1 44  ? -4.492  -22.504 -16.136 1.00 30.97 44  A 1 
ATOM 333  N NH2 . ARG A 1 44  ? -3.467  -24.407 -15.590 1.00 29.80 44  A 1 
ATOM 334  N N   . SER A 1 45  ? -12.564 -25.761 -17.763 1.00 42.20 45  A 1 
ATOM 335  C CA  . SER A 1 45  ? -13.889 -25.319 -17.344 1.00 47.56 45  A 1 
ATOM 336  C C   . SER A 1 45  ? -13.739 -24.772 -15.924 1.00 47.76 45  A 1 
ATOM 337  O O   . SER A 1 45  ? -13.867 -25.502 -14.947 1.00 44.48 45  A 1 
ATOM 338  C CB  . SER A 1 45  ? -14.910 -26.461 -17.433 1.00 43.66 45  A 1 
ATOM 339  O OG  . SER A 1 45  ? -14.515 -27.558 -16.648 1.00 37.81 45  A 1 
ATOM 340  N N   . GLU A 1 46  ? -13.419 -23.494 -15.827 1.00 38.42 46  A 1 
ATOM 341  C CA  . GLU A 1 46  ? -13.618 -22.748 -14.591 1.00 42.38 46  A 1 
ATOM 342  C C   . GLU A 1 46  ? -15.131 -22.685 -14.372 1.00 41.56 46  A 1 
ATOM 343  O O   . GLU A 1 46  ? -15.836 -21.898 -14.989 1.00 40.16 46  A 1 
ATOM 344  C CB  . GLU A 1 46  ? -12.970 -21.361 -14.693 1.00 41.82 46  A 1 
ATOM 345  C CG  . GLU A 1 46  ? -11.430 -21.465 -14.695 1.00 37.62 46  A 1 
ATOM 346  C CD  . GLU A 1 46  ? -10.696 -20.126 -14.858 1.00 36.60 46  A 1 
ATOM 347  O OE1 . GLU A 1 46  ? -9.438  -20.192 -14.898 1.00 32.27 46  A 1 
ATOM 348  O OE2 . GLU A 1 46  ? -11.360 -19.085 -15.003 1.00 36.74 46  A 1 
ATOM 349  N N   . GLN A 1 47  ? -15.645 -23.602 -13.547 1.00 43.48 47  A 1 
ATOM 350  C CA  . GLN A 1 47  ? -17.000 -23.477 -13.033 1.00 46.48 47  A 1 
ATOM 351  C C   . GLN A 1 47  ? -17.008 -22.257 -12.116 1.00 46.04 47  A 1 
ATOM 352  O O   . GLN A 1 47  ? -16.673 -22.340 -10.938 1.00 45.53 47  A 1 
ATOM 353  C CB  . GLN A 1 47  ? -17.451 -24.751 -12.302 1.00 46.11 47  A 1 
ATOM 354  C CG  . GLN A 1 47  ? -18.069 -25.779 -13.262 1.00 42.55 47  A 1 
ATOM 355  C CD  . GLN A 1 47  ? -18.614 -27.016 -12.544 1.00 40.35 47  A 1 
ATOM 356  O OE1 . GLN A 1 47  ? -18.282 -27.332 -11.417 1.00 37.42 47  A 1 
ATOM 357  N NE2 . GLN A 1 47  ? -19.459 -27.784 -13.179 1.00 35.24 47  A 1 
ATOM 358  N N   . TYR A 1 48  ? -17.357 -21.118 -12.695 1.00 42.57 48  A 1 
ATOM 359  C CA  . TYR A 1 48  ? -17.689 -19.920 -11.959 1.00 45.64 48  A 1 
ATOM 360  C C   . TYR A 1 48  ? -18.978 -20.221 -11.183 1.00 43.90 48  A 1 
ATOM 361  O O   . TYR A 1 48  ? -20.069 -20.187 -11.744 1.00 42.67 48  A 1 
ATOM 362  C CB  . TYR A 1 48  ? -17.821 -18.742 -12.933 1.00 44.19 48  A 1 
ATOM 363  C CG  . TYR A 1 48  ? -17.109 -17.478 -12.470 1.00 40.29 48  A 1 
ATOM 364  C CD1 . TYR A 1 48  ? -17.805 -16.493 -11.749 1.00 38.45 48  A 1 
ATOM 365  C CD2 . TYR A 1 48  ? -15.751 -17.307 -12.773 1.00 36.90 48  A 1 
ATOM 366  C CE1 . TYR A 1 48  ? -17.140 -15.322 -11.339 1.00 33.68 48  A 1 
ATOM 367  C CE2 . TYR A 1 48  ? -15.080 -16.140 -12.361 1.00 35.57 48  A 1 
ATOM 368  C CZ  . TYR A 1 48  ? -15.770 -15.138 -11.647 1.00 34.49 48  A 1 
ATOM 369  O OH  . TYR A 1 48  ? -15.130 -14.011 -11.258 1.00 35.90 48  A 1 
ATOM 370  N N   . ILE A 1 49  ? -18.841 -20.588 -9.920  1.00 51.95 49  A 1 
ATOM 371  C CA  . ILE A 1 49  ? -19.977 -20.600 -9.006  1.00 55.07 49  A 1 
ATOM 372  C C   . ILE A 1 49  ? -20.297 -19.129 -8.783  1.00 54.75 49  A 1 
ATOM 373  O O   . ILE A 1 49  ? -19.593 -18.454 -8.033  1.00 51.67 49  A 1 
ATOM 374  C CB  . ILE A 1 49  ? -19.677 -21.371 -7.703  1.00 51.40 49  A 1 
ATOM 375  C CG1 . ILE A 1 49  ? -19.272 -22.832 -8.016  1.00 46.97 49  A 1 
ATOM 376  C CG2 . ILE A 1 49  ? -20.908 -21.329 -6.785  1.00 47.17 49  A 1 
ATOM 377  C CD1 . ILE A 1 49  ? -18.838 -23.640 -6.787  1.00 43.02 49  A 1 
ATOM 378  N N   . SER A 1 50  ? -21.294 -18.610 -9.495  1.00 52.75 50  A 1 
ATOM 379  C CA  . SER A 1 50  ? -21.800 -17.270 -9.221  1.00 57.58 50  A 1 
ATOM 380  C C   . SER A 1 50  ? -22.280 -17.242 -7.776  1.00 57.15 50  A 1 
ATOM 381  O O   . SER A 1 50  ? -23.126 -18.073 -7.426  1.00 55.45 50  A 1 
ATOM 382  C CB  . SER A 1 50  ? -22.940 -16.902 -10.180 1.00 54.44 50  A 1 
ATOM 383  O OG  . SER A 1 50  ? -23.965 -17.879 -10.134 1.00 46.74 50  A 1 
ATOM 384  N N   . PRO A 1 51  ? -21.745 -16.364 -6.927  1.00 53.53 51  A 1 
ATOM 385  C CA  . PRO A 1 51  ? -22.258 -16.211 -5.583  1.00 54.57 51  A 1 
ATOM 386  C C   . PRO A 1 51  ? -23.750 -15.877 -5.685  1.00 56.47 51  A 1 
ATOM 387  O O   . PRO A 1 51  ? -24.157 -15.075 -6.525  1.00 53.05 51  A 1 
ATOM 388  C CB  . PRO A 1 51  ? -21.437 -15.100 -4.940  1.00 50.18 51  A 1 
ATOM 389  C CG  . PRO A 1 51  ? -20.923 -14.293 -6.130  1.00 48.96 51  A 1 
ATOM 390  C CD  . PRO A 1 51  ? -20.762 -15.335 -7.224  1.00 53.60 51  A 1 
ATOM 391  N N   . ASP A 1 52  ? -24.548 -16.542 -4.864  1.00 66.62 52  A 1 
ATOM 392  C CA  . ASP A 1 52  ? -25.991 -16.329 -4.844  1.00 72.53 52  A 1 
ATOM 393  C C   . ASP A 1 52  ? -26.283 -14.943 -4.253  1.00 75.05 52  A 1 
ATOM 394  O O   . ASP A 1 52  ? -26.466 -14.764 -3.050  1.00 71.66 52  A 1 
ATOM 395  C CB  . ASP A 1 52  ? -26.667 -17.489 -4.098  1.00 66.08 52  A 1 
ATOM 396  C CG  . ASP A 1 52  ? -28.195 -17.422 -4.166  1.00 59.18 52  A 1 
ATOM 397  O OD1 . ASP A 1 52  ? -28.722 -16.426 -4.712  1.00 55.44 52  A 1 
ATOM 398  O OD2 . ASP A 1 52  ? -28.821 -18.370 -3.648  1.00 54.44 52  A 1 
ATOM 399  N N   . ALA A 1 53  ? -26.273 -13.946 -5.125  1.00 75.24 53  A 1 
ATOM 400  C CA  . ALA A 1 53  ? -26.519 -12.553 -4.775  1.00 75.21 53  A 1 
ATOM 401  C C   . ALA A 1 53  ? -27.921 -12.337 -4.191  1.00 76.11 53  A 1 
ATOM 402  O O   . ALA A 1 53  ? -28.134 -11.409 -3.415  1.00 73.18 53  A 1 
ATOM 403  C CB  . ALA A 1 53  ? -26.297 -11.708 -6.036  1.00 71.77 53  A 1 
ATOM 404  N N   . GLU A 1 54  ? -28.858 -13.208 -4.531  1.00 71.50 54  A 1 
ATOM 405  C CA  . GLU A 1 54  ? -30.209 -13.168 -3.999  1.00 75.70 54  A 1 
ATOM 406  C C   . GLU A 1 54  ? -30.238 -13.666 -2.542  1.00 76.36 54  A 1 
ATOM 407  O O   . GLU A 1 54  ? -30.825 -13.010 -1.680  1.00 74.88 54  A 1 
ATOM 408  C CB  . GLU A 1 54  ? -31.140 -13.970 -4.923  1.00 74.67 54  A 1 
ATOM 409  C CG  . GLU A 1 54  ? -32.619 -13.761 -4.576  1.00 68.61 54  A 1 
ATOM 410  C CD  . GLU A 1 54  ? -33.598 -14.437 -5.560  1.00 64.92 54  A 1 
ATOM 411  O OE1 . GLU A 1 54  ? -34.821 -14.357 -5.278  1.00 55.45 54  A 1 
ATOM 412  O OE2 . GLU A 1 54  ? -33.160 -15.004 -6.578  1.00 57.85 54  A 1 
ATOM 413  N N   . ALA A 1 55  ? -29.532 -14.744 -2.232  1.00 74.44 55  A 1 
ATOM 414  C CA  . ALA A 1 55  ? -29.375 -15.232 -0.862  1.00 75.48 55  A 1 
ATOM 415  C C   . ALA A 1 55  ? -28.657 -14.208 0.027   1.00 76.37 55  A 1 
ATOM 416  O O   . ALA A 1 55  ? -29.111 -13.951 1.146   1.00 74.03 55  A 1 
ATOM 417  C CB  . ALA A 1 55  ? -28.637 -16.572 -0.878  1.00 73.15 55  A 1 
ATOM 418  N N   . PHE A 1 56  ? -27.608 -13.560 -0.476  1.00 69.58 56  A 1 
ATOM 419  C CA  . PHE A 1 56  ? -26.919 -12.483 0.230   1.00 72.10 56  A 1 
ATOM 420  C C   . PHE A 1 56  ? -27.844 -11.298 0.520   1.00 71.65 56  A 1 
ATOM 421  O O   . PHE A 1 56  ? -27.955 -10.849 1.656   1.00 70.89 56  A 1 
ATOM 422  C CB  . PHE A 1 56  ? -25.707 -12.021 -0.586  1.00 71.18 56  A 1 
ATOM 423  C CG  . PHE A 1 56  ? -25.012 -10.812 0.026   1.00 70.40 56  A 1 
ATOM 424  C CD1 . PHE A 1 56  ? -25.122 -9.541  -0.571  1.00 68.38 56  A 1 
ATOM 425  C CD2 . PHE A 1 56  ? -24.303 -10.954 1.224   1.00 68.12 56  A 1 
ATOM 426  C CE1 . PHE A 1 56  ? -24.508 -8.426  0.031   1.00 64.96 56  A 1 
ATOM 427  C CE2 . PHE A 1 56  ? -23.690 -9.838  1.823   1.00 66.49 56  A 1 
ATOM 428  C CZ  . PHE A 1 56  ? -23.793 -8.571  1.227   1.00 67.44 56  A 1 
ATOM 429  N N   . SER A 1 57  ? -28.551 -10.818 -0.501  1.00 77.40 57  A 1 
ATOM 430  C CA  . SER A 1 57  ? -29.479 -9.690  -0.349  1.00 78.05 57  A 1 
ATOM 431  C C   . SER A 1 57  ? -30.573 -9.995  0.668   1.00 76.85 57  A 1 
ATOM 432  O O   . SER A 1 57  ? -30.876 -9.173  1.530   1.00 77.70 57  A 1 
ATOM 433  C CB  . SER A 1 57  ? -30.115 -9.339  -1.695  1.00 76.33 57  A 1 
ATOM 434  O OG  . SER A 1 57  ? -29.123 -8.985  -2.642  1.00 65.52 57  A 1 
ATOM 435  N N   . LYS A 1 58  ? -31.123 -11.200 0.631   1.00 77.24 58  A 1 
ATOM 436  C CA  . LYS A 1 58  ? -32.137 -11.651 1.581   1.00 78.74 58  A 1 
ATOM 437  C C   . LYS A 1 58  ? -31.583 -11.757 3.007   1.00 78.94 58  A 1 
ATOM 438  O O   . LYS A 1 58  ? -32.278 -11.380 3.947   1.00 78.38 58  A 1 
ATOM 439  C CB  . LYS A 1 58  ? -32.699 -12.990 1.081   1.00 78.58 58  A 1 
ATOM 440  C CG  . LYS A 1 58  ? -33.909 -13.442 1.896   1.00 73.66 58  A 1 
ATOM 441  C CD  . LYS A 1 58  ? -34.468 -14.730 1.292   1.00 73.11 58  A 1 
ATOM 442  C CE  . LYS A 1 58  ? -35.704 -15.194 2.072   1.00 63.71 58  A 1 
ATOM 443  N NZ  . LYS A 1 58  ? -36.246 -16.429 1.484   1.00 57.59 58  A 1 
ATOM 444  N N   . TYR A 1 59  ? -30.354 -12.231 3.160   1.00 74.42 59  A 1 
ATOM 445  C CA  . TYR A 1 59  ? -29.678 -12.297 4.452   1.00 73.28 59  A 1 
ATOM 446  C C   . TYR A 1 59  ? -29.487 -10.905 5.071   1.00 73.02 59  A 1 
ATOM 447  O O   . TYR A 1 59  ? -29.909 -10.683 6.206   1.00 70.66 59  A 1 
ATOM 448  C CB  . TYR A 1 59  ? -28.346 -13.025 4.287   1.00 72.64 59  A 1 
ATOM 449  C CG  . TYR A 1 59  ? -27.503 -13.076 5.542   1.00 71.79 59  A 1 
ATOM 450  C CD1 . TYR A 1 59  ? -26.452 -12.157 5.728   1.00 69.27 59  A 1 
ATOM 451  C CD2 . TYR A 1 59  ? -27.779 -14.035 6.533   1.00 69.10 59  A 1 
ATOM 452  C CE1 . TYR A 1 59  ? -25.662 -12.213 6.887   1.00 65.82 59  A 1 
ATOM 453  C CE2 . TYR A 1 59  ? -26.986 -14.097 7.701   1.00 68.08 59  A 1 
ATOM 454  C CZ  . TYR A 1 59  ? -25.928 -13.187 7.874   1.00 68.30 59  A 1 
ATOM 455  O OH  . TYR A 1 59  ? -25.159 -13.253 8.993   1.00 69.06 59  A 1 
ATOM 456  N N   . MET A 1 60  ? -28.950 -9.954  4.313   1.00 74.91 60  A 1 
ATOM 457  C CA  . MET A 1 60  ? -28.725 -8.581  4.778   1.00 75.26 60  A 1 
ATOM 458  C C   . MET A 1 60  ? -30.025 -7.845  5.124   1.00 73.33 60  A 1 
ATOM 459  O O   . MET A 1 60  ? -30.075 -7.114  6.103   1.00 74.92 60  A 1 
ATOM 460  C CB  . MET A 1 60  ? -27.935 -7.806  3.713   1.00 74.12 60  A 1 
ATOM 461  C CG  . MET A 1 60  ? -26.505 -8.336  3.556   1.00 73.06 60  A 1 
ATOM 462  S SD  . MET A 1 60  ? -25.465 -8.232  5.039   1.00 72.11 60  A 1 
ATOM 463  C CE  . MET A 1 60  ? -25.128 -6.455  5.091   1.00 61.60 60  A 1 
ATOM 464  N N   . LEU A 1 61  ? -31.105 -8.082  4.368   1.00 80.21 61  A 1 
ATOM 465  C CA  . LEU A 1 61  ? -32.424 -7.493  4.643   1.00 80.68 61  A 1 
ATOM 466  C C   . LEU A 1 61  ? -33.124 -8.129  5.845   1.00 80.27 61  A 1 
ATOM 467  O O   . LEU A 1 61  ? -34.039 -7.531  6.403   1.00 78.92 61  A 1 
ATOM 468  C CB  . LEU A 1 61  ? -33.299 -7.629  3.387   1.00 80.31 61  A 1 
ATOM 469  C CG  . LEU A 1 61  ? -32.879 -6.718  2.218   1.00 76.80 61  A 1 
ATOM 470  C CD1 . LEU A 1 61  ? -33.686 -7.094  0.973   1.00 71.35 61  A 1 
ATOM 471  C CD2 . LEU A 1 61  ? -33.125 -5.242  2.513   1.00 72.79 61  A 1 
ATOM 472  N N   . SER A 1 62  ? -32.739 -9.336  6.239   1.00 81.31 62  A 1 
ATOM 473  C CA  . SER A 1 62  ? -33.345 -10.045 7.372   1.00 80.92 62  A 1 
ATOM 474  C C   . SER A 1 62  ? -32.783 -9.640  8.735   1.00 79.51 62  A 1 
ATOM 475  O O   . SER A 1 62  ? -33.409 -9.936  9.754   1.00 78.73 62  A 1 
ATOM 476  C CB  . SER A 1 62  ? -33.237 -11.556 7.176   1.00 81.85 62  A 1 
ATOM 477  O OG  . SER A 1 62  ? -31.921 -12.046 7.352   1.00 73.91 62  A 1 
ATOM 478  N N   . LYS A 1 63  ? -31.636 -8.973  8.771   1.00 72.33 63  A 1 
ATOM 479  C CA  . LYS A 1 63  ? -31.005 -8.485  9.997   1.00 72.62 63  A 1 
ATOM 480  C C   . LYS A 1 63  ? -31.417 -7.047  10.306  1.00 70.77 63  A 1 
ATOM 481  O O   . LYS A 1 63  ? -31.627 -6.250  9.404   1.00 69.30 63  A 1 
ATOM 482  C CB  . LYS A 1 63  ? -29.478 -8.614  9.909   1.00 72.30 63  A 1 
ATOM 483  C CG  . LYS A 1 63  ? -29.022 -10.068 10.106  1.00 73.19 63  A 1 
ATOM 484  C CD  . LYS A 1 63  ? -27.525 -10.088 10.430  1.00 72.32 63  A 1 
ATOM 485  C CE  . LYS A 1 63  ? -27.065 -11.475 10.850  1.00 66.96 63  A 1 
ATOM 486  N NZ  . LYS A 1 63  ? -25.711 -11.413 11.460  1.00 60.58 63  A 1 
ATOM 487  N N   . SER A 1 64  ? -31.483 -6.723  11.596  1.00 81.29 64  A 1 
ATOM 488  C CA  . SER A 1 64  ? -31.623 -5.331  12.001  1.00 82.24 64  A 1 
ATOM 489  C C   . SER A 1 64  ? -30.315 -4.568  11.717  1.00 80.71 64  A 1 
ATOM 490  O O   . SER A 1 64  ? -29.238 -5.167  11.781  1.00 78.52 64  A 1 
ATOM 491  C CB  . SER A 1 64  ? -32.054 -5.226  13.471  1.00 80.26 64  A 1 
ATOM 492  O OG  . SER A 1 64  ? -30.975 -5.431  14.347  1.00 74.68 64  A 1 
ATOM 493  N N   . PRO A 1 65  ? -30.372 -3.259  11.411  1.00 79.38 65  A 1 
ATOM 494  C CA  . PRO A 1 65  ? -29.163 -2.479  11.116  1.00 78.70 65  A 1 
ATOM 495  C C   . PRO A 1 65  ? -28.105 -2.506  12.231  1.00 78.56 65  A 1 
ATOM 496  O O   . PRO A 1 65  ? -26.924 -2.378  11.951  1.00 74.04 65  A 1 
ATOM 497  C CB  . PRO A 1 65  ? -29.656 -1.049  10.872  1.00 76.37 65  A 1 
ATOM 498  C CG  . PRO A 1 65  ? -31.098 -1.234  10.407  1.00 75.22 65  A 1 
ATOM 499  C CD  . PRO A 1 65  ? -31.559 -2.454  11.195  1.00 80.07 65  A 1 
ATOM 500  N N   . GLU A 1 66  ? -28.530 -2.682  13.477  1.00 72.53 66  A 1 
ATOM 501  C CA  . GLU A 1 66  ? -27.647 -2.728  14.649  1.00 74.86 66  A 1 
ATOM 502  C C   . GLU A 1 66  ? -26.919 -4.074  14.810  1.00 74.20 66  A 1 
ATOM 503  O O   . GLU A 1 66  ? -25.868 -4.138  15.439  1.00 73.11 66  A 1 
ATOM 504  C CB  . GLU A 1 66  ? -28.443 -2.381  15.920  1.00 74.87 66  A 1 
ATOM 505  C CG  . GLU A 1 66  ? -29.085 -0.977  15.821  1.00 67.79 66  A 1 
ATOM 506  C CD  . GLU A 1 66  ? -29.622 -0.428  17.155  1.00 62.02 66  A 1 
ATOM 507  O OE1 . GLU A 1 66  ? -30.075 0.736   17.128  1.00 53.62 66  A 1 
ATOM 508  O OE2 . GLU A 1 66  ? -29.575 -1.136  18.185  1.00 53.99 66  A 1 
ATOM 509  N N   . ASP A 1 67  ? -27.430 -5.137  14.192  1.00 76.02 67  A 1 
ATOM 510  C CA  . ASP A 1 67  ? -26.855 -6.484  14.256  1.00 77.48 67  A 1 
ATOM 511  C C   . ASP A 1 67  ? -25.884 -6.784  13.102  1.00 76.64 67  A 1 
ATOM 512  O O   . ASP A 1 67  ? -25.309 -7.876  13.027  1.00 74.54 67  A 1 
ATOM 513  C CB  . ASP A 1 67  ? -27.986 -7.523  14.275  1.00 75.35 67  A 1 
ATOM 514  C CG  . ASP A 1 67  ? -28.869 -7.454  15.522  1.00 70.98 67  A 1 
ATOM 515  O OD1 . ASP A 1 67  ? -28.315 -7.335  16.637  1.00 66.46 67  A 1 
ATOM 516  O OD2 . ASP A 1 67  ? -30.104 -7.583  15.337  1.00 67.42 67  A 1 
ATOM 517  N N   . ILE A 1 68  ? -25.700 -5.840  12.170  1.00 73.15 68  A 1 
ATOM 518  C CA  . ILE A 1 68  ? -24.780 -5.989  11.042  1.00 73.69 68  A 1 
ATOM 519  C C   . ILE A 1 68  ? -23.361 -5.671  11.523  1.00 70.24 68  A 1 
ATOM 520  O O   . ILE A 1 68  ? -22.926 -4.520  11.590  1.00 66.51 68  A 1 
ATOM 521  C CB  . ILE A 1 68  ? -25.222 -5.140  9.826   1.00 72.88 68  A 1 
ATOM 522  C CG1 . ILE A 1 68  ? -26.640 -5.559  9.362   1.00 70.99 68  A 1 
ATOM 523  C CG2 . ILE A 1 68  ? -24.216 -5.317  8.673   1.00 69.85 68  A 1 
ATOM 524  C CD1 . ILE A 1 68  ? -27.232 -4.681  8.246   1.00 65.34 68  A 1 
ATOM 525  N N   . GLY A 1 69  ? -22.621 -6.716  11.853  1.00 72.81 69  A 1 
ATOM 526  C CA  . GLY A 1 69  ? -21.223 -6.619  12.245  1.00 72.57 69  A 1 
ATOM 527  C C   . GLY A 1 69  ? -20.251 -6.681  11.057  1.00 71.83 69  A 1 
ATOM 528  O O   . GLY A 1 69  ? -20.598 -7.141  9.965   1.00 68.65 69  A 1 
ATOM 529  N N   . PRO A 1 70  ? -18.977 -6.315  11.256  1.00 68.89 70  A 1 
ATOM 530  C CA  . PRO A 1 70  ? -17.944 -6.453  10.234  1.00 69.03 70  A 1 
ATOM 531  C C   . PRO A 1 70  ? -17.735 -7.903  9.757   1.00 69.28 70  A 1 
ATOM 532  O O   . PRO A 1 70  ? -17.321 -8.138  8.628   1.00 65.03 70  A 1 
ATOM 533  C CB  . PRO A 1 70  ? -16.666 -5.879  10.868  1.00 66.62 70  A 1 
ATOM 534  C CG  . PRO A 1 70  ? -16.913 -5.998  12.370  1.00 66.04 70  A 1 
ATOM 535  C CD  . PRO A 1 70  ? -18.425 -5.805  12.506  1.00 71.89 70  A 1 
ATOM 536  N N   . SER A 1 71  ? -18.072 -8.878  10.595  1.00 64.62 71  A 1 
ATOM 537  C CA  . SER A 1 71  ? -18.072 -10.301 10.248  1.00 67.48 71  A 1 
ATOM 538  C C   . SER A 1 71  ? -19.134 -10.667 9.211   1.00 67.74 71  A 1 
ATOM 539  O O   . SER A 1 71  ? -18.879 -11.523 8.363   1.00 64.46 71  A 1 
ATOM 540  C CB  . SER A 1 71  ? -18.294 -11.140 11.508  1.00 64.28 71  A 1 
ATOM 541  O OG  . SER A 1 71  ? -19.388 -10.642 12.246  1.00 57.49 71  A 1 
ATOM 542  N N   . ASP A 1 72  ? -20.294 -10.012 9.235   1.00 55.72 72  A 1 
ATOM 543  C CA  . ASP A 1 72  ? -21.375 -10.267 8.279   1.00 59.09 72  A 1 
ATOM 544  C C   . ASP A 1 72  ? -21.008 -9.760  6.881   1.00 57.57 72  A 1 
ATOM 545  O O   . ASP A 1 72  ? -21.325 -10.401 5.881   1.00 53.85 72  A 1 
ATOM 546  C CB  . ASP A 1 72  ? -22.671 -9.602  8.757   1.00 59.18 72  A 1 
ATOM 547  C CG  . ASP A 1 72  ? -23.196 -10.204 10.060  1.00 58.63 72  A 1 
ATOM 548  O OD1 . ASP A 1 72  ? -23.402 -11.439 10.102  1.00 56.33 72  A 1 
ATOM 549  O OD2 . ASP A 1 72  ? -23.483 -9.445  11.001  1.00 56.86 72  A 1 
ATOM 550  N N   . SER A 1 73  ? -20.273 -8.654  6.801   1.00 61.46 73  A 1 
ATOM 551  C CA  . SER A 1 73  ? -19.746 -8.134  5.546   1.00 60.97 73  A 1 
ATOM 552  C C   . SER A 1 73  ? -18.617 -9.008  4.990   1.00 58.05 73  A 1 
ATOM 553  O O   . SER A 1 73  ? -18.569 -9.267  3.794   1.00 54.54 73  A 1 
ATOM 554  C CB  . SER A 1 73  ? -19.258 -6.697  5.736   1.00 57.37 73  A 1 
ATOM 555  O OG  . SER A 1 73  ? -20.313 -5.889  6.227   1.00 51.66 73  A 1 
ATOM 556  N N   . ALA A 1 74  ? -17.736 -9.501  5.849   1.00 49.14 74  A 1 
ATOM 557  C CA  . ALA A 1 74  ? -16.606 -10.329 5.438   1.00 49.49 74  A 1 
ATOM 558  C C   . ALA A 1 74  ? -17.006 -11.756 5.037   1.00 48.53 74  A 1 
ATOM 559  O O   . ALA A 1 74  ? -16.442 -12.317 4.101   1.00 44.79 74  A 1 
ATOM 560  C CB  . ALA A 1 74  ? -15.572 -10.344 6.578   1.00 45.70 74  A 1 
ATOM 561  N N   . SER A 1 75  ? -17.989 -12.355 5.717   1.00 48.38 75  A 1 
ATOM 562  C CA  . SER A 1 75  ? -18.443 -13.718 5.413   1.00 50.84 75  A 1 
ATOM 563  C C   . SER A 1 75  ? -19.241 -13.825 4.116   1.00 51.02 75  A 1 
ATOM 564  O O   . SER A 1 75  ? -19.266 -14.887 3.502   1.00 47.37 75  A 1 
ATOM 565  C CB  . SER A 1 75  ? -19.266 -14.286 6.569   1.00 47.62 75  A 1 
ATOM 566  O OG  . SER A 1 75  ? -20.441 -13.545 6.801   1.00 40.21 75  A 1 
ATOM 567  N N   . ASN A 1 76  ? -19.878 -12.722 3.711   1.00 47.32 76  A 1 
ATOM 568  C CA  . ASN A 1 76  ? -20.717 -12.668 2.515   1.00 48.82 76  A 1 
ATOM 569  C C   . ASN A 1 76  ? -20.080 -11.863 1.370   1.00 48.52 76  A 1 
ATOM 570  O O   . ASN A 1 76  ? -20.738 -11.618 0.364   1.00 45.39 76  A 1 
ATOM 571  C CB  . ASN A 1 76  ? -22.102 -12.129 2.909   1.00 46.57 76  A 1 
ATOM 572  C CG  . ASN A 1 76  ? -22.806 -13.030 3.894   1.00 41.73 76  A 1 
ATOM 573  O OD1 . ASN A 1 76  ? -23.168 -14.159 3.607   1.00 39.73 76  A 1 
ATOM 574  N ND2 . ASN A 1 76  ? -23.032 -12.568 5.097   1.00 37.45 76  A 1 
ATOM 575  N N   . ASP A 1 77  ? -18.803 -11.467 1.503   1.00 46.93 77  A 1 
ATOM 576  C CA  . ASP A 1 77  ? -18.071 -10.863 0.395   1.00 49.99 77  A 1 
ATOM 577  C C   . ASP A 1 77  ? -17.806 -11.938 -0.682  1.00 48.53 77  A 1 
ATOM 578  O O   . ASP A 1 77  ? -17.062 -12.901 -0.435  1.00 46.04 77  A 1 
ATOM 579  C CB  . ASP A 1 77  ? -16.782 -10.207 0.901   1.00 48.54 77  A 1 
ATOM 580  C CG  . ASP A 1 77  ? -15.962 -9.527  -0.209  1.00 43.59 77  A 1 
ATOM 581  O OD1 . ASP A 1 77  ? -16.356 -9.606  -1.400  1.00 41.03 77  A 1 
ATOM 582  O OD2 . ASP A 1 77  ? -14.896 -8.974  0.130   1.00 39.96 77  A 1 
ATOM 583  N N   . PRO A 1 78  ? -18.367 -11.786 -1.894  1.00 42.80 78  A 1 
ATOM 584  C CA  . PRO A 1 78  ? -18.152 -12.730 -2.982  1.00 43.62 78  A 1 
ATOM 585  C C   . PRO A 1 78  ? -16.675 -12.866 -3.355  1.00 43.31 78  A 1 
ATOM 586  O O   . PRO A 1 78  ? -16.295 -13.874 -3.942  1.00 41.20 78  A 1 
ATOM 587  C CB  . PRO A 1 78  ? -18.990 -12.191 -4.147  1.00 41.52 78  A 1 
ATOM 588  C CG  . PRO A 1 78  ? -19.151 -10.704 -3.856  1.00 40.91 78  A 1 
ATOM 589  C CD  . PRO A 1 78  ? -19.194 -10.668 -2.330  1.00 45.81 78  A 1 
ATOM 590  N N   . LEU A 1 79  ? -15.820 -11.898 -3.014  1.00 40.02 79  A 1 
ATOM 591  C CA  . LEU A 1 79  ? -14.388 -11.950 -3.295  1.00 41.38 79  A 1 
ATOM 592  C C   . LEU A 1 79  ? -13.602 -12.809 -2.288  1.00 40.44 79  A 1 
ATOM 593  O O   . LEU A 1 79  ? -12.526 -13.309 -2.620  1.00 37.54 79  A 1 
ATOM 594  C CB  . LEU A 1 79  ? -13.827 -10.523 -3.354  1.00 39.59 79  A 1 
ATOM 595  C CG  . LEU A 1 79  ? -14.444 -9.637  -4.463  1.00 37.69 79  A 1 
ATOM 596  C CD1 . LEU A 1 79  ? -13.898 -8.222  -4.340  1.00 35.34 79  A 1 
ATOM 597  C CD2 . LEU A 1 79  ? -14.109 -10.163 -5.862  1.00 36.69 79  A 1 
ATOM 598  N N   . THR A 1 80  ? -14.123 -13.014 -1.085  1.00 39.34 80  A 1 
ATOM 599  C CA  . THR A 1 80  ? -13.433 -13.799 -0.039  1.00 43.32 80  A 1 
ATOM 600  C C   . THR A 1 80  ? -13.817 -15.278 -0.032  1.00 43.29 80  A 1 
ATOM 601  O O   . THR A 1 80  ? -13.089 -16.100 0.522   1.00 40.36 80  A 1 
ATOM 602  C CB  . THR A 1 80  ? -13.634 -13.185 1.350   1.00 41.90 80  A 1 
ATOM 603  O OG1 . THR A 1 80  ? -14.994 -13.113 1.679   1.00 38.18 80  A 1 
ATOM 604  C CG2 . THR A 1 80  ? -13.032 -11.787 1.457   1.00 39.21 80  A 1 
ATOM 605  N N   . SER A 1 81  ? -14.916 -15.659 -0.704  1.00 38.04 81  A 1 
ATOM 606  C CA  . SER A 1 81  ? -15.383 -17.048 -0.805  1.00 40.81 81  A 1 
ATOM 607  C C   . SER A 1 81  ? -14.675 -17.889 -1.875  1.00 39.85 81  A 1 
ATOM 608  O O   . SER A 1 81  ? -14.958 -19.081 -2.022  1.00 37.64 81  A 1 
ATOM 609  C CB  . SER A 1 81  ? -16.903 -17.076 -0.971  1.00 39.82 81  A 1 
ATOM 610  O OG  . SER A 1 81  ? -17.288 -16.493 -2.185  1.00 35.93 81  A 1 
ATOM 611  N N   . PHE A 1 82  ? -13.713 -17.331 -2.619  1.00 34.76 82  A 1 
ATOM 612  C CA  . PHE A 1 82  ? -12.952 -18.077 -3.616  1.00 36.71 82  A 1 
ATOM 613  C C   . PHE A 1 82  ? -11.935 -19.029 -2.978  1.00 36.35 82  A 1 
ATOM 614  O O   . PHE A 1 82  ? -10.742 -18.776 -2.911  1.00 32.88 82  A 1 
ATOM 615  C CB  . PHE A 1 82  ? -12.289 -17.129 -4.629  1.00 33.28 82  A 1 
ATOM 616  C CG  . PHE A 1 82  ? -13.275 -16.364 -5.497  1.00 31.96 82  A 1 
ATOM 617  C CD1 . PHE A 1 82  ? -13.987 -17.019 -6.520  1.00 29.70 82  A 1 
ATOM 618  C CD2 . PHE A 1 82  ? -13.483 -14.990 -5.274  1.00 28.20 82  A 1 
ATOM 619  C CE1 . PHE A 1 82  ? -14.916 -16.306 -7.295  1.00 26.31 82  A 1 
ATOM 620  C CE2 . PHE A 1 82  ? -14.413 -14.284 -6.051  1.00 27.45 82  A 1 
ATOM 621  C CZ  . PHE A 1 82  ? -15.129 -14.940 -7.060  1.00 27.46 82  A 1 
ATOM 622  N N   . SER A 1 83  ? -12.400 -20.195 -2.560  1.00 32.18 83  A 1 
ATOM 623  C CA  . SER A 1 83  ? -11.527 -21.339 -2.329  1.00 34.02 83  A 1 
ATOM 624  C C   . SER A 1 83  ? -11.142 -21.931 -3.689  1.00 33.69 83  A 1 
ATOM 625  O O   . SER A 1 83  ? -11.880 -22.717 -4.279  1.00 32.07 83  A 1 
ATOM 626  C CB  . SER A 1 83  ? -12.200 -22.368 -1.420  1.00 31.85 83  A 1 
ATOM 627  O OG  . SER A 1 83  ? -11.345 -23.473 -1.188  1.00 27.97 83  A 1 
ATOM 628  N N   . ILE A 1 84  ? -9.966  -21.570 -4.179  1.00 30.57 84  A 1 
ATOM 629  C CA  . ILE A 1 84  ? -9.385  -22.225 -5.350  1.00 33.45 84  A 1 
ATOM 630  C C   . ILE A 1 84  ? -9.009  -23.654 -4.934  1.00 33.58 84  A 1 
ATOM 631  O O   . ILE A 1 84  ? -7.924  -23.916 -4.427  1.00 31.04 84  A 1 
ATOM 632  C CB  . ILE A 1 84  ? -8.181  -21.436 -5.925  1.00 32.21 84  A 1 
ATOM 633  C CG1 . ILE A 1 84  ? -8.581  -19.981 -6.283  1.00 29.07 84  A 1 
ATOM 634  C CG2 . ILE A 1 84  ? -7.619  -22.164 -7.167  1.00 30.20 84  A 1 
ATOM 635  C CD1 . ILE A 1 84  ? -7.412  -19.106 -6.743  1.00 26.21 84  A 1 
ATOM 636  N N   . ARG A 1 85  ? -9.906  -24.593 -5.155  1.00 28.58 85  A 1 
ATOM 637  C CA  . ARG A 1 85  ? -9.552  -26.014 -5.118  1.00 30.76 85  A 1 
ATOM 638  C C   . ARG A 1 85  ? -8.766  -26.333 -6.390  1.00 30.35 85  A 1 
ATOM 639  O O   . ARG A 1 85  ? -9.332  -26.756 -7.390  1.00 29.05 85  A 1 
ATOM 640  C CB  . ARG A 1 85  ? -10.791 -26.905 -4.951  1.00 29.54 85  A 1 
ATOM 641  C CG  . ARG A 1 85  ? -11.364 -26.825 -3.528  1.00 26.95 85  A 1 
ATOM 642  C CD  . ARG A 1 85  ? -12.477 -27.864 -3.361  1.00 26.50 85  A 1 
ATOM 643  N NE  . ARG A 1 85  ? -12.999 -27.881 -1.983  1.00 23.08 85  A 1 
ATOM 644  C CZ  . ARG A 1 85  ? -13.851 -28.755 -1.479  1.00 22.58 85  A 1 
ATOM 645  N NH1 . ARG A 1 85  ? -14.341 -29.742 -2.190  1.00 20.55 85  A 1 
ATOM 646  N NH2 . ARG A 1 85  ? -14.238 -28.664 -0.235  1.00 19.52 85  A 1 
ATOM 647  N N   . SER A 1 86  ? -7.466  -26.113 -6.347  1.00 35.96 86  A 1 
ATOM 648  C CA  . SER A 1 86  ? -6.579  -26.603 -7.386  1.00 35.81 86  A 1 
ATOM 649  C C   . SER A 1 86  ? -6.520  -28.127 -7.299  1.00 34.71 86  A 1 
ATOM 650  O O   . SER A 1 86  ? -5.789  -28.696 -6.494  1.00 31.33 86  A 1 
ATOM 651  C CB  . SER A 1 86  ? -5.196  -25.945 -7.291  1.00 31.78 86  A 1 
ATOM 652  O OG  . SER A 1 86  ? -4.639  -26.090 -6.004  1.00 27.88 86  A 1 
ATOM 653  N N   . ASN A 1 87  ? -7.289  -28.812 -8.131  1.00 28.32 87  A 1 
ATOM 654  C CA  . ASN A 1 87  ? -7.017  -30.213 -8.416  1.00 31.84 87  A 1 
ATOM 655  C C   . ASN A 1 87  ? -5.686  -30.256 -9.162  1.00 32.14 87  A 1 
ATOM 656  O O   . ASN A 1 87  ? -5.609  -29.913 -10.338 1.00 30.13 87  A 1 
ATOM 657  C CB  . ASN A 1 87  ? -8.178  -30.830 -9.217  1.00 30.05 87  A 1 
ATOM 658  C CG  . ASN A 1 87  ? -9.388  -31.164 -8.355  1.00 26.77 87  A 1 
ATOM 659  O OD1 . ASN A 1 87  ? -9.288  -31.427 -7.166  1.00 24.91 87  A 1 
ATOM 660  N ND2 . ASN A 1 87  ? -10.557 -31.205 -8.933  1.00 23.23 87  A 1 
ATOM 661  N N   . ALA A 1 88  ? -4.629  -30.632 -8.452  1.00 31.37 88  A 1 
ATOM 662  C CA  . ALA A 1 88  ? -3.323  -30.827 -9.047  1.00 34.67 88  A 1 
ATOM 663  C C   . ALA A 1 88  ? -3.435  -31.929 -10.116 1.00 35.29 88  A 1 
ATOM 664  O O   . ALA A 1 88  ? -3.463  -33.118 -9.814  1.00 33.03 88  A 1 
ATOM 665  C CB  . ALA A 1 88  ? -2.304  -31.153 -7.949  1.00 31.93 88  A 1 
ATOM 666  N N   . VAL A 1 89  ? -3.511  -31.525 -11.371 1.00 33.44 89  A 1 
ATOM 667  C CA  . VAL A 1 89  ? -3.310  -32.437 -12.496 1.00 38.36 89  A 1 
ATOM 668  C C   . VAL A 1 89  ? -1.863  -32.898 -12.405 1.00 39.08 89  A 1 
ATOM 669  O O   . VAL A 1 89  ? -0.946  -32.086 -12.528 1.00 37.17 89  A 1 
ATOM 670  C CB  . VAL A 1 89  ? -3.629  -31.762 -13.838 1.00 37.34 89  A 1 
ATOM 671  C CG1 . VAL A 1 89  ? -3.344  -32.691 -15.024 1.00 32.01 89  A 1 
ATOM 672  C CG2 . VAL A 1 89  ? -5.109  -31.353 -13.904 1.00 33.24 89  A 1 
ATOM 673  N N   . LYS A 1 90  ? -1.643  -34.186 -12.160 1.00 31.98 90  A 1 
ATOM 674  C CA  . LYS A 1 90  ? -0.317  -34.792 -12.288 1.00 36.10 90  A 1 
ATOM 675  C C   . LYS A 1 90  ? 0.142   -34.632 -13.735 1.00 35.64 90  A 1 
ATOM 676  O O   . LYS A 1 90  ? -0.213  -35.428 -14.599 1.00 34.66 90  A 1 
ATOM 677  C CB  . LYS A 1 90  ? -0.347  -36.280 -11.891 1.00 36.28 90  A 1 
ATOM 678  C CG  . LYS A 1 90  ? -0.324  -36.506 -10.367 1.00 33.31 90  A 1 
ATOM 679  C CD  . LYS A 1 90  ? -0.278  -38.011 -10.064 1.00 31.80 90  A 1 
ATOM 680  C CE  . LYS A 1 90  ? -0.159  -38.246 -8.553  1.00 28.32 90  A 1 
ATOM 681  N NZ  . LYS A 1 90  ? -0.138  -39.696 -8.215  1.00 26.76 90  A 1 
ATOM 682  N N   . THR A 1 91  ? 0.924   -33.610 -14.001 1.00 41.64 91  A 1 
ATOM 683  C CA  . THR A 1 91  ? 1.704   -33.526 -15.230 1.00 45.81 91  A 1 
ATOM 684  C C   . THR A 1 91  ? 3.000   -34.282 -14.999 1.00 45.31 91  A 1 
ATOM 685  O O   . THR A 1 91  ? 3.765   -33.947 -14.102 1.00 40.50 91  A 1 
ATOM 686  C CB  . THR A 1 91  ? 1.944   -32.073 -15.656 1.00 40.90 91  A 1 
ATOM 687  O OG1 . THR A 1 91  ? 2.481   -31.307 -14.603 1.00 36.31 91  A 1 
ATOM 688  C CG2 . THR A 1 91  ? 0.637   -31.397 -16.072 1.00 37.13 91  A 1 
ATOM 689  N N   . ASN A 1 92  ? 3.246   -35.314 -15.795 1.00 38.41 92  A 1 
ATOM 690  C CA  . ASN A 1 92  ? 4.496   -36.084 -15.787 1.00 42.19 92  A 1 
ATOM 691  C C   . ASN A 1 92  ? 5.639   -35.269 -16.422 1.00 41.19 92  A 1 
ATOM 692  O O   . ASN A 1 92  ? 6.220   -35.679 -17.423 1.00 38.79 92  A 1 
ATOM 693  C CB  . ASN A 1 92  ? 4.274   -37.423 -16.523 1.00 39.68 92  A 1 
ATOM 694  C CG  . ASN A 1 92  ? 3.249   -38.334 -15.877 1.00 34.75 92  A 1 
ATOM 695  O OD1 . ASN A 1 92  ? 2.982   -38.312 -14.683 1.00 32.68 92  A 1 
ATOM 696  N ND2 . ASN A 1 92  ? 2.638   -39.202 -16.643 1.00 31.93 92  A 1 
ATOM 697  N N   . ALA A 1 93  ? 5.914   -34.100 -15.898 1.00 39.66 93  A 1 
ATOM 698  C CA  . ALA A 1 93  ? 7.055   -33.283 -16.268 1.00 42.61 93  A 1 
ATOM 699  C C   . ALA A 1 93  ? 7.857   -32.999 -14.994 1.00 42.19 93  A 1 
ATOM 700  O O   . ALA A 1 93  ? 7.374   -32.320 -14.092 1.00 38.57 93  A 1 
ATOM 701  C CB  . ALA A 1 93  ? 6.564   -32.017 -16.983 1.00 38.97 93  A 1 
ATOM 702  N N   . ASP A 1 94  ? 9.060   -33.525 -14.948 1.00 40.58 94  A 1 
ATOM 703  C CA  . ASP A 1 94  ? 10.086  -33.280 -13.927 1.00 44.11 94  A 1 
ATOM 704  C C   . ASP A 1 94  ? 10.524  -31.805 -13.930 1.00 42.94 94  A 1 
ATOM 705  O O   . ASP A 1 94  ? 11.624  -31.438 -14.347 1.00 40.36 94  A 1 
ATOM 706  C CB  . ASP A 1 94  ? 11.300  -34.210 -14.184 1.00 42.66 94  A 1 
ATOM 707  C CG  . ASP A 1 94  ? 11.244  -35.558 -13.479 1.00 38.86 94  A 1 
ATOM 708  O OD1 . ASP A 1 94  ? 10.702  -35.617 -12.358 1.00 36.21 94  A 1 
ATOM 709  O OD2 . ASP A 1 94  ? 11.817  -36.513 -14.055 1.00 36.46 94  A 1 
ATOM 710  N N   . ALA A 1 95  ? 9.647   -30.927 -13.487 1.00 35.09 95  A 1 
ATOM 711  C CA  . ALA A 1 95  ? 9.935   -29.526 -13.229 1.00 37.51 95  A 1 
ATOM 712  C C   . ALA A 1 95  ? 9.309   -29.154 -11.887 1.00 37.88 95  A 1 
ATOM 713  O O   . ALA A 1 95  ? 8.157   -28.738 -11.794 1.00 34.85 95  A 1 
ATOM 714  C CB  . ALA A 1 95  ? 9.453   -28.678 -14.414 1.00 35.15 95  A 1 
ATOM 715  N N   . GLY A 1 96  ? 10.080  -29.390 -10.835 1.00 38.88 96  A 1 
ATOM 716  C CA  . GLY A 1 96  ? 9.641   -29.225 -9.462  1.00 41.22 96  A 1 
ATOM 717  C C   . GLY A 1 96  ? 9.307   -27.789 -9.104  1.00 40.57 96  A 1 
ATOM 718  O O   . GLY A 1 96  ? 10.191  -26.945 -9.010  1.00 37.95 96  A 1 
ATOM 719  N N   . VAL A 1 97  ? 8.040   -27.561 -8.797  1.00 37.74 97  A 1 
ATOM 720  C CA  . VAL A 1 97  ? 7.624   -26.602 -7.771  1.00 43.45 97  A 1 
ATOM 721  C C   . VAL A 1 97  ? 6.549   -27.298 -6.944  1.00 43.06 97  A 1 
ATOM 722  O O   . VAL A 1 97  ? 5.368   -27.263 -7.263  1.00 40.49 97  A 1 
ATOM 723  C CB  . VAL A 1 97  ? 7.144   -25.255 -8.341  1.00 41.94 97  A 1 
ATOM 724  C CG1 . VAL A 1 97  ? 6.873   -24.265 -7.200  1.00 36.93 97  A 1 
ATOM 725  C CG2 . VAL A 1 97  ? 8.171   -24.598 -9.271  1.00 38.92 97  A 1 
ATOM 726  N N   . SER A 1 98  ? 6.985   -28.026 -5.916  1.00 31.92 98  A 1 
ATOM 727  C CA  . SER A 1 98  ? 6.079   -28.541 -4.902  1.00 36.88 98  A 1 
ATOM 728  C C   . SER A 1 98  ? 5.843   -27.421 -3.895  1.00 35.05 98  A 1 
ATOM 729  O O   . SER A 1 98  ? 6.723   -27.105 -3.107  1.00 33.15 98  A 1 
ATOM 730  C CB  . SER A 1 98  ? 6.674   -29.786 -4.234  1.00 36.01 98  A 1 
ATOM 731  O OG  . SER A 1 98  ? 5.730   -30.382 -3.371  1.00 31.32 98  A 1 
ATOM 732  N N   . MET A 1 99  ? 4.675   -26.808 -3.944  1.00 39.32 99  A 1 
ATOM 733  C CA  . MET A 1 99  ? 4.177   -26.034 -2.811  1.00 42.26 99  A 1 
ATOM 734  C C   . MET A 1 99  ? 3.607   -27.026 -1.805  1.00 41.41 99  A 1 
ATOM 735  O O   . MET A 1 99  ? 2.462   -27.440 -1.908  1.00 38.03 99  A 1 
ATOM 736  C CB  . MET A 1 99  ? 3.146   -24.977 -3.252  1.00 40.34 99  A 1 
ATOM 737  C CG  . MET A 1 99  ? 3.797   -23.822 -4.013  1.00 36.35 99  A 1 
ATOM 738  S SD  . MET A 1 99  ? 2.746   -22.351 -4.192  1.00 34.22 99  A 1 
ATOM 739  C CE  . MET A 1 99  ? 2.774   -21.706 -2.489  1.00 30.02 99  A 1 
ATOM 740  N N   . ASP A 1 100 ? 4.451   -27.435 -0.879  1.00 38.02 100 A 1 
ATOM 741  C CA  . ASP A 1 100 ? 4.054   -28.289 0.222   1.00 42.30 100 A 1 
ATOM 742  C C   . ASP A 1 100 ? 3.169   -27.480 1.183   1.00 40.46 100 A 1 
ATOM 743  O O   . ASP A 1 100 ? 3.630   -26.664 1.977   1.00 37.16 100 A 1 
ATOM 744  C CB  . ASP A 1 100 ? 5.307   -28.878 0.898   1.00 40.72 100 A 1 
ATOM 745  C CG  . ASP A 1 100 ? 4.993   -30.039 1.846   1.00 35.54 100 A 1 
ATOM 746  O OD1 . ASP A 1 100 ? 3.834   -30.499 1.843   1.00 32.70 100 A 1 
ATOM 747  O OD2 . ASP A 1 100 ? 5.949   -30.497 2.518   1.00 33.16 100 A 1 
ATOM 748  N N   . SER A 1 101 ? 1.863   -27.659 1.044   1.00 32.53 101 A 1 
ATOM 749  C CA  . SER A 1 101 ? 0.878   -27.133 1.985   1.00 34.41 101 A 1 
ATOM 750  C C   . SER A 1 101 ? 0.851   -28.053 3.201   1.00 32.67 101 A 1 
ATOM 751  O O   . SER A 1 101 ? -0.018  -28.921 3.311   1.00 29.43 101 A 1 
ATOM 752  C CB  . SER A 1 101 ? -0.509  -27.020 1.336   1.00 31.62 101 A 1 
ATOM 753  O OG  . SER A 1 101 ? -0.456  -26.183 0.202   1.00 28.13 101 A 1 
ATOM 754  N N   . SER A 1 102 ? 1.813   -27.900 4.105   1.00 34.51 102 A 1 
ATOM 755  C CA  . SER A 1 102 ? 1.775   -28.612 5.381   1.00 38.95 102 A 1 
ATOM 756  C C   . SER A 1 102 ? 0.600   -28.092 6.209   1.00 38.06 102 A 1 
ATOM 757  O O   . SER A 1 102 ? 0.659   -27.051 6.859   1.00 34.90 102 A 1 
ATOM 758  C CB  . SER A 1 102 ? 3.124   -28.543 6.116   1.00 34.96 102 A 1 
ATOM 759  O OG  . SER A 1 102 ? 3.474   -27.231 6.470   1.00 30.89 102 A 1 
ATOM 760  N N   . THR A 1 103 ? -0.490  -28.843 6.217   1.00 28.17 103 A 1 
ATOM 761  C CA  . THR A 1 103 ? -1.571  -28.724 7.199   1.00 33.24 103 A 1 
ATOM 762  C C   . THR A 1 103 ? -1.091  -29.276 8.537   1.00 33.62 103 A 1 
ATOM 763  O O   . THR A 1 103 ? -1.518  -30.338 8.973   1.00 29.71 103 A 1 
ATOM 764  C CB  . THR A 1 103 ? -2.848  -29.436 6.726   1.00 29.16 103 A 1 
ATOM 765  O OG1 . THR A 1 103 ? -2.535  -30.710 6.218   1.00 25.63 103 A 1 
ATOM 766  C CG2 . THR A 1 103 ? -3.558  -28.661 5.625   1.00 25.74 103 A 1 
ATOM 767  N N   . GLN A 1 104 ? -0.169  -28.567 9.175   1.00 33.23 104 A 1 
ATOM 768  C CA  . GLN A 1 104 ? 0.212   -28.861 10.546  1.00 37.97 104 A 1 
ATOM 769  C C   . GLN A 1 104 ? -0.516  -27.876 11.464  1.00 38.93 104 A 1 
ATOM 770  O O   . GLN A 1 104 ? -0.184  -26.697 11.555  1.00 36.71 104 A 1 
ATOM 771  C CB  . GLN A 1 104 ? 1.738   -28.907 10.699  1.00 35.32 104 A 1 
ATOM 772  C CG  . GLN A 1 104 ? 2.140   -29.780 11.906  1.00 31.96 104 A 1 
ATOM 773  C CD  . GLN A 1 104 ? 3.624   -30.119 11.945  1.00 29.23 104 A 1 
ATOM 774  O OE1 . GLN A 1 104 ? 4.441   -29.625 11.187  1.00 27.93 104 A 1 
ATOM 775  N NE2 . GLN A 1 104 ? 4.052   -30.991 12.841  1.00 29.22 104 A 1 
ATOM 776  N N   . SER A 1 105 ? -1.554  -28.384 12.102  1.00 30.24 105 A 1 
ATOM 777  C CA  . SER A 1 105 ? -2.280  -27.726 13.180  1.00 35.58 105 A 1 
ATOM 778  C C   . SER A 1 105 ? -1.298  -27.254 14.257  1.00 35.62 105 A 1 
ATOM 779  O O   . SER A 1 105 ? -0.677  -28.071 14.934  1.00 32.38 105 A 1 
ATOM 780  C CB  . SER A 1 105 ? -3.279  -28.733 13.767  1.00 31.58 105 A 1 
ATOM 781  O OG  . SER A 1 105 ? -2.663  -29.996 13.928  1.00 27.57 105 A 1 
ATOM 782  N N   . ARG A 1 106 ? -1.150  -25.929 14.412  1.00 30.17 106 A 1 
ATOM 783  C CA  . ARG A 1 106 ? -0.375  -25.329 15.514  1.00 34.91 106 A 1 
ATOM 784  C C   . ARG A 1 106 ? -1.095  -25.605 16.838  1.00 34.42 106 A 1 
ATOM 785  O O   . ARG A 1 106 ? -2.246  -25.183 16.966  1.00 32.70 106 A 1 
ATOM 786  C CB  . ARG A 1 106 ? -0.188  -23.803 15.304  1.00 32.97 106 A 1 
ATOM 787  C CG  . ARG A 1 106 ? 0.744   -23.448 14.138  1.00 29.85 106 A 1 
ATOM 788  C CD  . ARG A 1 106 ? 0.905   -21.932 13.918  1.00 28.11 106 A 1 
ATOM 789  N NE  . ARG A 1 106 ? 1.960   -21.308 14.759  1.00 26.12 106 A 1 
ATOM 790  C CZ  . ARG A 1 106 ? 2.585   -20.142 14.505  1.00 25.73 106 A 1 
ATOM 791  N NH1 . ARG A 1 106 ? 2.243   -19.369 13.511  1.00 23.92 106 A 1 
ATOM 792  N NH2 . ARG A 1 106 ? 3.585   -19.730 15.235  1.00 23.80 106 A 1 
ATOM 793  N N   . PRO A 1 107 ? -0.465  -26.242 17.828  1.00 33.75 107 A 1 
ATOM 794  C CA  . PRO A 1 107 ? -0.935  -26.146 19.197  1.00 36.84 107 A 1 
ATOM 795  C C   . PRO A 1 107 ? -0.642  -24.728 19.705  1.00 38.02 107 A 1 
ATOM 796  O O   . PRO A 1 107 ? 0.452   -24.187 19.544  1.00 34.96 107 A 1 
ATOM 797  C CB  . PRO A 1 107 ? -0.207  -27.241 19.970  1.00 32.98 107 A 1 
ATOM 798  C CG  . PRO A 1 107 ? 1.102   -27.393 19.205  1.00 31.15 107 A 1 
ATOM 799  C CD  . PRO A 1 107 ? 0.774   -26.990 17.761  1.00 33.84 107 A 1 
ATOM 800  N N   . SER A 1 108 ? -1.642  -24.109 20.300  1.00 29.17 108 A 1 
ATOM 801  C CA  . SER A 1 108 ? -1.536  -22.818 20.977  1.00 33.98 108 A 1 
ATOM 802  C C   . SER A 1 108 ? -0.555  -22.911 22.148  1.00 33.68 108 A 1 
ATOM 803  O O   . SER A 1 108 ? -0.818  -23.652 23.090  1.00 30.85 108 A 1 
ATOM 804  C CB  . SER A 1 108 ? -2.923  -22.443 21.512  1.00 30.10 108 A 1 
ATOM 805  O OG  . SER A 1 108 ? -3.438  -23.487 22.318  1.00 25.80 108 A 1 
ATOM 806  N N   . SER A 1 109 ? 0.529   -22.135 22.103  1.00 29.97 109 A 1 
ATOM 807  C CA  . SER A 1 109 ? 1.033   -21.305 23.213  1.00 35.82 109 A 1 
ATOM 808  C C   . SER A 1 109 ? 2.490   -20.873 22.997  1.00 35.68 109 A 1 
ATOM 809  O O   . SER A 1 109 ? 3.328   -21.661 22.579  1.00 31.74 109 A 1 
ATOM 810  C CB  . SER A 1 109 ? 0.894   -21.932 24.617  1.00 31.50 109 A 1 
ATOM 811  O OG  . SER A 1 109 ? 1.421   -23.230 24.667  1.00 27.33 109 A 1 
ATOM 812  N N   . ASN A 1 110 ? 2.759   -19.628 23.366  1.00 28.07 110 A 1 
ATOM 813  C CA  . ASN A 1 110 ? 4.054   -19.006 23.656  1.00 33.95 110 A 1 
ATOM 814  C C   . ASN A 1 110 ? 4.946   -18.569 22.477  1.00 33.65 110 A 1 
ATOM 815  O O   . ASN A 1 110 ? 5.652   -19.347 21.853  1.00 30.00 110 A 1 
ATOM 816  C CB  . ASN A 1 110 ? 4.785   -19.799 24.760  1.00 31.46 110 A 1 
ATOM 817  C CG  . ASN A 1 110 ? 3.929   -19.970 25.999  1.00 27.53 110 A 1 
ATOM 818  O OD1 . ASN A 1 110 ? 3.078   -19.150 26.324  1.00 25.01 110 A 1 
ATOM 819  N ND2 . ASN A 1 110 ? 4.092   -21.045 26.730  1.00 23.47 110 A 1 
ATOM 820  N N   . VAL A 1 111 ? 4.939   -17.264 22.272  1.00 25.09 111 A 1 
ATOM 821  C CA  . VAL A 1 111 ? 6.043   -16.349 21.961  1.00 31.17 111 A 1 
ATOM 822  C C   . VAL A 1 111 ? 7.322   -17.022 21.425  1.00 31.58 111 A 1 
ATOM 823  O O   . VAL A 1 111 ? 8.188   -17.443 22.189  1.00 29.29 111 A 1 
ATOM 824  C CB  . VAL A 1 111 ? 6.371   -15.480 23.207  1.00 27.88 111 A 1 
ATOM 825  C CG1 . VAL A 1 111 ? 7.306   -14.323 22.860  1.00 23.64 111 A 1 
ATOM 826  C CG2 . VAL A 1 111 ? 5.104   -14.870 23.825  1.00 24.05 111 A 1 
ATOM 827  N N   . GLY A 1 112 ? 7.464   -17.027 20.118  1.00 30.71 112 A 1 
ATOM 828  C CA  . GLY A 1 112 ? 8.711   -17.340 19.431  1.00 34.57 112 A 1 
ATOM 829  C C   . GLY A 1 112 ? 8.707   -16.682 18.053  1.00 34.75 112 A 1 
ATOM 830  O O   . GLY A 1 112 ? 7.710   -16.753 17.346  1.00 32.44 112 A 1 
ATOM 831  N N   . CYS A 1 113 ? 9.793   -15.996 17.724  1.00 29.23 113 A 1 
ATOM 832  C CA  . CYS A 1 113 ? 9.989   -15.388 16.410  1.00 32.66 113 A 1 
ATOM 833  C C   . CYS A 1 113 ? 9.868   -16.465 15.324  1.00 33.00 113 A 1 
ATOM 834  O O   . CYS A 1 113 ? 10.518  -17.503 15.429  1.00 31.31 113 A 1 
ATOM 835  C CB  . CYS A 1 113 ? 11.375  -14.731 16.374  1.00 30.36 113 A 1 
ATOM 836  S SG  . CYS A 1 113 ? 11.545  -13.492 17.695  1.00 27.06 113 A 1 
ATOM 837  N N   . ASP A 1 114 ? 9.099   -16.208 14.264  1.00 29.63 114 A 1 
ATOM 838  C CA  . ASP A 1 114 ? 9.033   -17.085 13.098  1.00 36.72 114 A 1 
ATOM 839  C C   . ASP A 1 114 ? 10.396  -17.075 12.390  1.00 36.99 114 A 1 
ATOM 840  O O   . ASP A 1 114 ? 10.695  -16.239 11.539  1.00 35.41 114 A 1 
ATOM 841  C CB  . ASP A 1 114 ? 7.871   -16.665 12.168  1.00 36.49 114 A 1 
ATOM 842  C CG  . ASP A 1 114 ? 6.450   -16.976 12.700  1.00 31.82 114 A 1 
ATOM 843  O OD1 . ASP A 1 114 ? 6.240   -18.008 13.395  1.00 28.61 114 A 1 
ATOM 844  O OD2 . ASP A 1 114 ? 5.529   -16.198 12.371  1.00 27.57 114 A 1 
ATOM 845  N N   . GLN A 1 115 ? 11.258  -17.997 12.769  1.00 26.88 115 A 1 
ATOM 846  C CA  . GLN A 1 115 ? 12.490  -18.299 12.052  1.00 31.03 115 A 1 
ATOM 847  C C   . GLN A 1 115 ? 12.150  -19.252 10.909  1.00 31.67 115 A 1 
ATOM 848  O O   . GLN A 1 115 ? 11.790  -20.406 11.138  1.00 31.56 115 A 1 
ATOM 849  C CB  . GLN A 1 115 ? 13.543  -18.843 13.027  1.00 31.62 115 A 1 
ATOM 850  C CG  . GLN A 1 115 ? 14.892  -19.080 12.340  1.00 28.44 115 A 1 
ATOM 851  C CD  . GLN A 1 115 ? 16.015  -19.456 13.298  1.00 27.12 115 A 1 
ATOM 852  O OE1 . GLN A 1 115 ? 15.938  -19.351 14.511  1.00 26.41 115 A 1 
ATOM 853  N NE2 . GLN A 1 115 ? 17.138  -19.897 12.771  1.00 26.47 115 A 1 
ATOM 854  N N   . VAL A 1 116 ? 12.238  -18.773 9.688   1.00 33.88 116 A 1 
ATOM 855  C CA  . VAL A 1 116 ? 12.070  -19.597 8.496   1.00 37.93 116 A 1 
ATOM 856  C C   . VAL A 1 116 ? 13.437  -20.169 8.113   1.00 38.32 116 A 1 
ATOM 857  O O   . VAL A 1 116 ? 14.267  -19.472 7.530   1.00 35.94 116 A 1 
ATOM 858  C CB  . VAL A 1 116 ? 11.423  -18.815 7.341   1.00 36.29 116 A 1 
ATOM 859  C CG1 . VAL A 1 116 ? 11.137  -19.735 6.149   1.00 31.79 116 A 1 
ATOM 860  C CG2 . VAL A 1 116 ? 10.096  -18.174 7.763   1.00 33.49 116 A 1 
ATOM 861  N N   . ASP A 1 117 ? 13.651  -21.431 8.437   1.00 32.54 117 A 1 
ATOM 862  C CA  . ASP A 1 117 ? 14.850  -22.147 8.015   1.00 37.37 117 A 1 
ATOM 863  C C   . ASP A 1 117 ? 14.676  -22.676 6.586   1.00 38.07 117 A 1 
ATOM 864  O O   . ASP A 1 117 ? 13.932  -23.623 6.326   1.00 37.19 117 A 1 
ATOM 865  C CB  . ASP A 1 117 ? 15.188  -23.276 9.013   1.00 36.87 117 A 1 
ATOM 866  C CG  . ASP A 1 117 ? 15.832  -22.788 10.318  1.00 31.94 117 A 1 
ATOM 867  O OD1 . ASP A 1 117 ? 16.445  -21.691 10.327  1.00 29.22 117 A 1 
ATOM 868  O OD2 . ASP A 1 117 ? 15.760  -23.543 11.312  1.00 28.53 117 A 1 
ATOM 869  N N   . PHE A 1 118 ? 15.398  -22.085 5.642   1.00 40.65 118 A 1 
ATOM 870  C CA  . PHE A 1 118 ? 15.513  -22.621 4.293   1.00 44.17 118 A 1 
ATOM 871  C C   . PHE A 1 118 ? 16.639  -23.660 4.239   1.00 43.32 118 A 1 
ATOM 872  O O   . PHE A 1 118 ? 17.817  -23.314 4.249   1.00 41.21 118 A 1 
ATOM 873  C CB  . PHE A 1 118 ? 15.735  -21.490 3.280   1.00 43.61 118 A 1 
ATOM 874  C CG  . PHE A 1 118 ? 14.558  -20.545 3.146   1.00 42.32 118 A 1 
ATOM 875  C CD1 . PHE A 1 118 ? 13.466  -20.888 2.321   1.00 40.84 118 A 1 
ATOM 876  C CD2 . PHE A 1 118 ? 14.547  -19.331 3.855   1.00 39.48 118 A 1 
ATOM 877  C CE1 . PHE A 1 118 ? 12.376  -20.013 2.199   1.00 35.55 118 A 1 
ATOM 878  C CE2 . PHE A 1 118 ? 13.450  -18.455 3.735   1.00 37.58 118 A 1 
ATOM 879  C CZ  . PHE A 1 118 ? 12.366  -18.789 2.908   1.00 37.25 118 A 1 
ATOM 880  N N   . SER A 1 119 ? 16.287  -24.939 4.115   1.00 39.34 119 A 1 
ATOM 881  C CA  . SER A 1 119 ? 17.255  -26.002 3.872   1.00 43.64 119 A 1 
ATOM 882  C C   . SER A 1 119 ? 17.298  -26.361 2.386   1.00 42.01 119 A 1 
ATOM 883  O O   . SER A 1 119 ? 16.340  -26.871 1.812   1.00 40.83 119 A 1 
ATOM 884  C CB  . SER A 1 119 ? 16.988  -27.210 4.781   1.00 42.72 119 A 1 
ATOM 885  O OG  . SER A 1 119 ? 15.688  -27.723 4.619   1.00 36.55 119 A 1 
ATOM 886  N N   . PHE A 1 120 ? 18.435  -26.115 1.737   1.00 36.78 120 A 1 
ATOM 887  C CA  . PHE A 1 120 ? 18.691  -26.555 0.365   1.00 39.35 120 A 1 
ATOM 888  C C   . PHE A 1 120 ? 19.402  -27.911 0.394   1.00 38.19 120 A 1 
ATOM 889  O O   . PHE A 1 120 ? 20.583  -28.000 0.729   1.00 35.63 120 A 1 
ATOM 890  C CB  . PHE A 1 120 ? 19.493  -25.500 -0.398  1.00 38.65 120 A 1 
ATOM 891  C CG  . PHE A 1 120 ? 18.728  -24.214 -0.665  1.00 37.05 120 A 1 
ATOM 892  C CD1 . PHE A 1 120 ? 17.851  -24.133 -1.765  1.00 36.04 120 A 1 
ATOM 893  C CD2 . PHE A 1 120 ? 18.891  -23.105 0.182   1.00 34.61 120 A 1 
ATOM 894  C CE1 . PHE A 1 120 ? 17.140  -22.946 -2.014  1.00 32.52 120 A 1 
ATOM 895  C CE2 . PHE A 1 120 ? 18.170  -21.918 -0.060  1.00 34.24 120 A 1 
ATOM 896  C CZ  . PHE A 1 120 ? 17.301  -21.835 -1.162  1.00 35.56 120 A 1 
ATOM 897  N N   . ASN A 1 121 ? 18.718  -28.969 -0.027  1.00 42.27 121 A 1 
ATOM 898  C CA  . ASN A 1 121 ? 19.261  -30.335 -0.050  1.00 44.91 121 A 1 
ATOM 899  C C   . ASN A 1 121 ? 20.294  -30.609 -1.167  1.00 41.59 121 A 1 
ATOM 900  O O   . ASN A 1 121 ? 20.673  -31.749 -1.400  1.00 38.92 121 A 1 
ATOM 901  C CB  . ASN A 1 121 ? 18.099  -31.352 -0.043  1.00 43.19 121 A 1 
ATOM 902  C CG  . ASN A 1 121 ? 17.610  -31.681 1.359   1.00 38.81 121 A 1 
ATOM 903  O OD1 . ASN A 1 121 ? 18.272  -31.442 2.357   1.00 36.36 121 A 1 
ATOM 904  N ND2 . ASN A 1 121 ? 16.448  -32.272 1.493   1.00 34.21 121 A 1 
ATOM 905  N N   . LYS A 1 122 ? 20.782  -29.589 -1.860  1.00 44.61 122 A 1 
ATOM 906  C CA  . LYS A 1 122 ? 21.923  -29.691 -2.784  1.00 49.25 122 A 1 
ATOM 907  C C   . LYS A 1 122 ? 22.878  -28.540 -2.509  1.00 48.67 122 A 1 
ATOM 908  O O   . LYS A 1 122 ? 22.563  -27.393 -2.769  1.00 44.88 122 A 1 
ATOM 909  C CB  . LYS A 1 122 ? 21.453  -29.752 -4.253  1.00 46.63 122 A 1 
ATOM 910  C CG  . LYS A 1 122 ? 20.837  -31.114 -4.585  1.00 41.91 122 A 1 
ATOM 911  C CD  . LYS A 1 122 ? 20.457  -31.225 -6.073  1.00 40.91 122 A 1 
ATOM 912  C CE  . LYS A 1 122 ? 19.890  -32.619 -6.360  1.00 34.90 122 A 1 
ATOM 913  N NZ  . LYS A 1 122 ? 19.426  -32.745 -7.759  1.00 31.84 122 A 1 
ATOM 914  N N   . GLY A 1 123 ? 24.021  -28.872 -1.944  1.00 44.26 123 A 1 
ATOM 915  C CA  . GLY A 1 123 ? 24.986  -27.899 -1.448  1.00 47.51 123 A 1 
ATOM 916  C C   . GLY A 1 123 ? 25.500  -26.960 -2.538  1.00 47.99 123 A 1 
ATOM 917  O O   . GLY A 1 123 ? 26.200  -27.374 -3.454  1.00 45.92 123 A 1 
ATOM 918  N N   . ILE A 1 124 ? 25.224  -25.689 -2.359  1.00 44.24 124 A 1 
ATOM 919  C CA  . ILE A 1 124 ? 25.944  -24.612 -3.041  1.00 48.08 124 A 1 
ATOM 920  C C   . ILE A 1 124 ? 27.168  -24.301 -2.168  1.00 47.31 124 A 1 
ATOM 921  O O   . ILE A 1 124 ? 27.059  -23.696 -1.116  1.00 45.72 124 A 1 
ATOM 922  C CB  . ILE A 1 124 ? 25.031  -23.389 -3.285  1.00 48.30 124 A 1 
ATOM 923  C CG1 . ILE A 1 124 ? 23.773  -23.787 -4.103  1.00 45.18 124 A 1 
ATOM 924  C CG2 . ILE A 1 124 ? 25.829  -22.289 -4.010  1.00 46.51 124 A 1 
ATOM 925  C CD1 . ILE A 1 124 ? 22.755  -22.646 -4.293  1.00 41.86 124 A 1 
ATOM 926  N N   . LYS A 1 125 ? 28.355  -24.739 -2.590  1.00 39.17 125 A 1 
ATOM 927  C CA  . LYS A 1 125 ? 29.613  -24.291 -1.979  1.00 45.26 125 A 1 
ATOM 928  C C   . LYS A 1 125 ? 29.926  -22.892 -2.492  1.00 44.12 125 A 1 
ATOM 929  O O   . LYS A 1 125 ? 30.530  -22.736 -3.546  1.00 45.07 125 A 1 
ATOM 930  C CB  . LYS A 1 125 ? 30.769  -25.261 -2.284  1.00 45.84 125 A 1 
ATOM 931  C CG  . LYS A 1 125 ? 30.810  -26.463 -1.331  1.00 41.82 125 A 1 
ATOM 932  C CD  . LYS A 1 125 ? 32.048  -27.332 -1.611  1.00 39.91 125 A 1 
ATOM 933  C CE  . LYS A 1 125 ? 32.139  -28.491 -0.618  1.00 35.64 125 A 1 
ATOM 934  N NZ  . LYS A 1 125 ? 33.316  -29.345 -0.888  1.00 32.60 125 A 1 
ATOM 935  N N   . VAL A 1 126 ? 29.551  -21.885 -1.718  1.00 49.75 126 A 1 
ATOM 936  C CA  . VAL A 1 126 ? 30.021  -20.513 -1.924  1.00 52.05 126 A 1 
ATOM 937  C C   . VAL A 1 126 ? 31.238  -20.299 -1.026  1.00 50.34 126 A 1 
ATOM 938  O O   . VAL A 1 126 ? 31.104  -20.030 0.161   1.00 47.57 126 A 1 
ATOM 939  C CB  . VAL A 1 126 ? 28.911  -19.471 -1.678  1.00 50.46 126 A 1 
ATOM 940  C CG1 . VAL A 1 126 ? 29.396  -18.066 -2.078  1.00 45.96 126 A 1 
ATOM 941  C CG2 . VAL A 1 126 ? 27.649  -19.777 -2.500  1.00 49.39 126 A 1 
ATOM 942  N N   . ASN A 1 127 ? 32.443  -20.423 -1.585  1.00 44.94 127 A 1 
ATOM 943  C CA  . ASN A 1 127 ? 33.663  -19.939 -0.942  1.00 50.06 127 A 1 
ATOM 944  C C   . ASN A 1 127 ? 33.798  -18.439 -1.220  1.00 47.50 127 A 1 
ATOM 945  O O   . ASN A 1 127 ? 34.525  -18.024 -2.115  1.00 45.47 127 A 1 
ATOM 946  C CB  . ASN A 1 127 ? 34.889  -20.748 -1.415  1.00 48.08 127 A 1 
ATOM 947  C CG  . ASN A 1 127 ? 35.243  -21.926 -0.527  1.00 42.04 127 A 1 
ATOM 948  O OD1 . ASN A 1 127 ? 34.764  -22.105 0.581   1.00 40.75 127 A 1 
ATOM 949  N ND2 . ASN A 1 127 ? 36.142  -22.770 -0.970  1.00 40.36 127 A 1 
ATOM 950  N N   . ALA A 1 128 ? 33.061  -17.631 -0.466  1.00 49.86 128 A 1 
ATOM 951  C CA  . ALA A 1 128 ? 33.271  -16.197 -0.417  1.00 52.67 128 A 1 
ATOM 952  C C   . ALA A 1 128 ? 33.961  -15.852 0.908   1.00 52.12 128 A 1 
ATOM 953  O O   . ALA A 1 128 ? 33.301  -15.603 1.914   1.00 45.91 128 A 1 
ATOM 954  C CB  . ALA A 1 128 ? 31.941  -15.471 -0.634  1.00 47.70 128 A 1 
ATOM 955  N N   . ASN A 1 129 ? 35.288  -15.873 0.907   1.00 45.76 129 A 1 
ATOM 956  C CA  . ASN A 1 129 ? 36.070  -15.343 2.018   1.00 52.08 129 A 1 
ATOM 957  C C   . ASN A 1 129 ? 36.051  -13.809 1.907   1.00 49.99 129 A 1 
ATOM 958  O O   . ASN A 1 129 ? 36.903  -13.220 1.247   1.00 50.35 129 A 1 
ATOM 959  C CB  . ASN A 1 129 ? 37.479  -15.980 1.999   1.00 51.37 129 A 1 
ATOM 960  C CG  . ASN A 1 129 ? 38.106  -16.052 3.383   1.00 45.34 129 A 1 
ATOM 961  O OD1 . ASN A 1 129 ? 37.434  -16.055 4.393   1.00 44.04 129 A 1 
ATOM 962  N ND2 . ASN A 1 129 ? 39.403  -16.187 3.481   1.00 42.15 129 A 1 
ATOM 963  N N   . LEU A 1 130 ? 35.019  -13.182 2.451   1.00 42.43 130 A 1 
ATOM 964  C CA  . LEU A 1 130 ? 34.870  -11.730 2.534   1.00 44.77 130 A 1 
ATOM 965  C C   . LEU A 1 130 ? 35.323  -11.253 3.919   1.00 43.94 130 A 1 
ATOM 966  O O   . LEU A 1 130 ? 34.524  -10.827 4.743   1.00 40.59 130 A 1 
ATOM 967  C CB  . LEU A 1 130 ? 33.425  -11.316 2.164   1.00 43.79 130 A 1 
ATOM 968  C CG  . LEU A 1 130 ? 33.226  -11.092 0.661   1.00 40.89 130 A 1 
ATOM 969  C CD1 . LEU A 1 130 ? 31.745  -11.214 0.289   1.00 39.45 130 A 1 
ATOM 970  C CD2 . LEU A 1 130 ? 33.694  -9.697  0.230   1.00 40.54 130 A 1 
ATOM 971  N N   . ASP A 1 131 ? 36.623  -11.297 4.155   1.00 44.65 131 A 1 
ATOM 972  C CA  . ASP A 1 131 ? 37.256  -10.499 5.199   1.00 50.15 131 A 1 
ATOM 973  C C   . ASP A 1 131 ? 37.351  -9.052  4.719   1.00 48.21 131 A 1 
ATOM 974  O O   . ASP A 1 131 ? 38.367  -8.594  4.198   1.00 46.70 131 A 1 
ATOM 975  C CB  . ASP A 1 131 ? 38.631  -11.077 5.598   1.00 49.66 131 A 1 
ATOM 976  C CG  . ASP A 1 131 ? 38.574  -12.127 6.710   1.00 44.47 131 A 1 
ATOM 977  O OD1 . ASP A 1 131 ? 37.646  -12.066 7.545   1.00 42.60 131 A 1 
ATOM 978  O OD2 . ASP A 1 131 ? 39.511  -12.958 6.751   1.00 40.81 131 A 1 
ATOM 979  N N   . SER A 1 132 ? 36.260  -8.305  4.870   1.00 42.44 132 A 1 
ATOM 980  C CA  . SER A 1 132 ? 36.272  -6.851  4.729   1.00 43.40 132 A 1 
ATOM 981  C C   . SER A 1 132 ? 35.576  -6.213  5.928   1.00 42.49 132 A 1 
ATOM 982  O O   . SER A 1 132 ? 34.439  -5.755  5.864   1.00 39.66 132 A 1 
ATOM 983  C CB  . SER A 1 132 ? 35.739  -6.400  3.363   1.00 40.90 132 A 1 
ATOM 984  O OG  . SER A 1 132 ? 34.420  -6.841  3.124   1.00 36.67 132 A 1 
ATOM 985  N N   . SER A 1 133 ? 36.277  -6.171  7.047   1.00 35.08 133 A 1 
ATOM 986  C CA  . SER A 1 133 ? 35.912  -5.321  8.172   1.00 39.66 133 A 1 
ATOM 987  C C   . SER A 1 133 ? 36.242  -3.861  7.826   1.00 39.04 133 A 1 
ATOM 988  O O   . SER A 1 133 ? 37.375  -3.416  7.967   1.00 37.71 133 A 1 
ATOM 989  C CB  . SER A 1 133 ? 36.615  -5.794  9.456   1.00 37.56 133 A 1 
ATOM 990  O OG  . SER A 1 133 ? 38.007  -5.927  9.265   1.00 32.35 133 A 1 
ATOM 991  N N   . ILE A 1 134 ? 35.263  -3.112  7.367   1.00 33.12 134 A 1 
ATOM 992  C CA  . ILE A 1 134 ? 35.381  -1.650  7.261   1.00 38.36 134 A 1 
ATOM 993  C C   . ILE A 1 134 ? 35.120  -1.072  8.656   1.00 38.29 134 A 1 
ATOM 994  O O   . ILE A 1 134 ? 33.986  -0.889  9.075   1.00 36.35 134 A 1 
ATOM 995  C CB  . ILE A 1 134 ? 34.438  -1.077  6.170   1.00 38.84 134 A 1 
ATOM 996  C CG1 . ILE A 1 134 ? 34.777  -1.678  4.787   1.00 36.33 134 A 1 
ATOM 997  C CG2 . ILE A 1 134 ? 34.548  0.459   6.140   1.00 37.02 134 A 1 
ATOM 998  C CD1 . ILE A 1 134 ? 33.822  -1.259  3.659   1.00 33.03 134 A 1 
ATOM 999  N N   . SER A 1 135 ? 36.177  -0.774  9.389   1.00 36.80 135 A 1 
ATOM 1000 C CA  . SER A 1 135 ? 36.107  -0.030  10.644  1.00 41.53 135 A 1 
ATOM 1001 C C   . SER A 1 135 ? 36.171  1.468   10.356  1.00 39.41 135 A 1 
ATOM 1002 O O   . SER A 1 135 ? 37.238  2.020   10.092  1.00 39.00 135 A 1 
ATOM 1003 C CB  . SER A 1 135 ? 37.195  -0.497  11.616  1.00 41.13 135 A 1 
ATOM 1004 O OG  . SER A 1 135 ? 38.481  -0.467  11.025  1.00 36.60 135 A 1 
ATOM 1005 N N   . ILE A 1 136 ? 35.043  2.150   10.421  1.00 39.62 136 A 1 
ATOM 1006 C CA  . ILE A 1 136 ? 34.994  3.615   10.398  1.00 43.59 136 A 1 
ATOM 1007 C C   . ILE A 1 136 ? 35.063  4.091   11.848  1.00 42.05 136 A 1 
ATOM 1008 O O   . ILE A 1 136 ? 34.069  4.106   12.566  1.00 39.51 136 A 1 
ATOM 1009 C CB  . ILE A 1 136 ? 33.750  4.147   9.640   1.00 43.20 136 A 1 
ATOM 1010 C CG1 . ILE A 1 136 ? 33.707  3.594   8.189   1.00 40.64 136 A 1 
ATOM 1011 C CG2 . ILE A 1 136 ? 33.762  5.688   9.633   1.00 41.66 136 A 1 
ATOM 1012 C CD1 . ILE A 1 136 ? 32.442  3.973   7.405   1.00 37.99 136 A 1 
ATOM 1013 N N   . SER A 1 137 ? 36.250  4.492   12.302  1.00 38.09 137 A 1 
ATOM 1014 C CA  . SER A 1 137 ? 36.431  5.132   13.604  1.00 43.50 137 A 1 
ATOM 1015 C C   . SER A 1 137 ? 36.335  6.653   13.449  1.00 40.91 137 A 1 
ATOM 1016 O O   . SER A 1 137 ? 37.250  7.307   12.966  1.00 39.50 137 A 1 
ATOM 1017 C CB  . SER A 1 137 ? 37.739  4.679   14.271  1.00 42.46 137 A 1 
ATOM 1018 O OG  . SER A 1 137 ? 38.866  4.915   13.443  1.00 37.71 137 A 1 
ATOM 1019 N N   . THR A 1 138 ? 35.246  7.243   13.894  1.00 44.21 138 A 1 
ATOM 1020 C CA  . THR A 1 138 ? 35.121  8.699   14.051  1.00 47.70 138 A 1 
ATOM 1021 C C   . THR A 1 138 ? 35.477  9.079   15.487  1.00 47.84 138 A 1 
ATOM 1022 O O   . THR A 1 138 ? 34.611  9.317   16.321  1.00 42.80 138 A 1 
ATOM 1023 C CB  . THR A 1 138 ? 33.738  9.215   13.642  1.00 42.25 138 A 1 
ATOM 1024 O OG1 . THR A 1 138 ? 32.724  8.539   14.342  1.00 38.65 138 A 1 
ATOM 1025 C CG2 . THR A 1 138 ? 33.480  9.028   12.149  1.00 39.38 138 A 1 
ATOM 1026 N N   . SER A 1 139 ? 36.760  9.125   15.802  1.00 38.17 139 A 1 
ATOM 1027 C CA  . SER A 1 139 ? 37.217  9.698   17.072  1.00 46.08 139 A 1 
ATOM 1028 C C   . SER A 1 139 ? 37.394  11.210  16.926  1.00 44.61 139 A 1 
ATOM 1029 O O   . SER A 1 139 ? 38.435  11.688  16.483  1.00 41.39 139 A 1 
ATOM 1030 C CB  . SER A 1 139 ? 38.477  8.991   17.591  1.00 42.70 139 A 1 
ATOM 1031 O OG  . SER A 1 139 ? 39.557  9.103   16.684  1.00 37.97 139 A 1 
ATOM 1032 N N   . SER A 1 140 ? 36.388  11.987  17.310  1.00 36.60 140 A 1 
ATOM 1033 C CA  . SER A 1 140 ? 36.531  13.433  17.480  1.00 42.56 140 A 1 
ATOM 1034 C C   . SER A 1 140 ? 37.188  13.736  18.837  1.00 41.79 140 A 1 
ATOM 1035 O O   . SER A 1 140 ? 36.511  14.008  19.829  1.00 38.43 140 A 1 
ATOM 1036 C CB  . SER A 1 140 ? 35.186  14.146  17.292  1.00 37.97 140 A 1 
ATOM 1037 O OG  . SER A 1 140 ? 34.188  13.595  18.123  1.00 33.25 140 A 1 
ATOM 1038 N N   . LYS A 1 141 ? 38.509  13.673  18.901  1.00 36.11 141 A 1 
ATOM 1039 C CA  . LYS A 1 141 ? 39.250  14.276  20.012  1.00 43.74 141 A 1 
ATOM 1040 C C   . LYS A 1 141 ? 39.303  15.793  19.807  1.00 41.98 141 A 1 
ATOM 1041 O O   . LYS A 1 141 ? 39.956  16.271  18.882  1.00 40.16 141 A 1 
ATOM 1042 C CB  . LYS A 1 141 ? 40.652  13.667  20.165  1.00 41.18 141 A 1 
ATOM 1043 C CG  . LYS A 1 141 ? 40.643  12.353  20.958  1.00 37.36 141 A 1 
ATOM 1044 C CD  . LYS A 1 141 ? 42.077  11.841  21.212  1.00 35.62 141 A 1 
ATOM 1045 C CE  . LYS A 1 141 ? 42.086  10.579  22.068  1.00 31.69 141 A 1 
ATOM 1046 N NZ  . LYS A 1 141 ? 43.470  10.118  22.313  1.00 30.21 141 A 1 
ATOM 1047 N N   . LYS A 1 142 ? 38.635  16.548  20.666  1.00 34.09 142 A 1 
ATOM 1048 C CA  . LYS A 1 142 ? 38.882  17.979  20.861  1.00 42.54 142 A 1 
ATOM 1049 C C   . LYS A 1 142 ? 40.232  18.131  21.556  1.00 41.03 142 A 1 
ATOM 1050 O O   . LYS A 1 142 ? 40.321  17.917  22.764  1.00 39.96 142 A 1 
ATOM 1051 C CB  . LYS A 1 142 ? 37.771  18.608  21.726  1.00 40.57 142 A 1 
ATOM 1052 C CG  . LYS A 1 142 ? 36.630  19.253  20.928  1.00 36.09 142 A 1 
ATOM 1053 C CD  . LYS A 1 142 ? 35.585  19.870  21.873  1.00 33.14 142 A 1 
ATOM 1054 C CE  . LYS A 1 142 ? 34.498  20.625  21.093  1.00 29.30 142 A 1 
ATOM 1055 N NZ  . LYS A 1 142 ? 33.416  21.137  21.973  1.00 27.49 142 A 1 
ATOM 1056 N N   . GLU A 1 143 ? 41.243  18.541  20.821  1.00 37.01 143 A 1 
ATOM 1057 C CA  . GLU A 1 143 ? 42.502  19.012  21.397  1.00 43.21 143 A 1 
ATOM 1058 C C   . GLU A 1 143 ? 42.631  20.512  21.129  1.00 41.60 143 A 1 
ATOM 1059 O O   . GLU A 1 143 ? 42.593  20.973  19.988  1.00 40.15 143 A 1 
ATOM 1060 C CB  . GLU A 1 143 ? 43.669  18.149  20.894  1.00 42.26 143 A 1 
ATOM 1061 C CG  . GLU A 1 143 ? 44.824  18.099  21.921  1.00 37.82 143 A 1 
ATOM 1062 C CD  . GLU A 1 143 ? 45.832  16.975  21.625  1.00 34.99 143 A 1 
ATOM 1063 O OE1 . GLU A 1 143 ? 46.480  16.522  22.594  1.00 32.39 143 A 1 
ATOM 1064 O OE2 . GLU A 1 143 ? 45.908  16.544  20.456  1.00 34.62 143 A 1 
ATOM 1065 N N   . LYS A 1 144 ? 42.670  21.298  22.201  1.00 37.34 144 A 1 
ATOM 1066 C CA  . LYS A 1 144 ? 42.961  22.735  22.160  1.00 45.73 144 A 1 
ATOM 1067 C C   . LYS A 1 144 ? 44.466  22.897  21.997  1.00 43.96 144 A 1 
ATOM 1068 O O   . LYS A 1 144 ? 45.189  22.676  22.964  1.00 42.58 144 A 1 
ATOM 1069 C CB  . LYS A 1 144 ? 42.515  23.421  23.472  1.00 43.68 144 A 1 
ATOM 1070 C CG  . LYS A 1 144 ? 41.016  23.718  23.600  1.00 38.77 144 A 1 
ATOM 1071 C CD  . LYS A 1 144 ? 40.749  24.405  24.960  1.00 36.46 144 A 1 
ATOM 1072 C CE  . LYS A 1 144 ? 39.284  24.842  25.110  1.00 32.82 144 A 1 
ATOM 1073 N NZ  . LYS A 1 144 ? 39.023  25.473  26.431  1.00 29.73 144 A 1 
ATOM 1074 N N   . SER A 1 145 ? 44.932  23.390  20.856  1.00 37.14 145 A 1 
ATOM 1075 C CA  . SER A 1 145 ? 46.255  24.012  20.762  1.00 45.25 145 A 1 
ATOM 1076 C C   . SER A 1 145 ? 46.177  25.279  19.906  1.00 43.87 145 A 1 
ATOM 1077 O O   . SER A 1 145 ? 45.605  25.308  18.822  1.00 40.67 145 A 1 
ATOM 1078 C CB  . SER A 1 145 ? 47.328  23.028  20.293  1.00 41.68 145 A 1 
ATOM 1079 O OG  . SER A 1 145 ? 47.027  22.499  19.028  1.00 36.05 145 A 1 
ATOM 1080 N N   . LYS A 1 146 ? 46.701  26.372  20.470  1.00 42.61 146 A 1 
ATOM 1081 C CA  . LYS A 1 146 ? 46.955  27.652  19.810  1.00 51.52 146 A 1 
ATOM 1082 C C   . LYS A 1 146 ? 48.134  27.460  18.864  1.00 49.85 146 A 1 
ATOM 1083 O O   . LYS A 1 146 ? 49.151  26.964  19.330  1.00 47.66 146 A 1 
ATOM 1084 C CB  . LYS A 1 146 ? 47.375  28.683  20.881  1.00 48.88 146 A 1 
ATOM 1085 C CG  . LYS A 1 146 ? 46.278  29.161  21.844  1.00 44.15 146 A 1 
ATOM 1086 C CD  . LYS A 1 146 ? 46.901  30.056  22.937  1.00 42.83 146 A 1 
ATOM 1087 C CE  . LYS A 1 146 ? 45.846  30.724  23.816  1.00 38.30 146 A 1 
ATOM 1088 N NZ  . LYS A 1 146 ? 46.456  31.541  24.899  1.00 34.79 146 A 1 
ATOM 1089 N N   . SER A 1 147 ? 48.014  27.921  17.619  1.00 44.07 147 A 1 
ATOM 1090 C CA  . SER A 1 147 ? 48.986  28.831  16.973  1.00 53.05 147 A 1 
ATOM 1091 C C   . SER A 1 147 ? 48.717  28.971  15.465  1.00 54.61 147 A 1 
ATOM 1092 O O   . SER A 1 147 ? 48.439  28.012  14.762  1.00 49.40 147 A 1 
ATOM 1093 C CB  . SER A 1 147 ? 50.467  28.437  17.170  1.00 47.17 147 A 1 
ATOM 1094 O OG  . SER A 1 147 ? 50.745  27.146  16.688  1.00 39.55 147 A 1 
ATOM 1095 N N   . ASP A 1 148 ? 48.849  30.219  15.051  1.00 43.22 148 A 1 
ATOM 1096 C CA  . ASP A 1 148 ? 49.320  30.725  13.760  1.00 50.33 148 A 1 
ATOM 1097 C C   . ASP A 1 148 ? 48.419  30.783  12.521  1.00 49.26 148 A 1 
ATOM 1098 O O   . ASP A 1 148 ? 47.976  29.824  11.889  1.00 46.64 148 A 1 
ATOM 1099 C CB  . ASP A 1 148 ? 50.771  30.318  13.516  1.00 47.36 148 A 1 
ATOM 1100 C CG  . ASP A 1 148 ? 51.664  30.813  14.664  1.00 41.14 148 A 1 
ATOM 1101 O OD1 . ASP A 1 148 ? 51.308  31.844  15.275  1.00 39.03 148 A 1 
ATOM 1102 O OD2 . ASP A 1 148 ? 52.652  30.121  14.970  1.00 39.15 148 A 1 
ATOM 1103 N N   . HIS A 1 149 ? 48.250  32.039  12.154  1.00 46.75 149 A 1 
ATOM 1104 C CA  . HIS A 1 149 ? 47.679  32.593  10.946  1.00 53.71 149 A 1 
ATOM 1105 C C   . HIS A 1 149 ? 48.240  31.965  9.661   1.00 52.75 149 A 1 
ATOM 1106 O O   . HIS A 1 149 ? 49.367  32.257  9.260   1.00 50.93 149 A 1 
ATOM 1107 C CB  . HIS A 1 149 ? 48.020  34.092  10.938  1.00 50.34 149 A 1 
ATOM 1108 C CG  . HIS A 1 149 ? 47.266  34.920  11.944  1.00 45.68 149 A 1 
ATOM 1109 N ND1 . HIS A 1 149 ? 46.001  35.447  11.745  1.00 42.90 149 A 1 
ATOM 1110 C CD2 . HIS A 1 149 ? 47.686  35.333  13.177  1.00 40.10 149 A 1 
ATOM 1111 C CE1 . HIS A 1 149 ? 45.683  36.161  12.830  1.00 35.98 149 A 1 
ATOM 1112 N NE2 . HIS A 1 149 ? 46.668  36.124  13.737  1.00 37.27 149 A 1 
ATOM 1113 N N   . LYS A 1 150 ? 47.394  31.279  8.912   1.00 52.91 150 A 1 
ATOM 1114 C CA  . LYS A 1 150 ? 47.445  31.288  7.443   1.00 59.38 150 A 1 
ATOM 1115 C C   . LYS A 1 150 ? 46.030  31.409  6.886   1.00 58.54 150 A 1 
ATOM 1116 O O   . LYS A 1 150 ? 45.168  30.569  7.125   1.00 54.89 150 A 1 
ATOM 1117 C CB  . LYS A 1 150 ? 48.223  30.090  6.867   1.00 56.04 150 A 1 
ATOM 1118 C CG  . LYS A 1 150 ? 49.741  30.297  7.027   1.00 49.89 150 A 1 
ATOM 1119 C CD  . LYS A 1 150 ? 50.599  29.240  6.320   1.00 49.05 150 A 1 
ATOM 1120 C CE  . LYS A 1 150 ? 52.073  29.579  6.581   1.00 43.70 150 A 1 
ATOM 1121 N NZ  . LYS A 1 150 ? 53.000  28.524  6.087   1.00 38.73 150 A 1 
ATOM 1122 N N   . SER A 1 151 ? 45.856  32.487  6.147   1.00 55.12 151 A 1 
ATOM 1123 C CA  . SER A 1 151 ? 44.703  32.862  5.327   1.00 62.27 151 A 1 
ATOM 1124 C C   . SER A 1 151 ? 44.063  31.648  4.633   1.00 62.75 151 A 1 
ATOM 1125 O O   . SER A 1 151 ? 44.537  31.185  3.591   1.00 61.21 151 A 1 
ATOM 1126 C CB  . SER A 1 151 ? 45.221  33.878  4.296   1.00 58.10 151 A 1 
ATOM 1127 O OG  . SER A 1 151 ? 44.310  34.119  3.259   1.00 49.38 151 A 1 
ATOM 1128 N N   . ARG A 1 152 ? 42.974  31.137  5.185   1.00 55.00 152 A 1 
ATOM 1129 C CA  . ARG A 1 152 ? 42.025  30.279  4.482   1.00 60.99 152 A 1 
ATOM 1130 C C   . ARG A 1 152 ? 40.904  31.169  3.962   1.00 60.75 152 A 1 
ATOM 1131 O O   . ARG A 1 152 ? 40.250  31.847  4.746   1.00 60.90 152 A 1 
ATOM 1132 C CB  . ARG A 1 152 ? 41.491  29.148  5.383   1.00 57.55 152 A 1 
ATOM 1133 C CG  . ARG A 1 152 ? 42.433  27.935  5.350   1.00 51.54 152 A 1 
ATOM 1134 C CD  . ARG A 1 152 ? 41.865  26.786  6.189   1.00 50.63 152 A 1 
ATOM 1135 N NE  . ARG A 1 152 ? 42.647  25.540  6.000   1.00 45.63 152 A 1 
ATOM 1136 C CZ  . ARG A 1 152 ? 42.455  24.384  6.616   1.00 40.63 152 A 1 
ATOM 1137 N NH1 . ARG A 1 152 ? 41.525  24.236  7.520   1.00 39.27 152 A 1 
ATOM 1138 N NH2 . ARG A 1 152 ? 43.188  23.343  6.334   1.00 36.89 152 A 1 
ATOM 1139 N N   . LYS A 1 153 ? 40.732  31.171  2.649   1.00 40.84 153 A 1 
ATOM 1140 C CA  . LYS A 1 153 ? 39.615  31.805  1.961   1.00 47.03 153 A 1 
ATOM 1141 C C   . LYS A 1 153 ? 38.323  31.470  2.708   1.00 46.22 153 A 1 
ATOM 1142 O O   . LYS A 1 153 ? 37.959  30.291  2.802   1.00 44.81 153 A 1 
ATOM 1143 C CB  . LYS A 1 153 ? 39.559  31.304  0.506   1.00 45.65 153 A 1 
ATOM 1144 C CG  . LYS A 1 153 ? 40.781  31.739  -0.330  1.00 42.07 153 A 1 
ATOM 1145 C CD  . LYS A 1 153 ? 40.714  31.179  -1.757  1.00 41.20 153 A 1 
ATOM 1146 C CE  . LYS A 1 153 ? 41.924  31.655  -2.580  1.00 35.76 153 A 1 
ATOM 1147 N NZ  . LYS A 1 153 ? 41.890  31.142  -3.976  1.00 31.81 153 A 1 
ATOM 1148 N N   . HIS A 1 154 ? 37.687  32.492  3.272   1.00 53.40 154 A 1 
ATOM 1149 C CA  . HIS A 1 154 ? 36.373  32.368  3.858   1.00 59.81 154 A 1 
ATOM 1150 C C   . HIS A 1 154 ? 35.390  32.063  2.724   1.00 59.53 154 A 1 
ATOM 1151 O O   . HIS A 1 154 ? 34.989  32.957  1.989   1.00 57.81 154 A 1 
ATOM 1152 C CB  . HIS A 1 154 ? 35.991  33.652  4.622   1.00 56.06 154 A 1 
ATOM 1153 C CG  . HIS A 1 154 ? 36.209  33.565  6.108   1.00 49.66 154 A 1 
ATOM 1154 N ND1 . HIS A 1 154 ? 35.410  32.865  6.991   1.00 46.83 154 A 1 
ATOM 1155 C CD2 . HIS A 1 154 ? 37.199  34.163  6.842   1.00 42.44 154 A 1 
ATOM 1156 C CE1 . HIS A 1 154 ? 35.907  33.037  8.214   1.00 36.27 154 A 1 
ATOM 1157 N NE2 . HIS A 1 154 ? 36.998  33.822  8.190   1.00 37.38 154 A 1 
ATOM 1158 N N   . TYR A 1 155 ? 35.035  30.815  2.570   1.00 44.54 155 A 1 
ATOM 1159 C CA  . TYR A 1 155 ? 33.774  30.498  1.918   1.00 50.05 155 A 1 
ATOM 1160 C C   . TYR A 1 155 ? 32.654  31.090  2.776   1.00 48.82 155 A 1 
ATOM 1161 O O   . TYR A 1 155 ? 32.765  31.028  4.004   1.00 48.53 155 A 1 
ATOM 1162 C CB  . TYR A 1 155 ? 33.630  28.988  1.733   1.00 49.39 155 A 1 
ATOM 1163 C CG  . TYR A 1 155 ? 34.539  28.440  0.650   1.00 46.72 155 A 1 
ATOM 1164 C CD1 . TYR A 1 155 ? 34.109  28.463  -0.694  1.00 46.50 155 A 1 
ATOM 1165 C CD2 . TYR A 1 155 ? 35.817  27.955  0.966   1.00 43.34 155 A 1 
ATOM 1166 C CE1 . TYR A 1 155 ? 34.955  27.999  -1.714  1.00 38.42 155 A 1 
ATOM 1167 C CE2 . TYR A 1 155 ? 36.671  27.488  -0.054  1.00 41.03 155 A 1 
ATOM 1168 C CZ  . TYR A 1 155 ? 36.238  27.509  -1.397  1.00 38.76 155 A 1 
ATOM 1169 O OH  . TYR A 1 155 ? 37.050  27.062  -2.384  1.00 42.70 155 A 1 
ATOM 1170 N N   . PRO A 1 156 ? 31.615  31.690  2.165   1.00 41.60 156 A 1 
ATOM 1171 C CA  . PRO A 1 156 ? 30.479  32.157  2.925   1.00 46.16 156 A 1 
ATOM 1172 C C   . PRO A 1 156 ? 29.929  30.959  3.699   1.00 47.78 156 A 1 
ATOM 1173 O O   . PRO A 1 156 ? 29.522  29.952  3.124   1.00 47.14 156 A 1 
ATOM 1174 C CB  . PRO A 1 156 ? 29.487  32.737  1.903   1.00 44.45 156 A 1 
ATOM 1175 C CG  . PRO A 1 156 ? 29.862  32.044  0.598   1.00 43.07 156 A 1 
ATOM 1176 C CD  . PRO A 1 156 ? 31.362  31.804  0.733   1.00 47.55 156 A 1 
ATOM 1177 N N   . LYS A 1 157 ? 30.014  31.049  5.017   1.00 39.31 157 A 1 
ATOM 1178 C CA  . LYS A 1 157 ? 29.401  30.098  5.920   1.00 44.93 157 A 1 
ATOM 1179 C C   . LYS A 1 157 ? 27.910  30.278  5.695   1.00 43.21 157 A 1 
ATOM 1180 O O   . LYS A 1 157 ? 27.366  31.310  6.064   1.00 44.76 157 A 1 
ATOM 1181 C CB  . LYS A 1 157 ? 29.868  30.418  7.352   1.00 45.70 157 A 1 
ATOM 1182 C CG  . LYS A 1 157 ? 29.502  29.330  8.372   1.00 41.05 157 A 1 
ATOM 1183 C CD  . LYS A 1 157 ? 29.999  29.752  9.769   1.00 39.71 157 A 1 
ATOM 1184 C CE  . LYS A 1 157 ? 29.670  28.692  10.810  1.00 34.95 157 A 1 
ATOM 1185 N NZ  . LYS A 1 157 ? 29.938  29.203  12.169  1.00 31.71 157 A 1 
ATOM 1186 N N   . ILE A 1 158 ? 27.295  29.343  5.006   1.00 43.34 158 A 1 
ATOM 1187 C CA  . ILE A 1 158 ? 25.845  29.264  4.970   1.00 49.01 158 A 1 
ATOM 1188 C C   . ILE A 1 158 ? 25.438  29.056  6.427   1.00 48.61 158 A 1 
ATOM 1189 O O   . ILE A 1 158 ? 25.677  27.990  6.986   1.00 46.84 158 A 1 
ATOM 1190 C CB  . ILE A 1 158 ? 25.357  28.135  4.031   1.00 48.29 158 A 1 
ATOM 1191 C CG1 . ILE A 1 158 ? 25.882  28.358  2.591   1.00 46.08 158 A 1 
ATOM 1192 C CG2 . ILE A 1 158 ? 23.812  28.064  4.047   1.00 45.85 158 A 1 
ATOM 1193 C CD1 . ILE A 1 158 ? 25.588  27.198  1.627   1.00 42.27 158 A 1 
ATOM 1194 N N   . GLU A 1 159 ? 24.959  30.122  7.047   1.00 37.65 159 A 1 
ATOM 1195 C CA  . GLU A 1 159 ? 24.265  30.036  8.320   1.00 42.52 159 A 1 
ATOM 1196 C C   . GLU A 1 159 ? 22.991  29.257  8.020   1.00 41.63 159 A 1 
ATOM 1197 O O   . GLU A 1 159 ? 21.956  29.799  7.667   1.00 41.41 159 A 1 
ATOM 1198 C CB  . GLU A 1 159 ? 24.021  31.433  8.915   1.00 42.34 159 A 1 
ATOM 1199 C CG  . GLU A 1 159 ? 25.350  32.050  9.381   1.00 38.36 159 A 1 
ATOM 1200 C CD  . GLU A 1 159 ? 25.235  33.435  10.045  1.00 34.87 159 A 1 
ATOM 1201 O OE1 . GLU A 1 159 ? 26.293  33.852  10.582  1.00 32.97 159 A 1 
ATOM 1202 O OE2 . GLU A 1 159 ? 24.152  34.037  9.987   1.00 33.98 159 A 1 
ATOM 1203 N N   . ALA A 1 160 ? 23.112  27.944  8.062   1.00 50.70 160 A 1 
ATOM 1204 C CA  . ALA A 1 160 ? 21.956  27.119  8.292   1.00 52.32 160 A 1 
ATOM 1205 C C   . ALA A 1 160 ? 21.500  27.518  9.691   1.00 52.26 160 A 1 
ATOM 1206 O O   . ALA A 1 160 ? 22.157  27.148  10.660  1.00 49.40 160 A 1 
ATOM 1207 C CB  . ALA A 1 160 ? 22.352  25.645  8.172   1.00 49.47 160 A 1 
ATOM 1208 N N   . GLU A 1 161 ? 20.451  28.338  9.753   1.00 49.67 161 A 1 
ATOM 1209 C CA  . GLU A 1 161 ? 19.720  28.580  10.984  1.00 52.74 161 A 1 
ATOM 1210 C C   . GLU A 1 161 ? 19.462  27.213  11.602  1.00 52.08 161 A 1 
ATOM 1211 O O   . GLU A 1 161 ? 18.747  26.364  11.065  1.00 49.11 161 A 1 
ATOM 1212 C CB  . GLU A 1 161 ? 18.426  29.357  10.707  1.00 51.24 161 A 1 
ATOM 1213 C CG  . GLU A 1 161 ? 18.708  30.838  10.376  1.00 46.46 161 A 1 
ATOM 1214 C CD  . GLU A 1 161 ? 17.442  31.645  10.027  1.00 43.84 161 A 1 
ATOM 1215 O OE1 . GLU A 1 161 ? 17.521  32.885  10.131  1.00 40.62 161 A 1 
ATOM 1216 O OE2 . GLU A 1 161 ? 16.456  31.027  9.593   1.00 39.31 161 A 1 
ATOM 1217 N N   . SER A 1 162 ? 20.203  26.934  12.648  1.00 48.84 162 A 1 
ATOM 1218 C CA  . SER A 1 162 ? 20.082  25.705  13.371  1.00 52.37 162 A 1 
ATOM 1219 C C   . SER A 1 162 ? 18.882  25.890  14.283  1.00 52.06 162 A 1 
ATOM 1220 O O   . SER A 1 162 ? 19.046  26.201  15.453  1.00 48.98 162 A 1 
ATOM 1221 C CB  . SER A 1 162 ? 21.377  25.412  14.137  1.00 50.14 162 A 1 
ATOM 1222 O OG  . SER A 1 162 ? 21.315  24.187  14.813  1.00 44.02 162 A 1 
ATOM 1223 N N   . ASP A 1 163 ? 17.696  25.629  13.750  1.00 53.92 163 A 1 
ATOM 1224 C CA  . ASP A 1 163 ? 16.445  25.474  14.498  1.00 55.86 163 A 1 
ATOM 1225 C C   . ASP A 1 163 ? 16.511  24.264  15.459  1.00 56.05 163 A 1 
ATOM 1226 O O   . ASP A 1 163 ? 15.605  23.425  15.530  1.00 53.10 163 A 1 
ATOM 1227 C CB  . ASP A 1 163 ? 15.265  25.282  13.517  1.00 52.95 163 A 1 
ATOM 1228 C CG  . ASP A 1 163 ? 14.947  26.442  12.565  1.00 47.97 163 A 1 
ATOM 1229 O OD1 . ASP A 1 163 ? 15.368  27.573  12.858  1.00 43.72 163 A 1 
ATOM 1230 O OD2 . ASP A 1 163 ? 14.265  26.136  11.553  1.00 42.01 163 A 1 
ATOM 1231 N N   . SER A 1 164 ? 17.633  24.063  16.128  1.00 49.20 164 A 1 
ATOM 1232 C CA  . SER A 1 164 ? 17.849  22.900  16.985  1.00 51.90 164 A 1 
ATOM 1233 C C   . SER A 1 164 ? 17.325  23.079  18.399  1.00 52.54 164 A 1 
ATOM 1234 O O   . SER A 1 164 ? 17.147  22.068  19.080  1.00 49.10 164 A 1 
ATOM 1235 C CB  . SER A 1 164 ? 19.320  22.481  16.989  1.00 49.25 164 A 1 
ATOM 1236 O OG  . SER A 1 164 ? 20.199  23.452  17.489  1.00 43.76 164 A 1 
ATOM 1237 N N   . ASP A 1 165 ? 17.058  24.315  18.823  1.00 46.90 165 A 1 
ATOM 1238 C CA  . ASP A 1 165 ? 16.903  24.593  20.253  1.00 49.15 165 A 1 
ATOM 1239 C C   . ASP A 1 165 ? 15.441  24.725  20.714  1.00 49.91 165 A 1 
ATOM 1240 O O   . ASP A 1 165 ? 15.157  24.495  21.882  1.00 46.66 165 A 1 
ATOM 1241 C CB  . ASP A 1 165 ? 17.829  25.755  20.648  1.00 47.02 165 A 1 
ATOM 1242 C CG  . ASP A 1 165 ? 19.338  25.421  20.504  1.00 42.29 165 A 1 
ATOM 1243 O OD1 . ASP A 1 165 ? 19.689  24.263  20.157  1.00 38.73 165 A 1 
ATOM 1244 O OD2 . ASP A 1 165 ? 20.175  26.339  20.714  1.00 36.86 165 A 1 
ATOM 1245 N N   . ASP A 1 166 ? 14.487  24.941  19.811  1.00 52.36 166 A 1 
ATOM 1246 C CA  . ASP A 1 166 ? 13.062  25.112  20.152  1.00 55.13 166 A 1 
ATOM 1247 C C   . ASP A 1 166 ? 12.162  23.900  19.849  1.00 56.03 166 A 1 
ATOM 1248 O O   . ASP A 1 166 ? 10.950  23.931  20.067  1.00 53.50 166 A 1 
ATOM 1249 C CB  . ASP A 1 166 ? 12.520  26.394  19.506  1.00 52.64 166 A 1 
ATOM 1250 C CG  . ASP A 1 166 ? 13.000  27.681  20.202  1.00 46.93 166 A 1 
ATOM 1251 O OD1 . ASP A 1 166 ? 13.381  27.608  21.386  1.00 43.41 166 A 1 
ATOM 1252 O OD2 . ASP A 1 166 ? 12.928  28.737  19.536  1.00 42.03 166 A 1 
ATOM 1253 N N   . TYR A 1 167 ? 12.711  22.797  19.389  1.00 50.17 167 A 1 
ATOM 1254 C CA  . TYR A 1 167 ? 11.909  21.581  19.175  1.00 52.88 167 A 1 
ATOM 1255 C C   . TYR A 1 167 ? 11.739  20.786  20.473  1.00 52.20 167 A 1 
ATOM 1256 O O   . TYR A 1 167 ? 12.334  19.723  20.661  1.00 50.44 167 A 1 
ATOM 1257 C CB  . TYR A 1 167 ? 12.458  20.742  18.009  1.00 50.83 167 A 1 
ATOM 1258 C CG  . TYR A 1 167 ? 12.202  21.361  16.649  1.00 46.74 167 A 1 
ATOM 1259 C CD1 . TYR A 1 167 ? 10.950  21.203  16.021  1.00 43.65 167 A 1 
ATOM 1260 C CD2 . TYR A 1 167 ? 13.203  22.131  16.038  1.00 42.78 167 A 1 
ATOM 1261 C CE1 . TYR A 1 167 ? 10.699  21.822  14.779  1.00 38.81 167 A 1 
ATOM 1262 C CE2 . TYR A 1 167 ? 12.952  22.755  14.805  1.00 38.88 167 A 1 
ATOM 1263 C CZ  . TYR A 1 167 ? 11.702  22.604  14.170  1.00 37.40 167 A 1 
ATOM 1264 O OH  . TYR A 1 167 ? 11.469  23.213  12.976  1.00 36.99 167 A 1 
ATOM 1265 N N   . ILE A 1 168 ? 10.843  21.255  21.328  1.00 51.88 168 A 1 
ATOM 1266 C CA  . ILE A 1 168 ? 10.231  20.406  22.352  1.00 52.83 168 A 1 
ATOM 1267 C C   . ILE A 1 168 ? 9.305   19.440  21.610  1.00 52.46 168 A 1 
ATOM 1268 O O   . ILE A 1 168 ? 8.189   19.770  21.228  1.00 49.90 168 A 1 
ATOM 1269 C CB  . ILE A 1 168 ? 9.518   21.233  23.456  1.00 49.73 168 A 1 
ATOM 1270 C CG1 . ILE A 1 168 ? 10.512  22.222  24.108  1.00 45.28 168 A 1 
ATOM 1271 C CG2 . ILE A 1 168 ? 8.929   20.270  24.510  1.00 43.96 168 A 1 
ATOM 1272 C CD1 . ILE A 1 168 ? 9.886   23.128  25.188  1.00 41.43 168 A 1 
ATOM 1273 N N   . LEU A 1 169 ? 9.805   18.254  21.341  1.00 52.80 169 A 1 
ATOM 1274 C CA  . LEU A 1 169 ? 8.984   17.156  20.848  1.00 54.14 169 A 1 
ATOM 1275 C C   . LEU A 1 169 ? 8.044   16.753  21.978  1.00 54.02 169 A 1 
ATOM 1276 O O   . LEU A 1 169 ? 8.504   16.277  23.014  1.00 50.95 169 A 1 
ATOM 1277 C CB  . LEU A 1 169 ? 9.868   15.988  20.394  1.00 51.38 169 A 1 
ATOM 1278 C CG  . LEU A 1 169 ? 10.737  16.287  19.161  1.00 46.83 169 A 1 
ATOM 1279 C CD1 . LEU A 1 169 ? 11.711  15.127  18.921  1.00 44.16 169 A 1 
ATOM 1280 C CD2 . LEU A 1 169 ? 9.906   16.458  17.895  1.00 43.60 169 A 1 
ATOM 1281 N N   . ASP A 1 170 ? 6.751   16.953  21.774  1.00 56.12 170 A 1 
ATOM 1282 C CA  . ASP A 1 170 ? 5.737   16.432  22.680  1.00 57.49 170 A 1 
ATOM 1283 C C   . ASP A 1 170 ? 5.876   14.902  22.742  1.00 56.52 170 A 1 
ATOM 1284 O O   . ASP A 1 170 ? 5.826   14.214  21.712  1.00 52.85 170 A 1 
ATOM 1285 C CB  . ASP A 1 170 ? 4.351   16.908  22.209  1.00 54.85 170 A 1 
ATOM 1286 C CG  . ASP A 1 170 ? 3.252   16.718  23.249  1.00 49.71 170 A 1 
ATOM 1287 O OD1 . ASP A 1 170 ? 3.516   16.064  24.278  1.00 45.99 170 A 1 
ATOM 1288 O OD2 . ASP A 1 170 ? 2.134   17.213  22.993  1.00 45.14 170 A 1 
ATOM 1289 N N   . ASP A 1 171 ? 6.148   14.386  23.932  1.00 50.47 171 A 1 
ATOM 1290 C CA  . ASP A 1 171 ? 6.397   12.956  24.171  1.00 52.06 171 A 1 
ATOM 1291 C C   . ASP A 1 171 ? 5.140   12.100  23.894  1.00 51.60 171 A 1 
ATOM 1292 O O   . ASP A 1 171 ? 5.237   10.877  23.816  1.00 48.26 171 A 1 
ATOM 1293 C CB  . ASP A 1 171 ? 6.985   12.747  25.594  1.00 49.87 171 A 1 
ATOM 1294 C CG  . ASP A 1 171 ? 8.533   12.747  25.727  1.00 45.81 171 A 1 
ATOM 1295 O OD1 . ASP A 1 171 ? 9.255   12.473  24.734  1.00 41.97 171 A 1 
ATOM 1296 O OD2 . ASP A 1 171 ? 9.076   12.843  26.854  1.00 40.79 171 A 1 
ATOM 1297 N N   . SER A 1 172 ? 3.986   12.734  23.660  1.00 57.92 172 A 1 
ATOM 1298 C CA  . SER A 1 172 ? 2.692   12.095  23.394  1.00 59.52 172 A 1 
ATOM 1299 C C   . SER A 1 172 ? 2.639   11.281  22.096  1.00 59.14 172 A 1 
ATOM 1300 O O   . SER A 1 172 ? 1.909   10.306  22.007  1.00 54.32 172 A 1 
ATOM 1301 C CB  . SER A 1 172 ? 1.586   13.148  23.353  1.00 56.70 172 A 1 
ATOM 1302 O OG  . SER A 1 172 ? 1.652   14.020  24.458  1.00 49.53 172 A 1 
ATOM 1303 N N   . ASP A 1 173 ? 3.431   11.651  21.081  1.00 56.44 173 A 1 
ATOM 1304 C CA  . ASP A 1 173 ? 3.478   10.983  19.763  1.00 57.35 173 A 1 
ATOM 1305 C C   . ASP A 1 173 ? 4.676   10.013  19.620  1.00 57.09 173 A 1 
ATOM 1306 O O   . ASP A 1 173 ? 5.051   9.593   18.514  1.00 53.91 173 A 1 
ATOM 1307 C CB  . ASP A 1 173 ? 3.451   12.041  18.635  1.00 55.13 173 A 1 
ATOM 1308 C CG  . ASP A 1 173 ? 2.067   12.521  18.159  1.00 49.78 173 A 1 
ATOM 1309 O OD1 . ASP A 1 173 ? 1.054   11.896  18.507  1.00 46.55 173 A 1 
ATOM 1310 O OD2 . ASP A 1 173 ? 2.044   13.472  17.325  1.00 44.99 173 A 1 
ATOM 1311 N N   . SER A 1 174 ? 5.354   9.696   20.724  1.00 54.41 174 A 1 
ATOM 1312 C CA  . SER A 1 174 ? 6.477   8.763   20.729  1.00 56.04 174 A 1 
ATOM 1313 C C   . SER A 1 174 ? 6.013   7.358   21.098  1.00 55.80 174 A 1 
ATOM 1314 O O   . SER A 1 174 ? 6.174   6.932   22.242  1.00 52.03 174 A 1 
ATOM 1315 C CB  . SER A 1 174 ? 7.593   9.260   21.650  1.00 53.53 174 A 1 
ATOM 1316 O OG  . SER A 1 174 ? 8.760   8.478   21.462  1.00 47.53 174 A 1 
ATOM 1317 N N   . ASP A 1 175 ? 5.523   6.638   20.109  1.00 54.11 175 A 1 
ATOM 1318 C CA  . ASP A 1 175 ? 4.946   5.282   20.249  1.00 55.36 175 A 1 
ATOM 1319 C C   . ASP A 1 175 ? 5.909   4.201   20.788  1.00 56.22 175 A 1 
ATOM 1320 O O   . ASP A 1 175 ? 5.502   3.081   21.038  1.00 52.41 175 A 1 
ATOM 1321 C CB  . ASP A 1 175 ? 4.350   4.889   18.881  1.00 52.32 175 A 1 
ATOM 1322 C CG  . ASP A 1 175 ? 3.249   3.820   18.933  1.00 47.21 175 A 1 
ATOM 1323 O OD1 . ASP A 1 175 ? 2.653   3.636   20.018  1.00 43.53 175 A 1 
ATOM 1324 O OD2 . ASP A 1 175 ? 2.953   3.259   17.855  1.00 42.19 175 A 1 
ATOM 1325 N N   . ASP A 1 176 ? 7.174   4.530   21.029  1.00 56.35 176 A 1 
ATOM 1326 C CA  . ASP A 1 176 ? 8.133   3.522   21.514  1.00 58.51 176 A 1 
ATOM 1327 C C   . ASP A 1 176 ? 9.310   4.062   22.349  1.00 58.84 176 A 1 
ATOM 1328 O O   . ASP A 1 176 ? 10.201  3.306   22.742  1.00 55.07 176 A 1 
ATOM 1329 C CB  . ASP A 1 176 ? 8.638   2.709   20.311  1.00 56.09 176 A 1 
ATOM 1330 C CG  . ASP A 1 176 ? 7.948   1.353   20.114  1.00 49.68 176 A 1 
ATOM 1331 O OD1 . ASP A 1 176 ? 7.713   0.676   21.140  1.00 46.13 176 A 1 
ATOM 1332 O OD2 . ASP A 1 176 ? 7.905   0.901   18.949  1.00 45.55 176 A 1 
ATOM 1333 N N   . GLY A 1 177 ? 9.400   5.371   22.592  1.00 52.72 177 A 1 
ATOM 1334 C CA  . GLY A 1 177 ? 10.481  5.970   23.404  1.00 53.76 177 A 1 
ATOM 1335 C C   . GLY A 1 177 ? 11.912  5.800   22.879  1.00 55.71 177 A 1 
ATOM 1336 O O   . GLY A 1 177 ? 12.860  6.347   23.449  1.00 52.92 177 A 1 
ATOM 1337 N N   . LYS A 1 178 ? 12.103  5.087   21.775  1.00 63.03 178 A 1 
ATOM 1338 C CA  . LYS A 1 178 ? 13.427  4.681   21.260  1.00 65.87 178 A 1 
ATOM 1339 C C   . LYS A 1 178 ? 14.147  5.743   20.427  1.00 66.92 178 A 1 
ATOM 1340 O O   . LYS A 1 178 ? 15.340  5.587   20.166  1.00 63.16 178 A 1 
ATOM 1341 C CB  . LYS A 1 178 ? 13.285  3.362   20.481  1.00 61.77 178 A 1 
ATOM 1342 C CG  . LYS A 1 178 ? 13.067  2.165   21.421  1.00 53.88 178 A 1 
ATOM 1343 C CD  . LYS A 1 178 ? 12.740  0.896   20.628  1.00 52.19 178 A 1 
ATOM 1344 C CE  . LYS A 1 178 ? 12.331  -0.239  21.573  1.00 47.33 178 A 1 
ATOM 1345 N NZ  . LYS A 1 178 ? 11.488  -1.242  20.863  1.00 41.49 178 A 1 
ATOM 1346 N N   . CYS A 1 179 ? 13.481  6.818   20.015  1.00 72.80 179 A 1 
ATOM 1347 C CA  . CYS A 1 179 ? 14.115  7.824   19.158  1.00 73.24 179 A 1 
ATOM 1348 C C   . CYS A 1 179 ? 13.668  9.254   19.465  1.00 74.01 179 A 1 
ATOM 1349 O O   . CYS A 1 179 ? 12.994  9.907   18.662  1.00 72.51 179 A 1 
ATOM 1350 C CB  . CYS A 1 179 ? 13.951  7.418   17.686  1.00 69.59 179 A 1 
ATOM 1351 S SG  . CYS A 1 179 ? 15.316  8.168   16.759  1.00 62.04 179 A 1 
ATOM 1352 N N   . LYS A 1 180 ? 14.116  9.791   20.594  1.00 74.83 180 A 1 
ATOM 1353 C CA  . LYS A 1 180 ? 13.847  11.185  21.003  1.00 74.94 180 A 1 
ATOM 1354 C C   . LYS A 1 180 ? 14.499  12.246  20.094  1.00 75.68 180 A 1 
ATOM 1355 O O   . LYS A 1 180 ? 14.086  13.392  20.110  1.00 71.40 180 A 1 
ATOM 1356 C CB  . LYS A 1 180 ? 14.225  11.398  22.472  1.00 70.88 180 A 1 
ATOM 1357 C CG  . LYS A 1 180 ? 13.385  10.537  23.442  1.00 62.93 180 A 1 
ATOM 1358 C CD  . LYS A 1 180 ? 13.382  11.083  24.886  1.00 61.13 180 A 1 
ATOM 1359 C CE  . LYS A 1 180 ? 12.393  10.305  25.759  1.00 54.49 180 A 1 
ATOM 1360 N NZ  . LYS A 1 180 ? 11.671  11.177  26.734  1.00 47.90 180 A 1 
ATOM 1361 N N   . ASN A 1 181 ? 15.486  11.863  19.291  1.00 76.74 181 A 1 
ATOM 1362 C CA  . ASN A 1 181 ? 16.251  12.807  18.471  1.00 77.58 181 A 1 
ATOM 1363 C C   . ASN A 1 181 ? 16.422  12.355  17.007  1.00 79.41 181 A 1 
ATOM 1364 O O   . ASN A 1 181 ? 17.473  12.540  16.386  1.00 76.88 181 A 1 
ATOM 1365 C CB  . ASN A 1 181 ? 17.564  13.147  19.204  1.00 72.56 181 A 1 
ATOM 1366 C CG  . ASN A 1 181 ? 18.166  14.470  18.764  1.00 63.82 181 A 1 
ATOM 1367 O OD1 . ASN A 1 181 ? 17.633  15.204  17.951  1.00 59.58 181 A 1 
ATOM 1368 N ND2 . ASN A 1 181 ? 19.310  14.839  19.287  1.00 58.27 181 A 1 
ATOM 1369 N N   . CYS A 1 182 ? 15.398  11.747  16.438  1.00 81.98 182 A 1 
ATOM 1370 C CA  . CYS A 1 182 ? 15.430  11.331  15.043  1.00 83.30 182 A 1 
ATOM 1371 C C   . CYS A 1 182 ? 15.395  12.558  14.111  1.00 85.50 182 A 1 
ATOM 1372 O O   . CYS A 1 182 ? 14.448  13.342  14.110  1.00 85.11 182 A 1 
ATOM 1373 C CB  . CYS A 1 182 ? 14.268  10.370  14.762  1.00 79.25 182 A 1 
ATOM 1374 S SG  . CYS A 1 182 ? 14.362  9.785   13.040  1.00 72.51 182 A 1 
ATOM 1375 N N   . LYS A 1 183 ? 16.417  12.685  13.249  1.00 83.19 183 A 1 
ATOM 1376 C CA  . LYS A 1 183 ? 16.497  13.743  12.230  1.00 84.12 183 A 1 
ATOM 1377 C C   . LYS A 1 183 ? 15.261  13.771  11.329  1.00 86.11 183 A 1 
ATOM 1378 O O   . LYS A 1 183 ? 14.812  14.849  10.940  1.00 84.69 183 A 1 
ATOM 1379 C CB  . LYS A 1 183 ? 17.777  13.538  11.409  1.00 80.77 183 A 1 
ATOM 1380 C CG  . LYS A 1 183 ? 18.010  14.622  10.343  1.00 71.06 183 A 1 
ATOM 1381 C CD  . LYS A 1 183 ? 19.328  14.369  9.600   1.00 69.04 183 A 1 
ATOM 1382 C CE  . LYS A 1 183 ? 19.580  15.439  8.527   1.00 60.88 183 A 1 
ATOM 1383 N NZ  . LYS A 1 183 ? 20.870  15.212  7.835   1.00 54.11 183 A 1 
ATOM 1384 N N   . TYR A 1 184 ? 14.716  12.619  10.997  1.00 86.85 184 A 1 
ATOM 1385 C CA  . TYR A 1 184 ? 13.526  12.509  10.157  1.00 87.63 184 A 1 
ATOM 1386 C C   . TYR A 1 184 ? 12.256  12.895  10.903  1.00 88.76 184 A 1 
ATOM 1387 O O   . TYR A 1 184 ? 11.436  13.622  10.345  1.00 87.83 184 A 1 
ATOM 1388 C CB  . TYR A 1 184 ? 13.431  11.093  9.581   1.00 85.79 184 A 1 
ATOM 1389 C CG  . TYR A 1 184 ? 14.615  10.738  8.692   1.00 80.79 184 A 1 
ATOM 1390 C CD1 . TYR A 1 184 ? 14.709  11.288  7.402   1.00 76.37 184 A 1 
ATOM 1391 C CD2 . TYR A 1 184 ? 15.610  9.861   9.155   1.00 74.61 184 A 1 
ATOM 1392 C CE1 . TYR A 1 184 ? 15.801  10.968  6.568   1.00 72.25 184 A 1 
ATOM 1393 C CE2 . TYR A 1 184 ? 16.709  9.539   8.333   1.00 73.98 184 A 1 
ATOM 1394 C CZ  . TYR A 1 184 ? 16.793  10.090  7.038   1.00 72.55 184 A 1 
ATOM 1395 O OH  . TYR A 1 184 ? 17.846  9.774   6.235   1.00 71.46 184 A 1 
ATOM 1396 N N   . LYS A 1 185 ? 12.132  12.515  12.182  1.00 87.10 185 A 1 
ATOM 1397 C CA  . LYS A 1 185 ? 11.002  12.911  13.042  1.00 86.83 185 A 1 
ATOM 1398 C C   . LYS A 1 185 ? 10.936  14.434  13.185  1.00 88.32 185 A 1 
ATOM 1399 O O   . LYS A 1 185 ? 9.901   15.020  12.924  1.00 88.93 185 A 1 
ATOM 1400 C CB  . LYS A 1 185 ? 11.081  12.153  14.386  1.00 84.81 185 A 1 
ATOM 1401 C CG  . LYS A 1 185 ? 9.779   12.247  15.220  1.00 79.72 185 A 1 
ATOM 1402 C CD  . LYS A 1 185 ? 9.749   11.304  16.451  1.00 76.15 185 A 1 
ATOM 1403 C CE  . LYS A 1 185 ? 8.398   11.418  17.193  1.00 68.79 185 A 1 
ATOM 1404 N NZ  . LYS A 1 185 ? 8.215   10.475  18.332  1.00 63.81 185 A 1 
ATOM 1405 N N   . ARG A 1 186 ? 12.073  15.099  13.435  1.00 88.22 186 A 1 
ATOM 1406 C CA  . ARG A 1 186 ? 12.149  16.572  13.471  1.00 88.52 186 A 1 
ATOM 1407 C C   . ARG A 1 186 ? 11.715  17.234  12.158  1.00 90.40 186 A 1 
ATOM 1408 O O   . ARG A 1 186 ? 10.914  18.160  12.187  1.00 90.19 186 A 1 
ATOM 1409 C CB  . ARG A 1 186 ? 13.565  17.033  13.849  1.00 86.29 186 A 1 
ATOM 1410 C CG  . ARG A 1 186 ? 13.825  16.822  15.349  1.00 76.65 186 A 1 
ATOM 1411 C CD  . ARG A 1 186 ? 15.120  17.503  15.794  1.00 74.57 186 A 1 
ATOM 1412 N NE  . ARG A 1 186 ? 16.314  16.736  15.398  1.00 65.47 186 A 1 
ATOM 1413 C CZ  . ARG A 1 186 ? 17.555  17.067  15.707  1.00 59.96 186 A 1 
ATOM 1414 N NH1 . ARG A 1 186 ? 17.839  18.184  16.321  1.00 57.33 186 A 1 
ATOM 1415 N NH2 . ARG A 1 186 ? 18.540  16.281  15.420  1.00 52.15 186 A 1 
ATOM 1416 N N   . LYS A 1 187 ? 12.212  16.747  11.026  1.00 89.38 187 A 1 
ATOM 1417 C CA  . LYS A 1 187 ? 11.806  17.260  9.708   1.00 89.47 187 A 1 
ATOM 1418 C C   . LYS A 1 187 ? 10.315  17.079  9.444   1.00 91.17 187 A 1 
ATOM 1419 O O   . LYS A 1 187 ? 9.684   17.978  8.904   1.00 91.09 187 A 1 
ATOM 1420 C CB  . LYS A 1 187 ? 12.608  16.580  8.598   1.00 88.62 187 A 1 
ATOM 1421 C CG  . LYS A 1 187 ? 14.049  17.087  8.517   1.00 81.18 187 A 1 
ATOM 1422 C CD  . LYS A 1 187 ? 14.743  16.419  7.324   1.00 77.90 187 A 1 
ATOM 1423 C CE  . LYS A 1 187 ? 16.134  17.002  7.116   1.00 69.61 187 A 1 
ATOM 1424 N NZ  . LYS A 1 187 ? 16.649  16.636  5.774   1.00 64.84 187 A 1 
ATOM 1425 N N   . TYR A 1 188 ? 9.764   15.942  9.842   1.00 89.95 188 A 1 
ATOM 1426 C CA  . TYR A 1 188 ? 8.337   15.661  9.712   1.00 90.41 188 A 1 
ATOM 1427 C C   . TYR A 1 188 ? 7.489   16.647  10.534  1.00 91.21 188 A 1 
ATOM 1428 O O   . TYR A 1 188 ? 6.563   17.240  9.991   1.00 91.83 188 A 1 
ATOM 1429 C CB  . TYR A 1 188 ? 8.073   14.206  10.130  1.00 90.01 188 A 1 
ATOM 1430 C CG  . TYR A 1 188 ? 6.600   13.877  10.208  1.00 88.63 188 A 1 
ATOM 1431 C CD1 . TYR A 1 188 ? 5.921   13.910  11.447  1.00 83.84 188 A 1 
ATOM 1432 C CD2 . TYR A 1 188 ? 5.880   13.582  9.025   1.00 83.58 188 A 1 
ATOM 1433 C CE1 . TYR A 1 188 ? 4.544   13.639  11.509  1.00 83.18 188 A 1 
ATOM 1434 C CE2 . TYR A 1 188 ? 4.505   13.315  9.088   1.00 83.52 188 A 1 
ATOM 1435 C CZ  . TYR A 1 188 ? 3.827   13.340  10.330  1.00 84.49 188 A 1 
ATOM 1436 O OH  . TYR A 1 188 ? 2.503   13.081  10.388  1.00 82.92 188 A 1 
ATOM 1437 N N   . PHE A 1 189 ? 7.835   16.888  11.799  1.00 90.05 189 A 1 
ATOM 1438 C CA  . PHE A 1 189 ? 7.109   17.848  12.638  1.00 89.75 189 A 1 
ATOM 1439 C C   . PHE A 1 189 ? 7.237   19.286  12.119  1.00 91.83 189 A 1 
ATOM 1440 O O   . PHE A 1 189 ? 6.229   19.991  12.051  1.00 92.14 189 A 1 
ATOM 1441 C CB  . PHE A 1 189 ? 7.579   17.743  14.091  1.00 87.78 189 A 1 
ATOM 1442 C CG  . PHE A 1 189 ? 6.960   16.570  14.833  1.00 84.57 189 A 1 
ATOM 1443 C CD1 . PHE A 1 189 ? 5.597   16.591  15.156  1.00 79.48 189 A 1 
ATOM 1444 C CD2 . PHE A 1 189 ? 7.747   15.476  15.221  1.00 77.81 189 A 1 
ATOM 1445 C CE1 . PHE A 1 189 ? 5.012   15.518  15.849  1.00 75.89 189 A 1 
ATOM 1446 C CE2 . PHE A 1 189 ? 7.168   14.399  15.916  1.00 76.32 189 A 1 
ATOM 1447 C CZ  . PHE A 1 189 ? 5.804   14.418  16.233  1.00 76.29 189 A 1 
ATOM 1448 N N   . ALA A 1 190 ? 8.415   19.703  11.659  1.00 90.56 190 A 1 
ATOM 1449 C CA  . ALA A 1 190 ? 8.599   21.012  11.036  1.00 91.48 190 A 1 
ATOM 1450 C C   . ALA A 1 190 ? 7.719   21.182  9.784   1.00 93.68 190 A 1 
ATOM 1451 O O   . ALA A 1 190 ? 7.060   22.207  9.618   1.00 93.37 190 A 1 
ATOM 1452 C CB  . ALA A 1 190 ? 10.088  21.184  10.694  1.00 90.83 190 A 1 
ATOM 1453 N N   . LEU A 1 191 ? 7.646   20.160  8.934   1.00 92.30 191 A 1 
ATOM 1454 C CA  . LEU A 1 191 ? 6.771   20.159  7.761   1.00 93.26 191 A 1 
ATOM 1455 C C   . LEU A 1 191 ? 5.291   20.212  8.158   1.00 94.69 191 A 1 
ATOM 1456 O O   . LEU A 1 191 ? 4.540   21.014  7.612   1.00 95.22 191 A 1 
ATOM 1457 C CB  . LEU A 1 191 ? 7.094   18.925  6.901   1.00 93.32 191 A 1 
ATOM 1458 C CG  . LEU A 1 191 ? 6.253   18.824  5.611   1.00 86.90 191 A 1 
ATOM 1459 C CD1 . LEU A 1 191 ? 6.515   19.997  4.662   1.00 81.52 191 A 1 
ATOM 1460 C CD2 . LEU A 1 191 ? 6.601   17.526  4.878   1.00 82.84 191 A 1 
ATOM 1461 N N   . ARG A 1 192 ? 4.882   19.417  9.129   1.00 94.10 192 A 1 
ATOM 1462 C CA  . ARG A 1 192 ? 3.505   19.392  9.652   1.00 93.89 192 A 1 
ATOM 1463 C C   . ARG A 1 192 ? 3.075   20.755  10.200  1.00 94.84 192 A 1 
ATOM 1464 O O   . ARG A 1 192 ? 1.959   21.177  9.930   1.00 95.41 192 A 1 
ATOM 1465 C CB  . ARG A 1 192 ? 3.406   18.286  10.732  1.00 93.05 192 A 1 
ATOM 1466 C CG  . ARG A 1 192 ? 1.975   18.055  11.252  1.00 86.61 192 A 1 
ATOM 1467 C CD  . ARG A 1 192 ? 1.973   16.984  12.359  1.00 82.04 192 A 1 
ATOM 1468 N NE  . ARG A 1 192 ? 0.616   16.685  12.870  1.00 71.94 192 A 1 
ATOM 1469 C CZ  . ARG A 1 192 ? 0.329   15.949  13.947  1.00 67.20 192 A 1 
ATOM 1470 N NH1 . ARG A 1 192 ? 1.254   15.436  14.710  1.00 62.53 192 A 1 
ATOM 1471 N NH2 . ARG A 1 192 ? -0.903  15.698  14.281  1.00 59.03 192 A 1 
ATOM 1472 N N   . MET A 1 193 ? 3.951   21.453  10.910  1.00 93.45 193 A 1 
ATOM 1473 C CA  . MET A 1 193 ? 3.682   22.805  11.405  1.00 92.91 193 A 1 
ATOM 1474 C C   . MET A 1 193 ? 3.518   23.814  10.274  1.00 94.03 193 A 1 
ATOM 1475 O O   . MET A 1 193 ? 2.540   24.564  10.276  1.00 94.97 193 A 1 
ATOM 1476 C CB  . MET A 1 193 ? 4.790   23.241  12.375  1.00 92.57 193 A 1 
ATOM 1477 C CG  . MET A 1 193 ? 4.679   22.531  13.731  1.00 82.34 193 A 1 
ATOM 1478 S SD  . MET A 1 193 ? 3.136   22.840  14.632  1.00 74.00 193 A 1 
ATOM 1479 C CE  . MET A 1 193 ? 3.383   24.579  15.089  1.00 64.07 193 A 1 
ATOM 1480 N N   . ARG A 1 194 ? 4.401   23.799  9.268   1.00 93.67 194 A 1 
ATOM 1481 C CA  . ARG A 1 194 ? 4.270   24.668  8.086   1.00 93.34 194 A 1 
ATOM 1482 C C   . ARG A 1 194 ? 2.978   24.404  7.319   1.00 95.06 194 A 1 
ATOM 1483 O O   . ARG A 1 194 ? 2.298   25.346  6.931   1.00 94.13 194 A 1 
ATOM 1484 C CB  . ARG A 1 194 ? 5.487   24.490  7.160   1.00 93.28 194 A 1 
ATOM 1485 C CG  . ARG A 1 194 ? 6.759   25.096  7.764   1.00 84.41 194 A 1 
ATOM 1486 C CD  . ARG A 1 194 ? 7.949   24.860  6.825   1.00 80.10 194 A 1 
ATOM 1487 N NE  . ARG A 1 194 ? 9.205   25.344  7.417   1.00 70.03 194 A 1 
ATOM 1488 C CZ  . ARG A 1 194 ? 10.400  25.344  6.845   1.00 64.84 194 A 1 
ATOM 1489 N NH1 . ARG A 1 194 ? 10.582  24.903  5.626   1.00 60.02 194 A 1 
ATOM 1490 N NH2 . ARG A 1 194 ? 11.442  25.781  7.497   1.00 55.37 194 A 1 
ATOM 1491 N N   . MET A 1 195 ? 2.609   23.152  7.142   1.00 94.71 195 A 1 
ATOM 1492 C CA  . MET A 1 195 ? 1.345   22.796  6.489   1.00 95.46 195 A 1 
ATOM 1493 C C   . MET A 1 195 ? 0.131   23.320  7.256   1.00 96.19 195 A 1 
ATOM 1494 O O   . MET A 1 195 ? -0.806  23.816  6.636   1.00 96.07 195 A 1 
ATOM 1495 C CB  . MET A 1 195 ? 1.240   21.278  6.324   1.00 94.92 195 A 1 
ATOM 1496 C CG  . MET A 1 195 ? 2.183   20.746  5.230   1.00 84.19 195 A 1 
ATOM 1497 S SD  . MET A 1 195 ? 2.075   18.958  4.979   1.00 76.68 195 A 1 
ATOM 1498 C CE  . MET A 1 195 ? 0.444   18.836  4.198   1.00 66.83 195 A 1 
ATOM 1499 N N   . LYS A 1 196 ? 0.151   23.242  8.582   1.00 93.96 196 A 1 
ATOM 1500 C CA  . LYS A 1 196 ? -0.915  23.820  9.415   1.00 93.90 196 A 1 
ATOM 1501 C C   . LYS A 1 196 ? -1.011  25.340  9.253   1.00 94.48 196 A 1 
ATOM 1502 O O   . LYS A 1 196 ? -2.116  25.848  9.115   1.00 95.41 196 A 1 
ATOM 1503 C CB  . LYS A 1 196 ? -0.707  23.466  10.895  1.00 93.96 196 A 1 
ATOM 1504 C CG  . LYS A 1 196 ? -1.093  22.018  11.227  1.00 88.45 196 A 1 
ATOM 1505 C CD  . LYS A 1 196 ? -0.877  21.779  12.729  1.00 83.46 196 A 1 
ATOM 1506 C CE  . LYS A 1 196 ? -1.347  20.394  13.150  1.00 74.96 196 A 1 
ATOM 1507 N NZ  . LYS A 1 196 ? -1.323  20.263  14.630  1.00 69.01 196 A 1 
ATOM 1508 N N   . GLN A 1 197 ? 0.111   26.042  9.230   1.00 93.74 197 A 1 
ATOM 1509 C CA  . GLN A 1 197 ? 0.139   27.494  9.018   1.00 93.56 197 A 1 
ATOM 1510 C C   . GLN A 1 197 ? -0.434  27.878  7.648   1.00 94.01 197 A 1 
ATOM 1511 O O   . GLN A 1 197 ? -1.305  28.740  7.576   1.00 93.94 197 A 1 
ATOM 1512 C CB  . GLN A 1 197 ? 1.570   28.015  9.162   1.00 94.29 197 A 1 
ATOM 1513 C CG  . GLN A 1 197 ? 2.037   28.045  10.630  1.00 84.70 197 A 1 
ATOM 1514 C CD  . GLN A 1 197 ? 3.515   28.402  10.764  1.00 78.67 197 A 1 
ATOM 1515 O OE1 . GLN A 1 197 ? 4.320   28.274  9.854   1.00 73.26 197 A 1 
ATOM 1516 N NE2 . GLN A 1 197 ? 3.947   28.856  11.921  1.00 71.19 197 A 1 
ATOM 1517 N N   . VAL A 1 198 ? -0.010  27.199  6.590   1.00 94.05 198 A 1 
ATOM 1518 C CA  . VAL A 1 198 ? -0.542  27.427  5.239   1.00 94.39 198 A 1 
ATOM 1519 C C   . VAL A 1 198 ? -2.047  27.138  5.187   1.00 95.43 198 A 1 
ATOM 1520 O O   . VAL A 1 198 ? -2.793  27.908  4.588   1.00 94.43 198 A 1 
ATOM 1521 C CB  . VAL A 1 198 ? 0.209   26.576  4.200   1.00 94.03 198 A 1 
ATOM 1522 C CG1 . VAL A 1 198 ? -0.420  26.643  2.798   1.00 89.62 198 A 1 
ATOM 1523 C CG2 . VAL A 1 198 ? 1.659   27.058  4.066   1.00 87.25 198 A 1 
ATOM 1524 N N   . ALA A 1 199 ? -2.508  26.067  5.823   1.00 94.25 199 A 1 
ATOM 1525 C CA  . ALA A 1 199 ? -3.931  25.747  5.872   1.00 94.93 199 A 1 
ATOM 1526 C C   . ALA A 1 199 ? -4.752  26.821  6.605   1.00 94.63 199 A 1 
ATOM 1527 O O   . ALA A 1 199 ? -5.827  27.167  6.133   1.00 94.22 199 A 1 
ATOM 1528 C CB  . ALA A 1 199 ? -4.102  24.366  6.512   1.00 95.11 199 A 1 
ATOM 1529 N N   . MET A 1 200 ? -4.241  27.370  7.712   1.00 96.16 200 A 1 
ATOM 1530 C CA  . MET A 1 200 ? -4.912  28.474  8.408   1.00 95.85 200 A 1 
ATOM 1531 C C   . MET A 1 200 ? -4.960  29.735  7.550   1.00 95.67 200 A 1 
ATOM 1532 O O   . MET A 1 200 ? -6.027  30.324  7.423   1.00 95.35 200 A 1 
ATOM 1533 C CB  . MET A 1 200 ? -4.243  28.771  9.754   1.00 95.87 200 A 1 
ATOM 1534 C CG  . MET A 1 200 ? -4.491  27.647  10.769  1.00 88.83 200 A 1 
ATOM 1535 S SD  . MET A 1 200 ? -4.190  28.083  12.503  1.00 80.35 200 A 1 
ATOM 1536 C CE  . MET A 1 200 ? -2.506  28.757  12.408  1.00 70.21 200 A 1 
ATOM 1537 N N   . GLN A 1 201 ? -3.855  30.105  6.895   1.00 95.07 201 A 1 
ATOM 1538 C CA  . GLN A 1 201 ? -3.816  31.261  6.006   1.00 94.70 201 A 1 
ATOM 1539 C C   . GLN A 1 201 ? -4.843  31.140  4.873   1.00 95.25 201 A 1 
ATOM 1540 O O   . GLN A 1 201 ? -5.577  32.080  4.593   1.00 94.40 201 A 1 
ATOM 1541 C CB  . GLN A 1 201 ? -2.393  31.412  5.439   1.00 95.41 201 A 1 
ATOM 1542 C CG  . GLN A 1 201 ? -2.204  32.738  4.673   1.00 87.92 201 A 1 
ATOM 1543 C CD  . GLN A 1 201 ? -2.345  33.949  5.586   1.00 83.35 201 A 1 
ATOM 1544 O OE1 . GLN A 1 201 ? -1.654  34.058  6.591   1.00 79.43 201 A 1 
ATOM 1545 N NE2 . GLN A 1 201 ? -3.220  34.880  5.294   1.00 74.69 201 A 1 
ATOM 1546 N N   . LEU A 1 202 ? -4.952  29.979  4.260   1.00 95.40 202 A 1 
ATOM 1547 C CA  . LEU A 1 202 ? -5.935  29.736  3.204   1.00 94.94 202 A 1 
ATOM 1548 C C   . LEU A 1 202 ? -7.384  29.837  3.687   1.00 95.14 202 A 1 
ATOM 1549 O O   . LEU A 1 202 ? -8.253  30.147  2.880   1.00 93.96 202 A 1 
ATOM 1550 C CB  . LEU A 1 202 ? -5.701  28.336  2.607   1.00 95.52 202 A 1 
ATOM 1551 C CG  . LEU A 1 202 ? -4.450  28.213  1.715   1.00 87.69 202 A 1 
ATOM 1552 C CD1 . LEU A 1 202 ? -4.247  26.733  1.350   1.00 79.65 202 A 1 
ATOM 1553 C CD2 . LEU A 1 202 ? -4.578  29.008  0.421   1.00 83.09 202 A 1 
ATOM 1554 N N   . ILE A 1 203 ? -7.648  29.544  4.952   1.00 96.93 203 A 1 
ATOM 1555 C CA  . ILE A 1 203 ? -8.982  29.688  5.556   1.00 96.26 203 A 1 
ATOM 1556 C C   . ILE A 1 203 ? -9.274  31.158  5.857   1.00 95.85 203 A 1 
ATOM 1557 O O   . ILE A 1 203 ? -10.415 31.584  5.680   1.00 95.18 203 A 1 
ATOM 1558 C CB  . ILE A 1 203 ? -9.101  28.803  6.818   1.00 96.44 203 A 1 
ATOM 1559 C CG1 . ILE A 1 203 ? -9.086  27.303  6.429   1.00 94.49 203 A 1 
ATOM 1560 C CG2 . ILE A 1 203 ? -10.386 29.114  7.613   1.00 92.88 203 A 1 
ATOM 1561 C CD1 . ILE A 1 203 ? -8.824  26.356  7.620   1.00 88.98 203 A 1 
ATOM 1562 N N   . GLU A 1 204 ? -8.278  31.923  6.268   1.00 95.49 204 A 1 
ATOM 1563 C CA  . GLU A 1 204 ? -8.428  33.363  6.524   1.00 96.18 204 A 1 
ATOM 1564 C C   . GLU A 1 204 ? -8.606  34.179  5.240   1.00 95.89 204 A 1 
ATOM 1565 O O   . GLU A 1 204 ? -9.274  35.204  5.254   1.00 94.33 204 A 1 
ATOM 1566 C CB  . GLU A 1 204 ? -7.202  33.863  7.311   1.00 96.31 204 A 1 
ATOM 1567 C CG  . GLU A 1 204 ? -7.182  33.369  8.771   1.00 87.45 204 A 1 
ATOM 1568 C CD  . GLU A 1 204 ? -5.922  33.775  9.560   1.00 83.71 204 A 1 
ATOM 1569 O OE1 . GLU A 1 204 ? -5.830  33.348  10.739  1.00 78.11 204 A 1 
ATOM 1570 O OE2 . GLU A 1 204 ? -5.054  34.488  9.012   1.00 80.44 204 A 1 
ATOM 1571 N N   . ASP A 1 205 ? -8.029  33.720  4.128   1.00 94.56 205 A 1 
ATOM 1572 C CA  . ASP A 1 205 ? -8.101  34.373  2.817   1.00 94.47 205 A 1 
ATOM 1573 C C   . ASP A 1 205 ? -9.415  34.065  2.045   1.00 93.55 205 A 1 
ATOM 1574 O O   . ASP A 1 205 ? -9.626  34.612  0.965   1.00 88.39 205 A 1 
ATOM 1575 C CB  . ASP A 1 205 ? -6.872  33.960  1.986   1.00 94.09 205 A 1 
ATOM 1576 C CG  . ASP A 1 205 ? -5.508  34.494  2.468   1.00 89.66 205 A 1 
ATOM 1577 O OD1 . ASP A 1 205 ? -5.436  35.466  3.258   1.00 82.34 205 A 1 
ATOM 1578 O OD2 . ASP A 1 205 ? -4.475  33.949  1.995   1.00 84.50 205 A 1 
ATOM 1579 N N   . LEU A 1 206 ? -10.259 33.184  2.559   1.00 97.10 206 A 1 
ATOM 1580 C CA  . LEU A 1 206 ? -11.575 32.796  2.005   1.00 96.19 206 A 1 
ATOM 1581 C C   . LEU A 1 206 ? -12.736 33.611  2.594   1.00 94.65 206 A 1 
ATOM 1582 O O   . LEU A 1 206 ? -13.641 33.973  1.811   1.00 91.08 206 A 1 
ATOM 1583 C CB  . LEU A 1 206 ? -11.799 31.285  2.263   1.00 94.56 206 A 1 
ATOM 1584 C CG  . LEU A 1 206 ? -11.353 30.375  1.115   1.00 86.85 206 A 1 
ATOM 1585 C CD1 . LEU A 1 206 ? -11.181 28.927  1.620   1.00 79.53 206 A 1 
ATOM 1586 C CD2 . LEU A 1 206 ? -12.411 30.340  0.015   1.00 80.72 206 A 1 
ATOM 1587 O OXT . LEU A 1 206 ? -12.739 33.793  3.822   1.00 77.92 206 A 1 
#
