# Supplementary material for: Phosphorylation tunes strain-specific protein condensation during rotavirus replication organelle assembly
Source: EMBO J. 2026 May 26;45(13):4733–65. doi: 10.1038/s44318-026-00814-z (PMC13324165; doi:10.1038/s44318-026-00814-z)
Supplement: Supplementary file 11 — Source data Fig. 9 [file 44318_2026_814_MOESM11_ESM.zip › Figure_7/Figure 7A/NSP5 RF/NSP5 RF/fold_nsp5_nstrep_summary_confidences_2.json]

{
 "chain_iptm": [
  null
 ],
 "chain_pair_iptm": [
  [
   0.17
  ]
 ],
 "chain_pair_pae_min": [
  [
   0.76
  ]
 ],
 "chain_ptm": [
  0.17
 ],
 "fraction_disordered": 0.9,
 "has_clash": 0.0,
 "iptm": null,
 "num_recycles": 10.0,
 "ptm": 0.17,
 "ranking_score": 0.62
}
