# Supplementary material for: Phosphorylation tunes strain-specific protein condensation during rotavirus replication organelle assembly
Source: EMBO J. 2026 May 26;45(13):4733–65. doi: 10.1038/s44318-026-00814-z (PMC13324165; doi:10.1038/s44318-026-00814-z)
Supplement: Supplementary file 11 — Source data Fig. 9 [file 44318_2026_814_MOESM11_ESM.zip › Figure_7/Figure 7A/NSP5 RF/NSP5 RF/fold_nsp5_nstrep_model_4.cif]

# By using this file you agree to the legally binding terms of use found at alphafoldserver.com/output-terms
data_728431176b046c6c
#
_entry.id 728431176b046c6c
#
loop_
_atom_type.symbol
C 
N 
O 
S 
#
loop_
_audit_author.name
_audit_author.pdbx_ordinal
"Google DeepMind" 1 
"Isomorphic Labs" 2 
#
_audit_conform.dict_location https://raw.githubusercontent.com/ihmwg/ModelCIF/master/dist/mmcif_ma.dic
_audit_conform.dict_name     mmcif_ma.dic
_audit_conform.dict_version  1.4.5
#
loop_
_chem_comp.formula
_chem_comp.formula_weight
_chem_comp.id
_chem_comp.mon_nstd_flag
_chem_comp.name
_chem_comp.pdbx_smiles
_chem_comp.pdbx_synonyms
_chem_comp.type
"C3 H7 N O2"    89.093  ALA y ALANINE         C[C@H](N)C(O)=O                  ? "L-PEPTIDE LINKING" 
"C6 H15 N4 O2"  175.209 ARG y ARGININE        N[C@@H](CCCNC(N)=[NH2+])C(O)=O   ? "L-PEPTIDE LINKING" 
"C4 H8 N2 O3"   132.118 ASN y ASPARAGINE      N[C@@H](CC(N)=O)C(O)=O           ? "L-PEPTIDE LINKING" 
"C4 H7 N O4"    133.103 ASP y "ASPARTIC ACID" N[C@@H](CC(O)=O)C(O)=O           ? "L-PEPTIDE LINKING" 
"C3 H7 N O2 S"  121.158 CYS y CYSTEINE        N[C@@H](CS)C(O)=O                ? "L-PEPTIDE LINKING" 
"C5 H10 N2 O3"  146.144 GLN y GLUTAMINE       N[C@@H](CCC(N)=O)C(O)=O          ? "L-PEPTIDE LINKING" 
"C5 H9 N O4"    147.129 GLU y "GLUTAMIC ACID" N[C@@H](CCC(O)=O)C(O)=O          ? "L-PEPTIDE LINKING" 
"C2 H5 N O2"    75.067  GLY y GLYCINE         NCC(O)=O                         ? "PEPTIDE LINKING"   
"C6 H10 N3 O2"  156.162 HIS y HISTIDINE       N[C@@H](Cc1c[nH]c[nH+]1)C(O)=O   ? "L-PEPTIDE LINKING" 
"C6 H13 N O2"   131.173 ILE y ISOLEUCINE      CC[C@H](C)[C@H](N)C(O)=O         ? "L-PEPTIDE LINKING" 
"C6 H13 N O2"   131.173 LEU y LEUCINE         CC(C)C[C@H](N)C(O)=O             ? "L-PEPTIDE LINKING" 
"C6 H15 N2 O2"  147.195 LYS y LYSINE          N[C@@H](CCCC[NH3+])C(O)=O        ? "L-PEPTIDE LINKING" 
"C5 H11 N O2 S" 149.211 MET y METHIONINE      CSCC[C@H](N)C(O)=O               ? "L-PEPTIDE LINKING" 
"C9 H11 N O2"   165.189 PHE y PHENYLALANINE   N[C@@H](Cc1ccccc1)C(O)=O         ? "L-PEPTIDE LINKING" 
"C5 H9 N O2"    115.130 PRO y PROLINE         OC(=O)[C@@H]1CCCN1               ? "L-PEPTIDE LINKING" 
"C3 H7 N O3"    105.093 SER y SERINE          N[C@@H](CO)C(O)=O                ? "L-PEPTIDE LINKING" 
"C4 H9 N O3"    119.119 THR y THREONINE       C[C@@H](O)[C@H](N)C(O)=O         ? "L-PEPTIDE LINKING" 
"C11 H12 N2 O2" 204.225 TRP y TRYPTOPHAN      N[C@@H](Cc1c[nH]c2ccccc12)C(O)=O ? "L-PEPTIDE LINKING" 
"C9 H11 N O3"   181.189 TYR y TYROSINE        N[C@@H](Cc1ccc(O)cc1)C(O)=O      ? "L-PEPTIDE LINKING" 
"C5 H11 N O2"   117.146 VAL y VALINE          CC(C)[C@H](N)C(O)=O              ? "L-PEPTIDE LINKING" 
#
_citation.book_publisher          ?
_citation.country                 UK
_citation.id                      primary
_citation.journal_full            Nature
_citation.journal_id_ASTM         NATUAS
_citation.journal_id_CSD          0006
_citation.journal_id_ISSN         0028-0836
_citation.journal_volume          ?
_citation.page_first              ?
_citation.page_last               ?
_citation.pdbx_database_id_DOI    ?
_citation.pdbx_database_id_PubMed ?
_citation.title                   "Accurate structure prediction of biomolecular interactions with AlphaFold 3"
_citation.year                    2024
#
loop_
_citation_author.citation_id
_citation_author.name
_citation_author.ordinal
primary "Google DeepMind" 1 
primary "Isomorphic Labs" 2 
#
_entity.id               1
_entity.pdbx_description .
_entity.type             polymer
#
_entity_poly.entity_id      1
_entity_poly.pdbx_strand_id A
_entity_poly.type           polypeptide(L)
#
loop_
_entity_poly_seq.entity_id
_entity_poly_seq.hetero
_entity_poly_seq.mon_id
_entity_poly_seq.num
1 n MET 1   
1 n TRP 2   
1 n SER 3   
1 n HIS 4   
1 n PRO 5   
1 n GLN 6   
1 n PHE 7   
1 n GLU 8   
1 n LYS 9   
1 n SER 10  
1 n LEU 11  
1 n SER 12  
1 n ILE 13  
1 n ASP 14  
1 n VAL 15  
1 n THR 16  
1 n SER 17  
1 n LEU 18  
1 n PRO 19  
1 n SER 20  
1 n ILE 21  
1 n SER 22  
1 n SER 23  
1 n SER 24  
1 n ILE 25  
1 n TYR 26  
1 n LYS 27  
1 n ASN 28  
1 n GLU 29  
1 n SER 30  
1 n SER 31  
1 n SER 32  
1 n THR 33  
1 n THR 34  
1 n SER 35  
1 n THR 36  
1 n LEU 37  
1 n SER 38  
1 n GLY 39  
1 n LYS 40  
1 n SER 41  
1 n ILE 42  
1 n GLY 43  
1 n ARG 44  
1 n SER 45  
1 n GLU 46  
1 n GLN 47  
1 n TYR 48  
1 n ILE 49  
1 n SER 50  
1 n PRO 51  
1 n ASP 52  
1 n ALA 53  
1 n GLU 54  
1 n ALA 55  
1 n PHE 56  
1 n SER 57  
1 n LYS 58  
1 n TYR 59  
1 n MET 60  
1 n LEU 61  
1 n SER 62  
1 n LYS 63  
1 n SER 64  
1 n PRO 65  
1 n GLU 66  
1 n ASP 67  
1 n ILE 68  
1 n GLY 69  
1 n PRO 70  
1 n SER 71  
1 n ASP 72  
1 n SER 73  
1 n ALA 74  
1 n SER 75  
1 n ASN 76  
1 n ASP 77  
1 n PRO 78  
1 n LEU 79  
1 n THR 80  
1 n SER 81  
1 n PHE 82  
1 n SER 83  
1 n ILE 84  
1 n ARG 85  
1 n SER 86  
1 n ASN 87  
1 n ALA 88  
1 n VAL 89  
1 n LYS 90  
1 n THR 91  
1 n ASN 92  
1 n ALA 93  
1 n ASP 94  
1 n ALA 95  
1 n GLY 96  
1 n VAL 97  
1 n SER 98  
1 n MET 99  
1 n ASP 100 
1 n SER 101 
1 n SER 102 
1 n THR 103 
1 n GLN 104 
1 n SER 105 
1 n ARG 106 
1 n PRO 107 
1 n SER 108 
1 n SER 109 
1 n ASN 110 
1 n VAL 111 
1 n GLY 112 
1 n CYS 113 
1 n ASP 114 
1 n GLN 115 
1 n VAL 116 
1 n ASP 117 
1 n PHE 118 
1 n SER 119 
1 n PHE 120 
1 n ASN 121 
1 n LYS 122 
1 n GLY 123 
1 n ILE 124 
1 n LYS 125 
1 n VAL 126 
1 n ASN 127 
1 n ALA 128 
1 n ASN 129 
1 n LEU 130 
1 n ASP 131 
1 n SER 132 
1 n SER 133 
1 n ILE 134 
1 n SER 135 
1 n ILE 136 
1 n SER 137 
1 n THR 138 
1 n SER 139 
1 n SER 140 
1 n LYS 141 
1 n LYS 142 
1 n GLU 143 
1 n LYS 144 
1 n SER 145 
1 n LYS 146 
1 n SER 147 
1 n ASP 148 
1 n HIS 149 
1 n LYS 150 
1 n SER 151 
1 n ARG 152 
1 n LYS 153 
1 n HIS 154 
1 n TYR 155 
1 n PRO 156 
1 n LYS 157 
1 n ILE 158 
1 n GLU 159 
1 n ALA 160 
1 n GLU 161 
1 n SER 162 
1 n ASP 163 
1 n SER 164 
1 n ASP 165 
1 n ASP 166 
1 n TYR 167 
1 n ILE 168 
1 n LEU 169 
1 n ASP 170 
1 n ASP 171 
1 n SER 172 
1 n ASP 173 
1 n SER 174 
1 n ASP 175 
1 n ASP 176 
1 n GLY 177 
1 n LYS 178 
1 n CYS 179 
1 n LYS 180 
1 n ASN 181 
1 n CYS 182 
1 n LYS 183 
1 n TYR 184 
1 n LYS 185 
1 n ARG 186 
1 n LYS 187 
1 n TYR 188 
1 n PHE 189 
1 n ALA 190 
1 n LEU 191 
1 n ARG 192 
1 n MET 193 
1 n ARG 194 
1 n MET 195 
1 n LYS 196 
1 n GLN 197 
1 n VAL 198 
1 n ALA 199 
1 n MET 200 
1 n GLN 201 
1 n LEU 202 
1 n ILE 203 
1 n GLU 204 
1 n ASP 205 
1 n LEU 206 
#
_ma_data.content_type "model coordinates"
_ma_data.id           1
_ma_data.name         Model
#
_ma_model_list.data_id          1
_ma_model_list.model_group_id   1
_ma_model_list.model_group_name "AlphaFold-beta-20231127 (fb0b9d13-0bdd-4522-ba5f-0ee1f426d085 @ 2025-01-27 04:30:51)"
_ma_model_list.model_id         1
_ma_model_list.model_name       "Top ranked model"
_ma_model_list.model_type       "Ab initio model"
_ma_model_list.ordinal_id       1
#
loop_
_ma_protocol_step.method_type
_ma_protocol_step.ordinal_id
_ma_protocol_step.protocol_id
_ma_protocol_step.step_id
"coevolution MSA" 1 1 1 
"template search" 2 1 2 
modeling          3 1 3 
#
loop_
_ma_qa_metric.id
_ma_qa_metric.mode
_ma_qa_metric.name
_ma_qa_metric.software_group_id
_ma_qa_metric.type
1 global pLDDT 1 pLDDT 
2 local  pLDDT 1 pLDDT 
#
_ma_qa_metric_global.metric_id    1
_ma_qa_metric_global.metric_value 52.21
_ma_qa_metric_global.model_id     1
_ma_qa_metric_global.ordinal_id   1
#
_ma_software_group.group_id    1
_ma_software_group.ordinal_id  1
_ma_software_group.software_id 1
#
_ma_target_entity.data_id   1
_ma_target_entity.entity_id 1
_ma_target_entity.origin    .
#
_ma_target_entity_instance.asym_id   A
_ma_target_entity_instance.details   .
_ma_target_entity_instance.entity_id 1
#
loop_
_pdbx_data_usage.details
_pdbx_data_usage.id
_pdbx_data_usage.type
_pdbx_data_usage.url
;NON-COMMERCIAL USE ONLY, BY USING THIS FILE YOU AGREE TO THE TERMS OF USE FOUND
AT alphafoldserver.com/output-terms.
;
1 license    ? 
;THE INFORMATION IS NOT INTENDED FOR, HAS NOT BEEN VALIDATED FOR, AND IS NOT
APPROVED FOR CLINICAL USE. IT SHOULD NOT BE USED FOR CLINICAL PURPOSE OR RELIED
ON FOR MEDICAL OR OTHER PROFESSIONAL ADVICE. IT IS THEORETICAL MODELLING ONLY
AND CAUTION SHOULD BE EXERCISED IN ITS USE. IT IS PROVIDED "AS-IS" WITHOUT ANY
WARRANTY OF ANY KIND, WHETHER EXPRESSED OR IMPLIED. NO WARRANTY IS GIVEN THAT
USE OF THE INFORMATION SHALL NOT INFRINGE THE RIGHTS OF ANY THIRD PARTY.
;
2 disclaimer ? 
#
loop_
_pdbx_poly_seq_scheme.asym_id
_pdbx_poly_seq_scheme.auth_seq_num
_pdbx_poly_seq_scheme.entity_id
_pdbx_poly_seq_scheme.hetero
_pdbx_poly_seq_scheme.mon_id
_pdbx_poly_seq_scheme.pdb_ins_code
_pdbx_poly_seq_scheme.pdb_seq_num
_pdbx_poly_seq_scheme.pdb_strand_id
_pdbx_poly_seq_scheme.seq_id
A 1   1 n MET . 1   A 1   
A 2   1 n TRP . 2   A 2   
A 3   1 n SER . 3   A 3   
A 4   1 n HIS . 4   A 4   
A 5   1 n PRO . 5   A 5   
A 6   1 n GLN . 6   A 6   
A 7   1 n PHE . 7   A 7   
A 8   1 n GLU . 8   A 8   
A 9   1 n LYS . 9   A 9   
A 10  1 n SER . 10  A 10  
A 11  1 n LEU . 11  A 11  
A 12  1 n SER . 12  A 12  
A 13  1 n ILE . 13  A 13  
A 14  1 n ASP . 14  A 14  
A 15  1 n VAL . 15  A 15  
A 16  1 n THR . 16  A 16  
A 17  1 n SER . 17  A 17  
A 18  1 n LEU . 18  A 18  
A 19  1 n PRO . 19  A 19  
A 20  1 n SER . 20  A 20  
A 21  1 n ILE . 21  A 21  
A 22  1 n SER . 22  A 22  
A 23  1 n SER . 23  A 23  
A 24  1 n SER . 24  A 24  
A 25  1 n ILE . 25  A 25  
A 26  1 n TYR . 26  A 26  
A 27  1 n LYS . 27  A 27  
A 28  1 n ASN . 28  A 28  
A 29  1 n GLU . 29  A 29  
A 30  1 n SER . 30  A 30  
A 31  1 n SER . 31  A 31  
A 32  1 n SER . 32  A 32  
A 33  1 n THR . 33  A 33  
A 34  1 n THR . 34  A 34  
A 35  1 n SER . 35  A 35  
A 36  1 n THR . 36  A 36  
A 37  1 n LEU . 37  A 37  
A 38  1 n SER . 38  A 38  
A 39  1 n GLY . 39  A 39  
A 40  1 n LYS . 40  A 40  
A 41  1 n SER . 41  A 41  
A 42  1 n ILE . 42  A 42  
A 43  1 n GLY . 43  A 43  
A 44  1 n ARG . 44  A 44  
A 45  1 n SER . 45  A 45  
A 46  1 n GLU . 46  A 46  
A 47  1 n GLN . 47  A 47  
A 48  1 n TYR . 48  A 48  
A 49  1 n ILE . 49  A 49  
A 50  1 n SER . 50  A 50  
A 51  1 n PRO . 51  A 51  
A 52  1 n ASP . 52  A 52  
A 53  1 n ALA . 53  A 53  
A 54  1 n GLU . 54  A 54  
A 55  1 n ALA . 55  A 55  
A 56  1 n PHE . 56  A 56  
A 57  1 n SER . 57  A 57  
A 58  1 n LYS . 58  A 58  
A 59  1 n TYR . 59  A 59  
A 60  1 n MET . 60  A 60  
A 61  1 n LEU . 61  A 61  
A 62  1 n SER . 62  A 62  
A 63  1 n LYS . 63  A 63  
A 64  1 n SER . 64  A 64  
A 65  1 n PRO . 65  A 65  
A 66  1 n GLU . 66  A 66  
A 67  1 n ASP . 67  A 67  
A 68  1 n ILE . 68  A 68  
A 69  1 n GLY . 69  A 69  
A 70  1 n PRO . 70  A 70  
A 71  1 n SER . 71  A 71  
A 72  1 n ASP . 72  A 72  
A 73  1 n SER . 73  A 73  
A 74  1 n ALA . 74  A 74  
A 75  1 n SER . 75  A 75  
A 76  1 n ASN . 76  A 76  
A 77  1 n ASP . 77  A 77  
A 78  1 n PRO . 78  A 78  
A 79  1 n LEU . 79  A 79  
A 80  1 n THR . 80  A 80  
A 81  1 n SER . 81  A 81  
A 82  1 n PHE . 82  A 82  
A 83  1 n SER . 83  A 83  
A 84  1 n ILE . 84  A 84  
A 85  1 n ARG . 85  A 85  
A 86  1 n SER . 86  A 86  
A 87  1 n ASN . 87  A 87  
A 88  1 n ALA . 88  A 88  
A 89  1 n VAL . 89  A 89  
A 90  1 n LYS . 90  A 90  
A 91  1 n THR . 91  A 91  
A 92  1 n ASN . 92  A 92  
A 93  1 n ALA . 93  A 93  
A 94  1 n ASP . 94  A 94  
A 95  1 n ALA . 95  A 95  
A 96  1 n GLY . 96  A 96  
A 97  1 n VAL . 97  A 97  
A 98  1 n SER . 98  A 98  
A 99  1 n MET . 99  A 99  
A 100 1 n ASP . 100 A 100 
A 101 1 n SER . 101 A 101 
A 102 1 n SER . 102 A 102 
A 103 1 n THR . 103 A 103 
A 104 1 n GLN . 104 A 104 
A 105 1 n SER . 105 A 105 
A 106 1 n ARG . 106 A 106 
A 107 1 n PRO . 107 A 107 
A 108 1 n SER . 108 A 108 
A 109 1 n SER . 109 A 109 
A 110 1 n ASN . 110 A 110 
A 111 1 n VAL . 111 A 111 
A 112 1 n GLY . 112 A 112 
A 113 1 n CYS . 113 A 113 
A 114 1 n ASP . 114 A 114 
A 115 1 n GLN . 115 A 115 
A 116 1 n VAL . 116 A 116 
A 117 1 n ASP . 117 A 117 
A 118 1 n PHE . 118 A 118 
A 119 1 n SER . 119 A 119 
A 120 1 n PHE . 120 A 120 
A 121 1 n ASN . 121 A 121 
A 122 1 n LYS . 122 A 122 
A 123 1 n GLY . 123 A 123 
A 124 1 n ILE . 124 A 124 
A 125 1 n LYS . 125 A 125 
A 126 1 n VAL . 126 A 126 
A 127 1 n ASN . 127 A 127 
A 128 1 n ALA . 128 A 128 
A 129 1 n ASN . 129 A 129 
A 130 1 n LEU . 130 A 130 
A 131 1 n ASP . 131 A 131 
A 132 1 n SER . 132 A 132 
A 133 1 n SER . 133 A 133 
A 134 1 n ILE . 134 A 134 
A 135 1 n SER . 135 A 135 
A 136 1 n ILE . 136 A 136 
A 137 1 n SER . 137 A 137 
A 138 1 n THR . 138 A 138 
A 139 1 n SER . 139 A 139 
A 140 1 n SER . 140 A 140 
A 141 1 n LYS . 141 A 141 
A 142 1 n LYS . 142 A 142 
A 143 1 n GLU . 143 A 143 
A 144 1 n LYS . 144 A 144 
A 145 1 n SER . 145 A 145 
A 146 1 n LYS . 146 A 146 
A 147 1 n SER . 147 A 147 
A 148 1 n ASP . 148 A 148 
A 149 1 n HIS . 149 A 149 
A 150 1 n LYS . 150 A 150 
A 151 1 n SER . 151 A 151 
A 152 1 n ARG . 152 A 152 
A 153 1 n LYS . 153 A 153 
A 154 1 n HIS . 154 A 154 
A 155 1 n TYR . 155 A 155 
A 156 1 n PRO . 156 A 156 
A 157 1 n LYS . 157 A 157 
A 158 1 n ILE . 158 A 158 
A 159 1 n GLU . 159 A 159 
A 160 1 n ALA . 160 A 160 
A 161 1 n GLU . 161 A 161 
A 162 1 n SER . 162 A 162 
A 163 1 n ASP . 163 A 163 
A 164 1 n SER . 164 A 164 
A 165 1 n ASP . 165 A 165 
A 166 1 n ASP . 166 A 166 
A 167 1 n TYR . 167 A 167 
A 168 1 n ILE . 168 A 168 
A 169 1 n LEU . 169 A 169 
A 170 1 n ASP . 170 A 170 
A 171 1 n ASP . 171 A 171 
A 172 1 n SER . 172 A 172 
A 173 1 n ASP . 173 A 173 
A 174 1 n SER . 174 A 174 
A 175 1 n ASP . 175 A 175 
A 176 1 n ASP . 176 A 176 
A 177 1 n GLY . 177 A 177 
A 178 1 n LYS . 178 A 178 
A 179 1 n CYS . 179 A 179 
A 180 1 n LYS . 180 A 180 
A 181 1 n ASN . 181 A 181 
A 182 1 n CYS . 182 A 182 
A 183 1 n LYS . 183 A 183 
A 184 1 n TYR . 184 A 184 
A 185 1 n LYS . 185 A 185 
A 186 1 n ARG . 186 A 186 
A 187 1 n LYS . 187 A 187 
A 188 1 n TYR . 188 A 188 
A 189 1 n PHE . 189 A 189 
A 190 1 n ALA . 190 A 190 
A 191 1 n LEU . 191 A 191 
A 192 1 n ARG . 192 A 192 
A 193 1 n MET . 193 A 193 
A 194 1 n ARG . 194 A 194 
A 195 1 n MET . 195 A 195 
A 196 1 n LYS . 196 A 196 
A 197 1 n GLN . 197 A 197 
A 198 1 n VAL . 198 A 198 
A 199 1 n ALA . 199 A 199 
A 200 1 n MET . 200 A 200 
A 201 1 n GLN . 201 A 201 
A 202 1 n LEU . 202 A 202 
A 203 1 n ILE . 203 A 203 
A 204 1 n GLU . 204 A 204 
A 205 1 n ASP . 205 A 205 
A 206 1 n LEU . 206 A 206 
#
_software.classification other
_software.date           ?
_software.description    "Structure prediction"
_software.name           AlphaFold
_software.pdbx_ordinal   1
_software.type           package
_software.version        "AlphaFold-beta-20231127 (fb0b9d13-0bdd-4522-ba5f-0ee1f426d085 @ 2025-01-27 04:30:51)"
#
_struct_asym.entity_id 1
_struct_asym.id        A
#
loop_
_atom_site.group_PDB
_atom_site.id
_atom_site.type_symbol
_atom_site.label_atom_id
_atom_site.label_alt_id
_atom_site.label_comp_id
_atom_site.label_asym_id
_atom_site.label_entity_id
_atom_site.label_seq_id
_atom_site.pdbx_PDB_ins_code
_atom_site.Cartn_x
_atom_site.Cartn_y
_atom_site.Cartn_z
_atom_site.occupancy
_atom_site.B_iso_or_equiv
_atom_site.auth_seq_id
_atom_site.auth_asym_id
_atom_site.pdbx_PDB_model_num
ATOM 1    N N   . MET A 1 1   ? 57.473  45.447  -18.678 1.00 31.71 1   A 1 
ATOM 2    C CA  . MET A 1 1   ? 56.021  45.419  -18.449 1.00 56.58 1   A 1 
ATOM 3    C C   . MET A 1 1   ? 55.400  44.525  -19.512 1.00 55.68 1   A 1 
ATOM 4    O O   . MET A 1 1   ? 55.435  44.900  -20.675 1.00 52.74 1   A 1 
ATOM 5    C CB  . MET A 1 1   ? 55.433  46.839  -18.485 1.00 54.98 1   A 1 
ATOM 6    C CG  . MET A 1 1   ? 55.834  47.636  -17.238 1.00 50.96 1   A 1 
ATOM 7    S SD  . MET A 1 1   ? 55.695  49.432  -17.422 1.00 46.49 1   A 1 
ATOM 8    C CE  . MET A 1 1   ? 53.974  49.720  -16.944 1.00 40.72 1   A 1 
ATOM 9    N N   . TRP A 1 2   ? 55.001  43.322  -19.136 1.00 43.55 2   A 1 
ATOM 10   C CA  . TRP A 1 2   ? 54.396  42.341  -20.048 1.00 55.41 2   A 1 
ATOM 11   C C   . TRP A 1 2   ? 52.877  42.405  -19.873 1.00 53.40 2   A 1 
ATOM 12   O O   . TRP A 1 2   ? 52.368  42.102  -18.802 1.00 48.66 2   A 1 
ATOM 13   C CB  . TRP A 1 2   ? 54.947  40.934  -19.765 1.00 54.19 2   A 1 
ATOM 14   C CG  . TRP A 1 2   ? 56.278  40.585  -20.372 1.00 50.24 2   A 1 
ATOM 15   C CD1 . TRP A 1 2   ? 57.264  41.432  -20.739 1.00 45.12 2   A 1 
ATOM 16   C CD2 . TRP A 1 2   ? 56.781  39.250  -20.707 1.00 53.18 2   A 1 
ATOM 17   N NE1 . TRP A 1 2   ? 58.319  40.728  -21.279 1.00 42.82 2   A 1 
ATOM 18   C CE2 . TRP A 1 2   ? 58.079  39.369  -21.288 1.00 49.47 2   A 1 
ATOM 19   C CE3 . TRP A 1 2   ? 56.260  37.945  -20.586 1.00 49.95 2   A 1 
ATOM 20   C CZ2 . TRP A 1 2   ? 58.808  38.262  -21.716 1.00 52.47 2   A 1 
ATOM 21   C CZ3 . TRP A 1 2   ? 56.990  36.815  -21.018 1.00 46.90 2   A 1 
ATOM 22   C CH2 . TRP A 1 2   ? 58.267  36.977  -21.586 1.00 45.85 2   A 1 
ATOM 23   N N   . SER A 1 3   ? 52.214  42.814  -20.924 1.00 38.83 3   A 1 
ATOM 24   C CA  . SER A 1 3   ? 50.754  42.806  -20.999 1.00 64.72 3   A 1 
ATOM 25   C C   . SER A 1 3   ? 50.293  41.415  -21.430 1.00 61.16 3   A 1 
ATOM 26   O O   . SER A 1 3   ? 50.619  40.970  -22.530 1.00 58.46 3   A 1 
ATOM 27   C CB  . SER A 1 3   ? 50.272  43.864  -21.988 1.00 62.67 3   A 1 
ATOM 28   O OG  . SER A 1 3   ? 50.914  45.105  -21.752 1.00 56.11 3   A 1 
ATOM 29   N N   . HIS A 1 4   ? 49.575  40.705  -20.569 1.00 38.47 4   A 1 
ATOM 30   C CA  . HIS A 1 4   ? 48.867  39.470  -20.913 1.00 63.55 4   A 1 
ATOM 31   C C   . HIS A 1 4   ? 47.545  39.809  -21.610 1.00 59.73 4   A 1 
ATOM 32   O O   . HIS A 1 4   ? 46.748  40.551  -21.031 1.00 57.65 4   A 1 
ATOM 33   C CB  . HIS A 1 4   ? 48.589  38.649  -19.646 1.00 60.67 4   A 1 
ATOM 34   C CG  . HIS A 1 4   ? 49.537  37.485  -19.432 1.00 58.15 4   A 1 
ATOM 35   N ND1 . HIS A 1 4   ? 50.815  37.356  -19.931 1.00 51.89 4   A 1 
ATOM 36   C CD2 . HIS A 1 4   ? 49.264  36.339  -18.726 1.00 53.70 4   A 1 
ATOM 37   C CE1 . HIS A 1 4   ? 51.290  36.156  -19.535 1.00 49.73 4   A 1 
ATOM 38   N NE2 . HIS A 1 4   ? 50.380  35.506  -18.795 1.00 52.25 4   A 1 
ATOM 39   N N   . PRO A 1 5   ? 47.274  39.260  -22.805 1.00 35.26 5   A 1 
ATOM 40   C CA  . PRO A 1 5   ? 45.930  39.318  -23.352 1.00 58.36 5   A 1 
ATOM 41   C C   . PRO A 1 5   ? 45.054  38.254  -22.665 1.00 59.10 5   A 1 
ATOM 42   O O   . PRO A 1 5   ? 45.324  37.059  -22.742 1.00 55.63 5   A 1 
ATOM 43   C CB  . PRO A 1 5   ? 46.089  39.103  -24.857 1.00 56.54 5   A 1 
ATOM 44   C CG  . PRO A 1 5   ? 47.341  38.227  -24.958 1.00 58.13 5   A 1 
ATOM 45   C CD  . PRO A 1 5   ? 48.171  38.574  -23.724 1.00 69.48 5   A 1 
ATOM 46   N N   . GLN A 1 6   ? 44.034  38.709  -21.988 1.00 38.31 6   A 1 
ATOM 47   C CA  . GLN A 1 6   ? 42.938  37.875  -21.506 1.00 62.02 6   A 1 
ATOM 48   C C   . GLN A 1 6   ? 42.130  37.383  -22.718 1.00 58.86 6   A 1 
ATOM 49   O O   . GLN A 1 6   ? 41.450  38.155  -23.379 1.00 59.38 6   A 1 
ATOM 50   C CB  . GLN A 1 6   ? 42.052  38.707  -20.556 1.00 58.92 6   A 1 
ATOM 51   C CG  . GLN A 1 6   ? 42.689  38.984  -19.185 1.00 55.12 6   A 1 
ATOM 52   C CD  . GLN A 1 6   ? 42.382  37.921  -18.128 1.00 53.95 6   A 1 
ATOM 53   O OE1 . GLN A 1 6   ? 41.386  37.231  -18.161 1.00 49.35 6   A 1 
ATOM 54   N NE2 . GLN A 1 6   ? 43.225  37.756  -17.130 1.00 47.32 6   A 1 
ATOM 55   N N   . PHE A 1 7   ? 42.243  36.095  -23.032 1.00 23.94 7   A 1 
ATOM 56   C CA  . PHE A 1 7   ? 41.365  35.435  -23.991 1.00 52.44 7   A 1 
ATOM 57   C C   . PHE A 1 7   ? 40.131  34.915  -23.241 1.00 52.18 7   A 1 
ATOM 58   O O   . PHE A 1 7   ? 40.136  33.800  -22.733 1.00 50.17 7   A 1 
ATOM 59   C CB  . PHE A 1 7   ? 42.117  34.317  -24.733 1.00 50.69 7   A 1 
ATOM 60   C CG  . PHE A 1 7   ? 42.625  34.690  -26.112 1.00 49.52 7   A 1 
ATOM 61   C CD1 . PHE A 1 7   ? 41.809  34.469  -27.238 1.00 46.97 7   A 1 
ATOM 62   C CD2 . PHE A 1 7   ? 43.912  35.232  -26.276 1.00 48.31 7   A 1 
ATOM 63   C CE1 . PHE A 1 7   ? 42.277  34.783  -28.524 1.00 41.06 7   A 1 
ATOM 64   C CE2 . PHE A 1 7   ? 44.379  35.550  -27.561 1.00 44.86 7   A 1 
ATOM 65   C CZ  . PHE A 1 7   ? 43.563  35.321  -28.696 1.00 46.37 7   A 1 
ATOM 66   N N   . GLU A 1 8   ? 39.082  35.708  -23.189 1.00 31.63 8   A 1 
ATOM 67   C CA  . GLU A 1 8   ? 37.753  35.212  -22.841 1.00 51.21 8   A 1 
ATOM 68   C C   . GLU A 1 8   ? 37.216  34.377  -24.019 1.00 48.11 8   A 1 
ATOM 69   O O   . GLU A 1 8   ? 36.756  34.886  -25.030 1.00 47.10 8   A 1 
ATOM 70   C CB  . GLU A 1 8   ? 36.786  36.352  -22.469 1.00 50.75 8   A 1 
ATOM 71   C CG  . GLU A 1 8   ? 37.123  36.952  -21.094 1.00 47.10 8   A 1 
ATOM 72   C CD  . GLU A 1 8   ? 36.005  37.861  -20.548 1.00 45.90 8   A 1 
ATOM 73   O OE1 . GLU A 1 8   ? 36.022  38.084  -19.319 1.00 40.32 8   A 1 
ATOM 74   O OE2 . GLU A 1 8   ? 35.157  38.316  -21.347 1.00 46.01 8   A 1 
ATOM 75   N N   . LYS A 1 9   ? 37.321  33.043  -23.890 1.00 38.93 9   A 1 
ATOM 76   C CA  . LYS A 1 9   ? 36.612  32.122  -24.777 1.00 57.74 9   A 1 
ATOM 77   C C   . LYS A 1 9   ? 35.159  32.044  -24.321 1.00 55.69 9   A 1 
ATOM 78   O O   . LYS A 1 9   ? 34.818  31.226  -23.470 1.00 52.56 9   A 1 
ATOM 79   C CB  . LYS A 1 9   ? 37.285  30.738  -24.790 1.00 56.16 9   A 1 
ATOM 80   C CG  . LYS A 1 9   ? 38.608  30.743  -25.557 1.00 53.92 9   A 1 
ATOM 81   C CD  . LYS A 1 9   ? 39.224  29.328  -25.572 1.00 54.39 9   A 1 
ATOM 82   C CE  . LYS A 1 9   ? 40.539  29.323  -26.350 1.00 47.63 9   A 1 
ATOM 83   N NZ  . LYS A 1 9   ? 41.171  27.980  -26.340 1.00 40.79 9   A 1 
ATOM 84   N N   . SER A 1 10  ? 34.321  32.864  -24.902 1.00 41.11 10  A 1 
ATOM 85   C CA  . SER A 1 10  ? 32.881  32.674  -24.828 1.00 53.29 10  A 1 
ATOM 86   C C   . SER A 1 10  ? 32.496  31.423  -25.634 1.00 50.13 10  A 1 
ATOM 87   O O   . SER A 1 10  ? 32.534  31.424  -26.857 1.00 49.40 10  A 1 
ATOM 88   C CB  . SER A 1 10  ? 32.146  33.928  -25.322 1.00 52.64 10  A 1 
ATOM 89   O OG  . SER A 1 10  ? 32.676  34.379  -26.554 1.00 47.36 10  A 1 
ATOM 90   N N   . LEU A 1 11  ? 32.183  30.334  -24.937 1.00 41.38 11  A 1 
ATOM 91   C CA  . LEU A 1 11  ? 31.536  29.160  -25.524 1.00 58.99 11  A 1 
ATOM 92   C C   . LEU A 1 11  ? 30.079  29.521  -25.821 1.00 60.02 11  A 1 
ATOM 93   O O   . LEU A 1 11  ? 29.198  29.348  -24.991 1.00 56.82 11  A 1 
ATOM 94   C CB  . LEU A 1 11  ? 31.665  27.969  -24.552 1.00 57.19 11  A 1 
ATOM 95   C CG  . LEU A 1 11  ? 32.976  27.174  -24.723 1.00 53.74 11  A 1 
ATOM 96   C CD1 . LEU A 1 11  ? 33.328  26.435  -23.437 1.00 50.71 11  A 1 
ATOM 97   C CD2 . LEU A 1 11  ? 32.841  26.146  -25.842 1.00 54.62 11  A 1 
ATOM 98   N N   . SER A 1 12  ? 29.844  30.039  -27.031 1.00 45.58 12  A 1 
ATOM 99   C CA  . SER A 1 12  ? 28.488  30.124  -27.565 1.00 56.12 12  A 1 
ATOM 100  C C   . SER A 1 12  ? 28.087  28.738  -28.070 1.00 53.66 12  A 1 
ATOM 101  O O   . SER A 1 12  ? 28.555  28.293  -29.115 1.00 53.65 12  A 1 
ATOM 102  C CB  . SER A 1 12  ? 28.402  31.179  -28.668 1.00 55.23 12  A 1 
ATOM 103  O OG  . SER A 1 12  ? 29.358  30.933  -29.675 1.00 49.60 12  A 1 
ATOM 104  N N   . ILE A 1 13  ? 27.246  28.044  -27.310 1.00 53.94 13  A 1 
ATOM 105  C CA  . ILE A 1 13  ? 26.598  26.810  -27.776 1.00 65.33 13  A 1 
ATOM 106  C C   . ILE A 1 13  ? 25.503  27.232  -28.758 1.00 64.77 13  A 1 
ATOM 107  O O   . ILE A 1 13  ? 24.514  27.842  -28.370 1.00 61.20 13  A 1 
ATOM 108  C CB  . ILE A 1 13  ? 26.061  25.982  -26.591 1.00 63.62 13  A 1 
ATOM 109  C CG1 . ILE A 1 13  ? 27.229  25.563  -25.662 1.00 59.71 13  A 1 
ATOM 110  C CG2 . ILE A 1 13  ? 25.305  24.748  -27.109 1.00 59.28 13  A 1 
ATOM 111  C CD1 . ILE A 1 13  ? 26.787  24.891  -24.355 1.00 54.02 13  A 1 
ATOM 112  N N   . ASP A 1 14  ? 25.739  26.929  -30.035 1.00 48.10 14  A 1 
ATOM 113  C CA  . ASP A 1 14  ? 24.766  27.192  -31.089 1.00 56.88 14  A 1 
ATOM 114  C C   . ASP A 1 14  ? 23.656  26.142  -31.022 1.00 53.42 14  A 1 
ATOM 115  O O   . ASP A 1 14  ? 23.803  25.000  -31.462 1.00 53.49 14  A 1 
ATOM 116  C CB  . ASP A 1 14  ? 25.480  27.253  -32.446 1.00 56.27 14  A 1 
ATOM 117  C CG  . ASP A 1 14  ? 24.599  27.848  -33.542 1.00 52.66 14  A 1 
ATOM 118  O OD1 . ASP A 1 14  ? 23.379  28.013  -33.292 1.00 49.58 14  A 1 
ATOM 119  O OD2 . ASP A 1 14  ? 25.147  28.131  -34.630 1.00 50.25 14  A 1 
ATOM 120  N N   . VAL A 1 15  ? 22.538  26.527  -30.453 1.00 51.09 15  A 1 
ATOM 121  C CA  . VAL A 1 15  ? 21.364  25.670  -30.225 1.00 59.92 15  A 1 
ATOM 122  C C   . VAL A 1 15  ? 20.721  25.211  -31.547 1.00 58.85 15  A 1 
ATOM 123  O O   . VAL A 1 15  ? 19.968  24.243  -31.566 1.00 53.70 15  A 1 
ATOM 124  C CB  . VAL A 1 15  ? 20.347  26.396  -29.316 1.00 56.55 15  A 1 
ATOM 125  C CG1 . VAL A 1 15  ? 19.171  25.513  -28.893 1.00 52.58 15  A 1 
ATOM 126  C CG2 . VAL A 1 15  ? 21.007  26.894  -28.013 1.00 57.54 15  A 1 
ATOM 127  N N   . THR A 1 16  ? 21.084  25.819  -32.665 1.00 52.30 16  A 1 
ATOM 128  C CA  . THR A 1 16  ? 20.589  25.440  -33.999 1.00 58.09 16  A 1 
ATOM 129  C C   . THR A 1 16  ? 21.267  24.187  -34.585 1.00 57.18 16  A 1 
ATOM 130  O O   . THR A 1 16  ? 20.778  23.636  -35.566 1.00 54.96 16  A 1 
ATOM 131  C CB  . THR A 1 16  ? 20.684  26.599  -34.986 1.00 58.00 16  A 1 
ATOM 132  O OG1 . THR A 1 16  ? 22.005  26.975  -35.247 1.00 57.36 16  A 1 
ATOM 133  C CG2 . THR A 1 16  ? 19.933  27.846  -34.492 1.00 59.40 16  A 1 
ATOM 134  N N   . SER A 1 17  ? 22.368  23.711  -33.968 1.00 43.83 17  A 1 
ATOM 135  C CA  . SER A 1 17  ? 23.113  22.529  -34.422 1.00 54.69 17  A 1 
ATOM 136  C C   . SER A 1 17  ? 22.690  21.211  -33.763 1.00 53.11 17  A 1 
ATOM 137  O O   . SER A 1 17  ? 23.262  20.161  -34.057 1.00 51.08 17  A 1 
ATOM 138  C CB  . SER A 1 17  ? 24.618  22.771  -34.278 1.00 54.01 17  A 1 
ATOM 139  O OG  . SER A 1 17  ? 25.019  22.763  -32.930 1.00 49.00 17  A 1 
ATOM 140  N N   . LEU A 1 18  ? 21.691  21.225  -32.886 1.00 43.62 18  A 1 
ATOM 141  C CA  . LEU A 1 18  ? 21.137  19.995  -32.328 1.00 52.87 18  A 1 
ATOM 142  C C   . LEU A 1 18  ? 20.404  19.219  -33.435 1.00 51.36 18  A 1 
ATOM 143  O O   . LEU A 1 18  ? 19.629  19.815  -34.186 1.00 48.07 18  A 1 
ATOM 144  C CB  . LEU A 1 18  ? 20.205  20.315  -31.149 1.00 50.45 18  A 1 
ATOM 145  C CG  . LEU A 1 18  ? 20.947  20.847  -29.896 1.00 50.45 18  A 1 
ATOM 146  C CD1 . LEU A 1 18  ? 19.930  21.324  -28.862 1.00 48.34 18  A 1 
ATOM 147  C CD2 . LEU A 1 18  ? 21.820  19.777  -29.245 1.00 52.59 18  A 1 
ATOM 148  N N   . PRO A 1 19  ? 20.640  17.897  -33.559 1.00 51.17 19  A 1 
ATOM 149  C CA  . PRO A 1 19  ? 19.925  17.102  -34.546 1.00 57.12 19  A 1 
ATOM 150  C C   . PRO A 1 19  ? 18.427  17.206  -34.265 1.00 57.61 19  A 1 
ATOM 151  O O   . PRO A 1 19  ? 17.961  16.819  -33.198 1.00 54.37 19  A 1 
ATOM 152  C CB  . PRO A 1 19  ? 20.473  15.676  -34.418 1.00 55.26 19  A 1 
ATOM 153  C CG  . PRO A 1 19  ? 21.015  15.625  -32.987 1.00 57.22 19  A 1 
ATOM 154  C CD  . PRO A 1 19  ? 21.480  17.057  -32.720 1.00 64.94 19  A 1 
ATOM 155  N N   . SER A 1 20  ? 17.708  17.744  -35.243 1.00 42.43 20  A 1 
ATOM 156  C CA  . SER A 1 20  ? 16.255  17.783  -35.197 1.00 48.52 20  A 1 
ATOM 157  C C   . SER A 1 20  ? 15.742  16.349  -35.078 1.00 44.90 20  A 1 
ATOM 158  O O   . SER A 1 20  ? 15.790  15.582  -36.044 1.00 44.09 20  A 1 
ATOM 159  C CB  . SER A 1 20  ? 15.688  18.446  -36.456 1.00 47.86 20  A 1 
ATOM 160  O OG  . SER A 1 20  ? 16.154  19.766  -36.552 1.00 43.01 20  A 1 
ATOM 161  N N   . ILE A 1 21  ? 15.261  15.979  -33.898 1.00 46.44 21  A 1 
ATOM 162  C CA  . ILE A 1 21  ? 14.541  14.720  -33.702 1.00 52.18 21  A 1 
ATOM 163  C C   . ILE A 1 21  ? 13.223  14.865  -34.454 1.00 49.59 21  A 1 
ATOM 164  O O   . ILE A 1 21  ? 12.240  15.405  -33.951 1.00 45.32 21  A 1 
ATOM 165  C CB  . ILE A 1 21  ? 14.364  14.389  -32.198 1.00 49.92 21  A 1 
ATOM 166  C CG1 . ILE A 1 21  ? 15.729  14.368  -31.470 1.00 49.30 21  A 1 
ATOM 167  C CG2 . ILE A 1 21  ? 13.645  13.027  -32.050 1.00 50.02 21  A 1 
ATOM 168  C CD1 . ILE A 1 21  ? 15.635  14.174  -29.948 1.00 45.36 21  A 1 
ATOM 169  N N   . SER A 1 22  ? 13.237  14.444  -35.717 1.00 42.02 22  A 1 
ATOM 170  C CA  . SER A 1 22  ? 12.036  14.349  -36.525 1.00 47.21 22  A 1 
ATOM 171  C C   . SER A 1 22  ? 11.165  13.251  -35.925 1.00 43.99 22  A 1 
ATOM 172  O O   . SER A 1 22  ? 11.380  12.065  -36.164 1.00 40.41 22  A 1 
ATOM 173  C CB  . SER A 1 22  ? 12.399  14.068  -37.982 1.00 45.09 22  A 1 
ATOM 174  O OG  . SER A 1 22  ? 11.252  14.112  -38.792 1.00 40.79 22  A 1 
ATOM 175  N N   . SER A 1 23  ? 10.197  13.632  -35.111 1.00 38.22 23  A 1 
ATOM 176  C CA  . SER A 1 23  ? 9.150   12.735  -34.644 1.00 43.57 23  A 1 
ATOM 177  C C   . SER A 1 23  ? 8.280   12.358  -35.846 1.00 41.49 23  A 1 
ATOM 178  O O   . SER A 1 23  ? 7.332   13.053  -36.197 1.00 38.77 23  A 1 
ATOM 179  C CB  . SER A 1 23  ? 8.345   13.379  -33.507 1.00 40.54 23  A 1 
ATOM 180  O OG  . SER A 1 23  ? 7.847   14.645  -33.879 1.00 37.37 23  A 1 
ATOM 181  N N   . SER A 1 24  ? 8.636   11.249  -36.516 1.00 31.96 24  A 1 
ATOM 182  C CA  . SER A 1 24  ? 7.753   10.632  -37.491 1.00 39.75 24  A 1 
ATOM 183  C C   . SER A 1 24  ? 6.541   10.078  -36.744 1.00 37.91 24  A 1 
ATOM 184  O O   . SER A 1 24  ? 6.584   9.010   -36.145 1.00 35.54 24  A 1 
ATOM 185  C CB  . SER A 1 24  ? 8.480   9.560   -38.315 1.00 36.20 24  A 1 
ATOM 186  O OG  . SER A 1 24  ? 9.060   8.584   -37.492 1.00 32.34 24  A 1 
ATOM 187  N N   . ILE A 1 25  ? 5.476   10.837  -36.764 1.00 32.96 25  A 1 
ATOM 188  C CA  . ILE A 1 25  ? 4.169   10.409  -36.273 1.00 38.11 25  A 1 
ATOM 189  C C   . ILE A 1 25  ? 3.686   9.298   -37.217 1.00 37.81 25  A 1 
ATOM 190  O O   . ILE A 1 25  ? 3.076   9.573   -38.248 1.00 34.66 25  A 1 
ATOM 191  C CB  . ILE A 1 25  ? 3.196   11.599  -36.196 1.00 35.06 25  A 1 
ATOM 192  C CG1 . ILE A 1 25  ? 3.731   12.713  -35.262 1.00 32.37 25  A 1 
ATOM 193  C CG2 . ILE A 1 25  ? 1.803   11.131  -35.720 1.00 34.40 25  A 1 
ATOM 194  C CD1 . ILE A 1 25  ? 2.929   14.022  -35.304 1.00 30.69 25  A 1 
ATOM 195  N N   . TYR A 1 26  ? 3.984   8.040   -36.889 1.00 32.62 26  A 1 
ATOM 196  C CA  . TYR A 1 26  ? 3.307   6.913   -37.509 1.00 37.47 26  A 1 
ATOM 197  C C   . TYR A 1 26  ? 1.852   6.915   -37.044 1.00 36.09 26  A 1 
ATOM 198  O O   . TYR A 1 26  ? 1.522   6.459   -35.950 1.00 33.67 26  A 1 
ATOM 199  C CB  . TYR A 1 26  ? 4.029   5.589   -37.195 1.00 34.72 26  A 1 
ATOM 200  C CG  . TYR A 1 26  ? 5.140   5.258   -38.180 1.00 32.52 26  A 1 
ATOM 201  C CD1 . TYR A 1 26  ? 4.833   4.530   -39.355 1.00 30.77 26  A 1 
ATOM 202  C CD2 . TYR A 1 26  ? 6.457   5.675   -37.941 1.00 30.65 26  A 1 
ATOM 203  C CE1 . TYR A 1 26  ? 5.855   4.222   -40.280 1.00 28.62 26  A 1 
ATOM 204  C CE2 . TYR A 1 26  ? 7.479   5.375   -38.860 1.00 31.12 26  A 1 
ATOM 205  C CZ  . TYR A 1 26  ? 7.183   4.644   -40.038 1.00 30.36 26  A 1 
ATOM 206  O OH  . TYR A 1 26  ? 8.166   4.341   -40.921 1.00 29.63 26  A 1 
ATOM 207  N N   . LYS A 1 27  ? 0.975   7.448   -37.887 1.00 33.61 27  A 1 
ATOM 208  C CA  . LYS A 1 27  ? -0.464  7.218   -37.767 1.00 38.14 27  A 1 
ATOM 209  C C   . LYS A 1 27  ? -0.718  5.761   -38.134 1.00 36.66 27  A 1 
ATOM 210  O O   . LYS A 1 27  ? -0.800  5.423   -39.312 1.00 33.64 27  A 1 
ATOM 211  C CB  . LYS A 1 27  ? -1.257  8.165   -38.663 1.00 35.51 27  A 1 
ATOM 212  C CG  . LYS A 1 27  ? -1.249  9.612   -38.149 1.00 32.14 27  A 1 
ATOM 213  C CD  . LYS A 1 27  ? -2.194  10.462  -38.996 1.00 31.07 27  A 1 
ATOM 214  C CE  . LYS A 1 27  ? -2.257  11.898  -38.469 1.00 26.76 27  A 1 
ATOM 215  N NZ  . LYS A 1 27  ? -3.210  12.716  -39.265 1.00 26.40 27  A 1 
ATOM 216  N N   . ASN A 1 28  ? -0.810  4.902   -37.142 1.00 36.17 28  A 1 
ATOM 217  C CA  . ASN A 1 28  ? -1.315  3.555   -37.334 1.00 40.32 28  A 1 
ATOM 218  C C   . ASN A 1 28  ? -2.843  3.634   -37.437 1.00 39.04 28  A 1 
ATOM 219  O O   . ASN A 1 28  ? -3.540  3.676   -36.427 1.00 35.56 28  A 1 
ATOM 220  C CB  . ASN A 1 28  ? -0.785  2.646   -36.209 1.00 37.59 28  A 1 
ATOM 221  C CG  . ASN A 1 28  ? -0.906  1.170   -36.543 1.00 33.22 28  A 1 
ATOM 222  O OD1 . ASN A 1 28  ? -1.444  0.766   -37.566 1.00 31.86 28  A 1 
ATOM 223  N ND2 . ASN A 1 28  ? -0.382  0.304   -35.711 1.00 31.15 28  A 1 
ATOM 224  N N   . GLU A 1 29  ? -3.347  3.725   -38.651 1.00 33.74 29  A 1 
ATOM 225  C CA  . GLU A 1 29  ? -4.779  3.582   -38.945 1.00 39.29 29  A 1 
ATOM 226  C C   . GLU A 1 29  ? -5.170  2.112   -38.780 1.00 37.22 29  A 1 
ATOM 227  O O   . GLU A 1 29  ? -5.225  1.338   -39.731 1.00 33.98 29  A 1 
ATOM 228  C CB  . GLU A 1 29  ? -5.120  4.136   -40.340 1.00 36.79 29  A 1 
ATOM 229  C CG  . GLU A 1 29  ? -5.002  5.669   -40.401 1.00 33.28 29  A 1 
ATOM 230  C CD  . GLU A 1 29  ? -5.518  6.269   -41.721 1.00 32.10 29  A 1 
ATOM 231  O OE1 . GLU A 1 29  ? -5.689  7.510   -41.740 1.00 28.55 29  A 1 
ATOM 232  O OE2 . GLU A 1 29  ? -5.720  5.517   -42.701 1.00 33.86 29  A 1 
ATOM 233  N N   . SER A 1 30  ? -5.411  1.699   -37.551 1.00 35.48 30  A 1 
ATOM 234  C CA  . SER A 1 30  ? -6.067  0.426   -37.277 1.00 40.20 30  A 1 
ATOM 235  C C   . SER A 1 30  ? -7.572  0.604   -37.481 1.00 37.95 30  A 1 
ATOM 236  O O   . SER A 1 30  ? -8.270  1.136   -36.621 1.00 35.04 30  A 1 
ATOM 237  C CB  . SER A 1 30  ? -5.730  -0.080  -35.877 1.00 37.88 30  A 1 
ATOM 238  O OG  . SER A 1 30  ? -4.348  -0.384  -35.805 1.00 33.96 30  A 1 
ATOM 239  N N   . SER A 1 31  ? -8.049  0.152   -38.631 1.00 28.94 31  A 1 
ATOM 240  C CA  . SER A 1 31  ? -9.480  -0.005  -38.909 1.00 35.96 31  A 1 
ATOM 241  C C   . SER A 1 31  ? -10.078 -1.067  -37.986 1.00 34.79 31  A 1 
ATOM 242  O O   . SER A 1 31  ? -9.998  -2.266  -38.264 1.00 31.49 31  A 1 
ATOM 243  C CB  . SER A 1 31  ? -9.668  -0.380  -40.388 1.00 32.81 31  A 1 
ATOM 244  O OG  . SER A 1 31  ? -8.872  -1.499  -40.720 1.00 28.95 31  A 1 
ATOM 245  N N   . SER A 1 32  ? -10.662 -0.651  -36.876 1.00 30.04 32  A 1 
ATOM 246  C CA  . SER A 1 32  ? -11.469 -1.534  -36.045 1.00 35.39 32  A 1 
ATOM 247  C C   . SER A 1 32  ? -12.885 -1.604  -36.609 1.00 34.26 32  A 1 
ATOM 248  O O   . SER A 1 32  ? -13.660 -0.650  -36.527 1.00 30.69 32  A 1 
ATOM 249  C CB  . SER A 1 32  ? -11.439 -1.112  -34.571 1.00 32.60 32  A 1 
ATOM 250  O OG  . SER A 1 32  ? -11.858 0.228   -34.415 1.00 29.11 32  A 1 
ATOM 251  N N   . THR A 1 33  ? -13.206 -2.749  -37.200 1.00 29.38 33  A 1 
ATOM 252  C CA  . THR A 1 33  ? -14.588 -3.126  -37.507 1.00 34.72 33  A 1 
ATOM 253  C C   . THR A 1 33  ? -15.415 -3.134  -36.219 1.00 34.09 33  A 1 
ATOM 254  O O   . THR A 1 33  ? -15.070 -3.789  -35.240 1.00 30.35 33  A 1 
ATOM 255  C CB  . THR A 1 33  ? -14.639 -4.499  -38.186 1.00 31.52 33  A 1 
ATOM 256  O OG1 . THR A 1 33  ? -13.754 -5.389  -37.552 1.00 29.03 33  A 1 
ATOM 257  C CG2 . THR A 1 33  ? -14.212 -4.406  -39.644 1.00 31.41 33  A 1 
ATOM 258  N N   . THR A 1 34  ? -16.476 -2.385  -36.260 1.00 30.87 34  A 1 
ATOM 259  C CA  . THR A 1 34  ? -17.450 -2.176  -35.195 1.00 34.43 34  A 1 
ATOM 260  C C   . THR A 1 34  ? -18.058 -3.489  -34.695 1.00 34.50 34  A 1 
ATOM 261  O O   . THR A 1 34  ? -18.789 -4.146  -35.421 1.00 31.52 34  A 1 
ATOM 262  C CB  . THR A 1 34  ? -18.587 -1.303  -35.758 1.00 31.22 34  A 1 
ATOM 263  O OG1 . THR A 1 34  ? -18.994 -1.800  -37.017 1.00 28.34 34  A 1 
ATOM 264  C CG2 . THR A 1 34  ? -18.163 0.146   -35.972 1.00 30.05 34  A 1 
ATOM 265  N N   . SER A 1 35  ? -17.837 -3.809  -33.416 1.00 25.43 35  A 1 
ATOM 266  C CA  . SER A 1 35  ? -18.778 -4.636  -32.655 1.00 32.04 35  A 1 
ATOM 267  C C   . SER A 1 35  ? -19.524 -3.733  -31.669 1.00 30.77 35  A 1 
ATOM 268  O O   . SER A 1 35  ? -18.945 -3.138  -30.759 1.00 28.72 35  A 1 
ATOM 269  C CB  . SER A 1 35  ? -18.104 -5.835  -31.990 1.00 30.09 35  A 1 
ATOM 270  O OG  . SER A 1 35  ? -17.146 -5.438  -31.040 1.00 26.83 35  A 1 
ATOM 271  N N   . THR A 1 36  ? -20.796 -3.580  -31.917 1.00 29.05 36  A 1 
ATOM 272  C CA  . THR A 1 36  ? -21.733 -2.841  -31.082 1.00 35.66 36  A 1 
ATOM 273  C C   . THR A 1 36  ? -22.046 -3.646  -29.823 1.00 34.97 36  A 1 
ATOM 274  O O   . THR A 1 36  ? -22.933 -4.497  -29.846 1.00 31.60 36  A 1 
ATOM 275  C CB  . THR A 1 36  ? -23.032 -2.587  -31.868 1.00 31.70 36  A 1 
ATOM 276  O OG1 . THR A 1 36  ? -23.415 -3.754  -32.548 1.00 27.87 36  A 1 
ATOM 277  C CG2 . THR A 1 36  ? -22.870 -1.489  -32.904 1.00 29.11 36  A 1 
ATOM 278  N N   . LEU A 1 37  ? -21.354 -3.352  -28.732 1.00 29.68 37  A 1 
ATOM 279  C CA  . LEU A 1 37  ? -21.860 -3.625  -27.385 1.00 37.41 37  A 1 
ATOM 280  C C   . LEU A 1 37  ? -21.662 -2.375  -26.525 1.00 37.43 37  A 1 
ATOM 281  O O   . LEU A 1 37  ? -20.553 -1.915  -26.259 1.00 34.15 37  A 1 
ATOM 282  C CB  . LEU A 1 37  ? -21.240 -4.907  -26.791 1.00 34.04 37  A 1 
ATOM 283  C CG  . LEU A 1 37  ? -21.969 -6.189  -27.232 1.00 30.97 37  A 1 
ATOM 284  C CD1 . LEU A 1 37  ? -21.135 -7.425  -26.865 1.00 28.64 37  A 1 
ATOM 285  C CD2 . LEU A 1 37  ? -23.338 -6.354  -26.556 1.00 31.58 37  A 1 
ATOM 286  N N   . SER A 1 38  ? -22.778 -1.808  -26.167 1.00 28.92 38  A 1 
ATOM 287  C CA  . SER A 1 38  ? -22.935 -0.607  -25.369 1.00 36.65 38  A 1 
ATOM 288  C C   . SER A 1 38  ? -22.380 -0.815  -23.954 1.00 36.20 38  A 1 
ATOM 289  O O   . SER A 1 38  ? -23.055 -1.361  -23.091 1.00 33.97 38  A 1 
ATOM 290  C CB  . SER A 1 38  ? -24.440 -0.287  -25.331 1.00 33.70 38  A 1 
ATOM 291  O OG  . SER A 1 38  ? -24.732 0.782   -24.469 1.00 27.95 38  A 1 
ATOM 292  N N   . GLY A 1 39  ? -21.186 -0.332  -23.735 1.00 36.10 39  A 1 
ATOM 293  C CA  . GLY A 1 39  ? -20.607 -0.092  -22.420 1.00 41.22 39  A 1 
ATOM 294  C C   . GLY A 1 39  ? -19.840 1.221   -22.495 1.00 41.21 39  A 1 
ATOM 295  O O   . GLY A 1 39  ? -18.963 1.382   -23.338 1.00 37.96 39  A 1 
ATOM 296  N N   . LYS A 1 40  ? -20.210 2.185   -21.669 1.00 35.25 40  A 1 
ATOM 297  C CA  . LYS A 1 40  ? -19.561 3.503   -21.612 1.00 40.85 40  A 1 
ATOM 298  C C   . LYS A 1 40  ? -18.118 3.346   -21.122 1.00 39.62 40  A 1 
ATOM 299  O O   . LYS A 1 40  ? -17.835 3.536   -19.939 1.00 36.62 40  A 1 
ATOM 300  C CB  . LYS A 1 40  ? -20.361 4.453   -20.692 1.00 38.05 40  A 1 
ATOM 301  C CG  . LYS A 1 40  ? -21.723 4.875   -21.259 1.00 34.60 40  A 1 
ATOM 302  C CD  . LYS A 1 40  ? -22.474 5.740   -20.233 1.00 33.77 40  A 1 
ATOM 303  C CE  . LYS A 1 40  ? -23.835 6.197   -20.786 1.00 28.75 40  A 1 
ATOM 304  N NZ  . LYS A 1 40  ? -24.630 6.930   -19.765 1.00 27.92 40  A 1 
ATOM 305  N N   . SER A 1 41  ? -17.201 3.001   -22.008 1.00 37.56 41  A 1 
ATOM 306  C CA  . SER A 1 41  ? -15.777 3.134   -21.758 1.00 43.25 41  A 1 
ATOM 307  C C   . SER A 1 41  ? -15.415 4.611   -21.914 1.00 41.96 41  A 1 
ATOM 308  O O   . SER A 1 41  ? -15.529 5.197   -22.984 1.00 39.66 41  A 1 
ATOM 309  C CB  . SER A 1 41  ? -14.962 2.215   -22.668 1.00 40.08 41  A 1 
ATOM 310  O OG  . SER A 1 41  ? -15.248 2.432   -24.030 1.00 35.05 41  A 1 
ATOM 311  N N   . ILE A 1 42  ? -14.997 5.225   -20.822 1.00 40.90 42  A 1 
ATOM 312  C CA  . ILE A 1 42  ? -14.288 6.505   -20.889 1.00 45.86 42  A 1 
ATOM 313  C C   . ILE A 1 42  ? -12.922 6.189   -21.494 1.00 45.95 42  A 1 
ATOM 314  O O   . ILE A 1 42  ? -11.961 5.910   -20.795 1.00 42.43 42  A 1 
ATOM 315  C CB  . ILE A 1 42  ? -14.221 7.180   -19.498 1.00 43.28 42  A 1 
ATOM 316  C CG1 . ILE A 1 42  ? -15.652 7.499   -18.984 1.00 40.08 42  A 1 
ATOM 317  C CG2 . ILE A 1 42  ? -13.378 8.472   -19.552 1.00 41.80 42  A 1 
ATOM 318  C CD1 . ILE A 1 42  ? -15.707 7.982   -17.531 1.00 38.28 42  A 1 
ATOM 319  N N   . GLY A 1 43  ? -12.864 6.149   -22.815 1.00 39.79 43  A 1 
ATOM 320  C CA  . GLY A 1 43  ? -11.626 6.025   -23.565 1.00 43.59 43  A 1 
ATOM 321  C C   . GLY A 1 43  ? -10.823 7.309   -23.392 1.00 42.78 43  A 1 
ATOM 322  O O   . GLY A 1 43  ? -10.960 8.232   -24.174 1.00 40.34 43  A 1 
ATOM 323  N N   . ARG A 1 44  ? -9.990  7.358   -22.366 1.00 40.74 44  A 1 
ATOM 324  C CA  . ARG A 1 44  ? -8.856  8.271   -22.381 1.00 43.83 44  A 1 
ATOM 325  C C   . ARG A 1 44  ? -7.877  7.709   -23.399 1.00 42.32 44  A 1 
ATOM 326  O O   . ARG A 1 44  ? -7.224  6.708   -23.135 1.00 41.13 44  A 1 
ATOM 327  C CB  . ARG A 1 44  ? -8.223  8.410   -20.986 1.00 41.76 44  A 1 
ATOM 328  C CG  . ARG A 1 44  ? -9.035  9.352   -20.093 1.00 38.02 44  A 1 
ATOM 329  C CD  . ARG A 1 44  ? -8.318  9.556   -18.753 1.00 38.59 44  A 1 
ATOM 330  N NE  . ARG A 1 44  ? -8.927  10.645  -17.968 1.00 33.39 44  A 1 
ATOM 331  C CZ  . ARG A 1 44  ? -8.525  11.056  -16.781 1.00 33.18 44  A 1 
ATOM 332  N NH1 . ARG A 1 44  ? -7.541  10.473  -16.142 1.00 30.62 44  A 1 
ATOM 333  N NH2 . ARG A 1 44  ? -9.105  12.064  -16.206 1.00 29.48 44  A 1 
ATOM 334  N N   . SER A 1 45  ? -7.799  8.332   -24.559 1.00 40.50 45  A 1 
ATOM 335  C CA  . SER A 1 45  ? -6.707  8.108   -25.499 1.00 45.76 45  A 1 
ATOM 336  C C   . SER A 1 45  ? -5.440  8.701   -24.883 1.00 45.86 45  A 1 
ATOM 337  O O   . SER A 1 45  ? -5.073  9.839   -25.155 1.00 42.89 45  A 1 
ATOM 338  C CB  . SER A 1 45  ? -7.040  8.740   -26.859 1.00 41.98 45  A 1 
ATOM 339  O OG  . SER A 1 45  ? -7.281  10.123  -26.724 1.00 36.43 45  A 1 
ATOM 340  N N   . GLU A 1 46  ? -4.803  7.956   -23.994 1.00 35.82 46  A 1 
ATOM 341  C CA  . GLU A 1 46  ? -3.467  8.291   -23.541 1.00 40.38 46  A 1 
ATOM 342  C C   . GLU A 1 46  ? -2.532  8.025   -24.713 1.00 39.66 46  A 1 
ATOM 343  O O   . GLU A 1 46  ? -2.280  6.889   -25.102 1.00 38.32 46  A 1 
ATOM 344  C CB  . GLU A 1 46  ? -3.091  7.533   -22.263 1.00 39.94 46  A 1 
ATOM 345  C CG  . GLU A 1 46  ? -3.936  8.048   -21.072 1.00 36.17 46  A 1 
ATOM 346  C CD  . GLU A 1 46  ? -3.520  7.496   -19.700 1.00 35.03 46  A 1 
ATOM 347  O OE1 . GLU A 1 46  ? -4.163  7.949   -18.719 1.00 31.04 46  A 1 
ATOM 348  O OE2 . GLU A 1 46  ? -2.605  6.660   -19.635 1.00 35.36 46  A 1 
ATOM 349  N N   . GLN A 1 47  ? -2.075  9.106   -25.328 1.00 40.18 47  A 1 
ATOM 350  C CA  . GLN A 1 47  ? -1.090  9.063   -26.399 1.00 43.68 47  A 1 
ATOM 351  C C   . GLN A 1 47  ? 0.234   8.632   -25.765 1.00 43.64 47  A 1 
ATOM 352  O O   . GLN A 1 47  ? 0.998   9.440   -25.246 1.00 43.30 47  A 1 
ATOM 353  C CB  . GLN A 1 47  ? -1.062  10.433  -27.094 1.00 42.95 47  A 1 
ATOM 354  C CG  . GLN A 1 47  ? -0.313  10.410  -28.433 1.00 39.73 47  A 1 
ATOM 355  C CD  . GLN A 1 47  ? -0.458  11.725  -29.212 1.00 37.51 47  A 1 
ATOM 356  O OE1 . GLN A 1 47  ? -0.957  12.728  -28.724 1.00 35.07 47  A 1 
ATOM 357  N NE2 . GLN A 1 47  ? -0.043  11.771  -30.450 1.00 32.86 47  A 1 
ATOM 358  N N   . TYR A 1 48  ? 0.463   7.309   -25.728 1.00 42.97 48  A 1 
ATOM 359  C CA  . TYR A 1 48  ? 1.636   6.715   -25.134 1.00 46.24 48  A 1 
ATOM 360  C C   . TYR A 1 48  ? 2.857   7.024   -26.007 1.00 44.60 48  A 1 
ATOM 361  O O   . TYR A 1 48  ? 2.974   6.532   -27.128 1.00 43.51 48  A 1 
ATOM 362  C CB  . TYR A 1 48  ? 1.414   5.210   -24.943 1.00 44.92 48  A 1 
ATOM 363  C CG  . TYR A 1 48  ? 2.575   4.510   -24.265 1.00 41.20 48  A 1 
ATOM 364  C CD1 . TYR A 1 48  ? 3.430   3.668   -25.005 1.00 39.38 48  A 1 
ATOM 365  C CD2 . TYR A 1 48  ? 2.814   4.741   -22.907 1.00 37.96 48  A 1 
ATOM 366  C CE1 . TYR A 1 48  ? 4.519   3.051   -24.377 1.00 34.57 48  A 1 
ATOM 367  C CE2 . TYR A 1 48  ? 3.914   4.129   -22.275 1.00 36.12 48  A 1 
ATOM 368  C CZ  . TYR A 1 48  ? 4.771   3.282   -23.009 1.00 35.01 48  A 1 
ATOM 369  O OH  . TYR A 1 48  ? 5.829   2.695   -22.405 1.00 36.31 48  A 1 
ATOM 370  N N   . ILE A 1 49  ? 3.761   7.848   -25.488 1.00 50.15 49  A 1 
ATOM 371  C CA  . ILE A 1 49  ? 5.093   8.017   -26.057 1.00 53.17 49  A 1 
ATOM 372  C C   . ILE A 1 49  ? 5.898   6.816   -25.567 1.00 52.95 49  A 1 
ATOM 373  O O   . ILE A 1 49  ? 6.218   6.736   -24.385 1.00 50.37 49  A 1 
ATOM 374  C CB  . ILE A 1 49  ? 5.718   9.372   -25.664 1.00 49.84 49  A 1 
ATOM 375  C CG1 . ILE A 1 49  ? 4.813   10.541  -26.129 1.00 45.80 49  A 1 
ATOM 376  C CG2 . ILE A 1 49  ? 7.128   9.494   -26.267 1.00 46.05 49  A 1 
ATOM 377  C CD1 . ILE A 1 49  ? 5.286   11.925  -25.672 1.00 42.03 49  A 1 
ATOM 378  N N   . SER A 1 50  ? 6.162   5.853   -26.460 1.00 54.55 50  A 1 
ATOM 379  C CA  . SER A 1 50  ? 7.037   4.729   -26.134 1.00 58.88 50  A 1 
ATOM 380  C C   . SER A 1 50  ? 8.407   5.280   -25.765 1.00 58.55 50  A 1 
ATOM 381  O O   . SER A 1 50  ? 8.992   5.990   -26.587 1.00 57.01 50  A 1 
ATOM 382  C CB  . SER A 1 50  ? 7.161   3.767   -27.325 1.00 55.55 50  A 1 
ATOM 383  O OG  . SER A 1 50  ? 7.892   2.620   -26.943 1.00 47.75 50  A 1 
ATOM 384  N N   . PRO A 1 51  ? 8.930   5.010   -24.560 1.00 53.53 51  A 1 
ATOM 385  C CA  . PRO A 1 51  ? 10.286  5.373   -24.234 1.00 54.37 51  A 1 
ATOM 386  C C   . PRO A 1 51  ? 11.225  4.659   -25.202 1.00 55.97 51  A 1 
ATOM 387  O O   . PRO A 1 51  ? 11.007  3.492   -25.549 1.00 53.04 51  A 1 
ATOM 388  C CB  . PRO A 1 51  ? 10.494  4.973   -22.774 1.00 50.23 51  A 1 
ATOM 389  C CG  . PRO A 1 51  ? 9.474   3.856   -22.557 1.00 48.71 51  A 1 
ATOM 390  C CD  . PRO A 1 51  ? 8.328   4.220   -23.496 1.00 52.71 51  A 1 
ATOM 391  N N   . ASP A 1 52  ? 12.256  5.349   -25.657 1.00 68.22 52  A 1 
ATOM 392  C CA  . ASP A 1 52  ? 13.249  4.796   -26.573 1.00 73.03 52  A 1 
ATOM 393  C C   . ASP A 1 52  ? 14.110  3.760   -25.825 1.00 74.85 52  A 1 
ATOM 394  O O   . ASP A 1 52  ? 15.110  4.072   -25.188 1.00 71.54 52  A 1 
ATOM 395  C CB  . ASP A 1 52  ? 14.065  5.920   -27.212 1.00 67.15 52  A 1 
ATOM 396  C CG  . ASP A 1 52  ? 15.000  5.425   -28.317 1.00 60.68 52  A 1 
ATOM 397  O OD1 . ASP A 1 52  ? 15.175  4.190   -28.440 1.00 56.54 52  A 1 
ATOM 398  O OD2 . ASP A 1 52  ? 15.554  6.301   -29.022 1.00 55.84 52  A 1 
ATOM 399  N N   . ALA A 1 53  ? 13.662  2.514   -25.894 1.00 74.54 53  A 1 
ATOM 400  C CA  . ALA A 1 53  ? 14.303  1.371   -25.263 1.00 74.91 53  A 1 
ATOM 401  C C   . ALA A 1 53  ? 15.730  1.138   -25.767 1.00 75.81 53  A 1 
ATOM 402  O O   . ALA A 1 53  ? 16.590  0.690   -25.025 1.00 73.18 53  A 1 
ATOM 403  C CB  . ALA A 1 53  ? 13.431  0.148   -25.563 1.00 71.86 53  A 1 
ATOM 404  N N   . GLU A 1 54  ? 15.978  1.455   -27.035 1.00 71.50 54  A 1 
ATOM 405  C CA  . GLU A 1 54  ? 17.279  1.279   -27.661 1.00 76.00 54  A 1 
ATOM 406  C C   . GLU A 1 54  ? 18.268  2.338   -27.158 1.00 76.86 54  A 1 
ATOM 407  O O   . GLU A 1 54  ? 19.383  1.990   -26.753 1.00 74.90 54  A 1 
ATOM 408  C CB  . GLU A 1 54  ? 17.105  1.308   -29.186 1.00 74.76 54  A 1 
ATOM 409  C CG  . GLU A 1 54  ? 18.395  0.909   -29.909 1.00 69.32 54  A 1 
ATOM 410  C CD  . GLU A 1 54  ? 18.265  0.856   -31.448 1.00 65.68 54  A 1 
ATOM 411  O OE1 . GLU A 1 54  ? 19.331  0.670   -32.090 1.00 56.59 54  A 1 
ATOM 412  O OE2 . GLU A 1 54  ? 17.142  0.976   -31.967 1.00 58.57 54  A 1 
ATOM 413  N N   . ALA A 1 55  ? 17.851  3.586   -27.078 1.00 73.04 55  A 1 
ATOM 414  C CA  . ALA A 1 55  ? 18.660  4.656   -26.505 1.00 74.88 55  A 1 
ATOM 415  C C   . ALA A 1 55  ? 18.997  4.400   -25.032 1.00 75.67 55  A 1 
ATOM 416  O O   . ALA A 1 55  ? 20.154  4.556   -24.628 1.00 73.29 55  A 1 
ATOM 417  C CB  . ALA A 1 55  ? 17.932  5.993   -26.685 1.00 73.11 55  A 1 
ATOM 418  N N   . PHE A 1 56  ? 18.036  3.926   -24.243 1.00 69.18 56  A 1 
ATOM 419  C CA  . PHE A 1 56  ? 18.257  3.581   -22.840 1.00 72.20 56  A 1 
ATOM 420  C C   . PHE A 1 56  ? 19.219  2.400   -22.687 1.00 72.15 56  A 1 
ATOM 421  O O   . PHE A 1 56  ? 20.185  2.477   -21.928 1.00 70.89 56  A 1 
ATOM 422  C CB  . PHE A 1 56  ? 16.916  3.287   -22.162 1.00 70.84 56  A 1 
ATOM 423  C CG  . PHE A 1 56  ? 17.074  2.979   -20.677 1.00 70.62 56  A 1 
ATOM 424  C CD1 . PHE A 1 56  ? 17.104  1.650   -20.234 1.00 69.21 56  A 1 
ATOM 425  C CD2 . PHE A 1 56  ? 17.256  4.031   -19.765 1.00 68.89 56  A 1 
ATOM 426  C CE1 . PHE A 1 56  ? 17.313  1.371   -18.871 1.00 65.56 56  A 1 
ATOM 427  C CE2 . PHE A 1 56  ? 17.460  3.750   -18.402 1.00 67.04 56  A 1 
ATOM 428  C CZ  . PHE A 1 56  ? 17.490  2.418   -17.954 1.00 66.78 56  A 1 
ATOM 429  N N   . SER A 1 57  ? 19.023  1.319   -23.445 1.00 76.30 57  A 1 
ATOM 430  C CA  . SER A 1 57  ? 19.919  0.154   -23.434 1.00 77.45 57  A 1 
ATOM 431  C C   . SER A 1 57  ? 21.349  0.544   -23.813 1.00 76.75 57  A 1 
ATOM 432  O O   . SER A 1 57  ? 22.302  0.177   -23.122 1.00 77.73 57  A 1 
ATOM 433  C CB  . SER A 1 57  ? 19.376  -0.908  -24.385 1.00 75.62 57  A 1 
ATOM 434  O OG  . SER A 1 57  ? 20.186  -2.071  -24.332 1.00 65.29 57  A 1 
ATOM 435  N N   . LYS A 1 58  ? 21.517  1.339   -24.853 1.00 76.84 58  A 1 
ATOM 436  C CA  . LYS A 1 58  ? 22.818  1.846   -25.285 1.00 78.84 58  A 1 
ATOM 437  C C   . LYS A 1 58  ? 23.474  2.725   -24.223 1.00 79.24 58  A 1 
ATOM 438  O O   . LYS A 1 58  ? 24.685  2.610   -24.006 1.00 78.69 58  A 1 
ATOM 439  C CB  . LYS A 1 58  ? 22.633  2.589   -26.612 1.00 78.80 58  A 1 
ATOM 440  C CG  . LYS A 1 58  ? 23.969  3.000   -27.234 1.00 74.27 58  A 1 
ATOM 441  C CD  . LYS A 1 58  ? 23.713  3.664   -28.588 1.00 73.70 58  A 1 
ATOM 442  C CE  . LYS A 1 58  ? 25.034  4.060   -29.252 1.00 64.51 58  A 1 
ATOM 443  N NZ  . LYS A 1 58  ? 24.788  4.683   -30.558 1.00 58.23 58  A 1 
ATOM 444  N N   . TYR A 1 59  ? 22.708  3.563   -23.551 1.00 75.32 59  A 1 
ATOM 445  C CA  . TYR A 1 59  ? 23.190  4.387   -22.438 1.00 74.88 59  A 1 
ATOM 446  C C   . TYR A 1 59  ? 23.718  3.522   -21.288 1.00 74.92 59  A 1 
ATOM 447  O O   . TYR A 1 59  ? 24.854  3.693   -20.879 1.00 72.55 59  A 1 
ATOM 448  C CB  . TYR A 1 59  ? 22.068  5.317   -21.978 1.00 74.23 59  A 1 
ATOM 449  C CG  . TYR A 1 59  ? 22.397  6.121   -20.739 1.00 73.77 59  A 1 
ATOM 450  C CD1 . TYR A 1 59  ? 21.911  5.711   -19.478 1.00 71.15 59  A 1 
ATOM 451  C CD2 . TYR A 1 59  ? 23.187  7.281   -20.848 1.00 71.13 59  A 1 
ATOM 452  C CE1 . TYR A 1 59  ? 22.187  6.488   -18.339 1.00 68.04 59  A 1 
ATOM 453  C CE2 . TYR A 1 59  ? 23.463  8.060   -19.706 1.00 70.23 59  A 1 
ATOM 454  C CZ  . TYR A 1 59  ? 22.949  7.673   -18.455 1.00 70.17 59  A 1 
ATOM 455  O OH  . TYR A 1 59  ? 23.178  8.449   -17.366 1.00 70.76 59  A 1 
ATOM 456  N N   . MET A 1 60  ? 22.952  2.537   -20.824 1.00 73.61 60  A 1 
ATOM 457  C CA  . MET A 1 60  ? 23.354  1.636   -19.737 1.00 74.06 60  A 1 
ATOM 458  C C   . MET A 1 60  ? 24.580  0.787   -20.088 1.00 72.33 60  A 1 
ATOM 459  O O   . MET A 1 60  ? 25.474  0.624   -19.267 1.00 73.75 60  A 1 
ATOM 460  C CB  . MET A 1 60  ? 22.178  0.732   -19.357 1.00 72.38 60  A 1 
ATOM 461  C CG  . MET A 1 60  ? 21.031  1.515   -18.697 1.00 71.54 60  A 1 
ATOM 462  S SD  . MET A 1 60  ? 21.459  2.377   -17.155 1.00 70.64 60  A 1 
ATOM 463  C CE  . MET A 1 60  ? 21.677  0.980   -16.027 1.00 59.91 60  A 1 
ATOM 464  N N   . LEU A 1 61  ? 24.681  0.297   -21.327 1.00 79.01 61  A 1 
ATOM 465  C CA  . LEU A 1 61  ? 25.845  -0.465  -21.800 1.00 79.48 61  A 1 
ATOM 466  C C   . LEU A 1 61  ? 27.104  0.389   -21.951 1.00 78.97 61  A 1 
ATOM 467  O O   . LEU A 1 61  ? 28.206  -0.150  -21.950 1.00 77.61 61  A 1 
ATOM 468  C CB  . LEU A 1 61  ? 25.490  -1.121  -23.147 1.00 79.18 61  A 1 
ATOM 469  C CG  . LEU A 1 61  ? 24.492  -2.283  -23.046 1.00 76.25 61  A 1 
ATOM 470  C CD1 . LEU A 1 61  ? 24.072  -2.706  -24.459 1.00 70.65 61  A 1 
ATOM 471  C CD2 . LEU A 1 61  ? 25.091  -3.507  -22.349 1.00 72.09 61  A 1 
ATOM 472  N N   . SER A 1 62  ? 26.962  1.696   -22.111 1.00 81.01 62  A 1 
ATOM 473  C CA  . SER A 1 62  ? 28.096  2.616   -22.255 1.00 81.02 62  A 1 
ATOM 474  C C   . SER A 1 62  ? 28.718  3.047   -20.928 1.00 79.61 62  A 1 
ATOM 475  O O   . SER A 1 62  ? 29.833  3.565   -20.935 1.00 78.87 62  A 1 
ATOM 476  C CB  . SER A 1 62  ? 27.688  3.836   -23.085 1.00 82.25 62  A 1 
ATOM 477  O OG  . SER A 1 62  ? 26.841  4.731   -22.387 1.00 74.55 62  A 1 
ATOM 478  N N   . LYS A 1 63  ? 28.026  2.838   -19.807 1.00 70.53 63  A 1 
ATOM 479  C CA  . LYS A 1 63  ? 28.522  3.179   -18.479 1.00 70.82 63  A 1 
ATOM 480  C C   . LYS A 1 63  ? 29.377  2.057   -17.891 1.00 68.77 63  A 1 
ATOM 481  O O   . LYS A 1 63  ? 29.063  0.880   -18.050 1.00 66.84 63  A 1 
ATOM 482  C CB  . LYS A 1 63  ? 27.364  3.536   -17.538 1.00 70.78 63  A 1 
ATOM 483  C CG  . LYS A 1 63  ? 26.845  4.952   -17.821 1.00 72.22 63  A 1 
ATOM 484  C CD  . LYS A 1 63  ? 25.969  5.429   -16.662 1.00 71.50 63  A 1 
ATOM 485  C CE  . LYS A 1 63  ? 25.634  6.906   -16.811 1.00 66.00 63  A 1 
ATOM 486  N NZ  . LYS A 1 63  ? 25.001  7.433   -15.576 1.00 59.77 63  A 1 
ATOM 487  N N   . SER A 1 64  ? 30.432  2.432   -17.164 1.00 80.39 64  A 1 
ATOM 488  C CA  . SER A 1 64  ? 31.154  1.471   -16.341 1.00 80.54 64  A 1 
ATOM 489  C C   . SER A 1 64  ? 30.309  1.099   -15.116 1.00 78.51 64  A 1 
ATOM 490  O O   . SER A 1 64  ? 29.508  1.921   -14.656 1.00 75.77 64  A 1 
ATOM 491  C CB  . SER A 1 64  ? 32.535  2.009   -15.955 1.00 78.54 64  A 1 
ATOM 492  O OG  . SER A 1 64  ? 32.479  2.917   -14.884 1.00 73.62 64  A 1 
ATOM 493  N N   . PRO A 1 65  ? 30.456  -0.125  -14.550 1.00 78.98 65  A 1 
ATOM 494  C CA  . PRO A 1 65  ? 29.711  -0.527  -13.352 1.00 77.80 65  A 1 
ATOM 495  C C   . PRO A 1 65  ? 29.871  0.435   -12.164 1.00 77.46 65  A 1 
ATOM 496  O O   . PRO A 1 65  ? 28.933  0.607   -11.392 1.00 72.83 65  A 1 
ATOM 497  C CB  . PRO A 1 65  ? 30.236  -1.919  -13.001 1.00 75.40 65  A 1 
ATOM 498  C CG  . PRO A 1 65  ? 30.721  -2.474  -14.340 1.00 74.39 65  A 1 
ATOM 499  C CD  . PRO A 1 65  ? 31.252  -1.230  -15.047 1.00 79.36 65  A 1 
ATOM 500  N N   . GLU A 1 66  ? 31.023  1.077   -12.048 1.00 72.23 66  A 1 
ATOM 501  C CA  . GLU A 1 66  ? 31.350  2.035   -10.984 1.00 74.16 66  A 1 
ATOM 502  C C   . GLU A 1 66  ? 30.621  3.381   -11.139 1.00 73.40 66  A 1 
ATOM 503  O O   . GLU A 1 66  ? 30.438  4.108   -10.174 1.00 72.05 66  A 1 
ATOM 504  C CB  . GLU A 1 66  ? 32.871  2.283   -10.979 1.00 74.12 66  A 1 
ATOM 505  C CG  . GLU A 1 66  ? 33.743  1.007   -10.904 1.00 67.39 66  A 1 
ATOM 506  C CD  . GLU A 1 66  ? 33.501  0.149   -9.649  1.00 61.63 66  A 1 
ATOM 507  O OE1 . GLU A 1 66  ? 33.763  -1.074  -9.737  1.00 53.18 66  A 1 
ATOM 508  O OE2 . GLU A 1 66  ? 33.086  0.707   -8.609  1.00 53.61 66  A 1 
ATOM 509  N N   . ASP A 1 67  ? 30.187  3.714   -12.354 1.00 74.02 67  A 1 
ATOM 510  C CA  . ASP A 1 67  ? 29.498  4.971   -12.664 1.00 75.38 67  A 1 
ATOM 511  C C   . ASP A 1 67  ? 27.965  4.842   -12.599 1.00 74.24 67  A 1 
ATOM 512  O O   . ASP A 1 67  ? 27.246  5.813   -12.862 1.00 72.04 67  A 1 
ATOM 513  C CB  . ASP A 1 67  ? 29.929  5.471   -14.049 1.00 73.68 67  A 1 
ATOM 514  C CG  . ASP A 1 67  ? 31.420  5.797   -14.156 1.00 69.86 67  A 1 
ATOM 515  O OD1 . ASP A 1 67  ? 31.954  6.481   -13.258 1.00 65.37 67  A 1 
ATOM 516  O OD2 . ASP A 1 67  ? 32.009  5.391   -15.195 1.00 66.28 67  A 1 
ATOM 517  N N   . ILE A 1 68  ? 27.446  3.642   -12.290 1.00 71.75 68  A 1 
ATOM 518  C CA  . ILE A 1 68  ? 26.016  3.399   -12.157 1.00 71.89 68  A 1 
ATOM 519  C C   . ILE A 1 68  ? 25.553  3.916   -10.787 1.00 68.44 68  A 1 
ATOM 520  O O   . ILE A 1 68  ? 25.756  3.287   -9.750  1.00 64.49 68  A 1 
ATOM 521  C CB  . ILE A 1 68  ? 25.653  1.919   -12.406 1.00 71.04 68  A 1 
ATOM 522  C CG1 . ILE A 1 68  ? 26.074  1.496   -13.832 1.00 69.68 68  A 1 
ATOM 523  C CG2 . ILE A 1 68  ? 24.139  1.701   -12.210 1.00 68.34 68  A 1 
ATOM 524  C CD1 . ILE A 1 68  ? 25.848  0.011   -14.152 1.00 64.02 68  A 1 
ATOM 525  N N   . GLY A 1 69  ? 24.924  5.071   -10.799 1.00 70.61 69  A 1 
ATOM 526  C CA  . GLY A 1 69  ? 24.343  5.676   -9.611  1.00 70.77 69  A 1 
ATOM 527  C C   . GLY A 1 69  ? 22.932  5.168   -9.291  1.00 69.93 69  A 1 
ATOM 528  O O   . GLY A 1 69  ? 22.290  4.512   -10.110 1.00 66.63 69  A 1 
ATOM 529  N N   . PRO A 1 70  ? 22.368  5.547   -8.139  1.00 66.69 70  A 1 
ATOM 530  C CA  . PRO A 1 70  ? 20.981  5.235   -7.770  1.00 67.03 70  A 1 
ATOM 531  C C   . PRO A 1 70  ? 19.953  5.696   -8.821  1.00 67.58 70  A 1 
ATOM 532  O O   . PRO A 1 70  ? 18.917  5.060   -8.996  1.00 63.43 70  A 1 
ATOM 533  C CB  . PRO A 1 70  ? 20.741  5.941   -6.435  1.00 64.56 70  A 1 
ATOM 534  C CG  . PRO A 1 70  ? 22.140  6.049   -5.832  1.00 63.91 70  A 1 
ATOM 535  C CD  . PRO A 1 70  ? 23.041  6.247   -7.056  1.00 69.93 70  A 1 
ATOM 536  N N   . SER A 1 71  ? 20.260  6.782   -9.533  1.00 63.12 71  A 1 
ATOM 537  C CA  . SER A 1 71  ? 19.415  7.329   -10.599 1.00 65.98 71  A 1 
ATOM 538  C C   . SER A 1 71  ? 19.377  6.465   -11.861 1.00 66.04 71  A 1 
ATOM 539  O O   . SER A 1 71  ? 18.422  6.550   -12.620 1.00 62.57 71  A 1 
ATOM 540  C CB  . SER A 1 71  ? 19.902  8.728   -10.977 1.00 62.99 71  A 1 
ATOM 541  O OG  . SER A 1 71  ? 19.989  9.541   -9.825  1.00 56.43 71  A 1 
ATOM 542  N N   . ASP A 1 72  ? 20.395  5.619   -12.064 1.00 56.02 72  A 1 
ATOM 543  C CA  . ASP A 1 72  ? 20.504  4.708   -13.201 1.00 59.29 72  A 1 
ATOM 544  C C   . ASP A 1 72  ? 19.967  3.301   -12.869 1.00 57.97 72  A 1 
ATOM 545  O O   . ASP A 1 72  ? 20.062  2.379   -13.674 1.00 54.32 72  A 1 
ATOM 546  C CB  . ASP A 1 72  ? 21.970  4.628   -13.651 1.00 58.99 72  A 1 
ATOM 547  C CG  . ASP A 1 72  ? 22.561  5.973   -14.048 1.00 58.41 72  A 1 
ATOM 548  O OD1 . ASP A 1 72  ? 22.058  6.626   -14.978 1.00 55.76 72  A 1 
ATOM 549  O OD2 . ASP A 1 72  ? 23.616  6.335   -13.485 1.00 56.42 72  A 1 
ATOM 550  N N   . SER A 1 73  ? 19.417  3.111   -11.674 1.00 58.86 73  A 1 
ATOM 551  C CA  . SER A 1 73  ? 18.888  1.816   -11.255 1.00 58.97 73  A 1 
ATOM 552  C C   . SER A 1 73  ? 17.696  1.383   -12.116 1.00 56.55 73  A 1 
ATOM 553  O O   . SER A 1 73  ? 16.894  2.205   -12.569 1.00 53.29 73  A 1 
ATOM 554  C CB  . SER A 1 73  ? 18.519  1.831   -9.772  1.00 55.34 73  A 1 
ATOM 555  O OG  . SER A 1 73  ? 17.422  2.675   -9.526  1.00 49.80 73  A 1 
ATOM 556  N N   . ALA A 1 74  ? 17.522  0.073   -12.269 1.00 50.24 74  A 1 
ATOM 557  C CA  . ALA A 1 74  ? 16.403  -0.499  -13.015 1.00 50.39 74  A 1 
ATOM 558  C C   . ALA A 1 74  ? 15.019  -0.074  -12.484 1.00 49.13 74  A 1 
ATOM 559  O O   . ALA A 1 74  ? 14.038  -0.105  -13.215 1.00 45.72 74  A 1 
ATOM 560  C CB  . ALA A 1 74  ? 16.553  -2.026  -12.994 1.00 47.25 74  A 1 
ATOM 561  N N   . SER A 1 75  ? 14.939  0.362   -11.226 1.00 45.78 75  A 1 
ATOM 562  C CA  . SER A 1 75  ? 13.698  0.911   -10.662 1.00 48.34 75  A 1 
ATOM 563  C C   . SER A 1 75  ? 13.286  2.255   -11.262 1.00 48.62 75  A 1 
ATOM 564  O O   . SER A 1 75  ? 12.104  2.598   -11.224 1.00 44.96 75  A 1 
ATOM 565  C CB  . SER A 1 75  ? 13.821  1.044   -9.149  1.00 44.93 75  A 1 
ATOM 566  O OG  . SER A 1 75  ? 14.898  1.860   -8.772  1.00 37.76 75  A 1 
ATOM 567  N N   . ASN A 1 76  ? 14.253  2.999   -11.812 1.00 47.12 76  A 1 
ATOM 568  C CA  . ASN A 1 76  ? 14.031  4.281   -12.460 1.00 48.92 76  A 1 
ATOM 569  C C   . ASN A 1 76  ? 13.943  4.171   -13.989 1.00 49.22 76  A 1 
ATOM 570  O O   . ASN A 1 76  ? 13.676  5.169   -14.658 1.00 46.14 76  A 1 
ATOM 571  C CB  . ASN A 1 76  ? 15.141  5.255   -12.014 1.00 46.58 76  A 1 
ATOM 572  C CG  . ASN A 1 76  ? 15.041  5.621   -10.546 1.00 41.59 76  A 1 
ATOM 573  O OD1 . ASN A 1 76  ? 13.982  5.645   -9.934  1.00 39.46 76  A 1 
ATOM 574  N ND2 . ASN A 1 76  ? 16.151  5.942   -9.931  1.00 37.37 76  A 1 
ATOM 575  N N   . ASP A 1 77  ? 14.123  2.962   -14.541 1.00 49.03 77  A 1 
ATOM 576  C CA  . ASP A 1 77  ? 13.869  2.697   -15.951 1.00 51.89 77  A 1 
ATOM 577  C C   . ASP A 1 77  ? 12.373  2.921   -16.263 1.00 50.83 77  A 1 
ATOM 578  O O   . ASP A 1 77  ? 11.502  2.275   -15.662 1.00 48.51 77  A 1 
ATOM 579  C CB  . ASP A 1 77  ? 14.338  1.277   -16.298 1.00 49.99 77  A 1 
ATOM 580  C CG  . ASP A 1 77  ? 13.877  0.788   -17.677 1.00 45.03 77  A 1 
ATOM 581  O OD1 . ASP A 1 77  ? 13.508  1.619   -18.532 1.00 42.38 77  A 1 
ATOM 582  O OD2 . ASP A 1 77  ? 13.790  -0.446  -17.831 1.00 41.17 77  A 1 
ATOM 583  N N   . PRO A 1 78  ? 12.054  3.816   -17.211 1.00 45.40 78  A 1 
ATOM 584  C CA  . PRO A 1 78  ? 10.681  4.066   -17.610 1.00 46.32 78  A 1 
ATOM 585  C C   . PRO A 1 78  ? 9.980   2.821   -18.174 1.00 45.91 78  A 1 
ATOM 586  O O   . PRO A 1 78  ? 8.771   2.686   -17.984 1.00 44.04 78  A 1 
ATOM 587  C CB  . PRO A 1 78  ? 10.759  5.213   -18.632 1.00 44.62 78  A 1 
ATOM 588  C CG  . PRO A 1 78  ? 12.180  5.147   -19.168 1.00 43.73 78  A 1 
ATOM 589  C CD  . PRO A 1 78  ? 12.979  4.645   -17.971 1.00 48.11 78  A 1 
ATOM 590  N N   . LEU A 1 79  ? 10.700  1.875   -18.787 1.00 46.92 79  A 1 
ATOM 591  C CA  . LEU A 1 79  ? 10.120  0.617   -19.271 1.00 48.78 79  A 1 
ATOM 592  C C   . LEU A 1 79  ? 9.754   -0.315  -18.120 1.00 47.84 79  A 1 
ATOM 593  O O   . LEU A 1 79  ? 8.659   -0.903  -18.106 1.00 44.74 79  A 1 
ATOM 594  C CB  . LEU A 1 79  ? 11.105  -0.097  -20.204 1.00 46.69 79  A 1 
ATOM 595  C CG  . LEU A 1 79  ? 11.393  0.648   -21.516 1.00 44.21 79  A 1 
ATOM 596  C CD1 . LEU A 1 79  ? 12.621  0.054   -22.157 1.00 41.86 79  A 1 
ATOM 597  C CD2 . LEU A 1 79  ? 10.205  0.518   -22.471 1.00 42.19 79  A 1 
ATOM 598  N N   . THR A 1 80  ? 10.637  -0.432  -17.123 1.00 44.44 80  A 1 
ATOM 599  C CA  . THR A 1 80  ? 10.402  -1.275  -15.949 1.00 48.22 80  A 1 
ATOM 600  C C   . THR A 1 80  ? 9.284   -0.701  -15.086 1.00 47.99 80  A 1 
ATOM 601  O O   . THR A 1 80  ? 8.344   -1.415  -14.734 1.00 45.25 80  A 1 
ATOM 602  C CB  . THR A 1 80  ? 11.693  -1.453  -15.152 1.00 46.65 80  A 1 
ATOM 603  O OG1 . THR A 1 80  ? 12.632  -2.118  -15.964 1.00 42.61 80  A 1 
ATOM 604  C CG2 . THR A 1 80  ? 11.505  -2.342  -13.928 1.00 43.50 80  A 1 
ATOM 605  N N   . SER A 1 81  ? 9.309   0.604   -14.821 1.00 42.34 81  A 1 
ATOM 606  C CA  . SER A 1 81  ? 8.249   1.270   -14.055 1.00 44.61 81  A 1 
ATOM 607  C C   . SER A 1 81  ? 6.891   1.215   -14.767 1.00 43.75 81  A 1 
ATOM 608  O O   . SER A 1 81  ? 5.864   0.972   -14.122 1.00 41.63 81  A 1 
ATOM 609  C CB  . SER A 1 81  ? 8.642   2.714   -13.740 1.00 43.33 81  A 1 
ATOM 610  O OG  . SER A 1 81  ? 8.870   3.446   -14.915 1.00 38.98 81  A 1 
ATOM 611  N N   . PHE A 1 82  ? 6.864   1.338   -16.086 1.00 41.46 82  A 1 
ATOM 612  C CA  . PHE A 1 82  ? 5.653   1.159   -16.875 1.00 43.31 82  A 1 
ATOM 613  C C   . PHE A 1 82  ? 5.173   -0.292  -16.878 1.00 42.85 82  A 1 
ATOM 614  O O   . PHE A 1 82  ? 3.987   -0.551  -16.694 1.00 39.58 82  A 1 
ATOM 615  C CB  . PHE A 1 82  ? 5.878   1.655   -18.306 1.00 40.21 82  A 1 
ATOM 616  C CG  . PHE A 1 82  ? 4.624   1.592   -19.138 1.00 39.02 82  A 1 
ATOM 617  C CD1 . PHE A 1 82  ? 4.382   0.496   -19.990 1.00 36.91 82  A 1 
ATOM 618  C CD2 . PHE A 1 82  ? 3.655   2.610   -19.023 1.00 35.27 82  A 1 
ATOM 619  C CE1 . PHE A 1 82  ? 3.191   0.428   -20.730 1.00 32.17 82  A 1 
ATOM 620  C CE2 . PHE A 1 82  ? 2.468   2.539   -19.766 1.00 32.77 82  A 1 
ATOM 621  C CZ  . PHE A 1 82  ? 2.239   1.450   -20.619 1.00 32.20 82  A 1 
ATOM 622  N N   . SER A 1 83  ? 6.081   -1.270  -17.010 1.00 39.78 83  A 1 
ATOM 623  C CA  . SER A 1 83  ? 5.756   -2.701  -16.979 1.00 42.12 83  A 1 
ATOM 624  C C   . SER A 1 83  ? 5.172   -3.122  -15.633 1.00 41.39 83  A 1 
ATOM 625  O O   . SER A 1 83  ? 4.198   -3.870  -15.591 1.00 40.12 83  A 1 
ATOM 626  C CB  . SER A 1 83  ? 6.991   -3.541  -17.295 1.00 40.18 83  A 1 
ATOM 627  O OG  . SER A 1 83  ? 7.450   -3.256  -18.599 1.00 35.82 83  A 1 
ATOM 628  N N   . ILE A 1 84  ? 5.711   -2.602  -14.537 1.00 38.87 84  A 1 
ATOM 629  C CA  . ILE A 1 84  ? 5.160   -2.837  -13.196 1.00 42.55 84  A 1 
ATOM 630  C C   . ILE A 1 84  ? 3.746   -2.241  -13.084 1.00 41.98 84  A 1 
ATOM 631  O O   . ILE A 1 84  ? 2.832   -2.923  -12.646 1.00 39.63 84  A 1 
ATOM 632  C CB  . ILE A 1 84  ? 6.124   -2.295  -12.115 1.00 41.67 84  A 1 
ATOM 633  C CG1 . ILE A 1 84  ? 7.431   -3.130  -12.096 1.00 38.36 84  A 1 
ATOM 634  C CG2 . ILE A 1 84  ? 5.468   -2.323  -10.723 1.00 39.53 84  A 1 
ATOM 635  C CD1 . ILE A 1 84  ? 8.572   -2.469  -11.315 1.00 35.13 84  A 1 
ATOM 636  N N   . ARG A 1 85  ? 3.559   -1.005  -13.531 1.00 39.48 85  A 1 
ATOM 637  C CA  . ARG A 1 85  ? 2.247   -0.348  -13.482 1.00 42.26 85  A 1 
ATOM 638  C C   . ARG A 1 85  ? 1.215   -1.022  -14.386 1.00 40.65 85  A 1 
ATOM 639  O O   . ARG A 1 85  ? 0.086   -1.233  -13.960 1.00 39.81 85  A 1 
ATOM 640  C CB  . ARG A 1 85  ? 2.387   1.145   -13.846 1.00 41.45 85  A 1 
ATOM 641  C CG  . ARG A 1 85  ? 3.062   1.943   -12.729 1.00 38.97 85  A 1 
ATOM 642  C CD  . ARG A 1 85  ? 3.255   3.391   -13.173 1.00 40.06 85  A 1 
ATOM 643  N NE  . ARG A 1 85  ? 3.966   4.179   -12.150 1.00 34.85 85  A 1 
ATOM 644  C CZ  . ARG A 1 85  ? 4.147   5.496   -12.164 1.00 33.90 85  A 1 
ATOM 645  N NH1 . ARG A 1 85  ? 3.670   6.253   -13.118 1.00 30.95 85  A 1 
ATOM 646  N NH2 . ARG A 1 85  ? 4.820   6.070   -11.214 1.00 28.95 85  A 1 
ATOM 647  N N   . SER A 1 86  ? 1.601   -1.400  -15.593 1.00 45.06 86  A 1 
ATOM 648  C CA  . SER A 1 86  ? 0.697   -2.058  -16.540 1.00 45.41 86  A 1 
ATOM 649  C C   . SER A 1 86  ? 0.359   -3.492  -16.129 1.00 44.31 86  A 1 
ATOM 650  O O   . SER A 1 86  ? -0.790  -3.907  -16.283 1.00 40.98 86  A 1 
ATOM 651  C CB  . SER A 1 86  ? 1.286   -2.027  -17.955 1.00 42.02 86  A 1 
ATOM 652  O OG  . SER A 1 86  ? 2.515   -2.697  -18.017 1.00 37.80 86  A 1 
ATOM 653  N N   . ASN A 1 87  ? 1.303   -4.232  -15.537 1.00 34.72 87  A 1 
ATOM 654  C CA  . ASN A 1 87  ? 1.040   -5.565  -15.006 1.00 38.74 87  A 1 
ATOM 655  C C   . ASN A 1 87  ? 0.265   -5.525  -13.686 1.00 38.44 87  A 1 
ATOM 656  O O   . ASN A 1 87  ? -0.535  -6.418  -13.454 1.00 36.28 87  A 1 
ATOM 657  C CB  . ASN A 1 87  ? 2.358   -6.336  -14.881 1.00 37.03 87  A 1 
ATOM 658  C CG  . ASN A 1 87  ? 2.943   -6.726  -16.229 1.00 33.46 87  A 1 
ATOM 659  O OD1 . ASN A 1 87  ? 2.242   -6.953  -17.210 1.00 31.60 87  A 1 
ATOM 660  N ND2 . ASN A 1 87  ? 4.240   -6.859  -16.316 1.00 29.48 87  A 1 
ATOM 661  N N   . ALA A 1 88  ? 0.433   -4.495  -12.863 1.00 38.37 88  A 1 
ATOM 662  C CA  . ALA A 1 88  ? -0.389  -4.295  -11.662 1.00 41.17 88  A 1 
ATOM 663  C C   . ALA A 1 88  ? -1.868  -4.015  -11.994 1.00 40.69 88  A 1 
ATOM 664  O O   . ALA A 1 88  ? -2.747  -4.312  -11.187 1.00 38.70 88  A 1 
ATOM 665  C CB  . ALA A 1 88  ? 0.223   -3.158  -10.838 1.00 38.92 88  A 1 
ATOM 666  N N   . VAL A 1 89  ? -2.148  -3.475  -13.179 1.00 39.34 89  A 1 
ATOM 667  C CA  . VAL A 1 89  ? -3.521  -3.225  -13.664 1.00 43.76 89  A 1 
ATOM 668  C C   . VAL A 1 89  ? -4.133  -4.451  -14.363 1.00 43.98 89  A 1 
ATOM 669  O O   . VAL A 1 89  ? -5.351  -4.528  -14.510 1.00 41.97 89  A 1 
ATOM 670  C CB  . VAL A 1 89  ? -3.545  -1.958  -14.540 1.00 42.37 89  A 1 
ATOM 671  C CG1 . VAL A 1 89  ? -4.911  -1.656  -15.180 1.00 36.69 89  A 1 
ATOM 672  C CG2 . VAL A 1 89  ? -3.185  -0.722  -13.697 1.00 38.19 89  A 1 
ATOM 673  N N   . LYS A 1 90  ? -3.334  -5.455  -14.746 1.00 36.88 90  A 1 
ATOM 674  C CA  . LYS A 1 90  ? -3.849  -6.747  -15.206 1.00 41.50 90  A 1 
ATOM 675  C C   . LYS A 1 90  ? -4.359  -7.565  -14.018 1.00 40.34 90  A 1 
ATOM 676  O O   . LYS A 1 90  ? -3.781  -8.576  -13.632 1.00 39.42 90  A 1 
ATOM 677  C CB  . LYS A 1 90  ? -2.794  -7.517  -16.018 1.00 41.77 90  A 1 
ATOM 678  C CG  . LYS A 1 90  ? -2.527  -6.889  -17.395 1.00 38.61 90  A 1 
ATOM 679  C CD  . LYS A 1 90  ? -1.463  -7.716  -18.120 1.00 37.31 90  A 1 
ATOM 680  C CE  . LYS A 1 90  ? -1.153  -7.085  -19.483 1.00 33.51 90  A 1 
ATOM 681  N NZ  . LYS A 1 90  ? -0.051  -7.828  -20.165 1.00 31.01 90  A 1 
ATOM 682  N N   . THR A 1 91  ? -5.467  -7.155  -13.452 1.00 44.94 91  A 1 
ATOM 683  C CA  . THR A 1 91  ? -6.301  -8.058  -12.668 1.00 48.31 91  A 1 
ATOM 684  C C   . THR A 1 91  ? -6.799  -9.142  -13.611 1.00 47.61 91  A 1 
ATOM 685  O O   . THR A 1 91  ? -7.263  -8.838  -14.713 1.00 43.04 91  A 1 
ATOM 686  C CB  . THR A 1 91  ? -7.468  -7.323  -12.007 1.00 43.32 91  A 1 
ATOM 687  O OG1 . THR A 1 91  ? -8.189  -6.574  -12.955 1.00 38.74 91  A 1 
ATOM 688  C CG2 . THR A 1 91  ? -6.967  -6.351  -10.940 1.00 39.70 91  A 1 
ATOM 689  N N   . ASN A 1 92  ? -6.671  -10.400 -13.209 1.00 40.51 92  A 1 
ATOM 690  C CA  . ASN A 1 92  ? -7.120  -11.557 -13.977 1.00 43.79 92  A 1 
ATOM 691  C C   . ASN A 1 92  ? -8.547  -11.306 -14.475 1.00 42.79 92  A 1 
ATOM 692  O O   . ASN A 1 92  ? -9.460  -11.156 -13.657 1.00 40.28 92  A 1 
ATOM 693  C CB  . ASN A 1 92  ? -7.062  -12.805 -13.074 1.00 41.21 92  A 1 
ATOM 694  C CG  . ASN A 1 92  ? -5.674  -13.083 -12.526 1.00 36.39 92  A 1 
ATOM 695  O OD1 . ASN A 1 92  ? -4.652  -12.869 -13.160 1.00 33.69 92  A 1 
ATOM 696  N ND2 . ASN A 1 92  ? -5.574  -13.568 -11.314 1.00 32.63 92  A 1 
ATOM 697  N N   . ALA A 1 93  ? -8.738  -11.274 -15.782 1.00 41.16 93  A 1 
ATOM 698  C CA  . ALA A 1 93  ? -10.041 -11.005 -16.398 1.00 43.91 93  A 1 
ATOM 699  C C   . ALA A 1 93  ? -11.115 -12.038 -15.991 1.00 43.49 93  A 1 
ATOM 700  O O   . ALA A 1 93  ? -12.298 -11.747 -16.086 1.00 39.58 93  A 1 
ATOM 701  C CB  . ALA A 1 93  ? -9.848  -10.943 -17.920 1.00 40.09 93  A 1 
ATOM 702  N N   . ASP A 1 94  ? -10.707 -13.192 -15.456 1.00 39.88 94  A 1 
ATOM 703  C CA  . ASP A 1 94  ? -11.593 -14.231 -14.912 1.00 43.21 94  A 1 
ATOM 704  C C   . ASP A 1 94  ? -12.029 -14.003 -13.451 1.00 42.24 94  A 1 
ATOM 705  O O   . ASP A 1 94  ? -12.874 -14.733 -12.938 1.00 39.61 94  A 1 
ATOM 706  C CB  . ASP A 1 94  ? -10.909 -15.606 -15.054 1.00 41.60 94  A 1 
ATOM 707  C CG  . ASP A 1 94  ? -11.061 -16.224 -16.440 1.00 37.75 94  A 1 
ATOM 708  O OD1 . ASP A 1 94  ? -11.977 -15.819 -17.187 1.00 34.79 94  A 1 
ATOM 709  O OD2 . ASP A 1 94  ? -10.251 -17.136 -16.736 1.00 34.51 94  A 1 
ATOM 710  N N   . ALA A 1 95  ? -11.468 -13.007 -12.758 1.00 35.39 95  A 1 
ATOM 711  C CA  . ALA A 1 95  ? -11.832 -12.658 -11.380 1.00 37.81 95  A 1 
ATOM 712  C C   . ALA A 1 95  ? -12.556 -11.306 -11.280 1.00 37.88 95  A 1 
ATOM 713  O O   . ALA A 1 95  ? -12.648 -10.710 -10.204 1.00 34.92 95  A 1 
ATOM 714  C CB  . ALA A 1 95  ? -10.588 -12.750 -10.496 1.00 35.66 95  A 1 
ATOM 715  N N   . GLY A 1 96  ? -13.064 -10.812 -12.405 1.00 38.28 96  A 1 
ATOM 716  C CA  . GLY A 1 96  ? -13.914 -9.635  -12.432 1.00 40.52 96  A 1 
ATOM 717  C C   . GLY A 1 96  ? -15.201 -9.905  -11.663 1.00 40.07 96  A 1 
ATOM 718  O O   . GLY A 1 96  ? -15.984 -10.766 -12.039 1.00 37.40 96  A 1 
ATOM 719  N N   . VAL A 1 97  ? -15.430 -9.169  -10.577 1.00 36.74 97  A 1 
ATOM 720  C CA  . VAL A 1 97  ? -16.721 -9.142  -9.893  1.00 41.85 97  A 1 
ATOM 721  C C   . VAL A 1 97  ? -17.750 -8.605  -10.888 1.00 41.76 97  A 1 
ATOM 722  O O   . VAL A 1 97  ? -17.843 -7.403  -11.124 1.00 39.15 97  A 1 
ATOM 723  C CB  . VAL A 1 97  ? -16.659 -8.288  -8.612  1.00 40.46 97  A 1 
ATOM 724  C CG1 . VAL A 1 97  ? -18.005 -8.269  -7.881  1.00 35.52 97  A 1 
ATOM 725  C CG2 . VAL A 1 97  ? -15.606 -8.816  -7.639  1.00 36.79 97  A 1 
ATOM 726  N N   . SER A 1 98  ? -18.492 -9.519  -11.521 1.00 32.62 98  A 1 
ATOM 727  C CA  . SER A 1 98  ? -19.592 -9.165  -12.400 1.00 37.58 98  A 1 
ATOM 728  C C   . SER A 1 98  ? -20.704 -8.553  -11.548 1.00 35.85 98  A 1 
ATOM 729  O O   . SER A 1 98  ? -21.384 -9.251  -10.804 1.00 33.94 98  A 1 
ATOM 730  C CB  . SER A 1 98  ? -20.082 -10.396 -13.162 1.00 36.57 98  A 1 
ATOM 731  O OG  . SER A 1 98  ? -21.102 -10.021 -14.063 1.00 31.84 98  A 1 
ATOM 732  N N   . MET A 1 99  ? -20.881 -7.255  -11.659 1.00 39.32 99  A 1 
ATOM 733  C CA  . MET A 1 99  ? -22.050 -6.558  -11.136 1.00 42.16 99  A 1 
ATOM 734  C C   . MET A 1 99  ? -23.193 -6.588  -12.151 1.00 41.61 99  A 1 
ATOM 735  O O   . MET A 1 99  ? -23.851 -5.579  -12.376 1.00 38.19 99  A 1 
ATOM 736  C CB  . MET A 1 99  ? -21.691 -5.130  -10.680 1.00 39.95 99  A 1 
ATOM 737  C CG  . MET A 1 99  ? -20.736 -5.093  -9.489  1.00 35.69 99  A 1 
ATOM 738  S SD  . MET A 1 99  ? -21.008 -3.674  -8.383  1.00 33.30 99  A 1 
ATOM 739  C CE  . MET A 1 99  ? -22.462 -4.265  -7.462  1.00 29.27 99  A 1 
ATOM 740  N N   . ASP A 1 100 ? -23.407 -7.735  -12.792 1.00 36.52 100 A 1 
ATOM 741  C CA  . ASP A 1 100 ? -24.578 -7.903  -13.643 1.00 40.90 100 A 1 
ATOM 742  C C   . ASP A 1 100 ? -25.719 -8.517  -12.831 1.00 38.86 100 A 1 
ATOM 743  O O   . ASP A 1 100 ? -25.662 -9.642  -12.333 1.00 35.74 100 A 1 
ATOM 744  C CB  . ASP A 1 100 ? -24.255 -8.665  -14.935 1.00 39.61 100 A 1 
ATOM 745  C CG  . ASP A 1 100 ? -25.291 -8.386  -16.036 1.00 34.70 100 A 1 
ATOM 746  O OD1 . ASP A 1 100 ? -26.232 -7.602  -15.786 1.00 31.84 100 A 1 
ATOM 747  O OD2 . ASP A 1 100 ? -25.121 -8.958  -17.141 1.00 32.32 100 A 1 
ATOM 748  N N   . SER A 1 101 ? -26.726 -7.717  -12.634 1.00 30.73 101 A 1 
ATOM 749  C CA  . SER A 1 101 ? -27.944 -8.084  -11.930 1.00 32.71 101 A 1 
ATOM 750  C C   . SER A 1 101 ? -28.896 -8.755  -12.912 1.00 31.07 101 A 1 
ATOM 751  O O   . SER A 1 101 ? -29.745 -8.073  -13.479 1.00 28.06 101 A 1 
ATOM 752  C CB  . SER A 1 101 ? -28.607 -6.836  -11.316 1.00 29.86 101 A 1 
ATOM 753  O OG  . SER A 1 101 ? -27.777 -6.248  -10.352 1.00 26.55 101 A 1 
ATOM 754  N N   . SER A 1 102 ? -28.815 -10.079 -13.088 1.00 30.51 102 A 1 
ATOM 755  C CA  . SER A 1 102 ? -30.025 -10.853 -13.376 1.00 35.25 102 A 1 
ATOM 756  C C   . SER A 1 102 ? -29.827 -12.375 -13.272 1.00 34.86 102 A 1 
ATOM 757  O O   . SER A 1 102 ? -28.903 -12.959 -13.811 1.00 32.06 102 A 1 
ATOM 758  C CB  . SER A 1 102 ? -30.678 -10.505 -14.724 1.00 31.32 102 A 1 
ATOM 759  O OG  . SER A 1 102 ? -29.881 -10.845 -15.818 1.00 27.64 102 A 1 
ATOM 760  N N   . THR A 1 103 ? -30.788 -12.996 -12.605 1.00 26.17 103 A 1 
ATOM 761  C CA  . THR A 1 103 ? -31.284 -14.375 -12.769 1.00 31.34 103 A 1 
ATOM 762  C C   . THR A 1 103 ? -30.369 -15.568 -12.435 1.00 31.92 103 A 1 
ATOM 763  O O   . THR A 1 103 ? -29.553 -16.020 -13.223 1.00 28.26 103 A 1 
ATOM 764  C CB  . THR A 1 103 ? -31.982 -14.575 -14.116 1.00 27.30 103 A 1 
ATOM 765  O OG1 . THR A 1 103 ? -31.180 -14.189 -15.195 1.00 23.88 103 A 1 
ATOM 766  C CG2 . THR A 1 103 ? -33.264 -13.749 -14.198 1.00 23.78 103 A 1 
ATOM 767  N N   . GLN A 1 104 ? -30.676 -16.160 -11.274 1.00 29.83 104 A 1 
ATOM 768  C CA  . GLN A 1 104 ? -30.720 -17.606 -11.011 1.00 34.87 104 A 1 
ATOM 769  C C   . GLN A 1 104 ? -29.683 -18.507 -11.709 1.00 36.13 104 A 1 
ATOM 770  O O   . GLN A 1 104 ? -29.956 -19.079 -12.762 1.00 34.17 104 A 1 
ATOM 771  C CB  . GLN A 1 104 ? -32.139 -18.127 -11.321 1.00 31.80 104 A 1 
ATOM 772  C CG  . GLN A 1 104 ? -33.209 -17.716 -10.303 1.00 28.41 104 A 1 
ATOM 773  C CD  . GLN A 1 104 ? -34.567 -18.343 -10.606 1.00 25.78 104 A 1 
ATOM 774  O OE1 . GLN A 1 104 ? -34.882 -18.729 -11.718 1.00 24.83 104 A 1 
ATOM 775  N NE2 . GLN A 1 104 ? -35.444 -18.472 -9.632  1.00 26.39 104 A 1 
ATOM 776  N N   . SER A 1 105 ? -28.635 -18.843 -10.998 1.00 28.84 105 A 1 
ATOM 777  C CA  . SER A 1 105 ? -28.238 -20.251 -10.836 1.00 34.68 105 A 1 
ATOM 778  C C   . SER A 1 105 ? -27.367 -20.400 -9.592  1.00 34.82 105 A 1 
ATOM 779  O O   . SER A 1 105 ? -26.425 -19.658 -9.350  1.00 31.77 105 A 1 
ATOM 780  C CB  . SER A 1 105 ? -27.572 -20.846 -12.086 1.00 30.73 105 A 1 
ATOM 781  O OG  . SER A 1 105 ? -26.654 -19.949 -12.638 1.00 27.01 105 A 1 
ATOM 782  N N   . ARG A 1 106 ? -27.762 -21.335 -8.757  1.00 27.77 106 A 1 
ATOM 783  C CA  . ARG A 1 106 ? -27.181 -21.647 -7.452  1.00 32.61 106 A 1 
ATOM 784  C C   . ARG A 1 106 ? -26.144 -22.757 -7.641  1.00 32.42 106 A 1 
ATOM 785  O O   . ARG A 1 106 ? -26.561 -23.848 -8.022  1.00 30.73 106 A 1 
ATOM 786  C CB  . ARG A 1 106 ? -28.382 -22.072 -6.580  1.00 30.54 106 A 1 
ATOM 787  C CG  . ARG A 1 106 ? -28.122 -22.363 -5.105  1.00 27.59 106 A 1 
ATOM 788  C CD  . ARG A 1 106 ? -29.455 -22.805 -4.474  1.00 25.58 106 A 1 
ATOM 789  N NE  . ARG A 1 106 ? -29.322 -23.135 -3.037  1.00 23.74 106 A 1 
ATOM 790  C CZ  . ARG A 1 106 ? -30.292 -23.579 -2.244  1.00 23.15 106 A 1 
ATOM 791  N NH1 . ARG A 1 106 ? -31.509 -23.766 -2.679  1.00 21.54 106 A 1 
ATOM 792  N NH2 . ARG A 1 106 ? -30.049 -23.838 -0.986  1.00 21.36 106 A 1 
ATOM 793  N N   . PRO A 1 107 ? -24.876 -22.577 -7.326  1.00 32.95 107 A 1 
ATOM 794  C CA  . PRO A 1 107 ? -24.001 -23.691 -7.021  1.00 35.84 107 A 1 
ATOM 795  C C   . PRO A 1 107 ? -23.986 -23.896 -5.505  1.00 36.82 107 A 1 
ATOM 796  O O   . PRO A 1 107 ? -23.670 -23.010 -4.719  1.00 33.93 107 A 1 
ATOM 797  C CB  . PRO A 1 107 ? -22.636 -23.354 -7.624  1.00 32.22 107 A 1 
ATOM 798  C CG  . PRO A 1 107 ? -22.670 -21.841 -7.814  1.00 30.52 107 A 1 
ATOM 799  C CD  . PRO A 1 107 ? -24.077 -21.366 -7.409  1.00 32.94 107 A 1 
ATOM 800  N N   . SER A 1 108 ? -24.371 -25.101 -5.101  1.00 26.77 108 A 1 
ATOM 801  C CA  . SER A 1 108 ? -24.226 -25.575 -3.739  1.00 31.88 108 A 1 
ATOM 802  C C   . SER A 1 108 ? -22.747 -25.793 -3.414  1.00 31.88 108 A 1 
ATOM 803  O O   . SER A 1 108 ? -22.149 -26.762 -3.873  1.00 29.33 108 A 1 
ATOM 804  C CB  . SER A 1 108 ? -24.976 -26.907 -3.606  1.00 28.03 108 A 1 
ATOM 805  O OG  . SER A 1 108 ? -24.527 -27.821 -4.585  1.00 24.20 108 A 1 
ATOM 806  N N   . SER A 1 109 ? -22.184 -24.944 -2.579  1.00 29.87 109 A 1 
ATOM 807  C CA  . SER A 1 109 ? -21.022 -25.319 -1.776  1.00 36.12 109 A 1 
ATOM 808  C C   . SER A 1 109 ? -21.153 -24.693 -0.390  1.00 36.08 109 A 1 
ATOM 809  O O   . SER A 1 109 ? -21.349 -23.493 -0.242  1.00 32.20 109 A 1 
ATOM 810  C CB  . SER A 1 109 ? -19.694 -24.993 -2.476  1.00 31.99 109 A 1 
ATOM 811  O OG  . SER A 1 109 ? -19.544 -23.611 -2.703  1.00 28.07 109 A 1 
ATOM 812  N N   . ASN A 1 110 ? -21.098 -25.548 0.621   1.00 27.67 110 A 1 
ATOM 813  C CA  . ASN A 1 110 ? -21.109 -25.185 2.032   1.00 33.35 110 A 1 
ATOM 814  C C   . ASN A 1 110 ? -19.776 -24.523 2.422   1.00 33.15 110 A 1 
ATOM 815  O O   . ASN A 1 110 ? -18.963 -25.118 3.115   1.00 29.53 110 A 1 
ATOM 816  C CB  . ASN A 1 110 ? -21.360 -26.453 2.878   1.00 30.48 110 A 1 
ATOM 817  C CG  . ASN A 1 110 ? -22.786 -26.955 2.852   1.00 26.50 110 A 1 
ATOM 818  O OD1 . ASN A 1 110 ? -23.750 -26.209 2.751   1.00 24.10 110 A 1 
ATOM 819  N ND2 . ASN A 1 110 ? -22.987 -28.246 2.981   1.00 22.63 110 A 1 
ATOM 820  N N   . VAL A 1 111 ? -19.551 -23.318 1.952   1.00 27.69 111 A 1 
ATOM 821  C CA  . VAL A 1 111 ? -18.523 -22.431 2.491   1.00 34.07 111 A 1 
ATOM 822  C C   . VAL A 1 111 ? -19.283 -21.243 3.063   1.00 34.58 111 A 1 
ATOM 823  O O   . VAL A 1 111 ? -19.948 -20.523 2.330   1.00 31.97 111 A 1 
ATOM 824  C CB  . VAL A 1 111 ? -17.481 -22.033 1.429   1.00 30.46 111 A 1 
ATOM 825  C CG1 . VAL A 1 111 ? -16.383 -21.160 2.050   1.00 25.92 111 A 1 
ATOM 826  C CG2 . VAL A 1 111 ? -16.814 -23.274 0.826   1.00 26.61 111 A 1 
ATOM 827  N N   . GLY A 1 112 ? -19.257 -21.125 4.384   1.00 30.81 112 A 1 
ATOM 828  C CA  . GLY A 1 112 ? -19.877 -20.006 5.072   1.00 34.87 112 A 1 
ATOM 829  C C   . GLY A 1 112 ? -19.203 -18.713 4.623   1.00 35.15 112 A 1 
ATOM 830  O O   . GLY A 1 112 ? -18.121 -18.395 5.088   1.00 33.02 112 A 1 
ATOM 831  N N   . CYS A 1 113 ? -19.837 -18.025 3.695   1.00 31.63 113 A 1 
ATOM 832  C CA  . CYS A 1 113 ? -19.498 -16.655 3.395   1.00 35.56 113 A 1 
ATOM 833  C C   . CYS A 1 113 ? -19.994 -15.812 4.573   1.00 36.20 113 A 1 
ATOM 834  O O   . CYS A 1 113 ? -21.208 -15.716 4.785   1.00 34.30 113 A 1 
ATOM 835  C CB  . CYS A 1 113 ? -20.144 -16.236 2.073   1.00 33.37 113 A 1 
ATOM 836  S SG  . CYS A 1 113 ? -19.486 -17.231 0.702   1.00 29.82 113 A 1 
ATOM 837  N N   . ASP A 1 114 ? -19.094 -15.215 5.325   1.00 30.33 114 A 1 
ATOM 838  C CA  . ASP A 1 114 ? -19.449 -14.147 6.248   1.00 37.42 114 A 1 
ATOM 839  C C   . ASP A 1 114 ? -19.968 -12.965 5.426   1.00 37.49 114 A 1 
ATOM 840  O O   . ASP A 1 114 ? -19.214 -12.113 4.948   1.00 35.83 114 A 1 
ATOM 841  C CB  . ASP A 1 114 ? -18.252 -13.765 7.140   1.00 36.81 114 A 1 
ATOM 842  C CG  . ASP A 1 114 ? -18.004 -14.729 8.315   1.00 32.11 114 A 1 
ATOM 843  O OD1 . ASP A 1 114 ? -18.962 -15.388 8.773   1.00 29.05 114 A 1 
ATOM 844  O OD2 . ASP A 1 114 ? -16.847 -14.753 8.805   1.00 28.05 114 A 1 
ATOM 845  N N   . GLN A 1 115 ? -21.268 -12.956 5.199   1.00 28.88 115 A 1 
ATOM 846  C CA  . GLN A 1 115 ? -21.950 -11.838 4.564   1.00 33.43 115 A 1 
ATOM 847  C C   . GLN A 1 115 ? -21.995 -10.687 5.575   1.00 33.97 115 A 1 
ATOM 848  O O   . GLN A 1 115 ? -22.788 -10.702 6.518   1.00 33.75 115 A 1 
ATOM 849  C CB  . GLN A 1 115 ? -23.325 -12.303 4.066   1.00 34.07 115 A 1 
ATOM 850  C CG  . GLN A 1 115 ? -24.057 -11.193 3.300   1.00 30.79 115 A 1 
ATOM 851  C CD  . GLN A 1 115 ? -25.371 -11.644 2.679   1.00 29.24 115 A 1 
ATOM 852  O OE1 . GLN A 1 115 ? -25.700 -12.815 2.574   1.00 28.29 115 A 1 
ATOM 853  N NE2 . GLN A 1 115 ? -26.180 -10.718 2.217   1.00 27.94 115 A 1 
ATOM 854  N N   . VAL A 1 116 ? -21.128 -9.717  5.391   1.00 36.18 116 A 1 
ATOM 855  C CA  . VAL A 1 116 ? -21.200 -8.470  6.157   1.00 40.33 116 A 1 
ATOM 856  C C   . VAL A 1 116 ? -22.190 -7.546  5.457   1.00 40.62 116 A 1 
ATOM 857  O O   . VAL A 1 116 ? -21.845 -6.834  4.519   1.00 37.89 116 A 1 
ATOM 858  C CB  . VAL A 1 116 ? -19.812 -7.821  6.340   1.00 38.51 116 A 1 
ATOM 859  C CG1 . VAL A 1 116 ? -19.911 -6.613  7.272   1.00 33.72 116 A 1 
ATOM 860  C CG2 . VAL A 1 116 ? -18.813 -8.804  6.967   1.00 35.53 116 A 1 
ATOM 861  N N   . ASP A 1 117 ? -23.440 -7.581  5.910   1.00 33.74 117 A 1 
ATOM 862  C CA  . ASP A 1 117 ? -24.468 -6.671  5.427   1.00 39.17 117 A 1 
ATOM 863  C C   . ASP A 1 117 ? -24.289 -5.286  6.056   1.00 39.57 117 A 1 
ATOM 864  O O   . ASP A 1 117 ? -24.643 -5.032  7.206   1.00 38.53 117 A 1 
ATOM 865  C CB  . ASP A 1 117 ? -25.874 -7.244  5.705   1.00 38.65 117 A 1 
ATOM 866  C CG  . ASP A 1 117 ? -26.304 -8.325  4.705   1.00 33.65 117 A 1 
ATOM 867  O OD1 . ASP A 1 117 ? -25.786 -8.347  3.566   1.00 30.92 117 A 1 
ATOM 868  O OD2 . ASP A 1 117 ? -27.214 -9.107  5.061   1.00 30.23 117 A 1 
ATOM 869  N N   . PHE A 1 118 ? -23.781 -4.361  5.268   1.00 42.45 118 A 1 
ATOM 870  C CA  . PHE A 1 118 ? -23.795 -2.947  5.636   1.00 46.07 118 A 1 
ATOM 871  C C   . PHE A 1 118 ? -25.169 -2.349  5.316   1.00 45.02 118 A 1 
ATOM 872  O O   . PHE A 1 118 ? -25.428 -1.907  4.204   1.00 42.58 118 A 1 
ATOM 873  C CB  . PHE A 1 118 ? -22.660 -2.197  4.924   1.00 44.95 118 A 1 
ATOM 874  C CG  . PHE A 1 118 ? -21.276 -2.632  5.355   1.00 43.57 118 A 1 
ATOM 875  C CD1 . PHE A 1 118 ? -20.708 -2.127  6.541   1.00 42.17 118 A 1 
ATOM 876  C CD2 . PHE A 1 118 ? -20.559 -3.555  4.572   1.00 40.43 118 A 1 
ATOM 877  C CE1 . PHE A 1 118 ? -19.426 -2.530  6.937   1.00 36.02 118 A 1 
ATOM 878  C CE2 . PHE A 1 118 ? -19.275 -3.962  4.968   1.00 38.07 118 A 1 
ATOM 879  C CZ  . PHE A 1 118 ? -18.703 -3.455  6.149   1.00 37.31 118 A 1 
ATOM 880  N N   . SER A 1 119 ? -26.047 -2.290  6.314   1.00 42.14 119 A 1 
ATOM 881  C CA  . SER A 1 119 ? -27.321 -1.589  6.189   1.00 46.74 119 A 1 
ATOM 882  C C   . SER A 1 119 ? -27.216 -0.171  6.761   1.00 44.91 119 A 1 
ATOM 883  O O   . SER A 1 119 ? -27.083 0.036   7.969   1.00 44.08 119 A 1 
ATOM 884  C CB  . SER A 1 119 ? -28.470 -2.410  6.791   1.00 45.76 119 A 1 
ATOM 885  O OG  . SER A 1 119 ? -28.313 -2.632  8.176   1.00 39.31 119 A 1 
ATOM 886  N N   . PHE A 1 120 ? -27.309 0.823   5.897   1.00 38.58 120 A 1 
ATOM 887  C CA  . PHE A 1 120 ? -27.406 2.223   6.319   1.00 41.65 120 A 1 
ATOM 888  C C   . PHE A 1 120 ? -28.874 2.570   6.585   1.00 40.29 120 A 1 
ATOM 889  O O   . PHE A 1 120 ? -29.601 2.985   5.691   1.00 37.74 120 A 1 
ATOM 890  C CB  . PHE A 1 120 ? -26.769 3.142   5.267   1.00 40.93 120 A 1 
ATOM 891  C CG  . PHE A 1 120 ? -25.273 2.947   5.115   1.00 39.36 120 A 1 
ATOM 892  C CD1 . PHE A 1 120 ? -24.389 3.552   6.032   1.00 38.41 120 A 1 
ATOM 893  C CD2 . PHE A 1 120 ? -24.768 2.166   4.068   1.00 36.78 120 A 1 
ATOM 894  C CE1 . PHE A 1 120 ? -23.001 3.373   5.898   1.00 34.06 120 A 1 
ATOM 895  C CE2 . PHE A 1 120 ? -23.376 1.987   3.929   1.00 35.81 120 A 1 
ATOM 896  C CZ  . PHE A 1 120 ? -22.489 2.589   4.842   1.00 36.97 120 A 1 
ATOM 897  N N   . ASN A 1 121 ? -29.309 2.426   7.822   1.00 46.97 121 A 1 
ATOM 898  C CA  . ASN A 1 121 ? -30.711 2.629   8.203   1.00 49.51 121 A 1 
ATOM 899  C C   . ASN A 1 121 ? -31.185 4.096   8.223   1.00 45.79 121 A 1 
ATOM 900  O O   . ASN A 1 121 ? -32.333 4.362   8.557   1.00 43.11 121 A 1 
ATOM 901  C CB  . ASN A 1 121 ? -31.005 1.881   9.521   1.00 47.54 121 A 1 
ATOM 902  C CG  . ASN A 1 121 ? -31.463 0.449   9.303   1.00 42.85 121 A 1 
ATOM 903  O OD1 . ASN A 1 121 ? -31.837 0.042   8.217   1.00 40.43 121 A 1 
ATOM 904  N ND2 . ASN A 1 121 ? -31.485 -0.363  10.328  1.00 38.30 121 A 1 
ATOM 905  N N   . LYS A 1 122 ? -30.339 5.065   7.888   1.00 47.81 122 A 1 
ATOM 906  C CA  . LYS A 1 122 ? -30.728 6.475   7.733   1.00 52.15 122 A 1 
ATOM 907  C C   . LYS A 1 122 ? -29.915 7.126   6.620   1.00 51.67 122 A 1 
ATOM 908  O O   . LYS A 1 122 ? -28.698 7.080   6.649   1.00 47.65 122 A 1 
ATOM 909  C CB  . LYS A 1 122 ? -30.585 7.248   9.069   1.00 49.20 122 A 1 
ATOM 910  C CG  . LYS A 1 122 ? -31.607 6.774   10.107  1.00 44.26 122 A 1 
ATOM 911  C CD  . LYS A 1 122 ? -31.612 7.624   11.381  1.00 43.16 122 A 1 
ATOM 912  C CE  . LYS A 1 122 ? -32.684 7.052   12.325  1.00 37.14 122 A 1 
ATOM 913  N NZ  . LYS A 1 122 ? -32.719 7.779   13.606  1.00 33.85 122 A 1 
ATOM 914  N N   . GLY A 1 123 ? -30.611 7.722   5.666   1.00 47.06 123 A 1 
ATOM 915  C CA  . GLY A 1 123 ? -29.988 8.401   4.534   1.00 50.51 123 A 1 
ATOM 916  C C   . GLY A 1 123 ? -29.021 9.503   4.993   1.00 51.09 123 A 1 
ATOM 917  O O   . GLY A 1 123 ? -29.375 10.349  5.812   1.00 49.07 123 A 1 
ATOM 918  N N   . ILE A 1 124 ? -27.831 9.473   4.443   1.00 46.44 124 A 1 
ATOM 919  C CA  . ILE A 1 124 ? -26.818 10.498  4.670   1.00 50.98 124 A 1 
ATOM 920  C C   . ILE A 1 124 ? -27.175 11.698  3.772   1.00 50.11 124 A 1 
ATOM 921  O O   . ILE A 1 124 ? -27.130 11.591  2.550   1.00 48.19 124 A 1 
ATOM 922  C CB  . ILE A 1 124 ? -25.394 9.947   4.399   1.00 50.85 124 A 1 
ATOM 923  C CG1 . ILE A 1 124 ? -25.099 8.709   5.292   1.00 47.21 124 A 1 
ATOM 924  C CG2 . ILE A 1 124 ? -24.343 11.042  4.632   1.00 48.10 124 A 1 
ATOM 925  C CD1 . ILE A 1 124 ? -23.763 8.001   4.981   1.00 43.37 124 A 1 
ATOM 926  N N   . LYS A 1 125 ? -27.529 12.827  4.359   1.00 41.87 125 A 1 
ATOM 927  C CA  . LYS A 1 125 ? -27.601 14.092  3.622   1.00 48.16 125 A 1 
ATOM 928  C C   . LYS A 1 125 ? -26.196 14.670  3.536   1.00 46.92 125 A 1 
ATOM 929  O O   . LYS A 1 125 ? -25.701 15.234  4.507   1.00 47.67 125 A 1 
ATOM 930  C CB  . LYS A 1 125 ? -28.568 15.091  4.288   1.00 48.32 125 A 1 
ATOM 931  C CG  . LYS A 1 125 ? -30.023 14.873  3.853   1.00 44.15 125 A 1 
ATOM 932  C CD  . LYS A 1 125 ? -30.926 15.978  4.427   1.00 42.18 125 A 1 
ATOM 933  C CE  . LYS A 1 125 ? -32.364 15.820  3.928   1.00 37.82 125 A 1 
ATOM 934  N NZ  . LYS A 1 125 ? -33.236 16.890  4.442   1.00 34.64 125 A 1 
ATOM 935  N N   . VAL A 1 126 ? -25.586 14.539  2.373   1.00 49.25 126 A 1 
ATOM 936  C CA  . VAL A 1 126 ? -24.298 15.168  2.082   1.00 52.05 126 A 1 
ATOM 937  C C   . VAL A 1 126 ? -24.573 16.580  1.569   1.00 50.94 126 A 1 
ATOM 938  O O   . VAL A 1 126 ? -25.197 16.748  0.527   1.00 47.77 126 A 1 
ATOM 939  C CB  . VAL A 1 126 ? -23.469 14.337  1.081   1.00 50.10 126 A 1 
ATOM 940  C CG1 . VAL A 1 126 ? -22.054 14.918  0.935   1.00 45.23 126 A 1 
ATOM 941  C CG2 . VAL A 1 126 ? -23.331 12.878  1.542   1.00 48.03 126 A 1 
ATOM 942  N N   . ASN A 1 127 ? -24.135 17.588  2.316   1.00 47.34 127 A 1 
ATOM 943  C CA  . ASN A 1 127 ? -24.086 18.956  1.821   1.00 52.76 127 A 1 
ATOM 944  C C   . ASN A 1 127 ? -22.691 19.206  1.230   1.00 50.50 127 A 1 
ATOM 945  O O   . ASN A 1 127 ? -21.703 18.783  1.811   1.00 48.23 127 A 1 
ATOM 946  C CB  . ASN A 1 127 ? -24.477 19.933  2.958   1.00 50.60 127 A 1 
ATOM 947  C CG  . ASN A 1 127 ? -24.888 21.288  2.443   1.00 44.25 127 A 1 
ATOM 948  O OD1 . ASN A 1 127 ? -24.846 21.584  1.249   1.00 43.04 127 A 1 
ATOM 949  N ND2 . ASN A 1 127 ? -25.330 22.174  3.291   1.00 42.72 127 A 1 
ATOM 950  N N   . ALA A 1 128 ? -22.617 19.829  0.060   1.00 47.46 128 A 1 
ATOM 951  C CA  . ALA A 1 128 ? -21.445 19.866  -0.822  1.00 50.77 128 A 1 
ATOM 952  C C   . ALA A 1 128 ? -20.274 20.760  -0.345  1.00 50.72 128 A 1 
ATOM 953  O O   . ALA A 1 128 ? -19.469 21.191  -1.168  1.00 44.68 128 A 1 
ATOM 954  C CB  . ALA A 1 128 ? -21.932 20.224  -2.234  1.00 46.10 128 A 1 
ATOM 955  N N   . ASN A 1 129 ? -20.148 21.026  0.938   1.00 46.36 129 A 1 
ATOM 956  C CA  . ASN A 1 129 ? -18.966 21.659  1.518   1.00 51.98 129 A 1 
ATOM 957  C C   . ASN A 1 129 ? -18.048 20.584  2.114   1.00 49.89 129 A 1 
ATOM 958  O O   . ASN A 1 129 ? -18.450 19.845  3.003   1.00 50.10 129 A 1 
ATOM 959  C CB  . ASN A 1 129 ? -19.377 22.754  2.519   1.00 51.14 129 A 1 
ATOM 960  C CG  . ASN A 1 129 ? -19.728 24.070  1.859   1.00 45.28 129 A 1 
ATOM 961  O OD1 . ASN A 1 129 ? -19.528 24.299  0.673   1.00 43.84 129 A 1 
ATOM 962  N ND2 . ASN A 1 129 ? -20.224 25.017  2.606   1.00 42.27 129 A 1 
ATOM 963  N N   . LEU A 1 130 ? -16.840 20.528  1.596   1.00 41.63 130 A 1 
ATOM 964  C CA  . LEU A 1 130 ? -15.800 19.503  1.760   1.00 43.97 130 A 1 
ATOM 965  C C   . LEU A 1 130 ? -15.125 19.460  3.151   1.00 43.64 130 A 1 
ATOM 966  O O   . LEU A 1 130 ? -13.951 19.144  3.239   1.00 40.20 130 A 1 
ATOM 967  C CB  . LEU A 1 130 ? -14.786 19.682  0.599   1.00 42.59 130 A 1 
ATOM 968  C CG  . LEU A 1 130 ? -15.062 18.759  -0.592  1.00 39.53 130 A 1 
ATOM 969  C CD1 . LEU A 1 130 ? -14.503 19.362  -1.884  1.00 37.66 130 A 1 
ATOM 970  C CD2 . LEU A 1 130 ? -14.404 17.398  -0.383  1.00 38.75 130 A 1 
ATOM 971  N N   . ASP A 1 131 ? -15.856 19.696  4.228   1.00 43.35 131 A 1 
ATOM 972  C CA  . ASP A 1 131 ? -15.385 19.575  5.614   1.00 48.95 131 A 1 
ATOM 973  C C   . ASP A 1 131 ? -16.375 18.776  6.483   1.00 47.51 131 A 1 
ATOM 974  O O   . ASP A 1 131 ? -16.724 19.151  7.597   1.00 45.75 131 A 1 
ATOM 975  C CB  . ASP A 1 131 ? -15.037 20.961  6.193   1.00 48.29 131 A 1 
ATOM 976  C CG  . ASP A 1 131 ? -13.592 21.406  5.957   1.00 43.06 131 A 1 
ATOM 977  O OD1 . ASP A 1 131 ? -12.711 20.535  5.804   1.00 41.03 131 A 1 
ATOM 978  O OD2 . ASP A 1 131 ? -13.369 22.639  6.024   1.00 39.32 131 A 1 
ATOM 979  N N   . SER A 1 132 ? -16.853 17.651  5.969   1.00 44.24 132 A 1 
ATOM 980  C CA  . SER A 1 132 ? -17.683 16.737  6.757   1.00 45.60 132 A 1 
ATOM 981  C C   . SER A 1 132 ? -16.846 15.567  7.279   1.00 45.69 132 A 1 
ATOM 982  O O   . SER A 1 132 ? -16.589 14.596  6.575   1.00 42.57 132 A 1 
ATOM 983  C CB  . SER A 1 132 ? -18.935 16.304  5.990   1.00 42.90 132 A 1 
ATOM 984  O OG  . SER A 1 132 ? -18.634 15.717  4.744   1.00 38.44 132 A 1 
ATOM 985  N N   . SER A 1 133 ? -16.433 15.638  8.554   1.00 37.58 133 A 1 
ATOM 986  C CA  . SER A 1 133 ? -15.915 14.498  9.292   1.00 42.56 133 A 1 
ATOM 987  C C   . SER A 1 133 ? -17.049 13.478  9.491   1.00 42.34 133 A 1 
ATOM 988  O O   . SER A 1 133 ? -18.033 13.747  10.180  1.00 40.65 133 A 1 
ATOM 989  C CB  . SER A 1 133 ? -15.317 14.946  10.629  1.00 39.93 133 A 1 
ATOM 990  O OG  . SER A 1 133 ? -16.250 15.694  11.384  1.00 34.21 133 A 1 
ATOM 991  N N   . ILE A 1 134 ? -16.923 12.300  8.892   1.00 37.62 134 A 1 
ATOM 992  C CA  . ILE A 1 134 ? -17.863 11.203  9.098   1.00 43.86 134 A 1 
ATOM 993  C C   . ILE A 1 134 ? -17.517 10.535  10.436  1.00 43.79 134 A 1 
ATOM 994  O O   . ILE A 1 134 ? -16.532 9.811   10.542  1.00 41.24 134 A 1 
ATOM 995  C CB  . ILE A 1 134 ? -17.852 10.214  7.910   1.00 44.21 134 A 1 
ATOM 996  C CG1 . ILE A 1 134 ? -18.221 10.933  6.594   1.00 41.15 134 A 1 
ATOM 997  C CG2 . ILE A 1 134 ? -18.821 9.049   8.178   1.00 41.58 134 A 1 
ATOM 998  C CD1 . ILE A 1 134 ? -18.114 10.054  5.339   1.00 37.75 134 A 1 
ATOM 999  N N   . SER A 1 135 ? -18.321 10.766  11.460  1.00 39.60 135 A 1 
ATOM 1000 C CA  . SER A 1 135 ? -18.214 10.064  12.740  1.00 43.83 135 A 1 
ATOM 1001 C C   . SER A 1 135 ? -19.033 8.778   12.685  1.00 41.51 135 A 1 
ATOM 1002 O O   . SER A 1 135 ? -20.267 8.812   12.720  1.00 40.83 135 A 1 
ATOM 1003 C CB  . SER A 1 135 ? -18.644 10.982  13.885  1.00 43.04 135 A 1 
ATOM 1004 O OG  . SER A 1 135 ? -18.423 10.347  15.124  1.00 38.13 135 A 1 
ATOM 1005 N N   . ILE A 1 136 ? -18.373 7.636   12.602  1.00 42.52 136 A 1 
ATOM 1006 C CA  . ILE A 1 136 ? -19.004 6.318   12.643  1.00 46.29 136 A 1 
ATOM 1007 C C   . ILE A 1 136 ? -19.005 5.852   14.102  1.00 44.35 136 A 1 
ATOM 1008 O O   . ILE A 1 136 ? -17.984 5.414   14.629  1.00 41.24 136 A 1 
ATOM 1009 C CB  . ILE A 1 136 ? -18.299 5.314   11.696  1.00 45.51 136 A 1 
ATOM 1010 C CG1 . ILE A 1 136 ? -18.255 5.858   10.243  1.00 42.66 136 A 1 
ATOM 1011 C CG2 . ILE A 1 136 ? -19.020 3.959   11.747  1.00 43.29 136 A 1 
ATOM 1012 C CD1 . ILE A 1 136 ? -17.455 4.982   9.269   1.00 39.49 136 A 1 
ATOM 1013 N N   . SER A 1 137 ? -20.143 5.937   14.774  1.00 39.79 137 A 1 
ATOM 1014 C CA  . SER A 1 137 ? -20.310 5.358   16.106  1.00 44.60 137 A 1 
ATOM 1015 C C   . SER A 1 137 ? -20.815 3.922   15.994  1.00 41.81 137 A 1 
ATOM 1016 O O   . SER A 1 137 ? -21.977 3.669   15.678  1.00 40.39 137 A 1 
ATOM 1017 C CB  . SER A 1 137 ? -21.198 6.236   16.995  1.00 43.43 137 A 1 
ATOM 1018 O OG  . SER A 1 137 ? -22.527 6.318   16.514  1.00 38.47 137 A 1 
ATOM 1019 N N   . THR A 1 138 ? -19.956 2.945   16.277  1.00 45.11 138 A 1 
ATOM 1020 C CA  . THR A 1 138 ? -20.324 1.526   16.378  1.00 48.40 138 A 1 
ATOM 1021 C C   . THR A 1 138 ? -20.869 1.210   17.773  1.00 48.24 138 A 1 
ATOM 1022 O O   . THR A 1 138 ? -20.273 0.459   18.536  1.00 43.00 138 A 1 
ATOM 1023 C CB  . THR A 1 138 ? -19.158 0.608   15.997  1.00 43.07 138 A 1 
ATOM 1024 O OG1 . THR A 1 138 ? -18.033 0.924   16.775  1.00 39.53 138 A 1 
ATOM 1025 C CG2 . THR A 1 138 ? -18.767 0.761   14.530  1.00 40.32 138 A 1 
ATOM 1026 N N   . SER A 1 139 ? -21.998 1.796   18.148  1.00 37.87 139 A 1 
ATOM 1027 C CA  . SER A 1 139 ? -22.685 1.376   19.369  1.00 45.68 139 A 1 
ATOM 1028 C C   . SER A 1 139 ? -23.398 0.048   19.114  1.00 44.11 139 A 1 
ATOM 1029 O O   . SER A 1 139 ? -24.548 0.011   18.679  1.00 41.04 139 A 1 
ATOM 1030 C CB  . SER A 1 139 ? -23.616 2.468   19.915  1.00 42.32 139 A 1 
ATOM 1031 O OG  . SER A 1 139 ? -24.644 2.797   19.018  1.00 37.57 139 A 1 
ATOM 1032 N N   . SER A 1 140 ? -22.722 -1.058  19.386  1.00 36.80 140 A 1 
ATOM 1033 C CA  . SER A 1 140 ? -23.349 -2.374  19.397  1.00 42.76 140 A 1 
ATOM 1034 C C   . SER A 1 140 ? -24.328 -2.455  20.578  1.00 41.89 140 A 1 
ATOM 1035 O O   . SER A 1 140 ? -23.949 -2.721  21.717  1.00 38.63 140 A 1 
ATOM 1036 C CB  . SER A 1 140 ? -22.296 -3.489  19.423  1.00 38.38 140 A 1 
ATOM 1037 O OG  . SER A 1 140 ? -21.380 -3.333  20.493  1.00 33.81 140 A 1 
ATOM 1038 N N   . LYS A 1 141 ? -25.608 -2.221  20.326  1.00 34.21 141 A 1 
ATOM 1039 C CA  . LYS A 1 141 ? -26.657 -2.624  21.261  1.00 41.74 141 A 1 
ATOM 1040 C C   . LYS A 1 141 ? -26.637 -4.152  21.321  1.00 39.98 141 A 1 
ATOM 1041 O O   . LYS A 1 141 ? -27.035 -4.816  20.373  1.00 38.15 141 A 1 
ATOM 1042 C CB  . LYS A 1 141 ? -28.032 -2.080  20.848  1.00 39.30 141 A 1 
ATOM 1043 C CG  . LYS A 1 141 ? -28.230 -0.620  21.277  1.00 35.47 141 A 1 
ATOM 1044 C CD  . LYS A 1 141 ? -29.666 -0.144  20.962  1.00 33.63 141 A 1 
ATOM 1045 C CE  . LYS A 1 141 ? -29.892 1.287   21.448  1.00 29.75 141 A 1 
ATOM 1046 N NZ  . LYS A 1 141 ? -31.260 1.747   21.141  1.00 28.52 141 A 1 
ATOM 1047 N N   . LYS A 1 142 ? -26.152 -4.695  22.434  1.00 33.39 142 A 1 
ATOM 1048 C CA  . LYS A 1 142 ? -26.245 -6.111  22.767  1.00 41.64 142 A 1 
ATOM 1049 C C   . LYS A 1 142 ? -27.720 -6.479  22.945  1.00 40.03 142 A 1 
ATOM 1050 O O   . LYS A 1 142 ? -28.247 -6.381  24.053  1.00 39.02 142 A 1 
ATOM 1051 C CB  . LYS A 1 142 ? -25.424 -6.398  24.046  1.00 40.09 142 A 1 
ATOM 1052 C CG  . LYS A 1 142 ? -24.112 -7.144  23.794  1.00 35.85 142 A 1 
ATOM 1053 C CD  . LYS A 1 142 ? -23.348 -7.365  25.111  1.00 32.97 142 A 1 
ATOM 1054 C CE  . LYS A 1 142 ? -22.072 -8.180  24.877  1.00 29.26 142 A 1 
ATOM 1055 N NZ  . LYS A 1 142 ? -21.255 -8.324  26.100  1.00 27.51 142 A 1 
ATOM 1056 N N   . GLU A 1 143 ? -28.386 -6.923  21.897  1.00 32.31 143 A 1 
ATOM 1057 C CA  . GLU A 1 143 ? -29.575 -7.748  22.059  1.00 38.41 143 A 1 
ATOM 1058 C C   . GLU A 1 143 ? -29.141 -9.135  22.528  1.00 37.30 143 A 1 
ATOM 1059 O O   . GLU A 1 143 ? -28.364 -9.836  21.879  1.00 36.08 143 A 1 
ATOM 1060 C CB  . GLU A 1 143 ? -30.443 -7.781  20.791  1.00 37.51 143 A 1 
ATOM 1061 C CG  . GLU A 1 143 ? -31.250 -6.472  20.673  1.00 33.49 143 A 1 
ATOM 1062 C CD  . GLU A 1 143 ? -32.311 -6.497  19.567  1.00 30.88 143 A 1 
ATOM 1063 O OE1 . GLU A 1 143 ? -33.205 -5.618  19.641  1.00 28.13 143 A 1 
ATOM 1064 O OE2 . GLU A 1 143 ? -32.223 -7.374  18.691  1.00 31.21 143 A 1 
ATOM 1065 N N   . LYS A 1 144 ? -29.563 -9.486  23.724  1.00 36.84 144 A 1 
ATOM 1066 C CA  . LYS A 1 144 ? -29.351 -10.813 24.302  1.00 44.73 144 A 1 
ATOM 1067 C C   . LYS A 1 144 ? -30.277 -11.811 23.600  1.00 42.96 144 A 1 
ATOM 1068 O O   . LYS A 1 144 ? -31.362 -12.082 24.098  1.00 41.49 144 A 1 
ATOM 1069 C CB  . LYS A 1 144 ? -29.635 -10.782 25.821  1.00 42.86 144 A 1 
ATOM 1070 C CG  . LYS A 1 144 ? -28.556 -10.093 26.666  1.00 37.98 144 A 1 
ATOM 1071 C CD  . LYS A 1 144 ? -28.985 -10.133 28.154  1.00 35.57 144 A 1 
ATOM 1072 C CE  . LYS A 1 144 ? -27.910 -9.540  29.072  1.00 31.96 144 A 1 
ATOM 1073 N NZ  . LYS A 1 144 ? -28.350 -9.533  30.492  1.00 29.04 144 A 1 
ATOM 1074 N N   . SER A 1 145 ? -29.844 -12.399 22.507  1.00 37.44 145 A 1 
ATOM 1075 C CA  . SER A 1 145 ? -30.422 -13.651 22.031  1.00 44.95 145 A 1 
ATOM 1076 C C   . SER A 1 145 ? -29.711 -14.819 22.722  1.00 43.87 145 A 1 
ATOM 1077 O O   . SER A 1 145 ? -28.506 -15.028 22.573  1.00 40.75 145 A 1 
ATOM 1078 C CB  . SER A 1 145 ? -30.410 -13.749 20.501  1.00 41.23 145 A 1 
ATOM 1079 O OG  . SER A 1 145 ? -29.110 -13.596 19.994  1.00 35.43 145 A 1 
ATOM 1080 N N   . LYS A 1 146 ? -30.439 -15.558 23.541  1.00 40.21 146 A 1 
ATOM 1081 C CA  . LYS A 1 146 ? -30.014 -16.856 24.056  1.00 48.42 146 A 1 
ATOM 1082 C C   . LYS A 1 146 ? -30.025 -17.841 22.888  1.00 46.95 146 A 1 
ATOM 1083 O O   . LYS A 1 146 ? -31.102 -18.182 22.400  1.00 44.73 146 A 1 
ATOM 1084 C CB  . LYS A 1 146 ? -30.994 -17.331 25.141  1.00 45.84 146 A 1 
ATOM 1085 C CG  . LYS A 1 146 ? -30.876 -16.605 26.486  1.00 41.33 146 A 1 
ATOM 1086 C CD  . LYS A 1 146 ? -31.943 -17.146 27.453  1.00 39.73 146 A 1 
ATOM 1087 C CE  . LYS A 1 146 ? -31.808 -16.552 28.864  1.00 35.64 146 A 1 
ATOM 1088 N NZ  . LYS A 1 146 ? -32.868 -17.064 29.763  1.00 32.79 146 A 1 
ATOM 1089 N N   . SER A 1 147 ? -28.859 -18.298 22.461  1.00 44.97 147 A 1 
ATOM 1090 C CA  . SER A 1 147 ? -28.743 -19.503 21.640  1.00 52.05 147 A 1 
ATOM 1091 C C   . SER A 1 147 ? -27.500 -20.289 22.037  1.00 53.61 147 A 1 
ATOM 1092 O O   . SER A 1 147 ? -26.489 -19.720 22.441  1.00 48.64 147 A 1 
ATOM 1093 C CB  . SER A 1 147 ? -28.801 -19.195 20.138  1.00 46.38 147 A 1 
ATOM 1094 O OG  . SER A 1 147 ? -27.694 -18.426 19.737  1.00 38.70 147 A 1 
ATOM 1095 N N   . ASP A 1 148 ? -27.648 -21.593 21.995  1.00 43.12 148 A 1 
ATOM 1096 C CA  . ASP A 1 148 ? -26.895 -22.630 22.680  1.00 49.83 148 A 1 
ATOM 1097 C C   . ASP A 1 148 ? -25.365 -22.537 22.602  1.00 49.36 148 A 1 
ATOM 1098 O O   . ASP A 1 148 ? -24.758 -22.396 21.539  1.00 46.71 148 A 1 
ATOM 1099 C CB  . ASP A 1 148 ? -27.402 -23.964 22.149  1.00 46.76 148 A 1 
ATOM 1100 C CG  . ASP A 1 148 ? -28.884 -24.133 22.486  1.00 40.33 148 A 1 
ATOM 1101 O OD1 . ASP A 1 148 ? -29.169 -24.153 23.700  1.00 37.72 148 A 1 
ATOM 1102 O OD2 . ASP A 1 148 ? -29.699 -24.127 21.542  1.00 37.40 148 A 1 
ATOM 1103 N N   . HIS A 1 149 ? -24.737 -22.681 23.767  1.00 48.15 149 A 1 
ATOM 1104 C CA  . HIS A 1 149 ? -23.302 -22.797 23.944  1.00 54.81 149 A 1 
ATOM 1105 C C   . HIS A 1 149 ? -22.753 -24.101 23.323  1.00 54.55 149 A 1 
ATOM 1106 O O   . HIS A 1 149 ? -22.596 -25.107 24.000  1.00 52.76 149 A 1 
ATOM 1107 C CB  . HIS A 1 149 ? -22.972 -22.743 25.443  1.00 51.43 149 A 1 
ATOM 1108 C CG  . HIS A 1 149 ? -22.962 -21.363 26.044  1.00 46.13 149 A 1 
ATOM 1109 N ND1 . HIS A 1 149 ? -21.954 -20.432 25.895  1.00 43.10 149 A 1 
ATOM 1110 C CD2 . HIS A 1 149 ? -23.895 -20.819 26.885  1.00 40.01 149 A 1 
ATOM 1111 C CE1 . HIS A 1 149 ? -22.272 -19.359 26.632  1.00 35.97 149 A 1 
ATOM 1112 N NE2 . HIS A 1 149 ? -23.445 -19.541 27.257  1.00 37.32 149 A 1 
ATOM 1113 N N   . LYS A 1 150 ? -22.349 -24.058 22.078  1.00 52.21 150 A 1 
ATOM 1114 C CA  . LYS A 1 150 ? -21.192 -24.846 21.651  1.00 58.78 150 A 1 
ATOM 1115 C C   . LYS A 1 150 ? -19.950 -24.077 22.081  1.00 58.64 150 A 1 
ATOM 1116 O O   . LYS A 1 150 ? -19.708 -22.967 21.602  1.00 55.08 150 A 1 
ATOM 1117 C CB  . LYS A 1 150 ? -21.213 -25.166 20.148  1.00 55.20 150 A 1 
ATOM 1118 C CG  . LYS A 1 150 ? -22.138 -26.361 19.862  1.00 48.79 150 A 1 
ATOM 1119 C CD  . LYS A 1 150 ? -22.091 -26.770 18.382  1.00 47.85 150 A 1 
ATOM 1120 C CE  . LYS A 1 150 ? -22.995 -27.990 18.156  1.00 42.60 150 A 1 
ATOM 1121 N NZ  . LYS A 1 150 ? -23.015 -28.411 16.725  1.00 37.95 150 A 1 
ATOM 1122 N N   . SER A 1 151 ? -19.217 -24.660 23.010  1.00 63.62 151 A 1 
ATOM 1123 C CA  . SER A 1 151 ? -17.952 -24.159 23.537  1.00 68.07 151 A 1 
ATOM 1124 C C   . SER A 1 151 ? -17.006 -23.775 22.383  1.00 68.95 151 A 1 
ATOM 1125 O O   . SER A 1 151 ? -16.328 -24.632 21.827  1.00 67.31 151 A 1 
ATOM 1126 C CB  . SER A 1 151 ? -17.338 -25.262 24.415  1.00 63.37 151 A 1 
ATOM 1127 O OG  . SER A 1 151 ? -16.041 -24.930 24.839  1.00 53.72 151 A 1 
ATOM 1128 N N   . ARG A 1 152 ? -16.992 -22.500 22.011  1.00 62.20 152 A 1 
ATOM 1129 C CA  . ARG A 1 152 ? -15.920 -21.955 21.183  1.00 66.69 152 A 1 
ATOM 1130 C C   . ARG A 1 152 ? -14.671 -21.952 22.050  1.00 67.45 152 A 1 
ATOM 1131 O O   . ARG A 1 152 ? -14.570 -21.134 22.965  1.00 67.36 152 A 1 
ATOM 1132 C CB  . ARG A 1 152 ? -16.266 -20.549 20.657  1.00 62.29 152 A 1 
ATOM 1133 C CG  . ARG A 1 152 ? -16.927 -20.600 19.268  1.00 54.77 152 A 1 
ATOM 1134 C CD  . ARG A 1 152 ? -17.225 -19.183 18.759  1.00 53.69 152 A 1 
ATOM 1135 N NE  . ARG A 1 152 ? -17.563 -19.174 17.319  1.00 48.24 152 A 1 
ATOM 1136 C CZ  . ARG A 1 152 ? -18.004 -18.147 16.606  1.00 42.68 152 A 1 
ATOM 1137 N NH1 . ARG A 1 152 ? -18.259 -16.990 17.156  1.00 41.80 152 A 1 
ATOM 1138 N NH2 . ARG A 1 152 ? -18.197 -18.254 15.319  1.00 39.19 152 A 1 
ATOM 1139 N N   . LYS A 1 153 ? -13.747 -22.869 21.772  1.00 68.94 153 A 1 
ATOM 1140 C CA  . LYS A 1 153 ? -12.415 -22.857 22.371  1.00 73.63 153 A 1 
ATOM 1141 C C   . LYS A 1 153 ? -11.842 -21.448 22.227  1.00 74.52 153 A 1 
ATOM 1142 O O   . LYS A 1 153 ? -11.825 -20.887 21.124  1.00 71.19 153 A 1 
ATOM 1143 C CB  . LYS A 1 153 ? -11.506 -23.903 21.710  1.00 69.11 153 A 1 
ATOM 1144 C CG  . LYS A 1 153 ? -11.898 -25.360 22.017  1.00 63.94 153 A 1 
ATOM 1145 C CD  . LYS A 1 153 ? -10.849 -26.322 21.423  1.00 63.02 153 A 1 
ATOM 1146 C CE  . LYS A 1 153 ? -11.116 -27.803 21.716  1.00 55.20 153 A 1 
ATOM 1147 N NZ  . LYS A 1 153 ? -9.991  -28.648 21.211  1.00 47.59 153 A 1 
ATOM 1148 N N   . HIS A 1 154 ? -11.476 -20.853 23.356  1.00 70.60 154 A 1 
ATOM 1149 C CA  . HIS A 1 154 ? -11.013 -19.480 23.399  1.00 74.41 154 A 1 
ATOM 1150 C C   . HIS A 1 154 ? -9.506  -19.485 23.135  1.00 75.73 154 A 1 
ATOM 1151 O O   . HIS A 1 154 ? -8.717  -19.768 24.032  1.00 73.75 154 A 1 
ATOM 1152 C CB  . HIS A 1 154 ? -11.421 -18.842 24.734  1.00 69.35 154 A 1 
ATOM 1153 C CG  . HIS A 1 154 ? -11.660 -17.354 24.647  1.00 59.76 154 A 1 
ATOM 1154 N ND1 . HIS A 1 154 ? -12.589 -16.734 23.838  1.00 57.04 154 A 1 
ATOM 1155 C CD2 . HIS A 1 154 ? -11.046 -16.372 25.382  1.00 52.51 154 A 1 
ATOM 1156 C CE1 . HIS A 1 154 ? -12.539 -15.419 24.080  1.00 45.38 154 A 1 
ATOM 1157 N NE2 . HIS A 1 154 ? -11.620 -15.140 25.018  1.00 48.15 154 A 1 
ATOM 1158 N N   . TYR A 1 155 ? -9.118  -19.222 21.905  1.00 69.64 155 A 1 
ATOM 1159 C CA  . TYR A 1 155 ? -7.698  -19.073 21.579  1.00 73.95 155 A 1 
ATOM 1160 C C   . TYR A 1 155 ? -7.121  -17.820 22.248  1.00 73.92 155 A 1 
ATOM 1161 O O   . TYR A 1 155 ? -7.835  -16.825 22.408  1.00 72.16 155 A 1 
ATOM 1162 C CB  . TYR A 1 155 ? -7.502  -19.042 20.061  1.00 71.04 155 A 1 
ATOM 1163 C CG  . TYR A 1 155 ? -7.877  -20.357 19.400  1.00 66.54 155 A 1 
ATOM 1164 C CD1 . TYR A 1 155 ? -7.037  -21.478 19.553  1.00 65.70 155 A 1 
ATOM 1165 C CD2 . TYR A 1 155 ? -9.074  -20.475 18.669  1.00 62.92 155 A 1 
ATOM 1166 C CE1 . TYR A 1 155 ? -7.400  -22.715 18.994  1.00 57.63 155 A 1 
ATOM 1167 C CE2 . TYR A 1 155 ? -9.439  -21.718 18.101  1.00 61.08 155 A 1 
ATOM 1168 C CZ  . TYR A 1 155 ? -8.605  -22.837 18.265  1.00 57.58 155 A 1 
ATOM 1169 O OH  . TYR A 1 155 ? -8.956  -24.036 17.736  1.00 58.98 155 A 1 
ATOM 1170 N N   . PRO A 1 156 ? -5.832  -17.841 22.642  1.00 75.30 156 A 1 
ATOM 1171 C CA  . PRO A 1 156 ? -5.183  -16.684 23.234  1.00 76.46 156 A 1 
ATOM 1172 C C   . PRO A 1 156 ? -5.306  -15.467 22.311  1.00 77.38 156 A 1 
ATOM 1173 O O   . PRO A 1 156 ? -4.842  -15.473 21.166  1.00 74.26 156 A 1 
ATOM 1174 C CB  . PRO A 1 156 ? -3.717  -17.083 23.464  1.00 73.37 156 A 1 
ATOM 1175 C CG  . PRO A 1 156 ? -3.755  -18.610 23.512  1.00 71.60 156 A 1 
ATOM 1176 C CD  . PRO A 1 156 ? -4.902  -18.965 22.577  1.00 77.06 156 A 1 
ATOM 1177 N N   . LYS A 1 157 ? -5.932  -14.406 22.815  1.00 72.21 157 A 1 
ATOM 1178 C CA  . LYS A 1 157 ? -6.074  -13.157 22.081  1.00 74.73 157 A 1 
ATOM 1179 C C   . LYS A 1 157 ? -4.696  -12.508 21.935  1.00 73.71 157 A 1 
ATOM 1180 O O   . LYS A 1 157 ? -4.050  -12.165 22.921  1.00 72.75 157 A 1 
ATOM 1181 C CB  . LYS A 1 157 ? -7.092  -12.259 22.800  1.00 70.40 157 A 1 
ATOM 1182 C CG  . LYS A 1 157 ? -7.452  -11.006 21.996  1.00 61.17 157 A 1 
ATOM 1183 C CD  . LYS A 1 157 ? -8.396  -10.103 22.818  1.00 60.24 157 A 1 
ATOM 1184 C CE  . LYS A 1 157 ? -8.640  -8.771  22.117  1.00 52.02 157 A 1 
ATOM 1185 N NZ  . LYS A 1 157 ? -8.900  -7.715  23.125  1.00 45.58 157 A 1 
ATOM 1186 N N   . ILE A 1 158 ? -4.246  -12.341 20.706  1.00 72.54 158 A 1 
ATOM 1187 C CA  . ILE A 1 158 ? -3.040  -11.578 20.405  1.00 73.61 158 A 1 
ATOM 1188 C C   . ILE A 1 158 ? -3.428  -10.094 20.401  1.00 72.81 158 A 1 
ATOM 1189 O O   . ILE A 1 158 ? -4.053  -9.622  19.471  1.00 69.94 158 A 1 
ATOM 1190 C CB  . ILE A 1 158 ? -2.394  -12.052 19.080  1.00 70.70 158 A 1 
ATOM 1191 C CG1 . ILE A 1 158 ? -2.049  -13.561 19.147  1.00 66.74 158 A 1 
ATOM 1192 C CG2 . ILE A 1 158 ? -1.136  -11.217 18.782  1.00 65.77 158 A 1 
ATOM 1193 C CD1 . ILE A 1 158 ? -1.532  -14.149 17.824  1.00 60.03 158 A 1 
ATOM 1194 N N   . GLU A 1 159 ? -3.093  -9.394  21.458  1.00 69.15 159 A 1 
ATOM 1195 C CA  . GLU A 1 159 ? -3.275  -7.944  21.523  1.00 70.32 159 A 1 
ATOM 1196 C C   . GLU A 1 159 ? -2.110  -7.271  20.797  1.00 68.63 159 A 1 
ATOM 1197 O O   . GLU A 1 159 ? -0.950  -7.409  21.182  1.00 66.36 159 A 1 
ATOM 1198 C CB  . GLU A 1 159 ? -3.485  -7.465  22.969  1.00 67.17 159 A 1 
ATOM 1199 C CG  . GLU A 1 159 ? -4.735  -8.155  23.554  1.00 61.06 159 A 1 
ATOM 1200 C CD  . GLU A 1 159 ? -5.295  -7.545  24.836  1.00 57.16 159 A 1 
ATOM 1201 O OE1 . GLU A 1 159 ? -6.538  -7.704  24.987  1.00 52.67 159 A 1 
ATOM 1202 O OE2 . GLU A 1 159 ? -4.526  -6.947  25.597  1.00 51.19 159 A 1 
ATOM 1203 N N   . ALA A 1 160 ? -2.425  -6.591  19.713  1.00 62.70 160 A 1 
ATOM 1204 C CA  . ALA A 1 160 ? -1.514  -5.683  19.053  1.00 62.62 160 A 1 
ATOM 1205 C C   . ALA A 1 160 ? -1.610  -4.338  19.780  1.00 62.16 160 A 1 
ATOM 1206 O O   . ALA A 1 160 ? -2.612  -3.636  19.663  1.00 58.73 160 A 1 
ATOM 1207 C CB  . ALA A 1 160 ? -1.875  -5.596  17.570  1.00 59.17 160 A 1 
ATOM 1208 N N   . GLU A 1 161 ? -0.591  -4.026  20.566  1.00 59.57 161 A 1 
ATOM 1209 C CA  . GLU A 1 161 ? -0.436  -2.661  21.075  1.00 61.24 161 A 1 
ATOM 1210 C C   . GLU A 1 161 ? -0.181  -1.741  19.886  1.00 60.28 161 A 1 
ATOM 1211 O O   . GLU A 1 161 ? 0.693   -2.006  19.060  1.00 56.38 161 A 1 
ATOM 1212 C CB  . GLU A 1 161 ? 0.700   -2.591  22.103  1.00 58.81 161 A 1 
ATOM 1213 C CG  . GLU A 1 161 ? 0.352   -3.321  23.419  1.00 53.08 161 A 1 
ATOM 1214 C CD  . GLU A 1 161 ? 1.517   -3.361  24.429  1.00 50.72 161 A 1 
ATOM 1215 O OE1 . GLU A 1 161 ? 1.273   -3.819  25.560  1.00 46.45 161 A 1 
ATOM 1216 O OE2 . GLU A 1 161 ? 2.654   -3.018  24.037  1.00 44.49 161 A 1 
ATOM 1217 N N   . SER A 1 162 ? -0.985  -0.683  19.776  1.00 50.34 162 A 1 
ATOM 1218 C CA  . SER A 1 162 ? -0.870  0.313   18.721  1.00 54.07 162 A 1 
ATOM 1219 C C   . SER A 1 162 ? 0.487   1.007   18.813  1.00 53.76 162 A 1 
ATOM 1220 O O   . SER A 1 162 ? 0.825   1.588   19.841  1.00 50.32 162 A 1 
ATOM 1221 C CB  . SER A 1 162 ? -2.014  1.326   18.850  1.00 51.58 162 A 1 
ATOM 1222 O OG  . SER A 1 162 ? -1.984  2.259   17.805  1.00 44.62 162 A 1 
ATOM 1223 N N   . ASP A 1 163 ? 1.260   0.959   17.732  1.00 52.82 163 A 1 
ATOM 1224 C CA  . ASP A 1 163 ? 2.570   1.613   17.618  1.00 54.56 163 A 1 
ATOM 1225 C C   . ASP A 1 163 ? 2.454   3.125   17.337  1.00 54.55 163 A 1 
ATOM 1226 O O   . ASP A 1 163 ? 3.205   3.673   16.539  1.00 51.45 163 A 1 
ATOM 1227 C CB  . ASP A 1 163 ? 3.418   0.877   16.558  1.00 51.80 163 A 1 
ATOM 1228 C CG  . ASP A 1 163 ? 3.918   -0.524  16.958  1.00 46.96 163 A 1 
ATOM 1229 O OD1 . ASP A 1 163 ? 4.255   -0.744  18.155  1.00 42.58 163 A 1 
ATOM 1230 O OD2 . ASP A 1 163 ? 4.047   -1.385  16.067  1.00 40.78 163 A 1 
ATOM 1231 N N   . SER A 1 164 ? 1.477   3.812   17.940  1.00 41.80 164 A 1 
ATOM 1232 C CA  . SER A 1 164 ? 1.177   5.196   17.577  1.00 45.30 164 A 1 
ATOM 1233 C C   . SER A 1 164 ? 2.189   6.248   18.055  1.00 46.04 164 A 1 
ATOM 1234 O O   . SER A 1 164 ? 2.206   7.324   17.485  1.00 42.57 164 A 1 
ATOM 1235 C CB  . SER A 1 164 ? -0.237  5.589   18.009  1.00 42.23 164 A 1 
ATOM 1236 O OG  . SER A 1 164 ? -0.427  5.464   19.401  1.00 36.95 164 A 1 
ATOM 1237 N N   . ASP A 1 165 ? 3.034   5.945   19.056  1.00 40.10 165 A 1 
ATOM 1238 C CA  . ASP A 1 165 ? 3.665   7.034   19.832  1.00 42.25 165 A 1 
ATOM 1239 C C   . ASP A 1 165 ? 5.205   7.139   19.788  1.00 42.91 165 A 1 
ATOM 1240 O O   . ASP A 1 165 ? 5.751   8.101   20.311  1.00 40.02 165 A 1 
ATOM 1241 C CB  . ASP A 1 165 ? 3.104   7.040   21.270  1.00 40.28 165 A 1 
ATOM 1242 C CG  . ASP A 1 165 ? 1.603   7.392   21.378  1.00 36.33 165 A 1 
ATOM 1243 O OD1 . ASP A 1 165 ? 0.952   7.692   20.355  1.00 32.96 165 A 1 
ATOM 1244 O OD2 . ASP A 1 165 ? 1.071   7.288   22.514  1.00 31.59 165 A 1 
ATOM 1245 N N   . ASP A 1 166 ? 5.934   6.218   19.178  1.00 46.06 166 A 1 
ATOM 1246 C CA  . ASP A 1 166 ? 7.410   6.241   19.193  1.00 48.43 166 A 1 
ATOM 1247 C C   . ASP A 1 166 ? 8.054   6.005   17.810  1.00 48.73 166 A 1 
ATOM 1248 O O   . ASP A 1 166 ? 8.913   5.131   17.632  1.00 46.59 166 A 1 
ATOM 1249 C CB  . ASP A 1 166 ? 7.968   5.259   20.244  1.00 46.63 166 A 1 
ATOM 1250 C CG  . ASP A 1 166 ? 7.859   5.647   21.719  1.00 42.08 166 A 1 
ATOM 1251 O OD1 . ASP A 1 166 ? 7.900   6.837   22.063  1.00 38.49 166 A 1 
ATOM 1252 O OD2 . ASP A 1 166 ? 7.878   4.662   22.525  1.00 37.28 166 A 1 
ATOM 1253 N N   . TYR A 1 167 ? 7.700   6.804   16.820  1.00 34.57 167 A 1 
ATOM 1254 C CA  . TYR A 1 167 ? 8.593   7.025   15.681  1.00 37.38 167 A 1 
ATOM 1255 C C   . TYR A 1 167 ? 9.663   8.055   16.073  1.00 37.70 167 A 1 
ATOM 1256 O O   . TYR A 1 167 ? 9.655   9.191   15.632  1.00 35.25 167 A 1 
ATOM 1257 C CB  . TYR A 1 167 ? 7.832   7.426   14.413  1.00 35.60 167 A 1 
ATOM 1258 C CG  . TYR A 1 167 ? 7.128   6.281   13.722  1.00 32.54 167 A 1 
ATOM 1259 C CD1 . TYR A 1 167 ? 7.836   5.431   12.853  1.00 29.29 167 A 1 
ATOM 1260 C CD2 . TYR A 1 167 ? 5.759   6.066   13.955  1.00 28.73 167 A 1 
ATOM 1261 C CE1 . TYR A 1 167 ? 7.179   4.371   12.207  1.00 26.38 167 A 1 
ATOM 1262 C CE2 . TYR A 1 167 ? 5.096   5.000   13.319  1.00 26.86 167 A 1 
ATOM 1263 C CZ  . TYR A 1 167 ? 5.802   4.148   12.439  1.00 25.98 167 A 1 
ATOM 1264 O OH  . TYR A 1 167 ? 5.162   3.131   11.819  1.00 25.57 167 A 1 
ATOM 1265 N N   . ILE A 1 168 ? 10.598  7.641   16.934  1.00 39.88 168 A 1 
ATOM 1266 C CA  . ILE A 1 168 ? 11.894  8.317   16.976  1.00 42.03 168 A 1 
ATOM 1267 C C   . ILE A 1 168 ? 12.682  7.727   15.809  1.00 41.86 168 A 1 
ATOM 1268 O O   . ILE A 1 168 ? 13.168  6.606   15.880  1.00 39.38 168 A 1 
ATOM 1269 C CB  . ILE A 1 168 ? 12.595  8.183   18.356  1.00 39.65 168 A 1 
ATOM 1270 C CG1 . ILE A 1 168 ? 11.667  8.723   19.471  1.00 36.10 168 A 1 
ATOM 1271 C CG2 . ILE A 1 168 ? 13.926  8.962   18.318  1.00 34.86 168 A 1 
ATOM 1272 C CD1 . ILE A 1 168 ? 12.262  8.648   20.887  1.00 32.65 168 A 1 
ATOM 1273 N N   . LEU A 1 169 ? 12.740  8.469   14.715  1.00 35.40 169 A 1 
ATOM 1274 C CA  . LEU A 1 169 ? 13.759  8.287   13.690  1.00 37.34 169 A 1 
ATOM 1275 C C   . LEU A 1 169 ? 15.098  8.593   14.361  1.00 38.02 169 A 1 
ATOM 1276 O O   . LEU A 1 169 ? 15.484  9.751   14.489  1.00 35.01 169 A 1 
ATOM 1277 C CB  . LEU A 1 169 ? 13.485  9.221   12.500  1.00 34.45 169 A 1 
ATOM 1278 C CG  . LEU A 1 169 ? 12.253  8.840   11.659  1.00 30.88 169 A 1 
ATOM 1279 C CD1 . LEU A 1 169 ? 11.904  9.980   10.694  1.00 27.52 169 A 1 
ATOM 1280 C CD2 . LEU A 1 169 ? 12.492  7.583   10.820  1.00 29.35 169 A 1 
ATOM 1281 N N   . ASP A 1 170 ? 15.748  7.563   14.904  1.00 46.82 170 A 1 
ATOM 1282 C CA  . ASP A 1 170 ? 17.134  7.659   15.311  1.00 49.09 170 A 1 
ATOM 1283 C C   . ASP A 1 170 ? 17.961  7.490   14.034  1.00 47.82 170 A 1 
ATOM 1284 O O   . ASP A 1 170 ? 18.196  6.370   13.580  1.00 45.48 170 A 1 
ATOM 1285 C CB  . ASP A 1 170 ? 17.432  6.621   16.409  1.00 47.70 170 A 1 
ATOM 1286 C CG  . ASP A 1 170 ? 18.728  6.883   17.183  1.00 43.90 170 A 1 
ATOM 1287 O OD1 . ASP A 1 170 ? 19.407  7.899   16.918  1.00 40.19 170 A 1 
ATOM 1288 O OD2 . ASP A 1 170 ? 19.027  6.074   18.101  1.00 39.78 170 A 1 
ATOM 1289 N N   . ASP A 1 171 ? 18.336  8.621   13.436  1.00 40.77 171 A 1 
ATOM 1290 C CA  . ASP A 1 171 ? 19.197  8.730   12.249  1.00 43.16 171 A 1 
ATOM 1291 C C   . ASP A 1 171 ? 20.646  8.271   12.532  1.00 43.00 171 A 1 
ATOM 1292 O O   . ASP A 1 171 ? 21.613  8.732   11.924  1.00 39.61 171 A 1 
ATOM 1293 C CB  . ASP A 1 171 ? 19.164  10.179  11.708  1.00 40.75 171 A 1 
ATOM 1294 C CG  . ASP A 1 171 ? 17.850  10.611  11.045  1.00 37.27 171 A 1 
ATOM 1295 O OD1 . ASP A 1 171 ? 17.170  9.747   10.452  1.00 33.53 171 A 1 
ATOM 1296 O OD2 . ASP A 1 171 ? 17.555  11.822  11.101  1.00 33.21 171 A 1 
ATOM 1297 N N   . SER A 1 172 ? 20.833  7.386   13.493  1.00 51.62 172 A 1 
ATOM 1298 C CA  . SER A 1 172 ? 22.102  6.733   13.737  1.00 54.22 172 A 1 
ATOM 1299 C C   . SER A 1 172 ? 22.239  5.555   12.780  1.00 53.24 172 A 1 
ATOM 1300 O O   . SER A 1 172 ? 21.942  4.408   13.128  1.00 48.74 172 A 1 
ATOM 1301 C CB  . SER A 1 172 ? 22.240  6.323   15.202  1.00 52.21 172 A 1 
ATOM 1302 O OG  . SER A 1 172 ? 22.155  7.452   16.046  1.00 46.12 172 A 1 
ATOM 1303 N N   . ASP A 1 173 ? 22.741  5.848   11.586  1.00 43.14 173 A 1 
ATOM 1304 C CA  . ASP A 1 173 ? 23.308  4.894   10.629  1.00 45.65 173 A 1 
ATOM 1305 C C   . ASP A 1 173 ? 24.427  4.063   11.267  1.00 46.09 173 A 1 
ATOM 1306 O O   . ASP A 1 173 ? 25.628  4.270   11.054  1.00 43.30 173 A 1 
ATOM 1307 C CB  . ASP A 1 173 ? 23.854  5.664   9.400   1.00 43.40 173 A 1 
ATOM 1308 C CG  . ASP A 1 173 ? 22.800  6.114   8.393   1.00 39.05 173 A 1 
ATOM 1309 O OD1 . ASP A 1 173 ? 21.817  5.361   8.206   1.00 34.99 173 A 1 
ATOM 1310 O OD2 . ASP A 1 173 ? 23.041  7.161   7.759   1.00 34.18 173 A 1 
ATOM 1311 N N   . SER A 1 174 ? 24.070  3.117   12.129  1.00 45.41 174 A 1 
ATOM 1312 C CA  . SER A 1 174 ? 24.955  2.073   12.619  1.00 48.14 174 A 1 
ATOM 1313 C C   . SER A 1 174 ? 24.708  0.816   11.804  1.00 47.70 174 A 1 
ATOM 1314 O O   . SER A 1 174 ? 23.949  -0.078  12.189  1.00 44.42 174 A 1 
ATOM 1315 C CB  . SER A 1 174 ? 24.812  1.882   14.129  1.00 46.14 174 A 1 
ATOM 1316 O OG  . SER A 1 174 ? 25.417  2.962   14.807  1.00 41.35 174 A 1 
ATOM 1317 N N   . ASP A 1 175 ? 25.390  0.758   10.681  1.00 45.21 175 A 1 
ATOM 1318 C CA  . ASP A 1 175 ? 25.444  -0.359  9.725   1.00 47.26 175 A 1 
ATOM 1319 C C   . ASP A 1 175 ? 26.191  -1.601  10.262  1.00 48.52 175 A 1 
ATOM 1320 O O   . ASP A 1 175 ? 26.783  -2.389  9.534   1.00 44.75 175 A 1 
ATOM 1321 C CB  . ASP A 1 175 ? 26.055  0.193   8.419   1.00 44.07 175 A 1 
ATOM 1322 C CG  . ASP A 1 175 ? 25.873  -0.726  7.208   1.00 39.44 175 A 1 
ATOM 1323 O OD1 . ASP A 1 175 ? 24.912  -1.537  7.217   1.00 35.65 175 A 1 
ATOM 1324 O OD2 . ASP A 1 175 ? 26.695  -0.608  6.269   1.00 35.14 175 A 1 
ATOM 1325 N N   . ASP A 1 176 ? 26.203  -1.814  11.577  1.00 55.95 176 A 1 
ATOM 1326 C CA  . ASP A 1 176 ? 26.916  -2.939  12.203  1.00 58.31 176 A 1 
ATOM 1327 C C   . ASP A 1 176 ? 26.010  -4.142  12.539  1.00 58.64 176 A 1 
ATOM 1328 O O   . ASP A 1 176 ? 26.452  -5.128  13.136  1.00 54.68 176 A 1 
ATOM 1329 C CB  . ASP A 1 176 ? 27.789  -2.430  13.373  1.00 56.01 176 A 1 
ATOM 1330 C CG  . ASP A 1 176 ? 27.026  -2.126  14.669  1.00 49.09 176 A 1 
ATOM 1331 O OD1 . ASP A 1 176 ? 25.781  -2.058  14.648  1.00 45.44 176 A 1 
ATOM 1332 O OD2 . ASP A 1 176 ? 27.710  -2.079  15.718  1.00 45.22 176 A 1 
ATOM 1333 N N   . GLY A 1 177 ? 24.733  -4.073  12.171  1.00 54.82 177 A 1 
ATOM 1334 C CA  . GLY A 1 177 ? 23.762  -5.167  12.323  1.00 55.76 177 A 1 
ATOM 1335 C C   . GLY A 1 177 ? 23.474  -5.605  13.763  1.00 57.41 177 A 1 
ATOM 1336 O O   . GLY A 1 177 ? 22.754  -6.588  13.989  1.00 54.53 177 A 1 
ATOM 1337 N N   . LYS A 1 178 ? 23.998  -4.901  14.773  1.00 64.93 178 A 1 
ATOM 1338 C CA  . LYS A 1 178 ? 23.839  -5.235  16.189  1.00 67.17 178 A 1 
ATOM 1339 C C   . LYS A 1 178 ? 22.909  -4.267  16.908  1.00 68.02 178 A 1 
ATOM 1340 O O   . LYS A 1 178 ? 23.274  -3.620  17.885  1.00 63.80 178 A 1 
ATOM 1341 C CB  . LYS A 1 178 ? 25.213  -5.370  16.871  1.00 62.44 178 A 1 
ATOM 1342 C CG  . LYS A 1 178 ? 25.912  -6.674  16.493  1.00 54.21 178 A 1 
ATOM 1343 C CD  . LYS A 1 178 ? 27.297  -6.751  17.131  1.00 52.26 178 A 1 
ATOM 1344 C CE  . LYS A 1 178 ? 27.997  -8.037  16.686  1.00 47.34 178 A 1 
ATOM 1345 N NZ  . LYS A 1 178 ? 29.439  -8.024  17.037  1.00 41.29 178 A 1 
ATOM 1346 N N   . CYS A 1 179 ? 21.658  -4.284  16.525  1.00 75.00 179 A 1 
ATOM 1347 C CA  . CYS A 1 179 ? 20.608  -3.659  17.317  1.00 75.74 179 A 1 
ATOM 1348 C C   . CYS A 1 179 ? 20.417  -4.423  18.647  1.00 76.81 179 A 1 
ATOM 1349 O O   . CYS A 1 179 ? 19.587  -5.346  18.754  1.00 74.96 179 A 1 
ATOM 1350 C CB  . CYS A 1 179 ? 19.347  -3.531  16.457  1.00 71.62 179 A 1 
ATOM 1351 S SG  . CYS A 1 179 ? 18.306  -2.258  17.195  1.00 64.14 179 A 1 
ATOM 1352 N N   . LYS A 1 180 ? 21.226  -4.101  19.656  1.00 74.43 180 A 1 
ATOM 1353 C CA  . LYS A 1 180 ? 21.257  -4.817  20.945  1.00 75.24 180 A 1 
ATOM 1354 C C   . LYS A 1 180 ? 20.003  -4.582  21.793  1.00 76.08 180 A 1 
ATOM 1355 O O   . LYS A 1 180 ? 19.669  -5.444  22.594  1.00 70.85 180 A 1 
ATOM 1356 C CB  . LYS A 1 180 ? 22.535  -4.477  21.726  1.00 70.98 180 A 1 
ATOM 1357 C CG  . LYS A 1 180 ? 23.798  -5.084  21.086  1.00 62.96 180 A 1 
ATOM 1358 C CD  . LYS A 1 180 ? 25.054  -4.776  21.925  1.00 60.55 180 A 1 
ATOM 1359 C CE  . LYS A 1 180 ? 26.301  -5.371  21.283  1.00 53.41 180 A 1 
ATOM 1360 N NZ  . LYS A 1 180 ? 27.534  -4.973  22.011  1.00 46.03 180 A 1 
ATOM 1361 N N   . ASN A 1 181 ? 19.296  -3.472  21.578  1.00 75.84 181 A 1 
ATOM 1362 C CA  . ASN A 1 181 ? 18.106  -3.095  22.346  1.00 76.98 181 A 1 
ATOM 1363 C C   . ASN A 1 181 ? 16.941  -2.580  21.489  1.00 78.91 181 A 1 
ATOM 1364 O O   . ASN A 1 181 ? 16.166  -1.738  21.938  1.00 75.75 181 A 1 
ATOM 1365 C CB  . ASN A 1 181 ? 18.520  -2.119  23.471  1.00 71.73 181 A 1 
ATOM 1366 C CG  . ASN A 1 181 ? 19.041  -2.808  24.716  1.00 62.91 181 A 1 
ATOM 1367 O OD1 . ASN A 1 181 ? 18.673  -3.935  25.052  1.00 58.56 181 A 1 
ATOM 1368 N ND2 . ASN A 1 181 ? 19.850  -2.142  25.498  1.00 57.06 181 A 1 
ATOM 1369 N N   . CYS A 1 182 ? 16.770  -3.102  20.302  1.00 81.38 182 A 1 
ATOM 1370 C CA  . CYS A 1 182 ? 15.645  -2.707  19.455  1.00 82.80 182 A 1 
ATOM 1371 C C   . CYS A 1 182 ? 14.312  -3.111  20.112  1.00 85.30 182 A 1 
ATOM 1372 O O   . CYS A 1 182 ? 14.016  -4.306  20.247  1.00 84.93 182 A 1 
ATOM 1373 C CB  . CYS A 1 182 ? 15.819  -3.321  18.065  1.00 78.38 182 A 1 
ATOM 1374 S SG  . CYS A 1 182 ? 14.485  -2.776  16.965  1.00 71.25 182 A 1 
ATOM 1375 N N   . LYS A 1 183 ? 13.508  -2.118  20.490  1.00 81.79 183 A 1 
ATOM 1376 C CA  . LYS A 1 183 ? 12.139  -2.318  21.013  1.00 82.92 183 A 1 
ATOM 1377 C C   . LYS A 1 183 ? 11.321  -3.205  20.067  1.00 85.01 183 A 1 
ATOM 1378 O O   . LYS A 1 183 ? 10.677  -4.154  20.512  1.00 83.68 183 A 1 
ATOM 1379 C CB  . LYS A 1 183 ? 11.495  -0.929  21.232  1.00 79.31 183 A 1 
ATOM 1380 C CG  . LYS A 1 183 ? 10.083  -0.928  21.870  1.00 69.68 183 A 1 
ATOM 1381 C CD  . LYS A 1 183 ? 9.569   0.527   22.053  1.00 67.55 183 A 1 
ATOM 1382 C CE  . LYS A 1 183 ? 8.153   0.649   22.636  1.00 59.84 183 A 1 
ATOM 1383 N NZ  . LYS A 1 183 ? 7.697   2.070   22.742  1.00 53.27 183 A 1 
ATOM 1384 N N   . TYR A 1 184 ? 11.465  -2.990  18.782  1.00 86.75 184 A 1 
ATOM 1385 C CA  . TYR A 1 184 ? 10.797  -3.765  17.739  1.00 87.63 184 A 1 
ATOM 1386 C C   . TYR A 1 184 ? 11.285  -5.211  17.666  1.00 89.06 184 A 1 
ATOM 1387 O O   . TYR A 1 184 ? 10.477  -6.129  17.523  1.00 88.16 184 A 1 
ATOM 1388 C CB  . TYR A 1 184 ? 10.991  -3.067  16.390  1.00 85.47 184 A 1 
ATOM 1389 C CG  . TYR A 1 184 ? 10.447  -1.645  16.385  1.00 80.32 184 A 1 
ATOM 1390 C CD1 . TYR A 1 184 ? 9.054   -1.439  16.348  1.00 75.51 184 A 1 
ATOM 1391 C CD2 . TYR A 1 184 ? 11.322  -0.548  16.444  1.00 73.61 184 A 1 
ATOM 1392 C CE1 . TYR A 1 184 ? 8.537   -0.126  16.371  1.00 71.06 184 A 1 
ATOM 1393 C CE2 . TYR A 1 184 ? 10.805  0.768   16.470  1.00 72.84 184 A 1 
ATOM 1394 C CZ  . TYR A 1 184 ? 9.412   0.971   16.430  1.00 71.17 184 A 1 
ATOM 1395 O OH  . TYR A 1 184 ? 8.910   2.232   16.452  1.00 70.33 184 A 1 
ATOM 1396 N N   . LYS A 1 185 ? 12.580  -5.453  17.856  1.00 85.60 185 A 1 
ATOM 1397 C CA  . LYS A 1 185 ? 13.135  -6.813  17.909  1.00 85.83 185 A 1 
ATOM 1398 C C   . LYS A 1 185 ? 12.566  -7.605  19.092  1.00 87.32 185 A 1 
ATOM 1399 O O   . LYS A 1 185 ? 12.190  -8.761  18.920  1.00 88.32 185 A 1 
ATOM 1400 C CB  . LYS A 1 185 ? 14.666  -6.721  17.933  1.00 83.76 185 A 1 
ATOM 1401 C CG  . LYS A 1 185 ? 15.359  -8.080  17.742  1.00 78.81 185 A 1 
ATOM 1402 C CD  . LYS A 1 185 ? 16.875  -7.869  17.607  1.00 75.05 185 A 1 
ATOM 1403 C CE  . LYS A 1 185 ? 17.623  -9.183  17.345  1.00 67.65 185 A 1 
ATOM 1404 N NZ  . LYS A 1 185 ? 19.064  -8.937  17.083  1.00 62.62 185 A 1 
ATOM 1405 N N   . ARG A 1 186 ? 12.439  -6.981  20.266  1.00 88.02 186 A 1 
ATOM 1406 C CA  . ARG A 1 186 ? 11.801  -7.614  21.426  1.00 88.52 186 A 1 
ATOM 1407 C C   . ARG A 1 186 ? 10.320  -7.913  21.171  1.00 90.30 186 A 1 
ATOM 1408 O O   . ARG A 1 186 ? 9.894   -9.042  21.409  1.00 89.96 186 A 1 
ATOM 1409 C CB  . ARG A 1 186 ? 11.951  -6.749  22.686  1.00 86.20 186 A 1 
ATOM 1410 C CG  . ARG A 1 186 ? 13.409  -6.644  23.177  1.00 76.17 186 A 1 
ATOM 1411 C CD  . ARG A 1 186 ? 13.450  -5.840  24.473  1.00 73.88 186 A 1 
ATOM 1412 N NE  . ARG A 1 186 ? 14.830  -5.606  24.954  1.00 64.96 186 A 1 
ATOM 1413 C CZ  . ARG A 1 186 ? 15.163  -5.035  26.099  1.00 59.01 186 A 1 
ATOM 1414 N NH1 . ARG A 1 186 ? 14.261  -4.640  26.959  1.00 56.60 186 A 1 
ATOM 1415 N NH2 . ARG A 1 186 ? 16.410  -4.829  26.400  1.00 51.63 186 A 1 
ATOM 1416 N N   . LYS A 1 187 ? 9.573   -6.944  20.644  1.00 88.68 187 A 1 
ATOM 1417 C CA  . LYS A 1 187 ? 8.164   -7.126  20.257  1.00 88.47 187 A 1 
ATOM 1418 C C   . LYS A 1 187 ? 8.007   -8.248  19.225  1.00 90.37 187 A 1 
ATOM 1419 O O   . LYS A 1 187 ? 7.173   -9.130  19.408  1.00 90.40 187 A 1 
ATOM 1420 C CB  . LYS A 1 187 ? 7.564   -5.812  19.714  1.00 87.44 187 A 1 
ATOM 1421 C CG  . LYS A 1 187 ? 7.271   -4.732  20.781  1.00 80.04 187 A 1 
ATOM 1422 C CD  . LYS A 1 187 ? 6.537   -3.528  20.132  1.00 76.71 187 A 1 
ATOM 1423 C CE  . LYS A 1 187 ? 6.062   -2.457  21.120  1.00 68.07 187 A 1 
ATOM 1424 N NZ  . LYS A 1 187 ? 5.184   -1.439  20.464  1.00 63.59 187 A 1 
ATOM 1425 N N   . TYR A 1 188 ? 8.855   -8.284  18.208  1.00 86.95 188 A 1 
ATOM 1426 C CA  . TYR A 1 188 ? 8.866   -9.331  17.189  1.00 87.71 188 A 1 
ATOM 1427 C C   . TYR A 1 188 ? 9.080   -10.725 17.790  1.00 89.01 188 A 1 
ATOM 1428 O O   . TYR A 1 188 ? 8.321   -11.644 17.490  1.00 90.31 188 A 1 
ATOM 1429 C CB  . TYR A 1 188 ? 9.955   -9.014  16.151  1.00 87.20 188 A 1 
ATOM 1430 C CG  . TYR A 1 188 ? 10.149  -10.138 15.151  1.00 85.34 188 A 1 
ATOM 1431 C CD1 . TYR A 1 188 ? 11.191  -11.071 15.313  1.00 79.34 188 A 1 
ATOM 1432 C CD2 . TYR A 1 188 ? 9.246   -10.282 14.075  1.00 78.53 188 A 1 
ATOM 1433 C CE1 . TYR A 1 188 ? 11.343  -12.134 14.407  1.00 78.40 188 A 1 
ATOM 1434 C CE2 . TYR A 1 188 ? 9.392   -11.342 13.170  1.00 78.99 188 A 1 
ATOM 1435 C CZ  . TYR A 1 188 ? 10.442  -12.276 13.329  1.00 81.45 188 A 1 
ATOM 1436 O OH  . TYR A 1 188 ? 10.585  -13.302 12.459  1.00 79.88 188 A 1 
ATOM 1437 N N   . PHE A 1 189 ? 10.076  -10.899 18.660  1.00 87.95 189 A 1 
ATOM 1438 C CA  . PHE A 1 189 ? 10.310  -12.195 19.302  1.00 87.55 189 A 1 
ATOM 1439 C C   . PHE A 1 189 ? 9.164   -12.604 20.233  1.00 90.33 189 A 1 
ATOM 1440 O O   . PHE A 1 189 ? 8.771   -13.773 20.225  1.00 90.90 189 A 1 
ATOM 1441 C CB  . PHE A 1 189 ? 11.649  -12.196 20.047  1.00 85.11 189 A 1 
ATOM 1442 C CG  . PHE A 1 189 ? 12.852  -12.351 19.141  1.00 80.59 189 A 1 
ATOM 1443 C CD1 . PHE A 1 189 ? 13.015  -13.519 18.377  1.00 74.87 189 A 1 
ATOM 1444 C CD2 . PHE A 1 189 ? 13.829  -11.343 19.074  1.00 73.67 189 A 1 
ATOM 1445 C CE1 . PHE A 1 189 ? 14.127  -13.672 17.535  1.00 71.76 189 A 1 
ATOM 1446 C CE2 . PHE A 1 189 ? 14.945  -11.489 18.229  1.00 73.46 189 A 1 
ATOM 1447 C CZ  . PHE A 1 189 ? 15.091  -12.651 17.460  1.00 73.86 189 A 1 
ATOM 1448 N N   . ALA A 1 190 ? 8.581   -11.672 20.981  1.00 89.76 190 A 1 
ATOM 1449 C CA  . ALA A 1 190 ? 7.416   -11.946 21.819  1.00 90.58 190 A 1 
ATOM 1450 C C   . ALA A 1 190 ? 6.187   -12.351 20.987  1.00 92.78 190 A 1 
ATOM 1451 O O   . ALA A 1 190 ? 5.474   -13.294 21.345  1.00 92.46 190 A 1 
ATOM 1452 C CB  . ALA A 1 190 ? 7.130   -10.701 22.669  1.00 89.98 190 A 1 
ATOM 1453 N N   . LEU A 1 191 ? 5.954   -11.688 19.864  1.00 91.70 191 A 1 
ATOM 1454 C CA  . LEU A 1 191 ? 4.903   -12.045 18.916  1.00 92.36 191 A 1 
ATOM 1455 C C   . LEU A 1 191 ? 5.153   -13.426 18.301  1.00 93.99 191 A 1 
ATOM 1456 O O   . LEU A 1 191 ? 4.264   -14.276 18.326  1.00 94.62 191 A 1 
ATOM 1457 C CB  . LEU A 1 191 ? 4.790   -10.946 17.848  1.00 92.27 191 A 1 
ATOM 1458 C CG  . LEU A 1 191 ? 3.687   -11.201 16.799  1.00 85.45 191 A 1 
ATOM 1459 C CD1 . LEU A 1 191 ? 2.297   -11.237 17.422  1.00 79.63 191 A 1 
ATOM 1460 C CD2 . LEU A 1 191 ? 3.720   -10.096 15.743  1.00 81.12 191 A 1 
ATOM 1461 N N   . ARG A 1 192 ? 6.370   -13.683 17.831  1.00 92.50 192 A 1 
ATOM 1462 C CA  . ARG A 1 192 ? 6.767   -14.976 17.257  1.00 92.39 192 A 1 
ATOM 1463 C C   . ARG A 1 192 ? 6.562   -16.133 18.238  1.00 93.24 192 A 1 
ATOM 1464 O O   . ARG A 1 192 ? 6.078   -17.190 17.835  1.00 94.09 192 A 1 
ATOM 1465 C CB  . ARG A 1 192 ? 8.234   -14.878 16.794  1.00 91.47 192 A 1 
ATOM 1466 C CG  . ARG A 1 192 ? 8.691   -16.150 16.072  1.00 84.28 192 A 1 
ATOM 1467 C CD  . ARG A 1 192 ? 10.158  -16.020 15.655  1.00 79.70 192 A 1 
ATOM 1468 N NE  . ARG A 1 192 ? 10.623  -17.235 14.967  1.00 69.75 192 A 1 
ATOM 1469 C CZ  . ARG A 1 192 ? 11.885  -17.536 14.673  1.00 64.75 192 A 1 
ATOM 1470 N NH1 . ARG A 1 192 ? 12.872  -16.751 14.991  1.00 60.82 192 A 1 
ATOM 1471 N NH2 . ARG A 1 192 ? 12.165  -18.642 14.048  1.00 57.06 192 A 1 
ATOM 1472 N N   . MET A 1 193 ? 6.893   -15.942 19.509  1.00 92.35 193 A 1 
ATOM 1473 C CA  . MET A 1 193 ? 6.667   -16.951 20.546  1.00 91.41 193 A 1 
ATOM 1474 C C   . MET A 1 193 ? 5.179   -17.222 20.775  1.00 92.43 193 A 1 
ATOM 1475 O O   . MET A 1 193 ? 4.782   -18.387 20.833  1.00 93.71 193 A 1 
ATOM 1476 C CB  . MET A 1 193 ? 7.347   -16.528 21.857  1.00 91.03 193 A 1 
ATOM 1477 C CG  . MET A 1 193 ? 8.873   -16.686 21.794  1.00 81.23 193 A 1 
ATOM 1478 S SD  . MET A 1 193 ? 9.474   -18.379 21.550  1.00 72.73 193 A 1 
ATOM 1479 C CE  . MET A 1 193 ? 8.966   -19.136 23.113  1.00 63.45 193 A 1 
ATOM 1480 N N   . ARG A 1 194 ? 4.349   -16.171 20.824  1.00 94.67 194 A 1 
ATOM 1481 C CA  . ARG A 1 194 ? 2.887   -16.317 20.944  1.00 94.24 194 A 1 
ATOM 1482 C C   . ARG A 1 194 ? 2.281   -17.025 19.727  1.00 95.56 194 A 1 
ATOM 1483 O O   . ARG A 1 194 ? 1.500   -17.947 19.895  1.00 94.94 194 A 1 
ATOM 1484 C CB  . ARG A 1 194 ? 2.227   -14.941 21.164  1.00 94.06 194 A 1 
ATOM 1485 C CG  . ARG A 1 194 ? 2.446   -14.429 22.597  1.00 85.44 194 A 1 
ATOM 1486 C CD  . ARG A 1 194 ? 1.705   -13.099 22.859  1.00 81.05 194 A 1 
ATOM 1487 N NE  . ARG A 1 194 ? 2.390   -11.938 22.258  1.00 71.20 194 A 1 
ATOM 1488 C CZ  . ARG A 1 194 ? 1.945   -10.686 22.295  1.00 66.11 194 A 1 
ATOM 1489 N NH1 . ARG A 1 194 ? 0.782   -10.363 22.794  1.00 61.17 194 A 1 
ATOM 1490 N NH2 . ARG A 1 194 ? 2.661   -9.708  21.821  1.00 56.73 194 A 1 
ATOM 1491 N N   . MET A 1 195 ? 2.704   -16.665 18.541  1.00 94.81 195 A 1 
ATOM 1492 C CA  . MET A 1 195 ? 2.267   -17.341 17.313  1.00 95.36 195 A 1 
ATOM 1493 C C   . MET A 1 195 ? 2.652   -18.824 17.307  1.00 96.09 195 A 1 
ATOM 1494 O O   . MET A 1 195 ? 1.831   -19.659 16.928  1.00 96.05 195 A 1 
ATOM 1495 C CB  . MET A 1 195 ? 2.866   -16.658 16.082  1.00 94.59 195 A 1 
ATOM 1496 C CG  . MET A 1 195 ? 2.237   -15.277 15.808  1.00 84.31 195 A 1 
ATOM 1497 S SD  . MET A 1 195 ? 2.894   -14.475 14.330  1.00 77.00 195 A 1 
ATOM 1498 C CE  . MET A 1 195 ? 2.107   -15.458 13.029  1.00 66.95 195 A 1 
ATOM 1499 N N   . LYS A 1 196 ? 3.857   -19.147 17.768  1.00 93.96 196 A 1 
ATOM 1500 C CA  . LYS A 1 196 ? 4.289   -20.543 17.902  1.00 93.70 196 A 1 
ATOM 1501 C C   . LYS A 1 196 ? 3.412   -21.316 18.882  1.00 94.08 196 A 1 
ATOM 1502 O O   . LYS A 1 196 ? 3.048   -22.448 18.586  1.00 95.03 196 A 1 
ATOM 1503 C CB  . LYS A 1 196 ? 5.774   -20.587 18.291  1.00 93.73 196 A 1 
ATOM 1504 C CG  . LYS A 1 196 ? 6.310   -22.025 18.289  1.00 87.60 196 A 1 
ATOM 1505 C CD  . LYS A 1 196 ? 7.792   -22.090 18.665  1.00 82.65 196 A 1 
ATOM 1506 C CE  . LYS A 1 196 ? 8.221   -23.565 18.670  1.00 74.16 196 A 1 
ATOM 1507 N NZ  . LYS A 1 196 ? 9.632   -23.736 19.089  1.00 68.26 196 A 1 
ATOM 1508 N N   . GLN A 1 197 ? 3.050   -20.727 20.016  1.00 94.94 197 A 1 
ATOM 1509 C CA  . GLN A 1 197 ? 2.148   -21.355 20.990  1.00 94.66 197 A 1 
ATOM 1510 C C   . GLN A 1 197 ? 0.762   -21.605 20.392  1.00 95.01 197 A 1 
ATOM 1511 O O   . GLN A 1 197 ? 0.259   -22.720 20.493  1.00 94.91 197 A 1 
ATOM 1512 C CB  . GLN A 1 197 ? 2.036   -20.476 22.242  1.00 95.07 197 A 1 
ATOM 1513 C CG  . GLN A 1 197 ? 3.308   -20.550 23.110  1.00 85.10 197 A 1 
ATOM 1514 C CD  . GLN A 1 197 ? 3.274   -19.556 24.276  1.00 79.44 197 A 1 
ATOM 1515 O OE1 . GLN A 1 197 ? 2.572   -18.565 24.287  1.00 73.78 197 A 1 
ATOM 1516 N NE2 . GLN A 1 197 ? 4.067   -19.777 25.302  1.00 71.89 197 A 1 
ATOM 1517 N N   . VAL A 1 198 ? 0.183   -20.618 19.716  1.00 95.45 198 A 1 
ATOM 1518 C CA  . VAL A 1 198 ? -1.112  -20.772 19.033  1.00 95.59 198 A 1 
ATOM 1519 C C   . VAL A 1 198 ? -1.041  -21.862 17.959  1.00 96.33 198 A 1 
ATOM 1520 O O   . VAL A 1 198 ? -1.940  -22.688 17.874  1.00 95.87 198 A 1 
ATOM 1521 C CB  . VAL A 1 198 ? -1.579  -19.432 18.427  1.00 95.30 198 A 1 
ATOM 1522 C CG1 . VAL A 1 198 ? -2.852  -19.575 17.581  1.00 91.66 198 A 1 
ATOM 1523 C CG2 . VAL A 1 198 ? -1.889  -18.419 19.539  1.00 89.91 198 A 1 
ATOM 1524 N N   . ALA A 1 199 ? 0.038   -21.904 17.182  1.00 94.85 199 A 1 
ATOM 1525 C CA  . ALA A 1 199 ? 0.226   -22.934 16.167  1.00 94.73 199 A 1 
ATOM 1526 C C   . ALA A 1 199 ? 0.314   -24.350 16.771  1.00 94.53 199 A 1 
ATOM 1527 O O   . ALA A 1 199 ? -0.309  -25.269 16.249  1.00 94.34 199 A 1 
ATOM 1528 C CB  . ALA A 1 199 ? 1.473   -22.593 15.343  1.00 94.80 199 A 1 
ATOM 1529 N N   . MET A 1 200 ? 1.043   -24.515 17.877  1.00 96.16 200 A 1 
ATOM 1530 C CA  . MET A 1 200 ? 1.108   -25.793 18.590  1.00 95.75 200 A 1 
ATOM 1531 C C   . MET A 1 200 ? -0.265  -26.214 19.118  1.00 95.67 200 A 1 
ATOM 1532 O O   . MET A 1 200 ? -0.659  -27.358 18.926  1.00 95.41 200 A 1 
ATOM 1533 C CB  . MET A 1 200 ? 2.114   -25.711 19.748  1.00 95.72 200 A 1 
ATOM 1534 C CG  . MET A 1 200 ? 3.571   -25.621 19.275  1.00 88.65 200 A 1 
ATOM 1535 S SD  . MET A 1 200 ? 4.207   -27.005 18.298  1.00 80.43 200 A 1 
ATOM 1536 C CE  . MET A 1 200 ? 3.926   -28.390 19.437  1.00 70.32 200 A 1 
ATOM 1537 N N   . GLN A 1 201 ? -1.020  -25.281 19.699  1.00 95.87 201 A 1 
ATOM 1538 C CA  . GLN A 1 201 ? -2.372  -25.531 20.186  1.00 95.40 201 A 1 
ATOM 1539 C C   . GLN A 1 201 ? -3.319  -25.968 19.063  1.00 95.75 201 A 1 
ATOM 1540 O O   . GLN A 1 201 ? -4.116  -26.883 19.242  1.00 95.02 201 A 1 
ATOM 1541 C CB  . GLN A 1 201 ? -2.889  -24.251 20.858  1.00 95.87 201 A 1 
ATOM 1542 C CG  . GLN A 1 201 ? -4.020  -24.521 21.867  1.00 88.19 201 A 1 
ATOM 1543 C CD  . GLN A 1 201 ? -3.538  -24.438 23.312  1.00 83.65 201 A 1 
ATOM 1544 O OE1 . GLN A 1 201 ? -2.860  -23.519 23.732  1.00 79.26 201 A 1 
ATOM 1545 N NE2 . GLN A 1 201 ? -3.888  -25.394 24.145  1.00 74.81 201 A 1 
ATOM 1546 N N   . LEU A 1 202 ? -3.218  -25.342 17.900  1.00 95.40 202 A 1 
ATOM 1547 C CA  . LEU A 1 202 ? -4.005  -25.714 16.727  1.00 94.64 202 A 1 
ATOM 1548 C C   . LEU A 1 202 ? -3.659  -27.113 16.206  1.00 95.04 202 A 1 
ATOM 1549 O O   . LEU A 1 202 ? -4.555  -27.802 15.740  1.00 94.01 202 A 1 
ATOM 1550 C CB  . LEU A 1 202 ? -3.786  -24.680 15.604  1.00 95.01 202 A 1 
ATOM 1551 C CG  . LEU A 1 202 ? -4.480  -23.324 15.834  1.00 87.07 202 A 1 
ATOM 1552 C CD1 . LEU A 1 202 ? -4.002  -22.324 14.773  1.00 79.67 202 A 1 
ATOM 1553 C CD2 . LEU A 1 202 ? -6.002  -23.442 15.720  1.00 82.97 202 A 1 
ATOM 1554 N N   . ILE A 1 203 ? -2.393  -27.512 16.292  1.00 96.53 203 A 1 
ATOM 1555 C CA  . ILE A 1 203 ? -1.949  -28.853 15.895  1.00 95.86 203 A 1 
ATOM 1556 C C   . ILE A 1 203 ? -2.456  -29.904 16.885  1.00 95.45 203 A 1 
ATOM 1557 O O   . ILE A 1 203 ? -2.880  -30.973 16.459  1.00 94.72 203 A 1 
ATOM 1558 C CB  . ILE A 1 203 ? -0.409  -28.891 15.754  1.00 95.99 203 A 1 
ATOM 1559 C CG1 . ILE A 1 203 ? 0.039   -28.031 14.550  1.00 93.99 203 A 1 
ATOM 1560 C CG2 . ILE A 1 203 ? 0.110   -30.334 15.580  1.00 92.29 203 A 1 
ATOM 1561 C CD1 . ILE A 1 203 ? 1.547   -27.697 14.552  1.00 88.25 203 A 1 
ATOM 1562 N N   . GLU A 1 204 ? -2.451  -29.612 18.177  1.00 95.29 204 A 1 
ATOM 1563 C CA  . GLU A 1 204 ? -2.978  -30.518 19.203  1.00 95.98 204 A 1 
ATOM 1564 C C   . GLU A 1 204 ? -4.509  -30.675 19.136  1.00 95.79 204 A 1 
ATOM 1565 O O   . GLU A 1 204 ? -5.053  -31.673 19.598  1.00 94.52 204 A 1 
ATOM 1566 C CB  . GLU A 1 204 ? -2.587  -29.984 20.591  1.00 96.25 204 A 1 
ATOM 1567 C CG  . GLU A 1 204 ? -1.090  -30.160 20.905  1.00 87.49 204 A 1 
ATOM 1568 C CD  . GLU A 1 204 ? -0.649  -29.501 22.228  1.00 84.01 204 A 1 
ATOM 1569 O OE1 . GLU A 1 204 ? 0.576   -29.529 22.493  1.00 78.40 204 A 1 
ATOM 1570 O OE2 . GLU A 1 204 ? -1.509  -28.970 22.966  1.00 80.77 204 A 1 
ATOM 1571 N N   . ASP A 1 205 ? -5.195  -29.670 18.587  1.00 94.86 205 A 1 
ATOM 1572 C CA  . ASP A 1 205 ? -6.647  -29.646 18.439  1.00 94.67 205 A 1 
ATOM 1573 C C   . ASP A 1 205 ? -7.162  -30.311 17.146  1.00 93.85 205 A 1 
ATOM 1574 O O   . ASP A 1 205 ? -8.384  -30.419 16.984  1.00 89.14 205 A 1 
ATOM 1575 C CB  . ASP A 1 205 ? -7.110  -28.172 18.512  1.00 94.14 205 A 1 
ATOM 1576 C CG  . ASP A 1 205 ? -7.285  -27.613 19.929  1.00 89.70 205 A 1 
ATOM 1577 O OD1 . ASP A 1 205 ? -7.422  -28.392 20.897  1.00 82.39 205 A 1 
ATOM 1578 O OD2 . ASP A 1 205 ? -7.596  -26.403 20.059  1.00 84.77 205 A 1 
ATOM 1579 N N   . LEU A 1 206 ? -6.276  -30.704 16.239  1.00 96.70 206 A 1 
ATOM 1580 C CA  . LEU A 1 206 ? -6.563  -31.442 14.993  1.00 95.69 206 A 1 
ATOM 1581 C C   . LEU A 1 206 ? -6.497  -32.962 15.207  1.00 93.95 206 A 1 
ATOM 1582 O O   . LEU A 1 206 ? -7.351  -33.649 14.605  1.00 90.25 206 A 1 
ATOM 1583 C CB  . LEU A 1 206 ? -5.551  -31.005 13.907  1.00 93.93 206 A 1 
ATOM 1584 C CG  . LEU A 1 206 ? -5.871  -29.678 13.217  1.00 85.77 206 A 1 
ATOM 1585 C CD1 . LEU A 1 206 ? -4.650  -29.202 12.405  1.00 78.21 206 A 1 
ATOM 1586 C CD2 . LEU A 1 206 ? -7.030  -29.841 12.229  1.00 79.52 206 A 1 
ATOM 1587 O OXT . LEU A 1 206 ? -5.556  -33.396 15.901  1.00 76.53 206 A 1 
#
