# Supplementary material for: Phosphorylation tunes strain-specific protein condensation during rotavirus replication organelle assembly
Source: EMBO J. 2026 May 26;45(13):4733–65. doi: 10.1038/s44318-026-00814-z (PMC13324165; doi:10.1038/s44318-026-00814-z)
Supplement: Supplementary file 11 — Source data Fig. 9 [file 44318_2026_814_MOESM11_ESM.zip › Figure_7/Figure 7A/NSP5 RF/NSP5 RF/fold_nsp5_nstrep_full_data_2.json]

{
  "atom_chain_ids": ["A","A","A","A","A","A","A","A","A","A","A","A","A","A","A","A","A","A","A","A","A","A","A","A","A","A","A","A","A","A","A","A","A","A","A","A","A","A","A","A","A","A","A","A","A","A","A","A","A","A","A","A","A","A","A","A","A","A","A","A","A","A","A","A","A","A","A","A","A","A","A","A","A","A","A","A","A","A","A","A","A","A","A","A","A","A","A","A","A","A","A","A","A","A","A","A","A","A","A","A","A","A","A","A","A","A","A","A","A","A","A","A","A","A","A","A","A","A","A","A","A","A","A","A","A","A","A","A","A","A","A","A","A","A","A","A","A","A","A","A","A","A","A","A","A","A","A","A","A","A","A","A","A","A","A","A","A","A","A","A","A","A","A","A","A","A","A","A","A","A","A","A","A","A","A","A","A","A","A","A","A","A","A","A","A","A","A","A","A","A","A","A","A","A","A","A","A","A","A","A","A","A","A","A","A","A","A","A","A","A","A","A","A","A","A","A","A","A","A","A","A","A","A","A","A","A","A","A","A","A","A","A","A","A","A","A","A","A","A","A","A","A","A","A","A","A","A","A","A","A","A","A","A","A","A","A","A","A","A","A","A","A","A","A","A","A","A","A","A","A","A","A","A","A","A","A","A","A","A","A","A","A","A","A","A","A","A","A","A","A","A","A","A","A","A","A","A","A","A","A","A","A","A","A","A","A","A","A","A","A","A","A","A","A","A","A","A","A","A","A","A","A","A","A","A","A","A","A","A","A","A","A","A","A","A","A","A","A","A","A","A","A","A","A","A","A","A","A","A","A","A","A","A","A","A","A","A","A","A","A","A","A","A","A","A","A","A","A","A","A","A","A","A","A","A","A","A","A","A","A","A","A","A","A","A","A","A","A","A","A","A","A","A","A","A","A","A","A","A","A","A","A","A","A","A","A","A","A","A","A","A","A","A","A","A","A","A","A","A","A","A","A","A","A","A","A","A","A","A","A","A","A","A","A","A","A","A","A","A","A","A","A","A","A","A","A","A","A","A","A","A","A","A","A","A","A","A","A","A","A","A","A","A","A","A","A","A","A","A","A","A","A","A","A","A","A","A","A","A","A","A","A","A","A","A","A","A","A","A","A","A","A","A","A","A","A","A","A","A","A","A","A","A","A","A","A","A","A","A","A","A","A","A","A","A","A","A","A","A","A","A","A","A","A","A","A","A","A","A","A","A","A","A","A","A","A","A","A","A","A","A","A","A","A","A","A","A","A","A","A","A","A","A","A","A","A","A","A","A","A","A","A","A","A","A","A","A","A","A","A","A","A","A","A","A","A","A","A","A","A","A","A","A","A","A","A","A","A","A","A","A","A","A","A","A","A","A","A","A","A","A","A","A","A","A","A","A","A","A","A","A","A","A","A","A","A","A","A","A","A","A","A","A","A","A","A","A","A","A","A","A","A","A","A","A","A","A","A","A","A","A","A","A","A","A","A","A","A","A","A","A","A","A","A","A","A","A","A","A","A","A","A","A","A","A","A","A","A","A","A","A","A","A","A","A","A","A","A","A","A","A","A","A","A","A","A","A","A","A","A","A","A","A","A","A","A","A","A","A","A","A","A","A","A","A","A","A","A","A","A","A","A","A","A","A","A","A","A","A","A","A","A","A","A","A","A","A","A","A","A","A","A","A","A","A","A","A","A","A","A","A","A","A","A","A","A","A","A","A","A","A","A","A","A","A","A","A","A","A","A","A","A","A","A","A","A","A","A","A","A","A","A","A","A","A","A","A","A","A","A","A","A","A","A","A","A","A","A","A","A","A","A","A","A","A","A","A","A","A","A","A","A","A","A","A","A","A","A","A","A","A","A","A","A","A","A","A","A","A","A","A","A","A","A","A","A","A","A","A","A","A","A","A","A","A","A","A","A","A","A","A","A","A","A","A","A","A","A","A","A","A","A","A","A","A","A","A","A","A","A","A","A","A","A","A","A","A","A","A","A","A","A","A","A","A","A","A","A","A","A","A","A","A","A","A","A","A","A","A","A","A","A","A","A","A","A","A","A","A","A","A","A","A","A","A","A","A","A","A","A","A","A","A","A","A","A","A","A","A","A","A","A","A","A","A","A","A","A","A","A","A","A","A","A","A","A","A","A","A","A","A","A","A","A","A","A","A","A","A","A","A","A","A","A","A","A","A","A","A","A","A","A","A","A","A","A","A","A","A","A","A","A","A","A","A","A","A","A","A","A","A","A","A","A","A","A","A","A","A","A","A","A","A","A","A","A","A","A","A","A","A","A","A","A","A","A","A","A","A","A","A","A","A","A","A","A","A","A","A","A","A","A","A","A","A","A","A","A","A","A","A","A","A","A","A","A","A","A","A","A","A","A","A","A","A","A","A","A","A","A","A","A","A","A","A","A","A","A","A","A","A","A","A","A","A","A","A","A","A","A","A","A","A","A","A","A","A","A","A","A","A","A","A","A","A","A","A","A","A","A","A","A","A","A","A","A","A","A","A","A","A","A","A","A","A","A","A","A","A","A","A","A","A","A","A","A","A","A","A","A","A","A","A","A","A","A","A","A","A","A","A","A","A","A","A","A","A","A","A","A","A","A","A","A","A","A","A","A","A","A","A","A","A","A","A","A","A","A","A","A","A","A","A","A","A","A","A","A","A","A","A","A","A","A","A","A","A","A","A","A","A","A","A","A","A","A","A","A","A","A","A","A","A","A","A","A","A","A","A","A","A","A","A","A","A","A","A","A","A","A","A","A","A","A","A","A","A","A","A","A","A","A","A","A","A","A","A","A","A","A","A","A","A","A","A","A","A","A","A","A","A","A","A","A","A","A","A","A","A","A","A","A","A","A","A","A","A","A","A","A","A","A","A","A","A","A","A","A","A","A","A","A","A","A","A","A","A","A","A","A","A","A","A","A","A","A","A","A","A","A","A","A","A","A","A","A","A","A","A","A","A","A","A","A","A","A","A","A","A","A","A","A","A","A","A","A","A","A","A","A","A","A","A","A","A","A","A","A","A","A","A","A","A","A","A","A","A","A","A","A","A","A","A","A","A","A","A","A","A","A","A","A","A","A","A","A","A","A","A","A","A","A","A","A","A","A","A","A","A","A","A","A","A","A","A","A","A","A","A","A","A","A","A","A","A","A","A","A","A","A","A","A","A","A","A","A","A","A","A","A","A","A","A","A","A","A","A","A","A","A","A","A","A","A","A","A","A","A","A","A","A","A","A","A","A","A","A","A","A","A","A","A","A","A","A","A","A","A","A","A","A","A","A","A","A","A","A","A","A","A","A","A","A","A","A","A","A","A","A","A","A","A","A","A","A","A","A","A","A","A","A","A","A","A","A","A","A","A","A","A","A","A","A","A","A","A","A","A","A","A","A","A","A","A","A","A","A","A","A","A","A","A","A","A","A","A","A","A","A","A","A","A","A","A","A","A","A","A","A","A","A","A","A","A","A","A","A","A","A","A","A","A","A","A","A","A","A","A","A","A","A","A","A","A","A","A","A","A","A","A","A","A","A","A","A","A","A","A","A","A","A","A","A","A","A","A","A","A","A","A","A","A","A","A","A","A","A","A","A","A","A","A","A","A","A","A","A"],
  "atom_plddts": [42.05,69.74,68.32,65.41,66.66,61.61,56.74,50.78,58.88,71.81,69.68,64.74,68.49,62.39,55.74,64.13,52.12,60.13,56.58,58.47,52.35,51.34,48.28,75.21,71.23,69.72,72.56,64.73,55.78,77.0,73.8,72.29,72.69,67.94,60.51,62.4,58.2,61.0,52.29,74.42,73.66,69.96,72.21,71.92,81.15,48.84,72.76,68.92,69.95,68.64,62.79,62.38,56.14,53.24,36.94,67.3,66.98,64.22,63.49,59.86,56.8,57.28,48.66,52.28,51.92,46.03,64.46,60.15,58.85,62.67,56.71,54.8,48.04,51.36,52.07,71.27,69.6,66.64,67.95,63.92,64.4,56.48,48.83,56.46,68.03,64.73,64.01,66.66,57.98,56.15,71.6,72.82,69.25,68.96,63.16,59.76,62.11,58.85,68.95,66.07,66.03,67.35,59.08,65.82,73.55,73.19,69.19,70.13,64.08,62.91,57.45,59.76,68.03,64.86,64.51,66.39,61.97,57.54,58.37,63.85,71.27,70.32,65.12,67.2,61.53,65.6,67.76,71.69,70.46,69.08,72.53,68.87,68.53,56.49,66.57,65.21,63.19,65.93,59.06,57.0,64.38,63.21,59.92,61.34,61.23,57.71,60.62,59.68,65.28,65.56,61.51,63.22,65.38,73.06,48.7,54.01,49.28,48.92,53.54,48.15,51.11,55.43,52.55,48.37,53.09,51.98,52.24,47.46,45.12,50.39,46.45,43.06,48.43,43.73,37.18,43.5,41.42,38.41,40.02,36.74,29.29,38.5,36.64,34.39,34.76,30.93,30.27,36.32,36.44,33.29,32.8,30.43,32.6,28.51,29.63,34.84,33.54,31.46,32.13,30.27,28.62,28.51,26.79,29.35,28.79,28.31,33.91,39.54,37.67,34.59,36.13,32.88,32.03,27.16,26.9,35.0,40.01,38.74,35.28,36.98,32.34,30.93,30.14,35.28,41.94,39.32,35.84,38.97,35.85,35.21,30.55,37.05,36.55,41.12,38.44,35.77,39.09,35.28,30.93,38.77,37.08,33.61,35.48,31.48,32.81,37.88,36.55,33.09,35.14,31.61,32.12,38.66,37.77,33.73,35.25,33.04,36.51,33.44,37.13,37.13,34.16,34.06,31.31,33.77,31.04,36.38,34.46,32.83,34.99,31.92,32.28,38.9,37.98,34.6,35.0,31.04,32.51,32.84,38.99,39.0,35.65,35.4,32.08,29.67,32.66,34.75,40.4,39.99,37.45,37.74,31.63,35.88,39.55,39.35,36.27,35.58,40.27,39.11,36.2,37.93,34.4,33.42,28.85,28.15,35.96,40.13,39.05,36.59,37.15,32.63,36.47,40.91,41.57,38.55,38.34,35.28,36.94,33.7,36.46,39.36,38.97,36.87,39.59,42.86,42.28,40.78,40.94,36.93,36.73,32.16,31.93,29.47,28.34,40.66,45.41,45.9,42.87,41.84,36.21,38.92,42.62,42.4,40.77,41.9,37.67,36.31,32.67,35.78,46.07,48.77,48.32,47.42,48.12,44.49,42.15,39.28,36.41,43.5,45.74,44.48,42.83,44.27,40.19,37.67,36.18,33.0,33.95,32.95,33.69,52.46,54.89,54.11,51.33,51.89,48.08,48.24,44.72,51.04,55.08,54.59,52.61,52.18,45.06,51.32,51.76,53.0,49.94,47.66,45.97,49.64,65.86,70.8,72.76,69.56,64.68,57.57,53.91,52.78,73.1,73.22,74.21,71.82,69.92,67.81,72.31,72.96,71.45,71.15,66.05,62.51,53.67,56.22,72.18,73.41,74.53,72.44,71.18,67.4,70.59,69.88,68.96,70.09,70.15,68.09,68.04,64.75,66.3,67.36,76.29,76.37,74.87,75.76,74.68,64.72,76.64,77.68,77.71,76.79,77.12,72.62,72.18,62.9,57.07,73.31,72.25,71.9,69.29,71.7,71.24,69.08,68.92,65.58,67.87,67.86,68.8,74.1,74.38,72.41,74.04,73.36,73.01,72.47,61.85,78.21,78.96,78.77,77.11,78.34,75.41,69.86,71.35,80.37,80.42,78.98,77.85,81.06,73.2,67.47,68.39,66.34,64.26,68.09,69.72,70.02,64.11,58.17,78.64,80.07,78.5,75.81,77.92,72.79,77.09,76.98,77.26,72.49,74.39,73.67,78.68,69.49,72.18,71.95,70.18,71.98,65.66,59.77,51.15,51.95,71.03,73.38,72.39,70.19,71.75,68.24,64.02,65.05,68.21,69.38,66.46,63.11,68.78,67.86,67.07,62.5,66.72,68.18,68.34,65.47,61.95,63.55,64.99,61.47,60.85,59.89,66.02,55.81,60.0,60.91,57.49,57.02,50.92,49.84,54.33,55.09,51.56,54.28,52.74,50.93,51.63,59.64,60.15,57.92,55.02,56.63,50.91,52.04,52.52,51.07,47.53,49.61,43.55,46.69,46.44,42.74,43.95,37.08,38.64,39.99,39.83,36.44,37.8,33.7,31.5,29.89,35.78,38.66,38.2,35.66,36.98,32.7,29.68,28.82,32.27,33.12,33.79,31.54,30.34,29.86,33.76,30.96,32.08,32.59,30.34,29.65,27.4,24.97,26.71,36.14,40.01,40.91,38.4,38.27,34.63,34.72,38.02,40.23,39.75,37.59,38.83,35.09,36.5,38.63,38.72,35.68,35.36,33.9,31.29,30.05,27.73,28.29,28.03,37.43,39.71,39.54,37.77,37.59,33.9,34.05,37.18,36.91,34.42,36.55,33.71,34.66,31.05,32.05,34.07,33.15,31.81,32.87,30.44,30.08,26.35,25.56,23.1,21.84,36.84,37.13,36.18,32.85,33.38,29.71,27.94,31.47,31.53,29.35,29.75,26.67,24.72,22.9,29.92,32.53,32.86,30.73,29.89,30.44,35.21,36.15,34.12,33.88,28.61,30.04,29.35,33.87,33.6,32.77,34.16,31.42,30.27,26.71,25.33,39.73,44.2,43.9,39.06,39.15,34.83,35.33,36.15,40.24,39.37,37.06,37.87,33.2,30.74,29.35,38.48,41.79,41.44,37.89,38.26,38.14,41.81,40.68,38.24,40.57,36.91,34.07,34.06,32.09,34.56,35.01,32.22,32.33,36.73,39.08,38.62,36.15,32.8,38.1,38.1,35.78,36.62,32.12,33.42,31.07,35.99,34.6,32.7,35.01,30.54,36.46,39.28,39.1,35.9,36.96,32.65,30.05,26.5,35.48,40.09,38.43,35.39,38.66,33.65,30.89,31.43,29.36,31.67,30.56,27.58,28.7,25.37,31.43,35.99,35.6,32.67,32.16,28.32,26.71,31.77,32.54,28.75,27.64,24.09,24.02,31.29,35.79,37.06,34.82,32.81,29.16,26.44,25.23,26.75,26.28,32.18,32.49,29.43,28.43,24.77,27.87,32.5,32.34,30.46,30.5,27.34,25.4,23.45,23.03,21.47,21.36,31.36,34.35,35.73,32.62,30.48,28.75,31.09,25.28,30.64,30.87,28.34,26.96,23.2,28.31,34.89,34.98,31.24,30.85,26.94,26.11,32.36,32.38,28.82,29.49,25.55,23.16,21.61,25.86,32.51,33.23,30.76,28.98,24.5,25.03,28.57,32.7,33.23,30.82,30.26,34.3,34.97,32.88,32.12,28.44,31.25,38.37,38.62,36.95,37.81,32.72,29.56,28.55,28.12,31.83,32.48,32.08,32.3,29.01,27.56,26.85,26.94,35.02,38.81,39.4,36.95,37.16,32.59,34.19,34.05,38.31,39.08,37.89,37.64,32.68,29.85,29.09,44.46,48.1,47.61,45.57,47.37,45.68,44.03,42.83,38.82,40.98,40.25,40.79,44.79,43.37,42.05,43.72,37.79,40.31,43.01,41.77,39.29,42.34,40.41,39.59,38.03,35.86,37.78,38.76,44.89,47.15,44.14,41.39,45.09,40.64,38.37,36.4,49.75,54.77,54.95,50.73,51.32,46.24,45.27,38.85,35.43,49.57,52.72,53.47,51.6,44.73,49.2,49.14,47.3,48.99,45.65,46.74,42.41,44.08,49.97,49.07,49.48,49.49,45.78,43.63,39.63,36.52,49.54,52.62,52.18,49.29,50.85,46.32,49.47,47.06,52.29,50.47,48.21,50.14,43.79,42.9,43.03,47.92,51.54,51.59,46.18,46.8,46.76,53.05,51.83,52.1,51.57,45.77,44.41,43.33,38.54,41.2,41.3,38.03,39.94,36.84,34.98,36.24,45.33,51.43,50.73,48.8,50.28,45.21,43.31,42.17,42.14,43.69,43.92,41.0,40.66,36.21,38.69,44.55,44.87,43.72,42.08,36.23,38.3,44.19,44.24,42.0,44.95,41.89,42.73,38.92,40.53,44.94,42.88,41.99,43.94,39.02,45.39,49.24,47.49,44.36,48.66,46.11,47.26,43.66,41.56,46.08,43.41,41.72,44.63,39.78,46.57,49.6,49.61,44.27,43.79,40.11,41.41,39.69,47.01,45.38,41.94,43.55,38.83,35.71,41.52,40.58,37.16,36.99,32.48,33.55,41.36,39.58,37.72,39.06,35.36,33.69,29.9,28.9,31.59,39.51,37.99,36.82,37.97,33.86,31.08,27.54,26.26,33.0,38.03,36.79,35.37,37.18,32.95,30.33,27.6,30.38,36.37,44.3,42.45,40.98,42.43,37.59,35.43,31.9,29.29,36.62,43.51,42.19,38.85,39.93,34.38,39.34,47.7,45.74,43.55,45.44,41.26,39.97,35.93,33.32,43.63,50.88,51.97,46.92,45.53,38.14,39.42,46.42,45.42,42.81,43.57,37.62,35.51,35.46,46.2,52.5,51.53,49.79,49.72,45.07,42.36,39.42,35.73,36.87,48.81,55.75,54.84,51.73,52.98,47.16,46.35,41.24,36.97,56.93,62.77,63.17,61.72,58.62,49.87,53.38,59.88,59.74,60.37,56.75,50.93,50.27,45.2,40.27,38.92,36.48,45.04,52.2,51.31,49.71,50.49,46.67,46.11,39.93,35.0,57.82,63.81,63.24,61.35,59.93,52.85,50.49,45.78,39.07,40.61,45.29,50.63,49.13,48.43,50.13,47.35,47.03,43.88,38.69,41.32,39.24,43.07,46.92,51.01,52.02,51.55,49.73,48.11,52.75,42.79,47.75,45.1,46.62,48.28,43.47,42.6,37.31,33.67,43.99,49.87,49.25,47.29,48.96,46.97,46.96,42.79,38.78,44.45,43.12,42.95,44.25,40.31,36.68,34.31,35.42,45.68,47.53,47.19,44.47,44.74,32.99,37.74,37.5,35.41,36.34,33.18,30.57,27.91,29.61,35.24,40.49,39.79,36.84,38.1,33.5,30.37,35.44,36.55,34.27,32.79,29.79,26.15,25.84,30.63,36.18,36.72,33.49,33.16,29.19,27.03,31.35,31.73,29.02,28.91,25.77,23.14,22.12,28.16,32.68,33.48,31.6,30.98,27.88,25.1,23.62,24.55,28.19,28.79,26.63,26.47,24.36,22.1,21.36,20.28,21.4,20.57,20.63,29.55,32.5,33.13,30.72,30.01,26.91,26.03,23.78,27.07,29.16,30.13,27.65,26.47,23.69,20.92,22.4,40.71,43.13,42.25,40.25,42.05,38.6,34.89,34.74,38.5,40.85,40.95,37.85,38.6,35.57,31.93,31.61,50.84,53.13,52.38,47.98,50.85,45.05,51.46,53.1,52.96,50.02,51.13,46.27,42.63,41.26,54.03,55.67,55.42,51.43,53.06,46.85,54.74,55.73,56.36,52.52,52.77,47.81,44.34,42.95,56.54,58.38,58.73,54.95,55.85,49.51,45.83,45.26,51.32,52.34,53.83,51.33,63.26,65.55,66.75,63.07,61.29,53.49,51.64,47.34,41.9,70.92,72.17,72.84,71.67,68.96,62.13,69.81,71.06,71.37,66.06,67.18,59.64,57.59,50.96,44.03,69.27,71.08,73.19,69.42,65.85,57.63,54.21,52.05,79.07,80.52,82.98,82.82,75.88,68.69,80.46,82.55,85.13,83.84,78.8,68.87,66.76,59.29,52.53,85.1,86.35,87.76,86.96,84.09,78.24,73.89,72.18,69.38,71.61,69.92,69.1,85.19,85.0,86.81,87.73,82.15,76.04,72.63,65.28,60.27,86.96,88.03,90.44,90.12,85.5,75.16,73.04,63.97,57.93,55.43,50.52,88.63,88.78,90.75,90.77,87.87,79.53,76.27,67.35,62.58,88.91,89.66,90.87,91.77,88.72,86.36,80.7,80.05,79.31,79.71,80.98,79.46,89.01,88.44,91.13,91.63,85.71,81.31,76.04,74.19,72.0,72.91,72.93,88.35,89.49,92.37,92.25,88.74,91.32,92.15,93.88,94.72,92.18,84.6,78.22,80.21,93.77,93.54,94.52,95.27,92.56,85.54,80.78,70.54,65.64,61.23,57.44,91.88,91.13,92.33,93.68,90.55,80.41,71.2,62.15,94.09,94.03,95.4,94.5,94.13,85.18,80.85,70.22,64.87,60.19,54.88,95.38,95.84,96.33,96.26,95.2,84.12,76.69,66.75,93.74,93.58,93.99,94.88,93.42,87.42,82.13,73.52,67.56,94.28,94.22,94.54,94.26,94.93,84.96,78.56,72.8,70.71,95.35,95.57,96.41,95.5,95.37,91.38,89.4,94.48,95.16,94.9,94.46,95.39,96.5,96.3,96.19,95.79,96.34,89.12,80.36,70.16,95.97,95.59,95.95,95.22,96.07,88.36,83.75,79.3,74.67,95.57,94.99,95.24,94.33,95.66,87.76,79.75,83.45,96.95,96.38,96.01,95.36,96.54,94.63,92.96,88.94,96.13,96.67,96.48,95.15,96.79,88.0,84.41,78.67,80.91,94.93,94.92,94.21,89.62,94.57,90.27,83.03,85.28,97.08,96.11,94.64,91.17,94.49,86.71,79.44,80.58,77.75],
  "contact_probs": [[1.0,1.0,0.9,0.0,0.0,0.0,0.0,0.0,0.0,0.0,0.0,0.0,0.0,0.0,0.0,0.0,0.0,0.0,0.0,0.0,0.0,0.0,0.0,0.0,0.0,0.0,0.0,0.0,0.0,0.0,0.0,0.0,0.0,0.0,0.0,0.0,0.0,0.0,0.0,0.0,0.0,0.0,0.0,0.0,0.0,0.0,0.0,0.0,0.0,0.0,0.0,0.0,0.0,0.0,0.0,0.0,0.0,0.0,0.0,0.0,0.0,0.0,0.0,0.0,0.0,0.0,0.0,0.0,0.0,0.0,0.0,0.0,0.0,0.0,0.0,0.0,0.0,0.0,0.0,0.0,0.0,0.0,0.0,0.0,0.0,0.0,0.0,0.0,0.0,0.0,0.0,0.0,0.0,0.0,0.0,0.0,0.0,0.0,0.0,0.0,0.0,0.0,0.0,0.0,0.0,0.0,0.0,0.0,0.0,0.0,0.0,0.0,0.0,0.0,0.0,0.0,0.0,0.0,0.0,0.0,0.0,0.0,0.0,0.0,0.0,0.0,0.0,0.0,0.0,0.0,0.0,0.0,0.0,0.0,0.0,0.0,0.0,0.0,0.0,0.0,0.0,0.0,0.0,0.0,0.0,0.0,0.0,0.0,0.0,0.0,0.0,0.0,0.0,0.0,0.0,0.0,0.0,0.0,0.0,0.0,0.0,0.0,0.0,0.0,0.0,0.0,0.0,0.0,0.0,0.0,0.0,0.0,0.0,0.0,0.0,0.0,0.0,0.0,0.0,0.0,0.0,0.0,0.0,0.0,0.0,0.0,0.0,0.0,0.0,0.0,0.0,0.0,0.0,0.0,0.0,0.0,0.0,0.0,0.0,0.0,0.0,0.0,0.0,0.0,0.0,0.0],[1.0,1.0,1.0,0.91,0.0,0.0,0.0,0.0,0.0,0.0,0.0,0.0,0.0,0.0,0.0,0.0,0.0,0.0,0.0,0.0,0.0,0.0,0.0,0.0,0.0,0.0,0.0,0.0,0.0,0.0,0.0,0.0,0.0,0.0,0.0,0.0,0.0,0.0,0.0,0.0,0.0,0.0,0.0,0.0,0.0,0.0,0.0,0.0,0.0,0.0,0.0,0.0,0.0,0.0,0.0,0.0,0.0,0.0,0.0,0.0,0.0,0.0,0.0,0.0,0.0,0.0,0.0,0.0,0.0,0.0,0.0,0.0,0.0,0.0,0.0,0.0,0.0,0.0,0.0,0.0,0.0,0.0,0.0,0.0,0.0,0.0,0.0,0.0,0.0,0.0,0.0,0.0,0.0,0.0,0.0,0.0,0.0,0.0,0.0,0.0,0.0,0.0,0.0,0.0,0.0,0.0,0.0,0.0,0.0,0.0,0.0,0.0,0.0,0.0,0.0,0.0,0.0,0.0,0.0,0.0,0.0,0.0,0.0,0.0,0.0,0.0,0.0,0.0,0.0,0.0,0.0,0.0,0.0,0.0,0.0,0.0,0.0,0.0,0.0,0.0,0.0,0.0,0.0,0.0,0.0,0.0,0.0,0.0,0.0,0.0,0.0,0.0,0.0,0.0,0.0,0.0,0.0,0.0,0.0,0.0,0.0,0.0,0.0,0.0,0.0,0.0,0.0,0.0,0.0,0.0,0.0,0.0,0.0,0.0,0.0,0.0,0.0,0.0,0.0,0.0,0.0,0.0,0.0,0.0,0.0,0.0,0.0,0.0,0.0,0.0,0.0,0.0,0.0,0.0,0.0,0.0,0.0,0.0,0.0,0.0,0.0,0.0,0.0,0.0,0.0,0.0],[0.9,1.0,1.0,1.0,0.93,0.0,0.0,0.0,0.0,0.0,0.0,0.0,0.0,0.0,0.0,0.0,0.0,0.0,0.0,0.0,0.0,0.0,0.0,0.0,0.0,0.0,0.0,0.0,0.0,0.0,0.0,0.0,0.0,0.0,0.0,0.0,0.0,0.0,0.0,0.0,0.0,0.0,0.0,0.0,0.0,0.0,0.0,0.0,0.0,0.0,0.0,0.0,0.0,0.0,0.0,0.0,0.0,0.0,0.0,0.0,0.0,0.0,0.0,0.0,0.0,0.0,0.0,0.0,0.0,0.0,0.0,0.0,0.0,0.0,0.0,0.0,0.0,0.0,0.0,0.0,0.0,0.0,0.0,0.0,0.0,0.0,0.0,0.0,0.0,0.0,0.0,0.0,0.0,0.0,0.0,0.0,0.0,0.0,0.0,0.0,0.0,0.0,0.0,0.0,0.0,0.0,0.0,0.0,0.0,0.0,0.0,0.0,0.0,0.0,0.0,0.0,0.0,0.0,0.0,0.0,0.0,0.0,0.0,0.0,0.0,0.0,0.0,0.0,0.0,0.0,0.0,0.0,0.0,0.0,0.0,0.0,0.0,0.0,0.0,0.0,0.0,0.0,0.0,0.0,0.0,0.0,0.0,0.0,0.0,0.0,0.0,0.0,0.0,0.0,0.0,0.0,0.0,0.0,0.0,0.0,0.0,0.0,0.0,0.0,0.0,0.0,0.0,0.0,0.0,0.0,0.0,0.0,0.0,0.0,0.0,0.0,0.0,0.0,0.0,0.0,0.0,0.0,0.0,0.0,0.0,0.0,0.0,0.0,0.0,0.0,0.0,0.0,0.0,0.0,0.0,0.0,0.0,0.0,0.0,0.0,0.0,0.0,0.0,0.0,0.0,0.0],[0.0,0.91,1.0,1.0,1.0,0.98,0.0,0.0,0.0,0.0,0.0,0.0,0.0,0.0,0.0,0.0,0.0,0.0,0.0,0.0,0.0,0.0,0.0,0.0,0.0,0.0,0.0,0.0,0.0,0.0,0.0,0.0,0.0,0.0,0.0,0.0,0.0,0.0,0.0,0.0,0.0,0.0,0.0,0.0,0.0,0.0,0.0,0.0,0.0,0.0,0.0,0.0,0.0,0.0,0.0,0.0,0.0,0.0,0.0,0.0,0.0,0.0,0.0,0.0,0.0,0.0,0.0,0.0,0.0,0.0,0.0,0.0,0.0,0.0,0.0,0.0,0.0,0.0,0.0,0.0,0.0,0.0,0.0,0.0,0.0,0.0,0.0,0.0,0.0,0.0,0.0,0.0,0.0,0.0,0.0,0.0,0.0,0.0,0.0,0.0,0.0,0.0,0.0,0.0,0.0,0.0,0.0,0.0,0.0,0.0,0.0,0.0,0.0,0.0,0.0,0.0,0.0,0.0,0.0,0.0,0.0,0.0,0.0,0.0,0.0,0.0,0.0,0.0,0.0,0.0,0.0,0.0,0.0,0.0,0.0,0.0,0.0,0.0,0.0,0.0,0.0,0.0,0.0,0.0,0.0,0.0,0.0,0.0,0.0,0.0,0.0,0.0,0.0,0.0,0.0,0.0,0.0,0.0,0.0,0.0,0.0,0.0,0.0,0.0,0.0,0.0,0.0,0.0,0.0,0.0,0.0,0.0,0.0,0.0,0.0,0.0,0.0,0.0,0.0,0.0,0.0,0.0,0.0,0.0,0.0,0.0,0.0,0.0,0.0,0.0,0.0,0.0,0.0,0.0,0.0,0.0,0.0,0.0,0.0,0.0,0.0,0.0,0.0,0.0,0.0,0.0],[0.0,0.0,0.93,1.0,1.0,1.0,0.97,0.01,0.0,0.0,0.0,0.0,0.0,0.0,0.0,0.0,0.0,0.0,0.0,0.0,0.0,0.0,0.0,0.0,0.0,0.0,0.0,0.0,0.0,0.0,0.0,0.0,0.0,0.0,0.0,0.0,0.0,0.0,0.0,0.0,0.0,0.0,0.0,0.0,0.0,0.0,0.0,0.0,0.0,0.0,0.0,0.0,0.0,0.0,0.0,0.0,0.0,0.0,0.0,0.0,0.0,0.0,0.0,0.0,0.0,0.0,0.0,0.0,0.0,0.0,0.0,0.0,0.0,0.0,0.0,0.0,0.0,0.0,0.0,0.0,0.0,0.0,0.0,0.0,0.0,0.0,0.0,0.0,0.0,0.0,0.0,0.0,0.0,0.0,0.0,0.0,0.0,0.0,0.0,0.0,0.0,0.0,0.0,0.0,0.0,0.0,0.0,0.0,0.0,0.0,0.0,0.0,0.0,0.0,0.0,0.0,0.0,0.0,0.0,0.0,0.0,0.0,0.0,0.0,0.0,0.0,0.0,0.0,0.0,0.0,0.0,0.0,0.0,0.0,0.0,0.0,0.0,0.0,0.0,0.0,0.0,0.0,0.0,0.0,0.0,0.0,0.0,0.0,0.0,0.0,0.0,0.0,0.0,0.0,0.0,0.0,0.0,0.0,0.0,0.0,0.0,0.0,0.0,0.0,0.0,0.0,0.0,0.0,0.0,0.0,0.0,0.0,0.0,0.0,0.0,0.0,0.0,0.0,0.0,0.0,0.0,0.0,0.0,0.0,0.0,0.0,0.0,0.0,0.0,0.0,0.0,0.0,0.0,0.0,0.0,0.0,0.0,0.0,0.0,0.0,0.0,0.0,0.0,0.0,0.0,0.0],[0.0,0.0,0.0,0.98,1.0,1.0,1.0,0.98,0.0,0.0,0.0,0.0,0.0,0.0,0.0,0.0,0.0,0.0,0.0,0.0,0.0,0.0,0.0,0.0,0.0,0.0,0.0,0.0,0.0,0.0,0.0,0.0,0.0,0.0,0.0,0.0,0.0,0.0,0.0,0.0,0.0,0.0,0.0,0.0,0.0,0.0,0.0,0.0,0.0,0.0,0.0,0.0,0.0,0.0,0.0,0.0,0.0,0.0,0.0,0.0,0.0,0.0,0.0,0.0,0.0,0.0,0.0,0.0,0.0,0.0,0.0,0.0,0.0,0.0,0.0,0.0,0.0,0.0,0.0,0.0,0.0,0.0,0.0,0.0,0.0,0.0,0.0,0.0,0.0,0.0,0.0,0.0,0.0,0.0,0.0,0.0,0.0,0.0,0.0,0.0,0.0,0.0,0.0,0.0,0.0,0.0,0.0,0.0,0.0,0.0,0.0,0.0,0.0,0.0,0.0,0.0,0.0,0.0,0.0,0.0,0.0,0.0,0.0,0.0,0.0,0.0,0.0,0.0,0.0,0.0,0.0,0.0,0.0,0.0,0.0,0.0,0.0,0.0,0.0,0.0,0.0,0.0,0.0,0.0,0.0,0.0,0.0,0.0,0.0,0.0,0.0,0.0,0.0,0.0,0.0,0.0,0.0,0.0,0.0,0.0,0.0,0.0,0.0,0.0,0.0,0.0,0.0,0.0,0.0,0.0,0.0,0.0,0.0,0.0,0.0,0.0,0.0,0.0,0.0,0.0,0.0,0.0,0.0,0.0,0.0,0.0,0.0,0.0,0.0,0.0,0.0,0.0,0.0,0.0,0.0,0.0,0.0,0.0,0.0,0.0,0.0,0.0,0.0,0.0,0.0,0.0],[0.0,0.0,0.0,0.0,0.97,1.0,1.0,1.0,0.99,0.0,0.0,0.0,0.0,0.0,0.0,0.0,0.0,0.0,0.0,0.0,0.0,0.0,0.0,0.0,0.0,0.0,0.0,0.0,0.0,0.0,0.0,0.0,0.0,0.0,0.0,0.0,0.0,0.0,0.0,0.0,0.0,0.0,0.0,0.0,0.0,0.0,0.0,0.0,0.0,0.0,0.0,0.0,0.0,0.0,0.0,0.0,0.0,0.0,0.0,0.0,0.0,0.0,0.0,0.0,0.0,0.0,0.0,0.0,0.0,0.0,0.0,0.0,0.0,0.0,0.0,0.0,0.0,0.0,0.0,0.0,0.0,0.0,0.0,0.0,0.0,0.0,0.0,0.0,0.0,0.0,0.0,0.0,0.0,0.0,0.0,0.0,0.0,0.0,0.0,0.0,0.0,0.0,0.0,0.0,0.0,0.0,0.0,0.0,0.0,0.0,0.0,0.0,0.0,0.0,0.0,0.0,0.0,0.0,0.0,0.0,0.0,0.0,0.0,0.0,0.0,0.0,0.0,0.0,0.0,0.0,0.0,0.0,0.0,0.0,0.0,0.0,0.0,0.0,0.0,0.0,0.0,0.0,0.0,0.0,0.0,0.0,0.0,0.0,0.0,0.0,0.0,0.0,0.0,0.0,0.0,0.0,0.0,0.0,0.0,0.0,0.0,0.0,0.0,0.0,0.0,0.0,0.0,0.0,0.0,0.0,0.0,0.0,0.0,0.0,0.0,0.0,0.0,0.0,0.0,0.0,0.0,0.0,0.0,0.0,0.0,0.0,0.0,0.0,0.0,0.0,0.0,0.0,0.0,0.0,0.0,0.0,0.0,0.0,0.0,0.0,0.0,0.0,0.0,0.0,0.0,0.0],[0.0,0.0,0.0,0.0,0.01,0.98,1.0,1.0,1.0,0.99,0.0,0.0,0.0,0.0,0.0,0.0,0.0,0.0,0.0,0.0,0.0,0.0,0.0,0.0,0.0,0.0,0.0,0.0,0.0,0.0,0.0,0.0,0.0,0.0,0.0,0.0,0.0,0.0,0.0,0.0,0.0,0.0,0.0,0.0,0.0,0.0,0.0,0.0,0.0,0.0,0.0,0.0,0.0,0.0,0.0,0.0,0.0,0.0,0.0,0.0,0.0,0.0,0.0,0.0,0.0,0.0,0.0,0.0,0.0,0.0,0.0,0.0,0.0,0.0,0.0,0.0,0.0,0.0,0.0,0.0,0.0,0.0,0.0,0.0,0.0,0.0,0.0,0.0,0.0,0.0,0.0,0.0,0.0,0.0,0.0,0.0,0.0,0.0,0.0,0.0,0.0,0.0,0.0,0.0,0.0,0.0,0.0,0.0,0.0,0.0,0.0,0.0,0.0,0.0,0.0,0.0,0.0,0.0,0.0,0.0,0.0,0.0,0.0,0.0,0.0,0.0,0.0,0.0,0.0,0.0,0.0,0.0,0.0,0.0,0.0,0.0,0.0,0.0,0.0,0.0,0.0,0.0,0.0,0.0,0.0,0.0,0.0,0.0,0.0,0.0,0.0,0.0,0.0,0.0,0.0,0.0,0.0,0.0,0.0,0.0,0.0,0.0,0.0,0.0,0.0,0.0,0.0,0.0,0.0,0.0,0.0,0.0,0.0,0.0,0.0,0.0,0.0,0.0,0.0,0.0,0.0,0.0,0.0,0.0,0.0,0.0,0.0,0.0,0.0,0.0,0.0,0.0,0.0,0.0,0.0,0.0,0.0,0.0,0.0,0.0,0.0,0.0,0.0,0.0,0.0,0.0],[0.0,0.0,0.0,0.0,0.0,0.0,0.99,1.0,1.0,1.0,0.99,0.0,0.0,0.0,0.0,0.0,0.0,0.0,0.0,0.0,0.0,0.0,0.0,0.0,0.0,0.0,0.0,0.0,0.0,0.0,0.0,0.0,0.0,0.0,0.0,0.0,0.0,0.0,0.0,0.0,0.0,0.0,0.0,0.0,0.0,0.0,0.0,0.0,0.0,0.0,0.0,0.0,0.0,0.0,0.0,0.0,0.0,0.0,0.0,0.0,0.0,0.0,0.0,0.0,0.0,0.0,0.0,0.0,0.0,0.0,0.0,0.0,0.0,0.0,0.0,0.0,0.0,0.0,0.0,0.0,0.0,0.0,0.0,0.0,0.0,0.0,0.0,0.0,0.0,0.0,0.0,0.0,0.0,0.0,0.0,0.0,0.0,0.0,0.0,0.0,0.0,0.0,0.0,0.0,0.0,0.0,0.0,0.0,0.0,0.0,0.0,0.0,0.0,0.0,0.0,0.0,0.0,0.0,0.0,0.0,0.0,0.0,0.0,0.0,0.0,0.0,0.0,0.0,0.0,0.0,0.0,0.0,0.0,0.0,0.0,0.0,0.0,0.0,0.0,0.0,0.0,0.0,0.0,0.0,0.0,0.0,0.0,0.0,0.0,0.0,0.0,0.0,0.0,0.0,0.0,0.0,0.0,0.0,0.0,0.0,0.0,0.0,0.0,0.0,0.0,0.0,0.0,0.0,0.0,0.0,0.0,0.0,0.0,0.0,0.0,0.0,0.0,0.0,0.0,0.0,0.0,0.0,0.0,0.0,0.0,0.0,0.0,0.0,0.0,0.0,0.0,0.0,0.0,0.0,0.0,0.0,0.0,0.0,0.0,0.0,0.0,0.0,0.0,0.0,0.0,0.0],[0.0,0.0,0.0,0.0,0.0,0.0,0.0,0.99,1.0,1.0,1.0,1.0,0.0,0.0,0.0,0.0,0.0,0.0,0.0,0.0,0.0,0.0,0.0,0.0,0.0,0.0,0.0,0.0,0.0,0.0,0.0,0.0,0.0,0.0,0.0,0.0,0.0,0.0,0.0,0.0,0.0,0.0,0.0,0.0,0.0,0.0,0.0,0.0,0.0,0.0,0.0,0.0,0.0,0.0,0.0,0.0,0.0,0.0,0.0,0.0,0.0,0.0,0.0,0.0,0.0,0.0,0.0,0.0,0.0,0.0,0.0,0.0,0.0,0.0,0.0,0.0,0.0,0.0,0.0,0.0,0.0,0.0,0.0,0.0,0.0,0.0,0.0,0.0,0.0,0.0,0.0,0.0,0.0,0.0,0.0,0.0,0.0,0.0,0.0,0.0,0.0,0.0,0.0,0.0,0.0,0.0,0.0,0.0,0.0,0.0,0.0,0.0,0.0,0.0,0.0,0.0,0.0,0.0,0.0,0.0,0.0,0.0,0.0,0.0,0.0,0.0,0.0,0.0,0.0,0.0,0.0,0.0,0.0,0.0,0.01,0.0,0.0,0.0,0.0,0.0,0.0,0.0,0.0,0.0,0.0,0.0,0.0,0.0,0.0,0.0,0.0,0.0,0.0,0.0,0.0,0.0,0.0,0.0,0.0,0.0,0.0,0.0,0.0,0.0,0.0,0.0,0.0,0.0,0.0,0.0,0.0,0.0,0.0,0.0,0.0,0.0,0.0,0.0,0.0,0.0,0.0,0.0,0.0,0.0,0.0,0.0,0.0,0.0,0.0,0.0,0.0,0.0,0.0,0.0,0.0,0.0,0.0,0.0,0.0,0.0,0.0,0.0,0.0,0.0,0.0,0.0],[0.0,0.0,0.0,0.0,0.0,0.0,0.0,0.0,0.99,1.0,1.0,1.0,0.99,0.0,0.0,0.0,0.0,0.0,0.0,0.0,0.0,0.0,0.0,0.0,0.0,0.0,0.0,0.0,0.0,0.0,0.0,0.0,0.0,0.0,0.0,0.0,0.0,0.0,0.0,0.0,0.0,0.0,0.0,0.0,0.0,0.0,0.0,0.0,0.0,0.0,0.0,0.0,0.0,0.0,0.0,0.0,0.0,0.0,0.0,0.0,0.0,0.0,0.0,0.0,0.0,0.0,0.0,0.0,0.0,0.0,0.0,0.0,0.0,0.0,0.0,0.0,0.0,0.0,0.0,0.0,0.0,0.0,0.0,0.0,0.0,0.0,0.0,0.0,0.0,0.0,0.0,0.0,0.0,0.0,0.0,0.0,0.0,0.0,0.0,0.0,0.0,0.0,0.0,0.0,0.0,0.0,0.0,0.0,0.0,0.0,0.0,0.0,0.0,0.0,0.0,0.0,0.0,0.0,0.0,0.0,0.0,0.0,0.0,0.0,0.0,0.0,0.0,0.0,0.0,0.0,0.0,0.0,0.0,0.0,0.0,0.01,0.0,0.0,0.0,0.0,0.0,0.0,0.0,0.0,0.0,0.0,0.0,0.0,0.0,0.0,0.0,0.0,0.0,0.0,0.0,0.0,0.0,0.0,0.0,0.0,0.0,0.0,0.0,0.0,0.0,0.0,0.0,0.0,0.0,0.0,0.0,0.0,0.0,0.0,0.0,0.0,0.0,0.0,0.0,0.0,0.0,0.0,0.0,0.0,0.0,0.0,0.0,0.0,0.0,0.0,0.0,0.0,0.0,0.0,0.0,0.0,0.0,0.0,0.0,0.0,0.0,0.0,0.0,0.0,0.0,0.0],[0.0,0.0,0.0,0.0,0.0,0.0,0.0,0.0,0.0,1.0,1.0,1.0,1.0,1.0,0.0,0.0,0.0,0.0,0.0,0.0,0.0,0.0,0.0,0.0,0.0,0.0,0.0,0.0,0.0,0.0,0.0,0.0,0.0,0.0,0.0,0.0,0.0,0.0,0.0,0.0,0.0,0.0,0.0,0.0,0.0,0.0,0.0,0.0,0.0,0.0,0.0,0.0,0.0,0.0,0.0,0.0,0.0,0.0,0.0,0.0,0.0,0.0,0.0,0.0,0.0,0.0,0.0,0.0,0.0,0.0,0.0,0.0,0.0,0.0,0.0,0.0,0.0,0.0,0.0,0.0,0.0,0.0,0.0,0.0,0.0,0.0,0.0,0.0,0.0,0.0,0.0,0.0,0.0,0.0,0.0,0.0,0.0,0.0,0.0,0.0,0.0,0.0,0.0,0.0,0.0,0.0,0.0,0.0,0.0,0.0,0.0,0.0,0.0,0.0,0.0,0.0,0.0,0.0,0.0,0.0,0.0,0.0,0.0,0.0,0.0,0.0,0.0,0.0,0.0,0.0,0.0,0.0,0.0,0.0,0.01,0.0,0.0,0.0,0.0,0.0,0.0,0.0,0.0,0.0,0.0,0.0,0.0,0.0,0.0,0.0,0.0,0.0,0.0,0.0,0.0,0.0,0.0,0.0,0.0,0.0,0.0,0.0,0.0,0.0,0.0,0.0,0.0,0.0,0.0,0.0,0.0,0.0,0.0,0.0,0.0,0.0,0.0,0.0,0.0,0.0,0.0,0.0,0.0,0.0,0.0,0.0,0.0,0.0,0.0,0.0,0.0,0.0,0.0,0.0,0.0,0.0,0.0,0.0,0.0,0.0,0.0,0.0,0.0,0.0,0.0,0.0],[0.0,0.0,0.0,0.0,0.0,0.0,0.0,0.0,0.0,0.0,0.99,1.0,1.0,1.0,0.99,0.0,0.04,0.05,0.0,0.0,0.0,0.0,0.0,0.0,0.0,0.0,0.0,0.0,0.0,0.0,0.0,0.0,0.0,0.0,0.0,0.0,0.0,0.0,0.0,0.0,0.0,0.0,0.0,0.0,0.0,0.0,0.0,0.0,0.0,0.0,0.0,0.0,0.0,0.0,0.0,0.0,0.0,0.0,0.0,0.0,0.0,0.0,0.0,0.0,0.0,0.0,0.0,0.0,0.0,0.0,0.0,0.0,0.0,0.0,0.0,0.0,0.0,0.0,0.0,0.0,0.0,0.0,0.0,0.0,0.0,0.0,0.0,0.0,0.0,0.0,0.0,0.0,0.0,0.0,0.0,0.0,0.0,0.0,0.0,0.0,0.0,0.0,0.0,0.0,0.0,0.0,0.0,0.0,0.0,0.0,0.0,0.0,0.0,0.0,0.0,0.0,0.0,0.0,0.0,0.0,0.0,0.0,0.0,0.0,0.0,0.0,0.0,0.0,0.0,0.0,0.0,0.0,0.0,0.01,0.0,0.0,0.0,0.0,0.0,0.0,0.0,0.0,0.0,0.0,0.0,0.0,0.0,0.0,0.0,0.0,0.0,0.0,0.0,0.0,0.0,0.0,0.0,0.0,0.0,0.0,0.0,0.0,0.0,0.0,0.0,0.0,0.0,0.0,0.0,0.0,0.0,0.0,0.0,0.0,0.0,0.0,0.0,0.0,0.0,0.0,0.0,0.0,0.0,0.0,0.0,0.0,0.0,0.0,0.0,0.0,0.0,0.0,0.0,0.0,0.0,0.0,0.0,0.0,0.0,0.0,0.0,0.0,0.0,0.0,0.0,0.0],[0.0,0.0,0.0,0.0,0.0,0.0,0.0,0.0,0.0,0.0,0.0,1.0,1.0,1.0,1.0,1.0,0.81,0.03,0.0,0.0,0.0,0.0,0.0,0.0,0.0,0.0,0.0,0.0,0.0,0.0,0.0,0.0,0.0,0.0,0.0,0.0,0.0,0.0,0.0,0.0,0.0,0.0,0.0,0.0,0.0,0.0,0.0,0.0,0.0,0.0,0.0,0.0,0.0,0.0,0.0,0.0,0.0,0.0,0.0,0.0,0.0,0.0,0.0,0.0,0.0,0.0,0.0,0.0,0.0,0.0,0.0,0.0,0.0,0.0,0.0,0.0,0.0,0.0,0.0,0.0,0.0,0.0,0.0,0.0,0.0,0.0,0.0,0.0,0.0,0.0,0.0,0.0,0.0,0.0,0.0,0.0,0.0,0.0,0.0,0.0,0.0,0.0,0.0,0.0,0.0,0.0,0.0,0.0,0.0,0.0,0.0,0.0,0.0,0.0,0.0,0.0,0.0,0.0,0.0,0.0,0.0,0.0,0.0,0.0,0.0,0.0,0.0,0.0,0.0,0.0,0.0,0.0,0.0,0.0,0.0,0.0,0.0,0.0,0.0,0.0,0.0,0.0,0.0,0.0,0.0,0.0,0.0,0.0,0.0,0.0,0.0,0.0,0.0,0.0,0.0,0.0,0.0,0.0,0.0,0.0,0.0,0.0,0.0,0.0,0.0,0.0,0.0,0.0,0.0,0.0,0.0,0.0,0.0,0.0,0.0,0.0,0.0,0.0,0.0,0.0,0.0,0.0,0.0,0.0,0.0,0.0,0.0,0.0,0.0,0.0,0.0,0.0,0.0,0.0,0.0,0.0,0.0,0.0,0.0,0.0,0.0,0.0,0.0,0.0,0.0,0.0],[0.0,0.0,0.0,0.0,0.0,0.0,0.0,0.0,0.0,0.0,0.0,0.0,0.99,1.0,1.0,1.0,0.76,0.92,0.0,0.0,0.0,0.0,0.0,0.0,0.0,0.0,0.0,0.0,0.0,0.0,0.0,0.0,0.0,0.0,0.0,0.0,0.0,0.0,0.0,0.0,0.0,0.0,0.0,0.0,0.0,0.0,0.0,0.0,0.0,0.0,0.0,0.0,0.0,0.0,0.0,0.0,0.0,0.0,0.0,0.0,0.0,0.0,0.0,0.0,0.0,0.0,0.0,0.0,0.0,0.0,0.0,0.0,0.0,0.0,0.0,0.0,0.0,0.0,0.0,0.0,0.0,0.0,0.0,0.0,0.0,0.0,0.0,0.0,0.0,0.0,0.0,0.0,0.0,0.0,0.0,0.0,0.0,0.0,0.0,0.0,0.0,0.0,0.0,0.0,0.0,0.0,0.0,0.0,0.0,0.0,0.0,0.0,0.0,0.0,0.0,0.0,0.0,0.0,0.0,0.0,0.0,0.0,0.0,0.0,0.0,0.0,0.0,0.0,0.0,0.0,0.0,0.01,0.0,0.0,0.0,0.0,0.0,0.0,0.0,0.0,0.0,0.0,0.0,0.0,0.0,0.0,0.0,0.0,0.0,0.0,0.0,0.0,0.0,0.0,0.0,0.0,0.0,0.0,0.0,0.0,0.0,0.0,0.0,0.0,0.0,0.0,0.0,0.0,0.0,0.0,0.0,0.0,0.0,0.0,0.0,0.0,0.0,0.0,0.0,0.0,0.0,0.0,0.0,0.0,0.0,0.0,0.0,0.0,0.0,0.0,0.0,0.0,0.0,0.0,0.0,0.0,0.0,0.0,0.0,0.0,0.0,0.0,0.0,0.0,0.0,0.0],[0.0,0.0,0.0,0.0,0.0,0.0,0.0,0.0,0.0,0.0,0.0,0.0,0.0,1.0,1.0,1.0,1.0,0.81,0.0,0.0,0.0,0.0,0.0,0.0,0.0,0.0,0.0,0.0,0.0,0.0,0.0,0.0,0.0,0.0,0.0,0.0,0.0,0.0,0.0,0.0,0.0,0.0,0.0,0.0,0.0,0.0,0.0,0.0,0.0,0.0,0.0,0.0,0.0,0.0,0.0,0.0,0.0,0.0,0.0,0.0,0.0,0.0,0.0,0.0,0.0,0.0,0.0,0.0,0.0,0.0,0.0,0.0,0.0,0.0,0.0,0.0,0.0,0.0,0.0,0.0,0.0,0.0,0.0,0.0,0.0,0.0,0.0,0.0,0.0,0.0,0.0,0.0,0.0,0.0,0.0,0.0,0.0,0.0,0.0,0.0,0.0,0.0,0.0,0.0,0.0,0.0,0.0,0.0,0.0,0.0,0.0,0.0,0.0,0.0,0.0,0.0,0.0,0.0,0.0,0.0,0.0,0.0,0.0,0.0,0.0,0.0,0.0,0.0,0.0,0.0,0.0,0.0,0.0,0.0,0.0,0.0,0.0,0.0,0.0,0.0,0.0,0.0,0.0,0.0,0.0,0.0,0.0,0.0,0.0,0.0,0.0,0.0,0.0,0.0,0.0,0.0,0.0,0.0,0.0,0.0,0.0,0.0,0.0,0.0,0.0,0.0,0.0,0.0,0.0,0.0,0.0,0.0,0.0,0.0,0.0,0.0,0.0,0.0,0.0,0.0,0.0,0.0,0.0,0.0,0.0,0.0,0.0,0.0,0.0,0.0,0.0,0.0,0.0,0.0,0.0,0.0,0.0,0.0,0.0,0.0,0.0,0.0,0.0,0.0,0.0,0.0],[0.0,0.0,0.0,0.0,0.0,0.0,0.0,0.0,0.0,0.0,0.0,0.0,0.04,0.81,0.76,1.0,1.0,1.0,0.31,0.0,0.0,0.0,0.0,0.0,0.0,0.0,0.0,0.0,0.0,0.0,0.0,0.0,0.0,0.0,0.0,0.0,0.0,0.0,0.0,0.0,0.0,0.0,0.0,0.0,0.0,0.0,0.0,0.0,0.0,0.0,0.0,0.0,0.0,0.0,0.0,0.0,0.0,0.0,0.0,0.0,0.0,0.0,0.0,0.0,0.0,0.0,0.0,0.0,0.0,0.0,0.0,0.0,0.0,0.0,0.0,0.0,0.0,0.0,0.0,0.0,0.0,0.0,0.0,0.0,0.0,0.0,0.0,0.0,0.0,0.0,0.0,0.0,0.0,0.0,0.0,0.0,0.0,0.0,0.0,0.0,0.0,0.0,0.0,0.0,0.0,0.0,0.0,0.0,0.0,0.0,0.0,0.0,0.0,0.0,0.0,0.0,0.0,0.0,0.0,0.0,0.0,0.0,0.0,0.0,0.0,0.0,0.0,0.0,0.0,0.0,0.0,0.0,0.0,0.0,0.0,0.0,0.0,0.0,0.0,0.0,0.0,0.0,0.0,0.0,0.0,0.0,0.0,0.0,0.0,0.0,0.0,0.0,0.0,0.0,0.0,0.0,0.0,0.0,0.0,0.0,0.0,0.0,0.0,0.0,0.0,0.0,0.0,0.0,0.0,0.0,0.0,0.0,0.0,0.0,0.0,0.0,0.0,0.0,0.0,0.0,0.0,0.0,0.0,0.0,0.0,0.0,0.0,0.0,0.0,0.0,0.0,0.0,0.0,0.0,0.0,0.0,0.0,0.0,0.0,0.0,0.0,0.0,0.0,0.0,0.0,0.0],[0.0,0.0,0.0,0.0,0.0,0.0,0.0,0.0,0.0,0.0,0.0,0.0,0.05,0.03,0.92,0.81,1.0,1.0,1.0,0.93,0.2,0.0,0.0,0.0,0.0,0.0,0.0,0.0,0.0,0.0,0.0,0.0,0.0,0.0,0.0,0.0,0.0,0.0,0.0,0.0,0.0,0.0,0.0,0.0,0.0,0.0,0.0,0.0,0.0,0.0,0.0,0.0,0.0,0.0,0.0,0.0,0.0,0.0,0.0,0.0,0.0,0.0,0.0,0.0,0.0,0.0,0.0,0.0,0.0,0.0,0.0,0.0,0.0,0.0,0.0,0.0,0.0,0.0,0.0,0.0,0.0,0.0,0.0,0.0,0.0,0.0,0.0,0.0,0.0,0.0,0.0,0.0,0.0,0.0,0.0,0.0,0.0,0.0,0.0,0.0,0.0,0.0,0.0,0.0,0.0,0.0,0.0,0.0,0.0,0.0,0.0,0.0,0.0,0.0,0.0,0.0,0.0,0.0,0.0,0.0,0.0,0.0,0.0,0.0,0.0,0.0,0.0,0.0,0.0,0.0,0.0,0.0,0.0,0.0,0.0,0.0,0.0,0.0,0.0,0.0,0.0,0.0,0.0,0.0,0.0,0.0,0.0,0.0,0.0,0.0,0.0,0.0,0.0,0.0,0.0,0.0,0.0,0.0,0.0,0.0,0.0,0.0,0.0,0.0,0.0,0.0,0.0,0.0,0.0,0.0,0.0,0.0,0.0,0.0,0.0,0.0,0.0,0.0,0.0,0.0,0.0,0.0,0.0,0.0,0.0,0.0,0.0,0.0,0.0,0.0,0.0,0.0,0.0,0.0,0.0,0.0,0.0,0.0,0.0,0.0,0.0,0.0,0.0,0.0,0.0,0.0],[0.0,0.0,0.0,0.0,0.0,0.0,0.0,0.0,0.0,0.0,0.0,0.0,0.0,0.0,0.0,0.0,0.31,1.0,1.0,1.0,0.94,0.01,0.01,0.0,0.0,0.0,0.0,0.0,0.0,0.0,0.0,0.0,0.0,0.0,0.0,0.0,0.0,0.0,0.0,0.0,0.0,0.0,0.0,0.0,0.0,0.0,0.0,0.0,0.0,0.0,0.0,0.0,0.0,0.0,0.0,0.0,0.0,0.0,0.01,0.0,0.0,0.0,0.0,0.0,0.0,0.0,0.0,0.0,0.0,0.0,0.0,0.0,0.0,0.0,0.0,0.0,0.0,0.0,0.0,0.0,0.0,0.0,0.0,0.0,0.0,0.0,0.0,0.0,0.0,0.0,0.0,0.0,0.0,0.0,0.0,0.0,0.0,0.0,0.0,0.0,0.0,0.0,0.0,0.0,0.0,0.0,0.0,0.0,0.0,0.0,0.0,0.0,0.0,0.0,0.0,0.0,0.0,0.0,0.0,0.0,0.0,0.0,0.0,0.0,0.0,0.0,0.0,0.0,0.0,0.0,0.0,0.0,0.0,0.0,0.0,0.0,0.0,0.0,0.0,0.0,0.0,0.0,0.0,0.0,0.0,0.0,0.0,0.0,0.0,0.0,0.0,0.0,0.0,0.0,0.0,0.0,0.0,0.0,0.0,0.0,0.0,0.0,0.0,0.0,0.0,0.0,0.0,0.0,0.0,0.0,0.0,0.0,0.0,0.0,0.0,0.0,0.0,0.0,0.0,0.0,0.0,0.0,0.0,0.0,0.0,0.0,0.0,0.0,0.0,0.0,0.0,0.0,0.0,0.0,0.0,0.0,0.0,0.0,0.0,0.0,0.0,0.0,0.0,0.0,0.0,0.0],[0.0,0.0,0.0,0.0,0.0,0.0,0.0,0.0,0.0,0.0,0.0,0.0,0.0,0.0,0.0,0.0,0.0,0.93,1.0,1.0,1.0,0.97,0.03,0.01,0.0,0.0,0.0,0.0,0.0,0.0,0.0,0.0,0.0,0.0,0.0,0.0,0.0,0.0,0.0,0.0,0.0,0.0,0.0,0.0,0.0,0.0,0.0,0.0,0.0,0.0,0.0,0.0,0.0,0.0,0.0,0.0,0.0,0.0,0.0,0.0,0.0,0.0,0.0,0.0,0.0,0.0,0.0,0.0,0.0,0.0,0.0,0.0,0.0,0.0,0.0,0.0,0.0,0.0,0.0,0.0,0.0,0.0,0.0,0.0,0.0,0.0,0.0,0.0,0.0,0.0,0.0,0.0,0.0,0.0,0.0,0.0,0.0,0.0,0.0,0.0,0.0,0.0,0.0,0.0,0.0,0.0,0.0,0.0,0.0,0.0,0.0,0.0,0.0,0.0,0.0,0.0,0.0,0.0,0.0,0.0,0.0,0.0,0.0,0.0,0.0,0.0,0.0,0.0,0.0,0.0,0.0,0.0,0.0,0.0,0.0,0.0,0.0,0.0,0.0,0.0,0.0,0.0,0.0,0.0,0.0,0.0,0.0,0.0,0.0,0.0,0.0,0.0,0.0,0.0,0.0,0.0,0.0,0.0,0.0,0.0,0.0,0.0,0.0,0.0,0.0,0.0,0.0,0.0,0.0,0.0,0.0,0.0,0.0,0.0,0.0,0.0,0.0,0.0,0.0,0.0,0.0,0.0,0.0,0.0,0.0,0.0,0.0,0.0,0.0,0.0,0.0,0.0,0.0,0.0,0.0,0.0,0.0,0.0,0.0,0.0,0.0,0.0,0.0,0.0,0.0,0.0],[0.0,0.0,0.0,0.0,0.0,0.0,0.0,0.0,0.0,0.0,0.0,0.0,0.0,0.0,0.0,0.0,0.0,0.2,0.94,1.0,1.0,1.0,0.89,0.04,0.04,0.0,0.0,0.0,0.0,0.0,0.0,0.0,0.0,0.0,0.0,0.0,0.0,0.0,0.0,0.0,0.0,0.0,0.0,0.0,0.0,0.0,0.0,0.0,0.0,0.0,0.0,0.01,0.0,0.0,0.01,0.0,0.0,0.0,0.0,0.0,0.0,0.0,0.0,0.0,0.0,0.0,0.0,0.0,0.0,0.0,0.0,0.0,0.0,0.0,0.0,0.0,0.0,0.0,0.0,0.0,0.0,0.0,0.0,0.0,0.0,0.0,0.0,0.0,0.0,0.0,0.0,0.0,0.0,0.0,0.0,0.0,0.0,0.0,0.0,0.0,0.0,0.0,0.0,0.0,0.0,0.0,0.0,0.0,0.0,0.0,0.0,0.0,0.0,0.0,0.0,0.0,0.0,0.0,0.0,0.0,0.0,0.0,0.0,0.0,0.0,0.0,0.0,0.0,0.0,0.0,0.0,0.0,0.0,0.0,0.0,0.0,0.0,0.0,0.0,0.0,0.0,0.0,0.0,0.0,0.0,0.0,0.0,0.0,0.0,0.0,0.0,0.0,0.0,0.0,0.0,0.0,0.0,0.0,0.0,0.0,0.0,0.0,0.0,0.0,0.0,0.0,0.0,0.0,0.0,0.0,0.0,0.0,0.0,0.0,0.0,0.0,0.0,0.0,0.0,0.0,0.0,0.0,0.0,0.0,0.0,0.0,0.0,0.0,0.0,0.0,0.0,0.0,0.0,0.0,0.0,0.0,0.0,0.0,0.0,0.0,0.0,0.0,0.0,0.0,0.0,0.0],[0.0,0.0,0.0,0.0,0.0,0.0,0.0,0.0,0.0,0.0,0.0,0.0,0.0,0.0,0.0,0.0,0.0,0.0,0.01,0.97,1.0,1.0,1.0,0.92,0.08,0.02,0.0,0.0,0.0,0.0,0.0,0.0,0.0,0.0,0.0,0.0,0.0,0.0,0.0,0.0,0.0,0.0,0.0,0.0,0.0,0.0,0.0,0.0,0.0,0.0,0.0,0.0,0.0,0.0,0.0,0.0,0.0,0.0,0.0,0.0,0.0,0.0,0.0,0.0,0.0,0.0,0.0,0.0,0.0,0.0,0.0,0.0,0.0,0.0,0.0,0.0,0.0,0.0,0.0,0.0,0.0,0.0,0.0,0.0,0.0,0.0,0.0,0.0,0.0,0.0,0.0,0.0,0.0,0.0,0.0,0.0,0.0,0.0,0.0,0.0,0.0,0.0,0.0,0.0,0.0,0.0,0.0,0.0,0.0,0.0,0.0,0.0,0.0,0.0,0.0,0.0,0.0,0.0,0.0,0.0,0.0,0.0,0.0,0.0,0.0,0.0,0.0,0.0,0.0,0.0,0.0,0.0,0.0,0.0,0.0,0.0,0.0,0.0,0.0,0.0,0.0,0.0,0.0,0.0,0.0,0.0,0.0,0.0,0.0,0.0,0.0,0.0,0.0,0.0,0.0,0.0,0.0,0.0,0.0,0.0,0.0,0.0,0.0,0.0,0.0,0.0,0.0,0.0,0.0,0.0,0.0,0.0,0.0,0.0,0.0,0.0,0.0,0.0,0.0,0.0,0.0,0.0,0.0,0.0,0.0,0.0,0.0,0.0,0.0,0.0,0.0,0.0,0.0,0.0,0.0,0.0,0.0,0.0,0.0,0.0,0.0,0.0,0.0,0.0,0.0,0.0],[0.0,0.0,0.0,0.0,0.0,0.0,0.0,0.0,0.0,0.0,0.0,0.0,0.0,0.0,0.0,0.0,0.0,0.0,0.01,0.03,0.89,1.0,1.0,1.0,0.85,0.17,0.01,0.0,0.0,0.0,0.0,0.0,0.0,0.0,0.0,0.0,0.0,0.0,0.0,0.0,0.0,0.0,0.0,0.0,0.0,0.0,0.0,0.0,0.0,0.0,0.0,0.01,0.0,0.0,0.0,0.0,0.0,0.0,0.0,0.0,0.0,0.0,0.0,0.0,0.0,0.0,0.0,0.0,0.0,0.0,0.0,0.0,0.0,0.0,0.0,0.0,0.0,0.0,0.0,0.0,0.0,0.0,0.0,0.0,0.0,0.0,0.0,0.0,0.0,0.0,0.0,0.0,0.0,0.0,0.0,0.0,0.0,0.0,0.0,0.0,0.0,0.0,0.0,0.0,0.0,0.0,0.0,0.0,0.0,0.0,0.0,0.0,0.0,0.0,0.0,0.0,0.0,0.0,0.0,0.0,0.0,0.0,0.0,0.0,0.0,0.0,0.0,0.0,0.0,0.0,0.0,0.0,0.0,0.0,0.0,0.0,0.0,0.0,0.0,0.0,0.0,0.0,0.0,0.0,0.0,0.0,0.0,0.0,0.0,0.0,0.0,0.0,0.0,0.0,0.0,0.0,0.0,0.0,0.0,0.0,0.0,0.0,0.0,0.0,0.0,0.0,0.0,0.0,0.0,0.0,0.0,0.0,0.0,0.0,0.0,0.0,0.0,0.0,0.0,0.0,0.0,0.0,0.0,0.0,0.0,0.0,0.0,0.0,0.0,0.0,0.0,0.0,0.0,0.0,0.0,0.0,0.0,0.0,0.0,0.0,0.0,0.0,0.0,0.0,0.0,0.0],[0.0,0.0,0.0,0.0,0.0,0.0,0.0,0.0,0.0,0.0,0.0,0.0,0.0,0.0,0.0,0.0,0.0,0.0,0.0,0.01,0.04,0.92,1.0,1.0,1.0,0.71,0.11,0.01,0.0,0.0,0.0,0.0,0.0,0.0,0.0,0.0,0.0,0.0,0.0,0.0,0.0,0.0,0.0,0.0,0.0,0.0,0.0,0.0,0.0,0.0,0.0,0.01,0.0,0.0,0.0,0.0,0.0,0.0,0.0,0.0,0.0,0.0,0.0,0.0,0.0,0.0,0.0,0.0,0.0,0.0,0.0,0.0,0.0,0.0,0.0,0.0,0.0,0.0,0.0,0.0,0.0,0.0,0.0,0.0,0.0,0.0,0.0,0.0,0.0,0.0,0.0,0.0,0.0,0.0,0.0,0.0,0.0,0.0,0.0,0.0,0.0,0.0,0.0,0.0,0.0,0.0,0.0,0.0,0.0,0.0,0.0,0.0,0.0,0.0,0.0,0.0,0.0,0.0,0.0,0.0,0.0,0.0,0.0,0.0,0.0,0.0,0.0,0.0,0.0,0.0,0.0,0.0,0.0,0.0,0.0,0.0,0.0,0.0,0.0,0.0,0.0,0.0,0.0,0.0,0.0,0.0,0.0,0.0,0.0,0.0,0.0,0.0,0.0,0.0,0.0,0.0,0.0,0.0,0.0,0.0,0.0,0.0,0.0,0.0,0.0,0.0,0.0,0.0,0.0,0.0,0.0,0.0,0.0,0.0,0.0,0.0,0.0,0.0,0.0,0.0,0.0,0.0,0.0,0.0,0.0,0.0,0.0,0.0,0.0,0.0,0.0,0.0,0.0,0.0,0.0,0.0,0.0,0.0,0.0,0.0,0.0,0.0,0.0,0.0,0.0,0.0],[0.0,0.0,0.0,0.0,0.0,0.0,0.0,0.0,0.0,0.0,0.0,0.0,0.0,0.0,0.0,0.0,0.0,0.0,0.0,0.0,0.04,0.08,0.85,1.0,1.0,1.0,0.78,0.02,0.01,0.0,0.0,0.0,0.0,0.0,0.0,0.0,0.0,0.0,0.0,0.0,0.0,0.0,0.0,0.0,0.0,0.0,0.0,0.0,0.01,0.01,0.0,0.0,0.01,0.01,0.0,0.0,0.0,0.0,0.0,0.0,0.0,0.0,0.0,0.0,0.0,0.0,0.0,0.0,0.0,0.0,0.0,0.0,0.0,0.0,0.0,0.0,0.0,0.0,0.0,0.0,0.0,0.0,0.0,0.0,0.0,0.0,0.0,0.0,0.0,0.0,0.0,0.0,0.0,0.0,0.0,0.0,0.0,0.0,0.0,0.0,0.0,0.0,0.0,0.0,0.0,0.0,0.0,0.0,0.0,0.0,0.0,0.0,0.0,0.0,0.0,0.0,0.0,0.0,0.0,0.0,0.0,0.0,0.0,0.0,0.0,0.0,0.0,0.0,0.0,0.0,0.0,0.0,0.0,0.0,0.0,0.0,0.0,0.0,0.0,0.0,0.0,0.0,0.0,0.0,0.0,0.0,0.0,0.0,0.0,0.0,0.0,0.0,0.0,0.0,0.0,0.0,0.0,0.0,0.0,0.0,0.0,0.0,0.0,0.0,0.0,0.0,0.0,0.0,0.0,0.0,0.0,0.0,0.0,0.0,0.0,0.0,0.0,0.0,0.0,0.0,0.0,0.0,0.0,0.0,0.0,0.0,0.0,0.0,0.0,0.0,0.0,0.0,0.0,0.0,0.0,0.0,0.0,0.0,0.0,0.0,0.0,0.0,0.0,0.0,0.0,0.0],[0.0,0.0,0.0,0.0,0.0,0.0,0.0,0.0,0.0,0.0,0.0,0.0,0.0,0.0,0.0,0.0,0.0,0.0,0.0,0.0,0.0,0.02,0.17,0.71,1.0,1.0,1.0,0.92,0.03,0.01,0.0,0.0,0.0,0.0,0.0,0.0,0.0,0.0,0.0,0.0,0.0,0.0,0.0,0.0,0.0,0.0,0.0,0.01,0.01,0.01,0.0,0.0,0.0,0.0,0.0,0.0,0.0,0.0,0.0,0.0,0.0,0.0,0.0,0.0,0.0,0.0,0.0,0.0,0.0,0.0,0.0,0.0,0.0,0.0,0.0,0.0,0.0,0.0,0.0,0.0,0.0,0.0,0.0,0.0,0.0,0.0,0.0,0.0,0.0,0.0,0.0,0.0,0.0,0.0,0.0,0.0,0.0,0.0,0.0,0.0,0.0,0.0,0.0,0.0,0.0,0.0,0.0,0.0,0.0,0.0,0.0,0.0,0.0,0.0,0.0,0.0,0.0,0.0,0.0,0.0,0.0,0.0,0.0,0.0,0.0,0.0,0.0,0.0,0.0,0.0,0.0,0.0,0.0,0.0,0.0,0.0,0.0,0.0,0.0,0.0,0.0,0.0,0.0,0.0,0.0,0.0,0.0,0.0,0.0,0.0,0.0,0.0,0.0,0.0,0.0,0.0,0.0,0.0,0.0,0.0,0.0,0.0,0.0,0.0,0.0,0.0,0.0,0.0,0.0,0.0,0.0,0.0,0.0,0.0,0.0,0.0,0.0,0.0,0.0,0.0,0.0,0.0,0.0,0.0,0.0,0.0,0.0,0.0,0.0,0.0,0.0,0.0,0.0,0.0,0.0,0.0,0.0,0.0,0.0,0.0,0.0,0.0,0.0,0.0,0.0,0.0],[0.0,0.0,0.0,0.0,0.0,0.0,0.0,0.0,0.0,0.0,0.0,0.0,0.0,0.0,0.0,0.0,0.0,0.0,0.0,0.0,0.0,0.0,0.01,0.11,0.78,1.0,1.0,1.0,0.91,0.01,0.0,0.0,0.0,0.0,0.0,0.0,0.0,0.0,0.0,0.0,0.0,0.0,0.0,0.0,0.0,0.0,0.01,0.0,0.01,0.01,0.0,0.0,0.0,0.0,0.0,0.0,0.0,0.0,0.0,0.0,0.0,0.0,0.0,0.0,0.0,0.0,0.0,0.0,0.0,0.0,0.0,0.0,0.0,0.0,0.0,0.0,0.0,0.0,0.0,0.0,0.0,0.0,0.0,0.0,0.0,0.0,0.0,0.0,0.0,0.0,0.0,0.0,0.0,0.0,0.0,0.0,0.0,0.0,0.0,0.0,0.0,0.0,0.0,0.0,0.0,0.0,0.0,0.0,0.0,0.0,0.0,0.0,0.0,0.0,0.0,0.0,0.0,0.0,0.0,0.0,0.0,0.0,0.0,0.0,0.0,0.0,0.0,0.0,0.0,0.0,0.0,0.0,0.0,0.0,0.0,0.0,0.0,0.0,0.0,0.0,0.0,0.0,0.0,0.0,0.0,0.0,0.0,0.0,0.0,0.0,0.0,0.0,0.0,0.0,0.0,0.0,0.0,0.0,0.0,0.0,0.0,0.0,0.0,0.0,0.0,0.0,0.0,0.0,0.0,0.0,0.0,0.0,0.0,0.0,0.0,0.0,0.0,0.0,0.0,0.0,0.0,0.0,0.0,0.0,0.0,0.0,0.0,0.0,0.0,0.0,0.0,0.0,0.0,0.0,0.0,0.0,0.0,0.0,0.0,0.0,0.0,0.0,0.0,0.0,0.0,0.0],[0.0,0.0,0.0,0.0,0.0,0.0,0.0,0.0,0.0,0.0,0.0,0.0,0.0,0.0,0.0,0.0,0.0,0.0,0.0,0.0,0.0,0.0,0.0,0.01,0.02,0.92,1.0,1.0,1.0,0.92,0.02,0.01,0.0,0.0,0.0,0.0,0.0,0.0,0.0,0.0,0.0,0.0,0.0,0.0,0.01,0.01,0.01,0.01,0.0,0.02,0.0,0.0,0.0,0.0,0.0,0.0,0.0,0.0,0.0,0.0,0.0,0.0,0.0,0.0,0.0,0.0,0.0,0.0,0.0,0.0,0.0,0.0,0.0,0.0,0.0,0.0,0.0,0.0,0.0,0.0,0.0,0.0,0.0,0.0,0.0,0.0,0.0,0.0,0.0,0.0,0.0,0.0,0.0,0.0,0.0,0.0,0.0,0.0,0.0,0.0,0.0,0.0,0.0,0.0,0.0,0.0,0.0,0.0,0.0,0.0,0.0,0.0,0.0,0.0,0.0,0.0,0.0,0.0,0.0,0.0,0.0,0.0,0.0,0.0,0.0,0.0,0.0,0.0,0.0,0.0,0.0,0.0,0.0,0.0,0.0,0.0,0.0,0.0,0.0,0.0,0.0,0.0,0.0,0.0,0.0,0.0,0.0,0.0,0.0,0.0,0.0,0.0,0.0,0.0,0.0,0.0,0.0,0.0,0.0,0.0,0.0,0.0,0.0,0.0,0.0,0.0,0.0,0.0,0.0,0.0,0.0,0.0,0.0,0.0,0.0,0.0,0.0,0.0,0.0,0.0,0.0,0.0,0.0,0.0,0.0,0.0,0.0,0.0,0.0,0.0,0.0,0.0,0.0,0.0,0.0,0.0,0.0,0.0,0.0,0.0,0.0,0.0,0.0,0.0,0.0,0.0],[0.0,0.0,0.0,0.0,0.0,0.0,0.0,0.0,0.0,0.0,0.0,0.0,0.0,0.0,0.0,0.0,0.0,0.0,0.0,0.0,0.0,0.0,0.0,0.0,0.01,0.03,0.91,1.0,1.0,1.0,0.9,0.01,0.0,0.0,0.0,0.0,0.0,0.0,0.0,0.0,0.0,0.0,0.0,0.0,0.0,0.0,0.0,0.0,0.0,0.0,0.0,0.0,0.0,0.0,0.0,0.0,0.0,0.0,0.0,0.0,0.0,0.0,0.0,0.0,0.0,0.0,0.0,0.0,0.0,0.0,0.0,0.0,0.0,0.0,0.0,0.0,0.0,0.0,0.0,0.0,0.0,0.0,0.0,0.0,0.0,0.0,0.0,0.0,0.0,0.0,0.0,0.0,0.0,0.0,0.0,0.0,0.0,0.0,0.0,0.0,0.0,0.0,0.0,0.0,0.0,0.0,0.0,0.0,0.0,0.0,0.0,0.0,0.0,0.0,0.0,0.0,0.0,0.0,0.0,0.0,0.0,0.0,0.0,0.0,0.0,0.0,0.0,0.0,0.0,0.0,0.0,0.0,0.0,0.0,0.0,0.0,0.0,0.0,0.0,0.0,0.0,0.0,0.0,0.0,0.0,0.0,0.0,0.0,0.0,0.0,0.0,0.0,0.0,0.0,0.0,0.0,0.0,0.0,0.0,0.0,0.0,0.0,0.0,0.0,0.0,0.0,0.0,0.0,0.0,0.0,0.0,0.0,0.0,0.0,0.0,0.0,0.0,0.0,0.0,0.0,0.0,0.0,0.0,0.0,0.0,0.0,0.0,0.0,0.0,0.0,0.0,0.0,0.0,0.0,0.0,0.0,0.0,0.0,0.0,0.0,0.0,0.0,0.0,0.0,0.0,0.0],[0.0,0.0,0.0,0.0,0.0,0.0,0.0,0.0,0.0,0.0,0.0,0.0,0.0,0.0,0.0,0.0,0.0,0.0,0.0,0.0,0.0,0.0,0.0,0.0,0.0,0.01,0.01,0.92,1.0,1.0,1.0,0.9,0.01,0.01,0.0,0.0,0.0,0.0,0.0,0.0,0.0,0.0,0.01,0.0,0.01,0.01,0.01,0.02,0.0,0.02,0.0,0.0,0.0,0.0,0.0,0.0,0.0,0.0,0.0,0.0,0.0,0.0,0.0,0.0,0.0,0.0,0.0,0.0,0.0,0.0,0.0,0.0,0.0,0.0,0.0,0.0,0.0,0.0,0.0,0.0,0.0,0.0,0.0,0.0,0.0,0.0,0.0,0.0,0.0,0.0,0.0,0.0,0.0,0.0,0.0,0.0,0.0,0.0,0.0,0.0,0.0,0.0,0.0,0.0,0.0,0.0,0.0,0.0,0.0,0.0,0.0,0.0,0.0,0.0,0.0,0.0,0.0,0.0,0.0,0.0,0.0,0.0,0.0,0.0,0.0,0.0,0.0,0.0,0.0,0.0,0.0,0.0,0.0,0.0,0.0,0.0,0.0,0.0,0.0,0.0,0.0,0.0,0.0,0.0,0.0,0.0,0.0,0.0,0.0,0.0,0.0,0.0,0.0,0.0,0.0,0.0,0.0,0.0,0.0,0.0,0.0,0.0,0.0,0.0,0.0,0.0,0.0,0.0,0.0,0.0,0.0,0.0,0.0,0.0,0.0,0.0,0.0,0.0,0.0,0.0,0.0,0.0,0.0,0.0,0.0,0.0,0.0,0.0,0.0,0.0,0.0,0.0,0.0,0.0,0.0,0.0,0.0,0.0,0.0,0.0,0.0,0.0,0.0,0.0,0.0,0.0],[0.0,0.0,0.0,0.0,0.0,0.0,0.0,0.0,0.0,0.0,0.0,0.0,0.0,0.0,0.0,0.0,0.0,0.0,0.0,0.0,0.0,0.0,0.0,0.0,0.0,0.0,0.0,0.02,0.9,1.0,1.0,1.0,0.9,0.02,0.01,0.0,0.0,0.0,0.0,0.0,0.0,0.0,0.0,0.0,0.0,0.0,0.0,0.0,0.0,0.0,0.0,0.0,0.0,0.0,0.0,0.0,0.0,0.0,0.0,0.0,0.0,0.0,0.0,0.0,0.0,0.0,0.0,0.0,0.0,0.0,0.0,0.0,0.0,0.0,0.0,0.0,0.0,0.0,0.0,0.0,0.0,0.0,0.0,0.0,0.0,0.0,0.0,0.0,0.0,0.0,0.0,0.0,0.0,0.0,0.0,0.0,0.0,0.0,0.0,0.0,0.0,0.0,0.0,0.0,0.0,0.0,0.0,0.0,0.0,0.0,0.0,0.0,0.0,0.0,0.0,0.0,0.0,0.0,0.0,0.0,0.0,0.0,0.0,0.0,0.0,0.0,0.0,0.0,0.0,0.0,0.0,0.0,0.0,0.0,0.0,0.0,0.0,0.0,0.0,0.0,0.0,0.0,0.0,0.0,0.0,0.0,0.0,0.0,0.0,0.0,0.0,0.0,0.0,0.0,0.0,0.0,0.0,0.0,0.0,0.0,0.0,0.0,0.0,0.0,0.0,0.0,0.0,0.0,0.0,0.0,0.0,0.0,0.0,0.0,0.0,0.0,0.0,0.0,0.0,0.0,0.0,0.0,0.0,0.0,0.0,0.0,0.0,0.0,0.0,0.0,0.0,0.0,0.0,0.0,0.0,0.0,0.0,0.0,0.0,0.0,0.0,0.0,0.0,0.0,0.0,0.0],[0.0,0.0,0.0,0.0,0.0,0.0,0.0,0.0,0.0,0.0,0.0,0.0,0.0,0.0,0.0,0.0,0.0,0.0,0.0,0.0,0.0,0.0,0.0,0.0,0.0,0.0,0.0,0.01,0.01,0.9,1.0,1.0,1.0,0.86,0.03,0.01,0.0,0.0,0.0,0.0,0.01,0.0,0.01,0.0,0.02,0.01,0.01,0.01,0.0,0.01,0.0,0.0,0.0,0.0,0.0,0.0,0.0,0.0,0.0,0.0,0.0,0.0,0.0,0.0,0.0,0.0,0.0,0.0,0.0,0.0,0.0,0.0,0.0,0.0,0.0,0.0,0.0,0.0,0.0,0.0,0.0,0.0,0.0,0.0,0.0,0.0,0.0,0.0,0.0,0.0,0.0,0.0,0.0,0.0,0.0,0.0,0.0,0.0,0.0,0.0,0.0,0.0,0.0,0.0,0.0,0.0,0.0,0.0,0.0,0.0,0.0,0.0,0.0,0.0,0.0,0.0,0.0,0.0,0.0,0.0,0.0,0.0,0.0,0.0,0.0,0.0,0.0,0.0,0.0,0.0,0.0,0.0,0.0,0.0,0.0,0.0,0.0,0.0,0.0,0.0,0.0,0.0,0.0,0.0,0.0,0.0,0.0,0.0,0.0,0.0,0.0,0.0,0.0,0.0,0.0,0.0,0.0,0.0,0.0,0.0,0.0,0.0,0.0,0.0,0.0,0.0,0.0,0.0,0.0,0.0,0.0,0.0,0.0,0.0,0.0,0.0,0.0,0.0,0.0,0.0,0.0,0.0,0.0,0.0,0.0,0.0,0.0,0.0,0.0,0.0,0.0,0.0,0.0,0.0,0.0,0.0,0.0,0.0,0.0,0.0,0.0,0.0,0.0,0.0,0.0,0.0],[0.0,0.0,0.0,0.0,0.0,0.0,0.0,0.0,0.0,0.0,0.0,0.0,0.0,0.0,0.0,0.0,0.0,0.0,0.0,0.0,0.0,0.0,0.0,0.0,0.0,0.0,0.0,0.0,0.0,0.01,0.9,1.0,1.0,1.0,0.8,0.02,0.01,0.0,0.0,0.0,0.0,0.0,0.0,0.0,0.0,0.0,0.0,0.0,0.0,0.0,0.0,0.0,0.0,0.0,0.0,0.0,0.0,0.0,0.0,0.0,0.0,0.0,0.0,0.0,0.0,0.0,0.0,0.0,0.0,0.0,0.0,0.0,0.0,0.0,0.0,0.0,0.0,0.0,0.0,0.0,0.0,0.0,0.0,0.0,0.0,0.0,0.0,0.0,0.0,0.0,0.0,0.0,0.0,0.0,0.0,0.0,0.0,0.0,0.0,0.0,0.0,0.0,0.0,0.0,0.0,0.0,0.0,0.0,0.0,0.0,0.0,0.0,0.0,0.0,0.0,0.0,0.0,0.0,0.0,0.0,0.0,0.0,0.0,0.0,0.0,0.0,0.0,0.0,0.0,0.0,0.0,0.0,0.0,0.0,0.0,0.0,0.0,0.0,0.0,0.0,0.0,0.0,0.0,0.0,0.0,0.0,0.0,0.0,0.0,0.0,0.0,0.0,0.0,0.0,0.0,0.0,0.0,0.0,0.0,0.0,0.0,0.0,0.0,0.0,0.0,0.0,0.0,0.0,0.0,0.0,0.0,0.0,0.0,0.0,0.0,0.0,0.0,0.0,0.0,0.0,0.0,0.0,0.0,0.0,0.0,0.0,0.0,0.0,0.0,0.0,0.0,0.0,0.0,0.0,0.0,0.0,0.0,0.0,0.0,0.0,0.0,0.0,0.0,0.0,0.0,0.0],[0.0,0.0,0.0,0.0,0.0,0.0,0.0,0.0,0.0,0.0,0.0,0.0,0.0,0.0,0.0,0.0,0.0,0.0,0.0,0.0,0.0,0.0,0.0,0.0,0.0,0.0,0.0,0.0,0.0,0.01,0.02,0.86,1.0,1.0,1.0,0.87,0.03,0.02,0.0,0.0,0.01,0.0,0.01,0.0,0.01,0.0,0.01,0.01,0.0,0.0,0.0,0.0,0.0,0.0,0.0,0.0,0.0,0.0,0.0,0.0,0.0,0.0,0.0,0.0,0.0,0.0,0.0,0.0,0.0,0.0,0.0,0.0,0.0,0.0,0.0,0.0,0.0,0.0,0.0,0.0,0.0,0.0,0.0,0.0,0.0,0.0,0.0,0.0,0.0,0.0,0.0,0.0,0.0,0.0,0.0,0.0,0.0,0.0,0.0,0.0,0.0,0.0,0.0,0.0,0.0,0.0,0.0,0.0,0.0,0.0,0.0,0.0,0.0,0.0,0.0,0.0,0.0,0.0,0.0,0.0,0.0,0.0,0.0,0.0,0.0,0.0,0.0,0.0,0.0,0.0,0.0,0.0,0.0,0.0,0.0,0.0,0.0,0.0,0.0,0.0,0.0,0.0,0.0,0.0,0.0,0.0,0.0,0.0,0.0,0.0,0.0,0.0,0.0,0.0,0.0,0.0,0.0,0.0,0.0,0.0,0.0,0.0,0.0,0.0,0.0,0.0,0.0,0.0,0.0,0.0,0.0,0.0,0.0,0.0,0.0,0.0,0.0,0.0,0.0,0.0,0.0,0.0,0.0,0.0,0.0,0.0,0.0,0.0,0.0,0.0,0.0,0.0,0.0,0.0,0.0,0.0,0.0,0.0,0.0,0.0,0.0,0.0,0.0,0.0,0.0,0.0],[0.0,0.0,0.0,0.0,0.0,0.0,0.0,0.0,0.0,0.0,0.0,0.0,0.0,0.0,0.0,0.0,0.0,0.0,0.0,0.0,0.0,0.0,0.0,0.0,0.0,0.0,0.0,0.0,0.0,0.0,0.01,0.03,0.8,1.0,1.0,1.0,0.83,0.07,0.02,0.0,0.01,0.01,0.01,0.0,0.0,0.0,0.0,0.01,0.0,0.0,0.0,0.0,0.0,0.0,0.0,0.0,0.0,0.0,0.0,0.0,0.0,0.0,0.0,0.0,0.0,0.0,0.0,0.0,0.0,0.0,0.0,0.0,0.0,0.0,0.0,0.0,0.0,0.0,0.0,0.0,0.0,0.0,0.0,0.0,0.0,0.0,0.0,0.0,0.0,0.0,0.0,0.0,0.0,0.0,0.0,0.0,0.0,0.0,0.0,0.0,0.0,0.0,0.0,0.0,0.0,0.0,0.0,0.0,0.0,0.0,0.0,0.0,0.0,0.0,0.0,0.0,0.0,0.0,0.0,0.0,0.0,0.0,0.0,0.0,0.0,0.0,0.0,0.0,0.0,0.0,0.0,0.0,0.0,0.0,0.0,0.0,0.0,0.0,0.0,0.0,0.0,0.0,0.0,0.0,0.0,0.0,0.0,0.0,0.0,0.0,0.0,0.0,0.0,0.0,0.0,0.0,0.0,0.0,0.0,0.0,0.0,0.0,0.0,0.0,0.0,0.0,0.0,0.0,0.0,0.0,0.0,0.0,0.0,0.0,0.0,0.0,0.0,0.0,0.0,0.0,0.0,0.0,0.0,0.0,0.0,0.0,0.0,0.0,0.0,0.0,0.0,0.0,0.0,0.0,0.0,0.0,0.0,0.0,0.0,0.0,0.0,0.0,0.0,0.0,0.0,0.0],[0.0,0.0,0.0,0.0,0.0,0.0,0.0,0.0,0.0,0.0,0.0,0.0,0.0,0.0,0.0,0.0,0.0,0.0,0.0,0.0,0.0,0.0,0.0,0.0,0.0,0.0,0.0,0.0,0.0,0.0,0.0,0.01,0.02,0.87,1.0,1.0,1.0,0.78,0.04,0.01,0.0,0.0,0.0,0.0,0.0,0.0,0.0,0.0,0.0,0.0,0.0,0.0,0.0,0.0,0.0,0.0,0.0,0.0,0.0,0.0,0.0,0.0,0.0,0.0,0.0,0.0,0.0,0.0,0.0,0.0,0.0,0.0,0.0,0.0,0.0,0.0,0.0,0.0,0.0,0.0,0.0,0.0,0.0,0.0,0.0,0.0,0.0,0.0,0.0,0.0,0.0,0.0,0.0,0.0,0.0,0.0,0.0,0.0,0.0,0.0,0.0,0.0,0.0,0.0,0.0,0.0,0.0,0.0,0.0,0.0,0.0,0.0,0.0,0.0,0.0,0.0,0.0,0.0,0.0,0.0,0.0,0.0,0.0,0.0,0.0,0.0,0.0,0.0,0.0,0.0,0.0,0.0,0.0,0.0,0.0,0.0,0.0,0.0,0.0,0.0,0.0,0.0,0.0,0.0,0.0,0.0,0.0,0.0,0.0,0.0,0.0,0.0,0.0,0.0,0.0,0.0,0.0,0.0,0.0,0.0,0.0,0.0,0.0,0.0,0.0,0.0,0.0,0.0,0.0,0.0,0.0,0.0,0.0,0.0,0.0,0.0,0.0,0.0,0.0,0.0,0.0,0.0,0.0,0.0,0.0,0.0,0.0,0.0,0.0,0.0,0.0,0.0,0.0,0.0,0.0,0.0,0.0,0.0,0.0,0.0,0.0,0.0,0.0,0.0,0.0,0.0],[0.0,0.0,0.0,0.0,0.0,0.0,0.0,0.0,0.0,0.0,0.0,0.0,0.0,0.0,0.0,0.0,0.0,0.0,0.0,0.0,0.0,0.0,0.0,0.0,0.0,0.0,0.0,0.0,0.0,0.0,0.0,0.0,0.01,0.03,0.83,1.0,1.0,1.0,0.94,0.06,0.03,0.01,0.0,0.0,0.0,0.0,0.0,0.0,0.0,0.0,0.0,0.0,0.0,0.0,0.0,0.0,0.0,0.0,0.0,0.0,0.0,0.0,0.0,0.0,0.0,0.0,0.0,0.0,0.0,0.0,0.0,0.0,0.0,0.0,0.0,0.0,0.0,0.0,0.0,0.0,0.0,0.0,0.0,0.0,0.0,0.0,0.0,0.0,0.0,0.0,0.0,0.0,0.0,0.0,0.0,0.0,0.0,0.0,0.0,0.0,0.0,0.0,0.0,0.0,0.0,0.0,0.0,0.0,0.0,0.0,0.0,0.0,0.0,0.0,0.0,0.0,0.0,0.0,0.0,0.0,0.0,0.0,0.0,0.0,0.0,0.0,0.0,0.0,0.0,0.0,0.0,0.0,0.0,0.0,0.0,0.0,0.0,0.0,0.0,0.0,0.0,0.0,0.0,0.0,0.0,0.0,0.0,0.0,0.0,0.0,0.0,0.0,0.0,0.0,0.0,0.0,0.0,0.0,0.0,0.0,0.0,0.0,0.0,0.0,0.0,0.0,0.0,0.0,0.0,0.0,0.0,0.0,0.0,0.0,0.0,0.0,0.0,0.0,0.0,0.0,0.0,0.0,0.0,0.0,0.0,0.0,0.0,0.0,0.0,0.0,0.0,0.0,0.0,0.0,0.0,0.0,0.0,0.0,0.0,0.0,0.0,0.0,0.0,0.0,0.0,0.0],[0.0,0.0,0.0,0.0,0.0,0.0,0.0,0.0,0.0,0.0,0.0,0.0,0.0,0.0,0.0,0.0,0.0,0.0,0.0,0.0,0.0,0.0,0.0,0.0,0.0,0.0,0.0,0.0,0.0,0.0,0.0,0.0,0.0,0.02,0.07,0.78,1.0,1.0,1.0,0.64,0.05,0.01,0.0,0.0,0.0,0.0,0.0,0.0,0.0,0.0,0.0,0.0,0.0,0.0,0.0,0.0,0.0,0.0,0.0,0.0,0.0,0.0,0.0,0.0,0.0,0.0,0.0,0.0,0.0,0.0,0.0,0.0,0.0,0.0,0.0,0.0,0.0,0.0,0.0,0.0,0.0,0.0,0.0,0.0,0.0,0.0,0.0,0.0,0.0,0.0,0.0,0.0,0.0,0.0,0.0,0.0,0.0,0.01,0.0,0.01,0.0,0.0,0.0,0.0,0.0,0.0,0.0,0.0,0.0,0.0,0.0,0.0,0.0,0.0,0.0,0.0,0.0,0.0,0.0,0.0,0.0,0.0,0.0,0.0,0.0,0.0,0.0,0.0,0.0,0.0,0.0,0.0,0.0,0.0,0.0,0.0,0.0,0.0,0.0,0.0,0.0,0.0,0.0,0.0,0.0,0.0,0.0,0.0,0.0,0.0,0.0,0.0,0.0,0.0,0.0,0.0,0.0,0.0,0.0,0.0,0.0,0.0,0.0,0.0,0.0,0.0,0.0,0.0,0.0,0.0,0.0,0.0,0.0,0.0,0.0,0.0,0.0,0.0,0.0,0.0,0.0,0.0,0.0,0.0,0.0,0.0,0.0,0.0,0.0,0.0,0.0,0.0,0.0,0.0,0.0,0.0,0.0,0.0,0.0,0.0,0.0,0.0,0.0,0.0,0.0,0.0],[0.0,0.0,0.0,0.0,0.0,0.0,0.0,0.0,0.0,0.0,0.0,0.0,0.0,0.0,0.0,0.0,0.0,0.0,0.0,0.0,0.0,0.0,0.0,0.0,0.0,0.0,0.0,0.0,0.0,0.0,0.0,0.0,0.0,0.0,0.02,0.04,0.94,1.0,1.0,1.0,0.96,0.02,0.01,0.0,0.0,0.0,0.0,0.0,0.0,0.0,0.0,0.0,0.0,0.0,0.0,0.0,0.0,0.0,0.0,0.0,0.0,0.0,0.0,0.0,0.0,0.0,0.0,0.0,0.0,0.0,0.0,0.0,0.0,0.0,0.0,0.0,0.0,0.0,0.0,0.0,0.0,0.0,0.0,0.0,0.0,0.0,0.0,0.0,0.0,0.0,0.0,0.0,0.0,0.0,0.0,0.0,0.0,0.01,0.0,0.0,0.0,0.0,0.0,0.0,0.0,0.0,0.0,0.0,0.0,0.0,0.0,0.0,0.0,0.0,0.0,0.0,0.0,0.0,0.0,0.0,0.0,0.0,0.0,0.0,0.0,0.0,0.0,0.0,0.0,0.0,0.0,0.0,0.0,0.0,0.0,0.0,0.0,0.0,0.0,0.0,0.0,0.0,0.0,0.0,0.0,0.0,0.0,0.0,0.0,0.0,0.0,0.0,0.0,0.0,0.0,0.0,0.0,0.0,0.0,0.0,0.0,0.0,0.0,0.0,0.0,0.0,0.0,0.0,0.0,0.0,0.0,0.0,0.0,0.0,0.0,0.0,0.0,0.0,0.0,0.0,0.0,0.0,0.0,0.0,0.0,0.0,0.0,0.0,0.0,0.0,0.0,0.0,0.0,0.0,0.0,0.0,0.0,0.0,0.0,0.0,0.0,0.0,0.0,0.0,0.0,0.0],[0.0,0.0,0.0,0.0,0.0,0.0,0.0,0.0,0.0,0.0,0.0,0.0,0.0,0.0,0.0,0.0,0.0,0.0,0.0,0.0,0.0,0.0,0.0,0.0,0.0,0.0,0.0,0.0,0.0,0.0,0.0,0.0,0.0,0.0,0.0,0.01,0.06,0.64,1.0,1.0,1.0,0.84,0.06,0.02,0.0,0.01,0.0,0.01,0.0,0.0,0.0,0.0,0.0,0.0,0.0,0.0,0.0,0.0,0.0,0.0,0.0,0.0,0.0,0.0,0.0,0.0,0.0,0.0,0.0,0.0,0.0,0.0,0.0,0.0,0.0,0.0,0.0,0.0,0.0,0.0,0.0,0.0,0.0,0.0,0.0,0.0,0.0,0.0,0.0,0.0,0.0,0.0,0.0,0.0,0.02,0.01,0.01,0.01,0.0,0.0,0.0,0.0,0.0,0.0,0.0,0.0,0.0,0.0,0.0,0.0,0.0,0.0,0.0,0.0,0.0,0.0,0.0,0.0,0.0,0.0,0.0,0.0,0.0,0.0,0.0,0.0,0.0,0.0,0.0,0.0,0.0,0.0,0.0,0.0,0.0,0.0,0.0,0.0,0.0,0.0,0.0,0.0,0.0,0.0,0.0,0.0,0.0,0.0,0.0,0.0,0.0,0.0,0.0,0.0,0.0,0.0,0.0,0.0,0.0,0.0,0.0,0.0,0.0,0.0,0.0,0.0,0.0,0.0,0.0,0.0,0.0,0.0,0.0,0.0,0.0,0.0,0.0,0.0,0.0,0.0,0.0,0.0,0.0,0.0,0.0,0.0,0.0,0.0,0.0,0.0,0.0,0.0,0.0,0.0,0.0,0.0,0.0,0.0,0.0,0.0,0.0,0.0,0.0,0.0,0.0,0.0],[0.0,0.0,0.0,0.0,0.0,0.0,0.0,0.0,0.0,0.0,0.0,0.0,0.0,0.0,0.0,0.0,0.0,0.0,0.0,0.0,0.0,0.0,0.0,0.0,0.0,0.0,0.0,0.0,0.0,0.0,0.0,0.01,0.0,0.01,0.01,0.0,0.03,0.05,0.96,1.0,1.0,1.0,0.99,0.11,0.01,0.01,0.0,0.0,0.0,0.0,0.0,0.0,0.0,0.0,0.0,0.0,0.0,0.0,0.0,0.0,0.0,0.0,0.0,0.0,0.0,0.0,0.0,0.0,0.0,0.0,0.0,0.0,0.0,0.0,0.0,0.0,0.0,0.0,0.0,0.0,0.0,0.0,0.0,0.0,0.0,0.0,0.0,0.0,0.0,0.0,0.01,0.01,0.0,0.0,0.01,0.01,0.01,0.01,0.0,0.0,0.0,0.0,0.0,0.0,0.0,0.0,0.0,0.0,0.0,0.0,0.0,0.0,0.0,0.0,0.0,0.0,0.0,0.0,0.0,0.0,0.0,0.0,0.0,0.0,0.0,0.0,0.0,0.0,0.0,0.0,0.0,0.0,0.0,0.0,0.0,0.0,0.0,0.0,0.0,0.0,0.0,0.0,0.0,0.0,0.0,0.0,0.0,0.0,0.0,0.0,0.0,0.0,0.0,0.0,0.0,0.0,0.0,0.0,0.0,0.0,0.0,0.0,0.0,0.0,0.0,0.0,0.0,0.0,0.0,0.0,0.0,0.0,0.0,0.0,0.0,0.0,0.0,0.0,0.0,0.0,0.0,0.0,0.0,0.0,0.0,0.0,0.0,0.0,0.0,0.0,0.0,0.0,0.0,0.0,0.0,0.0,0.0,0.0,0.0,0.0,0.0,0.0,0.0,0.0,0.0,0.0],[0.0,0.0,0.0,0.0,0.0,0.0,0.0,0.0,0.0,0.0,0.0,0.0,0.0,0.0,0.0,0.0,0.0,0.0,0.0,0.0,0.0,0.0,0.0,0.0,0.0,0.0,0.0,0.0,0.0,0.0,0.0,0.0,0.0,0.0,0.01,0.0,0.01,0.01,0.02,0.84,1.0,1.0,1.0,0.81,0.02,0.05,0.01,0.01,0.0,0.0,0.0,0.0,0.0,0.0,0.0,0.0,0.0,0.0,0.0,0.0,0.0,0.0,0.0,0.0,0.0,0.0,0.0,0.0,0.0,0.0,0.0,0.0,0.0,0.0,0.0,0.0,0.0,0.0,0.01,0.01,0.0,0.0,0.01,0.0,0.0,0.0,0.02,0.0,0.04,0.01,0.04,0.02,0.01,0.0,0.03,0.02,0.02,0.01,0.0,0.0,0.0,0.0,0.0,0.0,0.0,0.0,0.0,0.0,0.0,0.0,0.0,0.0,0.0,0.0,0.0,0.0,0.0,0.0,0.0,0.0,0.0,0.0,0.0,0.0,0.0,0.0,0.0,0.0,0.0,0.0,0.0,0.0,0.0,0.0,0.0,0.0,0.0,0.0,0.0,0.0,0.0,0.0,0.0,0.0,0.0,0.0,0.0,0.0,0.0,0.0,0.0,0.0,0.0,0.0,0.0,0.0,0.0,0.0,0.0,0.0,0.0,0.0,0.0,0.0,0.0,0.0,0.0,0.0,0.0,0.0,0.0,0.0,0.0,0.0,0.0,0.0,0.0,0.0,0.0,0.0,0.0,0.0,0.0,0.0,0.0,0.0,0.0,0.0,0.0,0.0,0.0,0.0,0.0,0.0,0.0,0.0,0.0,0.0,0.0,0.0,0.0,0.0,0.0,0.0,0.0,0.0],[0.0,0.0,0.0,0.0,0.0,0.0,0.0,0.0,0.0,0.0,0.0,0.0,0.0,0.0,0.0,0.0,0.0,0.0,0.0,0.0,0.0,0.0,0.0,0.0,0.0,0.0,0.0,0.0,0.0,0.01,0.0,0.01,0.0,0.01,0.01,0.0,0.0,0.0,0.01,0.06,0.99,1.0,1.0,1.0,0.98,0.09,0.02,0.01,0.0,0.0,0.0,0.0,0.0,0.0,0.0,0.0,0.0,0.0,0.0,0.0,0.0,0.0,0.0,0.0,0.0,0.0,0.0,0.0,0.0,0.0,0.0,0.0,0.0,0.0,0.0,0.0,0.0,0.0,0.0,0.0,0.0,0.0,0.0,0.0,0.0,0.0,0.01,0.0,0.01,0.01,0.02,0.02,0.0,0.0,0.01,0.01,0.0,0.0,0.0,0.0,0.0,0.0,0.0,0.0,0.0,0.0,0.0,0.0,0.0,0.0,0.0,0.0,0.0,0.0,0.0,0.0,0.0,0.0,0.0,0.0,0.0,0.0,0.0,0.0,0.0,0.0,0.0,0.0,0.0,0.0,0.0,0.0,0.0,0.0,0.0,0.0,0.0,0.0,0.0,0.0,0.0,0.0,0.0,0.0,0.0,0.0,0.0,0.0,0.0,0.0,0.0,0.0,0.0,0.0,0.0,0.0,0.0,0.0,0.0,0.0,0.0,0.0,0.0,0.0,0.0,0.0,0.0,0.0,0.0,0.0,0.0,0.0,0.0,0.0,0.0,0.0,0.0,0.0,0.0,0.0,0.0,0.0,0.0,0.0,0.0,0.0,0.0,0.0,0.0,0.0,0.0,0.0,0.0,0.0,0.0,0.0,0.0,0.0,0.0,0.0,0.0,0.0,0.0,0.0,0.0,0.0],[0.0,0.0,0.0,0.0,0.0,0.0,0.0,0.0,0.0,0.0,0.0,0.0,0.0,0.0,0.0,0.0,0.0,0.0,0.0,0.0,0.0,0.0,0.0,0.0,0.0,0.0,0.0,0.0,0.0,0.0,0.0,0.0,0.0,0.0,0.0,0.0,0.0,0.0,0.0,0.02,0.11,0.81,1.0,1.0,1.0,0.94,0.06,0.07,0.0,0.0,0.0,0.0,0.0,0.0,0.0,0.0,0.0,0.0,0.0,0.0,0.0,0.0,0.0,0.0,0.0,0.0,0.0,0.0,0.0,0.0,0.0,0.0,0.0,0.0,0.0,0.0,0.0,0.0,0.01,0.01,0.0,0.01,0.01,0.01,0.01,0.02,0.05,0.02,0.05,0.02,0.03,0.01,0.01,0.0,0.01,0.0,0.0,0.0,0.0,0.0,0.0,0.0,0.0,0.0,0.0,0.0,0.0,0.0,0.0,0.0,0.0,0.0,0.0,0.0,0.0,0.0,0.0,0.0,0.0,0.0,0.0,0.0,0.0,0.0,0.0,0.0,0.0,0.0,0.0,0.0,0.0,0.0,0.0,0.0,0.0,0.0,0.0,0.0,0.0,0.0,0.0,0.0,0.0,0.0,0.0,0.0,0.0,0.0,0.0,0.0,0.0,0.0,0.0,0.0,0.0,0.0,0.0,0.0,0.0,0.0,0.0,0.0,0.0,0.0,0.0,0.0,0.0,0.0,0.0,0.0,0.0,0.0,0.0,0.0,0.0,0.0,0.0,0.0,0.0,0.0,0.0,0.0,0.0,0.0,0.0,0.0,0.0,0.0,0.0,0.0,0.0,0.0,0.0,0.0,0.0,0.0,0.0,0.0,0.0,0.0,0.0,0.0,0.0,0.0,0.0,0.0],[0.0,0.0,0.0,0.0,0.0,0.0,0.0,0.0,0.0,0.0,0.0,0.0,0.0,0.0,0.0,0.0,0.0,0.0,0.0,0.0,0.0,0.0,0.0,0.0,0.0,0.0,0.0,0.01,0.0,0.01,0.0,0.02,0.0,0.01,0.0,0.0,0.0,0.0,0.0,0.0,0.01,0.02,0.98,1.0,1.0,1.0,0.97,0.1,0.03,0.0,0.0,0.0,0.0,0.0,0.0,0.0,0.0,0.0,0.0,0.0,0.0,0.0,0.0,0.0,0.0,0.0,0.0,0.0,0.0,0.0,0.0,0.0,0.0,0.0,0.0,0.0,0.0,0.0,0.0,0.0,0.0,0.0,0.0,0.0,0.01,0.01,0.02,0.01,0.02,0.02,0.01,0.01,0.0,0.0,0.0,0.0,0.0,0.0,0.0,0.0,0.0,0.0,0.0,0.0,0.0,0.0,0.0,0.0,0.0,0.0,0.0,0.0,0.0,0.0,0.0,0.0,0.0,0.0,0.0,0.0,0.0,0.0,0.0,0.0,0.0,0.0,0.0,0.0,0.0,0.0,0.0,0.0,0.0,0.0,0.0,0.0,0.0,0.0,0.0,0.0,0.0,0.0,0.0,0.0,0.0,0.0,0.0,0.0,0.0,0.0,0.0,0.0,0.0,0.0,0.0,0.0,0.0,0.0,0.0,0.0,0.0,0.0,0.0,0.0,0.0,0.0,0.0,0.0,0.0,0.0,0.0,0.0,0.0,0.0,0.0,0.0,0.0,0.0,0.0,0.0,0.0,0.0,0.0,0.0,0.0,0.0,0.0,0.0,0.0,0.0,0.0,0.0,0.0,0.0,0.0,0.0,0.0,0.0,0.0,0.0,0.0,0.0,0.0,0.0,0.0,0.0],[0.0,0.0,0.0,0.0,0.0,0.0,0.0,0.0,0.0,0.0,0.0,0.0,0.0,0.0,0.0,0.0,0.0,0.0,0.0,0.0,0.0,0.0,0.0,0.0,0.0,0.0,0.0,0.01,0.0,0.01,0.0,0.01,0.0,0.0,0.0,0.0,0.0,0.0,0.0,0.01,0.01,0.05,0.09,0.94,1.0,1.0,1.0,0.93,0.09,0.04,0.0,0.0,0.0,0.0,0.0,0.0,0.0,0.0,0.0,0.0,0.0,0.0,0.0,0.0,0.0,0.0,0.0,0.0,0.0,0.0,0.0,0.0,0.0,0.0,0.0,0.0,0.0,0.01,0.01,0.01,0.01,0.02,0.02,0.03,0.03,0.04,0.07,0.01,0.04,0.01,0.01,0.0,0.0,0.0,0.0,0.0,0.0,0.0,0.0,0.0,0.0,0.0,0.0,0.0,0.0,0.0,0.0,0.0,0.0,0.0,0.0,0.0,0.0,0.0,0.0,0.0,0.0,0.0,0.0,0.0,0.0,0.0,0.0,0.0,0.0,0.0,0.0,0.0,0.0,0.0,0.0,0.0,0.0,0.0,0.0,0.0,0.0,0.0,0.0,0.0,0.0,0.0,0.0,0.0,0.0,0.0,0.0,0.0,0.0,0.0,0.0,0.0,0.0,0.0,0.0,0.0,0.0,0.0,0.0,0.0,0.0,0.0,0.0,0.0,0.0,0.0,0.0,0.0,0.0,0.0,0.0,0.0,0.0,0.0,0.0,0.0,0.0,0.0,0.0,0.0,0.0,0.0,0.0,0.0,0.0,0.0,0.0,0.0,0.0,0.0,0.0,0.0,0.0,0.0,0.0,0.0,0.0,0.0,0.0,0.0,0.0,0.0,0.0,0.0,0.0,0.0],[0.0,0.0,0.0,0.0,0.0,0.0,0.0,0.0,0.0,0.0,0.0,0.0,0.0,0.0,0.0,0.0,0.0,0.0,0.0,0.0,0.0,0.0,0.0,0.0,0.0,0.0,0.01,0.01,0.0,0.01,0.0,0.01,0.0,0.01,0.0,0.0,0.0,0.0,0.0,0.0,0.0,0.01,0.02,0.06,0.97,1.0,1.0,1.0,0.94,0.06,0.01,0.0,0.0,0.0,0.01,0.0,0.0,0.0,0.01,0.0,0.0,0.0,0.0,0.0,0.0,0.0,0.0,0.0,0.0,0.0,0.0,0.0,0.0,0.0,0.0,0.01,0.0,0.01,0.01,0.0,0.0,0.01,0.02,0.03,0.05,0.04,0.05,0.02,0.03,0.03,0.0,0.0,0.0,0.0,0.0,0.0,0.0,0.0,0.0,0.0,0.0,0.0,0.0,0.0,0.0,0.0,0.0,0.0,0.0,0.0,0.0,0.0,0.0,0.0,0.0,0.0,0.0,0.0,0.0,0.0,0.0,0.0,0.0,0.0,0.0,0.0,0.0,0.0,0.0,0.0,0.0,0.0,0.0,0.0,0.0,0.0,0.0,0.0,0.0,0.0,0.0,0.0,0.0,0.0,0.0,0.0,0.0,0.0,0.0,0.0,0.0,0.0,0.0,0.0,0.0,0.0,0.0,0.0,0.0,0.0,0.0,0.0,0.0,0.0,0.0,0.0,0.0,0.0,0.0,0.0,0.0,0.0,0.0,0.0,0.0,0.0,0.0,0.0,0.0,0.0,0.0,0.0,0.0,0.0,0.0,0.0,0.0,0.0,0.0,0.0,0.0,0.0,0.0,0.0,0.0,0.0,0.0,0.0,0.0,0.0,0.0,0.0,0.0,0.0,0.0,0.0],[0.0,0.0,0.0,0.0,0.0,0.0,0.0,0.0,0.0,0.0,0.0,0.0,0.0,0.0,0.0,0.0,0.0,0.0,0.0,0.0,0.0,0.0,0.0,0.0,0.0,0.01,0.0,0.01,0.0,0.02,0.0,0.01,0.0,0.01,0.01,0.0,0.0,0.0,0.0,0.01,0.0,0.01,0.01,0.07,0.1,0.93,1.0,1.0,1.0,0.94,0.07,0.04,0.02,0.0,0.02,0.02,0.0,0.0,0.01,0.0,0.0,0.0,0.0,0.0,0.0,0.0,0.0,0.0,0.0,0.0,0.0,0.0,0.0,0.01,0.01,0.03,0.02,0.06,0.06,0.03,0.04,0.1,0.11,0.06,0.06,0.04,0.05,0.02,0.02,0.01,0.0,0.0,0.0,0.0,0.0,0.0,0.0,0.0,0.0,0.0,0.0,0.0,0.0,0.0,0.0,0.0,0.0,0.0,0.0,0.0,0.0,0.0,0.0,0.0,0.0,0.0,0.0,0.0,0.0,0.0,0.0,0.0,0.0,0.0,0.0,0.0,0.0,0.0,0.0,0.0,0.0,0.0,0.0,0.0,0.0,0.0,0.0,0.0,0.0,0.0,0.0,0.0,0.0,0.0,0.0,0.0,0.0,0.0,0.0,0.0,0.0,0.0,0.0,0.0,0.0,0.0,0.0,0.0,0.0,0.0,0.0,0.0,0.0,0.0,0.0,0.0,0.0,0.0,0.0,0.0,0.0,0.0,0.0,0.0,0.0,0.0,0.0,0.0,0.0,0.0,0.0,0.0,0.0,0.0,0.0,0.0,0.0,0.0,0.0,0.0,0.0,0.0,0.0,0.0,0.0,0.0,0.0,0.0,0.0,0.0,0.0,0.0,0.0,0.0,0.0,0.0],[0.0,0.0,0.0,0.0,0.0,0.0,0.0,0.0,0.0,0.0,0.0,0.0,0.0,0.0,0.0,0.0,0.0,0.0,0.0,0.0,0.0,0.0,0.0,0.0,0.01,0.01,0.01,0.0,0.0,0.0,0.0,0.0,0.0,0.0,0.0,0.0,0.0,0.0,0.0,0.0,0.0,0.0,0.0,0.0,0.03,0.09,0.94,1.0,1.0,1.0,0.9,0.19,0.18,0.1,0.1,0.06,0.01,0.0,0.03,0.0,0.0,0.0,0.0,0.0,0.0,0.0,0.0,0.0,0.0,0.0,0.0,0.0,0.0,0.01,0.01,0.03,0.02,0.06,0.08,0.04,0.03,0.1,0.14,0.06,0.1,0.08,0.04,0.03,0.02,0.02,0.0,0.0,0.0,0.0,0.0,0.0,0.0,0.0,0.0,0.0,0.0,0.0,0.0,0.0,0.0,0.0,0.0,0.0,0.0,0.0,0.0,0.0,0.0,0.0,0.0,0.0,0.0,0.0,0.0,0.0,0.0,0.0,0.0,0.0,0.0,0.0,0.0,0.0,0.0,0.0,0.0,0.0,0.0,0.0,0.0,0.0,0.0,0.0,0.0,0.0,0.0,0.0,0.0,0.0,0.0,0.0,0.0,0.0,0.0,0.0,0.0,0.0,0.0,0.0,0.0,0.0,0.0,0.0,0.0,0.0,0.0,0.0,0.0,0.0,0.0,0.0,0.0,0.0,0.0,0.0,0.0,0.0,0.0,0.0,0.0,0.0,0.0,0.0,0.0,0.0,0.0,0.0,0.0,0.0,0.0,0.0,0.0,0.0,0.0,0.0,0.0,0.0,0.0,0.0,0.0,0.0,0.0,0.0,0.0,0.0,0.0,0.0,0.0,0.0,0.0,0.0],[0.0,0.0,0.0,0.0,0.0,0.0,0.0,0.0,0.0,0.0,0.0,0.0,0.0,0.0,0.0,0.0,0.0,0.0,0.0,0.0,0.0,0.0,0.0,0.0,0.01,0.01,0.01,0.02,0.0,0.02,0.0,0.01,0.0,0.0,0.0,0.0,0.0,0.0,0.0,0.0,0.0,0.0,0.0,0.0,0.0,0.04,0.06,0.94,1.0,1.0,1.0,0.95,0.59,0.25,0.13,0.07,0.0,0.0,0.0,0.0,0.0,0.0,0.0,0.0,0.0,0.0,0.0,0.0,0.0,0.0,0.0,0.0,0.0,0.01,0.0,0.01,0.01,0.04,0.06,0.02,0.04,0.06,0.05,0.01,0.02,0.02,0.01,0.0,0.0,0.0,0.0,0.0,0.0,0.0,0.0,0.0,0.0,0.0,0.0,0.0,0.0,0.0,0.0,0.0,0.0,0.0,0.0,0.0,0.0,0.0,0.0,0.0,0.0,0.0,0.0,0.0,0.0,0.0,0.0,0.0,0.0,0.0,0.0,0.0,0.0,0.0,0.0,0.0,0.0,0.0,0.0,0.0,0.0,0.0,0.0,0.0,0.0,0.0,0.0,0.0,0.0,0.0,0.0,0.0,0.0,0.0,0.0,0.0,0.0,0.0,0.0,0.0,0.0,0.0,0.0,0.0,0.0,0.0,0.0,0.0,0.0,0.0,0.0,0.0,0.0,0.0,0.0,0.0,0.0,0.0,0.0,0.0,0.0,0.0,0.0,0.0,0.0,0.0,0.0,0.0,0.0,0.0,0.0,0.0,0.0,0.0,0.0,0.0,0.0,0.0,0.0,0.0,0.0,0.0,0.0,0.0,0.0,0.0,0.0,0.0,0.0,0.0,0.0,0.0,0.0,0.0],[0.0,0.0,0.0,0.0,0.0,0.0,0.0,0.0,0.0,0.0,0.0,0.0,0.0,0.0,0.0,0.0,0.0,0.0,0.0,0.0,0.0,0.0,0.0,0.0,0.0,0.0,0.0,0.0,0.0,0.0,0.0,0.0,0.0,0.0,0.0,0.0,0.0,0.0,0.0,0.0,0.0,0.0,0.0,0.0,0.0,0.0,0.01,0.07,0.9,1.0,1.0,1.0,0.86,0.31,0.58,0.59,0.0,0.0,0.01,0.0,0.0,0.0,0.0,0.0,0.0,0.0,0.0,0.0,0.0,0.0,0.0,0.0,0.0,0.08,0.01,0.02,0.11,0.16,0.23,0.12,0.06,0.13,0.13,0.02,0.02,0.06,0.01,0.01,0.0,0.0,0.0,0.0,0.0,0.0,0.0,0.0,0.0,0.0,0.0,0.0,0.0,0.0,0.0,0.0,0.0,0.0,0.0,0.0,0.0,0.0,0.0,0.0,0.0,0.0,0.0,0.0,0.0,0.0,0.0,0.0,0.0,0.0,0.0,0.0,0.0,0.0,0.0,0.0,0.0,0.0,0.0,0.0,0.0,0.0,0.0,0.0,0.0,0.0,0.0,0.0,0.0,0.0,0.0,0.0,0.0,0.0,0.0,0.0,0.0,0.0,0.0,0.0,0.0,0.0,0.0,0.0,0.0,0.0,0.0,0.0,0.0,0.0,0.0,0.0,0.0,0.0,0.0,0.0,0.0,0.0,0.0,0.0,0.0,0.0,0.0,0.0,0.0,0.0,0.0,0.0,0.0,0.0,0.0,0.0,0.0,0.0,0.0,0.0,0.0,0.0,0.0,0.0,0.0,0.0,0.0,0.0,0.0,0.0,0.0,0.0,0.0,0.0,0.0,0.0,0.0,0.0],[0.0,0.0,0.0,0.0,0.0,0.0,0.0,0.0,0.0,0.0,0.0,0.0,0.0,0.0,0.0,0.0,0.0,0.0,0.0,0.0,0.01,0.0,0.01,0.01,0.0,0.0,0.0,0.0,0.0,0.0,0.0,0.0,0.0,0.0,0.0,0.0,0.0,0.0,0.0,0.0,0.0,0.0,0.0,0.0,0.0,0.0,0.0,0.04,0.19,0.95,1.0,1.0,1.0,0.97,0.99,0.97,0.0,0.0,0.0,0.0,0.0,0.0,0.0,0.0,0.0,0.0,0.0,0.0,0.0,0.0,0.0,0.0,0.0,0.01,0.0,0.01,0.02,0.08,0.11,0.02,0.03,0.08,0.03,0.01,0.01,0.03,0.0,0.0,0.0,0.0,0.0,0.0,0.0,0.0,0.0,0.0,0.0,0.0,0.0,0.0,0.0,0.0,0.0,0.0,0.0,0.0,0.0,0.0,0.0,0.0,0.0,0.0,0.0,0.0,0.0,0.0,0.0,0.0,0.0,0.0,0.0,0.0,0.0,0.0,0.0,0.0,0.0,0.0,0.0,0.0,0.0,0.0,0.0,0.0,0.0,0.0,0.0,0.0,0.0,0.0,0.0,0.0,0.0,0.0,0.0,0.0,0.0,0.0,0.0,0.0,0.0,0.0,0.0,0.0,0.0,0.0,0.0,0.0,0.0,0.0,0.0,0.0,0.0,0.0,0.0,0.0,0.0,0.0,0.0,0.0,0.0,0.0,0.0,0.0,0.0,0.0,0.0,0.0,0.0,0.0,0.0,0.0,0.0,0.0,0.0,0.0,0.0,0.0,0.0,0.0,0.0,0.0,0.0,0.0,0.0,0.0,0.0,0.0,0.0,0.0,0.0,0.0,0.0,0.0,0.0,0.0],[0.0,0.0,0.0,0.0,0.0,0.0,0.0,0.0,0.0,0.0,0.0,0.0,0.0,0.0,0.0,0.0,0.0,0.0,0.0,0.0,0.0,0.0,0.0,0.0,0.01,0.0,0.0,0.0,0.0,0.0,0.0,0.0,0.0,0.0,0.0,0.0,0.0,0.0,0.0,0.0,0.0,0.0,0.0,0.0,0.0,0.0,0.0,0.02,0.18,0.59,0.86,1.0,1.0,1.0,1.0,0.99,0.99,0.0,0.0,0.0,0.0,0.0,0.0,0.0,0.0,0.0,0.0,0.0,0.0,0.0,0.0,0.0,0.0,0.03,0.0,0.02,0.02,0.1,0.15,0.01,0.04,0.05,0.01,0.0,0.0,0.01,0.0,0.0,0.0,0.0,0.0,0.0,0.0,0.0,0.0,0.0,0.0,0.0,0.0,0.0,0.0,0.0,0.0,0.0,0.0,0.0,0.0,0.0,0.0,0.0,0.0,0.0,0.0,0.0,0.0,0.0,0.0,0.0,0.0,0.0,0.0,0.0,0.0,0.0,0.0,0.0,0.0,0.0,0.0,0.0,0.0,0.0,0.0,0.0,0.0,0.0,0.0,0.0,0.0,0.0,0.0,0.0,0.0,0.0,0.0,0.0,0.0,0.0,0.0,0.0,0.0,0.0,0.0,0.0,0.0,0.0,0.0,0.0,0.0,0.0,0.0,0.0,0.0,0.0,0.0,0.0,0.0,0.0,0.0,0.0,0.0,0.0,0.0,0.0,0.0,0.0,0.0,0.0,0.0,0.0,0.0,0.0,0.0,0.0,0.0,0.0,0.0,0.0,0.0,0.0,0.0,0.0,0.0,0.0,0.0,0.0,0.0,0.0,0.0,0.0,0.0,0.0,0.0,0.0,0.0,0.0],[0.0,0.0,0.0,0.0,0.0,0.0,0.0,0.0,0.0,0.0,0.0,0.0,0.0,0.0,0.0,0.0,0.0,0.0,0.0,0.0,0.0,0.0,0.0,0.0,0.01,0.0,0.0,0.0,0.0,0.0,0.0,0.0,0.0,0.0,0.0,0.0,0.0,0.0,0.0,0.0,0.0,0.0,0.0,0.0,0.0,0.0,0.0,0.0,0.1,0.25,0.31,0.97,1.0,1.0,1.0,1.0,1.0,1.0,0.0,0.0,0.0,0.0,0.0,0.0,0.0,0.0,0.0,0.0,0.0,0.0,0.0,0.0,0.0,0.0,0.0,0.0,0.0,0.0,0.0,0.0,0.0,0.0,0.0,0.0,0.0,0.0,0.0,0.0,0.0,0.0,0.0,0.0,0.0,0.0,0.0,0.0,0.0,0.0,0.0,0.0,0.0,0.0,0.0,0.0,0.0,0.0,0.0,0.0,0.0,0.0,0.0,0.0,0.0,0.0,0.0,0.0,0.0,0.0,0.0,0.0,0.0,0.0,0.0,0.0,0.0,0.0,0.0,0.0,0.0,0.0,0.0,0.0,0.0,0.0,0.0,0.0,0.0,0.0,0.0,0.0,0.0,0.0,0.0,0.0,0.0,0.0,0.0,0.0,0.0,0.0,0.0,0.0,0.0,0.0,0.0,0.0,0.0,0.0,0.0,0.0,0.0,0.0,0.0,0.0,0.0,0.0,0.0,0.0,0.0,0.0,0.0,0.0,0.0,0.0,0.0,0.0,0.0,0.0,0.0,0.0,0.0,0.0,0.0,0.0,0.0,0.0,0.0,0.0,0.0,0.0,0.0,0.0,0.0,0.0,0.0,0.0,0.0,0.0,0.0,0.0,0.0,0.0,0.0,0.0,0.0,0.0],[0.0,0.0,0.0,0.0,0.0,0.0,0.0,0.0,0.0,0.0,0.0,0.0,0.0,0.0,0.0,0.0,0.0,0.0,0.0,0.0,0.01,0.0,0.0,0.0,0.0,0.0,0.0,0.0,0.0,0.0,0.0,0.0,0.0,0.0,0.0,0.0,0.0,0.0,0.0,0.0,0.0,0.0,0.0,0.0,0.0,0.0,0.01,0.02,0.1,0.13,0.58,0.99,1.0,1.0,1.0,1.0,1.0,1.0,1.0,0.0,0.0,0.0,0.0,0.0,0.0,0.0,0.0,0.0,0.0,0.0,0.0,0.0,0.0,0.0,0.0,0.01,0.01,0.06,0.02,0.0,0.01,0.08,0.0,0.0,0.0,0.01,0.0,0.0,0.0,0.0,0.0,0.0,0.0,0.0,0.0,0.0,0.0,0.0,0.0,0.0,0.0,0.0,0.0,0.0,0.0,0.0,0.0,0.0,0.0,0.0,0.0,0.0,0.0,0.0,0.0,0.0,0.0,0.0,0.0,0.0,0.0,0.0,0.0,0.0,0.0,0.0,0.0,0.0,0.0,0.0,0.0,0.0,0.0,0.0,0.0,0.0,0.0,0.0,0.0,0.0,0.0,0.0,0.0,0.0,0.0,0.0,0.0,0.0,0.0,0.0,0.0,0.0,0.0,0.0,0.0,0.0,0.0,0.0,0.0,0.0,0.0,0.0,0.0,0.0,0.0,0.0,0.0,0.0,0.0,0.0,0.0,0.0,0.0,0.0,0.0,0.0,0.0,0.0,0.0,0.0,0.0,0.0,0.0,0.0,0.0,0.0,0.0,0.0,0.0,0.0,0.0,0.0,0.0,0.0,0.0,0.0,0.0,0.0,0.0,0.0,0.0,0.0,0.0,0.0,0.0,0.0],[0.0,0.0,0.0,0.0,0.0,0.0,0.0,0.0,0.0,0.0,0.0,0.0,0.0,0.0,0.0,0.0,0.0,0.0,0.0,0.0,0.0,0.0,0.0,0.0,0.0,0.0,0.0,0.0,0.0,0.0,0.0,0.0,0.0,0.0,0.0,0.0,0.0,0.0,0.0,0.0,0.0,0.0,0.0,0.0,0.0,0.0,0.0,0.02,0.06,0.07,0.59,0.97,0.99,1.0,1.0,1.0,1.0,1.0,0.99,1.0,0.06,0.0,0.0,0.0,0.0,0.0,0.0,0.0,0.0,0.0,0.0,0.0,0.01,0.28,0.01,0.05,0.13,0.23,0.2,0.02,0.02,0.17,0.01,0.01,0.0,0.01,0.0,0.0,0.0,0.0,0.0,0.0,0.0,0.0,0.0,0.0,0.0,0.0,0.0,0.0,0.0,0.0,0.0,0.0,0.0,0.0,0.0,0.0,0.0,0.0,0.0,0.0,0.0,0.0,0.0,0.0,0.0,0.0,0.0,0.0,0.0,0.0,0.0,0.0,0.0,0.0,0.0,0.0,0.0,0.0,0.0,0.0,0.0,0.0,0.0,0.0,0.0,0.0,0.0,0.0,0.0,0.0,0.0,0.0,0.0,0.0,0.0,0.0,0.0,0.0,0.0,0.0,0.0,0.0,0.0,0.0,0.0,0.0,0.0,0.0,0.0,0.0,0.0,0.0,0.0,0.0,0.0,0.0,0.0,0.0,0.0,0.0,0.0,0.0,0.0,0.0,0.0,0.0,0.0,0.0,0.0,0.0,0.0,0.0,0.0,0.0,0.0,0.0,0.0,0.0,0.0,0.0,0.0,0.0,0.0,0.0,0.0,0.0,0.0,0.0,0.0,0.0,0.0,0.0,0.0,0.0],[0.0,0.0,0.0,0.0,0.0,0.0,0.0,0.0,0.0,0.0,0.0,0.0,0.0,0.0,0.0,0.0,0.0,0.0,0.0,0.0,0.0,0.0,0.0,0.0,0.0,0.0,0.0,0.0,0.0,0.0,0.0,0.0,0.0,0.0,0.0,0.0,0.0,0.0,0.0,0.0,0.0,0.0,0.0,0.0,0.0,0.0,0.0,0.0,0.01,0.0,0.0,0.0,0.99,1.0,1.0,1.0,1.0,1.0,1.0,1.0,0.99,0.0,0.0,0.0,0.0,0.0,0.0,0.0,0.0,0.0,0.0,0.0,0.0,0.01,0.0,0.01,0.01,0.02,0.01,0.0,0.0,0.0,0.0,0.0,0.0,0.0,0.0,0.0,0.0,0.0,0.0,0.0,0.0,0.0,0.0,0.0,0.0,0.0,0.0,0.0,0.0,0.0,0.0,0.0,0.0,0.0,0.0,0.0,0.0,0.0,0.0,0.0,0.0,0.0,0.0,0.0,0.0,0.0,0.0,0.0,0.0,0.0,0.0,0.0,0.0,0.0,0.0,0.0,0.0,0.0,0.0,0.0,0.0,0.0,0.0,0.0,0.0,0.0,0.0,0.0,0.0,0.0,0.0,0.0,0.0,0.0,0.0,0.0,0.0,0.0,0.0,0.0,0.0,0.0,0.0,0.0,0.0,0.0,0.0,0.0,0.0,0.0,0.0,0.0,0.0,0.0,0.0,0.0,0.0,0.0,0.0,0.0,0.0,0.0,0.0,0.0,0.0,0.0,0.0,0.0,0.0,0.0,0.0,0.0,0.0,0.0,0.0,0.0,0.0,0.0,0.0,0.0,0.0,0.0,0.0,0.0,0.0,0.0,0.0,0.0,0.0,0.0,0.0,0.0,0.0,0.0],[0.0,0.0,0.0,0.0,0.0,0.0,0.0,0.0,0.0,0.0,0.0,0.0,0.0,0.0,0.0,0.0,0.0,0.0,0.0,0.0,0.0,0.0,0.0,0.0,0.0,0.0,0.0,0.0,0.0,0.0,0.0,0.0,0.0,0.0,0.0,0.0,0.0,0.0,0.0,0.0,0.0,0.0,0.0,0.0,0.0,0.0,0.0,0.0,0.0,0.0,0.0,0.0,0.0,1.0,1.0,1.0,1.0,1.0,1.0,1.0,1.0,1.0,0.0,0.0,0.0,0.0,0.0,0.0,0.0,0.0,0.0,0.0,0.0,0.0,0.0,0.0,0.0,0.0,0.0,0.0,0.0,0.0,0.0,0.0,0.0,0.0,0.0,0.0,0.0,0.0,0.0,0.0,0.0,0.0,0.0,0.0,0.0,0.0,0.0,0.0,0.0,0.0,0.0,0.0,0.0,0.0,0.0,0.0,0.0,0.0,0.0,0.0,0.0,0.0,0.0,0.0,0.0,0.0,0.0,0.0,0.0,0.0,0.0,0.0,0.0,0.0,0.0,0.0,0.0,0.0,0.0,0.0,0.0,0.0,0.0,0.0,0.0,0.0,0.0,0.0,0.0,0.0,0.0,0.0,0.0,0.0,0.0,0.0,0.0,0.0,0.0,0.0,0.0,0.0,0.0,0.0,0.0,0.0,0.0,0.0,0.0,0.0,0.0,0.0,0.0,0.0,0.0,0.0,0.0,0.0,0.0,0.0,0.0,0.0,0.0,0.0,0.0,0.0,0.0,0.0,0.0,0.0,0.0,0.0,0.0,0.0,0.0,0.0,0.0,0.0,0.0,0.0,0.0,0.0,0.0,0.0,0.0,0.0,0.0,0.0,0.0,0.0,0.0,0.0,0.0,0.0],[0.0,0.0,0.0,0.0,0.0,0.0,0.0,0.0,0.0,0.0,0.0,0.0,0.0,0.0,0.0,0.0,0.0,0.0,0.01,0.0,0.0,0.0,0.0,0.0,0.0,0.0,0.0,0.0,0.0,0.0,0.0,0.0,0.0,0.0,0.0,0.0,0.0,0.0,0.0,0.0,0.0,0.0,0.0,0.0,0.0,0.0,0.01,0.01,0.03,0.0,0.01,0.0,0.0,0.0,1.0,0.99,1.0,1.0,1.0,1.0,1.0,1.0,0.98,0.0,0.0,0.0,0.0,0.0,0.0,0.0,0.0,0.11,0.0,0.02,0.01,0.02,0.02,0.1,0.01,0.0,0.0,0.09,0.0,0.0,0.0,0.01,0.0,0.0,0.0,0.0,0.0,0.0,0.0,0.0,0.0,0.0,0.0,0.0,0.0,0.0,0.0,0.0,0.0,0.0,0.0,0.0,0.0,0.0,0.0,0.0,0.0,0.0,0.0,0.0,0.0,0.0,0.0,0.0,0.0,0.0,0.0,0.0,0.0,0.0,0.0,0.0,0.0,0.0,0.0,0.0,0.0,0.0,0.0,0.0,0.0,0.0,0.0,0.0,0.0,0.0,0.0,0.0,0.0,0.0,0.0,0.0,0.0,0.0,0.0,0.0,0.0,0.0,0.0,0.0,0.0,0.0,0.0,0.0,0.0,0.0,0.0,0.0,0.0,0.0,0.0,0.0,0.0,0.0,0.0,0.0,0.0,0.0,0.0,0.0,0.0,0.0,0.0,0.0,0.0,0.0,0.0,0.0,0.0,0.0,0.0,0.0,0.0,0.0,0.0,0.0,0.0,0.0,0.0,0.0,0.0,0.0,0.0,0.0,0.0,0.0,0.0,0.0,0.0,0.0,0.0,0.0],[0.0,0.0,0.0,0.0,0.0,0.0,0.0,0.0,0.0,0.0,0.0,0.0,0.0,0.0,0.0,0.0,0.0,0.0,0.0,0.0,0.0,0.0,0.0,0.0,0.0,0.0,0.0,0.0,0.0,0.0,0.0,0.0,0.0,0.0,0.0,0.0,0.0,0.0,0.0,0.0,0.0,0.0,0.0,0.0,0.0,0.0,0.0,0.0,0.0,0.0,0.0,0.0,0.0,0.0,0.0,1.0,1.0,1.0,1.0,1.0,1.0,1.0,0.98,0.0,0.0,0.0,0.0,0.62,0.0,0.0,0.0,0.62,0.03,0.09,0.02,0.03,0.02,0.05,0.01,0.0,0.0,0.02,0.0,0.0,0.0,0.0,0.0,0.0,0.0,0.0,0.0,0.0,0.0,0.0,0.0,0.0,0.0,0.0,0.0,0.0,0.0,0.0,0.0,0.0,0.0,0.0,0.0,0.0,0.0,0.0,0.0,0.0,0.0,0.0,0.0,0.0,0.0,0.0,0.0,0.0,0.0,0.0,0.0,0.0,0.0,0.0,0.0,0.0,0.0,0.0,0.0,0.0,0.0,0.0,0.0,0.0,0.0,0.0,0.0,0.0,0.0,0.0,0.0,0.0,0.0,0.0,0.0,0.0,0.0,0.0,0.0,0.0,0.0,0.0,0.0,0.0,0.0,0.0,0.0,0.0,0.0,0.0,0.0,0.0,0.0,0.0,0.0,0.0,0.0,0.0,0.0,0.0,0.0,0.0,0.0,0.0,0.0,0.0,0.0,0.0,0.0,0.0,0.0,0.0,0.0,0.0,0.0,0.0,0.0,0.0,0.0,0.0,0.0,0.0,0.0,0.0,0.0,0.0,0.0,0.0,0.0,0.0,0.0,0.0,0.0,0.0],[0.0,0.0,0.0,0.0,0.0,0.0,0.0,0.0,0.0,0.0,0.0,0.0,0.0,0.0,0.0,0.0,0.0,0.0,0.0,0.0,0.0,0.0,0.0,0.0,0.0,0.0,0.0,0.0,0.0,0.0,0.0,0.0,0.0,0.0,0.0,0.0,0.0,0.0,0.0,0.0,0.0,0.0,0.0,0.0,0.0,0.0,0.0,0.0,0.0,0.0,0.0,0.0,0.0,0.0,0.0,0.06,0.99,1.0,1.0,1.0,1.0,1.0,0.99,0.0,0.0,0.0,0.0,0.0,0.0,0.0,0.0,0.0,0.0,0.0,0.0,0.0,0.0,0.0,0.0,0.0,0.0,0.0,0.0,0.0,0.0,0.0,0.0,0.0,0.0,0.0,0.0,0.0,0.0,0.0,0.0,0.0,0.0,0.0,0.0,0.0,0.0,0.0,0.0,0.0,0.0,0.0,0.0,0.0,0.0,0.0,0.0,0.0,0.0,0.0,0.0,0.0,0.0,0.0,0.0,0.0,0.0,0.0,0.0,0.0,0.0,0.0,0.0,0.0,0.0,0.0,0.0,0.0,0.0,0.0,0.0,0.0,0.0,0.0,0.0,0.0,0.0,0.0,0.0,0.0,0.0,0.0,0.0,0.0,0.0,0.0,0.0,0.0,0.0,0.0,0.0,0.0,0.0,0.0,0.0,0.0,0.0,0.0,0.0,0.0,0.0,0.0,0.0,0.0,0.0,0.0,0.0,0.0,0.0,0.0,0.0,0.0,0.0,0.0,0.0,0.0,0.0,0.0,0.0,0.0,0.0,0.0,0.0,0.0,0.0,0.0,0.0,0.0,0.0,0.0,0.0,0.0,0.0,0.0,0.0,0.0,0.0,0.0,0.0,0.0,0.0,0.0],[0.0,0.0,0.0,0.0,0.0,0.0,0.0,0.0,0.0,0.0,0.0,0.0,0.0,0.0,0.0,0.0,0.0,0.0,0.0,0.0,0.0,0.0,0.0,0.0,0.0,0.0,0.0,0.0,0.0,0.0,0.0,0.0,0.0,0.0,0.0,0.0,0.0,0.0,0.0,0.0,0.0,0.0,0.0,0.0,0.0,0.0,0.0,0.0,0.0,0.0,0.0,0.0,0.0,0.0,0.0,0.0,0.0,1.0,1.0,1.0,1.0,1.0,1.0,0.02,0.0,0.0,0.0,0.0,0.0,0.0,0.0,0.0,0.0,0.0,0.0,0.0,0.0,0.0,0.0,0.0,0.0,0.0,0.0,0.0,0.0,0.0,0.0,0.0,0.0,0.0,0.0,0.0,0.0,0.0,0.0,0.0,0.0,0.0,0.0,0.0,0.0,0.0,0.0,0.0,0.0,0.0,0.0,0.0,0.0,0.0,0.0,0.0,0.0,0.0,0.0,0.0,0.0,0.0,0.0,0.0,0.0,0.0,0.0,0.0,0.0,0.0,0.0,0.0,0.0,0.0,0.0,0.0,0.0,0.0,0.0,0.0,0.0,0.0,0.0,0.0,0.0,0.0,0.0,0.0,0.0,0.0,0.0,0.0,0.0,0.0,0.0,0.0,0.0,0.0,0.0,0.0,0.0,0.0,0.0,0.0,0.0,0.0,0.0,0.0,0.0,0.0,0.0,0.0,0.0,0.0,0.0,0.0,0.0,0.0,0.0,0.0,0.0,0.0,0.0,0.0,0.0,0.0,0.0,0.0,0.0,0.0,0.0,0.0,0.0,0.0,0.0,0.0,0.0,0.0,0.0,0.0,0.0,0.0,0.0,0.0,0.0,0.0,0.0,0.0,0.0,0.0],[0.0,0.0,0.0,0.0,0.0,0.0,0.0,0.0,0.0,0.0,0.0,0.0,0.0,0.0,0.0,0.0,0.0,0.0,0.0,0.0,0.0,0.0,0.0,0.0,0.0,0.0,0.0,0.0,0.0,0.0,0.0,0.0,0.0,0.0,0.0,0.0,0.0,0.0,0.0,0.0,0.0,0.0,0.0,0.0,0.0,0.0,0.0,0.0,0.0,0.0,0.0,0.0,0.0,0.0,0.0,0.0,0.0,0.0,0.98,0.98,0.99,1.0,1.0,1.0,0.91,0.0,0.98,0.95,0.0,0.0,0.0,0.75,0.0,0.0,0.01,0.0,0.0,0.0,0.0,0.0,0.0,0.0,0.0,0.0,0.0,0.0,0.0,0.0,0.0,0.0,0.0,0.0,0.0,0.0,0.0,0.0,0.0,0.0,0.0,0.0,0.0,0.0,0.0,0.0,0.0,0.0,0.0,0.0,0.0,0.0,0.0,0.0,0.0,0.0,0.0,0.0,0.0,0.0,0.0,0.0,0.0,0.0,0.0,0.0,0.0,0.0,0.0,0.0,0.0,0.0,0.0,0.0,0.0,0.0,0.0,0.0,0.0,0.0,0.0,0.0,0.0,0.0,0.0,0.0,0.0,0.0,0.0,0.0,0.0,0.0,0.0,0.0,0.0,0.0,0.0,0.0,0.0,0.0,0.0,0.0,0.0,0.0,0.0,0.0,0.0,0.0,0.0,0.0,0.0,0.0,0.0,0.0,0.0,0.0,0.0,0.0,0.0,0.0,0.0,0.0,0.0,0.0,0.0,0.0,0.0,0.0,0.0,0.0,0.0,0.0,0.0,0.0,0.0,0.0,0.0,0.0,0.0,0.0,0.0,0.0,0.0,0.0,0.0,0.0,0.0,0.0],[0.0,0.0,0.0,0.0,0.0,0.0,0.0,0.0,0.0,0.0,0.0,0.0,0.0,0.0,0.0,0.0,0.0,0.0,0.0,0.0,0.0,0.0,0.0,0.0,0.0,0.0,0.0,0.0,0.0,0.0,0.0,0.0,0.0,0.0,0.0,0.0,0.0,0.0,0.0,0.0,0.0,0.0,0.0,0.0,0.0,0.0,0.0,0.0,0.0,0.0,0.0,0.0,0.0,0.0,0.0,0.0,0.0,0.0,0.0,0.0,0.0,0.02,1.0,1.0,1.0,1.0,1.0,0.83,0.0,0.0,0.0,0.0,0.0,0.0,0.0,0.0,0.0,0.0,0.0,0.0,0.0,0.0,0.0,0.0,0.0,0.0,0.0,0.0,0.0,0.0,0.0,0.0,0.0,0.0,0.0,0.0,0.0,0.0,0.0,0.0,0.0,0.0,0.0,0.0,0.0,0.0,0.0,0.0,0.0,0.0,0.0,0.0,0.0,0.0,0.0,0.0,0.0,0.0,0.0,0.0,0.0,0.0,0.0,0.0,0.0,0.0,0.0,0.0,0.0,0.0,0.0,0.0,0.0,0.0,0.0,0.0,0.0,0.0,0.0,0.0,0.0,0.0,0.0,0.0,0.0,0.0,0.0,0.0,0.0,0.0,0.0,0.0,0.0,0.0,0.0,0.0,0.0,0.0,0.0,0.0,0.0,0.0,0.0,0.0,0.0,0.0,0.0,0.0,0.0,0.0,0.0,0.0,0.0,0.0,0.0,0.0,0.0,0.0,0.0,0.0,0.0,0.0,0.0,0.0,0.0,0.0,0.0,0.0,0.0,0.0,0.0,0.0,0.0,0.0,0.0,0.0,0.0,0.0,0.0,0.0,0.0,0.0,0.0,0.0,0.0,0.0],[0.0,0.0,0.0,0.0,0.0,0.0,0.0,0.0,0.0,0.0,0.0,0.0,0.0,0.0,0.0,0.0,0.0,0.0,0.0,0.0,0.0,0.0,0.0,0.0,0.0,0.0,0.0,0.0,0.0,0.0,0.0,0.0,0.0,0.0,0.0,0.0,0.0,0.0,0.0,0.0,0.0,0.0,0.0,0.0,0.0,0.0,0.0,0.0,0.0,0.0,0.0,0.0,0.0,0.0,0.0,0.0,0.0,0.0,0.0,0.0,0.0,0.0,0.91,1.0,1.0,1.0,1.0,0.99,0.0,0.0,0.0,0.0,0.0,0.0,0.0,0.0,0.0,0.0,0.0,0.0,0.0,0.0,0.0,0.0,0.0,0.01,0.01,0.01,0.01,0.0,0.0,0.0,0.0,0.0,0.0,0.0,0.0,0.0,0.0,0.0,0.0,0.0,0.0,0.0,0.0,0.0,0.0,0.0,0.0,0.0,0.0,0.0,0.0,0.0,0.0,0.0,0.0,0.0,0.0,0.0,0.0,0.0,0.0,0.0,0.0,0.0,0.0,0.0,0.0,0.0,0.0,0.0,0.0,0.0,0.0,0.0,0.0,0.0,0.0,0.0,0.0,0.0,0.0,0.0,0.0,0.0,0.0,0.0,0.0,0.0,0.0,0.0,0.0,0.0,0.0,0.0,0.0,0.0,0.0,0.0,0.0,0.0,0.0,0.0,0.0,0.0,0.0,0.0,0.0,0.0,0.0,0.0,0.0,0.0,0.0,0.0,0.0,0.0,0.0,0.0,0.0,0.0,0.0,0.0,0.0,0.0,0.0,0.0,0.0,0.0,0.0,0.0,0.0,0.0,0.0,0.01,0.0,0.0,0.0,0.0,0.0,0.0,0.0,0.0,0.0,0.0],[0.0,0.0,0.0,0.0,0.0,0.0,0.0,0.0,0.0,0.0,0.0,0.0,0.0,0.0,0.0,0.0,0.0,0.0,0.0,0.0,0.0,0.0,0.0,0.0,0.0,0.0,0.0,0.0,0.0,0.0,0.0,0.0,0.0,0.0,0.0,0.0,0.0,0.0,0.0,0.0,0.0,0.0,0.0,0.0,0.0,0.0,0.0,0.0,0.0,0.0,0.0,0.0,0.0,0.0,0.0,0.0,0.0,0.0,0.0,0.0,0.0,0.0,0.0,1.0,1.0,1.0,1.0,1.0,0.01,0.0,0.0,0.0,0.0,0.0,0.0,0.0,0.0,0.0,0.0,0.0,0.0,0.0,0.0,0.0,0.0,0.0,0.0,0.0,0.0,0.0,0.0,0.0,0.0,0.0,0.0,0.0,0.0,0.0,0.0,0.0,0.0,0.0,0.0,0.0,0.0,0.0,0.0,0.0,0.0,0.0,0.0,0.0,0.0,0.0,0.0,0.0,0.0,0.0,0.0,0.0,0.0,0.0,0.0,0.0,0.0,0.0,0.0,0.0,0.0,0.0,0.0,0.0,0.0,0.0,0.0,0.0,0.0,0.0,0.0,0.0,0.0,0.0,0.0,0.0,0.0,0.0,0.0,0.0,0.0,0.0,0.0,0.0,0.0,0.0,0.0,0.0,0.0,0.0,0.0,0.0,0.0,0.0,0.0,0.0,0.0,0.0,0.0,0.0,0.0,0.0,0.0,0.0,0.0,0.0,0.0,0.0,0.0,0.0,0.0,0.0,0.0,0.0,0.0,0.0,0.0,0.0,0.0,0.0,0.0,0.0,0.0,0.0,0.0,0.0,0.0,0.0,0.0,0.0,0.0,0.0,0.0,0.0,0.0,0.0,0.0,0.0],[0.0,0.0,0.0,0.0,0.0,0.0,0.0,0.0,0.0,0.0,0.0,0.0,0.0,0.0,0.0,0.0,0.0,0.0,0.0,0.0,0.0,0.0,0.0,0.0,0.0,0.0,0.0,0.0,0.0,0.0,0.0,0.0,0.0,0.0,0.0,0.0,0.0,0.0,0.0,0.0,0.0,0.0,0.0,0.0,0.0,0.0,0.0,0.0,0.0,0.0,0.0,0.0,0.0,0.0,0.0,0.0,0.0,0.0,0.0,0.0,0.0,0.0,0.98,1.0,1.0,1.0,1.0,1.0,0.99,0.0,0.0,0.15,0.0,0.0,0.01,0.0,0.0,0.0,0.0,0.0,0.0,0.0,0.0,0.0,0.0,0.0,0.0,0.0,0.0,0.0,0.0,0.0,0.0,0.0,0.0,0.0,0.0,0.0,0.0,0.0,0.0,0.0,0.0,0.0,0.0,0.0,0.0,0.0,0.0,0.0,0.0,0.0,0.0,0.0,0.0,0.0,0.0,0.0,0.0,0.0,0.0,0.0,0.0,0.0,0.0,0.0,0.0,0.0,0.0,0.0,0.0,0.0,0.0,0.0,0.0,0.0,0.0,0.0,0.0,0.0,0.0,0.0,0.0,0.0,0.0,0.0,0.0,0.0,0.0,0.0,0.0,0.0,0.0,0.0,0.0,0.0,0.0,0.0,0.0,0.0,0.0,0.0,0.0,0.0,0.0,0.0,0.0,0.0,0.0,0.0,0.0,0.0,0.0,0.0,0.0,0.0,0.0,0.0,0.0,0.0,0.0,0.0,0.0,0.0,0.0,0.0,0.0,0.0,0.0,0.0,0.0,0.0,0.0,0.0,0.0,0.0,0.0,0.0,0.0,0.0,0.0,0.0,0.0,0.0,0.0,0.0],[0.0,0.0,0.0,0.0,0.0,0.0,0.0,0.0,0.0,0.0,0.0,0.0,0.0,0.0,0.0,0.0,0.0,0.0,0.0,0.0,0.0,0.0,0.0,0.0,0.0,0.0,0.0,0.0,0.0,0.0,0.0,0.0,0.0,0.0,0.0,0.0,0.0,0.0,0.0,0.0,0.0,0.0,0.0,0.0,0.0,0.0,0.0,0.0,0.0,0.0,0.0,0.0,0.0,0.0,0.0,0.0,0.0,0.0,0.0,0.62,0.0,0.0,0.95,0.83,0.99,1.0,1.0,1.0,1.0,0.01,0.0,0.95,0.31,0.03,0.04,0.01,0.0,0.0,0.0,0.01,0.0,0.0,0.0,0.01,0.0,0.0,0.0,0.01,0.01,0.0,0.0,0.0,0.0,0.0,0.0,0.0,0.0,0.0,0.0,0.0,0.0,0.0,0.0,0.0,0.0,0.0,0.0,0.0,0.0,0.0,0.0,0.0,0.0,0.0,0.0,0.0,0.0,0.0,0.0,0.0,0.0,0.0,0.0,0.0,0.0,0.0,0.0,0.0,0.0,0.0,0.0,0.0,0.0,0.0,0.0,0.0,0.0,0.0,0.0,0.0,0.0,0.0,0.0,0.0,0.0,0.0,0.0,0.0,0.0,0.0,0.0,0.0,0.0,0.0,0.0,0.0,0.0,0.0,0.0,0.0,0.0,0.0,0.0,0.0,0.0,0.0,0.0,0.0,0.0,0.0,0.0,0.0,0.0,0.0,0.0,0.0,0.0,0.0,0.0,0.0,0.0,0.0,0.0,0.0,0.0,0.0,0.0,0.0,0.0,0.0,0.0,0.0,0.0,0.0,0.0,0.0,0.0,0.0,0.0,0.0,0.0,0.0,0.0,0.0,0.0,0.0],[0.0,0.0,0.0,0.0,0.0,0.0,0.0,0.0,0.0,0.0,0.0,0.0,0.0,0.0,0.0,0.0,0.0,0.0,0.0,0.0,0.0,0.0,0.0,0.0,0.0,0.0,0.0,0.0,0.0,0.0,0.0,0.0,0.0,0.0,0.0,0.0,0.0,0.0,0.0,0.0,0.0,0.0,0.0,0.0,0.0,0.0,0.0,0.0,0.0,0.0,0.0,0.0,0.0,0.0,0.0,0.0,0.0,0.0,0.0,0.0,0.0,0.0,0.0,0.0,0.0,0.01,0.99,1.0,1.0,1.0,1.0,0.98,0.71,0.02,0.03,0.01,0.0,0.0,0.0,0.0,0.0,0.0,0.0,0.0,0.0,0.0,0.0,0.0,0.0,0.0,0.0,0.0,0.0,0.0,0.0,0.0,0.0,0.0,0.0,0.0,0.0,0.0,0.0,0.0,0.0,0.0,0.0,0.0,0.0,0.0,0.0,0.0,0.0,0.0,0.0,0.0,0.0,0.0,0.0,0.0,0.0,0.0,0.0,0.0,0.0,0.0,0.0,0.0,0.0,0.0,0.0,0.0,0.0,0.0,0.0,0.0,0.0,0.0,0.0,0.0,0.0,0.0,0.0,0.0,0.0,0.0,0.0,0.0,0.0,0.0,0.0,0.0,0.0,0.0,0.0,0.0,0.0,0.0,0.0,0.0,0.0,0.0,0.0,0.0,0.0,0.0,0.0,0.0,0.0,0.0,0.0,0.0,0.0,0.0,0.0,0.0,0.0,0.0,0.0,0.0,0.0,0.0,0.0,0.0,0.0,0.0,0.0,0.0,0.0,0.0,0.0,0.0,0.0,0.0,0.0,0.0,0.0,0.0,0.0,0.0,0.0,0.0,0.0,0.0,0.0,0.0],[0.0,0.0,0.0,0.0,0.0,0.0,0.0,0.0,0.0,0.0,0.0,0.0,0.0,0.0,0.0,0.0,0.0,0.0,0.0,0.0,0.0,0.0,0.0,0.0,0.0,0.0,0.0,0.0,0.0,0.0,0.0,0.0,0.0,0.0,0.0,0.0,0.0,0.0,0.0,0.0,0.0,0.0,0.0,0.0,0.0,0.0,0.0,0.0,0.0,0.0,0.0,0.0,0.0,0.0,0.0,0.0,0.0,0.0,0.0,0.0,0.0,0.0,0.0,0.0,0.0,0.0,0.0,0.01,1.0,1.0,1.0,0.99,0.87,0.11,0.08,0.19,0.01,0.01,0.01,0.01,0.01,0.01,0.01,0.01,0.01,0.01,0.01,0.01,0.0,0.01,0.0,0.0,0.01,0.0,0.0,0.0,0.0,0.0,0.0,0.0,0.0,0.0,0.0,0.0,0.0,0.0,0.0,0.0,0.0,0.0,0.0,0.0,0.0,0.0,0.0,0.0,0.0,0.0,0.0,0.0,0.0,0.0,0.0,0.0,0.0,0.0,0.0,0.0,0.0,0.0,0.0,0.0,0.0,0.0,0.0,0.0,0.0,0.0,0.0,0.0,0.0,0.0,0.0,0.0,0.0,0.0,0.0,0.0,0.0,0.0,0.0,0.0,0.0,0.0,0.0,0.0,0.0,0.0,0.0,0.0,0.0,0.0,0.0,0.0,0.0,0.0,0.0,0.0,0.0,0.0,0.0,0.0,0.0,0.0,0.0,0.0,0.0,0.0,0.0,0.0,0.0,0.0,0.0,0.0,0.0,0.0,0.0,0.0,0.0,0.0,0.0,0.0,0.0,0.0,0.0,0.0,0.0,0.0,0.0,0.0,0.0,0.0,0.0,0.0,0.0,0.0],[0.0,0.0,0.0,0.0,0.0,0.0,0.0,0.0,0.0,0.0,0.0,0.0,0.0,0.0,0.0,0.0,0.0,0.0,0.0,0.0,0.0,0.0,0.0,0.0,0.0,0.0,0.0,0.0,0.0,0.0,0.0,0.0,0.0,0.0,0.0,0.0,0.0,0.0,0.0,0.0,0.0,0.0,0.0,0.0,0.0,0.0,0.0,0.0,0.0,0.0,0.0,0.0,0.0,0.0,0.0,0.0,0.0,0.0,0.0,0.0,0.0,0.0,0.0,0.0,0.0,0.0,0.0,0.0,1.0,1.0,1.0,1.0,0.94,0.16,0.08,0.39,0.02,0.02,0.01,0.0,0.03,0.01,0.01,0.01,0.01,0.01,0.0,0.01,0.0,0.0,0.0,0.0,0.0,0.0,0.0,0.0,0.0,0.0,0.0,0.0,0.0,0.0,0.0,0.0,0.0,0.0,0.0,0.0,0.0,0.0,0.0,0.0,0.0,0.0,0.0,0.0,0.0,0.0,0.0,0.0,0.0,0.0,0.0,0.0,0.0,0.0,0.0,0.0,0.0,0.0,0.0,0.0,0.0,0.0,0.0,0.0,0.0,0.0,0.0,0.0,0.0,0.0,0.0,0.0,0.0,0.0,0.0,0.0,0.0,0.0,0.0,0.0,0.0,0.0,0.0,0.0,0.0,0.0,0.0,0.0,0.0,0.0,0.0,0.0,0.0,0.0,0.0,0.0,0.0,0.0,0.0,0.0,0.0,0.0,0.0,0.0,0.0,0.0,0.0,0.0,0.0,0.0,0.0,0.0,0.0,0.0,0.0,0.0,0.0,0.0,0.0,0.0,0.0,0.0,0.0,0.0,0.0,0.0,0.0,0.0,0.0,0.0,0.0,0.0,0.0,0.0],[0.0,0.0,0.0,0.0,0.0,0.0,0.0,0.0,0.0,0.0,0.0,0.0,0.0,0.0,0.0,0.0,0.0,0.0,0.0,0.0,0.0,0.0,0.0,0.0,0.0,0.0,0.0,0.0,0.0,0.0,0.0,0.0,0.0,0.0,0.0,0.0,0.0,0.0,0.0,0.0,0.0,0.0,0.0,0.0,0.0,0.0,0.0,0.0,0.0,0.0,0.0,0.0,0.0,0.0,0.0,0.0,0.0,0.0,0.11,0.62,0.0,0.0,0.75,0.0,0.0,0.0,0.15,0.95,0.98,0.99,1.0,1.0,1.0,0.49,0.16,0.27,0.05,0.03,0.0,0.01,0.01,0.01,0.01,0.01,0.0,0.0,0.0,0.01,0.0,0.0,0.0,0.0,0.0,0.0,0.0,0.0,0.0,0.0,0.0,0.0,0.0,0.0,0.0,0.0,0.0,0.0,0.0,0.0,0.0,0.0,0.0,0.0,0.0,0.0,0.0,0.0,0.0,0.0,0.0,0.0,0.0,0.0,0.0,0.0,0.0,0.0,0.0,0.0,0.0,0.0,0.0,0.0,0.0,0.0,0.0,0.0,0.0,0.0,0.0,0.0,0.0,0.0,0.0,0.0,0.0,0.0,0.0,0.0,0.0,0.0,0.0,0.0,0.0,0.0,0.0,0.0,0.0,0.0,0.0,0.0,0.0,0.0,0.0,0.0,0.0,0.0,0.0,0.0,0.0,0.0,0.0,0.0,0.0,0.0,0.0,0.0,0.0,0.0,0.0,0.0,0.0,0.0,0.0,0.0,0.0,0.0,0.0,0.0,0.0,0.0,0.0,0.0,0.0,0.0,0.0,0.0,0.0,0.0,0.0,0.0,0.0,0.0,0.0,0.0,0.0,0.0],[0.0,0.0,0.0,0.0,0.0,0.0,0.0,0.0,0.0,0.0,0.0,0.0,0.0,0.0,0.0,0.0,0.0,0.0,0.0,0.0,0.0,0.0,0.0,0.0,0.0,0.0,0.0,0.0,0.0,0.0,0.0,0.0,0.0,0.0,0.0,0.0,0.0,0.0,0.0,0.0,0.0,0.0,0.0,0.0,0.0,0.0,0.0,0.0,0.0,0.0,0.0,0.0,0.0,0.0,0.0,0.01,0.0,0.0,0.0,0.03,0.0,0.0,0.0,0.0,0.0,0.0,0.0,0.31,0.71,0.87,0.94,1.0,1.0,1.0,0.9,0.53,0.12,0.01,0.01,0.03,0.02,0.01,0.01,0.02,0.0,0.0,0.0,0.01,0.01,0.0,0.0,0.0,0.0,0.0,0.0,0.0,0.0,0.0,0.0,0.0,0.0,0.0,0.0,0.0,0.0,0.0,0.0,0.0,0.0,0.0,0.0,0.0,0.0,0.0,0.0,0.0,0.0,0.0,0.0,0.0,0.0,0.0,0.0,0.0,0.0,0.0,0.0,0.0,0.0,0.0,0.0,0.0,0.0,0.0,0.0,0.0,0.0,0.0,0.0,0.0,0.0,0.0,0.0,0.0,0.0,0.0,0.0,0.0,0.0,0.0,0.0,0.0,0.0,0.0,0.0,0.0,0.0,0.0,0.0,0.0,0.0,0.0,0.0,0.0,0.0,0.0,0.0,0.0,0.0,0.0,0.0,0.0,0.0,0.0,0.0,0.0,0.0,0.0,0.0,0.0,0.0,0.0,0.0,0.0,0.0,0.0,0.0,0.0,0.0,0.0,0.0,0.0,0.0,0.0,0.0,0.0,0.0,0.0,0.0,0.0,0.0,0.0,0.0,0.0,0.0,0.0],[0.0,0.0,0.0,0.0,0.0,0.0,0.0,0.0,0.0,0.0,0.0,0.0,0.0,0.0,0.0,0.0,0.0,0.0,0.0,0.0,0.0,0.0,0.0,0.0,0.0,0.0,0.0,0.0,0.0,0.0,0.0,0.0,0.0,0.0,0.0,0.0,0.0,0.0,0.0,0.0,0.0,0.0,0.0,0.0,0.0,0.0,0.0,0.01,0.01,0.01,0.08,0.01,0.03,0.0,0.0,0.28,0.01,0.0,0.02,0.09,0.0,0.0,0.0,0.0,0.0,0.0,0.0,0.03,0.02,0.11,0.16,0.49,1.0,1.0,1.0,0.76,0.5,0.04,0.03,0.25,0.06,0.05,0.02,0.06,0.0,0.01,0.0,0.01,0.0,0.0,0.0,0.0,0.0,0.0,0.0,0.0,0.0,0.0,0.0,0.0,0.0,0.0,0.0,0.0,0.0,0.0,0.0,0.0,0.0,0.0,0.0,0.0,0.0,0.0,0.0,0.0,0.0,0.0,0.0,0.0,0.0,0.0,0.0,0.0,0.0,0.0,0.0,0.0,0.0,0.0,0.0,0.0,0.0,0.0,0.0,0.0,0.0,0.0,0.0,0.0,0.0,0.0,0.0,0.0,0.0,0.0,0.0,0.0,0.0,0.0,0.0,0.0,0.0,0.0,0.0,0.0,0.0,0.0,0.0,0.0,0.0,0.0,0.0,0.0,0.0,0.0,0.0,0.0,0.0,0.0,0.0,0.0,0.0,0.0,0.0,0.0,0.0,0.0,0.0,0.0,0.0,0.0,0.0,0.0,0.0,0.0,0.0,0.0,0.0,0.0,0.0,0.0,0.0,0.0,0.0,0.0,0.0,0.0,0.0,0.0,0.0,0.0,0.0,0.0,0.0,0.0],[0.0,0.0,0.0,0.0,0.0,0.0,0.0,0.0,0.0,0.0,0.0,0.0,0.0,0.0,0.0,0.0,0.0,0.0,0.0,0.0,0.0,0.0,0.0,0.0,0.0,0.0,0.0,0.0,0.0,0.0,0.0,0.0,0.0,0.0,0.0,0.0,0.0,0.0,0.0,0.0,0.0,0.0,0.0,0.0,0.0,0.0,0.0,0.01,0.01,0.0,0.01,0.0,0.0,0.0,0.0,0.01,0.0,0.0,0.01,0.02,0.0,0.0,0.01,0.0,0.0,0.0,0.01,0.04,0.03,0.08,0.08,0.16,0.9,1.0,1.0,1.0,0.83,0.04,0.04,0.44,0.2,0.02,0.01,0.16,0.0,0.0,0.0,0.01,0.0,0.0,0.0,0.0,0.0,0.0,0.0,0.0,0.0,0.0,0.0,0.0,0.0,0.0,0.0,0.0,0.0,0.0,0.0,0.0,0.0,0.0,0.0,0.0,0.0,0.0,0.0,0.0,0.0,0.0,0.0,0.0,0.0,0.0,0.0,0.0,0.0,0.0,0.0,0.0,0.0,0.0,0.0,0.0,0.0,0.0,0.0,0.0,0.0,0.0,0.0,0.0,0.0,0.0,0.0,0.0,0.0,0.0,0.0,0.0,0.0,0.0,0.0,0.0,0.0,0.0,0.0,0.0,0.0,0.0,0.0,0.0,0.0,0.0,0.0,0.0,0.0,0.0,0.0,0.0,0.0,0.0,0.0,0.0,0.0,0.0,0.0,0.0,0.0,0.0,0.0,0.0,0.0,0.0,0.0,0.0,0.0,0.0,0.0,0.0,0.0,0.0,0.0,0.0,0.0,0.0,0.0,0.0,0.0,0.0,0.0,0.0,0.0,0.0,0.0,0.0,0.0,0.0],[0.0,0.0,0.0,0.0,0.0,0.0,0.0,0.0,0.0,0.0,0.0,0.0,0.0,0.0,0.0,0.0,0.0,0.0,0.0,0.0,0.0,0.0,0.0,0.0,0.0,0.0,0.0,0.0,0.0,0.0,0.0,0.0,0.0,0.0,0.0,0.0,0.0,0.0,0.0,0.0,0.0,0.0,0.0,0.0,0.0,0.0,0.01,0.03,0.03,0.01,0.02,0.01,0.02,0.0,0.01,0.05,0.01,0.0,0.02,0.03,0.0,0.0,0.0,0.0,0.0,0.0,0.0,0.01,0.01,0.19,0.39,0.27,0.53,0.76,1.0,1.0,1.0,0.52,0.04,0.38,0.38,0.01,0.01,0.02,0.0,0.0,0.0,0.0,0.0,0.0,0.0,0.0,0.0,0.0,0.0,0.0,0.0,0.0,0.0,0.0,0.0,0.0,0.0,0.0,0.0,0.0,0.0,0.0,0.0,0.0,0.0,0.0,0.0,0.0,0.0,0.0,0.0,0.0,0.0,0.0,0.0,0.0,0.0,0.0,0.0,0.0,0.0,0.0,0.0,0.0,0.0,0.0,0.0,0.0,0.0,0.0,0.0,0.0,0.0,0.0,0.0,0.0,0.0,0.0,0.0,0.0,0.0,0.0,0.0,0.0,0.0,0.0,0.0,0.0,0.0,0.0,0.0,0.0,0.0,0.0,0.0,0.0,0.0,0.0,0.0,0.0,0.0,0.0,0.0,0.0,0.0,0.0,0.0,0.0,0.0,0.0,0.0,0.0,0.0,0.0,0.0,0.0,0.0,0.0,0.0,0.0,0.0,0.0,0.0,0.0,0.0,0.0,0.0,0.0,0.0,0.0,0.0,0.0,0.0,0.0,0.0,0.0,0.0,0.0,0.0,0.0],[0.0,0.0,0.0,0.0,0.0,0.0,0.0,0.0,0.0,0.0,0.0,0.0,0.0,0.0,0.0,0.0,0.0,0.0,0.0,0.0,0.0,0.0,0.0,0.0,0.0,0.0,0.0,0.0,0.0,0.0,0.0,0.0,0.0,0.0,0.0,0.0,0.0,0.0,0.0,0.0,0.0,0.0,0.0,0.0,0.0,0.0,0.0,0.02,0.02,0.01,0.11,0.02,0.02,0.0,0.01,0.13,0.01,0.0,0.02,0.02,0.0,0.0,0.0,0.0,0.0,0.0,0.0,0.0,0.0,0.01,0.02,0.05,0.12,0.5,0.83,1.0,1.0,1.0,0.96,0.88,0.61,0.04,0.01,0.0,0.0,0.0,0.0,0.0,0.0,0.0,0.0,0.0,0.0,0.0,0.0,0.0,0.0,0.0,0.0,0.0,0.0,0.0,0.0,0.0,0.0,0.0,0.0,0.0,0.0,0.0,0.0,0.0,0.0,0.0,0.0,0.0,0.0,0.0,0.0,0.0,0.0,0.0,0.0,0.0,0.0,0.0,0.0,0.0,0.0,0.0,0.0,0.0,0.0,0.0,0.0,0.0,0.0,0.0,0.0,0.0,0.0,0.0,0.0,0.0,0.0,0.0,0.0,0.0,0.0,0.0,0.0,0.0,0.0,0.0,0.0,0.0,0.0,0.0,0.0,0.0,0.0,0.0,0.0,0.0,0.0,0.0,0.0,0.0,0.0,0.0,0.0,0.0,0.0,0.0,0.0,0.0,0.0,0.0,0.0,0.0,0.0,0.0,0.0,0.0,0.0,0.0,0.0,0.0,0.0,0.0,0.0,0.0,0.0,0.0,0.0,0.0,0.0,0.0,0.0,0.0,0.0,0.0,0.0,0.0,0.0,0.0],[0.0,0.0,0.0,0.0,0.0,0.0,0.0,0.0,0.0,0.0,0.0,0.0,0.0,0.0,0.0,0.0,0.0,0.0,0.0,0.0,0.0,0.0,0.0,0.0,0.0,0.0,0.0,0.0,0.0,0.0,0.0,0.0,0.0,0.0,0.0,0.0,0.0,0.0,0.0,0.0,0.0,0.0,0.0,0.0,0.0,0.01,0.01,0.06,0.06,0.04,0.16,0.08,0.1,0.0,0.06,0.23,0.02,0.0,0.1,0.05,0.0,0.0,0.0,0.0,0.0,0.0,0.0,0.0,0.0,0.01,0.02,0.03,0.01,0.04,0.04,0.52,1.0,1.0,1.0,0.83,0.77,0.53,0.02,0.0,0.0,0.0,0.0,0.0,0.0,0.0,0.0,0.0,0.0,0.0,0.0,0.0,0.0,0.0,0.0,0.0,0.0,0.0,0.0,0.0,0.0,0.0,0.0,0.0,0.0,0.0,0.0,0.0,0.0,0.0,0.0,0.0,0.0,0.0,0.0,0.0,0.0,0.0,0.0,0.0,0.0,0.0,0.0,0.0,0.0,0.0,0.0,0.0,0.0,0.0,0.0,0.0,0.0,0.0,0.0,0.0,0.0,0.0,0.0,0.0,0.0,0.0,0.0,0.0,0.0,0.0,0.0,0.0,0.0,0.0,0.0,0.0,0.0,0.0,0.0,0.0,0.0,0.0,0.0,0.0,0.0,0.0,0.0,0.0,0.0,0.0,0.0,0.0,0.0,0.0,0.0,0.0,0.0,0.0,0.0,0.0,0.0,0.0,0.0,0.0,0.0,0.0,0.0,0.0,0.0,0.0,0.0,0.0,0.0,0.0,0.0,0.0,0.0,0.0,0.0,0.0,0.0,0.0,0.0,0.0,0.0,0.0],[0.0,0.0,0.0,0.0,0.0,0.0,0.0,0.0,0.0,0.0,0.0,0.0,0.0,0.0,0.0,0.0,0.0,0.0,0.0,0.0,0.0,0.0,0.0,0.0,0.0,0.0,0.0,0.0,0.0,0.0,0.0,0.0,0.0,0.0,0.0,0.0,0.0,0.0,0.0,0.0,0.0,0.01,0.0,0.01,0.0,0.01,0.01,0.06,0.08,0.06,0.23,0.11,0.15,0.0,0.02,0.2,0.01,0.0,0.01,0.01,0.0,0.0,0.0,0.0,0.0,0.0,0.0,0.0,0.0,0.01,0.01,0.0,0.01,0.03,0.04,0.04,0.96,1.0,1.0,1.0,0.9,0.62,0.57,0.0,0.0,0.0,0.0,0.0,0.0,0.0,0.0,0.0,0.0,0.0,0.0,0.0,0.0,0.0,0.0,0.0,0.0,0.0,0.0,0.0,0.0,0.0,0.0,0.0,0.0,0.0,0.0,0.0,0.0,0.0,0.0,0.0,0.0,0.0,0.0,0.0,0.0,0.0,0.0,0.0,0.0,0.0,0.0,0.0,0.0,0.0,0.0,0.0,0.0,0.0,0.0,0.0,0.0,0.0,0.0,0.0,0.0,0.0,0.0,0.0,0.0,0.0,0.0,0.0,0.0,0.0,0.0,0.0,0.0,0.0,0.0,0.0,0.0,0.0,0.0,0.0,0.0,0.0,0.0,0.0,0.0,0.0,0.0,0.0,0.0,0.0,0.0,0.0,0.0,0.0,0.0,0.0,0.0,0.0,0.0,0.0,0.0,0.0,0.0,0.0,0.0,0.0,0.0,0.0,0.0,0.0,0.0,0.0,0.0,0.0,0.0,0.0,0.0,0.0,0.0,0.0,0.0,0.0,0.0,0.0,0.0,0.0],[0.0,0.0,0.0,0.0,0.0,0.0,0.0,0.0,0.0,0.0,0.0,0.0,0.0,0.0,0.0,0.0,0.0,0.0,0.0,0.0,0.0,0.0,0.0,0.0,0.0,0.0,0.0,0.0,0.0,0.0,0.0,0.0,0.0,0.0,0.0,0.0,0.0,0.0,0.0,0.0,0.0,0.01,0.0,0.01,0.0,0.01,0.0,0.03,0.04,0.02,0.12,0.02,0.01,0.0,0.0,0.02,0.0,0.0,0.0,0.0,0.0,0.0,0.0,0.0,0.0,0.0,0.0,0.01,0.0,0.01,0.0,0.01,0.03,0.25,0.44,0.38,0.88,0.83,1.0,1.0,1.0,0.92,0.72,0.57,0.0,0.0,0.0,0.0,0.0,0.0,0.0,0.0,0.0,0.0,0.0,0.0,0.0,0.0,0.0,0.0,0.0,0.0,0.0,0.0,0.0,0.0,0.0,0.0,0.0,0.0,0.0,0.0,0.0,0.0,0.0,0.0,0.0,0.0,0.0,0.0,0.0,0.0,0.0,0.0,0.0,0.0,0.0,0.0,0.0,0.0,0.0,0.0,0.0,0.0,0.0,0.0,0.0,0.0,0.0,0.0,0.0,0.0,0.0,0.0,0.0,0.0,0.0,0.0,0.0,0.0,0.0,0.0,0.0,0.0,0.0,0.0,0.0,0.0,0.0,0.0,0.0,0.0,0.0,0.0,0.0,0.0,0.0,0.0,0.0,0.0,0.0,0.0,0.0,0.0,0.0,0.0,0.0,0.0,0.0,0.0,0.0,0.0,0.0,0.0,0.0,0.0,0.0,0.0,0.0,0.0,0.0,0.0,0.0,0.0,0.0,0.0,0.0,0.0,0.0,0.0,0.0,0.0,0.0,0.0,0.0,0.0],[0.0,0.0,0.0,0.0,0.0,0.0,0.0,0.0,0.0,0.0,0.0,0.0,0.0,0.0,0.0,0.0,0.0,0.0,0.0,0.0,0.0,0.0,0.0,0.0,0.0,0.0,0.0,0.0,0.0,0.0,0.0,0.0,0.0,0.0,0.0,0.0,0.0,0.0,0.0,0.0,0.0,0.0,0.0,0.0,0.0,0.01,0.0,0.04,0.03,0.04,0.06,0.03,0.04,0.0,0.01,0.02,0.0,0.0,0.0,0.0,0.0,0.0,0.0,0.0,0.0,0.0,0.0,0.0,0.0,0.01,0.03,0.01,0.02,0.06,0.2,0.38,0.61,0.77,0.9,1.0,1.0,1.0,0.89,0.55,0.5,0.0,0.0,0.0,0.0,0.0,0.0,0.0,0.0,0.0,0.0,0.0,0.0,0.0,0.0,0.0,0.0,0.0,0.0,0.0,0.0,0.0,0.0,0.0,0.0,0.0,0.0,0.0,0.0,0.0,0.0,0.0,0.0,0.0,0.0,0.0,0.0,0.0,0.0,0.0,0.0,0.0,0.0,0.0,0.0,0.0,0.0,0.0,0.0,0.0,0.0,0.0,0.0,0.0,0.0,0.0,0.0,0.0,0.0,0.0,0.0,0.0,0.0,0.0,0.0,0.0,0.0,0.0,0.0,0.0,0.0,0.0,0.0,0.0,0.0,0.0,0.0,0.0,0.0,0.0,0.0,0.0,0.0,0.0,0.0,0.0,0.0,0.0,0.0,0.0,0.0,0.0,0.0,0.0,0.0,0.0,0.0,0.0,0.0,0.0,0.0,0.0,0.0,0.0,0.0,0.0,0.0,0.0,0.0,0.0,0.0,0.0,0.0,0.0,0.0,0.0,0.0,0.0,0.0,0.0,0.0,0.0],[0.0,0.0,0.0,0.0,0.0,0.0,0.0,0.0,0.0,0.0,0.0,0.0,0.0,0.0,0.0,0.0,0.0,0.0,0.0,0.0,0.0,0.0,0.0,0.0,0.0,0.0,0.0,0.0,0.0,0.0,0.0,0.0,0.0,0.0,0.0,0.0,0.0,0.0,0.0,0.0,0.0,0.0,0.0,0.01,0.0,0.02,0.01,0.1,0.1,0.06,0.13,0.08,0.05,0.0,0.08,0.17,0.0,0.0,0.09,0.02,0.0,0.0,0.0,0.0,0.0,0.0,0.0,0.0,0.0,0.01,0.01,0.01,0.01,0.05,0.02,0.01,0.04,0.53,0.62,0.92,1.0,1.0,1.0,0.91,0.64,0.47,0.01,0.0,0.0,0.0,0.0,0.0,0.0,0.0,0.0,0.0,0.0,0.0,0.0,0.0,0.0,0.0,0.0,0.0,0.0,0.0,0.0,0.0,0.0,0.0,0.0,0.0,0.0,0.0,0.0,0.0,0.0,0.0,0.0,0.0,0.0,0.0,0.0,0.0,0.0,0.0,0.0,0.0,0.0,0.0,0.0,0.0,0.0,0.0,0.0,0.0,0.0,0.0,0.0,0.0,0.0,0.0,0.0,0.0,0.0,0.0,0.0,0.0,0.0,0.0,0.0,0.0,0.0,0.0,0.0,0.0,0.0,0.0,0.0,0.0,0.0,0.0,0.0,0.0,0.0,0.0,0.0,0.0,0.0,0.0,0.0,0.0,0.0,0.0,0.0,0.0,0.0,0.0,0.0,0.0,0.0,0.0,0.0,0.0,0.0,0.0,0.0,0.0,0.0,0.0,0.0,0.0,0.0,0.0,0.0,0.0,0.0,0.0,0.0,0.0,0.0,0.0,0.0,0.0,0.0,0.0],[0.0,0.0,0.0,0.0,0.0,0.0,0.0,0.0,0.0,0.0,0.0,0.0,0.0,0.0,0.0,0.0,0.0,0.0,0.0,0.0,0.0,0.0,0.0,0.0,0.0,0.0,0.0,0.0,0.0,0.0,0.0,0.0,0.0,0.0,0.0,0.0,0.0,0.0,0.0,0.0,0.0,0.01,0.0,0.01,0.0,0.02,0.02,0.11,0.14,0.05,0.13,0.03,0.01,0.0,0.0,0.01,0.0,0.0,0.0,0.0,0.0,0.0,0.0,0.0,0.0,0.0,0.0,0.0,0.0,0.01,0.01,0.01,0.01,0.02,0.01,0.01,0.01,0.02,0.57,0.72,0.89,1.0,1.0,1.0,0.92,0.54,0.47,0.01,0.0,0.0,0.0,0.0,0.0,0.0,0.0,0.0,0.0,0.0,0.0,0.0,0.0,0.0,0.0,0.0,0.0,0.0,0.0,0.0,0.0,0.0,0.0,0.0,0.0,0.0,0.0,0.0,0.0,0.0,0.0,0.0,0.0,0.0,0.0,0.0,0.0,0.0,0.0,0.0,0.0,0.0,0.0,0.0,0.0,0.0,0.0,0.0,0.0,0.0,0.0,0.0,0.0,0.0,0.0,0.0,0.0,0.0,0.0,0.0,0.0,0.0,0.0,0.0,0.0,0.0,0.0,0.0,0.0,0.0,0.0,0.0,0.0,0.0,0.0,0.0,0.0,0.0,0.0,0.0,0.0,0.0,0.0,0.0,0.0,0.0,0.0,0.0,0.0,0.0,0.0,0.0,0.0,0.0,0.0,0.0,0.0,0.0,0.0,0.0,0.0,0.0,0.0,0.0,0.0,0.0,0.0,0.0,0.0,0.0,0.0,0.0,0.0,0.0,0.0,0.0,0.0,0.0],[0.0,0.0,0.0,0.0,0.0,0.0,0.0,0.0,0.0,0.0,0.0,0.0,0.0,0.0,0.0,0.0,0.0,0.0,0.0,0.0,0.0,0.0,0.0,0.0,0.0,0.0,0.0,0.0,0.0,0.0,0.0,0.0,0.0,0.0,0.0,0.0,0.0,0.0,0.0,0.0,0.0,0.0,0.0,0.01,0.0,0.03,0.03,0.06,0.06,0.01,0.02,0.01,0.0,0.0,0.0,0.01,0.0,0.0,0.0,0.0,0.0,0.0,0.0,0.0,0.0,0.0,0.0,0.01,0.0,0.01,0.01,0.01,0.02,0.06,0.16,0.02,0.0,0.0,0.0,0.57,0.55,0.91,1.0,1.0,1.0,0.9,0.57,0.59,0.02,0.0,0.0,0.0,0.0,0.0,0.0,0.0,0.0,0.0,0.0,0.0,0.0,0.0,0.0,0.0,0.0,0.0,0.0,0.0,0.0,0.0,0.0,0.0,0.0,0.0,0.0,0.0,0.0,0.0,0.0,0.0,0.0,0.0,0.0,0.0,0.0,0.0,0.0,0.0,0.0,0.0,0.0,0.0,0.0,0.0,0.0,0.0,0.0,0.0,0.0,0.0,0.0,0.0,0.0,0.0,0.0,0.0,0.0,0.0,0.0,0.0,0.0,0.0,0.0,0.0,0.0,0.0,0.0,0.0,0.0,0.0,0.0,0.0,0.0,0.0,0.0,0.0,0.0,0.0,0.0,0.0,0.0,0.0,0.0,0.0,0.0,0.0,0.0,0.0,0.0,0.0,0.0,0.0,0.0,0.0,0.0,0.0,0.0,0.0,0.0,0.0,0.0,0.0,0.0,0.0,0.0,0.0,0.0,0.0,0.0,0.0,0.0,0.0,0.0,0.0,0.0,0.0],[0.0,0.0,0.0,0.0,0.0,0.0,0.0,0.0,0.0,0.0,0.0,0.0,0.0,0.0,0.0,0.0,0.0,0.0,0.0,0.0,0.0,0.0,0.0,0.0,0.0,0.0,0.0,0.0,0.0,0.0,0.0,0.0,0.0,0.0,0.0,0.0,0.0,0.0,0.0,0.0,0.0,0.0,0.0,0.01,0.01,0.03,0.05,0.06,0.1,0.02,0.02,0.01,0.0,0.0,0.0,0.0,0.0,0.0,0.0,0.0,0.0,0.0,0.0,0.0,0.0,0.0,0.0,0.0,0.0,0.01,0.01,0.0,0.0,0.0,0.0,0.0,0.0,0.0,0.0,0.0,0.5,0.64,0.92,1.0,1.0,1.0,0.79,0.56,0.2,0.01,0.0,0.0,0.0,0.0,0.0,0.0,0.0,0.0,0.0,0.0,0.0,0.0,0.0,0.0,0.0,0.0,0.0,0.0,0.0,0.0,0.0,0.0,0.0,0.0,0.0,0.0,0.0,0.0,0.0,0.0,0.0,0.0,0.0,0.0,0.0,0.0,0.0,0.0,0.0,0.0,0.0,0.0,0.0,0.0,0.0,0.0,0.0,0.0,0.0,0.0,0.0,0.0,0.0,0.0,0.0,0.0,0.0,0.0,0.0,0.0,0.0,0.0,0.0,0.0,0.0,0.0,0.0,0.0,0.0,0.0,0.0,0.0,0.0,0.0,0.0,0.0,0.0,0.0,0.0,0.0,0.0,0.0,0.0,0.0,0.0,0.0,0.0,0.0,0.0,0.0,0.0,0.0,0.0,0.0,0.0,0.0,0.0,0.0,0.0,0.0,0.0,0.0,0.0,0.0,0.0,0.0,0.0,0.0,0.0,0.0,0.0,0.0,0.0,0.0,0.0,0.0],[0.0,0.0,0.0,0.0,0.0,0.0,0.0,0.0,0.0,0.0,0.0,0.0,0.0,0.0,0.0,0.0,0.0,0.0,0.0,0.0,0.0,0.0,0.0,0.0,0.0,0.0,0.0,0.0,0.0,0.0,0.0,0.0,0.0,0.0,0.0,0.0,0.0,0.0,0.0,0.0,0.0,0.0,0.0,0.02,0.01,0.04,0.04,0.04,0.08,0.02,0.06,0.03,0.01,0.0,0.01,0.01,0.0,0.0,0.01,0.0,0.0,0.0,0.0,0.0,0.01,0.0,0.0,0.0,0.0,0.01,0.01,0.0,0.0,0.01,0.0,0.0,0.0,0.0,0.0,0.0,0.0,0.47,0.54,0.9,1.0,1.0,1.0,0.86,0.27,0.13,0.0,0.0,0.0,0.0,0.0,0.0,0.0,0.0,0.0,0.0,0.0,0.0,0.0,0.0,0.0,0.0,0.0,0.0,0.0,0.0,0.0,0.0,0.0,0.0,0.0,0.0,0.0,0.0,0.0,0.0,0.0,0.0,0.0,0.0,0.0,0.0,0.0,0.0,0.0,0.0,0.0,0.0,0.0,0.0,0.0,0.0,0.0,0.0,0.0,0.0,0.0,0.0,0.0,0.0,0.0,0.0,0.0,0.0,0.0,0.0,0.0,0.0,0.0,0.0,0.0,0.0,0.0,0.0,0.0,0.0,0.0,0.0,0.0,0.0,0.0,0.0,0.0,0.0,0.0,0.0,0.0,0.0,0.0,0.0,0.0,0.0,0.0,0.0,0.0,0.0,0.0,0.0,0.0,0.0,0.0,0.0,0.0,0.0,0.0,0.0,0.0,0.0,0.0,0.0,0.0,0.0,0.0,0.0,0.0,0.0,0.0,0.0,0.0,0.0,0.0,0.0],[0.0,0.0,0.0,0.0,0.0,0.0,0.0,0.0,0.0,0.0,0.0,0.0,0.0,0.0,0.0,0.0,0.0,0.0,0.0,0.0,0.0,0.0,0.0,0.0,0.0,0.0,0.0,0.0,0.0,0.0,0.0,0.0,0.0,0.0,0.0,0.0,0.0,0.0,0.0,0.0,0.0,0.02,0.01,0.05,0.02,0.07,0.05,0.05,0.04,0.01,0.01,0.0,0.0,0.0,0.0,0.0,0.0,0.0,0.0,0.0,0.0,0.0,0.0,0.0,0.01,0.0,0.0,0.0,0.0,0.01,0.0,0.0,0.0,0.0,0.0,0.0,0.0,0.0,0.0,0.0,0.0,0.01,0.47,0.57,0.79,1.0,1.0,1.0,0.88,0.21,0.06,0.0,0.0,0.0,0.0,0.0,0.0,0.0,0.0,0.0,0.0,0.0,0.0,0.0,0.0,0.0,0.0,0.0,0.0,0.0,0.0,0.0,0.0,0.0,0.0,0.0,0.0,0.0,0.0,0.0,0.0,0.0,0.0,0.0,0.0,0.0,0.0,0.0,0.0,0.0,0.0,0.0,0.0,0.0,0.0,0.0,0.0,0.0,0.0,0.0,0.0,0.0,0.0,0.0,0.0,0.0,0.0,0.0,0.0,0.0,0.0,0.0,0.0,0.0,0.0,0.0,0.0,0.0,0.0,0.0,0.0,0.0,0.0,0.0,0.0,0.0,0.0,0.0,0.0,0.0,0.0,0.0,0.0,0.0,0.0,0.0,0.0,0.0,0.0,0.0,0.0,0.0,0.0,0.0,0.0,0.0,0.0,0.0,0.0,0.0,0.0,0.0,0.0,0.0,0.0,0.0,0.0,0.0,0.0,0.0,0.0,0.0,0.0,0.0,0.0,0.0],[0.0,0.0,0.0,0.0,0.0,0.0,0.0,0.0,0.0,0.0,0.0,0.0,0.0,0.0,0.0,0.0,0.0,0.0,0.0,0.0,0.0,0.0,0.0,0.0,0.0,0.0,0.0,0.0,0.0,0.0,0.0,0.0,0.0,0.0,0.0,0.0,0.0,0.0,0.0,0.0,0.0,0.0,0.0,0.02,0.01,0.01,0.02,0.02,0.03,0.0,0.01,0.0,0.0,0.0,0.0,0.0,0.0,0.0,0.0,0.0,0.0,0.0,0.0,0.0,0.01,0.0,0.0,0.01,0.0,0.01,0.01,0.01,0.01,0.01,0.01,0.0,0.0,0.0,0.0,0.0,0.0,0.0,0.01,0.59,0.56,0.86,1.0,1.0,1.0,0.86,0.08,0.01,0.0,0.0,0.0,0.01,0.01,0.01,0.01,0.0,0.0,0.0,0.0,0.0,0.0,0.0,0.0,0.0,0.0,0.0,0.0,0.0,0.0,0.0,0.0,0.0,0.0,0.0,0.0,0.0,0.0,0.0,0.0,0.0,0.0,0.0,0.0,0.0,0.0,0.0,0.0,0.0,0.0,0.0,0.0,0.0,0.0,0.0,0.0,0.0,0.0,0.0,0.0,0.0,0.0,0.0,0.0,0.0,0.0,0.0,0.0,0.0,0.0,0.0,0.0,0.0,0.0,0.0,0.0,0.0,0.0,0.0,0.0,0.0,0.0,0.0,0.0,0.0,0.0,0.0,0.0,0.0,0.0,0.0,0.0,0.0,0.0,0.0,0.0,0.0,0.0,0.0,0.0,0.0,0.0,0.0,0.0,0.0,0.0,0.0,0.0,0.0,0.0,0.0,0.0,0.0,0.0,0.0,0.0,0.0,0.0,0.0,0.0,0.0,0.0,0.0],[0.0,0.0,0.0,0.0,0.0,0.0,0.0,0.0,0.0,0.0,0.0,0.0,0.0,0.0,0.0,0.0,0.0,0.0,0.0,0.0,0.0,0.0,0.0,0.0,0.0,0.0,0.0,0.0,0.0,0.0,0.0,0.0,0.0,0.0,0.0,0.0,0.0,0.0,0.0,0.0,0.0,0.04,0.01,0.05,0.02,0.04,0.03,0.02,0.02,0.0,0.0,0.0,0.0,0.0,0.0,0.0,0.0,0.0,0.0,0.0,0.0,0.0,0.0,0.0,0.01,0.0,0.0,0.01,0.0,0.0,0.0,0.0,0.01,0.0,0.0,0.0,0.0,0.0,0.0,0.0,0.0,0.0,0.0,0.02,0.2,0.27,0.88,1.0,1.0,1.0,0.94,0.03,0.03,0.0,0.02,0.01,0.04,0.01,0.01,0.0,0.0,0.0,0.0,0.0,0.0,0.0,0.0,0.0,0.0,0.0,0.0,0.0,0.0,0.01,0.0,0.01,0.0,0.0,0.0,0.0,0.0,0.0,0.0,0.0,0.0,0.0,0.0,0.0,0.0,0.0,0.0,0.0,0.0,0.0,0.0,0.0,0.0,0.0,0.0,0.0,0.0,0.0,0.0,0.0,0.0,0.0,0.0,0.0,0.0,0.0,0.0,0.0,0.0,0.0,0.0,0.0,0.0,0.0,0.0,0.0,0.0,0.0,0.0,0.0,0.0,0.0,0.0,0.0,0.0,0.0,0.0,0.0,0.0,0.0,0.0,0.0,0.0,0.0,0.0,0.0,0.0,0.0,0.0,0.0,0.0,0.0,0.0,0.0,0.0,0.0,0.0,0.0,0.0,0.0,0.0,0.0,0.0,0.0,0.0,0.0,0.0,0.0,0.0,0.0,0.0,0.0],[0.0,0.0,0.0,0.0,0.0,0.0,0.0,0.0,0.0,0.0,0.0,0.0,0.0,0.0,0.0,0.0,0.0,0.0,0.0,0.0,0.0,0.0,0.0,0.0,0.0,0.0,0.0,0.0,0.0,0.0,0.0,0.0,0.0,0.0,0.0,0.0,0.0,0.0,0.0,0.0,0.0,0.01,0.01,0.02,0.02,0.01,0.03,0.01,0.02,0.0,0.0,0.0,0.0,0.0,0.0,0.0,0.0,0.0,0.0,0.0,0.0,0.0,0.0,0.0,0.0,0.0,0.0,0.0,0.0,0.01,0.0,0.0,0.0,0.0,0.0,0.0,0.0,0.0,0.0,0.0,0.0,0.0,0.0,0.0,0.01,0.13,0.21,0.86,1.0,1.0,1.0,0.91,0.07,0.03,0.01,0.01,0.01,0.01,0.0,0.0,0.0,0.0,0.0,0.0,0.0,0.0,0.0,0.0,0.0,0.0,0.0,0.0,0.0,0.0,0.0,0.0,0.0,0.0,0.0,0.0,0.0,0.0,0.0,0.0,0.0,0.0,0.0,0.0,0.0,0.0,0.0,0.0,0.0,0.0,0.0,0.0,0.0,0.0,0.0,0.0,0.0,0.0,0.0,0.0,0.0,0.0,0.0,0.0,0.0,0.0,0.0,0.0,0.0,0.0,0.0,0.0,0.0,0.0,0.0,0.0,0.0,0.0,0.0,0.0,0.0,0.0,0.0,0.0,0.0,0.0,0.0,0.0,0.0,0.0,0.0,0.0,0.0,0.0,0.0,0.0,0.0,0.0,0.0,0.0,0.0,0.0,0.0,0.0,0.0,0.0,0.0,0.0,0.0,0.0,0.0,0.0,0.0,0.0,0.0,0.0,0.0,0.0,0.0,0.0,0.0,0.0],[0.0,0.0,0.0,0.0,0.0,0.0,0.0,0.0,0.0,0.0,0.0,0.0,0.0,0.0,0.0,0.0,0.0,0.0,0.0,0.0,0.0,0.0,0.0,0.0,0.0,0.0,0.0,0.0,0.0,0.0,0.0,0.0,0.0,0.0,0.0,0.0,0.0,0.0,0.0,0.0,0.01,0.04,0.02,0.03,0.01,0.01,0.0,0.0,0.0,0.0,0.0,0.0,0.0,0.0,0.0,0.0,0.0,0.0,0.0,0.0,0.0,0.0,0.0,0.0,0.0,0.0,0.0,0.0,0.0,0.0,0.0,0.0,0.0,0.0,0.0,0.0,0.0,0.0,0.0,0.0,0.0,0.0,0.0,0.0,0.0,0.0,0.06,0.08,0.94,1.0,1.0,1.0,0.88,0.05,0.4,0.09,0.08,0.02,0.01,0.0,0.0,0.0,0.0,0.0,0.0,0.0,0.0,0.0,0.0,0.0,0.0,0.0,0.0,0.0,0.0,0.0,0.0,0.0,0.0,0.0,0.0,0.0,0.0,0.0,0.0,0.0,0.0,0.0,0.0,0.0,0.0,0.0,0.0,0.0,0.0,0.0,0.0,0.0,0.0,0.0,0.0,0.0,0.0,0.0,0.0,0.0,0.0,0.0,0.0,0.0,0.0,0.0,0.0,0.0,0.0,0.0,0.0,0.0,0.0,0.0,0.0,0.0,0.0,0.0,0.0,0.0,0.0,0.0,0.0,0.0,0.0,0.0,0.0,0.0,0.0,0.0,0.0,0.0,0.0,0.0,0.0,0.0,0.0,0.0,0.0,0.0,0.0,0.0,0.0,0.0,0.0,0.0,0.0,0.0,0.0,0.0,0.0,0.0,0.0,0.0,0.0,0.0,0.0,0.0,0.0,0.0],[0.0,0.0,0.0,0.0,0.0,0.0,0.0,0.0,0.0,0.0,0.0,0.0,0.0,0.0,0.0,0.0,0.0,0.0,0.0,0.0,0.0,0.0,0.0,0.0,0.0,0.0,0.0,0.0,0.0,0.0,0.0,0.0,0.0,0.0,0.0,0.0,0.0,0.0,0.0,0.0,0.01,0.02,0.02,0.01,0.01,0.0,0.0,0.0,0.0,0.0,0.0,0.0,0.0,0.0,0.0,0.0,0.0,0.0,0.0,0.0,0.0,0.0,0.0,0.0,0.0,0.0,0.0,0.0,0.0,0.0,0.0,0.0,0.0,0.0,0.0,0.0,0.0,0.0,0.0,0.0,0.0,0.0,0.0,0.0,0.0,0.0,0.0,0.01,0.03,0.91,1.0,1.0,1.0,0.93,0.57,0.06,0.01,0.01,0.0,0.0,0.0,0.0,0.0,0.0,0.0,0.0,0.0,0.0,0.0,0.0,0.0,0.0,0.0,0.0,0.0,0.0,0.0,0.0,0.0,0.0,0.0,0.0,0.0,0.0,0.0,0.0,0.0,0.0,0.0,0.0,0.0,0.0,0.0,0.0,0.0,0.0,0.0,0.0,0.0,0.0,0.0,0.0,0.0,0.0,0.0,0.0,0.0,0.0,0.0,0.0,0.0,0.0,0.0,0.0,0.0,0.0,0.0,0.0,0.0,0.0,0.0,0.0,0.0,0.0,0.0,0.0,0.0,0.0,0.0,0.0,0.0,0.0,0.0,0.0,0.0,0.0,0.0,0.0,0.0,0.0,0.0,0.0,0.0,0.0,0.0,0.0,0.0,0.0,0.0,0.0,0.0,0.0,0.0,0.0,0.0,0.0,0.0,0.0,0.0,0.0,0.0,0.0,0.0,0.0,0.0,0.0],[0.0,0.0,0.0,0.0,0.0,0.0,0.0,0.0,0.0,0.0,0.0,0.0,0.0,0.0,0.0,0.0,0.0,0.0,0.0,0.0,0.0,0.0,0.0,0.0,0.0,0.0,0.0,0.0,0.0,0.0,0.0,0.0,0.0,0.0,0.0,0.0,0.0,0.0,0.0,0.0,0.0,0.01,0.0,0.01,0.0,0.0,0.0,0.0,0.0,0.0,0.0,0.0,0.0,0.0,0.0,0.0,0.0,0.0,0.0,0.0,0.0,0.0,0.0,0.0,0.0,0.0,0.0,0.0,0.0,0.01,0.0,0.0,0.0,0.0,0.0,0.0,0.0,0.0,0.0,0.0,0.0,0.0,0.0,0.0,0.0,0.0,0.0,0.0,0.03,0.07,0.88,1.0,1.0,1.0,0.69,0.15,0.04,0.0,0.0,0.0,0.0,0.0,0.0,0.0,0.0,0.0,0.0,0.0,0.0,0.0,0.0,0.0,0.0,0.0,0.0,0.0,0.0,0.0,0.0,0.0,0.0,0.0,0.0,0.0,0.0,0.0,0.0,0.0,0.0,0.0,0.0,0.0,0.0,0.0,0.0,0.0,0.0,0.0,0.0,0.0,0.0,0.0,0.0,0.0,0.0,0.0,0.0,0.0,0.0,0.0,0.0,0.0,0.0,0.0,0.0,0.0,0.0,0.0,0.0,0.0,0.0,0.0,0.0,0.0,0.0,0.0,0.0,0.0,0.0,0.0,0.0,0.0,0.0,0.0,0.0,0.0,0.0,0.0,0.0,0.0,0.0,0.0,0.0,0.0,0.0,0.0,0.0,0.0,0.0,0.0,0.0,0.0,0.0,0.0,0.0,0.0,0.0,0.0,0.0,0.0,0.0,0.0,0.0,0.0,0.0,0.0],[0.0,0.0,0.0,0.0,0.0,0.0,0.0,0.0,0.0,0.0,0.0,0.0,0.0,0.0,0.0,0.0,0.0,0.0,0.0,0.0,0.0,0.0,0.0,0.0,0.0,0.0,0.0,0.0,0.0,0.0,0.0,0.0,0.0,0.0,0.0,0.0,0.0,0.0,0.0,0.0,0.0,0.0,0.0,0.0,0.0,0.0,0.0,0.0,0.0,0.0,0.0,0.0,0.0,0.0,0.0,0.0,0.0,0.0,0.0,0.0,0.0,0.0,0.0,0.0,0.0,0.0,0.0,0.0,0.0,0.0,0.0,0.0,0.0,0.0,0.0,0.0,0.0,0.0,0.0,0.0,0.0,0.0,0.0,0.0,0.0,0.0,0.0,0.0,0.0,0.03,0.05,0.93,1.0,1.0,1.0,0.94,0.06,0.01,0.0,0.0,0.0,0.0,0.0,0.0,0.0,0.0,0.0,0.0,0.0,0.0,0.0,0.0,0.0,0.0,0.0,0.0,0.0,0.0,0.0,0.0,0.0,0.0,0.0,0.0,0.0,0.0,0.0,0.0,0.0,0.0,0.0,0.0,0.0,0.0,0.0,0.0,0.0,0.0,0.0,0.0,0.0,0.0,0.0,0.0,0.0,0.0,0.0,0.0,0.0,0.0,0.0,0.0,0.0,0.0,0.0,0.0,0.0,0.0,0.0,0.0,0.0,0.0,0.0,0.0,0.0,0.0,0.0,0.0,0.0,0.0,0.0,0.0,0.0,0.0,0.0,0.0,0.0,0.0,0.0,0.0,0.0,0.0,0.0,0.0,0.0,0.0,0.0,0.0,0.0,0.0,0.0,0.0,0.0,0.0,0.0,0.0,0.0,0.0,0.0,0.0,0.0,0.0,0.0,0.0,0.0,0.0],[0.0,0.0,0.0,0.0,0.0,0.0,0.0,0.0,0.0,0.0,0.0,0.0,0.0,0.0,0.0,0.0,0.0,0.0,0.0,0.0,0.0,0.0,0.0,0.0,0.0,0.0,0.0,0.0,0.0,0.0,0.0,0.0,0.0,0.0,0.0,0.0,0.0,0.0,0.0,0.02,0.01,0.03,0.01,0.01,0.0,0.0,0.0,0.0,0.0,0.0,0.0,0.0,0.0,0.0,0.0,0.0,0.0,0.0,0.0,0.0,0.0,0.0,0.0,0.0,0.0,0.0,0.0,0.0,0.0,0.0,0.0,0.0,0.0,0.0,0.0,0.0,0.0,0.0,0.0,0.0,0.0,0.0,0.0,0.0,0.0,0.0,0.0,0.0,0.02,0.01,0.4,0.57,0.69,1.0,1.0,1.0,0.68,0.03,0.0,0.0,0.0,0.0,0.0,0.0,0.0,0.0,0.0,0.0,0.0,0.0,0.01,0.0,0.0,0.0,0.0,0.0,0.0,0.0,0.0,0.0,0.0,0.0,0.0,0.0,0.0,0.0,0.0,0.0,0.0,0.0,0.0,0.0,0.0,0.0,0.0,0.0,0.0,0.0,0.0,0.0,0.0,0.0,0.0,0.0,0.0,0.0,0.0,0.0,0.0,0.0,0.0,0.0,0.0,0.0,0.0,0.0,0.0,0.0,0.0,0.0,0.0,0.0,0.0,0.0,0.0,0.0,0.0,0.0,0.0,0.0,0.0,0.0,0.0,0.0,0.0,0.0,0.0,0.0,0.0,0.0,0.0,0.0,0.0,0.0,0.0,0.0,0.0,0.0,0.0,0.0,0.0,0.0,0.0,0.0,0.0,0.0,0.0,0.0,0.0,0.0,0.0,0.0,0.0,0.0,0.0,0.0],[0.0,0.0,0.0,0.0,0.0,0.0,0.0,0.0,0.0,0.0,0.0,0.0,0.0,0.0,0.0,0.0,0.0,0.0,0.0,0.0,0.0,0.0,0.0,0.0,0.0,0.0,0.0,0.0,0.0,0.0,0.0,0.0,0.0,0.0,0.0,0.0,0.0,0.0,0.0,0.01,0.01,0.02,0.01,0.0,0.0,0.0,0.0,0.0,0.0,0.0,0.0,0.0,0.0,0.0,0.0,0.0,0.0,0.0,0.0,0.0,0.0,0.0,0.0,0.0,0.0,0.0,0.0,0.0,0.0,0.0,0.0,0.0,0.0,0.0,0.0,0.0,0.0,0.0,0.0,0.0,0.0,0.0,0.0,0.0,0.0,0.0,0.0,0.01,0.01,0.01,0.09,0.06,0.15,0.94,1.0,1.0,1.0,0.98,0.02,0.0,0.0,0.0,0.0,0.0,0.0,0.0,0.0,0.0,0.0,0.0,0.0,0.0,0.0,0.0,0.0,0.0,0.0,0.0,0.0,0.0,0.0,0.0,0.0,0.0,0.0,0.0,0.0,0.0,0.0,0.0,0.0,0.0,0.0,0.0,0.0,0.0,0.0,0.0,0.0,0.0,0.0,0.0,0.0,0.0,0.0,0.0,0.0,0.0,0.0,0.0,0.0,0.0,0.0,0.0,0.0,0.0,0.0,0.0,0.0,0.0,0.0,0.0,0.0,0.0,0.0,0.0,0.0,0.0,0.0,0.0,0.0,0.0,0.0,0.0,0.0,0.0,0.0,0.0,0.0,0.0,0.0,0.0,0.0,0.0,0.0,0.0,0.0,0.0,0.0,0.0,0.0,0.0,0.0,0.0,0.0,0.0,0.0,0.0,0.0,0.0,0.0,0.0,0.0,0.0,0.0,0.0],[0.0,0.0,0.0,0.0,0.0,0.0,0.0,0.0,0.0,0.0,0.0,0.0,0.0,0.0,0.0,0.0,0.0,0.0,0.0,0.0,0.0,0.0,0.0,0.0,0.0,0.0,0.0,0.0,0.0,0.0,0.0,0.0,0.0,0.0,0.0,0.0,0.0,0.0,0.0,0.01,0.01,0.02,0.0,0.0,0.0,0.0,0.0,0.0,0.0,0.0,0.0,0.0,0.0,0.0,0.0,0.0,0.0,0.0,0.0,0.0,0.0,0.0,0.0,0.0,0.0,0.0,0.0,0.0,0.0,0.0,0.0,0.0,0.0,0.0,0.0,0.0,0.0,0.0,0.0,0.0,0.0,0.0,0.0,0.0,0.0,0.0,0.0,0.01,0.04,0.01,0.08,0.01,0.04,0.06,0.68,1.0,1.0,1.0,0.91,0.01,0.06,0.0,0.0,0.0,0.0,0.0,0.0,0.0,0.0,0.0,0.0,0.0,0.0,0.0,0.0,0.0,0.0,0.0,0.0,0.0,0.0,0.0,0.0,0.0,0.0,0.0,0.0,0.0,0.0,0.0,0.0,0.0,0.0,0.0,0.0,0.0,0.0,0.0,0.0,0.0,0.0,0.0,0.0,0.0,0.0,0.0,0.0,0.0,0.0,0.0,0.0,0.0,0.0,0.0,0.0,0.0,0.0,0.0,0.0,0.0,0.0,0.0,0.0,0.0,0.0,0.0,0.0,0.0,0.0,0.0,0.0,0.0,0.0,0.0,0.0,0.0,0.0,0.0,0.0,0.0,0.0,0.0,0.0,0.0,0.0,0.0,0.0,0.0,0.0,0.0,0.0,0.0,0.0,0.0,0.0,0.0,0.0,0.0,0.0,0.0,0.0,0.0,0.0,0.0,0.0,0.0],[0.0,0.0,0.0,0.0,0.0,0.0,0.0,0.0,0.0,0.0,0.0,0.0,0.0,0.0,0.0,0.0,0.0,0.0,0.0,0.0,0.0,0.0,0.0,0.0,0.0,0.0,0.0,0.0,0.0,0.0,0.0,0.0,0.0,0.0,0.0,0.0,0.0,0.01,0.01,0.01,0.01,0.01,0.0,0.0,0.0,0.0,0.0,0.0,0.0,0.0,0.0,0.0,0.0,0.0,0.0,0.0,0.0,0.0,0.0,0.0,0.0,0.0,0.0,0.0,0.0,0.0,0.0,0.0,0.0,0.0,0.0,0.0,0.0,0.0,0.0,0.0,0.0,0.0,0.0,0.0,0.0,0.0,0.0,0.0,0.0,0.0,0.0,0.01,0.01,0.01,0.02,0.01,0.0,0.01,0.03,0.98,1.0,1.0,1.0,0.93,0.34,0.02,0.0,0.0,0.0,0.0,0.0,0.0,0.0,0.0,0.0,0.0,0.0,0.0,0.0,0.0,0.0,0.0,0.0,0.0,0.0,0.0,0.0,0.0,0.0,0.0,0.0,0.0,0.0,0.0,0.0,0.0,0.0,0.0,0.0,0.0,0.0,0.0,0.0,0.0,0.0,0.0,0.0,0.0,0.0,0.0,0.0,0.0,0.0,0.0,0.0,0.0,0.0,0.0,0.0,0.0,0.0,0.0,0.0,0.0,0.0,0.0,0.0,0.0,0.0,0.0,0.0,0.0,0.0,0.0,0.0,0.0,0.0,0.0,0.0,0.0,0.0,0.0,0.0,0.0,0.0,0.0,0.0,0.0,0.0,0.0,0.0,0.0,0.0,0.0,0.0,0.0,0.0,0.0,0.0,0.0,0.0,0.0,0.0,0.0,0.0,0.0,0.0,0.0,0.0,0.0],[0.0,0.0,0.0,0.0,0.0,0.0,0.0,0.0,0.0,0.0,0.0,0.0,0.0,0.0,0.0,0.0,0.0,0.0,0.0,0.0,0.0,0.0,0.0,0.0,0.0,0.0,0.0,0.0,0.0,0.0,0.0,0.0,0.0,0.0,0.0,0.0,0.0,0.0,0.0,0.0,0.0,0.0,0.0,0.0,0.0,0.0,0.0,0.0,0.0,0.0,0.0,0.0,0.0,0.0,0.0,0.0,0.0,0.0,0.0,0.0,0.0,0.0,0.0,0.0,0.0,0.0,0.0,0.0,0.0,0.0,0.0,0.0,0.0,0.0,0.0,0.0,0.0,0.0,0.0,0.0,0.0,0.0,0.0,0.0,0.0,0.0,0.0,0.01,0.01,0.0,0.01,0.0,0.0,0.0,0.0,0.02,0.91,1.0,1.0,1.0,0.66,0.04,0.0,0.0,0.0,0.0,0.0,0.0,0.0,0.0,0.0,0.0,0.0,0.0,0.0,0.0,0.0,0.0,0.0,0.0,0.0,0.0,0.0,0.0,0.0,0.0,0.0,0.0,0.0,0.0,0.0,0.0,0.0,0.0,0.0,0.0,0.0,0.0,0.0,0.0,0.0,0.0,0.0,0.0,0.0,0.0,0.0,0.0,0.0,0.0,0.0,0.0,0.0,0.0,0.0,0.0,0.0,0.0,0.0,0.0,0.0,0.0,0.0,0.0,0.0,0.0,0.0,0.0,0.0,0.0,0.0,0.0,0.0,0.0,0.0,0.0,0.0,0.0,0.0,0.0,0.0,0.0,0.0,0.0,0.0,0.0,0.0,0.0,0.0,0.0,0.0,0.0,0.0,0.0,0.0,0.0,0.0,0.0,0.0,0.0,0.0,0.0,0.0,0.0,0.0,0.0],[0.0,0.0,0.0,0.0,0.0,0.0,0.0,0.0,0.0,0.0,0.0,0.0,0.0,0.0,0.0,0.0,0.0,0.0,0.0,0.0,0.0,0.0,0.0,0.0,0.0,0.0,0.0,0.0,0.0,0.0,0.0,0.0,0.0,0.0,0.0,0.0,0.0,0.01,0.0,0.0,0.0,0.0,0.0,0.0,0.0,0.0,0.0,0.0,0.0,0.0,0.0,0.0,0.0,0.0,0.0,0.0,0.0,0.0,0.0,0.0,0.0,0.0,0.0,0.0,0.0,0.0,0.0,0.0,0.0,0.0,0.0,0.0,0.0,0.0,0.0,0.0,0.0,0.0,0.0,0.0,0.0,0.0,0.0,0.0,0.0,0.0,0.0,0.0,0.0,0.0,0.0,0.0,0.0,0.0,0.0,0.0,0.01,0.93,1.0,1.0,1.0,0.75,0.05,0.01,0.0,0.0,0.0,0.0,0.0,0.0,0.0,0.0,0.0,0.0,0.0,0.0,0.0,0.0,0.0,0.0,0.0,0.0,0.0,0.0,0.0,0.0,0.0,0.0,0.0,0.0,0.0,0.0,0.0,0.0,0.0,0.0,0.0,0.0,0.0,0.0,0.0,0.0,0.0,0.0,0.0,0.0,0.0,0.0,0.0,0.0,0.0,0.0,0.0,0.0,0.0,0.0,0.0,0.0,0.0,0.0,0.0,0.0,0.0,0.0,0.0,0.0,0.0,0.0,0.0,0.0,0.0,0.0,0.0,0.0,0.0,0.0,0.0,0.0,0.0,0.0,0.0,0.0,0.0,0.0,0.0,0.0,0.0,0.0,0.0,0.0,0.0,0.0,0.0,0.0,0.0,0.0,0.0,0.0,0.0,0.0,0.0,0.0,0.0,0.0,0.0,0.0],[0.0,0.0,0.0,0.0,0.0,0.0,0.0,0.0,0.0,0.0,0.0,0.0,0.0,0.0,0.0,0.0,0.0,0.0,0.0,0.0,0.0,0.0,0.0,0.0,0.0,0.0,0.0,0.0,0.0,0.0,0.0,0.0,0.0,0.0,0.0,0.0,0.0,0.0,0.0,0.0,0.0,0.0,0.0,0.0,0.0,0.0,0.0,0.0,0.0,0.0,0.0,0.0,0.0,0.0,0.0,0.0,0.0,0.0,0.0,0.0,0.0,0.0,0.0,0.0,0.0,0.0,0.0,0.0,0.0,0.0,0.0,0.0,0.0,0.0,0.0,0.0,0.0,0.0,0.0,0.0,0.0,0.0,0.0,0.0,0.0,0.0,0.0,0.0,0.0,0.0,0.0,0.0,0.0,0.0,0.0,0.0,0.06,0.34,0.66,1.0,1.0,1.0,0.77,0.04,0.02,0.0,0.0,0.0,0.0,0.0,0.0,0.0,0.0,0.0,0.0,0.0,0.0,0.0,0.0,0.0,0.0,0.0,0.0,0.0,0.0,0.0,0.0,0.0,0.0,0.0,0.0,0.0,0.0,0.0,0.0,0.0,0.0,0.0,0.0,0.0,0.0,0.0,0.0,0.0,0.0,0.0,0.0,0.0,0.0,0.0,0.0,0.0,0.0,0.0,0.0,0.0,0.0,0.0,0.0,0.0,0.0,0.0,0.0,0.0,0.0,0.0,0.0,0.0,0.0,0.0,0.0,0.0,0.0,0.0,0.0,0.0,0.0,0.0,0.0,0.0,0.0,0.0,0.0,0.0,0.0,0.0,0.0,0.0,0.0,0.0,0.0,0.0,0.0,0.0,0.0,0.0,0.0,0.0,0.0,0.0,0.0,0.0,0.0,0.0,0.0,0.0],[0.0,0.0,0.0,0.0,0.0,0.0,0.0,0.0,0.0,0.0,0.0,0.0,0.0,0.0,0.0,0.0,0.0,0.0,0.0,0.0,0.0,0.0,0.0,0.0,0.0,0.0,0.0,0.0,0.0,0.0,0.0,0.0,0.0,0.0,0.0,0.0,0.0,0.0,0.0,0.0,0.0,0.0,0.0,0.0,0.0,0.0,0.0,0.0,0.0,0.0,0.0,0.0,0.0,0.0,0.0,0.0,0.0,0.0,0.0,0.0,0.0,0.0,0.0,0.0,0.0,0.0,0.0,0.0,0.0,0.0,0.0,0.0,0.0,0.0,0.0,0.0,0.0,0.0,0.0,0.0,0.0,0.0,0.0,0.0,0.0,0.0,0.0,0.0,0.0,0.0,0.0,0.0,0.0,0.0,0.0,0.0,0.0,0.02,0.04,0.75,1.0,1.0,1.0,0.77,0.05,0.01,0.0,0.0,0.0,0.0,0.0,0.0,0.0,0.0,0.0,0.0,0.0,0.0,0.0,0.0,0.0,0.0,0.0,0.0,0.0,0.0,0.0,0.0,0.0,0.0,0.0,0.0,0.0,0.0,0.0,0.0,0.0,0.0,0.0,0.0,0.0,0.0,0.0,0.0,0.0,0.0,0.0,0.0,0.0,0.0,0.0,0.0,0.0,0.0,0.0,0.0,0.0,0.0,0.0,0.0,0.0,0.0,0.0,0.0,0.0,0.0,0.0,0.0,0.0,0.0,0.0,0.0,0.0,0.0,0.0,0.0,0.0,0.0,0.0,0.0,0.0,0.0,0.0,0.0,0.0,0.0,0.0,0.0,0.0,0.0,0.0,0.0,0.0,0.0,0.0,0.0,0.0,0.0,0.0,0.0,0.0,0.0,0.0,0.0,0.0,0.0],[0.0,0.0,0.0,0.0,0.0,0.0,0.0,0.0,0.0,0.0,0.0,0.0,0.0,0.0,0.0,0.0,0.0,0.0,0.0,0.0,0.0,0.0,0.0,0.0,0.0,0.0,0.0,0.0,0.0,0.0,0.0,0.0,0.0,0.0,0.0,0.0,0.0,0.0,0.0,0.0,0.0,0.0,0.0,0.0,0.0,0.0,0.0,0.0,0.0,0.0,0.0,0.0,0.0,0.0,0.0,0.0,0.0,0.0,0.0,0.0,0.0,0.0,0.0,0.0,0.0,0.0,0.0,0.0,0.0,0.0,0.0,0.0,0.0,0.0,0.0,0.0,0.0,0.0,0.0,0.0,0.0,0.0,0.0,0.0,0.0,0.0,0.0,0.0,0.0,0.0,0.0,0.0,0.0,0.0,0.0,0.0,0.0,0.0,0.0,0.05,0.77,1.0,1.0,1.0,0.66,0.03,0.0,0.0,0.0,0.0,0.0,0.0,0.0,0.0,0.0,0.0,0.0,0.0,0.0,0.0,0.0,0.0,0.0,0.0,0.0,0.0,0.0,0.0,0.0,0.0,0.0,0.0,0.0,0.0,0.0,0.0,0.0,0.0,0.0,0.0,0.0,0.0,0.0,0.0,0.0,0.0,0.0,0.0,0.0,0.0,0.0,0.0,0.0,0.0,0.0,0.0,0.0,0.0,0.0,0.0,0.0,0.0,0.0,0.0,0.0,0.0,0.0,0.0,0.0,0.0,0.0,0.0,0.0,0.0,0.0,0.0,0.0,0.0,0.0,0.0,0.0,0.0,0.0,0.0,0.0,0.0,0.0,0.0,0.0,0.0,0.0,0.0,0.0,0.0,0.0,0.0,0.0,0.0,0.0,0.0,0.0,0.0,0.0,0.0,0.0,0.0],[0.0,0.0,0.0,0.0,0.0,0.0,0.0,0.0,0.0,0.0,0.0,0.0,0.0,0.0,0.0,0.0,0.0,0.0,0.0,0.0,0.0,0.0,0.0,0.0,0.0,0.0,0.0,0.0,0.0,0.0,0.0,0.0,0.0,0.0,0.0,0.0,0.0,0.0,0.0,0.0,0.0,0.0,0.0,0.0,0.0,0.0,0.0,0.0,0.0,0.0,0.0,0.0,0.0,0.0,0.0,0.0,0.0,0.0,0.0,0.0,0.0,0.0,0.0,0.0,0.0,0.0,0.0,0.0,0.0,0.0,0.0,0.0,0.0,0.0,0.0,0.0,0.0,0.0,0.0,0.0,0.0,0.0,0.0,0.0,0.0,0.0,0.0,0.0,0.0,0.0,0.0,0.0,0.0,0.0,0.0,0.0,0.0,0.0,0.0,0.01,0.04,0.77,1.0,1.0,1.0,0.59,0.01,0.0,0.0,0.0,0.0,0.0,0.0,0.0,0.0,0.0,0.0,0.0,0.0,0.0,0.0,0.0,0.0,0.0,0.0,0.0,0.0,0.0,0.0,0.0,0.0,0.0,0.0,0.0,0.0,0.0,0.0,0.0,0.0,0.0,0.0,0.0,0.0,0.0,0.0,0.0,0.0,0.0,0.0,0.0,0.0,0.0,0.0,0.0,0.0,0.0,0.0,0.0,0.0,0.0,0.0,0.0,0.0,0.0,0.0,0.0,0.0,0.0,0.0,0.0,0.0,0.0,0.0,0.0,0.0,0.0,0.0,0.0,0.0,0.0,0.0,0.0,0.0,0.0,0.0,0.0,0.0,0.0,0.0,0.0,0.0,0.0,0.0,0.0,0.0,0.0,0.0,0.0,0.0,0.0,0.0,0.0,0.0,0.0,0.0,0.0],[0.0,0.0,0.0,0.0,0.0,0.0,0.0,0.0,0.0,0.0,0.0,0.0,0.0,0.0,0.0,0.0,0.0,0.0,0.0,0.0,0.0,0.0,0.0,0.0,0.0,0.0,0.0,0.0,0.0,0.0,0.0,0.0,0.0,0.0,0.0,0.0,0.0,0.0,0.0,0.0,0.0,0.0,0.0,0.0,0.0,0.0,0.0,0.0,0.0,0.0,0.0,0.0,0.0,0.0,0.0,0.0,0.0,0.0,0.0,0.0,0.0,0.0,0.0,0.0,0.0,0.0,0.0,0.0,0.0,0.0,0.0,0.0,0.0,0.0,0.0,0.0,0.0,0.0,0.0,0.0,0.0,0.0,0.0,0.0,0.0,0.0,0.0,0.0,0.0,0.0,0.0,0.0,0.0,0.0,0.0,0.0,0.0,0.0,0.0,0.0,0.02,0.05,0.66,1.0,1.0,1.0,0.78,0.02,0.01,0.0,0.0,0.0,0.0,0.0,0.0,0.0,0.0,0.0,0.0,0.0,0.0,0.0,0.0,0.0,0.0,0.0,0.0,0.0,0.0,0.0,0.0,0.0,0.0,0.0,0.0,0.0,0.0,0.0,0.0,0.0,0.0,0.0,0.0,0.0,0.0,0.0,0.0,0.0,0.0,0.0,0.0,0.0,0.0,0.0,0.0,0.0,0.0,0.0,0.0,0.0,0.0,0.0,0.0,0.0,0.0,0.0,0.0,0.0,0.0,0.0,0.0,0.0,0.0,0.0,0.0,0.0,0.0,0.0,0.0,0.0,0.0,0.0,0.0,0.0,0.0,0.0,0.0,0.0,0.0,0.0,0.0,0.0,0.0,0.0,0.0,0.0,0.0,0.0,0.0,0.0,0.0,0.0,0.0,0.0,0.0,0.0],[0.0,0.0,0.0,0.0,0.0,0.0,0.0,0.0,0.0,0.0,0.0,0.0,0.0,0.0,0.0,0.0,0.0,0.0,0.0,0.0,0.0,0.0,0.0,0.0,0.0,0.0,0.0,0.0,0.0,0.0,0.0,0.0,0.0,0.0,0.0,0.0,0.0,0.0,0.0,0.0,0.0,0.0,0.0,0.0,0.0,0.0,0.0,0.0,0.0,0.0,0.0,0.0,0.0,0.0,0.0,0.0,0.0,0.0,0.0,0.0,0.0,0.0,0.0,0.0,0.0,0.0,0.0,0.0,0.0,0.0,0.0,0.0,0.0,0.0,0.0,0.0,0.0,0.0,0.0,0.0,0.0,0.0,0.0,0.0,0.0,0.0,0.0,0.0,0.0,0.0,0.0,0.0,0.0,0.0,0.0,0.0,0.0,0.0,0.0,0.0,0.0,0.01,0.03,0.59,1.0,1.0,1.0,0.86,0.1,0.01,0.01,0.01,0.02,0.0,0.0,0.0,0.0,0.0,0.0,0.0,0.0,0.0,0.0,0.0,0.0,0.0,0.0,0.0,0.0,0.0,0.0,0.0,0.0,0.0,0.0,0.0,0.0,0.0,0.0,0.0,0.0,0.0,0.0,0.0,0.0,0.0,0.0,0.0,0.0,0.0,0.0,0.0,0.0,0.0,0.0,0.0,0.0,0.0,0.0,0.0,0.0,0.0,0.0,0.0,0.0,0.0,0.0,0.0,0.0,0.0,0.0,0.0,0.0,0.0,0.0,0.0,0.0,0.0,0.0,0.0,0.0,0.0,0.0,0.0,0.0,0.0,0.0,0.0,0.0,0.0,0.0,0.0,0.0,0.0,0.0,0.0,0.0,0.0,0.0,0.0,0.0,0.0,0.0,0.0,0.0,0.0],[0.0,0.0,0.0,0.0,0.0,0.0,0.0,0.0,0.0,0.0,0.0,0.0,0.0,0.0,0.0,0.0,0.0,0.0,0.0,0.0,0.0,0.0,0.0,0.0,0.0,0.0,0.0,0.0,0.0,0.0,0.0,0.0,0.0,0.0,0.0,0.0,0.0,0.0,0.0,0.0,0.0,0.0,0.0,0.0,0.0,0.0,0.0,0.0,0.0,0.0,0.0,0.0,0.0,0.0,0.0,0.0,0.0,0.0,0.0,0.0,0.0,0.0,0.0,0.0,0.0,0.0,0.0,0.0,0.0,0.0,0.0,0.0,0.0,0.0,0.0,0.0,0.0,0.0,0.0,0.0,0.0,0.0,0.0,0.0,0.0,0.0,0.0,0.0,0.0,0.0,0.0,0.0,0.0,0.0,0.0,0.0,0.0,0.0,0.0,0.0,0.0,0.0,0.0,0.01,0.78,1.0,1.0,1.0,0.75,0.08,0.09,0.03,0.04,0.0,0.0,0.0,0.0,0.0,0.0,0.0,0.0,0.0,0.0,0.0,0.0,0.0,0.0,0.0,0.0,0.0,0.0,0.0,0.0,0.0,0.0,0.0,0.0,0.0,0.0,0.0,0.0,0.0,0.0,0.0,0.0,0.0,0.0,0.0,0.0,0.0,0.0,0.0,0.0,0.0,0.0,0.0,0.0,0.0,0.0,0.0,0.0,0.0,0.0,0.0,0.0,0.0,0.0,0.0,0.0,0.0,0.0,0.0,0.0,0.0,0.0,0.0,0.0,0.0,0.0,0.0,0.0,0.0,0.0,0.0,0.0,0.0,0.0,0.0,0.0,0.0,0.0,0.0,0.0,0.0,0.0,0.0,0.0,0.0,0.0,0.0,0.0,0.0,0.0,0.0,0.0,0.0],[0.0,0.0,0.0,0.0,0.0,0.0,0.0,0.0,0.0,0.0,0.0,0.0,0.0,0.0,0.0,0.0,0.0,0.0,0.0,0.0,0.0,0.0,0.0,0.0,0.0,0.0,0.0,0.0,0.0,0.0,0.0,0.0,0.0,0.0,0.0,0.0,0.0,0.0,0.0,0.0,0.0,0.0,0.0,0.0,0.0,0.0,0.0,0.0,0.0,0.0,0.0,0.0,0.0,0.0,0.0,0.0,0.0,0.0,0.0,0.0,0.0,0.0,0.0,0.0,0.0,0.0,0.0,0.0,0.0,0.0,0.0,0.0,0.0,0.0,0.0,0.0,0.0,0.0,0.0,0.0,0.0,0.0,0.0,0.0,0.0,0.0,0.0,0.0,0.0,0.0,0.0,0.0,0.0,0.0,0.0,0.0,0.0,0.0,0.0,0.0,0.0,0.0,0.0,0.0,0.02,0.86,1.0,1.0,1.0,0.62,0.1,0.01,0.01,0.0,0.0,0.0,0.0,0.0,0.0,0.0,0.0,0.0,0.0,0.0,0.0,0.0,0.0,0.0,0.0,0.0,0.0,0.0,0.0,0.0,0.0,0.0,0.0,0.0,0.0,0.0,0.0,0.0,0.0,0.0,0.0,0.0,0.0,0.0,0.0,0.0,0.0,0.0,0.0,0.0,0.0,0.0,0.0,0.0,0.0,0.0,0.0,0.0,0.0,0.0,0.0,0.0,0.0,0.0,0.0,0.0,0.0,0.0,0.0,0.0,0.0,0.0,0.0,0.0,0.0,0.0,0.0,0.0,0.0,0.0,0.0,0.0,0.0,0.0,0.0,0.0,0.0,0.0,0.0,0.0,0.0,0.0,0.0,0.0,0.0,0.0,0.0,0.0,0.0,0.0,0.0,0.0],[0.0,0.0,0.0,0.0,0.0,0.0,0.0,0.0,0.0,0.0,0.0,0.0,0.0,0.0,0.0,0.0,0.0,0.0,0.0,0.0,0.0,0.0,0.0,0.0,0.0,0.0,0.0,0.0,0.0,0.0,0.0,0.0,0.0,0.0,0.0,0.0,0.0,0.0,0.0,0.0,0.0,0.0,0.0,0.0,0.0,0.0,0.0,0.0,0.0,0.0,0.0,0.0,0.0,0.0,0.0,0.0,0.0,0.0,0.0,0.0,0.0,0.0,0.0,0.0,0.0,0.0,0.0,0.0,0.0,0.0,0.0,0.0,0.0,0.0,0.0,0.0,0.0,0.0,0.0,0.0,0.0,0.0,0.0,0.0,0.0,0.0,0.0,0.0,0.0,0.0,0.0,0.0,0.0,0.0,0.0,0.0,0.0,0.0,0.0,0.0,0.0,0.0,0.0,0.0,0.01,0.1,0.75,1.0,1.0,1.0,0.74,0.07,0.03,0.0,0.0,0.0,0.0,0.0,0.0,0.0,0.0,0.0,0.0,0.0,0.0,0.0,0.0,0.0,0.0,0.0,0.0,0.0,0.0,0.0,0.0,0.0,0.0,0.0,0.0,0.0,0.0,0.0,0.0,0.0,0.0,0.0,0.0,0.0,0.0,0.0,0.0,0.0,0.0,0.0,0.0,0.0,0.0,0.0,0.0,0.0,0.0,0.0,0.0,0.0,0.0,0.0,0.0,0.0,0.0,0.0,0.0,0.0,0.0,0.0,0.0,0.0,0.0,0.0,0.0,0.0,0.0,0.0,0.0,0.0,0.0,0.0,0.0,0.0,0.0,0.0,0.0,0.0,0.0,0.0,0.0,0.0,0.0,0.0,0.0,0.0,0.0,0.0,0.0,0.0,0.0,0.0],[0.0,0.0,0.0,0.0,0.0,0.0,0.0,0.0,0.0,0.0,0.0,0.0,0.0,0.0,0.0,0.0,0.0,0.0,0.0,0.0,0.0,0.0,0.0,0.0,0.0,0.0,0.0,0.0,0.0,0.0,0.0,0.0,0.0,0.0,0.0,0.0,0.0,0.0,0.0,0.0,0.0,0.0,0.0,0.0,0.0,0.0,0.0,0.0,0.0,0.0,0.0,0.0,0.0,0.0,0.0,0.0,0.0,0.0,0.0,0.0,0.0,0.0,0.0,0.0,0.0,0.0,0.0,0.0,0.0,0.0,0.0,0.0,0.0,0.0,0.0,0.0,0.0,0.0,0.0,0.0,0.0,0.0,0.0,0.0,0.0,0.0,0.0,0.0,0.0,0.0,0.0,0.0,0.0,0.0,0.0,0.0,0.0,0.0,0.0,0.0,0.0,0.0,0.0,0.0,0.0,0.01,0.08,0.62,1.0,1.0,1.0,0.95,0.06,0.0,0.0,0.0,0.0,0.0,0.0,0.0,0.0,0.0,0.0,0.0,0.0,0.0,0.0,0.0,0.0,0.0,0.0,0.0,0.0,0.0,0.0,0.0,0.0,0.0,0.0,0.0,0.0,0.0,0.0,0.0,0.0,0.0,0.0,0.0,0.0,0.0,0.0,0.0,0.0,0.0,0.0,0.0,0.0,0.0,0.0,0.0,0.0,0.0,0.0,0.0,0.0,0.0,0.0,0.0,0.0,0.0,0.0,0.0,0.0,0.0,0.0,0.0,0.0,0.0,0.0,0.0,0.0,0.0,0.0,0.0,0.0,0.0,0.0,0.0,0.0,0.0,0.0,0.0,0.0,0.0,0.0,0.0,0.0,0.0,0.0,0.0,0.0,0.0,0.0,0.0,0.0,0.0],[0.0,0.0,0.0,0.0,0.0,0.0,0.0,0.0,0.0,0.0,0.0,0.0,0.0,0.0,0.0,0.0,0.0,0.0,0.0,0.0,0.0,0.0,0.0,0.0,0.0,0.0,0.0,0.0,0.0,0.0,0.0,0.0,0.0,0.0,0.0,0.0,0.0,0.0,0.0,0.0,0.0,0.0,0.0,0.0,0.0,0.0,0.0,0.0,0.0,0.0,0.0,0.0,0.0,0.0,0.0,0.0,0.0,0.0,0.0,0.0,0.0,0.0,0.0,0.0,0.0,0.0,0.0,0.0,0.0,0.0,0.0,0.0,0.0,0.0,0.0,0.0,0.0,0.0,0.0,0.0,0.0,0.0,0.0,0.0,0.0,0.0,0.0,0.0,0.0,0.0,0.0,0.0,0.0,0.0,0.01,0.0,0.0,0.0,0.0,0.0,0.0,0.0,0.0,0.0,0.0,0.01,0.09,0.1,0.74,1.0,1.0,1.0,0.69,0.02,0.01,0.0,0.0,0.0,0.0,0.0,0.0,0.0,0.0,0.0,0.0,0.0,0.0,0.0,0.0,0.0,0.0,0.0,0.0,0.0,0.0,0.0,0.0,0.0,0.0,0.0,0.0,0.0,0.0,0.0,0.0,0.0,0.0,0.0,0.0,0.0,0.0,0.0,0.0,0.0,0.0,0.0,0.0,0.0,0.0,0.0,0.0,0.0,0.0,0.0,0.0,0.0,0.0,0.0,0.0,0.0,0.0,0.0,0.0,0.0,0.0,0.0,0.0,0.0,0.0,0.0,0.0,0.0,0.0,0.0,0.0,0.0,0.0,0.0,0.0,0.0,0.0,0.0,0.0,0.0,0.0,0.0,0.0,0.0,0.0,0.0,0.0,0.0,0.0,0.0,0.0,0.0],[0.0,0.0,0.0,0.0,0.0,0.0,0.0,0.0,0.0,0.0,0.0,0.0,0.0,0.0,0.0,0.0,0.0,0.0,0.0,0.0,0.0,0.0,0.0,0.0,0.0,0.0,0.0,0.0,0.0,0.0,0.0,0.0,0.0,0.0,0.0,0.0,0.0,0.0,0.0,0.0,0.0,0.0,0.0,0.0,0.0,0.0,0.0,0.0,0.0,0.0,0.0,0.0,0.0,0.0,0.0,0.0,0.0,0.0,0.0,0.0,0.0,0.0,0.0,0.0,0.0,0.0,0.0,0.0,0.0,0.0,0.0,0.0,0.0,0.0,0.0,0.0,0.0,0.0,0.0,0.0,0.0,0.0,0.0,0.0,0.0,0.0,0.0,0.0,0.0,0.0,0.0,0.0,0.0,0.0,0.0,0.0,0.0,0.0,0.0,0.0,0.0,0.0,0.0,0.0,0.0,0.01,0.03,0.01,0.07,0.95,1.0,1.0,1.0,0.97,0.12,0.0,0.0,0.0,0.0,0.0,0.0,0.0,0.0,0.0,0.0,0.0,0.0,0.0,0.0,0.0,0.0,0.0,0.0,0.0,0.0,0.0,0.0,0.0,0.0,0.01,0.0,0.0,0.0,0.0,0.0,0.0,0.0,0.0,0.0,0.0,0.0,0.0,0.0,0.0,0.0,0.0,0.0,0.0,0.0,0.0,0.0,0.0,0.0,0.0,0.0,0.0,0.0,0.0,0.0,0.0,0.0,0.0,0.0,0.0,0.0,0.0,0.0,0.0,0.0,0.0,0.0,0.0,0.0,0.0,0.0,0.0,0.0,0.0,0.0,0.0,0.0,0.0,0.0,0.0,0.0,0.0,0.0,0.0,0.0,0.0,0.0,0.0,0.0,0.0,0.0,0.0],[0.0,0.0,0.0,0.0,0.0,0.0,0.0,0.0,0.0,0.0,0.0,0.0,0.0,0.0,0.0,0.0,0.0,0.0,0.0,0.0,0.0,0.0,0.0,0.0,0.0,0.0,0.0,0.0,0.0,0.0,0.0,0.0,0.0,0.0,0.0,0.0,0.0,0.0,0.0,0.0,0.0,0.0,0.0,0.0,0.0,0.0,0.0,0.0,0.0,0.0,0.0,0.0,0.0,0.0,0.0,0.0,0.0,0.0,0.0,0.0,0.0,0.0,0.0,0.0,0.0,0.0,0.0,0.0,0.0,0.0,0.0,0.0,0.0,0.0,0.0,0.0,0.0,0.0,0.0,0.0,0.0,0.0,0.0,0.0,0.0,0.0,0.0,0.0,0.0,0.0,0.0,0.0,0.0,0.0,0.0,0.0,0.0,0.0,0.0,0.0,0.0,0.0,0.0,0.0,0.0,0.02,0.04,0.01,0.03,0.06,0.69,1.0,1.0,1.0,0.97,0.01,0.03,0.0,0.0,0.0,0.0,0.0,0.0,0.0,0.0,0.0,0.0,0.01,0.01,0.0,0.0,0.0,0.0,0.0,0.0,0.0,0.0,0.0,0.0,0.0,0.0,0.0,0.0,0.0,0.0,0.0,0.0,0.0,0.0,0.0,0.0,0.0,0.0,0.0,0.0,0.0,0.0,0.0,0.0,0.0,0.0,0.0,0.0,0.0,0.0,0.0,0.0,0.0,0.0,0.0,0.0,0.0,0.0,0.0,0.0,0.0,0.0,0.0,0.0,0.0,0.0,0.0,0.0,0.0,0.0,0.0,0.0,0.0,0.0,0.0,0.0,0.0,0.0,0.0,0.0,0.0,0.0,0.0,0.0,0.0,0.0,0.0,0.0,0.0,0.0,0.0],[0.0,0.0,0.0,0.0,0.0,0.0,0.0,0.0,0.0,0.0,0.0,0.0,0.0,0.0,0.0,0.0,0.0,0.0,0.0,0.0,0.0,0.0,0.0,0.0,0.0,0.0,0.0,0.0,0.0,0.0,0.0,0.0,0.0,0.0,0.0,0.0,0.0,0.0,0.0,0.0,0.0,0.0,0.0,0.0,0.0,0.0,0.0,0.0,0.0,0.0,0.0,0.0,0.0,0.0,0.0,0.0,0.0,0.0,0.0,0.0,0.0,0.0,0.0,0.0,0.0,0.0,0.0,0.0,0.0,0.0,0.0,0.0,0.0,0.0,0.0,0.0,0.0,0.0,0.0,0.0,0.0,0.0,0.0,0.0,0.0,0.0,0.0,0.0,0.01,0.0,0.0,0.0,0.0,0.0,0.0,0.0,0.0,0.0,0.0,0.0,0.0,0.0,0.0,0.0,0.0,0.0,0.0,0.0,0.0,0.0,0.02,0.97,1.0,1.0,1.0,0.93,0.04,0.01,0.0,0.0,0.0,0.01,0.0,0.0,0.0,0.0,0.0,0.01,0.0,0.0,0.0,0.0,0.0,0.0,0.0,0.0,0.0,0.02,0.0,0.01,0.0,0.0,0.0,0.0,0.0,0.0,0.0,0.0,0.0,0.0,0.0,0.0,0.0,0.0,0.0,0.0,0.0,0.0,0.0,0.0,0.0,0.0,0.0,0.0,0.0,0.0,0.0,0.0,0.0,0.0,0.0,0.0,0.0,0.0,0.0,0.0,0.0,0.0,0.0,0.0,0.0,0.0,0.0,0.0,0.0,0.0,0.0,0.0,0.0,0.0,0.0,0.0,0.0,0.0,0.0,0.0,0.0,0.0,0.0,0.0,0.0,0.0,0.0,0.0,0.0,0.0],[0.0,0.0,0.0,0.0,0.0,0.0,0.0,0.0,0.0,0.0,0.0,0.0,0.0,0.0,0.0,0.0,0.0,0.0,0.0,0.0,0.0,0.0,0.0,0.0,0.0,0.0,0.0,0.0,0.0,0.0,0.0,0.0,0.0,0.0,0.0,0.0,0.0,0.0,0.0,0.0,0.0,0.0,0.0,0.0,0.0,0.0,0.0,0.0,0.0,0.0,0.0,0.0,0.0,0.0,0.0,0.0,0.0,0.0,0.0,0.0,0.0,0.0,0.0,0.0,0.0,0.0,0.0,0.0,0.0,0.0,0.0,0.0,0.0,0.0,0.0,0.0,0.0,0.0,0.0,0.0,0.0,0.0,0.0,0.0,0.0,0.0,0.0,0.0,0.0,0.0,0.0,0.0,0.0,0.0,0.0,0.0,0.0,0.0,0.0,0.0,0.0,0.0,0.0,0.0,0.0,0.0,0.0,0.0,0.0,0.0,0.01,0.12,0.97,1.0,1.0,1.0,0.95,0.01,0.02,0.0,0.0,0.0,0.0,0.0,0.01,0.0,0.02,0.01,0.01,0.0,0.0,0.0,0.0,0.0,0.0,0.0,0.0,0.01,0.01,0.0,0.0,0.0,0.0,0.0,0.0,0.0,0.0,0.0,0.0,0.0,0.0,0.0,0.0,0.0,0.0,0.0,0.0,0.0,0.0,0.0,0.0,0.0,0.0,0.0,0.0,0.0,0.0,0.0,0.0,0.0,0.0,0.0,0.0,0.0,0.0,0.0,0.0,0.0,0.0,0.0,0.0,0.0,0.0,0.0,0.0,0.0,0.0,0.0,0.0,0.0,0.0,0.0,0.0,0.0,0.0,0.0,0.0,0.0,0.0,0.0,0.0,0.0,0.0,0.0,0.0,0.0],[0.0,0.0,0.0,0.0,0.0,0.0,0.0,0.0,0.0,0.0,0.0,0.0,0.0,0.0,0.0,0.0,0.0,0.0,0.0,0.0,0.0,0.0,0.0,0.0,0.0,0.0,0.0,0.0,0.0,0.0,0.0,0.0,0.0,0.0,0.0,0.0,0.0,0.0,0.0,0.0,0.0,0.0,0.0,0.0,0.0,0.0,0.0,0.0,0.0,0.0,0.0,0.0,0.0,0.0,0.0,0.0,0.0,0.0,0.0,0.0,0.0,0.0,0.0,0.0,0.0,0.0,0.0,0.0,0.0,0.0,0.0,0.0,0.0,0.0,0.0,0.0,0.0,0.0,0.0,0.0,0.0,0.0,0.0,0.0,0.0,0.0,0.0,0.0,0.01,0.0,0.0,0.0,0.0,0.0,0.0,0.0,0.0,0.0,0.0,0.0,0.0,0.0,0.0,0.0,0.0,0.0,0.0,0.0,0.0,0.0,0.0,0.0,0.01,0.93,1.0,1.0,1.0,0.98,0.03,0.02,0.0,0.01,0.0,0.01,0.0,0.01,0.01,0.02,0.0,0.01,0.0,0.01,0.0,0.01,0.0,0.03,0.0,0.04,0.0,0.0,0.0,0.0,0.0,0.0,0.0,0.0,0.0,0.0,0.0,0.0,0.0,0.0,0.0,0.0,0.0,0.0,0.0,0.0,0.0,0.0,0.0,0.0,0.0,0.0,0.0,0.0,0.0,0.0,0.0,0.0,0.0,0.0,0.0,0.0,0.0,0.0,0.0,0.0,0.0,0.0,0.0,0.0,0.0,0.0,0.0,0.0,0.0,0.0,0.0,0.0,0.0,0.0,0.0,0.0,0.0,0.0,0.0,0.0,0.0,0.0,0.0,0.0,0.0,0.0,0.0,0.0],[0.0,0.0,0.0,0.0,0.0,0.0,0.0,0.0,0.0,0.0,0.0,0.0,0.0,0.0,0.0,0.0,0.0,0.0,0.0,0.0,0.0,0.0,0.0,0.0,0.0,0.0,0.0,0.0,0.0,0.0,0.0,0.0,0.0,0.0,0.0,0.0,0.0,0.0,0.0,0.0,0.0,0.0,0.0,0.0,0.0,0.0,0.0,0.0,0.0,0.0,0.0,0.0,0.0,0.0,0.0,0.0,0.0,0.0,0.0,0.0,0.0,0.0,0.0,0.0,0.0,0.0,0.0,0.0,0.0,0.0,0.0,0.0,0.0,0.0,0.0,0.0,0.0,0.0,0.0,0.0,0.0,0.0,0.0,0.0,0.0,0.0,0.0,0.0,0.0,0.0,0.0,0.0,0.0,0.0,0.0,0.0,0.0,0.0,0.0,0.0,0.0,0.0,0.0,0.0,0.0,0.0,0.0,0.0,0.0,0.0,0.0,0.0,0.03,0.04,0.95,1.0,1.0,1.0,0.96,0.01,0.02,0.0,0.0,0.0,0.02,0.0,0.03,0.01,0.0,0.0,0.0,0.0,0.01,0.0,0.01,0.0,0.01,0.01,0.01,0.0,0.0,0.0,0.0,0.0,0.0,0.0,0.0,0.0,0.0,0.0,0.0,0.0,0.0,0.0,0.0,0.0,0.0,0.0,0.0,0.0,0.0,0.0,0.0,0.0,0.0,0.0,0.0,0.0,0.0,0.0,0.0,0.0,0.0,0.0,0.0,0.0,0.0,0.0,0.0,0.0,0.0,0.0,0.0,0.0,0.0,0.0,0.0,0.0,0.0,0.0,0.0,0.0,0.0,0.0,0.0,0.0,0.0,0.0,0.0,0.0,0.0,0.0,0.0,0.0,0.0,0.0],[0.0,0.0,0.0,0.0,0.0,0.0,0.0,0.0,0.0,0.0,0.0,0.0,0.0,0.0,0.0,0.0,0.0,0.0,0.0,0.0,0.0,0.0,0.0,0.0,0.0,0.0,0.0,0.0,0.0,0.0,0.0,0.0,0.0,0.0,0.0,0.0,0.0,0.0,0.0,0.0,0.0,0.0,0.0,0.0,0.0,0.0,0.0,0.0,0.0,0.0,0.0,0.0,0.0,0.0,0.0,0.0,0.0,0.0,0.0,0.0,0.0,0.0,0.0,0.0,0.0,0.0,0.0,0.0,0.0,0.0,0.0,0.0,0.0,0.0,0.0,0.0,0.0,0.0,0.0,0.0,0.0,0.0,0.0,0.0,0.0,0.0,0.0,0.0,0.0,0.0,0.0,0.0,0.0,0.0,0.0,0.0,0.0,0.0,0.0,0.0,0.0,0.0,0.0,0.0,0.0,0.0,0.0,0.0,0.0,0.0,0.0,0.0,0.0,0.01,0.01,0.98,1.0,1.0,1.0,0.96,0.01,0.03,0.0,0.02,0.01,0.03,0.01,0.01,0.0,0.0,0.0,0.0,0.0,0.02,0.01,0.04,0.01,0.02,0.0,0.0,0.0,0.0,0.0,0.0,0.0,0.0,0.0,0.0,0.0,0.0,0.0,0.0,0.0,0.0,0.0,0.0,0.0,0.0,0.0,0.0,0.0,0.0,0.0,0.0,0.0,0.0,0.0,0.0,0.0,0.0,0.0,0.0,0.0,0.0,0.0,0.0,0.0,0.0,0.0,0.0,0.0,0.0,0.0,0.0,0.0,0.0,0.0,0.0,0.0,0.0,0.0,0.0,0.0,0.0,0.0,0.0,0.0,0.0,0.0,0.0,0.0,0.0,0.0,0.0,0.0,0.0],[0.0,0.0,0.0,0.0,0.0,0.0,0.0,0.0,0.0,0.0,0.0,0.0,0.0,0.0,0.0,0.0,0.0,0.0,0.0,0.0,0.0,0.0,0.0,0.0,0.0,0.0,0.0,0.0,0.0,0.0,0.0,0.0,0.0,0.0,0.0,0.0,0.0,0.0,0.0,0.0,0.0,0.0,0.0,0.0,0.0,0.0,0.0,0.0,0.0,0.0,0.0,0.0,0.0,0.0,0.0,0.0,0.0,0.0,0.0,0.0,0.0,0.0,0.0,0.0,0.0,0.0,0.0,0.0,0.0,0.0,0.0,0.0,0.0,0.0,0.0,0.0,0.0,0.0,0.0,0.0,0.0,0.0,0.0,0.0,0.0,0.0,0.0,0.0,0.0,0.0,0.0,0.0,0.0,0.0,0.0,0.0,0.0,0.0,0.0,0.0,0.0,0.0,0.0,0.0,0.0,0.0,0.0,0.0,0.0,0.0,0.0,0.0,0.0,0.0,0.02,0.03,0.96,1.0,1.0,1.0,0.97,0.06,0.04,0.01,0.06,0.01,0.01,0.0,0.0,0.0,0.0,0.0,0.0,0.01,0.01,0.01,0.02,0.01,0.01,0.0,0.0,0.0,0.0,0.0,0.0,0.0,0.0,0.0,0.0,0.0,0.0,0.0,0.0,0.0,0.0,0.0,0.0,0.0,0.0,0.0,0.0,0.0,0.0,0.0,0.0,0.0,0.0,0.0,0.0,0.0,0.0,0.0,0.0,0.0,0.0,0.0,0.0,0.0,0.0,0.0,0.0,0.0,0.0,0.0,0.0,0.0,0.0,0.0,0.0,0.0,0.0,0.0,0.0,0.0,0.0,0.0,0.0,0.0,0.0,0.0,0.0,0.0,0.0,0.0,0.0,0.0],[0.0,0.0,0.0,0.0,0.0,0.0,0.0,0.0,0.0,0.0,0.0,0.0,0.0,0.0,0.0,0.0,0.0,0.0,0.0,0.0,0.0,0.0,0.0,0.0,0.0,0.0,0.0,0.0,0.0,0.0,0.0,0.0,0.0,0.0,0.0,0.0,0.0,0.0,0.0,0.0,0.0,0.0,0.0,0.0,0.0,0.0,0.0,0.0,0.0,0.0,0.0,0.0,0.0,0.0,0.0,0.0,0.0,0.0,0.0,0.0,0.0,0.0,0.0,0.0,0.0,0.0,0.0,0.0,0.0,0.0,0.0,0.0,0.0,0.0,0.0,0.0,0.0,0.0,0.0,0.0,0.0,0.0,0.0,0.0,0.0,0.0,0.0,0.0,0.0,0.0,0.0,0.0,0.0,0.0,0.0,0.0,0.0,0.0,0.0,0.0,0.0,0.0,0.0,0.0,0.0,0.0,0.0,0.0,0.0,0.0,0.0,0.0,0.0,0.0,0.0,0.02,0.01,0.96,1.0,1.0,1.0,0.87,0.59,0.6,0.01,0.03,0.0,0.01,0.0,0.0,0.0,0.0,0.0,0.02,0.01,0.03,0.01,0.01,0.0,0.0,0.0,0.0,0.0,0.0,0.0,0.0,0.0,0.0,0.0,0.0,0.0,0.0,0.0,0.0,0.0,0.0,0.0,0.0,0.0,0.0,0.0,0.0,0.0,0.0,0.0,0.0,0.0,0.0,0.0,0.0,0.0,0.0,0.0,0.0,0.0,0.0,0.0,0.0,0.0,0.0,0.0,0.0,0.0,0.0,0.0,0.0,0.0,0.0,0.0,0.0,0.0,0.0,0.0,0.0,0.0,0.0,0.0,0.0,0.0,0.0,0.0,0.0,0.0,0.0,0.0,0.0],[0.0,0.0,0.0,0.0,0.0,0.0,0.0,0.0,0.0,0.0,0.0,0.0,0.0,0.0,0.0,0.0,0.0,0.0,0.0,0.0,0.0,0.0,0.0,0.0,0.0,0.0,0.0,0.0,0.0,0.0,0.0,0.0,0.0,0.0,0.0,0.0,0.0,0.0,0.0,0.0,0.0,0.0,0.0,0.0,0.0,0.0,0.0,0.0,0.0,0.0,0.0,0.0,0.0,0.0,0.0,0.0,0.0,0.0,0.0,0.0,0.0,0.0,0.0,0.0,0.0,0.0,0.0,0.0,0.0,0.0,0.0,0.0,0.0,0.0,0.0,0.0,0.0,0.0,0.0,0.0,0.0,0.0,0.0,0.0,0.0,0.0,0.0,0.0,0.0,0.0,0.0,0.0,0.0,0.0,0.0,0.0,0.0,0.0,0.0,0.0,0.0,0.0,0.0,0.0,0.0,0.0,0.0,0.0,0.0,0.0,0.0,0.0,0.0,0.0,0.0,0.0,0.02,0.01,0.97,1.0,1.0,1.0,0.89,0.09,0.03,0.0,0.0,0.0,0.0,0.0,0.0,0.0,0.01,0.01,0.02,0.01,0.03,0.01,0.01,0.0,0.0,0.0,0.0,0.0,0.0,0.0,0.0,0.0,0.0,0.0,0.0,0.0,0.0,0.0,0.0,0.0,0.0,0.0,0.0,0.0,0.0,0.0,0.0,0.0,0.0,0.0,0.0,0.0,0.0,0.0,0.0,0.0,0.0,0.0,0.0,0.0,0.0,0.0,0.0,0.0,0.0,0.0,0.0,0.0,0.0,0.0,0.0,0.0,0.0,0.0,0.0,0.0,0.0,0.0,0.0,0.0,0.0,0.0,0.0,0.0,0.0,0.0,0.0,0.0,0.0,0.0],[0.0,0.0,0.0,0.0,0.0,0.0,0.0,0.0,0.0,0.0,0.0,0.0,0.0,0.0,0.0,0.0,0.0,0.0,0.0,0.0,0.0,0.0,0.0,0.0,0.0,0.0,0.0,0.0,0.0,0.0,0.0,0.0,0.0,0.0,0.0,0.0,0.0,0.0,0.0,0.0,0.0,0.0,0.0,0.0,0.0,0.0,0.0,0.0,0.0,0.0,0.0,0.0,0.0,0.0,0.0,0.0,0.0,0.0,0.0,0.0,0.0,0.0,0.0,0.0,0.0,0.0,0.0,0.0,0.0,0.0,0.0,0.0,0.0,0.0,0.0,0.0,0.0,0.0,0.0,0.0,0.0,0.0,0.0,0.0,0.0,0.0,0.0,0.0,0.0,0.0,0.0,0.0,0.0,0.0,0.0,0.0,0.0,0.0,0.0,0.0,0.0,0.0,0.0,0.0,0.0,0.0,0.0,0.0,0.0,0.0,0.0,0.0,0.0,0.01,0.0,0.01,0.0,0.03,0.06,0.87,1.0,1.0,1.0,0.56,0.03,0.01,0.0,0.0,0.0,0.0,0.0,0.01,0.01,0.01,0.01,0.02,0.02,0.03,0.01,0.01,0.0,0.0,0.0,0.0,0.0,0.0,0.0,0.0,0.0,0.0,0.0,0.0,0.0,0.0,0.0,0.0,0.0,0.0,0.0,0.0,0.0,0.0,0.0,0.0,0.0,0.0,0.0,0.0,0.0,0.0,0.0,0.0,0.0,0.0,0.0,0.0,0.0,0.0,0.0,0.0,0.0,0.0,0.0,0.0,0.0,0.0,0.0,0.0,0.0,0.0,0.0,0.0,0.0,0.0,0.0,0.0,0.0,0.0,0.0,0.0,0.0,0.0,0.0,0.0,0.0,0.0],[0.0,0.0,0.0,0.0,0.0,0.0,0.0,0.0,0.0,0.0,0.0,0.0,0.0,0.0,0.0,0.0,0.0,0.0,0.0,0.0,0.0,0.0,0.0,0.0,0.0,0.0,0.0,0.0,0.0,0.0,0.0,0.0,0.0,0.0,0.0,0.0,0.0,0.0,0.0,0.0,0.0,0.0,0.0,0.0,0.0,0.0,0.0,0.0,0.0,0.0,0.0,0.0,0.0,0.0,0.0,0.0,0.0,0.0,0.0,0.0,0.0,0.0,0.0,0.0,0.0,0.0,0.0,0.0,0.0,0.0,0.0,0.0,0.0,0.0,0.0,0.0,0.0,0.0,0.0,0.0,0.0,0.0,0.0,0.0,0.0,0.0,0.0,0.0,0.0,0.0,0.0,0.0,0.0,0.0,0.0,0.0,0.0,0.0,0.0,0.0,0.0,0.0,0.0,0.0,0.0,0.0,0.0,0.0,0.0,0.0,0.0,0.0,0.0,0.0,0.0,0.0,0.0,0.0,0.04,0.59,0.89,1.0,1.0,1.0,0.98,0.01,0.0,0.0,0.0,0.0,0.01,0.01,0.02,0.02,0.02,0.01,0.02,0.01,0.01,0.0,0.0,0.0,0.0,0.0,0.0,0.0,0.0,0.0,0.0,0.0,0.0,0.0,0.0,0.0,0.0,0.0,0.0,0.0,0.0,0.0,0.0,0.0,0.0,0.0,0.0,0.0,0.0,0.0,0.0,0.0,0.0,0.0,0.0,0.0,0.0,0.0,0.0,0.0,0.0,0.0,0.0,0.0,0.0,0.0,0.0,0.0,0.0,0.0,0.0,0.0,0.0,0.0,0.0,0.0,0.0,0.0,0.0,0.0,0.0,0.0,0.0,0.0,0.0,0.0,0.0,0.0],[0.0,0.0,0.0,0.0,0.0,0.0,0.0,0.0,0.0,0.0,0.0,0.0,0.0,0.0,0.0,0.0,0.0,0.0,0.0,0.0,0.0,0.0,0.0,0.0,0.0,0.0,0.0,0.0,0.0,0.0,0.0,0.0,0.0,0.0,0.0,0.0,0.0,0.0,0.0,0.0,0.0,0.0,0.0,0.0,0.0,0.0,0.0,0.0,0.0,0.0,0.0,0.0,0.0,0.0,0.0,0.0,0.0,0.0,0.0,0.0,0.0,0.0,0.0,0.0,0.0,0.0,0.0,0.0,0.0,0.0,0.0,0.0,0.0,0.0,0.0,0.0,0.0,0.0,0.0,0.0,0.0,0.0,0.0,0.0,0.0,0.0,0.0,0.0,0.0,0.0,0.0,0.0,0.0,0.0,0.0,0.0,0.0,0.0,0.0,0.0,0.0,0.0,0.0,0.0,0.0,0.0,0.0,0.0,0.0,0.0,0.0,0.0,0.0,0.0,0.0,0.01,0.0,0.02,0.01,0.6,0.09,0.56,1.0,1.0,1.0,0.99,0.0,0.01,0.0,0.05,0.0,0.04,0.01,0.06,0.01,0.02,0.0,0.0,0.0,0.0,0.0,0.0,0.0,0.0,0.0,0.0,0.0,0.0,0.0,0.0,0.0,0.0,0.0,0.0,0.0,0.0,0.0,0.0,0.0,0.0,0.0,0.0,0.0,0.0,0.0,0.0,0.0,0.0,0.0,0.0,0.0,0.0,0.0,0.0,0.0,0.0,0.0,0.0,0.0,0.0,0.0,0.0,0.0,0.0,0.0,0.0,0.0,0.0,0.0,0.0,0.0,0.0,0.0,0.0,0.0,0.0,0.0,0.0,0.0,0.0,0.0,0.0,0.0,0.0,0.0,0.0],[0.0,0.0,0.0,0.0,0.0,0.0,0.0,0.0,0.0,0.0,0.0,0.0,0.0,0.0,0.0,0.0,0.0,0.0,0.0,0.0,0.0,0.0,0.0,0.0,0.0,0.0,0.0,0.0,0.0,0.0,0.0,0.0,0.0,0.0,0.0,0.0,0.0,0.0,0.0,0.0,0.0,0.0,0.0,0.0,0.0,0.0,0.0,0.0,0.0,0.0,0.0,0.0,0.0,0.0,0.0,0.0,0.0,0.0,0.0,0.0,0.0,0.0,0.0,0.0,0.0,0.0,0.0,0.0,0.0,0.0,0.0,0.0,0.0,0.0,0.0,0.0,0.0,0.0,0.0,0.0,0.0,0.0,0.0,0.0,0.0,0.0,0.0,0.0,0.0,0.0,0.0,0.0,0.0,0.0,0.0,0.0,0.0,0.0,0.0,0.0,0.0,0.0,0.0,0.0,0.0,0.0,0.0,0.0,0.0,0.0,0.0,0.0,0.0,0.0,0.01,0.0,0.02,0.01,0.06,0.01,0.03,0.03,0.98,1.0,1.0,1.0,0.95,0.0,0.01,0.01,0.04,0.01,0.02,0.0,0.03,0.0,0.01,0.0,0.0,0.0,0.0,0.0,0.0,0.0,0.0,0.0,0.0,0.0,0.0,0.0,0.0,0.0,0.0,0.0,0.0,0.0,0.0,0.0,0.0,0.0,0.0,0.0,0.0,0.0,0.0,0.0,0.0,0.0,0.0,0.0,0.0,0.0,0.0,0.0,0.0,0.0,0.0,0.0,0.0,0.0,0.0,0.0,0.0,0.0,0.0,0.0,0.0,0.0,0.0,0.0,0.0,0.0,0.0,0.0,0.0,0.0,0.0,0.0,0.0,0.0,0.0,0.0,0.0,0.0,0.0,0.0],[0.0,0.0,0.0,0.0,0.0,0.0,0.0,0.0,0.0,0.0,0.0,0.0,0.0,0.0,0.0,0.0,0.0,0.0,0.0,0.0,0.0,0.0,0.0,0.0,0.0,0.0,0.0,0.0,0.0,0.0,0.0,0.0,0.0,0.0,0.0,0.0,0.0,0.0,0.0,0.0,0.0,0.0,0.0,0.0,0.0,0.0,0.0,0.0,0.0,0.0,0.0,0.0,0.0,0.0,0.0,0.0,0.0,0.0,0.0,0.0,0.0,0.0,0.0,0.0,0.0,0.0,0.0,0.0,0.0,0.0,0.0,0.0,0.0,0.0,0.0,0.0,0.0,0.0,0.0,0.0,0.0,0.0,0.0,0.0,0.0,0.0,0.0,0.0,0.0,0.0,0.0,0.0,0.0,0.0,0.0,0.0,0.0,0.0,0.0,0.0,0.0,0.0,0.0,0.0,0.0,0.0,0.0,0.0,0.0,0.0,0.0,0.0,0.0,0.0,0.0,0.01,0.0,0.03,0.01,0.03,0.0,0.01,0.01,0.99,1.0,1.0,1.0,0.93,0.01,0.25,0.01,0.07,0.0,0.03,0.0,0.01,0.0,0.0,0.0,0.0,0.0,0.0,0.0,0.0,0.0,0.0,0.0,0.0,0.0,0.0,0.0,0.0,0.0,0.0,0.0,0.0,0.0,0.0,0.0,0.0,0.0,0.0,0.0,0.0,0.0,0.0,0.0,0.0,0.0,0.0,0.0,0.0,0.0,0.0,0.0,0.0,0.0,0.0,0.0,0.0,0.0,0.0,0.0,0.0,0.0,0.0,0.0,0.0,0.0,0.0,0.0,0.0,0.0,0.0,0.0,0.0,0.0,0.0,0.0,0.0,0.0,0.0,0.0,0.0,0.0,0.0],[0.0,0.0,0.0,0.0,0.0,0.0,0.0,0.0,0.0,0.0,0.0,0.0,0.0,0.0,0.0,0.0,0.0,0.0,0.0,0.0,0.0,0.0,0.0,0.0,0.0,0.0,0.0,0.0,0.0,0.0,0.0,0.0,0.0,0.0,0.0,0.0,0.0,0.0,0.0,0.0,0.0,0.0,0.0,0.0,0.0,0.0,0.0,0.0,0.0,0.0,0.0,0.0,0.0,0.0,0.0,0.0,0.0,0.0,0.0,0.0,0.0,0.0,0.0,0.0,0.0,0.0,0.0,0.0,0.0,0.0,0.0,0.0,0.0,0.0,0.0,0.0,0.0,0.0,0.0,0.0,0.0,0.0,0.0,0.0,0.0,0.0,0.0,0.0,0.0,0.0,0.0,0.0,0.0,0.0,0.0,0.0,0.0,0.0,0.0,0.0,0.0,0.0,0.0,0.0,0.0,0.0,0.0,0.0,0.0,0.0,0.0,0.0,0.0,0.0,0.02,0.01,0.03,0.01,0.01,0.0,0.0,0.0,0.0,0.0,0.95,1.0,1.0,1.0,0.94,0.16,0.06,0.01,0.02,0.0,0.01,0.0,0.0,0.0,0.0,0.0,0.0,0.0,0.0,0.0,0.0,0.0,0.0,0.0,0.0,0.0,0.0,0.0,0.0,0.0,0.0,0.0,0.0,0.0,0.0,0.0,0.0,0.0,0.0,0.0,0.0,0.0,0.0,0.0,0.0,0.0,0.0,0.0,0.0,0.0,0.0,0.0,0.0,0.0,0.0,0.0,0.0,0.0,0.0,0.0,0.0,0.0,0.0,0.0,0.0,0.0,0.0,0.0,0.0,0.0,0.0,0.0,0.0,0.0,0.0,0.0,0.0,0.0,0.0,0.0,0.0,0.0],[0.0,0.0,0.0,0.0,0.0,0.0,0.0,0.0,0.0,0.0,0.0,0.0,0.0,0.0,0.0,0.0,0.0,0.0,0.0,0.0,0.0,0.0,0.0,0.0,0.0,0.0,0.0,0.0,0.0,0.0,0.0,0.0,0.0,0.0,0.0,0.0,0.0,0.0,0.0,0.0,0.0,0.0,0.0,0.0,0.0,0.0,0.0,0.0,0.0,0.0,0.0,0.0,0.0,0.0,0.0,0.0,0.0,0.0,0.0,0.0,0.0,0.0,0.0,0.0,0.0,0.0,0.0,0.0,0.0,0.0,0.0,0.0,0.0,0.0,0.0,0.0,0.0,0.0,0.0,0.0,0.0,0.0,0.0,0.0,0.0,0.0,0.0,0.0,0.0,0.0,0.0,0.0,0.0,0.0,0.0,0.0,0.0,0.0,0.0,0.0,0.0,0.0,0.0,0.0,0.0,0.0,0.0,0.0,0.0,0.0,0.0,0.0,0.01,0.01,0.01,0.02,0.01,0.01,0.0,0.01,0.0,0.0,0.0,0.01,0.0,0.93,1.0,1.0,1.0,0.85,0.04,0.1,0.0,0.02,0.0,0.0,0.0,0.0,0.0,0.0,0.0,0.0,0.0,0.0,0.0,0.0,0.0,0.0,0.0,0.0,0.0,0.0,0.0,0.0,0.0,0.0,0.0,0.0,0.0,0.0,0.0,0.0,0.0,0.0,0.0,0.0,0.0,0.0,0.0,0.0,0.0,0.0,0.0,0.0,0.0,0.0,0.0,0.0,0.0,0.0,0.0,0.0,0.0,0.0,0.0,0.0,0.0,0.0,0.0,0.0,0.0,0.0,0.0,0.0,0.0,0.0,0.0,0.0,0.0,0.0,0.0,0.0,0.0,0.0,0.0,0.0],[0.0,0.0,0.0,0.0,0.0,0.0,0.0,0.0,0.0,0.0,0.0,0.0,0.0,0.0,0.0,0.0,0.0,0.0,0.0,0.0,0.0,0.0,0.0,0.0,0.0,0.0,0.0,0.0,0.0,0.0,0.0,0.0,0.0,0.0,0.0,0.0,0.0,0.0,0.0,0.0,0.0,0.0,0.0,0.0,0.0,0.0,0.0,0.0,0.0,0.0,0.0,0.0,0.0,0.0,0.0,0.0,0.0,0.0,0.0,0.0,0.0,0.0,0.0,0.0,0.0,0.0,0.0,0.0,0.0,0.0,0.0,0.0,0.0,0.0,0.0,0.0,0.0,0.0,0.0,0.0,0.0,0.0,0.0,0.0,0.0,0.0,0.0,0.0,0.0,0.0,0.0,0.0,0.0,0.0,0.0,0.0,0.0,0.0,0.0,0.0,0.0,0.0,0.0,0.0,0.0,0.0,0.0,0.0,0.0,0.0,0.0,0.0,0.01,0.0,0.01,0.0,0.0,0.0,0.0,0.0,0.0,0.0,0.0,0.0,0.01,0.01,0.94,1.0,1.0,1.0,0.94,0.05,0.04,0.0,0.0,0.0,0.0,0.0,0.0,0.0,0.0,0.0,0.0,0.0,0.0,0.0,0.0,0.0,0.0,0.0,0.0,0.0,0.0,0.0,0.0,0.0,0.0,0.0,0.0,0.0,0.0,0.0,0.0,0.0,0.0,0.0,0.0,0.0,0.0,0.0,0.0,0.0,0.0,0.0,0.0,0.0,0.0,0.0,0.0,0.0,0.0,0.0,0.0,0.0,0.0,0.0,0.0,0.0,0.0,0.0,0.0,0.0,0.0,0.0,0.0,0.0,0.0,0.0,0.0,0.0,0.0,0.0,0.0,0.0,0.0,0.0],[0.0,0.0,0.0,0.0,0.0,0.0,0.0,0.0,0.0,0.0,0.0,0.0,0.0,0.0,0.0,0.0,0.0,0.0,0.0,0.0,0.0,0.0,0.0,0.0,0.0,0.0,0.0,0.0,0.0,0.0,0.0,0.0,0.0,0.0,0.0,0.0,0.0,0.0,0.0,0.0,0.0,0.0,0.0,0.0,0.0,0.0,0.0,0.0,0.0,0.0,0.0,0.0,0.0,0.0,0.0,0.0,0.0,0.0,0.0,0.0,0.0,0.0,0.0,0.0,0.0,0.0,0.0,0.0,0.0,0.0,0.0,0.0,0.0,0.0,0.0,0.0,0.0,0.0,0.0,0.0,0.0,0.0,0.0,0.0,0.0,0.0,0.0,0.0,0.0,0.0,0.0,0.0,0.0,0.0,0.0,0.0,0.0,0.0,0.0,0.0,0.0,0.0,0.0,0.0,0.0,0.0,0.0,0.0,0.0,0.0,0.0,0.0,0.0,0.0,0.0,0.01,0.0,0.0,0.0,0.0,0.0,0.0,0.0,0.05,0.01,0.25,0.16,0.85,1.0,1.0,1.0,0.92,0.04,0.07,0.0,0.0,0.0,0.0,0.0,0.0,0.0,0.0,0.0,0.0,0.0,0.0,0.0,0.0,0.0,0.0,0.0,0.0,0.0,0.0,0.0,0.0,0.0,0.0,0.0,0.0,0.0,0.0,0.0,0.0,0.0,0.0,0.0,0.0,0.0,0.0,0.0,0.0,0.0,0.0,0.0,0.0,0.0,0.0,0.0,0.0,0.0,0.0,0.0,0.0,0.0,0.0,0.0,0.0,0.0,0.0,0.0,0.0,0.0,0.0,0.0,0.0,0.0,0.0,0.0,0.0,0.0,0.0,0.0,0.0,0.0,0.0],[0.0,0.0,0.0,0.0,0.0,0.0,0.0,0.0,0.0,0.0,0.0,0.0,0.0,0.0,0.0,0.0,0.0,0.0,0.0,0.0,0.0,0.0,0.0,0.0,0.0,0.0,0.0,0.0,0.0,0.0,0.0,0.0,0.0,0.0,0.0,0.0,0.0,0.0,0.0,0.0,0.0,0.0,0.0,0.0,0.0,0.0,0.0,0.0,0.0,0.0,0.0,0.0,0.0,0.0,0.0,0.0,0.0,0.0,0.0,0.0,0.0,0.0,0.0,0.0,0.0,0.0,0.0,0.0,0.0,0.0,0.0,0.0,0.0,0.0,0.0,0.0,0.0,0.0,0.0,0.0,0.0,0.0,0.0,0.0,0.0,0.0,0.0,0.0,0.0,0.0,0.0,0.0,0.0,0.0,0.0,0.0,0.0,0.0,0.0,0.0,0.0,0.0,0.0,0.0,0.0,0.0,0.0,0.0,0.0,0.0,0.0,0.0,0.0,0.0,0.0,0.0,0.0,0.0,0.0,0.0,0.0,0.0,0.01,0.0,0.04,0.01,0.06,0.04,0.94,1.0,1.0,1.0,0.94,0.04,0.03,0.0,0.0,0.0,0.0,0.0,0.0,0.0,0.0,0.0,0.0,0.0,0.0,0.0,0.0,0.0,0.0,0.0,0.0,0.0,0.0,0.0,0.0,0.0,0.0,0.0,0.0,0.0,0.0,0.0,0.0,0.0,0.0,0.0,0.0,0.0,0.0,0.0,0.0,0.0,0.0,0.0,0.0,0.0,0.0,0.0,0.0,0.0,0.0,0.0,0.0,0.0,0.0,0.0,0.0,0.0,0.0,0.0,0.0,0.0,0.0,0.0,0.0,0.0,0.0,0.0,0.0,0.0,0.0,0.0,0.0,0.0],[0.0,0.0,0.0,0.0,0.0,0.0,0.0,0.0,0.0,0.0,0.0,0.0,0.0,0.0,0.01,0.0,0.0,0.0,0.0,0.0,0.0,0.0,0.0,0.0,0.0,0.0,0.0,0.0,0.0,0.0,0.0,0.0,0.0,0.0,0.0,0.0,0.0,0.0,0.0,0.0,0.0,0.0,0.0,0.0,0.0,0.0,0.0,0.0,0.0,0.0,0.0,0.0,0.0,0.0,0.0,0.0,0.0,0.0,0.0,0.0,0.0,0.0,0.0,0.0,0.0,0.0,0.0,0.0,0.0,0.0,0.0,0.0,0.0,0.0,0.0,0.0,0.0,0.0,0.0,0.0,0.0,0.0,0.0,0.0,0.0,0.0,0.0,0.0,0.0,0.0,0.0,0.0,0.0,0.0,0.0,0.0,0.0,0.0,0.0,0.0,0.0,0.0,0.0,0.0,0.0,0.0,0.0,0.0,0.0,0.0,0.0,0.0,0.0,0.0,0.0,0.01,0.0,0.0,0.0,0.0,0.0,0.01,0.01,0.04,0.01,0.07,0.01,0.1,0.05,0.92,1.0,1.0,1.0,0.91,0.01,0.01,0.0,0.0,0.0,0.0,0.0,0.0,0.0,0.0,0.0,0.0,0.0,0.0,0.0,0.0,0.0,0.0,0.0,0.0,0.0,0.0,0.0,0.0,0.0,0.0,0.0,0.0,0.0,0.0,0.0,0.0,0.0,0.0,0.0,0.0,0.0,0.0,0.0,0.0,0.0,0.0,0.0,0.0,0.0,0.0,0.0,0.0,0.0,0.0,0.0,0.0,0.0,0.0,0.0,0.0,0.0,0.0,0.0,0.0,0.0,0.0,0.0,0.0,0.0,0.0,0.0,0.0,0.0,0.0,0.0,0.0],[0.0,0.0,0.0,0.0,0.0,0.0,0.0,0.0,0.0,0.0,0.0,0.0,0.0,0.0,0.0,0.0,0.0,0.0,0.0,0.0,0.0,0.0,0.0,0.0,0.0,0.0,0.0,0.0,0.0,0.0,0.0,0.0,0.0,0.0,0.0,0.0,0.0,0.0,0.0,0.0,0.0,0.0,0.0,0.0,0.0,0.0,0.0,0.0,0.0,0.0,0.0,0.0,0.0,0.0,0.0,0.0,0.0,0.0,0.0,0.0,0.0,0.0,0.0,0.0,0.0,0.0,0.0,0.0,0.0,0.0,0.0,0.0,0.0,0.0,0.0,0.0,0.0,0.0,0.0,0.0,0.0,0.0,0.0,0.0,0.0,0.0,0.0,0.0,0.0,0.0,0.0,0.0,0.0,0.0,0.0,0.0,0.0,0.0,0.0,0.0,0.0,0.0,0.0,0.0,0.0,0.0,0.0,0.0,0.0,0.0,0.0,0.0,0.0,0.0,0.0,0.0,0.01,0.0,0.0,0.0,0.01,0.01,0.02,0.01,0.02,0.0,0.02,0.0,0.04,0.04,0.94,1.0,1.0,1.0,0.98,0.0,0.0,0.0,0.0,0.0,0.0,0.0,0.0,0.0,0.0,0.0,0.0,0.0,0.0,0.0,0.0,0.0,0.0,0.0,0.0,0.0,0.0,0.0,0.0,0.0,0.0,0.0,0.0,0.0,0.0,0.0,0.0,0.0,0.0,0.0,0.0,0.0,0.0,0.0,0.0,0.0,0.0,0.0,0.0,0.0,0.0,0.0,0.0,0.0,0.0,0.0,0.0,0.0,0.0,0.0,0.0,0.0,0.0,0.0,0.0,0.0,0.0,0.0,0.0,0.0,0.0,0.0,0.0,0.0,0.0,0.0],[0.0,0.0,0.0,0.0,0.0,0.0,0.0,0.0,0.0,0.0,0.0,0.0,0.01,0.0,0.0,0.0,0.0,0.0,0.0,0.0,0.0,0.0,0.0,0.0,0.0,0.0,0.0,0.0,0.0,0.0,0.0,0.0,0.0,0.0,0.0,0.0,0.0,0.0,0.0,0.0,0.0,0.0,0.0,0.0,0.0,0.0,0.0,0.0,0.0,0.0,0.0,0.0,0.0,0.0,0.0,0.0,0.0,0.0,0.0,0.0,0.0,0.0,0.0,0.0,0.0,0.0,0.0,0.0,0.0,0.0,0.0,0.0,0.0,0.0,0.0,0.0,0.0,0.0,0.0,0.0,0.0,0.0,0.0,0.0,0.0,0.0,0.0,0.0,0.0,0.0,0.0,0.0,0.0,0.0,0.0,0.0,0.0,0.0,0.0,0.0,0.0,0.0,0.0,0.0,0.0,0.0,0.0,0.0,0.0,0.0,0.0,0.0,0.0,0.0,0.0,0.01,0.0,0.02,0.01,0.02,0.01,0.01,0.02,0.06,0.0,0.03,0.0,0.02,0.0,0.07,0.04,0.91,1.0,1.0,1.0,0.99,0.0,0.0,0.0,0.0,0.0,0.0,0.0,0.0,0.0,0.0,0.0,0.0,0.0,0.0,0.0,0.0,0.0,0.0,0.0,0.0,0.0,0.0,0.0,0.0,0.0,0.0,0.0,0.0,0.0,0.0,0.0,0.0,0.0,0.0,0.0,0.0,0.0,0.0,0.0,0.0,0.0,0.0,0.0,0.0,0.0,0.0,0.0,0.0,0.0,0.0,0.0,0.0,0.0,0.0,0.0,0.0,0.0,0.0,0.0,0.0,0.0,0.0,0.0,0.0,0.0,0.0,0.0,0.0,0.0,0.0],[0.0,0.0,0.0,0.0,0.0,0.0,0.0,0.0,0.0,0.01,0.0,0.01,0.0,0.0,0.0,0.0,0.0,0.0,0.0,0.0,0.0,0.0,0.0,0.0,0.0,0.0,0.0,0.0,0.0,0.0,0.0,0.0,0.0,0.0,0.0,0.0,0.0,0.0,0.0,0.0,0.0,0.0,0.0,0.0,0.0,0.0,0.0,0.0,0.0,0.0,0.0,0.0,0.0,0.0,0.0,0.0,0.0,0.0,0.0,0.0,0.0,0.0,0.0,0.0,0.0,0.0,0.0,0.0,0.0,0.0,0.0,0.0,0.0,0.0,0.0,0.0,0.0,0.0,0.0,0.0,0.0,0.0,0.0,0.0,0.0,0.0,0.0,0.0,0.0,0.0,0.0,0.0,0.0,0.0,0.0,0.0,0.0,0.0,0.0,0.0,0.0,0.0,0.0,0.0,0.0,0.0,0.0,0.0,0.0,0.0,0.0,0.0,0.0,0.0,0.0,0.0,0.01,0.01,0.01,0.01,0.02,0.01,0.02,0.01,0.03,0.0,0.01,0.0,0.0,0.0,0.03,0.01,0.98,1.0,1.0,1.0,0.99,0.0,0.0,0.0,0.0,0.0,0.0,0.0,0.0,0.0,0.0,0.0,0.0,0.0,0.0,0.0,0.0,0.0,0.0,0.0,0.0,0.0,0.0,0.0,0.0,0.0,0.0,0.0,0.0,0.0,0.0,0.0,0.0,0.0,0.0,0.0,0.0,0.0,0.0,0.0,0.0,0.0,0.0,0.0,0.0,0.0,0.0,0.0,0.0,0.0,0.0,0.0,0.0,0.0,0.0,0.0,0.0,0.0,0.0,0.0,0.0,0.0,0.0,0.0,0.0,0.0,0.0,0.0,0.0,0.0],[0.0,0.0,0.0,0.0,0.0,0.0,0.0,0.0,0.0,0.0,0.01,0.0,0.0,0.0,0.0,0.0,0.0,0.0,0.0,0.0,0.0,0.0,0.0,0.0,0.0,0.0,0.0,0.0,0.0,0.0,0.0,0.0,0.0,0.0,0.0,0.0,0.0,0.0,0.0,0.0,0.0,0.0,0.0,0.0,0.0,0.0,0.0,0.0,0.0,0.0,0.0,0.0,0.0,0.0,0.0,0.0,0.0,0.0,0.0,0.0,0.0,0.0,0.0,0.0,0.0,0.0,0.0,0.0,0.0,0.0,0.0,0.0,0.0,0.0,0.0,0.0,0.0,0.0,0.0,0.0,0.0,0.0,0.0,0.0,0.0,0.0,0.0,0.0,0.0,0.0,0.0,0.0,0.0,0.0,0.0,0.0,0.0,0.0,0.0,0.0,0.0,0.0,0.0,0.0,0.0,0.0,0.0,0.0,0.0,0.0,0.0,0.0,0.0,0.0,0.0,0.03,0.0,0.04,0.01,0.03,0.01,0.02,0.01,0.02,0.0,0.01,0.0,0.0,0.0,0.0,0.0,0.01,0.0,0.99,1.0,1.0,1.0,0.99,0.0,0.0,0.0,0.0,0.0,0.0,0.0,0.0,0.0,0.0,0.0,0.0,0.0,0.0,0.0,0.0,0.0,0.0,0.0,0.0,0.0,0.0,0.0,0.0,0.0,0.0,0.0,0.0,0.0,0.0,0.0,0.0,0.0,0.0,0.0,0.0,0.0,0.0,0.0,0.0,0.0,0.0,0.0,0.0,0.0,0.0,0.0,0.0,0.0,0.0,0.0,0.0,0.0,0.0,0.0,0.0,0.0,0.0,0.0,0.0,0.0,0.0,0.0,0.0,0.0,0.0,0.0,0.0],[0.0,0.0,0.0,0.0,0.0,0.0,0.0,0.0,0.0,0.0,0.0,0.0,0.0,0.0,0.0,0.0,0.0,0.0,0.0,0.0,0.0,0.0,0.0,0.0,0.0,0.0,0.0,0.0,0.0,0.0,0.0,0.0,0.0,0.0,0.0,0.0,0.0,0.0,0.0,0.0,0.0,0.0,0.0,0.0,0.0,0.0,0.0,0.0,0.0,0.0,0.0,0.0,0.0,0.0,0.0,0.0,0.0,0.0,0.0,0.0,0.0,0.0,0.0,0.0,0.0,0.0,0.0,0.0,0.0,0.0,0.0,0.0,0.0,0.0,0.0,0.0,0.0,0.0,0.0,0.0,0.0,0.0,0.0,0.0,0.0,0.0,0.0,0.0,0.0,0.0,0.0,0.0,0.0,0.0,0.0,0.0,0.0,0.0,0.0,0.0,0.0,0.0,0.0,0.0,0.0,0.0,0.0,0.0,0.0,0.0,0.0,0.0,0.0,0.0,0.0,0.0,0.01,0.01,0.02,0.01,0.03,0.02,0.02,0.0,0.01,0.0,0.0,0.0,0.0,0.0,0.0,0.0,0.0,0.0,0.99,1.0,1.0,1.0,0.98,0.02,0.01,0.0,0.0,0.0,0.0,0.0,0.0,0.0,0.0,0.0,0.0,0.0,0.0,0.0,0.0,0.0,0.0,0.0,0.0,0.0,0.0,0.0,0.0,0.0,0.0,0.0,0.0,0.0,0.0,0.0,0.0,0.0,0.0,0.0,0.0,0.0,0.0,0.0,0.0,0.0,0.0,0.0,0.0,0.0,0.0,0.0,0.0,0.0,0.0,0.0,0.0,0.0,0.0,0.0,0.0,0.0,0.0,0.0,0.0,0.0,0.0,0.0,0.0,0.0,0.0,0.0],[0.0,0.0,0.0,0.0,0.0,0.0,0.0,0.0,0.0,0.0,0.0,0.0,0.0,0.0,0.0,0.0,0.0,0.0,0.0,0.0,0.0,0.0,0.0,0.0,0.0,0.0,0.0,0.0,0.0,0.0,0.0,0.0,0.0,0.0,0.0,0.0,0.0,0.0,0.0,0.0,0.0,0.0,0.0,0.0,0.0,0.0,0.0,0.0,0.0,0.0,0.0,0.0,0.0,0.0,0.0,0.0,0.0,0.0,0.0,0.0,0.0,0.0,0.0,0.0,0.0,0.0,0.0,0.0,0.0,0.0,0.0,0.0,0.0,0.0,0.0,0.0,0.0,0.0,0.0,0.0,0.0,0.0,0.0,0.0,0.0,0.0,0.0,0.0,0.0,0.0,0.0,0.0,0.0,0.0,0.0,0.0,0.0,0.0,0.0,0.0,0.0,0.0,0.0,0.0,0.0,0.0,0.0,0.0,0.0,0.0,0.0,0.0,0.0,0.02,0.01,0.04,0.01,0.02,0.01,0.01,0.01,0.03,0.01,0.0,0.0,0.0,0.0,0.0,0.0,0.0,0.0,0.0,0.0,0.0,0.0,0.99,1.0,1.0,1.0,0.91,0.01,0.0,0.0,0.0,0.0,0.0,0.0,0.0,0.0,0.0,0.0,0.0,0.0,0.0,0.0,0.0,0.0,0.0,0.0,0.0,0.0,0.0,0.0,0.0,0.0,0.0,0.0,0.0,0.0,0.0,0.0,0.0,0.0,0.0,0.0,0.0,0.0,0.0,0.0,0.0,0.0,0.0,0.0,0.0,0.0,0.0,0.0,0.0,0.0,0.0,0.0,0.0,0.0,0.0,0.0,0.0,0.0,0.0,0.0,0.0,0.0,0.0,0.0,0.0,0.0,0.0],[0.0,0.0,0.0,0.0,0.0,0.0,0.0,0.0,0.0,0.0,0.0,0.0,0.0,0.0,0.0,0.0,0.0,0.0,0.0,0.0,0.0,0.0,0.0,0.0,0.0,0.0,0.0,0.0,0.0,0.0,0.0,0.0,0.0,0.0,0.0,0.0,0.0,0.0,0.0,0.0,0.0,0.0,0.0,0.0,0.0,0.0,0.0,0.0,0.0,0.0,0.0,0.0,0.0,0.0,0.0,0.0,0.0,0.0,0.0,0.0,0.0,0.0,0.0,0.0,0.0,0.0,0.0,0.0,0.0,0.0,0.0,0.0,0.0,0.0,0.0,0.0,0.0,0.0,0.0,0.0,0.0,0.0,0.0,0.0,0.0,0.0,0.0,0.0,0.0,0.0,0.0,0.0,0.0,0.0,0.0,0.0,0.0,0.0,0.0,0.0,0.0,0.0,0.0,0.0,0.0,0.0,0.0,0.0,0.0,0.0,0.0,0.0,0.0,0.0,0.01,0.0,0.01,0.0,0.01,0.0,0.01,0.01,0.01,0.0,0.0,0.0,0.0,0.0,0.0,0.0,0.0,0.0,0.0,0.0,0.0,0.0,0.98,1.0,1.0,1.0,0.89,0.02,0.0,0.0,0.0,0.0,0.0,0.0,0.0,0.0,0.0,0.0,0.0,0.0,0.0,0.0,0.0,0.0,0.0,0.0,0.0,0.0,0.0,0.0,0.0,0.0,0.0,0.0,0.0,0.0,0.0,0.0,0.0,0.0,0.0,0.0,0.0,0.0,0.0,0.0,0.0,0.0,0.0,0.0,0.0,0.0,0.0,0.0,0.0,0.0,0.0,0.0,0.0,0.0,0.0,0.0,0.0,0.0,0.0,0.0,0.0,0.0,0.0,0.0,0.0,0.0],[0.0,0.0,0.0,0.0,0.0,0.0,0.0,0.0,0.0,0.0,0.0,0.0,0.0,0.0,0.0,0.0,0.0,0.0,0.0,0.0,0.0,0.0,0.0,0.0,0.0,0.0,0.0,0.0,0.0,0.0,0.0,0.0,0.0,0.0,0.0,0.0,0.0,0.0,0.0,0.0,0.0,0.0,0.0,0.0,0.0,0.0,0.0,0.0,0.0,0.0,0.0,0.0,0.0,0.0,0.0,0.0,0.0,0.0,0.0,0.0,0.0,0.0,0.0,0.0,0.0,0.0,0.0,0.0,0.0,0.0,0.0,0.0,0.0,0.0,0.0,0.0,0.0,0.0,0.0,0.0,0.0,0.0,0.0,0.0,0.0,0.0,0.0,0.0,0.0,0.0,0.0,0.0,0.0,0.0,0.0,0.0,0.0,0.0,0.0,0.0,0.0,0.0,0.0,0.0,0.0,0.0,0.0,0.0,0.0,0.0,0.0,0.01,0.0,0.01,0.0,0.0,0.0,0.0,0.0,0.0,0.0,0.01,0.0,0.0,0.0,0.0,0.0,0.0,0.0,0.0,0.0,0.0,0.0,0.0,0.0,0.0,0.02,0.91,1.0,1.0,1.0,0.89,0.02,0.0,0.0,0.0,0.0,0.0,0.0,0.0,0.0,0.0,0.0,0.0,0.0,0.0,0.0,0.0,0.0,0.0,0.0,0.0,0.0,0.0,0.0,0.0,0.0,0.0,0.0,0.0,0.0,0.0,0.0,0.0,0.0,0.0,0.0,0.0,0.0,0.0,0.0,0.0,0.0,0.0,0.0,0.0,0.0,0.0,0.0,0.0,0.0,0.0,0.0,0.0,0.0,0.0,0.0,0.0,0.0,0.0,0.0,0.0,0.0,0.0,0.0,0.0],[0.0,0.0,0.0,0.0,0.0,0.0,0.0,0.0,0.0,0.0,0.0,0.0,0.0,0.0,0.0,0.0,0.0,0.0,0.0,0.0,0.0,0.0,0.0,0.0,0.0,0.0,0.0,0.0,0.0,0.0,0.0,0.0,0.0,0.0,0.0,0.0,0.0,0.0,0.0,0.0,0.0,0.0,0.0,0.0,0.0,0.0,0.0,0.0,0.0,0.0,0.0,0.0,0.0,0.0,0.0,0.0,0.0,0.0,0.0,0.0,0.0,0.0,0.0,0.0,0.0,0.0,0.0,0.0,0.0,0.0,0.0,0.0,0.0,0.0,0.0,0.0,0.0,0.0,0.0,0.0,0.0,0.0,0.0,0.0,0.0,0.0,0.0,0.0,0.0,0.0,0.0,0.0,0.0,0.0,0.0,0.0,0.0,0.0,0.0,0.0,0.0,0.0,0.0,0.0,0.0,0.0,0.0,0.0,0.0,0.0,0.0,0.0,0.0,0.0,0.0,0.0,0.0,0.0,0.0,0.0,0.0,0.0,0.0,0.0,0.0,0.0,0.0,0.0,0.0,0.0,0.0,0.0,0.0,0.0,0.0,0.0,0.01,0.01,0.89,1.0,1.0,1.0,0.84,0.01,0.0,0.0,0.0,0.0,0.0,0.0,0.0,0.0,0.0,0.0,0.0,0.0,0.0,0.0,0.0,0.0,0.0,0.0,0.0,0.0,0.0,0.0,0.0,0.0,0.0,0.0,0.0,0.0,0.0,0.0,0.0,0.0,0.0,0.0,0.0,0.0,0.0,0.0,0.0,0.0,0.0,0.0,0.0,0.0,0.0,0.0,0.0,0.0,0.0,0.0,0.0,0.0,0.0,0.0,0.0,0.0,0.0,0.0,0.0,0.0,0.0,0.0],[0.0,0.0,0.0,0.0,0.0,0.0,0.0,0.0,0.0,0.0,0.0,0.0,0.0,0.0,0.0,0.0,0.0,0.0,0.0,0.0,0.0,0.0,0.0,0.0,0.0,0.0,0.0,0.0,0.0,0.0,0.0,0.0,0.0,0.0,0.0,0.0,0.0,0.0,0.0,0.0,0.0,0.0,0.0,0.0,0.0,0.0,0.0,0.0,0.0,0.0,0.0,0.0,0.0,0.0,0.0,0.0,0.0,0.0,0.0,0.0,0.0,0.0,0.0,0.0,0.0,0.0,0.0,0.0,0.0,0.0,0.0,0.0,0.0,0.0,0.0,0.0,0.0,0.0,0.0,0.0,0.0,0.0,0.0,0.0,0.0,0.0,0.0,0.0,0.0,0.0,0.0,0.0,0.0,0.0,0.0,0.0,0.0,0.0,0.0,0.0,0.0,0.0,0.0,0.0,0.0,0.0,0.0,0.0,0.0,0.0,0.0,0.0,0.0,0.0,0.0,0.0,0.0,0.0,0.0,0.0,0.0,0.0,0.0,0.0,0.0,0.0,0.0,0.0,0.0,0.0,0.0,0.0,0.0,0.0,0.0,0.0,0.0,0.0,0.02,0.89,1.0,1.0,1.0,0.82,0.02,0.0,0.0,0.0,0.0,0.0,0.0,0.0,0.0,0.0,0.0,0.0,0.0,0.0,0.0,0.0,0.0,0.0,0.0,0.0,0.0,0.0,0.0,0.0,0.0,0.0,0.0,0.0,0.0,0.0,0.0,0.0,0.0,0.0,0.0,0.0,0.0,0.0,0.0,0.0,0.0,0.0,0.0,0.0,0.0,0.0,0.0,0.0,0.0,0.0,0.0,0.0,0.0,0.0,0.0,0.0,0.0,0.0,0.0,0.0,0.0,0.0],[0.0,0.0,0.0,0.0,0.0,0.0,0.0,0.0,0.0,0.0,0.0,0.0,0.0,0.0,0.0,0.0,0.0,0.0,0.0,0.0,0.0,0.0,0.0,0.0,0.0,0.0,0.0,0.0,0.0,0.0,0.0,0.0,0.0,0.0,0.0,0.0,0.0,0.0,0.0,0.0,0.0,0.0,0.0,0.0,0.0,0.0,0.0,0.0,0.0,0.0,0.0,0.0,0.0,0.0,0.0,0.0,0.0,0.0,0.0,0.0,0.0,0.0,0.0,0.0,0.0,0.0,0.0,0.0,0.0,0.0,0.0,0.0,0.0,0.0,0.0,0.0,0.0,0.0,0.0,0.0,0.0,0.0,0.0,0.0,0.0,0.0,0.0,0.0,0.0,0.0,0.0,0.0,0.0,0.0,0.0,0.0,0.0,0.0,0.0,0.0,0.0,0.0,0.0,0.0,0.0,0.0,0.0,0.0,0.0,0.0,0.0,0.0,0.0,0.0,0.0,0.0,0.0,0.0,0.0,0.0,0.0,0.0,0.0,0.0,0.0,0.0,0.0,0.0,0.0,0.0,0.0,0.0,0.0,0.0,0.0,0.0,0.0,0.0,0.0,0.02,0.84,1.0,1.0,1.0,0.82,0.01,0.0,0.0,0.0,0.0,0.0,0.0,0.0,0.0,0.0,0.0,0.0,0.0,0.0,0.0,0.0,0.0,0.0,0.0,0.0,0.0,0.0,0.0,0.0,0.0,0.0,0.0,0.0,0.0,0.0,0.0,0.0,0.0,0.0,0.0,0.0,0.0,0.0,0.0,0.0,0.0,0.0,0.0,0.0,0.0,0.0,0.0,0.0,0.0,0.0,0.0,0.0,0.0,0.0,0.0,0.0,0.0,0.0,0.0,0.0,0.0],[0.0,0.0,0.0,0.0,0.0,0.0,0.0,0.0,0.0,0.0,0.0,0.0,0.0,0.0,0.0,0.0,0.0,0.0,0.0,0.0,0.0,0.0,0.0,0.0,0.0,0.0,0.0,0.0,0.0,0.0,0.0,0.0,0.0,0.0,0.0,0.0,0.0,0.0,0.0,0.0,0.0,0.0,0.0,0.0,0.0,0.0,0.0,0.0,0.0,0.0,0.0,0.0,0.0,0.0,0.0,0.0,0.0,0.0,0.0,0.0,0.0,0.0,0.0,0.0,0.0,0.0,0.0,0.0,0.0,0.0,0.0,0.0,0.0,0.0,0.0,0.0,0.0,0.0,0.0,0.0,0.0,0.0,0.0,0.0,0.0,0.0,0.0,0.0,0.0,0.0,0.0,0.0,0.0,0.0,0.0,0.0,0.0,0.0,0.0,0.0,0.0,0.0,0.0,0.0,0.0,0.0,0.0,0.0,0.0,0.0,0.0,0.0,0.0,0.0,0.0,0.0,0.0,0.0,0.0,0.0,0.0,0.0,0.0,0.0,0.0,0.0,0.0,0.0,0.0,0.0,0.0,0.0,0.0,0.0,0.0,0.0,0.0,0.0,0.0,0.0,0.01,0.82,1.0,1.0,1.0,0.82,0.02,0.01,0.0,0.0,0.0,0.0,0.0,0.0,0.0,0.0,0.0,0.0,0.0,0.0,0.0,0.0,0.0,0.0,0.0,0.0,0.0,0.0,0.0,0.0,0.0,0.0,0.0,0.0,0.0,0.0,0.0,0.0,0.0,0.0,0.0,0.0,0.0,0.0,0.0,0.0,0.0,0.0,0.0,0.0,0.0,0.0,0.0,0.0,0.0,0.0,0.0,0.0,0.0,0.0,0.0,0.0,0.0,0.0,0.0,0.0],[0.0,0.0,0.0,0.0,0.0,0.0,0.0,0.0,0.0,0.0,0.0,0.0,0.0,0.0,0.0,0.0,0.0,0.0,0.0,0.0,0.0,0.0,0.0,0.0,0.0,0.0,0.0,0.0,0.0,0.0,0.0,0.0,0.0,0.0,0.0,0.0,0.0,0.0,0.0,0.0,0.0,0.0,0.0,0.0,0.0,0.0,0.0,0.0,0.0,0.0,0.0,0.0,0.0,0.0,0.0,0.0,0.0,0.0,0.0,0.0,0.0,0.0,0.0,0.0,0.0,0.0,0.0,0.0,0.0,0.0,0.0,0.0,0.0,0.0,0.0,0.0,0.0,0.0,0.0,0.0,0.0,0.0,0.0,0.0,0.0,0.0,0.0,0.0,0.0,0.0,0.0,0.0,0.0,0.0,0.0,0.0,0.0,0.0,0.0,0.0,0.0,0.0,0.0,0.0,0.0,0.0,0.0,0.0,0.0,0.0,0.0,0.0,0.0,0.0,0.0,0.0,0.0,0.0,0.0,0.0,0.0,0.0,0.0,0.0,0.0,0.0,0.0,0.0,0.0,0.0,0.0,0.0,0.0,0.0,0.0,0.0,0.0,0.0,0.0,0.0,0.0,0.02,0.82,1.0,1.0,1.0,0.83,0.03,0.01,0.0,0.0,0.0,0.0,0.0,0.0,0.0,0.0,0.0,0.0,0.0,0.0,0.0,0.0,0.0,0.0,0.0,0.0,0.0,0.0,0.0,0.0,0.0,0.0,0.0,0.0,0.0,0.0,0.0,0.0,0.0,0.0,0.0,0.0,0.0,0.0,0.0,0.0,0.0,0.0,0.0,0.0,0.0,0.0,0.0,0.0,0.0,0.0,0.0,0.0,0.0,0.0,0.0,0.0,0.0,0.0,0.0],[0.0,0.0,0.0,0.0,0.0,0.0,0.0,0.0,0.0,0.0,0.0,0.0,0.0,0.0,0.0,0.0,0.0,0.0,0.0,0.0,0.0,0.0,0.0,0.0,0.0,0.0,0.0,0.0,0.0,0.0,0.0,0.0,0.0,0.0,0.0,0.0,0.0,0.0,0.0,0.0,0.0,0.0,0.0,0.0,0.0,0.0,0.0,0.0,0.0,0.0,0.0,0.0,0.0,0.0,0.0,0.0,0.0,0.0,0.0,0.0,0.0,0.0,0.0,0.0,0.0,0.0,0.0,0.0,0.0,0.0,0.0,0.0,0.0,0.0,0.0,0.0,0.0,0.0,0.0,0.0,0.0,0.0,0.0,0.0,0.0,0.0,0.0,0.0,0.0,0.0,0.0,0.0,0.0,0.0,0.0,0.0,0.0,0.0,0.0,0.0,0.0,0.0,0.0,0.0,0.0,0.0,0.0,0.0,0.0,0.0,0.0,0.0,0.0,0.0,0.0,0.0,0.0,0.0,0.0,0.0,0.0,0.0,0.0,0.0,0.0,0.0,0.0,0.0,0.0,0.0,0.0,0.0,0.0,0.0,0.0,0.0,0.0,0.0,0.0,0.0,0.0,0.0,0.01,0.82,1.0,1.0,1.0,0.75,0.02,0.0,0.0,0.0,0.0,0.0,0.0,0.0,0.0,0.0,0.0,0.0,0.0,0.0,0.0,0.0,0.0,0.0,0.0,0.0,0.0,0.0,0.0,0.0,0.0,0.0,0.0,0.0,0.0,0.0,0.0,0.0,0.0,0.0,0.0,0.0,0.0,0.0,0.0,0.0,0.0,0.0,0.0,0.0,0.0,0.0,0.0,0.0,0.0,0.0,0.0,0.0,0.0,0.0,0.0,0.0,0.0,0.0],[0.0,0.0,0.0,0.0,0.0,0.0,0.0,0.0,0.0,0.0,0.0,0.0,0.0,0.0,0.0,0.0,0.0,0.0,0.0,0.0,0.0,0.0,0.0,0.0,0.0,0.0,0.0,0.0,0.0,0.0,0.0,0.0,0.0,0.0,0.0,0.0,0.0,0.0,0.0,0.0,0.0,0.0,0.0,0.0,0.0,0.0,0.0,0.0,0.0,0.0,0.0,0.0,0.0,0.0,0.0,0.0,0.0,0.0,0.0,0.0,0.0,0.0,0.0,0.0,0.0,0.0,0.0,0.0,0.0,0.0,0.0,0.0,0.0,0.0,0.0,0.0,0.0,0.0,0.0,0.0,0.0,0.0,0.0,0.0,0.0,0.0,0.0,0.0,0.0,0.0,0.0,0.0,0.0,0.0,0.0,0.0,0.0,0.0,0.0,0.0,0.0,0.0,0.0,0.0,0.0,0.0,0.0,0.0,0.0,0.0,0.0,0.0,0.0,0.0,0.0,0.0,0.0,0.0,0.0,0.0,0.0,0.0,0.0,0.0,0.0,0.0,0.0,0.0,0.0,0.0,0.0,0.0,0.0,0.0,0.0,0.0,0.0,0.0,0.0,0.0,0.0,0.0,0.0,0.02,0.83,1.0,1.0,1.0,0.81,0.02,0.0,0.0,0.0,0.0,0.0,0.0,0.0,0.0,0.0,0.0,0.0,0.0,0.0,0.0,0.0,0.0,0.0,0.0,0.0,0.0,0.0,0.0,0.0,0.0,0.0,0.0,0.0,0.0,0.0,0.0,0.0,0.0,0.0,0.0,0.0,0.0,0.0,0.0,0.0,0.0,0.0,0.0,0.0,0.0,0.0,0.0,0.0,0.0,0.0,0.0,0.0,0.0,0.0,0.0,0.0,0.0],[0.0,0.0,0.0,0.0,0.0,0.0,0.0,0.0,0.0,0.0,0.0,0.0,0.0,0.0,0.0,0.0,0.0,0.0,0.0,0.0,0.0,0.0,0.0,0.0,0.0,0.0,0.0,0.0,0.0,0.0,0.0,0.0,0.0,0.0,0.0,0.0,0.0,0.0,0.0,0.0,0.0,0.0,0.0,0.0,0.0,0.0,0.0,0.0,0.0,0.0,0.0,0.0,0.0,0.0,0.0,0.0,0.0,0.0,0.0,0.0,0.0,0.0,0.0,0.0,0.0,0.0,0.0,0.0,0.0,0.0,0.0,0.0,0.0,0.0,0.0,0.0,0.0,0.0,0.0,0.0,0.0,0.0,0.0,0.0,0.0,0.0,0.0,0.0,0.0,0.0,0.0,0.0,0.0,0.0,0.0,0.0,0.0,0.0,0.0,0.0,0.0,0.0,0.0,0.0,0.0,0.0,0.0,0.0,0.0,0.0,0.0,0.0,0.0,0.0,0.0,0.0,0.0,0.0,0.0,0.0,0.0,0.0,0.0,0.0,0.0,0.0,0.0,0.0,0.0,0.0,0.0,0.0,0.0,0.0,0.0,0.0,0.0,0.0,0.0,0.0,0.0,0.0,0.0,0.01,0.03,0.75,1.0,1.0,1.0,0.81,0.03,0.01,0.0,0.0,0.0,0.0,0.0,0.0,0.0,0.0,0.0,0.0,0.0,0.0,0.0,0.0,0.0,0.0,0.0,0.0,0.0,0.0,0.0,0.0,0.0,0.0,0.0,0.0,0.0,0.0,0.0,0.0,0.0,0.0,0.0,0.0,0.0,0.0,0.0,0.0,0.0,0.0,0.0,0.0,0.0,0.0,0.0,0.0,0.0,0.0,0.0,0.0,0.0,0.0,0.0,0.0],[0.0,0.0,0.0,0.0,0.0,0.0,0.0,0.0,0.0,0.0,0.0,0.0,0.0,0.0,0.0,0.0,0.0,0.0,0.0,0.0,0.0,0.0,0.0,0.0,0.0,0.0,0.0,0.0,0.0,0.0,0.0,0.0,0.0,0.0,0.0,0.0,0.0,0.0,0.0,0.0,0.0,0.0,0.0,0.0,0.0,0.0,0.0,0.0,0.0,0.0,0.0,0.0,0.0,0.0,0.0,0.0,0.0,0.0,0.0,0.0,0.0,0.0,0.0,0.0,0.0,0.0,0.0,0.0,0.0,0.0,0.0,0.0,0.0,0.0,0.0,0.0,0.0,0.0,0.0,0.0,0.0,0.0,0.0,0.0,0.0,0.0,0.0,0.0,0.0,0.0,0.0,0.0,0.0,0.0,0.0,0.0,0.0,0.0,0.0,0.0,0.0,0.0,0.0,0.0,0.0,0.0,0.0,0.0,0.0,0.0,0.0,0.0,0.0,0.0,0.0,0.0,0.0,0.0,0.0,0.0,0.0,0.0,0.0,0.0,0.0,0.0,0.0,0.0,0.0,0.0,0.0,0.0,0.0,0.0,0.0,0.0,0.0,0.0,0.0,0.0,0.0,0.0,0.0,0.0,0.01,0.02,0.81,1.0,1.0,1.0,0.83,0.09,0.0,0.0,0.0,0.0,0.0,0.0,0.0,0.0,0.0,0.0,0.0,0.0,0.0,0.0,0.0,0.0,0.0,0.0,0.0,0.0,0.0,0.0,0.0,0.0,0.0,0.0,0.0,0.0,0.0,0.0,0.0,0.0,0.0,0.0,0.0,0.0,0.0,0.0,0.0,0.0,0.0,0.0,0.0,0.0,0.0,0.0,0.0,0.0,0.0,0.0,0.0,0.0,0.0,0.0],[0.0,0.0,0.0,0.0,0.0,0.0,0.0,0.0,0.0,0.0,0.0,0.0,0.0,0.0,0.0,0.0,0.0,0.0,0.0,0.0,0.0,0.0,0.0,0.0,0.0,0.0,0.0,0.0,0.0,0.0,0.0,0.0,0.0,0.0,0.0,0.0,0.0,0.0,0.0,0.0,0.0,0.0,0.0,0.0,0.0,0.0,0.0,0.0,0.0,0.0,0.0,0.0,0.0,0.0,0.0,0.0,0.0,0.0,0.0,0.0,0.0,0.0,0.0,0.0,0.0,0.0,0.0,0.0,0.0,0.0,0.0,0.0,0.0,0.0,0.0,0.0,0.0,0.0,0.0,0.0,0.0,0.0,0.0,0.0,0.0,0.0,0.0,0.0,0.0,0.0,0.0,0.0,0.0,0.0,0.0,0.0,0.0,0.0,0.0,0.0,0.0,0.0,0.0,0.0,0.0,0.0,0.0,0.0,0.0,0.0,0.0,0.0,0.0,0.0,0.0,0.0,0.0,0.0,0.0,0.0,0.0,0.0,0.0,0.0,0.0,0.0,0.0,0.0,0.0,0.0,0.0,0.0,0.0,0.0,0.0,0.0,0.0,0.0,0.0,0.0,0.0,0.0,0.0,0.0,0.0,0.0,0.02,0.81,1.0,1.0,1.0,0.8,0.02,0.0,0.0,0.0,0.0,0.0,0.0,0.0,0.0,0.0,0.0,0.0,0.0,0.0,0.0,0.0,0.0,0.0,0.0,0.0,0.0,0.0,0.0,0.0,0.0,0.0,0.0,0.0,0.0,0.0,0.0,0.0,0.0,0.0,0.0,0.0,0.0,0.0,0.0,0.0,0.0,0.0,0.0,0.0,0.0,0.0,0.0,0.0,0.0,0.0,0.0,0.0,0.0,0.0],[0.0,0.0,0.0,0.0,0.0,0.0,0.0,0.0,0.0,0.0,0.0,0.0,0.0,0.0,0.0,0.0,0.0,0.0,0.0,0.0,0.0,0.0,0.0,0.0,0.0,0.0,0.0,0.0,0.0,0.0,0.0,0.0,0.0,0.0,0.0,0.0,0.0,0.0,0.0,0.0,0.0,0.0,0.0,0.0,0.0,0.0,0.0,0.0,0.0,0.0,0.0,0.0,0.0,0.0,0.0,0.0,0.0,0.0,0.0,0.0,0.0,0.0,0.0,0.0,0.0,0.0,0.0,0.0,0.0,0.0,0.0,0.0,0.0,0.0,0.0,0.0,0.0,0.0,0.0,0.0,0.0,0.0,0.0,0.0,0.0,0.0,0.0,0.0,0.0,0.0,0.0,0.0,0.0,0.0,0.0,0.0,0.0,0.0,0.0,0.0,0.0,0.0,0.0,0.0,0.0,0.0,0.0,0.0,0.0,0.0,0.0,0.0,0.0,0.0,0.0,0.0,0.0,0.0,0.0,0.0,0.0,0.0,0.0,0.0,0.0,0.0,0.0,0.0,0.0,0.0,0.0,0.0,0.0,0.0,0.0,0.0,0.0,0.0,0.0,0.0,0.0,0.0,0.0,0.0,0.0,0.0,0.0,0.03,0.83,1.0,1.0,1.0,0.91,0.07,0.0,0.0,0.0,0.0,0.0,0.0,0.0,0.0,0.0,0.0,0.0,0.0,0.0,0.0,0.0,0.0,0.0,0.0,0.0,0.0,0.0,0.0,0.0,0.0,0.0,0.0,0.0,0.0,0.0,0.0,0.0,0.0,0.0,0.0,0.0,0.0,0.0,0.0,0.0,0.0,0.0,0.0,0.0,0.0,0.0,0.0,0.0,0.0,0.0,0.0,0.0,0.0],[0.0,0.0,0.0,0.0,0.0,0.0,0.0,0.0,0.0,0.0,0.0,0.0,0.0,0.0,0.0,0.0,0.0,0.0,0.0,0.0,0.0,0.0,0.0,0.0,0.0,0.0,0.0,0.0,0.0,0.0,0.0,0.0,0.0,0.0,0.0,0.0,0.0,0.0,0.0,0.0,0.0,0.0,0.0,0.0,0.0,0.0,0.0,0.0,0.0,0.0,0.0,0.0,0.0,0.0,0.0,0.0,0.0,0.0,0.0,0.0,0.0,0.0,0.0,0.0,0.0,0.0,0.0,0.0,0.0,0.0,0.0,0.0,0.0,0.0,0.0,0.0,0.0,0.0,0.0,0.0,0.0,0.0,0.0,0.0,0.0,0.0,0.0,0.0,0.0,0.0,0.0,0.0,0.0,0.0,0.0,0.0,0.0,0.0,0.0,0.0,0.0,0.0,0.0,0.0,0.0,0.0,0.0,0.0,0.0,0.0,0.0,0.0,0.0,0.0,0.0,0.0,0.0,0.0,0.0,0.0,0.0,0.0,0.0,0.0,0.0,0.0,0.0,0.0,0.0,0.0,0.0,0.0,0.0,0.0,0.0,0.0,0.0,0.0,0.0,0.0,0.0,0.0,0.0,0.0,0.0,0.0,0.0,0.01,0.09,0.8,1.0,1.0,1.0,0.98,0.02,0.0,0.0,0.0,0.0,0.0,0.0,0.0,0.0,0.0,0.0,0.0,0.0,0.0,0.0,0.0,0.0,0.0,0.0,0.0,0.0,0.0,0.0,0.0,0.0,0.0,0.0,0.0,0.0,0.0,0.0,0.0,0.0,0.0,0.0,0.0,0.0,0.0,0.0,0.0,0.0,0.0,0.0,0.0,0.0,0.0,0.0,0.0,0.0,0.0,0.0,0.0],[0.0,0.0,0.0,0.0,0.0,0.0,0.0,0.0,0.0,0.0,0.0,0.0,0.0,0.0,0.0,0.0,0.0,0.0,0.0,0.0,0.0,0.0,0.0,0.0,0.0,0.0,0.0,0.0,0.0,0.0,0.0,0.0,0.0,0.0,0.0,0.0,0.0,0.0,0.0,0.0,0.0,0.0,0.0,0.0,0.0,0.0,0.0,0.0,0.0,0.0,0.0,0.0,0.0,0.0,0.0,0.0,0.0,0.0,0.0,0.0,0.0,0.0,0.0,0.0,0.0,0.0,0.0,0.0,0.0,0.0,0.0,0.0,0.0,0.0,0.0,0.0,0.0,0.0,0.0,0.0,0.0,0.0,0.0,0.0,0.0,0.0,0.0,0.0,0.0,0.0,0.0,0.0,0.0,0.0,0.0,0.0,0.0,0.0,0.0,0.0,0.0,0.0,0.0,0.0,0.0,0.0,0.0,0.0,0.0,0.0,0.0,0.0,0.0,0.0,0.0,0.0,0.0,0.0,0.0,0.0,0.0,0.0,0.0,0.0,0.0,0.0,0.0,0.0,0.0,0.0,0.0,0.0,0.0,0.0,0.0,0.0,0.0,0.0,0.0,0.0,0.0,0.0,0.0,0.0,0.0,0.0,0.0,0.0,0.0,0.02,0.91,1.0,1.0,1.0,0.96,0.0,0.0,0.0,0.0,0.0,0.0,0.0,0.0,0.0,0.0,0.0,0.0,0.0,0.0,0.0,0.0,0.0,0.0,0.0,0.0,0.0,0.0,0.0,0.0,0.0,0.0,0.0,0.0,0.0,0.0,0.0,0.0,0.0,0.0,0.0,0.0,0.0,0.0,0.0,0.0,0.0,0.0,0.0,0.0,0.0,0.03,0.0,0.0,0.0,0.06,0.0],[0.0,0.0,0.0,0.0,0.0,0.0,0.0,0.0,0.0,0.0,0.0,0.0,0.0,0.0,0.0,0.0,0.0,0.0,0.0,0.0,0.0,0.0,0.0,0.0,0.0,0.0,0.0,0.0,0.0,0.0,0.0,0.0,0.0,0.0,0.0,0.0,0.0,0.0,0.0,0.0,0.0,0.0,0.0,0.0,0.0,0.0,0.0,0.0,0.0,0.0,0.0,0.0,0.0,0.0,0.0,0.0,0.0,0.0,0.0,0.0,0.0,0.0,0.0,0.0,0.0,0.0,0.0,0.0,0.0,0.0,0.0,0.0,0.0,0.0,0.0,0.0,0.0,0.0,0.0,0.0,0.0,0.0,0.0,0.0,0.0,0.0,0.0,0.0,0.0,0.0,0.0,0.0,0.0,0.0,0.0,0.0,0.0,0.0,0.0,0.0,0.0,0.0,0.0,0.0,0.0,0.0,0.0,0.0,0.0,0.0,0.0,0.0,0.0,0.0,0.0,0.0,0.0,0.0,0.0,0.0,0.0,0.0,0.0,0.0,0.0,0.0,0.0,0.0,0.0,0.0,0.0,0.0,0.0,0.0,0.0,0.0,0.0,0.0,0.0,0.0,0.0,0.0,0.0,0.0,0.0,0.0,0.0,0.0,0.0,0.0,0.07,0.98,1.0,1.0,1.0,0.9,0.14,0.0,0.0,0.0,0.0,0.0,0.0,0.0,0.0,0.0,0.0,0.0,0.0,0.0,0.0,0.0,0.0,0.0,0.0,0.0,0.0,0.0,0.0,0.0,0.0,0.0,0.0,0.0,0.0,0.0,0.0,0.0,0.0,0.0,0.0,0.0,0.0,0.0,0.0,0.0,0.0,0.0,0.0,0.0,0.0,0.0,0.0,0.0,0.0,0.0],[0.0,0.0,0.0,0.0,0.0,0.0,0.0,0.0,0.0,0.0,0.0,0.0,0.0,0.0,0.0,0.0,0.0,0.0,0.0,0.0,0.0,0.0,0.0,0.0,0.0,0.0,0.0,0.0,0.0,0.0,0.0,0.0,0.0,0.0,0.0,0.0,0.0,0.0,0.0,0.0,0.0,0.0,0.0,0.0,0.0,0.0,0.0,0.0,0.0,0.0,0.0,0.0,0.0,0.0,0.0,0.0,0.0,0.0,0.0,0.0,0.0,0.0,0.0,0.0,0.0,0.0,0.0,0.0,0.0,0.0,0.0,0.0,0.0,0.0,0.0,0.0,0.0,0.0,0.0,0.0,0.0,0.0,0.0,0.0,0.0,0.0,0.0,0.0,0.0,0.0,0.0,0.0,0.0,0.0,0.0,0.0,0.0,0.0,0.0,0.0,0.0,0.0,0.0,0.0,0.0,0.0,0.0,0.0,0.0,0.0,0.0,0.0,0.0,0.0,0.0,0.0,0.0,0.0,0.0,0.0,0.0,0.0,0.0,0.0,0.0,0.0,0.0,0.0,0.0,0.0,0.0,0.0,0.0,0.0,0.0,0.0,0.0,0.0,0.0,0.0,0.0,0.0,0.0,0.0,0.0,0.0,0.0,0.0,0.0,0.0,0.0,0.02,0.96,1.0,1.0,1.0,0.99,0.03,0.0,0.0,0.0,0.0,0.0,0.0,0.0,0.0,0.0,0.0,0.0,0.0,0.0,0.0,0.0,0.0,0.0,0.0,0.0,0.0,0.0,0.0,0.0,0.0,0.0,0.0,0.0,0.0,0.0,0.0,0.0,0.0,0.0,0.0,0.0,0.0,0.0,0.0,0.01,0.16,0.0,0.0,0.13,0.09,0.0,0.0,0.01,0.0],[0.0,0.0,0.0,0.0,0.0,0.0,0.0,0.0,0.0,0.0,0.0,0.0,0.0,0.0,0.0,0.0,0.0,0.0,0.0,0.0,0.0,0.0,0.0,0.0,0.0,0.0,0.0,0.0,0.0,0.0,0.0,0.0,0.0,0.0,0.0,0.0,0.0,0.0,0.0,0.0,0.0,0.0,0.0,0.0,0.0,0.0,0.0,0.0,0.0,0.0,0.0,0.0,0.0,0.0,0.0,0.0,0.0,0.0,0.0,0.0,0.0,0.0,0.0,0.0,0.0,0.0,0.0,0.0,0.0,0.0,0.0,0.0,0.0,0.0,0.0,0.0,0.0,0.0,0.0,0.0,0.0,0.0,0.0,0.0,0.0,0.0,0.0,0.0,0.0,0.0,0.0,0.0,0.0,0.0,0.0,0.0,0.0,0.0,0.0,0.0,0.0,0.0,0.0,0.0,0.0,0.0,0.0,0.0,0.0,0.0,0.0,0.0,0.0,0.0,0.0,0.0,0.0,0.0,0.0,0.0,0.0,0.0,0.0,0.0,0.0,0.0,0.0,0.0,0.0,0.0,0.0,0.0,0.0,0.0,0.0,0.0,0.0,0.0,0.0,0.0,0.0,0.0,0.0,0.0,0.0,0.0,0.0,0.0,0.0,0.0,0.0,0.0,0.0,0.9,1.0,1.0,1.0,0.99,0.02,0.0,0.0,0.0,0.0,0.0,0.0,0.0,0.0,0.0,0.0,0.0,0.0,0.0,0.0,0.0,0.0,0.0,0.0,0.0,0.0,0.0,0.0,0.0,0.0,0.0,0.0,0.0,0.0,0.0,0.0,0.0,0.0,0.0,0.0,0.12,0.0,0.0,0.11,0.22,0.0,0.01,0.11,0.01,0.0,0.0,0.0,0.0],[0.0,0.0,0.0,0.0,0.0,0.0,0.0,0.0,0.0,0.0,0.0,0.0,0.0,0.0,0.0,0.0,0.0,0.0,0.0,0.0,0.0,0.0,0.0,0.0,0.0,0.0,0.0,0.0,0.0,0.0,0.0,0.0,0.0,0.0,0.0,0.0,0.0,0.0,0.0,0.0,0.0,0.0,0.0,0.0,0.0,0.0,0.0,0.0,0.0,0.0,0.0,0.0,0.0,0.0,0.0,0.0,0.0,0.0,0.0,0.0,0.0,0.0,0.0,0.0,0.0,0.0,0.0,0.0,0.0,0.0,0.0,0.0,0.0,0.0,0.0,0.0,0.0,0.0,0.0,0.0,0.0,0.0,0.0,0.0,0.0,0.0,0.0,0.0,0.0,0.0,0.0,0.0,0.0,0.0,0.0,0.0,0.0,0.0,0.0,0.0,0.0,0.0,0.0,0.0,0.0,0.0,0.0,0.0,0.0,0.0,0.0,0.0,0.0,0.0,0.0,0.0,0.0,0.0,0.0,0.0,0.0,0.0,0.0,0.0,0.0,0.0,0.0,0.0,0.0,0.0,0.0,0.0,0.0,0.0,0.0,0.0,0.0,0.0,0.0,0.0,0.0,0.0,0.0,0.0,0.0,0.0,0.0,0.0,0.0,0.0,0.0,0.0,0.0,0.14,0.99,1.0,1.0,1.0,1.0,0.02,0.01,0.01,0.0,0.0,0.0,0.0,0.0,0.0,0.0,0.0,0.0,0.0,0.0,0.0,0.0,0.0,0.0,0.0,0.0,0.0,0.0,0.0,0.0,0.0,0.0,0.0,0.0,0.0,0.0,0.0,0.0,0.0,0.0,0.02,0.0,0.0,0.0,0.02,0.0,0.0,0.0,0.0,0.0,0.0,0.0,0.0],[0.0,0.0,0.0,0.0,0.0,0.0,0.0,0.0,0.0,0.0,0.0,0.0,0.0,0.0,0.0,0.0,0.0,0.0,0.0,0.0,0.0,0.0,0.0,0.0,0.0,0.0,0.0,0.0,0.0,0.0,0.0,0.0,0.0,0.0,0.0,0.0,0.0,0.0,0.0,0.0,0.0,0.0,0.0,0.0,0.0,0.0,0.0,0.0,0.0,0.0,0.0,0.0,0.0,0.0,0.0,0.0,0.0,0.0,0.0,0.0,0.0,0.0,0.0,0.0,0.0,0.0,0.0,0.0,0.0,0.0,0.0,0.0,0.0,0.0,0.0,0.0,0.0,0.0,0.0,0.0,0.0,0.0,0.0,0.0,0.0,0.0,0.0,0.0,0.0,0.0,0.0,0.0,0.0,0.0,0.0,0.0,0.0,0.0,0.0,0.0,0.0,0.0,0.0,0.0,0.0,0.0,0.0,0.0,0.0,0.0,0.0,0.0,0.0,0.0,0.0,0.0,0.0,0.0,0.0,0.0,0.0,0.0,0.0,0.0,0.0,0.0,0.0,0.0,0.0,0.0,0.0,0.0,0.0,0.0,0.0,0.0,0.0,0.0,0.0,0.0,0.0,0.0,0.0,0.0,0.0,0.0,0.0,0.0,0.0,0.0,0.0,0.0,0.0,0.0,0.03,0.99,1.0,1.0,1.0,0.96,0.01,0.09,0.01,0.0,0.0,0.0,0.0,0.0,0.0,0.0,0.0,0.0,0.0,0.0,0.0,0.0,0.0,0.0,0.0,0.0,0.0,0.0,0.0,0.0,0.0,0.0,0.01,0.0,0.0,0.01,0.12,0.0,0.01,0.17,0.12,0.03,0.02,0.16,0.02,0.02,0.0,0.0,0.01,0.0,0.0,0.0],[0.0,0.0,0.0,0.0,0.0,0.0,0.0,0.0,0.0,0.0,0.0,0.0,0.0,0.0,0.0,0.0,0.0,0.0,0.0,0.0,0.0,0.0,0.0,0.0,0.0,0.0,0.0,0.0,0.0,0.0,0.0,0.0,0.0,0.0,0.0,0.0,0.0,0.0,0.0,0.0,0.0,0.0,0.0,0.0,0.0,0.0,0.0,0.0,0.0,0.0,0.0,0.0,0.0,0.0,0.0,0.0,0.0,0.0,0.0,0.0,0.0,0.0,0.0,0.0,0.0,0.0,0.0,0.0,0.0,0.0,0.0,0.0,0.0,0.0,0.0,0.0,0.0,0.0,0.0,0.0,0.0,0.0,0.0,0.0,0.0,0.0,0.0,0.0,0.0,0.0,0.0,0.0,0.0,0.0,0.0,0.0,0.0,0.0,0.0,0.0,0.0,0.0,0.0,0.0,0.0,0.0,0.0,0.0,0.0,0.0,0.0,0.0,0.0,0.0,0.0,0.0,0.0,0.0,0.0,0.0,0.0,0.0,0.0,0.0,0.0,0.0,0.0,0.0,0.0,0.0,0.0,0.0,0.0,0.0,0.0,0.0,0.0,0.0,0.0,0.0,0.0,0.0,0.0,0.0,0.0,0.0,0.0,0.0,0.0,0.0,0.0,0.0,0.0,0.0,0.0,0.02,1.0,1.0,1.0,1.0,0.96,0.17,0.01,0.01,0.0,0.0,0.0,0.0,0.0,0.0,0.0,0.0,0.0,0.0,0.0,0.0,0.0,0.0,0.0,0.0,0.0,0.0,0.0,0.0,0.0,0.0,0.0,0.0,0.0,0.0,0.01,0.0,0.0,0.03,0.0,0.0,0.0,0.0,0.0,0.0,0.0,0.0,0.0,0.0,0.0,0.0],[0.0,0.0,0.0,0.0,0.0,0.0,0.0,0.0,0.0,0.0,0.0,0.0,0.0,0.0,0.0,0.0,0.0,0.0,0.0,0.0,0.0,0.0,0.0,0.0,0.0,0.0,0.0,0.0,0.0,0.0,0.0,0.0,0.0,0.0,0.0,0.0,0.0,0.0,0.0,0.0,0.0,0.0,0.0,0.0,0.0,0.0,0.0,0.0,0.0,0.0,0.0,0.0,0.0,0.0,0.0,0.0,0.0,0.0,0.0,0.0,0.0,0.0,0.0,0.0,0.0,0.0,0.0,0.0,0.0,0.0,0.0,0.0,0.0,0.0,0.0,0.0,0.0,0.0,0.0,0.0,0.0,0.0,0.0,0.0,0.0,0.0,0.0,0.0,0.0,0.0,0.0,0.0,0.0,0.0,0.0,0.0,0.0,0.0,0.0,0.0,0.0,0.0,0.0,0.0,0.0,0.0,0.0,0.0,0.0,0.0,0.0,0.0,0.0,0.0,0.0,0.0,0.0,0.0,0.0,0.0,0.0,0.0,0.0,0.0,0.0,0.0,0.0,0.0,0.0,0.0,0.0,0.0,0.0,0.0,0.0,0.0,0.0,0.0,0.0,0.0,0.0,0.0,0.0,0.0,0.0,0.0,0.0,0.0,0.0,0.0,0.0,0.0,0.0,0.0,0.0,0.0,0.02,0.96,1.0,1.0,1.0,0.91,0.06,0.03,0.0,0.0,0.0,0.0,0.0,0.0,0.0,0.0,0.0,0.0,0.0,0.0,0.0,0.0,0.0,0.0,0.0,0.0,0.01,0.0,0.0,0.01,0.06,0.01,0.01,0.05,0.09,0.01,0.02,0.04,0.01,0.03,0.01,0.0,0.0,0.02,0.0,0.0,0.0,0.0,0.0,0.0],[0.0,0.0,0.0,0.0,0.0,0.0,0.0,0.0,0.0,0.0,0.0,0.0,0.0,0.0,0.0,0.0,0.0,0.0,0.0,0.0,0.0,0.0,0.0,0.0,0.0,0.0,0.0,0.0,0.0,0.0,0.0,0.0,0.0,0.0,0.0,0.0,0.0,0.0,0.0,0.0,0.0,0.0,0.0,0.0,0.0,0.0,0.0,0.0,0.0,0.0,0.0,0.0,0.0,0.0,0.0,0.0,0.0,0.0,0.0,0.0,0.0,0.0,0.0,0.0,0.0,0.0,0.0,0.0,0.0,0.0,0.0,0.0,0.0,0.0,0.0,0.0,0.0,0.0,0.0,0.0,0.0,0.0,0.0,0.0,0.0,0.0,0.0,0.0,0.0,0.0,0.0,0.0,0.0,0.0,0.0,0.0,0.0,0.0,0.0,0.0,0.0,0.0,0.0,0.0,0.0,0.0,0.0,0.0,0.0,0.0,0.0,0.0,0.0,0.0,0.0,0.0,0.0,0.0,0.0,0.0,0.0,0.0,0.0,0.0,0.0,0.0,0.0,0.0,0.0,0.0,0.0,0.0,0.0,0.0,0.0,0.0,0.0,0.0,0.0,0.0,0.0,0.0,0.0,0.0,0.0,0.0,0.0,0.0,0.0,0.0,0.0,0.0,0.0,0.0,0.0,0.0,0.01,0.01,0.96,1.0,1.0,1.0,0.89,0.18,0.08,0.01,0.0,0.0,0.0,0.0,0.0,0.0,0.0,0.0,0.0,0.0,0.0,0.0,0.0,0.0,0.0,0.0,0.02,0.0,0.0,0.01,0.06,0.0,0.0,0.03,0.01,0.0,0.01,0.01,0.0,0.0,0.0,0.0,0.0,0.0,0.0,0.0,0.0,0.0,0.0,0.0],[0.0,0.0,0.0,0.0,0.0,0.0,0.0,0.0,0.0,0.0,0.0,0.0,0.0,0.0,0.0,0.0,0.0,0.0,0.0,0.0,0.0,0.0,0.0,0.0,0.0,0.0,0.0,0.0,0.0,0.0,0.0,0.0,0.0,0.0,0.0,0.0,0.0,0.0,0.0,0.0,0.0,0.0,0.0,0.0,0.0,0.0,0.0,0.0,0.0,0.0,0.0,0.0,0.0,0.0,0.0,0.0,0.0,0.0,0.0,0.0,0.0,0.0,0.0,0.0,0.0,0.0,0.0,0.0,0.0,0.0,0.0,0.0,0.0,0.0,0.0,0.0,0.0,0.0,0.0,0.0,0.0,0.0,0.0,0.0,0.0,0.0,0.0,0.0,0.0,0.0,0.0,0.0,0.0,0.0,0.0,0.0,0.0,0.0,0.0,0.0,0.0,0.0,0.0,0.0,0.0,0.0,0.0,0.0,0.0,0.0,0.0,0.0,0.0,0.0,0.0,0.0,0.0,0.0,0.0,0.0,0.0,0.0,0.0,0.0,0.0,0.0,0.0,0.0,0.0,0.0,0.0,0.0,0.0,0.0,0.0,0.0,0.0,0.0,0.0,0.0,0.0,0.0,0.0,0.0,0.0,0.0,0.0,0.0,0.0,0.0,0.0,0.0,0.0,0.0,0.0,0.0,0.01,0.09,0.17,0.91,1.0,1.0,1.0,0.95,0.22,0.05,0.08,0.01,0.0,0.0,0.0,0.0,0.0,0.0,0.0,0.0,0.0,0.0,0.0,0.0,0.0,0.0,0.01,0.01,0.0,0.01,0.03,0.0,0.02,0.02,0.02,0.01,0.01,0.01,0.0,0.01,0.0,0.0,0.0,0.0,0.0,0.0,0.0,0.0,0.0,0.0],[0.0,0.0,0.0,0.0,0.0,0.0,0.0,0.0,0.0,0.0,0.0,0.0,0.0,0.0,0.0,0.0,0.0,0.0,0.0,0.0,0.0,0.0,0.0,0.0,0.0,0.0,0.0,0.0,0.0,0.0,0.0,0.0,0.0,0.0,0.0,0.0,0.0,0.0,0.0,0.0,0.0,0.0,0.0,0.0,0.0,0.0,0.0,0.0,0.0,0.0,0.0,0.0,0.0,0.0,0.0,0.0,0.0,0.0,0.0,0.0,0.0,0.0,0.0,0.0,0.0,0.0,0.0,0.0,0.0,0.0,0.0,0.0,0.0,0.0,0.0,0.0,0.0,0.0,0.0,0.0,0.0,0.0,0.0,0.0,0.0,0.0,0.0,0.0,0.0,0.0,0.0,0.0,0.0,0.0,0.0,0.0,0.0,0.0,0.0,0.0,0.0,0.0,0.0,0.0,0.0,0.0,0.0,0.0,0.0,0.0,0.0,0.0,0.0,0.0,0.0,0.0,0.0,0.0,0.0,0.0,0.0,0.0,0.0,0.0,0.0,0.0,0.0,0.0,0.0,0.0,0.0,0.0,0.0,0.0,0.0,0.0,0.0,0.0,0.0,0.0,0.0,0.0,0.0,0.0,0.0,0.0,0.0,0.0,0.0,0.0,0.0,0.0,0.0,0.0,0.0,0.0,0.0,0.01,0.01,0.06,0.89,1.0,1.0,1.0,0.74,0.3,0.33,0.01,0.0,0.0,0.0,0.0,0.0,0.0,0.0,0.0,0.0,0.0,0.0,0.0,0.01,0.01,0.08,0.03,0.01,0.04,0.1,0.01,0.06,0.03,0.02,0.04,0.03,0.01,0.0,0.02,0.0,0.0,0.0,0.0,0.0,0.0,0.0,0.0,0.0,0.0],[0.0,0.0,0.0,0.0,0.0,0.0,0.0,0.0,0.0,0.0,0.0,0.0,0.0,0.0,0.0,0.0,0.0,0.0,0.0,0.0,0.0,0.0,0.0,0.0,0.0,0.0,0.0,0.0,0.0,0.0,0.0,0.0,0.0,0.0,0.0,0.0,0.0,0.0,0.0,0.0,0.0,0.0,0.0,0.0,0.0,0.0,0.0,0.0,0.0,0.0,0.0,0.0,0.0,0.0,0.0,0.0,0.0,0.0,0.0,0.0,0.0,0.0,0.0,0.0,0.0,0.0,0.0,0.0,0.0,0.0,0.0,0.0,0.0,0.0,0.0,0.0,0.0,0.0,0.0,0.0,0.0,0.0,0.0,0.0,0.0,0.0,0.0,0.0,0.0,0.0,0.0,0.0,0.0,0.0,0.0,0.0,0.0,0.0,0.0,0.0,0.0,0.0,0.0,0.0,0.0,0.0,0.0,0.0,0.0,0.0,0.0,0.0,0.0,0.0,0.0,0.0,0.0,0.0,0.0,0.0,0.0,0.0,0.0,0.0,0.0,0.0,0.0,0.0,0.0,0.0,0.0,0.0,0.0,0.0,0.0,0.0,0.0,0.0,0.0,0.0,0.0,0.0,0.0,0.0,0.0,0.0,0.0,0.0,0.0,0.0,0.0,0.0,0.0,0.0,0.0,0.0,0.0,0.0,0.01,0.03,0.18,0.95,1.0,1.0,1.0,0.83,0.53,0.05,0.01,0.0,0.0,0.0,0.0,0.0,0.0,0.0,0.0,0.0,0.0,0.0,0.01,0.0,0.01,0.01,0.01,0.02,0.01,0.0,0.05,0.01,0.0,0.01,0.02,0.0,0.0,0.0,0.0,0.0,0.0,0.0,0.0,0.0,0.0,0.0,0.0,0.0],[0.0,0.0,0.0,0.0,0.0,0.0,0.0,0.0,0.0,0.0,0.0,0.0,0.0,0.0,0.0,0.0,0.0,0.0,0.0,0.0,0.0,0.0,0.0,0.0,0.0,0.0,0.0,0.0,0.0,0.0,0.0,0.0,0.0,0.0,0.0,0.0,0.0,0.0,0.0,0.0,0.0,0.0,0.0,0.0,0.0,0.0,0.0,0.0,0.0,0.0,0.0,0.0,0.0,0.0,0.0,0.0,0.0,0.0,0.0,0.0,0.0,0.0,0.0,0.0,0.0,0.0,0.0,0.0,0.0,0.0,0.0,0.0,0.0,0.0,0.0,0.0,0.0,0.0,0.0,0.0,0.0,0.0,0.0,0.0,0.0,0.0,0.0,0.0,0.0,0.0,0.0,0.0,0.0,0.0,0.0,0.0,0.0,0.0,0.0,0.0,0.0,0.0,0.0,0.0,0.0,0.0,0.0,0.0,0.0,0.0,0.0,0.0,0.0,0.0,0.0,0.0,0.0,0.0,0.0,0.0,0.0,0.0,0.0,0.0,0.0,0.0,0.0,0.0,0.0,0.0,0.0,0.0,0.0,0.0,0.0,0.0,0.0,0.0,0.0,0.0,0.0,0.0,0.0,0.0,0.0,0.0,0.0,0.0,0.0,0.0,0.0,0.0,0.0,0.0,0.0,0.0,0.0,0.0,0.0,0.0,0.08,0.22,0.74,1.0,1.0,1.0,0.78,0.14,0.02,0.0,0.0,0.0,0.0,0.0,0.0,0.0,0.0,0.0,0.0,0.0,0.02,0.01,0.03,0.01,0.01,0.03,0.01,0.0,0.03,0.01,0.0,0.01,0.01,0.0,0.0,0.0,0.0,0.0,0.0,0.0,0.0,0.0,0.0,0.0,0.0,0.0],[0.0,0.0,0.0,0.0,0.0,0.0,0.0,0.0,0.0,0.0,0.0,0.0,0.0,0.0,0.0,0.0,0.0,0.0,0.0,0.0,0.0,0.0,0.0,0.0,0.0,0.0,0.0,0.0,0.0,0.0,0.0,0.0,0.0,0.0,0.0,0.0,0.0,0.0,0.0,0.0,0.0,0.0,0.0,0.0,0.0,0.0,0.0,0.0,0.0,0.0,0.0,0.0,0.0,0.0,0.0,0.0,0.0,0.0,0.0,0.0,0.0,0.0,0.0,0.0,0.0,0.0,0.0,0.0,0.0,0.0,0.0,0.0,0.0,0.0,0.0,0.0,0.0,0.0,0.0,0.0,0.0,0.0,0.0,0.0,0.0,0.0,0.0,0.0,0.0,0.0,0.0,0.0,0.0,0.0,0.0,0.0,0.0,0.0,0.0,0.0,0.0,0.0,0.0,0.0,0.0,0.0,0.0,0.0,0.0,0.0,0.0,0.0,0.0,0.0,0.0,0.0,0.0,0.0,0.0,0.0,0.0,0.0,0.0,0.0,0.0,0.0,0.0,0.0,0.0,0.0,0.0,0.0,0.0,0.0,0.0,0.0,0.0,0.0,0.0,0.0,0.0,0.0,0.0,0.0,0.0,0.0,0.0,0.0,0.0,0.0,0.0,0.0,0.0,0.0,0.0,0.0,0.0,0.0,0.0,0.0,0.01,0.05,0.3,0.83,1.0,1.0,1.0,0.9,0.05,0.01,0.0,0.0,0.0,0.0,0.0,0.0,0.0,0.01,0.0,0.01,0.09,0.01,0.02,0.02,0.01,0.02,0.01,0.0,0.02,0.01,0.0,0.0,0.01,0.0,0.0,0.0,0.0,0.0,0.0,0.0,0.0,0.0,0.0,0.0,0.0,0.0],[0.0,0.0,0.0,0.0,0.0,0.0,0.0,0.0,0.0,0.0,0.0,0.0,0.0,0.0,0.0,0.0,0.0,0.0,0.0,0.0,0.0,0.0,0.0,0.0,0.0,0.0,0.0,0.0,0.0,0.0,0.0,0.0,0.0,0.0,0.0,0.0,0.0,0.0,0.0,0.0,0.0,0.0,0.0,0.0,0.0,0.0,0.0,0.0,0.0,0.0,0.0,0.0,0.0,0.0,0.0,0.0,0.0,0.0,0.0,0.0,0.0,0.0,0.0,0.0,0.0,0.0,0.0,0.0,0.0,0.0,0.0,0.0,0.0,0.0,0.0,0.0,0.0,0.0,0.0,0.0,0.0,0.0,0.0,0.0,0.0,0.0,0.0,0.0,0.0,0.0,0.0,0.0,0.0,0.0,0.0,0.0,0.0,0.0,0.0,0.0,0.0,0.0,0.0,0.0,0.0,0.0,0.0,0.0,0.0,0.0,0.0,0.0,0.0,0.0,0.0,0.0,0.0,0.0,0.0,0.0,0.0,0.0,0.0,0.0,0.0,0.0,0.0,0.0,0.0,0.0,0.0,0.0,0.0,0.0,0.0,0.0,0.0,0.0,0.0,0.0,0.0,0.0,0.0,0.0,0.0,0.0,0.0,0.0,0.0,0.0,0.0,0.0,0.0,0.0,0.0,0.0,0.0,0.0,0.0,0.0,0.0,0.08,0.33,0.53,0.78,1.0,1.0,1.0,0.96,0.04,0.0,0.0,0.0,0.0,0.0,0.0,0.01,0.01,0.06,0.04,0.18,0.08,0.05,0.06,0.17,0.15,0.03,0.04,0.17,0.05,0.01,0.04,0.03,0.0,0.0,0.01,0.0,0.0,0.0,0.0,0.0,0.0,0.0,0.0,0.0,0.0],[0.0,0.0,0.0,0.0,0.0,0.0,0.0,0.0,0.0,0.0,0.0,0.0,0.0,0.0,0.0,0.0,0.0,0.0,0.0,0.0,0.0,0.0,0.0,0.0,0.0,0.0,0.0,0.0,0.0,0.0,0.0,0.0,0.0,0.0,0.0,0.0,0.0,0.0,0.0,0.0,0.0,0.0,0.0,0.0,0.0,0.0,0.0,0.0,0.0,0.0,0.0,0.0,0.0,0.0,0.0,0.0,0.0,0.0,0.0,0.0,0.0,0.0,0.0,0.0,0.0,0.0,0.0,0.0,0.0,0.0,0.0,0.0,0.0,0.0,0.0,0.0,0.0,0.0,0.0,0.0,0.0,0.0,0.0,0.0,0.0,0.0,0.0,0.0,0.0,0.0,0.0,0.0,0.0,0.0,0.0,0.0,0.0,0.0,0.0,0.0,0.0,0.0,0.0,0.0,0.0,0.0,0.0,0.0,0.0,0.0,0.0,0.0,0.0,0.0,0.0,0.0,0.0,0.0,0.0,0.0,0.0,0.0,0.0,0.0,0.0,0.0,0.0,0.0,0.0,0.0,0.0,0.0,0.0,0.0,0.0,0.0,0.0,0.0,0.0,0.0,0.0,0.0,0.0,0.0,0.0,0.0,0.0,0.0,0.0,0.0,0.0,0.0,0.0,0.0,0.0,0.0,0.0,0.0,0.0,0.0,0.0,0.01,0.01,0.05,0.14,0.9,1.0,1.0,1.0,0.96,0.05,0.02,0.01,0.0,0.0,0.0,0.02,0.04,0.07,0.16,0.15,0.05,0.01,0.03,0.07,0.04,0.01,0.03,0.07,0.02,0.0,0.02,0.01,0.0,0.0,0.0,0.0,0.0,0.0,0.0,0.0,0.0,0.0,0.0,0.0,0.0],[0.0,0.0,0.0,0.0,0.0,0.0,0.0,0.0,0.0,0.0,0.0,0.0,0.0,0.0,0.0,0.0,0.0,0.0,0.0,0.0,0.0,0.0,0.0,0.0,0.0,0.0,0.0,0.0,0.0,0.0,0.0,0.0,0.0,0.0,0.0,0.0,0.0,0.0,0.0,0.0,0.0,0.0,0.0,0.0,0.0,0.0,0.0,0.0,0.0,0.0,0.0,0.0,0.0,0.0,0.0,0.0,0.0,0.0,0.0,0.0,0.0,0.0,0.0,0.0,0.0,0.0,0.0,0.0,0.0,0.0,0.0,0.0,0.0,0.0,0.0,0.0,0.0,0.0,0.0,0.0,0.0,0.0,0.0,0.0,0.0,0.0,0.0,0.0,0.0,0.0,0.0,0.0,0.0,0.0,0.0,0.0,0.0,0.0,0.0,0.0,0.0,0.0,0.0,0.0,0.0,0.0,0.0,0.0,0.0,0.0,0.0,0.0,0.0,0.0,0.0,0.0,0.0,0.0,0.0,0.0,0.0,0.0,0.0,0.0,0.0,0.0,0.0,0.0,0.0,0.0,0.0,0.0,0.0,0.0,0.0,0.0,0.0,0.0,0.0,0.0,0.0,0.0,0.0,0.0,0.0,0.0,0.0,0.0,0.0,0.0,0.0,0.0,0.0,0.0,0.0,0.0,0.0,0.0,0.0,0.0,0.0,0.0,0.0,0.01,0.02,0.05,0.96,1.0,1.0,1.0,0.93,0.04,0.14,0.06,0.0,0.01,0.11,0.07,0.12,0.07,0.03,0.04,0.0,0.01,0.1,0.05,0.01,0.04,0.17,0.03,0.0,0.05,0.05,0.0,0.0,0.01,0.0,0.0,0.0,0.0,0.0,0.0,0.0,0.0,0.0,0.0],[0.0,0.0,0.0,0.0,0.0,0.0,0.0,0.0,0.0,0.0,0.0,0.0,0.0,0.0,0.0,0.0,0.0,0.0,0.0,0.0,0.0,0.0,0.0,0.0,0.0,0.0,0.0,0.0,0.0,0.0,0.0,0.0,0.0,0.0,0.0,0.0,0.0,0.0,0.0,0.0,0.0,0.0,0.0,0.0,0.0,0.0,0.0,0.0,0.0,0.0,0.0,0.0,0.0,0.0,0.0,0.0,0.0,0.0,0.0,0.0,0.0,0.0,0.0,0.0,0.0,0.0,0.0,0.0,0.0,0.0,0.0,0.0,0.0,0.0,0.0,0.0,0.0,0.0,0.0,0.0,0.0,0.0,0.0,0.0,0.0,0.0,0.0,0.0,0.0,0.0,0.0,0.0,0.0,0.0,0.0,0.0,0.0,0.0,0.0,0.0,0.0,0.0,0.0,0.0,0.0,0.0,0.0,0.0,0.0,0.0,0.0,0.0,0.0,0.0,0.0,0.0,0.0,0.0,0.0,0.0,0.0,0.0,0.0,0.0,0.0,0.0,0.0,0.0,0.0,0.0,0.0,0.0,0.0,0.0,0.0,0.0,0.0,0.0,0.0,0.0,0.0,0.0,0.0,0.0,0.0,0.0,0.0,0.0,0.0,0.0,0.0,0.0,0.0,0.0,0.0,0.0,0.0,0.0,0.0,0.0,0.0,0.0,0.0,0.0,0.0,0.01,0.04,0.96,1.0,1.0,1.0,0.98,0.24,0.09,0.0,0.01,0.11,0.1,0.06,0.15,0.02,0.01,0.0,0.0,0.02,0.0,0.0,0.0,0.03,0.0,0.0,0.0,0.0,0.0,0.0,0.0,0.0,0.0,0.0,0.0,0.0,0.0,0.0,0.0,0.0,0.0],[0.0,0.0,0.0,0.0,0.0,0.0,0.0,0.0,0.0,0.0,0.0,0.0,0.0,0.0,0.0,0.0,0.0,0.0,0.0,0.0,0.0,0.0,0.0,0.0,0.0,0.0,0.0,0.0,0.0,0.0,0.0,0.0,0.0,0.0,0.0,0.0,0.0,0.0,0.0,0.0,0.0,0.0,0.0,0.0,0.0,0.0,0.0,0.0,0.0,0.0,0.0,0.0,0.0,0.0,0.0,0.0,0.0,0.0,0.0,0.0,0.0,0.0,0.0,0.0,0.0,0.0,0.0,0.0,0.0,0.0,0.0,0.0,0.0,0.0,0.0,0.0,0.0,0.0,0.0,0.0,0.0,0.0,0.0,0.0,0.0,0.0,0.0,0.0,0.0,0.0,0.0,0.0,0.0,0.0,0.0,0.0,0.0,0.0,0.0,0.0,0.0,0.0,0.0,0.0,0.0,0.0,0.0,0.0,0.0,0.0,0.0,0.0,0.0,0.0,0.0,0.0,0.0,0.0,0.0,0.0,0.0,0.0,0.0,0.0,0.0,0.0,0.0,0.0,0.0,0.0,0.0,0.0,0.0,0.0,0.0,0.0,0.0,0.0,0.0,0.0,0.0,0.0,0.0,0.0,0.0,0.0,0.0,0.0,0.0,0.0,0.0,0.0,0.0,0.0,0.0,0.0,0.0,0.0,0.0,0.0,0.0,0.0,0.0,0.0,0.0,0.0,0.0,0.05,0.93,1.0,1.0,1.0,0.69,0.36,0.01,0.02,0.1,0.04,0.03,0.04,0.01,0.01,0.0,0.0,0.03,0.01,0.0,0.01,0.08,0.0,0.0,0.03,0.01,0.0,0.0,0.0,0.0,0.0,0.0,0.0,0.0,0.0,0.0,0.0,0.0,0.0],[0.0,0.0,0.0,0.0,0.0,0.0,0.0,0.0,0.0,0.0,0.0,0.0,0.0,0.0,0.0,0.0,0.0,0.0,0.0,0.0,0.0,0.0,0.0,0.0,0.0,0.0,0.0,0.0,0.0,0.0,0.0,0.0,0.0,0.0,0.0,0.0,0.0,0.0,0.0,0.0,0.0,0.0,0.0,0.0,0.0,0.0,0.0,0.0,0.0,0.0,0.0,0.0,0.0,0.0,0.0,0.0,0.0,0.0,0.0,0.0,0.0,0.0,0.0,0.0,0.0,0.0,0.0,0.0,0.0,0.0,0.0,0.0,0.0,0.0,0.0,0.0,0.0,0.0,0.0,0.0,0.0,0.0,0.0,0.0,0.0,0.0,0.0,0.0,0.0,0.0,0.0,0.0,0.0,0.0,0.0,0.0,0.0,0.0,0.0,0.0,0.0,0.0,0.0,0.0,0.0,0.0,0.0,0.0,0.0,0.0,0.0,0.0,0.0,0.0,0.0,0.0,0.0,0.0,0.0,0.0,0.0,0.0,0.0,0.0,0.0,0.0,0.0,0.0,0.0,0.0,0.0,0.0,0.0,0.0,0.0,0.0,0.0,0.0,0.0,0.0,0.0,0.0,0.0,0.0,0.0,0.0,0.0,0.0,0.0,0.0,0.0,0.0,0.0,0.0,0.0,0.0,0.0,0.0,0.0,0.0,0.0,0.0,0.0,0.0,0.0,0.0,0.0,0.02,0.04,0.98,1.0,1.0,1.0,0.78,0.04,0.07,0.11,0.06,0.02,0.03,0.0,0.01,0.0,0.0,0.01,0.0,0.0,0.0,0.01,0.0,0.0,0.0,0.0,0.0,0.0,0.0,0.0,0.0,0.0,0.0,0.0,0.0,0.0,0.0,0.0,0.0],[0.0,0.0,0.0,0.0,0.0,0.0,0.0,0.0,0.0,0.0,0.0,0.0,0.0,0.0,0.0,0.0,0.0,0.0,0.0,0.0,0.0,0.0,0.0,0.0,0.0,0.0,0.0,0.0,0.0,0.0,0.0,0.0,0.0,0.0,0.0,0.0,0.0,0.0,0.0,0.0,0.0,0.0,0.0,0.0,0.0,0.0,0.0,0.0,0.0,0.0,0.0,0.0,0.0,0.0,0.0,0.0,0.0,0.0,0.0,0.0,0.0,0.0,0.0,0.0,0.0,0.0,0.0,0.0,0.0,0.0,0.0,0.0,0.0,0.0,0.0,0.0,0.0,0.0,0.0,0.0,0.0,0.0,0.0,0.0,0.0,0.0,0.0,0.0,0.0,0.0,0.0,0.0,0.0,0.0,0.0,0.0,0.0,0.0,0.0,0.0,0.0,0.0,0.0,0.0,0.0,0.0,0.0,0.0,0.0,0.0,0.0,0.0,0.0,0.0,0.0,0.0,0.0,0.0,0.0,0.0,0.0,0.0,0.0,0.0,0.0,0.0,0.0,0.0,0.0,0.0,0.0,0.0,0.0,0.0,0.0,0.0,0.0,0.0,0.0,0.0,0.0,0.0,0.0,0.0,0.0,0.0,0.0,0.0,0.0,0.0,0.0,0.0,0.0,0.0,0.0,0.0,0.0,0.0,0.0,0.0,0.0,0.0,0.0,0.0,0.0,0.0,0.0,0.01,0.14,0.24,0.69,1.0,1.0,1.0,0.58,0.06,0.1,0.04,0.07,0.06,0.03,0.02,0.0,0.0,0.02,0.0,0.0,0.0,0.01,0.0,0.0,0.01,0.0,0.0,0.0,0.0,0.0,0.0,0.0,0.0,0.0,0.0,0.0,0.0,0.0,0.0],[0.0,0.0,0.0,0.0,0.0,0.0,0.0,0.0,0.0,0.0,0.0,0.0,0.0,0.0,0.0,0.0,0.0,0.0,0.0,0.0,0.0,0.0,0.0,0.0,0.0,0.0,0.0,0.0,0.0,0.0,0.0,0.0,0.0,0.0,0.0,0.0,0.0,0.0,0.0,0.0,0.0,0.0,0.0,0.0,0.0,0.0,0.0,0.0,0.0,0.0,0.0,0.0,0.0,0.0,0.0,0.0,0.0,0.0,0.0,0.0,0.0,0.0,0.0,0.0,0.0,0.0,0.0,0.0,0.0,0.0,0.0,0.0,0.0,0.0,0.0,0.0,0.0,0.0,0.0,0.0,0.0,0.0,0.0,0.0,0.0,0.0,0.0,0.0,0.0,0.0,0.0,0.0,0.0,0.0,0.0,0.0,0.0,0.0,0.0,0.0,0.0,0.0,0.0,0.0,0.0,0.0,0.0,0.0,0.0,0.0,0.0,0.0,0.0,0.0,0.0,0.0,0.0,0.0,0.0,0.0,0.0,0.0,0.0,0.0,0.0,0.0,0.0,0.0,0.0,0.0,0.0,0.0,0.0,0.0,0.0,0.0,0.0,0.0,0.0,0.0,0.0,0.0,0.0,0.0,0.0,0.0,0.0,0.0,0.0,0.0,0.0,0.0,0.0,0.0,0.0,0.0,0.0,0.0,0.0,0.0,0.0,0.0,0.0,0.0,0.0,0.0,0.0,0.0,0.06,0.09,0.36,0.78,1.0,1.0,1.0,0.89,0.51,0.2,0.08,0.04,0.0,0.01,0.0,0.0,0.01,0.0,0.0,0.0,0.01,0.0,0.0,0.0,0.0,0.0,0.0,0.0,0.0,0.0,0.0,0.0,0.0,0.0,0.0,0.0,0.0,0.0],[0.0,0.0,0.0,0.0,0.0,0.0,0.0,0.0,0.0,0.0,0.0,0.0,0.0,0.0,0.0,0.0,0.0,0.0,0.0,0.0,0.0,0.0,0.0,0.0,0.0,0.0,0.0,0.0,0.0,0.0,0.0,0.0,0.0,0.0,0.0,0.0,0.0,0.0,0.0,0.0,0.0,0.0,0.0,0.0,0.0,0.0,0.0,0.0,0.0,0.0,0.0,0.0,0.0,0.0,0.0,0.0,0.0,0.0,0.0,0.0,0.0,0.0,0.0,0.0,0.0,0.0,0.0,0.0,0.0,0.0,0.0,0.0,0.0,0.0,0.0,0.0,0.0,0.0,0.0,0.0,0.0,0.0,0.0,0.0,0.0,0.0,0.0,0.0,0.0,0.0,0.0,0.0,0.0,0.0,0.0,0.0,0.0,0.0,0.0,0.0,0.0,0.0,0.0,0.0,0.0,0.0,0.0,0.0,0.0,0.0,0.0,0.0,0.0,0.0,0.0,0.0,0.0,0.0,0.0,0.0,0.0,0.0,0.0,0.0,0.0,0.0,0.0,0.0,0.0,0.0,0.0,0.0,0.0,0.0,0.0,0.0,0.0,0.0,0.0,0.0,0.0,0.0,0.0,0.0,0.0,0.0,0.0,0.0,0.0,0.0,0.0,0.0,0.0,0.0,0.0,0.0,0.0,0.0,0.0,0.0,0.0,0.0,0.0,0.0,0.0,0.0,0.0,0.0,0.0,0.0,0.01,0.04,0.58,1.0,1.0,1.0,0.91,0.19,0.06,0.03,0.0,0.01,0.01,0.0,0.02,0.0,0.0,0.0,0.01,0.0,0.0,0.0,0.0,0.0,0.0,0.0,0.0,0.0,0.0,0.0,0.0,0.0,0.0,0.0,0.0,0.0],[0.0,0.0,0.0,0.0,0.0,0.0,0.0,0.0,0.0,0.0,0.0,0.0,0.0,0.0,0.0,0.0,0.0,0.0,0.0,0.0,0.0,0.0,0.0,0.0,0.0,0.0,0.0,0.0,0.0,0.0,0.0,0.0,0.0,0.0,0.0,0.0,0.0,0.0,0.0,0.0,0.0,0.0,0.0,0.0,0.0,0.0,0.0,0.0,0.0,0.0,0.0,0.0,0.0,0.0,0.0,0.0,0.0,0.0,0.0,0.0,0.0,0.0,0.0,0.0,0.0,0.0,0.0,0.0,0.0,0.0,0.0,0.0,0.0,0.0,0.0,0.0,0.0,0.0,0.0,0.0,0.0,0.0,0.0,0.0,0.0,0.0,0.0,0.0,0.0,0.0,0.0,0.0,0.0,0.0,0.0,0.0,0.0,0.0,0.0,0.0,0.0,0.0,0.0,0.0,0.0,0.0,0.0,0.0,0.0,0.0,0.0,0.0,0.0,0.0,0.0,0.0,0.0,0.0,0.0,0.0,0.0,0.0,0.0,0.0,0.0,0.0,0.0,0.0,0.0,0.0,0.0,0.0,0.0,0.0,0.0,0.0,0.0,0.0,0.0,0.0,0.0,0.0,0.0,0.0,0.0,0.0,0.0,0.0,0.0,0.0,0.0,0.0,0.0,0.0,0.0,0.0,0.0,0.0,0.0,0.0,0.0,0.0,0.0,0.0,0.0,0.0,0.0,0.0,0.01,0.01,0.02,0.07,0.06,0.89,1.0,1.0,1.0,0.85,0.04,0.02,0.0,0.0,0.0,0.0,0.01,0.0,0.0,0.0,0.0,0.0,0.0,0.0,0.0,0.0,0.0,0.0,0.0,0.0,0.0,0.0,0.0,0.0,0.0,0.0,0.0,0.0],[0.0,0.0,0.0,0.0,0.0,0.0,0.0,0.0,0.0,0.0,0.0,0.0,0.0,0.0,0.0,0.0,0.0,0.0,0.0,0.0,0.0,0.0,0.0,0.0,0.0,0.0,0.0,0.0,0.0,0.0,0.0,0.0,0.0,0.0,0.0,0.0,0.0,0.0,0.0,0.0,0.0,0.0,0.0,0.0,0.0,0.0,0.0,0.0,0.0,0.0,0.0,0.0,0.0,0.0,0.0,0.0,0.0,0.0,0.0,0.0,0.0,0.0,0.0,0.0,0.0,0.0,0.0,0.0,0.0,0.0,0.0,0.0,0.0,0.0,0.0,0.0,0.0,0.0,0.0,0.0,0.0,0.0,0.0,0.0,0.0,0.0,0.0,0.0,0.0,0.0,0.0,0.0,0.0,0.0,0.0,0.0,0.0,0.0,0.0,0.0,0.0,0.0,0.0,0.0,0.0,0.0,0.0,0.0,0.0,0.0,0.0,0.0,0.0,0.0,0.0,0.0,0.0,0.0,0.0,0.0,0.0,0.0,0.0,0.0,0.0,0.0,0.0,0.0,0.0,0.0,0.0,0.0,0.0,0.0,0.0,0.0,0.0,0.0,0.0,0.0,0.0,0.0,0.0,0.0,0.0,0.0,0.0,0.0,0.0,0.0,0.0,0.0,0.0,0.0,0.0,0.0,0.0,0.0,0.0,0.0,0.0,0.0,0.0,0.0,0.0,0.0,0.01,0.02,0.11,0.11,0.1,0.11,0.1,0.51,0.91,1.0,1.0,1.0,0.97,0.05,0.01,0.04,0.0,0.0,0.06,0.0,0.0,0.01,0.02,0.0,0.0,0.0,0.0,0.0,0.0,0.0,0.0,0.0,0.0,0.0,0.0,0.0,0.0,0.0,0.0,0.0],[0.0,0.0,0.0,0.0,0.0,0.0,0.0,0.0,0.0,0.0,0.0,0.0,0.0,0.0,0.0,0.0,0.0,0.0,0.0,0.0,0.0,0.0,0.0,0.0,0.0,0.0,0.0,0.0,0.0,0.0,0.0,0.0,0.0,0.0,0.0,0.0,0.0,0.0,0.0,0.0,0.0,0.0,0.0,0.0,0.0,0.0,0.0,0.0,0.0,0.0,0.0,0.0,0.0,0.0,0.0,0.0,0.0,0.0,0.0,0.0,0.0,0.0,0.0,0.0,0.0,0.0,0.0,0.0,0.0,0.0,0.0,0.0,0.0,0.0,0.0,0.0,0.0,0.0,0.0,0.0,0.0,0.0,0.0,0.0,0.0,0.0,0.0,0.0,0.0,0.0,0.0,0.0,0.0,0.0,0.0,0.0,0.0,0.0,0.0,0.0,0.0,0.0,0.0,0.0,0.0,0.0,0.0,0.0,0.0,0.0,0.0,0.0,0.0,0.0,0.0,0.0,0.0,0.0,0.0,0.0,0.0,0.0,0.0,0.0,0.0,0.0,0.0,0.0,0.0,0.0,0.0,0.0,0.0,0.0,0.0,0.0,0.0,0.0,0.0,0.0,0.0,0.0,0.0,0.0,0.0,0.0,0.0,0.0,0.0,0.0,0.0,0.0,0.0,0.0,0.0,0.0,0.0,0.0,0.0,0.0,0.0,0.0,0.0,0.0,0.0,0.01,0.01,0.04,0.07,0.1,0.04,0.06,0.04,0.2,0.19,0.85,1.0,1.0,1.0,0.94,0.01,0.14,0.0,0.0,0.02,0.0,0.0,0.0,0.0,0.0,0.0,0.0,0.0,0.0,0.0,0.0,0.0,0.0,0.0,0.0,0.0,0.0,0.0,0.0,0.0,0.0],[0.0,0.0,0.0,0.0,0.0,0.0,0.0,0.0,0.0,0.0,0.0,0.0,0.0,0.0,0.0,0.0,0.0,0.0,0.0,0.0,0.0,0.0,0.0,0.0,0.0,0.0,0.0,0.0,0.0,0.0,0.0,0.0,0.0,0.0,0.0,0.0,0.0,0.0,0.0,0.0,0.0,0.0,0.0,0.0,0.0,0.0,0.0,0.0,0.0,0.0,0.0,0.0,0.0,0.0,0.0,0.0,0.0,0.0,0.0,0.0,0.0,0.0,0.0,0.0,0.0,0.0,0.0,0.0,0.0,0.0,0.0,0.0,0.0,0.0,0.0,0.0,0.0,0.0,0.0,0.0,0.0,0.0,0.0,0.0,0.0,0.0,0.0,0.0,0.0,0.0,0.0,0.0,0.0,0.0,0.0,0.0,0.0,0.0,0.0,0.0,0.0,0.0,0.0,0.0,0.0,0.0,0.0,0.0,0.0,0.0,0.0,0.0,0.0,0.0,0.0,0.0,0.0,0.0,0.0,0.0,0.0,0.0,0.0,0.0,0.0,0.0,0.0,0.0,0.0,0.0,0.0,0.0,0.0,0.0,0.0,0.0,0.0,0.0,0.0,0.0,0.0,0.0,0.0,0.0,0.0,0.0,0.0,0.0,0.0,0.0,0.0,0.0,0.0,0.0,0.0,0.0,0.0,0.0,0.0,0.0,0.0,0.0,0.0,0.0,0.0,0.0,0.06,0.07,0.12,0.06,0.03,0.02,0.07,0.08,0.06,0.04,0.97,1.0,1.0,1.0,0.88,1.0,0.1,0.47,0.91,0.01,0.0,0.02,0.0,0.0,0.0,0.0,0.0,0.0,0.0,0.0,0.0,0.0,0.0,0.0,0.0,0.0,0.0,0.0,0.0,0.0],[0.0,0.0,0.0,0.0,0.0,0.0,0.0,0.0,0.0,0.0,0.0,0.0,0.0,0.0,0.0,0.0,0.0,0.0,0.0,0.0,0.0,0.0,0.0,0.0,0.0,0.0,0.0,0.0,0.0,0.0,0.0,0.0,0.0,0.0,0.0,0.0,0.0,0.0,0.0,0.0,0.0,0.0,0.0,0.0,0.0,0.0,0.0,0.0,0.0,0.0,0.0,0.0,0.0,0.0,0.0,0.0,0.0,0.0,0.0,0.0,0.0,0.0,0.0,0.0,0.0,0.0,0.0,0.0,0.0,0.0,0.0,0.0,0.0,0.0,0.0,0.0,0.0,0.0,0.0,0.0,0.0,0.0,0.0,0.0,0.0,0.0,0.0,0.0,0.0,0.0,0.0,0.0,0.0,0.0,0.0,0.0,0.0,0.0,0.0,0.0,0.0,0.0,0.0,0.0,0.0,0.0,0.0,0.0,0.0,0.0,0.0,0.0,0.0,0.0,0.0,0.0,0.0,0.0,0.0,0.0,0.0,0.0,0.0,0.0,0.0,0.0,0.0,0.0,0.0,0.0,0.0,0.0,0.0,0.0,0.0,0.0,0.0,0.0,0.0,0.0,0.0,0.0,0.0,0.0,0.0,0.0,0.0,0.0,0.0,0.0,0.0,0.0,0.0,0.0,0.0,0.0,0.0,0.0,0.0,0.0,0.0,0.0,0.0,0.0,0.0,0.01,0.04,0.16,0.07,0.15,0.04,0.03,0.06,0.04,0.03,0.02,0.05,0.94,1.0,1.0,1.0,0.84,0.02,0.01,0.13,0.0,0.0,0.0,0.0,0.0,0.0,0.0,0.0,0.0,0.0,0.0,0.0,0.0,0.0,0.0,0.0,0.0,0.0,0.0,0.0,0.0],[0.0,0.0,0.0,0.0,0.0,0.0,0.0,0.0,0.0,0.0,0.0,0.0,0.0,0.0,0.0,0.0,0.0,0.0,0.0,0.0,0.0,0.0,0.0,0.0,0.0,0.0,0.0,0.0,0.0,0.0,0.0,0.0,0.0,0.0,0.0,0.0,0.0,0.0,0.0,0.0,0.0,0.0,0.0,0.0,0.0,0.0,0.0,0.0,0.0,0.0,0.0,0.0,0.0,0.0,0.0,0.0,0.0,0.0,0.0,0.0,0.0,0.0,0.0,0.0,0.0,0.0,0.0,0.0,0.0,0.0,0.0,0.0,0.0,0.0,0.0,0.0,0.0,0.0,0.0,0.0,0.0,0.0,0.0,0.0,0.0,0.0,0.0,0.0,0.0,0.0,0.0,0.0,0.0,0.0,0.0,0.0,0.0,0.0,0.0,0.0,0.0,0.0,0.0,0.0,0.0,0.0,0.0,0.0,0.0,0.0,0.0,0.0,0.0,0.0,0.0,0.0,0.0,0.0,0.0,0.0,0.0,0.0,0.0,0.0,0.0,0.0,0.0,0.0,0.0,0.0,0.0,0.0,0.0,0.0,0.0,0.0,0.0,0.0,0.0,0.0,0.0,0.0,0.0,0.0,0.0,0.0,0.0,0.0,0.0,0.0,0.0,0.0,0.0,0.0,0.0,0.0,0.0,0.0,0.0,0.0,0.0,0.0,0.01,0.01,0.02,0.09,0.18,0.15,0.03,0.02,0.01,0.0,0.03,0.0,0.0,0.0,0.01,0.01,0.88,1.0,1.0,1.0,0.72,0.19,0.57,0.3,0.0,0.0,0.0,0.0,0.0,0.0,0.0,0.0,0.0,0.0,0.0,0.0,0.0,0.0,0.0,0.0,0.0,0.0,0.0,0.0],[0.0,0.0,0.0,0.0,0.0,0.0,0.0,0.0,0.0,0.0,0.0,0.0,0.0,0.0,0.0,0.0,0.0,0.0,0.0,0.0,0.0,0.0,0.0,0.0,0.0,0.0,0.0,0.0,0.0,0.0,0.0,0.0,0.0,0.0,0.0,0.0,0.0,0.0,0.0,0.0,0.0,0.0,0.0,0.0,0.0,0.0,0.0,0.0,0.0,0.0,0.0,0.0,0.0,0.0,0.0,0.0,0.0,0.0,0.0,0.0,0.0,0.0,0.0,0.0,0.0,0.0,0.0,0.0,0.0,0.0,0.0,0.0,0.0,0.0,0.0,0.0,0.0,0.0,0.0,0.0,0.0,0.0,0.0,0.0,0.0,0.0,0.0,0.0,0.0,0.0,0.0,0.0,0.0,0.0,0.0,0.0,0.0,0.0,0.0,0.0,0.0,0.0,0.0,0.0,0.0,0.0,0.0,0.0,0.0,0.0,0.0,0.0,0.0,0.0,0.0,0.0,0.0,0.0,0.0,0.0,0.0,0.0,0.0,0.0,0.0,0.0,0.0,0.0,0.0,0.0,0.0,0.0,0.0,0.0,0.0,0.0,0.0,0.0,0.0,0.0,0.0,0.0,0.0,0.0,0.0,0.0,0.0,0.0,0.0,0.0,0.0,0.0,0.0,0.0,0.0,0.0,0.0,0.0,0.0,0.0,0.0,0.0,0.01,0.0,0.01,0.01,0.08,0.05,0.04,0.01,0.01,0.01,0.02,0.01,0.01,0.0,0.04,0.14,1.0,0.84,1.0,1.0,1.0,0.98,1.0,0.81,0.0,0.03,0.0,0.0,0.0,0.0,0.0,0.0,0.0,0.0,0.0,0.0,0.0,0.0,0.0,0.0,0.0,0.0,0.0,0.0],[0.0,0.0,0.0,0.0,0.0,0.0,0.0,0.0,0.0,0.0,0.0,0.0,0.0,0.0,0.0,0.0,0.0,0.0,0.0,0.0,0.0,0.0,0.0,0.0,0.0,0.0,0.0,0.0,0.0,0.0,0.0,0.0,0.0,0.0,0.0,0.0,0.0,0.0,0.0,0.0,0.0,0.0,0.0,0.0,0.0,0.0,0.0,0.0,0.0,0.0,0.0,0.0,0.0,0.0,0.0,0.0,0.0,0.0,0.0,0.0,0.0,0.0,0.0,0.0,0.0,0.0,0.0,0.0,0.0,0.0,0.0,0.0,0.0,0.0,0.0,0.0,0.0,0.0,0.0,0.0,0.0,0.0,0.0,0.0,0.0,0.0,0.0,0.0,0.0,0.0,0.0,0.0,0.0,0.0,0.0,0.0,0.0,0.0,0.0,0.0,0.0,0.0,0.0,0.0,0.0,0.0,0.0,0.0,0.0,0.0,0.0,0.0,0.0,0.0,0.0,0.0,0.0,0.0,0.0,0.0,0.0,0.0,0.0,0.0,0.0,0.0,0.0,0.0,0.0,0.0,0.0,0.0,0.0,0.0,0.0,0.0,0.0,0.0,0.0,0.0,0.0,0.0,0.0,0.0,0.0,0.0,0.0,0.0,0.0,0.0,0.0,0.0,0.0,0.0,0.0,0.0,0.0,0.0,0.0,0.01,0.02,0.01,0.08,0.01,0.03,0.02,0.05,0.01,0.0,0.0,0.0,0.0,0.0,0.0,0.01,0.0,0.0,0.0,0.1,0.02,0.72,1.0,1.0,1.0,0.99,0.91,0.93,0.0,0.0,0.0,0.0,0.0,0.0,0.0,0.0,0.0,0.0,0.0,0.0,0.0,0.0,0.0,0.0,0.0,0.0,0.0],[0.0,0.0,0.0,0.0,0.0,0.0,0.0,0.0,0.0,0.0,0.0,0.0,0.0,0.0,0.0,0.0,0.0,0.0,0.0,0.0,0.0,0.0,0.0,0.0,0.0,0.0,0.0,0.0,0.0,0.0,0.0,0.0,0.0,0.0,0.0,0.0,0.0,0.0,0.0,0.0,0.0,0.0,0.0,0.0,0.0,0.0,0.0,0.0,0.0,0.0,0.0,0.0,0.0,0.0,0.0,0.0,0.0,0.0,0.0,0.0,0.0,0.0,0.0,0.0,0.0,0.0,0.0,0.0,0.0,0.0,0.0,0.0,0.0,0.0,0.0,0.0,0.0,0.0,0.0,0.0,0.0,0.0,0.0,0.0,0.0,0.0,0.0,0.0,0.0,0.0,0.0,0.0,0.0,0.0,0.0,0.0,0.0,0.0,0.0,0.0,0.0,0.0,0.0,0.0,0.0,0.0,0.0,0.0,0.0,0.0,0.0,0.0,0.0,0.0,0.0,0.0,0.0,0.0,0.0,0.0,0.0,0.0,0.0,0.0,0.0,0.0,0.0,0.0,0.0,0.0,0.0,0.0,0.0,0.0,0.0,0.0,0.0,0.0,0.0,0.0,0.0,0.0,0.0,0.0,0.0,0.0,0.0,0.0,0.0,0.0,0.0,0.0,0.0,0.0,0.0,0.0,0.0,0.0,0.0,0.0,0.0,0.01,0.03,0.01,0.01,0.02,0.06,0.03,0.01,0.0,0.0,0.0,0.0,0.0,0.0,0.0,0.0,0.0,0.47,0.01,0.19,0.98,1.0,1.0,1.0,1.0,1.0,1.0,0.0,0.0,0.0,0.0,0.0,0.0,0.0,0.0,0.0,0.0,0.0,0.0,0.0,0.0,0.0,0.0,0.0,0.0],[0.0,0.0,0.0,0.0,0.0,0.0,0.0,0.0,0.0,0.0,0.0,0.0,0.0,0.0,0.0,0.0,0.0,0.0,0.0,0.0,0.0,0.0,0.0,0.0,0.0,0.0,0.0,0.0,0.0,0.0,0.0,0.0,0.0,0.0,0.0,0.0,0.0,0.0,0.0,0.0,0.0,0.0,0.0,0.0,0.0,0.0,0.0,0.0,0.0,0.0,0.0,0.0,0.0,0.0,0.0,0.0,0.0,0.0,0.0,0.0,0.0,0.0,0.0,0.0,0.0,0.0,0.0,0.0,0.0,0.0,0.0,0.0,0.0,0.0,0.0,0.0,0.0,0.0,0.0,0.0,0.0,0.0,0.0,0.0,0.0,0.0,0.0,0.0,0.0,0.0,0.0,0.0,0.0,0.0,0.0,0.0,0.0,0.0,0.0,0.0,0.0,0.0,0.0,0.0,0.0,0.0,0.0,0.0,0.0,0.0,0.0,0.0,0.0,0.0,0.0,0.0,0.0,0.0,0.0,0.0,0.0,0.0,0.0,0.0,0.0,0.0,0.0,0.0,0.0,0.0,0.0,0.0,0.0,0.0,0.0,0.0,0.0,0.0,0.0,0.0,0.0,0.0,0.0,0.0,0.0,0.0,0.0,0.0,0.0,0.0,0.0,0.0,0.0,0.0,0.0,0.0,0.0,0.0,0.0,0.0,0.0,0.0,0.01,0.01,0.01,0.01,0.17,0.07,0.1,0.02,0.03,0.01,0.02,0.01,0.02,0.01,0.06,0.02,0.91,0.13,0.57,1.0,0.99,1.0,1.0,1.0,1.0,1.0,1.0,0.0,0.0,0.0,0.0,0.0,0.0,0.0,0.0,0.0,0.0,0.0,0.0,0.0,0.0,0.0,0.0,0.0],[0.0,0.0,0.0,0.0,0.0,0.0,0.0,0.0,0.0,0.0,0.0,0.0,0.0,0.0,0.0,0.0,0.0,0.0,0.0,0.0,0.0,0.0,0.0,0.0,0.0,0.0,0.0,0.0,0.0,0.0,0.0,0.0,0.0,0.0,0.0,0.0,0.0,0.0,0.0,0.0,0.0,0.0,0.0,0.0,0.0,0.0,0.0,0.0,0.0,0.0,0.0,0.0,0.0,0.0,0.0,0.0,0.0,0.0,0.0,0.0,0.0,0.0,0.0,0.0,0.0,0.0,0.0,0.0,0.0,0.0,0.0,0.0,0.0,0.0,0.0,0.0,0.0,0.0,0.0,0.0,0.0,0.0,0.0,0.0,0.0,0.0,0.0,0.0,0.0,0.0,0.0,0.0,0.0,0.0,0.0,0.0,0.0,0.0,0.0,0.0,0.0,0.0,0.0,0.0,0.0,0.0,0.0,0.0,0.0,0.0,0.0,0.0,0.0,0.0,0.0,0.0,0.0,0.0,0.0,0.0,0.0,0.0,0.0,0.0,0.0,0.0,0.0,0.0,0.0,0.0,0.0,0.0,0.0,0.0,0.0,0.0,0.0,0.0,0.0,0.0,0.0,0.0,0.0,0.0,0.0,0.0,0.0,0.0,0.0,0.0,0.0,0.0,0.0,0.0,0.0,0.0,0.0,0.0,0.0,0.01,0.01,0.01,0.04,0.02,0.03,0.02,0.15,0.04,0.05,0.0,0.01,0.0,0.0,0.0,0.0,0.0,0.0,0.0,0.01,0.0,0.3,0.81,0.91,1.0,1.0,1.0,1.0,1.0,1.0,1.0,0.0,0.0,0.0,0.0,0.0,0.0,0.0,0.0,0.0,0.0,0.0,0.0,0.0,0.0,0.0,0.0],[0.0,0.0,0.0,0.0,0.0,0.0,0.0,0.0,0.0,0.0,0.0,0.0,0.0,0.0,0.0,0.0,0.0,0.0,0.0,0.0,0.0,0.0,0.0,0.0,0.0,0.0,0.0,0.0,0.0,0.0,0.0,0.0,0.0,0.0,0.0,0.0,0.0,0.0,0.0,0.0,0.0,0.0,0.0,0.0,0.0,0.0,0.0,0.0,0.0,0.0,0.0,0.0,0.0,0.0,0.0,0.0,0.0,0.0,0.0,0.0,0.0,0.0,0.0,0.0,0.0,0.0,0.0,0.0,0.0,0.0,0.0,0.0,0.0,0.0,0.0,0.0,0.0,0.0,0.0,0.0,0.0,0.0,0.0,0.0,0.0,0.0,0.0,0.0,0.0,0.0,0.0,0.0,0.0,0.0,0.0,0.0,0.0,0.0,0.0,0.0,0.0,0.0,0.0,0.0,0.0,0.0,0.0,0.0,0.0,0.0,0.0,0.0,0.0,0.0,0.0,0.0,0.0,0.0,0.0,0.0,0.0,0.0,0.0,0.0,0.0,0.0,0.0,0.0,0.0,0.0,0.0,0.0,0.0,0.0,0.0,0.0,0.0,0.0,0.0,0.0,0.0,0.0,0.0,0.0,0.0,0.0,0.0,0.0,0.0,0.0,0.0,0.0,0.0,0.0,0.0,0.0,0.0,0.01,0.0,0.06,0.06,0.03,0.1,0.01,0.01,0.01,0.03,0.01,0.01,0.0,0.0,0.0,0.0,0.0,0.0,0.0,0.0,0.0,0.0,0.0,0.0,0.0,0.93,1.0,1.0,1.0,1.0,1.0,1.0,1.0,1.0,0.0,0.0,0.0,0.0,0.0,0.0,0.0,0.0,0.0,0.0,0.0,0.0,0.0,0.0,0.0],[0.0,0.0,0.0,0.0,0.0,0.0,0.0,0.0,0.0,0.0,0.0,0.0,0.0,0.0,0.0,0.0,0.0,0.0,0.0,0.0,0.0,0.0,0.0,0.0,0.0,0.0,0.0,0.0,0.0,0.0,0.0,0.0,0.0,0.0,0.0,0.0,0.0,0.0,0.0,0.0,0.0,0.0,0.0,0.0,0.0,0.0,0.0,0.0,0.0,0.0,0.0,0.0,0.0,0.0,0.0,0.0,0.0,0.0,0.0,0.0,0.0,0.0,0.0,0.0,0.0,0.0,0.0,0.0,0.0,0.0,0.0,0.0,0.0,0.0,0.0,0.0,0.0,0.0,0.0,0.0,0.0,0.0,0.0,0.0,0.0,0.0,0.0,0.0,0.0,0.0,0.0,0.0,0.0,0.0,0.0,0.0,0.0,0.0,0.0,0.0,0.0,0.0,0.0,0.0,0.0,0.0,0.0,0.0,0.0,0.0,0.0,0.0,0.0,0.0,0.0,0.0,0.0,0.0,0.0,0.0,0.0,0.0,0.0,0.0,0.0,0.0,0.0,0.0,0.0,0.0,0.0,0.0,0.0,0.0,0.0,0.0,0.0,0.0,0.0,0.0,0.0,0.0,0.0,0.0,0.0,0.0,0.0,0.0,0.0,0.0,0.0,0.0,0.0,0.0,0.0,0.0,0.0,0.0,0.0,0.01,0.0,0.0,0.01,0.0,0.0,0.0,0.04,0.03,0.04,0.0,0.01,0.0,0.0,0.0,0.0,0.0,0.01,0.0,0.02,0.0,0.0,0.03,0.0,1.0,1.0,1.0,1.0,1.0,1.0,1.0,1.0,1.0,0.0,0.0,0.0,0.0,0.0,0.0,0.0,0.0,0.0,0.0,0.0,0.0,0.0,0.0],[0.0,0.0,0.0,0.0,0.0,0.0,0.0,0.0,0.0,0.0,0.0,0.0,0.0,0.0,0.0,0.0,0.0,0.0,0.0,0.0,0.0,0.0,0.0,0.0,0.0,0.0,0.0,0.0,0.0,0.0,0.0,0.0,0.0,0.0,0.0,0.0,0.0,0.0,0.0,0.0,0.0,0.0,0.0,0.0,0.0,0.0,0.0,0.0,0.0,0.0,0.0,0.0,0.0,0.0,0.0,0.0,0.0,0.0,0.0,0.0,0.0,0.0,0.0,0.0,0.0,0.0,0.0,0.0,0.0,0.0,0.0,0.0,0.0,0.0,0.0,0.0,0.0,0.0,0.0,0.0,0.0,0.0,0.0,0.0,0.0,0.0,0.0,0.0,0.0,0.0,0.0,0.0,0.0,0.0,0.0,0.0,0.0,0.0,0.0,0.0,0.0,0.0,0.0,0.0,0.0,0.0,0.0,0.0,0.0,0.0,0.0,0.0,0.0,0.0,0.0,0.0,0.0,0.0,0.0,0.0,0.0,0.0,0.0,0.0,0.0,0.0,0.0,0.0,0.0,0.0,0.0,0.0,0.0,0.0,0.0,0.0,0.0,0.0,0.0,0.0,0.0,0.0,0.0,0.0,0.0,0.0,0.0,0.0,0.0,0.0,0.0,0.0,0.0,0.0,0.0,0.0,0.0,0.0,0.0,0.01,0.0,0.02,0.06,0.05,0.03,0.02,0.17,0.07,0.17,0.03,0.08,0.01,0.01,0.01,0.01,0.0,0.02,0.0,0.0,0.0,0.0,0.0,0.0,0.0,1.0,1.0,1.0,1.0,1.0,1.0,1.0,1.0,1.0,0.0,0.0,0.0,0.0,0.0,0.0,0.0,0.0,0.0,0.0,0.0,0.0,0.0],[0.0,0.0,0.0,0.0,0.0,0.0,0.0,0.0,0.0,0.0,0.0,0.0,0.0,0.0,0.0,0.0,0.0,0.0,0.0,0.0,0.0,0.0,0.0,0.0,0.0,0.0,0.0,0.0,0.0,0.0,0.0,0.0,0.0,0.0,0.0,0.0,0.0,0.0,0.0,0.0,0.0,0.0,0.0,0.0,0.0,0.0,0.0,0.0,0.0,0.0,0.0,0.0,0.0,0.0,0.0,0.0,0.0,0.0,0.0,0.0,0.0,0.0,0.0,0.0,0.0,0.0,0.0,0.0,0.0,0.0,0.0,0.0,0.0,0.0,0.0,0.0,0.0,0.0,0.0,0.0,0.0,0.0,0.0,0.0,0.0,0.0,0.0,0.0,0.0,0.0,0.0,0.0,0.0,0.0,0.0,0.0,0.0,0.0,0.0,0.0,0.0,0.0,0.0,0.0,0.0,0.0,0.0,0.0,0.0,0.0,0.0,0.0,0.0,0.0,0.0,0.0,0.0,0.0,0.0,0.0,0.0,0.0,0.0,0.0,0.0,0.0,0.0,0.0,0.0,0.0,0.0,0.0,0.0,0.0,0.0,0.0,0.0,0.0,0.0,0.0,0.0,0.0,0.0,0.0,0.0,0.0,0.0,0.0,0.0,0.0,0.0,0.0,0.0,0.0,0.0,0.0,0.0,0.01,0.0,0.05,0.03,0.02,0.03,0.01,0.01,0.01,0.05,0.02,0.03,0.0,0.0,0.0,0.0,0.0,0.0,0.0,0.0,0.0,0.0,0.0,0.0,0.0,0.0,0.0,0.0,1.0,1.0,1.0,1.0,1.0,1.0,1.0,1.0,1.0,0.0,0.0,0.0,0.0,0.0,0.0,0.0,0.0,0.0,0.0,0.0,0.0],[0.0,0.0,0.0,0.0,0.0,0.0,0.0,0.0,0.0,0.0,0.0,0.0,0.0,0.0,0.0,0.0,0.0,0.0,0.0,0.0,0.0,0.0,0.0,0.0,0.0,0.0,0.0,0.0,0.0,0.0,0.0,0.0,0.0,0.0,0.0,0.0,0.0,0.0,0.0,0.0,0.0,0.0,0.0,0.0,0.0,0.0,0.0,0.0,0.0,0.0,0.0,0.0,0.0,0.0,0.0,0.0,0.0,0.0,0.0,0.0,0.0,0.0,0.0,0.0,0.0,0.0,0.0,0.0,0.0,0.0,0.0,0.0,0.0,0.0,0.0,0.0,0.0,0.0,0.0,0.0,0.0,0.0,0.0,0.0,0.0,0.0,0.0,0.0,0.0,0.0,0.0,0.0,0.0,0.0,0.0,0.0,0.0,0.0,0.0,0.0,0.0,0.0,0.0,0.0,0.0,0.0,0.0,0.0,0.0,0.0,0.0,0.0,0.0,0.0,0.0,0.0,0.0,0.0,0.0,0.0,0.0,0.0,0.0,0.0,0.0,0.0,0.0,0.0,0.0,0.0,0.0,0.0,0.0,0.0,0.0,0.0,0.0,0.0,0.0,0.0,0.0,0.0,0.0,0.0,0.0,0.0,0.0,0.0,0.0,0.0,0.0,0.0,0.0,0.0,0.0,0.0,0.0,0.12,0.01,0.09,0.01,0.02,0.02,0.0,0.0,0.0,0.01,0.0,0.0,0.0,0.0,0.0,0.0,0.0,0.0,0.0,0.0,0.0,0.0,0.0,0.0,0.0,0.0,0.0,0.0,0.0,1.0,1.0,1.0,1.0,1.0,1.0,1.0,1.0,1.0,0.0,0.0,0.0,0.0,0.0,0.0,0.0,0.0,0.0,0.0,0.0],[0.0,0.0,0.0,0.0,0.0,0.0,0.0,0.0,0.0,0.0,0.0,0.0,0.0,0.0,0.0,0.0,0.0,0.0,0.0,0.0,0.0,0.0,0.0,0.0,0.0,0.0,0.0,0.0,0.0,0.0,0.0,0.0,0.0,0.0,0.0,0.0,0.0,0.0,0.0,0.0,0.0,0.0,0.0,0.0,0.0,0.0,0.0,0.0,0.0,0.0,0.0,0.0,0.0,0.0,0.0,0.0,0.0,0.0,0.0,0.0,0.0,0.0,0.0,0.0,0.0,0.0,0.0,0.0,0.0,0.0,0.0,0.0,0.0,0.0,0.0,0.0,0.0,0.0,0.0,0.0,0.0,0.0,0.0,0.0,0.0,0.0,0.0,0.0,0.0,0.0,0.0,0.0,0.0,0.0,0.0,0.0,0.0,0.0,0.0,0.0,0.0,0.0,0.0,0.0,0.0,0.0,0.0,0.0,0.0,0.0,0.0,0.0,0.0,0.0,0.0,0.0,0.0,0.0,0.0,0.0,0.0,0.0,0.0,0.0,0.0,0.0,0.0,0.0,0.0,0.0,0.0,0.0,0.0,0.0,0.0,0.0,0.0,0.0,0.0,0.0,0.0,0.0,0.0,0.0,0.0,0.0,0.0,0.0,0.0,0.0,0.0,0.0,0.0,0.0,0.0,0.0,0.0,0.0,0.0,0.01,0.0,0.01,0.04,0.01,0.01,0.0,0.04,0.02,0.05,0.0,0.03,0.0,0.01,0.0,0.0,0.0,0.0,0.0,0.0,0.0,0.0,0.0,0.0,0.0,0.0,0.0,0.0,1.0,1.0,1.0,1.0,1.0,1.0,1.0,1.0,1.0,0.0,0.0,0.0,0.0,0.0,0.0,0.0,0.0,0.0,0.0],[0.0,0.0,0.0,0.0,0.0,0.0,0.0,0.0,0.0,0.0,0.0,0.0,0.0,0.0,0.0,0.0,0.0,0.0,0.0,0.0,0.0,0.0,0.0,0.0,0.0,0.0,0.0,0.0,0.0,0.0,0.0,0.0,0.0,0.0,0.0,0.0,0.0,0.0,0.0,0.0,0.0,0.0,0.0,0.0,0.0,0.0,0.0,0.0,0.0,0.0,0.0,0.0,0.0,0.0,0.0,0.0,0.0,0.0,0.0,0.0,0.0,0.0,0.0,0.0,0.0,0.0,0.0,0.0,0.0,0.0,0.0,0.0,0.0,0.0,0.0,0.0,0.0,0.0,0.0,0.0,0.0,0.0,0.0,0.0,0.0,0.0,0.0,0.0,0.0,0.0,0.0,0.0,0.0,0.0,0.0,0.0,0.0,0.0,0.0,0.0,0.0,0.0,0.0,0.0,0.0,0.0,0.0,0.0,0.0,0.0,0.0,0.0,0.0,0.0,0.0,0.0,0.0,0.0,0.0,0.0,0.0,0.0,0.0,0.0,0.0,0.0,0.0,0.0,0.0,0.0,0.0,0.0,0.0,0.0,0.0,0.0,0.0,0.0,0.0,0.0,0.0,0.0,0.0,0.0,0.0,0.0,0.0,0.0,0.0,0.0,0.0,0.0,0.0,0.0,0.0,0.0,0.0,0.01,0.0,0.02,0.01,0.01,0.03,0.02,0.01,0.01,0.03,0.01,0.05,0.0,0.01,0.0,0.0,0.0,0.0,0.0,0.0,0.0,0.0,0.0,0.0,0.0,0.0,0.0,0.0,0.0,0.0,0.0,1.0,1.0,1.0,1.0,1.0,1.0,1.0,1.0,1.0,0.0,0.0,0.0,0.0,0.0,0.0,0.0,0.0,0.0],[0.0,0.0,0.0,0.0,0.0,0.0,0.0,0.0,0.0,0.0,0.0,0.0,0.0,0.0,0.0,0.0,0.0,0.0,0.0,0.0,0.0,0.0,0.0,0.0,0.0,0.0,0.0,0.0,0.0,0.0,0.0,0.0,0.0,0.0,0.0,0.0,0.0,0.0,0.0,0.0,0.0,0.0,0.0,0.0,0.0,0.0,0.0,0.0,0.0,0.0,0.0,0.0,0.0,0.0,0.0,0.0,0.0,0.0,0.0,0.0,0.0,0.0,0.0,0.0,0.0,0.0,0.0,0.0,0.0,0.0,0.0,0.0,0.0,0.0,0.0,0.0,0.0,0.0,0.0,0.0,0.0,0.0,0.0,0.0,0.0,0.0,0.0,0.0,0.0,0.0,0.0,0.0,0.0,0.0,0.0,0.0,0.0,0.0,0.0,0.0,0.0,0.0,0.0,0.0,0.0,0.0,0.0,0.0,0.0,0.0,0.0,0.0,0.0,0.0,0.0,0.0,0.0,0.0,0.0,0.0,0.0,0.0,0.0,0.0,0.0,0.0,0.0,0.0,0.0,0.0,0.0,0.0,0.0,0.0,0.0,0.0,0.0,0.0,0.0,0.0,0.0,0.0,0.0,0.0,0.0,0.0,0.0,0.0,0.0,0.0,0.0,0.0,0.0,0.0,0.0,0.12,0.02,0.17,0.03,0.04,0.01,0.01,0.01,0.0,0.0,0.0,0.0,0.0,0.0,0.0,0.0,0.0,0.0,0.0,0.0,0.0,0.0,0.0,0.0,0.0,0.0,0.0,0.0,0.0,0.0,0.0,0.0,0.0,0.0,1.0,1.0,1.0,1.0,1.0,1.0,1.0,1.0,1.0,0.0,0.0,0.0,0.0,0.0,0.0,0.0,0.0],[0.0,0.0,0.0,0.0,0.0,0.0,0.0,0.0,0.0,0.0,0.0,0.0,0.0,0.0,0.0,0.0,0.0,0.0,0.0,0.0,0.0,0.0,0.0,0.0,0.0,0.0,0.0,0.0,0.0,0.0,0.0,0.0,0.0,0.0,0.0,0.0,0.0,0.0,0.0,0.0,0.0,0.0,0.0,0.0,0.0,0.0,0.0,0.0,0.0,0.0,0.0,0.0,0.0,0.0,0.0,0.0,0.0,0.0,0.0,0.0,0.0,0.0,0.0,0.0,0.0,0.0,0.0,0.0,0.0,0.0,0.0,0.0,0.0,0.0,0.0,0.0,0.0,0.0,0.0,0.0,0.0,0.0,0.0,0.0,0.0,0.0,0.0,0.0,0.0,0.0,0.0,0.0,0.0,0.0,0.0,0.0,0.0,0.0,0.0,0.0,0.0,0.0,0.0,0.0,0.0,0.0,0.0,0.0,0.0,0.0,0.0,0.0,0.0,0.0,0.0,0.0,0.0,0.0,0.0,0.0,0.0,0.0,0.0,0.0,0.0,0.0,0.0,0.0,0.0,0.0,0.0,0.0,0.0,0.0,0.0,0.0,0.0,0.0,0.0,0.0,0.0,0.0,0.0,0.0,0.0,0.0,0.0,0.0,0.0,0.0,0.0,0.0,0.0,0.0,0.0,0.0,0.0,0.12,0.0,0.01,0.0,0.0,0.0,0.0,0.0,0.0,0.0,0.0,0.0,0.0,0.0,0.0,0.0,0.0,0.0,0.0,0.0,0.0,0.0,0.0,0.0,0.0,0.0,0.0,0.0,0.0,0.0,0.0,0.0,0.0,1.0,1.0,1.0,1.0,1.0,1.0,1.0,1.0,1.0,0.0,0.0,0.0,0.0,0.0,0.0,0.0],[0.0,0.0,0.0,0.0,0.0,0.0,0.0,0.0,0.0,0.0,0.0,0.0,0.0,0.0,0.0,0.0,0.0,0.0,0.0,0.0,0.0,0.0,0.0,0.0,0.0,0.0,0.0,0.0,0.0,0.0,0.0,0.0,0.0,0.0,0.0,0.0,0.0,0.0,0.0,0.0,0.0,0.0,0.0,0.0,0.0,0.0,0.0,0.0,0.0,0.0,0.0,0.0,0.0,0.0,0.0,0.0,0.0,0.0,0.0,0.0,0.0,0.0,0.0,0.0,0.01,0.0,0.0,0.0,0.0,0.0,0.0,0.0,0.0,0.0,0.0,0.0,0.0,0.0,0.0,0.0,0.0,0.0,0.0,0.0,0.0,0.0,0.0,0.0,0.0,0.0,0.0,0.0,0.0,0.0,0.0,0.0,0.0,0.0,0.0,0.0,0.0,0.0,0.0,0.0,0.0,0.0,0.0,0.0,0.0,0.0,0.0,0.0,0.0,0.0,0.0,0.0,0.0,0.0,0.0,0.0,0.0,0.0,0.0,0.0,0.0,0.0,0.0,0.0,0.0,0.0,0.0,0.0,0.0,0.0,0.0,0.0,0.0,0.0,0.0,0.0,0.0,0.0,0.0,0.0,0.0,0.0,0.0,0.0,0.0,0.0,0.0,0.0,0.0,0.0,0.0,0.0,0.0,0.03,0.0,0.03,0.0,0.01,0.02,0.0,0.0,0.0,0.01,0.0,0.01,0.0,0.0,0.0,0.0,0.0,0.0,0.0,0.0,0.0,0.0,0.0,0.0,0.0,0.0,0.0,0.0,0.0,0.0,0.0,0.0,0.0,0.0,1.0,1.0,1.0,1.0,1.0,1.0,1.0,1.0,1.0,0.0,0.0,0.0,0.0,0.0,0.0],[0.0,0.0,0.0,0.0,0.0,0.0,0.0,0.0,0.0,0.0,0.0,0.0,0.0,0.0,0.0,0.0,0.0,0.0,0.0,0.0,0.0,0.0,0.0,0.0,0.0,0.0,0.0,0.0,0.0,0.0,0.0,0.0,0.0,0.0,0.0,0.0,0.0,0.0,0.0,0.0,0.0,0.0,0.0,0.0,0.0,0.0,0.0,0.0,0.0,0.0,0.0,0.0,0.0,0.0,0.0,0.0,0.0,0.0,0.0,0.0,0.0,0.0,0.0,0.0,0.0,0.0,0.0,0.0,0.0,0.0,0.0,0.0,0.0,0.0,0.0,0.0,0.0,0.0,0.0,0.0,0.0,0.0,0.0,0.0,0.0,0.0,0.0,0.0,0.0,0.0,0.0,0.0,0.0,0.0,0.0,0.0,0.0,0.0,0.0,0.0,0.0,0.0,0.0,0.0,0.0,0.0,0.0,0.0,0.0,0.0,0.0,0.0,0.0,0.0,0.0,0.0,0.0,0.0,0.0,0.0,0.0,0.0,0.0,0.0,0.0,0.0,0.0,0.0,0.0,0.0,0.0,0.0,0.0,0.0,0.0,0.0,0.0,0.0,0.0,0.0,0.0,0.0,0.0,0.0,0.0,0.0,0.0,0.0,0.0,0.0,0.0,0.0,0.0,0.0,0.01,0.11,0.0,0.02,0.0,0.01,0.0,0.0,0.0,0.0,0.0,0.0,0.0,0.0,0.0,0.0,0.0,0.0,0.0,0.0,0.0,0.0,0.0,0.0,0.0,0.0,0.0,0.0,0.0,0.0,0.0,0.0,0.0,0.0,0.0,0.0,0.0,0.0,1.0,1.0,1.0,1.0,1.0,1.0,1.0,1.0,1.0,0.0,0.0,0.0,0.0,0.0],[0.0,0.0,0.0,0.0,0.0,0.0,0.0,0.0,0.0,0.0,0.0,0.0,0.0,0.0,0.0,0.0,0.0,0.0,0.0,0.0,0.0,0.0,0.0,0.0,0.0,0.0,0.0,0.0,0.0,0.0,0.0,0.0,0.0,0.0,0.0,0.0,0.0,0.0,0.0,0.0,0.0,0.0,0.0,0.0,0.0,0.0,0.0,0.0,0.0,0.0,0.0,0.0,0.0,0.0,0.0,0.0,0.0,0.0,0.0,0.0,0.0,0.0,0.0,0.0,0.0,0.0,0.0,0.0,0.0,0.0,0.0,0.0,0.0,0.0,0.0,0.0,0.0,0.0,0.0,0.0,0.0,0.0,0.0,0.0,0.0,0.0,0.0,0.0,0.0,0.0,0.0,0.0,0.0,0.0,0.0,0.0,0.0,0.0,0.0,0.0,0.0,0.0,0.0,0.0,0.0,0.0,0.0,0.0,0.0,0.0,0.0,0.0,0.0,0.0,0.0,0.0,0.0,0.0,0.0,0.0,0.0,0.0,0.0,0.0,0.0,0.0,0.0,0.0,0.0,0.0,0.0,0.0,0.0,0.0,0.0,0.0,0.0,0.0,0.0,0.0,0.0,0.0,0.0,0.0,0.0,0.0,0.0,0.0,0.0,0.0,0.0,0.0,0.0,0.0,0.16,0.22,0.02,0.16,0.0,0.0,0.0,0.0,0.0,0.0,0.0,0.0,0.0,0.0,0.0,0.0,0.0,0.0,0.0,0.0,0.0,0.0,0.0,0.0,0.0,0.0,0.0,0.0,0.0,0.0,0.0,0.0,0.0,0.0,0.0,0.0,0.0,0.0,0.0,1.0,1.0,1.0,1.0,1.0,1.0,1.0,1.0,1.0,0.0,0.0,0.0,0.0],[0.0,0.0,0.0,0.0,0.0,0.0,0.0,0.0,0.0,0.0,0.0,0.0,0.0,0.0,0.0,0.0,0.0,0.0,0.0,0.0,0.0,0.0,0.0,0.0,0.0,0.0,0.0,0.0,0.0,0.0,0.0,0.0,0.0,0.0,0.0,0.0,0.0,0.0,0.0,0.0,0.0,0.0,0.0,0.0,0.0,0.0,0.0,0.0,0.0,0.0,0.0,0.0,0.0,0.0,0.0,0.0,0.0,0.0,0.0,0.0,0.0,0.0,0.0,0.0,0.0,0.0,0.0,0.0,0.0,0.0,0.0,0.0,0.0,0.0,0.0,0.0,0.0,0.0,0.0,0.0,0.0,0.0,0.0,0.0,0.0,0.0,0.0,0.0,0.0,0.0,0.0,0.0,0.0,0.0,0.0,0.0,0.0,0.0,0.0,0.0,0.0,0.0,0.0,0.0,0.0,0.0,0.0,0.0,0.0,0.0,0.0,0.0,0.0,0.0,0.0,0.0,0.0,0.0,0.0,0.0,0.0,0.0,0.0,0.0,0.0,0.0,0.0,0.0,0.0,0.0,0.0,0.0,0.0,0.0,0.0,0.0,0.0,0.0,0.0,0.0,0.0,0.0,0.0,0.0,0.0,0.0,0.0,0.0,0.0,0.0,0.0,0.0,0.0,0.0,0.0,0.0,0.0,0.02,0.0,0.0,0.0,0.0,0.0,0.0,0.0,0.0,0.0,0.0,0.0,0.0,0.0,0.0,0.0,0.0,0.0,0.0,0.0,0.0,0.0,0.0,0.0,0.0,0.0,0.0,0.0,0.0,0.0,0.0,0.0,0.0,0.0,0.0,0.0,0.0,1.0,1.0,1.0,1.0,1.0,1.0,1.0,1.0,1.0,0.0,0.0,0.0],[0.0,0.0,0.0,0.0,0.0,0.0,0.0,0.0,0.0,0.0,0.0,0.0,0.0,0.0,0.0,0.0,0.0,0.0,0.0,0.0,0.0,0.0,0.0,0.0,0.0,0.0,0.0,0.0,0.0,0.0,0.0,0.0,0.0,0.0,0.0,0.0,0.0,0.0,0.0,0.0,0.0,0.0,0.0,0.0,0.0,0.0,0.0,0.0,0.0,0.0,0.0,0.0,0.0,0.0,0.0,0.0,0.0,0.0,0.0,0.0,0.0,0.0,0.0,0.0,0.0,0.0,0.0,0.0,0.0,0.0,0.0,0.0,0.0,0.0,0.0,0.0,0.0,0.0,0.0,0.0,0.0,0.0,0.0,0.0,0.0,0.0,0.0,0.0,0.0,0.0,0.0,0.0,0.0,0.0,0.0,0.0,0.0,0.0,0.0,0.0,0.0,0.0,0.0,0.0,0.0,0.0,0.0,0.0,0.0,0.0,0.0,0.0,0.0,0.0,0.0,0.0,0.0,0.0,0.0,0.0,0.0,0.0,0.0,0.0,0.0,0.0,0.0,0.0,0.0,0.0,0.0,0.0,0.0,0.0,0.0,0.0,0.0,0.0,0.0,0.0,0.0,0.0,0.0,0.0,0.0,0.0,0.0,0.0,0.0,0.0,0.0,0.0,0.0,0.0,0.0,0.01,0.0,0.02,0.0,0.02,0.0,0.0,0.0,0.0,0.0,0.0,0.0,0.0,0.0,0.0,0.0,0.0,0.0,0.0,0.0,0.0,0.0,0.0,0.0,0.0,0.0,0.0,0.0,0.0,0.0,0.0,0.0,0.0,0.0,0.0,0.0,0.0,0.0,0.0,0.0,1.0,1.0,1.0,1.0,1.0,1.0,1.0,1.0,1.0,0.0,0.0],[0.0,0.0,0.0,0.0,0.0,0.0,0.0,0.0,0.0,0.0,0.0,0.0,0.0,0.0,0.0,0.0,0.0,0.0,0.0,0.0,0.0,0.0,0.0,0.0,0.0,0.0,0.0,0.0,0.0,0.0,0.0,0.0,0.0,0.0,0.0,0.0,0.0,0.0,0.0,0.0,0.0,0.0,0.0,0.0,0.0,0.0,0.0,0.0,0.0,0.0,0.0,0.0,0.0,0.0,0.0,0.0,0.0,0.0,0.0,0.0,0.0,0.0,0.0,0.0,0.0,0.0,0.0,0.0,0.0,0.0,0.0,0.0,0.0,0.0,0.0,0.0,0.0,0.0,0.0,0.0,0.0,0.0,0.0,0.0,0.0,0.0,0.0,0.0,0.0,0.0,0.0,0.0,0.0,0.0,0.0,0.0,0.0,0.0,0.0,0.0,0.0,0.0,0.0,0.0,0.0,0.0,0.0,0.0,0.0,0.0,0.0,0.0,0.0,0.0,0.0,0.0,0.0,0.0,0.0,0.0,0.0,0.0,0.0,0.0,0.0,0.0,0.0,0.0,0.0,0.0,0.0,0.0,0.0,0.0,0.0,0.0,0.0,0.0,0.0,0.0,0.0,0.0,0.0,0.0,0.0,0.0,0.0,0.0,0.0,0.0,0.0,0.0,0.03,0.0,0.13,0.11,0.0,0.0,0.0,0.0,0.0,0.0,0.0,0.0,0.0,0.0,0.0,0.0,0.0,0.0,0.0,0.0,0.0,0.0,0.0,0.0,0.0,0.0,0.0,0.0,0.0,0.0,0.0,0.0,0.0,0.0,0.0,0.0,0.0,0.0,0.0,0.0,0.0,0.0,0.0,0.0,1.0,1.0,1.0,1.0,1.0,1.0,1.0,1.0,1.0,0.0],[0.0,0.0,0.0,0.0,0.0,0.0,0.0,0.0,0.0,0.0,0.0,0.0,0.0,0.0,0.0,0.0,0.0,0.0,0.0,0.0,0.0,0.0,0.0,0.0,0.0,0.0,0.0,0.0,0.0,0.0,0.0,0.0,0.0,0.0,0.0,0.0,0.0,0.0,0.0,0.0,0.0,0.0,0.0,0.0,0.0,0.0,0.0,0.0,0.0,0.0,0.0,0.0,0.0,0.0,0.0,0.0,0.0,0.0,0.0,0.0,0.0,0.0,0.0,0.0,0.0,0.0,0.0,0.0,0.0,0.0,0.0,0.0,0.0,0.0,0.0,0.0,0.0,0.0,0.0,0.0,0.0,0.0,0.0,0.0,0.0,0.0,0.0,0.0,0.0,0.0,0.0,0.0,0.0,0.0,0.0,0.0,0.0,0.0,0.0,0.0,0.0,0.0,0.0,0.0,0.0,0.0,0.0,0.0,0.0,0.0,0.0,0.0,0.0,0.0,0.0,0.0,0.0,0.0,0.0,0.0,0.0,0.0,0.0,0.0,0.0,0.0,0.0,0.0,0.0,0.0,0.0,0.0,0.0,0.0,0.0,0.0,0.0,0.0,0.0,0.0,0.0,0.0,0.0,0.0,0.0,0.0,0.0,0.0,0.0,0.0,0.0,0.0,0.0,0.0,0.09,0.01,0.0,0.0,0.0,0.0,0.0,0.0,0.0,0.0,0.0,0.0,0.0,0.0,0.0,0.0,0.0,0.0,0.0,0.0,0.0,0.0,0.0,0.0,0.0,0.0,0.0,0.0,0.0,0.0,0.0,0.0,0.0,0.0,0.0,0.0,0.0,0.0,0.0,0.0,0.0,0.0,0.0,1.0,1.0,1.0,1.0,1.0,1.0,1.0,1.0,1.0],[0.0,0.0,0.0,0.0,0.0,0.0,0.0,0.0,0.0,0.0,0.0,0.0,0.0,0.0,0.0,0.0,0.0,0.0,0.0,0.0,0.0,0.0,0.0,0.0,0.0,0.0,0.0,0.0,0.0,0.0,0.0,0.0,0.0,0.0,0.0,0.0,0.0,0.0,0.0,0.0,0.0,0.0,0.0,0.0,0.0,0.0,0.0,0.0,0.0,0.0,0.0,0.0,0.0,0.0,0.0,0.0,0.0,0.0,0.0,0.0,0.0,0.0,0.0,0.0,0.0,0.0,0.0,0.0,0.0,0.0,0.0,0.0,0.0,0.0,0.0,0.0,0.0,0.0,0.0,0.0,0.0,0.0,0.0,0.0,0.0,0.0,0.0,0.0,0.0,0.0,0.0,0.0,0.0,0.0,0.0,0.0,0.0,0.0,0.0,0.0,0.0,0.0,0.0,0.0,0.0,0.0,0.0,0.0,0.0,0.0,0.0,0.0,0.0,0.0,0.0,0.0,0.0,0.0,0.0,0.0,0.0,0.0,0.0,0.0,0.0,0.0,0.0,0.0,0.0,0.0,0.0,0.0,0.0,0.0,0.0,0.0,0.0,0.0,0.0,0.0,0.0,0.0,0.0,0.0,0.0,0.0,0.0,0.0,0.0,0.0,0.0,0.0,0.0,0.0,0.0,0.0,0.0,0.01,0.0,0.0,0.0,0.0,0.0,0.0,0.0,0.0,0.0,0.0,0.0,0.0,0.0,0.0,0.0,0.0,0.0,0.0,0.0,0.0,0.0,0.0,0.0,0.0,0.0,0.0,0.0,0.0,0.0,0.0,0.0,0.0,0.0,0.0,0.0,0.0,0.0,0.0,0.0,0.0,1.0,1.0,1.0,1.0,1.0,1.0,1.0,1.0],[0.0,0.0,0.0,0.0,0.0,0.0,0.0,0.0,0.0,0.0,0.0,0.0,0.0,0.0,0.0,0.0,0.0,0.0,0.0,0.0,0.0,0.0,0.0,0.0,0.0,0.0,0.0,0.0,0.0,0.0,0.0,0.0,0.0,0.0,0.0,0.0,0.0,0.0,0.0,0.0,0.0,0.0,0.0,0.0,0.0,0.0,0.0,0.0,0.0,0.0,0.0,0.0,0.0,0.0,0.0,0.0,0.0,0.0,0.0,0.0,0.0,0.0,0.0,0.0,0.0,0.0,0.0,0.0,0.0,0.0,0.0,0.0,0.0,0.0,0.0,0.0,0.0,0.0,0.0,0.0,0.0,0.0,0.0,0.0,0.0,0.0,0.0,0.0,0.0,0.0,0.0,0.0,0.0,0.0,0.0,0.0,0.0,0.0,0.0,0.0,0.0,0.0,0.0,0.0,0.0,0.0,0.0,0.0,0.0,0.0,0.0,0.0,0.0,0.0,0.0,0.0,0.0,0.0,0.0,0.0,0.0,0.0,0.0,0.0,0.0,0.0,0.0,0.0,0.0,0.0,0.0,0.0,0.0,0.0,0.0,0.0,0.0,0.0,0.0,0.0,0.0,0.0,0.0,0.0,0.0,0.0,0.0,0.0,0.0,0.0,0.0,0.0,0.0,0.0,0.0,0.0,0.0,0.0,0.0,0.0,0.0,0.0,0.0,0.0,0.0,0.0,0.0,0.0,0.0,0.0,0.0,0.0,0.0,0.0,0.0,0.0,0.0,0.0,0.0,0.0,0.0,0.0,0.0,0.0,0.0,0.0,0.0,0.0,0.0,0.0,0.0,0.0,0.0,0.0,0.0,0.0,0.0,0.0,0.0,1.0,1.0,1.0,1.0,1.0,1.0,1.0],[0.0,0.0,0.0,0.0,0.0,0.0,0.0,0.0,0.0,0.0,0.0,0.0,0.0,0.0,0.0,0.0,0.0,0.0,0.0,0.0,0.0,0.0,0.0,0.0,0.0,0.0,0.0,0.0,0.0,0.0,0.0,0.0,0.0,0.0,0.0,0.0,0.0,0.0,0.0,0.0,0.0,0.0,0.0,0.0,0.0,0.0,0.0,0.0,0.0,0.0,0.0,0.0,0.0,0.0,0.0,0.0,0.0,0.0,0.0,0.0,0.0,0.0,0.0,0.0,0.0,0.0,0.0,0.0,0.0,0.0,0.0,0.0,0.0,0.0,0.0,0.0,0.0,0.0,0.0,0.0,0.0,0.0,0.0,0.0,0.0,0.0,0.0,0.0,0.0,0.0,0.0,0.0,0.0,0.0,0.0,0.0,0.0,0.0,0.0,0.0,0.0,0.0,0.0,0.0,0.0,0.0,0.0,0.0,0.0,0.0,0.0,0.0,0.0,0.0,0.0,0.0,0.0,0.0,0.0,0.0,0.0,0.0,0.0,0.0,0.0,0.0,0.0,0.0,0.0,0.0,0.0,0.0,0.0,0.0,0.0,0.0,0.0,0.0,0.0,0.0,0.0,0.0,0.0,0.0,0.0,0.0,0.0,0.0,0.0,0.0,0.0,0.0,0.06,0.0,0.01,0.0,0.0,0.0,0.0,0.0,0.0,0.0,0.0,0.0,0.0,0.0,0.0,0.0,0.0,0.0,0.0,0.0,0.0,0.0,0.0,0.0,0.0,0.0,0.0,0.0,0.0,0.0,0.0,0.0,0.0,0.0,0.0,0.0,0.0,0.0,0.0,0.0,0.0,0.0,0.0,0.0,0.0,0.0,0.0,0.0,1.0,1.0,1.0,1.0,1.0,1.0],[0.0,0.0,0.0,0.0,0.0,0.0,0.0,0.0,0.0,0.0,0.0,0.0,0.0,0.0,0.0,0.0,0.0,0.0,0.0,0.0,0.0,0.0,0.0,0.0,0.0,0.0,0.0,0.0,0.0,0.0,0.0,0.0,0.0,0.0,0.0,0.0,0.0,0.0,0.0,0.0,0.0,0.0,0.0,0.0,0.0,0.0,0.0,0.0,0.0,0.0,0.0,0.0,0.0,0.0,0.0,0.0,0.0,0.0,0.0,0.0,0.0,0.0,0.0,0.0,0.0,0.0,0.0,0.0,0.0,0.0,0.0,0.0,0.0,0.0,0.0,0.0,0.0,0.0,0.0,0.0,0.0,0.0,0.0,0.0,0.0,0.0,0.0,0.0,0.0,0.0,0.0,0.0,0.0,0.0,0.0,0.0,0.0,0.0,0.0,0.0,0.0,0.0,0.0,0.0,0.0,0.0,0.0,0.0,0.0,0.0,0.0,0.0,0.0,0.0,0.0,0.0,0.0,0.0,0.0,0.0,0.0,0.0,0.0,0.0,0.0,0.0,0.0,0.0,0.0,0.0,0.0,0.0,0.0,0.0,0.0,0.0,0.0,0.0,0.0,0.0,0.0,0.0,0.0,0.0,0.0,0.0,0.0,0.0,0.0,0.0,0.0,0.0,0.0,0.0,0.0,0.0,0.0,0.0,0.0,0.0,0.0,0.0,0.0,0.0,0.0,0.0,0.0,0.0,0.0,0.0,0.0,0.0,0.0,0.0,0.0,0.0,0.0,0.0,0.0,0.0,0.0,0.0,0.0,0.0,0.0,0.0,0.0,0.0,0.0,0.0,0.0,0.0,0.0,0.0,0.0,0.0,0.0,0.0,0.0,0.0,0.0,1.0,1.0,1.0,1.0,1.0]],
  "pae": [[0.8,2.5,3.9,6.8,6.9,9.1,10.7,12.1,13.6,13.9,15.0,16.9,16.7,19.9,19.5,22.6,22.2,21.2,23.1,23.3,22.4,25.0,25.0,26.2,25.5,26.3,27.1,27.8,27.9,28.4,29.2,29.2,29.4,29.6,29.6,29.7,29.6,29.9,30.3,30.2,30.3,29.9,30.7,30.3,30.1,30.0,30.2,29.7,30.3,30.3,30.3,30.7,30.8,31.1,30.8,31.0,30.9,31.0,30.9,31.2,31.2,31.3,31.3,31.6,31.5,31.5,31.3,31.4,31.3,31.3,31.2,31.3,31.3,31.3,31.2,31.2,31.2,31.2,31.2,31.1,31.1,31.2,31.1,31.1,30.9,31.1,31.1,31.2,31.2,31.2,31.3,31.4,31.4,31.4,31.5,31.5,31.4,31.5,31.5,31.4,31.5,31.5,31.4,31.5,31.5,31.5,31.5,31.6,31.6,31.6,31.6,31.6,31.5,31.5,31.5,31.5,31.5,31.5,31.5,31.5,31.5,31.4,31.5,31.5,31.4,31.5,31.5,31.5,31.5,31.6,31.5,31.6,31.5,31.5,31.5,31.6,31.6,31.6,31.6,31.6,31.5,31.5,31.5,31.5,31.6,31.6,31.6,31.6,31.6,31.6,31.6,31.6,31.6,31.6,31.6,31.5,31.5,31.6,31.5,31.6,31.5,31.6,31.5,31.5,31.5,31.1,31.2,30.7,31.1,30.6,31.0,30.7,30.8,30.9,31.1,31.2,31.1,31.2,31.2,31.2,31.1,30.8,30.8,30.2,30.1,29.8,29.6,30.3,30.0,29.5,29.6,29.3,27.7,27.5,28.4,27.1,26.1,27.5,27.0,27.1,25.8,25.1,25.0,23.6,20.3,21.3],[1.9,0.8,2.3,3.7,4.0,5.5,7.9,9.2,11.1,10.8,12.5,12.7,14.1,15.5,16.7,18.8,18.4,18.8,20.3,21.2,21.2,23.4,24.2,24.8,25.1,25.8,26.3,27.6,27.4,28.4,28.9,29.1,29.3,29.3,28.8,29.9,29.1,29.9,30.1,30.3,30.2,29.9,30.7,30.3,30.3,30.2,30.3,30.0,30.5,30.3,30.5,30.9,31.0,31.2,31.0,31.0,31.1,31.1,31.0,31.2,31.4,31.4,31.3,31.6,31.6,31.5,31.4,31.4,31.4,31.4,31.3,31.4,31.3,31.3,31.2,31.4,31.3,31.3,31.3,31.2,31.2,31.2,31.1,31.1,31.1,31.2,31.1,31.2,31.2,31.2,31.3,31.4,31.4,31.4,31.5,31.5,31.4,31.5,31.4,31.4,31.5,31.5,31.5,31.5,31.5,31.5,31.5,31.5,31.6,31.6,31.5,31.6,31.5,31.5,31.5,31.5,31.4,31.5,31.4,31.4,31.5,31.4,31.5,31.5,31.4,31.5,31.5,31.5,31.6,31.6,31.5,31.5,31.4,31.4,31.5,31.5,31.5,31.6,31.6,31.6,31.5,31.6,31.6,31.6,31.6,31.6,31.6,31.6,31.7,31.6,31.7,31.6,31.6,31.6,31.6,31.5,31.6,31.6,31.6,31.6,31.6,31.6,31.5,31.5,31.5,31.2,31.1,30.9,30.8,30.4,30.9,30.8,30.7,30.9,31.1,31.2,31.1,30.8,31.1,31.2,31.2,30.8,30.8,29.6,29.9,29.9,29.1,30.0,29.5,28.8,28.5,28.0,25.8,24.7,25.6,24.3,23.6,24.8,24.5,25.4,25.5,22.6,22.5,22.1,18.5,20.2],[3.1,1.8,0.8,2.2,3.3,4.7,7.0,7.3,10.0,10.2,11.4,12.5,12.8,15.7,15.7,18.2,18.1,18.2,20.1,19.9,21.1,22.6,23.8,25.1,25.1,25.5,26.2,27.7,27.5,28.6,28.9,29.1,29.4,29.2,28.7,29.9,29.1,30.0,30.4,30.2,30.1,29.9,30.7,30.3,30.3,30.1,30.3,30.1,30.5,30.5,30.6,31.0,31.0,31.2,31.1,31.1,31.0,31.2,31.0,31.3,31.4,31.4,31.4,31.6,31.6,31.6,31.4,31.4,31.4,31.4,31.4,31.3,31.4,31.4,31.4,31.3,31.3,31.3,31.3,31.2,31.2,31.1,31.1,31.1,31.1,31.2,31.1,31.3,31.3,31.3,31.3,31.4,31.4,31.4,31.5,31.5,31.5,31.5,31.5,31.4,31.5,31.5,31.5,31.5,31.5,31.5,31.5,31.5,31.6,31.6,31.5,31.5,31.4,31.4,31.4,31.5,31.4,31.5,31.4,31.4,31.5,31.4,31.4,31.5,31.4,31.4,31.5,31.5,31.5,31.6,31.5,31.5,31.5,31.5,31.5,31.5,31.5,31.5,31.6,31.5,31.5,31.6,31.6,31.6,31.6,31.6,31.6,31.6,31.6,31.6,31.6,31.6,31.6,31.6,31.6,31.5,31.6,31.5,31.5,31.6,31.5,31.5,31.5,31.5,31.4,31.1,31.2,30.7,31.0,30.5,31.0,30.8,30.8,30.9,31.0,31.1,31.1,31.0,31.0,31.1,31.0,30.7,30.6,29.8,30.2,30.1,29.4,30.0,29.4,29.2,28.8,27.7,26.5,26.3,25.5,24.4,24.6,24.5,23.4,25.9,24.9,22.4,21.6,22.2,18.8,20.4],[5.4,2.8,1.8,0.8,1.6,2.9,3.7,5.9,6.8,8.9,9.3,10.5,11.3,13.1,14.6,16.4,16.3,16.7,18.5,19.2,20.0,22.4,23.7,24.3,24.8,25.5,26.1,27.2,27.0,28.2,28.7,29.3,28.9,29.4,28.2,29.9,28.8,30.0,30.4,30.2,30.2,30.0,30.7,30.5,30.3,30.0,30.3,30.2,30.5,30.4,30.5,31.1,31.1,31.3,31.2,31.0,31.2,31.3,31.0,31.2,31.5,31.4,31.3,31.6,31.6,31.6,31.5,31.4,31.5,31.4,31.4,31.4,31.4,31.4,31.4,31.4,31.3,31.3,31.3,31.3,31.3,31.1,31.1,31.2,31.2,31.3,31.2,31.3,31.3,31.3,31.4,31.5,31.4,31.5,31.5,31.5,31.5,31.5,31.5,31.5,31.5,31.5,31.5,31.6,31.6,31.5,31.6,31.6,31.6,31.6,31.6,31.6,31.5,31.5,31.5,31.5,31.5,31.5,31.5,31.5,31.5,31.5,31.5,31.5,31.5,31.5,31.5,31.6,31.6,31.6,31.6,31.6,31.5,31.5,31.5,31.5,31.5,31.6,31.6,31.6,31.6,31.6,31.6,31.6,31.6,31.6,31.6,31.7,31.7,31.7,31.7,31.6,31.7,31.6,31.6,31.4,31.5,31.4,31.5,31.5,31.3,31.5,31.4,31.5,31.3,30.4,30.5,29.7,30.3,28.8,30.9,29.2,30.9,29.2,30.7,29.9,30.2,30.8,31.0,31.0,31.0,30.8,30.5,29.4,29.6,29.7,28.7,29.5,28.7,28.3,27.9,26.5,24.6,24.9,25.1,24.1,23.3,24.2,23.8,25.4,24.9,23.2,23.2,20.4,18.5,19.5],[5.9,3.7,2.5,1.7,0.8,1.9,2.8,4.2,5.3,6.4,8.6,9.4,10.6,12.4,12.5,15.2,15.5,15.1,18.0,17.6,19.3,20.4,22.5,23.3,24.2,24.4,25.3,26.9,26.5,28.0,27.9,28.8,28.8,28.6,27.8,29.7,28.6,29.7,30.3,30.2,29.9,30.0,30.4,30.4,30.2,30.2,30.4,30.2,30.6,30.3,30.5,30.9,30.9,31.1,31.0,31.1,31.1,31.2,31.0,31.3,31.4,31.4,31.3,31.5,31.5,31.6,31.5,31.4,31.4,31.4,31.4,31.3,31.3,31.3,31.4,31.2,31.2,31.2,31.1,31.2,31.2,31.0,31.0,31.1,31.1,31.1,31.0,31.2,31.2,31.2,31.3,31.4,31.4,31.4,31.4,31.4,31.4,31.4,31.4,31.4,31.5,31.5,31.5,31.5,31.5,31.5,31.5,31.5,31.6,31.6,31.5,31.6,31.5,31.5,31.5,31.5,31.5,31.5,31.4,31.5,31.5,31.4,31.5,31.5,31.4,31.5,31.5,31.5,31.5,31.6,31.5,31.5,31.5,31.5,31.5,31.6,31.5,31.6,31.6,31.6,31.6,31.6,31.6,31.6,31.6,31.6,31.6,31.6,31.6,31.6,31.6,31.6,31.6,31.6,31.5,31.4,31.5,31.5,31.5,31.5,31.4,31.5,31.4,31.4,31.3,30.9,30.5,29.9,30.4,29.9,30.2,30.1,30.2,29.9,30.5,30.7,30.6,30.8,30.7,31.0,30.9,30.5,30.5,28.5,29.6,30.1,28.6,28.8,28.7,29.0,28.1,25.6,25.4,24.7,24.6,22.6,23.8,23.5,21.9,24.7,24.2,22.5,21.8,20.3,17.7,19.1],[7.5,5.1,4.0,2.7,1.8,0.8,1.8,3.0,3.7,6.1,6.9,8.0,9.5,10.4,12.0,13.6,13.9,14.4,16.5,17.4,19.3,21.3,23.2,24.0,24.2,25.2,25.8,26.9,27.0,27.9,28.4,28.8,28.9,28.7,28.1,29.8,28.6,29.8,30.2,30.3,30.1,30.0,30.5,30.6,30.3,30.3,30.3,30.3,30.6,30.6,30.6,31.1,30.9,31.2,31.1,31.1,31.1,31.3,31.1,31.2,31.4,31.4,31.4,31.5,31.6,31.6,31.5,31.4,31.4,31.4,31.4,31.4,31.4,31.4,31.4,31.3,31.3,31.2,31.2,31.2,31.3,31.1,31.1,31.1,31.1,31.2,31.2,31.3,31.3,31.3,31.4,31.4,31.5,31.5,31.5,31.5,31.5,31.5,31.5,31.5,31.5,31.5,31.5,31.6,31.5,31.6,31.6,31.6,31.6,31.6,31.6,31.6,31.5,31.5,31.5,31.5,31.5,31.5,31.5,31.5,31.5,31.5,31.5,31.5,31.5,31.5,31.5,31.5,31.6,31.6,31.6,31.6,31.6,31.5,31.6,31.6,31.6,31.6,31.6,31.6,31.6,31.6,31.6,31.6,31.6,31.6,31.6,31.7,31.7,31.7,31.7,31.7,31.7,31.6,31.6,31.6,31.6,31.5,31.6,31.6,31.5,31.5,31.5,31.5,31.5,31.2,31.0,30.8,31.0,30.6,31.0,30.8,31.0,30.3,30.9,31.2,31.0,31.1,30.9,31.1,31.2,30.8,31.0,29.4,29.8,30.1,28.9,29.2,29.0,29.2,27.9,26.6,25.5,25.2,25.5,24.8,24.0,23.9,24.3,26.1,25.1,24.3,23.5,20.7,19.3,19.7],[8.8,6.0,5.0,4.2,2.5,1.7,0.8,1.8,3.0,3.6,5.5,6.4,8.6,9.5,9.8,12.4,13.3,13.2,15.2,14.8,17.6,18.2,20.7,21.4,23.2,23.9,25.0,26.2,26.2,27.7,27.8,28.6,28.2,28.2,27.2,29.2,27.5,29.2,29.9,30.2,29.7,30.0,30.4,30.7,30.2,30.3,30.3,30.2,30.6,30.6,30.6,31.2,31.0,31.2,31.0,31.0,31.1,31.2,31.0,31.3,31.4,31.4,31.3,31.5,31.6,31.6,31.5,31.4,31.5,31.5,31.4,31.4,31.4,31.3,31.4,31.3,31.3,31.2,31.1,31.2,31.3,31.1,31.1,31.2,31.2,31.3,31.2,31.3,31.3,31.3,31.3,31.5,31.5,31.5,31.5,31.5,31.5,31.5,31.5,31.5,31.5,31.5,31.5,31.6,31.6,31.6,31.6,31.6,31.6,31.6,31.6,31.6,31.5,31.6,31.6,31.6,31.6,31.5,31.5,31.6,31.6,31.6,31.6,31.6,31.5,31.6,31.6,31.6,31.6,31.6,31.6,31.6,31.6,31.6,31.6,31.6,31.6,31.6,31.6,31.6,31.6,31.6,31.6,31.6,31.6,31.7,31.6,31.7,31.7,31.7,31.7,31.7,31.7,31.6,31.6,31.5,31.6,31.6,31.6,31.6,31.5,31.5,31.5,31.5,31.4,31.2,30.7,30.2,30.4,29.9,30.9,30.5,31.0,29.6,31.1,31.1,30.8,31.1,30.9,31.2,31.2,30.7,30.9,28.5,29.5,29.9,28.9,29.9,28.3,28.5,28.2,26.3,25.1,25.5,25.3,24.4,24.5,25.1,24.4,25.7,25.4,22.9,23.3,20.3,18.0,19.1],[9.8,8.0,5.8,5.8,3.7,2.8,1.9,0.8,1.8,2.8,3.5,4.5,5.5,7.2,8.2,9.5,10.2,10.7,12.1,13.6,15.4,18.0,19.9,20.8,21.7,22.8,23.4,25.2,25.5,26.6,27.4,27.9,28.1,27.7,26.8,29.1,27.6,29.2,29.6,30.0,29.5,29.7,30.1,30.6,30.1,30.1,30.1,30.1,30.5,30.5,30.2,31.0,30.8,31.1,30.9,31.0,31.1,31.2,31.1,31.2,31.4,31.3,31.3,31.5,31.5,31.6,31.5,31.3,31.4,31.4,31.4,31.3,31.4,31.3,31.4,31.3,31.2,31.1,31.1,31.2,31.2,31.1,31.1,31.1,31.0,31.2,31.2,31.3,31.3,31.3,31.3,31.4,31.4,31.4,31.5,31.5,31.5,31.5,31.5,31.5,31.5,31.5,31.5,31.5,31.5,31.5,31.6,31.5,31.6,31.6,31.6,31.6,31.6,31.6,31.6,31.6,31.6,31.6,31.5,31.6,31.5,31.5,31.5,31.5,31.5,31.5,31.5,31.5,31.5,31.6,31.6,31.6,31.5,31.5,31.6,31.6,31.6,31.6,31.6,31.6,31.6,31.6,31.6,31.6,31.6,31.6,31.6,31.6,31.6,31.6,31.7,31.7,31.6,31.6,31.6,31.6,31.6,31.5,31.6,31.6,31.5,31.6,31.5,31.5,31.5,31.4,31.0,31.1,30.9,30.8,30.9,30.9,30.8,30.7,31.0,31.2,31.0,30.9,30.6,30.9,31.1,30.3,30.7,28.4,29.0,29.7,28.3,28.9,27.3,28.6,27.3,26.1,24.7,24.9,24.6,23.9,22.6,23.2,23.3,25.6,24.3,22.7,22.9,21.3,18.4,20.0],[12.3,11.3,8.0,6.6,6.1,4.1,2.9,1.7,0.8,1.7,2.9,3.3,4.9,5.9,7.2,7.6,9.4,9.6,11.6,11.7,14.3,16.4,19.3,19.5,21.4,21.7,23.6,24.7,25.0,26.7,26.9,27.9,27.6,27.6,26.2,28.7,27.2,28.8,29.5,29.8,29.2,29.6,29.9,30.5,30.0,30.0,30.2,30.0,30.5,30.2,30.2,30.9,30.9,31.1,30.9,31.0,31.1,31.2,30.9,31.2,31.4,31.3,31.1,31.4,31.4,31.5,31.4,31.3,31.4,31.4,31.4,31.2,31.4,31.2,31.3,31.2,31.2,31.1,31.0,31.1,31.1,31.0,30.9,31.1,31.1,31.1,31.2,31.2,31.2,31.2,31.3,31.4,31.4,31.4,31.4,31.4,31.4,31.5,31.4,31.5,31.5,31.5,31.5,31.5,31.5,31.5,31.5,31.5,31.6,31.6,31.6,31.6,31.5,31.5,31.5,31.6,31.5,31.5,31.4,31.5,31.5,31.5,31.5,31.5,31.3,31.5,31.5,31.5,31.5,31.6,31.5,31.6,31.5,31.5,31.5,31.6,31.6,31.6,31.6,31.6,31.6,31.6,31.6,31.6,31.6,31.6,31.6,31.6,31.6,31.6,31.6,31.6,31.6,31.6,31.5,31.4,31.5,31.4,31.5,31.6,31.4,31.5,31.4,31.5,31.4,31.2,30.8,30.8,30.8,30.7,30.8,30.7,30.7,30.5,30.9,31.1,31.1,30.9,30.4,30.8,30.9,30.0,30.2,27.4,27.8,28.8,28.0,28.6,26.6,27.0,27.6,25.6,23.5,23.8,24.5,22.8,23.4,22.6,22.8,23.9,22.3,21.9,22.8,19.7,17.5,19.2],[13.0,11.8,9.1,7.3,5.7,4.9,3.8,2.6,1.6,0.8,1.6,2.3,2.8,4.0,4.3,5.6,6.7,7.1,8.7,9.4,11.9,14.1,17.2,18.4,19.7,20.6,21.6,23.7,24.4,25.7,26.5,27.6,27.2,27.1,26.0,28.3,27.0,28.8,29.2,29.8,29.1,29.8,29.6,30.5,29.9,30.1,30.1,29.8,30.3,30.2,30.5,31.0,30.9,31.1,31.0,31.0,31.1,31.1,31.1,31.2,31.3,31.2,31.2,31.3,31.4,31.4,31.3,31.3,31.4,31.4,31.4,31.4,31.5,31.4,31.4,31.3,31.3,31.1,31.1,31.2,31.3,31.1,31.1,31.1,31.0,31.2,31.3,31.3,31.3,31.3,31.4,31.5,31.5,31.5,31.5,31.5,31.5,31.5,31.5,31.5,31.6,31.6,31.6,31.6,31.6,31.6,31.6,31.6,31.6,31.6,31.6,31.6,31.6,31.6,31.6,31.6,31.6,31.6,31.5,31.5,31.6,31.6,31.6,31.6,31.5,31.6,31.5,31.6,31.5,31.6,31.6,31.6,31.6,31.6,31.6,31.6,31.6,31.6,31.6,31.6,31.6,31.6,31.6,31.6,31.6,31.6,31.6,31.6,31.6,31.6,31.6,31.7,31.6,31.6,31.6,31.6,31.5,31.5,31.5,31.6,31.5,31.6,31.5,31.5,31.5,31.4,31.1,31.0,31.1,31.0,31.0,31.0,31.1,30.8,31.1,31.3,31.1,31.2,31.0,31.1,31.2,30.6,30.8,28.9,29.7,29.7,29.7,29.7,28.4,28.9,28.7,27.1,25.2,25.0,25.5,24.7,25.4,23.8,24.1,26.2,25.5,24.4,24.3,21.6,19.3,20.7],[13.9,13.7,10.5,8.5,7.4,5.1,5.1,3.3,2.6,1.6,0.8,1.5,2.2,2.9,3.7,4.7,5.5,5.9,8.1,8.0,11.6,13.3,16.8,17.4,19.8,21.4,22.8,23.4,24.1,25.9,26.3,27.2,26.8,26.8,25.7,28.1,26.6,28.3,29.1,29.7,28.9,29.5,29.6,30.5,29.7,30.0,30.0,29.8,30.3,30.1,30.1,30.9,31.0,31.1,30.9,31.0,31.1,31.2,31.0,31.2,31.3,31.3,31.1,31.3,31.4,31.3,31.3,31.3,31.4,31.4,31.3,31.3,31.4,31.3,31.4,31.3,31.3,31.2,31.1,31.1,31.2,31.0,31.1,31.1,31.0,31.2,31.3,31.3,31.3,31.3,31.4,31.4,31.5,31.4,31.5,31.5,31.5,31.5,31.5,31.5,31.5,31.5,31.6,31.5,31.6,31.6,31.6,31.6,31.6,31.6,31.6,31.6,31.6,31.6,31.6,31.6,31.6,31.5,31.5,31.6,31.6,31.5,31.5,31.6,31.4,31.5,31.5,31.5,31.5,31.6,31.5,31.5,31.5,31.5,31.6,31.5,31.6,31.6,31.6,31.6,31.6,31.6,31.6,31.5,31.6,31.6,31.6,31.6,31.6,31.6,31.6,31.6,31.6,31.4,31.1,31.1,31.1,31.0,31.2,31.3,30.9,31.2,31.1,31.1,30.8,30.2,28.7,27.7,28.0,27.1,28.5,28.7,29.3,26.2,29.0,28.6,26.3,30.2,29.5,29.6,29.5,30.3,30.2,30.6,27.6,27.7,28.5,29.9,26.6,27.6,27.4,24.8,22.8,23.6,24.4,22.9,22.2,23.4,24.0,24.4,24.3,24.4,23.5,20.0,18.9,20.0],[14.6,13.3,11.2,9.7,7.9,5.9,5.2,4.2,3.1,2.3,1.5,0.8,1.3,2.2,2.5,3.7,5.0,4.7,6.5,6.9,9.9,11.9,15.8,16.6,18.6,19.6,20.8,23.1,23.6,25.3,25.3,26.7,26.3,26.4,25.3,27.5,26.3,28.2,28.8,29.6,28.7,29.7,29.3,30.5,29.6,30.0,29.9,29.7,29.9,30.1,30.1,30.9,30.8,31.0,30.8,30.9,31.0,31.1,30.9,31.2,31.3,31.1,31.2,31.2,31.4,31.3,31.3,31.3,31.4,31.3,31.3,31.3,31.4,31.3,31.4,31.3,31.2,31.1,31.1,31.1,31.2,31.0,31.0,31.0,31.0,31.2,31.2,31.3,31.3,31.3,31.3,31.4,31.4,31.4,31.5,31.5,31.5,31.5,31.5,31.5,31.5,31.5,31.5,31.5,31.6,31.6,31.6,31.6,31.6,31.6,31.6,31.6,31.5,31.6,31.5,31.6,31.6,31.5,31.5,31.5,31.5,31.5,31.6,31.5,31.4,31.5,31.5,31.5,31.5,31.6,31.6,31.5,31.6,31.6,31.6,31.6,31.6,31.6,31.6,31.6,31.6,31.6,31.6,31.6,31.6,31.6,31.6,31.6,31.6,31.6,31.6,31.7,31.6,31.6,31.6,31.5,31.5,31.5,31.5,31.6,31.5,31.6,31.5,31.5,31.4,31.3,31.0,31.0,31.0,30.8,30.8,30.9,31.0,30.7,31.1,31.3,31.1,31.1,30.9,31.0,31.2,30.6,30.7,29.1,29.7,29.5,29.5,29.8,28.2,28.6,28.3,27.8,25.2,25.6,25.5,26.3,25.6,24.3,24.4,26.4,24.9,22.8,23.6,21.8,19.7,21.6],[16.7,16.1,12.9,11.9,10.0,7.5,5.7,4.4,4.0,2.8,2.3,1.4,0.8,1.3,2.1,2.8,4.6,4.2,6.1,7.0,9.3,10.5,14.2,15.9,19.3,21.0,21.6,23.3,23.5,25.7,25.7,26.7,26.1,26.5,25.7,27.5,26.4,28.2,28.9,29.6,28.7,29.4,29.4,30.5,29.5,29.9,29.8,29.6,30.1,29.8,29.8,30.8,30.9,31.1,30.6,30.9,30.9,31.0,30.9,31.2,31.3,31.2,31.0,31.3,31.4,31.3,31.3,31.1,31.3,31.3,31.2,31.2,31.3,31.2,31.3,31.2,31.2,31.1,31.2,31.0,31.1,30.9,31.0,31.0,30.9,31.2,31.1,31.3,31.2,31.2,31.3,31.4,31.4,31.4,31.5,31.5,31.5,31.5,31.5,31.5,31.5,31.5,31.6,31.6,31.6,31.6,31.6,31.6,31.6,31.6,31.6,31.6,31.6,31.6,31.6,31.6,31.6,31.6,31.5,31.6,31.6,31.5,31.6,31.6,31.4,31.6,31.5,31.5,31.5,31.6,31.6,31.5,31.6,31.5,31.6,31.6,31.6,31.6,31.6,31.6,31.6,31.6,31.6,31.6,31.6,31.6,31.6,31.6,31.7,31.6,31.7,31.7,31.6,31.5,31.4,31.3,31.3,31.2,31.4,31.5,31.1,31.4,31.4,31.3,31.2,30.6,29.7,29.0,29.8,28.5,29.9,29.8,30.0,27.8,30.5,30.1,29.7,30.6,30.6,30.1,30.6,30.7,30.5,30.5,28.6,28.5,28.9,29.5,27.0,28.1,27.4,26.3,25.1,25.9,24.2,25.2,23.9,23.7,24.2,25.3,24.2,22.9,23.2,20.4,19.1,19.6],[15.9,17.0,14.1,12.9,10.9,8.4,6.6,5.5,4.3,3.7,2.9,2.5,1.4,0.8,1.4,2.3,3.6,3.9,5.0,5.3,7.5,9.4,12.8,14.7,17.4,18.2,19.3,21.9,22.1,24.3,24.0,25.1,25.5,25.0,24.3,26.0,25.4,26.9,28.1,28.8,27.9,29.1,28.8,30.2,29.1,29.6,29.7,29.1,29.8,29.9,29.7,30.6,30.7,31.0,30.6,30.8,31.0,31.1,30.9,31.2,31.3,31.1,31.0,31.3,31.4,31.3,31.3,31.2,31.3,31.2,31.2,31.2,31.3,31.2,31.3,31.2,31.1,31.1,31.1,31.0,31.1,30.9,30.8,31.0,30.8,31.1,31.0,31.2,31.1,31.1,31.3,31.4,31.4,31.4,31.5,31.4,31.4,31.5,31.4,31.5,31.5,31.5,31.5,31.6,31.6,31.5,31.6,31.6,31.6,31.6,31.6,31.6,31.6,31.6,31.6,31.6,31.6,31.6,31.6,31.6,31.6,31.6,31.6,31.6,31.6,31.6,31.6,31.6,31.6,31.6,31.6,31.6,31.6,31.6,31.6,31.6,31.6,31.6,31.6,31.6,31.6,31.6,31.6,31.6,31.6,31.6,31.6,31.6,31.7,31.6,31.7,31.7,31.6,31.6,31.6,31.5,31.6,31.5,31.5,31.6,31.5,31.6,31.4,31.5,31.5,31.4,31.2,31.1,31.0,30.9,30.8,30.8,30.7,30.7,30.8,31.2,31.1,31.0,30.8,31.0,31.2,30.4,30.5,29.0,29.5,29.6,28.8,29.9,28.5,28.7,28.0,26.7,25.4,25.5,24.2,24.9,24.5,24.1,23.7,25.2,23.0,21.4,22.9,20.9,19.3,20.9],[18.2,19.4,15.6,14.1,13.0,10.7,8.0,6.4,5.4,4.4,3.9,3.0,2.3,1.3,0.8,1.5,2.5,2.7,3.9,4.6,6.6,8.2,10.9,12.1,16.3,19.0,20.0,21.7,22.0,24.5,24.4,25.6,25.5,25.9,25.3,26.7,25.9,27.7,28.4,29.2,28.4,29.1,29.1,30.2,29.1,29.5,29.5,29.3,29.9,29.5,29.7,30.5,30.7,30.9,30.4,30.8,30.9,30.9,30.7,31.1,31.1,31.0,31.0,31.2,31.2,31.3,31.2,31.1,31.2,31.2,31.2,31.1,31.2,31.1,31.2,31.2,31.1,31.0,31.1,30.9,31.0,30.8,30.9,30.9,30.8,31.1,31.1,31.2,31.2,31.2,31.3,31.4,31.4,31.4,31.5,31.5,31.5,31.5,31.5,31.5,31.6,31.6,31.5,31.5,31.6,31.6,31.6,31.6,31.6,31.6,31.6,31.6,31.6,31.6,31.4,31.6,31.5,31.6,31.5,31.6,31.6,31.6,31.6,31.6,31.4,31.6,31.5,31.6,31.5,31.6,31.6,31.5,31.6,31.6,31.6,31.6,31.6,31.6,31.6,31.6,31.6,31.6,31.6,31.6,31.6,31.6,31.6,31.6,31.6,31.6,31.7,31.7,31.6,31.6,31.6,31.5,31.5,31.5,31.5,31.6,31.4,31.5,31.5,31.5,31.4,31.1,30.7,30.8,30.9,29.9,30.8,30.6,30.8,29.9,31.1,31.0,30.8,31.0,31.0,30.8,30.9,30.8,30.8,29.7,29.5,29.8,29.3,29.0,28.2,28.5,27.7,27.3,25.6,25.8,23.8,24.8,24.3,23.5,24.4,24.7,24.4,21.8,23.6,20.9,18.7,18.9],[17.1,18.5,15.2,13.8,13.0,10.7,7.8,6.9,5.7,4.5,4.0,3.5,2.7,2.0,1.3,0.8,1.7,2.4,3.3,3.8,5.5,7.0,10.1,11.3,14.9,16.6,18.1,19.8,21.0,23.6,23.3,24.6,24.7,24.9,24.4,25.4,25.3,26.5,27.4,28.6,27.5,28.9,28.5,30.0,29.0,29.4,29.6,29.0,29.4,29.8,29.1,30.4,30.4,30.9,30.4,30.6,30.9,31.0,30.6,31.0,31.2,31.0,31.0,31.2,31.3,31.3,31.2,31.2,31.2,31.1,31.2,31.1,31.2,31.1,31.2,31.1,31.1,31.0,31.0,30.9,31.0,30.9,30.9,30.9,30.9,31.1,31.0,31.2,31.1,31.1,31.3,31.3,31.4,31.4,31.4,31.4,31.4,31.5,31.5,31.5,31.5,31.5,31.5,31.5,31.6,31.6,31.6,31.6,31.6,31.6,31.6,31.6,31.6,31.6,31.6,31.6,31.6,31.6,31.6,31.6,31.6,31.6,31.6,31.6,31.5,31.6,31.5,31.6,31.6,31.6,31.6,31.6,31.6,31.6,31.6,31.6,31.6,31.6,31.6,31.6,31.6,31.6,31.6,31.6,31.6,31.6,31.6,31.6,31.6,31.6,31.7,31.7,31.6,31.6,31.6,31.5,31.5,31.5,31.5,31.6,31.5,31.6,31.5,31.5,31.5,31.4,31.2,31.1,31.1,31.0,30.9,30.9,30.9,31.0,31.0,31.2,31.2,31.0,31.1,31.0,31.2,30.9,30.9,29.8,29.8,29.8,29.7,29.7,28.6,28.9,28.0,27.1,25.4,24.8,24.2,24.2,23.9,23.0,22.9,24.7,23.8,21.2,22.3,21.1,18.7,21.0],[21.2,23.5,19.6,19.5,18.4,15.5,12.8,11.3,9.2,7.6,7.1,5.3,5.4,3.8,2.6,1.6,0.8,1.7,2.4,3.6,4.2,5.7,8.8,10.6,13.1,14.9,16.5,18.2,19.9,22.4,22.6,23.8,24.2,24.5,24.1,25.0,25.2,26.6,27.5,28.3,27.1,28.6,27.9,29.6,28.4,28.9,29.2,28.7,29.4,29.5,29.4,30.3,30.5,30.7,30.2,30.7,30.8,31.0,30.8,31.1,31.1,31.0,31.1,31.2,31.3,31.3,31.2,31.2,31.2,31.1,31.0,31.0,31.2,31.0,31.1,31.0,30.9,30.9,30.9,30.7,30.9,30.6,30.6,30.7,30.7,30.9,30.8,31.0,31.1,31.1,31.2,31.3,31.4,31.4,31.4,31.4,31.4,31.4,31.5,31.5,31.5,31.5,31.5,31.6,31.6,31.6,31.6,31.6,31.6,31.6,31.6,31.6,31.6,31.6,31.6,31.6,31.6,31.6,31.6,31.6,31.6,31.6,31.6,31.6,31.5,31.6,31.6,31.6,31.6,31.6,31.6,31.6,31.6,31.6,31.6,31.6,31.6,31.6,31.6,31.6,31.6,31.6,31.6,31.6,31.6,31.6,31.6,31.6,31.6,31.6,31.6,31.6,31.6,31.6,31.6,31.5,31.5,31.5,31.5,31.6,31.5,31.5,31.4,31.5,31.4,31.3,31.2,31.1,31.0,30.7,30.8,30.8,30.9,30.8,30.9,31.1,31.1,31.1,31.0,31.1,31.2,30.9,30.8,30.4,30.2,30.3,29.4,30.0,29.1,29.0,27.8,27.6,27.2,25.5,24.9,25.4,25.8,23.8,24.0,25.0,24.3,22.8,23.5,22.6,21.2,22.1],[20.4,21.6,19.4,18.9,18.1,16.4,14.2,12.3,10.8,8.1,7.3,6.1,5.3,4.6,3.6,3.0,1.5,0.8,1.3,2.7,3.2,4.6,7.2,8.8,12.1,15.7,16.3,18.9,19.5,22.5,23.2,23.9,24.7,25.2,24.6,26.2,26.0,27.4,28.0,28.5,27.9,28.7,28.5,29.9,28.9,29.1,29.2,29.0,29.7,29.2,29.5,30.1,30.5,30.6,30.0,30.6,30.7,30.8,30.4,31.0,31.0,30.9,30.7,31.1,31.2,31.2,31.1,31.1,31.1,31.1,31.0,31.0,31.1,31.0,31.1,31.1,31.0,30.9,31.0,30.8,30.9,30.7,30.7,30.8,30.6,30.9,30.8,31.1,31.1,31.1,31.3,31.3,31.4,31.4,31.4,31.4,31.4,31.4,31.5,31.5,31.5,31.6,31.6,31.6,31.6,31.6,31.6,31.6,31.6,31.6,31.6,31.6,31.6,31.6,31.6,31.6,31.6,31.6,31.6,31.6,31.6,31.6,31.6,31.6,31.6,31.6,31.6,31.6,31.6,31.6,31.7,31.7,31.6,31.6,31.6,31.6,31.6,31.7,31.7,31.6,31.6,31.6,31.7,31.6,31.6,31.7,31.6,31.7,31.7,31.6,31.7,31.7,31.6,31.6,31.5,31.5,31.5,31.5,31.5,31.6,31.4,31.5,31.5,31.5,31.4,31.0,30.9,30.4,30.6,29.9,30.6,30.4,30.4,29.9,30.8,30.7,30.0,31.0,31.1,31.0,30.9,31.1,30.9,30.3,29.9,29.7,29.4,29.4,28.8,28.5,28.1,27.5,26.6,26.3,25.2,26.0,25.9,24.4,25.1,25.6,24.4,22.9,24.2,22.1,20.0,21.9],[22.7,23.3,20.8,20.3,19.0,16.6,14.4,12.6,10.7,9.0,7.4,6.5,5.0,4.7,4.1,3.8,2.5,1.5,0.8,1.7,2.7,3.4,6.8,7.4,11.2,13.8,14.5,16.9,18.7,20.8,21.5,22.6,23.5,23.6,23.4,24.7,24.7,26.1,27.3,27.9,26.7,28.0,27.6,29.7,27.7,28.4,28.7,28.2,29.6,28.1,28.8,29.6,30.4,30.2,29.7,30.6,30.6,30.6,30.4,30.9,30.9,30.6,31.0,30.9,31.2,31.0,31.1,31.0,31.1,31.0,30.9,30.9,31.1,30.9,31.0,31.0,30.9,30.8,30.9,30.6,30.7,30.5,30.5,30.6,30.5,30.9,30.8,31.0,31.0,31.0,31.2,31.2,31.3,31.3,31.4,31.3,31.4,31.4,31.4,31.4,31.5,31.5,31.5,31.5,31.6,31.6,31.6,31.6,31.6,31.6,31.6,31.6,31.6,31.6,31.6,31.6,31.6,31.6,31.6,31.6,31.6,31.6,31.6,31.6,31.6,31.6,31.6,31.6,31.6,31.6,31.7,31.7,31.7,31.6,31.7,31.6,31.7,31.7,31.7,31.6,31.6,31.6,31.6,31.6,31.6,31.6,31.6,31.6,31.6,31.6,31.6,31.6,31.6,31.6,31.5,31.5,31.5,31.5,31.5,31.5,31.4,31.5,31.4,31.5,31.4,31.2,30.9,30.8,30.8,30.2,30.4,30.6,30.4,30.1,30.6,30.7,30.1,30.9,30.8,30.9,30.8,30.9,30.6,29.9,29.7,29.7,28.5,28.8,27.9,28.1,26.6,25.9,26.0,24.0,23.5,23.6,24.7,22.2,22.5,23.3,24.0,21.4,22.9,21.6,19.9,21.2],[22.8,24.6,22.3,22.8,22.0,19.4,17.6,15.9,14.3,12.2,10.3,8.7,7.2,6.4,5.6,5.8,3.5,2.8,1.8,0.8,1.5,2.6,4.4,5.7,9.1,12.9,14.2,16.4,18.0,20.5,21.8,22.4,23.3,23.8,23.8,25.1,25.1,26.6,27.8,28.0,27.2,28.4,27.9,29.4,27.9,28.6,28.7,28.2,29.3,28.6,28.7,29.7,30.3,30.4,29.9,30.7,30.5,30.6,30.5,31.0,30.8,30.7,31.0,31.1,31.1,31.2,31.1,31.0,31.1,31.0,30.9,30.9,31.1,31.0,31.0,31.0,30.9,30.8,30.9,30.6,30.7,30.6,30.5,30.6,30.6,30.9,30.8,30.9,31.0,31.1,31.1,31.3,31.4,31.4,31.4,31.4,31.3,31.4,31.4,31.4,31.5,31.5,31.5,31.6,31.6,31.6,31.6,31.6,31.7,31.6,31.6,31.6,31.6,31.6,31.6,31.6,31.6,31.6,31.6,31.6,31.6,31.6,31.6,31.6,31.6,31.6,31.6,31.6,31.6,31.6,31.6,31.6,31.7,31.6,31.6,31.6,31.7,31.7,31.7,31.7,31.6,31.6,31.6,31.6,31.6,31.6,31.6,31.6,31.6,31.6,31.6,31.6,31.6,31.6,31.6,31.6,31.5,31.5,31.5,31.6,31.5,31.5,31.4,31.5,31.5,31.4,31.1,31.1,31.1,30.8,30.8,30.9,31.0,30.5,30.8,31.0,30.8,31.2,31.1,31.2,31.3,31.2,31.0,30.3,30.5,30.2,29.6,30.0,29.0,29.5,28.7,28.3,26.8,26.0,26.4,25.9,26.3,24.6,25.2,26.0,25.8,23.7,24.6,23.9,22.2,23.9],[25.2,25.6,24.3,24.2,23.7,22.0,22.3,21.0,19.0,17.6,15.5,13.1,10.0,8.8,6.8,7.0,5.2,4.3,2.9,1.8,0.8,1.8,3.5,4.5,7.8,10.3,13.3,16.1,17.5,19.9,20.5,22.4,22.0,24.2,23.9,25.2,24.9,26.3,27.2,28.3,27.2,28.2,27.8,29.2,27.6,28.2,27.9,28.1,28.6,28.0,28.3,29.1,30.2,30.0,29.2,29.7,30.2,30.2,29.8,30.5,30.8,30.4,30.7,31.0,31.0,31.2,31.0,30.9,31.0,30.8,30.7,30.8,31.0,30.7,30.9,30.9,30.8,30.8,31.0,30.5,30.5,30.4,30.2,30.5,30.3,30.8,30.5,30.9,31.0,30.9,31.2,31.3,31.4,31.4,31.4,31.4,31.4,31.4,31.4,31.4,31.5,31.5,31.5,31.6,31.6,31.6,31.6,31.6,31.6,31.6,31.6,31.6,31.6,31.6,31.6,31.6,31.6,31.6,31.6,31.6,31.6,31.6,31.6,31.6,31.6,31.6,31.6,31.7,31.6,31.7,31.7,31.7,31.6,31.7,31.6,31.6,31.6,31.7,31.7,31.7,31.6,31.6,31.7,31.6,31.6,31.7,31.6,31.7,31.7,31.6,31.7,31.6,31.6,31.6,31.5,31.5,31.5,31.5,31.5,31.6,31.4,31.4,31.5,31.4,31.4,30.9,30.1,29.8,30.0,29.5,30.5,30.4,30.2,29.0,30.6,30.2,29.1,30.9,30.3,30.8,30.9,30.7,30.9,30.4,29.6,29.8,29.4,29.1,28.5,28.2,27.9,27.0,25.5,26.2,26.1,25.1,24.5,23.3,24.5,24.3,25.3,22.9,24.1,22.2,20.7,21.8],[26.1,26.5,25.4,25.3,24.7,23.2,23.2,21.3,21.6,19.1,17.2,15.1,11.8,10.9,8.3,8.3,6.9,6.6,4.4,3.3,1.7,0.8,2.1,3.7,6.8,10.3,10.1,14.0,15.9,18.7,20.5,20.7,21.5,22.7,23.1,24.1,24.5,25.7,27.0,27.7,26.6,28.2,27.2,28.6,26.9,27.6,27.8,27.6,28.7,27.9,28.4,28.9,29.9,30.1,29.0,30.5,30.2,30.3,30.2,30.8,30.7,30.3,30.7,31.0,31.0,31.1,31.0,30.9,31.0,30.9,30.6,30.7,30.9,30.7,30.8,30.8,30.7,30.7,30.7,30.4,30.4,30.2,30.1,30.3,30.2,30.7,30.5,30.7,30.8,31.0,31.0,31.2,31.3,31.3,31.3,31.3,31.3,31.3,31.3,31.3,31.5,31.5,31.5,31.6,31.6,31.6,31.6,31.6,31.6,31.6,31.6,31.6,31.6,31.6,31.6,31.6,31.6,31.6,31.6,31.6,31.6,31.6,31.6,31.6,31.6,31.6,31.6,31.6,31.6,31.6,31.7,31.7,31.7,31.6,31.7,31.6,31.7,31.7,31.7,31.7,31.6,31.6,31.6,31.6,31.6,31.6,31.6,31.6,31.6,31.6,31.6,31.6,31.6,31.6,31.5,31.5,31.5,31.5,31.5,31.5,31.4,31.5,31.4,31.5,31.4,31.3,31.0,31.0,31.0,30.7,30.8,30.7,30.5,30.5,30.3,30.9,30.8,31.1,31.1,31.2,31.3,31.1,31.0,30.5,30.5,30.3,30.0,30.2,29.2,29.6,28.9,28.1,27.2,25.8,26.7,25.6,26.3,24.9,25.5,25.8,26.0,24.6,25.5,24.7,22.9,24.4],[28.6,28.7,27.9,28.6,27.0,26.2,25.8,24.2,24.1,23.6,22.0,20.2,16.6,15.0,11.5,12.5,10.5,8.6,7.1,4.7,3.7,2.1,0.8,2.4,4.3,6.3,7.5,10.3,12.9,15.5,17.8,19.2,20.1,23.0,22.8,24.3,23.9,26.0,26.5,27.0,26.5,27.5,26.5,27.7,26.3,26.5,26.4,26.3,26.9,26.4,27.1,27.7,28.6,28.9,27.6,29.5,29.1,29.5,29.4,29.9,30.1,29.7,30.5,30.7,30.7,31.0,30.6,30.4,30.7,30.5,30.1,30.3,30.6,30.2,30.6,30.6,30.5,30.4,30.7,30.0,30.0,29.5,29.4,29.8,29.7,30.4,30.1,30.6,30.7,30.8,30.9,31.1,31.3,31.3,31.3,31.2,31.2,31.3,31.2,31.3,31.4,31.5,31.5,31.6,31.6,31.6,31.6,31.7,31.7,31.6,31.6,31.6,31.6,31.6,31.6,31.6,31.6,31.6,31.6,31.6,31.6,31.6,31.7,31.6,31.6,31.6,31.7,31.7,31.7,31.7,31.7,31.7,31.7,31.6,31.7,31.6,31.7,31.6,31.7,31.6,31.6,31.6,31.6,31.6,31.7,31.6,31.6,31.7,31.6,31.6,31.6,31.6,31.6,31.6,31.5,31.5,31.5,31.5,31.5,31.5,31.4,31.5,31.4,31.4,31.4,31.3,31.0,30.8,31.1,30.6,31.0,31.1,30.9,30.7,31.1,31.0,30.6,31.2,31.0,31.2,31.3,31.3,31.0,30.6,30.7,30.6,30.3,30.2,29.9,29.9,29.2,28.7,27.8,27.6,28.1,27.5,26.9,24.8,26.7,26.6,27.8,25.5,26.8,26.3,23.9,24.7],[29.0,29.4,28.8,29.3,28.1,28.2,27.0,26.3,25.4,24.5,25.1,23.2,21.6,20.4,15.7,16.6,14.3,10.7,8.9,7.6,6.7,4.1,2.4,0.8,2.6,5.0,6.5,9.0,11.9,14.4,16.6,18.6,20.2,22.7,21.8,23.3,23.7,25.6,25.7,26.8,26.1,27.5,26.2,27.6,25.7,26.3,26.0,26.1,26.9,26.1,27.2,28.0,29.0,29.0,28.2,29.9,29.8,29.4,29.5,30.4,30.4,29.7,30.5,30.8,30.8,30.9,30.6,30.8,30.5,30.6,30.1,30.4,30.5,30.1,30.5,30.6,30.4,30.4,30.6,30.2,30.1,29.6,29.3,29.9,29.6,30.4,30.0,30.5,30.6,30.8,30.8,31.1,31.2,31.3,31.3,31.2,31.2,31.3,31.2,31.2,31.4,31.4,31.4,31.5,31.6,31.6,31.6,31.6,31.6,31.6,31.6,31.6,31.6,31.6,31.6,31.6,31.6,31.6,31.6,31.6,31.6,31.6,31.7,31.6,31.6,31.7,31.7,31.7,31.7,31.7,31.7,31.7,31.7,31.6,31.7,31.7,31.7,31.7,31.7,31.7,31.7,31.7,31.7,31.6,31.6,31.6,31.6,31.6,31.7,31.6,31.6,31.6,31.6,31.6,31.5,31.5,31.5,31.5,31.5,31.5,31.4,31.5,31.4,31.5,31.4,31.4,31.2,31.2,31.2,30.9,31.1,31.1,31.1,31.1,31.0,31.3,31.2,31.3,31.1,31.3,31.3,31.2,31.1,30.7,30.8,30.6,30.1,30.5,29.8,29.8,29.1,28.9,28.3,27.6,28.0,27.8,27.5,25.4,26.7,26.7,27.7,25.9,27.0,27.1,24.8,25.9],[30.4,30.4,30.1,30.2,29.5,28.4,28.1,27.3,26.6,26.2,26.1,24.4,23.2,22.0,20.1,20.3,17.7,14.2,11.5,8.7,8.7,6.7,3.9,2.2,0.8,3.0,5.1,5.9,7.9,9.9,12.2,16.9,18.1,20.6,20.8,22.8,23.7,25.5,25.8,26.7,26.2,27.3,26.0,27.4,25.1,25.7,24.7,25.4,25.6,25.6,26.7,27.1,28.1,27.9,27.0,28.5,28.4,28.8,28.7,29.6,29.6,29.0,29.9,30.4,30.5,30.7,30.4,30.3,30.4,30.3,29.7,29.8,30.2,29.7,30.2,30.4,30.3,30.1,30.5,29.6,29.7,29.1,28.8,29.5,29.2,30.0,29.9,30.3,30.4,30.6,30.8,31.0,31.1,31.2,31.2,31.2,31.2,31.2,31.2,31.2,31.4,31.4,31.4,31.5,31.5,31.5,31.6,31.6,31.6,31.6,31.6,31.6,31.6,31.6,31.6,31.6,31.6,31.6,31.6,31.6,31.6,31.6,31.7,31.6,31.6,31.6,31.7,31.7,31.7,31.7,31.7,31.7,31.7,31.6,31.7,31.7,31.7,31.7,31.7,31.7,31.7,31.7,31.7,31.7,31.7,31.7,31.7,31.7,31.7,31.7,31.7,31.6,31.6,31.6,31.5,31.6,31.5,31.5,31.5,31.5,31.5,31.5,31.5,31.5,31.5,31.4,31.3,31.0,31.2,31.1,31.3,31.2,31.3,31.0,31.2,31.3,31.2,31.4,31.3,31.4,31.4,31.3,31.3,31.0,31.0,31.0,30.8,30.8,30.6,30.2,29.9,29.7,28.6,30.0,29.7,29.3,28.4,27.5,28.4,28.0,29.4,27.1,28.2,28.4,25.5,26.2],[30.1,30.2,30.0,30.0,29.4,28.4,28.2,27.0,26.6,25.9,25.8,24.1,24.0,22.8,20.7,21.3,20.3,16.9,13.1,11.9,9.7,7.6,5.7,4.1,2.1,0.8,2.4,3.7,5.0,7.1,9.4,12.2,15.3,17.7,19.0,20.4,22.2,23.9,24.8,24.5,24.6,25.7,24.4,26.7,23.8,24.7,23.8,24.4,25.2,25.3,26.8,27.2,27.9,28.0,27.2,28.6,28.7,28.6,28.3,29.6,29.5,28.8,29.6,30.3,30.4,30.6,30.1,30.2,30.2,30.1,29.3,29.7,29.9,29.4,29.9,30.2,30.2,30.0,30.4,29.5,29.3,28.8,28.3,29.2,28.5,29.7,29.3,29.9,30.2,30.3,30.7,30.9,31.1,31.2,31.2,31.1,31.2,31.2,31.2,31.2,31.3,31.3,31.3,31.5,31.5,31.5,31.5,31.6,31.6,31.6,31.6,31.6,31.6,31.6,31.6,31.5,31.6,31.5,31.6,31.5,31.6,31.6,31.7,31.6,31.6,31.6,31.7,31.7,31.7,31.7,31.7,31.7,31.7,31.6,31.6,31.6,31.7,31.7,31.7,31.7,31.7,31.7,31.7,31.7,31.6,31.7,31.6,31.7,31.7,31.6,31.6,31.6,31.6,31.6,31.5,31.6,31.5,31.5,31.5,31.5,31.5,31.5,31.5,31.5,31.5,31.4,31.2,31.1,31.2,30.8,31.2,31.1,31.1,30.8,31.2,31.3,30.8,31.4,30.9,31.4,31.4,31.3,31.4,31.0,31.2,31.1,30.8,31.0,30.5,30.5,30.5,30.2,29.5,29.7,30.1,29.2,29.0,28.3,29.1,28.8,29.8,27.8,28.6,29.4,26.5,27.3],[30.4,30.6,30.3,30.5,30.1,29.6,29.3,28.0,28.0,26.8,26.7,25.8,24.9,24.5,23.4,22.0,22.5,18.9,16.1,14.9,12.8,9.8,9.4,7.3,4.5,2.8,0.8,2.7,4.2,6.3,8.5,11.0,13.8,15.9,17.9,19.2,20.6,22.7,23.7,24.3,24.0,25.4,24.2,25.9,23.3,24.3,24.5,24.4,25.1,25.0,26.7,27.0,27.7,27.2,27.0,28.6,28.3,28.0,28.4,29.6,29.5,28.6,29.4,30.3,30.4,30.6,30.0,30.0,30.2,30.1,29.0,29.5,29.8,29.3,29.8,30.0,29.8,30.1,30.3,29.4,29.3,28.9,28.3,29.2,28.7,29.6,29.4,29.9,30.1,30.5,30.7,30.9,30.9,31.1,31.1,31.0,31.2,31.2,31.2,31.2,31.3,31.3,31.4,31.5,31.5,31.5,31.5,31.6,31.6,31.6,31.6,31.6,31.6,31.5,31.6,31.5,31.5,31.5,31.6,31.6,31.6,31.6,31.6,31.6,31.6,31.6,31.6,31.6,31.7,31.6,31.7,31.7,31.7,31.6,31.7,31.6,31.7,31.6,31.7,31.6,31.6,31.6,31.6,31.6,31.6,31.6,31.6,31.6,31.6,31.6,31.6,31.6,31.6,31.6,31.5,31.5,31.5,31.4,31.4,31.5,31.4,31.4,31.4,31.4,31.4,31.4,31.2,31.3,31.3,31.2,31.3,31.3,31.2,31.4,31.3,31.3,31.4,31.4,31.2,31.4,31.4,31.2,31.2,31.0,31.0,31.0,30.8,30.9,30.7,30.4,30.3,30.2,29.7,29.8,29.9,30.0,29.2,28.9,29.3,29.2,29.8,28.7,29.4,29.5,28.6,29.0],[30.6,30.6,30.5,30.6,30.2,30.1,29.4,29.0,28.3,28.0,27.4,26.8,26.2,25.4,25.1,23.8,23.4,21.2,19.6,16.6,14.5,12.3,10.1,8.8,7.0,4.0,2.1,0.8,2.2,3.8,6.1,9.3,10.4,14.6,16.1,17.6,19.4,21.7,23.3,23.2,23.0,24.7,23.0,25.0,22.3,23.5,22.6,23.1,24.3,24.2,26.1,25.8,27.7,27.0,26.1,27.6,28.2,27.8,27.4,28.9,28.7,27.8,29.4,29.9,30.0,30.2,29.5,29.7,29.6,29.7,28.3,29.1,29.1,28.7,29.5,29.8,29.8,29.6,30.1,29.1,28.8,28.4,27.7,28.7,28.1,29.3,29.1,29.6,30.1,30.2,30.6,30.9,30.9,31.1,31.1,31.1,31.1,31.2,31.1,31.2,31.2,31.2,31.3,31.5,31.4,31.5,31.5,31.5,31.6,31.5,31.5,31.6,31.5,31.5,31.5,31.5,31.5,31.5,31.6,31.5,31.6,31.6,31.6,31.6,31.6,31.6,31.6,31.6,31.7,31.6,31.7,31.7,31.7,31.6,31.6,31.6,31.6,31.6,31.6,31.6,31.6,31.6,31.6,31.6,31.6,31.6,31.6,31.6,31.6,31.6,31.6,31.6,31.6,31.6,31.5,31.5,31.5,31.4,31.5,31.4,31.4,31.4,31.4,31.4,31.4,31.4,31.2,31.3,31.3,31.3,31.4,31.3,31.3,31.3,31.4,31.4,31.4,31.4,31.3,31.4,31.4,31.2,31.3,31.0,31.1,31.1,30.8,31.0,31.0,30.7,30.5,30.3,29.9,30.1,30.1,29.8,29.4,28.6,29.2,29.6,30.2,28.2,29.1,29.8,29.0,28.8],[30.5,30.6,30.6,30.7,30.3,30.1,29.7,29.1,28.8,27.8,27.3,26.8,26.3,25.8,25.2,23.9,23.5,22.6,21.3,18.6,18.0,15.7,13.7,10.9,9.5,6.7,4.3,2.4,0.8,2.2,4.3,6.3,8.1,12.2,14.3,17.0,19.4,19.8,21.8,22.3,22.1,24.2,22.2,24.3,21.7,23.3,22.9,23.1,24.6,23.7,25.7,26.2,28.0,26.6,26.4,28.2,28.1,27.3,27.2,28.8,28.7,28.0,28.9,29.8,30.2,30.2,29.4,29.6,29.4,29.8,28.2,28.8,29.1,28.7,29.3,29.8,29.6,29.6,30.0,28.9,28.6,28.4,27.6,28.8,27.9,29.2,28.9,29.6,30.0,30.2,30.6,30.8,30.8,31.1,31.1,31.0,31.2,31.2,31.2,31.1,31.3,31.3,31.3,31.4,31.4,31.5,31.5,31.5,31.6,31.6,31.5,31.5,31.5,31.5,31.5,31.5,31.5,31.5,31.6,31.5,31.6,31.6,31.6,31.6,31.6,31.6,31.6,31.6,31.7,31.6,31.7,31.6,31.7,31.6,31.6,31.6,31.7,31.6,31.7,31.6,31.6,31.6,31.6,31.6,31.6,31.6,31.6,31.6,31.6,31.6,31.6,31.6,31.6,31.6,31.5,31.5,31.5,31.4,31.4,31.4,31.4,31.4,31.3,31.4,31.4,31.4,31.3,31.3,31.3,31.4,31.4,31.3,31.3,31.4,31.3,31.4,31.3,31.4,31.3,31.4,31.4,31.2,31.2,31.0,31.1,31.1,30.8,31.1,31.0,30.7,30.5,30.6,30.5,30.5,30.2,30.3,30.0,29.6,29.9,30.1,30.4,28.6,29.8,29.9,29.5,29.2],[30.8,30.9,30.9,31.0,30.8,30.5,30.3,29.9,29.4,28.7,28.8,27.7,27.5,26.7,26.6,25.2,24.9,24.1,22.3,21.3,19.7,17.3,13.9,11.8,9.8,7.6,5.0,3.9,2.0,0.8,2.1,4.1,6.5,9.3,11.8,14.7,17.7,19.2,20.9,21.7,21.2,24.2,21.6,23.9,21.0,22.6,21.9,22.2,23.3,23.0,25.3,25.3,26.9,26.2,24.9,27.1,27.5,27.0,26.4,28.4,28.2,27.3,29.0,29.5,29.7,29.9,28.9,29.1,29.2,29.3,27.6,28.4,28.2,27.8,28.8,29.3,29.2,29.2,29.7,28.4,28.2,27.7,27.1,28.2,27.5,28.8,28.7,29.2,29.9,30.1,30.4,30.7,30.7,31.0,31.0,31.0,31.1,31.1,31.1,31.2,31.1,31.1,31.2,31.5,31.4,31.4,31.4,31.5,31.6,31.5,31.5,31.5,31.5,31.5,31.5,31.5,31.5,31.4,31.6,31.5,31.6,31.6,31.6,31.5,31.6,31.6,31.6,31.6,31.6,31.6,31.6,31.6,31.6,31.6,31.6,31.6,31.6,31.6,31.6,31.6,31.6,31.6,31.6,31.6,31.6,31.6,31.6,31.6,31.6,31.6,31.6,31.6,31.6,31.6,31.5,31.5,31.5,31.3,31.4,31.4,31.4,31.4,31.3,31.4,31.4,31.4,31.2,31.3,31.3,31.3,31.4,31.4,31.3,31.3,31.3,31.4,31.3,31.4,31.3,31.4,31.4,31.3,31.3,31.0,31.1,31.0,30.8,31.1,31.1,30.8,30.8,30.6,30.2,30.3,30.8,30.3,30.1,29.6,30.3,30.2,30.6,29.9,30.2,30.3,29.9,29.7],[30.8,30.8,30.9,30.9,30.7,30.7,30.3,30.1,29.9,29.1,29.0,28.6,28.1,27.6,26.8,26.2,26.1,25.4,24.7,23.2,23.1,21.1,16.6,15.9,12.8,9.5,7.6,6.2,3.8,2.3,0.8,2.0,4.6,7.1,10.4,13.9,16.5,17.7,19.6,20.3,20.2,23.2,21.9,23.1,20.9,21.8,21.9,21.6,22.8,22.2,24.7,24.5,26.5,25.8,25.1,26.7,27.2,26.6,26.4,28.1,28.0,27.2,28.7,29.5,29.8,29.8,28.8,28.9,28.7,28.9,27.1,28.0,28.1,27.2,28.2,28.7,28.6,28.7,29.2,27.7,27.3,27.0,26.3,27.6,26.8,28.1,27.8,29.0,29.4,29.8,30.2,30.4,30.5,30.8,30.8,30.7,30.9,31.0,31.0,31.0,31.1,31.1,31.2,31.3,31.3,31.4,31.4,31.4,31.5,31.5,31.4,31.5,31.5,31.4,31.5,31.4,31.5,31.3,31.5,31.4,31.5,31.5,31.6,31.5,31.5,31.5,31.6,31.6,31.6,31.6,31.6,31.6,31.6,31.5,31.6,31.5,31.6,31.6,31.6,31.6,31.6,31.6,31.6,31.6,31.6,31.6,31.6,31.6,31.6,31.5,31.6,31.5,31.5,31.5,31.4,31.4,31.4,31.2,31.3,31.2,31.2,31.2,31.1,31.2,31.2,31.2,31.0,31.2,31.2,31.1,31.2,31.2,31.1,31.2,31.2,31.3,31.3,31.3,31.2,31.3,31.3,31.1,31.1,30.7,31.0,30.9,30.8,31.0,30.8,30.6,30.5,30.5,30.3,30.0,30.2,30.3,29.8,29.5,30.1,29.8,30.4,29.9,30.0,30.0,29.9,29.9],[30.8,31.0,31.0,31.1,30.9,30.8,30.7,30.4,30.1,29.8,29.6,29.4,28.8,28.2,28.3,27.0,27.0,26.2,25.8,24.4,24.4,23.0,20.1,18.3,16.3,12.8,8.1,8.1,5.6,3.8,2.1,0.8,2.6,4.5,6.8,8.8,11.1,14.1,16.9,18.2,17.9,21.2,21.1,22.4,20.6,21.9,21.5,21.5,22.6,22.5,23.8,24.2,25.9,25.8,24.4,26.4,27.1,26.5,26.8,28.3,28.1,27.1,29.2,29.3,29.5,29.9,28.9,28.9,28.8,28.8,27.5,28.2,27.5,27.1,27.8,28.4,28.2,28.3,28.7,27.3,27.3,27.0,26.1,27.4,26.5,28.1,27.9,28.9,29.5,29.7,30.0,30.4,30.4,30.8,30.8,30.8,30.9,30.9,31.0,30.9,31.0,31.0,31.1,31.3,31.3,31.3,31.4,31.4,31.4,31.5,31.5,31.5,31.5,31.4,31.5,31.5,31.5,31.3,31.6,31.4,31.6,31.5,31.6,31.5,31.6,31.6,31.6,31.6,31.6,31.6,31.6,31.6,31.6,31.6,31.6,31.6,31.6,31.6,31.6,31.6,31.6,31.6,31.6,31.6,31.6,31.6,31.6,31.6,31.6,31.5,31.6,31.5,31.5,31.5,31.4,31.4,31.4,31.2,31.3,31.2,31.2,31.2,31.1,31.2,31.2,31.2,31.0,31.2,31.2,31.2,31.3,31.3,31.3,31.3,31.2,31.3,31.3,31.3,31.2,31.3,31.3,31.1,31.1,30.8,31.1,30.9,30.8,31.0,30.8,30.7,30.6,30.4,30.3,30.1,30.6,30.2,30.0,29.7,30.1,30.3,30.6,30.1,30.4,30.3,30.3,30.2],[30.9,30.9,31.0,31.1,30.9,31.0,30.8,30.7,30.5,30.2,29.9,29.9,29.2,29.1,29.0,28.2,28.0,27.7,26.8,25.4,25.6,24.0,21.3,20.6,18.8,16.9,12.8,8.9,7.7,5.8,4.0,2.6,0.8,2.7,6.7,7.2,11.0,13.5,17.1,17.8,17.0,21.7,20.0,20.9,19.6,21.1,21.8,21.7,22.5,22.3,23.7,24.5,26.1,26.1,25.5,27.2,27.1,26.8,27.3,28.6,28.1,27.6,29.0,29.4,29.6,29.8,28.7,29.1,28.2,28.6,27.3,28.2,27.7,26.9,27.5,27.9,27.4,27.5,28.0,26.7,26.6,26.5,25.5,26.9,26.1,27.6,27.4,28.5,29.1,29.7,29.9,30.2,30.1,30.6,30.7,30.5,30.8,30.8,30.7,30.7,30.9,30.9,31.0,31.1,31.2,31.2,31.3,31.3,31.4,31.4,31.4,31.4,31.4,31.3,31.4,31.3,31.4,31.2,31.4,31.3,31.5,31.5,31.5,31.4,31.5,31.5,31.6,31.6,31.6,31.6,31.6,31.6,31.6,31.5,31.6,31.5,31.6,31.6,31.6,31.6,31.6,31.6,31.6,31.6,31.5,31.5,31.5,31.5,31.5,31.4,31.5,31.5,31.4,31.4,31.3,31.3,31.3,31.0,31.2,31.1,31.1,31.0,30.9,31.1,31.0,31.1,30.8,31.1,31.0,31.0,31.2,31.1,31.2,31.3,31.2,31.2,31.3,31.2,31.0,31.2,31.3,30.9,31.0,30.5,31.0,30.9,30.7,30.9,30.8,30.8,30.5,30.3,30.3,30.2,30.5,30.1,30.2,30.0,30.5,30.5,30.9,30.5,30.6,30.5,30.7,30.5],[31.0,31.1,31.1,31.1,31.0,30.9,30.9,30.7,30.6,30.0,30.0,29.8,29.4,29.0,28.9,28.1,28.0,27.3,27.2,26.2,25.5,25.2,23.0,22.1,20.2,17.6,14.3,11.7,9.2,7.6,5.6,4.2,2.5,0.8,2.5,4.3,5.5,9.2,11.7,13.1,14.3,17.1,17.7,20.0,19.8,20.9,21.2,21.6,22.4,22.6,23.4,24.2,25.3,25.8,24.8,26.6,26.9,26.7,26.2,28.2,28.1,27.4,29.1,29.3,29.4,30.0,28.8,28.6,28.3,27.8,26.7,27.9,27.2,26.5,27.1,27.6,27.2,27.1,27.5,26.2,26.5,25.9,24.9,26.3,25.1,26.5,26.2,27.9,28.4,28.6,29.1,29.5,29.8,30.3,30.3,30.3,30.5,30.5,30.5,30.7,30.7,30.8,30.8,31.0,31.0,31.1,31.2,31.2,31.3,31.3,31.3,31.3,31.4,31.2,31.4,31.3,31.4,31.0,31.4,31.2,31.4,31.5,31.5,31.4,31.5,31.5,31.6,31.6,31.6,31.6,31.6,31.6,31.6,31.5,31.6,31.5,31.6,31.6,31.6,31.6,31.6,31.6,31.6,31.5,31.5,31.5,31.5,31.5,31.5,31.5,31.5,31.5,31.4,31.4,31.3,31.3,31.3,31.1,31.2,31.1,31.0,31.0,30.9,31.1,31.0,31.1,30.8,31.0,31.0,30.8,31.1,31.1,31.0,31.1,31.1,31.2,31.3,31.1,31.0,31.2,31.2,31.0,31.0,30.6,31.0,30.8,30.8,30.8,30.8,30.7,30.6,30.4,30.3,30.3,30.6,30.4,30.2,30.2,30.6,30.7,30.8,30.6,30.7,30.5,30.7,30.5],[31.1,31.1,31.2,31.2,31.1,31.1,31.0,31.1,30.8,30.7,30.5,30.5,30.0,30.0,29.8,29.5,29.0,28.6,28.2,27.3,27.1,26.5,24.4,23.8,21.9,20.4,18.7,15.1,12.8,9.3,8.0,7.0,4.7,2.8,0.8,2.1,3.9,6.2,8.9,10.5,13.7,16.9,16.3,18.7,18.6,20.6,21.2,21.5,22.8,22.4,23.9,24.3,26.0,25.6,25.2,26.9,27.1,26.8,26.4,28.1,28.0,27.6,28.7,29.2,29.4,29.7,28.1,28.2,27.6,27.5,26.3,27.1,26.8,26.7,26.7,27.4,27.2,26.9,27.4,26.0,26.4,25.8,24.8,26.1,25.0,26.6,26.1,27.8,28.3,28.6,29.2,29.4,29.7,30.2,30.3,30.2,30.4,30.4,30.3,30.5,30.5,30.7,30.7,31.1,31.0,31.0,31.0,31.1,31.2,31.3,31.2,31.2,31.3,31.1,31.3,31.2,31.3,31.0,31.4,31.2,31.4,31.5,31.5,31.4,31.5,31.5,31.6,31.6,31.6,31.6,31.6,31.6,31.6,31.5,31.6,31.5,31.6,31.6,31.6,31.6,31.6,31.6,31.6,31.5,31.5,31.5,31.5,31.5,31.5,31.5,31.5,31.4,31.5,31.5,31.4,31.4,31.4,31.2,31.2,31.2,31.1,31.1,31.0,31.2,31.1,31.1,30.9,31.1,31.1,31.0,31.2,31.1,31.2,31.1,31.2,31.3,31.4,31.2,31.1,31.3,31.3,31.0,31.1,30.7,31.0,30.9,30.8,30.9,30.8,30.8,30.7,30.4,30.4,30.4,30.7,30.3,30.4,30.2,30.5,30.6,30.7,30.7,31.0,30.7,30.7,30.7],[31.1,31.1,31.2,31.1,31.1,31.0,30.9,30.9,30.8,30.5,30.3,30.3,29.9,29.9,29.7,29.3,29.2,28.7,28.6,27.8,26.6,26.6,24.4,24.1,22.0,20.7,19.5,16.2,15.4,12.3,9.3,8.6,6.7,4.3,2.5,0.8,2.3,4.6,6.0,9.3,10.9,13.2,14.3,17.5,18.2,19.9,21.2,21.3,22.7,22.8,23.6,24.4,25.6,26.2,25.4,26.7,27.3,27.5,27.1,28.3,28.1,28.4,29.1,29.4,29.2,29.9,28.8,29.0,28.5,27.9,26.8,27.7,27.2,26.3,26.5,27.4,26.7,26.7,26.5,25.2,25.7,24.4,24.1,25.6,24.7,25.9,25.5,27.1,27.8,28.1,28.5,28.7,29.0,29.7,29.6,29.5,29.9,30.1,30.0,30.3,30.4,30.5,30.6,30.7,30.8,30.7,31.0,30.8,31.0,31.1,31.1,31.0,31.2,30.9,31.2,31.1,31.2,30.8,31.3,31.0,31.3,31.4,31.4,31.3,31.5,31.4,31.5,31.5,31.6,31.5,31.6,31.5,31.6,31.4,31.5,31.5,31.6,31.5,31.6,31.5,31.5,31.5,31.5,31.5,31.4,31.5,31.4,31.5,31.5,31.4,31.4,31.3,31.3,31.4,31.3,31.2,31.2,30.9,31.1,30.9,31.0,30.9,30.7,31.0,31.0,31.1,30.8,31.0,31.0,31.0,31.1,31.1,31.1,31.2,31.1,31.2,31.3,31.1,31.1,31.2,31.3,30.9,31.0,30.4,30.9,30.7,30.6,30.8,30.7,30.6,30.5,30.4,30.4,30.2,30.5,30.4,30.3,30.2,30.6,30.8,30.8,30.5,30.8,30.7,30.9,30.7],[31.1,31.2,31.2,31.2,31.1,31.0,30.9,31.0,30.8,30.7,30.5,30.4,30.2,30.0,29.8,29.5,29.3,29.1,28.7,28.1,27.6,26.9,25.0,24.7,23.0,22.9,20.1,18.5,18.4,14.8,13.8,9.2,8.7,6.8,4.3,2.5,0.8,2.5,4.6,6.9,9.6,12.9,13.5,15.7,16.2,18.9,20.0,20.9,22.2,21.9,23.0,24.6,25.6,26.1,25.2,26.6,27.1,27.4,26.7,28.1,28.1,27.7,28.5,28.8,29.4,29.6,27.8,28.5,27.3,27.4,25.8,27.1,27.0,26.3,26.4,27.0,26.2,26.3,26.4,24.9,25.9,24.5,23.7,25.2,24.3,25.9,25.0,26.9,27.6,28.1,28.4,28.8,29.2,29.7,29.8,29.7,29.8,30.0,30.1,30.4,30.4,30.5,30.4,30.7,30.6,30.8,31.0,30.8,31.0,31.1,31.1,31.0,31.2,31.0,31.1,31.1,31.2,30.9,31.3,31.1,31.3,31.4,31.4,31.3,31.4,31.4,31.5,31.5,31.6,31.5,31.6,31.5,31.6,31.4,31.6,31.5,31.6,31.5,31.6,31.5,31.6,31.5,31.5,31.5,31.5,31.5,31.5,31.5,31.5,31.4,31.5,31.4,31.4,31.4,31.3,31.3,31.3,31.1,31.2,31.1,31.1,31.0,30.8,31.1,31.1,31.1,31.0,31.1,31.1,31.0,31.1,31.1,31.0,31.1,31.1,31.2,31.3,31.1,31.1,31.3,31.2,31.0,31.0,30.6,31.0,30.9,30.7,30.9,30.8,30.8,30.6,30.6,30.5,30.6,30.6,30.7,30.5,30.4,30.8,30.9,30.9,30.8,31.0,31.0,30.9,30.8],[31.2,31.2,31.3,31.3,31.2,31.2,31.0,31.0,30.9,30.8,30.7,30.6,30.3,30.2,30.1,29.7,29.6,29.3,28.9,28.5,28.2,27.4,25.5,25.1,23.8,23.2,21.7,19.4,20.9,17.2,16.4,12.0,10.6,9.1,6.5,4.2,2.4,0.8,2.5,5.0,6.9,8.8,9.9,14.9,16.8,18.5,19.3,20.3,22.5,22.1,23.0,24.1,25.5,25.5,25.2,26.8,27.7,27.1,26.5,28.3,28.3,27.9,28.5,28.9,29.2,29.6,28.1,28.5,27.7,27.8,26.2,26.7,26.7,26.3,26.3,27.2,26.4,26.7,26.4,24.5,25.5,23.9,23.8,25.0,24.0,25.8,24.7,26.5,27.3,27.7,28.1,28.4,28.7,29.3,29.5,29.4,29.7,29.7,29.9,30.0,30.3,30.4,30.3,30.7,30.5,30.6,30.7,30.6,30.7,31.1,30.9,30.9,31.1,30.8,31.0,30.9,31.1,30.7,31.3,30.9,31.3,31.4,31.4,31.2,31.4,31.3,31.5,31.5,31.6,31.5,31.6,31.5,31.6,31.4,31.5,31.5,31.6,31.6,31.6,31.5,31.6,31.5,31.5,31.5,31.5,31.5,31.5,31.5,31.5,31.4,31.5,31.4,31.4,31.4,31.3,31.3,31.3,31.0,31.2,31.1,31.0,31.0,30.8,31.1,31.1,31.1,30.9,31.0,31.1,30.8,31.1,30.9,31.0,30.9,31.0,31.1,31.1,31.1,31.0,31.3,31.2,31.0,30.9,30.4,30.9,30.6,30.6,30.9,30.8,30.6,30.5,30.5,30.6,30.3,30.7,30.6,30.6,30.5,30.7,30.9,30.8,30.7,31.0,30.9,30.9,30.8],[31.2,31.3,31.3,31.4,31.3,31.2,31.2,31.1,31.0,30.9,30.8,30.8,30.5,30.3,30.2,29.8,29.8,29.4,29.0,28.5,28.4,27.7,25.5,25.4,24.9,23.9,23.2,21.9,22.9,20.4,20.5,15.9,16.5,10.8,8.9,6.5,5.1,2.1,0.8,2.5,4.0,5.3,7.0,10.3,13.8,16.8,18.7,19.8,21.3,21.5,22.4,23.8,25.2,25.1,23.9,26.7,27.0,27.0,26.5,27.8,27.8,27.0,27.4,27.9,28.9,29.0,27.4,28.1,27.0,27.1,24.7,26.0,26.2,26.0,25.6,26.4,25.5,25.6,25.4,23.9,24.9,23.3,23.0,24.3,23.2,25.2,23.5,25.8,26.2,26.7,27.1,27.4,28.1,28.8,29.0,28.9,29.2,29.4,29.6,29.6,29.9,30.1,30.0,30.4,30.3,30.5,30.6,30.4,30.6,30.9,30.7,30.7,31.0,30.5,30.9,30.7,31.0,30.5,31.2,30.9,31.3,31.3,31.4,31.2,31.4,31.3,31.5,31.4,31.5,31.4,31.6,31.5,31.6,31.3,31.5,31.4,31.6,31.5,31.6,31.5,31.5,31.5,31.5,31.5,31.4,31.5,31.4,31.4,31.4,31.4,31.4,31.4,31.3,31.4,31.3,31.2,31.3,31.1,31.2,31.1,31.1,31.0,30.8,31.1,31.1,31.1,31.0,31.1,31.2,30.9,31.2,31.1,31.1,31.1,31.1,31.2,31.3,31.2,31.1,31.3,31.3,31.0,30.9,30.6,31.0,30.8,30.6,31.0,30.9,30.8,30.7,30.8,30.8,30.6,30.8,30.9,30.8,30.6,30.9,30.9,31.0,30.9,31.1,31.0,31.0,30.9],[31.1,31.2,31.2,31.2,31.2,31.1,31.1,31.1,31.0,30.9,30.7,30.7,30.4,30.4,30.3,30.0,29.7,29.6,29.2,28.8,28.4,27.8,26.1,25.8,24.8,23.7,24.1,21.8,22.6,20.3,20.3,16.9,15.8,13.5,10.2,9.0,7.8,4.4,2.0,0.8,2.7,3.9,5.1,8.0,9.9,12.5,14.8,16.2,18.8,19.2,21.4,23.5,24.3,25.6,23.8,25.6,26.3,26.7,24.9,26.8,27.7,26.6,26.8,27.8,28.2,28.5,27.0,27.0,25.8,26.2,23.9,24.7,24.7,24.5,24.0,25.0,24.7,24.9,24.7,22.6,23.5,21.8,21.3,22.0,21.2,23.5,21.9,24.1,24.9,25.6,26.0,26.4,27.1,28.2,28.3,28.1,28.5,28.7,28.9,29.2,29.6,29.8,29.9,30.2,30.3,30.3,30.5,30.3,30.6,30.7,30.7,30.7,30.9,30.4,30.8,30.6,30.9,30.3,31.2,30.8,31.3,31.3,31.4,31.2,31.4,31.3,31.5,31.4,31.5,31.4,31.5,31.5,31.5,31.3,31.5,31.4,31.6,31.5,31.6,31.5,31.5,31.4,31.4,31.4,31.4,31.4,31.3,31.4,31.4,31.3,31.4,31.3,31.3,31.3,31.2,31.1,31.2,30.9,31.1,30.9,30.9,30.8,30.7,31.0,31.0,31.0,30.9,31.1,31.1,31.0,31.1,31.1,31.1,31.1,31.1,31.2,31.2,31.1,31.0,31.2,31.1,30.9,30.8,30.4,30.8,30.7,30.5,30.8,30.8,30.6,30.5,30.7,30.7,30.5,30.6,30.9,30.8,30.5,30.7,31.0,30.9,30.9,31.0,31.1,31.0,30.9],[31.2,31.3,31.3,31.4,31.3,31.2,31.3,31.2,31.2,31.0,30.9,30.8,30.7,30.6,30.5,30.3,30.2,30.0,29.7,29.2,29.0,28.3,27.0,26.8,26.5,25.5,24.9,23.3,23.7,22.1,22.6,18.3,17.7,13.4,11.9,9.7,8.8,6.2,3.4,2.0,0.8,1.9,3.7,6.7,8.9,11.8,13.2,15.4,18.3,21.0,21.4,22.2,24.5,25.1,22.5,24.8,26.5,26.8,24.7,26.1,27.0,26.5,27.1,27.6,28.3,28.5,26.6,27.1,25.6,25.9,23.0,23.5,24.5,24.4,24.3,24.9,24.4,25.1,24.7,22.7,23.9,22.0,21.7,22.1,21.1,23.2,22.0,24.5,25.0,25.5,25.9,26.5,27.3,27.9,28.1,27.9,28.3,28.6,29.0,29.1,29.6,29.8,30.1,30.4,30.5,30.4,30.6,30.4,30.7,31.0,30.8,30.7,30.9,30.4,30.8,30.4,30.9,30.3,31.1,30.8,31.2,31.2,31.3,31.2,31.3,31.2,31.5,31.4,31.5,31.4,31.5,31.5,31.5,31.2,31.5,31.4,31.5,31.5,31.5,31.5,31.5,31.4,31.4,31.4,31.3,31.4,31.4,31.4,31.4,31.4,31.3,31.3,31.2,31.3,31.2,31.1,31.2,31.0,31.1,31.0,30.9,30.9,30.7,31.0,31.0,31.0,30.9,31.1,31.2,30.9,31.2,31.1,31.2,31.2,31.2,31.2,31.2,31.1,31.2,31.2,31.2,31.0,30.9,30.5,31.0,30.7,30.6,31.0,30.9,30.7,30.8,30.8,30.8,30.6,30.9,30.8,30.8,30.6,31.0,30.9,31.0,30.9,31.1,31.0,31.1,31.0],[31.2,31.3,31.3,31.4,31.3,31.2,31.3,31.2,31.1,31.0,30.8,30.9,30.7,30.6,30.6,30.2,30.2,30.0,29.6,29.4,28.9,28.6,27.0,27.0,26.2,24.9,25.2,23.3,24.1,21.6,22.5,19.3,20.5,16.5,14.3,12.7,10.1,7.8,5.4,3.7,2.1,0.8,2.2,4.1,6.1,8.6,11.8,13.1,16.5,17.4,19.6,20.9,23.2,23.5,21.3,22.6,24.5,24.4,22.5,25.3,25.5,25.1,26.3,27.3,27.9,28.1,26.8,26.7,26.0,25.5,22.9,24.5,23.9,23.1,23.0,23.9,23.4,23.4,23.6,22.0,22.1,20.4,19.7,21.2,19.6,21.9,20.4,23.0,23.8,24.1,24.9,25.6,26.5,27.4,27.6,27.2,27.9,28.2,28.4,28.8,29.2,29.7,29.9,30.4,30.4,30.4,30.6,30.3,30.6,30.9,30.7,30.6,30.7,30.3,30.6,30.5,30.9,30.1,31.0,30.8,31.1,31.1,31.3,31.1,31.2,31.2,31.4,31.3,31.4,31.3,31.5,31.4,31.5,31.2,31.4,31.4,31.5,31.5,31.5,31.4,31.4,31.4,31.4,31.4,31.4,31.5,31.4,31.4,31.4,31.3,31.4,31.3,31.2,31.3,31.3,31.1,31.2,31.0,31.1,31.1,30.9,31.0,30.7,31.1,31.0,31.1,31.0,31.1,31.2,30.8,31.1,30.9,30.9,31.0,31.1,31.2,31.0,31.1,31.2,31.2,31.2,31.1,30.9,30.7,31.0,30.8,30.6,31.0,30.9,30.6,30.8,30.8,30.8,30.6,30.9,30.9,30.7,30.7,31.1,31.0,31.1,31.0,31.2,31.0,31.2,31.1],[31.2,31.4,31.4,31.5,31.4,31.3,31.3,31.3,31.2,31.0,31.0,30.9,30.9,30.7,30.7,30.4,30.3,30.2,29.9,29.4,29.2,28.6,27.4,27.1,26.9,25.2,25.5,23.8,23.9,22.4,22.9,20.6,20.9,17.5,15.6,14.4,12.9,9.2,7.0,5.4,3.7,1.9,0.8,2.5,4.1,6.2,8.0,9.3,13.1,14.6,17.6,18.1,21.2,22.3,19.9,22.6,23.7,23.9,21.4,24.8,25.5,24.2,24.7,26.2,26.9,27.1,24.3,25.3,23.8,24.1,21.0,21.6,23.1,22.8,22.9,22.8,22.3,22.9,22.9,20.9,20.8,19.0,19.1,20.0,19.1,21.8,20.6,23.2,24.5,24.3,25.3,25.8,26.4,27.4,27.8,27.3,27.7,28.3,28.4,28.7,29.2,29.4,29.9,30.3,30.4,30.3,30.6,30.6,30.8,30.9,30.8,30.7,30.8,30.4,30.7,30.4,30.9,30.1,31.1,30.7,31.2,31.2,31.3,31.0,31.3,31.1,31.4,31.4,31.5,31.4,31.5,31.5,31.5,31.2,31.5,31.3,31.5,31.5,31.5,31.5,31.5,31.4,31.4,31.4,31.3,31.4,31.3,31.3,31.3,31.3,31.3,31.2,31.2,31.2,31.2,31.0,31.1,30.8,31.0,30.9,30.8,30.9,30.6,31.0,30.9,30.9,30.8,31.0,31.0,30.9,31.1,31.1,31.1,31.2,31.2,31.2,31.2,31.1,31.1,31.2,31.1,31.0,30.7,30.5,30.9,30.6,30.5,30.9,30.7,30.5,30.6,30.6,30.6,30.5,30.8,30.8,30.7,30.5,30.9,30.9,30.9,30.9,31.0,30.8,31.0,31.0],[31.1,31.3,31.4,31.4,31.3,31.2,31.2,31.2,31.1,31.0,30.9,30.8,30.7,30.7,30.6,30.3,30.2,30.1,29.8,29.5,29.0,28.8,27.3,27.3,26.7,25.5,26.2,23.7,24.5,22.6,22.7,20.8,21.0,18.8,17.7,15.9,14.6,11.8,8.6,7.6,5.7,4.0,2.0,0.8,2.6,4.0,5.0,6.5,8.1,11.4,13.8,15.3,19.4,19.2,16.8,18.4,21.6,22.1,19.3,22.4,24.1,22.1,23.5,25.3,26.1,26.2,22.4,23.5,21.7,22.1,19.4,19.5,20.9,20.3,20.4,21.0,20.6,20.8,21.2,19.5,19.2,17.5,17.2,18.2,17.1,20.0,19.1,21.7,22.6,23.0,24.1,25.0,25.6,26.9,26.7,26.6,26.9,27.5,27.7,28.0,28.5,28.8,29.4,30.0,30.1,30.0,30.4,30.2,30.6,30.8,30.6,30.5,30.6,30.1,30.5,30.2,30.7,29.8,31.0,30.6,31.1,31.1,31.2,31.0,31.2,31.1,31.3,31.2,31.4,31.2,31.4,31.4,31.4,31.1,31.4,31.2,31.5,31.4,31.4,31.4,31.4,31.3,31.3,31.3,31.3,31.4,31.3,31.3,31.3,31.2,31.2,31.2,31.1,31.2,31.0,30.9,31.1,30.6,30.9,30.8,30.6,30.7,30.4,30.9,30.8,30.8,30.6,30.9,30.9,30.9,31.0,31.0,31.1,31.1,31.2,31.2,31.2,31.1,31.2,31.1,31.0,31.1,30.8,30.6,30.9,30.5,30.6,30.8,30.6,30.3,30.7,30.6,30.5,30.7,30.8,30.8,30.7,30.5,30.9,30.9,30.9,31.0,31.0,31.0,31.1,31.0],[31.1,31.3,31.3,31.4,31.2,31.2,31.1,31.2,31.1,31.0,30.9,30.9,30.6,30.7,30.4,30.4,30.2,29.8,29.5,29.0,28.7,28.0,26.7,26.6,25.8,24.9,24.8,23.1,23.2,21.7,21.5,20.3,20.4,19.1,18.1,16.6,15.8,14.4,11.3,8.8,7.3,5.3,3.1,1.9,0.8,2.1,3.5,5.7,6.5,9.1,12.5,13.2,17.3,18.9,15.6,16.7,21.1,20.9,18.5,21.0,22.4,22.0,22.7,24.8,25.3,25.5,23.1,23.2,22.2,22.7,19.5,19.9,20.8,19.9,20.6,20.5,20.4,20.3,20.9,19.2,18.3,16.8,17.2,18.6,17.7,20.7,20.2,22.8,23.8,24.0,25.0,25.6,26.2,27.3,27.2,27.0,27.1,27.8,27.5,27.8,28.5,28.6,29.2,29.9,30.0,30.0,30.3,30.3,30.5,30.9,30.7,30.6,30.7,30.3,30.7,30.3,30.8,29.7,31.0,30.5,31.1,31.1,31.2,30.9,31.2,31.0,31.3,31.3,31.4,31.2,31.4,31.3,31.4,31.0,31.4,31.1,31.5,31.4,31.5,31.4,31.4,31.4,31.4,31.4,31.3,31.4,31.3,31.4,31.3,31.2,31.3,31.1,31.1,31.1,30.9,30.9,30.9,30.4,30.7,30.6,30.6,30.6,30.4,30.8,30.7,30.7,30.4,30.7,30.7,30.7,30.8,30.9,30.9,31.0,31.0,31.1,31.1,31.0,31.0,31.0,31.0,31.0,30.7,30.3,30.8,30.4,30.5,30.6,30.5,30.4,30.3,30.0,30.2,29.9,30.6,30.4,30.4,30.2,30.6,30.7,30.7,30.7,30.8,30.6,30.8,30.7],[31.2,31.3,31.3,31.4,31.3,31.2,31.2,31.2,31.1,31.0,30.9,30.9,30.8,30.7,30.5,30.5,30.3,30.0,29.7,29.3,29.0,28.5,27.0,26.9,26.1,25.3,25.6,23.6,24.4,22.4,22.1,20.4,21.2,19.6,18.8,18.1,17.5,16.4,13.0,10.7,8.5,7.9,5.2,3.8,2.3,0.8,2.5,3.7,4.8,6.4,8.1,11.0,12.7,16.8,13.1,13.4,16.0,18.4,16.0,18.9,20.8,20.4,21.0,23.5,24.2,24.5,22.5,21.8,21.2,21.5,18.5,17.8,18.9,17.9,18.6,19.2,18.5,18.2,19.1,17.0,16.3,15.8,15.9,17.8,17.0,19.6,19.4,21.9,23.3,23.1,24.5,25.2,25.5,26.8,26.5,26.1,26.6,27.0,26.9,27.3,28.3,28.5,29.1,29.8,29.9,29.8,30.2,30.2,30.5,30.8,30.6,30.5,30.6,30.2,30.6,30.2,30.6,30.0,30.9,30.5,31.0,31.0,31.1,30.8,31.1,31.0,31.3,31.2,31.3,31.1,31.3,31.3,31.4,30.9,31.4,31.1,31.4,31.4,31.4,31.4,31.4,31.4,31.3,31.4,31.2,31.3,31.3,31.3,31.2,31.1,31.2,31.0,31.0,31.0,30.9,30.9,30.9,30.4,30.7,30.6,30.6,30.5,30.1,30.7,30.5,30.6,30.2,30.6,30.5,30.7,30.7,30.8,30.8,31.0,31.0,31.1,31.1,31.0,31.0,31.0,31.0,31.0,30.7,30.4,30.7,30.4,30.6,30.6,30.4,30.2,30.4,30.0,29.8,30.4,30.3,30.5,30.3,30.2,30.5,30.8,30.7,30.8,30.9,30.8,30.9,30.7],[31.2,31.3,31.3,31.4,31.2,31.2,31.2,31.2,31.1,31.1,30.9,30.9,30.7,30.8,30.4,30.4,30.3,29.9,29.6,29.1,28.7,28.2,26.8,26.8,25.9,24.9,24.9,23.8,23.8,21.7,22.0,20.7,21.8,20.2,19.5,18.9,18.4,17.5,15.1,12.3,10.6,9.5,7.0,5.2,3.6,2.0,0.8,2.1,3.3,4.1,6.0,7.1,10.7,13.2,10.3,11.7,14.4,15.1,15.0,17.3,19.4,19.6,20.4,22.9,23.6,24.7,22.5,21.5,21.3,21.5,18.3,17.6,18.5,17.2,17.1,17.6,17.2,17.3,18.0,16.0,15.5,14.8,15.7,17.3,17.3,19.9,20.0,22.0,23.0,23.3,24.3,24.8,25.1,26.6,26.1,25.6,26.0,26.7,26.2,26.8,27.5,27.9,28.6,29.4,29.6,29.4,30.0,30.1,30.4,30.7,30.5,30.5,30.5,30.2,30.6,30.2,30.6,29.8,30.8,30.4,30.9,31.0,31.1,30.8,31.0,31.0,31.2,31.2,31.3,31.1,31.3,31.3,31.4,30.8,31.4,31.0,31.4,31.4,31.4,31.4,31.4,31.4,31.3,31.4,31.3,31.4,31.3,31.3,31.3,31.1,31.2,31.1,31.0,31.0,30.9,30.8,30.8,30.4,30.7,30.4,30.5,30.4,30.0,30.6,30.4,30.5,30.1,30.4,30.3,30.5,30.6,30.7,30.9,30.9,31.0,31.0,31.1,30.9,31.0,30.9,31.0,30.9,30.6,30.2,30.6,30.2,30.5,30.4,30.2,30.1,30.4,30.1,30.0,30.0,30.1,30.5,30.4,30.3,30.2,30.7,30.7,30.5,30.6,30.7,30.9,30.7],[31.2,31.3,31.4,31.5,31.4,31.3,31.3,31.3,31.2,31.1,31.0,30.9,30.7,30.7,30.3,30.4,30.1,29.7,29.6,29.1,28.9,28.3,26.8,26.7,26.1,24.9,25.2,23.8,24.4,22.6,22.7,21.2,22.1,20.6,20.5,19.7,19.5,19.7,17.6,14.7,13.1,12.4,8.4,6.8,5.1,3.2,1.8,0.8,2.0,3.6,4.8,6.8,8.5,9.7,9.3,9.8,12.0,12.4,13.5,15.2,17.1,18.5,20.2,22.7,24.4,24.1,22.2,20.7,20.7,21.1,17.3,16.5,17.7,15.8,17.4,17.5,17.8,17.2,17.9,16.3,14.4,14.4,14.9,17.3,17.1,20.1,20.5,22.1,23.3,23.9,24.7,25.4,25.6,27.1,26.7,26.1,26.4,26.9,27.1,27.5,28.3,28.6,29.2,29.6,30.0,29.6,30.2,30.4,30.7,30.9,30.6,30.7,30.5,30.1,30.6,30.3,30.6,30.1,31.0,30.7,31.0,31.1,31.1,30.8,31.1,31.0,31.2,31.2,31.3,31.2,31.3,31.3,31.4,31.0,31.3,31.1,31.4,31.4,31.5,31.4,31.5,31.4,31.4,31.4,31.3,31.4,31.3,31.4,31.4,31.2,31.3,31.1,31.1,31.2,31.0,31.0,31.0,30.7,30.8,30.7,30.7,30.6,30.2,30.8,30.7,30.6,30.4,30.6,30.5,30.6,30.7,30.8,30.9,31.0,31.1,31.2,31.2,31.1,31.1,31.1,31.1,31.0,31.0,30.5,30.8,30.6,30.7,30.7,30.6,30.4,30.5,30.2,30.4,30.4,30.6,30.7,30.6,30.3,30.7,31.0,30.8,30.8,30.9,30.8,30.8,30.8],[31.4,31.5,31.5,31.6,31.5,31.5,31.4,31.4,31.4,31.3,31.2,31.1,31.0,30.9,30.8,30.7,30.5,30.3,30.2,29.9,29.9,29.4,28.4,28.4,27.4,27.0,26.5,26.3,25.7,24.5,24.1,22.6,23.4,22.1,22.7,21.4,21.5,21.0,19.1,17.2,15.5,15.7,11.9,9.2,7.1,5.3,3.6,1.8,0.8,1.8,2.5,4.6,6.5,8.2,7.8,8.0,9.2,10.1,11.1,12.2,14.9,15.4,15.3,19.3,19.3,19.0,18.1,16.9,17.6,18.4,16.5,13.1,15.4,14.6,15.8,15.4,15.6,15.5,16.7,15.1,14.6,14.7,15.2,16.5,17.2,19.5,20.6,21.7,22.8,23.5,24.2,25.3,25.2,26.6,26.3,25.7,26.3,26.6,26.4,26.9,27.9,28.3,28.8,29.4,29.8,29.4,30.2,30.4,30.6,30.8,30.3,30.6,30.5,30.0,30.6,30.4,30.6,30.3,30.9,30.7,30.9,30.9,31.0,30.8,31.0,31.0,31.2,31.1,31.2,31.0,31.2,31.2,31.4,30.9,31.3,31.1,31.4,31.3,31.4,31.4,31.4,31.4,31.3,31.4,31.3,31.4,31.3,31.3,31.4,31.2,31.3,31.1,31.1,31.1,30.9,30.9,30.9,30.5,30.8,30.6,30.5,30.6,30.1,30.7,30.5,30.5,30.1,30.4,30.2,30.5,30.6,30.8,30.9,30.9,31.0,31.1,31.1,31.1,31.1,31.1,31.1,31.0,31.0,30.1,30.8,30.4,30.7,30.4,30.5,30.2,30.3,30.0,29.9,30.6,30.2,30.7,30.4,30.3,30.4,30.7,30.9,30.6,30.9,30.8,30.9,30.8],[31.4,31.4,31.4,31.5,31.4,31.4,31.4,31.4,31.3,31.2,31.1,31.0,30.9,30.8,30.7,30.6,30.5,30.2,30.0,29.6,29.6,29.0,27.8,27.6,26.9,26.2,25.7,25.6,25.3,24.7,24.1,23.1,23.3,22.4,22.9,22.2,22.6,22.0,20.1,18.7,17.2,17.3,14.7,11.5,8.4,6.3,4.9,3.7,2.1,0.8,1.5,3.7,5.0,7.9,7.4,7.1,8.5,10.0,10.1,12.3,13.4,14.3,15.5,17.5,18.2,19.9,16.8,15.1,17.5,17.9,15.3,13.3,14.7,13.0,15.5,16.2,15.4,15.3,15.9,15.4,14.7,14.5,15.2,17.2,18.0,19.7,20.8,22.3,23.5,23.8,24.6,25.7,25.2,26.8,26.4,25.4,25.8,26.4,26.3,26.9,27.5,27.7,28.5,29.0,29.5,29.3,29.9,30.3,30.5,30.7,30.2,30.6,30.4,29.8,30.5,30.0,30.4,29.6,30.9,30.2,30.9,31.0,31.1,30.6,31.0,30.9,31.2,31.3,31.3,31.1,31.3,31.2,31.4,30.8,31.3,31.0,31.4,31.4,31.4,31.4,31.4,31.4,31.3,31.3,31.3,31.4,31.3,31.3,31.3,31.1,31.2,31.0,31.1,31.0,30.9,30.8,30.8,30.3,30.6,30.4,30.4,30.5,29.9,30.4,30.3,30.3,29.8,30.1,30.0,30.3,30.5,30.6,30.9,30.9,31.1,31.1,31.2,31.0,31.1,31.1,31.2,31.1,30.9,30.2,30.8,30.6,30.6,30.4,30.6,30.5,30.3,30.0,30.2,30.6,30.3,30.6,30.6,30.3,30.6,30.9,30.9,30.6,30.9,30.9,31.0,30.8],[31.4,31.4,31.4,31.5,31.4,31.3,31.4,31.3,31.3,31.1,31.1,31.0,30.9,30.9,30.7,30.5,30.5,30.4,30.0,29.8,29.9,29.4,28.3,28.4,27.5,27.2,26.7,26.4,26.1,25.3,24.9,23.8,23.7,23.0,23.7,22.8,22.7,22.8,21.6,20.7,19.0,18.7,16.8,12.9,10.7,7.7,6.2,4.8,3.4,1.6,0.8,2.3,3.3,5.6,5.2,5.9,6.0,9.3,8.6,9.3,11.2,12.2,12.7,17.1,16.6,17.3,15.6,12.6,14.8,15.9,13.3,11.2,13.1,12.4,14.9,14.9,14.4,13.7,14.7,14.3,14.2,15.0,15.0,16.6,17.2,19.3,20.4,21.5,22.8,23.9,24.4,25.7,25.7,26.9,26.3,25.6,26.0,26.3,26.4,26.9,27.4,28.1,28.3,29.2,29.3,29.1,29.9,30.3,30.5,30.7,30.4,30.5,30.4,29.8,30.5,30.1,30.3,29.9,30.8,30.4,30.8,30.9,30.9,30.6,30.9,30.9,31.1,31.1,31.2,31.0,31.1,31.1,31.3,30.8,31.2,30.9,31.3,31.3,31.3,31.4,31.3,31.3,31.2,31.3,31.2,31.3,31.1,31.2,31.2,31.1,31.1,31.0,31.0,31.0,30.9,30.8,30.7,30.3,30.6,30.3,30.4,30.4,29.8,30.5,30.4,30.4,29.9,30.1,30.1,30.0,30.3,30.6,30.6,30.7,30.8,30.9,31.0,30.9,31.0,31.0,31.1,30.9,30.9,30.2,30.7,30.6,30.6,30.4,30.7,30.1,30.2,29.7,30.0,30.5,30.1,30.4,30.5,30.0,30.3,30.8,30.7,30.5,30.8,30.8,30.9,30.7],[31.4,31.4,31.3,31.4,31.3,31.2,31.2,31.2,31.2,31.0,31.0,30.9,30.9,30.7,30.7,30.5,30.4,30.2,29.9,29.7,29.7,29.1,28.1,27.9,27.1,26.4,26.1,25.6,25.1,24.4,24.1,23.1,23.3,22.4,23.0,22.1,21.9,22.1,21.1,20.1,19.4,19.7,18.0,15.5,13.1,9.4,7.6,6.8,5.0,3.8,2.0,0.8,1.5,3.9,2.7,2.5,2.4,4.1,3.8,3.6,4.7,5.8,5.2,7.5,6.2,8.2,7.4,5.9,9.7,12.0,9.8,6.6,9.7,9.5,12.4,12.9,12.9,12.7,14.1,13.7,14.1,14.0,14.1,15.6,16.2,18.4,19.9,20.7,22.2,22.9,23.5,24.7,24.4,26.0,25.5,24.4,24.8,25.4,25.1,25.9,26.4,26.7,27.5,28.1,29.0,28.7,29.6,30.0,30.1,30.3,30.1,30.2,30.1,29.6,30.1,29.8,30.1,29.4,30.5,30.0,30.6,30.7,30.7,30.5,30.8,30.7,31.0,31.0,31.1,30.9,31.0,31.1,31.2,30.6,31.1,30.8,31.2,31.2,31.3,31.3,31.2,31.2,31.1,31.2,31.0,31.2,31.0,31.1,31.1,31.0,30.9,30.8,30.9,30.8,30.7,30.6,30.5,30.0,30.3,29.9,30.1,29.9,29.6,30.1,30.1,30.1,29.6,29.8,29.5,29.8,30.0,30.2,30.5,30.5,30.7,30.7,30.9,30.9,30.7,30.9,31.0,30.7,30.8,29.8,30.5,30.4,30.5,30.1,30.4,30.1,30.0,29.8,29.6,30.6,30.1,30.4,30.2,30.2,30.3,30.6,30.6,30.6,30.9,30.8,30.9,30.8],[31.4,31.4,31.4,31.4,31.5,31.4,31.3,31.3,31.3,31.1,31.0,30.9,30.9,30.7,30.7,30.6,30.4,30.3,30.1,30.0,29.8,29.5,28.4,28.4,27.4,27.0,26.5,26.0,25.2,24.9,24.5,23.7,23.7,23.2,23.7,22.9,23.0,23.1,22.1,22.4,21.0,20.9,18.6,17.3,15.9,11.7,10.3,7.8,6.3,4.9,3.2,1.3,0.8,1.0,1.2,1.3,1.3,1.6,2.0,1.9,2.2,2.7,3.1,4.1,3.8,5.0,4.2,3.8,6.2,7.2,6.9,4.4,6.9,8.1,10.8,10.8,11.0,12.1,13.1,12.3,13.3,13.3,13.7,13.8,15.8,18.0,19.3,19.5,20.4,21.7,21.6,23.0,23.0,24.2,23.3,23.1,22.9,23.9,23.9,25.0,25.2,25.5,26.4,27.1,28.2,28.2,29.0,29.6,29.7,30.0,29.6,29.8,29.7,28.8,29.7,28.9,29.8,28.9,30.3,29.8,30.3,30.5,30.5,30.3,30.6,30.5,30.7,30.8,30.9,30.8,30.8,30.9,30.9,30.4,30.8,30.6,30.9,31.1,31.1,31.2,31.0,31.1,31.0,31.0,30.9,31.1,30.9,31.1,30.9,30.9,30.9,30.6,30.8,30.6,30.6,30.4,30.5,29.9,30.2,29.7,30.1,29.8,29.4,30.0,30.1,30.1,29.5,29.7,29.5,29.6,30.1,30.2,30.6,30.6,30.7,30.6,30.8,30.7,30.8,31.0,31.0,30.8,30.9,29.9,30.6,30.5,30.5,30.3,30.6,30.2,30.2,30.1,30.2,30.6,30.3,30.7,30.5,30.5,30.4,30.9,30.9,30.8,30.9,31.0,31.0,30.8],[31.4,31.4,31.4,31.4,31.3,31.2,31.3,31.1,31.2,31.0,31.0,30.8,30.8,30.6,30.5,30.2,30.2,30.1,29.8,29.6,29.5,29.2,27.6,27.7,26.7,26.1,25.4,25.2,24.4,24.1,23.7,22.7,22.8,22.4,23.1,22.3,22.5,22.7,21.8,21.3,20.6,20.8,18.7,16.7,15.6,13.3,11.4,9.2,7.8,5.5,4.1,1.9,0.9,0.8,0.9,1.2,1.3,1.4,1.6,1.8,1.9,2.0,2.7,3.4,3.5,4.2,3.6,3.5,5.3,5.9,5.4,4.2,6.4,6.9,9.5,9.7,10.6,10.9,12.8,10.9,11.6,13.0,12.9,12.7,14.6,17.3,18.5,19.2,20.0,21.0,22.0,23.2,23.1,24.5,23.8,23.4,23.8,24.1,24.1,24.6,25.3,25.6,26.3,26.7,27.9,27.8,28.8,29.4,29.5,29.8,29.5,29.7,29.5,28.5,29.4,28.7,29.4,28.6,30.1,29.4,30.3,30.6,30.5,30.1,30.6,30.4,30.8,30.8,30.9,30.6,30.9,30.9,31.0,30.2,30.9,30.5,30.9,31.0,31.1,31.2,31.1,31.1,31.0,31.1,31.0,31.1,30.9,31.0,30.9,30.8,30.8,30.6,30.7,30.6,30.4,30.3,30.3,29.8,30.3,29.5,30.2,29.7,29.5,30.1,30.2,30.3,29.8,30.0,29.6,30.1,30.2,30.3,30.6,30.6,30.6,30.6,30.7,30.5,30.6,30.7,30.8,30.5,30.6,29.7,30.4,30.4,30.3,30.1,30.4,30.3,30.2,30.2,30.3,30.6,30.2,30.6,30.5,30.4,30.3,30.8,30.7,30.6,30.8,30.8,30.7,30.7],[31.4,31.5,31.3,31.4,31.3,31.2,31.3,31.2,31.2,31.1,31.1,30.9,30.9,30.8,30.7,30.6,30.5,30.2,30.0,29.8,29.7,29.4,28.1,27.8,27.0,26.6,25.7,25.7,24.9,24.2,24.0,22.7,23.4,22.4,23.1,22.7,22.4,22.4,21.9,21.8,20.9,19.9,19.0,16.8,16.2,12.6,10.7,8.3,6.6,5.8,4.2,2.0,1.1,0.9,0.8,0.8,1.0,1.1,1.2,1.3,1.6,1.7,2.1,3.0,3.2,3.6,3.1,3.4,5.0,5.9,5.9,3.9,6.9,7.0,9.4,10.3,10.9,12.0,13.3,12.2,12.9,12.9,13.8,13.4,15.2,17.6,19.2,19.7,21.0,21.7,22.1,23.5,23.4,24.7,24.1,23.4,24.0,24.5,24.4,25.1,25.5,25.8,26.7,27.3,28.4,28.4,29.2,29.8,29.9,29.9,29.9,30.0,30.0,29.1,29.7,29.2,29.7,29.0,30.3,29.9,30.4,30.7,30.8,30.3,30.8,30.6,30.9,31.0,31.0,30.8,31.0,31.0,31.2,30.5,31.1,30.7,31.2,31.2,31.2,31.3,31.2,31.2,31.0,31.1,31.0,31.2,30.9,31.0,30.9,30.9,30.9,30.6,30.8,30.5,30.6,30.4,30.3,29.9,30.3,29.5,30.3,29.6,29.4,30.2,30.2,30.3,30.0,30.0,29.6,30.0,30.2,30.4,30.8,30.7,30.8,30.8,30.9,30.7,30.8,30.8,30.9,30.5,30.7,29.7,30.5,30.5,30.4,30.2,30.5,30.3,30.3,30.1,30.0,30.6,30.6,30.7,30.5,30.6,30.8,30.8,30.9,30.9,31.1,30.9,31.0,30.9],[31.5,31.5,31.4,31.5,31.5,31.4,31.4,31.3,31.3,31.1,31.2,31.0,31.0,30.8,30.9,30.6,30.7,30.3,30.2,30.0,30.2,29.7,28.8,28.7,27.5,27.0,26.4,26.0,25.4,24.4,23.9,22.7,23.6,22.6,23.7,22.7,23.4,23.0,22.5,22.4,21.2,19.6,18.3,16.1,16.0,12.8,11.5,8.9,7.8,5.0,4.1,2.2,1.3,1.1,0.8,0.8,0.9,1.0,1.2,1.0,1.5,1.6,1.8,2.7,2.9,3.3,2.8,2.8,3.7,4.8,4.5,3.6,6.1,7.1,9.2,9.4,10.1,10.7,12.8,11.0,11.4,12.4,13.4,12.7,14.8,16.1,17.9,18.3,19.5,20.8,21.6,22.9,22.9,24.2,23.5,23.2,23.9,24.2,24.5,25.1,25.4,25.6,26.1,27.2,27.6,27.9,28.5,29.4,29.6,30.0,29.5,29.8,29.6,28.8,29.8,29.2,29.7,29.3,30.5,30.1,30.6,30.7,30.6,30.4,30.7,30.5,30.9,30.9,31.0,30.8,30.9,31.0,31.0,30.6,31.0,30.8,31.1,31.2,31.2,31.2,31.2,31.2,31.1,31.1,30.9,31.2,30.9,31.1,31.0,31.0,30.9,30.6,30.9,30.6,30.7,30.4,30.4,30.1,30.3,29.8,30.2,29.8,29.5,30.0,30.2,30.3,29.9,30.1,30.0,30.2,30.4,30.6,30.8,30.9,30.8,30.9,31.1,30.8,30.8,31.0,31.0,30.6,30.9,30.1,30.6,30.6,30.5,30.6,30.6,30.3,30.5,30.3,30.4,30.9,30.5,30.8,30.7,30.8,30.9,30.9,31.0,30.9,31.1,30.9,31.0,31.0],[31.4,31.5,31.4,31.4,31.4,31.3,31.3,31.2,31.3,31.0,31.1,30.8,30.9,30.7,30.7,30.3,30.2,30.2,29.7,29.8,29.7,29.6,28.7,28.7,27.2,26.6,26.4,25.9,25.3,24.8,24.3,23.4,23.8,23.2,23.9,23.4,23.4,23.2,22.9,23.3,21.7,21.8,19.5,18.1,16.9,13.7,12.7,9.4,8.1,5.2,4.0,1.9,1.3,1.3,1.0,0.8,0.8,0.8,1.2,1.1,1.3,1.4,1.8,2.6,2.7,3.4,3.0,2.8,4.5,5.4,5.5,3.7,6.1,6.9,9.4,9.8,10.6,11.3,13.4,11.8,12.2,13.0,13.8,13.1,15.3,17.7,18.9,19.4,20.5,21.4,22.0,23.3,23.4,24.4,23.5,23.7,23.8,24.3,24.8,25.1,25.4,25.9,26.5,27.2,28.1,28.0,28.8,29.5,29.7,29.9,29.5,29.9,29.6,28.7,29.6,28.9,29.6,28.8,30.4,29.8,30.4,30.6,30.6,30.3,30.7,30.6,30.8,30.8,30.9,30.7,30.9,30.9,31.0,30.5,30.9,30.6,31.0,31.0,31.1,31.2,31.0,31.2,31.1,31.1,31.1,31.2,31.0,31.1,31.0,30.8,30.9,30.6,30.8,30.5,30.5,30.3,30.4,29.8,30.2,29.6,30.1,29.8,29.3,30.2,30.2,30.1,29.7,29.7,29.7,29.7,30.1,30.2,30.7,30.4,30.7,30.6,30.7,30.7,30.8,31.0,30.9,30.7,30.9,30.0,30.7,30.6,30.6,30.3,30.6,30.5,30.2,30.0,30.4,30.7,30.5,30.7,30.6,30.7,30.6,30.9,31.0,30.8,31.0,31.1,31.0,30.9],[31.4,31.5,31.4,31.4,31.3,31.2,31.3,31.1,31.2,31.0,31.1,30.8,30.9,30.8,30.7,30.4,30.4,30.1,29.8,29.8,29.7,29.2,27.6,27.6,26.6,26.1,25.8,25.1,24.5,23.9,23.5,22.5,22.7,22.2,23.2,22.5,22.7,22.9,22.4,22.7,22.1,21.5,19.9,18.9,18.0,14.9,13.8,9.8,8.0,5.7,4.3,2.1,1.3,1.5,1.1,1.0,0.8,0.8,0.8,1.0,1.2,1.2,1.6,2.1,2.5,2.9,2.6,2.9,3.9,4.8,4.6,3.5,5.8,6.1,8.7,9.6,10.4,11.4,13.2,11.2,12.0,12.9,13.6,13.0,15.1,17.3,18.4,19.0,20.0,20.9,21.1,22.5,22.7,23.4,23.2,22.9,23.5,23.7,23.9,24.5,24.9,25.3,26.0,26.4,27.5,27.6,28.6,29.1,29.3,29.7,29.4,29.6,29.4,28.3,29.5,28.6,29.3,28.5,30.1,29.5,30.2,30.5,30.6,30.1,30.7,30.3,30.8,30.7,30.9,30.6,30.9,30.9,31.0,30.3,30.9,30.5,31.0,31.0,31.1,31.2,31.1,31.2,31.0,31.1,30.9,31.1,30.8,30.9,30.8,30.8,30.8,30.5,30.7,30.6,30.4,30.3,30.3,29.8,30.3,29.6,30.2,29.7,29.5,30.3,30.3,30.2,29.9,30.1,29.7,30.1,30.3,30.4,30.7,30.6,30.7,30.7,30.8,30.6,30.7,30.8,30.9,30.5,30.5,29.6,30.4,30.3,30.4,30.0,30.2,30.3,30.2,30.0,30.2,30.8,30.3,30.7,30.5,30.7,30.6,30.9,30.9,30.8,31.0,30.9,30.8,31.0],[31.5,31.5,31.4,31.5,31.4,31.3,31.3,31.3,31.3,31.1,31.1,30.8,30.9,30.8,30.6,30.4,30.4,30.0,29.9,29.9,29.7,29.4,28.2,27.9,26.9,26.5,26.1,25.6,25.1,24.1,23.7,22.6,23.4,22.4,23.6,23.0,23.3,23.1,22.8,23.6,22.5,22.0,21.4,19.8,19.7,17.7,15.1,11.1,9.0,6.0,4.4,2.3,1.7,1.6,1.1,1.1,1.2,0.8,0.8,0.9,1.2,1.3,1.4,2.1,2.5,2.7,2.2,2.5,3.1,4.1,4.1,3.0,5.3,6.0,8.3,9.3,9.5,11.2,12.2,11.0,12.0,12.8,14.2,13.1,16.1,17.3,19.3,19.2,20.5,21.6,21.9,23.2,23.0,24.3,23.4,23.4,23.7,24.1,24.5,25.0,25.2,25.6,26.0,27.2,27.6,27.8,28.6,29.2,29.4,29.7,29.5,29.7,29.7,28.8,29.7,29.2,29.5,29.3,30.4,30.1,30.4,30.7,30.6,30.4,30.8,30.5,30.9,30.8,31.0,30.8,31.1,31.0,31.1,30.5,31.0,30.8,31.0,31.1,31.1,31.2,31.1,31.1,30.9,31.1,30.9,31.1,30.8,30.9,30.9,30.7,30.8,30.4,30.7,30.4,30.5,30.2,30.2,29.8,30.1,29.4,30.1,29.5,29.3,30.1,30.2,30.1,29.8,30.0,29.9,30.2,30.4,30.4,30.8,30.8,30.8,30.8,31.0,30.7,30.8,30.9,30.9,30.6,30.7,29.9,30.5,30.5,30.5,30.5,30.4,30.5,30.4,30.3,30.5,30.8,30.6,30.8,30.8,30.6,30.8,30.9,31.0,30.9,31.1,30.9,31.0,30.9],[31.5,31.5,31.5,31.5,31.5,31.4,31.4,31.3,31.3,31.2,31.3,31.1,31.1,31.0,30.9,30.7,30.7,30.5,30.4,30.2,30.4,29.9,29.1,29.1,27.8,27.1,26.8,26.3,25.7,24.8,24.3,23.1,23.7,23.0,24.0,23.7,24.0,23.4,23.7,23.9,23.0,22.4,22.1,19.8,20.2,17.0,16.1,10.8,9.1,6.0,4.7,2.5,1.9,1.8,1.3,1.3,1.4,1.1,0.8,0.8,0.9,1.1,1.4,1.9,2.2,2.6,2.2,2.4,3.2,3.9,4.0,3.1,4.9,5.7,8.4,8.8,9.8,10.8,12.7,10.7,11.6,12.9,14.6,13.0,16.2,18.3,19.7,19.3,20.7,22.0,21.9,23.7,23.5,25.0,24.1,23.8,24.1,24.4,24.5,25.4,25.7,26.3,26.6,27.6,27.8,28.0,28.9,29.4,29.6,30.1,29.6,29.9,29.7,29.0,29.9,29.2,29.8,29.4,30.3,30.1,30.5,30.6,30.6,30.5,30.7,30.6,30.9,30.8,31.0,30.8,31.0,30.9,31.1,30.5,31.0,30.7,31.1,31.1,31.1,31.2,31.1,31.1,31.0,31.1,30.9,31.1,30.9,31.0,31.0,30.8,30.8,30.5,30.7,30.4,30.5,30.2,30.3,29.7,30.3,29.5,30.1,29.7,29.3,30.2,30.2,30.2,30.0,30.0,30.0,30.4,30.6,30.7,31.0,31.0,31.0,31.0,31.1,30.9,30.9,31.1,31.1,30.7,31.0,30.1,30.7,30.6,30.7,30.7,30.6,30.5,30.6,30.4,30.5,30.9,30.6,30.8,30.8,30.8,30.8,31.0,31.0,31.0,31.2,31.1,31.1,31.2],[31.4,31.5,31.4,31.5,31.4,31.4,31.4,31.3,31.3,31.2,31.2,31.0,30.9,30.9,30.7,30.6,30.6,30.1,30.0,29.9,30.0,29.7,28.6,28.7,27.5,26.9,26.3,25.8,25.1,24.6,24.2,23.3,23.7,23.3,24.2,24.0,24.0,23.7,23.9,24.0,23.4,22.6,21.8,19.6,19.0,16.0,14.9,10.7,9.1,6.1,4.6,2.6,2.1,1.9,1.5,1.8,1.6,1.4,1.3,0.8,0.8,1.0,1.4,1.9,2.1,2.4,2.3,2.3,3.5,4.6,4.3,3.3,5.6,6.5,9.8,10.1,10.6,11.7,13.7,12.2,12.4,13.8,14.6,14.0,15.9,18.3,19.7,19.7,21.0,22.3,22.3,23.8,23.5,25.0,24.2,24.0,24.3,24.5,24.8,25.2,25.5,26.0,26.4,27.2,27.8,28.0,29.0,29.5,29.8,30.2,29.9,30.2,29.9,29.1,30.0,29.3,29.8,29.1,30.5,29.9,30.5,30.7,30.6,30.4,30.8,30.7,31.0,30.9,31.1,30.8,31.0,30.9,31.1,30.6,31.1,30.7,31.1,31.1,31.2,31.3,31.2,31.2,31.2,31.2,31.1,31.2,31.0,31.1,31.0,30.9,30.9,30.7,30.9,30.8,30.6,30.7,30.8,30.0,30.5,30.0,30.3,30.0,29.5,30.3,30.3,30.4,30.0,30.1,30.2,30.5,30.7,30.8,31.0,31.0,31.0,31.0,31.0,30.9,30.9,31.1,31.2,30.6,30.9,29.8,30.7,30.7,30.6,30.4,30.8,30.6,30.5,30.3,30.4,30.9,30.5,30.5,30.6,30.8,30.6,30.9,31.1,30.8,31.0,31.0,31.0,31.0],[31.4,31.5,31.4,31.5,31.4,31.4,31.4,31.3,31.3,31.1,31.2,30.9,31.0,31.0,30.8,30.5,30.5,30.3,30.0,29.9,29.9,29.5,28.1,27.9,27.1,26.6,25.9,25.6,25.1,24.5,24.5,23.4,24.0,23.6,24.3,24.2,24.2,24.1,23.9,24.3,23.7,23.6,23.2,21.3,20.3,17.6,15.9,11.5,9.3,6.5,4.7,2.7,2.3,2.2,1.9,2.0,1.7,1.5,1.5,1.3,0.9,0.8,1.0,1.6,2.0,2.3,2.1,2.4,3.1,4.3,4.2,3.1,5.0,5.9,8.6,9.4,10.3,12.1,13.6,11.5,11.7,13.3,14.8,13.3,16.0,18.3,19.7,19.8,20.9,21.9,22.0,23.4,23.5,24.4,24.1,23.8,24.1,24.3,24.8,24.9,25.4,25.8,26.3,26.9,27.6,27.7,28.7,29.1,29.4,29.8,29.6,29.7,29.5,28.7,29.5,28.9,29.5,28.9,30.2,29.6,30.3,30.5,30.7,30.2,30.8,30.4,30.9,30.9,31.0,30.8,31.0,31.0,31.1,30.5,31.0,30.7,31.1,31.1,31.2,31.2,31.2,31.2,31.0,31.1,31.0,31.1,30.9,31.0,31.0,30.7,30.9,30.5,30.7,30.6,30.5,30.4,30.5,29.9,30.4,29.8,30.3,29.7,29.5,30.2,30.2,30.2,29.8,30.1,29.8,30.3,30.4,30.6,31.0,31.0,31.0,31.0,31.1,30.7,30.8,30.9,31.0,30.6,30.5,29.7,30.5,30.6,30.5,30.3,30.7,30.5,30.4,30.3,30.5,30.9,30.6,30.9,30.7,30.8,30.6,31.0,31.1,30.9,31.0,31.1,31.0,31.0],[31.5,31.5,31.5,31.5,31.5,31.4,31.3,31.3,31.3,31.2,31.1,31.0,31.0,31.0,30.7,30.7,30.6,30.1,30.2,29.9,29.9,29.8,28.6,28.8,27.1,26.8,26.7,26.3,25.5,24.7,24.2,23.1,23.8,23.3,24.3,24.2,24.5,24.4,24.3,24.5,23.3,23.4,22.2,20.8,20.6,18.0,16.0,11.6,9.9,7.1,5.7,3.8,3.4,3.0,2.7,2.7,2.6,2.0,1.9,1.6,1.7,1.1,0.8,1.0,1.5,1.7,1.8,1.9,3.0,3.8,3.8,3.1,4.9,6.1,8.0,9.5,10.6,11.9,13.6,11.3,11.4,13.2,14.6,13.0,16.0,18.2,19.8,20.1,21.1,21.7,22.2,23.1,23.5,24.3,23.8,23.9,24.0,24.5,24.7,25.3,25.7,26.0,26.5,27.0,27.8,28.0,28.9,29.4,29.6,29.8,29.7,29.9,29.8,29.1,29.8,29.3,29.8,29.3,30.3,30.0,30.5,30.7,30.7,30.4,30.8,30.4,30.9,30.9,31.1,30.7,31.1,31.0,31.1,30.5,31.1,30.7,31.1,31.1,31.2,31.3,31.2,31.2,31.0,31.1,30.9,31.2,30.9,31.0,30.9,30.8,30.9,30.5,30.8,30.6,30.4,30.3,30.4,29.8,30.3,29.6,30.2,29.6,29.3,30.1,30.1,30.2,29.8,30.0,29.8,30.3,30.4,30.7,30.8,30.9,30.9,30.9,31.0,30.7,30.7,31.0,31.1,30.5,30.7,29.8,30.5,30.4,30.4,30.4,30.6,30.3,30.3,30.2,30.5,30.9,30.6,30.9,30.7,30.7,30.6,30.9,31.0,30.8,31.0,31.1,31.0,31.0],[31.4,31.4,31.4,31.4,31.4,31.3,31.3,31.2,31.2,31.0,31.0,30.9,30.9,30.8,30.7,30.5,30.4,30.1,30.1,29.8,29.8,29.6,28.3,28.5,26.8,26.6,26.3,25.9,25.1,24.6,24.3,23.8,24.0,23.8,24.0,24.4,24.3,24.3,24.2,24.7,24.4,24.1,23.4,21.8,20.8,18.6,16.0,12.3,10.2,8.4,7.2,4.8,4.8,4.2,3.4,3.6,3.2,2.8,2.2,2.2,2.1,1.7,0.9,0.8,0.9,1.6,1.6,1.8,2.4,3.2,3.6,2.8,4.6,5.8,8.1,9.7,10.8,11.9,13.4,11.6,12.2,13.5,14.5,13.4,16.1,19.3,20.0,20.4,21.0,22.2,22.0,23.0,23.3,24.4,23.6,23.6,23.7,24.2,24.4,25.1,25.1,25.4,26.2,26.8,27.5,27.6,28.5,29.0,29.3,29.9,29.4,29.5,29.5,28.7,29.6,28.7,29.5,28.6,30.1,29.4,30.2,30.5,30.5,30.1,30.7,30.3,30.8,30.7,31.0,30.6,30.9,30.8,31.0,30.3,30.9,30.6,30.9,31.0,31.0,31.1,31.0,31.0,30.9,31.0,30.8,31.1,30.8,30.9,30.8,30.6,30.8,30.3,30.5,30.6,30.3,30.3,30.4,29.6,30.5,29.4,30.4,29.8,29.7,30.4,30.5,30.5,30.2,30.5,30.0,30.5,30.7,30.8,31.0,31.0,31.0,31.0,31.1,30.7,30.8,31.0,31.1,30.5,30.6,29.6,30.4,30.5,30.5,30.4,30.8,30.4,30.5,30.5,30.6,31.0,30.7,30.9,30.8,31.1,30.9,31.1,31.1,31.1,31.1,31.2,31.2,31.1],[31.4,31.5,31.4,31.5,31.4,31.4,31.3,31.3,31.3,31.2,31.2,31.0,31.1,31.0,30.8,30.7,30.6,30.5,30.2,30.0,30.1,29.7,28.9,29.1,27.6,27.5,27.1,26.5,25.6,25.1,24.4,23.6,24.2,23.9,24.4,24.4,24.7,24.4,24.4,25.1,24.3,24.3,23.2,22.2,21.1,18.6,17.0,13.0,10.9,9.4,8.0,5.5,4.9,4.6,4.1,4.0,3.4,3.4,2.9,2.3,2.5,2.3,1.4,0.9,0.8,0.9,1.3,1.3,1.9,2.6,3.4,2.4,4.0,5.5,7.8,9.7,10.2,11.9,13.3,11.4,12.9,14.2,15.2,14.0,16.7,19.6,20.6,20.5,21.5,22.3,22.0,23.5,23.1,24.4,23.7,23.5,24.0,24.4,24.5,25.0,25.3,25.7,26.1,26.8,27.5,27.7,28.5,29.1,29.3,29.8,29.5,29.6,29.6,28.7,29.8,28.8,29.6,28.7,30.2,29.5,30.3,30.6,30.5,30.1,30.7,30.3,30.8,30.7,30.9,30.6,30.9,30.8,30.9,30.3,30.9,30.6,30.9,31.0,31.0,31.1,31.0,31.1,30.9,31.0,30.9,31.1,30.9,31.0,31.0,30.8,30.9,30.6,30.7,30.7,30.5,30.4,30.6,29.9,30.6,30.0,30.8,30.4,30.1,30.9,30.8,31.0,30.5,30.7,30.4,30.8,30.8,30.8,31.0,31.0,31.0,31.0,31.1,30.9,30.9,31.1,31.2,30.8,30.9,30.2,30.7,30.8,30.8,30.8,30.9,30.7,30.8,30.7,30.7,31.2,30.8,31.1,31.1,31.1,31.0,31.2,31.3,31.2,31.3,31.3,31.4,31.3],[31.4,31.4,31.3,31.4,31.3,31.2,31.2,31.2,31.2,31.1,31.0,31.0,30.9,30.9,30.6,30.6,30.6,30.1,30.0,29.6,29.7,29.3,28.0,28.3,26.7,26.6,26.6,25.9,25.6,24.4,24.3,23.7,24.3,23.8,23.9,24.1,24.7,24.0,24.1,24.8,24.3,24.2,22.9,21.6,21.0,19.2,16.4,13.1,10.4,8.8,7.7,5.6,4.9,5.2,4.4,4.2,3.7,3.7,3.0,2.6,2.7,2.6,1.7,1.3,0.9,0.8,1.0,1.3,1.8,2.6,3.2,2.4,4.1,5.5,7.2,9.3,10.0,10.9,12.1,10.7,11.6,13.0,13.9,13.1,15.2,18.5,19.7,19.5,20.7,21.6,21.7,22.6,23.1,24.0,23.6,23.7,23.9,24.1,24.2,24.5,25.1,25.3,26.0,26.5,27.4,27.5,28.3,28.8,29.0,29.6,29.3,29.4,29.6,28.8,29.5,28.7,29.5,28.5,29.9,29.3,30.1,30.4,30.5,30.0,30.6,30.2,30.7,30.5,30.8,30.4,30.8,30.7,30.9,30.3,30.9,30.7,31.0,31.0,31.0,31.0,31.0,31.0,30.8,31.0,30.8,31.0,30.7,30.8,30.8,30.5,30.7,30.3,30.5,30.6,30.2,30.2,30.4,29.6,30.5,29.6,30.5,29.9,29.9,30.5,30.6,30.6,30.4,30.6,30.4,30.5,30.7,30.7,30.8,30.9,30.8,30.9,31.0,30.8,30.8,31.0,31.0,30.6,30.5,29.5,30.3,30.1,30.4,30.1,30.4,30.5,30.4,30.4,30.7,31.0,30.6,30.9,30.9,31.0,30.8,31.1,31.2,31.1,31.2,31.2,31.2,31.2],[31.4,31.5,31.4,31.5,31.4,31.4,31.3,31.3,31.3,31.2,31.2,31.1,31.0,31.0,30.8,30.8,30.7,30.5,30.5,30.1,30.1,29.9,28.8,28.6,27.1,27.2,26.7,26.6,25.8,25.5,24.9,24.5,24.9,24.3,25.0,25.2,25.5,25.0,24.8,25.2,24.8,24.6,23.2,21.8,21.0,19.6,17.6,13.4,11.7,8.9,7.7,5.3,5.0,5.1,4.0,4.1,4.0,3.8,3.1,2.8,3.3,2.8,1.7,1.6,1.3,0.9,0.8,1.2,1.6,2.3,2.8,1.9,3.9,5.2,7.3,8.9,9.5,10.7,12.3,10.8,11.6,12.9,14.6,13.5,16.5,18.7,20.1,20.0,21.0,21.6,21.8,22.9,22.9,24.1,23.6,23.6,23.7,24.2,24.3,24.8,25.3,25.6,26.3,26.8,27.7,27.7,28.8,29.2,29.4,29.9,29.6,29.7,29.7,28.9,29.9,29.0,29.7,28.7,30.2,29.5,30.3,30.5,30.6,30.2,30.8,30.4,30.9,30.8,31.0,30.7,30.9,30.8,30.9,30.4,30.9,30.7,31.0,31.1,31.1,31.2,31.1,31.0,30.9,31.0,30.8,31.0,30.7,30.9,30.8,30.6,30.6,30.3,30.5,30.4,30.3,30.1,30.2,29.5,30.3,29.2,30.3,29.7,29.4,30.3,30.4,30.4,30.0,30.4,30.0,30.4,30.5,30.7,30.9,31.0,31.0,31.0,31.1,30.7,30.7,30.9,30.9,30.3,30.4,29.5,30.2,30.3,30.4,30.2,30.7,30.4,30.4,30.1,30.5,30.9,30.6,30.9,30.8,30.9,30.7,31.1,31.1,31.0,31.2,31.2,31.2,31.1],[31.5,31.5,31.5,31.5,31.5,31.5,31.4,31.4,31.4,31.3,31.2,31.2,31.1,31.1,31.1,30.9,30.9,30.7,30.6,30.4,30.4,30.1,29.4,29.4,28.2,28.0,27.6,27.2,26.3,26.4,25.5,25.0,24.9,24.6,25.5,24.8,25.6,25.1,25.1,24.7,24.4,23.9,23.0,21.2,21.3,19.4,17.7,13.7,12.1,10.5,8.5,5.5,5.5,5.3,4.4,4.7,4.4,3.9,3.8,2.8,3.3,3.1,2.0,1.9,1.6,1.4,1.0,0.8,1.0,1.6,2.0,1.7,3.3,5.2,7.1,8.9,9.8,11.0,12.4,11.0,12.7,14.5,14.9,14.6,16.7,18.9,20.1,19.6,20.9,21.4,21.7,23.6,23.4,24.8,24.2,24.1,24.1,24.6,24.8,25.3,26.1,26.3,26.8,27.1,27.9,27.9,28.7,29.3,29.6,29.9,29.7,29.9,29.9,29.1,30.0,29.2,29.8,29.4,30.4,29.8,30.4,30.7,30.6,30.3,30.7,30.5,30.8,30.8,31.0,30.7,30.9,30.9,31.0,30.4,30.9,30.7,31.0,31.1,31.1,31.2,31.1,31.1,31.0,31.1,30.9,31.1,30.9,31.1,31.0,30.9,30.9,30.6,30.8,30.6,30.5,30.3,30.4,29.8,30.4,29.8,30.4,29.9,29.9,30.4,30.5,30.5,30.2,30.4,30.2,30.7,30.8,30.9,31.1,31.1,31.1,31.1,31.2,31.0,30.9,31.0,31.1,30.6,30.9,30.0,30.6,30.6,30.6,30.5,30.6,30.4,30.6,30.2,30.6,31.0,30.7,30.9,30.9,31.0,30.9,31.1,31.2,31.1,31.2,31.2,31.3,31.3],[31.5,31.5,31.5,31.5,31.5,31.4,31.4,31.4,31.4,31.3,31.3,31.2,31.1,31.2,30.9,31.0,30.9,30.6,30.8,30.5,30.3,30.4,29.3,29.4,28.3,28.0,28.0,27.3,26.7,26.5,26.0,25.6,25.9,25.6,26.0,25.7,25.8,25.8,25.6,26.0,25.5,24.9,24.1,22.5,21.9,20.2,18.3,15.3,13.3,11.9,9.6,7.1,7.3,7.6,5.7,5.9,5.8,5.5,4.6,3.8,4.3,4.2,2.6,2.8,2.5,2.6,1.9,1.1,0.8,1.0,1.8,1.7,3.0,4.4,7.1,9.6,10.3,11.0,12.3,11.4,12.4,14.1,14.9,14.5,17.2,18.8,20.1,19.8,21.3,22.0,22.0,23.6,23.2,24.6,24.1,24.2,24.4,24.9,25.1,25.6,25.9,26.3,26.6,27.2,27.9,28.1,28.6,29.2,29.4,29.7,29.5,29.7,29.6,29.1,29.6,29.0,29.6,28.8,30.1,29.5,30.2,30.6,30.6,30.0,30.6,30.3,30.7,30.6,30.8,30.6,30.8,30.9,31.0,30.3,30.9,30.7,31.0,31.0,31.0,31.1,31.0,31.1,30.9,31.0,30.9,31.0,30.8,30.9,30.9,30.8,30.8,30.5,30.6,30.5,30.4,30.2,30.3,29.4,30.3,29.4,30.3,29.8,29.3,30.4,30.3,30.4,30.3,30.5,30.2,30.2,30.5,30.8,30.9,30.9,31.0,30.8,31.0,30.7,30.8,31.1,31.1,30.7,30.7,30.0,30.6,30.7,30.6,30.3,30.7,30.6,30.6,30.2,30.8,31.0,30.9,30.8,31.0,31.1,31.0,31.2,31.3,31.3,31.3,31.3,31.4,31.4],[31.4,31.5,31.5,31.5,31.5,31.4,31.4,31.4,31.3,31.2,31.2,31.0,31.1,31.0,30.9,30.7,30.7,30.6,30.3,30.2,30.1,29.9,28.9,29.0,28.2,27.8,27.6,26.9,26.4,25.9,25.3,24.7,24.9,24.4,25.1,24.8,25.1,24.9,24.4,25.2,24.1,24.0,23.2,21.8,21.5,19.8,17.9,14.1,12.3,10.8,9.2,7.4,7.3,7.5,6.3,5.5,5.6,5.8,4.3,3.5,4.6,4.2,3.0,3.1,2.9,3.1,2.4,1.7,0.9,0.8,1.2,1.6,2.4,4.0,5.9,9.1,9.3,10.5,11.3,9.9,11.9,13.1,14.0,13.6,16.4,18.4,19.6,19.5,20.8,21.8,21.5,22.9,22.7,24.1,23.6,23.4,23.7,24.2,24.2,24.9,25.3,25.8,26.3,27.0,27.7,27.8,28.5,28.9,29.2,29.8,29.4,29.6,29.6,28.7,29.4,28.7,29.4,28.6,30.0,29.4,29.9,30.3,30.2,29.8,30.4,30.2,30.5,30.4,30.7,30.5,30.7,30.7,30.9,30.2,30.8,30.5,30.9,31.0,30.8,31.0,30.9,31.0,30.7,30.9,30.7,30.9,30.7,30.8,30.8,30.6,30.7,30.4,30.5,30.3,30.3,30.1,30.2,29.4,30.3,29.4,30.3,29.9,29.4,30.4,30.3,30.5,30.2,30.4,30.0,30.2,30.4,30.5,30.7,30.6,30.9,30.8,30.9,30.7,30.5,31.0,30.9,30.5,30.6,29.8,30.5,30.4,30.7,30.2,30.6,30.2,30.3,30.2,30.6,30.9,30.8,30.9,30.8,31.1,30.9,31.1,31.2,31.1,31.2,31.2,31.3,31.3],[31.4,31.4,31.4,31.5,31.4,31.4,31.4,31.3,31.3,31.2,31.2,31.1,31.1,31.0,30.9,30.8,30.7,30.6,30.5,30.2,30.0,29.7,28.5,28.6,27.7,27.6,26.8,26.6,25.9,25.4,25.0,24.8,25.1,24.5,25.2,24.9,25.3,25.0,24.6,25.1,23.7,24.0,22.3,21.6,21.2,19.2,17.9,15.2,12.3,11.4,9.6,7.4,7.1,7.4,6.3,5.6,6.0,6.4,4.5,4.0,5.0,5.0,3.3,3.6,3.5,3.3,3.0,2.3,1.4,1.0,0.8,1.2,2.1,3.7,5.1,8.9,9.0,10.6,11.2,9.8,11.1,13.0,13.6,13.1,15.4,17.7,19.3,19.5,20.8,21.7,21.9,23.4,23.2,24.4,23.8,23.7,24.1,24.4,24.8,25.4,25.6,25.9,26.2,27.0,27.5,27.8,28.4,29.0,29.2,29.7,29.5,29.4,29.5,28.7,29.5,28.6,29.4,28.6,29.9,29.5,30.0,30.3,30.3,29.9,30.3,30.0,30.5,30.5,30.8,30.5,30.7,30.7,30.9,30.2,30.8,30.6,30.9,31.0,30.9,31.0,30.9,30.9,30.7,30.9,30.7,30.9,30.6,30.7,30.7,30.5,30.6,30.3,30.4,30.3,30.2,29.8,29.9,29.2,29.9,29.1,30.0,29.4,29.2,30.1,30.1,30.1,29.8,30.2,29.8,30.2,30.4,30.5,30.8,30.8,30.9,30.9,31.0,30.7,30.6,30.8,30.8,30.4,30.4,29.6,30.3,30.2,30.3,30.0,30.4,29.8,30.3,29.8,30.2,30.6,30.7,30.7,30.5,30.9,30.8,30.9,31.0,31.1,31.2,31.0,31.2,31.1],[31.5,31.5,31.5,31.5,31.5,31.4,31.4,31.4,31.4,31.2,31.2,31.1,31.1,31.2,31.0,31.0,30.8,30.6,30.5,30.3,30.1,29.9,28.9,28.8,27.8,27.7,27.3,26.8,26.2,25.5,25.3,24.7,25.1,24.3,24.8,25.0,25.1,24.2,24.0,24.9,24.1,24.3,23.3,21.5,21.1,19.5,17.5,15.0,11.4,10.4,8.6,6.7,6.8,6.7,5.2,5.2,5.6,5.6,4.3,3.1,5.3,4.7,3.0,4.1,3.9,4.0,3.0,2.1,1.6,1.7,1.2,0.8,1.6,2.9,4.5,7.2,8.8,9.7,11.0,9.6,11.8,13.6,14.9,13.9,17.1,18.6,19.7,19.9,21.4,22.1,21.9,23.9,23.6,24.8,24.4,24.2,24.4,24.8,25.3,25.8,26.1,26.4,26.8,27.3,27.9,27.9,28.9,29.3,29.5,30.0,29.7,29.8,29.7,29.1,29.8,29.1,29.7,29.1,30.3,29.7,30.3,30.5,30.6,30.4,30.7,30.5,30.8,30.8,31.0,30.8,31.0,30.9,31.0,30.3,30.9,30.7,30.9,31.1,31.0,31.1,31.0,31.0,30.8,31.0,30.8,31.0,30.7,30.8,30.8,30.7,30.7,30.3,30.6,30.3,30.3,30.1,30.1,29.5,30.2,29.5,30.2,29.6,29.4,30.2,30.3,30.3,29.9,30.2,29.9,30.4,30.5,30.7,30.9,31.0,31.0,30.9,31.1,30.7,30.8,30.9,30.9,30.5,30.4,29.6,30.3,30.5,30.5,30.1,30.6,30.3,30.4,30.0,30.4,30.8,30.6,30.7,30.8,30.9,30.7,31.1,31.1,31.1,31.2,31.2,31.2,31.2],[31.4,31.5,31.5,31.5,31.5,31.5,31.4,31.4,31.4,31.3,31.3,31.1,31.1,31.1,31.0,31.0,30.9,30.8,30.4,30.4,30.5,30.2,29.5,29.5,29.0,28.8,28.9,27.8,27.4,27.0,26.6,26.0,26.2,25.5,26.4,25.7,26.2,25.7,25.5,26.1,25.3,25.5,24.3,22.9,22.8,20.6,18.7,16.7,13.4,13.0,10.9,9.7,9.2,11.3,8.5,7.3,8.6,9.4,7.0,5.3,8.4,7.1,5.3,7.4,8.3,7.7,5.8,4.7,3.9,4.2,2.9,1.4,0.8,1.7,3.2,5.8,7.7,9.2,10.3,9.1,11.0,12.9,13.3,14.1,16.4,18.3,20.2,20.7,21.7,23.2,22.5,24.2,23.9,25.3,24.7,24.3,24.7,25.0,25.1,25.7,26.1,26.5,26.9,27.6,28.2,28.2,28.8,29.4,29.7,30.0,29.7,29.9,29.8,29.2,29.8,29.1,29.7,29.2,30.3,29.8,30.4,30.6,30.7,30.2,30.7,30.4,30.7,30.8,30.8,30.8,30.8,31.0,31.1,30.4,30.9,30.7,31.0,31.1,31.0,31.1,31.0,31.0,30.9,31.0,30.8,31.0,30.7,30.8,30.8,30.7,30.7,30.5,30.5,30.3,30.4,30.0,30.1,29.3,30.0,29.4,30.1,29.6,29.2,30.1,30.2,30.1,29.9,30.3,30.1,30.6,30.8,31.0,31.1,31.1,31.2,31.2,31.2,31.0,31.0,31.1,31.1,30.8,30.8,30.0,30.7,30.6,30.6,30.5,30.7,30.5,30.6,30.5,30.7,31.0,30.9,31.0,31.0,31.1,31.0,31.3,31.2,31.2,31.3,31.3,31.3,31.4],[31.4,31.5,31.5,31.5,31.5,31.4,31.4,31.4,31.4,31.3,31.3,31.2,31.1,31.1,31.0,31.0,30.9,30.7,30.5,30.6,30.4,30.3,29.6,29.6,28.8,28.9,28.8,27.9,27.8,27.2,26.7,26.0,26.7,25.5,26.4,25.9,26.2,25.5,25.0,25.8,24.4,25.2,23.4,22.7,22.2,20.6,19.2,17.7,15.4,15.4,13.4,12.6,12.1,13.5,10.9,8.9,11.3,11.9,9.3,7.2,11.2,10.3,8.1,10.6,10.4,10.8,8.6,6.3,6.5,7.7,6.5,3.7,1.6,0.8,1.9,3.1,5.4,6.4,8.1,7.8,10.8,12.8,14.6,13.9,16.6,18.0,20.3,20.5,21.7,23.4,22.2,24.2,24.1,25.4,24.9,24.3,24.8,24.9,25.4,25.7,26.5,27.0,27.4,28.0,28.6,28.7,29.2,29.8,30.0,30.3,29.9,30.1,30.0,29.5,30.0,29.6,30.0,29.5,30.5,30.2,30.5,30.7,30.7,30.4,30.8,30.6,30.9,31.0,31.0,30.9,31.0,31.1,31.2,30.6,31.0,30.8,31.0,31.2,31.0,31.2,31.1,31.1,31.0,31.1,31.0,31.1,30.8,30.8,30.8,30.8,30.7,30.6,30.6,30.4,30.4,30.1,30.1,29.5,30.2,29.4,30.2,29.8,29.5,30.3,30.4,30.3,30.1,30.3,29.9,30.5,30.6,30.9,31.0,31.1,31.1,31.2,31.2,31.0,30.9,31.0,31.1,30.8,30.7,30.1,30.6,30.3,30.6,30.2,30.6,30.2,30.3,30.4,30.3,30.8,30.8,30.9,30.8,31.0,31.0,31.2,31.2,31.1,31.3,31.2,31.3,31.3],[31.4,31.5,31.5,31.5,31.5,31.4,31.4,31.4,31.4,31.3,31.2,31.2,31.1,31.2,31.0,31.0,31.0,30.8,30.6,30.8,30.6,30.6,29.8,30.0,29.2,29.6,29.4,28.8,28.6,27.8,27.8,26.5,27.5,26.1,26.9,26.5,26.8,25.9,25.5,26.2,24.9,25.8,24.1,23.5,23.0,21.6,20.3,19.4,16.2,17.4,14.0,13.6,13.2,16.1,13.3,9.4,12.8,15.3,11.1,9.7,13.8,14.0,11.5,16.2,15.7,15.4,13.9,9.8,10.7,8.6,7.9,6.8,3.3,1.6,0.8,2.4,4.4,5.5,7.3,6.7,8.4,11.5,12.5,11.0,16.2,16.8,19.3,20.5,21.4,23.6,22.5,24.5,24.3,25.9,25.1,24.7,25.3,25.5,25.8,26.2,27.1,27.7,28.3,28.8,29.5,29.5,30.0,30.2,30.4,30.5,30.4,30.4,30.4,30.2,30.4,30.1,30.2,29.9,30.5,30.3,30.6,30.6,30.8,30.4,30.8,30.7,31.0,31.1,31.0,31.1,31.1,31.2,31.2,30.5,31.1,30.9,31.1,31.2,31.1,31.2,31.1,31.2,31.1,31.2,31.0,31.1,30.8,30.9,30.9,30.7,30.8,30.6,30.5,30.4,30.3,29.9,30.0,29.4,30.3,29.2,30.3,29.6,29.7,30.2,30.4,30.5,29.9,30.3,29.7,30.4,30.4,30.6,30.8,30.9,30.9,31.1,31.1,30.9,31.0,31.0,31.0,30.8,30.5,29.9,30.6,30.3,30.5,30.0,30.4,30.0,30.1,30.2,30.2,30.5,30.8,30.8,30.8,30.8,30.9,31.2,31.1,31.0,31.2,31.1,31.2,31.3],[31.4,31.5,31.5,31.5,31.5,31.5,31.5,31.5,31.4,31.4,31.3,31.3,31.2,31.3,31.2,31.1,31.1,31.0,30.9,30.8,30.7,30.7,30.1,30.2,29.8,29.9,29.6,29.5,29.0,28.6,28.4,27.6,27.9,26.4,27.3,26.4,27.3,25.9,25.9,26.4,25.3,25.6,24.7,23.6,23.1,22.0,20.0,19.0,17.2,17.2,14.7,14.9,14.1,17.3,15.7,12.2,14.7,16.9,14.7,13.1,16.2,16.2,16.4,19.2,18.2,19.4,16.8,14.6,15.7,12.7,12.4,10.3,7.4,4.0,2.0,0.8,1.9,3.6,4.8,5.2,7.8,10.7,10.9,10.5,14.4,15.0,17.3,19.6,20.1,22.5,22.0,23.7,24.3,25.9,25.4,24.6,25.0,25.7,25.5,26.4,27.5,28.1,28.6,29.2,29.5,29.5,30.1,30.2,30.4,30.5,30.4,30.4,30.5,30.0,30.3,29.9,30.2,29.8,30.5,30.2,30.6,30.7,30.7,30.5,30.9,30.8,31.1,31.0,31.2,31.0,31.2,31.1,31.3,30.6,31.2,31.0,31.2,31.3,31.2,31.3,31.3,31.3,31.2,31.2,31.1,31.2,31.0,31.1,31.0,30.9,30.9,30.6,30.6,30.5,30.4,30.2,30.2,29.6,30.3,29.8,30.5,30.2,30.0,30.7,30.6,30.6,30.3,30.4,30.2,30.6,30.7,30.7,30.9,31.0,31.0,31.0,31.1,30.9,31.0,31.1,31.1,30.8,30.6,30.1,30.7,30.6,30.7,29.8,30.7,30.5,30.2,30.0,30.5,30.7,30.8,30.8,30.9,30.9,31.0,31.2,31.2,31.1,31.2,31.2,31.3,31.2],[31.4,31.5,31.5,31.5,31.5,31.5,31.4,31.4,31.4,31.4,31.3,31.4,31.2,31.3,31.2,31.1,31.1,31.0,30.9,30.9,30.6,30.6,30.0,30.1,29.6,29.6,29.5,29.2,28.9,28.3,28.2,27.5,27.7,26.4,27.2,25.9,26.9,25.4,25.6,26.0,24.7,25.6,24.3,22.5,23.2,21.4,20.5,19.3,17.8,17.4,14.3,15.1,14.5,18.1,15.9,13.7,16.7,17.6,16.4,15.1,18.6,18.8,18.0,20.7,20.1,21.2,18.4,16.3,15.8,13.3,12.5,10.1,9.1,8.0,5.3,2.3,0.8,1.7,3.1,3.7,6.0,8.3,8.7,7.7,11.8,13.1,15.1,16.9,17.7,20.4,20.5,23.4,23.1,25.2,25.0,23.8,25.0,25.4,25.7,26.2,27.3,27.9,28.6,29.0,29.3,29.1,30.1,30.2,30.4,30.7,30.3,30.4,30.4,30.0,30.3,30.0,30.2,30.0,30.6,30.4,30.6,30.7,30.7,30.6,30.9,30.8,31.1,31.0,31.2,31.0,31.2,31.2,31.3,30.8,31.2,31.0,31.2,31.2,31.2,31.3,31.2,31.2,31.2,31.2,31.0,31.2,31.0,31.1,31.1,30.9,31.0,30.7,30.7,30.7,30.5,30.4,30.3,29.7,30.3,29.8,30.1,30.0,30.0,30.3,30.4,30.5,30.0,30.2,30.1,30.5,30.5,30.6,30.8,30.9,30.8,31.0,31.0,30.7,30.6,30.9,30.9,30.6,30.4,29.6,30.2,30.4,30.4,29.8,30.2,30.2,30.1,29.9,30.4,30.5,30.9,30.8,30.9,30.8,31.0,31.2,31.2,31.2,31.3,31.1,31.2,31.3],[31.4,31.5,31.5,31.5,31.5,31.5,31.4,31.4,31.4,31.4,31.4,31.3,31.2,31.3,31.3,31.1,31.1,31.0,30.9,30.7,30.6,30.6,30.1,30.2,29.6,29.6,29.5,29.4,28.9,28.5,28.3,27.6,27.9,26.5,27.5,26.3,27.1,26.1,26.2,26.6,25.4,25.8,25.2,23.7,23.8,21.8,21.5,19.6,18.1,16.7,13.8,14.2,13.4,18.1,16.5,13.4,15.8,18.6,17.3,15.4,18.9,19.3,18.8,22.3,21.2,21.7,20.0,16.4,16.4,15.2,14.7,11.0,9.0,6.9,6.0,3.7,1.6,0.8,1.9,2.7,5.8,8.2,10.1,9.5,15.1,15.0,17.0,19.5,20.0,22.4,22.7,24.5,24.2,26.0,25.1,24.9,25.5,26.3,26.0,27.3,27.5,28.3,28.6,29.0,29.4,29.3,30.0,30.3,30.3,30.7,30.4,30.5,30.5,30.0,30.3,30.1,30.4,30.0,30.7,30.5,30.7,30.8,30.8,30.8,31.1,31.0,31.2,31.2,31.2,31.1,31.2,31.3,31.3,31.0,31.2,31.1,31.2,31.2,31.3,31.3,31.3,31.2,31.2,31.2,31.1,31.2,31.0,31.1,31.1,30.9,31.0,30.6,30.7,30.7,30.4,30.3,30.2,29.8,30.2,29.7,30.1,29.9,29.8,30.3,30.3,30.4,29.9,30.1,29.9,30.3,30.4,30.6,30.7,30.7,30.8,30.9,30.8,30.7,30.7,30.9,30.9,30.6,30.4,29.6,30.2,30.2,30.5,29.7,29.9,29.9,29.7,29.8,30.0,30.1,30.7,30.6,30.7,30.6,30.8,30.9,31.0,30.9,31.1,31.0,31.2,31.1],[31.4,31.5,31.5,31.5,31.5,31.5,31.4,31.4,31.4,31.4,31.4,31.4,31.2,31.3,31.3,31.2,31.2,31.1,31.0,30.9,30.7,30.8,30.3,30.3,29.7,29.7,29.7,29.5,29.2,28.9,28.9,28.0,28.3,26.9,27.6,26.3,27.2,25.9,26.2,26.5,24.9,25.8,25.7,23.5,24.4,21.6,22.0,20.0,18.0,17.0,14.7,15.0,15.0,19.1,16.8,15.7,17.9,20.5,18.4,17.5,20.7,21.5,21.1,22.6,21.8,22.2,20.1,18.7,18.2,16.5,16.0,15.6,12.2,8.4,7.1,5.6,3.2,1.7,0.8,1.9,4.0,6.6,8.2,8.6,12.8,14.2,16.2,18.5,19.2,21.7,22.1,23.8,24.0,25.8,25.1,25.0,25.9,26.8,26.5,27.6,28.0,28.4,28.8,29.2,29.6,29.3,30.1,30.4,30.5,30.7,30.5,30.5,30.5,30.1,30.3,30.1,30.4,30.0,30.6,30.5,30.7,30.8,30.8,30.8,31.0,31.0,31.1,31.2,31.2,31.1,31.3,31.2,31.3,30.9,31.2,31.0,31.2,31.2,31.3,31.3,31.3,31.2,31.3,31.3,31.2,31.3,31.1,31.2,31.1,31.1,31.1,30.9,30.9,30.8,30.7,30.5,30.5,30.1,30.5,30.3,30.1,30.3,30.2,30.5,30.4,30.5,29.9,30.2,30.1,30.5,30.6,30.7,30.7,30.7,30.7,30.9,30.9,30.7,30.7,30.8,30.9,30.5,30.0,29.4,30.2,30.0,30.3,29.7,30.0,30.0,29.7,29.9,30.3,30.3,30.9,30.7,30.8,30.8,30.9,31.0,31.1,31.1,31.2,31.0,31.2,31.1],[31.3,31.5,31.5,31.5,31.5,31.5,31.5,31.4,31.4,31.4,31.2,31.3,31.1,31.2,31.2,31.1,31.1,31.0,30.9,30.9,30.7,30.7,30.1,30.2,29.7,29.7,29.6,29.4,28.8,28.4,28.0,27.3,27.3,25.8,26.8,25.4,26.2,24.8,24.7,25.1,23.5,24.4,23.7,22.0,22.2,20.1,19.8,18.0,16.3,16.0,13.5,13.9,13.6,18.5,16.4,14.6,16.8,18.0,18.1,18.4,19.3,19.6,20.2,22.2,22.0,22.4,20.6,18.9,17.9,16.6,15.1,13.8,12.7,10.7,9.8,7.5,5.0,3.8,1.9,0.8,2.4,4.4,6.2,7.1,9.8,11.1,14.1,16.6,16.9,20.2,20.3,22.7,22.8,24.8,23.7,23.5,24.2,25.5,25.3,26.5,27.5,28.1,28.5,29.1,29.5,29.5,30.1,30.3,30.4,30.7,30.3,30.5,30.4,30.1,30.3,30.0,30.2,30.1,30.5,30.4,30.6,30.7,30.8,30.7,30.9,30.9,31.0,31.2,31.1,31.1,31.1,31.2,31.3,30.9,31.1,31.0,31.1,31.1,31.2,31.2,31.1,31.1,31.2,31.2,31.0,31.2,31.0,31.1,31.0,31.0,31.0,30.7,30.8,30.7,30.6,30.3,30.3,29.8,30.3,29.5,30.2,29.8,29.8,30.1,30.5,30.5,29.9,30.1,30.0,30.3,30.3,30.5,30.6,30.7,30.8,31.0,30.9,30.8,30.8,30.9,30.9,30.8,30.3,29.7,30.5,30.4,30.4,29.9,30.5,30.0,29.8,30.1,30.2,30.4,30.8,30.7,30.8,30.7,30.9,31.1,31.1,31.0,31.2,31.1,31.2,31.3],[31.3,31.5,31.5,31.5,31.5,31.4,31.5,31.4,31.4,31.4,31.3,31.3,31.2,31.2,31.2,31.1,31.1,31.0,30.9,30.8,30.5,30.6,29.8,30.0,29.4,29.2,29.0,28.9,28.3,27.7,27.7,26.7,27.1,25.6,26.5,25.3,26.2,24.8,24.2,25.5,23.5,24.8,23.5,21.8,21.6,19.0,19.3,16.7,15.2,14.7,12.7,14.2,13.7,19.0,15.8,13.4,17.1,18.9,17.2,17.3,20.7,20.3,20.1,23.8,23.9,23.5,21.5,19.9,20.0,19.1,16.4,14.3,14.9,12.5,10.9,9.3,7.3,6.6,4.2,1.9,0.8,2.3,3.9,7.0,9.6,12.4,15.8,16.9,17.9,19.9,20.3,22.5,22.8,24.7,24.4,24.2,25.2,26.1,26.8,26.9,27.7,28.3,28.6,28.9,29.4,29.7,30.2,30.3,30.5,30.7,30.6,30.7,30.5,30.2,30.4,30.3,30.4,30.3,30.6,30.6,30.7,30.9,30.9,30.8,31.0,31.0,31.1,31.2,31.1,31.2,31.1,31.2,31.3,31.0,31.1,31.1,31.2,31.3,31.2,31.3,31.2,31.2,31.2,31.2,31.1,31.2,31.0,31.0,31.0,30.8,31.0,30.6,30.8,30.7,30.4,30.2,30.3,29.8,30.3,29.8,30.2,30.0,29.7,30.4,30.3,30.4,29.9,30.2,29.9,30.3,30.4,30.5,30.6,30.8,30.7,30.8,30.9,30.7,30.7,30.8,30.9,30.7,30.3,29.7,30.5,30.3,30.4,30.2,30.4,30.2,30.0,30.1,30.2,29.8,30.8,30.5,30.4,30.4,30.9,30.8,30.9,31.0,31.1,30.9,31.0,31.0],[31.3,31.4,31.5,31.5,31.5,31.5,31.5,31.5,31.4,31.4,31.3,31.3,31.2,31.3,31.3,31.2,31.2,31.0,30.9,30.9,30.7,30.7,30.1,30.3,29.7,29.5,29.4,29.1,28.6,28.2,28.0,27.3,27.8,26.1,26.9,25.6,26.5,25.0,24.5,25.6,23.6,24.5,23.2,21.7,21.7,19.5,19.3,16.8,16.1,16.1,14.0,15.1,15.4,19.5,16.9,14.8,18.8,19.6,18.9,19.1,21.8,22.1,21.5,24.4,24.7,23.8,22.3,21.1,20.3,18.4,16.3,16.3,15.6,12.9,11.1,10.1,7.9,7.9,7.0,3.7,2.0,0.8,2.1,3.6,7.5,9.1,11.6,13.6,15.6,19.0,19.7,21.7,22.0,24.1,23.7,23.5,24.4,26.0,26.0,27.1,27.7,28.4,28.7,29.2,29.4,29.6,30.2,30.3,30.4,30.7,30.5,30.5,30.5,30.1,30.4,30.0,30.4,30.1,30.6,30.4,30.7,30.8,30.9,30.8,31.0,31.0,31.1,31.2,31.2,31.2,31.2,31.3,31.3,31.0,31.2,31.1,31.2,31.3,31.3,31.3,31.3,31.3,31.2,31.3,31.3,31.3,31.2,31.3,31.2,31.1,31.2,30.9,30.9,30.9,30.7,30.5,30.6,30.2,30.7,30.2,30.7,30.5,30.2,30.7,30.7,30.8,30.5,30.6,30.4,30.7,30.8,30.8,30.9,31.0,31.0,31.0,31.0,30.9,30.8,31.0,30.9,30.7,30.3,29.6,30.5,30.2,30.4,30.3,30.4,30.2,30.3,30.3,30.6,30.6,30.7,30.8,30.8,30.6,30.7,31.0,31.0,31.0,31.2,31.1,31.0,31.0],[31.4,31.5,31.5,31.5,31.5,31.5,31.5,31.4,31.4,31.4,31.3,31.4,31.2,31.3,31.2,31.2,31.1,31.1,30.9,30.8,30.7,30.6,30.0,30.1,29.7,29.5,29.2,28.9,28.5,27.8,27.8,26.8,27.4,25.9,26.4,25.3,26.2,24.7,24.0,25.2,23.0,24.6,22.8,21.4,21.9,20.2,19.8,17.8,16.6,16.6,15.5,15.5,16.1,20.4,17.7,16.5,19.8,20.0,18.7,20.2,22.6,22.9,22.5,24.9,24.1,23.9,22.8,21.4,19.9,18.0,16.6,15.4,15.8,13.8,12.1,10.5,8.1,9.4,8.0,6.0,3.7,1.9,0.8,2.0,4.1,6.3,9.3,11.2,14.2,17.1,18.9,21.1,21.1,23.2,22.6,22.8,24.1,25.1,25.9,26.8,27.4,27.9,28.3,28.8,29.3,29.5,30.0,30.1,30.3,30.5,30.5,30.4,30.4,30.3,30.3,30.2,30.3,30.3,30.6,30.5,30.6,30.8,30.9,30.8,30.9,30.9,31.0,31.1,31.1,31.2,31.1,31.2,31.3,30.9,31.1,31.1,31.1,31.3,31.2,31.3,31.2,31.2,31.2,31.2,31.2,31.2,31.0,31.0,31.0,30.9,31.0,30.7,30.7,30.7,30.6,30.5,30.5,30.2,30.6,30.2,30.7,30.5,30.2,30.7,30.6,30.8,30.4,30.7,30.4,30.6,30.8,30.9,31.0,31.0,31.0,31.1,31.1,30.9,30.8,31.0,31.0,30.9,30.5,29.7,30.6,30.5,30.5,30.4,30.6,30.5,30.3,30.3,30.4,30.3,30.9,30.9,30.8,30.9,30.9,31.2,31.1,31.0,31.2,31.1,31.2,31.2],[31.2,31.4,31.5,31.5,31.6,31.4,31.5,31.4,31.4,31.4,31.3,31.3,31.3,31.3,31.2,31.1,31.1,31.1,30.9,31.0,30.6,30.7,30.2,30.4,29.8,29.8,29.8,29.6,29.0,28.6,28.5,27.6,27.3,26.2,26.8,25.6,26.1,24.7,23.9,24.5,22.7,23.8,22.1,20.6,21.5,19.1,19.9,17.9,16.9,17.6,15.9,16.7,18.2,20.6,18.6,17.2,19.8,20.4,19.2,21.2,22.6,22.2,21.3,24.5,24.8,23.9,22.2,21.8,19.3,19.2,16.1,15.8,16.9,14.0,13.2,12.9,10.1,11.7,10.1,7.2,9.0,5.0,2.6,0.8,1.9,4.1,6.2,7.7,10.7,13.4,14.3,18.4,18.3,21.5,21.0,21.0,21.2,23.4,23.8,25.4,26.6,27.3,28.0,28.3,29.1,29.4,29.8,30.0,30.1,30.5,30.0,30.2,30.5,29.8,30.0,29.8,30.0,29.9,30.3,30.3,30.4,30.5,30.6,30.6,30.7,30.6,30.7,30.9,30.9,31.0,31.0,31.1,31.1,30.8,30.9,30.9,31.0,31.2,31.1,31.2,31.0,31.1,31.0,31.1,31.0,31.1,30.9,30.9,30.9,30.8,30.9,30.8,30.7,30.7,30.7,30.3,30.6,30.1,30.5,29.6,30.4,30.1,29.8,30.4,30.5,30.5,30.3,30.5,30.4,30.5,30.6,30.7,30.9,31.0,31.0,31.1,31.1,30.8,31.0,31.0,31.0,31.0,30.4,29.9,30.8,30.7,30.6,30.4,30.7,30.3,30.4,30.8,30.8,30.8,30.8,31.0,31.0,31.0,31.0,31.2,31.1,31.2,31.2,31.1,31.2,31.2],[31.3,31.5,31.5,31.5,31.5,31.4,31.4,31.4,31.4,31.4,31.3,31.3,31.2,31.3,31.2,31.1,31.1,31.0,30.9,30.8,30.6,30.6,30.0,30.2,29.9,29.5,29.3,29.1,28.9,28.2,28.1,27.2,27.5,25.9,26.6,25.5,26.2,24.8,23.7,24.2,22.6,22.9,21.9,19.9,20.9,18.9,18.7,17.6,17.0,18.3,16.6,17.8,18.5,21.1,18.8,17.7,19.8,20.5,19.0,20.2,23.0,23.0,21.9,25.0,25.4,24.2,23.0,21.8,21.0,19.5,16.9,17.7,16.9,15.8,14.1,15.0,12.7,15.3,14.4,10.3,10.3,7.3,4.1,2.1,0.8,2.7,4.2,6.8,9.5,10.7,13.1,16.0,15.9,18.7,19.7,19.7,21.7,22.7,23.8,25.1,26.1,27.0,27.5,27.8,28.4,28.7,29.3,29.5,29.6,29.9,29.5,29.7,30.0,29.0,29.5,29.0,29.4,29.5,29.9,30.1,30.1,30.5,30.7,30.5,30.8,30.7,30.9,30.7,30.9,30.9,31.1,31.1,31.2,30.8,31.0,30.9,31.0,31.2,31.1,31.2,31.1,31.2,31.1,31.2,31.0,31.2,31.0,31.0,31.0,30.8,31.0,30.6,30.8,30.8,30.7,30.5,30.5,30.1,30.5,30.2,30.5,30.4,30.2,30.7,30.7,30.6,30.4,30.6,30.4,30.7,30.8,30.8,31.0,30.9,31.0,31.0,31.1,30.9,30.8,31.0,31.0,30.8,30.4,29.8,30.5,30.5,30.4,30.4,30.7,30.5,30.3,30.4,30.6,30.2,30.8,30.8,30.8,30.7,30.8,31.0,31.0,31.1,31.2,31.0,31.1,31.0],[31.4,31.5,31.5,31.5,31.5,31.5,31.5,31.5,31.4,31.5,31.4,31.4,31.4,31.4,31.4,31.3,31.3,31.2,31.1,31.1,30.9,30.9,30.3,30.4,29.9,29.9,29.8,29.7,29.3,28.9,28.8,28.1,28.1,27.1,27.3,26.3,26.9,25.3,24.7,24.6,23.0,23.7,23.0,21.1,22.6,20.3,20.7,20.4,18.9,20.9,18.9,20.4,20.7,22.7,20.7,20.7,23.5,23.4,21.7,23.0,25.1,25.0,24.0,25.7,25.6,25.1,23.6,23.4,21.9,21.4,19.2,19.0,19.8,19.0,16.5,16.5,15.5,17.1,16.6,10.3,13.2,8.8,7.1,4.3,2.1,0.8,2.6,4.3,5.9,8.4,9.3,12.0,13.3,16.8,17.2,18.4,20.4,21.4,23.0,25.0,25.4,26.5,27.1,27.5,28.4,28.8,29.5,29.5,29.5,30.2,29.6,29.9,30.1,29.2,29.6,29.3,29.8,29.4,30.0,29.9,30.2,30.6,30.7,30.5,30.8,30.6,30.9,30.8,31.0,31.0,31.1,31.1,31.1,30.8,31.0,30.9,31.0,31.2,31.0,31.1,31.1,31.2,31.0,31.2,31.0,31.1,30.9,31.0,31.0,30.8,30.9,30.7,30.7,30.8,30.7,30.5,30.5,30.1,30.5,30.0,30.4,30.2,30.0,30.5,30.6,30.6,30.4,30.6,30.6,30.7,30.9,31.0,31.2,31.2,31.2,31.2,31.2,31.0,30.9,31.0,31.0,30.9,30.5,30.2,30.8,30.7,30.6,30.7,30.9,30.8,30.7,30.7,30.9,30.6,31.0,30.9,31.0,30.9,31.0,31.1,31.1,31.2,31.2,31.1,31.2,31.2],[31.3,31.5,31.5,31.5,31.5,31.5,31.5,31.5,31.4,31.4,31.3,31.4,31.3,31.4,31.3,31.3,31.3,31.3,31.1,31.1,30.9,30.9,30.4,30.5,30.2,29.9,30.1,29.9,29.7,29.1,29.1,28.4,28.5,27.2,27.4,26.5,27.1,25.6,24.7,24.4,23.1,23.5,22.7,20.8,22.1,20.0,21.6,21.4,20.3,22.6,20.3,22.2,22.2,24.3,22.5,21.9,23.7,24.3,23.1,24.6,25.3,25.5,25.0,25.9,26.0,25.3,24.4,24.2,22.2,20.8,19.6,20.5,20.0,19.8,18.0,17.7,17.8,19.0,17.4,13.6,16.1,12.0,10.1,6.9,4.4,2.3,0.8,2.2,3.6,6.1,7.3,9.3,11.4,14.1,15.9,16.2,19.1,20.4,21.4,23.5,24.8,25.9,26.9,27.2,28.4,28.5,29.3,29.4,29.4,29.9,29.4,29.7,29.8,28.8,29.4,28.7,29.3,29.0,29.7,29.8,30.1,30.4,30.5,30.4,30.7,30.6,30.8,30.6,30.9,30.7,31.0,30.9,31.1,30.7,30.9,30.8,31.0,31.1,31.1,31.1,31.1,31.2,31.0,31.1,31.0,31.1,30.9,30.9,30.9,30.7,30.8,30.6,30.7,30.7,30.7,30.3,30.5,30.2,30.4,30.2,30.3,30.3,30.0,30.5,30.6,30.6,30.3,30.7,30.5,30.8,30.9,31.0,31.2,31.2,31.2,31.2,31.2,31.0,31.0,31.0,31.0,31.0,30.3,30.2,30.7,30.7,30.6,30.8,30.8,30.7,30.6,30.5,30.9,30.5,31.0,30.9,31.1,30.9,31.1,31.2,31.2,31.2,31.3,31.2,31.3,31.3],[31.4,31.5,31.6,31.6,31.6,31.5,31.6,31.5,31.5,31.5,31.4,31.4,31.4,31.4,31.4,31.4,31.4,31.2,31.1,31.2,30.9,31.0,30.6,30.7,30.5,30.2,30.5,30.4,30.0,29.8,30.0,29.3,29.2,28.2,28.4,27.3,27.8,26.3,25.6,25.3,23.9,24.2,23.4,21.4,23.0,22.0,21.9,22.3,21.4,23.5,22.6,23.2,24.2,25.0,24.3,23.9,25.2,25.0,24.4,25.1,26.1,25.7,25.7,26.2,26.4,25.8,25.1,24.9,22.4,22.0,20.0,21.5,21.3,21.1,19.7,19.7,19.6,21.2,20.2,16.2,16.1,15.5,11.1,9.0,7.2,4.5,2.2,0.8,1.9,3.5,4.8,6.8,8.6,11.4,13.9,13.6,17.1,19.2,21.1,22.9,24.1,25.9,26.7,27.6,28.1,28.5,29.2,29.1,29.3,30.1,29.3,29.4,30.0,28.8,29.3,28.8,29.2,28.9,29.8,29.8,30.1,30.3,30.4,30.4,30.5,30.4,30.5,30.6,30.7,30.8,30.8,30.9,31.0,30.6,30.8,30.8,30.9,31.0,30.9,31.0,31.0,31.1,31.0,31.1,30.9,31.1,30.9,30.9,31.0,30.8,30.9,30.7,30.7,30.7,30.7,30.4,30.7,30.2,30.6,30.2,30.5,30.4,30.1,30.7,30.7,30.7,30.5,30.8,30.8,31.0,31.1,31.2,31.3,31.3,31.3,31.4,31.3,31.1,31.1,31.2,31.1,31.0,30.6,30.3,31.0,30.9,30.8,30.9,31.1,30.9,30.8,30.9,31.0,30.9,31.0,31.1,31.1,31.1,31.2,31.2,31.2,31.3,31.3,31.2,31.3,31.3],[31.5,31.6,31.6,31.6,31.6,31.6,31.6,31.6,31.5,31.5,31.4,31.5,31.5,31.5,31.5,31.4,31.5,31.4,31.2,31.3,31.1,31.1,30.8,30.8,30.6,30.3,30.6,30.6,30.2,30.1,29.9,29.8,29.4,28.9,29.3,28.1,28.8,27.6,26.9,26.2,25.4,25.6,24.9,22.8,24.7,23.3,23.8,23.8,23.0,24.7,23.8,24.2,24.5,25.3,24.4,24.1,25.4,25.5,24.7,25.2,26.5,26.4,25.8,26.4,26.8,26.4,25.5,25.3,23.5,22.4,20.9,22.7,22.4,22.8,20.9,20.9,20.2,21.9,21.5,18.1,18.1,15.5,13.3,9.2,9.9,7.0,3.9,2.0,0.8,1.7,3.2,4.5,7.0,8.9,10.2,11.9,15.2,16.9,19.8,21.3,23.1,24.8,26.1,26.7,27.9,27.9,29.0,29.3,29.3,29.9,29.3,29.5,29.4,28.3,28.9,28.0,28.9,28.4,29.5,29.7,30.0,30.3,30.2,30.2,30.4,30.3,30.4,30.5,30.6,30.7,30.8,30.8,30.9,30.4,30.7,30.6,30.7,30.9,30.8,30.9,30.9,31.0,30.9,31.0,30.7,31.1,30.8,30.9,30.9,30.7,30.9,30.7,30.7,30.7,30.8,30.6,30.8,30.3,30.7,30.4,30.7,30.6,30.1,30.8,30.8,30.8,30.7,30.9,30.9,31.0,31.2,31.3,31.4,31.4,31.4,31.4,31.3,31.2,31.1,31.2,31.2,31.0,30.7,30.2,31.0,30.9,30.8,30.8,31.1,30.9,30.8,30.9,31.0,31.0,31.2,31.2,31.1,31.2,31.3,31.2,31.3,31.4,31.4,31.2,31.4,31.4],[31.5,31.5,31.6,31.6,31.6,31.5,31.5,31.5,31.5,31.5,31.4,31.4,31.4,31.4,31.4,31.4,31.4,31.3,31.3,31.3,31.1,31.1,30.8,30.9,30.8,30.5,30.7,30.6,30.5,30.2,30.3,29.9,29.8,29.1,29.5,28.4,28.6,27.7,26.9,25.6,25.0,24.2,23.8,22.4,24.0,23.5,23.8,24.3,23.3,25.5,24.4,25.1,25.3,26.6,25.1,24.6,26.6,26.5,25.0,26.0,27.2,26.7,26.4,26.2,26.9,26.1,25.4,25.5,23.6,22.7,21.9,23.5,22.6,22.4,21.3,21.3,21.0,22.4,22.2,19.6,20.3,16.7,15.3,13.1,11.2,9.5,7.0,3.6,2.3,0.8,2.2,3.5,5.7,7.2,8.9,10.1,13.1,14.5,16.7,18.3,21.1,22.9,24.5,25.0,26.7,26.2,28.0,28.3,28.5,29.4,28.5,29.1,28.8,27.7,28.5,27.5,28.4,27.9,29.2,29.1,29.9,30.1,30.1,29.9,30.2,30.1,30.3,30.3,30.6,30.5,30.7,30.7,30.8,30.3,30.6,30.5,30.7,30.7,30.8,30.9,30.8,31.0,30.8,31.0,30.8,31.1,30.9,30.9,30.9,30.7,30.9,30.7,30.8,30.8,30.7,30.6,30.7,30.3,30.7,30.5,30.6,30.6,30.3,30.8,31.0,30.9,30.7,30.9,31.0,31.1,31.2,31.3,31.4,31.4,31.4,31.4,31.3,31.1,31.1,31.2,31.2,31.0,30.7,30.4,31.0,30.9,30.9,31.0,31.1,30.9,30.9,31.0,31.0,31.1,31.1,31.2,31.1,31.3,31.2,31.3,31.2,31.3,31.4,31.3,31.4,31.4],[31.5,31.5,31.6,31.6,31.6,31.6,31.6,31.5,31.5,31.5,31.4,31.5,31.5,31.5,31.5,31.5,31.5,31.4,31.2,31.3,31.1,31.1,30.9,30.9,30.8,30.6,30.8,30.8,30.6,30.5,30.4,30.3,30.0,29.6,29.9,28.9,29.4,28.5,27.8,27.2,26.1,26.0,25.5,23.5,25.5,24.3,24.9,25.1,24.1,25.8,24.3,25.3,25.4,26.7,25.4,24.9,26.5,26.7,25.5,25.9,27.3,27.0,26.8,27.0,27.2,27.2,26.0,25.7,24.1,23.5,22.5,24.0,22.9,22.5,21.9,23.0,22.7,23.3,23.0,20.6,21.2,18.1,16.2,15.0,14.5,9.3,8.5,4.9,3.5,1.8,0.8,2.1,3.9,6.0,7.5,9.1,11.6,13.0,16.2,18.0,21.0,22.8,24.2,25.1,26.1,26.1,27.7,27.9,28.2,29.2,28.2,28.4,28.6,26.9,27.8,27.2,28.0,27.6,28.5,28.8,29.1,29.5,29.6,29.6,29.7,29.8,29.7,29.9,30.1,30.2,30.4,30.5,30.6,30.1,30.4,30.3,30.5,30.7,30.6,30.7,30.7,30.9,30.7,30.9,30.6,31.0,30.8,30.9,30.9,30.8,30.9,30.7,30.7,30.8,30.8,30.7,30.7,30.4,30.7,30.5,30.7,30.7,30.3,30.9,30.9,30.9,30.7,31.0,31.0,31.1,31.3,31.3,31.4,31.4,31.4,31.5,31.4,31.3,31.2,31.3,31.3,31.1,30.9,30.5,31.1,30.9,30.9,31.0,31.1,31.0,30.8,31.0,31.1,31.0,31.2,31.3,31.2,31.2,31.2,31.3,31.3,31.4,31.4,31.2,31.4,31.4],[31.5,31.5,31.6,31.5,31.5,31.5,31.5,31.5,31.5,31.5,31.4,31.5,31.5,31.5,31.5,31.5,31.5,31.4,31.3,31.3,31.2,31.2,30.9,31.0,30.9,30.7,30.9,30.8,30.8,30.6,30.5,30.2,30.2,29.6,30.0,29.3,29.6,29.0,28.3,27.7,26.6,26.2,26.1,24.3,26.6,25.2,26.0,25.3,25.2,26.8,25.6,27.0,26.8,28.0,26.9,26.1,27.2,28.0,26.6,26.8,28.3,28.0,27.4,27.8,27.7,27.8,26.8,26.1,24.5,23.4,23.3,24.2,23.4,23.7,22.6,22.9,22.9,24.2,24.0,21.5,22.5,19.9,18.3,17.1,14.3,11.2,9.1,7.1,4.7,3.5,2.0,0.8,2.4,3.6,6.4,7.9,9.8,12.1,15.4,16.6,19.3,20.7,22.9,23.2,25.5,25.2,27.1,27.5,27.6,28.5,27.6,28.2,28.0,26.4,27.4,26.7,27.6,27.2,28.1,28.1,28.8,29.2,29.3,29.5,29.6,29.5,29.4,29.7,29.9,29.8,30.2,30.2,30.4,29.9,30.2,30.1,30.3,30.4,30.4,30.6,30.6,30.8,30.6,30.8,30.6,30.8,30.6,30.7,30.7,30.6,30.7,30.5,30.7,30.7,30.6,30.5,30.6,30.2,30.6,30.4,30.7,30.7,30.4,30.8,30.9,30.9,30.8,31.1,31.1,31.2,31.3,31.3,31.4,31.4,31.4,31.4,31.4,31.3,31.2,31.3,31.3,31.1,30.9,30.5,31.0,31.0,30.9,31.0,31.1,31.0,30.9,31.0,31.1,31.0,31.2,31.1,31.2,31.3,31.3,31.4,31.3,31.4,31.5,31.4,31.5,31.4],[31.5,31.5,31.6,31.6,31.6,31.6,31.6,31.6,31.5,31.5,31.5,31.5,31.5,31.5,31.5,31.5,31.5,31.4,31.4,31.4,31.2,31.3,31.0,31.1,30.8,30.7,30.9,30.9,30.8,30.8,30.7,30.6,30.3,30.2,30.4,29.7,30.0,29.3,28.7,27.9,27.7,27.0,26.9,25.1,27.0,26.2,26.9,27.1,26.3,27.7,26.9,27.6,27.8,28.7,27.6,26.6,28.0,28.5,27.5,27.7,28.8,28.6,28.2,28.5,28.4,28.4,27.5,27.3,24.9,24.5,24.3,25.9,24.8,25.1,23.9,24.7,24.8,25.7,25.1,23.3,24.7,22.5,21.0,18.9,17.7,13.4,11.2,7.5,7.2,5.3,3.3,2.1,0.8,2.5,4.1,5.6,7.5,9.7,12.1,15.7,18.9,21.0,22.3,22.9,24.7,24.4,26.3,26.9,27.4,28.1,27.6,27.9,27.7,26.0,27.3,26.6,27.4,27.0,28.0,28.2,28.8,29.3,29.3,29.2,29.7,29.5,29.4,29.4,29.8,29.6,30.1,30.2,30.4,29.7,30.2,30.0,30.3,30.5,30.5,30.7,30.6,30.9,30.7,31.0,30.7,31.0,30.8,30.9,31.0,30.8,31.0,30.8,30.9,31.0,30.9,30.9,30.9,30.6,30.9,30.8,30.9,30.9,30.6,31.0,31.1,31.1,31.0,31.2,31.2,31.3,31.4,31.4,31.4,31.4,31.4,31.4,31.4,31.3,31.4,31.4,31.4,31.3,31.2,30.9,31.2,31.1,31.0,31.2,31.3,31.1,31.1,31.2,31.1,31.1,31.3,31.3,31.2,31.4,31.4,31.4,31.4,31.4,31.5,31.4,31.5,31.5],[31.5,31.5,31.5,31.5,31.5,31.5,31.5,31.5,31.5,31.5,31.5,31.5,31.5,31.5,31.5,31.5,31.5,31.4,31.4,31.4,31.2,31.3,31.1,31.1,31.0,30.9,31.0,31.0,30.9,30.8,30.8,30.7,30.5,30.4,30.6,29.9,30.2,29.8,29.2,28.6,28.0,27.1,27.2,25.5,27.4,26.3,27.2,26.7,25.9,27.4,26.8,27.9,27.7,28.8,27.8,27.5,28.2,28.8,27.7,28.1,29.0,29.0,28.2,28.8,28.8,28.7,27.7,27.4,25.7,24.8,24.7,25.8,24.9,25.0,23.9,24.6,24.2,25.6,25.1,22.4,24.1,21.8,20.6,19.1,18.1,14.6,14.1,9.3,8.1,6.8,4.4,3.3,1.7,0.8,2.4,3.9,5.9,7.7,11.2,12.3,15.4,17.8,19.7,20.3,23.2,22.7,25.1,26.1,26.4,27.3,26.3,26.8,26.6,24.8,26.4,25.7,26.9,26.2,27.3,27.7,28.0,28.7,28.8,29.1,29.2,29.2,28.9,29.1,29.3,29.3,29.7,29.9,30.1,29.6,30.0,29.9,30.1,30.2,30.2,30.4,30.3,30.7,30.4,30.8,30.5,30.8,30.7,30.7,30.8,30.7,30.8,30.6,30.8,30.9,30.7,30.7,30.8,30.3,30.8,30.5,30.8,30.8,30.7,30.9,31.0,31.0,31.0,31.2,31.2,31.3,31.4,31.4,31.5,31.5,31.5,31.5,31.4,31.4,31.4,31.4,31.4,31.3,31.2,31.0,31.2,31.2,31.1,31.2,31.3,31.2,31.1,31.3,31.3,31.3,31.3,31.4,31.4,31.5,31.4,31.5,31.5,31.5,31.5,31.5,31.5,31.5],[31.5,31.5,31.6,31.6,31.5,31.6,31.6,31.5,31.5,31.5,31.4,31.5,31.4,31.5,31.4,31.5,31.5,31.4,31.4,31.4,31.3,31.4,31.3,31.2,31.2,31.0,31.2,31.1,31.1,31.0,30.9,30.9,30.7,30.5,30.7,30.0,30.3,30.0,29.6,29.1,28.8,28.4,28.5,26.8,28.5,27.6,28.4,27.6,27.0,28.5,27.3,28.5,28.1,29.1,28.5,27.5,28.6,29.2,27.9,27.9,29.3,29.3,28.6,29.2,29.1,29.1,28.2,27.5,26.2,25.6,25.8,26.8,26.1,26.4,25.4,25.9,26.4,26.9,26.5,24.9,25.6,24.5,23.4,22.3,21.7,17.9,18.7,12.4,12.0,8.6,7.4,6.3,3.2,2.0,0.8,2.5,4.8,6.5,7.6,11.2,15.2,16.4,19.4,21.1,23.6,23.8,25.7,26.6,27.0,27.1,27.0,27.3,26.7,25.4,26.8,25.9,27.3,26.4,27.8,27.9,28.6,29.1,29.2,29.2,29.4,29.3,29.2,29.4,29.4,29.5,29.8,29.9,30.1,29.7,30.0,29.9,30.1,30.3,30.3,30.5,30.4,30.8,30.6,30.9,30.7,31.0,30.8,30.8,30.8,30.7,30.9,30.7,30.9,31.0,30.8,30.8,30.7,30.4,30.9,30.8,30.9,30.9,30.6,31.0,31.1,31.2,31.0,31.2,31.2,31.3,31.4,31.4,31.5,31.5,31.5,31.5,31.5,31.4,31.4,31.5,31.5,31.4,31.3,31.1,31.3,31.3,31.2,31.3,31.3,31.2,31.2,31.2,31.3,31.4,31.4,31.3,31.3,31.4,31.5,31.5,31.5,31.5,31.5,31.5,31.6,31.5],[31.5,31.5,31.6,31.6,31.6,31.6,31.6,31.6,31.6,31.5,31.5,31.5,31.5,31.5,31.5,31.6,31.6,31.5,31.4,31.4,31.4,31.4,31.2,31.2,31.0,30.9,31.1,31.1,31.0,31.0,30.9,31.0,30.8,30.8,30.9,30.3,30.6,30.3,29.9,29.5,29.0,28.6,28.8,27.4,28.7,28.0,28.5,28.2,27.4,29.2,27.9,28.8,28.4,29.3,28.8,27.7,28.9,29.4,28.4,28.4,29.6,29.6,29.2,29.6,29.4,29.3,28.8,28.3,27.0,25.8,26.3,27.3,26.2,27.0,25.9,26.6,27.2,27.5,27.3,25.8,26.4,25.1,24.9,24.1,23.7,20.2,20.0,16.9,14.8,10.5,8.8,7.0,6.0,3.6,1.9,0.8,2.0,3.5,5.0,6.5,10.3,11.7,15.2,16.9,21.1,21.3,23.8,25.2,25.8,26.3,26.0,26.7,26.4,24.9,26.2,25.5,26.7,26.1,27.9,27.6,28.5,28.8,28.9,29.1,29.0,29.2,29.0,29.1,29.2,29.2,29.6,29.9,30.0,29.7,30.0,29.9,30.2,30.3,30.3,30.5,30.5,30.8,30.6,30.9,30.8,31.0,30.8,30.8,31.0,30.8,31.0,30.8,31.0,31.1,30.9,30.9,30.9,30.6,31.1,30.9,31.1,31.0,30.8,31.2,31.2,31.3,31.1,31.3,31.3,31.3,31.4,31.4,31.5,31.5,31.5,31.5,31.5,31.5,31.5,31.5,31.5,31.5,31.4,31.2,31.4,31.4,31.3,31.4,31.4,31.3,31.3,31.4,31.3,31.3,31.4,31.5,31.3,31.5,31.5,31.5,31.5,31.5,31.6,31.4,31.6,31.5],[31.6,31.6,31.6,31.6,31.6,31.6,31.6,31.6,31.6,31.6,31.5,31.6,31.5,31.6,31.5,31.6,31.6,31.5,31.5,31.4,31.4,31.4,31.3,31.2,31.2,31.0,31.1,31.0,31.1,30.9,30.9,30.9,30.8,30.6,30.8,30.3,30.7,30.2,30.0,29.8,29.4,29.0,29.0,27.9,29.1,28.4,28.8,28.8,27.8,29.2,28.3,28.8,28.6,29.2,28.8,27.9,28.8,29.3,28.4,28.4,29.5,29.6,29.1,29.6,29.4,29.4,28.9,28.1,27.2,26.1,26.9,27.3,26.1,26.9,26.1,26.7,27.3,27.5,27.6,25.9,26.7,25.5,25.1,24.0,23.1,20.0,21.2,16.3,16.1,13.6,10.3,9.4,7.9,7.1,3.8,1.7,0.8,1.8,3.0,4.0,8.1,10.0,14.8,15.3,19.1,19.4,21.9,24.2,24.9,25.5,25.3,25.5,26.0,24.6,26.1,25.8,26.4,26.0,27.2,27.5,28.3,29.0,29.0,29.2,29.0,29.2,28.9,29.1,29.2,29.2,29.6,29.9,30.1,30.0,30.0,30.0,30.2,30.4,30.3,30.4,30.5,30.8,30.6,30.9,30.7,30.9,30.8,30.9,30.9,30.8,31.0,30.7,30.9,31.0,30.9,30.9,30.9,30.6,31.1,31.0,31.1,31.1,30.8,31.1,31.2,31.3,31.1,31.3,31.3,31.5,31.4,31.5,31.5,31.5,31.5,31.6,31.6,31.6,31.5,31.6,31.6,31.5,31.5,31.3,31.5,31.2,31.4,31.4,31.4,31.3,31.3,31.4,31.2,31.3,31.5,31.3,31.3,31.5,31.5,31.4,31.4,31.6,31.5,31.4,31.5,31.6],[31.5,31.5,31.6,31.6,31.6,31.6,31.6,31.6,31.6,31.5,31.5,31.5,31.5,31.6,31.5,31.5,31.6,31.5,31.5,31.5,31.4,31.4,31.3,31.3,31.2,31.1,31.3,31.1,31.2,31.2,31.1,31.2,31.0,31.0,31.0,30.6,30.8,30.5,30.3,30.0,29.8,29.3,29.3,28.1,29.3,28.5,29.1,29.0,28.3,29.6,28.6,29.4,28.9,29.7,29.4,28.6,29.3,29.8,28.6,28.8,29.8,29.8,29.6,29.9,29.6,29.6,29.4,28.7,27.5,26.4,27.3,27.8,26.7,27.6,26.5,27.4,27.9,28.3,28.2,27.0,27.6,26.2,25.8,24.3,24.1,21.9,21.8,17.8,16.7,14.6,11.6,11.0,8.9,8.2,5.8,2.8,1.8,0.8,1.8,3.1,6.1,8.1,11.0,12.4,16.6,17.2,19.1,22.3,23.0,24.2,24.2,25.0,25.2,23.7,25.1,24.9,25.9,25.5,27.4,27.2,28.2,28.8,29.0,28.9,28.6,28.8,28.6,28.9,28.9,28.8,29.3,29.7,29.8,29.5,29.8,29.8,30.1,30.3,30.3,30.5,30.5,30.8,30.6,30.8,30.7,30.9,30.8,30.9,31.0,30.8,31.1,30.7,31.0,31.1,30.9,31.1,31.0,30.7,31.2,31.0,31.2,31.1,31.0,31.2,31.4,31.4,31.2,31.3,31.4,31.4,31.5,31.5,31.5,31.6,31.5,31.6,31.6,31.6,31.5,31.6,31.6,31.5,31.5,31.4,31.5,31.4,31.4,31.5,31.5,31.4,31.4,31.5,31.4,31.4,31.5,31.4,31.4,31.5,31.5,31.5,31.5,31.6,31.6,31.5,31.6,31.6],[31.6,31.6,31.6,31.6,31.6,31.6,31.6,31.6,31.6,31.6,31.6,31.6,31.6,31.6,31.6,31.6,31.6,31.5,31.5,31.5,31.4,31.4,31.4,31.3,31.2,31.1,31.2,31.1,31.1,31.1,31.0,31.1,31.0,31.0,30.9,30.8,30.9,30.8,30.4,30.0,30.0,29.1,29.3,28.2,29.3,28.7,29.2,29.1,28.4,30.0,28.7,29.2,29.1,29.8,29.5,28.5,29.4,29.9,28.9,29.0,29.8,29.9,29.6,30.0,29.7,29.6,29.5,28.9,27.9,26.8,27.4,28.0,27.0,27.7,26.8,27.4,28.1,28.2,28.3,26.6,28.2,26.0,25.5,24.6,23.6,21.9,22.0,18.2,17.8,14.9,11.7,13.2,9.4,9.8,6.5,3.8,2.8,1.7,0.8,2.0,4.1,5.5,8.7,10.2,14.5,16.0,17.8,21.3,21.3,22.8,22.9,23.5,23.8,22.9,24.3,23.8,25.7,25.4,27.5,27.2,28.5,28.9,28.9,28.8,28.8,28.8,28.6,28.5,28.8,28.8,29.3,29.4,29.8,29.5,29.9,29.8,30.2,30.3,30.4,30.5,30.6,30.9,30.7,30.9,30.7,30.9,30.8,30.9,31.0,30.8,31.1,30.7,31.0,31.1,31.0,31.1,31.1,30.8,31.2,31.0,31.3,31.1,30.9,31.3,31.4,31.5,31.3,31.3,31.4,31.5,31.5,31.5,31.6,31.6,31.6,31.6,31.6,31.6,31.6,31.6,31.6,31.5,31.5,31.4,31.5,31.4,31.5,31.5,31.5,31.4,31.4,31.5,31.3,31.5,31.5,31.4,31.3,31.5,31.6,31.5,31.5,31.6,31.6,31.4,31.6,31.6],[31.6,31.5,31.6,31.6,31.6,31.6,31.6,31.6,31.6,31.6,31.5,31.6,31.5,31.6,31.6,31.6,31.6,31.5,31.5,31.5,31.4,31.4,31.4,31.3,31.2,31.1,31.3,31.1,31.2,31.1,31.1,31.2,31.0,31.1,30.9,30.8,30.9,30.8,30.5,30.0,30.0,29.2,29.3,28.0,29.5,28.8,29.2,29.3,28.7,30.1,29.2,29.6,29.3,29.9,29.6,28.9,29.6,30.0,29.0,29.3,30.0,30.1,29.8,30.0,29.7,29.3,29.6,29.2,27.7,27.1,28.0,28.3,27.4,28.3,27.0,27.8,28.4,28.9,28.9,27.5,28.4,27.2,26.9,25.3,25.4,23.5,23.6,20.8,20.3,17.7,15.4,14.4,11.5,10.3,8.6,6.3,4.5,3.5,2.2,0.8,2.8,4.3,7.4,8.5,11.3,14.0,16.0,19.5,20.1,21.6,21.7,22.9,23.4,22.8,23.9,24.5,25.2,25.6,27.1,27.3,28.2,28.8,28.8,28.9,28.9,28.8,28.4,28.5,28.7,28.7,29.1,29.5,29.8,29.4,29.9,29.7,30.2,30.2,30.4,30.5,30.5,30.8,30.7,30.9,30.7,31.0,30.9,31.0,31.1,30.9,31.1,30.8,31.1,31.2,31.0,31.2,31.1,30.8,31.3,31.1,31.3,31.2,31.1,31.3,31.4,31.5,31.3,31.4,31.4,31.5,31.5,31.6,31.6,31.6,31.6,31.6,31.6,31.6,31.6,31.6,31.6,31.6,31.5,31.5,31.5,31.5,31.5,31.5,31.5,31.4,31.5,31.5,31.4,31.5,31.6,31.6,31.5,31.6,31.6,31.6,31.5,31.6,31.6,31.5,31.6,31.6],[31.6,31.5,31.6,31.6,31.6,31.6,31.6,31.6,31.6,31.6,31.6,31.6,31.5,31.6,31.6,31.6,31.6,31.6,31.6,31.5,31.5,31.5,31.4,31.4,31.3,31.2,31.3,31.2,31.3,31.2,31.2,31.2,31.1,31.1,31.0,30.9,31.0,31.1,30.8,30.6,30.5,30.1,30.2,29.2,29.9,29.4,29.8,29.7,29.1,30.3,29.7,30.0,29.9,30.1,30.1,29.4,30.0,30.2,29.4,29.6,30.3,30.2,30.0,30.3,30.1,29.9,29.9,29.4,28.7,27.8,28.6,28.8,28.0,29.0,28.3,28.6,29.5,29.6,29.5,28.5,28.9,28.3,27.5,26.2,26.3,24.5,24.9,22.2,22.1,21.8,19.3,18.9,15.2,14.8,14.0,9.8,9.5,7.1,5.0,2.6,0.8,2.5,4.6,6.8,10.2,13.2,15.7,18.9,19.4,22.3,22.1,22.9,23.5,23.6,24.1,24.5,26.2,26.3,27.3,28.1,28.8,29.3,29.2,29.1,29.1,29.1,28.8,28.6,28.7,28.9,29.1,29.4,29.7,29.4,29.8,30.0,30.3,30.5,30.5,30.7,30.7,30.9,30.8,31.0,30.9,31.1,31.1,31.2,31.2,31.1,31.3,30.9,31.2,31.4,31.1,31.2,31.2,30.9,31.3,31.3,31.4,31.3,31.3,31.4,31.5,31.5,31.4,31.5,31.5,31.6,31.6,31.6,31.6,31.6,31.6,31.6,31.7,31.6,31.6,31.6,31.6,31.5,31.6,31.5,31.5,31.5,31.5,31.6,31.5,31.5,31.5,31.5,31.5,31.5,31.6,31.5,31.5,31.6,31.6,31.6,31.6,31.6,31.6,31.6,31.6,31.6],[31.6,31.6,31.6,31.6,31.6,31.6,31.6,31.6,31.6,31.6,31.6,31.6,31.5,31.6,31.6,31.6,31.6,31.5,31.5,31.6,31.5,31.5,31.4,31.4,31.4,31.3,31.4,31.2,31.4,31.2,31.3,31.3,31.1,31.3,31.1,31.1,31.1,31.2,31.0,30.8,30.9,30.3,30.5,29.6,30.2,29.5,30.0,30.2,29.3,30.6,30.0,30.1,30.0,30.4,30.3,29.4,30.3,30.5,29.6,29.8,30.6,30.4,30.2,30.4,30.2,30.0,30.0,29.6,28.9,28.1,28.9,29.1,28.4,29.5,28.7,29.3,29.8,29.7,29.7,28.8,29.4,28.8,27.9,26.9,26.6,25.5,25.3,23.9,23.3,23.0,21.0,20.6,17.2,17.5,15.6,11.5,9.9,7.8,7.0,4.7,2.6,0.8,2.6,4.4,7.4,9.3,11.2,14.2,15.5,19.3,19.2,21.1,22.0,21.8,23.2,24.2,25.8,26.4,27.2,28.1,28.9,29.4,29.3,29.0,29.2,29.1,28.2,28.6,28.2,28.7,28.8,29.5,29.5,29.6,29.9,30.0,30.4,30.4,30.5,30.6,30.7,31.0,30.8,31.1,31.0,31.2,31.2,31.3,31.3,31.2,31.4,31.1,31.4,31.4,31.2,31.4,31.3,31.2,31.4,31.4,31.5,31.4,31.4,31.5,31.6,31.6,31.5,31.5,31.5,31.6,31.6,31.6,31.6,31.6,31.6,31.6,31.6,31.6,31.6,31.6,31.6,31.6,31.6,31.5,31.6,31.5,31.5,31.6,31.6,31.5,31.5,31.5,31.4,31.5,31.6,31.5,31.4,31.6,31.6,31.6,31.6,31.6,31.6,31.5,31.6,31.6],[31.6,31.6,31.6,31.6,31.6,31.6,31.6,31.6,31.6,31.6,31.6,31.6,31.6,31.6,31.6,31.6,31.6,31.6,31.6,31.6,31.6,31.5,31.4,31.4,31.4,31.3,31.3,31.2,31.3,31.2,31.2,31.2,31.1,31.2,31.0,31.0,30.9,30.8,31.0,30.7,31.0,30.4,30.5,29.7,30.4,29.9,30.3,30.3,30.0,30.8,30.4,30.5,30.2,30.7,30.6,29.9,30.5,30.7,30.0,30.1,30.6,30.7,30.2,30.4,30.2,30.1,30.1,29.8,29.3,28.2,29.2,29.4,28.6,29.5,28.9,29.6,30.0,30.2,30.0,29.1,30.0,29.4,28.9,27.8,28.0,26.6,27.1,24.6,24.5,23.9,22.6,22.6,19.4,19.6,17.4,14.4,13.3,10.0,9.2,7.2,4.2,2.5,0.8,2.8,5.0,7.7,8.8,13.5,13.6,17.9,16.2,19.5,20.6,20.6,22.5,23.4,25.6,26.3,26.9,28.2,28.8,29.6,29.3,28.9,28.8,28.7,27.8,27.8,27.8,28.3,28.6,29.2,29.5,29.4,29.7,29.8,30.3,30.4,30.5,30.6,30.7,30.9,30.9,31.0,31.0,31.1,31.1,31.2,31.3,31.3,31.4,31.2,31.4,31.5,31.3,31.4,31.4,31.3,31.5,31.5,31.5,31.5,31.5,31.6,31.6,31.6,31.5,31.5,31.6,31.6,31.6,31.6,31.6,31.7,31.6,31.6,31.7,31.6,31.6,31.7,31.7,31.6,31.6,31.6,31.6,31.6,31.6,31.6,31.6,31.5,31.6,31.6,31.5,31.6,31.6,31.5,31.5,31.6,31.6,31.6,31.6,31.6,31.7,31.6,31.7,31.6],[31.6,31.6,31.6,31.6,31.6,31.6,31.6,31.6,31.6,31.6,31.6,31.6,31.5,31.6,31.6,31.6,31.6,31.5,31.6,31.6,31.5,31.5,31.5,31.5,31.4,31.4,31.4,31.3,31.4,31.3,31.3,31.3,31.2,31.3,31.1,31.2,31.1,31.0,31.1,30.8,31.1,30.6,31.0,29.9,30.7,30.0,30.4,30.7,29.7,30.8,30.2,30.3,30.2,30.8,30.4,30.0,30.5,30.7,30.0,30.1,30.6,30.5,30.3,30.4,30.2,30.1,30.2,29.7,29.0,28.2,29.2,29.4,28.8,29.6,29.1,29.7,30.0,30.0,30.1,29.3,30.0,29.6,29.3,27.9,27.5,26.5,26.7,25.4,25.0,24.1,23.2,23.0,20.3,20.6,18.8,15.7,14.5,11.2,10.4,8.1,6.6,4.3,2.7,0.8,3.0,5.6,6.1,8.8,10.5,16.5,13.0,15.9,18.5,17.3,21.0,21.9,23.9,25.9,26.4,28.2,28.5,29.4,29.0,28.9,28.5,28.5,27.1,27.4,27.3,28.0,28.1,28.9,29.1,29.3,29.5,29.8,30.1,30.1,30.4,30.6,30.6,30.9,30.8,31.0,31.0,31.1,31.1,31.2,31.3,31.3,31.3,31.3,31.5,31.5,31.4,31.5,31.5,31.4,31.6,31.5,31.6,31.5,31.5,31.6,31.6,31.6,31.5,31.6,31.6,31.6,31.6,31.7,31.7,31.7,31.7,31.7,31.7,31.6,31.6,31.7,31.7,31.6,31.7,31.6,31.6,31.6,31.6,31.6,31.6,31.6,31.6,31.6,31.5,31.6,31.6,31.5,31.5,31.6,31.6,31.6,31.6,31.6,31.7,31.6,31.7,31.7],[31.6,31.6,31.6,31.6,31.6,31.6,31.6,31.6,31.6,31.6,31.6,31.6,31.6,31.6,31.6,31.6,31.6,31.6,31.6,31.6,31.6,31.6,31.6,31.6,31.5,31.5,31.5,31.4,31.5,31.5,31.5,31.4,31.4,31.3,31.2,31.1,31.0,31.0,31.3,30.9,31.2,30.8,31.1,30.2,30.9,30.6,30.9,30.9,30.6,31.1,30.8,30.8,30.6,31.1,30.9,30.5,30.9,31.1,30.5,30.5,30.9,30.9,30.4,30.6,30.3,30.3,30.4,30.1,29.6,28.8,29.7,30.2,29.6,30.4,29.7,30.4,30.7,30.8,30.7,30.2,30.7,30.5,30.3,29.3,29.4,28.2,28.4,26.6,26.8,26.0,25.5,25.6,22.5,23.2,21.2,18.0,16.2,14.0,14.3,10.1,9.0,6.8,4.5,2.2,0.8,2.2,3.3,6.0,8.3,12.1,12.1,13.8,16.1,16.7,20.6,21.9,24.2,25.0,25.9,27.3,28.4,29.1,29.0,28.4,27.4,27.5,26.8,27.0,27.1,27.3,27.8,28.5,29.0,29.2,29.6,29.7,30.2,30.3,30.5,30.6,30.7,30.9,30.8,31.0,31.1,31.2,31.3,31.3,31.4,31.4,31.5,31.4,31.5,31.6,31.5,31.6,31.6,31.5,31.6,31.6,31.6,31.6,31.6,31.6,31.7,31.6,31.6,31.6,31.6,31.7,31.6,31.7,31.7,31.7,31.7,31.7,31.7,31.7,31.7,31.7,31.7,31.6,31.7,31.6,31.6,31.6,31.6,31.6,31.6,31.6,31.6,31.6,31.5,31.5,31.6,31.6,31.5,31.6,31.6,31.6,31.6,31.6,31.7,31.6,31.7,31.6],[31.6,31.6,31.6,31.7,31.7,31.7,31.7,31.7,31.6,31.6,31.6,31.6,31.6,31.6,31.6,31.6,31.6,31.6,31.6,31.6,31.6,31.6,31.6,31.6,31.5,31.5,31.5,31.5,31.5,31.5,31.5,31.4,31.4,31.3,31.2,31.2,31.0,31.1,31.2,30.8,31.1,30.6,31.1,30.1,31.0,30.6,30.9,30.9,30.6,31.1,30.8,30.8,30.6,31.1,30.9,30.5,30.8,31.0,30.4,30.5,30.8,30.9,30.4,30.6,30.3,30.3,30.4,29.9,29.6,28.9,29.8,30.2,29.8,30.5,29.9,30.5,30.6,30.8,30.7,30.4,30.8,30.5,30.4,29.6,29.6,28.3,28.5,27.0,26.2,25.8,25.0,24.1,22.6,22.4,21.7,18.8,17.9,14.5,14.8,12.0,9.7,8.2,7.4,4.1,2.2,0.8,1.8,3.5,5.8,8.6,9.4,12.4,14.8,16.0,17.8,20.8,22.7,24.3,25.7,26.4,27.5,28.2,27.9,27.4,27.4,26.8,26.9,26.0,27.0,26.9,27.9,28.2,28.9,28.5,29.2,29.2,29.8,29.9,30.2,30.3,30.3,30.8,30.4,30.9,30.9,31.1,31.2,31.2,31.3,31.3,31.5,31.4,31.5,31.6,31.5,31.6,31.5,31.5,31.6,31.6,31.6,31.6,31.6,31.6,31.7,31.7,31.6,31.6,31.6,31.7,31.7,31.7,31.7,31.7,31.7,31.7,31.7,31.7,31.7,31.7,31.7,31.6,31.6,31.6,31.6,31.5,31.6,31.6,31.6,31.5,31.6,31.6,31.5,31.6,31.6,31.6,31.5,31.6,31.6,31.6,31.6,31.6,31.6,31.6,31.7,31.7],[31.6,31.6,31.6,31.6,31.6,31.6,31.6,31.6,31.6,31.6,31.6,31.6,31.6,31.6,31.6,31.6,31.6,31.6,31.6,31.6,31.6,31.6,31.6,31.6,31.5,31.5,31.5,31.5,31.5,31.5,31.5,31.4,31.4,31.3,31.3,31.2,31.1,31.2,31.4,31.1,31.3,30.9,31.2,30.5,31.0,30.6,30.9,30.9,30.6,31.1,30.8,30.9,30.7,31.1,31.0,30.6,30.9,31.1,30.6,30.6,31.0,30.9,30.6,30.7,30.5,30.4,30.5,30.1,29.6,28.9,29.8,30.4,30.0,30.7,30.2,30.6,30.7,30.8,30.8,30.3,30.8,30.5,30.5,29.9,29.8,28.9,28.8,27.4,27.2,26.3,25.5,25.3,23.0,23.1,22.0,20.2,18.4,16.1,16.3,13.6,12.8,8.9,8.0,5.8,3.1,1.6,0.8,2.2,4.3,7.2,8.3,10.4,14.9,14.1,17.6,19.2,22.2,24.0,24.9,26.3,27.1,28.2,27.9,27.1,25.9,26.6,25.9,26.1,26.4,26.8,27.4,28.0,28.5,28.7,29.1,29.3,29.7,29.9,30.0,30.3,30.5,30.8,30.6,30.9,31.0,31.1,31.2,31.2,31.4,31.3,31.5,31.4,31.5,31.6,31.5,31.6,31.6,31.5,31.6,31.6,31.6,31.6,31.6,31.7,31.7,31.6,31.6,31.6,31.6,31.7,31.7,31.7,31.7,31.7,31.7,31.7,31.7,31.7,31.7,31.7,31.7,31.6,31.7,31.6,31.6,31.5,31.6,31.6,31.6,31.6,31.6,31.6,31.5,31.6,31.6,31.5,31.5,31.6,31.6,31.6,31.6,31.6,31.6,31.6,31.7,31.7],[31.6,31.6,31.6,31.7,31.7,31.7,31.7,31.7,31.6,31.6,31.6,31.6,31.6,31.6,31.6,31.7,31.7,31.6,31.6,31.6,31.6,31.6,31.6,31.6,31.5,31.5,31.6,31.5,31.6,31.5,31.5,31.4,31.5,31.3,31.3,31.2,31.1,31.0,31.3,31.1,31.1,31.0,31.1,30.5,31.1,30.9,31.1,31.1,30.9,31.0,31.0,31.2,31.0,31.2,31.1,30.8,31.1,31.2,30.9,30.8,31.0,31.1,30.7,30.8,30.6,30.3,30.7,30.4,30.1,29.6,30.3,30.6,30.4,30.8,30.5,30.8,30.9,31.1,31.0,30.7,31.0,30.8,30.7,30.3,30.5,29.7,29.6,28.6,28.3,28.4,27.0,27.4,25.5,24.9,23.9,21.5,19.9,18.2,18.2,15.4,14.0,11.8,9.8,7.4,4.6,3.1,1.8,0.8,2.7,4.9,6.4,8.5,11.0,12.3,15.8,18.4,21.0,23.1,24.6,25.9,26.5,27.6,27.6,26.8,25.5,26.3,25.7,25.3,26.3,26.3,26.7,27.6,28.4,28.6,29.0,29.1,29.5,29.8,29.9,30.1,30.3,30.6,30.3,30.9,30.8,31.0,31.1,31.2,31.4,31.3,31.5,31.4,31.5,31.6,31.5,31.6,31.6,31.5,31.6,31.6,31.6,31.7,31.7,31.7,31.7,31.7,31.6,31.6,31.6,31.7,31.7,31.7,31.7,31.7,31.7,31.7,31.7,31.7,31.7,31.7,31.7,31.7,31.7,31.6,31.6,31.6,31.6,31.6,31.7,31.6,31.6,31.6,31.6,31.6,31.6,31.6,31.6,31.6,31.7,31.6,31.7,31.7,31.7,31.6,31.7,31.7],[31.6,31.6,31.7,31.7,31.7,31.7,31.7,31.7,31.6,31.6,31.6,31.6,31.6,31.7,31.6,31.6,31.7,31.6,31.6,31.6,31.6,31.6,31.6,31.6,31.6,31.5,31.6,31.5,31.6,31.6,31.6,31.5,31.5,31.4,31.4,31.3,31.2,31.1,31.4,31.2,31.2,31.1,31.3,30.8,31.2,31.0,31.2,31.1,31.0,31.2,31.1,31.2,31.0,31.2,31.1,30.9,31.1,31.2,30.8,30.9,31.0,31.1,30.8,30.8,30.6,30.5,30.7,30.5,30.1,29.7,30.4,30.6,30.5,31.0,30.7,31.0,31.0,31.2,31.0,30.8,31.1,30.9,30.9,30.3,30.6,29.9,29.7,29.0,28.3,28.0,27.0,26.6,25.3,24.7,23.2,21.5,20.3,18.4,19.7,17.7,15.9,13.9,13.0,9.2,7.4,6.2,4.1,3.0,0.8,2.7,4.1,6.5,9.3,10.5,12.4,15.4,17.9,21.5,23.3,25.0,25.6,27.1,26.7,26.0,24.7,25.6,25.3,25.1,25.9,26.1,26.5,27.5,27.9,28.1,28.5,28.9,29.2,29.5,29.4,30.0,30.1,30.5,30.1,30.8,30.7,30.9,31.0,31.1,31.3,31.3,31.4,31.3,31.5,31.6,31.5,31.6,31.6,31.5,31.6,31.6,31.6,31.6,31.7,31.7,31.7,31.7,31.6,31.6,31.6,31.7,31.7,31.7,31.7,31.7,31.7,31.7,31.7,31.7,31.6,31.7,31.7,31.6,31.7,31.6,31.6,31.6,31.6,31.6,31.6,31.6,31.6,31.6,31.5,31.6,31.6,31.6,31.5,31.6,31.6,31.6,31.6,31.6,31.7,31.6,31.7,31.6],[31.6,31.6,31.6,31.6,31.6,31.6,31.6,31.6,31.6,31.6,31.6,31.6,31.6,31.6,31.6,31.6,31.6,31.6,31.6,31.6,31.6,31.6,31.6,31.6,31.6,31.5,31.6,31.5,31.5,31.5,31.6,31.5,31.4,31.4,31.4,31.3,31.3,31.2,31.4,31.2,31.3,31.1,31.2,30.7,31.2,30.9,31.0,31.0,30.8,31.1,31.0,31.2,31.0,31.3,31.1,31.0,31.1,31.2,30.9,31.0,31.0,31.1,30.9,30.8,30.8,30.5,30.8,30.7,29.8,29.4,30.2,30.6,30.6,30.9,30.7,30.8,30.8,31.1,30.9,30.7,31.0,30.7,30.7,30.4,30.4,29.7,29.4,28.7,28.1,28.0,26.7,26.9,25.6,24.3,23.5,22.2,21.8,20.7,21.6,19.6,18.3,17.4,15.6,14.8,10.2,7.7,6.9,5.4,2.5,0.8,2.3,3.9,6.3,9.0,10.1,13.3,16.1,18.4,21.5,23.5,24.7,25.6,24.6,25.1,23.8,25.0,24.3,24.4,25.1,25.4,25.6,26.2,26.9,27.4,27.6,28.0,28.2,28.6,28.8,29.6,30.0,30.4,30.0,30.8,30.5,30.9,30.9,30.9,31.1,31.2,31.3,31.3,31.4,31.5,31.4,31.5,31.6,31.5,31.6,31.6,31.7,31.6,31.6,31.7,31.7,31.7,31.6,31.6,31.6,31.7,31.7,31.7,31.7,31.7,31.7,31.7,31.7,31.7,31.7,31.7,31.7,31.7,31.7,31.7,31.6,31.7,31.6,31.6,31.7,31.6,31.6,31.6,31.6,31.6,31.6,31.6,31.6,31.7,31.6,31.6,31.7,31.6,31.7,31.6,31.7,31.6],[31.6,31.6,31.6,31.7,31.7,31.7,31.7,31.7,31.6,31.6,31.6,31.6,31.6,31.7,31.6,31.7,31.7,31.6,31.7,31.7,31.6,31.7,31.6,31.6,31.6,31.6,31.6,31.6,31.6,31.6,31.6,31.6,31.6,31.5,31.5,31.4,31.4,31.4,31.5,31.3,31.4,31.2,31.4,30.8,31.3,31.1,31.3,31.1,31.1,31.2,31.2,31.3,31.1,31.3,31.1,31.0,31.2,31.2,30.9,30.9,31.1,31.2,30.9,31.0,30.8,30.7,30.9,30.7,30.3,30.0,30.6,30.7,30.7,31.0,30.8,31.0,31.0,31.2,31.0,30.8,31.1,30.9,30.9,30.5,30.6,30.0,29.8,29.4,28.7,28.2,27.5,26.6,25.7,23.8,23.7,23.1,22.6,20.9,22.2,19.9,19.4,17.2,16.0,14.1,11.4,8.6,8.4,7.1,4.0,2.0,0.8,2.4,4.4,6.0,7.5,9.1,11.7,15.1,18.9,20.2,22.2,24.4,24.3,24.0,23.1,24.3,24.9,24.1,25.4,25.4,26.1,25.9,26.9,27.0,27.4,27.8,28.1,28.6,28.4,29.1,29.2,29.9,29.1,30.4,29.9,30.5,30.5,30.7,31.1,31.0,31.2,31.2,31.4,31.5,31.4,31.5,31.5,31.4,31.6,31.6,31.6,31.6,31.6,31.7,31.7,31.7,31.6,31.6,31.6,31.7,31.7,31.7,31.7,31.7,31.7,31.7,31.7,31.7,31.7,31.7,31.7,31.7,31.7,31.6,31.6,31.6,31.6,31.6,31.6,31.6,31.6,31.6,31.5,31.6,31.6,31.6,31.5,31.6,31.6,31.6,31.6,31.6,31.6,31.6,31.7,31.7],[31.6,31.6,31.6,31.7,31.7,31.7,31.6,31.7,31.6,31.6,31.6,31.6,31.6,31.6,31.6,31.6,31.7,31.6,31.6,31.6,31.6,31.6,31.6,31.6,31.6,31.6,31.6,31.6,31.6,31.6,31.6,31.5,31.6,31.4,31.5,31.4,31.3,31.3,31.4,31.3,31.3,31.2,31.4,30.9,31.3,31.0,31.2,31.1,31.0,31.3,31.2,31.3,31.2,31.3,31.1,31.0,31.2,31.2,31.0,31.0,31.2,31.2,31.0,31.0,30.9,30.8,30.9,30.7,30.3,30.1,30.6,30.7,30.6,31.0,30.8,31.0,31.0,31.2,31.1,30.9,31.2,30.9,30.9,30.7,30.7,30.2,30.1,29.4,28.8,28.6,27.4,26.9,26.1,24.9,24.1,23.8,23.0,22.2,23.1,22.2,20.7,19.5,18.9,17.4,13.3,10.7,9.6,8.0,5.7,3.2,1.8,0.8,2.1,3.7,5.1,7.3,8.3,11.9,15.5,18.3,21.7,22.7,23.6,23.5,22.7,22.9,23.6,23.5,24.3,24.1,24.8,25.2,25.8,26.2,26.7,27.2,27.4,27.9,27.6,28.6,28.5,29.6,28.9,30.0,29.6,30.0,30.2,30.4,30.8,30.8,31.0,30.9,31.3,31.3,31.3,31.4,31.5,31.3,31.5,31.5,31.6,31.6,31.6,31.7,31.6,31.6,31.6,31.6,31.6,31.7,31.7,31.7,31.7,31.7,31.7,31.7,31.7,31.7,31.7,31.7,31.7,31.7,31.7,31.6,31.6,31.6,31.6,31.6,31.6,31.6,31.6,31.6,31.5,31.6,31.6,31.6,31.5,31.7,31.6,31.6,31.6,31.7,31.6,31.6,31.7,31.7],[31.6,31.6,31.7,31.7,31.7,31.7,31.7,31.7,31.7,31.7,31.6,31.7,31.6,31.7,31.7,31.6,31.7,31.6,31.6,31.7,31.6,31.6,31.6,31.6,31.6,31.6,31.6,31.6,31.6,31.6,31.6,31.6,31.6,31.6,31.6,31.5,31.5,31.5,31.5,31.3,31.4,31.1,31.3,30.6,31.3,31.0,31.2,31.0,30.9,31.2,31.1,31.3,31.0,31.3,31.0,30.8,31.1,31.2,30.9,30.9,31.0,31.2,30.9,30.9,30.9,30.8,30.9,30.8,30.3,30.1,30.4,30.8,30.6,30.8,30.6,30.9,30.9,31.1,31.0,30.7,31.0,30.8,30.7,30.4,30.4,29.9,29.8,29.2,28.6,27.9,27.1,26.2,25.9,24.6,23.6,23.9,23.8,22.8,23.9,23.0,21.8,21.8,21.2,19.3,17.3,12.9,12.6,9.4,7.5,6.0,3.9,1.7,0.8,2.2,3.2,4.4,6.3,8.5,12.0,15.0,16.5,20.5,20.2,20.4,21.9,22.1,23.7,23.1,24.0,24.0,24.2,23.9,24.3,24.7,24.7,25.5,25.6,27.0,26.7,28.1,28.1,29.4,28.6,29.7,29.3,29.8,29.9,30.1,30.6,30.5,30.9,30.7,31.2,31.2,31.3,31.3,31.4,31.4,31.5,31.5,31.6,31.6,31.6,31.6,31.7,31.7,31.6,31.6,31.6,31.7,31.7,31.7,31.7,31.7,31.7,31.7,31.7,31.7,31.7,31.7,31.7,31.6,31.7,31.6,31.6,31.6,31.6,31.6,31.6,31.6,31.6,31.6,31.5,31.6,31.6,31.6,31.5,31.7,31.6,31.6,31.7,31.7,31.6,31.6,31.7,31.7],[31.6,31.6,31.6,31.6,31.7,31.7,31.6,31.7,31.6,31.6,31.6,31.6,31.6,31.6,31.6,31.6,31.7,31.6,31.6,31.6,31.6,31.6,31.6,31.6,31.6,31.5,31.6,31.6,31.6,31.6,31.6,31.5,31.5,31.4,31.5,31.4,31.4,31.5,31.5,31.3,31.4,31.2,31.4,30.9,31.3,31.1,31.2,31.1,31.0,31.3,31.2,31.3,31.1,31.2,31.0,31.0,31.1,31.2,30.9,30.9,31.1,31.2,30.8,30.9,30.9,30.7,30.9,30.7,30.2,29.8,30.4,30.6,30.5,30.9,30.7,30.9,30.9,31.1,31.0,30.8,31.0,30.7,30.7,30.1,30.1,29.4,29.1,28.6,27.9,27.4,26.6,26.2,25.6,24.6,23.4,23.7,23.1,23.0,23.6,23.3,21.7,21.1,20.9,19.0,18.3,14.5,12.4,10.7,8.4,6.3,5.1,3.0,1.8,0.8,1.7,2.7,4.2,5.7,8.5,11.8,13.7,16.4,18.0,17.9,20.0,20.6,22.9,22.1,23.8,22.8,23.6,23.3,23.5,23.7,24.2,25.5,25.5,26.4,26.4,27.4,27.0,28.4,28.0,28.8,28.6,29.0,29.1,29.5,29.9,29.9,30.6,30.2,30.7,30.9,31.0,31.2,31.2,31.1,31.4,31.4,31.5,31.5,31.5,31.6,31.6,31.6,31.6,31.6,31.6,31.7,31.7,31.7,31.7,31.7,31.7,31.7,31.7,31.7,31.6,31.7,31.7,31.7,31.7,31.6,31.6,31.6,31.6,31.6,31.6,31.6,31.6,31.6,31.5,31.6,31.6,31.6,31.6,31.7,31.7,31.6,31.7,31.7,31.6,31.6,31.7,31.7],[31.6,31.6,31.6,31.6,31.6,31.6,31.6,31.6,31.6,31.6,31.6,31.6,31.6,31.6,31.6,31.6,31.6,31.6,31.6,31.6,31.6,31.6,31.6,31.6,31.6,31.6,31.6,31.6,31.6,31.6,31.6,31.6,31.6,31.5,31.6,31.5,31.4,31.5,31.5,31.3,31.4,31.1,31.3,30.7,31.3,31.0,31.1,31.0,30.8,31.3,31.1,31.2,31.0,31.2,30.9,30.8,31.0,31.1,30.9,30.9,31.0,31.1,30.9,30.9,30.8,30.8,30.8,30.7,30.2,30.0,30.3,30.7,30.3,30.7,30.4,30.7,30.8,31.0,30.9,30.6,30.9,30.6,30.6,30.1,30.2,29.6,29.5,28.6,27.7,27.1,26.4,26.1,25.6,24.4,23.4,23.5,22.8,22.3,23.3,23.3,22.2,22.1,22.0,20.9,18.9,14.2,14.8,13.5,10.0,8.5,6.2,4.3,3.1,1.9,0.8,1.6,2.7,3.7,5.2,9.2,11.5,14.2,15.4,16.9,18.2,19.3,21.0,21.1,22.7,21.7,22.3,22.2,22.4,21.8,22.9,24.2,23.9,25.6,25.1,26.5,26.7,27.9,27.6,28.7,28.3,28.8,28.8,29.0,29.7,29.6,30.3,30.0,30.6,30.7,30.9,31.0,31.0,31.0,31.3,31.3,31.5,31.4,31.5,31.6,31.6,31.6,31.5,31.6,31.6,31.7,31.7,31.7,31.7,31.7,31.7,31.7,31.7,31.7,31.7,31.7,31.7,31.6,31.7,31.6,31.6,31.6,31.6,31.6,31.6,31.6,31.6,31.6,31.5,31.6,31.6,31.6,31.6,31.7,31.6,31.6,31.7,31.7,31.7,31.6,31.7,31.7],[31.6,31.6,31.7,31.7,31.7,31.7,31.7,31.7,31.7,31.7,31.6,31.7,31.6,31.7,31.6,31.7,31.7,31.6,31.6,31.7,31.6,31.7,31.6,31.6,31.6,31.6,31.6,31.6,31.6,31.6,31.6,31.6,31.6,31.5,31.6,31.5,31.5,31.5,31.5,31.4,31.5,31.2,31.4,31.0,31.4,31.2,31.3,31.0,30.9,31.4,31.3,31.4,31.2,31.3,31.1,31.0,31.2,31.2,31.0,31.0,31.1,31.3,30.9,31.0,31.0,30.8,30.9,30.7,30.5,30.1,30.5,30.8,30.5,30.9,30.6,30.9,30.9,31.1,31.1,30.7,31.1,30.8,30.7,30.2,30.2,29.5,29.1,28.7,28.1,27.7,26.7,26.4,26.0,24.5,24.0,24.2,23.8,23.8,23.8,24.8,23.2,23.4,23.0,21.9,20.4,16.9,16.1,15.5,13.0,11.4,8.7,6.0,4.4,2.9,1.6,0.8,1.5,2.5,4.4,6.5,9.0,12.8,13.4,13.6,16.6,18.3,21.4,21.0,23.5,22.1,22.7,22.2,22.1,21.9,23.1,24.1,24.6,25.7,25.8,27.0,27.0,27.9,27.6,28.7,28.3,28.3,28.4,28.6,29.5,29.6,30.3,30.0,30.5,30.7,30.9,30.9,31.0,31.1,31.3,31.4,31.5,31.5,31.5,31.6,31.6,31.6,31.6,31.6,31.6,31.7,31.7,31.7,31.7,31.7,31.7,31.7,31.7,31.7,31.6,31.7,31.7,31.6,31.7,31.6,31.6,31.6,31.6,31.6,31.6,31.6,31.6,31.6,31.6,31.6,31.6,31.6,31.6,31.7,31.6,31.6,31.7,31.7,31.6,31.6,31.7,31.7],[31.6,31.6,31.6,31.6,31.6,31.6,31.6,31.6,31.6,31.7,31.6,31.6,31.6,31.6,31.6,31.6,31.6,31.6,31.6,31.6,31.6,31.6,31.6,31.6,31.6,31.6,31.6,31.6,31.6,31.6,31.6,31.6,31.6,31.5,31.6,31.5,31.5,31.5,31.5,31.3,31.4,31.1,31.4,30.9,31.4,31.1,31.3,31.1,31.0,31.4,31.2,31.4,31.1,31.3,31.0,31.0,31.2,31.2,31.0,31.0,31.1,31.2,31.0,31.0,30.9,30.9,31.0,30.9,30.5,30.4,30.6,30.7,30.6,30.9,30.7,30.9,30.9,31.1,31.1,30.8,31.0,30.8,30.8,30.2,30.4,30.0,29.5,29.0,28.3,27.5,27.0,26.8,26.2,25.4,24.6,24.4,24.1,24.1,24.2,25.0,23.9,23.8,24.0,23.2,21.9,18.2,18.5,17.2,14.2,12.2,11.1,7.5,6.1,4.1,2.8,1.6,0.8,1.5,3.1,4.2,6.1,9.0,10.8,13.0,15.6,17.0,20.0,20.7,23.2,20.8,22.5,21.5,21.5,21.1,21.9,23.0,23.1,25.2,24.8,26.6,26.7,27.7,27.3,28.3,28.2,28.5,28.4,28.7,29.3,29.4,30.0,29.8,30.3,30.5,30.8,30.9,31.0,31.0,31.2,31.3,31.4,31.3,31.3,31.5,31.5,31.6,31.5,31.6,31.6,31.6,31.6,31.7,31.7,31.7,31.7,31.6,31.7,31.6,31.6,31.6,31.6,31.6,31.6,31.6,31.6,31.6,31.6,31.6,31.6,31.6,31.6,31.6,31.6,31.7,31.6,31.6,31.6,31.7,31.7,31.6,31.7,31.7,31.7,31.6,31.7,31.7],[31.6,31.6,31.6,31.6,31.7,31.7,31.6,31.6,31.7,31.7,31.6,31.7,31.6,31.7,31.6,31.7,31.7,31.6,31.6,31.7,31.6,31.7,31.6,31.6,31.6,31.5,31.5,31.6,31.4,31.6,31.6,31.6,31.5,31.6,31.6,31.5,31.5,31.6,31.5,31.3,31.4,31.2,31.4,30.9,31.4,31.1,31.3,31.0,30.9,31.4,31.3,31.4,31.2,31.3,31.2,31.0,31.2,31.3,31.0,31.0,31.2,31.3,31.0,31.1,31.0,30.9,31.1,30.8,30.5,30.3,30.6,30.9,30.5,30.9,30.8,30.9,30.9,31.1,31.1,30.8,31.1,30.7,30.7,30.1,30.3,29.6,29.5,28.3,27.8,27.5,26.3,26.6,26.4,25.1,23.9,25.0,23.8,24.4,24.4,25.6,24.6,25.0,25.1,24.5,23.7,20.7,20.3,20.3,17.5,17.2,13.2,9.1,7.2,5.6,3.9,2.8,1.7,0.8,1.6,2.8,3.9,6.9,9.1,8.8,13.2,15.7,19.1,19.8,21.6,20.0,21.6,20.5,21.3,20.4,22.1,22.9,23.5,25.1,24.7,26.6,26.4,27.5,27.0,27.7,27.6,27.5,27.7,27.8,28.7,28.8,29.3,29.3,29.8,30.2,30.8,30.8,31.0,30.9,31.2,31.3,31.4,31.4,31.4,31.5,31.5,31.6,31.6,31.6,31.6,31.7,31.7,31.7,31.7,31.7,31.7,31.7,31.7,31.7,31.7,31.7,31.7,31.6,31.7,31.6,31.6,31.6,31.6,31.6,31.7,31.6,31.6,31.6,31.6,31.6,31.6,31.5,31.6,31.7,31.6,31.6,31.7,31.7,31.6,31.6,31.7,31.7],[31.6,31.6,31.6,31.6,31.6,31.6,31.6,31.6,31.6,31.7,31.6,31.6,31.6,31.6,31.6,31.6,31.6,31.6,31.6,31.6,31.6,31.6,31.6,31.6,31.6,31.6,31.6,31.6,31.6,31.6,31.6,31.6,31.5,31.6,31.6,31.5,31.5,31.6,31.5,31.4,31.4,31.3,31.4,30.9,31.3,31.2,31.2,31.1,31.0,31.4,31.3,31.4,31.1,31.3,31.1,31.2,31.2,31.2,31.0,31.1,31.2,31.3,31.0,31.1,31.1,30.9,31.0,31.0,30.5,30.6,30.6,30.9,30.7,30.9,30.8,30.9,31.0,31.1,31.1,30.9,31.1,30.9,30.8,30.6,30.5,30.3,29.9,29.3,28.5,28.1,27.1,27.0,27.0,26.0,24.9,25.2,25.1,25.0,25.2,26.8,25.7,25.6,25.8,25.5,24.7,22.6,22.9,21.3,19.0,18.6,15.7,10.8,9.1,6.7,5.2,3.9,2.8,1.5,0.8,1.4,2.8,4.6,6.9,8.2,11.4,13.9,17.5,19.2,20.0,19.1,20.1,20.4,20.8,20.9,21.4,22.8,22.7,24.6,23.5,25.8,25.8,27.0,26.4,27.4,27.1,27.6,27.4,27.8,28.6,28.7,29.2,29.1,29.7,30.2,30.7,30.8,30.9,30.9,31.1,31.3,31.4,31.4,31.4,31.5,31.5,31.5,31.5,31.6,31.6,31.6,31.6,31.7,31.7,31.7,31.7,31.7,31.7,31.7,31.7,31.7,31.7,31.6,31.7,31.6,31.6,31.6,31.6,31.6,31.6,31.6,31.6,31.6,31.6,31.6,31.6,31.6,31.6,31.7,31.6,31.6,31.7,31.7,31.6,31.6,31.7,31.7],[31.6,31.6,31.6,31.6,31.6,31.6,31.6,31.6,31.6,31.6,31.6,31.6,31.6,31.7,31.7,31.6,31.7,31.6,31.6,31.6,31.6,31.6,31.6,31.6,31.6,31.5,31.6,31.6,31.5,31.6,31.6,31.6,31.5,31.6,31.6,31.6,31.5,31.6,31.6,31.4,31.5,31.3,31.4,31.0,31.4,31.2,31.3,31.1,30.8,31.4,31.3,31.4,31.2,31.3,31.2,31.1,31.2,31.3,31.0,31.1,31.2,31.3,30.9,31.1,31.1,31.0,31.0,30.8,30.5,30.6,30.6,30.9,30.7,30.9,30.8,30.9,30.8,31.0,31.1,30.8,31.1,30.8,30.7,30.3,30.4,30.0,29.7,29.0,28.4,28.1,27.3,27.4,27.2,26.5,25.3,26.2,24.9,25.7,25.4,26.8,26.0,26.3,26.4,25.9,25.5,24.3,23.3,23.3,22.2,20.5,18.9,15.7,11.3,9.8,6.7,6.4,4.1,2.8,1.7,0.8,2.1,3.6,6.0,7.3,10.7,11.6,17.2,18.8,20.1,19.3,20.2,20.1,21.0,20.1,21.5,21.8,22.6,23.8,24.0,25.6,26.0,26.9,26.7,27.4,27.4,27.6,27.7,27.7,28.6,28.9,29.3,28.8,29.8,30.1,30.6,30.5,30.8,30.7,31.0,31.1,31.3,31.3,31.3,31.5,31.5,31.5,31.6,31.6,31.6,31.6,31.6,31.7,31.7,31.7,31.7,31.7,31.7,31.7,31.7,31.7,31.7,31.6,31.6,31.6,31.6,31.6,31.6,31.6,31.7,31.6,31.6,31.6,31.6,31.6,31.6,31.6,31.6,31.7,31.6,31.6,31.7,31.6,31.6,31.6,31.7,31.7],[31.6,31.6,31.6,31.6,31.6,31.6,31.6,31.7,31.6,31.7,31.6,31.7,31.6,31.6,31.6,31.6,31.6,31.6,31.6,31.6,31.6,31.6,31.6,31.6,31.6,31.6,31.6,31.6,31.6,31.6,31.6,31.6,31.6,31.6,31.6,31.6,31.5,31.6,31.6,31.5,31.5,31.3,31.4,31.0,31.4,31.2,31.3,31.1,30.9,31.3,31.2,31.4,31.2,31.3,31.2,31.2,31.2,31.2,31.1,31.1,31.3,31.3,31.1,31.1,31.1,31.0,31.1,31.0,30.6,30.5,30.6,30.9,30.7,30.9,30.8,30.8,30.9,31.0,31.0,30.8,31.0,30.6,30.7,30.3,30.5,30.1,29.9,29.2,28.7,28.7,27.5,27.6,27.5,26.6,25.7,26.5,25.7,26.1,26.2,27.2,26.6,26.6,26.8,26.8,25.8,24.6,23.7,23.7,21.9,20.7,20.0,17.0,14.0,12.1,8.5,7.7,5.5,4.0,2.9,1.5,0.8,2.2,3.7,5.8,8.0,9.9,14.8,16.8,18.0,18.7,19.1,19.5,19.9,19.4,20.5,21.8,21.8,23.7,23.3,24.5,24.9,25.8,25.7,26.7,26.7,26.8,27.0,27.3,28.2,28.4,28.9,28.5,29.5,29.7,30.5,30.4,30.6,30.7,30.9,31.2,31.2,31.3,31.3,31.5,31.5,31.5,31.5,31.6,31.6,31.6,31.6,31.6,31.7,31.7,31.7,31.7,31.7,31.6,31.6,31.7,31.7,31.6,31.7,31.6,31.6,31.6,31.6,31.6,31.7,31.6,31.6,31.6,31.6,31.6,31.6,31.6,31.6,31.7,31.7,31.6,31.7,31.7,31.6,31.6,31.7,31.7],[31.6,31.6,31.6,31.6,31.6,31.6,31.6,31.7,31.6,31.6,31.6,31.6,31.6,31.6,31.6,31.6,31.6,31.6,31.6,31.6,31.6,31.6,31.6,31.6,31.6,31.6,31.6,31.6,31.6,31.6,31.6,31.6,31.6,31.5,31.6,31.5,31.5,31.6,31.6,31.4,31.5,31.1,31.4,30.8,31.3,31.1,31.3,31.0,30.9,31.3,31.1,31.2,31.1,31.3,31.1,31.1,31.2,31.2,31.0,31.1,31.2,31.2,31.0,31.1,31.0,31.1,31.0,30.7,30.5,30.5,30.6,30.7,30.6,30.7,30.6,30.8,30.8,31.0,31.0,30.7,31.0,30.6,30.7,30.3,30.5,29.8,29.8,29.1,28.6,28.7,27.3,28.0,27.5,27.1,25.7,26.6,25.8,26.3,26.5,27.4,26.8,27.1,27.3,27.0,25.9,25.0,24.6,24.7,23.5,23.0,22.3,21.2,19.9,18.6,14.0,13.4,8.4,8.1,5.3,4.5,2.4,0.8,2.3,4.3,5.5,7.1,9.8,13.8,13.9,16.3,16.6,18.2,19.2,19.6,20.7,21.4,21.7,22.9,22.5,23.8,24.2,25.0,25.0,26.0,26.2,26.5,26.8,26.9,27.7,28.1,28.3,28.1,29.3,29.5,30.3,30.3,30.6,30.6,31.0,31.1,31.2,31.2,31.3,31.4,31.5,31.5,31.5,31.6,31.6,31.6,31.6,31.7,31.7,31.7,31.7,31.7,31.7,31.6,31.6,31.7,31.7,31.6,31.6,31.5,31.6,31.6,31.6,31.6,31.6,31.6,31.6,31.6,31.6,31.6,31.6,31.6,31.6,31.7,31.6,31.6,31.7,31.7,31.6,31.6,31.7,31.7],[31.6,31.6,31.7,31.7,31.7,31.7,31.6,31.7,31.6,31.7,31.7,31.7,31.7,31.7,31.7,31.7,31.7,31.7,31.6,31.7,31.6,31.7,31.7,31.6,31.6,31.6,31.7,31.6,31.7,31.7,31.7,31.6,31.6,31.6,31.6,31.6,31.5,31.6,31.6,31.5,31.5,31.4,31.5,31.2,31.5,31.3,31.4,31.2,31.1,31.5,31.4,31.5,31.3,31.4,31.3,31.3,31.3,31.4,31.2,31.2,31.4,31.4,31.2,31.3,31.2,31.2,31.2,31.0,30.8,30.8,30.9,31.0,31.0,31.1,31.1,31.1,31.1,31.3,31.2,31.0,31.3,31.0,31.1,30.8,31.0,30.6,30.4,30.0,29.6,29.6,28.9,28.9,28.8,28.1,27.2,28.0,27.2,28.0,28.1,29.1,28.7,28.8,29.0,28.8,28.5,27.3,27.6,27.5,26.4,25.9,24.7,24.7,23.0,21.7,20.1,16.8,13.2,10.7,8.2,7.0,4.2,2.4,0.8,1.8,3.1,3.6,6.2,9.3,10.7,14.3,15.8,17.4,18.6,19.5,20.7,21.2,22.2,23.2,23.3,24.3,24.3,25.4,25.6,26.2,26.7,26.9,27.0,27.6,28.5,28.5,29.1,29.1,29.9,30.1,30.4,30.7,30.9,30.8,31.2,31.3,31.4,31.4,31.4,31.6,31.5,31.5,31.5,31.6,31.6,31.6,31.7,31.7,31.7,31.7,31.7,31.7,31.7,31.6,31.6,31.7,31.7,31.7,31.7,31.6,31.6,31.6,31.6,31.6,31.7,31.6,31.6,31.6,31.6,31.6,31.6,31.6,31.6,31.7,31.6,31.6,31.6,31.7,31.6,31.6,31.7,31.7],[31.6,31.7,31.7,31.7,31.7,31.6,31.6,31.6,31.6,31.7,31.7,31.7,31.7,31.7,31.7,31.6,31.7,31.6,31.6,31.6,31.6,31.7,31.6,31.6,31.6,31.6,31.6,31.6,31.6,31.6,31.7,31.6,31.6,31.6,31.6,31.6,31.6,31.6,31.6,31.5,31.5,31.3,31.4,31.1,31.4,31.3,31.4,31.2,31.1,31.4,31.3,31.4,31.3,31.3,31.3,31.2,31.3,31.3,31.1,31.1,31.3,31.4,31.0,31.3,31.2,31.2,31.2,30.9,30.8,30.7,30.8,31.0,30.9,30.9,31.0,31.0,31.1,31.2,31.2,31.0,31.2,31.0,30.9,30.7,30.8,30.5,30.2,29.8,29.1,29.5,28.5,28.7,28.6,28.1,27.2,27.9,27.2,27.8,27.7,28.5,28.1,28.3,28.4,28.3,28.1,27.1,27.2,26.9,26.0,26.0,24.6,24.4,23.6,22.0,19.9,17.5,15.2,12.9,9.8,7.4,6.4,4.0,2.2,0.8,1.9,2.7,3.7,5.6,8.7,12.7,14.9,16.9,18.5,18.2,20.1,21.1,20.8,22.1,23.4,24.6,25.1,26.4,26.3,27.3,27.1,27.8,27.6,27.8,28.5,28.7,29.2,29.1,29.9,30.2,30.6,30.6,31.0,30.8,31.1,31.2,31.3,31.3,31.3,31.5,31.5,31.5,31.5,31.6,31.6,31.6,31.6,31.6,31.7,31.7,31.7,31.7,31.7,31.7,31.6,31.7,31.7,31.6,31.7,31.6,31.6,31.7,31.6,31.6,31.6,31.6,31.6,31.6,31.6,31.6,31.6,31.6,31.6,31.6,31.5,31.6,31.7,31.6,31.5,31.6,31.7,31.7],[31.6,31.6,31.6,31.6,31.7,31.7,31.6,31.7,31.6,31.7,31.7,31.7,31.7,31.6,31.7,31.6,31.6,31.7,31.6,31.7,31.6,31.6,31.7,31.7,31.6,31.6,31.6,31.6,31.6,31.7,31.6,31.7,31.6,31.6,31.7,31.6,31.6,31.6,31.6,31.5,31.6,31.4,31.5,31.3,31.5,31.4,31.4,31.3,31.3,31.4,31.4,31.4,31.4,31.5,31.3,31.3,31.3,31.3,31.2,31.3,31.4,31.4,31.2,31.3,31.2,31.3,31.2,31.1,30.9,30.9,31.0,31.1,31.1,31.1,31.1,31.1,31.2,31.3,31.3,31.2,31.4,31.1,31.2,31.0,31.0,30.7,30.5,30.3,29.6,29.8,28.9,29.2,29.2,28.7,28.2,28.5,27.8,28.1,28.5,29.0,28.3,28.4,28.5,28.8,28.2,27.8,28.0,27.2,26.3,26.6,25.8,25.0,25.1,24.0,21.4,20.5,18.5,14.9,11.8,9.1,7.3,4.7,3.2,2.1,0.8,1.7,2.7,4.2,5.9,10.4,11.0,14.6,16.7,18.5,20.3,22.2,22.5,23.8,23.8,24.9,25.2,26.5,26.5,27.6,27.4,28.1,28.0,28.5,29.3,29.4,29.9,30.0,30.4,30.7,30.8,30.9,31.1,30.9,31.3,31.3,31.4,31.4,31.3,31.6,31.6,31.5,31.5,31.6,31.6,31.6,31.7,31.7,31.7,31.7,31.7,31.7,31.7,31.7,31.7,31.7,31.7,31.6,31.7,31.6,31.6,31.6,31.6,31.6,31.7,31.6,31.6,31.6,31.6,31.6,31.6,31.6,31.6,31.7,31.6,31.7,31.7,31.7,31.6,31.6,31.7,31.7],[31.6,31.6,31.7,31.6,31.7,31.6,31.6,31.7,31.6,31.7,31.7,31.7,31.6,31.7,31.7,31.6,31.7,31.6,31.6,31.6,31.6,31.6,31.7,31.6,31.6,31.6,31.6,31.6,31.6,31.6,31.7,31.6,31.6,31.6,31.6,31.6,31.6,31.6,31.6,31.5,31.5,31.3,31.5,31.2,31.4,31.3,31.4,31.2,31.2,31.4,31.3,31.4,31.3,31.4,31.4,31.2,31.4,31.3,31.2,31.2,31.4,31.4,31.1,31.3,31.1,31.2,31.2,31.0,30.8,30.7,30.9,31.0,31.0,31.0,31.1,31.0,31.1,31.2,31.2,31.1,31.3,31.1,31.1,30.8,31.0,30.7,30.5,30.1,29.5,29.9,28.8,29.1,29.1,28.5,28.1,28.4,28.0,28.2,27.9,28.6,28.0,28.1,28.1,28.3,28.0,27.3,27.6,27.3,26.7,26.3,26.0,25.2,24.4,23.6,22.1,19.8,18.0,15.7,11.9,9.7,9.1,6.4,3.5,2.7,1.7,0.8,1.8,3.1,4.6,7.6,9.9,13.0,15.4,16.7,19.6,21.5,21.9,23.7,24.1,25.3,25.9,26.8,26.8,27.4,27.1,27.6,27.5,27.7,28.9,29.1,29.9,29.8,30.4,30.6,30.8,30.9,31.1,30.9,31.2,31.3,31.4,31.4,31.2,31.5,31.5,31.6,31.5,31.6,31.6,31.6,31.6,31.7,31.7,31.7,31.7,31.7,31.7,31.7,31.6,31.7,31.7,31.6,31.7,31.6,31.6,31.7,31.6,31.6,31.6,31.6,31.6,31.6,31.6,31.7,31.6,31.6,31.6,31.7,31.6,31.6,31.7,31.6,31.6,31.6,31.7,31.7],[31.6,31.6,31.6,31.6,31.7,31.7,31.6,31.7,31.6,31.7,31.7,31.7,31.6,31.6,31.7,31.6,31.6,31.6,31.6,31.7,31.6,31.6,31.7,31.6,31.6,31.6,31.6,31.6,31.6,31.7,31.7,31.7,31.6,31.6,31.6,31.6,31.6,31.6,31.6,31.5,31.6,31.4,31.5,31.3,31.5,31.4,31.5,31.3,31.2,31.4,31.4,31.5,31.3,31.5,31.5,31.4,31.4,31.4,31.4,31.3,31.4,31.5,31.3,31.3,31.2,31.3,31.3,31.2,30.9,30.7,31.1,31.2,31.1,31.2,31.2,31.1,31.2,31.3,31.3,31.2,31.4,31.2,31.2,30.9,31.0,30.8,30.6,30.3,29.8,30.1,29.3,29.0,29.1,28.7,28.6,28.8,28.3,28.6,28.5,28.9,28.4,28.4,28.4,28.5,28.2,27.5,27.8,26.8,26.3,25.7,25.4,24.5,24.3,24.4,22.5,21.4,19.1,17.2,15.9,12.3,12.4,8.5,5.1,4.1,3.4,2.0,0.8,2.1,3.4,6.9,7.0,10.2,12.6,16.3,19.3,20.3,21.8,23.1,23.8,24.9,25.6,26.2,26.5,27.3,26.9,27.9,27.7,28.5,29.5,29.6,30.3,30.2,30.6,31.0,30.9,31.0,31.2,31.0,31.3,31.4,31.4,31.4,31.4,31.6,31.6,31.6,31.6,31.6,31.6,31.7,31.7,31.7,31.7,31.7,31.7,31.7,31.7,31.7,31.7,31.7,31.7,31.7,31.7,31.6,31.6,31.7,31.6,31.6,31.7,31.7,31.6,31.6,31.6,31.6,31.6,31.6,31.6,31.7,31.6,31.7,31.7,31.7,31.6,31.6,31.7,31.7],[31.6,31.6,31.6,31.6,31.7,31.6,31.6,31.6,31.6,31.6,31.6,31.6,31.6,31.6,31.6,31.7,31.6,31.6,31.6,31.6,31.6,31.6,31.6,31.6,31.6,31.6,31.6,31.6,31.6,31.7,31.7,31.7,31.6,31.6,31.6,31.6,31.6,31.6,31.6,31.5,31.5,31.4,31.5,31.3,31.5,31.4,31.4,31.4,31.2,31.5,31.4,31.5,31.3,31.5,31.4,31.4,31.4,31.4,31.3,31.3,31.4,31.5,31.3,31.4,31.2,31.3,31.3,31.2,31.0,30.8,31.0,31.1,31.1,31.2,31.2,31.2,31.2,31.3,31.3,31.2,31.4,31.3,31.3,31.0,31.1,31.0,30.8,30.4,30.1,30.2,29.6,29.5,29.2,29.1,28.9,28.9,28.7,28.8,28.4,28.9,28.2,28.2,28.2,28.3,27.9,27.1,27.7,26.8,26.2,26.0,25.6,25.0,24.6,24.7,23.1,23.2,21.7,19.1,18.3,14.9,15.7,13.4,8.0,6.9,4.5,3.1,2.1,0.8,2.5,4.0,6.0,7.9,10.0,13.0,17.4,19.5,20.5,23.8,23.7,24.7,25.3,26.4,26.3,27.2,27.1,27.9,28.1,28.6,29.4,29.7,30.4,30.3,30.7,30.9,31.0,31.1,31.2,31.1,31.4,31.4,31.5,31.5,31.5,31.6,31.6,31.6,31.6,31.6,31.6,31.7,31.6,31.7,31.7,31.7,31.7,31.7,31.7,31.7,31.7,31.7,31.7,31.6,31.7,31.6,31.6,31.6,31.6,31.6,31.7,31.7,31.7,31.6,31.6,31.6,31.7,31.6,31.6,31.7,31.6,31.7,31.7,31.7,31.6,31.6,31.7,31.7],[31.6,31.6,31.6,31.6,31.6,31.6,31.6,31.7,31.6,31.7,31.6,31.7,31.6,31.6,31.7,31.7,31.6,31.6,31.6,31.6,31.6,31.6,31.6,31.6,31.6,31.6,31.6,31.6,31.6,31.7,31.7,31.7,31.6,31.6,31.6,31.6,31.6,31.6,31.6,31.5,31.6,31.4,31.5,31.3,31.5,31.4,31.5,31.3,31.2,31.4,31.4,31.5,31.4,31.5,31.4,31.3,31.4,31.4,31.3,31.3,31.4,31.5,31.3,31.3,31.3,31.3,31.3,31.2,30.9,30.8,31.1,31.2,31.1,31.2,31.2,31.2,31.2,31.3,31.3,31.2,31.3,31.2,31.3,31.0,31.1,30.8,30.8,30.4,29.8,30.2,29.4,29.5,29.3,28.9,28.7,28.9,28.5,28.6,28.5,28.8,28.5,28.4,28.4,28.4,28.2,27.6,28.0,27.0,26.6,26.1,26.1,25.0,24.9,25.0,23.3,22.1,21.0,18.5,17.9,15.6,15.8,14.2,10.4,9.5,6.8,5.3,4.2,2.6,0.8,2.5,3.9,5.9,7.5,9.9,13.7,16.2,17.3,19.9,21.4,22.6,23.9,24.8,25.5,25.7,26.3,27.1,27.5,28.4,29.6,29.7,30.4,30.4,30.7,31.0,31.0,31.1,31.2,31.1,31.4,31.4,31.5,31.5,31.4,31.6,31.6,31.6,31.6,31.6,31.6,31.6,31.7,31.7,31.7,31.7,31.7,31.7,31.7,31.7,31.7,31.7,31.7,31.6,31.7,31.6,31.6,31.7,31.6,31.6,31.7,31.7,31.6,31.6,31.6,31.7,31.6,31.6,31.6,31.7,31.6,31.7,31.7,31.7,31.6,31.6,31.7,31.7],[31.6,31.6,31.7,31.6,31.7,31.6,31.6,31.6,31.7,31.7,31.7,31.7,31.6,31.7,31.7,31.7,31.7,31.6,31.6,31.7,31.6,31.6,31.7,31.6,31.6,31.6,31.6,31.6,31.6,31.7,31.7,31.7,31.6,31.6,31.6,31.6,31.6,31.7,31.6,31.5,31.6,31.4,31.6,31.4,31.5,31.4,31.5,31.4,31.3,31.5,31.4,31.5,31.4,31.4,31.5,31.4,31.4,31.4,31.3,31.3,31.4,31.5,31.3,31.4,31.3,31.4,31.4,31.2,30.9,30.9,31.1,31.2,31.2,31.2,31.3,31.2,31.2,31.3,31.3,31.2,31.4,31.3,31.3,30.9,31.2,31.1,31.0,30.6,30.2,30.4,29.8,29.9,29.6,29.3,28.6,28.8,28.6,28.7,28.6,28.9,28.5,28.6,28.4,28.5,28.2,27.4,28.0,27.2,26.8,26.4,26.0,25.6,24.9,24.7,23.0,22.3,21.6,20.0,18.8,17.8,18.4,18.9,17.0,14.2,11.4,8.4,6.8,4.2,2.5,0.8,2.0,3.7,5.3,7.2,8.8,13.6,14.1,18.9,19.6,21.8,22.9,23.9,24.9,25.5,26.4,27.5,28.1,28.7,29.5,29.9,30.4,30.4,30.9,30.9,31.0,31.0,31.3,31.2,31.4,31.4,31.5,31.5,31.4,31.5,31.6,31.6,31.6,31.6,31.6,31.7,31.7,31.7,31.7,31.7,31.7,31.7,31.7,31.7,31.6,31.7,31.7,31.7,31.7,31.6,31.6,31.6,31.6,31.6,31.7,31.6,31.6,31.6,31.6,31.6,31.6,31.6,31.6,31.7,31.6,31.6,31.7,31.6,31.5,31.6,31.7,31.7],[31.6,31.6,31.6,31.6,31.7,31.6,31.6,31.7,31.7,31.7,31.7,31.7,31.7,31.7,31.7,31.7,31.7,31.7,31.6,31.7,31.6,31.6,31.7,31.7,31.6,31.6,31.6,31.6,31.6,31.7,31.7,31.7,31.6,31.6,31.7,31.6,31.6,31.7,31.6,31.5,31.6,31.4,31.6,31.4,31.5,31.4,31.5,31.4,31.3,31.5,31.4,31.5,31.4,31.5,31.5,31.4,31.4,31.4,31.4,31.3,31.4,31.5,31.4,31.4,31.3,31.4,31.4,31.3,31.0,31.0,31.2,31.2,31.1,31.2,31.2,31.2,31.2,31.3,31.3,31.1,31.4,31.3,31.2,31.0,31.2,31.0,30.9,30.7,30.0,30.3,29.9,29.8,29.6,29.2,29.0,29.1,28.7,28.9,28.9,29.0,28.8,28.9,28.6,28.7,28.6,28.0,28.6,27.8,27.4,26.6,26.5,25.6,25.0,24.8,23.1,22.3,21.3,19.8,19.6,19.0,19.2,19.9,17.1,15.6,13.3,9.8,7.5,5.7,4.1,2.2,0.8,2.3,4.0,5.5,6.0,9.3,10.2,13.8,14.4,17.6,19.9,22.0,23.1,23.8,24.6,26.2,26.6,27.9,28.8,29.6,30.4,30.2,30.7,31.0,31.0,31.0,31.3,31.2,31.4,31.4,31.5,31.5,31.4,31.6,31.6,31.6,31.5,31.6,31.6,31.6,31.6,31.7,31.7,31.7,31.7,31.7,31.7,31.7,31.7,31.7,31.7,31.7,31.7,31.6,31.7,31.7,31.7,31.6,31.7,31.7,31.6,31.6,31.6,31.7,31.6,31.6,31.7,31.7,31.6,31.7,31.7,31.7,31.6,31.6,31.7,31.7],[31.6,31.6,31.7,31.6,31.7,31.7,31.6,31.6,31.6,31.7,31.6,31.6,31.6,31.6,31.7,31.6,31.6,31.6,31.6,31.7,31.6,31.6,31.7,31.6,31.6,31.6,31.6,31.6,31.6,31.7,31.7,31.7,31.6,31.6,31.6,31.6,31.6,31.6,31.6,31.5,31.6,31.4,31.5,31.4,31.5,31.4,31.4,31.4,31.3,31.5,31.4,31.5,31.4,31.5,31.5,31.4,31.4,31.4,31.4,31.4,31.4,31.5,31.4,31.4,31.3,31.3,31.4,31.3,31.0,30.9,31.1,31.2,31.2,31.2,31.3,31.1,31.2,31.3,31.3,31.2,31.4,31.3,31.2,31.0,31.1,31.1,30.9,30.8,30.3,30.4,29.9,30.0,29.7,29.2,28.9,29.0,28.7,28.8,28.7,28.9,28.5,28.7,28.5,28.6,28.6,27.8,28.4,28.0,27.6,26.8,26.7,25.5,24.8,24.3,22.9,21.9,21.4,20.7,20.5,20.1,21.5,21.1,19.7,17.8,15.8,12.4,9.6,8.2,5.5,3.6,1.7,0.8,1.9,3.6,4.7,5.7,7.6,10.4,10.7,13.5,16.4,19.6,20.7,22.5,24.4,25.5,26.4,27.8,28.7,29.3,30.2,30.0,30.6,30.8,30.8,30.8,31.2,31.1,31.4,31.5,31.5,31.5,31.5,31.6,31.6,31.6,31.6,31.6,31.6,31.7,31.7,31.7,31.7,31.7,31.7,31.7,31.7,31.7,31.7,31.7,31.7,31.7,31.7,31.6,31.6,31.7,31.7,31.7,31.6,31.7,31.7,31.7,31.7,31.7,31.7,31.7,31.7,31.7,31.7,31.7,31.7,31.7,31.6,31.6,31.7,31.7],[31.6,31.6,31.7,31.6,31.7,31.7,31.7,31.7,31.7,31.7,31.7,31.7,31.6,31.7,31.7,31.7,31.7,31.6,31.6,31.7,31.6,31.6,31.6,31.6,31.6,31.6,31.6,31.6,31.6,31.7,31.7,31.7,31.6,31.6,31.7,31.6,31.6,31.7,31.6,31.6,31.6,31.4,31.6,31.4,31.5,31.4,31.4,31.3,31.3,31.5,31.4,31.5,31.3,31.5,31.5,31.4,31.4,31.4,31.4,31.3,31.4,31.5,31.4,31.4,31.3,31.3,31.4,31.3,31.2,31.0,31.1,31.2,31.2,31.2,31.2,31.1,31.2,31.3,31.3,31.2,31.4,31.3,31.3,30.9,31.2,31.0,30.9,30.8,30.2,30.4,30.0,30.1,29.9,29.6,29.2,29.3,28.8,29.0,29.1,29.2,29.1,29.1,28.9,28.8,28.9,28.2,28.8,28.5,28.2,27.3,27.0,26.1,25.0,24.7,23.1,22.1,21.1,20.4,20.4,20.1,21.5,21.8,19.8,18.7,17.7,14.4,11.4,10.6,7.6,5.5,3.5,1.6,0.8,1.3,2.5,3.0,4.0,6.2,7.3,10.4,13.5,17.8,19.3,21.0,23.5,24.6,26.0,27.1,28.1,28.7,29.7,29.8,30.2,30.6,30.8,30.7,31.2,31.0,31.4,31.4,31.5,31.5,31.5,31.6,31.6,31.6,31.6,31.6,31.6,31.7,31.7,31.7,31.7,31.7,31.7,31.7,31.7,31.7,31.7,31.7,31.7,31.7,31.7,31.7,31.6,31.7,31.7,31.7,31.6,31.7,31.6,31.7,31.6,31.7,31.7,31.7,31.7,31.7,31.7,31.7,31.7,31.7,31.6,31.6,31.7,31.7],[31.6,31.6,31.7,31.7,31.7,31.7,31.7,31.7,31.6,31.7,31.6,31.7,31.6,31.7,31.7,31.6,31.7,31.6,31.6,31.7,31.6,31.6,31.6,31.6,31.6,31.6,31.6,31.6,31.6,31.6,31.6,31.6,31.6,31.6,31.6,31.6,31.6,31.6,31.6,31.5,31.5,31.3,31.5,31.3,31.4,31.3,31.3,31.2,31.1,31.3,31.3,31.4,31.2,31.3,31.4,31.2,31.3,31.2,31.1,31.2,31.3,31.4,31.1,31.3,31.2,31.3,31.2,31.2,30.9,30.9,31.0,31.0,31.0,31.1,31.1,31.0,31.1,31.2,31.2,31.0,31.2,31.2,31.1,30.8,31.1,31.0,30.7,30.6,29.7,30.1,29.6,29.7,29.7,29.2,28.8,29.0,28.7,28.8,28.9,29.1,28.8,29.1,28.8,29.1,29.1,28.3,28.9,28.7,28.4,27.5,27.3,25.6,24.6,24.1,21.7,21.3,21.0,20.9,21.1,19.8,22.0,21.8,20.3,18.9,19.4,15.8,14.6,12.5,9.2,6.7,4.8,3.0,1.6,0.8,1.3,2.1,3.0,4.4,6.0,8.9,12.0,15.4,17.5,20.7,22.0,23.8,25.8,26.7,27.4,28.9,29.3,29.4,30.2,30.2,30.7,30.1,30.9,30.8,31.1,31.2,31.3,31.4,31.2,31.5,31.5,31.5,31.5,31.6,31.6,31.6,31.6,31.7,31.7,31.7,31.7,31.7,31.7,31.7,31.6,31.7,31.7,31.6,31.7,31.6,31.6,31.7,31.6,31.6,31.7,31.7,31.6,31.6,31.6,31.7,31.6,31.6,31.7,31.6,31.6,31.6,31.7,31.6,31.5,31.6,31.7,31.7],[31.6,31.6,31.7,31.6,31.7,31.7,31.7,31.7,31.7,31.7,31.7,31.7,31.7,31.7,31.7,31.7,31.7,31.7,31.6,31.7,31.6,31.6,31.6,31.6,31.6,31.6,31.6,31.6,31.6,31.6,31.6,31.6,31.6,31.6,31.6,31.6,31.6,31.6,31.6,31.5,31.5,31.4,31.5,31.3,31.5,31.3,31.4,31.3,31.3,31.4,31.4,31.5,31.3,31.5,31.5,31.4,31.4,31.4,31.3,31.3,31.4,31.5,31.4,31.3,31.3,31.3,31.3,31.2,31.0,30.9,31.0,31.2,31.1,31.1,31.2,31.0,31.2,31.3,31.2,31.1,31.3,31.2,31.2,30.9,31.1,31.0,30.7,30.6,30.1,30.4,29.9,30.0,29.9,29.5,29.1,29.4,28.8,29.0,29.3,29.4,29.3,29.4,29.2,29.1,29.5,28.5,29.2,29.2,28.7,27.8,27.4,26.4,25.1,24.7,23.0,22.3,21.9,21.2,21.6,20.5,22.2,22.3,20.1,19.9,19.9,17.7,16.3,14.1,10.7,7.6,5.6,3.3,2.4,1.2,0.8,1.1,1.8,3.2,4.7,8.2,10.6,14.4,16.4,19.1,21.2,23.2,24.6,25.5,27.0,28.4,29.2,29.0,29.8,30.3,30.7,30.5,31.1,30.8,31.2,31.3,31.4,31.4,31.4,31.6,31.6,31.6,31.6,31.6,31.6,31.6,31.7,31.7,31.7,31.7,31.7,31.7,31.7,31.7,31.7,31.7,31.7,31.7,31.7,31.6,31.6,31.7,31.7,31.6,31.6,31.7,31.6,31.6,31.7,31.7,31.6,31.6,31.7,31.7,31.7,31.6,31.7,31.7,31.6,31.7,31.7,31.7],[31.6,31.7,31.7,31.7,31.7,31.7,31.7,31.7,31.6,31.7,31.6,31.7,31.6,31.7,31.7,31.6,31.7,31.6,31.6,31.6,31.6,31.6,31.6,31.6,31.6,31.6,31.6,31.6,31.6,31.6,31.6,31.6,31.6,31.6,31.6,31.6,31.6,31.6,31.6,31.5,31.5,31.3,31.5,31.3,31.4,31.3,31.3,31.3,31.2,31.4,31.3,31.4,31.3,31.4,31.4,31.3,31.3,31.2,31.2,31.3,31.3,31.4,31.2,31.3,31.3,31.3,31.2,31.2,30.9,31.1,31.1,31.1,31.2,31.2,31.2,31.1,31.1,31.2,31.2,31.1,31.2,31.2,31.2,30.7,31.0,31.1,30.7,30.7,30.1,30.3,29.7,29.9,30.0,29.5,29.1,29.3,28.8,29.1,29.3,29.7,29.2,29.7,29.6,29.8,29.9,29.3,29.8,30.0,29.7,28.9,28.5,27.2,25.5,25.2,23.5,22.6,22.5,21.5,22.1,20.7,22.0,22.0,21.5,21.6,21.2,19.6,17.3,15.3,12.8,10.6,7.2,4.7,3.5,2.4,1.3,0.8,1.4,2.4,3.8,5.7,8.2,11.1,12.4,15.3,18.5,20.5,22.6,24.0,25.6,27.2,28.0,28.4,29.3,29.4,30.5,29.6,30.7,30.5,30.9,31.2,31.2,31.4,31.3,31.5,31.5,31.5,31.5,31.5,31.6,31.6,31.6,31.6,31.6,31.6,31.6,31.6,31.6,31.6,31.6,31.6,31.7,31.6,31.7,31.6,31.6,31.6,31.6,31.6,31.6,31.6,31.6,31.6,31.6,31.6,31.6,31.6,31.6,31.6,31.6,31.6,31.7,31.6,31.6,31.7,31.7,31.7],[31.6,31.7,31.7,31.7,31.7,31.7,31.7,31.7,31.7,31.7,31.7,31.7,31.6,31.7,31.7,31.7,31.7,31.6,31.6,31.7,31.6,31.7,31.6,31.6,31.6,31.6,31.6,31.6,31.6,31.6,31.6,31.6,31.6,31.6,31.6,31.6,31.6,31.6,31.6,31.5,31.5,31.4,31.5,31.3,31.5,31.3,31.3,31.3,31.3,31.4,31.4,31.5,31.3,31.4,31.4,31.3,31.4,31.4,31.2,31.3,31.3,31.4,31.3,31.3,31.3,31.3,31.3,31.2,30.9,30.9,31.0,31.2,31.1,31.1,31.1,31.0,31.1,31.2,31.2,31.1,31.3,31.1,31.1,30.8,31.0,30.9,30.7,30.6,29.9,30.4,29.7,30.0,29.9,29.6,29.2,29.4,28.9,29.4,29.4,29.7,29.5,29.7,29.5,29.6,30.1,29.2,29.8,29.8,29.6,28.7,28.7,27.5,25.6,25.3,23.5,22.8,22.5,21.4,21.9,21.3,22.0,21.8,21.5,22.0,21.4,20.1,19.2,17.4,14.1,12.0,8.1,5.7,4.5,2.9,2.5,1.3,0.8,1.5,3.0,5.0,7.1,11.0,11.4,15.3,17.3,20.6,22.4,23.2,25.7,27.1,28.1,28.4,29.4,29.7,30.8,30.2,30.8,30.8,31.0,31.2,31.3,31.3,31.4,31.5,31.5,31.5,31.5,31.5,31.6,31.6,31.6,31.6,31.7,31.6,31.6,31.6,31.6,31.6,31.6,31.6,31.6,31.6,31.6,31.6,31.6,31.6,31.6,31.6,31.6,31.7,31.6,31.6,31.7,31.7,31.6,31.7,31.7,31.7,31.6,31.7,31.7,31.6,31.6,31.7,31.7,31.7],[31.6,31.6,31.7,31.7,31.7,31.7,31.7,31.7,31.6,31.7,31.6,31.7,31.6,31.7,31.7,31.6,31.7,31.6,31.6,31.6,31.6,31.6,31.6,31.6,31.6,31.6,31.6,31.6,31.6,31.6,31.6,31.6,31.6,31.6,31.6,31.6,31.6,31.6,31.6,31.5,31.5,31.4,31.5,31.4,31.5,31.4,31.4,31.4,31.3,31.5,31.4,31.5,31.4,31.5,31.4,31.3,31.4,31.4,31.3,31.3,31.4,31.4,31.3,31.3,31.3,31.3,31.2,31.3,31.1,31.1,31.1,31.2,31.2,31.2,31.2,31.2,31.1,31.3,31.2,31.1,31.3,31.2,31.2,30.9,31.1,31.1,30.9,30.9,30.4,30.5,30.0,30.2,30.1,29.8,29.4,29.5,29.2,29.5,29.6,29.9,29.6,30.0,29.9,30.0,30.1,29.5,29.8,30.0,29.7,29.2,28.9,28.0,26.7,26.0,24.7,23.8,24.1,22.6,23.0,22.0,22.7,21.9,22.7,23.0,22.8,21.2,19.8,20.2,17.9,16.1,12.3,8.6,6.4,5.4,3.6,2.6,1.7,0.8,2.2,3.7,6.1,7.7,9.3,11.4,14.2,16.9,19.5,21.8,24.1,25.0,26.2,27.3,27.6,27.9,29.7,29.5,30.6,30.3,31.0,31.1,31.2,31.3,31.3,31.5,31.5,31.5,31.4,31.4,31.5,31.6,31.6,31.6,31.6,31.6,31.6,31.6,31.6,31.6,31.5,31.6,31.6,31.5,31.6,31.4,31.5,31.6,31.6,31.5,31.6,31.6,31.6,31.6,31.6,31.6,31.6,31.6,31.6,31.7,31.6,31.6,31.7,31.6,31.6,31.7,31.7,31.7],[31.6,31.6,31.6,31.6,31.7,31.7,31.7,31.7,31.7,31.7,31.6,31.7,31.6,31.7,31.7,31.7,31.7,31.6,31.6,31.7,31.6,31.6,31.6,31.6,31.6,31.6,31.6,31.6,31.6,31.6,31.6,31.6,31.6,31.6,31.6,31.6,31.6,31.6,31.6,31.5,31.5,31.4,31.5,31.4,31.5,31.4,31.4,31.4,31.3,31.5,31.4,31.5,31.4,31.5,31.5,31.3,31.4,31.4,31.3,31.3,31.4,31.4,31.3,31.3,31.3,31.3,31.3,31.2,31.1,31.1,31.1,31.2,31.2,31.2,31.2,31.2,31.2,31.3,31.2,31.1,31.3,31.2,31.2,30.9,31.1,31.0,30.9,30.8,30.2,30.7,30.0,30.3,30.2,30.0,29.7,29.8,29.4,30.1,29.7,30.2,30.0,30.1,30.1,30.1,30.5,30.0,30.3,30.3,30.1,29.4,29.6,28.5,27.3,27.0,25.1,24.7,24.4,23.7,22.4,22.9,22.6,22.1,22.6,23.2,22.8,21.5,20.7,20.9,18.8,18.5,12.8,10.9,9.4,7.3,6.0,4.0,3.4,2.5,0.8,2.3,4.2,6.5,8.2,10.8,12.7,17.5,19.2,22.0,23.9,24.7,26.4,27.5,28.0,28.5,30.6,29.5,30.5,30.4,30.9,31.0,31.1,31.2,31.3,31.4,31.5,31.5,31.4,31.5,31.5,31.6,31.6,31.6,31.6,31.6,31.6,31.5,31.6,31.6,31.5,31.6,31.6,31.5,31.6,31.5,31.5,31.6,31.6,31.5,31.6,31.6,31.6,31.6,31.6,31.7,31.6,31.6,31.7,31.7,31.6,31.7,31.7,31.6,31.6,31.7,31.7,31.7],[31.6,31.6,31.7,31.7,31.7,31.7,31.7,31.7,31.7,31.7,31.6,31.7,31.6,31.7,31.7,31.7,31.7,31.6,31.7,31.7,31.6,31.6,31.6,31.6,31.6,31.6,31.6,31.6,31.6,31.6,31.6,31.6,31.6,31.6,31.6,31.6,31.6,31.6,31.6,31.5,31.5,31.4,31.5,31.4,31.5,31.4,31.4,31.4,31.4,31.5,31.4,31.5,31.4,31.5,31.5,31.4,31.4,31.4,31.3,31.3,31.4,31.5,31.3,31.4,31.3,31.4,31.3,31.2,31.2,31.1,31.2,31.3,31.2,31.3,31.3,31.2,31.2,31.3,31.2,31.2,31.3,31.2,31.2,31.0,31.2,31.1,31.0,30.9,30.6,30.8,30.3,30.6,30.4,30.2,29.8,30.0,29.7,30.2,29.9,30.4,30.2,30.4,30.3,30.4,30.7,30.1,30.3,30.4,30.1,29.4,29.4,28.8,28.3,27.5,26.2,26.2,25.5,24.3,24.4,23.5,23.4,22.7,24.0,24.1,24.1,22.4,21.8,23.3,20.7,21.2,17.6,16.1,12.3,10.5,8.0,7.2,5.1,3.9,2.4,0.8,2.5,3.9,5.9,8.0,9.5,12.9,16.1,19.1,20.9,22.8,24.3,25.6,26.0,26.7,29.3,28.6,30.1,29.6,30.6,30.8,31.1,31.1,31.2,31.4,31.5,31.5,31.3,31.4,31.5,31.6,31.6,31.6,31.6,31.6,31.6,31.6,31.6,31.5,31.5,31.5,31.6,31.5,31.6,31.4,31.5,31.6,31.6,31.5,31.6,31.6,31.6,31.6,31.6,31.6,31.6,31.6,31.7,31.7,31.7,31.7,31.7,31.6,31.6,31.7,31.7,31.7],[31.6,31.6,31.7,31.7,31.7,31.7,31.7,31.7,31.7,31.7,31.6,31.7,31.6,31.7,31.7,31.7,31.7,31.6,31.6,31.7,31.6,31.6,31.6,31.6,31.6,31.6,31.6,31.6,31.6,31.6,31.6,31.6,31.6,31.6,31.6,31.6,31.6,31.6,31.6,31.5,31.5,31.4,31.5,31.4,31.5,31.4,31.5,31.4,31.4,31.5,31.5,31.5,31.4,31.5,31.5,31.4,31.5,31.5,31.3,31.3,31.4,31.5,31.4,31.4,31.4,31.4,31.4,31.3,31.2,31.1,31.2,31.2,31.2,31.2,31.2,31.2,31.2,31.3,31.2,31.2,31.3,31.2,31.2,31.0,31.2,31.1,31.0,30.8,30.6,30.9,30.4,30.6,30.5,30.3,30.1,30.3,30.0,30.4,30.2,30.6,30.5,30.6,30.6,30.6,30.9,30.6,30.7,30.7,30.5,29.7,30.1,29.3,28.8,28.2,26.6,26.8,26.0,25.2,24.2,23.8,23.6,23.2,24.2,24.4,24.4,23.4,24.2,25.6,23.6,23.7,20.1,18.9,16.5,14.6,11.9,9.0,7.5,5.8,4.0,3.0,0.8,2.7,4.1,5.6,8.2,10.0,12.1,15.9,18.8,19.9,22.5,22.7,24.5,25.3,28.5,27.6,29.5,29.3,30.2,30.4,31.0,30.8,31.1,31.3,31.4,31.4,31.2,31.3,31.4,31.5,31.6,31.6,31.6,31.6,31.6,31.5,31.6,31.5,31.5,31.5,31.6,31.5,31.5,31.3,31.4,31.6,31.5,31.5,31.5,31.6,31.5,31.6,31.6,31.6,31.6,31.6,31.6,31.7,31.6,31.7,31.6,31.6,31.6,31.7,31.7,31.7],[31.6,31.6,31.7,31.7,31.7,31.7,31.7,31.7,31.7,31.7,31.6,31.7,31.6,31.7,31.7,31.7,31.7,31.6,31.6,31.7,31.6,31.6,31.6,31.6,31.6,31.6,31.6,31.6,31.6,31.6,31.6,31.6,31.6,31.6,31.6,31.6,31.6,31.6,31.6,31.5,31.5,31.4,31.5,31.4,31.5,31.4,31.5,31.4,31.4,31.5,31.4,31.5,31.4,31.6,31.5,31.4,31.5,31.5,31.4,31.4,31.5,31.5,31.4,31.4,31.4,31.4,31.4,31.3,31.2,31.2,31.3,31.3,31.3,31.3,31.2,31.2,31.2,31.4,31.2,31.2,31.4,31.2,31.3,31.1,31.2,31.1,31.0,30.9,30.7,30.9,30.6,30.7,30.6,30.6,30.3,30.4,30.2,30.5,30.4,30.6,30.6,30.8,30.8,30.7,30.9,30.6,30.8,30.7,30.5,30.1,30.2,29.8,29.4,28.6,27.5,27.4,26.9,26.1,25.4,25.1,24.4,23.6,25.1,25.4,25.3,24.9,24.3,25.9,23.9,24.3,22.0,22.6,19.7,18.5,13.8,11.3,8.7,8.2,6.3,4.1,2.8,0.8,3.1,4.3,6.0,8.8,10.1,13.5,16.8,18.9,21.0,22.6,22.8,24.1,27.5,26.9,28.5,29.2,29.9,30.2,31.0,30.9,31.2,31.2,31.4,31.4,31.3,31.3,31.4,31.5,31.6,31.6,31.6,31.6,31.6,31.5,31.6,31.5,31.5,31.5,31.6,31.5,31.5,31.3,31.5,31.6,31.5,31.4,31.5,31.6,31.5,31.6,31.6,31.6,31.6,31.6,31.6,31.6,31.7,31.7,31.6,31.6,31.6,31.7,31.7,31.7],[31.6,31.6,31.7,31.6,31.7,31.6,31.6,31.6,31.6,31.7,31.6,31.6,31.6,31.6,31.6,31.6,31.6,31.6,31.6,31.6,31.6,31.6,31.6,31.6,31.6,31.6,31.6,31.6,31.5,31.6,31.6,31.6,31.6,31.6,31.6,31.5,31.6,31.6,31.5,31.5,31.5,31.4,31.5,31.4,31.5,31.4,31.5,31.4,31.4,31.5,31.4,31.5,31.4,31.5,31.5,31.4,31.5,31.5,31.4,31.3,31.5,31.5,31.4,31.5,31.4,31.4,31.4,31.3,31.3,31.2,31.3,31.3,31.2,31.2,31.2,31.2,31.2,31.3,31.2,31.1,31.3,31.1,31.2,31.0,31.2,31.0,31.0,30.8,30.7,31.0,30.7,30.8,30.6,30.6,30.5,30.5,30.4,30.6,30.5,30.8,30.7,30.9,30.8,30.8,31.0,30.8,31.0,30.9,30.7,30.1,30.5,30.0,29.7,29.0,28.1,28.5,27.8,26.9,25.8,25.3,25.1,24.5,25.5,25.5,25.8,25.1,25.9,27.4,26.4,26.4,23.4,23.8,21.9,21.1,17.7,13.7,12.0,8.7,8.4,6.2,4.4,3.1,0.8,2.8,4.5,6.2,9.4,10.2,14.3,16.2,19.5,21.6,21.7,23.7,25.9,25.4,26.3,27.4,28.6,29.5,30.4,30.0,30.8,30.9,31.2,31.2,31.0,31.1,31.2,31.4,31.5,31.5,31.5,31.5,31.4,31.4,31.4,31.4,31.4,31.4,31.5,31.4,31.4,31.3,31.3,31.5,31.4,31.4,31.4,31.5,31.5,31.5,31.6,31.6,31.5,31.6,31.6,31.6,31.6,31.6,31.6,31.6,31.6,31.6,31.7,31.7],[31.6,31.6,31.7,31.7,31.7,31.7,31.7,31.7,31.7,31.7,31.7,31.7,31.6,31.7,31.7,31.7,31.7,31.6,31.6,31.7,31.6,31.6,31.6,31.6,31.6,31.6,31.6,31.6,31.6,31.6,31.6,31.6,31.6,31.6,31.6,31.6,31.6,31.6,31.6,31.5,31.5,31.4,31.5,31.3,31.5,31.4,31.5,31.4,31.4,31.5,31.4,31.5,31.4,31.5,31.5,31.3,31.5,31.5,31.4,31.3,31.4,31.5,31.4,31.4,31.4,31.4,31.4,31.3,31.2,31.1,31.3,31.3,31.2,31.2,31.1,31.1,31.1,31.3,31.2,31.0,31.3,31.1,31.2,31.0,31.2,31.1,31.0,30.9,30.7,31.0,30.6,30.8,30.7,30.7,30.5,30.5,30.4,30.7,30.5,30.8,30.8,30.7,30.8,30.8,30.8,30.6,30.7,30.7,30.5,30.3,30.4,30.0,29.6,29.0,28.2,28.1,27.4,27.3,26.1,26.2,25.1,24.8,25.8,26.8,26.2,26.3,26.1,27.3,26.3,26.2,24.2,24.7,22.6,21.7,18.9,16.1,13.3,10.6,8.6,8.4,6.1,4.1,2.5,0.8,2.8,4.6,7.2,10.1,11.7,15.0,16.9,18.7,20.2,21.1,23.9,24.9,25.7,27.8,28.1,29.6,30.4,30.4,31.1,31.2,31.2,31.2,31.0,31.0,31.1,31.4,31.5,31.5,31.5,31.5,31.5,31.4,31.5,31.4,31.3,31.4,31.5,31.3,31.4,31.3,31.4,31.5,31.5,31.4,31.5,31.5,31.5,31.6,31.6,31.6,31.6,31.6,31.6,31.6,31.6,31.6,31.6,31.6,31.6,31.6,31.7,31.6],[31.6,31.6,31.7,31.7,31.7,31.7,31.7,31.7,31.6,31.7,31.6,31.7,31.6,31.6,31.6,31.6,31.6,31.6,31.6,31.6,31.6,31.6,31.6,31.6,31.6,31.6,31.6,31.6,31.6,31.6,31.6,31.6,31.6,31.6,31.6,31.6,31.5,31.6,31.6,31.5,31.5,31.4,31.5,31.3,31.5,31.4,31.5,31.3,31.3,31.4,31.3,31.5,31.4,31.5,31.5,31.4,31.5,31.5,31.3,31.3,31.5,31.5,31.4,31.5,31.4,31.4,31.4,31.2,31.2,31.2,31.2,31.3,31.2,31.1,31.1,31.1,31.1,31.2,31.1,30.8,31.2,31.0,31.1,30.9,31.2,31.0,31.0,30.9,30.8,31.1,30.7,30.9,30.8,30.8,30.6,30.7,30.5,30.8,30.6,31.0,30.9,31.1,31.1,31.1,31.2,31.0,31.1,30.9,30.9,30.5,30.7,30.4,30.3,30.0,29.1,29.4,28.5,28.4,27.0,26.7,26.1,25.7,26.5,26.7,27.7,27.7,28.4,29.5,28.4,28.4,25.6,26.6,24.0,23.9,21.1,18.2,16.5,13.3,12.0,8.9,8.8,6.8,4.0,3.3,0.8,2.8,5.1,8.2,10.0,12.2,14.8,17.6,18.5,20.9,21.9,23.5,24.5,25.8,27.2,28.9,29.7,29.6,30.7,30.6,31.0,31.0,30.8,30.8,30.9,31.2,31.2,31.4,31.3,31.4,31.4,31.4,31.4,31.3,31.3,31.4,31.4,31.3,31.3,31.2,31.3,31.5,31.3,31.2,31.4,31.5,31.4,31.5,31.6,31.6,31.5,31.6,31.6,31.6,31.6,31.6,31.6,31.6,31.6,31.6,31.7,31.7],[31.6,31.6,31.7,31.7,31.7,31.7,31.7,31.7,31.7,31.7,31.6,31.7,31.6,31.7,31.7,31.6,31.6,31.6,31.6,31.6,31.6,31.6,31.6,31.6,31.5,31.5,31.6,31.6,31.5,31.6,31.6,31.6,31.5,31.5,31.5,31.5,31.5,31.5,31.5,31.4,31.4,31.3,31.5,31.2,31.4,31.3,31.4,31.3,31.2,31.3,31.2,31.4,31.3,31.5,31.4,31.3,31.4,31.4,31.3,31.3,31.4,31.5,31.3,31.4,31.4,31.4,31.4,31.2,31.2,31.0,31.2,31.2,31.0,31.0,30.9,30.9,30.9,31.1,31.0,30.7,31.1,30.9,31.0,30.8,31.1,30.8,30.9,30.8,30.7,30.9,30.6,30.8,30.7,30.7,30.6,30.6,30.6,30.8,30.7,30.9,30.9,30.9,30.9,31.0,31.0,30.9,31.0,30.9,30.8,30.6,30.7,30.4,30.1,29.9,29.3,29.3,28.8,28.5,27.5,27.3,26.3,26.4,27.1,28.0,27.8,28.3,28.4,29.6,28.9,28.9,27.1,27.6,24.7,24.6,22.7,22.1,18.8,16.3,14.5,12.2,8.3,9.1,6.7,4.8,3.3,0.8,3.0,5.8,7.0,9.9,11.6,14.5,16.2,17.9,19.3,21.8,22.9,25.0,25.9,28.1,29.2,28.9,30.4,30.4,30.8,30.7,30.4,30.5,30.6,31.0,31.3,31.3,31.4,31.4,31.4,31.3,31.3,31.1,31.1,31.2,31.3,31.2,31.3,31.1,31.3,31.4,31.4,31.3,31.4,31.5,31.3,31.4,31.5,31.6,31.5,31.6,31.6,31.5,31.5,31.6,31.6,31.6,31.6,31.6,31.7,31.6],[31.7,31.6,31.7,31.7,31.7,31.7,31.7,31.7,31.7,31.7,31.6,31.7,31.6,31.7,31.7,31.6,31.6,31.6,31.6,31.6,31.6,31.6,31.6,31.6,31.6,31.6,31.6,31.6,31.6,31.6,31.6,31.6,31.6,31.5,31.6,31.5,31.5,31.5,31.5,31.4,31.4,31.3,31.4,31.2,31.4,31.2,31.3,31.2,31.1,31.2,31.2,31.4,31.3,31.4,31.4,31.2,31.4,31.4,31.3,31.2,31.4,31.4,31.3,31.4,31.3,31.3,31.3,31.1,31.1,31.0,31.1,31.1,31.0,30.9,30.9,30.8,30.8,31.0,30.9,30.6,31.1,30.9,30.9,30.8,31.1,30.9,31.0,30.9,30.8,31.0,30.8,30.9,30.8,30.8,30.7,30.8,30.8,30.9,30.7,31.0,31.0,31.1,31.1,31.1,31.2,31.1,31.1,31.0,31.0,30.7,30.9,30.6,30.5,30.3,29.7,29.8,29.1,29.2,27.9,28.2,26.6,26.8,27.9,28.7,28.3,29.1,29.1,30.3,29.6,29.5,28.4,28.8,26.4,26.4,24.3,22.9,21.3,19.4,17.9,14.1,12.5,9.0,9.0,8.0,5.0,3.1,0.8,3.1,5.0,7.5,9.9,11.4,13.8,15.1,16.9,19.7,22.4,23.0,24.7,27.3,27.9,28.2,30.0,29.6,30.4,30.5,30.1,29.9,30.2,30.6,30.7,30.9,31.1,31.0,31.2,31.0,31.1,30.8,30.9,31.0,31.1,31.0,31.1,30.9,31.2,31.3,31.2,31.2,31.4,31.4,31.2,31.3,31.4,31.5,31.4,31.5,31.5,31.4,31.5,31.6,31.6,31.6,31.6,31.6,31.7,31.6],[31.6,31.6,31.7,31.7,31.7,31.7,31.7,31.7,31.6,31.7,31.6,31.6,31.6,31.6,31.6,31.6,31.6,31.6,31.6,31.6,31.5,31.6,31.6,31.6,31.5,31.5,31.6,31.6,31.5,31.5,31.6,31.5,31.5,31.5,31.5,31.5,31.4,31.4,31.4,31.3,31.2,31.1,31.3,31.1,31.3,31.1,31.2,31.0,30.9,31.1,31.1,31.3,31.2,31.4,31.3,31.2,31.3,31.4,31.2,31.2,31.3,31.4,31.3,31.4,31.3,31.3,31.3,31.1,31.0,30.8,31.0,31.0,30.8,30.6,30.6,30.7,30.7,30.9,30.8,30.4,30.9,30.8,30.7,30.6,31.0,30.7,30.8,30.7,30.7,30.9,30.7,30.8,30.7,30.7,30.6,30.7,30.7,30.9,30.7,31.0,31.0,31.1,31.0,31.1,31.2,31.1,31.2,31.0,31.0,30.8,30.9,30.6,30.6,30.3,29.8,29.8,29.3,29.3,28.1,27.9,26.9,26.8,27.8,28.3,28.5,28.9,30.0,30.7,30.4,30.2,29.9,29.5,28.5,27.9,26.6,25.0,24.4,23.2,21.0,17.7,16.1,13.3,8.8,9.6,7.7,5.1,3.0,0.8,2.9,4.8,7.0,10.6,10.4,12.6,15.4,17.3,20.5,20.0,22.5,26.2,26.8,27.3,29.0,28.9,29.5,29.7,29.2,29.2,29.1,30.2,30.4,30.7,30.7,30.9,31.0,30.9,30.7,30.6,30.7,30.8,30.9,30.5,30.9,30.6,31.0,31.2,31.2,30.9,31.1,31.3,31.0,31.2,31.4,31.5,31.3,31.4,31.5,31.3,31.4,31.5,31.5,31.5,31.5,31.6,31.6,31.6],[31.6,31.6,31.7,31.6,31.7,31.6,31.6,31.7,31.6,31.6,31.6,31.6,31.6,31.6,31.6,31.6,31.6,31.5,31.6,31.6,31.5,31.6,31.5,31.5,31.5,31.5,31.5,31.5,31.5,31.5,31.5,31.5,31.4,31.4,31.4,31.4,31.3,31.4,31.3,31.2,31.2,31.1,31.2,31.1,31.2,31.0,31.1,31.0,30.9,31.0,30.9,31.2,31.2,31.4,31.3,31.1,31.2,31.3,31.1,31.0,31.3,31.4,31.2,31.3,31.2,31.3,31.2,31.0,30.9,30.7,30.9,31.0,30.7,30.5,30.4,30.6,30.5,30.8,30.6,30.3,30.8,30.7,30.7,30.5,30.9,30.6,30.7,30.7,30.7,30.9,30.7,30.8,30.7,30.8,30.7,30.7,30.7,30.9,30.6,31.0,31.0,31.1,31.0,31.1,31.2,31.2,31.2,31.1,31.1,30.9,31.0,30.8,30.8,30.5,30.2,30.1,29.6,29.4,28.3,28.3,27.3,27.3,28.2,28.7,29.1,29.6,30.1,30.8,30.6,30.2,30.1,30.0,29.3,29.2,28.2,27.3,26.1,24.7,22.6,19.8,18.3,14.4,12.3,10.2,8.8,7.3,4.3,2.7,0.8,2.6,4.6,6.0,7.8,8.9,9.8,12.8,14.8,15.6,20.4,22.9,24.2,25.1,27.5,26.3,27.7,28.1,27.2,27.1,27.6,28.6,29.4,29.5,30.2,29.9,30.4,30.0,29.9,29.9,30.0,30.3,30.4,30.1,30.4,30.0,30.6,30.8,30.7,30.5,30.8,31.0,30.8,31.1,31.2,31.4,31.2,31.4,31.4,31.3,31.4,31.4,31.4,31.4,31.4,31.5,31.5,31.4],[31.6,31.6,31.6,31.6,31.6,31.6,31.6,31.6,31.6,31.6,31.6,31.6,31.6,31.6,31.6,31.6,31.6,31.5,31.5,31.5,31.5,31.5,31.5,31.5,31.5,31.4,31.5,31.5,31.5,31.4,31.4,31.4,31.4,31.3,31.4,31.3,31.3,31.3,31.2,31.1,31.1,30.9,31.1,30.9,31.2,31.0,31.1,31.0,30.9,31.0,30.9,31.2,31.2,31.3,31.2,31.1,31.2,31.3,31.1,31.1,31.3,31.4,31.2,31.3,31.2,31.3,31.2,31.0,30.9,30.7,30.8,30.9,30.6,30.4,30.4,30.6,30.5,30.9,30.7,30.4,30.8,30.7,30.6,30.5,30.9,30.6,30.7,30.5,30.5,30.8,30.5,30.6,30.6,30.6,30.5,30.6,30.5,30.7,30.5,30.9,30.8,30.9,30.9,31.0,31.1,31.1,31.2,31.1,31.1,31.0,30.9,30.8,30.7,30.6,30.3,30.0,29.7,29.5,28.4,28.6,27.2,27.1,28.0,28.8,29.3,29.8,30.6,30.9,30.8,30.6,30.5,30.3,29.5,29.5,28.3,27.9,26.4,25.0,24.0,21.7,21.3,17.6,15.4,12.9,9.8,8.5,7.1,5.2,2.7,0.8,2.7,4.5,5.5,7.4,8.5,11.0,13.8,12.8,15.9,20.2,21.8,24.1,26.0,25.9,27.1,27.3,26.4,26.4,27.2,28.3,29.3,29.5,30.0,29.8,30.4,29.8,29.6,29.7,29.9,30.2,29.9,29.9,29.8,29.8,30.0,30.4,30.3,30.1,30.4,30.7,30.7,30.7,31.0,31.2,31.1,31.2,31.2,31.2,31.3,31.3,31.4,31.3,31.3,31.5,31.5,31.5],[31.6,31.6,31.6,31.6,31.6,31.6,31.6,31.6,31.6,31.6,31.6,31.6,31.5,31.6,31.6,31.5,31.5,31.5,31.5,31.5,31.4,31.5,31.5,31.5,31.4,31.4,31.5,31.5,31.4,31.4,31.5,31.4,31.3,31.3,31.3,31.3,31.2,31.2,31.2,31.1,31.0,30.8,31.1,30.8,31.1,30.8,31.1,30.8,30.7,30.9,30.8,31.2,31.1,31.3,31.2,31.0,31.2,31.3,31.0,31.0,31.3,31.3,31.1,31.3,31.1,31.2,31.2,30.9,30.8,30.5,30.8,30.8,30.4,30.2,30.1,30.3,30.2,30.6,30.5,30.1,30.7,30.5,30.4,30.3,30.8,30.3,30.5,30.4,30.4,30.8,30.4,30.7,30.6,30.7,30.6,30.6,30.7,30.8,30.6,31.0,31.0,31.0,31.0,31.1,31.2,31.2,31.2,31.2,31.2,31.1,31.1,31.0,30.9,30.8,30.6,30.4,30.1,29.9,28.8,29.0,27.9,27.8,28.6,29.6,29.8,30.4,30.8,31.0,30.9,30.8,30.8,30.7,30.2,30.2,29.8,29.5,28.5,27.6,26.1,24.3,22.5,19.7,18.8,16.0,13.5,10.1,8.3,7.5,4.7,2.5,0.8,2.5,3.8,5.5,6.3,8.1,9.6,10.1,13.5,14.2,17.6,18.9,22.3,23.3,24.2,25.2,24.8,25.0,25.9,26.8,28.6,28.3,29.4,29.0,29.7,29.2,28.9,28.9,29.4,29.7,29.3,29.3,29.4,29.4,29.7,30.2,29.9,29.9,30.3,30.7,30.7,30.8,31.0,31.2,30.9,31.3,31.3,31.1,31.1,31.3,31.3,31.3,31.1,31.4,31.4,31.3],[31.6,31.6,31.6,31.6,31.6,31.6,31.6,31.6,31.6,31.6,31.5,31.6,31.5,31.6,31.6,31.5,31.6,31.5,31.5,31.5,31.4,31.5,31.4,31.4,31.4,31.4,31.5,31.4,31.4,31.4,31.4,31.3,31.3,31.2,31.2,31.2,31.2,31.1,31.0,31.0,30.9,30.9,31.0,30.8,31.0,30.8,31.0,30.8,30.7,30.8,30.7,31.1,31.0,31.3,31.1,31.0,31.1,31.2,31.0,31.0,31.2,31.3,31.1,31.3,31.1,31.2,31.1,31.0,30.7,30.4,30.6,30.8,30.4,30.2,30.0,30.3,30.3,30.6,30.5,30.0,30.6,30.5,30.4,30.4,30.8,30.4,30.6,30.5,30.5,30.8,30.5,30.7,30.6,30.8,30.7,30.6,30.7,30.8,30.5,30.9,30.9,31.1,31.1,31.2,31.3,31.2,31.2,31.3,31.3,31.2,31.2,31.1,30.9,30.9,30.7,30.6,30.3,30.2,29.5,29.6,28.2,28.0,29.1,30.1,30.2,30.6,31.0,31.1,31.0,30.9,30.9,30.9,30.5,30.4,30.2,29.7,29.5,28.6,27.5,25.4,24.5,21.2,19.8,17.4,15.2,12.6,8.7,9.2,6.4,3.9,2.1,0.8,2.0,3.4,3.5,5.8,6.4,8.5,9.6,12.6,14.5,18.6,20.0,21.7,23.0,24.3,23.9,23.7,24.6,25.6,27.4,27.0,28.3,28.0,28.8,28.2,28.1,28.0,28.6,29.1,28.4,28.7,28.6,28.9,28.8,29.6,29.1,29.3,29.7,30.3,29.9,30.2,30.6,30.6,30.6,30.9,31.2,31.0,31.1,31.3,31.3,31.2,31.2,31.4,31.3,31.3],[31.6,31.6,31.6,31.6,31.6,31.6,31.6,31.6,31.5,31.5,31.4,31.6,31.5,31.6,31.5,31.5,31.5,31.4,31.5,31.5,31.4,31.4,31.4,31.4,31.4,31.3,31.4,31.4,31.4,31.3,31.3,31.2,31.2,31.1,31.2,31.0,31.0,31.0,31.0,30.8,30.8,30.7,30.9,30.6,30.9,30.7,30.9,30.6,30.6,30.7,30.7,31.0,30.9,31.2,31.0,30.9,31.1,31.2,30.9,30.9,31.2,31.2,31.1,31.2,31.1,31.2,31.1,30.9,30.7,30.3,30.7,30.7,30.4,30.1,30.0,30.1,30.2,30.5,30.3,30.0,30.4,30.4,30.4,30.2,30.6,30.3,30.5,30.3,30.4,30.7,30.4,30.6,30.5,30.6,30.5,30.6,30.5,30.6,30.4,30.8,30.8,30.9,31.0,31.1,31.2,31.2,31.2,31.3,31.3,31.2,31.1,31.0,30.9,30.8,30.7,30.5,30.3,30.1,29.3,29.6,28.3,28.2,29.1,30.0,30.2,30.6,30.9,31.1,31.0,30.8,30.9,30.7,30.3,30.3,30.0,29.7,29.2,28.1,27.9,25.9,25.1,22.4,20.9,18.1,15.9,12.8,10.3,8.5,7.4,5.8,3.8,2.2,0.8,2.2,2.9,3.7,5.5,6.6,8.3,9.2,11.3,15.8,18.8,19.8,20.9,22.3,22.3,23.3,23.9,24.8,27.2,26.8,28.0,27.8,28.5,28.1,27.5,28.4,29.7,29.1,28.0,28.9,28.5,29.5,28.9,29.0,29.0,29.3,29.5,29.7,29.6,29.9,30.3,30.6,30.4,30.9,30.9,30.7,31.0,31.0,30.8,30.9,30.9,30.7,31.0,31.2],[31.6,31.6,31.6,31.6,31.6,31.5,31.5,31.6,31.5,31.5,31.4,31.6,31.4,31.5,31.5,31.4,31.5,31.4,31.4,31.5,31.4,31.5,31.4,31.4,31.4,31.3,31.4,31.4,31.4,31.3,31.3,31.3,31.2,31.1,31.2,31.0,31.0,31.0,30.9,30.8,30.7,30.6,30.9,30.6,30.9,30.6,30.8,30.6,30.5,30.7,30.5,31.0,30.9,31.2,31.0,30.9,31.0,31.2,30.8,30.9,31.1,31.2,31.0,31.2,31.0,31.2,31.1,30.8,30.6,30.2,30.6,30.6,30.3,29.9,30.0,30.1,30.2,30.5,30.4,30.1,30.5,30.3,30.3,30.2,30.6,30.1,30.4,30.3,30.4,30.7,30.4,30.7,30.6,30.7,30.7,30.6,30.6,30.8,30.6,30.9,31.0,31.1,31.1,31.2,31.3,31.3,31.3,31.4,31.4,31.3,31.2,31.2,31.0,31.0,30.9,30.7,30.5,30.3,29.9,29.9,28.9,28.8,29.6,30.4,30.4,30.8,31.0,31.2,31.1,30.9,31.1,31.0,30.7,30.6,30.6,30.3,30.2,29.8,29.7,28.6,28.0,25.3,23.2,20.8,19.1,16.3,11.9,10.3,7.6,6.5,4.9,3.0,1.5,0.8,2.0,2.5,3.6,4.3,5.8,6.9,9.3,12.6,15.5,16.8,19.3,20.7,21.1,21.9,23.1,23.9,26.0,25.9,27.7,26.8,27.9,27.4,27.1,26.8,28.0,27.4,26.9,27.5,27.7,27.9,27.4,27.6,28.4,28.8,29.0,29.2,29.8,29.9,30.3,30.5,30.5,31.1,30.8,31.0,30.9,31.0,30.8,31.1,31.1,31.3,31.3,31.3],[31.6,31.6,31.6,31.6,31.6,31.5,31.6,31.6,31.5,31.5,31.4,31.5,31.4,31.5,31.5,31.5,31.5,31.4,31.4,31.5,31.4,31.4,31.4,31.4,31.4,31.4,31.4,31.4,31.4,31.4,31.4,31.3,31.3,31.1,31.2,31.0,31.1,30.9,30.9,30.8,30.6,30.8,30.9,30.7,30.9,30.6,30.8,30.7,30.6,30.7,30.6,31.0,31.0,31.3,31.0,30.9,31.1,31.2,30.8,30.9,31.2,31.2,31.0,31.2,31.1,31.1,31.1,30.8,30.5,30.2,30.5,30.6,30.5,30.1,30.0,30.2,30.3,30.5,30.4,29.9,30.3,30.4,30.2,30.3,30.6,30.1,30.5,30.5,30.4,30.7,30.5,30.7,30.7,30.8,30.7,30.7,30.6,30.8,30.7,31.0,31.0,31.1,31.2,31.3,31.4,31.3,31.4,31.4,31.4,31.3,31.3,31.2,31.1,31.0,30.9,30.8,30.7,30.5,30.0,30.1,28.9,28.9,29.7,30.6,30.7,30.9,31.1,31.3,31.3,31.2,31.2,31.2,30.9,30.8,30.9,30.6,30.6,30.3,30.0,29.0,28.1,25.4,24.6,21.1,18.7,16.1,12.6,10.3,7.4,6.6,5.5,4.2,2.5,1.5,0.8,1.3,2.5,3.0,4.1,5.5,7.5,11.1,13.7,15.4,17.3,18.1,18.6,20.9,21.9,23.8,26.2,26.2,27.7,27.1,28.3,27.8,27.1,27.3,27.5,27.1,26.8,27.9,28.0,26.9,27.4,28.1,27.9,28.8,29.1,29.6,29.6,29.5,30.0,30.5,30.5,30.8,30.7,30.7,30.8,31.0,31.0,30.8,31.1,31.0,31.1,31.2],[31.6,31.6,31.6,31.5,31.5,31.5,31.5,31.5,31.4,31.5,31.3,31.5,31.3,31.5,31.5,31.4,31.5,31.3,31.3,31.5,31.3,31.4,31.4,31.4,31.3,31.3,31.4,31.4,31.4,31.3,31.3,31.2,31.2,31.1,31.2,31.0,31.0,31.0,30.9,30.7,30.7,30.6,30.8,30.6,30.9,30.7,30.9,30.6,30.5,30.8,30.6,31.0,30.9,31.3,31.0,30.9,31.0,31.2,30.9,30.9,31.2,31.2,31.0,31.2,31.0,31.1,31.1,30.9,30.7,30.3,30.6,30.6,30.5,30.3,30.2,30.3,30.3,30.6,30.4,30.3,30.5,30.4,30.4,30.3,30.6,30.2,30.4,30.4,30.4,30.6,30.4,30.6,30.7,30.8,30.7,30.6,30.6,30.8,30.6,30.9,31.0,31.1,31.2,31.2,31.4,31.3,31.4,31.4,31.4,31.4,31.3,31.3,31.1,31.1,31.0,30.8,30.7,30.5,30.2,30.2,29.1,29.2,29.9,30.5,30.6,30.9,31.1,31.3,31.3,31.1,31.2,31.1,30.9,30.8,30.8,30.4,30.5,30.1,30.0,29.1,28.4,26.6,25.5,22.1,20.1,17.7,13.6,11.4,7.9,6.8,5.8,4.4,3.2,2.6,1.4,0.8,1.4,2.2,3.0,3.9,6.5,9.9,12.0,12.1,14.9,16.3,17.2,19.5,21.7,23.0,25.4,25.8,27.7,27.0,28.1,28.0,27.1,26.4,27.1,26.7,25.8,26.5,26.5,26.7,26.9,27.1,27.3,28.4,28.8,29.1,29.0,29.3,29.9,30.5,29.9,30.5,30.4,30.8,30.8,30.8,31.0,31.1,31.0,31.2,31.3,31.1],[31.6,31.6,31.6,31.6,31.6,31.6,31.6,31.6,31.5,31.5,31.4,31.6,31.4,31.5,31.5,31.5,31.5,31.4,31.5,31.5,31.4,31.5,31.4,31.4,31.3,31.3,31.3,31.3,31.3,31.3,31.3,31.2,31.1,31.1,31.1,31.0,31.0,30.9,30.9,30.8,30.6,30.6,30.8,30.6,30.8,30.6,30.8,30.6,30.5,30.8,30.6,30.9,30.8,31.2,31.0,30.8,31.0,31.2,30.8,30.8,31.1,31.1,31.0,31.1,30.9,31.1,31.0,30.7,30.6,30.2,30.4,30.5,30.2,30.0,29.9,30.2,30.2,30.5,30.5,30.2,30.5,30.3,30.2,30.1,30.5,30.1,30.2,30.2,30.1,30.5,30.2,30.5,30.5,30.7,30.6,30.5,30.5,30.7,30.5,30.9,30.9,31.1,31.1,31.2,31.4,31.3,31.3,31.4,31.4,31.4,31.3,31.3,31.2,31.1,31.1,30.9,30.8,30.6,30.4,30.4,29.3,29.3,30.1,30.7,30.7,30.9,31.1,31.4,31.3,31.1,31.2,31.2,31.0,30.9,30.9,30.8,30.5,30.5,30.1,29.7,29.3,27.8,26.8,24.0,21.7,20.3,15.4,13.1,9.6,7.8,6.7,5.0,4.1,3.5,2.5,1.4,0.8,1.4,2.4,2.9,5.8,7.3,9.6,11.1,14.5,15.7,15.7,18.8,20.1,21.7,23.6,24.4,26.2,25.4,26.8,26.4,25.8,25.2,26.2,25.0,25.2,25.8,26.0,26.4,25.7,26.3,27.1,27.8,27.1,28.5,29.5,28.9,29.8,29.6,30.3,30.4,30.3,30.5,30.7,30.7,30.9,31.1,30.9,31.0,31.0,31.2],[31.6,31.6,31.6,31.6,31.6,31.6,31.6,31.6,31.5,31.5,31.4,31.5,31.4,31.5,31.5,31.4,31.5,31.4,31.4,31.5,31.4,31.5,31.4,31.4,31.3,31.3,31.4,31.4,31.3,31.3,31.3,31.2,31.2,31.0,31.1,30.9,31.0,30.8,30.9,30.7,30.7,30.8,30.7,30.8,30.8,30.6,30.7,30.8,30.6,30.7,30.7,31.0,30.9,31.2,30.9,31.0,31.0,31.1,30.8,31.0,31.1,31.1,30.9,31.2,31.1,31.1,31.0,30.8,30.5,30.3,30.5,30.7,30.4,30.2,29.7,30.1,30.2,30.5,30.5,30.1,30.4,30.6,30.3,30.4,30.5,30.2,30.3,30.5,30.4,30.6,30.4,30.6,30.7,30.8,30.6,30.6,30.6,30.7,30.8,30.9,30.9,31.1,31.2,31.3,31.4,31.3,31.3,31.4,31.4,31.4,31.3,31.3,31.1,31.1,31.0,30.8,30.8,30.6,30.4,30.3,29.6,29.5,30.2,30.6,30.6,30.9,31.1,31.3,31.3,31.2,31.2,31.2,31.0,30.9,30.9,30.5,30.6,30.3,30.2,29.5,28.9,26.8,26.6,23.9,23.2,21.3,18.0,15.9,11.9,10.0,7.7,5.8,5.1,4.3,3.5,2.5,1.5,0.8,1.5,2.5,4.6,7.3,8.6,10.7,13.3,13.9,16.1,18.4,20.3,22.3,24.9,25.2,27.2,26.6,27.7,27.1,26.0,25.4,26.0,26.6,26.4,26.2,26.3,26.1,26.6,27.2,28.1,27.7,28.2,28.8,28.8,28.9,29.6,30.3,30.1,30.6,30.5,30.6,30.7,30.9,30.9,31.1,31.0,31.0,31.1,31.2],[31.6,31.6,31.6,31.5,31.6,31.5,31.5,31.6,31.5,31.5,31.4,31.5,31.3,31.5,31.4,31.4,31.4,31.3,31.4,31.4,31.3,31.4,31.3,31.3,31.2,31.2,31.3,31.3,31.2,31.2,31.2,31.1,31.0,31.0,31.0,30.9,30.9,30.8,30.8,30.6,30.5,30.3,30.6,30.4,30.7,30.5,30.6,30.3,30.3,30.6,30.4,30.8,30.7,31.1,30.8,30.7,30.8,31.0,30.7,30.7,30.9,31.0,30.8,31.0,30.8,31.0,30.9,30.6,30.4,30.0,30.3,30.4,30.1,29.8,29.5,29.8,29.9,30.3,30.2,29.9,30.3,30.1,30.0,29.8,30.3,29.8,30.0,30.0,30.0,30.4,30.1,30.4,30.4,30.7,30.5,30.4,30.4,30.6,30.5,30.8,30.9,31.1,31.1,31.2,31.4,31.3,31.4,31.4,31.5,31.4,31.3,31.3,31.2,31.2,31.1,30.9,30.8,30.6,30.4,30.4,29.7,29.8,30.3,30.8,30.8,31.0,31.2,31.4,31.3,31.2,31.3,31.2,31.2,31.0,31.0,30.6,30.6,30.6,30.4,29.9,29.4,28.4,27.6,25.4,23.2,22.6,19.0,18.1,14.6,12.0,9.0,6.8,5.9,5.4,4.1,3.8,2.7,1.7,0.8,1.6,3.2,5.1,6.4,8.7,10.9,12.4,12.7,15.4,16.8,19.4,21.5,22.6,24.7,24.5,25.9,26.0,25.7,23.3,23.7,25.8,25.7,25.1,25.8,25.1,25.1,25.4,26.8,26.2,26.0,27.9,28.0,27.9,29.0,29.6,29.3,30.2,30.0,30.1,30.3,30.5,30.4,30.7,30.7,30.8,30.8,30.8],[31.6,31.6,31.6,31.5,31.6,31.5,31.5,31.5,31.5,31.5,31.4,31.5,31.4,31.5,31.5,31.4,31.5,31.4,31.4,31.4,31.4,31.4,31.3,31.4,31.3,31.3,31.4,31.3,31.3,31.3,31.3,31.2,31.1,31.0,31.1,30.8,30.9,30.8,30.8,30.6,30.6,30.7,30.8,30.7,30.8,30.7,30.8,30.7,30.6,30.7,30.6,30.9,30.8,31.2,31.0,30.9,30.9,31.1,30.8,30.9,31.1,31.2,30.9,31.2,31.0,31.0,31.0,30.7,30.5,30.2,30.4,30.6,30.2,30.0,29.5,29.9,30.2,30.5,30.3,30.1,30.4,30.4,30.2,30.2,30.5,30.0,30.3,30.3,30.3,30.6,30.4,30.7,30.6,30.8,30.6,30.6,30.6,30.7,30.7,30.9,31.0,31.2,31.3,31.3,31.4,31.4,31.4,31.5,31.5,31.4,31.4,31.4,31.3,31.3,31.2,31.1,31.0,30.9,30.9,30.8,30.3,30.2,30.7,31.1,31.0,31.3,31.3,31.5,31.4,31.5,31.5,31.5,31.4,31.4,31.3,31.1,31.1,30.8,30.7,30.3,30.2,29.2,28.8,26.9,26.0,24.8,23.0,21.4,20.1,17.9,12.5,10.6,8.0,6.2,5.9,5.0,3.9,3.5,1.8,0.8,2.2,3.4,5.2,6.7,9.4,11.3,11.8,14.6,17.2,19.9,21.8,23.0,24.8,24.3,26.0,25.5,25.4,24.7,24.6,26.9,26.7,25.4,26.5,26.2,26.0,26.9,26.8,26.7,27.3,28.1,28.7,27.4,28.9,29.5,29.6,30.3,30.0,30.5,30.3,30.6,30.5,30.8,30.8,30.9,31.0,31.0],[31.6,31.6,31.6,31.5,31.6,31.6,31.5,31.6,31.5,31.5,31.4,31.5,31.3,31.5,31.5,31.4,31.5,31.4,31.4,31.4,31.3,31.4,31.3,31.3,31.3,31.3,31.3,31.3,31.3,31.3,31.3,31.2,31.1,31.0,31.1,30.9,30.9,30.8,30.8,30.6,30.6,30.5,30.8,30.5,30.9,30.6,30.7,30.5,30.4,30.6,30.4,30.8,30.7,31.1,30.9,30.7,30.9,31.1,30.8,30.7,31.0,31.1,30.9,31.1,30.8,31.0,30.9,30.7,30.5,30.1,30.4,30.5,30.1,29.9,29.5,30.0,30.0,30.4,30.2,30.0,30.3,30.2,30.1,30.0,30.5,30.0,30.2,30.1,30.2,30.5,30.1,30.6,30.4,30.8,30.5,30.5,30.5,30.7,30.6,30.9,31.0,31.1,31.2,31.3,31.4,31.3,31.4,31.5,31.5,31.5,31.4,31.4,31.3,31.3,31.3,31.2,31.2,31.0,31.0,30.9,30.4,30.5,31.0,31.1,31.1,31.3,31.4,31.5,31.5,31.4,31.5,31.4,31.3,31.3,31.2,31.1,31.1,31.0,30.9,30.7,30.3,29.8,28.8,27.6,26.8,26.0,24.1,22.5,21.9,20.3,18.1,14.7,12.1,10.0,9.0,7.4,6.5,5.4,4.0,2.4,0.8,2.1,3.6,5.6,7.6,9.0,10.2,12.9,15.4,18.8,19.9,21.4,24.0,22.7,25.6,24.3,25.1,23.2,23.4,25.9,25.4,24.7,25.7,23.9,24.1,25.0,26.2,25.3,24.9,26.6,26.6,26.6,27.4,28.8,29.0,29.3,29.4,30.1,30.4,30.4,30.3,30.6,30.8,30.8,30.7,30.8],[31.6,31.6,31.6,31.5,31.6,31.6,31.6,31.6,31.5,31.5,31.3,31.5,31.3,31.5,31.5,31.5,31.5,31.3,31.4,31.5,31.3,31.5,31.3,31.4,31.3,31.4,31.4,31.4,31.4,31.3,31.3,31.3,31.2,31.1,31.2,30.9,31.0,30.9,31.0,30.8,30.7,30.8,30.9,30.7,30.9,30.7,30.8,30.6,30.5,30.7,30.4,30.8,30.6,31.1,30.9,30.8,30.8,31.1,30.7,30.8,31.1,31.1,30.9,31.2,31.0,31.1,31.0,30.7,30.6,30.1,30.4,30.5,30.1,30.0,29.4,29.9,30.0,30.4,30.1,29.9,30.3,30.2,30.1,30.1,30.4,30.0,30.3,30.2,30.3,30.6,30.3,30.7,30.7,30.8,30.6,30.6,30.7,30.8,30.8,31.1,31.0,31.2,31.4,31.4,31.5,31.4,31.4,31.5,31.5,31.5,31.5,31.4,31.4,31.4,31.3,31.2,31.2,31.0,31.1,31.0,30.7,30.8,31.0,31.1,31.2,31.3,31.4,31.5,31.5,31.5,31.5,31.5,31.5,31.4,31.4,31.2,31.3,31.1,31.1,30.9,30.7,30.4,29.8,29.6,29.1,28.4,27.4,25.8,25.5,22.5,21.8,20.2,17.4,13.5,12.7,11.1,7.9,8.2,6.9,3.9,2.2,0.8,2.4,4.2,6.1,8.4,9.7,11.0,14.5,15.4,18.0,19.1,21.7,21.0,23.3,22.8,23.4,22.6,23.4,25.5,25.2,24.4,26.2,24.8,24.9,27.3,27.0,25.3,27.1,27.9,28.4,27.4,29.5,29.1,29.6,30.2,30.3,30.3,30.5,30.4,30.5,30.7,30.7,30.9,30.8,30.8],[31.6,31.6,31.6,31.6,31.6,31.6,31.5,31.6,31.5,31.5,31.4,31.5,31.4,31.5,31.5,31.5,31.5,31.4,31.5,31.5,31.3,31.4,31.2,31.4,31.3,31.3,31.4,31.3,31.4,31.3,31.3,31.2,31.1,31.0,31.1,30.9,30.9,30.9,30.9,30.8,30.7,30.8,30.9,30.8,31.0,30.8,30.9,30.7,30.7,30.8,30.5,30.8,30.7,31.1,30.9,30.9,30.9,31.1,30.8,30.9,31.1,31.2,31.0,31.2,31.0,31.1,31.0,30.9,30.7,30.3,30.5,30.7,30.4,30.2,29.9,30.2,30.2,30.5,30.3,30.3,30.4,30.4,30.4,30.4,30.6,30.3,30.5,30.5,30.5,30.6,30.5,30.8,30.7,31.0,30.7,30.7,30.8,31.0,30.8,31.1,31.1,31.2,31.4,31.4,31.4,31.4,31.5,31.5,31.5,31.5,31.4,31.5,31.4,31.4,31.4,31.3,31.3,31.1,31.2,31.0,30.7,30.8,31.1,31.2,31.3,31.4,31.4,31.6,31.5,31.5,31.5,31.5,31.5,31.4,31.4,31.3,31.4,31.1,31.2,30.9,30.5,30.2,29.6,29.1,28.6,27.8,26.7,25.5,25.2,23.4,22.4,21.1,19.6,17.2,14.8,13.1,9.9,9.2,7.0,5.1,4.1,2.2,0.8,2.8,4.7,7.3,8.4,9.1,11.6,14.2,15.6,17.8,19.8,20.0,21.6,22.1,23.3,22.7,23.8,25.5,25.9,24.7,26.1,24.4,23.8,25.7,26.2,24.3,25.9,25.5,26.0,26.2,27.3,28.5,29.1,29.7,29.8,29.6,30.2,30.3,30.5,30.6,30.7,30.9,30.9,30.7],[31.6,31.6,31.6,31.5,31.6,31.6,31.5,31.6,31.5,31.5,31.3,31.5,31.3,31.5,31.5,31.5,31.5,31.3,31.4,31.5,31.2,31.4,31.3,31.4,31.3,31.3,31.4,31.4,31.4,31.4,31.3,31.3,31.2,31.2,31.2,31.0,31.1,31.0,31.1,30.9,30.9,30.9,31.1,30.9,31.1,30.8,31.0,30.8,30.7,30.8,30.6,30.9,30.7,31.2,31.0,30.8,31.0,31.2,30.9,30.8,31.1,31.2,31.1,31.2,31.0,31.1,31.1,30.8,30.8,30.4,30.6,30.7,30.4,30.3,30.0,30.3,30.2,30.4,30.1,30.1,30.6,30.4,30.4,30.3,30.7,30.4,30.5,30.4,30.5,30.8,30.5,30.9,30.8,31.0,30.8,30.8,30.8,31.0,30.9,31.2,31.2,31.3,31.4,31.4,31.5,31.4,31.5,31.5,31.5,31.5,31.4,31.5,31.4,31.5,31.4,31.4,31.3,31.2,31.3,31.1,31.0,31.0,31.2,31.3,31.4,31.4,31.5,31.6,31.5,31.5,31.5,31.5,31.5,31.5,31.5,31.4,31.4,31.4,31.3,31.2,31.0,30.9,30.3,30.5,30.2,29.6,28.8,26.9,27.5,25.7,24.9,24.8,22.6,21.0,19.2,16.3,13.6,11.3,8.5,6.7,7.1,4.1,2.5,0.8,3.0,5.6,7.7,7.7,9.4,11.1,13.9,15.1,18.0,17.0,19.9,20.9,21.4,21.8,23.3,24.2,24.5,24.3,25.8,24.4,23.0,25.1,26.0,24.3,25.4,25.7,26.9,25.5,27.7,28.5,28.9,30.0,30.0,29.8,30.0,30.3,30.2,30.2,30.3,30.7,30.5,30.4],[31.6,31.6,31.6,31.6,31.6,31.6,31.5,31.6,31.5,31.6,31.4,31.6,31.3,31.6,31.5,31.5,31.5,31.4,31.4,31.5,31.2,31.4,31.3,31.4,31.3,31.3,31.3,31.3,31.3,31.2,31.2,31.2,31.1,31.1,31.2,31.0,31.0,31.0,31.0,30.9,30.9,30.9,31.0,30.8,31.1,30.7,30.9,30.7,30.6,30.8,30.5,30.8,30.7,31.1,30.9,30.8,30.9,31.1,30.8,30.8,31.1,31.2,31.1,31.2,31.0,31.1,31.1,30.8,30.8,30.4,30.6,30.6,30.5,30.3,30.1,30.2,30.2,30.3,30.1,30.3,30.5,30.4,30.4,30.3,30.6,30.4,30.6,30.5,30.6,30.8,30.6,31.0,30.8,31.1,31.0,30.9,31.0,31.1,31.1,31.2,31.3,31.3,31.4,31.4,31.5,31.5,31.5,31.6,31.6,31.5,31.5,31.5,31.5,31.5,31.5,31.4,31.4,31.3,31.4,31.2,31.1,31.1,31.3,31.3,31.4,31.4,31.5,31.6,31.6,31.5,31.6,31.6,31.6,31.4,31.5,31.4,31.4,31.3,31.3,31.2,31.0,30.9,30.7,30.4,30.2,29.6,28.9,27.5,27.5,26.2,26.0,24.8,23.8,23.0,21.7,19.8,17.4,15.1,12.4,8.9,8.6,6.1,5.0,2.2,0.8,3.2,5.4,6.3,8.2,9.3,12.5,13.9,16.0,15.6,17.1,19.5,20.4,21.1,22.4,24.5,25.1,24.4,26.2,25.2,23.3,25.5,26.6,24.9,25.2,26.5,26.6,25.3,28.0,28.4,29.2,29.5,29.8,30.0,30.3,30.3,30.4,30.4,30.3,30.8,30.7,30.6],[31.6,31.5,31.6,31.5,31.6,31.5,31.5,31.5,31.5,31.5,31.3,31.5,31.2,31.5,31.4,31.5,31.5,31.3,31.4,31.4,31.2,31.4,31.3,31.3,31.3,31.3,31.3,31.3,31.3,31.3,31.3,31.3,31.2,31.2,31.2,31.1,31.1,31.1,31.0,31.0,30.9,30.9,31.0,30.8,31.0,30.8,30.9,30.7,30.6,30.9,30.6,30.9,30.8,31.1,30.9,30.8,31.0,31.1,30.8,30.8,31.1,31.2,31.0,31.2,31.0,31.0,31.0,30.8,30.8,30.3,30.7,30.6,30.6,30.4,30.2,30.4,30.4,30.6,30.4,30.5,30.6,30.5,30.5,30.4,30.7,30.6,30.5,30.5,30.5,30.8,30.6,30.9,30.8,31.1,31.0,31.0,31.0,31.1,31.1,31.2,31.3,31.3,31.4,31.4,31.5,31.5,31.5,31.5,31.6,31.5,31.5,31.5,31.5,31.5,31.4,31.4,31.4,31.3,31.3,31.2,31.2,31.1,31.3,31.4,31.4,31.4,31.5,31.5,31.5,31.5,31.5,31.5,31.5,31.4,31.4,31.3,31.3,31.3,31.3,31.2,31.0,30.9,30.6,30.3,30.1,29.9,29.0,27.8,28.3,26.7,26.6,25.6,24.5,22.7,22.5,20.6,18.4,16.0,12.7,10.5,8.8,7.5,7.7,4.8,2.7,0.8,3.2,4.4,5.7,7.4,8.9,10.9,13.0,13.9,14.4,17.5,17.5,19.3,21.1,22.5,23.3,23.6,25.0,23.9,22.0,24.3,25.5,23.0,23.5,25.3,26.0,23.9,26.9,27.5,28.8,28.1,28.9,29.3,29.7,29.7,29.9,30.0,30.0,30.5,30.1,30.2],[31.6,31.5,31.6,31.5,31.6,31.6,31.5,31.5,31.5,31.5,31.3,31.5,31.2,31.5,31.4,31.5,31.5,31.3,31.3,31.4,30.8,31.4,31.2,31.3,31.2,31.2,31.4,31.3,31.4,31.3,31.3,31.3,31.2,31.1,31.2,31.1,31.1,31.0,31.0,30.9,30.9,30.9,31.0,30.9,31.0,30.8,30.9,30.7,30.7,30.8,30.6,30.9,30.9,31.1,31.0,31.0,31.0,31.1,30.8,31.0,31.1,31.2,31.0,31.2,31.0,31.0,31.1,30.8,30.8,30.5,30.7,30.6,30.5,30.3,30.0,30.3,30.2,30.5,30.3,30.4,30.4,30.5,30.5,30.4,30.7,30.5,30.5,30.5,30.5,30.8,30.7,31.0,30.9,31.1,31.0,31.0,30.9,31.1,31.0,31.3,31.2,31.3,31.4,31.5,31.5,31.5,31.5,31.5,31.6,31.6,31.5,31.5,31.5,31.4,31.4,31.3,31.3,31.2,31.3,31.2,31.2,31.1,31.2,31.3,31.4,31.4,31.5,31.6,31.5,31.5,31.5,31.5,31.5,31.4,31.4,31.4,31.4,31.3,31.3,31.2,31.0,30.9,30.6,30.3,30.1,29.9,29.1,27.9,27.9,27.0,26.9,26.1,25.1,23.5,22.8,20.8,19.6,17.1,13.2,11.2,9.8,8.7,8.4,6.4,4.7,2.4,0.8,2.5,3.9,6.5,7.2,9.1,12.3,11.6,13.7,15.4,17.3,18.8,20.9,22.8,24.2,22.2,25.3,23.0,20.4,24.3,24.4,21.8,23.4,25.1,25.1,23.1,25.5,27.1,27.3,27.0,28.8,28.9,29.1,29.5,29.6,29.3,29.8,30.2,29.9,29.7],[31.5,31.5,31.5,31.4,31.5,31.5,31.4,31.5,31.4,31.5,31.1,31.5,31.1,31.5,31.4,31.4,31.4,31.2,31.3,31.4,30.9,31.3,31.2,31.4,31.3,31.3,31.4,31.4,31.4,31.4,31.4,31.3,31.3,31.2,31.3,31.2,31.2,31.2,31.1,31.1,31.1,31.0,31.2,31.0,31.2,31.0,31.1,30.7,30.8,30.9,30.7,30.9,30.9,31.2,31.0,31.0,31.1,31.2,30.9,31.0,31.2,31.3,31.1,31.3,31.2,31.2,31.2,31.0,30.9,30.6,30.8,30.8,30.7,30.5,30.4,30.5,30.5,30.7,30.4,30.5,30.7,30.7,30.7,30.5,30.9,30.8,30.8,30.7,30.8,31.0,30.9,31.2,31.0,31.3,31.1,31.1,31.1,31.2,31.1,31.3,31.3,31.4,31.5,31.5,31.5,31.5,31.6,31.6,31.6,31.6,31.5,31.5,31.6,31.5,31.5,31.5,31.4,31.4,31.4,31.3,31.3,31.2,31.3,31.4,31.4,31.5,31.5,31.6,31.5,31.5,31.6,31.6,31.5,31.5,31.5,31.5,31.4,31.4,31.4,31.3,31.1,31.1,30.8,30.7,30.6,30.3,29.7,28.8,28.8,28.1,27.9,27.4,26.3,25.5,24.5,22.8,21.3,20.0,16.6,14.3,11.7,10.1,8.8,7.5,6.4,4.0,2.0,0.8,2.1,3.9,6.0,7.7,9.7,10.2,12.4,14.2,17.0,17.2,18.8,21.4,23.9,20.6,23.8,21.6,19.6,22.3,24.2,20.0,20.9,24.0,24.5,21.5,23.1,27.1,26.0,25.1,28.7,28.7,28.0,29.2,29.3,29.3,29.4,29.8,29.8,29.6],[31.5,31.4,31.5,31.4,31.5,31.4,31.3,31.4,31.3,31.4,30.9,31.5,30.9,31.4,31.2,31.3,31.3,31.0,31.2,31.3,30.6,31.2,31.0,31.2,31.1,31.2,31.3,31.3,31.3,31.3,31.3,31.3,31.3,31.2,31.2,31.1,31.0,31.1,31.1,31.0,31.1,30.9,31.1,30.9,31.0,30.8,30.9,30.7,30.7,30.8,30.7,30.9,30.8,31.1,31.0,30.9,31.0,31.1,30.9,31.0,31.1,31.2,31.1,31.3,31.1,31.1,31.1,30.9,30.9,30.6,30.7,30.7,30.7,30.5,30.4,30.5,30.4,30.6,30.4,30.5,30.6,30.6,30.7,30.5,30.8,30.7,30.7,30.7,30.8,31.0,30.9,31.1,31.1,31.3,31.2,31.1,31.1,31.3,31.2,31.3,31.3,31.4,31.5,31.5,31.5,31.5,31.6,31.6,31.6,31.6,31.5,31.5,31.5,31.5,31.5,31.5,31.4,31.4,31.4,31.3,31.3,31.3,31.4,31.4,31.4,31.5,31.5,31.6,31.5,31.5,31.5,31.6,31.5,31.5,31.5,31.5,31.5,31.4,31.4,31.3,31.2,31.1,30.9,30.8,30.8,30.5,30.1,29.3,29.2,28.2,28.2,27.7,26.9,26.4,25.5,23.6,22.6,22.4,18.9,16.7,13.5,12.5,10.3,8.8,7.9,6.9,4.5,2.4,0.8,2.3,4.4,5.8,9.7,10.6,12.7,14.0,15.8,17.2,19.2,20.4,22.9,21.3,23.9,22.5,19.9,22.4,23.5,20.4,21.9,24.3,23.9,21.5,23.9,27.0,26.4,24.6,27.3,27.9,27.9,28.8,28.7,29.1,29.0,29.4,29.6,29.5],[31.5,31.4,31.5,31.3,31.4,31.4,31.3,31.4,31.3,31.5,31.0,31.4,30.9,31.4,31.3,31.3,31.3,31.0,31.2,31.3,30.7,31.2,31.0,31.2,31.1,31.2,31.2,31.2,31.2,31.2,31.3,31.2,31.2,31.1,31.1,31.0,30.9,31.0,30.9,30.8,30.9,30.8,31.0,30.7,31.0,30.8,30.9,30.5,30.6,30.8,30.6,30.8,30.7,31.0,30.9,30.8,31.0,31.1,30.8,30.9,31.1,31.1,31.0,31.2,31.1,31.1,31.1,30.9,30.8,30.4,30.7,30.7,30.6,30.4,30.3,30.4,30.3,30.5,30.3,30.3,30.6,30.5,30.5,30.4,30.7,30.7,30.6,30.6,30.7,30.9,30.9,31.1,31.1,31.2,31.2,31.2,31.2,31.3,31.2,31.3,31.3,31.4,31.4,31.4,31.5,31.5,31.5,31.5,31.6,31.5,31.5,31.5,31.5,31.5,31.4,31.4,31.4,31.3,31.4,31.3,31.3,31.2,31.3,31.4,31.4,31.5,31.5,31.6,31.5,31.5,31.5,31.5,31.5,31.5,31.5,31.4,31.4,31.2,31.3,31.2,31.1,31.0,30.8,30.7,30.6,30.4,30.0,29.3,29.1,28.4,28.2,27.6,27.0,25.8,26.1,24.0,23.1,22.9,20.1,19.4,16.5,14.4,12.1,10.0,8.5,7.5,5.8,4.0,2.3,0.8,2.4,4.2,7.0,7.9,9.5,11.4,12.6,13.9,15.6,17.8,20.4,17.4,21.9,20.3,15.9,20.6,22.2,18.8,19.8,22.5,24.2,19.4,22.6,26.2,26.5,24.0,26.3,28.0,27.8,28.2,28.6,29.1,28.9,29.0,29.2,29.1],[31.5,31.4,31.4,31.4,31.4,31.4,31.3,31.4,31.3,31.4,30.8,31.4,30.9,31.4,31.2,31.3,31.3,31.0,31.1,31.2,30.6,31.1,31.0,31.1,31.1,31.1,31.2,31.2,31.2,31.2,31.2,31.2,31.2,31.1,31.1,31.0,30.9,31.0,30.9,30.9,30.9,30.8,31.0,30.8,31.0,30.8,30.9,30.7,30.7,30.8,30.6,30.9,30.8,31.1,31.0,30.9,31.1,31.1,30.9,31.0,31.1,31.2,31.1,31.3,31.2,31.2,31.2,31.0,31.0,30.6,30.8,30.9,30.7,30.6,30.4,30.5,30.4,30.6,30.3,30.5,30.6,30.7,30.7,30.6,30.7,30.8,30.8,30.9,31.0,31.0,31.1,31.2,31.1,31.3,31.2,31.2,31.2,31.3,31.2,31.3,31.3,31.4,31.4,31.4,31.5,31.5,31.5,31.5,31.6,31.5,31.5,31.5,31.5,31.5,31.5,31.4,31.4,31.3,31.4,31.3,31.4,31.3,31.5,31.4,31.4,31.5,31.5,31.6,31.5,31.5,31.5,31.5,31.6,31.5,31.5,31.4,31.5,31.3,31.4,31.3,31.2,31.1,30.9,30.8,30.9,30.6,30.3,29.6,29.6,28.9,28.8,28.4,27.4,26.9,26.9,24.9,24.2,23.6,21.4,21.9,16.1,15.7,13.3,11.6,10.3,7.8,7.1,5.6,4.0,1.9,0.8,2.5,5.0,7.5,7.9,10.5,12.6,14.3,15.6,19.2,21.6,19.0,23.3,20.8,17.4,21.3,23.8,18.8,20.8,22.8,24.6,19.1,21.7,26.4,26.1,24.2,27.2,27.6,27.1,27.8,28.6,28.3,28.4,28.9,29.0,28.7],[31.4,31.4,31.4,31.3,31.4,31.4,31.3,31.4,31.3,31.4,30.8,31.4,30.9,31.3,31.3,31.3,31.3,31.0,31.1,31.3,30.6,31.2,30.9,31.2,31.1,31.2,31.2,31.2,31.2,31.2,31.2,31.2,31.1,31.0,31.1,31.0,30.9,30.9,30.8,30.8,30.8,30.8,30.9,30.8,31.0,30.8,30.9,30.6,30.7,30.8,30.6,30.8,30.8,31.0,30.9,30.8,31.0,31.0,30.9,31.0,31.1,31.1,31.0,31.2,31.1,31.1,31.1,31.0,30.9,30.5,30.8,30.8,30.7,30.6,30.4,30.5,30.4,30.5,30.3,30.4,30.6,30.7,30.7,30.6,30.7,30.8,30.7,30.9,30.9,31.0,31.0,31.1,31.1,31.2,31.2,31.2,31.2,31.3,31.3,31.3,31.3,31.4,31.4,31.4,31.5,31.5,31.5,31.5,31.6,31.5,31.5,31.5,31.5,31.5,31.5,31.4,31.4,31.3,31.4,31.3,31.4,31.3,31.4,31.4,31.4,31.5,31.5,31.5,31.5,31.5,31.5,31.5,31.5,31.5,31.5,31.4,31.4,31.3,31.3,31.3,31.1,31.1,30.9,30.8,30.9,30.6,30.3,29.6,29.7,28.8,28.9,28.3,27.7,27.2,27.3,25.8,24.9,24.6,22.2,21.8,18.6,18.1,15.5,13.6,12.1,9.9,7.5,7.3,5.3,3.6,2.2,0.8,3.3,5.6,6.5,8.1,10.6,12.9,14.4,16.9,19.5,17.0,20.7,19.2,14.5,19.8,21.5,19.2,19.4,22.6,23.8,19.5,22.8,26.2,25.5,24.4,27.0,27.3,26.9,27.6,27.9,28.0,27.9,28.1,28.1,27.6],[31.5,31.4,31.4,31.4,31.4,31.4,31.3,31.4,31.3,31.4,30.9,31.4,31.0,31.3,31.3,31.3,31.3,31.0,31.1,31.3,30.8,31.2,30.9,31.1,31.1,31.2,31.2,31.2,31.2,31.2,31.2,31.2,31.1,31.1,31.1,31.0,30.9,30.9,30.9,30.8,30.9,30.9,31.0,30.9,31.0,31.0,31.0,30.8,31.0,30.8,30.7,30.9,30.9,31.0,31.0,31.0,31.1,31.1,31.0,31.1,31.1,31.2,31.1,31.3,31.2,31.2,31.2,31.1,31.0,30.8,30.9,31.0,30.9,30.9,30.7,30.7,30.6,30.7,30.5,30.6,30.7,30.7,30.8,30.7,30.8,30.9,30.9,31.0,31.1,31.1,31.1,31.2,31.2,31.3,31.2,31.2,31.2,31.3,31.3,31.3,31.4,31.4,31.5,31.4,31.5,31.5,31.5,31.6,31.6,31.5,31.5,31.5,31.5,31.5,31.5,31.4,31.4,31.3,31.4,31.3,31.4,31.4,31.5,31.4,31.4,31.5,31.5,31.5,31.5,31.5,31.5,31.5,31.5,31.5,31.5,31.4,31.5,31.4,31.4,31.4,31.3,31.2,31.1,31.0,31.1,30.8,30.6,30.3,30.3,29.8,29.8,29.4,28.7,28.2,28.5,27.2,26.9,26.4,25.0,25.2,21.9,22.9,20.6,19.6,18.9,14.4,14.5,10.2,9.4,7.1,4.4,2.7,0.8,2.8,4.6,6.9,7.8,11.2,13.5,15.4,18.0,16.4,20.8,19.2,14.2,19.4,22.4,18.7,18.8,22.7,23.3,18.2,22.6,25.1,24.8,23.0,25.8,26.2,25.7,25.9,27.4,27.1,27.0,27.8,27.6,27.3],[31.5,31.4,31.4,31.4,31.4,31.4,31.2,31.4,31.3,31.4,30.7,31.4,30.9,31.3,31.3,31.3,31.3,30.8,31.0,31.3,30.7,31.2,30.9,31.2,31.2,31.2,31.2,31.2,31.2,31.2,31.3,31.2,31.1,31.1,31.1,31.0,30.9,31.0,30.9,30.8,30.9,30.8,31.1,30.9,31.0,30.9,31.0,30.7,30.9,30.9,30.4,30.9,30.8,31.0,31.0,30.9,31.1,31.1,31.0,31.0,31.2,31.2,31.1,31.3,31.2,31.2,31.2,31.1,31.1,30.8,30.9,31.0,30.9,30.8,30.8,30.7,30.6,30.7,30.5,30.5,30.7,30.6,30.8,30.7,30.8,30.9,30.8,30.9,31.0,31.1,31.1,31.2,31.1,31.3,31.2,31.2,31.2,31.3,31.3,31.4,31.3,31.4,31.4,31.5,31.5,31.5,31.5,31.6,31.6,31.5,31.5,31.5,31.5,31.5,31.5,31.4,31.4,31.3,31.4,31.3,31.4,31.3,31.5,31.4,31.4,31.5,31.5,31.5,31.5,31.5,31.5,31.5,31.6,31.5,31.5,31.4,31.5,31.4,31.4,31.4,31.3,31.2,31.1,31.0,31.1,30.8,30.7,30.3,30.2,29.9,29.7,29.5,28.9,28.7,28.8,27.8,27.4,26.7,26.0,25.9,22.2,24.0,23.0,21.7,21.1,16.9,15.5,11.8,10.3,8.2,7.9,5.1,2.9,0.8,3.0,5.5,6.1,9.2,10.8,13.2,15.6,15.2,18.6,17.9,13.5,19.1,21.3,18.3,18.4,22.4,23.3,19.2,23.3,25.2,24.9,24.3,26.1,26.4,25.7,26.5,26.9,27.1,26.7,27.5,27.5,27.5],[31.5,31.5,31.4,31.4,31.4,31.4,31.3,31.4,31.4,31.4,31.0,31.4,31.0,31.3,31.3,31.3,31.3,31.0,31.1,31.3,31.0,31.2,30.9,31.2,31.2,31.2,31.2,31.2,31.2,31.2,31.3,31.2,31.1,31.1,31.1,31.0,30.9,30.9,30.8,30.8,30.9,30.9,31.1,30.9,31.0,30.9,31.0,30.8,31.0,30.9,30.6,31.0,30.9,31.0,31.1,30.9,31.1,31.1,31.1,31.1,31.2,31.2,31.2,31.3,31.2,31.2,31.2,31.1,31.1,30.8,31.0,31.0,31.0,30.9,30.8,30.7,30.7,30.8,30.6,30.7,30.8,30.7,30.8,30.7,30.7,30.9,30.8,31.0,31.0,31.0,31.1,31.2,31.1,31.3,31.2,31.3,31.3,31.3,31.3,31.4,31.4,31.4,31.5,31.5,31.5,31.5,31.6,31.6,31.6,31.5,31.5,31.6,31.5,31.5,31.5,31.4,31.4,31.3,31.5,31.3,31.4,31.4,31.5,31.4,31.4,31.5,31.5,31.5,31.5,31.5,31.5,31.5,31.6,31.5,31.5,31.4,31.5,31.4,31.5,31.4,31.3,31.2,31.1,31.0,31.1,30.8,30.7,30.5,30.3,29.9,29.8,29.6,28.9,28.7,28.9,27.8,27.6,27.3,25.7,26.3,22.9,24.2,22.7,22.1,22.0,18.0,17.8,13.1,12.5,8.2,8.0,7.2,4.5,2.4,0.8,3.1,4.5,8.3,9.1,10.7,13.8,13.6,18.9,17.5,12.5,18.7,21.4,18.3,18.6,22.4,23.2,18.7,22.9,24.7,24.8,24.2,25.2,25.8,25.4,26.2,26.7,27.1,26.5,27.7,27.6,27.3],[31.4,31.4,31.4,31.3,31.2,31.3,31.1,31.3,31.3,31.4,30.6,31.3,30.7,31.2,31.2,31.1,31.2,30.8,31.1,31.2,30.8,31.1,31.0,31.1,31.1,31.1,31.1,31.2,31.1,31.2,31.2,31.2,31.0,31.1,31.1,31.0,30.9,30.9,30.8,30.7,30.8,30.7,30.9,30.8,30.9,30.8,30.8,30.5,30.8,30.8,30.4,30.9,30.8,31.0,30.9,30.9,31.0,31.0,30.9,30.9,31.1,31.1,31.1,31.2,31.2,31.2,31.2,31.1,31.0,30.8,30.9,30.9,30.8,30.7,30.6,30.5,30.4,30.6,30.3,30.4,30.6,30.4,30.7,30.6,30.6,30.7,30.6,30.9,30.8,30.9,30.9,31.1,31.1,31.2,31.2,31.2,31.2,31.3,31.3,31.4,31.3,31.4,31.4,31.4,31.5,31.5,31.5,31.5,31.6,31.5,31.5,31.5,31.5,31.4,31.5,31.4,31.4,31.3,31.4,31.3,31.4,31.3,31.4,31.4,31.4,31.4,31.5,31.5,31.5,31.4,31.5,31.5,31.5,31.5,31.5,31.4,31.4,31.3,31.4,31.4,31.3,31.2,31.1,31.1,31.0,30.9,30.7,30.4,30.3,29.9,29.6,29.6,28.9,28.8,29.0,28.0,28.2,27.4,27.0,26.5,24.0,24.8,23.9,22.9,23.0,19.7,19.4,15.2,13.1,9.2,8.4,8.3,6.6,5.3,2.8,0.8,2.6,5.0,6.8,8.3,10.3,10.4,16.7,15.1,11.8,16.4,19.6,17.3,17.4,21.4,23.1,20.0,22.5,24.7,24.7,25.0,25.2,26.1,26.4,26.7,26.8,27.2,27.0,27.7,27.4,27.2],[31.5,31.4,31.5,31.3,31.4,31.3,31.2,31.4,31.3,31.4,30.9,31.4,31.0,31.3,31.3,31.2,31.2,31.1,31.1,31.2,30.9,31.2,31.0,31.1,31.1,31.1,31.2,31.2,31.2,31.2,31.2,31.2,31.1,31.1,31.1,31.0,30.9,30.9,30.9,30.9,30.9,30.9,31.0,30.9,31.0,30.9,31.0,30.7,30.9,30.9,30.5,31.0,30.9,31.1,31.1,31.0,31.2,31.2,31.1,31.2,31.2,31.3,31.3,31.3,31.2,31.3,31.3,31.1,31.1,30.9,31.0,31.0,30.9,30.8,30.8,30.6,30.7,30.7,30.6,30.4,30.7,30.6,30.8,30.7,30.8,30.9,30.8,30.9,31.0,31.1,31.0,31.1,31.1,31.2,31.2,31.2,31.2,31.3,31.2,31.3,31.3,31.4,31.4,31.4,31.5,31.5,31.5,31.6,31.6,31.5,31.5,31.5,31.5,31.5,31.5,31.4,31.4,31.3,31.4,31.3,31.4,31.4,31.5,31.4,31.4,31.5,31.5,31.6,31.6,31.5,31.6,31.6,31.6,31.5,31.5,31.5,31.5,31.4,31.5,31.4,31.4,31.3,31.2,31.1,31.1,30.9,30.9,30.6,30.5,30.3,30.0,29.9,29.5,29.2,29.4,28.4,28.8,28.3,27.0,27.6,24.5,25.9,25.0,24.5,24.3,21.1,20.8,17.3,15.8,13.0,12.0,10.5,8.1,6.5,4.4,2.3,0.8,2.6,3.7,6.9,7.6,8.6,13.7,14.0,10.6,15.7,19.3,17.8,16.1,20.7,22.8,20.3,21.5,24.9,25.6,24.4,25.2,26.4,26.4,26.2,26.9,27.5,27.5,28.0,28.1,27.7],[31.4,31.4,31.4,31.3,31.3,31.3,31.2,31.3,31.3,31.3,31.1,31.3,31.0,31.2,31.2,31.1,31.2,31.0,31.1,31.1,30.7,31.1,30.8,31.0,31.0,30.9,31.0,31.1,31.0,31.0,31.0,31.0,30.9,30.9,30.9,30.7,30.7,30.6,30.4,30.5,30.4,30.4,30.6,30.4,30.6,30.4,30.5,29.8,30.4,30.3,29.8,30.6,30.3,30.8,30.7,30.6,30.8,30.9,30.7,30.7,30.9,31.0,31.0,31.1,31.0,30.9,30.9,30.7,30.7,30.3,30.5,30.6,30.3,30.0,30.1,30.0,30.0,30.1,29.7,29.8,30.2,29.8,30.3,29.8,30.3,30.2,30.1,30.3,30.3,30.7,30.5,30.8,30.8,31.0,31.0,31.0,31.0,31.2,31.1,31.2,31.2,31.3,31.4,31.4,31.5,31.5,31.5,31.5,31.5,31.5,31.5,31.5,31.5,31.4,31.4,31.4,31.3,31.3,31.4,31.3,31.4,31.4,31.4,31.4,31.4,31.4,31.4,31.5,31.5,31.4,31.5,31.5,31.5,31.4,31.4,31.4,31.4,31.3,31.4,31.4,31.3,31.2,31.0,31.1,30.8,30.8,30.6,30.5,30.4,30.2,29.9,30.2,29.9,29.5,29.8,28.6,29.5,28.6,27.6,27.6,24.8,26.0,25.3,23.3,23.7,19.8,19.3,15.3,14.9,11.1,11.9,10.4,9.7,8.0,7.6,4.5,1.9,0.8,2.6,3.7,4.7,5.1,8.7,8.9,7.3,9.5,11.0,9.9,12.2,14.1,15.3,15.4,18.7,18.9,21.0,21.4,22.4,22.3,23.4,23.9,23.8,24.4,25.3,25.1,25.2,24.1],[31.5,31.4,31.4,31.3,31.4,31.3,31.1,31.3,31.3,31.3,30.8,31.3,30.8,31.2,31.2,31.1,31.2,30.9,30.9,31.2,30.6,31.1,30.8,31.1,31.0,31.1,31.1,31.2,31.0,31.1,31.1,31.1,30.9,30.8,30.9,30.8,30.7,30.6,30.4,30.6,30.4,30.5,30.6,30.5,30.6,30.3,30.5,30.0,30.4,30.4,29.8,30.6,30.3,30.9,30.8,30.7,30.7,31.0,30.7,30.8,31.0,31.0,31.0,31.1,31.0,30.9,30.9,30.8,30.7,30.3,30.5,30.7,30.4,30.3,30.2,30.1,30.1,30.2,29.8,29.9,30.2,29.8,30.2,30.0,30.1,30.0,29.9,30.4,30.2,30.5,30.4,30.7,30.7,31.0,30.9,31.0,31.0,31.1,31.0,31.2,31.2,31.3,31.4,31.4,31.5,31.5,31.5,31.5,31.5,31.5,31.5,31.5,31.5,31.4,31.4,31.4,31.4,31.4,31.4,31.3,31.4,31.4,31.4,31.4,31.4,31.4,31.5,31.5,31.5,31.5,31.6,31.5,31.5,31.5,31.5,31.5,31.5,31.4,31.5,31.4,31.3,31.3,31.1,31.1,31.0,30.8,30.7,30.7,30.4,30.3,30.1,30.0,30.1,29.4,29.6,28.9,29.1,28.6,28.0,28.1,24.7,26.9,25.6,25.0,24.6,22.2,20.2,18.2,17.7,12.6,13.7,11.4,10.7,9.3,8.4,6.8,3.9,2.2,0.8,2.2,3.4,3.5,5.6,6.4,5.0,6.9,9.5,7.9,8.4,11.0,12.2,13.3,14.6,16.2,17.6,18.1,18.1,18.8,21.4,21.3,20.3,21.3,22.9,22.8,22.4,22.8],[31.4,31.4,31.4,31.3,31.3,31.3,31.2,31.4,31.4,31.3,31.1,31.3,31.0,31.2,31.2,31.1,31.1,31.0,31.0,31.1,30.7,31.0,30.8,30.9,30.8,30.8,30.9,30.9,30.8,30.8,30.8,30.8,30.7,30.5,30.6,30.5,30.4,30.4,30.1,30.3,30.1,30.1,30.3,30.1,30.4,30.0,30.2,29.5,30.0,30.0,29.6,30.5,30.1,30.7,30.6,30.6,30.6,30.9,30.6,30.6,30.8,30.9,30.9,31.0,30.9,30.8,30.9,30.6,30.5,30.0,30.3,30.5,30.2,29.9,29.9,29.8,29.9,29.9,29.6,29.6,30.0,29.7,29.9,29.7,30.0,29.8,29.6,30.0,30.0,30.4,30.1,30.6,30.6,30.9,30.8,30.9,30.9,31.0,30.9,31.1,31.2,31.3,31.3,31.4,31.4,31.5,31.5,31.5,31.5,31.4,31.4,31.4,31.5,31.4,31.5,31.4,31.4,31.3,31.4,31.3,31.4,31.4,31.4,31.4,31.4,31.5,31.5,31.5,31.5,31.5,31.5,31.5,31.5,31.5,31.5,31.4,31.4,31.4,31.4,31.3,31.2,31.2,31.0,31.0,30.8,30.8,30.6,30.6,30.4,30.4,29.9,30.1,30.1,29.3,29.4,29.0,29.2,28.8,28.0,28.0,25.2,26.8,26.0,25.1,25.6,22.7,22.5,19.7,19.2,14.5,15.1,12.1,11.5,9.4,8.6,7.4,5.6,3.2,1.8,0.8,2.5,2.9,4.6,6.0,4.9,5.2,6.1,7.1,7.2,7.7,9.5,10.0,11.0,11.1,13.8,14.6,14.5,14.8,16.4,17.6,15.8,17.2,18.6,18.0,18.0,18.1],[31.4,31.4,31.4,31.3,31.4,31.3,31.2,31.3,31.4,31.3,31.1,31.3,31.0,31.2,31.2,31.1,31.1,31.0,31.0,31.1,30.6,31.0,30.7,30.9,30.8,30.8,31.0,30.9,30.9,30.9,30.9,30.9,30.8,30.7,30.7,30.6,30.5,30.5,30.4,30.4,30.3,30.3,30.5,30.3,30.5,30.2,30.4,29.8,30.3,30.3,30.0,30.6,30.4,30.9,30.8,30.7,30.8,31.0,30.8,30.7,31.0,31.0,31.1,31.1,30.9,30.9,31.0,30.8,30.6,30.2,30.5,30.6,30.4,30.2,30.2,29.9,30.1,30.3,29.9,30.0,30.2,30.0,30.2,30.1,30.2,30.1,30.0,30.2,30.2,30.6,30.3,30.7,30.6,30.9,30.9,30.9,31.0,31.1,31.0,31.2,31.2,31.3,31.3,31.4,31.4,31.5,31.5,31.5,31.5,31.5,31.4,31.4,31.4,31.4,31.4,31.4,31.3,31.3,31.4,31.3,31.3,31.4,31.4,31.4,31.4,31.4,31.5,31.5,31.5,31.4,31.5,31.5,31.5,31.5,31.5,31.4,31.4,31.4,31.4,31.4,31.3,31.2,31.1,31.1,30.9,30.9,30.8,30.8,30.6,30.5,30.1,30.2,30.1,29.6,29.6,29.3,29.1,28.6,28.4,28.5,25.5,27.7,26.5,26.4,25.7,23.0,22.2,19.5,18.7,14.2,14.9,12.0,10.9,9.3,8.5,6.8,5.8,4.0,2.6,1.9,0.8,1.7,2.8,4.6,3.7,4.2,4.8,5.9,7.3,7.6,8.2,10.7,12.5,10.5,13.3,15.2,14.1,14.6,16.2,16.7,15.3,15.9,18.1,17.4,16.8,17.3],[31.4,31.4,31.4,31.3,31.3,31.3,31.2,31.3,31.4,31.3,31.1,31.3,31.1,31.2,31.3,31.2,31.2,31.2,31.0,31.0,30.6,31.0,30.5,30.8,30.7,30.8,30.9,30.7,30.8,30.6,30.6,30.6,30.5,30.3,30.4,30.3,30.2,30.3,30.1,30.1,30.0,30.1,30.1,30.0,30.2,29.7,30.0,29.5,30.0,29.9,29.4,30.1,29.9,30.5,30.4,30.4,30.4,30.7,30.5,30.5,30.8,30.9,31.0,31.0,30.8,30.8,30.7,30.5,30.5,29.8,30.2,30.3,30.2,29.9,29.9,29.7,29.7,29.8,29.3,29.7,29.8,29.5,29.8,29.9,29.7,29.6,29.4,30.2,29.9,30.2,30.1,30.4,30.6,30.8,30.7,30.8,30.9,30.9,30.9,31.1,31.2,31.3,31.3,31.3,31.4,31.5,31.5,31.5,31.5,31.4,31.4,31.4,31.4,31.4,31.4,31.4,31.3,31.4,31.4,31.3,31.4,31.4,31.4,31.4,31.5,31.4,31.5,31.5,31.5,31.5,31.5,31.5,31.5,31.5,31.5,31.5,31.5,31.5,31.5,31.4,31.3,31.3,31.2,31.1,30.9,31.0,30.9,30.9,30.5,30.5,30.1,30.1,30.2,29.4,29.4,29.1,29.1,28.5,28.2,27.9,25.2,27.2,25.6,25.6,24.9,22.2,19.4,18.0,18.3,13.5,14.6,12.2,12.1,10.4,9.9,8.1,6.7,5.3,3.1,2.8,2.0,0.8,1.8,2.9,2.3,3.3,3.1,4.1,4.3,4.7,6.9,7.8,7.7,7.8,8.8,8.6,10.1,10.5,11.6,12.6,12.0,12.4,13.3,13.1,12.5,12.5],[31.2,31.2,31.2,31.1,31.1,31.1,31.0,31.0,31.2,30.9,30.9,30.8,30.8,30.8,30.9,30.7,30.7,30.9,30.6,30.6,30.2,30.5,30.2,30.4,30.5,30.4,30.5,30.4,30.3,30.3,30.2,30.3,29.9,30.0,30.1,29.8,30.0,30.0,29.8,29.7,29.7,29.6,29.9,29.6,29.7,29.4,29.5,28.8,29.6,29.3,29.0,29.8,29.7,30.2,30.2,30.3,30.3,30.4,30.4,30.4,30.7,30.6,30.8,30.9,30.7,30.6,30.5,30.4,30.3,29.6,29.8,30.1,29.9,29.6,29.6,29.5,29.5,29.5,29.1,29.3,29.6,29.4,29.6,29.4,29.4,29.5,29.1,29.8,29.7,30.1,29.8,30.3,30.3,30.6,30.5,30.6,30.6,30.8,30.6,30.8,31.0,31.1,31.2,31.2,31.4,31.4,31.4,31.4,31.4,31.3,31.3,31.3,31.3,31.2,31.3,31.3,31.2,31.2,31.3,31.2,31.3,31.3,31.3,31.2,31.4,31.3,31.4,31.4,31.5,31.4,31.5,31.5,31.5,31.4,31.5,31.4,31.4,31.4,31.4,31.4,31.3,31.2,31.0,31.0,30.8,31.0,30.7,30.7,30.4,30.3,29.9,29.7,29.6,28.7,28.7,28.4,28.3,27.4,27.6,27.5,25.5,26.9,25.3,24.7,24.5,22.1,20.3,18.1,17.2,11.9,13.1,10.9,10.6,9.4,9.5,8.1,6.7,5.2,3.5,3.7,3.3,1.3,0.8,1.1,1.5,1.9,1.7,1.7,2.2,2.1,2.6,3.1,4.1,3.7,3.8,3.9,4.6,5.1,5.3,5.9,5.9,6.3,6.5,6.4,6.4,6.1],[31.2,31.4,31.3,31.3,31.2,31.1,31.1,31.1,31.3,31.1,31.1,31.0,31.1,31.0,31.2,30.9,30.9,31.1,30.7,30.9,30.2,30.8,30.5,30.8,30.6,30.8,30.8,30.7,30.7,30.6,30.5,30.6,30.4,30.2,30.4,30.0,30.0,30.1,30.0,29.8,29.7,29.8,30.0,29.5,29.7,29.5,29.5,28.8,29.5,29.4,28.8,29.9,29.7,30.5,30.3,30.5,30.5,30.6,30.4,30.7,30.9,30.8,30.9,31.0,30.8,30.9,30.7,30.6,30.4,29.9,30.1,30.2,30.1,29.8,29.7,29.8,29.6,29.5,29.2,29.4,29.7,29.3,29.6,29.4,29.4,29.6,29.2,30.1,30.1,30.3,30.2,30.5,30.6,30.8,30.8,30.9,30.9,30.9,30.9,31.0,31.2,31.3,31.3,31.3,31.5,31.5,31.5,31.5,31.5,31.4,31.5,31.4,31.4,31.4,31.4,31.4,31.3,31.3,31.3,31.3,31.3,31.4,31.4,31.4,31.4,31.4,31.5,31.5,31.5,31.5,31.5,31.5,31.5,31.5,31.5,31.5,31.5,31.5,31.4,31.4,31.3,31.2,31.1,31.0,30.9,30.9,30.8,30.7,30.3,30.0,29.8,29.7,29.7,29.0,28.5,28.1,28.7,27.6,27.7,27.5,24.5,26.5,24.5,24.7,24.0,20.8,19.0,17.6,17.1,12.3,13.8,11.5,11.9,10.0,9.8,8.2,7.3,5.3,3.7,4.2,3.7,1.6,1.0,0.8,0.9,1.4,1.3,1.1,1.5,1.8,1.8,1.9,2.4,2.6,2.6,2.6,3.3,3.5,3.5,3.7,4.1,4.1,4.4,4.9,4.8,4.8],[31.2,31.3,31.3,31.2,31.2,31.1,31.1,31.0,31.2,31.0,31.0,30.9,30.9,31.0,31.1,30.9,30.8,31.0,30.7,30.7,30.4,30.5,30.1,30.5,30.4,30.5,30.6,30.4,30.4,30.2,30.2,30.2,30.0,29.9,30.0,29.7,29.6,29.9,29.7,29.4,29.4,29.5,29.6,29.3,29.5,29.1,29.3,28.3,29.4,28.9,28.5,29.7,29.4,30.4,30.3,30.3,30.4,30.7,30.5,30.5,30.7,30.8,30.9,30.8,30.7,30.6,30.6,30.5,30.4,29.7,30.0,30.3,30.1,29.7,29.4,29.3,29.3,29.1,28.8,29.0,29.3,29.0,29.2,29.4,29.3,29.4,28.9,30.0,29.8,30.3,30.0,30.3,30.6,30.7,30.6,30.8,30.8,30.9,30.9,31.1,31.1,31.3,31.4,31.4,31.5,31.5,31.5,31.5,31.5,31.4,31.5,31.4,31.5,31.4,31.4,31.4,31.3,31.2,31.4,31.3,31.3,31.4,31.3,31.3,31.4,31.4,31.5,31.5,31.5,31.5,31.5,31.5,31.5,31.5,31.5,31.5,31.5,31.5,31.4,31.4,31.3,31.2,31.1,31.1,30.9,31.0,30.8,30.7,30.5,30.3,30.1,29.8,29.9,29.1,28.7,28.2,28.4,27.6,27.5,27.5,25.0,27.1,25.1,24.7,23.6,20.3,18.5,16.5,15.8,11.8,13.5,11.3,10.7,9.8,9.6,8.5,7.5,5.2,3.5,3.9,3.6,1.8,1.4,0.9,0.8,0.9,1.0,1.0,1.1,1.3,1.4,1.4,1.7,1.9,1.9,2.0,2.3,2.3,2.6,2.7,2.8,3.0,3.3,3.5,3.6,3.8],[31.2,31.2,31.2,31.1,31.1,31.1,31.0,30.9,31.2,30.9,30.8,30.8,30.7,30.9,30.9,30.7,30.7,30.9,30.5,30.6,30.0,30.4,29.7,30.3,30.2,30.2,30.4,30.1,30.2,30.0,30.0,29.9,29.8,29.7,30.0,29.6,29.6,29.8,29.6,29.3,29.3,29.3,29.5,29.0,29.2,28.9,29.0,28.0,29.2,28.8,28.6,29.6,29.6,30.2,30.1,30.3,30.4,30.3,30.3,30.5,30.8,30.5,30.7,30.8,30.7,30.7,30.4,30.6,30.4,29.7,29.8,30.0,29.9,29.5,29.2,29.2,29.2,29.0,28.9,28.9,29.2,29.0,29.1,29.3,29.1,29.4,28.9,29.9,29.8,30.2,30.0,30.4,30.5,30.8,30.7,30.8,30.8,30.9,30.9,31.0,31.1,31.3,31.3,31.3,31.5,31.5,31.5,31.5,31.5,31.4,31.4,31.4,31.5,31.3,31.4,31.3,31.3,31.3,31.4,31.2,31.3,31.4,31.4,31.4,31.4,31.4,31.4,31.5,31.5,31.5,31.5,31.5,31.5,31.5,31.5,31.5,31.5,31.4,31.4,31.4,31.4,31.3,31.2,31.2,31.0,31.1,30.9,30.8,30.5,30.4,29.9,29.8,29.8,29.0,28.7,28.4,28.6,27.9,28.0,28.1,26.1,27.5,25.7,25.5,24.6,21.7,20.2,17.8,17.2,12.1,13.8,11.7,11.6,9.9,10.0,8.5,7.3,5.3,3.6,3.9,3.8,2.0,1.6,1.1,0.8,0.8,0.8,0.9,1.0,1.0,1.1,1.2,1.3,1.4,1.6,1.7,1.9,1.9,2.1,2.2,2.2,2.4,2.7,2.7,2.7,3.2],[31.2,31.3,31.3,31.2,31.2,31.0,31.1,30.9,31.2,30.8,30.7,30.7,30.7,30.9,30.9,30.8,30.7,30.8,30.4,30.6,30.1,30.5,30.2,30.5,30.5,30.5,30.7,30.6,30.5,30.4,30.3,30.5,30.2,30.0,30.2,29.8,29.8,29.9,29.7,29.4,29.6,29.6,29.7,29.4,29.7,29.4,29.5,28.6,29.5,29.1,28.7,29.7,29.5,30.5,30.3,30.4,30.4,30.5,30.5,30.5,30.7,30.7,30.8,30.8,30.8,31.0,30.6,30.6,30.5,30.0,30.1,30.2,30.1,29.6,29.6,29.7,29.5,29.5,29.2,29.3,29.4,29.1,29.5,29.5,29.4,29.7,29.2,30.1,29.9,30.3,30.2,30.6,30.6,30.9,30.8,30.9,30.9,31.0,30.9,31.1,31.2,31.3,31.4,31.4,31.5,31.5,31.5,31.5,31.5,31.4,31.5,31.4,31.4,31.4,31.4,31.4,31.3,31.3,31.3,31.2,31.4,31.4,31.4,31.4,31.4,31.4,31.4,31.5,31.5,31.5,31.5,31.5,31.5,31.5,31.5,31.5,31.5,31.5,31.5,31.5,31.4,31.4,31.2,31.2,31.0,31.0,30.8,30.8,30.4,30.3,30.0,29.5,29.6,29.0,28.7,28.0,28.6,27.5,28.3,28.0,26.4,27.5,26.0,25.3,24.2,21.5,19.0,17.5,15.9,11.5,13.3,11.6,12.4,10.3,10.5,8.5,7.5,5.1,3.8,3.9,3.5,2.0,1.6,1.1,1.0,0.8,0.8,0.8,0.9,0.9,0.9,1.0,1.2,1.2,1.3,1.4,1.5,1.6,1.7,1.8,1.9,2.0,2.2,2.3,2.3,2.8],[31.1,31.3,31.2,31.1,31.0,30.9,30.9,30.7,31.1,30.9,30.9,30.8,30.9,30.9,31.0,30.8,30.7,30.8,30.3,30.7,30.2,30.4,30.2,30.4,30.4,30.5,30.5,30.4,30.4,30.3,30.1,30.3,30.0,29.9,30.1,29.7,29.6,29.8,29.6,29.2,29.4,29.5,29.7,29.1,29.4,29.1,29.3,28.4,29.5,28.8,28.7,29.6,29.3,30.3,30.1,30.3,30.4,30.6,30.4,30.6,30.8,30.7,30.8,30.9,30.8,31.0,30.7,30.6,30.5,29.7,30.1,30.2,30.2,29.8,29.6,29.6,29.4,29.3,29.0,29.1,29.4,29.1,29.1,29.4,29.1,29.6,29.1,30.1,29.9,30.3,30.2,30.5,30.7,30.8,30.8,31.0,31.0,31.0,31.0,31.1,31.2,31.3,31.4,31.4,31.5,31.5,31.5,31.5,31.5,31.5,31.5,31.5,31.5,31.4,31.4,31.4,31.3,31.4,31.4,31.3,31.4,31.4,31.4,31.4,31.4,31.4,31.5,31.5,31.5,31.5,31.5,31.5,31.5,31.5,31.5,31.5,31.5,31.5,31.5,31.5,31.4,31.3,31.2,31.2,30.9,31.1,30.9,30.8,30.6,30.4,30.2,30.0,30.0,29.5,29.3,28.4,28.8,28.1,28.0,28.0,25.5,27.0,24.7,24.5,22.9,20.0,18.0,16.6,15.7,12.3,13.5,12.0,12.2,11.0,10.8,9.0,8.5,5.6,3.8,3.9,3.8,2.2,1.6,1.1,0.9,0.9,0.8,0.8,0.8,0.8,0.8,0.8,1.0,1.1,1.1,1.2,1.3,1.3,1.4,1.6,1.7,1.7,1.8,2.1,2.2,2.4],[31.1,31.1,31.0,31.0,31.0,30.8,30.9,30.7,31.1,30.7,30.7,30.6,30.7,30.7,30.8,30.4,30.4,30.7,30.1,30.2,30.0,30.0,29.5,30.0,29.9,30.1,30.2,30.1,30.1,30.1,29.9,30.1,29.8,29.8,30.1,29.6,29.5,29.9,29.7,29.4,29.4,29.5,29.7,29.3,29.5,29.1,29.3,28.3,29.3,28.8,28.5,29.6,29.7,30.2,30.4,30.3,30.4,30.6,30.6,30.5,30.7,30.7,30.8,30.9,30.8,30.7,30.6,30.7,30.3,29.6,30.0,30.1,30.2,29.8,29.6,29.5,29.4,29.2,28.9,28.8,29.2,29.1,29.3,29.4,29.3,29.5,29.0,29.9,29.7,30.2,30.1,30.2,30.5,30.7,30.6,30.8,30.8,30.9,30.9,31.0,31.1,31.3,31.3,31.3,31.4,31.5,31.5,31.5,31.5,31.4,31.4,31.4,31.4,31.3,31.4,31.3,31.2,31.3,31.3,31.3,31.3,31.3,31.3,31.3,31.4,31.4,31.4,31.5,31.4,31.4,31.5,31.5,31.5,31.5,31.5,31.5,31.5,31.5,31.5,31.5,31.4,31.3,31.2,31.3,31.0,31.1,30.9,30.9,30.7,30.6,30.4,30.3,30.2,29.7,29.7,29.1,29.5,29.3,29.0,28.8,26.5,28.0,26.0,25.7,24.4,21.6,19.7,16.8,15.7,12.8,14.5,12.9,12.8,11.3,11.2,9.4,8.2,5.6,3.9,4.2,3.7,2.2,1.7,1.2,1.0,1.0,0.9,0.8,0.8,0.8,0.9,0.9,0.9,1.1,1.1,1.2,1.3,1.4,1.4,1.5,1.7,1.8,1.9,2.0,2.2,2.5],[31.1,31.1,31.1,31.0,31.1,31.0,31.0,30.9,31.1,30.9,30.6,30.7,30.6,30.8,30.8,30.6,30.6,30.7,30.4,30.3,30.1,30.2,29.8,30.2,30.1,30.1,30.2,30.1,30.0,30.1,29.9,30.0,29.9,29.7,30.0,29.7,29.6,29.8,29.6,29.3,29.3,29.4,29.6,29.2,29.5,29.1,29.2,28.2,29.2,28.9,28.6,29.7,29.5,30.2,30.2,30.3,30.4,30.3,30.3,30.5,30.8,30.6,30.8,30.9,30.8,30.9,30.6,30.6,30.3,29.7,30.0,30.1,30.0,29.6,29.3,29.4,29.5,29.4,29.2,29.0,29.3,29.1,29.2,29.3,29.3,29.5,29.2,30.0,29.7,30.1,30.1,30.2,30.5,30.7,30.6,30.8,30.8,30.9,30.9,31.0,31.1,31.3,31.3,31.3,31.5,31.5,31.5,31.5,31.5,31.4,31.5,31.4,31.5,31.4,31.4,31.3,31.3,31.3,31.3,31.3,31.3,31.4,31.3,31.3,31.4,31.4,31.4,31.5,31.5,31.4,31.5,31.5,31.5,31.5,31.5,31.5,31.5,31.5,31.5,31.5,31.4,31.3,31.2,31.2,31.0,31.1,30.9,30.8,30.5,30.6,29.9,29.7,29.7,29.5,29.2,28.5,29.0,28.3,28.7,28.2,26.6,27.9,25.9,25.7,24.8,22.1,20.1,18.5,17.2,12.8,14.6,12.3,12.6,10.7,11.0,8.6,7.9,5.2,3.8,4.1,3.8,2.2,1.7,1.3,1.0,0.9,0.9,0.8,0.8,0.8,0.8,0.8,0.8,0.8,1.0,1.1,1.1,1.2,1.3,1.4,1.4,1.6,1.7,1.8,1.9,2.4],[31.0,31.2,31.1,31.1,31.1,31.0,31.0,30.9,31.1,30.9,30.8,30.8,30.7,31.0,31.0,30.9,30.8,30.7,30.3,30.5,30.2,30.4,30.2,30.3,30.4,30.5,30.4,30.4,30.2,30.3,30.0,30.3,29.8,29.7,29.9,29.5,29.5,29.8,29.6,29.3,29.6,29.6,29.6,29.6,29.5,29.2,29.4,28.6,29.4,28.8,29.0,29.6,29.6,30.4,30.3,30.4,30.6,30.6,30.6,30.7,30.9,30.8,30.8,30.9,30.9,31.1,30.7,30.7,30.6,30.0,30.0,30.2,30.4,29.9,29.7,29.8,29.5,29.4,29.0,29.3,29.3,29.1,29.2,29.6,29.0,29.8,29.2,30.2,30.1,30.3,30.4,30.5,30.7,30.8,30.8,31.0,31.0,31.0,31.0,31.1,31.2,31.3,31.3,31.4,31.4,31.5,31.5,31.5,31.5,31.5,31.5,31.4,31.5,31.4,31.4,31.4,31.4,31.4,31.4,31.3,31.4,31.4,31.4,31.4,31.4,31.4,31.4,31.5,31.5,31.5,31.5,31.5,31.5,31.5,31.5,31.5,31.5,31.5,31.5,31.5,31.4,31.3,31.2,31.2,30.9,31.1,30.9,30.8,30.6,30.6,30.0,29.9,29.9,29.8,29.2,28.5,28.9,28.1,28.9,28.2,26.4,27.6,25.3,24.9,23.8,21.4,19.1,17.3,16.2,12.2,13.6,11.7,12.8,10.6,10.6,8.4,7.7,5.2,3.6,4.1,3.8,2.3,1.8,1.4,1.1,1.0,0.9,0.9,0.9,0.8,0.8,0.8,0.8,0.8,0.8,0.9,1.0,1.1,1.1,1.3,1.3,1.4,1.5,1.6,1.8,2.1],[31.0,31.0,31.1,30.9,30.9,30.8,30.9,30.6,31.1,30.8,30.6,30.7,30.6,30.8,30.9,30.7,30.6,30.8,30.4,30.5,30.3,30.3,30.0,30.4,30.4,30.4,30.3,30.4,30.1,30.2,30.1,30.3,29.9,29.9,30.2,29.7,29.7,29.9,29.7,29.4,29.7,29.8,29.9,29.7,29.8,29.5,29.7,28.9,29.7,29.2,29.1,29.9,29.7,30.4,30.3,30.4,30.5,30.7,30.6,30.6,30.9,30.8,31.0,30.9,30.8,30.8,30.6,30.7,30.6,30.0,30.2,30.3,30.3,29.9,29.8,29.7,29.6,29.4,29.2,29.3,29.5,29.3,29.6,29.7,29.6,29.7,29.3,30.3,29.9,30.2,30.3,30.4,30.7,30.8,30.7,31.0,30.9,31.0,31.0,31.1,31.2,31.3,31.4,31.4,31.5,31.5,31.5,31.5,31.5,31.4,31.5,31.5,31.5,31.4,31.4,31.4,31.3,31.3,31.3,31.3,31.3,31.3,31.3,31.4,31.4,31.4,31.4,31.4,31.5,31.5,31.4,31.5,31.5,31.5,31.5,31.4,31.5,31.4,31.4,31.5,31.4,31.3,31.2,31.2,31.0,31.0,30.9,30.9,30.7,30.6,30.3,30.2,29.9,29.8,29.3,28.7,29.0,28.7,28.4,28.5,25.9,27.4,25.3,24.9,23.5,21.1,18.6,17.2,16.2,13.3,14.6,13.0,13.4,12.1,11.7,9.8,8.7,5.8,4.0,4.3,4.0,2.4,1.9,1.4,1.3,1.2,1.0,0.9,0.9,0.9,0.8,0.8,0.8,0.8,0.8,0.8,1.0,1.1,1.1,1.2,1.3,1.5,1.6,1.7,1.9,2.3],[31.0,30.9,30.9,30.7,30.9,30.8,30.7,30.6,30.9,30.6,30.3,30.5,30.4,30.6,30.6,30.5,30.4,30.5,30.0,30.2,29.8,30.1,29.5,30.1,30.2,30.1,30.3,30.1,30.1,30.0,30.0,30.1,29.8,29.8,30.0,29.7,29.8,29.8,29.7,29.4,29.3,29.4,29.7,29.3,29.5,29.2,29.3,28.3,29.4,28.9,28.8,29.8,29.4,30.1,30.3,30.3,30.4,30.4,30.4,30.4,30.8,30.7,30.9,30.9,30.7,30.8,30.6,30.6,30.3,29.7,30.0,30.1,30.0,29.5,29.5,29.4,29.5,29.5,29.2,29.2,29.4,29.2,29.3,29.5,29.5,29.6,29.1,30.2,29.9,30.3,30.2,30.2,30.6,30.8,30.6,30.8,30.9,30.9,31.0,31.0,31.2,31.3,31.4,31.4,31.5,31.5,31.5,31.5,31.5,31.4,31.5,31.4,31.4,31.3,31.4,31.3,31.3,31.3,31.3,31.3,31.3,31.4,31.4,31.4,31.4,31.4,31.5,31.5,31.5,31.4,31.5,31.5,31.5,31.5,31.5,31.5,31.5,31.5,31.5,31.5,31.4,31.4,31.3,31.3,31.0,31.1,30.9,30.9,30.7,30.6,30.2,30.0,29.5,29.5,28.8,28.6,29.4,28.8,28.4,28.3,25.8,27.5,25.7,25.3,24.4,22.2,19.8,17.8,16.8,13.1,14.9,12.3,13.4,11.2,11.5,9.0,8.3,5.7,3.9,4.2,3.9,2.4,1.9,1.5,1.3,1.2,1.1,1.0,0.9,0.9,0.8,0.8,0.8,0.8,0.8,0.9,0.9,1.0,1.1,1.2,1.3,1.4,1.5,1.5,1.8,2.2],[31.0,31.0,31.0,30.9,30.9,30.7,30.8,30.6,30.9,30.6,30.3,30.5,30.2,30.7,30.5,30.5,30.4,30.4,29.9,30.1,29.8,29.9,29.5,29.9,30.1,30.2,30.2,30.2,30.0,30.0,30.0,30.0,29.7,29.7,29.9,29.6,29.6,29.8,29.6,29.3,29.5,29.6,29.7,29.5,29.7,29.4,29.5,28.6,29.5,29.2,29.0,29.8,29.5,30.4,30.3,30.3,30.4,30.6,30.4,30.5,30.9,30.8,30.8,30.9,30.7,30.9,30.6,30.6,30.4,29.8,30.0,30.1,30.2,29.8,29.8,29.6,29.6,29.7,29.3,29.4,29.6,29.3,29.6,29.7,29.5,29.8,29.3,30.3,30.1,30.4,30.4,30.4,30.6,30.8,30.7,30.9,30.9,30.9,31.0,31.0,31.2,31.3,31.3,31.3,31.4,31.5,31.5,31.5,31.5,31.4,31.5,31.4,31.5,31.4,31.4,31.4,31.4,31.4,31.4,31.3,31.4,31.4,31.4,31.4,31.4,31.5,31.4,31.5,31.5,31.4,31.5,31.5,31.5,31.5,31.5,31.5,31.5,31.5,31.5,31.5,31.5,31.4,31.3,31.3,31.1,31.2,31.0,31.0,30.9,30.9,30.4,30.1,29.8,29.6,29.0,28.0,28.8,27.8,28.4,28.3,25.3,27.0,25.0,24.4,23.9,21.7,19.2,17.1,16.0,12.0,13.9,11.7,12.1,10.4,10.4,8.8,8.1,5.5,4.0,4.4,4.1,2.5,2.1,1.6,1.4,1.3,1.2,1.1,1.0,0.9,0.9,0.8,0.8,0.8,0.8,0.8,0.9,0.8,1.0,1.1,1.2,1.3,1.4,1.4,1.6,2.1],[31.1,31.1,31.1,31.1,31.1,30.9,31.0,30.8,31.1,30.8,30.7,30.7,30.6,30.9,31.0,30.8,30.6,30.6,30.2,30.4,30.2,30.2,29.9,30.3,30.4,30.4,30.4,30.3,30.1,30.3,30.0,30.0,29.7,29.7,29.9,29.5,29.5,29.6,29.6,29.3,29.4,29.6,29.6,29.4,29.5,29.1,29.3,28.7,29.5,29.0,29.0,29.7,29.2,30.2,30.3,30.3,30.5,30.7,30.6,30.5,30.9,30.7,30.8,30.9,30.8,31.0,30.7,30.5,30.3,29.7,29.8,30.1,30.1,29.7,29.6,29.6,29.4,29.4,29.1,29.2,29.3,29.0,29.1,29.6,28.9,29.7,29.2,30.1,30.1,30.2,30.3,30.5,30.6,30.8,30.7,30.9,31.0,31.1,31.0,31.0,31.2,31.3,31.3,31.4,31.5,31.5,31.5,31.5,31.5,31.5,31.5,31.5,31.5,31.4,31.5,31.4,31.4,31.4,31.4,31.4,31.4,31.4,31.4,31.4,31.4,31.5,31.5,31.5,31.5,31.5,31.5,31.5,31.5,31.5,31.5,31.5,31.5,31.5,31.5,31.5,31.4,31.4,31.2,31.2,31.0,31.1,30.9,31.0,30.7,30.7,30.3,30.2,30.1,29.8,29.3,28.5,29.3,28.0,28.6,28.4,25.8,26.9,25.1,24.6,23.5,21.0,18.8,17.0,15.7,12.0,14.0,12.0,13.0,11.1,11.0,9.0,8.6,5.7,4.0,4.4,4.1,2.4,2.1,1.6,1.5,1.4,1.2,1.1,1.1,1.0,0.8,0.8,0.8,0.8,0.8,0.8,0.8,0.8,0.8,1.0,1.1,1.1,1.2,1.3,1.5,1.7],[31.0,30.9,31.0,30.7,30.9,30.8,30.8,30.7,30.9,30.6,30.4,30.6,30.5,30.8,30.8,30.7,30.5,30.7,30.2,30.3,30.1,30.2,29.9,30.2,30.3,30.4,30.3,30.3,30.1,30.2,30.0,30.1,29.8,29.7,30.0,29.5,29.5,29.7,29.5,29.3,29.5,29.6,29.7,29.6,29.6,29.5,29.6,28.9,29.6,29.2,29.4,29.9,29.6,30.3,30.5,30.4,30.5,30.7,30.5,30.6,30.9,30.9,31.0,30.9,30.8,30.9,30.8,30.7,30.5,29.9,30.2,30.2,30.3,30.0,29.9,29.7,29.8,29.8,29.4,29.5,29.8,29.5,29.7,29.8,29.6,29.9,29.4,30.3,30.1,30.3,30.3,30.3,30.7,30.7,30.8,31.0,30.9,31.0,31.0,31.1,31.2,31.3,31.4,31.4,31.5,31.5,31.5,31.5,31.5,31.5,31.5,31.5,31.5,31.4,31.5,31.4,31.4,31.3,31.4,31.3,31.4,31.4,31.4,31.4,31.4,31.4,31.4,31.5,31.5,31.4,31.5,31.5,31.5,31.5,31.5,31.5,31.5,31.5,31.5,31.5,31.5,31.4,31.3,31.3,31.1,31.1,31.0,30.9,30.7,30.8,30.3,30.3,29.7,29.6,28.8,28.3,29.1,28.0,28.2,28.0,25.6,27.0,25.2,24.8,23.9,21.4,19.2,17.9,17.0,13.2,15.0,13.1,13.7,12.3,11.9,10.1,8.7,6.1,4.2,4.5,4.3,2.7,2.2,1.7,1.6,1.6,1.4,1.2,1.2,1.1,1.0,0.9,0.9,0.9,0.8,0.8,0.8,0.8,0.8,0.9,1.0,1.1,1.2,1.2,1.4,1.8],[30.9,30.8,30.9,30.7,30.9,30.7,30.7,30.6,30.8,30.5,30.2,30.4,30.2,30.6,30.5,30.5,30.3,30.3,30.0,30.2,29.8,30.1,29.6,30.1,30.2,30.2,30.2,30.0,30.1,30.0,29.9,30.0,29.8,29.7,30.0,29.7,29.7,29.8,29.7,29.3,29.4,29.5,29.6,29.4,29.5,29.2,29.2,28.3,29.3,29.0,28.9,29.8,29.3,30.0,30.2,30.2,30.3,30.4,30.2,30.4,30.8,30.6,30.8,30.8,30.5,30.8,30.5,30.5,30.3,29.6,29.8,30.0,29.9,29.5,29.4,29.3,29.5,29.4,29.2,29.3,29.4,29.2,29.3,29.4,29.3,29.6,29.0,30.1,29.9,30.2,30.1,30.2,30.6,30.7,30.6,30.8,30.9,30.8,31.0,31.0,31.2,31.3,31.3,31.4,31.5,31.5,31.5,31.5,31.5,31.4,31.4,31.4,31.4,31.4,31.4,31.3,31.3,31.3,31.3,31.3,31.3,31.3,31.3,31.3,31.4,31.3,31.4,31.4,31.4,31.3,31.4,31.4,31.5,31.4,31.5,31.4,31.5,31.4,31.5,31.5,31.4,31.4,31.2,31.3,31.1,31.1,30.9,30.9,30.8,30.8,30.4,30.1,30.1,29.3,28.6,27.8,28.9,27.8,28.2,27.7,25.3,26.6,24.6,24.0,23.5,21.6,19.5,16.9,16.0,12.0,13.9,11.7,12.4,10.7,10.6,9.2,8.3,6.0,4.2,4.4,4.3,2.5,2.3,1.8,1.7,1.6,1.4,1.3,1.3,1.2,1.1,1.0,0.9,0.9,0.8,0.8,0.8,0.8,0.8,0.9,0.8,1.0,1.1,1.2,1.3,1.7],[31.1,31.0,31.0,31.0,30.9,30.9,30.9,30.9,31.1,30.7,30.5,30.7,30.4,30.8,30.7,30.7,30.6,30.5,30.2,30.2,30.0,30.2,29.8,30.2,30.3,30.3,30.4,30.3,30.2,30.3,30.1,30.2,29.8,29.8,30.1,29.7,29.7,29.9,29.7,29.4,29.5,29.6,29.7,29.6,29.7,29.1,29.5,28.5,29.3,29.0,29.1,29.6,29.4,30.2,30.3,30.4,30.5,30.7,30.5,30.7,30.9,30.8,30.9,31.0,30.8,31.0,30.7,30.7,30.5,29.8,29.9,30.2,30.1,29.7,29.4,29.5,29.5,29.6,29.3,29.2,29.3,29.0,29.1,29.4,29.3,29.7,29.3,30.2,30.1,30.3,30.4,30.5,30.7,30.8,30.8,31.0,31.0,31.1,31.1,31.1,31.3,31.4,31.4,31.4,31.5,31.5,31.5,31.5,31.5,31.5,31.5,31.5,31.5,31.5,31.5,31.4,31.4,31.4,31.4,31.4,31.4,31.4,31.4,31.4,31.4,31.5,31.4,31.5,31.5,31.5,31.5,31.5,31.5,31.5,31.5,31.5,31.5,31.5,31.5,31.5,31.5,31.5,31.3,31.4,31.3,31.2,31.1,31.0,30.9,30.8,30.6,30.2,30.1,29.5,29.2,28.5,29.1,28.6,28.5,28.6,26.2,27.1,25.8,24.8,24.2,22.0,20.2,18.2,16.7,12.4,14.1,12.2,12.5,11.1,10.8,8.9,8.6,5.9,4.4,4.4,4.3,2.8,2.5,2.0,1.9,1.8,1.5,1.5,1.4,1.3,1.2,1.1,1.1,0.9,0.9,0.9,0.8,0.8,0.8,0.9,0.9,0.9,1.0,1.1,1.2,1.5],[31.1,30.9,31.0,30.9,30.9,30.9,30.8,30.7,31.1,30.5,30.3,30.5,30.3,30.8,30.8,30.6,30.5,30.5,30.1,30.2,29.9,30.1,29.9,30.2,30.3,30.4,30.5,30.4,30.3,30.4,30.1,30.2,29.9,29.9,30.1,29.8,29.6,29.9,29.7,29.4,29.6,29.7,29.7,29.5,29.6,29.2,29.5,28.7,29.5,29.2,29.2,29.7,29.2,30.3,30.3,30.2,30.5,30.8,30.5,30.5,30.9,30.8,30.9,30.9,30.8,30.9,30.7,30.5,30.2,29.7,29.8,30.2,30.2,29.8,29.6,29.5,29.5,29.6,29.2,29.2,29.2,29.1,29.3,29.6,29.1,29.8,29.3,30.2,30.1,30.3,30.3,30.5,30.7,30.9,30.8,31.0,31.1,31.2,31.1,31.2,31.3,31.4,31.4,31.4,31.5,31.5,31.5,31.5,31.5,31.5,31.5,31.5,31.5,31.5,31.5,31.4,31.4,31.4,31.4,31.4,31.4,31.5,31.4,31.4,31.5,31.5,31.4,31.5,31.5,31.5,31.5,31.5,31.5,31.5,31.5,31.5,31.5,31.5,31.5,31.5,31.4,31.4,31.3,31.2,31.2,31.1,31.0,31.0,30.6,30.8,30.5,30.3,30.2,29.9,29.0,28.5,29.2,28.3,28.3,28.1,25.7,26.4,24.8,24.3,23.3,21.3,19.5,17.5,16.4,12.1,14.1,12.4,13.2,11.5,10.9,9.2,8.6,5.9,4.5,4.5,4.3,2.8,2.4,1.9,1.9,1.8,1.5,1.4,1.4,1.3,1.1,1.1,1.1,1.0,0.8,0.9,0.8,0.8,0.8,0.8,0.8,0.8,0.9,1.0,1.1,1.4],[31.0,31.0,31.0,30.8,30.9,30.8,30.8,30.7,30.9,30.7,30.1,30.6,30.3,30.7,30.6,30.6,30.5,30.5,30.3,30.4,29.9,30.4,30.0,30.4,30.4,30.4,30.4,30.4,30.2,30.3,30.2,30.2,29.9,29.9,30.2,29.8,29.7,29.9,29.7,29.4,29.5,29.6,29.7,29.4,29.6,29.2,29.4,28.6,29.4,29.1,29.1,29.9,29.6,30.3,30.3,30.3,30.5,30.7,30.4,30.6,30.7,30.8,30.9,31.0,30.7,30.9,30.7,30.5,30.4,29.8,30.0,30.2,30.0,29.7,29.5,29.5,29.5,29.6,29.2,29.3,29.5,29.3,29.4,29.5,29.4,29.6,29.1,30.0,29.8,30.1,30.0,30.2,30.6,30.7,30.7,31.0,30.9,31.1,31.1,31.2,31.3,31.4,31.4,31.4,31.5,31.5,31.5,31.5,31.5,31.5,31.5,31.5,31.5,31.4,31.5,31.4,31.4,31.4,31.4,31.3,31.4,31.4,31.4,31.4,31.4,31.4,31.4,31.5,31.5,31.4,31.5,31.5,31.5,31.4,31.5,31.5,31.5,31.5,31.5,31.5,31.5,31.5,31.4,31.3,31.3,31.2,31.0,31.0,30.7,30.8,30.5,30.2,30.2,29.7,28.5,28.3,29.2,28.0,28.5,27.5,25.4,26.9,25.2,24.6,24.0,22.0,20.0,17.5,16.6,12.1,14.2,12.1,12.8,11.6,10.9,9.5,8.8,6.3,4.6,4.6,4.4,3.0,2.7,2.3,2.1,2.0,1.8,1.6,1.6,1.6,1.3,1.3,1.3,1.1,1.0,0.9,0.9,0.9,0.8,0.8,0.8,0.9,0.9,0.9,1.1,1.4],[30.9,30.8,30.9,30.7,30.8,30.7,30.7,30.6,30.8,30.5,30.0,30.4,30.2,30.6,30.3,30.4,30.3,30.3,30.2,30.2,29.8,30.1,29.7,30.1,30.1,30.2,30.2,30.1,30.0,30.0,29.9,29.9,29.6,29.6,30.0,29.7,29.6,29.8,29.5,29.4,29.4,29.5,29.5,29.4,29.5,29.2,29.3,28.4,29.2,29.0,28.9,29.7,29.4,30.1,30.0,30.1,30.3,30.5,30.2,30.5,30.8,30.6,30.7,30.8,30.6,30.8,30.5,30.4,30.4,29.6,29.8,30.0,29.8,29.5,29.2,29.2,29.3,29.3,29.1,29.1,29.3,29.1,29.2,29.3,29.1,29.4,28.9,30.0,29.9,30.0,30.0,30.1,30.5,30.6,30.6,30.8,30.8,30.9,31.0,31.1,31.2,31.3,31.4,31.4,31.5,31.5,31.5,31.5,31.5,31.5,31.5,31.4,31.4,31.4,31.4,31.3,31.4,31.3,31.3,31.2,31.3,31.3,31.3,31.3,31.3,31.4,31.4,31.4,31.4,31.4,31.4,31.5,31.5,31.4,31.5,31.4,31.5,31.5,31.5,31.5,31.5,31.4,31.3,31.4,31.3,31.2,31.2,31.1,30.9,30.9,30.5,30.5,30.0,29.7,29.1,28.1,29.0,28.1,28.4,27.8,25.8,26.7,25.3,24.3,23.9,21.6,19.9,17.6,16.3,12.1,14.1,12.3,12.7,11.7,11.0,9.4,8.9,6.2,4.7,4.8,4.6,3.2,2.8,2.3,2.2,2.2,1.9,1.8,1.7,1.7,1.5,1.4,1.3,1.2,1.1,1.1,0.9,0.9,0.8,0.8,0.8,0.8,0.9,0.9,0.9,1.3],[31.1,30.9,31.0,30.8,30.9,30.7,30.8,30.4,30.7,30.4,30.1,30.2,30.3,30.5,30.5,30.3,30.1,30.2,29.9,30.0,29.8,29.8,29.6,30.1,30.2,30.3,30.3,30.3,30.1,30.3,30.0,30.1,29.6,29.7,30.1,29.6,29.5,29.9,29.7,29.3,29.6,29.7,29.7,29.4,29.4,29.2,29.2,28.4,29.3,28.8,29.1,29.6,29.5,30.3,30.3,30.2,30.6,30.7,30.5,30.6,30.9,30.8,30.8,31.0,30.9,30.9,30.5,30.5,30.4,29.7,29.8,30.1,30.0,29.6,29.3,29.3,29.3,29.5,29.3,28.9,29.0,29.0,28.9,29.4,29.3,29.7,29.2,30.2,29.9,30.1,30.2,30.4,30.7,30.9,30.9,31.0,31.0,31.1,31.2,31.2,31.3,31.4,31.4,31.4,31.5,31.5,31.5,31.5,31.5,31.5,31.5,31.5,31.5,31.5,31.5,31.5,31.4,31.4,31.4,31.4,31.4,31.4,31.4,31.4,31.4,31.5,31.4,31.5,31.5,31.5,31.5,31.5,31.5,31.5,31.5,31.5,31.5,31.5,31.5,31.6,31.5,31.5,31.4,31.4,31.4,31.3,31.2,31.1,30.9,31.0,30.6,30.5,30.2,29.8,29.1,28.5,29.3,28.4,28.6,28.3,26.5,26.8,25.6,24.4,23.5,21.3,20.0,17.6,16.1,11.8,14.2,12.3,13.2,11.7,11.5,9.8,9.4,6.4,5.1,5.1,4.9,3.5,3.2,2.5,2.5,2.4,2.1,2.0,1.9,1.8,1.5,1.5,1.5,1.3,1.2,1.2,1.1,0.9,0.9,0.9,0.8,0.8,0.8,0.9,1.0,1.2],[31.1,31.0,31.1,30.8,31.0,30.7,30.8,30.6,30.7,30.6,30.3,30.6,30.3,30.7,30.5,30.6,30.4,30.3,30.2,30.4,30.0,30.4,30.2,30.6,30.4,30.5,30.6,30.6,30.4,30.4,30.2,30.3,29.8,29.9,30.3,29.8,29.6,30.0,29.8,29.5,29.7,29.8,29.7,29.4,29.6,29.3,29.4,28.4,29.5,29.1,29.2,29.4,29.1,30.2,30.4,30.2,30.5,30.6,30.6,30.5,30.7,30.8,30.8,30.9,30.7,31.0,30.6,30.3,30.5,29.9,30.0,30.2,30.0,29.8,29.3,29.4,29.2,29.5,29.2,29.0,29.1,28.9,29.4,29.2,29.3,29.8,29.4,30.2,30.1,30.3,30.2,30.4,30.7,30.9,30.9,31.0,31.0,31.2,31.1,31.2,31.3,31.4,31.4,31.4,31.5,31.5,31.5,31.5,31.5,31.5,31.5,31.5,31.5,31.5,31.5,31.5,31.4,31.4,31.4,31.4,31.4,31.4,31.4,31.4,31.4,31.4,31.4,31.5,31.5,31.5,31.5,31.5,31.5,31.5,31.5,31.5,31.5,31.5,31.5,31.5,31.5,31.5,31.4,31.4,31.3,31.3,31.2,31.1,30.8,30.9,30.5,30.3,30.0,29.7,29.3,28.5,29.4,28.5,28.5,28.3,26.5,26.8,25.5,24.8,24.4,22.2,20.4,18.2,16.8,12.5,14.8,12.7,13.4,12.4,11.6,10.2,9.5,6.5,5.1,4.9,4.8,3.6,3.4,2.9,2.6,2.6,2.3,2.0,2.1,1.9,1.7,1.6,1.7,1.5,1.3,1.3,1.3,1.1,0.9,1.0,1.0,0.8,0.8,0.8,1.0,1.2],[30.8,30.7,30.8,30.6,30.6,30.5,30.4,30.2,30.5,30.1,29.5,30.1,29.8,30.2,30.0,30.2,30.0,29.8,29.7,29.8,29.4,29.7,29.3,29.8,29.7,29.7,30.0,29.7,29.9,29.7,29.7,29.5,29.5,29.3,29.6,29.3,29.2,29.5,29.3,29.1,29.1,29.3,29.3,29.2,29.2,28.8,29.0,28.0,29.0,28.6,28.6,29.5,29.0,29.9,29.8,29.8,30.1,30.3,30.0,30.2,30.6,30.5,30.5,30.9,30.5,30.8,30.5,30.1,30.3,29.6,29.8,30.1,29.7,29.3,29.0,29.1,29.1,29.1,28.8,28.8,29.0,28.6,28.7,29.0,28.9,29.3,28.9,29.8,29.7,29.9,29.9,30.2,30.5,30.7,30.7,30.8,30.8,30.9,30.9,31.0,31.2,31.3,31.3,31.3,31.4,31.4,31.4,31.4,31.4,31.4,31.4,31.4,31.4,31.3,31.4,31.3,31.3,31.2,31.3,31.1,31.3,31.2,31.2,31.2,31.3,31.3,31.3,31.3,31.4,31.3,31.4,31.4,31.4,31.3,31.4,31.4,31.4,31.4,31.4,31.4,31.4,31.4,31.4,31.4,31.3,31.3,31.1,31.1,30.9,30.8,30.5,30.2,29.9,29.8,28.9,28.4,29.1,28.0,28.3,27.6,25.9,26.6,25.4,24.4,23.9,22.2,20.3,17.9,16.7,12.6,14.5,12.9,13.3,12.2,11.6,10.0,9.4,6.9,5.5,5.4,5.1,4.0,3.7,3.4,3.2,3.2,2.9,2.4,2.6,2.4,2.0,1.9,2.0,1.8,1.7,1.5,1.4,1.3,1.2,1.1,1.1,1.0,0.8,0.8,0.9,1.2],[30.7,30.7,30.6,30.4,30.4,30.2,30.2,30.0,30.2,29.8,29.2,29.8,29.3,30.1,29.8,30.0,29.9,29.5,29.5,29.7,29.2,29.6,29.1,29.8,29.6,29.8,30.0,29.8,29.9,29.9,29.9,29.7,29.5,29.4,29.8,29.5,29.3,29.7,29.4,29.3,29.3,29.5,29.5,29.3,29.3,29.1,29.2,28.4,29.3,28.8,28.8,29.7,29.3,30.0,30.1,30.2,30.3,30.4,30.4,30.5,30.7,30.6,30.7,30.9,30.7,31.0,30.7,30.4,30.5,29.9,29.9,30.3,29.9,29.6,29.3,29.4,29.2,29.2,28.9,29.1,29.1,28.9,29.0,29.2,29.0,29.5,29.2,30.2,29.9,30.1,30.2,30.4,30.6,30.8,30.8,30.9,30.9,31.0,31.0,31.1,31.2,31.3,31.4,31.4,31.5,31.4,31.5,31.5,31.5,31.4,31.4,31.5,31.4,31.4,31.4,31.4,31.4,31.3,31.3,31.2,31.3,31.3,31.3,31.2,31.3,31.3,31.4,31.4,31.4,31.4,31.4,31.4,31.4,31.4,31.5,31.4,31.5,31.4,31.5,31.5,31.4,31.4,31.4,31.4,31.4,31.3,31.3,31.2,31.0,31.0,30.7,30.5,30.1,30.1,29.0,29.1,29.3,28.4,28.8,28.2,26.6,26.9,25.9,24.9,24.1,22.3,20.3,18.2,17.0,12.5,14.3,13.6,13.7,12.6,12.1,10.1,10.0,7.2,6.2,6.0,5.9,5.0,5.0,4.6,4.3,4.4,4.0,3.4,3.2,3.3,2.9,2.6,2.6,2.6,2.2,2.1,1.8,1.8,1.5,1.5,1.5,1.3,1.3,0.9,0.8,1.2],[30.6,30.6,30.6,30.3,30.4,30.1,30.1,30.0,30.0,29.9,29.5,29.8,29.6,30.0,29.7,29.9,29.7,29.6,29.5,29.8,29.3,29.5,29.0,29.8,29.5,29.8,29.7,29.9,29.8,29.8,29.8,29.7,29.6,29.6,29.8,29.5,29.5,29.6,29.4,29.5,29.3,29.6,29.5,29.6,29.4,29.4,29.4,28.8,29.4,29.1,29.0,30.0,29.6,30.0,30.2,30.2,30.3,30.2,30.3,30.4,30.6,30.5,30.6,30.8,30.6,30.8,30.5,30.4,30.3,30.0,30.0,30.2,29.9,29.5,29.4,29.4,29.4,29.3,29.2,29.3,29.3,29.3,29.3,29.5,29.4,29.9,29.7,30.2,30.1,30.3,30.3,30.4,30.6,30.8,30.8,30.9,30.9,31.0,31.0,31.0,31.2,31.2,31.3,31.3,31.4,31.4,31.4,31.4,31.5,31.4,31.4,31.5,31.4,31.4,31.4,31.4,31.3,31.3,31.3,31.2,31.2,31.2,31.2,31.2,31.3,31.3,31.3,31.3,31.3,31.3,31.3,31.4,31.4,31.4,31.4,31.4,31.4,31.4,31.4,31.4,31.4,31.4,31.4,31.3,31.3,31.3,31.2,31.3,31.0,31.1,30.7,30.6,30.4,30.1,29.7,29.2,29.4,28.6,28.6,28.6,27.2,27.4,26.2,25.4,25.1,23.4,22.1,19.5,18.4,14.9,16.7,14.7,14.9,14.3,13.4,12.8,12.7,10.9,9.9,9.5,9.2,8.3,8.5,8.2,7.4,7.4,6.9,6.3,5.9,6.1,5.3,4.7,4.4,4.7,4.3,3.7,3.4,3.4,2.7,2.6,2.3,2.0,1.9,1.5,1.0,0.8]],
  "token_chain_ids": ["A","A","A","A","A","A","A","A","A","A","A","A","A","A","A","A","A","A","A","A","A","A","A","A","A","A","A","A","A","A","A","A","A","A","A","A","A","A","A","A","A","A","A","A","A","A","A","A","A","A","A","A","A","A","A","A","A","A","A","A","A","A","A","A","A","A","A","A","A","A","A","A","A","A","A","A","A","A","A","A","A","A","A","A","A","A","A","A","A","A","A","A","A","A","A","A","A","A","A","A","A","A","A","A","A","A","A","A","A","A","A","A","A","A","A","A","A","A","A","A","A","A","A","A","A","A","A","A","A","A","A","A","A","A","A","A","A","A","A","A","A","A","A","A","A","A","A","A","A","A","A","A","A","A","A","A","A","A","A","A","A","A","A","A","A","A","A","A","A","A","A","A","A","A","A","A","A","A","A","A","A","A","A","A","A","A","A","A","A","A","A","A","A","A","A","A","A","A","A","A","A","A","A","A","A","A"],
  "token_res_ids": [1,2,3,4,5,6,7,8,9,10,11,12,13,14,15,16,17,18,19,20,21,22,23,24,25,26,27,28,29,30,31,32,33,34,35,36,37,38,39,40,41,42,43,44,45,46,47,48,49,50,51,52,53,54,55,56,57,58,59,60,61,62,63,64,65,66,67,68,69,70,71,72,73,74,75,76,77,78,79,80,81,82,83,84,85,86,87,88,89,90,91,92,93,94,95,96,97,98,99,100,101,102,103,104,105,106,107,108,109,110,111,112,113,114,115,116,117,118,119,120,121,122,123,124,125,126,127,128,129,130,131,132,133,134,135,136,137,138,139,140,141,142,143,144,145,146,147,148,149,150,151,152,153,154,155,156,157,158,159,160,161,162,163,164,165,166,167,168,169,170,171,172,173,174,175,176,177,178,179,180,181,182,183,184,185,186,187,188,189,190,191,192,193,194,195,196,197,198,199,200,201,202,203,204,205,206]
}
