# Supplementary material for: Phosphorylation tunes strain-specific protein condensation during rotavirus replication organelle assembly
Source: EMBO J. 2026 May 26;45(13):4733–65. doi: 10.1038/s44318-026-00814-z (PMC13324165; doi:10.1038/s44318-026-00814-z)
Supplement: Supplementary file 11 — Source data Fig. 9 [file 44318_2026_814_MOESM11_ESM.zip › Figure_7/Figure 7A/NSP5 RF/NSP5 RF/fold_nsp5_nstrep_full_data_3.json]

{
  "atom_chain_ids": ["A","A","A","A","A","A","A","A","A","A","A","A","A","A","A","A","A","A","A","A","A","A","A","A","A","A","A","A","A","A","A","A","A","A","A","A","A","A","A","A","A","A","A","A","A","A","A","A","A","A","A","A","A","A","A","A","A","A","A","A","A","A","A","A","A","A","A","A","A","A","A","A","A","A","A","A","A","A","A","A","A","A","A","A","A","A","A","A","A","A","A","A","A","A","A","A","A","A","A","A","A","A","A","A","A","A","A","A","A","A","A","A","A","A","A","A","A","A","A","A","A","A","A","A","A","A","A","A","A","A","A","A","A","A","A","A","A","A","A","A","A","A","A","A","A","A","A","A","A","A","A","A","A","A","A","A","A","A","A","A","A","A","A","A","A","A","A","A","A","A","A","A","A","A","A","A","A","A","A","A","A","A","A","A","A","A","A","A","A","A","A","A","A","A","A","A","A","A","A","A","A","A","A","A","A","A","A","A","A","A","A","A","A","A","A","A","A","A","A","A","A","A","A","A","A","A","A","A","A","A","A","A","A","A","A","A","A","A","A","A","A","A","A","A","A","A","A","A","A","A","A","A","A","A","A","A","A","A","A","A","A","A","A","A","A","A","A","A","A","A","A","A","A","A","A","A","A","A","A","A","A","A","A","A","A","A","A","A","A","A","A","A","A","A","A","A","A","A","A","A","A","A","A","A","A","A","A","A","A","A","A","A","A","A","A","A","A","A","A","A","A","A","A","A","A","A","A","A","A","A","A","A","A","A","A","A","A","A","A","A","A","A","A","A","A","A","A","A","A","A","A","A","A","A","A","A","A","A","A","A","A","A","A","A","A","A","A","A","A","A","A","A","A","A","A","A","A","A","A","A","A","A","A","A","A","A","A","A","A","A","A","A","A","A","A","A","A","A","A","A","A","A","A","A","A","A","A","A","A","A","A","A","A","A","A","A","A","A","A","A","A","A","A","A","A","A","A","A","A","A","A","A","A","A","A","A","A","A","A","A","A","A","A","A","A","A","A","A","A","A","A","A","A","A","A","A","A","A","A","A","A","A","A","A","A","A","A","A","A","A","A","A","A","A","A","A","A","A","A","A","A","A","A","A","A","A","A","A","A","A","A","A","A","A","A","A","A","A","A","A","A","A","A","A","A","A","A","A","A","A","A","A","A","A","A","A","A","A","A","A","A","A","A","A","A","A","A","A","A","A","A","A","A","A","A","A","A","A","A","A","A","A","A","A","A","A","A","A","A","A","A","A","A","A","A","A","A","A","A","A","A","A","A","A","A","A","A","A","A","A","A","A","A","A","A","A","A","A","A","A","A","A","A","A","A","A","A","A","A","A","A","A","A","A","A","A","A","A","A","A","A","A","A","A","A","A","A","A","A","A","A","A","A","A","A","A","A","A","A","A","A","A","A","A","A","A","A","A","A","A","A","A","A","A","A","A","A","A","A","A","A","A","A","A","A","A","A","A","A","A","A","A","A","A","A","A","A","A","A","A","A","A","A","A","A","A","A","A","A","A","A","A","A","A","A","A","A","A","A","A","A","A","A","A","A","A","A","A","A","A","A","A","A","A","A","A","A","A","A","A","A","A","A","A","A","A","A","A","A","A","A","A","A","A","A","A","A","A","A","A","A","A","A","A","A","A","A","A","A","A","A","A","A","A","A","A","A","A","A","A","A","A","A","A","A","A","A","A","A","A","A","A","A","A","A","A","A","A","A","A","A","A","A","A","A","A","A","A","A","A","A","A","A","A","A","A","A","A","A","A","A","A","A","A","A","A","A","A","A","A","A","A","A","A","A","A","A","A","A","A","A","A","A","A","A","A","A","A","A","A","A","A","A","A","A","A","A","A","A","A","A","A","A","A","A","A","A","A","A","A","A","A","A","A","A","A","A","A","A","A","A","A","A","A","A","A","A","A","A","A","A","A","A","A","A","A","A","A","A","A","A","A","A","A","A","A","A","A","A","A","A","A","A","A","A","A","A","A","A","A","A","A","A","A","A","A","A","A","A","A","A","A","A","A","A","A","A","A","A","A","A","A","A","A","A","A","A","A","A","A","A","A","A","A","A","A","A","A","A","A","A","A","A","A","A","A","A","A","A","A","A","A","A","A","A","A","A","A","A","A","A","A","A","A","A","A","A","A","A","A","A","A","A","A","A","A","A","A","A","A","A","A","A","A","A","A","A","A","A","A","A","A","A","A","A","A","A","A","A","A","A","A","A","A","A","A","A","A","A","A","A","A","A","A","A","A","A","A","A","A","A","A","A","A","A","A","A","A","A","A","A","A","A","A","A","A","A","A","A","A","A","A","A","A","A","A","A","A","A","A","A","A","A","A","A","A","A","A","A","A","A","A","A","A","A","A","A","A","A","A","A","A","A","A","A","A","A","A","A","A","A","A","A","A","A","A","A","A","A","A","A","A","A","A","A","A","A","A","A","A","A","A","A","A","A","A","A","A","A","A","A","A","A","A","A","A","A","A","A","A","A","A","A","A","A","A","A","A","A","A","A","A","A","A","A","A","A","A","A","A","A","A","A","A","A","A","A","A","A","A","A","A","A","A","A","A","A","A","A","A","A","A","A","A","A","A","A","A","A","A","A","A","A","A","A","A","A","A","A","A","A","A","A","A","A","A","A","A","A","A","A","A","A","A","A","A","A","A","A","A","A","A","A","A","A","A","A","A","A","A","A","A","A","A","A","A","A","A","A","A","A","A","A","A","A","A","A","A","A","A","A","A","A","A","A","A","A","A","A","A","A","A","A","A","A","A","A","A","A","A","A","A","A","A","A","A","A","A","A","A","A","A","A","A","A","A","A","A","A","A","A","A","A","A","A","A","A","A","A","A","A","A","A","A","A","A","A","A","A","A","A","A","A","A","A","A","A","A","A","A","A","A","A","A","A","A","A","A","A","A","A","A","A","A","A","A","A","A","A","A","A","A","A","A","A","A","A","A","A","A","A","A","A","A","A","A","A","A","A","A","A","A","A","A","A","A","A","A","A","A","A","A","A","A","A","A","A","A","A","A","A","A","A","A","A","A","A","A","A","A","A","A","A","A","A","A","A","A","A","A","A","A","A","A","A","A","A","A","A","A","A","A","A","A","A","A","A","A","A","A","A","A","A","A","A","A","A","A","A","A","A","A","A","A","A","A","A","A","A","A","A","A","A","A","A","A","A","A","A","A","A","A","A","A","A","A","A","A","A","A","A","A","A","A","A","A","A","A","A","A","A","A","A","A","A","A","A","A","A","A","A","A","A","A","A","A","A","A","A","A","A","A","A","A","A","A","A","A","A","A","A","A","A","A","A","A","A","A","A","A","A","A","A","A","A","A","A","A","A","A","A","A","A","A","A","A","A","A","A","A","A","A","A","A","A","A","A","A","A","A","A","A","A","A","A","A","A","A","A","A","A","A","A","A","A","A","A","A","A","A","A","A","A","A","A","A","A","A","A","A","A","A","A","A","A","A","A","A","A","A","A","A","A","A","A","A","A","A","A","A","A","A","A","A","A","A","A","A","A","A","A","A","A","A","A","A","A","A","A","A","A","A","A","A","A","A","A","A","A","A","A","A","A","A","A","A","A"],
  "atom_plddts": [46.75,71.64,70.28,67.63,68.44,63.17,58.01,51.93,59.0,71.28,69.24,64.24,67.85,61.73,55.42,63.4,51.52,59.26,56.03,57.91,52.01,50.99,48.35,74.65,70.86,69.04,71.99,64.27,56.73,76.12,72.69,71.33,71.88,67.09,59.85,61.52,57.39,60.12,50.57,72.25,71.77,68.14,70.02,69.88,79.34,46.63,71.64,68.0,68.75,67.49,61.98,61.43,55.38,52.46,33.5,63.78,63.55,61.21,60.49,57.57,54.56,55.17,46.72,50.3,50.35,42.04,62.05,57.96,57.07,60.71,55.27,53.57,46.8,50.77,47.88,68.79,67.09,64.43,65.95,62.27,62.66,54.84,46.97,49.56,63.84,60.67,60.04,62.82,55.29,50.07,68.03,69.43,66.26,65.79,60.64,57.24,60.26,51.89,63.27,60.28,60.77,62.36,55.5,59.25,69.31,68.71,65.26,67.09,62.08,61.28,55.75,53.21,62.42,59.0,59.11,61.46,57.55,53.72,54.7,59.46,67.69,66.6,61.47,63.9,58.78,63.37,60.97,67.06,66.09,65.07,68.58,66.17,66.7,50.1,62.28,60.76,58.74,61.96,55.59,49.45,59.79,58.56,55.32,56.98,57.23,54.34,58.31,55.91,62.94,63.67,59.74,60.83,63.82,72.44,45.38,52.03,47.49,47.22,51.69,46.63,47.71,53.5,50.85,46.72,51.25,50.83,51.67,46.36,44.17,49.75,45.94,43.07,48.03,43.74,40.67,46.14,43.81,41.43,43.07,40.07,33.84,42.94,40.86,39.02,39.24,35.34,38.66,45.13,44.68,41.26,41.69,39.27,41.73,37.45,36.43,41.59,39.71,37.94,38.57,36.41,34.76,35.15,31.59,34.58,33.82,32.69,42.92,47.61,45.02,42.03,44.14,40.46,40.04,34.42,33.09,41.42,45.38,43.5,40.21,42.49,37.78,36.57,36.44,39.86,45.75,42.86,38.8,42.67,39.16,38.47,34.05,39.43,39.23,43.36,40.31,37.42,41.3,37.5,32.61,39.81,37.82,34.16,36.38,32.34,30.5,35.56,34.2,30.66,32.51,28.93,30.35,36.57,35.54,31.55,32.98,30.72,33.84,30.52,33.94,33.94,31.12,30.77,28.0,30.19,25.7,31.38,30.15,28.38,29.69,26.64,29.13,35.4,34.62,31.33,31.51,27.71,28.97,28.58,35.4,35.3,32.23,32.1,28.8,26.46,29.6,28.81,36.26,35.83,33.58,33.53,27.71,35.94,40.17,39.99,36.93,35.07,40.47,39.2,36.21,37.76,34.3,33.41,28.48,27.67,36.25,41.44,40.63,38.37,38.03,33.01,39.93,44.56,45.04,41.69,42.16,38.77,40.18,36.88,40.46,43.89,43.19,40.84,41.22,44.2,42.94,41.56,42.37,38.42,38.7,33.64,33.44,30.97,29.8,42.29,47.58,47.71,44.48,43.66,37.81,38.5,42.4,41.53,40.16,41.82,37.62,36.6,32.27,36.74,43.47,46.49,46.01,45.53,46.11,42.55,40.35,37.42,35.24,42.59,45.63,43.9,42.67,44.19,40.29,38.45,36.9,33.68,35.57,34.49,35.9,51.9,55.04,54.74,51.67,51.4,46.97,47.17,43.02,52.8,57.6,57.11,55.45,54.44,46.74,53.53,54.58,56.42,53.05,50.18,48.96,53.6,66.66,72.56,75.05,71.66,66.08,59.18,55.44,54.44,75.24,75.29,76.13,73.18,71.77,71.53,75.74,76.34,74.88,74.67,68.61,64.92,55.45,57.85,74.41,75.46,76.38,74.03,73.15,69.58,72.2,71.69,70.89,71.18,70.4,68.38,68.12,64.96,66.49,67.44,77.46,78.09,76.86,77.7,76.33,65.52,77.23,78.76,78.97,78.38,78.58,73.66,73.11,63.71,57.59,74.43,73.29,73.09,70.66,72.64,71.79,69.27,69.1,65.82,68.08,68.3,69.06,74.97,75.29,73.36,74.92,74.12,73.06,72.11,61.6,80.26,80.68,80.26,78.92,80.31,76.8,71.35,72.79,81.34,80.95,79.51,78.73,81.85,73.91,72.35,72.67,70.77,69.3,72.3,73.19,72.32,66.96,60.58,81.26,82.27,80.79,78.52,80.26,74.68,79.31,78.76,78.56,74.04,76.37,75.22,80.07,72.56,74.8,74.22,73.11,74.87,67.79,62.02,53.62,53.99,76.06,77.42,76.68,74.54,75.35,70.98,66.46,67.42,73.12,73.62,70.22,66.51,72.88,70.99,69.85,65.34,72.89,72.52,71.86,68.65,68.88,69.02,69.2,65.03,66.62,66.04,71.89,64.66,67.4,67.74,64.46,64.28,57.49,55.77,59.02,57.56,53.85,59.18,58.63,56.33,56.86,61.44,60.97,58.06,54.54,57.37,51.66,49.15,49.41,48.57,44.79,45.7,48.31,50.85,51.09,47.37,47.62,40.21,47.32,48.82,48.58,45.39,46.57,41.73,39.73,37.45,46.95,49.98,48.56,46.04,48.54,43.59,41.03,39.96,42.88,43.67,43.38,41.2,41.52,40.91,45.81,40.04,41.38,40.47,37.54,39.59,37.69,35.34,36.69,39.35,43.31,43.22,40.36,41.9,38.18,39.21,38.05,40.85,39.87,37.64,39.82,35.93,34.72,36.74,36.31,32.88,33.28,31.96,29.7,28.2,26.31,27.45,27.46,32.17,34.1,33.62,32.07,31.85,27.97,30.6,33.49,33.57,31.04,32.21,29.07,30.2,26.21,28.52,30.76,30.38,29.05,29.54,26.95,26.5,23.08,22.58,20.55,19.52,35.98,35.83,34.79,31.33,31.78,27.88,28.37,31.87,32.19,30.13,30.05,26.77,24.91,23.23,31.34,34.63,35.24,33.03,31.93,33.48,38.34,39.09,37.17,37.34,32.01,33.24,31.9,36.12,35.7,34.66,36.28,33.31,31.8,28.32,26.76,41.68,45.87,45.31,40.5,40.9,36.31,37.13,38.49,42.16,41.13,38.79,39.68,34.75,32.68,31.93,39.68,42.63,42.13,38.57,38.97,40.53,44.14,42.92,40.36,42.66,38.86,36.21,36.46,35.01,37.59,37.88,34.85,35.15,38.89,41.27,40.54,37.95,37.73,43.41,43.09,40.49,41.94,36.93,38.92,31.99,36.87,35.02,33.15,36.01,31.32,39.36,42.26,41.47,38.03,40.34,36.35,34.22,30.02,38.04,42.37,40.43,37.16,40.72,35.54,32.7,33.16,32.53,34.48,32.67,29.43,31.62,28.13,34.55,38.93,38.05,34.9,34.96,30.89,28.15,33.22,33.67,29.71,29.16,25.63,25.74,33.29,37.99,38.9,36.71,35.32,31.96,29.23,27.93,29.22,30.22,35.59,35.67,32.38,31.58,27.57,30.18,34.93,34.44,32.7,32.97,29.85,28.11,26.12,25.73,23.92,23.8,33.8,36.81,38.08,34.96,32.98,31.15,33.84,29.18,33.92,33.68,30.85,30.1,25.8,29.98,35.82,35.69,31.74,31.5,27.33,28.1,33.94,33.62,30.0,31.46,27.53,25.01,23.47,25.09,31.18,31.58,29.29,27.88,23.64,24.05,30.79,34.56,34.77,32.44,29.2,32.61,33.08,31.31,30.36,27.06,29.69,36.76,36.99,35.41,36.49,31.82,28.61,27.57,26.81,31.07,31.66,31.56,31.62,28.44,27.12,26.41,26.47,33.88,37.92,38.36,35.94,36.29,31.79,33.49,32.5,37.34,38.09,37.19,36.87,31.94,29.22,28.53,40.64,44.17,43.36,41.21,43.61,42.32,40.84,39.48,35.55,37.58,37.25,39.33,43.68,42.04,40.83,42.72,36.55,36.71,39.4,38.12,35.63,38.65,37.05,36.04,34.61,32.52,34.24,35.56,42.25,44.99,41.6,38.92,43.19,38.81,36.36,34.21,44.6,49.24,48.64,44.88,46.63,41.91,40.91,34.9,31.84,44.29,47.5,47.93,45.92,44.21,48.05,47.32,45.72,48.3,45.18,46.51,41.86,39.12,45.27,44.16,45.07,45.84,41.82,39.91,35.64,32.6,49.78,52.06,50.37,47.57,50.46,45.96,49.39,44.9,50.06,47.51,45.47,48.08,42.04,40.75,40.36,49.81,52.64,52.19,45.91,47.7,45.73,52.09,49.93,50.35,51.37,45.34,44.04,42.15,42.4,44.75,43.99,40.59,43.79,40.89,39.45,40.54,44.65,50.18,48.28,46.7,49.66,44.47,42.6,40.81,42.47,43.41,42.45,39.66,40.9,36.67,35.1,39.67,39.07,37.71,37.56,32.35,33.18,38.36,38.27,36.35,38.84,36.33,37.02,33.03,36.89,41.55,39.42,39.0,41.13,36.6,39.65,43.58,42.09,39.51,43.2,40.64,41.66,37.99,38.05,43.57,40.97,39.5,42.46,37.71,44.28,47.74,47.87,42.8,42.25,38.65,39.38,38.19,46.02,44.63,41.39,42.7,37.97,36.65,42.58,41.79,38.43,37.97,33.25,36.13,43.77,41.91,40.16,41.18,37.36,35.62,31.69,30.21,34.1,42.51,41.02,39.96,40.57,36.09,33.14,29.3,27.49,37.08,43.21,41.61,40.15,42.26,37.82,34.99,32.39,34.62,37.34,45.73,43.99,42.58,43.68,38.77,36.46,32.82,29.73,37.11,45.29,43.86,40.67,41.68,36.05,42.64,51.58,49.86,47.66,48.88,44.15,42.83,38.3,34.79,44.08,53.08,54.68,49.4,47.17,39.55,43.27,50.37,49.29,46.64,47.36,41.14,39.03,39.15,46.73,53.73,52.79,50.93,50.34,45.68,42.9,40.1,35.98,37.27,52.95,59.35,58.58,54.89,56.04,49.89,49.05,43.7,38.73,55.16,62.25,62.75,61.21,58.1,49.38,55.06,60.96,60.78,60.9,57.55,51.54,50.63,45.63,40.63,39.27,36.89,40.85,47.04,46.29,44.81,45.65,42.07,41.2,35.76,31.81,53.49,59.88,59.6,57.81,56.06,49.66,46.83,42.44,36.27,37.38,44.5,50.03,48.85,48.53,49.39,46.72,46.5,43.34,38.42,41.03,38.76,42.7,41.67,46.11,47.77,47.14,44.45,43.07,47.55,39.33,44.9,43.2,44.76,45.7,41.05,39.71,34.95,31.71,43.3,49.01,48.65,46.84,48.29,46.08,45.85,42.27,37.65,42.54,41.67,41.41,42.34,38.36,34.87,32.97,33.98,50.79,52.4,52.28,49.4,49.47,49.69,52.77,52.03,49.11,51.24,46.46,43.84,40.62,39.31,48.85,52.32,52.07,48.98,50.14,44.02,53.98,55.81,56.03,53.1,52.95,47.97,43.72,42.01,49.29,51.95,52.6,49.1,49.25,43.76,46.96,49.16,49.94,46.66,47.02,42.29,38.73,36.86,52.35,55.11,56.08,53.5,52.64,46.93,43.41,42.03,50.2,52.82,52.24,50.44,50.83,46.74,43.65,42.78,38.81,38.88,37.4,36.99,51.89,52.84,52.49,49.9,49.73,45.28,43.96,41.43,52.83,54.16,54.02,50.95,51.38,46.83,44.16,43.6,56.11,57.41,56.53,52.85,54.85,49.71,45.99,45.14,50.43,52.05,51.65,48.26,49.87,45.81,41.97,40.79,57.99,59.52,59.19,54.32,56.7,49.53,56.42,57.33,57.06,53.91,55.13,49.78,46.55,44.99,54.5,56.08,55.89,52.03,53.53,47.53,54.14,55.37,56.26,52.41,52.32,47.21,43.53,42.19,56.31,58.52,58.84,55.07,56.09,49.68,46.13,45.55,52.72,53.77,55.71,52.92,63.0,65.85,66.94,63.16,61.77,53.88,52.19,47.33,41.49,72.8,73.29,74.05,72.51,69.59,62.04,74.84,74.92,75.64,71.4,70.88,62.93,61.13,54.49,47.9,76.73,77.55,79.49,76.88,72.56,63.82,59.58,58.27,81.94,83.39,85.55,85.11,79.25,72.51,83.14,84.14,86.17,84.69,80.77,71.06,69.04,60.88,54.11,86.89,87.65,88.71,87.83,85.79,80.79,76.37,74.61,72.25,73.98,72.55,71.46,87.1,86.89,88.34,88.93,84.81,79.72,76.15,68.79,63.81,88.2,88.51,90.45,90.19,86.29,76.65,74.57,65.47,59.96,57.33,52.15,89.4,89.46,91.16,91.09,88.62,81.18,77.9,69.61,64.84,89.92,90.49,91.28,91.83,90.01,88.63,83.84,83.58,83.18,83.52,84.49,82.92,90.09,89.74,91.87,92.14,87.78,84.57,79.48,77.81,75.89,76.32,76.29,90.57,91.48,93.62,93.37,90.83,92.31,93.22,94.62,95.22,93.32,86.9,81.52,82.84,94.11,93.89,94.82,95.41,93.05,86.61,82.04,71.94,67.2,62.53,59.03,93.47,92.93,94.06,94.97,92.57,82.34,74.0,64.07,93.66,93.31,95.0,94.13,93.28,84.41,80.1,70.03,64.84,60.02,55.37,94.78,95.46,96.11,96.07,94.92,84.19,76.68,66.83,93.91,94.0,94.48,95.41,93.96,88.45,83.46,74.96,69.01,93.7,93.59,94.07,93.94,94.29,84.7,78.67,73.26,71.19,94.08,94.37,95.5,94.43,94.03,89.62,87.25,94.24,94.98,94.69,94.22,95.11,96.14,95.84,95.7,95.35,95.87,88.83,80.35,70.21,95.09,94.77,95.22,94.4,95.41,87.92,83.35,79.43,74.69,95.49,94.95,95.11,93.96,95.52,87.69,79.65,83.09,96.95,96.3,95.83,95.18,96.44,94.49,92.88,88.98,95.46,96.11,95.86,94.33,96.31,87.45,83.71,78.11,80.44,94.52,94.43,93.5,88.39,94.09,89.66,82.34,84.5,97.14,96.14,94.63,91.08,94.56,86.85,79.53,80.72,77.92],
  "contact_probs": [[1.0,1.0,0.9,0.0,0.0,0.0,0.0,0.0,0.0,0.0,0.0,0.0,0.0,0.0,0.0,0.0,0.0,0.0,0.0,0.0,0.0,0.0,0.0,0.0,0.0,0.0,0.0,0.0,0.0,0.0,0.0,0.0,0.0,0.0,0.0,0.0,0.0,0.0,0.0,0.0,0.0,0.0,0.0,0.0,0.0,0.0,0.0,0.0,0.0,0.0,0.0,0.0,0.0,0.0,0.0,0.0,0.0,0.0,0.0,0.0,0.0,0.0,0.0,0.0,0.0,0.0,0.0,0.0,0.0,0.0,0.0,0.0,0.0,0.0,0.0,0.0,0.0,0.0,0.0,0.0,0.0,0.0,0.0,0.0,0.0,0.0,0.0,0.0,0.0,0.0,0.0,0.0,0.0,0.0,0.0,0.0,0.0,0.0,0.0,0.0,0.0,0.0,0.0,0.0,0.0,0.0,0.0,0.0,0.0,0.0,0.0,0.0,0.0,0.0,0.0,0.0,0.0,0.0,0.0,0.0,0.0,0.0,0.0,0.0,0.0,0.0,0.0,0.0,0.0,0.0,0.0,0.0,0.0,0.0,0.0,0.0,0.0,0.0,0.0,0.0,0.0,0.0,0.0,0.0,0.0,0.0,0.0,0.0,0.0,0.0,0.0,0.0,0.0,0.0,0.0,0.0,0.0,0.0,0.0,0.0,0.0,0.0,0.0,0.0,0.0,0.0,0.0,0.0,0.0,0.0,0.0,0.0,0.0,0.0,0.0,0.0,0.0,0.0,0.0,0.0,0.0,0.0,0.0,0.0,0.0,0.0,0.0,0.0,0.0,0.0,0.0,0.0,0.0,0.0,0.0,0.0,0.0,0.0,0.0,0.0,0.0,0.0,0.0,0.0,0.0,0.0],[1.0,1.0,1.0,0.91,0.0,0.0,0.0,0.0,0.0,0.0,0.0,0.0,0.0,0.0,0.0,0.0,0.0,0.0,0.0,0.0,0.0,0.0,0.0,0.0,0.0,0.0,0.0,0.0,0.0,0.0,0.0,0.0,0.0,0.0,0.0,0.0,0.0,0.0,0.0,0.0,0.0,0.0,0.0,0.0,0.0,0.0,0.0,0.0,0.0,0.0,0.0,0.0,0.0,0.0,0.0,0.0,0.0,0.0,0.0,0.0,0.0,0.0,0.0,0.0,0.0,0.0,0.0,0.0,0.0,0.0,0.0,0.0,0.0,0.0,0.0,0.0,0.0,0.0,0.0,0.0,0.0,0.0,0.0,0.0,0.0,0.0,0.0,0.0,0.0,0.0,0.0,0.0,0.0,0.0,0.0,0.0,0.0,0.0,0.0,0.0,0.0,0.0,0.0,0.0,0.0,0.0,0.0,0.0,0.0,0.0,0.0,0.0,0.0,0.0,0.0,0.0,0.0,0.0,0.0,0.0,0.0,0.0,0.0,0.0,0.0,0.0,0.0,0.0,0.0,0.0,0.0,0.0,0.0,0.0,0.0,0.0,0.0,0.0,0.0,0.0,0.0,0.0,0.0,0.0,0.0,0.0,0.0,0.0,0.0,0.0,0.0,0.0,0.0,0.0,0.0,0.0,0.0,0.0,0.0,0.0,0.0,0.0,0.0,0.0,0.0,0.0,0.0,0.0,0.0,0.0,0.0,0.0,0.0,0.0,0.0,0.0,0.0,0.0,0.0,0.0,0.0,0.0,0.0,0.0,0.0,0.0,0.0,0.0,0.0,0.0,0.0,0.0,0.0,0.0,0.0,0.0,0.0,0.0,0.0,0.0,0.0,0.0,0.0,0.0,0.0,0.0],[0.9,1.0,1.0,1.0,0.93,0.0,0.0,0.0,0.0,0.0,0.0,0.0,0.0,0.0,0.0,0.0,0.0,0.0,0.0,0.0,0.0,0.0,0.0,0.0,0.0,0.0,0.0,0.0,0.0,0.0,0.0,0.0,0.0,0.0,0.0,0.0,0.0,0.0,0.0,0.0,0.0,0.0,0.0,0.0,0.0,0.0,0.0,0.0,0.0,0.0,0.0,0.0,0.0,0.0,0.0,0.0,0.0,0.0,0.0,0.0,0.0,0.0,0.0,0.0,0.0,0.0,0.0,0.0,0.0,0.0,0.0,0.0,0.0,0.0,0.0,0.0,0.0,0.0,0.0,0.0,0.0,0.0,0.0,0.0,0.0,0.0,0.0,0.0,0.0,0.0,0.0,0.0,0.0,0.0,0.0,0.0,0.0,0.0,0.0,0.0,0.0,0.0,0.0,0.0,0.0,0.0,0.0,0.0,0.0,0.0,0.0,0.0,0.0,0.0,0.0,0.0,0.0,0.0,0.0,0.0,0.0,0.0,0.0,0.0,0.0,0.0,0.0,0.0,0.0,0.0,0.0,0.0,0.0,0.0,0.0,0.0,0.0,0.0,0.0,0.0,0.0,0.0,0.0,0.0,0.0,0.0,0.0,0.0,0.0,0.0,0.0,0.0,0.0,0.0,0.0,0.0,0.0,0.0,0.0,0.0,0.0,0.0,0.0,0.0,0.0,0.0,0.0,0.0,0.0,0.0,0.0,0.0,0.0,0.0,0.0,0.0,0.0,0.0,0.0,0.0,0.0,0.0,0.0,0.0,0.0,0.0,0.0,0.0,0.0,0.0,0.0,0.0,0.0,0.0,0.0,0.0,0.0,0.0,0.0,0.0,0.0,0.0,0.0,0.0,0.0,0.0],[0.0,0.91,1.0,1.0,1.0,0.98,0.0,0.0,0.0,0.0,0.0,0.0,0.0,0.0,0.0,0.0,0.0,0.0,0.0,0.0,0.0,0.0,0.0,0.0,0.0,0.0,0.0,0.0,0.0,0.0,0.0,0.0,0.0,0.0,0.0,0.0,0.0,0.0,0.0,0.0,0.0,0.0,0.0,0.0,0.0,0.0,0.0,0.0,0.0,0.0,0.0,0.0,0.0,0.0,0.0,0.0,0.0,0.0,0.0,0.0,0.0,0.0,0.0,0.0,0.0,0.0,0.0,0.0,0.0,0.0,0.0,0.0,0.0,0.0,0.0,0.0,0.0,0.0,0.0,0.0,0.0,0.0,0.0,0.0,0.0,0.0,0.0,0.0,0.0,0.0,0.0,0.0,0.0,0.0,0.0,0.0,0.0,0.0,0.0,0.0,0.0,0.0,0.0,0.0,0.0,0.0,0.0,0.0,0.0,0.0,0.0,0.0,0.0,0.0,0.0,0.0,0.0,0.0,0.0,0.0,0.0,0.0,0.0,0.0,0.0,0.0,0.0,0.0,0.0,0.0,0.0,0.0,0.0,0.0,0.0,0.0,0.0,0.0,0.0,0.0,0.0,0.0,0.0,0.0,0.0,0.0,0.0,0.0,0.0,0.0,0.0,0.0,0.0,0.0,0.0,0.0,0.0,0.0,0.0,0.0,0.0,0.0,0.0,0.0,0.0,0.0,0.0,0.0,0.0,0.0,0.0,0.0,0.0,0.0,0.0,0.0,0.0,0.0,0.0,0.0,0.0,0.0,0.0,0.0,0.0,0.0,0.0,0.0,0.0,0.0,0.0,0.0,0.0,0.0,0.0,0.0,0.0,0.0,0.0,0.0,0.0,0.0,0.0,0.0,0.0,0.0],[0.0,0.0,0.93,1.0,1.0,1.0,0.97,0.01,0.0,0.0,0.0,0.0,0.0,0.0,0.0,0.0,0.0,0.0,0.0,0.0,0.0,0.0,0.0,0.0,0.0,0.0,0.0,0.0,0.0,0.0,0.0,0.0,0.0,0.0,0.0,0.0,0.0,0.0,0.0,0.0,0.0,0.0,0.0,0.0,0.0,0.0,0.0,0.0,0.0,0.0,0.0,0.0,0.0,0.0,0.0,0.0,0.0,0.0,0.0,0.0,0.0,0.0,0.0,0.0,0.0,0.0,0.0,0.0,0.0,0.0,0.0,0.0,0.0,0.0,0.0,0.0,0.0,0.0,0.0,0.0,0.0,0.0,0.0,0.0,0.0,0.0,0.0,0.0,0.0,0.0,0.0,0.0,0.0,0.0,0.0,0.0,0.0,0.0,0.0,0.0,0.0,0.0,0.0,0.0,0.0,0.0,0.0,0.0,0.0,0.0,0.0,0.0,0.0,0.0,0.0,0.0,0.0,0.0,0.0,0.0,0.0,0.0,0.0,0.0,0.0,0.0,0.0,0.0,0.0,0.0,0.0,0.0,0.0,0.0,0.0,0.0,0.0,0.0,0.0,0.0,0.0,0.0,0.0,0.0,0.0,0.0,0.0,0.0,0.0,0.0,0.0,0.0,0.0,0.0,0.0,0.0,0.0,0.0,0.0,0.0,0.0,0.0,0.0,0.0,0.0,0.0,0.0,0.0,0.0,0.0,0.0,0.0,0.0,0.0,0.0,0.0,0.0,0.0,0.0,0.0,0.0,0.0,0.0,0.0,0.0,0.0,0.0,0.0,0.0,0.0,0.0,0.0,0.0,0.0,0.0,0.0,0.0,0.0,0.0,0.0,0.0,0.0,0.0,0.0,0.0,0.0],[0.0,0.0,0.0,0.98,1.0,1.0,1.0,0.98,0.0,0.0,0.0,0.0,0.0,0.0,0.0,0.0,0.0,0.0,0.0,0.0,0.0,0.0,0.0,0.0,0.0,0.0,0.0,0.0,0.0,0.0,0.0,0.0,0.0,0.0,0.0,0.0,0.0,0.0,0.0,0.0,0.0,0.0,0.0,0.0,0.0,0.0,0.0,0.0,0.0,0.0,0.0,0.0,0.0,0.0,0.0,0.0,0.0,0.0,0.0,0.0,0.0,0.0,0.0,0.0,0.0,0.0,0.0,0.0,0.0,0.0,0.0,0.0,0.0,0.0,0.0,0.0,0.0,0.0,0.0,0.0,0.0,0.0,0.0,0.0,0.0,0.0,0.0,0.0,0.0,0.0,0.0,0.0,0.0,0.0,0.0,0.0,0.0,0.0,0.0,0.0,0.0,0.0,0.0,0.0,0.0,0.0,0.0,0.0,0.0,0.0,0.0,0.0,0.0,0.0,0.0,0.0,0.0,0.0,0.0,0.0,0.0,0.0,0.0,0.0,0.0,0.0,0.0,0.0,0.0,0.0,0.0,0.0,0.0,0.0,0.0,0.0,0.0,0.0,0.0,0.0,0.0,0.0,0.0,0.0,0.0,0.0,0.0,0.0,0.0,0.0,0.0,0.0,0.0,0.0,0.0,0.0,0.0,0.0,0.0,0.0,0.0,0.0,0.0,0.0,0.0,0.0,0.0,0.0,0.0,0.0,0.0,0.0,0.0,0.0,0.0,0.0,0.0,0.0,0.0,0.0,0.0,0.0,0.0,0.0,0.0,0.0,0.0,0.0,0.0,0.0,0.0,0.0,0.0,0.0,0.0,0.0,0.0,0.0,0.0,0.0,0.0,0.0,0.0,0.0,0.0,0.0],[0.0,0.0,0.0,0.0,0.97,1.0,1.0,1.0,0.99,0.0,0.0,0.0,0.0,0.0,0.0,0.0,0.0,0.0,0.0,0.0,0.0,0.0,0.0,0.0,0.0,0.0,0.0,0.0,0.0,0.0,0.0,0.0,0.0,0.0,0.0,0.0,0.0,0.0,0.0,0.0,0.0,0.0,0.0,0.0,0.0,0.0,0.0,0.0,0.0,0.0,0.0,0.0,0.0,0.0,0.0,0.0,0.0,0.0,0.0,0.0,0.0,0.0,0.0,0.0,0.0,0.0,0.0,0.0,0.0,0.0,0.0,0.0,0.0,0.0,0.0,0.0,0.0,0.0,0.0,0.0,0.0,0.0,0.0,0.0,0.0,0.0,0.0,0.0,0.0,0.0,0.0,0.0,0.0,0.0,0.0,0.0,0.0,0.0,0.0,0.0,0.0,0.0,0.0,0.0,0.0,0.0,0.0,0.0,0.0,0.0,0.0,0.0,0.0,0.0,0.0,0.0,0.0,0.0,0.0,0.0,0.0,0.0,0.0,0.0,0.0,0.0,0.0,0.0,0.0,0.0,0.0,0.0,0.0,0.0,0.0,0.0,0.0,0.0,0.0,0.0,0.0,0.0,0.0,0.0,0.0,0.0,0.0,0.0,0.0,0.0,0.0,0.0,0.0,0.0,0.0,0.0,0.0,0.0,0.0,0.0,0.0,0.0,0.0,0.0,0.0,0.0,0.0,0.0,0.0,0.0,0.0,0.0,0.0,0.0,0.0,0.0,0.0,0.0,0.0,0.0,0.0,0.0,0.0,0.0,0.0,0.0,0.0,0.0,0.0,0.0,0.0,0.0,0.0,0.0,0.0,0.0,0.0,0.0,0.0,0.0,0.0,0.0,0.0,0.0,0.0,0.0],[0.0,0.0,0.0,0.0,0.01,0.98,1.0,1.0,1.0,0.99,0.0,0.0,0.0,0.0,0.0,0.0,0.0,0.0,0.0,0.0,0.0,0.0,0.0,0.0,0.0,0.0,0.0,0.0,0.0,0.0,0.0,0.0,0.0,0.0,0.0,0.0,0.0,0.0,0.0,0.0,0.0,0.0,0.0,0.0,0.0,0.0,0.0,0.0,0.0,0.0,0.0,0.0,0.0,0.0,0.0,0.0,0.0,0.0,0.0,0.0,0.0,0.0,0.0,0.0,0.0,0.0,0.0,0.0,0.0,0.0,0.0,0.0,0.0,0.0,0.0,0.0,0.0,0.0,0.0,0.0,0.0,0.0,0.0,0.0,0.0,0.0,0.0,0.0,0.0,0.0,0.0,0.0,0.0,0.0,0.0,0.0,0.0,0.0,0.0,0.0,0.0,0.0,0.0,0.0,0.0,0.0,0.0,0.0,0.0,0.0,0.0,0.0,0.0,0.0,0.0,0.0,0.0,0.0,0.0,0.0,0.0,0.0,0.0,0.0,0.0,0.0,0.0,0.0,0.0,0.0,0.0,0.0,0.0,0.0,0.0,0.0,0.0,0.0,0.0,0.0,0.0,0.0,0.0,0.0,0.0,0.0,0.0,0.0,0.0,0.0,0.0,0.0,0.0,0.0,0.0,0.0,0.0,0.0,0.0,0.0,0.0,0.0,0.0,0.0,0.0,0.0,0.0,0.0,0.0,0.0,0.0,0.0,0.0,0.0,0.0,0.0,0.0,0.0,0.0,0.0,0.0,0.0,0.0,0.0,0.0,0.0,0.0,0.0,0.0,0.0,0.0,0.0,0.0,0.0,0.0,0.0,0.0,0.0,0.0,0.0,0.0,0.0,0.0,0.0,0.0,0.0],[0.0,0.0,0.0,0.0,0.0,0.0,0.99,1.0,1.0,1.0,0.99,0.0,0.0,0.0,0.0,0.0,0.0,0.0,0.0,0.0,0.0,0.0,0.0,0.0,0.0,0.0,0.0,0.0,0.0,0.0,0.0,0.0,0.0,0.0,0.0,0.0,0.0,0.0,0.0,0.0,0.0,0.0,0.0,0.0,0.0,0.0,0.0,0.0,0.0,0.0,0.0,0.0,0.0,0.0,0.0,0.0,0.0,0.0,0.0,0.0,0.0,0.0,0.0,0.0,0.0,0.0,0.0,0.0,0.0,0.0,0.0,0.0,0.0,0.0,0.0,0.0,0.0,0.0,0.0,0.0,0.0,0.0,0.0,0.0,0.0,0.0,0.0,0.0,0.0,0.0,0.0,0.0,0.0,0.0,0.0,0.0,0.0,0.0,0.0,0.0,0.0,0.0,0.0,0.0,0.0,0.0,0.0,0.0,0.0,0.0,0.0,0.0,0.0,0.0,0.0,0.0,0.0,0.0,0.0,0.0,0.0,0.0,0.0,0.0,0.0,0.0,0.0,0.0,0.0,0.0,0.0,0.0,0.0,0.0,0.0,0.0,0.0,0.0,0.0,0.0,0.0,0.0,0.0,0.0,0.0,0.0,0.0,0.0,0.0,0.0,0.0,0.0,0.0,0.0,0.0,0.0,0.0,0.0,0.0,0.0,0.0,0.0,0.0,0.0,0.0,0.0,0.0,0.0,0.0,0.0,0.0,0.0,0.0,0.0,0.0,0.0,0.0,0.0,0.0,0.0,0.0,0.0,0.0,0.0,0.0,0.0,0.0,0.0,0.0,0.0,0.0,0.0,0.0,0.0,0.0,0.0,0.0,0.0,0.0,0.0,0.0,0.0,0.0,0.0,0.0,0.0],[0.0,0.0,0.0,0.0,0.0,0.0,0.0,0.99,1.0,1.0,1.0,1.0,0.0,0.0,0.0,0.0,0.0,0.0,0.0,0.0,0.0,0.0,0.0,0.0,0.0,0.0,0.0,0.0,0.0,0.0,0.0,0.0,0.0,0.0,0.0,0.0,0.0,0.0,0.0,0.0,0.0,0.0,0.0,0.0,0.0,0.0,0.0,0.0,0.0,0.0,0.0,0.0,0.0,0.0,0.0,0.0,0.0,0.0,0.0,0.0,0.0,0.0,0.0,0.0,0.0,0.0,0.0,0.0,0.0,0.0,0.0,0.0,0.0,0.0,0.0,0.0,0.0,0.0,0.0,0.0,0.0,0.0,0.0,0.0,0.0,0.0,0.0,0.0,0.0,0.0,0.0,0.0,0.0,0.0,0.0,0.0,0.0,0.0,0.0,0.0,0.0,0.0,0.0,0.0,0.0,0.0,0.0,0.0,0.0,0.0,0.0,0.0,0.0,0.0,0.0,0.0,0.0,0.0,0.0,0.0,0.0,0.0,0.0,0.0,0.0,0.0,0.0,0.0,0.0,0.0,0.0,0.0,0.0,0.0,0.01,0.0,0.0,0.0,0.0,0.0,0.0,0.0,0.0,0.0,0.0,0.0,0.0,0.0,0.0,0.0,0.0,0.0,0.0,0.0,0.0,0.0,0.0,0.0,0.0,0.0,0.0,0.0,0.0,0.0,0.0,0.0,0.0,0.0,0.0,0.0,0.0,0.0,0.0,0.0,0.0,0.0,0.0,0.0,0.0,0.0,0.0,0.0,0.0,0.0,0.0,0.0,0.0,0.0,0.0,0.0,0.0,0.0,0.0,0.0,0.0,0.0,0.0,0.0,0.0,0.0,0.0,0.0,0.0,0.0,0.0,0.0],[0.0,0.0,0.0,0.0,0.0,0.0,0.0,0.0,0.99,1.0,1.0,1.0,0.99,0.0,0.0,0.0,0.0,0.0,0.0,0.0,0.0,0.0,0.0,0.0,0.0,0.0,0.0,0.0,0.0,0.0,0.0,0.0,0.0,0.0,0.0,0.0,0.0,0.0,0.0,0.0,0.0,0.0,0.0,0.0,0.0,0.0,0.0,0.0,0.0,0.0,0.0,0.0,0.0,0.0,0.0,0.0,0.0,0.0,0.0,0.0,0.0,0.0,0.0,0.0,0.0,0.0,0.0,0.0,0.0,0.0,0.0,0.0,0.0,0.0,0.0,0.0,0.0,0.0,0.0,0.0,0.0,0.0,0.0,0.0,0.0,0.0,0.0,0.0,0.0,0.0,0.0,0.0,0.0,0.0,0.0,0.0,0.0,0.0,0.0,0.0,0.0,0.0,0.0,0.0,0.0,0.0,0.0,0.0,0.0,0.0,0.0,0.0,0.0,0.0,0.0,0.0,0.0,0.0,0.0,0.0,0.0,0.0,0.0,0.0,0.0,0.0,0.0,0.0,0.0,0.0,0.0,0.0,0.0,0.0,0.0,0.01,0.0,0.0,0.0,0.0,0.0,0.0,0.0,0.0,0.0,0.0,0.0,0.0,0.0,0.0,0.0,0.0,0.0,0.0,0.0,0.0,0.0,0.0,0.0,0.0,0.0,0.0,0.0,0.0,0.0,0.0,0.0,0.0,0.0,0.0,0.0,0.0,0.0,0.0,0.0,0.0,0.0,0.0,0.0,0.0,0.0,0.0,0.0,0.0,0.0,0.0,0.0,0.0,0.0,0.0,0.0,0.0,0.0,0.0,0.0,0.0,0.0,0.0,0.0,0.0,0.0,0.0,0.0,0.0,0.0,0.0],[0.0,0.0,0.0,0.0,0.0,0.0,0.0,0.0,0.0,1.0,1.0,1.0,1.0,1.0,0.0,0.0,0.0,0.0,0.0,0.0,0.0,0.0,0.0,0.0,0.0,0.0,0.0,0.0,0.0,0.0,0.0,0.0,0.0,0.0,0.0,0.0,0.0,0.0,0.0,0.0,0.0,0.0,0.0,0.0,0.0,0.0,0.0,0.0,0.0,0.0,0.0,0.0,0.0,0.0,0.0,0.0,0.0,0.0,0.0,0.0,0.0,0.0,0.0,0.0,0.0,0.0,0.0,0.0,0.0,0.0,0.0,0.0,0.0,0.0,0.0,0.0,0.0,0.0,0.0,0.0,0.0,0.0,0.0,0.0,0.0,0.0,0.0,0.0,0.0,0.0,0.0,0.0,0.0,0.0,0.0,0.0,0.0,0.0,0.0,0.0,0.0,0.0,0.0,0.0,0.0,0.0,0.0,0.0,0.0,0.0,0.0,0.0,0.0,0.0,0.0,0.0,0.0,0.0,0.0,0.0,0.0,0.0,0.0,0.0,0.0,0.0,0.0,0.0,0.0,0.0,0.0,0.0,0.0,0.0,0.01,0.0,0.0,0.0,0.0,0.0,0.0,0.0,0.0,0.0,0.0,0.0,0.0,0.0,0.0,0.0,0.0,0.0,0.0,0.0,0.0,0.0,0.0,0.0,0.0,0.0,0.0,0.0,0.0,0.0,0.0,0.0,0.0,0.0,0.0,0.0,0.0,0.0,0.0,0.0,0.0,0.0,0.0,0.0,0.0,0.0,0.0,0.0,0.0,0.0,0.0,0.0,0.0,0.0,0.0,0.0,0.0,0.0,0.0,0.0,0.0,0.0,0.0,0.0,0.0,0.0,0.0,0.0,0.0,0.0,0.0,0.0],[0.0,0.0,0.0,0.0,0.0,0.0,0.0,0.0,0.0,0.0,0.99,1.0,1.0,1.0,0.99,0.0,0.04,0.05,0.0,0.0,0.0,0.0,0.0,0.0,0.0,0.0,0.0,0.0,0.0,0.0,0.0,0.0,0.0,0.0,0.0,0.0,0.0,0.0,0.0,0.0,0.0,0.0,0.0,0.0,0.0,0.0,0.0,0.0,0.0,0.0,0.0,0.0,0.0,0.0,0.0,0.0,0.0,0.0,0.0,0.0,0.0,0.0,0.0,0.0,0.0,0.0,0.0,0.0,0.0,0.0,0.0,0.0,0.0,0.0,0.0,0.0,0.0,0.0,0.0,0.0,0.0,0.0,0.0,0.0,0.0,0.0,0.0,0.0,0.0,0.0,0.0,0.0,0.0,0.0,0.0,0.0,0.0,0.0,0.0,0.0,0.0,0.0,0.0,0.0,0.0,0.0,0.0,0.0,0.0,0.0,0.0,0.0,0.0,0.0,0.0,0.0,0.0,0.0,0.0,0.0,0.0,0.0,0.0,0.0,0.0,0.0,0.0,0.0,0.0,0.0,0.0,0.0,0.0,0.01,0.0,0.0,0.0,0.0,0.0,0.0,0.0,0.0,0.0,0.0,0.0,0.0,0.0,0.0,0.0,0.0,0.0,0.0,0.0,0.0,0.0,0.0,0.0,0.0,0.0,0.0,0.0,0.0,0.0,0.0,0.0,0.0,0.0,0.0,0.0,0.0,0.0,0.0,0.0,0.0,0.0,0.0,0.0,0.0,0.0,0.0,0.0,0.0,0.0,0.0,0.0,0.0,0.0,0.0,0.0,0.0,0.0,0.0,0.0,0.0,0.0,0.0,0.0,0.0,0.0,0.0,0.0,0.0,0.0,0.0,0.0,0.0],[0.0,0.0,0.0,0.0,0.0,0.0,0.0,0.0,0.0,0.0,0.0,1.0,1.0,1.0,1.0,1.0,0.81,0.03,0.0,0.0,0.0,0.0,0.0,0.0,0.0,0.0,0.0,0.0,0.0,0.0,0.0,0.0,0.0,0.0,0.0,0.0,0.0,0.0,0.0,0.0,0.0,0.0,0.0,0.0,0.0,0.0,0.0,0.0,0.0,0.0,0.0,0.0,0.0,0.0,0.0,0.0,0.0,0.0,0.0,0.0,0.0,0.0,0.0,0.0,0.0,0.0,0.0,0.0,0.0,0.0,0.0,0.0,0.0,0.0,0.0,0.0,0.0,0.0,0.0,0.0,0.0,0.0,0.0,0.0,0.0,0.0,0.0,0.0,0.0,0.0,0.0,0.0,0.0,0.0,0.0,0.0,0.0,0.0,0.0,0.0,0.0,0.0,0.0,0.0,0.0,0.0,0.0,0.0,0.0,0.0,0.0,0.0,0.0,0.0,0.0,0.0,0.0,0.0,0.0,0.0,0.0,0.0,0.0,0.0,0.0,0.0,0.0,0.0,0.0,0.0,0.0,0.0,0.0,0.0,0.0,0.0,0.0,0.0,0.0,0.0,0.0,0.0,0.0,0.0,0.0,0.0,0.0,0.0,0.0,0.0,0.0,0.0,0.0,0.0,0.0,0.0,0.0,0.0,0.0,0.0,0.0,0.0,0.0,0.0,0.0,0.0,0.0,0.0,0.0,0.0,0.0,0.0,0.0,0.0,0.0,0.0,0.0,0.0,0.0,0.0,0.0,0.0,0.0,0.0,0.0,0.0,0.0,0.0,0.0,0.0,0.0,0.0,0.0,0.0,0.0,0.0,0.0,0.0,0.0,0.0,0.0,0.0,0.0,0.0,0.0,0.0],[0.0,0.0,0.0,0.0,0.0,0.0,0.0,0.0,0.0,0.0,0.0,0.0,0.99,1.0,1.0,1.0,0.76,0.92,0.0,0.0,0.0,0.0,0.0,0.0,0.0,0.0,0.0,0.0,0.0,0.0,0.0,0.0,0.0,0.0,0.0,0.0,0.0,0.0,0.0,0.0,0.0,0.0,0.0,0.0,0.0,0.0,0.0,0.0,0.0,0.0,0.0,0.0,0.0,0.0,0.0,0.0,0.0,0.0,0.0,0.0,0.0,0.0,0.0,0.0,0.0,0.0,0.0,0.0,0.0,0.0,0.0,0.0,0.0,0.0,0.0,0.0,0.0,0.0,0.0,0.0,0.0,0.0,0.0,0.0,0.0,0.0,0.0,0.0,0.0,0.0,0.0,0.0,0.0,0.0,0.0,0.0,0.0,0.0,0.0,0.0,0.0,0.0,0.0,0.0,0.0,0.0,0.0,0.0,0.0,0.0,0.0,0.0,0.0,0.0,0.0,0.0,0.0,0.0,0.0,0.0,0.0,0.0,0.0,0.0,0.0,0.0,0.0,0.0,0.0,0.0,0.0,0.01,0.0,0.0,0.0,0.0,0.0,0.0,0.0,0.0,0.0,0.0,0.0,0.0,0.0,0.0,0.0,0.0,0.0,0.0,0.0,0.0,0.0,0.0,0.0,0.0,0.0,0.0,0.0,0.0,0.0,0.0,0.0,0.0,0.0,0.0,0.0,0.0,0.0,0.0,0.0,0.0,0.0,0.0,0.0,0.0,0.0,0.0,0.0,0.0,0.0,0.0,0.0,0.0,0.0,0.0,0.0,0.0,0.0,0.0,0.0,0.0,0.0,0.0,0.0,0.0,0.0,0.0,0.0,0.0,0.0,0.0,0.0,0.0,0.0,0.0],[0.0,0.0,0.0,0.0,0.0,0.0,0.0,0.0,0.0,0.0,0.0,0.0,0.0,1.0,1.0,1.0,1.0,0.81,0.0,0.0,0.0,0.0,0.0,0.0,0.0,0.0,0.0,0.0,0.0,0.0,0.0,0.0,0.0,0.0,0.0,0.0,0.0,0.0,0.0,0.0,0.0,0.0,0.0,0.0,0.0,0.0,0.0,0.0,0.0,0.0,0.0,0.0,0.0,0.0,0.0,0.0,0.0,0.0,0.0,0.0,0.0,0.0,0.0,0.0,0.0,0.0,0.0,0.0,0.0,0.0,0.0,0.0,0.0,0.0,0.0,0.0,0.0,0.0,0.0,0.0,0.0,0.0,0.0,0.0,0.0,0.0,0.0,0.0,0.0,0.0,0.0,0.0,0.0,0.0,0.0,0.0,0.0,0.0,0.0,0.0,0.0,0.0,0.0,0.0,0.0,0.0,0.0,0.0,0.0,0.0,0.0,0.0,0.0,0.0,0.0,0.0,0.0,0.0,0.0,0.0,0.0,0.0,0.0,0.0,0.0,0.0,0.0,0.0,0.0,0.0,0.0,0.0,0.0,0.0,0.0,0.0,0.0,0.0,0.0,0.0,0.0,0.0,0.0,0.0,0.0,0.0,0.0,0.0,0.0,0.0,0.0,0.0,0.0,0.0,0.0,0.0,0.0,0.0,0.0,0.0,0.0,0.0,0.0,0.0,0.0,0.0,0.0,0.0,0.0,0.0,0.0,0.0,0.0,0.0,0.0,0.0,0.0,0.0,0.0,0.0,0.0,0.0,0.0,0.0,0.0,0.0,0.0,0.0,0.0,0.0,0.0,0.0,0.0,0.0,0.0,0.0,0.0,0.0,0.0,0.0,0.0,0.0,0.0,0.0,0.0,0.0],[0.0,0.0,0.0,0.0,0.0,0.0,0.0,0.0,0.0,0.0,0.0,0.0,0.04,0.81,0.76,1.0,1.0,1.0,0.31,0.0,0.0,0.0,0.0,0.0,0.0,0.0,0.0,0.0,0.0,0.0,0.0,0.0,0.0,0.0,0.0,0.0,0.0,0.0,0.0,0.0,0.0,0.0,0.0,0.0,0.0,0.0,0.0,0.0,0.0,0.0,0.0,0.0,0.0,0.0,0.0,0.0,0.0,0.0,0.0,0.0,0.0,0.0,0.0,0.0,0.0,0.0,0.0,0.0,0.0,0.0,0.0,0.0,0.0,0.0,0.0,0.0,0.0,0.0,0.0,0.0,0.0,0.0,0.0,0.0,0.0,0.0,0.0,0.0,0.0,0.0,0.0,0.0,0.0,0.0,0.0,0.0,0.0,0.0,0.0,0.0,0.0,0.0,0.0,0.0,0.0,0.0,0.0,0.0,0.0,0.0,0.0,0.0,0.0,0.0,0.0,0.0,0.0,0.0,0.0,0.0,0.0,0.0,0.0,0.0,0.0,0.0,0.0,0.0,0.0,0.0,0.0,0.0,0.0,0.0,0.0,0.0,0.0,0.0,0.0,0.0,0.0,0.0,0.0,0.0,0.0,0.0,0.0,0.0,0.0,0.0,0.0,0.0,0.0,0.0,0.0,0.0,0.0,0.0,0.0,0.0,0.0,0.0,0.0,0.0,0.0,0.0,0.0,0.0,0.0,0.0,0.0,0.0,0.0,0.0,0.0,0.0,0.0,0.0,0.0,0.0,0.0,0.0,0.0,0.0,0.0,0.0,0.0,0.0,0.0,0.0,0.0,0.0,0.0,0.0,0.0,0.0,0.0,0.0,0.0,0.0,0.0,0.0,0.0,0.0,0.0,0.0],[0.0,0.0,0.0,0.0,0.0,0.0,0.0,0.0,0.0,0.0,0.0,0.0,0.05,0.03,0.92,0.81,1.0,1.0,1.0,0.93,0.2,0.0,0.0,0.0,0.0,0.0,0.0,0.0,0.0,0.0,0.0,0.0,0.0,0.0,0.0,0.0,0.0,0.0,0.0,0.0,0.0,0.0,0.0,0.0,0.0,0.0,0.0,0.0,0.0,0.0,0.0,0.0,0.0,0.0,0.0,0.0,0.0,0.0,0.0,0.0,0.0,0.0,0.0,0.0,0.0,0.0,0.0,0.0,0.0,0.0,0.0,0.0,0.0,0.0,0.0,0.0,0.0,0.0,0.0,0.0,0.0,0.0,0.0,0.0,0.0,0.0,0.0,0.0,0.0,0.0,0.0,0.0,0.0,0.0,0.0,0.0,0.0,0.0,0.0,0.0,0.0,0.0,0.0,0.0,0.0,0.0,0.0,0.0,0.0,0.0,0.0,0.0,0.0,0.0,0.0,0.0,0.0,0.0,0.0,0.0,0.0,0.0,0.0,0.0,0.0,0.0,0.0,0.0,0.0,0.0,0.0,0.0,0.0,0.0,0.0,0.0,0.0,0.0,0.0,0.0,0.0,0.0,0.0,0.0,0.0,0.0,0.0,0.0,0.0,0.0,0.0,0.0,0.0,0.0,0.0,0.0,0.0,0.0,0.0,0.0,0.0,0.0,0.0,0.0,0.0,0.0,0.0,0.0,0.0,0.0,0.0,0.0,0.0,0.0,0.0,0.0,0.0,0.0,0.0,0.0,0.0,0.0,0.0,0.0,0.0,0.0,0.0,0.0,0.0,0.0,0.0,0.0,0.0,0.0,0.0,0.0,0.0,0.0,0.0,0.0,0.0,0.0,0.0,0.0,0.0,0.0],[0.0,0.0,0.0,0.0,0.0,0.0,0.0,0.0,0.0,0.0,0.0,0.0,0.0,0.0,0.0,0.0,0.31,1.0,1.0,1.0,0.94,0.01,0.01,0.0,0.0,0.0,0.0,0.0,0.0,0.0,0.0,0.0,0.0,0.0,0.0,0.0,0.0,0.0,0.0,0.0,0.0,0.0,0.0,0.0,0.0,0.0,0.0,0.0,0.0,0.0,0.0,0.0,0.0,0.0,0.0,0.0,0.0,0.0,0.01,0.0,0.0,0.0,0.0,0.0,0.0,0.0,0.0,0.0,0.0,0.0,0.0,0.0,0.0,0.0,0.0,0.0,0.0,0.0,0.0,0.0,0.0,0.0,0.0,0.0,0.0,0.0,0.0,0.0,0.0,0.0,0.0,0.0,0.0,0.0,0.0,0.0,0.0,0.0,0.0,0.0,0.0,0.0,0.0,0.0,0.0,0.0,0.0,0.0,0.0,0.0,0.0,0.0,0.0,0.0,0.0,0.0,0.0,0.0,0.0,0.0,0.0,0.0,0.0,0.0,0.0,0.0,0.0,0.0,0.0,0.0,0.0,0.0,0.0,0.0,0.0,0.0,0.0,0.0,0.0,0.0,0.0,0.0,0.0,0.0,0.0,0.0,0.0,0.0,0.0,0.0,0.0,0.0,0.0,0.0,0.0,0.0,0.0,0.0,0.0,0.0,0.0,0.0,0.0,0.0,0.0,0.0,0.0,0.0,0.0,0.0,0.0,0.0,0.0,0.0,0.0,0.0,0.0,0.0,0.0,0.0,0.0,0.0,0.0,0.0,0.0,0.0,0.0,0.0,0.0,0.0,0.0,0.0,0.0,0.0,0.0,0.0,0.0,0.0,0.0,0.0,0.0,0.0,0.0,0.0,0.0,0.0],[0.0,0.0,0.0,0.0,0.0,0.0,0.0,0.0,0.0,0.0,0.0,0.0,0.0,0.0,0.0,0.0,0.0,0.93,1.0,1.0,1.0,0.97,0.03,0.01,0.0,0.0,0.0,0.0,0.0,0.0,0.0,0.0,0.0,0.0,0.0,0.0,0.0,0.0,0.0,0.0,0.0,0.0,0.0,0.0,0.0,0.0,0.0,0.0,0.0,0.0,0.0,0.0,0.0,0.0,0.0,0.0,0.0,0.0,0.0,0.0,0.0,0.0,0.0,0.0,0.0,0.0,0.0,0.0,0.0,0.0,0.0,0.0,0.0,0.0,0.0,0.0,0.0,0.0,0.0,0.0,0.0,0.0,0.0,0.0,0.0,0.0,0.0,0.0,0.0,0.0,0.0,0.0,0.0,0.0,0.0,0.0,0.0,0.0,0.0,0.0,0.0,0.0,0.0,0.0,0.0,0.0,0.0,0.0,0.0,0.0,0.0,0.0,0.0,0.0,0.0,0.0,0.0,0.0,0.0,0.0,0.0,0.0,0.0,0.0,0.0,0.0,0.0,0.0,0.0,0.0,0.0,0.0,0.0,0.0,0.0,0.0,0.0,0.0,0.0,0.0,0.0,0.0,0.0,0.0,0.0,0.0,0.0,0.0,0.0,0.0,0.0,0.0,0.0,0.0,0.0,0.0,0.0,0.0,0.0,0.0,0.0,0.0,0.0,0.0,0.0,0.0,0.0,0.0,0.0,0.0,0.0,0.0,0.0,0.0,0.0,0.0,0.0,0.0,0.0,0.0,0.0,0.0,0.0,0.0,0.0,0.0,0.0,0.0,0.0,0.0,0.0,0.0,0.0,0.0,0.0,0.0,0.0,0.0,0.0,0.0,0.0,0.0,0.0,0.0,0.0,0.0],[0.0,0.0,0.0,0.0,0.0,0.0,0.0,0.0,0.0,0.0,0.0,0.0,0.0,0.0,0.0,0.0,0.0,0.2,0.94,1.0,1.0,1.0,0.89,0.04,0.04,0.0,0.0,0.0,0.0,0.0,0.0,0.0,0.0,0.0,0.0,0.0,0.0,0.0,0.0,0.0,0.0,0.0,0.0,0.0,0.0,0.0,0.0,0.0,0.0,0.0,0.0,0.01,0.0,0.0,0.01,0.0,0.0,0.0,0.0,0.0,0.0,0.0,0.0,0.0,0.0,0.0,0.0,0.0,0.0,0.0,0.0,0.0,0.0,0.0,0.0,0.0,0.0,0.0,0.0,0.0,0.0,0.0,0.0,0.0,0.0,0.0,0.0,0.0,0.0,0.0,0.0,0.0,0.0,0.0,0.0,0.0,0.0,0.0,0.0,0.0,0.0,0.0,0.0,0.0,0.0,0.0,0.0,0.0,0.0,0.0,0.0,0.0,0.0,0.0,0.0,0.0,0.0,0.0,0.0,0.0,0.0,0.0,0.0,0.0,0.0,0.0,0.0,0.0,0.0,0.0,0.0,0.0,0.0,0.0,0.0,0.0,0.0,0.0,0.0,0.0,0.0,0.0,0.0,0.0,0.0,0.0,0.0,0.0,0.0,0.0,0.0,0.0,0.0,0.0,0.0,0.0,0.0,0.0,0.0,0.0,0.0,0.0,0.0,0.0,0.0,0.0,0.0,0.0,0.0,0.0,0.0,0.0,0.0,0.0,0.0,0.0,0.0,0.0,0.0,0.0,0.0,0.0,0.0,0.0,0.0,0.0,0.0,0.0,0.0,0.0,0.0,0.0,0.0,0.0,0.0,0.0,0.0,0.0,0.0,0.0,0.0,0.0,0.0,0.0,0.0,0.0],[0.0,0.0,0.0,0.0,0.0,0.0,0.0,0.0,0.0,0.0,0.0,0.0,0.0,0.0,0.0,0.0,0.0,0.0,0.01,0.97,1.0,1.0,1.0,0.92,0.08,0.02,0.0,0.0,0.0,0.0,0.0,0.0,0.0,0.0,0.0,0.0,0.0,0.0,0.0,0.0,0.0,0.0,0.0,0.0,0.0,0.0,0.0,0.0,0.0,0.0,0.0,0.0,0.0,0.0,0.0,0.0,0.0,0.0,0.0,0.0,0.0,0.0,0.0,0.0,0.0,0.0,0.0,0.0,0.0,0.0,0.0,0.0,0.0,0.0,0.0,0.0,0.0,0.0,0.0,0.0,0.0,0.0,0.0,0.0,0.0,0.0,0.0,0.0,0.0,0.0,0.0,0.0,0.0,0.0,0.0,0.0,0.0,0.0,0.0,0.0,0.0,0.0,0.0,0.0,0.0,0.0,0.0,0.0,0.0,0.0,0.0,0.0,0.0,0.0,0.0,0.0,0.0,0.0,0.0,0.0,0.0,0.0,0.0,0.0,0.0,0.0,0.0,0.0,0.0,0.0,0.0,0.0,0.0,0.0,0.0,0.0,0.0,0.0,0.0,0.0,0.0,0.0,0.0,0.0,0.0,0.0,0.0,0.0,0.0,0.0,0.0,0.0,0.0,0.0,0.0,0.0,0.0,0.0,0.0,0.0,0.0,0.0,0.0,0.0,0.0,0.0,0.0,0.0,0.0,0.0,0.0,0.0,0.0,0.0,0.0,0.0,0.0,0.0,0.0,0.0,0.0,0.0,0.0,0.0,0.0,0.0,0.0,0.0,0.0,0.0,0.0,0.0,0.0,0.0,0.0,0.0,0.0,0.0,0.0,0.0,0.0,0.0,0.0,0.0,0.0,0.0],[0.0,0.0,0.0,0.0,0.0,0.0,0.0,0.0,0.0,0.0,0.0,0.0,0.0,0.0,0.0,0.0,0.0,0.0,0.01,0.03,0.89,1.0,1.0,1.0,0.85,0.17,0.01,0.0,0.0,0.0,0.0,0.0,0.0,0.0,0.0,0.0,0.0,0.0,0.0,0.0,0.0,0.0,0.0,0.0,0.0,0.0,0.0,0.0,0.0,0.0,0.0,0.01,0.0,0.0,0.0,0.0,0.0,0.0,0.0,0.0,0.0,0.0,0.0,0.0,0.0,0.0,0.0,0.0,0.0,0.0,0.0,0.0,0.0,0.0,0.0,0.0,0.0,0.0,0.0,0.0,0.0,0.0,0.0,0.0,0.0,0.0,0.0,0.0,0.0,0.0,0.0,0.0,0.0,0.0,0.0,0.0,0.0,0.0,0.0,0.0,0.0,0.0,0.0,0.0,0.0,0.0,0.0,0.0,0.0,0.0,0.0,0.0,0.0,0.0,0.0,0.0,0.0,0.0,0.0,0.0,0.0,0.0,0.0,0.0,0.0,0.0,0.0,0.0,0.0,0.0,0.0,0.0,0.0,0.0,0.0,0.0,0.0,0.0,0.0,0.0,0.0,0.0,0.0,0.0,0.0,0.0,0.0,0.0,0.0,0.0,0.0,0.0,0.0,0.0,0.0,0.0,0.0,0.0,0.0,0.0,0.0,0.0,0.0,0.0,0.0,0.0,0.0,0.0,0.0,0.0,0.0,0.0,0.0,0.0,0.0,0.0,0.0,0.0,0.0,0.0,0.0,0.0,0.0,0.0,0.0,0.0,0.0,0.0,0.0,0.0,0.0,0.0,0.0,0.0,0.0,0.0,0.0,0.0,0.0,0.0,0.0,0.0,0.0,0.0,0.0,0.0],[0.0,0.0,0.0,0.0,0.0,0.0,0.0,0.0,0.0,0.0,0.0,0.0,0.0,0.0,0.0,0.0,0.0,0.0,0.0,0.01,0.04,0.92,1.0,1.0,1.0,0.71,0.11,0.01,0.0,0.0,0.0,0.0,0.0,0.0,0.0,0.0,0.0,0.0,0.0,0.0,0.0,0.0,0.0,0.0,0.0,0.0,0.0,0.0,0.0,0.0,0.0,0.01,0.0,0.0,0.0,0.0,0.0,0.0,0.0,0.0,0.0,0.0,0.0,0.0,0.0,0.0,0.0,0.0,0.0,0.0,0.0,0.0,0.0,0.0,0.0,0.0,0.0,0.0,0.0,0.0,0.0,0.0,0.0,0.0,0.0,0.0,0.0,0.0,0.0,0.0,0.0,0.0,0.0,0.0,0.0,0.0,0.0,0.0,0.0,0.0,0.0,0.0,0.0,0.0,0.0,0.0,0.0,0.0,0.0,0.0,0.0,0.0,0.0,0.0,0.0,0.0,0.0,0.0,0.0,0.0,0.0,0.0,0.0,0.0,0.0,0.0,0.0,0.0,0.0,0.0,0.0,0.0,0.0,0.0,0.0,0.0,0.0,0.0,0.0,0.0,0.0,0.0,0.0,0.0,0.0,0.0,0.0,0.0,0.0,0.0,0.0,0.0,0.0,0.0,0.0,0.0,0.0,0.0,0.0,0.0,0.0,0.0,0.0,0.0,0.0,0.0,0.0,0.0,0.0,0.0,0.0,0.0,0.0,0.0,0.0,0.0,0.0,0.0,0.0,0.0,0.0,0.0,0.0,0.0,0.0,0.0,0.0,0.0,0.0,0.0,0.0,0.0,0.0,0.0,0.0,0.0,0.0,0.0,0.0,0.0,0.0,0.0,0.0,0.0,0.0,0.0],[0.0,0.0,0.0,0.0,0.0,0.0,0.0,0.0,0.0,0.0,0.0,0.0,0.0,0.0,0.0,0.0,0.0,0.0,0.0,0.0,0.04,0.08,0.85,1.0,1.0,1.0,0.78,0.02,0.01,0.0,0.0,0.0,0.0,0.0,0.0,0.0,0.0,0.0,0.0,0.0,0.0,0.0,0.0,0.0,0.0,0.0,0.0,0.0,0.01,0.01,0.0,0.0,0.01,0.01,0.0,0.0,0.0,0.0,0.0,0.0,0.0,0.0,0.0,0.0,0.0,0.0,0.0,0.0,0.0,0.0,0.0,0.0,0.0,0.0,0.0,0.0,0.0,0.0,0.0,0.0,0.0,0.0,0.0,0.0,0.0,0.0,0.0,0.0,0.0,0.0,0.0,0.0,0.0,0.0,0.0,0.0,0.0,0.0,0.0,0.0,0.0,0.0,0.0,0.0,0.0,0.0,0.0,0.0,0.0,0.0,0.0,0.0,0.0,0.0,0.0,0.0,0.0,0.0,0.0,0.0,0.0,0.0,0.0,0.0,0.0,0.0,0.0,0.0,0.0,0.0,0.0,0.0,0.0,0.0,0.0,0.0,0.0,0.0,0.0,0.0,0.0,0.0,0.0,0.0,0.0,0.0,0.0,0.0,0.0,0.0,0.0,0.0,0.0,0.0,0.0,0.0,0.0,0.0,0.0,0.0,0.0,0.0,0.0,0.0,0.0,0.0,0.0,0.0,0.0,0.0,0.0,0.0,0.0,0.0,0.0,0.0,0.0,0.0,0.0,0.0,0.0,0.0,0.0,0.0,0.0,0.0,0.0,0.0,0.0,0.0,0.0,0.0,0.0,0.0,0.0,0.0,0.0,0.0,0.0,0.0,0.0,0.0,0.0,0.0,0.0,0.0],[0.0,0.0,0.0,0.0,0.0,0.0,0.0,0.0,0.0,0.0,0.0,0.0,0.0,0.0,0.0,0.0,0.0,0.0,0.0,0.0,0.0,0.02,0.17,0.71,1.0,1.0,1.0,0.92,0.03,0.01,0.0,0.0,0.0,0.0,0.0,0.0,0.0,0.0,0.0,0.0,0.0,0.0,0.0,0.0,0.0,0.0,0.0,0.01,0.01,0.01,0.0,0.0,0.0,0.0,0.0,0.0,0.0,0.0,0.0,0.0,0.0,0.0,0.0,0.0,0.0,0.0,0.0,0.0,0.0,0.0,0.0,0.0,0.0,0.0,0.0,0.0,0.0,0.0,0.0,0.0,0.0,0.0,0.0,0.0,0.0,0.0,0.0,0.0,0.0,0.0,0.0,0.0,0.0,0.0,0.0,0.0,0.0,0.0,0.0,0.0,0.0,0.0,0.0,0.0,0.0,0.0,0.0,0.0,0.0,0.0,0.0,0.0,0.0,0.0,0.0,0.0,0.0,0.0,0.0,0.0,0.0,0.0,0.0,0.0,0.0,0.0,0.0,0.0,0.0,0.0,0.0,0.0,0.0,0.0,0.0,0.0,0.0,0.0,0.0,0.0,0.0,0.0,0.0,0.0,0.0,0.0,0.0,0.0,0.0,0.0,0.0,0.0,0.0,0.0,0.0,0.0,0.0,0.0,0.0,0.0,0.0,0.0,0.0,0.0,0.0,0.0,0.0,0.0,0.0,0.0,0.0,0.0,0.0,0.0,0.0,0.0,0.0,0.0,0.0,0.0,0.0,0.0,0.0,0.0,0.0,0.0,0.0,0.0,0.0,0.0,0.0,0.0,0.0,0.0,0.0,0.0,0.0,0.0,0.0,0.0,0.0,0.0,0.0,0.0,0.0,0.0],[0.0,0.0,0.0,0.0,0.0,0.0,0.0,0.0,0.0,0.0,0.0,0.0,0.0,0.0,0.0,0.0,0.0,0.0,0.0,0.0,0.0,0.0,0.01,0.11,0.78,1.0,1.0,1.0,0.91,0.01,0.0,0.0,0.0,0.0,0.0,0.0,0.0,0.0,0.0,0.0,0.0,0.0,0.0,0.0,0.0,0.0,0.01,0.0,0.01,0.01,0.0,0.0,0.0,0.0,0.0,0.0,0.0,0.0,0.0,0.0,0.0,0.0,0.0,0.0,0.0,0.0,0.0,0.0,0.0,0.0,0.0,0.0,0.0,0.0,0.0,0.0,0.0,0.0,0.0,0.0,0.0,0.0,0.0,0.0,0.0,0.0,0.0,0.0,0.0,0.0,0.0,0.0,0.0,0.0,0.0,0.0,0.0,0.0,0.0,0.0,0.0,0.0,0.0,0.0,0.0,0.0,0.0,0.0,0.0,0.0,0.0,0.0,0.0,0.0,0.0,0.0,0.0,0.0,0.0,0.0,0.0,0.0,0.0,0.0,0.0,0.0,0.0,0.0,0.0,0.0,0.0,0.0,0.0,0.0,0.0,0.0,0.0,0.0,0.0,0.0,0.0,0.0,0.0,0.0,0.0,0.0,0.0,0.0,0.0,0.0,0.0,0.0,0.0,0.0,0.0,0.0,0.0,0.0,0.0,0.0,0.0,0.0,0.0,0.0,0.0,0.0,0.0,0.0,0.0,0.0,0.0,0.0,0.0,0.0,0.0,0.0,0.0,0.0,0.0,0.0,0.0,0.0,0.0,0.0,0.0,0.0,0.0,0.0,0.0,0.0,0.0,0.0,0.0,0.0,0.0,0.0,0.0,0.0,0.0,0.0,0.0,0.0,0.0,0.0,0.0,0.0],[0.0,0.0,0.0,0.0,0.0,0.0,0.0,0.0,0.0,0.0,0.0,0.0,0.0,0.0,0.0,0.0,0.0,0.0,0.0,0.0,0.0,0.0,0.0,0.01,0.02,0.92,1.0,1.0,1.0,0.92,0.02,0.01,0.0,0.0,0.0,0.0,0.0,0.0,0.0,0.0,0.0,0.0,0.0,0.0,0.01,0.01,0.01,0.01,0.0,0.02,0.0,0.0,0.0,0.0,0.0,0.0,0.0,0.0,0.0,0.0,0.0,0.0,0.0,0.0,0.0,0.0,0.0,0.0,0.0,0.0,0.0,0.0,0.0,0.0,0.0,0.0,0.0,0.0,0.0,0.0,0.0,0.0,0.0,0.0,0.0,0.0,0.0,0.0,0.0,0.0,0.0,0.0,0.0,0.0,0.0,0.0,0.0,0.0,0.0,0.0,0.0,0.0,0.0,0.0,0.0,0.0,0.0,0.0,0.0,0.0,0.0,0.0,0.0,0.0,0.0,0.0,0.0,0.0,0.0,0.0,0.0,0.0,0.0,0.0,0.0,0.0,0.0,0.0,0.0,0.0,0.0,0.0,0.0,0.0,0.0,0.0,0.0,0.0,0.0,0.0,0.0,0.0,0.0,0.0,0.0,0.0,0.0,0.0,0.0,0.0,0.0,0.0,0.0,0.0,0.0,0.0,0.0,0.0,0.0,0.0,0.0,0.0,0.0,0.0,0.0,0.0,0.0,0.0,0.0,0.0,0.0,0.0,0.0,0.0,0.0,0.0,0.0,0.0,0.0,0.0,0.0,0.0,0.0,0.0,0.0,0.0,0.0,0.0,0.0,0.0,0.0,0.0,0.0,0.0,0.0,0.0,0.0,0.0,0.0,0.0,0.0,0.0,0.0,0.0,0.0,0.0],[0.0,0.0,0.0,0.0,0.0,0.0,0.0,0.0,0.0,0.0,0.0,0.0,0.0,0.0,0.0,0.0,0.0,0.0,0.0,0.0,0.0,0.0,0.0,0.0,0.01,0.03,0.91,1.0,1.0,1.0,0.9,0.01,0.0,0.0,0.0,0.0,0.0,0.0,0.0,0.0,0.0,0.0,0.0,0.0,0.0,0.0,0.0,0.0,0.0,0.0,0.0,0.0,0.0,0.0,0.0,0.0,0.0,0.0,0.0,0.0,0.0,0.0,0.0,0.0,0.0,0.0,0.0,0.0,0.0,0.0,0.0,0.0,0.0,0.0,0.0,0.0,0.0,0.0,0.0,0.0,0.0,0.0,0.0,0.0,0.0,0.0,0.0,0.0,0.0,0.0,0.0,0.0,0.0,0.0,0.0,0.0,0.0,0.0,0.0,0.0,0.0,0.0,0.0,0.0,0.0,0.0,0.0,0.0,0.0,0.0,0.0,0.0,0.0,0.0,0.0,0.0,0.0,0.0,0.0,0.0,0.0,0.0,0.0,0.0,0.0,0.0,0.0,0.0,0.0,0.0,0.0,0.0,0.0,0.0,0.0,0.0,0.0,0.0,0.0,0.0,0.0,0.0,0.0,0.0,0.0,0.0,0.0,0.0,0.0,0.0,0.0,0.0,0.0,0.0,0.0,0.0,0.0,0.0,0.0,0.0,0.0,0.0,0.0,0.0,0.0,0.0,0.0,0.0,0.0,0.0,0.0,0.0,0.0,0.0,0.0,0.0,0.0,0.0,0.0,0.0,0.0,0.0,0.0,0.0,0.0,0.0,0.0,0.0,0.0,0.0,0.0,0.0,0.0,0.0,0.0,0.0,0.0,0.0,0.0,0.0,0.0,0.0,0.0,0.0,0.0,0.0],[0.0,0.0,0.0,0.0,0.0,0.0,0.0,0.0,0.0,0.0,0.0,0.0,0.0,0.0,0.0,0.0,0.0,0.0,0.0,0.0,0.0,0.0,0.0,0.0,0.0,0.01,0.01,0.92,1.0,1.0,1.0,0.9,0.01,0.01,0.0,0.0,0.0,0.0,0.0,0.0,0.0,0.0,0.01,0.0,0.01,0.01,0.01,0.02,0.0,0.02,0.0,0.0,0.0,0.0,0.0,0.0,0.0,0.0,0.0,0.0,0.0,0.0,0.0,0.0,0.0,0.0,0.0,0.0,0.0,0.0,0.0,0.0,0.0,0.0,0.0,0.0,0.0,0.0,0.0,0.0,0.0,0.0,0.0,0.0,0.0,0.0,0.0,0.0,0.0,0.0,0.0,0.0,0.0,0.0,0.0,0.0,0.0,0.0,0.0,0.0,0.0,0.0,0.0,0.0,0.0,0.0,0.0,0.0,0.0,0.0,0.0,0.0,0.0,0.0,0.0,0.0,0.0,0.0,0.0,0.0,0.0,0.0,0.0,0.0,0.0,0.0,0.0,0.0,0.0,0.0,0.0,0.0,0.0,0.0,0.0,0.0,0.0,0.0,0.0,0.0,0.0,0.0,0.0,0.0,0.0,0.0,0.0,0.0,0.0,0.0,0.0,0.0,0.0,0.0,0.0,0.0,0.0,0.0,0.0,0.0,0.0,0.0,0.0,0.0,0.0,0.0,0.0,0.0,0.0,0.0,0.0,0.0,0.0,0.0,0.0,0.0,0.0,0.0,0.0,0.0,0.0,0.0,0.0,0.0,0.0,0.0,0.0,0.0,0.0,0.0,0.0,0.0,0.0,0.0,0.0,0.0,0.0,0.0,0.0,0.0,0.0,0.0,0.0,0.0,0.0,0.0],[0.0,0.0,0.0,0.0,0.0,0.0,0.0,0.0,0.0,0.0,0.0,0.0,0.0,0.0,0.0,0.0,0.0,0.0,0.0,0.0,0.0,0.0,0.0,0.0,0.0,0.0,0.0,0.02,0.9,1.0,1.0,1.0,0.9,0.02,0.01,0.0,0.0,0.0,0.0,0.0,0.0,0.0,0.0,0.0,0.0,0.0,0.0,0.0,0.0,0.0,0.0,0.0,0.0,0.0,0.0,0.0,0.0,0.0,0.0,0.0,0.0,0.0,0.0,0.0,0.0,0.0,0.0,0.0,0.0,0.0,0.0,0.0,0.0,0.0,0.0,0.0,0.0,0.0,0.0,0.0,0.0,0.0,0.0,0.0,0.0,0.0,0.0,0.0,0.0,0.0,0.0,0.0,0.0,0.0,0.0,0.0,0.0,0.0,0.0,0.0,0.0,0.0,0.0,0.0,0.0,0.0,0.0,0.0,0.0,0.0,0.0,0.0,0.0,0.0,0.0,0.0,0.0,0.0,0.0,0.0,0.0,0.0,0.0,0.0,0.0,0.0,0.0,0.0,0.0,0.0,0.0,0.0,0.0,0.0,0.0,0.0,0.0,0.0,0.0,0.0,0.0,0.0,0.0,0.0,0.0,0.0,0.0,0.0,0.0,0.0,0.0,0.0,0.0,0.0,0.0,0.0,0.0,0.0,0.0,0.0,0.0,0.0,0.0,0.0,0.0,0.0,0.0,0.0,0.0,0.0,0.0,0.0,0.0,0.0,0.0,0.0,0.0,0.0,0.0,0.0,0.0,0.0,0.0,0.0,0.0,0.0,0.0,0.0,0.0,0.0,0.0,0.0,0.0,0.0,0.0,0.0,0.0,0.0,0.0,0.0,0.0,0.0,0.0,0.0,0.0,0.0],[0.0,0.0,0.0,0.0,0.0,0.0,0.0,0.0,0.0,0.0,0.0,0.0,0.0,0.0,0.0,0.0,0.0,0.0,0.0,0.0,0.0,0.0,0.0,0.0,0.0,0.0,0.0,0.01,0.01,0.9,1.0,1.0,1.0,0.86,0.03,0.01,0.0,0.0,0.0,0.0,0.01,0.0,0.01,0.0,0.02,0.01,0.01,0.01,0.0,0.01,0.0,0.0,0.0,0.0,0.0,0.0,0.0,0.0,0.0,0.0,0.0,0.0,0.0,0.0,0.0,0.0,0.0,0.0,0.0,0.0,0.0,0.0,0.0,0.0,0.0,0.0,0.0,0.0,0.0,0.0,0.0,0.0,0.0,0.0,0.0,0.0,0.0,0.0,0.0,0.0,0.0,0.0,0.0,0.0,0.0,0.0,0.0,0.0,0.0,0.0,0.0,0.0,0.0,0.0,0.0,0.0,0.0,0.0,0.0,0.0,0.0,0.0,0.0,0.0,0.0,0.0,0.0,0.0,0.0,0.0,0.0,0.0,0.0,0.0,0.0,0.0,0.0,0.0,0.0,0.0,0.0,0.0,0.0,0.0,0.0,0.0,0.0,0.0,0.0,0.0,0.0,0.0,0.0,0.0,0.0,0.0,0.0,0.0,0.0,0.0,0.0,0.0,0.0,0.0,0.0,0.0,0.0,0.0,0.0,0.0,0.0,0.0,0.0,0.0,0.0,0.0,0.0,0.0,0.0,0.0,0.0,0.0,0.0,0.0,0.0,0.0,0.0,0.0,0.0,0.0,0.0,0.0,0.0,0.0,0.0,0.0,0.0,0.0,0.0,0.0,0.0,0.0,0.0,0.0,0.0,0.0,0.0,0.0,0.0,0.0,0.0,0.0,0.0,0.0,0.0,0.0],[0.0,0.0,0.0,0.0,0.0,0.0,0.0,0.0,0.0,0.0,0.0,0.0,0.0,0.0,0.0,0.0,0.0,0.0,0.0,0.0,0.0,0.0,0.0,0.0,0.0,0.0,0.0,0.0,0.0,0.01,0.9,1.0,1.0,1.0,0.8,0.02,0.01,0.0,0.0,0.0,0.0,0.0,0.0,0.0,0.0,0.0,0.0,0.0,0.0,0.0,0.0,0.0,0.0,0.0,0.0,0.0,0.0,0.0,0.0,0.0,0.0,0.0,0.0,0.0,0.0,0.0,0.0,0.0,0.0,0.0,0.0,0.0,0.0,0.0,0.0,0.0,0.0,0.0,0.0,0.0,0.0,0.0,0.0,0.0,0.0,0.0,0.0,0.0,0.0,0.0,0.0,0.0,0.0,0.0,0.0,0.0,0.0,0.0,0.0,0.0,0.0,0.0,0.0,0.0,0.0,0.0,0.0,0.0,0.0,0.0,0.0,0.0,0.0,0.0,0.0,0.0,0.0,0.0,0.0,0.0,0.0,0.0,0.0,0.0,0.0,0.0,0.0,0.0,0.0,0.0,0.0,0.0,0.0,0.0,0.0,0.0,0.0,0.0,0.0,0.0,0.0,0.0,0.0,0.0,0.0,0.0,0.0,0.0,0.0,0.0,0.0,0.0,0.0,0.0,0.0,0.0,0.0,0.0,0.0,0.0,0.0,0.0,0.0,0.0,0.0,0.0,0.0,0.0,0.0,0.0,0.0,0.0,0.0,0.0,0.0,0.0,0.0,0.0,0.0,0.0,0.0,0.0,0.0,0.0,0.0,0.0,0.0,0.0,0.0,0.0,0.0,0.0,0.0,0.0,0.0,0.0,0.0,0.0,0.0,0.0,0.0,0.0,0.0,0.0,0.0,0.0],[0.0,0.0,0.0,0.0,0.0,0.0,0.0,0.0,0.0,0.0,0.0,0.0,0.0,0.0,0.0,0.0,0.0,0.0,0.0,0.0,0.0,0.0,0.0,0.0,0.0,0.0,0.0,0.0,0.0,0.01,0.02,0.86,1.0,1.0,1.0,0.87,0.03,0.02,0.0,0.0,0.01,0.0,0.01,0.0,0.01,0.0,0.01,0.01,0.0,0.0,0.0,0.0,0.0,0.0,0.0,0.0,0.0,0.0,0.0,0.0,0.0,0.0,0.0,0.0,0.0,0.0,0.0,0.0,0.0,0.0,0.0,0.0,0.0,0.0,0.0,0.0,0.0,0.0,0.0,0.0,0.0,0.0,0.0,0.0,0.0,0.0,0.0,0.0,0.0,0.0,0.0,0.0,0.0,0.0,0.0,0.0,0.0,0.0,0.0,0.0,0.0,0.0,0.0,0.0,0.0,0.0,0.0,0.0,0.0,0.0,0.0,0.0,0.0,0.0,0.0,0.0,0.0,0.0,0.0,0.0,0.0,0.0,0.0,0.0,0.0,0.0,0.0,0.0,0.0,0.0,0.0,0.0,0.0,0.0,0.0,0.0,0.0,0.0,0.0,0.0,0.0,0.0,0.0,0.0,0.0,0.0,0.0,0.0,0.0,0.0,0.0,0.0,0.0,0.0,0.0,0.0,0.0,0.0,0.0,0.0,0.0,0.0,0.0,0.0,0.0,0.0,0.0,0.0,0.0,0.0,0.0,0.0,0.0,0.0,0.0,0.0,0.0,0.0,0.0,0.0,0.0,0.0,0.0,0.0,0.0,0.0,0.0,0.0,0.0,0.0,0.0,0.0,0.0,0.0,0.0,0.0,0.0,0.0,0.0,0.0,0.0,0.0,0.0,0.0,0.0,0.0],[0.0,0.0,0.0,0.0,0.0,0.0,0.0,0.0,0.0,0.0,0.0,0.0,0.0,0.0,0.0,0.0,0.0,0.0,0.0,0.0,0.0,0.0,0.0,0.0,0.0,0.0,0.0,0.0,0.0,0.0,0.01,0.03,0.8,1.0,1.0,1.0,0.83,0.07,0.02,0.0,0.01,0.01,0.01,0.0,0.0,0.0,0.0,0.01,0.0,0.0,0.0,0.0,0.0,0.0,0.0,0.0,0.0,0.0,0.0,0.0,0.0,0.0,0.0,0.0,0.0,0.0,0.0,0.0,0.0,0.0,0.0,0.0,0.0,0.0,0.0,0.0,0.0,0.0,0.0,0.0,0.0,0.0,0.0,0.0,0.0,0.0,0.0,0.0,0.0,0.0,0.0,0.0,0.0,0.0,0.0,0.0,0.0,0.0,0.0,0.0,0.0,0.0,0.0,0.0,0.0,0.0,0.0,0.0,0.0,0.0,0.0,0.0,0.0,0.0,0.0,0.0,0.0,0.0,0.0,0.0,0.0,0.0,0.0,0.0,0.0,0.0,0.0,0.0,0.0,0.0,0.0,0.0,0.0,0.0,0.0,0.0,0.0,0.0,0.0,0.0,0.0,0.0,0.0,0.0,0.0,0.0,0.0,0.0,0.0,0.0,0.0,0.0,0.0,0.0,0.0,0.0,0.0,0.0,0.0,0.0,0.0,0.0,0.0,0.0,0.0,0.0,0.0,0.0,0.0,0.0,0.0,0.0,0.0,0.0,0.0,0.0,0.0,0.0,0.0,0.0,0.0,0.0,0.0,0.0,0.0,0.0,0.0,0.0,0.0,0.0,0.0,0.0,0.0,0.0,0.0,0.0,0.0,0.0,0.0,0.0,0.0,0.0,0.0,0.0,0.0,0.0],[0.0,0.0,0.0,0.0,0.0,0.0,0.0,0.0,0.0,0.0,0.0,0.0,0.0,0.0,0.0,0.0,0.0,0.0,0.0,0.0,0.0,0.0,0.0,0.0,0.0,0.0,0.0,0.0,0.0,0.0,0.0,0.01,0.02,0.87,1.0,1.0,1.0,0.78,0.04,0.01,0.0,0.0,0.0,0.0,0.0,0.0,0.0,0.0,0.0,0.0,0.0,0.0,0.0,0.0,0.0,0.0,0.0,0.0,0.0,0.0,0.0,0.0,0.0,0.0,0.0,0.0,0.0,0.0,0.0,0.0,0.0,0.0,0.0,0.0,0.0,0.0,0.0,0.0,0.0,0.0,0.0,0.0,0.0,0.0,0.0,0.0,0.0,0.0,0.0,0.0,0.0,0.0,0.0,0.0,0.0,0.0,0.0,0.0,0.0,0.0,0.0,0.0,0.0,0.0,0.0,0.0,0.0,0.0,0.0,0.0,0.0,0.0,0.0,0.0,0.0,0.0,0.0,0.0,0.0,0.0,0.0,0.0,0.0,0.0,0.0,0.0,0.0,0.0,0.0,0.0,0.0,0.0,0.0,0.0,0.0,0.0,0.0,0.0,0.0,0.0,0.0,0.0,0.0,0.0,0.0,0.0,0.0,0.0,0.0,0.0,0.0,0.0,0.0,0.0,0.0,0.0,0.0,0.0,0.0,0.0,0.0,0.0,0.0,0.0,0.0,0.0,0.0,0.0,0.0,0.0,0.0,0.0,0.0,0.0,0.0,0.0,0.0,0.0,0.0,0.0,0.0,0.0,0.0,0.0,0.0,0.0,0.0,0.0,0.0,0.0,0.0,0.0,0.0,0.0,0.0,0.0,0.0,0.0,0.0,0.0,0.0,0.0,0.0,0.0,0.0,0.0],[0.0,0.0,0.0,0.0,0.0,0.0,0.0,0.0,0.0,0.0,0.0,0.0,0.0,0.0,0.0,0.0,0.0,0.0,0.0,0.0,0.0,0.0,0.0,0.0,0.0,0.0,0.0,0.0,0.0,0.0,0.0,0.0,0.01,0.03,0.83,1.0,1.0,1.0,0.94,0.06,0.03,0.01,0.0,0.0,0.0,0.0,0.0,0.0,0.0,0.0,0.0,0.0,0.0,0.0,0.0,0.0,0.0,0.0,0.0,0.0,0.0,0.0,0.0,0.0,0.0,0.0,0.0,0.0,0.0,0.0,0.0,0.0,0.0,0.0,0.0,0.0,0.0,0.0,0.0,0.0,0.0,0.0,0.0,0.0,0.0,0.0,0.0,0.0,0.0,0.0,0.0,0.0,0.0,0.0,0.0,0.0,0.0,0.0,0.0,0.0,0.0,0.0,0.0,0.0,0.0,0.0,0.0,0.0,0.0,0.0,0.0,0.0,0.0,0.0,0.0,0.0,0.0,0.0,0.0,0.0,0.0,0.0,0.0,0.0,0.0,0.0,0.0,0.0,0.0,0.0,0.0,0.0,0.0,0.0,0.0,0.0,0.0,0.0,0.0,0.0,0.0,0.0,0.0,0.0,0.0,0.0,0.0,0.0,0.0,0.0,0.0,0.0,0.0,0.0,0.0,0.0,0.0,0.0,0.0,0.0,0.0,0.0,0.0,0.0,0.0,0.0,0.0,0.0,0.0,0.0,0.0,0.0,0.0,0.0,0.0,0.0,0.0,0.0,0.0,0.0,0.0,0.0,0.0,0.0,0.0,0.0,0.0,0.0,0.0,0.0,0.0,0.0,0.0,0.0,0.0,0.0,0.0,0.0,0.0,0.0,0.0,0.0,0.0,0.0,0.0,0.0],[0.0,0.0,0.0,0.0,0.0,0.0,0.0,0.0,0.0,0.0,0.0,0.0,0.0,0.0,0.0,0.0,0.0,0.0,0.0,0.0,0.0,0.0,0.0,0.0,0.0,0.0,0.0,0.0,0.0,0.0,0.0,0.0,0.0,0.02,0.07,0.78,1.0,1.0,1.0,0.64,0.05,0.01,0.0,0.0,0.0,0.0,0.0,0.0,0.0,0.0,0.0,0.0,0.0,0.0,0.0,0.0,0.0,0.0,0.0,0.0,0.0,0.0,0.0,0.0,0.0,0.0,0.0,0.0,0.0,0.0,0.0,0.0,0.0,0.0,0.0,0.0,0.0,0.0,0.0,0.0,0.0,0.0,0.0,0.0,0.0,0.0,0.0,0.0,0.0,0.0,0.0,0.0,0.0,0.0,0.0,0.0,0.0,0.01,0.0,0.01,0.0,0.0,0.0,0.0,0.0,0.0,0.0,0.0,0.0,0.0,0.0,0.0,0.0,0.0,0.0,0.0,0.0,0.0,0.0,0.0,0.0,0.0,0.0,0.0,0.0,0.0,0.0,0.0,0.0,0.0,0.0,0.0,0.0,0.0,0.0,0.0,0.0,0.0,0.0,0.0,0.0,0.0,0.0,0.0,0.0,0.0,0.0,0.0,0.0,0.0,0.0,0.0,0.0,0.0,0.0,0.0,0.0,0.0,0.0,0.0,0.0,0.0,0.0,0.0,0.0,0.0,0.0,0.0,0.0,0.0,0.0,0.0,0.0,0.0,0.0,0.0,0.0,0.0,0.0,0.0,0.0,0.0,0.0,0.0,0.0,0.0,0.0,0.0,0.0,0.0,0.0,0.0,0.0,0.0,0.0,0.0,0.0,0.0,0.0,0.0,0.0,0.0,0.0,0.0,0.0,0.0],[0.0,0.0,0.0,0.0,0.0,0.0,0.0,0.0,0.0,0.0,0.0,0.0,0.0,0.0,0.0,0.0,0.0,0.0,0.0,0.0,0.0,0.0,0.0,0.0,0.0,0.0,0.0,0.0,0.0,0.0,0.0,0.0,0.0,0.0,0.02,0.04,0.94,1.0,1.0,1.0,0.96,0.02,0.01,0.0,0.0,0.0,0.0,0.0,0.0,0.0,0.0,0.0,0.0,0.0,0.0,0.0,0.0,0.0,0.0,0.0,0.0,0.0,0.0,0.0,0.0,0.0,0.0,0.0,0.0,0.0,0.0,0.0,0.0,0.0,0.0,0.0,0.0,0.0,0.0,0.0,0.0,0.0,0.0,0.0,0.0,0.0,0.0,0.0,0.0,0.0,0.0,0.0,0.0,0.0,0.0,0.0,0.0,0.01,0.0,0.0,0.0,0.0,0.0,0.0,0.0,0.0,0.0,0.0,0.0,0.0,0.0,0.0,0.0,0.0,0.0,0.0,0.0,0.0,0.0,0.0,0.0,0.0,0.0,0.0,0.0,0.0,0.0,0.0,0.0,0.0,0.0,0.0,0.0,0.0,0.0,0.0,0.0,0.0,0.0,0.0,0.0,0.0,0.0,0.0,0.0,0.0,0.0,0.0,0.0,0.0,0.0,0.0,0.0,0.0,0.0,0.0,0.0,0.0,0.0,0.0,0.0,0.0,0.0,0.0,0.0,0.0,0.0,0.0,0.0,0.0,0.0,0.0,0.0,0.0,0.0,0.0,0.0,0.0,0.0,0.0,0.0,0.0,0.0,0.0,0.0,0.0,0.0,0.0,0.0,0.0,0.0,0.0,0.0,0.0,0.0,0.0,0.0,0.0,0.0,0.0,0.0,0.0,0.0,0.0,0.0,0.0],[0.0,0.0,0.0,0.0,0.0,0.0,0.0,0.0,0.0,0.0,0.0,0.0,0.0,0.0,0.0,0.0,0.0,0.0,0.0,0.0,0.0,0.0,0.0,0.0,0.0,0.0,0.0,0.0,0.0,0.0,0.0,0.0,0.0,0.0,0.0,0.01,0.06,0.64,1.0,1.0,1.0,0.84,0.06,0.02,0.0,0.01,0.0,0.01,0.0,0.0,0.0,0.0,0.0,0.0,0.0,0.0,0.0,0.0,0.0,0.0,0.0,0.0,0.0,0.0,0.0,0.0,0.0,0.0,0.0,0.0,0.0,0.0,0.0,0.0,0.0,0.0,0.0,0.0,0.0,0.0,0.0,0.0,0.0,0.0,0.0,0.0,0.0,0.0,0.0,0.0,0.0,0.0,0.0,0.0,0.02,0.01,0.01,0.01,0.0,0.0,0.0,0.0,0.0,0.0,0.0,0.0,0.0,0.0,0.0,0.0,0.0,0.0,0.0,0.0,0.0,0.0,0.0,0.0,0.0,0.0,0.0,0.0,0.0,0.0,0.0,0.0,0.0,0.0,0.0,0.0,0.0,0.0,0.0,0.0,0.0,0.0,0.0,0.0,0.0,0.0,0.0,0.0,0.0,0.0,0.0,0.0,0.0,0.0,0.0,0.0,0.0,0.0,0.0,0.0,0.0,0.0,0.0,0.0,0.0,0.0,0.0,0.0,0.0,0.0,0.0,0.0,0.0,0.0,0.0,0.0,0.0,0.0,0.0,0.0,0.0,0.0,0.0,0.0,0.0,0.0,0.0,0.0,0.0,0.0,0.0,0.0,0.0,0.0,0.0,0.0,0.0,0.0,0.0,0.0,0.0,0.0,0.0,0.0,0.0,0.0,0.0,0.0,0.0,0.0,0.0,0.0],[0.0,0.0,0.0,0.0,0.0,0.0,0.0,0.0,0.0,0.0,0.0,0.0,0.0,0.0,0.0,0.0,0.0,0.0,0.0,0.0,0.0,0.0,0.0,0.0,0.0,0.0,0.0,0.0,0.0,0.0,0.0,0.01,0.0,0.01,0.01,0.0,0.03,0.05,0.96,1.0,1.0,1.0,0.99,0.11,0.01,0.01,0.0,0.0,0.0,0.0,0.0,0.0,0.0,0.0,0.0,0.0,0.0,0.0,0.0,0.0,0.0,0.0,0.0,0.0,0.0,0.0,0.0,0.0,0.0,0.0,0.0,0.0,0.0,0.0,0.0,0.0,0.0,0.0,0.0,0.0,0.0,0.0,0.0,0.0,0.0,0.0,0.0,0.0,0.0,0.0,0.01,0.01,0.0,0.0,0.01,0.01,0.01,0.01,0.0,0.0,0.0,0.0,0.0,0.0,0.0,0.0,0.0,0.0,0.0,0.0,0.0,0.0,0.0,0.0,0.0,0.0,0.0,0.0,0.0,0.0,0.0,0.0,0.0,0.0,0.0,0.0,0.0,0.0,0.0,0.0,0.0,0.0,0.0,0.0,0.0,0.0,0.0,0.0,0.0,0.0,0.0,0.0,0.0,0.0,0.0,0.0,0.0,0.0,0.0,0.0,0.0,0.0,0.0,0.0,0.0,0.0,0.0,0.0,0.0,0.0,0.0,0.0,0.0,0.0,0.0,0.0,0.0,0.0,0.0,0.0,0.0,0.0,0.0,0.0,0.0,0.0,0.0,0.0,0.0,0.0,0.0,0.0,0.0,0.0,0.0,0.0,0.0,0.0,0.0,0.0,0.0,0.0,0.0,0.0,0.0,0.0,0.0,0.0,0.0,0.0,0.0,0.0,0.0,0.0,0.0,0.0],[0.0,0.0,0.0,0.0,0.0,0.0,0.0,0.0,0.0,0.0,0.0,0.0,0.0,0.0,0.0,0.0,0.0,0.0,0.0,0.0,0.0,0.0,0.0,0.0,0.0,0.0,0.0,0.0,0.0,0.0,0.0,0.0,0.0,0.0,0.01,0.0,0.01,0.01,0.02,0.84,1.0,1.0,1.0,0.81,0.02,0.05,0.01,0.01,0.0,0.0,0.0,0.0,0.0,0.0,0.0,0.0,0.0,0.0,0.0,0.0,0.0,0.0,0.0,0.0,0.0,0.0,0.0,0.0,0.0,0.0,0.0,0.0,0.0,0.0,0.0,0.0,0.0,0.0,0.01,0.01,0.0,0.0,0.01,0.0,0.0,0.0,0.02,0.0,0.04,0.01,0.04,0.02,0.01,0.0,0.03,0.02,0.02,0.01,0.0,0.0,0.0,0.0,0.0,0.0,0.0,0.0,0.0,0.0,0.0,0.0,0.0,0.0,0.0,0.0,0.0,0.0,0.0,0.0,0.0,0.0,0.0,0.0,0.0,0.0,0.0,0.0,0.0,0.0,0.0,0.0,0.0,0.0,0.0,0.0,0.0,0.0,0.0,0.0,0.0,0.0,0.0,0.0,0.0,0.0,0.0,0.0,0.0,0.0,0.0,0.0,0.0,0.0,0.0,0.0,0.0,0.0,0.0,0.0,0.0,0.0,0.0,0.0,0.0,0.0,0.0,0.0,0.0,0.0,0.0,0.0,0.0,0.0,0.0,0.0,0.0,0.0,0.0,0.0,0.0,0.0,0.0,0.0,0.0,0.0,0.0,0.0,0.0,0.0,0.0,0.0,0.0,0.0,0.0,0.0,0.0,0.0,0.0,0.0,0.0,0.0,0.0,0.0,0.0,0.0,0.0,0.0],[0.0,0.0,0.0,0.0,0.0,0.0,0.0,0.0,0.0,0.0,0.0,0.0,0.0,0.0,0.0,0.0,0.0,0.0,0.0,0.0,0.0,0.0,0.0,0.0,0.0,0.0,0.0,0.0,0.0,0.01,0.0,0.01,0.0,0.01,0.01,0.0,0.0,0.0,0.01,0.06,0.99,1.0,1.0,1.0,0.98,0.09,0.02,0.01,0.0,0.0,0.0,0.0,0.0,0.0,0.0,0.0,0.0,0.0,0.0,0.0,0.0,0.0,0.0,0.0,0.0,0.0,0.0,0.0,0.0,0.0,0.0,0.0,0.0,0.0,0.0,0.0,0.0,0.0,0.0,0.0,0.0,0.0,0.0,0.0,0.0,0.0,0.01,0.0,0.01,0.01,0.02,0.02,0.0,0.0,0.01,0.01,0.0,0.0,0.0,0.0,0.0,0.0,0.0,0.0,0.0,0.0,0.0,0.0,0.0,0.0,0.0,0.0,0.0,0.0,0.0,0.0,0.0,0.0,0.0,0.0,0.0,0.0,0.0,0.0,0.0,0.0,0.0,0.0,0.0,0.0,0.0,0.0,0.0,0.0,0.0,0.0,0.0,0.0,0.0,0.0,0.0,0.0,0.0,0.0,0.0,0.0,0.0,0.0,0.0,0.0,0.0,0.0,0.0,0.0,0.0,0.0,0.0,0.0,0.0,0.0,0.0,0.0,0.0,0.0,0.0,0.0,0.0,0.0,0.0,0.0,0.0,0.0,0.0,0.0,0.0,0.0,0.0,0.0,0.0,0.0,0.0,0.0,0.0,0.0,0.0,0.0,0.0,0.0,0.0,0.0,0.0,0.0,0.0,0.0,0.0,0.0,0.0,0.0,0.0,0.0,0.0,0.0,0.0,0.0,0.0,0.0],[0.0,0.0,0.0,0.0,0.0,0.0,0.0,0.0,0.0,0.0,0.0,0.0,0.0,0.0,0.0,0.0,0.0,0.0,0.0,0.0,0.0,0.0,0.0,0.0,0.0,0.0,0.0,0.0,0.0,0.0,0.0,0.0,0.0,0.0,0.0,0.0,0.0,0.0,0.0,0.02,0.11,0.81,1.0,1.0,1.0,0.94,0.06,0.07,0.0,0.0,0.0,0.0,0.0,0.0,0.0,0.0,0.0,0.0,0.0,0.0,0.0,0.0,0.0,0.0,0.0,0.0,0.0,0.0,0.0,0.0,0.0,0.0,0.0,0.0,0.0,0.0,0.0,0.0,0.01,0.01,0.0,0.01,0.01,0.01,0.01,0.02,0.05,0.02,0.05,0.02,0.03,0.01,0.01,0.0,0.01,0.0,0.0,0.0,0.0,0.0,0.0,0.0,0.0,0.0,0.0,0.0,0.0,0.0,0.0,0.0,0.0,0.0,0.0,0.0,0.0,0.0,0.0,0.0,0.0,0.0,0.0,0.0,0.0,0.0,0.0,0.0,0.0,0.0,0.0,0.0,0.0,0.0,0.0,0.0,0.0,0.0,0.0,0.0,0.0,0.0,0.0,0.0,0.0,0.0,0.0,0.0,0.0,0.0,0.0,0.0,0.0,0.0,0.0,0.0,0.0,0.0,0.0,0.0,0.0,0.0,0.0,0.0,0.0,0.0,0.0,0.0,0.0,0.0,0.0,0.0,0.0,0.0,0.0,0.0,0.0,0.0,0.0,0.0,0.0,0.0,0.0,0.0,0.0,0.0,0.0,0.0,0.0,0.0,0.0,0.0,0.0,0.0,0.0,0.0,0.0,0.0,0.0,0.0,0.0,0.0,0.0,0.0,0.0,0.0,0.0,0.0],[0.0,0.0,0.0,0.0,0.0,0.0,0.0,0.0,0.0,0.0,0.0,0.0,0.0,0.0,0.0,0.0,0.0,0.0,0.0,0.0,0.0,0.0,0.0,0.0,0.0,0.0,0.0,0.01,0.0,0.01,0.0,0.02,0.0,0.01,0.0,0.0,0.0,0.0,0.0,0.0,0.01,0.02,0.98,1.0,1.0,1.0,0.97,0.1,0.03,0.0,0.0,0.0,0.0,0.0,0.0,0.0,0.0,0.0,0.0,0.0,0.0,0.0,0.0,0.0,0.0,0.0,0.0,0.0,0.0,0.0,0.0,0.0,0.0,0.0,0.0,0.0,0.0,0.0,0.0,0.0,0.0,0.0,0.0,0.0,0.01,0.01,0.02,0.01,0.02,0.02,0.01,0.01,0.0,0.0,0.0,0.0,0.0,0.0,0.0,0.0,0.0,0.0,0.0,0.0,0.0,0.0,0.0,0.0,0.0,0.0,0.0,0.0,0.0,0.0,0.0,0.0,0.0,0.0,0.0,0.0,0.0,0.0,0.0,0.0,0.0,0.0,0.0,0.0,0.0,0.0,0.0,0.0,0.0,0.0,0.0,0.0,0.0,0.0,0.0,0.0,0.0,0.0,0.0,0.0,0.0,0.0,0.0,0.0,0.0,0.0,0.0,0.0,0.0,0.0,0.0,0.0,0.0,0.0,0.0,0.0,0.0,0.0,0.0,0.0,0.0,0.0,0.0,0.0,0.0,0.0,0.0,0.0,0.0,0.0,0.0,0.0,0.0,0.0,0.0,0.0,0.0,0.0,0.0,0.0,0.0,0.0,0.0,0.0,0.0,0.0,0.0,0.0,0.0,0.0,0.0,0.0,0.0,0.0,0.0,0.0,0.0,0.0,0.0,0.0,0.0,0.0],[0.0,0.0,0.0,0.0,0.0,0.0,0.0,0.0,0.0,0.0,0.0,0.0,0.0,0.0,0.0,0.0,0.0,0.0,0.0,0.0,0.0,0.0,0.0,0.0,0.0,0.0,0.0,0.01,0.0,0.01,0.0,0.01,0.0,0.0,0.0,0.0,0.0,0.0,0.0,0.01,0.01,0.05,0.09,0.94,1.0,1.0,1.0,0.93,0.09,0.04,0.0,0.0,0.0,0.0,0.0,0.0,0.0,0.0,0.0,0.0,0.0,0.0,0.0,0.0,0.0,0.0,0.0,0.0,0.0,0.0,0.0,0.0,0.0,0.0,0.0,0.0,0.0,0.01,0.01,0.01,0.01,0.02,0.02,0.03,0.03,0.04,0.07,0.01,0.04,0.01,0.01,0.0,0.0,0.0,0.0,0.0,0.0,0.0,0.0,0.0,0.0,0.0,0.0,0.0,0.0,0.0,0.0,0.0,0.0,0.0,0.0,0.0,0.0,0.0,0.0,0.0,0.0,0.0,0.0,0.0,0.0,0.0,0.0,0.0,0.0,0.0,0.0,0.0,0.0,0.0,0.0,0.0,0.0,0.0,0.0,0.0,0.0,0.0,0.0,0.0,0.0,0.0,0.0,0.0,0.0,0.0,0.0,0.0,0.0,0.0,0.0,0.0,0.0,0.0,0.0,0.0,0.0,0.0,0.0,0.0,0.0,0.0,0.0,0.0,0.0,0.0,0.0,0.0,0.0,0.0,0.0,0.0,0.0,0.0,0.0,0.0,0.0,0.0,0.0,0.0,0.0,0.0,0.0,0.0,0.0,0.0,0.0,0.0,0.0,0.0,0.0,0.0,0.0,0.0,0.0,0.0,0.0,0.0,0.0,0.0,0.0,0.0,0.0,0.0,0.0,0.0],[0.0,0.0,0.0,0.0,0.0,0.0,0.0,0.0,0.0,0.0,0.0,0.0,0.0,0.0,0.0,0.0,0.0,0.0,0.0,0.0,0.0,0.0,0.0,0.0,0.0,0.0,0.01,0.01,0.0,0.01,0.0,0.01,0.0,0.01,0.0,0.0,0.0,0.0,0.0,0.0,0.0,0.01,0.02,0.06,0.97,1.0,1.0,1.0,0.94,0.06,0.01,0.0,0.0,0.0,0.01,0.0,0.0,0.0,0.01,0.0,0.0,0.0,0.0,0.0,0.0,0.0,0.0,0.0,0.0,0.0,0.0,0.0,0.0,0.0,0.0,0.01,0.0,0.01,0.01,0.0,0.0,0.01,0.02,0.03,0.05,0.04,0.05,0.02,0.03,0.03,0.0,0.0,0.0,0.0,0.0,0.0,0.0,0.0,0.0,0.0,0.0,0.0,0.0,0.0,0.0,0.0,0.0,0.0,0.0,0.0,0.0,0.0,0.0,0.0,0.0,0.0,0.0,0.0,0.0,0.0,0.0,0.0,0.0,0.0,0.0,0.0,0.0,0.0,0.0,0.0,0.0,0.0,0.0,0.0,0.0,0.0,0.0,0.0,0.0,0.0,0.0,0.0,0.0,0.0,0.0,0.0,0.0,0.0,0.0,0.0,0.0,0.0,0.0,0.0,0.0,0.0,0.0,0.0,0.0,0.0,0.0,0.0,0.0,0.0,0.0,0.0,0.0,0.0,0.0,0.0,0.0,0.0,0.0,0.0,0.0,0.0,0.0,0.0,0.0,0.0,0.0,0.0,0.0,0.0,0.0,0.0,0.0,0.0,0.0,0.0,0.0,0.0,0.0,0.0,0.0,0.0,0.0,0.0,0.0,0.0,0.0,0.0,0.0,0.0,0.0,0.0],[0.0,0.0,0.0,0.0,0.0,0.0,0.0,0.0,0.0,0.0,0.0,0.0,0.0,0.0,0.0,0.0,0.0,0.0,0.0,0.0,0.0,0.0,0.0,0.0,0.0,0.01,0.0,0.01,0.0,0.02,0.0,0.01,0.0,0.01,0.01,0.0,0.0,0.0,0.0,0.01,0.0,0.01,0.01,0.07,0.1,0.93,1.0,1.0,1.0,0.94,0.07,0.04,0.02,0.0,0.02,0.02,0.0,0.0,0.01,0.0,0.0,0.0,0.0,0.0,0.0,0.0,0.0,0.0,0.0,0.0,0.0,0.0,0.0,0.01,0.01,0.03,0.02,0.06,0.06,0.03,0.04,0.1,0.11,0.06,0.06,0.04,0.05,0.02,0.02,0.01,0.0,0.0,0.0,0.0,0.0,0.0,0.0,0.0,0.0,0.0,0.0,0.0,0.0,0.0,0.0,0.0,0.0,0.0,0.0,0.0,0.0,0.0,0.0,0.0,0.0,0.0,0.0,0.0,0.0,0.0,0.0,0.0,0.0,0.0,0.0,0.0,0.0,0.0,0.0,0.0,0.0,0.0,0.0,0.0,0.0,0.0,0.0,0.0,0.0,0.0,0.0,0.0,0.0,0.0,0.0,0.0,0.0,0.0,0.0,0.0,0.0,0.0,0.0,0.0,0.0,0.0,0.0,0.0,0.0,0.0,0.0,0.0,0.0,0.0,0.0,0.0,0.0,0.0,0.0,0.0,0.0,0.0,0.0,0.0,0.0,0.0,0.0,0.0,0.0,0.0,0.0,0.0,0.0,0.0,0.0,0.0,0.0,0.0,0.0,0.0,0.0,0.0,0.0,0.0,0.0,0.0,0.0,0.0,0.0,0.0,0.0,0.0,0.0,0.0,0.0,0.0],[0.0,0.0,0.0,0.0,0.0,0.0,0.0,0.0,0.0,0.0,0.0,0.0,0.0,0.0,0.0,0.0,0.0,0.0,0.0,0.0,0.0,0.0,0.0,0.0,0.01,0.01,0.01,0.0,0.0,0.0,0.0,0.0,0.0,0.0,0.0,0.0,0.0,0.0,0.0,0.0,0.0,0.0,0.0,0.0,0.03,0.09,0.94,1.0,1.0,1.0,0.9,0.19,0.18,0.1,0.1,0.06,0.01,0.0,0.03,0.0,0.0,0.0,0.0,0.0,0.0,0.0,0.0,0.0,0.0,0.0,0.0,0.0,0.0,0.01,0.01,0.03,0.02,0.06,0.08,0.04,0.03,0.1,0.14,0.06,0.1,0.08,0.04,0.03,0.02,0.02,0.0,0.0,0.0,0.0,0.0,0.0,0.0,0.0,0.0,0.0,0.0,0.0,0.0,0.0,0.0,0.0,0.0,0.0,0.0,0.0,0.0,0.0,0.0,0.0,0.0,0.0,0.0,0.0,0.0,0.0,0.0,0.0,0.0,0.0,0.0,0.0,0.0,0.0,0.0,0.0,0.0,0.0,0.0,0.0,0.0,0.0,0.0,0.0,0.0,0.0,0.0,0.0,0.0,0.0,0.0,0.0,0.0,0.0,0.0,0.0,0.0,0.0,0.0,0.0,0.0,0.0,0.0,0.0,0.0,0.0,0.0,0.0,0.0,0.0,0.0,0.0,0.0,0.0,0.0,0.0,0.0,0.0,0.0,0.0,0.0,0.0,0.0,0.0,0.0,0.0,0.0,0.0,0.0,0.0,0.0,0.0,0.0,0.0,0.0,0.0,0.0,0.0,0.0,0.0,0.0,0.0,0.0,0.0,0.0,0.0,0.0,0.0,0.0,0.0,0.0,0.0],[0.0,0.0,0.0,0.0,0.0,0.0,0.0,0.0,0.0,0.0,0.0,0.0,0.0,0.0,0.0,0.0,0.0,0.0,0.0,0.0,0.0,0.0,0.0,0.0,0.01,0.01,0.01,0.02,0.0,0.02,0.0,0.01,0.0,0.0,0.0,0.0,0.0,0.0,0.0,0.0,0.0,0.0,0.0,0.0,0.0,0.04,0.06,0.94,1.0,1.0,1.0,0.95,0.59,0.25,0.13,0.07,0.0,0.0,0.0,0.0,0.0,0.0,0.0,0.0,0.0,0.0,0.0,0.0,0.0,0.0,0.0,0.0,0.0,0.01,0.0,0.01,0.01,0.04,0.06,0.02,0.04,0.06,0.05,0.01,0.02,0.02,0.01,0.0,0.0,0.0,0.0,0.0,0.0,0.0,0.0,0.0,0.0,0.0,0.0,0.0,0.0,0.0,0.0,0.0,0.0,0.0,0.0,0.0,0.0,0.0,0.0,0.0,0.0,0.0,0.0,0.0,0.0,0.0,0.0,0.0,0.0,0.0,0.0,0.0,0.0,0.0,0.0,0.0,0.0,0.0,0.0,0.0,0.0,0.0,0.0,0.0,0.0,0.0,0.0,0.0,0.0,0.0,0.0,0.0,0.0,0.0,0.0,0.0,0.0,0.0,0.0,0.0,0.0,0.0,0.0,0.0,0.0,0.0,0.0,0.0,0.0,0.0,0.0,0.0,0.0,0.0,0.0,0.0,0.0,0.0,0.0,0.0,0.0,0.0,0.0,0.0,0.0,0.0,0.0,0.0,0.0,0.0,0.0,0.0,0.0,0.0,0.0,0.0,0.0,0.0,0.0,0.0,0.0,0.0,0.0,0.0,0.0,0.0,0.0,0.0,0.0,0.0,0.0,0.0,0.0,0.0],[0.0,0.0,0.0,0.0,0.0,0.0,0.0,0.0,0.0,0.0,0.0,0.0,0.0,0.0,0.0,0.0,0.0,0.0,0.0,0.0,0.0,0.0,0.0,0.0,0.0,0.0,0.0,0.0,0.0,0.0,0.0,0.0,0.0,0.0,0.0,0.0,0.0,0.0,0.0,0.0,0.0,0.0,0.0,0.0,0.0,0.0,0.01,0.07,0.9,1.0,1.0,1.0,0.86,0.31,0.58,0.59,0.0,0.0,0.01,0.0,0.0,0.0,0.0,0.0,0.0,0.0,0.0,0.0,0.0,0.0,0.0,0.0,0.0,0.08,0.01,0.02,0.11,0.16,0.23,0.12,0.06,0.13,0.13,0.02,0.02,0.06,0.01,0.01,0.0,0.0,0.0,0.0,0.0,0.0,0.0,0.0,0.0,0.0,0.0,0.0,0.0,0.0,0.0,0.0,0.0,0.0,0.0,0.0,0.0,0.0,0.0,0.0,0.0,0.0,0.0,0.0,0.0,0.0,0.0,0.0,0.0,0.0,0.0,0.0,0.0,0.0,0.0,0.0,0.0,0.0,0.0,0.0,0.0,0.0,0.0,0.0,0.0,0.0,0.0,0.0,0.0,0.0,0.0,0.0,0.0,0.0,0.0,0.0,0.0,0.0,0.0,0.0,0.0,0.0,0.0,0.0,0.0,0.0,0.0,0.0,0.0,0.0,0.0,0.0,0.0,0.0,0.0,0.0,0.0,0.0,0.0,0.0,0.0,0.0,0.0,0.0,0.0,0.0,0.0,0.0,0.0,0.0,0.0,0.0,0.0,0.0,0.0,0.0,0.0,0.0,0.0,0.0,0.0,0.0,0.0,0.0,0.0,0.0,0.0,0.0,0.0,0.0,0.0,0.0,0.0,0.0],[0.0,0.0,0.0,0.0,0.0,0.0,0.0,0.0,0.0,0.0,0.0,0.0,0.0,0.0,0.0,0.0,0.0,0.0,0.0,0.0,0.01,0.0,0.01,0.01,0.0,0.0,0.0,0.0,0.0,0.0,0.0,0.0,0.0,0.0,0.0,0.0,0.0,0.0,0.0,0.0,0.0,0.0,0.0,0.0,0.0,0.0,0.0,0.04,0.19,0.95,1.0,1.0,1.0,0.97,0.99,0.97,0.0,0.0,0.0,0.0,0.0,0.0,0.0,0.0,0.0,0.0,0.0,0.0,0.0,0.0,0.0,0.0,0.0,0.01,0.0,0.01,0.02,0.08,0.11,0.02,0.03,0.08,0.03,0.01,0.01,0.03,0.0,0.0,0.0,0.0,0.0,0.0,0.0,0.0,0.0,0.0,0.0,0.0,0.0,0.0,0.0,0.0,0.0,0.0,0.0,0.0,0.0,0.0,0.0,0.0,0.0,0.0,0.0,0.0,0.0,0.0,0.0,0.0,0.0,0.0,0.0,0.0,0.0,0.0,0.0,0.0,0.0,0.0,0.0,0.0,0.0,0.0,0.0,0.0,0.0,0.0,0.0,0.0,0.0,0.0,0.0,0.0,0.0,0.0,0.0,0.0,0.0,0.0,0.0,0.0,0.0,0.0,0.0,0.0,0.0,0.0,0.0,0.0,0.0,0.0,0.0,0.0,0.0,0.0,0.0,0.0,0.0,0.0,0.0,0.0,0.0,0.0,0.0,0.0,0.0,0.0,0.0,0.0,0.0,0.0,0.0,0.0,0.0,0.0,0.0,0.0,0.0,0.0,0.0,0.0,0.0,0.0,0.0,0.0,0.0,0.0,0.0,0.0,0.0,0.0,0.0,0.0,0.0,0.0,0.0,0.0],[0.0,0.0,0.0,0.0,0.0,0.0,0.0,0.0,0.0,0.0,0.0,0.0,0.0,0.0,0.0,0.0,0.0,0.0,0.0,0.0,0.0,0.0,0.0,0.0,0.01,0.0,0.0,0.0,0.0,0.0,0.0,0.0,0.0,0.0,0.0,0.0,0.0,0.0,0.0,0.0,0.0,0.0,0.0,0.0,0.0,0.0,0.0,0.02,0.18,0.59,0.86,1.0,1.0,1.0,1.0,0.99,0.99,0.0,0.0,0.0,0.0,0.0,0.0,0.0,0.0,0.0,0.0,0.0,0.0,0.0,0.0,0.0,0.0,0.03,0.0,0.02,0.02,0.1,0.15,0.01,0.04,0.05,0.01,0.0,0.0,0.01,0.0,0.0,0.0,0.0,0.0,0.0,0.0,0.0,0.0,0.0,0.0,0.0,0.0,0.0,0.0,0.0,0.0,0.0,0.0,0.0,0.0,0.0,0.0,0.0,0.0,0.0,0.0,0.0,0.0,0.0,0.0,0.0,0.0,0.0,0.0,0.0,0.0,0.0,0.0,0.0,0.0,0.0,0.0,0.0,0.0,0.0,0.0,0.0,0.0,0.0,0.0,0.0,0.0,0.0,0.0,0.0,0.0,0.0,0.0,0.0,0.0,0.0,0.0,0.0,0.0,0.0,0.0,0.0,0.0,0.0,0.0,0.0,0.0,0.0,0.0,0.0,0.0,0.0,0.0,0.0,0.0,0.0,0.0,0.0,0.0,0.0,0.0,0.0,0.0,0.0,0.0,0.0,0.0,0.0,0.0,0.0,0.0,0.0,0.0,0.0,0.0,0.0,0.0,0.0,0.0,0.0,0.0,0.0,0.0,0.0,0.0,0.0,0.0,0.0,0.0,0.0,0.0,0.0,0.0,0.0],[0.0,0.0,0.0,0.0,0.0,0.0,0.0,0.0,0.0,0.0,0.0,0.0,0.0,0.0,0.0,0.0,0.0,0.0,0.0,0.0,0.0,0.0,0.0,0.0,0.01,0.0,0.0,0.0,0.0,0.0,0.0,0.0,0.0,0.0,0.0,0.0,0.0,0.0,0.0,0.0,0.0,0.0,0.0,0.0,0.0,0.0,0.0,0.0,0.1,0.25,0.31,0.97,1.0,1.0,1.0,1.0,1.0,1.0,0.0,0.0,0.0,0.0,0.0,0.0,0.0,0.0,0.0,0.0,0.0,0.0,0.0,0.0,0.0,0.0,0.0,0.0,0.0,0.0,0.0,0.0,0.0,0.0,0.0,0.0,0.0,0.0,0.0,0.0,0.0,0.0,0.0,0.0,0.0,0.0,0.0,0.0,0.0,0.0,0.0,0.0,0.0,0.0,0.0,0.0,0.0,0.0,0.0,0.0,0.0,0.0,0.0,0.0,0.0,0.0,0.0,0.0,0.0,0.0,0.0,0.0,0.0,0.0,0.0,0.0,0.0,0.0,0.0,0.0,0.0,0.0,0.0,0.0,0.0,0.0,0.0,0.0,0.0,0.0,0.0,0.0,0.0,0.0,0.0,0.0,0.0,0.0,0.0,0.0,0.0,0.0,0.0,0.0,0.0,0.0,0.0,0.0,0.0,0.0,0.0,0.0,0.0,0.0,0.0,0.0,0.0,0.0,0.0,0.0,0.0,0.0,0.0,0.0,0.0,0.0,0.0,0.0,0.0,0.0,0.0,0.0,0.0,0.0,0.0,0.0,0.0,0.0,0.0,0.0,0.0,0.0,0.0,0.0,0.0,0.0,0.0,0.0,0.0,0.0,0.0,0.0,0.0,0.0,0.0,0.0,0.0,0.0],[0.0,0.0,0.0,0.0,0.0,0.0,0.0,0.0,0.0,0.0,0.0,0.0,0.0,0.0,0.0,0.0,0.0,0.0,0.0,0.0,0.01,0.0,0.0,0.0,0.0,0.0,0.0,0.0,0.0,0.0,0.0,0.0,0.0,0.0,0.0,0.0,0.0,0.0,0.0,0.0,0.0,0.0,0.0,0.0,0.0,0.0,0.01,0.02,0.1,0.13,0.58,0.99,1.0,1.0,1.0,1.0,1.0,1.0,1.0,0.0,0.0,0.0,0.0,0.0,0.0,0.0,0.0,0.0,0.0,0.0,0.0,0.0,0.0,0.0,0.0,0.01,0.01,0.06,0.02,0.0,0.01,0.08,0.0,0.0,0.0,0.01,0.0,0.0,0.0,0.0,0.0,0.0,0.0,0.0,0.0,0.0,0.0,0.0,0.0,0.0,0.0,0.0,0.0,0.0,0.0,0.0,0.0,0.0,0.0,0.0,0.0,0.0,0.0,0.0,0.0,0.0,0.0,0.0,0.0,0.0,0.0,0.0,0.0,0.0,0.0,0.0,0.0,0.0,0.0,0.0,0.0,0.0,0.0,0.0,0.0,0.0,0.0,0.0,0.0,0.0,0.0,0.0,0.0,0.0,0.0,0.0,0.0,0.0,0.0,0.0,0.0,0.0,0.0,0.0,0.0,0.0,0.0,0.0,0.0,0.0,0.0,0.0,0.0,0.0,0.0,0.0,0.0,0.0,0.0,0.0,0.0,0.0,0.0,0.0,0.0,0.0,0.0,0.0,0.0,0.0,0.0,0.0,0.0,0.0,0.0,0.0,0.0,0.0,0.0,0.0,0.0,0.0,0.0,0.0,0.0,0.0,0.0,0.0,0.0,0.0,0.0,0.0,0.0,0.0,0.0,0.0],[0.0,0.0,0.0,0.0,0.0,0.0,0.0,0.0,0.0,0.0,0.0,0.0,0.0,0.0,0.0,0.0,0.0,0.0,0.0,0.0,0.0,0.0,0.0,0.0,0.0,0.0,0.0,0.0,0.0,0.0,0.0,0.0,0.0,0.0,0.0,0.0,0.0,0.0,0.0,0.0,0.0,0.0,0.0,0.0,0.0,0.0,0.0,0.02,0.06,0.07,0.59,0.97,0.99,1.0,1.0,1.0,1.0,1.0,0.99,1.0,0.06,0.0,0.0,0.0,0.0,0.0,0.0,0.0,0.0,0.0,0.0,0.0,0.01,0.28,0.01,0.05,0.13,0.23,0.2,0.02,0.02,0.17,0.01,0.01,0.0,0.01,0.0,0.0,0.0,0.0,0.0,0.0,0.0,0.0,0.0,0.0,0.0,0.0,0.0,0.0,0.0,0.0,0.0,0.0,0.0,0.0,0.0,0.0,0.0,0.0,0.0,0.0,0.0,0.0,0.0,0.0,0.0,0.0,0.0,0.0,0.0,0.0,0.0,0.0,0.0,0.0,0.0,0.0,0.0,0.0,0.0,0.0,0.0,0.0,0.0,0.0,0.0,0.0,0.0,0.0,0.0,0.0,0.0,0.0,0.0,0.0,0.0,0.0,0.0,0.0,0.0,0.0,0.0,0.0,0.0,0.0,0.0,0.0,0.0,0.0,0.0,0.0,0.0,0.0,0.0,0.0,0.0,0.0,0.0,0.0,0.0,0.0,0.0,0.0,0.0,0.0,0.0,0.0,0.0,0.0,0.0,0.0,0.0,0.0,0.0,0.0,0.0,0.0,0.0,0.0,0.0,0.0,0.0,0.0,0.0,0.0,0.0,0.0,0.0,0.0,0.0,0.0,0.0,0.0,0.0,0.0],[0.0,0.0,0.0,0.0,0.0,0.0,0.0,0.0,0.0,0.0,0.0,0.0,0.0,0.0,0.0,0.0,0.0,0.0,0.0,0.0,0.0,0.0,0.0,0.0,0.0,0.0,0.0,0.0,0.0,0.0,0.0,0.0,0.0,0.0,0.0,0.0,0.0,0.0,0.0,0.0,0.0,0.0,0.0,0.0,0.0,0.0,0.0,0.0,0.01,0.0,0.0,0.0,0.99,1.0,1.0,1.0,1.0,1.0,1.0,1.0,0.99,0.0,0.0,0.0,0.0,0.0,0.0,0.0,0.0,0.0,0.0,0.0,0.0,0.01,0.0,0.01,0.01,0.02,0.01,0.0,0.0,0.0,0.0,0.0,0.0,0.0,0.0,0.0,0.0,0.0,0.0,0.0,0.0,0.0,0.0,0.0,0.0,0.0,0.0,0.0,0.0,0.0,0.0,0.0,0.0,0.0,0.0,0.0,0.0,0.0,0.0,0.0,0.0,0.0,0.0,0.0,0.0,0.0,0.0,0.0,0.0,0.0,0.0,0.0,0.0,0.0,0.0,0.0,0.0,0.0,0.0,0.0,0.0,0.0,0.0,0.0,0.0,0.0,0.0,0.0,0.0,0.0,0.0,0.0,0.0,0.0,0.0,0.0,0.0,0.0,0.0,0.0,0.0,0.0,0.0,0.0,0.0,0.0,0.0,0.0,0.0,0.0,0.0,0.0,0.0,0.0,0.0,0.0,0.0,0.0,0.0,0.0,0.0,0.0,0.0,0.0,0.0,0.0,0.0,0.0,0.0,0.0,0.0,0.0,0.0,0.0,0.0,0.0,0.0,0.0,0.0,0.0,0.0,0.0,0.0,0.0,0.0,0.0,0.0,0.0,0.0,0.0,0.0,0.0,0.0,0.0],[0.0,0.0,0.0,0.0,0.0,0.0,0.0,0.0,0.0,0.0,0.0,0.0,0.0,0.0,0.0,0.0,0.0,0.0,0.0,0.0,0.0,0.0,0.0,0.0,0.0,0.0,0.0,0.0,0.0,0.0,0.0,0.0,0.0,0.0,0.0,0.0,0.0,0.0,0.0,0.0,0.0,0.0,0.0,0.0,0.0,0.0,0.0,0.0,0.0,0.0,0.0,0.0,0.0,1.0,1.0,1.0,1.0,1.0,1.0,1.0,1.0,1.0,0.0,0.0,0.0,0.0,0.0,0.0,0.0,0.0,0.0,0.0,0.0,0.0,0.0,0.0,0.0,0.0,0.0,0.0,0.0,0.0,0.0,0.0,0.0,0.0,0.0,0.0,0.0,0.0,0.0,0.0,0.0,0.0,0.0,0.0,0.0,0.0,0.0,0.0,0.0,0.0,0.0,0.0,0.0,0.0,0.0,0.0,0.0,0.0,0.0,0.0,0.0,0.0,0.0,0.0,0.0,0.0,0.0,0.0,0.0,0.0,0.0,0.0,0.0,0.0,0.0,0.0,0.0,0.0,0.0,0.0,0.0,0.0,0.0,0.0,0.0,0.0,0.0,0.0,0.0,0.0,0.0,0.0,0.0,0.0,0.0,0.0,0.0,0.0,0.0,0.0,0.0,0.0,0.0,0.0,0.0,0.0,0.0,0.0,0.0,0.0,0.0,0.0,0.0,0.0,0.0,0.0,0.0,0.0,0.0,0.0,0.0,0.0,0.0,0.0,0.0,0.0,0.0,0.0,0.0,0.0,0.0,0.0,0.0,0.0,0.0,0.0,0.0,0.0,0.0,0.0,0.0,0.0,0.0,0.0,0.0,0.0,0.0,0.0,0.0,0.0,0.0,0.0,0.0,0.0],[0.0,0.0,0.0,0.0,0.0,0.0,0.0,0.0,0.0,0.0,0.0,0.0,0.0,0.0,0.0,0.0,0.0,0.0,0.01,0.0,0.0,0.0,0.0,0.0,0.0,0.0,0.0,0.0,0.0,0.0,0.0,0.0,0.0,0.0,0.0,0.0,0.0,0.0,0.0,0.0,0.0,0.0,0.0,0.0,0.0,0.0,0.01,0.01,0.03,0.0,0.01,0.0,0.0,0.0,1.0,0.99,1.0,1.0,1.0,1.0,1.0,1.0,0.98,0.0,0.0,0.0,0.0,0.0,0.0,0.0,0.0,0.11,0.0,0.02,0.01,0.02,0.02,0.1,0.01,0.0,0.0,0.09,0.0,0.0,0.0,0.01,0.0,0.0,0.0,0.0,0.0,0.0,0.0,0.0,0.0,0.0,0.0,0.0,0.0,0.0,0.0,0.0,0.0,0.0,0.0,0.0,0.0,0.0,0.0,0.0,0.0,0.0,0.0,0.0,0.0,0.0,0.0,0.0,0.0,0.0,0.0,0.0,0.0,0.0,0.0,0.0,0.0,0.0,0.0,0.0,0.0,0.0,0.0,0.0,0.0,0.0,0.0,0.0,0.0,0.0,0.0,0.0,0.0,0.0,0.0,0.0,0.0,0.0,0.0,0.0,0.0,0.0,0.0,0.0,0.0,0.0,0.0,0.0,0.0,0.0,0.0,0.0,0.0,0.0,0.0,0.0,0.0,0.0,0.0,0.0,0.0,0.0,0.0,0.0,0.0,0.0,0.0,0.0,0.0,0.0,0.0,0.0,0.0,0.0,0.0,0.0,0.0,0.0,0.0,0.0,0.0,0.0,0.0,0.0,0.0,0.0,0.0,0.0,0.0,0.0,0.0,0.0,0.0,0.0,0.0,0.0],[0.0,0.0,0.0,0.0,0.0,0.0,0.0,0.0,0.0,0.0,0.0,0.0,0.0,0.0,0.0,0.0,0.0,0.0,0.0,0.0,0.0,0.0,0.0,0.0,0.0,0.0,0.0,0.0,0.0,0.0,0.0,0.0,0.0,0.0,0.0,0.0,0.0,0.0,0.0,0.0,0.0,0.0,0.0,0.0,0.0,0.0,0.0,0.0,0.0,0.0,0.0,0.0,0.0,0.0,0.0,1.0,1.0,1.0,1.0,1.0,1.0,1.0,0.98,0.0,0.0,0.0,0.0,0.62,0.0,0.0,0.0,0.62,0.03,0.09,0.02,0.03,0.02,0.05,0.01,0.0,0.0,0.02,0.0,0.0,0.0,0.0,0.0,0.0,0.0,0.0,0.0,0.0,0.0,0.0,0.0,0.0,0.0,0.0,0.0,0.0,0.0,0.0,0.0,0.0,0.0,0.0,0.0,0.0,0.0,0.0,0.0,0.0,0.0,0.0,0.0,0.0,0.0,0.0,0.0,0.0,0.0,0.0,0.0,0.0,0.0,0.0,0.0,0.0,0.0,0.0,0.0,0.0,0.0,0.0,0.0,0.0,0.0,0.0,0.0,0.0,0.0,0.0,0.0,0.0,0.0,0.0,0.0,0.0,0.0,0.0,0.0,0.0,0.0,0.0,0.0,0.0,0.0,0.0,0.0,0.0,0.0,0.0,0.0,0.0,0.0,0.0,0.0,0.0,0.0,0.0,0.0,0.0,0.0,0.0,0.0,0.0,0.0,0.0,0.0,0.0,0.0,0.0,0.0,0.0,0.0,0.0,0.0,0.0,0.0,0.0,0.0,0.0,0.0,0.0,0.0,0.0,0.0,0.0,0.0,0.0,0.0,0.0,0.0,0.0,0.0,0.0],[0.0,0.0,0.0,0.0,0.0,0.0,0.0,0.0,0.0,0.0,0.0,0.0,0.0,0.0,0.0,0.0,0.0,0.0,0.0,0.0,0.0,0.0,0.0,0.0,0.0,0.0,0.0,0.0,0.0,0.0,0.0,0.0,0.0,0.0,0.0,0.0,0.0,0.0,0.0,0.0,0.0,0.0,0.0,0.0,0.0,0.0,0.0,0.0,0.0,0.0,0.0,0.0,0.0,0.0,0.0,0.06,0.99,1.0,1.0,1.0,1.0,1.0,0.99,0.0,0.0,0.0,0.0,0.0,0.0,0.0,0.0,0.0,0.0,0.0,0.0,0.0,0.0,0.0,0.0,0.0,0.0,0.0,0.0,0.0,0.0,0.0,0.0,0.0,0.0,0.0,0.0,0.0,0.0,0.0,0.0,0.0,0.0,0.0,0.0,0.0,0.0,0.0,0.0,0.0,0.0,0.0,0.0,0.0,0.0,0.0,0.0,0.0,0.0,0.0,0.0,0.0,0.0,0.0,0.0,0.0,0.0,0.0,0.0,0.0,0.0,0.0,0.0,0.0,0.0,0.0,0.0,0.0,0.0,0.0,0.0,0.0,0.0,0.0,0.0,0.0,0.0,0.0,0.0,0.0,0.0,0.0,0.0,0.0,0.0,0.0,0.0,0.0,0.0,0.0,0.0,0.0,0.0,0.0,0.0,0.0,0.0,0.0,0.0,0.0,0.0,0.0,0.0,0.0,0.0,0.0,0.0,0.0,0.0,0.0,0.0,0.0,0.0,0.0,0.0,0.0,0.0,0.0,0.0,0.0,0.0,0.0,0.0,0.0,0.0,0.0,0.0,0.0,0.0,0.0,0.0,0.0,0.0,0.0,0.0,0.0,0.0,0.0,0.0,0.0,0.0,0.0],[0.0,0.0,0.0,0.0,0.0,0.0,0.0,0.0,0.0,0.0,0.0,0.0,0.0,0.0,0.0,0.0,0.0,0.0,0.0,0.0,0.0,0.0,0.0,0.0,0.0,0.0,0.0,0.0,0.0,0.0,0.0,0.0,0.0,0.0,0.0,0.0,0.0,0.0,0.0,0.0,0.0,0.0,0.0,0.0,0.0,0.0,0.0,0.0,0.0,0.0,0.0,0.0,0.0,0.0,0.0,0.0,0.0,1.0,1.0,1.0,1.0,1.0,1.0,0.02,0.0,0.0,0.0,0.0,0.0,0.0,0.0,0.0,0.0,0.0,0.0,0.0,0.0,0.0,0.0,0.0,0.0,0.0,0.0,0.0,0.0,0.0,0.0,0.0,0.0,0.0,0.0,0.0,0.0,0.0,0.0,0.0,0.0,0.0,0.0,0.0,0.0,0.0,0.0,0.0,0.0,0.0,0.0,0.0,0.0,0.0,0.0,0.0,0.0,0.0,0.0,0.0,0.0,0.0,0.0,0.0,0.0,0.0,0.0,0.0,0.0,0.0,0.0,0.0,0.0,0.0,0.0,0.0,0.0,0.0,0.0,0.0,0.0,0.0,0.0,0.0,0.0,0.0,0.0,0.0,0.0,0.0,0.0,0.0,0.0,0.0,0.0,0.0,0.0,0.0,0.0,0.0,0.0,0.0,0.0,0.0,0.0,0.0,0.0,0.0,0.0,0.0,0.0,0.0,0.0,0.0,0.0,0.0,0.0,0.0,0.0,0.0,0.0,0.0,0.0,0.0,0.0,0.0,0.0,0.0,0.0,0.0,0.0,0.0,0.0,0.0,0.0,0.0,0.0,0.0,0.0,0.0,0.0,0.0,0.0,0.0,0.0,0.0,0.0,0.0,0.0,0.0],[0.0,0.0,0.0,0.0,0.0,0.0,0.0,0.0,0.0,0.0,0.0,0.0,0.0,0.0,0.0,0.0,0.0,0.0,0.0,0.0,0.0,0.0,0.0,0.0,0.0,0.0,0.0,0.0,0.0,0.0,0.0,0.0,0.0,0.0,0.0,0.0,0.0,0.0,0.0,0.0,0.0,0.0,0.0,0.0,0.0,0.0,0.0,0.0,0.0,0.0,0.0,0.0,0.0,0.0,0.0,0.0,0.0,0.0,0.98,0.98,0.99,1.0,1.0,1.0,0.91,0.0,0.98,0.95,0.0,0.0,0.0,0.75,0.0,0.0,0.01,0.0,0.0,0.0,0.0,0.0,0.0,0.0,0.0,0.0,0.0,0.0,0.0,0.0,0.0,0.0,0.0,0.0,0.0,0.0,0.0,0.0,0.0,0.0,0.0,0.0,0.0,0.0,0.0,0.0,0.0,0.0,0.0,0.0,0.0,0.0,0.0,0.0,0.0,0.0,0.0,0.0,0.0,0.0,0.0,0.0,0.0,0.0,0.0,0.0,0.0,0.0,0.0,0.0,0.0,0.0,0.0,0.0,0.0,0.0,0.0,0.0,0.0,0.0,0.0,0.0,0.0,0.0,0.0,0.0,0.0,0.0,0.0,0.0,0.0,0.0,0.0,0.0,0.0,0.0,0.0,0.0,0.0,0.0,0.0,0.0,0.0,0.0,0.0,0.0,0.0,0.0,0.0,0.0,0.0,0.0,0.0,0.0,0.0,0.0,0.0,0.0,0.0,0.0,0.0,0.0,0.0,0.0,0.0,0.0,0.0,0.0,0.0,0.0,0.0,0.0,0.0,0.0,0.0,0.0,0.0,0.0,0.0,0.0,0.0,0.0,0.0,0.0,0.0,0.0,0.0,0.0],[0.0,0.0,0.0,0.0,0.0,0.0,0.0,0.0,0.0,0.0,0.0,0.0,0.0,0.0,0.0,0.0,0.0,0.0,0.0,0.0,0.0,0.0,0.0,0.0,0.0,0.0,0.0,0.0,0.0,0.0,0.0,0.0,0.0,0.0,0.0,0.0,0.0,0.0,0.0,0.0,0.0,0.0,0.0,0.0,0.0,0.0,0.0,0.0,0.0,0.0,0.0,0.0,0.0,0.0,0.0,0.0,0.0,0.0,0.0,0.0,0.0,0.02,1.0,1.0,1.0,1.0,1.0,0.83,0.0,0.0,0.0,0.0,0.0,0.0,0.0,0.0,0.0,0.0,0.0,0.0,0.0,0.0,0.0,0.0,0.0,0.0,0.0,0.0,0.0,0.0,0.0,0.0,0.0,0.0,0.0,0.0,0.0,0.0,0.0,0.0,0.0,0.0,0.0,0.0,0.0,0.0,0.0,0.0,0.0,0.0,0.0,0.0,0.0,0.0,0.0,0.0,0.0,0.0,0.0,0.0,0.0,0.0,0.0,0.0,0.0,0.0,0.0,0.0,0.0,0.0,0.0,0.0,0.0,0.0,0.0,0.0,0.0,0.0,0.0,0.0,0.0,0.0,0.0,0.0,0.0,0.0,0.0,0.0,0.0,0.0,0.0,0.0,0.0,0.0,0.0,0.0,0.0,0.0,0.0,0.0,0.0,0.0,0.0,0.0,0.0,0.0,0.0,0.0,0.0,0.0,0.0,0.0,0.0,0.0,0.0,0.0,0.0,0.0,0.0,0.0,0.0,0.0,0.0,0.0,0.0,0.0,0.0,0.0,0.0,0.0,0.0,0.0,0.0,0.0,0.0,0.0,0.0,0.0,0.0,0.0,0.0,0.0,0.0,0.0,0.0,0.0],[0.0,0.0,0.0,0.0,0.0,0.0,0.0,0.0,0.0,0.0,0.0,0.0,0.0,0.0,0.0,0.0,0.0,0.0,0.0,0.0,0.0,0.0,0.0,0.0,0.0,0.0,0.0,0.0,0.0,0.0,0.0,0.0,0.0,0.0,0.0,0.0,0.0,0.0,0.0,0.0,0.0,0.0,0.0,0.0,0.0,0.0,0.0,0.0,0.0,0.0,0.0,0.0,0.0,0.0,0.0,0.0,0.0,0.0,0.0,0.0,0.0,0.0,0.91,1.0,1.0,1.0,1.0,0.99,0.0,0.0,0.0,0.0,0.0,0.0,0.0,0.0,0.0,0.0,0.0,0.0,0.0,0.0,0.0,0.0,0.0,0.01,0.01,0.01,0.01,0.0,0.0,0.0,0.0,0.0,0.0,0.0,0.0,0.0,0.0,0.0,0.0,0.0,0.0,0.0,0.0,0.0,0.0,0.0,0.0,0.0,0.0,0.0,0.0,0.0,0.0,0.0,0.0,0.0,0.0,0.0,0.0,0.0,0.0,0.0,0.0,0.0,0.0,0.0,0.0,0.0,0.0,0.0,0.0,0.0,0.0,0.0,0.0,0.0,0.0,0.0,0.0,0.0,0.0,0.0,0.0,0.0,0.0,0.0,0.0,0.0,0.0,0.0,0.0,0.0,0.0,0.0,0.0,0.0,0.0,0.0,0.0,0.0,0.0,0.0,0.0,0.0,0.0,0.0,0.0,0.0,0.0,0.0,0.0,0.0,0.0,0.0,0.0,0.0,0.0,0.0,0.0,0.0,0.0,0.0,0.0,0.0,0.0,0.0,0.0,0.0,0.0,0.0,0.0,0.0,0.0,0.01,0.0,0.0,0.0,0.0,0.0,0.0,0.0,0.0,0.0,0.0],[0.0,0.0,0.0,0.0,0.0,0.0,0.0,0.0,0.0,0.0,0.0,0.0,0.0,0.0,0.0,0.0,0.0,0.0,0.0,0.0,0.0,0.0,0.0,0.0,0.0,0.0,0.0,0.0,0.0,0.0,0.0,0.0,0.0,0.0,0.0,0.0,0.0,0.0,0.0,0.0,0.0,0.0,0.0,0.0,0.0,0.0,0.0,0.0,0.0,0.0,0.0,0.0,0.0,0.0,0.0,0.0,0.0,0.0,0.0,0.0,0.0,0.0,0.0,1.0,1.0,1.0,1.0,1.0,0.01,0.0,0.0,0.0,0.0,0.0,0.0,0.0,0.0,0.0,0.0,0.0,0.0,0.0,0.0,0.0,0.0,0.0,0.0,0.0,0.0,0.0,0.0,0.0,0.0,0.0,0.0,0.0,0.0,0.0,0.0,0.0,0.0,0.0,0.0,0.0,0.0,0.0,0.0,0.0,0.0,0.0,0.0,0.0,0.0,0.0,0.0,0.0,0.0,0.0,0.0,0.0,0.0,0.0,0.0,0.0,0.0,0.0,0.0,0.0,0.0,0.0,0.0,0.0,0.0,0.0,0.0,0.0,0.0,0.0,0.0,0.0,0.0,0.0,0.0,0.0,0.0,0.0,0.0,0.0,0.0,0.0,0.0,0.0,0.0,0.0,0.0,0.0,0.0,0.0,0.0,0.0,0.0,0.0,0.0,0.0,0.0,0.0,0.0,0.0,0.0,0.0,0.0,0.0,0.0,0.0,0.0,0.0,0.0,0.0,0.0,0.0,0.0,0.0,0.0,0.0,0.0,0.0,0.0,0.0,0.0,0.0,0.0,0.0,0.0,0.0,0.0,0.0,0.0,0.0,0.0,0.0,0.0,0.0,0.0,0.0,0.0,0.0],[0.0,0.0,0.0,0.0,0.0,0.0,0.0,0.0,0.0,0.0,0.0,0.0,0.0,0.0,0.0,0.0,0.0,0.0,0.0,0.0,0.0,0.0,0.0,0.0,0.0,0.0,0.0,0.0,0.0,0.0,0.0,0.0,0.0,0.0,0.0,0.0,0.0,0.0,0.0,0.0,0.0,0.0,0.0,0.0,0.0,0.0,0.0,0.0,0.0,0.0,0.0,0.0,0.0,0.0,0.0,0.0,0.0,0.0,0.0,0.0,0.0,0.0,0.98,1.0,1.0,1.0,1.0,1.0,0.99,0.0,0.0,0.15,0.0,0.0,0.01,0.0,0.0,0.0,0.0,0.0,0.0,0.0,0.0,0.0,0.0,0.0,0.0,0.0,0.0,0.0,0.0,0.0,0.0,0.0,0.0,0.0,0.0,0.0,0.0,0.0,0.0,0.0,0.0,0.0,0.0,0.0,0.0,0.0,0.0,0.0,0.0,0.0,0.0,0.0,0.0,0.0,0.0,0.0,0.0,0.0,0.0,0.0,0.0,0.0,0.0,0.0,0.0,0.0,0.0,0.0,0.0,0.0,0.0,0.0,0.0,0.0,0.0,0.0,0.0,0.0,0.0,0.0,0.0,0.0,0.0,0.0,0.0,0.0,0.0,0.0,0.0,0.0,0.0,0.0,0.0,0.0,0.0,0.0,0.0,0.0,0.0,0.0,0.0,0.0,0.0,0.0,0.0,0.0,0.0,0.0,0.0,0.0,0.0,0.0,0.0,0.0,0.0,0.0,0.0,0.0,0.0,0.0,0.0,0.0,0.0,0.0,0.0,0.0,0.0,0.0,0.0,0.0,0.0,0.0,0.0,0.0,0.0,0.0,0.0,0.0,0.0,0.0,0.0,0.0,0.0,0.0],[0.0,0.0,0.0,0.0,0.0,0.0,0.0,0.0,0.0,0.0,0.0,0.0,0.0,0.0,0.0,0.0,0.0,0.0,0.0,0.0,0.0,0.0,0.0,0.0,0.0,0.0,0.0,0.0,0.0,0.0,0.0,0.0,0.0,0.0,0.0,0.0,0.0,0.0,0.0,0.0,0.0,0.0,0.0,0.0,0.0,0.0,0.0,0.0,0.0,0.0,0.0,0.0,0.0,0.0,0.0,0.0,0.0,0.0,0.0,0.62,0.0,0.0,0.95,0.83,0.99,1.0,1.0,1.0,1.0,0.01,0.0,0.95,0.31,0.03,0.04,0.01,0.0,0.0,0.0,0.01,0.0,0.0,0.0,0.01,0.0,0.0,0.0,0.01,0.01,0.0,0.0,0.0,0.0,0.0,0.0,0.0,0.0,0.0,0.0,0.0,0.0,0.0,0.0,0.0,0.0,0.0,0.0,0.0,0.0,0.0,0.0,0.0,0.0,0.0,0.0,0.0,0.0,0.0,0.0,0.0,0.0,0.0,0.0,0.0,0.0,0.0,0.0,0.0,0.0,0.0,0.0,0.0,0.0,0.0,0.0,0.0,0.0,0.0,0.0,0.0,0.0,0.0,0.0,0.0,0.0,0.0,0.0,0.0,0.0,0.0,0.0,0.0,0.0,0.0,0.0,0.0,0.0,0.0,0.0,0.0,0.0,0.0,0.0,0.0,0.0,0.0,0.0,0.0,0.0,0.0,0.0,0.0,0.0,0.0,0.0,0.0,0.0,0.0,0.0,0.0,0.0,0.0,0.0,0.0,0.0,0.0,0.0,0.0,0.0,0.0,0.0,0.0,0.0,0.0,0.0,0.0,0.0,0.0,0.0,0.0,0.0,0.0,0.0,0.0,0.0,0.0],[0.0,0.0,0.0,0.0,0.0,0.0,0.0,0.0,0.0,0.0,0.0,0.0,0.0,0.0,0.0,0.0,0.0,0.0,0.0,0.0,0.0,0.0,0.0,0.0,0.0,0.0,0.0,0.0,0.0,0.0,0.0,0.0,0.0,0.0,0.0,0.0,0.0,0.0,0.0,0.0,0.0,0.0,0.0,0.0,0.0,0.0,0.0,0.0,0.0,0.0,0.0,0.0,0.0,0.0,0.0,0.0,0.0,0.0,0.0,0.0,0.0,0.0,0.0,0.0,0.0,0.01,0.99,1.0,1.0,1.0,1.0,0.98,0.71,0.02,0.03,0.01,0.0,0.0,0.0,0.0,0.0,0.0,0.0,0.0,0.0,0.0,0.0,0.0,0.0,0.0,0.0,0.0,0.0,0.0,0.0,0.0,0.0,0.0,0.0,0.0,0.0,0.0,0.0,0.0,0.0,0.0,0.0,0.0,0.0,0.0,0.0,0.0,0.0,0.0,0.0,0.0,0.0,0.0,0.0,0.0,0.0,0.0,0.0,0.0,0.0,0.0,0.0,0.0,0.0,0.0,0.0,0.0,0.0,0.0,0.0,0.0,0.0,0.0,0.0,0.0,0.0,0.0,0.0,0.0,0.0,0.0,0.0,0.0,0.0,0.0,0.0,0.0,0.0,0.0,0.0,0.0,0.0,0.0,0.0,0.0,0.0,0.0,0.0,0.0,0.0,0.0,0.0,0.0,0.0,0.0,0.0,0.0,0.0,0.0,0.0,0.0,0.0,0.0,0.0,0.0,0.0,0.0,0.0,0.0,0.0,0.0,0.0,0.0,0.0,0.0,0.0,0.0,0.0,0.0,0.0,0.0,0.0,0.0,0.0,0.0,0.0,0.0,0.0,0.0,0.0,0.0],[0.0,0.0,0.0,0.0,0.0,0.0,0.0,0.0,0.0,0.0,0.0,0.0,0.0,0.0,0.0,0.0,0.0,0.0,0.0,0.0,0.0,0.0,0.0,0.0,0.0,0.0,0.0,0.0,0.0,0.0,0.0,0.0,0.0,0.0,0.0,0.0,0.0,0.0,0.0,0.0,0.0,0.0,0.0,0.0,0.0,0.0,0.0,0.0,0.0,0.0,0.0,0.0,0.0,0.0,0.0,0.0,0.0,0.0,0.0,0.0,0.0,0.0,0.0,0.0,0.0,0.0,0.0,0.01,1.0,1.0,1.0,0.99,0.87,0.11,0.08,0.19,0.01,0.01,0.01,0.01,0.01,0.01,0.01,0.01,0.01,0.01,0.01,0.01,0.0,0.01,0.0,0.0,0.01,0.0,0.0,0.0,0.0,0.0,0.0,0.0,0.0,0.0,0.0,0.0,0.0,0.0,0.0,0.0,0.0,0.0,0.0,0.0,0.0,0.0,0.0,0.0,0.0,0.0,0.0,0.0,0.0,0.0,0.0,0.0,0.0,0.0,0.0,0.0,0.0,0.0,0.0,0.0,0.0,0.0,0.0,0.0,0.0,0.0,0.0,0.0,0.0,0.0,0.0,0.0,0.0,0.0,0.0,0.0,0.0,0.0,0.0,0.0,0.0,0.0,0.0,0.0,0.0,0.0,0.0,0.0,0.0,0.0,0.0,0.0,0.0,0.0,0.0,0.0,0.0,0.0,0.0,0.0,0.0,0.0,0.0,0.0,0.0,0.0,0.0,0.0,0.0,0.0,0.0,0.0,0.0,0.0,0.0,0.0,0.0,0.0,0.0,0.0,0.0,0.0,0.0,0.0,0.0,0.0,0.0,0.0,0.0,0.0,0.0,0.0,0.0,0.0],[0.0,0.0,0.0,0.0,0.0,0.0,0.0,0.0,0.0,0.0,0.0,0.0,0.0,0.0,0.0,0.0,0.0,0.0,0.0,0.0,0.0,0.0,0.0,0.0,0.0,0.0,0.0,0.0,0.0,0.0,0.0,0.0,0.0,0.0,0.0,0.0,0.0,0.0,0.0,0.0,0.0,0.0,0.0,0.0,0.0,0.0,0.0,0.0,0.0,0.0,0.0,0.0,0.0,0.0,0.0,0.0,0.0,0.0,0.0,0.0,0.0,0.0,0.0,0.0,0.0,0.0,0.0,0.0,1.0,1.0,1.0,1.0,0.94,0.16,0.08,0.39,0.02,0.02,0.01,0.0,0.03,0.01,0.01,0.01,0.01,0.01,0.0,0.01,0.0,0.0,0.0,0.0,0.0,0.0,0.0,0.0,0.0,0.0,0.0,0.0,0.0,0.0,0.0,0.0,0.0,0.0,0.0,0.0,0.0,0.0,0.0,0.0,0.0,0.0,0.0,0.0,0.0,0.0,0.0,0.0,0.0,0.0,0.0,0.0,0.0,0.0,0.0,0.0,0.0,0.0,0.0,0.0,0.0,0.0,0.0,0.0,0.0,0.0,0.0,0.0,0.0,0.0,0.0,0.0,0.0,0.0,0.0,0.0,0.0,0.0,0.0,0.0,0.0,0.0,0.0,0.0,0.0,0.0,0.0,0.0,0.0,0.0,0.0,0.0,0.0,0.0,0.0,0.0,0.0,0.0,0.0,0.0,0.0,0.0,0.0,0.0,0.0,0.0,0.0,0.0,0.0,0.0,0.0,0.0,0.0,0.0,0.0,0.0,0.0,0.0,0.0,0.0,0.0,0.0,0.0,0.0,0.0,0.0,0.0,0.0,0.0,0.0,0.0,0.0,0.0,0.0],[0.0,0.0,0.0,0.0,0.0,0.0,0.0,0.0,0.0,0.0,0.0,0.0,0.0,0.0,0.0,0.0,0.0,0.0,0.0,0.0,0.0,0.0,0.0,0.0,0.0,0.0,0.0,0.0,0.0,0.0,0.0,0.0,0.0,0.0,0.0,0.0,0.0,0.0,0.0,0.0,0.0,0.0,0.0,0.0,0.0,0.0,0.0,0.0,0.0,0.0,0.0,0.0,0.0,0.0,0.0,0.0,0.0,0.0,0.11,0.62,0.0,0.0,0.75,0.0,0.0,0.0,0.15,0.95,0.98,0.99,1.0,1.0,1.0,0.49,0.16,0.27,0.05,0.03,0.0,0.01,0.01,0.01,0.01,0.01,0.0,0.0,0.0,0.01,0.0,0.0,0.0,0.0,0.0,0.0,0.0,0.0,0.0,0.0,0.0,0.0,0.0,0.0,0.0,0.0,0.0,0.0,0.0,0.0,0.0,0.0,0.0,0.0,0.0,0.0,0.0,0.0,0.0,0.0,0.0,0.0,0.0,0.0,0.0,0.0,0.0,0.0,0.0,0.0,0.0,0.0,0.0,0.0,0.0,0.0,0.0,0.0,0.0,0.0,0.0,0.0,0.0,0.0,0.0,0.0,0.0,0.0,0.0,0.0,0.0,0.0,0.0,0.0,0.0,0.0,0.0,0.0,0.0,0.0,0.0,0.0,0.0,0.0,0.0,0.0,0.0,0.0,0.0,0.0,0.0,0.0,0.0,0.0,0.0,0.0,0.0,0.0,0.0,0.0,0.0,0.0,0.0,0.0,0.0,0.0,0.0,0.0,0.0,0.0,0.0,0.0,0.0,0.0,0.0,0.0,0.0,0.0,0.0,0.0,0.0,0.0,0.0,0.0,0.0,0.0,0.0,0.0],[0.0,0.0,0.0,0.0,0.0,0.0,0.0,0.0,0.0,0.0,0.0,0.0,0.0,0.0,0.0,0.0,0.0,0.0,0.0,0.0,0.0,0.0,0.0,0.0,0.0,0.0,0.0,0.0,0.0,0.0,0.0,0.0,0.0,0.0,0.0,0.0,0.0,0.0,0.0,0.0,0.0,0.0,0.0,0.0,0.0,0.0,0.0,0.0,0.0,0.0,0.0,0.0,0.0,0.0,0.0,0.01,0.0,0.0,0.0,0.03,0.0,0.0,0.0,0.0,0.0,0.0,0.0,0.31,0.71,0.87,0.94,1.0,1.0,1.0,0.9,0.53,0.12,0.01,0.01,0.03,0.02,0.01,0.01,0.02,0.0,0.0,0.0,0.01,0.01,0.0,0.0,0.0,0.0,0.0,0.0,0.0,0.0,0.0,0.0,0.0,0.0,0.0,0.0,0.0,0.0,0.0,0.0,0.0,0.0,0.0,0.0,0.0,0.0,0.0,0.0,0.0,0.0,0.0,0.0,0.0,0.0,0.0,0.0,0.0,0.0,0.0,0.0,0.0,0.0,0.0,0.0,0.0,0.0,0.0,0.0,0.0,0.0,0.0,0.0,0.0,0.0,0.0,0.0,0.0,0.0,0.0,0.0,0.0,0.0,0.0,0.0,0.0,0.0,0.0,0.0,0.0,0.0,0.0,0.0,0.0,0.0,0.0,0.0,0.0,0.0,0.0,0.0,0.0,0.0,0.0,0.0,0.0,0.0,0.0,0.0,0.0,0.0,0.0,0.0,0.0,0.0,0.0,0.0,0.0,0.0,0.0,0.0,0.0,0.0,0.0,0.0,0.0,0.0,0.0,0.0,0.0,0.0,0.0,0.0,0.0,0.0,0.0,0.0,0.0,0.0,0.0],[0.0,0.0,0.0,0.0,0.0,0.0,0.0,0.0,0.0,0.0,0.0,0.0,0.0,0.0,0.0,0.0,0.0,0.0,0.0,0.0,0.0,0.0,0.0,0.0,0.0,0.0,0.0,0.0,0.0,0.0,0.0,0.0,0.0,0.0,0.0,0.0,0.0,0.0,0.0,0.0,0.0,0.0,0.0,0.0,0.0,0.0,0.0,0.01,0.01,0.01,0.08,0.01,0.03,0.0,0.0,0.28,0.01,0.0,0.02,0.09,0.0,0.0,0.0,0.0,0.0,0.0,0.0,0.03,0.02,0.11,0.16,0.49,1.0,1.0,1.0,0.76,0.5,0.04,0.03,0.25,0.06,0.05,0.02,0.06,0.0,0.01,0.0,0.01,0.0,0.0,0.0,0.0,0.0,0.0,0.0,0.0,0.0,0.0,0.0,0.0,0.0,0.0,0.0,0.0,0.0,0.0,0.0,0.0,0.0,0.0,0.0,0.0,0.0,0.0,0.0,0.0,0.0,0.0,0.0,0.0,0.0,0.0,0.0,0.0,0.0,0.0,0.0,0.0,0.0,0.0,0.0,0.0,0.0,0.0,0.0,0.0,0.0,0.0,0.0,0.0,0.0,0.0,0.0,0.0,0.0,0.0,0.0,0.0,0.0,0.0,0.0,0.0,0.0,0.0,0.0,0.0,0.0,0.0,0.0,0.0,0.0,0.0,0.0,0.0,0.0,0.0,0.0,0.0,0.0,0.0,0.0,0.0,0.0,0.0,0.0,0.0,0.0,0.0,0.0,0.0,0.0,0.0,0.0,0.0,0.0,0.0,0.0,0.0,0.0,0.0,0.0,0.0,0.0,0.0,0.0,0.0,0.0,0.0,0.0,0.0,0.0,0.0,0.0,0.0,0.0,0.0],[0.0,0.0,0.0,0.0,0.0,0.0,0.0,0.0,0.0,0.0,0.0,0.0,0.0,0.0,0.0,0.0,0.0,0.0,0.0,0.0,0.0,0.0,0.0,0.0,0.0,0.0,0.0,0.0,0.0,0.0,0.0,0.0,0.0,0.0,0.0,0.0,0.0,0.0,0.0,0.0,0.0,0.0,0.0,0.0,0.0,0.0,0.0,0.01,0.01,0.0,0.01,0.0,0.0,0.0,0.0,0.01,0.0,0.0,0.01,0.02,0.0,0.0,0.01,0.0,0.0,0.0,0.01,0.04,0.03,0.08,0.08,0.16,0.9,1.0,1.0,1.0,0.83,0.04,0.04,0.44,0.2,0.02,0.01,0.16,0.0,0.0,0.0,0.01,0.0,0.0,0.0,0.0,0.0,0.0,0.0,0.0,0.0,0.0,0.0,0.0,0.0,0.0,0.0,0.0,0.0,0.0,0.0,0.0,0.0,0.0,0.0,0.0,0.0,0.0,0.0,0.0,0.0,0.0,0.0,0.0,0.0,0.0,0.0,0.0,0.0,0.0,0.0,0.0,0.0,0.0,0.0,0.0,0.0,0.0,0.0,0.0,0.0,0.0,0.0,0.0,0.0,0.0,0.0,0.0,0.0,0.0,0.0,0.0,0.0,0.0,0.0,0.0,0.0,0.0,0.0,0.0,0.0,0.0,0.0,0.0,0.0,0.0,0.0,0.0,0.0,0.0,0.0,0.0,0.0,0.0,0.0,0.0,0.0,0.0,0.0,0.0,0.0,0.0,0.0,0.0,0.0,0.0,0.0,0.0,0.0,0.0,0.0,0.0,0.0,0.0,0.0,0.0,0.0,0.0,0.0,0.0,0.0,0.0,0.0,0.0,0.0,0.0,0.0,0.0,0.0,0.0],[0.0,0.0,0.0,0.0,0.0,0.0,0.0,0.0,0.0,0.0,0.0,0.0,0.0,0.0,0.0,0.0,0.0,0.0,0.0,0.0,0.0,0.0,0.0,0.0,0.0,0.0,0.0,0.0,0.0,0.0,0.0,0.0,0.0,0.0,0.0,0.0,0.0,0.0,0.0,0.0,0.0,0.0,0.0,0.0,0.0,0.0,0.01,0.03,0.03,0.01,0.02,0.01,0.02,0.0,0.01,0.05,0.01,0.0,0.02,0.03,0.0,0.0,0.0,0.0,0.0,0.0,0.0,0.01,0.01,0.19,0.39,0.27,0.53,0.76,1.0,1.0,1.0,0.52,0.04,0.38,0.38,0.01,0.01,0.02,0.0,0.0,0.0,0.0,0.0,0.0,0.0,0.0,0.0,0.0,0.0,0.0,0.0,0.0,0.0,0.0,0.0,0.0,0.0,0.0,0.0,0.0,0.0,0.0,0.0,0.0,0.0,0.0,0.0,0.0,0.0,0.0,0.0,0.0,0.0,0.0,0.0,0.0,0.0,0.0,0.0,0.0,0.0,0.0,0.0,0.0,0.0,0.0,0.0,0.0,0.0,0.0,0.0,0.0,0.0,0.0,0.0,0.0,0.0,0.0,0.0,0.0,0.0,0.0,0.0,0.0,0.0,0.0,0.0,0.0,0.0,0.0,0.0,0.0,0.0,0.0,0.0,0.0,0.0,0.0,0.0,0.0,0.0,0.0,0.0,0.0,0.0,0.0,0.0,0.0,0.0,0.0,0.0,0.0,0.0,0.0,0.0,0.0,0.0,0.0,0.0,0.0,0.0,0.0,0.0,0.0,0.0,0.0,0.0,0.0,0.0,0.0,0.0,0.0,0.0,0.0,0.0,0.0,0.0,0.0,0.0,0.0],[0.0,0.0,0.0,0.0,0.0,0.0,0.0,0.0,0.0,0.0,0.0,0.0,0.0,0.0,0.0,0.0,0.0,0.0,0.0,0.0,0.0,0.0,0.0,0.0,0.0,0.0,0.0,0.0,0.0,0.0,0.0,0.0,0.0,0.0,0.0,0.0,0.0,0.0,0.0,0.0,0.0,0.0,0.0,0.0,0.0,0.0,0.0,0.02,0.02,0.01,0.11,0.02,0.02,0.0,0.01,0.13,0.01,0.0,0.02,0.02,0.0,0.0,0.0,0.0,0.0,0.0,0.0,0.0,0.0,0.01,0.02,0.05,0.12,0.5,0.83,1.0,1.0,1.0,0.96,0.88,0.61,0.04,0.01,0.0,0.0,0.0,0.0,0.0,0.0,0.0,0.0,0.0,0.0,0.0,0.0,0.0,0.0,0.0,0.0,0.0,0.0,0.0,0.0,0.0,0.0,0.0,0.0,0.0,0.0,0.0,0.0,0.0,0.0,0.0,0.0,0.0,0.0,0.0,0.0,0.0,0.0,0.0,0.0,0.0,0.0,0.0,0.0,0.0,0.0,0.0,0.0,0.0,0.0,0.0,0.0,0.0,0.0,0.0,0.0,0.0,0.0,0.0,0.0,0.0,0.0,0.0,0.0,0.0,0.0,0.0,0.0,0.0,0.0,0.0,0.0,0.0,0.0,0.0,0.0,0.0,0.0,0.0,0.0,0.0,0.0,0.0,0.0,0.0,0.0,0.0,0.0,0.0,0.0,0.0,0.0,0.0,0.0,0.0,0.0,0.0,0.0,0.0,0.0,0.0,0.0,0.0,0.0,0.0,0.0,0.0,0.0,0.0,0.0,0.0,0.0,0.0,0.0,0.0,0.0,0.0,0.0,0.0,0.0,0.0,0.0,0.0],[0.0,0.0,0.0,0.0,0.0,0.0,0.0,0.0,0.0,0.0,0.0,0.0,0.0,0.0,0.0,0.0,0.0,0.0,0.0,0.0,0.0,0.0,0.0,0.0,0.0,0.0,0.0,0.0,0.0,0.0,0.0,0.0,0.0,0.0,0.0,0.0,0.0,0.0,0.0,0.0,0.0,0.0,0.0,0.0,0.0,0.01,0.01,0.06,0.06,0.04,0.16,0.08,0.1,0.0,0.06,0.23,0.02,0.0,0.1,0.05,0.0,0.0,0.0,0.0,0.0,0.0,0.0,0.0,0.0,0.01,0.02,0.03,0.01,0.04,0.04,0.52,1.0,1.0,1.0,0.83,0.77,0.53,0.02,0.0,0.0,0.0,0.0,0.0,0.0,0.0,0.0,0.0,0.0,0.0,0.0,0.0,0.0,0.0,0.0,0.0,0.0,0.0,0.0,0.0,0.0,0.0,0.0,0.0,0.0,0.0,0.0,0.0,0.0,0.0,0.0,0.0,0.0,0.0,0.0,0.0,0.0,0.0,0.0,0.0,0.0,0.0,0.0,0.0,0.0,0.0,0.0,0.0,0.0,0.0,0.0,0.0,0.0,0.0,0.0,0.0,0.0,0.0,0.0,0.0,0.0,0.0,0.0,0.0,0.0,0.0,0.0,0.0,0.0,0.0,0.0,0.0,0.0,0.0,0.0,0.0,0.0,0.0,0.0,0.0,0.0,0.0,0.0,0.0,0.0,0.0,0.0,0.0,0.0,0.0,0.0,0.0,0.0,0.0,0.0,0.0,0.0,0.0,0.0,0.0,0.0,0.0,0.0,0.0,0.0,0.0,0.0,0.0,0.0,0.0,0.0,0.0,0.0,0.0,0.0,0.0,0.0,0.0,0.0,0.0,0.0,0.0],[0.0,0.0,0.0,0.0,0.0,0.0,0.0,0.0,0.0,0.0,0.0,0.0,0.0,0.0,0.0,0.0,0.0,0.0,0.0,0.0,0.0,0.0,0.0,0.0,0.0,0.0,0.0,0.0,0.0,0.0,0.0,0.0,0.0,0.0,0.0,0.0,0.0,0.0,0.0,0.0,0.0,0.01,0.0,0.01,0.0,0.01,0.01,0.06,0.08,0.06,0.23,0.11,0.15,0.0,0.02,0.2,0.01,0.0,0.01,0.01,0.0,0.0,0.0,0.0,0.0,0.0,0.0,0.0,0.0,0.01,0.01,0.0,0.01,0.03,0.04,0.04,0.96,1.0,1.0,1.0,0.9,0.62,0.57,0.0,0.0,0.0,0.0,0.0,0.0,0.0,0.0,0.0,0.0,0.0,0.0,0.0,0.0,0.0,0.0,0.0,0.0,0.0,0.0,0.0,0.0,0.0,0.0,0.0,0.0,0.0,0.0,0.0,0.0,0.0,0.0,0.0,0.0,0.0,0.0,0.0,0.0,0.0,0.0,0.0,0.0,0.0,0.0,0.0,0.0,0.0,0.0,0.0,0.0,0.0,0.0,0.0,0.0,0.0,0.0,0.0,0.0,0.0,0.0,0.0,0.0,0.0,0.0,0.0,0.0,0.0,0.0,0.0,0.0,0.0,0.0,0.0,0.0,0.0,0.0,0.0,0.0,0.0,0.0,0.0,0.0,0.0,0.0,0.0,0.0,0.0,0.0,0.0,0.0,0.0,0.0,0.0,0.0,0.0,0.0,0.0,0.0,0.0,0.0,0.0,0.0,0.0,0.0,0.0,0.0,0.0,0.0,0.0,0.0,0.0,0.0,0.0,0.0,0.0,0.0,0.0,0.0,0.0,0.0,0.0,0.0,0.0],[0.0,0.0,0.0,0.0,0.0,0.0,0.0,0.0,0.0,0.0,0.0,0.0,0.0,0.0,0.0,0.0,0.0,0.0,0.0,0.0,0.0,0.0,0.0,0.0,0.0,0.0,0.0,0.0,0.0,0.0,0.0,0.0,0.0,0.0,0.0,0.0,0.0,0.0,0.0,0.0,0.0,0.01,0.0,0.01,0.0,0.01,0.0,0.03,0.04,0.02,0.12,0.02,0.01,0.0,0.0,0.02,0.0,0.0,0.0,0.0,0.0,0.0,0.0,0.0,0.0,0.0,0.0,0.01,0.0,0.01,0.0,0.01,0.03,0.25,0.44,0.38,0.88,0.83,1.0,1.0,1.0,0.92,0.72,0.57,0.0,0.0,0.0,0.0,0.0,0.0,0.0,0.0,0.0,0.0,0.0,0.0,0.0,0.0,0.0,0.0,0.0,0.0,0.0,0.0,0.0,0.0,0.0,0.0,0.0,0.0,0.0,0.0,0.0,0.0,0.0,0.0,0.0,0.0,0.0,0.0,0.0,0.0,0.0,0.0,0.0,0.0,0.0,0.0,0.0,0.0,0.0,0.0,0.0,0.0,0.0,0.0,0.0,0.0,0.0,0.0,0.0,0.0,0.0,0.0,0.0,0.0,0.0,0.0,0.0,0.0,0.0,0.0,0.0,0.0,0.0,0.0,0.0,0.0,0.0,0.0,0.0,0.0,0.0,0.0,0.0,0.0,0.0,0.0,0.0,0.0,0.0,0.0,0.0,0.0,0.0,0.0,0.0,0.0,0.0,0.0,0.0,0.0,0.0,0.0,0.0,0.0,0.0,0.0,0.0,0.0,0.0,0.0,0.0,0.0,0.0,0.0,0.0,0.0,0.0,0.0,0.0,0.0,0.0,0.0,0.0,0.0],[0.0,0.0,0.0,0.0,0.0,0.0,0.0,0.0,0.0,0.0,0.0,0.0,0.0,0.0,0.0,0.0,0.0,0.0,0.0,0.0,0.0,0.0,0.0,0.0,0.0,0.0,0.0,0.0,0.0,0.0,0.0,0.0,0.0,0.0,0.0,0.0,0.0,0.0,0.0,0.0,0.0,0.0,0.0,0.0,0.0,0.01,0.0,0.04,0.03,0.04,0.06,0.03,0.04,0.0,0.01,0.02,0.0,0.0,0.0,0.0,0.0,0.0,0.0,0.0,0.0,0.0,0.0,0.0,0.0,0.01,0.03,0.01,0.02,0.06,0.2,0.38,0.61,0.77,0.9,1.0,1.0,1.0,0.89,0.55,0.5,0.0,0.0,0.0,0.0,0.0,0.0,0.0,0.0,0.0,0.0,0.0,0.0,0.0,0.0,0.0,0.0,0.0,0.0,0.0,0.0,0.0,0.0,0.0,0.0,0.0,0.0,0.0,0.0,0.0,0.0,0.0,0.0,0.0,0.0,0.0,0.0,0.0,0.0,0.0,0.0,0.0,0.0,0.0,0.0,0.0,0.0,0.0,0.0,0.0,0.0,0.0,0.0,0.0,0.0,0.0,0.0,0.0,0.0,0.0,0.0,0.0,0.0,0.0,0.0,0.0,0.0,0.0,0.0,0.0,0.0,0.0,0.0,0.0,0.0,0.0,0.0,0.0,0.0,0.0,0.0,0.0,0.0,0.0,0.0,0.0,0.0,0.0,0.0,0.0,0.0,0.0,0.0,0.0,0.0,0.0,0.0,0.0,0.0,0.0,0.0,0.0,0.0,0.0,0.0,0.0,0.0,0.0,0.0,0.0,0.0,0.0,0.0,0.0,0.0,0.0,0.0,0.0,0.0,0.0,0.0,0.0],[0.0,0.0,0.0,0.0,0.0,0.0,0.0,0.0,0.0,0.0,0.0,0.0,0.0,0.0,0.0,0.0,0.0,0.0,0.0,0.0,0.0,0.0,0.0,0.0,0.0,0.0,0.0,0.0,0.0,0.0,0.0,0.0,0.0,0.0,0.0,0.0,0.0,0.0,0.0,0.0,0.0,0.0,0.0,0.01,0.0,0.02,0.01,0.1,0.1,0.06,0.13,0.08,0.05,0.0,0.08,0.17,0.0,0.0,0.09,0.02,0.0,0.0,0.0,0.0,0.0,0.0,0.0,0.0,0.0,0.01,0.01,0.01,0.01,0.05,0.02,0.01,0.04,0.53,0.62,0.92,1.0,1.0,1.0,0.91,0.64,0.47,0.01,0.0,0.0,0.0,0.0,0.0,0.0,0.0,0.0,0.0,0.0,0.0,0.0,0.0,0.0,0.0,0.0,0.0,0.0,0.0,0.0,0.0,0.0,0.0,0.0,0.0,0.0,0.0,0.0,0.0,0.0,0.0,0.0,0.0,0.0,0.0,0.0,0.0,0.0,0.0,0.0,0.0,0.0,0.0,0.0,0.0,0.0,0.0,0.0,0.0,0.0,0.0,0.0,0.0,0.0,0.0,0.0,0.0,0.0,0.0,0.0,0.0,0.0,0.0,0.0,0.0,0.0,0.0,0.0,0.0,0.0,0.0,0.0,0.0,0.0,0.0,0.0,0.0,0.0,0.0,0.0,0.0,0.0,0.0,0.0,0.0,0.0,0.0,0.0,0.0,0.0,0.0,0.0,0.0,0.0,0.0,0.0,0.0,0.0,0.0,0.0,0.0,0.0,0.0,0.0,0.0,0.0,0.0,0.0,0.0,0.0,0.0,0.0,0.0,0.0,0.0,0.0,0.0,0.0,0.0],[0.0,0.0,0.0,0.0,0.0,0.0,0.0,0.0,0.0,0.0,0.0,0.0,0.0,0.0,0.0,0.0,0.0,0.0,0.0,0.0,0.0,0.0,0.0,0.0,0.0,0.0,0.0,0.0,0.0,0.0,0.0,0.0,0.0,0.0,0.0,0.0,0.0,0.0,0.0,0.0,0.0,0.01,0.0,0.01,0.0,0.02,0.02,0.11,0.14,0.05,0.13,0.03,0.01,0.0,0.0,0.01,0.0,0.0,0.0,0.0,0.0,0.0,0.0,0.0,0.0,0.0,0.0,0.0,0.0,0.01,0.01,0.01,0.01,0.02,0.01,0.01,0.01,0.02,0.57,0.72,0.89,1.0,1.0,1.0,0.92,0.54,0.47,0.01,0.0,0.0,0.0,0.0,0.0,0.0,0.0,0.0,0.0,0.0,0.0,0.0,0.0,0.0,0.0,0.0,0.0,0.0,0.0,0.0,0.0,0.0,0.0,0.0,0.0,0.0,0.0,0.0,0.0,0.0,0.0,0.0,0.0,0.0,0.0,0.0,0.0,0.0,0.0,0.0,0.0,0.0,0.0,0.0,0.0,0.0,0.0,0.0,0.0,0.0,0.0,0.0,0.0,0.0,0.0,0.0,0.0,0.0,0.0,0.0,0.0,0.0,0.0,0.0,0.0,0.0,0.0,0.0,0.0,0.0,0.0,0.0,0.0,0.0,0.0,0.0,0.0,0.0,0.0,0.0,0.0,0.0,0.0,0.0,0.0,0.0,0.0,0.0,0.0,0.0,0.0,0.0,0.0,0.0,0.0,0.0,0.0,0.0,0.0,0.0,0.0,0.0,0.0,0.0,0.0,0.0,0.0,0.0,0.0,0.0,0.0,0.0,0.0,0.0,0.0,0.0,0.0,0.0],[0.0,0.0,0.0,0.0,0.0,0.0,0.0,0.0,0.0,0.0,0.0,0.0,0.0,0.0,0.0,0.0,0.0,0.0,0.0,0.0,0.0,0.0,0.0,0.0,0.0,0.0,0.0,0.0,0.0,0.0,0.0,0.0,0.0,0.0,0.0,0.0,0.0,0.0,0.0,0.0,0.0,0.0,0.0,0.01,0.0,0.03,0.03,0.06,0.06,0.01,0.02,0.01,0.0,0.0,0.0,0.01,0.0,0.0,0.0,0.0,0.0,0.0,0.0,0.0,0.0,0.0,0.0,0.01,0.0,0.01,0.01,0.01,0.02,0.06,0.16,0.02,0.0,0.0,0.0,0.57,0.55,0.91,1.0,1.0,1.0,0.9,0.57,0.59,0.02,0.0,0.0,0.0,0.0,0.0,0.0,0.0,0.0,0.0,0.0,0.0,0.0,0.0,0.0,0.0,0.0,0.0,0.0,0.0,0.0,0.0,0.0,0.0,0.0,0.0,0.0,0.0,0.0,0.0,0.0,0.0,0.0,0.0,0.0,0.0,0.0,0.0,0.0,0.0,0.0,0.0,0.0,0.0,0.0,0.0,0.0,0.0,0.0,0.0,0.0,0.0,0.0,0.0,0.0,0.0,0.0,0.0,0.0,0.0,0.0,0.0,0.0,0.0,0.0,0.0,0.0,0.0,0.0,0.0,0.0,0.0,0.0,0.0,0.0,0.0,0.0,0.0,0.0,0.0,0.0,0.0,0.0,0.0,0.0,0.0,0.0,0.0,0.0,0.0,0.0,0.0,0.0,0.0,0.0,0.0,0.0,0.0,0.0,0.0,0.0,0.0,0.0,0.0,0.0,0.0,0.0,0.0,0.0,0.0,0.0,0.0,0.0,0.0,0.0,0.0,0.0,0.0],[0.0,0.0,0.0,0.0,0.0,0.0,0.0,0.0,0.0,0.0,0.0,0.0,0.0,0.0,0.0,0.0,0.0,0.0,0.0,0.0,0.0,0.0,0.0,0.0,0.0,0.0,0.0,0.0,0.0,0.0,0.0,0.0,0.0,0.0,0.0,0.0,0.0,0.0,0.0,0.0,0.0,0.0,0.0,0.01,0.01,0.03,0.05,0.06,0.1,0.02,0.02,0.01,0.0,0.0,0.0,0.0,0.0,0.0,0.0,0.0,0.0,0.0,0.0,0.0,0.0,0.0,0.0,0.0,0.0,0.01,0.01,0.0,0.0,0.0,0.0,0.0,0.0,0.0,0.0,0.0,0.5,0.64,0.92,1.0,1.0,1.0,0.79,0.56,0.2,0.01,0.0,0.0,0.0,0.0,0.0,0.0,0.0,0.0,0.0,0.0,0.0,0.0,0.0,0.0,0.0,0.0,0.0,0.0,0.0,0.0,0.0,0.0,0.0,0.0,0.0,0.0,0.0,0.0,0.0,0.0,0.0,0.0,0.0,0.0,0.0,0.0,0.0,0.0,0.0,0.0,0.0,0.0,0.0,0.0,0.0,0.0,0.0,0.0,0.0,0.0,0.0,0.0,0.0,0.0,0.0,0.0,0.0,0.0,0.0,0.0,0.0,0.0,0.0,0.0,0.0,0.0,0.0,0.0,0.0,0.0,0.0,0.0,0.0,0.0,0.0,0.0,0.0,0.0,0.0,0.0,0.0,0.0,0.0,0.0,0.0,0.0,0.0,0.0,0.0,0.0,0.0,0.0,0.0,0.0,0.0,0.0,0.0,0.0,0.0,0.0,0.0,0.0,0.0,0.0,0.0,0.0,0.0,0.0,0.0,0.0,0.0,0.0,0.0,0.0,0.0,0.0],[0.0,0.0,0.0,0.0,0.0,0.0,0.0,0.0,0.0,0.0,0.0,0.0,0.0,0.0,0.0,0.0,0.0,0.0,0.0,0.0,0.0,0.0,0.0,0.0,0.0,0.0,0.0,0.0,0.0,0.0,0.0,0.0,0.0,0.0,0.0,0.0,0.0,0.0,0.0,0.0,0.0,0.0,0.0,0.02,0.01,0.04,0.04,0.04,0.08,0.02,0.06,0.03,0.01,0.0,0.01,0.01,0.0,0.0,0.01,0.0,0.0,0.0,0.0,0.0,0.01,0.0,0.0,0.0,0.0,0.01,0.01,0.0,0.0,0.01,0.0,0.0,0.0,0.0,0.0,0.0,0.0,0.47,0.54,0.9,1.0,1.0,1.0,0.86,0.27,0.13,0.0,0.0,0.0,0.0,0.0,0.0,0.0,0.0,0.0,0.0,0.0,0.0,0.0,0.0,0.0,0.0,0.0,0.0,0.0,0.0,0.0,0.0,0.0,0.0,0.0,0.0,0.0,0.0,0.0,0.0,0.0,0.0,0.0,0.0,0.0,0.0,0.0,0.0,0.0,0.0,0.0,0.0,0.0,0.0,0.0,0.0,0.0,0.0,0.0,0.0,0.0,0.0,0.0,0.0,0.0,0.0,0.0,0.0,0.0,0.0,0.0,0.0,0.0,0.0,0.0,0.0,0.0,0.0,0.0,0.0,0.0,0.0,0.0,0.0,0.0,0.0,0.0,0.0,0.0,0.0,0.0,0.0,0.0,0.0,0.0,0.0,0.0,0.0,0.0,0.0,0.0,0.0,0.0,0.0,0.0,0.0,0.0,0.0,0.0,0.0,0.0,0.0,0.0,0.0,0.0,0.0,0.0,0.0,0.0,0.0,0.0,0.0,0.0,0.0,0.0,0.0],[0.0,0.0,0.0,0.0,0.0,0.0,0.0,0.0,0.0,0.0,0.0,0.0,0.0,0.0,0.0,0.0,0.0,0.0,0.0,0.0,0.0,0.0,0.0,0.0,0.0,0.0,0.0,0.0,0.0,0.0,0.0,0.0,0.0,0.0,0.0,0.0,0.0,0.0,0.0,0.0,0.0,0.02,0.01,0.05,0.02,0.07,0.05,0.05,0.04,0.01,0.01,0.0,0.0,0.0,0.0,0.0,0.0,0.0,0.0,0.0,0.0,0.0,0.0,0.0,0.01,0.0,0.0,0.0,0.0,0.01,0.0,0.0,0.0,0.0,0.0,0.0,0.0,0.0,0.0,0.0,0.0,0.01,0.47,0.57,0.79,1.0,1.0,1.0,0.88,0.21,0.06,0.0,0.0,0.0,0.0,0.0,0.0,0.0,0.0,0.0,0.0,0.0,0.0,0.0,0.0,0.0,0.0,0.0,0.0,0.0,0.0,0.0,0.0,0.0,0.0,0.0,0.0,0.0,0.0,0.0,0.0,0.0,0.0,0.0,0.0,0.0,0.0,0.0,0.0,0.0,0.0,0.0,0.0,0.0,0.0,0.0,0.0,0.0,0.0,0.0,0.0,0.0,0.0,0.0,0.0,0.0,0.0,0.0,0.0,0.0,0.0,0.0,0.0,0.0,0.0,0.0,0.0,0.0,0.0,0.0,0.0,0.0,0.0,0.0,0.0,0.0,0.0,0.0,0.0,0.0,0.0,0.0,0.0,0.0,0.0,0.0,0.0,0.0,0.0,0.0,0.0,0.0,0.0,0.0,0.0,0.0,0.0,0.0,0.0,0.0,0.0,0.0,0.0,0.0,0.0,0.0,0.0,0.0,0.0,0.0,0.0,0.0,0.0,0.0,0.0,0.0],[0.0,0.0,0.0,0.0,0.0,0.0,0.0,0.0,0.0,0.0,0.0,0.0,0.0,0.0,0.0,0.0,0.0,0.0,0.0,0.0,0.0,0.0,0.0,0.0,0.0,0.0,0.0,0.0,0.0,0.0,0.0,0.0,0.0,0.0,0.0,0.0,0.0,0.0,0.0,0.0,0.0,0.0,0.0,0.02,0.01,0.01,0.02,0.02,0.03,0.0,0.01,0.0,0.0,0.0,0.0,0.0,0.0,0.0,0.0,0.0,0.0,0.0,0.0,0.0,0.01,0.0,0.0,0.01,0.0,0.01,0.01,0.01,0.01,0.01,0.01,0.0,0.0,0.0,0.0,0.0,0.0,0.0,0.01,0.59,0.56,0.86,1.0,1.0,1.0,0.86,0.08,0.01,0.0,0.0,0.0,0.01,0.01,0.01,0.01,0.0,0.0,0.0,0.0,0.0,0.0,0.0,0.0,0.0,0.0,0.0,0.0,0.0,0.0,0.0,0.0,0.0,0.0,0.0,0.0,0.0,0.0,0.0,0.0,0.0,0.0,0.0,0.0,0.0,0.0,0.0,0.0,0.0,0.0,0.0,0.0,0.0,0.0,0.0,0.0,0.0,0.0,0.0,0.0,0.0,0.0,0.0,0.0,0.0,0.0,0.0,0.0,0.0,0.0,0.0,0.0,0.0,0.0,0.0,0.0,0.0,0.0,0.0,0.0,0.0,0.0,0.0,0.0,0.0,0.0,0.0,0.0,0.0,0.0,0.0,0.0,0.0,0.0,0.0,0.0,0.0,0.0,0.0,0.0,0.0,0.0,0.0,0.0,0.0,0.0,0.0,0.0,0.0,0.0,0.0,0.0,0.0,0.0,0.0,0.0,0.0,0.0,0.0,0.0,0.0,0.0,0.0],[0.0,0.0,0.0,0.0,0.0,0.0,0.0,0.0,0.0,0.0,0.0,0.0,0.0,0.0,0.0,0.0,0.0,0.0,0.0,0.0,0.0,0.0,0.0,0.0,0.0,0.0,0.0,0.0,0.0,0.0,0.0,0.0,0.0,0.0,0.0,0.0,0.0,0.0,0.0,0.0,0.0,0.04,0.01,0.05,0.02,0.04,0.03,0.02,0.02,0.0,0.0,0.0,0.0,0.0,0.0,0.0,0.0,0.0,0.0,0.0,0.0,0.0,0.0,0.0,0.01,0.0,0.0,0.01,0.0,0.0,0.0,0.0,0.01,0.0,0.0,0.0,0.0,0.0,0.0,0.0,0.0,0.0,0.0,0.02,0.2,0.27,0.88,1.0,1.0,1.0,0.94,0.03,0.03,0.0,0.02,0.01,0.04,0.01,0.01,0.0,0.0,0.0,0.0,0.0,0.0,0.0,0.0,0.0,0.0,0.0,0.0,0.0,0.0,0.01,0.0,0.01,0.0,0.0,0.0,0.0,0.0,0.0,0.0,0.0,0.0,0.0,0.0,0.0,0.0,0.0,0.0,0.0,0.0,0.0,0.0,0.0,0.0,0.0,0.0,0.0,0.0,0.0,0.0,0.0,0.0,0.0,0.0,0.0,0.0,0.0,0.0,0.0,0.0,0.0,0.0,0.0,0.0,0.0,0.0,0.0,0.0,0.0,0.0,0.0,0.0,0.0,0.0,0.0,0.0,0.0,0.0,0.0,0.0,0.0,0.0,0.0,0.0,0.0,0.0,0.0,0.0,0.0,0.0,0.0,0.0,0.0,0.0,0.0,0.0,0.0,0.0,0.0,0.0,0.0,0.0,0.0,0.0,0.0,0.0,0.0,0.0,0.0,0.0,0.0,0.0,0.0],[0.0,0.0,0.0,0.0,0.0,0.0,0.0,0.0,0.0,0.0,0.0,0.0,0.0,0.0,0.0,0.0,0.0,0.0,0.0,0.0,0.0,0.0,0.0,0.0,0.0,0.0,0.0,0.0,0.0,0.0,0.0,0.0,0.0,0.0,0.0,0.0,0.0,0.0,0.0,0.0,0.0,0.01,0.01,0.02,0.02,0.01,0.03,0.01,0.02,0.0,0.0,0.0,0.0,0.0,0.0,0.0,0.0,0.0,0.0,0.0,0.0,0.0,0.0,0.0,0.0,0.0,0.0,0.0,0.0,0.01,0.0,0.0,0.0,0.0,0.0,0.0,0.0,0.0,0.0,0.0,0.0,0.0,0.0,0.0,0.01,0.13,0.21,0.86,1.0,1.0,1.0,0.91,0.07,0.03,0.01,0.01,0.01,0.01,0.0,0.0,0.0,0.0,0.0,0.0,0.0,0.0,0.0,0.0,0.0,0.0,0.0,0.0,0.0,0.0,0.0,0.0,0.0,0.0,0.0,0.0,0.0,0.0,0.0,0.0,0.0,0.0,0.0,0.0,0.0,0.0,0.0,0.0,0.0,0.0,0.0,0.0,0.0,0.0,0.0,0.0,0.0,0.0,0.0,0.0,0.0,0.0,0.0,0.0,0.0,0.0,0.0,0.0,0.0,0.0,0.0,0.0,0.0,0.0,0.0,0.0,0.0,0.0,0.0,0.0,0.0,0.0,0.0,0.0,0.0,0.0,0.0,0.0,0.0,0.0,0.0,0.0,0.0,0.0,0.0,0.0,0.0,0.0,0.0,0.0,0.0,0.0,0.0,0.0,0.0,0.0,0.0,0.0,0.0,0.0,0.0,0.0,0.0,0.0,0.0,0.0,0.0,0.0,0.0,0.0,0.0,0.0],[0.0,0.0,0.0,0.0,0.0,0.0,0.0,0.0,0.0,0.0,0.0,0.0,0.0,0.0,0.0,0.0,0.0,0.0,0.0,0.0,0.0,0.0,0.0,0.0,0.0,0.0,0.0,0.0,0.0,0.0,0.0,0.0,0.0,0.0,0.0,0.0,0.0,0.0,0.0,0.0,0.01,0.04,0.02,0.03,0.01,0.01,0.0,0.0,0.0,0.0,0.0,0.0,0.0,0.0,0.0,0.0,0.0,0.0,0.0,0.0,0.0,0.0,0.0,0.0,0.0,0.0,0.0,0.0,0.0,0.0,0.0,0.0,0.0,0.0,0.0,0.0,0.0,0.0,0.0,0.0,0.0,0.0,0.0,0.0,0.0,0.0,0.06,0.08,0.94,1.0,1.0,1.0,0.88,0.05,0.4,0.09,0.08,0.02,0.01,0.0,0.0,0.0,0.0,0.0,0.0,0.0,0.0,0.0,0.0,0.0,0.0,0.0,0.0,0.0,0.0,0.0,0.0,0.0,0.0,0.0,0.0,0.0,0.0,0.0,0.0,0.0,0.0,0.0,0.0,0.0,0.0,0.0,0.0,0.0,0.0,0.0,0.0,0.0,0.0,0.0,0.0,0.0,0.0,0.0,0.0,0.0,0.0,0.0,0.0,0.0,0.0,0.0,0.0,0.0,0.0,0.0,0.0,0.0,0.0,0.0,0.0,0.0,0.0,0.0,0.0,0.0,0.0,0.0,0.0,0.0,0.0,0.0,0.0,0.0,0.0,0.0,0.0,0.0,0.0,0.0,0.0,0.0,0.0,0.0,0.0,0.0,0.0,0.0,0.0,0.0,0.0,0.0,0.0,0.0,0.0,0.0,0.0,0.0,0.0,0.0,0.0,0.0,0.0,0.0,0.0,0.0],[0.0,0.0,0.0,0.0,0.0,0.0,0.0,0.0,0.0,0.0,0.0,0.0,0.0,0.0,0.0,0.0,0.0,0.0,0.0,0.0,0.0,0.0,0.0,0.0,0.0,0.0,0.0,0.0,0.0,0.0,0.0,0.0,0.0,0.0,0.0,0.0,0.0,0.0,0.0,0.0,0.01,0.02,0.02,0.01,0.01,0.0,0.0,0.0,0.0,0.0,0.0,0.0,0.0,0.0,0.0,0.0,0.0,0.0,0.0,0.0,0.0,0.0,0.0,0.0,0.0,0.0,0.0,0.0,0.0,0.0,0.0,0.0,0.0,0.0,0.0,0.0,0.0,0.0,0.0,0.0,0.0,0.0,0.0,0.0,0.0,0.0,0.0,0.01,0.03,0.91,1.0,1.0,1.0,0.93,0.57,0.06,0.01,0.01,0.0,0.0,0.0,0.0,0.0,0.0,0.0,0.0,0.0,0.0,0.0,0.0,0.0,0.0,0.0,0.0,0.0,0.0,0.0,0.0,0.0,0.0,0.0,0.0,0.0,0.0,0.0,0.0,0.0,0.0,0.0,0.0,0.0,0.0,0.0,0.0,0.0,0.0,0.0,0.0,0.0,0.0,0.0,0.0,0.0,0.0,0.0,0.0,0.0,0.0,0.0,0.0,0.0,0.0,0.0,0.0,0.0,0.0,0.0,0.0,0.0,0.0,0.0,0.0,0.0,0.0,0.0,0.0,0.0,0.0,0.0,0.0,0.0,0.0,0.0,0.0,0.0,0.0,0.0,0.0,0.0,0.0,0.0,0.0,0.0,0.0,0.0,0.0,0.0,0.0,0.0,0.0,0.0,0.0,0.0,0.0,0.0,0.0,0.0,0.0,0.0,0.0,0.0,0.0,0.0,0.0,0.0,0.0],[0.0,0.0,0.0,0.0,0.0,0.0,0.0,0.0,0.0,0.0,0.0,0.0,0.0,0.0,0.0,0.0,0.0,0.0,0.0,0.0,0.0,0.0,0.0,0.0,0.0,0.0,0.0,0.0,0.0,0.0,0.0,0.0,0.0,0.0,0.0,0.0,0.0,0.0,0.0,0.0,0.0,0.01,0.0,0.01,0.0,0.0,0.0,0.0,0.0,0.0,0.0,0.0,0.0,0.0,0.0,0.0,0.0,0.0,0.0,0.0,0.0,0.0,0.0,0.0,0.0,0.0,0.0,0.0,0.0,0.01,0.0,0.0,0.0,0.0,0.0,0.0,0.0,0.0,0.0,0.0,0.0,0.0,0.0,0.0,0.0,0.0,0.0,0.0,0.03,0.07,0.88,1.0,1.0,1.0,0.69,0.15,0.04,0.0,0.0,0.0,0.0,0.0,0.0,0.0,0.0,0.0,0.0,0.0,0.0,0.0,0.0,0.0,0.0,0.0,0.0,0.0,0.0,0.0,0.0,0.0,0.0,0.0,0.0,0.0,0.0,0.0,0.0,0.0,0.0,0.0,0.0,0.0,0.0,0.0,0.0,0.0,0.0,0.0,0.0,0.0,0.0,0.0,0.0,0.0,0.0,0.0,0.0,0.0,0.0,0.0,0.0,0.0,0.0,0.0,0.0,0.0,0.0,0.0,0.0,0.0,0.0,0.0,0.0,0.0,0.0,0.0,0.0,0.0,0.0,0.0,0.0,0.0,0.0,0.0,0.0,0.0,0.0,0.0,0.0,0.0,0.0,0.0,0.0,0.0,0.0,0.0,0.0,0.0,0.0,0.0,0.0,0.0,0.0,0.0,0.0,0.0,0.0,0.0,0.0,0.0,0.0,0.0,0.0,0.0,0.0,0.0],[0.0,0.0,0.0,0.0,0.0,0.0,0.0,0.0,0.0,0.0,0.0,0.0,0.0,0.0,0.0,0.0,0.0,0.0,0.0,0.0,0.0,0.0,0.0,0.0,0.0,0.0,0.0,0.0,0.0,0.0,0.0,0.0,0.0,0.0,0.0,0.0,0.0,0.0,0.0,0.0,0.0,0.0,0.0,0.0,0.0,0.0,0.0,0.0,0.0,0.0,0.0,0.0,0.0,0.0,0.0,0.0,0.0,0.0,0.0,0.0,0.0,0.0,0.0,0.0,0.0,0.0,0.0,0.0,0.0,0.0,0.0,0.0,0.0,0.0,0.0,0.0,0.0,0.0,0.0,0.0,0.0,0.0,0.0,0.0,0.0,0.0,0.0,0.0,0.0,0.03,0.05,0.93,1.0,1.0,1.0,0.94,0.06,0.01,0.0,0.0,0.0,0.0,0.0,0.0,0.0,0.0,0.0,0.0,0.0,0.0,0.0,0.0,0.0,0.0,0.0,0.0,0.0,0.0,0.0,0.0,0.0,0.0,0.0,0.0,0.0,0.0,0.0,0.0,0.0,0.0,0.0,0.0,0.0,0.0,0.0,0.0,0.0,0.0,0.0,0.0,0.0,0.0,0.0,0.0,0.0,0.0,0.0,0.0,0.0,0.0,0.0,0.0,0.0,0.0,0.0,0.0,0.0,0.0,0.0,0.0,0.0,0.0,0.0,0.0,0.0,0.0,0.0,0.0,0.0,0.0,0.0,0.0,0.0,0.0,0.0,0.0,0.0,0.0,0.0,0.0,0.0,0.0,0.0,0.0,0.0,0.0,0.0,0.0,0.0,0.0,0.0,0.0,0.0,0.0,0.0,0.0,0.0,0.0,0.0,0.0,0.0,0.0,0.0,0.0,0.0,0.0],[0.0,0.0,0.0,0.0,0.0,0.0,0.0,0.0,0.0,0.0,0.0,0.0,0.0,0.0,0.0,0.0,0.0,0.0,0.0,0.0,0.0,0.0,0.0,0.0,0.0,0.0,0.0,0.0,0.0,0.0,0.0,0.0,0.0,0.0,0.0,0.0,0.0,0.0,0.0,0.02,0.01,0.03,0.01,0.01,0.0,0.0,0.0,0.0,0.0,0.0,0.0,0.0,0.0,0.0,0.0,0.0,0.0,0.0,0.0,0.0,0.0,0.0,0.0,0.0,0.0,0.0,0.0,0.0,0.0,0.0,0.0,0.0,0.0,0.0,0.0,0.0,0.0,0.0,0.0,0.0,0.0,0.0,0.0,0.0,0.0,0.0,0.0,0.0,0.02,0.01,0.4,0.57,0.69,1.0,1.0,1.0,0.68,0.03,0.0,0.0,0.0,0.0,0.0,0.0,0.0,0.0,0.0,0.0,0.0,0.0,0.01,0.0,0.0,0.0,0.0,0.0,0.0,0.0,0.0,0.0,0.0,0.0,0.0,0.0,0.0,0.0,0.0,0.0,0.0,0.0,0.0,0.0,0.0,0.0,0.0,0.0,0.0,0.0,0.0,0.0,0.0,0.0,0.0,0.0,0.0,0.0,0.0,0.0,0.0,0.0,0.0,0.0,0.0,0.0,0.0,0.0,0.0,0.0,0.0,0.0,0.0,0.0,0.0,0.0,0.0,0.0,0.0,0.0,0.0,0.0,0.0,0.0,0.0,0.0,0.0,0.0,0.0,0.0,0.0,0.0,0.0,0.0,0.0,0.0,0.0,0.0,0.0,0.0,0.0,0.0,0.0,0.0,0.0,0.0,0.0,0.0,0.0,0.0,0.0,0.0,0.0,0.0,0.0,0.0,0.0,0.0],[0.0,0.0,0.0,0.0,0.0,0.0,0.0,0.0,0.0,0.0,0.0,0.0,0.0,0.0,0.0,0.0,0.0,0.0,0.0,0.0,0.0,0.0,0.0,0.0,0.0,0.0,0.0,0.0,0.0,0.0,0.0,0.0,0.0,0.0,0.0,0.0,0.0,0.0,0.0,0.01,0.01,0.02,0.01,0.0,0.0,0.0,0.0,0.0,0.0,0.0,0.0,0.0,0.0,0.0,0.0,0.0,0.0,0.0,0.0,0.0,0.0,0.0,0.0,0.0,0.0,0.0,0.0,0.0,0.0,0.0,0.0,0.0,0.0,0.0,0.0,0.0,0.0,0.0,0.0,0.0,0.0,0.0,0.0,0.0,0.0,0.0,0.0,0.01,0.01,0.01,0.09,0.06,0.15,0.94,1.0,1.0,1.0,0.98,0.02,0.0,0.0,0.0,0.0,0.0,0.0,0.0,0.0,0.0,0.0,0.0,0.0,0.0,0.0,0.0,0.0,0.0,0.0,0.0,0.0,0.0,0.0,0.0,0.0,0.0,0.0,0.0,0.0,0.0,0.0,0.0,0.0,0.0,0.0,0.0,0.0,0.0,0.0,0.0,0.0,0.0,0.0,0.0,0.0,0.0,0.0,0.0,0.0,0.0,0.0,0.0,0.0,0.0,0.0,0.0,0.0,0.0,0.0,0.0,0.0,0.0,0.0,0.0,0.0,0.0,0.0,0.0,0.0,0.0,0.0,0.0,0.0,0.0,0.0,0.0,0.0,0.0,0.0,0.0,0.0,0.0,0.0,0.0,0.0,0.0,0.0,0.0,0.0,0.0,0.0,0.0,0.0,0.0,0.0,0.0,0.0,0.0,0.0,0.0,0.0,0.0,0.0,0.0,0.0,0.0,0.0,0.0],[0.0,0.0,0.0,0.0,0.0,0.0,0.0,0.0,0.0,0.0,0.0,0.0,0.0,0.0,0.0,0.0,0.0,0.0,0.0,0.0,0.0,0.0,0.0,0.0,0.0,0.0,0.0,0.0,0.0,0.0,0.0,0.0,0.0,0.0,0.0,0.0,0.0,0.0,0.0,0.01,0.01,0.02,0.0,0.0,0.0,0.0,0.0,0.0,0.0,0.0,0.0,0.0,0.0,0.0,0.0,0.0,0.0,0.0,0.0,0.0,0.0,0.0,0.0,0.0,0.0,0.0,0.0,0.0,0.0,0.0,0.0,0.0,0.0,0.0,0.0,0.0,0.0,0.0,0.0,0.0,0.0,0.0,0.0,0.0,0.0,0.0,0.0,0.01,0.04,0.01,0.08,0.01,0.04,0.06,0.68,1.0,1.0,1.0,0.91,0.01,0.06,0.0,0.0,0.0,0.0,0.0,0.0,0.0,0.0,0.0,0.0,0.0,0.0,0.0,0.0,0.0,0.0,0.0,0.0,0.0,0.0,0.0,0.0,0.0,0.0,0.0,0.0,0.0,0.0,0.0,0.0,0.0,0.0,0.0,0.0,0.0,0.0,0.0,0.0,0.0,0.0,0.0,0.0,0.0,0.0,0.0,0.0,0.0,0.0,0.0,0.0,0.0,0.0,0.0,0.0,0.0,0.0,0.0,0.0,0.0,0.0,0.0,0.0,0.0,0.0,0.0,0.0,0.0,0.0,0.0,0.0,0.0,0.0,0.0,0.0,0.0,0.0,0.0,0.0,0.0,0.0,0.0,0.0,0.0,0.0,0.0,0.0,0.0,0.0,0.0,0.0,0.0,0.0,0.0,0.0,0.0,0.0,0.0,0.0,0.0,0.0,0.0,0.0,0.0,0.0,0.0],[0.0,0.0,0.0,0.0,0.0,0.0,0.0,0.0,0.0,0.0,0.0,0.0,0.0,0.0,0.0,0.0,0.0,0.0,0.0,0.0,0.0,0.0,0.0,0.0,0.0,0.0,0.0,0.0,0.0,0.0,0.0,0.0,0.0,0.0,0.0,0.0,0.0,0.01,0.01,0.01,0.01,0.01,0.0,0.0,0.0,0.0,0.0,0.0,0.0,0.0,0.0,0.0,0.0,0.0,0.0,0.0,0.0,0.0,0.0,0.0,0.0,0.0,0.0,0.0,0.0,0.0,0.0,0.0,0.0,0.0,0.0,0.0,0.0,0.0,0.0,0.0,0.0,0.0,0.0,0.0,0.0,0.0,0.0,0.0,0.0,0.0,0.0,0.01,0.01,0.01,0.02,0.01,0.0,0.01,0.03,0.98,1.0,1.0,1.0,0.93,0.34,0.02,0.0,0.0,0.0,0.0,0.0,0.0,0.0,0.0,0.0,0.0,0.0,0.0,0.0,0.0,0.0,0.0,0.0,0.0,0.0,0.0,0.0,0.0,0.0,0.0,0.0,0.0,0.0,0.0,0.0,0.0,0.0,0.0,0.0,0.0,0.0,0.0,0.0,0.0,0.0,0.0,0.0,0.0,0.0,0.0,0.0,0.0,0.0,0.0,0.0,0.0,0.0,0.0,0.0,0.0,0.0,0.0,0.0,0.0,0.0,0.0,0.0,0.0,0.0,0.0,0.0,0.0,0.0,0.0,0.0,0.0,0.0,0.0,0.0,0.0,0.0,0.0,0.0,0.0,0.0,0.0,0.0,0.0,0.0,0.0,0.0,0.0,0.0,0.0,0.0,0.0,0.0,0.0,0.0,0.0,0.0,0.0,0.0,0.0,0.0,0.0,0.0,0.0,0.0,0.0],[0.0,0.0,0.0,0.0,0.0,0.0,0.0,0.0,0.0,0.0,0.0,0.0,0.0,0.0,0.0,0.0,0.0,0.0,0.0,0.0,0.0,0.0,0.0,0.0,0.0,0.0,0.0,0.0,0.0,0.0,0.0,0.0,0.0,0.0,0.0,0.0,0.0,0.0,0.0,0.0,0.0,0.0,0.0,0.0,0.0,0.0,0.0,0.0,0.0,0.0,0.0,0.0,0.0,0.0,0.0,0.0,0.0,0.0,0.0,0.0,0.0,0.0,0.0,0.0,0.0,0.0,0.0,0.0,0.0,0.0,0.0,0.0,0.0,0.0,0.0,0.0,0.0,0.0,0.0,0.0,0.0,0.0,0.0,0.0,0.0,0.0,0.0,0.01,0.01,0.0,0.01,0.0,0.0,0.0,0.0,0.02,0.91,1.0,1.0,1.0,0.66,0.04,0.0,0.0,0.0,0.0,0.0,0.0,0.0,0.0,0.0,0.0,0.0,0.0,0.0,0.0,0.0,0.0,0.0,0.0,0.0,0.0,0.0,0.0,0.0,0.0,0.0,0.0,0.0,0.0,0.0,0.0,0.0,0.0,0.0,0.0,0.0,0.0,0.0,0.0,0.0,0.0,0.0,0.0,0.0,0.0,0.0,0.0,0.0,0.0,0.0,0.0,0.0,0.0,0.0,0.0,0.0,0.0,0.0,0.0,0.0,0.0,0.0,0.0,0.0,0.0,0.0,0.0,0.0,0.0,0.0,0.0,0.0,0.0,0.0,0.0,0.0,0.0,0.0,0.0,0.0,0.0,0.0,0.0,0.0,0.0,0.0,0.0,0.0,0.0,0.0,0.0,0.0,0.0,0.0,0.0,0.0,0.0,0.0,0.0,0.0,0.0,0.0,0.0,0.0,0.0],[0.0,0.0,0.0,0.0,0.0,0.0,0.0,0.0,0.0,0.0,0.0,0.0,0.0,0.0,0.0,0.0,0.0,0.0,0.0,0.0,0.0,0.0,0.0,0.0,0.0,0.0,0.0,0.0,0.0,0.0,0.0,0.0,0.0,0.0,0.0,0.0,0.0,0.01,0.0,0.0,0.0,0.0,0.0,0.0,0.0,0.0,0.0,0.0,0.0,0.0,0.0,0.0,0.0,0.0,0.0,0.0,0.0,0.0,0.0,0.0,0.0,0.0,0.0,0.0,0.0,0.0,0.0,0.0,0.0,0.0,0.0,0.0,0.0,0.0,0.0,0.0,0.0,0.0,0.0,0.0,0.0,0.0,0.0,0.0,0.0,0.0,0.0,0.0,0.0,0.0,0.0,0.0,0.0,0.0,0.0,0.0,0.01,0.93,1.0,1.0,1.0,0.75,0.05,0.01,0.0,0.0,0.0,0.0,0.0,0.0,0.0,0.0,0.0,0.0,0.0,0.0,0.0,0.0,0.0,0.0,0.0,0.0,0.0,0.0,0.0,0.0,0.0,0.0,0.0,0.0,0.0,0.0,0.0,0.0,0.0,0.0,0.0,0.0,0.0,0.0,0.0,0.0,0.0,0.0,0.0,0.0,0.0,0.0,0.0,0.0,0.0,0.0,0.0,0.0,0.0,0.0,0.0,0.0,0.0,0.0,0.0,0.0,0.0,0.0,0.0,0.0,0.0,0.0,0.0,0.0,0.0,0.0,0.0,0.0,0.0,0.0,0.0,0.0,0.0,0.0,0.0,0.0,0.0,0.0,0.0,0.0,0.0,0.0,0.0,0.0,0.0,0.0,0.0,0.0,0.0,0.0,0.0,0.0,0.0,0.0,0.0,0.0,0.0,0.0,0.0,0.0],[0.0,0.0,0.0,0.0,0.0,0.0,0.0,0.0,0.0,0.0,0.0,0.0,0.0,0.0,0.0,0.0,0.0,0.0,0.0,0.0,0.0,0.0,0.0,0.0,0.0,0.0,0.0,0.0,0.0,0.0,0.0,0.0,0.0,0.0,0.0,0.0,0.0,0.0,0.0,0.0,0.0,0.0,0.0,0.0,0.0,0.0,0.0,0.0,0.0,0.0,0.0,0.0,0.0,0.0,0.0,0.0,0.0,0.0,0.0,0.0,0.0,0.0,0.0,0.0,0.0,0.0,0.0,0.0,0.0,0.0,0.0,0.0,0.0,0.0,0.0,0.0,0.0,0.0,0.0,0.0,0.0,0.0,0.0,0.0,0.0,0.0,0.0,0.0,0.0,0.0,0.0,0.0,0.0,0.0,0.0,0.0,0.06,0.34,0.66,1.0,1.0,1.0,0.77,0.04,0.02,0.0,0.0,0.0,0.0,0.0,0.0,0.0,0.0,0.0,0.0,0.0,0.0,0.0,0.0,0.0,0.0,0.0,0.0,0.0,0.0,0.0,0.0,0.0,0.0,0.0,0.0,0.0,0.0,0.0,0.0,0.0,0.0,0.0,0.0,0.0,0.0,0.0,0.0,0.0,0.0,0.0,0.0,0.0,0.0,0.0,0.0,0.0,0.0,0.0,0.0,0.0,0.0,0.0,0.0,0.0,0.0,0.0,0.0,0.0,0.0,0.0,0.0,0.0,0.0,0.0,0.0,0.0,0.0,0.0,0.0,0.0,0.0,0.0,0.0,0.0,0.0,0.0,0.0,0.0,0.0,0.0,0.0,0.0,0.0,0.0,0.0,0.0,0.0,0.0,0.0,0.0,0.0,0.0,0.0,0.0,0.0,0.0,0.0,0.0,0.0,0.0],[0.0,0.0,0.0,0.0,0.0,0.0,0.0,0.0,0.0,0.0,0.0,0.0,0.0,0.0,0.0,0.0,0.0,0.0,0.0,0.0,0.0,0.0,0.0,0.0,0.0,0.0,0.0,0.0,0.0,0.0,0.0,0.0,0.0,0.0,0.0,0.0,0.0,0.0,0.0,0.0,0.0,0.0,0.0,0.0,0.0,0.0,0.0,0.0,0.0,0.0,0.0,0.0,0.0,0.0,0.0,0.0,0.0,0.0,0.0,0.0,0.0,0.0,0.0,0.0,0.0,0.0,0.0,0.0,0.0,0.0,0.0,0.0,0.0,0.0,0.0,0.0,0.0,0.0,0.0,0.0,0.0,0.0,0.0,0.0,0.0,0.0,0.0,0.0,0.0,0.0,0.0,0.0,0.0,0.0,0.0,0.0,0.0,0.02,0.04,0.75,1.0,1.0,1.0,0.77,0.05,0.01,0.0,0.0,0.0,0.0,0.0,0.0,0.0,0.0,0.0,0.0,0.0,0.0,0.0,0.0,0.0,0.0,0.0,0.0,0.0,0.0,0.0,0.0,0.0,0.0,0.0,0.0,0.0,0.0,0.0,0.0,0.0,0.0,0.0,0.0,0.0,0.0,0.0,0.0,0.0,0.0,0.0,0.0,0.0,0.0,0.0,0.0,0.0,0.0,0.0,0.0,0.0,0.0,0.0,0.0,0.0,0.0,0.0,0.0,0.0,0.0,0.0,0.0,0.0,0.0,0.0,0.0,0.0,0.0,0.0,0.0,0.0,0.0,0.0,0.0,0.0,0.0,0.0,0.0,0.0,0.0,0.0,0.0,0.0,0.0,0.0,0.0,0.0,0.0,0.0,0.0,0.0,0.0,0.0,0.0,0.0,0.0,0.0,0.0,0.0,0.0],[0.0,0.0,0.0,0.0,0.0,0.0,0.0,0.0,0.0,0.0,0.0,0.0,0.0,0.0,0.0,0.0,0.0,0.0,0.0,0.0,0.0,0.0,0.0,0.0,0.0,0.0,0.0,0.0,0.0,0.0,0.0,0.0,0.0,0.0,0.0,0.0,0.0,0.0,0.0,0.0,0.0,0.0,0.0,0.0,0.0,0.0,0.0,0.0,0.0,0.0,0.0,0.0,0.0,0.0,0.0,0.0,0.0,0.0,0.0,0.0,0.0,0.0,0.0,0.0,0.0,0.0,0.0,0.0,0.0,0.0,0.0,0.0,0.0,0.0,0.0,0.0,0.0,0.0,0.0,0.0,0.0,0.0,0.0,0.0,0.0,0.0,0.0,0.0,0.0,0.0,0.0,0.0,0.0,0.0,0.0,0.0,0.0,0.0,0.0,0.05,0.77,1.0,1.0,1.0,0.66,0.03,0.0,0.0,0.0,0.0,0.0,0.0,0.0,0.0,0.0,0.0,0.0,0.0,0.0,0.0,0.0,0.0,0.0,0.0,0.0,0.0,0.0,0.0,0.0,0.0,0.0,0.0,0.0,0.0,0.0,0.0,0.0,0.0,0.0,0.0,0.0,0.0,0.0,0.0,0.0,0.0,0.0,0.0,0.0,0.0,0.0,0.0,0.0,0.0,0.0,0.0,0.0,0.0,0.0,0.0,0.0,0.0,0.0,0.0,0.0,0.0,0.0,0.0,0.0,0.0,0.0,0.0,0.0,0.0,0.0,0.0,0.0,0.0,0.0,0.0,0.0,0.0,0.0,0.0,0.0,0.0,0.0,0.0,0.0,0.0,0.0,0.0,0.0,0.0,0.0,0.0,0.0,0.0,0.0,0.0,0.0,0.0,0.0,0.0,0.0,0.0],[0.0,0.0,0.0,0.0,0.0,0.0,0.0,0.0,0.0,0.0,0.0,0.0,0.0,0.0,0.0,0.0,0.0,0.0,0.0,0.0,0.0,0.0,0.0,0.0,0.0,0.0,0.0,0.0,0.0,0.0,0.0,0.0,0.0,0.0,0.0,0.0,0.0,0.0,0.0,0.0,0.0,0.0,0.0,0.0,0.0,0.0,0.0,0.0,0.0,0.0,0.0,0.0,0.0,0.0,0.0,0.0,0.0,0.0,0.0,0.0,0.0,0.0,0.0,0.0,0.0,0.0,0.0,0.0,0.0,0.0,0.0,0.0,0.0,0.0,0.0,0.0,0.0,0.0,0.0,0.0,0.0,0.0,0.0,0.0,0.0,0.0,0.0,0.0,0.0,0.0,0.0,0.0,0.0,0.0,0.0,0.0,0.0,0.0,0.0,0.01,0.04,0.77,1.0,1.0,1.0,0.59,0.01,0.0,0.0,0.0,0.0,0.0,0.0,0.0,0.0,0.0,0.0,0.0,0.0,0.0,0.0,0.0,0.0,0.0,0.0,0.0,0.0,0.0,0.0,0.0,0.0,0.0,0.0,0.0,0.0,0.0,0.0,0.0,0.0,0.0,0.0,0.0,0.0,0.0,0.0,0.0,0.0,0.0,0.0,0.0,0.0,0.0,0.0,0.0,0.0,0.0,0.0,0.0,0.0,0.0,0.0,0.0,0.0,0.0,0.0,0.0,0.0,0.0,0.0,0.0,0.0,0.0,0.0,0.0,0.0,0.0,0.0,0.0,0.0,0.0,0.0,0.0,0.0,0.0,0.0,0.0,0.0,0.0,0.0,0.0,0.0,0.0,0.0,0.0,0.0,0.0,0.0,0.0,0.0,0.0,0.0,0.0,0.0,0.0,0.0,0.0],[0.0,0.0,0.0,0.0,0.0,0.0,0.0,0.0,0.0,0.0,0.0,0.0,0.0,0.0,0.0,0.0,0.0,0.0,0.0,0.0,0.0,0.0,0.0,0.0,0.0,0.0,0.0,0.0,0.0,0.0,0.0,0.0,0.0,0.0,0.0,0.0,0.0,0.0,0.0,0.0,0.0,0.0,0.0,0.0,0.0,0.0,0.0,0.0,0.0,0.0,0.0,0.0,0.0,0.0,0.0,0.0,0.0,0.0,0.0,0.0,0.0,0.0,0.0,0.0,0.0,0.0,0.0,0.0,0.0,0.0,0.0,0.0,0.0,0.0,0.0,0.0,0.0,0.0,0.0,0.0,0.0,0.0,0.0,0.0,0.0,0.0,0.0,0.0,0.0,0.0,0.0,0.0,0.0,0.0,0.0,0.0,0.0,0.0,0.0,0.0,0.02,0.05,0.66,1.0,1.0,1.0,0.78,0.02,0.01,0.0,0.0,0.0,0.0,0.0,0.0,0.0,0.0,0.0,0.0,0.0,0.0,0.0,0.0,0.0,0.0,0.0,0.0,0.0,0.0,0.0,0.0,0.0,0.0,0.0,0.0,0.0,0.0,0.0,0.0,0.0,0.0,0.0,0.0,0.0,0.0,0.0,0.0,0.0,0.0,0.0,0.0,0.0,0.0,0.0,0.0,0.0,0.0,0.0,0.0,0.0,0.0,0.0,0.0,0.0,0.0,0.0,0.0,0.0,0.0,0.0,0.0,0.0,0.0,0.0,0.0,0.0,0.0,0.0,0.0,0.0,0.0,0.0,0.0,0.0,0.0,0.0,0.0,0.0,0.0,0.0,0.0,0.0,0.0,0.0,0.0,0.0,0.0,0.0,0.0,0.0,0.0,0.0,0.0,0.0,0.0,0.0],[0.0,0.0,0.0,0.0,0.0,0.0,0.0,0.0,0.0,0.0,0.0,0.0,0.0,0.0,0.0,0.0,0.0,0.0,0.0,0.0,0.0,0.0,0.0,0.0,0.0,0.0,0.0,0.0,0.0,0.0,0.0,0.0,0.0,0.0,0.0,0.0,0.0,0.0,0.0,0.0,0.0,0.0,0.0,0.0,0.0,0.0,0.0,0.0,0.0,0.0,0.0,0.0,0.0,0.0,0.0,0.0,0.0,0.0,0.0,0.0,0.0,0.0,0.0,0.0,0.0,0.0,0.0,0.0,0.0,0.0,0.0,0.0,0.0,0.0,0.0,0.0,0.0,0.0,0.0,0.0,0.0,0.0,0.0,0.0,0.0,0.0,0.0,0.0,0.0,0.0,0.0,0.0,0.0,0.0,0.0,0.0,0.0,0.0,0.0,0.0,0.0,0.01,0.03,0.59,1.0,1.0,1.0,0.86,0.1,0.01,0.01,0.01,0.02,0.0,0.0,0.0,0.0,0.0,0.0,0.0,0.0,0.0,0.0,0.0,0.0,0.0,0.0,0.0,0.0,0.0,0.0,0.0,0.0,0.0,0.0,0.0,0.0,0.0,0.0,0.0,0.0,0.0,0.0,0.0,0.0,0.0,0.0,0.0,0.0,0.0,0.0,0.0,0.0,0.0,0.0,0.0,0.0,0.0,0.0,0.0,0.0,0.0,0.0,0.0,0.0,0.0,0.0,0.0,0.0,0.0,0.0,0.0,0.0,0.0,0.0,0.0,0.0,0.0,0.0,0.0,0.0,0.0,0.0,0.0,0.0,0.0,0.0,0.0,0.0,0.0,0.0,0.0,0.0,0.0,0.0,0.0,0.0,0.0,0.0,0.0,0.0,0.0,0.0,0.0,0.0,0.0],[0.0,0.0,0.0,0.0,0.0,0.0,0.0,0.0,0.0,0.0,0.0,0.0,0.0,0.0,0.0,0.0,0.0,0.0,0.0,0.0,0.0,0.0,0.0,0.0,0.0,0.0,0.0,0.0,0.0,0.0,0.0,0.0,0.0,0.0,0.0,0.0,0.0,0.0,0.0,0.0,0.0,0.0,0.0,0.0,0.0,0.0,0.0,0.0,0.0,0.0,0.0,0.0,0.0,0.0,0.0,0.0,0.0,0.0,0.0,0.0,0.0,0.0,0.0,0.0,0.0,0.0,0.0,0.0,0.0,0.0,0.0,0.0,0.0,0.0,0.0,0.0,0.0,0.0,0.0,0.0,0.0,0.0,0.0,0.0,0.0,0.0,0.0,0.0,0.0,0.0,0.0,0.0,0.0,0.0,0.0,0.0,0.0,0.0,0.0,0.0,0.0,0.0,0.0,0.01,0.78,1.0,1.0,1.0,0.75,0.08,0.09,0.03,0.04,0.0,0.0,0.0,0.0,0.0,0.0,0.0,0.0,0.0,0.0,0.0,0.0,0.0,0.0,0.0,0.0,0.0,0.0,0.0,0.0,0.0,0.0,0.0,0.0,0.0,0.0,0.0,0.0,0.0,0.0,0.0,0.0,0.0,0.0,0.0,0.0,0.0,0.0,0.0,0.0,0.0,0.0,0.0,0.0,0.0,0.0,0.0,0.0,0.0,0.0,0.0,0.0,0.0,0.0,0.0,0.0,0.0,0.0,0.0,0.0,0.0,0.0,0.0,0.0,0.0,0.0,0.0,0.0,0.0,0.0,0.0,0.0,0.0,0.0,0.0,0.0,0.0,0.0,0.0,0.0,0.0,0.0,0.0,0.0,0.0,0.0,0.0,0.0,0.0,0.0,0.0,0.0,0.0],[0.0,0.0,0.0,0.0,0.0,0.0,0.0,0.0,0.0,0.0,0.0,0.0,0.0,0.0,0.0,0.0,0.0,0.0,0.0,0.0,0.0,0.0,0.0,0.0,0.0,0.0,0.0,0.0,0.0,0.0,0.0,0.0,0.0,0.0,0.0,0.0,0.0,0.0,0.0,0.0,0.0,0.0,0.0,0.0,0.0,0.0,0.0,0.0,0.0,0.0,0.0,0.0,0.0,0.0,0.0,0.0,0.0,0.0,0.0,0.0,0.0,0.0,0.0,0.0,0.0,0.0,0.0,0.0,0.0,0.0,0.0,0.0,0.0,0.0,0.0,0.0,0.0,0.0,0.0,0.0,0.0,0.0,0.0,0.0,0.0,0.0,0.0,0.0,0.0,0.0,0.0,0.0,0.0,0.0,0.0,0.0,0.0,0.0,0.0,0.0,0.0,0.0,0.0,0.0,0.02,0.86,1.0,1.0,1.0,0.62,0.1,0.01,0.01,0.0,0.0,0.0,0.0,0.0,0.0,0.0,0.0,0.0,0.0,0.0,0.0,0.0,0.0,0.0,0.0,0.0,0.0,0.0,0.0,0.0,0.0,0.0,0.0,0.0,0.0,0.0,0.0,0.0,0.0,0.0,0.0,0.0,0.0,0.0,0.0,0.0,0.0,0.0,0.0,0.0,0.0,0.0,0.0,0.0,0.0,0.0,0.0,0.0,0.0,0.0,0.0,0.0,0.0,0.0,0.0,0.0,0.0,0.0,0.0,0.0,0.0,0.0,0.0,0.0,0.0,0.0,0.0,0.0,0.0,0.0,0.0,0.0,0.0,0.0,0.0,0.0,0.0,0.0,0.0,0.0,0.0,0.0,0.0,0.0,0.0,0.0,0.0,0.0,0.0,0.0,0.0,0.0],[0.0,0.0,0.0,0.0,0.0,0.0,0.0,0.0,0.0,0.0,0.0,0.0,0.0,0.0,0.0,0.0,0.0,0.0,0.0,0.0,0.0,0.0,0.0,0.0,0.0,0.0,0.0,0.0,0.0,0.0,0.0,0.0,0.0,0.0,0.0,0.0,0.0,0.0,0.0,0.0,0.0,0.0,0.0,0.0,0.0,0.0,0.0,0.0,0.0,0.0,0.0,0.0,0.0,0.0,0.0,0.0,0.0,0.0,0.0,0.0,0.0,0.0,0.0,0.0,0.0,0.0,0.0,0.0,0.0,0.0,0.0,0.0,0.0,0.0,0.0,0.0,0.0,0.0,0.0,0.0,0.0,0.0,0.0,0.0,0.0,0.0,0.0,0.0,0.0,0.0,0.0,0.0,0.0,0.0,0.0,0.0,0.0,0.0,0.0,0.0,0.0,0.0,0.0,0.0,0.01,0.1,0.75,1.0,1.0,1.0,0.74,0.07,0.03,0.0,0.0,0.0,0.0,0.0,0.0,0.0,0.0,0.0,0.0,0.0,0.0,0.0,0.0,0.0,0.0,0.0,0.0,0.0,0.0,0.0,0.0,0.0,0.0,0.0,0.0,0.0,0.0,0.0,0.0,0.0,0.0,0.0,0.0,0.0,0.0,0.0,0.0,0.0,0.0,0.0,0.0,0.0,0.0,0.0,0.0,0.0,0.0,0.0,0.0,0.0,0.0,0.0,0.0,0.0,0.0,0.0,0.0,0.0,0.0,0.0,0.0,0.0,0.0,0.0,0.0,0.0,0.0,0.0,0.0,0.0,0.0,0.0,0.0,0.0,0.0,0.0,0.0,0.0,0.0,0.0,0.0,0.0,0.0,0.0,0.0,0.0,0.0,0.0,0.0,0.0,0.0,0.0],[0.0,0.0,0.0,0.0,0.0,0.0,0.0,0.0,0.0,0.0,0.0,0.0,0.0,0.0,0.0,0.0,0.0,0.0,0.0,0.0,0.0,0.0,0.0,0.0,0.0,0.0,0.0,0.0,0.0,0.0,0.0,0.0,0.0,0.0,0.0,0.0,0.0,0.0,0.0,0.0,0.0,0.0,0.0,0.0,0.0,0.0,0.0,0.0,0.0,0.0,0.0,0.0,0.0,0.0,0.0,0.0,0.0,0.0,0.0,0.0,0.0,0.0,0.0,0.0,0.0,0.0,0.0,0.0,0.0,0.0,0.0,0.0,0.0,0.0,0.0,0.0,0.0,0.0,0.0,0.0,0.0,0.0,0.0,0.0,0.0,0.0,0.0,0.0,0.0,0.0,0.0,0.0,0.0,0.0,0.0,0.0,0.0,0.0,0.0,0.0,0.0,0.0,0.0,0.0,0.0,0.01,0.08,0.62,1.0,1.0,1.0,0.95,0.06,0.0,0.0,0.0,0.0,0.0,0.0,0.0,0.0,0.0,0.0,0.0,0.0,0.0,0.0,0.0,0.0,0.0,0.0,0.0,0.0,0.0,0.0,0.0,0.0,0.0,0.0,0.0,0.0,0.0,0.0,0.0,0.0,0.0,0.0,0.0,0.0,0.0,0.0,0.0,0.0,0.0,0.0,0.0,0.0,0.0,0.0,0.0,0.0,0.0,0.0,0.0,0.0,0.0,0.0,0.0,0.0,0.0,0.0,0.0,0.0,0.0,0.0,0.0,0.0,0.0,0.0,0.0,0.0,0.0,0.0,0.0,0.0,0.0,0.0,0.0,0.0,0.0,0.0,0.0,0.0,0.0,0.0,0.0,0.0,0.0,0.0,0.0,0.0,0.0,0.0,0.0,0.0,0.0],[0.0,0.0,0.0,0.0,0.0,0.0,0.0,0.0,0.0,0.0,0.0,0.0,0.0,0.0,0.0,0.0,0.0,0.0,0.0,0.0,0.0,0.0,0.0,0.0,0.0,0.0,0.0,0.0,0.0,0.0,0.0,0.0,0.0,0.0,0.0,0.0,0.0,0.0,0.0,0.0,0.0,0.0,0.0,0.0,0.0,0.0,0.0,0.0,0.0,0.0,0.0,0.0,0.0,0.0,0.0,0.0,0.0,0.0,0.0,0.0,0.0,0.0,0.0,0.0,0.0,0.0,0.0,0.0,0.0,0.0,0.0,0.0,0.0,0.0,0.0,0.0,0.0,0.0,0.0,0.0,0.0,0.0,0.0,0.0,0.0,0.0,0.0,0.0,0.0,0.0,0.0,0.0,0.0,0.0,0.01,0.0,0.0,0.0,0.0,0.0,0.0,0.0,0.0,0.0,0.0,0.01,0.09,0.1,0.74,1.0,1.0,1.0,0.69,0.02,0.01,0.0,0.0,0.0,0.0,0.0,0.0,0.0,0.0,0.0,0.0,0.0,0.0,0.0,0.0,0.0,0.0,0.0,0.0,0.0,0.0,0.0,0.0,0.0,0.0,0.0,0.0,0.0,0.0,0.0,0.0,0.0,0.0,0.0,0.0,0.0,0.0,0.0,0.0,0.0,0.0,0.0,0.0,0.0,0.0,0.0,0.0,0.0,0.0,0.0,0.0,0.0,0.0,0.0,0.0,0.0,0.0,0.0,0.0,0.0,0.0,0.0,0.0,0.0,0.0,0.0,0.0,0.0,0.0,0.0,0.0,0.0,0.0,0.0,0.0,0.0,0.0,0.0,0.0,0.0,0.0,0.0,0.0,0.0,0.0,0.0,0.0,0.0,0.0,0.0,0.0,0.0],[0.0,0.0,0.0,0.0,0.0,0.0,0.0,0.0,0.0,0.0,0.0,0.0,0.0,0.0,0.0,0.0,0.0,0.0,0.0,0.0,0.0,0.0,0.0,0.0,0.0,0.0,0.0,0.0,0.0,0.0,0.0,0.0,0.0,0.0,0.0,0.0,0.0,0.0,0.0,0.0,0.0,0.0,0.0,0.0,0.0,0.0,0.0,0.0,0.0,0.0,0.0,0.0,0.0,0.0,0.0,0.0,0.0,0.0,0.0,0.0,0.0,0.0,0.0,0.0,0.0,0.0,0.0,0.0,0.0,0.0,0.0,0.0,0.0,0.0,0.0,0.0,0.0,0.0,0.0,0.0,0.0,0.0,0.0,0.0,0.0,0.0,0.0,0.0,0.0,0.0,0.0,0.0,0.0,0.0,0.0,0.0,0.0,0.0,0.0,0.0,0.0,0.0,0.0,0.0,0.0,0.01,0.03,0.01,0.07,0.95,1.0,1.0,1.0,0.97,0.12,0.0,0.0,0.0,0.0,0.0,0.0,0.0,0.0,0.0,0.0,0.0,0.0,0.0,0.0,0.0,0.0,0.0,0.0,0.0,0.0,0.0,0.0,0.0,0.0,0.01,0.0,0.0,0.0,0.0,0.0,0.0,0.0,0.0,0.0,0.0,0.0,0.0,0.0,0.0,0.0,0.0,0.0,0.0,0.0,0.0,0.0,0.0,0.0,0.0,0.0,0.0,0.0,0.0,0.0,0.0,0.0,0.0,0.0,0.0,0.0,0.0,0.0,0.0,0.0,0.0,0.0,0.0,0.0,0.0,0.0,0.0,0.0,0.0,0.0,0.0,0.0,0.0,0.0,0.0,0.0,0.0,0.0,0.0,0.0,0.0,0.0,0.0,0.0,0.0,0.0,0.0],[0.0,0.0,0.0,0.0,0.0,0.0,0.0,0.0,0.0,0.0,0.0,0.0,0.0,0.0,0.0,0.0,0.0,0.0,0.0,0.0,0.0,0.0,0.0,0.0,0.0,0.0,0.0,0.0,0.0,0.0,0.0,0.0,0.0,0.0,0.0,0.0,0.0,0.0,0.0,0.0,0.0,0.0,0.0,0.0,0.0,0.0,0.0,0.0,0.0,0.0,0.0,0.0,0.0,0.0,0.0,0.0,0.0,0.0,0.0,0.0,0.0,0.0,0.0,0.0,0.0,0.0,0.0,0.0,0.0,0.0,0.0,0.0,0.0,0.0,0.0,0.0,0.0,0.0,0.0,0.0,0.0,0.0,0.0,0.0,0.0,0.0,0.0,0.0,0.0,0.0,0.0,0.0,0.0,0.0,0.0,0.0,0.0,0.0,0.0,0.0,0.0,0.0,0.0,0.0,0.0,0.02,0.04,0.01,0.03,0.06,0.69,1.0,1.0,1.0,0.97,0.01,0.03,0.0,0.0,0.0,0.0,0.0,0.0,0.0,0.0,0.0,0.0,0.01,0.01,0.0,0.0,0.0,0.0,0.0,0.0,0.0,0.0,0.0,0.0,0.0,0.0,0.0,0.0,0.0,0.0,0.0,0.0,0.0,0.0,0.0,0.0,0.0,0.0,0.0,0.0,0.0,0.0,0.0,0.0,0.0,0.0,0.0,0.0,0.0,0.0,0.0,0.0,0.0,0.0,0.0,0.0,0.0,0.0,0.0,0.0,0.0,0.0,0.0,0.0,0.0,0.0,0.0,0.0,0.0,0.0,0.0,0.0,0.0,0.0,0.0,0.0,0.0,0.0,0.0,0.0,0.0,0.0,0.0,0.0,0.0,0.0,0.0,0.0,0.0,0.0,0.0],[0.0,0.0,0.0,0.0,0.0,0.0,0.0,0.0,0.0,0.0,0.0,0.0,0.0,0.0,0.0,0.0,0.0,0.0,0.0,0.0,0.0,0.0,0.0,0.0,0.0,0.0,0.0,0.0,0.0,0.0,0.0,0.0,0.0,0.0,0.0,0.0,0.0,0.0,0.0,0.0,0.0,0.0,0.0,0.0,0.0,0.0,0.0,0.0,0.0,0.0,0.0,0.0,0.0,0.0,0.0,0.0,0.0,0.0,0.0,0.0,0.0,0.0,0.0,0.0,0.0,0.0,0.0,0.0,0.0,0.0,0.0,0.0,0.0,0.0,0.0,0.0,0.0,0.0,0.0,0.0,0.0,0.0,0.0,0.0,0.0,0.0,0.0,0.0,0.01,0.0,0.0,0.0,0.0,0.0,0.0,0.0,0.0,0.0,0.0,0.0,0.0,0.0,0.0,0.0,0.0,0.0,0.0,0.0,0.0,0.0,0.02,0.97,1.0,1.0,1.0,0.93,0.04,0.01,0.0,0.0,0.0,0.01,0.0,0.0,0.0,0.0,0.0,0.01,0.0,0.0,0.0,0.0,0.0,0.0,0.0,0.0,0.0,0.02,0.0,0.01,0.0,0.0,0.0,0.0,0.0,0.0,0.0,0.0,0.0,0.0,0.0,0.0,0.0,0.0,0.0,0.0,0.0,0.0,0.0,0.0,0.0,0.0,0.0,0.0,0.0,0.0,0.0,0.0,0.0,0.0,0.0,0.0,0.0,0.0,0.0,0.0,0.0,0.0,0.0,0.0,0.0,0.0,0.0,0.0,0.0,0.0,0.0,0.0,0.0,0.0,0.0,0.0,0.0,0.0,0.0,0.0,0.0,0.0,0.0,0.0,0.0,0.0,0.0,0.0,0.0,0.0],[0.0,0.0,0.0,0.0,0.0,0.0,0.0,0.0,0.0,0.0,0.0,0.0,0.0,0.0,0.0,0.0,0.0,0.0,0.0,0.0,0.0,0.0,0.0,0.0,0.0,0.0,0.0,0.0,0.0,0.0,0.0,0.0,0.0,0.0,0.0,0.0,0.0,0.0,0.0,0.0,0.0,0.0,0.0,0.0,0.0,0.0,0.0,0.0,0.0,0.0,0.0,0.0,0.0,0.0,0.0,0.0,0.0,0.0,0.0,0.0,0.0,0.0,0.0,0.0,0.0,0.0,0.0,0.0,0.0,0.0,0.0,0.0,0.0,0.0,0.0,0.0,0.0,0.0,0.0,0.0,0.0,0.0,0.0,0.0,0.0,0.0,0.0,0.0,0.0,0.0,0.0,0.0,0.0,0.0,0.0,0.0,0.0,0.0,0.0,0.0,0.0,0.0,0.0,0.0,0.0,0.0,0.0,0.0,0.0,0.0,0.01,0.12,0.97,1.0,1.0,1.0,0.95,0.01,0.02,0.0,0.0,0.0,0.0,0.0,0.01,0.0,0.02,0.01,0.01,0.0,0.0,0.0,0.0,0.0,0.0,0.0,0.0,0.01,0.01,0.0,0.0,0.0,0.0,0.0,0.0,0.0,0.0,0.0,0.0,0.0,0.0,0.0,0.0,0.0,0.0,0.0,0.0,0.0,0.0,0.0,0.0,0.0,0.0,0.0,0.0,0.0,0.0,0.0,0.0,0.0,0.0,0.0,0.0,0.0,0.0,0.0,0.0,0.0,0.0,0.0,0.0,0.0,0.0,0.0,0.0,0.0,0.0,0.0,0.0,0.0,0.0,0.0,0.0,0.0,0.0,0.0,0.0,0.0,0.0,0.0,0.0,0.0,0.0,0.0,0.0,0.0],[0.0,0.0,0.0,0.0,0.0,0.0,0.0,0.0,0.0,0.0,0.0,0.0,0.0,0.0,0.0,0.0,0.0,0.0,0.0,0.0,0.0,0.0,0.0,0.0,0.0,0.0,0.0,0.0,0.0,0.0,0.0,0.0,0.0,0.0,0.0,0.0,0.0,0.0,0.0,0.0,0.0,0.0,0.0,0.0,0.0,0.0,0.0,0.0,0.0,0.0,0.0,0.0,0.0,0.0,0.0,0.0,0.0,0.0,0.0,0.0,0.0,0.0,0.0,0.0,0.0,0.0,0.0,0.0,0.0,0.0,0.0,0.0,0.0,0.0,0.0,0.0,0.0,0.0,0.0,0.0,0.0,0.0,0.0,0.0,0.0,0.0,0.0,0.0,0.01,0.0,0.0,0.0,0.0,0.0,0.0,0.0,0.0,0.0,0.0,0.0,0.0,0.0,0.0,0.0,0.0,0.0,0.0,0.0,0.0,0.0,0.0,0.0,0.01,0.93,1.0,1.0,1.0,0.98,0.03,0.02,0.0,0.01,0.0,0.01,0.0,0.01,0.01,0.02,0.0,0.01,0.0,0.01,0.0,0.01,0.0,0.03,0.0,0.04,0.0,0.0,0.0,0.0,0.0,0.0,0.0,0.0,0.0,0.0,0.0,0.0,0.0,0.0,0.0,0.0,0.0,0.0,0.0,0.0,0.0,0.0,0.0,0.0,0.0,0.0,0.0,0.0,0.0,0.0,0.0,0.0,0.0,0.0,0.0,0.0,0.0,0.0,0.0,0.0,0.0,0.0,0.0,0.0,0.0,0.0,0.0,0.0,0.0,0.0,0.0,0.0,0.0,0.0,0.0,0.0,0.0,0.0,0.0,0.0,0.0,0.0,0.0,0.0,0.0,0.0,0.0,0.0],[0.0,0.0,0.0,0.0,0.0,0.0,0.0,0.0,0.0,0.0,0.0,0.0,0.0,0.0,0.0,0.0,0.0,0.0,0.0,0.0,0.0,0.0,0.0,0.0,0.0,0.0,0.0,0.0,0.0,0.0,0.0,0.0,0.0,0.0,0.0,0.0,0.0,0.0,0.0,0.0,0.0,0.0,0.0,0.0,0.0,0.0,0.0,0.0,0.0,0.0,0.0,0.0,0.0,0.0,0.0,0.0,0.0,0.0,0.0,0.0,0.0,0.0,0.0,0.0,0.0,0.0,0.0,0.0,0.0,0.0,0.0,0.0,0.0,0.0,0.0,0.0,0.0,0.0,0.0,0.0,0.0,0.0,0.0,0.0,0.0,0.0,0.0,0.0,0.0,0.0,0.0,0.0,0.0,0.0,0.0,0.0,0.0,0.0,0.0,0.0,0.0,0.0,0.0,0.0,0.0,0.0,0.0,0.0,0.0,0.0,0.0,0.0,0.03,0.04,0.95,1.0,1.0,1.0,0.96,0.01,0.02,0.0,0.0,0.0,0.02,0.0,0.03,0.01,0.0,0.0,0.0,0.0,0.01,0.0,0.01,0.0,0.01,0.01,0.01,0.0,0.0,0.0,0.0,0.0,0.0,0.0,0.0,0.0,0.0,0.0,0.0,0.0,0.0,0.0,0.0,0.0,0.0,0.0,0.0,0.0,0.0,0.0,0.0,0.0,0.0,0.0,0.0,0.0,0.0,0.0,0.0,0.0,0.0,0.0,0.0,0.0,0.0,0.0,0.0,0.0,0.0,0.0,0.0,0.0,0.0,0.0,0.0,0.0,0.0,0.0,0.0,0.0,0.0,0.0,0.0,0.0,0.0,0.0,0.0,0.0,0.0,0.0,0.0,0.0,0.0,0.0],[0.0,0.0,0.0,0.0,0.0,0.0,0.0,0.0,0.0,0.0,0.0,0.0,0.0,0.0,0.0,0.0,0.0,0.0,0.0,0.0,0.0,0.0,0.0,0.0,0.0,0.0,0.0,0.0,0.0,0.0,0.0,0.0,0.0,0.0,0.0,0.0,0.0,0.0,0.0,0.0,0.0,0.0,0.0,0.0,0.0,0.0,0.0,0.0,0.0,0.0,0.0,0.0,0.0,0.0,0.0,0.0,0.0,0.0,0.0,0.0,0.0,0.0,0.0,0.0,0.0,0.0,0.0,0.0,0.0,0.0,0.0,0.0,0.0,0.0,0.0,0.0,0.0,0.0,0.0,0.0,0.0,0.0,0.0,0.0,0.0,0.0,0.0,0.0,0.0,0.0,0.0,0.0,0.0,0.0,0.0,0.0,0.0,0.0,0.0,0.0,0.0,0.0,0.0,0.0,0.0,0.0,0.0,0.0,0.0,0.0,0.0,0.0,0.0,0.01,0.01,0.98,1.0,1.0,1.0,0.96,0.01,0.03,0.0,0.02,0.01,0.03,0.01,0.01,0.0,0.0,0.0,0.0,0.0,0.02,0.01,0.04,0.01,0.02,0.0,0.0,0.0,0.0,0.0,0.0,0.0,0.0,0.0,0.0,0.0,0.0,0.0,0.0,0.0,0.0,0.0,0.0,0.0,0.0,0.0,0.0,0.0,0.0,0.0,0.0,0.0,0.0,0.0,0.0,0.0,0.0,0.0,0.0,0.0,0.0,0.0,0.0,0.0,0.0,0.0,0.0,0.0,0.0,0.0,0.0,0.0,0.0,0.0,0.0,0.0,0.0,0.0,0.0,0.0,0.0,0.0,0.0,0.0,0.0,0.0,0.0,0.0,0.0,0.0,0.0,0.0,0.0],[0.0,0.0,0.0,0.0,0.0,0.0,0.0,0.0,0.0,0.0,0.0,0.0,0.0,0.0,0.0,0.0,0.0,0.0,0.0,0.0,0.0,0.0,0.0,0.0,0.0,0.0,0.0,0.0,0.0,0.0,0.0,0.0,0.0,0.0,0.0,0.0,0.0,0.0,0.0,0.0,0.0,0.0,0.0,0.0,0.0,0.0,0.0,0.0,0.0,0.0,0.0,0.0,0.0,0.0,0.0,0.0,0.0,0.0,0.0,0.0,0.0,0.0,0.0,0.0,0.0,0.0,0.0,0.0,0.0,0.0,0.0,0.0,0.0,0.0,0.0,0.0,0.0,0.0,0.0,0.0,0.0,0.0,0.0,0.0,0.0,0.0,0.0,0.0,0.0,0.0,0.0,0.0,0.0,0.0,0.0,0.0,0.0,0.0,0.0,0.0,0.0,0.0,0.0,0.0,0.0,0.0,0.0,0.0,0.0,0.0,0.0,0.0,0.0,0.0,0.02,0.03,0.96,1.0,1.0,1.0,0.97,0.06,0.04,0.01,0.06,0.01,0.01,0.0,0.0,0.0,0.0,0.0,0.0,0.01,0.01,0.01,0.02,0.01,0.01,0.0,0.0,0.0,0.0,0.0,0.0,0.0,0.0,0.0,0.0,0.0,0.0,0.0,0.0,0.0,0.0,0.0,0.0,0.0,0.0,0.0,0.0,0.0,0.0,0.0,0.0,0.0,0.0,0.0,0.0,0.0,0.0,0.0,0.0,0.0,0.0,0.0,0.0,0.0,0.0,0.0,0.0,0.0,0.0,0.0,0.0,0.0,0.0,0.0,0.0,0.0,0.0,0.0,0.0,0.0,0.0,0.0,0.0,0.0,0.0,0.0,0.0,0.0,0.0,0.0,0.0,0.0],[0.0,0.0,0.0,0.0,0.0,0.0,0.0,0.0,0.0,0.0,0.0,0.0,0.0,0.0,0.0,0.0,0.0,0.0,0.0,0.0,0.0,0.0,0.0,0.0,0.0,0.0,0.0,0.0,0.0,0.0,0.0,0.0,0.0,0.0,0.0,0.0,0.0,0.0,0.0,0.0,0.0,0.0,0.0,0.0,0.0,0.0,0.0,0.0,0.0,0.0,0.0,0.0,0.0,0.0,0.0,0.0,0.0,0.0,0.0,0.0,0.0,0.0,0.0,0.0,0.0,0.0,0.0,0.0,0.0,0.0,0.0,0.0,0.0,0.0,0.0,0.0,0.0,0.0,0.0,0.0,0.0,0.0,0.0,0.0,0.0,0.0,0.0,0.0,0.0,0.0,0.0,0.0,0.0,0.0,0.0,0.0,0.0,0.0,0.0,0.0,0.0,0.0,0.0,0.0,0.0,0.0,0.0,0.0,0.0,0.0,0.0,0.0,0.0,0.0,0.0,0.02,0.01,0.96,1.0,1.0,1.0,0.87,0.59,0.6,0.01,0.03,0.0,0.01,0.0,0.0,0.0,0.0,0.0,0.02,0.01,0.03,0.01,0.01,0.0,0.0,0.0,0.0,0.0,0.0,0.0,0.0,0.0,0.0,0.0,0.0,0.0,0.0,0.0,0.0,0.0,0.0,0.0,0.0,0.0,0.0,0.0,0.0,0.0,0.0,0.0,0.0,0.0,0.0,0.0,0.0,0.0,0.0,0.0,0.0,0.0,0.0,0.0,0.0,0.0,0.0,0.0,0.0,0.0,0.0,0.0,0.0,0.0,0.0,0.0,0.0,0.0,0.0,0.0,0.0,0.0,0.0,0.0,0.0,0.0,0.0,0.0,0.0,0.0,0.0,0.0,0.0],[0.0,0.0,0.0,0.0,0.0,0.0,0.0,0.0,0.0,0.0,0.0,0.0,0.0,0.0,0.0,0.0,0.0,0.0,0.0,0.0,0.0,0.0,0.0,0.0,0.0,0.0,0.0,0.0,0.0,0.0,0.0,0.0,0.0,0.0,0.0,0.0,0.0,0.0,0.0,0.0,0.0,0.0,0.0,0.0,0.0,0.0,0.0,0.0,0.0,0.0,0.0,0.0,0.0,0.0,0.0,0.0,0.0,0.0,0.0,0.0,0.0,0.0,0.0,0.0,0.0,0.0,0.0,0.0,0.0,0.0,0.0,0.0,0.0,0.0,0.0,0.0,0.0,0.0,0.0,0.0,0.0,0.0,0.0,0.0,0.0,0.0,0.0,0.0,0.0,0.0,0.0,0.0,0.0,0.0,0.0,0.0,0.0,0.0,0.0,0.0,0.0,0.0,0.0,0.0,0.0,0.0,0.0,0.0,0.0,0.0,0.0,0.0,0.0,0.0,0.0,0.0,0.02,0.01,0.97,1.0,1.0,1.0,0.89,0.09,0.03,0.0,0.0,0.0,0.0,0.0,0.0,0.0,0.01,0.01,0.02,0.01,0.03,0.01,0.01,0.0,0.0,0.0,0.0,0.0,0.0,0.0,0.0,0.0,0.0,0.0,0.0,0.0,0.0,0.0,0.0,0.0,0.0,0.0,0.0,0.0,0.0,0.0,0.0,0.0,0.0,0.0,0.0,0.0,0.0,0.0,0.0,0.0,0.0,0.0,0.0,0.0,0.0,0.0,0.0,0.0,0.0,0.0,0.0,0.0,0.0,0.0,0.0,0.0,0.0,0.0,0.0,0.0,0.0,0.0,0.0,0.0,0.0,0.0,0.0,0.0,0.0,0.0,0.0,0.0,0.0,0.0],[0.0,0.0,0.0,0.0,0.0,0.0,0.0,0.0,0.0,0.0,0.0,0.0,0.0,0.0,0.0,0.0,0.0,0.0,0.0,0.0,0.0,0.0,0.0,0.0,0.0,0.0,0.0,0.0,0.0,0.0,0.0,0.0,0.0,0.0,0.0,0.0,0.0,0.0,0.0,0.0,0.0,0.0,0.0,0.0,0.0,0.0,0.0,0.0,0.0,0.0,0.0,0.0,0.0,0.0,0.0,0.0,0.0,0.0,0.0,0.0,0.0,0.0,0.0,0.0,0.0,0.0,0.0,0.0,0.0,0.0,0.0,0.0,0.0,0.0,0.0,0.0,0.0,0.0,0.0,0.0,0.0,0.0,0.0,0.0,0.0,0.0,0.0,0.0,0.0,0.0,0.0,0.0,0.0,0.0,0.0,0.0,0.0,0.0,0.0,0.0,0.0,0.0,0.0,0.0,0.0,0.0,0.0,0.0,0.0,0.0,0.0,0.0,0.0,0.01,0.0,0.01,0.0,0.03,0.06,0.87,1.0,1.0,1.0,0.56,0.03,0.01,0.0,0.0,0.0,0.0,0.0,0.01,0.01,0.01,0.01,0.02,0.02,0.03,0.01,0.01,0.0,0.0,0.0,0.0,0.0,0.0,0.0,0.0,0.0,0.0,0.0,0.0,0.0,0.0,0.0,0.0,0.0,0.0,0.0,0.0,0.0,0.0,0.0,0.0,0.0,0.0,0.0,0.0,0.0,0.0,0.0,0.0,0.0,0.0,0.0,0.0,0.0,0.0,0.0,0.0,0.0,0.0,0.0,0.0,0.0,0.0,0.0,0.0,0.0,0.0,0.0,0.0,0.0,0.0,0.0,0.0,0.0,0.0,0.0,0.0,0.0,0.0,0.0,0.0,0.0,0.0],[0.0,0.0,0.0,0.0,0.0,0.0,0.0,0.0,0.0,0.0,0.0,0.0,0.0,0.0,0.0,0.0,0.0,0.0,0.0,0.0,0.0,0.0,0.0,0.0,0.0,0.0,0.0,0.0,0.0,0.0,0.0,0.0,0.0,0.0,0.0,0.0,0.0,0.0,0.0,0.0,0.0,0.0,0.0,0.0,0.0,0.0,0.0,0.0,0.0,0.0,0.0,0.0,0.0,0.0,0.0,0.0,0.0,0.0,0.0,0.0,0.0,0.0,0.0,0.0,0.0,0.0,0.0,0.0,0.0,0.0,0.0,0.0,0.0,0.0,0.0,0.0,0.0,0.0,0.0,0.0,0.0,0.0,0.0,0.0,0.0,0.0,0.0,0.0,0.0,0.0,0.0,0.0,0.0,0.0,0.0,0.0,0.0,0.0,0.0,0.0,0.0,0.0,0.0,0.0,0.0,0.0,0.0,0.0,0.0,0.0,0.0,0.0,0.0,0.0,0.0,0.0,0.0,0.0,0.04,0.59,0.89,1.0,1.0,1.0,0.98,0.01,0.0,0.0,0.0,0.0,0.01,0.01,0.02,0.02,0.02,0.01,0.02,0.01,0.01,0.0,0.0,0.0,0.0,0.0,0.0,0.0,0.0,0.0,0.0,0.0,0.0,0.0,0.0,0.0,0.0,0.0,0.0,0.0,0.0,0.0,0.0,0.0,0.0,0.0,0.0,0.0,0.0,0.0,0.0,0.0,0.0,0.0,0.0,0.0,0.0,0.0,0.0,0.0,0.0,0.0,0.0,0.0,0.0,0.0,0.0,0.0,0.0,0.0,0.0,0.0,0.0,0.0,0.0,0.0,0.0,0.0,0.0,0.0,0.0,0.0,0.0,0.0,0.0,0.0,0.0,0.0],[0.0,0.0,0.0,0.0,0.0,0.0,0.0,0.0,0.0,0.0,0.0,0.0,0.0,0.0,0.0,0.0,0.0,0.0,0.0,0.0,0.0,0.0,0.0,0.0,0.0,0.0,0.0,0.0,0.0,0.0,0.0,0.0,0.0,0.0,0.0,0.0,0.0,0.0,0.0,0.0,0.0,0.0,0.0,0.0,0.0,0.0,0.0,0.0,0.0,0.0,0.0,0.0,0.0,0.0,0.0,0.0,0.0,0.0,0.0,0.0,0.0,0.0,0.0,0.0,0.0,0.0,0.0,0.0,0.0,0.0,0.0,0.0,0.0,0.0,0.0,0.0,0.0,0.0,0.0,0.0,0.0,0.0,0.0,0.0,0.0,0.0,0.0,0.0,0.0,0.0,0.0,0.0,0.0,0.0,0.0,0.0,0.0,0.0,0.0,0.0,0.0,0.0,0.0,0.0,0.0,0.0,0.0,0.0,0.0,0.0,0.0,0.0,0.0,0.0,0.0,0.01,0.0,0.02,0.01,0.6,0.09,0.56,1.0,1.0,1.0,0.99,0.0,0.01,0.0,0.05,0.0,0.04,0.01,0.06,0.01,0.02,0.0,0.0,0.0,0.0,0.0,0.0,0.0,0.0,0.0,0.0,0.0,0.0,0.0,0.0,0.0,0.0,0.0,0.0,0.0,0.0,0.0,0.0,0.0,0.0,0.0,0.0,0.0,0.0,0.0,0.0,0.0,0.0,0.0,0.0,0.0,0.0,0.0,0.0,0.0,0.0,0.0,0.0,0.0,0.0,0.0,0.0,0.0,0.0,0.0,0.0,0.0,0.0,0.0,0.0,0.0,0.0,0.0,0.0,0.0,0.0,0.0,0.0,0.0,0.0,0.0,0.0,0.0,0.0,0.0,0.0],[0.0,0.0,0.0,0.0,0.0,0.0,0.0,0.0,0.0,0.0,0.0,0.0,0.0,0.0,0.0,0.0,0.0,0.0,0.0,0.0,0.0,0.0,0.0,0.0,0.0,0.0,0.0,0.0,0.0,0.0,0.0,0.0,0.0,0.0,0.0,0.0,0.0,0.0,0.0,0.0,0.0,0.0,0.0,0.0,0.0,0.0,0.0,0.0,0.0,0.0,0.0,0.0,0.0,0.0,0.0,0.0,0.0,0.0,0.0,0.0,0.0,0.0,0.0,0.0,0.0,0.0,0.0,0.0,0.0,0.0,0.0,0.0,0.0,0.0,0.0,0.0,0.0,0.0,0.0,0.0,0.0,0.0,0.0,0.0,0.0,0.0,0.0,0.0,0.0,0.0,0.0,0.0,0.0,0.0,0.0,0.0,0.0,0.0,0.0,0.0,0.0,0.0,0.0,0.0,0.0,0.0,0.0,0.0,0.0,0.0,0.0,0.0,0.0,0.0,0.01,0.0,0.02,0.01,0.06,0.01,0.03,0.03,0.98,1.0,1.0,1.0,0.95,0.0,0.01,0.01,0.04,0.01,0.02,0.0,0.03,0.0,0.01,0.0,0.0,0.0,0.0,0.0,0.0,0.0,0.0,0.0,0.0,0.0,0.0,0.0,0.0,0.0,0.0,0.0,0.0,0.0,0.0,0.0,0.0,0.0,0.0,0.0,0.0,0.0,0.0,0.0,0.0,0.0,0.0,0.0,0.0,0.0,0.0,0.0,0.0,0.0,0.0,0.0,0.0,0.0,0.0,0.0,0.0,0.0,0.0,0.0,0.0,0.0,0.0,0.0,0.0,0.0,0.0,0.0,0.0,0.0,0.0,0.0,0.0,0.0,0.0,0.0,0.0,0.0,0.0,0.0],[0.0,0.0,0.0,0.0,0.0,0.0,0.0,0.0,0.0,0.0,0.0,0.0,0.0,0.0,0.0,0.0,0.0,0.0,0.0,0.0,0.0,0.0,0.0,0.0,0.0,0.0,0.0,0.0,0.0,0.0,0.0,0.0,0.0,0.0,0.0,0.0,0.0,0.0,0.0,0.0,0.0,0.0,0.0,0.0,0.0,0.0,0.0,0.0,0.0,0.0,0.0,0.0,0.0,0.0,0.0,0.0,0.0,0.0,0.0,0.0,0.0,0.0,0.0,0.0,0.0,0.0,0.0,0.0,0.0,0.0,0.0,0.0,0.0,0.0,0.0,0.0,0.0,0.0,0.0,0.0,0.0,0.0,0.0,0.0,0.0,0.0,0.0,0.0,0.0,0.0,0.0,0.0,0.0,0.0,0.0,0.0,0.0,0.0,0.0,0.0,0.0,0.0,0.0,0.0,0.0,0.0,0.0,0.0,0.0,0.0,0.0,0.0,0.0,0.0,0.0,0.01,0.0,0.03,0.01,0.03,0.0,0.01,0.01,0.99,1.0,1.0,1.0,0.93,0.01,0.25,0.01,0.07,0.0,0.03,0.0,0.01,0.0,0.0,0.0,0.0,0.0,0.0,0.0,0.0,0.0,0.0,0.0,0.0,0.0,0.0,0.0,0.0,0.0,0.0,0.0,0.0,0.0,0.0,0.0,0.0,0.0,0.0,0.0,0.0,0.0,0.0,0.0,0.0,0.0,0.0,0.0,0.0,0.0,0.0,0.0,0.0,0.0,0.0,0.0,0.0,0.0,0.0,0.0,0.0,0.0,0.0,0.0,0.0,0.0,0.0,0.0,0.0,0.0,0.0,0.0,0.0,0.0,0.0,0.0,0.0,0.0,0.0,0.0,0.0,0.0,0.0],[0.0,0.0,0.0,0.0,0.0,0.0,0.0,0.0,0.0,0.0,0.0,0.0,0.0,0.0,0.0,0.0,0.0,0.0,0.0,0.0,0.0,0.0,0.0,0.0,0.0,0.0,0.0,0.0,0.0,0.0,0.0,0.0,0.0,0.0,0.0,0.0,0.0,0.0,0.0,0.0,0.0,0.0,0.0,0.0,0.0,0.0,0.0,0.0,0.0,0.0,0.0,0.0,0.0,0.0,0.0,0.0,0.0,0.0,0.0,0.0,0.0,0.0,0.0,0.0,0.0,0.0,0.0,0.0,0.0,0.0,0.0,0.0,0.0,0.0,0.0,0.0,0.0,0.0,0.0,0.0,0.0,0.0,0.0,0.0,0.0,0.0,0.0,0.0,0.0,0.0,0.0,0.0,0.0,0.0,0.0,0.0,0.0,0.0,0.0,0.0,0.0,0.0,0.0,0.0,0.0,0.0,0.0,0.0,0.0,0.0,0.0,0.0,0.0,0.0,0.02,0.01,0.03,0.01,0.01,0.0,0.0,0.0,0.0,0.0,0.95,1.0,1.0,1.0,0.94,0.16,0.06,0.01,0.02,0.0,0.01,0.0,0.0,0.0,0.0,0.0,0.0,0.0,0.0,0.0,0.0,0.0,0.0,0.0,0.0,0.0,0.0,0.0,0.0,0.0,0.0,0.0,0.0,0.0,0.0,0.0,0.0,0.0,0.0,0.0,0.0,0.0,0.0,0.0,0.0,0.0,0.0,0.0,0.0,0.0,0.0,0.0,0.0,0.0,0.0,0.0,0.0,0.0,0.0,0.0,0.0,0.0,0.0,0.0,0.0,0.0,0.0,0.0,0.0,0.0,0.0,0.0,0.0,0.0,0.0,0.0,0.0,0.0,0.0,0.0,0.0,0.0],[0.0,0.0,0.0,0.0,0.0,0.0,0.0,0.0,0.0,0.0,0.0,0.0,0.0,0.0,0.0,0.0,0.0,0.0,0.0,0.0,0.0,0.0,0.0,0.0,0.0,0.0,0.0,0.0,0.0,0.0,0.0,0.0,0.0,0.0,0.0,0.0,0.0,0.0,0.0,0.0,0.0,0.0,0.0,0.0,0.0,0.0,0.0,0.0,0.0,0.0,0.0,0.0,0.0,0.0,0.0,0.0,0.0,0.0,0.0,0.0,0.0,0.0,0.0,0.0,0.0,0.0,0.0,0.0,0.0,0.0,0.0,0.0,0.0,0.0,0.0,0.0,0.0,0.0,0.0,0.0,0.0,0.0,0.0,0.0,0.0,0.0,0.0,0.0,0.0,0.0,0.0,0.0,0.0,0.0,0.0,0.0,0.0,0.0,0.0,0.0,0.0,0.0,0.0,0.0,0.0,0.0,0.0,0.0,0.0,0.0,0.0,0.0,0.01,0.01,0.01,0.02,0.01,0.01,0.0,0.01,0.0,0.0,0.0,0.01,0.0,0.93,1.0,1.0,1.0,0.85,0.04,0.1,0.0,0.02,0.0,0.0,0.0,0.0,0.0,0.0,0.0,0.0,0.0,0.0,0.0,0.0,0.0,0.0,0.0,0.0,0.0,0.0,0.0,0.0,0.0,0.0,0.0,0.0,0.0,0.0,0.0,0.0,0.0,0.0,0.0,0.0,0.0,0.0,0.0,0.0,0.0,0.0,0.0,0.0,0.0,0.0,0.0,0.0,0.0,0.0,0.0,0.0,0.0,0.0,0.0,0.0,0.0,0.0,0.0,0.0,0.0,0.0,0.0,0.0,0.0,0.0,0.0,0.0,0.0,0.0,0.0,0.0,0.0,0.0,0.0,0.0],[0.0,0.0,0.0,0.0,0.0,0.0,0.0,0.0,0.0,0.0,0.0,0.0,0.0,0.0,0.0,0.0,0.0,0.0,0.0,0.0,0.0,0.0,0.0,0.0,0.0,0.0,0.0,0.0,0.0,0.0,0.0,0.0,0.0,0.0,0.0,0.0,0.0,0.0,0.0,0.0,0.0,0.0,0.0,0.0,0.0,0.0,0.0,0.0,0.0,0.0,0.0,0.0,0.0,0.0,0.0,0.0,0.0,0.0,0.0,0.0,0.0,0.0,0.0,0.0,0.0,0.0,0.0,0.0,0.0,0.0,0.0,0.0,0.0,0.0,0.0,0.0,0.0,0.0,0.0,0.0,0.0,0.0,0.0,0.0,0.0,0.0,0.0,0.0,0.0,0.0,0.0,0.0,0.0,0.0,0.0,0.0,0.0,0.0,0.0,0.0,0.0,0.0,0.0,0.0,0.0,0.0,0.0,0.0,0.0,0.0,0.0,0.0,0.01,0.0,0.01,0.0,0.0,0.0,0.0,0.0,0.0,0.0,0.0,0.0,0.01,0.01,0.94,1.0,1.0,1.0,0.94,0.05,0.04,0.0,0.0,0.0,0.0,0.0,0.0,0.0,0.0,0.0,0.0,0.0,0.0,0.0,0.0,0.0,0.0,0.0,0.0,0.0,0.0,0.0,0.0,0.0,0.0,0.0,0.0,0.0,0.0,0.0,0.0,0.0,0.0,0.0,0.0,0.0,0.0,0.0,0.0,0.0,0.0,0.0,0.0,0.0,0.0,0.0,0.0,0.0,0.0,0.0,0.0,0.0,0.0,0.0,0.0,0.0,0.0,0.0,0.0,0.0,0.0,0.0,0.0,0.0,0.0,0.0,0.0,0.0,0.0,0.0,0.0,0.0,0.0,0.0],[0.0,0.0,0.0,0.0,0.0,0.0,0.0,0.0,0.0,0.0,0.0,0.0,0.0,0.0,0.0,0.0,0.0,0.0,0.0,0.0,0.0,0.0,0.0,0.0,0.0,0.0,0.0,0.0,0.0,0.0,0.0,0.0,0.0,0.0,0.0,0.0,0.0,0.0,0.0,0.0,0.0,0.0,0.0,0.0,0.0,0.0,0.0,0.0,0.0,0.0,0.0,0.0,0.0,0.0,0.0,0.0,0.0,0.0,0.0,0.0,0.0,0.0,0.0,0.0,0.0,0.0,0.0,0.0,0.0,0.0,0.0,0.0,0.0,0.0,0.0,0.0,0.0,0.0,0.0,0.0,0.0,0.0,0.0,0.0,0.0,0.0,0.0,0.0,0.0,0.0,0.0,0.0,0.0,0.0,0.0,0.0,0.0,0.0,0.0,0.0,0.0,0.0,0.0,0.0,0.0,0.0,0.0,0.0,0.0,0.0,0.0,0.0,0.0,0.0,0.0,0.01,0.0,0.0,0.0,0.0,0.0,0.0,0.0,0.05,0.01,0.25,0.16,0.85,1.0,1.0,1.0,0.92,0.04,0.07,0.0,0.0,0.0,0.0,0.0,0.0,0.0,0.0,0.0,0.0,0.0,0.0,0.0,0.0,0.0,0.0,0.0,0.0,0.0,0.0,0.0,0.0,0.0,0.0,0.0,0.0,0.0,0.0,0.0,0.0,0.0,0.0,0.0,0.0,0.0,0.0,0.0,0.0,0.0,0.0,0.0,0.0,0.0,0.0,0.0,0.0,0.0,0.0,0.0,0.0,0.0,0.0,0.0,0.0,0.0,0.0,0.0,0.0,0.0,0.0,0.0,0.0,0.0,0.0,0.0,0.0,0.0,0.0,0.0,0.0,0.0,0.0],[0.0,0.0,0.0,0.0,0.0,0.0,0.0,0.0,0.0,0.0,0.0,0.0,0.0,0.0,0.0,0.0,0.0,0.0,0.0,0.0,0.0,0.0,0.0,0.0,0.0,0.0,0.0,0.0,0.0,0.0,0.0,0.0,0.0,0.0,0.0,0.0,0.0,0.0,0.0,0.0,0.0,0.0,0.0,0.0,0.0,0.0,0.0,0.0,0.0,0.0,0.0,0.0,0.0,0.0,0.0,0.0,0.0,0.0,0.0,0.0,0.0,0.0,0.0,0.0,0.0,0.0,0.0,0.0,0.0,0.0,0.0,0.0,0.0,0.0,0.0,0.0,0.0,0.0,0.0,0.0,0.0,0.0,0.0,0.0,0.0,0.0,0.0,0.0,0.0,0.0,0.0,0.0,0.0,0.0,0.0,0.0,0.0,0.0,0.0,0.0,0.0,0.0,0.0,0.0,0.0,0.0,0.0,0.0,0.0,0.0,0.0,0.0,0.0,0.0,0.0,0.0,0.0,0.0,0.0,0.0,0.0,0.0,0.01,0.0,0.04,0.01,0.06,0.04,0.94,1.0,1.0,1.0,0.94,0.04,0.03,0.0,0.0,0.0,0.0,0.0,0.0,0.0,0.0,0.0,0.0,0.0,0.0,0.0,0.0,0.0,0.0,0.0,0.0,0.0,0.0,0.0,0.0,0.0,0.0,0.0,0.0,0.0,0.0,0.0,0.0,0.0,0.0,0.0,0.0,0.0,0.0,0.0,0.0,0.0,0.0,0.0,0.0,0.0,0.0,0.0,0.0,0.0,0.0,0.0,0.0,0.0,0.0,0.0,0.0,0.0,0.0,0.0,0.0,0.0,0.0,0.0,0.0,0.0,0.0,0.0,0.0,0.0,0.0,0.0,0.0,0.0],[0.0,0.0,0.0,0.0,0.0,0.0,0.0,0.0,0.0,0.0,0.0,0.0,0.0,0.0,0.01,0.0,0.0,0.0,0.0,0.0,0.0,0.0,0.0,0.0,0.0,0.0,0.0,0.0,0.0,0.0,0.0,0.0,0.0,0.0,0.0,0.0,0.0,0.0,0.0,0.0,0.0,0.0,0.0,0.0,0.0,0.0,0.0,0.0,0.0,0.0,0.0,0.0,0.0,0.0,0.0,0.0,0.0,0.0,0.0,0.0,0.0,0.0,0.0,0.0,0.0,0.0,0.0,0.0,0.0,0.0,0.0,0.0,0.0,0.0,0.0,0.0,0.0,0.0,0.0,0.0,0.0,0.0,0.0,0.0,0.0,0.0,0.0,0.0,0.0,0.0,0.0,0.0,0.0,0.0,0.0,0.0,0.0,0.0,0.0,0.0,0.0,0.0,0.0,0.0,0.0,0.0,0.0,0.0,0.0,0.0,0.0,0.0,0.0,0.0,0.0,0.01,0.0,0.0,0.0,0.0,0.0,0.01,0.01,0.04,0.01,0.07,0.01,0.1,0.05,0.92,1.0,1.0,1.0,0.91,0.01,0.01,0.0,0.0,0.0,0.0,0.0,0.0,0.0,0.0,0.0,0.0,0.0,0.0,0.0,0.0,0.0,0.0,0.0,0.0,0.0,0.0,0.0,0.0,0.0,0.0,0.0,0.0,0.0,0.0,0.0,0.0,0.0,0.0,0.0,0.0,0.0,0.0,0.0,0.0,0.0,0.0,0.0,0.0,0.0,0.0,0.0,0.0,0.0,0.0,0.0,0.0,0.0,0.0,0.0,0.0,0.0,0.0,0.0,0.0,0.0,0.0,0.0,0.0,0.0,0.0,0.0,0.0,0.0,0.0,0.0,0.0],[0.0,0.0,0.0,0.0,0.0,0.0,0.0,0.0,0.0,0.0,0.0,0.0,0.0,0.0,0.0,0.0,0.0,0.0,0.0,0.0,0.0,0.0,0.0,0.0,0.0,0.0,0.0,0.0,0.0,0.0,0.0,0.0,0.0,0.0,0.0,0.0,0.0,0.0,0.0,0.0,0.0,0.0,0.0,0.0,0.0,0.0,0.0,0.0,0.0,0.0,0.0,0.0,0.0,0.0,0.0,0.0,0.0,0.0,0.0,0.0,0.0,0.0,0.0,0.0,0.0,0.0,0.0,0.0,0.0,0.0,0.0,0.0,0.0,0.0,0.0,0.0,0.0,0.0,0.0,0.0,0.0,0.0,0.0,0.0,0.0,0.0,0.0,0.0,0.0,0.0,0.0,0.0,0.0,0.0,0.0,0.0,0.0,0.0,0.0,0.0,0.0,0.0,0.0,0.0,0.0,0.0,0.0,0.0,0.0,0.0,0.0,0.0,0.0,0.0,0.0,0.0,0.01,0.0,0.0,0.0,0.01,0.01,0.02,0.01,0.02,0.0,0.02,0.0,0.04,0.04,0.94,1.0,1.0,1.0,0.98,0.0,0.0,0.0,0.0,0.0,0.0,0.0,0.0,0.0,0.0,0.0,0.0,0.0,0.0,0.0,0.0,0.0,0.0,0.0,0.0,0.0,0.0,0.0,0.0,0.0,0.0,0.0,0.0,0.0,0.0,0.0,0.0,0.0,0.0,0.0,0.0,0.0,0.0,0.0,0.0,0.0,0.0,0.0,0.0,0.0,0.0,0.0,0.0,0.0,0.0,0.0,0.0,0.0,0.0,0.0,0.0,0.0,0.0,0.0,0.0,0.0,0.0,0.0,0.0,0.0,0.0,0.0,0.0,0.0,0.0,0.0],[0.0,0.0,0.0,0.0,0.0,0.0,0.0,0.0,0.0,0.0,0.0,0.0,0.01,0.0,0.0,0.0,0.0,0.0,0.0,0.0,0.0,0.0,0.0,0.0,0.0,0.0,0.0,0.0,0.0,0.0,0.0,0.0,0.0,0.0,0.0,0.0,0.0,0.0,0.0,0.0,0.0,0.0,0.0,0.0,0.0,0.0,0.0,0.0,0.0,0.0,0.0,0.0,0.0,0.0,0.0,0.0,0.0,0.0,0.0,0.0,0.0,0.0,0.0,0.0,0.0,0.0,0.0,0.0,0.0,0.0,0.0,0.0,0.0,0.0,0.0,0.0,0.0,0.0,0.0,0.0,0.0,0.0,0.0,0.0,0.0,0.0,0.0,0.0,0.0,0.0,0.0,0.0,0.0,0.0,0.0,0.0,0.0,0.0,0.0,0.0,0.0,0.0,0.0,0.0,0.0,0.0,0.0,0.0,0.0,0.0,0.0,0.0,0.0,0.0,0.0,0.01,0.0,0.02,0.01,0.02,0.01,0.01,0.02,0.06,0.0,0.03,0.0,0.02,0.0,0.07,0.04,0.91,1.0,1.0,1.0,0.99,0.0,0.0,0.0,0.0,0.0,0.0,0.0,0.0,0.0,0.0,0.0,0.0,0.0,0.0,0.0,0.0,0.0,0.0,0.0,0.0,0.0,0.0,0.0,0.0,0.0,0.0,0.0,0.0,0.0,0.0,0.0,0.0,0.0,0.0,0.0,0.0,0.0,0.0,0.0,0.0,0.0,0.0,0.0,0.0,0.0,0.0,0.0,0.0,0.0,0.0,0.0,0.0,0.0,0.0,0.0,0.0,0.0,0.0,0.0,0.0,0.0,0.0,0.0,0.0,0.0,0.0,0.0,0.0,0.0,0.0],[0.0,0.0,0.0,0.0,0.0,0.0,0.0,0.0,0.0,0.01,0.0,0.01,0.0,0.0,0.0,0.0,0.0,0.0,0.0,0.0,0.0,0.0,0.0,0.0,0.0,0.0,0.0,0.0,0.0,0.0,0.0,0.0,0.0,0.0,0.0,0.0,0.0,0.0,0.0,0.0,0.0,0.0,0.0,0.0,0.0,0.0,0.0,0.0,0.0,0.0,0.0,0.0,0.0,0.0,0.0,0.0,0.0,0.0,0.0,0.0,0.0,0.0,0.0,0.0,0.0,0.0,0.0,0.0,0.0,0.0,0.0,0.0,0.0,0.0,0.0,0.0,0.0,0.0,0.0,0.0,0.0,0.0,0.0,0.0,0.0,0.0,0.0,0.0,0.0,0.0,0.0,0.0,0.0,0.0,0.0,0.0,0.0,0.0,0.0,0.0,0.0,0.0,0.0,0.0,0.0,0.0,0.0,0.0,0.0,0.0,0.0,0.0,0.0,0.0,0.0,0.0,0.01,0.01,0.01,0.01,0.02,0.01,0.02,0.01,0.03,0.0,0.01,0.0,0.0,0.0,0.03,0.01,0.98,1.0,1.0,1.0,0.99,0.0,0.0,0.0,0.0,0.0,0.0,0.0,0.0,0.0,0.0,0.0,0.0,0.0,0.0,0.0,0.0,0.0,0.0,0.0,0.0,0.0,0.0,0.0,0.0,0.0,0.0,0.0,0.0,0.0,0.0,0.0,0.0,0.0,0.0,0.0,0.0,0.0,0.0,0.0,0.0,0.0,0.0,0.0,0.0,0.0,0.0,0.0,0.0,0.0,0.0,0.0,0.0,0.0,0.0,0.0,0.0,0.0,0.0,0.0,0.0,0.0,0.0,0.0,0.0,0.0,0.0,0.0,0.0,0.0],[0.0,0.0,0.0,0.0,0.0,0.0,0.0,0.0,0.0,0.0,0.01,0.0,0.0,0.0,0.0,0.0,0.0,0.0,0.0,0.0,0.0,0.0,0.0,0.0,0.0,0.0,0.0,0.0,0.0,0.0,0.0,0.0,0.0,0.0,0.0,0.0,0.0,0.0,0.0,0.0,0.0,0.0,0.0,0.0,0.0,0.0,0.0,0.0,0.0,0.0,0.0,0.0,0.0,0.0,0.0,0.0,0.0,0.0,0.0,0.0,0.0,0.0,0.0,0.0,0.0,0.0,0.0,0.0,0.0,0.0,0.0,0.0,0.0,0.0,0.0,0.0,0.0,0.0,0.0,0.0,0.0,0.0,0.0,0.0,0.0,0.0,0.0,0.0,0.0,0.0,0.0,0.0,0.0,0.0,0.0,0.0,0.0,0.0,0.0,0.0,0.0,0.0,0.0,0.0,0.0,0.0,0.0,0.0,0.0,0.0,0.0,0.0,0.0,0.0,0.0,0.03,0.0,0.04,0.01,0.03,0.01,0.02,0.01,0.02,0.0,0.01,0.0,0.0,0.0,0.0,0.0,0.01,0.0,0.99,1.0,1.0,1.0,0.99,0.0,0.0,0.0,0.0,0.0,0.0,0.0,0.0,0.0,0.0,0.0,0.0,0.0,0.0,0.0,0.0,0.0,0.0,0.0,0.0,0.0,0.0,0.0,0.0,0.0,0.0,0.0,0.0,0.0,0.0,0.0,0.0,0.0,0.0,0.0,0.0,0.0,0.0,0.0,0.0,0.0,0.0,0.0,0.0,0.0,0.0,0.0,0.0,0.0,0.0,0.0,0.0,0.0,0.0,0.0,0.0,0.0,0.0,0.0,0.0,0.0,0.0,0.0,0.0,0.0,0.0,0.0,0.0],[0.0,0.0,0.0,0.0,0.0,0.0,0.0,0.0,0.0,0.0,0.0,0.0,0.0,0.0,0.0,0.0,0.0,0.0,0.0,0.0,0.0,0.0,0.0,0.0,0.0,0.0,0.0,0.0,0.0,0.0,0.0,0.0,0.0,0.0,0.0,0.0,0.0,0.0,0.0,0.0,0.0,0.0,0.0,0.0,0.0,0.0,0.0,0.0,0.0,0.0,0.0,0.0,0.0,0.0,0.0,0.0,0.0,0.0,0.0,0.0,0.0,0.0,0.0,0.0,0.0,0.0,0.0,0.0,0.0,0.0,0.0,0.0,0.0,0.0,0.0,0.0,0.0,0.0,0.0,0.0,0.0,0.0,0.0,0.0,0.0,0.0,0.0,0.0,0.0,0.0,0.0,0.0,0.0,0.0,0.0,0.0,0.0,0.0,0.0,0.0,0.0,0.0,0.0,0.0,0.0,0.0,0.0,0.0,0.0,0.0,0.0,0.0,0.0,0.0,0.0,0.0,0.01,0.01,0.02,0.01,0.03,0.02,0.02,0.0,0.01,0.0,0.0,0.0,0.0,0.0,0.0,0.0,0.0,0.0,0.99,1.0,1.0,1.0,0.98,0.02,0.01,0.0,0.0,0.0,0.0,0.0,0.0,0.0,0.0,0.0,0.0,0.0,0.0,0.0,0.0,0.0,0.0,0.0,0.0,0.0,0.0,0.0,0.0,0.0,0.0,0.0,0.0,0.0,0.0,0.0,0.0,0.0,0.0,0.0,0.0,0.0,0.0,0.0,0.0,0.0,0.0,0.0,0.0,0.0,0.0,0.0,0.0,0.0,0.0,0.0,0.0,0.0,0.0,0.0,0.0,0.0,0.0,0.0,0.0,0.0,0.0,0.0,0.0,0.0,0.0,0.0],[0.0,0.0,0.0,0.0,0.0,0.0,0.0,0.0,0.0,0.0,0.0,0.0,0.0,0.0,0.0,0.0,0.0,0.0,0.0,0.0,0.0,0.0,0.0,0.0,0.0,0.0,0.0,0.0,0.0,0.0,0.0,0.0,0.0,0.0,0.0,0.0,0.0,0.0,0.0,0.0,0.0,0.0,0.0,0.0,0.0,0.0,0.0,0.0,0.0,0.0,0.0,0.0,0.0,0.0,0.0,0.0,0.0,0.0,0.0,0.0,0.0,0.0,0.0,0.0,0.0,0.0,0.0,0.0,0.0,0.0,0.0,0.0,0.0,0.0,0.0,0.0,0.0,0.0,0.0,0.0,0.0,0.0,0.0,0.0,0.0,0.0,0.0,0.0,0.0,0.0,0.0,0.0,0.0,0.0,0.0,0.0,0.0,0.0,0.0,0.0,0.0,0.0,0.0,0.0,0.0,0.0,0.0,0.0,0.0,0.0,0.0,0.0,0.0,0.02,0.01,0.04,0.01,0.02,0.01,0.01,0.01,0.03,0.01,0.0,0.0,0.0,0.0,0.0,0.0,0.0,0.0,0.0,0.0,0.0,0.0,0.99,1.0,1.0,1.0,0.91,0.01,0.0,0.0,0.0,0.0,0.0,0.0,0.0,0.0,0.0,0.0,0.0,0.0,0.0,0.0,0.0,0.0,0.0,0.0,0.0,0.0,0.0,0.0,0.0,0.0,0.0,0.0,0.0,0.0,0.0,0.0,0.0,0.0,0.0,0.0,0.0,0.0,0.0,0.0,0.0,0.0,0.0,0.0,0.0,0.0,0.0,0.0,0.0,0.0,0.0,0.0,0.0,0.0,0.0,0.0,0.0,0.0,0.0,0.0,0.0,0.0,0.0,0.0,0.0,0.0,0.0],[0.0,0.0,0.0,0.0,0.0,0.0,0.0,0.0,0.0,0.0,0.0,0.0,0.0,0.0,0.0,0.0,0.0,0.0,0.0,0.0,0.0,0.0,0.0,0.0,0.0,0.0,0.0,0.0,0.0,0.0,0.0,0.0,0.0,0.0,0.0,0.0,0.0,0.0,0.0,0.0,0.0,0.0,0.0,0.0,0.0,0.0,0.0,0.0,0.0,0.0,0.0,0.0,0.0,0.0,0.0,0.0,0.0,0.0,0.0,0.0,0.0,0.0,0.0,0.0,0.0,0.0,0.0,0.0,0.0,0.0,0.0,0.0,0.0,0.0,0.0,0.0,0.0,0.0,0.0,0.0,0.0,0.0,0.0,0.0,0.0,0.0,0.0,0.0,0.0,0.0,0.0,0.0,0.0,0.0,0.0,0.0,0.0,0.0,0.0,0.0,0.0,0.0,0.0,0.0,0.0,0.0,0.0,0.0,0.0,0.0,0.0,0.0,0.0,0.0,0.01,0.0,0.01,0.0,0.01,0.0,0.01,0.01,0.01,0.0,0.0,0.0,0.0,0.0,0.0,0.0,0.0,0.0,0.0,0.0,0.0,0.0,0.98,1.0,1.0,1.0,0.89,0.02,0.0,0.0,0.0,0.0,0.0,0.0,0.0,0.0,0.0,0.0,0.0,0.0,0.0,0.0,0.0,0.0,0.0,0.0,0.0,0.0,0.0,0.0,0.0,0.0,0.0,0.0,0.0,0.0,0.0,0.0,0.0,0.0,0.0,0.0,0.0,0.0,0.0,0.0,0.0,0.0,0.0,0.0,0.0,0.0,0.0,0.0,0.0,0.0,0.0,0.0,0.0,0.0,0.0,0.0,0.0,0.0,0.0,0.0,0.0,0.0,0.0,0.0,0.0,0.0],[0.0,0.0,0.0,0.0,0.0,0.0,0.0,0.0,0.0,0.0,0.0,0.0,0.0,0.0,0.0,0.0,0.0,0.0,0.0,0.0,0.0,0.0,0.0,0.0,0.0,0.0,0.0,0.0,0.0,0.0,0.0,0.0,0.0,0.0,0.0,0.0,0.0,0.0,0.0,0.0,0.0,0.0,0.0,0.0,0.0,0.0,0.0,0.0,0.0,0.0,0.0,0.0,0.0,0.0,0.0,0.0,0.0,0.0,0.0,0.0,0.0,0.0,0.0,0.0,0.0,0.0,0.0,0.0,0.0,0.0,0.0,0.0,0.0,0.0,0.0,0.0,0.0,0.0,0.0,0.0,0.0,0.0,0.0,0.0,0.0,0.0,0.0,0.0,0.0,0.0,0.0,0.0,0.0,0.0,0.0,0.0,0.0,0.0,0.0,0.0,0.0,0.0,0.0,0.0,0.0,0.0,0.0,0.0,0.0,0.0,0.0,0.01,0.0,0.01,0.0,0.0,0.0,0.0,0.0,0.0,0.0,0.01,0.0,0.0,0.0,0.0,0.0,0.0,0.0,0.0,0.0,0.0,0.0,0.0,0.0,0.0,0.02,0.91,1.0,1.0,1.0,0.89,0.02,0.0,0.0,0.0,0.0,0.0,0.0,0.0,0.0,0.0,0.0,0.0,0.0,0.0,0.0,0.0,0.0,0.0,0.0,0.0,0.0,0.0,0.0,0.0,0.0,0.0,0.0,0.0,0.0,0.0,0.0,0.0,0.0,0.0,0.0,0.0,0.0,0.0,0.0,0.0,0.0,0.0,0.0,0.0,0.0,0.0,0.0,0.0,0.0,0.0,0.0,0.0,0.0,0.0,0.0,0.0,0.0,0.0,0.0,0.0,0.0,0.0,0.0,0.0],[0.0,0.0,0.0,0.0,0.0,0.0,0.0,0.0,0.0,0.0,0.0,0.0,0.0,0.0,0.0,0.0,0.0,0.0,0.0,0.0,0.0,0.0,0.0,0.0,0.0,0.0,0.0,0.0,0.0,0.0,0.0,0.0,0.0,0.0,0.0,0.0,0.0,0.0,0.0,0.0,0.0,0.0,0.0,0.0,0.0,0.0,0.0,0.0,0.0,0.0,0.0,0.0,0.0,0.0,0.0,0.0,0.0,0.0,0.0,0.0,0.0,0.0,0.0,0.0,0.0,0.0,0.0,0.0,0.0,0.0,0.0,0.0,0.0,0.0,0.0,0.0,0.0,0.0,0.0,0.0,0.0,0.0,0.0,0.0,0.0,0.0,0.0,0.0,0.0,0.0,0.0,0.0,0.0,0.0,0.0,0.0,0.0,0.0,0.0,0.0,0.0,0.0,0.0,0.0,0.0,0.0,0.0,0.0,0.0,0.0,0.0,0.0,0.0,0.0,0.0,0.0,0.0,0.0,0.0,0.0,0.0,0.0,0.0,0.0,0.0,0.0,0.0,0.0,0.0,0.0,0.0,0.0,0.0,0.0,0.0,0.0,0.01,0.01,0.89,1.0,1.0,1.0,0.84,0.01,0.0,0.0,0.0,0.0,0.0,0.0,0.0,0.0,0.0,0.0,0.0,0.0,0.0,0.0,0.0,0.0,0.0,0.0,0.0,0.0,0.0,0.0,0.0,0.0,0.0,0.0,0.0,0.0,0.0,0.0,0.0,0.0,0.0,0.0,0.0,0.0,0.0,0.0,0.0,0.0,0.0,0.0,0.0,0.0,0.0,0.0,0.0,0.0,0.0,0.0,0.0,0.0,0.0,0.0,0.0,0.0,0.0,0.0,0.0,0.0,0.0,0.0],[0.0,0.0,0.0,0.0,0.0,0.0,0.0,0.0,0.0,0.0,0.0,0.0,0.0,0.0,0.0,0.0,0.0,0.0,0.0,0.0,0.0,0.0,0.0,0.0,0.0,0.0,0.0,0.0,0.0,0.0,0.0,0.0,0.0,0.0,0.0,0.0,0.0,0.0,0.0,0.0,0.0,0.0,0.0,0.0,0.0,0.0,0.0,0.0,0.0,0.0,0.0,0.0,0.0,0.0,0.0,0.0,0.0,0.0,0.0,0.0,0.0,0.0,0.0,0.0,0.0,0.0,0.0,0.0,0.0,0.0,0.0,0.0,0.0,0.0,0.0,0.0,0.0,0.0,0.0,0.0,0.0,0.0,0.0,0.0,0.0,0.0,0.0,0.0,0.0,0.0,0.0,0.0,0.0,0.0,0.0,0.0,0.0,0.0,0.0,0.0,0.0,0.0,0.0,0.0,0.0,0.0,0.0,0.0,0.0,0.0,0.0,0.0,0.0,0.0,0.0,0.0,0.0,0.0,0.0,0.0,0.0,0.0,0.0,0.0,0.0,0.0,0.0,0.0,0.0,0.0,0.0,0.0,0.0,0.0,0.0,0.0,0.0,0.0,0.02,0.89,1.0,1.0,1.0,0.82,0.02,0.0,0.0,0.0,0.0,0.0,0.0,0.0,0.0,0.0,0.0,0.0,0.0,0.0,0.0,0.0,0.0,0.0,0.0,0.0,0.0,0.0,0.0,0.0,0.0,0.0,0.0,0.0,0.0,0.0,0.0,0.0,0.0,0.0,0.0,0.0,0.0,0.0,0.0,0.0,0.0,0.0,0.0,0.0,0.0,0.0,0.0,0.0,0.0,0.0,0.0,0.0,0.0,0.0,0.0,0.0,0.0,0.0,0.0,0.0,0.0,0.0],[0.0,0.0,0.0,0.0,0.0,0.0,0.0,0.0,0.0,0.0,0.0,0.0,0.0,0.0,0.0,0.0,0.0,0.0,0.0,0.0,0.0,0.0,0.0,0.0,0.0,0.0,0.0,0.0,0.0,0.0,0.0,0.0,0.0,0.0,0.0,0.0,0.0,0.0,0.0,0.0,0.0,0.0,0.0,0.0,0.0,0.0,0.0,0.0,0.0,0.0,0.0,0.0,0.0,0.0,0.0,0.0,0.0,0.0,0.0,0.0,0.0,0.0,0.0,0.0,0.0,0.0,0.0,0.0,0.0,0.0,0.0,0.0,0.0,0.0,0.0,0.0,0.0,0.0,0.0,0.0,0.0,0.0,0.0,0.0,0.0,0.0,0.0,0.0,0.0,0.0,0.0,0.0,0.0,0.0,0.0,0.0,0.0,0.0,0.0,0.0,0.0,0.0,0.0,0.0,0.0,0.0,0.0,0.0,0.0,0.0,0.0,0.0,0.0,0.0,0.0,0.0,0.0,0.0,0.0,0.0,0.0,0.0,0.0,0.0,0.0,0.0,0.0,0.0,0.0,0.0,0.0,0.0,0.0,0.0,0.0,0.0,0.0,0.0,0.0,0.02,0.84,1.0,1.0,1.0,0.82,0.01,0.0,0.0,0.0,0.0,0.0,0.0,0.0,0.0,0.0,0.0,0.0,0.0,0.0,0.0,0.0,0.0,0.0,0.0,0.0,0.0,0.0,0.0,0.0,0.0,0.0,0.0,0.0,0.0,0.0,0.0,0.0,0.0,0.0,0.0,0.0,0.0,0.0,0.0,0.0,0.0,0.0,0.0,0.0,0.0,0.0,0.0,0.0,0.0,0.0,0.0,0.0,0.0,0.0,0.0,0.0,0.0,0.0,0.0,0.0,0.0],[0.0,0.0,0.0,0.0,0.0,0.0,0.0,0.0,0.0,0.0,0.0,0.0,0.0,0.0,0.0,0.0,0.0,0.0,0.0,0.0,0.0,0.0,0.0,0.0,0.0,0.0,0.0,0.0,0.0,0.0,0.0,0.0,0.0,0.0,0.0,0.0,0.0,0.0,0.0,0.0,0.0,0.0,0.0,0.0,0.0,0.0,0.0,0.0,0.0,0.0,0.0,0.0,0.0,0.0,0.0,0.0,0.0,0.0,0.0,0.0,0.0,0.0,0.0,0.0,0.0,0.0,0.0,0.0,0.0,0.0,0.0,0.0,0.0,0.0,0.0,0.0,0.0,0.0,0.0,0.0,0.0,0.0,0.0,0.0,0.0,0.0,0.0,0.0,0.0,0.0,0.0,0.0,0.0,0.0,0.0,0.0,0.0,0.0,0.0,0.0,0.0,0.0,0.0,0.0,0.0,0.0,0.0,0.0,0.0,0.0,0.0,0.0,0.0,0.0,0.0,0.0,0.0,0.0,0.0,0.0,0.0,0.0,0.0,0.0,0.0,0.0,0.0,0.0,0.0,0.0,0.0,0.0,0.0,0.0,0.0,0.0,0.0,0.0,0.0,0.0,0.01,0.82,1.0,1.0,1.0,0.82,0.02,0.01,0.0,0.0,0.0,0.0,0.0,0.0,0.0,0.0,0.0,0.0,0.0,0.0,0.0,0.0,0.0,0.0,0.0,0.0,0.0,0.0,0.0,0.0,0.0,0.0,0.0,0.0,0.0,0.0,0.0,0.0,0.0,0.0,0.0,0.0,0.0,0.0,0.0,0.0,0.0,0.0,0.0,0.0,0.0,0.0,0.0,0.0,0.0,0.0,0.0,0.0,0.0,0.0,0.0,0.0,0.0,0.0,0.0,0.0],[0.0,0.0,0.0,0.0,0.0,0.0,0.0,0.0,0.0,0.0,0.0,0.0,0.0,0.0,0.0,0.0,0.0,0.0,0.0,0.0,0.0,0.0,0.0,0.0,0.0,0.0,0.0,0.0,0.0,0.0,0.0,0.0,0.0,0.0,0.0,0.0,0.0,0.0,0.0,0.0,0.0,0.0,0.0,0.0,0.0,0.0,0.0,0.0,0.0,0.0,0.0,0.0,0.0,0.0,0.0,0.0,0.0,0.0,0.0,0.0,0.0,0.0,0.0,0.0,0.0,0.0,0.0,0.0,0.0,0.0,0.0,0.0,0.0,0.0,0.0,0.0,0.0,0.0,0.0,0.0,0.0,0.0,0.0,0.0,0.0,0.0,0.0,0.0,0.0,0.0,0.0,0.0,0.0,0.0,0.0,0.0,0.0,0.0,0.0,0.0,0.0,0.0,0.0,0.0,0.0,0.0,0.0,0.0,0.0,0.0,0.0,0.0,0.0,0.0,0.0,0.0,0.0,0.0,0.0,0.0,0.0,0.0,0.0,0.0,0.0,0.0,0.0,0.0,0.0,0.0,0.0,0.0,0.0,0.0,0.0,0.0,0.0,0.0,0.0,0.0,0.0,0.02,0.82,1.0,1.0,1.0,0.83,0.03,0.01,0.0,0.0,0.0,0.0,0.0,0.0,0.0,0.0,0.0,0.0,0.0,0.0,0.0,0.0,0.0,0.0,0.0,0.0,0.0,0.0,0.0,0.0,0.0,0.0,0.0,0.0,0.0,0.0,0.0,0.0,0.0,0.0,0.0,0.0,0.0,0.0,0.0,0.0,0.0,0.0,0.0,0.0,0.0,0.0,0.0,0.0,0.0,0.0,0.0,0.0,0.0,0.0,0.0,0.0,0.0,0.0,0.0],[0.0,0.0,0.0,0.0,0.0,0.0,0.0,0.0,0.0,0.0,0.0,0.0,0.0,0.0,0.0,0.0,0.0,0.0,0.0,0.0,0.0,0.0,0.0,0.0,0.0,0.0,0.0,0.0,0.0,0.0,0.0,0.0,0.0,0.0,0.0,0.0,0.0,0.0,0.0,0.0,0.0,0.0,0.0,0.0,0.0,0.0,0.0,0.0,0.0,0.0,0.0,0.0,0.0,0.0,0.0,0.0,0.0,0.0,0.0,0.0,0.0,0.0,0.0,0.0,0.0,0.0,0.0,0.0,0.0,0.0,0.0,0.0,0.0,0.0,0.0,0.0,0.0,0.0,0.0,0.0,0.0,0.0,0.0,0.0,0.0,0.0,0.0,0.0,0.0,0.0,0.0,0.0,0.0,0.0,0.0,0.0,0.0,0.0,0.0,0.0,0.0,0.0,0.0,0.0,0.0,0.0,0.0,0.0,0.0,0.0,0.0,0.0,0.0,0.0,0.0,0.0,0.0,0.0,0.0,0.0,0.0,0.0,0.0,0.0,0.0,0.0,0.0,0.0,0.0,0.0,0.0,0.0,0.0,0.0,0.0,0.0,0.0,0.0,0.0,0.0,0.0,0.0,0.01,0.82,1.0,1.0,1.0,0.75,0.02,0.0,0.0,0.0,0.0,0.0,0.0,0.0,0.0,0.0,0.0,0.0,0.0,0.0,0.0,0.0,0.0,0.0,0.0,0.0,0.0,0.0,0.0,0.0,0.0,0.0,0.0,0.0,0.0,0.0,0.0,0.0,0.0,0.0,0.0,0.0,0.0,0.0,0.0,0.0,0.0,0.0,0.0,0.0,0.0,0.0,0.0,0.0,0.0,0.0,0.0,0.0,0.0,0.0,0.0,0.0,0.0,0.0],[0.0,0.0,0.0,0.0,0.0,0.0,0.0,0.0,0.0,0.0,0.0,0.0,0.0,0.0,0.0,0.0,0.0,0.0,0.0,0.0,0.0,0.0,0.0,0.0,0.0,0.0,0.0,0.0,0.0,0.0,0.0,0.0,0.0,0.0,0.0,0.0,0.0,0.0,0.0,0.0,0.0,0.0,0.0,0.0,0.0,0.0,0.0,0.0,0.0,0.0,0.0,0.0,0.0,0.0,0.0,0.0,0.0,0.0,0.0,0.0,0.0,0.0,0.0,0.0,0.0,0.0,0.0,0.0,0.0,0.0,0.0,0.0,0.0,0.0,0.0,0.0,0.0,0.0,0.0,0.0,0.0,0.0,0.0,0.0,0.0,0.0,0.0,0.0,0.0,0.0,0.0,0.0,0.0,0.0,0.0,0.0,0.0,0.0,0.0,0.0,0.0,0.0,0.0,0.0,0.0,0.0,0.0,0.0,0.0,0.0,0.0,0.0,0.0,0.0,0.0,0.0,0.0,0.0,0.0,0.0,0.0,0.0,0.0,0.0,0.0,0.0,0.0,0.0,0.0,0.0,0.0,0.0,0.0,0.0,0.0,0.0,0.0,0.0,0.0,0.0,0.0,0.0,0.0,0.02,0.83,1.0,1.0,1.0,0.81,0.02,0.0,0.0,0.0,0.0,0.0,0.0,0.0,0.0,0.0,0.0,0.0,0.0,0.0,0.0,0.0,0.0,0.0,0.0,0.0,0.0,0.0,0.0,0.0,0.0,0.0,0.0,0.0,0.0,0.0,0.0,0.0,0.0,0.0,0.0,0.0,0.0,0.0,0.0,0.0,0.0,0.0,0.0,0.0,0.0,0.0,0.0,0.0,0.0,0.0,0.0,0.0,0.0,0.0,0.0,0.0,0.0],[0.0,0.0,0.0,0.0,0.0,0.0,0.0,0.0,0.0,0.0,0.0,0.0,0.0,0.0,0.0,0.0,0.0,0.0,0.0,0.0,0.0,0.0,0.0,0.0,0.0,0.0,0.0,0.0,0.0,0.0,0.0,0.0,0.0,0.0,0.0,0.0,0.0,0.0,0.0,0.0,0.0,0.0,0.0,0.0,0.0,0.0,0.0,0.0,0.0,0.0,0.0,0.0,0.0,0.0,0.0,0.0,0.0,0.0,0.0,0.0,0.0,0.0,0.0,0.0,0.0,0.0,0.0,0.0,0.0,0.0,0.0,0.0,0.0,0.0,0.0,0.0,0.0,0.0,0.0,0.0,0.0,0.0,0.0,0.0,0.0,0.0,0.0,0.0,0.0,0.0,0.0,0.0,0.0,0.0,0.0,0.0,0.0,0.0,0.0,0.0,0.0,0.0,0.0,0.0,0.0,0.0,0.0,0.0,0.0,0.0,0.0,0.0,0.0,0.0,0.0,0.0,0.0,0.0,0.0,0.0,0.0,0.0,0.0,0.0,0.0,0.0,0.0,0.0,0.0,0.0,0.0,0.0,0.0,0.0,0.0,0.0,0.0,0.0,0.0,0.0,0.0,0.0,0.0,0.01,0.03,0.75,1.0,1.0,1.0,0.81,0.03,0.01,0.0,0.0,0.0,0.0,0.0,0.0,0.0,0.0,0.0,0.0,0.0,0.0,0.0,0.0,0.0,0.0,0.0,0.0,0.0,0.0,0.0,0.0,0.0,0.0,0.0,0.0,0.0,0.0,0.0,0.0,0.0,0.0,0.0,0.0,0.0,0.0,0.0,0.0,0.0,0.0,0.0,0.0,0.0,0.0,0.0,0.0,0.0,0.0,0.0,0.0,0.0,0.0,0.0,0.0],[0.0,0.0,0.0,0.0,0.0,0.0,0.0,0.0,0.0,0.0,0.0,0.0,0.0,0.0,0.0,0.0,0.0,0.0,0.0,0.0,0.0,0.0,0.0,0.0,0.0,0.0,0.0,0.0,0.0,0.0,0.0,0.0,0.0,0.0,0.0,0.0,0.0,0.0,0.0,0.0,0.0,0.0,0.0,0.0,0.0,0.0,0.0,0.0,0.0,0.0,0.0,0.0,0.0,0.0,0.0,0.0,0.0,0.0,0.0,0.0,0.0,0.0,0.0,0.0,0.0,0.0,0.0,0.0,0.0,0.0,0.0,0.0,0.0,0.0,0.0,0.0,0.0,0.0,0.0,0.0,0.0,0.0,0.0,0.0,0.0,0.0,0.0,0.0,0.0,0.0,0.0,0.0,0.0,0.0,0.0,0.0,0.0,0.0,0.0,0.0,0.0,0.0,0.0,0.0,0.0,0.0,0.0,0.0,0.0,0.0,0.0,0.0,0.0,0.0,0.0,0.0,0.0,0.0,0.0,0.0,0.0,0.0,0.0,0.0,0.0,0.0,0.0,0.0,0.0,0.0,0.0,0.0,0.0,0.0,0.0,0.0,0.0,0.0,0.0,0.0,0.0,0.0,0.0,0.0,0.01,0.02,0.81,1.0,1.0,1.0,0.83,0.09,0.0,0.0,0.0,0.0,0.0,0.0,0.0,0.0,0.0,0.0,0.0,0.0,0.0,0.0,0.0,0.0,0.0,0.0,0.0,0.0,0.0,0.0,0.0,0.0,0.0,0.0,0.0,0.0,0.0,0.0,0.0,0.0,0.0,0.0,0.0,0.0,0.0,0.0,0.0,0.0,0.0,0.0,0.0,0.0,0.0,0.0,0.0,0.0,0.0,0.0,0.0,0.0,0.0,0.0],[0.0,0.0,0.0,0.0,0.0,0.0,0.0,0.0,0.0,0.0,0.0,0.0,0.0,0.0,0.0,0.0,0.0,0.0,0.0,0.0,0.0,0.0,0.0,0.0,0.0,0.0,0.0,0.0,0.0,0.0,0.0,0.0,0.0,0.0,0.0,0.0,0.0,0.0,0.0,0.0,0.0,0.0,0.0,0.0,0.0,0.0,0.0,0.0,0.0,0.0,0.0,0.0,0.0,0.0,0.0,0.0,0.0,0.0,0.0,0.0,0.0,0.0,0.0,0.0,0.0,0.0,0.0,0.0,0.0,0.0,0.0,0.0,0.0,0.0,0.0,0.0,0.0,0.0,0.0,0.0,0.0,0.0,0.0,0.0,0.0,0.0,0.0,0.0,0.0,0.0,0.0,0.0,0.0,0.0,0.0,0.0,0.0,0.0,0.0,0.0,0.0,0.0,0.0,0.0,0.0,0.0,0.0,0.0,0.0,0.0,0.0,0.0,0.0,0.0,0.0,0.0,0.0,0.0,0.0,0.0,0.0,0.0,0.0,0.0,0.0,0.0,0.0,0.0,0.0,0.0,0.0,0.0,0.0,0.0,0.0,0.0,0.0,0.0,0.0,0.0,0.0,0.0,0.0,0.0,0.0,0.0,0.02,0.81,1.0,1.0,1.0,0.8,0.02,0.0,0.0,0.0,0.0,0.0,0.0,0.0,0.0,0.0,0.0,0.0,0.0,0.0,0.0,0.0,0.0,0.0,0.0,0.0,0.0,0.0,0.0,0.0,0.0,0.0,0.0,0.0,0.0,0.0,0.0,0.0,0.0,0.0,0.0,0.0,0.0,0.0,0.0,0.0,0.0,0.0,0.0,0.0,0.0,0.0,0.0,0.0,0.0,0.0,0.0,0.0,0.0,0.0],[0.0,0.0,0.0,0.0,0.0,0.0,0.0,0.0,0.0,0.0,0.0,0.0,0.0,0.0,0.0,0.0,0.0,0.0,0.0,0.0,0.0,0.0,0.0,0.0,0.0,0.0,0.0,0.0,0.0,0.0,0.0,0.0,0.0,0.0,0.0,0.0,0.0,0.0,0.0,0.0,0.0,0.0,0.0,0.0,0.0,0.0,0.0,0.0,0.0,0.0,0.0,0.0,0.0,0.0,0.0,0.0,0.0,0.0,0.0,0.0,0.0,0.0,0.0,0.0,0.0,0.0,0.0,0.0,0.0,0.0,0.0,0.0,0.0,0.0,0.0,0.0,0.0,0.0,0.0,0.0,0.0,0.0,0.0,0.0,0.0,0.0,0.0,0.0,0.0,0.0,0.0,0.0,0.0,0.0,0.0,0.0,0.0,0.0,0.0,0.0,0.0,0.0,0.0,0.0,0.0,0.0,0.0,0.0,0.0,0.0,0.0,0.0,0.0,0.0,0.0,0.0,0.0,0.0,0.0,0.0,0.0,0.0,0.0,0.0,0.0,0.0,0.0,0.0,0.0,0.0,0.0,0.0,0.0,0.0,0.0,0.0,0.0,0.0,0.0,0.0,0.0,0.0,0.0,0.0,0.0,0.0,0.0,0.03,0.83,1.0,1.0,1.0,0.91,0.07,0.0,0.0,0.0,0.0,0.0,0.0,0.0,0.0,0.0,0.0,0.0,0.0,0.0,0.0,0.0,0.0,0.0,0.0,0.0,0.0,0.0,0.0,0.0,0.0,0.0,0.0,0.0,0.0,0.0,0.0,0.0,0.0,0.0,0.0,0.0,0.0,0.0,0.0,0.0,0.0,0.0,0.0,0.0,0.0,0.0,0.0,0.0,0.0,0.0,0.0,0.0,0.0],[0.0,0.0,0.0,0.0,0.0,0.0,0.0,0.0,0.0,0.0,0.0,0.0,0.0,0.0,0.0,0.0,0.0,0.0,0.0,0.0,0.0,0.0,0.0,0.0,0.0,0.0,0.0,0.0,0.0,0.0,0.0,0.0,0.0,0.0,0.0,0.0,0.0,0.0,0.0,0.0,0.0,0.0,0.0,0.0,0.0,0.0,0.0,0.0,0.0,0.0,0.0,0.0,0.0,0.0,0.0,0.0,0.0,0.0,0.0,0.0,0.0,0.0,0.0,0.0,0.0,0.0,0.0,0.0,0.0,0.0,0.0,0.0,0.0,0.0,0.0,0.0,0.0,0.0,0.0,0.0,0.0,0.0,0.0,0.0,0.0,0.0,0.0,0.0,0.0,0.0,0.0,0.0,0.0,0.0,0.0,0.0,0.0,0.0,0.0,0.0,0.0,0.0,0.0,0.0,0.0,0.0,0.0,0.0,0.0,0.0,0.0,0.0,0.0,0.0,0.0,0.0,0.0,0.0,0.0,0.0,0.0,0.0,0.0,0.0,0.0,0.0,0.0,0.0,0.0,0.0,0.0,0.0,0.0,0.0,0.0,0.0,0.0,0.0,0.0,0.0,0.0,0.0,0.0,0.0,0.0,0.0,0.0,0.01,0.09,0.8,1.0,1.0,1.0,0.98,0.02,0.0,0.0,0.0,0.0,0.0,0.0,0.0,0.0,0.0,0.0,0.0,0.0,0.0,0.0,0.0,0.0,0.0,0.0,0.0,0.0,0.0,0.0,0.0,0.0,0.0,0.0,0.0,0.0,0.0,0.0,0.0,0.0,0.0,0.0,0.0,0.0,0.0,0.0,0.0,0.0,0.0,0.0,0.0,0.0,0.0,0.0,0.0,0.0,0.0,0.0,0.0],[0.0,0.0,0.0,0.0,0.0,0.0,0.0,0.0,0.0,0.0,0.0,0.0,0.0,0.0,0.0,0.0,0.0,0.0,0.0,0.0,0.0,0.0,0.0,0.0,0.0,0.0,0.0,0.0,0.0,0.0,0.0,0.0,0.0,0.0,0.0,0.0,0.0,0.0,0.0,0.0,0.0,0.0,0.0,0.0,0.0,0.0,0.0,0.0,0.0,0.0,0.0,0.0,0.0,0.0,0.0,0.0,0.0,0.0,0.0,0.0,0.0,0.0,0.0,0.0,0.0,0.0,0.0,0.0,0.0,0.0,0.0,0.0,0.0,0.0,0.0,0.0,0.0,0.0,0.0,0.0,0.0,0.0,0.0,0.0,0.0,0.0,0.0,0.0,0.0,0.0,0.0,0.0,0.0,0.0,0.0,0.0,0.0,0.0,0.0,0.0,0.0,0.0,0.0,0.0,0.0,0.0,0.0,0.0,0.0,0.0,0.0,0.0,0.0,0.0,0.0,0.0,0.0,0.0,0.0,0.0,0.0,0.0,0.0,0.0,0.0,0.0,0.0,0.0,0.0,0.0,0.0,0.0,0.0,0.0,0.0,0.0,0.0,0.0,0.0,0.0,0.0,0.0,0.0,0.0,0.0,0.0,0.0,0.0,0.0,0.02,0.91,1.0,1.0,1.0,0.96,0.0,0.0,0.0,0.0,0.0,0.0,0.0,0.0,0.0,0.0,0.0,0.0,0.0,0.0,0.0,0.0,0.0,0.0,0.0,0.0,0.0,0.0,0.0,0.0,0.0,0.0,0.0,0.0,0.0,0.0,0.0,0.0,0.0,0.0,0.0,0.0,0.0,0.0,0.0,0.0,0.0,0.0,0.0,0.0,0.0,0.03,0.0,0.0,0.0,0.06,0.0],[0.0,0.0,0.0,0.0,0.0,0.0,0.0,0.0,0.0,0.0,0.0,0.0,0.0,0.0,0.0,0.0,0.0,0.0,0.0,0.0,0.0,0.0,0.0,0.0,0.0,0.0,0.0,0.0,0.0,0.0,0.0,0.0,0.0,0.0,0.0,0.0,0.0,0.0,0.0,0.0,0.0,0.0,0.0,0.0,0.0,0.0,0.0,0.0,0.0,0.0,0.0,0.0,0.0,0.0,0.0,0.0,0.0,0.0,0.0,0.0,0.0,0.0,0.0,0.0,0.0,0.0,0.0,0.0,0.0,0.0,0.0,0.0,0.0,0.0,0.0,0.0,0.0,0.0,0.0,0.0,0.0,0.0,0.0,0.0,0.0,0.0,0.0,0.0,0.0,0.0,0.0,0.0,0.0,0.0,0.0,0.0,0.0,0.0,0.0,0.0,0.0,0.0,0.0,0.0,0.0,0.0,0.0,0.0,0.0,0.0,0.0,0.0,0.0,0.0,0.0,0.0,0.0,0.0,0.0,0.0,0.0,0.0,0.0,0.0,0.0,0.0,0.0,0.0,0.0,0.0,0.0,0.0,0.0,0.0,0.0,0.0,0.0,0.0,0.0,0.0,0.0,0.0,0.0,0.0,0.0,0.0,0.0,0.0,0.0,0.0,0.07,0.98,1.0,1.0,1.0,0.9,0.14,0.0,0.0,0.0,0.0,0.0,0.0,0.0,0.0,0.0,0.0,0.0,0.0,0.0,0.0,0.0,0.0,0.0,0.0,0.0,0.0,0.0,0.0,0.0,0.0,0.0,0.0,0.0,0.0,0.0,0.0,0.0,0.0,0.0,0.0,0.0,0.0,0.0,0.0,0.0,0.0,0.0,0.0,0.0,0.0,0.0,0.0,0.0,0.0,0.0],[0.0,0.0,0.0,0.0,0.0,0.0,0.0,0.0,0.0,0.0,0.0,0.0,0.0,0.0,0.0,0.0,0.0,0.0,0.0,0.0,0.0,0.0,0.0,0.0,0.0,0.0,0.0,0.0,0.0,0.0,0.0,0.0,0.0,0.0,0.0,0.0,0.0,0.0,0.0,0.0,0.0,0.0,0.0,0.0,0.0,0.0,0.0,0.0,0.0,0.0,0.0,0.0,0.0,0.0,0.0,0.0,0.0,0.0,0.0,0.0,0.0,0.0,0.0,0.0,0.0,0.0,0.0,0.0,0.0,0.0,0.0,0.0,0.0,0.0,0.0,0.0,0.0,0.0,0.0,0.0,0.0,0.0,0.0,0.0,0.0,0.0,0.0,0.0,0.0,0.0,0.0,0.0,0.0,0.0,0.0,0.0,0.0,0.0,0.0,0.0,0.0,0.0,0.0,0.0,0.0,0.0,0.0,0.0,0.0,0.0,0.0,0.0,0.0,0.0,0.0,0.0,0.0,0.0,0.0,0.0,0.0,0.0,0.0,0.0,0.0,0.0,0.0,0.0,0.0,0.0,0.0,0.0,0.0,0.0,0.0,0.0,0.0,0.0,0.0,0.0,0.0,0.0,0.0,0.0,0.0,0.0,0.0,0.0,0.0,0.0,0.0,0.02,0.96,1.0,1.0,1.0,0.99,0.03,0.0,0.0,0.0,0.0,0.0,0.0,0.0,0.0,0.0,0.0,0.0,0.0,0.0,0.0,0.0,0.0,0.0,0.0,0.0,0.0,0.0,0.0,0.0,0.0,0.0,0.0,0.0,0.0,0.0,0.0,0.0,0.0,0.0,0.0,0.0,0.0,0.0,0.0,0.01,0.16,0.0,0.0,0.13,0.09,0.0,0.0,0.01,0.0],[0.0,0.0,0.0,0.0,0.0,0.0,0.0,0.0,0.0,0.0,0.0,0.0,0.0,0.0,0.0,0.0,0.0,0.0,0.0,0.0,0.0,0.0,0.0,0.0,0.0,0.0,0.0,0.0,0.0,0.0,0.0,0.0,0.0,0.0,0.0,0.0,0.0,0.0,0.0,0.0,0.0,0.0,0.0,0.0,0.0,0.0,0.0,0.0,0.0,0.0,0.0,0.0,0.0,0.0,0.0,0.0,0.0,0.0,0.0,0.0,0.0,0.0,0.0,0.0,0.0,0.0,0.0,0.0,0.0,0.0,0.0,0.0,0.0,0.0,0.0,0.0,0.0,0.0,0.0,0.0,0.0,0.0,0.0,0.0,0.0,0.0,0.0,0.0,0.0,0.0,0.0,0.0,0.0,0.0,0.0,0.0,0.0,0.0,0.0,0.0,0.0,0.0,0.0,0.0,0.0,0.0,0.0,0.0,0.0,0.0,0.0,0.0,0.0,0.0,0.0,0.0,0.0,0.0,0.0,0.0,0.0,0.0,0.0,0.0,0.0,0.0,0.0,0.0,0.0,0.0,0.0,0.0,0.0,0.0,0.0,0.0,0.0,0.0,0.0,0.0,0.0,0.0,0.0,0.0,0.0,0.0,0.0,0.0,0.0,0.0,0.0,0.0,0.0,0.9,1.0,1.0,1.0,0.99,0.02,0.0,0.0,0.0,0.0,0.0,0.0,0.0,0.0,0.0,0.0,0.0,0.0,0.0,0.0,0.0,0.0,0.0,0.0,0.0,0.0,0.0,0.0,0.0,0.0,0.0,0.0,0.0,0.0,0.0,0.0,0.0,0.0,0.0,0.0,0.12,0.0,0.0,0.11,0.22,0.0,0.01,0.11,0.01,0.0,0.0,0.0,0.0],[0.0,0.0,0.0,0.0,0.0,0.0,0.0,0.0,0.0,0.0,0.0,0.0,0.0,0.0,0.0,0.0,0.0,0.0,0.0,0.0,0.0,0.0,0.0,0.0,0.0,0.0,0.0,0.0,0.0,0.0,0.0,0.0,0.0,0.0,0.0,0.0,0.0,0.0,0.0,0.0,0.0,0.0,0.0,0.0,0.0,0.0,0.0,0.0,0.0,0.0,0.0,0.0,0.0,0.0,0.0,0.0,0.0,0.0,0.0,0.0,0.0,0.0,0.0,0.0,0.0,0.0,0.0,0.0,0.0,0.0,0.0,0.0,0.0,0.0,0.0,0.0,0.0,0.0,0.0,0.0,0.0,0.0,0.0,0.0,0.0,0.0,0.0,0.0,0.0,0.0,0.0,0.0,0.0,0.0,0.0,0.0,0.0,0.0,0.0,0.0,0.0,0.0,0.0,0.0,0.0,0.0,0.0,0.0,0.0,0.0,0.0,0.0,0.0,0.0,0.0,0.0,0.0,0.0,0.0,0.0,0.0,0.0,0.0,0.0,0.0,0.0,0.0,0.0,0.0,0.0,0.0,0.0,0.0,0.0,0.0,0.0,0.0,0.0,0.0,0.0,0.0,0.0,0.0,0.0,0.0,0.0,0.0,0.0,0.0,0.0,0.0,0.0,0.0,0.14,0.99,1.0,1.0,1.0,1.0,0.02,0.01,0.01,0.0,0.0,0.0,0.0,0.0,0.0,0.0,0.0,0.0,0.0,0.0,0.0,0.0,0.0,0.0,0.0,0.0,0.0,0.0,0.0,0.0,0.0,0.0,0.0,0.0,0.0,0.0,0.0,0.0,0.0,0.0,0.02,0.0,0.0,0.0,0.02,0.0,0.0,0.0,0.0,0.0,0.0,0.0,0.0],[0.0,0.0,0.0,0.0,0.0,0.0,0.0,0.0,0.0,0.0,0.0,0.0,0.0,0.0,0.0,0.0,0.0,0.0,0.0,0.0,0.0,0.0,0.0,0.0,0.0,0.0,0.0,0.0,0.0,0.0,0.0,0.0,0.0,0.0,0.0,0.0,0.0,0.0,0.0,0.0,0.0,0.0,0.0,0.0,0.0,0.0,0.0,0.0,0.0,0.0,0.0,0.0,0.0,0.0,0.0,0.0,0.0,0.0,0.0,0.0,0.0,0.0,0.0,0.0,0.0,0.0,0.0,0.0,0.0,0.0,0.0,0.0,0.0,0.0,0.0,0.0,0.0,0.0,0.0,0.0,0.0,0.0,0.0,0.0,0.0,0.0,0.0,0.0,0.0,0.0,0.0,0.0,0.0,0.0,0.0,0.0,0.0,0.0,0.0,0.0,0.0,0.0,0.0,0.0,0.0,0.0,0.0,0.0,0.0,0.0,0.0,0.0,0.0,0.0,0.0,0.0,0.0,0.0,0.0,0.0,0.0,0.0,0.0,0.0,0.0,0.0,0.0,0.0,0.0,0.0,0.0,0.0,0.0,0.0,0.0,0.0,0.0,0.0,0.0,0.0,0.0,0.0,0.0,0.0,0.0,0.0,0.0,0.0,0.0,0.0,0.0,0.0,0.0,0.0,0.03,0.99,1.0,1.0,1.0,0.96,0.01,0.09,0.01,0.0,0.0,0.0,0.0,0.0,0.0,0.0,0.0,0.0,0.0,0.0,0.0,0.0,0.0,0.0,0.0,0.0,0.0,0.0,0.0,0.0,0.0,0.0,0.01,0.0,0.0,0.01,0.12,0.0,0.01,0.17,0.12,0.03,0.02,0.16,0.02,0.02,0.0,0.0,0.01,0.0,0.0,0.0],[0.0,0.0,0.0,0.0,0.0,0.0,0.0,0.0,0.0,0.0,0.0,0.0,0.0,0.0,0.0,0.0,0.0,0.0,0.0,0.0,0.0,0.0,0.0,0.0,0.0,0.0,0.0,0.0,0.0,0.0,0.0,0.0,0.0,0.0,0.0,0.0,0.0,0.0,0.0,0.0,0.0,0.0,0.0,0.0,0.0,0.0,0.0,0.0,0.0,0.0,0.0,0.0,0.0,0.0,0.0,0.0,0.0,0.0,0.0,0.0,0.0,0.0,0.0,0.0,0.0,0.0,0.0,0.0,0.0,0.0,0.0,0.0,0.0,0.0,0.0,0.0,0.0,0.0,0.0,0.0,0.0,0.0,0.0,0.0,0.0,0.0,0.0,0.0,0.0,0.0,0.0,0.0,0.0,0.0,0.0,0.0,0.0,0.0,0.0,0.0,0.0,0.0,0.0,0.0,0.0,0.0,0.0,0.0,0.0,0.0,0.0,0.0,0.0,0.0,0.0,0.0,0.0,0.0,0.0,0.0,0.0,0.0,0.0,0.0,0.0,0.0,0.0,0.0,0.0,0.0,0.0,0.0,0.0,0.0,0.0,0.0,0.0,0.0,0.0,0.0,0.0,0.0,0.0,0.0,0.0,0.0,0.0,0.0,0.0,0.0,0.0,0.0,0.0,0.0,0.0,0.02,1.0,1.0,1.0,1.0,0.96,0.17,0.01,0.01,0.0,0.0,0.0,0.0,0.0,0.0,0.0,0.0,0.0,0.0,0.0,0.0,0.0,0.0,0.0,0.0,0.0,0.0,0.0,0.0,0.0,0.0,0.0,0.0,0.0,0.0,0.01,0.0,0.0,0.03,0.0,0.0,0.0,0.0,0.0,0.0,0.0,0.0,0.0,0.0,0.0,0.0],[0.0,0.0,0.0,0.0,0.0,0.0,0.0,0.0,0.0,0.0,0.0,0.0,0.0,0.0,0.0,0.0,0.0,0.0,0.0,0.0,0.0,0.0,0.0,0.0,0.0,0.0,0.0,0.0,0.0,0.0,0.0,0.0,0.0,0.0,0.0,0.0,0.0,0.0,0.0,0.0,0.0,0.0,0.0,0.0,0.0,0.0,0.0,0.0,0.0,0.0,0.0,0.0,0.0,0.0,0.0,0.0,0.0,0.0,0.0,0.0,0.0,0.0,0.0,0.0,0.0,0.0,0.0,0.0,0.0,0.0,0.0,0.0,0.0,0.0,0.0,0.0,0.0,0.0,0.0,0.0,0.0,0.0,0.0,0.0,0.0,0.0,0.0,0.0,0.0,0.0,0.0,0.0,0.0,0.0,0.0,0.0,0.0,0.0,0.0,0.0,0.0,0.0,0.0,0.0,0.0,0.0,0.0,0.0,0.0,0.0,0.0,0.0,0.0,0.0,0.0,0.0,0.0,0.0,0.0,0.0,0.0,0.0,0.0,0.0,0.0,0.0,0.0,0.0,0.0,0.0,0.0,0.0,0.0,0.0,0.0,0.0,0.0,0.0,0.0,0.0,0.0,0.0,0.0,0.0,0.0,0.0,0.0,0.0,0.0,0.0,0.0,0.0,0.0,0.0,0.0,0.0,0.02,0.96,1.0,1.0,1.0,0.91,0.06,0.03,0.0,0.0,0.0,0.0,0.0,0.0,0.0,0.0,0.0,0.0,0.0,0.0,0.0,0.0,0.0,0.0,0.0,0.0,0.01,0.0,0.0,0.01,0.06,0.01,0.01,0.05,0.09,0.01,0.02,0.04,0.01,0.03,0.01,0.0,0.0,0.02,0.0,0.0,0.0,0.0,0.0,0.0],[0.0,0.0,0.0,0.0,0.0,0.0,0.0,0.0,0.0,0.0,0.0,0.0,0.0,0.0,0.0,0.0,0.0,0.0,0.0,0.0,0.0,0.0,0.0,0.0,0.0,0.0,0.0,0.0,0.0,0.0,0.0,0.0,0.0,0.0,0.0,0.0,0.0,0.0,0.0,0.0,0.0,0.0,0.0,0.0,0.0,0.0,0.0,0.0,0.0,0.0,0.0,0.0,0.0,0.0,0.0,0.0,0.0,0.0,0.0,0.0,0.0,0.0,0.0,0.0,0.0,0.0,0.0,0.0,0.0,0.0,0.0,0.0,0.0,0.0,0.0,0.0,0.0,0.0,0.0,0.0,0.0,0.0,0.0,0.0,0.0,0.0,0.0,0.0,0.0,0.0,0.0,0.0,0.0,0.0,0.0,0.0,0.0,0.0,0.0,0.0,0.0,0.0,0.0,0.0,0.0,0.0,0.0,0.0,0.0,0.0,0.0,0.0,0.0,0.0,0.0,0.0,0.0,0.0,0.0,0.0,0.0,0.0,0.0,0.0,0.0,0.0,0.0,0.0,0.0,0.0,0.0,0.0,0.0,0.0,0.0,0.0,0.0,0.0,0.0,0.0,0.0,0.0,0.0,0.0,0.0,0.0,0.0,0.0,0.0,0.0,0.0,0.0,0.0,0.0,0.0,0.0,0.01,0.01,0.96,1.0,1.0,1.0,0.89,0.18,0.08,0.01,0.0,0.0,0.0,0.0,0.0,0.0,0.0,0.0,0.0,0.0,0.0,0.0,0.0,0.0,0.0,0.0,0.02,0.0,0.0,0.01,0.06,0.0,0.0,0.03,0.01,0.0,0.01,0.01,0.0,0.0,0.0,0.0,0.0,0.0,0.0,0.0,0.0,0.0,0.0,0.0],[0.0,0.0,0.0,0.0,0.0,0.0,0.0,0.0,0.0,0.0,0.0,0.0,0.0,0.0,0.0,0.0,0.0,0.0,0.0,0.0,0.0,0.0,0.0,0.0,0.0,0.0,0.0,0.0,0.0,0.0,0.0,0.0,0.0,0.0,0.0,0.0,0.0,0.0,0.0,0.0,0.0,0.0,0.0,0.0,0.0,0.0,0.0,0.0,0.0,0.0,0.0,0.0,0.0,0.0,0.0,0.0,0.0,0.0,0.0,0.0,0.0,0.0,0.0,0.0,0.0,0.0,0.0,0.0,0.0,0.0,0.0,0.0,0.0,0.0,0.0,0.0,0.0,0.0,0.0,0.0,0.0,0.0,0.0,0.0,0.0,0.0,0.0,0.0,0.0,0.0,0.0,0.0,0.0,0.0,0.0,0.0,0.0,0.0,0.0,0.0,0.0,0.0,0.0,0.0,0.0,0.0,0.0,0.0,0.0,0.0,0.0,0.0,0.0,0.0,0.0,0.0,0.0,0.0,0.0,0.0,0.0,0.0,0.0,0.0,0.0,0.0,0.0,0.0,0.0,0.0,0.0,0.0,0.0,0.0,0.0,0.0,0.0,0.0,0.0,0.0,0.0,0.0,0.0,0.0,0.0,0.0,0.0,0.0,0.0,0.0,0.0,0.0,0.0,0.0,0.0,0.0,0.01,0.09,0.17,0.91,1.0,1.0,1.0,0.95,0.22,0.05,0.08,0.01,0.0,0.0,0.0,0.0,0.0,0.0,0.0,0.0,0.0,0.0,0.0,0.0,0.0,0.0,0.01,0.01,0.0,0.01,0.03,0.0,0.02,0.02,0.02,0.01,0.01,0.01,0.0,0.01,0.0,0.0,0.0,0.0,0.0,0.0,0.0,0.0,0.0,0.0],[0.0,0.0,0.0,0.0,0.0,0.0,0.0,0.0,0.0,0.0,0.0,0.0,0.0,0.0,0.0,0.0,0.0,0.0,0.0,0.0,0.0,0.0,0.0,0.0,0.0,0.0,0.0,0.0,0.0,0.0,0.0,0.0,0.0,0.0,0.0,0.0,0.0,0.0,0.0,0.0,0.0,0.0,0.0,0.0,0.0,0.0,0.0,0.0,0.0,0.0,0.0,0.0,0.0,0.0,0.0,0.0,0.0,0.0,0.0,0.0,0.0,0.0,0.0,0.0,0.0,0.0,0.0,0.0,0.0,0.0,0.0,0.0,0.0,0.0,0.0,0.0,0.0,0.0,0.0,0.0,0.0,0.0,0.0,0.0,0.0,0.0,0.0,0.0,0.0,0.0,0.0,0.0,0.0,0.0,0.0,0.0,0.0,0.0,0.0,0.0,0.0,0.0,0.0,0.0,0.0,0.0,0.0,0.0,0.0,0.0,0.0,0.0,0.0,0.0,0.0,0.0,0.0,0.0,0.0,0.0,0.0,0.0,0.0,0.0,0.0,0.0,0.0,0.0,0.0,0.0,0.0,0.0,0.0,0.0,0.0,0.0,0.0,0.0,0.0,0.0,0.0,0.0,0.0,0.0,0.0,0.0,0.0,0.0,0.0,0.0,0.0,0.0,0.0,0.0,0.0,0.0,0.0,0.01,0.01,0.06,0.89,1.0,1.0,1.0,0.74,0.3,0.33,0.01,0.0,0.0,0.0,0.0,0.0,0.0,0.0,0.0,0.0,0.0,0.0,0.0,0.01,0.01,0.08,0.03,0.01,0.04,0.1,0.01,0.06,0.03,0.02,0.04,0.03,0.01,0.0,0.02,0.0,0.0,0.0,0.0,0.0,0.0,0.0,0.0,0.0,0.0],[0.0,0.0,0.0,0.0,0.0,0.0,0.0,0.0,0.0,0.0,0.0,0.0,0.0,0.0,0.0,0.0,0.0,0.0,0.0,0.0,0.0,0.0,0.0,0.0,0.0,0.0,0.0,0.0,0.0,0.0,0.0,0.0,0.0,0.0,0.0,0.0,0.0,0.0,0.0,0.0,0.0,0.0,0.0,0.0,0.0,0.0,0.0,0.0,0.0,0.0,0.0,0.0,0.0,0.0,0.0,0.0,0.0,0.0,0.0,0.0,0.0,0.0,0.0,0.0,0.0,0.0,0.0,0.0,0.0,0.0,0.0,0.0,0.0,0.0,0.0,0.0,0.0,0.0,0.0,0.0,0.0,0.0,0.0,0.0,0.0,0.0,0.0,0.0,0.0,0.0,0.0,0.0,0.0,0.0,0.0,0.0,0.0,0.0,0.0,0.0,0.0,0.0,0.0,0.0,0.0,0.0,0.0,0.0,0.0,0.0,0.0,0.0,0.0,0.0,0.0,0.0,0.0,0.0,0.0,0.0,0.0,0.0,0.0,0.0,0.0,0.0,0.0,0.0,0.0,0.0,0.0,0.0,0.0,0.0,0.0,0.0,0.0,0.0,0.0,0.0,0.0,0.0,0.0,0.0,0.0,0.0,0.0,0.0,0.0,0.0,0.0,0.0,0.0,0.0,0.0,0.0,0.0,0.0,0.01,0.03,0.18,0.95,1.0,1.0,1.0,0.83,0.53,0.05,0.01,0.0,0.0,0.0,0.0,0.0,0.0,0.0,0.0,0.0,0.0,0.0,0.01,0.0,0.01,0.01,0.01,0.02,0.01,0.0,0.05,0.01,0.0,0.01,0.02,0.0,0.0,0.0,0.0,0.0,0.0,0.0,0.0,0.0,0.0,0.0,0.0,0.0],[0.0,0.0,0.0,0.0,0.0,0.0,0.0,0.0,0.0,0.0,0.0,0.0,0.0,0.0,0.0,0.0,0.0,0.0,0.0,0.0,0.0,0.0,0.0,0.0,0.0,0.0,0.0,0.0,0.0,0.0,0.0,0.0,0.0,0.0,0.0,0.0,0.0,0.0,0.0,0.0,0.0,0.0,0.0,0.0,0.0,0.0,0.0,0.0,0.0,0.0,0.0,0.0,0.0,0.0,0.0,0.0,0.0,0.0,0.0,0.0,0.0,0.0,0.0,0.0,0.0,0.0,0.0,0.0,0.0,0.0,0.0,0.0,0.0,0.0,0.0,0.0,0.0,0.0,0.0,0.0,0.0,0.0,0.0,0.0,0.0,0.0,0.0,0.0,0.0,0.0,0.0,0.0,0.0,0.0,0.0,0.0,0.0,0.0,0.0,0.0,0.0,0.0,0.0,0.0,0.0,0.0,0.0,0.0,0.0,0.0,0.0,0.0,0.0,0.0,0.0,0.0,0.0,0.0,0.0,0.0,0.0,0.0,0.0,0.0,0.0,0.0,0.0,0.0,0.0,0.0,0.0,0.0,0.0,0.0,0.0,0.0,0.0,0.0,0.0,0.0,0.0,0.0,0.0,0.0,0.0,0.0,0.0,0.0,0.0,0.0,0.0,0.0,0.0,0.0,0.0,0.0,0.0,0.0,0.0,0.0,0.08,0.22,0.74,1.0,1.0,1.0,0.78,0.14,0.02,0.0,0.0,0.0,0.0,0.0,0.0,0.0,0.0,0.0,0.0,0.0,0.02,0.01,0.03,0.01,0.01,0.03,0.01,0.0,0.03,0.01,0.0,0.01,0.01,0.0,0.0,0.0,0.0,0.0,0.0,0.0,0.0,0.0,0.0,0.0,0.0,0.0],[0.0,0.0,0.0,0.0,0.0,0.0,0.0,0.0,0.0,0.0,0.0,0.0,0.0,0.0,0.0,0.0,0.0,0.0,0.0,0.0,0.0,0.0,0.0,0.0,0.0,0.0,0.0,0.0,0.0,0.0,0.0,0.0,0.0,0.0,0.0,0.0,0.0,0.0,0.0,0.0,0.0,0.0,0.0,0.0,0.0,0.0,0.0,0.0,0.0,0.0,0.0,0.0,0.0,0.0,0.0,0.0,0.0,0.0,0.0,0.0,0.0,0.0,0.0,0.0,0.0,0.0,0.0,0.0,0.0,0.0,0.0,0.0,0.0,0.0,0.0,0.0,0.0,0.0,0.0,0.0,0.0,0.0,0.0,0.0,0.0,0.0,0.0,0.0,0.0,0.0,0.0,0.0,0.0,0.0,0.0,0.0,0.0,0.0,0.0,0.0,0.0,0.0,0.0,0.0,0.0,0.0,0.0,0.0,0.0,0.0,0.0,0.0,0.0,0.0,0.0,0.0,0.0,0.0,0.0,0.0,0.0,0.0,0.0,0.0,0.0,0.0,0.0,0.0,0.0,0.0,0.0,0.0,0.0,0.0,0.0,0.0,0.0,0.0,0.0,0.0,0.0,0.0,0.0,0.0,0.0,0.0,0.0,0.0,0.0,0.0,0.0,0.0,0.0,0.0,0.0,0.0,0.0,0.0,0.0,0.0,0.01,0.05,0.3,0.83,1.0,1.0,1.0,0.9,0.05,0.01,0.0,0.0,0.0,0.0,0.0,0.0,0.0,0.01,0.0,0.01,0.09,0.01,0.02,0.02,0.01,0.02,0.01,0.0,0.02,0.01,0.0,0.0,0.01,0.0,0.0,0.0,0.0,0.0,0.0,0.0,0.0,0.0,0.0,0.0,0.0,0.0],[0.0,0.0,0.0,0.0,0.0,0.0,0.0,0.0,0.0,0.0,0.0,0.0,0.0,0.0,0.0,0.0,0.0,0.0,0.0,0.0,0.0,0.0,0.0,0.0,0.0,0.0,0.0,0.0,0.0,0.0,0.0,0.0,0.0,0.0,0.0,0.0,0.0,0.0,0.0,0.0,0.0,0.0,0.0,0.0,0.0,0.0,0.0,0.0,0.0,0.0,0.0,0.0,0.0,0.0,0.0,0.0,0.0,0.0,0.0,0.0,0.0,0.0,0.0,0.0,0.0,0.0,0.0,0.0,0.0,0.0,0.0,0.0,0.0,0.0,0.0,0.0,0.0,0.0,0.0,0.0,0.0,0.0,0.0,0.0,0.0,0.0,0.0,0.0,0.0,0.0,0.0,0.0,0.0,0.0,0.0,0.0,0.0,0.0,0.0,0.0,0.0,0.0,0.0,0.0,0.0,0.0,0.0,0.0,0.0,0.0,0.0,0.0,0.0,0.0,0.0,0.0,0.0,0.0,0.0,0.0,0.0,0.0,0.0,0.0,0.0,0.0,0.0,0.0,0.0,0.0,0.0,0.0,0.0,0.0,0.0,0.0,0.0,0.0,0.0,0.0,0.0,0.0,0.0,0.0,0.0,0.0,0.0,0.0,0.0,0.0,0.0,0.0,0.0,0.0,0.0,0.0,0.0,0.0,0.0,0.0,0.0,0.08,0.33,0.53,0.78,1.0,1.0,1.0,0.96,0.04,0.0,0.0,0.0,0.0,0.0,0.0,0.01,0.01,0.06,0.04,0.18,0.08,0.05,0.06,0.17,0.15,0.03,0.04,0.17,0.05,0.01,0.04,0.03,0.0,0.0,0.01,0.0,0.0,0.0,0.0,0.0,0.0,0.0,0.0,0.0,0.0],[0.0,0.0,0.0,0.0,0.0,0.0,0.0,0.0,0.0,0.0,0.0,0.0,0.0,0.0,0.0,0.0,0.0,0.0,0.0,0.0,0.0,0.0,0.0,0.0,0.0,0.0,0.0,0.0,0.0,0.0,0.0,0.0,0.0,0.0,0.0,0.0,0.0,0.0,0.0,0.0,0.0,0.0,0.0,0.0,0.0,0.0,0.0,0.0,0.0,0.0,0.0,0.0,0.0,0.0,0.0,0.0,0.0,0.0,0.0,0.0,0.0,0.0,0.0,0.0,0.0,0.0,0.0,0.0,0.0,0.0,0.0,0.0,0.0,0.0,0.0,0.0,0.0,0.0,0.0,0.0,0.0,0.0,0.0,0.0,0.0,0.0,0.0,0.0,0.0,0.0,0.0,0.0,0.0,0.0,0.0,0.0,0.0,0.0,0.0,0.0,0.0,0.0,0.0,0.0,0.0,0.0,0.0,0.0,0.0,0.0,0.0,0.0,0.0,0.0,0.0,0.0,0.0,0.0,0.0,0.0,0.0,0.0,0.0,0.0,0.0,0.0,0.0,0.0,0.0,0.0,0.0,0.0,0.0,0.0,0.0,0.0,0.0,0.0,0.0,0.0,0.0,0.0,0.0,0.0,0.0,0.0,0.0,0.0,0.0,0.0,0.0,0.0,0.0,0.0,0.0,0.0,0.0,0.0,0.0,0.0,0.0,0.01,0.01,0.05,0.14,0.9,1.0,1.0,1.0,0.96,0.05,0.02,0.01,0.0,0.0,0.0,0.02,0.04,0.07,0.16,0.15,0.05,0.01,0.03,0.07,0.04,0.01,0.03,0.07,0.02,0.0,0.02,0.01,0.0,0.0,0.0,0.0,0.0,0.0,0.0,0.0,0.0,0.0,0.0,0.0,0.0],[0.0,0.0,0.0,0.0,0.0,0.0,0.0,0.0,0.0,0.0,0.0,0.0,0.0,0.0,0.0,0.0,0.0,0.0,0.0,0.0,0.0,0.0,0.0,0.0,0.0,0.0,0.0,0.0,0.0,0.0,0.0,0.0,0.0,0.0,0.0,0.0,0.0,0.0,0.0,0.0,0.0,0.0,0.0,0.0,0.0,0.0,0.0,0.0,0.0,0.0,0.0,0.0,0.0,0.0,0.0,0.0,0.0,0.0,0.0,0.0,0.0,0.0,0.0,0.0,0.0,0.0,0.0,0.0,0.0,0.0,0.0,0.0,0.0,0.0,0.0,0.0,0.0,0.0,0.0,0.0,0.0,0.0,0.0,0.0,0.0,0.0,0.0,0.0,0.0,0.0,0.0,0.0,0.0,0.0,0.0,0.0,0.0,0.0,0.0,0.0,0.0,0.0,0.0,0.0,0.0,0.0,0.0,0.0,0.0,0.0,0.0,0.0,0.0,0.0,0.0,0.0,0.0,0.0,0.0,0.0,0.0,0.0,0.0,0.0,0.0,0.0,0.0,0.0,0.0,0.0,0.0,0.0,0.0,0.0,0.0,0.0,0.0,0.0,0.0,0.0,0.0,0.0,0.0,0.0,0.0,0.0,0.0,0.0,0.0,0.0,0.0,0.0,0.0,0.0,0.0,0.0,0.0,0.0,0.0,0.0,0.0,0.0,0.0,0.01,0.02,0.05,0.96,1.0,1.0,1.0,0.93,0.04,0.14,0.06,0.0,0.01,0.11,0.07,0.12,0.07,0.03,0.04,0.0,0.01,0.1,0.05,0.01,0.04,0.17,0.03,0.0,0.05,0.05,0.0,0.0,0.01,0.0,0.0,0.0,0.0,0.0,0.0,0.0,0.0,0.0,0.0],[0.0,0.0,0.0,0.0,0.0,0.0,0.0,0.0,0.0,0.0,0.0,0.0,0.0,0.0,0.0,0.0,0.0,0.0,0.0,0.0,0.0,0.0,0.0,0.0,0.0,0.0,0.0,0.0,0.0,0.0,0.0,0.0,0.0,0.0,0.0,0.0,0.0,0.0,0.0,0.0,0.0,0.0,0.0,0.0,0.0,0.0,0.0,0.0,0.0,0.0,0.0,0.0,0.0,0.0,0.0,0.0,0.0,0.0,0.0,0.0,0.0,0.0,0.0,0.0,0.0,0.0,0.0,0.0,0.0,0.0,0.0,0.0,0.0,0.0,0.0,0.0,0.0,0.0,0.0,0.0,0.0,0.0,0.0,0.0,0.0,0.0,0.0,0.0,0.0,0.0,0.0,0.0,0.0,0.0,0.0,0.0,0.0,0.0,0.0,0.0,0.0,0.0,0.0,0.0,0.0,0.0,0.0,0.0,0.0,0.0,0.0,0.0,0.0,0.0,0.0,0.0,0.0,0.0,0.0,0.0,0.0,0.0,0.0,0.0,0.0,0.0,0.0,0.0,0.0,0.0,0.0,0.0,0.0,0.0,0.0,0.0,0.0,0.0,0.0,0.0,0.0,0.0,0.0,0.0,0.0,0.0,0.0,0.0,0.0,0.0,0.0,0.0,0.0,0.0,0.0,0.0,0.0,0.0,0.0,0.0,0.0,0.0,0.0,0.0,0.0,0.01,0.04,0.96,1.0,1.0,1.0,0.98,0.24,0.09,0.0,0.01,0.11,0.1,0.06,0.15,0.02,0.01,0.0,0.0,0.02,0.0,0.0,0.0,0.03,0.0,0.0,0.0,0.0,0.0,0.0,0.0,0.0,0.0,0.0,0.0,0.0,0.0,0.0,0.0,0.0,0.0],[0.0,0.0,0.0,0.0,0.0,0.0,0.0,0.0,0.0,0.0,0.0,0.0,0.0,0.0,0.0,0.0,0.0,0.0,0.0,0.0,0.0,0.0,0.0,0.0,0.0,0.0,0.0,0.0,0.0,0.0,0.0,0.0,0.0,0.0,0.0,0.0,0.0,0.0,0.0,0.0,0.0,0.0,0.0,0.0,0.0,0.0,0.0,0.0,0.0,0.0,0.0,0.0,0.0,0.0,0.0,0.0,0.0,0.0,0.0,0.0,0.0,0.0,0.0,0.0,0.0,0.0,0.0,0.0,0.0,0.0,0.0,0.0,0.0,0.0,0.0,0.0,0.0,0.0,0.0,0.0,0.0,0.0,0.0,0.0,0.0,0.0,0.0,0.0,0.0,0.0,0.0,0.0,0.0,0.0,0.0,0.0,0.0,0.0,0.0,0.0,0.0,0.0,0.0,0.0,0.0,0.0,0.0,0.0,0.0,0.0,0.0,0.0,0.0,0.0,0.0,0.0,0.0,0.0,0.0,0.0,0.0,0.0,0.0,0.0,0.0,0.0,0.0,0.0,0.0,0.0,0.0,0.0,0.0,0.0,0.0,0.0,0.0,0.0,0.0,0.0,0.0,0.0,0.0,0.0,0.0,0.0,0.0,0.0,0.0,0.0,0.0,0.0,0.0,0.0,0.0,0.0,0.0,0.0,0.0,0.0,0.0,0.0,0.0,0.0,0.0,0.0,0.0,0.05,0.93,1.0,1.0,1.0,0.69,0.36,0.01,0.02,0.1,0.04,0.03,0.04,0.01,0.01,0.0,0.0,0.03,0.01,0.0,0.01,0.08,0.0,0.0,0.03,0.01,0.0,0.0,0.0,0.0,0.0,0.0,0.0,0.0,0.0,0.0,0.0,0.0,0.0],[0.0,0.0,0.0,0.0,0.0,0.0,0.0,0.0,0.0,0.0,0.0,0.0,0.0,0.0,0.0,0.0,0.0,0.0,0.0,0.0,0.0,0.0,0.0,0.0,0.0,0.0,0.0,0.0,0.0,0.0,0.0,0.0,0.0,0.0,0.0,0.0,0.0,0.0,0.0,0.0,0.0,0.0,0.0,0.0,0.0,0.0,0.0,0.0,0.0,0.0,0.0,0.0,0.0,0.0,0.0,0.0,0.0,0.0,0.0,0.0,0.0,0.0,0.0,0.0,0.0,0.0,0.0,0.0,0.0,0.0,0.0,0.0,0.0,0.0,0.0,0.0,0.0,0.0,0.0,0.0,0.0,0.0,0.0,0.0,0.0,0.0,0.0,0.0,0.0,0.0,0.0,0.0,0.0,0.0,0.0,0.0,0.0,0.0,0.0,0.0,0.0,0.0,0.0,0.0,0.0,0.0,0.0,0.0,0.0,0.0,0.0,0.0,0.0,0.0,0.0,0.0,0.0,0.0,0.0,0.0,0.0,0.0,0.0,0.0,0.0,0.0,0.0,0.0,0.0,0.0,0.0,0.0,0.0,0.0,0.0,0.0,0.0,0.0,0.0,0.0,0.0,0.0,0.0,0.0,0.0,0.0,0.0,0.0,0.0,0.0,0.0,0.0,0.0,0.0,0.0,0.0,0.0,0.0,0.0,0.0,0.0,0.0,0.0,0.0,0.0,0.0,0.0,0.02,0.04,0.98,1.0,1.0,1.0,0.78,0.04,0.07,0.11,0.06,0.02,0.03,0.0,0.01,0.0,0.0,0.01,0.0,0.0,0.0,0.01,0.0,0.0,0.0,0.0,0.0,0.0,0.0,0.0,0.0,0.0,0.0,0.0,0.0,0.0,0.0,0.0,0.0],[0.0,0.0,0.0,0.0,0.0,0.0,0.0,0.0,0.0,0.0,0.0,0.0,0.0,0.0,0.0,0.0,0.0,0.0,0.0,0.0,0.0,0.0,0.0,0.0,0.0,0.0,0.0,0.0,0.0,0.0,0.0,0.0,0.0,0.0,0.0,0.0,0.0,0.0,0.0,0.0,0.0,0.0,0.0,0.0,0.0,0.0,0.0,0.0,0.0,0.0,0.0,0.0,0.0,0.0,0.0,0.0,0.0,0.0,0.0,0.0,0.0,0.0,0.0,0.0,0.0,0.0,0.0,0.0,0.0,0.0,0.0,0.0,0.0,0.0,0.0,0.0,0.0,0.0,0.0,0.0,0.0,0.0,0.0,0.0,0.0,0.0,0.0,0.0,0.0,0.0,0.0,0.0,0.0,0.0,0.0,0.0,0.0,0.0,0.0,0.0,0.0,0.0,0.0,0.0,0.0,0.0,0.0,0.0,0.0,0.0,0.0,0.0,0.0,0.0,0.0,0.0,0.0,0.0,0.0,0.0,0.0,0.0,0.0,0.0,0.0,0.0,0.0,0.0,0.0,0.0,0.0,0.0,0.0,0.0,0.0,0.0,0.0,0.0,0.0,0.0,0.0,0.0,0.0,0.0,0.0,0.0,0.0,0.0,0.0,0.0,0.0,0.0,0.0,0.0,0.0,0.0,0.0,0.0,0.0,0.0,0.0,0.0,0.0,0.0,0.0,0.0,0.0,0.01,0.14,0.24,0.69,1.0,1.0,1.0,0.58,0.06,0.1,0.04,0.07,0.06,0.03,0.02,0.0,0.0,0.02,0.0,0.0,0.0,0.01,0.0,0.0,0.01,0.0,0.0,0.0,0.0,0.0,0.0,0.0,0.0,0.0,0.0,0.0,0.0,0.0,0.0],[0.0,0.0,0.0,0.0,0.0,0.0,0.0,0.0,0.0,0.0,0.0,0.0,0.0,0.0,0.0,0.0,0.0,0.0,0.0,0.0,0.0,0.0,0.0,0.0,0.0,0.0,0.0,0.0,0.0,0.0,0.0,0.0,0.0,0.0,0.0,0.0,0.0,0.0,0.0,0.0,0.0,0.0,0.0,0.0,0.0,0.0,0.0,0.0,0.0,0.0,0.0,0.0,0.0,0.0,0.0,0.0,0.0,0.0,0.0,0.0,0.0,0.0,0.0,0.0,0.0,0.0,0.0,0.0,0.0,0.0,0.0,0.0,0.0,0.0,0.0,0.0,0.0,0.0,0.0,0.0,0.0,0.0,0.0,0.0,0.0,0.0,0.0,0.0,0.0,0.0,0.0,0.0,0.0,0.0,0.0,0.0,0.0,0.0,0.0,0.0,0.0,0.0,0.0,0.0,0.0,0.0,0.0,0.0,0.0,0.0,0.0,0.0,0.0,0.0,0.0,0.0,0.0,0.0,0.0,0.0,0.0,0.0,0.0,0.0,0.0,0.0,0.0,0.0,0.0,0.0,0.0,0.0,0.0,0.0,0.0,0.0,0.0,0.0,0.0,0.0,0.0,0.0,0.0,0.0,0.0,0.0,0.0,0.0,0.0,0.0,0.0,0.0,0.0,0.0,0.0,0.0,0.0,0.0,0.0,0.0,0.0,0.0,0.0,0.0,0.0,0.0,0.0,0.0,0.06,0.09,0.36,0.78,1.0,1.0,1.0,0.89,0.51,0.2,0.08,0.04,0.0,0.01,0.0,0.0,0.01,0.0,0.0,0.0,0.01,0.0,0.0,0.0,0.0,0.0,0.0,0.0,0.0,0.0,0.0,0.0,0.0,0.0,0.0,0.0,0.0,0.0],[0.0,0.0,0.0,0.0,0.0,0.0,0.0,0.0,0.0,0.0,0.0,0.0,0.0,0.0,0.0,0.0,0.0,0.0,0.0,0.0,0.0,0.0,0.0,0.0,0.0,0.0,0.0,0.0,0.0,0.0,0.0,0.0,0.0,0.0,0.0,0.0,0.0,0.0,0.0,0.0,0.0,0.0,0.0,0.0,0.0,0.0,0.0,0.0,0.0,0.0,0.0,0.0,0.0,0.0,0.0,0.0,0.0,0.0,0.0,0.0,0.0,0.0,0.0,0.0,0.0,0.0,0.0,0.0,0.0,0.0,0.0,0.0,0.0,0.0,0.0,0.0,0.0,0.0,0.0,0.0,0.0,0.0,0.0,0.0,0.0,0.0,0.0,0.0,0.0,0.0,0.0,0.0,0.0,0.0,0.0,0.0,0.0,0.0,0.0,0.0,0.0,0.0,0.0,0.0,0.0,0.0,0.0,0.0,0.0,0.0,0.0,0.0,0.0,0.0,0.0,0.0,0.0,0.0,0.0,0.0,0.0,0.0,0.0,0.0,0.0,0.0,0.0,0.0,0.0,0.0,0.0,0.0,0.0,0.0,0.0,0.0,0.0,0.0,0.0,0.0,0.0,0.0,0.0,0.0,0.0,0.0,0.0,0.0,0.0,0.0,0.0,0.0,0.0,0.0,0.0,0.0,0.0,0.0,0.0,0.0,0.0,0.0,0.0,0.0,0.0,0.0,0.0,0.0,0.0,0.0,0.01,0.04,0.58,1.0,1.0,1.0,0.91,0.19,0.06,0.03,0.0,0.01,0.01,0.0,0.02,0.0,0.0,0.0,0.01,0.0,0.0,0.0,0.0,0.0,0.0,0.0,0.0,0.0,0.0,0.0,0.0,0.0,0.0,0.0,0.0,0.0],[0.0,0.0,0.0,0.0,0.0,0.0,0.0,0.0,0.0,0.0,0.0,0.0,0.0,0.0,0.0,0.0,0.0,0.0,0.0,0.0,0.0,0.0,0.0,0.0,0.0,0.0,0.0,0.0,0.0,0.0,0.0,0.0,0.0,0.0,0.0,0.0,0.0,0.0,0.0,0.0,0.0,0.0,0.0,0.0,0.0,0.0,0.0,0.0,0.0,0.0,0.0,0.0,0.0,0.0,0.0,0.0,0.0,0.0,0.0,0.0,0.0,0.0,0.0,0.0,0.0,0.0,0.0,0.0,0.0,0.0,0.0,0.0,0.0,0.0,0.0,0.0,0.0,0.0,0.0,0.0,0.0,0.0,0.0,0.0,0.0,0.0,0.0,0.0,0.0,0.0,0.0,0.0,0.0,0.0,0.0,0.0,0.0,0.0,0.0,0.0,0.0,0.0,0.0,0.0,0.0,0.0,0.0,0.0,0.0,0.0,0.0,0.0,0.0,0.0,0.0,0.0,0.0,0.0,0.0,0.0,0.0,0.0,0.0,0.0,0.0,0.0,0.0,0.0,0.0,0.0,0.0,0.0,0.0,0.0,0.0,0.0,0.0,0.0,0.0,0.0,0.0,0.0,0.0,0.0,0.0,0.0,0.0,0.0,0.0,0.0,0.0,0.0,0.0,0.0,0.0,0.0,0.0,0.0,0.0,0.0,0.0,0.0,0.0,0.0,0.0,0.0,0.0,0.0,0.01,0.01,0.02,0.07,0.06,0.89,1.0,1.0,1.0,0.85,0.04,0.02,0.0,0.0,0.0,0.0,0.01,0.0,0.0,0.0,0.0,0.0,0.0,0.0,0.0,0.0,0.0,0.0,0.0,0.0,0.0,0.0,0.0,0.0,0.0,0.0,0.0,0.0],[0.0,0.0,0.0,0.0,0.0,0.0,0.0,0.0,0.0,0.0,0.0,0.0,0.0,0.0,0.0,0.0,0.0,0.0,0.0,0.0,0.0,0.0,0.0,0.0,0.0,0.0,0.0,0.0,0.0,0.0,0.0,0.0,0.0,0.0,0.0,0.0,0.0,0.0,0.0,0.0,0.0,0.0,0.0,0.0,0.0,0.0,0.0,0.0,0.0,0.0,0.0,0.0,0.0,0.0,0.0,0.0,0.0,0.0,0.0,0.0,0.0,0.0,0.0,0.0,0.0,0.0,0.0,0.0,0.0,0.0,0.0,0.0,0.0,0.0,0.0,0.0,0.0,0.0,0.0,0.0,0.0,0.0,0.0,0.0,0.0,0.0,0.0,0.0,0.0,0.0,0.0,0.0,0.0,0.0,0.0,0.0,0.0,0.0,0.0,0.0,0.0,0.0,0.0,0.0,0.0,0.0,0.0,0.0,0.0,0.0,0.0,0.0,0.0,0.0,0.0,0.0,0.0,0.0,0.0,0.0,0.0,0.0,0.0,0.0,0.0,0.0,0.0,0.0,0.0,0.0,0.0,0.0,0.0,0.0,0.0,0.0,0.0,0.0,0.0,0.0,0.0,0.0,0.0,0.0,0.0,0.0,0.0,0.0,0.0,0.0,0.0,0.0,0.0,0.0,0.0,0.0,0.0,0.0,0.0,0.0,0.0,0.0,0.0,0.0,0.0,0.0,0.01,0.02,0.11,0.11,0.1,0.11,0.1,0.51,0.91,1.0,1.0,1.0,0.97,0.05,0.01,0.04,0.0,0.0,0.06,0.0,0.0,0.01,0.02,0.0,0.0,0.0,0.0,0.0,0.0,0.0,0.0,0.0,0.0,0.0,0.0,0.0,0.0,0.0,0.0,0.0],[0.0,0.0,0.0,0.0,0.0,0.0,0.0,0.0,0.0,0.0,0.0,0.0,0.0,0.0,0.0,0.0,0.0,0.0,0.0,0.0,0.0,0.0,0.0,0.0,0.0,0.0,0.0,0.0,0.0,0.0,0.0,0.0,0.0,0.0,0.0,0.0,0.0,0.0,0.0,0.0,0.0,0.0,0.0,0.0,0.0,0.0,0.0,0.0,0.0,0.0,0.0,0.0,0.0,0.0,0.0,0.0,0.0,0.0,0.0,0.0,0.0,0.0,0.0,0.0,0.0,0.0,0.0,0.0,0.0,0.0,0.0,0.0,0.0,0.0,0.0,0.0,0.0,0.0,0.0,0.0,0.0,0.0,0.0,0.0,0.0,0.0,0.0,0.0,0.0,0.0,0.0,0.0,0.0,0.0,0.0,0.0,0.0,0.0,0.0,0.0,0.0,0.0,0.0,0.0,0.0,0.0,0.0,0.0,0.0,0.0,0.0,0.0,0.0,0.0,0.0,0.0,0.0,0.0,0.0,0.0,0.0,0.0,0.0,0.0,0.0,0.0,0.0,0.0,0.0,0.0,0.0,0.0,0.0,0.0,0.0,0.0,0.0,0.0,0.0,0.0,0.0,0.0,0.0,0.0,0.0,0.0,0.0,0.0,0.0,0.0,0.0,0.0,0.0,0.0,0.0,0.0,0.0,0.0,0.0,0.0,0.0,0.0,0.0,0.0,0.0,0.01,0.01,0.04,0.07,0.1,0.04,0.06,0.04,0.2,0.19,0.85,1.0,1.0,1.0,0.94,0.01,0.14,0.0,0.0,0.02,0.0,0.0,0.0,0.0,0.0,0.0,0.0,0.0,0.0,0.0,0.0,0.0,0.0,0.0,0.0,0.0,0.0,0.0,0.0,0.0,0.0],[0.0,0.0,0.0,0.0,0.0,0.0,0.0,0.0,0.0,0.0,0.0,0.0,0.0,0.0,0.0,0.0,0.0,0.0,0.0,0.0,0.0,0.0,0.0,0.0,0.0,0.0,0.0,0.0,0.0,0.0,0.0,0.0,0.0,0.0,0.0,0.0,0.0,0.0,0.0,0.0,0.0,0.0,0.0,0.0,0.0,0.0,0.0,0.0,0.0,0.0,0.0,0.0,0.0,0.0,0.0,0.0,0.0,0.0,0.0,0.0,0.0,0.0,0.0,0.0,0.0,0.0,0.0,0.0,0.0,0.0,0.0,0.0,0.0,0.0,0.0,0.0,0.0,0.0,0.0,0.0,0.0,0.0,0.0,0.0,0.0,0.0,0.0,0.0,0.0,0.0,0.0,0.0,0.0,0.0,0.0,0.0,0.0,0.0,0.0,0.0,0.0,0.0,0.0,0.0,0.0,0.0,0.0,0.0,0.0,0.0,0.0,0.0,0.0,0.0,0.0,0.0,0.0,0.0,0.0,0.0,0.0,0.0,0.0,0.0,0.0,0.0,0.0,0.0,0.0,0.0,0.0,0.0,0.0,0.0,0.0,0.0,0.0,0.0,0.0,0.0,0.0,0.0,0.0,0.0,0.0,0.0,0.0,0.0,0.0,0.0,0.0,0.0,0.0,0.0,0.0,0.0,0.0,0.0,0.0,0.0,0.0,0.0,0.0,0.0,0.0,0.0,0.06,0.07,0.12,0.06,0.03,0.02,0.07,0.08,0.06,0.04,0.97,1.0,1.0,1.0,0.88,1.0,0.1,0.47,0.91,0.01,0.0,0.02,0.0,0.0,0.0,0.0,0.0,0.0,0.0,0.0,0.0,0.0,0.0,0.0,0.0,0.0,0.0,0.0,0.0,0.0],[0.0,0.0,0.0,0.0,0.0,0.0,0.0,0.0,0.0,0.0,0.0,0.0,0.0,0.0,0.0,0.0,0.0,0.0,0.0,0.0,0.0,0.0,0.0,0.0,0.0,0.0,0.0,0.0,0.0,0.0,0.0,0.0,0.0,0.0,0.0,0.0,0.0,0.0,0.0,0.0,0.0,0.0,0.0,0.0,0.0,0.0,0.0,0.0,0.0,0.0,0.0,0.0,0.0,0.0,0.0,0.0,0.0,0.0,0.0,0.0,0.0,0.0,0.0,0.0,0.0,0.0,0.0,0.0,0.0,0.0,0.0,0.0,0.0,0.0,0.0,0.0,0.0,0.0,0.0,0.0,0.0,0.0,0.0,0.0,0.0,0.0,0.0,0.0,0.0,0.0,0.0,0.0,0.0,0.0,0.0,0.0,0.0,0.0,0.0,0.0,0.0,0.0,0.0,0.0,0.0,0.0,0.0,0.0,0.0,0.0,0.0,0.0,0.0,0.0,0.0,0.0,0.0,0.0,0.0,0.0,0.0,0.0,0.0,0.0,0.0,0.0,0.0,0.0,0.0,0.0,0.0,0.0,0.0,0.0,0.0,0.0,0.0,0.0,0.0,0.0,0.0,0.0,0.0,0.0,0.0,0.0,0.0,0.0,0.0,0.0,0.0,0.0,0.0,0.0,0.0,0.0,0.0,0.0,0.0,0.0,0.0,0.0,0.0,0.0,0.0,0.01,0.04,0.16,0.07,0.15,0.04,0.03,0.06,0.04,0.03,0.02,0.05,0.94,1.0,1.0,1.0,0.84,0.02,0.01,0.13,0.0,0.0,0.0,0.0,0.0,0.0,0.0,0.0,0.0,0.0,0.0,0.0,0.0,0.0,0.0,0.0,0.0,0.0,0.0,0.0,0.0],[0.0,0.0,0.0,0.0,0.0,0.0,0.0,0.0,0.0,0.0,0.0,0.0,0.0,0.0,0.0,0.0,0.0,0.0,0.0,0.0,0.0,0.0,0.0,0.0,0.0,0.0,0.0,0.0,0.0,0.0,0.0,0.0,0.0,0.0,0.0,0.0,0.0,0.0,0.0,0.0,0.0,0.0,0.0,0.0,0.0,0.0,0.0,0.0,0.0,0.0,0.0,0.0,0.0,0.0,0.0,0.0,0.0,0.0,0.0,0.0,0.0,0.0,0.0,0.0,0.0,0.0,0.0,0.0,0.0,0.0,0.0,0.0,0.0,0.0,0.0,0.0,0.0,0.0,0.0,0.0,0.0,0.0,0.0,0.0,0.0,0.0,0.0,0.0,0.0,0.0,0.0,0.0,0.0,0.0,0.0,0.0,0.0,0.0,0.0,0.0,0.0,0.0,0.0,0.0,0.0,0.0,0.0,0.0,0.0,0.0,0.0,0.0,0.0,0.0,0.0,0.0,0.0,0.0,0.0,0.0,0.0,0.0,0.0,0.0,0.0,0.0,0.0,0.0,0.0,0.0,0.0,0.0,0.0,0.0,0.0,0.0,0.0,0.0,0.0,0.0,0.0,0.0,0.0,0.0,0.0,0.0,0.0,0.0,0.0,0.0,0.0,0.0,0.0,0.0,0.0,0.0,0.0,0.0,0.0,0.0,0.0,0.0,0.01,0.01,0.02,0.09,0.18,0.15,0.03,0.02,0.01,0.0,0.03,0.0,0.0,0.0,0.01,0.01,0.88,1.0,1.0,1.0,0.72,0.19,0.57,0.3,0.0,0.0,0.0,0.0,0.0,0.0,0.0,0.0,0.0,0.0,0.0,0.0,0.0,0.0,0.0,0.0,0.0,0.0,0.0,0.0],[0.0,0.0,0.0,0.0,0.0,0.0,0.0,0.0,0.0,0.0,0.0,0.0,0.0,0.0,0.0,0.0,0.0,0.0,0.0,0.0,0.0,0.0,0.0,0.0,0.0,0.0,0.0,0.0,0.0,0.0,0.0,0.0,0.0,0.0,0.0,0.0,0.0,0.0,0.0,0.0,0.0,0.0,0.0,0.0,0.0,0.0,0.0,0.0,0.0,0.0,0.0,0.0,0.0,0.0,0.0,0.0,0.0,0.0,0.0,0.0,0.0,0.0,0.0,0.0,0.0,0.0,0.0,0.0,0.0,0.0,0.0,0.0,0.0,0.0,0.0,0.0,0.0,0.0,0.0,0.0,0.0,0.0,0.0,0.0,0.0,0.0,0.0,0.0,0.0,0.0,0.0,0.0,0.0,0.0,0.0,0.0,0.0,0.0,0.0,0.0,0.0,0.0,0.0,0.0,0.0,0.0,0.0,0.0,0.0,0.0,0.0,0.0,0.0,0.0,0.0,0.0,0.0,0.0,0.0,0.0,0.0,0.0,0.0,0.0,0.0,0.0,0.0,0.0,0.0,0.0,0.0,0.0,0.0,0.0,0.0,0.0,0.0,0.0,0.0,0.0,0.0,0.0,0.0,0.0,0.0,0.0,0.0,0.0,0.0,0.0,0.0,0.0,0.0,0.0,0.0,0.0,0.0,0.0,0.0,0.0,0.0,0.0,0.01,0.0,0.01,0.01,0.08,0.05,0.04,0.01,0.01,0.01,0.02,0.01,0.01,0.0,0.04,0.14,1.0,0.84,1.0,1.0,1.0,0.98,1.0,0.81,0.0,0.03,0.0,0.0,0.0,0.0,0.0,0.0,0.0,0.0,0.0,0.0,0.0,0.0,0.0,0.0,0.0,0.0,0.0,0.0],[0.0,0.0,0.0,0.0,0.0,0.0,0.0,0.0,0.0,0.0,0.0,0.0,0.0,0.0,0.0,0.0,0.0,0.0,0.0,0.0,0.0,0.0,0.0,0.0,0.0,0.0,0.0,0.0,0.0,0.0,0.0,0.0,0.0,0.0,0.0,0.0,0.0,0.0,0.0,0.0,0.0,0.0,0.0,0.0,0.0,0.0,0.0,0.0,0.0,0.0,0.0,0.0,0.0,0.0,0.0,0.0,0.0,0.0,0.0,0.0,0.0,0.0,0.0,0.0,0.0,0.0,0.0,0.0,0.0,0.0,0.0,0.0,0.0,0.0,0.0,0.0,0.0,0.0,0.0,0.0,0.0,0.0,0.0,0.0,0.0,0.0,0.0,0.0,0.0,0.0,0.0,0.0,0.0,0.0,0.0,0.0,0.0,0.0,0.0,0.0,0.0,0.0,0.0,0.0,0.0,0.0,0.0,0.0,0.0,0.0,0.0,0.0,0.0,0.0,0.0,0.0,0.0,0.0,0.0,0.0,0.0,0.0,0.0,0.0,0.0,0.0,0.0,0.0,0.0,0.0,0.0,0.0,0.0,0.0,0.0,0.0,0.0,0.0,0.0,0.0,0.0,0.0,0.0,0.0,0.0,0.0,0.0,0.0,0.0,0.0,0.0,0.0,0.0,0.0,0.0,0.0,0.0,0.0,0.0,0.01,0.02,0.01,0.08,0.01,0.03,0.02,0.05,0.01,0.0,0.0,0.0,0.0,0.0,0.0,0.01,0.0,0.0,0.0,0.1,0.02,0.72,1.0,1.0,1.0,0.99,0.91,0.93,0.0,0.0,0.0,0.0,0.0,0.0,0.0,0.0,0.0,0.0,0.0,0.0,0.0,0.0,0.0,0.0,0.0,0.0,0.0],[0.0,0.0,0.0,0.0,0.0,0.0,0.0,0.0,0.0,0.0,0.0,0.0,0.0,0.0,0.0,0.0,0.0,0.0,0.0,0.0,0.0,0.0,0.0,0.0,0.0,0.0,0.0,0.0,0.0,0.0,0.0,0.0,0.0,0.0,0.0,0.0,0.0,0.0,0.0,0.0,0.0,0.0,0.0,0.0,0.0,0.0,0.0,0.0,0.0,0.0,0.0,0.0,0.0,0.0,0.0,0.0,0.0,0.0,0.0,0.0,0.0,0.0,0.0,0.0,0.0,0.0,0.0,0.0,0.0,0.0,0.0,0.0,0.0,0.0,0.0,0.0,0.0,0.0,0.0,0.0,0.0,0.0,0.0,0.0,0.0,0.0,0.0,0.0,0.0,0.0,0.0,0.0,0.0,0.0,0.0,0.0,0.0,0.0,0.0,0.0,0.0,0.0,0.0,0.0,0.0,0.0,0.0,0.0,0.0,0.0,0.0,0.0,0.0,0.0,0.0,0.0,0.0,0.0,0.0,0.0,0.0,0.0,0.0,0.0,0.0,0.0,0.0,0.0,0.0,0.0,0.0,0.0,0.0,0.0,0.0,0.0,0.0,0.0,0.0,0.0,0.0,0.0,0.0,0.0,0.0,0.0,0.0,0.0,0.0,0.0,0.0,0.0,0.0,0.0,0.0,0.0,0.0,0.0,0.0,0.0,0.0,0.01,0.03,0.01,0.01,0.02,0.06,0.03,0.01,0.0,0.0,0.0,0.0,0.0,0.0,0.0,0.0,0.0,0.47,0.01,0.19,0.98,1.0,1.0,1.0,1.0,1.0,1.0,0.0,0.0,0.0,0.0,0.0,0.0,0.0,0.0,0.0,0.0,0.0,0.0,0.0,0.0,0.0,0.0,0.0,0.0],[0.0,0.0,0.0,0.0,0.0,0.0,0.0,0.0,0.0,0.0,0.0,0.0,0.0,0.0,0.0,0.0,0.0,0.0,0.0,0.0,0.0,0.0,0.0,0.0,0.0,0.0,0.0,0.0,0.0,0.0,0.0,0.0,0.0,0.0,0.0,0.0,0.0,0.0,0.0,0.0,0.0,0.0,0.0,0.0,0.0,0.0,0.0,0.0,0.0,0.0,0.0,0.0,0.0,0.0,0.0,0.0,0.0,0.0,0.0,0.0,0.0,0.0,0.0,0.0,0.0,0.0,0.0,0.0,0.0,0.0,0.0,0.0,0.0,0.0,0.0,0.0,0.0,0.0,0.0,0.0,0.0,0.0,0.0,0.0,0.0,0.0,0.0,0.0,0.0,0.0,0.0,0.0,0.0,0.0,0.0,0.0,0.0,0.0,0.0,0.0,0.0,0.0,0.0,0.0,0.0,0.0,0.0,0.0,0.0,0.0,0.0,0.0,0.0,0.0,0.0,0.0,0.0,0.0,0.0,0.0,0.0,0.0,0.0,0.0,0.0,0.0,0.0,0.0,0.0,0.0,0.0,0.0,0.0,0.0,0.0,0.0,0.0,0.0,0.0,0.0,0.0,0.0,0.0,0.0,0.0,0.0,0.0,0.0,0.0,0.0,0.0,0.0,0.0,0.0,0.0,0.0,0.0,0.0,0.0,0.0,0.0,0.0,0.01,0.01,0.01,0.01,0.17,0.07,0.1,0.02,0.03,0.01,0.02,0.01,0.02,0.01,0.06,0.02,0.91,0.13,0.57,1.0,0.99,1.0,1.0,1.0,1.0,1.0,1.0,0.0,0.0,0.0,0.0,0.0,0.0,0.0,0.0,0.0,0.0,0.0,0.0,0.0,0.0,0.0,0.0,0.0],[0.0,0.0,0.0,0.0,0.0,0.0,0.0,0.0,0.0,0.0,0.0,0.0,0.0,0.0,0.0,0.0,0.0,0.0,0.0,0.0,0.0,0.0,0.0,0.0,0.0,0.0,0.0,0.0,0.0,0.0,0.0,0.0,0.0,0.0,0.0,0.0,0.0,0.0,0.0,0.0,0.0,0.0,0.0,0.0,0.0,0.0,0.0,0.0,0.0,0.0,0.0,0.0,0.0,0.0,0.0,0.0,0.0,0.0,0.0,0.0,0.0,0.0,0.0,0.0,0.0,0.0,0.0,0.0,0.0,0.0,0.0,0.0,0.0,0.0,0.0,0.0,0.0,0.0,0.0,0.0,0.0,0.0,0.0,0.0,0.0,0.0,0.0,0.0,0.0,0.0,0.0,0.0,0.0,0.0,0.0,0.0,0.0,0.0,0.0,0.0,0.0,0.0,0.0,0.0,0.0,0.0,0.0,0.0,0.0,0.0,0.0,0.0,0.0,0.0,0.0,0.0,0.0,0.0,0.0,0.0,0.0,0.0,0.0,0.0,0.0,0.0,0.0,0.0,0.0,0.0,0.0,0.0,0.0,0.0,0.0,0.0,0.0,0.0,0.0,0.0,0.0,0.0,0.0,0.0,0.0,0.0,0.0,0.0,0.0,0.0,0.0,0.0,0.0,0.0,0.0,0.0,0.0,0.0,0.0,0.01,0.01,0.01,0.04,0.02,0.03,0.02,0.15,0.04,0.05,0.0,0.01,0.0,0.0,0.0,0.0,0.0,0.0,0.0,0.01,0.0,0.3,0.81,0.91,1.0,1.0,1.0,1.0,1.0,1.0,1.0,0.0,0.0,0.0,0.0,0.0,0.0,0.0,0.0,0.0,0.0,0.0,0.0,0.0,0.0,0.0,0.0],[0.0,0.0,0.0,0.0,0.0,0.0,0.0,0.0,0.0,0.0,0.0,0.0,0.0,0.0,0.0,0.0,0.0,0.0,0.0,0.0,0.0,0.0,0.0,0.0,0.0,0.0,0.0,0.0,0.0,0.0,0.0,0.0,0.0,0.0,0.0,0.0,0.0,0.0,0.0,0.0,0.0,0.0,0.0,0.0,0.0,0.0,0.0,0.0,0.0,0.0,0.0,0.0,0.0,0.0,0.0,0.0,0.0,0.0,0.0,0.0,0.0,0.0,0.0,0.0,0.0,0.0,0.0,0.0,0.0,0.0,0.0,0.0,0.0,0.0,0.0,0.0,0.0,0.0,0.0,0.0,0.0,0.0,0.0,0.0,0.0,0.0,0.0,0.0,0.0,0.0,0.0,0.0,0.0,0.0,0.0,0.0,0.0,0.0,0.0,0.0,0.0,0.0,0.0,0.0,0.0,0.0,0.0,0.0,0.0,0.0,0.0,0.0,0.0,0.0,0.0,0.0,0.0,0.0,0.0,0.0,0.0,0.0,0.0,0.0,0.0,0.0,0.0,0.0,0.0,0.0,0.0,0.0,0.0,0.0,0.0,0.0,0.0,0.0,0.0,0.0,0.0,0.0,0.0,0.0,0.0,0.0,0.0,0.0,0.0,0.0,0.0,0.0,0.0,0.0,0.0,0.0,0.0,0.01,0.0,0.06,0.06,0.03,0.1,0.01,0.01,0.01,0.03,0.01,0.01,0.0,0.0,0.0,0.0,0.0,0.0,0.0,0.0,0.0,0.0,0.0,0.0,0.0,0.93,1.0,1.0,1.0,1.0,1.0,1.0,1.0,1.0,0.0,0.0,0.0,0.0,0.0,0.0,0.0,0.0,0.0,0.0,0.0,0.0,0.0,0.0,0.0],[0.0,0.0,0.0,0.0,0.0,0.0,0.0,0.0,0.0,0.0,0.0,0.0,0.0,0.0,0.0,0.0,0.0,0.0,0.0,0.0,0.0,0.0,0.0,0.0,0.0,0.0,0.0,0.0,0.0,0.0,0.0,0.0,0.0,0.0,0.0,0.0,0.0,0.0,0.0,0.0,0.0,0.0,0.0,0.0,0.0,0.0,0.0,0.0,0.0,0.0,0.0,0.0,0.0,0.0,0.0,0.0,0.0,0.0,0.0,0.0,0.0,0.0,0.0,0.0,0.0,0.0,0.0,0.0,0.0,0.0,0.0,0.0,0.0,0.0,0.0,0.0,0.0,0.0,0.0,0.0,0.0,0.0,0.0,0.0,0.0,0.0,0.0,0.0,0.0,0.0,0.0,0.0,0.0,0.0,0.0,0.0,0.0,0.0,0.0,0.0,0.0,0.0,0.0,0.0,0.0,0.0,0.0,0.0,0.0,0.0,0.0,0.0,0.0,0.0,0.0,0.0,0.0,0.0,0.0,0.0,0.0,0.0,0.0,0.0,0.0,0.0,0.0,0.0,0.0,0.0,0.0,0.0,0.0,0.0,0.0,0.0,0.0,0.0,0.0,0.0,0.0,0.0,0.0,0.0,0.0,0.0,0.0,0.0,0.0,0.0,0.0,0.0,0.0,0.0,0.0,0.0,0.0,0.0,0.0,0.01,0.0,0.0,0.01,0.0,0.0,0.0,0.04,0.03,0.04,0.0,0.01,0.0,0.0,0.0,0.0,0.0,0.01,0.0,0.02,0.0,0.0,0.03,0.0,1.0,1.0,1.0,1.0,1.0,1.0,1.0,1.0,1.0,0.0,0.0,0.0,0.0,0.0,0.0,0.0,0.0,0.0,0.0,0.0,0.0,0.0,0.0],[0.0,0.0,0.0,0.0,0.0,0.0,0.0,0.0,0.0,0.0,0.0,0.0,0.0,0.0,0.0,0.0,0.0,0.0,0.0,0.0,0.0,0.0,0.0,0.0,0.0,0.0,0.0,0.0,0.0,0.0,0.0,0.0,0.0,0.0,0.0,0.0,0.0,0.0,0.0,0.0,0.0,0.0,0.0,0.0,0.0,0.0,0.0,0.0,0.0,0.0,0.0,0.0,0.0,0.0,0.0,0.0,0.0,0.0,0.0,0.0,0.0,0.0,0.0,0.0,0.0,0.0,0.0,0.0,0.0,0.0,0.0,0.0,0.0,0.0,0.0,0.0,0.0,0.0,0.0,0.0,0.0,0.0,0.0,0.0,0.0,0.0,0.0,0.0,0.0,0.0,0.0,0.0,0.0,0.0,0.0,0.0,0.0,0.0,0.0,0.0,0.0,0.0,0.0,0.0,0.0,0.0,0.0,0.0,0.0,0.0,0.0,0.0,0.0,0.0,0.0,0.0,0.0,0.0,0.0,0.0,0.0,0.0,0.0,0.0,0.0,0.0,0.0,0.0,0.0,0.0,0.0,0.0,0.0,0.0,0.0,0.0,0.0,0.0,0.0,0.0,0.0,0.0,0.0,0.0,0.0,0.0,0.0,0.0,0.0,0.0,0.0,0.0,0.0,0.0,0.0,0.0,0.0,0.0,0.0,0.01,0.0,0.02,0.06,0.05,0.03,0.02,0.17,0.07,0.17,0.03,0.08,0.01,0.01,0.01,0.01,0.0,0.02,0.0,0.0,0.0,0.0,0.0,0.0,0.0,1.0,1.0,1.0,1.0,1.0,1.0,1.0,1.0,1.0,0.0,0.0,0.0,0.0,0.0,0.0,0.0,0.0,0.0,0.0,0.0,0.0,0.0],[0.0,0.0,0.0,0.0,0.0,0.0,0.0,0.0,0.0,0.0,0.0,0.0,0.0,0.0,0.0,0.0,0.0,0.0,0.0,0.0,0.0,0.0,0.0,0.0,0.0,0.0,0.0,0.0,0.0,0.0,0.0,0.0,0.0,0.0,0.0,0.0,0.0,0.0,0.0,0.0,0.0,0.0,0.0,0.0,0.0,0.0,0.0,0.0,0.0,0.0,0.0,0.0,0.0,0.0,0.0,0.0,0.0,0.0,0.0,0.0,0.0,0.0,0.0,0.0,0.0,0.0,0.0,0.0,0.0,0.0,0.0,0.0,0.0,0.0,0.0,0.0,0.0,0.0,0.0,0.0,0.0,0.0,0.0,0.0,0.0,0.0,0.0,0.0,0.0,0.0,0.0,0.0,0.0,0.0,0.0,0.0,0.0,0.0,0.0,0.0,0.0,0.0,0.0,0.0,0.0,0.0,0.0,0.0,0.0,0.0,0.0,0.0,0.0,0.0,0.0,0.0,0.0,0.0,0.0,0.0,0.0,0.0,0.0,0.0,0.0,0.0,0.0,0.0,0.0,0.0,0.0,0.0,0.0,0.0,0.0,0.0,0.0,0.0,0.0,0.0,0.0,0.0,0.0,0.0,0.0,0.0,0.0,0.0,0.0,0.0,0.0,0.0,0.0,0.0,0.0,0.0,0.0,0.01,0.0,0.05,0.03,0.02,0.03,0.01,0.01,0.01,0.05,0.02,0.03,0.0,0.0,0.0,0.0,0.0,0.0,0.0,0.0,0.0,0.0,0.0,0.0,0.0,0.0,0.0,0.0,1.0,1.0,1.0,1.0,1.0,1.0,1.0,1.0,1.0,0.0,0.0,0.0,0.0,0.0,0.0,0.0,0.0,0.0,0.0,0.0,0.0],[0.0,0.0,0.0,0.0,0.0,0.0,0.0,0.0,0.0,0.0,0.0,0.0,0.0,0.0,0.0,0.0,0.0,0.0,0.0,0.0,0.0,0.0,0.0,0.0,0.0,0.0,0.0,0.0,0.0,0.0,0.0,0.0,0.0,0.0,0.0,0.0,0.0,0.0,0.0,0.0,0.0,0.0,0.0,0.0,0.0,0.0,0.0,0.0,0.0,0.0,0.0,0.0,0.0,0.0,0.0,0.0,0.0,0.0,0.0,0.0,0.0,0.0,0.0,0.0,0.0,0.0,0.0,0.0,0.0,0.0,0.0,0.0,0.0,0.0,0.0,0.0,0.0,0.0,0.0,0.0,0.0,0.0,0.0,0.0,0.0,0.0,0.0,0.0,0.0,0.0,0.0,0.0,0.0,0.0,0.0,0.0,0.0,0.0,0.0,0.0,0.0,0.0,0.0,0.0,0.0,0.0,0.0,0.0,0.0,0.0,0.0,0.0,0.0,0.0,0.0,0.0,0.0,0.0,0.0,0.0,0.0,0.0,0.0,0.0,0.0,0.0,0.0,0.0,0.0,0.0,0.0,0.0,0.0,0.0,0.0,0.0,0.0,0.0,0.0,0.0,0.0,0.0,0.0,0.0,0.0,0.0,0.0,0.0,0.0,0.0,0.0,0.0,0.0,0.0,0.0,0.0,0.0,0.12,0.01,0.09,0.01,0.02,0.02,0.0,0.0,0.0,0.01,0.0,0.0,0.0,0.0,0.0,0.0,0.0,0.0,0.0,0.0,0.0,0.0,0.0,0.0,0.0,0.0,0.0,0.0,0.0,1.0,1.0,1.0,1.0,1.0,1.0,1.0,1.0,1.0,0.0,0.0,0.0,0.0,0.0,0.0,0.0,0.0,0.0,0.0,0.0],[0.0,0.0,0.0,0.0,0.0,0.0,0.0,0.0,0.0,0.0,0.0,0.0,0.0,0.0,0.0,0.0,0.0,0.0,0.0,0.0,0.0,0.0,0.0,0.0,0.0,0.0,0.0,0.0,0.0,0.0,0.0,0.0,0.0,0.0,0.0,0.0,0.0,0.0,0.0,0.0,0.0,0.0,0.0,0.0,0.0,0.0,0.0,0.0,0.0,0.0,0.0,0.0,0.0,0.0,0.0,0.0,0.0,0.0,0.0,0.0,0.0,0.0,0.0,0.0,0.0,0.0,0.0,0.0,0.0,0.0,0.0,0.0,0.0,0.0,0.0,0.0,0.0,0.0,0.0,0.0,0.0,0.0,0.0,0.0,0.0,0.0,0.0,0.0,0.0,0.0,0.0,0.0,0.0,0.0,0.0,0.0,0.0,0.0,0.0,0.0,0.0,0.0,0.0,0.0,0.0,0.0,0.0,0.0,0.0,0.0,0.0,0.0,0.0,0.0,0.0,0.0,0.0,0.0,0.0,0.0,0.0,0.0,0.0,0.0,0.0,0.0,0.0,0.0,0.0,0.0,0.0,0.0,0.0,0.0,0.0,0.0,0.0,0.0,0.0,0.0,0.0,0.0,0.0,0.0,0.0,0.0,0.0,0.0,0.0,0.0,0.0,0.0,0.0,0.0,0.0,0.0,0.0,0.0,0.0,0.01,0.0,0.01,0.04,0.01,0.01,0.0,0.04,0.02,0.05,0.0,0.03,0.0,0.01,0.0,0.0,0.0,0.0,0.0,0.0,0.0,0.0,0.0,0.0,0.0,0.0,0.0,0.0,1.0,1.0,1.0,1.0,1.0,1.0,1.0,1.0,1.0,0.0,0.0,0.0,0.0,0.0,0.0,0.0,0.0,0.0,0.0],[0.0,0.0,0.0,0.0,0.0,0.0,0.0,0.0,0.0,0.0,0.0,0.0,0.0,0.0,0.0,0.0,0.0,0.0,0.0,0.0,0.0,0.0,0.0,0.0,0.0,0.0,0.0,0.0,0.0,0.0,0.0,0.0,0.0,0.0,0.0,0.0,0.0,0.0,0.0,0.0,0.0,0.0,0.0,0.0,0.0,0.0,0.0,0.0,0.0,0.0,0.0,0.0,0.0,0.0,0.0,0.0,0.0,0.0,0.0,0.0,0.0,0.0,0.0,0.0,0.0,0.0,0.0,0.0,0.0,0.0,0.0,0.0,0.0,0.0,0.0,0.0,0.0,0.0,0.0,0.0,0.0,0.0,0.0,0.0,0.0,0.0,0.0,0.0,0.0,0.0,0.0,0.0,0.0,0.0,0.0,0.0,0.0,0.0,0.0,0.0,0.0,0.0,0.0,0.0,0.0,0.0,0.0,0.0,0.0,0.0,0.0,0.0,0.0,0.0,0.0,0.0,0.0,0.0,0.0,0.0,0.0,0.0,0.0,0.0,0.0,0.0,0.0,0.0,0.0,0.0,0.0,0.0,0.0,0.0,0.0,0.0,0.0,0.0,0.0,0.0,0.0,0.0,0.0,0.0,0.0,0.0,0.0,0.0,0.0,0.0,0.0,0.0,0.0,0.0,0.0,0.0,0.0,0.01,0.0,0.02,0.01,0.01,0.03,0.02,0.01,0.01,0.03,0.01,0.05,0.0,0.01,0.0,0.0,0.0,0.0,0.0,0.0,0.0,0.0,0.0,0.0,0.0,0.0,0.0,0.0,0.0,0.0,0.0,1.0,1.0,1.0,1.0,1.0,1.0,1.0,1.0,1.0,0.0,0.0,0.0,0.0,0.0,0.0,0.0,0.0,0.0],[0.0,0.0,0.0,0.0,0.0,0.0,0.0,0.0,0.0,0.0,0.0,0.0,0.0,0.0,0.0,0.0,0.0,0.0,0.0,0.0,0.0,0.0,0.0,0.0,0.0,0.0,0.0,0.0,0.0,0.0,0.0,0.0,0.0,0.0,0.0,0.0,0.0,0.0,0.0,0.0,0.0,0.0,0.0,0.0,0.0,0.0,0.0,0.0,0.0,0.0,0.0,0.0,0.0,0.0,0.0,0.0,0.0,0.0,0.0,0.0,0.0,0.0,0.0,0.0,0.0,0.0,0.0,0.0,0.0,0.0,0.0,0.0,0.0,0.0,0.0,0.0,0.0,0.0,0.0,0.0,0.0,0.0,0.0,0.0,0.0,0.0,0.0,0.0,0.0,0.0,0.0,0.0,0.0,0.0,0.0,0.0,0.0,0.0,0.0,0.0,0.0,0.0,0.0,0.0,0.0,0.0,0.0,0.0,0.0,0.0,0.0,0.0,0.0,0.0,0.0,0.0,0.0,0.0,0.0,0.0,0.0,0.0,0.0,0.0,0.0,0.0,0.0,0.0,0.0,0.0,0.0,0.0,0.0,0.0,0.0,0.0,0.0,0.0,0.0,0.0,0.0,0.0,0.0,0.0,0.0,0.0,0.0,0.0,0.0,0.0,0.0,0.0,0.0,0.0,0.0,0.12,0.02,0.17,0.03,0.04,0.01,0.01,0.01,0.0,0.0,0.0,0.0,0.0,0.0,0.0,0.0,0.0,0.0,0.0,0.0,0.0,0.0,0.0,0.0,0.0,0.0,0.0,0.0,0.0,0.0,0.0,0.0,0.0,0.0,1.0,1.0,1.0,1.0,1.0,1.0,1.0,1.0,1.0,0.0,0.0,0.0,0.0,0.0,0.0,0.0,0.0],[0.0,0.0,0.0,0.0,0.0,0.0,0.0,0.0,0.0,0.0,0.0,0.0,0.0,0.0,0.0,0.0,0.0,0.0,0.0,0.0,0.0,0.0,0.0,0.0,0.0,0.0,0.0,0.0,0.0,0.0,0.0,0.0,0.0,0.0,0.0,0.0,0.0,0.0,0.0,0.0,0.0,0.0,0.0,0.0,0.0,0.0,0.0,0.0,0.0,0.0,0.0,0.0,0.0,0.0,0.0,0.0,0.0,0.0,0.0,0.0,0.0,0.0,0.0,0.0,0.0,0.0,0.0,0.0,0.0,0.0,0.0,0.0,0.0,0.0,0.0,0.0,0.0,0.0,0.0,0.0,0.0,0.0,0.0,0.0,0.0,0.0,0.0,0.0,0.0,0.0,0.0,0.0,0.0,0.0,0.0,0.0,0.0,0.0,0.0,0.0,0.0,0.0,0.0,0.0,0.0,0.0,0.0,0.0,0.0,0.0,0.0,0.0,0.0,0.0,0.0,0.0,0.0,0.0,0.0,0.0,0.0,0.0,0.0,0.0,0.0,0.0,0.0,0.0,0.0,0.0,0.0,0.0,0.0,0.0,0.0,0.0,0.0,0.0,0.0,0.0,0.0,0.0,0.0,0.0,0.0,0.0,0.0,0.0,0.0,0.0,0.0,0.0,0.0,0.0,0.0,0.0,0.0,0.12,0.0,0.01,0.0,0.0,0.0,0.0,0.0,0.0,0.0,0.0,0.0,0.0,0.0,0.0,0.0,0.0,0.0,0.0,0.0,0.0,0.0,0.0,0.0,0.0,0.0,0.0,0.0,0.0,0.0,0.0,0.0,0.0,1.0,1.0,1.0,1.0,1.0,1.0,1.0,1.0,1.0,0.0,0.0,0.0,0.0,0.0,0.0,0.0],[0.0,0.0,0.0,0.0,0.0,0.0,0.0,0.0,0.0,0.0,0.0,0.0,0.0,0.0,0.0,0.0,0.0,0.0,0.0,0.0,0.0,0.0,0.0,0.0,0.0,0.0,0.0,0.0,0.0,0.0,0.0,0.0,0.0,0.0,0.0,0.0,0.0,0.0,0.0,0.0,0.0,0.0,0.0,0.0,0.0,0.0,0.0,0.0,0.0,0.0,0.0,0.0,0.0,0.0,0.0,0.0,0.0,0.0,0.0,0.0,0.0,0.0,0.0,0.0,0.01,0.0,0.0,0.0,0.0,0.0,0.0,0.0,0.0,0.0,0.0,0.0,0.0,0.0,0.0,0.0,0.0,0.0,0.0,0.0,0.0,0.0,0.0,0.0,0.0,0.0,0.0,0.0,0.0,0.0,0.0,0.0,0.0,0.0,0.0,0.0,0.0,0.0,0.0,0.0,0.0,0.0,0.0,0.0,0.0,0.0,0.0,0.0,0.0,0.0,0.0,0.0,0.0,0.0,0.0,0.0,0.0,0.0,0.0,0.0,0.0,0.0,0.0,0.0,0.0,0.0,0.0,0.0,0.0,0.0,0.0,0.0,0.0,0.0,0.0,0.0,0.0,0.0,0.0,0.0,0.0,0.0,0.0,0.0,0.0,0.0,0.0,0.0,0.0,0.0,0.0,0.0,0.0,0.03,0.0,0.03,0.0,0.01,0.02,0.0,0.0,0.0,0.01,0.0,0.01,0.0,0.0,0.0,0.0,0.0,0.0,0.0,0.0,0.0,0.0,0.0,0.0,0.0,0.0,0.0,0.0,0.0,0.0,0.0,0.0,0.0,0.0,1.0,1.0,1.0,1.0,1.0,1.0,1.0,1.0,1.0,0.0,0.0,0.0,0.0,0.0,0.0],[0.0,0.0,0.0,0.0,0.0,0.0,0.0,0.0,0.0,0.0,0.0,0.0,0.0,0.0,0.0,0.0,0.0,0.0,0.0,0.0,0.0,0.0,0.0,0.0,0.0,0.0,0.0,0.0,0.0,0.0,0.0,0.0,0.0,0.0,0.0,0.0,0.0,0.0,0.0,0.0,0.0,0.0,0.0,0.0,0.0,0.0,0.0,0.0,0.0,0.0,0.0,0.0,0.0,0.0,0.0,0.0,0.0,0.0,0.0,0.0,0.0,0.0,0.0,0.0,0.0,0.0,0.0,0.0,0.0,0.0,0.0,0.0,0.0,0.0,0.0,0.0,0.0,0.0,0.0,0.0,0.0,0.0,0.0,0.0,0.0,0.0,0.0,0.0,0.0,0.0,0.0,0.0,0.0,0.0,0.0,0.0,0.0,0.0,0.0,0.0,0.0,0.0,0.0,0.0,0.0,0.0,0.0,0.0,0.0,0.0,0.0,0.0,0.0,0.0,0.0,0.0,0.0,0.0,0.0,0.0,0.0,0.0,0.0,0.0,0.0,0.0,0.0,0.0,0.0,0.0,0.0,0.0,0.0,0.0,0.0,0.0,0.0,0.0,0.0,0.0,0.0,0.0,0.0,0.0,0.0,0.0,0.0,0.0,0.0,0.0,0.0,0.0,0.0,0.0,0.01,0.11,0.0,0.02,0.0,0.01,0.0,0.0,0.0,0.0,0.0,0.0,0.0,0.0,0.0,0.0,0.0,0.0,0.0,0.0,0.0,0.0,0.0,0.0,0.0,0.0,0.0,0.0,0.0,0.0,0.0,0.0,0.0,0.0,0.0,0.0,0.0,0.0,1.0,1.0,1.0,1.0,1.0,1.0,1.0,1.0,1.0,0.0,0.0,0.0,0.0,0.0],[0.0,0.0,0.0,0.0,0.0,0.0,0.0,0.0,0.0,0.0,0.0,0.0,0.0,0.0,0.0,0.0,0.0,0.0,0.0,0.0,0.0,0.0,0.0,0.0,0.0,0.0,0.0,0.0,0.0,0.0,0.0,0.0,0.0,0.0,0.0,0.0,0.0,0.0,0.0,0.0,0.0,0.0,0.0,0.0,0.0,0.0,0.0,0.0,0.0,0.0,0.0,0.0,0.0,0.0,0.0,0.0,0.0,0.0,0.0,0.0,0.0,0.0,0.0,0.0,0.0,0.0,0.0,0.0,0.0,0.0,0.0,0.0,0.0,0.0,0.0,0.0,0.0,0.0,0.0,0.0,0.0,0.0,0.0,0.0,0.0,0.0,0.0,0.0,0.0,0.0,0.0,0.0,0.0,0.0,0.0,0.0,0.0,0.0,0.0,0.0,0.0,0.0,0.0,0.0,0.0,0.0,0.0,0.0,0.0,0.0,0.0,0.0,0.0,0.0,0.0,0.0,0.0,0.0,0.0,0.0,0.0,0.0,0.0,0.0,0.0,0.0,0.0,0.0,0.0,0.0,0.0,0.0,0.0,0.0,0.0,0.0,0.0,0.0,0.0,0.0,0.0,0.0,0.0,0.0,0.0,0.0,0.0,0.0,0.0,0.0,0.0,0.0,0.0,0.0,0.16,0.22,0.02,0.16,0.0,0.0,0.0,0.0,0.0,0.0,0.0,0.0,0.0,0.0,0.0,0.0,0.0,0.0,0.0,0.0,0.0,0.0,0.0,0.0,0.0,0.0,0.0,0.0,0.0,0.0,0.0,0.0,0.0,0.0,0.0,0.0,0.0,0.0,0.0,1.0,1.0,1.0,1.0,1.0,1.0,1.0,1.0,1.0,0.0,0.0,0.0,0.0],[0.0,0.0,0.0,0.0,0.0,0.0,0.0,0.0,0.0,0.0,0.0,0.0,0.0,0.0,0.0,0.0,0.0,0.0,0.0,0.0,0.0,0.0,0.0,0.0,0.0,0.0,0.0,0.0,0.0,0.0,0.0,0.0,0.0,0.0,0.0,0.0,0.0,0.0,0.0,0.0,0.0,0.0,0.0,0.0,0.0,0.0,0.0,0.0,0.0,0.0,0.0,0.0,0.0,0.0,0.0,0.0,0.0,0.0,0.0,0.0,0.0,0.0,0.0,0.0,0.0,0.0,0.0,0.0,0.0,0.0,0.0,0.0,0.0,0.0,0.0,0.0,0.0,0.0,0.0,0.0,0.0,0.0,0.0,0.0,0.0,0.0,0.0,0.0,0.0,0.0,0.0,0.0,0.0,0.0,0.0,0.0,0.0,0.0,0.0,0.0,0.0,0.0,0.0,0.0,0.0,0.0,0.0,0.0,0.0,0.0,0.0,0.0,0.0,0.0,0.0,0.0,0.0,0.0,0.0,0.0,0.0,0.0,0.0,0.0,0.0,0.0,0.0,0.0,0.0,0.0,0.0,0.0,0.0,0.0,0.0,0.0,0.0,0.0,0.0,0.0,0.0,0.0,0.0,0.0,0.0,0.0,0.0,0.0,0.0,0.0,0.0,0.0,0.0,0.0,0.0,0.0,0.0,0.02,0.0,0.0,0.0,0.0,0.0,0.0,0.0,0.0,0.0,0.0,0.0,0.0,0.0,0.0,0.0,0.0,0.0,0.0,0.0,0.0,0.0,0.0,0.0,0.0,0.0,0.0,0.0,0.0,0.0,0.0,0.0,0.0,0.0,0.0,0.0,0.0,1.0,1.0,1.0,1.0,1.0,1.0,1.0,1.0,1.0,0.0,0.0,0.0],[0.0,0.0,0.0,0.0,0.0,0.0,0.0,0.0,0.0,0.0,0.0,0.0,0.0,0.0,0.0,0.0,0.0,0.0,0.0,0.0,0.0,0.0,0.0,0.0,0.0,0.0,0.0,0.0,0.0,0.0,0.0,0.0,0.0,0.0,0.0,0.0,0.0,0.0,0.0,0.0,0.0,0.0,0.0,0.0,0.0,0.0,0.0,0.0,0.0,0.0,0.0,0.0,0.0,0.0,0.0,0.0,0.0,0.0,0.0,0.0,0.0,0.0,0.0,0.0,0.0,0.0,0.0,0.0,0.0,0.0,0.0,0.0,0.0,0.0,0.0,0.0,0.0,0.0,0.0,0.0,0.0,0.0,0.0,0.0,0.0,0.0,0.0,0.0,0.0,0.0,0.0,0.0,0.0,0.0,0.0,0.0,0.0,0.0,0.0,0.0,0.0,0.0,0.0,0.0,0.0,0.0,0.0,0.0,0.0,0.0,0.0,0.0,0.0,0.0,0.0,0.0,0.0,0.0,0.0,0.0,0.0,0.0,0.0,0.0,0.0,0.0,0.0,0.0,0.0,0.0,0.0,0.0,0.0,0.0,0.0,0.0,0.0,0.0,0.0,0.0,0.0,0.0,0.0,0.0,0.0,0.0,0.0,0.0,0.0,0.0,0.0,0.0,0.0,0.0,0.0,0.01,0.0,0.02,0.0,0.02,0.0,0.0,0.0,0.0,0.0,0.0,0.0,0.0,0.0,0.0,0.0,0.0,0.0,0.0,0.0,0.0,0.0,0.0,0.0,0.0,0.0,0.0,0.0,0.0,0.0,0.0,0.0,0.0,0.0,0.0,0.0,0.0,0.0,0.0,0.0,1.0,1.0,1.0,1.0,1.0,1.0,1.0,1.0,1.0,0.0,0.0],[0.0,0.0,0.0,0.0,0.0,0.0,0.0,0.0,0.0,0.0,0.0,0.0,0.0,0.0,0.0,0.0,0.0,0.0,0.0,0.0,0.0,0.0,0.0,0.0,0.0,0.0,0.0,0.0,0.0,0.0,0.0,0.0,0.0,0.0,0.0,0.0,0.0,0.0,0.0,0.0,0.0,0.0,0.0,0.0,0.0,0.0,0.0,0.0,0.0,0.0,0.0,0.0,0.0,0.0,0.0,0.0,0.0,0.0,0.0,0.0,0.0,0.0,0.0,0.0,0.0,0.0,0.0,0.0,0.0,0.0,0.0,0.0,0.0,0.0,0.0,0.0,0.0,0.0,0.0,0.0,0.0,0.0,0.0,0.0,0.0,0.0,0.0,0.0,0.0,0.0,0.0,0.0,0.0,0.0,0.0,0.0,0.0,0.0,0.0,0.0,0.0,0.0,0.0,0.0,0.0,0.0,0.0,0.0,0.0,0.0,0.0,0.0,0.0,0.0,0.0,0.0,0.0,0.0,0.0,0.0,0.0,0.0,0.0,0.0,0.0,0.0,0.0,0.0,0.0,0.0,0.0,0.0,0.0,0.0,0.0,0.0,0.0,0.0,0.0,0.0,0.0,0.0,0.0,0.0,0.0,0.0,0.0,0.0,0.0,0.0,0.0,0.0,0.03,0.0,0.13,0.11,0.0,0.0,0.0,0.0,0.0,0.0,0.0,0.0,0.0,0.0,0.0,0.0,0.0,0.0,0.0,0.0,0.0,0.0,0.0,0.0,0.0,0.0,0.0,0.0,0.0,0.0,0.0,0.0,0.0,0.0,0.0,0.0,0.0,0.0,0.0,0.0,0.0,0.0,0.0,0.0,1.0,1.0,1.0,1.0,1.0,1.0,1.0,1.0,1.0,0.0],[0.0,0.0,0.0,0.0,0.0,0.0,0.0,0.0,0.0,0.0,0.0,0.0,0.0,0.0,0.0,0.0,0.0,0.0,0.0,0.0,0.0,0.0,0.0,0.0,0.0,0.0,0.0,0.0,0.0,0.0,0.0,0.0,0.0,0.0,0.0,0.0,0.0,0.0,0.0,0.0,0.0,0.0,0.0,0.0,0.0,0.0,0.0,0.0,0.0,0.0,0.0,0.0,0.0,0.0,0.0,0.0,0.0,0.0,0.0,0.0,0.0,0.0,0.0,0.0,0.0,0.0,0.0,0.0,0.0,0.0,0.0,0.0,0.0,0.0,0.0,0.0,0.0,0.0,0.0,0.0,0.0,0.0,0.0,0.0,0.0,0.0,0.0,0.0,0.0,0.0,0.0,0.0,0.0,0.0,0.0,0.0,0.0,0.0,0.0,0.0,0.0,0.0,0.0,0.0,0.0,0.0,0.0,0.0,0.0,0.0,0.0,0.0,0.0,0.0,0.0,0.0,0.0,0.0,0.0,0.0,0.0,0.0,0.0,0.0,0.0,0.0,0.0,0.0,0.0,0.0,0.0,0.0,0.0,0.0,0.0,0.0,0.0,0.0,0.0,0.0,0.0,0.0,0.0,0.0,0.0,0.0,0.0,0.0,0.0,0.0,0.0,0.0,0.0,0.0,0.09,0.01,0.0,0.0,0.0,0.0,0.0,0.0,0.0,0.0,0.0,0.0,0.0,0.0,0.0,0.0,0.0,0.0,0.0,0.0,0.0,0.0,0.0,0.0,0.0,0.0,0.0,0.0,0.0,0.0,0.0,0.0,0.0,0.0,0.0,0.0,0.0,0.0,0.0,0.0,0.0,0.0,0.0,1.0,1.0,1.0,1.0,1.0,1.0,1.0,1.0,1.0],[0.0,0.0,0.0,0.0,0.0,0.0,0.0,0.0,0.0,0.0,0.0,0.0,0.0,0.0,0.0,0.0,0.0,0.0,0.0,0.0,0.0,0.0,0.0,0.0,0.0,0.0,0.0,0.0,0.0,0.0,0.0,0.0,0.0,0.0,0.0,0.0,0.0,0.0,0.0,0.0,0.0,0.0,0.0,0.0,0.0,0.0,0.0,0.0,0.0,0.0,0.0,0.0,0.0,0.0,0.0,0.0,0.0,0.0,0.0,0.0,0.0,0.0,0.0,0.0,0.0,0.0,0.0,0.0,0.0,0.0,0.0,0.0,0.0,0.0,0.0,0.0,0.0,0.0,0.0,0.0,0.0,0.0,0.0,0.0,0.0,0.0,0.0,0.0,0.0,0.0,0.0,0.0,0.0,0.0,0.0,0.0,0.0,0.0,0.0,0.0,0.0,0.0,0.0,0.0,0.0,0.0,0.0,0.0,0.0,0.0,0.0,0.0,0.0,0.0,0.0,0.0,0.0,0.0,0.0,0.0,0.0,0.0,0.0,0.0,0.0,0.0,0.0,0.0,0.0,0.0,0.0,0.0,0.0,0.0,0.0,0.0,0.0,0.0,0.0,0.0,0.0,0.0,0.0,0.0,0.0,0.0,0.0,0.0,0.0,0.0,0.0,0.0,0.0,0.0,0.0,0.0,0.0,0.01,0.0,0.0,0.0,0.0,0.0,0.0,0.0,0.0,0.0,0.0,0.0,0.0,0.0,0.0,0.0,0.0,0.0,0.0,0.0,0.0,0.0,0.0,0.0,0.0,0.0,0.0,0.0,0.0,0.0,0.0,0.0,0.0,0.0,0.0,0.0,0.0,0.0,0.0,0.0,0.0,1.0,1.0,1.0,1.0,1.0,1.0,1.0,1.0],[0.0,0.0,0.0,0.0,0.0,0.0,0.0,0.0,0.0,0.0,0.0,0.0,0.0,0.0,0.0,0.0,0.0,0.0,0.0,0.0,0.0,0.0,0.0,0.0,0.0,0.0,0.0,0.0,0.0,0.0,0.0,0.0,0.0,0.0,0.0,0.0,0.0,0.0,0.0,0.0,0.0,0.0,0.0,0.0,0.0,0.0,0.0,0.0,0.0,0.0,0.0,0.0,0.0,0.0,0.0,0.0,0.0,0.0,0.0,0.0,0.0,0.0,0.0,0.0,0.0,0.0,0.0,0.0,0.0,0.0,0.0,0.0,0.0,0.0,0.0,0.0,0.0,0.0,0.0,0.0,0.0,0.0,0.0,0.0,0.0,0.0,0.0,0.0,0.0,0.0,0.0,0.0,0.0,0.0,0.0,0.0,0.0,0.0,0.0,0.0,0.0,0.0,0.0,0.0,0.0,0.0,0.0,0.0,0.0,0.0,0.0,0.0,0.0,0.0,0.0,0.0,0.0,0.0,0.0,0.0,0.0,0.0,0.0,0.0,0.0,0.0,0.0,0.0,0.0,0.0,0.0,0.0,0.0,0.0,0.0,0.0,0.0,0.0,0.0,0.0,0.0,0.0,0.0,0.0,0.0,0.0,0.0,0.0,0.0,0.0,0.0,0.0,0.0,0.0,0.0,0.0,0.0,0.0,0.0,0.0,0.0,0.0,0.0,0.0,0.0,0.0,0.0,0.0,0.0,0.0,0.0,0.0,0.0,0.0,0.0,0.0,0.0,0.0,0.0,0.0,0.0,0.0,0.0,0.0,0.0,0.0,0.0,0.0,0.0,0.0,0.0,0.0,0.0,0.0,0.0,0.0,0.0,0.0,0.0,1.0,1.0,1.0,1.0,1.0,1.0,1.0],[0.0,0.0,0.0,0.0,0.0,0.0,0.0,0.0,0.0,0.0,0.0,0.0,0.0,0.0,0.0,0.0,0.0,0.0,0.0,0.0,0.0,0.0,0.0,0.0,0.0,0.0,0.0,0.0,0.0,0.0,0.0,0.0,0.0,0.0,0.0,0.0,0.0,0.0,0.0,0.0,0.0,0.0,0.0,0.0,0.0,0.0,0.0,0.0,0.0,0.0,0.0,0.0,0.0,0.0,0.0,0.0,0.0,0.0,0.0,0.0,0.0,0.0,0.0,0.0,0.0,0.0,0.0,0.0,0.0,0.0,0.0,0.0,0.0,0.0,0.0,0.0,0.0,0.0,0.0,0.0,0.0,0.0,0.0,0.0,0.0,0.0,0.0,0.0,0.0,0.0,0.0,0.0,0.0,0.0,0.0,0.0,0.0,0.0,0.0,0.0,0.0,0.0,0.0,0.0,0.0,0.0,0.0,0.0,0.0,0.0,0.0,0.0,0.0,0.0,0.0,0.0,0.0,0.0,0.0,0.0,0.0,0.0,0.0,0.0,0.0,0.0,0.0,0.0,0.0,0.0,0.0,0.0,0.0,0.0,0.0,0.0,0.0,0.0,0.0,0.0,0.0,0.0,0.0,0.0,0.0,0.0,0.0,0.0,0.0,0.0,0.0,0.0,0.06,0.0,0.01,0.0,0.0,0.0,0.0,0.0,0.0,0.0,0.0,0.0,0.0,0.0,0.0,0.0,0.0,0.0,0.0,0.0,0.0,0.0,0.0,0.0,0.0,0.0,0.0,0.0,0.0,0.0,0.0,0.0,0.0,0.0,0.0,0.0,0.0,0.0,0.0,0.0,0.0,0.0,0.0,0.0,0.0,0.0,0.0,0.0,1.0,1.0,1.0,1.0,1.0,1.0],[0.0,0.0,0.0,0.0,0.0,0.0,0.0,0.0,0.0,0.0,0.0,0.0,0.0,0.0,0.0,0.0,0.0,0.0,0.0,0.0,0.0,0.0,0.0,0.0,0.0,0.0,0.0,0.0,0.0,0.0,0.0,0.0,0.0,0.0,0.0,0.0,0.0,0.0,0.0,0.0,0.0,0.0,0.0,0.0,0.0,0.0,0.0,0.0,0.0,0.0,0.0,0.0,0.0,0.0,0.0,0.0,0.0,0.0,0.0,0.0,0.0,0.0,0.0,0.0,0.0,0.0,0.0,0.0,0.0,0.0,0.0,0.0,0.0,0.0,0.0,0.0,0.0,0.0,0.0,0.0,0.0,0.0,0.0,0.0,0.0,0.0,0.0,0.0,0.0,0.0,0.0,0.0,0.0,0.0,0.0,0.0,0.0,0.0,0.0,0.0,0.0,0.0,0.0,0.0,0.0,0.0,0.0,0.0,0.0,0.0,0.0,0.0,0.0,0.0,0.0,0.0,0.0,0.0,0.0,0.0,0.0,0.0,0.0,0.0,0.0,0.0,0.0,0.0,0.0,0.0,0.0,0.0,0.0,0.0,0.0,0.0,0.0,0.0,0.0,0.0,0.0,0.0,0.0,0.0,0.0,0.0,0.0,0.0,0.0,0.0,0.0,0.0,0.0,0.0,0.0,0.0,0.0,0.0,0.0,0.0,0.0,0.0,0.0,0.0,0.0,0.0,0.0,0.0,0.0,0.0,0.0,0.0,0.0,0.0,0.0,0.0,0.0,0.0,0.0,0.0,0.0,0.0,0.0,0.0,0.0,0.0,0.0,0.0,0.0,0.0,0.0,0.0,0.0,0.0,0.0,0.0,0.0,0.0,0.0,0.0,0.0,1.0,1.0,1.0,1.0,1.0]],
  "pae": [[0.8,2.5,3.9,6.7,6.7,9.2,10.4,11.8,12.9,13.6,14.4,16.4,16.1,19.1,19.3,21.9,21.4,20.7,22.4,23.1,21.7,24.5,24.5,25.8,25.3,26.3,27.3,27.8,27.8,28.8,29.7,29.5,30.1,30.5,30.7,30.6,30.9,30.9,31.1,30.9,30.9,30.7,30.8,30.5,30.1,29.8,29.7,28.7,28.6,28.6,28.6,28.4,28.4,29.2,29.4,29.4,28.4,30.1,30.1,30.4,30.1,30.3,30.6,30.8,30.8,31.0,30.7,30.7,30.7,30.9,30.7,30.1,30.1,30.2,29.9,29.5,29.7,29.1,29.8,29.7,29.6,29.9,30.0,30.1,30.2,30.7,30.5,30.9,30.7,30.9,31.0,31.1,31.2,31.2,31.3,31.3,31.1,31.2,31.1,31.1,31.1,31.1,31.0,31.0,31.1,31.1,31.2,31.2,31.3,31.2,31.4,31.4,31.2,31.2,31.2,31.2,31.2,31.3,31.2,31.3,31.3,31.3,31.3,31.4,31.3,31.4,31.4,31.4,31.4,31.5,31.4,31.6,31.4,31.5,31.5,31.5,31.5,31.6,31.6,31.5,31.5,31.5,31.5,31.5,31.6,31.6,31.6,31.6,31.6,31.6,31.6,31.6,31.6,31.5,31.5,31.5,31.3,31.5,31.2,31.5,31.3,31.5,31.4,31.5,31.4,31.3,31.4,31.4,31.4,31.4,31.5,31.5,31.5,31.5,31.6,31.6,31.5,31.4,31.3,31.4,31.4,31.2,31.3,31.2,30.9,30.8,31.0,31.1,30.9,30.9,30.9,30.8,30.0,30.4,30.6,29.5,29.9,30.0,30.0,30.6,30.6,29.9,30.5,30.0,29.4,28.8],[1.9,0.8,2.3,3.5,3.9,5.5,7.8,9.3,11.0,10.9,12.2,13.1,14.0,15.5,16.3,18.6,18.0,18.2,19.5,21.2,20.3,22.8,23.2,24.1,24.5,25.6,26.4,27.4,27.3,28.8,29.5,29.7,30.3,30.6,30.9,30.8,31.0,31.2,31.2,30.9,31.0,30.8,31.0,30.4,30.3,29.8,29.6,28.8,28.5,28.6,28.8,28.8,28.8,29.2,29.4,29.5,28.5,30.2,30.0,30.3,30.4,30.4,30.8,31.0,30.9,31.1,30.8,30.7,30.9,31.0,30.9,30.2,30.1,30.1,29.9,29.4,29.6,29.3,29.9,29.5,29.7,29.7,30.0,30.1,30.3,30.6,30.5,30.8,30.7,30.8,31.0,31.1,31.2,31.2,31.2,31.3,31.1,31.1,31.0,31.1,31.0,31.0,31.1,31.1,31.1,31.1,31.1,31.2,31.3,31.2,31.3,31.3,31.2,31.2,31.2,31.2,31.2,31.2,31.2,31.2,31.4,31.3,31.3,31.4,31.3,31.4,31.5,31.4,31.5,31.5,31.5,31.5,31.4,31.4,31.5,31.5,31.5,31.5,31.6,31.5,31.5,31.5,31.5,31.6,31.6,31.6,31.6,31.6,31.7,31.6,31.7,31.6,31.6,31.6,31.5,31.5,31.4,31.4,31.2,31.3,31.2,31.2,31.2,31.2,31.2,31.0,31.3,31.2,31.2,31.2,31.5,31.4,31.4,31.4,31.5,31.4,31.5,31.2,31.2,31.2,31.2,31.1,31.1,30.9,30.6,30.7,30.6,30.8,30.8,30.7,30.2,30.1,29.0,29.7,29.6,28.4,28.5,28.1,28.7,29.3,29.6,27.8,28.3,28.0,25.8,25.6],[3.1,1.8,0.8,2.1,3.2,4.4,6.8,7.2,9.8,10.0,11.1,12.5,12.5,15.4,15.2,17.6,17.7,17.3,19.6,19.5,20.2,22.0,22.9,24.4,24.8,25.5,26.0,27.2,27.3,28.8,29.4,29.6,30.1,30.5,30.9,30.7,30.9,31.1,31.1,30.9,31.0,30.6,30.9,30.2,30.1,29.7,29.5,28.4,28.4,28.6,28.4,28.7,27.9,28.6,29.5,29.3,28.2,30.1,29.9,30.4,30.3,30.3,30.7,30.7,31.0,31.1,30.7,30.8,30.8,30.9,30.8,30.1,30.0,29.9,30.0,28.9,29.4,29.0,29.5,29.2,29.4,29.4,30.0,30.1,30.3,30.5,30.4,30.6,30.7,30.8,30.8,31.0,31.1,31.2,31.1,31.2,31.1,31.1,31.0,31.1,31.0,31.0,31.0,31.0,31.1,31.1,31.2,31.2,31.2,31.2,31.3,31.3,31.2,31.2,31.2,31.2,31.3,31.2,31.2,31.2,31.3,31.3,31.2,31.3,31.3,31.3,31.5,31.3,31.4,31.5,31.4,31.5,31.4,31.5,31.4,31.5,31.5,31.5,31.5,31.5,31.5,31.5,31.5,31.5,31.6,31.6,31.6,31.6,31.6,31.6,31.7,31.6,31.6,31.6,31.5,31.5,31.3,31.5,31.1,31.4,31.2,31.4,31.3,31.3,31.3,31.2,31.3,31.2,31.3,31.2,31.4,31.4,31.4,31.4,31.5,31.5,31.4,31.3,31.3,31.3,31.3,31.2,31.2,31.2,31.0,31.0,30.9,31.0,30.8,30.8,30.3,29.9,29.3,30.0,29.4,28.0,28.9,27.9,28.2,29.5,29.5,27.6,28.4,28.2,26.4,26.5],[5.5,2.7,1.7,0.8,1.6,2.8,3.7,6.0,6.8,8.9,9.2,10.8,11.3,13.0,14.5,16.2,15.9,15.8,17.8,18.7,19.1,21.5,22.3,23.7,24.0,24.9,26.0,26.8,26.8,28.3,29.2,29.6,29.8,30.5,30.7,30.7,30.9,31.1,31.1,30.9,31.0,30.7,30.9,30.4,30.1,29.6,29.1,28.5,28.3,28.1,28.1,28.4,28.2,28.7,29.2,28.9,28.2,30.2,29.7,30.2,30.4,30.4,30.7,30.8,30.9,31.0,30.7,30.7,30.7,30.8,30.7,30.2,29.9,30.0,30.0,29.1,29.3,29.0,29.4,29.3,29.3,29.4,29.8,30.0,30.1,30.4,30.4,30.7,30.7,30.8,31.0,31.1,31.2,31.2,31.1,31.2,31.1,31.1,31.0,31.1,31.0,31.0,31.1,31.1,31.1,31.1,31.2,31.1,31.3,31.2,31.3,31.4,31.2,31.2,31.3,31.2,31.3,31.2,31.3,31.3,31.4,31.4,31.4,31.4,31.4,31.4,31.5,31.4,31.5,31.5,31.5,31.5,31.5,31.5,31.5,31.5,31.5,31.5,31.6,31.5,31.5,31.6,31.6,31.5,31.6,31.6,31.6,31.6,31.6,31.6,31.7,31.6,31.6,31.4,31.2,31.3,31.1,31.1,30.7,30.8,30.5,31.2,31.1,31.1,30.6,30.3,31.0,31.0,31.0,30.9,31.3,31.3,31.3,31.2,31.4,31.3,31.3,31.1,31.2,31.1,31.2,31.1,31.1,30.9,30.6,30.7,30.5,30.5,30.6,30.5,29.8,29.3,28.2,29.4,29.2,27.2,28.0,27.9,28.4,29.2,28.8,27.3,28.4,25.6,25.3,24.6],[5.9,3.6,2.5,1.7,0.8,1.9,2.9,4.2,5.2,6.5,8.6,9.4,10.8,12.6,12.7,15.2,15.5,14.8,17.7,17.5,18.9,19.9,21.5,22.7,23.4,24.1,25.1,26.5,26.3,28.4,28.7,29.2,29.5,30.0,30.5,30.6,30.7,31.0,31.0,30.9,30.8,30.5,30.6,30.3,29.9,29.4,29.0,28.2,28.2,28.1,28.0,28.4,27.6,28.5,29.3,29.1,27.9,30.0,29.6,30.3,30.0,30.2,30.5,30.6,30.6,31.0,30.7,30.7,30.7,30.8,30.6,30.1,29.8,29.8,29.9,29.0,29.1,28.8,29.3,29.2,29.3,29.3,29.6,29.9,30.0,30.2,30.2,30.6,30.6,30.7,30.8,30.9,31.1,31.0,31.0,31.1,31.1,31.0,30.9,30.9,30.8,30.9,30.8,30.9,31.0,30.9,31.1,31.1,31.1,31.1,31.2,31.3,31.2,31.2,31.2,31.2,31.3,31.3,31.2,31.3,31.4,31.4,31.3,31.4,31.4,31.4,31.5,31.4,31.5,31.5,31.5,31.5,31.5,31.5,31.5,31.5,31.5,31.5,31.6,31.6,31.5,31.5,31.5,31.4,31.6,31.5,31.6,31.6,31.6,31.6,31.6,31.6,31.6,31.5,31.4,31.4,31.2,31.2,30.9,31.0,30.5,31.1,31.0,31.0,31.0,30.8,31.0,30.8,31.0,31.0,31.0,31.1,31.1,31.2,31.3,31.4,31.3,31.1,31.1,31.2,31.2,31.1,31.0,30.9,30.7,31.0,30.7,30.6,30.6,30.8,30.0,29.1,29.0,29.5,28.8,26.7,28.0,27.0,27.3,28.8,28.8,26.6,27.8,26.3,24.9,25.1],[7.7,5.0,4.0,2.7,1.8,0.8,1.8,3.0,3.6,6.1,7.0,8.1,9.4,10.7,12.3,13.6,13.8,14.1,16.0,17.6,18.9,20.6,22.3,23.4,23.9,25.1,25.8,26.6,26.9,28.4,29.0,29.2,29.8,30.2,30.6,30.7,30.8,31.1,31.1,30.9,30.9,30.6,30.8,30.5,30.1,29.6,29.4,28.5,28.3,28.5,28.3,28.9,27.6,28.6,29.2,28.9,27.9,30.0,29.6,30.1,29.9,30.1,30.6,30.6,30.5,31.0,30.8,30.6,30.7,30.7,30.6,30.1,29.8,29.9,30.0,29.0,29.3,29.1,29.1,29.2,29.5,29.3,30.0,30.0,30.2,30.5,30.5,30.8,30.8,30.9,30.9,31.0,31.2,31.2,31.2,31.2,31.1,31.0,31.0,31.0,31.0,31.0,31.0,31.0,31.1,31.1,31.2,31.1,31.2,31.2,31.3,31.4,31.2,31.3,31.3,31.2,31.3,31.3,31.3,31.4,31.4,31.4,31.3,31.4,31.4,31.5,31.5,31.4,31.5,31.6,31.5,31.6,31.5,31.5,31.5,31.6,31.5,31.5,31.6,31.6,31.6,31.6,31.6,31.6,31.6,31.6,31.6,31.6,31.6,31.6,31.7,31.6,31.6,31.5,31.5,31.5,31.4,31.4,31.2,31.3,31.0,31.4,31.2,31.2,31.2,31.1,31.3,31.1,31.2,31.3,31.3,31.4,31.3,31.4,31.4,31.4,31.4,31.3,31.2,31.2,31.3,31.2,31.3,31.2,30.8,31.0,30.7,30.6,30.6,30.8,29.9,29.2,29.0,29.5,29.2,27.8,28.2,27.8,28.6,29.2,28.8,28.0,28.3,25.7,25.9,25.7],[9.1,6.1,5.2,4.1,2.5,1.6,0.8,1.9,2.9,3.7,5.5,6.5,8.8,9.8,10.5,12.7,13.9,13.4,15.4,15.3,17.8,18.3,20.3,21.1,22.7,23.7,24.8,25.9,26.1,28.0,28.5,29.1,29.5,29.9,30.0,30.6,30.6,31.0,31.0,31.0,30.7,30.6,30.6,30.5,29.8,29.5,29.0,28.2,27.8,28.0,28.0,28.9,28.0,28.7,29.1,29.0,28.1,30.2,29.3,29.9,29.9,30.1,30.6,30.5,30.5,30.9,30.9,30.6,30.8,30.8,30.7,30.0,29.9,29.8,30.1,29.0,29.3,28.9,29.1,29.1,29.4,29.2,29.9,29.8,30.2,30.5,30.6,30.7,30.7,31.0,31.0,31.1,31.2,31.2,31.2,31.3,31.1,31.1,31.0,31.1,31.0,31.1,31.1,31.0,31.1,31.1,31.2,31.2,31.3,31.2,31.4,31.4,31.3,31.3,31.4,31.3,31.4,31.4,31.4,31.4,31.5,31.5,31.4,31.5,31.4,31.5,31.5,31.5,31.5,31.6,31.6,31.6,31.6,31.6,31.6,31.6,31.6,31.6,31.6,31.6,31.6,31.6,31.6,31.6,31.6,31.6,31.7,31.7,31.7,31.7,31.7,31.7,31.7,31.6,31.5,31.5,31.5,31.4,31.4,31.4,31.3,31.4,31.4,31.4,31.3,31.3,31.3,31.3,31.3,31.4,31.5,31.5,31.5,31.5,31.5,31.5,31.5,31.4,31.3,31.3,31.4,31.2,31.2,31.1,30.9,31.0,30.9,30.8,30.8,30.8,30.1,29.7,29.6,29.8,29.3,28.4,29.1,28.6,28.8,29.4,29.3,27.7,29.0,27.1,25.0,25.5],[9.9,8.1,6.0,5.7,3.9,2.7,1.9,0.8,1.8,2.9,3.5,4.5,6.0,7.5,8.6,9.3,10.2,10.4,11.8,13.4,15.0,17.1,19.4,20.5,21.4,22.6,23.5,24.9,25.7,27.0,28.0,28.3,29.3,29.5,29.9,30.5,30.5,30.9,30.9,30.8,30.6,30.4,30.4,30.3,29.6,29.2,28.8,27.5,27.3,27.1,26.8,27.8,26.8,27.8,27.8,28.0,26.8,29.3,28.9,29.4,29.5,29.7,30.2,30.3,30.1,30.8,30.6,30.4,30.5,30.5,30.3,29.4,29.3,29.3,29.5,28.3,28.5,28.5,28.6,28.8,28.9,28.9,29.4,29.7,30.0,30.3,30.4,30.6,30.6,30.8,30.8,31.0,31.1,31.0,31.1,31.1,31.0,31.0,30.9,31.0,30.8,30.8,30.9,30.9,31.0,31.0,31.1,31.0,31.1,31.1,31.2,31.3,31.2,31.3,31.3,31.2,31.3,31.3,31.2,31.3,31.3,31.4,31.3,31.4,31.4,31.4,31.4,31.4,31.4,31.5,31.5,31.5,31.5,31.5,31.5,31.6,31.6,31.5,31.6,31.6,31.6,31.6,31.6,31.6,31.6,31.6,31.6,31.6,31.6,31.6,31.6,31.6,31.6,31.6,31.6,31.5,31.5,31.5,31.3,31.5,31.3,31.5,31.3,31.4,31.4,31.3,31.3,31.2,31.2,31.3,31.4,31.4,31.3,31.5,31.4,31.4,31.4,31.2,31.2,31.1,31.3,31.2,31.1,31.1,30.7,31.0,30.8,30.5,30.6,30.9,29.9,29.5,29.4,29.8,29.2,28.2,28.7,28.0,28.6,29.5,28.7,27.7,28.4,27.8,25.5,26.1],[12.7,11.8,8.3,6.7,6.2,4.2,2.9,1.7,0.8,1.7,2.9,3.2,4.8,5.8,7.5,7.9,9.6,9.5,11.5,11.7,13.7,15.8,18.3,18.9,20.7,21.5,23.2,24.0,24.8,26.8,27.5,28.2,28.8,29.6,29.8,30.5,30.4,30.9,30.9,30.7,30.5,30.3,30.2,30.1,29.3,28.8,28.6,27.2,27.1,26.6,26.3,27.3,26.2,27.4,27.7,27.5,26.6,29.3,28.4,29.3,29.0,29.5,30.0,30.1,29.9,30.6,30.3,30.2,30.4,30.4,30.2,29.2,29.3,29.2,29.4,28.3,28.6,28.3,28.5,28.7,28.8,28.8,29.3,29.5,29.9,30.2,30.3,30.6,30.6,30.8,30.8,31.0,31.0,31.0,31.0,31.1,30.9,30.9,30.8,30.9,30.7,30.8,30.7,30.8,30.9,30.9,31.1,31.0,31.1,31.1,31.3,31.3,31.2,31.3,31.2,31.2,31.3,31.3,31.2,31.4,31.4,31.4,31.3,31.4,31.2,31.5,31.5,31.4,31.4,31.5,31.5,31.5,31.5,31.5,31.5,31.6,31.6,31.5,31.6,31.6,31.6,31.6,31.6,31.6,31.6,31.6,31.6,31.6,31.6,31.6,31.6,31.6,31.6,31.6,31.5,31.4,31.4,31.4,31.3,31.4,31.2,31.5,31.3,31.4,31.3,31.2,31.2,31.2,31.2,31.3,31.4,31.4,31.4,31.4,31.4,31.4,31.5,31.2,31.3,31.1,31.2,31.0,31.1,31.0,30.4,30.8,30.5,30.3,30.4,30.5,30.0,29.5,29.5,29.8,29.5,28.1,29.1,28.2,28.2,28.9,28.3,27.4,29.0,26.8,25.0,25.8],[12.9,11.4,9.1,7.2,5.6,4.9,3.8,2.6,1.6,0.8,1.6,2.4,2.8,4.2,4.3,5.8,7.1,7.1,8.8,9.5,11.8,13.8,16.5,17.9,19.3,20.4,21.2,23.6,24.5,26.2,27.3,28.2,28.8,29.0,30.0,30.2,30.5,31.0,30.9,30.9,30.5,30.5,30.2,30.2,29.4,28.8,28.3,26.7,26.9,25.6,26.2,26.7,25.8,26.8,27.0,27.2,25.9,28.7,27.9,29.1,28.8,29.0,29.9,29.7,29.6,30.3,30.1,30.1,30.2,30.3,29.9,29.2,29.1,29.2,29.2,28.1,28.3,28.2,28.4,28.5,28.7,28.6,29.0,29.5,29.9,30.2,30.5,30.6,30.5,30.9,30.9,31.1,31.2,31.0,31.1,31.2,31.0,31.0,31.0,31.1,30.9,30.9,30.9,30.8,31.0,31.1,31.2,31.1,31.2,31.1,31.3,31.3,31.2,31.3,31.3,31.2,31.3,31.2,31.3,31.3,31.4,31.4,31.3,31.4,31.4,31.5,31.4,31.4,31.4,31.5,31.5,31.6,31.5,31.5,31.6,31.6,31.6,31.6,31.6,31.6,31.6,31.6,31.6,31.6,31.6,31.6,31.6,31.6,31.7,31.6,31.7,31.7,31.6,31.6,31.6,31.5,31.5,31.5,31.3,31.5,31.2,31.5,31.4,31.5,31.4,31.3,31.4,31.3,31.4,31.4,31.4,31.4,31.4,31.5,31.5,31.5,31.5,31.4,31.4,31.3,31.5,31.3,31.3,31.2,31.1,31.0,31.0,30.8,30.9,31.0,30.3,30.1,29.8,30.2,30.1,29.1,29.7,29.1,29.2,30.0,29.8,29.2,29.4,28.6,27.3,27.6],[14.1,14.1,10.9,9.9,7.8,5.3,5.3,3.3,2.4,1.6,0.8,1.4,2.1,2.9,3.5,5.0,5.6,5.9,7.8,8.1,11.4,12.5,15.7,16.7,19.3,21.0,22.2,22.9,23.9,25.8,26.7,27.8,28.3,28.9,29.2,30.4,30.2,30.8,30.7,30.7,30.3,30.2,29.9,29.9,29.0,28.5,27.8,26.6,26.5,25.2,25.2,26.0,25.4,26.4,26.9,26.9,25.6,28.3,27.8,29.0,28.5,28.9,29.7,29.7,29.5,30.4,29.9,29.8,30.1,30.2,29.8,28.9,28.9,28.9,28.9,28.0,28.0,27.7,28.2,28.6,28.5,28.7,29.1,29.4,29.8,30.1,30.4,30.7,30.7,30.9,31.0,31.0,31.2,31.1,31.1,31.1,31.0,31.0,31.0,31.0,30.9,30.9,30.9,30.9,31.1,31.0,31.2,31.2,31.2,31.2,31.4,31.3,31.3,31.4,31.4,31.3,31.4,31.3,31.3,31.4,31.3,31.4,31.3,31.4,31.3,31.4,31.4,31.4,31.4,31.6,31.4,31.5,31.5,31.4,31.6,31.5,31.5,31.6,31.5,31.5,31.5,31.5,31.6,31.4,31.6,31.6,31.6,31.6,31.6,31.6,31.6,31.6,31.6,31.1,30.5,30.6,30.4,30.4,29.6,29.2,28.5,30.3,30.4,29.4,29.9,29.7,30.0,29.8,30.9,30.6,30.4,31.1,30.9,30.8,31.2,31.2,30.8,31.2,31.3,31.1,31.2,31.3,31.2,31.2,30.6,30.8,30.5,30.7,30.5,30.6,30.2,29.1,29.2,30.2,29.8,28.0,29.2,28.6,29.3,29.3,29.3,28.5,29.1,27.8,27.3,26.0],[14.9,13.7,11.6,10.0,8.1,6.2,5.2,4.2,3.0,2.3,1.5,0.8,1.3,2.2,2.6,3.8,5.2,4.9,6.8,7.3,10.0,11.7,15.2,16.5,18.5,19.8,20.8,23.4,23.7,25.5,26.1,27.3,28.0,28.6,29.3,29.5,30.1,30.7,30.7,30.6,30.1,30.3,29.8,30.1,28.9,28.7,28.1,26.2,26.4,24.9,25.9,26.5,25.3,26.3,26.8,26.8,25.7,28.5,27.9,28.9,28.8,29.0,29.8,29.8,29.7,30.2,30.0,29.8,30.2,30.2,29.8,29.0,28.8,28.9,28.8,28.1,28.3,27.5,28.1,28.5,28.6,28.6,28.8,29.3,29.8,30.2,30.4,30.7,30.6,30.8,30.9,31.0,31.1,31.0,31.1,31.2,31.0,31.0,30.9,31.0,30.7,30.9,30.8,30.8,31.0,31.0,31.1,31.0,31.1,31.1,31.3,31.3,31.2,31.3,31.3,31.3,31.4,31.3,31.3,31.4,31.4,31.4,31.3,31.4,31.4,31.4,31.4,31.3,31.4,31.5,31.5,31.5,31.5,31.5,31.6,31.6,31.6,31.6,31.6,31.6,31.5,31.5,31.6,31.5,31.6,31.6,31.6,31.6,31.7,31.6,31.7,31.7,31.6,31.6,31.6,31.5,31.5,31.5,31.3,31.5,31.3,31.5,31.4,31.5,31.4,31.3,31.4,31.2,31.3,31.3,31.4,31.4,31.4,31.5,31.4,31.4,31.5,31.3,31.4,31.3,31.5,31.3,31.3,31.2,31.1,31.1,31.0,30.9,31.0,31.0,30.3,30.4,30.1,30.1,29.9,29.6,29.9,29.3,29.3,30.3,29.6,28.7,29.4,28.7,27.4,27.9],[16.7,16.5,13.4,12.1,10.7,8.2,6.1,4.8,4.2,2.8,2.3,1.4,0.8,1.3,2.1,3.0,5.2,4.6,6.2,7.0,9.3,10.7,13.6,15.7,18.8,20.8,21.2,22.6,23.5,25.2,26.2,27.5,28.2,28.6,29.1,30.0,29.9,30.5,30.5,30.7,30.0,30.2,29.8,30.0,28.9,28.5,27.9,26.4,26.5,24.6,25.3,25.6,25.1,26.0,26.0,26.8,26.0,27.8,27.2,29.0,28.7,28.5,29.2,29.6,29.6,30.3,29.8,29.7,30.0,30.1,29.5,29.0,28.6,28.7,28.4,27.9,27.8,27.1,28.0,28.5,28.4,28.6,29.1,29.5,29.8,30.1,30.4,30.6,30.7,30.8,30.9,31.1,31.2,31.1,31.1,31.1,31.0,30.9,31.0,31.1,30.8,30.9,30.9,30.9,31.0,31.0,31.1,31.1,31.2,31.2,31.3,31.3,31.3,31.4,31.4,31.4,31.4,31.4,31.4,31.4,31.4,31.4,31.4,31.5,31.4,31.5,31.5,31.5,31.5,31.6,31.5,31.6,31.6,31.5,31.6,31.6,31.6,31.6,31.6,31.6,31.6,31.6,31.6,31.6,31.6,31.6,31.7,31.7,31.7,31.7,31.7,31.7,31.7,31.5,31.3,31.3,31.3,31.2,31.0,30.7,30.6,31.1,31.1,31.1,31.2,31.0,31.0,30.9,31.2,31.0,31.0,31.2,31.2,31.1,31.3,31.3,31.3,31.2,31.4,31.2,31.2,31.3,31.2,31.2,30.7,30.8,30.8,30.7,30.5,30.7,30.2,29.6,30.0,30.4,29.7,29.1,30.0,28.8,29.0,29.7,29.5,28.4,29.0,28.7,27.5,25.9],[16.2,17.4,14.7,13.1,11.6,9.0,7.2,5.8,4.6,3.8,3.0,2.6,1.5,0.8,1.4,2.4,3.9,4.2,5.3,5.8,7.7,9.7,12.7,15.0,17.5,18.3,19.3,21.8,22.2,24.2,24.7,26.2,27.6,27.8,28.2,29.2,29.7,30.2,30.3,30.3,29.8,30.0,29.5,29.7,28.4,27.9,27.8,25.2,25.5,24.1,24.5,24.9,23.7,24.9,25.8,26.1,24.8,28.2,27.4,29.0,28.3,28.7,29.5,29.8,29.6,30.2,29.8,29.7,29.8,30.0,29.4,28.6,28.4,28.4,28.0,27.6,27.4,26.6,27.4,27.6,27.9,28.4,28.4,29.0,29.5,29.9,30.1,30.4,30.4,30.7,30.7,30.9,31.0,31.0,30.9,31.0,30.8,30.8,30.7,30.7,30.4,30.7,30.6,30.7,30.9,30.8,31.0,31.0,31.2,31.2,31.3,31.3,31.2,31.3,31.3,31.3,31.4,31.3,31.4,31.4,31.5,31.5,31.4,31.5,31.5,31.5,31.6,31.5,31.5,31.6,31.6,31.6,31.6,31.6,31.6,31.6,31.6,31.6,31.6,31.6,31.6,31.6,31.6,31.6,31.6,31.6,31.7,31.7,31.7,31.6,31.7,31.7,31.6,31.6,31.6,31.6,31.6,31.6,31.5,31.6,31.5,31.6,31.5,31.5,31.5,31.4,31.4,31.4,31.4,31.4,31.4,31.4,31.4,31.5,31.3,31.4,31.5,31.3,31.3,31.3,31.4,31.2,31.2,31.1,31.0,31.2,30.7,30.9,31.0,31.1,30.4,30.3,30.5,30.5,29.6,29.5,30.2,29.3,29.2,30.3,29.4,28.4,29.1,29.4,27.4,27.8],[17.8,18.8,15.4,13.8,12.4,10.9,8.2,6.8,5.4,4.4,3.8,3.0,2.2,1.3,0.8,1.5,2.6,3.0,4.1,5.0,7.0,8.2,11.4,12.1,16.3,18.7,19.8,21.5,22.0,23.9,24.3,26.5,27.6,28.3,28.6,29.1,29.8,30.4,30.4,30.4,29.9,30.0,29.4,29.7,28.4,27.9,27.7,25.9,26.0,24.0,24.6,24.7,24.3,25.1,25.2,25.6,25.5,27.4,26.4,28.2,28.0,28.1,29.0,29.3,29.1,30.1,29.7,29.2,29.7,29.9,29.2,28.7,28.6,28.4,28.4,27.9,27.4,26.4,27.7,28.0,28.0,28.5,28.6,29.2,29.6,29.8,30.1,30.5,30.5,30.7,30.8,30.9,31.1,31.0,31.0,31.0,30.9,30.9,30.9,30.9,30.7,30.8,30.7,30.8,30.8,30.9,31.1,31.0,31.2,31.1,31.3,31.3,31.3,31.3,31.3,31.3,31.4,31.3,31.3,31.4,31.4,31.4,31.4,31.5,31.4,31.5,31.5,31.5,31.4,31.5,31.5,31.5,31.5,31.5,31.6,31.6,31.6,31.6,31.6,31.6,31.5,31.6,31.6,31.6,31.6,31.6,31.7,31.7,31.7,31.7,31.7,31.7,31.6,31.6,31.5,31.4,31.5,31.4,31.2,31.3,31.1,31.3,31.3,31.2,31.3,31.2,31.1,31.2,31.2,31.1,31.3,31.3,31.2,31.3,31.3,31.4,31.4,31.3,31.4,31.3,31.3,31.2,31.3,31.1,31.0,31.1,31.0,30.7,30.5,31.0,30.3,30.3,30.2,30.7,29.7,29.7,30.1,29.4,29.6,30.1,29.9,28.8,29.3,29.5,27.8,27.1],[17.2,18.4,15.7,13.9,13.2,11.1,8.3,7.2,6.2,4.6,4.0,3.6,2.8,2.0,1.2,0.8,1.7,2.5,3.6,4.0,6.0,7.3,10.5,11.0,15.0,16.7,17.8,19.7,21.1,22.9,23.3,25.3,26.7,27.3,27.6,28.4,29.0,29.8,29.9,30.0,29.4,29.8,29.1,29.4,28.0,27.1,26.8,24.5,24.5,22.6,23.5,23.2,23.0,24.0,24.6,25.3,24.0,26.9,26.3,27.9,27.4,27.6,29.1,29.3,28.9,29.9,29.5,29.4,29.6,29.8,29.3,28.4,28.1,28.2,27.9,27.2,27.0,26.0,26.9,27.4,27.4,28.2,28.4,28.9,29.4,29.9,30.0,30.3,30.4,30.7,30.7,30.8,31.0,30.9,30.9,31.0,30.9,30.9,30.9,30.9,30.6,30.8,30.7,30.8,30.9,30.9,31.0,31.0,31.1,31.1,31.3,31.3,31.3,31.3,31.3,31.3,31.4,31.3,31.4,31.4,31.5,31.5,31.5,31.5,31.4,31.5,31.5,31.5,31.5,31.5,31.5,31.6,31.6,31.6,31.6,31.6,31.6,31.6,31.6,31.6,31.6,31.6,31.6,31.6,31.6,31.6,31.6,31.7,31.7,31.6,31.7,31.7,31.6,31.6,31.6,31.6,31.5,31.5,31.5,31.6,31.4,31.5,31.5,31.5,31.5,31.4,31.3,31.3,31.3,31.3,31.3,31.3,31.3,31.4,31.3,31.4,31.5,31.3,31.4,31.3,31.4,31.3,31.3,31.2,31.1,31.3,31.0,31.0,30.9,31.2,30.5,30.4,30.5,30.8,30.1,30.0,30.3,29.4,29.7,30.4,30.2,28.5,29.1,29.9,27.9,27.5],[21.2,23.7,20.3,19.8,18.5,16.0,14.2,11.9,10.1,8.4,7.5,5.7,6.0,4.0,2.9,1.6,0.8,1.7,2.6,3.7,4.6,6.0,8.4,10.7,13.0,14.7,16.5,18.2,19.8,22.2,22.4,24.9,25.7,27.1,27.4,28.4,29.2,29.8,30.0,29.7,29.4,29.7,28.8,29.3,27.6,26.9,26.5,24.2,24.3,22.6,23.2,23.1,22.7,23.8,24.0,24.8,23.7,26.3,25.2,27.0,26.8,27.1,28.7,29.2,28.9,29.9,29.2,29.1,29.2,29.4,28.7,27.9,27.8,27.5,27.5,27.1,26.8,26.1,26.8,27.2,27.2,27.6,28.0,28.7,29.1,29.6,29.7,30.1,30.2,30.6,30.6,30.7,31.0,30.9,30.9,30.9,30.7,30.7,30.7,30.7,30.3,30.6,30.4,30.6,30.8,30.8,31.0,30.9,31.1,31.2,31.2,31.3,31.3,31.2,31.2,31.2,31.3,31.3,31.3,31.4,31.4,31.4,31.5,31.5,31.4,31.5,31.5,31.5,31.6,31.6,31.6,31.6,31.6,31.6,31.6,31.6,31.6,31.6,31.6,31.6,31.6,31.6,31.6,31.6,31.6,31.6,31.7,31.7,31.7,31.7,31.7,31.7,31.6,31.6,31.6,31.6,31.6,31.6,31.5,31.6,31.5,31.6,31.5,31.5,31.5,31.5,31.5,31.4,31.4,31.4,31.4,31.4,31.4,31.5,31.4,31.4,31.5,31.4,31.4,31.4,31.5,31.3,31.3,31.2,31.1,31.2,30.9,31.0,31.1,31.3,30.7,30.7,30.8,30.9,30.5,30.2,30.7,29.8,30.1,30.4,30.4,29.5,29.8,30.1,29.0,28.2],[20.8,22.3,20.0,18.8,18.0,16.9,15.3,12.5,12.0,8.9,8.0,6.3,6.0,5.1,4.0,3.1,1.6,0.8,1.4,2.8,3.6,5.1,7.2,8.9,12.7,15.0,15.8,18.2,19.3,22.3,23.0,24.6,26.2,27.5,27.7,28.7,29.4,29.9,30.0,30.2,29.7,29.9,28.9,29.3,27.9,26.6,26.4,25.1,24.4,22.7,23.4,23.1,22.7,23.1,24.3,24.4,23.3,26.0,24.6,26.9,26.8,27.3,28.3,28.9,28.6,29.9,29.3,28.7,29.4,29.6,28.9,27.9,27.6,27.4,27.4,26.8,26.3,25.9,26.9,27.2,27.0,27.6,27.9,28.9,29.2,29.6,29.8,30.2,30.2,30.6,30.6,30.8,31.0,31.0,30.9,30.9,30.8,30.7,30.8,30.9,30.5,30.8,30.6,30.8,30.9,30.9,31.1,31.1,31.2,31.3,31.3,31.3,31.3,31.3,31.3,31.3,31.4,31.3,31.4,31.5,31.5,31.5,31.5,31.5,31.5,31.5,31.6,31.6,31.6,31.6,31.6,31.6,31.6,31.6,31.6,31.6,31.6,31.6,31.6,31.6,31.6,31.6,31.7,31.6,31.7,31.7,31.7,31.7,31.7,31.7,31.7,31.7,31.7,31.6,31.5,31.5,31.5,31.3,31.4,31.2,31.1,31.2,31.1,31.2,31.3,31.2,31.0,31.1,31.1,31.0,31.2,31.1,31.0,31.1,31.3,31.3,31.3,31.3,31.4,31.3,31.4,31.3,31.3,31.3,31.1,31.2,31.1,31.0,30.7,31.1,30.5,30.3,30.7,31.0,30.3,30.1,30.7,29.7,29.8,30.5,30.3,29.4,29.7,29.9,28.5,28.2],[23.3,24.0,21.8,20.6,19.5,17.1,15.6,12.6,11.7,9.5,7.7,6.5,5.5,5.0,4.4,3.9,2.6,1.6,0.8,1.7,2.8,3.8,6.5,7.5,10.9,12.6,14.2,16.4,18.3,19.8,21.2,22.9,24.5,25.7,26.5,27.5,28.3,29.1,29.6,29.5,28.8,29.3,27.7,29.0,26.2,25.2,25.0,23.7,23.5,21.0,22.2,21.7,21.5,23.0,23.3,24.2,23.1,25.5,24.7,26.4,26.3,26.9,28.5,28.9,28.7,29.7,29.1,29.0,29.2,29.3,28.5,27.6,27.1,26.7,26.8,26.3,26.0,25.6,26.3,26.5,26.1,27.2,27.1,28.5,28.8,29.2,29.5,30.0,30.0,30.4,30.6,30.7,31.0,30.9,30.9,30.9,30.8,30.7,30.7,30.7,30.4,30.7,30.5,30.7,30.8,30.8,30.9,30.9,31.1,31.1,31.2,31.2,31.3,31.1,31.2,31.2,31.3,31.3,31.3,31.3,31.4,31.4,31.4,31.5,31.4,31.5,31.5,31.6,31.5,31.6,31.6,31.6,31.6,31.6,31.6,31.6,31.6,31.6,31.6,31.6,31.6,31.6,31.6,31.6,31.6,31.6,31.7,31.7,31.7,31.7,31.7,31.7,31.7,31.6,31.6,31.6,31.6,31.5,31.5,31.6,31.5,31.6,31.5,31.5,31.5,31.5,31.4,31.4,31.4,31.4,31.3,31.4,31.3,31.4,31.4,31.4,31.5,31.4,31.4,31.4,31.4,31.4,31.3,31.2,31.1,31.2,31.1,31.0,31.2,31.3,30.8,30.6,30.7,31.0,30.5,29.8,30.7,30.1,29.8,30.4,30.5,29.6,29.8,30.2,28.6,28.5],[23.2,24.4,22.8,22.8,21.7,19.3,18.5,16.1,14.7,12.8,11.2,8.8,7.9,6.8,6.2,5.8,3.6,3.1,1.9,0.8,1.5,2.7,4.4,5.8,9.3,12.2,14.3,15.6,17.5,19.7,21.0,22.5,25.0,25.9,27.0,28.1,28.9,29.5,29.6,29.6,29.1,29.4,27.9,28.8,26.6,25.3,25.2,23.8,23.4,21.3,22.4,21.5,21.3,21.8,23.5,23.5,22.6,25.2,24.7,26.1,26.1,26.6,28.3,28.7,28.5,29.8,29.1,28.4,29.0,29.4,28.5,27.4,27.2,27.1,27.0,26.2,26.1,25.5,26.3,26.7,26.2,27.0,27.3,28.5,28.9,29.3,29.3,29.9,29.9,30.4,30.4,30.7,30.9,30.9,30.9,30.9,30.7,30.7,30.6,30.7,30.4,30.7,30.5,30.7,30.8,30.8,31.0,31.0,31.2,31.2,31.2,31.2,31.2,31.1,31.2,31.1,31.3,31.2,31.3,31.3,31.4,31.4,31.5,31.4,31.5,31.5,31.5,31.5,31.5,31.5,31.6,31.6,31.6,31.6,31.6,31.6,31.6,31.6,31.6,31.6,31.6,31.6,31.6,31.6,31.6,31.6,31.7,31.7,31.7,31.7,31.7,31.7,31.6,31.6,31.6,31.6,31.6,31.5,31.5,31.6,31.5,31.6,31.5,31.5,31.5,31.5,31.4,31.4,31.4,31.4,31.4,31.4,31.3,31.4,31.3,31.4,31.5,31.4,31.5,31.4,31.5,31.4,31.4,31.3,31.2,31.3,31.1,31.1,31.1,31.3,30.9,30.8,30.9,30.9,30.6,30.2,30.8,30.2,30.5,30.7,30.6,29.8,30.3,30.6,29.8,29.4],[25.2,25.3,24.2,24.1,23.3,22.1,22.6,20.8,19.5,17.8,14.7,13.2,10.2,8.8,7.2,7.0,5.1,4.7,3.0,1.8,0.8,1.8,3.4,4.8,7.7,9.5,13.1,14.9,16.9,19.0,19.8,22.3,23.4,25.9,26.1,27.6,28.5,29.2,29.1,29.5,28.6,29.2,27.3,28.6,26.0,25.4,23.7,23.5,22.8,20.1,21.5,20.0,20.2,20.5,21.8,22.6,22.2,24.1,23.5,25.4,25.4,25.8,27.4,28.3,28.2,29.5,29.1,27.8,29.2,29.4,28.4,27.4,27.3,26.8,26.9,26.6,26.0,25.1,26.1,26.7,26.3,27.0,27.0,28.5,28.7,29.0,29.1,30.0,29.9,30.2,30.4,30.6,30.9,30.9,30.8,30.8,30.8,30.7,30.6,30.7,30.4,30.7,30.5,30.8,30.8,30.8,31.0,31.0,31.1,31.3,31.2,31.3,31.2,31.1,31.3,31.1,31.3,31.2,31.4,31.4,31.4,31.4,31.5,31.5,31.5,31.5,31.5,31.5,31.5,31.6,31.6,31.6,31.6,31.6,31.6,31.6,31.6,31.6,31.6,31.6,31.6,31.6,31.7,31.6,31.7,31.7,31.7,31.7,31.7,31.7,31.7,31.7,31.7,31.6,31.6,31.5,31.5,31.2,31.3,31.1,31.1,31.0,30.6,30.7,31.2,31.1,30.4,30.7,31.0,30.7,30.5,30.9,30.1,30.3,30.7,31.3,30.9,31.3,31.5,31.3,31.3,31.4,31.4,31.3,31.0,31.2,31.1,30.9,30.7,31.1,30.3,30.5,30.5,30.9,30.3,29.8,30.6,29.8,30.0,30.4,30.6,29.7,29.9,30.3,28.8,28.9],[25.9,26.6,25.2,25.7,24.6,23.2,23.1,21.7,21.7,20.0,17.7,15.3,11.9,10.6,8.8,8.3,6.6,6.8,4.5,3.5,1.8,0.8,1.9,3.7,6.1,9.3,9.8,12.5,15.1,17.6,19.5,20.3,22.5,23.8,25.1,26.8,28.3,28.9,29.0,29.3,28.2,29.0,26.8,27.7,25.3,24.7,23.3,22.3,22.1,19.7,21.1,20.1,19.6,20.0,22.3,21.9,21.4,23.8,23.5,24.7,25.0,25.5,27.4,28.1,28.1,29.4,28.6,27.7,28.6,29.0,27.8,26.9,26.6,26.7,26.4,25.9,25.5,24.9,25.7,26.1,25.6,26.5,26.8,27.8,28.2,28.8,28.8,29.6,29.4,30.3,30.1,30.6,30.8,30.8,30.7,30.7,30.5,30.6,30.3,30.6,30.2,30.5,30.3,30.6,30.7,30.7,30.9,30.9,31.1,31.1,31.1,31.1,31.1,31.1,31.2,31.0,31.2,31.1,31.2,31.2,31.4,31.4,31.4,31.4,31.4,31.4,31.5,31.5,31.5,31.5,31.6,31.6,31.6,31.6,31.6,31.6,31.6,31.6,31.6,31.6,31.6,31.6,31.6,31.6,31.7,31.6,31.7,31.7,31.7,31.7,31.7,31.7,31.7,31.7,31.6,31.6,31.6,31.6,31.5,31.6,31.6,31.6,31.6,31.6,31.6,31.5,31.5,31.5,31.4,31.5,31.4,31.4,31.1,31.5,31.3,31.4,31.5,31.4,31.5,31.5,31.5,31.4,31.5,31.3,31.3,31.3,31.2,31.2,31.3,31.3,31.1,30.9,31.0,31.1,30.9,30.4,30.8,30.4,30.5,30.6,30.6,30.3,30.5,30.7,30.2,30.0],[27.7,27.8,27.1,28.1,26.6,25.6,25.5,23.7,23.5,23.0,20.9,19.0,15.5,13.5,10.7,11.5,9.4,8.2,6.9,4.6,3.8,2.1,0.8,2.4,4.3,5.8,7.6,10.0,12.7,15.0,17.8,19.1,21.4,23.4,24.4,25.4,27.3,28.0,27.9,28.9,27.5,27.9,26.0,26.8,24.3,24.4,22.7,21.9,21.4,19.6,20.2,19.6,19.4,19.8,20.8,21.3,20.2,22.3,22.2,23.3,23.7,24.4,26.0,27.2,27.3,28.6,27.8,26.8,28.3,28.6,27.0,26.3,26.1,26.0,26.3,25.8,25.1,24.4,25.1,25.8,25.7,26.3,26.5,27.3,27.7,28.4,28.5,29.3,29.1,30.0,29.9,30.4,30.7,30.7,30.6,30.6,30.3,30.5,30.2,30.5,30.0,30.4,30.3,30.6,30.6,30.7,31.0,30.9,31.1,31.1,31.1,31.2,31.1,31.0,31.2,30.9,31.2,31.1,31.3,31.1,31.4,31.4,31.5,31.4,31.4,31.4,31.5,31.5,31.5,31.5,31.6,31.6,31.6,31.6,31.6,31.6,31.6,31.6,31.6,31.6,31.6,31.6,31.6,31.6,31.7,31.6,31.7,31.7,31.7,31.7,31.7,31.7,31.6,31.6,31.6,31.6,31.6,31.5,31.5,31.4,31.5,31.5,31.4,31.4,31.6,31.5,31.4,31.5,31.4,31.5,31.4,31.4,31.0,31.3,31.3,31.4,31.4,31.4,31.5,31.4,31.5,31.4,31.4,31.3,31.3,31.4,31.3,31.2,31.3,31.3,30.9,30.8,31.0,31.1,30.9,30.5,31.0,30.5,30.5,31.0,31.0,30.4,30.7,30.9,30.0,30.0],[28.3,28.7,27.9,28.7,27.3,27.1,26.3,25.6,24.6,24.2,24.4,22.1,20.7,18.6,15.6,15.8,13.0,10.0,8.2,7.2,6.4,3.9,2.2,0.8,2.3,4.4,6.1,7.9,9.4,13.2,16.0,17.5,21.0,22.2,23.7,24.8,26.6,27.4,27.5,28.1,27.0,27.8,25.9,26.6,24.0,23.7,22.5,21.3,21.3,19.1,20.3,19.1,18.6,18.6,21.4,21.0,20.2,22.5,22.7,23.4,24.2,24.5,26.3,27.5,27.5,28.7,28.1,27.0,28.1,28.6,27.3,26.2,26.0,26.4,26.2,26.0,25.5,24.8,25.7,25.9,25.7,26.4,26.5,27.3,27.7,28.2,28.4,29.1,28.9,29.9,29.7,30.3,30.5,30.6,30.5,30.4,30.2,30.3,30.0,30.3,29.8,30.2,30.1,30.4,30.5,30.6,30.8,30.7,31.0,31.1,31.0,31.0,31.1,30.9,31.1,30.9,31.1,31.0,31.2,31.1,31.3,31.3,31.4,31.3,31.4,31.4,31.5,31.5,31.5,31.5,31.6,31.6,31.6,31.5,31.6,31.6,31.6,31.6,31.6,31.6,31.6,31.6,31.6,31.6,31.7,31.6,31.7,31.7,31.7,31.7,31.7,31.7,31.7,31.6,31.6,31.6,31.6,31.6,31.5,31.6,31.6,31.6,31.6,31.6,31.6,31.6,31.4,31.5,31.4,31.5,31.4,31.4,31.1,31.4,31.3,31.4,31.4,31.4,31.4,31.5,31.5,31.4,31.5,31.3,31.3,31.3,31.2,31.2,31.2,31.3,31.0,30.9,31.0,31.3,31.2,31.0,30.9,30.7,31.1,30.8,30.9,31.0,31.1,31.0,30.9,30.8],[29.2,29.7,28.9,29.5,28.7,27.4,27.1,25.6,25.6,24.6,24.2,22.9,21.3,19.5,18.4,18.0,16.2,13.5,10.2,8.4,8.2,6.0,3.8,2.2,0.8,2.3,4.3,4.7,7.2,9.1,11.3,14.1,17.5,20.3,22.3,22.9,25.3,26.6,26.5,26.8,26.0,26.9,24.7,25.7,22.2,22.9,20.8,20.7,19.9,18.3,19.6,19.0,18.5,18.1,19.6,20.6,19.6,21.0,21.3,22.7,23.1,23.7,26.0,27.0,27.4,28.2,27.7,27.0,28.1,28.6,26.9,26.0,26.2,26.5,26.3,25.7,25.2,24.2,25.0,25.8,25.3,26.0,25.8,26.8,26.4,27.3,27.5,28.5,28.1,29.1,29.3,29.8,30.1,30.3,30.1,30.2,29.9,30.0,29.7,30.1,29.8,30.2,29.9,30.4,30.5,30.4,30.8,30.7,30.9,31.0,31.0,31.1,31.0,30.8,31.0,30.8,31.1,30.9,31.2,31.1,31.2,31.3,31.4,31.3,31.4,31.4,31.5,31.5,31.5,31.5,31.5,31.6,31.6,31.5,31.6,31.6,31.6,31.6,31.6,31.6,31.6,31.6,31.7,31.7,31.7,31.7,31.7,31.7,31.7,31.7,31.7,31.7,31.7,31.7,31.6,31.6,31.6,31.5,31.5,31.3,31.5,31.4,31.4,31.4,31.5,31.5,31.4,31.5,31.4,31.4,31.3,31.4,31.0,31.2,31.2,31.4,31.4,31.4,31.5,31.5,31.5,31.5,31.5,31.4,31.4,31.4,31.4,31.3,31.3,31.4,31.2,31.3,31.0,31.4,31.2,31.1,31.0,31.0,30.9,31.2,31.2,30.6,31.0,31.2,30.6,30.6],[29.1,29.6,29.1,29.4,28.7,27.4,27.0,25.5,25.8,24.8,24.5,23.3,22.6,21.4,19.1,20.0,18.8,15.0,12.1,10.3,8.6,6.7,5.2,3.9,1.9,0.8,2.3,3.4,4.8,6.6,9.0,10.8,14.4,17.7,19.2,21.4,23.7,25.2,25.4,25.8,24.7,25.8,23.8,24.9,22.0,22.3,20.5,20.4,19.5,18.4,19.3,18.9,18.9,18.1,20.2,21.0,20.0,21.9,21.5,23.3,24.0,24.0,25.6,27.4,27.2,28.4,27.8,26.6,27.8,28.4,26.5,25.8,25.8,25.7,25.8,25.4,24.9,24.1,24.9,25.2,24.9,25.2,25.2,26.2,25.7,26.8,26.9,28.1,27.7,28.7,28.8,29.5,29.9,30.1,30.0,30.0,29.6,29.8,29.5,29.9,29.6,30.0,29.7,30.3,30.3,30.4,30.7,30.7,30.9,31.0,30.9,31.0,31.0,30.7,30.9,30.6,31.0,30.8,31.1,30.9,31.2,31.3,31.4,31.2,31.4,31.3,31.5,31.5,31.5,31.5,31.5,31.6,31.6,31.5,31.5,31.6,31.6,31.6,31.6,31.6,31.6,31.6,31.7,31.7,31.7,31.7,31.7,31.7,31.7,31.7,31.7,31.7,31.7,31.7,31.6,31.6,31.6,31.5,31.6,31.4,31.6,31.5,31.5,31.5,31.6,31.6,31.5,31.5,31.5,31.5,31.4,31.4,31.2,31.3,31.3,31.4,31.4,31.5,31.5,31.5,31.5,31.5,31.5,31.4,31.4,31.4,31.4,31.4,31.4,31.4,31.3,31.3,31.2,31.4,31.3,31.2,31.3,31.1,31.3,31.3,31.4,31.1,31.3,31.3,31.1,31.0],[29.5,30.1,29.3,29.8,29.4,28.6,28.4,26.4,27.4,25.6,25.4,24.4,24.0,23.0,22.2,21.1,21.5,17.4,14.8,13.5,11.4,9.0,8.7,7.1,4.0,2.2,0.8,2.1,3.8,5.7,8.1,10.2,12.8,16.1,18.1,19.4,22.0,23.5,24.3,24.7,23.9,25.2,23.0,24.5,21.2,22.1,20.4,20.3,20.0,18.2,19.4,18.2,18.4,17.2,20.0,20.8,20.3,21.2,22.3,23.9,24.0,24.3,26.1,27.4,27.5,28.3,27.8,26.6,27.7,28.3,26.5,25.6,25.8,26.1,25.8,25.3,24.8,24.4,25.0,25.2,25.0,25.3,25.2,26.1,26.1,26.6,26.8,27.6,27.3,28.5,28.3,29.0,29.5,29.6,29.6,29.5,29.4,29.5,29.2,29.6,29.3,29.7,29.5,30.0,30.1,30.2,30.5,30.4,30.7,30.9,30.8,30.8,30.8,30.6,30.8,30.5,30.8,30.7,31.0,30.9,31.1,31.2,31.3,31.1,31.3,31.3,31.5,31.5,31.5,31.5,31.5,31.5,31.5,31.5,31.5,31.5,31.6,31.6,31.6,31.6,31.6,31.6,31.7,31.6,31.7,31.6,31.7,31.7,31.7,31.7,31.7,31.7,31.7,31.7,31.6,31.6,31.6,31.6,31.6,31.6,31.6,31.6,31.6,31.6,31.6,31.6,31.5,31.5,31.5,31.5,31.4,31.4,31.3,31.4,31.3,31.4,31.5,31.5,31.5,31.5,31.5,31.5,31.5,31.4,31.4,31.4,31.4,31.4,31.4,31.4,31.3,31.3,31.2,31.4,31.3,31.2,31.2,31.2,31.3,31.2,31.1,31.2,31.3,31.3,31.3,31.1],[29.8,30.1,29.7,30.1,29.6,29.3,28.2,27.5,27.2,26.5,26.2,25.4,25.1,24.0,24.1,22.4,21.5,19.7,17.5,14.6,12.3,10.2,9.4,7.9,5.7,3.6,2.0,0.8,2.1,3.6,5.2,7.5,9.5,13.6,14.7,17.2,20.5,21.9,23.2,24.0,22.4,24.5,21.9,23.1,20.4,21.0,19.9,19.6,19.6,18.1,19.5,18.7,18.5,18.1,19.7,21.2,20.1,22.0,21.9,23.5,23.7,24.0,25.6,26.8,27.2,27.8,27.3,26.2,27.4,28.1,26.0,25.4,25.7,25.7,25.6,25.4,25.1,24.0,24.9,25.0,24.4,24.7,24.6,25.8,25.4,26.2,26.2,27.2,27.0,27.9,28.0,28.7,29.2,29.7,29.5,29.4,29.2,29.3,29.1,29.6,29.2,29.6,29.4,30.1,30.0,30.4,30.5,30.5,30.8,31.0,31.0,30.9,31.0,30.7,30.9,30.6,30.9,30.7,31.0,30.9,31.1,31.2,31.3,31.2,31.4,31.4,31.5,31.5,31.5,31.5,31.6,31.6,31.6,31.5,31.5,31.5,31.6,31.6,31.6,31.6,31.6,31.6,31.6,31.6,31.7,31.7,31.7,31.7,31.7,31.7,31.7,31.7,31.7,31.6,31.6,31.6,31.6,31.6,31.6,31.6,31.6,31.6,31.6,31.6,31.6,31.6,31.5,31.5,31.5,31.5,31.5,31.5,31.3,31.4,31.3,31.4,31.5,31.5,31.5,31.5,31.6,31.5,31.5,31.4,31.5,31.5,31.4,31.5,31.4,31.5,31.4,31.4,31.3,31.5,31.4,31.4,31.2,31.3,31.4,31.4,31.3,31.3,31.4,31.4,31.3,31.2],[29.8,30.4,29.9,30.2,29.8,29.5,28.8,28.0,28.0,27.0,26.7,25.8,25.8,24.9,25.2,22.9,22.8,21.6,19.8,17.6,16.3,12.5,11.3,8.7,8.5,6.0,3.9,2.3,0.8,2.1,3.9,5.6,6.9,11.3,12.7,15.7,18.4,19.8,21.6,22.6,21.6,23.6,21.3,22.8,19.6,20.9,19.6,19.4,19.7,17.8,19.5,19.2,19.1,19.4,20.7,21.5,21.4,22.4,22.7,24.1,24.4,24.4,26.0,27.5,27.7,28.2,27.8,26.6,27.3,28.1,26.2,25.4,25.5,26.0,25.3,25.1,24.7,24.2,24.7,24.6,24.3,24.9,24.6,25.5,25.1,26.0,26.0,27.1,26.9,27.6,27.8,28.4,29.0,29.5,29.4,29.2,29.2,29.3,29.1,29.5,29.2,29.6,29.4,30.0,30.0,30.2,30.4,30.4,30.7,30.9,30.8,30.7,30.8,30.6,30.9,30.4,30.8,30.6,30.9,30.8,31.0,31.1,31.2,31.1,31.3,31.3,31.4,31.4,31.5,31.5,31.5,31.5,31.5,31.4,31.5,31.5,31.6,31.6,31.6,31.6,31.6,31.6,31.6,31.6,31.7,31.6,31.7,31.7,31.7,31.7,31.7,31.7,31.6,31.6,31.6,31.6,31.6,31.6,31.5,31.6,31.6,31.6,31.6,31.6,31.6,31.6,31.4,31.5,31.5,31.5,31.4,31.4,31.2,31.4,31.3,31.4,31.4,31.5,31.5,31.5,31.6,31.5,31.6,31.5,31.5,31.5,31.4,31.5,31.4,31.4,31.3,31.4,31.2,31.5,31.4,31.3,31.2,31.3,31.3,31.4,31.3,31.2,31.3,31.5,31.3,31.3],[30.4,30.6,30.5,30.7,30.3,30.2,29.7,28.8,29.0,27.9,28.2,27.2,27.0,25.8,26.0,24.9,24.6,23.5,21.4,20.5,18.4,15.1,12.2,10.2,8.7,7.3,5.0,3.7,2.3,0.8,1.9,3.5,5.3,7.8,9.8,12.5,15.5,18.6,19.8,21.3,20.5,23.5,19.8,22.1,18.9,20.4,19.4,19.4,19.9,18.2,20.4,19.8,19.6,19.9,21.3,22.5,21.8,22.4,23.1,24.5,25.1,24.9,26.0,27.3,27.5,28.2,27.7,26.3,27.4,28.1,26.5,26.0,26.1,26.3,26.0,25.6,25.2,24.9,25.2,25.2,24.9,25.6,24.9,25.8,25.1,26.0,25.9,26.8,26.7,27.0,27.5,28.0,28.8,29.2,29.2,29.3,29.1,29.2,29.0,29.5,29.3,29.7,29.4,30.2,30.1,30.5,30.6,30.5,30.9,31.0,30.9,30.8,30.9,30.6,30.9,30.5,30.8,30.6,30.8,30.8,31.0,31.1,31.2,31.1,31.3,31.3,31.5,31.5,31.5,31.5,31.5,31.6,31.5,31.5,31.5,31.5,31.6,31.6,31.6,31.6,31.6,31.6,31.6,31.6,31.7,31.6,31.7,31.7,31.7,31.7,31.7,31.7,31.7,31.6,31.6,31.6,31.6,31.6,31.5,31.5,31.6,31.6,31.5,31.6,31.6,31.5,31.5,31.5,31.5,31.5,31.5,31.4,31.2,31.3,31.3,31.4,31.4,31.5,31.5,31.5,31.6,31.5,31.5,31.4,31.5,31.5,31.4,31.5,31.4,31.5,31.4,31.4,31.2,31.5,31.4,31.4,31.4,31.4,31.4,31.4,31.4,31.3,31.4,31.4,31.4,31.3],[30.3,30.6,30.5,30.7,30.4,30.3,29.6,29.5,29.4,28.3,28.6,28.1,27.4,26.6,26.2,26.2,25.6,24.5,23.9,22.2,21.1,18.9,15.3,13.0,11.4,8.5,7.8,5.6,3.7,2.1,0.8,1.8,3.7,6.5,9.0,12.7,14.2,17.7,18.9,19.7,19.4,22.5,20.4,22.8,18.9,20.5,19.8,19.8,20.3,19.0,20.7,19.9,20.5,21.3,22.2,22.5,23.1,24.1,23.8,24.6,25.4,25.6,26.6,27.9,27.9,28.5,28.2,27.1,27.4,28.4,26.7,26.0,25.8,26.1,25.5,25.3,24.9,24.4,25.0,24.7,24.4,25.3,24.6,25.5,25.4,26.1,25.8,26.8,26.5,27.2,27.4,27.9,28.6,29.0,29.0,29.1,29.0,29.1,29.0,29.4,29.3,29.7,29.5,30.1,30.1,30.3,30.5,30.4,30.7,30.9,30.8,30.8,30.9,30.6,30.8,30.5,30.7,30.5,30.8,30.7,31.0,31.1,31.2,31.0,31.3,31.3,31.5,31.4,31.5,31.5,31.6,31.6,31.6,31.5,31.5,31.5,31.6,31.6,31.6,31.6,31.6,31.6,31.6,31.6,31.7,31.6,31.7,31.7,31.7,31.7,31.7,31.7,31.6,31.6,31.6,31.6,31.6,31.6,31.5,31.6,31.5,31.6,31.6,31.6,31.6,31.5,31.4,31.5,31.5,31.5,31.4,31.4,31.2,31.4,31.3,31.3,31.4,31.5,31.5,31.5,31.6,31.5,31.5,31.3,31.5,31.5,31.4,31.4,31.4,31.4,31.2,31.3,31.3,31.5,31.4,31.3,31.2,31.4,31.3,31.3,31.3,31.3,31.4,31.4,31.3,31.3],[30.6,30.8,30.7,30.9,30.6,30.5,30.2,29.6,29.8,28.7,29.1,28.2,27.6,27.1,26.9,26.1,26.0,25.0,23.7,22.5,22.2,20.5,18.4,14.7,13.5,10.8,8.3,7.7,5.4,3.5,2.0,0.8,2.1,4.2,6.3,8.0,11.2,14.3,15.7,17.4,17.3,20.9,19.4,22.2,19.2,20.6,19.7,20.3,20.4,19.8,21.3,21.0,21.0,22.1,22.9,23.6,23.5,24.5,24.3,25.4,25.9,25.9,26.7,27.9,28.0,28.6,28.3,27.1,27.8,28.5,27.2,26.4,26.5,26.8,26.3,25.9,25.5,25.1,25.4,25.3,25.2,25.8,25.1,25.9,25.1,26.0,25.6,26.8,26.3,26.5,27.0,27.4,28.0,28.7,28.7,28.8,28.7,28.9,28.8,29.1,29.2,29.6,29.4,30.1,30.2,30.5,30.6,30.5,30.8,31.0,30.9,30.9,31.0,30.6,30.8,30.5,30.8,30.5,30.8,30.7,31.0,31.1,31.2,31.1,31.4,31.3,31.5,31.5,31.6,31.5,31.6,31.6,31.6,31.5,31.6,31.6,31.6,31.6,31.6,31.6,31.6,31.6,31.6,31.7,31.7,31.7,31.7,31.7,31.7,31.7,31.7,31.7,31.7,31.7,31.7,31.6,31.6,31.6,31.6,31.6,31.6,31.6,31.6,31.6,31.6,31.6,31.5,31.6,31.5,31.6,31.5,31.5,31.3,31.5,31.4,31.5,31.5,31.5,31.6,31.6,31.6,31.6,31.6,31.5,31.5,31.5,31.5,31.5,31.5,31.5,31.5,31.4,31.4,31.5,31.5,31.5,31.4,31.5,31.5,31.4,31.4,31.4,31.5,31.5,31.4,31.4],[30.6,30.9,30.8,31.0,30.7,30.8,30.4,30.2,30.2,29.4,29.2,29.0,27.9,28.3,27.9,27.4,27.5,26.7,25.7,24.4,23.7,21.4,20.0,17.5,16.3,13.7,11.4,8.0,7.9,5.3,3.4,2.3,0.8,2.3,5.3,6.1,10.1,14.0,14.8,17.9,17.0,21.5,18.2,21.2,18.1,20.0,19.5,20.4,20.6,20.1,22.1,21.8,22.6,23.4,23.9,24.4,24.8,25.3,25.7,26.3,26.7,26.8,27.7,28.5,28.9,29.0,28.9,28.4,28.3,28.8,27.9,27.2,27.1,26.7,26.5,26.0,25.6,24.8,25.4,25.0,24.9,25.6,24.6,25.5,25.3,25.9,25.2,26.7,26.1,27.0,27.0,27.6,28.2,28.8,28.8,28.8,28.8,28.9,28.9,29.3,29.2,29.6,29.5,30.1,30.2,30.4,30.6,30.5,30.7,30.9,30.9,30.8,31.0,30.8,30.9,30.6,30.8,30.6,30.8,30.7,30.9,31.0,31.1,31.0,31.3,31.3,31.5,31.4,31.5,31.5,31.6,31.6,31.6,31.5,31.6,31.6,31.6,31.6,31.6,31.6,31.6,31.6,31.6,31.6,31.7,31.7,31.7,31.7,31.7,31.7,31.7,31.7,31.7,31.7,31.7,31.6,31.6,31.6,31.6,31.6,31.6,31.6,31.6,31.6,31.6,31.6,31.5,31.6,31.5,31.6,31.5,31.5,31.4,31.6,31.3,31.4,31.5,31.6,31.6,31.6,31.6,31.6,31.6,31.5,31.5,31.6,31.5,31.6,31.5,31.6,31.5,31.5,31.5,31.5,31.5,31.5,31.5,31.5,31.5,31.5,31.6,31.5,31.5,31.6,31.5,31.5],[30.9,31.1,31.0,31.2,31.0,30.8,30.8,30.3,30.3,29.7,29.9,29.5,29.0,28.5,28.5,27.8,27.8,27.2,26.2,25.2,24.3,22.7,22.2,19.3,18.7,15.6,13.5,11.3,9.2,7.6,5.5,3.8,2.3,0.8,2.2,4.0,5.1,9.3,10.7,14.3,14.6,17.8,16.8,20.6,18.3,20.2,19.5,20.3,21.4,20.6,22.1,22.6,22.5,23.5,23.9,24.9,25.3,25.9,25.6,26.6,26.9,27.2,27.7,28.9,29.0,29.4,29.3,28.3,28.9,29.0,28.1,27.5,27.6,27.3,27.0,26.4,26.0,25.1,25.6,25.3,25.1,25.9,24.8,25.1,24.8,25.5,24.9,26.0,25.1,25.8,26.1,26.5,27.2,28.2,27.8,28.2,28.1,28.4,28.5,28.9,29.1,29.5,29.4,30.1,30.2,30.5,30.7,30.6,30.8,30.9,30.9,30.9,31.0,30.7,30.8,30.4,30.7,30.4,30.7,30.6,30.8,31.0,31.1,31.0,31.3,31.3,31.5,31.4,31.6,31.5,31.6,31.6,31.6,31.6,31.6,31.6,31.6,31.6,31.6,31.6,31.6,31.6,31.7,31.7,31.7,31.7,31.7,31.7,31.7,31.7,31.7,31.7,31.7,31.7,31.6,31.6,31.6,31.6,31.6,31.6,31.6,31.6,31.5,31.6,31.6,31.5,31.5,31.5,31.5,31.6,31.5,31.5,31.2,31.5,31.4,31.5,31.6,31.6,31.6,31.6,31.6,31.6,31.6,31.5,31.6,31.5,31.5,31.6,31.5,31.5,31.5,31.4,31.4,31.5,31.6,31.4,31.4,31.5,31.5,31.4,31.5,31.5,31.5,31.5,31.4,31.5],[31.0,31.1,31.1,31.3,31.1,31.0,30.9,30.7,30.6,30.4,30.1,30.2,29.5,29.1,29.0,28.4,28.2,28.1,27.0,26.2,26.1,24.4,24.0,22.5,21.7,19.2,17.8,14.2,11.9,8.6,7.9,6.1,4.2,2.5,0.8,1.9,3.7,6.4,8.5,10.9,13.0,17.0,15.6,19.0,17.0,19.6,19.7,20.3,22.2,21.3,22.5,23.3,23.3,24.0,25.2,26.2,26.9,26.6,26.9,27.5,27.7,28.1,28.4,29.1,29.5,29.8,29.4,28.9,29.3,29.4,28.6,28.2,28.4,28.0,27.8,27.1,26.5,25.3,25.9,25.6,25.4,25.8,24.8,25.0,24.8,25.4,24.4,25.7,24.4,25.6,25.8,26.2,27.2,27.9,27.8,28.2,27.9,28.5,28.5,29.0,29.1,29.5,29.4,30.1,30.2,30.5,30.5,30.4,30.7,30.9,30.8,30.8,30.9,30.6,30.8,30.4,30.7,30.4,30.8,30.7,30.9,31.0,31.1,31.0,31.3,31.2,31.5,31.4,31.6,31.5,31.6,31.6,31.6,31.6,31.6,31.6,31.6,31.6,31.6,31.6,31.7,31.7,31.7,31.7,31.7,31.7,31.7,31.7,31.7,31.7,31.7,31.7,31.7,31.7,31.6,31.7,31.6,31.6,31.6,31.6,31.6,31.6,31.6,31.6,31.6,31.6,31.5,31.6,31.6,31.6,31.6,31.6,31.5,31.6,31.4,31.5,31.6,31.6,31.6,31.6,31.6,31.6,31.6,31.5,31.6,31.6,31.5,31.6,31.5,31.6,31.5,31.5,31.5,31.5,31.5,31.5,31.5,31.6,31.5,31.5,31.5,31.5,31.5,31.6,31.4,31.5],[30.9,31.1,31.1,31.2,31.1,31.0,30.8,30.7,30.7,30.2,30.2,30.0,29.4,29.6,29.1,28.9,28.9,28.4,27.7,27.0,26.5,25.1,23.6,22.6,21.6,19.2,18.7,15.0,14.2,10.5,8.6,8.2,6.7,3.9,2.2,0.8,2.3,4.7,6.0,9.6,11.2,14.3,13.6,16.6,16.9,19.3,19.8,20.0,21.4,21.4,22.5,23.9,23.5,25.0,25.7,26.2,26.5,27.1,26.9,27.6,27.7,28.2,28.7,29.2,29.2,29.8,29.5,28.9,29.1,28.9,28.4,28.1,27.6,27.2,26.9,26.4,26.0,25.1,25.4,24.8,25.0,25.1,24.3,24.1,24.5,24.5,23.7,24.8,23.8,25.1,24.8,25.3,26.0,27.4,26.9,27.3,27.1,27.8,27.7,28.3,28.5,29.0,29.0,29.7,30.1,30.3,30.5,30.2,30.6,30.6,30.6,30.6,31.0,30.5,30.7,30.2,30.5,30.1,30.4,30.4,30.6,30.7,30.9,30.8,31.2,31.2,31.4,31.3,31.5,31.5,31.5,31.5,31.6,31.5,31.6,31.6,31.6,31.6,31.6,31.6,31.6,31.6,31.7,31.7,31.7,31.7,31.7,31.7,31.7,31.7,31.7,31.7,31.7,31.7,31.6,31.6,31.6,31.6,31.6,31.6,31.6,31.6,31.6,31.6,31.6,31.6,31.5,31.6,31.5,31.6,31.6,31.5,31.4,31.6,31.4,31.5,31.5,31.6,31.6,31.6,31.6,31.6,31.6,31.6,31.6,31.6,31.6,31.6,31.5,31.6,31.5,31.5,31.5,31.6,31.6,31.5,31.5,31.6,31.5,31.5,31.5,31.5,31.6,31.6,31.5,31.6],[31.1,31.2,31.2,31.3,31.1,31.0,30.9,30.7,30.7,30.4,30.5,30.3,30.0,29.7,29.7,29.1,28.9,29.1,27.8,27.5,27.3,25.7,25.0,23.9,22.8,21.5,20.5,17.8,16.9,13.4,11.6,9.2,8.6,6.3,4.0,2.3,0.8,2.5,4.3,6.8,9.2,13.4,11.9,14.9,14.9,18.3,18.5,19.0,21.0,21.6,22.7,23.9,23.9,25.1,26.2,26.3,26.6,27.5,27.4,28.1,27.9,28.2,28.9,28.8,29.3,29.9,29.4,29.2,29.1,29.1,28.4,28.4,28.4,27.7,27.6,27.0,26.5,25.2,25.2,24.9,25.0,24.5,23.7,23.6,23.6,23.5,23.0,24.4,23.1,24.8,24.3,25.0,25.7,27.0,26.5,27.2,26.9,27.7,27.7,28.3,28.4,28.6,28.9,29.5,29.8,30.2,30.5,30.1,30.5,30.6,30.7,30.5,30.8,30.5,30.5,30.2,30.4,30.1,30.4,30.4,30.6,30.7,30.9,30.8,31.1,31.2,31.4,31.3,31.5,31.5,31.5,31.5,31.5,31.5,31.5,31.5,31.6,31.6,31.6,31.6,31.6,31.6,31.7,31.7,31.7,31.7,31.7,31.7,31.7,31.7,31.7,31.7,31.7,31.7,31.7,31.6,31.6,31.6,31.6,31.6,31.6,31.6,31.6,31.6,31.6,31.6,31.5,31.6,31.5,31.6,31.6,31.6,31.5,31.6,31.4,31.5,31.6,31.6,31.6,31.6,31.6,31.6,31.6,31.5,31.6,31.6,31.5,31.5,31.5,31.5,31.5,31.5,31.5,31.6,31.6,31.5,31.5,31.6,31.5,31.6,31.6,31.6,31.6,31.6,31.5,31.6],[31.1,31.3,31.3,31.4,31.3,31.2,31.1,31.0,30.9,30.7,30.7,30.6,30.4,30.3,30.2,29.8,29.7,29.5,28.6,28.3,28.2,27.1,26.3,25.7,24.3,23.7,22.6,22.1,21.4,18.0,15.8,13.0,12.9,9.2,7.3,4.4,2.4,0.8,2.5,4.9,7.1,9.6,10.6,15.5,13.6,17.5,18.1,19.2,21.5,21.7,22.9,24.0,24.0,26.2,26.2,27.1,27.0,28.0,27.6,28.1,28.4,28.5,29.1,29.2,29.5,29.9,29.6,29.3,29.7,29.3,28.7,28.6,28.7,27.9,27.8,27.5,26.7,25.4,25.3,25.0,25.0,24.5,23.9,23.8,24.0,23.5,22.9,24.2,22.6,24.5,23.9,24.7,25.3,26.5,26.2,26.7,26.6,27.3,27.6,28.2,28.6,28.9,29.0,29.7,29.8,30.2,30.1,29.7,30.1,30.5,30.3,30.3,30.6,30.3,30.5,29.8,30.3,29.9,30.3,30.2,30.4,30.6,30.7,30.7,31.1,31.1,31.4,31.3,31.5,31.4,31.5,31.5,31.5,31.5,31.5,31.6,31.6,31.6,31.6,31.6,31.6,31.6,31.7,31.6,31.7,31.7,31.7,31.7,31.7,31.7,31.7,31.7,31.7,31.7,31.7,31.7,31.7,31.6,31.6,31.7,31.6,31.6,31.6,31.6,31.6,31.6,31.6,31.6,31.6,31.6,31.6,31.6,31.5,31.6,31.4,31.5,31.6,31.6,31.6,31.6,31.6,31.6,31.6,31.5,31.6,31.6,31.5,31.6,31.5,31.6,31.6,31.6,31.5,31.6,31.6,31.6,31.6,31.6,31.5,31.6,31.6,31.6,31.6,31.6,31.6,31.6],[31.1,31.3,31.2,31.3,31.2,31.1,31.2,31.0,30.9,30.7,30.7,30.7,30.4,30.1,30.3,29.6,29.8,29.5,28.8,28.1,28.0,27.0,26.2,25.3,24.7,23.6,23.0,22.0,21.6,18.9,18.3,14.9,13.9,10.2,8.3,6.4,4.1,2.0,0.8,2.5,3.8,5.2,6.2,9.1,10.8,14.2,16.1,16.9,18.9,20.6,21.8,22.5,23.2,25.3,24.1,25.7,26.4,27.0,26.3,27.6,27.7,27.7,28.6,28.7,29.1,29.5,29.3,28.8,29.0,28.8,28.1,28.0,27.9,26.7,26.7,26.1,24.9,24.0,23.7,23.6,23.4,22.8,22.6,22.6,22.2,22.3,21.8,23.2,21.9,23.4,22.9,23.6,24.6,25.7,25.3,25.8,25.5,26.6,26.6,27.3,28.3,28.4,28.6,29.3,29.6,29.9,30.1,29.9,30.0,30.3,30.4,30.2,30.4,30.0,30.2,29.4,30.0,29.6,29.9,29.9,30.1,30.4,30.5,30.5,31.0,31.0,31.3,31.3,31.4,31.4,31.4,31.5,31.4,31.5,31.5,31.5,31.6,31.6,31.6,31.6,31.6,31.6,31.6,31.6,31.6,31.7,31.6,31.7,31.7,31.7,31.7,31.7,31.7,31.7,31.7,31.7,31.7,31.6,31.6,31.7,31.6,31.6,31.6,31.6,31.6,31.6,31.6,31.6,31.6,31.6,31.6,31.6,31.5,31.5,31.3,31.5,31.5,31.5,31.6,31.6,31.6,31.6,31.6,31.5,31.6,31.6,31.5,31.6,31.5,31.6,31.6,31.5,31.5,31.6,31.6,31.6,31.6,31.6,31.5,31.6,31.6,31.6,31.6,31.6,31.5,31.6],[30.9,31.2,31.2,31.2,31.1,31.1,31.0,31.0,30.8,30.7,30.6,30.5,30.2,29.9,30.0,29.6,29.3,29.3,28.4,28.0,27.8,26.6,25.8,25.0,24.5,23.3,23.5,22.1,22.3,20.5,19.9,17.8,17.3,14.5,11.9,9.5,8.4,5.1,2.1,0.8,2.2,3.6,4.3,6.7,9.2,12.3,14.2,15.1,16.6,18.7,21.0,22.3,22.6,24.2,23.9,25.0,25.6,26.4,25.8,26.8,27.1,27.4,27.9,28.1,28.5,29.2,28.8,28.1,28.2,28.2,27.3,27.2,27.2,26.3,26.3,25.4,24.5,23.4,23.0,23.3,23.1,21.9,22.1,21.9,22.5,21.8,21.2,22.6,21.4,23.2,21.9,23.2,24.0,25.3,24.8,25.2,25.2,26.1,26.2,27.0,27.9,28.0,28.4,29.1,29.5,29.6,30.2,30.1,30.3,30.3,30.5,30.3,30.3,29.7,30.1,29.1,29.6,29.1,29.7,29.7,29.9,30.1,30.4,30.3,30.8,30.9,31.3,31.2,31.4,31.4,31.4,31.4,31.4,31.4,31.5,31.5,31.6,31.6,31.6,31.6,31.6,31.6,31.6,31.6,31.6,31.6,31.6,31.7,31.7,31.7,31.7,31.7,31.7,31.7,31.7,31.7,31.7,31.6,31.6,31.7,31.7,31.7,31.7,31.6,31.7,31.6,31.6,31.6,31.6,31.6,31.6,31.6,31.4,31.5,31.3,31.4,31.4,31.5,31.6,31.5,31.5,31.5,31.6,31.5,31.5,31.6,31.5,31.5,31.5,31.5,31.5,31.5,31.5,31.6,31.5,31.6,31.6,31.6,31.5,31.6,31.6,31.5,31.6,31.6,31.5,31.6],[31.0,31.1,31.1,31.3,31.2,31.0,31.1,31.0,30.9,30.7,30.6,30.5,30.4,30.2,30.1,29.9,29.9,29.4,29.0,28.5,28.1,27.2,26.6,25.5,25.2,24.3,23.9,22.2,22.2,20.0,20.0,17.3,16.6,13.2,10.8,9.8,8.3,6.1,3.6,1.9,0.8,1.6,3.1,4.8,7.3,8.8,11.7,13.4,15.1,18.1,19.6,20.9,21.8,23.6,22.5,23.7,24.9,25.5,24.6,26.0,26.2,26.2,27.5,27.6,28.2,28.4,28.3,27.5,27.8,27.6,26.6,26.3,26.4,25.1,25.1,24.2,23.6,21.4,21.9,22.0,21.6,21.2,21.4,21.5,21.5,21.5,21.1,22.2,21.2,23.0,22.2,23.3,24.2,25.2,24.8,25.3,25.0,26.0,25.9,26.7,27.4,27.8,28.0,28.9,29.0,29.6,30.0,29.8,30.1,30.4,30.5,30.2,30.2,29.8,30.1,29.1,29.8,29.1,29.6,29.6,30.0,30.2,30.3,30.3,30.8,30.9,31.3,31.2,31.4,31.3,31.4,31.4,31.4,31.4,31.4,31.5,31.5,31.6,31.6,31.6,31.6,31.6,31.6,31.6,31.6,31.6,31.6,31.6,31.7,31.7,31.7,31.7,31.7,31.6,31.6,31.6,31.6,31.6,31.6,31.6,31.6,31.5,31.5,31.5,31.5,31.6,31.5,31.5,31.5,31.5,31.4,31.5,31.3,31.4,31.2,31.4,31.4,31.4,31.5,31.5,31.5,31.5,31.6,31.4,31.5,31.5,31.5,31.5,31.5,31.5,31.5,31.5,31.4,31.5,31.5,31.5,31.5,31.6,31.5,31.5,31.6,31.5,31.5,31.5,31.6,31.6],[30.9,31.1,31.1,31.3,31.1,31.0,31.0,30.8,30.7,30.6,30.4,30.3,30.2,30.0,29.9,29.6,29.6,29.1,28.6,28.4,27.7,27.0,25.8,25.3,24.6,23.8,23.4,22.8,22.7,20.9,21.0,19.0,19.4,15.7,13.7,12.2,10.7,7.6,5.4,3.3,1.9,0.8,1.9,3.1,4.9,7.8,9.7,12.2,14.7,15.4,17.4,19.1,20.9,21.6,20.8,21.8,23.7,24.0,23.2,25.0,25.6,25.3,26.6,27.5,27.4,28.0,27.5,26.9,27.3,26.9,25.9,25.6,25.4,24.3,24.2,23.6,22.4,20.7,20.9,21.5,21.5,20.3,21.0,20.4,21.1,21.2,20.3,21.8,20.6,22.2,21.1,22.6,23.5,24.8,24.0,24.4,24.2,25.3,25.2,26.0,26.5,27.0,27.1,28.1,28.5,29.2,29.7,29.8,30.3,30.3,30.4,30.2,30.3,29.4,29.7,28.8,29.2,28.8,29.1,29.5,29.7,30.0,30.1,30.2,30.4,30.7,31.0,31.2,31.2,31.3,31.3,31.4,31.3,31.3,31.4,31.4,31.4,31.5,31.5,31.5,31.5,31.6,31.6,31.6,31.6,31.6,31.6,31.7,31.7,31.7,31.7,31.7,31.6,31.6,31.6,31.6,31.5,31.5,31.5,31.4,31.5,31.5,31.4,31.4,31.5,31.5,31.4,31.4,31.4,31.4,31.3,31.4,31.3,31.3,31.1,31.3,31.3,31.3,31.5,31.4,31.4,31.5,31.5,31.4,31.4,31.4,31.4,31.4,31.4,31.4,31.4,31.4,31.3,31.5,31.4,31.4,31.4,31.5,31.4,31.4,31.4,31.4,31.4,31.5,31.4,31.5],[31.0,31.2,31.2,31.4,31.2,31.1,31.1,31.0,30.9,30.7,30.7,30.6,30.5,30.3,30.3,30.1,29.9,29.6,29.1,28.5,28.1,27.2,25.9,25.3,24.9,23.8,23.7,22.3,22.6,20.7,21.4,19.4,18.4,16.3,14.5,13.6,11.9,8.8,6.9,4.8,3.3,1.9,0.8,2.0,3.5,5.5,7.8,9.3,12.4,14.2,16.7,17.1,19.6,21.3,20.5,22.5,23.4,23.6,22.9,24.3,24.7,24.8,26.8,27.2,27.6,28.0,27.6,26.7,26.7,26.4,25.2,25.5,24.8,23.4,23.4,22.6,21.2,19.8,20.2,20.9,20.0,19.5,20.1,19.7,20.2,20.9,19.9,21.6,20.9,22.2,21.8,23.2,24.1,25.1,24.9,25.4,25.0,26.0,25.5,26.6,26.9,27.4,27.6,28.4,28.6,29.2,29.6,29.6,30.1,30.3,30.4,30.2,30.3,29.4,29.9,28.7,29.3,28.6,29.5,29.5,29.8,30.1,30.4,30.3,30.7,30.8,31.1,31.2,31.3,31.3,31.4,31.4,31.4,31.4,31.4,31.4,31.5,31.5,31.5,31.6,31.6,31.6,31.6,31.6,31.6,31.6,31.6,31.6,31.7,31.6,31.7,31.7,31.7,31.6,31.6,31.6,31.6,31.6,31.6,31.6,31.6,31.6,31.5,31.5,31.6,31.6,31.4,31.5,31.5,31.5,31.4,31.5,31.3,31.4,31.2,31.3,31.4,31.4,31.5,31.5,31.5,31.5,31.5,31.4,31.4,31.5,31.4,31.5,31.4,31.5,31.5,31.4,31.4,31.5,31.5,31.5,31.4,31.5,31.5,31.5,31.5,31.5,31.5,31.5,31.5,31.5],[30.8,31.0,31.0,31.1,31.0,30.9,30.8,30.7,30.6,30.4,30.3,30.2,30.0,29.7,29.6,29.3,29.2,28.7,28.1,27.8,26.9,26.5,25.1,24.6,24.3,23.0,23.1,21.5,22.6,20.4,21.3,19.4,19.7,17.3,16.6,15.2,14.5,11.7,8.2,7.3,5.5,3.8,1.8,0.8,1.9,3.3,4.4,6.6,8.0,11.4,13.5,13.8,16.6,17.8,16.6,18.6,19.9,20.0,19.7,21.7,22.6,21.7,23.3,25.7,25.6,26.3,25.4,24.2,24.5,24.3,23.0,23.1,22.3,21.9,20.8,20.3,19.7,18.3,19.0,19.6,19.0,18.5,19.2,18.2,18.7,20.1,19.1,20.8,19.8,21.5,21.1,23.1,23.9,25.1,24.2,24.5,23.9,25.2,24.6,25.9,26.2,26.6,26.8,27.5,27.7,28.2,29.0,28.8,29.5,29.9,30.0,29.7,29.9,29.0,29.3,28.5,29.0,28.2,29.0,29.3,29.5,29.8,30.1,30.1,30.4,30.6,30.9,31.1,31.1,31.2,31.3,31.4,31.3,31.3,31.3,31.3,31.4,31.5,31.5,31.5,31.5,31.5,31.5,31.5,31.6,31.6,31.6,31.6,31.6,31.6,31.6,31.6,31.6,31.6,31.5,31.6,31.5,31.5,31.5,31.5,31.5,31.5,31.5,31.4,31.4,31.5,31.4,31.4,31.4,31.4,31.3,31.3,31.1,31.1,31.0,31.1,31.1,31.1,31.4,31.3,31.3,31.4,31.5,31.4,31.3,31.4,31.4,31.4,31.4,31.4,31.4,31.3,31.3,31.4,31.4,31.4,31.4,31.5,31.4,31.5,31.5,31.5,31.4,31.5,31.4,31.4],[30.8,31.0,31.0,31.1,30.8,30.8,30.7,30.8,30.6,30.4,30.2,30.2,29.7,29.7,29.4,29.6,29.2,28.4,27.9,27.3,26.3,25.5,24.1,23.5,22.8,21.8,21.8,20.5,21.4,19.8,20.2,19.3,19.8,18.4,18.5,17.7,17.2,16.1,11.2,9.1,7.0,5.4,3.3,1.9,0.8,1.8,3.2,5.3,6.5,8.7,12.2,12.6,14.9,17.8,16.0,17.2,19.3,19.6,17.9,20.6,21.1,21.6,23.4,25.0,24.9,26.1,25.3,23.5,23.9,23.6,22.2,22.4,21.3,20.9,20.0,19.4,18.4,17.6,17.9,18.5,17.8,17.4,18.3,18.1,18.0,19.7,19.0,21.4,20.4,22.1,22.2,23.3,24.2,25.0,25.1,25.2,24.6,25.8,25.3,26.5,26.4,26.9,26.9,27.8,27.9,28.5,29.0,28.9,29.6,30.0,30.0,29.8,29.8,29.1,29.4,28.4,29.1,28.1,29.2,29.2,29.8,30.1,30.3,29.9,30.5,30.6,31.0,31.1,31.1,31.2,31.3,31.4,31.3,31.2,31.3,31.3,31.4,31.5,31.5,31.5,31.5,31.5,31.5,31.5,31.6,31.6,31.6,31.6,31.6,31.6,31.6,31.6,31.6,31.6,31.6,31.6,31.5,31.5,31.4,31.5,31.5,31.5,31.4,31.5,31.5,31.5,31.3,31.4,31.3,31.4,31.2,31.3,31.1,31.1,31.0,31.1,31.2,31.1,31.4,31.4,31.4,31.4,31.4,31.3,31.3,31.4,31.3,31.3,31.2,31.3,31.3,31.1,31.1,31.4,31.3,31.2,31.3,31.4,31.4,31.4,31.4,31.4,31.4,31.4,31.4,31.4],[30.6,30.8,30.8,31.0,30.8,30.7,30.7,30.5,30.4,30.3,29.9,29.9,29.5,29.3,28.8,28.9,28.7,27.8,27.0,26.5,25.4,24.7,23.2,22.7,22.5,21.3,21.3,20.1,21.2,19.7,20.2,19.6,20.3,19.5,18.9,19.3,18.8,16.7,12.8,12.6,7.6,7.0,4.8,3.1,2.0,0.8,2.0,3.3,4.2,6.3,8.2,10.4,11.7,15.2,12.8,13.0,16.8,17.4,15.8,18.3,19.6,20.0,21.0,23.2,22.9,24.2,23.3,21.5,21.9,22.2,20.4,20.3,19.2,19.4,18.8,18.2,17.2,16.5,16.6,17.0,16.7,17.1,17.8,17.8,18.5,19.9,18.8,21.4,21.1,22.7,22.3,23.6,24.4,25.2,25.0,25.0,24.5,25.7,24.7,26.5,26.2,26.8,26.8,27.8,27.8,28.3,28.9,28.7,29.4,30.0,29.8,29.7,29.8,29.0,29.5,28.5,29.1,28.5,29.3,29.4,29.6,29.9,30.2,30.0,30.5,30.5,30.9,31.0,31.1,31.1,31.3,31.4,31.3,31.2,31.3,31.4,31.4,31.5,31.5,31.5,31.5,31.5,31.6,31.6,31.6,31.6,31.6,31.6,31.7,31.6,31.6,31.6,31.6,31.6,31.5,31.5,31.5,31.5,31.4,31.4,31.4,31.4,31.3,31.4,31.3,31.4,31.2,31.2,31.2,31.2,31.0,31.2,30.9,31.1,30.9,31.0,31.2,31.1,31.4,31.3,31.3,31.4,31.4,31.3,31.3,31.4,31.3,31.3,31.2,31.3,31.3,31.0,31.1,31.4,31.3,31.3,31.3,31.4,31.3,31.4,31.4,31.4,31.4,31.4,31.4,31.4],[30.8,30.9,31.0,31.0,30.8,30.8,30.7,30.6,30.6,30.3,30.0,29.9,29.4,29.4,28.4,28.9,28.6,27.5,26.7,26.1,24.6,24.2,22.6,22.4,21.5,20.7,20.6,19.6,20.5,19.4,20.1,19.7,21.0,19.4,20.1,19.8,18.4,18.4,14.5,13.0,9.2,8.3,6.6,4.6,3.3,1.7,0.8,2.0,3.1,4.5,6.3,7.9,10.1,13.6,11.7,10.9,14.5,15.9,15.4,15.7,17.7,18.6,20.2,21.7,21.2,23.4,22.2,19.8,20.8,21.2,19.2,18.1,17.8,18.1,17.5,17.4,16.1,16.0,15.6,16.0,15.8,16.1,17.1,17.3,18.0,19.2,18.7,21.3,21.2,22.4,22.9,23.7,24.5,25.6,25.3,25.2,24.7,25.6,24.8,26.1,26.0,26.5,26.5,27.5,27.5,27.9,28.6,28.4,29.2,29.8,29.7,29.5,29.7,28.8,29.4,28.3,29.2,28.3,29.3,29.3,29.7,30.2,30.4,30.1,30.6,30.6,31.0,31.1,31.1,31.1,31.3,31.4,31.3,31.1,31.3,31.3,31.4,31.5,31.5,31.5,31.5,31.5,31.5,31.5,31.6,31.6,31.6,31.6,31.6,31.6,31.6,31.7,31.6,31.6,31.5,31.6,31.5,31.5,31.4,31.5,31.4,31.5,31.4,31.4,31.4,31.4,31.3,31.3,31.2,31.3,31.2,31.2,31.0,31.0,30.8,30.9,31.0,31.0,31.4,31.3,31.3,31.3,31.3,31.3,31.2,31.3,31.2,31.2,31.2,31.3,31.3,31.1,31.1,31.3,31.3,31.2,31.2,31.3,31.3,31.4,31.4,31.3,31.3,31.4,31.4,31.3],[30.7,30.9,30.9,31.0,30.9,30.7,30.7,30.6,30.4,30.2,29.8,29.9,29.4,28.9,27.9,28.3,28.0,26.7,26.1,25.6,24.3,23.6,22.1,22.0,21.3,20.4,20.6,19.4,20.9,19.1,20.2,19.4,21.1,19.8,20.1,21.1,20.7,19.9,17.2,15.5,10.9,10.7,7.5,6.0,4.8,2.8,1.6,0.8,1.8,3.6,4.7,6.8,8.6,11.4,10.1,10.1,12.9,14.1,13.2,14.5,17.0,17.9,18.5,20.4,19.6,21.6,20.3,18.3,20.0,19.6,18.9,16.6,16.9,16.7,16.8,16.4,15.3,15.3,15.2,16.0,15.5,15.5,16.9,17.3,17.4,19.4,19.6,21.5,21.6,23.2,23.2,24.3,25.0,26.1,25.6,25.3,24.6,25.6,24.5,25.9,26.0,26.7,26.6,27.7,27.5,27.9,28.8,28.4,29.2,29.9,29.8,29.5,29.6,28.9,29.5,28.6,29.1,28.7,29.4,29.4,29.7,30.0,30.2,30.2,30.6,30.7,30.9,31.0,31.1,31.0,31.2,31.3,31.2,31.1,31.3,31.3,31.4,31.5,31.5,31.5,31.5,31.5,31.6,31.6,31.6,31.6,31.6,31.6,31.7,31.6,31.7,31.7,31.6,31.6,31.5,31.6,31.5,31.5,31.4,31.3,31.5,31.4,31.2,31.4,31.4,31.4,31.3,31.2,31.3,31.2,31.2,31.2,30.8,31.0,30.7,30.9,31.0,31.1,31.3,31.3,31.3,31.2,31.4,31.2,31.2,31.3,31.2,31.2,31.2,31.2,31.2,31.1,31.1,31.3,31.2,31.2,31.1,31.3,31.3,31.3,31.3,31.3,31.3,31.3,31.3,31.2],[30.9,31.0,31.0,31.1,30.9,30.8,30.8,30.6,30.5,30.3,29.9,29.7,29.4,28.8,27.9,28.0,27.6,26.3,25.9,25.3,24.2,23.5,21.5,21.8,21.3,21.2,20.8,20.4,21.6,20.3,21.3,20.8,22.1,21.8,21.9,22.8,22.9,22.4,20.5,19.0,15.9,14.1,11.5,8.0,6.8,5.1,3.3,1.7,0.8,1.7,2.9,5.2,7.6,8.7,7.9,7.8,10.6,11.8,12.4,12.8,13.8,16.6,17.0,18.9,18.2,19.5,18.7,17.1,18.5,19.4,18.0,16.1,16.3,16.3,16.4,15.9,14.7,15.1,15.1,15.3,15.6,16.0,16.9,17.0,17.6,20.0,19.9,22.1,22.5,24.0,24.3,25.5,25.9,27.2,26.4,26.2,25.7,26.4,25.3,26.7,26.4,26.8,26.8,27.9,27.7,27.8,28.7,28.5,29.2,29.8,29.6,29.6,29.9,28.7,29.7,28.8,29.5,29.3,29.9,29.8,29.9,30.3,30.5,30.4,30.7,30.7,30.9,30.9,31.1,31.0,31.2,31.3,31.2,31.1,31.3,31.2,31.4,31.5,31.5,31.5,31.6,31.5,31.6,31.6,31.6,31.6,31.7,31.7,31.7,31.7,31.7,31.7,31.6,31.6,31.5,31.6,31.5,31.5,31.4,31.4,31.4,31.5,31.3,31.4,31.4,31.4,31.3,31.3,31.3,31.2,31.2,31.2,30.9,31.0,30.8,31.0,31.0,31.1,31.3,31.3,31.3,31.2,31.3,31.1,31.2,31.2,31.1,31.1,31.1,31.0,31.1,30.9,30.8,31.2,31.1,31.2,30.9,31.2,31.2,31.1,31.3,31.3,31.3,31.2,31.3,31.2],[30.9,31.0,31.0,31.0,30.8,30.8,30.8,30.6,30.4,29.9,29.6,29.4,28.8,28.3,27.4,27.5,26.9,25.7,25.4,24.6,24.0,23.1,21.5,21.4,20.6,20.3,20.0,19.5,20.8,20.5,20.9,21.0,22.3,21.5,22.6,22.8,23.5,23.5,21.5,20.4,18.2,16.5,13.3,10.0,7.9,6.1,5.0,3.2,1.9,0.8,1.6,3.6,5.8,7.5,6.3,6.4,9.3,9.7,9.4,11.3,11.8,13.8,15.1,16.7,15.8,17.2,16.0,15.7,16.4,17.8,15.9,13.9,15.1,15.1,15.9,15.3,13.3,14.5,14.4,15.3,15.7,15.7,16.8,18.6,19.1,21.4,21.2,22.7,23.2,24.3,24.7,25.8,26.1,27.4,26.6,26.3,25.6,26.6,25.6,27.0,26.5,27.0,26.9,28.1,27.8,28.0,28.9,28.6,29.2,29.7,29.4,29.6,29.7,28.9,29.6,28.8,29.6,29.2,29.8,29.8,30.0,30.4,30.6,30.3,30.8,30.7,31.0,31.0,31.1,31.0,31.2,31.3,31.2,31.1,31.2,31.2,31.4,31.5,31.5,31.5,31.5,31.5,31.6,31.5,31.6,31.6,31.6,31.6,31.7,31.6,31.6,31.6,31.6,31.5,31.5,31.5,31.5,31.4,31.4,31.4,31.4,31.5,31.4,31.4,31.4,31.3,31.2,31.3,31.1,31.1,31.0,31.1,30.8,30.9,30.6,30.8,30.9,31.0,31.2,31.2,31.3,31.2,31.3,31.0,31.1,31.3,31.0,31.0,31.1,31.1,31.0,30.8,30.9,31.1,31.0,31.0,31.1,31.1,31.1,31.2,31.3,31.2,31.2,31.2,31.2,31.1],[30.9,31.0,31.0,31.0,30.9,30.8,30.7,30.6,30.5,30.1,29.9,29.7,29.2,28.6,27.7,27.4,27.0,25.9,25.4,24.6,23.9,23.0,21.0,21.3,20.6,20.7,20.1,20.2,21.0,20.9,21.4,21.8,22.7,22.9,23.3,23.6,24.1,24.3,22.3,21.1,20.0,18.8,15.8,12.4,10.0,7.7,6.5,4.8,3.1,1.5,0.8,2.1,3.7,5.2,4.7,5.5,5.8,8.5,7.9,9.0,10.4,11.1,12.1,14.3,13.4,15.4,15.3,12.8,15.4,16.6,15.3,13.0,14.6,15.1,16.1,15.9,15.1,12.6,14.8,15.6,15.3,16.4,16.8,18.3,19.1,21.4,21.7,23.1,23.9,25.5,25.6,26.7,26.7,28.0,27.0,26.9,26.2,27.0,25.9,27.0,26.6,27.4,27.1,28.2,27.9,28.1,28.8,28.5,29.1,29.7,29.5,29.5,29.6,28.7,29.7,28.9,29.6,29.5,30.0,30.1,30.1,30.5,30.7,30.5,30.8,30.8,31.0,31.1,31.1,31.1,31.1,31.3,31.2,31.1,31.2,31.1,31.4,31.4,31.4,31.5,31.5,31.5,31.6,31.5,31.6,31.6,31.6,31.6,31.7,31.6,31.7,31.6,31.6,31.6,31.5,31.5,31.4,31.4,31.2,31.2,31.3,31.4,31.2,31.2,31.3,31.2,31.0,31.0,31.0,30.9,30.9,30.9,30.6,30.8,30.4,30.6,30.7,30.8,31.1,31.0,31.1,31.1,31.2,30.9,31.0,31.1,31.0,30.8,30.9,30.8,30.9,30.5,30.7,31.1,30.9,30.8,30.9,30.9,31.0,30.9,31.1,31.0,31.1,31.1,31.1,30.9],[30.8,31.0,30.8,31.0,30.7,30.7,30.6,30.5,30.5,30.2,29.8,29.7,28.8,28.4,27.0,27.3,26.7,25.0,24.6,24.1,23.3,22.4,20.5,20.8,20.0,20.1,19.4,20.0,20.4,20.5,20.9,21.1,21.9,22.0,22.5,23.2,24.1,24.1,22.2,21.4,20.0,18.9,16.5,14.0,11.4,9.1,7.4,6.4,4.9,3.4,2.0,0.8,1.6,3.7,3.0,2.7,2.5,4.2,3.6,3.5,5.1,6.8,5.6,8.2,6.4,8.6,8.2,6.0,9.5,12.0,11.1,7.2,11.1,12.4,13.7,13.0,12.9,14.3,14.6,15.1,15.1,15.6,16.2,17.6,18.0,20.3,20.6,22.7,23.1,24.8,25.0,26.7,26.8,27.8,26.8,26.3,25.3,26.0,24.8,26.1,25.6,26.0,26.0,26.8,26.8,26.7,27.8,27.4,28.2,29.0,28.8,28.9,29.1,28.1,29.2,28.4,29.2,28.8,29.7,29.7,29.8,30.2,30.4,30.2,30.6,30.6,30.9,30.9,31.0,31.0,31.1,31.2,31.1,31.0,31.2,31.2,31.4,31.4,31.5,31.5,31.5,31.5,31.6,31.6,31.6,31.6,31.6,31.6,31.7,31.6,31.6,31.6,31.6,31.6,31.5,31.5,31.5,31.5,31.4,31.4,31.4,31.4,31.3,31.3,31.3,31.2,31.0,31.0,30.9,30.8,30.6,30.6,30.3,30.4,29.9,30.3,30.4,30.6,30.9,31.0,31.1,30.8,31.1,30.4,30.8,31.0,30.7,30.7,30.8,30.9,30.9,30.5,30.5,30.9,30.8,30.8,30.8,30.9,30.9,31.0,31.1,30.9,31.0,31.0,31.1,30.9],[30.8,30.9,30.8,30.9,30.7,30.5,30.6,30.3,30.3,30.0,29.7,29.2,28.6,28.3,26.5,27.2,26.6,24.8,24.6,23.8,22.7,22.2,20.8,21.3,20.3,20.3,19.7,20.1,20.4,20.6,20.8,21.1,21.9,22.4,23.1,23.1,24.6,24.2,22.6,22.2,20.9,19.8,17.0,14.5,13.2,10.0,9.0,7.0,6.4,4.4,3.2,1.3,0.8,1.0,1.2,1.3,1.3,1.6,2.0,1.9,2.2,2.8,3.1,4.4,4.0,5.3,4.3,3.8,6.1,6.8,6.6,4.5,7.5,10.2,11.4,11.5,11.3,13.0,13.1,13.3,13.5,15.0,16.1,17.0,18.4,20.6,20.7,21.9,22.5,24.7,24.6,26.2,26.8,27.3,26.3,26.0,24.4,25.2,24.2,25.4,24.8,25.3,25.4,26.4,26.4,26.5,27.4,27.4,27.9,28.7,28.4,28.4,28.6,27.6,28.9,27.9,28.7,28.8,29.5,29.5,29.5,30.0,30.3,30.2,30.6,30.5,30.7,30.9,30.9,30.9,30.9,31.2,31.0,30.8,31.0,31.1,31.3,31.4,31.4,31.4,31.5,31.4,31.5,31.4,31.6,31.5,31.6,31.6,31.6,31.6,31.6,31.6,31.5,31.5,31.4,31.4,31.4,31.3,31.3,31.0,31.2,31.2,31.0,30.8,31.1,31.0,30.9,30.8,30.7,30.3,30.1,30.3,30.0,30.2,29.6,30.0,30.0,30.3,30.6,30.9,30.9,30.6,31.1,30.2,30.7,30.9,30.7,30.7,30.9,30.8,30.8,30.5,30.5,30.9,30.6,30.7,30.7,30.8,30.7,30.9,31.1,30.9,30.9,31.1,31.1,30.5],[30.7,30.9,30.8,30.8,30.7,30.5,30.5,30.1,30.2,29.7,29.5,28.9,28.2,28.0,26.3,27.0,26.2,24.7,24.4,23.7,22.4,21.7,20.1,20.4,19.7,19.6,18.1,19.5,19.4,19.9,20.1,20.4,21.1,21.7,23.2,23.5,25.0,24.6,22.9,22.2,20.6,19.9,17.1,14.7,14.0,12.2,9.7,8.4,7.1,4.9,4.0,1.9,0.9,0.8,0.9,1.2,1.2,1.2,1.5,1.7,1.8,2.0,2.5,3.3,3.4,4.1,3.4,3.3,5.1,5.7,5.3,4.2,7.2,8.8,9.6,10.2,9.6,12.2,12.4,12.1,12.3,14.2,14.9,16.3,17.4,19.9,20.0,22.0,22.3,24.7,24.7,26.4,26.6,27.4,26.4,26.2,25.1,25.4,24.4,25.4,24.8,25.4,25.4,25.9,26.5,26.2,27.1,26.9,27.7,28.2,28.2,28.4,28.3,27.2,28.5,27.5,28.4,28.0,29.2,29.2,29.6,30.0,30.2,30.0,30.5,30.3,30.7,30.8,30.9,30.8,31.0,31.0,31.0,30.8,30.9,30.9,31.1,31.3,31.3,31.3,31.4,31.4,31.5,31.4,31.5,31.5,31.5,31.6,31.6,31.6,31.6,31.6,31.5,31.5,31.4,31.4,31.4,31.3,31.2,31.2,31.2,31.2,30.9,30.9,30.9,30.9,30.6,30.5,30.3,30.2,30.0,30.0,29.5,29.6,28.8,29.1,29.4,29.4,30.1,30.2,30.5,30.0,30.7,29.6,30.2,30.6,30.2,29.9,30.6,30.6,30.5,30.0,30.4,30.6,30.2,30.2,30.6,30.5,30.3,30.5,30.8,30.4,30.5,30.7,30.7,30.1],[31.0,31.1,30.9,31.0,30.9,30.9,30.9,30.6,30.6,30.3,30.2,29.7,29.1,28.7,27.3,27.7,27.0,25.3,25.0,24.4,23.1,22.6,20.7,21.0,20.1,19.9,19.5,19.7,20.1,20.3,20.6,20.9,22.0,22.1,23.4,23.8,24.9,25.0,23.9,22.8,21.6,20.0,17.2,14.5,13.5,10.7,9.5,8.1,6.1,4.8,4.0,2.0,1.2,0.9,0.8,0.8,1.0,1.1,1.1,1.3,1.7,1.7,1.9,3.1,3.3,3.9,3.2,3.2,4.7,5.5,5.3,3.8,7.3,9.5,10.7,11.4,11.2,13.6,13.9,13.1,13.9,14.7,16.1,16.7,18.3,20.5,20.9,22.8,23.2,25.0,25.0,26.8,27.1,27.9,27.0,26.5,25.5,25.7,24.9,26.0,25.1,25.6,25.7,26.5,26.6,26.6,27.5,27.2,27.9,28.7,28.7,28.7,28.9,27.8,29.1,28.2,29.1,28.7,29.7,29.7,30.0,30.3,30.5,30.3,30.6,30.6,30.9,30.9,31.0,31.0,31.1,31.3,31.2,31.0,31.2,31.2,31.3,31.5,31.5,31.5,31.5,31.5,31.5,31.5,31.6,31.6,31.6,31.6,31.6,31.6,31.6,31.6,31.6,31.5,31.5,31.5,31.5,31.4,31.3,31.3,31.2,31.3,31.0,30.9,31.0,30.8,30.7,30.5,30.3,30.1,30.0,30.0,29.6,29.9,29.2,29.5,29.8,29.9,30.4,30.6,30.7,30.3,30.8,29.9,30.5,30.8,30.6,30.5,30.8,30.8,30.7,30.3,30.5,30.9,30.5,30.6,30.8,30.9,30.7,30.7,31.0,30.8,30.8,31.0,31.0,30.4],[30.9,31.0,30.9,31.0,30.9,30.8,30.9,30.7,30.7,30.1,30.0,29.0,28.3,28.0,26.1,26.7,25.9,24.3,24.2,23.4,22.4,21.4,19.5,20.4,19.6,19.3,18.5,18.9,19.2,19.3,19.9,20.6,21.6,21.8,23.2,23.4,24.5,24.7,23.1,22.5,21.3,19.3,16.3,14.2,12.2,10.1,8.9,7.3,6.0,4.5,3.9,2.1,1.3,1.1,0.8,0.8,0.9,1.0,1.1,1.1,1.6,1.6,1.9,2.9,3.1,3.6,2.8,2.8,4.0,5.0,4.7,3.7,6.7,9.0,10.8,10.1,10.5,12.5,12.9,12.3,12.5,14.6,15.5,16.5,18.1,20.4,20.9,22.2,22.4,24.7,24.5,26.6,26.6,27.6,26.3,25.8,24.8,25.4,24.4,25.6,24.9,25.2,25.4,26.4,26.2,26.1,27.0,26.8,27.5,28.7,28.1,28.4,28.6,27.6,29.2,28.5,29.1,29.4,29.8,30.0,30.1,30.5,30.4,30.4,30.7,30.6,30.8,30.9,31.0,30.9,31.0,31.2,31.0,30.9,31.0,31.1,31.3,31.4,31.3,31.4,31.5,31.4,31.5,31.4,31.6,31.6,31.6,31.6,31.6,31.6,31.6,31.6,31.6,31.5,31.5,31.5,31.4,31.4,31.2,31.3,31.3,31.2,30.9,30.9,31.1,31.0,30.9,30.8,30.4,30.0,29.9,29.8,29.5,29.8,29.0,29.5,29.7,29.9,30.3,30.6,30.6,30.5,30.9,29.7,30.4,30.7,30.5,30.5,30.6,30.5,30.6,30.2,30.5,30.8,30.4,30.4,30.6,30.7,30.7,30.6,30.9,30.7,30.7,30.9,31.1,30.1],[30.8,30.9,30.8,30.9,30.7,30.6,30.7,30.5,30.5,30.2,30.0,29.5,29.0,28.4,27.1,27.1,26.4,24.9,24.3,23.6,22.6,21.7,20.3,20.6,19.9,19.8,19.3,19.6,19.7,20.0,20.1,20.4,21.6,21.7,22.9,23.3,25.2,24.8,23.6,22.1,21.1,20.0,17.0,14.6,13.3,10.5,8.9,7.4,6.5,4.4,3.6,1.9,1.3,1.3,1.0,0.8,0.8,0.8,1.3,1.1,1.2,1.4,1.8,2.7,2.7,3.5,3.0,2.8,4.5,5.2,4.8,3.7,6.4,9.1,10.1,10.4,10.2,12.5,12.8,12.3,13.2,15.2,15.9,16.9,18.5,20.6,20.8,22.4,22.7,25.3,24.7,26.5,26.9,27.5,26.6,26.4,25.0,25.4,24.5,25.4,24.8,25.3,25.6,26.4,26.4,26.4,27.4,27.2,27.7,28.7,28.3,28.6,28.6,27.5,29.0,28.1,29.0,28.9,29.7,29.8,29.9,30.2,30.4,30.3,30.6,30.6,30.8,30.8,30.9,30.9,30.9,31.1,31.1,30.9,31.0,31.1,31.3,31.4,31.4,31.4,31.5,31.5,31.5,31.5,31.6,31.6,31.6,31.6,31.6,31.6,31.6,31.6,31.6,31.4,31.3,31.4,31.0,30.8,30.6,30.2,30.6,30.7,30.2,30.2,30.6,30.5,30.0,29.9,30.1,29.8,29.3,30.1,29.5,29.9,29.2,29.8,29.8,30.2,30.3,30.8,30.7,30.4,31.0,29.9,30.5,30.9,30.5,30.4,30.6,30.7,30.5,30.1,30.4,30.8,30.5,30.3,30.7,30.7,30.5,30.6,31.0,30.6,30.7,31.0,31.0,30.2],[30.8,30.9,30.8,30.9,30.7,30.7,30.6,30.4,30.5,30.1,30.1,29.4,28.9,28.4,26.8,27.4,26.5,25.2,24.5,23.9,23.0,21.9,20.1,20.4,19.7,19.4,18.8,19.0,19.3,19.4,19.7,20.4,21.2,21.9,23.5,23.4,24.9,25.1,23.2,22.2,21.5,20.7,17.5,15.3,13.6,11.1,9.9,8.0,6.9,4.7,4.1,2.2,1.4,1.4,1.1,1.1,0.9,0.8,0.9,1.1,1.2,1.2,1.6,2.3,2.6,3.2,2.8,3.0,4.7,5.1,4.9,4.0,6.7,8.8,10.0,11.0,10.1,12.7,13.1,12.5,13.2,14.8,15.6,17.1,17.9,20.6,20.7,22.5,22.9,25.5,24.9,26.7,26.8,27.4,26.7,26.5,25.5,25.7,24.7,25.8,25.0,25.5,25.6,26.1,26.5,26.2,27.1,26.9,27.7,28.2,28.2,28.4,28.3,27.2,28.7,27.5,28.6,28.2,29.4,29.5,29.9,30.2,30.4,30.2,30.6,30.5,30.8,30.9,30.9,30.9,31.1,31.2,31.1,30.9,31.0,31.0,31.2,31.3,31.3,31.4,31.4,31.4,31.5,31.4,31.5,31.5,31.5,31.5,31.5,31.6,31.5,31.6,31.5,31.5,31.4,31.4,31.4,31.3,31.2,31.2,31.1,31.1,30.8,30.8,30.9,30.7,30.5,30.3,30.2,30.0,29.9,29.9,29.4,29.5,28.9,29.3,29.5,29.8,29.9,30.4,30.5,29.9,30.7,29.7,30.1,30.6,30.2,30.0,30.5,30.5,30.4,30.0,30.4,30.7,30.0,30.4,30.6,30.5,30.2,30.5,30.8,30.5,30.5,30.7,30.7,30.0],[30.9,31.0,30.9,31.0,30.9,30.8,30.9,30.7,30.7,30.3,30.0,29.5,28.8,28.7,26.7,27.5,26.8,25.1,24.6,24.0,22.7,21.8,19.5,20.2,19.2,19.1,18.3,18.4,19.4,19.3,20.0,20.4,22.0,22.6,24.1,24.6,25.4,25.7,24.5,23.7,23.0,20.6,19.0,16.8,15.3,12.7,11.6,8.9,7.6,4.8,4.3,2.3,1.7,1.5,1.1,1.1,1.2,0.8,0.8,0.9,1.1,1.3,1.3,2.2,2.6,2.9,2.2,2.6,3.3,4.4,4.0,3.2,6.6,8.8,10.0,10.0,10.3,12.7,12.7,11.8,12.7,14.5,15.5,17.3,18.5,20.7,21.5,23.3,23.7,25.6,25.6,27.1,27.3,28.1,27.2,27.1,26.1,26.1,25.2,26.0,25.1,25.5,25.6,26.5,26.5,26.6,27.3,27.1,27.8,28.8,28.6,28.8,29.0,27.9,29.2,28.6,29.1,29.0,29.6,29.9,30.1,30.4,30.4,30.4,30.6,30.6,30.8,30.9,30.9,30.9,31.0,31.1,31.1,30.9,31.1,31.1,31.3,31.3,31.3,31.3,31.4,31.4,31.5,31.4,31.5,31.5,31.5,31.6,31.6,31.6,31.6,31.5,31.5,31.5,31.4,31.4,31.3,31.3,31.1,31.2,31.1,31.2,30.9,30.9,30.9,30.9,30.7,30.5,30.3,30.0,29.9,29.8,29.3,29.8,28.7,29.2,29.6,29.7,30.1,30.5,30.5,30.3,30.7,29.7,30.3,30.8,30.3,30.3,30.5,30.7,30.6,29.9,30.6,30.7,30.2,30.4,30.7,30.5,30.3,30.5,30.9,30.6,30.6,30.9,30.9,30.0],[31.0,31.1,31.1,31.1,31.1,31.0,31.0,30.9,30.9,30.6,30.5,30.0,29.4,29.0,27.0,27.9,27.0,25.7,25.1,24.2,23.1,21.9,19.4,20.5,19.5,19.5,18.6,19.1,19.7,19.7,20.5,20.7,22.4,23.1,24.5,25.3,26.4,25.7,24.3,23.7,22.6,21.0,19.0,16.4,14.7,11.6,10.2,8.2,7.1,4.8,4.3,2.5,1.9,1.7,1.3,1.3,1.3,1.1,0.8,0.8,0.9,1.1,1.4,2.1,2.3,2.7,2.2,2.5,3.4,4.1,4.1,3.2,5.9,8.0,9.4,9.9,10.1,11.7,12.1,11.4,12.2,15.0,16.0,16.7,19.1,20.8,22.0,22.9,22.9,25.2,25.0,27.1,27.2,28.1,27.0,26.8,25.8,26.0,24.9,26.2,25.6,25.9,25.9,26.7,26.6,26.5,27.3,27.0,27.6,28.8,28.2,28.4,28.7,27.5,29.2,28.4,29.1,29.3,29.7,30.0,30.2,30.5,30.5,30.5,30.7,30.7,30.8,30.9,31.0,30.9,31.0,31.2,31.1,30.9,31.0,31.1,31.2,31.4,31.4,31.4,31.4,31.4,31.5,31.4,31.6,31.5,31.6,31.6,31.6,31.6,31.6,31.6,31.5,31.5,31.5,31.5,31.4,31.3,31.2,31.0,30.9,31.1,30.8,30.8,30.9,30.6,30.4,30.4,30.5,29.6,29.7,30.0,29.4,29.6,28.8,29.5,29.5,29.8,30.2,30.6,30.6,30.5,30.9,29.8,30.3,30.5,30.5,30.3,30.5,30.5,30.6,30.0,30.5,30.8,30.4,30.6,30.6,30.6,30.5,30.6,30.9,30.7,30.7,31.0,30.9,30.1],[30.7,30.9,30.8,30.9,30.8,30.7,30.8,30.6,30.6,30.2,30.0,29.4,28.7,28.1,26.6,27.0,25.9,24.8,24.1,23.7,22.9,21.7,19.7,20.7,20.0,20.0,19.3,19.9,19.9,20.2,20.5,21.1,21.8,22.5,24.1,24.0,25.3,25.1,23.8,23.0,22.1,20.2,18.5,15.8,15.0,12.1,10.3,8.7,7.4,5.1,4.2,2.7,2.1,1.9,1.5,1.9,1.6,1.3,1.3,0.8,0.8,1.0,1.4,2.0,2.2,2.5,2.3,2.4,4.1,4.6,4.5,3.5,6.2,8.8,10.2,11.1,10.3,12.8,13.4,12.7,13.6,15.4,16.1,17.4,18.6,21.0,21.3,22.9,23.6,26.1,25.5,27.5,27.5,28.3,27.3,27.0,25.8,26.1,24.9,26.2,25.2,25.6,25.9,26.5,26.4,26.3,27.3,26.8,27.4,28.5,28.3,28.3,28.7,27.4,29.1,28.3,29.3,29.1,29.9,29.9,30.2,30.4,30.6,30.5,30.7,30.7,30.9,30.9,31.0,31.0,31.1,31.2,31.2,31.1,31.1,31.1,31.3,31.5,31.4,31.5,31.5,31.5,31.6,31.5,31.6,31.6,31.6,31.6,31.6,31.6,31.6,31.6,31.6,31.5,31.5,31.4,31.4,31.3,31.3,31.1,31.2,31.3,31.1,31.0,31.0,31.0,30.7,30.6,30.5,30.4,30.3,30.2,29.8,30.0,29.2,29.8,29.9,30.2,30.3,30.8,30.9,30.3,30.9,29.7,30.5,30.8,30.5,30.4,30.8,30.7,30.7,30.3,30.3,30.9,30.4,30.3,30.7,30.7,30.5,30.6,31.1,30.5,30.6,30.9,31.0,30.1],[30.8,31.0,30.9,31.0,30.8,30.8,30.8,30.7,30.8,30.4,30.2,29.6,29.2,28.7,27.0,27.7,26.7,25.4,24.7,24.1,23.2,22.2,20.8,21.1,20.7,20.7,19.7,20.3,20.2,20.3,20.6,21.3,22.1,22.9,24.5,24.4,25.8,25.7,24.2,23.4,22.7,21.3,19.5,16.6,16.2,13.2,11.6,9.3,8.0,5.7,4.8,3.1,2.4,2.3,1.9,2.1,1.7,1.5,1.6,1.3,0.9,0.8,1.0,1.7,2.1,2.3,2.1,2.5,3.4,4.4,4.3,3.4,5.8,8.0,8.9,9.8,9.2,11.9,12.5,11.5,12.2,14.4,15.8,17.2,18.7,20.9,21.4,23.1,23.6,26.0,25.3,27.3,27.1,28.1,27.2,26.9,25.9,25.9,25.0,25.9,25.0,25.5,25.7,26.3,26.5,26.3,27.1,26.7,27.4,28.1,27.8,28.1,28.3,27.1,28.7,27.8,28.8,28.7,29.5,29.7,30.0,30.3,30.5,30.5,30.7,30.6,30.8,31.0,31.0,30.9,31.1,31.2,31.1,30.9,31.0,31.0,31.2,31.4,31.4,31.4,31.4,31.4,31.5,31.4,31.6,31.5,31.5,31.6,31.6,31.6,31.6,31.6,31.5,31.5,31.4,31.4,31.4,31.3,31.2,31.2,31.2,31.3,30.9,31.0,31.0,30.9,30.6,30.4,30.4,30.2,30.1,29.9,29.6,29.7,28.9,29.4,29.5,29.8,30.2,30.5,30.7,30.1,30.8,29.6,30.3,30.7,30.3,30.2,30.5,30.5,30.6,30.0,30.4,30.7,30.2,30.4,30.6,30.7,30.3,30.6,30.9,30.5,30.5,30.8,30.8,29.9],[31.1,31.1,31.1,31.1,31.1,31.0,30.9,30.8,30.9,30.5,30.4,29.9,29.2,28.7,26.6,27.7,26.7,25.1,24.7,23.9,23.1,22.0,20.6,20.9,20.5,20.1,19.8,20.0,20.5,20.4,20.9,21.2,22.7,23.4,24.8,25.2,26.4,26.0,24.4,23.8,23.0,21.5,20.3,18.3,16.8,14.4,12.7,10.5,9.0,6.6,5.6,4.0,3.4,3.0,2.8,2.9,2.7,2.1,2.0,1.8,1.6,1.1,0.8,1.1,1.6,1.9,1.9,2.1,3.2,4.0,3.9,3.4,6.2,7.7,9.0,9.5,9.4,11.6,12.2,11.2,11.9,14.8,16.0,17.5,18.6,21.2,21.5,23.6,23.7,25.6,25.4,27.5,27.3,28.2,27.1,27.1,26.1,26.3,25.2,26.4,25.3,25.8,25.9,26.5,26.7,26.7,27.5,27.2,27.7,28.5,28.2,28.3,28.4,27.3,29.1,27.9,29.2,28.8,29.6,29.8,30.2,30.5,30.5,30.3,30.8,30.5,30.9,31.0,31.1,30.9,31.1,31.2,31.1,30.9,31.0,31.0,31.2,31.3,31.3,31.4,31.4,31.4,31.5,31.4,31.5,31.5,31.5,31.6,31.6,31.5,31.6,31.5,31.5,31.4,31.4,31.4,31.3,31.3,31.1,31.2,31.1,31.1,30.9,30.9,30.9,30.9,30.5,30.4,30.1,30.0,29.8,29.6,29.1,29.3,28.4,29.1,29.3,29.7,30.0,30.4,30.6,30.0,30.6,29.2,29.8,30.5,30.0,29.6,30.5,30.4,30.1,29.5,30.3,30.6,30.0,30.1,30.5,30.4,30.2,30.5,30.7,30.4,30.5,30.8,30.6,30.2],[30.7,30.9,30.8,30.8,30.7,30.6,30.6,30.3,30.4,30.1,30.0,29.4,29.1,28.4,26.9,27.5,26.8,25.2,24.7,24.3,23.3,22.6,21.6,21.7,21.1,20.9,19.9,20.9,20.5,21.0,21.2,21.8,22.8,23.2,24.7,24.7,25.8,25.8,24.3,24.1,22.8,21.3,20.3,17.7,17.7,14.8,13.5,11.6,10.2,7.8,7.0,5.0,5.2,4.5,3.4,3.7,3.3,2.9,2.3,2.4,2.3,1.8,1.0,0.8,1.0,1.7,1.8,2.0,2.5,3.5,3.6,3.0,5.2,7.5,8.5,9.2,9.1,11.7,12.0,11.6,12.5,14.5,16.1,17.3,18.9,21.5,21.5,22.9,23.8,25.9,25.3,27.2,27.2,28.3,27.1,26.8,25.9,26.2,25.4,26.3,25.3,25.8,26.1,26.8,26.5,26.4,27.0,26.8,27.4,28.4,27.9,28.1,28.1,27.0,28.6,27.5,28.8,28.5,29.5,29.5,30.0,30.4,30.4,30.3,30.6,30.4,30.8,30.9,31.0,30.8,31.1,31.1,31.0,30.8,30.9,30.9,31.1,31.2,31.3,31.3,31.3,31.3,31.4,31.4,31.5,31.5,31.5,31.6,31.6,31.6,31.6,31.6,31.5,31.4,31.4,31.4,31.3,31.2,31.1,31.0,31.1,31.0,30.7,30.7,30.8,30.7,30.4,30.2,30.2,30.0,29.8,29.6,29.2,29.4,28.6,29.3,29.4,29.8,30.0,30.4,30.7,30.0,30.7,29.4,30.1,30.5,30.2,29.8,30.5,30.4,30.4,29.8,30.2,30.7,30.1,30.2,30.4,30.5,30.2,30.4,30.8,30.4,30.4,30.6,30.6,29.6],[30.8,31.0,30.9,31.0,30.9,30.8,30.8,30.7,30.7,30.5,30.4,29.8,29.4,28.8,27.3,27.9,27.2,25.7,25.1,24.7,23.6,22.9,21.0,21.8,21.3,21.1,20.8,21.1,21.1,21.1,21.6,21.9,22.9,23.3,24.8,24.5,25.9,25.8,24.4,24.0,22.6,21.4,20.2,17.7,17.6,14.8,13.8,12.0,10.5,8.6,7.5,5.7,5.3,5.1,4.4,4.2,3.5,3.4,3.0,2.6,2.6,2.5,1.6,1.0,0.8,1.0,1.4,1.5,2.0,2.8,3.3,2.4,4.7,7.3,8.7,9.2,9.1,12.0,12.1,12.1,13.2,15.1,16.4,17.6,19.4,21.5,21.8,23.2,23.6,25.7,25.6,27.4,27.5,28.3,27.2,26.9,25.7,26.0,25.2,26.2,25.6,25.9,26.2,26.8,26.6,26.3,27.1,26.9,27.5,28.4,28.0,28.2,28.5,27.1,28.9,27.9,28.8,28.8,29.7,29.7,30.1,30.4,30.4,30.3,30.7,30.5,30.8,30.9,31.0,30.9,31.1,31.2,31.1,31.0,31.0,31.0,31.1,31.3,31.3,31.3,31.3,31.3,31.5,31.4,31.5,31.5,31.5,31.6,31.6,31.6,31.6,31.5,31.5,31.4,31.3,31.3,31.3,31.1,31.2,30.8,31.0,30.9,30.8,30.7,30.8,30.8,30.5,30.5,30.4,30.0,29.9,29.8,29.3,29.9,28.9,29.7,29.7,30.0,30.0,30.6,30.8,30.2,30.8,29.6,30.1,30.5,30.4,30.0,30.6,30.5,30.4,29.7,30.4,30.7,30.2,30.4,30.6,30.4,30.2,30.5,30.9,30.5,30.4,30.8,30.8,30.1],[30.8,30.9,30.9,30.9,30.7,30.6,30.6,30.5,30.5,30.2,30.1,29.6,29.0,28.7,26.8,27.9,27.2,25.6,25.0,24.4,23.5,22.6,21.3,21.5,20.9,20.8,19.9,20.7,20.3,20.6,21.1,21.5,22.6,23.1,24.3,24.4,25.7,25.5,24.1,24.1,22.7,21.8,20.4,17.8,17.7,14.6,13.3,11.8,10.1,8.4,7.5,5.8,5.2,5.3,4.5,4.3,3.8,3.8,3.1,2.8,2.8,2.7,1.8,1.5,0.9,0.8,1.0,1.5,1.9,2.9,3.2,2.5,4.9,6.9,8.0,8.6,8.5,10.5,11.2,10.8,11.8,14.1,15.3,17.2,18.7,21.5,21.7,23.3,23.7,25.5,25.4,26.9,27.1,28.1,27.0,26.7,26.0,26.1,25.3,26.1,25.4,25.8,25.9,26.4,26.5,26.3,27.0,26.7,27.2,28.1,27.9,28.0,28.5,27.0,28.7,27.7,28.8,28.4,29.4,29.4,29.9,30.2,30.3,30.3,30.5,30.4,30.8,30.8,31.0,30.8,31.0,31.1,30.9,30.8,30.9,30.9,31.1,31.2,31.2,31.2,31.2,31.2,31.3,31.3,31.4,31.4,31.5,31.5,31.5,31.5,31.5,31.4,31.4,31.3,31.3,31.2,31.2,31.1,31.0,31.1,31.0,31.0,30.7,30.8,30.8,30.6,30.5,30.3,30.3,30.0,29.8,29.4,28.9,29.4,28.2,29.0,29.4,29.8,30.1,30.3,30.7,30.2,30.5,29.3,30.0,30.3,30.2,29.6,30.2,30.5,30.2,29.6,30.4,30.5,29.5,30.2,30.6,30.2,30.0,30.4,30.7,30.1,30.1,30.5,30.4,29.4],[30.9,31.0,31.0,31.0,30.9,30.9,30.8,30.7,30.7,30.4,30.4,29.9,29.4,29.1,27.1,28.1,27.3,25.9,25.3,24.5,23.5,22.7,21.2,21.5,21.0,21.0,20.2,20.7,20.7,20.8,21.4,21.9,23.3,23.9,25.1,24.7,26.0,25.8,24.6,24.0,23.2,22.1,20.6,18.6,17.4,15.7,13.9,12.3,10.7,8.2,7.5,5.6,5.4,5.6,4.3,4.0,4.2,3.8,3.2,3.1,3.3,2.8,1.7,1.8,1.5,1.0,0.8,1.3,1.7,2.6,3.0,2.1,4.9,7.3,8.5,8.6,9.0,10.7,11.3,10.6,11.7,14.1,15.4,17.1,18.5,21.0,21.8,23.1,23.4,25.8,24.9,27.0,27.1,28.2,27.1,26.5,25.6,25.8,25.0,25.9,25.2,25.3,25.9,26.3,26.5,26.2,27.1,27.0,27.5,28.3,28.1,28.2,28.4,27.1,28.8,27.6,28.9,28.4,29.6,29.5,30.0,30.3,30.4,30.3,30.7,30.5,30.8,30.9,31.1,31.0,31.1,31.2,31.0,30.9,30.9,31.0,31.1,31.2,31.2,31.3,31.3,31.2,31.3,31.3,31.4,31.4,31.4,31.5,31.5,31.5,31.5,31.5,31.5,31.4,31.4,31.4,31.3,31.2,31.1,31.2,31.1,31.0,30.8,30.8,30.9,30.8,30.4,30.4,30.3,30.2,30.0,29.8,29.2,29.6,28.5,29.3,29.6,29.9,30.0,30.3,30.5,29.9,30.4,29.3,29.6,30.5,30.1,29.5,30.3,30.4,30.2,29.7,30.1,30.6,29.9,30.1,30.4,30.4,29.9,30.5,30.8,30.3,30.4,30.8,30.7,29.9],[30.9,31.1,31.1,31.1,31.0,31.0,30.9,30.8,30.8,30.6,30.4,30.0,29.3,29.0,27.7,28.2,27.6,26.5,25.9,25.2,24.2,23.5,21.9,22.4,21.6,21.5,21.1,21.6,21.2,22.0,22.3,22.8,23.7,24.6,25.8,25.5,26.6,26.4,25.3,24.9,24.2,22.9,21.6,19.3,18.7,16.8,15.4,13.7,11.7,9.5,8.2,6.4,6.2,5.8,5.2,5.1,4.7,4.4,4.3,3.3,3.8,3.7,2.3,2.4,2.0,1.7,1.1,0.8,1.0,1.7,2.1,1.9,4.6,7.2,8.2,8.7,9.2,11.0,11.7,11.3,12.7,15.7,16.6,18.2,19.5,21.6,22.6,23.2,23.8,25.7,25.0,27.2,27.2,28.4,27.1,27.1,26.0,26.2,25.4,26.3,25.9,26.0,26.3,26.7,27.0,26.5,27.3,27.4,27.9,28.6,28.1,28.2,28.5,27.2,29.0,28.2,29.1,29.1,29.7,29.8,30.0,30.4,30.4,30.3,30.6,30.5,30.7,30.8,31.0,30.8,31.0,31.1,31.0,30.8,30.9,31.0,31.1,31.3,31.3,31.3,31.3,31.4,31.4,31.3,31.4,31.4,31.5,31.5,31.6,31.5,31.5,31.5,31.5,31.4,31.4,31.3,31.3,31.3,31.2,31.3,31.1,31.0,31.1,30.9,31.0,30.8,30.7,30.7,30.4,30.3,30.3,30.0,29.7,29.8,29.0,29.6,29.8,29.9,30.2,30.5,30.6,30.4,30.7,29.9,30.3,30.4,30.5,30.0,30.3,30.3,30.4,30.0,30.3,30.7,30.3,30.6,30.6,30.6,30.5,30.7,30.8,30.6,30.7,30.8,31.0,30.3],[31.1,31.1,31.2,31.2,31.1,31.1,31.0,30.9,30.9,30.8,30.6,30.3,29.7,29.7,28.0,29.0,28.4,26.9,26.6,25.9,24.5,24.2,22.9,23.0,22.4,22.5,22.0,22.5,22.2,22.8,23.3,23.7,25.0,25.3,26.4,26.4,27.2,27.4,26.2,26.1,25.4,24.1,22.6,21.1,19.9,18.2,16.6,14.9,13.3,11.8,9.9,8.5,8.6,9.0,6.8,6.9,6.5,6.3,5.2,4.5,5.2,5.1,3.3,3.4,3.1,3.6,2.4,1.2,0.8,1.2,1.9,2.1,3.9,6.2,7.9,7.8,8.4,10.5,11.2,10.3,12.3,15.2,16.1,18.5,19.5,21.7,22.3,24.0,24.6,26.5,26.2,27.5,28.1,28.6,27.7,28.1,27.2,27.3,26.6,27.6,26.4,26.7,26.4,27.0,27.0,27.1,27.6,27.4,27.8,28.6,28.3,28.5,28.8,28.1,28.9,28.5,29.2,29.1,29.7,29.9,30.1,30.4,30.5,30.4,30.7,30.5,30.9,30.9,31.0,30.9,31.1,31.2,31.1,30.9,31.0,31.1,31.2,31.2,31.3,31.3,31.3,31.3,31.4,31.4,31.5,31.4,31.5,31.5,31.5,31.5,31.5,31.5,31.5,31.4,31.4,31.3,31.3,31.2,31.0,30.9,30.8,30.9,30.8,30.8,30.7,30.7,30.4,30.4,30.3,29.9,29.9,29.6,29.1,29.7,28.6,29.2,29.7,29.9,29.9,30.5,30.7,30.3,30.7,29.8,30.3,30.7,30.6,30.0,30.6,30.6,30.3,29.9,30.6,30.7,30.1,30.2,30.6,30.6,30.4,30.7,31.0,30.6,30.7,30.8,30.9,30.1],[31.0,31.1,31.1,31.2,31.1,31.1,31.0,30.9,30.8,30.8,30.6,30.3,29.8,29.7,28.2,29.0,28.4,26.8,26.7,25.8,24.7,24.1,22.9,23.1,22.6,22.5,22.4,22.7,22.7,23.0,23.6,23.7,24.7,25.4,26.2,26.2,26.8,27.1,25.7,25.7,24.7,23.6,22.5,20.2,19.8,17.7,16.1,14.7,13.0,11.6,10.3,8.9,9.0,8.5,7.3,6.5,6.7,6.5,5.1,4.6,5.5,5.1,3.7,3.9,3.6,4.0,3.2,2.1,1.0,0.8,1.3,1.9,3.5,6.0,7.3,7.9,8.2,10.6,10.9,10.4,12.4,14.9,16.2,17.8,19.4,21.8,21.8,23.5,24.1,26.4,25.9,27.3,27.9,28.5,27.4,27.4,26.6,26.6,25.8,26.5,25.9,26.2,26.2,26.8,26.7,26.8,27.4,27.0,27.4,28.3,28.0,28.3,28.7,27.4,28.6,28.2,28.8,28.7,29.5,29.6,29.8,30.2,30.2,30.1,30.4,30.4,30.6,30.8,30.8,30.9,31.0,31.1,30.9,30.8,30.9,30.9,31.0,31.2,31.1,31.1,31.2,31.3,31.4,31.3,31.4,31.4,31.5,31.5,31.5,31.5,31.5,31.5,31.5,31.4,31.3,31.2,31.2,31.1,31.0,30.9,30.8,30.9,30.6,30.6,30.7,30.6,30.2,30.3,30.2,29.7,29.4,29.3,28.6,29.2,28.0,28.9,29.1,29.6,29.6,30.5,30.5,30.2,30.6,29.7,30.0,30.4,30.3,29.8,30.2,30.1,30.1,29.2,30.2,30.5,29.8,29.8,30.5,30.4,30.1,30.4,30.9,30.4,30.5,30.8,30.9,30.2],[31.0,31.0,31.1,31.1,31.1,31.0,31.0,30.9,30.9,30.7,30.7,30.3,29.9,29.7,28.4,28.9,28.3,27.2,26.6,25.7,25.2,24.0,22.9,23.1,22.7,22.8,22.2,22.5,22.5,22.6,22.9,23.4,24.4,25.2,25.8,26.0,26.6,26.7,25.6,25.5,24.8,23.8,22.2,20.1,19.0,17.4,15.9,14.8,12.9,11.4,10.0,8.7,8.9,8.3,7.0,6.4,6.8,6.8,5.0,4.6,5.8,5.3,3.8,4.6,4.1,4.0,3.8,2.6,1.6,1.1,0.8,1.3,2.8,5.7,7.0,8.1,8.0,9.8,10.3,9.8,11.5,14.0,15.1,17.9,18.7,21.1,22.2,24.1,24.2,26.2,25.7,27.3,27.6,28.4,27.3,27.4,26.6,26.7,26.1,26.6,26.0,26.2,26.1,26.7,26.6,26.9,27.3,26.9,27.6,28.4,28.2,28.1,28.7,27.7,28.6,28.1,28.8,28.8,29.3,29.6,29.8,30.2,30.2,30.3,30.5,30.4,30.7,30.8,30.8,30.8,30.9,31.1,31.0,30.9,30.9,31.0,31.1,31.2,31.2,31.2,31.2,31.2,31.3,31.3,31.4,31.4,31.5,31.5,31.5,31.5,31.5,31.5,31.4,31.4,31.4,31.3,31.2,31.2,31.0,31.1,31.0,31.0,30.9,30.8,30.9,30.8,30.5,30.5,30.3,30.1,29.9,29.6,29.1,29.5,28.5,29.1,29.6,29.7,30.1,30.4,30.6,30.2,30.6,29.6,29.9,30.4,30.3,29.7,30.1,30.2,30.2,29.6,30.1,30.5,30.1,30.0,30.3,30.5,30.3,30.4,30.7,30.5,30.6,30.7,30.8,30.3],[31.0,31.1,31.1,31.2,31.2,31.1,31.1,30.9,30.9,30.7,30.6,30.3,29.7,29.5,27.9,28.5,27.9,26.6,26.0,25.4,24.9,23.9,22.6,22.7,22.3,22.4,22.1,22.1,22.3,22.4,22.7,23.3,24.0,24.9,25.6,25.9,27.0,26.3,25.0,25.1,24.0,23.2,21.3,19.3,18.4,17.0,15.6,14.9,12.4,10.7,9.6,7.8,8.9,7.9,6.5,6.3,6.6,6.8,5.5,4.3,6.4,5.8,4.0,5.4,4.9,5.1,3.8,2.7,2.0,2.2,1.3,0.8,2.1,4.0,6.3,6.9,7.4,10.1,10.5,9.9,11.6,14.5,15.3,17.5,18.1,20.3,22.1,23.0,23.8,25.3,25.4,27.0,27.3,28.3,27.2,27.1,26.4,26.5,25.9,26.5,26.4,26.5,26.6,26.9,27.3,26.9,27.8,27.5,28.1,28.6,28.4,28.6,28.8,27.9,29.0,28.4,29.0,29.0,29.7,30.0,30.0,30.3,30.4,30.4,30.6,30.6,30.8,30.9,31.0,31.0,31.0,31.2,31.1,31.0,31.0,31.1,31.1,31.3,31.3,31.3,31.3,31.3,31.4,31.4,31.5,31.5,31.5,31.5,31.5,31.5,31.5,31.5,31.4,31.4,31.4,31.4,31.3,31.3,31.1,31.2,31.0,31.1,30.9,30.9,30.9,30.8,30.7,30.6,30.3,30.2,30.0,29.7,29.0,29.5,28.3,29.2,29.5,29.9,30.3,30.4,30.5,30.2,30.4,29.6,29.9,30.5,30.1,29.5,30.3,30.3,30.3,29.6,30.3,30.5,30.1,30.2,30.4,30.5,30.3,30.6,30.8,30.5,30.6,30.9,30.9,30.3],[31.1,31.1,31.2,31.3,31.2,31.2,31.1,31.1,31.1,30.9,30.8,30.6,30.2,30.1,29.2,29.8,29.1,28.4,28.1,27.2,26.7,26.1,24.6,25.2,24.2,24.5,24.8,24.6,25.2,25.2,25.8,25.9,26.8,27.4,27.9,28.0,28.6,28.3,27.0,27.2,26.0,25.6,24.1,23.2,22.0,22.0,19.9,19.7,17.2,16.3,13.5,13.1,13.1,15.2,11.6,9.0,11.2,12.5,8.9,7.9,11.4,9.5,6.8,9.1,9.9,9.8,7.7,6.2,5.0,5.6,3.3,1.8,0.8,2.1,4.6,6.0,7.1,9.5,11.5,10.6,11.5,15.2,16.5,19.4,20.3,22.8,23.6,24.1,25.1,26.9,26.5,27.6,28.6,28.8,27.9,27.9,27.3,27.3,26.8,27.1,26.7,27.0,26.9,27.6,27.5,27.5,28.0,27.6,28.3,28.9,28.6,28.7,29.0,27.9,29.2,28.8,29.3,29.3,29.8,30.2,30.2,30.5,30.6,30.5,30.8,30.7,30.9,31.0,31.0,31.1,31.1,31.3,31.2,31.0,31.0,31.1,31.2,31.3,31.3,31.3,31.4,31.4,31.5,31.4,31.6,31.5,31.6,31.6,31.6,31.6,31.6,31.6,31.5,31.5,31.4,31.4,31.3,31.3,31.2,31.2,31.2,31.3,31.1,31.1,31.1,31.0,30.7,30.7,30.5,30.5,30.4,30.2,29.4,30.0,28.5,29.6,29.8,30.1,30.0,30.6,30.7,30.3,30.8,29.8,30.2,30.6,30.4,30.0,30.2,30.4,30.3,29.9,30.2,30.6,30.5,30.6,30.8,30.8,30.7,30.9,31.1,30.9,31.0,31.1,31.3,31.0],[31.2,31.2,31.2,31.4,31.3,31.2,31.2,31.2,31.1,31.0,30.8,30.7,30.3,30.3,29.7,30.1,29.6,29.0,28.9,28.2,27.8,27.3,25.8,26.4,25.9,25.9,26.5,25.8,26.8,26.5,27.1,27.3,27.9,28.2,28.5,28.5,28.7,28.4,27.4,27.6,26.4,26.4,25.6,24.4,24.3,24.5,23.2,21.6,20.3,19.2,16.1,17.6,18.0,20.5,16.8,12.7,17.1,18.3,13.9,11.1,17.6,16.5,11.1,14.2,12.9,13.8,12.0,8.0,7.8,8.8,8.1,4.9,2.2,0.8,2.2,3.7,6.1,8.1,9.5,9.1,11.5,15.3,17.2,20.0,21.3,23.1,23.7,24.4,25.2,26.8,26.3,27.8,27.9,28.8,27.9,27.4,27.0,27.2,27.0,27.3,27.4,27.7,27.5,28.2,28.0,27.9,28.7,28.1,28.7,29.2,29.1,29.1,29.3,28.5,29.3,29.1,29.5,29.4,29.9,30.2,30.3,30.5,30.6,30.6,30.8,30.7,30.9,31.0,31.0,31.0,31.1,31.3,31.2,31.1,31.1,31.2,31.3,31.4,31.4,31.4,31.5,31.5,31.6,31.5,31.6,31.6,31.6,31.6,31.7,31.6,31.6,31.6,31.6,31.5,31.5,31.5,31.4,31.4,31.4,31.4,31.4,31.4,31.3,31.3,31.4,31.3,31.0,31.0,30.8,30.8,30.7,30.5,30.0,30.4,29.3,30.0,30.2,30.3,30.3,30.7,31.0,30.6,30.8,30.3,30.4,30.7,30.6,30.2,30.5,30.5,30.5,30.4,30.1,30.8,30.9,30.7,31.0,30.9,31.0,31.0,31.2,31.1,31.2,31.2,31.4,31.2],[31.2,31.2,31.3,31.4,31.4,31.3,31.2,31.2,31.2,31.0,30.8,30.7,30.6,30.5,29.7,30.3,29.9,29.4,29.3,28.7,28.1,27.8,26.0,26.9,25.9,26.5,27.0,26.0,27.1,26.6,27.4,27.2,28.3,28.2,28.6,28.5,28.8,28.5,27.5,27.8,26.5,26.7,25.8,24.6,24.2,23.7,22.6,21.1,19.6,18.8,13.9,15.3,15.7,18.9,15.6,10.9,15.0,17.3,12.1,10.9,17.9,14.9,12.3,16.7,15.7,16.7,14.4,10.7,10.5,9.2,9.0,8.5,4.1,1.7,0.8,2.7,5.3,6.9,9.0,9.5,10.2,13.5,13.8,19.3,19.9,22.7,23.6,24.7,25.7,26.8,26.6,27.9,28.5,28.9,28.3,27.9,27.4,27.8,27.5,27.6,27.7,28.0,27.8,28.4,28.0,28.1,28.9,28.3,28.8,29.5,29.4,29.4,29.6,28.9,29.7,29.5,29.7,29.8,30.1,30.4,30.4,30.6,30.7,30.6,30.9,30.8,30.9,31.1,31.1,31.1,31.2,31.3,31.3,31.2,31.2,31.3,31.4,31.5,31.5,31.5,31.5,31.5,31.6,31.5,31.6,31.6,31.6,31.6,31.7,31.7,31.7,31.6,31.6,31.5,31.5,31.5,31.4,31.4,31.4,31.4,31.4,31.5,31.3,31.4,31.4,31.3,31.1,31.1,31.0,31.0,30.9,30.8,30.2,30.7,29.6,30.4,30.5,30.7,30.8,30.9,31.1,31.0,31.0,30.6,30.8,31.0,30.9,30.8,30.7,30.8,30.8,30.6,30.6,31.0,31.0,30.9,31.0,31.1,31.1,31.2,31.3,31.2,31.2,31.3,31.4,31.3],[31.2,31.2,31.3,31.4,31.2,31.2,31.2,31.2,31.1,30.9,30.8,30.7,30.3,30.4,29.5,30.1,29.6,29.0,28.6,28.0,27.7,27.2,25.4,26.2,25.4,25.8,26.4,25.3,26.7,25.9,26.8,26.7,27.8,27.8,28.3,28.2,29.0,28.5,27.2,27.4,26.0,26.3,25.2,23.7,23.6,22.8,21.9,19.7,17.9,17.9,15.8,16.6,15.8,19.6,16.1,12.6,16.0,17.7,14.1,12.8,17.6,16.6,15.7,17.9,17.0,18.1,16.7,12.9,12.7,11.8,11.5,9.5,7.4,3.3,1.8,0.8,2.1,3.9,5.8,6.5,9.5,11.4,12.2,16.7,17.1,20.4,21.3,23.8,24.6,26.2,25.9,27.1,27.6,28.2,27.5,27.1,26.4,27.0,26.7,27.2,27.2,27.6,27.4,28.3,27.9,27.9,28.6,28.1,28.7,29.5,29.4,29.4,29.6,28.9,29.7,29.1,29.6,29.4,29.9,30.1,30.3,30.5,30.5,30.5,30.8,30.7,31.0,31.0,31.1,31.0,31.2,31.3,31.3,31.1,31.3,31.2,31.4,31.5,31.5,31.5,31.6,31.6,31.6,31.6,31.6,31.6,31.7,31.7,31.7,31.6,31.7,31.6,31.6,31.6,31.5,31.5,31.4,31.4,31.4,31.5,31.5,31.5,31.4,31.4,31.4,31.4,31.2,31.1,31.2,31.1,31.0,30.9,30.6,30.8,30.1,30.6,30.7,30.8,30.9,31.0,31.2,31.0,31.1,30.6,30.8,31.0,30.9,30.7,30.9,30.9,30.9,30.6,30.7,31.1,31.0,31.0,31.0,31.0,31.1,31.2,31.3,31.2,31.2,31.3,31.4,31.2],[31.0,31.1,31.1,31.2,31.1,31.1,31.0,31.0,31.0,30.8,30.5,30.5,30.0,30.2,29.1,29.9,29.3,28.6,28.2,27.7,27.0,26.7,24.8,25.7,24.9,25.3,25.7,25.1,26.3,25.3,26.3,26.1,27.5,27.6,27.8,27.8,28.4,27.7,26.4,26.6,25.3,25.1,23.9,22.5,22.2,21.0,19.9,18.2,16.5,16.0,14.2,14.4,14.2,18.3,14.8,12.0,15.7,17.3,14.4,13.2,17.9,16.9,15.9,19.1,18.1,18.9,17.4,13.7,13.6,12.3,11.5,9.9,8.4,6.5,5.2,2.6,0.8,1.8,3.2,4.3,6.2,8.5,9.5,12.6,15.1,17.8,19.1,21.3,22.9,24.6,24.6,26.2,26.9,27.7,26.9,26.1,25.6,26.3,26.2,26.7,26.8,27.3,27.0,28.0,27.7,27.7,28.7,27.8,28.5,29.3,29.2,29.1,29.2,28.3,29.3,28.7,29.3,29.1,29.8,29.9,29.9,30.2,30.3,30.4,30.7,30.6,30.8,30.9,31.0,30.9,31.1,31.2,31.2,31.0,31.2,31.1,31.3,31.4,31.5,31.4,31.5,31.5,31.6,31.5,31.6,31.6,31.6,31.6,31.7,31.6,31.6,31.6,31.6,31.6,31.4,31.5,31.5,31.4,31.4,31.4,31.4,31.4,31.2,31.2,31.3,31.4,31.1,31.2,31.1,31.0,30.9,30.8,30.5,30.7,29.5,30.1,30.4,30.6,30.7,30.9,31.1,30.9,30.9,30.5,30.4,30.9,30.7,30.5,30.5,30.8,30.7,30.5,30.7,31.0,31.1,30.8,31.0,31.0,31.2,31.1,31.3,31.2,31.2,31.2,31.4,31.3],[31.1,31.2,31.2,31.3,31.1,31.1,31.1,31.1,31.0,30.8,30.6,30.6,30.3,30.2,29.4,29.7,29.4,29.0,28.4,27.7,27.6,26.6,24.6,25.5,24.7,25.0,25.6,24.6,26.1,25.2,26.3,26.1,27.3,27.2,27.5,27.6,28.1,27.4,26.1,26.5,25.4,24.5,24.0,22.8,21.8,20.5,19.7,17.8,16.6,16.9,12.2,14.9,14.6,18.7,14.5,11.9,16.3,17.4,14.9,13.4,18.1,17.8,17.4,20.1,19.5,20.6,17.8,14.5,15.5,13.0,11.8,10.8,8.4,6.4,6.0,3.9,1.8,0.8,2.1,2.7,5.6,7.3,9.0,11.2,13.3,16.8,17.4,19.4,20.5,23.3,23.5,25.5,25.3,27.0,25.7,25.2,25.0,26.1,25.3,26.7,26.3,27.1,26.8,28.0,27.7,27.8,28.4,28.1,28.6,29.3,29.1,29.0,29.2,28.6,29.2,28.7,29.2,29.1,29.7,29.7,29.8,30.1,30.2,30.3,30.7,30.5,30.8,30.9,30.9,30.9,31.1,31.2,31.2,31.1,31.2,31.1,31.3,31.4,31.4,31.5,31.5,31.5,31.6,31.5,31.6,31.6,31.6,31.6,31.7,31.6,31.6,31.6,31.6,31.6,31.5,31.5,31.5,31.4,31.4,31.4,31.4,31.4,31.3,31.3,31.4,31.3,31.1,31.1,30.9,31.0,30.9,30.8,30.6,30.6,30.0,30.4,30.5,30.8,31.0,31.0,31.2,31.0,31.0,30.8,30.7,31.0,30.9,30.6,30.7,30.9,30.7,30.3,30.7,31.0,31.1,31.0,31.1,31.0,31.2,31.1,31.3,31.2,31.2,31.3,31.4,31.2],[31.1,31.1,31.1,31.2,31.1,31.1,31.0,31.0,30.9,30.8,30.5,30.5,30.1,30.1,29.5,29.7,29.5,28.8,28.6,27.8,27.4,26.7,24.7,25.8,25.1,25.2,25.8,24.9,26.2,25.4,26.3,26.2,27.3,27.4,27.8,27.6,27.9,27.4,26.4,26.5,25.1,24.5,23.7,21.9,21.0,19.3,18.9,17.0,15.6,15.2,13.6,14.7,15.1,18.4,15.9,13.9,16.8,19.0,16.6,15.5,19.0,19.2,17.2,20.8,20.0,21.2,19.4,16.0,16.3,13.7,13.2,11.6,10.0,7.5,7.3,5.8,3.3,1.6,0.8,2.1,3.5,5.7,6.9,9.6,11.6,14.8,16.2,18.8,20.2,22.6,22.7,24.7,25.0,26.6,25.1,25.0,25.0,25.8,25.2,26.8,26.3,27.1,26.9,28.0,27.7,27.7,28.6,28.2,28.7,29.3,29.1,29.2,29.3,28.5,29.3,28.9,29.2,29.0,29.7,29.6,29.7,30.0,30.1,30.2,30.6,30.5,30.7,30.8,30.9,30.9,31.1,31.2,31.2,31.0,31.2,31.1,31.3,31.4,31.4,31.5,31.5,31.4,31.6,31.5,31.6,31.6,31.6,31.6,31.7,31.6,31.6,31.6,31.6,31.6,31.5,31.5,31.5,31.4,31.4,31.4,31.4,31.4,31.4,31.3,31.4,31.4,31.1,31.1,31.0,31.1,31.0,30.9,30.7,30.7,30.1,30.5,30.7,30.8,30.9,31.0,31.2,31.1,31.0,30.8,30.8,31.0,30.9,30.7,30.7,31.0,30.9,30.6,30.8,31.2,31.2,31.0,31.2,31.1,31.2,31.2,31.3,31.2,31.3,31.3,31.4,31.2],[31.0,31.1,31.1,31.2,31.2,31.1,31.1,31.0,31.0,30.8,30.7,30.6,30.2,30.2,29.5,29.8,29.5,29.1,28.7,28.1,27.5,26.9,25.2,25.9,25.5,25.7,26.0,25.2,26.4,25.5,26.4,26.5,27.1,27.4,27.5,27.4,27.9,27.2,25.9,26.4,24.8,24.5,23.3,22.3,21.2,19.6,19.3,17.7,15.8,15.6,13.7,14.4,14.7,18.2,15.8,13.3,16.4,17.7,16.1,15.9,18.4,18.6,17.9,20.8,20.0,21.3,19.3,16.6,16.4,15.5,14.5,12.6,10.9,9.1,9.6,7.9,5.1,3.4,1.8,0.8,2.0,3.6,5.9,9.7,10.7,13.7,16.4,19.9,20.2,22.9,23.6,25.4,25.7,27.0,25.6,25.1,24.2,25.4,24.9,26.5,26.0,27.0,26.5,27.9,27.2,27.4,28.3,27.8,28.3,28.9,29.1,28.8,28.9,28.2,28.8,28.5,28.8,28.9,29.2,29.5,29.5,29.9,30.1,30.2,30.4,30.4,30.7,30.9,30.8,31.0,31.0,31.3,31.2,31.0,31.2,31.1,31.3,31.4,31.4,31.4,31.4,31.4,31.5,31.5,31.6,31.6,31.6,31.6,31.7,31.6,31.7,31.7,31.6,31.5,31.4,31.4,31.4,31.3,31.2,31.2,31.3,31.2,31.2,31.1,31.3,31.2,31.0,31.0,31.0,31.0,30.9,30.8,30.6,30.7,30.1,30.5,30.7,30.8,31.0,31.0,31.1,31.2,31.1,30.9,30.9,31.1,31.0,30.9,30.9,31.0,30.9,30.6,30.7,30.9,31.3,30.8,31.1,31.2,31.3,31.2,31.4,31.3,31.3,31.3,31.5,31.4],[31.1,31.2,31.2,31.3,31.2,31.1,31.1,31.0,31.0,30.9,30.6,30.6,30.2,30.3,29.7,30.0,29.8,29.1,28.9,28.2,27.4,27.0,25.4,26.0,25.4,25.3,26.1,25.1,26.5,25.0,26.5,26.1,27.4,27.4,27.5,27.6,28.2,27.4,26.1,26.8,25.1,24.9,23.5,22.1,20.9,19.4,19.1,17.1,15.2,15.5,13.4,14.8,14.2,18.7,16.0,13.7,17.1,18.7,17.5,17.4,19.6,20.4,19.8,23.0,22.3,22.6,20.6,18.9,17.8,17.2,15.4,14.2,13.2,10.5,10.7,9.6,7.5,6.3,4.2,2.1,0.8,2.4,3.8,6.8,8.9,12.6,15.5,17.4,18.1,20.5,21.8,24.0,23.9,25.9,24.8,24.4,24.3,25.4,25.2,26.5,25.7,27.1,26.2,27.5,27.2,27.5,28.2,27.9,28.6,28.8,29.3,29.1,29.2,28.6,28.8,28.8,28.9,28.9,29.4,29.7,29.7,30.0,30.1,30.3,30.5,30.4,30.7,30.8,30.8,30.7,31.0,31.1,31.1,31.0,31.2,31.2,31.3,31.5,31.5,31.5,31.5,31.5,31.6,31.6,31.6,31.6,31.6,31.6,31.7,31.6,31.7,31.7,31.6,31.6,31.5,31.6,31.5,31.5,31.4,31.5,31.5,31.5,31.4,31.4,31.4,31.3,31.2,31.2,31.1,31.0,31.0,31.0,30.8,30.9,30.3,30.5,30.9,30.9,31.1,31.1,31.2,31.3,31.1,31.0,31.0,31.1,31.1,31.0,30.9,31.1,31.0,30.8,31.0,31.0,31.3,30.9,31.1,31.2,31.3,31.3,31.3,31.3,31.4,31.3,31.4,31.4],[31.2,31.2,31.3,31.4,31.3,31.3,31.2,31.2,31.1,31.0,30.8,30.8,30.5,30.4,30.0,30.2,30.1,29.4,29.1,28.5,28.1,27.6,26.1,26.6,26.2,25.7,26.6,25.3,27.0,25.3,26.7,26.4,27.8,27.5,27.5,27.7,28.1,27.3,26.0,26.6,24.9,24.8,23.4,21.8,21.0,18.9,18.9,17.0,16.3,16.5,14.3,15.9,17.3,20.2,18.0,16.2,19.5,20.8,18.5,19.1,22.0,22.1,21.2,23.8,23.5,24.1,22.6,20.6,20.3,19.8,17.5,17.0,15.9,13.2,12.3,10.5,7.9,7.4,6.6,4.1,2.2,0.8,2.5,3.9,7.5,9.3,11.0,14.2,15.4,20.1,20.2,22.5,23.0,24.6,23.9,23.6,23.4,25.1,24.4,26.2,26.1,27.1,26.7,27.9,27.5,27.7,28.3,28.2,28.7,29.2,29.1,29.0,29.3,28.4,29.0,28.6,28.9,28.6,29.4,29.5,29.6,29.9,30.1,30.1,30.5,30.4,30.7,30.7,30.8,30.8,31.0,31.1,31.2,31.1,31.2,31.2,31.3,31.5,31.5,31.5,31.5,31.5,31.6,31.6,31.6,31.6,31.6,31.6,31.7,31.6,31.7,31.6,31.6,31.6,31.5,31.6,31.5,31.5,31.4,31.5,31.5,31.5,31.4,31.4,31.5,31.5,31.2,31.3,31.2,31.2,31.2,31.1,30.9,30.9,30.5,30.7,30.9,30.9,31.1,31.1,31.2,31.2,31.2,31.0,31.0,31.2,31.1,31.1,31.1,31.2,31.1,30.9,31.1,31.3,31.3,31.1,31.3,31.3,31.4,31.3,31.4,31.4,31.4,31.4,31.5,31.4],[31.1,31.2,31.2,31.3,31.2,31.2,31.1,31.1,31.1,31.0,30.7,30.9,30.6,30.6,30.2,30.4,30.3,30.0,29.7,29.1,28.6,28.0,26.6,27.0,26.8,26.5,27.1,26.3,27.2,25.5,27.1,26.6,27.8,27.8,27.7,27.8,28.6,27.3,26.0,26.5,24.9,24.6,23.2,21.8,20.5,18.7,18.6,17.7,16.1,17.1,15.8,17.0,18.4,21.8,19.1,18.1,20.9,21.8,20.3,21.5,22.9,23.4,22.4,24.5,24.1,23.9,23.3,22.2,21.4,21.5,19.3,18.8,17.9,15.0,13.6,12.3,9.6,9.2,8.3,7.6,4.4,2.2,0.8,2.1,4.2,6.7,9.4,11.8,13.7,18.2,19.0,22.5,22.9,24.9,23.7,23.6,23.3,24.3,24.3,26.0,25.5,26.5,25.9,27.7,26.8,27.7,28.4,28.2,28.7,29.2,29.3,29.1,29.2,28.8,29.0,28.9,28.9,29.0,29.4,29.6,29.5,29.8,30.0,30.1,30.4,30.3,30.6,30.7,30.7,30.7,30.9,31.1,31.1,30.9,31.1,31.1,31.3,31.4,31.4,31.5,31.5,31.5,31.5,31.5,31.6,31.6,31.6,31.6,31.7,31.7,31.7,31.7,31.6,31.6,31.5,31.5,31.5,31.5,31.5,31.5,31.5,31.5,31.4,31.4,31.5,31.4,31.3,31.3,31.2,31.2,31.2,31.1,30.8,30.9,30.3,30.6,30.8,30.9,31.1,31.0,31.2,31.2,31.2,31.0,31.0,31.2,31.1,31.1,31.0,31.2,31.1,31.1,31.1,31.2,31.4,31.1,31.3,31.4,31.4,31.4,31.4,31.4,31.4,31.4,31.5,31.5],[31.2,31.2,31.3,31.4,31.3,31.3,31.2,31.2,31.2,31.1,30.9,31.0,30.9,30.7,30.5,30.6,30.5,30.4,30.1,29.7,29.4,29.0,27.6,27.9,27.6,27.1,27.9,27.0,27.7,26.3,27.7,27.1,27.8,27.7,27.8,27.6,28.2,27.3,26.1,26.7,25.0,24.2,22.9,20.3,20.2,18.3,18.8,17.7,16.8,18.5,17.3,18.7,20.6,22.6,21.4,20.8,22.9,23.1,22.6,23.3,24.9,25.4,24.2,26.0,26.5,25.8,25.4,24.0,23.3,22.9,21.6,21.8,20.3,18.0,17.2,16.8,13.3,12.6,10.9,9.6,8.8,5.0,2.4,0.8,2.3,4.0,6.1,7.6,9.8,14.2,13.7,18.0,18.8,22.1,21.4,21.0,21.6,23.3,23.1,24.9,24.9,26.1,25.5,27.1,26.7,27.6,28.2,28.1,28.6,29.0,29.2,28.8,29.3,28.5,28.8,28.5,28.7,28.5,29.1,29.4,29.2,29.5,29.7,30.0,30.0,30.2,30.4,30.7,30.6,30.9,30.9,31.2,31.1,31.1,31.1,31.2,31.3,31.5,31.4,31.5,31.5,31.5,31.6,31.6,31.6,31.6,31.6,31.7,31.7,31.7,31.7,31.7,31.7,31.6,31.6,31.6,31.5,31.5,31.5,31.6,31.5,31.5,31.4,31.4,31.5,31.5,31.4,31.4,31.2,31.2,31.3,31.1,31.0,31.1,30.7,30.9,31.1,31.0,31.3,31.2,31.3,31.4,31.3,31.2,31.1,31.3,31.2,31.2,31.2,31.2,31.1,31.2,31.2,31.3,31.4,31.3,31.3,31.4,31.4,31.4,31.5,31.5,31.5,31.4,31.6,31.5],[31.3,31.4,31.4,31.4,31.3,31.3,31.2,31.2,31.1,31.1,30.9,30.9,30.8,30.7,30.5,30.6,30.5,30.2,30.0,29.5,29.1,28.6,27.3,27.5,26.7,26.3,27.0,25.9,26.9,25.1,27.0,25.8,27.5,26.7,27.1,26.9,27.3,26.6,25.4,25.5,24.2,23.0,21.8,20.4,19.7,18.8,17.9,18.0,17.1,18.7,18.4,19.4,21.0,23.3,21.2,21.2,23.2,23.7,23.0,23.5,25.3,25.7,25.1,27.0,27.1,27.0,25.9,25.2,23.7,23.4,22.2,21.7,20.8,18.7,17.7,17.9,14.9,14.3,13.8,12.3,10.4,7.1,3.9,2.3,0.8,3.0,4.5,7.0,9.1,10.9,12.4,16.0,16.1,19.9,20.0,19.8,20.9,22.4,22.4,24.4,24.2,25.3,24.5,26.6,26.0,27.6,28.1,28.1,28.6,28.9,28.9,28.8,29.1,28.5,28.6,28.5,28.7,28.7,28.9,29.3,29.0,29.4,29.6,30.0,30.2,30.3,30.5,30.5,30.7,30.7,31.0,31.0,31.1,31.0,31.2,31.2,31.3,31.4,31.5,31.5,31.5,31.5,31.6,31.6,31.6,31.6,31.6,31.7,31.7,31.6,31.7,31.7,31.7,31.7,31.6,31.6,31.6,31.6,31.5,31.6,31.6,31.5,31.5,31.5,31.5,31.5,31.3,31.4,31.3,31.3,31.3,31.2,31.1,31.1,30.8,30.8,31.1,31.1,31.3,31.3,31.3,31.4,31.3,31.2,31.2,31.4,31.2,31.3,31.3,31.3,31.3,31.3,31.3,31.4,31.4,31.3,31.4,31.5,31.5,31.4,31.5,31.5,31.5,31.5,31.5,31.4],[31.3,31.4,31.4,31.5,31.4,31.4,31.3,31.4,31.3,31.2,31.1,31.1,31.0,30.9,30.8,30.9,30.8,30.5,30.2,30.1,29.8,29.5,28.7,28.8,28.4,27.8,28.5,27.4,28.2,26.6,28.1,27.2,28.3,27.7,27.5,27.2,27.5,26.5,25.5,25.1,24.0,22.8,21.9,20.6,20.2,19.0,19.3,19.7,19.2,20.9,20.5,22.2,23.5,24.8,23.7,23.5,24.8,25.5,24.4,25.6,26.9,26.7,26.1,27.9,27.6,28.2,27.2,26.6,25.7,25.4,24.4,24.1,23.5,21.6,20.0,19.8,16.4,16.1,15.5,14.2,12.9,9.0,7.0,4.1,2.1,0.8,2.6,4.6,6.0,8.7,9.0,12.5,13.7,17.9,18.4,18.9,19.2,21.6,22.6,23.7,23.9,25.2,24.5,26.8,26.5,27.4,28.1,28.2,28.6,29.1,28.9,28.9,29.0,28.2,28.6,28.0,28.4,28.2,28.7,28.8,28.8,29.1,29.4,29.5,30.0,29.9,30.4,30.4,30.6,30.8,30.9,31.1,31.0,31.0,31.1,31.2,31.3,31.5,31.4,31.5,31.5,31.5,31.5,31.6,31.6,31.6,31.6,31.7,31.7,31.6,31.7,31.6,31.6,31.6,31.6,31.6,31.5,31.5,31.5,31.5,31.5,31.5,31.5,31.5,31.4,31.5,31.4,31.5,31.4,31.4,31.4,31.4,31.2,31.3,31.1,31.1,31.2,31.1,31.3,31.3,31.3,31.3,31.3,31.2,31.2,31.4,31.2,31.3,31.3,31.4,31.2,31.1,31.3,31.2,31.5,31.4,31.4,31.5,31.5,31.4,31.5,31.5,31.5,31.5,31.5,31.5],[31.3,31.3,31.4,31.4,31.3,31.3,31.3,31.3,31.3,31.1,30.9,31.0,30.8,30.8,30.6,30.8,30.6,30.4,30.1,29.9,29.7,29.1,28.3,28.3,27.8,27.5,27.9,27.1,27.7,26.0,27.4,26.3,27.8,26.7,27.0,26.5,27.2,25.8,24.5,24.5,23.7,22.2,21.7,21.2,19.8,19.1,18.9,20.1,19.4,21.5,20.9,22.6,23.7,24.9,24.0,23.3,24.5,25.0,24.1,24.4,26.7,27.0,25.9,28.6,27.9,28.3,28.0,26.8,26.3,25.8,24.4,24.8,23.6,22.1,21.6,20.4,18.8,17.4,16.2,14.8,15.3,12.5,10.0,6.3,4.2,2.3,0.8,2.3,3.9,6.4,7.5,10.3,11.5,14.3,15.6,16.5,17.8,20.5,21.1,23.4,23.2,24.4,23.9,26.4,26.5,27.3,27.7,27.9,28.5,28.9,28.9,28.9,28.8,28.0,28.4,27.7,28.0,27.9,28.5,28.6,28.5,28.9,29.0,29.4,29.8,29.9,30.3,30.3,30.6,30.6,30.9,31.0,31.1,30.9,31.2,31.2,31.4,31.5,31.5,31.5,31.5,31.6,31.6,31.6,31.6,31.6,31.6,31.7,31.7,31.7,31.7,31.7,31.6,31.7,31.6,31.6,31.5,31.6,31.5,31.6,31.6,31.5,31.5,31.5,31.5,31.5,31.4,31.5,31.4,31.5,31.4,31.4,31.2,31.3,31.1,31.2,31.3,31.2,31.4,31.4,31.4,31.4,31.3,31.4,31.3,31.4,31.2,31.4,31.3,31.3,31.3,31.3,31.3,31.4,31.5,31.4,31.4,31.5,31.5,31.5,31.5,31.5,31.5,31.5,31.5,31.5],[31.4,31.4,31.5,31.5,31.5,31.5,31.4,31.4,31.4,31.3,31.1,31.2,31.1,31.1,30.9,30.9,30.9,30.7,30.5,30.3,30.2,29.9,29.2,29.4,28.9,28.6,29.0,28.3,28.7,27.5,28.8,28.2,28.3,28.0,27.9,27.2,27.8,26.8,25.9,25.0,24.1,22.3,22.5,21.0,21.2,20.6,20.8,21.0,21.0,23.0,23.4,24.0,25.5,25.9,25.7,25.3,26.5,26.5,26.5,26.8,28.3,28.4,28.0,29.5,29.4,29.4,29.1,27.9,28.1,28.1,26.9,26.0,26.3,25.0,24.0,23.6,21.1,20.6,18.7,17.9,16.3,14.8,11.2,8.9,7.1,4.5,2.1,0.8,2.0,3.7,5.0,7.0,8.5,11.2,14.1,14.7,16.6,20.1,21.2,23.0,23.5,23.9,23.0,25.9,26.0,27.4,28.0,28.1,28.7,29.3,29.2,28.9,29.2,28.1,28.6,27.7,28.0,27.9,28.6,28.8,28.5,29.1,29.2,29.5,29.6,29.9,30.1,30.4,30.5,30.8,30.9,31.0,31.0,30.9,31.1,31.2,31.3,31.5,31.5,31.5,31.5,31.6,31.6,31.6,31.6,31.6,31.7,31.7,31.7,31.7,31.7,31.7,31.6,31.7,31.6,31.6,31.6,31.6,31.6,31.6,31.6,31.6,31.5,31.5,31.5,31.6,31.4,31.5,31.5,31.5,31.5,31.5,31.4,31.4,31.3,31.4,31.3,31.3,31.5,31.4,31.5,31.4,31.5,31.3,31.3,31.4,31.3,31.4,31.4,31.3,31.3,31.4,31.3,31.5,31.5,31.4,31.4,31.5,31.5,31.4,31.5,31.5,31.5,31.5,31.6,31.5],[31.4,31.5,31.5,31.5,31.5,31.5,31.4,31.4,31.4,31.3,31.1,31.2,31.0,31.0,30.9,31.0,30.9,30.8,30.5,30.4,30.3,29.9,29.4,29.4,29.1,28.5,29.1,28.2,28.8,27.3,28.5,27.7,28.3,27.6,27.6,27.2,27.4,26.1,25.3,24.6,24.0,22.3,22.5,21.1,21.1,20.2,20.6,21.2,21.1,23.2,23.9,24.4,25.6,26.1,25.5,25.1,26.8,26.7,26.1,26.8,28.1,27.9,28.1,29.2,29.1,29.3,28.9,27.9,28.1,27.8,27.3,26.5,26.4,25.0,24.5,25.9,22.7,21.2,20.4,20.1,15.9,14.3,11.7,8.4,9.3,6.4,3.8,1.9,0.8,1.7,3.2,4.5,7.0,9.2,10.6,12.5,13.6,16.9,18.4,20.8,21.8,23.4,23.3,25.8,26.0,27.4,28.1,28.3,28.9,29.5,29.4,29.2,29.2,28.2,28.4,27.7,28.0,27.8,28.3,28.7,28.4,28.9,29.0,29.4,29.6,29.9,30.0,30.4,30.5,30.8,30.9,31.1,31.0,31.0,31.1,31.2,31.3,31.5,31.5,31.5,31.5,31.6,31.6,31.6,31.6,31.7,31.7,31.7,31.7,31.7,31.7,31.7,31.7,31.7,31.6,31.6,31.6,31.6,31.6,31.6,31.6,31.6,31.6,31.6,31.6,31.6,31.5,31.5,31.5,31.5,31.5,31.5,31.4,31.4,31.4,31.4,31.4,31.4,31.5,31.4,31.5,31.5,31.5,31.4,31.4,31.4,31.3,31.4,31.4,31.4,31.3,31.4,31.3,31.4,31.5,31.4,31.4,31.5,31.6,31.4,31.5,31.6,31.6,31.5,31.6,31.6],[31.4,31.5,31.5,31.5,31.5,31.5,31.4,31.4,31.4,31.3,31.1,31.2,31.1,31.1,30.9,31.0,30.9,30.8,30.6,30.5,30.4,30.3,29.9,29.9,29.5,28.8,29.4,28.8,28.9,28.0,28.9,28.1,28.6,27.5,27.7,26.8,27.2,26.1,25.2,24.1,23.5,21.9,22.0,21.5,21.1,21.7,21.5,22.5,22.4,24.3,24.8,25.9,26.4,27.4,26.6,26.4,28.1,28.4,27.8,27.9,28.9,29.1,28.8,29.6,29.5,29.8,29.6,28.6,28.8,28.8,28.0,27.6,27.0,25.7,25.3,25.3,22.7,22.2,22.0,21.2,20.2,16.8,14.6,11.4,10.3,9.0,7.2,3.5,2.1,0.8,2.2,3.6,5.7,7.0,8.3,10.6,13.0,16.0,17.4,19.6,21.1,22.8,22.5,24.1,24.4,25.5,26.9,27.4,28.3,29.0,28.8,28.9,28.6,27.5,27.7,26.8,27.5,27.1,27.9,28.0,28.2,28.6,28.7,29.0,29.3,29.6,29.9,30.1,30.3,30.5,30.7,30.8,30.8,30.8,31.0,31.0,31.2,31.4,31.4,31.5,31.5,31.6,31.6,31.6,31.6,31.6,31.6,31.7,31.7,31.7,31.7,31.7,31.6,31.7,31.6,31.6,31.6,31.6,31.6,31.6,31.6,31.6,31.6,31.6,31.6,31.6,31.5,31.6,31.5,31.6,31.5,31.5,31.4,31.4,31.3,31.4,31.4,31.4,31.5,31.5,31.5,31.4,31.5,31.4,31.3,31.5,31.3,31.4,31.4,31.4,31.4,31.4,31.4,31.5,31.5,31.5,31.5,31.6,31.6,31.5,31.5,31.6,31.6,31.6,31.6,31.6],[31.4,31.5,31.5,31.5,31.5,31.5,31.4,31.4,31.4,31.3,31.2,31.2,31.1,31.1,31.0,31.0,31.0,30.9,30.7,30.4,30.5,30.1,29.8,29.8,29.6,29.1,29.6,28.7,29.2,28.0,29.0,28.2,28.7,27.7,27.7,27.2,27.5,26.1,24.8,24.3,23.6,22.6,22.4,21.9,21.9,21.8,22.1,22.9,22.4,24.4,24.7,25.3,26.1,27.1,26.1,26.7,27.7,28.3,27.4,28.2,28.8,29.1,29.1,29.8,29.6,30.0,29.7,29.0,29.1,29.0,28.2,27.4,27.3,26.1,25.4,26.3,24.3,23.1,22.4,22.3,20.8,17.7,15.5,11.7,12.6,8.5,8.5,4.5,3.5,1.9,0.8,2.1,3.9,5.8,7.3,9.5,11.7,13.9,15.7,18.5,20.6,22.2,22.2,24.0,25.2,26.5,27.8,27.8,28.7,29.2,29.3,28.9,29.0,27.2,27.7,26.8,27.4,27.2,27.8,28.2,27.9,28.5,28.6,29.0,29.3,29.4,29.7,30.0,30.3,30.6,30.8,31.0,30.9,30.9,31.0,31.1,31.3,31.4,31.5,31.5,31.5,31.5,31.6,31.6,31.6,31.6,31.7,31.7,31.7,31.7,31.7,31.7,31.6,31.7,31.6,31.6,31.6,31.6,31.6,31.6,31.6,31.6,31.6,31.5,31.6,31.6,31.5,31.5,31.5,31.6,31.5,31.5,31.5,31.5,31.5,31.5,31.5,31.4,31.5,31.5,31.5,31.5,31.5,31.4,31.4,31.4,31.4,31.4,31.4,31.3,31.3,31.4,31.3,31.4,31.5,31.5,31.5,31.5,31.6,31.4,31.5,31.6,31.6,31.5,31.6,31.6],[31.4,31.5,31.5,31.5,31.5,31.5,31.4,31.4,31.4,31.3,31.1,31.2,31.1,31.1,31.0,31.0,30.9,30.9,30.5,30.4,30.6,30.2,30.0,30.0,29.9,29.5,29.9,29.1,29.5,28.5,29.2,28.4,28.8,27.9,28.0,27.1,27.3,26.0,25.2,24.0,23.6,22.3,22.4,22.0,22.3,22.8,22.8,23.0,23.4,25.5,25.6,26.8,27.2,28.1,27.7,27.5,28.4,29.0,28.3,28.8,29.4,29.6,29.4,30.1,29.8,30.1,29.9,29.4,29.2,29.0,28.7,28.0,27.7,26.4,25.5,26.0,24.8,24.0,23.3,23.0,21.7,19.5,18.2,13.5,13.5,10.3,9.3,6.6,4.6,3.4,1.8,0.8,2.4,3.5,5.9,8.0,9.8,11.4,14.3,16.4,19.4,20.9,21.0,22.7,24.7,26.0,27.6,27.9,28.8,29.2,29.1,29.2,28.9,27.8,27.7,26.8,27.2,26.8,27.1,27.7,27.7,28.3,28.4,28.8,29.2,29.3,29.6,29.8,30.3,30.0,30.6,30.6,30.6,30.7,30.8,30.9,31.1,31.3,31.4,31.5,31.4,31.5,31.6,31.6,31.6,31.6,31.6,31.6,31.7,31.7,31.7,31.7,31.7,31.7,31.6,31.6,31.6,31.6,31.6,31.6,31.6,31.6,31.6,31.6,31.6,31.6,31.5,31.6,31.5,31.6,31.5,31.5,31.5,31.5,31.4,31.4,31.4,31.4,31.5,31.5,31.5,31.5,31.5,31.4,31.4,31.5,31.3,31.5,31.5,31.4,31.4,31.4,31.4,31.5,31.5,31.4,31.5,31.5,31.6,31.5,31.6,31.6,31.6,31.6,31.6,31.6],[31.5,31.5,31.5,31.5,31.5,31.5,31.5,31.4,31.5,31.3,31.2,31.2,31.2,31.2,31.1,31.1,31.0,31.0,30.9,30.8,30.8,30.5,30.3,30.4,30.2,29.9,30.0,29.7,29.8,29.1,29.6,29.2,29.3,28.7,28.8,27.9,28.1,26.9,26.1,24.8,24.9,23.1,23.4,23.1,23.5,23.9,23.7,24.7,24.4,26.5,26.7,27.4,28.2,29.0,28.4,28.4,29.2,29.6,29.2,29.5,29.9,29.9,30.0,30.3,30.3,30.3,30.2,29.8,29.9,29.9,29.4,29.0,29.1,28.0,27.3,28.0,26.4,25.4,24.5,24.5,24.0,22.4,20.0,17.1,17.7,12.2,11.0,7.4,7.3,4.9,3.1,2.0,0.8,2.6,4.1,5.3,7.1,9.1,11.1,13.9,17.6,19.8,20.2,21.7,24.2,25.3,27.5,28.0,28.9,29.2,29.3,29.2,29.0,27.6,27.8,26.8,27.3,26.9,27.4,27.7,27.4,27.9,28.3,28.6,29.2,29.2,29.6,29.7,30.0,30.2,30.5,30.8,30.7,30.7,30.9,31.0,31.1,31.3,31.4,31.5,31.5,31.5,31.6,31.6,31.6,31.6,31.6,31.7,31.7,31.7,31.7,31.7,31.6,31.6,31.6,31.6,31.6,31.6,31.6,31.6,31.6,31.6,31.6,31.6,31.6,31.6,31.5,31.6,31.5,31.6,31.5,31.6,31.5,31.5,31.4,31.4,31.5,31.4,31.5,31.5,31.5,31.5,31.5,31.4,31.3,31.5,31.3,31.4,31.5,31.4,31.4,31.4,31.4,31.4,31.5,31.5,31.5,31.6,31.6,31.5,31.6,31.6,31.6,31.5,31.6,31.6],[31.5,31.5,31.5,31.5,31.5,31.5,31.5,31.4,31.4,31.3,31.1,31.2,31.1,31.2,31.0,31.1,31.0,31.0,30.8,30.7,30.6,30.5,30.2,30.1,30.1,29.8,30.0,29.6,29.8,29.1,29.6,29.3,29.5,28.9,29.0,28.2,28.3,27.3,26.2,25.1,25.0,23.4,23.7,23.8,23.3,23.7,23.5,24.1,24.0,26.2,26.5,27.7,27.8,28.7,28.4,28.2,29.0,29.5,28.9,29.3,29.6,29.9,29.8,30.3,30.1,30.4,30.2,29.6,29.5,29.5,29.1,28.7,28.8,27.4,27.0,27.3,26.0,25.2,24.6,24.5,23.9,22.0,21.1,17.7,18.2,13.0,12.8,8.8,7.9,6.7,4.0,2.9,1.6,0.8,2.4,4.1,5.8,7.7,10.7,12.0,15.8,17.8,19.0,20.6,23.4,23.5,26.4,27.1,28.2,28.8,28.5,28.4,27.9,26.8,27.1,26.4,26.9,27.0,27.2,27.2,27.2,27.7,28.1,28.4,29.1,29.1,29.4,29.5,29.8,29.9,30.4,30.5,30.5,30.6,30.8,30.9,31.0,31.2,31.3,31.4,31.3,31.5,31.5,31.5,31.5,31.6,31.6,31.6,31.6,31.6,31.6,31.6,31.6,31.6,31.6,31.6,31.6,31.6,31.5,31.6,31.6,31.6,31.6,31.5,31.5,31.5,31.5,31.5,31.5,31.5,31.5,31.5,31.5,31.5,31.4,31.4,31.5,31.4,31.5,31.4,31.5,31.5,31.4,31.3,31.3,31.4,31.2,31.4,31.4,31.4,31.3,31.4,31.4,31.5,31.5,31.5,31.5,31.6,31.6,31.6,31.6,31.6,31.6,31.6,31.6,31.6],[31.5,31.5,31.5,31.5,31.5,31.5,31.5,31.4,31.4,31.3,31.2,31.2,31.1,31.2,31.1,31.2,31.1,31.1,30.9,30.8,30.8,30.7,30.5,30.4,30.3,30.0,30.4,30.0,30.3,29.8,30.2,29.9,29.9,29.5,29.7,29.0,29.0,28.2,27.0,26.1,25.9,24.5,24.8,24.5,25.2,25.2,25.3,25.7,25.6,27.3,27.2,28.6,28.6,29.3,29.1,28.8,29.8,29.8,29.4,29.7,30.2,30.2,30.2,30.4,30.3,30.5,30.3,29.9,30.0,30.0,29.8,29.4,29.5,28.6,28.6,28.7,27.8,26.8,25.9,26.2,25.9,25.4,24.5,22.1,22.1,17.2,17.3,12.9,11.3,8.0,7.5,6.1,3.2,2.1,0.8,2.4,4.1,6.1,7.6,11.2,15.1,16.0,18.7,21.1,23.6,24.4,27.1,27.4,28.4,28.6,29.0,28.6,27.9,27.0,27.1,26.3,26.9,26.6,26.9,27.4,27.3,27.8,28.1,28.3,29.1,29.0,29.4,29.6,29.7,30.0,30.3,30.5,30.5,30.5,30.8,30.8,31.1,31.3,31.4,31.4,31.4,31.5,31.6,31.6,31.6,31.6,31.7,31.7,31.7,31.7,31.7,31.7,31.6,31.6,31.6,31.6,31.6,31.6,31.5,31.6,31.5,31.5,31.5,31.4,31.5,31.5,31.4,31.5,31.4,31.5,31.4,31.4,31.4,31.4,31.3,31.3,31.3,31.2,31.3,31.4,31.4,31.3,31.3,31.1,31.1,31.3,31.0,31.2,31.2,31.2,31.1,31.1,31.2,31.4,31.4,31.3,31.4,31.5,31.5,31.4,31.5,31.5,31.6,31.5,31.6,31.6],[31.5,31.5,31.6,31.6,31.5,31.6,31.5,31.5,31.5,31.4,31.2,31.3,31.2,31.3,31.0,31.3,31.2,31.1,31.0,30.9,30.9,30.8,30.7,30.7,30.5,30.3,30.6,30.3,30.4,30.0,30.4,30.1,30.2,29.9,29.9,29.2,29.3,28.7,27.4,26.5,26.4,24.9,25.6,24.9,25.6,25.6,25.8,26.3,26.2,27.6,27.8,28.8,29.1,29.7,29.4,29.0,30.0,30.1,29.8,29.8,30.3,30.2,30.4,30.4,30.3,30.5,30.5,30.1,30.4,30.1,30.0,29.7,29.3,28.6,28.4,29.0,28.4,27.4,27.1,26.8,26.4,25.6,25.1,22.4,22.4,18.6,18.9,16.1,13.6,10.5,9.0,6.9,5.7,3.8,2.0,0.8,2.0,3.5,5.0,6.2,10.6,11.8,15.3,17.0,21.5,23.1,26.0,26.6,27.8,28.0,28.3,28.1,27.6,26.2,26.7,25.4,26.3,26.4,26.9,27.1,26.9,27.3,28.1,28.1,29.1,29.0,29.5,29.6,29.6,29.9,30.2,30.6,30.5,30.5,30.8,30.8,31.0,31.2,31.3,31.3,31.3,31.4,31.5,31.6,31.6,31.6,31.7,31.7,31.7,31.7,31.7,31.7,31.6,31.6,31.6,31.6,31.6,31.5,31.5,31.5,31.5,31.4,31.5,31.4,31.5,31.4,31.3,31.4,31.4,31.4,31.4,31.4,31.4,31.4,31.3,31.2,31.3,31.1,31.3,31.4,31.4,31.3,31.3,31.1,31.2,31.3,31.1,31.3,31.3,31.2,31.2,31.2,31.2,31.4,31.4,31.4,31.4,31.5,31.5,31.4,31.5,31.5,31.5,31.4,31.6,31.6],[31.5,31.6,31.6,31.6,31.6,31.6,31.5,31.4,31.5,31.4,31.2,31.3,31.2,31.4,31.0,31.3,31.2,31.1,31.0,30.9,30.8,30.9,30.6,30.7,30.4,30.2,30.6,30.2,30.4,29.9,30.5,30.1,30.2,29.8,29.8,29.4,29.4,28.8,27.5,26.9,26.6,25.4,26.0,25.0,26.3,26.1,26.5,27.0,26.7,27.7,28.0,28.7,28.9,29.5,29.3,29.1,29.8,29.9,29.8,29.7,30.1,30.3,30.2,30.5,30.3,30.4,30.4,29.9,30.1,29.9,29.9,29.6,29.1,28.5,28.3,28.8,28.3,27.2,27.3,27.1,27.0,25.2,24.8,22.9,22.1,18.9,19.6,16.4,15.0,12.7,10.4,8.9,8.0,7.3,3.9,1.7,0.8,1.9,3.0,4.0,8.3,10.3,15.1,17.0,20.1,22.0,24.3,25.7,27.0,27.3,27.6,26.8,26.9,25.3,26.4,25.5,26.0,26.0,26.8,27.2,27.1,27.4,28.0,27.9,28.6,29.0,29.3,29.6,29.6,30.2,30.3,30.7,30.7,30.6,30.8,30.8,31.0,31.3,31.3,31.4,31.4,31.5,31.5,31.6,31.6,31.6,31.7,31.7,31.7,31.7,31.7,31.7,31.6,31.6,31.5,31.5,31.5,31.5,31.4,31.2,31.4,31.2,31.3,31.0,31.4,31.3,31.0,31.2,31.3,31.4,31.3,31.4,31.2,31.2,31.2,31.1,31.2,31.1,31.3,31.4,31.2,31.3,31.2,31.1,31.2,31.2,31.0,31.2,31.1,31.1,31.0,31.2,31.0,31.3,31.4,31.2,31.4,31.4,31.5,31.2,31.4,31.5,31.5,31.4,31.6,31.5],[31.5,31.5,31.5,31.5,31.5,31.5,31.5,31.4,31.5,31.4,31.2,31.3,31.1,31.3,31.0,31.3,31.2,31.1,31.0,30.9,30.7,30.9,30.7,30.7,30.3,30.2,30.7,30.3,30.6,30.2,30.6,30.2,30.4,30.1,30.3,29.7,29.8,29.4,28.3,27.0,27.2,26.3,26.8,26.0,26.8,26.6,26.9,27.4,27.5,28.2,28.6,29.4,29.1,30.0,29.8,29.4,30.0,30.3,29.8,29.9,30.3,30.3,30.4,30.5,30.5,30.5,30.4,30.0,30.1,30.0,29.8,29.4,29.2,28.7,28.6,29.1,28.6,27.8,27.7,27.4,27.6,26.2,25.7,23.3,23.0,20.4,20.6,17.8,17.0,15.3,12.5,12.0,9.7,8.4,6.0,3.1,1.8,0.8,1.8,3.0,5.8,8.3,11.8,13.5,17.7,19.8,23.7,24.7,26.3,26.4,27.1,26.5,26.5,24.8,25.9,25.1,25.9,26.0,26.9,27.0,27.2,27.2,28.0,28.0,29.0,28.9,29.4,29.7,29.6,30.0,30.2,30.5,30.5,30.6,30.7,30.7,30.9,31.2,31.3,31.3,31.3,31.4,31.5,31.5,31.6,31.6,31.6,31.6,31.7,31.7,31.7,31.6,31.6,31.6,31.5,31.6,31.5,31.5,31.4,31.4,31.4,31.3,31.3,31.1,31.4,31.3,31.2,31.1,31.2,31.2,31.2,31.3,31.2,31.2,31.0,30.9,31.1,30.8,31.1,31.3,31.2,31.1,31.1,30.7,31.0,31.2,30.9,31.1,31.1,31.1,30.9,31.0,31.1,31.3,31.3,31.2,31.3,31.4,31.4,31.4,31.5,31.5,31.5,31.4,31.5,31.5],[31.5,31.5,31.5,31.6,31.5,31.5,31.5,31.5,31.5,31.4,31.3,31.3,31.2,31.4,31.1,31.2,31.2,31.1,30.9,30.9,30.9,30.9,30.7,30.7,30.4,30.3,30.7,30.3,30.5,30.2,30.6,30.2,30.5,30.0,30.4,29.8,30.0,29.3,28.2,27.2,27.3,26.6,26.7,26.1,27.1,27.0,27.5,27.7,27.7,28.7,28.9,29.4,29.3,29.9,29.6,29.5,30.0,30.3,29.7,29.7,30.4,30.3,30.2,30.4,30.4,30.3,30.4,29.8,30.0,29.6,29.5,29.4,29.0,28.6,28.3,28.9,28.7,27.5,27.6,27.1,27.2,25.5,24.4,23.7,22.9,21.2,20.7,18.4,17.0,15.1,12.0,13.1,10.9,10.0,6.6,3.8,2.8,1.9,0.8,2.0,3.6,5.2,8.4,10.3,14.4,15.9,18.9,21.2,23.0,24.1,25.1,24.3,24.8,23.4,24.5,24.4,25.2,25.7,26.3,27.1,27.0,27.6,28.3,28.2,29.0,28.9,29.5,29.6,29.7,30.1,30.3,30.4,30.5,30.5,30.7,30.7,30.9,31.1,31.2,31.3,31.3,31.4,31.5,31.5,31.6,31.6,31.6,31.6,31.7,31.7,31.7,31.7,31.6,31.6,31.5,31.6,31.5,31.4,31.4,31.2,31.4,31.3,31.1,31.2,31.4,31.3,31.0,30.6,31.2,31.3,31.2,31.3,31.0,31.1,30.8,30.8,30.9,30.9,31.0,31.2,31.0,31.1,31.0,30.9,30.9,31.1,30.9,31.1,31.1,31.0,31.0,31.0,31.0,31.3,31.3,31.2,31.3,31.4,31.4,31.3,31.5,31.5,31.5,31.3,31.5,31.5],[31.5,31.5,31.5,31.5,31.5,31.5,31.5,31.5,31.5,31.4,31.3,31.3,31.2,31.4,31.1,31.3,31.2,31.2,31.1,31.0,31.0,31.0,30.8,30.7,30.7,30.5,30.8,30.6,30.7,30.4,30.6,30.3,30.5,30.2,30.4,30.0,30.0,29.7,28.6,27.8,28.0,27.2,27.5,27.3,27.7,27.5,27.7,27.9,28.2,29.1,29.1,29.7,29.7,30.1,29.8,29.9,30.4,30.4,30.0,30.2,30.5,30.4,30.3,30.4,30.5,30.5,30.4,30.1,30.0,29.8,29.7,29.5,29.1,28.8,28.5,29.2,29.0,28.5,28.4,27.9,28.3,26.8,26.9,24.0,24.9,22.4,22.0,19.8,19.6,17.7,16.3,15.8,13.3,10.5,8.3,6.6,4.7,3.7,2.4,0.8,2.9,4.1,7.3,9.0,11.7,14.5,18.2,20.5,22.4,23.3,25.1,24.8,25.3,23.3,24.5,24.1,25.2,25.7,26.3,27.0,27.0,27.6,28.4,28.4,29.1,29.1,29.5,29.7,29.9,30.1,30.4,30.5,30.5,30.5,30.8,30.7,30.9,31.1,31.2,31.3,31.3,31.4,31.5,31.5,31.5,31.6,31.6,31.6,31.6,31.6,31.6,31.6,31.6,31.6,31.5,31.5,31.5,31.5,31.5,31.4,31.5,31.4,31.4,31.3,31.4,31.4,31.3,31.3,31.2,31.3,31.2,31.3,31.1,31.1,30.8,30.7,30.9,30.7,31.0,31.1,31.2,31.1,31.0,30.7,30.9,31.2,30.8,31.1,31.1,31.1,30.9,31.0,31.1,31.3,31.3,31.3,31.4,31.4,31.5,31.4,31.5,31.5,31.5,31.5,31.6,31.5],[31.5,31.5,31.5,31.5,31.5,31.5,31.5,31.5,31.5,31.4,31.3,31.3,31.3,31.4,31.2,31.3,31.3,31.2,30.9,31.0,30.8,30.9,30.8,30.8,30.6,30.5,30.7,30.5,30.6,30.5,30.7,30.5,30.7,30.5,30.7,30.3,30.4,30.0,29.3,28.3,28.6,27.9,28.6,27.6,28.7,28.0,28.6,28.7,28.7,29.5,29.5,29.9,29.9,30.4,29.8,29.9,30.3,30.5,30.0,30.1,30.6,30.6,30.4,30.5,30.5,30.6,30.5,30.2,30.0,29.8,29.6,29.7,29.5,29.3,29.0,29.5,29.3,29.1,28.8,28.0,28.1,27.3,26.7,25.0,25.5,23.9,23.5,21.0,21.3,19.4,17.4,19.0,16.5,15.4,13.6,9.4,9.2,6.7,5.2,2.5,0.8,2.5,4.3,6.8,10.6,13.4,16.3,18.8,22.2,23.1,24.6,23.9,24.6,22.7,23.6,23.9,24.8,25.4,25.8,27.2,26.8,28.1,28.7,28.7,29.2,29.3,29.7,29.8,30.0,30.2,30.4,30.6,30.7,30.6,30.8,30.7,31.1,31.2,31.3,31.3,31.4,31.5,31.5,31.5,31.6,31.6,31.6,31.6,31.7,31.7,31.7,31.6,31.6,31.6,31.6,31.6,31.6,31.5,31.4,31.5,31.5,31.4,31.4,31.3,31.4,31.4,31.2,31.3,31.2,31.3,31.3,31.3,31.1,31.1,30.8,30.7,31.0,30.7,30.9,31.1,31.1,31.0,31.0,30.7,30.9,31.1,30.9,31.0,31.1,31.1,30.9,31.0,31.1,31.2,31.3,31.3,31.3,31.4,31.4,31.4,31.5,31.5,31.5,31.4,31.5,31.5],[31.5,31.5,31.5,31.5,31.5,31.5,31.5,31.5,31.5,31.4,31.3,31.3,31.2,31.3,31.2,31.3,31.2,31.1,31.1,31.1,30.8,31.0,30.8,30.9,30.8,30.7,30.8,30.7,30.8,30.7,30.9,30.8,30.8,30.8,30.9,30.5,30.7,30.4,29.8,29.1,29.3,28.4,29.0,28.3,28.9,28.5,28.9,28.9,29.0,29.6,29.7,29.9,29.9,30.4,30.0,29.9,30.5,30.5,30.1,30.2,30.7,30.6,30.4,30.5,30.6,30.5,30.5,30.2,30.1,29.9,29.8,29.7,29.8,29.6,29.2,29.8,29.4,29.0,29.0,28.2,28.8,27.6,26.7,25.2,26.0,23.7,23.8,21.7,22.7,21.0,20.9,21.3,20.1,17.8,15.8,11.4,10.1,8.2,7.2,4.9,2.6,0.8,2.5,4.4,7.6,9.3,11.5,14.3,17.8,18.9,21.3,21.5,22.0,21.1,22.5,23.3,23.9,25.2,25.3,27.3,27.0,28.1,28.7,28.9,29.2,29.3,29.6,29.8,30.0,30.0,30.6,30.7,30.7,30.7,30.9,30.9,31.1,31.2,31.3,31.3,31.3,31.5,31.5,31.6,31.6,31.6,31.7,31.7,31.7,31.7,31.7,31.7,31.6,31.6,31.6,31.6,31.5,31.5,31.4,31.4,31.4,31.4,31.4,31.3,31.4,31.3,31.3,31.2,31.2,31.2,31.2,31.2,31.0,30.9,30.7,30.7,30.9,30.5,30.8,31.1,31.1,31.0,31.0,30.7,30.9,31.1,30.9,31.1,31.1,31.1,31.0,31.0,31.1,31.3,31.3,31.3,31.4,31.4,31.5,31.5,31.5,31.5,31.5,31.4,31.5,31.5],[31.5,31.4,31.5,31.5,31.5,31.5,31.5,31.5,31.5,31.4,31.3,31.3,31.3,31.4,31.2,31.3,31.3,31.2,31.1,31.1,30.8,31.1,31.0,30.9,30.7,30.6,30.8,30.6,30.7,30.6,30.8,30.7,30.9,30.8,31.0,30.7,30.8,30.4,29.7,29.0,29.2,28.2,28.9,28.4,28.8,28.6,29.0,28.9,29.0,29.7,29.8,30.0,30.0,30.6,30.1,30.0,30.5,30.6,30.1,30.2,30.7,30.7,30.4,30.6,30.4,30.5,30.5,30.2,30.0,29.8,29.6,29.9,29.7,29.5,29.2,29.6,29.5,29.2,29.2,28.2,28.6,28.0,26.8,25.7,25.9,24.6,24.2,23.3,22.9,22.6,22.0,22.8,21.8,21.0,18.6,14.4,13.8,10.6,9.1,7.4,4.4,2.6,0.8,2.7,5.3,7.9,8.9,13.6,15.3,17.5,19.5,19.2,21.9,19.5,21.3,22.4,23.5,25.2,24.9,27.9,27.0,28.3,28.9,29.4,29.3,29.6,29.7,29.8,30.1,30.0,30.6,30.7,30.8,30.7,31.0,30.7,31.1,31.1,31.3,31.3,31.4,31.5,31.5,31.6,31.6,31.6,31.6,31.6,31.7,31.7,31.7,31.6,31.6,31.6,31.6,31.6,31.6,31.5,31.5,31.5,31.5,31.4,31.4,31.4,31.4,31.4,31.2,31.3,31.1,31.2,31.1,31.1,31.0,30.9,30.7,30.5,30.8,30.5,30.7,31.0,31.1,30.9,31.0,30.6,31.0,31.2,30.9,31.1,31.1,31.1,30.9,31.0,31.2,31.3,31.2,31.3,31.3,31.4,31.4,31.4,31.5,31.5,31.5,31.5,31.5,31.5],[31.5,31.5,31.5,31.5,31.5,31.5,31.4,31.4,31.5,31.4,31.3,31.3,31.2,31.3,31.2,31.3,31.2,31.2,31.1,31.2,30.9,31.1,31.0,30.9,30.8,30.7,30.8,30.8,30.8,30.8,30.9,30.8,30.9,30.9,31.0,30.8,30.8,30.6,30.1,29.5,29.7,28.4,29.1,28.5,29.0,28.8,29.2,29.1,29.1,29.9,29.9,30.1,30.1,30.5,30.1,30.1,30.5,30.4,30.2,30.2,30.6,30.5,30.3,30.5,30.5,30.6,30.4,30.1,30.0,29.6,29.5,29.6,29.5,29.4,29.2,29.6,29.4,29.3,29.2,28.3,28.8,28.1,27.2,26.1,26.6,25.1,25.0,23.5,23.7,24.2,23.6,24.2,23.5,23.5,21.3,15.2,15.2,12.1,10.4,8.9,6.7,4.6,2.8,0.8,2.7,4.4,6.3,9.0,11.3,14.7,15.3,16.1,18.3,18.5,20.1,22.4,23.0,25.6,25.2,27.9,27.1,28.4,29.3,29.6,29.5,29.6,29.8,29.9,30.2,30.1,30.6,30.7,30.8,30.8,31.0,30.8,31.1,31.2,31.3,31.3,31.4,31.5,31.5,31.5,31.6,31.6,31.6,31.6,31.7,31.6,31.6,31.6,31.6,31.6,31.6,31.6,31.5,31.5,31.5,31.4,31.4,31.4,31.4,31.4,31.4,31.4,31.2,31.2,31.1,31.1,31.1,31.1,31.0,30.9,30.6,30.3,30.8,30.3,30.6,30.8,31.0,30.8,30.9,30.6,30.8,31.1,30.8,31.1,31.2,31.1,31.1,31.1,31.2,31.3,31.3,31.2,31.3,31.4,31.4,31.4,31.5,31.5,31.5,31.5,31.6,31.5],[31.5,31.5,31.5,31.5,31.5,31.5,31.5,31.5,31.5,31.4,31.4,31.4,31.3,31.4,31.3,31.4,31.3,31.2,31.2,31.3,31.1,31.2,30.9,31.0,30.7,30.8,30.9,30.9,30.9,30.9,31.1,31.0,31.1,31.2,31.2,31.0,31.0,30.8,30.6,30.0,30.1,28.9,29.7,28.8,29.2,28.9,29.1,29.0,29.1,29.9,29.8,30.1,30.2,30.6,30.2,30.1,30.6,30.7,30.1,30.2,30.7,30.7,30.4,30.6,30.4,30.6,30.5,30.1,29.9,29.6,29.4,29.8,29.6,29.5,29.3,29.6,29.5,29.5,29.3,28.6,28.8,28.7,27.1,27.1,27.2,26.3,26.2,25.7,25.5,25.0,25.9,26.1,25.2,25.4,24.1,19.6,18.2,15.7,14.2,11.1,9.7,7.5,5.0,2.5,0.8,2.3,3.6,6.6,9.2,12.4,14.3,14.1,18.1,16.8,18.7,20.7,22.3,24.9,25.2,27.2,26.8,27.9,28.5,29.1,28.9,29.2,29.6,29.7,30.2,29.9,30.7,30.7,30.9,30.8,31.0,30.9,31.2,31.2,31.3,31.4,31.5,31.5,31.5,31.6,31.6,31.6,31.7,31.7,31.7,31.7,31.7,31.7,31.6,31.7,31.6,31.6,31.6,31.5,31.5,31.4,31.5,31.4,31.5,31.3,31.5,31.4,31.2,31.3,31.1,31.2,31.2,31.2,31.0,30.9,30.7,30.6,30.8,30.5,30.8,31.0,31.1,31.0,31.0,30.6,31.0,31.2,31.0,31.2,31.2,31.2,31.1,31.2,31.2,31.2,31.3,31.3,31.3,31.4,31.4,31.4,31.5,31.5,31.5,31.5,31.5,31.5],[31.5,31.5,31.5,31.5,31.5,31.5,31.5,31.5,31.5,31.5,31.4,31.4,31.3,31.4,31.3,31.4,31.4,31.2,31.2,31.2,31.0,31.2,31.0,31.1,30.8,30.8,31.0,30.9,30.9,31.0,31.1,31.1,31.1,31.1,31.1,31.0,31.0,30.7,30.6,30.1,30.3,29.2,29.7,28.8,29.4,29.0,29.3,29.0,29.1,30.0,29.9,30.4,30.1,30.7,30.3,29.9,30.5,30.7,30.1,30.1,30.7,30.7,30.5,30.7,30.5,30.7,30.6,30.1,30.1,29.6,29.5,30.0,29.6,29.4,29.3,29.7,29.5,29.5,29.3,28.6,28.7,28.6,27.6,27.1,27.2,26.3,26.0,26.0,25.8,25.6,26.4,26.1,25.4,25.3,24.4,20.9,20.2,17.0,14.8,13.0,10.2,8.8,7.5,4.3,2.5,0.8,1.9,3.4,5.4,8.5,10.0,12.0,15.9,15.2,17.9,20.5,21.1,24.1,23.9,26.5,26.6,27.5,27.9,28.4,28.8,28.4,29.2,29.4,30.0,29.7,30.6,30.5,30.7,30.6,30.9,30.8,31.1,31.1,31.3,31.3,31.4,31.5,31.5,31.5,31.6,31.6,31.6,31.6,31.7,31.7,31.7,31.7,31.6,31.6,31.5,31.6,31.5,31.5,31.5,31.4,31.5,31.4,31.4,31.3,31.4,31.3,31.2,31.2,31.0,31.1,31.1,31.1,30.9,30.8,30.5,30.4,30.5,30.3,30.6,30.8,31.0,30.9,30.7,30.3,30.7,31.0,30.8,31.0,31.0,31.0,31.0,30.9,31.0,31.2,31.2,31.1,31.2,31.3,31.3,31.3,31.4,31.4,31.4,31.4,31.5,31.5],[31.5,31.5,31.5,31.5,31.5,31.5,31.5,31.5,31.5,31.4,31.4,31.4,31.3,31.4,31.3,31.4,31.3,31.3,31.2,31.3,31.1,31.2,31.0,31.1,30.9,30.8,31.0,31.0,31.1,31.1,31.2,31.2,31.2,31.2,31.1,31.1,30.9,30.9,30.8,30.5,30.7,29.5,29.9,29.2,29.8,29.3,29.6,29.2,29.2,30.1,30.0,30.3,30.3,30.7,30.4,30.0,30.7,30.7,30.1,30.2,30.7,30.7,30.5,30.8,30.6,30.7,30.6,30.1,30.0,29.7,29.7,30.0,29.7,29.5,29.3,29.6,29.6,29.6,29.4,28.6,28.9,28.7,28.0,27.0,27.5,26.9,26.6,26.3,26.6,26.4,27.4,27.7,26.9,26.6,25.4,23.2,21.5,18.8,17.2,14.9,13.7,9.6,8.7,6.2,3.1,1.7,0.8,2.1,3.9,6.8,8.5,10.3,15.5,14.5,15.7,17.9,19.7,23.9,23.5,26.1,25.8,26.9,27.5,28.3,28.5,28.6,29.3,29.4,30.0,29.9,30.5,30.5,30.7,30.6,31.0,30.8,31.1,31.1,31.2,31.3,31.4,31.4,31.5,31.5,31.6,31.6,31.6,31.7,31.7,31.6,31.7,31.7,31.6,31.7,31.6,31.6,31.6,31.5,31.5,31.4,31.5,31.4,31.3,31.3,31.4,31.3,31.1,31.2,31.0,31.0,31.0,31.0,30.8,30.7,30.3,30.1,30.4,30.0,30.7,30.8,31.0,30.8,30.7,30.5,30.6,31.0,30.7,31.0,30.9,31.0,31.0,31.0,31.0,31.2,31.2,31.1,31.2,31.3,31.3,31.3,31.5,31.4,31.4,31.4,31.5,31.5],[31.5,31.5,31.5,31.6,31.5,31.5,31.5,31.5,31.5,31.5,31.4,31.5,31.4,31.4,31.4,31.4,31.4,31.3,31.4,31.4,31.2,31.3,31.2,31.2,31.1,31.1,31.2,31.2,31.2,31.2,31.2,31.2,31.2,31.2,31.1,31.0,30.8,30.6,30.8,30.7,30.7,29.9,30.3,29.4,30.0,29.4,29.6,29.3,29.3,30.0,29.9,30.2,30.3,30.7,30.4,30.1,30.6,30.7,30.3,30.3,30.7,30.8,30.6,30.8,30.5,30.7,30.7,30.3,30.0,29.5,29.4,30.0,29.5,29.4,29.2,29.4,29.4,29.6,29.3,28.6,28.7,28.7,28.0,27.0,27.6,27.3,27.3,27.4,27.5,27.6,28.1,28.8,28.2,28.2,27.0,24.2,22.5,20.8,18.1,16.4,14.2,11.3,10.5,7.8,4.9,3.7,1.8,0.8,2.6,5.9,6.5,9.1,13.9,12.0,16.3,17.1,20.0,23.1,23.4,26.1,24.9,27.0,27.9,28.2,28.4,28.3,29.4,29.4,30.0,29.8,30.5,30.6,30.7,30.7,31.0,30.8,31.2,31.2,31.3,31.3,31.4,31.5,31.5,31.6,31.6,31.6,31.7,31.7,31.7,31.7,31.7,31.6,31.6,31.7,31.6,31.6,31.5,31.5,31.5,31.4,31.4,31.4,31.4,31.3,31.4,31.3,31.1,31.1,31.0,30.9,30.9,30.9,30.7,30.6,30.3,30.1,30.4,29.8,30.6,30.7,31.0,30.8,30.7,30.4,30.6,30.9,30.7,31.0,30.9,30.9,30.9,30.8,30.9,31.0,31.2,31.0,31.1,31.3,31.3,31.3,31.4,31.4,31.4,31.4,31.5,31.4],[31.6,31.5,31.5,31.6,31.5,31.5,31.5,31.5,31.5,31.5,31.5,31.5,31.4,31.5,31.4,31.5,31.5,31.3,31.4,31.4,31.3,31.3,31.3,31.3,31.2,31.1,31.2,31.2,31.3,31.2,31.3,31.1,31.3,31.1,31.1,31.0,30.9,30.7,30.9,30.7,30.6,30.1,30.5,29.8,30.3,29.9,30.2,29.8,29.8,30.4,30.2,30.5,30.5,30.8,30.6,30.3,30.7,30.8,30.3,30.5,30.8,30.9,30.6,30.8,30.6,30.8,30.7,30.4,30.0,29.7,29.6,30.1,29.8,29.6,29.3,29.6,29.6,29.9,29.6,28.8,29.1,29.1,28.4,27.6,28.2,28.0,28.0,28.0,27.9,28.3,28.6,29.2,28.9,28.7,27.3,25.5,24.1,22.3,20.5,18.9,17.4,14.0,14.9,9.8,8.2,6.9,4.0,2.4,0.8,2.7,4.3,6.5,9.9,11.0,14.4,15.6,17.6,22.2,22.2,25.3,24.5,26.3,27.1,27.3,27.4,27.7,28.6,28.5,29.2,29.3,30.2,30.2,30.5,30.5,30.8,30.6,31.1,31.0,31.2,31.2,31.3,31.4,31.4,31.5,31.5,31.6,31.6,31.6,31.7,31.7,31.7,31.7,31.6,31.6,31.6,31.6,31.6,31.5,31.5,31.4,31.5,31.3,31.4,31.3,31.4,31.3,31.1,31.1,31.0,30.9,30.9,30.9,30.8,30.5,30.4,30.1,30.3,29.7,30.6,30.6,30.9,30.8,30.6,30.3,30.5,30.8,30.7,30.9,30.9,30.8,30.9,30.6,30.8,30.9,31.2,30.9,31.0,31.3,31.3,31.2,31.4,31.4,31.4,31.4,31.5,31.4],[31.5,31.5,31.5,31.5,31.5,31.5,31.5,31.5,31.5,31.5,31.4,31.5,31.4,31.4,31.4,31.4,31.4,31.3,31.3,31.3,31.2,31.3,31.2,31.2,31.1,31.1,31.2,31.2,31.2,31.2,31.2,31.2,31.2,31.1,31.2,31.0,30.9,30.7,30.8,30.6,30.6,30.0,30.4,29.8,30.3,29.9,30.1,29.8,29.7,30.4,30.2,30.6,30.6,30.9,30.5,30.3,30.7,30.7,30.3,30.4,30.8,30.9,30.5,30.8,30.7,30.8,30.6,30.4,30.0,29.5,29.7,30.0,29.6,29.5,28.9,29.5,29.6,29.7,29.4,28.4,29.0,28.6,28.1,27.3,27.9,27.8,27.7,27.9,27.7,28.4,28.5,29.2,28.9,28.7,27.0,24.7,24.1,22.6,21.3,20.2,18.9,16.2,15.3,12.5,9.9,7.5,6.1,4.5,2.4,0.8,2.2,3.6,6.1,8.3,9.4,12.7,14.2,17.7,20.1,21.9,22.8,24.2,24.9,25.8,26.7,26.1,27.7,27.5,28.5,28.4,29.6,29.3,29.7,30.0,30.2,30.2,30.5,30.6,30.8,30.9,31.1,31.2,31.3,31.3,31.4,31.5,31.6,31.6,31.6,31.6,31.6,31.6,31.6,31.6,31.5,31.5,31.5,31.5,31.4,31.3,31.3,31.2,31.1,31.1,31.2,31.1,30.9,31.0,30.7,30.7,30.7,30.7,30.5,30.3,29.8,29.6,29.8,29.1,30.1,29.9,30.4,30.2,29.8,29.8,30.0,30.3,30.4,30.6,30.4,30.6,30.6,30.4,30.6,30.8,31.0,30.8,31.0,31.2,31.3,31.3,31.4,31.4,31.3,31.3,31.5,31.4],[31.5,31.5,31.5,31.6,31.5,31.5,31.5,31.5,31.5,31.5,31.5,31.5,31.4,31.5,31.4,31.5,31.5,31.4,31.4,31.4,31.3,31.4,31.3,31.3,31.2,31.1,31.3,31.2,31.3,31.3,31.3,31.3,31.3,31.2,31.3,31.0,31.0,31.0,31.1,30.8,30.8,30.4,30.7,30.1,30.6,30.2,30.5,30.1,30.1,30.7,30.6,30.8,30.7,30.9,30.6,30.5,30.8,30.9,30.4,30.5,30.9,31.0,30.7,31.0,30.8,30.9,30.8,30.6,30.3,29.8,30.0,30.3,30.1,29.9,29.6,29.9,29.9,30.1,29.8,29.2,29.6,29.3,28.8,28.2,28.6,28.5,28.4,28.5,28.4,28.8,28.9,29.4,29.3,29.2,28.2,26.9,25.7,24.1,23.7,22.3,20.7,16.6,17.9,14.4,13.9,8.8,8.1,7.0,4.0,1.9,0.8,2.2,4.1,6.0,7.3,9.6,12.4,16.7,16.7,19.2,21.0,23.6,24.2,24.3,25.4,25.2,26.3,26.9,27.6,27.4,29.1,28.8,29.4,29.7,30.0,29.8,30.3,30.4,30.6,30.7,30.9,31.1,31.1,31.2,31.4,31.3,31.5,31.5,31.6,31.6,31.6,31.6,31.6,31.6,31.4,31.5,31.4,31.4,31.4,31.2,31.3,31.0,31.0,30.9,31.0,31.0,30.9,30.8,30.6,30.5,30.5,30.5,30.2,30.1,29.5,29.0,29.3,28.9,29.9,30.0,30.1,30.6,29.4,29.8,30.0,30.0,30.2,30.5,30.2,30.2,30.4,30.2,30.1,30.5,31.1,30.9,30.9,31.1,31.2,31.2,31.4,31.3,31.3,31.3,31.5,31.4],[31.5,31.5,31.5,31.6,31.5,31.5,31.5,31.5,31.5,31.5,31.5,31.5,31.5,31.5,31.5,31.5,31.5,31.4,31.4,31.4,31.3,31.4,31.3,31.3,31.2,31.1,31.3,31.2,31.3,31.2,31.3,31.2,31.3,31.1,31.2,30.9,30.7,30.8,30.9,30.8,30.6,30.3,30.6,30.1,30.6,30.2,30.4,30.2,30.1,30.7,30.6,30.9,30.7,30.9,30.6,30.4,30.8,30.9,30.4,30.5,30.8,31.0,30.7,30.9,30.8,30.8,30.7,30.5,30.2,29.8,29.9,30.1,29.9,29.7,29.5,29.8,29.8,30.1,29.7,29.1,29.6,29.3,28.9,28.2,28.7,28.5,28.7,28.4,28.6,28.9,28.7,29.4,29.1,28.8,27.8,26.6,25.6,24.5,23.7,23.4,21.7,19.6,19.3,16.8,14.3,10.9,9.6,8.5,5.7,3.2,1.8,0.8,2.0,3.7,5.4,7.0,8.2,10.8,14.3,15.9,18.7,20.1,21.8,22.3,23.1,24.1,25.1,25.7,26.6,26.8,27.8,28.1,28.5,29.1,29.3,29.5,29.8,30.0,30.2,30.5,30.8,30.9,31.0,31.2,31.3,31.4,31.5,31.5,31.6,31.6,31.6,31.6,31.6,31.6,31.5,31.5,31.5,31.4,31.4,31.3,31.3,31.2,31.1,31.1,31.2,31.1,30.9,31.0,30.7,30.7,30.8,30.8,30.5,30.4,29.9,29.5,29.7,29.2,30.2,29.8,30.3,30.5,29.2,29.9,29.9,30.2,30.3,30.6,30.4,30.5,30.6,30.1,30.2,30.7,31.1,30.7,30.9,31.1,31.2,31.2,31.4,31.4,31.3,31.2,31.5,31.4],[31.5,31.5,31.5,31.5,31.5,31.5,31.5,31.5,31.5,31.5,31.5,31.5,31.4,31.5,31.5,31.4,31.4,31.4,31.3,31.4,31.3,31.3,31.3,31.2,31.2,31.1,31.2,31.2,31.3,31.3,31.3,31.2,31.3,31.2,31.2,31.1,31.0,31.1,30.9,30.6,30.7,30.2,30.3,29.7,30.4,30.1,30.2,30.1,30.1,30.6,30.5,30.8,30.7,30.9,30.6,30.4,30.7,30.8,30.4,30.5,30.8,30.9,30.7,30.9,30.8,30.8,30.8,30.5,30.2,29.9,30.0,30.3,30.0,29.9,29.5,30.0,29.9,29.9,29.7,29.2,29.5,29.4,28.8,28.3,28.5,28.3,28.1,28.4,28.1,28.6,28.3,29.0,28.7,28.6,27.6,27.0,26.3,25.4,25.1,24.7,22.7,21.2,20.4,18.1,16.6,12.5,13.6,11.9,7.9,6.6,3.7,1.5,0.8,1.9,3.2,4.0,6.3,8.4,11.1,13.2,14.3,17.4,18.8,19.5,21.1,22.1,23.0,23.9,25.0,24.6,26.4,26.4,27.0,27.9,27.9,28.3,28.8,29.5,29.7,30.1,30.6,30.8,31.1,31.2,31.3,31.3,31.5,31.5,31.5,31.5,31.5,31.6,31.6,31.6,31.5,31.5,31.5,31.5,31.4,31.1,31.1,30.9,30.9,30.7,31.0,30.9,30.8,30.8,30.5,30.5,30.5,30.6,30.4,30.1,29.8,29.3,29.3,28.7,29.5,29.9,29.6,29.9,28.8,29.6,29.7,29.9,30.0,30.3,29.9,30.0,30.4,30.1,30.2,30.5,31.0,30.9,30.8,31.1,31.2,31.3,31.3,31.4,31.3,31.3,31.5,31.4],[31.5,31.5,31.5,31.5,31.5,31.5,31.5,31.5,31.5,31.5,31.5,31.4,31.4,31.5,31.4,31.4,31.4,31.3,31.3,31.3,31.2,31.3,31.3,31.2,31.1,31.0,31.2,31.2,31.3,31.3,31.3,31.3,31.2,31.2,31.2,31.0,31.0,30.9,30.8,30.4,30.5,29.9,30.2,29.6,30.1,29.7,29.9,29.8,29.7,30.4,30.4,30.7,30.5,30.8,30.6,30.4,30.7,30.8,30.3,30.4,30.8,30.8,30.6,30.8,30.7,30.7,30.7,30.4,30.2,29.8,29.8,30.1,29.8,29.7,29.7,29.9,29.8,29.8,29.5,29.1,29.2,29.0,28.4,28.0,28.2,27.5,27.5,27.9,27.7,28.1,28.0,28.8,28.4,28.1,27.0,26.8,26.1,25.5,24.6,24.4,23.2,21.4,21.1,18.6,17.8,13.6,13.3,11.5,8.8,6.8,4.8,2.8,1.7,0.8,1.7,2.6,4.1,5.6,8.7,10.3,12.1,15.3,15.3,16.8,19.4,20.0,22.0,22.6,24.0,23.5,25.3,25.6,26.0,27.0,27.3,27.9,28.4,29.5,29.6,30.2,30.6,30.8,30.9,31.2,31.3,31.4,31.5,31.5,31.5,31.5,31.5,31.5,31.4,31.5,31.3,31.4,31.3,31.4,31.3,31.2,31.2,31.0,30.8,30.8,30.9,30.9,30.6,30.8,30.4,30.5,30.5,30.6,30.3,30.1,29.5,29.3,29.3,29.1,29.6,29.7,29.8,30.2,28.9,29.9,29.8,29.9,30.2,30.4,30.0,30.2,30.4,30.2,30.3,30.5,31.1,30.8,31.1,31.1,31.2,31.3,31.4,31.4,31.3,31.2,31.5,31.4],[31.5,31.5,31.5,31.5,31.5,31.5,31.5,31.5,31.5,31.5,31.4,31.4,31.4,31.4,31.4,31.4,31.4,31.3,31.3,31.3,31.2,31.3,31.2,31.2,31.1,31.1,31.2,31.2,31.3,31.2,31.3,31.3,31.3,31.2,31.3,31.1,31.0,30.9,30.6,30.4,30.4,29.7,30.1,29.5,30.0,29.7,29.8,29.6,29.6,30.5,30.4,30.6,30.6,30.8,30.6,30.3,30.7,30.8,30.4,30.5,30.7,30.8,30.7,30.8,30.8,30.7,30.6,30.4,30.2,29.8,29.9,30.2,29.8,29.7,29.6,29.8,29.7,29.5,29.4,28.8,29.0,28.8,28.4,27.5,27.9,27.7,27.6,27.8,27.1,28.2,27.5,28.5,28.0,27.7,26.6,26.5,25.5,25.0,24.2,24.7,22.2,20.7,20.2,18.5,16.8,13.2,12.6,12.7,10.5,8.2,5.6,3.9,2.7,1.8,0.8,1.5,2.6,3.4,4.9,8.3,9.5,11.3,13.3,13.9,17.9,18.7,21.0,21.1,23.4,22.5,24.8,24.6,25.3,26.0,26.5,27.5,27.9,28.9,29.0,29.7,30.2,30.5,30.9,31.1,31.2,31.3,31.4,31.5,31.5,31.5,31.5,31.5,31.5,31.5,31.4,31.5,31.2,31.3,31.3,31.0,31.0,30.9,30.7,30.7,30.8,30.8,30.6,30.7,30.3,30.6,30.5,30.6,30.4,30.2,29.8,29.7,29.8,29.5,29.9,29.8,29.9,30.1,29.1,29.7,30.1,30.0,30.1,30.5,29.9,30.4,30.5,30.0,30.2,30.5,30.9,30.4,30.8,30.9,31.1,31.2,31.3,31.4,31.2,31.2,31.4,31.4],[31.6,31.6,31.5,31.6,31.6,31.5,31.5,31.5,31.5,31.5,31.5,31.5,31.4,31.5,31.4,31.4,31.5,31.3,31.3,31.4,31.3,31.4,31.3,31.3,31.1,31.0,31.3,31.2,31.3,31.3,31.4,31.3,31.3,31.3,31.3,31.1,31.0,31.0,30.7,30.5,30.4,29.6,30.0,29.6,29.9,29.6,29.6,29.8,29.6,30.4,30.5,30.6,30.6,30.8,30.7,30.5,30.8,30.8,30.5,30.6,30.9,30.9,30.8,30.9,30.9,30.7,30.7,30.5,30.3,30.0,30.0,30.4,30.1,30.0,30.0,30.2,30.0,29.9,29.8,29.3,29.3,29.1,28.6,28.0,28.2,27.5,27.5,27.6,27.4,28.0,27.4,28.3,28.0,27.8,26.6,26.7,25.9,25.6,25.0,24.6,24.0,22.4,22.2,20.4,19.9,16.4,15.1,15.1,13.4,10.7,7.9,5.5,4.0,2.9,1.5,0.8,1.5,2.2,3.9,5.9,8.2,10.6,11.7,12.5,16.6,16.8,20.9,21.1,23.1,22.2,24.8,24.2,24.9,25.9,26.9,27.9,27.9,29.3,29.4,30.1,30.4,30.7,30.9,31.1,31.2,31.3,31.4,31.5,31.4,31.4,31.5,31.6,31.4,31.5,31.4,31.4,31.3,31.4,31.4,31.2,31.2,30.9,30.7,30.8,30.9,30.9,30.5,30.8,30.4,30.6,30.6,30.5,30.4,30.2,29.8,29.7,30.0,29.5,29.9,29.8,29.8,30.3,28.6,29.7,30.0,29.9,30.1,30.5,29.8,30.0,30.4,30.3,30.5,30.7,30.9,30.7,31.0,31.1,31.1,31.1,31.4,31.3,31.2,31.3,31.5,31.5],[31.5,31.5,31.5,31.5,31.5,31.5,31.5,31.5,31.5,31.5,31.5,31.5,31.4,31.5,31.4,31.4,31.5,31.3,31.3,31.4,31.3,31.4,31.3,31.3,31.2,31.1,31.3,31.2,31.3,31.2,31.3,31.3,31.2,31.2,31.3,30.9,30.9,30.9,30.7,30.2,30.4,29.8,30.1,29.7,30.0,29.7,29.8,29.8,29.9,30.5,30.5,30.8,30.7,30.9,30.7,30.5,30.8,30.8,30.5,30.7,30.9,30.9,30.8,31.0,30.9,30.9,30.8,30.7,30.4,30.2,30.3,30.3,30.2,30.0,30.0,30.2,29.9,29.9,29.8,29.3,29.3,29.2,28.7,28.1,28.5,28.0,27.8,28.1,27.6,28.2,27.6,28.5,27.9,27.8,27.2,27.1,25.8,26.3,25.2,25.0,24.2,22.6,23.0,20.9,19.9,16.8,16.6,16.6,15.0,11.7,11.1,7.0,5.9,3.7,2.5,1.5,0.8,1.5,2.8,4.0,5.2,8.4,8.8,11.3,14.4,16.2,19.5,19.1,22.0,20.6,22.9,23.3,24.1,25.6,26.6,27.4,28.0,29.2,29.3,29.9,30.5,30.6,31.0,31.1,31.3,31.4,31.5,31.5,31.5,31.6,31.5,31.5,31.5,31.5,31.4,31.5,31.3,31.4,31.4,31.2,31.2,30.8,30.9,30.8,31.0,30.9,30.8,30.9,30.5,30.7,30.5,30.6,30.4,30.1,29.7,29.5,29.8,29.2,29.8,29.8,30.0,30.1,28.9,29.7,29.8,30.0,30.1,30.4,30.3,30.5,30.4,30.4,30.5,30.8,31.1,30.8,31.1,31.2,31.3,31.3,31.4,31.4,31.3,31.2,31.5,31.5],[31.5,31.5,31.5,31.6,31.6,31.5,31.5,31.5,31.5,31.5,31.5,31.5,31.5,31.5,31.5,31.5,31.5,31.4,31.4,31.4,31.3,31.4,31.4,31.4,31.2,31.2,31.3,31.2,31.3,31.3,31.4,31.3,31.3,31.3,31.3,31.0,31.0,30.7,30.4,30.3,30.3,29.7,30.0,29.5,30.0,29.8,29.8,29.9,29.9,30.7,30.6,30.8,30.7,30.9,30.9,30.5,30.9,30.9,30.6,30.7,31.0,31.0,30.9,31.1,31.0,30.9,30.9,30.6,30.5,30.2,30.2,30.5,30.2,30.0,30.2,30.3,30.0,29.9,29.9,29.3,29.5,29.1,28.5,28.1,28.3,27.6,27.8,27.7,27.2,28.2,27.1,28.3,27.9,27.8,27.2,27.2,26.2,26.3,25.5,25.6,25.0,23.6,23.2,21.4,21.6,18.7,18.7,19.6,18.6,16.3,13.5,8.8,7.1,5.4,4.0,2.6,1.7,0.8,1.5,2.8,3.7,6.2,8.5,8.0,13.3,14.3,18.1,18.2,21.0,19.3,22.6,22.0,23.7,24.2,25.7,27.1,27.6,29.1,29.1,30.0,30.6,30.6,30.7,31.1,31.1,31.4,31.5,31.4,31.5,31.4,31.5,31.5,31.5,31.6,31.5,31.5,31.4,31.4,31.4,31.2,31.2,31.1,31.0,30.8,31.0,30.9,30.6,30.8,30.5,30.7,30.7,30.7,30.5,30.1,29.8,29.7,29.9,29.5,29.6,30.0,29.4,30.1,28.6,29.9,30.0,29.9,30.1,30.5,30.0,30.4,30.3,30.2,30.6,30.9,31.0,30.9,31.0,31.2,31.1,31.2,31.3,31.3,31.2,31.3,31.5,31.5],[31.5,31.5,31.5,31.6,31.5,31.5,31.5,31.5,31.5,31.5,31.5,31.5,31.5,31.5,31.5,31.4,31.4,31.4,31.4,31.4,31.3,31.3,31.3,31.2,31.1,31.0,31.2,31.2,31.2,31.3,31.2,31.3,31.2,31.3,31.2,31.0,30.9,30.9,30.6,30.4,30.4,29.9,30.2,29.8,30.0,29.7,29.6,29.9,29.9,30.6,30.7,30.9,30.8,30.9,30.8,30.7,30.9,30.9,30.6,30.8,30.9,31.0,30.8,30.9,31.0,30.9,30.8,30.7,30.5,30.3,30.0,30.4,30.4,30.2,30.1,30.3,30.2,30.1,29.9,29.5,29.5,29.4,28.9,28.2,28.5,28.2,27.8,28.2,27.5,28.7,27.7,28.6,28.3,28.1,27.5,27.5,26.5,26.7,26.2,26.2,25.0,23.9,23.6,22.4,22.0,19.3,19.9,19.8,18.9,17.6,14.8,10.1,8.5,6.2,4.6,3.6,2.8,1.4,0.8,1.4,2.8,4.2,6.2,7.1,10.1,12.0,15.5,16.0,18.9,18.9,22.0,22.8,23.5,25.3,26.0,27.3,28.0,29.2,29.5,29.9,30.6,30.7,31.0,31.2,31.2,31.4,31.4,31.5,31.5,31.6,31.5,31.6,31.6,31.5,31.5,31.5,31.4,31.4,31.4,31.2,31.2,31.0,31.0,30.9,31.0,31.0,30.8,30.9,30.5,30.9,30.7,30.8,30.7,30.3,30.2,29.9,29.9,29.7,29.8,30.2,30.2,30.3,29.3,29.9,30.4,30.5,30.3,30.7,30.6,30.6,30.6,30.4,30.7,30.8,31.1,31.0,31.1,31.2,31.3,31.3,31.4,31.5,31.3,31.3,31.5,31.5],[31.6,31.6,31.6,31.6,31.6,31.5,31.5,31.5,31.6,31.5,31.5,31.5,31.5,31.5,31.5,31.5,31.5,31.4,31.4,31.4,31.3,31.5,31.4,31.4,31.3,31.2,31.4,31.3,31.4,31.3,31.4,31.3,31.3,31.3,31.3,31.1,31.0,30.8,30.5,30.3,30.3,29.8,30.2,29.6,30.2,29.7,30.0,29.8,29.9,30.7,30.6,30.9,30.7,31.0,31.0,30.7,30.9,31.0,30.7,30.8,31.1,31.1,30.9,31.1,31.0,31.0,31.0,30.7,30.7,30.4,30.4,30.6,30.5,30.2,30.4,30.3,30.1,30.1,29.9,29.6,29.8,29.2,28.9,28.0,28.5,27.9,28.0,28.1,27.6,28.7,27.7,28.7,28.5,27.9,27.7,27.4,26.5,26.7,26.3,26.1,25.4,24.8,24.7,23.3,23.5,21.9,21.7,22.9,21.7,19.3,17.9,14.7,11.2,8.8,6.3,5.7,4.2,2.8,1.7,0.8,2.1,3.4,5.5,6.7,10.7,10.9,15.7,15.8,18.4,18.3,21.2,21.7,22.7,24.1,25.6,27.0,27.7,29.5,29.3,30.1,30.6,30.7,30.9,31.1,31.1,31.4,31.5,31.5,31.6,31.5,31.5,31.5,31.5,31.5,31.5,31.5,31.4,31.4,31.4,31.3,31.3,31.1,31.2,30.8,31.1,31.1,31.0,31.0,30.7,31.0,30.9,31.0,30.9,30.5,30.4,30.2,30.2,30.0,30.2,30.5,30.3,30.4,29.3,29.9,30.5,30.4,30.3,30.6,30.5,30.6,30.5,30.8,30.9,31.0,31.2,31.3,31.2,31.3,31.3,31.3,31.4,31.4,31.3,31.4,31.6,31.5],[31.6,31.6,31.6,31.6,31.6,31.6,31.6,31.6,31.6,31.6,31.5,31.5,31.5,31.5,31.5,31.5,31.5,31.5,31.4,31.4,31.3,31.4,31.4,31.4,31.3,31.2,31.3,31.3,31.3,31.3,31.3,31.3,31.3,31.2,31.2,31.1,31.0,30.8,30.5,30.3,30.4,29.9,30.3,29.9,30.2,29.9,30.1,30.1,30.1,30.8,30.8,31.0,30.8,31.1,31.0,30.9,31.0,31.1,30.8,31.0,31.1,31.1,31.0,31.1,31.1,31.1,31.0,30.9,30.6,30.2,30.4,30.6,30.6,30.3,30.4,30.4,30.5,30.3,30.1,29.7,29.9,29.4,29.2,28.2,28.9,28.6,28.4,28.2,28.2,28.8,28.2,28.8,28.6,28.0,28.0,27.9,27.3,27.4,26.9,27.0,26.1,25.2,25.1,23.7,24.5,23.2,22.8,23.9,22.2,20.3,19.3,16.3,14.1,11.6,8.3,6.6,5.4,3.9,2.9,1.6,0.8,2.0,3.5,5.1,6.5,9.2,13.4,13.4,17.0,17.7,20.4,20.7,22.6,24.9,25.6,27.1,27.8,29.1,29.4,30.0,30.6,30.7,31.0,31.0,31.3,31.4,31.4,31.5,31.5,31.5,31.5,31.5,31.5,31.5,31.4,31.4,31.3,31.3,31.4,31.3,31.3,31.1,31.2,30.9,31.2,31.2,31.1,31.1,31.0,31.1,31.1,31.1,31.0,30.8,30.7,30.6,30.7,30.5,30.6,30.7,30.8,30.7,30.0,30.3,30.8,30.8,30.5,31.1,31.0,30.9,30.9,31.0,31.1,31.1,31.2,31.3,31.2,31.4,31.4,31.4,31.4,31.5,31.4,31.4,31.5,31.5],[31.6,31.6,31.5,31.6,31.6,31.6,31.5,31.6,31.6,31.6,31.6,31.5,31.5,31.5,31.5,31.5,31.5,31.4,31.4,31.4,31.4,31.4,31.4,31.4,31.3,31.3,31.3,31.3,31.3,31.3,31.3,31.3,31.2,31.2,31.2,31.0,31.0,30.8,30.5,30.2,30.4,29.9,30.3,29.9,30.2,29.9,30.1,30.2,30.2,30.9,30.8,30.9,30.9,31.1,31.0,30.8,31.1,31.1,30.9,30.9,31.1,31.2,31.0,31.1,31.1,31.1,31.0,30.9,30.7,30.5,30.5,30.6,30.6,30.4,30.3,30.6,30.4,30.3,30.0,29.6,30.1,29.4,29.3,28.5,29.1,28.6,28.6,28.7,28.4,29.0,28.4,28.7,28.2,27.9,28.0,27.7,27.5,27.3,26.7,26.9,26.3,25.6,25.3,24.2,25.1,24.0,24.2,24.6,22.5,21.8,21.0,19.4,18.3,17.6,12.7,11.8,8.6,7.3,5.0,4.1,2.3,0.8,2.3,4.0,4.5,6.9,8.8,11.1,13.2,15.3,18.1,19.4,20.9,23.5,24.9,26.3,27.0,28.7,29.2,29.8,30.5,30.7,30.9,31.0,31.2,31.3,31.4,31.4,31.5,31.4,31.5,31.5,31.5,31.5,31.4,31.4,31.3,31.4,31.4,31.3,31.3,31.1,31.2,31.0,31.2,31.2,31.2,31.3,31.1,31.2,31.1,31.2,31.0,30.9,30.7,30.6,30.5,30.5,30.7,30.7,30.7,31.0,30.2,30.3,30.8,30.8,30.7,31.1,31.1,31.0,31.1,31.3,31.2,31.3,31.3,31.5,31.3,31.4,31.5,31.4,31.4,31.5,31.5,31.5,31.6,31.6],[31.6,31.6,31.6,31.6,31.6,31.6,31.5,31.6,31.6,31.6,31.6,31.6,31.6,31.5,31.6,31.5,31.5,31.5,31.4,31.5,31.4,31.5,31.5,31.4,31.4,31.3,31.4,31.3,31.4,31.4,31.3,31.3,31.4,31.3,31.4,31.2,31.2,31.1,30.9,30.6,30.7,30.1,30.6,30.1,30.6,30.3,30.6,30.5,30.6,31.1,31.1,31.2,31.1,31.2,31.2,31.0,31.2,31.2,31.0,31.0,31.2,31.3,31.1,31.2,31.2,31.2,31.2,31.0,30.9,30.6,30.7,30.9,30.8,30.6,30.7,30.7,30.7,30.7,30.4,30.1,30.4,29.8,29.9,29.0,29.6,29.3,29.1,29.0,28.9,29.2,28.9,29.1,29.0,28.3,28.4,28.4,27.7,28.0,27.8,27.8,27.3,27.1,26.8,26.1,27.2,26.0,26.2,27.5,26.4,24.9,24.1,22.9,22.0,20.6,17.6,14.9,10.9,9.1,7.3,6.8,3.8,2.1,0.8,1.7,2.6,3.5,5.6,7.6,9.6,12.2,17.2,18.6,20.4,23.3,24.2,26.2,27.0,28.8,29.2,29.7,30.3,30.6,30.8,31.0,31.3,31.4,31.5,31.5,31.5,31.5,31.5,31.5,31.5,31.5,31.3,31.4,31.2,31.3,31.4,31.1,31.3,31.1,31.2,31.0,31.2,31.2,31.1,31.2,31.1,31.2,31.2,31.2,31.1,31.0,30.8,30.6,30.7,30.5,30.6,30.9,30.7,30.9,30.2,30.0,30.9,31.0,30.6,31.2,31.2,31.1,31.1,31.2,31.3,31.2,31.3,31.4,31.3,31.4,31.4,31.4,31.4,31.5,31.5,31.4,31.5,31.5],[31.6,31.6,31.6,31.6,31.6,31.6,31.6,31.6,31.6,31.6,31.6,31.5,31.6,31.5,31.5,31.5,31.5,31.5,31.4,31.5,31.4,31.4,31.4,31.4,31.4,31.3,31.4,31.3,31.4,31.3,31.4,31.3,31.3,31.3,31.3,31.2,31.2,31.1,30.8,30.5,30.6,30.1,30.5,30.0,30.6,30.3,30.5,30.5,30.4,31.0,31.0,31.0,30.9,31.1,31.1,30.8,31.0,31.1,30.9,30.9,31.1,31.3,31.0,31.2,31.2,31.2,31.1,30.9,30.9,30.7,30.7,30.8,30.7,30.5,30.6,30.8,30.7,30.6,30.4,29.9,30.4,29.9,29.8,29.1,29.6,29.3,29.2,29.1,28.7,29.3,28.8,29.2,28.9,28.4,28.4,28.1,27.5,27.9,27.4,27.6,27.3,27.1,27.3,26.6,27.7,26.6,27.2,27.8,26.7,25.6,24.3,23.7,22.8,21.3,17.6,15.6,11.9,10.3,9.2,7.1,5.4,3.9,2.0,0.8,1.5,2.3,3.3,5.2,8.3,10.3,15.2,17.0,19.3,21.4,22.8,25.1,26.2,28.2,28.6,29.5,30.4,30.6,30.8,31.0,31.1,31.3,31.4,31.4,31.5,31.3,31.4,31.4,31.4,31.4,31.4,31.4,31.3,31.3,31.4,31.1,31.3,30.9,31.1,30.8,31.0,31.1,30.9,31.0,30.8,31.1,31.0,31.1,30.9,30.7,30.6,30.4,30.5,30.5,30.5,30.8,30.2,30.5,29.6,30.0,30.7,30.7,30.4,30.7,30.7,30.8,30.5,30.8,30.9,31.1,31.1,31.1,31.2,31.3,31.1,31.3,31.4,31.4,31.2,31.4,31.5,31.6],[31.5,31.6,31.6,31.6,31.6,31.6,31.6,31.6,31.6,31.6,31.6,31.6,31.6,31.5,31.6,31.5,31.5,31.5,31.4,31.5,31.4,31.4,31.4,31.4,31.4,31.2,31.4,31.3,31.4,31.3,31.4,31.4,31.4,31.4,31.4,31.3,31.3,31.2,31.0,30.7,30.8,30.2,30.6,30.1,30.7,30.4,30.6,30.7,30.6,31.1,31.0,31.1,31.1,31.3,31.1,31.0,31.2,31.2,31.0,31.1,31.3,31.3,31.1,31.3,31.3,31.2,31.2,31.1,31.0,30.8,30.8,31.0,30.9,30.7,30.8,30.8,30.7,30.8,30.4,29.9,30.5,29.8,29.7,29.1,29.6,29.2,29.2,28.8,28.5,29.3,28.6,29.3,29.0,28.8,28.6,28.5,27.6,27.9,27.4,27.9,26.9,26.8,27.2,26.9,28.5,26.9,27.4,28.7,27.6,26.0,25.3,23.5,22.4,21.2,18.9,16.6,13.9,11.8,10.7,7.6,6.6,4.7,3.0,1.9,0.8,1.4,2.3,3.7,5.6,7.9,11.6,13.6,15.8,19.4,21.3,23.9,25.3,27.4,28.2,29.1,30.0,30.2,30.8,30.8,31.1,31.2,31.3,31.4,31.4,31.4,31.4,31.4,31.4,31.4,31.2,31.3,31.1,31.1,31.3,31.0,31.2,30.9,31.0,30.8,31.0,31.1,31.0,31.1,31.0,31.1,31.1,31.2,31.0,30.8,30.7,30.5,30.6,30.5,30.6,30.8,30.4,30.6,29.8,30.0,30.9,30.7,30.5,30.9,30.9,31.0,30.9,30.9,31.0,31.1,31.2,31.2,31.2,31.4,31.4,31.4,31.4,31.5,31.5,31.4,31.6,31.6],[31.6,31.6,31.6,31.6,31.6,31.6,31.6,31.6,31.6,31.6,31.6,31.5,31.5,31.5,31.5,31.5,31.5,31.5,31.4,31.4,31.4,31.4,31.4,31.4,31.4,31.4,31.4,31.4,31.4,31.4,31.4,31.4,31.4,31.4,31.4,31.3,31.3,31.2,31.0,30.8,30.9,30.3,30.8,30.2,30.8,30.4,30.7,30.6,30.6,31.1,31.1,31.1,31.0,31.2,31.1,30.9,31.1,31.1,31.0,31.0,31.2,31.2,31.1,31.3,31.2,31.2,31.2,31.0,30.9,30.7,30.7,30.9,30.8,30.7,30.8,30.8,30.7,30.7,30.5,30.1,30.5,30.1,30.1,29.2,30.0,29.7,29.7,29.4,29.1,29.5,28.9,29.5,29.1,28.9,28.7,28.6,28.1,28.1,27.7,28.1,27.6,27.6,27.6,27.5,28.6,27.4,27.6,28.6,27.9,26.4,25.4,23.7,22.8,22.2,18.9,17.8,15.3,13.8,11.7,8.6,8.4,6.3,3.4,2.5,1.4,0.8,1.5,2.8,4.8,7.2,10.8,12.9,15.9,18.4,20.6,21.9,24.0,27.2,27.7,28.9,29.7,30.0,30.5,30.5,30.9,31.0,31.3,31.3,31.4,31.3,31.4,31.3,31.3,31.2,31.2,31.2,31.0,31.1,31.1,30.7,31.1,30.3,30.8,30.1,30.7,30.8,30.7,30.7,30.8,30.9,30.7,31.0,30.7,30.5,30.3,30.2,30.2,30.2,30.3,30.5,29.6,30.1,29.2,29.5,30.6,30.5,30.2,30.7,30.7,30.7,30.6,30.7,31.0,31.0,31.1,31.1,31.1,31.2,31.1,31.2,31.2,31.4,31.3,31.4,31.5,31.5],[31.5,31.6,31.5,31.6,31.6,31.6,31.6,31.6,31.6,31.6,31.6,31.6,31.6,31.6,31.6,31.6,31.6,31.5,31.5,31.5,31.4,31.5,31.4,31.5,31.4,31.3,31.4,31.3,31.4,31.4,31.5,31.4,31.4,31.4,31.4,31.3,31.2,31.2,31.1,30.8,30.8,30.4,30.8,30.2,30.8,30.5,30.8,30.7,30.7,31.2,31.1,31.2,31.2,31.4,31.3,31.1,31.3,31.3,31.2,31.2,31.3,31.4,31.3,31.3,31.3,31.3,31.3,31.2,31.1,30.8,30.9,31.0,30.9,30.8,30.9,30.9,30.8,31.0,30.6,30.4,30.7,30.2,30.1,29.4,29.9,29.7,29.6,29.2,29.2,29.5,28.8,29.4,29.1,29.0,28.8,28.7,28.1,28.2,27.7,28.3,27.6,27.6,28.1,27.7,29.0,28.2,28.4,29.4,28.5,27.0,26.1,23.9,23.5,22.5,20.5,19.1,17.8,15.2,13.8,10.3,10.4,7.8,4.5,3.3,2.7,1.3,0.8,1.7,3.4,5.9,7.3,11.0,15.1,16.8,19.8,22.2,23.5,26.2,27.8,28.3,29.4,29.6,30.3,30.4,30.6,31.1,31.2,31.2,31.3,31.2,31.4,31.2,31.3,31.2,31.0,31.0,30.7,30.9,31.0,30.6,30.8,30.1,30.4,30.0,30.4,30.6,30.5,30.8,30.6,30.9,30.8,31.0,30.8,30.5,30.6,30.4,30.5,30.2,30.1,30.3,29.7,30.1,28.9,28.9,30.6,30.2,30.2,30.8,30.7,30.7,30.7,30.7,30.9,30.9,31.1,31.2,31.1,31.3,31.4,31.4,31.4,31.5,31.4,31.4,31.5,31.5],[31.6,31.6,31.6,31.6,31.6,31.6,31.6,31.6,31.6,31.6,31.6,31.5,31.6,31.6,31.6,31.6,31.6,31.6,31.5,31.5,31.5,31.5,31.5,31.5,31.4,31.5,31.4,31.4,31.5,31.5,31.5,31.5,31.5,31.4,31.5,31.4,31.3,31.2,31.2,31.1,31.1,30.7,31.0,30.6,31.1,30.8,31.0,31.0,31.0,31.3,31.3,31.3,31.2,31.3,31.3,31.2,31.3,31.3,31.2,31.2,31.4,31.4,31.2,31.3,31.3,31.3,31.2,31.2,31.2,30.9,31.0,31.0,31.1,31.0,31.0,31.2,31.0,31.1,30.8,30.6,31.0,30.6,30.5,30.1,30.4,30.2,30.2,29.9,29.7,29.9,29.4,29.7,29.4,29.4,29.2,29.1,28.8,28.8,28.5,28.7,28.5,28.7,29.0,29.0,29.8,29.0,29.3,29.7,29.1,27.8,27.1,25.7,24.6,23.5,21.8,20.8,19.4,17.8,16.3,12.9,14.1,11.9,7.9,6.9,4.1,2.8,1.8,0.8,2.1,3.5,5.3,7.2,10.2,12.9,15.9,19.6,21.1,24.3,24.9,26.7,27.8,28.2,29.2,29.4,29.8,30.3,30.6,30.6,31.0,31.0,31.2,31.0,31.1,31.0,30.7,30.9,30.2,30.5,30.9,29.9,30.7,29.4,30.2,29.1,30.0,30.4,30.5,30.6,30.6,30.8,30.6,30.9,30.7,30.5,30.5,30.3,30.4,30.1,30.1,30.2,29.1,29.9,28.8,29.1,30.5,30.1,29.9,30.7,30.6,30.5,30.4,30.5,30.9,30.5,31.0,31.1,30.9,31.2,31.2,31.2,31.2,31.3,31.4,31.3,31.4,31.5],[31.5,31.5,31.5,31.6,31.6,31.6,31.5,31.6,31.6,31.6,31.6,31.6,31.6,31.6,31.6,31.6,31.5,31.5,31.5,31.5,31.5,31.4,31.4,31.5,31.4,31.4,31.5,31.4,31.5,31.4,31.5,31.4,31.5,31.4,31.4,31.4,31.3,31.3,31.2,31.0,31.0,30.6,31.0,30.5,31.0,30.8,31.0,30.9,30.9,31.3,31.2,31.3,31.3,31.4,31.3,31.1,31.3,31.3,31.2,31.2,31.3,31.4,31.2,31.4,31.3,31.3,31.3,31.2,31.1,30.9,31.0,31.1,31.0,30.9,31.0,31.1,31.0,31.0,30.8,30.6,30.9,30.5,30.4,29.8,30.2,30.0,29.8,29.6,29.6,30.0,29.2,29.8,29.4,29.4,28.9,28.7,28.2,28.3,27.9,28.7,28.4,28.2,29.0,28.7,30.0,28.9,29.3,29.4,28.9,27.3,26.6,25.3,24.7,23.7,21.8,21.4,19.8,19.7,17.6,16.4,15.1,14.5,9.5,8.3,5.4,4.0,3.0,1.8,0.8,1.7,3.3,4.9,6.6,9.1,13.0,14.2,17.8,19.9,23.2,24.8,27.1,28.0,29.2,29.4,29.6,30.4,30.5,30.6,30.9,30.8,31.0,30.4,30.9,30.4,30.2,30.1,29.3,30.0,29.9,29.0,29.9,28.6,29.3,28.6,29.5,29.7,30.0,30.3,30.2,30.5,30.4,30.6,30.5,30.3,30.4,30.1,30.4,29.8,29.7,29.7,28.6,29.4,27.5,28.3,30.1,29.5,29.5,30.2,30.1,30.2,30.3,30.1,30.6,30.6,31.0,31.0,30.8,31.1,31.2,31.3,31.3,31.4,31.4,31.3,31.4,31.5],[31.6,31.6,31.6,31.6,31.6,31.6,31.6,31.6,31.6,31.6,31.6,31.6,31.6,31.6,31.6,31.6,31.6,31.6,31.5,31.5,31.5,31.5,31.4,31.5,31.4,31.4,31.4,31.5,31.5,31.5,31.5,31.5,31.5,31.5,31.5,31.4,31.3,31.3,31.2,31.2,31.2,30.8,31.1,30.7,31.1,30.8,31.1,31.1,31.0,31.3,31.3,31.3,31.2,31.3,31.3,31.2,31.3,31.3,31.2,31.2,31.4,31.4,31.2,31.4,31.3,31.3,31.3,31.2,31.1,30.9,31.0,31.1,31.1,31.1,31.1,31.2,31.1,31.1,31.0,30.7,31.1,30.8,30.7,30.1,30.7,30.6,30.5,30.2,30.1,30.3,29.9,30.3,29.9,29.7,29.2,29.0,28.4,28.6,28.4,29.0,29.5,29.5,30.1,30.0,30.1,29.7,29.7,29.7,29.3,28.1,27.5,25.6,25.0,24.3,22.4,22.2,20.8,20.7,19.7,18.4,19.1,17.9,14.5,12.2,10.1,7.2,5.3,3.5,1.9,0.8,1.5,3.4,4.5,6.5,8.2,11.8,13.6,19.5,20.0,23.5,26.0,27.2,28.1,28.5,29.1,30.0,30.0,30.2,30.6,30.6,30.7,30.1,30.8,30.2,30.1,30.0,29.1,29.8,30.0,28.8,29.9,28.1,29.2,28.2,29.4,29.4,29.9,30.0,30.1,30.4,30.0,30.6,30.4,30.0,30.2,29.9,29.8,29.7,29.6,29.5,27.9,29.3,27.1,27.8,29.9,29.0,29.0,30.1,29.8,29.8,29.8,30.1,30.5,30.3,30.8,31.1,30.8,31.0,31.1,31.1,31.1,31.2,31.2,31.2,31.3,31.5],[31.6,31.6,31.6,31.6,31.6,31.6,31.6,31.6,31.6,31.6,31.6,31.6,31.6,31.6,31.6,31.6,31.6,31.6,31.5,31.6,31.5,31.5,31.5,31.6,31.5,31.5,31.5,31.5,31.6,31.5,31.6,31.5,31.6,31.5,31.6,31.5,31.4,31.4,31.4,31.2,31.3,31.0,31.3,31.0,31.3,31.0,31.3,31.2,31.1,31.4,31.3,31.4,31.3,31.5,31.4,31.3,31.4,31.4,31.3,31.3,31.4,31.5,31.4,31.4,31.4,31.4,31.4,31.3,31.3,31.1,31.2,31.2,31.1,31.1,31.2,31.2,31.1,31.2,31.1,30.9,31.1,30.9,30.9,30.6,30.8,30.5,30.4,30.2,30.2,30.3,29.9,30.3,30.0,29.9,29.6,29.2,28.8,29.0,28.8,29.5,29.9,29.8,30.3,30.0,30.4,29.9,30.1,29.7,29.3,28.5,28.2,26.9,26.2,26.2,24.1,24.6,23.6,22.7,22.8,22.0,21.8,20.6,17.6,15.5,12.5,9.2,6.4,4.4,3.2,1.6,0.8,1.8,3.1,4.6,5.2,8.0,9.4,13.0,15.9,18.2,22.3,24.8,26.2,27.1,28.0,29.3,29.0,29.6,30.0,30.3,30.4,29.2,30.5,29.8,29.8,29.7,28.7,29.7,29.5,28.7,29.5,27.9,28.9,27.5,29.0,29.2,29.7,30.1,30.0,30.3,30.2,30.5,30.5,30.2,30.4,29.9,30.1,29.4,29.3,29.1,27.9,29.0,26.7,28.2,29.8,28.9,29.1,30.1,29.8,29.8,30.1,29.9,30.2,30.2,30.8,30.9,30.6,31.1,31.1,31.1,31.2,31.3,31.2,31.2,31.4,31.5],[31.6,31.6,31.6,31.6,31.6,31.6,31.6,31.6,31.6,31.6,31.6,31.6,31.6,31.6,31.6,31.6,31.6,31.6,31.6,31.6,31.5,31.6,31.6,31.6,31.5,31.5,31.5,31.5,31.5,31.6,31.6,31.6,31.6,31.6,31.6,31.5,31.5,31.5,31.4,31.4,31.4,31.2,31.4,31.2,31.4,31.2,31.4,31.3,31.3,31.5,31.4,31.4,31.4,31.5,31.4,31.3,31.4,31.4,31.3,31.3,31.4,31.5,31.4,31.5,31.4,31.4,31.4,31.3,31.3,31.2,31.3,31.2,31.3,31.3,31.3,31.3,31.3,31.3,31.2,31.0,31.3,31.1,31.1,30.8,31.1,31.0,30.8,30.7,30.8,30.6,30.4,30.6,30.2,30.1,29.9,29.6,29.4,29.4,29.4,29.7,30.1,30.0,30.3,30.4,30.6,30.4,30.2,30.0,29.7,28.6,28.6,27.4,26.5,26.1,24.5,24.9,24.0,23.7,23.8,23.2,23.7,22.6,20.6,17.9,16.1,11.8,10.2,6.9,4.6,3.0,1.5,0.8,1.5,3.1,4.1,4.8,6.6,9.1,10.1,12.6,16.7,20.6,22.8,24.8,26.6,28.1,28.1,28.7,29.5,29.6,30.1,29.0,30.1,29.2,29.1,29.3,28.1,29.3,29.0,28.3,29.0,27.7,28.7,27.6,28.8,29.1,29.7,30.1,30.0,30.3,30.1,30.4,30.4,30.0,30.3,29.8,29.9,29.4,29.0,28.8,27.4,28.7,26.6,27.3,29.7,28.8,28.8,29.9,29.7,29.7,29.7,30.3,30.3,29.9,30.7,31.0,30.6,30.9,31.0,31.0,31.0,31.2,31.1,31.1,31.2,31.4],[31.6,31.6,31.6,31.6,31.6,31.6,31.6,31.6,31.6,31.6,31.6,31.6,31.6,31.6,31.6,31.6,31.6,31.6,31.6,31.6,31.5,31.6,31.5,31.6,31.5,31.5,31.5,31.5,31.5,31.6,31.6,31.6,31.6,31.6,31.6,31.5,31.5,31.5,31.5,31.4,31.4,31.3,31.4,31.2,31.4,31.3,31.4,31.3,31.3,31.5,31.4,31.4,31.4,31.5,31.5,31.3,31.4,31.4,31.4,31.3,31.4,31.5,31.4,31.5,31.4,31.4,31.4,31.3,31.3,31.2,31.2,31.3,31.2,31.2,31.3,31.3,31.2,31.3,31.2,31.1,31.3,31.1,31.1,30.8,31.1,31.0,30.8,30.7,30.7,30.7,30.5,30.6,30.5,30.5,30.3,30.1,29.9,30.0,30.1,30.4,30.7,30.6,30.8,30.6,30.8,30.5,30.6,30.5,30.0,29.0,28.9,28.2,27.0,27.7,25.8,25.9,25.6,25.1,25.6,25.5,26.0,25.0,22.8,20.6,18.3,14.5,13.4,9.4,6.8,4.6,2.9,1.4,0.8,1.2,2.3,3.1,4.1,5.6,7.2,9.7,13.4,18.4,21.1,24.2,26.3,27.9,28.2,28.8,29.2,29.3,29.7,29.2,29.8,29.2,29.5,29.2,28.2,29.3,28.9,28.3,28.9,27.6,28.6,27.5,28.7,29.0,29.4,29.9,29.7,30.1,29.9,30.2,30.2,29.9,30.1,29.6,30.0,29.0,28.7,28.4,27.4,28.6,26.2,27.4,29.3,28.4,28.7,29.8,29.7,29.3,29.5,30.1,29.8,30.0,30.6,30.8,30.7,31.0,30.9,30.9,31.0,31.1,31.1,31.1,31.2,31.2],[31.6,31.6,31.6,31.6,31.6,31.6,31.6,31.6,31.6,31.6,31.6,31.6,31.6,31.6,31.6,31.5,31.6,31.5,31.5,31.5,31.5,31.5,31.5,31.5,31.5,31.5,31.5,31.5,31.5,31.5,31.6,31.6,31.6,31.5,31.6,31.5,31.5,31.5,31.4,31.3,31.4,31.2,31.3,31.2,31.3,31.2,31.3,31.3,31.2,31.4,31.4,31.3,31.3,31.4,31.4,31.2,31.3,31.4,31.2,31.2,31.3,31.4,31.3,31.4,31.3,31.4,31.3,31.2,31.2,31.1,31.1,31.2,31.2,31.2,31.3,31.3,31.2,31.1,31.2,31.0,31.3,31.1,31.2,30.9,31.2,31.2,31.1,31.0,30.8,30.9,30.7,30.9,30.8,30.7,30.5,30.3,30.2,30.3,30.5,30.7,31.0,31.0,31.0,31.0,30.7,30.8,30.6,30.4,30.2,29.6,29.7,29.2,28.6,28.8,28.0,27.4,27.7,25.9,27.9,25.7,27.6,26.2,25.2,21.3,20.1,16.1,16.1,11.6,8.9,6.5,4.6,2.8,1.5,0.8,1.3,2.1,3.1,4.2,5.9,7.9,11.7,15.3,18.2,21.3,23.7,26.5,27.2,28.3,28.9,29.8,29.5,28.6,29.8,28.6,29.2,28.5,27.9,28.8,28.1,27.4,28.1,26.7,27.9,26.6,27.7,27.8,28.6,28.7,28.7,29.2,29.0,29.5,29.6,29.3,29.5,29.1,29.3,28.4,28.3,27.7,25.7,27.3,24.8,26.4,28.2,26.8,27.8,28.8,28.2,28.6,28.6,28.6,29.2,30.0,30.4,30.6,30.1,30.8,30.6,30.6,31.0,30.9,30.5,30.9,31.2,31.2],[31.6,31.6,31.6,31.6,31.6,31.6,31.6,31.6,31.6,31.6,31.6,31.6,31.6,31.6,31.6,31.6,31.6,31.6,31.6,31.6,31.5,31.6,31.5,31.6,31.6,31.5,31.6,31.5,31.6,31.6,31.6,31.6,31.6,31.6,31.6,31.6,31.6,31.5,31.5,31.5,31.5,31.3,31.5,31.3,31.5,31.3,31.4,31.3,31.3,31.5,31.4,31.4,31.4,31.5,31.5,31.3,31.4,31.5,31.4,31.3,31.4,31.5,31.4,31.4,31.4,31.4,31.4,31.3,31.3,31.2,31.2,31.3,31.3,31.3,31.3,31.3,31.3,31.3,31.2,31.1,31.3,31.1,31.2,31.0,31.1,31.1,31.0,30.9,30.9,30.8,30.7,30.8,30.8,30.7,30.6,30.5,30.4,30.4,30.5,30.8,30.9,30.8,30.9,30.8,30.9,30.7,30.8,30.6,30.5,29.8,30.0,29.7,28.8,29.4,28.3,27.9,27.9,26.8,28.1,26.8,28.2,28.1,25.4,22.5,21.1,18.3,16.8,12.7,9.6,7.6,5.6,3.2,2.4,1.1,0.8,1.1,1.9,3.0,4.3,6.5,9.1,13.5,15.1,19.9,22.8,25.6,26.0,27.4,28.1,29.0,29.3,27.6,29.2,28.0,29.2,28.9,27.6,28.9,27.8,27.9,27.8,26.4,28.1,26.5,27.8,28.1,28.9,29.4,29.1,29.8,29.6,29.9,30.0,29.6,29.9,29.4,29.8,28.7,28.8,27.9,26.6,27.9,25.8,27.4,28.7,28.0,28.7,29.7,29.1,29.2,29.4,29.5,29.7,29.9,30.4,30.6,30.5,30.9,30.9,30.9,31.0,31.1,31.0,31.1,31.2,31.2],[31.6,31.6,31.6,31.6,31.6,31.6,31.6,31.6,31.6,31.6,31.6,31.6,31.6,31.6,31.6,31.6,31.6,31.6,31.5,31.6,31.5,31.5,31.5,31.6,31.5,31.5,31.5,31.5,31.6,31.6,31.6,31.6,31.6,31.6,31.6,31.5,31.5,31.5,31.5,31.4,31.4,31.3,31.4,31.3,31.4,31.3,31.4,31.3,31.3,31.4,31.4,31.4,31.3,31.5,31.5,31.3,31.4,31.4,31.3,31.3,31.4,31.5,31.3,31.5,31.4,31.4,31.4,31.3,31.3,31.2,31.2,31.2,31.2,31.2,31.3,31.3,31.2,31.2,31.2,31.1,31.3,31.1,31.2,30.9,31.2,31.2,31.1,31.1,31.0,30.9,30.9,30.9,31.0,31.0,30.7,30.6,30.5,30.7,30.8,30.9,31.0,31.0,31.0,31.0,30.9,30.9,30.7,30.6,30.6,29.8,30.2,29.8,29.3,29.5,29.1,28.9,29.0,27.5,29.2,27.4,29.0,27.8,26.8,23.1,23.2,19.6,19.1,14.2,11.9,9.3,7.3,4.5,3.3,2.2,1.2,0.8,1.3,2.4,3.9,5.3,8.1,11.3,12.3,15.6,18.3,21.4,23.7,25.9,27.3,28.2,28.1,27.7,28.7,27.0,28.7,27.5,27.0,28.4,26.9,26.7,27.1,25.8,27.7,25.8,27.0,27.3,28.4,28.8,28.8,29.5,29.4,29.7,30.0,29.7,29.8,29.5,29.6,29.0,28.7,28.3,26.1,28.2,25.7,27.7,28.5,27.8,28.1,29.2,28.6,29.0,28.8,29.1,29.0,30.0,30.2,30.4,29.9,30.6,30.5,30.8,30.8,31.0,31.0,31.0,31.2,31.2],[31.6,31.6,31.6,31.6,31.6,31.6,31.6,31.6,31.6,31.6,31.6,31.6,31.6,31.6,31.6,31.6,31.6,31.6,31.6,31.6,31.5,31.6,31.6,31.6,31.6,31.6,31.6,31.6,31.6,31.6,31.6,31.6,31.6,31.6,31.6,31.6,31.6,31.6,31.5,31.5,31.5,31.4,31.5,31.4,31.5,31.4,31.4,31.4,31.4,31.5,31.4,31.4,31.4,31.5,31.5,31.3,31.4,31.5,31.3,31.3,31.4,31.5,31.4,31.4,31.4,31.4,31.4,31.4,31.3,31.3,31.3,31.3,31.3,31.3,31.4,31.4,31.3,31.3,31.3,31.1,31.4,31.2,31.2,31.0,31.2,31.2,31.1,31.0,31.1,31.0,30.9,31.0,30.9,30.9,30.7,30.5,30.4,30.6,30.6,30.8,30.8,30.9,30.9,30.9,30.9,30.8,30.8,30.7,30.6,29.9,30.4,30.0,29.0,29.8,29.0,28.3,28.4,27.7,28.5,27.3,28.4,28.3,26.2,23.7,22.5,20.9,18.8,16.8,13.1,11.0,8.2,5.4,4.6,2.6,2.4,1.2,0.8,1.3,2.9,4.6,6.6,10.4,11.0,15.3,17.3,21.2,23.5,24.9,26.7,27.3,28.1,26.7,28.0,26.6,28.1,27.9,26.5,28.3,26.6,27.2,27.2,26.0,27.8,26.1,27.3,27.5,28.4,29.0,28.6,29.6,29.4,29.8,29.8,29.5,29.7,29.3,29.6,28.6,28.7,27.7,26.4,27.9,25.7,26.9,28.2,27.6,28.1,29.2,28.7,28.8,29.2,29.4,29.4,29.6,30.2,30.6,30.2,30.7,30.6,30.8,30.7,30.8,31.0,30.9,31.0,31.1],[31.6,31.6,31.6,31.5,31.6,31.5,31.6,31.6,31.6,31.6,31.6,31.6,31.6,31.6,31.6,31.6,31.6,31.6,31.6,31.6,31.5,31.6,31.6,31.6,31.6,31.6,31.6,31.6,31.6,31.6,31.6,31.6,31.6,31.6,31.6,31.6,31.6,31.6,31.6,31.5,31.5,31.4,31.5,31.4,31.5,31.4,31.5,31.4,31.4,31.5,31.5,31.4,31.4,31.5,31.5,31.3,31.4,31.5,31.4,31.3,31.5,31.5,31.4,31.4,31.4,31.4,31.4,31.3,31.3,31.3,31.3,31.3,31.4,31.3,31.4,31.4,31.3,31.3,31.3,31.2,31.4,31.3,31.3,31.0,31.3,31.3,31.3,31.2,31.2,31.1,31.0,31.1,31.0,31.1,30.9,30.8,30.8,30.7,30.6,30.8,30.9,31.0,31.0,30.9,31.0,30.9,30.9,30.9,30.6,29.9,30.1,29.9,29.3,29.7,29.2,28.8,29.0,28.1,29.2,27.4,29.2,27.6,26.6,24.4,23.3,21.1,21.2,19.7,15.4,13.3,11.1,8.1,6.1,4.8,3.1,2.4,1.4,0.8,1.9,3.3,5.6,7.4,9.6,12.4,15.4,17.6,20.9,23.5,26.0,25.5,27.2,27.2,26.3,25.6,26.3,26.4,25.9,27.0,25.6,26.4,26.6,25.4,27.3,25.6,27.0,27.4,28.0,28.8,29.0,29.7,29.7,30.0,30.1,29.8,30.1,29.9,29.7,29.3,28.8,28.6,26.8,28.2,26.4,27.0,28.4,28.2,28.0,28.6,27.7,28.3,28.0,28.4,28.4,29.1,29.7,30.0,29.9,30.3,30.6,30.7,30.6,30.8,30.9,30.9,31.0,31.1],[31.6,31.6,31.6,31.6,31.6,31.6,31.6,31.6,31.6,31.6,31.6,31.6,31.6,31.6,31.6,31.6,31.6,31.6,31.6,31.6,31.5,31.6,31.6,31.6,31.6,31.6,31.6,31.6,31.6,31.6,31.6,31.6,31.6,31.6,31.6,31.6,31.6,31.6,31.6,31.5,31.5,31.5,31.5,31.5,31.5,31.4,31.5,31.5,31.4,31.5,31.5,31.5,31.4,31.5,31.5,31.4,31.5,31.5,31.4,31.3,31.5,31.5,31.4,31.4,31.4,31.4,31.4,31.3,31.4,31.3,31.3,31.3,31.4,31.4,31.4,31.4,31.3,31.4,31.3,31.3,31.4,31.3,31.4,31.1,31.3,31.4,31.3,31.3,31.2,31.2,31.1,31.2,31.1,31.2,31.0,30.7,30.7,30.7,30.7,30.8,31.0,31.0,31.0,30.9,30.9,30.9,30.8,30.6,30.6,30.2,30.5,30.0,29.7,30.0,29.2,29.5,29.1,29.0,29.2,28.3,29.1,29.2,27.9,25.8,23.9,22.4,20.9,20.7,18.1,16.0,12.1,10.0,8.2,6.4,5.7,3.5,3.0,2.0,0.8,2.1,3.7,5.8,7.9,10.1,12.7,17.0,19.6,22.8,24.8,24.7,26.4,25.6,26.7,25.1,26.3,27.0,25.0,27.4,25.4,26.3,26.5,25.4,27.4,25.5,26.9,27.0,28.4,29.0,29.0,29.6,29.6,29.9,30.0,29.7,30.0,29.6,29.8,28.9,29.0,28.0,26.7,28.4,26.4,27.4,28.6,28.0,28.3,29.0,28.7,28.7,28.9,29.0,29.0,29.6,30.1,30.4,29.9,30.5,30.7,30.8,30.6,30.8,31.0,30.9,31.0,31.1],[31.6,31.6,31.6,31.6,31.6,31.6,31.6,31.6,31.6,31.6,31.6,31.6,31.6,31.6,31.6,31.6,31.6,31.6,31.6,31.6,31.5,31.6,31.6,31.6,31.6,31.6,31.6,31.6,31.6,31.6,31.6,31.6,31.6,31.6,31.6,31.6,31.6,31.6,31.6,31.5,31.5,31.5,31.5,31.5,31.5,31.4,31.5,31.4,31.4,31.5,31.4,31.5,31.4,31.5,31.5,31.4,31.4,31.5,31.4,31.3,31.5,31.5,31.4,31.4,31.4,31.4,31.4,31.4,31.4,31.3,31.3,31.3,31.3,31.3,31.4,31.4,31.3,31.4,31.3,31.3,31.4,31.3,31.4,31.2,31.4,31.4,31.4,31.3,31.3,31.2,31.2,31.2,31.2,31.2,31.1,31.0,30.9,31.0,31.0,31.1,31.2,31.2,31.2,31.1,31.2,31.0,31.1,31.1,30.9,30.2,30.4,29.9,29.8,29.7,29.5,29.8,29.5,29.4,29.5,29.1,29.4,29.3,28.3,26.5,24.9,24.5,22.5,22.1,20.2,19.8,17.0,14.6,10.8,8.7,7.0,6.2,4.6,3.3,2.0,0.8,2.2,3.6,5.9,7.6,10.3,13.9,17.4,20.0,22.2,22.2,24.8,24.8,24.4,23.7,25.2,25.4,24.6,25.6,25.1,25.5,26.4,25.1,27.5,25.5,26.7,27.3,28.1,28.7,28.9,29.4,29.6,29.9,30.2,29.8,30.2,29.9,29.9,29.1,29.0,28.4,26.8,28.3,26.3,26.9,28.1,28.2,27.9,28.7,28.6,28.3,28.4,28.7,28.7,29.1,29.9,30.2,29.8,30.3,30.7,30.8,30.5,30.9,31.0,30.9,30.9,31.1],[31.6,31.6,31.6,31.6,31.6,31.6,31.6,31.6,31.6,31.6,31.5,31.6,31.6,31.6,31.6,31.6,31.6,31.6,31.6,31.6,31.5,31.6,31.6,31.6,31.6,31.6,31.6,31.6,31.6,31.6,31.6,31.6,31.6,31.6,31.6,31.6,31.6,31.6,31.6,31.6,31.5,31.5,31.6,31.4,31.5,31.4,31.5,31.5,31.4,31.5,31.5,31.5,31.4,31.6,31.5,31.4,31.5,31.5,31.4,31.3,31.5,31.5,31.4,31.4,31.4,31.4,31.4,31.4,31.4,31.3,31.4,31.3,31.3,31.4,31.4,31.4,31.3,31.4,31.3,31.3,31.4,31.3,31.4,31.2,31.4,31.4,31.4,31.3,31.3,31.3,31.2,31.3,31.3,31.3,31.2,31.2,31.1,31.2,31.2,31.2,31.3,31.3,31.3,31.2,31.3,31.2,31.1,31.2,31.1,30.6,30.9,30.2,30.6,30.6,30.2,30.4,30.1,30.1,30.4,29.6,30.1,30.2,29.3,27.2,26.8,25.6,24.8,22.6,22.8,23.2,20.6,18.2,14.7,12.2,10.6,8.0,7.3,5.0,3.6,2.4,0.8,2.5,4.0,5.3,8.5,11.8,12.9,16.8,20.8,20.4,23.0,21.7,23.4,23.2,25.3,25.3,23.7,26.0,24.8,25.7,26.7,25.3,27.8,25.9,27.4,28.0,28.6,28.8,28.9,29.3,29.6,29.9,30.1,29.7,30.2,29.9,29.8,29.0,28.8,28.2,27.1,28.6,26.6,27.5,28.4,28.1,28.1,29.2,28.9,28.6,29.1,29.3,29.2,29.7,30.3,30.4,30.2,30.6,30.8,30.9,30.5,30.9,31.0,30.9,31.1,31.1],[31.6,31.6,31.6,31.6,31.6,31.6,31.6,31.6,31.6,31.6,31.5,31.6,31.6,31.6,31.6,31.6,31.6,31.6,31.6,31.6,31.6,31.6,31.6,31.6,31.6,31.6,31.6,31.6,31.6,31.6,31.6,31.6,31.6,31.6,31.6,31.6,31.6,31.6,31.6,31.6,31.5,31.5,31.6,31.5,31.6,31.4,31.5,31.5,31.4,31.5,31.5,31.5,31.4,31.6,31.6,31.4,31.5,31.6,31.4,31.4,31.5,31.5,31.4,31.5,31.4,31.5,31.5,31.4,31.4,31.3,31.4,31.4,31.3,31.4,31.4,31.4,31.3,31.4,31.4,31.3,31.4,31.3,31.4,31.3,31.4,31.4,31.4,31.3,31.3,31.4,31.3,31.4,31.4,31.4,31.3,31.3,31.2,31.3,31.2,31.3,31.4,31.4,31.4,31.3,31.4,31.2,31.3,31.3,31.2,30.9,30.8,30.5,30.7,30.4,30.4,30.3,30.5,30.3,30.6,29.7,30.4,30.4,29.4,28.3,27.8,27.0,26.3,24.4,24.2,23.6,22.2,21.7,18.7,16.0,12.5,10.1,8.4,7.3,5.9,3.6,2.2,0.8,2.5,3.9,5.7,8.5,12.2,14.7,18.6,18.6,21.7,21.0,22.1,22.4,23.1,24.2,23.4,25.5,25.1,26.3,26.8,25.4,28.0,25.6,26.9,27.7,28.6,29.0,29.2,29.6,29.9,30.2,30.4,29.9,30.4,30.0,30.0,29.2,29.0,28.4,27.4,28.7,27.2,27.5,28.5,28.4,28.2,29.1,28.9,28.7,29.0,29.3,29.0,29.6,30.3,30.3,29.9,30.6,30.9,30.8,30.5,31.0,30.9,30.8,31.0,31.0],[31.6,31.6,31.6,31.6,31.6,31.6,31.6,31.6,31.6,31.6,31.5,31.6,31.6,31.6,31.6,31.6,31.6,31.6,31.6,31.6,31.6,31.6,31.6,31.6,31.6,31.6,31.6,31.6,31.6,31.6,31.6,31.6,31.6,31.6,31.6,31.6,31.6,31.6,31.6,31.6,31.6,31.5,31.6,31.5,31.6,31.5,31.6,31.5,31.5,31.5,31.5,31.6,31.5,31.6,31.6,31.5,31.5,31.6,31.5,31.4,31.5,31.6,31.5,31.5,31.5,31.5,31.5,31.5,31.5,31.3,31.4,31.4,31.3,31.4,31.4,31.4,31.4,31.5,31.4,31.4,31.5,31.4,31.5,31.4,31.5,31.5,31.5,31.4,31.4,31.5,31.4,31.4,31.4,31.5,31.4,31.4,31.4,31.4,31.4,31.4,31.5,31.4,31.4,31.4,31.5,31.3,31.4,31.4,31.3,31.0,31.1,30.8,30.9,30.9,30.7,30.8,30.8,30.7,30.8,30.3,30.7,30.7,30.4,29.5,29.6,28.6,28.6,26.8,26.1,25.5,24.2,23.9,21.5,19.8,16.1,12.9,11.0,7.8,7.8,5.7,3.8,2.8,0.8,2.5,4.3,5.9,9.4,12.4,15.9,16.8,20.3,19.3,21.2,22.2,22.8,23.7,22.7,25.2,25.0,26.2,27.2,25.7,27.9,26.5,27.8,28.6,28.6,29.2,29.1,29.8,30.0,30.4,30.5,30.0,30.4,30.2,29.8,29.5,29.1,28.7,27.8,29.0,27.7,28.4,28.8,28.5,28.3,29.3,29.1,29.0,29.3,29.8,29.7,29.8,30.6,30.6,30.5,30.6,30.9,30.9,30.8,31.0,31.1,31.1,31.1,31.1],[31.6,31.6,31.6,31.6,31.6,31.6,31.6,31.6,31.6,31.6,31.5,31.6,31.6,31.6,31.6,31.6,31.6,31.6,31.6,31.6,31.6,31.6,31.6,31.6,31.6,31.6,31.6,31.6,31.6,31.6,31.6,31.6,31.7,31.6,31.6,31.7,31.6,31.7,31.6,31.6,31.6,31.5,31.6,31.5,31.6,31.5,31.6,31.5,31.5,31.6,31.5,31.6,31.5,31.6,31.6,31.4,31.5,31.6,31.5,31.4,31.5,31.6,31.5,31.5,31.5,31.5,31.5,31.5,31.4,31.3,31.4,31.4,31.3,31.4,31.4,31.4,31.3,31.4,31.4,31.4,31.5,31.4,31.5,31.3,31.4,31.5,31.5,31.5,31.5,31.5,31.4,31.5,31.5,31.5,31.4,31.5,31.4,31.5,31.4,31.5,31.5,31.4,31.5,31.4,31.5,31.4,31.4,31.4,31.3,31.1,31.1,30.9,30.9,30.9,30.7,30.7,30.9,30.6,30.9,30.4,30.9,30.9,30.4,29.5,29.8,28.2,28.2,27.5,27.3,26.1,25.1,24.6,22.6,20.9,17.5,15.4,12.7,10.5,8.5,8.1,5.7,3.7,2.3,0.8,2.4,4.3,6.9,10.9,15.0,15.9,18.9,17.4,20.4,19.2,20.7,23.6,22.5,24.9,24.9,26.3,26.7,25.8,28.1,26.9,27.8,28.4,28.6,29.1,29.4,29.7,30.0,30.3,30.4,30.1,30.4,30.2,30.2,29.5,29.2,28.8,28.1,29.1,27.8,28.5,28.8,28.7,28.6,29.4,29.1,28.9,29.6,29.8,29.5,30.0,30.6,30.5,30.1,30.7,31.0,30.8,30.7,31.0,31.0,30.8,31.2,31.0],[31.6,31.6,31.6,31.6,31.7,31.6,31.7,31.7,31.7,31.7,31.6,31.7,31.6,31.6,31.6,31.6,31.6,31.6,31.6,31.7,31.6,31.6,31.6,31.7,31.6,31.6,31.6,31.6,31.6,31.6,31.7,31.6,31.7,31.6,31.7,31.7,31.7,31.7,31.7,31.6,31.6,31.6,31.6,31.6,31.6,31.5,31.6,31.6,31.5,31.6,31.5,31.6,31.5,31.6,31.6,31.5,31.6,31.6,31.5,31.5,31.6,31.6,31.5,31.6,31.5,31.5,31.5,31.5,31.5,31.3,31.5,31.5,31.4,31.5,31.5,31.5,31.4,31.5,31.4,31.4,31.5,31.5,31.5,31.4,31.5,31.5,31.6,31.5,31.5,31.6,31.5,31.6,31.6,31.6,31.5,31.5,31.5,31.5,31.5,31.5,31.6,31.5,31.6,31.5,31.6,31.5,31.5,31.5,31.4,31.2,31.2,31.1,31.1,31.0,30.9,31.0,31.0,31.0,31.1,30.9,31.1,31.1,30.9,30.5,30.6,29.9,29.9,29.3,28.2,27.2,26.0,25.8,24.0,23.2,20.4,18.6,15.7,12.2,11.3,8.1,8.2,6.7,3.6,2.8,0.8,2.6,5.0,8.0,10.5,12.7,16.4,17.0,19.0,20.6,20.5,22.5,22.7,24.1,24.7,25.3,26.4,25.1,27.5,26.6,28.4,28.7,28.4,29.1,29.5,29.8,30.3,30.4,30.7,30.3,30.7,30.4,30.2,29.8,29.5,29.1,28.3,29.3,28.0,28.5,29.0,28.8,28.6,29.4,29.2,29.2,29.6,30.1,29.9,30.0,30.5,30.7,30.5,30.5,31.0,30.9,30.8,31.0,31.2,31.1,31.2,31.2],[31.6,31.6,31.6,31.6,31.7,31.6,31.6,31.7,31.7,31.6,31.6,31.7,31.6,31.7,31.7,31.6,31.7,31.6,31.7,31.7,31.6,31.7,31.6,31.6,31.6,31.6,31.6,31.6,31.6,31.6,31.7,31.6,31.7,31.7,31.7,31.7,31.7,31.7,31.6,31.6,31.6,31.6,31.6,31.6,31.6,31.5,31.6,31.6,31.6,31.6,31.6,31.6,31.6,31.6,31.6,31.5,31.6,31.6,31.5,31.5,31.6,31.6,31.5,31.5,31.5,31.5,31.5,31.5,31.5,31.3,31.4,31.4,31.3,31.4,31.5,31.5,31.4,31.5,31.4,31.4,31.5,31.5,31.5,31.5,31.5,31.5,31.6,31.6,31.6,31.6,31.5,31.6,31.6,31.6,31.5,31.5,31.5,31.5,31.5,31.5,31.6,31.5,31.6,31.5,31.6,31.5,31.5,31.5,31.4,31.3,31.2,31.2,30.9,30.9,30.9,30.9,31.1,31.0,31.2,30.8,31.1,31.2,31.0,30.6,30.7,30.0,30.2,29.4,29.4,28.0,27.4,26.8,25.1,24.2,22.1,21.8,18.4,15.7,13.9,11.9,8.2,8.7,6.6,4.0,2.5,0.8,2.7,5.6,7.2,10.0,13.7,13.9,16.5,16.6,16.8,20.4,19.8,23.0,23.2,24.7,25.7,24.8,26.9,26.6,27.8,28.2,28.5,29.0,29.4,29.5,30.0,30.4,30.4,30.2,30.6,30.3,30.4,30.0,29.9,29.4,28.6,29.7,28.4,29.3,29.3,29.2,28.7,29.8,29.5,28.8,29.6,30.2,29.8,29.9,30.5,30.6,30.2,30.6,31.0,30.8,30.8,30.9,31.1,31.1,31.3,31.2],[31.6,31.6,31.7,31.6,31.7,31.7,31.6,31.7,31.7,31.7,31.6,31.7,31.6,31.7,31.7,31.7,31.7,31.6,31.7,31.7,31.6,31.7,31.7,31.7,31.6,31.6,31.7,31.6,31.7,31.7,31.7,31.7,31.7,31.7,31.7,31.7,31.7,31.7,31.7,31.6,31.6,31.6,31.7,31.6,31.6,31.6,31.6,31.6,31.6,31.6,31.6,31.6,31.6,31.6,31.6,31.5,31.6,31.6,31.6,31.5,31.6,31.6,31.6,31.6,31.5,31.5,31.6,31.6,31.5,31.4,31.5,31.5,31.4,31.5,31.5,31.5,31.5,31.5,31.4,31.4,31.6,31.5,31.6,31.5,31.6,31.6,31.6,31.6,31.6,31.6,31.6,31.6,31.6,31.6,31.6,31.6,31.5,31.6,31.6,31.6,31.6,31.6,31.6,31.6,31.6,31.5,31.5,31.5,31.4,31.3,31.2,31.2,31.2,31.2,31.1,31.2,31.2,31.2,31.2,31.2,31.1,31.2,31.2,31.1,31.0,30.8,30.7,30.4,30.3,29.0,28.9,28.0,26.4,25.9,24.0,22.8,20.7,19.6,16.9,15.0,12.2,10.0,8.8,7.6,4.2,2.5,0.8,3.2,5.6,7.8,11.0,12.5,15.6,16.7,16.8,20.3,21.3,22.1,23.1,24.3,25.1,24.1,26.2,26.1,27.4,27.8,27.8,28.5,29.0,29.2,30.0,30.3,30.5,30.2,30.6,30.3,30.4,30.0,30.0,29.6,28.9,29.8,28.6,29.4,29.5,29.5,28.6,29.8,29.6,28.9,29.5,30.4,30.1,29.9,30.4,30.9,30.7,30.6,31.1,31.0,31.0,31.1,31.3,31.3,31.3,31.3],[31.6,31.6,31.7,31.6,31.7,31.6,31.6,31.7,31.6,31.6,31.5,31.7,31.6,31.7,31.6,31.6,31.6,31.6,31.6,31.7,31.6,31.7,31.6,31.6,31.6,31.6,31.6,31.6,31.6,31.6,31.7,31.6,31.7,31.6,31.7,31.7,31.7,31.7,31.7,31.6,31.6,31.6,31.6,31.6,31.6,31.6,31.6,31.6,31.5,31.6,31.5,31.6,31.6,31.6,31.6,31.5,31.6,31.6,31.6,31.5,31.6,31.6,31.5,31.6,31.5,31.5,31.5,31.5,31.4,31.3,31.4,31.4,31.3,31.4,31.5,31.5,31.4,31.4,31.4,31.3,31.5,31.5,31.5,31.5,31.5,31.5,31.6,31.6,31.6,31.6,31.6,31.6,31.6,31.6,31.6,31.6,31.5,31.6,31.5,31.6,31.6,31.6,31.6,31.6,31.6,31.5,31.5,31.5,31.4,31.3,31.2,31.2,31.1,31.1,31.1,31.1,31.2,31.2,31.2,31.1,31.2,31.3,31.2,31.0,31.0,30.6,30.8,30.4,30.3,29.2,29.4,28.2,27.3,26.4,24.8,24.3,22.6,22.0,19.7,17.7,15.3,13.7,9.3,9.8,7.1,4.8,2.7,0.8,3.0,4.8,7.2,10.4,12.7,13.1,15.3,17.4,18.3,19.1,20.9,21.8,23.5,23.2,24.9,25.0,26.0,26.8,26.9,27.8,28.3,28.9,29.8,30.2,30.0,30.1,30.5,30.3,30.1,29.9,29.8,29.4,28.4,29.3,27.7,28.5,28.9,28.5,27.1,29.0,29.0,28.1,28.8,30.0,29.6,29.4,30.2,30.6,30.7,30.7,30.9,31.0,30.9,31.0,31.3,31.3,31.1,31.2],[31.6,31.6,31.6,31.6,31.7,31.6,31.6,31.6,31.6,31.6,31.5,31.6,31.6,31.6,31.6,31.6,31.6,31.6,31.6,31.7,31.6,31.6,31.6,31.6,31.6,31.6,31.6,31.6,31.6,31.6,31.7,31.6,31.7,31.6,31.7,31.7,31.7,31.7,31.7,31.6,31.6,31.6,31.6,31.6,31.6,31.6,31.6,31.6,31.6,31.6,31.5,31.6,31.6,31.6,31.6,31.5,31.6,31.6,31.6,31.5,31.6,31.6,31.6,31.6,31.5,31.5,31.5,31.5,31.4,31.2,31.3,31.4,31.3,31.3,31.4,31.4,31.4,31.4,31.4,31.3,31.5,31.5,31.5,31.5,31.6,31.5,31.6,31.6,31.6,31.6,31.6,31.6,31.6,31.6,31.5,31.5,31.5,31.5,31.5,31.6,31.6,31.6,31.6,31.6,31.6,31.5,31.5,31.5,31.4,31.3,31.1,31.2,31.1,31.1,31.1,31.2,31.2,31.2,31.2,31.2,31.2,31.3,31.3,31.2,31.1,30.9,31.0,30.9,30.6,30.0,29.8,29.0,28.1,27.3,25.6,25.2,23.4,22.6,21.1,19.1,17.7,15.8,13.3,12.8,9.0,7.8,4.1,2.2,0.8,2.4,4.2,5.3,8.1,9.1,10.1,12.3,13.4,13.9,19.1,18.5,20.7,20.2,22.7,22.5,23.3,24.2,25.2,26.1,26.8,27.5,28.6,28.9,29.0,29.2,29.8,29.3,29.4,29.3,28.7,28.7,27.4,28.2,26.2,27.3,27.6,27.7,26.3,28.5,28.4,27.5,28.4,29.7,29.1,28.6,30.1,30.5,30.4,30.5,30.9,30.8,30.6,30.9,31.1,31.1,30.9,30.9],[31.6,31.6,31.6,31.6,31.6,31.6,31.6,31.6,31.6,31.5,31.4,31.5,31.5,31.6,31.6,31.6,31.6,31.6,31.6,31.6,31.5,31.6,31.6,31.6,31.6,31.6,31.6,31.6,31.6,31.6,31.6,31.6,31.6,31.6,31.6,31.6,31.6,31.6,31.6,31.6,31.6,31.6,31.6,31.5,31.6,31.5,31.6,31.5,31.5,31.6,31.5,31.6,31.6,31.6,31.6,31.5,31.6,31.6,31.5,31.5,31.6,31.6,31.5,31.5,31.4,31.5,31.5,31.5,31.3,31.2,31.3,31.4,31.3,31.3,31.4,31.4,31.3,31.4,31.4,31.3,31.5,31.5,31.5,31.4,31.5,31.5,31.6,31.5,31.5,31.6,31.5,31.6,31.4,31.5,31.5,31.4,31.4,31.5,31.5,31.5,31.5,31.5,31.5,31.5,31.5,31.5,31.5,31.5,31.3,31.3,31.1,31.2,31.0,31.0,31.0,31.0,31.1,31.1,31.2,31.1,31.2,31.2,31.2,30.9,31.0,30.8,30.8,30.6,30.4,29.7,29.5,28.8,27.5,27.0,24.7,25.3,23.0,22.4,21.3,19.3,18.1,16.4,14.5,14.1,9.5,8.3,6.9,5.3,2.3,0.8,2.4,4.4,5.6,7.3,8.5,11.0,11.7,11.4,15.2,16.4,18.7,19.4,21.5,22.2,22.9,24.2,23.9,25.3,25.9,27.0,28.1,28.7,28.6,28.8,29.6,29.2,29.1,28.9,28.2,28.0,26.5,27.3,25.4,26.0,26.5,26.3,24.7,27.3,27.1,27.2,27.7,28.8,28.4,27.8,29.6,30.1,30.1,30.2,30.7,30.8,30.6,30.7,30.9,30.9,30.8,31.0],[31.6,31.6,31.6,31.6,31.6,31.6,31.6,31.6,31.6,31.6,31.4,31.5,31.5,31.6,31.6,31.6,31.6,31.5,31.6,31.6,31.6,31.6,31.6,31.6,31.6,31.6,31.6,31.6,31.6,31.6,31.6,31.6,31.6,31.6,31.7,31.6,31.6,31.7,31.6,31.6,31.6,31.6,31.6,31.6,31.6,31.6,31.6,31.5,31.5,31.6,31.5,31.6,31.6,31.6,31.6,31.5,31.6,31.6,31.5,31.5,31.6,31.6,31.5,31.5,31.5,31.4,31.5,31.5,31.4,31.1,31.3,31.4,31.3,31.3,31.4,31.4,31.3,31.4,31.4,31.3,31.5,31.5,31.5,31.4,31.5,31.5,31.6,31.6,31.6,31.6,31.6,31.6,31.5,31.6,31.5,31.5,31.5,31.5,31.5,31.5,31.5,31.5,31.5,31.5,31.5,31.5,31.5,31.4,31.3,31.3,31.1,31.1,30.9,31.0,30.9,31.0,31.1,31.1,31.1,31.1,31.1,31.1,31.2,31.0,31.0,30.8,30.8,30.7,30.5,30.1,30.0,29.3,28.6,28.1,26.2,26.0,24.4,23.7,22.1,20.5,19.7,18.4,16.8,16.5,13.9,11.1,8.4,8.1,4.3,2.0,0.8,2.2,3.5,5.4,6.3,8.4,10.3,10.1,13.4,12.8,16.3,17.0,19.8,20.4,21.8,22.3,22.7,24.2,25.4,26.1,27.8,28.2,28.1,28.4,29.2,29.0,28.6,28.6,27.7,27.1,25.6,26.1,24.5,24.8,25.5,25.2,25.0,26.7,26.5,25.4,26.6,28.6,27.8,27.3,29.3,30.3,29.9,30.2,30.8,30.8,30.3,30.8,30.8,30.8,30.8,30.5],[31.6,31.6,31.6,31.5,31.6,31.5,31.5,31.5,31.5,31.5,31.2,31.5,31.4,31.6,31.5,31.5,31.6,31.5,31.6,31.6,31.5,31.6,31.6,31.6,31.5,31.5,31.6,31.6,31.6,31.6,31.6,31.5,31.6,31.6,31.6,31.6,31.6,31.6,31.6,31.6,31.6,31.5,31.6,31.5,31.6,31.5,31.6,31.5,31.5,31.5,31.4,31.5,31.5,31.6,31.6,31.4,31.5,31.5,31.5,31.4,31.5,31.5,31.5,31.5,31.3,31.3,31.4,31.4,31.1,30.8,31.1,31.3,31.1,31.1,31.2,31.3,31.1,31.3,31.3,31.0,31.5,31.4,31.3,31.4,31.5,31.4,31.5,31.5,31.5,31.5,31.4,31.5,31.3,31.5,31.3,31.2,31.3,31.4,31.3,31.4,31.4,31.4,31.4,31.4,31.4,31.4,31.3,31.2,31.2,31.2,31.0,31.0,30.9,30.9,31.0,31.0,31.0,31.0,31.2,31.0,31.2,31.2,31.2,30.9,31.0,30.8,30.8,30.7,30.5,30.0,29.6,29.1,27.8,27.6,26.1,25.7,24.6,23.5,22.5,20.0,20.9,17.7,16.4,15.7,14.3,12.0,9.1,8.9,6.0,3.8,2.1,0.8,1.8,3.5,3.4,6.0,6.9,8.1,9.7,11.7,13.0,15.8,17.0,18.5,20.2,20.7,21.5,22.5,23.5,24.5,26.4,26.7,26.9,27.3,28.3,27.9,27.8,27.6,26.8,26.1,24.7,25.4,23.2,24.0,24.9,24.3,23.0,26.2,26.2,25.0,25.6,27.1,26.4,26.2,28.1,29.3,29.0,29.4,30.0,30.2,29.6,30.3,30.5,30.8,30.4,30.5],[31.6,31.6,31.6,31.5,31.6,31.5,31.6,31.5,31.5,31.5,31.3,31.5,31.4,31.6,31.5,31.5,31.6,31.5,31.6,31.6,31.5,31.6,31.6,31.6,31.5,31.5,31.6,31.6,31.6,31.6,31.6,31.5,31.6,31.6,31.6,31.6,31.6,31.6,31.6,31.6,31.6,31.5,31.6,31.5,31.6,31.5,31.6,31.5,31.5,31.5,31.4,31.6,31.5,31.6,31.6,31.4,31.5,31.6,31.5,31.4,31.5,31.5,31.4,31.4,31.3,31.3,31.4,31.4,31.0,30.8,31.1,31.3,31.2,31.2,31.3,31.3,31.2,31.3,31.3,31.1,31.4,31.4,31.4,31.4,31.5,31.4,31.5,31.5,31.5,31.5,31.5,31.5,31.4,31.5,31.4,31.2,31.4,31.4,31.3,31.4,31.3,31.4,31.4,31.5,31.4,31.4,31.4,31.2,31.2,31.2,30.9,31.0,30.8,30.9,30.8,30.9,31.0,30.9,31.1,31.0,31.2,31.1,31.1,30.9,30.9,30.8,30.8,30.5,30.4,30.0,29.6,28.9,28.0,27.6,26.1,25.7,24.7,23.2,22.5,20.5,19.9,17.9,17.2,16.4,14.9,12.6,11.5,9.3,7.1,5.8,4.2,1.9,0.8,2.0,2.7,3.5,5.6,6.2,8.2,8.1,10.3,12.5,15.4,15.4,17.4,18.3,19.4,21.5,21.8,23.7,25.8,26.4,26.8,27.0,28.0,27.6,27.4,26.7,26.0,24.9,22.9,23.5,21.6,22.4,22.5,22.2,22.3,24.1,24.1,22.6,24.3,26.1,25.8,26.0,28.2,29.3,28.7,29.2,30.1,30.0,29.5,29.9,30.3,30.0,29.9,30.4],[31.6,31.5,31.6,31.4,31.6,31.3,31.5,31.4,31.4,31.4,31.0,31.4,31.2,31.5,31.4,31.3,31.5,31.4,31.5,31.6,31.4,31.6,31.5,31.6,31.5,31.5,31.6,31.6,31.6,31.6,31.6,31.5,31.6,31.6,31.6,31.6,31.6,31.6,31.6,31.6,31.6,31.5,31.6,31.5,31.6,31.5,31.6,31.5,31.4,31.5,31.4,31.5,31.5,31.6,31.6,31.4,31.4,31.5,31.5,31.4,31.5,31.5,31.4,31.3,31.2,31.2,31.3,31.3,30.9,30.7,31.0,31.2,31.0,30.9,31.2,31.2,31.0,31.1,31.1,30.9,31.4,31.4,31.3,31.3,31.4,31.3,31.5,31.5,31.5,31.5,31.4,31.5,31.4,31.5,31.3,31.2,31.2,31.3,31.2,31.3,31.2,31.3,31.3,31.4,31.3,31.3,31.2,31.1,31.1,31.1,30.9,30.9,30.7,30.8,30.8,30.8,30.9,30.8,31.0,30.9,31.1,31.1,31.1,30.9,30.9,30.8,30.8,30.6,30.3,29.9,29.5,29.2,27.6,27.5,25.8,25.6,24.1,23.7,22.3,20.9,20.8,18.7,17.6,16.9,16.1,14.0,12.3,10.0,6.9,6.1,4.7,2.9,1.4,0.8,1.9,2.5,3.7,4.4,5.8,6.8,8.6,10.8,13.7,14.6,16.7,17.9,18.6,20.4,21.2,22.5,24.5,25.4,26.1,26.2,27.4,26.9,26.6,26.2,25.6,24.6,22.9,22.9,21.4,22.8,22.3,20.6,21.3,24.3,23.3,20.8,24.2,25.5,23.4,23.8,26.9,28.3,26.3,29.1,29.3,29.4,28.6,30.0,30.1,29.7,29.9,30.0],[31.6,31.6,31.6,31.4,31.6,31.4,31.5,31.5,31.4,31.4,31.0,31.4,31.3,31.5,31.4,31.4,31.5,31.4,31.5,31.6,31.4,31.6,31.5,31.6,31.4,31.5,31.6,31.5,31.6,31.6,31.6,31.5,31.6,31.6,31.6,31.6,31.6,31.6,31.6,31.6,31.6,31.5,31.6,31.5,31.6,31.5,31.5,31.4,31.5,31.5,31.4,31.5,31.5,31.5,31.4,31.3,31.4,31.5,31.4,31.3,31.5,31.4,31.3,31.3,31.2,31.2,31.3,31.2,30.9,30.7,31.0,31.0,31.0,30.9,31.1,31.2,30.9,31.0,31.1,30.8,31.4,31.4,31.3,31.3,31.5,31.4,31.5,31.5,31.5,31.5,31.5,31.5,31.4,31.5,31.4,31.3,31.4,31.4,31.4,31.4,31.3,31.4,31.4,31.4,31.4,31.3,31.3,31.2,31.1,31.1,30.9,31.0,30.7,30.9,30.8,30.9,31.0,31.1,31.1,31.1,31.2,31.2,31.1,31.1,31.1,30.9,30.9,30.7,30.4,30.2,29.6,29.1,27.7,27.3,26.1,25.3,24.3,22.9,22.3,20.5,20.9,18.5,17.7,16.1,15.2,13.4,12.1,9.7,6.8,6.0,5.3,4.1,2.4,1.5,0.8,1.3,2.6,3.0,4.3,5.5,7.4,9.5,11.2,12.4,13.8,14.5,15.1,18.4,19.1,22.0,24.5,25.2,25.5,26.3,27.6,27.3,26.8,26.2,24.6,22.7,21.7,21.9,19.9,21.0,21.3,20.1,20.4,22.7,21.1,20.5,22.7,24.6,22.6,24.2,26.8,28.2,26.6,28.6,28.7,29.3,28.7,29.4,29.6,29.8,29.9,30.1],[31.6,31.5,31.5,31.4,31.5,31.4,31.5,31.5,31.4,31.4,31.1,31.4,31.2,31.5,31.4,31.4,31.5,31.4,31.5,31.5,31.4,31.5,31.5,31.6,31.5,31.5,31.6,31.6,31.6,31.6,31.6,31.6,31.6,31.6,31.6,31.6,31.6,31.6,31.6,31.6,31.5,31.5,31.6,31.5,31.6,31.5,31.5,31.5,31.5,31.5,31.4,31.5,31.5,31.5,31.5,31.3,31.4,31.5,31.4,31.3,31.5,31.4,31.3,31.3,31.1,31.2,31.3,31.2,30.9,30.6,31.0,31.0,31.0,30.9,31.2,31.2,31.0,31.1,31.2,30.9,31.4,31.4,31.3,31.3,31.4,31.4,31.5,31.5,31.5,31.5,31.5,31.5,31.4,31.5,31.4,31.3,31.4,31.4,31.3,31.4,31.3,31.4,31.4,31.4,31.4,31.3,31.3,31.2,31.1,31.1,30.8,30.9,30.7,30.8,30.8,30.8,31.0,30.9,31.1,31.0,31.1,31.1,31.1,31.0,30.9,30.9,30.8,30.6,30.3,30.1,29.8,29.3,28.2,27.7,26.5,25.8,24.7,23.7,23.3,22.6,21.6,19.6,19.5,17.0,16.7,15.0,13.5,11.0,7.5,6.7,5.8,4.4,3.0,2.6,1.3,0.8,1.5,2.3,3.1,4.0,6.5,9.2,10.7,10.4,12.0,13.8,14.5,17.6,18.9,21.9,23.8,25.1,25.9,25.8,27.5,27.3,26.2,25.7,24.3,23.0,21.1,21.2,20.5,20.7,21.2,20.3,21.0,21.6,22.2,20.4,22.7,24.4,21.7,23.8,26.7,27.7,25.6,28.8,28.7,29.1,28.5,29.9,29.9,29.4,29.2,29.9],[31.6,31.5,31.5,31.3,31.5,31.2,31.5,31.4,31.4,31.4,30.8,31.4,31.0,31.5,31.3,31.3,31.5,31.2,31.5,31.5,31.3,31.5,31.4,31.6,31.4,31.5,31.5,31.5,31.5,31.5,31.6,31.5,31.6,31.5,31.5,31.5,31.5,31.6,31.5,31.5,31.5,31.5,31.5,31.4,31.6,31.4,31.5,31.4,31.4,31.5,31.3,31.5,31.4,31.5,31.5,31.2,31.4,31.5,31.4,31.3,31.4,31.4,31.3,31.3,31.2,31.2,31.3,31.2,30.9,30.7,31.0,30.9,30.9,30.8,31.1,31.1,30.8,31.0,31.0,30.8,31.4,31.3,31.3,31.3,31.4,31.3,31.4,31.4,31.4,31.4,31.4,31.5,31.4,31.5,31.3,31.1,31.3,31.3,31.2,31.4,31.2,31.3,31.3,31.4,31.3,31.2,31.2,31.1,31.0,31.0,30.7,30.8,30.6,30.7,30.8,30.8,31.0,30.9,31.1,30.9,31.1,31.1,31.1,30.9,31.0,30.7,30.8,30.5,30.3,30.1,29.6,29.2,27.6,27.4,25.4,25.3,23.5,23.2,22.4,20.8,21.5,19.5,19.7,18.6,18.6,16.8,15.2,13.0,9.5,7.8,6.9,5.2,4.0,3.8,2.6,1.6,0.8,1.5,2.5,3.3,5.9,7.2,9.0,9.9,11.7,13.5,13.3,16.9,17.8,20.7,22.2,23.8,24.3,24.5,26.4,25.7,25.0,24.3,23.4,21.8,20.4,20.4,19.5,20.9,19.9,18.6,19.8,21.6,20.6,20.4,21.6,23.3,21.6,21.8,26.1,27.1,24.8,28.0,28.6,29.1,28.7,29.6,29.8,29.4,29.7,29.6],[31.6,31.5,31.6,31.4,31.6,31.4,31.5,31.5,31.4,31.5,31.1,31.4,31.2,31.5,31.4,31.4,31.5,31.4,31.5,31.6,31.4,31.6,31.5,31.6,31.5,31.6,31.6,31.6,31.6,31.6,31.6,31.5,31.6,31.6,31.6,31.6,31.6,31.6,31.6,31.5,31.5,31.5,31.6,31.5,31.6,31.5,31.5,31.5,31.5,31.5,31.4,31.5,31.5,31.5,31.5,31.3,31.4,31.5,31.3,31.3,31.4,31.4,31.2,31.3,31.2,31.2,31.3,31.2,31.0,30.8,31.1,31.0,31.1,31.0,31.2,31.2,31.0,31.0,31.1,31.0,31.4,31.4,31.2,31.3,31.4,31.4,31.4,31.5,31.5,31.4,31.5,31.5,31.4,31.5,31.4,31.2,31.3,31.3,31.3,31.4,31.3,31.3,31.4,31.4,31.3,31.2,31.2,31.1,31.0,31.0,30.8,30.9,30.7,30.8,30.9,30.9,31.0,31.0,31.1,31.2,31.1,31.1,31.1,31.1,30.8,31.0,30.8,30.7,30.4,30.4,29.9,29.4,28.2,27.5,26.8,25.7,25.3,23.8,24.3,23.6,23.7,22.7,21.6,21.3,21.2,19.5,17.6,15.6,11.3,9.6,7.4,5.4,4.7,4.1,3.1,2.5,1.5,0.8,1.5,2.7,4.5,7.2,8.0,9.4,10.7,11.4,13.0,15.9,17.3,19.7,22.2,23.8,24.7,25.2,26.5,26.1,25.3,24.8,23.4,21.7,20.8,20.8,20.1,21.6,20.9,18.5,19.3,22.3,20.3,19.1,21.4,23.4,20.8,22.1,25.9,27.5,25.7,27.9,28.4,29.2,28.7,29.8,29.9,30.0,29.7,29.8],[31.6,31.5,31.5,31.4,31.5,31.3,31.5,31.4,31.4,31.4,31.0,31.5,31.1,31.5,31.3,31.4,31.4,31.2,31.5,31.5,31.3,31.5,31.5,31.6,31.4,31.5,31.5,31.6,31.5,31.5,31.6,31.5,31.6,31.5,31.5,31.6,31.5,31.6,31.5,31.5,31.5,31.4,31.5,31.4,31.6,31.4,31.5,31.4,31.4,31.5,31.3,31.5,31.4,31.5,31.4,31.2,31.4,31.4,31.3,31.2,31.4,31.4,31.3,31.3,31.1,31.2,31.2,31.2,30.9,30.7,31.1,31.0,31.0,30.8,31.2,31.1,30.9,31.0,31.0,30.8,31.4,31.3,31.2,31.3,31.4,31.3,31.4,31.4,31.4,31.4,31.4,31.5,31.4,31.5,31.4,31.2,31.3,31.3,31.2,31.3,31.2,31.3,31.3,31.3,31.3,31.2,31.3,31.0,30.9,31.0,30.7,30.8,30.6,30.7,30.8,30.8,31.0,30.9,31.2,31.0,31.1,31.1,31.1,31.1,31.0,30.9,30.8,30.6,30.4,30.3,29.9,29.7,28.5,28.2,26.9,26.5,25.1,24.9,24.0,23.0,23.6,22.1,21.7,21.2,21.6,20.7,19.1,17.7,13.7,11.5,9.7,6.6,5.6,5.2,3.9,3.7,2.8,1.6,0.8,1.8,3.4,5.9,6.6,8.4,9.6,10.9,11.0,14.0,14.9,18.4,19.7,21.7,23.0,23.2,24.3,23.9,24.0,23.0,21.7,21.2,19.8,19.8,19.9,19.8,18.9,18.4,18.5,20.7,18.7,18.6,20.3,22.1,20.2,21.4,25.1,25.5,24.3,27.4,28.7,28.4,27.6,29.5,29.7,28.9,29.5,30.0],[31.6,31.4,31.5,31.2,31.5,31.2,31.4,31.4,31.3,31.3,30.9,31.4,31.1,31.5,31.3,31.3,31.5,31.3,31.5,31.5,31.3,31.5,31.5,31.6,31.5,31.6,31.5,31.6,31.5,31.6,31.6,31.5,31.5,31.5,31.5,31.5,31.5,31.5,31.5,31.5,31.5,31.4,31.5,31.4,31.5,31.4,31.4,31.4,31.4,31.4,31.4,31.4,31.4,31.5,31.4,31.3,31.4,31.5,31.3,31.2,31.4,31.4,31.2,31.3,31.1,31.1,31.2,31.1,30.9,30.8,31.0,31.0,31.0,31.0,31.2,31.1,30.9,31.0,31.1,30.9,31.4,31.4,31.2,31.3,31.3,31.3,31.4,31.4,31.4,31.4,31.4,31.4,31.4,31.4,31.3,31.2,31.3,31.3,31.3,31.3,31.2,31.3,31.3,31.3,31.3,31.2,31.1,30.9,30.8,30.9,30.6,30.7,30.6,30.7,30.7,30.9,31.0,31.0,31.1,31.1,31.1,31.1,31.1,31.1,31.0,30.9,30.8,30.7,30.4,30.4,29.8,29.5,28.4,27.7,26.8,26.2,25.6,24.4,24.5,23.7,24.9,24.1,23.7,24.3,24.8,23.6,23.1,22.0,20.2,18.6,13.1,10.3,8.2,6.7,5.7,5.3,4.4,3.4,2.0,0.8,2.6,3.9,5.8,7.0,9.1,10.6,10.9,14.6,15.8,18.0,20.2,21.6,23.2,23.6,25.0,24.6,24.2,24.1,23.1,22.8,20.5,21.2,20.2,21.9,20.4,18.4,18.7,21.7,20.3,18.7,21.1,22.4,20.6,21.1,24.9,25.2,23.9,27.1,27.5,27.9,27.0,29.1,29.1,28.6,29.3,29.4],[31.5,31.3,31.4,31.0,31.3,31.0,31.4,31.3,31.2,31.3,30.6,31.4,30.9,31.4,31.2,31.3,31.4,31.1,31.4,31.5,31.1,31.5,31.4,31.5,31.3,31.5,31.5,31.5,31.5,31.5,31.5,31.4,31.5,31.5,31.5,31.5,31.5,31.5,31.5,31.5,31.5,31.4,31.5,31.4,31.5,31.3,31.4,31.2,31.3,31.3,31.2,31.4,31.3,31.4,31.4,31.2,31.3,31.4,31.3,31.2,31.3,31.3,31.2,31.3,31.1,31.2,31.2,31.2,31.0,30.7,31.1,30.9,31.0,30.9,31.2,31.2,31.0,31.1,31.1,30.9,31.3,31.3,31.2,31.2,31.3,31.3,31.3,31.3,31.4,31.4,31.3,31.4,31.4,31.4,31.3,31.1,31.2,31.3,31.2,31.3,31.2,31.2,31.2,31.2,31.2,31.1,31.2,31.0,30.8,31.0,30.5,30.6,30.5,30.6,30.8,30.8,31.0,30.9,31.1,31.0,31.1,31.0,31.1,31.0,30.9,30.9,30.8,30.5,30.5,30.4,30.0,29.7,28.9,28.2,27.7,27.1,26.5,25.9,25.7,24.9,26.1,25.4,25.8,25.8,25.9,25.1,24.0,23.1,21.7,21.1,18.5,15.5,12.5,10.2,8.9,7.4,6.6,4.9,4.1,2.5,0.8,2.2,4.0,5.9,7.8,8.8,9.5,12.1,13.1,15.7,16.8,19.7,21.3,21.7,22.2,22.5,23.0,22.4,21.7,20.9,20.0,20.5,19.5,20.5,18.6,17.5,17.4,20.1,17.8,17.7,19.9,19.4,19.0,19.3,23.4,22.1,22.4,25.2,26.8,25.8,25.6,27.8,28.1,27.3,28.3,28.7],[31.5,31.3,31.4,31.2,31.4,31.1,31.4,31.3,31.3,31.4,30.7,31.4,31.0,31.5,31.3,31.4,31.4,31.2,31.4,31.5,31.2,31.5,31.5,31.6,31.4,31.5,31.5,31.6,31.5,31.6,31.6,31.5,31.5,31.5,31.5,31.5,31.5,31.5,31.5,31.5,31.5,31.4,31.5,31.4,31.5,31.3,31.4,31.3,31.3,31.4,31.3,31.4,31.3,31.4,31.4,31.2,31.3,31.4,31.3,31.2,31.3,31.3,31.2,31.3,31.2,31.2,31.2,31.1,30.9,30.7,31.0,30.8,31.0,30.9,31.2,31.2,31.0,31.1,31.1,31.0,31.3,31.3,31.2,31.2,31.3,31.3,31.3,31.3,31.4,31.4,31.3,31.4,31.4,31.4,31.3,31.2,31.2,31.3,31.2,31.3,31.2,31.2,31.3,31.3,31.3,31.1,31.1,31.0,30.8,30.9,30.4,30.5,30.2,30.6,30.6,30.7,31.0,30.9,31.1,31.1,31.2,31.1,31.2,31.0,31.0,30.8,30.8,30.5,30.5,30.4,30.1,29.6,29.2,28.3,28.2,26.9,26.8,25.5,26.1,25.3,26.8,25.8,26.8,26.7,27.2,26.6,26.6,26.2,25.5,23.9,22.3,20.8,19.1,14.4,13.1,11.5,8.7,8.3,7.0,3.9,2.4,0.8,2.7,4.3,6.6,8.3,9.9,11.5,12.5,15.0,17.4,18.6,20.4,20.5,22.4,22.6,22.2,22.7,21.9,21.0,19.5,20.5,18.8,20.0,18.8,16.2,17.2,20.5,18.7,17.3,19.6,20.6,19.3,20.4,24.0,23.3,23.4,26.0,26.8,26.6,26.5,28.2,28.6,28.1,28.9,29.4],[31.5,31.2,31.3,31.0,31.3,30.9,31.3,31.3,31.1,31.4,30.6,31.4,30.7,31.4,31.2,31.3,31.3,31.0,31.4,31.5,31.1,31.4,31.4,31.5,31.3,31.5,31.4,31.5,31.4,31.5,31.5,31.5,31.5,31.5,31.5,31.5,31.5,31.5,31.5,31.5,31.5,31.4,31.5,31.3,31.4,31.3,31.3,31.2,31.3,31.3,31.2,31.3,31.2,31.4,31.3,31.2,31.2,31.3,31.2,31.1,31.3,31.3,31.1,31.2,31.1,31.1,31.1,31.2,30.9,30.8,31.0,30.9,31.1,31.1,31.2,31.2,31.0,31.1,31.1,31.0,31.3,31.2,31.2,31.1,31.3,31.3,31.3,31.3,31.3,31.3,31.3,31.3,31.4,31.4,31.3,31.2,31.2,31.3,31.1,31.2,31.2,31.2,31.2,31.2,31.3,31.1,31.2,31.0,30.8,30.9,30.4,30.5,30.4,30.6,30.8,30.8,31.0,31.0,31.1,31.0,31.1,31.1,31.2,31.0,31.0,30.9,30.9,30.6,30.3,30.4,29.9,29.8,29.0,28.4,28.0,27.4,27.3,26.3,26.6,25.9,26.8,26.5,27.0,27.0,27.7,27.2,26.8,26.0,25.1,24.2,22.8,22.2,20.9,18.0,15.2,13.5,10.5,9.1,7.4,5.2,4.5,2.5,0.8,2.9,5.0,7.6,8.6,9.9,12.4,15.3,17.2,19.1,20.0,20.9,22.1,22.9,22.1,23.2,20.8,20.3,19.0,19.1,17.9,19.4,17.3,15.6,16.3,18.7,17.0,16.9,18.6,18.3,17.9,19.1,22.4,20.6,22.0,23.5,25.0,23.8,25.1,27.0,27.5,26.9,28.1,28.4],[31.5,31.3,31.4,31.1,31.3,30.9,31.3,31.3,31.2,31.4,30.5,31.4,30.7,31.5,31.2,31.3,31.4,31.0,31.4,31.5,31.0,31.4,31.3,31.5,31.3,31.4,31.4,31.5,31.5,31.5,31.5,31.5,31.5,31.5,31.5,31.5,31.5,31.5,31.5,31.5,31.5,31.4,31.5,31.3,31.5,31.3,31.4,31.2,31.2,31.3,31.2,31.3,31.2,31.4,31.3,31.2,31.2,31.3,31.2,31.1,31.3,31.3,31.2,31.2,31.2,31.1,31.2,31.1,30.9,30.8,30.9,30.8,31.0,31.0,31.2,31.2,31.0,31.1,31.1,31.0,31.3,31.2,31.2,31.1,31.2,31.3,31.3,31.3,31.3,31.3,31.4,31.4,31.4,31.4,31.4,31.2,31.2,31.3,31.2,31.2,31.2,31.2,31.2,31.2,31.2,31.1,31.2,30.9,30.7,30.9,30.3,30.5,30.2,30.5,30.8,30.7,31.0,31.0,31.1,31.0,31.1,31.0,31.1,31.0,31.0,30.8,30.8,30.5,30.5,30.4,30.1,29.6,29.4,28.8,28.4,27.4,27.4,26.3,26.7,25.8,27.2,26.3,27.6,27.4,28.0,28.1,27.5,27.4,26.1,25.7,24.6,24.2,22.7,20.6,19.0,15.9,13.3,10.8,8.3,6.7,7.3,4.3,2.7,0.8,3.0,5.6,7.6,8.4,9.7,12.6,14.1,16.7,18.1,18.3,20.2,21.3,20.1,21.0,20.7,19.0,18.2,18.9,18.0,19.2,16.0,15.2,16.5,19.4,15.4,16.1,19.5,19.1,17.3,20.4,23.3,22.5,22.4,24.6,25.9,25.4,25.5,27.1,27.7,26.9,28.2,28.7],[31.5,31.3,31.4,31.2,31.4,31.1,31.3,31.3,31.2,31.4,30.6,31.5,30.7,31.5,31.2,31.4,31.4,31.0,31.4,31.5,31.1,31.5,31.4,31.5,31.4,31.4,31.5,31.5,31.5,31.5,31.5,31.5,31.5,31.5,31.5,31.5,31.5,31.5,31.5,31.4,31.5,31.4,31.5,31.3,31.5,31.3,31.4,31.2,31.2,31.4,31.3,31.4,31.2,31.4,31.4,31.2,31.2,31.3,31.2,31.0,31.3,31.3,31.2,31.2,31.2,31.1,31.2,31.2,31.0,30.8,31.0,30.9,31.1,31.0,31.3,31.2,31.1,31.1,31.1,31.0,31.3,31.2,31.3,31.1,31.2,31.3,31.3,31.3,31.3,31.3,31.4,31.4,31.4,31.4,31.4,31.3,31.2,31.3,31.2,31.2,31.3,31.2,31.2,31.2,31.2,31.1,31.2,31.0,30.9,30.9,30.5,30.7,30.4,30.7,31.0,30.8,31.1,31.0,31.2,31.0,31.2,31.1,31.2,31.1,31.0,31.0,30.9,30.7,30.6,30.6,30.3,29.9,29.5,29.3,28.8,28.0,27.9,27.0,27.2,26.2,27.7,27.1,28.2,28.0,28.6,28.6,28.0,27.9,26.8,26.2,25.5,25.0,24.4,22.4,21.8,19.6,16.4,13.5,10.1,8.5,8.6,6.3,5.3,2.5,0.8,3.4,5.6,6.9,8.9,11.4,12.8,16.2,16.0,17.0,17.8,20.1,20.2,20.8,19.4,18.5,18.0,18.4,18.1,20.1,16.5,14.8,18.4,19.8,16.6,16.3,20.4,18.5,17.5,21.0,23.7,21.4,22.7,25.5,26.2,25.0,26.2,27.6,27.9,27.2,28.4,28.6],[31.5,31.3,31.4,31.3,31.4,31.2,31.4,31.4,31.3,31.5,30.9,31.5,30.7,31.5,31.3,31.4,31.4,31.1,31.4,31.5,31.0,31.5,31.4,31.5,31.4,31.5,31.4,31.5,31.4,31.5,31.5,31.5,31.5,31.5,31.5,31.5,31.5,31.5,31.5,31.5,31.5,31.4,31.5,31.3,31.5,31.3,31.4,31.1,31.2,31.3,31.2,31.3,31.1,31.4,31.3,31.2,31.2,31.3,31.2,31.0,31.2,31.2,31.1,31.2,31.1,31.0,31.1,31.1,30.9,30.8,31.0,30.9,31.0,31.0,31.2,31.2,31.0,31.1,31.1,31.0,31.2,31.2,31.2,31.1,31.2,31.3,31.3,31.3,31.3,31.4,31.4,31.4,31.4,31.4,31.4,31.3,31.2,31.3,31.2,31.2,31.3,31.2,31.2,31.2,31.2,31.1,31.2,31.0,30.8,30.9,30.4,30.7,30.3,30.7,31.0,30.8,31.1,30.9,31.1,31.0,31.1,31.0,31.1,31.1,31.0,31.0,30.9,30.6,30.6,30.6,30.3,30.1,29.6,29.4,29.1,28.3,28.3,27.3,27.7,26.5,28.2,27.4,28.5,28.2,28.8,28.6,28.2,28.0,26.7,26.7,25.7,25.1,24.6,22.0,22.9,20.5,17.5,16.2,12.3,10.7,9.0,7.4,7.5,4.5,2.4,0.8,2.9,4.1,5.7,7.6,10.0,12.1,13.6,14.6,14.9,18.0,18.5,19.7,18.6,17.6,17.2,17.4,19.1,19.3,14.8,14.4,17.4,16.9,14.7,16.4,19.9,17.6,16.8,21.0,23.0,20.9,22.1,24.8,25.2,24.1,25.6,26.7,27.1,27.0,28.0,27.7],[31.5,31.3,31.4,31.3,31.4,31.2,31.4,31.4,31.3,31.5,30.9,31.5,30.8,31.5,31.3,31.4,31.5,31.2,31.5,31.5,31.2,31.5,31.4,31.5,31.4,31.5,31.4,31.5,31.4,31.5,31.5,31.5,31.5,31.5,31.6,31.5,31.5,31.5,31.5,31.5,31.5,31.4,31.5,31.3,31.5,31.3,31.3,31.2,31.2,31.3,31.2,31.3,31.3,31.4,31.3,31.2,31.2,31.3,31.2,31.2,31.3,31.3,31.1,31.2,31.1,31.0,31.1,31.1,30.9,30.8,30.9,31.0,31.0,31.1,31.2,31.2,31.0,31.1,31.1,31.0,31.2,31.2,31.2,31.1,31.3,31.3,31.3,31.3,31.4,31.4,31.4,31.4,31.4,31.4,31.3,31.3,31.3,31.3,31.2,31.3,31.3,31.3,31.2,31.2,31.2,31.0,31.1,31.0,30.9,30.9,30.5,30.8,30.5,30.8,30.9,30.7,31.0,31.0,31.1,31.0,31.2,31.1,31.2,31.0,31.0,30.9,31.0,30.8,30.7,30.6,30.4,30.1,29.7,29.1,29.0,28.1,28.1,27.3,27.7,26.6,28.2,27.5,28.2,28.0,28.8,28.7,28.3,28.1,27.3,27.1,26.4,25.9,25.0,23.1,23.5,20.7,19.3,17.8,14.3,12.6,10.2,9.3,8.6,6.3,4.4,2.2,0.8,2.4,3.5,5.3,7.2,8.8,12.6,13.4,14.7,17.3,16.7,18.8,17.4,17.3,17.0,17.3,18.4,18.6,14.2,13.5,16.9,16.5,14.4,16.6,18.8,17.6,17.2,21.3,22.0,20.5,22.5,24.6,24.1,24.5,26.1,26.5,26.4,27.2,27.9,27.8],[31.5,31.3,31.4,31.3,31.4,31.2,31.4,31.4,31.3,31.4,30.9,31.4,30.8,31.5,31.4,31.4,31.5,31.2,31.5,31.5,31.2,31.5,31.4,31.5,31.4,31.5,31.5,31.5,31.4,31.5,31.5,31.5,31.5,31.5,31.5,31.5,31.5,31.5,31.5,31.5,31.5,31.4,31.5,31.3,31.4,31.3,31.4,31.2,31.2,31.3,31.3,31.3,31.2,31.4,31.3,31.2,31.2,31.3,31.2,31.2,31.3,31.3,31.2,31.2,31.1,31.0,31.1,31.1,30.8,30.8,30.9,31.0,31.1,31.1,31.2,31.2,31.0,31.1,31.0,31.1,31.2,31.2,31.2,31.2,31.2,31.3,31.3,31.3,31.4,31.3,31.3,31.3,31.4,31.4,31.3,31.2,31.2,31.3,31.2,31.2,31.3,31.2,31.2,31.2,31.2,31.0,31.1,31.0,30.9,30.9,30.5,30.7,30.3,30.7,30.9,30.8,31.0,31.0,31.1,31.0,31.1,31.0,31.1,31.1,31.0,31.0,30.9,30.9,30.7,30.7,30.4,30.3,29.7,29.5,29.0,28.4,28.0,27.5,27.8,26.8,28.1,27.6,28.4,28.4,29.0,29.0,28.9,28.5,27.8,27.6,27.4,26.7,26.2,24.4,24.4,22.5,20.4,19.8,15.7,15.0,12.2,10.5,8.8,7.4,6.4,3.7,2.0,0.8,2.3,3.6,5.6,7.2,10.4,11.3,13.3,14.9,15.9,17.5,16.3,15.2,16.6,16.1,18.3,18.3,12.8,14.1,16.8,16.1,14.2,15.9,18.7,17.4,17.3,21.9,22.8,21.9,23.6,25.5,24.9,25.0,26.5,27.0,26.9,27.6,28.1,27.8],[31.5,31.3,31.4,31.4,31.4,31.3,31.3,31.4,31.3,31.5,31.0,31.5,30.7,31.5,31.3,31.4,31.5,31.2,31.5,31.5,31.2,31.5,31.4,31.5,31.4,31.5,31.5,31.5,31.5,31.5,31.5,31.5,31.5,31.5,31.5,31.5,31.5,31.5,31.5,31.5,31.5,31.4,31.5,31.3,31.4,31.3,31.3,31.2,31.2,31.3,31.2,31.3,31.2,31.3,31.3,31.1,31.2,31.3,31.1,31.1,31.2,31.2,31.1,31.1,31.0,30.9,31.0,31.1,30.8,30.8,30.9,30.9,31.0,31.0,31.2,31.1,30.9,31.0,31.0,30.9,31.1,31.1,31.2,31.1,31.2,31.3,31.3,31.3,31.4,31.3,31.3,31.4,31.3,31.4,31.3,31.3,31.2,31.3,31.1,31.2,31.2,31.2,31.2,31.1,31.2,30.9,31.1,31.0,30.9,30.8,30.4,30.7,30.2,30.6,30.8,30.6,31.0,30.9,31.1,31.0,31.2,31.1,31.2,31.1,31.1,30.9,30.9,30.9,30.8,30.6,30.5,30.1,30.0,29.4,29.3,28.4,28.5,27.8,28.3,27.4,28.6,27.9,28.7,28.6,29.2,29.3,29.3,28.9,28.2,27.8,27.4,27.2,26.6,25.6,25.3,23.4,21.5,21.6,18.1,16.8,13.8,11.7,10.4,9.2,8.3,6.9,4.8,2.4,0.8,2.2,3.7,4.8,8.9,10.6,13.3,14.5,14.4,15.9,15.3,14.9,16.6,15.2,17.6,17.4,13.4,14.2,16.2,16.6,13.5,16.1,19.3,17.4,18.1,21.7,22.7,21.6,22.3,25.1,24.7,24.8,25.5,26.0,26.4,27.0,27.8,27.5],[31.5,31.4,31.4,31.4,31.4,31.3,31.4,31.4,31.3,31.5,30.8,31.4,30.7,31.4,31.3,31.4,31.4,31.2,31.4,31.5,31.1,31.5,31.4,31.5,31.4,31.4,31.4,31.5,31.4,31.5,31.5,31.5,31.4,31.5,31.5,31.5,31.5,31.5,31.5,31.5,31.5,31.4,31.5,31.3,31.4,31.2,31.3,31.1,31.1,31.3,31.1,31.3,31.1,31.3,31.2,31.0,31.1,31.2,31.0,31.0,31.2,31.1,31.0,31.1,30.8,30.8,30.9,30.9,30.7,30.4,30.7,30.8,30.8,30.8,31.0,31.0,30.8,31.0,30.9,30.8,31.1,31.0,31.1,31.0,31.2,31.2,31.3,31.3,31.3,31.3,31.3,31.3,31.4,31.3,31.3,31.3,31.2,31.2,31.1,31.2,31.2,31.2,31.1,31.0,31.1,30.8,31.0,30.9,30.8,30.8,30.3,30.5,30.0,30.4,30.7,30.5,30.9,30.9,31.1,31.0,31.1,31.0,31.2,31.0,31.0,31.0,30.9,30.9,30.7,30.7,30.5,30.3,29.9,29.7,29.3,28.5,28.5,27.6,28.3,27.1,28.4,27.6,29.0,28.6,29.6,29.5,29.5,29.3,28.6,28.1,28.0,27.3,26.7,25.4,26.0,23.4,22.2,21.8,19.1,17.6,14.7,12.5,10.4,9.8,8.8,7.7,5.7,3.9,2.5,0.8,2.4,4.0,6.9,7.9,9.7,12.2,13.1,14.8,15.7,14.0,17.4,15.5,18.6,17.4,12.4,15.2,17.4,15.9,13.7,18.0,20.6,16.1,17.2,22.4,23.0,20.0,23.1,25.2,24.4,24.3,25.9,26.5,26.3,26.8,27.4,27.1],[31.5,31.4,31.4,31.4,31.4,31.3,31.3,31.4,31.3,31.5,30.7,31.4,30.7,31.4,31.3,31.4,31.4,31.1,31.4,31.5,31.2,31.4,31.4,31.4,31.4,31.4,31.4,31.5,31.4,31.5,31.5,31.5,31.4,31.5,31.5,31.5,31.5,31.5,31.5,31.5,31.5,31.4,31.5,31.3,31.4,31.3,31.3,31.2,31.2,31.3,31.1,31.3,31.2,31.3,31.3,31.1,31.1,31.2,31.1,31.0,31.2,31.1,31.0,31.1,30.9,30.9,31.0,31.0,30.7,30.6,30.8,30.9,30.9,30.9,31.0,31.0,30.9,31.0,31.0,31.0,31.1,31.1,31.2,31.1,31.2,31.2,31.3,31.3,31.3,31.3,31.3,31.3,31.4,31.3,31.3,31.3,31.2,31.3,31.2,31.2,31.2,31.2,31.1,31.1,31.1,30.9,31.0,30.8,30.8,30.8,30.2,30.5,30.0,30.5,30.7,30.6,31.0,31.0,31.1,31.1,31.2,31.1,31.2,31.1,31.1,31.1,31.0,31.0,30.9,30.8,30.7,30.4,30.1,29.9,29.6,28.8,28.8,28.0,28.6,27.7,28.7,28.1,29.3,28.8,29.7,29.6,29.7,29.6,29.2,28.8,28.5,28.1,27.3,26.7,26.6,25.2,23.7,23.5,21.4,20.8,17.2,15.0,12.4,11.8,10.8,9.0,7.4,5.7,4.2,2.1,0.8,2.7,5.0,7.0,8.1,9.6,11.9,13.6,14.0,14.3,17.0,15.5,19.2,18.8,13.6,16.4,19.3,17.4,15.2,19.7,22.2,18.3,19.4,24.0,24.0,21.8,24.1,26.1,25.9,25.5,26.7,27.2,27.3,27.6,28.1,27.8],[31.5,31.4,31.4,31.4,31.4,31.3,31.4,31.4,31.3,31.4,30.8,31.4,30.8,31.4,31.2,31.3,31.4,31.1,31.4,31.4,31.1,31.4,31.4,31.4,31.4,31.4,31.4,31.5,31.3,31.5,31.5,31.5,31.3,31.4,31.5,31.4,31.4,31.5,31.5,31.4,31.4,31.4,31.5,31.3,31.4,31.2,31.2,31.0,31.1,31.1,31.0,31.1,31.0,31.2,31.1,31.0,31.0,31.1,30.9,30.9,31.1,31.0,30.9,30.9,30.7,30.7,30.8,30.8,30.5,30.2,30.6,30.7,30.7,30.7,30.8,30.9,30.7,30.9,30.8,30.8,31.0,31.0,31.0,31.0,31.1,31.1,31.2,31.2,31.3,31.2,31.3,31.3,31.3,31.3,31.3,31.2,31.2,31.2,31.1,31.1,31.1,31.1,31.0,30.9,31.0,30.7,30.9,30.7,30.6,30.6,30.1,30.4,29.8,30.3,30.6,30.5,30.9,30.8,31.0,30.9,31.1,31.0,31.2,31.0,31.1,30.9,31.0,30.9,30.8,30.7,30.6,30.4,30.1,29.9,29.7,28.9,29.0,28.0,28.7,27.8,28.8,28.2,29.3,29.0,29.8,29.8,29.9,29.7,29.5,29.0,28.9,28.2,27.9,26.9,27.4,26.2,24.3,24.4,22.3,21.3,19.2,17.2,14.7,14.2,13.0,10.8,7.9,7.3,5.5,3.6,2.2,0.8,3.3,4.9,6.4,8.3,10.9,13.2,14.0,12.7,17.1,15.6,18.7,17.7,12.6,16.4,18.6,17.0,14.7,19.9,21.3,16.7,18.8,23.5,23.0,20.4,23.6,25.4,24.4,24.7,25.8,26.4,25.8,26.7,27.0,26.4],[31.5,31.4,31.4,31.4,31.4,31.4,31.4,31.4,31.3,31.5,30.9,31.4,30.9,31.4,31.3,31.4,31.4,31.2,31.4,31.5,31.3,31.4,31.4,31.4,31.4,31.4,31.4,31.5,31.4,31.5,31.5,31.5,31.4,31.5,31.5,31.5,31.5,31.5,31.5,31.5,31.5,31.4,31.5,31.3,31.4,31.2,31.2,31.1,31.2,31.2,31.1,31.2,31.1,31.3,31.2,31.1,31.1,31.2,31.0,31.0,31.2,31.1,30.9,30.9,30.8,30.7,30.8,30.9,30.5,30.2,30.6,30.8,30.8,30.8,30.9,30.9,30.8,30.9,30.9,30.9,30.9,31.0,31.1,31.1,31.1,31.2,31.2,31.3,31.3,31.3,31.3,31.3,31.3,31.3,31.3,31.3,31.2,31.2,31.1,31.2,31.2,31.1,31.1,31.0,31.1,30.9,30.9,30.9,30.9,30.8,30.5,30.7,30.1,30.6,30.7,30.7,30.9,30.9,31.1,31.1,31.2,31.1,31.2,31.2,31.1,31.0,31.1,31.1,31.0,30.8,30.8,30.6,30.4,30.2,30.0,29.3,29.4,28.9,29.3,28.8,29.3,28.9,29.8,29.4,30.2,30.2,30.4,30.2,30.1,29.8,29.7,29.3,28.8,28.4,28.4,27.6,27.0,26.7,25.6,24.5,24.0,22.3,20.3,20.1,20.1,17.0,14.6,10.6,9.7,7.4,4.5,2.7,0.8,2.9,4.6,6.8,7.3,11.0,13.4,12.9,16.1,16.1,19.9,19.2,13.5,17.7,20.4,17.9,16.9,21.0,22.0,16.8,20.4,24.0,23.2,20.9,23.7,25.2,24.2,24.3,26.4,26.6,26.0,27.0,27.5,27.0],[31.5,31.5,31.5,31.4,31.4,31.4,31.4,31.4,31.3,31.5,30.8,31.5,31.0,31.4,31.3,31.4,31.5,31.3,31.4,31.5,31.3,31.5,31.4,31.5,31.4,31.4,31.4,31.5,31.4,31.5,31.5,31.5,31.4,31.5,31.5,31.5,31.5,31.5,31.5,31.5,31.5,31.4,31.5,31.3,31.4,31.2,31.2,31.1,31.2,31.2,31.1,31.2,31.2,31.3,31.2,31.1,31.2,31.2,31.0,31.0,31.2,31.2,31.0,31.1,30.8,30.8,30.9,30.9,30.6,30.4,30.7,30.8,30.8,30.8,30.9,31.0,30.8,31.0,31.0,30.9,31.1,31.1,31.1,31.1,31.2,31.2,31.3,31.3,31.3,31.3,31.3,31.3,31.3,31.3,31.3,31.2,31.2,31.2,31.1,31.2,31.2,31.1,31.1,31.0,31.1,30.8,30.9,30.8,30.8,30.7,30.3,30.5,30.0,30.3,30.6,30.6,30.8,30.8,31.0,31.0,31.2,31.1,31.2,31.1,31.2,31.0,31.1,31.0,31.0,30.8,30.8,30.6,30.4,30.0,30.1,29.2,29.6,28.7,29.4,28.7,29.4,29.0,29.9,29.7,30.2,30.4,30.4,30.4,30.3,30.1,30.1,29.7,29.2,28.9,29.0,28.1,27.8,27.1,26.6,25.4,24.9,23.8,22.1,21.5,21.1,19.5,16.3,12.7,11.6,8.9,8.1,4.5,2.7,0.8,2.9,5.8,6.1,9.1,11.1,13.1,16.4,15.0,19.0,18.5,14.6,18.5,21.2,18.0,17.6,22.3,22.8,19.3,21.9,25.3,24.5,24.2,25.7,26.4,25.7,26.4,27.0,27.2,27.2,27.8,28.1,28.0],[31.5,31.4,31.4,31.4,31.4,31.3,31.4,31.4,31.3,31.4,30.8,31.4,31.0,31.4,31.3,31.3,31.4,31.2,31.4,31.4,31.2,31.4,31.3,31.4,31.4,31.4,31.3,31.4,31.3,31.4,31.4,31.4,31.3,31.4,31.5,31.4,31.4,31.5,31.4,31.4,31.4,31.3,31.4,31.2,31.3,31.2,31.1,31.0,31.1,31.1,30.9,31.1,31.0,31.2,31.1,30.9,31.0,31.1,30.9,30.8,31.1,31.0,30.9,30.9,30.7,30.6,30.8,30.8,30.3,30.0,30.5,30.6,30.5,30.5,30.7,30.7,30.5,30.8,30.7,30.7,30.9,30.9,30.9,30.9,31.0,31.1,31.2,31.2,31.2,31.2,31.3,31.2,31.2,31.3,31.2,31.2,31.1,31.1,30.9,31.0,31.0,30.9,31.0,30.9,30.9,30.7,30.8,30.7,30.6,30.6,30.2,30.4,29.7,30.2,30.4,30.4,30.7,30.7,30.9,30.9,31.1,31.1,31.1,31.0,31.1,31.0,31.1,31.0,31.0,30.8,30.7,30.5,30.3,30.0,30.1,29.3,29.6,28.8,29.4,28.8,29.5,29.0,29.9,29.6,30.1,30.3,30.4,30.4,30.3,30.1,30.0,29.8,29.3,28.8,29.0,28.2,27.4,27.3,26.3,25.5,24.8,24.1,22.1,21.5,21.5,19.5,17.1,13.6,11.0,8.5,8.1,7.1,4.8,2.8,0.8,3.5,4.5,8.4,9.9,11.4,15.0,14.3,19.1,17.6,13.4,18.5,21.3,18.2,18.0,22.3,22.6,19.4,21.9,25.0,24.0,23.9,25.4,25.8,25.6,26.2,26.7,27.2,27.1,27.6,27.8,27.5],[31.5,31.5,31.4,31.4,31.4,31.3,31.3,31.4,31.3,31.4,30.8,31.4,31.0,31.4,31.2,31.3,31.4,31.1,31.3,31.4,31.1,31.4,31.3,31.3,31.3,31.3,31.3,31.4,31.3,31.4,31.3,31.4,31.3,31.4,31.4,31.4,31.4,31.4,31.4,31.4,31.4,31.2,31.3,31.1,31.2,31.0,31.0,30.9,31.0,30.9,30.8,31.0,31.0,31.1,31.0,30.9,31.0,31.1,30.8,30.7,31.0,31.0,30.8,30.9,30.6,30.6,30.7,30.7,30.4,30.0,30.5,30.6,30.4,30.3,30.6,30.7,30.5,30.7,30.6,30.6,30.8,30.8,30.8,30.8,30.9,31.0,31.1,31.1,31.1,31.1,31.2,31.2,31.2,31.2,31.1,31.1,30.8,31.0,30.7,30.8,30.9,30.8,30.8,30.7,30.8,30.5,30.6,30.5,30.5,30.4,29.9,30.1,29.3,29.8,29.9,29.9,30.3,30.3,30.6,30.6,30.9,30.9,30.9,30.8,31.0,30.7,30.9,30.7,30.8,30.5,30.5,30.3,30.0,29.8,29.7,29.0,29.2,28.4,28.9,28.3,29.0,28.5,29.6,29.3,29.8,30.1,30.2,30.3,30.2,30.1,29.9,29.6,29.3,28.8,28.9,28.0,27.2,26.6,25.7,24.9,24.1,23.5,21.4,21.1,20.6,19.6,17.1,15.6,11.9,10.4,8.2,8.1,6.9,5.6,2.7,0.8,2.6,5.2,7.1,9.0,11.0,10.5,16.2,14.7,12.0,16.2,19.0,16.5,17.1,20.8,22.2,19.7,22.1,24.3,24.3,24.4,24.9,26.1,26.3,26.2,26.7,27.3,27.1,27.9,28.1,27.5],[31.5,31.5,31.5,31.4,31.5,31.4,31.4,31.4,31.4,31.5,31.1,31.4,31.2,31.4,31.3,31.4,31.4,31.3,31.4,31.5,31.3,31.4,31.4,31.5,31.4,31.4,31.4,31.5,31.4,31.5,31.5,31.5,31.4,31.5,31.5,31.5,31.5,31.5,31.5,31.4,31.5,31.4,31.4,31.3,31.3,31.2,31.2,31.1,31.2,31.2,31.1,31.2,31.2,31.3,31.2,31.0,31.1,31.2,31.0,30.9,31.2,31.1,31.0,31.0,30.8,30.8,30.9,30.8,30.6,30.4,30.7,30.7,30.7,30.6,30.8,30.8,30.7,30.9,30.9,30.8,31.0,31.0,31.1,31.1,31.1,31.2,31.2,31.2,31.3,31.2,31.3,31.2,31.2,31.3,31.2,31.2,31.1,31.1,30.9,31.0,31.1,31.0,31.1,30.9,31.0,30.8,30.8,30.7,30.6,30.6,29.9,30.3,29.5,30.0,30.3,30.2,30.5,30.6,30.8,30.8,31.0,31.0,31.0,30.9,31.1,30.9,31.0,30.9,30.9,30.6,30.6,30.4,30.0,29.8,29.7,28.9,28.9,28.5,28.8,28.5,29.0,28.6,29.7,29.2,29.9,30.2,30.3,30.5,30.3,30.2,30.1,29.9,29.7,29.4,29.3,28.4,28.4,27.6,26.7,25.7,25.1,24.1,22.4,21.6,22.2,21.4,19.1,16.8,14.4,12.8,11.2,10.5,8.7,7.0,4.2,2.4,0.8,3.1,4.2,7.6,8.2,9.0,14.1,14.4,10.2,15.7,18.1,17.5,16.4,20.7,22.8,20.7,22.1,24.7,25.4,25.2,25.8,26.6,26.8,26.7,27.2,28.1,27.8,28.4,28.3,28.0],[31.4,31.4,31.4,31.4,31.4,31.4,31.4,31.4,31.4,31.4,31.2,31.3,31.1,31.3,31.2,31.3,31.4,31.2,31.3,31.4,31.1,31.4,31.3,31.4,31.3,31.3,31.4,31.4,31.3,31.3,31.4,31.4,31.3,31.4,31.4,31.4,31.4,31.4,31.4,31.3,31.3,31.2,31.3,31.0,31.2,31.0,30.9,30.7,30.9,30.9,30.7,31.0,30.9,31.1,31.0,30.7,30.8,31.1,30.7,30.6,30.9,30.9,30.8,30.8,30.5,30.6,30.6,30.5,30.2,29.8,30.4,30.4,30.1,30.0,30.4,30.4,30.3,30.6,30.5,30.3,30.8,30.6,30.7,30.6,30.8,30.9,31.0,30.9,31.1,31.0,31.1,31.1,31.0,31.1,31.0,30.9,30.7,30.8,30.5,30.8,30.8,30.8,30.9,30.8,30.8,30.5,30.6,30.4,30.4,30.3,29.7,30.1,29.0,29.7,29.8,29.7,30.1,30.2,30.4,30.4,30.7,30.8,30.7,30.5,30.8,30.5,30.7,30.5,30.6,30.2,30.3,29.7,29.5,29.2,29.1,28.1,28.2,27.6,28.1,27.6,28.5,27.9,29.2,28.7,29.3,29.8,29.8,29.9,29.9,29.7,29.4,29.4,28.9,28.4,28.5,27.3,27.2,26.1,24.9,23.9,22.5,21.2,19.1,18.8,19.1,18.9,16.4,16.4,13.2,12.9,11.3,11.9,10.2,8.8,8.2,4.9,2.1,0.8,2.5,4.0,5.3,5.5,8.7,8.8,7.4,9.5,11.0,10.3,12.7,13.5,16.1,16.8,17.8,18.6,21.2,21.6,21.5,22.5,23.5,23.5,23.7,25.1,25.0,25.1,25.9,25.3],[31.5,31.4,31.5,31.4,31.5,31.4,31.4,31.4,31.4,31.4,31.1,31.4,31.2,31.4,31.3,31.4,31.4,31.3,31.4,31.5,31.3,31.5,31.3,31.4,31.4,31.4,31.4,31.5,31.4,31.4,31.4,31.4,31.4,31.4,31.5,31.4,31.5,31.5,31.4,31.4,31.4,31.3,31.4,31.1,31.2,31.1,30.9,31.0,31.1,31.0,30.9,31.1,31.0,31.1,31.0,30.9,31.1,31.1,30.8,30.8,31.1,31.0,30.9,31.0,30.7,30.7,30.8,30.7,30.4,30.0,30.5,30.5,30.4,30.4,30.7,30.7,30.5,30.7,30.5,30.5,30.9,30.7,30.8,30.8,30.8,31.0,30.9,31.1,31.1,31.1,31.2,31.1,31.1,31.1,31.0,31.0,30.9,30.9,30.8,30.9,30.9,30.9,31.0,30.9,31.0,30.7,30.8,30.6,30.5,30.4,29.7,30.1,29.4,29.5,29.8,29.6,30.1,30.3,30.3,30.5,30.7,30.8,30.7,30.3,30.7,30.2,30.6,30.4,30.5,29.8,30.0,29.5,29.2,28.7,28.5,27.6,27.4,26.8,27.6,27.0,27.9,27.3,28.6,28.1,29.0,29.2,29.7,29.8,29.4,29.2,29.1,28.9,28.9,28.3,28.3,27.6,27.3,26.1,24.8,23.6,22.5,21.2,19.2,18.7,19.4,18.9,15.3,15.3,13.1,12.3,12.0,12.1,11.3,10.3,9.0,7.3,4.2,2.3,0.8,2.2,3.5,3.7,5.8,6.3,5.2,6.6,8.8,8.5,9.5,10.4,12.6,13.8,14.2,16.1,17.3,18.5,18.4,19.5,22.1,21.6,21.1,23.0,24.2,24.0,22.6,23.3],[31.4,31.4,31.4,31.4,31.4,31.4,31.4,31.3,31.4,31.4,31.2,31.3,31.2,31.3,31.3,31.3,31.3,31.3,31.3,31.4,31.2,31.4,31.3,31.4,31.4,31.4,31.4,31.5,31.4,31.4,31.4,31.4,31.4,31.4,31.4,31.4,31.4,31.4,31.4,31.4,31.4,31.3,31.4,31.1,31.3,31.1,31.1,30.9,31.0,31.0,30.8,31.1,30.9,31.1,31.0,30.8,30.9,31.1,30.7,30.7,31.0,30.9,30.8,30.8,30.4,30.5,30.6,30.4,30.2,29.7,30.3,30.4,30.2,30.1,30.5,30.5,30.4,30.6,30.5,30.3,30.8,30.6,30.7,30.6,30.8,31.0,31.0,31.0,31.1,31.1,31.1,31.2,31.0,31.1,31.0,30.9,30.8,30.8,30.6,30.8,30.8,30.8,30.8,30.8,30.8,30.6,30.7,30.4,30.3,30.2,29.4,29.7,28.9,29.5,29.8,29.8,30.3,30.2,30.5,30.5,30.7,30.7,30.6,30.4,30.7,30.3,30.6,30.3,30.4,29.8,30.0,29.0,29.1,28.5,28.5,27.3,27.3,26.3,27.0,26.3,27.2,26.8,28.4,27.7,28.5,29.1,29.3,29.5,29.2,29.1,28.9,28.7,28.5,27.4,27.5,26.3,25.9,24.4,23.0,20.9,18.9,18.1,16.0,16.1,16.3,16.1,14.4,14.1,12.7,12.2,11.6,11.8,10.8,10.2,8.8,7.4,5.4,3.3,1.8,0.8,2.5,2.9,4.7,5.9,5.0,5.5,6.0,7.2,7.7,7.8,9.3,11.2,13.1,12.4,13.9,16.1,15.7,16.5,17.9,18.3,18.1,19.6,20.2,20.6,20.2,20.1],[31.4,31.4,31.4,31.4,31.4,31.3,31.3,31.4,31.4,31.3,31.2,31.3,31.1,31.3,31.2,31.3,31.3,31.2,31.3,31.4,31.3,31.4,31.4,31.4,31.4,31.4,31.4,31.5,31.4,31.4,31.4,31.4,31.4,31.4,31.4,31.4,31.4,31.4,31.4,31.4,31.4,31.3,31.4,31.1,31.3,31.2,31.1,31.0,31.1,31.1,31.0,31.1,31.0,31.2,31.1,30.9,31.0,31.1,30.8,30.7,31.0,30.9,30.8,30.9,30.4,30.5,30.6,30.5,30.2,29.9,30.3,30.4,30.3,30.3,30.6,30.6,30.5,30.7,30.6,30.6,30.9,30.7,30.9,30.8,30.9,31.1,31.0,31.1,31.2,31.2,31.2,31.2,31.1,31.1,31.1,31.0,31.0,30.9,30.9,30.9,30.9,30.9,30.9,30.9,30.9,30.6,30.8,30.5,30.4,30.3,29.8,29.9,29.3,29.7,29.8,29.7,30.3,30.3,30.4,30.5,30.6,30.7,30.5,30.4,30.7,30.2,30.5,30.2,30.4,29.6,29.9,29.0,28.9,28.2,28.4,27.1,27.3,26.2,27.1,26.2,27.3,26.7,28.3,27.8,28.7,29.0,29.4,29.6,29.2,29.2,28.8,28.5,28.3,27.0,27.3,25.9,25.3,23.5,21.9,19.6,18.5,17.5,15.5,16.2,16.3,16.0,14.2,14.3,12.8,11.8,11.8,11.7,11.6,9.9,8.8,7.0,5.6,4.0,2.5,2.2,0.8,1.8,2.8,4.3,3.5,4.3,4.4,5.9,6.7,6.8,7.9,10.1,10.2,10.0,11.7,12.5,13.2,14.7,16.0,15.6,15.6,16.7,17.7,18.4,17.3,18.5],[31.4,31.4,31.4,31.4,31.5,31.4,31.4,31.4,31.4,31.4,31.3,31.4,31.2,31.4,31.3,31.4,31.4,31.4,31.3,31.4,31.3,31.4,31.3,31.4,31.4,31.4,31.4,31.5,31.4,31.4,31.4,31.4,31.4,31.4,31.5,31.4,31.4,31.4,31.4,31.3,31.3,31.3,31.3,31.0,31.2,31.1,31.0,30.9,31.0,31.0,30.9,31.0,30.9,31.1,31.0,30.8,31.0,31.1,30.7,30.6,30.9,30.9,30.8,30.8,30.4,30.5,30.5,30.5,30.3,29.6,30.3,30.2,30.3,30.2,30.6,30.6,30.4,30.6,30.3,30.5,30.9,30.6,30.8,30.8,30.8,31.0,30.9,31.1,31.1,31.0,31.1,31.1,31.0,31.0,30.9,30.9,30.9,30.8,30.7,30.8,30.9,30.9,30.9,30.8,30.9,30.6,30.7,30.5,30.5,30.3,29.6,29.9,29.4,29.5,29.6,29.6,30.1,30.3,30.2,30.4,30.7,30.7,30.6,30.2,30.7,30.0,30.5,30.3,30.3,29.6,29.7,28.9,28.7,27.9,28.1,26.7,26.8,26.0,26.8,26.1,27.1,26.6,28.1,27.6,28.8,29.3,29.6,29.8,29.3,29.2,29.0,28.5,28.4,27.1,27.0,26.0,24.8,23.1,21.7,19.3,17.8,17.4,15.2,15.3,16.2,15.6,13.2,13.5,12.6,12.1,12.4,12.4,12.0,11.2,10.7,9.0,7.0,5.5,3.2,3.2,2.2,0.8,1.8,2.9,2.3,3.2,2.9,4.1,4.4,4.4,6.6,7.5,7.5,7.7,8.3,8.8,10.7,11.0,12.9,13.3,12.6,13.1,14.0,14.9,13.6,13.8],[31.3,31.3,31.2,31.2,31.3,31.2,31.2,31.1,31.3,31.1,31.2,31.0,31.1,31.1,31.1,31.1,31.1,31.2,31.2,31.3,31.3,31.3,31.3,31.3,31.3,31.3,31.4,31.4,31.4,31.4,31.4,31.4,31.4,31.4,31.5,31.4,31.4,31.4,31.3,31.2,31.3,31.2,31.2,31.0,31.1,31.0,30.8,30.9,31.0,30.9,30.8,30.9,30.9,31.0,30.9,30.8,30.9,31.0,30.8,30.7,30.9,30.7,30.6,30.5,30.2,30.1,30.2,30.5,30.0,29.4,29.9,30.1,30.2,30.1,30.4,30.4,30.2,30.4,30.2,30.4,30.7,30.5,30.7,30.6,30.8,30.9,30.8,31.0,31.0,31.0,31.0,31.0,30.9,30.9,30.8,30.8,30.7,30.8,30.5,30.7,30.7,30.7,30.7,30.7,30.7,30.5,30.6,30.4,30.3,29.9,29.3,29.8,28.7,29.2,29.5,29.3,29.8,29.9,30.0,30.0,30.4,30.4,30.2,29.7,30.4,29.6,30.2,29.8,29.8,29.2,29.5,28.3,28.3,27.3,27.3,25.3,25.7,24.9,25.6,24.7,25.7,25.1,27.6,26.8,28.2,28.8,29.1,29.3,28.4,28.3,28.0,27.4,27.3,25.1,25.8,24.2,22.2,20.5,19.1,17.8,15.9,15.8,13.9,14.1,13.4,13.4,11.7,11.2,10.5,10.0,10.7,10.5,10.1,10.3,9.7,8.6,7.2,5.6,3.8,4.2,3.5,1.3,0.8,1.2,1.6,2.2,1.8,2.0,2.5,2.5,2.9,3.3,4.6,4.3,4.2,4.5,5.3,5.7,6.1,6.6,6.8,6.8,7.3,7.4,7.5,7.2],[31.3,31.4,31.4,31.4,31.4,31.2,31.3,31.3,31.4,31.3,31.4,31.2,31.4,31.3,31.5,31.3,31.3,31.5,31.3,31.4,31.5,31.4,31.4,31.4,31.4,31.4,31.4,31.5,31.4,31.4,31.4,31.4,31.4,31.5,31.5,31.5,31.5,31.5,31.4,31.3,31.3,31.3,31.3,31.0,31.2,31.1,30.9,31.0,31.1,30.9,31.0,31.0,31.1,31.0,31.0,31.0,31.1,31.1,30.7,30.8,31.1,30.9,30.7,30.6,30.3,30.4,30.5,30.6,30.0,29.6,30.1,30.1,30.2,30.2,30.6,30.6,30.3,30.3,30.3,30.4,30.9,30.6,30.9,30.8,30.8,31.1,30.9,31.1,31.2,31.0,31.2,31.1,31.1,30.9,31.1,31.0,30.9,30.9,30.7,30.8,30.9,31.0,30.8,30.8,30.9,30.7,30.8,30.6,30.5,30.2,29.6,30.0,29.3,29.5,29.8,29.7,30.2,30.2,30.4,30.3,30.7,30.8,30.6,30.1,30.7,30.0,30.5,30.2,30.2,29.5,29.7,28.8,28.7,27.3,27.5,26.1,26.0,25.6,26.1,25.7,26.7,26.3,28.1,27.8,28.9,29.5,29.7,29.5,28.9,28.6,28.6,28.1,27.7,25.9,25.7,24.5,23.2,21.1,19.6,18.5,16.2,16.0,13.9,14.2,13.7,13.4,11.8,11.4,10.9,10.8,11.3,10.9,10.9,10.6,10.0,8.8,7.6,5.5,4.1,4.8,3.9,1.6,1.1,0.8,0.9,1.4,1.3,1.2,1.6,2.0,2.0,2.1,2.7,2.8,2.9,2.9,3.7,3.9,3.7,4.0,4.6,4.7,4.7,5.4,5.3,5.4],[31.2,31.3,31.3,31.2,31.3,31.2,31.3,31.2,31.3,31.2,31.2,31.1,31.2,31.3,31.2,31.2,31.3,31.3,31.3,31.3,31.3,31.3,31.2,31.4,31.3,31.3,31.4,31.4,31.4,31.4,31.4,31.4,31.4,31.4,31.5,31.4,31.5,31.5,31.4,31.3,31.3,31.3,31.3,31.0,31.2,31.0,30.8,30.7,30.9,30.8,30.7,30.9,30.9,31.1,31.0,30.7,30.9,31.1,30.8,30.6,30.9,30.9,30.7,30.5,30.0,30.2,30.3,30.4,29.8,28.9,29.8,29.9,29.9,29.8,30.3,30.4,30.1,30.2,30.0,30.3,30.7,30.6,30.6,30.7,30.8,30.9,30.9,31.0,31.1,31.0,31.0,31.0,31.0,30.9,30.8,30.7,30.7,30.7,30.5,30.7,30.6,30.7,30.6,30.5,30.6,30.4,30.5,30.3,30.1,29.8,29.1,29.4,28.7,29.2,29.3,29.5,30.0,29.9,30.2,30.0,30.5,30.6,30.3,29.9,30.6,29.9,30.4,30.0,30.0,29.3,29.5,28.5,28.5,26.9,27.8,25.3,26.0,25.1,26.0,25.5,26.5,26.3,28.3,27.9,28.7,29.7,29.6,29.6,29.0,28.8,28.6,28.1,27.9,26.0,26.1,24.4,22.9,21.1,18.7,17.7,14.6,14.4,12.5,12.5,12.3,12.3,10.7,10.8,10.0,10.3,10.7,10.6,10.1,10.3,9.8,8.5,7.5,5.3,3.8,4.3,3.7,1.8,1.4,0.9,0.8,0.9,1.1,1.0,1.1,1.3,1.4,1.5,1.7,2.0,2.0,2.2,2.5,2.5,2.7,3.0,3.1,3.3,3.5,3.9,4.0,4.2],[31.2,31.2,31.2,31.2,31.2,31.1,31.2,31.0,31.2,31.1,31.1,31.0,31.0,31.1,31.0,31.1,31.1,31.1,31.2,31.3,31.2,31.3,31.2,31.3,31.2,31.2,31.3,31.4,31.3,31.4,31.3,31.4,31.3,31.4,31.5,31.4,31.4,31.4,31.4,31.3,31.4,31.3,31.3,31.1,31.2,31.0,30.8,30.8,30.9,30.8,30.7,30.8,30.8,30.8,30.8,30.6,30.9,30.9,30.6,30.6,30.9,30.6,30.5,30.3,30.0,29.9,30.1,30.3,29.8,29.0,29.6,29.6,29.8,29.9,30.2,30.1,30.0,30.2,30.2,30.2,30.7,30.6,30.7,30.7,30.8,31.0,31.0,31.1,31.1,31.1,31.1,31.1,31.1,31.0,31.0,30.8,30.8,30.8,30.7,30.8,30.7,30.8,30.6,30.6,30.7,30.5,30.6,30.4,30.2,30.0,29.4,29.7,28.8,29.3,29.6,29.6,30.1,29.9,30.3,30.1,30.5,30.6,30.3,30.1,30.4,30.0,30.3,29.9,30.0,29.2,29.6,28.4,28.8,27.2,27.7,25.7,26.0,25.0,25.7,25.2,26.4,25.9,27.9,27.7,28.6,29.3,29.2,29.2,28.4,28.4,27.8,27.7,27.3,25.4,25.5,23.4,22.3,19.5,18.3,17.2,14.6,14.8,13.1,13.6,12.4,12.7,11.2,11.2,11.2,10.7,11.5,11.2,11.3,10.7,9.9,8.5,7.5,5.4,3.9,4.2,3.8,2.1,1.7,1.1,0.8,0.8,0.8,0.9,1.0,1.0,1.2,1.3,1.4,1.5,1.8,1.9,2.1,2.1,2.4,2.4,2.4,2.6,3.0,3.1,3.1,3.6],[31.2,31.3,31.2,31.2,31.2,31.1,31.2,31.0,31.2,31.1,31.1,31.0,31.2,31.1,31.2,31.1,31.1,31.3,31.2,31.2,31.3,31.3,31.3,31.4,31.3,31.4,31.4,31.5,31.4,31.4,31.4,31.4,31.5,31.5,31.5,31.5,31.5,31.5,31.4,31.3,31.4,31.3,31.3,31.1,31.2,31.1,30.9,31.0,31.0,30.9,30.9,30.9,30.8,31.0,31.0,30.9,31.0,31.1,30.8,30.7,31.0,30.9,30.7,30.6,30.3,30.3,30.4,30.4,30.0,29.3,29.9,29.9,30.0,30.1,30.5,30.5,30.2,30.5,30.3,30.4,30.8,30.7,30.8,30.8,30.8,31.1,30.9,31.1,31.2,31.1,31.2,31.1,31.1,30.9,30.9,30.9,30.8,30.9,30.8,30.9,30.9,30.9,30.8,30.8,30.9,30.6,30.8,30.6,30.5,30.2,29.6,30.0,29.3,29.7,29.9,29.8,30.3,30.2,30.5,30.3,30.7,30.7,30.5,30.2,30.5,30.1,30.4,30.2,30.2,29.5,29.8,28.9,29.1,27.5,27.9,26.3,26.7,25.8,26.5,25.9,26.9,26.6,28.1,28.0,28.6,29.2,29.1,29.1,28.2,28.2,27.8,27.4,27.1,25.5,25.0,23.4,22.2,19.8,18.1,18.1,15.0,15.3,13.1,13.5,12.2,12.5,11.7,10.9,10.6,10.6,11.3,10.7,11.4,10.7,9.9,8.3,7.8,5.2,3.9,4.1,3.2,1.9,1.7,1.1,1.0,0.8,0.8,0.8,0.9,0.9,0.9,1.0,1.2,1.3,1.3,1.5,1.7,1.6,1.8,1.9,2.0,2.1,2.3,2.4,2.5,2.8],[31.2,31.3,31.3,31.3,31.2,31.1,31.2,31.0,31.2,31.1,31.2,31.1,31.2,31.2,31.2,31.2,31.2,31.3,31.3,31.3,31.3,31.3,31.2,31.4,31.3,31.3,31.4,31.4,31.4,31.4,31.4,31.4,31.4,31.4,31.5,31.5,31.5,31.5,31.4,31.3,31.3,31.3,31.3,31.1,31.2,31.1,30.8,30.8,30.9,30.8,30.8,30.8,30.9,31.0,30.8,30.8,30.9,31.0,30.6,30.6,31.0,30.8,30.6,30.6,30.3,30.4,30.3,30.3,29.9,29.2,29.9,29.8,30.1,30.0,30.5,30.5,30.2,30.3,30.2,30.4,30.7,30.6,30.7,30.9,30.7,31.1,30.9,31.1,31.2,31.1,31.2,31.1,31.1,31.0,31.0,31.0,30.9,30.9,30.8,30.9,30.9,30.9,30.8,30.7,30.8,30.6,30.7,30.5,30.4,30.1,29.6,29.9,29.1,29.6,29.7,29.9,30.2,30.1,30.3,30.4,30.7,30.8,30.5,30.3,30.6,30.1,30.4,30.1,30.2,29.6,29.7,28.8,28.8,27.3,27.9,26.0,26.2,25.6,26.2,25.9,26.7,26.3,28.3,28.2,28.8,29.9,29.8,29.7,29.2,28.9,28.9,28.3,27.8,26.6,26.3,24.4,23.1,21.0,19.0,17.7,14.7,14.2,12.2,12.5,11.9,11.9,11.2,10.8,11.0,10.7,11.5,11.2,11.4,11.3,10.7,8.8,8.4,5.9,4.1,4.2,3.6,2.2,1.7,1.1,1.0,0.9,0.8,0.8,0.8,0.9,0.9,0.9,1.0,1.1,1.1,1.2,1.5,1.4,1.5,1.7,1.8,1.8,1.9,2.2,2.4,2.6],[31.1,31.1,31.1,31.1,31.1,31.0,31.1,30.9,31.1,31.0,31.1,30.9,31.0,31.1,31.1,31.0,31.1,31.2,31.1,31.2,31.2,31.3,31.2,31.3,31.3,31.3,31.3,31.4,31.3,31.4,31.4,31.4,31.4,31.5,31.5,31.4,31.5,31.5,31.4,31.3,31.4,31.4,31.3,31.1,31.2,31.0,30.7,30.8,31.0,30.7,30.8,30.9,30.9,31.0,31.0,30.9,31.0,31.1,30.9,30.7,31.1,30.9,30.9,30.7,30.3,30.3,30.5,30.5,30.1,29.2,30.0,30.0,30.2,30.3,30.7,30.5,30.4,30.4,30.4,30.5,30.8,30.7,30.7,30.8,30.8,31.0,30.9,31.1,31.2,31.1,31.1,31.1,31.1,30.9,30.9,30.9,30.9,30.8,30.7,30.9,30.7,30.9,30.7,30.7,30.8,30.6,30.7,30.5,30.4,30.1,29.5,29.8,28.9,29.4,29.7,29.5,30.1,30.2,30.2,30.1,30.6,30.6,30.4,30.0,30.5,30.0,30.4,30.0,30.1,29.4,29.7,28.7,28.8,27.2,27.9,26.1,26.5,25.7,26.3,25.9,26.8,26.4,28.6,28.3,28.9,30.1,29.8,29.6,29.2,28.8,28.7,28.4,27.6,26.6,26.7,24.3,23.3,21.2,19.4,18.2,15.4,14.9,13.8,13.2,12.9,13.5,11.8,12.0,11.2,11.6,12.7,12.8,12.5,11.7,10.9,9.3,8.2,5.9,4.0,4.6,3.5,2.2,1.8,1.2,1.0,1.0,0.9,0.8,0.8,0.8,0.9,0.9,0.9,1.1,1.2,1.2,1.3,1.5,1.5,1.6,1.8,1.9,2.1,2.1,2.4,2.8],[31.2,31.2,31.2,31.2,31.2,31.1,31.1,31.1,31.2,31.1,31.1,31.0,31.1,31.2,31.2,31.1,31.2,31.3,31.3,31.3,31.3,31.3,31.3,31.3,31.3,31.3,31.4,31.4,31.4,31.4,31.4,31.4,31.4,31.4,31.5,31.5,31.5,31.4,31.4,31.3,31.3,31.3,31.3,31.1,31.2,31.0,30.8,30.8,31.0,30.8,30.8,30.9,30.9,30.9,31.0,30.8,31.0,31.1,30.8,30.7,31.0,30.9,30.8,30.7,30.3,30.3,30.5,30.5,30.1,29.3,29.9,29.9,30.1,30.2,30.5,30.4,30.4,30.4,30.4,30.4,30.8,30.7,30.7,30.7,30.7,31.0,30.9,31.1,31.1,31.1,31.1,31.1,31.0,31.0,30.8,30.8,30.8,30.8,30.7,30.8,30.7,30.8,30.7,30.6,30.7,30.5,30.7,30.6,30.5,30.2,29.6,29.9,29.4,29.5,29.8,29.8,30.2,30.2,30.3,30.2,30.5,30.6,30.4,30.0,30.3,30.0,30.3,30.2,29.9,29.5,29.7,28.9,28.8,27.4,27.5,26.2,26.0,25.6,26.3,25.9,26.9,26.5,28.1,28.1,28.5,29.4,29.3,29.2,28.5,28.5,27.8,27.8,27.3,25.9,25.5,23.5,22.3,20.1,18.8,18.0,15.6,15.8,14.0,14.2,13.6,14.3,13.2,12.7,12.0,11.9,13.0,12.4,12.8,11.8,10.6,8.7,8.0,5.3,3.8,4.2,3.6,2.2,1.9,1.3,1.1,1.0,0.9,0.8,0.8,0.8,0.8,0.8,0.9,0.9,1.0,1.2,1.2,1.2,1.4,1.6,1.5,1.7,1.9,1.9,2.2,2.6],[31.0,31.2,31.1,31.2,31.2,31.1,31.2,31.0,31.2,31.1,31.2,31.1,31.1,31.2,31.3,31.1,31.3,31.3,31.2,31.3,31.3,31.3,31.3,31.4,31.3,31.4,31.4,31.4,31.4,31.4,31.4,31.4,31.4,31.4,31.5,31.5,31.5,31.4,31.4,31.3,31.3,31.3,31.2,31.1,31.1,31.2,30.8,30.9,30.9,30.8,30.8,30.9,30.9,30.9,30.9,30.7,31.0,31.0,30.6,30.8,31.1,30.7,30.3,30.5,30.3,30.4,30.3,30.5,29.8,29.4,29.7,29.7,30.3,30.1,30.7,30.5,30.3,30.3,30.3,30.5,30.8,30.7,30.8,30.9,30.8,31.2,31.0,31.1,31.2,31.1,31.2,31.2,31.2,31.0,31.0,31.0,31.0,30.9,30.9,30.9,30.9,31.0,30.8,30.8,30.8,30.6,30.7,30.5,30.5,30.1,29.6,30.0,29.3,29.7,29.9,30.1,30.3,30.3,30.5,30.2,30.7,30.7,30.6,30.2,30.5,30.1,30.4,30.1,30.1,29.7,29.8,28.8,29.0,27.1,27.9,26.5,26.4,25.7,26.5,26.3,26.8,26.7,28.4,28.3,28.5,29.8,29.5,29.3,28.8,28.6,28.3,28.2,27.5,26.2,25.5,24.1,22.1,19.8,18.6,18.2,15.2,15.1,13.4,12.9,12.2,12.1,11.5,10.6,10.8,11.0,11.4,11.5,12.0,10.8,10.4,8.5,7.9,5.5,3.7,4.0,3.5,2.2,1.8,1.4,1.2,1.0,0.9,0.9,0.8,0.8,0.8,0.8,0.8,0.8,0.8,0.9,1.1,1.1,1.2,1.3,1.4,1.5,1.6,1.7,1.9,2.3],[31.0,31.1,31.1,31.1,31.1,31.0,31.1,30.9,31.1,31.0,31.1,31.0,31.1,31.0,31.1,31.0,31.1,31.2,31.2,31.2,31.2,31.3,31.2,31.3,31.3,31.3,31.3,31.4,31.3,31.4,31.4,31.4,31.4,31.5,31.5,31.5,31.5,31.4,31.4,31.4,31.4,31.4,31.3,31.1,31.1,31.1,30.9,30.9,31.0,30.8,30.9,30.9,31.0,31.0,31.0,30.9,31.0,31.1,30.6,30.7,31.0,30.7,30.3,30.6,30.3,30.3,30.4,30.2,30.0,29.4,30.0,29.7,30.1,30.1,30.6,30.5,30.3,30.4,30.3,30.6,30.8,30.8,30.9,30.9,30.8,31.1,31.0,31.1,31.2,31.1,31.2,31.1,31.1,31.0,31.0,31.0,31.0,30.9,30.8,30.9,30.8,30.9,30.8,30.8,30.8,30.6,30.7,30.5,30.4,30.0,29.5,29.9,29.1,29.7,29.7,29.8,30.2,30.2,30.2,30.2,30.5,30.6,30.5,30.2,30.5,30.1,30.3,30.0,30.0,29.5,29.7,28.7,28.8,27.4,27.9,26.3,26.5,25.8,26.7,26.2,26.8,26.6,28.4,28.1,28.9,29.8,29.8,29.7,29.5,28.8,29.0,28.2,27.4,26.5,26.3,24.5,22.5,21.1,18.5,17.9,15.2,14.8,13.4,13.3,12.8,12.5,11.8,11.3,11.6,11.9,12.7,13.0,12.8,12.2,11.7,9.5,8.1,5.8,4.0,4.3,3.7,2.2,2.0,1.5,1.3,1.2,1.0,0.9,0.9,0.8,0.8,0.8,0.8,0.8,0.8,0.9,1.0,1.1,1.2,1.3,1.4,1.5,1.6,1.8,2.0,2.4],[31.0,31.0,31.1,31.0,31.2,31.0,31.1,31.0,31.1,31.1,31.0,31.0,30.9,31.2,31.1,31.1,31.2,31.2,31.2,31.3,31.3,31.3,31.2,31.3,31.3,31.3,31.4,31.4,31.4,31.4,31.4,31.4,31.4,31.5,31.5,31.5,31.5,31.4,31.4,31.4,31.4,31.4,31.3,31.1,31.2,31.1,30.9,30.8,31.0,30.8,30.8,30.9,30.9,31.0,31.0,30.8,31.0,31.2,30.7,30.7,31.1,31.0,30.8,30.7,30.3,30.2,30.5,30.4,30.0,29.2,30.1,30.0,30.2,30.3,30.5,30.4,30.4,30.4,30.4,30.5,30.8,30.7,30.7,30.8,30.9,31.1,30.9,31.1,31.2,31.2,31.2,31.2,31.1,31.1,31.0,31.0,30.9,30.9,30.8,30.8,30.8,30.9,30.8,30.7,30.8,30.6,30.7,30.5,30.4,30.1,29.6,30.0,29.2,29.6,29.8,29.7,30.2,30.0,30.1,30.1,30.5,30.6,30.3,30.0,30.4,29.9,30.3,30.1,30.0,29.5,29.7,29.1,28.9,27.7,27.7,26.3,26.3,26.0,26.2,25.9,26.7,26.3,28.0,28.0,28.5,29.5,29.3,29.3,28.7,28.6,28.3,27.9,27.1,25.7,25.9,23.5,22.1,19.8,18.5,17.6,15.1,15.0,13.9,13.7,13.5,14.1,12.9,13.2,12.9,13.4,13.9,13.5,13.5,12.1,11.4,9.1,8.4,5.8,4.0,4.5,3.8,2.4,2.1,1.5,1.4,1.3,1.2,1.0,0.9,0.9,0.8,0.8,0.8,0.8,0.9,0.9,0.9,1.0,1.1,1.2,1.3,1.5,1.6,1.6,1.9,2.4],[31.1,31.1,31.1,31.1,31.2,31.0,31.2,31.0,31.2,31.1,31.1,31.1,31.1,31.2,31.1,31.1,31.2,31.3,31.2,31.2,31.2,31.3,31.1,31.3,31.3,31.3,31.4,31.4,31.4,31.3,31.4,31.4,31.4,31.5,31.5,31.5,31.5,31.4,31.4,31.4,31.4,31.4,31.3,31.2,31.2,31.1,31.0,30.9,31.0,30.9,30.8,30.9,30.9,31.1,31.1,30.8,31.0,31.3,30.8,30.7,31.1,30.9,30.8,30.6,30.1,30.3,30.4,30.5,30.2,29.5,30.0,30.0,30.3,30.2,30.6,30.5,30.4,30.6,30.4,30.6,30.9,30.7,30.9,30.8,30.9,31.1,30.9,31.1,31.2,31.2,31.2,31.2,31.1,31.0,31.0,30.9,30.9,30.9,30.8,30.8,30.8,30.9,30.8,30.7,30.8,30.5,30.7,30.5,30.3,30.1,29.7,29.9,29.4,29.8,29.9,29.8,30.3,30.0,30.3,30.1,30.6,30.7,30.3,30.0,30.5,29.9,30.3,29.9,30.0,29.5,29.7,28.7,28.8,27.4,28.0,26.0,26.5,25.5,26.9,26.2,26.8,26.7,28.1,28.2,28.6,29.6,29.4,29.5,29.1,28.9,28.5,28.3,27.5,25.8,25.3,23.2,21.6,19.6,17.5,17.6,15.6,14.9,13.7,13.4,12.7,13.6,11.9,10.9,11.0,11.2,12.0,11.6,11.6,11.1,10.6,9.1,8.2,5.6,4.0,4.6,4.0,2.5,2.2,1.7,1.5,1.3,1.2,1.2,1.0,0.9,0.9,0.9,0.8,0.8,0.8,0.9,0.9,0.9,1.0,1.2,1.2,1.3,1.5,1.6,1.7,2.1],[31.1,31.2,31.2,31.2,31.3,31.1,31.3,31.1,31.3,31.2,31.2,31.2,31.2,31.3,31.3,31.2,31.3,31.3,31.2,31.3,31.3,31.3,31.3,31.4,31.4,31.4,31.4,31.4,31.3,31.4,31.3,31.4,31.4,31.4,31.4,31.5,31.5,31.4,31.4,31.3,31.4,31.3,31.2,31.1,31.2,31.1,30.8,30.9,31.0,30.8,30.9,30.8,30.8,31.0,30.9,30.7,31.0,31.1,30.5,30.6,31.0,30.7,30.4,30.4,30.1,30.2,30.3,30.2,29.8,29.0,29.7,29.6,30.2,30.0,30.5,30.4,30.2,30.3,30.3,30.4,30.7,30.6,30.6,30.8,30.7,31.2,31.0,31.1,31.3,31.2,31.3,31.2,31.2,31.2,31.0,31.1,31.0,31.1,30.9,31.0,31.0,31.0,30.9,30.9,30.9,30.7,30.8,30.6,30.6,30.4,30.0,30.2,29.8,29.9,30.0,30.3,30.5,30.4,30.5,30.4,30.8,30.8,30.7,30.3,30.6,30.2,30.5,30.1,30.2,29.8,29.9,29.1,29.2,27.6,28.2,26.6,26.6,25.7,26.8,26.5,26.7,26.8,28.3,28.3,28.5,29.9,29.6,29.6,29.0,28.9,28.7,28.5,27.8,26.2,25.8,24.3,22.6,20.6,18.6,18.1,15.7,14.9,13.3,13.1,12.4,12.3,11.8,11.0,11.5,11.7,12.4,12.5,12.5,11.7,11.4,9.4,8.6,6.0,4.2,4.5,4.0,2.4,2.2,1.7,1.5,1.4,1.2,1.2,1.1,1.0,0.9,0.9,0.9,0.8,0.8,0.8,0.9,0.8,0.8,1.0,1.1,1.1,1.3,1.4,1.6,1.8],[31.0,31.0,31.0,31.0,31.1,31.0,31.1,31.0,31.2,31.0,31.0,31.0,31.1,31.1,31.1,31.0,31.1,31.3,31.2,31.2,31.2,31.2,31.2,31.3,31.3,31.3,31.4,31.4,31.4,31.4,31.4,31.4,31.4,31.5,31.5,31.5,31.5,31.4,31.4,31.3,31.4,31.4,31.3,31.1,31.2,31.0,31.0,30.8,31.0,30.9,31.0,31.0,31.0,31.2,31.1,30.9,31.1,31.2,30.8,30.8,31.1,30.9,30.6,30.6,30.1,30.3,30.6,30.5,30.1,29.4,30.2,29.9,30.3,30.2,30.6,30.6,30.4,30.6,30.5,30.6,30.9,30.7,30.9,30.8,30.9,31.1,30.9,31.1,31.2,31.1,31.2,31.2,31.1,31.1,31.0,31.0,30.9,30.9,30.7,30.8,30.8,30.9,30.8,30.7,30.8,30.6,30.7,30.5,30.4,30.1,29.7,30.0,29.4,29.6,29.9,29.9,30.1,30.0,30.3,30.1,30.5,30.6,30.4,30.1,30.4,30.1,30.2,30.1,30.0,29.6,29.8,29.0,29.0,27.6,28.0,26.3,26.6,25.6,26.7,26.4,26.6,26.3,28.2,28.1,28.7,29.9,29.6,29.5,29.2,28.9,28.6,27.9,27.0,26.1,25.9,24.2,22.4,20.6,18.4,17.8,15.5,15.1,13.8,13.2,13.5,13.5,12.4,11.9,12.3,12.7,13.1,13.0,12.8,12.2,11.5,10.1,8.6,6.2,4.3,4.6,4.2,2.6,2.3,1.8,1.7,1.6,1.4,1.3,1.2,1.2,1.0,0.9,0.9,0.9,0.8,0.8,0.8,0.9,0.8,0.9,1.0,1.2,1.2,1.2,1.5,1.8],[31.0,31.0,31.1,31.0,31.2,31.0,31.1,31.0,31.2,31.0,30.9,31.0,30.9,31.1,31.0,31.1,31.1,31.2,31.2,31.2,31.1,31.2,31.1,31.2,31.2,31.2,31.3,31.3,31.3,31.3,31.3,31.4,31.4,31.4,31.4,31.4,31.4,31.4,31.3,31.3,31.3,31.3,31.2,31.1,31.1,30.9,30.8,30.6,30.8,30.6,30.6,30.8,30.7,31.0,30.9,30.6,30.9,31.1,30.6,30.6,31.0,30.8,30.7,30.6,30.0,30.2,30.4,30.3,30.0,29.2,29.9,30.0,29.9,29.9,30.2,30.2,30.2,30.2,30.2,30.3,30.6,30.5,30.6,30.7,30.7,31.0,30.8,31.0,31.2,31.1,31.1,31.2,31.1,31.1,30.9,30.8,30.8,30.8,30.7,30.7,30.7,30.8,30.7,30.7,30.7,30.5,30.7,30.5,30.3,30.1,29.7,29.9,29.4,29.6,29.8,29.7,30.1,29.9,30.1,29.9,30.5,30.6,30.2,29.9,30.3,29.7,30.2,29.9,29.9,29.2,29.6,28.6,28.8,27.0,27.6,25.9,26.1,25.5,26.2,25.7,26.6,25.9,28.1,27.9,28.4,29.7,29.5,29.3,29.0,29.0,28.4,27.8,27.1,25.7,25.4,23.4,21.9,20.1,18.3,17.1,14.8,14.2,13.3,12.9,12.5,13.2,12.0,11.3,11.5,12.0,12.3,12.3,11.9,11.5,10.7,9.5,8.6,6.2,4.4,4.8,4.3,2.6,2.5,1.9,1.7,1.7,1.5,1.4,1.3,1.3,1.2,1.1,0.9,0.9,0.8,0.8,0.8,0.8,0.9,0.9,0.9,1.1,1.2,1.2,1.3,1.8],[31.1,31.1,31.1,31.1,31.1,31.0,31.2,31.1,31.2,31.1,31.1,31.1,31.1,31.3,31.2,31.1,31.3,31.3,31.2,31.3,31.3,31.3,31.2,31.4,31.3,31.4,31.4,31.4,31.3,31.4,31.4,31.4,31.4,31.5,31.5,31.5,31.5,31.5,31.4,31.4,31.4,31.4,31.3,31.2,31.2,31.1,31.0,30.8,31.0,30.9,30.8,30.9,30.8,31.1,31.0,30.8,31.0,31.2,30.6,30.7,31.0,30.9,30.7,30.6,30.1,30.3,30.4,30.4,30.0,29.2,29.7,29.9,30.0,30.1,30.4,30.4,30.3,30.5,30.4,30.4,30.8,30.6,30.8,30.7,30.9,31.1,31.0,31.1,31.2,31.2,31.3,31.2,31.2,31.1,31.0,31.0,30.9,30.9,30.8,30.9,30.9,31.0,30.9,30.8,30.9,30.6,30.7,30.6,30.5,30.3,29.8,30.0,29.5,29.6,30.0,29.7,30.3,30.0,30.5,30.0,30.7,30.8,30.6,30.1,30.6,30.1,30.5,30.0,30.2,29.5,29.9,28.6,29.1,27.5,28.0,26.4,26.8,25.7,27.0,26.6,26.7,26.6,28.2,28.2,28.6,29.6,29.7,29.5,29.3,29.3,28.8,27.8,27.6,25.8,25.7,24.2,22.1,20.9,18.4,18.0,15.3,14.9,13.6,13.1,12.3,11.8,11.6,10.7,11.1,11.3,12.1,12.1,11.7,11.6,10.9,9.5,8.8,5.9,4.4,4.5,4.1,2.7,2.6,2.0,1.9,1.7,1.6,1.5,1.4,1.3,1.2,1.1,1.1,0.9,0.9,0.9,0.8,0.8,0.8,0.9,0.9,0.9,1.1,1.1,1.2,1.6],[31.1,31.1,31.1,31.1,31.2,31.1,31.2,31.1,31.3,31.0,31.0,31.1,31.1,31.2,31.2,31.1,31.2,31.3,31.2,31.3,31.2,31.3,31.2,31.4,31.3,31.4,31.4,31.5,31.4,31.4,31.4,31.4,31.4,31.5,31.5,31.5,31.5,31.5,31.5,31.4,31.4,31.4,31.3,31.2,31.2,31.0,31.0,30.8,31.0,30.9,30.9,31.0,30.9,31.0,31.0,30.7,31.0,31.2,30.6,30.6,31.1,30.8,30.5,30.6,30.0,30.1,30.2,30.2,29.8,28.9,29.5,29.6,30.1,30.0,30.4,30.3,30.1,30.4,30.3,30.4,30.7,30.6,30.7,30.8,30.8,31.2,31.0,31.2,31.3,31.3,31.3,31.3,31.3,31.2,31.1,31.2,31.1,31.1,30.9,31.0,31.0,31.0,30.9,30.8,30.9,30.6,30.7,30.7,30.5,30.4,29.8,30.2,29.5,29.7,30.1,30.0,30.4,30.2,30.6,30.3,30.8,30.8,30.6,30.2,30.5,30.2,30.4,30.1,30.2,29.6,29.9,29.0,29.1,27.3,28.0,26.0,26.3,25.8,26.8,26.4,26.5,26.4,27.8,27.6,28.1,29.2,29.2,29.3,28.8,29.1,28.7,27.9,27.8,25.9,25.1,23.9,21.9,20.8,18.4,18.2,15.4,14.8,13.1,13.1,12.3,12.2,11.7,10.8,11.2,11.2,12.0,12.4,12.2,12.1,11.2,9.8,8.8,6.2,4.6,4.7,4.2,2.8,2.5,2.0,1.9,1.8,1.6,1.5,1.4,1.4,1.2,1.1,1.1,1.0,0.9,0.9,0.8,0.8,0.8,0.8,0.8,0.8,0.9,1.0,1.2,1.5],[31.0,31.1,31.1,31.1,31.2,31.1,31.2,31.0,31.2,31.0,31.0,31.1,30.9,31.2,31.0,31.1,31.1,31.2,31.2,31.3,31.1,31.3,31.2,31.3,31.3,31.3,31.4,31.4,31.4,31.4,31.4,31.4,31.4,31.5,31.5,31.5,31.5,31.5,31.4,31.3,31.3,31.3,31.3,31.1,31.2,30.9,30.9,30.7,30.9,30.8,30.7,30.9,30.8,31.0,31.0,30.8,31.0,31.2,30.7,30.8,31.0,30.9,30.8,30.6,30.1,30.3,30.6,30.3,30.0,29.1,29.9,30.0,30.0,30.0,30.4,30.4,30.3,30.3,30.2,30.5,30.7,30.5,30.8,30.6,30.7,31.1,31.0,31.1,31.2,31.2,31.2,31.2,31.2,31.2,31.1,31.1,30.9,31.0,30.8,30.9,30.9,31.0,30.9,30.8,30.9,30.6,30.8,30.6,30.5,30.3,29.6,30.1,29.5,29.7,30.0,29.8,30.3,30.0,30.3,30.1,30.6,30.7,30.5,30.1,30.5,30.1,30.3,30.1,30.1,29.7,29.9,28.9,29.0,27.3,27.8,26.3,26.4,25.6,26.8,26.3,26.4,26.2,27.6,27.5,28.0,29.1,29.1,29.4,29.0,29.0,28.6,27.8,27.5,26.0,25.8,24.7,22.6,21.4,19.0,17.9,15.8,15.4,13.8,13.7,13.2,12.7,12.1,11.7,11.6,11.5,12.3,12.4,11.9,12.1,11.1,9.9,9.2,6.6,4.7,5.1,4.6,3.0,2.8,2.3,2.1,2.0,1.8,1.7,1.6,1.6,1.4,1.3,1.3,1.1,1.0,0.9,0.9,0.9,0.8,0.8,0.8,0.9,0.9,0.9,1.1,1.4],[30.9,31.0,31.1,31.0,31.1,31.0,31.1,31.0,31.1,31.0,30.9,31.0,30.9,31.2,30.9,31.0,31.1,31.2,31.2,31.2,31.1,31.2,31.1,31.3,31.3,31.3,31.3,31.4,31.4,31.4,31.4,31.4,31.4,31.5,31.5,31.5,31.5,31.4,31.4,31.4,31.3,31.3,31.3,31.1,31.2,30.9,30.9,30.8,31.0,30.8,30.8,31.0,30.8,31.0,31.0,30.6,31.0,31.2,30.7,30.7,31.0,30.9,30.7,30.6,30.0,30.2,30.5,30.3,30.2,29.2,30.0,30.1,30.0,30.1,30.2,30.3,30.3,30.3,30.2,30.4,30.6,30.5,30.6,30.6,30.7,31.0,30.9,31.2,31.2,31.2,31.2,31.3,31.2,31.2,31.0,30.9,30.9,30.9,30.8,30.9,30.8,30.8,30.8,30.8,30.8,30.5,30.7,30.5,30.4,30.3,29.8,30.0,29.5,29.5,29.9,29.5,30.2,29.7,30.2,29.9,30.6,30.6,30.4,29.9,30.5,29.7,30.3,30.0,30.1,29.2,29.7,28.4,28.8,26.7,27.7,25.8,26.3,25.4,26.7,26.2,26.6,26.4,27.7,27.7,28.0,29.2,29.3,29.4,29.2,28.8,28.4,27.7,27.0,25.9,25.0,23.7,22.4,21.0,18.6,17.3,15.0,14.7,13.1,13.4,12.6,12.4,11.9,11.0,11.4,11.1,12.4,12.5,11.9,12.4,11.0,9.3,9.0,6.5,4.9,5.2,4.7,3.2,3.0,2.4,2.3,2.2,2.0,1.8,1.7,1.7,1.6,1.4,1.4,1.3,1.2,1.2,1.0,0.9,0.9,0.8,0.8,0.8,1.0,0.9,1.0,1.4],[31.1,31.1,31.2,31.1,31.2,31.0,31.2,31.0,31.1,31.1,31.0,31.0,31.1,31.2,31.2,31.1,31.2,31.3,31.2,31.2,31.2,31.3,31.2,31.3,31.3,31.4,31.4,31.4,31.3,31.4,31.4,31.4,31.4,31.5,31.5,31.5,31.5,31.5,31.5,31.4,31.4,31.4,31.3,31.2,31.2,31.0,30.9,30.9,31.0,30.9,30.9,31.0,30.9,31.1,31.0,30.8,31.0,31.2,30.7,30.8,31.1,30.8,30.6,30.5,30.2,30.2,30.3,30.2,29.9,29.1,29.6,30.0,30.1,30.1,30.4,30.3,30.2,30.5,30.4,30.4,30.7,30.7,30.8,30.8,30.9,31.2,31.1,31.3,31.3,31.3,31.4,31.3,31.3,31.2,31.2,31.2,31.1,31.1,31.0,31.0,31.0,31.0,30.9,30.8,30.9,30.7,30.8,30.7,30.5,30.4,29.9,30.3,29.5,29.8,30.0,29.7,30.3,30.2,30.5,30.2,30.8,30.8,30.7,30.3,30.7,30.1,30.5,30.2,30.3,29.6,29.9,29.0,29.3,26.9,28.1,25.9,26.5,25.3,26.5,26.4,26.2,26.2,27.7,27.4,28.5,29.1,29.5,29.5,29.2,29.2,28.8,28.2,27.7,26.2,25.6,24.6,22.4,21.3,19.4,18.2,15.5,15.1,13.7,13.5,12.8,12.2,11.7,10.8,11.2,11.1,12.7,12.7,12.6,12.6,11.8,10.0,9.5,6.8,5.3,5.5,4.9,3.5,3.3,2.5,2.5,2.3,2.1,2.0,2.0,1.8,1.6,1.5,1.6,1.4,1.3,1.2,1.1,1.0,0.9,0.9,0.8,0.8,0.9,1.0,1.0,1.3],[31.1,31.1,31.1,31.0,31.1,30.9,31.1,30.9,31.1,31.0,30.9,31.0,30.9,31.2,31.0,31.0,31.1,31.1,31.2,31.3,31.1,31.3,31.2,31.3,31.2,31.3,31.3,31.4,31.3,31.4,31.3,31.4,31.3,31.4,31.5,31.4,31.5,31.5,31.4,31.4,31.4,31.4,31.3,31.1,31.2,31.0,30.8,30.8,30.9,30.9,30.8,31.0,30.8,30.9,31.0,30.7,31.0,31.0,30.7,30.6,30.9,30.8,30.6,30.4,29.9,29.9,30.3,30.0,29.7,28.7,29.5,30.0,29.8,29.8,30.1,30.3,30.0,30.3,30.2,30.2,30.6,30.5,30.7,30.7,30.7,31.1,31.0,31.2,31.3,31.2,31.3,31.3,31.3,31.2,31.1,31.2,31.0,31.0,30.9,30.9,31.0,31.0,30.8,30.7,30.9,30.7,30.8,30.7,30.5,30.4,29.9,30.4,29.6,30.0,30.0,29.9,30.3,30.2,30.4,30.2,30.7,30.7,30.5,30.2,30.5,30.0,30.4,30.0,30.1,29.5,29.9,28.9,29.0,27.2,27.9,26.2,26.2,25.2,26.5,26.0,26.3,26.1,27.5,27.5,27.8,28.7,29.1,29.3,28.8,28.7,28.6,27.9,27.5,26.1,25.9,24.6,23.3,21.4,19.7,18.4,16.3,15.5,14.1,13.9,13.4,12.8,11.9,11.1,11.5,11.4,12.3,12.6,12.4,12.8,11.7,10.4,9.7,6.9,5.3,5.3,4.9,3.6,3.5,2.9,2.6,2.6,2.3,2.1,2.1,2.0,1.8,1.6,1.8,1.6,1.4,1.3,1.3,1.1,0.9,1.0,0.9,0.8,0.8,0.8,1.0,1.3],[31.0,31.0,31.0,30.9,31.0,30.9,31.0,30.9,31.0,30.8,30.7,30.9,30.8,31.0,30.8,30.9,31.0,31.0,31.0,31.1,30.9,31.1,31.0,31.2,31.1,31.1,31.2,31.2,31.3,31.2,31.4,31.3,31.4,31.4,31.4,31.4,31.4,31.4,31.3,31.3,31.3,31.3,31.2,31.0,31.2,30.9,30.8,30.6,30.8,30.7,30.5,30.8,30.6,30.9,30.9,30.4,30.7,30.9,30.5,30.4,30.8,30.7,30.4,30.4,29.7,29.9,30.3,29.7,29.9,28.8,29.6,29.9,29.4,29.5,29.8,29.9,29.8,30.0,29.9,29.9,30.4,30.3,30.4,30.5,30.6,30.9,30.9,31.0,31.2,31.1,31.1,31.2,31.1,31.1,31.0,30.9,30.7,30.8,30.5,30.7,30.6,30.7,30.7,30.6,30.7,30.2,30.5,30.3,30.1,30.0,29.5,29.8,29.1,29.3,29.6,29.2,29.9,29.4,30.0,29.7,30.4,30.5,30.2,29.8,30.2,29.7,30.1,29.8,29.9,29.2,29.5,28.5,28.3,27.0,27.5,26.0,26.0,25.5,26.3,25.6,26.1,25.8,27.7,27.3,28.2,29.1,29.4,29.7,29.2,29.1,28.7,27.6,27.5,25.9,25.5,24.3,22.6,21.0,18.9,17.8,15.3,15.2,13.6,13.7,13.2,12.6,12.2,11.2,11.6,11.6,12.9,12.9,12.4,12.6,11.4,10.0,9.6,7.0,5.8,6.0,5.4,4.2,4.0,3.5,3.3,3.2,2.9,2.6,2.6,2.4,2.2,2.0,2.0,2.0,1.7,1.6,1.5,1.4,1.2,1.2,1.1,1.1,0.8,0.8,0.9,1.3],[30.8,30.9,30.9,30.8,30.9,30.7,30.8,30.6,30.8,30.6,30.4,30.7,30.7,31.0,30.8,30.8,30.9,31.0,31.0,31.0,31.0,31.1,30.9,31.1,31.2,31.2,31.2,31.3,31.3,31.3,31.3,31.3,31.4,31.4,31.5,31.4,31.4,31.4,31.4,31.3,31.4,31.4,31.3,31.1,31.2,31.0,30.9,30.8,31.0,30.8,30.8,30.9,30.8,31.0,31.0,30.7,30.8,31.1,30.7,30.6,30.8,30.8,30.5,30.5,30.0,30.1,30.4,30.3,30.0,29.1,29.8,30.1,29.8,29.9,30.1,30.2,30.0,30.2,30.1,30.3,30.5,30.5,30.6,30.7,30.7,31.1,31.1,31.2,31.3,31.2,31.2,31.3,31.2,31.2,31.1,31.1,30.9,30.9,30.8,30.9,30.8,30.8,30.8,30.7,30.9,30.5,30.7,30.5,30.3,30.2,29.7,30.0,29.3,29.6,29.8,29.4,30.1,29.7,30.2,30.0,30.6,30.6,30.4,29.9,30.5,29.8,30.3,29.9,30.0,29.2,29.6,28.6,28.6,26.8,27.8,26.1,26.5,25.5,26.6,26.1,26.6,26.5,28.1,27.9,28.5,29.4,29.6,29.9,29.5,29.3,29.0,28.1,27.6,26.2,25.2,24.7,22.8,21.1,19.1,17.9,15.5,15.2,13.8,14.0,13.6,12.6,12.2,11.1,11.6,11.5,13.1,13.3,12.7,13.1,11.9,10.4,10.3,7.6,6.7,6.8,6.3,5.5,5.5,4.8,4.5,4.5,4.2,3.9,3.4,3.4,3.3,2.9,2.8,2.8,2.5,2.3,1.9,1.9,1.7,1.7,1.6,1.4,1.3,0.9,0.8,1.2],[30.8,30.8,30.9,30.8,30.9,30.7,30.8,30.6,30.7,30.6,30.5,30.7,30.7,30.9,30.7,30.8,30.7,30.9,30.9,31.0,31.0,31.0,30.9,31.1,31.0,31.1,31.0,31.2,31.1,31.2,31.2,31.3,31.2,31.3,31.4,31.3,31.4,31.4,31.3,31.3,31.3,31.4,31.2,31.1,31.1,31.0,30.8,30.8,30.9,30.8,30.6,30.8,30.8,30.8,30.9,30.6,30.8,30.8,30.5,30.5,30.7,30.7,30.2,30.4,30.0,30.1,30.3,30.3,29.8,29.3,29.9,30.0,29.7,29.9,30.2,30.2,30.1,30.2,30.3,30.4,30.6,30.6,30.6,30.7,30.8,31.0,31.0,31.1,31.2,31.2,31.2,31.2,31.1,31.1,31.0,31.0,30.9,30.9,30.8,30.8,30.8,30.8,30.7,30.6,30.8,30.6,30.7,30.5,30.4,30.2,29.8,30.1,29.7,29.9,29.9,29.9,30.3,30.1,30.3,30.2,30.5,30.5,30.3,30.1,30.4,30.0,30.3,30.0,30.0,29.5,29.7,29.0,29.0,27.5,28.2,27.0,27.1,26.3,27.1,26.9,27.0,27.3,28.4,28.1,29.0,29.5,29.7,29.9,29.4,29.3,29.2,28.5,28.2,26.7,26.4,25.7,23.9,22.3,20.3,19.2,17.8,16.5,16.1,15.7,15.4,14.5,14.2,13.2,13.5,13.3,15.2,14.6,14.5,15.0,14.1,13.7,13.5,11.3,10.3,10.5,9.7,9.0,8.9,8.7,7.8,7.6,7.3,7.0,6.2,6.4,5.8,5.2,4.7,5.1,4.7,4.0,3.7,3.7,2.9,2.8,2.5,2.1,2.0,1.6,1.0,0.8]],
  "token_chain_ids": ["A","A","A","A","A","A","A","A","A","A","A","A","A","A","A","A","A","A","A","A","A","A","A","A","A","A","A","A","A","A","A","A","A","A","A","A","A","A","A","A","A","A","A","A","A","A","A","A","A","A","A","A","A","A","A","A","A","A","A","A","A","A","A","A","A","A","A","A","A","A","A","A","A","A","A","A","A","A","A","A","A","A","A","A","A","A","A","A","A","A","A","A","A","A","A","A","A","A","A","A","A","A","A","A","A","A","A","A","A","A","A","A","A","A","A","A","A","A","A","A","A","A","A","A","A","A","A","A","A","A","A","A","A","A","A","A","A","A","A","A","A","A","A","A","A","A","A","A","A","A","A","A","A","A","A","A","A","A","A","A","A","A","A","A","A","A","A","A","A","A","A","A","A","A","A","A","A","A","A","A","A","A","A","A","A","A","A","A","A","A","A","A","A","A","A","A","A","A","A","A","A","A","A","A","A","A"],
  "token_res_ids": [1,2,3,4,5,6,7,8,9,10,11,12,13,14,15,16,17,18,19,20,21,22,23,24,25,26,27,28,29,30,31,32,33,34,35,36,37,38,39,40,41,42,43,44,45,46,47,48,49,50,51,52,53,54,55,56,57,58,59,60,61,62,63,64,65,66,67,68,69,70,71,72,73,74,75,76,77,78,79,80,81,82,83,84,85,86,87,88,89,90,91,92,93,94,95,96,97,98,99,100,101,102,103,104,105,106,107,108,109,110,111,112,113,114,115,116,117,118,119,120,121,122,123,124,125,126,127,128,129,130,131,132,133,134,135,136,137,138,139,140,141,142,143,144,145,146,147,148,149,150,151,152,153,154,155,156,157,158,159,160,161,162,163,164,165,166,167,168,169,170,171,172,173,174,175,176,177,178,179,180,181,182,183,184,185,186,187,188,189,190,191,192,193,194,195,196,197,198,199,200,201,202,203,204,205,206]
}
