# Supplementary material for: Phosphorylation tunes strain-specific protein condensation during rotavirus replication organelle assembly
Source: EMBO J. 2026 May 26;45(13):4733–65. doi: 10.1038/s44318-026-00814-z (PMC13324165; doi:10.1038/s44318-026-00814-z)
Supplement: Supplementary file 11 — Source data Fig. 9 [file 44318_2026_814_MOESM11_ESM.zip › Figure_7/Figure 7A/NSP5 RF/NSP5 RF/fold_nsp5_nstrep_job_request.json]

[{
 "name": "NSP5 NStrep",
 "modelSeeds": [
  "507257454"
 ],
 "sequences": [
  {
   "proteinChain": {
    "sequence": "MWSHPQFEKSLSIDVTSLPSISSSIYKNESSSTTSTLSGKSIGRSEQYISPDAEAFSKYMLSKSPEDIGPSDSASNDPLTSFSIRSNAVKTNADAGVSMDSSTQSRPSSNVGCDQVDFSFNKGIKVNANLDSSISISTSSKKEKSKSDHKSRKHYPKIEAESDSDDYILDDSDSDDGKCKNCKYKRKYFALRMRMKQVAMQLIEDL",
    "count": 1,
    "useStructureTemplate": true
   }
  }
 ],
 "dialect": "alphafoldserver",
 "version": 1
}
]
