# Supplementary material for: Phosphorylation tunes strain-specific protein condensation during rotavirus replication organelle assembly
Source: EMBO J. 2026 May 26;45(13):4733–65. doi: 10.1038/s44318-026-00814-z (PMC13324165; doi:10.1038/s44318-026-00814-z)
Supplement: Supplementary file 11 — Source data Fig. 9 [file 44318_2026_814_MOESM11_ESM.zip › Figure_7/Figure 7A/NSP5 RF/NSP5 RF/fold_nsp5_nstrep_full_data_0.json]

{
  "atom_chain_ids": ["A","A","A","A","A","A","A","A","A","A","A","A","A","A","A","A","A","A","A","A","A","A","A","A","A","A","A","A","A","A","A","A","A","A","A","A","A","A","A","A","A","A","A","A","A","A","A","A","A","A","A","A","A","A","A","A","A","A","A","A","A","A","A","A","A","A","A","A","A","A","A","A","A","A","A","A","A","A","A","A","A","A","A","A","A","A","A","A","A","A","A","A","A","A","A","A","A","A","A","A","A","A","A","A","A","A","A","A","A","A","A","A","A","A","A","A","A","A","A","A","A","A","A","A","A","A","A","A","A","A","A","A","A","A","A","A","A","A","A","A","A","A","A","A","A","A","A","A","A","A","A","A","A","A","A","A","A","A","A","A","A","A","A","A","A","A","A","A","A","A","A","A","A","A","A","A","A","A","A","A","A","A","A","A","A","A","A","A","A","A","A","A","A","A","A","A","A","A","A","A","A","A","A","A","A","A","A","A","A","A","A","A","A","A","A","A","A","A","A","A","A","A","A","A","A","A","A","A","A","A","A","A","A","A","A","A","A","A","A","A","A","A","A","A","A","A","A","A","A","A","A","A","A","A","A","A","A","A","A","A","A","A","A","A","A","A","A","A","A","A","A","A","A","A","A","A","A","A","A","A","A","A","A","A","A","A","A","A","A","A","A","A","A","A","A","A","A","A","A","A","A","A","A","A","A","A","A","A","A","A","A","A","A","A","A","A","A","A","A","A","A","A","A","A","A","A","A","A","A","A","A","A","A","A","A","A","A","A","A","A","A","A","A","A","A","A","A","A","A","A","A","A","A","A","A","A","A","A","A","A","A","A","A","A","A","A","A","A","A","A","A","A","A","A","A","A","A","A","A","A","A","A","A","A","A","A","A","A","A","A","A","A","A","A","A","A","A","A","A","A","A","A","A","A","A","A","A","A","A","A","A","A","A","A","A","A","A","A","A","A","A","A","A","A","A","A","A","A","A","A","A","A","A","A","A","A","A","A","A","A","A","A","A","A","A","A","A","A","A","A","A","A","A","A","A","A","A","A","A","A","A","A","A","A","A","A","A","A","A","A","A","A","A","A","A","A","A","A","A","A","A","A","A","A","A","A","A","A","A","A","A","A","A","A","A","A","A","A","A","A","A","A","A","A","A","A","A","A","A","A","A","A","A","A","A","A","A","A","A","A","A","A","A","A","A","A","A","A","A","A","A","A","A","A","A","A","A","A","A","A","A","A","A","A","A","A","A","A","A","A","A","A","A","A","A","A","A","A","A","A","A","A","A","A","A","A","A","A","A","A","A","A","A","A","A","A","A","A","A","A","A","A","A","A","A","A","A","A","A","A","A","A","A","A","A","A","A","A","A","A","A","A","A","A","A","A","A","A","A","A","A","A","A","A","A","A","A","A","A","A","A","A","A","A","A","A","A","A","A","A","A","A","A","A","A","A","A","A","A","A","A","A","A","A","A","A","A","A","A","A","A","A","A","A","A","A","A","A","A","A","A","A","A","A","A","A","A","A","A","A","A","A","A","A","A","A","A","A","A","A","A","A","A","A","A","A","A","A","A","A","A","A","A","A","A","A","A","A","A","A","A","A","A","A","A","A","A","A","A","A","A","A","A","A","A","A","A","A","A","A","A","A","A","A","A","A","A","A","A","A","A","A","A","A","A","A","A","A","A","A","A","A","A","A","A","A","A","A","A","A","A","A","A","A","A","A","A","A","A","A","A","A","A","A","A","A","A","A","A","A","A","A","A","A","A","A","A","A","A","A","A","A","A","A","A","A","A","A","A","A","A","A","A","A","A","A","A","A","A","A","A","A","A","A","A","A","A","A","A","A","A","A","A","A","A","A","A","A","A","A","A","A","A","A","A","A","A","A","A","A","A","A","A","A","A","A","A","A","A","A","A","A","A","A","A","A","A","A","A","A","A","A","A","A","A","A","A","A","A","A","A","A","A","A","A","A","A","A","A","A","A","A","A","A","A","A","A","A","A","A","A","A","A","A","A","A","A","A","A","A","A","A","A","A","A","A","A","A","A","A","A","A","A","A","A","A","A","A","A","A","A","A","A","A","A","A","A","A","A","A","A","A","A","A","A","A","A","A","A","A","A","A","A","A","A","A","A","A","A","A","A","A","A","A","A","A","A","A","A","A","A","A","A","A","A","A","A","A","A","A","A","A","A","A","A","A","A","A","A","A","A","A","A","A","A","A","A","A","A","A","A","A","A","A","A","A","A","A","A","A","A","A","A","A","A","A","A","A","A","A","A","A","A","A","A","A","A","A","A","A","A","A","A","A","A","A","A","A","A","A","A","A","A","A","A","A","A","A","A","A","A","A","A","A","A","A","A","A","A","A","A","A","A","A","A","A","A","A","A","A","A","A","A","A","A","A","A","A","A","A","A","A","A","A","A","A","A","A","A","A","A","A","A","A","A","A","A","A","A","A","A","A","A","A","A","A","A","A","A","A","A","A","A","A","A","A","A","A","A","A","A","A","A","A","A","A","A","A","A","A","A","A","A","A","A","A","A","A","A","A","A","A","A","A","A","A","A","A","A","A","A","A","A","A","A","A","A","A","A","A","A","A","A","A","A","A","A","A","A","A","A","A","A","A","A","A","A","A","A","A","A","A","A","A","A","A","A","A","A","A","A","A","A","A","A","A","A","A","A","A","A","A","A","A","A","A","A","A","A","A","A","A","A","A","A","A","A","A","A","A","A","A","A","A","A","A","A","A","A","A","A","A","A","A","A","A","A","A","A","A","A","A","A","A","A","A","A","A","A","A","A","A","A","A","A","A","A","A","A","A","A","A","A","A","A","A","A","A","A","A","A","A","A","A","A","A","A","A","A","A","A","A","A","A","A","A","A","A","A","A","A","A","A","A","A","A","A","A","A","A","A","A","A","A","A","A","A","A","A","A","A","A","A","A","A","A","A","A","A","A","A","A","A","A","A","A","A","A","A","A","A","A","A","A","A","A","A","A","A","A","A","A","A","A","A","A","A","A","A","A","A","A","A","A","A","A","A","A","A","A","A","A","A","A","A","A","A","A","A","A","A","A","A","A","A","A","A","A","A","A","A","A","A","A","A","A","A","A","A","A","A","A","A","A","A","A","A","A","A","A","A","A","A","A","A","A","A","A","A","A","A","A","A","A","A","A","A","A","A","A","A","A","A","A","A","A","A","A","A","A","A","A","A","A","A","A","A","A","A","A","A","A","A","A","A","A","A","A","A","A","A","A","A","A","A","A","A","A","A","A","A","A","A","A","A","A","A","A","A","A","A","A","A","A","A","A","A","A","A","A","A","A","A","A","A","A","A","A","A","A","A","A","A","A","A","A","A","A","A","A","A","A","A","A","A","A","A","A","A","A","A","A","A","A","A","A","A","A","A","A","A","A","A","A","A","A","A","A","A","A","A","A","A","A","A","A","A","A","A","A","A","A","A","A","A","A","A","A","A","A","A","A","A","A","A","A","A","A","A","A","A","A","A","A","A","A","A","A","A","A","A","A","A","A","A","A","A","A","A","A","A","A","A","A","A","A","A","A","A","A","A","A","A","A","A","A","A","A","A","A","A","A","A","A","A","A","A"],
  "atom_plddts": [45.9,68.25,66.43,64.15,65.4,60.42,55.21,49.64,57.37,68.05,65.46,60.89,64.86,59.17,53.54,60.76,49.73,56.74,54.33,55.94,50.5,49.45,49.65,73.57,69.46,67.81,70.89,63.17,49.78,69.25,64.62,64.03,65.86,62.34,55.7,57.06,53.41,55.82,48.55,69.07,68.51,65.16,66.94,67.07,76.48,43.41,66.72,62.91,63.9,63.07,58.46,57.81,52.42,50.12,33.93,60.6,59.82,58.33,57.97,55.42,52.47,53.29,45.12,48.9,49.18,39.5,57.58,53.78,52.79,56.54,51.7,50.49,44.25,48.89,47.73,64.58,62.3,59.85,62.18,58.7,58.98,51.64,44.77,45.02,56.68,53.45,52.9,55.95,49.74,44.74,61.02,61.96,59.23,59.37,55.35,52.37,55.81,48.96,58.63,55.98,56.19,57.45,51.11,56.08,67.68,67.06,63.8,65.83,61.48,60.89,55.47,50.45,58.41,54.87,55.3,57.62,53.66,50.61,50.53,54.16,62.67,61.43,56.65,59.13,54.78,59.88,55.43,61.09,59.69,58.6,62.21,60.83,62.34,45.39,56.13,54.51,52.63,55.84,50.4,45.5,55.5,54.06,51.14,53.02,53.34,50.99,55.19,51.06,57.4,57.88,54.38,55.6,57.97,65.91,43.4,49.34,45.26,44.53,48.98,43.89,45.81,50.91,48.26,44.36,48.89,48.44,49.3,44.71,41.27,46.41,43.05,40.25,44.73,40.71,38.72,44.29,42.17,39.77,41.57,38.37,31.29,39.37,37.6,35.33,35.97,32.0,33.15,38.68,38.16,34.99,35.72,33.03,35.08,31.46,33.74,38.53,37.05,34.98,35.7,33.46,31.77,31.86,29.63,32.27,31.37,30.52,35.87,40.74,39.09,36.17,38.01,34.45,33.59,29.07,28.57,35.87,40.63,39.54,36.09,37.99,33.62,32.12,31.39,35.78,41.86,39.79,36.28,39.3,35.64,34.6,31.11,36.37,37.26,41.77,39.52,36.52,39.51,35.26,31.85,38.75,37.26,33.88,35.69,31.65,32.13,37.31,36.1,32.54,34.68,31.02,32.4,38.22,37.35,33.34,34.94,32.21,35.07,34.65,38.56,38.65,35.33,35.24,32.01,34.32,29.18,35.26,33.85,31.99,33.53,30.16,32.65,39.31,38.68,35.34,35.36,31.29,33.12,32.75,40.35,40.28,36.87,37.04,33.82,31.56,34.59,31.85,39.31,39.0,36.52,36.5,30.34,38.15,42.97,42.63,39.51,37.02,42.74,41.31,38.29,40.13,36.6,36.07,31.03,30.15,38.6,43.87,42.72,40.6,40.89,35.91,39.57,44.78,45.13,41.65,42.28,39.04,40.87,37.44,39.93,43.54,42.73,40.42,39.66,42.8,41.96,40.53,40.67,36.67,36.81,32.23,32.27,30.08,28.82,38.64,43.88,44.36,41.46,40.62,35.35,36.09,39.88,39.78,38.37,39.14,35.0,33.64,30.08,34.0,38.46,41.27,41.43,40.17,40.75,37.56,35.11,33.08,31.17,40.0,42.64,41.91,40.18,40.84,37.07,34.73,33.51,30.99,32.34,31.34,32.16,45.49,48.11,48.13,45.41,45.37,41.48,40.68,37.98,50.5,54.64,54.94,53.14,51.58,44.39,52.06,52.39,54.0,51.5,48.8,46.74,49.41,66.24,70.5,72.85,69.95,64.34,56.32,52.93,51.5,75.07,75.17,75.96,73.23,71.78,72.08,75.43,75.65,74.01,73.92,67.94,64.36,55.69,57.59,74.07,74.83,75.63,73.53,72.4,70.45,73.15,72.95,72.14,71.97,70.92,68.72,67.69,64.9,66.13,66.3,77.65,77.89,76.96,77.31,75.94,65.48,77.3,78.32,78.16,77.56,77.91,73.11,72.69,63.68,57.97,76.27,76.32,76.33,74.18,74.73,73.47,70.98,69.99,67.15,68.89,67.88,68.27,75.51,76.16,74.92,76.14,74.39,72.66,71.39,61.24,80.92,81.09,80.85,79.25,80.12,76.36,70.88,71.87,80.46,80.15,78.71,77.79,80.6,72.94,73.57,74.16,72.46,71.02,73.05,73.1,71.94,66.47,60.34,80.46,80.81,78.92,76.49,78.68,72.95,78.18,77.12,76.67,72.18,74.73,73.04,77.72,71.72,73.39,72.53,71.18,73.17,66.28,60.67,52.82,53.14,74.96,75.79,74.81,72.82,73.86,69.09,64.58,65.24,73.07,73.17,69.8,66.03,72.29,70.03,68.88,64.78,71.3,70.6,69.74,66.29,66.95,66.81,66.71,62.76,64.66,63.3,68.48,62.86,65.05,65.52,61.8,61.91,55.2,57.18,60.29,58.52,55.28,59.89,58.92,56.9,57.07,59.38,59.55,57.56,54.02,55.98,50.1,50.25,50.53,49.63,46.03,47.37,45.25,47.74,48.35,44.72,44.5,37.54,46.56,48.57,49.21,46.42,46.46,41.72,39.47,37.38,47.11,50.03,49.23,47.02,48.68,44.02,41.32,40.16,44.06,44.97,44.6,42.65,43.21,42.14,45.77,44.18,45.62,44.78,41.74,43.77,41.42,39.1,39.44,36.67,40.5,40.65,38.06,39.18,35.96,36.44,34.99,37.28,36.63,34.42,36.09,32.59,30.54,32.79,32.93,29.96,29.31,27.87,25.44,24.26,22.92,24.05,24.17,31.1,33.35,33.08,31.53,31.38,27.98,28.93,31.9,32.45,30.02,30.36,27.61,28.56,25.1,27.99,30.9,30.52,29.38,29.78,27.34,27.08,23.57,23.15,21.2,20.14,34.73,35.5,34.8,31.63,31.78,28.12,28.55,32.47,32.61,30.6,30.7,27.63,25.98,24.29,33.04,36.42,36.56,34.52,33.95,35.45,40.16,40.86,38.89,38.77,33.09,34.55,33.43,38.07,37.36,36.47,38.42,35.35,33.93,30.27,28.47,45.62,49.79,49.33,44.87,44.95,40.22,41.74,40.87,44.56,43.53,41.24,42.21,37.28,34.71,33.84,43.32,46.55,46.07,42.14,42.84,42.64,46.29,45.06,42.4,44.75,40.76,38.01,37.82,40.1,42.28,41.87,39.07,40.45,42.47,44.81,44.14,41.74,41.6,46.84,46.38,43.76,45.48,40.23,42.22,34.71,39.7,37.77,35.96,38.68,33.64,41.09,43.64,43.08,39.57,41.37,37.0,34.83,30.65,36.73,41.68,40.09,36.82,39.89,34.66,31.63,32.38,33.81,36.16,34.46,31.35,33.61,30.35,32.15,37.19,36.9,33.87,33.08,29.05,31.79,36.61,36.89,32.9,32.63,28.95,29.52,35.0,39.48,40.51,38.05,36.55,33.04,30.39,28.99,30.07,34.39,39.69,39.77,36.4,36.08,32.04,31.4,35.89,35.54,33.6,33.55,30.04,28.05,25.86,25.19,23.45,23.44,37.41,40.11,41.02,38.28,37.17,35.28,38.13,31.92,36.73,36.33,33.36,33.1,28.76,32.83,38.01,37.84,33.81,33.84,29.49,32.32,37.99,37.53,33.8,35.59,31.57,29.29,27.87,32.88,38.64,38.99,36.31,35.34,30.72,31.31,32.67,36.59,36.93,34.75,31.42,35.85,36.67,34.66,33.62,29.93,31.49,39.35,39.64,38.01,38.57,33.59,30.38,29.41,29.08,34.02,34.44,34.34,34.81,31.35,29.91,28.9,28.63,37.32,41.76,42.18,39.36,39.83,34.72,36.84,35.45,41.19,41.45,40.57,40.86,35.59,32.77,32.24,43.46,47.3,46.41,43.99,46.33,44.91,43.7,42.14,37.89,40.01,39.34,41.85,46.28,44.58,43.65,45.26,38.95,39.13,42.48,41.13,38.53,41.87,40.11,39.09,37.46,34.7,36.39,37.54,44.72,47.74,44.39,41.68,45.84,41.42,39.18,37.14,49.45,53.21,52.96,49.05,50.09,45.03,43.83,38.01,34.87,48.71,51.91,52.77,50.81,45.35,50.12,49.46,47.48,50.17,46.62,47.48,42.8,42.27,48.5,47.24,47.94,48.66,44.34,42.25,37.91,34.66,49.31,52.07,50.72,47.47,50.1,45.11,48.04,47.84,52.27,49.81,47.56,50.19,43.87,42.56,42.41,48.76,51.91,51.79,45.89,46.78,46.37,51.45,49.71,49.81,50.17,44.24,42.57,41.22,40.58,43.07,43.07,39.5,41.47,38.27,36.17,37.37,44.88,50.46,49.49,47.61,49.64,44.32,42.12,40.48,45.2,46.65,47.17,44.36,43.73,39.2,41.21,46.4,46.32,45.08,43.69,37.58,37.28,44.02,44.15,41.57,44.45,41.28,41.8,37.76,42.04,46.36,43.99,43.45,45.49,40.37,43.14,46.83,44.7,41.58,46.3,43.53,44.29,40.39,42.16,46.93,44.01,42.4,45.51,40.38,48.57,51.14,50.65,45.4,45.72,42.03,43.34,42.8,49.53,47.56,44.06,46.09,41.09,38.91,44.42,43.29,39.97,39.84,35.12,37.3,44.56,42.55,40.71,42.01,37.98,36.22,32.27,30.69,34.16,42.33,40.85,39.73,40.37,35.82,32.97,29.28,27.58,38.53,44.21,42.57,40.94,43.25,38.58,35.53,33.02,34.77,39.03,46.81,45.04,43.52,44.75,39.51,37.18,33.53,30.37,39.45,46.83,45.6,42.24,43.12,37.08,42.04,50.16,48.22,45.92,47.75,43.22,41.99,37.73,34.61,45.2,52.97,54.24,48.97,47.31,39.59,42.35,49.13,47.86,45.11,46.3,40.19,37.94,37.69,45.33,51.71,50.87,48.85,48.53,44.01,41.12,38.16,34.45,35.5,51.75,58.37,57.33,53.92,55.42,49.43,48.77,43.45,38.62,58.15,63.85,64.24,62.48,59.65,50.74,55.48,61.87,61.82,62.53,58.66,52.28,51.89,46.54,41.42,40.04,37.34,47.79,54.31,53.24,51.68,52.48,48.5,48.01,41.79,36.66,53.3,59.34,58.55,57.09,55.87,49.56,46.95,42.42,36.43,37.74,46.47,51.69,50.16,49.82,51.11,48.11,47.89,44.46,39.46,42.12,39.76,43.69,46.62,50.84,51.84,51.16,49.48,47.61,52.12,43.36,48.88,46.3,48.26,49.34,44.06,43.18,37.61,33.9,42.04,48.48,48.12,45.97,47.55,45.91,46.01,42.0,36.23,42.4,41.47,41.98,42.56,39.02,35.52,33.32,35.7,47.77,49.9,49.62,46.88,47.41,38.21,42.33,42.04,40.0,41.02,37.3,34.76,31.88,33.23,43.43,47.66,47.18,44.34,45.59,39.94,46.34,49.07,49.45,46.92,46.48,42.2,37.81,36.28,43.89,47.23,48.01,44.63,44.39,39.18,48.59,50.53,50.99,47.75,48.43,43.76,40.3,38.42,46.93,49.42,50.25,48.01,47.32,42.39,38.84,37.59,47.88,50.5,50.24,48.27,48.31,44.25,41.11,40.31,36.45,36.36,35.29,34.57,48.98,50.47,50.56,48.15,47.48,43.24,41.74,39.36,54.41,56.07,56.51,53.52,52.96,48.05,45.29,44.53,51.91,53.99,53.25,50.0,51.91,47.18,43.29,42.51,55.31,56.77,56.4,52.93,54.49,49.88,46.39,45.12,55.35,57.41,57.02,52.09,54.75,47.9,52.53,54.19,54.17,51.01,52.07,46.71,43.04,41.72,56.79,58.03,57.97,53.83,55.18,48.62,52.11,53.47,54.3,50.31,50.43,45.39,41.67,40.61,57.16,58.95,59.25,55.48,56.39,50.09,46.6,45.98,51.59,52.67,54.67,51.91,61.77,64.22,65.02,61.27,60.48,52.97,51.15,46.68,41.23,70.83,71.07,71.51,70.08,68.03,61.3,73.11,73.18,73.32,68.37,69.39,61.88,60.21,53.7,47.27,69.11,70.02,72.43,69.16,64.62,56.25,52.59,50.82,77.35,78.3,80.59,79.92,73.88,67.0,75.06,76.36,78.94,77.41,71.67,62.55,60.08,53.34,47.12,83.57,84.55,85.99,85.22,82.21,76.74,72.68,70.94,68.16,70.06,68.26,67.43,85.85,85.53,86.98,87.4,83.07,77.42,74.18,66.81,62.09,85.86,86.12,87.98,87.82,83.58,73.82,71.92,63.34,57.79,55.61,50.84,86.71,86.68,88.56,88.65,85.34,77.24,74.29,65.4,61.04,87.21,87.67,88.7,89.5,86.9,84.75,80.63,79.72,78.92,79.27,79.61,78.19,88.0,87.8,90.01,90.51,85.77,82.21,77.81,75.81,73.78,74.36,74.03,88.51,89.24,91.45,91.44,88.4,89.88,90.54,92.22,93.22,90.39,83.65,78.59,79.88,92.0,91.66,92.99,93.98,90.34,83.07,79.22,69.69,65.25,60.95,57.48,91.36,90.89,92.34,93.7,90.13,80.39,72.26,62.72,93.03,92.75,94.6,93.52,92.44,82.97,78.91,68.8,63.42,58.99,54.3,93.96,94.7,95.53,95.42,93.84,83.24,76.06,66.11,93.18,93.28,93.82,94.78,93.08,87.15,81.97,73.15,67.38,93.13,92.99,93.37,93.16,93.78,84.42,78.26,73.05,70.91,94.03,94.06,95.22,94.07,93.68,89.29,86.88,93.95,94.18,93.98,93.4,94.21,95.41,95.06,94.89,94.52,95.14,88.05,79.65,69.62,94.37,93.83,94.29,93.21,94.44,86.69,82.36,78.72,73.88,95.01,94.29,94.59,93.22,94.85,86.75,78.55,82.21,96.5,95.79,95.32,94.53,95.95,93.91,92.21,88.4,95.09,95.84,95.57,93.81,96.02,87.07,83.11,77.58,79.83,93.86,93.75,92.9,87.48,93.19,88.38,80.82,83.0,96.67,95.6,94.04,90.63,93.64,85.07,77.83,78.89,76.08],
  "contact_probs": [[1.0,1.0,0.9,0.0,0.0,0.0,0.0,0.0,0.0,0.0,0.0,0.0,0.0,0.0,0.0,0.0,0.0,0.0,0.0,0.0,0.0,0.0,0.0,0.0,0.0,0.0,0.0,0.0,0.0,0.0,0.0,0.0,0.0,0.0,0.0,0.0,0.0,0.0,0.0,0.0,0.0,0.0,0.0,0.0,0.0,0.0,0.0,0.0,0.0,0.0,0.0,0.0,0.0,0.0,0.0,0.0,0.0,0.0,0.0,0.0,0.0,0.0,0.0,0.0,0.0,0.0,0.0,0.0,0.0,0.0,0.0,0.0,0.0,0.0,0.0,0.0,0.0,0.0,0.0,0.0,0.0,0.0,0.0,0.0,0.0,0.0,0.0,0.0,0.0,0.0,0.0,0.0,0.0,0.0,0.0,0.0,0.0,0.0,0.0,0.0,0.0,0.0,0.0,0.0,0.0,0.0,0.0,0.0,0.0,0.0,0.0,0.0,0.0,0.0,0.0,0.0,0.0,0.0,0.0,0.0,0.0,0.0,0.0,0.0,0.0,0.0,0.0,0.0,0.0,0.0,0.0,0.0,0.0,0.0,0.0,0.0,0.0,0.0,0.0,0.0,0.0,0.0,0.0,0.0,0.0,0.0,0.0,0.0,0.0,0.0,0.0,0.0,0.0,0.0,0.0,0.0,0.0,0.0,0.0,0.0,0.0,0.0,0.0,0.0,0.0,0.0,0.0,0.0,0.0,0.0,0.0,0.0,0.0,0.0,0.0,0.0,0.0,0.0,0.0,0.0,0.0,0.0,0.0,0.0,0.0,0.0,0.0,0.0,0.0,0.0,0.0,0.0,0.0,0.0,0.0,0.0,0.0,0.0,0.0,0.0,0.0,0.0,0.0,0.0,0.0,0.0],[1.0,1.0,1.0,0.91,0.0,0.0,0.0,0.0,0.0,0.0,0.0,0.0,0.0,0.0,0.0,0.0,0.0,0.0,0.0,0.0,0.0,0.0,0.0,0.0,0.0,0.0,0.0,0.0,0.0,0.0,0.0,0.0,0.0,0.0,0.0,0.0,0.0,0.0,0.0,0.0,0.0,0.0,0.0,0.0,0.0,0.0,0.0,0.0,0.0,0.0,0.0,0.0,0.0,0.0,0.0,0.0,0.0,0.0,0.0,0.0,0.0,0.0,0.0,0.0,0.0,0.0,0.0,0.0,0.0,0.0,0.0,0.0,0.0,0.0,0.0,0.0,0.0,0.0,0.0,0.0,0.0,0.0,0.0,0.0,0.0,0.0,0.0,0.0,0.0,0.0,0.0,0.0,0.0,0.0,0.0,0.0,0.0,0.0,0.0,0.0,0.0,0.0,0.0,0.0,0.0,0.0,0.0,0.0,0.0,0.0,0.0,0.0,0.0,0.0,0.0,0.0,0.0,0.0,0.0,0.0,0.0,0.0,0.0,0.0,0.0,0.0,0.0,0.0,0.0,0.0,0.0,0.0,0.0,0.0,0.0,0.0,0.0,0.0,0.0,0.0,0.0,0.0,0.0,0.0,0.0,0.0,0.0,0.0,0.0,0.0,0.0,0.0,0.0,0.0,0.0,0.0,0.0,0.0,0.0,0.0,0.0,0.0,0.0,0.0,0.0,0.0,0.0,0.0,0.0,0.0,0.0,0.0,0.0,0.0,0.0,0.0,0.0,0.0,0.0,0.0,0.0,0.0,0.0,0.0,0.0,0.0,0.0,0.0,0.0,0.0,0.0,0.0,0.0,0.0,0.0,0.0,0.0,0.0,0.0,0.0,0.0,0.0,0.0,0.0,0.0,0.0],[0.9,1.0,1.0,1.0,0.93,0.0,0.0,0.0,0.0,0.0,0.0,0.0,0.0,0.0,0.0,0.0,0.0,0.0,0.0,0.0,0.0,0.0,0.0,0.0,0.0,0.0,0.0,0.0,0.0,0.0,0.0,0.0,0.0,0.0,0.0,0.0,0.0,0.0,0.0,0.0,0.0,0.0,0.0,0.0,0.0,0.0,0.0,0.0,0.0,0.0,0.0,0.0,0.0,0.0,0.0,0.0,0.0,0.0,0.0,0.0,0.0,0.0,0.0,0.0,0.0,0.0,0.0,0.0,0.0,0.0,0.0,0.0,0.0,0.0,0.0,0.0,0.0,0.0,0.0,0.0,0.0,0.0,0.0,0.0,0.0,0.0,0.0,0.0,0.0,0.0,0.0,0.0,0.0,0.0,0.0,0.0,0.0,0.0,0.0,0.0,0.0,0.0,0.0,0.0,0.0,0.0,0.0,0.0,0.0,0.0,0.0,0.0,0.0,0.0,0.0,0.0,0.0,0.0,0.0,0.0,0.0,0.0,0.0,0.0,0.0,0.0,0.0,0.0,0.0,0.0,0.0,0.0,0.0,0.0,0.0,0.0,0.0,0.0,0.0,0.0,0.0,0.0,0.0,0.0,0.0,0.0,0.0,0.0,0.0,0.0,0.0,0.0,0.0,0.0,0.0,0.0,0.0,0.0,0.0,0.0,0.0,0.0,0.0,0.0,0.0,0.0,0.0,0.0,0.0,0.0,0.0,0.0,0.0,0.0,0.0,0.0,0.0,0.0,0.0,0.0,0.0,0.0,0.0,0.0,0.0,0.0,0.0,0.0,0.0,0.0,0.0,0.0,0.0,0.0,0.0,0.0,0.0,0.0,0.0,0.0,0.0,0.0,0.0,0.0,0.0,0.0],[0.0,0.91,1.0,1.0,1.0,0.98,0.0,0.0,0.0,0.0,0.0,0.0,0.0,0.0,0.0,0.0,0.0,0.0,0.0,0.0,0.0,0.0,0.0,0.0,0.0,0.0,0.0,0.0,0.0,0.0,0.0,0.0,0.0,0.0,0.0,0.0,0.0,0.0,0.0,0.0,0.0,0.0,0.0,0.0,0.0,0.0,0.0,0.0,0.0,0.0,0.0,0.0,0.0,0.0,0.0,0.0,0.0,0.0,0.0,0.0,0.0,0.0,0.0,0.0,0.0,0.0,0.0,0.0,0.0,0.0,0.0,0.0,0.0,0.0,0.0,0.0,0.0,0.0,0.0,0.0,0.0,0.0,0.0,0.0,0.0,0.0,0.0,0.0,0.0,0.0,0.0,0.0,0.0,0.0,0.0,0.0,0.0,0.0,0.0,0.0,0.0,0.0,0.0,0.0,0.0,0.0,0.0,0.0,0.0,0.0,0.0,0.0,0.0,0.0,0.0,0.0,0.0,0.0,0.0,0.0,0.0,0.0,0.0,0.0,0.0,0.0,0.0,0.0,0.0,0.0,0.0,0.0,0.0,0.0,0.0,0.0,0.0,0.0,0.0,0.0,0.0,0.0,0.0,0.0,0.0,0.0,0.0,0.0,0.0,0.0,0.0,0.0,0.0,0.0,0.0,0.0,0.0,0.0,0.0,0.0,0.0,0.0,0.0,0.0,0.0,0.0,0.0,0.0,0.0,0.0,0.0,0.0,0.0,0.0,0.0,0.0,0.0,0.0,0.0,0.0,0.0,0.0,0.0,0.0,0.0,0.0,0.0,0.0,0.0,0.0,0.0,0.0,0.0,0.0,0.0,0.0,0.0,0.0,0.0,0.0,0.0,0.0,0.0,0.0,0.0,0.0],[0.0,0.0,0.93,1.0,1.0,1.0,0.97,0.01,0.0,0.0,0.0,0.0,0.0,0.0,0.0,0.0,0.0,0.0,0.0,0.0,0.0,0.0,0.0,0.0,0.0,0.0,0.0,0.0,0.0,0.0,0.0,0.0,0.0,0.0,0.0,0.0,0.0,0.0,0.0,0.0,0.0,0.0,0.0,0.0,0.0,0.0,0.0,0.0,0.0,0.0,0.0,0.0,0.0,0.0,0.0,0.0,0.0,0.0,0.0,0.0,0.0,0.0,0.0,0.0,0.0,0.0,0.0,0.0,0.0,0.0,0.0,0.0,0.0,0.0,0.0,0.0,0.0,0.0,0.0,0.0,0.0,0.0,0.0,0.0,0.0,0.0,0.0,0.0,0.0,0.0,0.0,0.0,0.0,0.0,0.0,0.0,0.0,0.0,0.0,0.0,0.0,0.0,0.0,0.0,0.0,0.0,0.0,0.0,0.0,0.0,0.0,0.0,0.0,0.0,0.0,0.0,0.0,0.0,0.0,0.0,0.0,0.0,0.0,0.0,0.0,0.0,0.0,0.0,0.0,0.0,0.0,0.0,0.0,0.0,0.0,0.0,0.0,0.0,0.0,0.0,0.0,0.0,0.0,0.0,0.0,0.0,0.0,0.0,0.0,0.0,0.0,0.0,0.0,0.0,0.0,0.0,0.0,0.0,0.0,0.0,0.0,0.0,0.0,0.0,0.0,0.0,0.0,0.0,0.0,0.0,0.0,0.0,0.0,0.0,0.0,0.0,0.0,0.0,0.0,0.0,0.0,0.0,0.0,0.0,0.0,0.0,0.0,0.0,0.0,0.0,0.0,0.0,0.0,0.0,0.0,0.0,0.0,0.0,0.0,0.0,0.0,0.0,0.0,0.0,0.0,0.0],[0.0,0.0,0.0,0.98,1.0,1.0,1.0,0.98,0.0,0.0,0.0,0.0,0.0,0.0,0.0,0.0,0.0,0.0,0.0,0.0,0.0,0.0,0.0,0.0,0.0,0.0,0.0,0.0,0.0,0.0,0.0,0.0,0.0,0.0,0.0,0.0,0.0,0.0,0.0,0.0,0.0,0.0,0.0,0.0,0.0,0.0,0.0,0.0,0.0,0.0,0.0,0.0,0.0,0.0,0.0,0.0,0.0,0.0,0.0,0.0,0.0,0.0,0.0,0.0,0.0,0.0,0.0,0.0,0.0,0.0,0.0,0.0,0.0,0.0,0.0,0.0,0.0,0.0,0.0,0.0,0.0,0.0,0.0,0.0,0.0,0.0,0.0,0.0,0.0,0.0,0.0,0.0,0.0,0.0,0.0,0.0,0.0,0.0,0.0,0.0,0.0,0.0,0.0,0.0,0.0,0.0,0.0,0.0,0.0,0.0,0.0,0.0,0.0,0.0,0.0,0.0,0.0,0.0,0.0,0.0,0.0,0.0,0.0,0.0,0.0,0.0,0.0,0.0,0.0,0.0,0.0,0.0,0.0,0.0,0.0,0.0,0.0,0.0,0.0,0.0,0.0,0.0,0.0,0.0,0.0,0.0,0.0,0.0,0.0,0.0,0.0,0.0,0.0,0.0,0.0,0.0,0.0,0.0,0.0,0.0,0.0,0.0,0.0,0.0,0.0,0.0,0.0,0.0,0.0,0.0,0.0,0.0,0.0,0.0,0.0,0.0,0.0,0.0,0.0,0.0,0.0,0.0,0.0,0.0,0.0,0.0,0.0,0.0,0.0,0.0,0.0,0.0,0.0,0.0,0.0,0.0,0.0,0.0,0.0,0.0,0.0,0.0,0.0,0.0,0.0,0.0],[0.0,0.0,0.0,0.0,0.97,1.0,1.0,1.0,0.99,0.0,0.0,0.0,0.0,0.0,0.0,0.0,0.0,0.0,0.0,0.0,0.0,0.0,0.0,0.0,0.0,0.0,0.0,0.0,0.0,0.0,0.0,0.0,0.0,0.0,0.0,0.0,0.0,0.0,0.0,0.0,0.0,0.0,0.0,0.0,0.0,0.0,0.0,0.0,0.0,0.0,0.0,0.0,0.0,0.0,0.0,0.0,0.0,0.0,0.0,0.0,0.0,0.0,0.0,0.0,0.0,0.0,0.0,0.0,0.0,0.0,0.0,0.0,0.0,0.0,0.0,0.0,0.0,0.0,0.0,0.0,0.0,0.0,0.0,0.0,0.0,0.0,0.0,0.0,0.0,0.0,0.0,0.0,0.0,0.0,0.0,0.0,0.0,0.0,0.0,0.0,0.0,0.0,0.0,0.0,0.0,0.0,0.0,0.0,0.0,0.0,0.0,0.0,0.0,0.0,0.0,0.0,0.0,0.0,0.0,0.0,0.0,0.0,0.0,0.0,0.0,0.0,0.0,0.0,0.0,0.0,0.0,0.0,0.0,0.0,0.0,0.0,0.0,0.0,0.0,0.0,0.0,0.0,0.0,0.0,0.0,0.0,0.0,0.0,0.0,0.0,0.0,0.0,0.0,0.0,0.0,0.0,0.0,0.0,0.0,0.0,0.0,0.0,0.0,0.0,0.0,0.0,0.0,0.0,0.0,0.0,0.0,0.0,0.0,0.0,0.0,0.0,0.0,0.0,0.0,0.0,0.0,0.0,0.0,0.0,0.0,0.0,0.0,0.0,0.0,0.0,0.0,0.0,0.0,0.0,0.0,0.0,0.0,0.0,0.0,0.0,0.0,0.0,0.0,0.0,0.0,0.0],[0.0,0.0,0.0,0.0,0.01,0.98,1.0,1.0,1.0,0.99,0.0,0.0,0.0,0.0,0.0,0.0,0.0,0.0,0.0,0.0,0.0,0.0,0.0,0.0,0.0,0.0,0.0,0.0,0.0,0.0,0.0,0.0,0.0,0.0,0.0,0.0,0.0,0.0,0.0,0.0,0.0,0.0,0.0,0.0,0.0,0.0,0.0,0.0,0.0,0.0,0.0,0.0,0.0,0.0,0.0,0.0,0.0,0.0,0.0,0.0,0.0,0.0,0.0,0.0,0.0,0.0,0.0,0.0,0.0,0.0,0.0,0.0,0.0,0.0,0.0,0.0,0.0,0.0,0.0,0.0,0.0,0.0,0.0,0.0,0.0,0.0,0.0,0.0,0.0,0.0,0.0,0.0,0.0,0.0,0.0,0.0,0.0,0.0,0.0,0.0,0.0,0.0,0.0,0.0,0.0,0.0,0.0,0.0,0.0,0.0,0.0,0.0,0.0,0.0,0.0,0.0,0.0,0.0,0.0,0.0,0.0,0.0,0.0,0.0,0.0,0.0,0.0,0.0,0.0,0.0,0.0,0.0,0.0,0.0,0.0,0.0,0.0,0.0,0.0,0.0,0.0,0.0,0.0,0.0,0.0,0.0,0.0,0.0,0.0,0.0,0.0,0.0,0.0,0.0,0.0,0.0,0.0,0.0,0.0,0.0,0.0,0.0,0.0,0.0,0.0,0.0,0.0,0.0,0.0,0.0,0.0,0.0,0.0,0.0,0.0,0.0,0.0,0.0,0.0,0.0,0.0,0.0,0.0,0.0,0.0,0.0,0.0,0.0,0.0,0.0,0.0,0.0,0.0,0.0,0.0,0.0,0.0,0.0,0.0,0.0,0.0,0.0,0.0,0.0,0.0,0.0],[0.0,0.0,0.0,0.0,0.0,0.0,0.99,1.0,1.0,1.0,0.99,0.0,0.0,0.0,0.0,0.0,0.0,0.0,0.0,0.0,0.0,0.0,0.0,0.0,0.0,0.0,0.0,0.0,0.0,0.0,0.0,0.0,0.0,0.0,0.0,0.0,0.0,0.0,0.0,0.0,0.0,0.0,0.0,0.0,0.0,0.0,0.0,0.0,0.0,0.0,0.0,0.0,0.0,0.0,0.0,0.0,0.0,0.0,0.0,0.0,0.0,0.0,0.0,0.0,0.0,0.0,0.0,0.0,0.0,0.0,0.0,0.0,0.0,0.0,0.0,0.0,0.0,0.0,0.0,0.0,0.0,0.0,0.0,0.0,0.0,0.0,0.0,0.0,0.0,0.0,0.0,0.0,0.0,0.0,0.0,0.0,0.0,0.0,0.0,0.0,0.0,0.0,0.0,0.0,0.0,0.0,0.0,0.0,0.0,0.0,0.0,0.0,0.0,0.0,0.0,0.0,0.0,0.0,0.0,0.0,0.0,0.0,0.0,0.0,0.0,0.0,0.0,0.0,0.0,0.0,0.0,0.0,0.0,0.0,0.0,0.0,0.0,0.0,0.0,0.0,0.0,0.0,0.0,0.0,0.0,0.0,0.0,0.0,0.0,0.0,0.0,0.0,0.0,0.0,0.0,0.0,0.0,0.0,0.0,0.0,0.0,0.0,0.0,0.0,0.0,0.0,0.0,0.0,0.0,0.0,0.0,0.0,0.0,0.0,0.0,0.0,0.0,0.0,0.0,0.0,0.0,0.0,0.0,0.0,0.0,0.0,0.0,0.0,0.0,0.0,0.0,0.0,0.0,0.0,0.0,0.0,0.0,0.0,0.0,0.0,0.0,0.0,0.0,0.0,0.0,0.0],[0.0,0.0,0.0,0.0,0.0,0.0,0.0,0.99,1.0,1.0,1.0,1.0,0.0,0.0,0.0,0.0,0.0,0.0,0.0,0.0,0.0,0.0,0.0,0.0,0.0,0.0,0.0,0.0,0.0,0.0,0.0,0.0,0.0,0.0,0.0,0.0,0.0,0.0,0.0,0.0,0.0,0.0,0.0,0.0,0.0,0.0,0.0,0.0,0.0,0.0,0.0,0.0,0.0,0.0,0.0,0.0,0.0,0.0,0.0,0.0,0.0,0.0,0.0,0.0,0.0,0.0,0.0,0.0,0.0,0.0,0.0,0.0,0.0,0.0,0.0,0.0,0.0,0.0,0.0,0.0,0.0,0.0,0.0,0.0,0.0,0.0,0.0,0.0,0.0,0.0,0.0,0.0,0.0,0.0,0.0,0.0,0.0,0.0,0.0,0.0,0.0,0.0,0.0,0.0,0.0,0.0,0.0,0.0,0.0,0.0,0.0,0.0,0.0,0.0,0.0,0.0,0.0,0.0,0.0,0.0,0.0,0.0,0.0,0.0,0.0,0.0,0.0,0.0,0.0,0.0,0.0,0.0,0.0,0.0,0.01,0.0,0.0,0.0,0.0,0.0,0.0,0.0,0.0,0.0,0.0,0.0,0.0,0.0,0.0,0.0,0.0,0.0,0.0,0.0,0.0,0.0,0.0,0.0,0.0,0.0,0.0,0.0,0.0,0.0,0.0,0.0,0.0,0.0,0.0,0.0,0.0,0.0,0.0,0.0,0.0,0.0,0.0,0.0,0.0,0.0,0.0,0.0,0.0,0.0,0.0,0.0,0.0,0.0,0.0,0.0,0.0,0.0,0.0,0.0,0.0,0.0,0.0,0.0,0.0,0.0,0.0,0.0,0.0,0.0,0.0,0.0],[0.0,0.0,0.0,0.0,0.0,0.0,0.0,0.0,0.99,1.0,1.0,1.0,0.99,0.0,0.0,0.0,0.0,0.0,0.0,0.0,0.0,0.0,0.0,0.0,0.0,0.0,0.0,0.0,0.0,0.0,0.0,0.0,0.0,0.0,0.0,0.0,0.0,0.0,0.0,0.0,0.0,0.0,0.0,0.0,0.0,0.0,0.0,0.0,0.0,0.0,0.0,0.0,0.0,0.0,0.0,0.0,0.0,0.0,0.0,0.0,0.0,0.0,0.0,0.0,0.0,0.0,0.0,0.0,0.0,0.0,0.0,0.0,0.0,0.0,0.0,0.0,0.0,0.0,0.0,0.0,0.0,0.0,0.0,0.0,0.0,0.0,0.0,0.0,0.0,0.0,0.0,0.0,0.0,0.0,0.0,0.0,0.0,0.0,0.0,0.0,0.0,0.0,0.0,0.0,0.0,0.0,0.0,0.0,0.0,0.0,0.0,0.0,0.0,0.0,0.0,0.0,0.0,0.0,0.0,0.0,0.0,0.0,0.0,0.0,0.0,0.0,0.0,0.0,0.0,0.0,0.0,0.0,0.0,0.0,0.0,0.01,0.0,0.0,0.0,0.0,0.0,0.0,0.0,0.0,0.0,0.0,0.0,0.0,0.0,0.0,0.0,0.0,0.0,0.0,0.0,0.0,0.0,0.0,0.0,0.0,0.0,0.0,0.0,0.0,0.0,0.0,0.0,0.0,0.0,0.0,0.0,0.0,0.0,0.0,0.0,0.0,0.0,0.0,0.0,0.0,0.0,0.0,0.0,0.0,0.0,0.0,0.0,0.0,0.0,0.0,0.0,0.0,0.0,0.0,0.0,0.0,0.0,0.0,0.0,0.0,0.0,0.0,0.0,0.0,0.0,0.0],[0.0,0.0,0.0,0.0,0.0,0.0,0.0,0.0,0.0,1.0,1.0,1.0,1.0,1.0,0.0,0.0,0.0,0.0,0.0,0.0,0.0,0.0,0.0,0.0,0.0,0.0,0.0,0.0,0.0,0.0,0.0,0.0,0.0,0.0,0.0,0.0,0.0,0.0,0.0,0.0,0.0,0.0,0.0,0.0,0.0,0.0,0.0,0.0,0.0,0.0,0.0,0.0,0.0,0.0,0.0,0.0,0.0,0.0,0.0,0.0,0.0,0.0,0.0,0.0,0.0,0.0,0.0,0.0,0.0,0.0,0.0,0.0,0.0,0.0,0.0,0.0,0.0,0.0,0.0,0.0,0.0,0.0,0.0,0.0,0.0,0.0,0.0,0.0,0.0,0.0,0.0,0.0,0.0,0.0,0.0,0.0,0.0,0.0,0.0,0.0,0.0,0.0,0.0,0.0,0.0,0.0,0.0,0.0,0.0,0.0,0.0,0.0,0.0,0.0,0.0,0.0,0.0,0.0,0.0,0.0,0.0,0.0,0.0,0.0,0.0,0.0,0.0,0.0,0.0,0.0,0.0,0.0,0.0,0.0,0.01,0.0,0.0,0.0,0.0,0.0,0.0,0.0,0.0,0.0,0.0,0.0,0.0,0.0,0.0,0.0,0.0,0.0,0.0,0.0,0.0,0.0,0.0,0.0,0.0,0.0,0.0,0.0,0.0,0.0,0.0,0.0,0.0,0.0,0.0,0.0,0.0,0.0,0.0,0.0,0.0,0.0,0.0,0.0,0.0,0.0,0.0,0.0,0.0,0.0,0.0,0.0,0.0,0.0,0.0,0.0,0.0,0.0,0.0,0.0,0.0,0.0,0.0,0.0,0.0,0.0,0.0,0.0,0.0,0.0,0.0,0.0],[0.0,0.0,0.0,0.0,0.0,0.0,0.0,0.0,0.0,0.0,0.99,1.0,1.0,1.0,0.99,0.0,0.04,0.05,0.0,0.0,0.0,0.0,0.0,0.0,0.0,0.0,0.0,0.0,0.0,0.0,0.0,0.0,0.0,0.0,0.0,0.0,0.0,0.0,0.0,0.0,0.0,0.0,0.0,0.0,0.0,0.0,0.0,0.0,0.0,0.0,0.0,0.0,0.0,0.0,0.0,0.0,0.0,0.0,0.0,0.0,0.0,0.0,0.0,0.0,0.0,0.0,0.0,0.0,0.0,0.0,0.0,0.0,0.0,0.0,0.0,0.0,0.0,0.0,0.0,0.0,0.0,0.0,0.0,0.0,0.0,0.0,0.0,0.0,0.0,0.0,0.0,0.0,0.0,0.0,0.0,0.0,0.0,0.0,0.0,0.0,0.0,0.0,0.0,0.0,0.0,0.0,0.0,0.0,0.0,0.0,0.0,0.0,0.0,0.0,0.0,0.0,0.0,0.0,0.0,0.0,0.0,0.0,0.0,0.0,0.0,0.0,0.0,0.0,0.0,0.0,0.0,0.0,0.0,0.01,0.0,0.0,0.0,0.0,0.0,0.0,0.0,0.0,0.0,0.0,0.0,0.0,0.0,0.0,0.0,0.0,0.0,0.0,0.0,0.0,0.0,0.0,0.0,0.0,0.0,0.0,0.0,0.0,0.0,0.0,0.0,0.0,0.0,0.0,0.0,0.0,0.0,0.0,0.0,0.0,0.0,0.0,0.0,0.0,0.0,0.0,0.0,0.0,0.0,0.0,0.0,0.0,0.0,0.0,0.0,0.0,0.0,0.0,0.0,0.0,0.0,0.0,0.0,0.0,0.0,0.0,0.0,0.0,0.0,0.0,0.0,0.0],[0.0,0.0,0.0,0.0,0.0,0.0,0.0,0.0,0.0,0.0,0.0,1.0,1.0,1.0,1.0,1.0,0.81,0.03,0.0,0.0,0.0,0.0,0.0,0.0,0.0,0.0,0.0,0.0,0.0,0.0,0.0,0.0,0.0,0.0,0.0,0.0,0.0,0.0,0.0,0.0,0.0,0.0,0.0,0.0,0.0,0.0,0.0,0.0,0.0,0.0,0.0,0.0,0.0,0.0,0.0,0.0,0.0,0.0,0.0,0.0,0.0,0.0,0.0,0.0,0.0,0.0,0.0,0.0,0.0,0.0,0.0,0.0,0.0,0.0,0.0,0.0,0.0,0.0,0.0,0.0,0.0,0.0,0.0,0.0,0.0,0.0,0.0,0.0,0.0,0.0,0.0,0.0,0.0,0.0,0.0,0.0,0.0,0.0,0.0,0.0,0.0,0.0,0.0,0.0,0.0,0.0,0.0,0.0,0.0,0.0,0.0,0.0,0.0,0.0,0.0,0.0,0.0,0.0,0.0,0.0,0.0,0.0,0.0,0.0,0.0,0.0,0.0,0.0,0.0,0.0,0.0,0.0,0.0,0.0,0.0,0.0,0.0,0.0,0.0,0.0,0.0,0.0,0.0,0.0,0.0,0.0,0.0,0.0,0.0,0.0,0.0,0.0,0.0,0.0,0.0,0.0,0.0,0.0,0.0,0.0,0.0,0.0,0.0,0.0,0.0,0.0,0.0,0.0,0.0,0.0,0.0,0.0,0.0,0.0,0.0,0.0,0.0,0.0,0.0,0.0,0.0,0.0,0.0,0.0,0.0,0.0,0.0,0.0,0.0,0.0,0.0,0.0,0.0,0.0,0.0,0.0,0.0,0.0,0.0,0.0,0.0,0.0,0.0,0.0,0.0,0.0],[0.0,0.0,0.0,0.0,0.0,0.0,0.0,0.0,0.0,0.0,0.0,0.0,0.99,1.0,1.0,1.0,0.76,0.92,0.0,0.0,0.0,0.0,0.0,0.0,0.0,0.0,0.0,0.0,0.0,0.0,0.0,0.0,0.0,0.0,0.0,0.0,0.0,0.0,0.0,0.0,0.0,0.0,0.0,0.0,0.0,0.0,0.0,0.0,0.0,0.0,0.0,0.0,0.0,0.0,0.0,0.0,0.0,0.0,0.0,0.0,0.0,0.0,0.0,0.0,0.0,0.0,0.0,0.0,0.0,0.0,0.0,0.0,0.0,0.0,0.0,0.0,0.0,0.0,0.0,0.0,0.0,0.0,0.0,0.0,0.0,0.0,0.0,0.0,0.0,0.0,0.0,0.0,0.0,0.0,0.0,0.0,0.0,0.0,0.0,0.0,0.0,0.0,0.0,0.0,0.0,0.0,0.0,0.0,0.0,0.0,0.0,0.0,0.0,0.0,0.0,0.0,0.0,0.0,0.0,0.0,0.0,0.0,0.0,0.0,0.0,0.0,0.0,0.0,0.0,0.0,0.0,0.01,0.0,0.0,0.0,0.0,0.0,0.0,0.0,0.0,0.0,0.0,0.0,0.0,0.0,0.0,0.0,0.0,0.0,0.0,0.0,0.0,0.0,0.0,0.0,0.0,0.0,0.0,0.0,0.0,0.0,0.0,0.0,0.0,0.0,0.0,0.0,0.0,0.0,0.0,0.0,0.0,0.0,0.0,0.0,0.0,0.0,0.0,0.0,0.0,0.0,0.0,0.0,0.0,0.0,0.0,0.0,0.0,0.0,0.0,0.0,0.0,0.0,0.0,0.0,0.0,0.0,0.0,0.0,0.0,0.0,0.0,0.0,0.0,0.0,0.0],[0.0,0.0,0.0,0.0,0.0,0.0,0.0,0.0,0.0,0.0,0.0,0.0,0.0,1.0,1.0,1.0,1.0,0.81,0.0,0.0,0.0,0.0,0.0,0.0,0.0,0.0,0.0,0.0,0.0,0.0,0.0,0.0,0.0,0.0,0.0,0.0,0.0,0.0,0.0,0.0,0.0,0.0,0.0,0.0,0.0,0.0,0.0,0.0,0.0,0.0,0.0,0.0,0.0,0.0,0.0,0.0,0.0,0.0,0.0,0.0,0.0,0.0,0.0,0.0,0.0,0.0,0.0,0.0,0.0,0.0,0.0,0.0,0.0,0.0,0.0,0.0,0.0,0.0,0.0,0.0,0.0,0.0,0.0,0.0,0.0,0.0,0.0,0.0,0.0,0.0,0.0,0.0,0.0,0.0,0.0,0.0,0.0,0.0,0.0,0.0,0.0,0.0,0.0,0.0,0.0,0.0,0.0,0.0,0.0,0.0,0.0,0.0,0.0,0.0,0.0,0.0,0.0,0.0,0.0,0.0,0.0,0.0,0.0,0.0,0.0,0.0,0.0,0.0,0.0,0.0,0.0,0.0,0.0,0.0,0.0,0.0,0.0,0.0,0.0,0.0,0.0,0.0,0.0,0.0,0.0,0.0,0.0,0.0,0.0,0.0,0.0,0.0,0.0,0.0,0.0,0.0,0.0,0.0,0.0,0.0,0.0,0.0,0.0,0.0,0.0,0.0,0.0,0.0,0.0,0.0,0.0,0.0,0.0,0.0,0.0,0.0,0.0,0.0,0.0,0.0,0.0,0.0,0.0,0.0,0.0,0.0,0.0,0.0,0.0,0.0,0.0,0.0,0.0,0.0,0.0,0.0,0.0,0.0,0.0,0.0,0.0,0.0,0.0,0.0,0.0,0.0],[0.0,0.0,0.0,0.0,0.0,0.0,0.0,0.0,0.0,0.0,0.0,0.0,0.04,0.81,0.76,1.0,1.0,1.0,0.31,0.0,0.0,0.0,0.0,0.0,0.0,0.0,0.0,0.0,0.0,0.0,0.0,0.0,0.0,0.0,0.0,0.0,0.0,0.0,0.0,0.0,0.0,0.0,0.0,0.0,0.0,0.0,0.0,0.0,0.0,0.0,0.0,0.0,0.0,0.0,0.0,0.0,0.0,0.0,0.0,0.0,0.0,0.0,0.0,0.0,0.0,0.0,0.0,0.0,0.0,0.0,0.0,0.0,0.0,0.0,0.0,0.0,0.0,0.0,0.0,0.0,0.0,0.0,0.0,0.0,0.0,0.0,0.0,0.0,0.0,0.0,0.0,0.0,0.0,0.0,0.0,0.0,0.0,0.0,0.0,0.0,0.0,0.0,0.0,0.0,0.0,0.0,0.0,0.0,0.0,0.0,0.0,0.0,0.0,0.0,0.0,0.0,0.0,0.0,0.0,0.0,0.0,0.0,0.0,0.0,0.0,0.0,0.0,0.0,0.0,0.0,0.0,0.0,0.0,0.0,0.0,0.0,0.0,0.0,0.0,0.0,0.0,0.0,0.0,0.0,0.0,0.0,0.0,0.0,0.0,0.0,0.0,0.0,0.0,0.0,0.0,0.0,0.0,0.0,0.0,0.0,0.0,0.0,0.0,0.0,0.0,0.0,0.0,0.0,0.0,0.0,0.0,0.0,0.0,0.0,0.0,0.0,0.0,0.0,0.0,0.0,0.0,0.0,0.0,0.0,0.0,0.0,0.0,0.0,0.0,0.0,0.0,0.0,0.0,0.0,0.0,0.0,0.0,0.0,0.0,0.0,0.0,0.0,0.0,0.0,0.0,0.0],[0.0,0.0,0.0,0.0,0.0,0.0,0.0,0.0,0.0,0.0,0.0,0.0,0.05,0.03,0.92,0.81,1.0,1.0,1.0,0.93,0.2,0.0,0.0,0.0,0.0,0.0,0.0,0.0,0.0,0.0,0.0,0.0,0.0,0.0,0.0,0.0,0.0,0.0,0.0,0.0,0.0,0.0,0.0,0.0,0.0,0.0,0.0,0.0,0.0,0.0,0.0,0.0,0.0,0.0,0.0,0.0,0.0,0.0,0.0,0.0,0.0,0.0,0.0,0.0,0.0,0.0,0.0,0.0,0.0,0.0,0.0,0.0,0.0,0.0,0.0,0.0,0.0,0.0,0.0,0.0,0.0,0.0,0.0,0.0,0.0,0.0,0.0,0.0,0.0,0.0,0.0,0.0,0.0,0.0,0.0,0.0,0.0,0.0,0.0,0.0,0.0,0.0,0.0,0.0,0.0,0.0,0.0,0.0,0.0,0.0,0.0,0.0,0.0,0.0,0.0,0.0,0.0,0.0,0.0,0.0,0.0,0.0,0.0,0.0,0.0,0.0,0.0,0.0,0.0,0.0,0.0,0.0,0.0,0.0,0.0,0.0,0.0,0.0,0.0,0.0,0.0,0.0,0.0,0.0,0.0,0.0,0.0,0.0,0.0,0.0,0.0,0.0,0.0,0.0,0.0,0.0,0.0,0.0,0.0,0.0,0.0,0.0,0.0,0.0,0.0,0.0,0.0,0.0,0.0,0.0,0.0,0.0,0.0,0.0,0.0,0.0,0.0,0.0,0.0,0.0,0.0,0.0,0.0,0.0,0.0,0.0,0.0,0.0,0.0,0.0,0.0,0.0,0.0,0.0,0.0,0.0,0.0,0.0,0.0,0.0,0.0,0.0,0.0,0.0,0.0,0.0],[0.0,0.0,0.0,0.0,0.0,0.0,0.0,0.0,0.0,0.0,0.0,0.0,0.0,0.0,0.0,0.0,0.31,1.0,1.0,1.0,0.94,0.01,0.01,0.0,0.0,0.0,0.0,0.0,0.0,0.0,0.0,0.0,0.0,0.0,0.0,0.0,0.0,0.0,0.0,0.0,0.0,0.0,0.0,0.0,0.0,0.0,0.0,0.0,0.0,0.0,0.0,0.0,0.0,0.0,0.0,0.0,0.0,0.0,0.01,0.0,0.0,0.0,0.0,0.0,0.0,0.0,0.0,0.0,0.0,0.0,0.0,0.0,0.0,0.0,0.0,0.0,0.0,0.0,0.0,0.0,0.0,0.0,0.0,0.0,0.0,0.0,0.0,0.0,0.0,0.0,0.0,0.0,0.0,0.0,0.0,0.0,0.0,0.0,0.0,0.0,0.0,0.0,0.0,0.0,0.0,0.0,0.0,0.0,0.0,0.0,0.0,0.0,0.0,0.0,0.0,0.0,0.0,0.0,0.0,0.0,0.0,0.0,0.0,0.0,0.0,0.0,0.0,0.0,0.0,0.0,0.0,0.0,0.0,0.0,0.0,0.0,0.0,0.0,0.0,0.0,0.0,0.0,0.0,0.0,0.0,0.0,0.0,0.0,0.0,0.0,0.0,0.0,0.0,0.0,0.0,0.0,0.0,0.0,0.0,0.0,0.0,0.0,0.0,0.0,0.0,0.0,0.0,0.0,0.0,0.0,0.0,0.0,0.0,0.0,0.0,0.0,0.0,0.0,0.0,0.0,0.0,0.0,0.0,0.0,0.0,0.0,0.0,0.0,0.0,0.0,0.0,0.0,0.0,0.0,0.0,0.0,0.0,0.0,0.0,0.0,0.0,0.0,0.0,0.0,0.0,0.0],[0.0,0.0,0.0,0.0,0.0,0.0,0.0,0.0,0.0,0.0,0.0,0.0,0.0,0.0,0.0,0.0,0.0,0.93,1.0,1.0,1.0,0.97,0.03,0.01,0.0,0.0,0.0,0.0,0.0,0.0,0.0,0.0,0.0,0.0,0.0,0.0,0.0,0.0,0.0,0.0,0.0,0.0,0.0,0.0,0.0,0.0,0.0,0.0,0.0,0.0,0.0,0.0,0.0,0.0,0.0,0.0,0.0,0.0,0.0,0.0,0.0,0.0,0.0,0.0,0.0,0.0,0.0,0.0,0.0,0.0,0.0,0.0,0.0,0.0,0.0,0.0,0.0,0.0,0.0,0.0,0.0,0.0,0.0,0.0,0.0,0.0,0.0,0.0,0.0,0.0,0.0,0.0,0.0,0.0,0.0,0.0,0.0,0.0,0.0,0.0,0.0,0.0,0.0,0.0,0.0,0.0,0.0,0.0,0.0,0.0,0.0,0.0,0.0,0.0,0.0,0.0,0.0,0.0,0.0,0.0,0.0,0.0,0.0,0.0,0.0,0.0,0.0,0.0,0.0,0.0,0.0,0.0,0.0,0.0,0.0,0.0,0.0,0.0,0.0,0.0,0.0,0.0,0.0,0.0,0.0,0.0,0.0,0.0,0.0,0.0,0.0,0.0,0.0,0.0,0.0,0.0,0.0,0.0,0.0,0.0,0.0,0.0,0.0,0.0,0.0,0.0,0.0,0.0,0.0,0.0,0.0,0.0,0.0,0.0,0.0,0.0,0.0,0.0,0.0,0.0,0.0,0.0,0.0,0.0,0.0,0.0,0.0,0.0,0.0,0.0,0.0,0.0,0.0,0.0,0.0,0.0,0.0,0.0,0.0,0.0,0.0,0.0,0.0,0.0,0.0,0.0],[0.0,0.0,0.0,0.0,0.0,0.0,0.0,0.0,0.0,0.0,0.0,0.0,0.0,0.0,0.0,0.0,0.0,0.2,0.94,1.0,1.0,1.0,0.89,0.04,0.04,0.0,0.0,0.0,0.0,0.0,0.0,0.0,0.0,0.0,0.0,0.0,0.0,0.0,0.0,0.0,0.0,0.0,0.0,0.0,0.0,0.0,0.0,0.0,0.0,0.0,0.0,0.01,0.0,0.0,0.01,0.0,0.0,0.0,0.0,0.0,0.0,0.0,0.0,0.0,0.0,0.0,0.0,0.0,0.0,0.0,0.0,0.0,0.0,0.0,0.0,0.0,0.0,0.0,0.0,0.0,0.0,0.0,0.0,0.0,0.0,0.0,0.0,0.0,0.0,0.0,0.0,0.0,0.0,0.0,0.0,0.0,0.0,0.0,0.0,0.0,0.0,0.0,0.0,0.0,0.0,0.0,0.0,0.0,0.0,0.0,0.0,0.0,0.0,0.0,0.0,0.0,0.0,0.0,0.0,0.0,0.0,0.0,0.0,0.0,0.0,0.0,0.0,0.0,0.0,0.0,0.0,0.0,0.0,0.0,0.0,0.0,0.0,0.0,0.0,0.0,0.0,0.0,0.0,0.0,0.0,0.0,0.0,0.0,0.0,0.0,0.0,0.0,0.0,0.0,0.0,0.0,0.0,0.0,0.0,0.0,0.0,0.0,0.0,0.0,0.0,0.0,0.0,0.0,0.0,0.0,0.0,0.0,0.0,0.0,0.0,0.0,0.0,0.0,0.0,0.0,0.0,0.0,0.0,0.0,0.0,0.0,0.0,0.0,0.0,0.0,0.0,0.0,0.0,0.0,0.0,0.0,0.0,0.0,0.0,0.0,0.0,0.0,0.0,0.0,0.0,0.0],[0.0,0.0,0.0,0.0,0.0,0.0,0.0,0.0,0.0,0.0,0.0,0.0,0.0,0.0,0.0,0.0,0.0,0.0,0.01,0.97,1.0,1.0,1.0,0.92,0.08,0.02,0.0,0.0,0.0,0.0,0.0,0.0,0.0,0.0,0.0,0.0,0.0,0.0,0.0,0.0,0.0,0.0,0.0,0.0,0.0,0.0,0.0,0.0,0.0,0.0,0.0,0.0,0.0,0.0,0.0,0.0,0.0,0.0,0.0,0.0,0.0,0.0,0.0,0.0,0.0,0.0,0.0,0.0,0.0,0.0,0.0,0.0,0.0,0.0,0.0,0.0,0.0,0.0,0.0,0.0,0.0,0.0,0.0,0.0,0.0,0.0,0.0,0.0,0.0,0.0,0.0,0.0,0.0,0.0,0.0,0.0,0.0,0.0,0.0,0.0,0.0,0.0,0.0,0.0,0.0,0.0,0.0,0.0,0.0,0.0,0.0,0.0,0.0,0.0,0.0,0.0,0.0,0.0,0.0,0.0,0.0,0.0,0.0,0.0,0.0,0.0,0.0,0.0,0.0,0.0,0.0,0.0,0.0,0.0,0.0,0.0,0.0,0.0,0.0,0.0,0.0,0.0,0.0,0.0,0.0,0.0,0.0,0.0,0.0,0.0,0.0,0.0,0.0,0.0,0.0,0.0,0.0,0.0,0.0,0.0,0.0,0.0,0.0,0.0,0.0,0.0,0.0,0.0,0.0,0.0,0.0,0.0,0.0,0.0,0.0,0.0,0.0,0.0,0.0,0.0,0.0,0.0,0.0,0.0,0.0,0.0,0.0,0.0,0.0,0.0,0.0,0.0,0.0,0.0,0.0,0.0,0.0,0.0,0.0,0.0,0.0,0.0,0.0,0.0,0.0,0.0],[0.0,0.0,0.0,0.0,0.0,0.0,0.0,0.0,0.0,0.0,0.0,0.0,0.0,0.0,0.0,0.0,0.0,0.0,0.01,0.03,0.89,1.0,1.0,1.0,0.85,0.17,0.01,0.0,0.0,0.0,0.0,0.0,0.0,0.0,0.0,0.0,0.0,0.0,0.0,0.0,0.0,0.0,0.0,0.0,0.0,0.0,0.0,0.0,0.0,0.0,0.0,0.01,0.0,0.0,0.0,0.0,0.0,0.0,0.0,0.0,0.0,0.0,0.0,0.0,0.0,0.0,0.0,0.0,0.0,0.0,0.0,0.0,0.0,0.0,0.0,0.0,0.0,0.0,0.0,0.0,0.0,0.0,0.0,0.0,0.0,0.0,0.0,0.0,0.0,0.0,0.0,0.0,0.0,0.0,0.0,0.0,0.0,0.0,0.0,0.0,0.0,0.0,0.0,0.0,0.0,0.0,0.0,0.0,0.0,0.0,0.0,0.0,0.0,0.0,0.0,0.0,0.0,0.0,0.0,0.0,0.0,0.0,0.0,0.0,0.0,0.0,0.0,0.0,0.0,0.0,0.0,0.0,0.0,0.0,0.0,0.0,0.0,0.0,0.0,0.0,0.0,0.0,0.0,0.0,0.0,0.0,0.0,0.0,0.0,0.0,0.0,0.0,0.0,0.0,0.0,0.0,0.0,0.0,0.0,0.0,0.0,0.0,0.0,0.0,0.0,0.0,0.0,0.0,0.0,0.0,0.0,0.0,0.0,0.0,0.0,0.0,0.0,0.0,0.0,0.0,0.0,0.0,0.0,0.0,0.0,0.0,0.0,0.0,0.0,0.0,0.0,0.0,0.0,0.0,0.0,0.0,0.0,0.0,0.0,0.0,0.0,0.0,0.0,0.0,0.0,0.0],[0.0,0.0,0.0,0.0,0.0,0.0,0.0,0.0,0.0,0.0,0.0,0.0,0.0,0.0,0.0,0.0,0.0,0.0,0.0,0.01,0.04,0.92,1.0,1.0,1.0,0.71,0.11,0.01,0.0,0.0,0.0,0.0,0.0,0.0,0.0,0.0,0.0,0.0,0.0,0.0,0.0,0.0,0.0,0.0,0.0,0.0,0.0,0.0,0.0,0.0,0.0,0.01,0.0,0.0,0.0,0.0,0.0,0.0,0.0,0.0,0.0,0.0,0.0,0.0,0.0,0.0,0.0,0.0,0.0,0.0,0.0,0.0,0.0,0.0,0.0,0.0,0.0,0.0,0.0,0.0,0.0,0.0,0.0,0.0,0.0,0.0,0.0,0.0,0.0,0.0,0.0,0.0,0.0,0.0,0.0,0.0,0.0,0.0,0.0,0.0,0.0,0.0,0.0,0.0,0.0,0.0,0.0,0.0,0.0,0.0,0.0,0.0,0.0,0.0,0.0,0.0,0.0,0.0,0.0,0.0,0.0,0.0,0.0,0.0,0.0,0.0,0.0,0.0,0.0,0.0,0.0,0.0,0.0,0.0,0.0,0.0,0.0,0.0,0.0,0.0,0.0,0.0,0.0,0.0,0.0,0.0,0.0,0.0,0.0,0.0,0.0,0.0,0.0,0.0,0.0,0.0,0.0,0.0,0.0,0.0,0.0,0.0,0.0,0.0,0.0,0.0,0.0,0.0,0.0,0.0,0.0,0.0,0.0,0.0,0.0,0.0,0.0,0.0,0.0,0.0,0.0,0.0,0.0,0.0,0.0,0.0,0.0,0.0,0.0,0.0,0.0,0.0,0.0,0.0,0.0,0.0,0.0,0.0,0.0,0.0,0.0,0.0,0.0,0.0,0.0,0.0],[0.0,0.0,0.0,0.0,0.0,0.0,0.0,0.0,0.0,0.0,0.0,0.0,0.0,0.0,0.0,0.0,0.0,0.0,0.0,0.0,0.04,0.08,0.85,1.0,1.0,1.0,0.78,0.02,0.01,0.0,0.0,0.0,0.0,0.0,0.0,0.0,0.0,0.0,0.0,0.0,0.0,0.0,0.0,0.0,0.0,0.0,0.0,0.0,0.01,0.01,0.0,0.0,0.01,0.01,0.0,0.0,0.0,0.0,0.0,0.0,0.0,0.0,0.0,0.0,0.0,0.0,0.0,0.0,0.0,0.0,0.0,0.0,0.0,0.0,0.0,0.0,0.0,0.0,0.0,0.0,0.0,0.0,0.0,0.0,0.0,0.0,0.0,0.0,0.0,0.0,0.0,0.0,0.0,0.0,0.0,0.0,0.0,0.0,0.0,0.0,0.0,0.0,0.0,0.0,0.0,0.0,0.0,0.0,0.0,0.0,0.0,0.0,0.0,0.0,0.0,0.0,0.0,0.0,0.0,0.0,0.0,0.0,0.0,0.0,0.0,0.0,0.0,0.0,0.0,0.0,0.0,0.0,0.0,0.0,0.0,0.0,0.0,0.0,0.0,0.0,0.0,0.0,0.0,0.0,0.0,0.0,0.0,0.0,0.0,0.0,0.0,0.0,0.0,0.0,0.0,0.0,0.0,0.0,0.0,0.0,0.0,0.0,0.0,0.0,0.0,0.0,0.0,0.0,0.0,0.0,0.0,0.0,0.0,0.0,0.0,0.0,0.0,0.0,0.0,0.0,0.0,0.0,0.0,0.0,0.0,0.0,0.0,0.0,0.0,0.0,0.0,0.0,0.0,0.0,0.0,0.0,0.0,0.0,0.0,0.0,0.0,0.0,0.0,0.0,0.0,0.0],[0.0,0.0,0.0,0.0,0.0,0.0,0.0,0.0,0.0,0.0,0.0,0.0,0.0,0.0,0.0,0.0,0.0,0.0,0.0,0.0,0.0,0.02,0.17,0.71,1.0,1.0,1.0,0.92,0.03,0.01,0.0,0.0,0.0,0.0,0.0,0.0,0.0,0.0,0.0,0.0,0.0,0.0,0.0,0.0,0.0,0.0,0.0,0.01,0.01,0.01,0.0,0.0,0.0,0.0,0.0,0.0,0.0,0.0,0.0,0.0,0.0,0.0,0.0,0.0,0.0,0.0,0.0,0.0,0.0,0.0,0.0,0.0,0.0,0.0,0.0,0.0,0.0,0.0,0.0,0.0,0.0,0.0,0.0,0.0,0.0,0.0,0.0,0.0,0.0,0.0,0.0,0.0,0.0,0.0,0.0,0.0,0.0,0.0,0.0,0.0,0.0,0.0,0.0,0.0,0.0,0.0,0.0,0.0,0.0,0.0,0.0,0.0,0.0,0.0,0.0,0.0,0.0,0.0,0.0,0.0,0.0,0.0,0.0,0.0,0.0,0.0,0.0,0.0,0.0,0.0,0.0,0.0,0.0,0.0,0.0,0.0,0.0,0.0,0.0,0.0,0.0,0.0,0.0,0.0,0.0,0.0,0.0,0.0,0.0,0.0,0.0,0.0,0.0,0.0,0.0,0.0,0.0,0.0,0.0,0.0,0.0,0.0,0.0,0.0,0.0,0.0,0.0,0.0,0.0,0.0,0.0,0.0,0.0,0.0,0.0,0.0,0.0,0.0,0.0,0.0,0.0,0.0,0.0,0.0,0.0,0.0,0.0,0.0,0.0,0.0,0.0,0.0,0.0,0.0,0.0,0.0,0.0,0.0,0.0,0.0,0.0,0.0,0.0,0.0,0.0,0.0],[0.0,0.0,0.0,0.0,0.0,0.0,0.0,0.0,0.0,0.0,0.0,0.0,0.0,0.0,0.0,0.0,0.0,0.0,0.0,0.0,0.0,0.0,0.01,0.11,0.78,1.0,1.0,1.0,0.91,0.01,0.0,0.0,0.0,0.0,0.0,0.0,0.0,0.0,0.0,0.0,0.0,0.0,0.0,0.0,0.0,0.0,0.01,0.0,0.01,0.01,0.0,0.0,0.0,0.0,0.0,0.0,0.0,0.0,0.0,0.0,0.0,0.0,0.0,0.0,0.0,0.0,0.0,0.0,0.0,0.0,0.0,0.0,0.0,0.0,0.0,0.0,0.0,0.0,0.0,0.0,0.0,0.0,0.0,0.0,0.0,0.0,0.0,0.0,0.0,0.0,0.0,0.0,0.0,0.0,0.0,0.0,0.0,0.0,0.0,0.0,0.0,0.0,0.0,0.0,0.0,0.0,0.0,0.0,0.0,0.0,0.0,0.0,0.0,0.0,0.0,0.0,0.0,0.0,0.0,0.0,0.0,0.0,0.0,0.0,0.0,0.0,0.0,0.0,0.0,0.0,0.0,0.0,0.0,0.0,0.0,0.0,0.0,0.0,0.0,0.0,0.0,0.0,0.0,0.0,0.0,0.0,0.0,0.0,0.0,0.0,0.0,0.0,0.0,0.0,0.0,0.0,0.0,0.0,0.0,0.0,0.0,0.0,0.0,0.0,0.0,0.0,0.0,0.0,0.0,0.0,0.0,0.0,0.0,0.0,0.0,0.0,0.0,0.0,0.0,0.0,0.0,0.0,0.0,0.0,0.0,0.0,0.0,0.0,0.0,0.0,0.0,0.0,0.0,0.0,0.0,0.0,0.0,0.0,0.0,0.0,0.0,0.0,0.0,0.0,0.0,0.0],[0.0,0.0,0.0,0.0,0.0,0.0,0.0,0.0,0.0,0.0,0.0,0.0,0.0,0.0,0.0,0.0,0.0,0.0,0.0,0.0,0.0,0.0,0.0,0.01,0.02,0.92,1.0,1.0,1.0,0.92,0.02,0.01,0.0,0.0,0.0,0.0,0.0,0.0,0.0,0.0,0.0,0.0,0.0,0.0,0.01,0.01,0.01,0.01,0.0,0.02,0.0,0.0,0.0,0.0,0.0,0.0,0.0,0.0,0.0,0.0,0.0,0.0,0.0,0.0,0.0,0.0,0.0,0.0,0.0,0.0,0.0,0.0,0.0,0.0,0.0,0.0,0.0,0.0,0.0,0.0,0.0,0.0,0.0,0.0,0.0,0.0,0.0,0.0,0.0,0.0,0.0,0.0,0.0,0.0,0.0,0.0,0.0,0.0,0.0,0.0,0.0,0.0,0.0,0.0,0.0,0.0,0.0,0.0,0.0,0.0,0.0,0.0,0.0,0.0,0.0,0.0,0.0,0.0,0.0,0.0,0.0,0.0,0.0,0.0,0.0,0.0,0.0,0.0,0.0,0.0,0.0,0.0,0.0,0.0,0.0,0.0,0.0,0.0,0.0,0.0,0.0,0.0,0.0,0.0,0.0,0.0,0.0,0.0,0.0,0.0,0.0,0.0,0.0,0.0,0.0,0.0,0.0,0.0,0.0,0.0,0.0,0.0,0.0,0.0,0.0,0.0,0.0,0.0,0.0,0.0,0.0,0.0,0.0,0.0,0.0,0.0,0.0,0.0,0.0,0.0,0.0,0.0,0.0,0.0,0.0,0.0,0.0,0.0,0.0,0.0,0.0,0.0,0.0,0.0,0.0,0.0,0.0,0.0,0.0,0.0,0.0,0.0,0.0,0.0,0.0,0.0],[0.0,0.0,0.0,0.0,0.0,0.0,0.0,0.0,0.0,0.0,0.0,0.0,0.0,0.0,0.0,0.0,0.0,0.0,0.0,0.0,0.0,0.0,0.0,0.0,0.01,0.03,0.91,1.0,1.0,1.0,0.9,0.01,0.0,0.0,0.0,0.0,0.0,0.0,0.0,0.0,0.0,0.0,0.0,0.0,0.0,0.0,0.0,0.0,0.0,0.0,0.0,0.0,0.0,0.0,0.0,0.0,0.0,0.0,0.0,0.0,0.0,0.0,0.0,0.0,0.0,0.0,0.0,0.0,0.0,0.0,0.0,0.0,0.0,0.0,0.0,0.0,0.0,0.0,0.0,0.0,0.0,0.0,0.0,0.0,0.0,0.0,0.0,0.0,0.0,0.0,0.0,0.0,0.0,0.0,0.0,0.0,0.0,0.0,0.0,0.0,0.0,0.0,0.0,0.0,0.0,0.0,0.0,0.0,0.0,0.0,0.0,0.0,0.0,0.0,0.0,0.0,0.0,0.0,0.0,0.0,0.0,0.0,0.0,0.0,0.0,0.0,0.0,0.0,0.0,0.0,0.0,0.0,0.0,0.0,0.0,0.0,0.0,0.0,0.0,0.0,0.0,0.0,0.0,0.0,0.0,0.0,0.0,0.0,0.0,0.0,0.0,0.0,0.0,0.0,0.0,0.0,0.0,0.0,0.0,0.0,0.0,0.0,0.0,0.0,0.0,0.0,0.0,0.0,0.0,0.0,0.0,0.0,0.0,0.0,0.0,0.0,0.0,0.0,0.0,0.0,0.0,0.0,0.0,0.0,0.0,0.0,0.0,0.0,0.0,0.0,0.0,0.0,0.0,0.0,0.0,0.0,0.0,0.0,0.0,0.0,0.0,0.0,0.0,0.0,0.0,0.0],[0.0,0.0,0.0,0.0,0.0,0.0,0.0,0.0,0.0,0.0,0.0,0.0,0.0,0.0,0.0,0.0,0.0,0.0,0.0,0.0,0.0,0.0,0.0,0.0,0.0,0.01,0.01,0.92,1.0,1.0,1.0,0.9,0.01,0.01,0.0,0.0,0.0,0.0,0.0,0.0,0.0,0.0,0.01,0.0,0.01,0.01,0.01,0.02,0.0,0.02,0.0,0.0,0.0,0.0,0.0,0.0,0.0,0.0,0.0,0.0,0.0,0.0,0.0,0.0,0.0,0.0,0.0,0.0,0.0,0.0,0.0,0.0,0.0,0.0,0.0,0.0,0.0,0.0,0.0,0.0,0.0,0.0,0.0,0.0,0.0,0.0,0.0,0.0,0.0,0.0,0.0,0.0,0.0,0.0,0.0,0.0,0.0,0.0,0.0,0.0,0.0,0.0,0.0,0.0,0.0,0.0,0.0,0.0,0.0,0.0,0.0,0.0,0.0,0.0,0.0,0.0,0.0,0.0,0.0,0.0,0.0,0.0,0.0,0.0,0.0,0.0,0.0,0.0,0.0,0.0,0.0,0.0,0.0,0.0,0.0,0.0,0.0,0.0,0.0,0.0,0.0,0.0,0.0,0.0,0.0,0.0,0.0,0.0,0.0,0.0,0.0,0.0,0.0,0.0,0.0,0.0,0.0,0.0,0.0,0.0,0.0,0.0,0.0,0.0,0.0,0.0,0.0,0.0,0.0,0.0,0.0,0.0,0.0,0.0,0.0,0.0,0.0,0.0,0.0,0.0,0.0,0.0,0.0,0.0,0.0,0.0,0.0,0.0,0.0,0.0,0.0,0.0,0.0,0.0,0.0,0.0,0.0,0.0,0.0,0.0,0.0,0.0,0.0,0.0,0.0,0.0],[0.0,0.0,0.0,0.0,0.0,0.0,0.0,0.0,0.0,0.0,0.0,0.0,0.0,0.0,0.0,0.0,0.0,0.0,0.0,0.0,0.0,0.0,0.0,0.0,0.0,0.0,0.0,0.02,0.9,1.0,1.0,1.0,0.9,0.02,0.01,0.0,0.0,0.0,0.0,0.0,0.0,0.0,0.0,0.0,0.0,0.0,0.0,0.0,0.0,0.0,0.0,0.0,0.0,0.0,0.0,0.0,0.0,0.0,0.0,0.0,0.0,0.0,0.0,0.0,0.0,0.0,0.0,0.0,0.0,0.0,0.0,0.0,0.0,0.0,0.0,0.0,0.0,0.0,0.0,0.0,0.0,0.0,0.0,0.0,0.0,0.0,0.0,0.0,0.0,0.0,0.0,0.0,0.0,0.0,0.0,0.0,0.0,0.0,0.0,0.0,0.0,0.0,0.0,0.0,0.0,0.0,0.0,0.0,0.0,0.0,0.0,0.0,0.0,0.0,0.0,0.0,0.0,0.0,0.0,0.0,0.0,0.0,0.0,0.0,0.0,0.0,0.0,0.0,0.0,0.0,0.0,0.0,0.0,0.0,0.0,0.0,0.0,0.0,0.0,0.0,0.0,0.0,0.0,0.0,0.0,0.0,0.0,0.0,0.0,0.0,0.0,0.0,0.0,0.0,0.0,0.0,0.0,0.0,0.0,0.0,0.0,0.0,0.0,0.0,0.0,0.0,0.0,0.0,0.0,0.0,0.0,0.0,0.0,0.0,0.0,0.0,0.0,0.0,0.0,0.0,0.0,0.0,0.0,0.0,0.0,0.0,0.0,0.0,0.0,0.0,0.0,0.0,0.0,0.0,0.0,0.0,0.0,0.0,0.0,0.0,0.0,0.0,0.0,0.0,0.0,0.0],[0.0,0.0,0.0,0.0,0.0,0.0,0.0,0.0,0.0,0.0,0.0,0.0,0.0,0.0,0.0,0.0,0.0,0.0,0.0,0.0,0.0,0.0,0.0,0.0,0.0,0.0,0.0,0.01,0.01,0.9,1.0,1.0,1.0,0.86,0.03,0.01,0.0,0.0,0.0,0.0,0.01,0.0,0.01,0.0,0.02,0.01,0.01,0.01,0.0,0.01,0.0,0.0,0.0,0.0,0.0,0.0,0.0,0.0,0.0,0.0,0.0,0.0,0.0,0.0,0.0,0.0,0.0,0.0,0.0,0.0,0.0,0.0,0.0,0.0,0.0,0.0,0.0,0.0,0.0,0.0,0.0,0.0,0.0,0.0,0.0,0.0,0.0,0.0,0.0,0.0,0.0,0.0,0.0,0.0,0.0,0.0,0.0,0.0,0.0,0.0,0.0,0.0,0.0,0.0,0.0,0.0,0.0,0.0,0.0,0.0,0.0,0.0,0.0,0.0,0.0,0.0,0.0,0.0,0.0,0.0,0.0,0.0,0.0,0.0,0.0,0.0,0.0,0.0,0.0,0.0,0.0,0.0,0.0,0.0,0.0,0.0,0.0,0.0,0.0,0.0,0.0,0.0,0.0,0.0,0.0,0.0,0.0,0.0,0.0,0.0,0.0,0.0,0.0,0.0,0.0,0.0,0.0,0.0,0.0,0.0,0.0,0.0,0.0,0.0,0.0,0.0,0.0,0.0,0.0,0.0,0.0,0.0,0.0,0.0,0.0,0.0,0.0,0.0,0.0,0.0,0.0,0.0,0.0,0.0,0.0,0.0,0.0,0.0,0.0,0.0,0.0,0.0,0.0,0.0,0.0,0.0,0.0,0.0,0.0,0.0,0.0,0.0,0.0,0.0,0.0,0.0],[0.0,0.0,0.0,0.0,0.0,0.0,0.0,0.0,0.0,0.0,0.0,0.0,0.0,0.0,0.0,0.0,0.0,0.0,0.0,0.0,0.0,0.0,0.0,0.0,0.0,0.0,0.0,0.0,0.0,0.01,0.9,1.0,1.0,1.0,0.8,0.02,0.01,0.0,0.0,0.0,0.0,0.0,0.0,0.0,0.0,0.0,0.0,0.0,0.0,0.0,0.0,0.0,0.0,0.0,0.0,0.0,0.0,0.0,0.0,0.0,0.0,0.0,0.0,0.0,0.0,0.0,0.0,0.0,0.0,0.0,0.0,0.0,0.0,0.0,0.0,0.0,0.0,0.0,0.0,0.0,0.0,0.0,0.0,0.0,0.0,0.0,0.0,0.0,0.0,0.0,0.0,0.0,0.0,0.0,0.0,0.0,0.0,0.0,0.0,0.0,0.0,0.0,0.0,0.0,0.0,0.0,0.0,0.0,0.0,0.0,0.0,0.0,0.0,0.0,0.0,0.0,0.0,0.0,0.0,0.0,0.0,0.0,0.0,0.0,0.0,0.0,0.0,0.0,0.0,0.0,0.0,0.0,0.0,0.0,0.0,0.0,0.0,0.0,0.0,0.0,0.0,0.0,0.0,0.0,0.0,0.0,0.0,0.0,0.0,0.0,0.0,0.0,0.0,0.0,0.0,0.0,0.0,0.0,0.0,0.0,0.0,0.0,0.0,0.0,0.0,0.0,0.0,0.0,0.0,0.0,0.0,0.0,0.0,0.0,0.0,0.0,0.0,0.0,0.0,0.0,0.0,0.0,0.0,0.0,0.0,0.0,0.0,0.0,0.0,0.0,0.0,0.0,0.0,0.0,0.0,0.0,0.0,0.0,0.0,0.0,0.0,0.0,0.0,0.0,0.0,0.0],[0.0,0.0,0.0,0.0,0.0,0.0,0.0,0.0,0.0,0.0,0.0,0.0,0.0,0.0,0.0,0.0,0.0,0.0,0.0,0.0,0.0,0.0,0.0,0.0,0.0,0.0,0.0,0.0,0.0,0.01,0.02,0.86,1.0,1.0,1.0,0.87,0.03,0.02,0.0,0.0,0.01,0.0,0.01,0.0,0.01,0.0,0.01,0.01,0.0,0.0,0.0,0.0,0.0,0.0,0.0,0.0,0.0,0.0,0.0,0.0,0.0,0.0,0.0,0.0,0.0,0.0,0.0,0.0,0.0,0.0,0.0,0.0,0.0,0.0,0.0,0.0,0.0,0.0,0.0,0.0,0.0,0.0,0.0,0.0,0.0,0.0,0.0,0.0,0.0,0.0,0.0,0.0,0.0,0.0,0.0,0.0,0.0,0.0,0.0,0.0,0.0,0.0,0.0,0.0,0.0,0.0,0.0,0.0,0.0,0.0,0.0,0.0,0.0,0.0,0.0,0.0,0.0,0.0,0.0,0.0,0.0,0.0,0.0,0.0,0.0,0.0,0.0,0.0,0.0,0.0,0.0,0.0,0.0,0.0,0.0,0.0,0.0,0.0,0.0,0.0,0.0,0.0,0.0,0.0,0.0,0.0,0.0,0.0,0.0,0.0,0.0,0.0,0.0,0.0,0.0,0.0,0.0,0.0,0.0,0.0,0.0,0.0,0.0,0.0,0.0,0.0,0.0,0.0,0.0,0.0,0.0,0.0,0.0,0.0,0.0,0.0,0.0,0.0,0.0,0.0,0.0,0.0,0.0,0.0,0.0,0.0,0.0,0.0,0.0,0.0,0.0,0.0,0.0,0.0,0.0,0.0,0.0,0.0,0.0,0.0,0.0,0.0,0.0,0.0,0.0,0.0],[0.0,0.0,0.0,0.0,0.0,0.0,0.0,0.0,0.0,0.0,0.0,0.0,0.0,0.0,0.0,0.0,0.0,0.0,0.0,0.0,0.0,0.0,0.0,0.0,0.0,0.0,0.0,0.0,0.0,0.0,0.01,0.03,0.8,1.0,1.0,1.0,0.83,0.07,0.02,0.0,0.01,0.01,0.01,0.0,0.0,0.0,0.0,0.01,0.0,0.0,0.0,0.0,0.0,0.0,0.0,0.0,0.0,0.0,0.0,0.0,0.0,0.0,0.0,0.0,0.0,0.0,0.0,0.0,0.0,0.0,0.0,0.0,0.0,0.0,0.0,0.0,0.0,0.0,0.0,0.0,0.0,0.0,0.0,0.0,0.0,0.0,0.0,0.0,0.0,0.0,0.0,0.0,0.0,0.0,0.0,0.0,0.0,0.0,0.0,0.0,0.0,0.0,0.0,0.0,0.0,0.0,0.0,0.0,0.0,0.0,0.0,0.0,0.0,0.0,0.0,0.0,0.0,0.0,0.0,0.0,0.0,0.0,0.0,0.0,0.0,0.0,0.0,0.0,0.0,0.0,0.0,0.0,0.0,0.0,0.0,0.0,0.0,0.0,0.0,0.0,0.0,0.0,0.0,0.0,0.0,0.0,0.0,0.0,0.0,0.0,0.0,0.0,0.0,0.0,0.0,0.0,0.0,0.0,0.0,0.0,0.0,0.0,0.0,0.0,0.0,0.0,0.0,0.0,0.0,0.0,0.0,0.0,0.0,0.0,0.0,0.0,0.0,0.0,0.0,0.0,0.0,0.0,0.0,0.0,0.0,0.0,0.0,0.0,0.0,0.0,0.0,0.0,0.0,0.0,0.0,0.0,0.0,0.0,0.0,0.0,0.0,0.0,0.0,0.0,0.0,0.0],[0.0,0.0,0.0,0.0,0.0,0.0,0.0,0.0,0.0,0.0,0.0,0.0,0.0,0.0,0.0,0.0,0.0,0.0,0.0,0.0,0.0,0.0,0.0,0.0,0.0,0.0,0.0,0.0,0.0,0.0,0.0,0.01,0.02,0.87,1.0,1.0,1.0,0.78,0.04,0.01,0.0,0.0,0.0,0.0,0.0,0.0,0.0,0.0,0.0,0.0,0.0,0.0,0.0,0.0,0.0,0.0,0.0,0.0,0.0,0.0,0.0,0.0,0.0,0.0,0.0,0.0,0.0,0.0,0.0,0.0,0.0,0.0,0.0,0.0,0.0,0.0,0.0,0.0,0.0,0.0,0.0,0.0,0.0,0.0,0.0,0.0,0.0,0.0,0.0,0.0,0.0,0.0,0.0,0.0,0.0,0.0,0.0,0.0,0.0,0.0,0.0,0.0,0.0,0.0,0.0,0.0,0.0,0.0,0.0,0.0,0.0,0.0,0.0,0.0,0.0,0.0,0.0,0.0,0.0,0.0,0.0,0.0,0.0,0.0,0.0,0.0,0.0,0.0,0.0,0.0,0.0,0.0,0.0,0.0,0.0,0.0,0.0,0.0,0.0,0.0,0.0,0.0,0.0,0.0,0.0,0.0,0.0,0.0,0.0,0.0,0.0,0.0,0.0,0.0,0.0,0.0,0.0,0.0,0.0,0.0,0.0,0.0,0.0,0.0,0.0,0.0,0.0,0.0,0.0,0.0,0.0,0.0,0.0,0.0,0.0,0.0,0.0,0.0,0.0,0.0,0.0,0.0,0.0,0.0,0.0,0.0,0.0,0.0,0.0,0.0,0.0,0.0,0.0,0.0,0.0,0.0,0.0,0.0,0.0,0.0,0.0,0.0,0.0,0.0,0.0,0.0],[0.0,0.0,0.0,0.0,0.0,0.0,0.0,0.0,0.0,0.0,0.0,0.0,0.0,0.0,0.0,0.0,0.0,0.0,0.0,0.0,0.0,0.0,0.0,0.0,0.0,0.0,0.0,0.0,0.0,0.0,0.0,0.0,0.01,0.03,0.83,1.0,1.0,1.0,0.94,0.06,0.03,0.01,0.0,0.0,0.0,0.0,0.0,0.0,0.0,0.0,0.0,0.0,0.0,0.0,0.0,0.0,0.0,0.0,0.0,0.0,0.0,0.0,0.0,0.0,0.0,0.0,0.0,0.0,0.0,0.0,0.0,0.0,0.0,0.0,0.0,0.0,0.0,0.0,0.0,0.0,0.0,0.0,0.0,0.0,0.0,0.0,0.0,0.0,0.0,0.0,0.0,0.0,0.0,0.0,0.0,0.0,0.0,0.0,0.0,0.0,0.0,0.0,0.0,0.0,0.0,0.0,0.0,0.0,0.0,0.0,0.0,0.0,0.0,0.0,0.0,0.0,0.0,0.0,0.0,0.0,0.0,0.0,0.0,0.0,0.0,0.0,0.0,0.0,0.0,0.0,0.0,0.0,0.0,0.0,0.0,0.0,0.0,0.0,0.0,0.0,0.0,0.0,0.0,0.0,0.0,0.0,0.0,0.0,0.0,0.0,0.0,0.0,0.0,0.0,0.0,0.0,0.0,0.0,0.0,0.0,0.0,0.0,0.0,0.0,0.0,0.0,0.0,0.0,0.0,0.0,0.0,0.0,0.0,0.0,0.0,0.0,0.0,0.0,0.0,0.0,0.0,0.0,0.0,0.0,0.0,0.0,0.0,0.0,0.0,0.0,0.0,0.0,0.0,0.0,0.0,0.0,0.0,0.0,0.0,0.0,0.0,0.0,0.0,0.0,0.0,0.0],[0.0,0.0,0.0,0.0,0.0,0.0,0.0,0.0,0.0,0.0,0.0,0.0,0.0,0.0,0.0,0.0,0.0,0.0,0.0,0.0,0.0,0.0,0.0,0.0,0.0,0.0,0.0,0.0,0.0,0.0,0.0,0.0,0.0,0.02,0.07,0.78,1.0,1.0,1.0,0.64,0.05,0.01,0.0,0.0,0.0,0.0,0.0,0.0,0.0,0.0,0.0,0.0,0.0,0.0,0.0,0.0,0.0,0.0,0.0,0.0,0.0,0.0,0.0,0.0,0.0,0.0,0.0,0.0,0.0,0.0,0.0,0.0,0.0,0.0,0.0,0.0,0.0,0.0,0.0,0.0,0.0,0.0,0.0,0.0,0.0,0.0,0.0,0.0,0.0,0.0,0.0,0.0,0.0,0.0,0.0,0.0,0.0,0.01,0.0,0.01,0.0,0.0,0.0,0.0,0.0,0.0,0.0,0.0,0.0,0.0,0.0,0.0,0.0,0.0,0.0,0.0,0.0,0.0,0.0,0.0,0.0,0.0,0.0,0.0,0.0,0.0,0.0,0.0,0.0,0.0,0.0,0.0,0.0,0.0,0.0,0.0,0.0,0.0,0.0,0.0,0.0,0.0,0.0,0.0,0.0,0.0,0.0,0.0,0.0,0.0,0.0,0.0,0.0,0.0,0.0,0.0,0.0,0.0,0.0,0.0,0.0,0.0,0.0,0.0,0.0,0.0,0.0,0.0,0.0,0.0,0.0,0.0,0.0,0.0,0.0,0.0,0.0,0.0,0.0,0.0,0.0,0.0,0.0,0.0,0.0,0.0,0.0,0.0,0.0,0.0,0.0,0.0,0.0,0.0,0.0,0.0,0.0,0.0,0.0,0.0,0.0,0.0,0.0,0.0,0.0,0.0],[0.0,0.0,0.0,0.0,0.0,0.0,0.0,0.0,0.0,0.0,0.0,0.0,0.0,0.0,0.0,0.0,0.0,0.0,0.0,0.0,0.0,0.0,0.0,0.0,0.0,0.0,0.0,0.0,0.0,0.0,0.0,0.0,0.0,0.0,0.02,0.04,0.94,1.0,1.0,1.0,0.96,0.02,0.01,0.0,0.0,0.0,0.0,0.0,0.0,0.0,0.0,0.0,0.0,0.0,0.0,0.0,0.0,0.0,0.0,0.0,0.0,0.0,0.0,0.0,0.0,0.0,0.0,0.0,0.0,0.0,0.0,0.0,0.0,0.0,0.0,0.0,0.0,0.0,0.0,0.0,0.0,0.0,0.0,0.0,0.0,0.0,0.0,0.0,0.0,0.0,0.0,0.0,0.0,0.0,0.0,0.0,0.0,0.01,0.0,0.0,0.0,0.0,0.0,0.0,0.0,0.0,0.0,0.0,0.0,0.0,0.0,0.0,0.0,0.0,0.0,0.0,0.0,0.0,0.0,0.0,0.0,0.0,0.0,0.0,0.0,0.0,0.0,0.0,0.0,0.0,0.0,0.0,0.0,0.0,0.0,0.0,0.0,0.0,0.0,0.0,0.0,0.0,0.0,0.0,0.0,0.0,0.0,0.0,0.0,0.0,0.0,0.0,0.0,0.0,0.0,0.0,0.0,0.0,0.0,0.0,0.0,0.0,0.0,0.0,0.0,0.0,0.0,0.0,0.0,0.0,0.0,0.0,0.0,0.0,0.0,0.0,0.0,0.0,0.0,0.0,0.0,0.0,0.0,0.0,0.0,0.0,0.0,0.0,0.0,0.0,0.0,0.0,0.0,0.0,0.0,0.0,0.0,0.0,0.0,0.0,0.0,0.0,0.0,0.0,0.0,0.0],[0.0,0.0,0.0,0.0,0.0,0.0,0.0,0.0,0.0,0.0,0.0,0.0,0.0,0.0,0.0,0.0,0.0,0.0,0.0,0.0,0.0,0.0,0.0,0.0,0.0,0.0,0.0,0.0,0.0,0.0,0.0,0.0,0.0,0.0,0.0,0.01,0.06,0.64,1.0,1.0,1.0,0.84,0.06,0.02,0.0,0.01,0.0,0.01,0.0,0.0,0.0,0.0,0.0,0.0,0.0,0.0,0.0,0.0,0.0,0.0,0.0,0.0,0.0,0.0,0.0,0.0,0.0,0.0,0.0,0.0,0.0,0.0,0.0,0.0,0.0,0.0,0.0,0.0,0.0,0.0,0.0,0.0,0.0,0.0,0.0,0.0,0.0,0.0,0.0,0.0,0.0,0.0,0.0,0.0,0.02,0.01,0.01,0.01,0.0,0.0,0.0,0.0,0.0,0.0,0.0,0.0,0.0,0.0,0.0,0.0,0.0,0.0,0.0,0.0,0.0,0.0,0.0,0.0,0.0,0.0,0.0,0.0,0.0,0.0,0.0,0.0,0.0,0.0,0.0,0.0,0.0,0.0,0.0,0.0,0.0,0.0,0.0,0.0,0.0,0.0,0.0,0.0,0.0,0.0,0.0,0.0,0.0,0.0,0.0,0.0,0.0,0.0,0.0,0.0,0.0,0.0,0.0,0.0,0.0,0.0,0.0,0.0,0.0,0.0,0.0,0.0,0.0,0.0,0.0,0.0,0.0,0.0,0.0,0.0,0.0,0.0,0.0,0.0,0.0,0.0,0.0,0.0,0.0,0.0,0.0,0.0,0.0,0.0,0.0,0.0,0.0,0.0,0.0,0.0,0.0,0.0,0.0,0.0,0.0,0.0,0.0,0.0,0.0,0.0,0.0,0.0],[0.0,0.0,0.0,0.0,0.0,0.0,0.0,0.0,0.0,0.0,0.0,0.0,0.0,0.0,0.0,0.0,0.0,0.0,0.0,0.0,0.0,0.0,0.0,0.0,0.0,0.0,0.0,0.0,0.0,0.0,0.0,0.01,0.0,0.01,0.01,0.0,0.03,0.05,0.96,1.0,1.0,1.0,0.99,0.11,0.01,0.01,0.0,0.0,0.0,0.0,0.0,0.0,0.0,0.0,0.0,0.0,0.0,0.0,0.0,0.0,0.0,0.0,0.0,0.0,0.0,0.0,0.0,0.0,0.0,0.0,0.0,0.0,0.0,0.0,0.0,0.0,0.0,0.0,0.0,0.0,0.0,0.0,0.0,0.0,0.0,0.0,0.0,0.0,0.0,0.0,0.01,0.01,0.0,0.0,0.01,0.01,0.01,0.01,0.0,0.0,0.0,0.0,0.0,0.0,0.0,0.0,0.0,0.0,0.0,0.0,0.0,0.0,0.0,0.0,0.0,0.0,0.0,0.0,0.0,0.0,0.0,0.0,0.0,0.0,0.0,0.0,0.0,0.0,0.0,0.0,0.0,0.0,0.0,0.0,0.0,0.0,0.0,0.0,0.0,0.0,0.0,0.0,0.0,0.0,0.0,0.0,0.0,0.0,0.0,0.0,0.0,0.0,0.0,0.0,0.0,0.0,0.0,0.0,0.0,0.0,0.0,0.0,0.0,0.0,0.0,0.0,0.0,0.0,0.0,0.0,0.0,0.0,0.0,0.0,0.0,0.0,0.0,0.0,0.0,0.0,0.0,0.0,0.0,0.0,0.0,0.0,0.0,0.0,0.0,0.0,0.0,0.0,0.0,0.0,0.0,0.0,0.0,0.0,0.0,0.0,0.0,0.0,0.0,0.0,0.0,0.0],[0.0,0.0,0.0,0.0,0.0,0.0,0.0,0.0,0.0,0.0,0.0,0.0,0.0,0.0,0.0,0.0,0.0,0.0,0.0,0.0,0.0,0.0,0.0,0.0,0.0,0.0,0.0,0.0,0.0,0.0,0.0,0.0,0.0,0.0,0.01,0.0,0.01,0.01,0.02,0.84,1.0,1.0,1.0,0.81,0.02,0.05,0.01,0.01,0.0,0.0,0.0,0.0,0.0,0.0,0.0,0.0,0.0,0.0,0.0,0.0,0.0,0.0,0.0,0.0,0.0,0.0,0.0,0.0,0.0,0.0,0.0,0.0,0.0,0.0,0.0,0.0,0.0,0.0,0.01,0.01,0.0,0.0,0.01,0.0,0.0,0.0,0.02,0.0,0.04,0.01,0.04,0.02,0.01,0.0,0.03,0.02,0.02,0.01,0.0,0.0,0.0,0.0,0.0,0.0,0.0,0.0,0.0,0.0,0.0,0.0,0.0,0.0,0.0,0.0,0.0,0.0,0.0,0.0,0.0,0.0,0.0,0.0,0.0,0.0,0.0,0.0,0.0,0.0,0.0,0.0,0.0,0.0,0.0,0.0,0.0,0.0,0.0,0.0,0.0,0.0,0.0,0.0,0.0,0.0,0.0,0.0,0.0,0.0,0.0,0.0,0.0,0.0,0.0,0.0,0.0,0.0,0.0,0.0,0.0,0.0,0.0,0.0,0.0,0.0,0.0,0.0,0.0,0.0,0.0,0.0,0.0,0.0,0.0,0.0,0.0,0.0,0.0,0.0,0.0,0.0,0.0,0.0,0.0,0.0,0.0,0.0,0.0,0.0,0.0,0.0,0.0,0.0,0.0,0.0,0.0,0.0,0.0,0.0,0.0,0.0,0.0,0.0,0.0,0.0,0.0,0.0],[0.0,0.0,0.0,0.0,0.0,0.0,0.0,0.0,0.0,0.0,0.0,0.0,0.0,0.0,0.0,0.0,0.0,0.0,0.0,0.0,0.0,0.0,0.0,0.0,0.0,0.0,0.0,0.0,0.0,0.01,0.0,0.01,0.0,0.01,0.01,0.0,0.0,0.0,0.01,0.06,0.99,1.0,1.0,1.0,0.98,0.09,0.02,0.01,0.0,0.0,0.0,0.0,0.0,0.0,0.0,0.0,0.0,0.0,0.0,0.0,0.0,0.0,0.0,0.0,0.0,0.0,0.0,0.0,0.0,0.0,0.0,0.0,0.0,0.0,0.0,0.0,0.0,0.0,0.0,0.0,0.0,0.0,0.0,0.0,0.0,0.0,0.01,0.0,0.01,0.01,0.02,0.02,0.0,0.0,0.01,0.01,0.0,0.0,0.0,0.0,0.0,0.0,0.0,0.0,0.0,0.0,0.0,0.0,0.0,0.0,0.0,0.0,0.0,0.0,0.0,0.0,0.0,0.0,0.0,0.0,0.0,0.0,0.0,0.0,0.0,0.0,0.0,0.0,0.0,0.0,0.0,0.0,0.0,0.0,0.0,0.0,0.0,0.0,0.0,0.0,0.0,0.0,0.0,0.0,0.0,0.0,0.0,0.0,0.0,0.0,0.0,0.0,0.0,0.0,0.0,0.0,0.0,0.0,0.0,0.0,0.0,0.0,0.0,0.0,0.0,0.0,0.0,0.0,0.0,0.0,0.0,0.0,0.0,0.0,0.0,0.0,0.0,0.0,0.0,0.0,0.0,0.0,0.0,0.0,0.0,0.0,0.0,0.0,0.0,0.0,0.0,0.0,0.0,0.0,0.0,0.0,0.0,0.0,0.0,0.0,0.0,0.0,0.0,0.0,0.0,0.0],[0.0,0.0,0.0,0.0,0.0,0.0,0.0,0.0,0.0,0.0,0.0,0.0,0.0,0.0,0.0,0.0,0.0,0.0,0.0,0.0,0.0,0.0,0.0,0.0,0.0,0.0,0.0,0.0,0.0,0.0,0.0,0.0,0.0,0.0,0.0,0.0,0.0,0.0,0.0,0.02,0.11,0.81,1.0,1.0,1.0,0.94,0.06,0.07,0.0,0.0,0.0,0.0,0.0,0.0,0.0,0.0,0.0,0.0,0.0,0.0,0.0,0.0,0.0,0.0,0.0,0.0,0.0,0.0,0.0,0.0,0.0,0.0,0.0,0.0,0.0,0.0,0.0,0.0,0.01,0.01,0.0,0.01,0.01,0.01,0.01,0.02,0.05,0.02,0.05,0.02,0.03,0.01,0.01,0.0,0.01,0.0,0.0,0.0,0.0,0.0,0.0,0.0,0.0,0.0,0.0,0.0,0.0,0.0,0.0,0.0,0.0,0.0,0.0,0.0,0.0,0.0,0.0,0.0,0.0,0.0,0.0,0.0,0.0,0.0,0.0,0.0,0.0,0.0,0.0,0.0,0.0,0.0,0.0,0.0,0.0,0.0,0.0,0.0,0.0,0.0,0.0,0.0,0.0,0.0,0.0,0.0,0.0,0.0,0.0,0.0,0.0,0.0,0.0,0.0,0.0,0.0,0.0,0.0,0.0,0.0,0.0,0.0,0.0,0.0,0.0,0.0,0.0,0.0,0.0,0.0,0.0,0.0,0.0,0.0,0.0,0.0,0.0,0.0,0.0,0.0,0.0,0.0,0.0,0.0,0.0,0.0,0.0,0.0,0.0,0.0,0.0,0.0,0.0,0.0,0.0,0.0,0.0,0.0,0.0,0.0,0.0,0.0,0.0,0.0,0.0,0.0],[0.0,0.0,0.0,0.0,0.0,0.0,0.0,0.0,0.0,0.0,0.0,0.0,0.0,0.0,0.0,0.0,0.0,0.0,0.0,0.0,0.0,0.0,0.0,0.0,0.0,0.0,0.0,0.01,0.0,0.01,0.0,0.02,0.0,0.01,0.0,0.0,0.0,0.0,0.0,0.0,0.01,0.02,0.98,1.0,1.0,1.0,0.97,0.1,0.03,0.0,0.0,0.0,0.0,0.0,0.0,0.0,0.0,0.0,0.0,0.0,0.0,0.0,0.0,0.0,0.0,0.0,0.0,0.0,0.0,0.0,0.0,0.0,0.0,0.0,0.0,0.0,0.0,0.0,0.0,0.0,0.0,0.0,0.0,0.0,0.01,0.01,0.02,0.01,0.02,0.02,0.01,0.01,0.0,0.0,0.0,0.0,0.0,0.0,0.0,0.0,0.0,0.0,0.0,0.0,0.0,0.0,0.0,0.0,0.0,0.0,0.0,0.0,0.0,0.0,0.0,0.0,0.0,0.0,0.0,0.0,0.0,0.0,0.0,0.0,0.0,0.0,0.0,0.0,0.0,0.0,0.0,0.0,0.0,0.0,0.0,0.0,0.0,0.0,0.0,0.0,0.0,0.0,0.0,0.0,0.0,0.0,0.0,0.0,0.0,0.0,0.0,0.0,0.0,0.0,0.0,0.0,0.0,0.0,0.0,0.0,0.0,0.0,0.0,0.0,0.0,0.0,0.0,0.0,0.0,0.0,0.0,0.0,0.0,0.0,0.0,0.0,0.0,0.0,0.0,0.0,0.0,0.0,0.0,0.0,0.0,0.0,0.0,0.0,0.0,0.0,0.0,0.0,0.0,0.0,0.0,0.0,0.0,0.0,0.0,0.0,0.0,0.0,0.0,0.0,0.0,0.0],[0.0,0.0,0.0,0.0,0.0,0.0,0.0,0.0,0.0,0.0,0.0,0.0,0.0,0.0,0.0,0.0,0.0,0.0,0.0,0.0,0.0,0.0,0.0,0.0,0.0,0.0,0.0,0.01,0.0,0.01,0.0,0.01,0.0,0.0,0.0,0.0,0.0,0.0,0.0,0.01,0.01,0.05,0.09,0.94,1.0,1.0,1.0,0.93,0.09,0.04,0.0,0.0,0.0,0.0,0.0,0.0,0.0,0.0,0.0,0.0,0.0,0.0,0.0,0.0,0.0,0.0,0.0,0.0,0.0,0.0,0.0,0.0,0.0,0.0,0.0,0.0,0.0,0.01,0.01,0.01,0.01,0.02,0.02,0.03,0.03,0.04,0.07,0.01,0.04,0.01,0.01,0.0,0.0,0.0,0.0,0.0,0.0,0.0,0.0,0.0,0.0,0.0,0.0,0.0,0.0,0.0,0.0,0.0,0.0,0.0,0.0,0.0,0.0,0.0,0.0,0.0,0.0,0.0,0.0,0.0,0.0,0.0,0.0,0.0,0.0,0.0,0.0,0.0,0.0,0.0,0.0,0.0,0.0,0.0,0.0,0.0,0.0,0.0,0.0,0.0,0.0,0.0,0.0,0.0,0.0,0.0,0.0,0.0,0.0,0.0,0.0,0.0,0.0,0.0,0.0,0.0,0.0,0.0,0.0,0.0,0.0,0.0,0.0,0.0,0.0,0.0,0.0,0.0,0.0,0.0,0.0,0.0,0.0,0.0,0.0,0.0,0.0,0.0,0.0,0.0,0.0,0.0,0.0,0.0,0.0,0.0,0.0,0.0,0.0,0.0,0.0,0.0,0.0,0.0,0.0,0.0,0.0,0.0,0.0,0.0,0.0,0.0,0.0,0.0,0.0,0.0],[0.0,0.0,0.0,0.0,0.0,0.0,0.0,0.0,0.0,0.0,0.0,0.0,0.0,0.0,0.0,0.0,0.0,0.0,0.0,0.0,0.0,0.0,0.0,0.0,0.0,0.0,0.01,0.01,0.0,0.01,0.0,0.01,0.0,0.01,0.0,0.0,0.0,0.0,0.0,0.0,0.0,0.01,0.02,0.06,0.97,1.0,1.0,1.0,0.94,0.06,0.01,0.0,0.0,0.0,0.01,0.0,0.0,0.0,0.01,0.0,0.0,0.0,0.0,0.0,0.0,0.0,0.0,0.0,0.0,0.0,0.0,0.0,0.0,0.0,0.0,0.01,0.0,0.01,0.01,0.0,0.0,0.01,0.02,0.03,0.05,0.04,0.05,0.02,0.03,0.03,0.0,0.0,0.0,0.0,0.0,0.0,0.0,0.0,0.0,0.0,0.0,0.0,0.0,0.0,0.0,0.0,0.0,0.0,0.0,0.0,0.0,0.0,0.0,0.0,0.0,0.0,0.0,0.0,0.0,0.0,0.0,0.0,0.0,0.0,0.0,0.0,0.0,0.0,0.0,0.0,0.0,0.0,0.0,0.0,0.0,0.0,0.0,0.0,0.0,0.0,0.0,0.0,0.0,0.0,0.0,0.0,0.0,0.0,0.0,0.0,0.0,0.0,0.0,0.0,0.0,0.0,0.0,0.0,0.0,0.0,0.0,0.0,0.0,0.0,0.0,0.0,0.0,0.0,0.0,0.0,0.0,0.0,0.0,0.0,0.0,0.0,0.0,0.0,0.0,0.0,0.0,0.0,0.0,0.0,0.0,0.0,0.0,0.0,0.0,0.0,0.0,0.0,0.0,0.0,0.0,0.0,0.0,0.0,0.0,0.0,0.0,0.0,0.0,0.0,0.0,0.0],[0.0,0.0,0.0,0.0,0.0,0.0,0.0,0.0,0.0,0.0,0.0,0.0,0.0,0.0,0.0,0.0,0.0,0.0,0.0,0.0,0.0,0.0,0.0,0.0,0.0,0.01,0.0,0.01,0.0,0.02,0.0,0.01,0.0,0.01,0.01,0.0,0.0,0.0,0.0,0.01,0.0,0.01,0.01,0.07,0.1,0.93,1.0,1.0,1.0,0.94,0.07,0.04,0.02,0.0,0.02,0.02,0.0,0.0,0.01,0.0,0.0,0.0,0.0,0.0,0.0,0.0,0.0,0.0,0.0,0.0,0.0,0.0,0.0,0.01,0.01,0.03,0.02,0.06,0.06,0.03,0.04,0.1,0.11,0.06,0.06,0.04,0.05,0.02,0.02,0.01,0.0,0.0,0.0,0.0,0.0,0.0,0.0,0.0,0.0,0.0,0.0,0.0,0.0,0.0,0.0,0.0,0.0,0.0,0.0,0.0,0.0,0.0,0.0,0.0,0.0,0.0,0.0,0.0,0.0,0.0,0.0,0.0,0.0,0.0,0.0,0.0,0.0,0.0,0.0,0.0,0.0,0.0,0.0,0.0,0.0,0.0,0.0,0.0,0.0,0.0,0.0,0.0,0.0,0.0,0.0,0.0,0.0,0.0,0.0,0.0,0.0,0.0,0.0,0.0,0.0,0.0,0.0,0.0,0.0,0.0,0.0,0.0,0.0,0.0,0.0,0.0,0.0,0.0,0.0,0.0,0.0,0.0,0.0,0.0,0.0,0.0,0.0,0.0,0.0,0.0,0.0,0.0,0.0,0.0,0.0,0.0,0.0,0.0,0.0,0.0,0.0,0.0,0.0,0.0,0.0,0.0,0.0,0.0,0.0,0.0,0.0,0.0,0.0,0.0,0.0,0.0],[0.0,0.0,0.0,0.0,0.0,0.0,0.0,0.0,0.0,0.0,0.0,0.0,0.0,0.0,0.0,0.0,0.0,0.0,0.0,0.0,0.0,0.0,0.0,0.0,0.01,0.01,0.01,0.0,0.0,0.0,0.0,0.0,0.0,0.0,0.0,0.0,0.0,0.0,0.0,0.0,0.0,0.0,0.0,0.0,0.03,0.09,0.94,1.0,1.0,1.0,0.9,0.19,0.18,0.1,0.1,0.06,0.01,0.0,0.03,0.0,0.0,0.0,0.0,0.0,0.0,0.0,0.0,0.0,0.0,0.0,0.0,0.0,0.0,0.01,0.01,0.03,0.02,0.06,0.08,0.04,0.03,0.1,0.14,0.06,0.1,0.08,0.04,0.03,0.02,0.02,0.0,0.0,0.0,0.0,0.0,0.0,0.0,0.0,0.0,0.0,0.0,0.0,0.0,0.0,0.0,0.0,0.0,0.0,0.0,0.0,0.0,0.0,0.0,0.0,0.0,0.0,0.0,0.0,0.0,0.0,0.0,0.0,0.0,0.0,0.0,0.0,0.0,0.0,0.0,0.0,0.0,0.0,0.0,0.0,0.0,0.0,0.0,0.0,0.0,0.0,0.0,0.0,0.0,0.0,0.0,0.0,0.0,0.0,0.0,0.0,0.0,0.0,0.0,0.0,0.0,0.0,0.0,0.0,0.0,0.0,0.0,0.0,0.0,0.0,0.0,0.0,0.0,0.0,0.0,0.0,0.0,0.0,0.0,0.0,0.0,0.0,0.0,0.0,0.0,0.0,0.0,0.0,0.0,0.0,0.0,0.0,0.0,0.0,0.0,0.0,0.0,0.0,0.0,0.0,0.0,0.0,0.0,0.0,0.0,0.0,0.0,0.0,0.0,0.0,0.0,0.0],[0.0,0.0,0.0,0.0,0.0,0.0,0.0,0.0,0.0,0.0,0.0,0.0,0.0,0.0,0.0,0.0,0.0,0.0,0.0,0.0,0.0,0.0,0.0,0.0,0.01,0.01,0.01,0.02,0.0,0.02,0.0,0.01,0.0,0.0,0.0,0.0,0.0,0.0,0.0,0.0,0.0,0.0,0.0,0.0,0.0,0.04,0.06,0.94,1.0,1.0,1.0,0.95,0.59,0.25,0.13,0.07,0.0,0.0,0.0,0.0,0.0,0.0,0.0,0.0,0.0,0.0,0.0,0.0,0.0,0.0,0.0,0.0,0.0,0.01,0.0,0.01,0.01,0.04,0.06,0.02,0.04,0.06,0.05,0.01,0.02,0.02,0.01,0.0,0.0,0.0,0.0,0.0,0.0,0.0,0.0,0.0,0.0,0.0,0.0,0.0,0.0,0.0,0.0,0.0,0.0,0.0,0.0,0.0,0.0,0.0,0.0,0.0,0.0,0.0,0.0,0.0,0.0,0.0,0.0,0.0,0.0,0.0,0.0,0.0,0.0,0.0,0.0,0.0,0.0,0.0,0.0,0.0,0.0,0.0,0.0,0.0,0.0,0.0,0.0,0.0,0.0,0.0,0.0,0.0,0.0,0.0,0.0,0.0,0.0,0.0,0.0,0.0,0.0,0.0,0.0,0.0,0.0,0.0,0.0,0.0,0.0,0.0,0.0,0.0,0.0,0.0,0.0,0.0,0.0,0.0,0.0,0.0,0.0,0.0,0.0,0.0,0.0,0.0,0.0,0.0,0.0,0.0,0.0,0.0,0.0,0.0,0.0,0.0,0.0,0.0,0.0,0.0,0.0,0.0,0.0,0.0,0.0,0.0,0.0,0.0,0.0,0.0,0.0,0.0,0.0,0.0],[0.0,0.0,0.0,0.0,0.0,0.0,0.0,0.0,0.0,0.0,0.0,0.0,0.0,0.0,0.0,0.0,0.0,0.0,0.0,0.0,0.0,0.0,0.0,0.0,0.0,0.0,0.0,0.0,0.0,0.0,0.0,0.0,0.0,0.0,0.0,0.0,0.0,0.0,0.0,0.0,0.0,0.0,0.0,0.0,0.0,0.0,0.01,0.07,0.9,1.0,1.0,1.0,0.86,0.31,0.58,0.59,0.0,0.0,0.01,0.0,0.0,0.0,0.0,0.0,0.0,0.0,0.0,0.0,0.0,0.0,0.0,0.0,0.0,0.08,0.01,0.02,0.11,0.16,0.23,0.12,0.06,0.13,0.13,0.02,0.02,0.06,0.01,0.01,0.0,0.0,0.0,0.0,0.0,0.0,0.0,0.0,0.0,0.0,0.0,0.0,0.0,0.0,0.0,0.0,0.0,0.0,0.0,0.0,0.0,0.0,0.0,0.0,0.0,0.0,0.0,0.0,0.0,0.0,0.0,0.0,0.0,0.0,0.0,0.0,0.0,0.0,0.0,0.0,0.0,0.0,0.0,0.0,0.0,0.0,0.0,0.0,0.0,0.0,0.0,0.0,0.0,0.0,0.0,0.0,0.0,0.0,0.0,0.0,0.0,0.0,0.0,0.0,0.0,0.0,0.0,0.0,0.0,0.0,0.0,0.0,0.0,0.0,0.0,0.0,0.0,0.0,0.0,0.0,0.0,0.0,0.0,0.0,0.0,0.0,0.0,0.0,0.0,0.0,0.0,0.0,0.0,0.0,0.0,0.0,0.0,0.0,0.0,0.0,0.0,0.0,0.0,0.0,0.0,0.0,0.0,0.0,0.0,0.0,0.0,0.0,0.0,0.0,0.0,0.0,0.0,0.0],[0.0,0.0,0.0,0.0,0.0,0.0,0.0,0.0,0.0,0.0,0.0,0.0,0.0,0.0,0.0,0.0,0.0,0.0,0.0,0.0,0.01,0.0,0.01,0.01,0.0,0.0,0.0,0.0,0.0,0.0,0.0,0.0,0.0,0.0,0.0,0.0,0.0,0.0,0.0,0.0,0.0,0.0,0.0,0.0,0.0,0.0,0.0,0.04,0.19,0.95,1.0,1.0,1.0,0.97,0.99,0.97,0.0,0.0,0.0,0.0,0.0,0.0,0.0,0.0,0.0,0.0,0.0,0.0,0.0,0.0,0.0,0.0,0.0,0.01,0.0,0.01,0.02,0.08,0.11,0.02,0.03,0.08,0.03,0.01,0.01,0.03,0.0,0.0,0.0,0.0,0.0,0.0,0.0,0.0,0.0,0.0,0.0,0.0,0.0,0.0,0.0,0.0,0.0,0.0,0.0,0.0,0.0,0.0,0.0,0.0,0.0,0.0,0.0,0.0,0.0,0.0,0.0,0.0,0.0,0.0,0.0,0.0,0.0,0.0,0.0,0.0,0.0,0.0,0.0,0.0,0.0,0.0,0.0,0.0,0.0,0.0,0.0,0.0,0.0,0.0,0.0,0.0,0.0,0.0,0.0,0.0,0.0,0.0,0.0,0.0,0.0,0.0,0.0,0.0,0.0,0.0,0.0,0.0,0.0,0.0,0.0,0.0,0.0,0.0,0.0,0.0,0.0,0.0,0.0,0.0,0.0,0.0,0.0,0.0,0.0,0.0,0.0,0.0,0.0,0.0,0.0,0.0,0.0,0.0,0.0,0.0,0.0,0.0,0.0,0.0,0.0,0.0,0.0,0.0,0.0,0.0,0.0,0.0,0.0,0.0,0.0,0.0,0.0,0.0,0.0,0.0],[0.0,0.0,0.0,0.0,0.0,0.0,0.0,0.0,0.0,0.0,0.0,0.0,0.0,0.0,0.0,0.0,0.0,0.0,0.0,0.0,0.0,0.0,0.0,0.0,0.01,0.0,0.0,0.0,0.0,0.0,0.0,0.0,0.0,0.0,0.0,0.0,0.0,0.0,0.0,0.0,0.0,0.0,0.0,0.0,0.0,0.0,0.0,0.02,0.18,0.59,0.86,1.0,1.0,1.0,1.0,0.99,0.99,0.0,0.0,0.0,0.0,0.0,0.0,0.0,0.0,0.0,0.0,0.0,0.0,0.0,0.0,0.0,0.0,0.03,0.0,0.02,0.02,0.1,0.15,0.01,0.04,0.05,0.01,0.0,0.0,0.01,0.0,0.0,0.0,0.0,0.0,0.0,0.0,0.0,0.0,0.0,0.0,0.0,0.0,0.0,0.0,0.0,0.0,0.0,0.0,0.0,0.0,0.0,0.0,0.0,0.0,0.0,0.0,0.0,0.0,0.0,0.0,0.0,0.0,0.0,0.0,0.0,0.0,0.0,0.0,0.0,0.0,0.0,0.0,0.0,0.0,0.0,0.0,0.0,0.0,0.0,0.0,0.0,0.0,0.0,0.0,0.0,0.0,0.0,0.0,0.0,0.0,0.0,0.0,0.0,0.0,0.0,0.0,0.0,0.0,0.0,0.0,0.0,0.0,0.0,0.0,0.0,0.0,0.0,0.0,0.0,0.0,0.0,0.0,0.0,0.0,0.0,0.0,0.0,0.0,0.0,0.0,0.0,0.0,0.0,0.0,0.0,0.0,0.0,0.0,0.0,0.0,0.0,0.0,0.0,0.0,0.0,0.0,0.0,0.0,0.0,0.0,0.0,0.0,0.0,0.0,0.0,0.0,0.0,0.0,0.0],[0.0,0.0,0.0,0.0,0.0,0.0,0.0,0.0,0.0,0.0,0.0,0.0,0.0,0.0,0.0,0.0,0.0,0.0,0.0,0.0,0.0,0.0,0.0,0.0,0.01,0.0,0.0,0.0,0.0,0.0,0.0,0.0,0.0,0.0,0.0,0.0,0.0,0.0,0.0,0.0,0.0,0.0,0.0,0.0,0.0,0.0,0.0,0.0,0.1,0.25,0.31,0.97,1.0,1.0,1.0,1.0,1.0,1.0,0.0,0.0,0.0,0.0,0.0,0.0,0.0,0.0,0.0,0.0,0.0,0.0,0.0,0.0,0.0,0.0,0.0,0.0,0.0,0.0,0.0,0.0,0.0,0.0,0.0,0.0,0.0,0.0,0.0,0.0,0.0,0.0,0.0,0.0,0.0,0.0,0.0,0.0,0.0,0.0,0.0,0.0,0.0,0.0,0.0,0.0,0.0,0.0,0.0,0.0,0.0,0.0,0.0,0.0,0.0,0.0,0.0,0.0,0.0,0.0,0.0,0.0,0.0,0.0,0.0,0.0,0.0,0.0,0.0,0.0,0.0,0.0,0.0,0.0,0.0,0.0,0.0,0.0,0.0,0.0,0.0,0.0,0.0,0.0,0.0,0.0,0.0,0.0,0.0,0.0,0.0,0.0,0.0,0.0,0.0,0.0,0.0,0.0,0.0,0.0,0.0,0.0,0.0,0.0,0.0,0.0,0.0,0.0,0.0,0.0,0.0,0.0,0.0,0.0,0.0,0.0,0.0,0.0,0.0,0.0,0.0,0.0,0.0,0.0,0.0,0.0,0.0,0.0,0.0,0.0,0.0,0.0,0.0,0.0,0.0,0.0,0.0,0.0,0.0,0.0,0.0,0.0,0.0,0.0,0.0,0.0,0.0,0.0],[0.0,0.0,0.0,0.0,0.0,0.0,0.0,0.0,0.0,0.0,0.0,0.0,0.0,0.0,0.0,0.0,0.0,0.0,0.0,0.0,0.01,0.0,0.0,0.0,0.0,0.0,0.0,0.0,0.0,0.0,0.0,0.0,0.0,0.0,0.0,0.0,0.0,0.0,0.0,0.0,0.0,0.0,0.0,0.0,0.0,0.0,0.01,0.02,0.1,0.13,0.58,0.99,1.0,1.0,1.0,1.0,1.0,1.0,1.0,0.0,0.0,0.0,0.0,0.0,0.0,0.0,0.0,0.0,0.0,0.0,0.0,0.0,0.0,0.0,0.0,0.01,0.01,0.06,0.02,0.0,0.01,0.08,0.0,0.0,0.0,0.01,0.0,0.0,0.0,0.0,0.0,0.0,0.0,0.0,0.0,0.0,0.0,0.0,0.0,0.0,0.0,0.0,0.0,0.0,0.0,0.0,0.0,0.0,0.0,0.0,0.0,0.0,0.0,0.0,0.0,0.0,0.0,0.0,0.0,0.0,0.0,0.0,0.0,0.0,0.0,0.0,0.0,0.0,0.0,0.0,0.0,0.0,0.0,0.0,0.0,0.0,0.0,0.0,0.0,0.0,0.0,0.0,0.0,0.0,0.0,0.0,0.0,0.0,0.0,0.0,0.0,0.0,0.0,0.0,0.0,0.0,0.0,0.0,0.0,0.0,0.0,0.0,0.0,0.0,0.0,0.0,0.0,0.0,0.0,0.0,0.0,0.0,0.0,0.0,0.0,0.0,0.0,0.0,0.0,0.0,0.0,0.0,0.0,0.0,0.0,0.0,0.0,0.0,0.0,0.0,0.0,0.0,0.0,0.0,0.0,0.0,0.0,0.0,0.0,0.0,0.0,0.0,0.0,0.0,0.0,0.0],[0.0,0.0,0.0,0.0,0.0,0.0,0.0,0.0,0.0,0.0,0.0,0.0,0.0,0.0,0.0,0.0,0.0,0.0,0.0,0.0,0.0,0.0,0.0,0.0,0.0,0.0,0.0,0.0,0.0,0.0,0.0,0.0,0.0,0.0,0.0,0.0,0.0,0.0,0.0,0.0,0.0,0.0,0.0,0.0,0.0,0.0,0.0,0.02,0.06,0.07,0.59,0.97,0.99,1.0,1.0,1.0,1.0,1.0,0.99,1.0,0.06,0.0,0.0,0.0,0.0,0.0,0.0,0.0,0.0,0.0,0.0,0.0,0.01,0.28,0.01,0.05,0.13,0.23,0.2,0.02,0.02,0.17,0.01,0.01,0.0,0.01,0.0,0.0,0.0,0.0,0.0,0.0,0.0,0.0,0.0,0.0,0.0,0.0,0.0,0.0,0.0,0.0,0.0,0.0,0.0,0.0,0.0,0.0,0.0,0.0,0.0,0.0,0.0,0.0,0.0,0.0,0.0,0.0,0.0,0.0,0.0,0.0,0.0,0.0,0.0,0.0,0.0,0.0,0.0,0.0,0.0,0.0,0.0,0.0,0.0,0.0,0.0,0.0,0.0,0.0,0.0,0.0,0.0,0.0,0.0,0.0,0.0,0.0,0.0,0.0,0.0,0.0,0.0,0.0,0.0,0.0,0.0,0.0,0.0,0.0,0.0,0.0,0.0,0.0,0.0,0.0,0.0,0.0,0.0,0.0,0.0,0.0,0.0,0.0,0.0,0.0,0.0,0.0,0.0,0.0,0.0,0.0,0.0,0.0,0.0,0.0,0.0,0.0,0.0,0.0,0.0,0.0,0.0,0.0,0.0,0.0,0.0,0.0,0.0,0.0,0.0,0.0,0.0,0.0,0.0,0.0],[0.0,0.0,0.0,0.0,0.0,0.0,0.0,0.0,0.0,0.0,0.0,0.0,0.0,0.0,0.0,0.0,0.0,0.0,0.0,0.0,0.0,0.0,0.0,0.0,0.0,0.0,0.0,0.0,0.0,0.0,0.0,0.0,0.0,0.0,0.0,0.0,0.0,0.0,0.0,0.0,0.0,0.0,0.0,0.0,0.0,0.0,0.0,0.0,0.01,0.0,0.0,0.0,0.99,1.0,1.0,1.0,1.0,1.0,1.0,1.0,0.99,0.0,0.0,0.0,0.0,0.0,0.0,0.0,0.0,0.0,0.0,0.0,0.0,0.01,0.0,0.01,0.01,0.02,0.01,0.0,0.0,0.0,0.0,0.0,0.0,0.0,0.0,0.0,0.0,0.0,0.0,0.0,0.0,0.0,0.0,0.0,0.0,0.0,0.0,0.0,0.0,0.0,0.0,0.0,0.0,0.0,0.0,0.0,0.0,0.0,0.0,0.0,0.0,0.0,0.0,0.0,0.0,0.0,0.0,0.0,0.0,0.0,0.0,0.0,0.0,0.0,0.0,0.0,0.0,0.0,0.0,0.0,0.0,0.0,0.0,0.0,0.0,0.0,0.0,0.0,0.0,0.0,0.0,0.0,0.0,0.0,0.0,0.0,0.0,0.0,0.0,0.0,0.0,0.0,0.0,0.0,0.0,0.0,0.0,0.0,0.0,0.0,0.0,0.0,0.0,0.0,0.0,0.0,0.0,0.0,0.0,0.0,0.0,0.0,0.0,0.0,0.0,0.0,0.0,0.0,0.0,0.0,0.0,0.0,0.0,0.0,0.0,0.0,0.0,0.0,0.0,0.0,0.0,0.0,0.0,0.0,0.0,0.0,0.0,0.0,0.0,0.0,0.0,0.0,0.0,0.0],[0.0,0.0,0.0,0.0,0.0,0.0,0.0,0.0,0.0,0.0,0.0,0.0,0.0,0.0,0.0,0.0,0.0,0.0,0.0,0.0,0.0,0.0,0.0,0.0,0.0,0.0,0.0,0.0,0.0,0.0,0.0,0.0,0.0,0.0,0.0,0.0,0.0,0.0,0.0,0.0,0.0,0.0,0.0,0.0,0.0,0.0,0.0,0.0,0.0,0.0,0.0,0.0,0.0,1.0,1.0,1.0,1.0,1.0,1.0,1.0,1.0,1.0,0.0,0.0,0.0,0.0,0.0,0.0,0.0,0.0,0.0,0.0,0.0,0.0,0.0,0.0,0.0,0.0,0.0,0.0,0.0,0.0,0.0,0.0,0.0,0.0,0.0,0.0,0.0,0.0,0.0,0.0,0.0,0.0,0.0,0.0,0.0,0.0,0.0,0.0,0.0,0.0,0.0,0.0,0.0,0.0,0.0,0.0,0.0,0.0,0.0,0.0,0.0,0.0,0.0,0.0,0.0,0.0,0.0,0.0,0.0,0.0,0.0,0.0,0.0,0.0,0.0,0.0,0.0,0.0,0.0,0.0,0.0,0.0,0.0,0.0,0.0,0.0,0.0,0.0,0.0,0.0,0.0,0.0,0.0,0.0,0.0,0.0,0.0,0.0,0.0,0.0,0.0,0.0,0.0,0.0,0.0,0.0,0.0,0.0,0.0,0.0,0.0,0.0,0.0,0.0,0.0,0.0,0.0,0.0,0.0,0.0,0.0,0.0,0.0,0.0,0.0,0.0,0.0,0.0,0.0,0.0,0.0,0.0,0.0,0.0,0.0,0.0,0.0,0.0,0.0,0.0,0.0,0.0,0.0,0.0,0.0,0.0,0.0,0.0,0.0,0.0,0.0,0.0,0.0,0.0],[0.0,0.0,0.0,0.0,0.0,0.0,0.0,0.0,0.0,0.0,0.0,0.0,0.0,0.0,0.0,0.0,0.0,0.0,0.01,0.0,0.0,0.0,0.0,0.0,0.0,0.0,0.0,0.0,0.0,0.0,0.0,0.0,0.0,0.0,0.0,0.0,0.0,0.0,0.0,0.0,0.0,0.0,0.0,0.0,0.0,0.0,0.01,0.01,0.03,0.0,0.01,0.0,0.0,0.0,1.0,0.99,1.0,1.0,1.0,1.0,1.0,1.0,0.98,0.0,0.0,0.0,0.0,0.0,0.0,0.0,0.0,0.11,0.0,0.02,0.01,0.02,0.02,0.1,0.01,0.0,0.0,0.09,0.0,0.0,0.0,0.01,0.0,0.0,0.0,0.0,0.0,0.0,0.0,0.0,0.0,0.0,0.0,0.0,0.0,0.0,0.0,0.0,0.0,0.0,0.0,0.0,0.0,0.0,0.0,0.0,0.0,0.0,0.0,0.0,0.0,0.0,0.0,0.0,0.0,0.0,0.0,0.0,0.0,0.0,0.0,0.0,0.0,0.0,0.0,0.0,0.0,0.0,0.0,0.0,0.0,0.0,0.0,0.0,0.0,0.0,0.0,0.0,0.0,0.0,0.0,0.0,0.0,0.0,0.0,0.0,0.0,0.0,0.0,0.0,0.0,0.0,0.0,0.0,0.0,0.0,0.0,0.0,0.0,0.0,0.0,0.0,0.0,0.0,0.0,0.0,0.0,0.0,0.0,0.0,0.0,0.0,0.0,0.0,0.0,0.0,0.0,0.0,0.0,0.0,0.0,0.0,0.0,0.0,0.0,0.0,0.0,0.0,0.0,0.0,0.0,0.0,0.0,0.0,0.0,0.0,0.0,0.0,0.0,0.0,0.0,0.0],[0.0,0.0,0.0,0.0,0.0,0.0,0.0,0.0,0.0,0.0,0.0,0.0,0.0,0.0,0.0,0.0,0.0,0.0,0.0,0.0,0.0,0.0,0.0,0.0,0.0,0.0,0.0,0.0,0.0,0.0,0.0,0.0,0.0,0.0,0.0,0.0,0.0,0.0,0.0,0.0,0.0,0.0,0.0,0.0,0.0,0.0,0.0,0.0,0.0,0.0,0.0,0.0,0.0,0.0,0.0,1.0,1.0,1.0,1.0,1.0,1.0,1.0,0.98,0.0,0.0,0.0,0.0,0.62,0.0,0.0,0.0,0.62,0.03,0.09,0.02,0.03,0.02,0.05,0.01,0.0,0.0,0.02,0.0,0.0,0.0,0.0,0.0,0.0,0.0,0.0,0.0,0.0,0.0,0.0,0.0,0.0,0.0,0.0,0.0,0.0,0.0,0.0,0.0,0.0,0.0,0.0,0.0,0.0,0.0,0.0,0.0,0.0,0.0,0.0,0.0,0.0,0.0,0.0,0.0,0.0,0.0,0.0,0.0,0.0,0.0,0.0,0.0,0.0,0.0,0.0,0.0,0.0,0.0,0.0,0.0,0.0,0.0,0.0,0.0,0.0,0.0,0.0,0.0,0.0,0.0,0.0,0.0,0.0,0.0,0.0,0.0,0.0,0.0,0.0,0.0,0.0,0.0,0.0,0.0,0.0,0.0,0.0,0.0,0.0,0.0,0.0,0.0,0.0,0.0,0.0,0.0,0.0,0.0,0.0,0.0,0.0,0.0,0.0,0.0,0.0,0.0,0.0,0.0,0.0,0.0,0.0,0.0,0.0,0.0,0.0,0.0,0.0,0.0,0.0,0.0,0.0,0.0,0.0,0.0,0.0,0.0,0.0,0.0,0.0,0.0,0.0],[0.0,0.0,0.0,0.0,0.0,0.0,0.0,0.0,0.0,0.0,0.0,0.0,0.0,0.0,0.0,0.0,0.0,0.0,0.0,0.0,0.0,0.0,0.0,0.0,0.0,0.0,0.0,0.0,0.0,0.0,0.0,0.0,0.0,0.0,0.0,0.0,0.0,0.0,0.0,0.0,0.0,0.0,0.0,0.0,0.0,0.0,0.0,0.0,0.0,0.0,0.0,0.0,0.0,0.0,0.0,0.06,0.99,1.0,1.0,1.0,1.0,1.0,0.99,0.0,0.0,0.0,0.0,0.0,0.0,0.0,0.0,0.0,0.0,0.0,0.0,0.0,0.0,0.0,0.0,0.0,0.0,0.0,0.0,0.0,0.0,0.0,0.0,0.0,0.0,0.0,0.0,0.0,0.0,0.0,0.0,0.0,0.0,0.0,0.0,0.0,0.0,0.0,0.0,0.0,0.0,0.0,0.0,0.0,0.0,0.0,0.0,0.0,0.0,0.0,0.0,0.0,0.0,0.0,0.0,0.0,0.0,0.0,0.0,0.0,0.0,0.0,0.0,0.0,0.0,0.0,0.0,0.0,0.0,0.0,0.0,0.0,0.0,0.0,0.0,0.0,0.0,0.0,0.0,0.0,0.0,0.0,0.0,0.0,0.0,0.0,0.0,0.0,0.0,0.0,0.0,0.0,0.0,0.0,0.0,0.0,0.0,0.0,0.0,0.0,0.0,0.0,0.0,0.0,0.0,0.0,0.0,0.0,0.0,0.0,0.0,0.0,0.0,0.0,0.0,0.0,0.0,0.0,0.0,0.0,0.0,0.0,0.0,0.0,0.0,0.0,0.0,0.0,0.0,0.0,0.0,0.0,0.0,0.0,0.0,0.0,0.0,0.0,0.0,0.0,0.0,0.0],[0.0,0.0,0.0,0.0,0.0,0.0,0.0,0.0,0.0,0.0,0.0,0.0,0.0,0.0,0.0,0.0,0.0,0.0,0.0,0.0,0.0,0.0,0.0,0.0,0.0,0.0,0.0,0.0,0.0,0.0,0.0,0.0,0.0,0.0,0.0,0.0,0.0,0.0,0.0,0.0,0.0,0.0,0.0,0.0,0.0,0.0,0.0,0.0,0.0,0.0,0.0,0.0,0.0,0.0,0.0,0.0,0.0,1.0,1.0,1.0,1.0,1.0,1.0,0.02,0.0,0.0,0.0,0.0,0.0,0.0,0.0,0.0,0.0,0.0,0.0,0.0,0.0,0.0,0.0,0.0,0.0,0.0,0.0,0.0,0.0,0.0,0.0,0.0,0.0,0.0,0.0,0.0,0.0,0.0,0.0,0.0,0.0,0.0,0.0,0.0,0.0,0.0,0.0,0.0,0.0,0.0,0.0,0.0,0.0,0.0,0.0,0.0,0.0,0.0,0.0,0.0,0.0,0.0,0.0,0.0,0.0,0.0,0.0,0.0,0.0,0.0,0.0,0.0,0.0,0.0,0.0,0.0,0.0,0.0,0.0,0.0,0.0,0.0,0.0,0.0,0.0,0.0,0.0,0.0,0.0,0.0,0.0,0.0,0.0,0.0,0.0,0.0,0.0,0.0,0.0,0.0,0.0,0.0,0.0,0.0,0.0,0.0,0.0,0.0,0.0,0.0,0.0,0.0,0.0,0.0,0.0,0.0,0.0,0.0,0.0,0.0,0.0,0.0,0.0,0.0,0.0,0.0,0.0,0.0,0.0,0.0,0.0,0.0,0.0,0.0,0.0,0.0,0.0,0.0,0.0,0.0,0.0,0.0,0.0,0.0,0.0,0.0,0.0,0.0,0.0,0.0],[0.0,0.0,0.0,0.0,0.0,0.0,0.0,0.0,0.0,0.0,0.0,0.0,0.0,0.0,0.0,0.0,0.0,0.0,0.0,0.0,0.0,0.0,0.0,0.0,0.0,0.0,0.0,0.0,0.0,0.0,0.0,0.0,0.0,0.0,0.0,0.0,0.0,0.0,0.0,0.0,0.0,0.0,0.0,0.0,0.0,0.0,0.0,0.0,0.0,0.0,0.0,0.0,0.0,0.0,0.0,0.0,0.0,0.0,0.98,0.98,0.99,1.0,1.0,1.0,0.91,0.0,0.98,0.95,0.0,0.0,0.0,0.75,0.0,0.0,0.01,0.0,0.0,0.0,0.0,0.0,0.0,0.0,0.0,0.0,0.0,0.0,0.0,0.0,0.0,0.0,0.0,0.0,0.0,0.0,0.0,0.0,0.0,0.0,0.0,0.0,0.0,0.0,0.0,0.0,0.0,0.0,0.0,0.0,0.0,0.0,0.0,0.0,0.0,0.0,0.0,0.0,0.0,0.0,0.0,0.0,0.0,0.0,0.0,0.0,0.0,0.0,0.0,0.0,0.0,0.0,0.0,0.0,0.0,0.0,0.0,0.0,0.0,0.0,0.0,0.0,0.0,0.0,0.0,0.0,0.0,0.0,0.0,0.0,0.0,0.0,0.0,0.0,0.0,0.0,0.0,0.0,0.0,0.0,0.0,0.0,0.0,0.0,0.0,0.0,0.0,0.0,0.0,0.0,0.0,0.0,0.0,0.0,0.0,0.0,0.0,0.0,0.0,0.0,0.0,0.0,0.0,0.0,0.0,0.0,0.0,0.0,0.0,0.0,0.0,0.0,0.0,0.0,0.0,0.0,0.0,0.0,0.0,0.0,0.0,0.0,0.0,0.0,0.0,0.0,0.0,0.0],[0.0,0.0,0.0,0.0,0.0,0.0,0.0,0.0,0.0,0.0,0.0,0.0,0.0,0.0,0.0,0.0,0.0,0.0,0.0,0.0,0.0,0.0,0.0,0.0,0.0,0.0,0.0,0.0,0.0,0.0,0.0,0.0,0.0,0.0,0.0,0.0,0.0,0.0,0.0,0.0,0.0,0.0,0.0,0.0,0.0,0.0,0.0,0.0,0.0,0.0,0.0,0.0,0.0,0.0,0.0,0.0,0.0,0.0,0.0,0.0,0.0,0.02,1.0,1.0,1.0,1.0,1.0,0.83,0.0,0.0,0.0,0.0,0.0,0.0,0.0,0.0,0.0,0.0,0.0,0.0,0.0,0.0,0.0,0.0,0.0,0.0,0.0,0.0,0.0,0.0,0.0,0.0,0.0,0.0,0.0,0.0,0.0,0.0,0.0,0.0,0.0,0.0,0.0,0.0,0.0,0.0,0.0,0.0,0.0,0.0,0.0,0.0,0.0,0.0,0.0,0.0,0.0,0.0,0.0,0.0,0.0,0.0,0.0,0.0,0.0,0.0,0.0,0.0,0.0,0.0,0.0,0.0,0.0,0.0,0.0,0.0,0.0,0.0,0.0,0.0,0.0,0.0,0.0,0.0,0.0,0.0,0.0,0.0,0.0,0.0,0.0,0.0,0.0,0.0,0.0,0.0,0.0,0.0,0.0,0.0,0.0,0.0,0.0,0.0,0.0,0.0,0.0,0.0,0.0,0.0,0.0,0.0,0.0,0.0,0.0,0.0,0.0,0.0,0.0,0.0,0.0,0.0,0.0,0.0,0.0,0.0,0.0,0.0,0.0,0.0,0.0,0.0,0.0,0.0,0.0,0.0,0.0,0.0,0.0,0.0,0.0,0.0,0.0,0.0,0.0,0.0],[0.0,0.0,0.0,0.0,0.0,0.0,0.0,0.0,0.0,0.0,0.0,0.0,0.0,0.0,0.0,0.0,0.0,0.0,0.0,0.0,0.0,0.0,0.0,0.0,0.0,0.0,0.0,0.0,0.0,0.0,0.0,0.0,0.0,0.0,0.0,0.0,0.0,0.0,0.0,0.0,0.0,0.0,0.0,0.0,0.0,0.0,0.0,0.0,0.0,0.0,0.0,0.0,0.0,0.0,0.0,0.0,0.0,0.0,0.0,0.0,0.0,0.0,0.91,1.0,1.0,1.0,1.0,0.99,0.0,0.0,0.0,0.0,0.0,0.0,0.0,0.0,0.0,0.0,0.0,0.0,0.0,0.0,0.0,0.0,0.0,0.01,0.01,0.01,0.01,0.0,0.0,0.0,0.0,0.0,0.0,0.0,0.0,0.0,0.0,0.0,0.0,0.0,0.0,0.0,0.0,0.0,0.0,0.0,0.0,0.0,0.0,0.0,0.0,0.0,0.0,0.0,0.0,0.0,0.0,0.0,0.0,0.0,0.0,0.0,0.0,0.0,0.0,0.0,0.0,0.0,0.0,0.0,0.0,0.0,0.0,0.0,0.0,0.0,0.0,0.0,0.0,0.0,0.0,0.0,0.0,0.0,0.0,0.0,0.0,0.0,0.0,0.0,0.0,0.0,0.0,0.0,0.0,0.0,0.0,0.0,0.0,0.0,0.0,0.0,0.0,0.0,0.0,0.0,0.0,0.0,0.0,0.0,0.0,0.0,0.0,0.0,0.0,0.0,0.0,0.0,0.0,0.0,0.0,0.0,0.0,0.0,0.0,0.0,0.0,0.0,0.0,0.0,0.0,0.0,0.0,0.01,0.0,0.0,0.0,0.0,0.0,0.0,0.0,0.0,0.0,0.0],[0.0,0.0,0.0,0.0,0.0,0.0,0.0,0.0,0.0,0.0,0.0,0.0,0.0,0.0,0.0,0.0,0.0,0.0,0.0,0.0,0.0,0.0,0.0,0.0,0.0,0.0,0.0,0.0,0.0,0.0,0.0,0.0,0.0,0.0,0.0,0.0,0.0,0.0,0.0,0.0,0.0,0.0,0.0,0.0,0.0,0.0,0.0,0.0,0.0,0.0,0.0,0.0,0.0,0.0,0.0,0.0,0.0,0.0,0.0,0.0,0.0,0.0,0.0,1.0,1.0,1.0,1.0,1.0,0.01,0.0,0.0,0.0,0.0,0.0,0.0,0.0,0.0,0.0,0.0,0.0,0.0,0.0,0.0,0.0,0.0,0.0,0.0,0.0,0.0,0.0,0.0,0.0,0.0,0.0,0.0,0.0,0.0,0.0,0.0,0.0,0.0,0.0,0.0,0.0,0.0,0.0,0.0,0.0,0.0,0.0,0.0,0.0,0.0,0.0,0.0,0.0,0.0,0.0,0.0,0.0,0.0,0.0,0.0,0.0,0.0,0.0,0.0,0.0,0.0,0.0,0.0,0.0,0.0,0.0,0.0,0.0,0.0,0.0,0.0,0.0,0.0,0.0,0.0,0.0,0.0,0.0,0.0,0.0,0.0,0.0,0.0,0.0,0.0,0.0,0.0,0.0,0.0,0.0,0.0,0.0,0.0,0.0,0.0,0.0,0.0,0.0,0.0,0.0,0.0,0.0,0.0,0.0,0.0,0.0,0.0,0.0,0.0,0.0,0.0,0.0,0.0,0.0,0.0,0.0,0.0,0.0,0.0,0.0,0.0,0.0,0.0,0.0,0.0,0.0,0.0,0.0,0.0,0.0,0.0,0.0,0.0,0.0,0.0,0.0,0.0,0.0],[0.0,0.0,0.0,0.0,0.0,0.0,0.0,0.0,0.0,0.0,0.0,0.0,0.0,0.0,0.0,0.0,0.0,0.0,0.0,0.0,0.0,0.0,0.0,0.0,0.0,0.0,0.0,0.0,0.0,0.0,0.0,0.0,0.0,0.0,0.0,0.0,0.0,0.0,0.0,0.0,0.0,0.0,0.0,0.0,0.0,0.0,0.0,0.0,0.0,0.0,0.0,0.0,0.0,0.0,0.0,0.0,0.0,0.0,0.0,0.0,0.0,0.0,0.98,1.0,1.0,1.0,1.0,1.0,0.99,0.0,0.0,0.15,0.0,0.0,0.01,0.0,0.0,0.0,0.0,0.0,0.0,0.0,0.0,0.0,0.0,0.0,0.0,0.0,0.0,0.0,0.0,0.0,0.0,0.0,0.0,0.0,0.0,0.0,0.0,0.0,0.0,0.0,0.0,0.0,0.0,0.0,0.0,0.0,0.0,0.0,0.0,0.0,0.0,0.0,0.0,0.0,0.0,0.0,0.0,0.0,0.0,0.0,0.0,0.0,0.0,0.0,0.0,0.0,0.0,0.0,0.0,0.0,0.0,0.0,0.0,0.0,0.0,0.0,0.0,0.0,0.0,0.0,0.0,0.0,0.0,0.0,0.0,0.0,0.0,0.0,0.0,0.0,0.0,0.0,0.0,0.0,0.0,0.0,0.0,0.0,0.0,0.0,0.0,0.0,0.0,0.0,0.0,0.0,0.0,0.0,0.0,0.0,0.0,0.0,0.0,0.0,0.0,0.0,0.0,0.0,0.0,0.0,0.0,0.0,0.0,0.0,0.0,0.0,0.0,0.0,0.0,0.0,0.0,0.0,0.0,0.0,0.0,0.0,0.0,0.0,0.0,0.0,0.0,0.0,0.0,0.0],[0.0,0.0,0.0,0.0,0.0,0.0,0.0,0.0,0.0,0.0,0.0,0.0,0.0,0.0,0.0,0.0,0.0,0.0,0.0,0.0,0.0,0.0,0.0,0.0,0.0,0.0,0.0,0.0,0.0,0.0,0.0,0.0,0.0,0.0,0.0,0.0,0.0,0.0,0.0,0.0,0.0,0.0,0.0,0.0,0.0,0.0,0.0,0.0,0.0,0.0,0.0,0.0,0.0,0.0,0.0,0.0,0.0,0.0,0.0,0.62,0.0,0.0,0.95,0.83,0.99,1.0,1.0,1.0,1.0,0.01,0.0,0.95,0.31,0.03,0.04,0.01,0.0,0.0,0.0,0.01,0.0,0.0,0.0,0.01,0.0,0.0,0.0,0.01,0.01,0.0,0.0,0.0,0.0,0.0,0.0,0.0,0.0,0.0,0.0,0.0,0.0,0.0,0.0,0.0,0.0,0.0,0.0,0.0,0.0,0.0,0.0,0.0,0.0,0.0,0.0,0.0,0.0,0.0,0.0,0.0,0.0,0.0,0.0,0.0,0.0,0.0,0.0,0.0,0.0,0.0,0.0,0.0,0.0,0.0,0.0,0.0,0.0,0.0,0.0,0.0,0.0,0.0,0.0,0.0,0.0,0.0,0.0,0.0,0.0,0.0,0.0,0.0,0.0,0.0,0.0,0.0,0.0,0.0,0.0,0.0,0.0,0.0,0.0,0.0,0.0,0.0,0.0,0.0,0.0,0.0,0.0,0.0,0.0,0.0,0.0,0.0,0.0,0.0,0.0,0.0,0.0,0.0,0.0,0.0,0.0,0.0,0.0,0.0,0.0,0.0,0.0,0.0,0.0,0.0,0.0,0.0,0.0,0.0,0.0,0.0,0.0,0.0,0.0,0.0,0.0,0.0],[0.0,0.0,0.0,0.0,0.0,0.0,0.0,0.0,0.0,0.0,0.0,0.0,0.0,0.0,0.0,0.0,0.0,0.0,0.0,0.0,0.0,0.0,0.0,0.0,0.0,0.0,0.0,0.0,0.0,0.0,0.0,0.0,0.0,0.0,0.0,0.0,0.0,0.0,0.0,0.0,0.0,0.0,0.0,0.0,0.0,0.0,0.0,0.0,0.0,0.0,0.0,0.0,0.0,0.0,0.0,0.0,0.0,0.0,0.0,0.0,0.0,0.0,0.0,0.0,0.0,0.01,0.99,1.0,1.0,1.0,1.0,0.98,0.71,0.02,0.03,0.01,0.0,0.0,0.0,0.0,0.0,0.0,0.0,0.0,0.0,0.0,0.0,0.0,0.0,0.0,0.0,0.0,0.0,0.0,0.0,0.0,0.0,0.0,0.0,0.0,0.0,0.0,0.0,0.0,0.0,0.0,0.0,0.0,0.0,0.0,0.0,0.0,0.0,0.0,0.0,0.0,0.0,0.0,0.0,0.0,0.0,0.0,0.0,0.0,0.0,0.0,0.0,0.0,0.0,0.0,0.0,0.0,0.0,0.0,0.0,0.0,0.0,0.0,0.0,0.0,0.0,0.0,0.0,0.0,0.0,0.0,0.0,0.0,0.0,0.0,0.0,0.0,0.0,0.0,0.0,0.0,0.0,0.0,0.0,0.0,0.0,0.0,0.0,0.0,0.0,0.0,0.0,0.0,0.0,0.0,0.0,0.0,0.0,0.0,0.0,0.0,0.0,0.0,0.0,0.0,0.0,0.0,0.0,0.0,0.0,0.0,0.0,0.0,0.0,0.0,0.0,0.0,0.0,0.0,0.0,0.0,0.0,0.0,0.0,0.0,0.0,0.0,0.0,0.0,0.0,0.0],[0.0,0.0,0.0,0.0,0.0,0.0,0.0,0.0,0.0,0.0,0.0,0.0,0.0,0.0,0.0,0.0,0.0,0.0,0.0,0.0,0.0,0.0,0.0,0.0,0.0,0.0,0.0,0.0,0.0,0.0,0.0,0.0,0.0,0.0,0.0,0.0,0.0,0.0,0.0,0.0,0.0,0.0,0.0,0.0,0.0,0.0,0.0,0.0,0.0,0.0,0.0,0.0,0.0,0.0,0.0,0.0,0.0,0.0,0.0,0.0,0.0,0.0,0.0,0.0,0.0,0.0,0.0,0.01,1.0,1.0,1.0,0.99,0.87,0.11,0.08,0.19,0.01,0.01,0.01,0.01,0.01,0.01,0.01,0.01,0.01,0.01,0.01,0.01,0.0,0.01,0.0,0.0,0.01,0.0,0.0,0.0,0.0,0.0,0.0,0.0,0.0,0.0,0.0,0.0,0.0,0.0,0.0,0.0,0.0,0.0,0.0,0.0,0.0,0.0,0.0,0.0,0.0,0.0,0.0,0.0,0.0,0.0,0.0,0.0,0.0,0.0,0.0,0.0,0.0,0.0,0.0,0.0,0.0,0.0,0.0,0.0,0.0,0.0,0.0,0.0,0.0,0.0,0.0,0.0,0.0,0.0,0.0,0.0,0.0,0.0,0.0,0.0,0.0,0.0,0.0,0.0,0.0,0.0,0.0,0.0,0.0,0.0,0.0,0.0,0.0,0.0,0.0,0.0,0.0,0.0,0.0,0.0,0.0,0.0,0.0,0.0,0.0,0.0,0.0,0.0,0.0,0.0,0.0,0.0,0.0,0.0,0.0,0.0,0.0,0.0,0.0,0.0,0.0,0.0,0.0,0.0,0.0,0.0,0.0,0.0,0.0,0.0,0.0,0.0,0.0,0.0],[0.0,0.0,0.0,0.0,0.0,0.0,0.0,0.0,0.0,0.0,0.0,0.0,0.0,0.0,0.0,0.0,0.0,0.0,0.0,0.0,0.0,0.0,0.0,0.0,0.0,0.0,0.0,0.0,0.0,0.0,0.0,0.0,0.0,0.0,0.0,0.0,0.0,0.0,0.0,0.0,0.0,0.0,0.0,0.0,0.0,0.0,0.0,0.0,0.0,0.0,0.0,0.0,0.0,0.0,0.0,0.0,0.0,0.0,0.0,0.0,0.0,0.0,0.0,0.0,0.0,0.0,0.0,0.0,1.0,1.0,1.0,1.0,0.94,0.16,0.08,0.39,0.02,0.02,0.01,0.0,0.03,0.01,0.01,0.01,0.01,0.01,0.0,0.01,0.0,0.0,0.0,0.0,0.0,0.0,0.0,0.0,0.0,0.0,0.0,0.0,0.0,0.0,0.0,0.0,0.0,0.0,0.0,0.0,0.0,0.0,0.0,0.0,0.0,0.0,0.0,0.0,0.0,0.0,0.0,0.0,0.0,0.0,0.0,0.0,0.0,0.0,0.0,0.0,0.0,0.0,0.0,0.0,0.0,0.0,0.0,0.0,0.0,0.0,0.0,0.0,0.0,0.0,0.0,0.0,0.0,0.0,0.0,0.0,0.0,0.0,0.0,0.0,0.0,0.0,0.0,0.0,0.0,0.0,0.0,0.0,0.0,0.0,0.0,0.0,0.0,0.0,0.0,0.0,0.0,0.0,0.0,0.0,0.0,0.0,0.0,0.0,0.0,0.0,0.0,0.0,0.0,0.0,0.0,0.0,0.0,0.0,0.0,0.0,0.0,0.0,0.0,0.0,0.0,0.0,0.0,0.0,0.0,0.0,0.0,0.0,0.0,0.0,0.0,0.0,0.0,0.0],[0.0,0.0,0.0,0.0,0.0,0.0,0.0,0.0,0.0,0.0,0.0,0.0,0.0,0.0,0.0,0.0,0.0,0.0,0.0,0.0,0.0,0.0,0.0,0.0,0.0,0.0,0.0,0.0,0.0,0.0,0.0,0.0,0.0,0.0,0.0,0.0,0.0,0.0,0.0,0.0,0.0,0.0,0.0,0.0,0.0,0.0,0.0,0.0,0.0,0.0,0.0,0.0,0.0,0.0,0.0,0.0,0.0,0.0,0.11,0.62,0.0,0.0,0.75,0.0,0.0,0.0,0.15,0.95,0.98,0.99,1.0,1.0,1.0,0.49,0.16,0.27,0.05,0.03,0.0,0.01,0.01,0.01,0.01,0.01,0.0,0.0,0.0,0.01,0.0,0.0,0.0,0.0,0.0,0.0,0.0,0.0,0.0,0.0,0.0,0.0,0.0,0.0,0.0,0.0,0.0,0.0,0.0,0.0,0.0,0.0,0.0,0.0,0.0,0.0,0.0,0.0,0.0,0.0,0.0,0.0,0.0,0.0,0.0,0.0,0.0,0.0,0.0,0.0,0.0,0.0,0.0,0.0,0.0,0.0,0.0,0.0,0.0,0.0,0.0,0.0,0.0,0.0,0.0,0.0,0.0,0.0,0.0,0.0,0.0,0.0,0.0,0.0,0.0,0.0,0.0,0.0,0.0,0.0,0.0,0.0,0.0,0.0,0.0,0.0,0.0,0.0,0.0,0.0,0.0,0.0,0.0,0.0,0.0,0.0,0.0,0.0,0.0,0.0,0.0,0.0,0.0,0.0,0.0,0.0,0.0,0.0,0.0,0.0,0.0,0.0,0.0,0.0,0.0,0.0,0.0,0.0,0.0,0.0,0.0,0.0,0.0,0.0,0.0,0.0,0.0,0.0],[0.0,0.0,0.0,0.0,0.0,0.0,0.0,0.0,0.0,0.0,0.0,0.0,0.0,0.0,0.0,0.0,0.0,0.0,0.0,0.0,0.0,0.0,0.0,0.0,0.0,0.0,0.0,0.0,0.0,0.0,0.0,0.0,0.0,0.0,0.0,0.0,0.0,0.0,0.0,0.0,0.0,0.0,0.0,0.0,0.0,0.0,0.0,0.0,0.0,0.0,0.0,0.0,0.0,0.0,0.0,0.01,0.0,0.0,0.0,0.03,0.0,0.0,0.0,0.0,0.0,0.0,0.0,0.31,0.71,0.87,0.94,1.0,1.0,1.0,0.9,0.53,0.12,0.01,0.01,0.03,0.02,0.01,0.01,0.02,0.0,0.0,0.0,0.01,0.01,0.0,0.0,0.0,0.0,0.0,0.0,0.0,0.0,0.0,0.0,0.0,0.0,0.0,0.0,0.0,0.0,0.0,0.0,0.0,0.0,0.0,0.0,0.0,0.0,0.0,0.0,0.0,0.0,0.0,0.0,0.0,0.0,0.0,0.0,0.0,0.0,0.0,0.0,0.0,0.0,0.0,0.0,0.0,0.0,0.0,0.0,0.0,0.0,0.0,0.0,0.0,0.0,0.0,0.0,0.0,0.0,0.0,0.0,0.0,0.0,0.0,0.0,0.0,0.0,0.0,0.0,0.0,0.0,0.0,0.0,0.0,0.0,0.0,0.0,0.0,0.0,0.0,0.0,0.0,0.0,0.0,0.0,0.0,0.0,0.0,0.0,0.0,0.0,0.0,0.0,0.0,0.0,0.0,0.0,0.0,0.0,0.0,0.0,0.0,0.0,0.0,0.0,0.0,0.0,0.0,0.0,0.0,0.0,0.0,0.0,0.0,0.0,0.0,0.0,0.0,0.0,0.0],[0.0,0.0,0.0,0.0,0.0,0.0,0.0,0.0,0.0,0.0,0.0,0.0,0.0,0.0,0.0,0.0,0.0,0.0,0.0,0.0,0.0,0.0,0.0,0.0,0.0,0.0,0.0,0.0,0.0,0.0,0.0,0.0,0.0,0.0,0.0,0.0,0.0,0.0,0.0,0.0,0.0,0.0,0.0,0.0,0.0,0.0,0.0,0.01,0.01,0.01,0.08,0.01,0.03,0.0,0.0,0.28,0.01,0.0,0.02,0.09,0.0,0.0,0.0,0.0,0.0,0.0,0.0,0.03,0.02,0.11,0.16,0.49,1.0,1.0,1.0,0.76,0.5,0.04,0.03,0.25,0.06,0.05,0.02,0.06,0.0,0.01,0.0,0.01,0.0,0.0,0.0,0.0,0.0,0.0,0.0,0.0,0.0,0.0,0.0,0.0,0.0,0.0,0.0,0.0,0.0,0.0,0.0,0.0,0.0,0.0,0.0,0.0,0.0,0.0,0.0,0.0,0.0,0.0,0.0,0.0,0.0,0.0,0.0,0.0,0.0,0.0,0.0,0.0,0.0,0.0,0.0,0.0,0.0,0.0,0.0,0.0,0.0,0.0,0.0,0.0,0.0,0.0,0.0,0.0,0.0,0.0,0.0,0.0,0.0,0.0,0.0,0.0,0.0,0.0,0.0,0.0,0.0,0.0,0.0,0.0,0.0,0.0,0.0,0.0,0.0,0.0,0.0,0.0,0.0,0.0,0.0,0.0,0.0,0.0,0.0,0.0,0.0,0.0,0.0,0.0,0.0,0.0,0.0,0.0,0.0,0.0,0.0,0.0,0.0,0.0,0.0,0.0,0.0,0.0,0.0,0.0,0.0,0.0,0.0,0.0,0.0,0.0,0.0,0.0,0.0,0.0],[0.0,0.0,0.0,0.0,0.0,0.0,0.0,0.0,0.0,0.0,0.0,0.0,0.0,0.0,0.0,0.0,0.0,0.0,0.0,0.0,0.0,0.0,0.0,0.0,0.0,0.0,0.0,0.0,0.0,0.0,0.0,0.0,0.0,0.0,0.0,0.0,0.0,0.0,0.0,0.0,0.0,0.0,0.0,0.0,0.0,0.0,0.0,0.01,0.01,0.0,0.01,0.0,0.0,0.0,0.0,0.01,0.0,0.0,0.01,0.02,0.0,0.0,0.01,0.0,0.0,0.0,0.01,0.04,0.03,0.08,0.08,0.16,0.9,1.0,1.0,1.0,0.83,0.04,0.04,0.44,0.2,0.02,0.01,0.16,0.0,0.0,0.0,0.01,0.0,0.0,0.0,0.0,0.0,0.0,0.0,0.0,0.0,0.0,0.0,0.0,0.0,0.0,0.0,0.0,0.0,0.0,0.0,0.0,0.0,0.0,0.0,0.0,0.0,0.0,0.0,0.0,0.0,0.0,0.0,0.0,0.0,0.0,0.0,0.0,0.0,0.0,0.0,0.0,0.0,0.0,0.0,0.0,0.0,0.0,0.0,0.0,0.0,0.0,0.0,0.0,0.0,0.0,0.0,0.0,0.0,0.0,0.0,0.0,0.0,0.0,0.0,0.0,0.0,0.0,0.0,0.0,0.0,0.0,0.0,0.0,0.0,0.0,0.0,0.0,0.0,0.0,0.0,0.0,0.0,0.0,0.0,0.0,0.0,0.0,0.0,0.0,0.0,0.0,0.0,0.0,0.0,0.0,0.0,0.0,0.0,0.0,0.0,0.0,0.0,0.0,0.0,0.0,0.0,0.0,0.0,0.0,0.0,0.0,0.0,0.0,0.0,0.0,0.0,0.0,0.0,0.0],[0.0,0.0,0.0,0.0,0.0,0.0,0.0,0.0,0.0,0.0,0.0,0.0,0.0,0.0,0.0,0.0,0.0,0.0,0.0,0.0,0.0,0.0,0.0,0.0,0.0,0.0,0.0,0.0,0.0,0.0,0.0,0.0,0.0,0.0,0.0,0.0,0.0,0.0,0.0,0.0,0.0,0.0,0.0,0.0,0.0,0.0,0.01,0.03,0.03,0.01,0.02,0.01,0.02,0.0,0.01,0.05,0.01,0.0,0.02,0.03,0.0,0.0,0.0,0.0,0.0,0.0,0.0,0.01,0.01,0.19,0.39,0.27,0.53,0.76,1.0,1.0,1.0,0.52,0.04,0.38,0.38,0.01,0.01,0.02,0.0,0.0,0.0,0.0,0.0,0.0,0.0,0.0,0.0,0.0,0.0,0.0,0.0,0.0,0.0,0.0,0.0,0.0,0.0,0.0,0.0,0.0,0.0,0.0,0.0,0.0,0.0,0.0,0.0,0.0,0.0,0.0,0.0,0.0,0.0,0.0,0.0,0.0,0.0,0.0,0.0,0.0,0.0,0.0,0.0,0.0,0.0,0.0,0.0,0.0,0.0,0.0,0.0,0.0,0.0,0.0,0.0,0.0,0.0,0.0,0.0,0.0,0.0,0.0,0.0,0.0,0.0,0.0,0.0,0.0,0.0,0.0,0.0,0.0,0.0,0.0,0.0,0.0,0.0,0.0,0.0,0.0,0.0,0.0,0.0,0.0,0.0,0.0,0.0,0.0,0.0,0.0,0.0,0.0,0.0,0.0,0.0,0.0,0.0,0.0,0.0,0.0,0.0,0.0,0.0,0.0,0.0,0.0,0.0,0.0,0.0,0.0,0.0,0.0,0.0,0.0,0.0,0.0,0.0,0.0,0.0,0.0],[0.0,0.0,0.0,0.0,0.0,0.0,0.0,0.0,0.0,0.0,0.0,0.0,0.0,0.0,0.0,0.0,0.0,0.0,0.0,0.0,0.0,0.0,0.0,0.0,0.0,0.0,0.0,0.0,0.0,0.0,0.0,0.0,0.0,0.0,0.0,0.0,0.0,0.0,0.0,0.0,0.0,0.0,0.0,0.0,0.0,0.0,0.0,0.02,0.02,0.01,0.11,0.02,0.02,0.0,0.01,0.13,0.01,0.0,0.02,0.02,0.0,0.0,0.0,0.0,0.0,0.0,0.0,0.0,0.0,0.01,0.02,0.05,0.12,0.5,0.83,1.0,1.0,1.0,0.96,0.88,0.61,0.04,0.01,0.0,0.0,0.0,0.0,0.0,0.0,0.0,0.0,0.0,0.0,0.0,0.0,0.0,0.0,0.0,0.0,0.0,0.0,0.0,0.0,0.0,0.0,0.0,0.0,0.0,0.0,0.0,0.0,0.0,0.0,0.0,0.0,0.0,0.0,0.0,0.0,0.0,0.0,0.0,0.0,0.0,0.0,0.0,0.0,0.0,0.0,0.0,0.0,0.0,0.0,0.0,0.0,0.0,0.0,0.0,0.0,0.0,0.0,0.0,0.0,0.0,0.0,0.0,0.0,0.0,0.0,0.0,0.0,0.0,0.0,0.0,0.0,0.0,0.0,0.0,0.0,0.0,0.0,0.0,0.0,0.0,0.0,0.0,0.0,0.0,0.0,0.0,0.0,0.0,0.0,0.0,0.0,0.0,0.0,0.0,0.0,0.0,0.0,0.0,0.0,0.0,0.0,0.0,0.0,0.0,0.0,0.0,0.0,0.0,0.0,0.0,0.0,0.0,0.0,0.0,0.0,0.0,0.0,0.0,0.0,0.0,0.0,0.0],[0.0,0.0,0.0,0.0,0.0,0.0,0.0,0.0,0.0,0.0,0.0,0.0,0.0,0.0,0.0,0.0,0.0,0.0,0.0,0.0,0.0,0.0,0.0,0.0,0.0,0.0,0.0,0.0,0.0,0.0,0.0,0.0,0.0,0.0,0.0,0.0,0.0,0.0,0.0,0.0,0.0,0.0,0.0,0.0,0.0,0.01,0.01,0.06,0.06,0.04,0.16,0.08,0.1,0.0,0.06,0.23,0.02,0.0,0.1,0.05,0.0,0.0,0.0,0.0,0.0,0.0,0.0,0.0,0.0,0.01,0.02,0.03,0.01,0.04,0.04,0.52,1.0,1.0,1.0,0.83,0.77,0.53,0.02,0.0,0.0,0.0,0.0,0.0,0.0,0.0,0.0,0.0,0.0,0.0,0.0,0.0,0.0,0.0,0.0,0.0,0.0,0.0,0.0,0.0,0.0,0.0,0.0,0.0,0.0,0.0,0.0,0.0,0.0,0.0,0.0,0.0,0.0,0.0,0.0,0.0,0.0,0.0,0.0,0.0,0.0,0.0,0.0,0.0,0.0,0.0,0.0,0.0,0.0,0.0,0.0,0.0,0.0,0.0,0.0,0.0,0.0,0.0,0.0,0.0,0.0,0.0,0.0,0.0,0.0,0.0,0.0,0.0,0.0,0.0,0.0,0.0,0.0,0.0,0.0,0.0,0.0,0.0,0.0,0.0,0.0,0.0,0.0,0.0,0.0,0.0,0.0,0.0,0.0,0.0,0.0,0.0,0.0,0.0,0.0,0.0,0.0,0.0,0.0,0.0,0.0,0.0,0.0,0.0,0.0,0.0,0.0,0.0,0.0,0.0,0.0,0.0,0.0,0.0,0.0,0.0,0.0,0.0,0.0,0.0,0.0,0.0],[0.0,0.0,0.0,0.0,0.0,0.0,0.0,0.0,0.0,0.0,0.0,0.0,0.0,0.0,0.0,0.0,0.0,0.0,0.0,0.0,0.0,0.0,0.0,0.0,0.0,0.0,0.0,0.0,0.0,0.0,0.0,0.0,0.0,0.0,0.0,0.0,0.0,0.0,0.0,0.0,0.0,0.01,0.0,0.01,0.0,0.01,0.01,0.06,0.08,0.06,0.23,0.11,0.15,0.0,0.02,0.2,0.01,0.0,0.01,0.01,0.0,0.0,0.0,0.0,0.0,0.0,0.0,0.0,0.0,0.01,0.01,0.0,0.01,0.03,0.04,0.04,0.96,1.0,1.0,1.0,0.9,0.62,0.57,0.0,0.0,0.0,0.0,0.0,0.0,0.0,0.0,0.0,0.0,0.0,0.0,0.0,0.0,0.0,0.0,0.0,0.0,0.0,0.0,0.0,0.0,0.0,0.0,0.0,0.0,0.0,0.0,0.0,0.0,0.0,0.0,0.0,0.0,0.0,0.0,0.0,0.0,0.0,0.0,0.0,0.0,0.0,0.0,0.0,0.0,0.0,0.0,0.0,0.0,0.0,0.0,0.0,0.0,0.0,0.0,0.0,0.0,0.0,0.0,0.0,0.0,0.0,0.0,0.0,0.0,0.0,0.0,0.0,0.0,0.0,0.0,0.0,0.0,0.0,0.0,0.0,0.0,0.0,0.0,0.0,0.0,0.0,0.0,0.0,0.0,0.0,0.0,0.0,0.0,0.0,0.0,0.0,0.0,0.0,0.0,0.0,0.0,0.0,0.0,0.0,0.0,0.0,0.0,0.0,0.0,0.0,0.0,0.0,0.0,0.0,0.0,0.0,0.0,0.0,0.0,0.0,0.0,0.0,0.0,0.0,0.0,0.0],[0.0,0.0,0.0,0.0,0.0,0.0,0.0,0.0,0.0,0.0,0.0,0.0,0.0,0.0,0.0,0.0,0.0,0.0,0.0,0.0,0.0,0.0,0.0,0.0,0.0,0.0,0.0,0.0,0.0,0.0,0.0,0.0,0.0,0.0,0.0,0.0,0.0,0.0,0.0,0.0,0.0,0.01,0.0,0.01,0.0,0.01,0.0,0.03,0.04,0.02,0.12,0.02,0.01,0.0,0.0,0.02,0.0,0.0,0.0,0.0,0.0,0.0,0.0,0.0,0.0,0.0,0.0,0.01,0.0,0.01,0.0,0.01,0.03,0.25,0.44,0.38,0.88,0.83,1.0,1.0,1.0,0.92,0.72,0.57,0.0,0.0,0.0,0.0,0.0,0.0,0.0,0.0,0.0,0.0,0.0,0.0,0.0,0.0,0.0,0.0,0.0,0.0,0.0,0.0,0.0,0.0,0.0,0.0,0.0,0.0,0.0,0.0,0.0,0.0,0.0,0.0,0.0,0.0,0.0,0.0,0.0,0.0,0.0,0.0,0.0,0.0,0.0,0.0,0.0,0.0,0.0,0.0,0.0,0.0,0.0,0.0,0.0,0.0,0.0,0.0,0.0,0.0,0.0,0.0,0.0,0.0,0.0,0.0,0.0,0.0,0.0,0.0,0.0,0.0,0.0,0.0,0.0,0.0,0.0,0.0,0.0,0.0,0.0,0.0,0.0,0.0,0.0,0.0,0.0,0.0,0.0,0.0,0.0,0.0,0.0,0.0,0.0,0.0,0.0,0.0,0.0,0.0,0.0,0.0,0.0,0.0,0.0,0.0,0.0,0.0,0.0,0.0,0.0,0.0,0.0,0.0,0.0,0.0,0.0,0.0,0.0,0.0,0.0,0.0,0.0,0.0],[0.0,0.0,0.0,0.0,0.0,0.0,0.0,0.0,0.0,0.0,0.0,0.0,0.0,0.0,0.0,0.0,0.0,0.0,0.0,0.0,0.0,0.0,0.0,0.0,0.0,0.0,0.0,0.0,0.0,0.0,0.0,0.0,0.0,0.0,0.0,0.0,0.0,0.0,0.0,0.0,0.0,0.0,0.0,0.0,0.0,0.01,0.0,0.04,0.03,0.04,0.06,0.03,0.04,0.0,0.01,0.02,0.0,0.0,0.0,0.0,0.0,0.0,0.0,0.0,0.0,0.0,0.0,0.0,0.0,0.01,0.03,0.01,0.02,0.06,0.2,0.38,0.61,0.77,0.9,1.0,1.0,1.0,0.89,0.55,0.5,0.0,0.0,0.0,0.0,0.0,0.0,0.0,0.0,0.0,0.0,0.0,0.0,0.0,0.0,0.0,0.0,0.0,0.0,0.0,0.0,0.0,0.0,0.0,0.0,0.0,0.0,0.0,0.0,0.0,0.0,0.0,0.0,0.0,0.0,0.0,0.0,0.0,0.0,0.0,0.0,0.0,0.0,0.0,0.0,0.0,0.0,0.0,0.0,0.0,0.0,0.0,0.0,0.0,0.0,0.0,0.0,0.0,0.0,0.0,0.0,0.0,0.0,0.0,0.0,0.0,0.0,0.0,0.0,0.0,0.0,0.0,0.0,0.0,0.0,0.0,0.0,0.0,0.0,0.0,0.0,0.0,0.0,0.0,0.0,0.0,0.0,0.0,0.0,0.0,0.0,0.0,0.0,0.0,0.0,0.0,0.0,0.0,0.0,0.0,0.0,0.0,0.0,0.0,0.0,0.0,0.0,0.0,0.0,0.0,0.0,0.0,0.0,0.0,0.0,0.0,0.0,0.0,0.0,0.0,0.0,0.0],[0.0,0.0,0.0,0.0,0.0,0.0,0.0,0.0,0.0,0.0,0.0,0.0,0.0,0.0,0.0,0.0,0.0,0.0,0.0,0.0,0.0,0.0,0.0,0.0,0.0,0.0,0.0,0.0,0.0,0.0,0.0,0.0,0.0,0.0,0.0,0.0,0.0,0.0,0.0,0.0,0.0,0.0,0.0,0.01,0.0,0.02,0.01,0.1,0.1,0.06,0.13,0.08,0.05,0.0,0.08,0.17,0.0,0.0,0.09,0.02,0.0,0.0,0.0,0.0,0.0,0.0,0.0,0.0,0.0,0.01,0.01,0.01,0.01,0.05,0.02,0.01,0.04,0.53,0.62,0.92,1.0,1.0,1.0,0.91,0.64,0.47,0.01,0.0,0.0,0.0,0.0,0.0,0.0,0.0,0.0,0.0,0.0,0.0,0.0,0.0,0.0,0.0,0.0,0.0,0.0,0.0,0.0,0.0,0.0,0.0,0.0,0.0,0.0,0.0,0.0,0.0,0.0,0.0,0.0,0.0,0.0,0.0,0.0,0.0,0.0,0.0,0.0,0.0,0.0,0.0,0.0,0.0,0.0,0.0,0.0,0.0,0.0,0.0,0.0,0.0,0.0,0.0,0.0,0.0,0.0,0.0,0.0,0.0,0.0,0.0,0.0,0.0,0.0,0.0,0.0,0.0,0.0,0.0,0.0,0.0,0.0,0.0,0.0,0.0,0.0,0.0,0.0,0.0,0.0,0.0,0.0,0.0,0.0,0.0,0.0,0.0,0.0,0.0,0.0,0.0,0.0,0.0,0.0,0.0,0.0,0.0,0.0,0.0,0.0,0.0,0.0,0.0,0.0,0.0,0.0,0.0,0.0,0.0,0.0,0.0,0.0,0.0,0.0,0.0,0.0,0.0],[0.0,0.0,0.0,0.0,0.0,0.0,0.0,0.0,0.0,0.0,0.0,0.0,0.0,0.0,0.0,0.0,0.0,0.0,0.0,0.0,0.0,0.0,0.0,0.0,0.0,0.0,0.0,0.0,0.0,0.0,0.0,0.0,0.0,0.0,0.0,0.0,0.0,0.0,0.0,0.0,0.0,0.01,0.0,0.01,0.0,0.02,0.02,0.11,0.14,0.05,0.13,0.03,0.01,0.0,0.0,0.01,0.0,0.0,0.0,0.0,0.0,0.0,0.0,0.0,0.0,0.0,0.0,0.0,0.0,0.01,0.01,0.01,0.01,0.02,0.01,0.01,0.01,0.02,0.57,0.72,0.89,1.0,1.0,1.0,0.92,0.54,0.47,0.01,0.0,0.0,0.0,0.0,0.0,0.0,0.0,0.0,0.0,0.0,0.0,0.0,0.0,0.0,0.0,0.0,0.0,0.0,0.0,0.0,0.0,0.0,0.0,0.0,0.0,0.0,0.0,0.0,0.0,0.0,0.0,0.0,0.0,0.0,0.0,0.0,0.0,0.0,0.0,0.0,0.0,0.0,0.0,0.0,0.0,0.0,0.0,0.0,0.0,0.0,0.0,0.0,0.0,0.0,0.0,0.0,0.0,0.0,0.0,0.0,0.0,0.0,0.0,0.0,0.0,0.0,0.0,0.0,0.0,0.0,0.0,0.0,0.0,0.0,0.0,0.0,0.0,0.0,0.0,0.0,0.0,0.0,0.0,0.0,0.0,0.0,0.0,0.0,0.0,0.0,0.0,0.0,0.0,0.0,0.0,0.0,0.0,0.0,0.0,0.0,0.0,0.0,0.0,0.0,0.0,0.0,0.0,0.0,0.0,0.0,0.0,0.0,0.0,0.0,0.0,0.0,0.0,0.0],[0.0,0.0,0.0,0.0,0.0,0.0,0.0,0.0,0.0,0.0,0.0,0.0,0.0,0.0,0.0,0.0,0.0,0.0,0.0,0.0,0.0,0.0,0.0,0.0,0.0,0.0,0.0,0.0,0.0,0.0,0.0,0.0,0.0,0.0,0.0,0.0,0.0,0.0,0.0,0.0,0.0,0.0,0.0,0.01,0.0,0.03,0.03,0.06,0.06,0.01,0.02,0.01,0.0,0.0,0.0,0.01,0.0,0.0,0.0,0.0,0.0,0.0,0.0,0.0,0.0,0.0,0.0,0.01,0.0,0.01,0.01,0.01,0.02,0.06,0.16,0.02,0.0,0.0,0.0,0.57,0.55,0.91,1.0,1.0,1.0,0.9,0.57,0.59,0.02,0.0,0.0,0.0,0.0,0.0,0.0,0.0,0.0,0.0,0.0,0.0,0.0,0.0,0.0,0.0,0.0,0.0,0.0,0.0,0.0,0.0,0.0,0.0,0.0,0.0,0.0,0.0,0.0,0.0,0.0,0.0,0.0,0.0,0.0,0.0,0.0,0.0,0.0,0.0,0.0,0.0,0.0,0.0,0.0,0.0,0.0,0.0,0.0,0.0,0.0,0.0,0.0,0.0,0.0,0.0,0.0,0.0,0.0,0.0,0.0,0.0,0.0,0.0,0.0,0.0,0.0,0.0,0.0,0.0,0.0,0.0,0.0,0.0,0.0,0.0,0.0,0.0,0.0,0.0,0.0,0.0,0.0,0.0,0.0,0.0,0.0,0.0,0.0,0.0,0.0,0.0,0.0,0.0,0.0,0.0,0.0,0.0,0.0,0.0,0.0,0.0,0.0,0.0,0.0,0.0,0.0,0.0,0.0,0.0,0.0,0.0,0.0,0.0,0.0,0.0,0.0,0.0],[0.0,0.0,0.0,0.0,0.0,0.0,0.0,0.0,0.0,0.0,0.0,0.0,0.0,0.0,0.0,0.0,0.0,0.0,0.0,0.0,0.0,0.0,0.0,0.0,0.0,0.0,0.0,0.0,0.0,0.0,0.0,0.0,0.0,0.0,0.0,0.0,0.0,0.0,0.0,0.0,0.0,0.0,0.0,0.01,0.01,0.03,0.05,0.06,0.1,0.02,0.02,0.01,0.0,0.0,0.0,0.0,0.0,0.0,0.0,0.0,0.0,0.0,0.0,0.0,0.0,0.0,0.0,0.0,0.0,0.01,0.01,0.0,0.0,0.0,0.0,0.0,0.0,0.0,0.0,0.0,0.5,0.64,0.92,1.0,1.0,1.0,0.79,0.56,0.2,0.01,0.0,0.0,0.0,0.0,0.0,0.0,0.0,0.0,0.0,0.0,0.0,0.0,0.0,0.0,0.0,0.0,0.0,0.0,0.0,0.0,0.0,0.0,0.0,0.0,0.0,0.0,0.0,0.0,0.0,0.0,0.0,0.0,0.0,0.0,0.0,0.0,0.0,0.0,0.0,0.0,0.0,0.0,0.0,0.0,0.0,0.0,0.0,0.0,0.0,0.0,0.0,0.0,0.0,0.0,0.0,0.0,0.0,0.0,0.0,0.0,0.0,0.0,0.0,0.0,0.0,0.0,0.0,0.0,0.0,0.0,0.0,0.0,0.0,0.0,0.0,0.0,0.0,0.0,0.0,0.0,0.0,0.0,0.0,0.0,0.0,0.0,0.0,0.0,0.0,0.0,0.0,0.0,0.0,0.0,0.0,0.0,0.0,0.0,0.0,0.0,0.0,0.0,0.0,0.0,0.0,0.0,0.0,0.0,0.0,0.0,0.0,0.0,0.0,0.0,0.0,0.0],[0.0,0.0,0.0,0.0,0.0,0.0,0.0,0.0,0.0,0.0,0.0,0.0,0.0,0.0,0.0,0.0,0.0,0.0,0.0,0.0,0.0,0.0,0.0,0.0,0.0,0.0,0.0,0.0,0.0,0.0,0.0,0.0,0.0,0.0,0.0,0.0,0.0,0.0,0.0,0.0,0.0,0.0,0.0,0.02,0.01,0.04,0.04,0.04,0.08,0.02,0.06,0.03,0.01,0.0,0.01,0.01,0.0,0.0,0.01,0.0,0.0,0.0,0.0,0.0,0.01,0.0,0.0,0.0,0.0,0.01,0.01,0.0,0.0,0.01,0.0,0.0,0.0,0.0,0.0,0.0,0.0,0.47,0.54,0.9,1.0,1.0,1.0,0.86,0.27,0.13,0.0,0.0,0.0,0.0,0.0,0.0,0.0,0.0,0.0,0.0,0.0,0.0,0.0,0.0,0.0,0.0,0.0,0.0,0.0,0.0,0.0,0.0,0.0,0.0,0.0,0.0,0.0,0.0,0.0,0.0,0.0,0.0,0.0,0.0,0.0,0.0,0.0,0.0,0.0,0.0,0.0,0.0,0.0,0.0,0.0,0.0,0.0,0.0,0.0,0.0,0.0,0.0,0.0,0.0,0.0,0.0,0.0,0.0,0.0,0.0,0.0,0.0,0.0,0.0,0.0,0.0,0.0,0.0,0.0,0.0,0.0,0.0,0.0,0.0,0.0,0.0,0.0,0.0,0.0,0.0,0.0,0.0,0.0,0.0,0.0,0.0,0.0,0.0,0.0,0.0,0.0,0.0,0.0,0.0,0.0,0.0,0.0,0.0,0.0,0.0,0.0,0.0,0.0,0.0,0.0,0.0,0.0,0.0,0.0,0.0,0.0,0.0,0.0,0.0,0.0,0.0],[0.0,0.0,0.0,0.0,0.0,0.0,0.0,0.0,0.0,0.0,0.0,0.0,0.0,0.0,0.0,0.0,0.0,0.0,0.0,0.0,0.0,0.0,0.0,0.0,0.0,0.0,0.0,0.0,0.0,0.0,0.0,0.0,0.0,0.0,0.0,0.0,0.0,0.0,0.0,0.0,0.0,0.02,0.01,0.05,0.02,0.07,0.05,0.05,0.04,0.01,0.01,0.0,0.0,0.0,0.0,0.0,0.0,0.0,0.0,0.0,0.0,0.0,0.0,0.0,0.01,0.0,0.0,0.0,0.0,0.01,0.0,0.0,0.0,0.0,0.0,0.0,0.0,0.0,0.0,0.0,0.0,0.01,0.47,0.57,0.79,1.0,1.0,1.0,0.88,0.21,0.06,0.0,0.0,0.0,0.0,0.0,0.0,0.0,0.0,0.0,0.0,0.0,0.0,0.0,0.0,0.0,0.0,0.0,0.0,0.0,0.0,0.0,0.0,0.0,0.0,0.0,0.0,0.0,0.0,0.0,0.0,0.0,0.0,0.0,0.0,0.0,0.0,0.0,0.0,0.0,0.0,0.0,0.0,0.0,0.0,0.0,0.0,0.0,0.0,0.0,0.0,0.0,0.0,0.0,0.0,0.0,0.0,0.0,0.0,0.0,0.0,0.0,0.0,0.0,0.0,0.0,0.0,0.0,0.0,0.0,0.0,0.0,0.0,0.0,0.0,0.0,0.0,0.0,0.0,0.0,0.0,0.0,0.0,0.0,0.0,0.0,0.0,0.0,0.0,0.0,0.0,0.0,0.0,0.0,0.0,0.0,0.0,0.0,0.0,0.0,0.0,0.0,0.0,0.0,0.0,0.0,0.0,0.0,0.0,0.0,0.0,0.0,0.0,0.0,0.0,0.0],[0.0,0.0,0.0,0.0,0.0,0.0,0.0,0.0,0.0,0.0,0.0,0.0,0.0,0.0,0.0,0.0,0.0,0.0,0.0,0.0,0.0,0.0,0.0,0.0,0.0,0.0,0.0,0.0,0.0,0.0,0.0,0.0,0.0,0.0,0.0,0.0,0.0,0.0,0.0,0.0,0.0,0.0,0.0,0.02,0.01,0.01,0.02,0.02,0.03,0.0,0.01,0.0,0.0,0.0,0.0,0.0,0.0,0.0,0.0,0.0,0.0,0.0,0.0,0.0,0.01,0.0,0.0,0.01,0.0,0.01,0.01,0.01,0.01,0.01,0.01,0.0,0.0,0.0,0.0,0.0,0.0,0.0,0.01,0.59,0.56,0.86,1.0,1.0,1.0,0.86,0.08,0.01,0.0,0.0,0.0,0.01,0.01,0.01,0.01,0.0,0.0,0.0,0.0,0.0,0.0,0.0,0.0,0.0,0.0,0.0,0.0,0.0,0.0,0.0,0.0,0.0,0.0,0.0,0.0,0.0,0.0,0.0,0.0,0.0,0.0,0.0,0.0,0.0,0.0,0.0,0.0,0.0,0.0,0.0,0.0,0.0,0.0,0.0,0.0,0.0,0.0,0.0,0.0,0.0,0.0,0.0,0.0,0.0,0.0,0.0,0.0,0.0,0.0,0.0,0.0,0.0,0.0,0.0,0.0,0.0,0.0,0.0,0.0,0.0,0.0,0.0,0.0,0.0,0.0,0.0,0.0,0.0,0.0,0.0,0.0,0.0,0.0,0.0,0.0,0.0,0.0,0.0,0.0,0.0,0.0,0.0,0.0,0.0,0.0,0.0,0.0,0.0,0.0,0.0,0.0,0.0,0.0,0.0,0.0,0.0,0.0,0.0,0.0,0.0,0.0,0.0],[0.0,0.0,0.0,0.0,0.0,0.0,0.0,0.0,0.0,0.0,0.0,0.0,0.0,0.0,0.0,0.0,0.0,0.0,0.0,0.0,0.0,0.0,0.0,0.0,0.0,0.0,0.0,0.0,0.0,0.0,0.0,0.0,0.0,0.0,0.0,0.0,0.0,0.0,0.0,0.0,0.0,0.04,0.01,0.05,0.02,0.04,0.03,0.02,0.02,0.0,0.0,0.0,0.0,0.0,0.0,0.0,0.0,0.0,0.0,0.0,0.0,0.0,0.0,0.0,0.01,0.0,0.0,0.01,0.0,0.0,0.0,0.0,0.01,0.0,0.0,0.0,0.0,0.0,0.0,0.0,0.0,0.0,0.0,0.02,0.2,0.27,0.88,1.0,1.0,1.0,0.94,0.03,0.03,0.0,0.02,0.01,0.04,0.01,0.01,0.0,0.0,0.0,0.0,0.0,0.0,0.0,0.0,0.0,0.0,0.0,0.0,0.0,0.0,0.01,0.0,0.01,0.0,0.0,0.0,0.0,0.0,0.0,0.0,0.0,0.0,0.0,0.0,0.0,0.0,0.0,0.0,0.0,0.0,0.0,0.0,0.0,0.0,0.0,0.0,0.0,0.0,0.0,0.0,0.0,0.0,0.0,0.0,0.0,0.0,0.0,0.0,0.0,0.0,0.0,0.0,0.0,0.0,0.0,0.0,0.0,0.0,0.0,0.0,0.0,0.0,0.0,0.0,0.0,0.0,0.0,0.0,0.0,0.0,0.0,0.0,0.0,0.0,0.0,0.0,0.0,0.0,0.0,0.0,0.0,0.0,0.0,0.0,0.0,0.0,0.0,0.0,0.0,0.0,0.0,0.0,0.0,0.0,0.0,0.0,0.0,0.0,0.0,0.0,0.0,0.0,0.0],[0.0,0.0,0.0,0.0,0.0,0.0,0.0,0.0,0.0,0.0,0.0,0.0,0.0,0.0,0.0,0.0,0.0,0.0,0.0,0.0,0.0,0.0,0.0,0.0,0.0,0.0,0.0,0.0,0.0,0.0,0.0,0.0,0.0,0.0,0.0,0.0,0.0,0.0,0.0,0.0,0.0,0.01,0.01,0.02,0.02,0.01,0.03,0.01,0.02,0.0,0.0,0.0,0.0,0.0,0.0,0.0,0.0,0.0,0.0,0.0,0.0,0.0,0.0,0.0,0.0,0.0,0.0,0.0,0.0,0.01,0.0,0.0,0.0,0.0,0.0,0.0,0.0,0.0,0.0,0.0,0.0,0.0,0.0,0.0,0.01,0.13,0.21,0.86,1.0,1.0,1.0,0.91,0.07,0.03,0.01,0.01,0.01,0.01,0.0,0.0,0.0,0.0,0.0,0.0,0.0,0.0,0.0,0.0,0.0,0.0,0.0,0.0,0.0,0.0,0.0,0.0,0.0,0.0,0.0,0.0,0.0,0.0,0.0,0.0,0.0,0.0,0.0,0.0,0.0,0.0,0.0,0.0,0.0,0.0,0.0,0.0,0.0,0.0,0.0,0.0,0.0,0.0,0.0,0.0,0.0,0.0,0.0,0.0,0.0,0.0,0.0,0.0,0.0,0.0,0.0,0.0,0.0,0.0,0.0,0.0,0.0,0.0,0.0,0.0,0.0,0.0,0.0,0.0,0.0,0.0,0.0,0.0,0.0,0.0,0.0,0.0,0.0,0.0,0.0,0.0,0.0,0.0,0.0,0.0,0.0,0.0,0.0,0.0,0.0,0.0,0.0,0.0,0.0,0.0,0.0,0.0,0.0,0.0,0.0,0.0,0.0,0.0,0.0,0.0,0.0,0.0],[0.0,0.0,0.0,0.0,0.0,0.0,0.0,0.0,0.0,0.0,0.0,0.0,0.0,0.0,0.0,0.0,0.0,0.0,0.0,0.0,0.0,0.0,0.0,0.0,0.0,0.0,0.0,0.0,0.0,0.0,0.0,0.0,0.0,0.0,0.0,0.0,0.0,0.0,0.0,0.0,0.01,0.04,0.02,0.03,0.01,0.01,0.0,0.0,0.0,0.0,0.0,0.0,0.0,0.0,0.0,0.0,0.0,0.0,0.0,0.0,0.0,0.0,0.0,0.0,0.0,0.0,0.0,0.0,0.0,0.0,0.0,0.0,0.0,0.0,0.0,0.0,0.0,0.0,0.0,0.0,0.0,0.0,0.0,0.0,0.0,0.0,0.06,0.08,0.94,1.0,1.0,1.0,0.88,0.05,0.4,0.09,0.08,0.02,0.01,0.0,0.0,0.0,0.0,0.0,0.0,0.0,0.0,0.0,0.0,0.0,0.0,0.0,0.0,0.0,0.0,0.0,0.0,0.0,0.0,0.0,0.0,0.0,0.0,0.0,0.0,0.0,0.0,0.0,0.0,0.0,0.0,0.0,0.0,0.0,0.0,0.0,0.0,0.0,0.0,0.0,0.0,0.0,0.0,0.0,0.0,0.0,0.0,0.0,0.0,0.0,0.0,0.0,0.0,0.0,0.0,0.0,0.0,0.0,0.0,0.0,0.0,0.0,0.0,0.0,0.0,0.0,0.0,0.0,0.0,0.0,0.0,0.0,0.0,0.0,0.0,0.0,0.0,0.0,0.0,0.0,0.0,0.0,0.0,0.0,0.0,0.0,0.0,0.0,0.0,0.0,0.0,0.0,0.0,0.0,0.0,0.0,0.0,0.0,0.0,0.0,0.0,0.0,0.0,0.0,0.0,0.0],[0.0,0.0,0.0,0.0,0.0,0.0,0.0,0.0,0.0,0.0,0.0,0.0,0.0,0.0,0.0,0.0,0.0,0.0,0.0,0.0,0.0,0.0,0.0,0.0,0.0,0.0,0.0,0.0,0.0,0.0,0.0,0.0,0.0,0.0,0.0,0.0,0.0,0.0,0.0,0.0,0.01,0.02,0.02,0.01,0.01,0.0,0.0,0.0,0.0,0.0,0.0,0.0,0.0,0.0,0.0,0.0,0.0,0.0,0.0,0.0,0.0,0.0,0.0,0.0,0.0,0.0,0.0,0.0,0.0,0.0,0.0,0.0,0.0,0.0,0.0,0.0,0.0,0.0,0.0,0.0,0.0,0.0,0.0,0.0,0.0,0.0,0.0,0.01,0.03,0.91,1.0,1.0,1.0,0.93,0.57,0.06,0.01,0.01,0.0,0.0,0.0,0.0,0.0,0.0,0.0,0.0,0.0,0.0,0.0,0.0,0.0,0.0,0.0,0.0,0.0,0.0,0.0,0.0,0.0,0.0,0.0,0.0,0.0,0.0,0.0,0.0,0.0,0.0,0.0,0.0,0.0,0.0,0.0,0.0,0.0,0.0,0.0,0.0,0.0,0.0,0.0,0.0,0.0,0.0,0.0,0.0,0.0,0.0,0.0,0.0,0.0,0.0,0.0,0.0,0.0,0.0,0.0,0.0,0.0,0.0,0.0,0.0,0.0,0.0,0.0,0.0,0.0,0.0,0.0,0.0,0.0,0.0,0.0,0.0,0.0,0.0,0.0,0.0,0.0,0.0,0.0,0.0,0.0,0.0,0.0,0.0,0.0,0.0,0.0,0.0,0.0,0.0,0.0,0.0,0.0,0.0,0.0,0.0,0.0,0.0,0.0,0.0,0.0,0.0,0.0,0.0],[0.0,0.0,0.0,0.0,0.0,0.0,0.0,0.0,0.0,0.0,0.0,0.0,0.0,0.0,0.0,0.0,0.0,0.0,0.0,0.0,0.0,0.0,0.0,0.0,0.0,0.0,0.0,0.0,0.0,0.0,0.0,0.0,0.0,0.0,0.0,0.0,0.0,0.0,0.0,0.0,0.0,0.01,0.0,0.01,0.0,0.0,0.0,0.0,0.0,0.0,0.0,0.0,0.0,0.0,0.0,0.0,0.0,0.0,0.0,0.0,0.0,0.0,0.0,0.0,0.0,0.0,0.0,0.0,0.0,0.01,0.0,0.0,0.0,0.0,0.0,0.0,0.0,0.0,0.0,0.0,0.0,0.0,0.0,0.0,0.0,0.0,0.0,0.0,0.03,0.07,0.88,1.0,1.0,1.0,0.69,0.15,0.04,0.0,0.0,0.0,0.0,0.0,0.0,0.0,0.0,0.0,0.0,0.0,0.0,0.0,0.0,0.0,0.0,0.0,0.0,0.0,0.0,0.0,0.0,0.0,0.0,0.0,0.0,0.0,0.0,0.0,0.0,0.0,0.0,0.0,0.0,0.0,0.0,0.0,0.0,0.0,0.0,0.0,0.0,0.0,0.0,0.0,0.0,0.0,0.0,0.0,0.0,0.0,0.0,0.0,0.0,0.0,0.0,0.0,0.0,0.0,0.0,0.0,0.0,0.0,0.0,0.0,0.0,0.0,0.0,0.0,0.0,0.0,0.0,0.0,0.0,0.0,0.0,0.0,0.0,0.0,0.0,0.0,0.0,0.0,0.0,0.0,0.0,0.0,0.0,0.0,0.0,0.0,0.0,0.0,0.0,0.0,0.0,0.0,0.0,0.0,0.0,0.0,0.0,0.0,0.0,0.0,0.0,0.0,0.0,0.0],[0.0,0.0,0.0,0.0,0.0,0.0,0.0,0.0,0.0,0.0,0.0,0.0,0.0,0.0,0.0,0.0,0.0,0.0,0.0,0.0,0.0,0.0,0.0,0.0,0.0,0.0,0.0,0.0,0.0,0.0,0.0,0.0,0.0,0.0,0.0,0.0,0.0,0.0,0.0,0.0,0.0,0.0,0.0,0.0,0.0,0.0,0.0,0.0,0.0,0.0,0.0,0.0,0.0,0.0,0.0,0.0,0.0,0.0,0.0,0.0,0.0,0.0,0.0,0.0,0.0,0.0,0.0,0.0,0.0,0.0,0.0,0.0,0.0,0.0,0.0,0.0,0.0,0.0,0.0,0.0,0.0,0.0,0.0,0.0,0.0,0.0,0.0,0.0,0.0,0.03,0.05,0.93,1.0,1.0,1.0,0.94,0.06,0.01,0.0,0.0,0.0,0.0,0.0,0.0,0.0,0.0,0.0,0.0,0.0,0.0,0.0,0.0,0.0,0.0,0.0,0.0,0.0,0.0,0.0,0.0,0.0,0.0,0.0,0.0,0.0,0.0,0.0,0.0,0.0,0.0,0.0,0.0,0.0,0.0,0.0,0.0,0.0,0.0,0.0,0.0,0.0,0.0,0.0,0.0,0.0,0.0,0.0,0.0,0.0,0.0,0.0,0.0,0.0,0.0,0.0,0.0,0.0,0.0,0.0,0.0,0.0,0.0,0.0,0.0,0.0,0.0,0.0,0.0,0.0,0.0,0.0,0.0,0.0,0.0,0.0,0.0,0.0,0.0,0.0,0.0,0.0,0.0,0.0,0.0,0.0,0.0,0.0,0.0,0.0,0.0,0.0,0.0,0.0,0.0,0.0,0.0,0.0,0.0,0.0,0.0,0.0,0.0,0.0,0.0,0.0,0.0],[0.0,0.0,0.0,0.0,0.0,0.0,0.0,0.0,0.0,0.0,0.0,0.0,0.0,0.0,0.0,0.0,0.0,0.0,0.0,0.0,0.0,0.0,0.0,0.0,0.0,0.0,0.0,0.0,0.0,0.0,0.0,0.0,0.0,0.0,0.0,0.0,0.0,0.0,0.0,0.02,0.01,0.03,0.01,0.01,0.0,0.0,0.0,0.0,0.0,0.0,0.0,0.0,0.0,0.0,0.0,0.0,0.0,0.0,0.0,0.0,0.0,0.0,0.0,0.0,0.0,0.0,0.0,0.0,0.0,0.0,0.0,0.0,0.0,0.0,0.0,0.0,0.0,0.0,0.0,0.0,0.0,0.0,0.0,0.0,0.0,0.0,0.0,0.0,0.02,0.01,0.4,0.57,0.69,1.0,1.0,1.0,0.68,0.03,0.0,0.0,0.0,0.0,0.0,0.0,0.0,0.0,0.0,0.0,0.0,0.0,0.01,0.0,0.0,0.0,0.0,0.0,0.0,0.0,0.0,0.0,0.0,0.0,0.0,0.0,0.0,0.0,0.0,0.0,0.0,0.0,0.0,0.0,0.0,0.0,0.0,0.0,0.0,0.0,0.0,0.0,0.0,0.0,0.0,0.0,0.0,0.0,0.0,0.0,0.0,0.0,0.0,0.0,0.0,0.0,0.0,0.0,0.0,0.0,0.0,0.0,0.0,0.0,0.0,0.0,0.0,0.0,0.0,0.0,0.0,0.0,0.0,0.0,0.0,0.0,0.0,0.0,0.0,0.0,0.0,0.0,0.0,0.0,0.0,0.0,0.0,0.0,0.0,0.0,0.0,0.0,0.0,0.0,0.0,0.0,0.0,0.0,0.0,0.0,0.0,0.0,0.0,0.0,0.0,0.0,0.0,0.0],[0.0,0.0,0.0,0.0,0.0,0.0,0.0,0.0,0.0,0.0,0.0,0.0,0.0,0.0,0.0,0.0,0.0,0.0,0.0,0.0,0.0,0.0,0.0,0.0,0.0,0.0,0.0,0.0,0.0,0.0,0.0,0.0,0.0,0.0,0.0,0.0,0.0,0.0,0.0,0.01,0.01,0.02,0.01,0.0,0.0,0.0,0.0,0.0,0.0,0.0,0.0,0.0,0.0,0.0,0.0,0.0,0.0,0.0,0.0,0.0,0.0,0.0,0.0,0.0,0.0,0.0,0.0,0.0,0.0,0.0,0.0,0.0,0.0,0.0,0.0,0.0,0.0,0.0,0.0,0.0,0.0,0.0,0.0,0.0,0.0,0.0,0.0,0.01,0.01,0.01,0.09,0.06,0.15,0.94,1.0,1.0,1.0,0.98,0.02,0.0,0.0,0.0,0.0,0.0,0.0,0.0,0.0,0.0,0.0,0.0,0.0,0.0,0.0,0.0,0.0,0.0,0.0,0.0,0.0,0.0,0.0,0.0,0.0,0.0,0.0,0.0,0.0,0.0,0.0,0.0,0.0,0.0,0.0,0.0,0.0,0.0,0.0,0.0,0.0,0.0,0.0,0.0,0.0,0.0,0.0,0.0,0.0,0.0,0.0,0.0,0.0,0.0,0.0,0.0,0.0,0.0,0.0,0.0,0.0,0.0,0.0,0.0,0.0,0.0,0.0,0.0,0.0,0.0,0.0,0.0,0.0,0.0,0.0,0.0,0.0,0.0,0.0,0.0,0.0,0.0,0.0,0.0,0.0,0.0,0.0,0.0,0.0,0.0,0.0,0.0,0.0,0.0,0.0,0.0,0.0,0.0,0.0,0.0,0.0,0.0,0.0,0.0,0.0,0.0,0.0,0.0],[0.0,0.0,0.0,0.0,0.0,0.0,0.0,0.0,0.0,0.0,0.0,0.0,0.0,0.0,0.0,0.0,0.0,0.0,0.0,0.0,0.0,0.0,0.0,0.0,0.0,0.0,0.0,0.0,0.0,0.0,0.0,0.0,0.0,0.0,0.0,0.0,0.0,0.0,0.0,0.01,0.01,0.02,0.0,0.0,0.0,0.0,0.0,0.0,0.0,0.0,0.0,0.0,0.0,0.0,0.0,0.0,0.0,0.0,0.0,0.0,0.0,0.0,0.0,0.0,0.0,0.0,0.0,0.0,0.0,0.0,0.0,0.0,0.0,0.0,0.0,0.0,0.0,0.0,0.0,0.0,0.0,0.0,0.0,0.0,0.0,0.0,0.0,0.01,0.04,0.01,0.08,0.01,0.04,0.06,0.68,1.0,1.0,1.0,0.91,0.01,0.06,0.0,0.0,0.0,0.0,0.0,0.0,0.0,0.0,0.0,0.0,0.0,0.0,0.0,0.0,0.0,0.0,0.0,0.0,0.0,0.0,0.0,0.0,0.0,0.0,0.0,0.0,0.0,0.0,0.0,0.0,0.0,0.0,0.0,0.0,0.0,0.0,0.0,0.0,0.0,0.0,0.0,0.0,0.0,0.0,0.0,0.0,0.0,0.0,0.0,0.0,0.0,0.0,0.0,0.0,0.0,0.0,0.0,0.0,0.0,0.0,0.0,0.0,0.0,0.0,0.0,0.0,0.0,0.0,0.0,0.0,0.0,0.0,0.0,0.0,0.0,0.0,0.0,0.0,0.0,0.0,0.0,0.0,0.0,0.0,0.0,0.0,0.0,0.0,0.0,0.0,0.0,0.0,0.0,0.0,0.0,0.0,0.0,0.0,0.0,0.0,0.0,0.0,0.0,0.0,0.0],[0.0,0.0,0.0,0.0,0.0,0.0,0.0,0.0,0.0,0.0,0.0,0.0,0.0,0.0,0.0,0.0,0.0,0.0,0.0,0.0,0.0,0.0,0.0,0.0,0.0,0.0,0.0,0.0,0.0,0.0,0.0,0.0,0.0,0.0,0.0,0.0,0.0,0.01,0.01,0.01,0.01,0.01,0.0,0.0,0.0,0.0,0.0,0.0,0.0,0.0,0.0,0.0,0.0,0.0,0.0,0.0,0.0,0.0,0.0,0.0,0.0,0.0,0.0,0.0,0.0,0.0,0.0,0.0,0.0,0.0,0.0,0.0,0.0,0.0,0.0,0.0,0.0,0.0,0.0,0.0,0.0,0.0,0.0,0.0,0.0,0.0,0.0,0.01,0.01,0.01,0.02,0.01,0.0,0.01,0.03,0.98,1.0,1.0,1.0,0.93,0.34,0.02,0.0,0.0,0.0,0.0,0.0,0.0,0.0,0.0,0.0,0.0,0.0,0.0,0.0,0.0,0.0,0.0,0.0,0.0,0.0,0.0,0.0,0.0,0.0,0.0,0.0,0.0,0.0,0.0,0.0,0.0,0.0,0.0,0.0,0.0,0.0,0.0,0.0,0.0,0.0,0.0,0.0,0.0,0.0,0.0,0.0,0.0,0.0,0.0,0.0,0.0,0.0,0.0,0.0,0.0,0.0,0.0,0.0,0.0,0.0,0.0,0.0,0.0,0.0,0.0,0.0,0.0,0.0,0.0,0.0,0.0,0.0,0.0,0.0,0.0,0.0,0.0,0.0,0.0,0.0,0.0,0.0,0.0,0.0,0.0,0.0,0.0,0.0,0.0,0.0,0.0,0.0,0.0,0.0,0.0,0.0,0.0,0.0,0.0,0.0,0.0,0.0,0.0,0.0,0.0],[0.0,0.0,0.0,0.0,0.0,0.0,0.0,0.0,0.0,0.0,0.0,0.0,0.0,0.0,0.0,0.0,0.0,0.0,0.0,0.0,0.0,0.0,0.0,0.0,0.0,0.0,0.0,0.0,0.0,0.0,0.0,0.0,0.0,0.0,0.0,0.0,0.0,0.0,0.0,0.0,0.0,0.0,0.0,0.0,0.0,0.0,0.0,0.0,0.0,0.0,0.0,0.0,0.0,0.0,0.0,0.0,0.0,0.0,0.0,0.0,0.0,0.0,0.0,0.0,0.0,0.0,0.0,0.0,0.0,0.0,0.0,0.0,0.0,0.0,0.0,0.0,0.0,0.0,0.0,0.0,0.0,0.0,0.0,0.0,0.0,0.0,0.0,0.01,0.01,0.0,0.01,0.0,0.0,0.0,0.0,0.02,0.91,1.0,1.0,1.0,0.66,0.04,0.0,0.0,0.0,0.0,0.0,0.0,0.0,0.0,0.0,0.0,0.0,0.0,0.0,0.0,0.0,0.0,0.0,0.0,0.0,0.0,0.0,0.0,0.0,0.0,0.0,0.0,0.0,0.0,0.0,0.0,0.0,0.0,0.0,0.0,0.0,0.0,0.0,0.0,0.0,0.0,0.0,0.0,0.0,0.0,0.0,0.0,0.0,0.0,0.0,0.0,0.0,0.0,0.0,0.0,0.0,0.0,0.0,0.0,0.0,0.0,0.0,0.0,0.0,0.0,0.0,0.0,0.0,0.0,0.0,0.0,0.0,0.0,0.0,0.0,0.0,0.0,0.0,0.0,0.0,0.0,0.0,0.0,0.0,0.0,0.0,0.0,0.0,0.0,0.0,0.0,0.0,0.0,0.0,0.0,0.0,0.0,0.0,0.0,0.0,0.0,0.0,0.0,0.0,0.0],[0.0,0.0,0.0,0.0,0.0,0.0,0.0,0.0,0.0,0.0,0.0,0.0,0.0,0.0,0.0,0.0,0.0,0.0,0.0,0.0,0.0,0.0,0.0,0.0,0.0,0.0,0.0,0.0,0.0,0.0,0.0,0.0,0.0,0.0,0.0,0.0,0.0,0.01,0.0,0.0,0.0,0.0,0.0,0.0,0.0,0.0,0.0,0.0,0.0,0.0,0.0,0.0,0.0,0.0,0.0,0.0,0.0,0.0,0.0,0.0,0.0,0.0,0.0,0.0,0.0,0.0,0.0,0.0,0.0,0.0,0.0,0.0,0.0,0.0,0.0,0.0,0.0,0.0,0.0,0.0,0.0,0.0,0.0,0.0,0.0,0.0,0.0,0.0,0.0,0.0,0.0,0.0,0.0,0.0,0.0,0.0,0.01,0.93,1.0,1.0,1.0,0.75,0.05,0.01,0.0,0.0,0.0,0.0,0.0,0.0,0.0,0.0,0.0,0.0,0.0,0.0,0.0,0.0,0.0,0.0,0.0,0.0,0.0,0.0,0.0,0.0,0.0,0.0,0.0,0.0,0.0,0.0,0.0,0.0,0.0,0.0,0.0,0.0,0.0,0.0,0.0,0.0,0.0,0.0,0.0,0.0,0.0,0.0,0.0,0.0,0.0,0.0,0.0,0.0,0.0,0.0,0.0,0.0,0.0,0.0,0.0,0.0,0.0,0.0,0.0,0.0,0.0,0.0,0.0,0.0,0.0,0.0,0.0,0.0,0.0,0.0,0.0,0.0,0.0,0.0,0.0,0.0,0.0,0.0,0.0,0.0,0.0,0.0,0.0,0.0,0.0,0.0,0.0,0.0,0.0,0.0,0.0,0.0,0.0,0.0,0.0,0.0,0.0,0.0,0.0,0.0],[0.0,0.0,0.0,0.0,0.0,0.0,0.0,0.0,0.0,0.0,0.0,0.0,0.0,0.0,0.0,0.0,0.0,0.0,0.0,0.0,0.0,0.0,0.0,0.0,0.0,0.0,0.0,0.0,0.0,0.0,0.0,0.0,0.0,0.0,0.0,0.0,0.0,0.0,0.0,0.0,0.0,0.0,0.0,0.0,0.0,0.0,0.0,0.0,0.0,0.0,0.0,0.0,0.0,0.0,0.0,0.0,0.0,0.0,0.0,0.0,0.0,0.0,0.0,0.0,0.0,0.0,0.0,0.0,0.0,0.0,0.0,0.0,0.0,0.0,0.0,0.0,0.0,0.0,0.0,0.0,0.0,0.0,0.0,0.0,0.0,0.0,0.0,0.0,0.0,0.0,0.0,0.0,0.0,0.0,0.0,0.0,0.06,0.34,0.66,1.0,1.0,1.0,0.77,0.04,0.02,0.0,0.0,0.0,0.0,0.0,0.0,0.0,0.0,0.0,0.0,0.0,0.0,0.0,0.0,0.0,0.0,0.0,0.0,0.0,0.0,0.0,0.0,0.0,0.0,0.0,0.0,0.0,0.0,0.0,0.0,0.0,0.0,0.0,0.0,0.0,0.0,0.0,0.0,0.0,0.0,0.0,0.0,0.0,0.0,0.0,0.0,0.0,0.0,0.0,0.0,0.0,0.0,0.0,0.0,0.0,0.0,0.0,0.0,0.0,0.0,0.0,0.0,0.0,0.0,0.0,0.0,0.0,0.0,0.0,0.0,0.0,0.0,0.0,0.0,0.0,0.0,0.0,0.0,0.0,0.0,0.0,0.0,0.0,0.0,0.0,0.0,0.0,0.0,0.0,0.0,0.0,0.0,0.0,0.0,0.0,0.0,0.0,0.0,0.0,0.0,0.0],[0.0,0.0,0.0,0.0,0.0,0.0,0.0,0.0,0.0,0.0,0.0,0.0,0.0,0.0,0.0,0.0,0.0,0.0,0.0,0.0,0.0,0.0,0.0,0.0,0.0,0.0,0.0,0.0,0.0,0.0,0.0,0.0,0.0,0.0,0.0,0.0,0.0,0.0,0.0,0.0,0.0,0.0,0.0,0.0,0.0,0.0,0.0,0.0,0.0,0.0,0.0,0.0,0.0,0.0,0.0,0.0,0.0,0.0,0.0,0.0,0.0,0.0,0.0,0.0,0.0,0.0,0.0,0.0,0.0,0.0,0.0,0.0,0.0,0.0,0.0,0.0,0.0,0.0,0.0,0.0,0.0,0.0,0.0,0.0,0.0,0.0,0.0,0.0,0.0,0.0,0.0,0.0,0.0,0.0,0.0,0.0,0.0,0.02,0.04,0.75,1.0,1.0,1.0,0.77,0.05,0.01,0.0,0.0,0.0,0.0,0.0,0.0,0.0,0.0,0.0,0.0,0.0,0.0,0.0,0.0,0.0,0.0,0.0,0.0,0.0,0.0,0.0,0.0,0.0,0.0,0.0,0.0,0.0,0.0,0.0,0.0,0.0,0.0,0.0,0.0,0.0,0.0,0.0,0.0,0.0,0.0,0.0,0.0,0.0,0.0,0.0,0.0,0.0,0.0,0.0,0.0,0.0,0.0,0.0,0.0,0.0,0.0,0.0,0.0,0.0,0.0,0.0,0.0,0.0,0.0,0.0,0.0,0.0,0.0,0.0,0.0,0.0,0.0,0.0,0.0,0.0,0.0,0.0,0.0,0.0,0.0,0.0,0.0,0.0,0.0,0.0,0.0,0.0,0.0,0.0,0.0,0.0,0.0,0.0,0.0,0.0,0.0,0.0,0.0,0.0,0.0],[0.0,0.0,0.0,0.0,0.0,0.0,0.0,0.0,0.0,0.0,0.0,0.0,0.0,0.0,0.0,0.0,0.0,0.0,0.0,0.0,0.0,0.0,0.0,0.0,0.0,0.0,0.0,0.0,0.0,0.0,0.0,0.0,0.0,0.0,0.0,0.0,0.0,0.0,0.0,0.0,0.0,0.0,0.0,0.0,0.0,0.0,0.0,0.0,0.0,0.0,0.0,0.0,0.0,0.0,0.0,0.0,0.0,0.0,0.0,0.0,0.0,0.0,0.0,0.0,0.0,0.0,0.0,0.0,0.0,0.0,0.0,0.0,0.0,0.0,0.0,0.0,0.0,0.0,0.0,0.0,0.0,0.0,0.0,0.0,0.0,0.0,0.0,0.0,0.0,0.0,0.0,0.0,0.0,0.0,0.0,0.0,0.0,0.0,0.0,0.05,0.77,1.0,1.0,1.0,0.66,0.03,0.0,0.0,0.0,0.0,0.0,0.0,0.0,0.0,0.0,0.0,0.0,0.0,0.0,0.0,0.0,0.0,0.0,0.0,0.0,0.0,0.0,0.0,0.0,0.0,0.0,0.0,0.0,0.0,0.0,0.0,0.0,0.0,0.0,0.0,0.0,0.0,0.0,0.0,0.0,0.0,0.0,0.0,0.0,0.0,0.0,0.0,0.0,0.0,0.0,0.0,0.0,0.0,0.0,0.0,0.0,0.0,0.0,0.0,0.0,0.0,0.0,0.0,0.0,0.0,0.0,0.0,0.0,0.0,0.0,0.0,0.0,0.0,0.0,0.0,0.0,0.0,0.0,0.0,0.0,0.0,0.0,0.0,0.0,0.0,0.0,0.0,0.0,0.0,0.0,0.0,0.0,0.0,0.0,0.0,0.0,0.0,0.0,0.0,0.0,0.0],[0.0,0.0,0.0,0.0,0.0,0.0,0.0,0.0,0.0,0.0,0.0,0.0,0.0,0.0,0.0,0.0,0.0,0.0,0.0,0.0,0.0,0.0,0.0,0.0,0.0,0.0,0.0,0.0,0.0,0.0,0.0,0.0,0.0,0.0,0.0,0.0,0.0,0.0,0.0,0.0,0.0,0.0,0.0,0.0,0.0,0.0,0.0,0.0,0.0,0.0,0.0,0.0,0.0,0.0,0.0,0.0,0.0,0.0,0.0,0.0,0.0,0.0,0.0,0.0,0.0,0.0,0.0,0.0,0.0,0.0,0.0,0.0,0.0,0.0,0.0,0.0,0.0,0.0,0.0,0.0,0.0,0.0,0.0,0.0,0.0,0.0,0.0,0.0,0.0,0.0,0.0,0.0,0.0,0.0,0.0,0.0,0.0,0.0,0.0,0.01,0.04,0.77,1.0,1.0,1.0,0.59,0.01,0.0,0.0,0.0,0.0,0.0,0.0,0.0,0.0,0.0,0.0,0.0,0.0,0.0,0.0,0.0,0.0,0.0,0.0,0.0,0.0,0.0,0.0,0.0,0.0,0.0,0.0,0.0,0.0,0.0,0.0,0.0,0.0,0.0,0.0,0.0,0.0,0.0,0.0,0.0,0.0,0.0,0.0,0.0,0.0,0.0,0.0,0.0,0.0,0.0,0.0,0.0,0.0,0.0,0.0,0.0,0.0,0.0,0.0,0.0,0.0,0.0,0.0,0.0,0.0,0.0,0.0,0.0,0.0,0.0,0.0,0.0,0.0,0.0,0.0,0.0,0.0,0.0,0.0,0.0,0.0,0.0,0.0,0.0,0.0,0.0,0.0,0.0,0.0,0.0,0.0,0.0,0.0,0.0,0.0,0.0,0.0,0.0,0.0,0.0],[0.0,0.0,0.0,0.0,0.0,0.0,0.0,0.0,0.0,0.0,0.0,0.0,0.0,0.0,0.0,0.0,0.0,0.0,0.0,0.0,0.0,0.0,0.0,0.0,0.0,0.0,0.0,0.0,0.0,0.0,0.0,0.0,0.0,0.0,0.0,0.0,0.0,0.0,0.0,0.0,0.0,0.0,0.0,0.0,0.0,0.0,0.0,0.0,0.0,0.0,0.0,0.0,0.0,0.0,0.0,0.0,0.0,0.0,0.0,0.0,0.0,0.0,0.0,0.0,0.0,0.0,0.0,0.0,0.0,0.0,0.0,0.0,0.0,0.0,0.0,0.0,0.0,0.0,0.0,0.0,0.0,0.0,0.0,0.0,0.0,0.0,0.0,0.0,0.0,0.0,0.0,0.0,0.0,0.0,0.0,0.0,0.0,0.0,0.0,0.0,0.02,0.05,0.66,1.0,1.0,1.0,0.78,0.02,0.01,0.0,0.0,0.0,0.0,0.0,0.0,0.0,0.0,0.0,0.0,0.0,0.0,0.0,0.0,0.0,0.0,0.0,0.0,0.0,0.0,0.0,0.0,0.0,0.0,0.0,0.0,0.0,0.0,0.0,0.0,0.0,0.0,0.0,0.0,0.0,0.0,0.0,0.0,0.0,0.0,0.0,0.0,0.0,0.0,0.0,0.0,0.0,0.0,0.0,0.0,0.0,0.0,0.0,0.0,0.0,0.0,0.0,0.0,0.0,0.0,0.0,0.0,0.0,0.0,0.0,0.0,0.0,0.0,0.0,0.0,0.0,0.0,0.0,0.0,0.0,0.0,0.0,0.0,0.0,0.0,0.0,0.0,0.0,0.0,0.0,0.0,0.0,0.0,0.0,0.0,0.0,0.0,0.0,0.0,0.0,0.0,0.0],[0.0,0.0,0.0,0.0,0.0,0.0,0.0,0.0,0.0,0.0,0.0,0.0,0.0,0.0,0.0,0.0,0.0,0.0,0.0,0.0,0.0,0.0,0.0,0.0,0.0,0.0,0.0,0.0,0.0,0.0,0.0,0.0,0.0,0.0,0.0,0.0,0.0,0.0,0.0,0.0,0.0,0.0,0.0,0.0,0.0,0.0,0.0,0.0,0.0,0.0,0.0,0.0,0.0,0.0,0.0,0.0,0.0,0.0,0.0,0.0,0.0,0.0,0.0,0.0,0.0,0.0,0.0,0.0,0.0,0.0,0.0,0.0,0.0,0.0,0.0,0.0,0.0,0.0,0.0,0.0,0.0,0.0,0.0,0.0,0.0,0.0,0.0,0.0,0.0,0.0,0.0,0.0,0.0,0.0,0.0,0.0,0.0,0.0,0.0,0.0,0.0,0.01,0.03,0.59,1.0,1.0,1.0,0.86,0.1,0.01,0.01,0.01,0.02,0.0,0.0,0.0,0.0,0.0,0.0,0.0,0.0,0.0,0.0,0.0,0.0,0.0,0.0,0.0,0.0,0.0,0.0,0.0,0.0,0.0,0.0,0.0,0.0,0.0,0.0,0.0,0.0,0.0,0.0,0.0,0.0,0.0,0.0,0.0,0.0,0.0,0.0,0.0,0.0,0.0,0.0,0.0,0.0,0.0,0.0,0.0,0.0,0.0,0.0,0.0,0.0,0.0,0.0,0.0,0.0,0.0,0.0,0.0,0.0,0.0,0.0,0.0,0.0,0.0,0.0,0.0,0.0,0.0,0.0,0.0,0.0,0.0,0.0,0.0,0.0,0.0,0.0,0.0,0.0,0.0,0.0,0.0,0.0,0.0,0.0,0.0,0.0,0.0,0.0,0.0,0.0,0.0],[0.0,0.0,0.0,0.0,0.0,0.0,0.0,0.0,0.0,0.0,0.0,0.0,0.0,0.0,0.0,0.0,0.0,0.0,0.0,0.0,0.0,0.0,0.0,0.0,0.0,0.0,0.0,0.0,0.0,0.0,0.0,0.0,0.0,0.0,0.0,0.0,0.0,0.0,0.0,0.0,0.0,0.0,0.0,0.0,0.0,0.0,0.0,0.0,0.0,0.0,0.0,0.0,0.0,0.0,0.0,0.0,0.0,0.0,0.0,0.0,0.0,0.0,0.0,0.0,0.0,0.0,0.0,0.0,0.0,0.0,0.0,0.0,0.0,0.0,0.0,0.0,0.0,0.0,0.0,0.0,0.0,0.0,0.0,0.0,0.0,0.0,0.0,0.0,0.0,0.0,0.0,0.0,0.0,0.0,0.0,0.0,0.0,0.0,0.0,0.0,0.0,0.0,0.0,0.01,0.78,1.0,1.0,1.0,0.75,0.08,0.09,0.03,0.04,0.0,0.0,0.0,0.0,0.0,0.0,0.0,0.0,0.0,0.0,0.0,0.0,0.0,0.0,0.0,0.0,0.0,0.0,0.0,0.0,0.0,0.0,0.0,0.0,0.0,0.0,0.0,0.0,0.0,0.0,0.0,0.0,0.0,0.0,0.0,0.0,0.0,0.0,0.0,0.0,0.0,0.0,0.0,0.0,0.0,0.0,0.0,0.0,0.0,0.0,0.0,0.0,0.0,0.0,0.0,0.0,0.0,0.0,0.0,0.0,0.0,0.0,0.0,0.0,0.0,0.0,0.0,0.0,0.0,0.0,0.0,0.0,0.0,0.0,0.0,0.0,0.0,0.0,0.0,0.0,0.0,0.0,0.0,0.0,0.0,0.0,0.0,0.0,0.0,0.0,0.0,0.0,0.0],[0.0,0.0,0.0,0.0,0.0,0.0,0.0,0.0,0.0,0.0,0.0,0.0,0.0,0.0,0.0,0.0,0.0,0.0,0.0,0.0,0.0,0.0,0.0,0.0,0.0,0.0,0.0,0.0,0.0,0.0,0.0,0.0,0.0,0.0,0.0,0.0,0.0,0.0,0.0,0.0,0.0,0.0,0.0,0.0,0.0,0.0,0.0,0.0,0.0,0.0,0.0,0.0,0.0,0.0,0.0,0.0,0.0,0.0,0.0,0.0,0.0,0.0,0.0,0.0,0.0,0.0,0.0,0.0,0.0,0.0,0.0,0.0,0.0,0.0,0.0,0.0,0.0,0.0,0.0,0.0,0.0,0.0,0.0,0.0,0.0,0.0,0.0,0.0,0.0,0.0,0.0,0.0,0.0,0.0,0.0,0.0,0.0,0.0,0.0,0.0,0.0,0.0,0.0,0.0,0.02,0.86,1.0,1.0,1.0,0.62,0.1,0.01,0.01,0.0,0.0,0.0,0.0,0.0,0.0,0.0,0.0,0.0,0.0,0.0,0.0,0.0,0.0,0.0,0.0,0.0,0.0,0.0,0.0,0.0,0.0,0.0,0.0,0.0,0.0,0.0,0.0,0.0,0.0,0.0,0.0,0.0,0.0,0.0,0.0,0.0,0.0,0.0,0.0,0.0,0.0,0.0,0.0,0.0,0.0,0.0,0.0,0.0,0.0,0.0,0.0,0.0,0.0,0.0,0.0,0.0,0.0,0.0,0.0,0.0,0.0,0.0,0.0,0.0,0.0,0.0,0.0,0.0,0.0,0.0,0.0,0.0,0.0,0.0,0.0,0.0,0.0,0.0,0.0,0.0,0.0,0.0,0.0,0.0,0.0,0.0,0.0,0.0,0.0,0.0,0.0,0.0],[0.0,0.0,0.0,0.0,0.0,0.0,0.0,0.0,0.0,0.0,0.0,0.0,0.0,0.0,0.0,0.0,0.0,0.0,0.0,0.0,0.0,0.0,0.0,0.0,0.0,0.0,0.0,0.0,0.0,0.0,0.0,0.0,0.0,0.0,0.0,0.0,0.0,0.0,0.0,0.0,0.0,0.0,0.0,0.0,0.0,0.0,0.0,0.0,0.0,0.0,0.0,0.0,0.0,0.0,0.0,0.0,0.0,0.0,0.0,0.0,0.0,0.0,0.0,0.0,0.0,0.0,0.0,0.0,0.0,0.0,0.0,0.0,0.0,0.0,0.0,0.0,0.0,0.0,0.0,0.0,0.0,0.0,0.0,0.0,0.0,0.0,0.0,0.0,0.0,0.0,0.0,0.0,0.0,0.0,0.0,0.0,0.0,0.0,0.0,0.0,0.0,0.0,0.0,0.0,0.01,0.1,0.75,1.0,1.0,1.0,0.74,0.07,0.03,0.0,0.0,0.0,0.0,0.0,0.0,0.0,0.0,0.0,0.0,0.0,0.0,0.0,0.0,0.0,0.0,0.0,0.0,0.0,0.0,0.0,0.0,0.0,0.0,0.0,0.0,0.0,0.0,0.0,0.0,0.0,0.0,0.0,0.0,0.0,0.0,0.0,0.0,0.0,0.0,0.0,0.0,0.0,0.0,0.0,0.0,0.0,0.0,0.0,0.0,0.0,0.0,0.0,0.0,0.0,0.0,0.0,0.0,0.0,0.0,0.0,0.0,0.0,0.0,0.0,0.0,0.0,0.0,0.0,0.0,0.0,0.0,0.0,0.0,0.0,0.0,0.0,0.0,0.0,0.0,0.0,0.0,0.0,0.0,0.0,0.0,0.0,0.0,0.0,0.0,0.0,0.0,0.0],[0.0,0.0,0.0,0.0,0.0,0.0,0.0,0.0,0.0,0.0,0.0,0.0,0.0,0.0,0.0,0.0,0.0,0.0,0.0,0.0,0.0,0.0,0.0,0.0,0.0,0.0,0.0,0.0,0.0,0.0,0.0,0.0,0.0,0.0,0.0,0.0,0.0,0.0,0.0,0.0,0.0,0.0,0.0,0.0,0.0,0.0,0.0,0.0,0.0,0.0,0.0,0.0,0.0,0.0,0.0,0.0,0.0,0.0,0.0,0.0,0.0,0.0,0.0,0.0,0.0,0.0,0.0,0.0,0.0,0.0,0.0,0.0,0.0,0.0,0.0,0.0,0.0,0.0,0.0,0.0,0.0,0.0,0.0,0.0,0.0,0.0,0.0,0.0,0.0,0.0,0.0,0.0,0.0,0.0,0.0,0.0,0.0,0.0,0.0,0.0,0.0,0.0,0.0,0.0,0.0,0.01,0.08,0.62,1.0,1.0,1.0,0.95,0.06,0.0,0.0,0.0,0.0,0.0,0.0,0.0,0.0,0.0,0.0,0.0,0.0,0.0,0.0,0.0,0.0,0.0,0.0,0.0,0.0,0.0,0.0,0.0,0.0,0.0,0.0,0.0,0.0,0.0,0.0,0.0,0.0,0.0,0.0,0.0,0.0,0.0,0.0,0.0,0.0,0.0,0.0,0.0,0.0,0.0,0.0,0.0,0.0,0.0,0.0,0.0,0.0,0.0,0.0,0.0,0.0,0.0,0.0,0.0,0.0,0.0,0.0,0.0,0.0,0.0,0.0,0.0,0.0,0.0,0.0,0.0,0.0,0.0,0.0,0.0,0.0,0.0,0.0,0.0,0.0,0.0,0.0,0.0,0.0,0.0,0.0,0.0,0.0,0.0,0.0,0.0,0.0,0.0],[0.0,0.0,0.0,0.0,0.0,0.0,0.0,0.0,0.0,0.0,0.0,0.0,0.0,0.0,0.0,0.0,0.0,0.0,0.0,0.0,0.0,0.0,0.0,0.0,0.0,0.0,0.0,0.0,0.0,0.0,0.0,0.0,0.0,0.0,0.0,0.0,0.0,0.0,0.0,0.0,0.0,0.0,0.0,0.0,0.0,0.0,0.0,0.0,0.0,0.0,0.0,0.0,0.0,0.0,0.0,0.0,0.0,0.0,0.0,0.0,0.0,0.0,0.0,0.0,0.0,0.0,0.0,0.0,0.0,0.0,0.0,0.0,0.0,0.0,0.0,0.0,0.0,0.0,0.0,0.0,0.0,0.0,0.0,0.0,0.0,0.0,0.0,0.0,0.0,0.0,0.0,0.0,0.0,0.0,0.01,0.0,0.0,0.0,0.0,0.0,0.0,0.0,0.0,0.0,0.0,0.01,0.09,0.1,0.74,1.0,1.0,1.0,0.69,0.02,0.01,0.0,0.0,0.0,0.0,0.0,0.0,0.0,0.0,0.0,0.0,0.0,0.0,0.0,0.0,0.0,0.0,0.0,0.0,0.0,0.0,0.0,0.0,0.0,0.0,0.0,0.0,0.0,0.0,0.0,0.0,0.0,0.0,0.0,0.0,0.0,0.0,0.0,0.0,0.0,0.0,0.0,0.0,0.0,0.0,0.0,0.0,0.0,0.0,0.0,0.0,0.0,0.0,0.0,0.0,0.0,0.0,0.0,0.0,0.0,0.0,0.0,0.0,0.0,0.0,0.0,0.0,0.0,0.0,0.0,0.0,0.0,0.0,0.0,0.0,0.0,0.0,0.0,0.0,0.0,0.0,0.0,0.0,0.0,0.0,0.0,0.0,0.0,0.0,0.0,0.0,0.0],[0.0,0.0,0.0,0.0,0.0,0.0,0.0,0.0,0.0,0.0,0.0,0.0,0.0,0.0,0.0,0.0,0.0,0.0,0.0,0.0,0.0,0.0,0.0,0.0,0.0,0.0,0.0,0.0,0.0,0.0,0.0,0.0,0.0,0.0,0.0,0.0,0.0,0.0,0.0,0.0,0.0,0.0,0.0,0.0,0.0,0.0,0.0,0.0,0.0,0.0,0.0,0.0,0.0,0.0,0.0,0.0,0.0,0.0,0.0,0.0,0.0,0.0,0.0,0.0,0.0,0.0,0.0,0.0,0.0,0.0,0.0,0.0,0.0,0.0,0.0,0.0,0.0,0.0,0.0,0.0,0.0,0.0,0.0,0.0,0.0,0.0,0.0,0.0,0.0,0.0,0.0,0.0,0.0,0.0,0.0,0.0,0.0,0.0,0.0,0.0,0.0,0.0,0.0,0.0,0.0,0.01,0.03,0.01,0.07,0.95,1.0,1.0,1.0,0.97,0.12,0.0,0.0,0.0,0.0,0.0,0.0,0.0,0.0,0.0,0.0,0.0,0.0,0.0,0.0,0.0,0.0,0.0,0.0,0.0,0.0,0.0,0.0,0.0,0.0,0.01,0.0,0.0,0.0,0.0,0.0,0.0,0.0,0.0,0.0,0.0,0.0,0.0,0.0,0.0,0.0,0.0,0.0,0.0,0.0,0.0,0.0,0.0,0.0,0.0,0.0,0.0,0.0,0.0,0.0,0.0,0.0,0.0,0.0,0.0,0.0,0.0,0.0,0.0,0.0,0.0,0.0,0.0,0.0,0.0,0.0,0.0,0.0,0.0,0.0,0.0,0.0,0.0,0.0,0.0,0.0,0.0,0.0,0.0,0.0,0.0,0.0,0.0,0.0,0.0,0.0,0.0],[0.0,0.0,0.0,0.0,0.0,0.0,0.0,0.0,0.0,0.0,0.0,0.0,0.0,0.0,0.0,0.0,0.0,0.0,0.0,0.0,0.0,0.0,0.0,0.0,0.0,0.0,0.0,0.0,0.0,0.0,0.0,0.0,0.0,0.0,0.0,0.0,0.0,0.0,0.0,0.0,0.0,0.0,0.0,0.0,0.0,0.0,0.0,0.0,0.0,0.0,0.0,0.0,0.0,0.0,0.0,0.0,0.0,0.0,0.0,0.0,0.0,0.0,0.0,0.0,0.0,0.0,0.0,0.0,0.0,0.0,0.0,0.0,0.0,0.0,0.0,0.0,0.0,0.0,0.0,0.0,0.0,0.0,0.0,0.0,0.0,0.0,0.0,0.0,0.0,0.0,0.0,0.0,0.0,0.0,0.0,0.0,0.0,0.0,0.0,0.0,0.0,0.0,0.0,0.0,0.0,0.02,0.04,0.01,0.03,0.06,0.69,1.0,1.0,1.0,0.97,0.01,0.03,0.0,0.0,0.0,0.0,0.0,0.0,0.0,0.0,0.0,0.0,0.01,0.01,0.0,0.0,0.0,0.0,0.0,0.0,0.0,0.0,0.0,0.0,0.0,0.0,0.0,0.0,0.0,0.0,0.0,0.0,0.0,0.0,0.0,0.0,0.0,0.0,0.0,0.0,0.0,0.0,0.0,0.0,0.0,0.0,0.0,0.0,0.0,0.0,0.0,0.0,0.0,0.0,0.0,0.0,0.0,0.0,0.0,0.0,0.0,0.0,0.0,0.0,0.0,0.0,0.0,0.0,0.0,0.0,0.0,0.0,0.0,0.0,0.0,0.0,0.0,0.0,0.0,0.0,0.0,0.0,0.0,0.0,0.0,0.0,0.0,0.0,0.0,0.0,0.0],[0.0,0.0,0.0,0.0,0.0,0.0,0.0,0.0,0.0,0.0,0.0,0.0,0.0,0.0,0.0,0.0,0.0,0.0,0.0,0.0,0.0,0.0,0.0,0.0,0.0,0.0,0.0,0.0,0.0,0.0,0.0,0.0,0.0,0.0,0.0,0.0,0.0,0.0,0.0,0.0,0.0,0.0,0.0,0.0,0.0,0.0,0.0,0.0,0.0,0.0,0.0,0.0,0.0,0.0,0.0,0.0,0.0,0.0,0.0,0.0,0.0,0.0,0.0,0.0,0.0,0.0,0.0,0.0,0.0,0.0,0.0,0.0,0.0,0.0,0.0,0.0,0.0,0.0,0.0,0.0,0.0,0.0,0.0,0.0,0.0,0.0,0.0,0.0,0.01,0.0,0.0,0.0,0.0,0.0,0.0,0.0,0.0,0.0,0.0,0.0,0.0,0.0,0.0,0.0,0.0,0.0,0.0,0.0,0.0,0.0,0.02,0.97,1.0,1.0,1.0,0.93,0.04,0.01,0.0,0.0,0.0,0.01,0.0,0.0,0.0,0.0,0.0,0.01,0.0,0.0,0.0,0.0,0.0,0.0,0.0,0.0,0.0,0.02,0.0,0.01,0.0,0.0,0.0,0.0,0.0,0.0,0.0,0.0,0.0,0.0,0.0,0.0,0.0,0.0,0.0,0.0,0.0,0.0,0.0,0.0,0.0,0.0,0.0,0.0,0.0,0.0,0.0,0.0,0.0,0.0,0.0,0.0,0.0,0.0,0.0,0.0,0.0,0.0,0.0,0.0,0.0,0.0,0.0,0.0,0.0,0.0,0.0,0.0,0.0,0.0,0.0,0.0,0.0,0.0,0.0,0.0,0.0,0.0,0.0,0.0,0.0,0.0,0.0,0.0,0.0,0.0],[0.0,0.0,0.0,0.0,0.0,0.0,0.0,0.0,0.0,0.0,0.0,0.0,0.0,0.0,0.0,0.0,0.0,0.0,0.0,0.0,0.0,0.0,0.0,0.0,0.0,0.0,0.0,0.0,0.0,0.0,0.0,0.0,0.0,0.0,0.0,0.0,0.0,0.0,0.0,0.0,0.0,0.0,0.0,0.0,0.0,0.0,0.0,0.0,0.0,0.0,0.0,0.0,0.0,0.0,0.0,0.0,0.0,0.0,0.0,0.0,0.0,0.0,0.0,0.0,0.0,0.0,0.0,0.0,0.0,0.0,0.0,0.0,0.0,0.0,0.0,0.0,0.0,0.0,0.0,0.0,0.0,0.0,0.0,0.0,0.0,0.0,0.0,0.0,0.0,0.0,0.0,0.0,0.0,0.0,0.0,0.0,0.0,0.0,0.0,0.0,0.0,0.0,0.0,0.0,0.0,0.0,0.0,0.0,0.0,0.0,0.01,0.12,0.97,1.0,1.0,1.0,0.95,0.01,0.02,0.0,0.0,0.0,0.0,0.0,0.01,0.0,0.02,0.01,0.01,0.0,0.0,0.0,0.0,0.0,0.0,0.0,0.0,0.01,0.01,0.0,0.0,0.0,0.0,0.0,0.0,0.0,0.0,0.0,0.0,0.0,0.0,0.0,0.0,0.0,0.0,0.0,0.0,0.0,0.0,0.0,0.0,0.0,0.0,0.0,0.0,0.0,0.0,0.0,0.0,0.0,0.0,0.0,0.0,0.0,0.0,0.0,0.0,0.0,0.0,0.0,0.0,0.0,0.0,0.0,0.0,0.0,0.0,0.0,0.0,0.0,0.0,0.0,0.0,0.0,0.0,0.0,0.0,0.0,0.0,0.0,0.0,0.0,0.0,0.0,0.0,0.0],[0.0,0.0,0.0,0.0,0.0,0.0,0.0,0.0,0.0,0.0,0.0,0.0,0.0,0.0,0.0,0.0,0.0,0.0,0.0,0.0,0.0,0.0,0.0,0.0,0.0,0.0,0.0,0.0,0.0,0.0,0.0,0.0,0.0,0.0,0.0,0.0,0.0,0.0,0.0,0.0,0.0,0.0,0.0,0.0,0.0,0.0,0.0,0.0,0.0,0.0,0.0,0.0,0.0,0.0,0.0,0.0,0.0,0.0,0.0,0.0,0.0,0.0,0.0,0.0,0.0,0.0,0.0,0.0,0.0,0.0,0.0,0.0,0.0,0.0,0.0,0.0,0.0,0.0,0.0,0.0,0.0,0.0,0.0,0.0,0.0,0.0,0.0,0.0,0.01,0.0,0.0,0.0,0.0,0.0,0.0,0.0,0.0,0.0,0.0,0.0,0.0,0.0,0.0,0.0,0.0,0.0,0.0,0.0,0.0,0.0,0.0,0.0,0.01,0.93,1.0,1.0,1.0,0.98,0.03,0.02,0.0,0.01,0.0,0.01,0.0,0.01,0.01,0.02,0.0,0.01,0.0,0.01,0.0,0.01,0.0,0.03,0.0,0.04,0.0,0.0,0.0,0.0,0.0,0.0,0.0,0.0,0.0,0.0,0.0,0.0,0.0,0.0,0.0,0.0,0.0,0.0,0.0,0.0,0.0,0.0,0.0,0.0,0.0,0.0,0.0,0.0,0.0,0.0,0.0,0.0,0.0,0.0,0.0,0.0,0.0,0.0,0.0,0.0,0.0,0.0,0.0,0.0,0.0,0.0,0.0,0.0,0.0,0.0,0.0,0.0,0.0,0.0,0.0,0.0,0.0,0.0,0.0,0.0,0.0,0.0,0.0,0.0,0.0,0.0,0.0,0.0],[0.0,0.0,0.0,0.0,0.0,0.0,0.0,0.0,0.0,0.0,0.0,0.0,0.0,0.0,0.0,0.0,0.0,0.0,0.0,0.0,0.0,0.0,0.0,0.0,0.0,0.0,0.0,0.0,0.0,0.0,0.0,0.0,0.0,0.0,0.0,0.0,0.0,0.0,0.0,0.0,0.0,0.0,0.0,0.0,0.0,0.0,0.0,0.0,0.0,0.0,0.0,0.0,0.0,0.0,0.0,0.0,0.0,0.0,0.0,0.0,0.0,0.0,0.0,0.0,0.0,0.0,0.0,0.0,0.0,0.0,0.0,0.0,0.0,0.0,0.0,0.0,0.0,0.0,0.0,0.0,0.0,0.0,0.0,0.0,0.0,0.0,0.0,0.0,0.0,0.0,0.0,0.0,0.0,0.0,0.0,0.0,0.0,0.0,0.0,0.0,0.0,0.0,0.0,0.0,0.0,0.0,0.0,0.0,0.0,0.0,0.0,0.0,0.03,0.04,0.95,1.0,1.0,1.0,0.96,0.01,0.02,0.0,0.0,0.0,0.02,0.0,0.03,0.01,0.0,0.0,0.0,0.0,0.01,0.0,0.01,0.0,0.01,0.01,0.01,0.0,0.0,0.0,0.0,0.0,0.0,0.0,0.0,0.0,0.0,0.0,0.0,0.0,0.0,0.0,0.0,0.0,0.0,0.0,0.0,0.0,0.0,0.0,0.0,0.0,0.0,0.0,0.0,0.0,0.0,0.0,0.0,0.0,0.0,0.0,0.0,0.0,0.0,0.0,0.0,0.0,0.0,0.0,0.0,0.0,0.0,0.0,0.0,0.0,0.0,0.0,0.0,0.0,0.0,0.0,0.0,0.0,0.0,0.0,0.0,0.0,0.0,0.0,0.0,0.0,0.0,0.0],[0.0,0.0,0.0,0.0,0.0,0.0,0.0,0.0,0.0,0.0,0.0,0.0,0.0,0.0,0.0,0.0,0.0,0.0,0.0,0.0,0.0,0.0,0.0,0.0,0.0,0.0,0.0,0.0,0.0,0.0,0.0,0.0,0.0,0.0,0.0,0.0,0.0,0.0,0.0,0.0,0.0,0.0,0.0,0.0,0.0,0.0,0.0,0.0,0.0,0.0,0.0,0.0,0.0,0.0,0.0,0.0,0.0,0.0,0.0,0.0,0.0,0.0,0.0,0.0,0.0,0.0,0.0,0.0,0.0,0.0,0.0,0.0,0.0,0.0,0.0,0.0,0.0,0.0,0.0,0.0,0.0,0.0,0.0,0.0,0.0,0.0,0.0,0.0,0.0,0.0,0.0,0.0,0.0,0.0,0.0,0.0,0.0,0.0,0.0,0.0,0.0,0.0,0.0,0.0,0.0,0.0,0.0,0.0,0.0,0.0,0.0,0.0,0.0,0.01,0.01,0.98,1.0,1.0,1.0,0.96,0.01,0.03,0.0,0.02,0.01,0.03,0.01,0.01,0.0,0.0,0.0,0.0,0.0,0.02,0.01,0.04,0.01,0.02,0.0,0.0,0.0,0.0,0.0,0.0,0.0,0.0,0.0,0.0,0.0,0.0,0.0,0.0,0.0,0.0,0.0,0.0,0.0,0.0,0.0,0.0,0.0,0.0,0.0,0.0,0.0,0.0,0.0,0.0,0.0,0.0,0.0,0.0,0.0,0.0,0.0,0.0,0.0,0.0,0.0,0.0,0.0,0.0,0.0,0.0,0.0,0.0,0.0,0.0,0.0,0.0,0.0,0.0,0.0,0.0,0.0,0.0,0.0,0.0,0.0,0.0,0.0,0.0,0.0,0.0,0.0,0.0],[0.0,0.0,0.0,0.0,0.0,0.0,0.0,0.0,0.0,0.0,0.0,0.0,0.0,0.0,0.0,0.0,0.0,0.0,0.0,0.0,0.0,0.0,0.0,0.0,0.0,0.0,0.0,0.0,0.0,0.0,0.0,0.0,0.0,0.0,0.0,0.0,0.0,0.0,0.0,0.0,0.0,0.0,0.0,0.0,0.0,0.0,0.0,0.0,0.0,0.0,0.0,0.0,0.0,0.0,0.0,0.0,0.0,0.0,0.0,0.0,0.0,0.0,0.0,0.0,0.0,0.0,0.0,0.0,0.0,0.0,0.0,0.0,0.0,0.0,0.0,0.0,0.0,0.0,0.0,0.0,0.0,0.0,0.0,0.0,0.0,0.0,0.0,0.0,0.0,0.0,0.0,0.0,0.0,0.0,0.0,0.0,0.0,0.0,0.0,0.0,0.0,0.0,0.0,0.0,0.0,0.0,0.0,0.0,0.0,0.0,0.0,0.0,0.0,0.0,0.02,0.03,0.96,1.0,1.0,1.0,0.97,0.06,0.04,0.01,0.06,0.01,0.01,0.0,0.0,0.0,0.0,0.0,0.0,0.01,0.01,0.01,0.02,0.01,0.01,0.0,0.0,0.0,0.0,0.0,0.0,0.0,0.0,0.0,0.0,0.0,0.0,0.0,0.0,0.0,0.0,0.0,0.0,0.0,0.0,0.0,0.0,0.0,0.0,0.0,0.0,0.0,0.0,0.0,0.0,0.0,0.0,0.0,0.0,0.0,0.0,0.0,0.0,0.0,0.0,0.0,0.0,0.0,0.0,0.0,0.0,0.0,0.0,0.0,0.0,0.0,0.0,0.0,0.0,0.0,0.0,0.0,0.0,0.0,0.0,0.0,0.0,0.0,0.0,0.0,0.0,0.0],[0.0,0.0,0.0,0.0,0.0,0.0,0.0,0.0,0.0,0.0,0.0,0.0,0.0,0.0,0.0,0.0,0.0,0.0,0.0,0.0,0.0,0.0,0.0,0.0,0.0,0.0,0.0,0.0,0.0,0.0,0.0,0.0,0.0,0.0,0.0,0.0,0.0,0.0,0.0,0.0,0.0,0.0,0.0,0.0,0.0,0.0,0.0,0.0,0.0,0.0,0.0,0.0,0.0,0.0,0.0,0.0,0.0,0.0,0.0,0.0,0.0,0.0,0.0,0.0,0.0,0.0,0.0,0.0,0.0,0.0,0.0,0.0,0.0,0.0,0.0,0.0,0.0,0.0,0.0,0.0,0.0,0.0,0.0,0.0,0.0,0.0,0.0,0.0,0.0,0.0,0.0,0.0,0.0,0.0,0.0,0.0,0.0,0.0,0.0,0.0,0.0,0.0,0.0,0.0,0.0,0.0,0.0,0.0,0.0,0.0,0.0,0.0,0.0,0.0,0.0,0.02,0.01,0.96,1.0,1.0,1.0,0.87,0.59,0.6,0.01,0.03,0.0,0.01,0.0,0.0,0.0,0.0,0.0,0.02,0.01,0.03,0.01,0.01,0.0,0.0,0.0,0.0,0.0,0.0,0.0,0.0,0.0,0.0,0.0,0.0,0.0,0.0,0.0,0.0,0.0,0.0,0.0,0.0,0.0,0.0,0.0,0.0,0.0,0.0,0.0,0.0,0.0,0.0,0.0,0.0,0.0,0.0,0.0,0.0,0.0,0.0,0.0,0.0,0.0,0.0,0.0,0.0,0.0,0.0,0.0,0.0,0.0,0.0,0.0,0.0,0.0,0.0,0.0,0.0,0.0,0.0,0.0,0.0,0.0,0.0,0.0,0.0,0.0,0.0,0.0,0.0],[0.0,0.0,0.0,0.0,0.0,0.0,0.0,0.0,0.0,0.0,0.0,0.0,0.0,0.0,0.0,0.0,0.0,0.0,0.0,0.0,0.0,0.0,0.0,0.0,0.0,0.0,0.0,0.0,0.0,0.0,0.0,0.0,0.0,0.0,0.0,0.0,0.0,0.0,0.0,0.0,0.0,0.0,0.0,0.0,0.0,0.0,0.0,0.0,0.0,0.0,0.0,0.0,0.0,0.0,0.0,0.0,0.0,0.0,0.0,0.0,0.0,0.0,0.0,0.0,0.0,0.0,0.0,0.0,0.0,0.0,0.0,0.0,0.0,0.0,0.0,0.0,0.0,0.0,0.0,0.0,0.0,0.0,0.0,0.0,0.0,0.0,0.0,0.0,0.0,0.0,0.0,0.0,0.0,0.0,0.0,0.0,0.0,0.0,0.0,0.0,0.0,0.0,0.0,0.0,0.0,0.0,0.0,0.0,0.0,0.0,0.0,0.0,0.0,0.0,0.0,0.0,0.02,0.01,0.97,1.0,1.0,1.0,0.89,0.09,0.03,0.0,0.0,0.0,0.0,0.0,0.0,0.0,0.01,0.01,0.02,0.01,0.03,0.01,0.01,0.0,0.0,0.0,0.0,0.0,0.0,0.0,0.0,0.0,0.0,0.0,0.0,0.0,0.0,0.0,0.0,0.0,0.0,0.0,0.0,0.0,0.0,0.0,0.0,0.0,0.0,0.0,0.0,0.0,0.0,0.0,0.0,0.0,0.0,0.0,0.0,0.0,0.0,0.0,0.0,0.0,0.0,0.0,0.0,0.0,0.0,0.0,0.0,0.0,0.0,0.0,0.0,0.0,0.0,0.0,0.0,0.0,0.0,0.0,0.0,0.0,0.0,0.0,0.0,0.0,0.0,0.0],[0.0,0.0,0.0,0.0,0.0,0.0,0.0,0.0,0.0,0.0,0.0,0.0,0.0,0.0,0.0,0.0,0.0,0.0,0.0,0.0,0.0,0.0,0.0,0.0,0.0,0.0,0.0,0.0,0.0,0.0,0.0,0.0,0.0,0.0,0.0,0.0,0.0,0.0,0.0,0.0,0.0,0.0,0.0,0.0,0.0,0.0,0.0,0.0,0.0,0.0,0.0,0.0,0.0,0.0,0.0,0.0,0.0,0.0,0.0,0.0,0.0,0.0,0.0,0.0,0.0,0.0,0.0,0.0,0.0,0.0,0.0,0.0,0.0,0.0,0.0,0.0,0.0,0.0,0.0,0.0,0.0,0.0,0.0,0.0,0.0,0.0,0.0,0.0,0.0,0.0,0.0,0.0,0.0,0.0,0.0,0.0,0.0,0.0,0.0,0.0,0.0,0.0,0.0,0.0,0.0,0.0,0.0,0.0,0.0,0.0,0.0,0.0,0.0,0.01,0.0,0.01,0.0,0.03,0.06,0.87,1.0,1.0,1.0,0.56,0.03,0.01,0.0,0.0,0.0,0.0,0.0,0.01,0.01,0.01,0.01,0.02,0.02,0.03,0.01,0.01,0.0,0.0,0.0,0.0,0.0,0.0,0.0,0.0,0.0,0.0,0.0,0.0,0.0,0.0,0.0,0.0,0.0,0.0,0.0,0.0,0.0,0.0,0.0,0.0,0.0,0.0,0.0,0.0,0.0,0.0,0.0,0.0,0.0,0.0,0.0,0.0,0.0,0.0,0.0,0.0,0.0,0.0,0.0,0.0,0.0,0.0,0.0,0.0,0.0,0.0,0.0,0.0,0.0,0.0,0.0,0.0,0.0,0.0,0.0,0.0,0.0,0.0,0.0,0.0,0.0,0.0],[0.0,0.0,0.0,0.0,0.0,0.0,0.0,0.0,0.0,0.0,0.0,0.0,0.0,0.0,0.0,0.0,0.0,0.0,0.0,0.0,0.0,0.0,0.0,0.0,0.0,0.0,0.0,0.0,0.0,0.0,0.0,0.0,0.0,0.0,0.0,0.0,0.0,0.0,0.0,0.0,0.0,0.0,0.0,0.0,0.0,0.0,0.0,0.0,0.0,0.0,0.0,0.0,0.0,0.0,0.0,0.0,0.0,0.0,0.0,0.0,0.0,0.0,0.0,0.0,0.0,0.0,0.0,0.0,0.0,0.0,0.0,0.0,0.0,0.0,0.0,0.0,0.0,0.0,0.0,0.0,0.0,0.0,0.0,0.0,0.0,0.0,0.0,0.0,0.0,0.0,0.0,0.0,0.0,0.0,0.0,0.0,0.0,0.0,0.0,0.0,0.0,0.0,0.0,0.0,0.0,0.0,0.0,0.0,0.0,0.0,0.0,0.0,0.0,0.0,0.0,0.0,0.0,0.0,0.04,0.59,0.89,1.0,1.0,1.0,0.98,0.01,0.0,0.0,0.0,0.0,0.01,0.01,0.02,0.02,0.02,0.01,0.02,0.01,0.01,0.0,0.0,0.0,0.0,0.0,0.0,0.0,0.0,0.0,0.0,0.0,0.0,0.0,0.0,0.0,0.0,0.0,0.0,0.0,0.0,0.0,0.0,0.0,0.0,0.0,0.0,0.0,0.0,0.0,0.0,0.0,0.0,0.0,0.0,0.0,0.0,0.0,0.0,0.0,0.0,0.0,0.0,0.0,0.0,0.0,0.0,0.0,0.0,0.0,0.0,0.0,0.0,0.0,0.0,0.0,0.0,0.0,0.0,0.0,0.0,0.0,0.0,0.0,0.0,0.0,0.0,0.0],[0.0,0.0,0.0,0.0,0.0,0.0,0.0,0.0,0.0,0.0,0.0,0.0,0.0,0.0,0.0,0.0,0.0,0.0,0.0,0.0,0.0,0.0,0.0,0.0,0.0,0.0,0.0,0.0,0.0,0.0,0.0,0.0,0.0,0.0,0.0,0.0,0.0,0.0,0.0,0.0,0.0,0.0,0.0,0.0,0.0,0.0,0.0,0.0,0.0,0.0,0.0,0.0,0.0,0.0,0.0,0.0,0.0,0.0,0.0,0.0,0.0,0.0,0.0,0.0,0.0,0.0,0.0,0.0,0.0,0.0,0.0,0.0,0.0,0.0,0.0,0.0,0.0,0.0,0.0,0.0,0.0,0.0,0.0,0.0,0.0,0.0,0.0,0.0,0.0,0.0,0.0,0.0,0.0,0.0,0.0,0.0,0.0,0.0,0.0,0.0,0.0,0.0,0.0,0.0,0.0,0.0,0.0,0.0,0.0,0.0,0.0,0.0,0.0,0.0,0.0,0.01,0.0,0.02,0.01,0.6,0.09,0.56,1.0,1.0,1.0,0.99,0.0,0.01,0.0,0.05,0.0,0.04,0.01,0.06,0.01,0.02,0.0,0.0,0.0,0.0,0.0,0.0,0.0,0.0,0.0,0.0,0.0,0.0,0.0,0.0,0.0,0.0,0.0,0.0,0.0,0.0,0.0,0.0,0.0,0.0,0.0,0.0,0.0,0.0,0.0,0.0,0.0,0.0,0.0,0.0,0.0,0.0,0.0,0.0,0.0,0.0,0.0,0.0,0.0,0.0,0.0,0.0,0.0,0.0,0.0,0.0,0.0,0.0,0.0,0.0,0.0,0.0,0.0,0.0,0.0,0.0,0.0,0.0,0.0,0.0,0.0,0.0,0.0,0.0,0.0,0.0],[0.0,0.0,0.0,0.0,0.0,0.0,0.0,0.0,0.0,0.0,0.0,0.0,0.0,0.0,0.0,0.0,0.0,0.0,0.0,0.0,0.0,0.0,0.0,0.0,0.0,0.0,0.0,0.0,0.0,0.0,0.0,0.0,0.0,0.0,0.0,0.0,0.0,0.0,0.0,0.0,0.0,0.0,0.0,0.0,0.0,0.0,0.0,0.0,0.0,0.0,0.0,0.0,0.0,0.0,0.0,0.0,0.0,0.0,0.0,0.0,0.0,0.0,0.0,0.0,0.0,0.0,0.0,0.0,0.0,0.0,0.0,0.0,0.0,0.0,0.0,0.0,0.0,0.0,0.0,0.0,0.0,0.0,0.0,0.0,0.0,0.0,0.0,0.0,0.0,0.0,0.0,0.0,0.0,0.0,0.0,0.0,0.0,0.0,0.0,0.0,0.0,0.0,0.0,0.0,0.0,0.0,0.0,0.0,0.0,0.0,0.0,0.0,0.0,0.0,0.01,0.0,0.02,0.01,0.06,0.01,0.03,0.03,0.98,1.0,1.0,1.0,0.95,0.0,0.01,0.01,0.04,0.01,0.02,0.0,0.03,0.0,0.01,0.0,0.0,0.0,0.0,0.0,0.0,0.0,0.0,0.0,0.0,0.0,0.0,0.0,0.0,0.0,0.0,0.0,0.0,0.0,0.0,0.0,0.0,0.0,0.0,0.0,0.0,0.0,0.0,0.0,0.0,0.0,0.0,0.0,0.0,0.0,0.0,0.0,0.0,0.0,0.0,0.0,0.0,0.0,0.0,0.0,0.0,0.0,0.0,0.0,0.0,0.0,0.0,0.0,0.0,0.0,0.0,0.0,0.0,0.0,0.0,0.0,0.0,0.0,0.0,0.0,0.0,0.0,0.0,0.0],[0.0,0.0,0.0,0.0,0.0,0.0,0.0,0.0,0.0,0.0,0.0,0.0,0.0,0.0,0.0,0.0,0.0,0.0,0.0,0.0,0.0,0.0,0.0,0.0,0.0,0.0,0.0,0.0,0.0,0.0,0.0,0.0,0.0,0.0,0.0,0.0,0.0,0.0,0.0,0.0,0.0,0.0,0.0,0.0,0.0,0.0,0.0,0.0,0.0,0.0,0.0,0.0,0.0,0.0,0.0,0.0,0.0,0.0,0.0,0.0,0.0,0.0,0.0,0.0,0.0,0.0,0.0,0.0,0.0,0.0,0.0,0.0,0.0,0.0,0.0,0.0,0.0,0.0,0.0,0.0,0.0,0.0,0.0,0.0,0.0,0.0,0.0,0.0,0.0,0.0,0.0,0.0,0.0,0.0,0.0,0.0,0.0,0.0,0.0,0.0,0.0,0.0,0.0,0.0,0.0,0.0,0.0,0.0,0.0,0.0,0.0,0.0,0.0,0.0,0.0,0.01,0.0,0.03,0.01,0.03,0.0,0.01,0.01,0.99,1.0,1.0,1.0,0.93,0.01,0.25,0.01,0.07,0.0,0.03,0.0,0.01,0.0,0.0,0.0,0.0,0.0,0.0,0.0,0.0,0.0,0.0,0.0,0.0,0.0,0.0,0.0,0.0,0.0,0.0,0.0,0.0,0.0,0.0,0.0,0.0,0.0,0.0,0.0,0.0,0.0,0.0,0.0,0.0,0.0,0.0,0.0,0.0,0.0,0.0,0.0,0.0,0.0,0.0,0.0,0.0,0.0,0.0,0.0,0.0,0.0,0.0,0.0,0.0,0.0,0.0,0.0,0.0,0.0,0.0,0.0,0.0,0.0,0.0,0.0,0.0,0.0,0.0,0.0,0.0,0.0,0.0],[0.0,0.0,0.0,0.0,0.0,0.0,0.0,0.0,0.0,0.0,0.0,0.0,0.0,0.0,0.0,0.0,0.0,0.0,0.0,0.0,0.0,0.0,0.0,0.0,0.0,0.0,0.0,0.0,0.0,0.0,0.0,0.0,0.0,0.0,0.0,0.0,0.0,0.0,0.0,0.0,0.0,0.0,0.0,0.0,0.0,0.0,0.0,0.0,0.0,0.0,0.0,0.0,0.0,0.0,0.0,0.0,0.0,0.0,0.0,0.0,0.0,0.0,0.0,0.0,0.0,0.0,0.0,0.0,0.0,0.0,0.0,0.0,0.0,0.0,0.0,0.0,0.0,0.0,0.0,0.0,0.0,0.0,0.0,0.0,0.0,0.0,0.0,0.0,0.0,0.0,0.0,0.0,0.0,0.0,0.0,0.0,0.0,0.0,0.0,0.0,0.0,0.0,0.0,0.0,0.0,0.0,0.0,0.0,0.0,0.0,0.0,0.0,0.0,0.0,0.02,0.01,0.03,0.01,0.01,0.0,0.0,0.0,0.0,0.0,0.95,1.0,1.0,1.0,0.94,0.16,0.06,0.01,0.02,0.0,0.01,0.0,0.0,0.0,0.0,0.0,0.0,0.0,0.0,0.0,0.0,0.0,0.0,0.0,0.0,0.0,0.0,0.0,0.0,0.0,0.0,0.0,0.0,0.0,0.0,0.0,0.0,0.0,0.0,0.0,0.0,0.0,0.0,0.0,0.0,0.0,0.0,0.0,0.0,0.0,0.0,0.0,0.0,0.0,0.0,0.0,0.0,0.0,0.0,0.0,0.0,0.0,0.0,0.0,0.0,0.0,0.0,0.0,0.0,0.0,0.0,0.0,0.0,0.0,0.0,0.0,0.0,0.0,0.0,0.0,0.0,0.0],[0.0,0.0,0.0,0.0,0.0,0.0,0.0,0.0,0.0,0.0,0.0,0.0,0.0,0.0,0.0,0.0,0.0,0.0,0.0,0.0,0.0,0.0,0.0,0.0,0.0,0.0,0.0,0.0,0.0,0.0,0.0,0.0,0.0,0.0,0.0,0.0,0.0,0.0,0.0,0.0,0.0,0.0,0.0,0.0,0.0,0.0,0.0,0.0,0.0,0.0,0.0,0.0,0.0,0.0,0.0,0.0,0.0,0.0,0.0,0.0,0.0,0.0,0.0,0.0,0.0,0.0,0.0,0.0,0.0,0.0,0.0,0.0,0.0,0.0,0.0,0.0,0.0,0.0,0.0,0.0,0.0,0.0,0.0,0.0,0.0,0.0,0.0,0.0,0.0,0.0,0.0,0.0,0.0,0.0,0.0,0.0,0.0,0.0,0.0,0.0,0.0,0.0,0.0,0.0,0.0,0.0,0.0,0.0,0.0,0.0,0.0,0.0,0.01,0.01,0.01,0.02,0.01,0.01,0.0,0.01,0.0,0.0,0.0,0.01,0.0,0.93,1.0,1.0,1.0,0.85,0.04,0.1,0.0,0.02,0.0,0.0,0.0,0.0,0.0,0.0,0.0,0.0,0.0,0.0,0.0,0.0,0.0,0.0,0.0,0.0,0.0,0.0,0.0,0.0,0.0,0.0,0.0,0.0,0.0,0.0,0.0,0.0,0.0,0.0,0.0,0.0,0.0,0.0,0.0,0.0,0.0,0.0,0.0,0.0,0.0,0.0,0.0,0.0,0.0,0.0,0.0,0.0,0.0,0.0,0.0,0.0,0.0,0.0,0.0,0.0,0.0,0.0,0.0,0.0,0.0,0.0,0.0,0.0,0.0,0.0,0.0,0.0,0.0,0.0,0.0,0.0],[0.0,0.0,0.0,0.0,0.0,0.0,0.0,0.0,0.0,0.0,0.0,0.0,0.0,0.0,0.0,0.0,0.0,0.0,0.0,0.0,0.0,0.0,0.0,0.0,0.0,0.0,0.0,0.0,0.0,0.0,0.0,0.0,0.0,0.0,0.0,0.0,0.0,0.0,0.0,0.0,0.0,0.0,0.0,0.0,0.0,0.0,0.0,0.0,0.0,0.0,0.0,0.0,0.0,0.0,0.0,0.0,0.0,0.0,0.0,0.0,0.0,0.0,0.0,0.0,0.0,0.0,0.0,0.0,0.0,0.0,0.0,0.0,0.0,0.0,0.0,0.0,0.0,0.0,0.0,0.0,0.0,0.0,0.0,0.0,0.0,0.0,0.0,0.0,0.0,0.0,0.0,0.0,0.0,0.0,0.0,0.0,0.0,0.0,0.0,0.0,0.0,0.0,0.0,0.0,0.0,0.0,0.0,0.0,0.0,0.0,0.0,0.0,0.01,0.0,0.01,0.0,0.0,0.0,0.0,0.0,0.0,0.0,0.0,0.0,0.01,0.01,0.94,1.0,1.0,1.0,0.94,0.05,0.04,0.0,0.0,0.0,0.0,0.0,0.0,0.0,0.0,0.0,0.0,0.0,0.0,0.0,0.0,0.0,0.0,0.0,0.0,0.0,0.0,0.0,0.0,0.0,0.0,0.0,0.0,0.0,0.0,0.0,0.0,0.0,0.0,0.0,0.0,0.0,0.0,0.0,0.0,0.0,0.0,0.0,0.0,0.0,0.0,0.0,0.0,0.0,0.0,0.0,0.0,0.0,0.0,0.0,0.0,0.0,0.0,0.0,0.0,0.0,0.0,0.0,0.0,0.0,0.0,0.0,0.0,0.0,0.0,0.0,0.0,0.0,0.0,0.0],[0.0,0.0,0.0,0.0,0.0,0.0,0.0,0.0,0.0,0.0,0.0,0.0,0.0,0.0,0.0,0.0,0.0,0.0,0.0,0.0,0.0,0.0,0.0,0.0,0.0,0.0,0.0,0.0,0.0,0.0,0.0,0.0,0.0,0.0,0.0,0.0,0.0,0.0,0.0,0.0,0.0,0.0,0.0,0.0,0.0,0.0,0.0,0.0,0.0,0.0,0.0,0.0,0.0,0.0,0.0,0.0,0.0,0.0,0.0,0.0,0.0,0.0,0.0,0.0,0.0,0.0,0.0,0.0,0.0,0.0,0.0,0.0,0.0,0.0,0.0,0.0,0.0,0.0,0.0,0.0,0.0,0.0,0.0,0.0,0.0,0.0,0.0,0.0,0.0,0.0,0.0,0.0,0.0,0.0,0.0,0.0,0.0,0.0,0.0,0.0,0.0,0.0,0.0,0.0,0.0,0.0,0.0,0.0,0.0,0.0,0.0,0.0,0.0,0.0,0.0,0.01,0.0,0.0,0.0,0.0,0.0,0.0,0.0,0.05,0.01,0.25,0.16,0.85,1.0,1.0,1.0,0.92,0.04,0.07,0.0,0.0,0.0,0.0,0.0,0.0,0.0,0.0,0.0,0.0,0.0,0.0,0.0,0.0,0.0,0.0,0.0,0.0,0.0,0.0,0.0,0.0,0.0,0.0,0.0,0.0,0.0,0.0,0.0,0.0,0.0,0.0,0.0,0.0,0.0,0.0,0.0,0.0,0.0,0.0,0.0,0.0,0.0,0.0,0.0,0.0,0.0,0.0,0.0,0.0,0.0,0.0,0.0,0.0,0.0,0.0,0.0,0.0,0.0,0.0,0.0,0.0,0.0,0.0,0.0,0.0,0.0,0.0,0.0,0.0,0.0,0.0],[0.0,0.0,0.0,0.0,0.0,0.0,0.0,0.0,0.0,0.0,0.0,0.0,0.0,0.0,0.0,0.0,0.0,0.0,0.0,0.0,0.0,0.0,0.0,0.0,0.0,0.0,0.0,0.0,0.0,0.0,0.0,0.0,0.0,0.0,0.0,0.0,0.0,0.0,0.0,0.0,0.0,0.0,0.0,0.0,0.0,0.0,0.0,0.0,0.0,0.0,0.0,0.0,0.0,0.0,0.0,0.0,0.0,0.0,0.0,0.0,0.0,0.0,0.0,0.0,0.0,0.0,0.0,0.0,0.0,0.0,0.0,0.0,0.0,0.0,0.0,0.0,0.0,0.0,0.0,0.0,0.0,0.0,0.0,0.0,0.0,0.0,0.0,0.0,0.0,0.0,0.0,0.0,0.0,0.0,0.0,0.0,0.0,0.0,0.0,0.0,0.0,0.0,0.0,0.0,0.0,0.0,0.0,0.0,0.0,0.0,0.0,0.0,0.0,0.0,0.0,0.0,0.0,0.0,0.0,0.0,0.0,0.0,0.01,0.0,0.04,0.01,0.06,0.04,0.94,1.0,1.0,1.0,0.94,0.04,0.03,0.0,0.0,0.0,0.0,0.0,0.0,0.0,0.0,0.0,0.0,0.0,0.0,0.0,0.0,0.0,0.0,0.0,0.0,0.0,0.0,0.0,0.0,0.0,0.0,0.0,0.0,0.0,0.0,0.0,0.0,0.0,0.0,0.0,0.0,0.0,0.0,0.0,0.0,0.0,0.0,0.0,0.0,0.0,0.0,0.0,0.0,0.0,0.0,0.0,0.0,0.0,0.0,0.0,0.0,0.0,0.0,0.0,0.0,0.0,0.0,0.0,0.0,0.0,0.0,0.0,0.0,0.0,0.0,0.0,0.0,0.0],[0.0,0.0,0.0,0.0,0.0,0.0,0.0,0.0,0.0,0.0,0.0,0.0,0.0,0.0,0.01,0.0,0.0,0.0,0.0,0.0,0.0,0.0,0.0,0.0,0.0,0.0,0.0,0.0,0.0,0.0,0.0,0.0,0.0,0.0,0.0,0.0,0.0,0.0,0.0,0.0,0.0,0.0,0.0,0.0,0.0,0.0,0.0,0.0,0.0,0.0,0.0,0.0,0.0,0.0,0.0,0.0,0.0,0.0,0.0,0.0,0.0,0.0,0.0,0.0,0.0,0.0,0.0,0.0,0.0,0.0,0.0,0.0,0.0,0.0,0.0,0.0,0.0,0.0,0.0,0.0,0.0,0.0,0.0,0.0,0.0,0.0,0.0,0.0,0.0,0.0,0.0,0.0,0.0,0.0,0.0,0.0,0.0,0.0,0.0,0.0,0.0,0.0,0.0,0.0,0.0,0.0,0.0,0.0,0.0,0.0,0.0,0.0,0.0,0.0,0.0,0.01,0.0,0.0,0.0,0.0,0.0,0.01,0.01,0.04,0.01,0.07,0.01,0.1,0.05,0.92,1.0,1.0,1.0,0.91,0.01,0.01,0.0,0.0,0.0,0.0,0.0,0.0,0.0,0.0,0.0,0.0,0.0,0.0,0.0,0.0,0.0,0.0,0.0,0.0,0.0,0.0,0.0,0.0,0.0,0.0,0.0,0.0,0.0,0.0,0.0,0.0,0.0,0.0,0.0,0.0,0.0,0.0,0.0,0.0,0.0,0.0,0.0,0.0,0.0,0.0,0.0,0.0,0.0,0.0,0.0,0.0,0.0,0.0,0.0,0.0,0.0,0.0,0.0,0.0,0.0,0.0,0.0,0.0,0.0,0.0,0.0,0.0,0.0,0.0,0.0,0.0],[0.0,0.0,0.0,0.0,0.0,0.0,0.0,0.0,0.0,0.0,0.0,0.0,0.0,0.0,0.0,0.0,0.0,0.0,0.0,0.0,0.0,0.0,0.0,0.0,0.0,0.0,0.0,0.0,0.0,0.0,0.0,0.0,0.0,0.0,0.0,0.0,0.0,0.0,0.0,0.0,0.0,0.0,0.0,0.0,0.0,0.0,0.0,0.0,0.0,0.0,0.0,0.0,0.0,0.0,0.0,0.0,0.0,0.0,0.0,0.0,0.0,0.0,0.0,0.0,0.0,0.0,0.0,0.0,0.0,0.0,0.0,0.0,0.0,0.0,0.0,0.0,0.0,0.0,0.0,0.0,0.0,0.0,0.0,0.0,0.0,0.0,0.0,0.0,0.0,0.0,0.0,0.0,0.0,0.0,0.0,0.0,0.0,0.0,0.0,0.0,0.0,0.0,0.0,0.0,0.0,0.0,0.0,0.0,0.0,0.0,0.0,0.0,0.0,0.0,0.0,0.0,0.01,0.0,0.0,0.0,0.01,0.01,0.02,0.01,0.02,0.0,0.02,0.0,0.04,0.04,0.94,1.0,1.0,1.0,0.98,0.0,0.0,0.0,0.0,0.0,0.0,0.0,0.0,0.0,0.0,0.0,0.0,0.0,0.0,0.0,0.0,0.0,0.0,0.0,0.0,0.0,0.0,0.0,0.0,0.0,0.0,0.0,0.0,0.0,0.0,0.0,0.0,0.0,0.0,0.0,0.0,0.0,0.0,0.0,0.0,0.0,0.0,0.0,0.0,0.0,0.0,0.0,0.0,0.0,0.0,0.0,0.0,0.0,0.0,0.0,0.0,0.0,0.0,0.0,0.0,0.0,0.0,0.0,0.0,0.0,0.0,0.0,0.0,0.0,0.0,0.0],[0.0,0.0,0.0,0.0,0.0,0.0,0.0,0.0,0.0,0.0,0.0,0.0,0.01,0.0,0.0,0.0,0.0,0.0,0.0,0.0,0.0,0.0,0.0,0.0,0.0,0.0,0.0,0.0,0.0,0.0,0.0,0.0,0.0,0.0,0.0,0.0,0.0,0.0,0.0,0.0,0.0,0.0,0.0,0.0,0.0,0.0,0.0,0.0,0.0,0.0,0.0,0.0,0.0,0.0,0.0,0.0,0.0,0.0,0.0,0.0,0.0,0.0,0.0,0.0,0.0,0.0,0.0,0.0,0.0,0.0,0.0,0.0,0.0,0.0,0.0,0.0,0.0,0.0,0.0,0.0,0.0,0.0,0.0,0.0,0.0,0.0,0.0,0.0,0.0,0.0,0.0,0.0,0.0,0.0,0.0,0.0,0.0,0.0,0.0,0.0,0.0,0.0,0.0,0.0,0.0,0.0,0.0,0.0,0.0,0.0,0.0,0.0,0.0,0.0,0.0,0.01,0.0,0.02,0.01,0.02,0.01,0.01,0.02,0.06,0.0,0.03,0.0,0.02,0.0,0.07,0.04,0.91,1.0,1.0,1.0,0.99,0.0,0.0,0.0,0.0,0.0,0.0,0.0,0.0,0.0,0.0,0.0,0.0,0.0,0.0,0.0,0.0,0.0,0.0,0.0,0.0,0.0,0.0,0.0,0.0,0.0,0.0,0.0,0.0,0.0,0.0,0.0,0.0,0.0,0.0,0.0,0.0,0.0,0.0,0.0,0.0,0.0,0.0,0.0,0.0,0.0,0.0,0.0,0.0,0.0,0.0,0.0,0.0,0.0,0.0,0.0,0.0,0.0,0.0,0.0,0.0,0.0,0.0,0.0,0.0,0.0,0.0,0.0,0.0,0.0,0.0],[0.0,0.0,0.0,0.0,0.0,0.0,0.0,0.0,0.0,0.01,0.0,0.01,0.0,0.0,0.0,0.0,0.0,0.0,0.0,0.0,0.0,0.0,0.0,0.0,0.0,0.0,0.0,0.0,0.0,0.0,0.0,0.0,0.0,0.0,0.0,0.0,0.0,0.0,0.0,0.0,0.0,0.0,0.0,0.0,0.0,0.0,0.0,0.0,0.0,0.0,0.0,0.0,0.0,0.0,0.0,0.0,0.0,0.0,0.0,0.0,0.0,0.0,0.0,0.0,0.0,0.0,0.0,0.0,0.0,0.0,0.0,0.0,0.0,0.0,0.0,0.0,0.0,0.0,0.0,0.0,0.0,0.0,0.0,0.0,0.0,0.0,0.0,0.0,0.0,0.0,0.0,0.0,0.0,0.0,0.0,0.0,0.0,0.0,0.0,0.0,0.0,0.0,0.0,0.0,0.0,0.0,0.0,0.0,0.0,0.0,0.0,0.0,0.0,0.0,0.0,0.0,0.01,0.01,0.01,0.01,0.02,0.01,0.02,0.01,0.03,0.0,0.01,0.0,0.0,0.0,0.03,0.01,0.98,1.0,1.0,1.0,0.99,0.0,0.0,0.0,0.0,0.0,0.0,0.0,0.0,0.0,0.0,0.0,0.0,0.0,0.0,0.0,0.0,0.0,0.0,0.0,0.0,0.0,0.0,0.0,0.0,0.0,0.0,0.0,0.0,0.0,0.0,0.0,0.0,0.0,0.0,0.0,0.0,0.0,0.0,0.0,0.0,0.0,0.0,0.0,0.0,0.0,0.0,0.0,0.0,0.0,0.0,0.0,0.0,0.0,0.0,0.0,0.0,0.0,0.0,0.0,0.0,0.0,0.0,0.0,0.0,0.0,0.0,0.0,0.0,0.0],[0.0,0.0,0.0,0.0,0.0,0.0,0.0,0.0,0.0,0.0,0.01,0.0,0.0,0.0,0.0,0.0,0.0,0.0,0.0,0.0,0.0,0.0,0.0,0.0,0.0,0.0,0.0,0.0,0.0,0.0,0.0,0.0,0.0,0.0,0.0,0.0,0.0,0.0,0.0,0.0,0.0,0.0,0.0,0.0,0.0,0.0,0.0,0.0,0.0,0.0,0.0,0.0,0.0,0.0,0.0,0.0,0.0,0.0,0.0,0.0,0.0,0.0,0.0,0.0,0.0,0.0,0.0,0.0,0.0,0.0,0.0,0.0,0.0,0.0,0.0,0.0,0.0,0.0,0.0,0.0,0.0,0.0,0.0,0.0,0.0,0.0,0.0,0.0,0.0,0.0,0.0,0.0,0.0,0.0,0.0,0.0,0.0,0.0,0.0,0.0,0.0,0.0,0.0,0.0,0.0,0.0,0.0,0.0,0.0,0.0,0.0,0.0,0.0,0.0,0.0,0.03,0.0,0.04,0.01,0.03,0.01,0.02,0.01,0.02,0.0,0.01,0.0,0.0,0.0,0.0,0.0,0.01,0.0,0.99,1.0,1.0,1.0,0.99,0.0,0.0,0.0,0.0,0.0,0.0,0.0,0.0,0.0,0.0,0.0,0.0,0.0,0.0,0.0,0.0,0.0,0.0,0.0,0.0,0.0,0.0,0.0,0.0,0.0,0.0,0.0,0.0,0.0,0.0,0.0,0.0,0.0,0.0,0.0,0.0,0.0,0.0,0.0,0.0,0.0,0.0,0.0,0.0,0.0,0.0,0.0,0.0,0.0,0.0,0.0,0.0,0.0,0.0,0.0,0.0,0.0,0.0,0.0,0.0,0.0,0.0,0.0,0.0,0.0,0.0,0.0,0.0],[0.0,0.0,0.0,0.0,0.0,0.0,0.0,0.0,0.0,0.0,0.0,0.0,0.0,0.0,0.0,0.0,0.0,0.0,0.0,0.0,0.0,0.0,0.0,0.0,0.0,0.0,0.0,0.0,0.0,0.0,0.0,0.0,0.0,0.0,0.0,0.0,0.0,0.0,0.0,0.0,0.0,0.0,0.0,0.0,0.0,0.0,0.0,0.0,0.0,0.0,0.0,0.0,0.0,0.0,0.0,0.0,0.0,0.0,0.0,0.0,0.0,0.0,0.0,0.0,0.0,0.0,0.0,0.0,0.0,0.0,0.0,0.0,0.0,0.0,0.0,0.0,0.0,0.0,0.0,0.0,0.0,0.0,0.0,0.0,0.0,0.0,0.0,0.0,0.0,0.0,0.0,0.0,0.0,0.0,0.0,0.0,0.0,0.0,0.0,0.0,0.0,0.0,0.0,0.0,0.0,0.0,0.0,0.0,0.0,0.0,0.0,0.0,0.0,0.0,0.0,0.0,0.01,0.01,0.02,0.01,0.03,0.02,0.02,0.0,0.01,0.0,0.0,0.0,0.0,0.0,0.0,0.0,0.0,0.0,0.99,1.0,1.0,1.0,0.98,0.02,0.01,0.0,0.0,0.0,0.0,0.0,0.0,0.0,0.0,0.0,0.0,0.0,0.0,0.0,0.0,0.0,0.0,0.0,0.0,0.0,0.0,0.0,0.0,0.0,0.0,0.0,0.0,0.0,0.0,0.0,0.0,0.0,0.0,0.0,0.0,0.0,0.0,0.0,0.0,0.0,0.0,0.0,0.0,0.0,0.0,0.0,0.0,0.0,0.0,0.0,0.0,0.0,0.0,0.0,0.0,0.0,0.0,0.0,0.0,0.0,0.0,0.0,0.0,0.0,0.0,0.0],[0.0,0.0,0.0,0.0,0.0,0.0,0.0,0.0,0.0,0.0,0.0,0.0,0.0,0.0,0.0,0.0,0.0,0.0,0.0,0.0,0.0,0.0,0.0,0.0,0.0,0.0,0.0,0.0,0.0,0.0,0.0,0.0,0.0,0.0,0.0,0.0,0.0,0.0,0.0,0.0,0.0,0.0,0.0,0.0,0.0,0.0,0.0,0.0,0.0,0.0,0.0,0.0,0.0,0.0,0.0,0.0,0.0,0.0,0.0,0.0,0.0,0.0,0.0,0.0,0.0,0.0,0.0,0.0,0.0,0.0,0.0,0.0,0.0,0.0,0.0,0.0,0.0,0.0,0.0,0.0,0.0,0.0,0.0,0.0,0.0,0.0,0.0,0.0,0.0,0.0,0.0,0.0,0.0,0.0,0.0,0.0,0.0,0.0,0.0,0.0,0.0,0.0,0.0,0.0,0.0,0.0,0.0,0.0,0.0,0.0,0.0,0.0,0.0,0.02,0.01,0.04,0.01,0.02,0.01,0.01,0.01,0.03,0.01,0.0,0.0,0.0,0.0,0.0,0.0,0.0,0.0,0.0,0.0,0.0,0.0,0.99,1.0,1.0,1.0,0.91,0.01,0.0,0.0,0.0,0.0,0.0,0.0,0.0,0.0,0.0,0.0,0.0,0.0,0.0,0.0,0.0,0.0,0.0,0.0,0.0,0.0,0.0,0.0,0.0,0.0,0.0,0.0,0.0,0.0,0.0,0.0,0.0,0.0,0.0,0.0,0.0,0.0,0.0,0.0,0.0,0.0,0.0,0.0,0.0,0.0,0.0,0.0,0.0,0.0,0.0,0.0,0.0,0.0,0.0,0.0,0.0,0.0,0.0,0.0,0.0,0.0,0.0,0.0,0.0,0.0,0.0],[0.0,0.0,0.0,0.0,0.0,0.0,0.0,0.0,0.0,0.0,0.0,0.0,0.0,0.0,0.0,0.0,0.0,0.0,0.0,0.0,0.0,0.0,0.0,0.0,0.0,0.0,0.0,0.0,0.0,0.0,0.0,0.0,0.0,0.0,0.0,0.0,0.0,0.0,0.0,0.0,0.0,0.0,0.0,0.0,0.0,0.0,0.0,0.0,0.0,0.0,0.0,0.0,0.0,0.0,0.0,0.0,0.0,0.0,0.0,0.0,0.0,0.0,0.0,0.0,0.0,0.0,0.0,0.0,0.0,0.0,0.0,0.0,0.0,0.0,0.0,0.0,0.0,0.0,0.0,0.0,0.0,0.0,0.0,0.0,0.0,0.0,0.0,0.0,0.0,0.0,0.0,0.0,0.0,0.0,0.0,0.0,0.0,0.0,0.0,0.0,0.0,0.0,0.0,0.0,0.0,0.0,0.0,0.0,0.0,0.0,0.0,0.0,0.0,0.0,0.01,0.0,0.01,0.0,0.01,0.0,0.01,0.01,0.01,0.0,0.0,0.0,0.0,0.0,0.0,0.0,0.0,0.0,0.0,0.0,0.0,0.0,0.98,1.0,1.0,1.0,0.89,0.02,0.0,0.0,0.0,0.0,0.0,0.0,0.0,0.0,0.0,0.0,0.0,0.0,0.0,0.0,0.0,0.0,0.0,0.0,0.0,0.0,0.0,0.0,0.0,0.0,0.0,0.0,0.0,0.0,0.0,0.0,0.0,0.0,0.0,0.0,0.0,0.0,0.0,0.0,0.0,0.0,0.0,0.0,0.0,0.0,0.0,0.0,0.0,0.0,0.0,0.0,0.0,0.0,0.0,0.0,0.0,0.0,0.0,0.0,0.0,0.0,0.0,0.0,0.0,0.0],[0.0,0.0,0.0,0.0,0.0,0.0,0.0,0.0,0.0,0.0,0.0,0.0,0.0,0.0,0.0,0.0,0.0,0.0,0.0,0.0,0.0,0.0,0.0,0.0,0.0,0.0,0.0,0.0,0.0,0.0,0.0,0.0,0.0,0.0,0.0,0.0,0.0,0.0,0.0,0.0,0.0,0.0,0.0,0.0,0.0,0.0,0.0,0.0,0.0,0.0,0.0,0.0,0.0,0.0,0.0,0.0,0.0,0.0,0.0,0.0,0.0,0.0,0.0,0.0,0.0,0.0,0.0,0.0,0.0,0.0,0.0,0.0,0.0,0.0,0.0,0.0,0.0,0.0,0.0,0.0,0.0,0.0,0.0,0.0,0.0,0.0,0.0,0.0,0.0,0.0,0.0,0.0,0.0,0.0,0.0,0.0,0.0,0.0,0.0,0.0,0.0,0.0,0.0,0.0,0.0,0.0,0.0,0.0,0.0,0.0,0.0,0.01,0.0,0.01,0.0,0.0,0.0,0.0,0.0,0.0,0.0,0.01,0.0,0.0,0.0,0.0,0.0,0.0,0.0,0.0,0.0,0.0,0.0,0.0,0.0,0.0,0.02,0.91,1.0,1.0,1.0,0.89,0.02,0.0,0.0,0.0,0.0,0.0,0.0,0.0,0.0,0.0,0.0,0.0,0.0,0.0,0.0,0.0,0.0,0.0,0.0,0.0,0.0,0.0,0.0,0.0,0.0,0.0,0.0,0.0,0.0,0.0,0.0,0.0,0.0,0.0,0.0,0.0,0.0,0.0,0.0,0.0,0.0,0.0,0.0,0.0,0.0,0.0,0.0,0.0,0.0,0.0,0.0,0.0,0.0,0.0,0.0,0.0,0.0,0.0,0.0,0.0,0.0,0.0,0.0,0.0],[0.0,0.0,0.0,0.0,0.0,0.0,0.0,0.0,0.0,0.0,0.0,0.0,0.0,0.0,0.0,0.0,0.0,0.0,0.0,0.0,0.0,0.0,0.0,0.0,0.0,0.0,0.0,0.0,0.0,0.0,0.0,0.0,0.0,0.0,0.0,0.0,0.0,0.0,0.0,0.0,0.0,0.0,0.0,0.0,0.0,0.0,0.0,0.0,0.0,0.0,0.0,0.0,0.0,0.0,0.0,0.0,0.0,0.0,0.0,0.0,0.0,0.0,0.0,0.0,0.0,0.0,0.0,0.0,0.0,0.0,0.0,0.0,0.0,0.0,0.0,0.0,0.0,0.0,0.0,0.0,0.0,0.0,0.0,0.0,0.0,0.0,0.0,0.0,0.0,0.0,0.0,0.0,0.0,0.0,0.0,0.0,0.0,0.0,0.0,0.0,0.0,0.0,0.0,0.0,0.0,0.0,0.0,0.0,0.0,0.0,0.0,0.0,0.0,0.0,0.0,0.0,0.0,0.0,0.0,0.0,0.0,0.0,0.0,0.0,0.0,0.0,0.0,0.0,0.0,0.0,0.0,0.0,0.0,0.0,0.0,0.0,0.01,0.01,0.89,1.0,1.0,1.0,0.84,0.01,0.0,0.0,0.0,0.0,0.0,0.0,0.0,0.0,0.0,0.0,0.0,0.0,0.0,0.0,0.0,0.0,0.0,0.0,0.0,0.0,0.0,0.0,0.0,0.0,0.0,0.0,0.0,0.0,0.0,0.0,0.0,0.0,0.0,0.0,0.0,0.0,0.0,0.0,0.0,0.0,0.0,0.0,0.0,0.0,0.0,0.0,0.0,0.0,0.0,0.0,0.0,0.0,0.0,0.0,0.0,0.0,0.0,0.0,0.0,0.0,0.0,0.0],[0.0,0.0,0.0,0.0,0.0,0.0,0.0,0.0,0.0,0.0,0.0,0.0,0.0,0.0,0.0,0.0,0.0,0.0,0.0,0.0,0.0,0.0,0.0,0.0,0.0,0.0,0.0,0.0,0.0,0.0,0.0,0.0,0.0,0.0,0.0,0.0,0.0,0.0,0.0,0.0,0.0,0.0,0.0,0.0,0.0,0.0,0.0,0.0,0.0,0.0,0.0,0.0,0.0,0.0,0.0,0.0,0.0,0.0,0.0,0.0,0.0,0.0,0.0,0.0,0.0,0.0,0.0,0.0,0.0,0.0,0.0,0.0,0.0,0.0,0.0,0.0,0.0,0.0,0.0,0.0,0.0,0.0,0.0,0.0,0.0,0.0,0.0,0.0,0.0,0.0,0.0,0.0,0.0,0.0,0.0,0.0,0.0,0.0,0.0,0.0,0.0,0.0,0.0,0.0,0.0,0.0,0.0,0.0,0.0,0.0,0.0,0.0,0.0,0.0,0.0,0.0,0.0,0.0,0.0,0.0,0.0,0.0,0.0,0.0,0.0,0.0,0.0,0.0,0.0,0.0,0.0,0.0,0.0,0.0,0.0,0.0,0.0,0.0,0.02,0.89,1.0,1.0,1.0,0.82,0.02,0.0,0.0,0.0,0.0,0.0,0.0,0.0,0.0,0.0,0.0,0.0,0.0,0.0,0.0,0.0,0.0,0.0,0.0,0.0,0.0,0.0,0.0,0.0,0.0,0.0,0.0,0.0,0.0,0.0,0.0,0.0,0.0,0.0,0.0,0.0,0.0,0.0,0.0,0.0,0.0,0.0,0.0,0.0,0.0,0.0,0.0,0.0,0.0,0.0,0.0,0.0,0.0,0.0,0.0,0.0,0.0,0.0,0.0,0.0,0.0,0.0],[0.0,0.0,0.0,0.0,0.0,0.0,0.0,0.0,0.0,0.0,0.0,0.0,0.0,0.0,0.0,0.0,0.0,0.0,0.0,0.0,0.0,0.0,0.0,0.0,0.0,0.0,0.0,0.0,0.0,0.0,0.0,0.0,0.0,0.0,0.0,0.0,0.0,0.0,0.0,0.0,0.0,0.0,0.0,0.0,0.0,0.0,0.0,0.0,0.0,0.0,0.0,0.0,0.0,0.0,0.0,0.0,0.0,0.0,0.0,0.0,0.0,0.0,0.0,0.0,0.0,0.0,0.0,0.0,0.0,0.0,0.0,0.0,0.0,0.0,0.0,0.0,0.0,0.0,0.0,0.0,0.0,0.0,0.0,0.0,0.0,0.0,0.0,0.0,0.0,0.0,0.0,0.0,0.0,0.0,0.0,0.0,0.0,0.0,0.0,0.0,0.0,0.0,0.0,0.0,0.0,0.0,0.0,0.0,0.0,0.0,0.0,0.0,0.0,0.0,0.0,0.0,0.0,0.0,0.0,0.0,0.0,0.0,0.0,0.0,0.0,0.0,0.0,0.0,0.0,0.0,0.0,0.0,0.0,0.0,0.0,0.0,0.0,0.0,0.0,0.02,0.84,1.0,1.0,1.0,0.82,0.01,0.0,0.0,0.0,0.0,0.0,0.0,0.0,0.0,0.0,0.0,0.0,0.0,0.0,0.0,0.0,0.0,0.0,0.0,0.0,0.0,0.0,0.0,0.0,0.0,0.0,0.0,0.0,0.0,0.0,0.0,0.0,0.0,0.0,0.0,0.0,0.0,0.0,0.0,0.0,0.0,0.0,0.0,0.0,0.0,0.0,0.0,0.0,0.0,0.0,0.0,0.0,0.0,0.0,0.0,0.0,0.0,0.0,0.0,0.0,0.0],[0.0,0.0,0.0,0.0,0.0,0.0,0.0,0.0,0.0,0.0,0.0,0.0,0.0,0.0,0.0,0.0,0.0,0.0,0.0,0.0,0.0,0.0,0.0,0.0,0.0,0.0,0.0,0.0,0.0,0.0,0.0,0.0,0.0,0.0,0.0,0.0,0.0,0.0,0.0,0.0,0.0,0.0,0.0,0.0,0.0,0.0,0.0,0.0,0.0,0.0,0.0,0.0,0.0,0.0,0.0,0.0,0.0,0.0,0.0,0.0,0.0,0.0,0.0,0.0,0.0,0.0,0.0,0.0,0.0,0.0,0.0,0.0,0.0,0.0,0.0,0.0,0.0,0.0,0.0,0.0,0.0,0.0,0.0,0.0,0.0,0.0,0.0,0.0,0.0,0.0,0.0,0.0,0.0,0.0,0.0,0.0,0.0,0.0,0.0,0.0,0.0,0.0,0.0,0.0,0.0,0.0,0.0,0.0,0.0,0.0,0.0,0.0,0.0,0.0,0.0,0.0,0.0,0.0,0.0,0.0,0.0,0.0,0.0,0.0,0.0,0.0,0.0,0.0,0.0,0.0,0.0,0.0,0.0,0.0,0.0,0.0,0.0,0.0,0.0,0.0,0.01,0.82,1.0,1.0,1.0,0.82,0.02,0.01,0.0,0.0,0.0,0.0,0.0,0.0,0.0,0.0,0.0,0.0,0.0,0.0,0.0,0.0,0.0,0.0,0.0,0.0,0.0,0.0,0.0,0.0,0.0,0.0,0.0,0.0,0.0,0.0,0.0,0.0,0.0,0.0,0.0,0.0,0.0,0.0,0.0,0.0,0.0,0.0,0.0,0.0,0.0,0.0,0.0,0.0,0.0,0.0,0.0,0.0,0.0,0.0,0.0,0.0,0.0,0.0,0.0,0.0],[0.0,0.0,0.0,0.0,0.0,0.0,0.0,0.0,0.0,0.0,0.0,0.0,0.0,0.0,0.0,0.0,0.0,0.0,0.0,0.0,0.0,0.0,0.0,0.0,0.0,0.0,0.0,0.0,0.0,0.0,0.0,0.0,0.0,0.0,0.0,0.0,0.0,0.0,0.0,0.0,0.0,0.0,0.0,0.0,0.0,0.0,0.0,0.0,0.0,0.0,0.0,0.0,0.0,0.0,0.0,0.0,0.0,0.0,0.0,0.0,0.0,0.0,0.0,0.0,0.0,0.0,0.0,0.0,0.0,0.0,0.0,0.0,0.0,0.0,0.0,0.0,0.0,0.0,0.0,0.0,0.0,0.0,0.0,0.0,0.0,0.0,0.0,0.0,0.0,0.0,0.0,0.0,0.0,0.0,0.0,0.0,0.0,0.0,0.0,0.0,0.0,0.0,0.0,0.0,0.0,0.0,0.0,0.0,0.0,0.0,0.0,0.0,0.0,0.0,0.0,0.0,0.0,0.0,0.0,0.0,0.0,0.0,0.0,0.0,0.0,0.0,0.0,0.0,0.0,0.0,0.0,0.0,0.0,0.0,0.0,0.0,0.0,0.0,0.0,0.0,0.0,0.02,0.82,1.0,1.0,1.0,0.83,0.03,0.01,0.0,0.0,0.0,0.0,0.0,0.0,0.0,0.0,0.0,0.0,0.0,0.0,0.0,0.0,0.0,0.0,0.0,0.0,0.0,0.0,0.0,0.0,0.0,0.0,0.0,0.0,0.0,0.0,0.0,0.0,0.0,0.0,0.0,0.0,0.0,0.0,0.0,0.0,0.0,0.0,0.0,0.0,0.0,0.0,0.0,0.0,0.0,0.0,0.0,0.0,0.0,0.0,0.0,0.0,0.0,0.0,0.0],[0.0,0.0,0.0,0.0,0.0,0.0,0.0,0.0,0.0,0.0,0.0,0.0,0.0,0.0,0.0,0.0,0.0,0.0,0.0,0.0,0.0,0.0,0.0,0.0,0.0,0.0,0.0,0.0,0.0,0.0,0.0,0.0,0.0,0.0,0.0,0.0,0.0,0.0,0.0,0.0,0.0,0.0,0.0,0.0,0.0,0.0,0.0,0.0,0.0,0.0,0.0,0.0,0.0,0.0,0.0,0.0,0.0,0.0,0.0,0.0,0.0,0.0,0.0,0.0,0.0,0.0,0.0,0.0,0.0,0.0,0.0,0.0,0.0,0.0,0.0,0.0,0.0,0.0,0.0,0.0,0.0,0.0,0.0,0.0,0.0,0.0,0.0,0.0,0.0,0.0,0.0,0.0,0.0,0.0,0.0,0.0,0.0,0.0,0.0,0.0,0.0,0.0,0.0,0.0,0.0,0.0,0.0,0.0,0.0,0.0,0.0,0.0,0.0,0.0,0.0,0.0,0.0,0.0,0.0,0.0,0.0,0.0,0.0,0.0,0.0,0.0,0.0,0.0,0.0,0.0,0.0,0.0,0.0,0.0,0.0,0.0,0.0,0.0,0.0,0.0,0.0,0.0,0.01,0.82,1.0,1.0,1.0,0.75,0.02,0.0,0.0,0.0,0.0,0.0,0.0,0.0,0.0,0.0,0.0,0.0,0.0,0.0,0.0,0.0,0.0,0.0,0.0,0.0,0.0,0.0,0.0,0.0,0.0,0.0,0.0,0.0,0.0,0.0,0.0,0.0,0.0,0.0,0.0,0.0,0.0,0.0,0.0,0.0,0.0,0.0,0.0,0.0,0.0,0.0,0.0,0.0,0.0,0.0,0.0,0.0,0.0,0.0,0.0,0.0,0.0,0.0],[0.0,0.0,0.0,0.0,0.0,0.0,0.0,0.0,0.0,0.0,0.0,0.0,0.0,0.0,0.0,0.0,0.0,0.0,0.0,0.0,0.0,0.0,0.0,0.0,0.0,0.0,0.0,0.0,0.0,0.0,0.0,0.0,0.0,0.0,0.0,0.0,0.0,0.0,0.0,0.0,0.0,0.0,0.0,0.0,0.0,0.0,0.0,0.0,0.0,0.0,0.0,0.0,0.0,0.0,0.0,0.0,0.0,0.0,0.0,0.0,0.0,0.0,0.0,0.0,0.0,0.0,0.0,0.0,0.0,0.0,0.0,0.0,0.0,0.0,0.0,0.0,0.0,0.0,0.0,0.0,0.0,0.0,0.0,0.0,0.0,0.0,0.0,0.0,0.0,0.0,0.0,0.0,0.0,0.0,0.0,0.0,0.0,0.0,0.0,0.0,0.0,0.0,0.0,0.0,0.0,0.0,0.0,0.0,0.0,0.0,0.0,0.0,0.0,0.0,0.0,0.0,0.0,0.0,0.0,0.0,0.0,0.0,0.0,0.0,0.0,0.0,0.0,0.0,0.0,0.0,0.0,0.0,0.0,0.0,0.0,0.0,0.0,0.0,0.0,0.0,0.0,0.0,0.0,0.02,0.83,1.0,1.0,1.0,0.81,0.02,0.0,0.0,0.0,0.0,0.0,0.0,0.0,0.0,0.0,0.0,0.0,0.0,0.0,0.0,0.0,0.0,0.0,0.0,0.0,0.0,0.0,0.0,0.0,0.0,0.0,0.0,0.0,0.0,0.0,0.0,0.0,0.0,0.0,0.0,0.0,0.0,0.0,0.0,0.0,0.0,0.0,0.0,0.0,0.0,0.0,0.0,0.0,0.0,0.0,0.0,0.0,0.0,0.0,0.0,0.0,0.0],[0.0,0.0,0.0,0.0,0.0,0.0,0.0,0.0,0.0,0.0,0.0,0.0,0.0,0.0,0.0,0.0,0.0,0.0,0.0,0.0,0.0,0.0,0.0,0.0,0.0,0.0,0.0,0.0,0.0,0.0,0.0,0.0,0.0,0.0,0.0,0.0,0.0,0.0,0.0,0.0,0.0,0.0,0.0,0.0,0.0,0.0,0.0,0.0,0.0,0.0,0.0,0.0,0.0,0.0,0.0,0.0,0.0,0.0,0.0,0.0,0.0,0.0,0.0,0.0,0.0,0.0,0.0,0.0,0.0,0.0,0.0,0.0,0.0,0.0,0.0,0.0,0.0,0.0,0.0,0.0,0.0,0.0,0.0,0.0,0.0,0.0,0.0,0.0,0.0,0.0,0.0,0.0,0.0,0.0,0.0,0.0,0.0,0.0,0.0,0.0,0.0,0.0,0.0,0.0,0.0,0.0,0.0,0.0,0.0,0.0,0.0,0.0,0.0,0.0,0.0,0.0,0.0,0.0,0.0,0.0,0.0,0.0,0.0,0.0,0.0,0.0,0.0,0.0,0.0,0.0,0.0,0.0,0.0,0.0,0.0,0.0,0.0,0.0,0.0,0.0,0.0,0.0,0.0,0.01,0.03,0.75,1.0,1.0,1.0,0.81,0.03,0.01,0.0,0.0,0.0,0.0,0.0,0.0,0.0,0.0,0.0,0.0,0.0,0.0,0.0,0.0,0.0,0.0,0.0,0.0,0.0,0.0,0.0,0.0,0.0,0.0,0.0,0.0,0.0,0.0,0.0,0.0,0.0,0.0,0.0,0.0,0.0,0.0,0.0,0.0,0.0,0.0,0.0,0.0,0.0,0.0,0.0,0.0,0.0,0.0,0.0,0.0,0.0,0.0,0.0,0.0],[0.0,0.0,0.0,0.0,0.0,0.0,0.0,0.0,0.0,0.0,0.0,0.0,0.0,0.0,0.0,0.0,0.0,0.0,0.0,0.0,0.0,0.0,0.0,0.0,0.0,0.0,0.0,0.0,0.0,0.0,0.0,0.0,0.0,0.0,0.0,0.0,0.0,0.0,0.0,0.0,0.0,0.0,0.0,0.0,0.0,0.0,0.0,0.0,0.0,0.0,0.0,0.0,0.0,0.0,0.0,0.0,0.0,0.0,0.0,0.0,0.0,0.0,0.0,0.0,0.0,0.0,0.0,0.0,0.0,0.0,0.0,0.0,0.0,0.0,0.0,0.0,0.0,0.0,0.0,0.0,0.0,0.0,0.0,0.0,0.0,0.0,0.0,0.0,0.0,0.0,0.0,0.0,0.0,0.0,0.0,0.0,0.0,0.0,0.0,0.0,0.0,0.0,0.0,0.0,0.0,0.0,0.0,0.0,0.0,0.0,0.0,0.0,0.0,0.0,0.0,0.0,0.0,0.0,0.0,0.0,0.0,0.0,0.0,0.0,0.0,0.0,0.0,0.0,0.0,0.0,0.0,0.0,0.0,0.0,0.0,0.0,0.0,0.0,0.0,0.0,0.0,0.0,0.0,0.0,0.01,0.02,0.81,1.0,1.0,1.0,0.83,0.09,0.0,0.0,0.0,0.0,0.0,0.0,0.0,0.0,0.0,0.0,0.0,0.0,0.0,0.0,0.0,0.0,0.0,0.0,0.0,0.0,0.0,0.0,0.0,0.0,0.0,0.0,0.0,0.0,0.0,0.0,0.0,0.0,0.0,0.0,0.0,0.0,0.0,0.0,0.0,0.0,0.0,0.0,0.0,0.0,0.0,0.0,0.0,0.0,0.0,0.0,0.0,0.0,0.0,0.0],[0.0,0.0,0.0,0.0,0.0,0.0,0.0,0.0,0.0,0.0,0.0,0.0,0.0,0.0,0.0,0.0,0.0,0.0,0.0,0.0,0.0,0.0,0.0,0.0,0.0,0.0,0.0,0.0,0.0,0.0,0.0,0.0,0.0,0.0,0.0,0.0,0.0,0.0,0.0,0.0,0.0,0.0,0.0,0.0,0.0,0.0,0.0,0.0,0.0,0.0,0.0,0.0,0.0,0.0,0.0,0.0,0.0,0.0,0.0,0.0,0.0,0.0,0.0,0.0,0.0,0.0,0.0,0.0,0.0,0.0,0.0,0.0,0.0,0.0,0.0,0.0,0.0,0.0,0.0,0.0,0.0,0.0,0.0,0.0,0.0,0.0,0.0,0.0,0.0,0.0,0.0,0.0,0.0,0.0,0.0,0.0,0.0,0.0,0.0,0.0,0.0,0.0,0.0,0.0,0.0,0.0,0.0,0.0,0.0,0.0,0.0,0.0,0.0,0.0,0.0,0.0,0.0,0.0,0.0,0.0,0.0,0.0,0.0,0.0,0.0,0.0,0.0,0.0,0.0,0.0,0.0,0.0,0.0,0.0,0.0,0.0,0.0,0.0,0.0,0.0,0.0,0.0,0.0,0.0,0.0,0.0,0.02,0.81,1.0,1.0,1.0,0.8,0.02,0.0,0.0,0.0,0.0,0.0,0.0,0.0,0.0,0.0,0.0,0.0,0.0,0.0,0.0,0.0,0.0,0.0,0.0,0.0,0.0,0.0,0.0,0.0,0.0,0.0,0.0,0.0,0.0,0.0,0.0,0.0,0.0,0.0,0.0,0.0,0.0,0.0,0.0,0.0,0.0,0.0,0.0,0.0,0.0,0.0,0.0,0.0,0.0,0.0,0.0,0.0,0.0,0.0],[0.0,0.0,0.0,0.0,0.0,0.0,0.0,0.0,0.0,0.0,0.0,0.0,0.0,0.0,0.0,0.0,0.0,0.0,0.0,0.0,0.0,0.0,0.0,0.0,0.0,0.0,0.0,0.0,0.0,0.0,0.0,0.0,0.0,0.0,0.0,0.0,0.0,0.0,0.0,0.0,0.0,0.0,0.0,0.0,0.0,0.0,0.0,0.0,0.0,0.0,0.0,0.0,0.0,0.0,0.0,0.0,0.0,0.0,0.0,0.0,0.0,0.0,0.0,0.0,0.0,0.0,0.0,0.0,0.0,0.0,0.0,0.0,0.0,0.0,0.0,0.0,0.0,0.0,0.0,0.0,0.0,0.0,0.0,0.0,0.0,0.0,0.0,0.0,0.0,0.0,0.0,0.0,0.0,0.0,0.0,0.0,0.0,0.0,0.0,0.0,0.0,0.0,0.0,0.0,0.0,0.0,0.0,0.0,0.0,0.0,0.0,0.0,0.0,0.0,0.0,0.0,0.0,0.0,0.0,0.0,0.0,0.0,0.0,0.0,0.0,0.0,0.0,0.0,0.0,0.0,0.0,0.0,0.0,0.0,0.0,0.0,0.0,0.0,0.0,0.0,0.0,0.0,0.0,0.0,0.0,0.0,0.0,0.03,0.83,1.0,1.0,1.0,0.91,0.07,0.0,0.0,0.0,0.0,0.0,0.0,0.0,0.0,0.0,0.0,0.0,0.0,0.0,0.0,0.0,0.0,0.0,0.0,0.0,0.0,0.0,0.0,0.0,0.0,0.0,0.0,0.0,0.0,0.0,0.0,0.0,0.0,0.0,0.0,0.0,0.0,0.0,0.0,0.0,0.0,0.0,0.0,0.0,0.0,0.0,0.0,0.0,0.0,0.0,0.0,0.0,0.0],[0.0,0.0,0.0,0.0,0.0,0.0,0.0,0.0,0.0,0.0,0.0,0.0,0.0,0.0,0.0,0.0,0.0,0.0,0.0,0.0,0.0,0.0,0.0,0.0,0.0,0.0,0.0,0.0,0.0,0.0,0.0,0.0,0.0,0.0,0.0,0.0,0.0,0.0,0.0,0.0,0.0,0.0,0.0,0.0,0.0,0.0,0.0,0.0,0.0,0.0,0.0,0.0,0.0,0.0,0.0,0.0,0.0,0.0,0.0,0.0,0.0,0.0,0.0,0.0,0.0,0.0,0.0,0.0,0.0,0.0,0.0,0.0,0.0,0.0,0.0,0.0,0.0,0.0,0.0,0.0,0.0,0.0,0.0,0.0,0.0,0.0,0.0,0.0,0.0,0.0,0.0,0.0,0.0,0.0,0.0,0.0,0.0,0.0,0.0,0.0,0.0,0.0,0.0,0.0,0.0,0.0,0.0,0.0,0.0,0.0,0.0,0.0,0.0,0.0,0.0,0.0,0.0,0.0,0.0,0.0,0.0,0.0,0.0,0.0,0.0,0.0,0.0,0.0,0.0,0.0,0.0,0.0,0.0,0.0,0.0,0.0,0.0,0.0,0.0,0.0,0.0,0.0,0.0,0.0,0.0,0.0,0.0,0.01,0.09,0.8,1.0,1.0,1.0,0.98,0.02,0.0,0.0,0.0,0.0,0.0,0.0,0.0,0.0,0.0,0.0,0.0,0.0,0.0,0.0,0.0,0.0,0.0,0.0,0.0,0.0,0.0,0.0,0.0,0.0,0.0,0.0,0.0,0.0,0.0,0.0,0.0,0.0,0.0,0.0,0.0,0.0,0.0,0.0,0.0,0.0,0.0,0.0,0.0,0.0,0.0,0.0,0.0,0.0,0.0,0.0,0.0],[0.0,0.0,0.0,0.0,0.0,0.0,0.0,0.0,0.0,0.0,0.0,0.0,0.0,0.0,0.0,0.0,0.0,0.0,0.0,0.0,0.0,0.0,0.0,0.0,0.0,0.0,0.0,0.0,0.0,0.0,0.0,0.0,0.0,0.0,0.0,0.0,0.0,0.0,0.0,0.0,0.0,0.0,0.0,0.0,0.0,0.0,0.0,0.0,0.0,0.0,0.0,0.0,0.0,0.0,0.0,0.0,0.0,0.0,0.0,0.0,0.0,0.0,0.0,0.0,0.0,0.0,0.0,0.0,0.0,0.0,0.0,0.0,0.0,0.0,0.0,0.0,0.0,0.0,0.0,0.0,0.0,0.0,0.0,0.0,0.0,0.0,0.0,0.0,0.0,0.0,0.0,0.0,0.0,0.0,0.0,0.0,0.0,0.0,0.0,0.0,0.0,0.0,0.0,0.0,0.0,0.0,0.0,0.0,0.0,0.0,0.0,0.0,0.0,0.0,0.0,0.0,0.0,0.0,0.0,0.0,0.0,0.0,0.0,0.0,0.0,0.0,0.0,0.0,0.0,0.0,0.0,0.0,0.0,0.0,0.0,0.0,0.0,0.0,0.0,0.0,0.0,0.0,0.0,0.0,0.0,0.0,0.0,0.0,0.0,0.02,0.91,1.0,1.0,1.0,0.96,0.0,0.0,0.0,0.0,0.0,0.0,0.0,0.0,0.0,0.0,0.0,0.0,0.0,0.0,0.0,0.0,0.0,0.0,0.0,0.0,0.0,0.0,0.0,0.0,0.0,0.0,0.0,0.0,0.0,0.0,0.0,0.0,0.0,0.0,0.0,0.0,0.0,0.0,0.0,0.0,0.0,0.0,0.0,0.0,0.0,0.03,0.0,0.0,0.0,0.06,0.0],[0.0,0.0,0.0,0.0,0.0,0.0,0.0,0.0,0.0,0.0,0.0,0.0,0.0,0.0,0.0,0.0,0.0,0.0,0.0,0.0,0.0,0.0,0.0,0.0,0.0,0.0,0.0,0.0,0.0,0.0,0.0,0.0,0.0,0.0,0.0,0.0,0.0,0.0,0.0,0.0,0.0,0.0,0.0,0.0,0.0,0.0,0.0,0.0,0.0,0.0,0.0,0.0,0.0,0.0,0.0,0.0,0.0,0.0,0.0,0.0,0.0,0.0,0.0,0.0,0.0,0.0,0.0,0.0,0.0,0.0,0.0,0.0,0.0,0.0,0.0,0.0,0.0,0.0,0.0,0.0,0.0,0.0,0.0,0.0,0.0,0.0,0.0,0.0,0.0,0.0,0.0,0.0,0.0,0.0,0.0,0.0,0.0,0.0,0.0,0.0,0.0,0.0,0.0,0.0,0.0,0.0,0.0,0.0,0.0,0.0,0.0,0.0,0.0,0.0,0.0,0.0,0.0,0.0,0.0,0.0,0.0,0.0,0.0,0.0,0.0,0.0,0.0,0.0,0.0,0.0,0.0,0.0,0.0,0.0,0.0,0.0,0.0,0.0,0.0,0.0,0.0,0.0,0.0,0.0,0.0,0.0,0.0,0.0,0.0,0.0,0.07,0.98,1.0,1.0,1.0,0.9,0.14,0.0,0.0,0.0,0.0,0.0,0.0,0.0,0.0,0.0,0.0,0.0,0.0,0.0,0.0,0.0,0.0,0.0,0.0,0.0,0.0,0.0,0.0,0.0,0.0,0.0,0.0,0.0,0.0,0.0,0.0,0.0,0.0,0.0,0.0,0.0,0.0,0.0,0.0,0.0,0.0,0.0,0.0,0.0,0.0,0.0,0.0,0.0,0.0,0.0],[0.0,0.0,0.0,0.0,0.0,0.0,0.0,0.0,0.0,0.0,0.0,0.0,0.0,0.0,0.0,0.0,0.0,0.0,0.0,0.0,0.0,0.0,0.0,0.0,0.0,0.0,0.0,0.0,0.0,0.0,0.0,0.0,0.0,0.0,0.0,0.0,0.0,0.0,0.0,0.0,0.0,0.0,0.0,0.0,0.0,0.0,0.0,0.0,0.0,0.0,0.0,0.0,0.0,0.0,0.0,0.0,0.0,0.0,0.0,0.0,0.0,0.0,0.0,0.0,0.0,0.0,0.0,0.0,0.0,0.0,0.0,0.0,0.0,0.0,0.0,0.0,0.0,0.0,0.0,0.0,0.0,0.0,0.0,0.0,0.0,0.0,0.0,0.0,0.0,0.0,0.0,0.0,0.0,0.0,0.0,0.0,0.0,0.0,0.0,0.0,0.0,0.0,0.0,0.0,0.0,0.0,0.0,0.0,0.0,0.0,0.0,0.0,0.0,0.0,0.0,0.0,0.0,0.0,0.0,0.0,0.0,0.0,0.0,0.0,0.0,0.0,0.0,0.0,0.0,0.0,0.0,0.0,0.0,0.0,0.0,0.0,0.0,0.0,0.0,0.0,0.0,0.0,0.0,0.0,0.0,0.0,0.0,0.0,0.0,0.0,0.0,0.02,0.96,1.0,1.0,1.0,0.99,0.03,0.0,0.0,0.0,0.0,0.0,0.0,0.0,0.0,0.0,0.0,0.0,0.0,0.0,0.0,0.0,0.0,0.0,0.0,0.0,0.0,0.0,0.0,0.0,0.0,0.0,0.0,0.0,0.0,0.0,0.0,0.0,0.0,0.0,0.0,0.0,0.0,0.0,0.0,0.01,0.16,0.0,0.0,0.13,0.09,0.0,0.0,0.01,0.0],[0.0,0.0,0.0,0.0,0.0,0.0,0.0,0.0,0.0,0.0,0.0,0.0,0.0,0.0,0.0,0.0,0.0,0.0,0.0,0.0,0.0,0.0,0.0,0.0,0.0,0.0,0.0,0.0,0.0,0.0,0.0,0.0,0.0,0.0,0.0,0.0,0.0,0.0,0.0,0.0,0.0,0.0,0.0,0.0,0.0,0.0,0.0,0.0,0.0,0.0,0.0,0.0,0.0,0.0,0.0,0.0,0.0,0.0,0.0,0.0,0.0,0.0,0.0,0.0,0.0,0.0,0.0,0.0,0.0,0.0,0.0,0.0,0.0,0.0,0.0,0.0,0.0,0.0,0.0,0.0,0.0,0.0,0.0,0.0,0.0,0.0,0.0,0.0,0.0,0.0,0.0,0.0,0.0,0.0,0.0,0.0,0.0,0.0,0.0,0.0,0.0,0.0,0.0,0.0,0.0,0.0,0.0,0.0,0.0,0.0,0.0,0.0,0.0,0.0,0.0,0.0,0.0,0.0,0.0,0.0,0.0,0.0,0.0,0.0,0.0,0.0,0.0,0.0,0.0,0.0,0.0,0.0,0.0,0.0,0.0,0.0,0.0,0.0,0.0,0.0,0.0,0.0,0.0,0.0,0.0,0.0,0.0,0.0,0.0,0.0,0.0,0.0,0.0,0.9,1.0,1.0,1.0,0.99,0.02,0.0,0.0,0.0,0.0,0.0,0.0,0.0,0.0,0.0,0.0,0.0,0.0,0.0,0.0,0.0,0.0,0.0,0.0,0.0,0.0,0.0,0.0,0.0,0.0,0.0,0.0,0.0,0.0,0.0,0.0,0.0,0.0,0.0,0.0,0.12,0.0,0.0,0.11,0.22,0.0,0.01,0.11,0.01,0.0,0.0,0.0,0.0],[0.0,0.0,0.0,0.0,0.0,0.0,0.0,0.0,0.0,0.0,0.0,0.0,0.0,0.0,0.0,0.0,0.0,0.0,0.0,0.0,0.0,0.0,0.0,0.0,0.0,0.0,0.0,0.0,0.0,0.0,0.0,0.0,0.0,0.0,0.0,0.0,0.0,0.0,0.0,0.0,0.0,0.0,0.0,0.0,0.0,0.0,0.0,0.0,0.0,0.0,0.0,0.0,0.0,0.0,0.0,0.0,0.0,0.0,0.0,0.0,0.0,0.0,0.0,0.0,0.0,0.0,0.0,0.0,0.0,0.0,0.0,0.0,0.0,0.0,0.0,0.0,0.0,0.0,0.0,0.0,0.0,0.0,0.0,0.0,0.0,0.0,0.0,0.0,0.0,0.0,0.0,0.0,0.0,0.0,0.0,0.0,0.0,0.0,0.0,0.0,0.0,0.0,0.0,0.0,0.0,0.0,0.0,0.0,0.0,0.0,0.0,0.0,0.0,0.0,0.0,0.0,0.0,0.0,0.0,0.0,0.0,0.0,0.0,0.0,0.0,0.0,0.0,0.0,0.0,0.0,0.0,0.0,0.0,0.0,0.0,0.0,0.0,0.0,0.0,0.0,0.0,0.0,0.0,0.0,0.0,0.0,0.0,0.0,0.0,0.0,0.0,0.0,0.0,0.14,0.99,1.0,1.0,1.0,1.0,0.02,0.01,0.01,0.0,0.0,0.0,0.0,0.0,0.0,0.0,0.0,0.0,0.0,0.0,0.0,0.0,0.0,0.0,0.0,0.0,0.0,0.0,0.0,0.0,0.0,0.0,0.0,0.0,0.0,0.0,0.0,0.0,0.0,0.0,0.02,0.0,0.0,0.0,0.02,0.0,0.0,0.0,0.0,0.0,0.0,0.0,0.0],[0.0,0.0,0.0,0.0,0.0,0.0,0.0,0.0,0.0,0.0,0.0,0.0,0.0,0.0,0.0,0.0,0.0,0.0,0.0,0.0,0.0,0.0,0.0,0.0,0.0,0.0,0.0,0.0,0.0,0.0,0.0,0.0,0.0,0.0,0.0,0.0,0.0,0.0,0.0,0.0,0.0,0.0,0.0,0.0,0.0,0.0,0.0,0.0,0.0,0.0,0.0,0.0,0.0,0.0,0.0,0.0,0.0,0.0,0.0,0.0,0.0,0.0,0.0,0.0,0.0,0.0,0.0,0.0,0.0,0.0,0.0,0.0,0.0,0.0,0.0,0.0,0.0,0.0,0.0,0.0,0.0,0.0,0.0,0.0,0.0,0.0,0.0,0.0,0.0,0.0,0.0,0.0,0.0,0.0,0.0,0.0,0.0,0.0,0.0,0.0,0.0,0.0,0.0,0.0,0.0,0.0,0.0,0.0,0.0,0.0,0.0,0.0,0.0,0.0,0.0,0.0,0.0,0.0,0.0,0.0,0.0,0.0,0.0,0.0,0.0,0.0,0.0,0.0,0.0,0.0,0.0,0.0,0.0,0.0,0.0,0.0,0.0,0.0,0.0,0.0,0.0,0.0,0.0,0.0,0.0,0.0,0.0,0.0,0.0,0.0,0.0,0.0,0.0,0.0,0.03,0.99,1.0,1.0,1.0,0.96,0.01,0.09,0.01,0.0,0.0,0.0,0.0,0.0,0.0,0.0,0.0,0.0,0.0,0.0,0.0,0.0,0.0,0.0,0.0,0.0,0.0,0.0,0.0,0.0,0.0,0.0,0.01,0.0,0.0,0.01,0.12,0.0,0.01,0.17,0.12,0.03,0.02,0.16,0.02,0.02,0.0,0.0,0.01,0.0,0.0,0.0],[0.0,0.0,0.0,0.0,0.0,0.0,0.0,0.0,0.0,0.0,0.0,0.0,0.0,0.0,0.0,0.0,0.0,0.0,0.0,0.0,0.0,0.0,0.0,0.0,0.0,0.0,0.0,0.0,0.0,0.0,0.0,0.0,0.0,0.0,0.0,0.0,0.0,0.0,0.0,0.0,0.0,0.0,0.0,0.0,0.0,0.0,0.0,0.0,0.0,0.0,0.0,0.0,0.0,0.0,0.0,0.0,0.0,0.0,0.0,0.0,0.0,0.0,0.0,0.0,0.0,0.0,0.0,0.0,0.0,0.0,0.0,0.0,0.0,0.0,0.0,0.0,0.0,0.0,0.0,0.0,0.0,0.0,0.0,0.0,0.0,0.0,0.0,0.0,0.0,0.0,0.0,0.0,0.0,0.0,0.0,0.0,0.0,0.0,0.0,0.0,0.0,0.0,0.0,0.0,0.0,0.0,0.0,0.0,0.0,0.0,0.0,0.0,0.0,0.0,0.0,0.0,0.0,0.0,0.0,0.0,0.0,0.0,0.0,0.0,0.0,0.0,0.0,0.0,0.0,0.0,0.0,0.0,0.0,0.0,0.0,0.0,0.0,0.0,0.0,0.0,0.0,0.0,0.0,0.0,0.0,0.0,0.0,0.0,0.0,0.0,0.0,0.0,0.0,0.0,0.0,0.02,1.0,1.0,1.0,1.0,0.96,0.17,0.01,0.01,0.0,0.0,0.0,0.0,0.0,0.0,0.0,0.0,0.0,0.0,0.0,0.0,0.0,0.0,0.0,0.0,0.0,0.0,0.0,0.0,0.0,0.0,0.0,0.0,0.0,0.0,0.01,0.0,0.0,0.03,0.0,0.0,0.0,0.0,0.0,0.0,0.0,0.0,0.0,0.0,0.0,0.0],[0.0,0.0,0.0,0.0,0.0,0.0,0.0,0.0,0.0,0.0,0.0,0.0,0.0,0.0,0.0,0.0,0.0,0.0,0.0,0.0,0.0,0.0,0.0,0.0,0.0,0.0,0.0,0.0,0.0,0.0,0.0,0.0,0.0,0.0,0.0,0.0,0.0,0.0,0.0,0.0,0.0,0.0,0.0,0.0,0.0,0.0,0.0,0.0,0.0,0.0,0.0,0.0,0.0,0.0,0.0,0.0,0.0,0.0,0.0,0.0,0.0,0.0,0.0,0.0,0.0,0.0,0.0,0.0,0.0,0.0,0.0,0.0,0.0,0.0,0.0,0.0,0.0,0.0,0.0,0.0,0.0,0.0,0.0,0.0,0.0,0.0,0.0,0.0,0.0,0.0,0.0,0.0,0.0,0.0,0.0,0.0,0.0,0.0,0.0,0.0,0.0,0.0,0.0,0.0,0.0,0.0,0.0,0.0,0.0,0.0,0.0,0.0,0.0,0.0,0.0,0.0,0.0,0.0,0.0,0.0,0.0,0.0,0.0,0.0,0.0,0.0,0.0,0.0,0.0,0.0,0.0,0.0,0.0,0.0,0.0,0.0,0.0,0.0,0.0,0.0,0.0,0.0,0.0,0.0,0.0,0.0,0.0,0.0,0.0,0.0,0.0,0.0,0.0,0.0,0.0,0.0,0.02,0.96,1.0,1.0,1.0,0.91,0.06,0.03,0.0,0.0,0.0,0.0,0.0,0.0,0.0,0.0,0.0,0.0,0.0,0.0,0.0,0.0,0.0,0.0,0.0,0.0,0.01,0.0,0.0,0.01,0.06,0.01,0.01,0.05,0.09,0.01,0.02,0.04,0.01,0.03,0.01,0.0,0.0,0.02,0.0,0.0,0.0,0.0,0.0,0.0],[0.0,0.0,0.0,0.0,0.0,0.0,0.0,0.0,0.0,0.0,0.0,0.0,0.0,0.0,0.0,0.0,0.0,0.0,0.0,0.0,0.0,0.0,0.0,0.0,0.0,0.0,0.0,0.0,0.0,0.0,0.0,0.0,0.0,0.0,0.0,0.0,0.0,0.0,0.0,0.0,0.0,0.0,0.0,0.0,0.0,0.0,0.0,0.0,0.0,0.0,0.0,0.0,0.0,0.0,0.0,0.0,0.0,0.0,0.0,0.0,0.0,0.0,0.0,0.0,0.0,0.0,0.0,0.0,0.0,0.0,0.0,0.0,0.0,0.0,0.0,0.0,0.0,0.0,0.0,0.0,0.0,0.0,0.0,0.0,0.0,0.0,0.0,0.0,0.0,0.0,0.0,0.0,0.0,0.0,0.0,0.0,0.0,0.0,0.0,0.0,0.0,0.0,0.0,0.0,0.0,0.0,0.0,0.0,0.0,0.0,0.0,0.0,0.0,0.0,0.0,0.0,0.0,0.0,0.0,0.0,0.0,0.0,0.0,0.0,0.0,0.0,0.0,0.0,0.0,0.0,0.0,0.0,0.0,0.0,0.0,0.0,0.0,0.0,0.0,0.0,0.0,0.0,0.0,0.0,0.0,0.0,0.0,0.0,0.0,0.0,0.0,0.0,0.0,0.0,0.0,0.0,0.01,0.01,0.96,1.0,1.0,1.0,0.89,0.18,0.08,0.01,0.0,0.0,0.0,0.0,0.0,0.0,0.0,0.0,0.0,0.0,0.0,0.0,0.0,0.0,0.0,0.0,0.02,0.0,0.0,0.01,0.06,0.0,0.0,0.03,0.01,0.0,0.01,0.01,0.0,0.0,0.0,0.0,0.0,0.0,0.0,0.0,0.0,0.0,0.0,0.0],[0.0,0.0,0.0,0.0,0.0,0.0,0.0,0.0,0.0,0.0,0.0,0.0,0.0,0.0,0.0,0.0,0.0,0.0,0.0,0.0,0.0,0.0,0.0,0.0,0.0,0.0,0.0,0.0,0.0,0.0,0.0,0.0,0.0,0.0,0.0,0.0,0.0,0.0,0.0,0.0,0.0,0.0,0.0,0.0,0.0,0.0,0.0,0.0,0.0,0.0,0.0,0.0,0.0,0.0,0.0,0.0,0.0,0.0,0.0,0.0,0.0,0.0,0.0,0.0,0.0,0.0,0.0,0.0,0.0,0.0,0.0,0.0,0.0,0.0,0.0,0.0,0.0,0.0,0.0,0.0,0.0,0.0,0.0,0.0,0.0,0.0,0.0,0.0,0.0,0.0,0.0,0.0,0.0,0.0,0.0,0.0,0.0,0.0,0.0,0.0,0.0,0.0,0.0,0.0,0.0,0.0,0.0,0.0,0.0,0.0,0.0,0.0,0.0,0.0,0.0,0.0,0.0,0.0,0.0,0.0,0.0,0.0,0.0,0.0,0.0,0.0,0.0,0.0,0.0,0.0,0.0,0.0,0.0,0.0,0.0,0.0,0.0,0.0,0.0,0.0,0.0,0.0,0.0,0.0,0.0,0.0,0.0,0.0,0.0,0.0,0.0,0.0,0.0,0.0,0.0,0.0,0.01,0.09,0.17,0.91,1.0,1.0,1.0,0.95,0.22,0.05,0.08,0.01,0.0,0.0,0.0,0.0,0.0,0.0,0.0,0.0,0.0,0.0,0.0,0.0,0.0,0.0,0.01,0.01,0.0,0.01,0.03,0.0,0.02,0.02,0.02,0.01,0.01,0.01,0.0,0.01,0.0,0.0,0.0,0.0,0.0,0.0,0.0,0.0,0.0,0.0],[0.0,0.0,0.0,0.0,0.0,0.0,0.0,0.0,0.0,0.0,0.0,0.0,0.0,0.0,0.0,0.0,0.0,0.0,0.0,0.0,0.0,0.0,0.0,0.0,0.0,0.0,0.0,0.0,0.0,0.0,0.0,0.0,0.0,0.0,0.0,0.0,0.0,0.0,0.0,0.0,0.0,0.0,0.0,0.0,0.0,0.0,0.0,0.0,0.0,0.0,0.0,0.0,0.0,0.0,0.0,0.0,0.0,0.0,0.0,0.0,0.0,0.0,0.0,0.0,0.0,0.0,0.0,0.0,0.0,0.0,0.0,0.0,0.0,0.0,0.0,0.0,0.0,0.0,0.0,0.0,0.0,0.0,0.0,0.0,0.0,0.0,0.0,0.0,0.0,0.0,0.0,0.0,0.0,0.0,0.0,0.0,0.0,0.0,0.0,0.0,0.0,0.0,0.0,0.0,0.0,0.0,0.0,0.0,0.0,0.0,0.0,0.0,0.0,0.0,0.0,0.0,0.0,0.0,0.0,0.0,0.0,0.0,0.0,0.0,0.0,0.0,0.0,0.0,0.0,0.0,0.0,0.0,0.0,0.0,0.0,0.0,0.0,0.0,0.0,0.0,0.0,0.0,0.0,0.0,0.0,0.0,0.0,0.0,0.0,0.0,0.0,0.0,0.0,0.0,0.0,0.0,0.0,0.01,0.01,0.06,0.89,1.0,1.0,1.0,0.74,0.3,0.33,0.01,0.0,0.0,0.0,0.0,0.0,0.0,0.0,0.0,0.0,0.0,0.0,0.0,0.01,0.01,0.08,0.03,0.01,0.04,0.1,0.01,0.06,0.03,0.02,0.04,0.03,0.01,0.0,0.02,0.0,0.0,0.0,0.0,0.0,0.0,0.0,0.0,0.0,0.0],[0.0,0.0,0.0,0.0,0.0,0.0,0.0,0.0,0.0,0.0,0.0,0.0,0.0,0.0,0.0,0.0,0.0,0.0,0.0,0.0,0.0,0.0,0.0,0.0,0.0,0.0,0.0,0.0,0.0,0.0,0.0,0.0,0.0,0.0,0.0,0.0,0.0,0.0,0.0,0.0,0.0,0.0,0.0,0.0,0.0,0.0,0.0,0.0,0.0,0.0,0.0,0.0,0.0,0.0,0.0,0.0,0.0,0.0,0.0,0.0,0.0,0.0,0.0,0.0,0.0,0.0,0.0,0.0,0.0,0.0,0.0,0.0,0.0,0.0,0.0,0.0,0.0,0.0,0.0,0.0,0.0,0.0,0.0,0.0,0.0,0.0,0.0,0.0,0.0,0.0,0.0,0.0,0.0,0.0,0.0,0.0,0.0,0.0,0.0,0.0,0.0,0.0,0.0,0.0,0.0,0.0,0.0,0.0,0.0,0.0,0.0,0.0,0.0,0.0,0.0,0.0,0.0,0.0,0.0,0.0,0.0,0.0,0.0,0.0,0.0,0.0,0.0,0.0,0.0,0.0,0.0,0.0,0.0,0.0,0.0,0.0,0.0,0.0,0.0,0.0,0.0,0.0,0.0,0.0,0.0,0.0,0.0,0.0,0.0,0.0,0.0,0.0,0.0,0.0,0.0,0.0,0.0,0.0,0.01,0.03,0.18,0.95,1.0,1.0,1.0,0.83,0.53,0.05,0.01,0.0,0.0,0.0,0.0,0.0,0.0,0.0,0.0,0.0,0.0,0.0,0.01,0.0,0.01,0.01,0.01,0.02,0.01,0.0,0.05,0.01,0.0,0.01,0.02,0.0,0.0,0.0,0.0,0.0,0.0,0.0,0.0,0.0,0.0,0.0,0.0,0.0],[0.0,0.0,0.0,0.0,0.0,0.0,0.0,0.0,0.0,0.0,0.0,0.0,0.0,0.0,0.0,0.0,0.0,0.0,0.0,0.0,0.0,0.0,0.0,0.0,0.0,0.0,0.0,0.0,0.0,0.0,0.0,0.0,0.0,0.0,0.0,0.0,0.0,0.0,0.0,0.0,0.0,0.0,0.0,0.0,0.0,0.0,0.0,0.0,0.0,0.0,0.0,0.0,0.0,0.0,0.0,0.0,0.0,0.0,0.0,0.0,0.0,0.0,0.0,0.0,0.0,0.0,0.0,0.0,0.0,0.0,0.0,0.0,0.0,0.0,0.0,0.0,0.0,0.0,0.0,0.0,0.0,0.0,0.0,0.0,0.0,0.0,0.0,0.0,0.0,0.0,0.0,0.0,0.0,0.0,0.0,0.0,0.0,0.0,0.0,0.0,0.0,0.0,0.0,0.0,0.0,0.0,0.0,0.0,0.0,0.0,0.0,0.0,0.0,0.0,0.0,0.0,0.0,0.0,0.0,0.0,0.0,0.0,0.0,0.0,0.0,0.0,0.0,0.0,0.0,0.0,0.0,0.0,0.0,0.0,0.0,0.0,0.0,0.0,0.0,0.0,0.0,0.0,0.0,0.0,0.0,0.0,0.0,0.0,0.0,0.0,0.0,0.0,0.0,0.0,0.0,0.0,0.0,0.0,0.0,0.0,0.08,0.22,0.74,1.0,1.0,1.0,0.78,0.14,0.02,0.0,0.0,0.0,0.0,0.0,0.0,0.0,0.0,0.0,0.0,0.0,0.02,0.01,0.03,0.01,0.01,0.03,0.01,0.0,0.03,0.01,0.0,0.01,0.01,0.0,0.0,0.0,0.0,0.0,0.0,0.0,0.0,0.0,0.0,0.0,0.0,0.0],[0.0,0.0,0.0,0.0,0.0,0.0,0.0,0.0,0.0,0.0,0.0,0.0,0.0,0.0,0.0,0.0,0.0,0.0,0.0,0.0,0.0,0.0,0.0,0.0,0.0,0.0,0.0,0.0,0.0,0.0,0.0,0.0,0.0,0.0,0.0,0.0,0.0,0.0,0.0,0.0,0.0,0.0,0.0,0.0,0.0,0.0,0.0,0.0,0.0,0.0,0.0,0.0,0.0,0.0,0.0,0.0,0.0,0.0,0.0,0.0,0.0,0.0,0.0,0.0,0.0,0.0,0.0,0.0,0.0,0.0,0.0,0.0,0.0,0.0,0.0,0.0,0.0,0.0,0.0,0.0,0.0,0.0,0.0,0.0,0.0,0.0,0.0,0.0,0.0,0.0,0.0,0.0,0.0,0.0,0.0,0.0,0.0,0.0,0.0,0.0,0.0,0.0,0.0,0.0,0.0,0.0,0.0,0.0,0.0,0.0,0.0,0.0,0.0,0.0,0.0,0.0,0.0,0.0,0.0,0.0,0.0,0.0,0.0,0.0,0.0,0.0,0.0,0.0,0.0,0.0,0.0,0.0,0.0,0.0,0.0,0.0,0.0,0.0,0.0,0.0,0.0,0.0,0.0,0.0,0.0,0.0,0.0,0.0,0.0,0.0,0.0,0.0,0.0,0.0,0.0,0.0,0.0,0.0,0.0,0.0,0.01,0.05,0.3,0.83,1.0,1.0,1.0,0.9,0.05,0.01,0.0,0.0,0.0,0.0,0.0,0.0,0.0,0.01,0.0,0.01,0.09,0.01,0.02,0.02,0.01,0.02,0.01,0.0,0.02,0.01,0.0,0.0,0.01,0.0,0.0,0.0,0.0,0.0,0.0,0.0,0.0,0.0,0.0,0.0,0.0,0.0],[0.0,0.0,0.0,0.0,0.0,0.0,0.0,0.0,0.0,0.0,0.0,0.0,0.0,0.0,0.0,0.0,0.0,0.0,0.0,0.0,0.0,0.0,0.0,0.0,0.0,0.0,0.0,0.0,0.0,0.0,0.0,0.0,0.0,0.0,0.0,0.0,0.0,0.0,0.0,0.0,0.0,0.0,0.0,0.0,0.0,0.0,0.0,0.0,0.0,0.0,0.0,0.0,0.0,0.0,0.0,0.0,0.0,0.0,0.0,0.0,0.0,0.0,0.0,0.0,0.0,0.0,0.0,0.0,0.0,0.0,0.0,0.0,0.0,0.0,0.0,0.0,0.0,0.0,0.0,0.0,0.0,0.0,0.0,0.0,0.0,0.0,0.0,0.0,0.0,0.0,0.0,0.0,0.0,0.0,0.0,0.0,0.0,0.0,0.0,0.0,0.0,0.0,0.0,0.0,0.0,0.0,0.0,0.0,0.0,0.0,0.0,0.0,0.0,0.0,0.0,0.0,0.0,0.0,0.0,0.0,0.0,0.0,0.0,0.0,0.0,0.0,0.0,0.0,0.0,0.0,0.0,0.0,0.0,0.0,0.0,0.0,0.0,0.0,0.0,0.0,0.0,0.0,0.0,0.0,0.0,0.0,0.0,0.0,0.0,0.0,0.0,0.0,0.0,0.0,0.0,0.0,0.0,0.0,0.0,0.0,0.0,0.08,0.33,0.53,0.78,1.0,1.0,1.0,0.96,0.04,0.0,0.0,0.0,0.0,0.0,0.0,0.01,0.01,0.06,0.04,0.18,0.08,0.05,0.06,0.17,0.15,0.03,0.04,0.17,0.05,0.01,0.04,0.03,0.0,0.0,0.01,0.0,0.0,0.0,0.0,0.0,0.0,0.0,0.0,0.0,0.0],[0.0,0.0,0.0,0.0,0.0,0.0,0.0,0.0,0.0,0.0,0.0,0.0,0.0,0.0,0.0,0.0,0.0,0.0,0.0,0.0,0.0,0.0,0.0,0.0,0.0,0.0,0.0,0.0,0.0,0.0,0.0,0.0,0.0,0.0,0.0,0.0,0.0,0.0,0.0,0.0,0.0,0.0,0.0,0.0,0.0,0.0,0.0,0.0,0.0,0.0,0.0,0.0,0.0,0.0,0.0,0.0,0.0,0.0,0.0,0.0,0.0,0.0,0.0,0.0,0.0,0.0,0.0,0.0,0.0,0.0,0.0,0.0,0.0,0.0,0.0,0.0,0.0,0.0,0.0,0.0,0.0,0.0,0.0,0.0,0.0,0.0,0.0,0.0,0.0,0.0,0.0,0.0,0.0,0.0,0.0,0.0,0.0,0.0,0.0,0.0,0.0,0.0,0.0,0.0,0.0,0.0,0.0,0.0,0.0,0.0,0.0,0.0,0.0,0.0,0.0,0.0,0.0,0.0,0.0,0.0,0.0,0.0,0.0,0.0,0.0,0.0,0.0,0.0,0.0,0.0,0.0,0.0,0.0,0.0,0.0,0.0,0.0,0.0,0.0,0.0,0.0,0.0,0.0,0.0,0.0,0.0,0.0,0.0,0.0,0.0,0.0,0.0,0.0,0.0,0.0,0.0,0.0,0.0,0.0,0.0,0.0,0.01,0.01,0.05,0.14,0.9,1.0,1.0,1.0,0.96,0.05,0.02,0.01,0.0,0.0,0.0,0.02,0.04,0.07,0.16,0.15,0.05,0.01,0.03,0.07,0.04,0.01,0.03,0.07,0.02,0.0,0.02,0.01,0.0,0.0,0.0,0.0,0.0,0.0,0.0,0.0,0.0,0.0,0.0,0.0,0.0],[0.0,0.0,0.0,0.0,0.0,0.0,0.0,0.0,0.0,0.0,0.0,0.0,0.0,0.0,0.0,0.0,0.0,0.0,0.0,0.0,0.0,0.0,0.0,0.0,0.0,0.0,0.0,0.0,0.0,0.0,0.0,0.0,0.0,0.0,0.0,0.0,0.0,0.0,0.0,0.0,0.0,0.0,0.0,0.0,0.0,0.0,0.0,0.0,0.0,0.0,0.0,0.0,0.0,0.0,0.0,0.0,0.0,0.0,0.0,0.0,0.0,0.0,0.0,0.0,0.0,0.0,0.0,0.0,0.0,0.0,0.0,0.0,0.0,0.0,0.0,0.0,0.0,0.0,0.0,0.0,0.0,0.0,0.0,0.0,0.0,0.0,0.0,0.0,0.0,0.0,0.0,0.0,0.0,0.0,0.0,0.0,0.0,0.0,0.0,0.0,0.0,0.0,0.0,0.0,0.0,0.0,0.0,0.0,0.0,0.0,0.0,0.0,0.0,0.0,0.0,0.0,0.0,0.0,0.0,0.0,0.0,0.0,0.0,0.0,0.0,0.0,0.0,0.0,0.0,0.0,0.0,0.0,0.0,0.0,0.0,0.0,0.0,0.0,0.0,0.0,0.0,0.0,0.0,0.0,0.0,0.0,0.0,0.0,0.0,0.0,0.0,0.0,0.0,0.0,0.0,0.0,0.0,0.0,0.0,0.0,0.0,0.0,0.0,0.01,0.02,0.05,0.96,1.0,1.0,1.0,0.93,0.04,0.14,0.06,0.0,0.01,0.11,0.07,0.12,0.07,0.03,0.04,0.0,0.01,0.1,0.05,0.01,0.04,0.17,0.03,0.0,0.05,0.05,0.0,0.0,0.01,0.0,0.0,0.0,0.0,0.0,0.0,0.0,0.0,0.0,0.0],[0.0,0.0,0.0,0.0,0.0,0.0,0.0,0.0,0.0,0.0,0.0,0.0,0.0,0.0,0.0,0.0,0.0,0.0,0.0,0.0,0.0,0.0,0.0,0.0,0.0,0.0,0.0,0.0,0.0,0.0,0.0,0.0,0.0,0.0,0.0,0.0,0.0,0.0,0.0,0.0,0.0,0.0,0.0,0.0,0.0,0.0,0.0,0.0,0.0,0.0,0.0,0.0,0.0,0.0,0.0,0.0,0.0,0.0,0.0,0.0,0.0,0.0,0.0,0.0,0.0,0.0,0.0,0.0,0.0,0.0,0.0,0.0,0.0,0.0,0.0,0.0,0.0,0.0,0.0,0.0,0.0,0.0,0.0,0.0,0.0,0.0,0.0,0.0,0.0,0.0,0.0,0.0,0.0,0.0,0.0,0.0,0.0,0.0,0.0,0.0,0.0,0.0,0.0,0.0,0.0,0.0,0.0,0.0,0.0,0.0,0.0,0.0,0.0,0.0,0.0,0.0,0.0,0.0,0.0,0.0,0.0,0.0,0.0,0.0,0.0,0.0,0.0,0.0,0.0,0.0,0.0,0.0,0.0,0.0,0.0,0.0,0.0,0.0,0.0,0.0,0.0,0.0,0.0,0.0,0.0,0.0,0.0,0.0,0.0,0.0,0.0,0.0,0.0,0.0,0.0,0.0,0.0,0.0,0.0,0.0,0.0,0.0,0.0,0.0,0.0,0.01,0.04,0.96,1.0,1.0,1.0,0.98,0.24,0.09,0.0,0.01,0.11,0.1,0.06,0.15,0.02,0.01,0.0,0.0,0.02,0.0,0.0,0.0,0.03,0.0,0.0,0.0,0.0,0.0,0.0,0.0,0.0,0.0,0.0,0.0,0.0,0.0,0.0,0.0,0.0,0.0],[0.0,0.0,0.0,0.0,0.0,0.0,0.0,0.0,0.0,0.0,0.0,0.0,0.0,0.0,0.0,0.0,0.0,0.0,0.0,0.0,0.0,0.0,0.0,0.0,0.0,0.0,0.0,0.0,0.0,0.0,0.0,0.0,0.0,0.0,0.0,0.0,0.0,0.0,0.0,0.0,0.0,0.0,0.0,0.0,0.0,0.0,0.0,0.0,0.0,0.0,0.0,0.0,0.0,0.0,0.0,0.0,0.0,0.0,0.0,0.0,0.0,0.0,0.0,0.0,0.0,0.0,0.0,0.0,0.0,0.0,0.0,0.0,0.0,0.0,0.0,0.0,0.0,0.0,0.0,0.0,0.0,0.0,0.0,0.0,0.0,0.0,0.0,0.0,0.0,0.0,0.0,0.0,0.0,0.0,0.0,0.0,0.0,0.0,0.0,0.0,0.0,0.0,0.0,0.0,0.0,0.0,0.0,0.0,0.0,0.0,0.0,0.0,0.0,0.0,0.0,0.0,0.0,0.0,0.0,0.0,0.0,0.0,0.0,0.0,0.0,0.0,0.0,0.0,0.0,0.0,0.0,0.0,0.0,0.0,0.0,0.0,0.0,0.0,0.0,0.0,0.0,0.0,0.0,0.0,0.0,0.0,0.0,0.0,0.0,0.0,0.0,0.0,0.0,0.0,0.0,0.0,0.0,0.0,0.0,0.0,0.0,0.0,0.0,0.0,0.0,0.0,0.0,0.05,0.93,1.0,1.0,1.0,0.69,0.36,0.01,0.02,0.1,0.04,0.03,0.04,0.01,0.01,0.0,0.0,0.03,0.01,0.0,0.01,0.08,0.0,0.0,0.03,0.01,0.0,0.0,0.0,0.0,0.0,0.0,0.0,0.0,0.0,0.0,0.0,0.0,0.0],[0.0,0.0,0.0,0.0,0.0,0.0,0.0,0.0,0.0,0.0,0.0,0.0,0.0,0.0,0.0,0.0,0.0,0.0,0.0,0.0,0.0,0.0,0.0,0.0,0.0,0.0,0.0,0.0,0.0,0.0,0.0,0.0,0.0,0.0,0.0,0.0,0.0,0.0,0.0,0.0,0.0,0.0,0.0,0.0,0.0,0.0,0.0,0.0,0.0,0.0,0.0,0.0,0.0,0.0,0.0,0.0,0.0,0.0,0.0,0.0,0.0,0.0,0.0,0.0,0.0,0.0,0.0,0.0,0.0,0.0,0.0,0.0,0.0,0.0,0.0,0.0,0.0,0.0,0.0,0.0,0.0,0.0,0.0,0.0,0.0,0.0,0.0,0.0,0.0,0.0,0.0,0.0,0.0,0.0,0.0,0.0,0.0,0.0,0.0,0.0,0.0,0.0,0.0,0.0,0.0,0.0,0.0,0.0,0.0,0.0,0.0,0.0,0.0,0.0,0.0,0.0,0.0,0.0,0.0,0.0,0.0,0.0,0.0,0.0,0.0,0.0,0.0,0.0,0.0,0.0,0.0,0.0,0.0,0.0,0.0,0.0,0.0,0.0,0.0,0.0,0.0,0.0,0.0,0.0,0.0,0.0,0.0,0.0,0.0,0.0,0.0,0.0,0.0,0.0,0.0,0.0,0.0,0.0,0.0,0.0,0.0,0.0,0.0,0.0,0.0,0.0,0.0,0.02,0.04,0.98,1.0,1.0,1.0,0.78,0.04,0.07,0.11,0.06,0.02,0.03,0.0,0.01,0.0,0.0,0.01,0.0,0.0,0.0,0.01,0.0,0.0,0.0,0.0,0.0,0.0,0.0,0.0,0.0,0.0,0.0,0.0,0.0,0.0,0.0,0.0,0.0],[0.0,0.0,0.0,0.0,0.0,0.0,0.0,0.0,0.0,0.0,0.0,0.0,0.0,0.0,0.0,0.0,0.0,0.0,0.0,0.0,0.0,0.0,0.0,0.0,0.0,0.0,0.0,0.0,0.0,0.0,0.0,0.0,0.0,0.0,0.0,0.0,0.0,0.0,0.0,0.0,0.0,0.0,0.0,0.0,0.0,0.0,0.0,0.0,0.0,0.0,0.0,0.0,0.0,0.0,0.0,0.0,0.0,0.0,0.0,0.0,0.0,0.0,0.0,0.0,0.0,0.0,0.0,0.0,0.0,0.0,0.0,0.0,0.0,0.0,0.0,0.0,0.0,0.0,0.0,0.0,0.0,0.0,0.0,0.0,0.0,0.0,0.0,0.0,0.0,0.0,0.0,0.0,0.0,0.0,0.0,0.0,0.0,0.0,0.0,0.0,0.0,0.0,0.0,0.0,0.0,0.0,0.0,0.0,0.0,0.0,0.0,0.0,0.0,0.0,0.0,0.0,0.0,0.0,0.0,0.0,0.0,0.0,0.0,0.0,0.0,0.0,0.0,0.0,0.0,0.0,0.0,0.0,0.0,0.0,0.0,0.0,0.0,0.0,0.0,0.0,0.0,0.0,0.0,0.0,0.0,0.0,0.0,0.0,0.0,0.0,0.0,0.0,0.0,0.0,0.0,0.0,0.0,0.0,0.0,0.0,0.0,0.0,0.0,0.0,0.0,0.0,0.0,0.01,0.14,0.24,0.69,1.0,1.0,1.0,0.58,0.06,0.1,0.04,0.07,0.06,0.03,0.02,0.0,0.0,0.02,0.0,0.0,0.0,0.01,0.0,0.0,0.01,0.0,0.0,0.0,0.0,0.0,0.0,0.0,0.0,0.0,0.0,0.0,0.0,0.0,0.0],[0.0,0.0,0.0,0.0,0.0,0.0,0.0,0.0,0.0,0.0,0.0,0.0,0.0,0.0,0.0,0.0,0.0,0.0,0.0,0.0,0.0,0.0,0.0,0.0,0.0,0.0,0.0,0.0,0.0,0.0,0.0,0.0,0.0,0.0,0.0,0.0,0.0,0.0,0.0,0.0,0.0,0.0,0.0,0.0,0.0,0.0,0.0,0.0,0.0,0.0,0.0,0.0,0.0,0.0,0.0,0.0,0.0,0.0,0.0,0.0,0.0,0.0,0.0,0.0,0.0,0.0,0.0,0.0,0.0,0.0,0.0,0.0,0.0,0.0,0.0,0.0,0.0,0.0,0.0,0.0,0.0,0.0,0.0,0.0,0.0,0.0,0.0,0.0,0.0,0.0,0.0,0.0,0.0,0.0,0.0,0.0,0.0,0.0,0.0,0.0,0.0,0.0,0.0,0.0,0.0,0.0,0.0,0.0,0.0,0.0,0.0,0.0,0.0,0.0,0.0,0.0,0.0,0.0,0.0,0.0,0.0,0.0,0.0,0.0,0.0,0.0,0.0,0.0,0.0,0.0,0.0,0.0,0.0,0.0,0.0,0.0,0.0,0.0,0.0,0.0,0.0,0.0,0.0,0.0,0.0,0.0,0.0,0.0,0.0,0.0,0.0,0.0,0.0,0.0,0.0,0.0,0.0,0.0,0.0,0.0,0.0,0.0,0.0,0.0,0.0,0.0,0.0,0.0,0.06,0.09,0.36,0.78,1.0,1.0,1.0,0.89,0.51,0.2,0.08,0.04,0.0,0.01,0.0,0.0,0.01,0.0,0.0,0.0,0.01,0.0,0.0,0.0,0.0,0.0,0.0,0.0,0.0,0.0,0.0,0.0,0.0,0.0,0.0,0.0,0.0,0.0],[0.0,0.0,0.0,0.0,0.0,0.0,0.0,0.0,0.0,0.0,0.0,0.0,0.0,0.0,0.0,0.0,0.0,0.0,0.0,0.0,0.0,0.0,0.0,0.0,0.0,0.0,0.0,0.0,0.0,0.0,0.0,0.0,0.0,0.0,0.0,0.0,0.0,0.0,0.0,0.0,0.0,0.0,0.0,0.0,0.0,0.0,0.0,0.0,0.0,0.0,0.0,0.0,0.0,0.0,0.0,0.0,0.0,0.0,0.0,0.0,0.0,0.0,0.0,0.0,0.0,0.0,0.0,0.0,0.0,0.0,0.0,0.0,0.0,0.0,0.0,0.0,0.0,0.0,0.0,0.0,0.0,0.0,0.0,0.0,0.0,0.0,0.0,0.0,0.0,0.0,0.0,0.0,0.0,0.0,0.0,0.0,0.0,0.0,0.0,0.0,0.0,0.0,0.0,0.0,0.0,0.0,0.0,0.0,0.0,0.0,0.0,0.0,0.0,0.0,0.0,0.0,0.0,0.0,0.0,0.0,0.0,0.0,0.0,0.0,0.0,0.0,0.0,0.0,0.0,0.0,0.0,0.0,0.0,0.0,0.0,0.0,0.0,0.0,0.0,0.0,0.0,0.0,0.0,0.0,0.0,0.0,0.0,0.0,0.0,0.0,0.0,0.0,0.0,0.0,0.0,0.0,0.0,0.0,0.0,0.0,0.0,0.0,0.0,0.0,0.0,0.0,0.0,0.0,0.0,0.0,0.01,0.04,0.58,1.0,1.0,1.0,0.91,0.19,0.06,0.03,0.0,0.01,0.01,0.0,0.02,0.0,0.0,0.0,0.01,0.0,0.0,0.0,0.0,0.0,0.0,0.0,0.0,0.0,0.0,0.0,0.0,0.0,0.0,0.0,0.0,0.0],[0.0,0.0,0.0,0.0,0.0,0.0,0.0,0.0,0.0,0.0,0.0,0.0,0.0,0.0,0.0,0.0,0.0,0.0,0.0,0.0,0.0,0.0,0.0,0.0,0.0,0.0,0.0,0.0,0.0,0.0,0.0,0.0,0.0,0.0,0.0,0.0,0.0,0.0,0.0,0.0,0.0,0.0,0.0,0.0,0.0,0.0,0.0,0.0,0.0,0.0,0.0,0.0,0.0,0.0,0.0,0.0,0.0,0.0,0.0,0.0,0.0,0.0,0.0,0.0,0.0,0.0,0.0,0.0,0.0,0.0,0.0,0.0,0.0,0.0,0.0,0.0,0.0,0.0,0.0,0.0,0.0,0.0,0.0,0.0,0.0,0.0,0.0,0.0,0.0,0.0,0.0,0.0,0.0,0.0,0.0,0.0,0.0,0.0,0.0,0.0,0.0,0.0,0.0,0.0,0.0,0.0,0.0,0.0,0.0,0.0,0.0,0.0,0.0,0.0,0.0,0.0,0.0,0.0,0.0,0.0,0.0,0.0,0.0,0.0,0.0,0.0,0.0,0.0,0.0,0.0,0.0,0.0,0.0,0.0,0.0,0.0,0.0,0.0,0.0,0.0,0.0,0.0,0.0,0.0,0.0,0.0,0.0,0.0,0.0,0.0,0.0,0.0,0.0,0.0,0.0,0.0,0.0,0.0,0.0,0.0,0.0,0.0,0.0,0.0,0.0,0.0,0.0,0.0,0.01,0.01,0.02,0.07,0.06,0.89,1.0,1.0,1.0,0.85,0.04,0.02,0.0,0.0,0.0,0.0,0.01,0.0,0.0,0.0,0.0,0.0,0.0,0.0,0.0,0.0,0.0,0.0,0.0,0.0,0.0,0.0,0.0,0.0,0.0,0.0,0.0,0.0],[0.0,0.0,0.0,0.0,0.0,0.0,0.0,0.0,0.0,0.0,0.0,0.0,0.0,0.0,0.0,0.0,0.0,0.0,0.0,0.0,0.0,0.0,0.0,0.0,0.0,0.0,0.0,0.0,0.0,0.0,0.0,0.0,0.0,0.0,0.0,0.0,0.0,0.0,0.0,0.0,0.0,0.0,0.0,0.0,0.0,0.0,0.0,0.0,0.0,0.0,0.0,0.0,0.0,0.0,0.0,0.0,0.0,0.0,0.0,0.0,0.0,0.0,0.0,0.0,0.0,0.0,0.0,0.0,0.0,0.0,0.0,0.0,0.0,0.0,0.0,0.0,0.0,0.0,0.0,0.0,0.0,0.0,0.0,0.0,0.0,0.0,0.0,0.0,0.0,0.0,0.0,0.0,0.0,0.0,0.0,0.0,0.0,0.0,0.0,0.0,0.0,0.0,0.0,0.0,0.0,0.0,0.0,0.0,0.0,0.0,0.0,0.0,0.0,0.0,0.0,0.0,0.0,0.0,0.0,0.0,0.0,0.0,0.0,0.0,0.0,0.0,0.0,0.0,0.0,0.0,0.0,0.0,0.0,0.0,0.0,0.0,0.0,0.0,0.0,0.0,0.0,0.0,0.0,0.0,0.0,0.0,0.0,0.0,0.0,0.0,0.0,0.0,0.0,0.0,0.0,0.0,0.0,0.0,0.0,0.0,0.0,0.0,0.0,0.0,0.0,0.0,0.01,0.02,0.11,0.11,0.1,0.11,0.1,0.51,0.91,1.0,1.0,1.0,0.97,0.05,0.01,0.04,0.0,0.0,0.06,0.0,0.0,0.01,0.02,0.0,0.0,0.0,0.0,0.0,0.0,0.0,0.0,0.0,0.0,0.0,0.0,0.0,0.0,0.0,0.0,0.0],[0.0,0.0,0.0,0.0,0.0,0.0,0.0,0.0,0.0,0.0,0.0,0.0,0.0,0.0,0.0,0.0,0.0,0.0,0.0,0.0,0.0,0.0,0.0,0.0,0.0,0.0,0.0,0.0,0.0,0.0,0.0,0.0,0.0,0.0,0.0,0.0,0.0,0.0,0.0,0.0,0.0,0.0,0.0,0.0,0.0,0.0,0.0,0.0,0.0,0.0,0.0,0.0,0.0,0.0,0.0,0.0,0.0,0.0,0.0,0.0,0.0,0.0,0.0,0.0,0.0,0.0,0.0,0.0,0.0,0.0,0.0,0.0,0.0,0.0,0.0,0.0,0.0,0.0,0.0,0.0,0.0,0.0,0.0,0.0,0.0,0.0,0.0,0.0,0.0,0.0,0.0,0.0,0.0,0.0,0.0,0.0,0.0,0.0,0.0,0.0,0.0,0.0,0.0,0.0,0.0,0.0,0.0,0.0,0.0,0.0,0.0,0.0,0.0,0.0,0.0,0.0,0.0,0.0,0.0,0.0,0.0,0.0,0.0,0.0,0.0,0.0,0.0,0.0,0.0,0.0,0.0,0.0,0.0,0.0,0.0,0.0,0.0,0.0,0.0,0.0,0.0,0.0,0.0,0.0,0.0,0.0,0.0,0.0,0.0,0.0,0.0,0.0,0.0,0.0,0.0,0.0,0.0,0.0,0.0,0.0,0.0,0.0,0.0,0.0,0.0,0.01,0.01,0.04,0.07,0.1,0.04,0.06,0.04,0.2,0.19,0.85,1.0,1.0,1.0,0.94,0.01,0.14,0.0,0.0,0.02,0.0,0.0,0.0,0.0,0.0,0.0,0.0,0.0,0.0,0.0,0.0,0.0,0.0,0.0,0.0,0.0,0.0,0.0,0.0,0.0,0.0],[0.0,0.0,0.0,0.0,0.0,0.0,0.0,0.0,0.0,0.0,0.0,0.0,0.0,0.0,0.0,0.0,0.0,0.0,0.0,0.0,0.0,0.0,0.0,0.0,0.0,0.0,0.0,0.0,0.0,0.0,0.0,0.0,0.0,0.0,0.0,0.0,0.0,0.0,0.0,0.0,0.0,0.0,0.0,0.0,0.0,0.0,0.0,0.0,0.0,0.0,0.0,0.0,0.0,0.0,0.0,0.0,0.0,0.0,0.0,0.0,0.0,0.0,0.0,0.0,0.0,0.0,0.0,0.0,0.0,0.0,0.0,0.0,0.0,0.0,0.0,0.0,0.0,0.0,0.0,0.0,0.0,0.0,0.0,0.0,0.0,0.0,0.0,0.0,0.0,0.0,0.0,0.0,0.0,0.0,0.0,0.0,0.0,0.0,0.0,0.0,0.0,0.0,0.0,0.0,0.0,0.0,0.0,0.0,0.0,0.0,0.0,0.0,0.0,0.0,0.0,0.0,0.0,0.0,0.0,0.0,0.0,0.0,0.0,0.0,0.0,0.0,0.0,0.0,0.0,0.0,0.0,0.0,0.0,0.0,0.0,0.0,0.0,0.0,0.0,0.0,0.0,0.0,0.0,0.0,0.0,0.0,0.0,0.0,0.0,0.0,0.0,0.0,0.0,0.0,0.0,0.0,0.0,0.0,0.0,0.0,0.0,0.0,0.0,0.0,0.0,0.0,0.06,0.07,0.12,0.06,0.03,0.02,0.07,0.08,0.06,0.04,0.97,1.0,1.0,1.0,0.88,1.0,0.1,0.47,0.91,0.01,0.0,0.02,0.0,0.0,0.0,0.0,0.0,0.0,0.0,0.0,0.0,0.0,0.0,0.0,0.0,0.0,0.0,0.0,0.0,0.0],[0.0,0.0,0.0,0.0,0.0,0.0,0.0,0.0,0.0,0.0,0.0,0.0,0.0,0.0,0.0,0.0,0.0,0.0,0.0,0.0,0.0,0.0,0.0,0.0,0.0,0.0,0.0,0.0,0.0,0.0,0.0,0.0,0.0,0.0,0.0,0.0,0.0,0.0,0.0,0.0,0.0,0.0,0.0,0.0,0.0,0.0,0.0,0.0,0.0,0.0,0.0,0.0,0.0,0.0,0.0,0.0,0.0,0.0,0.0,0.0,0.0,0.0,0.0,0.0,0.0,0.0,0.0,0.0,0.0,0.0,0.0,0.0,0.0,0.0,0.0,0.0,0.0,0.0,0.0,0.0,0.0,0.0,0.0,0.0,0.0,0.0,0.0,0.0,0.0,0.0,0.0,0.0,0.0,0.0,0.0,0.0,0.0,0.0,0.0,0.0,0.0,0.0,0.0,0.0,0.0,0.0,0.0,0.0,0.0,0.0,0.0,0.0,0.0,0.0,0.0,0.0,0.0,0.0,0.0,0.0,0.0,0.0,0.0,0.0,0.0,0.0,0.0,0.0,0.0,0.0,0.0,0.0,0.0,0.0,0.0,0.0,0.0,0.0,0.0,0.0,0.0,0.0,0.0,0.0,0.0,0.0,0.0,0.0,0.0,0.0,0.0,0.0,0.0,0.0,0.0,0.0,0.0,0.0,0.0,0.0,0.0,0.0,0.0,0.0,0.0,0.01,0.04,0.16,0.07,0.15,0.04,0.03,0.06,0.04,0.03,0.02,0.05,0.94,1.0,1.0,1.0,0.84,0.02,0.01,0.13,0.0,0.0,0.0,0.0,0.0,0.0,0.0,0.0,0.0,0.0,0.0,0.0,0.0,0.0,0.0,0.0,0.0,0.0,0.0,0.0,0.0],[0.0,0.0,0.0,0.0,0.0,0.0,0.0,0.0,0.0,0.0,0.0,0.0,0.0,0.0,0.0,0.0,0.0,0.0,0.0,0.0,0.0,0.0,0.0,0.0,0.0,0.0,0.0,0.0,0.0,0.0,0.0,0.0,0.0,0.0,0.0,0.0,0.0,0.0,0.0,0.0,0.0,0.0,0.0,0.0,0.0,0.0,0.0,0.0,0.0,0.0,0.0,0.0,0.0,0.0,0.0,0.0,0.0,0.0,0.0,0.0,0.0,0.0,0.0,0.0,0.0,0.0,0.0,0.0,0.0,0.0,0.0,0.0,0.0,0.0,0.0,0.0,0.0,0.0,0.0,0.0,0.0,0.0,0.0,0.0,0.0,0.0,0.0,0.0,0.0,0.0,0.0,0.0,0.0,0.0,0.0,0.0,0.0,0.0,0.0,0.0,0.0,0.0,0.0,0.0,0.0,0.0,0.0,0.0,0.0,0.0,0.0,0.0,0.0,0.0,0.0,0.0,0.0,0.0,0.0,0.0,0.0,0.0,0.0,0.0,0.0,0.0,0.0,0.0,0.0,0.0,0.0,0.0,0.0,0.0,0.0,0.0,0.0,0.0,0.0,0.0,0.0,0.0,0.0,0.0,0.0,0.0,0.0,0.0,0.0,0.0,0.0,0.0,0.0,0.0,0.0,0.0,0.0,0.0,0.0,0.0,0.0,0.0,0.01,0.01,0.02,0.09,0.18,0.15,0.03,0.02,0.01,0.0,0.03,0.0,0.0,0.0,0.01,0.01,0.88,1.0,1.0,1.0,0.72,0.19,0.57,0.3,0.0,0.0,0.0,0.0,0.0,0.0,0.0,0.0,0.0,0.0,0.0,0.0,0.0,0.0,0.0,0.0,0.0,0.0,0.0,0.0],[0.0,0.0,0.0,0.0,0.0,0.0,0.0,0.0,0.0,0.0,0.0,0.0,0.0,0.0,0.0,0.0,0.0,0.0,0.0,0.0,0.0,0.0,0.0,0.0,0.0,0.0,0.0,0.0,0.0,0.0,0.0,0.0,0.0,0.0,0.0,0.0,0.0,0.0,0.0,0.0,0.0,0.0,0.0,0.0,0.0,0.0,0.0,0.0,0.0,0.0,0.0,0.0,0.0,0.0,0.0,0.0,0.0,0.0,0.0,0.0,0.0,0.0,0.0,0.0,0.0,0.0,0.0,0.0,0.0,0.0,0.0,0.0,0.0,0.0,0.0,0.0,0.0,0.0,0.0,0.0,0.0,0.0,0.0,0.0,0.0,0.0,0.0,0.0,0.0,0.0,0.0,0.0,0.0,0.0,0.0,0.0,0.0,0.0,0.0,0.0,0.0,0.0,0.0,0.0,0.0,0.0,0.0,0.0,0.0,0.0,0.0,0.0,0.0,0.0,0.0,0.0,0.0,0.0,0.0,0.0,0.0,0.0,0.0,0.0,0.0,0.0,0.0,0.0,0.0,0.0,0.0,0.0,0.0,0.0,0.0,0.0,0.0,0.0,0.0,0.0,0.0,0.0,0.0,0.0,0.0,0.0,0.0,0.0,0.0,0.0,0.0,0.0,0.0,0.0,0.0,0.0,0.0,0.0,0.0,0.0,0.0,0.0,0.01,0.0,0.01,0.01,0.08,0.05,0.04,0.01,0.01,0.01,0.02,0.01,0.01,0.0,0.04,0.14,1.0,0.84,1.0,1.0,1.0,0.98,1.0,0.81,0.0,0.03,0.0,0.0,0.0,0.0,0.0,0.0,0.0,0.0,0.0,0.0,0.0,0.0,0.0,0.0,0.0,0.0,0.0,0.0],[0.0,0.0,0.0,0.0,0.0,0.0,0.0,0.0,0.0,0.0,0.0,0.0,0.0,0.0,0.0,0.0,0.0,0.0,0.0,0.0,0.0,0.0,0.0,0.0,0.0,0.0,0.0,0.0,0.0,0.0,0.0,0.0,0.0,0.0,0.0,0.0,0.0,0.0,0.0,0.0,0.0,0.0,0.0,0.0,0.0,0.0,0.0,0.0,0.0,0.0,0.0,0.0,0.0,0.0,0.0,0.0,0.0,0.0,0.0,0.0,0.0,0.0,0.0,0.0,0.0,0.0,0.0,0.0,0.0,0.0,0.0,0.0,0.0,0.0,0.0,0.0,0.0,0.0,0.0,0.0,0.0,0.0,0.0,0.0,0.0,0.0,0.0,0.0,0.0,0.0,0.0,0.0,0.0,0.0,0.0,0.0,0.0,0.0,0.0,0.0,0.0,0.0,0.0,0.0,0.0,0.0,0.0,0.0,0.0,0.0,0.0,0.0,0.0,0.0,0.0,0.0,0.0,0.0,0.0,0.0,0.0,0.0,0.0,0.0,0.0,0.0,0.0,0.0,0.0,0.0,0.0,0.0,0.0,0.0,0.0,0.0,0.0,0.0,0.0,0.0,0.0,0.0,0.0,0.0,0.0,0.0,0.0,0.0,0.0,0.0,0.0,0.0,0.0,0.0,0.0,0.0,0.0,0.0,0.0,0.01,0.02,0.01,0.08,0.01,0.03,0.02,0.05,0.01,0.0,0.0,0.0,0.0,0.0,0.0,0.01,0.0,0.0,0.0,0.1,0.02,0.72,1.0,1.0,1.0,0.99,0.91,0.93,0.0,0.0,0.0,0.0,0.0,0.0,0.0,0.0,0.0,0.0,0.0,0.0,0.0,0.0,0.0,0.0,0.0,0.0,0.0],[0.0,0.0,0.0,0.0,0.0,0.0,0.0,0.0,0.0,0.0,0.0,0.0,0.0,0.0,0.0,0.0,0.0,0.0,0.0,0.0,0.0,0.0,0.0,0.0,0.0,0.0,0.0,0.0,0.0,0.0,0.0,0.0,0.0,0.0,0.0,0.0,0.0,0.0,0.0,0.0,0.0,0.0,0.0,0.0,0.0,0.0,0.0,0.0,0.0,0.0,0.0,0.0,0.0,0.0,0.0,0.0,0.0,0.0,0.0,0.0,0.0,0.0,0.0,0.0,0.0,0.0,0.0,0.0,0.0,0.0,0.0,0.0,0.0,0.0,0.0,0.0,0.0,0.0,0.0,0.0,0.0,0.0,0.0,0.0,0.0,0.0,0.0,0.0,0.0,0.0,0.0,0.0,0.0,0.0,0.0,0.0,0.0,0.0,0.0,0.0,0.0,0.0,0.0,0.0,0.0,0.0,0.0,0.0,0.0,0.0,0.0,0.0,0.0,0.0,0.0,0.0,0.0,0.0,0.0,0.0,0.0,0.0,0.0,0.0,0.0,0.0,0.0,0.0,0.0,0.0,0.0,0.0,0.0,0.0,0.0,0.0,0.0,0.0,0.0,0.0,0.0,0.0,0.0,0.0,0.0,0.0,0.0,0.0,0.0,0.0,0.0,0.0,0.0,0.0,0.0,0.0,0.0,0.0,0.0,0.0,0.0,0.01,0.03,0.01,0.01,0.02,0.06,0.03,0.01,0.0,0.0,0.0,0.0,0.0,0.0,0.0,0.0,0.0,0.47,0.01,0.19,0.98,1.0,1.0,1.0,1.0,1.0,1.0,0.0,0.0,0.0,0.0,0.0,0.0,0.0,0.0,0.0,0.0,0.0,0.0,0.0,0.0,0.0,0.0,0.0,0.0],[0.0,0.0,0.0,0.0,0.0,0.0,0.0,0.0,0.0,0.0,0.0,0.0,0.0,0.0,0.0,0.0,0.0,0.0,0.0,0.0,0.0,0.0,0.0,0.0,0.0,0.0,0.0,0.0,0.0,0.0,0.0,0.0,0.0,0.0,0.0,0.0,0.0,0.0,0.0,0.0,0.0,0.0,0.0,0.0,0.0,0.0,0.0,0.0,0.0,0.0,0.0,0.0,0.0,0.0,0.0,0.0,0.0,0.0,0.0,0.0,0.0,0.0,0.0,0.0,0.0,0.0,0.0,0.0,0.0,0.0,0.0,0.0,0.0,0.0,0.0,0.0,0.0,0.0,0.0,0.0,0.0,0.0,0.0,0.0,0.0,0.0,0.0,0.0,0.0,0.0,0.0,0.0,0.0,0.0,0.0,0.0,0.0,0.0,0.0,0.0,0.0,0.0,0.0,0.0,0.0,0.0,0.0,0.0,0.0,0.0,0.0,0.0,0.0,0.0,0.0,0.0,0.0,0.0,0.0,0.0,0.0,0.0,0.0,0.0,0.0,0.0,0.0,0.0,0.0,0.0,0.0,0.0,0.0,0.0,0.0,0.0,0.0,0.0,0.0,0.0,0.0,0.0,0.0,0.0,0.0,0.0,0.0,0.0,0.0,0.0,0.0,0.0,0.0,0.0,0.0,0.0,0.0,0.0,0.0,0.0,0.0,0.0,0.01,0.01,0.01,0.01,0.17,0.07,0.1,0.02,0.03,0.01,0.02,0.01,0.02,0.01,0.06,0.02,0.91,0.13,0.57,1.0,0.99,1.0,1.0,1.0,1.0,1.0,1.0,0.0,0.0,0.0,0.0,0.0,0.0,0.0,0.0,0.0,0.0,0.0,0.0,0.0,0.0,0.0,0.0,0.0],[0.0,0.0,0.0,0.0,0.0,0.0,0.0,0.0,0.0,0.0,0.0,0.0,0.0,0.0,0.0,0.0,0.0,0.0,0.0,0.0,0.0,0.0,0.0,0.0,0.0,0.0,0.0,0.0,0.0,0.0,0.0,0.0,0.0,0.0,0.0,0.0,0.0,0.0,0.0,0.0,0.0,0.0,0.0,0.0,0.0,0.0,0.0,0.0,0.0,0.0,0.0,0.0,0.0,0.0,0.0,0.0,0.0,0.0,0.0,0.0,0.0,0.0,0.0,0.0,0.0,0.0,0.0,0.0,0.0,0.0,0.0,0.0,0.0,0.0,0.0,0.0,0.0,0.0,0.0,0.0,0.0,0.0,0.0,0.0,0.0,0.0,0.0,0.0,0.0,0.0,0.0,0.0,0.0,0.0,0.0,0.0,0.0,0.0,0.0,0.0,0.0,0.0,0.0,0.0,0.0,0.0,0.0,0.0,0.0,0.0,0.0,0.0,0.0,0.0,0.0,0.0,0.0,0.0,0.0,0.0,0.0,0.0,0.0,0.0,0.0,0.0,0.0,0.0,0.0,0.0,0.0,0.0,0.0,0.0,0.0,0.0,0.0,0.0,0.0,0.0,0.0,0.0,0.0,0.0,0.0,0.0,0.0,0.0,0.0,0.0,0.0,0.0,0.0,0.0,0.0,0.0,0.0,0.0,0.0,0.01,0.01,0.01,0.04,0.02,0.03,0.02,0.15,0.04,0.05,0.0,0.01,0.0,0.0,0.0,0.0,0.0,0.0,0.0,0.01,0.0,0.3,0.81,0.91,1.0,1.0,1.0,1.0,1.0,1.0,1.0,0.0,0.0,0.0,0.0,0.0,0.0,0.0,0.0,0.0,0.0,0.0,0.0,0.0,0.0,0.0,0.0],[0.0,0.0,0.0,0.0,0.0,0.0,0.0,0.0,0.0,0.0,0.0,0.0,0.0,0.0,0.0,0.0,0.0,0.0,0.0,0.0,0.0,0.0,0.0,0.0,0.0,0.0,0.0,0.0,0.0,0.0,0.0,0.0,0.0,0.0,0.0,0.0,0.0,0.0,0.0,0.0,0.0,0.0,0.0,0.0,0.0,0.0,0.0,0.0,0.0,0.0,0.0,0.0,0.0,0.0,0.0,0.0,0.0,0.0,0.0,0.0,0.0,0.0,0.0,0.0,0.0,0.0,0.0,0.0,0.0,0.0,0.0,0.0,0.0,0.0,0.0,0.0,0.0,0.0,0.0,0.0,0.0,0.0,0.0,0.0,0.0,0.0,0.0,0.0,0.0,0.0,0.0,0.0,0.0,0.0,0.0,0.0,0.0,0.0,0.0,0.0,0.0,0.0,0.0,0.0,0.0,0.0,0.0,0.0,0.0,0.0,0.0,0.0,0.0,0.0,0.0,0.0,0.0,0.0,0.0,0.0,0.0,0.0,0.0,0.0,0.0,0.0,0.0,0.0,0.0,0.0,0.0,0.0,0.0,0.0,0.0,0.0,0.0,0.0,0.0,0.0,0.0,0.0,0.0,0.0,0.0,0.0,0.0,0.0,0.0,0.0,0.0,0.0,0.0,0.0,0.0,0.0,0.0,0.01,0.0,0.06,0.06,0.03,0.1,0.01,0.01,0.01,0.03,0.01,0.01,0.0,0.0,0.0,0.0,0.0,0.0,0.0,0.0,0.0,0.0,0.0,0.0,0.0,0.93,1.0,1.0,1.0,1.0,1.0,1.0,1.0,1.0,0.0,0.0,0.0,0.0,0.0,0.0,0.0,0.0,0.0,0.0,0.0,0.0,0.0,0.0,0.0],[0.0,0.0,0.0,0.0,0.0,0.0,0.0,0.0,0.0,0.0,0.0,0.0,0.0,0.0,0.0,0.0,0.0,0.0,0.0,0.0,0.0,0.0,0.0,0.0,0.0,0.0,0.0,0.0,0.0,0.0,0.0,0.0,0.0,0.0,0.0,0.0,0.0,0.0,0.0,0.0,0.0,0.0,0.0,0.0,0.0,0.0,0.0,0.0,0.0,0.0,0.0,0.0,0.0,0.0,0.0,0.0,0.0,0.0,0.0,0.0,0.0,0.0,0.0,0.0,0.0,0.0,0.0,0.0,0.0,0.0,0.0,0.0,0.0,0.0,0.0,0.0,0.0,0.0,0.0,0.0,0.0,0.0,0.0,0.0,0.0,0.0,0.0,0.0,0.0,0.0,0.0,0.0,0.0,0.0,0.0,0.0,0.0,0.0,0.0,0.0,0.0,0.0,0.0,0.0,0.0,0.0,0.0,0.0,0.0,0.0,0.0,0.0,0.0,0.0,0.0,0.0,0.0,0.0,0.0,0.0,0.0,0.0,0.0,0.0,0.0,0.0,0.0,0.0,0.0,0.0,0.0,0.0,0.0,0.0,0.0,0.0,0.0,0.0,0.0,0.0,0.0,0.0,0.0,0.0,0.0,0.0,0.0,0.0,0.0,0.0,0.0,0.0,0.0,0.0,0.0,0.0,0.0,0.0,0.0,0.01,0.0,0.0,0.01,0.0,0.0,0.0,0.04,0.03,0.04,0.0,0.01,0.0,0.0,0.0,0.0,0.0,0.01,0.0,0.02,0.0,0.0,0.03,0.0,1.0,1.0,1.0,1.0,1.0,1.0,1.0,1.0,1.0,0.0,0.0,0.0,0.0,0.0,0.0,0.0,0.0,0.0,0.0,0.0,0.0,0.0,0.0],[0.0,0.0,0.0,0.0,0.0,0.0,0.0,0.0,0.0,0.0,0.0,0.0,0.0,0.0,0.0,0.0,0.0,0.0,0.0,0.0,0.0,0.0,0.0,0.0,0.0,0.0,0.0,0.0,0.0,0.0,0.0,0.0,0.0,0.0,0.0,0.0,0.0,0.0,0.0,0.0,0.0,0.0,0.0,0.0,0.0,0.0,0.0,0.0,0.0,0.0,0.0,0.0,0.0,0.0,0.0,0.0,0.0,0.0,0.0,0.0,0.0,0.0,0.0,0.0,0.0,0.0,0.0,0.0,0.0,0.0,0.0,0.0,0.0,0.0,0.0,0.0,0.0,0.0,0.0,0.0,0.0,0.0,0.0,0.0,0.0,0.0,0.0,0.0,0.0,0.0,0.0,0.0,0.0,0.0,0.0,0.0,0.0,0.0,0.0,0.0,0.0,0.0,0.0,0.0,0.0,0.0,0.0,0.0,0.0,0.0,0.0,0.0,0.0,0.0,0.0,0.0,0.0,0.0,0.0,0.0,0.0,0.0,0.0,0.0,0.0,0.0,0.0,0.0,0.0,0.0,0.0,0.0,0.0,0.0,0.0,0.0,0.0,0.0,0.0,0.0,0.0,0.0,0.0,0.0,0.0,0.0,0.0,0.0,0.0,0.0,0.0,0.0,0.0,0.0,0.0,0.0,0.0,0.0,0.0,0.01,0.0,0.02,0.06,0.05,0.03,0.02,0.17,0.07,0.17,0.03,0.08,0.01,0.01,0.01,0.01,0.0,0.02,0.0,0.0,0.0,0.0,0.0,0.0,0.0,1.0,1.0,1.0,1.0,1.0,1.0,1.0,1.0,1.0,0.0,0.0,0.0,0.0,0.0,0.0,0.0,0.0,0.0,0.0,0.0,0.0,0.0],[0.0,0.0,0.0,0.0,0.0,0.0,0.0,0.0,0.0,0.0,0.0,0.0,0.0,0.0,0.0,0.0,0.0,0.0,0.0,0.0,0.0,0.0,0.0,0.0,0.0,0.0,0.0,0.0,0.0,0.0,0.0,0.0,0.0,0.0,0.0,0.0,0.0,0.0,0.0,0.0,0.0,0.0,0.0,0.0,0.0,0.0,0.0,0.0,0.0,0.0,0.0,0.0,0.0,0.0,0.0,0.0,0.0,0.0,0.0,0.0,0.0,0.0,0.0,0.0,0.0,0.0,0.0,0.0,0.0,0.0,0.0,0.0,0.0,0.0,0.0,0.0,0.0,0.0,0.0,0.0,0.0,0.0,0.0,0.0,0.0,0.0,0.0,0.0,0.0,0.0,0.0,0.0,0.0,0.0,0.0,0.0,0.0,0.0,0.0,0.0,0.0,0.0,0.0,0.0,0.0,0.0,0.0,0.0,0.0,0.0,0.0,0.0,0.0,0.0,0.0,0.0,0.0,0.0,0.0,0.0,0.0,0.0,0.0,0.0,0.0,0.0,0.0,0.0,0.0,0.0,0.0,0.0,0.0,0.0,0.0,0.0,0.0,0.0,0.0,0.0,0.0,0.0,0.0,0.0,0.0,0.0,0.0,0.0,0.0,0.0,0.0,0.0,0.0,0.0,0.0,0.0,0.0,0.01,0.0,0.05,0.03,0.02,0.03,0.01,0.01,0.01,0.05,0.02,0.03,0.0,0.0,0.0,0.0,0.0,0.0,0.0,0.0,0.0,0.0,0.0,0.0,0.0,0.0,0.0,0.0,1.0,1.0,1.0,1.0,1.0,1.0,1.0,1.0,1.0,0.0,0.0,0.0,0.0,0.0,0.0,0.0,0.0,0.0,0.0,0.0,0.0],[0.0,0.0,0.0,0.0,0.0,0.0,0.0,0.0,0.0,0.0,0.0,0.0,0.0,0.0,0.0,0.0,0.0,0.0,0.0,0.0,0.0,0.0,0.0,0.0,0.0,0.0,0.0,0.0,0.0,0.0,0.0,0.0,0.0,0.0,0.0,0.0,0.0,0.0,0.0,0.0,0.0,0.0,0.0,0.0,0.0,0.0,0.0,0.0,0.0,0.0,0.0,0.0,0.0,0.0,0.0,0.0,0.0,0.0,0.0,0.0,0.0,0.0,0.0,0.0,0.0,0.0,0.0,0.0,0.0,0.0,0.0,0.0,0.0,0.0,0.0,0.0,0.0,0.0,0.0,0.0,0.0,0.0,0.0,0.0,0.0,0.0,0.0,0.0,0.0,0.0,0.0,0.0,0.0,0.0,0.0,0.0,0.0,0.0,0.0,0.0,0.0,0.0,0.0,0.0,0.0,0.0,0.0,0.0,0.0,0.0,0.0,0.0,0.0,0.0,0.0,0.0,0.0,0.0,0.0,0.0,0.0,0.0,0.0,0.0,0.0,0.0,0.0,0.0,0.0,0.0,0.0,0.0,0.0,0.0,0.0,0.0,0.0,0.0,0.0,0.0,0.0,0.0,0.0,0.0,0.0,0.0,0.0,0.0,0.0,0.0,0.0,0.0,0.0,0.0,0.0,0.0,0.0,0.12,0.01,0.09,0.01,0.02,0.02,0.0,0.0,0.0,0.01,0.0,0.0,0.0,0.0,0.0,0.0,0.0,0.0,0.0,0.0,0.0,0.0,0.0,0.0,0.0,0.0,0.0,0.0,0.0,1.0,1.0,1.0,1.0,1.0,1.0,1.0,1.0,1.0,0.0,0.0,0.0,0.0,0.0,0.0,0.0,0.0,0.0,0.0,0.0],[0.0,0.0,0.0,0.0,0.0,0.0,0.0,0.0,0.0,0.0,0.0,0.0,0.0,0.0,0.0,0.0,0.0,0.0,0.0,0.0,0.0,0.0,0.0,0.0,0.0,0.0,0.0,0.0,0.0,0.0,0.0,0.0,0.0,0.0,0.0,0.0,0.0,0.0,0.0,0.0,0.0,0.0,0.0,0.0,0.0,0.0,0.0,0.0,0.0,0.0,0.0,0.0,0.0,0.0,0.0,0.0,0.0,0.0,0.0,0.0,0.0,0.0,0.0,0.0,0.0,0.0,0.0,0.0,0.0,0.0,0.0,0.0,0.0,0.0,0.0,0.0,0.0,0.0,0.0,0.0,0.0,0.0,0.0,0.0,0.0,0.0,0.0,0.0,0.0,0.0,0.0,0.0,0.0,0.0,0.0,0.0,0.0,0.0,0.0,0.0,0.0,0.0,0.0,0.0,0.0,0.0,0.0,0.0,0.0,0.0,0.0,0.0,0.0,0.0,0.0,0.0,0.0,0.0,0.0,0.0,0.0,0.0,0.0,0.0,0.0,0.0,0.0,0.0,0.0,0.0,0.0,0.0,0.0,0.0,0.0,0.0,0.0,0.0,0.0,0.0,0.0,0.0,0.0,0.0,0.0,0.0,0.0,0.0,0.0,0.0,0.0,0.0,0.0,0.0,0.0,0.0,0.0,0.0,0.0,0.01,0.0,0.01,0.04,0.01,0.01,0.0,0.04,0.02,0.05,0.0,0.03,0.0,0.01,0.0,0.0,0.0,0.0,0.0,0.0,0.0,0.0,0.0,0.0,0.0,0.0,0.0,0.0,1.0,1.0,1.0,1.0,1.0,1.0,1.0,1.0,1.0,0.0,0.0,0.0,0.0,0.0,0.0,0.0,0.0,0.0,0.0],[0.0,0.0,0.0,0.0,0.0,0.0,0.0,0.0,0.0,0.0,0.0,0.0,0.0,0.0,0.0,0.0,0.0,0.0,0.0,0.0,0.0,0.0,0.0,0.0,0.0,0.0,0.0,0.0,0.0,0.0,0.0,0.0,0.0,0.0,0.0,0.0,0.0,0.0,0.0,0.0,0.0,0.0,0.0,0.0,0.0,0.0,0.0,0.0,0.0,0.0,0.0,0.0,0.0,0.0,0.0,0.0,0.0,0.0,0.0,0.0,0.0,0.0,0.0,0.0,0.0,0.0,0.0,0.0,0.0,0.0,0.0,0.0,0.0,0.0,0.0,0.0,0.0,0.0,0.0,0.0,0.0,0.0,0.0,0.0,0.0,0.0,0.0,0.0,0.0,0.0,0.0,0.0,0.0,0.0,0.0,0.0,0.0,0.0,0.0,0.0,0.0,0.0,0.0,0.0,0.0,0.0,0.0,0.0,0.0,0.0,0.0,0.0,0.0,0.0,0.0,0.0,0.0,0.0,0.0,0.0,0.0,0.0,0.0,0.0,0.0,0.0,0.0,0.0,0.0,0.0,0.0,0.0,0.0,0.0,0.0,0.0,0.0,0.0,0.0,0.0,0.0,0.0,0.0,0.0,0.0,0.0,0.0,0.0,0.0,0.0,0.0,0.0,0.0,0.0,0.0,0.0,0.0,0.01,0.0,0.02,0.01,0.01,0.03,0.02,0.01,0.01,0.03,0.01,0.05,0.0,0.01,0.0,0.0,0.0,0.0,0.0,0.0,0.0,0.0,0.0,0.0,0.0,0.0,0.0,0.0,0.0,0.0,0.0,1.0,1.0,1.0,1.0,1.0,1.0,1.0,1.0,1.0,0.0,0.0,0.0,0.0,0.0,0.0,0.0,0.0,0.0],[0.0,0.0,0.0,0.0,0.0,0.0,0.0,0.0,0.0,0.0,0.0,0.0,0.0,0.0,0.0,0.0,0.0,0.0,0.0,0.0,0.0,0.0,0.0,0.0,0.0,0.0,0.0,0.0,0.0,0.0,0.0,0.0,0.0,0.0,0.0,0.0,0.0,0.0,0.0,0.0,0.0,0.0,0.0,0.0,0.0,0.0,0.0,0.0,0.0,0.0,0.0,0.0,0.0,0.0,0.0,0.0,0.0,0.0,0.0,0.0,0.0,0.0,0.0,0.0,0.0,0.0,0.0,0.0,0.0,0.0,0.0,0.0,0.0,0.0,0.0,0.0,0.0,0.0,0.0,0.0,0.0,0.0,0.0,0.0,0.0,0.0,0.0,0.0,0.0,0.0,0.0,0.0,0.0,0.0,0.0,0.0,0.0,0.0,0.0,0.0,0.0,0.0,0.0,0.0,0.0,0.0,0.0,0.0,0.0,0.0,0.0,0.0,0.0,0.0,0.0,0.0,0.0,0.0,0.0,0.0,0.0,0.0,0.0,0.0,0.0,0.0,0.0,0.0,0.0,0.0,0.0,0.0,0.0,0.0,0.0,0.0,0.0,0.0,0.0,0.0,0.0,0.0,0.0,0.0,0.0,0.0,0.0,0.0,0.0,0.0,0.0,0.0,0.0,0.0,0.0,0.12,0.02,0.17,0.03,0.04,0.01,0.01,0.01,0.0,0.0,0.0,0.0,0.0,0.0,0.0,0.0,0.0,0.0,0.0,0.0,0.0,0.0,0.0,0.0,0.0,0.0,0.0,0.0,0.0,0.0,0.0,0.0,0.0,0.0,1.0,1.0,1.0,1.0,1.0,1.0,1.0,1.0,1.0,0.0,0.0,0.0,0.0,0.0,0.0,0.0,0.0],[0.0,0.0,0.0,0.0,0.0,0.0,0.0,0.0,0.0,0.0,0.0,0.0,0.0,0.0,0.0,0.0,0.0,0.0,0.0,0.0,0.0,0.0,0.0,0.0,0.0,0.0,0.0,0.0,0.0,0.0,0.0,0.0,0.0,0.0,0.0,0.0,0.0,0.0,0.0,0.0,0.0,0.0,0.0,0.0,0.0,0.0,0.0,0.0,0.0,0.0,0.0,0.0,0.0,0.0,0.0,0.0,0.0,0.0,0.0,0.0,0.0,0.0,0.0,0.0,0.0,0.0,0.0,0.0,0.0,0.0,0.0,0.0,0.0,0.0,0.0,0.0,0.0,0.0,0.0,0.0,0.0,0.0,0.0,0.0,0.0,0.0,0.0,0.0,0.0,0.0,0.0,0.0,0.0,0.0,0.0,0.0,0.0,0.0,0.0,0.0,0.0,0.0,0.0,0.0,0.0,0.0,0.0,0.0,0.0,0.0,0.0,0.0,0.0,0.0,0.0,0.0,0.0,0.0,0.0,0.0,0.0,0.0,0.0,0.0,0.0,0.0,0.0,0.0,0.0,0.0,0.0,0.0,0.0,0.0,0.0,0.0,0.0,0.0,0.0,0.0,0.0,0.0,0.0,0.0,0.0,0.0,0.0,0.0,0.0,0.0,0.0,0.0,0.0,0.0,0.0,0.0,0.0,0.12,0.0,0.01,0.0,0.0,0.0,0.0,0.0,0.0,0.0,0.0,0.0,0.0,0.0,0.0,0.0,0.0,0.0,0.0,0.0,0.0,0.0,0.0,0.0,0.0,0.0,0.0,0.0,0.0,0.0,0.0,0.0,0.0,1.0,1.0,1.0,1.0,1.0,1.0,1.0,1.0,1.0,0.0,0.0,0.0,0.0,0.0,0.0,0.0],[0.0,0.0,0.0,0.0,0.0,0.0,0.0,0.0,0.0,0.0,0.0,0.0,0.0,0.0,0.0,0.0,0.0,0.0,0.0,0.0,0.0,0.0,0.0,0.0,0.0,0.0,0.0,0.0,0.0,0.0,0.0,0.0,0.0,0.0,0.0,0.0,0.0,0.0,0.0,0.0,0.0,0.0,0.0,0.0,0.0,0.0,0.0,0.0,0.0,0.0,0.0,0.0,0.0,0.0,0.0,0.0,0.0,0.0,0.0,0.0,0.0,0.0,0.0,0.0,0.01,0.0,0.0,0.0,0.0,0.0,0.0,0.0,0.0,0.0,0.0,0.0,0.0,0.0,0.0,0.0,0.0,0.0,0.0,0.0,0.0,0.0,0.0,0.0,0.0,0.0,0.0,0.0,0.0,0.0,0.0,0.0,0.0,0.0,0.0,0.0,0.0,0.0,0.0,0.0,0.0,0.0,0.0,0.0,0.0,0.0,0.0,0.0,0.0,0.0,0.0,0.0,0.0,0.0,0.0,0.0,0.0,0.0,0.0,0.0,0.0,0.0,0.0,0.0,0.0,0.0,0.0,0.0,0.0,0.0,0.0,0.0,0.0,0.0,0.0,0.0,0.0,0.0,0.0,0.0,0.0,0.0,0.0,0.0,0.0,0.0,0.0,0.0,0.0,0.0,0.0,0.0,0.0,0.03,0.0,0.03,0.0,0.01,0.02,0.0,0.0,0.0,0.01,0.0,0.01,0.0,0.0,0.0,0.0,0.0,0.0,0.0,0.0,0.0,0.0,0.0,0.0,0.0,0.0,0.0,0.0,0.0,0.0,0.0,0.0,0.0,0.0,1.0,1.0,1.0,1.0,1.0,1.0,1.0,1.0,1.0,0.0,0.0,0.0,0.0,0.0,0.0],[0.0,0.0,0.0,0.0,0.0,0.0,0.0,0.0,0.0,0.0,0.0,0.0,0.0,0.0,0.0,0.0,0.0,0.0,0.0,0.0,0.0,0.0,0.0,0.0,0.0,0.0,0.0,0.0,0.0,0.0,0.0,0.0,0.0,0.0,0.0,0.0,0.0,0.0,0.0,0.0,0.0,0.0,0.0,0.0,0.0,0.0,0.0,0.0,0.0,0.0,0.0,0.0,0.0,0.0,0.0,0.0,0.0,0.0,0.0,0.0,0.0,0.0,0.0,0.0,0.0,0.0,0.0,0.0,0.0,0.0,0.0,0.0,0.0,0.0,0.0,0.0,0.0,0.0,0.0,0.0,0.0,0.0,0.0,0.0,0.0,0.0,0.0,0.0,0.0,0.0,0.0,0.0,0.0,0.0,0.0,0.0,0.0,0.0,0.0,0.0,0.0,0.0,0.0,0.0,0.0,0.0,0.0,0.0,0.0,0.0,0.0,0.0,0.0,0.0,0.0,0.0,0.0,0.0,0.0,0.0,0.0,0.0,0.0,0.0,0.0,0.0,0.0,0.0,0.0,0.0,0.0,0.0,0.0,0.0,0.0,0.0,0.0,0.0,0.0,0.0,0.0,0.0,0.0,0.0,0.0,0.0,0.0,0.0,0.0,0.0,0.0,0.0,0.0,0.0,0.01,0.11,0.0,0.02,0.0,0.01,0.0,0.0,0.0,0.0,0.0,0.0,0.0,0.0,0.0,0.0,0.0,0.0,0.0,0.0,0.0,0.0,0.0,0.0,0.0,0.0,0.0,0.0,0.0,0.0,0.0,0.0,0.0,0.0,0.0,0.0,0.0,0.0,1.0,1.0,1.0,1.0,1.0,1.0,1.0,1.0,1.0,0.0,0.0,0.0,0.0,0.0],[0.0,0.0,0.0,0.0,0.0,0.0,0.0,0.0,0.0,0.0,0.0,0.0,0.0,0.0,0.0,0.0,0.0,0.0,0.0,0.0,0.0,0.0,0.0,0.0,0.0,0.0,0.0,0.0,0.0,0.0,0.0,0.0,0.0,0.0,0.0,0.0,0.0,0.0,0.0,0.0,0.0,0.0,0.0,0.0,0.0,0.0,0.0,0.0,0.0,0.0,0.0,0.0,0.0,0.0,0.0,0.0,0.0,0.0,0.0,0.0,0.0,0.0,0.0,0.0,0.0,0.0,0.0,0.0,0.0,0.0,0.0,0.0,0.0,0.0,0.0,0.0,0.0,0.0,0.0,0.0,0.0,0.0,0.0,0.0,0.0,0.0,0.0,0.0,0.0,0.0,0.0,0.0,0.0,0.0,0.0,0.0,0.0,0.0,0.0,0.0,0.0,0.0,0.0,0.0,0.0,0.0,0.0,0.0,0.0,0.0,0.0,0.0,0.0,0.0,0.0,0.0,0.0,0.0,0.0,0.0,0.0,0.0,0.0,0.0,0.0,0.0,0.0,0.0,0.0,0.0,0.0,0.0,0.0,0.0,0.0,0.0,0.0,0.0,0.0,0.0,0.0,0.0,0.0,0.0,0.0,0.0,0.0,0.0,0.0,0.0,0.0,0.0,0.0,0.0,0.16,0.22,0.02,0.16,0.0,0.0,0.0,0.0,0.0,0.0,0.0,0.0,0.0,0.0,0.0,0.0,0.0,0.0,0.0,0.0,0.0,0.0,0.0,0.0,0.0,0.0,0.0,0.0,0.0,0.0,0.0,0.0,0.0,0.0,0.0,0.0,0.0,0.0,0.0,1.0,1.0,1.0,1.0,1.0,1.0,1.0,1.0,1.0,0.0,0.0,0.0,0.0],[0.0,0.0,0.0,0.0,0.0,0.0,0.0,0.0,0.0,0.0,0.0,0.0,0.0,0.0,0.0,0.0,0.0,0.0,0.0,0.0,0.0,0.0,0.0,0.0,0.0,0.0,0.0,0.0,0.0,0.0,0.0,0.0,0.0,0.0,0.0,0.0,0.0,0.0,0.0,0.0,0.0,0.0,0.0,0.0,0.0,0.0,0.0,0.0,0.0,0.0,0.0,0.0,0.0,0.0,0.0,0.0,0.0,0.0,0.0,0.0,0.0,0.0,0.0,0.0,0.0,0.0,0.0,0.0,0.0,0.0,0.0,0.0,0.0,0.0,0.0,0.0,0.0,0.0,0.0,0.0,0.0,0.0,0.0,0.0,0.0,0.0,0.0,0.0,0.0,0.0,0.0,0.0,0.0,0.0,0.0,0.0,0.0,0.0,0.0,0.0,0.0,0.0,0.0,0.0,0.0,0.0,0.0,0.0,0.0,0.0,0.0,0.0,0.0,0.0,0.0,0.0,0.0,0.0,0.0,0.0,0.0,0.0,0.0,0.0,0.0,0.0,0.0,0.0,0.0,0.0,0.0,0.0,0.0,0.0,0.0,0.0,0.0,0.0,0.0,0.0,0.0,0.0,0.0,0.0,0.0,0.0,0.0,0.0,0.0,0.0,0.0,0.0,0.0,0.0,0.0,0.0,0.0,0.02,0.0,0.0,0.0,0.0,0.0,0.0,0.0,0.0,0.0,0.0,0.0,0.0,0.0,0.0,0.0,0.0,0.0,0.0,0.0,0.0,0.0,0.0,0.0,0.0,0.0,0.0,0.0,0.0,0.0,0.0,0.0,0.0,0.0,0.0,0.0,0.0,1.0,1.0,1.0,1.0,1.0,1.0,1.0,1.0,1.0,0.0,0.0,0.0],[0.0,0.0,0.0,0.0,0.0,0.0,0.0,0.0,0.0,0.0,0.0,0.0,0.0,0.0,0.0,0.0,0.0,0.0,0.0,0.0,0.0,0.0,0.0,0.0,0.0,0.0,0.0,0.0,0.0,0.0,0.0,0.0,0.0,0.0,0.0,0.0,0.0,0.0,0.0,0.0,0.0,0.0,0.0,0.0,0.0,0.0,0.0,0.0,0.0,0.0,0.0,0.0,0.0,0.0,0.0,0.0,0.0,0.0,0.0,0.0,0.0,0.0,0.0,0.0,0.0,0.0,0.0,0.0,0.0,0.0,0.0,0.0,0.0,0.0,0.0,0.0,0.0,0.0,0.0,0.0,0.0,0.0,0.0,0.0,0.0,0.0,0.0,0.0,0.0,0.0,0.0,0.0,0.0,0.0,0.0,0.0,0.0,0.0,0.0,0.0,0.0,0.0,0.0,0.0,0.0,0.0,0.0,0.0,0.0,0.0,0.0,0.0,0.0,0.0,0.0,0.0,0.0,0.0,0.0,0.0,0.0,0.0,0.0,0.0,0.0,0.0,0.0,0.0,0.0,0.0,0.0,0.0,0.0,0.0,0.0,0.0,0.0,0.0,0.0,0.0,0.0,0.0,0.0,0.0,0.0,0.0,0.0,0.0,0.0,0.0,0.0,0.0,0.0,0.0,0.0,0.01,0.0,0.02,0.0,0.02,0.0,0.0,0.0,0.0,0.0,0.0,0.0,0.0,0.0,0.0,0.0,0.0,0.0,0.0,0.0,0.0,0.0,0.0,0.0,0.0,0.0,0.0,0.0,0.0,0.0,0.0,0.0,0.0,0.0,0.0,0.0,0.0,0.0,0.0,0.0,1.0,1.0,1.0,1.0,1.0,1.0,1.0,1.0,1.0,0.0,0.0],[0.0,0.0,0.0,0.0,0.0,0.0,0.0,0.0,0.0,0.0,0.0,0.0,0.0,0.0,0.0,0.0,0.0,0.0,0.0,0.0,0.0,0.0,0.0,0.0,0.0,0.0,0.0,0.0,0.0,0.0,0.0,0.0,0.0,0.0,0.0,0.0,0.0,0.0,0.0,0.0,0.0,0.0,0.0,0.0,0.0,0.0,0.0,0.0,0.0,0.0,0.0,0.0,0.0,0.0,0.0,0.0,0.0,0.0,0.0,0.0,0.0,0.0,0.0,0.0,0.0,0.0,0.0,0.0,0.0,0.0,0.0,0.0,0.0,0.0,0.0,0.0,0.0,0.0,0.0,0.0,0.0,0.0,0.0,0.0,0.0,0.0,0.0,0.0,0.0,0.0,0.0,0.0,0.0,0.0,0.0,0.0,0.0,0.0,0.0,0.0,0.0,0.0,0.0,0.0,0.0,0.0,0.0,0.0,0.0,0.0,0.0,0.0,0.0,0.0,0.0,0.0,0.0,0.0,0.0,0.0,0.0,0.0,0.0,0.0,0.0,0.0,0.0,0.0,0.0,0.0,0.0,0.0,0.0,0.0,0.0,0.0,0.0,0.0,0.0,0.0,0.0,0.0,0.0,0.0,0.0,0.0,0.0,0.0,0.0,0.0,0.0,0.0,0.03,0.0,0.13,0.11,0.0,0.0,0.0,0.0,0.0,0.0,0.0,0.0,0.0,0.0,0.0,0.0,0.0,0.0,0.0,0.0,0.0,0.0,0.0,0.0,0.0,0.0,0.0,0.0,0.0,0.0,0.0,0.0,0.0,0.0,0.0,0.0,0.0,0.0,0.0,0.0,0.0,0.0,0.0,0.0,1.0,1.0,1.0,1.0,1.0,1.0,1.0,1.0,1.0,0.0],[0.0,0.0,0.0,0.0,0.0,0.0,0.0,0.0,0.0,0.0,0.0,0.0,0.0,0.0,0.0,0.0,0.0,0.0,0.0,0.0,0.0,0.0,0.0,0.0,0.0,0.0,0.0,0.0,0.0,0.0,0.0,0.0,0.0,0.0,0.0,0.0,0.0,0.0,0.0,0.0,0.0,0.0,0.0,0.0,0.0,0.0,0.0,0.0,0.0,0.0,0.0,0.0,0.0,0.0,0.0,0.0,0.0,0.0,0.0,0.0,0.0,0.0,0.0,0.0,0.0,0.0,0.0,0.0,0.0,0.0,0.0,0.0,0.0,0.0,0.0,0.0,0.0,0.0,0.0,0.0,0.0,0.0,0.0,0.0,0.0,0.0,0.0,0.0,0.0,0.0,0.0,0.0,0.0,0.0,0.0,0.0,0.0,0.0,0.0,0.0,0.0,0.0,0.0,0.0,0.0,0.0,0.0,0.0,0.0,0.0,0.0,0.0,0.0,0.0,0.0,0.0,0.0,0.0,0.0,0.0,0.0,0.0,0.0,0.0,0.0,0.0,0.0,0.0,0.0,0.0,0.0,0.0,0.0,0.0,0.0,0.0,0.0,0.0,0.0,0.0,0.0,0.0,0.0,0.0,0.0,0.0,0.0,0.0,0.0,0.0,0.0,0.0,0.0,0.0,0.09,0.01,0.0,0.0,0.0,0.0,0.0,0.0,0.0,0.0,0.0,0.0,0.0,0.0,0.0,0.0,0.0,0.0,0.0,0.0,0.0,0.0,0.0,0.0,0.0,0.0,0.0,0.0,0.0,0.0,0.0,0.0,0.0,0.0,0.0,0.0,0.0,0.0,0.0,0.0,0.0,0.0,0.0,1.0,1.0,1.0,1.0,1.0,1.0,1.0,1.0,1.0],[0.0,0.0,0.0,0.0,0.0,0.0,0.0,0.0,0.0,0.0,0.0,0.0,0.0,0.0,0.0,0.0,0.0,0.0,0.0,0.0,0.0,0.0,0.0,0.0,0.0,0.0,0.0,0.0,0.0,0.0,0.0,0.0,0.0,0.0,0.0,0.0,0.0,0.0,0.0,0.0,0.0,0.0,0.0,0.0,0.0,0.0,0.0,0.0,0.0,0.0,0.0,0.0,0.0,0.0,0.0,0.0,0.0,0.0,0.0,0.0,0.0,0.0,0.0,0.0,0.0,0.0,0.0,0.0,0.0,0.0,0.0,0.0,0.0,0.0,0.0,0.0,0.0,0.0,0.0,0.0,0.0,0.0,0.0,0.0,0.0,0.0,0.0,0.0,0.0,0.0,0.0,0.0,0.0,0.0,0.0,0.0,0.0,0.0,0.0,0.0,0.0,0.0,0.0,0.0,0.0,0.0,0.0,0.0,0.0,0.0,0.0,0.0,0.0,0.0,0.0,0.0,0.0,0.0,0.0,0.0,0.0,0.0,0.0,0.0,0.0,0.0,0.0,0.0,0.0,0.0,0.0,0.0,0.0,0.0,0.0,0.0,0.0,0.0,0.0,0.0,0.0,0.0,0.0,0.0,0.0,0.0,0.0,0.0,0.0,0.0,0.0,0.0,0.0,0.0,0.0,0.0,0.0,0.01,0.0,0.0,0.0,0.0,0.0,0.0,0.0,0.0,0.0,0.0,0.0,0.0,0.0,0.0,0.0,0.0,0.0,0.0,0.0,0.0,0.0,0.0,0.0,0.0,0.0,0.0,0.0,0.0,0.0,0.0,0.0,0.0,0.0,0.0,0.0,0.0,0.0,0.0,0.0,0.0,1.0,1.0,1.0,1.0,1.0,1.0,1.0,1.0],[0.0,0.0,0.0,0.0,0.0,0.0,0.0,0.0,0.0,0.0,0.0,0.0,0.0,0.0,0.0,0.0,0.0,0.0,0.0,0.0,0.0,0.0,0.0,0.0,0.0,0.0,0.0,0.0,0.0,0.0,0.0,0.0,0.0,0.0,0.0,0.0,0.0,0.0,0.0,0.0,0.0,0.0,0.0,0.0,0.0,0.0,0.0,0.0,0.0,0.0,0.0,0.0,0.0,0.0,0.0,0.0,0.0,0.0,0.0,0.0,0.0,0.0,0.0,0.0,0.0,0.0,0.0,0.0,0.0,0.0,0.0,0.0,0.0,0.0,0.0,0.0,0.0,0.0,0.0,0.0,0.0,0.0,0.0,0.0,0.0,0.0,0.0,0.0,0.0,0.0,0.0,0.0,0.0,0.0,0.0,0.0,0.0,0.0,0.0,0.0,0.0,0.0,0.0,0.0,0.0,0.0,0.0,0.0,0.0,0.0,0.0,0.0,0.0,0.0,0.0,0.0,0.0,0.0,0.0,0.0,0.0,0.0,0.0,0.0,0.0,0.0,0.0,0.0,0.0,0.0,0.0,0.0,0.0,0.0,0.0,0.0,0.0,0.0,0.0,0.0,0.0,0.0,0.0,0.0,0.0,0.0,0.0,0.0,0.0,0.0,0.0,0.0,0.0,0.0,0.0,0.0,0.0,0.0,0.0,0.0,0.0,0.0,0.0,0.0,0.0,0.0,0.0,0.0,0.0,0.0,0.0,0.0,0.0,0.0,0.0,0.0,0.0,0.0,0.0,0.0,0.0,0.0,0.0,0.0,0.0,0.0,0.0,0.0,0.0,0.0,0.0,0.0,0.0,0.0,0.0,0.0,0.0,0.0,0.0,1.0,1.0,1.0,1.0,1.0,1.0,1.0],[0.0,0.0,0.0,0.0,0.0,0.0,0.0,0.0,0.0,0.0,0.0,0.0,0.0,0.0,0.0,0.0,0.0,0.0,0.0,0.0,0.0,0.0,0.0,0.0,0.0,0.0,0.0,0.0,0.0,0.0,0.0,0.0,0.0,0.0,0.0,0.0,0.0,0.0,0.0,0.0,0.0,0.0,0.0,0.0,0.0,0.0,0.0,0.0,0.0,0.0,0.0,0.0,0.0,0.0,0.0,0.0,0.0,0.0,0.0,0.0,0.0,0.0,0.0,0.0,0.0,0.0,0.0,0.0,0.0,0.0,0.0,0.0,0.0,0.0,0.0,0.0,0.0,0.0,0.0,0.0,0.0,0.0,0.0,0.0,0.0,0.0,0.0,0.0,0.0,0.0,0.0,0.0,0.0,0.0,0.0,0.0,0.0,0.0,0.0,0.0,0.0,0.0,0.0,0.0,0.0,0.0,0.0,0.0,0.0,0.0,0.0,0.0,0.0,0.0,0.0,0.0,0.0,0.0,0.0,0.0,0.0,0.0,0.0,0.0,0.0,0.0,0.0,0.0,0.0,0.0,0.0,0.0,0.0,0.0,0.0,0.0,0.0,0.0,0.0,0.0,0.0,0.0,0.0,0.0,0.0,0.0,0.0,0.0,0.0,0.0,0.0,0.0,0.06,0.0,0.01,0.0,0.0,0.0,0.0,0.0,0.0,0.0,0.0,0.0,0.0,0.0,0.0,0.0,0.0,0.0,0.0,0.0,0.0,0.0,0.0,0.0,0.0,0.0,0.0,0.0,0.0,0.0,0.0,0.0,0.0,0.0,0.0,0.0,0.0,0.0,0.0,0.0,0.0,0.0,0.0,0.0,0.0,0.0,0.0,0.0,1.0,1.0,1.0,1.0,1.0,1.0],[0.0,0.0,0.0,0.0,0.0,0.0,0.0,0.0,0.0,0.0,0.0,0.0,0.0,0.0,0.0,0.0,0.0,0.0,0.0,0.0,0.0,0.0,0.0,0.0,0.0,0.0,0.0,0.0,0.0,0.0,0.0,0.0,0.0,0.0,0.0,0.0,0.0,0.0,0.0,0.0,0.0,0.0,0.0,0.0,0.0,0.0,0.0,0.0,0.0,0.0,0.0,0.0,0.0,0.0,0.0,0.0,0.0,0.0,0.0,0.0,0.0,0.0,0.0,0.0,0.0,0.0,0.0,0.0,0.0,0.0,0.0,0.0,0.0,0.0,0.0,0.0,0.0,0.0,0.0,0.0,0.0,0.0,0.0,0.0,0.0,0.0,0.0,0.0,0.0,0.0,0.0,0.0,0.0,0.0,0.0,0.0,0.0,0.0,0.0,0.0,0.0,0.0,0.0,0.0,0.0,0.0,0.0,0.0,0.0,0.0,0.0,0.0,0.0,0.0,0.0,0.0,0.0,0.0,0.0,0.0,0.0,0.0,0.0,0.0,0.0,0.0,0.0,0.0,0.0,0.0,0.0,0.0,0.0,0.0,0.0,0.0,0.0,0.0,0.0,0.0,0.0,0.0,0.0,0.0,0.0,0.0,0.0,0.0,0.0,0.0,0.0,0.0,0.0,0.0,0.0,0.0,0.0,0.0,0.0,0.0,0.0,0.0,0.0,0.0,0.0,0.0,0.0,0.0,0.0,0.0,0.0,0.0,0.0,0.0,0.0,0.0,0.0,0.0,0.0,0.0,0.0,0.0,0.0,0.0,0.0,0.0,0.0,0.0,0.0,0.0,0.0,0.0,0.0,0.0,0.0,0.0,0.0,0.0,0.0,0.0,0.0,1.0,1.0,1.0,1.0,1.0]],
  "pae": [[0.8,2.5,3.7,6.5,6.5,8.7,10.2,11.6,12.0,13.0,14.0,15.2,15.1,17.7,17.8,20.9,20.3,19.0,21.3,21.6,20.6,23.4,23.4,25.0,24.7,25.8,26.4,27.2,27.6,28.2,29.4,29.4,29.9,30.5,30.7,30.6,30.9,30.8,30.8,30.6,30.6,30.3,30.2,29.8,29.3,28.9,28.8,27.7,27.5,27.5,27.1,27.1,27.4,28.7,28.4,27.8,28.2,29.8,29.3,29.5,30.0,30.1,30.4,30.8,30.8,30.9,30.6,30.4,30.4,30.2,29.8,29.8,29.2,28.7,28.4,28.6,27.9,28.0,27.8,27.8,28.3,28.4,28.2,28.8,29.0,29.5,29.6,29.7,30.0,30.1,30.2,30.5,30.5,30.6,30.6,30.7,30.3,30.6,30.5,30.6,30.9,31.0,30.9,31.0,30.9,31.0,31.0,31.1,31.1,31.0,30.9,31.0,31.0,30.7,30.8,30.6,30.8,30.6,30.5,30.2,30.3,29.6,30.1,29.8,29.6,29.7,29.6,29.4,29.4,29.4,29.1,29.8,29.5,29.6,29.8,29.5,30.0,29.9,30.6,30.6,30.8,30.8,30.9,31.1,31.3,31.3,31.3,31.4,31.5,31.4,31.5,31.5,31.5,31.5,31.5,31.5,31.5,31.5,31.5,31.5,31.5,31.6,31.5,31.6,31.6,31.5,31.5,31.5,31.6,31.5,31.6,31.6,31.6,31.6,31.6,31.6,31.6,31.5,31.5,31.5,31.6,31.4,31.5,31.5,31.4,31.5,31.4,31.5,31.5,31.5,31.4,31.5,31.4,31.5,31.5,31.5,31.5,31.5,31.5,31.6,31.5,31.5,31.5,31.5,31.5,31.6],[1.9,0.8,2.2,3.6,3.8,5.4,7.4,8.7,10.1,10.4,11.8,12.3,13.7,14.6,15.5,17.9,17.2,17.0,18.9,19.7,19.3,21.7,22.4,23.2,23.6,24.7,25.5,26.5,26.5,27.9,29.0,29.5,29.9,30.5,30.7,30.7,31.0,31.0,30.9,30.7,30.6,30.4,30.4,29.7,29.6,28.7,28.8,27.8,27.2,27.3,27.1,26.7,27.3,28.6,27.9,27.3,28.2,29.7,29.0,29.4,30.1,30.3,30.5,30.9,30.8,31.0,30.7,30.5,30.5,30.5,29.9,29.7,29.4,28.8,28.5,28.5,27.9,28.1,27.8,27.8,28.2,28.3,28.3,29.1,29.1,29.2,29.5,29.8,29.8,30.2,30.2,30.4,30.5,30.7,30.5,30.5,30.3,30.4,30.5,30.6,30.8,30.9,31.0,31.0,30.9,30.9,30.9,31.1,31.0,31.1,30.9,31.0,31.0,30.7,30.7,30.4,30.6,30.2,30.4,29.7,30.2,29.8,29.9,29.5,29.7,29.4,29.7,29.6,29.6,29.2,29.5,29.4,29.4,29.4,29.8,29.6,30.1,30.0,30.6,30.7,30.8,30.9,31.1,31.2,31.3,31.4,31.4,31.5,31.5,31.5,31.6,31.5,31.5,31.5,31.5,31.5,31.5,31.5,31.5,31.5,31.6,31.6,31.5,31.6,31.6,31.6,31.5,31.5,31.5,31.6,31.6,31.6,31.6,31.6,31.6,31.6,31.6,31.5,31.4,31.5,31.5,31.5,31.5,31.3,31.4,31.4,31.3,31.4,31.5,31.4,31.4,31.5,31.4,31.5,31.4,31.5,31.5,31.5,31.5,31.6,31.6,31.5,31.5,31.6,31.6,31.5],[3.1,1.8,0.8,2.2,3.2,4.5,6.8,7.1,9.1,9.5,11.0,11.9,12.6,14.3,14.3,16.7,17.0,16.5,19.2,18.8,19.6,20.9,22.3,23.8,24.0,24.6,25.4,26.9,27.0,28.1,29.2,29.6,29.8,30.5,30.8,30.7,30.9,30.9,30.9,30.6,30.6,30.2,30.4,29.7,29.5,28.8,28.5,27.5,27.0,27.3,26.9,26.9,26.7,28.3,28.1,27.4,27.7,29.6,29.2,29.6,30.0,30.2,30.4,30.8,30.9,30.9,30.7,30.5,30.5,30.4,29.9,29.7,29.4,28.6,28.3,28.5,27.6,27.8,27.2,27.3,28.1,28.1,28.1,28.8,29.1,29.5,29.3,29.6,29.8,30.2,30.2,30.5,30.6,30.7,30.6,30.6,30.4,30.6,30.6,30.6,30.8,31.0,31.0,31.0,31.0,30.9,31.0,31.0,31.0,30.9,30.8,30.9,30.9,30.7,30.8,30.2,30.7,30.2,30.5,29.8,30.4,29.7,30.0,29.4,29.7,29.3,29.8,29.3,29.7,29.4,29.6,29.5,29.5,29.1,29.7,29.0,29.9,29.7,30.4,30.5,30.5,30.7,30.7,31.0,31.2,31.2,31.3,31.4,31.5,31.4,31.5,31.5,31.5,31.5,31.5,31.5,31.5,31.5,31.5,31.5,31.5,31.6,31.5,31.6,31.6,31.6,31.5,31.5,31.6,31.6,31.6,31.6,31.6,31.6,31.6,31.6,31.5,31.5,31.5,31.5,31.5,31.5,31.5,31.4,31.5,31.5,31.4,31.5,31.5,31.5,31.5,31.5,31.4,31.6,31.5,31.6,31.6,31.6,31.6,31.6,31.6,31.5,31.5,31.6,31.6,31.6],[5.3,2.7,1.7,0.8,1.6,2.8,3.6,5.7,6.6,8.5,9.0,10.4,11.2,12.6,14.2,15.4,15.6,15.5,17.6,18.4,18.2,21.1,21.8,23.2,23.3,24.3,25.4,26.2,26.5,27.7,28.8,29.5,29.6,30.5,30.7,30.6,30.9,31.0,31.0,30.6,30.5,30.3,30.4,29.8,29.4,28.5,28.1,27.5,27.1,27.0,26.9,26.5,27.1,28.4,27.9,27.1,27.5,29.8,28.8,29.1,30.2,30.2,30.5,31.0,30.9,31.0,30.7,30.4,30.5,30.4,29.7,29.7,29.4,28.8,28.6,28.6,27.8,28.2,27.4,27.7,28.1,28.2,28.3,28.9,29.1,29.3,29.4,29.8,29.9,30.2,30.3,30.4,30.5,30.7,30.5,30.5,30.4,30.6,30.5,30.6,30.8,30.9,30.9,30.9,30.9,30.8,30.8,30.9,30.8,30.8,30.8,30.8,30.9,30.6,30.8,30.3,30.6,30.3,30.4,29.8,30.1,29.5,29.7,29.4,29.7,29.2,29.7,29.2,29.3,29.3,29.6,29.3,29.5,29.5,29.8,29.5,30.0,29.8,30.4,30.5,30.5,30.5,30.8,30.9,31.2,31.1,31.4,31.4,31.5,31.5,31.5,31.5,31.5,31.5,31.5,31.5,31.5,31.5,31.5,31.5,31.6,31.6,31.6,31.6,31.6,31.6,31.5,31.5,31.6,31.6,31.6,31.6,31.6,31.6,31.6,31.6,31.6,31.5,31.4,31.5,31.6,31.4,31.5,31.3,31.5,31.5,31.3,31.4,31.5,31.4,31.4,31.5,31.4,31.5,31.4,31.6,31.6,31.6,31.5,31.6,31.6,31.5,31.6,31.6,31.6,31.6],[5.7,3.7,2.6,1.8,0.8,1.8,2.9,3.9,5.1,6.2,8.3,9.3,10.5,12.5,12.4,14.5,14.8,14.6,17.5,17.4,18.5,19.7,21.5,22.4,23.1,24.0,24.9,26.3,26.2,27.9,28.6,29.4,29.5,30.3,30.6,30.7,30.7,30.9,30.8,30.6,30.4,30.1,30.2,29.8,29.1,28.3,28.2,27.2,26.8,26.8,26.7,26.8,26.5,28.2,28.0,27.3,27.4,29.7,29.0,29.4,29.9,30.2,30.4,30.8,30.7,30.9,30.7,30.4,30.5,30.4,29.8,29.8,29.4,28.6,28.4,28.4,27.7,27.9,27.2,27.5,27.9,28.0,28.1,28.9,29.0,29.4,29.4,29.9,29.9,30.1,30.3,30.4,30.5,30.5,30.5,30.4,30.4,30.4,30.4,30.4,30.7,30.9,30.8,30.9,30.9,30.8,30.8,30.9,30.9,30.8,30.8,30.9,30.9,30.6,30.7,30.3,30.5,30.1,30.2,29.4,29.8,29.5,29.5,29.0,29.3,28.9,29.4,28.7,29.1,28.8,29.3,29.0,29.3,29.0,29.6,28.8,29.9,29.4,30.1,30.4,30.2,30.5,30.6,30.9,31.1,31.1,31.3,31.3,31.5,31.3,31.5,31.5,31.4,31.5,31.5,31.5,31.5,31.5,31.5,31.5,31.5,31.6,31.5,31.6,31.6,31.6,31.5,31.5,31.6,31.6,31.6,31.6,31.6,31.6,31.6,31.6,31.6,31.5,31.5,31.5,31.6,31.5,31.5,31.4,31.4,31.5,31.4,31.5,31.5,31.5,31.4,31.5,31.4,31.5,31.5,31.5,31.5,31.6,31.5,31.6,31.6,31.5,31.5,31.5,31.5,31.6],[7.2,4.8,4.1,2.8,1.7,0.8,1.8,3.0,3.5,5.8,6.9,8.0,9.5,10.5,12.0,13.3,13.7,14.1,16.0,17.4,18.5,20.7,21.9,23.0,23.6,24.8,25.3,26.4,26.6,27.9,28.5,29.2,29.4,30.3,30.6,30.5,30.7,30.9,30.9,30.6,30.4,30.1,30.2,29.8,29.1,28.6,28.0,27.2,26.8,26.7,26.8,26.5,26.3,27.9,27.4,26.8,27.2,29.4,28.5,28.9,29.7,29.8,30.2,30.7,30.5,30.9,30.7,30.2,30.3,30.1,29.5,29.5,29.1,28.3,28.3,28.2,27.6,27.8,27.0,27.3,27.8,27.7,27.9,28.8,28.9,29.3,29.3,29.9,30.0,30.2,30.3,30.4,30.5,30.6,30.4,30.5,30.4,30.5,30.5,30.4,30.7,30.8,30.8,30.9,30.9,30.9,30.8,30.9,30.8,30.7,30.7,30.8,30.9,30.6,30.7,30.3,30.6,30.3,30.2,29.7,29.8,29.2,29.5,29.2,29.4,29.0,29.3,28.7,29.0,29.0,29.4,29.1,29.6,29.2,30.0,29.2,29.8,29.8,30.1,30.4,30.2,30.5,30.6,30.8,31.1,31.0,31.3,31.4,31.5,31.4,31.5,31.5,31.4,31.5,31.5,31.5,31.4,31.4,31.4,31.5,31.5,31.6,31.5,31.6,31.6,31.6,31.5,31.5,31.5,31.6,31.6,31.6,31.6,31.6,31.6,31.6,31.6,31.5,31.4,31.5,31.5,31.5,31.5,31.4,31.5,31.5,31.4,31.5,31.5,31.4,31.5,31.5,31.4,31.5,31.5,31.5,31.5,31.6,31.5,31.6,31.6,31.5,31.5,31.6,31.5,31.5],[8.3,5.7,5.1,4.1,2.5,1.6,0.8,1.7,3.0,3.6,5.3,6.3,8.5,9.6,10.2,12.2,13.4,13.1,14.8,15.3,17.2,18.1,20.0,20.9,22.4,23.5,24.4,25.5,25.9,27.5,28.3,29.2,29.3,30.1,30.2,30.5,30.6,30.8,30.9,30.7,30.3,30.1,30.1,29.9,29.1,28.5,27.8,27.0,26.4,26.1,26.5,26.8,26.6,28.0,27.6,27.6,27.6,29.6,28.7,29.1,29.9,29.9,30.3,30.7,30.6,30.8,30.8,30.3,30.5,30.4,29.7,29.8,29.3,28.7,28.7,28.3,27.7,27.7,26.9,27.0,27.7,27.8,27.8,28.9,28.9,29.3,29.4,29.9,30.0,30.4,30.4,30.6,30.6,30.7,30.5,30.6,30.5,30.6,30.6,30.5,30.8,30.9,30.9,30.9,30.9,30.9,30.8,31.0,30.8,30.8,30.9,31.0,30.9,30.7,30.8,30.3,30.6,30.2,30.4,29.5,30.0,29.4,29.6,29.0,29.5,28.4,29.5,28.7,29.1,28.7,29.4,28.9,29.6,28.9,30.0,28.6,30.1,29.4,30.4,30.4,30.3,30.5,30.7,31.0,31.1,31.2,31.4,31.4,31.5,31.5,31.5,31.6,31.5,31.5,31.5,31.5,31.5,31.5,31.5,31.5,31.6,31.6,31.6,31.6,31.6,31.6,31.6,31.5,31.6,31.6,31.6,31.6,31.6,31.6,31.6,31.6,31.6,31.6,31.5,31.5,31.6,31.5,31.5,31.4,31.5,31.5,31.4,31.5,31.5,31.5,31.5,31.5,31.5,31.6,31.5,31.6,31.6,31.6,31.6,31.6,31.6,31.5,31.5,31.6,31.6,31.5],[9.5,7.4,6.0,5.6,3.8,2.9,1.9,0.8,1.7,2.9,3.4,4.6,6.5,7.7,9.0,9.7,10.5,10.8,11.9,13.8,15.2,17.5,19.4,20.4,21.5,22.9,23.4,25.0,25.7,27.0,27.7,28.5,29.1,29.9,30.2,30.3,30.5,30.8,30.7,30.6,30.2,29.9,30.0,29.7,28.9,28.0,27.5,26.3,25.9,25.7,25.6,26.0,25.8,27.7,26.9,26.3,27.0,29.0,28.1,28.4,29.3,29.5,29.9,30.5,30.3,30.8,30.7,29.9,30.2,30.1,29.4,29.2,28.8,28.1,28.1,27.9,27.3,27.5,26.8,27.1,27.6,27.8,27.8,28.7,28.9,29.2,29.3,29.6,30.0,30.2,30.3,30.4,30.5,30.5,30.3,30.3,30.3,30.4,30.4,30.5,30.6,30.8,30.8,30.8,30.8,30.7,30.6,30.8,30.7,30.7,30.7,30.8,30.8,30.6,30.6,30.1,30.4,30.0,30.0,29.0,29.6,28.8,28.8,28.4,28.8,28.1,28.5,28.3,28.5,28.2,28.8,28.7,28.7,28.5,29.0,28.4,29.3,29.3,29.9,30.2,30.1,30.4,30.6,30.9,31.1,31.1,31.3,31.4,31.5,31.3,31.5,31.4,31.3,31.4,31.5,31.4,31.4,31.3,31.4,31.4,31.4,31.6,31.5,31.5,31.6,31.5,31.5,31.5,31.5,31.6,31.6,31.6,31.6,31.6,31.6,31.6,31.5,31.5,31.4,31.5,31.5,31.4,31.5,31.4,31.4,31.5,31.3,31.4,31.5,31.4,31.4,31.5,31.5,31.6,31.4,31.5,31.5,31.5,31.5,31.6,31.5,31.5,31.5,31.5,31.5,31.5],[11.8,10.7,8.5,6.5,5.9,4.3,2.8,1.7,0.8,1.7,2.9,3.3,5.1,6.4,8.2,8.5,10.8,10.3,12.3,13.0,14.5,16.9,19.0,19.7,21.5,22.5,23.4,24.5,25.1,27.1,27.7,28.7,29.0,30.0,30.1,30.5,30.6,30.8,30.8,30.5,30.2,30.0,30.0,29.7,28.8,28.1,27.7,26.4,25.8,25.3,25.6,26.0,25.0,27.4,26.5,26.2,26.8,28.9,28.0,28.6,29.1,29.3,29.8,30.4,30.3,30.6,30.4,29.8,30.2,30.0,29.4,29.3,29.0,28.3,28.5,28.1,27.4,27.5,26.8,26.8,27.6,27.7,27.7,28.6,28.7,29.2,29.2,29.7,29.8,30.1,30.3,30.3,30.4,30.4,30.3,30.3,30.2,30.4,30.4,30.4,30.6,30.7,30.7,30.7,30.7,30.7,30.6,30.8,30.8,30.7,30.7,30.9,30.9,30.6,30.6,30.2,30.4,30.1,30.1,29.1,29.7,28.8,29.2,28.3,29.0,28.0,29.0,28.1,28.8,27.9,28.9,28.4,29.2,28.2,29.4,28.1,29.2,29.3,29.9,30.2,30.0,30.3,30.5,30.9,31.2,31.0,31.4,31.4,31.5,31.3,31.5,31.4,31.4,31.5,31.5,31.4,31.4,31.4,31.5,31.5,31.5,31.6,31.5,31.6,31.6,31.5,31.5,31.5,31.5,31.6,31.6,31.6,31.6,31.6,31.6,31.6,31.6,31.5,31.5,31.5,31.6,31.5,31.5,31.4,31.4,31.5,31.3,31.4,31.5,31.4,31.3,31.5,31.5,31.5,31.3,31.5,31.5,31.5,31.5,31.6,31.5,31.3,31.4,31.5,31.4,31.3],[12.1,10.4,8.8,7.0,5.6,5.1,3.7,2.6,1.5,0.8,1.5,2.5,2.8,4.2,4.7,6.0,7.7,7.6,9.0,10.1,12.3,14.4,16.9,18.0,19.7,21.0,21.4,24.1,24.6,26.2,27.6,28.6,28.9,29.6,30.2,30.2,30.5,30.8,30.7,30.7,30.1,30.1,29.8,29.8,28.8,28.0,27.4,25.7,25.4,24.0,24.8,25.0,24.6,26.7,25.5,25.9,26.2,28.1,27.1,28.3,29.0,28.9,29.7,30.2,30.0,30.4,30.3,29.9,30.1,30.0,29.1,29.3,28.8,28.1,28.2,27.7,27.1,27.2,26.8,27.1,27.5,27.7,27.8,28.7,28.9,29.1,29.3,29.5,29.8,30.3,30.2,30.5,30.6,30.6,30.5,30.5,30.3,30.6,30.5,30.7,30.7,30.8,30.9,30.8,30.9,30.9,30.8,30.9,30.9,30.9,30.9,30.9,30.9,30.7,30.8,30.3,30.6,30.1,30.2,29.2,29.8,29.3,29.4,28.6,29.3,28.4,29.1,28.6,29.0,28.5,28.8,28.9,29.1,28.6,29.3,28.6,29.7,29.8,30.0,30.4,30.2,30.5,30.7,31.0,31.2,31.2,31.4,31.4,31.5,31.4,31.5,31.5,31.4,31.5,31.5,31.4,31.4,31.4,31.4,31.5,31.4,31.6,31.5,31.6,31.6,31.5,31.5,31.5,31.5,31.6,31.6,31.6,31.6,31.6,31.6,31.6,31.6,31.5,31.4,31.5,31.6,31.4,31.5,31.4,31.5,31.4,31.3,31.4,31.5,31.3,31.3,31.4,31.4,31.5,31.4,31.5,31.5,31.5,31.5,31.6,31.5,31.4,31.5,31.5,31.4,31.5],[13.4,13.0,11.0,10.1,7.8,5.4,5.3,3.5,2.4,1.5,0.8,1.4,2.2,2.9,3.6,5.2,6.3,6.2,8.1,8.7,11.8,13.2,15.7,16.8,19.4,21.4,21.7,23.4,23.8,26.2,26.9,28.2,28.5,29.5,29.7,30.4,30.4,30.6,30.5,30.5,29.9,29.8,29.6,29.5,28.6,27.9,27.2,25.6,25.1,24.0,24.3,24.6,24.8,26.2,25.4,25.6,25.9,27.8,26.9,28.3,28.6,28.9,29.7,30.2,30.0,30.5,30.2,29.8,30.0,29.9,29.1,29.0,28.8,28.1,28.5,28.0,27.1,27.2,27.0,27.5,27.8,27.9,27.8,28.9,28.9,29.2,29.2,29.7,29.8,30.2,30.3,30.4,30.6,30.5,30.5,30.4,30.4,30.5,30.5,30.6,30.7,30.8,30.8,30.8,30.8,30.8,30.8,30.8,30.7,30.9,30.8,30.9,30.9,30.7,30.8,30.4,30.6,30.1,30.0,29.2,29.6,29.1,29.2,28.6,29.1,28.3,29.1,28.3,28.9,28.4,29.1,29.0,29.0,28.4,29.2,28.5,29.3,29.2,30.0,30.2,30.1,30.4,30.6,31.0,31.1,31.2,31.3,31.4,31.5,31.4,31.5,31.5,31.4,31.5,31.5,31.5,31.4,31.4,31.5,31.5,31.5,31.5,31.5,31.5,31.6,31.5,31.5,31.5,31.5,31.6,31.5,31.6,31.5,31.6,31.5,31.6,31.6,31.5,31.5,31.5,31.5,31.4,31.4,31.2,31.5,31.5,31.2,31.4,31.5,31.3,31.3,31.4,31.4,31.5,31.3,31.5,31.5,31.5,31.4,31.5,31.5,31.3,31.4,31.5,31.3,31.3],[14.0,12.9,11.3,10.2,8.2,6.4,5.3,4.4,3.1,2.3,1.5,0.8,1.3,2.2,2.6,3.8,5.7,5.2,7.0,7.7,10.5,12.3,15.4,16.7,18.6,20.4,20.8,23.9,23.8,26.0,26.7,27.9,28.3,29.0,29.7,29.8,30.2,30.6,30.6,30.4,29.9,29.9,29.4,29.7,28.5,27.7,27.1,25.0,24.6,23.6,24.2,24.4,24.2,26.2,25.2,25.6,25.8,28.0,27.0,28.5,28.7,28.9,29.8,30.1,30.1,30.3,30.2,29.9,29.9,29.9,29.0,29.0,28.5,27.8,28.1,27.6,26.9,26.7,26.5,27.0,27.2,27.5,27.6,28.5,28.5,29.0,29.2,29.4,29.8,30.1,30.1,30.4,30.5,30.6,30.4,30.4,30.2,30.4,30.4,30.5,30.6,30.8,30.8,30.8,30.9,30.8,30.8,30.9,30.9,30.8,30.8,31.0,30.9,30.8,30.6,30.5,30.7,30.2,30.4,29.5,29.9,29.5,29.7,28.8,29.4,28.6,29.1,28.7,29.0,28.5,29.0,29.0,29.0,28.8,29.4,28.9,29.5,29.8,30.3,30.4,30.4,30.6,30.7,31.1,31.2,31.2,31.3,31.4,31.5,31.4,31.5,31.5,31.4,31.5,31.5,31.5,31.4,31.4,31.4,31.5,31.5,31.6,31.5,31.6,31.5,31.5,31.5,31.5,31.5,31.6,31.6,31.6,31.5,31.6,31.5,31.5,31.6,31.5,31.4,31.5,31.6,31.4,31.5,31.4,31.5,31.5,31.3,31.4,31.5,31.4,31.4,31.5,31.4,31.5,31.4,31.6,31.5,31.5,31.5,31.6,31.5,31.4,31.5,31.5,31.5,31.5],[15.7,15.2,13.2,12.0,10.5,8.2,5.7,4.6,4.2,2.6,2.2,1.3,0.8,1.2,2.2,2.9,5.6,5.0,6.5,7.6,10.1,11.2,13.9,15.4,18.7,21.2,20.6,23.1,23.1,25.9,26.3,27.5,28.3,29.0,29.5,30.2,30.2,30.5,30.4,30.4,29.8,29.7,29.3,29.5,28.5,27.6,27.0,25.3,24.8,23.4,24.2,24.3,24.1,25.5,24.7,25.2,25.4,27.3,26.6,28.0,28.3,28.4,29.2,30.0,29.8,30.4,30.1,29.7,30.0,29.8,28.9,28.8,28.6,27.7,28.3,27.9,26.8,26.7,26.8,27.2,27.3,27.7,27.4,28.4,28.6,29.1,29.4,29.5,29.7,30.1,30.2,30.3,30.5,30.5,30.4,30.3,30.2,30.4,30.5,30.5,30.7,30.8,30.9,30.9,30.8,30.7,30.7,30.8,30.7,30.8,30.8,30.9,30.9,30.7,30.8,30.4,30.7,30.3,30.3,29.5,29.9,29.4,29.5,28.9,29.4,28.6,29.5,28.5,29.3,28.5,29.3,28.9,28.8,28.6,29.4,28.7,29.8,29.2,30.3,30.3,30.5,30.6,30.9,31.1,31.2,31.3,31.4,31.5,31.5,31.4,31.5,31.5,31.4,31.5,31.5,31.4,31.4,31.4,31.4,31.4,31.4,31.5,31.4,31.5,31.5,31.5,31.3,31.4,31.4,31.4,31.4,31.5,31.4,31.5,31.5,31.5,31.5,31.4,31.4,31.5,31.4,31.4,31.4,31.3,31.4,31.5,31.2,31.4,31.5,31.3,31.3,31.4,31.4,31.5,31.4,31.5,31.5,31.5,31.5,31.5,31.5,31.3,31.4,31.5,31.5,31.5],[15.5,17.2,14.8,14.1,11.4,9.3,6.5,5.8,4.7,3.8,3.1,2.6,1.5,0.8,1.4,2.4,4.1,4.4,5.7,6.5,8.9,10.3,13.2,15.1,17.6,18.7,19.6,22.4,22.5,25.1,25.5,27.0,27.9,28.4,29.0,29.5,29.9,30.1,30.4,30.1,29.5,29.6,29.2,29.5,28.2,27.3,26.9,24.2,23.5,22.5,22.8,23.1,23.3,25.1,24.0,24.8,24.8,27.3,25.9,27.6,28.0,28.6,29.3,30.1,29.9,30.3,30.1,29.7,29.7,29.8,28.6,28.4,28.2,27.4,27.7,27.3,26.3,26.2,25.9,26.4,26.7,27.3,27.1,28.2,28.3,28.8,29.2,29.2,29.7,30.0,30.0,30.2,30.3,30.5,30.3,30.1,30.0,30.3,30.2,30.4,30.6,30.7,30.8,30.9,30.9,30.7,30.8,30.9,30.9,30.9,30.9,31.0,30.9,30.8,30.7,30.5,30.7,30.3,30.6,29.8,30.4,30.0,30.1,29.5,29.7,29.2,29.9,29.2,29.5,29.1,29.6,29.6,29.8,29.4,30.3,29.5,30.4,30.1,30.8,30.8,30.8,30.9,31.0,31.2,31.2,31.3,31.4,31.4,31.5,31.4,31.5,31.5,31.4,31.5,31.4,31.4,31.4,31.4,31.5,31.5,31.5,31.5,31.5,31.5,31.6,31.5,31.4,31.5,31.5,31.5,31.5,31.6,31.5,31.6,31.5,31.5,31.5,31.4,31.4,31.5,31.5,31.4,31.4,31.3,31.4,31.5,31.3,31.4,31.5,31.4,31.3,31.5,31.5,31.5,31.3,31.5,31.5,31.5,31.5,31.5,31.5,31.3,31.4,31.5,31.4,31.4],[17.0,18.0,15.7,14.4,12.8,10.9,8.7,6.8,5.3,4.2,3.9,2.9,2.3,1.2,0.8,1.4,2.6,3.2,4.3,5.6,7.7,9.4,12.1,12.1,16.2,18.8,19.6,21.5,21.8,24.5,25.0,27.0,27.8,28.7,28.9,29.3,29.9,30.2,30.2,30.1,29.6,29.5,28.8,29.2,27.8,26.9,26.5,24.7,24.4,22.9,23.2,23.8,23.7,25.7,23.9,24.5,25.2,27.1,25.5,27.5,27.9,27.9,29.0,29.6,29.6,30.2,29.9,29.2,29.7,29.6,28.4,28.5,28.4,27.8,28.1,27.7,26.5,26.2,26.4,27.0,27.2,27.7,27.4,28.7,28.6,29.1,29.4,29.5,29.8,30.1,30.1,30.3,30.4,30.5,30.4,30.2,30.1,30.4,30.4,30.5,30.7,30.8,30.8,30.9,30.7,30.7,30.8,30.8,30.8,30.8,30.9,31.0,30.9,30.8,30.8,30.5,30.8,30.4,30.5,29.9,30.4,29.8,30.3,29.4,29.8,29.1,29.8,29.2,29.7,29.0,29.5,29.4,29.2,28.9,30.0,29.2,30.2,30.0,30.6,30.8,30.8,30.9,31.1,31.2,31.2,31.3,31.4,31.5,31.5,31.4,31.5,31.5,31.4,31.5,31.5,31.4,31.4,31.4,31.4,31.5,31.4,31.5,31.4,31.5,31.5,31.5,31.4,31.4,31.4,31.5,31.5,31.5,31.5,31.5,31.5,31.5,31.5,31.4,31.4,31.4,31.5,31.4,31.4,31.2,31.4,31.4,31.2,31.3,31.4,31.3,31.3,31.4,31.3,31.5,31.2,31.5,31.4,31.4,31.4,31.4,31.5,31.3,31.4,31.4,31.4,31.3],[16.2,17.2,15.6,14.0,13.2,11.3,8.8,7.6,6.5,4.5,4.0,3.7,2.7,2.0,1.2,0.8,1.6,2.5,3.6,4.5,6.1,8.1,10.7,11.2,15.0,16.6,18.0,19.8,21.1,24.0,24.6,26.2,27.3,28.0,28.4,28.8,29.3,29.7,29.8,29.7,29.0,29.3,28.4,29.0,27.1,26.1,25.3,23.6,22.8,21.6,22.3,22.6,23.2,24.9,23.7,24.6,24.7,26.8,25.4,27.3,27.7,27.7,29.0,29.6,29.6,30.1,29.8,29.3,29.4,29.5,28.1,28.0,27.9,27.3,27.6,27.0,26.0,25.9,25.9,26.7,26.6,27.3,26.9,28.3,28.0,28.7,29.0,29.1,29.7,30.0,30.0,30.2,30.3,30.4,30.3,30.1,30.0,30.3,30.3,30.4,30.6,30.7,30.7,30.8,30.8,30.8,30.8,30.8,30.8,30.8,30.8,30.9,31.0,30.8,30.7,30.5,30.7,30.4,30.6,29.9,30.4,30.1,30.2,29.2,29.5,29.1,29.4,29.2,29.4,29.0,29.6,29.5,29.7,29.1,30.0,29.3,30.3,29.8,30.7,30.9,30.7,30.9,30.9,31.1,31.2,31.3,31.4,31.4,31.5,31.3,31.5,31.5,31.4,31.5,31.4,31.4,31.4,31.3,31.4,31.5,31.4,31.5,31.5,31.5,31.5,31.5,31.4,31.4,31.4,31.5,31.4,31.5,31.5,31.5,31.4,31.5,31.5,31.4,31.4,31.4,31.5,31.4,31.4,31.3,31.4,31.5,31.2,31.4,31.5,31.4,31.3,31.4,31.4,31.5,31.3,31.5,31.5,31.5,31.4,31.5,31.5,31.3,31.4,31.5,31.4,31.4],[19.9,23.0,19.9,19.9,18.3,16.0,14.4,12.1,10.0,9.0,7.5,6.0,6.1,4.1,2.8,1.5,0.8,1.7,2.6,4.0,4.7,6.3,8.2,10.1,12.6,14.6,16.6,18.0,19.4,22.7,23.5,25.1,26.3,27.6,28.2,28.7,29.3,29.8,29.8,29.6,29.0,29.1,28.5,28.7,27.0,26.2,25.2,23.7,23.2,22.2,22.1,22.5,22.6,24.1,23.4,24.6,24.0,26.1,24.7,26.8,27.1,27.1,28.7,29.5,29.6,30.2,29.6,29.2,29.3,29.4,28.0,28.0,28.1,27.2,27.6,27.3,26.0,25.7,25.6,26.5,26.3,27.0,26.6,28.1,27.8,28.2,28.7,28.9,29.3,29.7,29.7,30.0,30.1,30.2,30.0,29.9,29.8,30.2,30.1,30.3,30.4,30.6,30.7,30.8,30.8,30.7,30.8,30.8,30.8,30.9,30.7,30.9,30.9,30.8,30.8,30.5,30.7,30.4,30.7,30.0,30.6,30.4,30.4,29.8,30.3,29.7,30.3,29.6,30.1,29.6,30.2,29.8,30.3,29.6,30.5,29.7,30.5,30.3,30.8,30.9,30.9,31.0,31.1,31.2,31.2,31.3,31.4,31.5,31.5,31.4,31.5,31.5,31.4,31.5,31.5,31.5,31.5,31.4,31.5,31.5,31.5,31.6,31.5,31.5,31.5,31.5,31.4,31.5,31.5,31.5,31.5,31.6,31.5,31.6,31.5,31.5,31.5,31.4,31.4,31.5,31.5,31.4,31.4,31.3,31.4,31.4,31.1,31.4,31.5,31.4,31.3,31.4,31.4,31.5,31.3,31.5,31.5,31.5,31.5,31.5,31.5,31.3,31.4,31.5,31.5,31.5],[19.6,20.7,19.2,19.0,17.6,16.5,15.0,12.6,11.9,8.4,7.3,6.2,5.7,4.9,4.2,2.9,1.4,0.8,1.4,2.9,3.8,5.3,7.1,8.9,12.6,14.4,15.9,18.0,19.5,22.1,23.9,25.0,26.8,28.0,28.2,28.9,29.5,29.7,29.8,29.9,29.3,29.2,28.1,28.8,27.0,25.8,25.2,23.8,23.8,21.8,22.6,22.7,22.4,23.9,23.6,23.3,23.9,26.1,24.2,26.4,27.0,27.6,28.4,29.5,29.4,30.3,29.8,29.0,29.5,29.6,28.2,27.9,27.8,27.2,27.7,27.3,25.7,25.8,25.9,26.4,26.7,27.2,26.8,28.2,28.1,28.6,29.0,28.9,29.5,29.9,29.8,30.1,30.1,30.4,30.1,30.0,29.9,30.2,30.3,30.4,30.5,30.7,30.7,30.8,30.6,30.8,30.7,30.7,30.7,30.8,30.7,30.8,30.9,30.7,30.8,30.4,30.8,30.5,30.6,30.2,30.5,30.2,30.4,29.9,30.1,29.9,30.2,29.6,29.9,29.6,30.1,30.1,30.2,29.7,30.4,30.0,30.6,30.4,30.9,30.9,30.9,31.0,31.1,31.2,31.1,31.3,31.4,31.4,31.5,31.4,31.5,31.5,31.4,31.5,31.4,31.5,31.4,31.4,31.5,31.5,31.5,31.5,31.5,31.5,31.5,31.5,31.4,31.4,31.4,31.5,31.5,31.5,31.5,31.5,31.5,31.5,31.5,31.4,31.4,31.4,31.5,31.4,31.4,31.2,31.4,31.4,31.1,31.3,31.4,31.2,31.2,31.4,31.3,31.5,31.3,31.5,31.4,31.4,31.4,31.4,31.5,31.3,31.4,31.5,31.4,31.3],[21.8,22.8,21.2,20.5,19.5,17.2,16.1,13.1,12.3,9.7,8.1,6.6,5.5,5.1,4.5,3.9,2.6,1.5,0.8,1.8,3.0,3.8,6.5,7.8,11.8,12.9,15.1,16.5,18.2,20.4,22.2,23.5,25.4,26.8,27.5,28.0,28.7,29.1,29.5,29.4,28.6,28.8,27.5,28.4,25.6,24.7,24.1,22.9,22.9,21.0,21.8,22.0,22.0,23.8,23.1,24.0,24.2,25.7,24.6,26.7,27.0,27.3,28.8,29.6,29.6,30.2,29.7,29.1,29.4,29.4,28.0,27.8,27.7,26.8,27.4,27.1,25.7,25.6,25.5,26.3,26.3,27.3,26.3,28.0,27.7,28.3,28.8,28.7,29.4,29.7,29.8,30.0,30.0,30.3,30.1,30.0,29.9,30.2,30.2,30.4,30.5,30.7,30.7,30.8,30.8,30.8,30.8,30.8,30.8,30.9,30.8,30.9,30.9,30.8,30.9,30.6,30.9,30.6,30.8,30.3,30.8,30.8,30.8,30.3,30.7,30.3,30.6,30.3,30.4,30.0,30.5,30.4,30.5,30.2,30.7,30.4,30.8,30.8,31.1,31.2,31.2,31.2,31.3,31.3,31.4,31.4,31.5,31.5,31.5,31.4,31.5,31.6,31.5,31.6,31.5,31.5,31.5,31.4,31.5,31.5,31.5,31.6,31.5,31.6,31.5,31.5,31.4,31.5,31.5,31.6,31.5,31.6,31.5,31.6,31.5,31.5,31.5,31.4,31.4,31.5,31.5,31.4,31.4,31.3,31.4,31.4,31.1,31.3,31.4,31.3,31.3,31.4,31.4,31.5,31.3,31.5,31.4,31.5,31.5,31.4,31.5,31.3,31.5,31.5,31.4,31.4],[22.6,24.0,22.8,22.7,21.4,19.3,17.8,16.1,15.0,12.6,10.7,8.8,7.7,6.7,6.6,5.9,3.6,3.1,1.8,0.8,1.5,2.7,4.4,6.1,9.3,12.4,14.6,15.6,17.9,20.3,22.3,23.4,25.9,27.2,28.1,28.5,29.1,29.6,29.4,29.7,29.0,29.0,27.5,28.3,26.4,25.2,24.6,23.3,22.8,20.9,21.9,21.5,21.9,23.3,23.1,23.1,23.6,25.3,23.9,26.1,26.6,26.7,28.4,29.3,29.2,30.2,29.5,28.7,29.1,29.2,27.5,27.3,27.4,26.8,27.4,26.5,25.4,25.2,25.0,26.1,26.2,27.0,26.5,27.9,27.6,28.5,29.0,28.8,29.5,29.7,29.7,30.0,30.0,30.3,30.1,30.0,29.8,30.2,30.1,30.4,30.5,30.7,30.7,30.9,30.8,30.9,30.8,30.8,30.9,30.9,30.8,30.9,30.9,30.8,30.9,30.6,30.9,30.7,30.9,30.5,30.8,30.8,30.9,30.3,30.6,30.2,30.6,30.1,30.5,30.1,30.5,30.4,30.6,30.2,30.6,30.3,30.7,30.6,30.9,31.0,31.1,31.1,31.2,31.3,31.3,31.3,31.5,31.5,31.6,31.4,31.6,31.6,31.5,31.5,31.5,31.5,31.5,31.4,31.4,31.5,31.5,31.5,31.4,31.5,31.5,31.5,31.4,31.5,31.5,31.5,31.4,31.5,31.4,31.5,31.4,31.5,31.5,31.4,31.4,31.4,31.5,31.4,31.4,31.3,31.4,31.4,31.1,31.3,31.4,31.3,31.2,31.4,31.4,31.5,31.3,31.5,31.4,31.4,31.5,31.4,31.5,31.3,31.4,31.4,31.4,31.4],[24.0,24.2,23.9,23.6,23.0,21.6,21.6,20.3,18.8,17.8,14.0,12.7,10.2,8.9,7.2,7.0,5.0,4.7,3.1,1.9,0.8,1.7,3.5,4.8,7.8,9.5,12.9,14.1,17.0,18.4,20.6,22.1,23.7,26.2,27.0,28.2,28.8,29.2,29.0,29.4,28.4,28.7,27.1,28.1,25.6,25.1,23.7,23.2,22.3,20.0,20.9,20.5,21.1,22.4,21.7,22.6,23.2,24.8,23.4,25.8,26.7,26.5,27.8,29.2,29.1,30.2,29.5,28.2,29.3,29.3,27.7,27.6,27.7,27.1,27.7,27.1,25.6,25.4,25.3,26.4,26.3,27.1,26.3,27.8,27.4,28.5,28.9,28.9,29.3,29.6,29.7,30.0,30.0,30.3,30.1,29.9,29.8,30.2,30.1,30.4,30.5,30.7,30.7,30.8,30.7,30.8,30.7,30.8,30.8,30.9,30.6,30.8,30.9,30.8,30.9,30.5,30.9,30.6,30.8,30.7,30.9,30.8,30.9,30.5,30.7,30.5,30.7,30.5,30.5,30.5,30.6,30.6,30.6,30.4,30.8,30.3,30.8,30.6,31.1,31.0,31.1,31.1,31.2,31.3,31.2,31.3,31.4,31.5,31.5,31.4,31.6,31.5,31.5,31.5,31.5,31.5,31.4,31.4,31.5,31.5,31.5,31.5,31.4,31.5,31.5,31.5,31.4,31.4,31.4,31.5,31.5,31.5,31.4,31.4,31.4,31.5,31.5,31.5,31.4,31.4,31.5,31.4,31.4,31.3,31.3,31.3,31.1,31.3,31.4,31.2,31.2,31.4,31.3,31.5,31.3,31.5,31.4,31.4,31.4,31.4,31.5,31.3,31.4,31.5,31.4,31.4],[25.7,26.4,25.5,25.7,24.7,23.6,22.8,21.2,20.7,20.1,16.9,15.3,11.5,10.4,9.0,8.8,6.9,7.1,4.5,3.6,1.8,0.8,1.9,3.9,6.3,9.6,10.9,13.2,15.7,18.4,20.6,21.3,23.8,25.0,26.6,27.4,28.3,28.9,28.9,29.3,28.1,28.7,26.7,27.4,25.2,24.5,23.7,22.7,22.1,19.9,20.8,20.6,20.8,22.2,22.1,22.4,23.4,24.4,23.8,25.6,26.3,26.2,28.0,29.1,29.2,30.0,29.3,28.4,28.9,29.3,27.3,27.2,27.3,26.7,27.3,26.6,25.2,24.9,24.9,26.0,26.0,26.9,25.9,27.6,27.3,28.2,28.6,28.4,29.2,29.4,29.4,29.8,29.7,30.0,29.9,29.7,29.6,29.9,29.9,30.3,30.4,30.6,30.6,30.8,30.7,30.8,30.7,30.8,30.8,30.8,30.7,30.7,30.9,30.7,30.8,30.6,30.9,30.7,30.9,30.7,30.9,30.9,31.0,30.5,30.9,30.6,30.9,30.6,30.8,30.5,30.8,30.7,30.8,30.4,30.9,30.5,30.9,30.7,31.1,31.1,31.1,31.2,31.2,31.3,31.4,31.4,31.5,31.5,31.6,31.5,31.6,31.6,31.5,31.6,31.5,31.5,31.5,31.4,31.5,31.5,31.5,31.5,31.5,31.6,31.6,31.6,31.4,31.5,31.5,31.6,31.5,31.6,31.5,31.5,31.4,31.5,31.5,31.4,31.4,31.5,31.5,31.4,31.4,31.2,31.4,31.4,31.1,31.3,31.4,31.3,31.2,31.4,31.3,31.4,31.3,31.5,31.3,31.4,31.5,31.4,31.4,31.3,31.4,31.4,31.4,31.4],[27.4,28.1,27.4,27.8,26.6,26.0,25.3,24.0,23.5,23.3,21.1,19.4,15.4,14.3,11.5,11.6,9.8,8.6,6.9,4.9,3.9,2.1,0.8,2.4,4.3,6.0,7.7,9.7,12.9,14.9,17.3,19.1,21.4,23.4,24.9,25.7,27.2,27.7,27.7,28.5,27.3,27.6,25.9,26.5,24.3,24.2,22.9,22.2,21.2,20.1,20.2,20.2,20.3,21.5,21.1,22.4,22.3,24.2,23.3,25.1,26.1,25.9,27.6,28.5,28.6,29.6,28.6,27.8,28.8,28.9,26.9,27.0,27.1,26.4,27.3,26.4,25.0,24.6,24.8,25.6,25.6,26.9,25.3,27.5,26.9,28.1,28.5,28.4,29.0,29.2,29.3,29.7,29.6,30.0,29.8,29.6,29.3,29.7,29.7,30.1,30.2,30.5,30.6,30.7,30.6,30.8,30.7,30.7,30.8,30.8,30.6,30.7,30.9,30.7,30.9,30.5,31.0,30.6,31.0,30.6,31.0,31.0,31.1,30.6,31.0,30.7,31.0,30.8,30.9,30.7,30.9,30.7,30.8,30.5,30.8,30.5,30.9,30.8,31.1,31.1,31.2,31.2,31.2,31.3,31.3,31.4,31.4,31.5,31.6,31.5,31.6,31.6,31.5,31.5,31.5,31.5,31.5,31.4,31.5,31.5,31.5,31.5,31.4,31.5,31.5,31.5,31.4,31.5,31.4,31.5,31.4,31.5,31.4,31.5,31.4,31.5,31.5,31.4,31.4,31.4,31.4,31.3,31.3,31.2,31.3,31.3,31.1,31.3,31.4,31.3,31.3,31.4,31.3,31.4,31.4,31.5,31.3,31.4,31.5,31.3,31.4,31.3,31.4,31.4,31.4,31.5],[28.2,28.9,28.2,28.7,27.6,27.1,26.1,25.0,24.8,24.1,23.9,22.0,20.2,19.5,16.4,16.6,12.9,10.4,8.5,7.5,6.6,4.1,2.3,0.8,2.3,4.6,6.5,8.2,10.8,14.1,16.7,18.8,21.6,23.1,24.7,25.6,26.8,27.7,27.7,28.4,27.1,27.7,26.1,26.5,24.3,23.8,22.9,21.8,21.1,19.7,20.5,20.1,20.1,21.9,22.1,22.4,23.7,24.1,23.8,25.2,26.4,26.3,27.6,29.1,29.3,29.9,29.0,28.4,28.6,29.1,27.1,27.0,27.1,26.8,27.2,26.6,25.4,25.1,25.2,26.1,26.0,27.0,25.3,27.5,26.9,28.0,28.3,28.2,28.9,29.0,29.2,29.6,29.3,29.9,29.8,29.5,29.3,29.6,29.6,30.0,30.2,30.4,30.5,30.7,30.5,30.8,30.6,30.6,30.7,30.7,30.6,30.6,30.8,30.7,30.9,30.5,30.9,30.7,30.9,30.7,31.0,30.9,31.0,30.7,31.0,30.8,31.0,30.9,31.0,30.9,31.0,30.9,31.0,30.5,31.0,30.6,31.0,30.8,31.2,31.1,31.2,31.2,31.2,31.4,31.3,31.4,31.5,31.5,31.6,31.5,31.6,31.6,31.5,31.6,31.5,31.5,31.5,31.4,31.5,31.5,31.5,31.5,31.4,31.5,31.5,31.6,31.4,31.5,31.4,31.5,31.4,31.5,31.4,31.5,31.4,31.5,31.5,31.4,31.3,31.4,31.4,31.3,31.3,31.2,31.3,31.3,31.1,31.2,31.4,31.2,31.1,31.4,31.2,31.4,31.3,31.5,31.3,31.4,31.5,31.3,31.4,31.4,31.5,31.4,31.4,31.4],[29.1,29.7,29.2,29.1,28.7,27.5,27.0,25.8,25.8,24.7,24.0,22.8,21.5,20.8,18.6,19.0,16.8,14.2,11.2,9.2,8.5,6.4,4.0,2.3,0.8,2.4,4.4,4.8,7.5,9.2,12.4,14.6,18.1,20.6,23.1,23.5,25.3,26.5,26.4,27.2,25.8,26.6,24.3,25.8,22.3,22.9,21.3,21.0,20.1,19.1,19.8,19.7,20.0,20.7,20.6,21.3,22.2,23.4,22.5,25.0,25.8,26.0,27.5,28.7,29.1,29.7,28.9,28.0,28.5,29.0,27.0,27.0,27.1,26.6,27.2,26.5,25.2,24.5,24.7,26.0,25.5,26.7,24.7,27.0,26.2,27.6,28.1,27.8,28.6,29.0,28.9,29.4,29.4,29.8,29.6,29.4,29.3,29.6,29.6,29.8,30.1,30.4,30.3,30.5,30.5,30.7,30.6,30.6,30.6,30.7,30.5,30.6,30.7,30.5,30.9,30.4,30.9,30.6,31.0,30.7,31.0,30.9,31.0,30.8,31.1,30.9,31.1,31.0,31.0,31.0,31.0,31.0,31.0,30.8,31.1,30.8,31.1,30.9,31.2,31.2,31.3,31.3,31.3,31.4,31.4,31.5,31.5,31.5,31.6,31.5,31.6,31.6,31.6,31.6,31.5,31.5,31.5,31.4,31.5,31.5,31.5,31.5,31.5,31.5,31.5,31.6,31.4,31.5,31.4,31.5,31.5,31.5,31.4,31.4,31.4,31.5,31.5,31.5,31.4,31.5,31.5,31.4,31.4,31.3,31.3,31.3,31.2,31.3,31.4,31.2,31.3,31.4,31.2,31.4,31.4,31.5,31.3,31.4,31.5,31.4,31.4,31.4,31.5,31.5,31.5,31.5],[29.2,29.5,29.1,28.9,28.6,27.3,27.1,25.7,26.1,25.1,24.7,23.7,22.8,22.7,19.3,20.1,19.2,15.7,12.6,10.9,9.0,7.2,5.7,4.1,1.9,0.8,2.3,3.5,5.3,7.0,9.2,11.5,15.1,19.1,20.8,21.7,24.1,25.4,25.5,26.2,24.8,25.6,23.6,25.1,22.4,22.6,21.6,21.2,20.1,18.9,20.3,20.1,20.4,21.3,20.9,22.1,23.6,24.0,23.2,25.5,26.5,26.5,27.6,29.2,29.3,29.9,29.1,28.2,28.6,29.0,26.8,27.0,27.2,26.3,27.0,26.3,25.2,24.5,24.8,26.0,25.6,26.9,24.8,26.9,25.8,27.4,27.8,27.7,28.4,28.6,28.8,29.2,29.1,29.5,29.5,29.0,28.9,29.3,29.2,29.5,29.9,30.2,30.2,30.5,30.4,30.6,30.6,30.5,30.6,30.6,30.4,30.5,30.7,30.4,30.8,30.2,30.9,30.6,31.0,30.6,31.0,30.9,31.0,30.7,31.0,30.7,31.0,31.0,31.0,30.8,31.0,31.0,30.9,30.7,31.0,30.7,31.0,30.7,31.2,31.1,31.2,31.3,31.3,31.4,31.3,31.5,31.4,31.5,31.6,31.5,31.6,31.6,31.5,31.6,31.5,31.5,31.5,31.4,31.5,31.5,31.5,31.5,31.5,31.5,31.5,31.5,31.4,31.5,31.4,31.5,31.5,31.5,31.4,31.4,31.4,31.5,31.5,31.4,31.4,31.4,31.5,31.4,31.4,31.3,31.4,31.4,31.2,31.3,31.4,31.3,31.3,31.4,31.3,31.4,31.4,31.5,31.3,31.4,31.5,31.3,31.5,31.4,31.5,31.5,31.5,31.5],[29.4,30.1,29.7,29.8,29.5,28.9,28.4,27.0,27.9,26.1,26.0,25.2,24.7,24.2,22.8,22.0,22.5,18.4,15.4,13.7,12.4,9.7,8.9,7.3,4.1,2.3,0.8,2.3,4.1,6.1,8.4,11.0,14.4,16.7,19.1,19.7,22.3,23.7,24.2,24.8,23.7,25.2,23.1,24.9,21.7,22.0,21.3,21.0,20.7,19.0,19.9,19.7,20.4,21.1,21.9,22.6,24.4,24.6,23.8,26.3,27.2,26.9,27.9,29.2,29.7,29.9,29.1,28.4,28.5,29.1,26.7,26.9,27.2,26.8,27.0,26.3,25.4,24.9,25.4,26.0,25.7,26.8,25.3,27.0,26.6,27.6,27.9,27.8,28.6,28.7,28.8,29.2,29.0,29.4,29.3,28.9,29.0,29.1,29.1,29.2,29.7,30.1,30.0,30.3,30.3,30.6,30.5,30.4,30.5,30.5,30.4,30.4,30.6,30.4,30.7,30.3,30.8,30.5,30.9,30.6,31.0,30.9,31.0,30.7,31.0,30.8,31.0,30.9,31.1,30.8,31.0,31.0,31.0,30.7,31.0,30.7,31.1,30.8,31.2,31.1,31.2,31.2,31.3,31.3,31.3,31.4,31.4,31.5,31.6,31.5,31.6,31.6,31.5,31.6,31.5,31.5,31.5,31.5,31.5,31.5,31.5,31.5,31.5,31.6,31.5,31.5,31.4,31.5,31.4,31.5,31.4,31.5,31.4,31.5,31.4,31.4,31.5,31.4,31.4,31.5,31.5,31.3,31.4,31.3,31.4,31.4,31.2,31.3,31.4,31.3,31.3,31.4,31.2,31.5,31.4,31.4,31.2,31.4,31.5,31.4,31.4,31.5,31.5,31.4,31.5,31.5],[30.0,30.2,29.9,30.1,29.7,29.2,28.2,27.6,27.6,26.8,26.7,26.0,25.6,25.3,24.8,23.0,23.2,20.6,19.3,15.5,13.4,11.1,9.3,8.5,6.1,3.8,2.2,0.8,2.3,4.1,6.0,8.3,10.4,14.8,16.8,18.4,20.9,22.3,23.3,23.6,22.6,24.6,22.3,24.0,21.3,21.4,21.0,20.5,20.4,18.8,20.2,20.4,21.1,22.6,21.7,23.2,24.6,25.3,23.9,25.8,26.7,26.5,27.8,28.8,29.4,29.6,28.9,28.1,28.2,28.7,26.2,26.8,27.0,26.3,26.8,26.1,25.2,24.5,25.2,25.8,25.2,26.8,24.3,26.8,25.7,27.0,27.3,27.5,28.1,28.3,28.4,28.9,28.7,29.2,29.0,28.5,28.6,28.7,28.8,29.0,29.5,30.0,29.9,30.4,30.1,30.6,30.4,30.3,30.4,30.5,30.3,30.4,30.6,30.3,30.7,30.3,30.8,30.6,31.0,30.7,31.1,31.0,31.1,30.8,31.1,30.8,31.1,31.0,31.1,30.9,31.0,31.0,31.0,30.8,31.0,30.8,31.1,30.9,31.2,31.2,31.3,31.3,31.3,31.4,31.3,31.4,31.4,31.5,31.5,31.5,31.6,31.5,31.5,31.5,31.5,31.5,31.5,31.4,31.5,31.5,31.5,31.5,31.5,31.5,31.5,31.6,31.4,31.5,31.4,31.6,31.5,31.5,31.4,31.5,31.4,31.4,31.4,31.4,31.4,31.4,31.4,31.3,31.3,31.2,31.3,31.4,31.2,31.3,31.4,31.3,31.3,31.4,31.3,31.4,31.4,31.5,31.3,31.4,31.5,31.3,31.4,31.4,31.5,31.4,31.4,31.4],[29.9,30.5,30.2,30.3,30.0,29.7,28.8,28.2,28.1,27.1,26.3,26.1,25.7,25.5,25.0,23.8,23.9,22.0,20.5,17.9,16.7,13.0,11.6,9.6,8.8,6.2,3.9,2.4,0.8,2.3,4.2,6.0,7.4,10.9,14.6,16.5,18.7,19.8,21.1,22.6,21.3,23.4,20.9,23.5,20.7,21.2,20.8,20.0,20.5,18.9,20.6,21.5,22.6,23.4,22.8,23.7,24.9,25.4,24.2,26.3,27.5,26.9,27.7,29.0,29.7,29.7,29.0,28.5,28.2,28.8,26.5,26.7,27.1,26.8,26.7,26.1,25.4,24.9,25.4,25.8,25.1,26.8,24.7,26.7,25.9,27.2,27.2,27.3,28.2,28.3,28.4,28.9,28.7,29.1,29.0,28.6,28.7,28.8,28.8,28.9,29.5,29.9,29.8,30.2,30.1,30.5,30.4,30.3,30.4,30.5,30.3,30.4,30.5,30.3,30.7,30.2,30.8,30.4,31.0,30.7,31.1,31.0,31.1,30.9,31.1,31.0,31.1,31.1,31.2,31.0,31.1,31.0,31.1,30.8,31.1,30.7,31.2,30.9,31.2,31.2,31.3,31.3,31.3,31.4,31.3,31.4,31.5,31.5,31.6,31.5,31.6,31.6,31.5,31.6,31.5,31.5,31.5,31.4,31.5,31.5,31.5,31.5,31.5,31.6,31.5,31.5,31.4,31.5,31.4,31.5,31.4,31.5,31.4,31.5,31.4,31.4,31.4,31.4,31.3,31.4,31.5,31.3,31.4,31.3,31.3,31.4,31.2,31.3,31.4,31.3,31.2,31.4,31.3,31.4,31.3,31.4,31.2,31.4,31.5,31.4,31.4,31.4,31.5,31.4,31.5,31.4],[30.3,30.6,30.6,30.6,30.4,30.1,29.6,28.9,29.0,28.1,28.0,27.4,27.0,26.6,26.5,25.5,25.6,23.9,22.1,20.8,18.9,16.1,12.7,11.3,9.3,7.7,5.4,3.9,2.3,0.8,2.1,3.8,5.7,8.5,10.6,13.1,15.6,17.8,18.9,20.1,19.0,23.1,19.5,22.3,19.7,20.7,20.4,19.9,20.7,19.5,21.1,21.3,22.7,23.8,23.2,24.2,25.6,26.1,25.0,26.6,27.5,27.2,27.8,29.0,29.4,29.6,29.0,28.1,28.2,28.6,26.5,27.0,27.3,26.8,27.0,26.0,25.4,25.4,25.7,26.2,25.9,27.2,25.0,27.0,26.3,27.3,27.4,27.5,28.0,28.0,28.3,28.7,28.6,28.9,28.9,28.4,28.5,28.5,28.5,28.6,29.4,29.9,29.8,30.3,30.2,30.6,30.4,30.4,30.5,30.5,30.3,30.4,30.5,30.3,30.8,30.4,30.9,30.7,31.1,30.9,31.2,31.1,31.2,31.0,31.3,31.1,31.2,31.1,31.2,31.1,31.1,31.1,31.1,30.9,31.1,30.9,31.2,30.9,31.3,31.2,31.3,31.3,31.3,31.4,31.3,31.4,31.4,31.5,31.6,31.5,31.6,31.6,31.5,31.5,31.5,31.5,31.5,31.4,31.5,31.5,31.5,31.5,31.4,31.5,31.5,31.5,31.3,31.4,31.4,31.5,31.5,31.5,31.4,31.4,31.4,31.4,31.4,31.4,31.3,31.4,31.4,31.3,31.3,31.1,31.3,31.3,31.1,31.2,31.4,31.2,31.2,31.4,31.1,31.3,31.3,31.4,31.3,31.4,31.5,31.3,31.4,31.4,31.5,31.4,31.5,31.4],[30.4,30.7,30.7,30.8,30.6,30.5,29.8,29.7,29.6,28.7,28.4,28.5,27.4,27.4,26.5,27.2,26.6,24.8,24.3,22.3,21.6,19.7,15.6,13.9,11.9,8.9,8.1,6.0,3.7,2.1,0.8,1.9,4.3,6.8,9.3,13.4,15.5,17.8,18.7,19.9,18.4,22.4,19.6,22.5,20.1,20.8,20.9,20.3,21.2,19.7,21.9,22.3,23.2,24.6,23.9,24.4,26.1,26.3,25.0,26.5,27.9,27.6,28.1,29.3,29.8,29.8,29.2,28.6,28.3,28.8,26.8,27.1,27.5,27.1,27.2,26.2,25.7,25.4,25.9,26.3,25.6,27.4,25.3,27.2,26.7,27.7,27.7,27.6,28.4,28.4,28.4,28.7,28.5,28.8,28.9,28.2,28.6,28.5,28.5,28.4,29.3,29.8,29.7,30.2,30.0,30.4,30.4,30.2,30.4,30.4,30.2,30.4,30.4,30.4,30.8,30.4,30.9,30.7,31.1,30.9,31.2,31.1,31.2,31.0,31.3,31.0,31.2,31.2,31.2,31.0,31.2,31.1,31.1,30.8,31.2,30.8,31.2,31.0,31.3,31.2,31.2,31.3,31.3,31.3,31.3,31.4,31.4,31.5,31.6,31.5,31.6,31.6,31.5,31.5,31.5,31.5,31.5,31.4,31.5,31.5,31.5,31.5,31.4,31.5,31.5,31.5,31.3,31.5,31.4,31.5,31.4,31.5,31.4,31.4,31.3,31.3,31.4,31.3,31.3,31.4,31.4,31.2,31.3,31.1,31.2,31.3,31.1,31.1,31.3,31.2,31.0,31.3,31.2,31.3,31.1,31.4,31.2,31.4,31.4,31.4,31.4,31.4,31.5,31.4,31.4,31.5],[30.5,30.7,30.8,30.9,30.8,30.6,30.4,29.8,29.7,29.1,29.3,28.8,27.9,28.0,27.2,27.0,26.8,25.2,24.3,22.9,22.5,20.8,18.3,16.0,14.0,11.2,8.8,8.1,5.8,3.7,2.1,0.8,2.3,4.3,6.5,7.9,10.0,12.9,14.5,16.5,16.4,20.2,19.3,21.9,19.9,20.9,20.7,20.7,21.4,20.7,22.5,23.3,23.5,25.0,24.3,25.1,26.2,26.9,25.8,27.2,28.1,27.9,28.4,29.1,29.4,29.6,29.2,28.5,28.4,28.8,27.0,27.5,27.7,27.5,27.4,26.4,26.1,25.8,26.5,26.6,26.3,27.4,25.9,27.4,26.7,27.8,27.8,27.8,28.3,28.3,28.4,28.6,28.5,28.8,28.8,28.2,28.4,28.3,28.4,28.2,29.3,29.7,29.6,30.1,30.1,30.5,30.4,30.4,30.5,30.5,30.3,30.5,30.6,30.4,30.9,30.6,30.9,30.8,31.2,31.0,31.2,31.2,31.3,31.1,31.4,31.2,31.3,31.3,31.3,31.2,31.2,31.2,31.2,31.0,31.2,31.0,31.3,31.1,31.3,31.3,31.3,31.3,31.3,31.4,31.4,31.4,31.5,31.5,31.6,31.5,31.6,31.6,31.5,31.5,31.5,31.5,31.5,31.5,31.5,31.5,31.5,31.5,31.5,31.6,31.5,31.5,31.4,31.5,31.4,31.6,31.5,31.5,31.4,31.5,31.3,31.4,31.4,31.4,31.4,31.4,31.4,31.3,31.3,31.1,31.3,31.4,31.1,31.3,31.4,31.3,31.2,31.4,31.3,31.3,31.3,31.4,31.3,31.4,31.5,31.4,31.4,31.5,31.5,31.4,31.5,31.5],[30.7,31.0,31.0,30.9,31.0,30.9,30.6,30.4,30.1,29.7,29.2,29.4,28.1,28.8,27.8,28.2,28.0,26.5,26.3,24.7,24.0,21.9,20.5,18.5,16.8,14.1,12.3,8.7,8.2,5.5,3.4,2.4,0.8,2.4,5.0,5.5,9.4,12.8,14.6,16.9,15.5,20.5,17.9,20.8,19.1,20.5,20.7,20.8,21.6,21.3,23.3,24.0,25.0,26.4,25.5,26.3,27.5,27.7,27.0,28.4,28.8,28.6,29.0,29.7,30.1,29.9,29.6,29.3,28.7,29.1,27.5,28.2,28.3,27.6,27.6,26.6,26.5,25.8,26.7,26.8,26.3,27.6,25.8,27.6,27.4,27.9,28.0,27.7,28.3,28.3,28.2,28.4,28.2,28.4,28.6,27.8,28.1,28.1,28.1,28.1,29.1,29.4,29.4,29.9,29.9,30.2,30.2,30.1,30.3,30.3,30.1,30.3,30.4,30.4,30.8,30.6,31.0,30.8,31.2,31.0,31.3,31.2,31.3,31.1,31.4,31.2,31.4,31.3,31.4,31.2,31.3,31.3,31.3,31.0,31.3,31.0,31.3,31.0,31.3,31.3,31.3,31.3,31.3,31.4,31.3,31.4,31.5,31.5,31.6,31.5,31.6,31.6,31.5,31.6,31.5,31.5,31.5,31.5,31.5,31.5,31.5,31.6,31.5,31.6,31.5,31.5,31.4,31.5,31.4,31.5,31.4,31.5,31.4,31.5,31.3,31.3,31.4,31.3,31.3,31.4,31.4,31.3,31.3,31.1,31.3,31.4,31.2,31.2,31.4,31.3,31.2,31.4,31.3,31.4,31.2,31.4,31.3,31.4,31.5,31.4,31.4,31.5,31.5,31.5,31.5,31.5],[31.0,31.1,31.1,31.3,31.1,31.1,31.0,30.6,30.4,30.1,30.0,29.9,29.2,29.3,28.8,28.7,28.5,27.4,27.0,25.8,24.5,23.3,22.4,20.1,18.9,16.2,14.2,12.8,8.8,8.1,5.8,4.1,2.5,0.8,2.5,3.8,5.2,8.8,10.3,12.2,13.7,17.6,17.2,20.3,19.1,20.2,20.8,20.8,22.1,21.7,23.1,24.4,24.8,26.7,25.3,26.0,27.7,28.0,26.5,27.9,28.9,28.6,28.9,29.6,29.8,29.9,29.5,29.1,28.8,28.8,27.2,28.0,28.0,27.8,27.5,26.5,26.6,25.8,26.9,27.0,26.6,27.9,26.2,27.7,27.4,28.2,28.4,28.0,28.4,28.5,28.2,28.5,28.3,28.5,28.6,27.7,27.9,27.6,27.7,27.7,28.9,29.3,29.4,29.9,29.8,30.3,30.3,30.2,30.4,30.5,30.3,30.5,30.5,30.5,30.9,30.7,31.0,30.9,31.2,31.1,31.3,31.3,31.3,31.2,31.4,31.3,31.4,31.4,31.5,31.2,31.4,31.4,31.4,31.2,31.4,31.1,31.4,31.2,31.4,31.3,31.4,31.4,31.4,31.4,31.4,31.5,31.5,31.5,31.6,31.6,31.6,31.6,31.6,31.6,31.5,31.5,31.5,31.5,31.5,31.5,31.5,31.5,31.5,31.6,31.5,31.5,31.4,31.5,31.4,31.5,31.5,31.5,31.4,31.5,31.3,31.3,31.4,31.3,31.4,31.4,31.4,31.3,31.4,31.1,31.3,31.4,31.2,31.2,31.4,31.3,31.2,31.3,31.2,31.4,31.3,31.4,31.3,31.4,31.5,31.4,31.4,31.5,31.5,31.4,31.5,31.5],[31.1,31.1,31.2,31.3,31.2,31.1,30.9,30.9,30.6,30.6,30.3,30.4,29.7,30.0,29.3,29.2,28.9,28.3,27.8,26.9,26.3,25.0,23.9,22.9,21.6,20.0,18.3,14.8,12.8,9.2,8.6,6.6,4.5,2.6,0.8,1.9,3.8,6.5,8.6,11.0,12.5,16.6,15.5,19.1,18.1,19.7,20.8,20.9,22.4,22.2,23.5,25.1,25.4,26.9,26.3,26.7,28.2,28.4,26.9,28.4,29.0,28.8,28.9,29.6,30.0,30.0,29.5,29.2,29.0,28.9,27.4,28.3,28.4,28.3,27.7,26.7,27.0,26.1,27.2,27.2,26.8,27.9,26.5,27.8,27.7,28.2,28.1,27.7,28.3,28.5,28.0,28.2,28.0,28.0,28.2,27.2,27.5,27.2,27.2,27.4,28.6,29.1,29.1,29.8,29.7,30.2,30.1,30.0,30.4,30.4,30.1,30.4,30.4,30.4,30.8,30.7,31.0,30.9,31.2,31.1,31.3,31.2,31.3,31.2,31.4,31.2,31.4,31.4,31.4,31.2,31.4,31.4,31.4,31.1,31.4,31.1,31.4,31.2,31.4,31.3,31.3,31.3,31.4,31.4,31.4,31.4,31.5,31.5,31.6,31.6,31.6,31.6,31.6,31.5,31.5,31.5,31.5,31.5,31.5,31.5,31.5,31.5,31.5,31.5,31.5,31.5,31.4,31.5,31.4,31.5,31.5,31.5,31.4,31.4,31.3,31.3,31.4,31.4,31.3,31.4,31.4,31.3,31.3,31.1,31.3,31.4,31.1,31.2,31.4,31.3,31.2,31.3,31.3,31.3,31.3,31.4,31.4,31.4,31.5,31.4,31.4,31.4,31.5,31.4,31.5,31.5],[31.1,31.1,31.2,31.2,31.2,31.1,30.9,30.8,30.6,30.4,30.2,30.2,29.6,30.0,29.2,29.5,29.4,28.7,28.4,27.4,26.5,25.6,23.8,23.3,22.0,19.8,18.6,16.3,14.5,11.1,9.2,8.9,6.8,4.1,2.3,0.8,2.5,4.8,6.2,9.3,10.2,14.0,13.6,18.0,17.5,19.1,20.4,20.9,22.1,22.5,23.3,25.1,25.3,27.7,26.5,27.0,28.1,28.4,27.0,28.5,29.0,28.8,28.8,29.6,29.7,29.9,29.4,29.1,28.7,28.3,26.8,27.9,27.6,27.5,26.9,26.0,26.6,25.9,26.9,26.6,26.7,27.3,26.3,27.4,27.7,28.1,28.4,28.0,28.3,28.7,28.0,28.2,27.8,28.0,28.3,27.1,27.3,27.1,26.8,27.2,28.4,28.9,28.9,29.7,29.6,30.1,30.1,30.1,30.4,30.4,30.1,30.5,30.4,30.5,30.9,30.6,31.0,30.8,31.2,31.1,31.3,31.3,31.3,31.2,31.4,31.2,31.4,31.4,31.4,31.3,31.4,31.4,31.4,31.1,31.4,31.1,31.4,31.2,31.4,31.3,31.4,31.4,31.4,31.4,31.4,31.4,31.5,31.5,31.6,31.5,31.6,31.6,31.6,31.6,31.6,31.5,31.5,31.5,31.5,31.5,31.5,31.5,31.5,31.5,31.5,31.5,31.4,31.4,31.3,31.5,31.4,31.4,31.4,31.4,31.2,31.2,31.3,31.2,31.3,31.4,31.4,31.3,31.3,31.1,31.3,31.4,31.2,31.2,31.4,31.3,31.2,31.3,31.3,31.3,31.2,31.4,31.3,31.4,31.4,31.4,31.4,31.4,31.5,31.5,31.5,31.5],[31.1,31.2,31.3,31.3,31.3,31.1,31.0,30.9,30.7,30.6,30.5,30.4,30.1,30.1,29.9,29.6,29.4,29.1,28.5,28.0,27.4,26.7,25.6,25.0,23.3,22.2,21.0,19.2,17.5,13.8,13.9,9.2,9.0,6.5,4.4,2.7,0.8,2.7,4.6,6.8,8.7,13.7,12.4,16.0,16.2,18.3,19.8,20.4,21.4,22.9,23.4,25.3,25.6,27.5,26.4,26.8,28.0,28.5,26.9,28.7,29.2,28.7,28.8,29.3,29.7,29.9,29.4,29.2,28.4,28.4,26.4,28.1,28.0,27.8,27.1,26.1,26.7,26.1,27.1,26.9,26.9,27.8,26.6,27.8,27.8,28.2,28.3,28.0,28.3,28.5,27.8,28.1,27.8,27.8,27.9,26.5,27.0,26.3,26.6,26.9,28.1,28.6,28.7,29.5,29.5,30.0,30.0,30.1,30.4,30.4,30.1,30.4,30.3,30.4,30.8,30.6,31.0,30.8,31.2,31.0,31.3,31.2,31.3,31.2,31.4,31.2,31.4,31.4,31.5,31.3,31.4,31.4,31.4,31.1,31.4,31.1,31.4,31.2,31.4,31.3,31.3,31.4,31.4,31.4,31.4,31.4,31.4,31.5,31.5,31.5,31.6,31.5,31.5,31.5,31.5,31.5,31.5,31.5,31.5,31.5,31.5,31.5,31.4,31.5,31.5,31.5,31.4,31.4,31.3,31.5,31.4,31.4,31.3,31.3,31.2,31.2,31.2,31.2,31.2,31.4,31.4,31.2,31.3,31.0,31.2,31.4,31.1,31.1,31.3,31.3,31.2,31.3,31.2,31.3,31.2,31.4,31.3,31.3,31.4,31.4,31.4,31.4,31.5,31.4,31.5,31.4],[31.2,31.3,31.3,31.4,31.4,31.2,31.2,31.0,30.8,30.8,30.7,30.7,30.4,30.4,30.3,30.1,29.9,29.7,29.1,28.8,28.5,27.8,26.6,26.4,24.6,24.1,22.7,22.4,21.4,18.0,16.9,12.5,11.4,9.1,7.8,4.4,2.3,0.8,2.5,5.0,7.0,9.2,10.4,15.5,15.1,17.4,19.0,20.0,21.7,22.5,23.0,24.7,25.0,27.4,25.9,26.7,27.8,28.4,26.5,28.2,28.9,28.3,28.6,29.3,29.6,29.8,29.1,28.8,28.4,28.4,26.2,27.7,27.8,27.7,27.1,25.4,26.4,25.6,26.8,26.5,26.5,27.6,26.4,27.5,27.9,28.3,28.5,28.1,28.4,28.6,28.0,28.4,28.0,28.2,28.2,27.0,27.3,27.0,26.8,27.1,28.2,28.5,28.8,29.5,29.5,30.1,30.1,30.1,30.5,30.5,30.2,30.5,30.4,30.5,30.8,30.6,31.0,30.8,31.1,31.0,31.3,31.3,31.2,31.1,31.4,31.2,31.5,31.4,31.5,31.3,31.4,31.4,31.4,31.1,31.4,31.2,31.4,31.2,31.4,31.3,31.4,31.4,31.4,31.4,31.4,31.5,31.5,31.5,31.5,31.5,31.6,31.5,31.6,31.6,31.6,31.6,31.6,31.5,31.5,31.5,31.5,31.5,31.5,31.5,31.5,31.5,31.4,31.5,31.4,31.5,31.4,31.4,31.3,31.3,31.2,31.2,31.3,31.2,31.2,31.4,31.4,31.3,31.3,31.1,31.3,31.4,31.2,31.2,31.4,31.4,31.3,31.4,31.3,31.4,31.3,31.4,31.4,31.4,31.5,31.4,31.5,31.4,31.5,31.4,31.5,31.4],[31.1,31.2,31.3,31.3,31.3,31.2,31.2,31.0,30.9,30.8,30.7,30.7,30.4,30.3,30.4,29.8,29.9,29.7,29.3,28.6,28.3,27.5,26.5,25.9,24.8,23.8,23.2,22.8,21.7,19.0,18.3,14.3,13.7,9.7,8.7,6.5,4.3,2.2,0.8,2.6,4.1,5.7,6.9,9.5,12.0,14.7,17.4,18.4,20.5,21.6,22.1,23.1,24.2,26.3,24.1,25.8,27.1,27.6,25.6,27.7,28.4,27.5,28.2,28.8,29.2,29.3,28.7,28.5,28.2,27.8,25.7,27.1,27.4,26.8,26.2,24.3,24.9,24.2,25.9,25.8,25.6,26.9,25.9,27.1,27.4,28.1,28.0,27.8,28.0,28.5,27.6,28.1,27.9,27.9,27.6,26.2,26.5,25.9,25.6,26.1,27.6,28.0,28.1,29.2,29.3,29.6,29.9,29.8,30.2,30.3,29.9,30.3,30.2,30.3,30.7,30.3,31.0,30.7,31.1,30.9,31.2,31.2,31.2,31.0,31.4,31.1,31.4,31.3,31.4,31.1,31.3,31.3,31.3,31.0,31.3,31.1,31.4,31.1,31.4,31.3,31.3,31.4,31.4,31.4,31.4,31.5,31.4,31.5,31.6,31.5,31.6,31.5,31.6,31.6,31.6,31.5,31.5,31.5,31.5,31.5,31.5,31.5,31.4,31.5,31.5,31.5,31.4,31.5,31.4,31.5,31.4,31.4,31.3,31.3,31.1,31.2,31.2,31.2,31.2,31.4,31.4,31.3,31.3,31.1,31.2,31.4,31.1,31.2,31.4,31.4,31.3,31.3,31.3,31.4,31.3,31.4,31.4,31.4,31.4,31.4,31.4,31.4,31.5,31.4,31.4,31.4],[31.0,31.2,31.2,31.2,31.2,31.1,31.0,30.9,30.8,30.7,30.5,30.5,30.0,30.2,30.0,29.8,29.7,29.5,29.2,28.7,28.1,27.5,26.3,25.9,24.6,23.8,23.4,22.4,22.1,19.8,19.1,15.7,16.1,12.0,10.9,8.6,8.2,4.6,2.1,0.8,2.5,3.8,4.8,7.2,10.1,13.1,15.3,16.7,17.8,19.6,20.7,22.6,23.2,25.3,22.7,24.2,26.0,26.6,24.1,26.7,27.6,26.8,27.2,28.1,28.6,28.9,27.9,27.5,27.3,27.4,24.8,25.8,26.2,25.8,25.1,23.5,24.2,23.5,24.9,24.6,24.5,26.0,25.1,26.4,27.4,27.7,28.1,27.4,28.0,28.4,27.5,28.3,27.5,27.7,27.5,26.2,26.0,25.3,25.3,25.5,26.9,27.1,27.4,28.9,29.0,29.5,29.8,29.8,30.2,30.2,29.8,30.3,30.1,30.1,30.6,30.0,30.8,30.4,31.0,30.8,31.1,31.1,31.1,30.9,31.3,31.0,31.3,31.3,31.3,31.1,31.3,31.2,31.3,30.9,31.3,31.0,31.3,31.1,31.3,31.2,31.3,31.3,31.3,31.4,31.3,31.4,31.4,31.5,31.5,31.5,31.6,31.5,31.5,31.5,31.5,31.5,31.5,31.5,31.5,31.5,31.5,31.4,31.4,31.4,31.4,31.4,31.3,31.4,31.3,31.4,31.3,31.3,31.1,31.2,31.0,31.0,31.1,31.1,31.1,31.3,31.3,31.2,31.2,31.1,31.2,31.4,31.1,31.1,31.4,31.3,31.3,31.3,31.3,31.4,31.2,31.4,31.3,31.3,31.3,31.4,31.3,31.3,31.4,31.4,31.4,31.3],[31.0,31.0,31.1,31.2,31.1,31.0,31.0,30.9,30.7,30.7,30.6,30.5,30.3,30.3,30.1,30.0,30.0,29.5,29.5,28.8,28.4,27.8,26.8,26.4,25.5,25.1,24.2,23.1,22.3,20.1,19.5,17.0,15.6,12.9,11.0,9.3,8.3,6.0,3.7,2.1,0.8,1.9,3.4,5.4,8.1,9.8,12.9,15.6,17.0,19.4,20.3,21.0,22.6,24.7,22.4,23.6,25.8,25.7,23.7,25.9,27.1,26.3,26.9,27.9,28.3,28.6,27.8,27.5,26.9,26.9,24.9,25.9,25.9,25.1,24.8,23.3,23.4,22.1,24.0,24.4,23.5,25.4,24.5,25.5,26.5,27.4,27.5,27.1,27.3,27.8,27.1,27.8,27.6,27.6,27.2,25.9,26.2,25.8,25.2,25.8,27.0,27.5,27.7,28.7,28.7,29.5,29.5,29.4,29.9,30.1,29.4,29.9,29.7,29.9,30.5,29.8,30.8,30.3,31.0,30.7,31.1,31.1,31.1,30.9,31.2,30.9,31.3,31.2,31.2,31.0,31.2,31.1,31.1,30.7,31.1,30.8,31.2,30.9,31.3,31.1,31.2,31.3,31.2,31.3,31.3,31.4,31.4,31.5,31.5,31.5,31.6,31.5,31.5,31.5,31.5,31.5,31.5,31.4,31.5,31.5,31.5,31.4,31.4,31.4,31.5,31.4,31.3,31.4,31.3,31.4,31.3,31.3,31.2,31.2,31.0,31.0,31.1,31.1,31.1,31.3,31.3,31.2,31.1,31.0,31.1,31.3,30.9,31.0,31.3,31.3,31.2,31.3,31.2,31.3,31.2,31.3,31.3,31.2,31.3,31.3,31.3,31.3,31.4,31.3,31.4,31.3],[30.9,31.0,31.1,31.2,31.1,31.0,30.9,30.8,30.6,30.6,30.5,30.4,30.1,30.2,30.0,29.9,29.9,29.3,29.2,29.0,28.0,28.0,26.4,26.4,25.2,24.8,24.1,23.5,23.1,20.8,21.1,18.4,19.0,15.3,13.7,12.8,10.0,7.5,5.7,3.5,2.1,0.8,2.1,3.5,5.5,8.0,9.8,13.6,15.0,16.4,18.1,19.8,21.5,22.9,20.9,21.8,24.2,24.5,22.2,24.7,25.8,25.5,26.6,27.4,27.6,28.2,27.6,26.7,26.6,26.5,24.3,25.4,25.5,24.6,24.3,23.0,22.7,21.0,23.0,23.6,22.7,24.4,24.1,25.0,26.4,27.3,27.9,27.0,27.6,28.1,27.4,28.3,28.0,28.0,27.8,26.4,26.5,25.9,24.9,25.6,27.0,27.4,27.8,28.8,29.0,29.7,29.8,29.8,30.1,30.0,29.7,30.1,29.9,30.0,30.6,29.9,30.8,30.1,31.0,30.7,31.1,31.0,31.0,30.9,31.1,30.9,31.2,31.2,31.2,30.9,31.1,31.1,31.1,30.7,31.1,30.8,31.1,31.0,31.2,31.0,31.2,31.2,31.2,31.4,31.3,31.4,31.4,31.5,31.5,31.5,31.6,31.5,31.5,31.5,31.5,31.5,31.5,31.4,31.4,31.5,31.4,31.4,31.3,31.4,31.4,31.4,31.3,31.3,31.3,31.3,31.2,31.2,31.0,31.1,30.9,31.0,31.0,31.0,31.1,31.2,31.2,31.2,31.1,31.0,31.1,31.3,31.0,31.0,31.3,31.2,31.2,31.2,31.2,31.3,31.1,31.2,31.2,31.2,31.3,31.2,31.3,31.3,31.3,31.3,31.3,31.2],[31.0,31.1,31.2,31.3,31.2,31.1,31.1,31.0,30.8,30.7,30.7,30.5,30.3,30.4,30.1,30.2,30.0,29.5,29.5,28.7,28.1,27.6,26.1,25.9,25.1,24.6,23.9,22.9,22.6,21.1,21.2,19.3,19.0,16.8,15.4,14.5,12.3,8.9,7.4,5.2,3.5,2.0,0.8,2.2,3.9,6.0,8.6,10.4,11.9,16.1,17.5,18.3,20.6,22.7,20.6,22.3,24.5,23.9,21.6,25.0,26.0,25.5,26.7,27.2,28.0,28.2,27.4,26.9,26.3,26.2,23.2,25.0,25.0,24.0,24.0,22.4,21.7,20.5,22.0,23.0,21.8,24.3,23.3,24.9,24.8,26.8,27.3,27.1,28.0,27.9,27.5,28.4,28.0,28.1,28.2,26.7,26.7,26.5,25.9,26.5,27.7,27.9,28.3,29.1,29.3,30.0,29.9,29.8,30.2,30.3,29.8,30.3,30.1,30.1,30.6,29.7,30.8,30.3,30.9,30.7,31.1,31.1,31.0,30.8,31.2,30.8,31.2,31.1,31.2,31.0,31.1,31.1,31.1,30.5,31.1,30.7,31.2,30.9,31.3,31.1,31.3,31.3,31.3,31.3,31.3,31.4,31.4,31.5,31.5,31.5,31.6,31.5,31.5,31.5,31.5,31.5,31.5,31.4,31.4,31.4,31.4,31.3,31.3,31.4,31.4,31.4,31.2,31.3,31.2,31.3,31.2,31.2,31.1,31.2,31.0,31.0,31.1,31.1,31.1,31.2,31.3,31.2,31.1,31.0,31.1,31.2,30.9,31.0,31.3,31.2,31.1,31.2,31.2,31.2,31.1,31.2,31.2,31.1,31.2,31.2,31.2,31.2,31.3,31.2,31.2,31.2],[30.8,30.9,31.0,31.0,31.0,30.9,30.8,30.7,30.5,30.4,30.2,30.2,29.7,29.9,29.4,29.5,29.5,28.6,28.7,27.9,26.9,27.0,25.1,25.3,24.1,23.4,23.5,22.2,22.9,20.7,20.9,19.3,19.2,17.4,16.4,16.0,14.4,11.7,8.9,7.6,6.0,4.2,2.0,0.8,2.3,3.6,5.0,7.0,8.9,12.3,14.1,15.3,18.6,19.7,17.5,18.7,21.7,21.6,19.9,23.5,24.3,23.3,24.9,26.4,26.6,27.3,26.2,25.3,25.8,25.5,22.1,23.6,23.5,22.3,22.4,20.7,20.3,19.4,21.2,21.8,20.1,22.9,22.0,23.9,24.6,25.8,27.0,26.1,27.0,27.5,26.9,28.1,27.6,28.2,27.5,26.1,25.9,26.0,24.8,25.8,27.1,27.6,28.0,29.0,29.1,29.6,29.8,29.7,30.0,30.1,29.5,30.0,29.8,29.6,30.3,29.2,30.5,29.6,30.8,30.4,31.0,31.0,30.9,30.7,31.0,30.8,31.1,31.1,31.1,30.9,31.0,31.0,31.0,30.3,31.1,30.7,31.1,30.9,31.2,31.1,31.1,31.2,31.2,31.3,31.3,31.4,31.4,31.4,31.5,31.5,31.5,31.5,31.5,31.5,31.4,31.4,31.4,31.4,31.4,31.4,31.4,31.3,31.3,31.3,31.3,31.3,31.2,31.3,31.2,31.3,31.2,31.2,31.1,31.2,30.9,31.0,31.1,31.0,31.0,31.1,31.1,31.2,31.0,30.9,31.0,31.2,30.8,30.9,31.2,31.2,31.1,31.2,31.1,31.2,31.0,31.2,31.1,31.0,31.1,31.2,31.1,31.1,31.2,31.2,31.1,31.0],[30.9,31.0,31.0,31.0,30.9,30.9,30.8,30.7,30.6,30.4,30.2,30.1,29.5,29.8,29.0,29.5,29.4,28.3,28.5,27.5,26.3,26.2,24.3,24.4,23.0,22.6,22.5,21.3,22.0,20.5,20.9,19.9,20.4,18.9,17.8,17.7,17.1,15.5,11.6,9.6,7.1,5.6,3.3,2.1,0.8,2.0,3.5,5.7,7.6,9.9,12.5,13.0,16.7,19.0,16.8,17.3,20.5,21.0,18.9,22.3,23.4,22.7,24.7,25.9,26.1,27.0,25.6,24.5,24.6,25.0,21.8,23.4,23.1,21.7,22.2,20.2,19.8,18.5,19.8,20.4,19.4,22.2,20.9,23.1,23.2,25.7,26.7,26.5,27.7,27.7,27.4,28.5,27.9,28.4,28.1,26.8,26.4,26.6,25.9,26.3,27.8,28.0,28.3,29.2,29.3,29.7,29.8,29.8,30.0,30.2,29.7,30.1,29.9,29.8,30.3,29.2,30.5,29.6,30.7,30.3,31.0,30.9,30.9,30.5,31.0,30.7,31.1,31.1,31.0,30.9,31.0,31.0,31.0,30.2,31.0,30.5,31.1,30.8,31.2,31.1,31.2,31.2,31.2,31.3,31.3,31.4,31.4,31.5,31.5,31.5,31.5,31.5,31.4,31.4,31.4,31.4,31.4,31.2,31.3,31.3,31.3,31.2,31.2,31.3,31.3,31.3,31.1,31.2,31.1,31.3,31.2,31.2,31.1,31.1,31.0,31.0,31.0,31.0,31.0,31.1,31.1,31.1,30.9,30.9,31.1,31.2,30.9,30.9,31.2,31.1,31.0,31.1,31.1,31.1,31.0,31.1,31.1,31.0,31.2,31.2,31.1,31.1,31.2,31.1,31.1,31.0],[30.6,30.8,30.8,30.9,30.8,30.7,30.7,30.5,30.3,30.1,29.9,29.9,29.3,29.5,28.4,29.0,29.1,27.9,27.8,26.6,25.4,25.2,22.8,23.1,22.1,21.8,21.6,20.5,22.0,19.9,20.9,19.4,20.9,20.1,19.3,19.8,19.0,17.6,13.0,12.9,8.2,7.5,5.3,3.6,2.2,0.8,2.4,3.8,5.3,7.7,9.4,10.9,14.4,17.4,13.6,13.9,18.7,18.4,17.1,21.1,21.5,21.3,22.9,24.9,25.3,25.9,24.0,23.7,23.4,23.8,20.6,22.0,21.7,20.6,20.6,19.0,17.9,17.5,18.3,18.9,18.0,20.4,19.5,22.2,21.9,24.4,25.5,25.9,27.0,27.0,26.8,27.9,27.3,28.0,27.4,26.4,26.1,26.3,25.2,25.9,27.4,27.8,28.2,29.1,29.1,29.5,29.7,29.6,29.8,30.0,29.5,29.9,29.8,29.3,30.2,28.8,30.4,29.0,30.7,30.0,30.9,30.8,30.8,30.3,30.9,30.7,31.0,31.1,31.0,30.7,30.9,30.9,30.9,30.0,30.9,30.2,31.0,30.6,31.1,31.1,31.1,31.2,31.2,31.3,31.3,31.4,31.4,31.4,31.5,31.4,31.5,31.4,31.4,31.4,31.3,31.4,31.4,31.3,31.3,31.3,31.3,31.2,31.2,31.3,31.2,31.3,31.1,31.2,31.1,31.3,31.1,31.2,31.0,31.1,30.9,31.0,31.0,31.0,31.1,31.1,31.0,31.1,30.9,30.9,31.1,31.1,30.8,30.9,31.2,31.0,30.9,31.0,31.0,31.0,31.0,31.1,31.0,30.8,31.1,31.2,31.1,31.0,31.2,31.1,31.0,30.9],[30.7,30.9,30.9,30.9,30.8,30.8,30.7,30.6,30.4,30.1,29.8,29.8,29.1,29.4,28.1,28.7,28.7,27.3,27.3,26.1,24.5,24.6,22.2,22.7,21.4,21.3,21.1,20.1,21.6,20.1,21.0,20.2,21.8,20.5,20.3,20.2,19.6,19.1,15.5,14.3,10.4,9.0,7.0,5.5,3.7,2.1,0.8,2.2,3.7,5.2,7.5,8.9,12.1,15.1,11.3,13.0,15.7,16.2,16.5,18.5,20.3,20.4,22.1,24.1,24.7,25.8,23.6,22.6,23.5,23.7,20.4,20.9,21.2,19.3,20.1,18.5,17.3,16.7,17.8,17.9,17.3,20.7,19.7,22.5,22.9,25.3,26.1,26.2,27.3,27.5,27.2,28.3,27.8,28.5,27.9,26.9,26.4,26.7,25.8,26.1,27.7,28.1,28.4,29.4,29.4,29.5,29.9,29.8,30.0,30.1,29.8,30.2,30.0,29.8,30.3,29.1,30.6,29.3,30.6,30.3,30.9,30.8,31.0,30.4,30.9,30.8,31.1,31.1,31.0,30.8,31.0,31.0,31.1,30.2,31.0,30.4,31.1,30.8,31.1,31.2,31.2,31.2,31.2,31.3,31.3,31.4,31.4,31.5,31.5,31.4,31.5,31.5,31.4,31.4,31.4,31.4,31.4,31.3,31.3,31.3,31.3,31.2,31.2,31.3,31.3,31.2,31.1,31.2,31.1,31.3,31.2,31.2,31.1,31.1,31.0,31.0,31.1,31.0,31.1,31.1,31.1,31.1,30.9,30.8,31.1,31.2,30.8,30.8,31.2,31.1,30.8,31.1,31.0,31.0,30.9,31.1,31.1,30.7,31.0,31.1,31.0,30.9,31.0,31.1,31.0,30.9],[30.7,30.9,30.9,30.9,30.9,30.8,30.8,30.5,30.3,30.1,29.7,29.7,29.1,29.2,27.6,28.5,28.4,26.6,26.6,25.6,23.8,24.0,21.8,22.2,21.1,20.5,20.7,19.6,21.1,19.7,21.1,20.0,22.0,20.9,21.0,22.2,21.5,20.6,18.1,17.0,12.0,11.7,8.1,7.1,5.4,3.3,1.9,0.8,2.2,3.9,6.2,8.5,10.1,12.2,11.1,11.7,15.0,15.8,15.2,17.1,19.5,19.3,20.6,23.0,23.2,24.9,23.1,21.6,23.1,22.4,19.9,19.4,19.8,18.3,19.4,17.7,16.4,15.7,16.7,17.7,16.5,18.9,18.3,21.1,21.2,24.1,24.9,24.7,26.2,26.4,26.5,27.5,27.2,28.1,27.4,26.4,26.2,26.6,25.7,26.4,27.7,28.2,28.7,29.3,29.5,29.6,29.8,29.7,29.8,30.0,29.7,29.9,29.9,29.2,30.1,28.6,30.3,29.0,30.6,30.2,30.9,30.8,30.9,30.4,30.8,30.7,31.0,31.1,31.0,30.8,30.9,30.9,31.0,30.2,31.0,30.3,31.0,30.8,31.1,31.1,31.2,31.2,31.1,31.3,31.2,31.4,31.4,31.4,31.5,31.5,31.6,31.5,31.5,31.5,31.4,31.4,31.4,31.3,31.4,31.4,31.4,31.3,31.2,31.3,31.3,31.3,31.2,31.2,31.2,31.3,31.2,31.3,31.2,31.2,31.1,31.1,31.2,31.1,31.2,31.2,31.2,31.2,31.1,31.0,31.1,31.2,30.9,31.0,31.2,31.2,31.1,31.2,31.1,31.1,30.9,31.1,31.2,30.9,31.1,31.3,31.1,31.0,31.1,31.1,30.9,30.9],[30.8,30.9,30.9,31.0,30.9,30.9,30.7,30.6,30.4,30.2,29.7,29.7,29.0,28.9,27.7,28.0,27.9,26.1,26.2,25.3,23.5,23.7,20.7,21.5,20.0,20.8,20.2,20.2,22.2,20.9,22.1,21.6,24.0,23.2,23.6,24.3,24.1,23.6,21.7,21.0,17.0,16.4,11.8,9.8,7.9,6.5,4.0,1.9,0.8,2.0,4.0,6.1,9.3,10.1,8.8,8.7,11.9,12.5,13.1,15.3,16.5,17.5,18.1,21.2,21.7,23.4,20.9,19.9,21.8,21.7,18.4,18.3,19.0,17.4,18.8,16.5,15.5,15.0,15.9,17.7,16.7,20.6,19.5,22.8,22.5,25.4,25.9,25.6,27.1,27.3,27.2,28.4,28.0,28.8,28.2,27.5,27.5,27.7,26.9,27.2,28.4,28.8,29.1,29.8,29.8,29.8,30.1,30.1,30.1,30.3,29.8,30.3,30.1,29.7,30.3,29.2,30.4,29.6,30.6,30.4,30.9,30.8,30.9,30.5,30.9,30.8,31.1,31.0,31.0,30.8,31.0,31.0,31.1,30.2,31.0,30.4,31.1,30.9,31.2,31.2,31.2,31.3,31.2,31.4,31.3,31.4,31.4,31.5,31.6,31.5,31.6,31.5,31.5,31.5,31.4,31.5,31.4,31.4,31.4,31.5,31.4,31.4,31.3,31.4,31.4,31.4,31.2,31.3,31.3,31.4,31.3,31.4,31.2,31.2,31.2,31.2,31.2,31.2,31.2,31.3,31.2,31.1,31.1,30.9,31.2,31.2,30.9,30.9,31.2,30.9,30.9,31.1,30.9,31.0,30.9,31.1,30.9,30.7,31.0,31.1,31.0,30.7,31.1,31.1,30.9,30.8],[30.7,30.9,30.9,30.9,30.8,30.7,30.6,30.3,30.2,29.5,29.2,29.0,28.3,28.1,26.9,27.4,27.1,25.4,25.6,24.6,22.8,22.9,21.1,21.1,20.5,20.0,20.0,19.6,21.1,21.1,22.0,22.3,23.7,23.5,24.1,24.3,24.2,24.2,22.5,21.8,19.0,18.1,14.6,11.2,8.7,7.0,5.8,3.9,2.2,0.8,2.1,4.5,6.9,8.5,6.9,7.1,10.7,10.9,10.8,12.6,13.9,14.9,15.6,19.6,19.1,20.7,18.7,17.9,19.0,19.5,16.4,15.6,17.1,15.9,18.4,16.1,14.7,14.9,15.3,16.6,15.9,18.7,18.4,21.6,21.7,24.1,24.8,25.3,26.6,26.8,27.0,28.0,27.5,28.4,27.6,26.8,26.5,27.2,26.3,26.9,27.8,28.5,28.7,29.4,29.4,29.5,29.7,29.7,29.8,29.9,29.3,29.7,29.6,29.0,29.8,28.3,30.0,28.6,30.3,29.8,30.8,30.7,30.8,30.3,30.8,30.6,30.9,31.1,31.0,30.7,30.9,30.8,30.9,30.0,30.8,30.1,30.9,30.7,31.0,31.1,31.0,31.1,31.1,31.2,31.2,31.3,31.4,31.4,31.5,31.4,31.5,31.4,31.4,31.4,31.3,31.4,31.4,31.2,31.3,31.3,31.3,31.3,31.2,31.3,31.3,31.3,31.2,31.3,31.2,31.3,31.2,31.3,31.1,31.2,31.0,31.1,31.1,31.0,31.1,31.2,31.1,31.1,31.0,30.8,31.1,31.2,30.7,30.8,31.2,31.0,30.8,31.1,31.0,30.8,30.7,31.1,31.0,30.6,30.9,31.2,30.9,30.6,30.9,31.1,30.8,30.6],[30.6,30.8,30.8,30.7,30.7,30.5,30.5,30.3,30.2,29.4,29.2,28.9,28.0,27.9,26.6,26.8,26.8,25.3,25.2,24.0,22.4,22.2,19.8,20.6,19.7,20.2,20.3,20.2,21.9,21.5,22.9,22.7,24.2,24.6,25.3,25.3,25.3,25.4,23.4,23.2,21.2,20.2,17.4,13.7,11.1,8.9,7.8,5.9,4.0,1.8,0.8,2.6,4.3,5.9,4.9,6.5,6.7,9.4,10.0,11.1,13.4,14.2,16.1,18.1,16.8,18.5,18.1,17.2,17.5,18.3,14.9,15.1,16.3,15.4,17.3,16.1,15.0,13.7,14.9,16.0,15.5,18.9,18.6,21.5,21.4,24.0,25.1,25.4,26.9,27.1,27.3,28.3,27.8,28.7,27.8,27.4,27.2,27.5,26.6,27.2,28.2,28.9,29.0,29.6,29.7,29.6,29.9,29.9,29.9,30.0,29.6,29.8,29.7,29.2,29.8,28.8,30.1,29.3,30.4,30.2,30.8,30.8,31.0,30.4,30.8,30.7,31.0,31.1,31.0,30.9,31.0,31.0,31.0,30.2,30.9,30.2,31.0,30.9,31.1,31.2,31.1,31.1,31.1,31.2,31.2,31.3,31.4,31.4,31.5,31.4,31.5,31.4,31.4,31.4,31.3,31.4,31.3,31.2,31.3,31.4,31.3,31.3,31.2,31.3,31.3,31.3,31.2,31.3,31.2,31.3,31.1,31.3,31.1,31.1,31.1,31.1,31.1,31.0,31.0,31.1,31.1,31.0,31.0,30.7,31.0,31.0,30.7,30.6,31.1,30.8,30.5,30.8,30.8,30.8,30.4,30.9,30.7,30.2,30.5,30.8,30.6,30.2,30.8,30.9,30.5,30.2],[30.5,30.7,30.6,30.5,30.6,30.4,30.4,30.1,30.0,29.2,28.9,28.5,27.4,27.6,26.1,26.7,26.2,24.8,24.4,23.5,22.0,21.9,19.9,20.0,19.3,19.5,19.5,19.9,21.2,21.1,21.9,22.4,23.5,23.8,24.7,25.2,24.9,24.9,23.1,22.4,20.7,19.7,18.0,15.4,12.3,10.1,8.3,7.6,5.9,4.0,2.4,0.8,1.8,4.2,3.1,3.1,2.8,5.1,4.7,3.9,5.8,8.2,6.6,10.1,8.3,11.2,8.8,7.5,11.7,14.2,11.8,9.3,12.8,12.8,15.6,13.5,13.1,13.6,13.9,14.9,14.9,17.5,17.9,20.5,20.8,23.2,24.3,24.7,26.0,26.6,26.7,28.0,27.7,28.4,27.6,26.7,26.3,26.8,25.8,26.6,27.4,28.1,28.4,29.0,29.1,29.2,29.4,29.6,29.5,29.5,29.1,29.4,29.4,28.8,29.6,28.3,29.8,28.4,30.3,29.8,30.6,30.6,30.8,30.2,30.7,30.4,30.8,30.8,30.9,30.5,30.9,30.6,30.8,30.0,30.7,30.0,30.8,30.6,30.9,31.0,31.0,31.1,31.1,31.1,31.1,31.2,31.3,31.4,31.5,31.4,31.5,31.4,31.4,31.4,31.3,31.4,31.3,31.2,31.2,31.3,31.3,31.2,31.1,31.2,31.2,31.2,31.1,31.2,31.1,31.2,31.0,31.1,30.9,31.0,30.8,30.9,30.9,30.9,30.9,31.1,31.1,30.8,30.7,30.4,30.8,30.9,30.5,30.3,31.1,30.8,30.2,30.7,30.5,30.5,29.9,30.7,30.4,29.6,30.0,30.7,30.4,29.5,30.5,30.6,30.2,29.8],[30.5,30.7,30.6,30.5,30.5,30.3,30.4,29.9,29.9,29.2,28.9,28.5,27.5,27.9,25.8,26.9,26.5,24.5,24.5,23.4,21.6,21.9,19.9,20.4,19.4,19.2,19.5,20.0,21.2,21.8,21.8,22.6,23.3,23.9,24.6,24.4,24.4,24.6,23.2,22.4,20.7,19.8,18.1,15.8,14.0,10.9,10.9,8.3,7.3,5.3,3.8,1.4,0.8,1.0,1.2,1.3,1.3,1.7,2.0,1.9,2.4,3.0,3.2,4.6,4.5,5.8,4.4,3.9,6.2,7.4,6.7,4.9,8.4,9.7,12.1,11.0,12.6,13.2,14.0,13.7,13.5,16.5,17.0,18.7,19.9,21.9,22.8,22.8,24.1,25.4,25.1,26.7,26.8,27.3,26.0,25.6,24.6,25.4,24.5,25.8,26.4,27.1,27.6,28.3,28.5,28.9,28.8,28.9,28.9,28.6,28.1,28.4,28.3,27.5,28.9,27.0,29.4,27.8,29.9,29.3,30.4,30.4,30.4,29.9,30.6,30.1,30.6,30.6,30.7,30.4,30.6,30.5,30.6,29.8,30.4,29.8,30.4,30.4,30.5,30.8,30.7,30.8,30.8,31.0,30.9,31.1,31.2,31.3,31.4,31.4,31.4,31.3,31.3,31.3,31.2,31.3,31.2,31.1,31.2,31.2,31.2,31.2,31.1,31.1,31.1,31.1,30.9,31.1,30.9,31.1,30.8,30.9,30.7,30.8,30.4,30.6,30.6,30.6,30.7,30.9,30.8,30.5,30.6,30.1,30.6,30.7,30.2,30.2,31.0,30.5,30.1,30.4,30.6,30.3,29.6,30.6,30.5,29.8,29.8,30.6,30.3,29.5,30.3,30.7,30.2,29.4],[30.4,30.8,30.6,30.5,30.6,30.3,30.3,29.9,29.9,29.1,29.0,28.3,27.3,27.7,25.8,26.7,26.3,24.0,24.1,23.0,20.8,21.3,19.3,19.5,19.2,18.7,18.7,19.7,20.5,21.2,21.7,22.2,23.0,23.5,24.7,24.5,24.5,24.6,23.2,22.0,20.3,19.8,18.1,15.9,14.6,12.8,10.6,10.0,7.8,6.1,4.5,1.9,0.9,0.8,0.9,1.3,1.2,1.3,1.6,1.8,1.9,2.2,2.5,3.5,3.7,4.4,3.7,3.5,5.4,6.1,5.5,4.4,7.5,8.5,10.6,9.6,10.1,11.5,11.8,11.6,11.7,15.7,15.7,17.6,18.9,21.1,22.2,22.6,24.0,25.5,25.5,27.3,27.2,27.7,26.8,26.2,25.3,25.9,24.8,25.6,26.7,27.4,28.0,28.2,28.8,28.8,28.9,29.1,29.0,28.7,28.3,28.3,27.9,27.3,28.1,26.7,28.6,27.3,29.3,28.7,30.1,30.2,30.2,29.6,30.4,29.8,30.4,30.3,30.5,30.1,30.4,30.2,30.4,29.7,30.2,29.9,30.2,30.0,30.3,30.5,30.5,30.6,30.7,30.9,30.9,31.0,31.2,31.3,31.4,31.3,31.4,31.3,31.2,31.2,31.2,31.2,31.1,31.0,31.1,31.1,31.1,31.1,30.9,31.0,31.0,31.1,30.8,31.0,30.8,31.0,30.7,30.8,30.6,30.7,30.3,30.4,30.5,30.3,30.4,30.7,30.8,30.1,30.3,29.6,30.4,30.6,30.0,29.7,30.6,30.3,29.5,29.8,30.2,29.8,29.1,30.0,30.1,28.9,29.3,30.2,29.9,28.5,29.6,30.1,29.4,29.2],[30.7,30.9,30.8,30.7,30.8,30.7,30.7,30.4,30.3,29.6,29.5,28.9,28.1,28.2,26.2,27.1,26.8,25.0,25.0,23.8,22.0,22.1,20.1,20.6,20.0,19.3,19.4,20.0,21.2,21.2,22.0,22.3,23.4,23.6,24.7,24.8,24.5,24.6,23.3,22.0,20.5,19.1,17.9,15.5,13.7,11.5,10.4,8.9,7.3,5.7,4.9,2.2,1.2,0.9,0.8,0.9,1.1,1.1,1.2,1.4,1.9,1.9,2.1,3.4,3.6,4.3,3.3,3.3,5.1,6.3,5.8,4.0,8.0,9.3,11.3,10.2,11.2,12.9,13.5,13.4,13.3,16.2,16.7,18.6,19.9,22.2,23.5,23.8,25.1,26.3,26.2,27.9,27.8,28.2,27.4,26.5,25.7,26.1,25.1,26.2,27.0,27.8,28.2,28.8,29.1,29.2,29.3,29.5,29.5,29.2,28.9,29.2,29.0,28.4,29.5,28.2,29.7,28.3,30.2,29.6,30.6,30.5,30.6,30.1,30.7,30.2,30.7,30.7,30.8,30.4,30.7,30.5,30.6,29.9,30.5,30.0,30.5,30.4,30.6,30.8,30.8,30.9,30.9,31.0,31.1,31.1,31.2,31.3,31.4,31.4,31.5,31.3,31.3,31.4,31.3,31.4,31.3,31.2,31.2,31.3,31.2,31.2,31.1,31.2,31.1,31.1,30.9,31.0,30.9,31.1,30.7,30.9,30.7,30.8,30.5,30.5,30.6,30.5,30.6,30.9,30.8,30.4,30.2,29.7,30.4,30.7,30.1,29.8,30.7,30.5,29.7,30.0,30.3,30.1,29.2,30.2,30.2,29.1,29.7,30.1,30.0,29.2,30.1,30.2,29.6,29.0],[30.5,30.7,30.6,30.6,30.7,30.5,30.6,30.2,30.3,29.2,29.1,28.2,27.4,27.7,25.5,26.5,26.2,23.9,24.2,23.1,21.3,21.3,19.0,20.1,19.4,19.2,19.3,20.0,20.9,21.3,22.0,22.6,23.7,24.0,25.1,25.1,24.8,24.9,23.2,22.7,21.0,19.2,17.5,15.4,13.4,11.4,10.3,8.7,7.1,5.4,4.7,2.4,1.4,1.2,0.9,0.8,0.9,1.1,1.2,1.1,1.7,1.8,1.9,3.2,3.5,4.0,3.1,3.1,4.3,5.5,5.4,4.2,7.3,8.9,10.8,10.3,11.1,12.3,13.2,12.5,12.3,15.7,16.4,17.9,19.1,21.5,22.6,23.0,24.2,25.2,25.5,27.2,27.1,27.7,26.7,25.8,25.2,25.8,24.9,26.0,26.8,27.4,28.1,28.7,28.7,28.9,28.8,29.1,29.1,29.0,28.3,28.6,28.5,27.8,29.2,28.0,29.6,28.7,30.1,29.8,30.5,30.5,30.5,30.1,30.6,30.2,30.6,30.7,30.8,30.4,30.7,30.5,30.5,30.0,30.4,30.0,30.5,30.4,30.6,30.9,30.8,30.9,30.9,31.0,31.0,31.2,31.3,31.4,31.5,31.3,31.4,31.3,31.3,31.3,31.3,31.3,31.4,31.2,31.2,31.4,31.3,31.3,31.1,31.2,31.1,31.2,31.1,31.1,30.9,31.0,30.8,30.9,30.7,30.8,30.5,30.5,30.7,30.6,30.7,30.9,30.9,30.6,30.7,29.9,30.6,30.7,30.2,30.1,30.6,30.4,30.1,30.3,30.4,30.4,29.4,30.4,30.4,29.9,30.1,30.4,30.3,29.5,30.2,30.5,29.8,29.1],[30.4,30.7,30.6,30.5,30.5,30.3,30.4,30.2,30.2,29.4,29.4,28.6,27.8,27.9,26.0,26.7,26.2,24.4,24.1,23.1,21.1,21.2,19.2,19.8,19.0,19.0,19.5,20.0,21.1,21.3,21.6,22.1,23.6,23.7,24.9,24.8,24.8,24.9,23.7,22.5,21.0,19.9,18.2,16.0,14.3,11.8,10.8,9.3,7.4,5.5,4.5,2.2,1.4,1.4,1.0,0.9,0.8,0.9,1.3,1.1,1.3,1.5,1.9,3.0,3.3,4.0,3.4,3.2,5.0,5.9,5.3,4.2,7.3,8.6,10.6,10.2,11.3,12.3,13.4,12.5,12.9,16.1,16.7,18.2,19.8,21.7,22.7,22.8,24.3,25.5,25.5,27.2,27.1,27.5,26.8,26.2,25.4,25.7,25.2,26.0,26.8,27.6,28.2,28.5,28.9,29.0,29.1,29.2,29.1,29.0,28.3,28.8,28.6,27.7,29.1,27.6,29.5,28.3,30.0,29.5,30.4,30.4,30.5,30.0,30.5,30.1,30.5,30.5,30.6,30.3,30.6,30.5,30.6,29.9,30.5,30.0,30.4,30.3,30.5,30.7,30.7,30.8,30.8,31.0,31.1,31.2,31.3,31.4,31.4,31.4,31.5,31.3,31.3,31.3,31.3,31.3,31.3,31.2,31.2,31.2,31.2,31.2,30.9,31.1,31.0,30.9,30.7,30.9,30.6,30.9,30.1,30.8,30.4,30.6,30.4,30.5,30.6,30.5,30.6,30.9,30.8,30.5,30.6,29.9,30.5,30.7,30.3,29.9,30.8,30.5,30.1,30.2,30.4,30.2,29.5,30.2,30.4,29.7,29.8,30.5,30.3,29.3,30.2,30.4,29.9,28.8],[30.6,30.9,30.7,30.6,30.6,30.5,30.5,30.2,30.2,29.5,29.6,28.7,28.1,28.0,26.1,26.9,26.6,24.6,24.5,23.1,22.0,21.5,19.7,20.0,19.7,19.4,19.5,20.2,20.7,21.2,21.8,22.1,23.1,23.4,24.5,24.3,23.9,24.1,22.6,21.6,20.2,19.8,18.1,16.1,14.2,11.8,10.8,9.2,7.1,5.6,4.8,2.4,1.5,1.5,1.2,1.1,0.9,0.8,0.9,1.1,1.3,1.3,1.7,2.5,3.0,3.5,2.9,3.1,4.8,5.6,5.3,4.1,7.4,8.5,10.6,9.9,10.6,12.2,12.8,12.2,12.9,15.9,16.5,18.4,19.6,21.8,22.8,23.3,24.7,25.9,25.6,27.4,27.3,27.5,26.9,26.3,25.5,26.1,25.1,25.7,26.8,27.4,28.2,28.3,28.9,28.9,29.1,29.3,29.2,29.0,28.7,28.6,28.2,27.6,28.7,27.1,29.0,27.5,29.7,28.8,30.3,30.3,30.3,29.7,30.5,29.9,30.6,30.5,30.7,30.2,30.6,30.3,30.5,29.8,30.4,29.9,30.3,30.1,30.5,30.6,30.6,30.7,30.7,30.9,30.9,31.0,31.2,31.2,31.3,31.3,31.4,31.3,31.3,31.3,31.2,31.3,31.3,31.1,31.2,31.2,31.1,31.1,31.0,31.1,31.0,31.0,30.7,30.9,30.7,30.9,30.4,30.7,30.5,30.5,30.2,30.4,30.4,30.5,30.5,30.8,30.8,30.2,30.3,29.6,30.3,30.5,29.9,29.6,30.4,30.3,29.4,29.7,30.2,29.7,28.8,30.0,30.1,28.9,29.4,30.0,29.9,28.9,29.8,29.8,29.3,28.9],[30.6,30.9,30.7,30.7,30.8,30.7,30.7,30.5,30.4,29.8,29.6,29.1,28.2,28.4,26.3,27.2,27.1,24.6,24.7,23.4,21.9,22.0,19.8,20.5,19.9,19.5,19.6,20.4,21.2,21.8,22.3,22.6,23.7,23.9,25.0,25.1,24.7,25.1,24.0,22.8,21.9,19.7,19.3,16.9,15.7,13.0,12.0,10.1,8.0,6.0,5.3,2.6,1.8,1.6,1.1,1.2,1.2,0.8,0.8,0.9,1.2,1.4,1.4,2.4,3.0,3.3,2.5,3.0,3.7,4.8,4.7,3.5,6.6,8.5,10.1,9.5,10.7,12.3,13.1,11.8,12.4,15.5,16.4,17.9,19.6,21.4,23.0,23.4,24.5,26.3,26.3,27.6,27.9,28.2,27.5,26.8,26.3,26.5,25.3,26.5,27.2,27.8,28.4,28.7,29.0,29.1,29.0,29.5,29.4,29.2,28.8,29.1,29.0,28.3,29.4,28.0,29.6,28.6,30.2,29.8,30.6,30.6,30.6,30.1,30.6,30.1,30.7,30.5,30.7,30.3,30.7,30.4,30.6,29.8,30.5,29.9,30.5,30.4,30.7,30.8,30.8,30.9,30.8,31.0,31.1,31.2,31.3,31.3,31.4,31.3,31.4,31.3,31.3,31.4,31.3,31.3,31.3,31.2,31.2,31.3,31.2,31.2,31.1,31.2,31.1,31.1,30.9,31.0,30.8,31.0,30.8,30.8,30.6,30.7,30.3,30.4,30.6,30.4,30.6,30.9,30.9,30.4,30.5,29.7,30.4,30.8,30.1,29.8,30.5,30.3,29.7,29.9,30.3,29.7,29.1,30.1,30.4,28.9,29.5,29.8,30.0,28.9,29.7,30.2,29.5,28.6],[30.6,30.9,30.8,30.8,30.8,30.7,30.7,30.5,30.5,29.7,29.7,29.0,28.1,28.6,26.4,27.4,27.0,25.4,25.1,23.8,22.6,22.1,20.2,20.9,20.3,19.9,19.9,20.8,21.3,22.0,22.5,22.9,24.2,24.5,25.4,25.8,25.7,25.3,24.0,23.5,22.0,20.3,19.8,17.4,15.5,12.6,11.7,9.7,7.3,5.8,5.0,2.7,2.1,1.9,1.4,1.4,1.5,1.1,0.8,0.8,0.9,1.2,1.5,2.3,2.6,3.2,2.5,2.8,3.7,4.5,4.6,3.5,6.2,7.9,9.7,9.4,11.1,11.6,12.8,11.8,12.2,15.8,16.7,17.3,19.1,21.4,22.5,22.7,23.7,25.2,25.7,27.4,27.5,28.1,27.3,26.5,25.9,26.3,25.4,26.4,27.3,27.9,28.5,28.9,29.0,29.2,29.1,29.6,29.4,29.1,28.4,28.6,28.6,27.7,29.2,28.0,29.5,28.6,29.9,29.6,30.4,30.5,30.3,29.9,30.5,29.9,30.5,30.3,30.7,30.1,30.5,30.3,30.4,29.8,30.3,29.9,30.3,30.3,30.5,30.7,30.6,30.8,30.8,30.9,31.0,31.1,31.2,31.3,31.4,31.3,31.4,31.3,31.3,31.3,31.3,31.4,31.4,31.2,31.3,31.3,31.3,31.3,31.1,31.2,31.0,31.0,30.9,31.0,30.9,30.9,30.4,30.8,30.5,30.7,30.5,30.5,30.7,30.6,30.7,30.9,30.9,30.5,30.7,29.9,30.5,30.5,30.2,30.0,30.7,30.5,30.0,30.3,30.2,30.3,29.6,30.3,30.4,29.8,29.7,30.2,30.2,29.4,29.9,30.3,29.4,28.5],[30.3,30.7,30.6,30.6,30.6,30.5,30.6,30.3,30.4,29.6,29.4,28.6,27.6,27.8,25.8,26.4,26.2,23.6,23.8,23.0,21.4,21.4,19.6,20.2,19.8,19.7,19.6,20.8,20.9,21.5,22.2,22.7,24.2,24.6,25.7,25.7,25.5,25.2,24.0,23.6,22.4,20.9,20.4,18.0,16.1,13.3,12.1,10.4,7.8,6.1,5.1,3.0,2.3,2.1,1.7,1.9,1.8,1.5,1.4,0.9,0.8,1.0,1.5,2.1,2.4,2.9,2.6,2.6,4.3,5.0,4.8,3.8,6.6,8.3,10.5,10.5,11.6,12.8,13.6,12.9,13.6,16.0,17.0,18.2,19.8,21.9,22.9,23.2,24.7,26.3,25.8,27.6,27.6,28.3,27.1,26.5,25.8,26.3,25.1,26.4,27.2,27.7,28.4,28.6,28.9,29.1,28.9,29.2,29.1,29.1,28.3,28.6,28.3,27.6,29.0,27.7,29.5,28.4,30.0,29.5,30.5,30.5,30.4,30.0,30.5,30.0,30.6,30.4,30.7,30.2,30.6,30.4,30.6,30.0,30.5,30.0,30.5,30.2,30.7,30.8,30.8,30.9,30.9,31.0,31.1,31.1,31.3,31.3,31.5,31.4,31.5,31.4,31.3,31.3,31.3,31.4,31.3,31.2,31.3,31.3,31.3,31.3,31.1,31.2,31.1,31.2,30.9,31.1,30.9,31.1,30.7,30.9,30.7,30.8,30.5,30.6,30.7,30.6,30.6,31.0,31.0,30.4,30.6,29.5,30.6,30.6,30.2,29.9,30.7,30.4,30.1,30.3,30.2,30.2,29.3,30.2,30.4,29.7,29.6,30.5,30.3,29.2,30.0,30.3,29.7,28.5],[30.6,30.9,30.8,30.8,30.7,30.7,30.6,30.5,30.5,29.9,29.8,29.1,28.2,28.4,26.3,27.2,27.1,24.8,24.6,23.5,22.4,22.2,20.7,20.9,20.7,20.2,20.1,20.9,21.3,21.7,22.4,22.9,24.1,24.5,25.5,25.4,25.4,25.4,24.3,23.7,22.3,21.4,20.4,18.0,16.8,14.1,13.0,10.5,7.9,6.4,5.5,3.3,2.6,2.5,2.1,2.2,1.8,1.6,1.7,1.4,1.0,0.8,1.1,1.8,2.2,2.6,2.3,2.6,3.6,4.7,4.7,3.5,5.9,7.8,9.8,9.3,10.1,12.0,12.4,11.5,12.7,15.5,16.7,18.0,19.8,21.8,23.1,23.7,24.9,26.5,26.0,27.8,27.5,28.0,27.3,26.7,25.9,26.3,25.3,26.0,27.0,27.5,28.1,28.5,28.8,29.0,29.0,29.3,29.3,29.1,28.6,28.6,28.3,27.6,28.7,27.2,29.2,27.8,29.8,29.3,30.4,30.4,30.4,30.0,30.6,30.0,30.7,30.5,30.8,30.3,30.7,30.4,30.6,29.9,30.5,30.0,30.5,30.3,30.6,30.7,30.7,30.8,30.8,31.0,31.0,31.1,31.3,31.4,31.4,31.3,31.5,31.4,31.3,31.3,31.2,31.3,31.3,31.2,31.2,31.2,31.2,31.2,31.0,31.2,31.1,31.1,30.9,31.0,30.8,31.0,30.7,30.8,30.6,30.7,30.4,30.5,30.6,30.5,30.6,30.9,30.9,30.4,30.5,29.7,30.4,30.7,30.1,29.9,30.6,30.4,29.9,30.0,30.2,30.0,29.3,30.2,30.2,29.6,29.5,30.2,30.0,29.0,29.7,29.8,29.4,28.2],[30.8,31.0,30.9,30.8,30.8,30.8,30.7,30.5,30.5,29.8,29.8,29.1,27.9,28.3,25.9,27.2,26.7,24.3,24.6,23.4,22.1,22.0,20.6,20.9,20.7,20.0,20.3,20.9,21.6,21.9,22.8,23.1,24.5,25.1,26.0,26.2,25.8,25.8,24.6,24.2,23.2,21.8,21.3,19.2,17.8,15.0,14.0,11.8,8.7,7.5,6.4,4.2,3.8,3.2,3.0,3.1,2.9,2.2,2.1,1.9,1.8,1.2,0.8,1.1,1.7,2.0,2.2,2.3,3.2,4.2,4.3,3.5,5.8,7.7,8.9,9.1,10.0,11.5,12.4,11.4,12.2,15.4,16.6,17.8,19.3,21.6,22.8,23.9,24.5,26.0,25.8,27.3,27.5,28.0,26.9,26.7,26.1,26.3,25.4,26.3,27.0,27.6,28.1,28.5,28.8,29.1,29.0,29.4,29.3,29.1,28.5,28.7,28.5,27.8,29.0,27.4,29.5,28.1,30.1,29.6,30.6,30.6,30.5,30.0,30.6,29.9,30.7,30.4,30.8,30.2,30.7,30.3,30.5,29.9,30.5,30.0,30.5,30.2,30.7,30.8,30.8,30.9,30.9,31.0,31.1,31.1,31.3,31.4,31.4,31.3,31.5,31.3,31.3,31.4,31.3,31.3,31.3,31.2,31.2,31.2,31.2,31.1,31.0,31.1,31.1,31.1,30.8,31.0,30.8,31.0,30.7,30.8,30.5,30.6,30.2,30.3,30.5,30.4,30.5,30.9,30.9,30.4,30.4,29.6,30.4,30.5,30.0,29.7,30.5,30.3,29.8,29.8,30.4,30.0,29.5,30.1,30.4,29.4,29.7,30.2,30.1,29.1,29.9,30.2,29.4,28.8],[30.5,30.8,30.7,30.6,30.6,30.5,30.5,30.2,30.2,29.8,29.6,29.1,28.3,28.4,26.4,27.3,27.2,25.1,25.0,24.0,22.7,22.8,21.5,21.6,21.0,20.9,20.8,21.6,21.8,22.4,23.1,23.6,24.8,25.1,26.1,25.9,25.8,25.6,24.5,24.0,23.3,21.9,21.5,19.1,18.0,15.1,14.2,12.3,9.6,8.7,7.2,5.4,5.5,4.6,3.7,4.1,3.6,3.2,2.4,2.7,2.5,1.9,1.0,0.8,1.0,1.8,1.9,2.1,2.6,3.7,4.0,3.2,5.2,7.2,8.9,9.3,9.6,11.5,12.3,11.3,12.6,15.1,16.9,18.0,19.6,21.7,22.7,23.4,24.5,26.1,25.6,27.5,27.6,28.3,27.0,26.7,26.0,26.4,25.4,26.1,26.9,27.2,28.1,28.6,28.7,29.0,29.0,29.2,29.2,29.3,28.5,28.3,28.0,27.1,28.5,26.9,28.8,27.9,29.5,29.1,30.2,30.3,30.2,29.8,30.5,29.8,30.6,30.3,30.6,30.1,30.6,30.1,30.4,29.9,30.4,30.0,30.3,30.0,30.4,30.5,30.6,30.7,30.8,30.9,31.0,31.1,31.2,31.3,31.4,31.3,31.4,31.3,31.3,31.3,31.3,31.2,31.2,31.1,31.2,31.2,31.2,31.1,30.9,31.1,31.0,31.0,30.8,30.9,30.7,30.8,30.5,30.8,30.3,30.6,30.1,30.4,30.4,30.4,30.5,30.8,30.9,30.3,30.4,29.6,30.3,30.5,30.0,29.7,30.4,30.1,29.7,29.6,30.0,29.9,29.2,29.7,29.9,29.5,29.4,29.9,29.9,29.1,29.6,29.7,29.2,28.1],[30.7,31.0,30.9,30.9,30.9,30.8,30.7,30.5,30.6,30.2,30.0,29.5,28.9,29.1,27.3,28.1,28.0,25.9,25.6,25.0,23.4,23.3,21.8,22.0,21.6,21.5,21.7,22.1,22.4,22.7,23.7,23.8,24.9,25.5,26.5,26.2,26.2,26.0,25.0,24.7,23.9,23.0,22.3,20.6,19.0,16.4,15.1,13.2,10.5,10.1,8.2,6.3,5.7,5.3,4.7,4.5,3.8,3.7,3.1,2.9,3.1,2.6,1.7,1.0,0.8,1.1,1.5,1.6,2.1,3.0,3.5,2.6,4.5,6.7,8.3,9.0,9.8,11.6,12.8,11.7,13.1,15.8,17.3,18.3,20.3,22.2,23.2,23.5,24.8,26.5,26.0,27.9,27.9,28.6,27.3,26.9,26.3,26.6,25.5,26.7,27.6,28.0,28.5,29.2,29.1,29.3,29.2,29.5,29.4,29.5,28.6,28.8,28.5,27.4,29.0,27.5,29.2,28.2,29.8,29.3,30.3,30.4,30.2,29.9,30.5,29.9,30.6,30.4,30.8,30.1,30.7,30.4,30.7,30.0,30.4,30.1,30.5,30.2,30.5,30.7,30.7,30.8,30.9,31.0,31.1,31.2,31.3,31.4,31.4,31.4,31.5,31.4,31.4,31.3,31.3,31.3,31.3,31.2,31.3,31.2,31.3,31.2,31.1,31.1,31.1,31.1,30.8,31.0,30.7,30.9,30.4,30.8,30.6,30.6,30.5,30.5,30.7,30.6,30.6,31.0,31.0,30.5,30.6,29.8,30.5,30.7,30.3,30.0,30.6,30.2,29.9,29.8,30.2,30.0,29.4,29.8,30.3,29.5,29.3,30.3,30.1,29.0,29.6,29.9,29.5,28.5],[30.6,30.8,30.7,30.7,30.6,30.5,30.4,30.3,30.3,29.9,29.6,29.2,28.2,28.6,26.5,27.5,27.3,25.5,25.3,24.3,23.3,23.0,21.8,21.7,21.3,21.1,21.1,21.7,22.0,22.3,23.3,23.6,24.5,25.2,26.0,25.5,25.8,25.3,24.3,23.9,23.0,22.1,21.6,19.7,18.4,16.1,14.5,12.8,10.2,9.5,8.1,6.4,5.7,5.8,5.0,4.8,4.1,4.1,3.3,3.0,3.1,3.0,2.0,1.5,0.9,0.8,1.1,1.6,2.0,3.0,3.5,2.7,4.7,6.8,7.9,8.7,9.2,10.6,11.6,10.7,11.9,14.3,16.1,17.7,19.4,21.5,22.8,23.8,24.7,26.0,25.8,27.4,27.5,28.1,27.0,26.8,26.2,26.4,25.2,25.9,27.1,27.3,27.9,28.5,28.7,29.1,29.0,29.3,29.3,29.3,28.6,28.5,28.4,27.3,28.7,27.1,28.9,27.7,29.5,29.0,30.1,30.2,30.1,29.8,30.4,29.8,30.5,30.2,30.6,30.1,30.6,30.2,30.5,30.0,30.5,30.1,30.5,30.2,30.5,30.6,30.7,30.8,30.8,31.0,31.0,31.1,31.2,31.3,31.4,31.3,31.4,31.3,31.2,31.2,31.2,31.2,31.2,31.1,31.1,31.2,31.1,31.1,31.0,31.1,31.0,30.9,30.8,31.0,30.8,30.9,30.5,30.7,30.3,30.6,30.0,30.3,30.6,30.5,30.6,30.8,30.9,30.4,30.3,29.5,30.2,30.2,30.0,29.5,30.2,30.2,29.4,29.5,30.2,29.7,28.6,29.8,30.1,28.7,28.9,29.9,29.6,28.3,29.2,29.4,28.7,27.8],[30.6,30.9,30.9,30.8,30.8,30.8,30.7,30.5,30.5,30.1,29.9,29.4,28.4,29.0,26.7,28.0,27.8,25.8,25.8,24.5,23.4,23.3,21.8,22.1,21.6,21.6,21.7,22.2,22.7,22.9,24.0,24.1,25.3,25.7,26.6,26.2,26.1,25.6,24.5,23.9,23.2,22.4,21.7,20.2,18.7,17.1,15.4,12.9,10.2,9.8,7.9,6.2,6.0,5.9,4.6,4.9,4.7,4.2,3.7,3.6,3.7,3.3,2.0,1.8,1.5,1.0,0.8,1.3,1.7,2.6,3.1,2.2,4.7,7.0,8.7,8.7,9.7,11.2,12.0,11.2,12.4,14.8,16.6,17.9,19.4,21.4,23.0,23.7,24.5,26.3,25.7,27.5,27.5,28.3,27.1,26.8,25.9,26.3,25.1,26.0,27.0,27.3,28.0,28.6,28.8,29.1,29.2,29.4,29.4,29.3,28.9,28.8,28.3,27.5,28.8,27.4,29.1,27.8,29.9,29.3,30.4,30.3,30.3,29.9,30.5,29.8,30.6,30.3,30.7,30.1,30.6,30.3,30.5,29.9,30.5,30.0,30.4,30.3,30.6,30.7,30.7,30.8,30.8,30.9,31.0,31.0,31.2,31.3,31.4,31.3,31.4,31.3,31.2,31.2,31.2,31.2,31.2,31.1,31.2,31.2,31.1,31.0,31.0,31.0,31.0,30.9,30.8,30.9,30.8,31.0,30.7,30.9,30.5,30.7,30.3,30.5,30.6,30.5,30.5,30.7,30.8,30.2,30.1,29.4,30.1,30.3,29.8,29.5,30.3,30.1,29.4,29.6,29.8,29.8,28.8,29.7,29.7,29.1,28.9,29.9,29.8,28.6,29.5,29.7,28.9,27.8],[30.8,31.0,31.0,30.9,30.9,30.9,30.7,30.6,30.7,30.3,30.1,29.6,28.8,29.2,27.4,28.2,28.2,26.4,26.5,25.4,24.1,24.3,23.0,23.3,22.4,22.4,22.3,23.0,22.9,23.9,24.6,24.8,25.5,26.2,27.0,26.7,26.6,26.2,25.2,24.5,24.1,22.9,22.3,20.3,19.4,18.0,16.6,15.1,11.8,11.1,9.1,7.1,6.8,6.4,5.5,5.5,5.4,4.9,4.6,3.6,4.1,3.9,2.6,2.5,2.2,1.8,1.2,0.8,1.1,1.7,2.2,2.0,4.4,6.9,8.2,8.9,9.9,11.1,12.2,11.3,12.9,15.8,17.3,18.3,19.7,21.9,23.1,23.3,24.3,25.6,25.5,27.3,27.5,28.2,27.0,26.7,25.9,26.3,25.5,26.2,27.3,27.4,28.4,28.9,29.1,29.3,29.2,29.6,29.5,29.3,28.7,28.7,28.5,27.5,28.9,27.6,29.2,28.3,29.6,29.5,30.3,30.5,30.3,29.9,30.5,29.9,30.6,30.4,30.8,30.2,30.7,30.4,30.4,29.8,30.4,29.9,30.3,30.2,30.5,30.7,30.6,30.7,30.8,30.9,30.9,31.1,31.2,31.3,31.4,31.3,31.4,31.3,31.3,31.2,31.2,31.3,31.3,31.2,31.2,31.3,31.2,31.2,31.1,31.2,31.1,31.1,30.9,31.0,30.8,31.0,30.8,30.8,30.7,30.7,30.6,30.5,30.7,30.5,30.6,30.8,30.8,30.4,30.6,30.0,30.4,30.3,30.2,29.8,30.4,30.1,29.8,30.2,30.0,30.0,29.1,30.4,30.2,29.3,29.5,30.3,29.9,29.2,29.9,30.0,29.4,28.8],[31.0,31.1,31.1,31.1,31.1,31.1,30.9,30.8,30.8,30.5,30.3,30.0,29.0,29.7,27.5,28.8,28.7,26.8,27.1,25.9,24.5,24.7,23.3,23.6,22.8,23.0,23.1,23.3,24.0,24.0,25.1,25.0,26.5,26.3,27.3,27.4,27.2,27.1,25.8,25.5,24.8,23.6,23.1,21.2,19.9,18.2,17.3,15.5,12.9,13.2,10.2,9.1,8.9,9.2,7.1,7.0,6.9,6.5,5.7,4.8,5.4,5.4,3.6,3.6,3.2,3.6,2.4,1.2,0.8,1.2,2.0,2.1,3.8,6.2,7.7,7.8,9.0,10.6,12.0,10.6,12.5,15.5,16.9,18.5,19.5,21.8,22.8,23.6,25.1,26.4,26.2,27.8,28.1,28.6,27.6,27.7,26.8,27.5,26.5,27.5,27.9,28.2,28.7,29.2,29.3,29.7,29.5,29.7,29.7,29.7,28.9,29.2,29.0,28.3,29.4,28.1,29.5,28.4,29.8,29.6,30.4,30.4,30.3,30.0,30.6,30.1,30.7,30.5,30.8,30.4,30.7,30.5,30.7,30.0,30.6,30.2,30.6,30.4,30.7,30.7,30.8,30.9,30.9,31.1,31.0,31.2,31.3,31.4,31.4,31.4,31.5,31.3,31.3,31.3,31.3,31.3,31.3,31.2,31.2,31.3,31.2,31.1,31.1,31.1,31.1,31.0,30.9,31.0,30.8,30.8,30.4,30.8,30.4,30.7,30.2,30.4,30.6,30.5,30.6,30.9,30.9,30.6,30.6,29.9,30.6,30.7,30.3,30.0,30.7,30.5,29.9,29.8,30.3,30.1,29.4,30.0,30.3,29.7,29.7,30.4,30.3,29.3,30.0,30.1,29.6,28.7],[30.9,31.1,31.0,31.1,31.0,31.0,30.9,30.8,30.8,30.4,30.2,29.9,29.1,29.6,27.6,28.6,28.6,26.7,26.9,25.8,24.6,24.8,23.6,23.8,23.1,23.4,23.4,23.8,24.1,24.4,25.4,25.1,26.2,26.6,27.1,27.0,26.9,26.7,25.1,25.0,24.2,23.3,22.8,20.7,20.2,18.5,17.5,15.6,13.0,13.2,10.4,9.2,9.0,8.6,7.5,6.5,6.9,6.8,5.3,4.7,5.5,5.1,3.9,3.8,3.5,4.2,3.2,2.1,1.0,0.8,1.3,1.9,3.2,5.8,6.9,7.6,8.5,10.5,11.5,10.3,12.2,14.9,16.8,17.9,19.8,21.8,22.5,23.2,24.9,26.4,26.0,27.7,27.7,28.4,27.2,26.8,26.2,26.5,25.7,26.4,27.1,27.6,28.0,28.8,28.7,29.3,29.3,29.4,29.4,29.4,28.6,28.7,28.6,27.5,28.9,27.5,29.0,28.0,29.5,29.3,30.1,30.3,30.0,29.8,30.5,30.0,30.5,30.3,30.7,30.3,30.6,30.4,30.6,30.0,30.4,30.1,30.4,30.1,30.4,30.5,30.7,30.8,30.8,31.0,31.0,31.1,31.2,31.3,31.4,31.4,31.4,31.4,31.3,31.3,31.2,31.1,31.2,31.1,31.1,31.1,31.1,31.0,30.8,30.9,30.9,30.8,30.3,30.7,30.3,30.3,28.6,30.4,29.7,29.7,29.9,30.1,30.4,30.5,30.3,30.9,30.8,30.5,30.4,29.8,30.5,30.6,30.1,29.8,30.5,30.1,29.8,29.3,29.9,29.5,29.3,29.6,30.0,29.4,29.5,30.1,30.0,29.1,29.7,29.9,29.6,28.4],[30.7,30.9,30.9,31.0,30.9,30.9,30.8,30.6,30.6,30.3,30.1,29.7,29.1,29.3,27.5,28.0,28.1,26.8,26.8,25.3,24.7,24.1,22.9,23.2,23.0,23.0,22.9,23.1,23.5,23.5,24.5,24.5,25.6,26.0,26.4,26.4,26.3,26.1,24.8,24.4,23.6,22.8,21.9,20.4,19.7,18.5,17.9,15.7,13.4,12.8,10.5,9.3,9.1,8.6,7.8,6.4,7.2,7.8,5.3,4.7,6.1,6.0,4.1,4.3,3.9,3.9,3.7,2.6,1.5,1.1,0.8,1.3,2.6,5.5,6.6,7.0,8.3,10.0,10.4,9.8,11.6,14.4,15.8,17.5,19.1,20.8,21.6,23.4,24.4,26.1,25.7,27.3,27.4,28.1,27.1,26.6,26.0,26.5,25.9,26.4,27.2,27.6,28.1,28.8,28.6,29.3,29.1,29.3,29.3,29.2,28.6,28.5,28.6,27.7,28.7,27.6,28.9,28.2,29.4,29.5,30.1,30.3,30.2,29.9,30.4,29.9,30.6,30.4,30.6,30.3,30.5,30.3,30.5,29.9,30.4,30.0,30.4,30.1,30.4,30.6,30.6,30.7,30.7,30.8,30.9,31.0,31.2,31.3,31.4,31.2,31.4,31.2,31.2,31.2,31.2,31.2,31.1,31.1,31.1,31.1,31.0,31.0,30.9,31.0,30.9,30.9,30.8,30.9,30.7,30.8,30.6,30.7,30.3,30.6,30.2,30.4,30.5,30.5,30.5,30.7,30.7,30.4,30.4,29.7,30.3,30.4,30.0,29.6,30.2,29.8,29.5,29.5,29.4,29.5,29.0,29.5,29.4,29.2,29.2,29.7,29.8,29.1,29.8,29.5,29.2,27.9],[30.8,31.1,31.0,31.0,31.0,31.0,30.9,30.7,30.7,30.1,30.0,29.6,28.7,29.2,27.3,28.2,28.2,26.4,26.3,25.3,24.6,24.4,22.9,23.2,23.0,23.1,23.0,23.2,23.6,23.5,24.5,24.6,25.6,25.9,26.6,26.7,26.7,25.8,24.4,24.3,23.4,22.6,21.8,20.0,19.4,17.9,17.3,15.6,12.7,12.6,10.4,8.8,9.3,8.6,7.0,6.6,7.3,7.2,5.5,4.5,6.8,6.2,4.2,5.2,4.7,5.2,3.9,2.8,2.0,2.2,1.3,0.8,2.1,3.9,6.1,6.5,7.8,10.1,10.8,10.0,11.9,15.0,16.1,17.8,18.4,20.7,22.1,22.7,24.2,25.8,25.6,27.4,27.3,28.3,27.4,26.8,26.0,26.7,26.0,26.6,27.6,28.2,28.6,29.1,29.1,29.2,29.4,29.5,29.5,29.4,28.7,28.9,28.7,27.9,29.1,27.8,29.3,28.5,29.9,29.7,30.4,30.5,30.4,30.0,30.6,30.1,30.7,30.7,30.8,30.3,30.7,30.5,30.6,29.8,30.5,30.0,30.4,30.3,30.5,30.8,30.7,30.8,30.8,31.0,31.0,31.1,31.2,31.3,31.4,31.3,31.4,31.3,31.2,31.3,31.2,31.3,31.2,31.2,31.2,31.3,31.2,31.2,31.1,31.1,31.0,31.0,30.9,31.0,30.9,31.0,30.7,30.9,30.7,30.8,30.5,30.5,30.7,30.6,30.7,30.8,30.8,30.5,30.4,29.8,30.2,30.4,30.0,29.6,30.4,30.2,29.6,29.7,30.0,30.0,29.1,29.8,30.1,29.5,29.4,30.3,30.0,29.3,29.9,30.2,29.5,28.6],[31.1,31.1,31.1,31.1,31.2,31.1,31.0,30.9,30.9,30.5,30.4,30.2,29.4,30.0,28.4,29.4,29.2,28.1,28.2,27.1,26.3,26.6,25.2,25.8,25.2,25.8,25.9,25.5,26.5,25.7,27.1,26.6,27.8,27.7,28.0,28.4,28.1,27.7,26.3,26.5,25.5,25.3,24.1,23.1,22.4,21.0,20.4,19.1,16.7,17.1,13.9,14.9,15.1,15.3,12.0,9.9,12.6,12.7,9.3,7.2,10.7,9.0,6.7,8.7,9.4,9.9,7.3,6.2,5.1,5.5,3.4,1.8,0.8,2.1,4.1,5.9,7.7,10.0,11.6,10.2,12.0,15.2,16.7,18.5,19.8,22.0,22.6,23.5,24.9,26.5,26.0,27.6,27.8,28.5,27.3,27.0,26.7,26.8,26.4,27.0,27.7,27.9,28.5,29.2,28.9,29.4,29.3,29.5,29.4,29.5,28.6,28.6,28.5,27.7,28.9,28.0,29.0,28.4,29.5,29.6,30.2,30.4,30.2,30.0,30.4,29.9,30.5,30.5,30.6,30.2,30.6,30.5,30.6,29.9,30.5,30.1,30.5,30.3,30.6,30.7,30.8,30.8,30.8,31.0,31.0,31.2,31.2,31.3,31.4,31.4,31.4,31.3,31.3,31.3,31.3,31.3,31.2,31.2,31.2,31.3,31.2,31.2,31.1,31.2,31.2,31.1,31.0,31.0,30.9,31.0,30.9,31.0,30.8,30.9,30.5,30.8,30.7,30.7,30.6,30.9,30.8,30.6,30.6,30.0,30.6,30.6,30.2,29.7,30.4,30.1,29.8,29.5,29.7,29.7,29.6,30.1,29.9,29.4,29.8,30.3,30.3,29.8,30.3,30.4,30.0,29.4],[31.2,31.2,31.2,31.2,31.2,31.1,31.0,30.9,30.9,30.6,30.4,30.2,29.7,30.0,28.7,29.7,29.5,28.5,28.5,27.6,27.1,27.1,25.4,26.4,26.1,26.6,26.9,26.0,27.4,26.3,27.7,27.4,28.5,28.2,28.4,29.0,28.7,28.3,27.0,27.4,25.9,26.0,25.2,24.3,24.2,23.0,22.8,20.7,19.8,19.5,16.3,18.2,16.7,19.4,16.9,12.5,15.0,17.4,13.5,9.8,16.0,14.1,10.0,13.2,12.8,13.2,11.0,7.9,7.5,8.8,8.1,5.0,2.3,0.8,2.2,3.8,6.3,8.1,9.5,8.7,11.8,15.0,16.9,18.8,21.1,22.6,23.0,23.7,24.9,26.5,25.9,27.6,27.5,28.4,27.6,27.1,26.8,27.2,26.8,27.4,28.1,28.5,28.8,29.4,29.1,29.5,29.4,29.5,29.5,29.6,28.9,28.8,28.8,28.1,29.2,28.5,29.3,28.9,29.7,29.8,30.3,30.4,30.3,30.1,30.5,30.1,30.6,30.7,30.7,30.3,30.7,30.4,30.7,30.1,30.6,30.2,30.6,30.5,30.7,30.8,30.8,30.8,30.9,31.1,31.1,31.3,31.3,31.4,31.5,31.4,31.4,31.4,31.4,31.4,31.3,31.3,31.3,31.2,31.3,31.4,31.3,31.3,31.3,31.3,31.3,31.3,31.1,31.2,31.1,31.2,31.2,31.2,31.1,31.2,31.0,31.0,31.0,30.9,30.8,31.0,31.0,30.8,30.6,30.2,30.7,30.7,30.4,29.9,30.8,30.4,30.0,30.2,29.9,30.0,30.1,30.3,30.2,29.8,30.1,30.7,30.5,30.0,30.6,30.5,30.2,30.0],[31.2,31.2,31.2,31.2,31.2,31.2,31.0,30.9,30.9,30.6,30.5,30.3,29.8,30.2,28.9,29.9,29.6,28.8,28.9,28.0,27.2,27.8,26.1,27.2,26.5,27.2,27.7,26.8,28.1,26.7,28.4,27.5,28.9,28.4,28.5,29.1,28.9,28.4,27.2,27.5,26.0,26.3,25.4,24.2,24.4,22.5,22.6,21.1,19.9,19.8,15.8,18.1,17.3,19.5,16.9,12.6,15.9,18.3,14.4,11.2,16.6,16.5,12.5,16.5,14.9,15.8,14.3,10.5,10.1,8.8,8.3,7.8,4.0,1.7,0.8,2.7,5.7,7.0,8.8,8.4,10.5,13.5,14.3,16.5,19.2,21.1,22.2,23.3,24.8,26.0,25.6,27.5,27.4,28.5,27.5,27.1,26.7,27.1,27.0,27.4,28.1,28.6,28.9,29.4,29.1,29.5,29.5,29.4,29.3,29.6,29.0,28.9,29.1,28.4,29.1,28.8,29.2,29.0,29.7,30.0,30.3,30.4,30.3,30.1,30.6,30.2,30.7,30.8,30.8,30.6,30.8,30.5,30.8,30.0,30.7,30.2,30.7,30.6,30.7,30.8,30.9,30.9,30.9,31.1,31.1,31.2,31.3,31.4,31.5,31.4,31.5,31.4,31.4,31.4,31.3,31.3,31.3,31.2,31.2,31.3,31.2,31.3,31.2,31.3,31.2,31.1,31.0,31.0,31.0,31.1,31.0,31.1,31.0,31.0,30.8,31.0,31.0,30.9,30.8,31.0,30.9,30.8,30.5,30.2,30.7,30.6,30.3,30.0,30.6,30.3,30.1,30.2,29.7,29.9,30.1,30.5,30.1,29.7,30.2,30.6,30.5,30.2,30.6,30.5,30.3,30.0],[31.2,31.2,31.2,31.2,31.2,31.2,31.1,30.9,30.9,30.6,30.5,30.2,29.8,30.2,28.9,29.6,29.4,28.5,28.4,27.4,26.9,27.0,25.2,26.3,25.7,26.5,26.9,26.1,27.3,26.1,27.6,27.1,28.4,28.0,28.3,28.7,28.7,28.1,26.7,27.4,25.4,25.6,24.6,23.2,23.6,21.6,21.5,19.3,18.2,18.0,15.2,16.9,16.0,19.3,16.6,13.1,15.3,18.2,14.7,12.5,17.4,16.8,15.3,17.1,15.9,16.7,15.4,12.0,12.6,11.2,10.3,9.1,7.2,3.5,2.0,0.8,2.7,4.4,6.1,5.9,8.8,11.8,12.1,14.6,16.6,19.4,20.8,22.3,24.0,25.4,25.4,26.8,27.1,28.1,27.1,26.6,26.0,26.9,26.4,27.2,28.1,28.7,28.8,29.5,29.1,29.4,29.4,29.4,29.3,29.7,29.0,29.0,29.1,28.3,29.1,28.5,29.2,28.8,29.8,29.9,30.4,30.5,30.3,30.0,30.6,30.0,30.7,30.5,30.8,30.3,30.7,30.5,30.7,29.9,30.6,30.0,30.6,30.4,30.7,30.8,30.9,31.0,31.0,31.2,31.2,31.3,31.3,31.4,31.5,31.4,31.5,31.4,31.4,31.4,31.3,31.3,31.2,31.2,31.2,31.4,31.3,31.4,31.3,31.4,31.3,31.3,31.1,31.1,31.1,31.2,31.2,31.2,31.1,31.2,30.9,31.0,31.1,30.9,30.9,31.0,31.0,30.8,30.6,30.3,30.7,30.7,30.5,30.0,30.7,30.6,30.2,30.3,30.2,30.3,30.1,30.6,30.4,30.0,30.4,30.8,30.6,30.2,30.7,30.5,30.4,29.9],[31.1,31.1,31.2,31.1,31.1,31.0,30.9,30.7,30.8,30.4,30.1,30.0,29.4,29.9,28.1,29.4,29.0,27.9,27.8,26.8,25.6,26.3,23.9,25.5,24.3,25.6,25.9,25.2,26.5,25.2,26.5,26.3,27.6,27.5,27.7,28.4,28.3,27.9,26.6,27.0,25.1,25.0,24.0,22.2,22.5,20.6,20.5,18.0,17.6,16.9,14.6,16.2,15.1,18.4,15.9,13.0,16.5,18.6,15.1,13.4,18.9,18.2,16.7,19.7,18.3,18.9,17.8,14.5,13.9,12.5,11.4,10.0,8.4,6.8,5.1,2.6,0.8,2.0,3.8,4.5,6.5,9.7,10.3,12.6,15.1,17.2,19.0,20.7,22.8,23.9,24.3,26.1,26.2,27.3,26.6,26.2,25.8,26.8,26.2,27.1,28.0,28.4,28.5,29.1,28.9,29.0,29.2,28.9,28.8,29.2,28.5,28.4,28.6,27.7,28.9,28.0,29.1,28.6,29.7,29.7,30.3,30.2,30.1,29.9,30.5,30.1,30.7,30.5,30.7,30.3,30.7,30.4,30.7,29.9,30.6,30.0,30.5,30.4,30.7,30.7,30.8,30.8,30.9,31.2,31.1,31.3,31.3,31.4,31.5,31.4,31.5,31.4,31.4,31.4,31.3,31.4,31.3,31.2,31.3,31.4,31.3,31.3,31.3,31.4,31.3,31.3,31.1,31.2,31.2,31.3,31.2,31.3,31.2,31.2,31.0,31.0,31.1,30.9,30.9,31.0,31.0,30.9,30.7,30.3,30.7,30.9,30.5,30.2,30.8,30.7,30.4,30.5,30.6,30.4,30.4,30.7,30.6,30.0,30.6,30.9,30.7,30.4,30.9,30.7,30.5,30.4],[31.2,31.2,31.2,31.2,31.1,31.1,31.0,30.8,30.8,30.5,30.4,30.1,29.8,30.0,28.8,29.3,29.1,28.5,28.0,26.8,26.1,26.2,23.9,25.3,24.5,25.4,25.8,25.1,26.5,25.2,26.4,26.2,27.5,27.3,27.6,28.1,28.0,27.8,26.5,27.1,25.4,24.9,24.2,23.0,22.8,20.2,20.2,17.9,17.0,17.2,13.3,16.2,14.2,18.2,15.5,12.5,15.6,17.9,15.2,13.3,18.7,18.2,17.9,20.4,19.5,20.2,18.5,15.2,15.5,13.5,11.9,10.9,8.8,6.6,5.8,3.9,2.0,0.8,2.3,2.8,4.9,8.2,9.5,10.9,13.3,16.7,17.4,18.8,20.4,22.4,22.7,24.5,24.6,26.2,25.1,25.2,24.9,26.4,25.2,27.0,27.3,28.2,28.1,28.7,28.5,28.8,28.7,28.5,28.4,28.7,28.1,28.2,28.4,27.7,28.8,28.0,29.1,28.5,29.8,29.7,30.3,30.3,30.2,30.0,30.5,30.1,30.7,30.6,30.7,30.3,30.6,30.4,30.5,29.8,30.5,29.9,30.4,30.4,30.6,30.8,30.8,30.8,30.9,31.1,31.1,31.2,31.2,31.3,31.4,31.3,31.4,31.3,31.3,31.4,31.2,31.3,31.3,31.2,31.3,31.3,31.3,31.3,31.2,31.3,31.3,31.3,31.1,31.2,31.1,31.3,31.2,31.2,31.1,31.1,30.9,31.0,31.0,30.9,30.9,31.0,31.0,30.9,30.7,30.4,30.8,30.8,30.6,30.3,30.8,30.7,30.5,30.6,30.6,30.4,30.5,30.8,30.7,30.4,30.8,30.9,30.8,30.5,30.8,30.8,30.7,30.5],[31.2,31.2,31.2,31.1,31.2,31.0,30.9,30.7,30.8,30.4,30.3,29.9,29.6,29.8,28.4,29.2,29.1,28.2,28.0,26.8,25.7,26.2,23.9,25.4,24.5,25.4,25.9,25.1,26.6,25.4,26.6,26.3,27.8,27.6,28.1,28.5,28.4,28.3,27.2,27.7,25.6,25.5,24.4,23.4,22.8,20.2,20.6,17.5,16.9,16.4,14.0,16.3,13.6,18.1,15.4,12.8,15.8,17.9,16.7,14.3,18.7,19.2,17.8,21.0,19.8,20.7,19.6,16.5,16.7,15.4,14.4,11.4,10.9,7.7,7.4,5.9,3.5,1.8,0.8,2.1,3.5,6.9,7.7,10.5,12.0,16.4,16.6,18.8,20.7,21.8,22.8,24.2,25.1,26.4,24.9,25.2,24.9,26.3,25.2,27.3,27.5,28.1,28.3,28.9,28.6,28.8,28.7,28.6,28.6,28.7,28.2,28.2,28.5,27.4,28.8,27.8,29.0,28.3,29.6,29.5,30.1,30.2,30.0,29.8,30.4,29.9,30.6,30.4,30.7,30.1,30.6,30.1,30.5,29.8,30.5,29.9,30.4,30.4,30.6,30.8,30.8,30.8,30.9,31.1,31.1,31.2,31.3,31.3,31.4,31.4,31.5,31.3,31.3,31.4,31.2,31.3,31.3,31.2,31.3,31.3,31.3,31.3,31.3,31.4,31.3,31.3,31.1,31.2,31.2,31.3,31.2,31.3,31.2,31.2,31.0,31.1,31.1,31.0,30.9,31.1,31.0,30.9,30.8,30.6,30.8,30.9,30.6,30.4,30.9,30.8,30.6,30.7,30.7,30.6,30.6,30.8,30.7,30.4,30.8,31.0,30.9,30.7,30.9,30.8,30.8,30.6],[31.2,31.2,31.2,31.1,31.1,31.0,30.9,30.8,30.8,30.4,30.3,29.9,29.6,29.8,28.5,29.3,29.0,28.2,28.0,26.9,26.2,26.3,24.2,25.6,25.1,26.0,26.4,25.5,27.1,25.7,27.0,26.9,28.1,27.9,28.1,28.9,28.8,28.4,27.3,27.7,25.8,25.5,24.9,23.8,23.5,21.3,21.4,18.7,18.4,17.2,14.5,16.2,13.5,18.1,16.9,13.6,15.0,18.0,17.4,15.0,18.7,19.8,18.9,21.7,20.2,21.6,20.1,17.1,16.8,15.8,14.6,13.0,11.7,9.2,10.0,8.2,5.4,3.6,2.0,0.8,2.3,4.4,7.0,11.1,11.9,13.9,17.6,20.0,20.9,22.0,23.3,24.4,25.4,26.4,24.9,25.2,24.3,25.8,24.8,27.0,27.6,28.1,28.3,28.9,28.8,29.0,28.6,28.8,28.7,28.9,28.2,28.3,28.3,27.4,28.4,27.5,28.5,28.0,29.2,29.3,29.8,30.0,29.8,29.8,30.3,29.9,30.5,30.4,30.6,30.2,30.5,30.1,30.3,29.8,30.3,29.8,30.3,30.3,30.3,30.6,30.7,30.7,30.8,31.0,31.0,31.2,31.2,31.3,31.4,31.3,31.4,31.3,31.3,31.3,31.2,31.2,31.2,31.1,31.2,31.3,31.3,31.2,31.2,31.3,31.3,31.2,31.1,31.1,31.1,31.2,31.1,31.2,31.1,31.0,31.0,31.0,31.1,31.0,31.0,31.1,31.0,31.0,30.8,30.7,30.9,30.9,30.6,30.6,31.1,30.9,30.7,30.8,30.7,30.5,30.8,30.8,30.8,30.4,30.9,31.0,30.9,30.8,31.0,30.9,30.8,30.6],[31.2,31.2,31.2,31.1,31.2,31.1,31.0,30.8,30.9,30.5,30.4,30.2,29.8,29.9,28.9,29.5,29.2,28.6,28.2,26.9,26.6,26.5,24.1,25.7,25.4,25.7,26.6,25.3,27.2,25.7,27.2,27.0,28.1,28.2,28.3,28.7,28.8,28.5,27.1,27.8,25.9,25.9,24.5,23.6,22.8,20.3,21.4,17.7,18.0,16.8,14.8,17.4,15.4,20.2,18.3,15.6,17.9,20.4,18.8,17.2,21.3,22.0,21.2,23.1,22.8,23.0,21.7,19.7,18.3,17.5,15.4,14.7,13.4,10.8,11.0,9.7,8.2,7.3,5.2,2.4,0.8,2.9,4.4,7.3,9.0,11.5,15.1,16.4,18.1,19.8,21.6,23.0,23.6,25.1,24.5,24.7,24.4,25.7,25.4,26.7,27.2,28.1,28.3,28.4,28.5,29.1,28.7,28.7,28.8,28.8,28.5,28.4,28.4,27.9,28.5,28.0,28.8,28.3,29.4,29.4,29.9,30.0,30.0,29.7,30.3,29.9,30.5,30.4,30.6,30.3,30.6,30.1,30.4,29.7,30.3,29.7,30.3,30.2,30.5,30.6,30.7,30.7,30.7,31.0,30.9,31.1,31.1,31.3,31.4,31.3,31.4,31.3,31.3,31.3,31.2,31.3,31.2,31.1,31.2,31.3,31.2,31.2,31.2,31.3,31.2,31.1,31.1,31.2,31.1,31.2,31.2,31.2,31.1,31.0,30.9,30.9,31.0,30.9,31.0,31.0,30.9,31.0,30.6,30.6,30.9,30.9,30.6,30.6,31.0,30.9,30.6,30.9,30.8,30.7,30.7,30.9,30.7,30.5,30.9,31.0,30.7,30.6,30.9,30.7,30.7,30.7],[31.3,31.3,31.3,31.2,31.3,31.1,31.1,30.9,30.9,30.6,30.5,30.3,30.0,30.2,29.4,29.9,29.7,28.8,28.7,28.0,27.1,27.7,25.4,27.0,26.8,27.0,27.7,26.7,28.4,27.0,28.6,28.3,29.5,29.2,29.4,29.8,29.7,29.6,28.7,28.8,27.7,27.6,27.0,25.3,25.7,22.2,23.9,20.3,21.0,19.8,17.8,20.7,19.1,22.9,20.4,18.6,21.0,22.3,20.6,20.2,23.4,24.2,22.7,25.2,24.4,25.1,24.6,21.6,21.5,20.0,18.6,18.1,16.4,13.7,12.4,11.1,8.8,8.6,8.7,4.7,2.5,0.8,2.5,4.1,7.6,10.1,11.5,13.7,16.4,19.0,19.7,22.3,23.2,24.7,23.5,23.7,23.5,25.3,24.5,26.9,27.1,28.1,28.4,28.9,28.7,28.8,28.5,28.7,28.7,28.8,28.1,28.2,28.2,27.2,28.4,27.2,28.6,27.8,29.0,29.1,29.6,29.8,29.8,29.7,30.1,30.0,30.5,30.4,30.7,30.3,30.6,29.8,30.2,29.8,30.1,29.6,30.1,30.1,30.4,30.5,30.7,30.7,30.7,31.0,30.8,31.1,31.1,31.2,31.3,31.3,31.4,31.2,31.3,31.3,31.2,31.3,31.2,31.1,31.3,31.3,31.3,31.3,31.2,31.2,31.3,31.2,31.0,31.1,31.1,31.2,31.2,31.2,31.1,31.1,31.0,31.0,31.1,30.9,30.9,31.0,30.9,30.8,30.5,30.5,30.8,30.9,30.5,30.7,31.0,30.9,30.6,30.9,30.9,30.8,30.7,30.9,31.0,30.5,30.8,31.0,30.9,30.7,31.0,30.9,30.9,30.8],[31.2,31.3,31.2,31.2,31.2,31.1,31.1,30.9,30.9,30.6,30.5,30.4,30.1,30.3,29.4,29.8,29.6,29.0,28.8,27.8,27.1,27.3,25.2,26.3,26.3,26.1,27.1,25.8,27.6,25.9,27.7,27.4,28.3,28.7,28.6,29.0,29.3,29.1,28.2,28.4,26.9,27.0,26.0,24.8,24.5,21.4,22.6,18.8,19.6,17.9,17.0,19.5,19.0,23.5,21.5,19.1,22.0,23.5,22.3,22.3,24.8,25.6,24.1,25.7,25.4,25.0,24.9,23.8,22.4,21.8,19.8,19.9,17.9,15.7,13.8,12.1,10.2,9.8,9.9,8.3,5.1,2.4,0.8,2.2,4.5,7.5,9.4,11.1,13.7,17.0,18.3,21.6,21.9,24.0,22.4,23.0,22.9,24.7,24.1,26.5,26.6,27.9,28.2,28.6,28.5,28.8,28.4,28.5,28.4,28.5,28.0,28.0,28.1,27.5,28.4,27.7,28.5,28.3,29.1,29.4,29.6,29.8,29.8,29.9,30.0,30.0,30.4,30.4,30.6,30.4,30.4,30.0,30.3,29.6,30.1,29.6,30.1,30.1,30.3,30.4,30.6,30.6,30.6,30.9,30.8,31.0,31.0,31.1,31.2,31.2,31.3,31.2,31.2,31.2,31.2,31.2,31.2,31.1,31.2,31.3,31.2,31.2,31.2,31.3,31.2,31.2,31.1,31.2,31.1,31.2,31.2,31.2,31.1,31.1,30.9,30.9,31.0,30.9,30.8,31.0,30.8,30.8,30.5,30.6,30.8,30.9,30.6,30.6,31.0,31.0,30.7,30.9,31.0,30.8,30.8,30.9,30.9,30.7,30.9,31.1,30.9,30.9,31.1,30.9,31.0,30.9],[31.3,31.3,31.3,31.3,31.3,31.2,31.1,31.0,31.0,30.8,30.6,30.5,30.3,30.4,29.7,30.2,29.9,29.3,29.2,28.4,27.9,28.2,26.2,27.7,27.6,27.2,28.3,27.1,28.4,27.0,28.6,28.3,28.8,29.1,29.0,29.6,29.6,29.4,28.5,28.7,27.5,27.7,26.9,25.3,25.8,22.5,24.6,20.8,22.5,21.3,20.1,22.6,22.2,24.7,23.9,22.7,24.1,24.9,24.3,23.9,25.6,27.1,25.2,27.0,26.8,26.2,26.7,24.6,24.1,22.9,21.4,22.3,19.7,18.3,16.0,16.2,13.0,12.9,12.3,10.2,9.3,5.2,2.4,0.8,2.4,4.4,6.7,8.2,10.9,15.1,14.4,19.0,19.0,21.8,20.5,20.9,21.7,23.0,22.7,25.0,25.7,26.9,27.4,28.1,27.7,28.3,27.9,27.9,27.9,28.0,27.3,27.4,27.5,26.4,27.6,26.5,27.9,27.2,28.6,29.1,29.4,29.5,29.6,29.5,29.8,29.7,30.2,30.3,30.4,30.3,30.4,30.1,30.2,29.7,30.0,29.6,30.0,29.9,30.2,30.3,30.6,30.6,30.6,30.9,30.8,31.0,31.0,31.1,31.2,31.1,31.3,31.3,31.1,31.2,31.2,31.2,31.2,31.1,31.2,31.2,31.2,31.2,31.3,31.2,31.2,31.2,31.1,31.2,31.1,31.2,31.2,31.2,31.1,31.1,30.9,30.8,31.0,30.7,30.8,30.9,30.7,30.9,30.5,30.5,31.0,31.0,30.5,30.6,31.0,30.9,30.8,31.1,30.9,30.9,30.8,31.0,31.0,30.8,31.0,31.2,31.1,31.0,31.1,31.1,31.1,31.0],[31.3,31.3,31.3,31.2,31.3,31.1,31.1,30.9,30.9,30.6,30.5,30.4,30.1,30.3,29.7,30.0,29.7,29.2,28.9,28.2,27.4,27.8,25.9,26.8,27.0,26.4,27.7,26.1,27.7,26.2,28.1,27.8,28.8,28.9,28.7,29.4,29.4,29.5,28.6,28.8,27.8,27.9,27.1,25.9,25.6,22.6,23.9,20.9,21.8,20.4,20.4,22.5,22.0,25.0,24.1,22.6,24.5,25.5,25.2,24.7,26.4,27.3,26.8,27.7,27.4,27.1,27.0,25.8,24.4,24.2,22.6,23.1,20.4,18.6,17.4,17.4,13.9,13.4,13.0,12.5,10.2,7.9,4.3,2.5,0.8,2.9,4.5,7.3,9.0,10.5,11.4,16.4,16.4,19.8,17.9,19.3,19.9,23.0,22.5,25.4,25.3,27.1,27.3,27.9,27.4,27.9,27.7,27.7,27.8,27.4,26.7,26.8,27.0,25.7,27.5,25.9,28.0,27.8,28.7,29.2,29.3,29.6,29.8,29.6,29.8,30.0,30.3,30.3,30.5,30.3,30.4,30.1,30.1,29.5,30.1,29.5,30.0,30.0,30.2,30.2,30.4,30.5,30.4,30.8,30.7,30.9,30.9,31.1,31.1,31.1,31.2,31.1,31.2,31.2,31.1,31.2,31.1,31.0,31.1,31.2,31.2,31.2,31.1,31.2,31.1,31.1,30.9,31.0,30.9,31.1,31.1,31.1,31.0,30.9,30.8,30.7,30.9,30.8,30.8,30.9,30.8,30.8,30.4,30.4,30.8,30.8,30.5,30.6,31.0,30.9,30.8,30.9,30.9,31.0,30.8,31.0,31.0,31.0,31.0,31.1,31.0,31.0,31.1,31.0,31.1,30.9],[31.3,31.3,31.3,31.3,31.3,31.2,31.1,31.0,31.1,30.9,30.6,30.7,30.4,30.6,30.1,30.5,30.1,29.6,29.5,29.2,28.6,29.0,27.5,28.4,28.6,28.1,28.9,27.6,28.9,27.5,29.0,28.9,29.4,29.4,29.1,29.5,29.4,29.6,28.7,28.9,27.8,28.0,27.6,26.6,26.9,24.2,25.8,23.1,24.4,23.6,23.3,24.8,24.9,26.8,26.1,24.6,26.5,27.1,26.3,26.4,27.8,28.2,27.3,28.4,27.9,28.3,27.9,26.9,25.9,25.3,24.4,24.9,22.5,21.2,18.8,19.7,17.3,16.5,16.5,15.4,12.2,9.7,7.7,4.4,2.3,0.8,2.8,4.6,6.3,8.7,9.3,12.4,14.9,18.2,17.6,19.4,18.5,21.6,21.6,24.5,24.1,26.4,26.4,27.3,26.5,27.2,26.6,26.8,26.9,27.1,25.6,26.1,26.4,25.1,27.3,25.6,27.7,27.5,28.4,28.8,29.1,29.3,29.5,29.4,29.9,29.7,30.3,30.3,30.5,30.3,30.3,30.0,30.0,29.7,30.0,29.6,30.0,29.6,30.0,30.1,30.2,30.3,30.3,30.6,30.5,30.8,30.7,30.9,31.1,31.1,31.2,31.1,31.1,31.2,31.0,31.1,31.1,30.9,31.1,31.2,31.2,31.1,31.1,31.2,31.2,31.2,30.9,31.0,30.9,31.1,31.1,31.1,31.1,31.0,30.9,30.7,30.8,30.7,30.6,30.8,30.7,30.5,30.2,30.3,30.5,30.8,30.3,30.5,31.0,30.8,30.6,30.8,31.0,30.7,30.7,30.8,31.0,30.8,30.9,31.1,31.0,31.0,31.1,31.0,31.1,31.1],[31.3,31.3,31.3,31.2,31.2,31.1,31.0,30.8,30.9,30.7,30.4,30.5,30.1,30.4,29.7,30.2,29.8,29.4,29.1,28.7,28.2,28.5,27.2,27.8,28.1,27.6,28.5,27.3,28.5,27.4,28.8,28.8,29.2,29.4,29.0,29.6,29.3,29.6,29.0,29.0,27.7,28.0,27.7,27.0,26.7,25.0,25.7,23.7,24.7,23.8,23.1,25.7,25.4,26.4,26.7,25.1,26.2,26.9,26.8,26.4,27.7,28.8,27.6,29.1,28.5,28.7,28.6,27.4,26.6,26.0,24.7,25.5,22.2,22.1,20.8,19.9,18.7,18.1,16.9,16.0,15.6,12.1,10.4,7.1,4.5,2.3,0.8,2.4,4.1,6.7,7.7,9.8,12.1,14.8,14.5,16.8,17.0,20.2,20.8,23.2,23.3,26.0,26.0,26.9,25.9,26.9,26.3,26.4,26.6,26.4,25.2,25.7,25.8,24.6,27.0,24.8,27.1,27.3,28.1,28.8,28.9,29.2,29.2,29.4,29.7,29.7,30.2,30.2,30.4,30.1,30.1,29.8,29.8,29.3,29.7,29.3,29.7,29.5,29.8,29.8,30.2,30.3,30.3,30.5,30.4,30.7,30.7,30.8,31.0,31.0,31.1,31.0,31.0,31.0,30.9,31.1,31.0,30.7,31.1,31.0,31.1,31.1,31.1,31.1,31.1,31.1,30.8,30.9,30.8,31.0,30.9,31.0,30.9,30.9,30.8,30.6,30.8,30.5,30.5,30.8,30.6,30.5,30.1,30.1,30.6,30.7,30.3,30.5,30.9,30.8,30.6,30.7,30.7,30.8,30.8,30.8,30.9,30.8,31.0,31.1,31.0,31.0,31.1,31.0,31.1,31.1],[31.3,31.3,31.4,31.3,31.4,31.3,31.3,31.1,31.2,31.0,30.8,30.8,30.6,30.7,30.3,30.6,30.3,30.0,29.8,29.4,29.0,29.2,28.4,28.8,28.9,28.3,29.0,27.8,28.9,27.6,29.0,28.7,29.0,29.4,29.0,29.4,29.3,29.3,28.7,28.6,27.8,28.1,27.8,26.6,27.2,24.3,25.8,23.7,25.4,24.7,25.0,26.8,26.4,27.7,28.0,26.4,27.3,28.0,28.4,27.3,28.7,29.4,28.6,29.6,29.2,29.4,29.3,27.9,28.1,27.1,26.7,26.5,25.2,23.7,22.8,22.7,21.1,20.3,20.3,19.3,15.4,15.6,10.7,8.8,7.6,4.3,2.1,0.8,2.3,4.2,5.8,7.5,9.0,11.9,14.0,15.7,16.7,19.9,20.5,23.1,23.2,25.9,25.9,26.8,25.5,26.4,26.1,25.9,26.6,26.6,25.7,26.3,26.5,25.0,27.5,25.9,27.6,27.4,28.6,28.9,29.4,29.5,29.5,29.4,29.9,29.7,30.4,30.5,30.6,30.5,30.4,30.2,30.0,29.5,29.9,29.5,29.9,29.8,30.0,30.1,30.3,30.4,30.4,30.8,30.6,30.9,30.8,31.0,31.1,31.2,31.3,31.3,31.2,31.2,31.2,31.2,31.2,31.0,31.3,31.2,31.3,31.2,31.2,31.3,31.3,31.2,31.0,31.1,31.0,31.1,31.1,31.1,31.0,31.0,30.8,30.7,30.8,30.5,30.6,30.9,30.7,30.6,30.1,30.2,30.7,30.9,30.4,30.6,31.0,30.9,30.7,30.9,30.8,30.8,30.8,30.9,30.9,30.9,31.0,31.2,31.1,31.1,31.1,31.1,31.2,31.1],[31.4,31.4,31.3,31.3,31.3,31.3,31.2,31.1,31.1,30.9,30.7,30.8,30.4,30.7,30.2,30.6,30.3,29.8,29.8,29.5,28.7,29.2,28.5,28.8,29.0,28.3,29.3,28.2,29.3,28.2,29.4,29.2,29.6,29.7,29.3,29.8,29.5,29.7,28.9,29.2,28.1,28.6,28.3,27.3,27.8,25.6,27.0,24.5,25.8,25.2,25.1,27.4,26.4,28.0,28.0,26.0,27.5,28.5,28.3,27.7,28.8,29.6,29.1,29.8,29.3,29.7,29.6,28.3,27.9,27.3,26.7,27.0,25.5,23.6,22.8,23.5,21.9,21.1,20.7,21.1,16.3,15.6,12.5,9.2,9.6,6.5,3.7,1.9,0.8,1.8,3.4,4.5,7.1,9.2,10.3,13.2,13.5,17.3,19.0,20.9,21.2,24.1,24.6,25.8,23.8,25.3,24.9,24.8,25.6,25.8,24.6,25.5,25.4,24.8,26.6,25.1,27.3,27.1,28.2,29.1,29.2,29.4,29.5,29.5,30.1,30.2,30.5,30.7,30.7,30.6,30.4,30.3,30.0,29.6,29.8,29.6,29.9,29.8,30.0,29.8,30.4,30.4,30.4,30.8,30.4,30.9,30.8,30.9,31.0,31.1,31.2,31.2,31.1,31.1,31.0,31.1,31.1,30.8,31.2,31.2,31.2,31.2,31.1,31.2,31.2,31.2,30.9,31.0,30.9,31.1,31.0,31.1,31.0,30.9,30.9,30.7,30.9,30.4,30.5,30.8,30.6,30.4,30.1,29.9,30.6,30.8,30.3,30.5,30.9,30.8,30.6,30.7,30.7,30.7,30.9,30.9,30.9,30.9,31.0,31.1,31.1,31.1,31.2,31.2,31.3,31.2],[31.3,31.3,31.3,31.3,31.3,31.3,31.3,31.1,31.1,30.9,30.7,30.8,30.4,30.8,30.2,30.7,30.4,29.9,29.7,29.6,28.8,29.4,28.8,28.8,28.8,28.1,28.9,28.0,28.8,27.8,28.9,28.7,29.1,29.1,28.8,29.4,29.1,29.3,28.6,28.4,27.9,28.1,28.2,27.2,27.7,26.1,26.9,25.3,26.3,25.8,25.9,27.8,27.2,28.5,28.4,26.9,28.5,28.9,28.9,28.2,29.3,29.8,29.4,29.9,29.7,29.9,29.8,28.9,28.6,28.3,27.6,27.4,26.0,25.1,23.2,23.6,22.1,22.0,22.1,21.4,19.3,16.7,15.1,12.2,10.1,9.1,7.2,3.4,2.1,0.8,2.2,3.5,5.8,7.2,8.5,11.0,12.1,15.9,17.3,18.5,19.6,22.3,22.5,23.9,22.5,23.7,24.0,23.9,25.0,25.6,23.8,24.8,25.6,24.1,26.9,25.6,27.9,27.3,28.7,28.9,29.4,29.7,29.7,29.6,30.3,30.1,30.7,30.7,30.8,30.6,30.6,30.3,30.1,29.7,29.9,29.5,30.0,29.6,30.0,29.9,30.2,30.3,30.3,30.7,30.5,30.8,30.8,31.0,31.2,31.1,31.3,31.2,31.2,31.2,31.1,31.3,31.2,31.0,31.2,31.2,31.2,31.2,31.1,31.2,31.2,31.2,31.0,31.1,31.0,31.1,31.0,31.1,31.0,30.9,30.8,30.8,30.8,30.6,30.6,30.9,30.8,30.6,30.3,30.1,30.8,30.8,30.6,30.7,30.9,30.9,30.7,30.9,30.8,30.9,30.8,31.0,31.0,31.0,31.1,31.1,31.1,31.1,31.2,31.2,31.3,31.2],[31.3,31.3,31.3,31.3,31.4,31.3,31.3,31.2,31.2,31.0,30.8,30.9,30.5,30.8,30.4,30.7,30.5,30.0,30.0,29.9,29.1,29.7,29.1,29.2,29.1,28.5,29.2,28.3,29.1,28.1,29.1,28.8,29.1,29.2,28.7,29.3,29.0,29.0,28.4,28.4,27.6,28.0,28.0,27.2,27.7,26.3,27.3,25.7,26.9,26.7,26.4,28.2,27.2,28.6,28.4,27.0,28.3,29.0,28.4,28.4,29.2,29.9,29.4,30.1,29.7,30.0,29.9,29.1,29.1,28.7,27.9,27.6,26.7,25.2,24.5,24.7,23.6,22.9,22.6,22.7,19.9,18.2,16.2,13.1,11.2,8.8,8.5,4.6,3.2,1.8,0.8,2.1,3.9,5.6,7.1,9.7,11.4,13.9,16.1,18.2,19.0,22.4,22.2,24.2,21.7,23.4,23.0,23.0,24.2,24.6,23.4,24.5,25.4,24.0,26.8,25.6,27.6,27.4,28.7,29.4,29.5,29.6,29.7,30.0,30.5,30.4,30.7,30.9,30.9,30.8,30.7,30.5,30.2,29.7,29.9,29.6,29.8,29.7,29.8,29.7,30.2,30.3,30.2,30.7,30.4,30.8,30.8,31.0,31.2,31.2,31.3,31.3,31.2,31.2,31.1,31.2,31.1,31.0,31.2,31.2,31.2,31.2,31.1,31.2,31.2,31.1,31.0,31.1,30.9,31.1,31.0,31.1,31.0,30.9,30.8,30.7,30.7,30.3,30.5,30.7,30.7,30.5,30.2,30.0,30.5,30.7,30.3,30.5,30.9,30.8,30.6,30.8,30.6,30.6,30.8,30.9,30.9,30.9,31.0,31.1,31.1,31.0,31.2,31.2,31.3,31.2],[31.3,31.3,31.3,31.3,31.3,31.3,31.3,31.2,31.2,30.9,30.7,30.8,30.4,30.8,30.4,30.7,30.4,30.0,29.9,29.8,29.1,29.6,29.2,29.2,29.3,28.4,29.3,28.3,29.1,28.2,29.1,28.9,29.0,29.1,28.6,29.2,28.8,29.0,28.4,28.6,27.8,28.0,28.4,27.5,28.4,26.9,28.0,25.5,27.2,27.0,26.8,28.5,28.1,29.2,28.9,27.8,28.8,29.6,28.9,29.1,29.9,30.1,29.6,30.2,29.9,30.2,30.1,29.2,29.1,28.7,28.5,27.9,26.7,25.9,24.4,24.1,23.8,23.0,22.9,22.8,20.6,19.0,18.1,15.1,14.0,10.0,8.7,6.8,4.4,3.3,1.8,0.8,2.4,3.5,5.7,7.8,9.6,12.3,15.2,16.0,17.0,19.8,20.2,21.3,19.6,22.1,21.8,21.5,23.5,24.0,22.8,24.3,25.3,24.2,26.4,25.8,28.0,27.5,28.6,29.2,29.3,29.7,29.7,30.0,30.4,30.2,30.7,30.8,30.8,30.6,30.7,30.4,30.3,29.8,29.9,29.4,29.8,29.4,29.7,29.6,30.0,30.1,30.1,30.6,30.2,30.7,30.6,30.8,31.0,31.1,31.2,31.0,31.1,31.1,31.0,31.1,31.0,30.9,31.1,31.1,31.1,31.0,31.0,31.1,31.1,31.1,30.9,31.0,30.9,31.0,30.9,31.0,30.8,30.8,30.6,30.5,30.6,30.3,30.2,30.7,30.6,30.3,29.9,29.7,30.5,30.6,30.2,30.5,30.7,30.7,30.5,30.4,30.4,30.5,30.7,30.7,30.7,30.9,31.0,31.1,31.0,31.0,31.2,31.1,31.2,31.1],[31.3,31.3,31.3,31.3,31.4,31.3,31.3,31.2,31.2,31.0,30.9,30.8,30.6,30.8,30.6,30.8,30.6,30.3,30.2,30.1,29.5,29.8,29.5,29.4,29.4,28.8,29.3,28.4,29.0,28.1,28.9,28.7,28.8,29.0,28.4,28.9,28.6,28.8,28.4,28.2,27.8,27.9,28.0,27.4,27.9,27.0,27.8,26.6,27.6,27.6,27.9,28.7,28.5,29.6,29.2,28.6,29.2,29.9,29.5,29.7,30.1,30.2,30.1,30.3,30.1,30.2,30.1,29.8,29.7,29.4,29.1,28.9,28.2,26.9,25.5,25.9,25.0,24.5,23.7,24.1,22.5,21.5,19.7,17.7,16.8,12.5,10.9,7.6,7.1,4.8,3.0,1.9,0.8,2.2,3.6,5.1,7.2,9.8,12.4,15.2,15.3,19.6,19.2,20.8,20.3,21.9,22.5,22.4,23.9,24.7,23.8,25.1,25.5,24.8,27.1,26.5,28.2,28.3,29.1,29.6,29.8,30.0,30.1,30.1,30.7,30.6,30.8,30.9,31.0,30.8,30.9,30.6,30.5,29.9,30.2,29.8,30.2,29.7,30.1,29.9,30.3,30.4,30.3,30.7,30.4,30.9,30.9,31.0,31.2,31.2,31.3,31.2,31.3,31.3,31.2,31.2,31.2,31.0,31.3,31.3,31.3,31.2,31.2,31.3,31.3,31.3,31.1,31.1,31.1,31.1,31.1,31.1,31.0,31.0,30.8,30.8,30.7,30.6,30.6,30.9,30.9,30.6,30.4,30.1,30.5,30.8,30.4,30.6,30.9,30.7,30.5,30.7,30.7,30.6,30.7,30.9,30.9,30.9,31.0,31.1,31.2,31.0,31.2,31.2,31.3,31.2],[31.3,31.3,31.3,31.3,31.3,31.3,31.3,31.2,31.2,31.0,30.8,30.9,30.6,30.9,30.5,30.8,30.6,30.4,30.2,30.1,29.4,29.9,29.4,29.4,29.5,28.6,29.4,28.6,29.1,28.2,28.9,28.7,28.7,28.7,28.5,28.6,28.3,28.5,28.0,27.8,27.3,27.4,27.8,27.2,27.8,26.7,27.7,26.4,27.3,27.4,27.5,28.7,28.3,29.3,29.0,28.6,29.1,29.7,29.2,29.6,29.9,30.2,29.9,30.3,30.1,30.3,30.2,29.6,29.3,29.1,28.7,28.6,28.0,27.1,25.6,25.9,24.9,24.4,23.7,23.8,22.7,21.0,19.9,17.7,17.3,13.4,13.1,9.3,7.7,6.7,4.3,3.2,1.6,0.8,2.3,4.1,5.7,7.9,11.1,13.3,13.4,17.5,17.1,19.6,18.2,20.5,20.9,20.8,23.2,23.8,22.5,24.5,25.3,24.6,26.8,26.4,28.2,28.2,29.0,29.7,29.8,30.1,30.1,30.2,30.6,30.4,30.4,30.8,30.6,30.6,30.7,30.6,30.5,30.1,30.3,29.9,30.2,29.5,29.9,29.7,30.1,30.3,30.1,30.7,30.3,30.8,30.8,31.0,31.1,31.1,31.2,31.1,31.2,31.2,31.1,31.2,31.1,31.0,31.2,31.2,31.2,31.1,31.1,31.1,31.1,31.1,31.0,31.0,30.9,31.0,30.9,30.9,30.8,30.8,30.5,30.4,30.4,30.1,30.1,30.6,30.7,30.3,30.2,29.8,30.4,30.6,30.3,30.4,30.8,30.7,30.5,30.5,30.5,30.6,30.7,30.9,30.8,30.9,31.0,31.1,31.1,31.0,31.2,31.2,31.3,31.2],[31.3,31.3,31.3,31.3,31.3,31.3,31.3,31.2,31.2,31.1,30.8,30.9,30.5,30.9,30.5,30.8,30.6,30.2,30.2,30.1,29.4,30.0,29.5,29.5,29.5,29.0,29.6,28.9,29.4,28.8,29.5,29.3,29.2,29.2,28.9,29.2,28.7,28.8,28.3,28.1,27.8,27.9,28.7,27.8,28.6,27.3,28.3,27.1,28.0,28.0,28.1,29.0,28.5,29.6,29.4,29.2,29.6,29.9,29.6,29.7,30.2,30.2,30.1,30.4,30.2,30.4,30.2,29.7,29.7,29.5,29.3,29.2,28.9,28.0,27.3,27.1,26.0,26.0,25.1,25.7,24.6,24.0,23.5,21.6,21.2,17.2,17.1,12.7,11.0,7.9,6.6,5.8,2.9,2.1,0.8,2.5,4.3,5.6,7.5,9.2,11.3,15.7,16.5,18.7,18.7,20.3,21.0,21.5,23.3,24.0,23.0,24.4,25.0,24.7,26.6,26.3,27.9,28.0,28.7,29.7,29.7,30.1,30.2,30.2,30.6,30.5,30.6,31.0,30.9,30.8,30.9,30.7,30.5,29.7,30.0,29.5,29.8,29.5,29.7,29.6,30.0,30.2,30.0,30.7,30.2,30.8,30.7,30.9,31.1,31.2,31.3,31.2,31.2,31.3,31.1,31.1,31.1,30.9,31.1,31.1,31.1,31.0,31.0,31.1,31.0,31.0,30.8,30.8,30.8,30.9,30.7,30.9,30.7,30.7,30.4,30.2,30.4,29.8,29.9,30.5,30.4,30.1,29.8,29.4,30.1,30.3,29.8,30.0,30.7,30.4,30.2,30.1,30.3,30.2,30.5,30.5,30.6,30.8,30.9,31.0,31.0,30.9,31.1,31.0,31.2,31.2],[31.3,31.3,31.3,31.3,31.3,31.3,31.3,31.2,31.2,31.1,31.0,31.0,30.7,30.9,30.7,30.9,30.7,30.5,30.5,30.3,29.9,30.2,29.7,29.7,29.6,29.2,29.6,28.9,29.3,28.5,29.2,28.7,28.8,28.8,28.1,28.6,27.9,28.1,27.3,27.3,26.7,27.0,27.8,27.2,28.0,27.1,28.2,27.2,27.9,28.2,28.3,29.2,28.7,29.8,29.4,28.8,29.6,30.0,29.7,29.5,30.1,30.2,30.3,30.4,30.2,30.4,30.3,29.8,30.1,29.7,29.6,29.4,28.7,28.2,27.5,27.7,27.2,26.8,26.5,26.6,25.4,25.3,24.8,22.6,23.0,19.5,19.8,15.7,14.7,10.5,8.9,7.1,5.7,3.9,2.1,0.8,2.0,3.1,4.5,5.8,9.2,12.4,14.6,17.1,17.4,19.4,19.8,20.6,22.9,23.4,22.4,24.6,25.1,24.9,26.6,26.7,28.1,28.3,29.4,29.9,29.9,30.2,30.3,30.4,30.7,30.7,30.8,31.1,31.0,31.0,31.0,30.8,30.8,30.1,30.3,29.8,30.0,29.7,29.8,29.7,30.0,30.2,30.0,30.6,30.3,30.8,30.8,31.0,31.3,31.3,31.3,31.3,31.3,31.4,31.2,31.3,31.2,31.1,31.2,31.2,31.1,31.0,30.9,31.1,31.0,30.9,30.7,30.7,30.7,30.8,30.8,30.9,30.7,30.7,30.3,30.2,30.6,30.0,30.1,30.5,30.5,30.2,29.9,29.6,30.3,30.4,30.1,30.2,30.7,30.3,30.3,30.4,30.3,30.1,30.6,30.7,30.5,30.8,30.9,31.0,31.0,30.9,31.1,31.0,31.2,31.2],[31.3,31.3,31.4,31.3,31.4,31.3,31.4,31.2,31.2,31.2,31.0,31.1,30.7,31.0,30.7,31.0,30.9,30.5,30.6,30.5,29.9,30.4,30.0,30.0,29.8,29.5,29.9,29.2,29.6,28.9,29.5,29.1,29.1,29.1,28.6,28.9,28.4,28.2,27.5,27.4,26.5,27.5,27.9,27.3,28.2,27.3,28.5,27.7,28.2,28.3,28.6,29.2,28.8,29.6,29.2,28.8,29.4,29.7,29.6,29.3,30.0,30.2,30.0,30.4,30.2,30.2,30.2,29.6,29.9,29.4,29.6,29.3,28.6,28.0,27.5,27.7,27.4,26.9,26.8,26.9,26.2,25.4,24.4,22.6,22.5,19.9,20.1,17.1,15.4,12.9,10.7,8.6,7.7,7.3,3.9,1.7,0.8,1.9,3.0,4.1,7.8,10.7,12.3,15.6,15.4,18.6,19.0,20.4,22.2,23.0,22.4,23.7,24.6,24.3,26.3,26.0,27.5,27.6,28.5,29.6,29.7,30.1,30.1,30.2,30.6,30.7,30.8,31.1,31.0,31.0,31.0,30.8,30.6,30.0,30.1,29.7,29.8,29.6,29.6,29.5,29.9,30.3,29.9,30.7,30.2,30.8,30.8,31.0,31.2,31.2,31.3,31.3,31.2,31.3,31.2,31.2,31.1,31.1,31.1,31.1,31.1,31.0,30.9,31.0,31.0,30.9,30.6,30.6,30.7,30.8,30.7,30.7,30.6,30.6,30.3,30.2,30.4,30.1,30.0,30.6,30.2,30.1,29.8,29.7,30.3,30.3,30.1,30.3,30.5,30.1,30.4,30.4,30.1,30.2,30.7,30.5,30.4,30.8,31.0,30.9,31.0,31.0,31.1,31.1,31.3,31.2],[31.3,31.3,31.4,31.3,31.3,31.3,31.3,31.2,31.2,31.1,30.9,31.1,30.7,31.0,30.7,30.9,30.8,30.5,30.5,30.5,29.9,30.4,30.0,30.1,29.7,29.5,29.9,29.4,29.7,29.1,29.7,29.2,29.1,29.2,28.6,28.7,28.4,28.2,27.5,27.2,26.7,27.4,27.9,27.2,28.0,27.2,28.2,27.7,28.4,28.6,28.7,29.3,29.1,29.8,29.6,29.1,29.6,30.0,29.6,29.7,30.2,30.3,30.3,30.5,30.4,30.4,30.4,29.8,29.9,29.6,29.6,29.4,28.7,28.5,27.8,27.9,27.7,27.4,27.2,27.3,26.6,25.6,25.1,23.0,23.5,21.1,20.8,17.5,16.1,14.6,11.6,11.2,9.0,8.3,6.1,2.9,1.7,0.8,1.7,3.1,6.0,8.2,10.0,13.4,14.0,16.9,17.9,19.3,21.6,22.4,21.4,23.8,24.3,24.3,26.1,26.2,27.7,28.1,28.9,29.7,29.7,30.1,30.3,30.3,30.6,30.7,30.8,31.0,31.0,31.0,31.0,30.8,30.7,30.1,30.1,29.7,29.8,29.5,29.6,29.6,29.9,30.2,29.9,30.6,30.1,30.7,30.8,31.0,31.2,31.2,31.3,31.1,31.2,31.3,31.2,31.2,31.1,31.0,31.1,31.0,31.0,30.9,30.7,30.9,30.8,30.7,30.6,30.6,30.6,30.5,30.3,30.5,30.5,30.4,30.0,30.0,30.1,29.7,29.8,30.3,30.2,30.0,29.6,29.4,30.1,30.3,29.9,29.9,30.5,30.1,30.1,30.0,30.2,29.9,30.5,30.3,30.4,30.6,30.9,30.9,30.9,30.9,31.0,31.0,31.1,31.2],[31.4,31.3,31.4,31.3,31.4,31.3,31.4,31.3,31.3,31.2,31.1,31.1,30.9,31.1,30.9,31.0,30.9,30.8,30.8,30.7,30.2,30.6,30.2,30.2,30.0,29.9,30.1,29.4,29.8,29.2,29.7,29.1,29.2,29.0,28.7,28.6,28.3,28.0,26.8,26.9,26.4,26.8,27.4,26.9,28.0,27.2,28.5,27.7,28.7,28.9,28.8,29.4,29.1,29.9,29.5,28.9,29.6,30.0,29.5,29.3,30.2,30.3,30.0,30.3,30.2,30.3,30.2,29.5,29.7,29.2,29.5,29.3,28.6,28.3,27.7,28.0,28.1,27.3,27.4,27.4,27.1,26.2,25.3,23.7,23.9,21.8,21.5,18.3,16.9,15.1,11.4,13.0,10.9,9.9,7.1,3.8,2.8,1.8,0.8,2.0,3.6,5.5,8.3,10.8,11.2,15.7,15.7,18.3,20.3,21.6,20.9,22.6,23.5,23.3,25.0,25.5,27.3,27.7,28.5,29.5,29.7,30.1,30.1,30.1,30.6,30.6,30.7,31.0,31.0,30.9,30.9,30.7,30.6,29.9,30.1,29.6,29.7,29.3,29.3,29.3,29.6,30.0,29.6,30.4,30.0,30.6,30.7,30.9,31.1,31.0,31.2,31.1,31.2,31.2,31.1,31.1,31.1,31.0,31.1,31.1,31.1,30.8,30.7,30.9,30.8,30.8,30.5,30.5,30.5,30.6,30.4,30.5,30.4,30.4,30.0,30.1,30.0,29.8,29.6,30.3,30.0,29.9,29.6,29.5,30.0,30.1,30.0,30.1,30.3,29.9,30.0,30.2,29.8,29.9,30.6,30.3,30.3,30.5,30.9,30.9,31.0,30.9,31.0,31.0,31.2,31.2],[31.3,31.3,31.4,31.4,31.4,31.4,31.4,31.3,31.3,31.2,31.1,31.1,30.9,31.1,30.9,31.0,30.9,30.8,30.7,30.6,30.3,30.5,30.3,30.3,30.1,29.9,30.1,29.7,29.9,29.3,29.8,29.3,29.4,29.3,28.9,28.8,28.5,28.2,27.0,26.9,26.3,27.1,27.6,27.0,28.0,27.3,28.3,27.7,28.4,29.0,29.0,29.5,29.4,30.0,29.7,29.3,29.9,30.2,29.6,29.8,30.3,30.4,30.1,30.5,30.3,30.3,30.3,29.8,29.8,29.5,29.5,29.3,28.6,28.5,27.6,28.0,28.2,28.0,27.7,27.9,27.4,26.6,25.9,23.8,24.8,23.2,23.3,20.1,19.2,17.2,14.4,14.1,13.9,11.7,8.2,6.7,4.4,3.3,2.0,0.8,2.7,4.7,7.5,8.8,10.2,15.5,16.0,18.6,19.9,21.3,21.1,22.9,23.7,24.2,25.5,26.3,27.7,27.7,28.7,29.6,29.8,30.2,30.3,30.2,30.7,30.6,30.8,31.1,31.1,30.9,31.0,30.9,30.7,30.2,30.3,29.7,29.8,29.2,29.4,29.2,29.7,30.1,29.8,30.6,30.0,30.7,30.7,31.0,31.1,31.1,31.2,31.1,31.2,31.3,31.1,31.3,31.2,31.0,31.2,31.1,31.2,31.0,31.0,31.1,31.0,31.0,30.8,30.8,30.8,30.9,30.7,30.8,30.6,30.5,30.1,30.0,30.1,29.8,29.9,30.3,30.4,30.0,29.7,29.6,30.0,30.3,30.0,30.0,30.4,30.2,30.0,30.0,30.0,30.0,30.5,30.5,30.4,30.5,30.8,31.0,30.9,30.9,31.0,31.1,31.2,31.1],[31.4,31.4,31.4,31.4,31.4,31.4,31.4,31.3,31.3,31.3,31.1,31.3,31.0,31.2,31.1,31.2,31.1,30.9,31.0,31.0,30.6,30.9,30.6,30.7,30.5,30.3,30.5,30.2,30.4,30.0,30.3,30.1,29.9,29.9,29.5,29.4,29.0,28.9,28.2,27.5,27.6,27.8,28.7,27.9,28.9,28.0,29.0,28.4,29.1,29.6,29.6,29.9,29.7,30.4,30.0,29.6,30.2,30.4,30.1,30.2,30.5,30.6,30.4,30.7,30.6,30.6,30.6,30.2,30.1,29.7,29.8,29.7,29.5,29.4,28.8,28.9,29.3,28.8,28.6,28.6,27.9,27.4,26.8,24.9,25.9,24.2,24.2,21.4,21.3,21.1,17.7,18.5,16.6,15.1,13.4,9.9,9.3,6.6,5.1,2.6,0.8,2.8,4.6,6.9,9.1,11.8,13.0,16.4,18.8,20.6,19.3,22.6,22.7,23.5,24.7,25.8,27.6,28.1,28.7,29.7,30.0,30.5,30.6,30.3,30.7,30.8,30.8,31.2,31.1,31.0,31.0,31.1,30.8,30.3,30.3,29.9,30.1,29.5,29.7,29.5,29.5,30.0,29.7,30.5,30.1,30.7,30.8,31.0,31.2,31.2,31.3,31.2,31.3,31.4,31.1,31.2,31.1,30.9,31.1,31.0,31.1,31.0,30.9,31.0,31.0,30.9,30.7,30.7,30.7,30.6,30.5,30.6,30.4,30.2,29.9,29.6,30.0,29.6,29.7,30.0,30.0,29.8,29.3,29.2,29.7,29.9,29.8,29.7,30.3,29.9,29.7,30.0,29.9,29.6,30.4,30.6,30.2,30.5,30.6,30.8,30.9,30.8,31.0,31.1,31.2,31.2],[31.4,31.4,31.4,31.4,31.4,31.4,31.4,31.3,31.3,31.3,31.1,31.2,31.0,31.2,31.1,31.2,31.1,30.9,31.0,31.0,30.7,30.9,30.7,30.8,30.7,30.5,30.7,30.5,30.6,30.3,30.6,30.3,30.2,30.2,29.9,29.9,29.4,29.3,28.6,28.0,28.0,28.2,28.8,28.2,29.1,28.3,29.3,28.7,29.2,29.7,29.7,30.1,29.9,30.4,30.1,29.6,30.3,30.5,30.1,30.2,30.6,30.7,30.4,30.8,30.6,30.7,30.6,30.2,30.1,29.8,30.0,29.8,29.6,29.6,28.9,29.1,29.4,28.9,28.8,28.8,28.1,27.7,27.0,25.3,25.9,24.5,24.7,22.3,21.7,21.8,19.3,19.3,19.7,17.5,15.0,12.4,10.5,8.4,7.5,4.8,2.7,0.8,2.5,4.5,7.2,10.5,12.2,15.1,18.1,20.2,18.9,22.0,22.1,23.6,25.0,26.0,27.7,28.1,28.8,29.7,30.0,30.4,30.5,30.2,30.7,30.7,30.9,31.2,31.1,30.9,31.1,31.0,30.8,30.3,30.3,30.0,30.0,29.5,29.7,29.5,29.5,29.9,29.6,30.4,30.1,30.6,30.6,30.9,31.1,31.1,31.2,31.1,31.2,31.3,31.1,31.1,31.1,31.0,31.1,30.9,31.1,30.9,30.8,30.9,30.9,30.7,30.6,30.6,30.5,30.4,30.3,30.4,30.2,30.0,29.6,29.2,29.9,28.9,29.3,30.0,29.6,29.8,29.4,29.3,29.7,29.8,29.8,29.8,30.1,29.8,29.8,29.6,29.7,29.7,30.4,29.8,30.1,30.5,30.7,30.9,30.9,30.8,31.0,31.0,31.1,31.1],[31.4,31.4,31.4,31.4,31.4,31.4,31.4,31.3,31.3,31.3,31.1,31.3,31.1,31.3,31.2,31.2,31.1,31.0,31.1,31.1,30.8,31.1,30.9,30.9,30.8,30.6,30.7,30.6,30.6,30.4,30.6,30.5,30.2,30.3,30.0,30.0,29.5,29.5,28.7,28.3,28.3,28.3,29.2,28.5,29.5,28.7,29.7,29.1,29.6,30.1,30.1,30.4,30.2,30.7,30.3,29.9,30.6,30.8,30.3,30.5,30.7,30.9,30.6,30.9,30.7,30.8,30.7,30.3,30.3,29.9,30.0,30.0,29.9,29.8,29.2,29.3,29.7,29.4,29.2,29.1,28.5,28.0,27.8,26.1,26.8,25.3,25.6,23.5,22.7,23.2,20.4,20.7,20.5,19.2,16.7,15.2,13.7,10.0,9.3,7.5,4.9,2.9,0.8,3.0,5.4,7.6,9.2,11.8,14.8,17.5,16.5,20.1,20.9,22.0,23.3,25.1,26.7,27.4,28.3,29.2,29.7,30.3,30.6,30.3,30.6,30.6,30.7,31.0,31.0,30.8,31.0,31.0,30.9,30.4,30.4,29.8,29.8,29.2,29.1,28.9,28.9,29.4,29.2,30.1,29.6,30.4,30.4,30.8,30.9,31.0,31.1,31.0,31.0,31.2,30.9,31.1,31.0,30.9,31.0,30.9,31.0,30.9,30.8,30.9,30.9,30.8,30.7,30.6,30.7,30.6,30.5,30.5,30.4,30.2,29.8,29.2,29.9,29.1,29.6,29.9,29.8,29.8,29.4,29.2,29.7,29.9,29.9,29.8,30.2,29.9,29.8,29.7,29.8,29.5,30.3,30.0,30.0,30.6,30.6,30.9,30.9,30.8,31.0,31.0,31.1,31.2],[31.4,31.4,31.4,31.4,31.4,31.4,31.4,31.3,31.3,31.3,31.1,31.3,31.1,31.2,31.1,31.2,31.1,31.0,31.1,31.1,30.8,31.1,30.9,30.9,30.8,30.7,30.9,30.7,30.8,30.6,30.8,30.6,30.5,30.4,30.3,30.2,29.8,29.9,29.3,29.0,28.7,28.7,29.5,28.8,29.7,29.1,29.8,29.3,29.7,30.0,30.1,30.3,30.2,30.7,30.4,30.1,30.5,30.8,30.5,30.6,30.8,30.9,30.6,31.0,30.7,30.8,30.8,30.4,30.4,29.9,30.1,30.1,29.8,29.7,29.0,29.4,29.4,29.3,28.9,28.9,28.4,27.8,27.4,26.2,26.6,25.2,25.6,23.5,22.5,23.2,21.2,21.5,21.5,20.2,17.6,15.6,14.2,11.7,11.2,9.3,6.8,4.7,2.7,0.8,2.8,4.7,6.0,8.6,12.7,16.3,13.9,17.4,18.6,20.4,22.3,24.3,25.6,27.2,27.7,29.1,29.2,30.0,30.4,30.2,30.8,30.7,30.8,31.0,31.1,30.9,31.1,30.9,30.8,30.4,30.2,29.5,29.3,28.7,28.7,28.6,28.7,29.2,29.0,29.9,29.5,30.2,30.0,30.5,30.6,30.8,30.9,30.7,30.9,31.0,30.8,30.9,30.8,30.8,30.9,30.8,30.9,30.8,30.8,30.9,30.9,30.8,30.6,30.5,30.5,30.5,30.5,30.6,30.4,30.1,29.8,29.3,30.1,28.8,29.2,29.8,29.7,29.6,29.2,29.2,29.6,29.7,29.8,29.8,30.2,30.1,30.0,29.9,30.0,29.9,30.4,30.0,30.3,30.6,30.8,30.9,30.9,30.9,31.0,31.0,31.1,31.1],[31.4,31.4,31.4,31.4,31.4,31.4,31.4,31.3,31.3,31.3,31.1,31.3,31.0,31.3,31.1,31.2,31.2,31.0,31.2,31.2,30.8,31.2,31.0,31.0,30.9,30.6,30.9,30.7,30.8,30.7,30.9,30.7,30.6,30.6,30.5,30.5,30.0,30.2,29.7,29.4,29.2,28.9,29.8,29.1,30.0,29.3,30.0,29.3,29.9,30.4,30.2,30.5,30.4,30.8,30.5,30.1,30.6,30.9,30.6,30.6,30.9,31.0,30.7,31.1,30.8,30.9,30.9,30.5,30.6,30.2,30.3,30.3,30.1,30.0,29.6,29.8,29.9,29.7,29.6,29.3,28.9,28.5,28.1,26.9,27.4,26.1,26.4,24.8,23.8,25.1,22.7,23.4,23.4,22.0,20.1,18.5,17.5,14.2,13.1,10.6,8.7,7.5,4.9,2.6,0.8,2.4,3.5,6.4,8.7,11.7,11.9,14.9,16.8,18.4,20.6,23.2,24.9,26.0,26.5,28.0,28.9,29.4,30.0,29.6,30.2,30.3,30.7,31.0,31.0,30.6,30.9,30.9,30.7,29.9,30.0,29.1,29.0,28.2,28.1,27.9,28.1,28.8,28.3,29.8,29.1,30.1,30.0,30.5,30.7,30.7,30.9,30.8,30.9,31.0,30.8,31.0,30.8,30.7,30.9,30.8,30.9,30.8,30.8,30.8,30.8,30.7,30.5,30.5,30.6,30.5,30.4,30.5,30.3,30.0,29.9,29.2,29.9,29.0,29.4,29.9,29.7,29.7,29.5,29.1,29.7,30.0,29.8,29.8,30.2,29.8,29.7,29.8,29.9,29.5,30.5,30.3,30.1,30.8,30.8,30.8,30.9,30.9,31.0,31.1,31.2,31.2],[31.4,31.4,31.4,31.4,31.4,31.4,31.4,31.3,31.4,31.3,31.2,31.3,31.1,31.3,31.2,31.3,31.3,31.1,31.2,31.2,30.8,31.1,30.9,31.0,30.9,30.7,30.9,30.7,30.9,30.7,30.9,30.6,30.6,30.5,30.5,30.4,30.1,30.2,29.8,29.5,29.4,29.4,30.0,29.1,30.0,29.4,30.1,29.5,30.0,30.3,30.3,30.4,30.2,30.9,30.5,30.1,30.6,31.0,30.5,30.6,30.9,31.0,30.8,31.1,30.8,30.9,31.0,30.6,30.7,30.1,30.4,30.4,30.2,30.1,29.6,29.9,29.9,29.8,29.6,29.4,29.0,28.5,28.2,26.8,27.4,26.1,26.3,24.8,23.7,24.5,22.3,22.2,23.2,22.0,19.3,18.8,17.5,15.2,16.0,14.6,10.1,9.5,8.0,4.3,2.7,0.8,1.9,3.5,6.0,8.4,10.7,12.6,15.8,17.4,18.7,22.2,23.2,25.5,25.8,27.0,28.0,28.2,29.5,29.1,29.8,30.0,30.5,30.7,30.9,30.6,30.9,30.6,30.5,29.4,29.3,28.6,28.4,27.8,27.8,27.7,27.9,28.6,28.2,29.5,28.9,29.9,29.7,30.1,30.3,30.4,30.6,30.4,30.6,30.7,30.5,30.8,30.7,30.6,30.8,30.7,30.9,30.9,30.9,30.9,31.0,30.9,30.7,30.7,30.7,30.8,30.7,30.7,30.6,30.3,30.1,29.5,30.1,29.3,29.6,29.9,29.9,30.0,29.7,29.3,30.0,30.2,29.9,29.9,30.2,30.0,29.8,30.1,30.0,30.0,30.4,30.5,30.4,30.6,30.8,31.0,31.0,30.9,31.0,31.1,31.2,31.2],[31.4,31.3,31.4,31.3,31.4,31.4,31.3,31.2,31.3,31.2,31.0,31.3,30.9,31.3,31.1,31.2,31.2,31.0,31.2,31.2,30.8,31.1,31.0,31.0,30.9,30.7,31.0,30.9,30.9,30.8,30.9,30.9,30.8,30.8,30.8,30.7,30.4,30.5,30.1,29.8,29.8,29.5,30.2,29.5,30.2,29.6,30.3,29.5,30.1,30.4,30.3,30.5,30.4,30.8,30.6,30.3,30.7,30.9,30.6,30.6,30.9,31.0,30.8,31.1,31.0,31.0,30.9,30.6,30.6,30.2,30.5,30.5,30.2,30.0,29.6,29.9,30.0,29.7,29.7,29.3,29.1,28.5,28.3,27.0,27.8,26.2,26.6,25.1,24.6,25.5,23.4,23.9,24.0,23.4,21.5,20.4,19.6,17.8,17.0,15.6,11.7,10.1,8.1,6.0,3.4,1.9,0.8,2.3,4.1,6.9,8.8,10.9,13.7,15.4,16.0,18.9,21.1,24.3,24.8,26.5,27.0,27.8,29.1,28.5,29.3,29.8,30.3,30.8,30.8,30.6,30.8,30.5,30.2,29.0,28.9,28.2,28.0,27.2,27.4,27.2,27.5,28.1,27.7,29.1,28.3,29.6,29.4,29.7,30.0,30.1,30.4,30.2,30.4,30.4,30.4,30.6,30.4,30.4,30.6,30.6,30.7,30.7,30.6,30.7,30.8,30.7,30.5,30.5,30.5,30.6,30.5,30.6,30.5,30.1,30.0,29.7,30.0,29.3,29.6,30.0,29.4,29.7,29.3,29.1,29.7,29.9,29.8,29.9,30.3,30.0,29.9,29.9,29.8,30.0,30.5,30.2,30.2,30.7,30.8,30.9,31.0,30.9,31.0,31.2,31.2,31.2],[31.4,31.3,31.4,31.4,31.4,31.4,31.3,31.3,31.2,31.3,31.0,31.3,31.0,31.3,31.1,31.3,31.2,31.0,31.3,31.2,30.9,31.2,31.0,31.0,31.0,30.7,31.0,30.9,31.0,30.8,31.0,30.9,30.9,30.8,30.8,30.7,30.5,30.6,30.3,30.1,30.0,29.8,30.3,29.8,30.4,29.9,30.4,29.7,30.2,30.5,30.4,30.5,30.4,30.9,30.7,30.3,30.7,31.0,30.7,30.7,31.0,31.1,30.9,31.1,30.9,31.0,31.0,30.7,30.7,30.4,30.5,30.5,30.3,30.1,29.7,30.0,30.0,30.0,29.8,29.5,29.2,28.8,28.5,27.4,28.0,26.8,26.7,25.7,24.2,26.4,23.3,24.0,25.0,23.9,21.3,20.8,19.1,18.3,17.7,17.5,12.9,12.9,9.9,7.7,5.6,3.7,2.0,0.8,2.5,5.5,7.0,9.3,12.4,14.1,16.4,20.5,21.5,24.2,25.0,26.8,26.7,27.6,29.2,28.5,29.1,29.4,30.0,30.4,30.6,30.2,30.4,30.3,30.0,29.2,28.9,28.1,27.8,27.1,27.1,26.8,27.2,28.0,27.6,28.7,28.3,29.2,29.1,29.5,29.8,29.9,30.3,30.1,30.3,30.3,30.4,30.6,30.4,30.5,30.6,30.6,30.7,30.8,30.8,30.8,30.9,30.8,30.6,30.6,30.7,30.7,30.7,30.7,30.6,30.4,30.4,30.0,30.2,29.4,29.5,30.0,29.6,29.8,29.2,29.1,29.7,30.0,29.8,30.0,30.3,30.1,29.9,30.1,29.9,30.1,30.5,30.5,30.3,30.6,30.8,30.9,30.9,30.9,31.0,31.1,31.3,31.1],[31.3,31.3,31.3,31.4,31.4,31.4,31.3,31.3,31.2,31.3,31.0,31.3,31.0,31.3,31.1,31.3,31.3,31.1,31.3,31.2,30.9,31.2,31.0,31.0,31.0,30.8,31.1,30.9,31.1,31.0,31.1,31.0,31.0,31.0,31.0,30.9,30.7,30.7,30.5,30.4,30.2,30.1,30.5,30.1,30.6,30.1,30.6,30.0,30.4,30.6,30.5,30.6,30.5,31.0,30.7,30.5,30.7,31.0,30.7,30.8,30.9,31.1,30.9,31.1,30.9,31.0,31.1,30.8,30.8,30.5,30.6,30.6,30.4,30.2,29.8,30.3,30.2,30.1,30.0,29.6,29.5,29.1,28.8,27.8,28.4,27.1,26.9,26.1,24.8,26.6,23.2,24.3,25.2,24.8,21.0,21.8,20.2,20.5,20.5,20.5,15.7,16.1,14.9,10.9,8.5,7.7,4.2,2.5,0.8,2.8,4.8,6.5,10.1,12.2,13.0,17.9,19.5,23.2,23.1,25.5,25.9,26.8,28.2,27.6,28.6,29.2,29.9,30.5,30.5,30.3,30.7,29.9,29.5,28.6,28.2,27.6,27.3,27.0,26.8,26.7,26.9,27.7,27.2,28.6,27.8,29.1,28.8,29.3,29.6,29.8,30.1,30.0,30.2,30.3,30.2,30.4,30.4,30.4,30.6,30.7,30.8,30.8,30.9,30.9,31.0,30.9,30.6,30.6,30.6,30.7,30.7,30.7,30.7,30.3,30.3,29.9,30.2,29.3,29.2,29.9,29.4,29.7,29.1,28.9,29.7,29.7,29.6,30.0,30.3,29.7,30.0,30.0,30.0,29.9,30.5,30.3,30.3,30.6,30.8,30.9,31.0,30.9,31.0,31.2,31.3,31.2],[31.3,31.3,31.3,31.3,31.3,31.3,31.3,31.2,31.1,31.1,30.9,31.2,30.8,31.2,30.9,31.2,31.1,30.9,31.1,31.0,30.6,31.0,30.8,30.9,30.8,30.5,30.9,30.7,30.9,30.7,31.0,30.9,30.9,30.9,30.8,30.8,30.7,30.7,30.2,30.3,30.0,29.9,30.3,29.9,30.5,30.0,30.4,29.7,30.2,30.2,30.1,30.5,30.2,30.8,30.6,30.3,30.6,30.9,30.6,30.7,30.8,31.0,30.8,30.9,30.9,30.9,30.9,30.7,30.4,30.1,30.3,30.4,30.0,29.7,29.3,29.8,29.5,29.5,29.4,28.9,28.9,28.3,28.1,27.1,27.9,26.4,26.6,25.7,24.7,26.5,23.9,24.5,24.9,24.3,22.1,21.9,21.2,21.1,21.3,20.8,17.9,18.0,15.2,12.8,9.1,7.7,6.3,4.3,2.4,0.8,2.2,3.7,5.7,8.2,9.4,14.2,15.3,18.8,21.3,22.5,23.8,24.1,25.2,25.3,27.2,27.5,28.9,29.9,30.1,29.9,30.1,29.1,28.3,27.1,26.7,26.2,25.7,25.1,25.3,25.2,25.7,26.6,26.1,27.7,26.8,28.6,28.3,29.0,29.2,29.6,29.7,29.7,30.0,30.0,30.0,30.2,30.3,30.3,30.4,30.5,30.7,30.7,30.8,30.8,30.9,30.9,30.6,30.7,30.6,30.9,30.8,30.9,30.8,30.5,30.4,30.1,30.3,29.3,29.4,29.6,29.5,29.5,28.4,28.7,29.5,29.5,29.4,29.8,30.1,29.7,29.8,29.6,29.9,29.9,30.4,30.1,30.2,30.6,30.8,30.9,30.9,30.8,30.9,31.0,31.2,31.1],[31.4,31.3,31.3,31.3,31.3,31.3,31.3,31.2,31.1,31.2,30.9,31.2,30.9,31.2,31.1,31.2,31.2,31.0,31.1,31.1,30.7,31.1,30.9,30.9,30.8,30.4,30.9,30.7,31.0,30.8,31.1,31.0,31.0,31.0,31.0,31.0,30.9,30.9,30.8,30.5,30.6,30.3,30.7,30.2,30.8,30.2,30.7,29.8,30.3,30.5,30.2,30.6,30.2,30.9,30.6,30.3,30.6,30.9,30.4,30.6,30.8,31.1,30.7,31.0,30.9,31.0,30.9,30.6,30.7,30.3,30.5,30.4,30.3,30.0,29.8,30.1,29.8,29.5,29.5,29.2,29.1,28.7,28.4,27.3,28.1,26.3,26.1,26.0,25.2,26.7,24.3,24.6,25.7,24.7,23.1,23.9,22.5,22.0,22.2,21.7,19.6,18.6,17.4,14.7,12.0,9.2,8.1,6.9,3.8,2.1,0.8,2.2,3.8,5.8,7.2,9.5,11.9,15.2,17.3,20.4,21.1,22.7,24.1,24.6,25.9,27.1,27.8,29.3,29.3,29.2,29.4,28.1,27.2,25.8,25.7,25.0,24.9,24.4,24.9,24.7,25.4,26.3,25.9,27.6,26.5,28.4,28.3,28.8,29.2,29.5,29.9,29.7,29.9,30.1,30.0,30.2,30.3,30.2,30.4,30.4,30.7,30.7,30.6,30.8,30.8,30.7,30.5,30.6,30.5,30.7,30.6,30.7,30.7,30.3,30.2,29.9,30.2,29.6,29.2,29.8,29.4,29.4,28.0,28.6,29.5,29.3,29.3,29.6,29.9,29.1,29.6,29.4,29.2,29.4,30.3,30.3,30.0,30.4,30.7,30.7,30.8,30.7,30.8,31.0,31.2,31.1],[31.3,31.3,31.3,31.2,31.3,31.3,31.2,31.1,31.0,31.1,30.8,31.2,30.7,31.2,30.9,31.1,31.1,30.9,31.1,31.1,30.6,31.1,30.8,30.8,30.8,30.5,31.0,30.8,31.0,30.8,31.1,31.1,31.1,31.1,31.0,31.1,31.0,31.0,30.8,30.7,30.5,30.4,30.7,30.3,30.8,30.1,30.7,29.5,30.2,30.3,30.1,30.5,30.1,30.8,30.6,30.2,30.6,30.9,30.4,30.6,30.8,31.0,30.8,30.9,30.9,30.9,30.9,30.6,30.5,30.3,30.4,30.3,29.9,29.6,29.3,29.8,29.4,29.3,29.3,28.7,28.7,28.1,27.8,26.9,27.7,25.7,25.9,25.2,24.4,26.5,23.8,24.9,26.0,25.5,23.3,24.4,22.6,23.9,23.6,24.0,21.9,21.6,20.2,17.8,13.2,11.5,9.3,8.2,5.8,3.3,1.9,0.8,1.9,3.4,4.9,7.1,8.4,11.3,14.4,17.1,19.2,20.9,22.5,23.7,25.0,26.2,27.0,28.6,28.8,28.8,29.0,27.5,26.5,25.0,25.1,24.6,24.5,23.7,23.9,24.3,24.7,25.3,25.3,26.8,26.2,27.7,27.9,28.4,28.8,29.3,29.4,29.4,29.7,29.9,29.7,29.9,30.1,29.9,30.2,30.4,30.5,30.7,30.7,30.8,30.8,30.8,30.5,30.7,30.6,30.8,30.7,30.8,30.8,30.5,30.3,30.0,30.4,29.4,29.6,29.6,29.4,29.6,27.9,28.3,29.3,29.2,29.2,29.5,29.9,29.2,29.4,29.0,29.0,29.1,30.1,29.7,29.5,30.0,30.5,30.3,30.6,30.6,30.7,30.8,31.1,30.9],[31.4,31.4,31.4,31.3,31.3,31.3,31.3,31.1,31.1,31.1,30.8,31.2,30.7,31.2,30.9,31.2,31.1,30.9,31.1,31.1,30.6,31.0,30.9,30.9,30.9,30.5,31.0,30.8,31.0,30.8,31.1,31.0,31.1,31.1,31.0,31.1,30.9,31.0,30.8,30.8,30.6,30.5,30.7,30.2,30.8,30.1,30.6,29.3,30.1,30.1,30.0,30.4,29.9,30.7,30.5,30.0,30.4,30.8,30.2,30.4,30.7,30.8,30.6,30.8,30.7,30.8,30.6,30.4,30.3,30.0,30.1,30.1,29.7,29.4,29.0,29.6,29.2,29.0,29.1,28.4,28.4,27.9,27.4,26.7,27.5,26.0,25.7,26.3,25.1,26.9,24.6,25.3,26.4,26.2,23.8,25.6,23.6,24.7,24.6,25.5,23.5,23.0,22.5,20.1,16.1,13.5,11.3,9.8,8.1,6.5,3.8,1.7,0.8,1.9,3.1,4.3,6.3,8.5,11.9,14.0,15.0,18.9,19.3,20.4,22.5,23.7,25.0,27.3,27.4,27.1,27.6,26.1,25.0,23.5,23.8,23.6,23.8,23.3,23.3,24.0,24.1,26.0,25.1,27.5,26.6,28.2,28.5,28.9,29.1,29.5,29.7,29.3,29.6,29.7,29.8,29.9,30.0,30.0,30.0,30.4,30.4,30.5,30.5,30.6,30.6,30.6,30.2,30.6,30.3,30.4,30.3,30.5,30.4,30.0,30.0,29.7,29.9,29.3,29.1,29.4,28.5,28.6,27.3,28.0,29.0,28.7,29.0,29.2,29.3,28.4,29.0,28.8,28.7,28.4,30.0,29.5,29.1,29.7,30.5,30.5,30.5,30.4,30.7,30.8,31.1,30.9],[31.3,31.3,31.2,31.2,31.2,31.2,31.2,30.9,30.9,30.9,30.7,31.0,30.5,31.0,30.7,31.0,31.0,30.7,31.0,31.0,30.3,30.9,30.7,30.7,30.7,30.3,30.9,30.6,30.9,30.7,31.0,31.0,31.0,31.0,31.0,31.0,30.9,31.0,30.8,30.7,30.6,30.5,30.6,30.3,30.7,29.8,30.6,29.0,29.9,29.8,29.7,30.3,29.6,30.7,30.4,30.1,30.3,30.8,30.1,30.4,30.8,30.8,30.6,30.8,30.7,30.7,30.6,30.3,30.1,29.9,29.9,29.9,29.2,28.7,28.5,29.1,28.6,28.6,28.7,28.0,27.7,27.2,26.8,25.7,26.8,25.1,24.9,25.4,24.3,26.1,24.3,25.0,26.2,26.3,24.2,25.7,24.3,25.3,25.5,26.4,24.3,23.8,23.3,21.4,17.6,15.5,12.2,11.4,9.1,6.5,5.2,2.9,1.6,0.8,1.6,2.7,4.2,5.4,8.3,11.0,11.9,15.7,15.6,18.2,20.5,22.9,23.8,25.9,27.0,26.4,26.6,24.8,23.7,22.4,22.9,22.8,22.6,22.8,23.0,23.5,23.9,24.8,24.9,26.6,26.2,27.7,27.9,28.3,28.7,29.0,29.4,29.4,29.5,29.7,29.6,29.7,30.0,29.8,30.1,30.3,30.4,30.5,30.3,30.6,30.5,30.6,30.2,30.5,30.3,30.6,30.4,30.7,30.6,30.2,30.2,30.0,30.0,29.6,29.0,29.5,29.2,29.0,27.3,28.1,29.1,28.6,28.8,29.3,29.6,28.8,29.3,29.3,28.9,29.0,30.1,30.1,30.1,30.1,30.5,30.6,30.7,30.5,30.7,30.8,31.0,30.8],[31.3,31.3,31.3,31.2,31.2,31.1,31.1,30.9,30.9,30.9,30.6,31.0,30.5,31.0,30.7,31.0,31.0,30.6,31.0,31.0,30.5,30.9,30.8,30.8,30.7,30.5,30.9,30.7,30.9,30.8,31.0,31.0,31.1,31.1,31.0,31.1,31.0,31.0,30.8,30.8,30.6,30.4,30.6,30.2,30.7,29.9,30.4,29.0,29.8,29.9,29.7,30.3,29.8,30.6,30.4,29.9,30.4,30.7,30.3,30.3,30.6,30.8,30.5,30.8,30.6,30.7,30.5,30.3,30.0,29.7,29.8,30.0,29.1,28.8,28.3,29.1,28.6,28.4,28.5,27.5,27.6,26.8,26.7,25.5,26.7,24.9,24.7,25.0,24.1,26.2,24.3,25.4,26.8,26.7,24.5,26.3,23.9,26.0,25.3,27.2,25.0,24.9,25.0,23.4,19.5,16.3,13.0,14.1,10.6,8.3,6.2,3.9,2.9,1.8,0.8,1.6,2.8,3.5,5.2,8.4,9.4,11.9,13.2,14.8,19.1,21.1,23.0,25.9,26.1,25.6,25.7,24.1,22.8,21.8,22.1,22.0,21.6,22.3,22.2,23.0,23.5,24.9,24.7,26.6,26.0,27.9,27.8,28.3,28.6,29.0,29.3,29.2,29.4,29.6,29.7,29.6,30.0,29.8,29.8,30.3,30.2,30.3,30.3,30.3,30.3,30.4,30.0,30.3,30.0,30.3,30.0,30.4,30.4,30.1,30.0,30.0,29.8,29.5,28.9,29.5,29.0,29.1,27.2,27.5,29.3,28.5,28.6,29.4,29.3,28.3,29.3,28.8,28.4,28.3,30.1,29.6,29.8,29.7,30.4,30.3,30.5,30.5,30.7,30.6,30.8,30.7],[31.2,31.2,31.2,31.2,31.1,31.1,31.1,30.8,30.8,30.6,30.5,30.9,30.5,30.9,30.6,31.0,30.9,30.6,31.0,30.9,30.3,30.8,30.6,30.7,30.8,30.5,30.8,30.7,31.0,30.8,31.1,31.1,31.1,31.2,31.1,31.1,31.0,31.2,31.0,30.9,30.8,30.6,30.8,30.5,30.9,30.1,30.7,29.0,29.6,29.7,29.6,30.3,29.8,30.7,30.4,29.9,30.3,30.8,30.1,30.4,30.7,30.8,30.5,30.7,30.6,30.6,30.5,30.1,29.9,29.6,29.5,29.9,29.0,28.6,28.3,29.0,28.4,28.5,28.5,27.5,27.3,26.0,26.2,25.1,25.9,25.0,24.3,25.4,24.5,26.3,25.3,26.4,27.4,27.8,25.6,27.3,25.6,27.4,26.8,28.4,27.0,27.2,26.5,25.4,22.0,20.0,15.7,16.7,13.5,10.8,8.2,5.5,4.3,2.8,1.6,0.8,1.5,2.3,3.7,5.7,7.4,10.9,11.9,13.5,18.0,19.6,22.1,23.8,25.8,24.4,25.1,23.2,21.9,21.1,21.4,21.1,21.3,22.2,22.3,23.0,23.2,24.4,24.7,26.3,26.1,27.3,27.4,28.0,28.3,28.9,29.2,29.1,29.3,29.5,29.4,29.4,30.0,30.0,29.9,30.5,30.3,30.6,30.4,30.6,30.5,30.5,30.1,30.4,30.0,30.4,30.1,30.5,30.5,30.0,30.1,30.0,29.9,29.6,28.9,29.2,28.7,28.7,26.5,27.1,28.8,27.6,28.4,28.6,28.5,27.1,28.2,27.6,28.1,28.0,29.8,29.3,29.7,29.5,30.2,30.2,30.7,30.1,30.3,30.7,30.9,30.8],[31.2,31.2,31.2,31.1,31.2,31.0,31.1,30.8,30.8,30.9,30.5,31.0,30.5,30.9,30.7,31.0,31.0,30.6,31.0,31.0,30.5,31.0,30.8,30.9,30.8,30.6,30.9,30.8,31.0,30.8,31.1,31.1,31.2,31.2,31.1,31.2,31.1,31.1,31.0,30.7,30.6,30.5,30.8,30.4,30.8,30.2,30.7,29.2,30.1,30.0,29.9,30.5,29.9,30.7,30.5,30.1,30.4,30.9,30.3,30.4,30.7,30.8,30.6,30.8,30.6,30.8,30.6,30.4,30.1,29.8,30.0,30.0,29.2,28.8,28.4,29.2,28.6,28.5,28.7,27.8,27.7,26.9,27.0,25.7,27.2,25.6,25.4,25.6,24.7,26.9,25.2,26.9,27.8,28.4,26.1,27.4,25.5,27.7,26.7,28.3,27.4,27.0,27.2,26.3,22.7,20.5,17.3,17.7,15.1,11.9,10.4,6.7,5.9,3.7,2.5,1.5,0.8,1.4,2.9,3.8,5.2,8.1,9.1,11.1,16.2,17.3,20.5,22.4,24.6,23.8,24.1,22.5,21.4,20.2,20.9,21.1,21.3,22.1,22.4,23.2,23.2,24.6,24.5,26.0,25.8,27.6,27.3,27.9,28.3,28.7,28.9,28.7,29.2,29.2,29.3,29.3,29.9,29.6,29.5,30.2,30.0,30.2,30.2,30.4,30.3,30.4,30.2,30.5,30.2,30.5,30.2,30.6,30.6,30.2,30.3,30.2,30.2,29.6,29.2,29.4,29.1,29.1,27.2,28.1,29.0,28.3,29.0,29.1,29.2,28.8,29.0,28.5,28.3,28.4,30.0,29.3,29.5,29.8,30.5,30.2,30.7,30.3,30.6,30.5,30.9,30.7],[31.2,31.2,31.2,31.2,31.1,31.0,31.0,30.8,30.7,30.5,30.4,30.9,30.5,30.8,30.6,31.0,30.9,30.7,31.0,30.9,30.4,30.9,30.7,30.8,30.8,30.6,30.9,30.8,31.1,31.0,31.2,31.2,31.2,31.2,31.2,31.2,31.1,31.2,31.1,30.9,30.9,30.8,31.0,30.5,31.0,30.3,30.8,29.1,29.8,30.0,29.8,30.4,29.7,30.7,30.6,30.1,30.4,30.9,30.2,30.4,30.8,30.9,30.6,30.9,30.6,30.7,30.6,30.2,29.9,29.7,29.7,30.1,29.0,28.7,28.3,29.1,28.5,28.5,28.7,27.4,27.7,26.5,26.6,24.9,26.6,25.4,25.6,25.3,24.8,26.4,25.7,27.2,28.2,28.6,26.7,27.8,26.1,27.9,27.4,28.7,28.1,28.2,28.0,27.9,24.9,23.2,20.3,20.9,18.8,16.5,12.3,8.7,7.4,5.4,4.0,2.8,1.8,0.8,1.5,2.7,3.5,6.3,8.6,9.2,15.5,15.6,19.1,20.9,23.1,22.1,23.4,20.6,20.6,20.1,20.7,20.9,21.0,22.2,22.2,23.3,23.6,24.6,24.2,26.2,26.0,26.9,26.9,27.4,28.1,28.9,28.9,29.0,29.2,29.3,29.5,29.3,30.2,30.0,29.9,30.3,30.2,30.5,30.3,30.5,30.2,30.1,29.9,30.4,30.0,30.2,29.4,29.9,30.2,29.7,29.9,29.8,29.9,29.4,28.8,29.1,28.3,28.8,26.5,27.9,28.6,27.5,29.0,28.8,28.6,27.7,27.8,27.8,27.4,27.6,29.4,29.3,29.5,29.3,30.0,30.1,30.5,30.1,30.2,30.6,30.9,30.9],[31.2,31.1,31.2,31.1,31.1,30.9,30.9,30.6,30.7,30.8,30.5,30.9,30.5,30.8,30.7,30.9,30.9,30.7,31.0,31.0,30.5,31.0,30.9,30.9,30.9,30.7,31.0,30.9,31.1,31.0,31.1,31.2,31.2,31.3,31.2,31.3,31.2,31.3,31.1,31.0,30.9,30.7,30.9,30.6,30.9,30.1,30.5,29.4,30.1,30.1,30.0,30.5,30.0,30.7,30.6,30.3,30.5,30.8,30.4,30.5,30.8,30.9,30.6,30.8,30.7,30.8,30.6,30.4,30.2,29.9,29.9,30.0,29.3,29.0,28.9,29.3,28.7,28.7,28.9,28.0,27.9,27.0,26.9,26.0,27.2,25.8,25.7,26.1,25.2,27.4,25.8,27.4,28.8,29.2,27.4,28.8,26.6,28.7,28.0,29.2,28.6,28.5,28.6,28.4,26.8,25.4,22.9,22.8,20.4,18.2,15.3,10.6,9.0,6.2,4.9,3.7,2.8,1.5,0.8,1.3,2.6,4.1,6.0,8.4,12.9,14.8,17.5,19.8,21.2,21.8,21.8,20.6,20.1,20.2,20.5,21.1,20.9,22.2,21.9,22.8,22.8,23.8,23.6,25.7,25.4,27.0,27.2,27.9,28.3,29.0,28.9,29.1,29.3,29.5,29.7,29.5,30.0,29.9,29.7,30.4,30.0,30.5,30.3,30.4,30.3,30.2,30.1,30.3,30.1,30.4,29.9,30.5,30.5,30.1,30.4,30.2,30.1,29.8,29.2,29.7,29.3,29.3,27.2,28.4,29.5,28.8,29.0,29.3,29.5,28.4,29.5,28.1,28.3,28.1,30.1,28.8,29.5,29.9,30.5,30.1,30.7,30.4,30.6,30.6,30.8,30.7],[31.2,31.1,31.1,31.1,31.0,30.8,30.9,30.6,30.8,30.6,30.5,30.8,30.6,30.8,30.7,30.9,30.9,30.8,31.0,31.0,30.6,30.9,30.8,30.8,30.9,30.8,31.0,30.9,31.2,31.0,31.2,31.3,31.3,31.3,31.4,31.3,31.2,31.4,31.2,31.1,31.1,30.9,31.0,30.7,31.1,30.4,30.9,29.5,30.0,30.2,30.1,30.5,30.0,30.8,30.8,30.2,30.5,30.9,30.3,30.4,30.8,31.0,30.6,31.0,30.6,30.8,30.8,30.3,30.1,29.8,29.7,30.2,29.4,28.9,28.9,29.2,28.6,28.7,28.9,27.7,28.0,27.0,27.1,26.0,27.2,26.3,26.4,26.5,25.8,27.4,26.7,28.1,29.0,29.4,28.0,28.8,27.1,28.9,28.4,29.3,29.0,29.2,29.1,28.7,27.5,26.2,23.9,24.6,21.7,19.5,17.2,14.7,11.0,8.8,6.4,5.8,3.9,2.8,1.5,0.8,1.9,3.3,5.3,7.1,12.0,11.9,16.5,18.0,20.1,19.9,21.1,20.0,20.4,19.6,20.9,20.6,20.9,22.3,22.1,23.3,23.2,24.9,24.5,26.2,26.1,27.2,27.7,28.2,28.8,29.5,29.3,29.5,29.4,29.7,29.7,29.6,30.3,30.0,30.1,30.5,30.4,30.7,30.4,30.6,30.4,30.4,30.2,30.6,30.3,30.5,29.9,30.5,30.5,30.2,30.3,30.2,30.3,29.9,29.5,29.8,29.3,29.0,27.0,28.1,29.0,28.5,28.8,29.1,29.1,28.6,28.1,28.2,28.7,27.8,29.7,29.5,29.7,29.8,30.1,30.3,30.6,30.0,30.4,30.7,30.9,30.8],[31.0,30.9,31.0,30.9,30.9,30.7,30.7,30.4,30.5,30.6,30.4,30.7,30.4,30.7,30.6,30.9,30.9,30.7,31.0,31.0,30.6,31.0,31.0,31.0,31.0,30.9,31.1,31.0,31.2,31.1,31.2,31.3,31.3,31.4,31.4,31.3,31.3,31.4,31.3,31.2,31.1,31.0,31.1,30.8,31.1,30.5,30.9,30.0,30.4,30.5,30.4,30.7,30.4,30.9,30.9,30.6,30.8,31.0,30.7,30.7,30.9,31.0,30.8,30.9,30.7,30.9,30.8,30.6,30.4,30.0,30.2,30.4,29.7,29.4,29.3,29.7,29.3,29.2,29.2,28.4,28.7,27.9,27.7,27.0,28.0,27.1,26.9,27.1,26.6,28.3,27.2,28.5,29.3,29.7,28.5,29.2,27.7,29.1,28.6,29.4,28.9,29.0,29.0,29.1,28.1,27.4,25.7,26.2,23.6,22.1,20.1,17.2,14.1,11.6,9.5,7.1,5.7,4.2,3.0,1.6,0.8,2.0,3.9,6.1,7.7,11.4,14.6,17.3,18.1,18.6,18.5,19.0,18.9,19.9,20.2,21.1,20.7,22.3,21.6,22.9,22.8,23.9,23.6,25.4,25.9,26.9,27.3,27.9,28.4,29.1,28.9,29.0,29.2,29.3,29.4,29.3,29.9,29.7,29.7,30.4,30.0,30.5,30.3,30.5,30.4,30.5,30.3,30.6,30.4,30.6,30.5,30.7,30.7,30.4,30.5,30.4,30.5,30.2,29.7,30.1,30.1,29.5,27.9,28.4,29.6,28.8,29.1,29.5,29.5,28.8,29.0,28.7,28.8,28.4,30.0,29.7,29.7,30.1,30.6,30.2,30.6,30.3,30.5,30.6,30.8,30.8],[31.0,30.9,30.9,30.9,30.6,30.4,30.5,30.2,30.2,30.4,30.2,30.4,30.3,30.2,30.5,30.5,30.6,30.7,30.9,30.9,30.7,31.0,30.9,31.0,31.0,30.9,31.1,31.1,31.2,31.2,31.2,31.3,31.3,31.4,31.4,31.3,31.3,31.4,31.3,31.2,31.2,31.1,31.2,30.9,31.2,30.6,30.9,30.1,30.4,30.6,30.5,30.7,30.5,30.9,30.8,30.5,30.8,31.0,30.7,30.7,30.9,31.1,30.9,31.0,30.7,30.9,30.9,30.6,30.6,30.1,30.3,30.4,29.9,29.6,29.4,30.0,29.4,29.4,29.4,28.5,28.9,28.1,27.9,27.3,28.4,27.2,27.2,27.6,27.0,28.6,27.8,28.9,29.4,29.8,28.9,29.4,28.7,29.6,29.3,29.8,29.5,29.6,29.5,29.3,28.5,27.3,26.3,26.6,24.5,23.8,21.3,20.5,18.7,17.1,13.4,12.0,8.6,7.5,5.2,3.9,2.1,0.8,2.3,4.3,5.2,7.4,9.6,13.4,15.7,17.1,17.0,19.5,19.7,20.1,20.6,21.0,20.9,22.6,21.9,23.1,23.7,24.6,24.9,26.1,26.6,27.1,27.9,28.4,28.9,29.4,29.1,29.5,29.3,29.4,29.4,29.5,30.0,29.8,30.0,30.5,30.4,30.6,30.4,30.6,30.7,30.8,30.4,30.8,30.6,30.9,30.7,31.0,30.8,30.7,30.7,30.7,30.6,30.3,29.9,30.2,30.3,29.8,28.6,28.6,29.9,29.4,29.4,29.9,29.9,29.1,29.6,29.7,29.6,29.0,30.1,30.4,29.9,30.4,30.7,30.8,30.7,30.6,30.8,30.8,30.8,31.0],[31.0,30.9,30.9,30.9,30.8,30.6,30.7,30.3,30.4,30.4,30.2,30.5,30.2,30.4,30.6,30.7,30.7,30.6,30.8,30.9,30.7,31.0,31.0,30.9,31.0,31.0,31.1,31.1,31.2,31.2,31.3,31.4,31.4,31.4,31.4,31.4,31.3,31.4,31.4,31.3,31.2,31.2,31.3,31.1,31.3,30.9,31.1,30.4,30.7,30.9,30.7,30.9,30.7,31.1,31.1,30.7,30.9,31.1,30.9,30.7,31.0,31.2,31.0,31.1,30.8,31.0,30.9,30.6,30.5,30.2,30.3,30.5,30.1,29.8,29.8,30.0,29.8,29.8,29.8,29.0,29.5,28.6,28.7,28.0,29.1,28.5,28.4,28.6,28.4,29.8,29.1,30.0,30.2,30.4,30.1,30.2,29.7,30.3,30.0,30.4,30.2,30.2,30.1,30.1,29.6,28.7,28.4,28.5,27.3,26.0,24.6,23.3,21.7,20.2,16.7,14.3,10.9,9.1,7.3,6.5,3.4,2.0,0.8,1.7,2.8,3.8,5.9,8.8,11.7,14.1,14.9,17.0,18.4,18.9,19.9,20.8,20.6,22.8,22.7,23.9,24.1,25.1,25.6,26.8,27.2,27.8,28.5,28.9,29.4,30.0,29.7,29.9,29.7,29.9,29.6,29.6,30.1,29.8,30.1,30.6,30.4,30.7,30.6,30.8,30.7,30.8,30.6,30.8,30.7,30.9,30.8,31.0,31.0,30.9,30.9,30.8,30.9,30.5,30.1,30.5,30.2,30.0,28.6,28.8,29.9,29.6,29.3,29.7,30.1,29.2,29.6,29.6,29.7,29.1,30.3,30.3,30.0,30.5,30.6,30.5,30.8,30.7,30.8,30.9,31.1,31.1],[31.1,31.1,31.0,31.0,31.0,30.7,30.8,30.4,30.7,30.5,30.4,30.7,30.5,30.6,30.6,30.7,30.8,30.8,30.9,31.0,30.8,31.0,31.0,30.9,31.1,31.1,31.0,31.1,31.3,31.1,31.3,31.3,31.3,31.3,31.4,31.3,31.3,31.4,31.3,31.2,31.2,31.2,31.2,31.0,31.3,30.7,31.1,30.2,30.4,30.6,30.6,30.7,30.6,31.0,30.9,30.5,30.7,31.1,30.5,30.6,31.0,31.1,30.8,31.1,30.7,31.0,30.9,30.5,30.5,30.2,30.3,30.4,30.0,29.8,29.6,30.0,29.5,29.7,29.8,28.8,29.1,28.4,28.5,27.9,28.8,28.1,28.1,28.4,27.8,29.5,28.8,29.9,30.0,30.2,30.0,30.0,29.6,30.3,30.0,30.4,30.4,30.5,30.3,30.1,29.7,29.1,28.2,28.4,27.8,25.8,24.8,23.9,22.5,20.3,17.7,14.9,13.0,10.0,10.1,6.9,5.4,3.7,1.8,0.8,1.5,2.6,3.4,5.4,9.4,12.2,14.0,15.9,17.7,17.5,19.3,20.3,20.2,22.1,22.2,23.3,23.8,24.8,25.4,26.6,26.8,28.0,29.0,29.6,29.9,30.3,29.9,30.3,29.7,30.2,29.9,29.7,30.6,30.3,30.4,30.7,30.6,30.7,30.5,30.7,30.7,30.7,30.4,30.6,30.5,30.8,30.7,30.9,30.9,30.6,30.9,30.7,30.8,30.6,30.3,30.7,29.9,30.1,28.4,29.0,30.0,29.5,28.8,29.7,29.8,29.4,29.2,29.3,29.5,29.2,29.9,30.2,30.2,30.4,30.4,30.5,30.8,30.3,30.5,31.0,31.2,31.1],[31.0,30.9,30.9,30.8,30.8,30.5,30.7,30.0,30.5,30.4,30.3,30.5,30.2,30.5,30.3,30.6,30.8,30.4,30.9,30.9,30.7,31.0,30.9,31.0,31.0,31.0,31.1,31.1,31.2,31.2,31.2,31.3,31.3,31.4,31.4,31.4,31.3,31.4,31.4,31.2,31.2,31.1,31.2,31.0,31.2,30.8,31.0,30.3,30.5,30.8,30.7,30.8,30.7,31.0,30.9,30.6,30.8,31.1,30.6,30.7,31.0,31.1,31.0,31.1,30.8,31.1,31.0,30.7,30.8,30.4,30.6,30.6,30.4,30.0,30.0,30.3,30.0,29.8,29.8,28.9,29.2,28.5,28.4,27.9,29.0,28.2,28.4,28.7,28.1,29.6,29.3,30.0,30.2,30.2,30.1,30.3,29.7,30.3,30.0,30.5,30.2,30.3,30.2,30.2,30.0,29.6,28.9,29.5,28.8,27.0,26.8,25.5,23.8,21.9,20.5,18.0,17.2,12.7,12.6,7.6,7.0,4.4,2.8,1.8,0.8,1.5,2.5,3.7,5.8,9.8,10.3,14.5,15.9,17.2,18.5,19.8,19.9,21.8,21.8,23.4,24.3,25.1,26.1,26.9,27.2,28.3,29.0,29.7,30.0,30.4,30.3,30.5,30.2,30.3,29.9,29.9,30.5,30.2,30.5,30.7,30.6,30.8,30.6,31.0,30.9,30.9,30.6,30.8,30.7,31.0,30.8,31.0,31.0,30.8,30.9,30.9,31.0,30.7,30.3,30.7,30.5,30.2,29.1,29.3,30.3,30.1,29.5,30.1,30.3,29.8,30.1,29.7,29.8,29.5,30.4,30.3,30.3,30.8,30.9,30.7,31.0,31.0,31.0,31.0,31.2,31.2],[31.1,31.0,31.0,30.9,30.9,30.7,30.8,30.4,30.6,30.4,30.3,30.6,30.4,30.6,30.5,30.7,30.8,30.6,30.9,31.0,30.8,31.0,31.0,31.0,31.1,31.0,31.0,31.1,31.3,31.2,31.3,31.3,31.3,31.4,31.4,31.3,31.3,31.4,31.4,31.3,31.2,31.1,31.2,31.1,31.2,30.7,31.1,30.4,30.5,30.7,30.7,30.8,30.6,31.1,31.0,30.6,30.7,31.1,30.5,30.5,31.0,31.1,30.9,31.2,30.7,31.0,31.0,30.7,30.6,30.3,30.4,30.5,30.3,30.0,30.0,30.2,29.8,30.0,30.1,29.2,29.5,28.8,29.0,28.2,29.4,28.7,28.9,29.2,28.8,30.2,29.6,30.4,30.5,30.4,30.5,30.5,30.3,30.6,30.4,30.6,30.7,30.7,30.5,30.4,30.1,29.8,29.2,29.4,29.0,27.6,27.1,25.4,24.1,22.7,20.6,18.1,17.5,13.8,14.2,9.2,9.5,6.0,3.5,2.7,1.4,0.8,1.6,2.7,4.7,7.3,10.1,12.8,14.9,15.7,17.8,19.4,19.3,21.8,21.9,23.6,24.1,24.8,25.5,26.6,27.1,28.2,29.1,29.5,30.1,30.3,30.3,30.3,30.2,30.5,30.2,30.1,30.6,30.2,30.6,30.8,30.8,30.8,30.6,30.8,30.9,30.9,30.6,30.7,30.7,31.0,30.8,31.1,31.0,30.9,31.0,30.9,31.0,30.8,30.6,30.9,30.3,30.4,29.1,29.3,30.4,30.1,29.3,30.2,30.2,29.8,29.9,29.9,29.8,29.6,30.3,30.3,30.4,30.7,30.6,30.8,30.9,30.8,30.9,31.1,31.2,31.3],[30.9,30.8,30.7,30.8,30.7,30.4,30.5,29.9,30.2,30.1,30.0,30.2,30.0,30.2,30.2,30.3,30.6,30.3,30.8,30.8,30.6,31.0,30.9,30.9,31.0,30.9,31.0,31.0,31.2,31.1,31.2,31.3,31.3,31.3,31.4,31.3,31.4,31.4,31.4,31.3,31.2,31.1,31.2,31.0,31.2,30.9,31.1,30.6,30.6,30.9,30.8,30.9,30.7,31.1,30.9,30.6,30.8,31.1,30.7,30.6,31.0,31.2,31.0,31.2,30.8,31.1,31.0,30.7,30.9,30.4,30.7,30.6,30.5,30.2,30.2,30.5,30.3,30.1,30.0,29.2,29.8,28.8,29.0,28.6,29.4,29.0,29.1,29.6,29.6,30.2,29.8,30.1,30.1,29.9,30.1,30.3,30.1,30.4,30.1,30.4,30.3,30.5,30.3,30.1,30.1,29.5,29.4,29.5,29.4,28.3,27.8,26.5,25.8,24.0,22.4,20.5,19.5,16.5,16.1,11.6,12.2,8.0,5.4,4.2,3.3,1.6,0.8,1.9,3.7,6.8,7.6,11.2,12.6,15.1,17.3,18.6,18.8,21.7,21.7,23.5,23.8,24.9,26.1,26.9,27.2,28.4,29.2,29.6,30.2,30.5,30.6,30.6,30.5,30.7,30.4,30.4,30.7,30.6,30.9,31.0,31.0,31.0,31.0,31.2,31.2,31.2,30.8,31.1,30.9,31.2,31.1,31.3,31.2,31.1,31.2,31.1,31.2,31.0,31.0,31.1,31.0,30.7,30.2,30.0,30.7,30.5,29.9,30.6,30.7,30.2,30.3,30.1,30.2,29.7,30.7,30.6,30.5,30.8,31.0,31.0,31.1,31.0,31.0,31.1,31.3,31.3],[31.1,30.9,30.9,30.9,30.7,30.5,30.6,29.9,30.1,30.2,30.0,30.2,30.0,30.2,30.1,30.1,30.5,30.3,30.7,30.8,30.6,31.0,30.9,30.9,30.9,31.0,31.0,31.0,31.1,31.2,31.3,31.3,31.3,31.4,31.4,31.4,31.4,31.5,31.4,31.4,31.3,31.2,31.3,31.2,31.3,31.1,31.2,30.8,30.9,31.0,31.0,31.0,30.8,31.2,31.0,30.8,30.8,31.2,30.7,30.7,31.0,31.2,31.0,31.3,30.8,31.1,31.1,30.9,30.9,30.5,30.6,30.7,30.6,30.5,30.3,30.6,30.4,30.5,30.4,29.6,30.2,29.3,29.6,29.0,29.8,29.5,29.5,29.8,29.8,30.6,30.3,30.7,30.6,30.7,30.6,30.6,30.5,30.8,30.5,30.9,30.7,30.9,30.6,30.7,30.5,30.3,29.9,30.0,29.8,29.1,28.3,27.3,27.1,25.1,23.8,21.6,20.8,18.4,18.2,13.8,15.4,11.6,7.9,6.6,4.2,2.9,1.8,0.8,2.2,4.2,6.0,8.3,10.3,13.0,15.2,17.8,19.4,21.9,22.2,23.6,24.2,25.3,26.0,27.1,27.5,28.7,29.2,29.5,30.1,30.5,30.6,30.6,30.7,30.8,30.5,30.7,30.8,30.5,31.0,31.1,31.1,31.0,31.1,31.0,31.2,31.2,31.0,31.2,31.1,31.3,31.3,31.4,31.4,31.3,31.3,31.3,31.3,31.2,31.2,31.2,30.9,31.0,30.6,30.4,31.0,30.8,30.1,30.9,30.9,30.3,30.5,30.4,30.5,30.2,30.8,30.8,30.6,31.1,31.0,31.1,31.2,31.1,31.1,31.2,31.3,31.4],[31.0,30.8,30.8,30.9,30.6,30.4,30.6,29.7,30.2,30.2,29.8,30.1,30.0,30.3,30.1,30.2,30.6,30.2,30.9,30.8,30.6,31.0,30.9,30.9,31.0,31.0,31.0,31.0,31.1,31.1,31.2,31.3,31.3,31.3,31.4,31.4,31.4,31.4,31.4,31.3,31.2,31.2,31.2,31.1,31.2,30.9,31.1,30.6,30.7,31.1,30.9,31.0,30.7,31.1,30.9,30.6,30.8,31.1,30.6,30.4,31.0,31.2,31.0,31.2,30.9,31.0,31.0,30.8,31.0,30.6,30.8,30.7,30.6,30.4,30.3,30.7,30.6,30.3,30.1,29.5,30.1,29.0,29.2,28.9,29.5,29.2,29.5,29.9,29.8,30.4,30.0,30.3,30.3,30.0,30.3,30.4,30.2,30.5,30.2,30.5,30.4,30.6,30.4,30.5,30.2,29.9,29.7,29.6,29.5,28.4,28.1,27.1,26.9,25.3,23.9,21.9,21.5,19.5,18.8,16.9,16.5,13.3,10.5,9.4,7.1,5.3,4.1,2.7,0.8,2.2,4.1,6.5,7.7,9.8,12.4,15.0,16.5,18.7,20.6,22.2,23.2,24.2,25.5,26.1,26.4,28.0,29.0,29.6,30.3,30.6,30.6,30.6,30.6,30.8,30.5,30.4,30.7,30.6,31.0,31.1,31.1,31.1,31.2,31.3,31.3,31.3,31.1,31.3,31.2,31.3,31.3,31.4,31.3,31.3,31.3,31.3,31.3,31.2,31.1,31.2,31.1,31.0,30.9,30.7,31.0,30.9,30.3,30.9,30.9,30.5,30.7,30.4,30.5,30.2,30.8,30.8,30.6,31.0,31.1,31.2,31.2,31.1,31.1,31.2,31.4,31.3],[31.1,30.9,31.0,31.0,30.9,30.6,30.7,30.2,30.3,30.2,30.1,30.2,30.2,30.4,30.4,30.3,30.5,30.3,30.8,30.9,30.6,31.0,30.9,30.9,31.0,31.0,30.9,31.1,31.1,31.2,31.2,31.3,31.4,31.4,31.4,31.3,31.3,31.4,31.4,31.4,31.3,31.1,31.2,31.0,31.2,30.8,31.1,30.7,30.7,31.0,30.8,31.0,30.7,31.1,31.0,30.8,30.7,31.2,30.6,30.5,30.9,31.2,31.0,31.3,30.7,31.1,31.1,30.7,30.8,30.5,30.6,30.7,30.4,30.3,30.3,30.5,30.3,30.4,30.2,29.6,30.1,29.4,29.7,28.8,29.8,29.4,29.3,29.9,29.6,30.5,30.2,30.6,30.6,30.7,30.5,30.6,30.5,30.7,30.6,30.9,30.6,30.9,30.4,30.6,30.1,30.1,29.8,29.7,29.8,29.0,28.3,27.4,26.8,25.2,24.8,23.3,22.3,21.4,20.9,19.6,19.9,17.6,15.6,13.2,10.9,7.9,6.3,4.3,2.2,0.8,1.9,4.0,5.2,7.2,9.8,12.8,15.5,17.6,18.6,21.1,22.5,23.6,25.0,25.9,27.3,28.3,29.2,29.9,30.3,30.7,30.7,30.8,30.7,30.7,30.5,30.4,30.7,30.5,30.9,31.1,31.1,31.0,31.1,31.1,31.3,31.3,31.1,31.2,31.2,31.4,31.3,31.4,31.3,31.2,31.3,31.3,31.3,31.2,31.1,31.2,31.0,31.0,30.7,30.5,31.1,30.8,30.1,30.9,30.8,30.5,30.6,30.3,30.5,30.3,30.8,30.7,30.7,31.1,31.0,31.2,31.2,31.1,31.2,31.3,31.4,31.4],[31.0,31.0,30.9,31.0,30.8,30.7,30.8,30.0,30.5,30.0,30.0,29.9,30.0,30.1,30.0,30.2,30.6,30.4,30.9,30.8,30.7,31.0,31.0,31.0,31.0,31.0,31.0,31.0,31.1,31.1,31.2,31.3,31.3,31.3,31.4,31.4,31.3,31.4,31.4,31.3,31.2,31.1,31.2,31.0,31.2,30.9,31.1,30.6,30.7,31.1,31.0,31.0,30.7,31.1,31.0,30.6,30.8,31.1,30.7,30.6,31.0,31.3,31.1,31.3,31.0,31.1,31.1,30.8,31.0,30.7,30.8,30.8,30.7,30.4,30.5,30.7,30.5,30.4,30.2,29.5,30.2,29.1,29.3,28.8,29.6,29.1,29.3,29.7,29.4,30.1,29.8,30.3,30.4,30.3,30.2,30.4,30.1,30.6,30.2,30.6,30.3,30.5,30.2,30.3,29.9,29.6,29.4,29.3,29.5,28.9,28.5,27.4,27.2,25.7,24.9,23.4,22.6,21.8,21.2,20.2,19.8,19.1,16.6,15.4,11.8,9.4,7.5,5.7,4.2,2.1,0.8,2.3,3.8,5.5,5.9,9.0,11.1,13.1,14.9,16.9,19.7,21.7,23.2,24.4,25.7,27.2,28.3,29.2,30.0,30.4,30.5,30.3,30.5,30.7,30.2,30.2,30.6,30.5,30.8,31.1,31.0,31.0,31.1,31.2,31.3,31.3,31.1,31.3,31.2,31.4,31.3,31.4,31.4,31.3,31.4,31.3,31.3,31.2,31.2,31.2,31.1,31.1,30.8,30.6,31.1,30.9,30.4,31.0,31.1,30.7,30.9,30.7,30.7,30.6,31.1,31.0,30.8,31.2,31.2,31.3,31.3,31.3,31.3,31.4,31.5,31.4],[31.1,31.0,31.1,31.0,31.0,30.9,31.0,30.4,30.6,30.6,30.5,30.6,30.5,30.5,30.4,30.5,30.8,30.5,30.9,30.9,30.8,31.0,31.0,30.9,31.0,31.0,31.0,31.0,31.1,31.3,31.3,31.4,31.4,31.4,31.4,31.4,31.4,31.5,31.5,31.4,31.3,31.2,31.3,31.1,31.3,30.9,31.2,31.0,31.0,31.1,31.1,31.1,30.8,31.2,31.1,30.8,30.9,31.3,30.7,30.8,31.1,31.3,31.1,31.3,31.0,31.2,31.1,30.8,31.0,30.6,30.8,30.7,30.6,30.4,30.4,30.7,30.5,30.5,30.4,29.7,30.3,29.3,29.6,29.2,29.6,29.3,29.1,29.6,29.3,29.9,29.8,30.3,30.5,30.6,30.3,30.6,30.3,30.7,30.6,30.8,30.7,30.8,30.5,30.5,30.1,30.1,29.6,29.7,29.4,28.2,27.7,26.4,26.1,24.6,23.7,23.1,22.4,21.7,21.7,20.9,22.2,21.4,19.8,17.4,15.6,11.8,10.5,8.8,6.3,4.0,1.9,0.8,1.9,3.7,4.3,5.6,7.4,9.9,10.3,13.2,15.9,19.2,20.6,22.6,24.8,25.4,27.3,28.4,29.4,29.9,30.1,29.9,30.1,30.2,29.5,29.8,30.1,30.2,30.6,30.9,30.8,30.7,31.0,30.9,31.1,31.1,31.0,31.3,31.2,31.3,31.2,31.3,31.3,31.2,31.3,31.2,31.3,31.1,31.0,31.1,30.8,30.9,30.5,30.2,31.0,30.7,30.0,30.8,30.9,30.5,30.6,30.7,30.6,30.3,30.9,31.0,30.7,31.1,31.1,31.2,31.2,31.1,31.2,31.3,31.3,31.4],[31.0,31.0,31.0,31.0,30.9,30.6,30.8,30.1,30.6,30.0,30.2,30.0,30.2,30.2,30.1,30.3,30.6,30.4,30.9,30.8,30.7,31.0,31.0,31.0,31.1,31.0,31.0,31.0,31.1,31.2,31.2,31.3,31.3,31.3,31.4,31.4,31.3,31.4,31.4,31.3,31.2,31.0,31.2,30.9,31.2,30.7,31.0,30.6,30.8,31.1,31.1,31.0,30.6,31.2,31.1,30.7,30.9,31.2,30.7,30.6,31.1,31.3,31.1,31.3,31.1,31.1,31.1,30.8,31.0,30.7,30.8,30.7,30.6,30.4,30.5,30.7,30.5,30.3,30.2,29.5,30.2,29.0,29.3,28.8,29.5,29.1,29.1,29.6,29.1,29.7,29.6,30.0,30.4,30.4,29.9,30.2,30.1,30.5,30.4,30.6,30.4,30.6,30.3,30.3,29.9,29.8,29.3,29.4,29.1,27.9,27.5,26.4,25.8,24.7,23.8,23.0,22.9,21.6,22.2,20.7,22.0,21.5,19.0,17.8,16.4,13.4,11.2,10.4,7.3,5.4,3.5,1.6,0.8,1.4,2.4,3.1,4.2,6.2,7.8,10.1,13.1,16.7,19.4,21.6,23.9,24.4,26.7,27.7,28.9,29.4,29.7,29.7,29.9,30.0,29.7,29.4,30.0,30.2,30.4,30.7,30.7,30.8,30.9,31.0,31.2,31.2,31.0,31.2,31.1,31.2,31.2,31.3,31.3,31.1,31.2,31.2,31.2,31.0,31.0,31.0,30.7,30.8,30.3,30.2,30.9,30.7,30.0,31.0,30.9,30.3,30.7,30.9,30.8,30.4,30.9,31.0,30.9,31.1,31.1,31.3,31.2,31.1,31.2,31.4,31.3,31.3],[31.0,31.0,31.0,30.9,30.9,30.7,30.8,30.2,30.6,30.6,30.4,30.5,30.3,30.3,30.2,30.3,30.6,30.6,30.9,31.0,30.7,31.0,31.0,31.0,31.0,31.1,31.0,31.0,31.1,31.1,31.2,31.3,31.2,31.3,31.3,31.3,31.3,31.4,31.4,31.2,31.1,31.1,31.1,30.8,31.1,30.6,31.0,30.5,30.6,30.9,30.9,30.9,30.7,31.1,31.1,30.6,30.8,31.2,30.5,30.6,31.0,31.2,31.0,31.2,30.9,31.1,31.0,30.6,30.8,30.5,30.6,30.7,30.4,30.2,30.1,30.5,30.3,30.3,30.1,29.3,29.8,28.9,29.0,28.5,29.4,28.9,28.8,29.4,28.8,29.4,29.3,29.6,30.1,30.2,29.6,30.0,29.9,30.2,30.2,30.6,30.4,30.6,30.2,30.2,29.5,29.3,28.6,28.6,28.6,27.1,26.6,25.3,24.9,23.7,23.0,22.2,22.1,21.0,21.0,19.7,21.2,21.0,19.0,17.0,16.5,14.4,13.6,12.1,9.0,7.0,4.8,2.9,1.5,0.8,1.3,2.2,3.0,4.7,6.3,8.9,11.4,14.4,17.0,20.4,23.1,24.5,26.5,27.7,28.5,29.6,29.6,29.5,29.9,29.4,29.2,28.7,29.7,29.7,29.9,30.2,30.2,30.1,30.6,30.4,30.8,30.7,30.6,30.8,30.7,31.1,30.9,31.2,31.1,30.9,31.1,31.1,31.1,30.9,30.8,30.9,30.3,30.6,29.5,30.1,30.7,29.9,29.4,30.6,30.4,29.6,30.1,30.2,29.9,30.3,30.6,30.6,30.3,30.8,30.9,31.0,30.9,30.8,30.8,31.2,31.2,31.3],[31.0,31.0,30.9,30.9,30.9,30.7,30.8,30.0,30.7,30.3,30.3,30.5,30.6,30.6,30.6,30.7,30.8,30.5,30.9,31.0,30.7,31.1,31.0,31.0,31.0,30.9,31.1,31.0,31.1,31.2,31.2,31.3,31.2,31.3,31.4,31.3,31.3,31.4,31.3,31.1,31.2,30.9,31.2,30.7,31.1,30.6,31.0,30.3,30.6,31.0,30.8,30.9,30.6,31.1,31.1,30.7,30.9,31.2,30.8,30.8,31.1,31.3,31.1,31.3,31.0,31.1,31.1,30.7,30.9,30.6,30.7,30.7,30.5,30.3,30.4,30.5,30.4,30.2,30.2,29.4,30.0,28.7,29.0,28.4,29.2,28.8,28.6,29.2,29.0,29.3,29.4,29.6,30.1,30.2,29.7,30.0,29.7,30.2,30.1,30.5,30.3,30.4,30.1,30.1,29.7,29.3,28.7,29.1,28.7,27.2,26.4,25.4,25.0,23.6,23.5,22.7,22.5,21.3,21.5,20.7,21.3,21.6,19.8,19.1,18.0,15.8,15.8,14.0,10.3,8.6,5.6,3.1,2.3,1.2,0.8,1.1,1.9,3.1,4.6,7.7,9.9,12.6,15.1,18.5,21.5,23.3,25.9,27.1,28.5,29.2,29.4,29.3,29.5,29.3,29.3,28.8,29.6,29.6,29.7,30.2,30.0,30.1,30.6,30.6,30.9,30.9,30.8,31.0,30.8,31.1,31.0,31.2,31.1,31.0,31.1,31.0,31.1,30.9,30.8,30.9,30.4,30.6,29.8,30.1,30.7,30.4,29.8,30.7,30.8,30.2,30.5,30.7,30.6,30.4,30.7,30.9,30.7,31.0,31.1,31.1,31.0,31.1,31.2,31.3,31.3,31.3],[31.0,31.0,31.0,30.9,30.9,30.7,30.8,30.1,30.3,30.1,30.3,30.3,30.3,30.4,30.3,30.4,30.7,30.6,30.9,31.0,30.7,31.0,31.0,31.0,31.1,31.1,31.0,31.1,31.2,31.2,31.3,31.3,31.3,31.3,31.4,31.3,31.3,31.4,31.4,31.2,31.2,30.9,31.1,30.8,31.1,30.8,31.0,30.7,30.7,31.0,31.0,31.1,30.7,31.1,31.1,30.8,30.9,31.2,30.8,30.8,31.1,31.2,31.1,31.2,31.0,31.1,31.0,30.8,30.9,30.6,30.6,30.8,30.5,30.4,30.4,30.6,30.5,30.4,30.4,29.7,30.2,28.9,29.1,28.6,29.5,28.6,28.6,29.4,29.0,29.5,29.3,29.7,30.0,30.2,29.5,29.7,29.4,29.9,29.9,30.6,30.2,30.5,30.2,30.2,29.2,28.9,28.2,28.3,28.0,26.7,26.1,25.4,24.7,23.9,22.9,22.0,22.0,20.9,21.1,20.2,21.4,21.5,20.2,19.6,17.8,16.3,17.2,15.1,13.2,10.9,7.8,4.5,3.2,2.2,1.2,0.8,1.3,2.4,3.7,5.7,8.1,10.8,12.0,15.3,18.1,19.8,24.2,26.1,27.0,28.4,28.8,28.9,29.1,28.2,28.8,28.0,28.8,29.1,29.2,29.7,29.6,29.7,30.4,30.1,30.5,30.5,30.5,30.6,30.7,31.0,30.8,31.1,31.1,30.9,31.0,30.9,30.9,30.7,30.6,30.6,29.6,30.4,29.0,29.9,30.3,29.6,29.4,30.4,30.3,29.4,30.0,30.3,29.7,30.2,30.6,30.7,30.3,30.6,30.8,30.9,30.9,30.9,31.0,31.2,31.2,31.2],[31.0,31.0,31.0,30.9,30.9,30.7,30.8,30.0,30.6,30.3,30.4,30.4,30.3,30.6,30.5,30.7,30.9,30.4,30.9,30.9,30.5,31.0,31.0,31.0,31.1,30.9,31.1,31.0,31.1,31.1,31.3,31.3,31.3,31.3,31.4,31.3,31.3,31.4,31.3,31.2,31.2,31.0,31.2,30.8,31.2,30.7,31.0,30.5,30.7,31.0,30.9,31.0,30.6,31.2,31.1,30.7,30.9,31.3,30.7,30.7,31.1,31.3,31.1,31.3,31.0,31.2,31.1,30.7,30.9,30.6,30.7,30.7,30.5,30.4,30.4,30.6,30.4,30.4,30.3,29.5,30.1,28.9,29.0,28.4,29.2,28.8,28.5,29.2,28.9,29.3,29.3,29.6,30.0,30.2,29.5,29.8,29.5,30.2,29.9,30.5,30.3,30.5,30.2,30.2,29.7,29.1,28.3,28.5,28.1,26.9,26.5,25.6,25.3,24.1,23.1,22.6,21.9,21.5,21.4,20.9,21.3,21.7,21.0,20.4,19.0,17.2,16.8,17.8,13.4,13.2,8.9,5.8,4.6,2.9,2.4,1.3,0.8,1.4,2.9,5.0,6.9,9.4,11.3,14.8,17.5,19.9,23.1,24.9,27.0,27.8,28.1,28.1,28.4,27.6,28.5,27.8,28.6,29.2,28.7,29.7,29.4,29.5,30.3,30.1,30.5,30.5,30.6,30.8,30.6,31.0,30.9,31.1,31.0,30.8,31.0,30.8,30.9,30.7,30.7,30.6,30.0,30.5,29.4,29.8,30.3,30.1,29.6,30.5,30.5,29.8,30.3,30.5,30.2,30.2,30.7,30.8,30.3,30.9,30.9,30.9,30.9,31.0,31.0,31.2,31.1,31.1],[31.1,31.0,31.0,31.0,31.0,30.8,30.8,30.3,30.4,30.3,30.6,30.6,30.4,30.8,30.5,30.9,30.9,30.5,30.9,31.0,30.7,31.0,31.0,31.0,31.1,31.0,31.1,31.0,31.2,31.2,31.2,31.4,31.3,31.4,31.4,31.3,31.4,31.4,31.4,31.2,31.2,31.0,31.2,30.9,31.2,30.9,31.2,30.9,30.9,31.1,31.2,31.2,30.8,31.2,31.2,30.9,31.0,31.3,30.8,30.8,31.1,31.3,31.1,31.3,31.1,31.2,31.1,30.8,31.0,30.7,30.8,30.8,30.6,30.6,30.5,30.8,30.7,30.7,30.4,30.1,30.5,29.4,29.6,29.3,29.8,28.7,28.7,29.6,29.1,29.7,29.5,29.8,29.9,30.2,29.7,29.8,29.4,30.0,29.8,30.6,30.1,30.4,30.2,30.1,29.1,28.8,28.1,28.2,27.8,27.0,26.4,25.6,24.8,23.6,23.4,22.3,22.6,21.9,21.9,21.6,22.2,22.1,21.9,21.4,19.9,19.4,19.0,20.3,17.2,14.7,11.5,8.1,6.0,5.2,3.0,2.6,1.5,0.8,2.0,3.7,5.9,7.7,10.0,12.4,15.5,16.8,20.3,22.9,25.6,26.7,27.3,28.0,26.4,26.7,27.2,27.0,28.4,28.1,28.5,29.2,29.4,29.5,30.2,30.2,30.4,30.5,30.6,30.8,30.7,31.0,30.8,31.0,31.0,30.8,31.0,30.9,30.8,30.7,30.6,30.5,29.7,30.3,29.2,29.5,30.1,29.8,29.4,30.2,29.9,29.4,29.8,30.2,29.6,29.7,30.4,30.7,30.1,30.5,30.8,31.0,30.8,31.0,31.1,31.2,31.2,31.1],[31.1,31.0,31.0,31.0,31.0,30.8,30.9,30.2,30.7,30.7,30.5,30.7,30.4,30.8,30.7,30.9,31.0,30.6,31.0,31.1,30.6,31.1,31.1,31.1,31.1,31.0,31.1,31.1,31.2,31.2,31.3,31.3,31.3,31.3,31.4,31.3,31.3,31.4,31.3,31.1,31.1,30.9,31.2,30.7,31.2,30.7,31.1,30.7,30.8,31.1,31.0,31.1,30.7,31.2,31.1,30.7,31.0,31.2,30.8,30.8,31.1,31.3,31.1,31.2,31.1,31.1,31.1,30.7,31.0,30.6,30.8,30.8,30.5,30.5,30.5,30.6,30.6,30.5,30.4,29.8,30.3,29.1,29.4,28.7,29.6,28.8,28.7,29.3,29.1,29.6,29.5,29.8,29.9,30.1,29.7,29.8,29.3,30.1,29.7,30.5,30.1,30.3,30.2,30.0,29.4,28.9,27.9,28.2,27.7,26.6,26.4,25.2,24.7,23.5,23.0,22.9,21.9,22.1,21.5,21.8,21.6,21.9,22.4,21.6,20.5,20.2,19.7,20.9,18.7,18.2,13.4,10.8,9.6,6.9,6.0,3.8,3.1,2.3,0.8,2.2,4.0,6.4,8.0,10.1,13.6,16.0,19.3,21.6,23.9,25.0,25.3,26.7,26.2,26.0,26.5,26.7,27.5,28.4,27.8,29.1,28.7,29.3,30.0,29.9,30.2,30.3,30.5,30.7,30.6,31.0,30.9,31.1,31.0,30.8,31.0,30.8,30.8,30.6,30.6,30.4,30.0,30.4,29.3,29.7,30.2,29.9,29.5,30.4,30.5,29.6,30.3,30.3,30.1,30.2,30.6,30.8,30.3,30.8,31.0,31.0,30.9,30.9,31.1,31.2,31.2,31.1],[31.2,31.1,31.1,31.1,31.1,31.1,31.0,30.8,30.8,30.8,30.6,30.8,30.6,30.9,30.7,31.0,31.1,30.7,31.1,31.2,30.8,31.2,31.1,31.1,31.1,31.0,31.1,31.1,31.2,31.2,31.2,31.4,31.3,31.4,31.4,31.4,31.4,31.4,31.4,31.2,31.2,31.1,31.3,31.0,31.2,31.0,31.2,31.0,31.1,31.2,31.2,31.3,30.9,31.3,31.2,30.9,31.0,31.3,30.9,30.8,31.1,31.3,31.1,31.3,31.1,31.1,31.1,30.8,31.0,30.7,30.9,30.9,30.6,30.6,30.6,30.8,30.8,30.8,30.6,30.0,30.7,29.6,29.8,29.2,29.9,29.0,28.7,29.4,28.9,30.0,29.5,29.9,29.9,30.2,29.8,29.8,29.5,30.1,29.7,30.5,30.0,30.2,30.0,29.8,29.0,28.7,28.1,28.3,28.0,27.0,26.7,25.7,25.3,24.3,24.0,23.3,22.9,23.0,22.5,22.8,22.5,22.9,23.4,22.9,21.6,21.4,21.0,23.0,21.3,21.0,18.6,16.1,12.2,9.9,7.7,7.0,4.8,3.8,2.3,0.8,2.5,3.9,6.2,8.1,10.5,13.3,17.0,20.1,21.7,23.7,23.9,26.1,25.0,24.9,25.2,26.1,27.3,27.5,27.9,28.9,29.2,29.3,30.1,30.1,30.3,30.6,30.7,30.9,30.8,31.0,30.9,31.1,31.1,30.8,31.1,30.9,30.8,30.7,30.6,30.5,30.0,30.4,29.4,29.6,30.0,29.8,29.3,30.4,30.4,29.6,30.2,30.4,30.2,30.2,30.6,30.8,30.4,30.7,30.9,31.1,31.0,31.0,31.2,31.3,31.3,31.2],[31.2,31.1,31.2,31.0,31.1,30.9,31.0,30.6,30.8,30.8,30.5,30.9,30.5,30.9,30.7,31.0,31.1,30.6,31.0,31.1,30.8,31.1,31.1,31.1,31.1,31.0,31.1,31.1,31.2,31.1,31.2,31.3,31.3,31.4,31.4,31.4,31.4,31.4,31.4,31.2,31.2,31.1,31.2,30.9,31.2,30.9,31.1,30.9,31.0,31.1,31.1,31.2,30.8,31.2,31.1,30.8,31.0,31.3,30.9,30.8,31.1,31.4,31.2,31.2,31.1,31.2,31.2,30.8,31.1,30.7,30.9,30.9,30.6,30.6,30.5,30.8,30.7,30.6,30.5,30.0,30.5,29.6,29.9,29.3,30.0,29.3,29.3,29.6,29.4,30.1,29.8,30.1,30.2,30.4,30.1,30.1,29.8,30.4,30.0,30.6,30.2,30.4,30.1,29.9,29.3,28.9,28.3,28.4,28.0,26.9,27.0,25.5,25.7,24.2,24.0,23.9,22.9,23.2,22.7,22.8,22.7,23.3,24.0,23.3,22.3,23.2,23.0,24.2,23.4,22.7,21.2,19.0,16.6,13.4,11.4,8.2,7.4,5.3,3.7,2.5,0.8,2.5,4.1,5.6,8.5,10.0,13.0,16.9,19.6,21.2,22.5,24.4,24.3,24.3,24.3,25.3,25.7,26.9,26.6,28.2,28.2,28.4,29.4,29.6,29.9,30.2,30.3,30.5,30.6,30.9,30.7,31.0,31.0,30.8,30.9,30.7,30.8,30.5,30.5,30.3,29.9,30.2,29.2,29.6,29.9,29.7,29.4,30.4,30.4,29.5,30.3,30.4,30.1,30.5,30.8,30.8,30.6,30.8,31.1,31.1,31.0,31.1,31.1,31.2,31.3,31.2],[31.3,31.1,31.2,31.1,31.2,31.1,31.0,30.8,30.8,30.9,30.6,30.9,30.7,31.0,30.8,31.0,31.1,30.6,31.0,31.0,30.8,31.0,31.0,31.0,31.0,30.9,31.0,31.0,31.1,31.1,31.2,31.3,31.3,31.4,31.4,31.4,31.4,31.5,31.4,31.3,31.2,31.1,31.2,30.9,31.2,30.8,31.1,30.8,30.9,31.0,31.1,31.1,30.7,31.2,31.1,30.8,31.0,31.2,30.9,30.8,31.1,31.3,31.1,31.2,31.1,31.2,31.2,30.9,31.1,30.7,30.9,30.9,30.6,30.5,30.5,30.7,30.6,30.6,30.5,30.0,30.5,29.6,30.1,29.4,30.1,29.5,29.5,29.8,29.6,30.2,30.0,30.1,30.2,30.4,30.2,30.2,29.8,30.4,30.0,30.6,30.3,30.4,30.1,30.0,29.7,29.2,29.0,28.9,28.6,27.4,27.7,26.2,26.3,24.9,24.5,24.2,23.1,23.9,22.9,23.7,22.6,23.3,24.0,23.6,22.7,23.3,23.3,24.9,23.9,23.4,22.4,21.3,18.9,16.5,12.6,10.3,8.1,7.6,5.7,3.7,2.3,0.8,2.8,4.2,6.2,8.5,12.4,15.6,18.4,20.5,20.5,23.4,21.8,23.0,23.1,25.0,25.1,26.8,27.7,28.6,29.1,29.0,29.9,29.9,30.3,30.4,30.6,30.7,30.8,31.0,30.9,31.1,31.1,30.9,31.0,30.8,30.9,30.5,30.6,30.4,30.2,30.5,29.6,29.8,30.1,30.1,29.7,30.6,30.5,30.0,30.6,30.7,30.5,30.7,31.0,30.9,30.8,31.0,31.1,31.2,31.1,31.2,31.3,31.4,31.4,31.3],[31.3,31.2,31.3,31.1,31.2,31.1,31.1,30.9,31.0,31.0,30.7,31.0,30.7,31.1,30.8,31.1,31.1,30.7,31.1,31.1,30.8,31.2,31.1,31.2,31.2,31.0,31.2,31.1,31.3,31.2,31.3,31.4,31.4,31.4,31.4,31.4,31.4,31.4,31.4,31.3,31.2,31.1,31.3,31.0,31.2,30.9,31.2,30.9,31.0,31.1,31.1,31.2,30.9,31.3,31.2,30.9,31.1,31.3,31.0,30.9,31.2,31.4,31.2,31.3,31.2,31.2,31.3,31.0,31.1,30.8,31.0,31.0,30.6,30.6,30.6,30.8,30.7,30.7,30.7,30.2,30.6,30.0,30.1,29.7,30.2,29.6,29.7,29.8,29.6,30.3,30.0,30.2,30.2,30.5,30.2,30.3,29.9,30.4,30.0,30.6,30.3,30.4,30.2,29.9,29.5,29.3,28.9,28.9,28.5,27.0,27.7,26.5,26.7,25.5,25.1,24.9,24.2,24.8,23.6,24.6,23.7,24.5,25.1,25.0,23.9,25.1,25.6,26.9,25.6,24.8,24.1,23.4,20.8,20.2,16.7,13.7,10.9,8.1,8.1,5.8,4.0,2.8,0.8,2.8,4.9,5.9,10.0,11.4,15.3,19.0,19.7,22.8,21.6,22.9,21.9,24.0,24.6,26.0,26.4,27.6,28.2,28.1,29.1,29.5,30.0,30.3,30.2,30.3,30.5,30.9,30.8,31.1,31.0,30.9,31.0,30.8,30.8,30.6,30.4,30.3,29.9,30.2,29.3,29.5,29.9,29.7,29.5,30.2,30.3,29.6,30.1,30.5,30.3,30.4,31.0,30.9,30.8,30.8,31.2,31.1,31.2,31.2,31.3,31.4,31.4,31.3],[31.3,31.2,31.3,31.2,31.2,31.2,31.2,30.9,31.1,31.1,31.0,31.0,30.8,31.1,30.9,31.1,31.2,30.8,31.1,31.2,30.9,31.2,31.1,31.2,31.1,31.0,31.2,31.1,31.2,31.2,31.3,31.4,31.4,31.4,31.5,31.4,31.4,31.5,31.4,31.3,31.3,31.1,31.3,31.0,31.3,30.9,31.2,30.9,31.0,31.1,31.1,31.2,30.8,31.3,31.2,30.7,31.1,31.2,31.0,30.9,31.1,31.3,31.2,31.3,31.2,31.2,31.2,31.0,31.1,30.9,31.1,31.1,30.8,30.8,30.7,30.9,30.8,30.7,30.7,30.2,30.7,29.9,30.2,29.7,30.3,29.7,29.7,29.9,29.8,30.4,30.0,30.4,30.3,30.6,30.4,30.4,29.9,30.6,30.2,30.7,30.5,30.6,30.3,30.2,29.8,29.6,29.3,29.0,28.8,27.7,27.9,26.8,27.1,26.0,25.4,25.3,24.4,25.5,24.1,24.7,24.2,24.8,25.3,24.7,24.1,24.9,25.3,27.1,26.5,25.5,25.1,24.2,22.6,20.6,17.7,16.2,12.6,11.1,8.3,8.4,6.0,3.8,2.6,0.8,2.7,4.0,7.4,10.4,13.5,15.7,16.1,18.7,18.6,19.9,19.9,23.4,23.7,25.9,26.1,28.0,28.4,28.4,29.5,29.8,30.1,30.4,30.5,30.6,30.8,31.0,31.0,31.1,31.1,31.0,31.0,30.8,30.9,30.5,30.5,30.3,30.3,30.4,29.8,30.0,30.2,30.1,30.1,30.6,30.5,30.2,30.5,30.8,30.6,30.8,31.1,31.0,30.9,31.0,31.2,31.3,31.2,31.3,31.3,31.4,31.5,31.3],[31.3,31.2,31.3,31.2,31.3,31.2,31.2,31.1,31.1,31.2,31.0,31.2,30.9,31.2,31.0,31.2,31.2,30.9,31.1,31.2,30.9,31.2,31.1,31.2,31.1,31.0,31.2,31.1,31.3,31.3,31.4,31.4,31.4,31.5,31.5,31.5,31.4,31.5,31.5,31.4,31.3,31.3,31.3,31.1,31.3,31.0,31.2,31.0,31.1,31.2,31.1,31.3,31.0,31.3,31.3,31.0,31.2,31.3,31.0,31.0,31.3,31.4,31.2,31.3,31.2,31.3,31.3,31.1,31.1,30.9,31.1,31.1,30.7,30.7,30.6,30.8,30.7,30.7,30.7,30.3,30.7,30.1,30.4,29.9,30.5,29.8,30.0,30.0,29.8,30.4,30.1,30.4,30.4,30.7,30.3,30.4,30.0,30.5,30.2,30.8,30.5,30.6,30.3,30.1,29.9,29.4,29.2,29.0,28.3,27.3,27.7,26.7,27.0,26.2,25.6,25.9,24.9,26.1,25.0,25.9,25.1,25.7,26.6,26.3,26.0,27.1,27.2,28.8,27.6,27.6,26.6,26.2,24.5,23.3,20.8,19.3,16.2,13.0,11.6,8.6,8.6,6.7,3.9,3.0,0.8,2.7,5.5,8.6,10.2,13.5,14.7,19.0,18.2,21.0,20.0,22.5,24.1,25.0,25.8,27.4,27.7,28.0,29.0,29.3,29.7,30.2,30.0,30.1,30.4,30.8,30.7,31.2,31.0,30.9,31.1,30.8,30.9,30.5,30.3,30.2,29.8,30.1,29.4,29.6,29.9,29.7,29.7,30.3,30.4,30.1,29.9,30.7,30.7,30.8,31.0,31.0,31.0,31.0,31.2,31.3,31.2,31.3,31.3,31.4,31.5,31.4],[31.4,31.3,31.4,31.3,31.4,31.3,31.3,31.2,31.2,31.2,31.0,31.2,31.0,31.3,31.0,31.2,31.3,31.0,31.2,31.3,31.0,31.3,31.2,31.3,31.2,31.1,31.3,31.2,31.3,31.3,31.4,31.4,31.4,31.5,31.5,31.5,31.4,31.5,31.4,31.4,31.3,31.3,31.4,31.1,31.3,31.1,31.2,31.0,31.0,31.2,31.1,31.3,31.0,31.3,31.3,30.9,31.2,31.3,31.2,31.1,31.3,31.4,31.3,31.3,31.3,31.3,31.4,31.1,31.2,31.0,31.2,31.1,30.8,30.8,30.7,30.9,30.8,30.8,30.8,30.4,30.8,30.0,30.3,29.9,30.4,29.8,29.9,30.0,30.0,30.5,30.1,30.5,30.5,30.7,30.5,30.5,30.2,30.7,30.3,30.8,30.6,30.7,30.5,30.4,30.1,29.8,29.7,29.6,29.2,28.4,28.6,27.8,27.8,26.8,26.2,26.4,25.6,26.4,25.4,26.2,25.7,26.2,27.1,27.0,26.7,27.7,28.1,29.5,29.2,28.1,27.9,27.0,25.0,24.2,22.1,21.9,18.5,16.8,14.3,11.9,8.1,8.8,7.2,4.3,2.9,0.8,3.0,5.9,7.5,9.8,11.4,14.7,16.0,18.2,17.5,20.9,22.3,24.3,24.2,26.4,27.1,27.4,28.1,29.0,29.4,29.9,30.2,30.2,30.6,30.8,30.9,31.2,31.1,31.0,31.1,30.8,30.9,30.6,30.5,30.3,30.1,30.4,29.6,30.1,30.2,30.2,30.1,30.6,30.6,30.4,30.4,31.0,30.9,31.0,31.0,31.1,31.1,31.1,31.2,31.3,31.4,31.3,31.4,31.5,31.6,31.4],[31.4,31.3,31.5,31.4,31.5,31.4,31.4,31.3,31.3,31.4,31.2,31.4,31.2,31.4,31.3,31.4,31.4,31.1,31.3,31.4,31.1,31.4,31.3,31.4,31.3,31.2,31.4,31.3,31.4,31.4,31.5,31.5,31.5,31.5,31.5,31.5,31.5,31.6,31.5,31.4,31.4,31.3,31.4,31.3,31.4,31.2,31.3,31.2,31.2,31.3,31.2,31.4,31.2,31.4,31.3,31.0,31.3,31.4,31.2,31.2,31.3,31.4,31.4,31.4,31.4,31.4,31.4,31.3,31.3,31.1,31.2,31.2,31.0,30.9,30.9,31.1,31.0,31.0,30.9,30.6,31.0,30.4,30.7,30.2,30.7,30.3,30.3,30.3,30.3,30.6,30.4,30.6,30.7,30.9,30.5,30.7,30.4,30.8,30.5,31.0,30.8,30.8,30.6,30.4,30.3,30.0,29.9,29.7,29.3,28.2,28.8,27.9,28.3,27.6,27.3,27.5,26.5,27.8,26.5,27.8,26.6,27.2,28.4,28.6,28.4,29.3,29.6,30.4,30.0,29.3,29.2,28.7,27.0,26.4,24.6,23.7,21.7,21.3,17.7,14.8,12.2,10.6,9.5,8.1,4.5,2.8,0.8,3.1,5.5,7.7,10.8,14.0,14.0,17.6,16.4,19.7,22.4,22.8,24.1,26.2,26.6,27.1,27.7,28.5,29.1,29.8,30.0,29.9,30.3,30.7,30.7,31.1,31.0,30.8,31.0,30.7,30.9,30.4,30.3,30.1,29.7,30.1,29.0,29.6,30.0,30.0,29.6,30.5,30.5,30.4,30.0,31.0,30.9,31.1,30.9,31.1,31.2,31.2,31.2,31.3,31.3,31.4,31.5,31.5,31.6,31.4],[31.4,31.3,31.4,31.4,31.4,31.3,31.4,31.3,31.3,31.4,31.1,31.4,31.2,31.4,31.3,31.3,31.4,31.1,31.4,31.4,31.1,31.4,31.3,31.4,31.3,31.2,31.4,31.3,31.4,31.4,31.5,31.5,31.5,31.5,31.5,31.5,31.5,31.6,31.5,31.4,31.4,31.3,31.4,31.2,31.4,31.2,31.4,31.1,31.2,31.3,31.3,31.4,31.2,31.4,31.4,31.1,31.4,31.4,31.3,31.2,31.4,31.5,31.4,31.4,31.4,31.4,31.4,31.3,31.3,31.1,31.2,31.3,31.0,31.0,31.0,31.0,31.0,31.0,30.9,30.6,31.0,30.2,30.6,30.2,30.6,30.0,30.0,30.2,30.2,30.7,30.4,30.6,30.7,30.9,30.6,30.7,30.4,30.8,30.6,30.9,30.8,30.8,30.7,30.5,30.4,30.0,29.9,29.8,29.4,28.5,28.9,28.1,28.5,27.7,27.0,27.4,26.4,27.8,26.6,27.9,26.9,27.4,28.7,28.6,28.6,29.4,29.9,30.4,30.3,29.5,29.8,29.1,28.0,27.3,25.8,25.2,23.3,23.2,21.3,18.3,16.1,14.3,9.4,9.7,7.5,5.0,2.9,0.8,2.9,4.7,7.5,10.5,11.2,14.7,15.6,17.2,20.2,19.3,21.7,24.6,25.2,26.2,26.1,27.6,28.0,28.9,28.9,29.4,29.6,30.2,30.4,30.9,30.7,30.8,30.9,30.8,30.5,30.4,30.0,29.8,29.0,29.4,28.0,28.9,29.4,29.3,28.9,29.9,30.0,30.0,29.8,30.8,30.9,31.1,30.7,30.8,31.1,31.0,31.1,31.2,31.3,31.4,31.4,31.5,31.5,31.4],[31.5,31.4,31.5,31.4,31.5,31.4,31.5,31.4,31.4,31.5,31.3,31.4,31.3,31.5,31.4,31.4,31.4,31.3,31.4,31.4,31.2,31.4,31.3,31.4,31.3,31.2,31.4,31.4,31.5,31.4,31.5,31.5,31.5,31.5,31.6,31.6,31.5,31.6,31.5,31.5,31.4,31.4,31.4,31.3,31.5,31.2,31.4,31.2,31.3,31.3,31.3,31.4,31.3,31.5,31.4,31.2,31.4,31.5,31.4,31.3,31.4,31.5,31.4,31.4,31.4,31.4,31.4,31.4,31.3,31.2,31.3,31.3,31.1,31.0,31.0,31.1,31.0,31.1,30.9,30.8,31.1,30.5,30.7,30.4,30.8,30.3,30.2,30.3,30.2,30.7,30.4,30.7,30.7,30.9,30.7,30.8,30.5,30.9,30.7,31.0,30.9,30.9,30.7,30.6,30.4,30.1,30.0,29.9,29.6,28.5,29.0,28.4,28.5,28.1,27.7,28.2,27.2,28.8,27.8,29.0,28.1,28.3,29.5,29.6,29.7,30.2,30.3,30.8,30.7,30.3,30.2,29.7,28.7,28.1,26.9,26.0,24.3,23.5,22.1,20.3,17.4,16.3,12.6,11.1,9.3,7.6,4.1,2.3,0.8,2.6,4.5,6.1,8.8,12.0,12.4,15.7,17.6,18.2,21.2,22.8,24.0,24.8,24.5,25.8,26.9,27.9,28.2,28.6,28.8,29.6,29.9,30.5,30.6,30.4,30.6,30.2,30.2,29.9,29.3,29.5,28.7,28.9,27.5,28.7,29.1,29.2,28.9,29.9,30.0,29.8,30.1,30.7,30.8,31.0,30.8,30.9,31.1,31.1,31.0,31.2,31.0,31.3,31.4,31.4,31.3,31.1],[31.4,31.4,31.4,31.4,31.4,31.2,31.4,31.3,31.3,31.4,31.2,31.4,31.3,31.4,31.4,31.3,31.4,31.3,31.4,31.4,31.3,31.4,31.4,31.4,31.4,31.3,31.4,31.4,31.4,31.4,31.4,31.5,31.5,31.5,31.5,31.5,31.5,31.5,31.5,31.4,31.4,31.4,31.4,31.3,31.4,31.3,31.4,31.2,31.3,31.3,31.3,31.4,31.3,31.4,31.4,31.2,31.4,31.5,31.4,31.3,31.5,31.5,31.5,31.4,31.4,31.5,31.4,31.4,31.3,31.1,31.2,31.3,31.1,31.1,31.1,31.1,31.1,31.2,31.1,30.9,31.1,30.6,30.8,30.4,30.7,30.3,30.2,30.3,30.3,30.7,30.4,30.6,30.7,30.8,30.6,30.7,30.5,30.8,30.7,30.9,30.8,30.8,30.6,30.6,30.4,30.0,30.1,29.9,29.7,28.8,29.2,28.5,28.7,28.1,27.7,28.0,27.5,28.9,27.8,29.1,28.0,28.4,29.4,29.4,29.8,30.0,30.4,30.7,30.7,30.2,30.3,29.7,28.8,28.3,26.8,26.2,24.0,23.6,22.7,20.9,19.2,17.3,14.3,13.3,10.5,8.3,7.3,5.2,2.5,0.8,2.4,4.2,5.1,7.7,8.9,10.5,13.3,12.0,16.1,17.9,19.7,22.2,22.3,24.1,25.4,26.3,25.9,27.1,27.5,28.5,29.2,30.0,30.1,29.9,30.3,29.9,29.6,29.5,28.6,28.5,27.2,27.5,26.3,27.0,27.4,27.5,27.1,28.3,28.4,28.9,29.2,29.9,30.3,30.5,30.6,30.6,30.8,30.9,31.0,31.1,31.0,31.1,31.1,31.3,31.2,31.1],[31.4,31.3,31.4,31.3,31.4,31.2,31.4,31.3,31.3,31.4,31.1,31.4,31.3,31.4,31.3,31.3,31.4,31.3,31.4,31.4,31.3,31.5,31.4,31.4,31.4,31.3,31.5,31.4,31.5,31.5,31.5,31.5,31.5,31.5,31.5,31.5,31.5,31.5,31.5,31.4,31.4,31.3,31.4,31.3,31.5,31.2,31.4,31.3,31.3,31.4,31.3,31.4,31.3,31.5,31.5,31.3,31.4,31.5,31.4,31.4,31.5,31.5,31.4,31.5,31.4,31.4,31.4,31.4,31.3,31.1,31.2,31.3,31.1,31.1,31.1,31.1,31.1,31.1,31.0,30.9,31.1,30.6,30.8,30.4,30.8,30.4,30.4,30.4,30.3,30.8,30.5,30.8,30.8,31.0,30.8,30.7,30.6,30.8,30.6,30.9,30.7,30.8,30.6,30.6,30.4,30.1,30.0,29.9,29.5,28.9,29.1,28.7,28.6,28.6,28.3,28.5,27.9,28.9,27.9,29.1,28.2,28.6,29.2,29.6,29.8,30.3,30.4,30.7,30.6,30.4,30.3,29.9,28.9,28.6,27.0,26.7,24.7,24.0,22.7,22.1,20.7,19.3,15.7,14.5,13.1,9.8,8.3,7.3,4.8,2.2,0.8,2.2,3.6,5.3,6.3,8.0,10.0,10.0,14.4,13.5,16.8,18.8,20.5,22.9,23.7,24.4,24.6,26.0,26.3,27.6,28.6,29.3,29.6,29.2,29.9,29.3,29.0,28.9,28.0,27.5,26.1,26.5,25.6,26.6,26.9,27.0,27.3,28.3,28.1,28.2,29.0,30.0,30.0,30.2,30.4,30.6,30.8,30.8,30.9,31.0,31.0,31.2,31.1,31.2,31.2,30.7],[31.4,31.4,31.5,31.4,31.4,31.3,31.4,31.4,31.4,31.4,31.3,31.4,31.4,31.4,31.4,31.4,31.4,31.4,31.5,31.4,31.3,31.4,31.4,31.4,31.4,31.3,31.5,31.4,31.5,31.4,31.4,31.4,31.5,31.5,31.5,31.5,31.5,31.5,31.4,31.4,31.4,31.3,31.4,31.3,31.4,31.2,31.4,31.3,31.3,31.4,31.3,31.4,31.4,31.5,31.5,31.3,31.4,31.5,31.4,31.4,31.5,31.5,31.4,31.5,31.4,31.4,31.4,31.4,31.2,30.9,31.2,31.3,31.1,31.1,31.0,31.0,31.1,31.2,31.1,31.0,31.1,30.8,31.0,30.6,30.9,30.5,30.4,30.5,30.5,30.9,30.6,30.8,30.8,30.9,30.7,30.7,30.6,30.8,30.6,30.9,30.6,30.6,30.4,30.5,30.3,29.9,29.9,29.9,29.5,29.1,29.1,28.8,28.7,28.7,28.5,28.9,28.1,29.2,28.2,29.5,28.4,29.0,29.5,30.1,30.2,30.4,30.6,30.9,30.7,30.5,30.4,30.3,29.6,29.3,28.5,27.9,26.9,26.1,24.5,23.1,21.5,19.9,17.3,16.5,14.9,12.7,9.6,9.2,7.1,3.8,1.8,0.8,1.8,3.3,3.1,5.4,6.6,7.8,9.6,11.2,12.8,17.5,17.7,20.3,20.6,22.3,22.5,23.9,24.5,26.6,27.3,28.3,28.4,28.3,29.0,28.4,28.2,28.1,27.1,26.3,24.7,25.3,24.5,25.5,26.0,25.5,25.6,26.9,27.2,27.4,27.8,28.6,29.0,29.4,29.9,30.1,30.3,30.5,30.9,30.9,30.7,30.8,31.0,31.2,31.0,30.9],[31.4,31.3,31.4,31.2,31.2,31.1,31.3,31.2,31.2,31.3,31.1,31.3,31.2,31.3,31.3,31.2,31.3,31.2,31.4,31.4,31.2,31.4,31.3,31.3,31.3,31.2,31.4,31.3,31.4,31.4,31.5,31.4,31.5,31.5,31.5,31.5,31.4,31.5,31.4,31.3,31.3,31.2,31.3,31.2,31.3,31.1,31.3,31.2,31.3,31.3,31.3,31.4,31.3,31.4,31.4,31.3,31.3,31.4,31.4,31.3,31.5,31.5,31.4,31.4,31.3,31.4,31.4,31.3,31.1,30.9,31.1,31.2,31.0,31.0,30.9,31.0,31.0,31.0,31.0,30.9,30.9,30.5,30.7,30.4,30.6,30.3,30.3,30.4,30.4,30.8,30.5,30.7,30.7,30.9,30.7,30.7,30.6,30.7,30.5,30.7,30.6,30.6,30.4,30.4,30.3,29.8,29.9,29.8,29.4,28.9,29.0,28.5,28.4,28.2,28.0,28.3,27.6,28.7,27.6,29.1,27.7,28.4,29.0,29.6,29.6,30.0,30.2,30.5,30.4,30.2,29.9,29.7,28.4,28.1,26.8,26.4,25.1,24.3,23.5,22.6,20.9,20.2,17.4,16.8,15.7,12.5,10.8,8.5,7.8,5.2,3.8,2.0,0.8,2.1,2.7,3.3,5.5,6.3,8.1,8.3,10.3,13.3,16.0,16.8,18.6,20.5,20.1,22.7,23.1,25.5,26.6,27.7,28.1,27.5,28.6,27.8,27.5,27.1,26.2,25.5,23.7,24.2,23.3,24.2,24.5,24.4,25.4,26.4,26.3,26.1,27.2,28.1,28.6,29.3,29.7,30.0,30.0,30.0,30.7,30.7,30.2,30.6,30.7,30.6,30.5,30.7],[31.4,31.4,31.5,31.3,31.4,31.3,31.4,31.3,31.3,31.4,31.2,31.4,31.3,31.4,31.4,31.3,31.4,31.4,31.5,31.4,31.3,31.4,31.4,31.4,31.4,31.3,31.4,31.4,31.5,31.4,31.5,31.5,31.5,31.5,31.5,31.5,31.4,31.5,31.4,31.4,31.3,31.3,31.4,31.2,31.4,31.2,31.4,31.3,31.3,31.4,31.3,31.4,31.4,31.5,31.5,31.4,31.4,31.5,31.4,31.4,31.5,31.5,31.4,31.4,31.4,31.3,31.4,31.4,31.1,30.9,31.2,31.3,31.1,31.2,31.0,31.1,31.1,31.1,31.1,31.0,31.1,30.7,30.9,30.5,30.8,30.5,30.3,30.6,30.4,30.8,30.6,30.8,30.8,30.9,30.8,30.6,30.5,30.7,30.6,30.8,30.6,30.6,30.3,30.4,30.4,30.0,29.8,29.9,29.5,29.1,28.9,28.6,28.5,28.4,28.4,28.5,28.1,29.0,28.1,29.3,28.3,28.8,29.1,30.1,30.0,30.4,30.5,30.8,30.7,30.6,30.3,30.3,29.3,29.3,28.1,28.1,26.8,27.1,25.3,25.1,23.1,22.1,19.0,19.4,18.5,16.4,14.0,11.3,8.8,6.4,5.1,2.8,1.4,0.8,1.8,2.2,3.3,3.9,5.7,6.5,8.5,11.1,13.3,15.6,18.2,20.1,20.6,22.0,22.6,25.4,26.3,27.5,28.4,27.5,28.7,27.9,27.6,27.3,26.2,25.2,23.6,23.6,23.0,24.1,23.8,22.8,24.4,25.9,25.7,24.3,27.2,27.7,27.6,28.6,29.5,30.1,28.9,30.1,30.4,30.4,29.8,30.6,30.7,30.9,30.9,30.7],[31.5,31.4,31.4,31.3,31.3,31.2,31.4,31.3,31.3,31.4,31.2,31.4,31.3,31.3,31.4,31.2,31.4,31.3,31.4,31.4,31.3,31.4,31.4,31.4,31.4,31.3,31.5,31.4,31.5,31.5,31.5,31.5,31.5,31.5,31.5,31.5,31.4,31.5,31.4,31.4,31.3,31.3,31.4,31.2,31.4,31.2,31.4,31.3,31.4,31.4,31.3,31.4,31.4,31.5,31.4,31.3,31.4,31.5,31.4,31.4,31.5,31.5,31.4,31.4,31.3,31.4,31.4,31.3,31.1,30.9,31.1,31.2,31.1,31.1,30.9,31.0,31.0,31.1,31.1,30.9,31.0,30.7,30.9,30.5,30.8,30.5,30.4,30.7,30.5,30.9,30.6,30.9,30.8,31.0,30.7,30.7,30.6,30.6,30.5,30.8,30.6,30.6,30.4,30.4,30.1,29.9,29.7,29.8,29.3,29.2,28.9,28.6,28.5,28.3,28.4,28.7,28.4,29.3,28.4,29.6,28.6,29.1,29.4,30.1,30.2,30.3,30.6,30.8,30.7,30.6,30.2,30.1,28.8,28.7,27.8,26.7,26.3,25.7,25.0,24.5,22.5,21.2,19.5,17.9,17.9,14.5,13.6,10.2,8.3,6.2,6.0,4.1,2.6,1.5,0.8,1.3,2.3,2.9,4.4,5.4,7.2,10.1,11.7,13.5,15.4,17.3,17.4,20.1,20.8,25.1,25.8,27.6,28.3,27.4,28.6,28.1,27.4,27.0,24.9,23.9,22.6,23.3,21.7,22.8,23.3,22.0,23.1,25.6,24.6,24.2,27.2,27.4,26.8,28.2,29.2,29.7,29.2,29.9,30.1,30.4,30.2,30.3,30.5,30.7,30.6,30.6],[31.4,31.4,31.4,31.2,31.2,31.1,31.3,31.2,31.2,31.3,31.2,31.3,31.3,31.3,31.3,31.2,31.3,31.3,31.4,31.4,31.3,31.4,31.4,31.4,31.4,31.3,31.5,31.5,31.5,31.5,31.5,31.5,31.5,31.5,31.5,31.5,31.4,31.5,31.4,31.4,31.3,31.3,31.4,31.2,31.4,31.2,31.4,31.2,31.3,31.4,31.3,31.5,31.4,31.5,31.5,31.3,31.4,31.5,31.4,31.4,31.5,31.5,31.4,31.4,31.3,31.3,31.4,31.3,31.1,30.9,31.1,31.3,31.1,31.1,31.0,31.0,31.1,31.2,31.1,30.9,31.1,30.8,31.0,30.6,30.9,30.6,30.5,30.7,30.6,30.9,30.6,30.9,30.8,31.0,30.7,30.6,30.6,30.6,30.5,30.8,30.6,30.6,30.4,30.3,30.2,29.9,29.7,29.9,29.4,29.1,28.7,28.5,28.5,28.4,28.4,28.6,28.3,29.1,28.4,29.4,28.8,29.2,29.5,30.0,30.0,30.3,30.4,30.8,30.6,30.5,30.2,30.2,29.0,29.1,28.3,27.7,26.9,27.0,25.7,25.8,23.3,22.6,20.6,19.0,18.5,16.2,14.5,11.3,9.3,6.7,6.0,4.2,3.2,2.5,1.3,0.8,1.3,2.2,3.0,4.0,6.1,9.3,10.1,10.8,13.4,15.8,16.4,19.2,20.6,24.1,24.8,27.0,28.1,27.0,28.5,27.9,26.9,26.3,24.4,23.4,21.7,21.4,21.2,21.9,22.3,21.5,22.7,24.4,24.3,23.2,26.5,27.2,26.5,28.2,29.0,29.5,28.9,29.9,30.1,30.3,30.1,30.7,30.6,30.8,30.9,30.5],[31.5,31.4,31.5,31.4,31.4,31.3,31.4,31.4,31.3,31.4,31.3,31.4,31.3,31.4,31.4,31.3,31.4,31.3,31.4,31.4,31.3,31.4,31.4,31.4,31.3,31.3,31.4,31.4,31.4,31.4,31.5,31.4,31.5,31.5,31.4,31.5,31.3,31.4,31.3,31.3,31.3,31.2,31.3,31.1,31.3,31.1,31.4,31.2,31.3,31.3,31.3,31.4,31.3,31.5,31.5,31.3,31.4,31.5,31.4,31.4,31.5,31.5,31.4,31.4,31.3,31.3,31.4,31.3,31.1,30.8,31.1,31.2,31.0,31.0,30.9,30.9,30.9,31.1,31.1,30.9,31.0,30.7,31.0,30.6,30.8,30.6,30.5,30.6,30.5,30.8,30.6,30.8,30.8,30.9,30.6,30.4,30.5,30.5,30.3,30.7,30.4,30.4,30.1,30.3,30.0,29.8,29.6,29.7,29.2,29.3,28.8,28.6,28.4,28.5,28.7,28.7,28.5,29.0,28.6,29.4,28.9,29.2,29.5,30.1,30.1,30.4,30.5,30.9,30.7,30.7,30.5,30.5,29.5,29.7,28.6,28.5,27.5,27.9,26.8,26.8,24.8,24.6,21.7,21.0,19.8,18.6,16.1,13.1,11.0,7.6,6.8,4.8,4.0,3.4,2.3,1.4,0.8,1.4,2.3,3.0,5.4,6.9,8.9,10.8,13.4,14.7,15.1,18.8,19.3,23.3,23.0,26.5,27.3,26.0,27.6,26.6,26.1,25.3,24.0,22.5,20.9,21.2,20.5,22.1,21.3,20.1,21.7,23.8,22.7,22.5,25.7,25.5,25.0,26.8,28.7,28.8,28.5,29.3,29.8,30.0,30.0,30.6,30.3,30.6,30.5,30.4],[31.5,31.5,31.5,31.3,31.4,31.2,31.4,31.3,31.3,31.4,31.3,31.4,31.3,31.4,31.4,31.2,31.4,31.4,31.5,31.4,31.4,31.4,31.5,31.4,31.4,31.3,31.5,31.5,31.5,31.5,31.5,31.5,31.5,31.5,31.5,31.5,31.4,31.4,31.4,31.4,31.3,31.3,31.4,31.2,31.4,31.3,31.4,31.3,31.4,31.4,31.4,31.4,31.4,31.5,31.4,31.4,31.4,31.4,31.4,31.4,31.5,31.5,31.4,31.4,31.3,31.3,31.3,31.4,31.1,30.9,31.1,31.2,31.1,31.1,31.0,31.0,31.1,31.1,31.1,31.0,31.1,30.9,31.0,30.7,30.8,30.8,30.5,30.9,30.7,30.9,30.8,30.9,30.9,31.0,30.7,30.7,30.6,30.6,30.6,30.8,30.6,30.6,30.4,30.4,30.2,30.1,29.7,29.9,29.4,29.2,29.1,28.9,28.7,28.7,28.7,28.8,28.5,29.4,28.7,29.6,28.8,29.2,29.6,30.2,30.1,30.4,30.5,30.9,30.7,30.7,30.5,30.4,29.5,29.3,28.6,28.0,27.9,27.7,27.1,27.3,24.9,23.8,22.4,21.5,21.4,19.9,17.7,15.3,12.3,9.2,7.5,5.4,5.0,4.0,3.2,2.3,1.3,0.8,1.4,2.6,4.4,6.7,8.0,10.0,11.9,13.6,15.1,17.3,18.9,22.6,23.8,26.4,27.6,26.2,27.7,26.9,26.0,26.0,24.4,23.1,22.1,22.2,21.3,23.1,22.8,21.2,22.0,24.7,23.6,22.4,25.8,25.9,25.3,27.0,28.5,29.1,28.6,29.4,30.0,30.2,29.7,30.6,30.5,30.6,30.7,30.5],[31.5,31.5,31.5,31.4,31.4,31.3,31.4,31.4,31.3,31.4,31.3,31.4,31.3,31.4,31.3,31.3,31.4,31.3,31.4,31.4,31.2,31.4,31.3,31.4,31.4,31.3,31.5,31.5,31.5,31.4,31.5,31.4,31.5,31.5,31.4,31.5,31.3,31.4,31.3,31.3,31.2,31.1,31.3,31.1,31.3,31.1,31.3,31.1,31.2,31.3,31.2,31.4,31.3,31.4,31.4,31.3,31.4,31.4,31.4,31.3,31.4,31.5,31.4,31.4,31.3,31.3,31.3,31.3,31.0,30.7,31.0,31.2,31.0,31.0,30.8,30.9,31.0,31.0,31.0,30.9,31.0,30.8,30.9,30.5,30.7,30.5,30.4,30.5,30.4,30.7,30.5,30.8,30.7,30.9,30.6,30.4,30.3,30.4,30.2,30.6,30.3,30.2,30.1,30.0,29.9,29.7,29.6,29.7,29.3,29.2,28.8,28.8,28.5,28.7,28.8,28.9,28.7,29.3,28.9,29.7,29.1,29.3,29.7,30.2,30.3,30.5,30.6,30.9,30.8,30.8,30.7,30.6,30.1,29.8,29.4,29.0,28.5,28.5,28.0,27.8,26.1,26.3,24.0,23.3,22.4,22.0,19.3,18.5,15.6,11.6,9.6,6.8,5.6,5.0,3.9,3.4,2.6,1.5,0.8,1.6,3.1,5.0,6.4,8.2,10.9,13.0,13.9,16.9,16.7,21.3,20.4,24.5,25.6,23.8,25.4,24.1,24.2,23.7,21.7,21.6,19.6,20.2,20.1,21.0,20.2,19.2,21.2,22.4,21.1,21.8,25.0,24.9,24.1,26.6,27.6,28.4,28.1,29.1,29.7,29.9,29.3,30.4,30.5,30.3,30.4,30.3],[31.5,31.5,31.6,31.4,31.5,31.4,31.5,31.4,31.4,31.5,31.4,31.5,31.4,31.5,31.4,31.3,31.4,31.4,31.5,31.5,31.4,31.5,31.5,31.4,31.5,31.4,31.5,31.5,31.5,31.5,31.5,31.5,31.5,31.5,31.4,31.4,31.3,31.4,31.4,31.4,31.3,31.3,31.3,31.2,31.4,31.2,31.3,31.3,31.4,31.4,31.3,31.4,31.4,31.5,31.5,31.4,31.5,31.5,31.4,31.4,31.5,31.5,31.4,31.4,31.3,31.3,31.3,31.3,31.0,30.8,31.1,31.2,31.1,31.1,30.9,31.0,31.1,31.2,31.2,31.0,31.1,31.0,31.0,30.7,30.9,30.8,30.6,30.9,30.8,30.9,30.7,30.9,30.9,31.0,30.7,30.6,30.6,30.6,30.5,30.7,30.4,30.4,30.2,30.2,30.0,30.0,29.7,29.7,29.3,29.5,29.2,29.0,28.9,29.0,29.2,29.3,29.2,29.7,29.4,30.0,29.5,29.9,30.0,30.5,30.5,30.7,30.7,30.9,30.8,30.9,30.7,30.8,30.3,30.1,29.8,29.4,29.1,29.1,28.7,28.4,27.7,27.3,26.1,25.9,25.4,24.6,22.9,22.0,19.9,17.6,12.9,9.9,8.0,6.1,5.8,4.8,3.6,3.3,1.9,0.8,2.3,3.4,5.5,6.8,9.3,11.4,12.6,15.5,17.1,19.1,20.0,23.2,24.8,24.0,25.7,24.7,24.7,24.5,23.1,22.3,20.8,21.4,20.7,22.5,21.1,19.2,20.2,23.0,21.5,20.9,24.3,24.5,23.9,25.2,26.7,27.3,27.3,28.9,28.8,29.4,29.3,30.1,30.1,30.3,30.4,29.9],[31.5,31.5,31.5,31.4,31.5,31.4,31.4,31.4,31.4,31.4,31.3,31.4,31.2,31.5,31.3,31.2,31.4,31.2,31.4,31.4,31.2,31.4,31.3,31.4,31.4,31.3,31.4,31.5,31.5,31.4,31.5,31.4,31.5,31.4,31.4,31.4,31.3,31.4,31.3,31.3,31.2,31.1,31.3,31.1,31.3,31.1,31.3,31.1,31.2,31.3,31.2,31.3,31.2,31.5,31.4,31.3,31.4,31.5,31.4,31.3,31.4,31.4,31.4,31.4,31.2,31.3,31.3,31.3,31.0,30.6,31.0,31.2,30.9,31.0,30.8,31.0,31.1,31.1,31.1,30.9,31.0,30.9,30.9,30.6,30.8,30.7,30.5,30.6,30.6,30.8,30.6,30.8,30.8,30.9,30.7,30.4,30.4,30.4,30.2,30.6,30.3,30.2,30.0,30.1,29.9,29.8,29.7,29.8,29.5,29.6,29.1,29.3,28.8,29.2,29.3,29.4,29.2,29.7,29.5,29.9,29.7,29.9,30.1,30.4,30.5,30.6,30.7,30.8,30.9,30.8,30.8,30.7,30.3,30.2,30.0,29.8,29.4,29.4,28.9,28.8,27.7,27.7,26.7,26.2,25.9,24.7,23.5,22.4,20.5,20.0,17.5,14.4,11.6,9.2,8.4,6.8,6.0,4.8,3.9,2.3,0.8,2.0,3.7,5.5,8.3,10.0,11.1,14.7,15.0,18.0,17.5,21.5,23.0,22.3,23.4,22.8,23.6,22.7,21.4,20.8,20.1,20.5,20.0,21.0,19.4,18.5,19.8,22.1,19.6,19.7,23.7,22.9,22.2,24.8,26.7,26.0,26.3,28.6,29.2,29.3,29.1,29.9,30.2,30.1,30.3,30.1],[31.6,31.5,31.6,31.5,31.5,31.4,31.5,31.5,31.4,31.5,31.4,31.5,31.4,31.5,31.4,31.3,31.4,31.3,31.4,31.4,31.3,31.4,31.4,31.4,31.4,31.2,31.4,31.5,31.4,31.4,31.5,31.4,31.5,31.5,31.4,31.4,31.3,31.4,31.3,31.4,31.3,31.3,31.4,31.2,31.4,31.2,31.3,31.2,31.3,31.3,31.2,31.4,31.3,31.4,31.4,31.3,31.4,31.5,31.3,31.3,31.4,31.4,31.3,31.4,31.2,31.3,31.3,31.3,31.0,30.7,31.1,31.1,31.0,31.1,30.9,31.0,31.1,31.1,31.1,31.1,31.1,31.0,31.1,30.8,31.0,30.8,30.7,30.8,30.7,30.9,30.8,30.9,31.0,31.0,30.7,30.6,30.6,30.6,30.5,30.8,30.4,30.3,30.2,30.3,30.1,30.0,29.8,29.8,29.5,29.7,29.4,29.4,28.8,29.3,29.2,29.6,29.3,29.7,29.7,30.1,30.0,30.1,30.3,30.6,30.7,30.7,30.8,30.9,31.0,30.9,30.9,30.9,30.7,30.4,30.3,30.0,29.9,29.7,29.4,29.3,28.7,29.0,27.7,27.8,27.6,27.1,26.4,24.9,24.3,22.1,20.6,19.6,16.3,12.1,11.5,10.1,7.5,7.7,6.9,3.7,2.2,0.8,2.4,4.2,6.9,8.7,10.3,12.4,14.9,17.2,17.7,20.3,21.9,21.6,23.1,23.1,22.8,22.6,21.3,20.5,19.3,20.5,19.4,21.4,19.3,17.2,19.4,22.3,19.7,19.7,23.2,23.7,22.5,24.6,26.1,27.2,26.7,28.3,29.2,29.2,29.2,29.9,30.0,30.3,30.3,29.9],[31.6,31.5,31.6,31.5,31.5,31.5,31.5,31.5,31.5,31.5,31.4,31.5,31.4,31.5,31.4,31.4,31.4,31.3,31.4,31.4,31.3,31.4,31.4,31.4,31.4,31.3,31.4,31.5,31.4,31.4,31.5,31.4,31.4,31.4,31.4,31.4,31.3,31.4,31.4,31.4,31.3,31.3,31.4,31.2,31.4,31.3,31.3,31.2,31.3,31.3,31.3,31.4,31.3,31.5,31.4,31.3,31.4,31.5,31.4,31.3,31.4,31.5,31.4,31.4,31.3,31.3,31.4,31.3,31.0,30.8,31.1,31.3,31.1,31.1,31.0,31.1,31.2,31.2,31.2,31.1,31.2,31.1,31.1,30.8,31.0,31.0,30.9,30.9,31.0,31.0,30.9,31.1,31.0,31.1,30.9,30.8,30.7,30.8,30.5,30.8,30.6,30.5,30.4,30.4,30.3,30.2,30.1,30.2,30.0,30.1,29.8,29.8,29.5,29.8,29.7,29.9,29.7,30.0,30.0,30.2,30.0,30.3,30.5,30.6,30.7,30.8,30.8,30.9,31.0,30.9,30.9,30.9,30.7,30.5,30.4,30.2,29.9,29.8,29.5,29.5,28.7,28.9,28.0,27.9,27.8,26.8,26.3,25.1,24.4,22.8,22.2,21.9,19.9,16.9,14.3,11.7,9.4,8.2,7.1,5.1,4.3,2.4,0.8,2.8,5.1,7.7,9.8,10.4,12.8,16.8,16.4,20.2,21.8,21.4,22.4,22.3,22.6,22.6,21.1,20.1,19.3,20.0,19.2,20.2,18.3,16.8,18.8,20.1,18.6,18.5,21.8,21.0,19.7,22.2,25.1,24.6,24.6,26.8,28.0,27.7,28.1,29.2,29.8,29.5,29.8,29.5],[31.6,31.5,31.6,31.5,31.5,31.5,31.5,31.5,31.5,31.5,31.4,31.5,31.4,31.5,31.4,31.3,31.4,31.3,31.4,31.4,31.2,31.4,31.3,31.4,31.4,31.3,31.4,31.4,31.4,31.4,31.5,31.4,31.4,31.4,31.4,31.4,31.3,31.4,31.3,31.3,31.3,31.2,31.3,31.1,31.3,31.2,31.3,31.1,31.2,31.3,31.2,31.3,31.2,31.4,31.4,31.3,31.3,31.5,31.3,31.3,31.4,31.4,31.3,31.3,31.2,31.3,31.3,31.3,31.0,30.7,31.1,31.2,31.0,31.1,30.9,31.1,31.1,31.1,31.2,31.0,31.1,31.0,31.1,30.7,31.0,30.9,30.8,30.8,30.8,31.0,30.9,31.0,31.0,31.0,30.9,30.7,30.5,30.7,30.4,30.7,30.5,30.4,30.3,30.4,30.2,30.1,30.0,30.1,29.8,30.1,29.7,29.8,29.3,29.8,29.7,29.9,29.9,30.1,30.1,30.3,30.2,30.3,30.4,30.7,30.8,30.9,31.0,30.9,31.1,31.1,31.1,31.0,31.0,30.7,30.7,30.5,30.3,30.3,30.0,29.9,29.6,29.8,28.9,29.0,29.0,28.5,28.1,26.3,26.1,24.7,24.6,24.2,22.6,20.5,18.7,15.4,13.2,11.1,8.7,7.0,7.2,4.1,2.5,0.8,3.1,6.1,7.9,8.8,11.1,14.1,14.6,18.5,19.1,18.7,20.4,20.7,21.1,21.1,19.8,19.0,18.6,19.3,19.3,20.2,16.8,17.2,19.6,20.3,18.3,18.7,22.2,20.8,19.6,24.1,26.0,26.0,24.6,27.2,28.3,28.2,27.9,29.0,29.3,29.6,29.6,29.5],[31.5,31.5,31.5,31.5,31.5,31.5,31.5,31.5,31.5,31.5,31.4,31.5,31.3,31.5,31.4,31.4,31.4,31.3,31.4,31.4,31.2,31.4,31.3,31.3,31.4,31.2,31.3,31.4,31.4,31.4,31.4,31.4,31.4,31.4,31.3,31.4,31.3,31.4,31.3,31.3,31.2,31.2,31.3,31.0,31.3,31.1,31.2,31.1,31.2,31.2,31.1,31.3,31.1,31.4,31.4,31.2,31.3,31.4,31.3,31.2,31.4,31.3,31.3,31.3,31.2,31.2,31.2,31.2,31.0,30.7,31.1,31.1,31.0,31.0,30.9,31.1,31.1,31.1,31.1,31.0,31.1,31.0,31.0,30.8,31.0,31.0,30.8,30.9,30.9,31.0,30.9,31.0,31.0,31.1,31.0,30.9,30.7,30.8,30.5,30.8,30.7,30.4,30.5,30.3,30.4,30.1,30.2,30.3,30.1,30.3,29.9,30.1,29.6,30.1,30.1,30.2,30.2,30.3,30.3,30.5,30.4,30.4,30.6,30.8,30.8,30.9,31.0,30.9,31.1,31.0,31.1,31.0,31.0,30.7,30.8,30.5,30.5,30.3,30.2,29.9,29.6,29.6,29.3,29.0,29.3,28.7,28.5,27.3,27.3,25.7,26.1,25.1,24.5,23.0,21.9,20.2,18.5,14.4,11.6,8.7,8.6,6.1,5.0,2.6,0.8,3.8,5.8,6.6,8.9,10.0,12.5,16.0,17.5,16.9,18.0,19.5,20.2,20.4,19.3,18.7,18.2,18.6,19.5,19.9,16.6,15.5,19.2,19.2,17.5,18.0,21.6,19.0,18.6,22.6,24.5,22.0,23.8,26.5,27.1,26.1,27.0,28.1,28.3,28.1,28.9,28.8],[31.5,31.5,31.5,31.5,31.5,31.5,31.5,31.5,31.5,31.5,31.4,31.5,31.3,31.5,31.4,31.4,31.4,31.3,31.4,31.4,31.2,31.4,31.3,31.4,31.3,31.3,31.3,31.4,31.4,31.3,31.4,31.4,31.3,31.4,31.3,31.4,31.3,31.3,31.3,31.3,31.2,31.1,31.2,31.0,31.2,31.1,31.2,31.0,31.1,31.2,31.1,31.3,31.1,31.4,31.4,31.2,31.2,31.4,31.3,31.2,31.3,31.3,31.3,31.3,31.2,31.2,31.2,31.2,30.9,30.6,31.0,31.1,30.9,31.0,30.9,31.0,31.1,31.1,31.1,30.9,31.0,30.9,30.9,30.7,30.9,30.9,30.8,30.8,30.8,30.9,30.8,31.0,31.0,31.0,30.9,30.7,30.5,30.7,30.4,30.7,30.6,30.3,30.4,30.3,30.3,30.1,30.2,30.3,30.1,30.3,29.8,30.1,29.6,30.1,30.1,30.1,30.2,30.3,30.3,30.6,30.4,30.4,30.6,30.8,30.8,30.8,30.9,30.9,31.0,31.0,31.1,31.0,30.9,30.7,30.8,30.3,30.5,30.3,30.2,30.0,29.7,29.5,29.1,29.2,29.1,29.0,28.8,28.1,27.7,26.7,26.9,25.6,25.2,23.6,23.9,21.7,19.4,18.7,15.8,11.4,9.9,7.8,8.0,4.9,2.7,0.8,2.8,4.5,6.0,7.6,9.4,12.2,13.9,14.7,14.9,17.2,18.8,19.7,18.1,17.5,18.0,18.5,19.9,20.2,15.3,15.5,19.5,17.8,16.5,17.9,20.5,18.6,18.6,22.4,24.1,22.4,23.5,25.7,26.1,25.9,26.4,27.2,27.5,27.7,28.4,28.5],[31.6,31.6,31.6,31.5,31.6,31.5,31.5,31.5,31.5,31.5,31.4,31.5,31.4,31.5,31.4,31.4,31.4,31.3,31.4,31.4,31.2,31.4,31.3,31.4,31.4,31.3,31.3,31.4,31.4,31.4,31.5,31.4,31.4,31.5,31.4,31.4,31.3,31.4,31.3,31.3,31.3,31.2,31.3,31.0,31.3,31.1,31.2,31.1,31.2,31.3,31.2,31.3,31.2,31.4,31.4,31.2,31.2,31.4,31.2,31.2,31.3,31.4,31.3,31.3,31.2,31.2,31.2,31.1,30.9,30.7,31.0,31.1,31.0,31.0,31.0,31.1,31.1,31.1,31.1,30.9,31.0,30.9,31.0,30.7,31.0,30.9,30.8,30.9,30.8,31.0,30.9,31.0,31.0,31.1,30.8,30.8,30.6,30.8,30.5,30.7,30.6,30.5,30.5,30.4,30.5,30.2,30.3,30.5,30.3,30.4,30.0,30.2,29.8,30.2,30.1,30.1,30.2,30.2,30.3,30.4,30.5,30.6,30.6,30.7,30.8,30.8,30.9,30.9,31.0,31.0,31.0,31.0,30.9,30.7,30.8,30.5,30.5,30.5,30.3,30.3,29.9,29.9,29.3,29.5,29.2,29.4,29.3,28.6,28.3,27.9,27.9,26.8,26.2,24.6,25.3,22.4,21.8,20.3,16.6,14.1,11.5,10.0,9.4,7.5,4.7,2.3,0.8,2.4,3.6,5.3,7.4,8.8,12.4,13.0,13.7,16.5,17.0,19.1,17.5,17.6,18.0,17.6,19.2,19.0,14.0,14.7,17.8,16.7,15.0,17.1,20.5,18.2,18.3,21.5,23.1,21.5,22.8,24.8,24.7,25.0,26.7,26.7,26.7,27.9,28.3,28.1],[31.5,31.5,31.6,31.5,31.6,31.5,31.5,31.5,31.5,31.5,31.4,31.5,31.3,31.5,31.4,31.4,31.5,31.3,31.4,31.4,31.3,31.4,31.4,31.4,31.4,31.3,31.4,31.4,31.4,31.4,31.4,31.4,31.3,31.4,31.3,31.4,31.3,31.4,31.3,31.3,31.2,31.1,31.3,31.0,31.3,31.1,31.2,31.1,31.2,31.3,31.2,31.3,31.2,31.4,31.4,31.2,31.2,31.4,31.3,31.2,31.3,31.3,31.3,31.3,31.1,31.2,31.2,31.1,30.9,30.6,31.0,31.1,31.0,31.0,31.0,31.0,31.1,31.1,31.1,30.9,31.1,30.9,31.0,30.7,31.0,30.9,30.9,30.9,30.8,30.9,30.9,31.0,31.0,31.0,30.8,30.8,30.6,30.6,30.4,30.6,30.5,30.4,30.4,30.2,30.4,30.0,30.1,30.4,30.2,30.4,30.0,30.3,29.7,30.2,30.0,30.3,30.4,30.3,30.5,30.6,30.6,30.6,30.8,30.8,30.8,30.9,30.9,31.0,31.0,31.0,31.0,31.0,30.9,30.7,30.8,30.5,30.6,30.4,30.3,30.2,30.1,30.1,29.5,29.7,29.4,29.5,29.3,28.7,28.5,27.9,28.0,27.3,26.8,26.0,25.5,23.4,22.1,21.0,18.3,15.8,14.3,11.2,10.3,7.9,7.0,3.7,1.9,0.8,2.2,3.7,5.9,7.2,10.4,11.0,13.2,14.1,16.0,17.5,16.0,15.3,17.0,16.6,19.3,18.4,13.3,14.5,17.1,16.4,15.1,16.7,19.4,17.9,18.9,21.6,22.5,22.7,23.8,25.3,25.0,26.3,26.7,26.8,26.9,27.9,28.2,28.0],[31.5,31.5,31.6,31.5,31.6,31.5,31.5,31.5,31.5,31.5,31.4,31.5,31.3,31.5,31.4,31.4,31.4,31.3,31.4,31.4,31.3,31.4,31.3,31.4,31.4,31.3,31.3,31.4,31.4,31.4,31.4,31.4,31.3,31.4,31.4,31.4,31.3,31.4,31.2,31.2,31.2,31.0,31.2,30.9,31.2,31.0,31.2,31.0,31.2,31.2,31.1,31.3,31.2,31.4,31.3,31.1,31.2,31.3,31.2,31.1,31.3,31.3,31.2,31.2,31.0,31.1,31.1,31.0,30.8,30.5,31.0,31.0,30.8,30.9,30.8,31.0,31.0,31.1,31.0,30.8,31.0,30.8,30.9,30.6,30.9,30.8,30.8,30.8,30.7,30.9,30.7,30.9,30.9,31.0,30.8,30.7,30.4,30.6,30.3,30.5,30.5,30.3,30.4,30.1,30.4,30.0,30.1,30.3,30.2,30.3,30.0,30.2,29.6,30.1,30.0,29.9,30.4,30.0,30.5,30.3,30.6,30.7,30.7,30.8,30.9,30.8,31.0,31.0,31.1,31.0,31.0,31.0,31.0,30.7,30.9,30.6,30.7,30.7,30.5,30.5,30.2,30.2,29.7,30.0,29.7,29.9,29.7,29.1,29.2,28.2,28.1,27.6,27.0,26.3,26.2,24.3,22.8,22.7,20.1,18.5,15.8,13.5,11.9,9.6,8.4,6.8,4.4,2.2,0.8,2.3,4.1,5.1,8.7,9.9,12.3,13.7,14.9,16.0,15.2,15.5,17.2,15.9,19.1,17.3,12.5,14.5,17.5,16.0,14.3,16.4,19.2,16.9,17.7,20.9,22.0,20.1,21.9,24.2,23.2,23.6,25.4,25.3,25.6,27.0,27.4,26.8],[31.5,31.6,31.6,31.5,31.5,31.5,31.5,31.5,31.5,31.5,31.4,31.5,31.3,31.5,31.4,31.4,31.4,31.3,31.4,31.4,31.2,31.4,31.3,31.4,31.4,31.3,31.3,31.4,31.3,31.4,31.4,31.4,31.3,31.4,31.3,31.3,31.2,31.3,31.2,31.2,31.1,31.0,31.2,30.9,31.2,31.0,31.2,31.0,31.1,31.2,31.1,31.3,31.1,31.4,31.3,31.1,31.2,31.3,31.2,31.1,31.3,31.3,31.2,31.2,31.1,31.1,31.2,31.1,30.8,30.4,30.9,31.0,30.8,30.9,30.9,30.9,31.0,31.0,31.0,30.9,31.0,30.8,30.9,30.6,30.9,30.8,30.8,30.7,30.6,30.9,30.7,30.9,30.9,31.0,30.8,30.7,30.5,30.5,30.3,30.5,30.4,30.2,30.3,30.0,30.3,29.8,30.0,30.2,30.1,30.3,29.8,30.1,29.5,30.1,30.0,30.0,30.5,30.3,30.5,30.6,30.7,30.7,30.8,30.8,30.9,30.9,30.9,31.0,31.0,31.0,31.0,31.0,31.0,30.8,30.9,30.6,30.7,30.6,30.4,30.4,30.1,30.1,29.8,29.8,29.9,29.9,29.9,29.5,29.3,28.3,28.7,27.8,27.6,26.3,26.9,24.6,23.2,23.1,21.2,19.0,17.5,14.4,13.8,10.8,8.9,7.7,6.0,3.8,2.3,0.8,2.5,4.0,6.7,7.2,9.3,11.4,12.4,14.4,15.0,15.0,17.5,16.2,19.9,18.4,12.8,16.4,18.2,16.1,15.2,18.9,20.2,16.9,18.5,22.7,22.7,21.5,23.4,25.4,24.9,25.2,26.0,26.4,26.5,27.0,27.6,26.7],[31.5,31.5,31.5,31.5,31.5,31.5,31.5,31.5,31.5,31.5,31.4,31.5,31.4,31.5,31.4,31.4,31.4,31.3,31.4,31.4,31.3,31.4,31.4,31.4,31.4,31.3,31.3,31.4,31.3,31.4,31.4,31.3,31.2,31.3,31.3,31.3,31.2,31.3,31.2,31.1,31.1,30.9,31.1,30.8,31.1,31.0,31.1,31.0,31.1,31.2,31.1,31.2,31.1,31.3,31.3,31.1,31.2,31.3,31.2,31.1,31.3,31.2,31.1,31.2,31.0,31.0,31.1,31.0,30.8,30.3,30.9,31.0,30.7,30.9,30.7,30.9,31.0,31.1,31.0,30.8,31.0,30.9,30.9,30.6,30.9,30.7,30.8,30.7,30.7,30.9,30.7,30.9,30.9,30.9,30.8,30.7,30.4,30.5,30.2,30.5,30.4,30.2,30.3,30.0,30.3,29.9,30.1,30.2,30.1,30.3,29.9,30.2,29.6,30.3,30.1,30.1,30.5,30.2,30.6,30.4,30.7,30.8,30.8,30.8,30.9,30.9,31.0,31.1,31.1,31.0,31.1,31.1,31.0,30.9,30.9,30.7,30.7,30.7,30.5,30.4,30.1,30.2,30.0,30.0,30.0,30.2,30.1,29.7,29.7,29.0,28.6,28.3,27.5,26.8,27.0,25.1,24.1,23.4,22.0,21.3,18.9,16.2,14.6,12.5,10.3,8.0,7.5,5.3,4.2,2.1,0.8,2.6,4.8,6.3,7.5,9.1,11.4,13.2,13.0,14.2,16.9,15.5,19.0,18.5,13.5,16.6,18.8,16.7,14.1,18.1,19.8,15.8,17.7,22.1,21.5,19.7,22.3,23.6,22.9,23.3,25.1,25.2,24.8,26.2,26.7,26.0],[31.5,31.6,31.5,31.6,31.5,31.5,31.5,31.5,31.5,31.5,31.4,31.5,31.3,31.5,31.4,31.4,31.5,31.3,31.4,31.4,31.3,31.4,31.4,31.4,31.4,31.3,31.3,31.4,31.3,31.4,31.4,31.3,31.2,31.3,31.3,31.3,31.2,31.3,31.2,31.2,31.1,31.0,31.2,30.9,31.2,31.0,31.1,31.0,31.1,31.2,31.1,31.2,31.1,31.4,31.3,31.1,31.2,31.3,31.2,31.1,31.2,31.2,31.1,31.2,31.0,31.0,31.1,31.0,30.8,30.3,30.9,31.0,30.8,30.9,30.9,31.0,31.1,31.1,31.0,30.9,31.0,30.9,31.0,30.7,30.9,30.8,30.8,30.8,30.8,30.9,30.8,30.9,30.9,30.9,30.8,30.7,30.4,30.4,30.2,30.4,30.4,30.1,30.1,29.8,30.1,29.8,29.9,30.1,30.0,30.2,29.9,30.2,29.6,30.3,30.1,30.2,30.6,30.4,30.7,30.6,30.8,30.9,30.9,30.8,30.9,30.9,31.0,31.0,31.1,31.0,31.1,31.0,31.1,30.8,31.0,30.6,30.9,30.7,30.7,30.6,30.4,30.5,30.2,30.2,30.3,30.4,30.3,29.9,30.0,29.0,29.3,28.6,28.4,27.7,27.9,26.5,25.2,24.7,23.2,21.9,20.7,17.9,16.6,14.7,12.5,9.9,7.9,7.0,5.1,3.5,2.2,0.8,3.1,4.9,6.2,8.2,10.6,13.5,13.4,13.9,17.0,15.7,19.5,17.7,13.2,16.7,19.4,16.0,16.4,20.0,21.3,17.5,20.1,24.0,22.7,20.9,23.9,25.0,23.9,24.5,25.5,25.8,25.4,26.4,26.6,25.8],[31.5,31.6,31.5,31.6,31.5,31.5,31.5,31.5,31.5,31.5,31.4,31.5,31.4,31.5,31.4,31.4,31.5,31.3,31.4,31.4,31.3,31.4,31.4,31.4,31.4,31.3,31.3,31.4,31.3,31.4,31.4,31.3,31.3,31.3,31.3,31.3,31.2,31.3,31.2,31.2,31.1,31.0,31.1,31.0,31.2,31.1,31.1,31.0,31.1,31.2,31.1,31.2,31.2,31.4,31.3,31.2,31.2,31.3,31.2,31.1,31.2,31.2,31.1,31.2,31.0,31.0,31.1,31.1,30.8,30.5,30.9,31.0,30.9,31.0,30.9,31.0,31.1,31.1,31.1,31.0,31.0,30.9,31.0,30.8,30.9,30.9,30.9,30.9,30.9,31.0,30.9,31.0,31.0,31.0,30.8,30.7,30.6,30.5,30.4,30.5,30.5,30.3,30.3,30.1,30.3,30.0,30.1,30.4,30.3,30.4,30.1,30.4,29.9,30.5,30.4,30.4,30.8,30.5,30.9,30.7,31.0,30.9,31.0,31.0,31.0,31.0,31.1,31.1,31.1,31.1,31.1,31.1,31.2,30.9,31.1,30.8,31.0,30.8,30.9,30.8,30.6,30.7,30.4,30.5,30.6,30.6,30.5,30.3,30.4,29.8,29.9,29.6,29.2,28.7,28.7,27.3,26.9,26.3,25.4,24.4,23.4,21.8,20.7,19.8,17.2,15.2,14.3,9.9,9.3,6.6,5.0,2.5,0.8,2.8,4.5,6.9,8.0,11.4,13.4,15.0,17.7,15.9,20.2,18.4,13.8,18.9,21.5,17.5,17.3,21.8,22.5,17.9,20.9,24.3,23.8,21.8,24.4,25.5,24.5,24.6,26.5,26.7,26.0,27.1,27.2,26.9],[31.6,31.6,31.6,31.6,31.5,31.5,31.5,31.5,31.5,31.5,31.4,31.5,31.4,31.5,31.4,31.4,31.5,31.3,31.4,31.4,31.3,31.4,31.4,31.4,31.4,31.3,31.3,31.4,31.3,31.3,31.4,31.3,31.3,31.3,31.3,31.3,31.2,31.2,31.1,31.1,31.0,30.8,31.1,30.8,31.1,31.0,31.1,31.0,31.1,31.2,31.1,31.2,31.1,31.3,31.2,31.1,31.2,31.3,31.2,31.0,31.2,31.2,31.1,31.2,31.0,31.0,31.1,31.0,30.8,30.4,30.9,31.0,30.8,30.9,30.8,30.9,31.0,31.1,31.0,30.9,31.0,30.8,31.0,30.6,30.9,30.8,30.8,30.7,30.7,30.9,30.6,30.9,30.9,30.9,30.6,30.5,30.3,30.3,30.1,30.2,30.3,30.0,30.2,29.8,30.1,29.8,29.9,30.0,30.0,30.2,29.9,30.3,29.4,30.2,30.0,30.1,30.4,30.3,30.6,30.5,30.8,30.9,31.0,30.8,30.9,30.9,31.0,31.1,31.1,31.1,31.1,31.1,31.1,30.9,31.0,30.7,30.9,30.7,30.8,30.6,30.5,30.6,30.4,30.6,30.5,30.7,30.6,30.3,30.5,29.9,29.9,29.6,29.2,28.8,28.7,27.4,27.1,26.4,25.6,24.4,23.8,22.5,21.6,20.8,18.4,16.6,14.5,11.0,10.1,7.9,7.8,3.8,2.7,0.8,2.8,5.6,6.1,9.2,10.6,12.9,15.5,14.8,18.2,17.9,14.0,18.7,20.9,17.7,17.4,21.4,22.3,18.2,21.5,24.7,23.8,22.8,25.1,26.1,24.6,25.4,26.6,26.5,26.0,27.1,27.5,27.0],[31.5,31.6,31.5,31.6,31.5,31.5,31.5,31.5,31.5,31.5,31.4,31.5,31.3,31.5,31.3,31.4,31.4,31.2,31.4,31.3,31.2,31.4,31.3,31.3,31.3,31.3,31.3,31.3,31.3,31.3,31.3,31.3,31.2,31.3,31.2,31.2,31.1,31.2,31.0,31.0,30.9,30.7,31.0,30.6,31.0,30.9,31.0,30.9,31.1,31.1,31.0,31.2,31.1,31.3,31.2,31.1,31.2,31.3,31.1,31.0,31.2,31.2,31.0,31.1,30.9,30.9,31.0,30.9,30.7,30.3,30.8,30.9,30.7,30.8,30.7,30.8,30.9,31.0,31.0,30.9,30.9,30.8,30.8,30.5,30.8,30.6,30.7,30.5,30.7,30.8,30.5,30.8,30.7,30.8,30.5,30.4,30.2,30.2,29.9,30.0,30.2,29.9,30.0,29.8,30.0,29.7,29.9,30.1,30.0,30.2,29.8,30.1,29.2,30.0,30.1,30.1,30.5,30.4,30.7,30.7,30.9,30.9,31.0,30.9,31.0,30.9,31.0,31.0,31.1,31.0,31.1,31.1,31.1,30.9,31.0,30.7,30.9,30.7,30.8,30.6,30.5,30.7,30.4,30.5,30.5,30.7,30.6,30.5,30.5,30.1,30.1,29.9,29.5,29.1,29.3,28.0,27.4,26.8,25.9,25.0,24.2,23.0,22.0,20.9,19.4,17.5,15.8,12.8,10.5,7.8,7.8,6.6,4.6,2.6,0.8,3.2,4.4,8.1,9.5,11.6,14.6,13.0,17.7,16.9,13.1,17.7,20.2,16.9,17.9,21.7,22.7,19.0,21.6,25.0,24.3,23.7,25.2,26.0,25.2,25.9,26.5,26.9,26.5,27.3,27.4,27.0],[31.5,31.6,31.5,31.6,31.5,31.5,31.5,31.5,31.5,31.5,31.4,31.4,31.3,31.4,31.3,31.3,31.4,31.2,31.4,31.3,31.2,31.3,31.2,31.3,31.3,31.2,31.2,31.2,31.2,31.2,31.3,31.2,31.2,31.2,31.2,31.2,31.0,31.1,30.9,30.9,30.7,30.6,30.9,30.5,30.9,30.7,30.9,30.8,31.0,31.0,30.9,31.1,31.0,31.2,31.1,31.0,31.1,31.2,31.1,30.9,31.1,31.1,31.0,31.1,30.9,30.9,31.0,30.9,30.7,30.2,30.8,30.8,30.6,30.7,30.5,30.7,30.8,30.9,30.9,30.7,30.8,30.6,30.6,30.3,30.6,30.4,30.5,30.4,30.4,30.6,30.2,30.6,30.6,30.6,30.4,30.2,29.9,30.0,29.8,29.9,30.0,29.8,29.9,29.4,29.8,29.6,29.7,29.9,29.9,29.9,29.5,30.0,28.8,29.8,29.8,29.9,30.2,30.1,30.5,30.5,30.8,30.8,30.8,30.7,30.9,30.8,31.0,30.9,31.0,31.0,31.1,31.0,31.0,30.8,30.9,30.6,30.8,30.5,30.6,30.5,30.3,30.5,30.4,30.4,30.4,30.6,30.5,30.5,30.5,30.0,29.9,29.8,29.4,29.1,29.0,27.8,27.6,26.7,26.1,24.6,24.2,23.2,22.4,21.3,20.2,17.4,17.1,13.6,11.6,9.4,8.0,8.1,6.4,5.4,2.7,0.8,2.4,4.9,7.3,9.0,10.8,10.7,15.7,15.0,12.1,16.6,19.6,15.8,17.4,20.5,22.3,19.6,21.5,24.4,24.2,24.3,25.2,26.0,25.7,26.2,26.6,27.1,27.0,27.6,27.9,27.5],[31.6,31.6,31.6,31.6,31.5,31.5,31.5,31.5,31.5,31.5,31.4,31.5,31.4,31.5,31.4,31.4,31.4,31.3,31.4,31.4,31.3,31.4,31.3,31.4,31.4,31.3,31.3,31.3,31.3,31.3,31.3,31.3,31.3,31.3,31.3,31.3,31.2,31.3,31.2,31.1,31.0,30.8,31.1,30.9,31.1,31.0,31.1,31.0,31.1,31.1,31.1,31.2,31.1,31.3,31.3,31.1,31.2,31.3,31.2,31.1,31.2,31.2,31.2,31.2,31.0,31.0,31.1,30.9,30.8,30.4,30.9,30.9,30.7,30.8,30.7,30.8,30.9,31.0,31.0,30.8,30.9,30.8,30.9,30.5,30.7,30.6,30.7,30.5,30.5,30.8,30.4,30.7,30.7,30.8,30.5,30.3,29.8,30.1,29.7,30.0,30.2,29.8,29.9,29.4,29.9,29.8,29.8,29.9,29.8,30.1,29.7,30.1,29.1,29.9,29.8,29.8,30.3,30.1,30.6,30.5,30.8,30.8,30.9,30.8,30.9,30.9,31.0,31.0,31.1,31.1,31.1,31.1,31.1,30.8,30.9,30.6,30.7,30.6,30.6,30.4,30.3,30.5,30.3,30.5,30.5,30.7,30.6,30.5,30.5,30.2,30.0,30.1,29.8,29.5,29.6,28.5,28.5,27.8,26.9,25.6,25.3,24.2,23.3,22.9,21.8,20.1,18.5,15.7,14.5,12.4,11.1,10.3,8.5,7.1,4.1,2.6,0.8,3.0,4.4,6.9,8.6,9.5,13.9,14.7,10.3,16.4,18.7,16.2,16.6,20.5,22.5,20.4,22.1,24.9,25.4,24.7,25.6,26.6,26.6,26.6,27.4,28.0,27.6,28.4,28.2,27.7],[31.5,31.5,31.5,31.5,31.5,31.4,31.5,31.4,31.5,31.4,31.3,31.4,31.2,31.4,31.3,31.3,31.4,31.1,31.3,31.2,31.0,31.2,31.1,31.2,31.2,31.1,31.2,31.2,31.1,31.1,31.2,31.1,31.2,31.2,31.1,31.2,31.0,31.1,30.9,30.9,30.6,30.4,30.8,30.3,30.8,30.6,30.7,30.6,30.8,30.8,30.7,31.0,30.9,31.1,31.0,30.8,30.9,31.1,30.9,30.7,31.0,31.0,30.9,30.9,30.6,30.7,30.8,30.5,30.5,29.7,30.5,30.5,30.2,30.2,30.2,30.4,30.6,30.6,30.6,30.3,30.6,30.3,30.4,29.8,30.4,30.0,30.3,29.9,29.9,30.4,29.8,30.4,30.3,30.5,30.0,29.8,29.2,29.5,29.1,29.7,29.8,29.4,29.8,29.3,29.6,29.4,29.4,29.6,29.5,29.6,29.2,29.6,28.6,29.4,29.1,29.3,29.7,29.3,30.0,29.9,30.4,30.5,30.5,30.3,30.6,30.5,30.7,30.7,30.9,30.9,30.9,30.8,30.8,30.4,30.6,30.3,30.4,30.1,30.2,30.1,30.1,30.2,30.1,30.2,30.1,30.4,30.2,30.1,30.1,29.8,29.4,29.6,29.2,28.8,28.9,27.7,27.5,26.6,25.7,24.0,23.9,22.2,21.4,20.5,19.2,18.1,16.7,14.7,13.3,11.9,11.0,11.4,10.4,8.6,7.8,5.2,2.0,0.8,2.6,3.6,5.3,6.1,8.8,9.0,7.8,10.3,12.0,10.3,13.8,15.1,17.0,17.2,19.0,20.4,21.4,22.4,22.5,23.0,23.9,24.2,24.5,25.4,25.7,25.7,26.2,25.6],[31.5,31.5,31.5,31.5,31.5,31.5,31.4,31.4,31.4,31.4,31.2,31.3,31.2,31.4,31.3,31.2,31.3,31.2,31.2,31.2,31.1,31.2,31.1,31.2,31.2,31.1,31.1,31.2,31.1,31.1,31.2,31.2,31.1,31.2,31.1,31.1,31.1,31.1,30.9,31.0,30.6,30.5,30.9,30.4,30.8,30.4,30.6,30.6,30.8,30.8,30.7,31.0,30.8,31.1,31.0,30.8,31.0,31.1,30.9,30.7,31.0,31.0,31.0,31.0,30.7,30.7,30.9,30.5,30.5,29.8,30.6,30.6,30.2,30.3,30.2,30.4,30.6,30.4,30.4,30.2,30.4,30.1,30.1,29.5,30.1,29.7,29.9,29.9,29.7,30.3,29.7,30.3,30.3,30.4,30.0,29.9,29.5,29.7,29.2,29.8,29.9,29.8,29.7,29.5,29.9,29.5,29.6,29.7,29.6,29.7,29.1,29.6,28.5,29.0,28.8,28.8,29.2,29.3,29.5,29.6,30.1,30.2,30.1,29.9,30.4,30.2,30.5,30.5,30.7,30.6,30.7,30.5,30.5,30.1,30.4,29.9,30.1,29.7,29.9,29.6,29.5,29.9,29.7,29.7,29.7,30.0,29.9,29.9,29.7,29.2,29.1,29.2,29.0,28.5,28.5,27.9,27.6,26.6,25.7,23.9,23.3,21.4,20.7,19.8,18.9,18.0,15.6,14.4,13.3,12.0,11.7,11.7,11.2,10.2,9.1,7.4,4.0,2.3,0.8,2.2,3.8,4.0,6.2,6.8,5.2,7.8,9.2,7.9,9.1,10.3,13.2,13.5,14.2,16.0,17.9,18.3,18.5,19.3,21.4,21.3,21.0,22.1,23.9,23.6,22.9,23.5],[31.4,31.5,31.4,31.5,31.4,31.4,31.4,31.4,31.4,31.4,31.2,31.3,31.2,31.3,31.2,31.2,31.3,31.2,31.2,31.1,31.0,31.2,31.0,31.1,31.2,31.0,31.1,31.1,31.0,31.0,31.1,31.1,31.1,31.1,31.0,31.0,30.9,31.0,30.7,30.8,30.4,30.3,30.6,30.1,30.6,30.3,30.5,30.4,30.7,30.7,30.5,30.9,30.7,31.0,30.9,30.8,30.8,31.0,30.8,30.6,31.0,30.8,30.8,30.8,30.5,30.5,30.6,30.4,30.3,29.5,30.3,30.4,30.0,29.9,30.0,30.2,30.4,30.5,30.4,30.1,30.3,30.0,30.0,29.5,30.1,29.6,29.8,29.7,29.7,30.3,29.5,30.2,30.1,30.4,29.8,29.4,29.0,29.3,29.0,29.6,29.5,29.3,29.6,29.4,29.5,29.1,29.2,29.3,29.2,29.4,28.8,29.1,28.2,29.0,28.6,28.9,29.2,29.1,29.5,29.5,30.0,30.1,30.1,29.8,30.4,30.2,30.5,30.6,30.8,30.7,30.7,30.5,30.5,30.1,30.3,30.0,30.1,29.8,29.8,29.5,29.6,29.8,29.5,29.6,29.4,30.0,29.8,29.7,29.8,29.3,29.0,29.0,28.8,27.7,28.0,27.1,26.9,25.3,24.4,21.2,20.6,19.0,17.9,17.4,16.5,15.6,14.9,13.6,12.4,12.1,11.1,11.7,12.1,9.8,8.9,7.5,5.3,3.3,1.9,0.8,2.6,3.1,5.1,6.1,5.3,6.4,6.9,7.0,7.7,8.3,10.5,10.8,12.0,13.3,14.6,15.8,16.0,16.1,17.7,18.4,18.2,19.2,20.2,20.3,20.3,20.2],[31.5,31.5,31.5,31.5,31.5,31.5,31.5,31.5,31.5,31.4,31.3,31.4,31.3,31.4,31.3,31.3,31.3,31.3,31.3,31.2,31.2,31.3,31.2,31.2,31.2,31.2,31.2,31.2,31.2,31.1,31.2,31.2,31.2,31.2,31.1,31.2,31.1,31.1,30.9,31.0,30.6,30.6,30.8,30.4,30.8,30.6,30.8,30.7,30.9,31.0,30.8,31.1,31.0,31.2,31.1,31.0,31.0,31.1,31.0,30.8,31.1,31.0,31.0,31.0,30.6,30.7,30.9,30.6,30.3,29.8,30.5,30.6,30.2,30.3,30.2,30.4,30.6,30.7,30.6,30.4,30.6,30.3,30.3,29.7,30.4,29.8,30.1,30.0,29.9,30.4,29.8,30.3,30.3,30.5,30.0,29.9,29.6,29.7,29.4,29.8,30.0,29.7,29.9,29.4,29.8,29.2,29.3,29.5,29.4,29.5,29.0,29.4,28.3,29.0,28.7,28.7,29.1,28.9,29.4,29.3,29.9,30.1,30.1,29.9,30.5,30.2,30.6,30.6,30.8,30.7,30.8,30.5,30.6,30.1,30.4,29.9,30.0,29.7,29.7,29.3,29.5,29.7,29.7,29.6,29.6,30.1,30.0,30.0,29.9,29.6,29.1,29.2,29.0,27.8,28.2,27.2,27.2,25.6,24.7,21.5,21.5,20.0,18.9,18.6,17.5,16.6,15.2,14.3,13.2,12.5,11.5,12.0,12.4,9.9,9.7,7.5,6.0,4.4,3.0,2.2,0.8,1.9,3.0,5.5,5.1,6.5,7.3,7.5,8.9,8.8,10.0,12.5,12.7,12.4,15.4,16.7,15.8,15.9,17.8,17.8,18.3,19.4,21.1,21.2,20.5,20.9],[31.5,31.5,31.5,31.5,31.5,31.5,31.5,31.4,31.4,31.4,31.3,31.3,31.2,31.3,31.2,31.2,31.3,31.2,31.2,31.1,31.1,31.2,31.0,31.1,31.1,31.1,31.1,31.1,31.1,31.0,31.1,31.1,31.1,31.1,31.0,31.0,30.9,31.0,30.7,30.8,30.5,30.4,30.6,30.2,30.6,30.3,30.4,30.4,30.7,30.8,30.5,30.9,30.8,31.0,30.9,30.7,30.8,31.0,30.8,30.5,30.8,30.8,30.9,30.8,30.4,30.5,30.6,30.3,30.3,29.3,30.4,30.3,29.9,29.9,30.0,30.2,30.4,30.3,30.3,30.1,30.4,29.8,29.8,29.4,29.9,29.3,29.8,29.9,29.6,30.1,29.6,30.1,30.2,30.3,29.9,29.8,29.4,29.6,29.1,29.7,29.8,29.7,29.8,29.4,29.7,29.3,29.4,29.4,29.4,29.4,28.9,29.4,28.6,28.7,28.5,28.4,28.9,28.9,29.2,29.2,29.9,30.1,29.8,29.5,30.3,29.8,30.4,30.4,30.7,30.5,30.6,30.4,30.4,29.7,30.3,29.5,29.8,29.3,29.5,29.3,29.1,29.7,29.4,29.6,29.6,30.3,30.2,30.2,30.0,29.7,29.4,29.3,29.1,27.9,28.0,27.3,27.1,25.8,24.6,21.6,20.8,19.8,17.8,18.1,16.5,16.6,13.8,13.8,13.1,12.6,12.1,13.0,13.0,11.3,11.0,9.7,7.2,5.9,3.7,3.3,2.4,0.8,2.0,3.1,2.7,4.3,4.8,5.2,5.4,6.2,8.4,8.3,8.6,8.6,12.3,11.8,13.5,14.7,14.5,14.7,15.1,15.4,16.8,18.0,17.6,17.2],[31.3,31.4,31.3,31.4,31.3,31.3,31.3,31.3,31.4,31.1,31.1,31.0,31.0,31.1,31.0,31.0,31.0,31.0,31.0,30.8,30.9,30.9,30.8,30.8,31.0,30.9,30.9,30.9,30.9,30.8,30.9,31.0,31.0,31.0,30.9,30.9,30.9,30.9,30.5,30.6,30.3,30.3,30.4,29.9,30.3,30.0,30.1,30.2,30.5,30.6,30.3,30.8,30.6,30.9,30.9,30.6,30.8,30.8,30.8,30.5,30.9,30.7,30.7,30.5,30.2,30.1,30.3,30.2,29.9,28.7,29.9,30.1,29.6,29.5,29.7,29.9,30.1,30.1,30.1,29.8,30.0,29.6,29.5,28.9,29.8,29.1,29.5,29.4,29.3,30.0,29.3,29.9,29.8,30.1,29.6,29.4,29.0,29.3,28.7,29.5,29.6,29.5,29.5,29.3,29.5,29.0,28.9,29.2,29.1,28.7,28.5,28.7,27.5,28.2,27.6,27.7,27.9,28.1,28.4,28.4,29.2,29.5,29.2,28.7,29.7,29.2,29.9,29.9,30.3,30.1,30.2,29.8,30.1,29.3,29.9,29.0,29.5,28.9,29.0,28.8,28.7,29.4,29.4,29.4,29.6,30.1,29.9,29.8,29.5,29.1,28.5,28.5,28.4,26.6,27.4,25.8,25.3,22.6,21.9,19.9,17.8,17.9,16.0,16.1,14.2,14.5,12.2,12.3,10.8,11.1,10.5,11.1,11.1,10.6,10.2,9.4,7.6,6.3,4.1,4.9,4.3,1.5,0.8,1.5,2.0,4.4,3.1,2.8,3.5,4.1,3.7,4.3,5.4,5.3,6.3,7.2,7.3,7.0,8.2,8.4,8.5,10.3,11.4,10.2,10.0,10.6],[31.3,31.5,31.4,31.4,31.4,31.3,31.4,31.3,31.4,31.3,31.3,31.3,31.3,31.2,31.2,31.1,31.1,31.3,31.2,31.0,31.2,31.1,31.0,31.0,31.1,31.1,31.0,31.0,30.9,31.0,30.9,31.0,31.0,31.1,31.0,31.0,31.0,30.9,30.7,30.6,30.6,30.4,30.5,30.1,30.4,30.3,30.2,30.4,30.7,30.6,30.6,30.9,30.7,30.8,30.7,30.9,30.9,30.8,30.7,30.6,30.9,30.6,30.8,30.5,30.2,30.2,30.3,30.2,29.8,29.0,29.9,30.0,29.6,29.6,29.7,30.0,30.3,30.0,30.2,29.9,30.2,29.6,29.7,29.2,29.8,29.4,29.7,29.8,29.7,30.2,29.7,30.2,30.2,30.3,29.9,29.8,29.5,29.6,29.1,29.9,29.9,29.7,29.8,29.6,29.7,29.3,29.3,29.4,29.3,29.2,28.8,29.0,28.2,28.6,28.2,28.4,28.4,28.3,28.8,28.7,29.5,29.8,29.6,28.7,30.0,29.4,30.1,30.2,30.4,30.4,30.3,29.9,30.0,28.9,29.8,28.7,29.3,28.9,28.9,29.0,29.0,29.7,29.4,29.8,29.8,30.2,30.1,29.9,29.8,29.2,29.0,28.7,28.4,27.1,26.3,25.6,25.8,23.4,22.8,20.7,18.8,18.4,16.6,16.4,13.9,14.0,12.1,11.7,10.7,10.6,10.9,10.8,11.4,10.7,10.0,9.2,7.5,5.9,4.0,4.9,4.7,1.9,1.4,0.8,1.0,1.9,1.9,1.7,2.1,2.5,2.6,3.0,3.6,3.7,4.2,4.2,5.2,5.5,5.9,5.8,6.5,7.1,7.0,7.7,7.7,7.4],[31.4,31.5,31.4,31.4,31.4,31.4,31.4,31.3,31.4,31.3,31.3,31.2,31.2,31.2,31.2,31.1,31.2,31.2,31.2,31.0,31.0,31.1,30.9,31.0,31.1,31.0,31.0,31.0,30.9,30.9,31.0,31.0,31.0,31.1,31.0,30.9,30.9,30.9,30.5,30.7,30.3,30.2,30.2,29.8,30.2,29.9,30.1,29.9,30.5,30.4,30.2,30.7,30.5,30.8,30.7,30.5,30.7,30.7,30.6,30.3,30.7,30.5,30.7,30.2,29.7,29.9,30.1,30.0,29.6,28.4,29.7,29.7,29.2,29.3,29.3,29.6,30.0,29.9,30.1,29.7,29.9,29.4,29.4,29.2,29.6,28.9,29.4,29.7,29.5,30.1,29.4,29.8,29.9,30.1,29.5,29.3,28.9,29.1,28.5,29.4,29.4,29.4,29.4,29.2,29.4,28.9,28.9,29.1,29.0,28.8,28.2,28.6,27.7,28.2,27.8,27.6,28.3,27.6,28.6,28.1,29.4,29.8,29.4,28.6,30.0,29.4,30.2,30.3,30.5,30.3,30.3,29.7,30.0,28.9,29.9,28.6,29.4,29.1,29.2,29.2,29.2,29.8,29.8,29.9,29.8,30.4,30.2,30.1,29.9,29.3,28.9,28.7,28.4,27.0,27.0,25.8,25.2,23.7,21.7,19.8,17.3,16.8,14.8,14.4,11.8,12.3,10.9,10.6,9.8,9.9,10.2,10.6,11.1,10.1,10.1,9.0,7.3,5.5,3.7,4.4,4.8,2.2,2.1,1.0,0.8,1.1,1.4,1.2,1.3,1.6,1.7,2.0,2.3,2.6,2.7,2.8,3.2,3.1,3.6,4.0,4.0,4.2,4.5,5.0,5.0,4.8],[31.3,31.5,31.3,31.4,31.3,31.3,31.4,31.3,31.4,31.2,31.2,31.1,31.2,31.2,31.1,31.1,31.1,31.1,31.1,31.0,30.9,31.0,30.8,30.9,31.0,30.9,30.9,30.9,30.8,30.8,30.8,30.9,30.8,31.0,30.9,30.9,30.9,30.8,30.5,30.6,30.2,30.2,30.3,29.8,30.0,29.8,29.9,29.6,30.3,30.1,30.0,30.5,30.3,30.4,30.3,30.3,30.5,30.2,30.4,30.2,30.7,30.2,30.5,30.1,29.8,29.4,29.8,29.8,29.4,28.2,29.4,29.4,29.0,29.0,29.1,29.3,29.7,29.7,29.9,29.4,29.7,29.3,29.2,29.0,29.4,28.8,29.4,29.5,29.3,30.0,29.3,29.9,29.9,30.1,29.5,29.3,28.7,29.0,28.5,29.4,29.4,29.4,29.5,29.3,29.4,29.0,28.9,29.1,29.0,28.8,28.3,28.6,27.5,28.1,27.8,27.4,28.2,27.5,28.5,28.1,29.3,29.6,29.3,28.6,29.6,29.4,29.9,29.9,30.2,30.1,30.1,29.7,29.9,29.0,29.8,29.0,29.3,29.0,29.2,29.2,29.3,29.8,29.7,30.0,29.8,30.3,29.9,29.7,29.4,29.0,28.3,28.4,28.1,26.3,26.3,24.9,24.6,21.7,20.6,20.1,17.3,17.3,15.2,15.0,12.8,13.0,11.8,11.1,10.9,10.7,11.3,11.3,12.0,10.7,10.7,9.5,8.2,5.9,4.0,4.5,5.1,2.5,2.6,1.2,0.8,0.8,0.8,1.0,1.1,1.0,1.3,1.4,1.6,1.7,1.9,2.1,2.3,2.3,2.5,2.7,2.8,2.8,3.2,3.5,3.4,3.8],[31.4,31.5,31.3,31.4,31.3,31.3,31.3,31.2,31.4,31.2,31.2,31.1,31.2,31.2,31.1,31.1,31.1,31.2,31.1,31.0,31.0,31.0,31.0,30.9,31.1,31.0,31.1,31.0,30.9,31.0,31.0,31.1,31.1,31.1,31.0,31.0,31.0,31.0,30.7,30.7,30.6,30.5,30.4,30.0,30.3,30.2,30.2,30.2,30.5,30.3,30.3,30.6,30.3,30.8,30.6,30.6,30.6,30.7,30.7,30.4,30.8,30.5,30.7,30.3,30.0,30.1,30.2,29.9,29.6,28.5,29.6,29.7,29.3,29.3,29.3,29.7,30.0,30.0,30.1,29.7,30.0,29.5,29.7,29.2,29.7,29.3,29.6,29.9,29.7,30.1,29.7,30.2,30.2,30.4,29.7,29.7,29.3,29.5,28.9,29.8,29.7,29.8,29.8,29.6,29.6,29.0,29.0,29.4,29.1,28.9,28.7,28.9,28.1,28.5,28.0,28.0,28.2,27.7,28.6,28.4,29.3,29.7,29.3,28.6,29.7,29.1,29.9,30.0,30.3,30.2,30.2,29.7,30.0,29.0,29.9,28.9,29.3,29.1,29.5,29.4,29.5,30.0,30.0,30.1,30.1,30.3,30.1,30.0,29.6,29.1,28.7,28.4,28.1,27.1,26.5,25.2,24.3,22.6,21.3,20.0,17.2,17.6,15.1,15.5,12.3,12.7,11.3,10.7,10.3,10.0,11.2,10.7,11.9,11.3,10.6,9.5,8.3,5.5,4.1,4.2,4.4,2.4,2.6,1.3,1.0,0.8,0.8,0.8,1.0,0.9,1.0,1.2,1.3,1.3,1.5,1.7,1.9,1.9,2.0,2.1,2.3,2.4,2.6,2.7,2.8,3.2],[31.4,31.5,31.4,31.5,31.4,31.4,31.4,31.3,31.4,31.4,31.4,31.2,31.3,31.2,31.3,31.2,31.2,31.2,31.2,31.0,31.1,31.0,31.0,30.9,31.1,30.9,30.9,31.0,30.9,30.9,30.9,31.1,30.9,31.0,31.0,30.8,30.8,30.8,30.5,30.5,30.4,30.3,30.2,29.8,30.1,30.0,30.0,30.0,30.5,30.3,30.3,30.7,30.5,30.7,30.7,30.6,30.7,30.7,30.6,30.3,30.8,30.5,30.7,30.4,30.1,30.1,30.1,29.9,29.6,28.5,29.7,29.7,29.3,29.3,29.3,29.8,30.0,30.0,30.2,29.7,30.0,29.4,29.3,29.1,29.4,29.1,29.5,29.7,29.5,30.1,29.5,30.1,30.1,30.2,29.5,29.6,28.9,29.3,28.6,29.5,29.5,29.4,29.7,29.3,29.5,28.9,28.9,29.2,29.1,28.9,28.4,28.7,27.8,28.2,28.1,27.6,28.4,27.4,28.5,28.2,29.3,29.8,29.4,28.3,29.6,29.2,30.1,30.1,30.4,30.3,30.2,29.7,30.0,28.7,29.8,28.9,29.3,29.2,29.3,29.5,29.3,29.9,29.8,30.1,29.9,30.5,30.4,30.2,30.1,29.7,29.3,29.1,28.6,27.8,27.5,26.2,26.0,24.1,23.5,21.1,19.0,17.8,15.0,14.8,12.3,12.3,11.3,10.9,11.1,10.4,11.7,11.4,12.5,11.9,11.7,10.1,8.8,6.3,4.2,4.6,4.8,2.6,2.7,1.3,1.0,0.9,0.8,0.8,0.8,0.9,0.9,0.9,1.0,1.2,1.2,1.3,1.6,1.5,1.6,1.8,1.9,1.9,2.0,2.3,2.5,2.7],[31.4,31.5,31.4,31.4,31.4,31.3,31.4,31.3,31.4,31.3,31.3,31.2,31.2,31.2,31.2,31.1,31.2,31.2,31.1,30.9,31.0,30.9,30.9,30.9,31.1,31.0,30.9,31.0,30.8,31.0,30.9,31.1,30.9,31.1,31.0,31.0,30.9,30.9,30.7,30.6,30.5,30.3,30.4,30.0,30.1,29.9,29.9,29.9,30.4,30.1,30.1,30.6,30.4,30.7,30.7,30.6,30.6,30.7,30.6,30.3,30.8,30.6,30.7,30.4,29.8,30.0,30.1,30.1,29.6,28.4,29.6,29.7,29.3,29.5,29.5,29.7,30.2,30.0,30.1,29.8,29.9,29.7,29.5,29.4,29.5,29.1,29.5,29.7,29.5,30.0,29.5,29.9,29.9,30.1,29.5,29.5,29.1,29.4,28.8,29.7,29.6,29.5,29.6,29.5,29.5,29.2,29.1,29.5,29.4,29.0,28.5,28.7,27.8,28.3,28.1,27.8,28.2,27.7,28.4,28.3,29.4,30.0,29.4,28.4,29.7,29.5,30.0,30.0,30.3,30.1,30.1,29.6,29.8,28.6,29.7,28.6,29.2,29.5,29.5,29.6,29.5,29.9,30.0,30.2,29.9,30.6,30.3,30.1,30.0,29.3,28.9,28.9,28.0,27.4,27.5,25.8,25.6,24.0,22.7,20.5,18.0,17.4,15.7,15.2,13.6,13.3,12.0,12.0,11.3,11.5,12.0,12.9,13.5,12.2,11.6,10.1,8.7,6.4,4.3,4.8,4.9,2.5,2.6,1.4,1.1,1.0,0.9,0.8,0.8,0.8,0.9,0.9,0.9,1.1,1.2,1.3,1.4,1.5,1.6,1.7,1.9,1.9,2.1,2.2,2.5,2.7],[31.3,31.5,31.4,31.4,31.3,31.3,31.4,31.3,31.4,31.2,31.2,31.1,31.2,31.2,31.1,31.1,31.1,31.1,31.1,30.9,31.0,30.9,30.7,30.8,31.0,31.0,31.0,30.9,30.9,30.9,30.9,31.0,31.0,31.1,31.0,31.0,31.0,30.9,30.6,30.7,30.5,30.4,30.3,30.1,30.3,30.1,30.1,30.0,30.4,30.3,30.2,30.7,30.4,30.6,30.7,30.6,30.7,30.7,30.6,30.5,30.8,30.6,30.7,30.5,30.0,30.1,30.3,30.1,29.7,28.4,29.6,29.7,29.4,29.5,29.6,29.7,30.1,30.0,30.2,29.8,30.1,29.7,29.7,29.2,29.8,29.3,29.8,29.8,29.6,30.1,29.6,30.0,30.0,30.3,29.7,29.5,29.0,29.3,28.8,29.8,29.6,29.7,29.7,29.5,29.6,29.2,29.1,29.4,29.3,29.0,28.5,28.8,28.1,28.3,28.1,27.7,28.3,27.6,28.5,28.3,29.3,29.8,29.4,28.4,29.5,29.3,29.9,30.1,30.1,30.1,30.2,29.9,29.9,29.0,29.7,29.1,29.3,29.5,29.7,30.0,29.9,30.2,30.2,30.3,30.1,30.5,30.2,29.9,29.7,29.5,28.7,28.7,28.3,27.4,27.1,25.6,24.9,23.2,22.7,20.2,17.7,18.0,15.9,15.6,13.5,13.1,12.3,11.7,11.5,11.3,12.3,11.8,12.7,11.7,10.8,9.6,8.5,5.9,3.9,4.4,4.8,2.5,2.8,1.4,1.1,1.0,0.9,0.8,0.8,0.8,0.8,0.8,0.9,0.9,1.0,1.1,1.2,1.3,1.4,1.6,1.5,1.7,1.9,1.9,2.1,2.7],[31.4,31.6,31.4,31.5,31.4,31.4,31.4,31.4,31.5,31.4,31.4,31.3,31.2,31.3,31.2,31.2,31.3,31.2,31.2,31.1,31.1,31.1,31.0,31.0,31.1,31.1,31.1,31.0,30.9,30.9,30.9,31.0,31.0,31.0,31.0,31.0,30.9,30.8,30.6,30.7,30.6,30.5,30.3,30.0,30.3,30.2,30.2,30.1,30.6,30.3,30.3,30.8,30.5,30.7,30.7,30.5,30.7,30.7,30.7,30.4,30.9,30.5,30.5,30.4,30.0,30.2,30.1,29.8,29.6,28.5,29.5,29.5,29.4,29.3,29.3,29.7,30.1,29.8,30.2,29.7,30.0,29.5,29.6,29.2,29.5,29.2,29.6,29.8,29.6,30.1,29.6,30.1,30.1,30.3,29.6,29.5,29.1,29.2,28.8,29.5,29.5,29.6,29.6,29.3,29.4,28.8,28.7,29.2,29.0,28.8,28.3,28.8,27.9,28.2,28.1,27.8,28.3,27.7,28.6,28.2,29.3,29.8,29.3,28.5,29.6,29.4,30.1,30.1,30.5,30.3,30.3,29.8,30.1,29.0,29.8,29.2,29.4,29.4,29.6,29.9,29.7,30.2,30.0,30.2,29.9,30.5,30.3,30.0,29.8,29.4,28.9,28.7,28.4,28.2,27.0,26.1,25.8,23.9,23.7,21.7,19.2,18.6,15.7,15.3,12.6,12.0,10.8,10.3,10.6,10.1,11.7,11.6,12.6,11.9,11.3,10.0,8.3,5.8,4.0,4.3,4.7,2.5,2.9,1.5,1.2,1.0,0.9,0.9,0.9,0.8,0.8,0.8,0.8,0.8,0.8,0.9,1.1,1.1,1.2,1.3,1.4,1.5,1.6,1.7,2.0,2.3],[31.4,31.5,31.4,31.4,31.4,31.3,31.4,31.3,31.4,31.3,31.3,31.1,31.2,31.2,31.1,31.1,31.2,31.2,31.2,31.1,31.1,31.0,30.9,30.9,31.2,31.0,31.0,31.0,30.8,30.9,30.9,31.0,31.0,31.1,31.0,31.0,30.9,30.9,30.6,30.6,30.6,30.4,30.3,30.1,30.3,30.4,30.2,30.4,30.6,30.4,30.4,30.8,30.6,30.8,30.9,30.7,30.8,30.9,30.8,30.5,31.0,30.6,30.7,30.4,30.1,30.2,30.3,30.0,29.8,28.6,29.9,29.8,29.6,29.7,29.8,29.9,30.3,30.2,30.3,30.1,30.3,29.8,30.0,29.7,29.9,29.4,29.8,30.0,29.8,30.1,29.8,30.1,30.1,30.3,29.7,29.7,29.3,29.6,28.9,29.7,29.6,29.5,29.6,29.4,29.6,29.0,28.9,29.3,29.1,28.9,28.5,28.9,28.1,28.5,28.1,28.1,28.5,28.1,28.8,28.5,29.5,30.0,29.5,28.8,29.8,29.5,30.1,30.1,30.4,30.3,30.3,29.8,30.0,29.1,29.9,29.3,29.5,29.7,29.6,29.8,29.7,30.0,30.0,30.1,29.9,30.5,30.4,30.1,30.1,29.8,29.4,29.0,28.1,28.0,27.3,26.4,25.7,24.2,23.4,20.8,19.0,18.2,15.3,15.2,12.8,12.6,11.4,11.1,11.6,11.5,12.5,13.0,13.3,12.8,12.3,10.9,8.7,6.2,4.4,4.7,5.2,2.7,3.0,1.6,1.4,1.2,1.0,0.9,0.9,0.8,0.8,0.8,0.8,0.8,0.8,0.9,1.0,1.2,1.2,1.3,1.4,1.6,1.6,1.8,2.0,2.3],[31.4,31.5,31.4,31.4,31.4,31.3,31.4,31.3,31.4,31.3,31.2,31.2,31.2,31.3,31.1,31.1,31.2,31.1,31.1,30.9,31.0,30.9,30.7,30.8,31.0,30.9,30.9,30.9,30.8,30.7,30.8,30.9,30.8,31.0,30.8,30.9,30.9,30.8,30.3,30.6,30.2,30.2,30.1,29.8,30.0,29.9,30.0,29.7,30.4,30.0,30.1,30.6,30.3,30.6,30.6,30.4,30.6,30.6,30.5,30.4,30.8,30.6,30.7,30.3,29.9,29.9,30.2,29.9,29.5,28.3,29.6,29.7,29.4,29.3,29.4,29.5,30.0,29.8,30.1,29.7,30.0,29.5,29.5,29.3,29.5,29.1,29.3,29.7,29.5,30.0,29.5,29.8,29.9,30.1,29.6,29.5,29.0,29.2,28.8,29.5,29.4,29.5,29.7,29.4,29.5,29.1,29.0,29.5,29.4,29.1,28.4,28.8,27.9,28.4,28.0,28.0,28.4,27.9,28.6,28.4,29.4,29.8,29.3,28.5,29.6,29.3,29.9,30.0,30.2,30.1,30.1,29.9,29.9,29.2,29.7,29.3,29.3,29.5,29.2,29.7,29.5,29.9,29.8,30.1,29.8,30.3,30.1,29.8,29.7,29.6,29.0,28.8,28.0,27.1,27.0,26.1,25.8,23.9,23.1,21.3,18.3,18.4,15.8,15.5,13.8,13.9,12.7,12.4,13.1,12.6,13.3,13.1,13.4,12.2,11.7,10.0,8.7,6.3,4.2,4.6,4.9,2.7,3.0,1.6,1.4,1.3,1.1,1.1,0.9,0.9,0.8,0.8,0.8,0.8,0.9,0.9,0.9,1.1,1.2,1.2,1.3,1.4,1.6,1.6,2.0,2.4],[31.3,31.4,31.3,31.3,31.3,31.2,31.3,31.2,31.3,31.2,31.2,31.1,31.2,31.2,31.0,31.0,31.1,31.1,31.1,30.9,31.0,30.9,30.8,30.8,31.0,30.9,31.0,31.0,30.9,30.8,30.8,31.0,31.0,31.1,30.9,31.1,30.9,30.9,30.5,30.7,30.5,30.5,30.2,30.0,30.3,30.2,30.3,30.3,30.6,30.4,30.4,30.8,30.5,30.9,30.9,30.6,30.8,31.0,30.7,30.5,30.9,30.7,30.7,30.5,30.0,30.2,30.3,30.1,29.7,28.6,29.8,29.8,29.6,29.5,29.5,29.9,30.2,30.0,30.2,29.9,30.1,29.6,29.8,29.4,29.6,29.4,29.6,30.0,29.8,30.1,29.7,30.0,30.1,30.2,29.7,29.6,29.3,29.4,29.0,29.7,29.7,29.6,29.8,29.5,29.6,28.9,28.9,29.4,29.2,29.0,28.3,28.7,28.0,28.3,27.8,27.6,28.0,27.5,28.3,27.9,29.2,29.5,28.8,28.1,29.5,29.0,29.8,29.7,30.2,30.0,30.1,29.6,29.8,28.5,29.6,28.4,28.9,28.8,29.2,29.4,29.5,29.9,30.0,30.1,29.9,30.5,30.1,30.1,30.1,29.8,29.1,29.1,28.4,27.6,26.8,25.6,25.5,23.9,23.3,21.3,18.5,18.5,15.5,15.5,12.6,12.6,10.7,10.2,10.5,10.1,11.6,11.8,12.1,11.4,11.0,9.8,8.4,6.0,4.1,4.7,5.1,2.7,3.1,1.8,1.5,1.3,1.2,1.2,1.1,0.9,0.9,0.8,0.8,0.8,0.8,0.9,0.9,0.9,1.0,1.2,1.2,1.3,1.5,1.6,1.7,2.2],[31.4,31.5,31.4,31.5,31.4,31.3,31.4,31.3,31.4,31.3,31.3,31.2,31.2,31.3,31.2,31.1,31.1,31.1,31.0,31.0,31.0,31.0,30.8,30.8,31.0,31.0,31.0,30.9,30.8,30.7,30.7,31.0,30.9,31.0,30.9,30.9,30.8,30.8,30.5,30.6,30.4,30.3,30.0,29.7,30.0,30.0,30.1,30.1,30.5,30.3,30.4,30.8,30.6,30.8,30.6,30.4,30.7,30.8,30.5,30.3,30.8,30.5,30.5,30.3,29.9,30.0,30.1,29.8,29.4,28.2,29.5,29.4,29.2,29.3,29.2,29.6,30.0,29.8,30.0,29.7,29.8,29.4,29.4,29.3,29.4,29.1,29.6,29.9,29.7,30.1,29.7,30.2,30.2,30.4,29.7,29.6,29.4,29.4,29.0,29.6,29.7,29.7,29.8,29.5,29.7,29.2,28.9,29.5,29.3,29.2,28.6,29.1,28.4,28.8,28.4,28.2,28.6,28.4,28.9,28.6,29.6,29.9,29.4,29.1,29.7,29.5,30.0,30.2,30.4,30.4,30.3,29.9,30.3,29.2,29.8,29.1,29.4,29.2,29.4,29.7,29.3,29.9,29.7,30.0,29.6,30.4,30.1,30.1,29.8,29.8,29.3,29.3,28.7,28.2,27.1,26.3,26.2,24.2,23.6,21.3,19.1,18.4,16.4,15.3,13.2,12.7,11.1,11.0,11.0,10.3,12.0,11.7,12.9,12.2,11.5,10.1,8.6,6.3,4.3,4.7,5.4,2.7,3.3,1.8,1.6,1.4,1.3,1.2,1.1,1.0,0.9,0.9,0.8,0.8,0.8,0.8,0.9,0.8,0.8,1.0,1.1,1.2,1.3,1.4,1.6,1.9],[31.4,31.5,31.4,31.4,31.4,31.4,31.4,31.4,31.4,31.3,31.3,31.2,31.2,31.3,31.2,31.2,31.2,31.1,31.1,31.0,31.1,31.0,30.9,30.9,31.1,30.9,30.9,31.0,30.8,30.8,30.8,30.9,30.9,31.0,30.9,31.0,30.8,30.8,30.5,30.5,30.4,30.2,30.1,29.8,30.1,30.1,30.2,30.1,30.5,30.4,30.4,30.7,30.5,30.7,30.9,30.6,30.7,30.9,30.7,30.5,30.8,30.7,30.8,30.4,29.9,30.2,30.3,30.0,29.7,28.5,29.9,29.7,29.5,29.5,29.5,29.8,30.1,30.2,30.1,30.0,30.2,29.6,29.9,29.6,29.6,29.1,29.6,29.9,29.7,30.1,29.6,30.0,30.1,30.1,29.5,29.5,29.2,29.3,28.6,29.5,29.5,29.5,29.6,29.4,29.6,28.9,28.9,29.4,29.1,29.0,28.4,28.9,27.8,28.4,27.9,28.1,28.3,27.9,28.6,28.3,29.3,29.6,29.1,28.4,29.5,29.0,29.8,30.0,30.2,30.0,30.1,29.7,30.0,29.2,29.6,28.9,29.1,29.2,29.3,29.6,29.4,29.9,29.7,29.7,29.5,30.4,30.1,30.1,30.1,29.8,29.3,29.0,28.2,27.8,26.9,26.2,26.1,24.3,23.0,20.8,18.5,18.0,16.1,15.3,13.4,13.5,12.1,11.4,12.2,12.3,13.2,13.4,13.7,13.2,12.1,11.1,8.9,6.5,4.5,4.9,5.4,3.0,3.4,1.9,1.8,1.6,1.4,1.3,1.2,1.1,1.0,0.9,0.9,0.9,0.8,0.8,0.8,0.9,0.8,0.9,1.1,1.2,1.2,1.2,1.5,1.8],[31.3,31.4,31.4,31.4,31.4,31.3,31.4,31.3,31.4,31.3,31.2,31.2,31.1,31.2,31.0,31.1,31.1,31.0,31.1,30.8,30.9,30.8,30.7,30.7,30.9,30.9,30.9,30.9,30.8,30.7,30.8,30.9,30.8,31.0,30.9,30.9,30.8,30.8,30.4,30.5,30.2,30.2,30.0,29.7,30.0,29.9,30.0,29.7,30.2,30.0,30.0,30.5,30.2,30.6,30.7,30.3,30.5,30.6,30.4,30.4,30.7,30.4,30.6,30.4,29.7,30.0,30.1,29.8,29.6,28.3,29.5,29.6,29.2,29.1,29.1,29.5,30.0,29.7,29.9,29.5,29.9,29.2,29.4,29.1,29.3,28.9,29.2,29.7,29.6,30.0,29.4,29.8,30.0,30.0,29.6,29.4,29.0,29.2,28.7,29.5,29.6,29.6,29.7,29.5,29.7,29.1,29.0,29.5,29.3,29.2,28.6,28.9,27.9,28.4,28.1,27.9,28.5,27.6,28.7,28.0,29.4,29.7,29.0,28.3,29.6,28.8,29.8,29.8,30.2,29.9,30.1,29.6,29.7,28.7,29.6,28.5,29.2,29.0,29.3,29.5,29.4,29.8,29.8,29.9,29.8,30.4,30.0,30.1,30.2,30.1,29.4,29.1,28.4,27.4,26.2,25.7,25.8,24.4,23.2,21.0,18.3,18.2,15.9,15.2,12.7,12.6,11.0,10.7,11.1,11.1,12.2,12.4,12.6,12.1,11.4,10.3,8.9,6.6,4.5,4.9,5.6,2.9,3.4,2.0,1.8,1.7,1.6,1.4,1.3,1.2,1.1,1.1,0.9,0.9,0.8,0.8,0.8,0.8,0.9,0.9,0.9,1.1,1.2,1.2,1.3,1.8],[31.4,31.5,31.4,31.5,31.4,31.4,31.4,31.4,31.5,31.4,31.3,31.3,31.2,31.3,31.2,31.1,31.2,31.2,31.2,31.0,31.0,31.0,30.9,30.9,31.0,31.0,31.0,31.0,30.9,31.0,30.8,31.1,30.9,31.1,31.1,31.0,31.0,30.9,30.6,30.7,30.5,30.4,30.3,29.9,30.3,30.1,30.3,30.0,30.5,30.4,30.3,30.7,30.4,30.8,30.7,30.4,30.6,30.8,30.5,30.2,30.8,30.6,30.5,30.4,29.7,29.9,30.0,29.5,29.4,28.0,29.4,29.5,29.0,29.1,28.9,29.5,29.9,29.8,29.9,29.4,29.8,29.2,29.4,29.0,29.3,29.1,29.6,29.7,29.8,30.1,29.5,30.0,30.1,30.2,29.8,29.5,29.0,29.2,28.6,29.5,29.5,29.4,29.7,29.6,29.6,28.9,28.9,29.4,29.2,29.2,28.4,28.8,28.0,28.3,28.1,27.9,28.4,27.6,28.7,27.9,29.5,29.8,29.1,28.4,29.9,29.1,30.0,29.8,30.3,30.1,30.2,29.6,30.0,28.8,29.7,28.7,29.4,29.1,29.7,29.8,29.4,29.9,29.9,30.0,29.7,30.4,30.2,30.2,30.2,30.1,29.8,29.3,28.6,27.6,26.8,25.9,25.5,24.2,23.3,21.7,19.6,18.4,16.4,15.7,12.9,12.5,10.9,10.6,10.6,10.8,11.6,12.1,12.8,12.1,11.8,10.0,9.0,6.3,4.5,4.8,5.4,3.0,3.6,2.2,1.9,1.8,1.6,1.6,1.4,1.3,1.2,1.2,1.1,0.9,0.9,0.9,0.8,0.8,0.8,0.9,0.9,0.9,1.1,1.2,1.3,1.6],[31.4,31.6,31.5,31.5,31.5,31.4,31.5,31.4,31.5,31.4,31.4,31.3,31.2,31.3,31.2,31.1,31.2,31.2,31.2,31.1,31.1,31.0,31.0,31.0,31.1,31.1,31.0,31.1,30.9,31.0,30.9,31.1,31.0,31.1,31.0,31.0,31.0,30.9,30.7,30.7,30.6,30.4,30.3,29.8,30.2,30.1,30.2,30.0,30.5,30.4,30.4,30.8,30.5,30.8,30.6,30.4,30.6,30.8,30.4,30.3,30.8,30.5,30.5,30.3,29.8,29.8,30.0,29.6,29.3,28.2,29.5,29.4,29.3,29.3,29.2,29.5,30.0,29.9,30.0,29.7,29.9,29.4,29.6,29.4,29.6,29.4,29.7,30.0,29.9,30.2,29.7,30.2,30.2,30.4,29.8,29.8,29.4,29.5,28.9,29.7,29.7,29.7,29.8,29.8,29.8,29.2,29.0,29.6,29.4,29.3,28.7,29.2,28.4,28.9,28.4,28.4,28.6,28.2,28.9,28.4,29.6,29.8,29.3,28.7,29.7,29.3,29.9,30.1,30.4,30.3,30.3,30.0,30.1,28.8,29.7,28.9,29.3,29.3,29.5,29.6,29.2,29.7,29.6,29.5,29.4,30.0,29.8,30.0,29.7,29.8,29.5,29.2,28.7,28.2,26.5,26.0,25.8,23.9,23.4,21.2,19.1,18.1,16.3,15.3,12.9,12.6,11.4,10.7,11.3,11.0,12.3,12.5,13.3,12.5,12.3,10.9,9.3,6.7,4.7,5.1,5.5,3.2,3.5,2.2,2.0,1.8,1.6,1.5,1.5,1.3,1.2,1.1,1.1,1.0,0.9,0.9,0.8,0.8,0.8,0.8,0.9,0.9,0.9,1.1,1.2,1.5],[31.4,31.5,31.5,31.5,31.5,31.4,31.5,31.4,31.5,31.4,31.3,31.3,31.2,31.3,31.1,31.2,31.2,31.1,31.2,31.0,31.0,31.0,31.0,31.0,31.1,31.0,31.0,31.0,30.9,30.9,30.9,31.0,30.9,31.1,31.0,31.0,30.8,30.8,30.5,30.5,30.3,30.2,30.1,29.6,30.1,29.8,30.0,29.8,30.3,30.2,30.1,30.6,30.3,30.7,30.7,30.4,30.6,30.8,30.6,30.5,30.8,30.6,30.7,30.4,29.8,30.0,30.3,29.8,29.7,28.3,29.7,29.7,29.3,29.1,29.2,29.6,30.0,29.8,29.9,29.7,30.0,29.4,29.6,29.2,29.4,28.8,29.0,29.6,29.6,29.9,29.4,29.9,30.0,30.1,29.6,29.5,28.9,29.2,28.6,29.5,29.5,29.5,29.7,29.6,29.6,29.1,29.1,29.5,29.3,29.2,28.5,29.0,28.1,28.6,28.1,28.1,28.6,27.7,28.8,28.1,29.4,29.7,29.2,28.3,29.7,29.0,30.0,30.0,30.3,30.1,30.2,29.9,30.1,28.9,29.7,28.8,29.3,29.3,29.5,29.7,29.4,29.8,29.4,29.7,29.3,30.1,29.8,30.0,29.8,29.8,29.6,29.2,28.8,28.0,26.8,26.2,26.4,24.8,24.1,21.1,19.1,18.5,16.4,15.8,13.5,13.1,11.4,11.4,11.4,11.5,12.5,12.6,13.2,12.7,12.0,10.8,9.3,6.9,4.8,5.3,5.8,3.4,3.8,2.4,2.2,2.1,1.9,1.7,1.7,1.6,1.4,1.3,1.2,1.2,1.1,0.9,0.9,0.9,0.8,0.8,0.8,0.9,0.9,0.9,1.1,1.4],[31.4,31.5,31.4,31.4,31.4,31.4,31.4,31.4,31.4,31.3,31.3,31.3,31.2,31.3,31.1,31.2,31.2,31.1,31.2,30.9,31.0,30.9,30.8,30.9,31.0,31.0,31.0,31.0,30.9,30.8,30.9,31.0,30.9,31.1,30.9,31.0,30.9,30.8,30.5,30.5,30.3,30.3,30.1,29.8,30.0,29.9,29.9,29.8,30.2,30.1,30.0,30.6,30.3,30.7,30.6,30.3,30.5,30.7,30.4,30.3,30.7,30.5,30.5,30.2,29.7,29.9,30.1,29.7,29.6,28.2,29.6,29.6,29.2,29.0,29.0,29.4,30.0,29.7,29.9,29.5,29.8,29.2,29.4,29.1,29.2,28.8,29.2,29.6,29.7,29.9,29.5,29.9,29.9,30.1,29.6,29.4,29.1,29.2,28.7,29.5,29.5,29.4,29.6,29.5,29.6,29.0,29.0,29.3,29.2,29.1,28.6,28.9,28.2,28.4,28.4,28.0,28.6,27.5,28.7,28.0,29.3,29.3,28.9,28.1,29.6,28.8,29.8,29.8,30.2,30.0,30.1,29.6,29.7,28.5,29.7,28.4,29.2,29.1,29.5,29.6,29.4,29.8,29.5,29.9,29.7,30.2,30.3,30.2,30.1,29.9,29.6,29.3,28.2,27.6,26.6,25.5,25.7,24.4,23.7,21.3,18.9,17.8,15.9,15.5,12.5,12.6,11.3,10.8,11.5,11.1,12.5,12.7,13.2,12.9,12.0,10.4,9.5,6.9,4.9,5.4,5.9,3.5,3.9,2.5,2.3,2.2,2.1,1.9,1.7,1.7,1.6,1.4,1.4,1.3,1.2,1.2,1.0,0.9,0.9,0.8,0.8,0.8,1.0,0.9,1.0,1.3],[31.4,31.5,31.4,31.5,31.5,31.4,31.5,31.4,31.5,31.4,31.4,31.3,31.3,31.3,31.2,31.1,31.2,31.1,31.2,30.9,31.0,30.9,30.9,30.8,31.0,30.9,30.8,30.9,30.7,30.9,30.7,30.9,30.8,31.0,31.0,30.9,30.9,30.9,30.6,30.6,30.5,30.4,30.2,29.7,29.9,29.8,29.8,29.8,30.3,30.1,30.2,30.6,30.4,30.6,30.5,30.4,30.5,30.7,30.3,30.2,30.7,30.4,30.4,30.0,29.6,29.7,29.8,29.5,29.4,28.1,29.2,29.4,29.0,28.9,28.8,29.2,29.8,29.8,29.9,29.4,29.7,29.1,29.3,29.1,29.4,29.2,29.5,29.9,29.8,30.0,29.7,30.0,30.1,30.3,29.8,29.8,29.4,29.6,29.0,29.7,29.8,29.8,29.9,29.9,29.9,29.3,29.1,29.6,29.4,29.4,28.8,29.3,28.5,28.8,28.7,28.2,28.9,28.1,29.0,28.3,29.6,29.7,29.4,28.2,29.8,28.9,30.0,30.0,30.5,30.2,30.4,30.0,30.2,28.7,29.8,28.9,29.3,29.4,29.5,29.8,29.2,29.7,29.2,29.8,29.5,30.1,30.2,30.2,30.1,30.1,29.7,29.5,28.5,27.6,26.6,26.2,25.7,24.3,23.6,20.9,19.0,17.7,16.1,15.3,12.8,12.7,10.9,10.6,11.1,10.9,12.4,12.3,13.6,12.7,12.3,10.7,9.6,6.7,5.1,5.5,5.8,3.7,4.2,2.7,2.6,2.3,2.2,2.0,2.0,1.7,1.6,1.5,1.5,1.3,1.3,1.2,1.1,0.9,0.9,0.9,0.8,0.8,0.8,1.0,1.0,1.3],[31.4,31.5,31.4,31.5,31.4,31.4,31.5,31.4,31.5,31.4,31.3,31.3,31.2,31.3,31.2,31.2,31.3,31.1,31.2,31.0,31.0,31.0,31.0,30.9,31.0,31.0,30.9,31.0,30.7,30.9,30.8,31.0,30.8,31.0,31.0,30.9,30.9,30.8,30.5,30.5,30.5,30.4,30.2,29.7,30.0,29.9,29.9,29.8,30.3,30.2,30.2,30.6,30.4,30.5,30.6,30.3,30.6,30.6,30.4,30.0,30.6,30.4,30.4,30.0,29.5,29.5,29.8,29.2,29.4,28.0,29.3,29.5,28.9,29.0,28.8,29.2,29.8,29.9,29.9,29.5,29.9,29.1,29.6,28.9,29.3,29.0,29.3,29.7,29.7,29.9,29.5,30.0,30.1,30.2,29.8,29.9,29.1,29.6,28.7,29.7,29.7,29.7,29.8,29.7,29.7,29.1,29.1,29.5,29.3,29.3,28.6,29.2,28.2,28.6,28.5,28.2,28.7,27.8,28.9,28.2,29.5,29.6,29.2,28.4,29.7,29.1,30.0,30.1,30.4,30.2,30.3,30.0,30.0,28.6,29.8,28.8,29.1,29.2,29.4,29.7,29.3,29.6,29.4,29.7,29.3,30.0,29.9,30.1,30.0,29.8,29.5,29.1,28.4,27.9,26.9,26.1,26.2,24.4,23.9,21.1,19.8,18.2,16.6,16.0,13.6,13.2,11.3,11.2,11.6,11.4,12.8,12.8,13.8,13.3,12.7,11.3,9.9,7.0,5.2,5.5,5.8,3.9,4.4,3.1,2.7,2.6,2.4,2.2,2.2,2.0,1.8,1.7,1.7,1.6,1.4,1.3,1.3,1.1,0.9,1.0,1.0,0.8,0.8,0.8,1.0,1.2],[31.3,31.5,31.4,31.4,31.4,31.4,31.4,31.4,31.5,31.3,31.2,31.3,31.2,31.3,31.0,31.2,31.2,31.0,31.2,30.9,30.9,30.9,30.7,30.8,30.9,30.8,30.8,30.8,30.9,30.7,30.8,30.9,30.9,30.9,30.8,30.9,30.7,30.6,30.2,30.3,30.0,30.0,29.8,29.5,29.8,29.6,29.7,29.6,30.1,30.0,29.7,30.4,30.1,30.5,30.3,30.0,30.3,30.5,30.1,29.9,30.4,30.2,30.2,30.0,29.5,29.6,29.7,29.0,29.2,27.5,29.1,29.4,28.6,28.5,28.4,28.9,29.5,29.4,29.5,29.2,29.4,28.8,29.0,28.5,28.8,28.4,28.7,29.3,29.4,29.6,29.1,29.7,29.7,29.9,29.4,29.2,28.6,28.9,28.3,29.3,29.3,29.2,29.5,29.4,29.4,28.7,28.9,29.1,29.0,29.0,28.3,28.7,27.7,27.9,27.9,27.6,28.3,27.1,28.4,27.7,28.9,29.1,28.8,27.8,29.5,28.7,29.7,29.7,30.2,29.9,30.0,29.6,29.7,28.4,29.6,28.5,29.0,29.0,29.2,29.4,29.1,29.6,29.5,29.9,29.7,30.3,30.3,30.4,30.2,29.9,29.5,28.9,28.3,27.8,26.4,25.9,25.8,24.2,23.6,21.0,19.0,17.9,15.8,15.5,12.8,12.9,11.4,11.2,11.6,11.5,12.8,12.9,13.7,13.3,12.6,10.9,9.8,7.2,5.7,6.1,6.3,4.4,4.9,3.5,3.3,3.3,3.0,2.6,2.6,2.4,2.2,2.0,2.0,2.0,1.9,1.6,1.5,1.5,1.3,1.2,1.2,1.1,0.8,0.8,0.9,1.3],[31.3,31.4,31.3,31.4,31.4,31.3,31.3,31.3,31.4,31.3,31.2,31.2,31.2,31.2,31.0,31.1,31.2,31.0,31.1,30.9,31.0,30.8,30.8,30.8,31.0,30.9,30.8,30.9,30.8,30.8,30.9,31.0,30.9,31.0,31.0,30.9,30.9,30.8,30.5,30.5,30.4,30.3,30.1,29.8,30.0,29.9,29.9,29.9,30.3,30.1,29.9,30.5,30.3,30.5,30.5,30.3,30.4,30.6,30.3,30.1,30.4,30.2,30.4,30.1,29.5,29.6,29.9,29.6,29.3,27.8,29.3,29.6,28.8,28.8,28.7,29.0,29.5,29.5,29.6,29.4,29.5,29.0,29.3,29.0,29.1,28.9,29.3,29.6,29.7,29.9,29.5,30.0,30.0,30.1,29.8,29.5,29.0,29.4,28.7,29.6,29.4,29.3,29.5,29.5,29.5,28.9,29.1,29.3,29.2,29.1,28.4,28.9,28.0,28.4,28.5,28.0,28.7,27.5,28.6,27.9,29.1,29.3,28.9,28.0,29.7,28.9,29.8,29.8,30.3,29.9,30.1,29.6,29.7,28.3,29.7,28.4,29.2,29.1,29.6,29.7,29.5,30.0,29.8,30.2,30.1,30.6,30.5,30.5,30.5,30.1,29.9,29.4,28.5,28.3,26.6,26.5,26.2,24.6,23.9,21.3,19.2,18.3,16.5,16.0,13.1,13.4,11.3,10.8,11.6,11.4,12.9,13.3,13.8,13.6,12.8,11.2,10.3,7.7,6.6,6.7,6.8,5.7,5.9,4.8,4.5,4.5,4.3,3.8,3.4,3.3,3.3,2.8,2.7,2.6,2.5,2.3,1.9,1.8,1.7,1.6,1.6,1.4,1.4,0.9,0.8,1.2],[31.2,31.3,31.2,31.2,31.2,31.2,31.2,31.1,31.2,31.1,31.1,31.1,31.0,31.0,30.9,31.0,31.0,31.0,30.9,30.7,30.8,30.8,30.6,30.6,30.8,30.8,30.6,30.8,30.7,30.8,30.7,30.9,30.8,30.9,30.9,30.8,30.8,30.8,30.5,30.5,30.5,30.4,30.1,30.0,30.1,30.1,30.0,30.0,30.3,30.2,29.9,30.4,30.3,30.3,30.4,30.3,30.3,30.3,30.1,30.0,30.2,30.2,30.1,29.9,29.4,29.3,29.8,29.8,29.0,28.2,29.3,29.4,28.8,28.6,28.8,29.1,29.5,29.5,29.7,29.6,29.6,29.2,29.6,29.2,29.3,29.3,29.7,29.8,29.8,30.0,29.6,30.0,30.0,30.1,29.7,29.7,29.3,29.7,29.0,29.7,29.6,29.6,29.7,29.7,29.8,29.4,29.5,29.7,29.5,29.5,28.8,29.0,28.5,28.8,28.9,28.3,28.8,27.9,28.7,28.3,29.1,29.4,29.2,28.6,29.8,29.5,29.9,30.0,30.2,30.1,30.1,29.8,29.8,28.8,29.8,28.8,29.3,29.3,29.6,29.7,29.4,30.0,29.9,30.1,30.0,30.5,30.4,30.5,30.2,30.1,29.8,29.5,28.9,28.6,27.6,27.1,26.5,25.2,24.4,22.7,20.5,19.4,17.8,17.2,16.0,14.9,13.7,13.1,13.0,13.3,14.7,14.4,15.3,14.9,14.2,13.4,13.4,11.1,10.5,10.3,10.0,9.3,9.7,8.7,7.9,7.8,7.6,7.1,6.6,6.3,6.2,5.2,4.7,5.2,5.0,4.1,3.7,3.7,3.0,2.8,2.6,2.2,2.0,1.6,1.0,0.8]],
  "token_chain_ids": ["A","A","A","A","A","A","A","A","A","A","A","A","A","A","A","A","A","A","A","A","A","A","A","A","A","A","A","A","A","A","A","A","A","A","A","A","A","A","A","A","A","A","A","A","A","A","A","A","A","A","A","A","A","A","A","A","A","A","A","A","A","A","A","A","A","A","A","A","A","A","A","A","A","A","A","A","A","A","A","A","A","A","A","A","A","A","A","A","A","A","A","A","A","A","A","A","A","A","A","A","A","A","A","A","A","A","A","A","A","A","A","A","A","A","A","A","A","A","A","A","A","A","A","A","A","A","A","A","A","A","A","A","A","A","A","A","A","A","A","A","A","A","A","A","A","A","A","A","A","A","A","A","A","A","A","A","A","A","A","A","A","A","A","A","A","A","A","A","A","A","A","A","A","A","A","A","A","A","A","A","A","A","A","A","A","A","A","A","A","A","A","A","A","A","A","A","A","A","A","A","A","A","A","A","A","A"],
  "token_res_ids": [1,2,3,4,5,6,7,8,9,10,11,12,13,14,15,16,17,18,19,20,21,22,23,24,25,26,27,28,29,30,31,32,33,34,35,36,37,38,39,40,41,42,43,44,45,46,47,48,49,50,51,52,53,54,55,56,57,58,59,60,61,62,63,64,65,66,67,68,69,70,71,72,73,74,75,76,77,78,79,80,81,82,83,84,85,86,87,88,89,90,91,92,93,94,95,96,97,98,99,100,101,102,103,104,105,106,107,108,109,110,111,112,113,114,115,116,117,118,119,120,121,122,123,124,125,126,127,128,129,130,131,132,133,134,135,136,137,138,139,140,141,142,143,144,145,146,147,148,149,150,151,152,153,154,155,156,157,158,159,160,161,162,163,164,165,166,167,168,169,170,171,172,173,174,175,176,177,178,179,180,181,182,183,184,185,186,187,188,189,190,191,192,193,194,195,196,197,198,199,200,201,202,203,204,205,206]
}
