# Supplementary material for: Phosphorylation tunes strain-specific protein condensation during rotavirus replication organelle assembly
Source: EMBO J. 2026 May 26;45(13):4733–65. doi: 10.1038/s44318-026-00814-z (PMC13324165; doi:10.1038/s44318-026-00814-z)
Supplement: Supplementary file 11 — Source data Fig. 9 [file 44318_2026_814_MOESM11_ESM.zip › Figure_7/Figure 7A/NSP5 RF/NSP5 RF/fold_nsp5_nstrep_full_data_1.json]

{
  "atom_chain_ids": ["A","A","A","A","A","A","A","A","A","A","A","A","A","A","A","A","A","A","A","A","A","A","A","A","A","A","A","A","A","A","A","A","A","A","A","A","A","A","A","A","A","A","A","A","A","A","A","A","A","A","A","A","A","A","A","A","A","A","A","A","A","A","A","A","A","A","A","A","A","A","A","A","A","A","A","A","A","A","A","A","A","A","A","A","A","A","A","A","A","A","A","A","A","A","A","A","A","A","A","A","A","A","A","A","A","A","A","A","A","A","A","A","A","A","A","A","A","A","A","A","A","A","A","A","A","A","A","A","A","A","A","A","A","A","A","A","A","A","A","A","A","A","A","A","A","A","A","A","A","A","A","A","A","A","A","A","A","A","A","A","A","A","A","A","A","A","A","A","A","A","A","A","A","A","A","A","A","A","A","A","A","A","A","A","A","A","A","A","A","A","A","A","A","A","A","A","A","A","A","A","A","A","A","A","A","A","A","A","A","A","A","A","A","A","A","A","A","A","A","A","A","A","A","A","A","A","A","A","A","A","A","A","A","A","A","A","A","A","A","A","A","A","A","A","A","A","A","A","A","A","A","A","A","A","A","A","A","A","A","A","A","A","A","A","A","A","A","A","A","A","A","A","A","A","A","A","A","A","A","A","A","A","A","A","A","A","A","A","A","A","A","A","A","A","A","A","A","A","A","A","A","A","A","A","A","A","A","A","A","A","A","A","A","A","A","A","A","A","A","A","A","A","A","A","A","A","A","A","A","A","A","A","A","A","A","A","A","A","A","A","A","A","A","A","A","A","A","A","A","A","A","A","A","A","A","A","A","A","A","A","A","A","A","A","A","A","A","A","A","A","A","A","A","A","A","A","A","A","A","A","A","A","A","A","A","A","A","A","A","A","A","A","A","A","A","A","A","A","A","A","A","A","A","A","A","A","A","A","A","A","A","A","A","A","A","A","A","A","A","A","A","A","A","A","A","A","A","A","A","A","A","A","A","A","A","A","A","A","A","A","A","A","A","A","A","A","A","A","A","A","A","A","A","A","A","A","A","A","A","A","A","A","A","A","A","A","A","A","A","A","A","A","A","A","A","A","A","A","A","A","A","A","A","A","A","A","A","A","A","A","A","A","A","A","A","A","A","A","A","A","A","A","A","A","A","A","A","A","A","A","A","A","A","A","A","A","A","A","A","A","A","A","A","A","A","A","A","A","A","A","A","A","A","A","A","A","A","A","A","A","A","A","A","A","A","A","A","A","A","A","A","A","A","A","A","A","A","A","A","A","A","A","A","A","A","A","A","A","A","A","A","A","A","A","A","A","A","A","A","A","A","A","A","A","A","A","A","A","A","A","A","A","A","A","A","A","A","A","A","A","A","A","A","A","A","A","A","A","A","A","A","A","A","A","A","A","A","A","A","A","A","A","A","A","A","A","A","A","A","A","A","A","A","A","A","A","A","A","A","A","A","A","A","A","A","A","A","A","A","A","A","A","A","A","A","A","A","A","A","A","A","A","A","A","A","A","A","A","A","A","A","A","A","A","A","A","A","A","A","A","A","A","A","A","A","A","A","A","A","A","A","A","A","A","A","A","A","A","A","A","A","A","A","A","A","A","A","A","A","A","A","A","A","A","A","A","A","A","A","A","A","A","A","A","A","A","A","A","A","A","A","A","A","A","A","A","A","A","A","A","A","A","A","A","A","A","A","A","A","A","A","A","A","A","A","A","A","A","A","A","A","A","A","A","A","A","A","A","A","A","A","A","A","A","A","A","A","A","A","A","A","A","A","A","A","A","A","A","A","A","A","A","A","A","A","A","A","A","A","A","A","A","A","A","A","A","A","A","A","A","A","A","A","A","A","A","A","A","A","A","A","A","A","A","A","A","A","A","A","A","A","A","A","A","A","A","A","A","A","A","A","A","A","A","A","A","A","A","A","A","A","A","A","A","A","A","A","A","A","A","A","A","A","A","A","A","A","A","A","A","A","A","A","A","A","A","A","A","A","A","A","A","A","A","A","A","A","A","A","A","A","A","A","A","A","A","A","A","A","A","A","A","A","A","A","A","A","A","A","A","A","A","A","A","A","A","A","A","A","A","A","A","A","A","A","A","A","A","A","A","A","A","A","A","A","A","A","A","A","A","A","A","A","A","A","A","A","A","A","A","A","A","A","A","A","A","A","A","A","A","A","A","A","A","A","A","A","A","A","A","A","A","A","A","A","A","A","A","A","A","A","A","A","A","A","A","A","A","A","A","A","A","A","A","A","A","A","A","A","A","A","A","A","A","A","A","A","A","A","A","A","A","A","A","A","A","A","A","A","A","A","A","A","A","A","A","A","A","A","A","A","A","A","A","A","A","A","A","A","A","A","A","A","A","A","A","A","A","A","A","A","A","A","A","A","A","A","A","A","A","A","A","A","A","A","A","A","A","A","A","A","A","A","A","A","A","A","A","A","A","A","A","A","A","A","A","A","A","A","A","A","A","A","A","A","A","A","A","A","A","A","A","A","A","A","A","A","A","A","A","A","A","A","A","A","A","A","A","A","A","A","A","A","A","A","A","A","A","A","A","A","A","A","A","A","A","A","A","A","A","A","A","A","A","A","A","A","A","A","A","A","A","A","A","A","A","A","A","A","A","A","A","A","A","A","A","A","A","A","A","A","A","A","A","A","A","A","A","A","A","A","A","A","A","A","A","A","A","A","A","A","A","A","A","A","A","A","A","A","A","A","A","A","A","A","A","A","A","A","A","A","A","A","A","A","A","A","A","A","A","A","A","A","A","A","A","A","A","A","A","A","A","A","A","A","A","A","A","A","A","A","A","A","A","A","A","A","A","A","A","A","A","A","A","A","A","A","A","A","A","A","A","A","A","A","A","A","A","A","A","A","A","A","A","A","A","A","A","A","A","A","A","A","A","A","A","A","A","A","A","A","A","A","A","A","A","A","A","A","A","A","A","A","A","A","A","A","A","A","A","A","A","A","A","A","A","A","A","A","A","A","A","A","A","A","A","A","A","A","A","A","A","A","A","A","A","A","A","A","A","A","A","A","A","A","A","A","A","A","A","A","A","A","A","A","A","A","A","A","A","A","A","A","A","A","A","A","A","A","A","A","A","A","A","A","A","A","A","A","A","A","A","A","A","A","A","A","A","A","A","A","A","A","A","A","A","A","A","A","A","A","A","A","A","A","A","A","A","A","A","A","A","A","A","A","A","A","A","A","A","A","A","A","A","A","A","A","A","A","A","A","A","A","A","A","A","A","A","A","A","A","A","A","A","A","A","A","A","A","A","A","A","A","A","A","A","A","A","A","A","A","A","A","A","A","A","A","A","A","A","A","A","A","A","A","A","A","A","A","A","A","A","A","A","A","A","A","A","A","A","A","A","A","A","A","A","A","A","A","A","A","A","A","A","A","A","A","A","A","A","A","A","A","A","A","A","A","A","A","A","A","A","A","A","A","A","A","A","A","A","A","A","A","A","A","A","A","A","A","A","A","A","A","A","A","A","A","A","A","A","A","A","A","A","A","A","A","A","A","A","A","A","A","A","A","A","A","A","A","A","A","A","A","A","A","A","A","A","A","A","A","A","A","A","A","A","A"],
  "atom_plddts": [44.28,70.03,68.67,65.96,66.96,61.92,56.91,50.88,58.97,70.58,68.42,63.5,67.15,61.15,54.97,62.83,51.06,58.71,55.64,57.33,51.6,50.6,51.76,76.0,72.3,70.38,73.15,65.06,58.24,76.23,72.76,71.31,72.0,67.34,60.02,61.86,57.56,60.35,51.32,72.53,72.03,68.38,70.26,70.01,79.3,47.15,71.77,68.06,68.72,67.63,62.16,61.57,55.51,52.6,34.86,63.97,63.6,61.33,60.65,57.64,54.56,55.21,46.71,50.3,50.37,42.54,62.08,57.91,56.87,60.68,55.37,53.68,46.94,50.77,48.29,68.55,66.73,64.12,65.71,61.93,62.37,54.44,46.72,50.53,63.69,60.41,59.85,62.68,55.25,48.07,65.35,66.62,63.68,63.38,58.72,55.42,58.64,50.59,62.17,59.54,59.7,61.06,54.48,56.37,66.81,66.43,62.92,64.71,60.24,59.58,54.14,51.14,60.48,57.26,57.35,59.62,55.8,52.16,52.92,57.9,66.66,65.77,60.48,62.77,57.85,62.36,61.04,66.65,65.55,64.24,67.74,65.33,65.79,49.0,60.67,58.95,57.02,60.53,54.4,49.37,58.91,57.55,54.51,56.21,56.23,53.4,57.17,55.32,61.68,62.0,58.17,59.88,62.73,71.09,46.3,52.06,47.39,47.18,51.81,46.65,47.47,52.26,49.55,45.72,50.19,49.74,50.48,45.66,43.57,49.11,45.27,42.43,47.56,43.3,39.96,45.72,43.37,40.92,42.83,39.69,31.5,40.82,38.67,36.61,37.18,33.29,36.29,42.77,42.27,38.92,39.43,37.2,39.76,35.5,34.17,39.51,37.55,35.95,36.69,34.76,33.17,33.65,30.29,33.37,32.77,31.79,36.36,41.69,39.43,36.75,38.74,35.47,34.78,29.69,29.02,38.01,42.84,40.98,37.87,39.93,35.41,34.29,34.27,35.98,42.43,39.89,36.22,39.54,36.25,35.41,31.26,37.03,39.03,43.37,40.35,37.6,41.34,37.43,31.86,39.16,37.4,33.9,35.85,31.84,29.8,34.92,33.71,30.22,31.98,28.41,31.96,37.86,36.85,32.82,34.39,32.04,35.18,32.36,35.87,35.95,32.98,32.64,29.83,32.11,28.68,34.42,32.87,30.96,32.8,29.59,31.11,37.37,36.5,33.14,33.38,29.48,30.97,32.3,38.97,38.78,35.43,35.53,32.28,30.0,32.94,29.08,36.52,36.14,33.74,33.63,27.84,35.43,39.92,39.92,36.81,35.11,40.66,39.55,36.57,37.87,34.35,33.42,28.45,27.56,37.22,42.53,41.55,39.31,39.13,33.99,40.54,45.51,45.77,42.37,43.16,39.9,41.53,38.15,40.66,44.1,43.2,40.88,41.03,44.19,42.87,41.42,42.17,38.17,38.43,33.31,32.94,30.32,29.28,41.55,47.05,47.01,43.81,43.19,37.35,36.65,40.77,39.98,38.56,40.15,36.24,35.18,30.96,35.59,40.47,43.75,43.28,42.79,43.55,40.39,38.26,35.65,33.56,41.28,44.41,43.03,41.74,42.74,38.89,37.07,35.3,32.24,33.9,32.93,34.72,52.44,55.86,55.72,52.95,52.34,48.04,48.48,44.07,52.36,57.21,56.74,55.25,53.95,46.11,53.57,54.39,56.18,53.03,49.94,48.79,53.72,66.19,71.61,73.79,70.57,65.42,58.86,55.22,54.25,72.61,73.13,74.11,71.38,69.97,68.18,73.2,73.97,72.38,72.2,67.03,63.39,54.22,57.02,72.33,73.87,75.0,72.82,71.66,65.47,69.06,68.6,67.82,68.46,68.36,66.96,66.58,63.49,65.11,66.22,73.14,73.92,72.38,73.69,72.35,62.97,75.4,77.14,77.39,76.95,76.93,72.52,72.2,62.72,56.76,71.73,71.25,71.04,68.71,70.93,70.2,68.07,67.51,64.19,66.67,67.1,67.97,72.26,72.96,70.82,72.6,71.87,71.45,70.99,60.14,77.72,78.09,77.64,76.38,77.79,74.71,69.35,71.04,80.05,79.69,78.02,77.26,80.66,73.11,70.13,70.67,68.71,66.95,70.31,71.51,71.12,65.52,59.43,79.05,80.33,78.75,76.39,78.22,73.01,77.42,77.01,77.13,72.5,74.38,73.47,78.4,72.49,75.34,74.95,73.59,75.16,68.17,62.46,53.73,54.35,73.58,76.11,75.87,74.01,74.11,70.12,65.85,66.71,72.1,73.34,70.28,66.7,72.87,71.71,70.43,65.82,72.05,72.41,71.91,68.96,70.89,70.99,71.01,66.45,68.47,68.48,74.59,65.94,68.99,68.85,65.57,66.14,59.4,58.21,61.77,61.34,57.07,61.52,61.94,58.86,59.92,63.61,63.14,60.23,57.31,59.29,53.24,55.24,55.12,53.49,49.93,51.95,52.39,54.54,53.88,49.78,50.78,42.37,49.72,50.44,49.29,45.82,47.97,43.07,41.49,39.2,48.7,51.11,48.96,46.53,49.59,44.68,41.85,41.16,44.55,45.18,44.74,42.85,43.11,42.66,48.03,41.42,42.96,42.43,39.77,40.98,38.98,36.49,38.16,39.84,43.28,43.12,40.46,41.78,38.15,38.49,40.01,42.42,41.2,38.92,41.18,37.05,36.06,37.78,37.38,33.99,34.18,32.85,30.4,28.89,26.6,27.46,27.39,32.99,34.82,34.12,32.56,32.81,29.06,31.55,34.23,34.08,31.53,32.84,29.79,30.87,26.92,27.7,30.15,29.81,28.58,28.99,26.39,25.97,22.52,21.86,19.68,18.72,34.67,34.72,33.69,30.38,30.85,27.08,27.89,31.46,31.68,29.66,29.89,26.72,25.01,23.41,32.05,34.87,35.13,33.09,32.24,33.5,38.43,39.0,37.18,37.57,32.01,33.97,30.67,35.65,35.02,34.15,36.12,33.09,31.8,27.85,26.15,43.22,47.56,46.98,42.05,42.42,37.82,38.89,40.7,44.82,43.55,41.13,42.35,37.13,34.69,33.98,42.35,45.78,45.21,40.91,41.81,40.86,45.15,43.46,40.81,43.99,40.25,37.59,38.18,37.33,39.75,39.74,36.61,37.66,38.31,40.38,39.78,37.29,38.67,44.16,43.69,41.2,42.8,37.76,39.78,31.98,36.72,34.61,32.86,35.93,31.21,38.22,40.81,40.14,36.83,38.49,34.42,32.03,28.13,34.99,39.92,38.02,34.86,38.39,33.39,30.5,31.21,30.78,33.04,31.51,28.44,30.25,26.87,31.52,36.5,36.03,33.04,32.5,28.55,30.01,35.54,36.1,31.85,31.14,27.35,27.9,30.53,35.65,37.12,35.15,32.64,29.1,26.3,25.25,26.64,28.99,34.69,35.01,31.69,30.52,26.45,28.18,33.69,33.37,31.73,31.83,28.78,26.93,24.96,24.33,22.62,22.63,32.37,35.25,36.65,33.46,31.08,29.22,31.69,28.98,34.02,33.89,31.03,30.08,25.87,31.85,37.26,37.04,33.08,33.12,28.91,28.62,34.46,34.19,30.48,31.74,27.62,25.18,23.71,27.9,33.62,34.04,31.55,30.13,25.63,26.12,30.34,33.86,34.32,32.0,31.27,34.92,35.55,33.72,32.99,29.59,29.28,35.65,35.74,34.04,35.12,30.48,27.42,26.4,27.33,31.46,31.92,31.56,32.06,28.99,27.45,26.69,26.47,33.47,37.19,37.47,34.96,35.45,30.96,32.53,30.48,35.15,35.7,34.75,34.67,30.12,27.5,26.9,38.44,41.7,41.04,38.86,40.84,39.68,37.95,36.94,33.15,35.04,34.99,36.16,40.24,38.89,37.96,39.56,33.95,36.11,38.84,37.85,35.54,38.1,36.51,35.17,33.88,31.55,32.98,34.4,40.66,43.59,40.46,38.03,42.09,37.79,35.44,33.44,42.95,47.6,47.27,43.73,45.1,40.28,39.02,33.31,30.42,40.59,43.98,44.61,42.75,39.82,43.89,43.54,42.0,44.31,41.13,42.31,37.88,36.38,42.23,41.47,42.11,42.91,39.06,37.12,33.27,30.51,44.58,46.91,45.34,42.67,45.32,40.91,43.34,39.93,45.21,43.17,41.4,43.67,37.86,36.48,35.93,45.8,48.56,48.2,42.5,43.98,43.84,49.81,47.88,48.33,49.16,43.53,42.33,40.57,39.36,42.04,41.39,38.0,40.98,38.18,36.37,37.44,42.32,47.53,46.02,44.37,46.86,41.73,39.79,38.0,41.11,42.18,41.3,38.39,39.66,35.45,33.89,38.36,38.11,36.47,36.08,30.89,32.48,37.32,37.29,35.36,37.95,35.3,35.68,32.07,36.37,40.71,38.88,37.95,39.89,35.28,38.82,42.5,41.06,38.41,42.15,39.24,40.06,36.61,38.42,43.45,40.92,39.28,42.1,37.41,41.45,44.78,45.04,40.04,39.03,35.51,36.15,37.26,44.75,43.39,40.11,41.42,36.76,33.72,39.44,38.64,35.33,35.06,30.49,35.05,42.08,40.35,38.42,39.65,35.92,34.07,30.3,29.18,31.35,39.14,37.79,36.61,37.57,33.44,30.61,27.13,25.76,34.15,39.91,38.59,37.26,39.11,35.02,32.29,29.59,32.01,35.94,43.95,42.22,40.88,42.22,37.53,35.29,31.79,29.16,36.79,44.77,43.43,40.23,41.18,35.55,41.12,49.66,47.89,45.67,47.26,42.81,41.56,37.37,34.31,45.61,53.15,54.5,49.4,47.62,39.94,42.13,49.18,48.15,45.52,46.23,40.09,37.93,37.95,46.17,52.98,52.16,50.39,50.02,45.28,42.51,39.58,35.76,36.97,49.25,56.15,55.32,52.01,53.24,47.43,46.63,41.56,37.1,55.95,62.63,63.08,61.65,58.45,49.69,52.85,59.86,59.8,60.11,56.6,50.8,50.06,44.98,40.18,38.75,36.54,42.25,48.86,48.1,46.61,47.29,43.58,42.74,36.94,32.6,56.2,62.5,62.31,60.33,58.34,51.31,48.58,43.95,37.41,38.71,46.27,51.4,50.03,49.58,50.69,47.83,47.56,44.14,38.98,41.65,39.44,43.38,44.4,48.83,50.24,49.7,47.44,46.21,51.67,42.2,48.05,45.72,47.68,48.74,43.68,42.7,37.24,33.55,44.31,50.34,50.02,48.19,49.65,47.82,47.74,43.74,37.41,43.03,42.16,42.33,43.09,39.25,35.63,33.54,35.05,50.82,52.53,52.51,49.82,49.75,45.76,49.28,48.81,46.37,48.06,43.69,41.01,38.06,37.3,47.84,51.41,51.13,48.12,49.3,43.16,53.29,55.13,55.27,52.4,52.33,47.41,43.1,41.34,49.09,51.8,52.5,48.95,49.01,43.48,46.12,48.27,49.14,45.92,46.08,41.42,37.8,35.97,50.65,53.4,54.2,51.71,51.15,45.73,42.25,40.89,49.68,52.18,51.56,49.7,50.2,46.16,43.08,42.2,38.31,38.28,36.98,36.52,50.0,51.18,51.0,48.37,47.97,43.65,42.25,39.8,53.29,54.58,54.55,51.46,51.64,47.09,44.4,43.83,54.5,55.98,55.09,51.55,53.5,48.62,44.81,44.0,52.21,53.75,53.31,49.85,51.51,47.22,43.52,42.3,55.79,57.64,57.14,52.36,55.05,48.3,56.46,57.49,57.27,54.02,55.2,49.75,46.44,44.94,53.7,55.49,55.37,51.38,52.88,46.64,54.6,55.97,56.94,52.94,52.85,47.59,43.86,42.48,52.9,55.66,56.34,52.62,53.35,46.76,42.85,42.52,55.25,56.13,57.86,55.01,64.1,66.78,67.56,63.6,62.7,54.83,53.24,48.25,42.19,73.93,74.66,75.32,73.4,70.95,63.72,75.31,75.35,75.94,71.42,71.4,63.57,61.74,54.94,48.27,76.41,77.04,78.93,75.97,71.92,63.21,59.08,57.68,81.31,82.63,84.9,84.2,78.34,71.43,83.1,84.28,86.28,84.77,81.04,71.55,69.67,61.55,54.85,86.4,87.27,88.36,87.49,85.54,80.85,76.4,74.77,72.52,74.22,72.91,71.81,86.94,86.72,88.08,88.64,84.76,79.85,76.27,68.97,63.99,88.0,88.32,90.23,89.92,86.13,76.47,74.37,65.21,59.61,56.99,51.84,89.04,89.06,90.8,90.69,88.18,80.84,77.56,69.17,64.49,89.23,89.83,90.8,91.43,89.28,87.78,83.0,82.43,81.92,82.23,83.15,81.65,89.52,89.29,91.52,91.88,87.43,84.36,79.39,77.71,75.91,76.36,76.38,90.25,91.19,93.41,93.21,90.53,92.11,93.08,94.63,95.26,93.09,86.69,81.23,82.67,93.9,93.72,94.74,95.35,92.76,86.26,81.71,71.76,67.01,62.45,58.99,93.22,92.78,93.98,94.91,92.4,82.22,73.94,64.11,93.83,93.59,95.18,94.25,93.57,84.61,80.32,70.08,64.86,60.02,55.19,94.31,95.08,95.75,95.75,94.55,83.91,76.41,66.48,94.02,94.04,94.54,95.4,93.87,88.27,83.15,74.54,68.59,93.84,93.75,94.26,94.08,94.38,84.74,78.75,73.43,71.31,94.43,94.77,95.81,94.73,94.44,90.2,87.93,94.13,94.7,94.43,93.86,94.84,96.14,95.89,95.8,95.4,95.92,88.86,80.39,70.37,95.26,94.91,95.39,94.57,95.41,87.87,83.33,79.45,74.62,95.61,95.16,95.36,94.28,95.72,87.86,79.77,83.29,97.05,96.45,96.0,95.33,96.56,94.62,93.01,89.06,95.68,96.29,96.12,94.71,96.41,87.58,83.91,78.49,80.67,94.74,94.7,93.86,88.89,94.3,89.84,82.59,84.78,97.2,96.27,94.87,91.4,94.7,87.01,79.63,80.84,78.06],
  "contact_probs": [[1.0,1.0,0.9,0.0,0.0,0.0,0.0,0.0,0.0,0.0,0.0,0.0,0.0,0.0,0.0,0.0,0.0,0.0,0.0,0.0,0.0,0.0,0.0,0.0,0.0,0.0,0.0,0.0,0.0,0.0,0.0,0.0,0.0,0.0,0.0,0.0,0.0,0.0,0.0,0.0,0.0,0.0,0.0,0.0,0.0,0.0,0.0,0.0,0.0,0.0,0.0,0.0,0.0,0.0,0.0,0.0,0.0,0.0,0.0,0.0,0.0,0.0,0.0,0.0,0.0,0.0,0.0,0.0,0.0,0.0,0.0,0.0,0.0,0.0,0.0,0.0,0.0,0.0,0.0,0.0,0.0,0.0,0.0,0.0,0.0,0.0,0.0,0.0,0.0,0.0,0.0,0.0,0.0,0.0,0.0,0.0,0.0,0.0,0.0,0.0,0.0,0.0,0.0,0.0,0.0,0.0,0.0,0.0,0.0,0.0,0.0,0.0,0.0,0.0,0.0,0.0,0.0,0.0,0.0,0.0,0.0,0.0,0.0,0.0,0.0,0.0,0.0,0.0,0.0,0.0,0.0,0.0,0.0,0.0,0.0,0.0,0.0,0.0,0.0,0.0,0.0,0.0,0.0,0.0,0.0,0.0,0.0,0.0,0.0,0.0,0.0,0.0,0.0,0.0,0.0,0.0,0.0,0.0,0.0,0.0,0.0,0.0,0.0,0.0,0.0,0.0,0.0,0.0,0.0,0.0,0.0,0.0,0.0,0.0,0.0,0.0,0.0,0.0,0.0,0.0,0.0,0.0,0.0,0.0,0.0,0.0,0.0,0.0,0.0,0.0,0.0,0.0,0.0,0.0,0.0,0.0,0.0,0.0,0.0,0.0,0.0,0.0,0.0,0.0,0.0,0.0],[1.0,1.0,1.0,0.91,0.0,0.0,0.0,0.0,0.0,0.0,0.0,0.0,0.0,0.0,0.0,0.0,0.0,0.0,0.0,0.0,0.0,0.0,0.0,0.0,0.0,0.0,0.0,0.0,0.0,0.0,0.0,0.0,0.0,0.0,0.0,0.0,0.0,0.0,0.0,0.0,0.0,0.0,0.0,0.0,0.0,0.0,0.0,0.0,0.0,0.0,0.0,0.0,0.0,0.0,0.0,0.0,0.0,0.0,0.0,0.0,0.0,0.0,0.0,0.0,0.0,0.0,0.0,0.0,0.0,0.0,0.0,0.0,0.0,0.0,0.0,0.0,0.0,0.0,0.0,0.0,0.0,0.0,0.0,0.0,0.0,0.0,0.0,0.0,0.0,0.0,0.0,0.0,0.0,0.0,0.0,0.0,0.0,0.0,0.0,0.0,0.0,0.0,0.0,0.0,0.0,0.0,0.0,0.0,0.0,0.0,0.0,0.0,0.0,0.0,0.0,0.0,0.0,0.0,0.0,0.0,0.0,0.0,0.0,0.0,0.0,0.0,0.0,0.0,0.0,0.0,0.0,0.0,0.0,0.0,0.0,0.0,0.0,0.0,0.0,0.0,0.0,0.0,0.0,0.0,0.0,0.0,0.0,0.0,0.0,0.0,0.0,0.0,0.0,0.0,0.0,0.0,0.0,0.0,0.0,0.0,0.0,0.0,0.0,0.0,0.0,0.0,0.0,0.0,0.0,0.0,0.0,0.0,0.0,0.0,0.0,0.0,0.0,0.0,0.0,0.0,0.0,0.0,0.0,0.0,0.0,0.0,0.0,0.0,0.0,0.0,0.0,0.0,0.0,0.0,0.0,0.0,0.0,0.0,0.0,0.0,0.0,0.0,0.0,0.0,0.0,0.0],[0.9,1.0,1.0,1.0,0.93,0.0,0.0,0.0,0.0,0.0,0.0,0.0,0.0,0.0,0.0,0.0,0.0,0.0,0.0,0.0,0.0,0.0,0.0,0.0,0.0,0.0,0.0,0.0,0.0,0.0,0.0,0.0,0.0,0.0,0.0,0.0,0.0,0.0,0.0,0.0,0.0,0.0,0.0,0.0,0.0,0.0,0.0,0.0,0.0,0.0,0.0,0.0,0.0,0.0,0.0,0.0,0.0,0.0,0.0,0.0,0.0,0.0,0.0,0.0,0.0,0.0,0.0,0.0,0.0,0.0,0.0,0.0,0.0,0.0,0.0,0.0,0.0,0.0,0.0,0.0,0.0,0.0,0.0,0.0,0.0,0.0,0.0,0.0,0.0,0.0,0.0,0.0,0.0,0.0,0.0,0.0,0.0,0.0,0.0,0.0,0.0,0.0,0.0,0.0,0.0,0.0,0.0,0.0,0.0,0.0,0.0,0.0,0.0,0.0,0.0,0.0,0.0,0.0,0.0,0.0,0.0,0.0,0.0,0.0,0.0,0.0,0.0,0.0,0.0,0.0,0.0,0.0,0.0,0.0,0.0,0.0,0.0,0.0,0.0,0.0,0.0,0.0,0.0,0.0,0.0,0.0,0.0,0.0,0.0,0.0,0.0,0.0,0.0,0.0,0.0,0.0,0.0,0.0,0.0,0.0,0.0,0.0,0.0,0.0,0.0,0.0,0.0,0.0,0.0,0.0,0.0,0.0,0.0,0.0,0.0,0.0,0.0,0.0,0.0,0.0,0.0,0.0,0.0,0.0,0.0,0.0,0.0,0.0,0.0,0.0,0.0,0.0,0.0,0.0,0.0,0.0,0.0,0.0,0.0,0.0,0.0,0.0,0.0,0.0,0.0,0.0],[0.0,0.91,1.0,1.0,1.0,0.98,0.0,0.0,0.0,0.0,0.0,0.0,0.0,0.0,0.0,0.0,0.0,0.0,0.0,0.0,0.0,0.0,0.0,0.0,0.0,0.0,0.0,0.0,0.0,0.0,0.0,0.0,0.0,0.0,0.0,0.0,0.0,0.0,0.0,0.0,0.0,0.0,0.0,0.0,0.0,0.0,0.0,0.0,0.0,0.0,0.0,0.0,0.0,0.0,0.0,0.0,0.0,0.0,0.0,0.0,0.0,0.0,0.0,0.0,0.0,0.0,0.0,0.0,0.0,0.0,0.0,0.0,0.0,0.0,0.0,0.0,0.0,0.0,0.0,0.0,0.0,0.0,0.0,0.0,0.0,0.0,0.0,0.0,0.0,0.0,0.0,0.0,0.0,0.0,0.0,0.0,0.0,0.0,0.0,0.0,0.0,0.0,0.0,0.0,0.0,0.0,0.0,0.0,0.0,0.0,0.0,0.0,0.0,0.0,0.0,0.0,0.0,0.0,0.0,0.0,0.0,0.0,0.0,0.0,0.0,0.0,0.0,0.0,0.0,0.0,0.0,0.0,0.0,0.0,0.0,0.0,0.0,0.0,0.0,0.0,0.0,0.0,0.0,0.0,0.0,0.0,0.0,0.0,0.0,0.0,0.0,0.0,0.0,0.0,0.0,0.0,0.0,0.0,0.0,0.0,0.0,0.0,0.0,0.0,0.0,0.0,0.0,0.0,0.0,0.0,0.0,0.0,0.0,0.0,0.0,0.0,0.0,0.0,0.0,0.0,0.0,0.0,0.0,0.0,0.0,0.0,0.0,0.0,0.0,0.0,0.0,0.0,0.0,0.0,0.0,0.0,0.0,0.0,0.0,0.0,0.0,0.0,0.0,0.0,0.0,0.0],[0.0,0.0,0.93,1.0,1.0,1.0,0.97,0.01,0.0,0.0,0.0,0.0,0.0,0.0,0.0,0.0,0.0,0.0,0.0,0.0,0.0,0.0,0.0,0.0,0.0,0.0,0.0,0.0,0.0,0.0,0.0,0.0,0.0,0.0,0.0,0.0,0.0,0.0,0.0,0.0,0.0,0.0,0.0,0.0,0.0,0.0,0.0,0.0,0.0,0.0,0.0,0.0,0.0,0.0,0.0,0.0,0.0,0.0,0.0,0.0,0.0,0.0,0.0,0.0,0.0,0.0,0.0,0.0,0.0,0.0,0.0,0.0,0.0,0.0,0.0,0.0,0.0,0.0,0.0,0.0,0.0,0.0,0.0,0.0,0.0,0.0,0.0,0.0,0.0,0.0,0.0,0.0,0.0,0.0,0.0,0.0,0.0,0.0,0.0,0.0,0.0,0.0,0.0,0.0,0.0,0.0,0.0,0.0,0.0,0.0,0.0,0.0,0.0,0.0,0.0,0.0,0.0,0.0,0.0,0.0,0.0,0.0,0.0,0.0,0.0,0.0,0.0,0.0,0.0,0.0,0.0,0.0,0.0,0.0,0.0,0.0,0.0,0.0,0.0,0.0,0.0,0.0,0.0,0.0,0.0,0.0,0.0,0.0,0.0,0.0,0.0,0.0,0.0,0.0,0.0,0.0,0.0,0.0,0.0,0.0,0.0,0.0,0.0,0.0,0.0,0.0,0.0,0.0,0.0,0.0,0.0,0.0,0.0,0.0,0.0,0.0,0.0,0.0,0.0,0.0,0.0,0.0,0.0,0.0,0.0,0.0,0.0,0.0,0.0,0.0,0.0,0.0,0.0,0.0,0.0,0.0,0.0,0.0,0.0,0.0,0.0,0.0,0.0,0.0,0.0,0.0],[0.0,0.0,0.0,0.98,1.0,1.0,1.0,0.98,0.0,0.0,0.0,0.0,0.0,0.0,0.0,0.0,0.0,0.0,0.0,0.0,0.0,0.0,0.0,0.0,0.0,0.0,0.0,0.0,0.0,0.0,0.0,0.0,0.0,0.0,0.0,0.0,0.0,0.0,0.0,0.0,0.0,0.0,0.0,0.0,0.0,0.0,0.0,0.0,0.0,0.0,0.0,0.0,0.0,0.0,0.0,0.0,0.0,0.0,0.0,0.0,0.0,0.0,0.0,0.0,0.0,0.0,0.0,0.0,0.0,0.0,0.0,0.0,0.0,0.0,0.0,0.0,0.0,0.0,0.0,0.0,0.0,0.0,0.0,0.0,0.0,0.0,0.0,0.0,0.0,0.0,0.0,0.0,0.0,0.0,0.0,0.0,0.0,0.0,0.0,0.0,0.0,0.0,0.0,0.0,0.0,0.0,0.0,0.0,0.0,0.0,0.0,0.0,0.0,0.0,0.0,0.0,0.0,0.0,0.0,0.0,0.0,0.0,0.0,0.0,0.0,0.0,0.0,0.0,0.0,0.0,0.0,0.0,0.0,0.0,0.0,0.0,0.0,0.0,0.0,0.0,0.0,0.0,0.0,0.0,0.0,0.0,0.0,0.0,0.0,0.0,0.0,0.0,0.0,0.0,0.0,0.0,0.0,0.0,0.0,0.0,0.0,0.0,0.0,0.0,0.0,0.0,0.0,0.0,0.0,0.0,0.0,0.0,0.0,0.0,0.0,0.0,0.0,0.0,0.0,0.0,0.0,0.0,0.0,0.0,0.0,0.0,0.0,0.0,0.0,0.0,0.0,0.0,0.0,0.0,0.0,0.0,0.0,0.0,0.0,0.0,0.0,0.0,0.0,0.0,0.0,0.0],[0.0,0.0,0.0,0.0,0.97,1.0,1.0,1.0,0.99,0.0,0.0,0.0,0.0,0.0,0.0,0.0,0.0,0.0,0.0,0.0,0.0,0.0,0.0,0.0,0.0,0.0,0.0,0.0,0.0,0.0,0.0,0.0,0.0,0.0,0.0,0.0,0.0,0.0,0.0,0.0,0.0,0.0,0.0,0.0,0.0,0.0,0.0,0.0,0.0,0.0,0.0,0.0,0.0,0.0,0.0,0.0,0.0,0.0,0.0,0.0,0.0,0.0,0.0,0.0,0.0,0.0,0.0,0.0,0.0,0.0,0.0,0.0,0.0,0.0,0.0,0.0,0.0,0.0,0.0,0.0,0.0,0.0,0.0,0.0,0.0,0.0,0.0,0.0,0.0,0.0,0.0,0.0,0.0,0.0,0.0,0.0,0.0,0.0,0.0,0.0,0.0,0.0,0.0,0.0,0.0,0.0,0.0,0.0,0.0,0.0,0.0,0.0,0.0,0.0,0.0,0.0,0.0,0.0,0.0,0.0,0.0,0.0,0.0,0.0,0.0,0.0,0.0,0.0,0.0,0.0,0.0,0.0,0.0,0.0,0.0,0.0,0.0,0.0,0.0,0.0,0.0,0.0,0.0,0.0,0.0,0.0,0.0,0.0,0.0,0.0,0.0,0.0,0.0,0.0,0.0,0.0,0.0,0.0,0.0,0.0,0.0,0.0,0.0,0.0,0.0,0.0,0.0,0.0,0.0,0.0,0.0,0.0,0.0,0.0,0.0,0.0,0.0,0.0,0.0,0.0,0.0,0.0,0.0,0.0,0.0,0.0,0.0,0.0,0.0,0.0,0.0,0.0,0.0,0.0,0.0,0.0,0.0,0.0,0.0,0.0,0.0,0.0,0.0,0.0,0.0,0.0],[0.0,0.0,0.0,0.0,0.01,0.98,1.0,1.0,1.0,0.99,0.0,0.0,0.0,0.0,0.0,0.0,0.0,0.0,0.0,0.0,0.0,0.0,0.0,0.0,0.0,0.0,0.0,0.0,0.0,0.0,0.0,0.0,0.0,0.0,0.0,0.0,0.0,0.0,0.0,0.0,0.0,0.0,0.0,0.0,0.0,0.0,0.0,0.0,0.0,0.0,0.0,0.0,0.0,0.0,0.0,0.0,0.0,0.0,0.0,0.0,0.0,0.0,0.0,0.0,0.0,0.0,0.0,0.0,0.0,0.0,0.0,0.0,0.0,0.0,0.0,0.0,0.0,0.0,0.0,0.0,0.0,0.0,0.0,0.0,0.0,0.0,0.0,0.0,0.0,0.0,0.0,0.0,0.0,0.0,0.0,0.0,0.0,0.0,0.0,0.0,0.0,0.0,0.0,0.0,0.0,0.0,0.0,0.0,0.0,0.0,0.0,0.0,0.0,0.0,0.0,0.0,0.0,0.0,0.0,0.0,0.0,0.0,0.0,0.0,0.0,0.0,0.0,0.0,0.0,0.0,0.0,0.0,0.0,0.0,0.0,0.0,0.0,0.0,0.0,0.0,0.0,0.0,0.0,0.0,0.0,0.0,0.0,0.0,0.0,0.0,0.0,0.0,0.0,0.0,0.0,0.0,0.0,0.0,0.0,0.0,0.0,0.0,0.0,0.0,0.0,0.0,0.0,0.0,0.0,0.0,0.0,0.0,0.0,0.0,0.0,0.0,0.0,0.0,0.0,0.0,0.0,0.0,0.0,0.0,0.0,0.0,0.0,0.0,0.0,0.0,0.0,0.0,0.0,0.0,0.0,0.0,0.0,0.0,0.0,0.0,0.0,0.0,0.0,0.0,0.0,0.0],[0.0,0.0,0.0,0.0,0.0,0.0,0.99,1.0,1.0,1.0,0.99,0.0,0.0,0.0,0.0,0.0,0.0,0.0,0.0,0.0,0.0,0.0,0.0,0.0,0.0,0.0,0.0,0.0,0.0,0.0,0.0,0.0,0.0,0.0,0.0,0.0,0.0,0.0,0.0,0.0,0.0,0.0,0.0,0.0,0.0,0.0,0.0,0.0,0.0,0.0,0.0,0.0,0.0,0.0,0.0,0.0,0.0,0.0,0.0,0.0,0.0,0.0,0.0,0.0,0.0,0.0,0.0,0.0,0.0,0.0,0.0,0.0,0.0,0.0,0.0,0.0,0.0,0.0,0.0,0.0,0.0,0.0,0.0,0.0,0.0,0.0,0.0,0.0,0.0,0.0,0.0,0.0,0.0,0.0,0.0,0.0,0.0,0.0,0.0,0.0,0.0,0.0,0.0,0.0,0.0,0.0,0.0,0.0,0.0,0.0,0.0,0.0,0.0,0.0,0.0,0.0,0.0,0.0,0.0,0.0,0.0,0.0,0.0,0.0,0.0,0.0,0.0,0.0,0.0,0.0,0.0,0.0,0.0,0.0,0.0,0.0,0.0,0.0,0.0,0.0,0.0,0.0,0.0,0.0,0.0,0.0,0.0,0.0,0.0,0.0,0.0,0.0,0.0,0.0,0.0,0.0,0.0,0.0,0.0,0.0,0.0,0.0,0.0,0.0,0.0,0.0,0.0,0.0,0.0,0.0,0.0,0.0,0.0,0.0,0.0,0.0,0.0,0.0,0.0,0.0,0.0,0.0,0.0,0.0,0.0,0.0,0.0,0.0,0.0,0.0,0.0,0.0,0.0,0.0,0.0,0.0,0.0,0.0,0.0,0.0,0.0,0.0,0.0,0.0,0.0,0.0],[0.0,0.0,0.0,0.0,0.0,0.0,0.0,0.99,1.0,1.0,1.0,1.0,0.0,0.0,0.0,0.0,0.0,0.0,0.0,0.0,0.0,0.0,0.0,0.0,0.0,0.0,0.0,0.0,0.0,0.0,0.0,0.0,0.0,0.0,0.0,0.0,0.0,0.0,0.0,0.0,0.0,0.0,0.0,0.0,0.0,0.0,0.0,0.0,0.0,0.0,0.0,0.0,0.0,0.0,0.0,0.0,0.0,0.0,0.0,0.0,0.0,0.0,0.0,0.0,0.0,0.0,0.0,0.0,0.0,0.0,0.0,0.0,0.0,0.0,0.0,0.0,0.0,0.0,0.0,0.0,0.0,0.0,0.0,0.0,0.0,0.0,0.0,0.0,0.0,0.0,0.0,0.0,0.0,0.0,0.0,0.0,0.0,0.0,0.0,0.0,0.0,0.0,0.0,0.0,0.0,0.0,0.0,0.0,0.0,0.0,0.0,0.0,0.0,0.0,0.0,0.0,0.0,0.0,0.0,0.0,0.0,0.0,0.0,0.0,0.0,0.0,0.0,0.0,0.0,0.0,0.0,0.0,0.0,0.0,0.01,0.0,0.0,0.0,0.0,0.0,0.0,0.0,0.0,0.0,0.0,0.0,0.0,0.0,0.0,0.0,0.0,0.0,0.0,0.0,0.0,0.0,0.0,0.0,0.0,0.0,0.0,0.0,0.0,0.0,0.0,0.0,0.0,0.0,0.0,0.0,0.0,0.0,0.0,0.0,0.0,0.0,0.0,0.0,0.0,0.0,0.0,0.0,0.0,0.0,0.0,0.0,0.0,0.0,0.0,0.0,0.0,0.0,0.0,0.0,0.0,0.0,0.0,0.0,0.0,0.0,0.0,0.0,0.0,0.0,0.0,0.0],[0.0,0.0,0.0,0.0,0.0,0.0,0.0,0.0,0.99,1.0,1.0,1.0,0.99,0.0,0.0,0.0,0.0,0.0,0.0,0.0,0.0,0.0,0.0,0.0,0.0,0.0,0.0,0.0,0.0,0.0,0.0,0.0,0.0,0.0,0.0,0.0,0.0,0.0,0.0,0.0,0.0,0.0,0.0,0.0,0.0,0.0,0.0,0.0,0.0,0.0,0.0,0.0,0.0,0.0,0.0,0.0,0.0,0.0,0.0,0.0,0.0,0.0,0.0,0.0,0.0,0.0,0.0,0.0,0.0,0.0,0.0,0.0,0.0,0.0,0.0,0.0,0.0,0.0,0.0,0.0,0.0,0.0,0.0,0.0,0.0,0.0,0.0,0.0,0.0,0.0,0.0,0.0,0.0,0.0,0.0,0.0,0.0,0.0,0.0,0.0,0.0,0.0,0.0,0.0,0.0,0.0,0.0,0.0,0.0,0.0,0.0,0.0,0.0,0.0,0.0,0.0,0.0,0.0,0.0,0.0,0.0,0.0,0.0,0.0,0.0,0.0,0.0,0.0,0.0,0.0,0.0,0.0,0.0,0.0,0.0,0.01,0.0,0.0,0.0,0.0,0.0,0.0,0.0,0.0,0.0,0.0,0.0,0.0,0.0,0.0,0.0,0.0,0.0,0.0,0.0,0.0,0.0,0.0,0.0,0.0,0.0,0.0,0.0,0.0,0.0,0.0,0.0,0.0,0.0,0.0,0.0,0.0,0.0,0.0,0.0,0.0,0.0,0.0,0.0,0.0,0.0,0.0,0.0,0.0,0.0,0.0,0.0,0.0,0.0,0.0,0.0,0.0,0.0,0.0,0.0,0.0,0.0,0.0,0.0,0.0,0.0,0.0,0.0,0.0,0.0,0.0],[0.0,0.0,0.0,0.0,0.0,0.0,0.0,0.0,0.0,1.0,1.0,1.0,1.0,1.0,0.0,0.0,0.0,0.0,0.0,0.0,0.0,0.0,0.0,0.0,0.0,0.0,0.0,0.0,0.0,0.0,0.0,0.0,0.0,0.0,0.0,0.0,0.0,0.0,0.0,0.0,0.0,0.0,0.0,0.0,0.0,0.0,0.0,0.0,0.0,0.0,0.0,0.0,0.0,0.0,0.0,0.0,0.0,0.0,0.0,0.0,0.0,0.0,0.0,0.0,0.0,0.0,0.0,0.0,0.0,0.0,0.0,0.0,0.0,0.0,0.0,0.0,0.0,0.0,0.0,0.0,0.0,0.0,0.0,0.0,0.0,0.0,0.0,0.0,0.0,0.0,0.0,0.0,0.0,0.0,0.0,0.0,0.0,0.0,0.0,0.0,0.0,0.0,0.0,0.0,0.0,0.0,0.0,0.0,0.0,0.0,0.0,0.0,0.0,0.0,0.0,0.0,0.0,0.0,0.0,0.0,0.0,0.0,0.0,0.0,0.0,0.0,0.0,0.0,0.0,0.0,0.0,0.0,0.0,0.0,0.01,0.0,0.0,0.0,0.0,0.0,0.0,0.0,0.0,0.0,0.0,0.0,0.0,0.0,0.0,0.0,0.0,0.0,0.0,0.0,0.0,0.0,0.0,0.0,0.0,0.0,0.0,0.0,0.0,0.0,0.0,0.0,0.0,0.0,0.0,0.0,0.0,0.0,0.0,0.0,0.0,0.0,0.0,0.0,0.0,0.0,0.0,0.0,0.0,0.0,0.0,0.0,0.0,0.0,0.0,0.0,0.0,0.0,0.0,0.0,0.0,0.0,0.0,0.0,0.0,0.0,0.0,0.0,0.0,0.0,0.0,0.0],[0.0,0.0,0.0,0.0,0.0,0.0,0.0,0.0,0.0,0.0,0.99,1.0,1.0,1.0,0.99,0.0,0.04,0.05,0.0,0.0,0.0,0.0,0.0,0.0,0.0,0.0,0.0,0.0,0.0,0.0,0.0,0.0,0.0,0.0,0.0,0.0,0.0,0.0,0.0,0.0,0.0,0.0,0.0,0.0,0.0,0.0,0.0,0.0,0.0,0.0,0.0,0.0,0.0,0.0,0.0,0.0,0.0,0.0,0.0,0.0,0.0,0.0,0.0,0.0,0.0,0.0,0.0,0.0,0.0,0.0,0.0,0.0,0.0,0.0,0.0,0.0,0.0,0.0,0.0,0.0,0.0,0.0,0.0,0.0,0.0,0.0,0.0,0.0,0.0,0.0,0.0,0.0,0.0,0.0,0.0,0.0,0.0,0.0,0.0,0.0,0.0,0.0,0.0,0.0,0.0,0.0,0.0,0.0,0.0,0.0,0.0,0.0,0.0,0.0,0.0,0.0,0.0,0.0,0.0,0.0,0.0,0.0,0.0,0.0,0.0,0.0,0.0,0.0,0.0,0.0,0.0,0.0,0.0,0.01,0.0,0.0,0.0,0.0,0.0,0.0,0.0,0.0,0.0,0.0,0.0,0.0,0.0,0.0,0.0,0.0,0.0,0.0,0.0,0.0,0.0,0.0,0.0,0.0,0.0,0.0,0.0,0.0,0.0,0.0,0.0,0.0,0.0,0.0,0.0,0.0,0.0,0.0,0.0,0.0,0.0,0.0,0.0,0.0,0.0,0.0,0.0,0.0,0.0,0.0,0.0,0.0,0.0,0.0,0.0,0.0,0.0,0.0,0.0,0.0,0.0,0.0,0.0,0.0,0.0,0.0,0.0,0.0,0.0,0.0,0.0,0.0],[0.0,0.0,0.0,0.0,0.0,0.0,0.0,0.0,0.0,0.0,0.0,1.0,1.0,1.0,1.0,1.0,0.81,0.03,0.0,0.0,0.0,0.0,0.0,0.0,0.0,0.0,0.0,0.0,0.0,0.0,0.0,0.0,0.0,0.0,0.0,0.0,0.0,0.0,0.0,0.0,0.0,0.0,0.0,0.0,0.0,0.0,0.0,0.0,0.0,0.0,0.0,0.0,0.0,0.0,0.0,0.0,0.0,0.0,0.0,0.0,0.0,0.0,0.0,0.0,0.0,0.0,0.0,0.0,0.0,0.0,0.0,0.0,0.0,0.0,0.0,0.0,0.0,0.0,0.0,0.0,0.0,0.0,0.0,0.0,0.0,0.0,0.0,0.0,0.0,0.0,0.0,0.0,0.0,0.0,0.0,0.0,0.0,0.0,0.0,0.0,0.0,0.0,0.0,0.0,0.0,0.0,0.0,0.0,0.0,0.0,0.0,0.0,0.0,0.0,0.0,0.0,0.0,0.0,0.0,0.0,0.0,0.0,0.0,0.0,0.0,0.0,0.0,0.0,0.0,0.0,0.0,0.0,0.0,0.0,0.0,0.0,0.0,0.0,0.0,0.0,0.0,0.0,0.0,0.0,0.0,0.0,0.0,0.0,0.0,0.0,0.0,0.0,0.0,0.0,0.0,0.0,0.0,0.0,0.0,0.0,0.0,0.0,0.0,0.0,0.0,0.0,0.0,0.0,0.0,0.0,0.0,0.0,0.0,0.0,0.0,0.0,0.0,0.0,0.0,0.0,0.0,0.0,0.0,0.0,0.0,0.0,0.0,0.0,0.0,0.0,0.0,0.0,0.0,0.0,0.0,0.0,0.0,0.0,0.0,0.0,0.0,0.0,0.0,0.0,0.0,0.0],[0.0,0.0,0.0,0.0,0.0,0.0,0.0,0.0,0.0,0.0,0.0,0.0,0.99,1.0,1.0,1.0,0.76,0.92,0.0,0.0,0.0,0.0,0.0,0.0,0.0,0.0,0.0,0.0,0.0,0.0,0.0,0.0,0.0,0.0,0.0,0.0,0.0,0.0,0.0,0.0,0.0,0.0,0.0,0.0,0.0,0.0,0.0,0.0,0.0,0.0,0.0,0.0,0.0,0.0,0.0,0.0,0.0,0.0,0.0,0.0,0.0,0.0,0.0,0.0,0.0,0.0,0.0,0.0,0.0,0.0,0.0,0.0,0.0,0.0,0.0,0.0,0.0,0.0,0.0,0.0,0.0,0.0,0.0,0.0,0.0,0.0,0.0,0.0,0.0,0.0,0.0,0.0,0.0,0.0,0.0,0.0,0.0,0.0,0.0,0.0,0.0,0.0,0.0,0.0,0.0,0.0,0.0,0.0,0.0,0.0,0.0,0.0,0.0,0.0,0.0,0.0,0.0,0.0,0.0,0.0,0.0,0.0,0.0,0.0,0.0,0.0,0.0,0.0,0.0,0.0,0.0,0.01,0.0,0.0,0.0,0.0,0.0,0.0,0.0,0.0,0.0,0.0,0.0,0.0,0.0,0.0,0.0,0.0,0.0,0.0,0.0,0.0,0.0,0.0,0.0,0.0,0.0,0.0,0.0,0.0,0.0,0.0,0.0,0.0,0.0,0.0,0.0,0.0,0.0,0.0,0.0,0.0,0.0,0.0,0.0,0.0,0.0,0.0,0.0,0.0,0.0,0.0,0.0,0.0,0.0,0.0,0.0,0.0,0.0,0.0,0.0,0.0,0.0,0.0,0.0,0.0,0.0,0.0,0.0,0.0,0.0,0.0,0.0,0.0,0.0,0.0],[0.0,0.0,0.0,0.0,0.0,0.0,0.0,0.0,0.0,0.0,0.0,0.0,0.0,1.0,1.0,1.0,1.0,0.81,0.0,0.0,0.0,0.0,0.0,0.0,0.0,0.0,0.0,0.0,0.0,0.0,0.0,0.0,0.0,0.0,0.0,0.0,0.0,0.0,0.0,0.0,0.0,0.0,0.0,0.0,0.0,0.0,0.0,0.0,0.0,0.0,0.0,0.0,0.0,0.0,0.0,0.0,0.0,0.0,0.0,0.0,0.0,0.0,0.0,0.0,0.0,0.0,0.0,0.0,0.0,0.0,0.0,0.0,0.0,0.0,0.0,0.0,0.0,0.0,0.0,0.0,0.0,0.0,0.0,0.0,0.0,0.0,0.0,0.0,0.0,0.0,0.0,0.0,0.0,0.0,0.0,0.0,0.0,0.0,0.0,0.0,0.0,0.0,0.0,0.0,0.0,0.0,0.0,0.0,0.0,0.0,0.0,0.0,0.0,0.0,0.0,0.0,0.0,0.0,0.0,0.0,0.0,0.0,0.0,0.0,0.0,0.0,0.0,0.0,0.0,0.0,0.0,0.0,0.0,0.0,0.0,0.0,0.0,0.0,0.0,0.0,0.0,0.0,0.0,0.0,0.0,0.0,0.0,0.0,0.0,0.0,0.0,0.0,0.0,0.0,0.0,0.0,0.0,0.0,0.0,0.0,0.0,0.0,0.0,0.0,0.0,0.0,0.0,0.0,0.0,0.0,0.0,0.0,0.0,0.0,0.0,0.0,0.0,0.0,0.0,0.0,0.0,0.0,0.0,0.0,0.0,0.0,0.0,0.0,0.0,0.0,0.0,0.0,0.0,0.0,0.0,0.0,0.0,0.0,0.0,0.0,0.0,0.0,0.0,0.0,0.0,0.0],[0.0,0.0,0.0,0.0,0.0,0.0,0.0,0.0,0.0,0.0,0.0,0.0,0.04,0.81,0.76,1.0,1.0,1.0,0.31,0.0,0.0,0.0,0.0,0.0,0.0,0.0,0.0,0.0,0.0,0.0,0.0,0.0,0.0,0.0,0.0,0.0,0.0,0.0,0.0,0.0,0.0,0.0,0.0,0.0,0.0,0.0,0.0,0.0,0.0,0.0,0.0,0.0,0.0,0.0,0.0,0.0,0.0,0.0,0.0,0.0,0.0,0.0,0.0,0.0,0.0,0.0,0.0,0.0,0.0,0.0,0.0,0.0,0.0,0.0,0.0,0.0,0.0,0.0,0.0,0.0,0.0,0.0,0.0,0.0,0.0,0.0,0.0,0.0,0.0,0.0,0.0,0.0,0.0,0.0,0.0,0.0,0.0,0.0,0.0,0.0,0.0,0.0,0.0,0.0,0.0,0.0,0.0,0.0,0.0,0.0,0.0,0.0,0.0,0.0,0.0,0.0,0.0,0.0,0.0,0.0,0.0,0.0,0.0,0.0,0.0,0.0,0.0,0.0,0.0,0.0,0.0,0.0,0.0,0.0,0.0,0.0,0.0,0.0,0.0,0.0,0.0,0.0,0.0,0.0,0.0,0.0,0.0,0.0,0.0,0.0,0.0,0.0,0.0,0.0,0.0,0.0,0.0,0.0,0.0,0.0,0.0,0.0,0.0,0.0,0.0,0.0,0.0,0.0,0.0,0.0,0.0,0.0,0.0,0.0,0.0,0.0,0.0,0.0,0.0,0.0,0.0,0.0,0.0,0.0,0.0,0.0,0.0,0.0,0.0,0.0,0.0,0.0,0.0,0.0,0.0,0.0,0.0,0.0,0.0,0.0,0.0,0.0,0.0,0.0,0.0,0.0],[0.0,0.0,0.0,0.0,0.0,0.0,0.0,0.0,0.0,0.0,0.0,0.0,0.05,0.03,0.92,0.81,1.0,1.0,1.0,0.93,0.2,0.0,0.0,0.0,0.0,0.0,0.0,0.0,0.0,0.0,0.0,0.0,0.0,0.0,0.0,0.0,0.0,0.0,0.0,0.0,0.0,0.0,0.0,0.0,0.0,0.0,0.0,0.0,0.0,0.0,0.0,0.0,0.0,0.0,0.0,0.0,0.0,0.0,0.0,0.0,0.0,0.0,0.0,0.0,0.0,0.0,0.0,0.0,0.0,0.0,0.0,0.0,0.0,0.0,0.0,0.0,0.0,0.0,0.0,0.0,0.0,0.0,0.0,0.0,0.0,0.0,0.0,0.0,0.0,0.0,0.0,0.0,0.0,0.0,0.0,0.0,0.0,0.0,0.0,0.0,0.0,0.0,0.0,0.0,0.0,0.0,0.0,0.0,0.0,0.0,0.0,0.0,0.0,0.0,0.0,0.0,0.0,0.0,0.0,0.0,0.0,0.0,0.0,0.0,0.0,0.0,0.0,0.0,0.0,0.0,0.0,0.0,0.0,0.0,0.0,0.0,0.0,0.0,0.0,0.0,0.0,0.0,0.0,0.0,0.0,0.0,0.0,0.0,0.0,0.0,0.0,0.0,0.0,0.0,0.0,0.0,0.0,0.0,0.0,0.0,0.0,0.0,0.0,0.0,0.0,0.0,0.0,0.0,0.0,0.0,0.0,0.0,0.0,0.0,0.0,0.0,0.0,0.0,0.0,0.0,0.0,0.0,0.0,0.0,0.0,0.0,0.0,0.0,0.0,0.0,0.0,0.0,0.0,0.0,0.0,0.0,0.0,0.0,0.0,0.0,0.0,0.0,0.0,0.0,0.0,0.0],[0.0,0.0,0.0,0.0,0.0,0.0,0.0,0.0,0.0,0.0,0.0,0.0,0.0,0.0,0.0,0.0,0.31,1.0,1.0,1.0,0.94,0.01,0.01,0.0,0.0,0.0,0.0,0.0,0.0,0.0,0.0,0.0,0.0,0.0,0.0,0.0,0.0,0.0,0.0,0.0,0.0,0.0,0.0,0.0,0.0,0.0,0.0,0.0,0.0,0.0,0.0,0.0,0.0,0.0,0.0,0.0,0.0,0.0,0.01,0.0,0.0,0.0,0.0,0.0,0.0,0.0,0.0,0.0,0.0,0.0,0.0,0.0,0.0,0.0,0.0,0.0,0.0,0.0,0.0,0.0,0.0,0.0,0.0,0.0,0.0,0.0,0.0,0.0,0.0,0.0,0.0,0.0,0.0,0.0,0.0,0.0,0.0,0.0,0.0,0.0,0.0,0.0,0.0,0.0,0.0,0.0,0.0,0.0,0.0,0.0,0.0,0.0,0.0,0.0,0.0,0.0,0.0,0.0,0.0,0.0,0.0,0.0,0.0,0.0,0.0,0.0,0.0,0.0,0.0,0.0,0.0,0.0,0.0,0.0,0.0,0.0,0.0,0.0,0.0,0.0,0.0,0.0,0.0,0.0,0.0,0.0,0.0,0.0,0.0,0.0,0.0,0.0,0.0,0.0,0.0,0.0,0.0,0.0,0.0,0.0,0.0,0.0,0.0,0.0,0.0,0.0,0.0,0.0,0.0,0.0,0.0,0.0,0.0,0.0,0.0,0.0,0.0,0.0,0.0,0.0,0.0,0.0,0.0,0.0,0.0,0.0,0.0,0.0,0.0,0.0,0.0,0.0,0.0,0.0,0.0,0.0,0.0,0.0,0.0,0.0,0.0,0.0,0.0,0.0,0.0,0.0],[0.0,0.0,0.0,0.0,0.0,0.0,0.0,0.0,0.0,0.0,0.0,0.0,0.0,0.0,0.0,0.0,0.0,0.93,1.0,1.0,1.0,0.97,0.03,0.01,0.0,0.0,0.0,0.0,0.0,0.0,0.0,0.0,0.0,0.0,0.0,0.0,0.0,0.0,0.0,0.0,0.0,0.0,0.0,0.0,0.0,0.0,0.0,0.0,0.0,0.0,0.0,0.0,0.0,0.0,0.0,0.0,0.0,0.0,0.0,0.0,0.0,0.0,0.0,0.0,0.0,0.0,0.0,0.0,0.0,0.0,0.0,0.0,0.0,0.0,0.0,0.0,0.0,0.0,0.0,0.0,0.0,0.0,0.0,0.0,0.0,0.0,0.0,0.0,0.0,0.0,0.0,0.0,0.0,0.0,0.0,0.0,0.0,0.0,0.0,0.0,0.0,0.0,0.0,0.0,0.0,0.0,0.0,0.0,0.0,0.0,0.0,0.0,0.0,0.0,0.0,0.0,0.0,0.0,0.0,0.0,0.0,0.0,0.0,0.0,0.0,0.0,0.0,0.0,0.0,0.0,0.0,0.0,0.0,0.0,0.0,0.0,0.0,0.0,0.0,0.0,0.0,0.0,0.0,0.0,0.0,0.0,0.0,0.0,0.0,0.0,0.0,0.0,0.0,0.0,0.0,0.0,0.0,0.0,0.0,0.0,0.0,0.0,0.0,0.0,0.0,0.0,0.0,0.0,0.0,0.0,0.0,0.0,0.0,0.0,0.0,0.0,0.0,0.0,0.0,0.0,0.0,0.0,0.0,0.0,0.0,0.0,0.0,0.0,0.0,0.0,0.0,0.0,0.0,0.0,0.0,0.0,0.0,0.0,0.0,0.0,0.0,0.0,0.0,0.0,0.0,0.0],[0.0,0.0,0.0,0.0,0.0,0.0,0.0,0.0,0.0,0.0,0.0,0.0,0.0,0.0,0.0,0.0,0.0,0.2,0.94,1.0,1.0,1.0,0.89,0.04,0.04,0.0,0.0,0.0,0.0,0.0,0.0,0.0,0.0,0.0,0.0,0.0,0.0,0.0,0.0,0.0,0.0,0.0,0.0,0.0,0.0,0.0,0.0,0.0,0.0,0.0,0.0,0.01,0.0,0.0,0.01,0.0,0.0,0.0,0.0,0.0,0.0,0.0,0.0,0.0,0.0,0.0,0.0,0.0,0.0,0.0,0.0,0.0,0.0,0.0,0.0,0.0,0.0,0.0,0.0,0.0,0.0,0.0,0.0,0.0,0.0,0.0,0.0,0.0,0.0,0.0,0.0,0.0,0.0,0.0,0.0,0.0,0.0,0.0,0.0,0.0,0.0,0.0,0.0,0.0,0.0,0.0,0.0,0.0,0.0,0.0,0.0,0.0,0.0,0.0,0.0,0.0,0.0,0.0,0.0,0.0,0.0,0.0,0.0,0.0,0.0,0.0,0.0,0.0,0.0,0.0,0.0,0.0,0.0,0.0,0.0,0.0,0.0,0.0,0.0,0.0,0.0,0.0,0.0,0.0,0.0,0.0,0.0,0.0,0.0,0.0,0.0,0.0,0.0,0.0,0.0,0.0,0.0,0.0,0.0,0.0,0.0,0.0,0.0,0.0,0.0,0.0,0.0,0.0,0.0,0.0,0.0,0.0,0.0,0.0,0.0,0.0,0.0,0.0,0.0,0.0,0.0,0.0,0.0,0.0,0.0,0.0,0.0,0.0,0.0,0.0,0.0,0.0,0.0,0.0,0.0,0.0,0.0,0.0,0.0,0.0,0.0,0.0,0.0,0.0,0.0,0.0],[0.0,0.0,0.0,0.0,0.0,0.0,0.0,0.0,0.0,0.0,0.0,0.0,0.0,0.0,0.0,0.0,0.0,0.0,0.01,0.97,1.0,1.0,1.0,0.92,0.08,0.02,0.0,0.0,0.0,0.0,0.0,0.0,0.0,0.0,0.0,0.0,0.0,0.0,0.0,0.0,0.0,0.0,0.0,0.0,0.0,0.0,0.0,0.0,0.0,0.0,0.0,0.0,0.0,0.0,0.0,0.0,0.0,0.0,0.0,0.0,0.0,0.0,0.0,0.0,0.0,0.0,0.0,0.0,0.0,0.0,0.0,0.0,0.0,0.0,0.0,0.0,0.0,0.0,0.0,0.0,0.0,0.0,0.0,0.0,0.0,0.0,0.0,0.0,0.0,0.0,0.0,0.0,0.0,0.0,0.0,0.0,0.0,0.0,0.0,0.0,0.0,0.0,0.0,0.0,0.0,0.0,0.0,0.0,0.0,0.0,0.0,0.0,0.0,0.0,0.0,0.0,0.0,0.0,0.0,0.0,0.0,0.0,0.0,0.0,0.0,0.0,0.0,0.0,0.0,0.0,0.0,0.0,0.0,0.0,0.0,0.0,0.0,0.0,0.0,0.0,0.0,0.0,0.0,0.0,0.0,0.0,0.0,0.0,0.0,0.0,0.0,0.0,0.0,0.0,0.0,0.0,0.0,0.0,0.0,0.0,0.0,0.0,0.0,0.0,0.0,0.0,0.0,0.0,0.0,0.0,0.0,0.0,0.0,0.0,0.0,0.0,0.0,0.0,0.0,0.0,0.0,0.0,0.0,0.0,0.0,0.0,0.0,0.0,0.0,0.0,0.0,0.0,0.0,0.0,0.0,0.0,0.0,0.0,0.0,0.0,0.0,0.0,0.0,0.0,0.0,0.0],[0.0,0.0,0.0,0.0,0.0,0.0,0.0,0.0,0.0,0.0,0.0,0.0,0.0,0.0,0.0,0.0,0.0,0.0,0.01,0.03,0.89,1.0,1.0,1.0,0.85,0.17,0.01,0.0,0.0,0.0,0.0,0.0,0.0,0.0,0.0,0.0,0.0,0.0,0.0,0.0,0.0,0.0,0.0,0.0,0.0,0.0,0.0,0.0,0.0,0.0,0.0,0.01,0.0,0.0,0.0,0.0,0.0,0.0,0.0,0.0,0.0,0.0,0.0,0.0,0.0,0.0,0.0,0.0,0.0,0.0,0.0,0.0,0.0,0.0,0.0,0.0,0.0,0.0,0.0,0.0,0.0,0.0,0.0,0.0,0.0,0.0,0.0,0.0,0.0,0.0,0.0,0.0,0.0,0.0,0.0,0.0,0.0,0.0,0.0,0.0,0.0,0.0,0.0,0.0,0.0,0.0,0.0,0.0,0.0,0.0,0.0,0.0,0.0,0.0,0.0,0.0,0.0,0.0,0.0,0.0,0.0,0.0,0.0,0.0,0.0,0.0,0.0,0.0,0.0,0.0,0.0,0.0,0.0,0.0,0.0,0.0,0.0,0.0,0.0,0.0,0.0,0.0,0.0,0.0,0.0,0.0,0.0,0.0,0.0,0.0,0.0,0.0,0.0,0.0,0.0,0.0,0.0,0.0,0.0,0.0,0.0,0.0,0.0,0.0,0.0,0.0,0.0,0.0,0.0,0.0,0.0,0.0,0.0,0.0,0.0,0.0,0.0,0.0,0.0,0.0,0.0,0.0,0.0,0.0,0.0,0.0,0.0,0.0,0.0,0.0,0.0,0.0,0.0,0.0,0.0,0.0,0.0,0.0,0.0,0.0,0.0,0.0,0.0,0.0,0.0,0.0],[0.0,0.0,0.0,0.0,0.0,0.0,0.0,0.0,0.0,0.0,0.0,0.0,0.0,0.0,0.0,0.0,0.0,0.0,0.0,0.01,0.04,0.92,1.0,1.0,1.0,0.71,0.11,0.01,0.0,0.0,0.0,0.0,0.0,0.0,0.0,0.0,0.0,0.0,0.0,0.0,0.0,0.0,0.0,0.0,0.0,0.0,0.0,0.0,0.0,0.0,0.0,0.01,0.0,0.0,0.0,0.0,0.0,0.0,0.0,0.0,0.0,0.0,0.0,0.0,0.0,0.0,0.0,0.0,0.0,0.0,0.0,0.0,0.0,0.0,0.0,0.0,0.0,0.0,0.0,0.0,0.0,0.0,0.0,0.0,0.0,0.0,0.0,0.0,0.0,0.0,0.0,0.0,0.0,0.0,0.0,0.0,0.0,0.0,0.0,0.0,0.0,0.0,0.0,0.0,0.0,0.0,0.0,0.0,0.0,0.0,0.0,0.0,0.0,0.0,0.0,0.0,0.0,0.0,0.0,0.0,0.0,0.0,0.0,0.0,0.0,0.0,0.0,0.0,0.0,0.0,0.0,0.0,0.0,0.0,0.0,0.0,0.0,0.0,0.0,0.0,0.0,0.0,0.0,0.0,0.0,0.0,0.0,0.0,0.0,0.0,0.0,0.0,0.0,0.0,0.0,0.0,0.0,0.0,0.0,0.0,0.0,0.0,0.0,0.0,0.0,0.0,0.0,0.0,0.0,0.0,0.0,0.0,0.0,0.0,0.0,0.0,0.0,0.0,0.0,0.0,0.0,0.0,0.0,0.0,0.0,0.0,0.0,0.0,0.0,0.0,0.0,0.0,0.0,0.0,0.0,0.0,0.0,0.0,0.0,0.0,0.0,0.0,0.0,0.0,0.0,0.0],[0.0,0.0,0.0,0.0,0.0,0.0,0.0,0.0,0.0,0.0,0.0,0.0,0.0,0.0,0.0,0.0,0.0,0.0,0.0,0.0,0.04,0.08,0.85,1.0,1.0,1.0,0.78,0.02,0.01,0.0,0.0,0.0,0.0,0.0,0.0,0.0,0.0,0.0,0.0,0.0,0.0,0.0,0.0,0.0,0.0,0.0,0.0,0.0,0.01,0.01,0.0,0.0,0.01,0.01,0.0,0.0,0.0,0.0,0.0,0.0,0.0,0.0,0.0,0.0,0.0,0.0,0.0,0.0,0.0,0.0,0.0,0.0,0.0,0.0,0.0,0.0,0.0,0.0,0.0,0.0,0.0,0.0,0.0,0.0,0.0,0.0,0.0,0.0,0.0,0.0,0.0,0.0,0.0,0.0,0.0,0.0,0.0,0.0,0.0,0.0,0.0,0.0,0.0,0.0,0.0,0.0,0.0,0.0,0.0,0.0,0.0,0.0,0.0,0.0,0.0,0.0,0.0,0.0,0.0,0.0,0.0,0.0,0.0,0.0,0.0,0.0,0.0,0.0,0.0,0.0,0.0,0.0,0.0,0.0,0.0,0.0,0.0,0.0,0.0,0.0,0.0,0.0,0.0,0.0,0.0,0.0,0.0,0.0,0.0,0.0,0.0,0.0,0.0,0.0,0.0,0.0,0.0,0.0,0.0,0.0,0.0,0.0,0.0,0.0,0.0,0.0,0.0,0.0,0.0,0.0,0.0,0.0,0.0,0.0,0.0,0.0,0.0,0.0,0.0,0.0,0.0,0.0,0.0,0.0,0.0,0.0,0.0,0.0,0.0,0.0,0.0,0.0,0.0,0.0,0.0,0.0,0.0,0.0,0.0,0.0,0.0,0.0,0.0,0.0,0.0,0.0],[0.0,0.0,0.0,0.0,0.0,0.0,0.0,0.0,0.0,0.0,0.0,0.0,0.0,0.0,0.0,0.0,0.0,0.0,0.0,0.0,0.0,0.02,0.17,0.71,1.0,1.0,1.0,0.92,0.03,0.01,0.0,0.0,0.0,0.0,0.0,0.0,0.0,0.0,0.0,0.0,0.0,0.0,0.0,0.0,0.0,0.0,0.0,0.01,0.01,0.01,0.0,0.0,0.0,0.0,0.0,0.0,0.0,0.0,0.0,0.0,0.0,0.0,0.0,0.0,0.0,0.0,0.0,0.0,0.0,0.0,0.0,0.0,0.0,0.0,0.0,0.0,0.0,0.0,0.0,0.0,0.0,0.0,0.0,0.0,0.0,0.0,0.0,0.0,0.0,0.0,0.0,0.0,0.0,0.0,0.0,0.0,0.0,0.0,0.0,0.0,0.0,0.0,0.0,0.0,0.0,0.0,0.0,0.0,0.0,0.0,0.0,0.0,0.0,0.0,0.0,0.0,0.0,0.0,0.0,0.0,0.0,0.0,0.0,0.0,0.0,0.0,0.0,0.0,0.0,0.0,0.0,0.0,0.0,0.0,0.0,0.0,0.0,0.0,0.0,0.0,0.0,0.0,0.0,0.0,0.0,0.0,0.0,0.0,0.0,0.0,0.0,0.0,0.0,0.0,0.0,0.0,0.0,0.0,0.0,0.0,0.0,0.0,0.0,0.0,0.0,0.0,0.0,0.0,0.0,0.0,0.0,0.0,0.0,0.0,0.0,0.0,0.0,0.0,0.0,0.0,0.0,0.0,0.0,0.0,0.0,0.0,0.0,0.0,0.0,0.0,0.0,0.0,0.0,0.0,0.0,0.0,0.0,0.0,0.0,0.0,0.0,0.0,0.0,0.0,0.0,0.0],[0.0,0.0,0.0,0.0,0.0,0.0,0.0,0.0,0.0,0.0,0.0,0.0,0.0,0.0,0.0,0.0,0.0,0.0,0.0,0.0,0.0,0.0,0.01,0.11,0.78,1.0,1.0,1.0,0.91,0.01,0.0,0.0,0.0,0.0,0.0,0.0,0.0,0.0,0.0,0.0,0.0,0.0,0.0,0.0,0.0,0.0,0.01,0.0,0.01,0.01,0.0,0.0,0.0,0.0,0.0,0.0,0.0,0.0,0.0,0.0,0.0,0.0,0.0,0.0,0.0,0.0,0.0,0.0,0.0,0.0,0.0,0.0,0.0,0.0,0.0,0.0,0.0,0.0,0.0,0.0,0.0,0.0,0.0,0.0,0.0,0.0,0.0,0.0,0.0,0.0,0.0,0.0,0.0,0.0,0.0,0.0,0.0,0.0,0.0,0.0,0.0,0.0,0.0,0.0,0.0,0.0,0.0,0.0,0.0,0.0,0.0,0.0,0.0,0.0,0.0,0.0,0.0,0.0,0.0,0.0,0.0,0.0,0.0,0.0,0.0,0.0,0.0,0.0,0.0,0.0,0.0,0.0,0.0,0.0,0.0,0.0,0.0,0.0,0.0,0.0,0.0,0.0,0.0,0.0,0.0,0.0,0.0,0.0,0.0,0.0,0.0,0.0,0.0,0.0,0.0,0.0,0.0,0.0,0.0,0.0,0.0,0.0,0.0,0.0,0.0,0.0,0.0,0.0,0.0,0.0,0.0,0.0,0.0,0.0,0.0,0.0,0.0,0.0,0.0,0.0,0.0,0.0,0.0,0.0,0.0,0.0,0.0,0.0,0.0,0.0,0.0,0.0,0.0,0.0,0.0,0.0,0.0,0.0,0.0,0.0,0.0,0.0,0.0,0.0,0.0,0.0],[0.0,0.0,0.0,0.0,0.0,0.0,0.0,0.0,0.0,0.0,0.0,0.0,0.0,0.0,0.0,0.0,0.0,0.0,0.0,0.0,0.0,0.0,0.0,0.01,0.02,0.92,1.0,1.0,1.0,0.92,0.02,0.01,0.0,0.0,0.0,0.0,0.0,0.0,0.0,0.0,0.0,0.0,0.0,0.0,0.01,0.01,0.01,0.01,0.0,0.02,0.0,0.0,0.0,0.0,0.0,0.0,0.0,0.0,0.0,0.0,0.0,0.0,0.0,0.0,0.0,0.0,0.0,0.0,0.0,0.0,0.0,0.0,0.0,0.0,0.0,0.0,0.0,0.0,0.0,0.0,0.0,0.0,0.0,0.0,0.0,0.0,0.0,0.0,0.0,0.0,0.0,0.0,0.0,0.0,0.0,0.0,0.0,0.0,0.0,0.0,0.0,0.0,0.0,0.0,0.0,0.0,0.0,0.0,0.0,0.0,0.0,0.0,0.0,0.0,0.0,0.0,0.0,0.0,0.0,0.0,0.0,0.0,0.0,0.0,0.0,0.0,0.0,0.0,0.0,0.0,0.0,0.0,0.0,0.0,0.0,0.0,0.0,0.0,0.0,0.0,0.0,0.0,0.0,0.0,0.0,0.0,0.0,0.0,0.0,0.0,0.0,0.0,0.0,0.0,0.0,0.0,0.0,0.0,0.0,0.0,0.0,0.0,0.0,0.0,0.0,0.0,0.0,0.0,0.0,0.0,0.0,0.0,0.0,0.0,0.0,0.0,0.0,0.0,0.0,0.0,0.0,0.0,0.0,0.0,0.0,0.0,0.0,0.0,0.0,0.0,0.0,0.0,0.0,0.0,0.0,0.0,0.0,0.0,0.0,0.0,0.0,0.0,0.0,0.0,0.0,0.0],[0.0,0.0,0.0,0.0,0.0,0.0,0.0,0.0,0.0,0.0,0.0,0.0,0.0,0.0,0.0,0.0,0.0,0.0,0.0,0.0,0.0,0.0,0.0,0.0,0.01,0.03,0.91,1.0,1.0,1.0,0.9,0.01,0.0,0.0,0.0,0.0,0.0,0.0,0.0,0.0,0.0,0.0,0.0,0.0,0.0,0.0,0.0,0.0,0.0,0.0,0.0,0.0,0.0,0.0,0.0,0.0,0.0,0.0,0.0,0.0,0.0,0.0,0.0,0.0,0.0,0.0,0.0,0.0,0.0,0.0,0.0,0.0,0.0,0.0,0.0,0.0,0.0,0.0,0.0,0.0,0.0,0.0,0.0,0.0,0.0,0.0,0.0,0.0,0.0,0.0,0.0,0.0,0.0,0.0,0.0,0.0,0.0,0.0,0.0,0.0,0.0,0.0,0.0,0.0,0.0,0.0,0.0,0.0,0.0,0.0,0.0,0.0,0.0,0.0,0.0,0.0,0.0,0.0,0.0,0.0,0.0,0.0,0.0,0.0,0.0,0.0,0.0,0.0,0.0,0.0,0.0,0.0,0.0,0.0,0.0,0.0,0.0,0.0,0.0,0.0,0.0,0.0,0.0,0.0,0.0,0.0,0.0,0.0,0.0,0.0,0.0,0.0,0.0,0.0,0.0,0.0,0.0,0.0,0.0,0.0,0.0,0.0,0.0,0.0,0.0,0.0,0.0,0.0,0.0,0.0,0.0,0.0,0.0,0.0,0.0,0.0,0.0,0.0,0.0,0.0,0.0,0.0,0.0,0.0,0.0,0.0,0.0,0.0,0.0,0.0,0.0,0.0,0.0,0.0,0.0,0.0,0.0,0.0,0.0,0.0,0.0,0.0,0.0,0.0,0.0,0.0],[0.0,0.0,0.0,0.0,0.0,0.0,0.0,0.0,0.0,0.0,0.0,0.0,0.0,0.0,0.0,0.0,0.0,0.0,0.0,0.0,0.0,0.0,0.0,0.0,0.0,0.01,0.01,0.92,1.0,1.0,1.0,0.9,0.01,0.01,0.0,0.0,0.0,0.0,0.0,0.0,0.0,0.0,0.01,0.0,0.01,0.01,0.01,0.02,0.0,0.02,0.0,0.0,0.0,0.0,0.0,0.0,0.0,0.0,0.0,0.0,0.0,0.0,0.0,0.0,0.0,0.0,0.0,0.0,0.0,0.0,0.0,0.0,0.0,0.0,0.0,0.0,0.0,0.0,0.0,0.0,0.0,0.0,0.0,0.0,0.0,0.0,0.0,0.0,0.0,0.0,0.0,0.0,0.0,0.0,0.0,0.0,0.0,0.0,0.0,0.0,0.0,0.0,0.0,0.0,0.0,0.0,0.0,0.0,0.0,0.0,0.0,0.0,0.0,0.0,0.0,0.0,0.0,0.0,0.0,0.0,0.0,0.0,0.0,0.0,0.0,0.0,0.0,0.0,0.0,0.0,0.0,0.0,0.0,0.0,0.0,0.0,0.0,0.0,0.0,0.0,0.0,0.0,0.0,0.0,0.0,0.0,0.0,0.0,0.0,0.0,0.0,0.0,0.0,0.0,0.0,0.0,0.0,0.0,0.0,0.0,0.0,0.0,0.0,0.0,0.0,0.0,0.0,0.0,0.0,0.0,0.0,0.0,0.0,0.0,0.0,0.0,0.0,0.0,0.0,0.0,0.0,0.0,0.0,0.0,0.0,0.0,0.0,0.0,0.0,0.0,0.0,0.0,0.0,0.0,0.0,0.0,0.0,0.0,0.0,0.0,0.0,0.0,0.0,0.0,0.0,0.0],[0.0,0.0,0.0,0.0,0.0,0.0,0.0,0.0,0.0,0.0,0.0,0.0,0.0,0.0,0.0,0.0,0.0,0.0,0.0,0.0,0.0,0.0,0.0,0.0,0.0,0.0,0.0,0.02,0.9,1.0,1.0,1.0,0.9,0.02,0.01,0.0,0.0,0.0,0.0,0.0,0.0,0.0,0.0,0.0,0.0,0.0,0.0,0.0,0.0,0.0,0.0,0.0,0.0,0.0,0.0,0.0,0.0,0.0,0.0,0.0,0.0,0.0,0.0,0.0,0.0,0.0,0.0,0.0,0.0,0.0,0.0,0.0,0.0,0.0,0.0,0.0,0.0,0.0,0.0,0.0,0.0,0.0,0.0,0.0,0.0,0.0,0.0,0.0,0.0,0.0,0.0,0.0,0.0,0.0,0.0,0.0,0.0,0.0,0.0,0.0,0.0,0.0,0.0,0.0,0.0,0.0,0.0,0.0,0.0,0.0,0.0,0.0,0.0,0.0,0.0,0.0,0.0,0.0,0.0,0.0,0.0,0.0,0.0,0.0,0.0,0.0,0.0,0.0,0.0,0.0,0.0,0.0,0.0,0.0,0.0,0.0,0.0,0.0,0.0,0.0,0.0,0.0,0.0,0.0,0.0,0.0,0.0,0.0,0.0,0.0,0.0,0.0,0.0,0.0,0.0,0.0,0.0,0.0,0.0,0.0,0.0,0.0,0.0,0.0,0.0,0.0,0.0,0.0,0.0,0.0,0.0,0.0,0.0,0.0,0.0,0.0,0.0,0.0,0.0,0.0,0.0,0.0,0.0,0.0,0.0,0.0,0.0,0.0,0.0,0.0,0.0,0.0,0.0,0.0,0.0,0.0,0.0,0.0,0.0,0.0,0.0,0.0,0.0,0.0,0.0,0.0],[0.0,0.0,0.0,0.0,0.0,0.0,0.0,0.0,0.0,0.0,0.0,0.0,0.0,0.0,0.0,0.0,0.0,0.0,0.0,0.0,0.0,0.0,0.0,0.0,0.0,0.0,0.0,0.01,0.01,0.9,1.0,1.0,1.0,0.86,0.03,0.01,0.0,0.0,0.0,0.0,0.01,0.0,0.01,0.0,0.02,0.01,0.01,0.01,0.0,0.01,0.0,0.0,0.0,0.0,0.0,0.0,0.0,0.0,0.0,0.0,0.0,0.0,0.0,0.0,0.0,0.0,0.0,0.0,0.0,0.0,0.0,0.0,0.0,0.0,0.0,0.0,0.0,0.0,0.0,0.0,0.0,0.0,0.0,0.0,0.0,0.0,0.0,0.0,0.0,0.0,0.0,0.0,0.0,0.0,0.0,0.0,0.0,0.0,0.0,0.0,0.0,0.0,0.0,0.0,0.0,0.0,0.0,0.0,0.0,0.0,0.0,0.0,0.0,0.0,0.0,0.0,0.0,0.0,0.0,0.0,0.0,0.0,0.0,0.0,0.0,0.0,0.0,0.0,0.0,0.0,0.0,0.0,0.0,0.0,0.0,0.0,0.0,0.0,0.0,0.0,0.0,0.0,0.0,0.0,0.0,0.0,0.0,0.0,0.0,0.0,0.0,0.0,0.0,0.0,0.0,0.0,0.0,0.0,0.0,0.0,0.0,0.0,0.0,0.0,0.0,0.0,0.0,0.0,0.0,0.0,0.0,0.0,0.0,0.0,0.0,0.0,0.0,0.0,0.0,0.0,0.0,0.0,0.0,0.0,0.0,0.0,0.0,0.0,0.0,0.0,0.0,0.0,0.0,0.0,0.0,0.0,0.0,0.0,0.0,0.0,0.0,0.0,0.0,0.0,0.0,0.0],[0.0,0.0,0.0,0.0,0.0,0.0,0.0,0.0,0.0,0.0,0.0,0.0,0.0,0.0,0.0,0.0,0.0,0.0,0.0,0.0,0.0,0.0,0.0,0.0,0.0,0.0,0.0,0.0,0.0,0.01,0.9,1.0,1.0,1.0,0.8,0.02,0.01,0.0,0.0,0.0,0.0,0.0,0.0,0.0,0.0,0.0,0.0,0.0,0.0,0.0,0.0,0.0,0.0,0.0,0.0,0.0,0.0,0.0,0.0,0.0,0.0,0.0,0.0,0.0,0.0,0.0,0.0,0.0,0.0,0.0,0.0,0.0,0.0,0.0,0.0,0.0,0.0,0.0,0.0,0.0,0.0,0.0,0.0,0.0,0.0,0.0,0.0,0.0,0.0,0.0,0.0,0.0,0.0,0.0,0.0,0.0,0.0,0.0,0.0,0.0,0.0,0.0,0.0,0.0,0.0,0.0,0.0,0.0,0.0,0.0,0.0,0.0,0.0,0.0,0.0,0.0,0.0,0.0,0.0,0.0,0.0,0.0,0.0,0.0,0.0,0.0,0.0,0.0,0.0,0.0,0.0,0.0,0.0,0.0,0.0,0.0,0.0,0.0,0.0,0.0,0.0,0.0,0.0,0.0,0.0,0.0,0.0,0.0,0.0,0.0,0.0,0.0,0.0,0.0,0.0,0.0,0.0,0.0,0.0,0.0,0.0,0.0,0.0,0.0,0.0,0.0,0.0,0.0,0.0,0.0,0.0,0.0,0.0,0.0,0.0,0.0,0.0,0.0,0.0,0.0,0.0,0.0,0.0,0.0,0.0,0.0,0.0,0.0,0.0,0.0,0.0,0.0,0.0,0.0,0.0,0.0,0.0,0.0,0.0,0.0,0.0,0.0,0.0,0.0,0.0,0.0],[0.0,0.0,0.0,0.0,0.0,0.0,0.0,0.0,0.0,0.0,0.0,0.0,0.0,0.0,0.0,0.0,0.0,0.0,0.0,0.0,0.0,0.0,0.0,0.0,0.0,0.0,0.0,0.0,0.0,0.01,0.02,0.86,1.0,1.0,1.0,0.87,0.03,0.02,0.0,0.0,0.01,0.0,0.01,0.0,0.01,0.0,0.01,0.01,0.0,0.0,0.0,0.0,0.0,0.0,0.0,0.0,0.0,0.0,0.0,0.0,0.0,0.0,0.0,0.0,0.0,0.0,0.0,0.0,0.0,0.0,0.0,0.0,0.0,0.0,0.0,0.0,0.0,0.0,0.0,0.0,0.0,0.0,0.0,0.0,0.0,0.0,0.0,0.0,0.0,0.0,0.0,0.0,0.0,0.0,0.0,0.0,0.0,0.0,0.0,0.0,0.0,0.0,0.0,0.0,0.0,0.0,0.0,0.0,0.0,0.0,0.0,0.0,0.0,0.0,0.0,0.0,0.0,0.0,0.0,0.0,0.0,0.0,0.0,0.0,0.0,0.0,0.0,0.0,0.0,0.0,0.0,0.0,0.0,0.0,0.0,0.0,0.0,0.0,0.0,0.0,0.0,0.0,0.0,0.0,0.0,0.0,0.0,0.0,0.0,0.0,0.0,0.0,0.0,0.0,0.0,0.0,0.0,0.0,0.0,0.0,0.0,0.0,0.0,0.0,0.0,0.0,0.0,0.0,0.0,0.0,0.0,0.0,0.0,0.0,0.0,0.0,0.0,0.0,0.0,0.0,0.0,0.0,0.0,0.0,0.0,0.0,0.0,0.0,0.0,0.0,0.0,0.0,0.0,0.0,0.0,0.0,0.0,0.0,0.0,0.0,0.0,0.0,0.0,0.0,0.0,0.0],[0.0,0.0,0.0,0.0,0.0,0.0,0.0,0.0,0.0,0.0,0.0,0.0,0.0,0.0,0.0,0.0,0.0,0.0,0.0,0.0,0.0,0.0,0.0,0.0,0.0,0.0,0.0,0.0,0.0,0.0,0.01,0.03,0.8,1.0,1.0,1.0,0.83,0.07,0.02,0.0,0.01,0.01,0.01,0.0,0.0,0.0,0.0,0.01,0.0,0.0,0.0,0.0,0.0,0.0,0.0,0.0,0.0,0.0,0.0,0.0,0.0,0.0,0.0,0.0,0.0,0.0,0.0,0.0,0.0,0.0,0.0,0.0,0.0,0.0,0.0,0.0,0.0,0.0,0.0,0.0,0.0,0.0,0.0,0.0,0.0,0.0,0.0,0.0,0.0,0.0,0.0,0.0,0.0,0.0,0.0,0.0,0.0,0.0,0.0,0.0,0.0,0.0,0.0,0.0,0.0,0.0,0.0,0.0,0.0,0.0,0.0,0.0,0.0,0.0,0.0,0.0,0.0,0.0,0.0,0.0,0.0,0.0,0.0,0.0,0.0,0.0,0.0,0.0,0.0,0.0,0.0,0.0,0.0,0.0,0.0,0.0,0.0,0.0,0.0,0.0,0.0,0.0,0.0,0.0,0.0,0.0,0.0,0.0,0.0,0.0,0.0,0.0,0.0,0.0,0.0,0.0,0.0,0.0,0.0,0.0,0.0,0.0,0.0,0.0,0.0,0.0,0.0,0.0,0.0,0.0,0.0,0.0,0.0,0.0,0.0,0.0,0.0,0.0,0.0,0.0,0.0,0.0,0.0,0.0,0.0,0.0,0.0,0.0,0.0,0.0,0.0,0.0,0.0,0.0,0.0,0.0,0.0,0.0,0.0,0.0,0.0,0.0,0.0,0.0,0.0,0.0],[0.0,0.0,0.0,0.0,0.0,0.0,0.0,0.0,0.0,0.0,0.0,0.0,0.0,0.0,0.0,0.0,0.0,0.0,0.0,0.0,0.0,0.0,0.0,0.0,0.0,0.0,0.0,0.0,0.0,0.0,0.0,0.01,0.02,0.87,1.0,1.0,1.0,0.78,0.04,0.01,0.0,0.0,0.0,0.0,0.0,0.0,0.0,0.0,0.0,0.0,0.0,0.0,0.0,0.0,0.0,0.0,0.0,0.0,0.0,0.0,0.0,0.0,0.0,0.0,0.0,0.0,0.0,0.0,0.0,0.0,0.0,0.0,0.0,0.0,0.0,0.0,0.0,0.0,0.0,0.0,0.0,0.0,0.0,0.0,0.0,0.0,0.0,0.0,0.0,0.0,0.0,0.0,0.0,0.0,0.0,0.0,0.0,0.0,0.0,0.0,0.0,0.0,0.0,0.0,0.0,0.0,0.0,0.0,0.0,0.0,0.0,0.0,0.0,0.0,0.0,0.0,0.0,0.0,0.0,0.0,0.0,0.0,0.0,0.0,0.0,0.0,0.0,0.0,0.0,0.0,0.0,0.0,0.0,0.0,0.0,0.0,0.0,0.0,0.0,0.0,0.0,0.0,0.0,0.0,0.0,0.0,0.0,0.0,0.0,0.0,0.0,0.0,0.0,0.0,0.0,0.0,0.0,0.0,0.0,0.0,0.0,0.0,0.0,0.0,0.0,0.0,0.0,0.0,0.0,0.0,0.0,0.0,0.0,0.0,0.0,0.0,0.0,0.0,0.0,0.0,0.0,0.0,0.0,0.0,0.0,0.0,0.0,0.0,0.0,0.0,0.0,0.0,0.0,0.0,0.0,0.0,0.0,0.0,0.0,0.0,0.0,0.0,0.0,0.0,0.0,0.0],[0.0,0.0,0.0,0.0,0.0,0.0,0.0,0.0,0.0,0.0,0.0,0.0,0.0,0.0,0.0,0.0,0.0,0.0,0.0,0.0,0.0,0.0,0.0,0.0,0.0,0.0,0.0,0.0,0.0,0.0,0.0,0.0,0.01,0.03,0.83,1.0,1.0,1.0,0.94,0.06,0.03,0.01,0.0,0.0,0.0,0.0,0.0,0.0,0.0,0.0,0.0,0.0,0.0,0.0,0.0,0.0,0.0,0.0,0.0,0.0,0.0,0.0,0.0,0.0,0.0,0.0,0.0,0.0,0.0,0.0,0.0,0.0,0.0,0.0,0.0,0.0,0.0,0.0,0.0,0.0,0.0,0.0,0.0,0.0,0.0,0.0,0.0,0.0,0.0,0.0,0.0,0.0,0.0,0.0,0.0,0.0,0.0,0.0,0.0,0.0,0.0,0.0,0.0,0.0,0.0,0.0,0.0,0.0,0.0,0.0,0.0,0.0,0.0,0.0,0.0,0.0,0.0,0.0,0.0,0.0,0.0,0.0,0.0,0.0,0.0,0.0,0.0,0.0,0.0,0.0,0.0,0.0,0.0,0.0,0.0,0.0,0.0,0.0,0.0,0.0,0.0,0.0,0.0,0.0,0.0,0.0,0.0,0.0,0.0,0.0,0.0,0.0,0.0,0.0,0.0,0.0,0.0,0.0,0.0,0.0,0.0,0.0,0.0,0.0,0.0,0.0,0.0,0.0,0.0,0.0,0.0,0.0,0.0,0.0,0.0,0.0,0.0,0.0,0.0,0.0,0.0,0.0,0.0,0.0,0.0,0.0,0.0,0.0,0.0,0.0,0.0,0.0,0.0,0.0,0.0,0.0,0.0,0.0,0.0,0.0,0.0,0.0,0.0,0.0,0.0,0.0],[0.0,0.0,0.0,0.0,0.0,0.0,0.0,0.0,0.0,0.0,0.0,0.0,0.0,0.0,0.0,0.0,0.0,0.0,0.0,0.0,0.0,0.0,0.0,0.0,0.0,0.0,0.0,0.0,0.0,0.0,0.0,0.0,0.0,0.02,0.07,0.78,1.0,1.0,1.0,0.64,0.05,0.01,0.0,0.0,0.0,0.0,0.0,0.0,0.0,0.0,0.0,0.0,0.0,0.0,0.0,0.0,0.0,0.0,0.0,0.0,0.0,0.0,0.0,0.0,0.0,0.0,0.0,0.0,0.0,0.0,0.0,0.0,0.0,0.0,0.0,0.0,0.0,0.0,0.0,0.0,0.0,0.0,0.0,0.0,0.0,0.0,0.0,0.0,0.0,0.0,0.0,0.0,0.0,0.0,0.0,0.0,0.0,0.01,0.0,0.01,0.0,0.0,0.0,0.0,0.0,0.0,0.0,0.0,0.0,0.0,0.0,0.0,0.0,0.0,0.0,0.0,0.0,0.0,0.0,0.0,0.0,0.0,0.0,0.0,0.0,0.0,0.0,0.0,0.0,0.0,0.0,0.0,0.0,0.0,0.0,0.0,0.0,0.0,0.0,0.0,0.0,0.0,0.0,0.0,0.0,0.0,0.0,0.0,0.0,0.0,0.0,0.0,0.0,0.0,0.0,0.0,0.0,0.0,0.0,0.0,0.0,0.0,0.0,0.0,0.0,0.0,0.0,0.0,0.0,0.0,0.0,0.0,0.0,0.0,0.0,0.0,0.0,0.0,0.0,0.0,0.0,0.0,0.0,0.0,0.0,0.0,0.0,0.0,0.0,0.0,0.0,0.0,0.0,0.0,0.0,0.0,0.0,0.0,0.0,0.0,0.0,0.0,0.0,0.0,0.0,0.0],[0.0,0.0,0.0,0.0,0.0,0.0,0.0,0.0,0.0,0.0,0.0,0.0,0.0,0.0,0.0,0.0,0.0,0.0,0.0,0.0,0.0,0.0,0.0,0.0,0.0,0.0,0.0,0.0,0.0,0.0,0.0,0.0,0.0,0.0,0.02,0.04,0.94,1.0,1.0,1.0,0.96,0.02,0.01,0.0,0.0,0.0,0.0,0.0,0.0,0.0,0.0,0.0,0.0,0.0,0.0,0.0,0.0,0.0,0.0,0.0,0.0,0.0,0.0,0.0,0.0,0.0,0.0,0.0,0.0,0.0,0.0,0.0,0.0,0.0,0.0,0.0,0.0,0.0,0.0,0.0,0.0,0.0,0.0,0.0,0.0,0.0,0.0,0.0,0.0,0.0,0.0,0.0,0.0,0.0,0.0,0.0,0.0,0.01,0.0,0.0,0.0,0.0,0.0,0.0,0.0,0.0,0.0,0.0,0.0,0.0,0.0,0.0,0.0,0.0,0.0,0.0,0.0,0.0,0.0,0.0,0.0,0.0,0.0,0.0,0.0,0.0,0.0,0.0,0.0,0.0,0.0,0.0,0.0,0.0,0.0,0.0,0.0,0.0,0.0,0.0,0.0,0.0,0.0,0.0,0.0,0.0,0.0,0.0,0.0,0.0,0.0,0.0,0.0,0.0,0.0,0.0,0.0,0.0,0.0,0.0,0.0,0.0,0.0,0.0,0.0,0.0,0.0,0.0,0.0,0.0,0.0,0.0,0.0,0.0,0.0,0.0,0.0,0.0,0.0,0.0,0.0,0.0,0.0,0.0,0.0,0.0,0.0,0.0,0.0,0.0,0.0,0.0,0.0,0.0,0.0,0.0,0.0,0.0,0.0,0.0,0.0,0.0,0.0,0.0,0.0,0.0],[0.0,0.0,0.0,0.0,0.0,0.0,0.0,0.0,0.0,0.0,0.0,0.0,0.0,0.0,0.0,0.0,0.0,0.0,0.0,0.0,0.0,0.0,0.0,0.0,0.0,0.0,0.0,0.0,0.0,0.0,0.0,0.0,0.0,0.0,0.0,0.01,0.06,0.64,1.0,1.0,1.0,0.84,0.06,0.02,0.0,0.01,0.0,0.01,0.0,0.0,0.0,0.0,0.0,0.0,0.0,0.0,0.0,0.0,0.0,0.0,0.0,0.0,0.0,0.0,0.0,0.0,0.0,0.0,0.0,0.0,0.0,0.0,0.0,0.0,0.0,0.0,0.0,0.0,0.0,0.0,0.0,0.0,0.0,0.0,0.0,0.0,0.0,0.0,0.0,0.0,0.0,0.0,0.0,0.0,0.02,0.01,0.01,0.01,0.0,0.0,0.0,0.0,0.0,0.0,0.0,0.0,0.0,0.0,0.0,0.0,0.0,0.0,0.0,0.0,0.0,0.0,0.0,0.0,0.0,0.0,0.0,0.0,0.0,0.0,0.0,0.0,0.0,0.0,0.0,0.0,0.0,0.0,0.0,0.0,0.0,0.0,0.0,0.0,0.0,0.0,0.0,0.0,0.0,0.0,0.0,0.0,0.0,0.0,0.0,0.0,0.0,0.0,0.0,0.0,0.0,0.0,0.0,0.0,0.0,0.0,0.0,0.0,0.0,0.0,0.0,0.0,0.0,0.0,0.0,0.0,0.0,0.0,0.0,0.0,0.0,0.0,0.0,0.0,0.0,0.0,0.0,0.0,0.0,0.0,0.0,0.0,0.0,0.0,0.0,0.0,0.0,0.0,0.0,0.0,0.0,0.0,0.0,0.0,0.0,0.0,0.0,0.0,0.0,0.0,0.0,0.0],[0.0,0.0,0.0,0.0,0.0,0.0,0.0,0.0,0.0,0.0,0.0,0.0,0.0,0.0,0.0,0.0,0.0,0.0,0.0,0.0,0.0,0.0,0.0,0.0,0.0,0.0,0.0,0.0,0.0,0.0,0.0,0.01,0.0,0.01,0.01,0.0,0.03,0.05,0.96,1.0,1.0,1.0,0.99,0.11,0.01,0.01,0.0,0.0,0.0,0.0,0.0,0.0,0.0,0.0,0.0,0.0,0.0,0.0,0.0,0.0,0.0,0.0,0.0,0.0,0.0,0.0,0.0,0.0,0.0,0.0,0.0,0.0,0.0,0.0,0.0,0.0,0.0,0.0,0.0,0.0,0.0,0.0,0.0,0.0,0.0,0.0,0.0,0.0,0.0,0.0,0.01,0.01,0.0,0.0,0.01,0.01,0.01,0.01,0.0,0.0,0.0,0.0,0.0,0.0,0.0,0.0,0.0,0.0,0.0,0.0,0.0,0.0,0.0,0.0,0.0,0.0,0.0,0.0,0.0,0.0,0.0,0.0,0.0,0.0,0.0,0.0,0.0,0.0,0.0,0.0,0.0,0.0,0.0,0.0,0.0,0.0,0.0,0.0,0.0,0.0,0.0,0.0,0.0,0.0,0.0,0.0,0.0,0.0,0.0,0.0,0.0,0.0,0.0,0.0,0.0,0.0,0.0,0.0,0.0,0.0,0.0,0.0,0.0,0.0,0.0,0.0,0.0,0.0,0.0,0.0,0.0,0.0,0.0,0.0,0.0,0.0,0.0,0.0,0.0,0.0,0.0,0.0,0.0,0.0,0.0,0.0,0.0,0.0,0.0,0.0,0.0,0.0,0.0,0.0,0.0,0.0,0.0,0.0,0.0,0.0,0.0,0.0,0.0,0.0,0.0,0.0],[0.0,0.0,0.0,0.0,0.0,0.0,0.0,0.0,0.0,0.0,0.0,0.0,0.0,0.0,0.0,0.0,0.0,0.0,0.0,0.0,0.0,0.0,0.0,0.0,0.0,0.0,0.0,0.0,0.0,0.0,0.0,0.0,0.0,0.0,0.01,0.0,0.01,0.01,0.02,0.84,1.0,1.0,1.0,0.81,0.02,0.05,0.01,0.01,0.0,0.0,0.0,0.0,0.0,0.0,0.0,0.0,0.0,0.0,0.0,0.0,0.0,0.0,0.0,0.0,0.0,0.0,0.0,0.0,0.0,0.0,0.0,0.0,0.0,0.0,0.0,0.0,0.0,0.0,0.01,0.01,0.0,0.0,0.01,0.0,0.0,0.0,0.02,0.0,0.04,0.01,0.04,0.02,0.01,0.0,0.03,0.02,0.02,0.01,0.0,0.0,0.0,0.0,0.0,0.0,0.0,0.0,0.0,0.0,0.0,0.0,0.0,0.0,0.0,0.0,0.0,0.0,0.0,0.0,0.0,0.0,0.0,0.0,0.0,0.0,0.0,0.0,0.0,0.0,0.0,0.0,0.0,0.0,0.0,0.0,0.0,0.0,0.0,0.0,0.0,0.0,0.0,0.0,0.0,0.0,0.0,0.0,0.0,0.0,0.0,0.0,0.0,0.0,0.0,0.0,0.0,0.0,0.0,0.0,0.0,0.0,0.0,0.0,0.0,0.0,0.0,0.0,0.0,0.0,0.0,0.0,0.0,0.0,0.0,0.0,0.0,0.0,0.0,0.0,0.0,0.0,0.0,0.0,0.0,0.0,0.0,0.0,0.0,0.0,0.0,0.0,0.0,0.0,0.0,0.0,0.0,0.0,0.0,0.0,0.0,0.0,0.0,0.0,0.0,0.0,0.0,0.0],[0.0,0.0,0.0,0.0,0.0,0.0,0.0,0.0,0.0,0.0,0.0,0.0,0.0,0.0,0.0,0.0,0.0,0.0,0.0,0.0,0.0,0.0,0.0,0.0,0.0,0.0,0.0,0.0,0.0,0.01,0.0,0.01,0.0,0.01,0.01,0.0,0.0,0.0,0.01,0.06,0.99,1.0,1.0,1.0,0.98,0.09,0.02,0.01,0.0,0.0,0.0,0.0,0.0,0.0,0.0,0.0,0.0,0.0,0.0,0.0,0.0,0.0,0.0,0.0,0.0,0.0,0.0,0.0,0.0,0.0,0.0,0.0,0.0,0.0,0.0,0.0,0.0,0.0,0.0,0.0,0.0,0.0,0.0,0.0,0.0,0.0,0.01,0.0,0.01,0.01,0.02,0.02,0.0,0.0,0.01,0.01,0.0,0.0,0.0,0.0,0.0,0.0,0.0,0.0,0.0,0.0,0.0,0.0,0.0,0.0,0.0,0.0,0.0,0.0,0.0,0.0,0.0,0.0,0.0,0.0,0.0,0.0,0.0,0.0,0.0,0.0,0.0,0.0,0.0,0.0,0.0,0.0,0.0,0.0,0.0,0.0,0.0,0.0,0.0,0.0,0.0,0.0,0.0,0.0,0.0,0.0,0.0,0.0,0.0,0.0,0.0,0.0,0.0,0.0,0.0,0.0,0.0,0.0,0.0,0.0,0.0,0.0,0.0,0.0,0.0,0.0,0.0,0.0,0.0,0.0,0.0,0.0,0.0,0.0,0.0,0.0,0.0,0.0,0.0,0.0,0.0,0.0,0.0,0.0,0.0,0.0,0.0,0.0,0.0,0.0,0.0,0.0,0.0,0.0,0.0,0.0,0.0,0.0,0.0,0.0,0.0,0.0,0.0,0.0,0.0,0.0],[0.0,0.0,0.0,0.0,0.0,0.0,0.0,0.0,0.0,0.0,0.0,0.0,0.0,0.0,0.0,0.0,0.0,0.0,0.0,0.0,0.0,0.0,0.0,0.0,0.0,0.0,0.0,0.0,0.0,0.0,0.0,0.0,0.0,0.0,0.0,0.0,0.0,0.0,0.0,0.02,0.11,0.81,1.0,1.0,1.0,0.94,0.06,0.07,0.0,0.0,0.0,0.0,0.0,0.0,0.0,0.0,0.0,0.0,0.0,0.0,0.0,0.0,0.0,0.0,0.0,0.0,0.0,0.0,0.0,0.0,0.0,0.0,0.0,0.0,0.0,0.0,0.0,0.0,0.01,0.01,0.0,0.01,0.01,0.01,0.01,0.02,0.05,0.02,0.05,0.02,0.03,0.01,0.01,0.0,0.01,0.0,0.0,0.0,0.0,0.0,0.0,0.0,0.0,0.0,0.0,0.0,0.0,0.0,0.0,0.0,0.0,0.0,0.0,0.0,0.0,0.0,0.0,0.0,0.0,0.0,0.0,0.0,0.0,0.0,0.0,0.0,0.0,0.0,0.0,0.0,0.0,0.0,0.0,0.0,0.0,0.0,0.0,0.0,0.0,0.0,0.0,0.0,0.0,0.0,0.0,0.0,0.0,0.0,0.0,0.0,0.0,0.0,0.0,0.0,0.0,0.0,0.0,0.0,0.0,0.0,0.0,0.0,0.0,0.0,0.0,0.0,0.0,0.0,0.0,0.0,0.0,0.0,0.0,0.0,0.0,0.0,0.0,0.0,0.0,0.0,0.0,0.0,0.0,0.0,0.0,0.0,0.0,0.0,0.0,0.0,0.0,0.0,0.0,0.0,0.0,0.0,0.0,0.0,0.0,0.0,0.0,0.0,0.0,0.0,0.0,0.0],[0.0,0.0,0.0,0.0,0.0,0.0,0.0,0.0,0.0,0.0,0.0,0.0,0.0,0.0,0.0,0.0,0.0,0.0,0.0,0.0,0.0,0.0,0.0,0.0,0.0,0.0,0.0,0.01,0.0,0.01,0.0,0.02,0.0,0.01,0.0,0.0,0.0,0.0,0.0,0.0,0.01,0.02,0.98,1.0,1.0,1.0,0.97,0.1,0.03,0.0,0.0,0.0,0.0,0.0,0.0,0.0,0.0,0.0,0.0,0.0,0.0,0.0,0.0,0.0,0.0,0.0,0.0,0.0,0.0,0.0,0.0,0.0,0.0,0.0,0.0,0.0,0.0,0.0,0.0,0.0,0.0,0.0,0.0,0.0,0.01,0.01,0.02,0.01,0.02,0.02,0.01,0.01,0.0,0.0,0.0,0.0,0.0,0.0,0.0,0.0,0.0,0.0,0.0,0.0,0.0,0.0,0.0,0.0,0.0,0.0,0.0,0.0,0.0,0.0,0.0,0.0,0.0,0.0,0.0,0.0,0.0,0.0,0.0,0.0,0.0,0.0,0.0,0.0,0.0,0.0,0.0,0.0,0.0,0.0,0.0,0.0,0.0,0.0,0.0,0.0,0.0,0.0,0.0,0.0,0.0,0.0,0.0,0.0,0.0,0.0,0.0,0.0,0.0,0.0,0.0,0.0,0.0,0.0,0.0,0.0,0.0,0.0,0.0,0.0,0.0,0.0,0.0,0.0,0.0,0.0,0.0,0.0,0.0,0.0,0.0,0.0,0.0,0.0,0.0,0.0,0.0,0.0,0.0,0.0,0.0,0.0,0.0,0.0,0.0,0.0,0.0,0.0,0.0,0.0,0.0,0.0,0.0,0.0,0.0,0.0,0.0,0.0,0.0,0.0,0.0,0.0],[0.0,0.0,0.0,0.0,0.0,0.0,0.0,0.0,0.0,0.0,0.0,0.0,0.0,0.0,0.0,0.0,0.0,0.0,0.0,0.0,0.0,0.0,0.0,0.0,0.0,0.0,0.0,0.01,0.0,0.01,0.0,0.01,0.0,0.0,0.0,0.0,0.0,0.0,0.0,0.01,0.01,0.05,0.09,0.94,1.0,1.0,1.0,0.93,0.09,0.04,0.0,0.0,0.0,0.0,0.0,0.0,0.0,0.0,0.0,0.0,0.0,0.0,0.0,0.0,0.0,0.0,0.0,0.0,0.0,0.0,0.0,0.0,0.0,0.0,0.0,0.0,0.0,0.01,0.01,0.01,0.01,0.02,0.02,0.03,0.03,0.04,0.07,0.01,0.04,0.01,0.01,0.0,0.0,0.0,0.0,0.0,0.0,0.0,0.0,0.0,0.0,0.0,0.0,0.0,0.0,0.0,0.0,0.0,0.0,0.0,0.0,0.0,0.0,0.0,0.0,0.0,0.0,0.0,0.0,0.0,0.0,0.0,0.0,0.0,0.0,0.0,0.0,0.0,0.0,0.0,0.0,0.0,0.0,0.0,0.0,0.0,0.0,0.0,0.0,0.0,0.0,0.0,0.0,0.0,0.0,0.0,0.0,0.0,0.0,0.0,0.0,0.0,0.0,0.0,0.0,0.0,0.0,0.0,0.0,0.0,0.0,0.0,0.0,0.0,0.0,0.0,0.0,0.0,0.0,0.0,0.0,0.0,0.0,0.0,0.0,0.0,0.0,0.0,0.0,0.0,0.0,0.0,0.0,0.0,0.0,0.0,0.0,0.0,0.0,0.0,0.0,0.0,0.0,0.0,0.0,0.0,0.0,0.0,0.0,0.0,0.0,0.0,0.0,0.0,0.0,0.0],[0.0,0.0,0.0,0.0,0.0,0.0,0.0,0.0,0.0,0.0,0.0,0.0,0.0,0.0,0.0,0.0,0.0,0.0,0.0,0.0,0.0,0.0,0.0,0.0,0.0,0.0,0.01,0.01,0.0,0.01,0.0,0.01,0.0,0.01,0.0,0.0,0.0,0.0,0.0,0.0,0.0,0.01,0.02,0.06,0.97,1.0,1.0,1.0,0.94,0.06,0.01,0.0,0.0,0.0,0.01,0.0,0.0,0.0,0.01,0.0,0.0,0.0,0.0,0.0,0.0,0.0,0.0,0.0,0.0,0.0,0.0,0.0,0.0,0.0,0.0,0.01,0.0,0.01,0.01,0.0,0.0,0.01,0.02,0.03,0.05,0.04,0.05,0.02,0.03,0.03,0.0,0.0,0.0,0.0,0.0,0.0,0.0,0.0,0.0,0.0,0.0,0.0,0.0,0.0,0.0,0.0,0.0,0.0,0.0,0.0,0.0,0.0,0.0,0.0,0.0,0.0,0.0,0.0,0.0,0.0,0.0,0.0,0.0,0.0,0.0,0.0,0.0,0.0,0.0,0.0,0.0,0.0,0.0,0.0,0.0,0.0,0.0,0.0,0.0,0.0,0.0,0.0,0.0,0.0,0.0,0.0,0.0,0.0,0.0,0.0,0.0,0.0,0.0,0.0,0.0,0.0,0.0,0.0,0.0,0.0,0.0,0.0,0.0,0.0,0.0,0.0,0.0,0.0,0.0,0.0,0.0,0.0,0.0,0.0,0.0,0.0,0.0,0.0,0.0,0.0,0.0,0.0,0.0,0.0,0.0,0.0,0.0,0.0,0.0,0.0,0.0,0.0,0.0,0.0,0.0,0.0,0.0,0.0,0.0,0.0,0.0,0.0,0.0,0.0,0.0,0.0],[0.0,0.0,0.0,0.0,0.0,0.0,0.0,0.0,0.0,0.0,0.0,0.0,0.0,0.0,0.0,0.0,0.0,0.0,0.0,0.0,0.0,0.0,0.0,0.0,0.0,0.01,0.0,0.01,0.0,0.02,0.0,0.01,0.0,0.01,0.01,0.0,0.0,0.0,0.0,0.01,0.0,0.01,0.01,0.07,0.1,0.93,1.0,1.0,1.0,0.94,0.07,0.04,0.02,0.0,0.02,0.02,0.0,0.0,0.01,0.0,0.0,0.0,0.0,0.0,0.0,0.0,0.0,0.0,0.0,0.0,0.0,0.0,0.0,0.01,0.01,0.03,0.02,0.06,0.06,0.03,0.04,0.1,0.11,0.06,0.06,0.04,0.05,0.02,0.02,0.01,0.0,0.0,0.0,0.0,0.0,0.0,0.0,0.0,0.0,0.0,0.0,0.0,0.0,0.0,0.0,0.0,0.0,0.0,0.0,0.0,0.0,0.0,0.0,0.0,0.0,0.0,0.0,0.0,0.0,0.0,0.0,0.0,0.0,0.0,0.0,0.0,0.0,0.0,0.0,0.0,0.0,0.0,0.0,0.0,0.0,0.0,0.0,0.0,0.0,0.0,0.0,0.0,0.0,0.0,0.0,0.0,0.0,0.0,0.0,0.0,0.0,0.0,0.0,0.0,0.0,0.0,0.0,0.0,0.0,0.0,0.0,0.0,0.0,0.0,0.0,0.0,0.0,0.0,0.0,0.0,0.0,0.0,0.0,0.0,0.0,0.0,0.0,0.0,0.0,0.0,0.0,0.0,0.0,0.0,0.0,0.0,0.0,0.0,0.0,0.0,0.0,0.0,0.0,0.0,0.0,0.0,0.0,0.0,0.0,0.0,0.0,0.0,0.0,0.0,0.0,0.0],[0.0,0.0,0.0,0.0,0.0,0.0,0.0,0.0,0.0,0.0,0.0,0.0,0.0,0.0,0.0,0.0,0.0,0.0,0.0,0.0,0.0,0.0,0.0,0.0,0.01,0.01,0.01,0.0,0.0,0.0,0.0,0.0,0.0,0.0,0.0,0.0,0.0,0.0,0.0,0.0,0.0,0.0,0.0,0.0,0.03,0.09,0.94,1.0,1.0,1.0,0.9,0.19,0.18,0.1,0.1,0.06,0.01,0.0,0.03,0.0,0.0,0.0,0.0,0.0,0.0,0.0,0.0,0.0,0.0,0.0,0.0,0.0,0.0,0.01,0.01,0.03,0.02,0.06,0.08,0.04,0.03,0.1,0.14,0.06,0.1,0.08,0.04,0.03,0.02,0.02,0.0,0.0,0.0,0.0,0.0,0.0,0.0,0.0,0.0,0.0,0.0,0.0,0.0,0.0,0.0,0.0,0.0,0.0,0.0,0.0,0.0,0.0,0.0,0.0,0.0,0.0,0.0,0.0,0.0,0.0,0.0,0.0,0.0,0.0,0.0,0.0,0.0,0.0,0.0,0.0,0.0,0.0,0.0,0.0,0.0,0.0,0.0,0.0,0.0,0.0,0.0,0.0,0.0,0.0,0.0,0.0,0.0,0.0,0.0,0.0,0.0,0.0,0.0,0.0,0.0,0.0,0.0,0.0,0.0,0.0,0.0,0.0,0.0,0.0,0.0,0.0,0.0,0.0,0.0,0.0,0.0,0.0,0.0,0.0,0.0,0.0,0.0,0.0,0.0,0.0,0.0,0.0,0.0,0.0,0.0,0.0,0.0,0.0,0.0,0.0,0.0,0.0,0.0,0.0,0.0,0.0,0.0,0.0,0.0,0.0,0.0,0.0,0.0,0.0,0.0,0.0],[0.0,0.0,0.0,0.0,0.0,0.0,0.0,0.0,0.0,0.0,0.0,0.0,0.0,0.0,0.0,0.0,0.0,0.0,0.0,0.0,0.0,0.0,0.0,0.0,0.01,0.01,0.01,0.02,0.0,0.02,0.0,0.01,0.0,0.0,0.0,0.0,0.0,0.0,0.0,0.0,0.0,0.0,0.0,0.0,0.0,0.04,0.06,0.94,1.0,1.0,1.0,0.95,0.59,0.25,0.13,0.07,0.0,0.0,0.0,0.0,0.0,0.0,0.0,0.0,0.0,0.0,0.0,0.0,0.0,0.0,0.0,0.0,0.0,0.01,0.0,0.01,0.01,0.04,0.06,0.02,0.04,0.06,0.05,0.01,0.02,0.02,0.01,0.0,0.0,0.0,0.0,0.0,0.0,0.0,0.0,0.0,0.0,0.0,0.0,0.0,0.0,0.0,0.0,0.0,0.0,0.0,0.0,0.0,0.0,0.0,0.0,0.0,0.0,0.0,0.0,0.0,0.0,0.0,0.0,0.0,0.0,0.0,0.0,0.0,0.0,0.0,0.0,0.0,0.0,0.0,0.0,0.0,0.0,0.0,0.0,0.0,0.0,0.0,0.0,0.0,0.0,0.0,0.0,0.0,0.0,0.0,0.0,0.0,0.0,0.0,0.0,0.0,0.0,0.0,0.0,0.0,0.0,0.0,0.0,0.0,0.0,0.0,0.0,0.0,0.0,0.0,0.0,0.0,0.0,0.0,0.0,0.0,0.0,0.0,0.0,0.0,0.0,0.0,0.0,0.0,0.0,0.0,0.0,0.0,0.0,0.0,0.0,0.0,0.0,0.0,0.0,0.0,0.0,0.0,0.0,0.0,0.0,0.0,0.0,0.0,0.0,0.0,0.0,0.0,0.0,0.0],[0.0,0.0,0.0,0.0,0.0,0.0,0.0,0.0,0.0,0.0,0.0,0.0,0.0,0.0,0.0,0.0,0.0,0.0,0.0,0.0,0.0,0.0,0.0,0.0,0.0,0.0,0.0,0.0,0.0,0.0,0.0,0.0,0.0,0.0,0.0,0.0,0.0,0.0,0.0,0.0,0.0,0.0,0.0,0.0,0.0,0.0,0.01,0.07,0.9,1.0,1.0,1.0,0.86,0.31,0.58,0.59,0.0,0.0,0.01,0.0,0.0,0.0,0.0,0.0,0.0,0.0,0.0,0.0,0.0,0.0,0.0,0.0,0.0,0.08,0.01,0.02,0.11,0.16,0.23,0.12,0.06,0.13,0.13,0.02,0.02,0.06,0.01,0.01,0.0,0.0,0.0,0.0,0.0,0.0,0.0,0.0,0.0,0.0,0.0,0.0,0.0,0.0,0.0,0.0,0.0,0.0,0.0,0.0,0.0,0.0,0.0,0.0,0.0,0.0,0.0,0.0,0.0,0.0,0.0,0.0,0.0,0.0,0.0,0.0,0.0,0.0,0.0,0.0,0.0,0.0,0.0,0.0,0.0,0.0,0.0,0.0,0.0,0.0,0.0,0.0,0.0,0.0,0.0,0.0,0.0,0.0,0.0,0.0,0.0,0.0,0.0,0.0,0.0,0.0,0.0,0.0,0.0,0.0,0.0,0.0,0.0,0.0,0.0,0.0,0.0,0.0,0.0,0.0,0.0,0.0,0.0,0.0,0.0,0.0,0.0,0.0,0.0,0.0,0.0,0.0,0.0,0.0,0.0,0.0,0.0,0.0,0.0,0.0,0.0,0.0,0.0,0.0,0.0,0.0,0.0,0.0,0.0,0.0,0.0,0.0,0.0,0.0,0.0,0.0,0.0,0.0],[0.0,0.0,0.0,0.0,0.0,0.0,0.0,0.0,0.0,0.0,0.0,0.0,0.0,0.0,0.0,0.0,0.0,0.0,0.0,0.0,0.01,0.0,0.01,0.01,0.0,0.0,0.0,0.0,0.0,0.0,0.0,0.0,0.0,0.0,0.0,0.0,0.0,0.0,0.0,0.0,0.0,0.0,0.0,0.0,0.0,0.0,0.0,0.04,0.19,0.95,1.0,1.0,1.0,0.97,0.99,0.97,0.0,0.0,0.0,0.0,0.0,0.0,0.0,0.0,0.0,0.0,0.0,0.0,0.0,0.0,0.0,0.0,0.0,0.01,0.0,0.01,0.02,0.08,0.11,0.02,0.03,0.08,0.03,0.01,0.01,0.03,0.0,0.0,0.0,0.0,0.0,0.0,0.0,0.0,0.0,0.0,0.0,0.0,0.0,0.0,0.0,0.0,0.0,0.0,0.0,0.0,0.0,0.0,0.0,0.0,0.0,0.0,0.0,0.0,0.0,0.0,0.0,0.0,0.0,0.0,0.0,0.0,0.0,0.0,0.0,0.0,0.0,0.0,0.0,0.0,0.0,0.0,0.0,0.0,0.0,0.0,0.0,0.0,0.0,0.0,0.0,0.0,0.0,0.0,0.0,0.0,0.0,0.0,0.0,0.0,0.0,0.0,0.0,0.0,0.0,0.0,0.0,0.0,0.0,0.0,0.0,0.0,0.0,0.0,0.0,0.0,0.0,0.0,0.0,0.0,0.0,0.0,0.0,0.0,0.0,0.0,0.0,0.0,0.0,0.0,0.0,0.0,0.0,0.0,0.0,0.0,0.0,0.0,0.0,0.0,0.0,0.0,0.0,0.0,0.0,0.0,0.0,0.0,0.0,0.0,0.0,0.0,0.0,0.0,0.0,0.0],[0.0,0.0,0.0,0.0,0.0,0.0,0.0,0.0,0.0,0.0,0.0,0.0,0.0,0.0,0.0,0.0,0.0,0.0,0.0,0.0,0.0,0.0,0.0,0.0,0.01,0.0,0.0,0.0,0.0,0.0,0.0,0.0,0.0,0.0,0.0,0.0,0.0,0.0,0.0,0.0,0.0,0.0,0.0,0.0,0.0,0.0,0.0,0.02,0.18,0.59,0.86,1.0,1.0,1.0,1.0,0.99,0.99,0.0,0.0,0.0,0.0,0.0,0.0,0.0,0.0,0.0,0.0,0.0,0.0,0.0,0.0,0.0,0.0,0.03,0.0,0.02,0.02,0.1,0.15,0.01,0.04,0.05,0.01,0.0,0.0,0.01,0.0,0.0,0.0,0.0,0.0,0.0,0.0,0.0,0.0,0.0,0.0,0.0,0.0,0.0,0.0,0.0,0.0,0.0,0.0,0.0,0.0,0.0,0.0,0.0,0.0,0.0,0.0,0.0,0.0,0.0,0.0,0.0,0.0,0.0,0.0,0.0,0.0,0.0,0.0,0.0,0.0,0.0,0.0,0.0,0.0,0.0,0.0,0.0,0.0,0.0,0.0,0.0,0.0,0.0,0.0,0.0,0.0,0.0,0.0,0.0,0.0,0.0,0.0,0.0,0.0,0.0,0.0,0.0,0.0,0.0,0.0,0.0,0.0,0.0,0.0,0.0,0.0,0.0,0.0,0.0,0.0,0.0,0.0,0.0,0.0,0.0,0.0,0.0,0.0,0.0,0.0,0.0,0.0,0.0,0.0,0.0,0.0,0.0,0.0,0.0,0.0,0.0,0.0,0.0,0.0,0.0,0.0,0.0,0.0,0.0,0.0,0.0,0.0,0.0,0.0,0.0,0.0,0.0,0.0,0.0],[0.0,0.0,0.0,0.0,0.0,0.0,0.0,0.0,0.0,0.0,0.0,0.0,0.0,0.0,0.0,0.0,0.0,0.0,0.0,0.0,0.0,0.0,0.0,0.0,0.01,0.0,0.0,0.0,0.0,0.0,0.0,0.0,0.0,0.0,0.0,0.0,0.0,0.0,0.0,0.0,0.0,0.0,0.0,0.0,0.0,0.0,0.0,0.0,0.1,0.25,0.31,0.97,1.0,1.0,1.0,1.0,1.0,1.0,0.0,0.0,0.0,0.0,0.0,0.0,0.0,0.0,0.0,0.0,0.0,0.0,0.0,0.0,0.0,0.0,0.0,0.0,0.0,0.0,0.0,0.0,0.0,0.0,0.0,0.0,0.0,0.0,0.0,0.0,0.0,0.0,0.0,0.0,0.0,0.0,0.0,0.0,0.0,0.0,0.0,0.0,0.0,0.0,0.0,0.0,0.0,0.0,0.0,0.0,0.0,0.0,0.0,0.0,0.0,0.0,0.0,0.0,0.0,0.0,0.0,0.0,0.0,0.0,0.0,0.0,0.0,0.0,0.0,0.0,0.0,0.0,0.0,0.0,0.0,0.0,0.0,0.0,0.0,0.0,0.0,0.0,0.0,0.0,0.0,0.0,0.0,0.0,0.0,0.0,0.0,0.0,0.0,0.0,0.0,0.0,0.0,0.0,0.0,0.0,0.0,0.0,0.0,0.0,0.0,0.0,0.0,0.0,0.0,0.0,0.0,0.0,0.0,0.0,0.0,0.0,0.0,0.0,0.0,0.0,0.0,0.0,0.0,0.0,0.0,0.0,0.0,0.0,0.0,0.0,0.0,0.0,0.0,0.0,0.0,0.0,0.0,0.0,0.0,0.0,0.0,0.0,0.0,0.0,0.0,0.0,0.0,0.0],[0.0,0.0,0.0,0.0,0.0,0.0,0.0,0.0,0.0,0.0,0.0,0.0,0.0,0.0,0.0,0.0,0.0,0.0,0.0,0.0,0.01,0.0,0.0,0.0,0.0,0.0,0.0,0.0,0.0,0.0,0.0,0.0,0.0,0.0,0.0,0.0,0.0,0.0,0.0,0.0,0.0,0.0,0.0,0.0,0.0,0.0,0.01,0.02,0.1,0.13,0.58,0.99,1.0,1.0,1.0,1.0,1.0,1.0,1.0,0.0,0.0,0.0,0.0,0.0,0.0,0.0,0.0,0.0,0.0,0.0,0.0,0.0,0.0,0.0,0.0,0.01,0.01,0.06,0.02,0.0,0.01,0.08,0.0,0.0,0.0,0.01,0.0,0.0,0.0,0.0,0.0,0.0,0.0,0.0,0.0,0.0,0.0,0.0,0.0,0.0,0.0,0.0,0.0,0.0,0.0,0.0,0.0,0.0,0.0,0.0,0.0,0.0,0.0,0.0,0.0,0.0,0.0,0.0,0.0,0.0,0.0,0.0,0.0,0.0,0.0,0.0,0.0,0.0,0.0,0.0,0.0,0.0,0.0,0.0,0.0,0.0,0.0,0.0,0.0,0.0,0.0,0.0,0.0,0.0,0.0,0.0,0.0,0.0,0.0,0.0,0.0,0.0,0.0,0.0,0.0,0.0,0.0,0.0,0.0,0.0,0.0,0.0,0.0,0.0,0.0,0.0,0.0,0.0,0.0,0.0,0.0,0.0,0.0,0.0,0.0,0.0,0.0,0.0,0.0,0.0,0.0,0.0,0.0,0.0,0.0,0.0,0.0,0.0,0.0,0.0,0.0,0.0,0.0,0.0,0.0,0.0,0.0,0.0,0.0,0.0,0.0,0.0,0.0,0.0,0.0,0.0],[0.0,0.0,0.0,0.0,0.0,0.0,0.0,0.0,0.0,0.0,0.0,0.0,0.0,0.0,0.0,0.0,0.0,0.0,0.0,0.0,0.0,0.0,0.0,0.0,0.0,0.0,0.0,0.0,0.0,0.0,0.0,0.0,0.0,0.0,0.0,0.0,0.0,0.0,0.0,0.0,0.0,0.0,0.0,0.0,0.0,0.0,0.0,0.02,0.06,0.07,0.59,0.97,0.99,1.0,1.0,1.0,1.0,1.0,0.99,1.0,0.06,0.0,0.0,0.0,0.0,0.0,0.0,0.0,0.0,0.0,0.0,0.0,0.01,0.28,0.01,0.05,0.13,0.23,0.2,0.02,0.02,0.17,0.01,0.01,0.0,0.01,0.0,0.0,0.0,0.0,0.0,0.0,0.0,0.0,0.0,0.0,0.0,0.0,0.0,0.0,0.0,0.0,0.0,0.0,0.0,0.0,0.0,0.0,0.0,0.0,0.0,0.0,0.0,0.0,0.0,0.0,0.0,0.0,0.0,0.0,0.0,0.0,0.0,0.0,0.0,0.0,0.0,0.0,0.0,0.0,0.0,0.0,0.0,0.0,0.0,0.0,0.0,0.0,0.0,0.0,0.0,0.0,0.0,0.0,0.0,0.0,0.0,0.0,0.0,0.0,0.0,0.0,0.0,0.0,0.0,0.0,0.0,0.0,0.0,0.0,0.0,0.0,0.0,0.0,0.0,0.0,0.0,0.0,0.0,0.0,0.0,0.0,0.0,0.0,0.0,0.0,0.0,0.0,0.0,0.0,0.0,0.0,0.0,0.0,0.0,0.0,0.0,0.0,0.0,0.0,0.0,0.0,0.0,0.0,0.0,0.0,0.0,0.0,0.0,0.0,0.0,0.0,0.0,0.0,0.0,0.0],[0.0,0.0,0.0,0.0,0.0,0.0,0.0,0.0,0.0,0.0,0.0,0.0,0.0,0.0,0.0,0.0,0.0,0.0,0.0,0.0,0.0,0.0,0.0,0.0,0.0,0.0,0.0,0.0,0.0,0.0,0.0,0.0,0.0,0.0,0.0,0.0,0.0,0.0,0.0,0.0,0.0,0.0,0.0,0.0,0.0,0.0,0.0,0.0,0.01,0.0,0.0,0.0,0.99,1.0,1.0,1.0,1.0,1.0,1.0,1.0,0.99,0.0,0.0,0.0,0.0,0.0,0.0,0.0,0.0,0.0,0.0,0.0,0.0,0.01,0.0,0.01,0.01,0.02,0.01,0.0,0.0,0.0,0.0,0.0,0.0,0.0,0.0,0.0,0.0,0.0,0.0,0.0,0.0,0.0,0.0,0.0,0.0,0.0,0.0,0.0,0.0,0.0,0.0,0.0,0.0,0.0,0.0,0.0,0.0,0.0,0.0,0.0,0.0,0.0,0.0,0.0,0.0,0.0,0.0,0.0,0.0,0.0,0.0,0.0,0.0,0.0,0.0,0.0,0.0,0.0,0.0,0.0,0.0,0.0,0.0,0.0,0.0,0.0,0.0,0.0,0.0,0.0,0.0,0.0,0.0,0.0,0.0,0.0,0.0,0.0,0.0,0.0,0.0,0.0,0.0,0.0,0.0,0.0,0.0,0.0,0.0,0.0,0.0,0.0,0.0,0.0,0.0,0.0,0.0,0.0,0.0,0.0,0.0,0.0,0.0,0.0,0.0,0.0,0.0,0.0,0.0,0.0,0.0,0.0,0.0,0.0,0.0,0.0,0.0,0.0,0.0,0.0,0.0,0.0,0.0,0.0,0.0,0.0,0.0,0.0,0.0,0.0,0.0,0.0,0.0,0.0],[0.0,0.0,0.0,0.0,0.0,0.0,0.0,0.0,0.0,0.0,0.0,0.0,0.0,0.0,0.0,0.0,0.0,0.0,0.0,0.0,0.0,0.0,0.0,0.0,0.0,0.0,0.0,0.0,0.0,0.0,0.0,0.0,0.0,0.0,0.0,0.0,0.0,0.0,0.0,0.0,0.0,0.0,0.0,0.0,0.0,0.0,0.0,0.0,0.0,0.0,0.0,0.0,0.0,1.0,1.0,1.0,1.0,1.0,1.0,1.0,1.0,1.0,0.0,0.0,0.0,0.0,0.0,0.0,0.0,0.0,0.0,0.0,0.0,0.0,0.0,0.0,0.0,0.0,0.0,0.0,0.0,0.0,0.0,0.0,0.0,0.0,0.0,0.0,0.0,0.0,0.0,0.0,0.0,0.0,0.0,0.0,0.0,0.0,0.0,0.0,0.0,0.0,0.0,0.0,0.0,0.0,0.0,0.0,0.0,0.0,0.0,0.0,0.0,0.0,0.0,0.0,0.0,0.0,0.0,0.0,0.0,0.0,0.0,0.0,0.0,0.0,0.0,0.0,0.0,0.0,0.0,0.0,0.0,0.0,0.0,0.0,0.0,0.0,0.0,0.0,0.0,0.0,0.0,0.0,0.0,0.0,0.0,0.0,0.0,0.0,0.0,0.0,0.0,0.0,0.0,0.0,0.0,0.0,0.0,0.0,0.0,0.0,0.0,0.0,0.0,0.0,0.0,0.0,0.0,0.0,0.0,0.0,0.0,0.0,0.0,0.0,0.0,0.0,0.0,0.0,0.0,0.0,0.0,0.0,0.0,0.0,0.0,0.0,0.0,0.0,0.0,0.0,0.0,0.0,0.0,0.0,0.0,0.0,0.0,0.0,0.0,0.0,0.0,0.0,0.0,0.0],[0.0,0.0,0.0,0.0,0.0,0.0,0.0,0.0,0.0,0.0,0.0,0.0,0.0,0.0,0.0,0.0,0.0,0.0,0.01,0.0,0.0,0.0,0.0,0.0,0.0,0.0,0.0,0.0,0.0,0.0,0.0,0.0,0.0,0.0,0.0,0.0,0.0,0.0,0.0,0.0,0.0,0.0,0.0,0.0,0.0,0.0,0.01,0.01,0.03,0.0,0.01,0.0,0.0,0.0,1.0,0.99,1.0,1.0,1.0,1.0,1.0,1.0,0.98,0.0,0.0,0.0,0.0,0.0,0.0,0.0,0.0,0.11,0.0,0.02,0.01,0.02,0.02,0.1,0.01,0.0,0.0,0.09,0.0,0.0,0.0,0.01,0.0,0.0,0.0,0.0,0.0,0.0,0.0,0.0,0.0,0.0,0.0,0.0,0.0,0.0,0.0,0.0,0.0,0.0,0.0,0.0,0.0,0.0,0.0,0.0,0.0,0.0,0.0,0.0,0.0,0.0,0.0,0.0,0.0,0.0,0.0,0.0,0.0,0.0,0.0,0.0,0.0,0.0,0.0,0.0,0.0,0.0,0.0,0.0,0.0,0.0,0.0,0.0,0.0,0.0,0.0,0.0,0.0,0.0,0.0,0.0,0.0,0.0,0.0,0.0,0.0,0.0,0.0,0.0,0.0,0.0,0.0,0.0,0.0,0.0,0.0,0.0,0.0,0.0,0.0,0.0,0.0,0.0,0.0,0.0,0.0,0.0,0.0,0.0,0.0,0.0,0.0,0.0,0.0,0.0,0.0,0.0,0.0,0.0,0.0,0.0,0.0,0.0,0.0,0.0,0.0,0.0,0.0,0.0,0.0,0.0,0.0,0.0,0.0,0.0,0.0,0.0,0.0,0.0,0.0,0.0],[0.0,0.0,0.0,0.0,0.0,0.0,0.0,0.0,0.0,0.0,0.0,0.0,0.0,0.0,0.0,0.0,0.0,0.0,0.0,0.0,0.0,0.0,0.0,0.0,0.0,0.0,0.0,0.0,0.0,0.0,0.0,0.0,0.0,0.0,0.0,0.0,0.0,0.0,0.0,0.0,0.0,0.0,0.0,0.0,0.0,0.0,0.0,0.0,0.0,0.0,0.0,0.0,0.0,0.0,0.0,1.0,1.0,1.0,1.0,1.0,1.0,1.0,0.98,0.0,0.0,0.0,0.0,0.62,0.0,0.0,0.0,0.62,0.03,0.09,0.02,0.03,0.02,0.05,0.01,0.0,0.0,0.02,0.0,0.0,0.0,0.0,0.0,0.0,0.0,0.0,0.0,0.0,0.0,0.0,0.0,0.0,0.0,0.0,0.0,0.0,0.0,0.0,0.0,0.0,0.0,0.0,0.0,0.0,0.0,0.0,0.0,0.0,0.0,0.0,0.0,0.0,0.0,0.0,0.0,0.0,0.0,0.0,0.0,0.0,0.0,0.0,0.0,0.0,0.0,0.0,0.0,0.0,0.0,0.0,0.0,0.0,0.0,0.0,0.0,0.0,0.0,0.0,0.0,0.0,0.0,0.0,0.0,0.0,0.0,0.0,0.0,0.0,0.0,0.0,0.0,0.0,0.0,0.0,0.0,0.0,0.0,0.0,0.0,0.0,0.0,0.0,0.0,0.0,0.0,0.0,0.0,0.0,0.0,0.0,0.0,0.0,0.0,0.0,0.0,0.0,0.0,0.0,0.0,0.0,0.0,0.0,0.0,0.0,0.0,0.0,0.0,0.0,0.0,0.0,0.0,0.0,0.0,0.0,0.0,0.0,0.0,0.0,0.0,0.0,0.0,0.0],[0.0,0.0,0.0,0.0,0.0,0.0,0.0,0.0,0.0,0.0,0.0,0.0,0.0,0.0,0.0,0.0,0.0,0.0,0.0,0.0,0.0,0.0,0.0,0.0,0.0,0.0,0.0,0.0,0.0,0.0,0.0,0.0,0.0,0.0,0.0,0.0,0.0,0.0,0.0,0.0,0.0,0.0,0.0,0.0,0.0,0.0,0.0,0.0,0.0,0.0,0.0,0.0,0.0,0.0,0.0,0.06,0.99,1.0,1.0,1.0,1.0,1.0,0.99,0.0,0.0,0.0,0.0,0.0,0.0,0.0,0.0,0.0,0.0,0.0,0.0,0.0,0.0,0.0,0.0,0.0,0.0,0.0,0.0,0.0,0.0,0.0,0.0,0.0,0.0,0.0,0.0,0.0,0.0,0.0,0.0,0.0,0.0,0.0,0.0,0.0,0.0,0.0,0.0,0.0,0.0,0.0,0.0,0.0,0.0,0.0,0.0,0.0,0.0,0.0,0.0,0.0,0.0,0.0,0.0,0.0,0.0,0.0,0.0,0.0,0.0,0.0,0.0,0.0,0.0,0.0,0.0,0.0,0.0,0.0,0.0,0.0,0.0,0.0,0.0,0.0,0.0,0.0,0.0,0.0,0.0,0.0,0.0,0.0,0.0,0.0,0.0,0.0,0.0,0.0,0.0,0.0,0.0,0.0,0.0,0.0,0.0,0.0,0.0,0.0,0.0,0.0,0.0,0.0,0.0,0.0,0.0,0.0,0.0,0.0,0.0,0.0,0.0,0.0,0.0,0.0,0.0,0.0,0.0,0.0,0.0,0.0,0.0,0.0,0.0,0.0,0.0,0.0,0.0,0.0,0.0,0.0,0.0,0.0,0.0,0.0,0.0,0.0,0.0,0.0,0.0,0.0],[0.0,0.0,0.0,0.0,0.0,0.0,0.0,0.0,0.0,0.0,0.0,0.0,0.0,0.0,0.0,0.0,0.0,0.0,0.0,0.0,0.0,0.0,0.0,0.0,0.0,0.0,0.0,0.0,0.0,0.0,0.0,0.0,0.0,0.0,0.0,0.0,0.0,0.0,0.0,0.0,0.0,0.0,0.0,0.0,0.0,0.0,0.0,0.0,0.0,0.0,0.0,0.0,0.0,0.0,0.0,0.0,0.0,1.0,1.0,1.0,1.0,1.0,1.0,0.02,0.0,0.0,0.0,0.0,0.0,0.0,0.0,0.0,0.0,0.0,0.0,0.0,0.0,0.0,0.0,0.0,0.0,0.0,0.0,0.0,0.0,0.0,0.0,0.0,0.0,0.0,0.0,0.0,0.0,0.0,0.0,0.0,0.0,0.0,0.0,0.0,0.0,0.0,0.0,0.0,0.0,0.0,0.0,0.0,0.0,0.0,0.0,0.0,0.0,0.0,0.0,0.0,0.0,0.0,0.0,0.0,0.0,0.0,0.0,0.0,0.0,0.0,0.0,0.0,0.0,0.0,0.0,0.0,0.0,0.0,0.0,0.0,0.0,0.0,0.0,0.0,0.0,0.0,0.0,0.0,0.0,0.0,0.0,0.0,0.0,0.0,0.0,0.0,0.0,0.0,0.0,0.0,0.0,0.0,0.0,0.0,0.0,0.0,0.0,0.0,0.0,0.0,0.0,0.0,0.0,0.0,0.0,0.0,0.0,0.0,0.0,0.0,0.0,0.0,0.0,0.0,0.0,0.0,0.0,0.0,0.0,0.0,0.0,0.0,0.0,0.0,0.0,0.0,0.0,0.0,0.0,0.0,0.0,0.0,0.0,0.0,0.0,0.0,0.0,0.0,0.0,0.0],[0.0,0.0,0.0,0.0,0.0,0.0,0.0,0.0,0.0,0.0,0.0,0.0,0.0,0.0,0.0,0.0,0.0,0.0,0.0,0.0,0.0,0.0,0.0,0.0,0.0,0.0,0.0,0.0,0.0,0.0,0.0,0.0,0.0,0.0,0.0,0.0,0.0,0.0,0.0,0.0,0.0,0.0,0.0,0.0,0.0,0.0,0.0,0.0,0.0,0.0,0.0,0.0,0.0,0.0,0.0,0.0,0.0,0.0,0.98,0.98,0.99,1.0,1.0,1.0,0.91,0.0,0.98,0.95,0.0,0.0,0.0,0.75,0.0,0.0,0.01,0.0,0.0,0.0,0.0,0.0,0.0,0.0,0.0,0.0,0.0,0.0,0.0,0.0,0.0,0.0,0.0,0.0,0.0,0.0,0.0,0.0,0.0,0.0,0.0,0.0,0.0,0.0,0.0,0.0,0.0,0.0,0.0,0.0,0.0,0.0,0.0,0.0,0.0,0.0,0.0,0.0,0.0,0.0,0.0,0.0,0.0,0.0,0.0,0.0,0.0,0.0,0.0,0.0,0.0,0.0,0.0,0.0,0.0,0.0,0.0,0.0,0.0,0.0,0.0,0.0,0.0,0.0,0.0,0.0,0.0,0.0,0.0,0.0,0.0,0.0,0.0,0.0,0.0,0.0,0.0,0.0,0.0,0.0,0.0,0.0,0.0,0.0,0.0,0.0,0.0,0.0,0.0,0.0,0.0,0.0,0.0,0.0,0.0,0.0,0.0,0.0,0.0,0.0,0.0,0.0,0.0,0.0,0.0,0.0,0.0,0.0,0.0,0.0,0.0,0.0,0.0,0.0,0.0,0.0,0.0,0.0,0.0,0.0,0.0,0.0,0.0,0.0,0.0,0.0,0.0,0.0],[0.0,0.0,0.0,0.0,0.0,0.0,0.0,0.0,0.0,0.0,0.0,0.0,0.0,0.0,0.0,0.0,0.0,0.0,0.0,0.0,0.0,0.0,0.0,0.0,0.0,0.0,0.0,0.0,0.0,0.0,0.0,0.0,0.0,0.0,0.0,0.0,0.0,0.0,0.0,0.0,0.0,0.0,0.0,0.0,0.0,0.0,0.0,0.0,0.0,0.0,0.0,0.0,0.0,0.0,0.0,0.0,0.0,0.0,0.0,0.0,0.0,0.02,1.0,1.0,1.0,1.0,1.0,0.83,0.0,0.0,0.0,0.0,0.0,0.0,0.0,0.0,0.0,0.0,0.0,0.0,0.0,0.0,0.0,0.0,0.0,0.0,0.0,0.0,0.0,0.0,0.0,0.0,0.0,0.0,0.0,0.0,0.0,0.0,0.0,0.0,0.0,0.0,0.0,0.0,0.0,0.0,0.0,0.0,0.0,0.0,0.0,0.0,0.0,0.0,0.0,0.0,0.0,0.0,0.0,0.0,0.0,0.0,0.0,0.0,0.0,0.0,0.0,0.0,0.0,0.0,0.0,0.0,0.0,0.0,0.0,0.0,0.0,0.0,0.0,0.0,0.0,0.0,0.0,0.0,0.0,0.0,0.0,0.0,0.0,0.0,0.0,0.0,0.0,0.0,0.0,0.0,0.0,0.0,0.0,0.0,0.0,0.0,0.0,0.0,0.0,0.0,0.0,0.0,0.0,0.0,0.0,0.0,0.0,0.0,0.0,0.0,0.0,0.0,0.0,0.0,0.0,0.0,0.0,0.0,0.0,0.0,0.0,0.0,0.0,0.0,0.0,0.0,0.0,0.0,0.0,0.0,0.0,0.0,0.0,0.0,0.0,0.0,0.0,0.0,0.0,0.0],[0.0,0.0,0.0,0.0,0.0,0.0,0.0,0.0,0.0,0.0,0.0,0.0,0.0,0.0,0.0,0.0,0.0,0.0,0.0,0.0,0.0,0.0,0.0,0.0,0.0,0.0,0.0,0.0,0.0,0.0,0.0,0.0,0.0,0.0,0.0,0.0,0.0,0.0,0.0,0.0,0.0,0.0,0.0,0.0,0.0,0.0,0.0,0.0,0.0,0.0,0.0,0.0,0.0,0.0,0.0,0.0,0.0,0.0,0.0,0.0,0.0,0.0,0.91,1.0,1.0,1.0,1.0,0.99,0.0,0.0,0.0,0.0,0.0,0.0,0.0,0.0,0.0,0.0,0.0,0.0,0.0,0.0,0.0,0.0,0.0,0.01,0.01,0.01,0.01,0.0,0.0,0.0,0.0,0.0,0.0,0.0,0.0,0.0,0.0,0.0,0.0,0.0,0.0,0.0,0.0,0.0,0.0,0.0,0.0,0.0,0.0,0.0,0.0,0.0,0.0,0.0,0.0,0.0,0.0,0.0,0.0,0.0,0.0,0.0,0.0,0.0,0.0,0.0,0.0,0.0,0.0,0.0,0.0,0.0,0.0,0.0,0.0,0.0,0.0,0.0,0.0,0.0,0.0,0.0,0.0,0.0,0.0,0.0,0.0,0.0,0.0,0.0,0.0,0.0,0.0,0.0,0.0,0.0,0.0,0.0,0.0,0.0,0.0,0.0,0.0,0.0,0.0,0.0,0.0,0.0,0.0,0.0,0.0,0.0,0.0,0.0,0.0,0.0,0.0,0.0,0.0,0.0,0.0,0.0,0.0,0.0,0.0,0.0,0.0,0.0,0.0,0.0,0.0,0.0,0.0,0.01,0.0,0.0,0.0,0.0,0.0,0.0,0.0,0.0,0.0,0.0],[0.0,0.0,0.0,0.0,0.0,0.0,0.0,0.0,0.0,0.0,0.0,0.0,0.0,0.0,0.0,0.0,0.0,0.0,0.0,0.0,0.0,0.0,0.0,0.0,0.0,0.0,0.0,0.0,0.0,0.0,0.0,0.0,0.0,0.0,0.0,0.0,0.0,0.0,0.0,0.0,0.0,0.0,0.0,0.0,0.0,0.0,0.0,0.0,0.0,0.0,0.0,0.0,0.0,0.0,0.0,0.0,0.0,0.0,0.0,0.0,0.0,0.0,0.0,1.0,1.0,1.0,1.0,1.0,0.01,0.0,0.0,0.0,0.0,0.0,0.0,0.0,0.0,0.0,0.0,0.0,0.0,0.0,0.0,0.0,0.0,0.0,0.0,0.0,0.0,0.0,0.0,0.0,0.0,0.0,0.0,0.0,0.0,0.0,0.0,0.0,0.0,0.0,0.0,0.0,0.0,0.0,0.0,0.0,0.0,0.0,0.0,0.0,0.0,0.0,0.0,0.0,0.0,0.0,0.0,0.0,0.0,0.0,0.0,0.0,0.0,0.0,0.0,0.0,0.0,0.0,0.0,0.0,0.0,0.0,0.0,0.0,0.0,0.0,0.0,0.0,0.0,0.0,0.0,0.0,0.0,0.0,0.0,0.0,0.0,0.0,0.0,0.0,0.0,0.0,0.0,0.0,0.0,0.0,0.0,0.0,0.0,0.0,0.0,0.0,0.0,0.0,0.0,0.0,0.0,0.0,0.0,0.0,0.0,0.0,0.0,0.0,0.0,0.0,0.0,0.0,0.0,0.0,0.0,0.0,0.0,0.0,0.0,0.0,0.0,0.0,0.0,0.0,0.0,0.0,0.0,0.0,0.0,0.0,0.0,0.0,0.0,0.0,0.0,0.0,0.0,0.0],[0.0,0.0,0.0,0.0,0.0,0.0,0.0,0.0,0.0,0.0,0.0,0.0,0.0,0.0,0.0,0.0,0.0,0.0,0.0,0.0,0.0,0.0,0.0,0.0,0.0,0.0,0.0,0.0,0.0,0.0,0.0,0.0,0.0,0.0,0.0,0.0,0.0,0.0,0.0,0.0,0.0,0.0,0.0,0.0,0.0,0.0,0.0,0.0,0.0,0.0,0.0,0.0,0.0,0.0,0.0,0.0,0.0,0.0,0.0,0.0,0.0,0.0,0.98,1.0,1.0,1.0,1.0,1.0,0.99,0.0,0.0,0.15,0.0,0.0,0.01,0.0,0.0,0.0,0.0,0.0,0.0,0.0,0.0,0.0,0.0,0.0,0.0,0.0,0.0,0.0,0.0,0.0,0.0,0.0,0.0,0.0,0.0,0.0,0.0,0.0,0.0,0.0,0.0,0.0,0.0,0.0,0.0,0.0,0.0,0.0,0.0,0.0,0.0,0.0,0.0,0.0,0.0,0.0,0.0,0.0,0.0,0.0,0.0,0.0,0.0,0.0,0.0,0.0,0.0,0.0,0.0,0.0,0.0,0.0,0.0,0.0,0.0,0.0,0.0,0.0,0.0,0.0,0.0,0.0,0.0,0.0,0.0,0.0,0.0,0.0,0.0,0.0,0.0,0.0,0.0,0.0,0.0,0.0,0.0,0.0,0.0,0.0,0.0,0.0,0.0,0.0,0.0,0.0,0.0,0.0,0.0,0.0,0.0,0.0,0.0,0.0,0.0,0.0,0.0,0.0,0.0,0.0,0.0,0.0,0.0,0.0,0.0,0.0,0.0,0.0,0.0,0.0,0.0,0.0,0.0,0.0,0.0,0.0,0.0,0.0,0.0,0.0,0.0,0.0,0.0,0.0],[0.0,0.0,0.0,0.0,0.0,0.0,0.0,0.0,0.0,0.0,0.0,0.0,0.0,0.0,0.0,0.0,0.0,0.0,0.0,0.0,0.0,0.0,0.0,0.0,0.0,0.0,0.0,0.0,0.0,0.0,0.0,0.0,0.0,0.0,0.0,0.0,0.0,0.0,0.0,0.0,0.0,0.0,0.0,0.0,0.0,0.0,0.0,0.0,0.0,0.0,0.0,0.0,0.0,0.0,0.0,0.0,0.0,0.0,0.0,0.62,0.0,0.0,0.95,0.83,0.99,1.0,1.0,1.0,1.0,0.01,0.0,0.95,0.31,0.03,0.04,0.01,0.0,0.0,0.0,0.01,0.0,0.0,0.0,0.01,0.0,0.0,0.0,0.01,0.01,0.0,0.0,0.0,0.0,0.0,0.0,0.0,0.0,0.0,0.0,0.0,0.0,0.0,0.0,0.0,0.0,0.0,0.0,0.0,0.0,0.0,0.0,0.0,0.0,0.0,0.0,0.0,0.0,0.0,0.0,0.0,0.0,0.0,0.0,0.0,0.0,0.0,0.0,0.0,0.0,0.0,0.0,0.0,0.0,0.0,0.0,0.0,0.0,0.0,0.0,0.0,0.0,0.0,0.0,0.0,0.0,0.0,0.0,0.0,0.0,0.0,0.0,0.0,0.0,0.0,0.0,0.0,0.0,0.0,0.0,0.0,0.0,0.0,0.0,0.0,0.0,0.0,0.0,0.0,0.0,0.0,0.0,0.0,0.0,0.0,0.0,0.0,0.0,0.0,0.0,0.0,0.0,0.0,0.0,0.0,0.0,0.0,0.0,0.0,0.0,0.0,0.0,0.0,0.0,0.0,0.0,0.0,0.0,0.0,0.0,0.0,0.0,0.0,0.0,0.0,0.0,0.0],[0.0,0.0,0.0,0.0,0.0,0.0,0.0,0.0,0.0,0.0,0.0,0.0,0.0,0.0,0.0,0.0,0.0,0.0,0.0,0.0,0.0,0.0,0.0,0.0,0.0,0.0,0.0,0.0,0.0,0.0,0.0,0.0,0.0,0.0,0.0,0.0,0.0,0.0,0.0,0.0,0.0,0.0,0.0,0.0,0.0,0.0,0.0,0.0,0.0,0.0,0.0,0.0,0.0,0.0,0.0,0.0,0.0,0.0,0.0,0.0,0.0,0.0,0.0,0.0,0.0,0.01,0.99,1.0,1.0,1.0,1.0,0.98,0.71,0.02,0.03,0.01,0.0,0.0,0.0,0.0,0.0,0.0,0.0,0.0,0.0,0.0,0.0,0.0,0.0,0.0,0.0,0.0,0.0,0.0,0.0,0.0,0.0,0.0,0.0,0.0,0.0,0.0,0.0,0.0,0.0,0.0,0.0,0.0,0.0,0.0,0.0,0.0,0.0,0.0,0.0,0.0,0.0,0.0,0.0,0.0,0.0,0.0,0.0,0.0,0.0,0.0,0.0,0.0,0.0,0.0,0.0,0.0,0.0,0.0,0.0,0.0,0.0,0.0,0.0,0.0,0.0,0.0,0.0,0.0,0.0,0.0,0.0,0.0,0.0,0.0,0.0,0.0,0.0,0.0,0.0,0.0,0.0,0.0,0.0,0.0,0.0,0.0,0.0,0.0,0.0,0.0,0.0,0.0,0.0,0.0,0.0,0.0,0.0,0.0,0.0,0.0,0.0,0.0,0.0,0.0,0.0,0.0,0.0,0.0,0.0,0.0,0.0,0.0,0.0,0.0,0.0,0.0,0.0,0.0,0.0,0.0,0.0,0.0,0.0,0.0,0.0,0.0,0.0,0.0,0.0,0.0],[0.0,0.0,0.0,0.0,0.0,0.0,0.0,0.0,0.0,0.0,0.0,0.0,0.0,0.0,0.0,0.0,0.0,0.0,0.0,0.0,0.0,0.0,0.0,0.0,0.0,0.0,0.0,0.0,0.0,0.0,0.0,0.0,0.0,0.0,0.0,0.0,0.0,0.0,0.0,0.0,0.0,0.0,0.0,0.0,0.0,0.0,0.0,0.0,0.0,0.0,0.0,0.0,0.0,0.0,0.0,0.0,0.0,0.0,0.0,0.0,0.0,0.0,0.0,0.0,0.0,0.0,0.0,0.01,1.0,1.0,1.0,0.99,0.87,0.11,0.08,0.19,0.01,0.01,0.01,0.01,0.01,0.01,0.01,0.01,0.01,0.01,0.01,0.01,0.0,0.01,0.0,0.0,0.01,0.0,0.0,0.0,0.0,0.0,0.0,0.0,0.0,0.0,0.0,0.0,0.0,0.0,0.0,0.0,0.0,0.0,0.0,0.0,0.0,0.0,0.0,0.0,0.0,0.0,0.0,0.0,0.0,0.0,0.0,0.0,0.0,0.0,0.0,0.0,0.0,0.0,0.0,0.0,0.0,0.0,0.0,0.0,0.0,0.0,0.0,0.0,0.0,0.0,0.0,0.0,0.0,0.0,0.0,0.0,0.0,0.0,0.0,0.0,0.0,0.0,0.0,0.0,0.0,0.0,0.0,0.0,0.0,0.0,0.0,0.0,0.0,0.0,0.0,0.0,0.0,0.0,0.0,0.0,0.0,0.0,0.0,0.0,0.0,0.0,0.0,0.0,0.0,0.0,0.0,0.0,0.0,0.0,0.0,0.0,0.0,0.0,0.0,0.0,0.0,0.0,0.0,0.0,0.0,0.0,0.0,0.0,0.0,0.0,0.0,0.0,0.0,0.0],[0.0,0.0,0.0,0.0,0.0,0.0,0.0,0.0,0.0,0.0,0.0,0.0,0.0,0.0,0.0,0.0,0.0,0.0,0.0,0.0,0.0,0.0,0.0,0.0,0.0,0.0,0.0,0.0,0.0,0.0,0.0,0.0,0.0,0.0,0.0,0.0,0.0,0.0,0.0,0.0,0.0,0.0,0.0,0.0,0.0,0.0,0.0,0.0,0.0,0.0,0.0,0.0,0.0,0.0,0.0,0.0,0.0,0.0,0.0,0.0,0.0,0.0,0.0,0.0,0.0,0.0,0.0,0.0,1.0,1.0,1.0,1.0,0.94,0.16,0.08,0.39,0.02,0.02,0.01,0.0,0.03,0.01,0.01,0.01,0.01,0.01,0.0,0.01,0.0,0.0,0.0,0.0,0.0,0.0,0.0,0.0,0.0,0.0,0.0,0.0,0.0,0.0,0.0,0.0,0.0,0.0,0.0,0.0,0.0,0.0,0.0,0.0,0.0,0.0,0.0,0.0,0.0,0.0,0.0,0.0,0.0,0.0,0.0,0.0,0.0,0.0,0.0,0.0,0.0,0.0,0.0,0.0,0.0,0.0,0.0,0.0,0.0,0.0,0.0,0.0,0.0,0.0,0.0,0.0,0.0,0.0,0.0,0.0,0.0,0.0,0.0,0.0,0.0,0.0,0.0,0.0,0.0,0.0,0.0,0.0,0.0,0.0,0.0,0.0,0.0,0.0,0.0,0.0,0.0,0.0,0.0,0.0,0.0,0.0,0.0,0.0,0.0,0.0,0.0,0.0,0.0,0.0,0.0,0.0,0.0,0.0,0.0,0.0,0.0,0.0,0.0,0.0,0.0,0.0,0.0,0.0,0.0,0.0,0.0,0.0,0.0,0.0,0.0,0.0,0.0,0.0],[0.0,0.0,0.0,0.0,0.0,0.0,0.0,0.0,0.0,0.0,0.0,0.0,0.0,0.0,0.0,0.0,0.0,0.0,0.0,0.0,0.0,0.0,0.0,0.0,0.0,0.0,0.0,0.0,0.0,0.0,0.0,0.0,0.0,0.0,0.0,0.0,0.0,0.0,0.0,0.0,0.0,0.0,0.0,0.0,0.0,0.0,0.0,0.0,0.0,0.0,0.0,0.0,0.0,0.0,0.0,0.0,0.0,0.0,0.11,0.62,0.0,0.0,0.75,0.0,0.0,0.0,0.15,0.95,0.98,0.99,1.0,1.0,1.0,0.49,0.16,0.27,0.05,0.03,0.0,0.01,0.01,0.01,0.01,0.01,0.0,0.0,0.0,0.01,0.0,0.0,0.0,0.0,0.0,0.0,0.0,0.0,0.0,0.0,0.0,0.0,0.0,0.0,0.0,0.0,0.0,0.0,0.0,0.0,0.0,0.0,0.0,0.0,0.0,0.0,0.0,0.0,0.0,0.0,0.0,0.0,0.0,0.0,0.0,0.0,0.0,0.0,0.0,0.0,0.0,0.0,0.0,0.0,0.0,0.0,0.0,0.0,0.0,0.0,0.0,0.0,0.0,0.0,0.0,0.0,0.0,0.0,0.0,0.0,0.0,0.0,0.0,0.0,0.0,0.0,0.0,0.0,0.0,0.0,0.0,0.0,0.0,0.0,0.0,0.0,0.0,0.0,0.0,0.0,0.0,0.0,0.0,0.0,0.0,0.0,0.0,0.0,0.0,0.0,0.0,0.0,0.0,0.0,0.0,0.0,0.0,0.0,0.0,0.0,0.0,0.0,0.0,0.0,0.0,0.0,0.0,0.0,0.0,0.0,0.0,0.0,0.0,0.0,0.0,0.0,0.0,0.0],[0.0,0.0,0.0,0.0,0.0,0.0,0.0,0.0,0.0,0.0,0.0,0.0,0.0,0.0,0.0,0.0,0.0,0.0,0.0,0.0,0.0,0.0,0.0,0.0,0.0,0.0,0.0,0.0,0.0,0.0,0.0,0.0,0.0,0.0,0.0,0.0,0.0,0.0,0.0,0.0,0.0,0.0,0.0,0.0,0.0,0.0,0.0,0.0,0.0,0.0,0.0,0.0,0.0,0.0,0.0,0.01,0.0,0.0,0.0,0.03,0.0,0.0,0.0,0.0,0.0,0.0,0.0,0.31,0.71,0.87,0.94,1.0,1.0,1.0,0.9,0.53,0.12,0.01,0.01,0.03,0.02,0.01,0.01,0.02,0.0,0.0,0.0,0.01,0.01,0.0,0.0,0.0,0.0,0.0,0.0,0.0,0.0,0.0,0.0,0.0,0.0,0.0,0.0,0.0,0.0,0.0,0.0,0.0,0.0,0.0,0.0,0.0,0.0,0.0,0.0,0.0,0.0,0.0,0.0,0.0,0.0,0.0,0.0,0.0,0.0,0.0,0.0,0.0,0.0,0.0,0.0,0.0,0.0,0.0,0.0,0.0,0.0,0.0,0.0,0.0,0.0,0.0,0.0,0.0,0.0,0.0,0.0,0.0,0.0,0.0,0.0,0.0,0.0,0.0,0.0,0.0,0.0,0.0,0.0,0.0,0.0,0.0,0.0,0.0,0.0,0.0,0.0,0.0,0.0,0.0,0.0,0.0,0.0,0.0,0.0,0.0,0.0,0.0,0.0,0.0,0.0,0.0,0.0,0.0,0.0,0.0,0.0,0.0,0.0,0.0,0.0,0.0,0.0,0.0,0.0,0.0,0.0,0.0,0.0,0.0,0.0,0.0,0.0,0.0,0.0,0.0],[0.0,0.0,0.0,0.0,0.0,0.0,0.0,0.0,0.0,0.0,0.0,0.0,0.0,0.0,0.0,0.0,0.0,0.0,0.0,0.0,0.0,0.0,0.0,0.0,0.0,0.0,0.0,0.0,0.0,0.0,0.0,0.0,0.0,0.0,0.0,0.0,0.0,0.0,0.0,0.0,0.0,0.0,0.0,0.0,0.0,0.0,0.0,0.01,0.01,0.01,0.08,0.01,0.03,0.0,0.0,0.28,0.01,0.0,0.02,0.09,0.0,0.0,0.0,0.0,0.0,0.0,0.0,0.03,0.02,0.11,0.16,0.49,1.0,1.0,1.0,0.76,0.5,0.04,0.03,0.25,0.06,0.05,0.02,0.06,0.0,0.01,0.0,0.01,0.0,0.0,0.0,0.0,0.0,0.0,0.0,0.0,0.0,0.0,0.0,0.0,0.0,0.0,0.0,0.0,0.0,0.0,0.0,0.0,0.0,0.0,0.0,0.0,0.0,0.0,0.0,0.0,0.0,0.0,0.0,0.0,0.0,0.0,0.0,0.0,0.0,0.0,0.0,0.0,0.0,0.0,0.0,0.0,0.0,0.0,0.0,0.0,0.0,0.0,0.0,0.0,0.0,0.0,0.0,0.0,0.0,0.0,0.0,0.0,0.0,0.0,0.0,0.0,0.0,0.0,0.0,0.0,0.0,0.0,0.0,0.0,0.0,0.0,0.0,0.0,0.0,0.0,0.0,0.0,0.0,0.0,0.0,0.0,0.0,0.0,0.0,0.0,0.0,0.0,0.0,0.0,0.0,0.0,0.0,0.0,0.0,0.0,0.0,0.0,0.0,0.0,0.0,0.0,0.0,0.0,0.0,0.0,0.0,0.0,0.0,0.0,0.0,0.0,0.0,0.0,0.0,0.0],[0.0,0.0,0.0,0.0,0.0,0.0,0.0,0.0,0.0,0.0,0.0,0.0,0.0,0.0,0.0,0.0,0.0,0.0,0.0,0.0,0.0,0.0,0.0,0.0,0.0,0.0,0.0,0.0,0.0,0.0,0.0,0.0,0.0,0.0,0.0,0.0,0.0,0.0,0.0,0.0,0.0,0.0,0.0,0.0,0.0,0.0,0.0,0.01,0.01,0.0,0.01,0.0,0.0,0.0,0.0,0.01,0.0,0.0,0.01,0.02,0.0,0.0,0.01,0.0,0.0,0.0,0.01,0.04,0.03,0.08,0.08,0.16,0.9,1.0,1.0,1.0,0.83,0.04,0.04,0.44,0.2,0.02,0.01,0.16,0.0,0.0,0.0,0.01,0.0,0.0,0.0,0.0,0.0,0.0,0.0,0.0,0.0,0.0,0.0,0.0,0.0,0.0,0.0,0.0,0.0,0.0,0.0,0.0,0.0,0.0,0.0,0.0,0.0,0.0,0.0,0.0,0.0,0.0,0.0,0.0,0.0,0.0,0.0,0.0,0.0,0.0,0.0,0.0,0.0,0.0,0.0,0.0,0.0,0.0,0.0,0.0,0.0,0.0,0.0,0.0,0.0,0.0,0.0,0.0,0.0,0.0,0.0,0.0,0.0,0.0,0.0,0.0,0.0,0.0,0.0,0.0,0.0,0.0,0.0,0.0,0.0,0.0,0.0,0.0,0.0,0.0,0.0,0.0,0.0,0.0,0.0,0.0,0.0,0.0,0.0,0.0,0.0,0.0,0.0,0.0,0.0,0.0,0.0,0.0,0.0,0.0,0.0,0.0,0.0,0.0,0.0,0.0,0.0,0.0,0.0,0.0,0.0,0.0,0.0,0.0,0.0,0.0,0.0,0.0,0.0,0.0],[0.0,0.0,0.0,0.0,0.0,0.0,0.0,0.0,0.0,0.0,0.0,0.0,0.0,0.0,0.0,0.0,0.0,0.0,0.0,0.0,0.0,0.0,0.0,0.0,0.0,0.0,0.0,0.0,0.0,0.0,0.0,0.0,0.0,0.0,0.0,0.0,0.0,0.0,0.0,0.0,0.0,0.0,0.0,0.0,0.0,0.0,0.01,0.03,0.03,0.01,0.02,0.01,0.02,0.0,0.01,0.05,0.01,0.0,0.02,0.03,0.0,0.0,0.0,0.0,0.0,0.0,0.0,0.01,0.01,0.19,0.39,0.27,0.53,0.76,1.0,1.0,1.0,0.52,0.04,0.38,0.38,0.01,0.01,0.02,0.0,0.0,0.0,0.0,0.0,0.0,0.0,0.0,0.0,0.0,0.0,0.0,0.0,0.0,0.0,0.0,0.0,0.0,0.0,0.0,0.0,0.0,0.0,0.0,0.0,0.0,0.0,0.0,0.0,0.0,0.0,0.0,0.0,0.0,0.0,0.0,0.0,0.0,0.0,0.0,0.0,0.0,0.0,0.0,0.0,0.0,0.0,0.0,0.0,0.0,0.0,0.0,0.0,0.0,0.0,0.0,0.0,0.0,0.0,0.0,0.0,0.0,0.0,0.0,0.0,0.0,0.0,0.0,0.0,0.0,0.0,0.0,0.0,0.0,0.0,0.0,0.0,0.0,0.0,0.0,0.0,0.0,0.0,0.0,0.0,0.0,0.0,0.0,0.0,0.0,0.0,0.0,0.0,0.0,0.0,0.0,0.0,0.0,0.0,0.0,0.0,0.0,0.0,0.0,0.0,0.0,0.0,0.0,0.0,0.0,0.0,0.0,0.0,0.0,0.0,0.0,0.0,0.0,0.0,0.0,0.0,0.0],[0.0,0.0,0.0,0.0,0.0,0.0,0.0,0.0,0.0,0.0,0.0,0.0,0.0,0.0,0.0,0.0,0.0,0.0,0.0,0.0,0.0,0.0,0.0,0.0,0.0,0.0,0.0,0.0,0.0,0.0,0.0,0.0,0.0,0.0,0.0,0.0,0.0,0.0,0.0,0.0,0.0,0.0,0.0,0.0,0.0,0.0,0.0,0.02,0.02,0.01,0.11,0.02,0.02,0.0,0.01,0.13,0.01,0.0,0.02,0.02,0.0,0.0,0.0,0.0,0.0,0.0,0.0,0.0,0.0,0.01,0.02,0.05,0.12,0.5,0.83,1.0,1.0,1.0,0.96,0.88,0.61,0.04,0.01,0.0,0.0,0.0,0.0,0.0,0.0,0.0,0.0,0.0,0.0,0.0,0.0,0.0,0.0,0.0,0.0,0.0,0.0,0.0,0.0,0.0,0.0,0.0,0.0,0.0,0.0,0.0,0.0,0.0,0.0,0.0,0.0,0.0,0.0,0.0,0.0,0.0,0.0,0.0,0.0,0.0,0.0,0.0,0.0,0.0,0.0,0.0,0.0,0.0,0.0,0.0,0.0,0.0,0.0,0.0,0.0,0.0,0.0,0.0,0.0,0.0,0.0,0.0,0.0,0.0,0.0,0.0,0.0,0.0,0.0,0.0,0.0,0.0,0.0,0.0,0.0,0.0,0.0,0.0,0.0,0.0,0.0,0.0,0.0,0.0,0.0,0.0,0.0,0.0,0.0,0.0,0.0,0.0,0.0,0.0,0.0,0.0,0.0,0.0,0.0,0.0,0.0,0.0,0.0,0.0,0.0,0.0,0.0,0.0,0.0,0.0,0.0,0.0,0.0,0.0,0.0,0.0,0.0,0.0,0.0,0.0,0.0,0.0],[0.0,0.0,0.0,0.0,0.0,0.0,0.0,0.0,0.0,0.0,0.0,0.0,0.0,0.0,0.0,0.0,0.0,0.0,0.0,0.0,0.0,0.0,0.0,0.0,0.0,0.0,0.0,0.0,0.0,0.0,0.0,0.0,0.0,0.0,0.0,0.0,0.0,0.0,0.0,0.0,0.0,0.0,0.0,0.0,0.0,0.01,0.01,0.06,0.06,0.04,0.16,0.08,0.1,0.0,0.06,0.23,0.02,0.0,0.1,0.05,0.0,0.0,0.0,0.0,0.0,0.0,0.0,0.0,0.0,0.01,0.02,0.03,0.01,0.04,0.04,0.52,1.0,1.0,1.0,0.83,0.77,0.53,0.02,0.0,0.0,0.0,0.0,0.0,0.0,0.0,0.0,0.0,0.0,0.0,0.0,0.0,0.0,0.0,0.0,0.0,0.0,0.0,0.0,0.0,0.0,0.0,0.0,0.0,0.0,0.0,0.0,0.0,0.0,0.0,0.0,0.0,0.0,0.0,0.0,0.0,0.0,0.0,0.0,0.0,0.0,0.0,0.0,0.0,0.0,0.0,0.0,0.0,0.0,0.0,0.0,0.0,0.0,0.0,0.0,0.0,0.0,0.0,0.0,0.0,0.0,0.0,0.0,0.0,0.0,0.0,0.0,0.0,0.0,0.0,0.0,0.0,0.0,0.0,0.0,0.0,0.0,0.0,0.0,0.0,0.0,0.0,0.0,0.0,0.0,0.0,0.0,0.0,0.0,0.0,0.0,0.0,0.0,0.0,0.0,0.0,0.0,0.0,0.0,0.0,0.0,0.0,0.0,0.0,0.0,0.0,0.0,0.0,0.0,0.0,0.0,0.0,0.0,0.0,0.0,0.0,0.0,0.0,0.0,0.0,0.0,0.0],[0.0,0.0,0.0,0.0,0.0,0.0,0.0,0.0,0.0,0.0,0.0,0.0,0.0,0.0,0.0,0.0,0.0,0.0,0.0,0.0,0.0,0.0,0.0,0.0,0.0,0.0,0.0,0.0,0.0,0.0,0.0,0.0,0.0,0.0,0.0,0.0,0.0,0.0,0.0,0.0,0.0,0.01,0.0,0.01,0.0,0.01,0.01,0.06,0.08,0.06,0.23,0.11,0.15,0.0,0.02,0.2,0.01,0.0,0.01,0.01,0.0,0.0,0.0,0.0,0.0,0.0,0.0,0.0,0.0,0.01,0.01,0.0,0.01,0.03,0.04,0.04,0.96,1.0,1.0,1.0,0.9,0.62,0.57,0.0,0.0,0.0,0.0,0.0,0.0,0.0,0.0,0.0,0.0,0.0,0.0,0.0,0.0,0.0,0.0,0.0,0.0,0.0,0.0,0.0,0.0,0.0,0.0,0.0,0.0,0.0,0.0,0.0,0.0,0.0,0.0,0.0,0.0,0.0,0.0,0.0,0.0,0.0,0.0,0.0,0.0,0.0,0.0,0.0,0.0,0.0,0.0,0.0,0.0,0.0,0.0,0.0,0.0,0.0,0.0,0.0,0.0,0.0,0.0,0.0,0.0,0.0,0.0,0.0,0.0,0.0,0.0,0.0,0.0,0.0,0.0,0.0,0.0,0.0,0.0,0.0,0.0,0.0,0.0,0.0,0.0,0.0,0.0,0.0,0.0,0.0,0.0,0.0,0.0,0.0,0.0,0.0,0.0,0.0,0.0,0.0,0.0,0.0,0.0,0.0,0.0,0.0,0.0,0.0,0.0,0.0,0.0,0.0,0.0,0.0,0.0,0.0,0.0,0.0,0.0,0.0,0.0,0.0,0.0,0.0,0.0,0.0],[0.0,0.0,0.0,0.0,0.0,0.0,0.0,0.0,0.0,0.0,0.0,0.0,0.0,0.0,0.0,0.0,0.0,0.0,0.0,0.0,0.0,0.0,0.0,0.0,0.0,0.0,0.0,0.0,0.0,0.0,0.0,0.0,0.0,0.0,0.0,0.0,0.0,0.0,0.0,0.0,0.0,0.01,0.0,0.01,0.0,0.01,0.0,0.03,0.04,0.02,0.12,0.02,0.01,0.0,0.0,0.02,0.0,0.0,0.0,0.0,0.0,0.0,0.0,0.0,0.0,0.0,0.0,0.01,0.0,0.01,0.0,0.01,0.03,0.25,0.44,0.38,0.88,0.83,1.0,1.0,1.0,0.92,0.72,0.57,0.0,0.0,0.0,0.0,0.0,0.0,0.0,0.0,0.0,0.0,0.0,0.0,0.0,0.0,0.0,0.0,0.0,0.0,0.0,0.0,0.0,0.0,0.0,0.0,0.0,0.0,0.0,0.0,0.0,0.0,0.0,0.0,0.0,0.0,0.0,0.0,0.0,0.0,0.0,0.0,0.0,0.0,0.0,0.0,0.0,0.0,0.0,0.0,0.0,0.0,0.0,0.0,0.0,0.0,0.0,0.0,0.0,0.0,0.0,0.0,0.0,0.0,0.0,0.0,0.0,0.0,0.0,0.0,0.0,0.0,0.0,0.0,0.0,0.0,0.0,0.0,0.0,0.0,0.0,0.0,0.0,0.0,0.0,0.0,0.0,0.0,0.0,0.0,0.0,0.0,0.0,0.0,0.0,0.0,0.0,0.0,0.0,0.0,0.0,0.0,0.0,0.0,0.0,0.0,0.0,0.0,0.0,0.0,0.0,0.0,0.0,0.0,0.0,0.0,0.0,0.0,0.0,0.0,0.0,0.0,0.0,0.0],[0.0,0.0,0.0,0.0,0.0,0.0,0.0,0.0,0.0,0.0,0.0,0.0,0.0,0.0,0.0,0.0,0.0,0.0,0.0,0.0,0.0,0.0,0.0,0.0,0.0,0.0,0.0,0.0,0.0,0.0,0.0,0.0,0.0,0.0,0.0,0.0,0.0,0.0,0.0,0.0,0.0,0.0,0.0,0.0,0.0,0.01,0.0,0.04,0.03,0.04,0.06,0.03,0.04,0.0,0.01,0.02,0.0,0.0,0.0,0.0,0.0,0.0,0.0,0.0,0.0,0.0,0.0,0.0,0.0,0.01,0.03,0.01,0.02,0.06,0.2,0.38,0.61,0.77,0.9,1.0,1.0,1.0,0.89,0.55,0.5,0.0,0.0,0.0,0.0,0.0,0.0,0.0,0.0,0.0,0.0,0.0,0.0,0.0,0.0,0.0,0.0,0.0,0.0,0.0,0.0,0.0,0.0,0.0,0.0,0.0,0.0,0.0,0.0,0.0,0.0,0.0,0.0,0.0,0.0,0.0,0.0,0.0,0.0,0.0,0.0,0.0,0.0,0.0,0.0,0.0,0.0,0.0,0.0,0.0,0.0,0.0,0.0,0.0,0.0,0.0,0.0,0.0,0.0,0.0,0.0,0.0,0.0,0.0,0.0,0.0,0.0,0.0,0.0,0.0,0.0,0.0,0.0,0.0,0.0,0.0,0.0,0.0,0.0,0.0,0.0,0.0,0.0,0.0,0.0,0.0,0.0,0.0,0.0,0.0,0.0,0.0,0.0,0.0,0.0,0.0,0.0,0.0,0.0,0.0,0.0,0.0,0.0,0.0,0.0,0.0,0.0,0.0,0.0,0.0,0.0,0.0,0.0,0.0,0.0,0.0,0.0,0.0,0.0,0.0,0.0,0.0],[0.0,0.0,0.0,0.0,0.0,0.0,0.0,0.0,0.0,0.0,0.0,0.0,0.0,0.0,0.0,0.0,0.0,0.0,0.0,0.0,0.0,0.0,0.0,0.0,0.0,0.0,0.0,0.0,0.0,0.0,0.0,0.0,0.0,0.0,0.0,0.0,0.0,0.0,0.0,0.0,0.0,0.0,0.0,0.01,0.0,0.02,0.01,0.1,0.1,0.06,0.13,0.08,0.05,0.0,0.08,0.17,0.0,0.0,0.09,0.02,0.0,0.0,0.0,0.0,0.0,0.0,0.0,0.0,0.0,0.01,0.01,0.01,0.01,0.05,0.02,0.01,0.04,0.53,0.62,0.92,1.0,1.0,1.0,0.91,0.64,0.47,0.01,0.0,0.0,0.0,0.0,0.0,0.0,0.0,0.0,0.0,0.0,0.0,0.0,0.0,0.0,0.0,0.0,0.0,0.0,0.0,0.0,0.0,0.0,0.0,0.0,0.0,0.0,0.0,0.0,0.0,0.0,0.0,0.0,0.0,0.0,0.0,0.0,0.0,0.0,0.0,0.0,0.0,0.0,0.0,0.0,0.0,0.0,0.0,0.0,0.0,0.0,0.0,0.0,0.0,0.0,0.0,0.0,0.0,0.0,0.0,0.0,0.0,0.0,0.0,0.0,0.0,0.0,0.0,0.0,0.0,0.0,0.0,0.0,0.0,0.0,0.0,0.0,0.0,0.0,0.0,0.0,0.0,0.0,0.0,0.0,0.0,0.0,0.0,0.0,0.0,0.0,0.0,0.0,0.0,0.0,0.0,0.0,0.0,0.0,0.0,0.0,0.0,0.0,0.0,0.0,0.0,0.0,0.0,0.0,0.0,0.0,0.0,0.0,0.0,0.0,0.0,0.0,0.0,0.0,0.0],[0.0,0.0,0.0,0.0,0.0,0.0,0.0,0.0,0.0,0.0,0.0,0.0,0.0,0.0,0.0,0.0,0.0,0.0,0.0,0.0,0.0,0.0,0.0,0.0,0.0,0.0,0.0,0.0,0.0,0.0,0.0,0.0,0.0,0.0,0.0,0.0,0.0,0.0,0.0,0.0,0.0,0.01,0.0,0.01,0.0,0.02,0.02,0.11,0.14,0.05,0.13,0.03,0.01,0.0,0.0,0.01,0.0,0.0,0.0,0.0,0.0,0.0,0.0,0.0,0.0,0.0,0.0,0.0,0.0,0.01,0.01,0.01,0.01,0.02,0.01,0.01,0.01,0.02,0.57,0.72,0.89,1.0,1.0,1.0,0.92,0.54,0.47,0.01,0.0,0.0,0.0,0.0,0.0,0.0,0.0,0.0,0.0,0.0,0.0,0.0,0.0,0.0,0.0,0.0,0.0,0.0,0.0,0.0,0.0,0.0,0.0,0.0,0.0,0.0,0.0,0.0,0.0,0.0,0.0,0.0,0.0,0.0,0.0,0.0,0.0,0.0,0.0,0.0,0.0,0.0,0.0,0.0,0.0,0.0,0.0,0.0,0.0,0.0,0.0,0.0,0.0,0.0,0.0,0.0,0.0,0.0,0.0,0.0,0.0,0.0,0.0,0.0,0.0,0.0,0.0,0.0,0.0,0.0,0.0,0.0,0.0,0.0,0.0,0.0,0.0,0.0,0.0,0.0,0.0,0.0,0.0,0.0,0.0,0.0,0.0,0.0,0.0,0.0,0.0,0.0,0.0,0.0,0.0,0.0,0.0,0.0,0.0,0.0,0.0,0.0,0.0,0.0,0.0,0.0,0.0,0.0,0.0,0.0,0.0,0.0,0.0,0.0,0.0,0.0,0.0,0.0],[0.0,0.0,0.0,0.0,0.0,0.0,0.0,0.0,0.0,0.0,0.0,0.0,0.0,0.0,0.0,0.0,0.0,0.0,0.0,0.0,0.0,0.0,0.0,0.0,0.0,0.0,0.0,0.0,0.0,0.0,0.0,0.0,0.0,0.0,0.0,0.0,0.0,0.0,0.0,0.0,0.0,0.0,0.0,0.01,0.0,0.03,0.03,0.06,0.06,0.01,0.02,0.01,0.0,0.0,0.0,0.01,0.0,0.0,0.0,0.0,0.0,0.0,0.0,0.0,0.0,0.0,0.0,0.01,0.0,0.01,0.01,0.01,0.02,0.06,0.16,0.02,0.0,0.0,0.0,0.57,0.55,0.91,1.0,1.0,1.0,0.9,0.57,0.59,0.02,0.0,0.0,0.0,0.0,0.0,0.0,0.0,0.0,0.0,0.0,0.0,0.0,0.0,0.0,0.0,0.0,0.0,0.0,0.0,0.0,0.0,0.0,0.0,0.0,0.0,0.0,0.0,0.0,0.0,0.0,0.0,0.0,0.0,0.0,0.0,0.0,0.0,0.0,0.0,0.0,0.0,0.0,0.0,0.0,0.0,0.0,0.0,0.0,0.0,0.0,0.0,0.0,0.0,0.0,0.0,0.0,0.0,0.0,0.0,0.0,0.0,0.0,0.0,0.0,0.0,0.0,0.0,0.0,0.0,0.0,0.0,0.0,0.0,0.0,0.0,0.0,0.0,0.0,0.0,0.0,0.0,0.0,0.0,0.0,0.0,0.0,0.0,0.0,0.0,0.0,0.0,0.0,0.0,0.0,0.0,0.0,0.0,0.0,0.0,0.0,0.0,0.0,0.0,0.0,0.0,0.0,0.0,0.0,0.0,0.0,0.0,0.0,0.0,0.0,0.0,0.0,0.0],[0.0,0.0,0.0,0.0,0.0,0.0,0.0,0.0,0.0,0.0,0.0,0.0,0.0,0.0,0.0,0.0,0.0,0.0,0.0,0.0,0.0,0.0,0.0,0.0,0.0,0.0,0.0,0.0,0.0,0.0,0.0,0.0,0.0,0.0,0.0,0.0,0.0,0.0,0.0,0.0,0.0,0.0,0.0,0.01,0.01,0.03,0.05,0.06,0.1,0.02,0.02,0.01,0.0,0.0,0.0,0.0,0.0,0.0,0.0,0.0,0.0,0.0,0.0,0.0,0.0,0.0,0.0,0.0,0.0,0.01,0.01,0.0,0.0,0.0,0.0,0.0,0.0,0.0,0.0,0.0,0.5,0.64,0.92,1.0,1.0,1.0,0.79,0.56,0.2,0.01,0.0,0.0,0.0,0.0,0.0,0.0,0.0,0.0,0.0,0.0,0.0,0.0,0.0,0.0,0.0,0.0,0.0,0.0,0.0,0.0,0.0,0.0,0.0,0.0,0.0,0.0,0.0,0.0,0.0,0.0,0.0,0.0,0.0,0.0,0.0,0.0,0.0,0.0,0.0,0.0,0.0,0.0,0.0,0.0,0.0,0.0,0.0,0.0,0.0,0.0,0.0,0.0,0.0,0.0,0.0,0.0,0.0,0.0,0.0,0.0,0.0,0.0,0.0,0.0,0.0,0.0,0.0,0.0,0.0,0.0,0.0,0.0,0.0,0.0,0.0,0.0,0.0,0.0,0.0,0.0,0.0,0.0,0.0,0.0,0.0,0.0,0.0,0.0,0.0,0.0,0.0,0.0,0.0,0.0,0.0,0.0,0.0,0.0,0.0,0.0,0.0,0.0,0.0,0.0,0.0,0.0,0.0,0.0,0.0,0.0,0.0,0.0,0.0,0.0,0.0,0.0],[0.0,0.0,0.0,0.0,0.0,0.0,0.0,0.0,0.0,0.0,0.0,0.0,0.0,0.0,0.0,0.0,0.0,0.0,0.0,0.0,0.0,0.0,0.0,0.0,0.0,0.0,0.0,0.0,0.0,0.0,0.0,0.0,0.0,0.0,0.0,0.0,0.0,0.0,0.0,0.0,0.0,0.0,0.0,0.02,0.01,0.04,0.04,0.04,0.08,0.02,0.06,0.03,0.01,0.0,0.01,0.01,0.0,0.0,0.01,0.0,0.0,0.0,0.0,0.0,0.01,0.0,0.0,0.0,0.0,0.01,0.01,0.0,0.0,0.01,0.0,0.0,0.0,0.0,0.0,0.0,0.0,0.47,0.54,0.9,1.0,1.0,1.0,0.86,0.27,0.13,0.0,0.0,0.0,0.0,0.0,0.0,0.0,0.0,0.0,0.0,0.0,0.0,0.0,0.0,0.0,0.0,0.0,0.0,0.0,0.0,0.0,0.0,0.0,0.0,0.0,0.0,0.0,0.0,0.0,0.0,0.0,0.0,0.0,0.0,0.0,0.0,0.0,0.0,0.0,0.0,0.0,0.0,0.0,0.0,0.0,0.0,0.0,0.0,0.0,0.0,0.0,0.0,0.0,0.0,0.0,0.0,0.0,0.0,0.0,0.0,0.0,0.0,0.0,0.0,0.0,0.0,0.0,0.0,0.0,0.0,0.0,0.0,0.0,0.0,0.0,0.0,0.0,0.0,0.0,0.0,0.0,0.0,0.0,0.0,0.0,0.0,0.0,0.0,0.0,0.0,0.0,0.0,0.0,0.0,0.0,0.0,0.0,0.0,0.0,0.0,0.0,0.0,0.0,0.0,0.0,0.0,0.0,0.0,0.0,0.0,0.0,0.0,0.0,0.0,0.0,0.0],[0.0,0.0,0.0,0.0,0.0,0.0,0.0,0.0,0.0,0.0,0.0,0.0,0.0,0.0,0.0,0.0,0.0,0.0,0.0,0.0,0.0,0.0,0.0,0.0,0.0,0.0,0.0,0.0,0.0,0.0,0.0,0.0,0.0,0.0,0.0,0.0,0.0,0.0,0.0,0.0,0.0,0.02,0.01,0.05,0.02,0.07,0.05,0.05,0.04,0.01,0.01,0.0,0.0,0.0,0.0,0.0,0.0,0.0,0.0,0.0,0.0,0.0,0.0,0.0,0.01,0.0,0.0,0.0,0.0,0.01,0.0,0.0,0.0,0.0,0.0,0.0,0.0,0.0,0.0,0.0,0.0,0.01,0.47,0.57,0.79,1.0,1.0,1.0,0.88,0.21,0.06,0.0,0.0,0.0,0.0,0.0,0.0,0.0,0.0,0.0,0.0,0.0,0.0,0.0,0.0,0.0,0.0,0.0,0.0,0.0,0.0,0.0,0.0,0.0,0.0,0.0,0.0,0.0,0.0,0.0,0.0,0.0,0.0,0.0,0.0,0.0,0.0,0.0,0.0,0.0,0.0,0.0,0.0,0.0,0.0,0.0,0.0,0.0,0.0,0.0,0.0,0.0,0.0,0.0,0.0,0.0,0.0,0.0,0.0,0.0,0.0,0.0,0.0,0.0,0.0,0.0,0.0,0.0,0.0,0.0,0.0,0.0,0.0,0.0,0.0,0.0,0.0,0.0,0.0,0.0,0.0,0.0,0.0,0.0,0.0,0.0,0.0,0.0,0.0,0.0,0.0,0.0,0.0,0.0,0.0,0.0,0.0,0.0,0.0,0.0,0.0,0.0,0.0,0.0,0.0,0.0,0.0,0.0,0.0,0.0,0.0,0.0,0.0,0.0,0.0,0.0],[0.0,0.0,0.0,0.0,0.0,0.0,0.0,0.0,0.0,0.0,0.0,0.0,0.0,0.0,0.0,0.0,0.0,0.0,0.0,0.0,0.0,0.0,0.0,0.0,0.0,0.0,0.0,0.0,0.0,0.0,0.0,0.0,0.0,0.0,0.0,0.0,0.0,0.0,0.0,0.0,0.0,0.0,0.0,0.02,0.01,0.01,0.02,0.02,0.03,0.0,0.01,0.0,0.0,0.0,0.0,0.0,0.0,0.0,0.0,0.0,0.0,0.0,0.0,0.0,0.01,0.0,0.0,0.01,0.0,0.01,0.01,0.01,0.01,0.01,0.01,0.0,0.0,0.0,0.0,0.0,0.0,0.0,0.01,0.59,0.56,0.86,1.0,1.0,1.0,0.86,0.08,0.01,0.0,0.0,0.0,0.01,0.01,0.01,0.01,0.0,0.0,0.0,0.0,0.0,0.0,0.0,0.0,0.0,0.0,0.0,0.0,0.0,0.0,0.0,0.0,0.0,0.0,0.0,0.0,0.0,0.0,0.0,0.0,0.0,0.0,0.0,0.0,0.0,0.0,0.0,0.0,0.0,0.0,0.0,0.0,0.0,0.0,0.0,0.0,0.0,0.0,0.0,0.0,0.0,0.0,0.0,0.0,0.0,0.0,0.0,0.0,0.0,0.0,0.0,0.0,0.0,0.0,0.0,0.0,0.0,0.0,0.0,0.0,0.0,0.0,0.0,0.0,0.0,0.0,0.0,0.0,0.0,0.0,0.0,0.0,0.0,0.0,0.0,0.0,0.0,0.0,0.0,0.0,0.0,0.0,0.0,0.0,0.0,0.0,0.0,0.0,0.0,0.0,0.0,0.0,0.0,0.0,0.0,0.0,0.0,0.0,0.0,0.0,0.0,0.0,0.0],[0.0,0.0,0.0,0.0,0.0,0.0,0.0,0.0,0.0,0.0,0.0,0.0,0.0,0.0,0.0,0.0,0.0,0.0,0.0,0.0,0.0,0.0,0.0,0.0,0.0,0.0,0.0,0.0,0.0,0.0,0.0,0.0,0.0,0.0,0.0,0.0,0.0,0.0,0.0,0.0,0.0,0.04,0.01,0.05,0.02,0.04,0.03,0.02,0.02,0.0,0.0,0.0,0.0,0.0,0.0,0.0,0.0,0.0,0.0,0.0,0.0,0.0,0.0,0.0,0.01,0.0,0.0,0.01,0.0,0.0,0.0,0.0,0.01,0.0,0.0,0.0,0.0,0.0,0.0,0.0,0.0,0.0,0.0,0.02,0.2,0.27,0.88,1.0,1.0,1.0,0.94,0.03,0.03,0.0,0.02,0.01,0.04,0.01,0.01,0.0,0.0,0.0,0.0,0.0,0.0,0.0,0.0,0.0,0.0,0.0,0.0,0.0,0.0,0.01,0.0,0.01,0.0,0.0,0.0,0.0,0.0,0.0,0.0,0.0,0.0,0.0,0.0,0.0,0.0,0.0,0.0,0.0,0.0,0.0,0.0,0.0,0.0,0.0,0.0,0.0,0.0,0.0,0.0,0.0,0.0,0.0,0.0,0.0,0.0,0.0,0.0,0.0,0.0,0.0,0.0,0.0,0.0,0.0,0.0,0.0,0.0,0.0,0.0,0.0,0.0,0.0,0.0,0.0,0.0,0.0,0.0,0.0,0.0,0.0,0.0,0.0,0.0,0.0,0.0,0.0,0.0,0.0,0.0,0.0,0.0,0.0,0.0,0.0,0.0,0.0,0.0,0.0,0.0,0.0,0.0,0.0,0.0,0.0,0.0,0.0,0.0,0.0,0.0,0.0,0.0,0.0],[0.0,0.0,0.0,0.0,0.0,0.0,0.0,0.0,0.0,0.0,0.0,0.0,0.0,0.0,0.0,0.0,0.0,0.0,0.0,0.0,0.0,0.0,0.0,0.0,0.0,0.0,0.0,0.0,0.0,0.0,0.0,0.0,0.0,0.0,0.0,0.0,0.0,0.0,0.0,0.0,0.0,0.01,0.01,0.02,0.02,0.01,0.03,0.01,0.02,0.0,0.0,0.0,0.0,0.0,0.0,0.0,0.0,0.0,0.0,0.0,0.0,0.0,0.0,0.0,0.0,0.0,0.0,0.0,0.0,0.01,0.0,0.0,0.0,0.0,0.0,0.0,0.0,0.0,0.0,0.0,0.0,0.0,0.0,0.0,0.01,0.13,0.21,0.86,1.0,1.0,1.0,0.91,0.07,0.03,0.01,0.01,0.01,0.01,0.0,0.0,0.0,0.0,0.0,0.0,0.0,0.0,0.0,0.0,0.0,0.0,0.0,0.0,0.0,0.0,0.0,0.0,0.0,0.0,0.0,0.0,0.0,0.0,0.0,0.0,0.0,0.0,0.0,0.0,0.0,0.0,0.0,0.0,0.0,0.0,0.0,0.0,0.0,0.0,0.0,0.0,0.0,0.0,0.0,0.0,0.0,0.0,0.0,0.0,0.0,0.0,0.0,0.0,0.0,0.0,0.0,0.0,0.0,0.0,0.0,0.0,0.0,0.0,0.0,0.0,0.0,0.0,0.0,0.0,0.0,0.0,0.0,0.0,0.0,0.0,0.0,0.0,0.0,0.0,0.0,0.0,0.0,0.0,0.0,0.0,0.0,0.0,0.0,0.0,0.0,0.0,0.0,0.0,0.0,0.0,0.0,0.0,0.0,0.0,0.0,0.0,0.0,0.0,0.0,0.0,0.0,0.0],[0.0,0.0,0.0,0.0,0.0,0.0,0.0,0.0,0.0,0.0,0.0,0.0,0.0,0.0,0.0,0.0,0.0,0.0,0.0,0.0,0.0,0.0,0.0,0.0,0.0,0.0,0.0,0.0,0.0,0.0,0.0,0.0,0.0,0.0,0.0,0.0,0.0,0.0,0.0,0.0,0.01,0.04,0.02,0.03,0.01,0.01,0.0,0.0,0.0,0.0,0.0,0.0,0.0,0.0,0.0,0.0,0.0,0.0,0.0,0.0,0.0,0.0,0.0,0.0,0.0,0.0,0.0,0.0,0.0,0.0,0.0,0.0,0.0,0.0,0.0,0.0,0.0,0.0,0.0,0.0,0.0,0.0,0.0,0.0,0.0,0.0,0.06,0.08,0.94,1.0,1.0,1.0,0.88,0.05,0.4,0.09,0.08,0.02,0.01,0.0,0.0,0.0,0.0,0.0,0.0,0.0,0.0,0.0,0.0,0.0,0.0,0.0,0.0,0.0,0.0,0.0,0.0,0.0,0.0,0.0,0.0,0.0,0.0,0.0,0.0,0.0,0.0,0.0,0.0,0.0,0.0,0.0,0.0,0.0,0.0,0.0,0.0,0.0,0.0,0.0,0.0,0.0,0.0,0.0,0.0,0.0,0.0,0.0,0.0,0.0,0.0,0.0,0.0,0.0,0.0,0.0,0.0,0.0,0.0,0.0,0.0,0.0,0.0,0.0,0.0,0.0,0.0,0.0,0.0,0.0,0.0,0.0,0.0,0.0,0.0,0.0,0.0,0.0,0.0,0.0,0.0,0.0,0.0,0.0,0.0,0.0,0.0,0.0,0.0,0.0,0.0,0.0,0.0,0.0,0.0,0.0,0.0,0.0,0.0,0.0,0.0,0.0,0.0,0.0,0.0,0.0],[0.0,0.0,0.0,0.0,0.0,0.0,0.0,0.0,0.0,0.0,0.0,0.0,0.0,0.0,0.0,0.0,0.0,0.0,0.0,0.0,0.0,0.0,0.0,0.0,0.0,0.0,0.0,0.0,0.0,0.0,0.0,0.0,0.0,0.0,0.0,0.0,0.0,0.0,0.0,0.0,0.01,0.02,0.02,0.01,0.01,0.0,0.0,0.0,0.0,0.0,0.0,0.0,0.0,0.0,0.0,0.0,0.0,0.0,0.0,0.0,0.0,0.0,0.0,0.0,0.0,0.0,0.0,0.0,0.0,0.0,0.0,0.0,0.0,0.0,0.0,0.0,0.0,0.0,0.0,0.0,0.0,0.0,0.0,0.0,0.0,0.0,0.0,0.01,0.03,0.91,1.0,1.0,1.0,0.93,0.57,0.06,0.01,0.01,0.0,0.0,0.0,0.0,0.0,0.0,0.0,0.0,0.0,0.0,0.0,0.0,0.0,0.0,0.0,0.0,0.0,0.0,0.0,0.0,0.0,0.0,0.0,0.0,0.0,0.0,0.0,0.0,0.0,0.0,0.0,0.0,0.0,0.0,0.0,0.0,0.0,0.0,0.0,0.0,0.0,0.0,0.0,0.0,0.0,0.0,0.0,0.0,0.0,0.0,0.0,0.0,0.0,0.0,0.0,0.0,0.0,0.0,0.0,0.0,0.0,0.0,0.0,0.0,0.0,0.0,0.0,0.0,0.0,0.0,0.0,0.0,0.0,0.0,0.0,0.0,0.0,0.0,0.0,0.0,0.0,0.0,0.0,0.0,0.0,0.0,0.0,0.0,0.0,0.0,0.0,0.0,0.0,0.0,0.0,0.0,0.0,0.0,0.0,0.0,0.0,0.0,0.0,0.0,0.0,0.0,0.0,0.0],[0.0,0.0,0.0,0.0,0.0,0.0,0.0,0.0,0.0,0.0,0.0,0.0,0.0,0.0,0.0,0.0,0.0,0.0,0.0,0.0,0.0,0.0,0.0,0.0,0.0,0.0,0.0,0.0,0.0,0.0,0.0,0.0,0.0,0.0,0.0,0.0,0.0,0.0,0.0,0.0,0.0,0.01,0.0,0.01,0.0,0.0,0.0,0.0,0.0,0.0,0.0,0.0,0.0,0.0,0.0,0.0,0.0,0.0,0.0,0.0,0.0,0.0,0.0,0.0,0.0,0.0,0.0,0.0,0.0,0.01,0.0,0.0,0.0,0.0,0.0,0.0,0.0,0.0,0.0,0.0,0.0,0.0,0.0,0.0,0.0,0.0,0.0,0.0,0.03,0.07,0.88,1.0,1.0,1.0,0.69,0.15,0.04,0.0,0.0,0.0,0.0,0.0,0.0,0.0,0.0,0.0,0.0,0.0,0.0,0.0,0.0,0.0,0.0,0.0,0.0,0.0,0.0,0.0,0.0,0.0,0.0,0.0,0.0,0.0,0.0,0.0,0.0,0.0,0.0,0.0,0.0,0.0,0.0,0.0,0.0,0.0,0.0,0.0,0.0,0.0,0.0,0.0,0.0,0.0,0.0,0.0,0.0,0.0,0.0,0.0,0.0,0.0,0.0,0.0,0.0,0.0,0.0,0.0,0.0,0.0,0.0,0.0,0.0,0.0,0.0,0.0,0.0,0.0,0.0,0.0,0.0,0.0,0.0,0.0,0.0,0.0,0.0,0.0,0.0,0.0,0.0,0.0,0.0,0.0,0.0,0.0,0.0,0.0,0.0,0.0,0.0,0.0,0.0,0.0,0.0,0.0,0.0,0.0,0.0,0.0,0.0,0.0,0.0,0.0,0.0,0.0],[0.0,0.0,0.0,0.0,0.0,0.0,0.0,0.0,0.0,0.0,0.0,0.0,0.0,0.0,0.0,0.0,0.0,0.0,0.0,0.0,0.0,0.0,0.0,0.0,0.0,0.0,0.0,0.0,0.0,0.0,0.0,0.0,0.0,0.0,0.0,0.0,0.0,0.0,0.0,0.0,0.0,0.0,0.0,0.0,0.0,0.0,0.0,0.0,0.0,0.0,0.0,0.0,0.0,0.0,0.0,0.0,0.0,0.0,0.0,0.0,0.0,0.0,0.0,0.0,0.0,0.0,0.0,0.0,0.0,0.0,0.0,0.0,0.0,0.0,0.0,0.0,0.0,0.0,0.0,0.0,0.0,0.0,0.0,0.0,0.0,0.0,0.0,0.0,0.0,0.03,0.05,0.93,1.0,1.0,1.0,0.94,0.06,0.01,0.0,0.0,0.0,0.0,0.0,0.0,0.0,0.0,0.0,0.0,0.0,0.0,0.0,0.0,0.0,0.0,0.0,0.0,0.0,0.0,0.0,0.0,0.0,0.0,0.0,0.0,0.0,0.0,0.0,0.0,0.0,0.0,0.0,0.0,0.0,0.0,0.0,0.0,0.0,0.0,0.0,0.0,0.0,0.0,0.0,0.0,0.0,0.0,0.0,0.0,0.0,0.0,0.0,0.0,0.0,0.0,0.0,0.0,0.0,0.0,0.0,0.0,0.0,0.0,0.0,0.0,0.0,0.0,0.0,0.0,0.0,0.0,0.0,0.0,0.0,0.0,0.0,0.0,0.0,0.0,0.0,0.0,0.0,0.0,0.0,0.0,0.0,0.0,0.0,0.0,0.0,0.0,0.0,0.0,0.0,0.0,0.0,0.0,0.0,0.0,0.0,0.0,0.0,0.0,0.0,0.0,0.0,0.0],[0.0,0.0,0.0,0.0,0.0,0.0,0.0,0.0,0.0,0.0,0.0,0.0,0.0,0.0,0.0,0.0,0.0,0.0,0.0,0.0,0.0,0.0,0.0,0.0,0.0,0.0,0.0,0.0,0.0,0.0,0.0,0.0,0.0,0.0,0.0,0.0,0.0,0.0,0.0,0.02,0.01,0.03,0.01,0.01,0.0,0.0,0.0,0.0,0.0,0.0,0.0,0.0,0.0,0.0,0.0,0.0,0.0,0.0,0.0,0.0,0.0,0.0,0.0,0.0,0.0,0.0,0.0,0.0,0.0,0.0,0.0,0.0,0.0,0.0,0.0,0.0,0.0,0.0,0.0,0.0,0.0,0.0,0.0,0.0,0.0,0.0,0.0,0.0,0.02,0.01,0.4,0.57,0.69,1.0,1.0,1.0,0.68,0.03,0.0,0.0,0.0,0.0,0.0,0.0,0.0,0.0,0.0,0.0,0.0,0.0,0.01,0.0,0.0,0.0,0.0,0.0,0.0,0.0,0.0,0.0,0.0,0.0,0.0,0.0,0.0,0.0,0.0,0.0,0.0,0.0,0.0,0.0,0.0,0.0,0.0,0.0,0.0,0.0,0.0,0.0,0.0,0.0,0.0,0.0,0.0,0.0,0.0,0.0,0.0,0.0,0.0,0.0,0.0,0.0,0.0,0.0,0.0,0.0,0.0,0.0,0.0,0.0,0.0,0.0,0.0,0.0,0.0,0.0,0.0,0.0,0.0,0.0,0.0,0.0,0.0,0.0,0.0,0.0,0.0,0.0,0.0,0.0,0.0,0.0,0.0,0.0,0.0,0.0,0.0,0.0,0.0,0.0,0.0,0.0,0.0,0.0,0.0,0.0,0.0,0.0,0.0,0.0,0.0,0.0,0.0,0.0],[0.0,0.0,0.0,0.0,0.0,0.0,0.0,0.0,0.0,0.0,0.0,0.0,0.0,0.0,0.0,0.0,0.0,0.0,0.0,0.0,0.0,0.0,0.0,0.0,0.0,0.0,0.0,0.0,0.0,0.0,0.0,0.0,0.0,0.0,0.0,0.0,0.0,0.0,0.0,0.01,0.01,0.02,0.01,0.0,0.0,0.0,0.0,0.0,0.0,0.0,0.0,0.0,0.0,0.0,0.0,0.0,0.0,0.0,0.0,0.0,0.0,0.0,0.0,0.0,0.0,0.0,0.0,0.0,0.0,0.0,0.0,0.0,0.0,0.0,0.0,0.0,0.0,0.0,0.0,0.0,0.0,0.0,0.0,0.0,0.0,0.0,0.0,0.01,0.01,0.01,0.09,0.06,0.15,0.94,1.0,1.0,1.0,0.98,0.02,0.0,0.0,0.0,0.0,0.0,0.0,0.0,0.0,0.0,0.0,0.0,0.0,0.0,0.0,0.0,0.0,0.0,0.0,0.0,0.0,0.0,0.0,0.0,0.0,0.0,0.0,0.0,0.0,0.0,0.0,0.0,0.0,0.0,0.0,0.0,0.0,0.0,0.0,0.0,0.0,0.0,0.0,0.0,0.0,0.0,0.0,0.0,0.0,0.0,0.0,0.0,0.0,0.0,0.0,0.0,0.0,0.0,0.0,0.0,0.0,0.0,0.0,0.0,0.0,0.0,0.0,0.0,0.0,0.0,0.0,0.0,0.0,0.0,0.0,0.0,0.0,0.0,0.0,0.0,0.0,0.0,0.0,0.0,0.0,0.0,0.0,0.0,0.0,0.0,0.0,0.0,0.0,0.0,0.0,0.0,0.0,0.0,0.0,0.0,0.0,0.0,0.0,0.0,0.0,0.0,0.0,0.0],[0.0,0.0,0.0,0.0,0.0,0.0,0.0,0.0,0.0,0.0,0.0,0.0,0.0,0.0,0.0,0.0,0.0,0.0,0.0,0.0,0.0,0.0,0.0,0.0,0.0,0.0,0.0,0.0,0.0,0.0,0.0,0.0,0.0,0.0,0.0,0.0,0.0,0.0,0.0,0.01,0.01,0.02,0.0,0.0,0.0,0.0,0.0,0.0,0.0,0.0,0.0,0.0,0.0,0.0,0.0,0.0,0.0,0.0,0.0,0.0,0.0,0.0,0.0,0.0,0.0,0.0,0.0,0.0,0.0,0.0,0.0,0.0,0.0,0.0,0.0,0.0,0.0,0.0,0.0,0.0,0.0,0.0,0.0,0.0,0.0,0.0,0.0,0.01,0.04,0.01,0.08,0.01,0.04,0.06,0.68,1.0,1.0,1.0,0.91,0.01,0.06,0.0,0.0,0.0,0.0,0.0,0.0,0.0,0.0,0.0,0.0,0.0,0.0,0.0,0.0,0.0,0.0,0.0,0.0,0.0,0.0,0.0,0.0,0.0,0.0,0.0,0.0,0.0,0.0,0.0,0.0,0.0,0.0,0.0,0.0,0.0,0.0,0.0,0.0,0.0,0.0,0.0,0.0,0.0,0.0,0.0,0.0,0.0,0.0,0.0,0.0,0.0,0.0,0.0,0.0,0.0,0.0,0.0,0.0,0.0,0.0,0.0,0.0,0.0,0.0,0.0,0.0,0.0,0.0,0.0,0.0,0.0,0.0,0.0,0.0,0.0,0.0,0.0,0.0,0.0,0.0,0.0,0.0,0.0,0.0,0.0,0.0,0.0,0.0,0.0,0.0,0.0,0.0,0.0,0.0,0.0,0.0,0.0,0.0,0.0,0.0,0.0,0.0,0.0,0.0,0.0],[0.0,0.0,0.0,0.0,0.0,0.0,0.0,0.0,0.0,0.0,0.0,0.0,0.0,0.0,0.0,0.0,0.0,0.0,0.0,0.0,0.0,0.0,0.0,0.0,0.0,0.0,0.0,0.0,0.0,0.0,0.0,0.0,0.0,0.0,0.0,0.0,0.0,0.01,0.01,0.01,0.01,0.01,0.0,0.0,0.0,0.0,0.0,0.0,0.0,0.0,0.0,0.0,0.0,0.0,0.0,0.0,0.0,0.0,0.0,0.0,0.0,0.0,0.0,0.0,0.0,0.0,0.0,0.0,0.0,0.0,0.0,0.0,0.0,0.0,0.0,0.0,0.0,0.0,0.0,0.0,0.0,0.0,0.0,0.0,0.0,0.0,0.0,0.01,0.01,0.01,0.02,0.01,0.0,0.01,0.03,0.98,1.0,1.0,1.0,0.93,0.34,0.02,0.0,0.0,0.0,0.0,0.0,0.0,0.0,0.0,0.0,0.0,0.0,0.0,0.0,0.0,0.0,0.0,0.0,0.0,0.0,0.0,0.0,0.0,0.0,0.0,0.0,0.0,0.0,0.0,0.0,0.0,0.0,0.0,0.0,0.0,0.0,0.0,0.0,0.0,0.0,0.0,0.0,0.0,0.0,0.0,0.0,0.0,0.0,0.0,0.0,0.0,0.0,0.0,0.0,0.0,0.0,0.0,0.0,0.0,0.0,0.0,0.0,0.0,0.0,0.0,0.0,0.0,0.0,0.0,0.0,0.0,0.0,0.0,0.0,0.0,0.0,0.0,0.0,0.0,0.0,0.0,0.0,0.0,0.0,0.0,0.0,0.0,0.0,0.0,0.0,0.0,0.0,0.0,0.0,0.0,0.0,0.0,0.0,0.0,0.0,0.0,0.0,0.0,0.0,0.0],[0.0,0.0,0.0,0.0,0.0,0.0,0.0,0.0,0.0,0.0,0.0,0.0,0.0,0.0,0.0,0.0,0.0,0.0,0.0,0.0,0.0,0.0,0.0,0.0,0.0,0.0,0.0,0.0,0.0,0.0,0.0,0.0,0.0,0.0,0.0,0.0,0.0,0.0,0.0,0.0,0.0,0.0,0.0,0.0,0.0,0.0,0.0,0.0,0.0,0.0,0.0,0.0,0.0,0.0,0.0,0.0,0.0,0.0,0.0,0.0,0.0,0.0,0.0,0.0,0.0,0.0,0.0,0.0,0.0,0.0,0.0,0.0,0.0,0.0,0.0,0.0,0.0,0.0,0.0,0.0,0.0,0.0,0.0,0.0,0.0,0.0,0.0,0.01,0.01,0.0,0.01,0.0,0.0,0.0,0.0,0.02,0.91,1.0,1.0,1.0,0.66,0.04,0.0,0.0,0.0,0.0,0.0,0.0,0.0,0.0,0.0,0.0,0.0,0.0,0.0,0.0,0.0,0.0,0.0,0.0,0.0,0.0,0.0,0.0,0.0,0.0,0.0,0.0,0.0,0.0,0.0,0.0,0.0,0.0,0.0,0.0,0.0,0.0,0.0,0.0,0.0,0.0,0.0,0.0,0.0,0.0,0.0,0.0,0.0,0.0,0.0,0.0,0.0,0.0,0.0,0.0,0.0,0.0,0.0,0.0,0.0,0.0,0.0,0.0,0.0,0.0,0.0,0.0,0.0,0.0,0.0,0.0,0.0,0.0,0.0,0.0,0.0,0.0,0.0,0.0,0.0,0.0,0.0,0.0,0.0,0.0,0.0,0.0,0.0,0.0,0.0,0.0,0.0,0.0,0.0,0.0,0.0,0.0,0.0,0.0,0.0,0.0,0.0,0.0,0.0,0.0],[0.0,0.0,0.0,0.0,0.0,0.0,0.0,0.0,0.0,0.0,0.0,0.0,0.0,0.0,0.0,0.0,0.0,0.0,0.0,0.0,0.0,0.0,0.0,0.0,0.0,0.0,0.0,0.0,0.0,0.0,0.0,0.0,0.0,0.0,0.0,0.0,0.0,0.01,0.0,0.0,0.0,0.0,0.0,0.0,0.0,0.0,0.0,0.0,0.0,0.0,0.0,0.0,0.0,0.0,0.0,0.0,0.0,0.0,0.0,0.0,0.0,0.0,0.0,0.0,0.0,0.0,0.0,0.0,0.0,0.0,0.0,0.0,0.0,0.0,0.0,0.0,0.0,0.0,0.0,0.0,0.0,0.0,0.0,0.0,0.0,0.0,0.0,0.0,0.0,0.0,0.0,0.0,0.0,0.0,0.0,0.0,0.01,0.93,1.0,1.0,1.0,0.75,0.05,0.01,0.0,0.0,0.0,0.0,0.0,0.0,0.0,0.0,0.0,0.0,0.0,0.0,0.0,0.0,0.0,0.0,0.0,0.0,0.0,0.0,0.0,0.0,0.0,0.0,0.0,0.0,0.0,0.0,0.0,0.0,0.0,0.0,0.0,0.0,0.0,0.0,0.0,0.0,0.0,0.0,0.0,0.0,0.0,0.0,0.0,0.0,0.0,0.0,0.0,0.0,0.0,0.0,0.0,0.0,0.0,0.0,0.0,0.0,0.0,0.0,0.0,0.0,0.0,0.0,0.0,0.0,0.0,0.0,0.0,0.0,0.0,0.0,0.0,0.0,0.0,0.0,0.0,0.0,0.0,0.0,0.0,0.0,0.0,0.0,0.0,0.0,0.0,0.0,0.0,0.0,0.0,0.0,0.0,0.0,0.0,0.0,0.0,0.0,0.0,0.0,0.0,0.0],[0.0,0.0,0.0,0.0,0.0,0.0,0.0,0.0,0.0,0.0,0.0,0.0,0.0,0.0,0.0,0.0,0.0,0.0,0.0,0.0,0.0,0.0,0.0,0.0,0.0,0.0,0.0,0.0,0.0,0.0,0.0,0.0,0.0,0.0,0.0,0.0,0.0,0.0,0.0,0.0,0.0,0.0,0.0,0.0,0.0,0.0,0.0,0.0,0.0,0.0,0.0,0.0,0.0,0.0,0.0,0.0,0.0,0.0,0.0,0.0,0.0,0.0,0.0,0.0,0.0,0.0,0.0,0.0,0.0,0.0,0.0,0.0,0.0,0.0,0.0,0.0,0.0,0.0,0.0,0.0,0.0,0.0,0.0,0.0,0.0,0.0,0.0,0.0,0.0,0.0,0.0,0.0,0.0,0.0,0.0,0.0,0.06,0.34,0.66,1.0,1.0,1.0,0.77,0.04,0.02,0.0,0.0,0.0,0.0,0.0,0.0,0.0,0.0,0.0,0.0,0.0,0.0,0.0,0.0,0.0,0.0,0.0,0.0,0.0,0.0,0.0,0.0,0.0,0.0,0.0,0.0,0.0,0.0,0.0,0.0,0.0,0.0,0.0,0.0,0.0,0.0,0.0,0.0,0.0,0.0,0.0,0.0,0.0,0.0,0.0,0.0,0.0,0.0,0.0,0.0,0.0,0.0,0.0,0.0,0.0,0.0,0.0,0.0,0.0,0.0,0.0,0.0,0.0,0.0,0.0,0.0,0.0,0.0,0.0,0.0,0.0,0.0,0.0,0.0,0.0,0.0,0.0,0.0,0.0,0.0,0.0,0.0,0.0,0.0,0.0,0.0,0.0,0.0,0.0,0.0,0.0,0.0,0.0,0.0,0.0,0.0,0.0,0.0,0.0,0.0,0.0],[0.0,0.0,0.0,0.0,0.0,0.0,0.0,0.0,0.0,0.0,0.0,0.0,0.0,0.0,0.0,0.0,0.0,0.0,0.0,0.0,0.0,0.0,0.0,0.0,0.0,0.0,0.0,0.0,0.0,0.0,0.0,0.0,0.0,0.0,0.0,0.0,0.0,0.0,0.0,0.0,0.0,0.0,0.0,0.0,0.0,0.0,0.0,0.0,0.0,0.0,0.0,0.0,0.0,0.0,0.0,0.0,0.0,0.0,0.0,0.0,0.0,0.0,0.0,0.0,0.0,0.0,0.0,0.0,0.0,0.0,0.0,0.0,0.0,0.0,0.0,0.0,0.0,0.0,0.0,0.0,0.0,0.0,0.0,0.0,0.0,0.0,0.0,0.0,0.0,0.0,0.0,0.0,0.0,0.0,0.0,0.0,0.0,0.02,0.04,0.75,1.0,1.0,1.0,0.77,0.05,0.01,0.0,0.0,0.0,0.0,0.0,0.0,0.0,0.0,0.0,0.0,0.0,0.0,0.0,0.0,0.0,0.0,0.0,0.0,0.0,0.0,0.0,0.0,0.0,0.0,0.0,0.0,0.0,0.0,0.0,0.0,0.0,0.0,0.0,0.0,0.0,0.0,0.0,0.0,0.0,0.0,0.0,0.0,0.0,0.0,0.0,0.0,0.0,0.0,0.0,0.0,0.0,0.0,0.0,0.0,0.0,0.0,0.0,0.0,0.0,0.0,0.0,0.0,0.0,0.0,0.0,0.0,0.0,0.0,0.0,0.0,0.0,0.0,0.0,0.0,0.0,0.0,0.0,0.0,0.0,0.0,0.0,0.0,0.0,0.0,0.0,0.0,0.0,0.0,0.0,0.0,0.0,0.0,0.0,0.0,0.0,0.0,0.0,0.0,0.0,0.0],[0.0,0.0,0.0,0.0,0.0,0.0,0.0,0.0,0.0,0.0,0.0,0.0,0.0,0.0,0.0,0.0,0.0,0.0,0.0,0.0,0.0,0.0,0.0,0.0,0.0,0.0,0.0,0.0,0.0,0.0,0.0,0.0,0.0,0.0,0.0,0.0,0.0,0.0,0.0,0.0,0.0,0.0,0.0,0.0,0.0,0.0,0.0,0.0,0.0,0.0,0.0,0.0,0.0,0.0,0.0,0.0,0.0,0.0,0.0,0.0,0.0,0.0,0.0,0.0,0.0,0.0,0.0,0.0,0.0,0.0,0.0,0.0,0.0,0.0,0.0,0.0,0.0,0.0,0.0,0.0,0.0,0.0,0.0,0.0,0.0,0.0,0.0,0.0,0.0,0.0,0.0,0.0,0.0,0.0,0.0,0.0,0.0,0.0,0.0,0.05,0.77,1.0,1.0,1.0,0.66,0.03,0.0,0.0,0.0,0.0,0.0,0.0,0.0,0.0,0.0,0.0,0.0,0.0,0.0,0.0,0.0,0.0,0.0,0.0,0.0,0.0,0.0,0.0,0.0,0.0,0.0,0.0,0.0,0.0,0.0,0.0,0.0,0.0,0.0,0.0,0.0,0.0,0.0,0.0,0.0,0.0,0.0,0.0,0.0,0.0,0.0,0.0,0.0,0.0,0.0,0.0,0.0,0.0,0.0,0.0,0.0,0.0,0.0,0.0,0.0,0.0,0.0,0.0,0.0,0.0,0.0,0.0,0.0,0.0,0.0,0.0,0.0,0.0,0.0,0.0,0.0,0.0,0.0,0.0,0.0,0.0,0.0,0.0,0.0,0.0,0.0,0.0,0.0,0.0,0.0,0.0,0.0,0.0,0.0,0.0,0.0,0.0,0.0,0.0,0.0,0.0],[0.0,0.0,0.0,0.0,0.0,0.0,0.0,0.0,0.0,0.0,0.0,0.0,0.0,0.0,0.0,0.0,0.0,0.0,0.0,0.0,0.0,0.0,0.0,0.0,0.0,0.0,0.0,0.0,0.0,0.0,0.0,0.0,0.0,0.0,0.0,0.0,0.0,0.0,0.0,0.0,0.0,0.0,0.0,0.0,0.0,0.0,0.0,0.0,0.0,0.0,0.0,0.0,0.0,0.0,0.0,0.0,0.0,0.0,0.0,0.0,0.0,0.0,0.0,0.0,0.0,0.0,0.0,0.0,0.0,0.0,0.0,0.0,0.0,0.0,0.0,0.0,0.0,0.0,0.0,0.0,0.0,0.0,0.0,0.0,0.0,0.0,0.0,0.0,0.0,0.0,0.0,0.0,0.0,0.0,0.0,0.0,0.0,0.0,0.0,0.01,0.04,0.77,1.0,1.0,1.0,0.59,0.01,0.0,0.0,0.0,0.0,0.0,0.0,0.0,0.0,0.0,0.0,0.0,0.0,0.0,0.0,0.0,0.0,0.0,0.0,0.0,0.0,0.0,0.0,0.0,0.0,0.0,0.0,0.0,0.0,0.0,0.0,0.0,0.0,0.0,0.0,0.0,0.0,0.0,0.0,0.0,0.0,0.0,0.0,0.0,0.0,0.0,0.0,0.0,0.0,0.0,0.0,0.0,0.0,0.0,0.0,0.0,0.0,0.0,0.0,0.0,0.0,0.0,0.0,0.0,0.0,0.0,0.0,0.0,0.0,0.0,0.0,0.0,0.0,0.0,0.0,0.0,0.0,0.0,0.0,0.0,0.0,0.0,0.0,0.0,0.0,0.0,0.0,0.0,0.0,0.0,0.0,0.0,0.0,0.0,0.0,0.0,0.0,0.0,0.0,0.0],[0.0,0.0,0.0,0.0,0.0,0.0,0.0,0.0,0.0,0.0,0.0,0.0,0.0,0.0,0.0,0.0,0.0,0.0,0.0,0.0,0.0,0.0,0.0,0.0,0.0,0.0,0.0,0.0,0.0,0.0,0.0,0.0,0.0,0.0,0.0,0.0,0.0,0.0,0.0,0.0,0.0,0.0,0.0,0.0,0.0,0.0,0.0,0.0,0.0,0.0,0.0,0.0,0.0,0.0,0.0,0.0,0.0,0.0,0.0,0.0,0.0,0.0,0.0,0.0,0.0,0.0,0.0,0.0,0.0,0.0,0.0,0.0,0.0,0.0,0.0,0.0,0.0,0.0,0.0,0.0,0.0,0.0,0.0,0.0,0.0,0.0,0.0,0.0,0.0,0.0,0.0,0.0,0.0,0.0,0.0,0.0,0.0,0.0,0.0,0.0,0.02,0.05,0.66,1.0,1.0,1.0,0.78,0.02,0.01,0.0,0.0,0.0,0.0,0.0,0.0,0.0,0.0,0.0,0.0,0.0,0.0,0.0,0.0,0.0,0.0,0.0,0.0,0.0,0.0,0.0,0.0,0.0,0.0,0.0,0.0,0.0,0.0,0.0,0.0,0.0,0.0,0.0,0.0,0.0,0.0,0.0,0.0,0.0,0.0,0.0,0.0,0.0,0.0,0.0,0.0,0.0,0.0,0.0,0.0,0.0,0.0,0.0,0.0,0.0,0.0,0.0,0.0,0.0,0.0,0.0,0.0,0.0,0.0,0.0,0.0,0.0,0.0,0.0,0.0,0.0,0.0,0.0,0.0,0.0,0.0,0.0,0.0,0.0,0.0,0.0,0.0,0.0,0.0,0.0,0.0,0.0,0.0,0.0,0.0,0.0,0.0,0.0,0.0,0.0,0.0,0.0],[0.0,0.0,0.0,0.0,0.0,0.0,0.0,0.0,0.0,0.0,0.0,0.0,0.0,0.0,0.0,0.0,0.0,0.0,0.0,0.0,0.0,0.0,0.0,0.0,0.0,0.0,0.0,0.0,0.0,0.0,0.0,0.0,0.0,0.0,0.0,0.0,0.0,0.0,0.0,0.0,0.0,0.0,0.0,0.0,0.0,0.0,0.0,0.0,0.0,0.0,0.0,0.0,0.0,0.0,0.0,0.0,0.0,0.0,0.0,0.0,0.0,0.0,0.0,0.0,0.0,0.0,0.0,0.0,0.0,0.0,0.0,0.0,0.0,0.0,0.0,0.0,0.0,0.0,0.0,0.0,0.0,0.0,0.0,0.0,0.0,0.0,0.0,0.0,0.0,0.0,0.0,0.0,0.0,0.0,0.0,0.0,0.0,0.0,0.0,0.0,0.0,0.01,0.03,0.59,1.0,1.0,1.0,0.86,0.1,0.01,0.01,0.01,0.02,0.0,0.0,0.0,0.0,0.0,0.0,0.0,0.0,0.0,0.0,0.0,0.0,0.0,0.0,0.0,0.0,0.0,0.0,0.0,0.0,0.0,0.0,0.0,0.0,0.0,0.0,0.0,0.0,0.0,0.0,0.0,0.0,0.0,0.0,0.0,0.0,0.0,0.0,0.0,0.0,0.0,0.0,0.0,0.0,0.0,0.0,0.0,0.0,0.0,0.0,0.0,0.0,0.0,0.0,0.0,0.0,0.0,0.0,0.0,0.0,0.0,0.0,0.0,0.0,0.0,0.0,0.0,0.0,0.0,0.0,0.0,0.0,0.0,0.0,0.0,0.0,0.0,0.0,0.0,0.0,0.0,0.0,0.0,0.0,0.0,0.0,0.0,0.0,0.0,0.0,0.0,0.0,0.0],[0.0,0.0,0.0,0.0,0.0,0.0,0.0,0.0,0.0,0.0,0.0,0.0,0.0,0.0,0.0,0.0,0.0,0.0,0.0,0.0,0.0,0.0,0.0,0.0,0.0,0.0,0.0,0.0,0.0,0.0,0.0,0.0,0.0,0.0,0.0,0.0,0.0,0.0,0.0,0.0,0.0,0.0,0.0,0.0,0.0,0.0,0.0,0.0,0.0,0.0,0.0,0.0,0.0,0.0,0.0,0.0,0.0,0.0,0.0,0.0,0.0,0.0,0.0,0.0,0.0,0.0,0.0,0.0,0.0,0.0,0.0,0.0,0.0,0.0,0.0,0.0,0.0,0.0,0.0,0.0,0.0,0.0,0.0,0.0,0.0,0.0,0.0,0.0,0.0,0.0,0.0,0.0,0.0,0.0,0.0,0.0,0.0,0.0,0.0,0.0,0.0,0.0,0.0,0.01,0.78,1.0,1.0,1.0,0.75,0.08,0.09,0.03,0.04,0.0,0.0,0.0,0.0,0.0,0.0,0.0,0.0,0.0,0.0,0.0,0.0,0.0,0.0,0.0,0.0,0.0,0.0,0.0,0.0,0.0,0.0,0.0,0.0,0.0,0.0,0.0,0.0,0.0,0.0,0.0,0.0,0.0,0.0,0.0,0.0,0.0,0.0,0.0,0.0,0.0,0.0,0.0,0.0,0.0,0.0,0.0,0.0,0.0,0.0,0.0,0.0,0.0,0.0,0.0,0.0,0.0,0.0,0.0,0.0,0.0,0.0,0.0,0.0,0.0,0.0,0.0,0.0,0.0,0.0,0.0,0.0,0.0,0.0,0.0,0.0,0.0,0.0,0.0,0.0,0.0,0.0,0.0,0.0,0.0,0.0,0.0,0.0,0.0,0.0,0.0,0.0,0.0],[0.0,0.0,0.0,0.0,0.0,0.0,0.0,0.0,0.0,0.0,0.0,0.0,0.0,0.0,0.0,0.0,0.0,0.0,0.0,0.0,0.0,0.0,0.0,0.0,0.0,0.0,0.0,0.0,0.0,0.0,0.0,0.0,0.0,0.0,0.0,0.0,0.0,0.0,0.0,0.0,0.0,0.0,0.0,0.0,0.0,0.0,0.0,0.0,0.0,0.0,0.0,0.0,0.0,0.0,0.0,0.0,0.0,0.0,0.0,0.0,0.0,0.0,0.0,0.0,0.0,0.0,0.0,0.0,0.0,0.0,0.0,0.0,0.0,0.0,0.0,0.0,0.0,0.0,0.0,0.0,0.0,0.0,0.0,0.0,0.0,0.0,0.0,0.0,0.0,0.0,0.0,0.0,0.0,0.0,0.0,0.0,0.0,0.0,0.0,0.0,0.0,0.0,0.0,0.0,0.02,0.86,1.0,1.0,1.0,0.62,0.1,0.01,0.01,0.0,0.0,0.0,0.0,0.0,0.0,0.0,0.0,0.0,0.0,0.0,0.0,0.0,0.0,0.0,0.0,0.0,0.0,0.0,0.0,0.0,0.0,0.0,0.0,0.0,0.0,0.0,0.0,0.0,0.0,0.0,0.0,0.0,0.0,0.0,0.0,0.0,0.0,0.0,0.0,0.0,0.0,0.0,0.0,0.0,0.0,0.0,0.0,0.0,0.0,0.0,0.0,0.0,0.0,0.0,0.0,0.0,0.0,0.0,0.0,0.0,0.0,0.0,0.0,0.0,0.0,0.0,0.0,0.0,0.0,0.0,0.0,0.0,0.0,0.0,0.0,0.0,0.0,0.0,0.0,0.0,0.0,0.0,0.0,0.0,0.0,0.0,0.0,0.0,0.0,0.0,0.0,0.0],[0.0,0.0,0.0,0.0,0.0,0.0,0.0,0.0,0.0,0.0,0.0,0.0,0.0,0.0,0.0,0.0,0.0,0.0,0.0,0.0,0.0,0.0,0.0,0.0,0.0,0.0,0.0,0.0,0.0,0.0,0.0,0.0,0.0,0.0,0.0,0.0,0.0,0.0,0.0,0.0,0.0,0.0,0.0,0.0,0.0,0.0,0.0,0.0,0.0,0.0,0.0,0.0,0.0,0.0,0.0,0.0,0.0,0.0,0.0,0.0,0.0,0.0,0.0,0.0,0.0,0.0,0.0,0.0,0.0,0.0,0.0,0.0,0.0,0.0,0.0,0.0,0.0,0.0,0.0,0.0,0.0,0.0,0.0,0.0,0.0,0.0,0.0,0.0,0.0,0.0,0.0,0.0,0.0,0.0,0.0,0.0,0.0,0.0,0.0,0.0,0.0,0.0,0.0,0.0,0.01,0.1,0.75,1.0,1.0,1.0,0.74,0.07,0.03,0.0,0.0,0.0,0.0,0.0,0.0,0.0,0.0,0.0,0.0,0.0,0.0,0.0,0.0,0.0,0.0,0.0,0.0,0.0,0.0,0.0,0.0,0.0,0.0,0.0,0.0,0.0,0.0,0.0,0.0,0.0,0.0,0.0,0.0,0.0,0.0,0.0,0.0,0.0,0.0,0.0,0.0,0.0,0.0,0.0,0.0,0.0,0.0,0.0,0.0,0.0,0.0,0.0,0.0,0.0,0.0,0.0,0.0,0.0,0.0,0.0,0.0,0.0,0.0,0.0,0.0,0.0,0.0,0.0,0.0,0.0,0.0,0.0,0.0,0.0,0.0,0.0,0.0,0.0,0.0,0.0,0.0,0.0,0.0,0.0,0.0,0.0,0.0,0.0,0.0,0.0,0.0,0.0],[0.0,0.0,0.0,0.0,0.0,0.0,0.0,0.0,0.0,0.0,0.0,0.0,0.0,0.0,0.0,0.0,0.0,0.0,0.0,0.0,0.0,0.0,0.0,0.0,0.0,0.0,0.0,0.0,0.0,0.0,0.0,0.0,0.0,0.0,0.0,0.0,0.0,0.0,0.0,0.0,0.0,0.0,0.0,0.0,0.0,0.0,0.0,0.0,0.0,0.0,0.0,0.0,0.0,0.0,0.0,0.0,0.0,0.0,0.0,0.0,0.0,0.0,0.0,0.0,0.0,0.0,0.0,0.0,0.0,0.0,0.0,0.0,0.0,0.0,0.0,0.0,0.0,0.0,0.0,0.0,0.0,0.0,0.0,0.0,0.0,0.0,0.0,0.0,0.0,0.0,0.0,0.0,0.0,0.0,0.0,0.0,0.0,0.0,0.0,0.0,0.0,0.0,0.0,0.0,0.0,0.01,0.08,0.62,1.0,1.0,1.0,0.95,0.06,0.0,0.0,0.0,0.0,0.0,0.0,0.0,0.0,0.0,0.0,0.0,0.0,0.0,0.0,0.0,0.0,0.0,0.0,0.0,0.0,0.0,0.0,0.0,0.0,0.0,0.0,0.0,0.0,0.0,0.0,0.0,0.0,0.0,0.0,0.0,0.0,0.0,0.0,0.0,0.0,0.0,0.0,0.0,0.0,0.0,0.0,0.0,0.0,0.0,0.0,0.0,0.0,0.0,0.0,0.0,0.0,0.0,0.0,0.0,0.0,0.0,0.0,0.0,0.0,0.0,0.0,0.0,0.0,0.0,0.0,0.0,0.0,0.0,0.0,0.0,0.0,0.0,0.0,0.0,0.0,0.0,0.0,0.0,0.0,0.0,0.0,0.0,0.0,0.0,0.0,0.0,0.0,0.0],[0.0,0.0,0.0,0.0,0.0,0.0,0.0,0.0,0.0,0.0,0.0,0.0,0.0,0.0,0.0,0.0,0.0,0.0,0.0,0.0,0.0,0.0,0.0,0.0,0.0,0.0,0.0,0.0,0.0,0.0,0.0,0.0,0.0,0.0,0.0,0.0,0.0,0.0,0.0,0.0,0.0,0.0,0.0,0.0,0.0,0.0,0.0,0.0,0.0,0.0,0.0,0.0,0.0,0.0,0.0,0.0,0.0,0.0,0.0,0.0,0.0,0.0,0.0,0.0,0.0,0.0,0.0,0.0,0.0,0.0,0.0,0.0,0.0,0.0,0.0,0.0,0.0,0.0,0.0,0.0,0.0,0.0,0.0,0.0,0.0,0.0,0.0,0.0,0.0,0.0,0.0,0.0,0.0,0.0,0.01,0.0,0.0,0.0,0.0,0.0,0.0,0.0,0.0,0.0,0.0,0.01,0.09,0.1,0.74,1.0,1.0,1.0,0.69,0.02,0.01,0.0,0.0,0.0,0.0,0.0,0.0,0.0,0.0,0.0,0.0,0.0,0.0,0.0,0.0,0.0,0.0,0.0,0.0,0.0,0.0,0.0,0.0,0.0,0.0,0.0,0.0,0.0,0.0,0.0,0.0,0.0,0.0,0.0,0.0,0.0,0.0,0.0,0.0,0.0,0.0,0.0,0.0,0.0,0.0,0.0,0.0,0.0,0.0,0.0,0.0,0.0,0.0,0.0,0.0,0.0,0.0,0.0,0.0,0.0,0.0,0.0,0.0,0.0,0.0,0.0,0.0,0.0,0.0,0.0,0.0,0.0,0.0,0.0,0.0,0.0,0.0,0.0,0.0,0.0,0.0,0.0,0.0,0.0,0.0,0.0,0.0,0.0,0.0,0.0,0.0,0.0],[0.0,0.0,0.0,0.0,0.0,0.0,0.0,0.0,0.0,0.0,0.0,0.0,0.0,0.0,0.0,0.0,0.0,0.0,0.0,0.0,0.0,0.0,0.0,0.0,0.0,0.0,0.0,0.0,0.0,0.0,0.0,0.0,0.0,0.0,0.0,0.0,0.0,0.0,0.0,0.0,0.0,0.0,0.0,0.0,0.0,0.0,0.0,0.0,0.0,0.0,0.0,0.0,0.0,0.0,0.0,0.0,0.0,0.0,0.0,0.0,0.0,0.0,0.0,0.0,0.0,0.0,0.0,0.0,0.0,0.0,0.0,0.0,0.0,0.0,0.0,0.0,0.0,0.0,0.0,0.0,0.0,0.0,0.0,0.0,0.0,0.0,0.0,0.0,0.0,0.0,0.0,0.0,0.0,0.0,0.0,0.0,0.0,0.0,0.0,0.0,0.0,0.0,0.0,0.0,0.0,0.01,0.03,0.01,0.07,0.95,1.0,1.0,1.0,0.97,0.12,0.0,0.0,0.0,0.0,0.0,0.0,0.0,0.0,0.0,0.0,0.0,0.0,0.0,0.0,0.0,0.0,0.0,0.0,0.0,0.0,0.0,0.0,0.0,0.0,0.01,0.0,0.0,0.0,0.0,0.0,0.0,0.0,0.0,0.0,0.0,0.0,0.0,0.0,0.0,0.0,0.0,0.0,0.0,0.0,0.0,0.0,0.0,0.0,0.0,0.0,0.0,0.0,0.0,0.0,0.0,0.0,0.0,0.0,0.0,0.0,0.0,0.0,0.0,0.0,0.0,0.0,0.0,0.0,0.0,0.0,0.0,0.0,0.0,0.0,0.0,0.0,0.0,0.0,0.0,0.0,0.0,0.0,0.0,0.0,0.0,0.0,0.0,0.0,0.0,0.0,0.0],[0.0,0.0,0.0,0.0,0.0,0.0,0.0,0.0,0.0,0.0,0.0,0.0,0.0,0.0,0.0,0.0,0.0,0.0,0.0,0.0,0.0,0.0,0.0,0.0,0.0,0.0,0.0,0.0,0.0,0.0,0.0,0.0,0.0,0.0,0.0,0.0,0.0,0.0,0.0,0.0,0.0,0.0,0.0,0.0,0.0,0.0,0.0,0.0,0.0,0.0,0.0,0.0,0.0,0.0,0.0,0.0,0.0,0.0,0.0,0.0,0.0,0.0,0.0,0.0,0.0,0.0,0.0,0.0,0.0,0.0,0.0,0.0,0.0,0.0,0.0,0.0,0.0,0.0,0.0,0.0,0.0,0.0,0.0,0.0,0.0,0.0,0.0,0.0,0.0,0.0,0.0,0.0,0.0,0.0,0.0,0.0,0.0,0.0,0.0,0.0,0.0,0.0,0.0,0.0,0.0,0.02,0.04,0.01,0.03,0.06,0.69,1.0,1.0,1.0,0.97,0.01,0.03,0.0,0.0,0.0,0.0,0.0,0.0,0.0,0.0,0.0,0.0,0.01,0.01,0.0,0.0,0.0,0.0,0.0,0.0,0.0,0.0,0.0,0.0,0.0,0.0,0.0,0.0,0.0,0.0,0.0,0.0,0.0,0.0,0.0,0.0,0.0,0.0,0.0,0.0,0.0,0.0,0.0,0.0,0.0,0.0,0.0,0.0,0.0,0.0,0.0,0.0,0.0,0.0,0.0,0.0,0.0,0.0,0.0,0.0,0.0,0.0,0.0,0.0,0.0,0.0,0.0,0.0,0.0,0.0,0.0,0.0,0.0,0.0,0.0,0.0,0.0,0.0,0.0,0.0,0.0,0.0,0.0,0.0,0.0,0.0,0.0,0.0,0.0,0.0,0.0],[0.0,0.0,0.0,0.0,0.0,0.0,0.0,0.0,0.0,0.0,0.0,0.0,0.0,0.0,0.0,0.0,0.0,0.0,0.0,0.0,0.0,0.0,0.0,0.0,0.0,0.0,0.0,0.0,0.0,0.0,0.0,0.0,0.0,0.0,0.0,0.0,0.0,0.0,0.0,0.0,0.0,0.0,0.0,0.0,0.0,0.0,0.0,0.0,0.0,0.0,0.0,0.0,0.0,0.0,0.0,0.0,0.0,0.0,0.0,0.0,0.0,0.0,0.0,0.0,0.0,0.0,0.0,0.0,0.0,0.0,0.0,0.0,0.0,0.0,0.0,0.0,0.0,0.0,0.0,0.0,0.0,0.0,0.0,0.0,0.0,0.0,0.0,0.0,0.01,0.0,0.0,0.0,0.0,0.0,0.0,0.0,0.0,0.0,0.0,0.0,0.0,0.0,0.0,0.0,0.0,0.0,0.0,0.0,0.0,0.0,0.02,0.97,1.0,1.0,1.0,0.93,0.04,0.01,0.0,0.0,0.0,0.01,0.0,0.0,0.0,0.0,0.0,0.01,0.0,0.0,0.0,0.0,0.0,0.0,0.0,0.0,0.0,0.02,0.0,0.01,0.0,0.0,0.0,0.0,0.0,0.0,0.0,0.0,0.0,0.0,0.0,0.0,0.0,0.0,0.0,0.0,0.0,0.0,0.0,0.0,0.0,0.0,0.0,0.0,0.0,0.0,0.0,0.0,0.0,0.0,0.0,0.0,0.0,0.0,0.0,0.0,0.0,0.0,0.0,0.0,0.0,0.0,0.0,0.0,0.0,0.0,0.0,0.0,0.0,0.0,0.0,0.0,0.0,0.0,0.0,0.0,0.0,0.0,0.0,0.0,0.0,0.0,0.0,0.0,0.0,0.0],[0.0,0.0,0.0,0.0,0.0,0.0,0.0,0.0,0.0,0.0,0.0,0.0,0.0,0.0,0.0,0.0,0.0,0.0,0.0,0.0,0.0,0.0,0.0,0.0,0.0,0.0,0.0,0.0,0.0,0.0,0.0,0.0,0.0,0.0,0.0,0.0,0.0,0.0,0.0,0.0,0.0,0.0,0.0,0.0,0.0,0.0,0.0,0.0,0.0,0.0,0.0,0.0,0.0,0.0,0.0,0.0,0.0,0.0,0.0,0.0,0.0,0.0,0.0,0.0,0.0,0.0,0.0,0.0,0.0,0.0,0.0,0.0,0.0,0.0,0.0,0.0,0.0,0.0,0.0,0.0,0.0,0.0,0.0,0.0,0.0,0.0,0.0,0.0,0.0,0.0,0.0,0.0,0.0,0.0,0.0,0.0,0.0,0.0,0.0,0.0,0.0,0.0,0.0,0.0,0.0,0.0,0.0,0.0,0.0,0.0,0.01,0.12,0.97,1.0,1.0,1.0,0.95,0.01,0.02,0.0,0.0,0.0,0.0,0.0,0.01,0.0,0.02,0.01,0.01,0.0,0.0,0.0,0.0,0.0,0.0,0.0,0.0,0.01,0.01,0.0,0.0,0.0,0.0,0.0,0.0,0.0,0.0,0.0,0.0,0.0,0.0,0.0,0.0,0.0,0.0,0.0,0.0,0.0,0.0,0.0,0.0,0.0,0.0,0.0,0.0,0.0,0.0,0.0,0.0,0.0,0.0,0.0,0.0,0.0,0.0,0.0,0.0,0.0,0.0,0.0,0.0,0.0,0.0,0.0,0.0,0.0,0.0,0.0,0.0,0.0,0.0,0.0,0.0,0.0,0.0,0.0,0.0,0.0,0.0,0.0,0.0,0.0,0.0,0.0,0.0,0.0],[0.0,0.0,0.0,0.0,0.0,0.0,0.0,0.0,0.0,0.0,0.0,0.0,0.0,0.0,0.0,0.0,0.0,0.0,0.0,0.0,0.0,0.0,0.0,0.0,0.0,0.0,0.0,0.0,0.0,0.0,0.0,0.0,0.0,0.0,0.0,0.0,0.0,0.0,0.0,0.0,0.0,0.0,0.0,0.0,0.0,0.0,0.0,0.0,0.0,0.0,0.0,0.0,0.0,0.0,0.0,0.0,0.0,0.0,0.0,0.0,0.0,0.0,0.0,0.0,0.0,0.0,0.0,0.0,0.0,0.0,0.0,0.0,0.0,0.0,0.0,0.0,0.0,0.0,0.0,0.0,0.0,0.0,0.0,0.0,0.0,0.0,0.0,0.0,0.01,0.0,0.0,0.0,0.0,0.0,0.0,0.0,0.0,0.0,0.0,0.0,0.0,0.0,0.0,0.0,0.0,0.0,0.0,0.0,0.0,0.0,0.0,0.0,0.01,0.93,1.0,1.0,1.0,0.98,0.03,0.02,0.0,0.01,0.0,0.01,0.0,0.01,0.01,0.02,0.0,0.01,0.0,0.01,0.0,0.01,0.0,0.03,0.0,0.04,0.0,0.0,0.0,0.0,0.0,0.0,0.0,0.0,0.0,0.0,0.0,0.0,0.0,0.0,0.0,0.0,0.0,0.0,0.0,0.0,0.0,0.0,0.0,0.0,0.0,0.0,0.0,0.0,0.0,0.0,0.0,0.0,0.0,0.0,0.0,0.0,0.0,0.0,0.0,0.0,0.0,0.0,0.0,0.0,0.0,0.0,0.0,0.0,0.0,0.0,0.0,0.0,0.0,0.0,0.0,0.0,0.0,0.0,0.0,0.0,0.0,0.0,0.0,0.0,0.0,0.0,0.0,0.0],[0.0,0.0,0.0,0.0,0.0,0.0,0.0,0.0,0.0,0.0,0.0,0.0,0.0,0.0,0.0,0.0,0.0,0.0,0.0,0.0,0.0,0.0,0.0,0.0,0.0,0.0,0.0,0.0,0.0,0.0,0.0,0.0,0.0,0.0,0.0,0.0,0.0,0.0,0.0,0.0,0.0,0.0,0.0,0.0,0.0,0.0,0.0,0.0,0.0,0.0,0.0,0.0,0.0,0.0,0.0,0.0,0.0,0.0,0.0,0.0,0.0,0.0,0.0,0.0,0.0,0.0,0.0,0.0,0.0,0.0,0.0,0.0,0.0,0.0,0.0,0.0,0.0,0.0,0.0,0.0,0.0,0.0,0.0,0.0,0.0,0.0,0.0,0.0,0.0,0.0,0.0,0.0,0.0,0.0,0.0,0.0,0.0,0.0,0.0,0.0,0.0,0.0,0.0,0.0,0.0,0.0,0.0,0.0,0.0,0.0,0.0,0.0,0.03,0.04,0.95,1.0,1.0,1.0,0.96,0.01,0.02,0.0,0.0,0.0,0.02,0.0,0.03,0.01,0.0,0.0,0.0,0.0,0.01,0.0,0.01,0.0,0.01,0.01,0.01,0.0,0.0,0.0,0.0,0.0,0.0,0.0,0.0,0.0,0.0,0.0,0.0,0.0,0.0,0.0,0.0,0.0,0.0,0.0,0.0,0.0,0.0,0.0,0.0,0.0,0.0,0.0,0.0,0.0,0.0,0.0,0.0,0.0,0.0,0.0,0.0,0.0,0.0,0.0,0.0,0.0,0.0,0.0,0.0,0.0,0.0,0.0,0.0,0.0,0.0,0.0,0.0,0.0,0.0,0.0,0.0,0.0,0.0,0.0,0.0,0.0,0.0,0.0,0.0,0.0,0.0,0.0],[0.0,0.0,0.0,0.0,0.0,0.0,0.0,0.0,0.0,0.0,0.0,0.0,0.0,0.0,0.0,0.0,0.0,0.0,0.0,0.0,0.0,0.0,0.0,0.0,0.0,0.0,0.0,0.0,0.0,0.0,0.0,0.0,0.0,0.0,0.0,0.0,0.0,0.0,0.0,0.0,0.0,0.0,0.0,0.0,0.0,0.0,0.0,0.0,0.0,0.0,0.0,0.0,0.0,0.0,0.0,0.0,0.0,0.0,0.0,0.0,0.0,0.0,0.0,0.0,0.0,0.0,0.0,0.0,0.0,0.0,0.0,0.0,0.0,0.0,0.0,0.0,0.0,0.0,0.0,0.0,0.0,0.0,0.0,0.0,0.0,0.0,0.0,0.0,0.0,0.0,0.0,0.0,0.0,0.0,0.0,0.0,0.0,0.0,0.0,0.0,0.0,0.0,0.0,0.0,0.0,0.0,0.0,0.0,0.0,0.0,0.0,0.0,0.0,0.01,0.01,0.98,1.0,1.0,1.0,0.96,0.01,0.03,0.0,0.02,0.01,0.03,0.01,0.01,0.0,0.0,0.0,0.0,0.0,0.02,0.01,0.04,0.01,0.02,0.0,0.0,0.0,0.0,0.0,0.0,0.0,0.0,0.0,0.0,0.0,0.0,0.0,0.0,0.0,0.0,0.0,0.0,0.0,0.0,0.0,0.0,0.0,0.0,0.0,0.0,0.0,0.0,0.0,0.0,0.0,0.0,0.0,0.0,0.0,0.0,0.0,0.0,0.0,0.0,0.0,0.0,0.0,0.0,0.0,0.0,0.0,0.0,0.0,0.0,0.0,0.0,0.0,0.0,0.0,0.0,0.0,0.0,0.0,0.0,0.0,0.0,0.0,0.0,0.0,0.0,0.0,0.0],[0.0,0.0,0.0,0.0,0.0,0.0,0.0,0.0,0.0,0.0,0.0,0.0,0.0,0.0,0.0,0.0,0.0,0.0,0.0,0.0,0.0,0.0,0.0,0.0,0.0,0.0,0.0,0.0,0.0,0.0,0.0,0.0,0.0,0.0,0.0,0.0,0.0,0.0,0.0,0.0,0.0,0.0,0.0,0.0,0.0,0.0,0.0,0.0,0.0,0.0,0.0,0.0,0.0,0.0,0.0,0.0,0.0,0.0,0.0,0.0,0.0,0.0,0.0,0.0,0.0,0.0,0.0,0.0,0.0,0.0,0.0,0.0,0.0,0.0,0.0,0.0,0.0,0.0,0.0,0.0,0.0,0.0,0.0,0.0,0.0,0.0,0.0,0.0,0.0,0.0,0.0,0.0,0.0,0.0,0.0,0.0,0.0,0.0,0.0,0.0,0.0,0.0,0.0,0.0,0.0,0.0,0.0,0.0,0.0,0.0,0.0,0.0,0.0,0.0,0.02,0.03,0.96,1.0,1.0,1.0,0.97,0.06,0.04,0.01,0.06,0.01,0.01,0.0,0.0,0.0,0.0,0.0,0.0,0.01,0.01,0.01,0.02,0.01,0.01,0.0,0.0,0.0,0.0,0.0,0.0,0.0,0.0,0.0,0.0,0.0,0.0,0.0,0.0,0.0,0.0,0.0,0.0,0.0,0.0,0.0,0.0,0.0,0.0,0.0,0.0,0.0,0.0,0.0,0.0,0.0,0.0,0.0,0.0,0.0,0.0,0.0,0.0,0.0,0.0,0.0,0.0,0.0,0.0,0.0,0.0,0.0,0.0,0.0,0.0,0.0,0.0,0.0,0.0,0.0,0.0,0.0,0.0,0.0,0.0,0.0,0.0,0.0,0.0,0.0,0.0,0.0],[0.0,0.0,0.0,0.0,0.0,0.0,0.0,0.0,0.0,0.0,0.0,0.0,0.0,0.0,0.0,0.0,0.0,0.0,0.0,0.0,0.0,0.0,0.0,0.0,0.0,0.0,0.0,0.0,0.0,0.0,0.0,0.0,0.0,0.0,0.0,0.0,0.0,0.0,0.0,0.0,0.0,0.0,0.0,0.0,0.0,0.0,0.0,0.0,0.0,0.0,0.0,0.0,0.0,0.0,0.0,0.0,0.0,0.0,0.0,0.0,0.0,0.0,0.0,0.0,0.0,0.0,0.0,0.0,0.0,0.0,0.0,0.0,0.0,0.0,0.0,0.0,0.0,0.0,0.0,0.0,0.0,0.0,0.0,0.0,0.0,0.0,0.0,0.0,0.0,0.0,0.0,0.0,0.0,0.0,0.0,0.0,0.0,0.0,0.0,0.0,0.0,0.0,0.0,0.0,0.0,0.0,0.0,0.0,0.0,0.0,0.0,0.0,0.0,0.0,0.0,0.02,0.01,0.96,1.0,1.0,1.0,0.87,0.59,0.6,0.01,0.03,0.0,0.01,0.0,0.0,0.0,0.0,0.0,0.02,0.01,0.03,0.01,0.01,0.0,0.0,0.0,0.0,0.0,0.0,0.0,0.0,0.0,0.0,0.0,0.0,0.0,0.0,0.0,0.0,0.0,0.0,0.0,0.0,0.0,0.0,0.0,0.0,0.0,0.0,0.0,0.0,0.0,0.0,0.0,0.0,0.0,0.0,0.0,0.0,0.0,0.0,0.0,0.0,0.0,0.0,0.0,0.0,0.0,0.0,0.0,0.0,0.0,0.0,0.0,0.0,0.0,0.0,0.0,0.0,0.0,0.0,0.0,0.0,0.0,0.0,0.0,0.0,0.0,0.0,0.0,0.0],[0.0,0.0,0.0,0.0,0.0,0.0,0.0,0.0,0.0,0.0,0.0,0.0,0.0,0.0,0.0,0.0,0.0,0.0,0.0,0.0,0.0,0.0,0.0,0.0,0.0,0.0,0.0,0.0,0.0,0.0,0.0,0.0,0.0,0.0,0.0,0.0,0.0,0.0,0.0,0.0,0.0,0.0,0.0,0.0,0.0,0.0,0.0,0.0,0.0,0.0,0.0,0.0,0.0,0.0,0.0,0.0,0.0,0.0,0.0,0.0,0.0,0.0,0.0,0.0,0.0,0.0,0.0,0.0,0.0,0.0,0.0,0.0,0.0,0.0,0.0,0.0,0.0,0.0,0.0,0.0,0.0,0.0,0.0,0.0,0.0,0.0,0.0,0.0,0.0,0.0,0.0,0.0,0.0,0.0,0.0,0.0,0.0,0.0,0.0,0.0,0.0,0.0,0.0,0.0,0.0,0.0,0.0,0.0,0.0,0.0,0.0,0.0,0.0,0.0,0.0,0.0,0.02,0.01,0.97,1.0,1.0,1.0,0.89,0.09,0.03,0.0,0.0,0.0,0.0,0.0,0.0,0.0,0.01,0.01,0.02,0.01,0.03,0.01,0.01,0.0,0.0,0.0,0.0,0.0,0.0,0.0,0.0,0.0,0.0,0.0,0.0,0.0,0.0,0.0,0.0,0.0,0.0,0.0,0.0,0.0,0.0,0.0,0.0,0.0,0.0,0.0,0.0,0.0,0.0,0.0,0.0,0.0,0.0,0.0,0.0,0.0,0.0,0.0,0.0,0.0,0.0,0.0,0.0,0.0,0.0,0.0,0.0,0.0,0.0,0.0,0.0,0.0,0.0,0.0,0.0,0.0,0.0,0.0,0.0,0.0,0.0,0.0,0.0,0.0,0.0,0.0],[0.0,0.0,0.0,0.0,0.0,0.0,0.0,0.0,0.0,0.0,0.0,0.0,0.0,0.0,0.0,0.0,0.0,0.0,0.0,0.0,0.0,0.0,0.0,0.0,0.0,0.0,0.0,0.0,0.0,0.0,0.0,0.0,0.0,0.0,0.0,0.0,0.0,0.0,0.0,0.0,0.0,0.0,0.0,0.0,0.0,0.0,0.0,0.0,0.0,0.0,0.0,0.0,0.0,0.0,0.0,0.0,0.0,0.0,0.0,0.0,0.0,0.0,0.0,0.0,0.0,0.0,0.0,0.0,0.0,0.0,0.0,0.0,0.0,0.0,0.0,0.0,0.0,0.0,0.0,0.0,0.0,0.0,0.0,0.0,0.0,0.0,0.0,0.0,0.0,0.0,0.0,0.0,0.0,0.0,0.0,0.0,0.0,0.0,0.0,0.0,0.0,0.0,0.0,0.0,0.0,0.0,0.0,0.0,0.0,0.0,0.0,0.0,0.0,0.01,0.0,0.01,0.0,0.03,0.06,0.87,1.0,1.0,1.0,0.56,0.03,0.01,0.0,0.0,0.0,0.0,0.0,0.01,0.01,0.01,0.01,0.02,0.02,0.03,0.01,0.01,0.0,0.0,0.0,0.0,0.0,0.0,0.0,0.0,0.0,0.0,0.0,0.0,0.0,0.0,0.0,0.0,0.0,0.0,0.0,0.0,0.0,0.0,0.0,0.0,0.0,0.0,0.0,0.0,0.0,0.0,0.0,0.0,0.0,0.0,0.0,0.0,0.0,0.0,0.0,0.0,0.0,0.0,0.0,0.0,0.0,0.0,0.0,0.0,0.0,0.0,0.0,0.0,0.0,0.0,0.0,0.0,0.0,0.0,0.0,0.0,0.0,0.0,0.0,0.0,0.0,0.0],[0.0,0.0,0.0,0.0,0.0,0.0,0.0,0.0,0.0,0.0,0.0,0.0,0.0,0.0,0.0,0.0,0.0,0.0,0.0,0.0,0.0,0.0,0.0,0.0,0.0,0.0,0.0,0.0,0.0,0.0,0.0,0.0,0.0,0.0,0.0,0.0,0.0,0.0,0.0,0.0,0.0,0.0,0.0,0.0,0.0,0.0,0.0,0.0,0.0,0.0,0.0,0.0,0.0,0.0,0.0,0.0,0.0,0.0,0.0,0.0,0.0,0.0,0.0,0.0,0.0,0.0,0.0,0.0,0.0,0.0,0.0,0.0,0.0,0.0,0.0,0.0,0.0,0.0,0.0,0.0,0.0,0.0,0.0,0.0,0.0,0.0,0.0,0.0,0.0,0.0,0.0,0.0,0.0,0.0,0.0,0.0,0.0,0.0,0.0,0.0,0.0,0.0,0.0,0.0,0.0,0.0,0.0,0.0,0.0,0.0,0.0,0.0,0.0,0.0,0.0,0.0,0.0,0.0,0.04,0.59,0.89,1.0,1.0,1.0,0.98,0.01,0.0,0.0,0.0,0.0,0.01,0.01,0.02,0.02,0.02,0.01,0.02,0.01,0.01,0.0,0.0,0.0,0.0,0.0,0.0,0.0,0.0,0.0,0.0,0.0,0.0,0.0,0.0,0.0,0.0,0.0,0.0,0.0,0.0,0.0,0.0,0.0,0.0,0.0,0.0,0.0,0.0,0.0,0.0,0.0,0.0,0.0,0.0,0.0,0.0,0.0,0.0,0.0,0.0,0.0,0.0,0.0,0.0,0.0,0.0,0.0,0.0,0.0,0.0,0.0,0.0,0.0,0.0,0.0,0.0,0.0,0.0,0.0,0.0,0.0,0.0,0.0,0.0,0.0,0.0,0.0],[0.0,0.0,0.0,0.0,0.0,0.0,0.0,0.0,0.0,0.0,0.0,0.0,0.0,0.0,0.0,0.0,0.0,0.0,0.0,0.0,0.0,0.0,0.0,0.0,0.0,0.0,0.0,0.0,0.0,0.0,0.0,0.0,0.0,0.0,0.0,0.0,0.0,0.0,0.0,0.0,0.0,0.0,0.0,0.0,0.0,0.0,0.0,0.0,0.0,0.0,0.0,0.0,0.0,0.0,0.0,0.0,0.0,0.0,0.0,0.0,0.0,0.0,0.0,0.0,0.0,0.0,0.0,0.0,0.0,0.0,0.0,0.0,0.0,0.0,0.0,0.0,0.0,0.0,0.0,0.0,0.0,0.0,0.0,0.0,0.0,0.0,0.0,0.0,0.0,0.0,0.0,0.0,0.0,0.0,0.0,0.0,0.0,0.0,0.0,0.0,0.0,0.0,0.0,0.0,0.0,0.0,0.0,0.0,0.0,0.0,0.0,0.0,0.0,0.0,0.0,0.01,0.0,0.02,0.01,0.6,0.09,0.56,1.0,1.0,1.0,0.99,0.0,0.01,0.0,0.05,0.0,0.04,0.01,0.06,0.01,0.02,0.0,0.0,0.0,0.0,0.0,0.0,0.0,0.0,0.0,0.0,0.0,0.0,0.0,0.0,0.0,0.0,0.0,0.0,0.0,0.0,0.0,0.0,0.0,0.0,0.0,0.0,0.0,0.0,0.0,0.0,0.0,0.0,0.0,0.0,0.0,0.0,0.0,0.0,0.0,0.0,0.0,0.0,0.0,0.0,0.0,0.0,0.0,0.0,0.0,0.0,0.0,0.0,0.0,0.0,0.0,0.0,0.0,0.0,0.0,0.0,0.0,0.0,0.0,0.0,0.0,0.0,0.0,0.0,0.0,0.0],[0.0,0.0,0.0,0.0,0.0,0.0,0.0,0.0,0.0,0.0,0.0,0.0,0.0,0.0,0.0,0.0,0.0,0.0,0.0,0.0,0.0,0.0,0.0,0.0,0.0,0.0,0.0,0.0,0.0,0.0,0.0,0.0,0.0,0.0,0.0,0.0,0.0,0.0,0.0,0.0,0.0,0.0,0.0,0.0,0.0,0.0,0.0,0.0,0.0,0.0,0.0,0.0,0.0,0.0,0.0,0.0,0.0,0.0,0.0,0.0,0.0,0.0,0.0,0.0,0.0,0.0,0.0,0.0,0.0,0.0,0.0,0.0,0.0,0.0,0.0,0.0,0.0,0.0,0.0,0.0,0.0,0.0,0.0,0.0,0.0,0.0,0.0,0.0,0.0,0.0,0.0,0.0,0.0,0.0,0.0,0.0,0.0,0.0,0.0,0.0,0.0,0.0,0.0,0.0,0.0,0.0,0.0,0.0,0.0,0.0,0.0,0.0,0.0,0.0,0.01,0.0,0.02,0.01,0.06,0.01,0.03,0.03,0.98,1.0,1.0,1.0,0.95,0.0,0.01,0.01,0.04,0.01,0.02,0.0,0.03,0.0,0.01,0.0,0.0,0.0,0.0,0.0,0.0,0.0,0.0,0.0,0.0,0.0,0.0,0.0,0.0,0.0,0.0,0.0,0.0,0.0,0.0,0.0,0.0,0.0,0.0,0.0,0.0,0.0,0.0,0.0,0.0,0.0,0.0,0.0,0.0,0.0,0.0,0.0,0.0,0.0,0.0,0.0,0.0,0.0,0.0,0.0,0.0,0.0,0.0,0.0,0.0,0.0,0.0,0.0,0.0,0.0,0.0,0.0,0.0,0.0,0.0,0.0,0.0,0.0,0.0,0.0,0.0,0.0,0.0,0.0],[0.0,0.0,0.0,0.0,0.0,0.0,0.0,0.0,0.0,0.0,0.0,0.0,0.0,0.0,0.0,0.0,0.0,0.0,0.0,0.0,0.0,0.0,0.0,0.0,0.0,0.0,0.0,0.0,0.0,0.0,0.0,0.0,0.0,0.0,0.0,0.0,0.0,0.0,0.0,0.0,0.0,0.0,0.0,0.0,0.0,0.0,0.0,0.0,0.0,0.0,0.0,0.0,0.0,0.0,0.0,0.0,0.0,0.0,0.0,0.0,0.0,0.0,0.0,0.0,0.0,0.0,0.0,0.0,0.0,0.0,0.0,0.0,0.0,0.0,0.0,0.0,0.0,0.0,0.0,0.0,0.0,0.0,0.0,0.0,0.0,0.0,0.0,0.0,0.0,0.0,0.0,0.0,0.0,0.0,0.0,0.0,0.0,0.0,0.0,0.0,0.0,0.0,0.0,0.0,0.0,0.0,0.0,0.0,0.0,0.0,0.0,0.0,0.0,0.0,0.0,0.01,0.0,0.03,0.01,0.03,0.0,0.01,0.01,0.99,1.0,1.0,1.0,0.93,0.01,0.25,0.01,0.07,0.0,0.03,0.0,0.01,0.0,0.0,0.0,0.0,0.0,0.0,0.0,0.0,0.0,0.0,0.0,0.0,0.0,0.0,0.0,0.0,0.0,0.0,0.0,0.0,0.0,0.0,0.0,0.0,0.0,0.0,0.0,0.0,0.0,0.0,0.0,0.0,0.0,0.0,0.0,0.0,0.0,0.0,0.0,0.0,0.0,0.0,0.0,0.0,0.0,0.0,0.0,0.0,0.0,0.0,0.0,0.0,0.0,0.0,0.0,0.0,0.0,0.0,0.0,0.0,0.0,0.0,0.0,0.0,0.0,0.0,0.0,0.0,0.0,0.0],[0.0,0.0,0.0,0.0,0.0,0.0,0.0,0.0,0.0,0.0,0.0,0.0,0.0,0.0,0.0,0.0,0.0,0.0,0.0,0.0,0.0,0.0,0.0,0.0,0.0,0.0,0.0,0.0,0.0,0.0,0.0,0.0,0.0,0.0,0.0,0.0,0.0,0.0,0.0,0.0,0.0,0.0,0.0,0.0,0.0,0.0,0.0,0.0,0.0,0.0,0.0,0.0,0.0,0.0,0.0,0.0,0.0,0.0,0.0,0.0,0.0,0.0,0.0,0.0,0.0,0.0,0.0,0.0,0.0,0.0,0.0,0.0,0.0,0.0,0.0,0.0,0.0,0.0,0.0,0.0,0.0,0.0,0.0,0.0,0.0,0.0,0.0,0.0,0.0,0.0,0.0,0.0,0.0,0.0,0.0,0.0,0.0,0.0,0.0,0.0,0.0,0.0,0.0,0.0,0.0,0.0,0.0,0.0,0.0,0.0,0.0,0.0,0.0,0.0,0.02,0.01,0.03,0.01,0.01,0.0,0.0,0.0,0.0,0.0,0.95,1.0,1.0,1.0,0.94,0.16,0.06,0.01,0.02,0.0,0.01,0.0,0.0,0.0,0.0,0.0,0.0,0.0,0.0,0.0,0.0,0.0,0.0,0.0,0.0,0.0,0.0,0.0,0.0,0.0,0.0,0.0,0.0,0.0,0.0,0.0,0.0,0.0,0.0,0.0,0.0,0.0,0.0,0.0,0.0,0.0,0.0,0.0,0.0,0.0,0.0,0.0,0.0,0.0,0.0,0.0,0.0,0.0,0.0,0.0,0.0,0.0,0.0,0.0,0.0,0.0,0.0,0.0,0.0,0.0,0.0,0.0,0.0,0.0,0.0,0.0,0.0,0.0,0.0,0.0,0.0,0.0],[0.0,0.0,0.0,0.0,0.0,0.0,0.0,0.0,0.0,0.0,0.0,0.0,0.0,0.0,0.0,0.0,0.0,0.0,0.0,0.0,0.0,0.0,0.0,0.0,0.0,0.0,0.0,0.0,0.0,0.0,0.0,0.0,0.0,0.0,0.0,0.0,0.0,0.0,0.0,0.0,0.0,0.0,0.0,0.0,0.0,0.0,0.0,0.0,0.0,0.0,0.0,0.0,0.0,0.0,0.0,0.0,0.0,0.0,0.0,0.0,0.0,0.0,0.0,0.0,0.0,0.0,0.0,0.0,0.0,0.0,0.0,0.0,0.0,0.0,0.0,0.0,0.0,0.0,0.0,0.0,0.0,0.0,0.0,0.0,0.0,0.0,0.0,0.0,0.0,0.0,0.0,0.0,0.0,0.0,0.0,0.0,0.0,0.0,0.0,0.0,0.0,0.0,0.0,0.0,0.0,0.0,0.0,0.0,0.0,0.0,0.0,0.0,0.01,0.01,0.01,0.02,0.01,0.01,0.0,0.01,0.0,0.0,0.0,0.01,0.0,0.93,1.0,1.0,1.0,0.85,0.04,0.1,0.0,0.02,0.0,0.0,0.0,0.0,0.0,0.0,0.0,0.0,0.0,0.0,0.0,0.0,0.0,0.0,0.0,0.0,0.0,0.0,0.0,0.0,0.0,0.0,0.0,0.0,0.0,0.0,0.0,0.0,0.0,0.0,0.0,0.0,0.0,0.0,0.0,0.0,0.0,0.0,0.0,0.0,0.0,0.0,0.0,0.0,0.0,0.0,0.0,0.0,0.0,0.0,0.0,0.0,0.0,0.0,0.0,0.0,0.0,0.0,0.0,0.0,0.0,0.0,0.0,0.0,0.0,0.0,0.0,0.0,0.0,0.0,0.0,0.0],[0.0,0.0,0.0,0.0,0.0,0.0,0.0,0.0,0.0,0.0,0.0,0.0,0.0,0.0,0.0,0.0,0.0,0.0,0.0,0.0,0.0,0.0,0.0,0.0,0.0,0.0,0.0,0.0,0.0,0.0,0.0,0.0,0.0,0.0,0.0,0.0,0.0,0.0,0.0,0.0,0.0,0.0,0.0,0.0,0.0,0.0,0.0,0.0,0.0,0.0,0.0,0.0,0.0,0.0,0.0,0.0,0.0,0.0,0.0,0.0,0.0,0.0,0.0,0.0,0.0,0.0,0.0,0.0,0.0,0.0,0.0,0.0,0.0,0.0,0.0,0.0,0.0,0.0,0.0,0.0,0.0,0.0,0.0,0.0,0.0,0.0,0.0,0.0,0.0,0.0,0.0,0.0,0.0,0.0,0.0,0.0,0.0,0.0,0.0,0.0,0.0,0.0,0.0,0.0,0.0,0.0,0.0,0.0,0.0,0.0,0.0,0.0,0.01,0.0,0.01,0.0,0.0,0.0,0.0,0.0,0.0,0.0,0.0,0.0,0.01,0.01,0.94,1.0,1.0,1.0,0.94,0.05,0.04,0.0,0.0,0.0,0.0,0.0,0.0,0.0,0.0,0.0,0.0,0.0,0.0,0.0,0.0,0.0,0.0,0.0,0.0,0.0,0.0,0.0,0.0,0.0,0.0,0.0,0.0,0.0,0.0,0.0,0.0,0.0,0.0,0.0,0.0,0.0,0.0,0.0,0.0,0.0,0.0,0.0,0.0,0.0,0.0,0.0,0.0,0.0,0.0,0.0,0.0,0.0,0.0,0.0,0.0,0.0,0.0,0.0,0.0,0.0,0.0,0.0,0.0,0.0,0.0,0.0,0.0,0.0,0.0,0.0,0.0,0.0,0.0,0.0],[0.0,0.0,0.0,0.0,0.0,0.0,0.0,0.0,0.0,0.0,0.0,0.0,0.0,0.0,0.0,0.0,0.0,0.0,0.0,0.0,0.0,0.0,0.0,0.0,0.0,0.0,0.0,0.0,0.0,0.0,0.0,0.0,0.0,0.0,0.0,0.0,0.0,0.0,0.0,0.0,0.0,0.0,0.0,0.0,0.0,0.0,0.0,0.0,0.0,0.0,0.0,0.0,0.0,0.0,0.0,0.0,0.0,0.0,0.0,0.0,0.0,0.0,0.0,0.0,0.0,0.0,0.0,0.0,0.0,0.0,0.0,0.0,0.0,0.0,0.0,0.0,0.0,0.0,0.0,0.0,0.0,0.0,0.0,0.0,0.0,0.0,0.0,0.0,0.0,0.0,0.0,0.0,0.0,0.0,0.0,0.0,0.0,0.0,0.0,0.0,0.0,0.0,0.0,0.0,0.0,0.0,0.0,0.0,0.0,0.0,0.0,0.0,0.0,0.0,0.0,0.01,0.0,0.0,0.0,0.0,0.0,0.0,0.0,0.05,0.01,0.25,0.16,0.85,1.0,1.0,1.0,0.92,0.04,0.07,0.0,0.0,0.0,0.0,0.0,0.0,0.0,0.0,0.0,0.0,0.0,0.0,0.0,0.0,0.0,0.0,0.0,0.0,0.0,0.0,0.0,0.0,0.0,0.0,0.0,0.0,0.0,0.0,0.0,0.0,0.0,0.0,0.0,0.0,0.0,0.0,0.0,0.0,0.0,0.0,0.0,0.0,0.0,0.0,0.0,0.0,0.0,0.0,0.0,0.0,0.0,0.0,0.0,0.0,0.0,0.0,0.0,0.0,0.0,0.0,0.0,0.0,0.0,0.0,0.0,0.0,0.0,0.0,0.0,0.0,0.0,0.0],[0.0,0.0,0.0,0.0,0.0,0.0,0.0,0.0,0.0,0.0,0.0,0.0,0.0,0.0,0.0,0.0,0.0,0.0,0.0,0.0,0.0,0.0,0.0,0.0,0.0,0.0,0.0,0.0,0.0,0.0,0.0,0.0,0.0,0.0,0.0,0.0,0.0,0.0,0.0,0.0,0.0,0.0,0.0,0.0,0.0,0.0,0.0,0.0,0.0,0.0,0.0,0.0,0.0,0.0,0.0,0.0,0.0,0.0,0.0,0.0,0.0,0.0,0.0,0.0,0.0,0.0,0.0,0.0,0.0,0.0,0.0,0.0,0.0,0.0,0.0,0.0,0.0,0.0,0.0,0.0,0.0,0.0,0.0,0.0,0.0,0.0,0.0,0.0,0.0,0.0,0.0,0.0,0.0,0.0,0.0,0.0,0.0,0.0,0.0,0.0,0.0,0.0,0.0,0.0,0.0,0.0,0.0,0.0,0.0,0.0,0.0,0.0,0.0,0.0,0.0,0.0,0.0,0.0,0.0,0.0,0.0,0.0,0.01,0.0,0.04,0.01,0.06,0.04,0.94,1.0,1.0,1.0,0.94,0.04,0.03,0.0,0.0,0.0,0.0,0.0,0.0,0.0,0.0,0.0,0.0,0.0,0.0,0.0,0.0,0.0,0.0,0.0,0.0,0.0,0.0,0.0,0.0,0.0,0.0,0.0,0.0,0.0,0.0,0.0,0.0,0.0,0.0,0.0,0.0,0.0,0.0,0.0,0.0,0.0,0.0,0.0,0.0,0.0,0.0,0.0,0.0,0.0,0.0,0.0,0.0,0.0,0.0,0.0,0.0,0.0,0.0,0.0,0.0,0.0,0.0,0.0,0.0,0.0,0.0,0.0,0.0,0.0,0.0,0.0,0.0,0.0],[0.0,0.0,0.0,0.0,0.0,0.0,0.0,0.0,0.0,0.0,0.0,0.0,0.0,0.0,0.01,0.0,0.0,0.0,0.0,0.0,0.0,0.0,0.0,0.0,0.0,0.0,0.0,0.0,0.0,0.0,0.0,0.0,0.0,0.0,0.0,0.0,0.0,0.0,0.0,0.0,0.0,0.0,0.0,0.0,0.0,0.0,0.0,0.0,0.0,0.0,0.0,0.0,0.0,0.0,0.0,0.0,0.0,0.0,0.0,0.0,0.0,0.0,0.0,0.0,0.0,0.0,0.0,0.0,0.0,0.0,0.0,0.0,0.0,0.0,0.0,0.0,0.0,0.0,0.0,0.0,0.0,0.0,0.0,0.0,0.0,0.0,0.0,0.0,0.0,0.0,0.0,0.0,0.0,0.0,0.0,0.0,0.0,0.0,0.0,0.0,0.0,0.0,0.0,0.0,0.0,0.0,0.0,0.0,0.0,0.0,0.0,0.0,0.0,0.0,0.0,0.01,0.0,0.0,0.0,0.0,0.0,0.01,0.01,0.04,0.01,0.07,0.01,0.1,0.05,0.92,1.0,1.0,1.0,0.91,0.01,0.01,0.0,0.0,0.0,0.0,0.0,0.0,0.0,0.0,0.0,0.0,0.0,0.0,0.0,0.0,0.0,0.0,0.0,0.0,0.0,0.0,0.0,0.0,0.0,0.0,0.0,0.0,0.0,0.0,0.0,0.0,0.0,0.0,0.0,0.0,0.0,0.0,0.0,0.0,0.0,0.0,0.0,0.0,0.0,0.0,0.0,0.0,0.0,0.0,0.0,0.0,0.0,0.0,0.0,0.0,0.0,0.0,0.0,0.0,0.0,0.0,0.0,0.0,0.0,0.0,0.0,0.0,0.0,0.0,0.0,0.0],[0.0,0.0,0.0,0.0,0.0,0.0,0.0,0.0,0.0,0.0,0.0,0.0,0.0,0.0,0.0,0.0,0.0,0.0,0.0,0.0,0.0,0.0,0.0,0.0,0.0,0.0,0.0,0.0,0.0,0.0,0.0,0.0,0.0,0.0,0.0,0.0,0.0,0.0,0.0,0.0,0.0,0.0,0.0,0.0,0.0,0.0,0.0,0.0,0.0,0.0,0.0,0.0,0.0,0.0,0.0,0.0,0.0,0.0,0.0,0.0,0.0,0.0,0.0,0.0,0.0,0.0,0.0,0.0,0.0,0.0,0.0,0.0,0.0,0.0,0.0,0.0,0.0,0.0,0.0,0.0,0.0,0.0,0.0,0.0,0.0,0.0,0.0,0.0,0.0,0.0,0.0,0.0,0.0,0.0,0.0,0.0,0.0,0.0,0.0,0.0,0.0,0.0,0.0,0.0,0.0,0.0,0.0,0.0,0.0,0.0,0.0,0.0,0.0,0.0,0.0,0.0,0.01,0.0,0.0,0.0,0.01,0.01,0.02,0.01,0.02,0.0,0.02,0.0,0.04,0.04,0.94,1.0,1.0,1.0,0.98,0.0,0.0,0.0,0.0,0.0,0.0,0.0,0.0,0.0,0.0,0.0,0.0,0.0,0.0,0.0,0.0,0.0,0.0,0.0,0.0,0.0,0.0,0.0,0.0,0.0,0.0,0.0,0.0,0.0,0.0,0.0,0.0,0.0,0.0,0.0,0.0,0.0,0.0,0.0,0.0,0.0,0.0,0.0,0.0,0.0,0.0,0.0,0.0,0.0,0.0,0.0,0.0,0.0,0.0,0.0,0.0,0.0,0.0,0.0,0.0,0.0,0.0,0.0,0.0,0.0,0.0,0.0,0.0,0.0,0.0,0.0],[0.0,0.0,0.0,0.0,0.0,0.0,0.0,0.0,0.0,0.0,0.0,0.0,0.01,0.0,0.0,0.0,0.0,0.0,0.0,0.0,0.0,0.0,0.0,0.0,0.0,0.0,0.0,0.0,0.0,0.0,0.0,0.0,0.0,0.0,0.0,0.0,0.0,0.0,0.0,0.0,0.0,0.0,0.0,0.0,0.0,0.0,0.0,0.0,0.0,0.0,0.0,0.0,0.0,0.0,0.0,0.0,0.0,0.0,0.0,0.0,0.0,0.0,0.0,0.0,0.0,0.0,0.0,0.0,0.0,0.0,0.0,0.0,0.0,0.0,0.0,0.0,0.0,0.0,0.0,0.0,0.0,0.0,0.0,0.0,0.0,0.0,0.0,0.0,0.0,0.0,0.0,0.0,0.0,0.0,0.0,0.0,0.0,0.0,0.0,0.0,0.0,0.0,0.0,0.0,0.0,0.0,0.0,0.0,0.0,0.0,0.0,0.0,0.0,0.0,0.0,0.01,0.0,0.02,0.01,0.02,0.01,0.01,0.02,0.06,0.0,0.03,0.0,0.02,0.0,0.07,0.04,0.91,1.0,1.0,1.0,0.99,0.0,0.0,0.0,0.0,0.0,0.0,0.0,0.0,0.0,0.0,0.0,0.0,0.0,0.0,0.0,0.0,0.0,0.0,0.0,0.0,0.0,0.0,0.0,0.0,0.0,0.0,0.0,0.0,0.0,0.0,0.0,0.0,0.0,0.0,0.0,0.0,0.0,0.0,0.0,0.0,0.0,0.0,0.0,0.0,0.0,0.0,0.0,0.0,0.0,0.0,0.0,0.0,0.0,0.0,0.0,0.0,0.0,0.0,0.0,0.0,0.0,0.0,0.0,0.0,0.0,0.0,0.0,0.0,0.0,0.0],[0.0,0.0,0.0,0.0,0.0,0.0,0.0,0.0,0.0,0.01,0.0,0.01,0.0,0.0,0.0,0.0,0.0,0.0,0.0,0.0,0.0,0.0,0.0,0.0,0.0,0.0,0.0,0.0,0.0,0.0,0.0,0.0,0.0,0.0,0.0,0.0,0.0,0.0,0.0,0.0,0.0,0.0,0.0,0.0,0.0,0.0,0.0,0.0,0.0,0.0,0.0,0.0,0.0,0.0,0.0,0.0,0.0,0.0,0.0,0.0,0.0,0.0,0.0,0.0,0.0,0.0,0.0,0.0,0.0,0.0,0.0,0.0,0.0,0.0,0.0,0.0,0.0,0.0,0.0,0.0,0.0,0.0,0.0,0.0,0.0,0.0,0.0,0.0,0.0,0.0,0.0,0.0,0.0,0.0,0.0,0.0,0.0,0.0,0.0,0.0,0.0,0.0,0.0,0.0,0.0,0.0,0.0,0.0,0.0,0.0,0.0,0.0,0.0,0.0,0.0,0.0,0.01,0.01,0.01,0.01,0.02,0.01,0.02,0.01,0.03,0.0,0.01,0.0,0.0,0.0,0.03,0.01,0.98,1.0,1.0,1.0,0.99,0.0,0.0,0.0,0.0,0.0,0.0,0.0,0.0,0.0,0.0,0.0,0.0,0.0,0.0,0.0,0.0,0.0,0.0,0.0,0.0,0.0,0.0,0.0,0.0,0.0,0.0,0.0,0.0,0.0,0.0,0.0,0.0,0.0,0.0,0.0,0.0,0.0,0.0,0.0,0.0,0.0,0.0,0.0,0.0,0.0,0.0,0.0,0.0,0.0,0.0,0.0,0.0,0.0,0.0,0.0,0.0,0.0,0.0,0.0,0.0,0.0,0.0,0.0,0.0,0.0,0.0,0.0,0.0,0.0],[0.0,0.0,0.0,0.0,0.0,0.0,0.0,0.0,0.0,0.0,0.01,0.0,0.0,0.0,0.0,0.0,0.0,0.0,0.0,0.0,0.0,0.0,0.0,0.0,0.0,0.0,0.0,0.0,0.0,0.0,0.0,0.0,0.0,0.0,0.0,0.0,0.0,0.0,0.0,0.0,0.0,0.0,0.0,0.0,0.0,0.0,0.0,0.0,0.0,0.0,0.0,0.0,0.0,0.0,0.0,0.0,0.0,0.0,0.0,0.0,0.0,0.0,0.0,0.0,0.0,0.0,0.0,0.0,0.0,0.0,0.0,0.0,0.0,0.0,0.0,0.0,0.0,0.0,0.0,0.0,0.0,0.0,0.0,0.0,0.0,0.0,0.0,0.0,0.0,0.0,0.0,0.0,0.0,0.0,0.0,0.0,0.0,0.0,0.0,0.0,0.0,0.0,0.0,0.0,0.0,0.0,0.0,0.0,0.0,0.0,0.0,0.0,0.0,0.0,0.0,0.03,0.0,0.04,0.01,0.03,0.01,0.02,0.01,0.02,0.0,0.01,0.0,0.0,0.0,0.0,0.0,0.01,0.0,0.99,1.0,1.0,1.0,0.99,0.0,0.0,0.0,0.0,0.0,0.0,0.0,0.0,0.0,0.0,0.0,0.0,0.0,0.0,0.0,0.0,0.0,0.0,0.0,0.0,0.0,0.0,0.0,0.0,0.0,0.0,0.0,0.0,0.0,0.0,0.0,0.0,0.0,0.0,0.0,0.0,0.0,0.0,0.0,0.0,0.0,0.0,0.0,0.0,0.0,0.0,0.0,0.0,0.0,0.0,0.0,0.0,0.0,0.0,0.0,0.0,0.0,0.0,0.0,0.0,0.0,0.0,0.0,0.0,0.0,0.0,0.0,0.0],[0.0,0.0,0.0,0.0,0.0,0.0,0.0,0.0,0.0,0.0,0.0,0.0,0.0,0.0,0.0,0.0,0.0,0.0,0.0,0.0,0.0,0.0,0.0,0.0,0.0,0.0,0.0,0.0,0.0,0.0,0.0,0.0,0.0,0.0,0.0,0.0,0.0,0.0,0.0,0.0,0.0,0.0,0.0,0.0,0.0,0.0,0.0,0.0,0.0,0.0,0.0,0.0,0.0,0.0,0.0,0.0,0.0,0.0,0.0,0.0,0.0,0.0,0.0,0.0,0.0,0.0,0.0,0.0,0.0,0.0,0.0,0.0,0.0,0.0,0.0,0.0,0.0,0.0,0.0,0.0,0.0,0.0,0.0,0.0,0.0,0.0,0.0,0.0,0.0,0.0,0.0,0.0,0.0,0.0,0.0,0.0,0.0,0.0,0.0,0.0,0.0,0.0,0.0,0.0,0.0,0.0,0.0,0.0,0.0,0.0,0.0,0.0,0.0,0.0,0.0,0.0,0.01,0.01,0.02,0.01,0.03,0.02,0.02,0.0,0.01,0.0,0.0,0.0,0.0,0.0,0.0,0.0,0.0,0.0,0.99,1.0,1.0,1.0,0.98,0.02,0.01,0.0,0.0,0.0,0.0,0.0,0.0,0.0,0.0,0.0,0.0,0.0,0.0,0.0,0.0,0.0,0.0,0.0,0.0,0.0,0.0,0.0,0.0,0.0,0.0,0.0,0.0,0.0,0.0,0.0,0.0,0.0,0.0,0.0,0.0,0.0,0.0,0.0,0.0,0.0,0.0,0.0,0.0,0.0,0.0,0.0,0.0,0.0,0.0,0.0,0.0,0.0,0.0,0.0,0.0,0.0,0.0,0.0,0.0,0.0,0.0,0.0,0.0,0.0,0.0,0.0],[0.0,0.0,0.0,0.0,0.0,0.0,0.0,0.0,0.0,0.0,0.0,0.0,0.0,0.0,0.0,0.0,0.0,0.0,0.0,0.0,0.0,0.0,0.0,0.0,0.0,0.0,0.0,0.0,0.0,0.0,0.0,0.0,0.0,0.0,0.0,0.0,0.0,0.0,0.0,0.0,0.0,0.0,0.0,0.0,0.0,0.0,0.0,0.0,0.0,0.0,0.0,0.0,0.0,0.0,0.0,0.0,0.0,0.0,0.0,0.0,0.0,0.0,0.0,0.0,0.0,0.0,0.0,0.0,0.0,0.0,0.0,0.0,0.0,0.0,0.0,0.0,0.0,0.0,0.0,0.0,0.0,0.0,0.0,0.0,0.0,0.0,0.0,0.0,0.0,0.0,0.0,0.0,0.0,0.0,0.0,0.0,0.0,0.0,0.0,0.0,0.0,0.0,0.0,0.0,0.0,0.0,0.0,0.0,0.0,0.0,0.0,0.0,0.0,0.02,0.01,0.04,0.01,0.02,0.01,0.01,0.01,0.03,0.01,0.0,0.0,0.0,0.0,0.0,0.0,0.0,0.0,0.0,0.0,0.0,0.0,0.99,1.0,1.0,1.0,0.91,0.01,0.0,0.0,0.0,0.0,0.0,0.0,0.0,0.0,0.0,0.0,0.0,0.0,0.0,0.0,0.0,0.0,0.0,0.0,0.0,0.0,0.0,0.0,0.0,0.0,0.0,0.0,0.0,0.0,0.0,0.0,0.0,0.0,0.0,0.0,0.0,0.0,0.0,0.0,0.0,0.0,0.0,0.0,0.0,0.0,0.0,0.0,0.0,0.0,0.0,0.0,0.0,0.0,0.0,0.0,0.0,0.0,0.0,0.0,0.0,0.0,0.0,0.0,0.0,0.0,0.0],[0.0,0.0,0.0,0.0,0.0,0.0,0.0,0.0,0.0,0.0,0.0,0.0,0.0,0.0,0.0,0.0,0.0,0.0,0.0,0.0,0.0,0.0,0.0,0.0,0.0,0.0,0.0,0.0,0.0,0.0,0.0,0.0,0.0,0.0,0.0,0.0,0.0,0.0,0.0,0.0,0.0,0.0,0.0,0.0,0.0,0.0,0.0,0.0,0.0,0.0,0.0,0.0,0.0,0.0,0.0,0.0,0.0,0.0,0.0,0.0,0.0,0.0,0.0,0.0,0.0,0.0,0.0,0.0,0.0,0.0,0.0,0.0,0.0,0.0,0.0,0.0,0.0,0.0,0.0,0.0,0.0,0.0,0.0,0.0,0.0,0.0,0.0,0.0,0.0,0.0,0.0,0.0,0.0,0.0,0.0,0.0,0.0,0.0,0.0,0.0,0.0,0.0,0.0,0.0,0.0,0.0,0.0,0.0,0.0,0.0,0.0,0.0,0.0,0.0,0.01,0.0,0.01,0.0,0.01,0.0,0.01,0.01,0.01,0.0,0.0,0.0,0.0,0.0,0.0,0.0,0.0,0.0,0.0,0.0,0.0,0.0,0.98,1.0,1.0,1.0,0.89,0.02,0.0,0.0,0.0,0.0,0.0,0.0,0.0,0.0,0.0,0.0,0.0,0.0,0.0,0.0,0.0,0.0,0.0,0.0,0.0,0.0,0.0,0.0,0.0,0.0,0.0,0.0,0.0,0.0,0.0,0.0,0.0,0.0,0.0,0.0,0.0,0.0,0.0,0.0,0.0,0.0,0.0,0.0,0.0,0.0,0.0,0.0,0.0,0.0,0.0,0.0,0.0,0.0,0.0,0.0,0.0,0.0,0.0,0.0,0.0,0.0,0.0,0.0,0.0,0.0],[0.0,0.0,0.0,0.0,0.0,0.0,0.0,0.0,0.0,0.0,0.0,0.0,0.0,0.0,0.0,0.0,0.0,0.0,0.0,0.0,0.0,0.0,0.0,0.0,0.0,0.0,0.0,0.0,0.0,0.0,0.0,0.0,0.0,0.0,0.0,0.0,0.0,0.0,0.0,0.0,0.0,0.0,0.0,0.0,0.0,0.0,0.0,0.0,0.0,0.0,0.0,0.0,0.0,0.0,0.0,0.0,0.0,0.0,0.0,0.0,0.0,0.0,0.0,0.0,0.0,0.0,0.0,0.0,0.0,0.0,0.0,0.0,0.0,0.0,0.0,0.0,0.0,0.0,0.0,0.0,0.0,0.0,0.0,0.0,0.0,0.0,0.0,0.0,0.0,0.0,0.0,0.0,0.0,0.0,0.0,0.0,0.0,0.0,0.0,0.0,0.0,0.0,0.0,0.0,0.0,0.0,0.0,0.0,0.0,0.0,0.0,0.01,0.0,0.01,0.0,0.0,0.0,0.0,0.0,0.0,0.0,0.01,0.0,0.0,0.0,0.0,0.0,0.0,0.0,0.0,0.0,0.0,0.0,0.0,0.0,0.0,0.02,0.91,1.0,1.0,1.0,0.89,0.02,0.0,0.0,0.0,0.0,0.0,0.0,0.0,0.0,0.0,0.0,0.0,0.0,0.0,0.0,0.0,0.0,0.0,0.0,0.0,0.0,0.0,0.0,0.0,0.0,0.0,0.0,0.0,0.0,0.0,0.0,0.0,0.0,0.0,0.0,0.0,0.0,0.0,0.0,0.0,0.0,0.0,0.0,0.0,0.0,0.0,0.0,0.0,0.0,0.0,0.0,0.0,0.0,0.0,0.0,0.0,0.0,0.0,0.0,0.0,0.0,0.0,0.0,0.0],[0.0,0.0,0.0,0.0,0.0,0.0,0.0,0.0,0.0,0.0,0.0,0.0,0.0,0.0,0.0,0.0,0.0,0.0,0.0,0.0,0.0,0.0,0.0,0.0,0.0,0.0,0.0,0.0,0.0,0.0,0.0,0.0,0.0,0.0,0.0,0.0,0.0,0.0,0.0,0.0,0.0,0.0,0.0,0.0,0.0,0.0,0.0,0.0,0.0,0.0,0.0,0.0,0.0,0.0,0.0,0.0,0.0,0.0,0.0,0.0,0.0,0.0,0.0,0.0,0.0,0.0,0.0,0.0,0.0,0.0,0.0,0.0,0.0,0.0,0.0,0.0,0.0,0.0,0.0,0.0,0.0,0.0,0.0,0.0,0.0,0.0,0.0,0.0,0.0,0.0,0.0,0.0,0.0,0.0,0.0,0.0,0.0,0.0,0.0,0.0,0.0,0.0,0.0,0.0,0.0,0.0,0.0,0.0,0.0,0.0,0.0,0.0,0.0,0.0,0.0,0.0,0.0,0.0,0.0,0.0,0.0,0.0,0.0,0.0,0.0,0.0,0.0,0.0,0.0,0.0,0.0,0.0,0.0,0.0,0.0,0.0,0.01,0.01,0.89,1.0,1.0,1.0,0.84,0.01,0.0,0.0,0.0,0.0,0.0,0.0,0.0,0.0,0.0,0.0,0.0,0.0,0.0,0.0,0.0,0.0,0.0,0.0,0.0,0.0,0.0,0.0,0.0,0.0,0.0,0.0,0.0,0.0,0.0,0.0,0.0,0.0,0.0,0.0,0.0,0.0,0.0,0.0,0.0,0.0,0.0,0.0,0.0,0.0,0.0,0.0,0.0,0.0,0.0,0.0,0.0,0.0,0.0,0.0,0.0,0.0,0.0,0.0,0.0,0.0,0.0,0.0],[0.0,0.0,0.0,0.0,0.0,0.0,0.0,0.0,0.0,0.0,0.0,0.0,0.0,0.0,0.0,0.0,0.0,0.0,0.0,0.0,0.0,0.0,0.0,0.0,0.0,0.0,0.0,0.0,0.0,0.0,0.0,0.0,0.0,0.0,0.0,0.0,0.0,0.0,0.0,0.0,0.0,0.0,0.0,0.0,0.0,0.0,0.0,0.0,0.0,0.0,0.0,0.0,0.0,0.0,0.0,0.0,0.0,0.0,0.0,0.0,0.0,0.0,0.0,0.0,0.0,0.0,0.0,0.0,0.0,0.0,0.0,0.0,0.0,0.0,0.0,0.0,0.0,0.0,0.0,0.0,0.0,0.0,0.0,0.0,0.0,0.0,0.0,0.0,0.0,0.0,0.0,0.0,0.0,0.0,0.0,0.0,0.0,0.0,0.0,0.0,0.0,0.0,0.0,0.0,0.0,0.0,0.0,0.0,0.0,0.0,0.0,0.0,0.0,0.0,0.0,0.0,0.0,0.0,0.0,0.0,0.0,0.0,0.0,0.0,0.0,0.0,0.0,0.0,0.0,0.0,0.0,0.0,0.0,0.0,0.0,0.0,0.0,0.0,0.02,0.89,1.0,1.0,1.0,0.82,0.02,0.0,0.0,0.0,0.0,0.0,0.0,0.0,0.0,0.0,0.0,0.0,0.0,0.0,0.0,0.0,0.0,0.0,0.0,0.0,0.0,0.0,0.0,0.0,0.0,0.0,0.0,0.0,0.0,0.0,0.0,0.0,0.0,0.0,0.0,0.0,0.0,0.0,0.0,0.0,0.0,0.0,0.0,0.0,0.0,0.0,0.0,0.0,0.0,0.0,0.0,0.0,0.0,0.0,0.0,0.0,0.0,0.0,0.0,0.0,0.0,0.0],[0.0,0.0,0.0,0.0,0.0,0.0,0.0,0.0,0.0,0.0,0.0,0.0,0.0,0.0,0.0,0.0,0.0,0.0,0.0,0.0,0.0,0.0,0.0,0.0,0.0,0.0,0.0,0.0,0.0,0.0,0.0,0.0,0.0,0.0,0.0,0.0,0.0,0.0,0.0,0.0,0.0,0.0,0.0,0.0,0.0,0.0,0.0,0.0,0.0,0.0,0.0,0.0,0.0,0.0,0.0,0.0,0.0,0.0,0.0,0.0,0.0,0.0,0.0,0.0,0.0,0.0,0.0,0.0,0.0,0.0,0.0,0.0,0.0,0.0,0.0,0.0,0.0,0.0,0.0,0.0,0.0,0.0,0.0,0.0,0.0,0.0,0.0,0.0,0.0,0.0,0.0,0.0,0.0,0.0,0.0,0.0,0.0,0.0,0.0,0.0,0.0,0.0,0.0,0.0,0.0,0.0,0.0,0.0,0.0,0.0,0.0,0.0,0.0,0.0,0.0,0.0,0.0,0.0,0.0,0.0,0.0,0.0,0.0,0.0,0.0,0.0,0.0,0.0,0.0,0.0,0.0,0.0,0.0,0.0,0.0,0.0,0.0,0.0,0.0,0.02,0.84,1.0,1.0,1.0,0.82,0.01,0.0,0.0,0.0,0.0,0.0,0.0,0.0,0.0,0.0,0.0,0.0,0.0,0.0,0.0,0.0,0.0,0.0,0.0,0.0,0.0,0.0,0.0,0.0,0.0,0.0,0.0,0.0,0.0,0.0,0.0,0.0,0.0,0.0,0.0,0.0,0.0,0.0,0.0,0.0,0.0,0.0,0.0,0.0,0.0,0.0,0.0,0.0,0.0,0.0,0.0,0.0,0.0,0.0,0.0,0.0,0.0,0.0,0.0,0.0,0.0],[0.0,0.0,0.0,0.0,0.0,0.0,0.0,0.0,0.0,0.0,0.0,0.0,0.0,0.0,0.0,0.0,0.0,0.0,0.0,0.0,0.0,0.0,0.0,0.0,0.0,0.0,0.0,0.0,0.0,0.0,0.0,0.0,0.0,0.0,0.0,0.0,0.0,0.0,0.0,0.0,0.0,0.0,0.0,0.0,0.0,0.0,0.0,0.0,0.0,0.0,0.0,0.0,0.0,0.0,0.0,0.0,0.0,0.0,0.0,0.0,0.0,0.0,0.0,0.0,0.0,0.0,0.0,0.0,0.0,0.0,0.0,0.0,0.0,0.0,0.0,0.0,0.0,0.0,0.0,0.0,0.0,0.0,0.0,0.0,0.0,0.0,0.0,0.0,0.0,0.0,0.0,0.0,0.0,0.0,0.0,0.0,0.0,0.0,0.0,0.0,0.0,0.0,0.0,0.0,0.0,0.0,0.0,0.0,0.0,0.0,0.0,0.0,0.0,0.0,0.0,0.0,0.0,0.0,0.0,0.0,0.0,0.0,0.0,0.0,0.0,0.0,0.0,0.0,0.0,0.0,0.0,0.0,0.0,0.0,0.0,0.0,0.0,0.0,0.0,0.0,0.01,0.82,1.0,1.0,1.0,0.82,0.02,0.01,0.0,0.0,0.0,0.0,0.0,0.0,0.0,0.0,0.0,0.0,0.0,0.0,0.0,0.0,0.0,0.0,0.0,0.0,0.0,0.0,0.0,0.0,0.0,0.0,0.0,0.0,0.0,0.0,0.0,0.0,0.0,0.0,0.0,0.0,0.0,0.0,0.0,0.0,0.0,0.0,0.0,0.0,0.0,0.0,0.0,0.0,0.0,0.0,0.0,0.0,0.0,0.0,0.0,0.0,0.0,0.0,0.0,0.0],[0.0,0.0,0.0,0.0,0.0,0.0,0.0,0.0,0.0,0.0,0.0,0.0,0.0,0.0,0.0,0.0,0.0,0.0,0.0,0.0,0.0,0.0,0.0,0.0,0.0,0.0,0.0,0.0,0.0,0.0,0.0,0.0,0.0,0.0,0.0,0.0,0.0,0.0,0.0,0.0,0.0,0.0,0.0,0.0,0.0,0.0,0.0,0.0,0.0,0.0,0.0,0.0,0.0,0.0,0.0,0.0,0.0,0.0,0.0,0.0,0.0,0.0,0.0,0.0,0.0,0.0,0.0,0.0,0.0,0.0,0.0,0.0,0.0,0.0,0.0,0.0,0.0,0.0,0.0,0.0,0.0,0.0,0.0,0.0,0.0,0.0,0.0,0.0,0.0,0.0,0.0,0.0,0.0,0.0,0.0,0.0,0.0,0.0,0.0,0.0,0.0,0.0,0.0,0.0,0.0,0.0,0.0,0.0,0.0,0.0,0.0,0.0,0.0,0.0,0.0,0.0,0.0,0.0,0.0,0.0,0.0,0.0,0.0,0.0,0.0,0.0,0.0,0.0,0.0,0.0,0.0,0.0,0.0,0.0,0.0,0.0,0.0,0.0,0.0,0.0,0.0,0.02,0.82,1.0,1.0,1.0,0.83,0.03,0.01,0.0,0.0,0.0,0.0,0.0,0.0,0.0,0.0,0.0,0.0,0.0,0.0,0.0,0.0,0.0,0.0,0.0,0.0,0.0,0.0,0.0,0.0,0.0,0.0,0.0,0.0,0.0,0.0,0.0,0.0,0.0,0.0,0.0,0.0,0.0,0.0,0.0,0.0,0.0,0.0,0.0,0.0,0.0,0.0,0.0,0.0,0.0,0.0,0.0,0.0,0.0,0.0,0.0,0.0,0.0,0.0,0.0],[0.0,0.0,0.0,0.0,0.0,0.0,0.0,0.0,0.0,0.0,0.0,0.0,0.0,0.0,0.0,0.0,0.0,0.0,0.0,0.0,0.0,0.0,0.0,0.0,0.0,0.0,0.0,0.0,0.0,0.0,0.0,0.0,0.0,0.0,0.0,0.0,0.0,0.0,0.0,0.0,0.0,0.0,0.0,0.0,0.0,0.0,0.0,0.0,0.0,0.0,0.0,0.0,0.0,0.0,0.0,0.0,0.0,0.0,0.0,0.0,0.0,0.0,0.0,0.0,0.0,0.0,0.0,0.0,0.0,0.0,0.0,0.0,0.0,0.0,0.0,0.0,0.0,0.0,0.0,0.0,0.0,0.0,0.0,0.0,0.0,0.0,0.0,0.0,0.0,0.0,0.0,0.0,0.0,0.0,0.0,0.0,0.0,0.0,0.0,0.0,0.0,0.0,0.0,0.0,0.0,0.0,0.0,0.0,0.0,0.0,0.0,0.0,0.0,0.0,0.0,0.0,0.0,0.0,0.0,0.0,0.0,0.0,0.0,0.0,0.0,0.0,0.0,0.0,0.0,0.0,0.0,0.0,0.0,0.0,0.0,0.0,0.0,0.0,0.0,0.0,0.0,0.0,0.01,0.82,1.0,1.0,1.0,0.75,0.02,0.0,0.0,0.0,0.0,0.0,0.0,0.0,0.0,0.0,0.0,0.0,0.0,0.0,0.0,0.0,0.0,0.0,0.0,0.0,0.0,0.0,0.0,0.0,0.0,0.0,0.0,0.0,0.0,0.0,0.0,0.0,0.0,0.0,0.0,0.0,0.0,0.0,0.0,0.0,0.0,0.0,0.0,0.0,0.0,0.0,0.0,0.0,0.0,0.0,0.0,0.0,0.0,0.0,0.0,0.0,0.0,0.0],[0.0,0.0,0.0,0.0,0.0,0.0,0.0,0.0,0.0,0.0,0.0,0.0,0.0,0.0,0.0,0.0,0.0,0.0,0.0,0.0,0.0,0.0,0.0,0.0,0.0,0.0,0.0,0.0,0.0,0.0,0.0,0.0,0.0,0.0,0.0,0.0,0.0,0.0,0.0,0.0,0.0,0.0,0.0,0.0,0.0,0.0,0.0,0.0,0.0,0.0,0.0,0.0,0.0,0.0,0.0,0.0,0.0,0.0,0.0,0.0,0.0,0.0,0.0,0.0,0.0,0.0,0.0,0.0,0.0,0.0,0.0,0.0,0.0,0.0,0.0,0.0,0.0,0.0,0.0,0.0,0.0,0.0,0.0,0.0,0.0,0.0,0.0,0.0,0.0,0.0,0.0,0.0,0.0,0.0,0.0,0.0,0.0,0.0,0.0,0.0,0.0,0.0,0.0,0.0,0.0,0.0,0.0,0.0,0.0,0.0,0.0,0.0,0.0,0.0,0.0,0.0,0.0,0.0,0.0,0.0,0.0,0.0,0.0,0.0,0.0,0.0,0.0,0.0,0.0,0.0,0.0,0.0,0.0,0.0,0.0,0.0,0.0,0.0,0.0,0.0,0.0,0.0,0.0,0.02,0.83,1.0,1.0,1.0,0.81,0.02,0.0,0.0,0.0,0.0,0.0,0.0,0.0,0.0,0.0,0.0,0.0,0.0,0.0,0.0,0.0,0.0,0.0,0.0,0.0,0.0,0.0,0.0,0.0,0.0,0.0,0.0,0.0,0.0,0.0,0.0,0.0,0.0,0.0,0.0,0.0,0.0,0.0,0.0,0.0,0.0,0.0,0.0,0.0,0.0,0.0,0.0,0.0,0.0,0.0,0.0,0.0,0.0,0.0,0.0,0.0,0.0],[0.0,0.0,0.0,0.0,0.0,0.0,0.0,0.0,0.0,0.0,0.0,0.0,0.0,0.0,0.0,0.0,0.0,0.0,0.0,0.0,0.0,0.0,0.0,0.0,0.0,0.0,0.0,0.0,0.0,0.0,0.0,0.0,0.0,0.0,0.0,0.0,0.0,0.0,0.0,0.0,0.0,0.0,0.0,0.0,0.0,0.0,0.0,0.0,0.0,0.0,0.0,0.0,0.0,0.0,0.0,0.0,0.0,0.0,0.0,0.0,0.0,0.0,0.0,0.0,0.0,0.0,0.0,0.0,0.0,0.0,0.0,0.0,0.0,0.0,0.0,0.0,0.0,0.0,0.0,0.0,0.0,0.0,0.0,0.0,0.0,0.0,0.0,0.0,0.0,0.0,0.0,0.0,0.0,0.0,0.0,0.0,0.0,0.0,0.0,0.0,0.0,0.0,0.0,0.0,0.0,0.0,0.0,0.0,0.0,0.0,0.0,0.0,0.0,0.0,0.0,0.0,0.0,0.0,0.0,0.0,0.0,0.0,0.0,0.0,0.0,0.0,0.0,0.0,0.0,0.0,0.0,0.0,0.0,0.0,0.0,0.0,0.0,0.0,0.0,0.0,0.0,0.0,0.0,0.01,0.03,0.75,1.0,1.0,1.0,0.81,0.03,0.01,0.0,0.0,0.0,0.0,0.0,0.0,0.0,0.0,0.0,0.0,0.0,0.0,0.0,0.0,0.0,0.0,0.0,0.0,0.0,0.0,0.0,0.0,0.0,0.0,0.0,0.0,0.0,0.0,0.0,0.0,0.0,0.0,0.0,0.0,0.0,0.0,0.0,0.0,0.0,0.0,0.0,0.0,0.0,0.0,0.0,0.0,0.0,0.0,0.0,0.0,0.0,0.0,0.0,0.0],[0.0,0.0,0.0,0.0,0.0,0.0,0.0,0.0,0.0,0.0,0.0,0.0,0.0,0.0,0.0,0.0,0.0,0.0,0.0,0.0,0.0,0.0,0.0,0.0,0.0,0.0,0.0,0.0,0.0,0.0,0.0,0.0,0.0,0.0,0.0,0.0,0.0,0.0,0.0,0.0,0.0,0.0,0.0,0.0,0.0,0.0,0.0,0.0,0.0,0.0,0.0,0.0,0.0,0.0,0.0,0.0,0.0,0.0,0.0,0.0,0.0,0.0,0.0,0.0,0.0,0.0,0.0,0.0,0.0,0.0,0.0,0.0,0.0,0.0,0.0,0.0,0.0,0.0,0.0,0.0,0.0,0.0,0.0,0.0,0.0,0.0,0.0,0.0,0.0,0.0,0.0,0.0,0.0,0.0,0.0,0.0,0.0,0.0,0.0,0.0,0.0,0.0,0.0,0.0,0.0,0.0,0.0,0.0,0.0,0.0,0.0,0.0,0.0,0.0,0.0,0.0,0.0,0.0,0.0,0.0,0.0,0.0,0.0,0.0,0.0,0.0,0.0,0.0,0.0,0.0,0.0,0.0,0.0,0.0,0.0,0.0,0.0,0.0,0.0,0.0,0.0,0.0,0.0,0.0,0.01,0.02,0.81,1.0,1.0,1.0,0.83,0.09,0.0,0.0,0.0,0.0,0.0,0.0,0.0,0.0,0.0,0.0,0.0,0.0,0.0,0.0,0.0,0.0,0.0,0.0,0.0,0.0,0.0,0.0,0.0,0.0,0.0,0.0,0.0,0.0,0.0,0.0,0.0,0.0,0.0,0.0,0.0,0.0,0.0,0.0,0.0,0.0,0.0,0.0,0.0,0.0,0.0,0.0,0.0,0.0,0.0,0.0,0.0,0.0,0.0,0.0],[0.0,0.0,0.0,0.0,0.0,0.0,0.0,0.0,0.0,0.0,0.0,0.0,0.0,0.0,0.0,0.0,0.0,0.0,0.0,0.0,0.0,0.0,0.0,0.0,0.0,0.0,0.0,0.0,0.0,0.0,0.0,0.0,0.0,0.0,0.0,0.0,0.0,0.0,0.0,0.0,0.0,0.0,0.0,0.0,0.0,0.0,0.0,0.0,0.0,0.0,0.0,0.0,0.0,0.0,0.0,0.0,0.0,0.0,0.0,0.0,0.0,0.0,0.0,0.0,0.0,0.0,0.0,0.0,0.0,0.0,0.0,0.0,0.0,0.0,0.0,0.0,0.0,0.0,0.0,0.0,0.0,0.0,0.0,0.0,0.0,0.0,0.0,0.0,0.0,0.0,0.0,0.0,0.0,0.0,0.0,0.0,0.0,0.0,0.0,0.0,0.0,0.0,0.0,0.0,0.0,0.0,0.0,0.0,0.0,0.0,0.0,0.0,0.0,0.0,0.0,0.0,0.0,0.0,0.0,0.0,0.0,0.0,0.0,0.0,0.0,0.0,0.0,0.0,0.0,0.0,0.0,0.0,0.0,0.0,0.0,0.0,0.0,0.0,0.0,0.0,0.0,0.0,0.0,0.0,0.0,0.0,0.02,0.81,1.0,1.0,1.0,0.8,0.02,0.0,0.0,0.0,0.0,0.0,0.0,0.0,0.0,0.0,0.0,0.0,0.0,0.0,0.0,0.0,0.0,0.0,0.0,0.0,0.0,0.0,0.0,0.0,0.0,0.0,0.0,0.0,0.0,0.0,0.0,0.0,0.0,0.0,0.0,0.0,0.0,0.0,0.0,0.0,0.0,0.0,0.0,0.0,0.0,0.0,0.0,0.0,0.0,0.0,0.0,0.0,0.0,0.0],[0.0,0.0,0.0,0.0,0.0,0.0,0.0,0.0,0.0,0.0,0.0,0.0,0.0,0.0,0.0,0.0,0.0,0.0,0.0,0.0,0.0,0.0,0.0,0.0,0.0,0.0,0.0,0.0,0.0,0.0,0.0,0.0,0.0,0.0,0.0,0.0,0.0,0.0,0.0,0.0,0.0,0.0,0.0,0.0,0.0,0.0,0.0,0.0,0.0,0.0,0.0,0.0,0.0,0.0,0.0,0.0,0.0,0.0,0.0,0.0,0.0,0.0,0.0,0.0,0.0,0.0,0.0,0.0,0.0,0.0,0.0,0.0,0.0,0.0,0.0,0.0,0.0,0.0,0.0,0.0,0.0,0.0,0.0,0.0,0.0,0.0,0.0,0.0,0.0,0.0,0.0,0.0,0.0,0.0,0.0,0.0,0.0,0.0,0.0,0.0,0.0,0.0,0.0,0.0,0.0,0.0,0.0,0.0,0.0,0.0,0.0,0.0,0.0,0.0,0.0,0.0,0.0,0.0,0.0,0.0,0.0,0.0,0.0,0.0,0.0,0.0,0.0,0.0,0.0,0.0,0.0,0.0,0.0,0.0,0.0,0.0,0.0,0.0,0.0,0.0,0.0,0.0,0.0,0.0,0.0,0.0,0.0,0.03,0.83,1.0,1.0,1.0,0.91,0.07,0.0,0.0,0.0,0.0,0.0,0.0,0.0,0.0,0.0,0.0,0.0,0.0,0.0,0.0,0.0,0.0,0.0,0.0,0.0,0.0,0.0,0.0,0.0,0.0,0.0,0.0,0.0,0.0,0.0,0.0,0.0,0.0,0.0,0.0,0.0,0.0,0.0,0.0,0.0,0.0,0.0,0.0,0.0,0.0,0.0,0.0,0.0,0.0,0.0,0.0,0.0,0.0],[0.0,0.0,0.0,0.0,0.0,0.0,0.0,0.0,0.0,0.0,0.0,0.0,0.0,0.0,0.0,0.0,0.0,0.0,0.0,0.0,0.0,0.0,0.0,0.0,0.0,0.0,0.0,0.0,0.0,0.0,0.0,0.0,0.0,0.0,0.0,0.0,0.0,0.0,0.0,0.0,0.0,0.0,0.0,0.0,0.0,0.0,0.0,0.0,0.0,0.0,0.0,0.0,0.0,0.0,0.0,0.0,0.0,0.0,0.0,0.0,0.0,0.0,0.0,0.0,0.0,0.0,0.0,0.0,0.0,0.0,0.0,0.0,0.0,0.0,0.0,0.0,0.0,0.0,0.0,0.0,0.0,0.0,0.0,0.0,0.0,0.0,0.0,0.0,0.0,0.0,0.0,0.0,0.0,0.0,0.0,0.0,0.0,0.0,0.0,0.0,0.0,0.0,0.0,0.0,0.0,0.0,0.0,0.0,0.0,0.0,0.0,0.0,0.0,0.0,0.0,0.0,0.0,0.0,0.0,0.0,0.0,0.0,0.0,0.0,0.0,0.0,0.0,0.0,0.0,0.0,0.0,0.0,0.0,0.0,0.0,0.0,0.0,0.0,0.0,0.0,0.0,0.0,0.0,0.0,0.0,0.0,0.0,0.01,0.09,0.8,1.0,1.0,1.0,0.98,0.02,0.0,0.0,0.0,0.0,0.0,0.0,0.0,0.0,0.0,0.0,0.0,0.0,0.0,0.0,0.0,0.0,0.0,0.0,0.0,0.0,0.0,0.0,0.0,0.0,0.0,0.0,0.0,0.0,0.0,0.0,0.0,0.0,0.0,0.0,0.0,0.0,0.0,0.0,0.0,0.0,0.0,0.0,0.0,0.0,0.0,0.0,0.0,0.0,0.0,0.0,0.0],[0.0,0.0,0.0,0.0,0.0,0.0,0.0,0.0,0.0,0.0,0.0,0.0,0.0,0.0,0.0,0.0,0.0,0.0,0.0,0.0,0.0,0.0,0.0,0.0,0.0,0.0,0.0,0.0,0.0,0.0,0.0,0.0,0.0,0.0,0.0,0.0,0.0,0.0,0.0,0.0,0.0,0.0,0.0,0.0,0.0,0.0,0.0,0.0,0.0,0.0,0.0,0.0,0.0,0.0,0.0,0.0,0.0,0.0,0.0,0.0,0.0,0.0,0.0,0.0,0.0,0.0,0.0,0.0,0.0,0.0,0.0,0.0,0.0,0.0,0.0,0.0,0.0,0.0,0.0,0.0,0.0,0.0,0.0,0.0,0.0,0.0,0.0,0.0,0.0,0.0,0.0,0.0,0.0,0.0,0.0,0.0,0.0,0.0,0.0,0.0,0.0,0.0,0.0,0.0,0.0,0.0,0.0,0.0,0.0,0.0,0.0,0.0,0.0,0.0,0.0,0.0,0.0,0.0,0.0,0.0,0.0,0.0,0.0,0.0,0.0,0.0,0.0,0.0,0.0,0.0,0.0,0.0,0.0,0.0,0.0,0.0,0.0,0.0,0.0,0.0,0.0,0.0,0.0,0.0,0.0,0.0,0.0,0.0,0.0,0.02,0.91,1.0,1.0,1.0,0.96,0.0,0.0,0.0,0.0,0.0,0.0,0.0,0.0,0.0,0.0,0.0,0.0,0.0,0.0,0.0,0.0,0.0,0.0,0.0,0.0,0.0,0.0,0.0,0.0,0.0,0.0,0.0,0.0,0.0,0.0,0.0,0.0,0.0,0.0,0.0,0.0,0.0,0.0,0.0,0.0,0.0,0.0,0.0,0.0,0.0,0.03,0.0,0.0,0.0,0.06,0.0],[0.0,0.0,0.0,0.0,0.0,0.0,0.0,0.0,0.0,0.0,0.0,0.0,0.0,0.0,0.0,0.0,0.0,0.0,0.0,0.0,0.0,0.0,0.0,0.0,0.0,0.0,0.0,0.0,0.0,0.0,0.0,0.0,0.0,0.0,0.0,0.0,0.0,0.0,0.0,0.0,0.0,0.0,0.0,0.0,0.0,0.0,0.0,0.0,0.0,0.0,0.0,0.0,0.0,0.0,0.0,0.0,0.0,0.0,0.0,0.0,0.0,0.0,0.0,0.0,0.0,0.0,0.0,0.0,0.0,0.0,0.0,0.0,0.0,0.0,0.0,0.0,0.0,0.0,0.0,0.0,0.0,0.0,0.0,0.0,0.0,0.0,0.0,0.0,0.0,0.0,0.0,0.0,0.0,0.0,0.0,0.0,0.0,0.0,0.0,0.0,0.0,0.0,0.0,0.0,0.0,0.0,0.0,0.0,0.0,0.0,0.0,0.0,0.0,0.0,0.0,0.0,0.0,0.0,0.0,0.0,0.0,0.0,0.0,0.0,0.0,0.0,0.0,0.0,0.0,0.0,0.0,0.0,0.0,0.0,0.0,0.0,0.0,0.0,0.0,0.0,0.0,0.0,0.0,0.0,0.0,0.0,0.0,0.0,0.0,0.0,0.07,0.98,1.0,1.0,1.0,0.9,0.14,0.0,0.0,0.0,0.0,0.0,0.0,0.0,0.0,0.0,0.0,0.0,0.0,0.0,0.0,0.0,0.0,0.0,0.0,0.0,0.0,0.0,0.0,0.0,0.0,0.0,0.0,0.0,0.0,0.0,0.0,0.0,0.0,0.0,0.0,0.0,0.0,0.0,0.0,0.0,0.0,0.0,0.0,0.0,0.0,0.0,0.0,0.0,0.0,0.0],[0.0,0.0,0.0,0.0,0.0,0.0,0.0,0.0,0.0,0.0,0.0,0.0,0.0,0.0,0.0,0.0,0.0,0.0,0.0,0.0,0.0,0.0,0.0,0.0,0.0,0.0,0.0,0.0,0.0,0.0,0.0,0.0,0.0,0.0,0.0,0.0,0.0,0.0,0.0,0.0,0.0,0.0,0.0,0.0,0.0,0.0,0.0,0.0,0.0,0.0,0.0,0.0,0.0,0.0,0.0,0.0,0.0,0.0,0.0,0.0,0.0,0.0,0.0,0.0,0.0,0.0,0.0,0.0,0.0,0.0,0.0,0.0,0.0,0.0,0.0,0.0,0.0,0.0,0.0,0.0,0.0,0.0,0.0,0.0,0.0,0.0,0.0,0.0,0.0,0.0,0.0,0.0,0.0,0.0,0.0,0.0,0.0,0.0,0.0,0.0,0.0,0.0,0.0,0.0,0.0,0.0,0.0,0.0,0.0,0.0,0.0,0.0,0.0,0.0,0.0,0.0,0.0,0.0,0.0,0.0,0.0,0.0,0.0,0.0,0.0,0.0,0.0,0.0,0.0,0.0,0.0,0.0,0.0,0.0,0.0,0.0,0.0,0.0,0.0,0.0,0.0,0.0,0.0,0.0,0.0,0.0,0.0,0.0,0.0,0.0,0.0,0.02,0.96,1.0,1.0,1.0,0.99,0.03,0.0,0.0,0.0,0.0,0.0,0.0,0.0,0.0,0.0,0.0,0.0,0.0,0.0,0.0,0.0,0.0,0.0,0.0,0.0,0.0,0.0,0.0,0.0,0.0,0.0,0.0,0.0,0.0,0.0,0.0,0.0,0.0,0.0,0.0,0.0,0.0,0.0,0.0,0.01,0.16,0.0,0.0,0.13,0.09,0.0,0.0,0.01,0.0],[0.0,0.0,0.0,0.0,0.0,0.0,0.0,0.0,0.0,0.0,0.0,0.0,0.0,0.0,0.0,0.0,0.0,0.0,0.0,0.0,0.0,0.0,0.0,0.0,0.0,0.0,0.0,0.0,0.0,0.0,0.0,0.0,0.0,0.0,0.0,0.0,0.0,0.0,0.0,0.0,0.0,0.0,0.0,0.0,0.0,0.0,0.0,0.0,0.0,0.0,0.0,0.0,0.0,0.0,0.0,0.0,0.0,0.0,0.0,0.0,0.0,0.0,0.0,0.0,0.0,0.0,0.0,0.0,0.0,0.0,0.0,0.0,0.0,0.0,0.0,0.0,0.0,0.0,0.0,0.0,0.0,0.0,0.0,0.0,0.0,0.0,0.0,0.0,0.0,0.0,0.0,0.0,0.0,0.0,0.0,0.0,0.0,0.0,0.0,0.0,0.0,0.0,0.0,0.0,0.0,0.0,0.0,0.0,0.0,0.0,0.0,0.0,0.0,0.0,0.0,0.0,0.0,0.0,0.0,0.0,0.0,0.0,0.0,0.0,0.0,0.0,0.0,0.0,0.0,0.0,0.0,0.0,0.0,0.0,0.0,0.0,0.0,0.0,0.0,0.0,0.0,0.0,0.0,0.0,0.0,0.0,0.0,0.0,0.0,0.0,0.0,0.0,0.0,0.9,1.0,1.0,1.0,0.99,0.02,0.0,0.0,0.0,0.0,0.0,0.0,0.0,0.0,0.0,0.0,0.0,0.0,0.0,0.0,0.0,0.0,0.0,0.0,0.0,0.0,0.0,0.0,0.0,0.0,0.0,0.0,0.0,0.0,0.0,0.0,0.0,0.0,0.0,0.0,0.12,0.0,0.0,0.11,0.22,0.0,0.01,0.11,0.01,0.0,0.0,0.0,0.0],[0.0,0.0,0.0,0.0,0.0,0.0,0.0,0.0,0.0,0.0,0.0,0.0,0.0,0.0,0.0,0.0,0.0,0.0,0.0,0.0,0.0,0.0,0.0,0.0,0.0,0.0,0.0,0.0,0.0,0.0,0.0,0.0,0.0,0.0,0.0,0.0,0.0,0.0,0.0,0.0,0.0,0.0,0.0,0.0,0.0,0.0,0.0,0.0,0.0,0.0,0.0,0.0,0.0,0.0,0.0,0.0,0.0,0.0,0.0,0.0,0.0,0.0,0.0,0.0,0.0,0.0,0.0,0.0,0.0,0.0,0.0,0.0,0.0,0.0,0.0,0.0,0.0,0.0,0.0,0.0,0.0,0.0,0.0,0.0,0.0,0.0,0.0,0.0,0.0,0.0,0.0,0.0,0.0,0.0,0.0,0.0,0.0,0.0,0.0,0.0,0.0,0.0,0.0,0.0,0.0,0.0,0.0,0.0,0.0,0.0,0.0,0.0,0.0,0.0,0.0,0.0,0.0,0.0,0.0,0.0,0.0,0.0,0.0,0.0,0.0,0.0,0.0,0.0,0.0,0.0,0.0,0.0,0.0,0.0,0.0,0.0,0.0,0.0,0.0,0.0,0.0,0.0,0.0,0.0,0.0,0.0,0.0,0.0,0.0,0.0,0.0,0.0,0.0,0.14,0.99,1.0,1.0,1.0,1.0,0.02,0.01,0.01,0.0,0.0,0.0,0.0,0.0,0.0,0.0,0.0,0.0,0.0,0.0,0.0,0.0,0.0,0.0,0.0,0.0,0.0,0.0,0.0,0.0,0.0,0.0,0.0,0.0,0.0,0.0,0.0,0.0,0.0,0.0,0.02,0.0,0.0,0.0,0.02,0.0,0.0,0.0,0.0,0.0,0.0,0.0,0.0],[0.0,0.0,0.0,0.0,0.0,0.0,0.0,0.0,0.0,0.0,0.0,0.0,0.0,0.0,0.0,0.0,0.0,0.0,0.0,0.0,0.0,0.0,0.0,0.0,0.0,0.0,0.0,0.0,0.0,0.0,0.0,0.0,0.0,0.0,0.0,0.0,0.0,0.0,0.0,0.0,0.0,0.0,0.0,0.0,0.0,0.0,0.0,0.0,0.0,0.0,0.0,0.0,0.0,0.0,0.0,0.0,0.0,0.0,0.0,0.0,0.0,0.0,0.0,0.0,0.0,0.0,0.0,0.0,0.0,0.0,0.0,0.0,0.0,0.0,0.0,0.0,0.0,0.0,0.0,0.0,0.0,0.0,0.0,0.0,0.0,0.0,0.0,0.0,0.0,0.0,0.0,0.0,0.0,0.0,0.0,0.0,0.0,0.0,0.0,0.0,0.0,0.0,0.0,0.0,0.0,0.0,0.0,0.0,0.0,0.0,0.0,0.0,0.0,0.0,0.0,0.0,0.0,0.0,0.0,0.0,0.0,0.0,0.0,0.0,0.0,0.0,0.0,0.0,0.0,0.0,0.0,0.0,0.0,0.0,0.0,0.0,0.0,0.0,0.0,0.0,0.0,0.0,0.0,0.0,0.0,0.0,0.0,0.0,0.0,0.0,0.0,0.0,0.0,0.0,0.03,0.99,1.0,1.0,1.0,0.96,0.01,0.09,0.01,0.0,0.0,0.0,0.0,0.0,0.0,0.0,0.0,0.0,0.0,0.0,0.0,0.0,0.0,0.0,0.0,0.0,0.0,0.0,0.0,0.0,0.0,0.0,0.01,0.0,0.0,0.01,0.12,0.0,0.01,0.17,0.12,0.03,0.02,0.16,0.02,0.02,0.0,0.0,0.01,0.0,0.0,0.0],[0.0,0.0,0.0,0.0,0.0,0.0,0.0,0.0,0.0,0.0,0.0,0.0,0.0,0.0,0.0,0.0,0.0,0.0,0.0,0.0,0.0,0.0,0.0,0.0,0.0,0.0,0.0,0.0,0.0,0.0,0.0,0.0,0.0,0.0,0.0,0.0,0.0,0.0,0.0,0.0,0.0,0.0,0.0,0.0,0.0,0.0,0.0,0.0,0.0,0.0,0.0,0.0,0.0,0.0,0.0,0.0,0.0,0.0,0.0,0.0,0.0,0.0,0.0,0.0,0.0,0.0,0.0,0.0,0.0,0.0,0.0,0.0,0.0,0.0,0.0,0.0,0.0,0.0,0.0,0.0,0.0,0.0,0.0,0.0,0.0,0.0,0.0,0.0,0.0,0.0,0.0,0.0,0.0,0.0,0.0,0.0,0.0,0.0,0.0,0.0,0.0,0.0,0.0,0.0,0.0,0.0,0.0,0.0,0.0,0.0,0.0,0.0,0.0,0.0,0.0,0.0,0.0,0.0,0.0,0.0,0.0,0.0,0.0,0.0,0.0,0.0,0.0,0.0,0.0,0.0,0.0,0.0,0.0,0.0,0.0,0.0,0.0,0.0,0.0,0.0,0.0,0.0,0.0,0.0,0.0,0.0,0.0,0.0,0.0,0.0,0.0,0.0,0.0,0.0,0.0,0.02,1.0,1.0,1.0,1.0,0.96,0.17,0.01,0.01,0.0,0.0,0.0,0.0,0.0,0.0,0.0,0.0,0.0,0.0,0.0,0.0,0.0,0.0,0.0,0.0,0.0,0.0,0.0,0.0,0.0,0.0,0.0,0.0,0.0,0.0,0.01,0.0,0.0,0.03,0.0,0.0,0.0,0.0,0.0,0.0,0.0,0.0,0.0,0.0,0.0,0.0],[0.0,0.0,0.0,0.0,0.0,0.0,0.0,0.0,0.0,0.0,0.0,0.0,0.0,0.0,0.0,0.0,0.0,0.0,0.0,0.0,0.0,0.0,0.0,0.0,0.0,0.0,0.0,0.0,0.0,0.0,0.0,0.0,0.0,0.0,0.0,0.0,0.0,0.0,0.0,0.0,0.0,0.0,0.0,0.0,0.0,0.0,0.0,0.0,0.0,0.0,0.0,0.0,0.0,0.0,0.0,0.0,0.0,0.0,0.0,0.0,0.0,0.0,0.0,0.0,0.0,0.0,0.0,0.0,0.0,0.0,0.0,0.0,0.0,0.0,0.0,0.0,0.0,0.0,0.0,0.0,0.0,0.0,0.0,0.0,0.0,0.0,0.0,0.0,0.0,0.0,0.0,0.0,0.0,0.0,0.0,0.0,0.0,0.0,0.0,0.0,0.0,0.0,0.0,0.0,0.0,0.0,0.0,0.0,0.0,0.0,0.0,0.0,0.0,0.0,0.0,0.0,0.0,0.0,0.0,0.0,0.0,0.0,0.0,0.0,0.0,0.0,0.0,0.0,0.0,0.0,0.0,0.0,0.0,0.0,0.0,0.0,0.0,0.0,0.0,0.0,0.0,0.0,0.0,0.0,0.0,0.0,0.0,0.0,0.0,0.0,0.0,0.0,0.0,0.0,0.0,0.0,0.02,0.96,1.0,1.0,1.0,0.91,0.06,0.03,0.0,0.0,0.0,0.0,0.0,0.0,0.0,0.0,0.0,0.0,0.0,0.0,0.0,0.0,0.0,0.0,0.0,0.0,0.01,0.0,0.0,0.01,0.06,0.01,0.01,0.05,0.09,0.01,0.02,0.04,0.01,0.03,0.01,0.0,0.0,0.02,0.0,0.0,0.0,0.0,0.0,0.0],[0.0,0.0,0.0,0.0,0.0,0.0,0.0,0.0,0.0,0.0,0.0,0.0,0.0,0.0,0.0,0.0,0.0,0.0,0.0,0.0,0.0,0.0,0.0,0.0,0.0,0.0,0.0,0.0,0.0,0.0,0.0,0.0,0.0,0.0,0.0,0.0,0.0,0.0,0.0,0.0,0.0,0.0,0.0,0.0,0.0,0.0,0.0,0.0,0.0,0.0,0.0,0.0,0.0,0.0,0.0,0.0,0.0,0.0,0.0,0.0,0.0,0.0,0.0,0.0,0.0,0.0,0.0,0.0,0.0,0.0,0.0,0.0,0.0,0.0,0.0,0.0,0.0,0.0,0.0,0.0,0.0,0.0,0.0,0.0,0.0,0.0,0.0,0.0,0.0,0.0,0.0,0.0,0.0,0.0,0.0,0.0,0.0,0.0,0.0,0.0,0.0,0.0,0.0,0.0,0.0,0.0,0.0,0.0,0.0,0.0,0.0,0.0,0.0,0.0,0.0,0.0,0.0,0.0,0.0,0.0,0.0,0.0,0.0,0.0,0.0,0.0,0.0,0.0,0.0,0.0,0.0,0.0,0.0,0.0,0.0,0.0,0.0,0.0,0.0,0.0,0.0,0.0,0.0,0.0,0.0,0.0,0.0,0.0,0.0,0.0,0.0,0.0,0.0,0.0,0.0,0.0,0.01,0.01,0.96,1.0,1.0,1.0,0.89,0.18,0.08,0.01,0.0,0.0,0.0,0.0,0.0,0.0,0.0,0.0,0.0,0.0,0.0,0.0,0.0,0.0,0.0,0.0,0.02,0.0,0.0,0.01,0.06,0.0,0.0,0.03,0.01,0.0,0.01,0.01,0.0,0.0,0.0,0.0,0.0,0.0,0.0,0.0,0.0,0.0,0.0,0.0],[0.0,0.0,0.0,0.0,0.0,0.0,0.0,0.0,0.0,0.0,0.0,0.0,0.0,0.0,0.0,0.0,0.0,0.0,0.0,0.0,0.0,0.0,0.0,0.0,0.0,0.0,0.0,0.0,0.0,0.0,0.0,0.0,0.0,0.0,0.0,0.0,0.0,0.0,0.0,0.0,0.0,0.0,0.0,0.0,0.0,0.0,0.0,0.0,0.0,0.0,0.0,0.0,0.0,0.0,0.0,0.0,0.0,0.0,0.0,0.0,0.0,0.0,0.0,0.0,0.0,0.0,0.0,0.0,0.0,0.0,0.0,0.0,0.0,0.0,0.0,0.0,0.0,0.0,0.0,0.0,0.0,0.0,0.0,0.0,0.0,0.0,0.0,0.0,0.0,0.0,0.0,0.0,0.0,0.0,0.0,0.0,0.0,0.0,0.0,0.0,0.0,0.0,0.0,0.0,0.0,0.0,0.0,0.0,0.0,0.0,0.0,0.0,0.0,0.0,0.0,0.0,0.0,0.0,0.0,0.0,0.0,0.0,0.0,0.0,0.0,0.0,0.0,0.0,0.0,0.0,0.0,0.0,0.0,0.0,0.0,0.0,0.0,0.0,0.0,0.0,0.0,0.0,0.0,0.0,0.0,0.0,0.0,0.0,0.0,0.0,0.0,0.0,0.0,0.0,0.0,0.0,0.01,0.09,0.17,0.91,1.0,1.0,1.0,0.95,0.22,0.05,0.08,0.01,0.0,0.0,0.0,0.0,0.0,0.0,0.0,0.0,0.0,0.0,0.0,0.0,0.0,0.0,0.01,0.01,0.0,0.01,0.03,0.0,0.02,0.02,0.02,0.01,0.01,0.01,0.0,0.01,0.0,0.0,0.0,0.0,0.0,0.0,0.0,0.0,0.0,0.0],[0.0,0.0,0.0,0.0,0.0,0.0,0.0,0.0,0.0,0.0,0.0,0.0,0.0,0.0,0.0,0.0,0.0,0.0,0.0,0.0,0.0,0.0,0.0,0.0,0.0,0.0,0.0,0.0,0.0,0.0,0.0,0.0,0.0,0.0,0.0,0.0,0.0,0.0,0.0,0.0,0.0,0.0,0.0,0.0,0.0,0.0,0.0,0.0,0.0,0.0,0.0,0.0,0.0,0.0,0.0,0.0,0.0,0.0,0.0,0.0,0.0,0.0,0.0,0.0,0.0,0.0,0.0,0.0,0.0,0.0,0.0,0.0,0.0,0.0,0.0,0.0,0.0,0.0,0.0,0.0,0.0,0.0,0.0,0.0,0.0,0.0,0.0,0.0,0.0,0.0,0.0,0.0,0.0,0.0,0.0,0.0,0.0,0.0,0.0,0.0,0.0,0.0,0.0,0.0,0.0,0.0,0.0,0.0,0.0,0.0,0.0,0.0,0.0,0.0,0.0,0.0,0.0,0.0,0.0,0.0,0.0,0.0,0.0,0.0,0.0,0.0,0.0,0.0,0.0,0.0,0.0,0.0,0.0,0.0,0.0,0.0,0.0,0.0,0.0,0.0,0.0,0.0,0.0,0.0,0.0,0.0,0.0,0.0,0.0,0.0,0.0,0.0,0.0,0.0,0.0,0.0,0.0,0.01,0.01,0.06,0.89,1.0,1.0,1.0,0.74,0.3,0.33,0.01,0.0,0.0,0.0,0.0,0.0,0.0,0.0,0.0,0.0,0.0,0.0,0.0,0.01,0.01,0.08,0.03,0.01,0.04,0.1,0.01,0.06,0.03,0.02,0.04,0.03,0.01,0.0,0.02,0.0,0.0,0.0,0.0,0.0,0.0,0.0,0.0,0.0,0.0],[0.0,0.0,0.0,0.0,0.0,0.0,0.0,0.0,0.0,0.0,0.0,0.0,0.0,0.0,0.0,0.0,0.0,0.0,0.0,0.0,0.0,0.0,0.0,0.0,0.0,0.0,0.0,0.0,0.0,0.0,0.0,0.0,0.0,0.0,0.0,0.0,0.0,0.0,0.0,0.0,0.0,0.0,0.0,0.0,0.0,0.0,0.0,0.0,0.0,0.0,0.0,0.0,0.0,0.0,0.0,0.0,0.0,0.0,0.0,0.0,0.0,0.0,0.0,0.0,0.0,0.0,0.0,0.0,0.0,0.0,0.0,0.0,0.0,0.0,0.0,0.0,0.0,0.0,0.0,0.0,0.0,0.0,0.0,0.0,0.0,0.0,0.0,0.0,0.0,0.0,0.0,0.0,0.0,0.0,0.0,0.0,0.0,0.0,0.0,0.0,0.0,0.0,0.0,0.0,0.0,0.0,0.0,0.0,0.0,0.0,0.0,0.0,0.0,0.0,0.0,0.0,0.0,0.0,0.0,0.0,0.0,0.0,0.0,0.0,0.0,0.0,0.0,0.0,0.0,0.0,0.0,0.0,0.0,0.0,0.0,0.0,0.0,0.0,0.0,0.0,0.0,0.0,0.0,0.0,0.0,0.0,0.0,0.0,0.0,0.0,0.0,0.0,0.0,0.0,0.0,0.0,0.0,0.0,0.01,0.03,0.18,0.95,1.0,1.0,1.0,0.83,0.53,0.05,0.01,0.0,0.0,0.0,0.0,0.0,0.0,0.0,0.0,0.0,0.0,0.0,0.01,0.0,0.01,0.01,0.01,0.02,0.01,0.0,0.05,0.01,0.0,0.01,0.02,0.0,0.0,0.0,0.0,0.0,0.0,0.0,0.0,0.0,0.0,0.0,0.0,0.0],[0.0,0.0,0.0,0.0,0.0,0.0,0.0,0.0,0.0,0.0,0.0,0.0,0.0,0.0,0.0,0.0,0.0,0.0,0.0,0.0,0.0,0.0,0.0,0.0,0.0,0.0,0.0,0.0,0.0,0.0,0.0,0.0,0.0,0.0,0.0,0.0,0.0,0.0,0.0,0.0,0.0,0.0,0.0,0.0,0.0,0.0,0.0,0.0,0.0,0.0,0.0,0.0,0.0,0.0,0.0,0.0,0.0,0.0,0.0,0.0,0.0,0.0,0.0,0.0,0.0,0.0,0.0,0.0,0.0,0.0,0.0,0.0,0.0,0.0,0.0,0.0,0.0,0.0,0.0,0.0,0.0,0.0,0.0,0.0,0.0,0.0,0.0,0.0,0.0,0.0,0.0,0.0,0.0,0.0,0.0,0.0,0.0,0.0,0.0,0.0,0.0,0.0,0.0,0.0,0.0,0.0,0.0,0.0,0.0,0.0,0.0,0.0,0.0,0.0,0.0,0.0,0.0,0.0,0.0,0.0,0.0,0.0,0.0,0.0,0.0,0.0,0.0,0.0,0.0,0.0,0.0,0.0,0.0,0.0,0.0,0.0,0.0,0.0,0.0,0.0,0.0,0.0,0.0,0.0,0.0,0.0,0.0,0.0,0.0,0.0,0.0,0.0,0.0,0.0,0.0,0.0,0.0,0.0,0.0,0.0,0.08,0.22,0.74,1.0,1.0,1.0,0.78,0.14,0.02,0.0,0.0,0.0,0.0,0.0,0.0,0.0,0.0,0.0,0.0,0.0,0.02,0.01,0.03,0.01,0.01,0.03,0.01,0.0,0.03,0.01,0.0,0.01,0.01,0.0,0.0,0.0,0.0,0.0,0.0,0.0,0.0,0.0,0.0,0.0,0.0,0.0],[0.0,0.0,0.0,0.0,0.0,0.0,0.0,0.0,0.0,0.0,0.0,0.0,0.0,0.0,0.0,0.0,0.0,0.0,0.0,0.0,0.0,0.0,0.0,0.0,0.0,0.0,0.0,0.0,0.0,0.0,0.0,0.0,0.0,0.0,0.0,0.0,0.0,0.0,0.0,0.0,0.0,0.0,0.0,0.0,0.0,0.0,0.0,0.0,0.0,0.0,0.0,0.0,0.0,0.0,0.0,0.0,0.0,0.0,0.0,0.0,0.0,0.0,0.0,0.0,0.0,0.0,0.0,0.0,0.0,0.0,0.0,0.0,0.0,0.0,0.0,0.0,0.0,0.0,0.0,0.0,0.0,0.0,0.0,0.0,0.0,0.0,0.0,0.0,0.0,0.0,0.0,0.0,0.0,0.0,0.0,0.0,0.0,0.0,0.0,0.0,0.0,0.0,0.0,0.0,0.0,0.0,0.0,0.0,0.0,0.0,0.0,0.0,0.0,0.0,0.0,0.0,0.0,0.0,0.0,0.0,0.0,0.0,0.0,0.0,0.0,0.0,0.0,0.0,0.0,0.0,0.0,0.0,0.0,0.0,0.0,0.0,0.0,0.0,0.0,0.0,0.0,0.0,0.0,0.0,0.0,0.0,0.0,0.0,0.0,0.0,0.0,0.0,0.0,0.0,0.0,0.0,0.0,0.0,0.0,0.0,0.01,0.05,0.3,0.83,1.0,1.0,1.0,0.9,0.05,0.01,0.0,0.0,0.0,0.0,0.0,0.0,0.0,0.01,0.0,0.01,0.09,0.01,0.02,0.02,0.01,0.02,0.01,0.0,0.02,0.01,0.0,0.0,0.01,0.0,0.0,0.0,0.0,0.0,0.0,0.0,0.0,0.0,0.0,0.0,0.0,0.0],[0.0,0.0,0.0,0.0,0.0,0.0,0.0,0.0,0.0,0.0,0.0,0.0,0.0,0.0,0.0,0.0,0.0,0.0,0.0,0.0,0.0,0.0,0.0,0.0,0.0,0.0,0.0,0.0,0.0,0.0,0.0,0.0,0.0,0.0,0.0,0.0,0.0,0.0,0.0,0.0,0.0,0.0,0.0,0.0,0.0,0.0,0.0,0.0,0.0,0.0,0.0,0.0,0.0,0.0,0.0,0.0,0.0,0.0,0.0,0.0,0.0,0.0,0.0,0.0,0.0,0.0,0.0,0.0,0.0,0.0,0.0,0.0,0.0,0.0,0.0,0.0,0.0,0.0,0.0,0.0,0.0,0.0,0.0,0.0,0.0,0.0,0.0,0.0,0.0,0.0,0.0,0.0,0.0,0.0,0.0,0.0,0.0,0.0,0.0,0.0,0.0,0.0,0.0,0.0,0.0,0.0,0.0,0.0,0.0,0.0,0.0,0.0,0.0,0.0,0.0,0.0,0.0,0.0,0.0,0.0,0.0,0.0,0.0,0.0,0.0,0.0,0.0,0.0,0.0,0.0,0.0,0.0,0.0,0.0,0.0,0.0,0.0,0.0,0.0,0.0,0.0,0.0,0.0,0.0,0.0,0.0,0.0,0.0,0.0,0.0,0.0,0.0,0.0,0.0,0.0,0.0,0.0,0.0,0.0,0.0,0.0,0.08,0.33,0.53,0.78,1.0,1.0,1.0,0.96,0.04,0.0,0.0,0.0,0.0,0.0,0.0,0.01,0.01,0.06,0.04,0.18,0.08,0.05,0.06,0.17,0.15,0.03,0.04,0.17,0.05,0.01,0.04,0.03,0.0,0.0,0.01,0.0,0.0,0.0,0.0,0.0,0.0,0.0,0.0,0.0,0.0],[0.0,0.0,0.0,0.0,0.0,0.0,0.0,0.0,0.0,0.0,0.0,0.0,0.0,0.0,0.0,0.0,0.0,0.0,0.0,0.0,0.0,0.0,0.0,0.0,0.0,0.0,0.0,0.0,0.0,0.0,0.0,0.0,0.0,0.0,0.0,0.0,0.0,0.0,0.0,0.0,0.0,0.0,0.0,0.0,0.0,0.0,0.0,0.0,0.0,0.0,0.0,0.0,0.0,0.0,0.0,0.0,0.0,0.0,0.0,0.0,0.0,0.0,0.0,0.0,0.0,0.0,0.0,0.0,0.0,0.0,0.0,0.0,0.0,0.0,0.0,0.0,0.0,0.0,0.0,0.0,0.0,0.0,0.0,0.0,0.0,0.0,0.0,0.0,0.0,0.0,0.0,0.0,0.0,0.0,0.0,0.0,0.0,0.0,0.0,0.0,0.0,0.0,0.0,0.0,0.0,0.0,0.0,0.0,0.0,0.0,0.0,0.0,0.0,0.0,0.0,0.0,0.0,0.0,0.0,0.0,0.0,0.0,0.0,0.0,0.0,0.0,0.0,0.0,0.0,0.0,0.0,0.0,0.0,0.0,0.0,0.0,0.0,0.0,0.0,0.0,0.0,0.0,0.0,0.0,0.0,0.0,0.0,0.0,0.0,0.0,0.0,0.0,0.0,0.0,0.0,0.0,0.0,0.0,0.0,0.0,0.0,0.01,0.01,0.05,0.14,0.9,1.0,1.0,1.0,0.96,0.05,0.02,0.01,0.0,0.0,0.0,0.02,0.04,0.07,0.16,0.15,0.05,0.01,0.03,0.07,0.04,0.01,0.03,0.07,0.02,0.0,0.02,0.01,0.0,0.0,0.0,0.0,0.0,0.0,0.0,0.0,0.0,0.0,0.0,0.0,0.0],[0.0,0.0,0.0,0.0,0.0,0.0,0.0,0.0,0.0,0.0,0.0,0.0,0.0,0.0,0.0,0.0,0.0,0.0,0.0,0.0,0.0,0.0,0.0,0.0,0.0,0.0,0.0,0.0,0.0,0.0,0.0,0.0,0.0,0.0,0.0,0.0,0.0,0.0,0.0,0.0,0.0,0.0,0.0,0.0,0.0,0.0,0.0,0.0,0.0,0.0,0.0,0.0,0.0,0.0,0.0,0.0,0.0,0.0,0.0,0.0,0.0,0.0,0.0,0.0,0.0,0.0,0.0,0.0,0.0,0.0,0.0,0.0,0.0,0.0,0.0,0.0,0.0,0.0,0.0,0.0,0.0,0.0,0.0,0.0,0.0,0.0,0.0,0.0,0.0,0.0,0.0,0.0,0.0,0.0,0.0,0.0,0.0,0.0,0.0,0.0,0.0,0.0,0.0,0.0,0.0,0.0,0.0,0.0,0.0,0.0,0.0,0.0,0.0,0.0,0.0,0.0,0.0,0.0,0.0,0.0,0.0,0.0,0.0,0.0,0.0,0.0,0.0,0.0,0.0,0.0,0.0,0.0,0.0,0.0,0.0,0.0,0.0,0.0,0.0,0.0,0.0,0.0,0.0,0.0,0.0,0.0,0.0,0.0,0.0,0.0,0.0,0.0,0.0,0.0,0.0,0.0,0.0,0.0,0.0,0.0,0.0,0.0,0.0,0.01,0.02,0.05,0.96,1.0,1.0,1.0,0.93,0.04,0.14,0.06,0.0,0.01,0.11,0.07,0.12,0.07,0.03,0.04,0.0,0.01,0.1,0.05,0.01,0.04,0.17,0.03,0.0,0.05,0.05,0.0,0.0,0.01,0.0,0.0,0.0,0.0,0.0,0.0,0.0,0.0,0.0,0.0],[0.0,0.0,0.0,0.0,0.0,0.0,0.0,0.0,0.0,0.0,0.0,0.0,0.0,0.0,0.0,0.0,0.0,0.0,0.0,0.0,0.0,0.0,0.0,0.0,0.0,0.0,0.0,0.0,0.0,0.0,0.0,0.0,0.0,0.0,0.0,0.0,0.0,0.0,0.0,0.0,0.0,0.0,0.0,0.0,0.0,0.0,0.0,0.0,0.0,0.0,0.0,0.0,0.0,0.0,0.0,0.0,0.0,0.0,0.0,0.0,0.0,0.0,0.0,0.0,0.0,0.0,0.0,0.0,0.0,0.0,0.0,0.0,0.0,0.0,0.0,0.0,0.0,0.0,0.0,0.0,0.0,0.0,0.0,0.0,0.0,0.0,0.0,0.0,0.0,0.0,0.0,0.0,0.0,0.0,0.0,0.0,0.0,0.0,0.0,0.0,0.0,0.0,0.0,0.0,0.0,0.0,0.0,0.0,0.0,0.0,0.0,0.0,0.0,0.0,0.0,0.0,0.0,0.0,0.0,0.0,0.0,0.0,0.0,0.0,0.0,0.0,0.0,0.0,0.0,0.0,0.0,0.0,0.0,0.0,0.0,0.0,0.0,0.0,0.0,0.0,0.0,0.0,0.0,0.0,0.0,0.0,0.0,0.0,0.0,0.0,0.0,0.0,0.0,0.0,0.0,0.0,0.0,0.0,0.0,0.0,0.0,0.0,0.0,0.0,0.0,0.01,0.04,0.96,1.0,1.0,1.0,0.98,0.24,0.09,0.0,0.01,0.11,0.1,0.06,0.15,0.02,0.01,0.0,0.0,0.02,0.0,0.0,0.0,0.03,0.0,0.0,0.0,0.0,0.0,0.0,0.0,0.0,0.0,0.0,0.0,0.0,0.0,0.0,0.0,0.0,0.0],[0.0,0.0,0.0,0.0,0.0,0.0,0.0,0.0,0.0,0.0,0.0,0.0,0.0,0.0,0.0,0.0,0.0,0.0,0.0,0.0,0.0,0.0,0.0,0.0,0.0,0.0,0.0,0.0,0.0,0.0,0.0,0.0,0.0,0.0,0.0,0.0,0.0,0.0,0.0,0.0,0.0,0.0,0.0,0.0,0.0,0.0,0.0,0.0,0.0,0.0,0.0,0.0,0.0,0.0,0.0,0.0,0.0,0.0,0.0,0.0,0.0,0.0,0.0,0.0,0.0,0.0,0.0,0.0,0.0,0.0,0.0,0.0,0.0,0.0,0.0,0.0,0.0,0.0,0.0,0.0,0.0,0.0,0.0,0.0,0.0,0.0,0.0,0.0,0.0,0.0,0.0,0.0,0.0,0.0,0.0,0.0,0.0,0.0,0.0,0.0,0.0,0.0,0.0,0.0,0.0,0.0,0.0,0.0,0.0,0.0,0.0,0.0,0.0,0.0,0.0,0.0,0.0,0.0,0.0,0.0,0.0,0.0,0.0,0.0,0.0,0.0,0.0,0.0,0.0,0.0,0.0,0.0,0.0,0.0,0.0,0.0,0.0,0.0,0.0,0.0,0.0,0.0,0.0,0.0,0.0,0.0,0.0,0.0,0.0,0.0,0.0,0.0,0.0,0.0,0.0,0.0,0.0,0.0,0.0,0.0,0.0,0.0,0.0,0.0,0.0,0.0,0.0,0.05,0.93,1.0,1.0,1.0,0.69,0.36,0.01,0.02,0.1,0.04,0.03,0.04,0.01,0.01,0.0,0.0,0.03,0.01,0.0,0.01,0.08,0.0,0.0,0.03,0.01,0.0,0.0,0.0,0.0,0.0,0.0,0.0,0.0,0.0,0.0,0.0,0.0,0.0],[0.0,0.0,0.0,0.0,0.0,0.0,0.0,0.0,0.0,0.0,0.0,0.0,0.0,0.0,0.0,0.0,0.0,0.0,0.0,0.0,0.0,0.0,0.0,0.0,0.0,0.0,0.0,0.0,0.0,0.0,0.0,0.0,0.0,0.0,0.0,0.0,0.0,0.0,0.0,0.0,0.0,0.0,0.0,0.0,0.0,0.0,0.0,0.0,0.0,0.0,0.0,0.0,0.0,0.0,0.0,0.0,0.0,0.0,0.0,0.0,0.0,0.0,0.0,0.0,0.0,0.0,0.0,0.0,0.0,0.0,0.0,0.0,0.0,0.0,0.0,0.0,0.0,0.0,0.0,0.0,0.0,0.0,0.0,0.0,0.0,0.0,0.0,0.0,0.0,0.0,0.0,0.0,0.0,0.0,0.0,0.0,0.0,0.0,0.0,0.0,0.0,0.0,0.0,0.0,0.0,0.0,0.0,0.0,0.0,0.0,0.0,0.0,0.0,0.0,0.0,0.0,0.0,0.0,0.0,0.0,0.0,0.0,0.0,0.0,0.0,0.0,0.0,0.0,0.0,0.0,0.0,0.0,0.0,0.0,0.0,0.0,0.0,0.0,0.0,0.0,0.0,0.0,0.0,0.0,0.0,0.0,0.0,0.0,0.0,0.0,0.0,0.0,0.0,0.0,0.0,0.0,0.0,0.0,0.0,0.0,0.0,0.0,0.0,0.0,0.0,0.0,0.0,0.02,0.04,0.98,1.0,1.0,1.0,0.78,0.04,0.07,0.11,0.06,0.02,0.03,0.0,0.01,0.0,0.0,0.01,0.0,0.0,0.0,0.01,0.0,0.0,0.0,0.0,0.0,0.0,0.0,0.0,0.0,0.0,0.0,0.0,0.0,0.0,0.0,0.0,0.0],[0.0,0.0,0.0,0.0,0.0,0.0,0.0,0.0,0.0,0.0,0.0,0.0,0.0,0.0,0.0,0.0,0.0,0.0,0.0,0.0,0.0,0.0,0.0,0.0,0.0,0.0,0.0,0.0,0.0,0.0,0.0,0.0,0.0,0.0,0.0,0.0,0.0,0.0,0.0,0.0,0.0,0.0,0.0,0.0,0.0,0.0,0.0,0.0,0.0,0.0,0.0,0.0,0.0,0.0,0.0,0.0,0.0,0.0,0.0,0.0,0.0,0.0,0.0,0.0,0.0,0.0,0.0,0.0,0.0,0.0,0.0,0.0,0.0,0.0,0.0,0.0,0.0,0.0,0.0,0.0,0.0,0.0,0.0,0.0,0.0,0.0,0.0,0.0,0.0,0.0,0.0,0.0,0.0,0.0,0.0,0.0,0.0,0.0,0.0,0.0,0.0,0.0,0.0,0.0,0.0,0.0,0.0,0.0,0.0,0.0,0.0,0.0,0.0,0.0,0.0,0.0,0.0,0.0,0.0,0.0,0.0,0.0,0.0,0.0,0.0,0.0,0.0,0.0,0.0,0.0,0.0,0.0,0.0,0.0,0.0,0.0,0.0,0.0,0.0,0.0,0.0,0.0,0.0,0.0,0.0,0.0,0.0,0.0,0.0,0.0,0.0,0.0,0.0,0.0,0.0,0.0,0.0,0.0,0.0,0.0,0.0,0.0,0.0,0.0,0.0,0.0,0.0,0.01,0.14,0.24,0.69,1.0,1.0,1.0,0.58,0.06,0.1,0.04,0.07,0.06,0.03,0.02,0.0,0.0,0.02,0.0,0.0,0.0,0.01,0.0,0.0,0.01,0.0,0.0,0.0,0.0,0.0,0.0,0.0,0.0,0.0,0.0,0.0,0.0,0.0,0.0],[0.0,0.0,0.0,0.0,0.0,0.0,0.0,0.0,0.0,0.0,0.0,0.0,0.0,0.0,0.0,0.0,0.0,0.0,0.0,0.0,0.0,0.0,0.0,0.0,0.0,0.0,0.0,0.0,0.0,0.0,0.0,0.0,0.0,0.0,0.0,0.0,0.0,0.0,0.0,0.0,0.0,0.0,0.0,0.0,0.0,0.0,0.0,0.0,0.0,0.0,0.0,0.0,0.0,0.0,0.0,0.0,0.0,0.0,0.0,0.0,0.0,0.0,0.0,0.0,0.0,0.0,0.0,0.0,0.0,0.0,0.0,0.0,0.0,0.0,0.0,0.0,0.0,0.0,0.0,0.0,0.0,0.0,0.0,0.0,0.0,0.0,0.0,0.0,0.0,0.0,0.0,0.0,0.0,0.0,0.0,0.0,0.0,0.0,0.0,0.0,0.0,0.0,0.0,0.0,0.0,0.0,0.0,0.0,0.0,0.0,0.0,0.0,0.0,0.0,0.0,0.0,0.0,0.0,0.0,0.0,0.0,0.0,0.0,0.0,0.0,0.0,0.0,0.0,0.0,0.0,0.0,0.0,0.0,0.0,0.0,0.0,0.0,0.0,0.0,0.0,0.0,0.0,0.0,0.0,0.0,0.0,0.0,0.0,0.0,0.0,0.0,0.0,0.0,0.0,0.0,0.0,0.0,0.0,0.0,0.0,0.0,0.0,0.0,0.0,0.0,0.0,0.0,0.0,0.06,0.09,0.36,0.78,1.0,1.0,1.0,0.89,0.51,0.2,0.08,0.04,0.0,0.01,0.0,0.0,0.01,0.0,0.0,0.0,0.01,0.0,0.0,0.0,0.0,0.0,0.0,0.0,0.0,0.0,0.0,0.0,0.0,0.0,0.0,0.0,0.0,0.0],[0.0,0.0,0.0,0.0,0.0,0.0,0.0,0.0,0.0,0.0,0.0,0.0,0.0,0.0,0.0,0.0,0.0,0.0,0.0,0.0,0.0,0.0,0.0,0.0,0.0,0.0,0.0,0.0,0.0,0.0,0.0,0.0,0.0,0.0,0.0,0.0,0.0,0.0,0.0,0.0,0.0,0.0,0.0,0.0,0.0,0.0,0.0,0.0,0.0,0.0,0.0,0.0,0.0,0.0,0.0,0.0,0.0,0.0,0.0,0.0,0.0,0.0,0.0,0.0,0.0,0.0,0.0,0.0,0.0,0.0,0.0,0.0,0.0,0.0,0.0,0.0,0.0,0.0,0.0,0.0,0.0,0.0,0.0,0.0,0.0,0.0,0.0,0.0,0.0,0.0,0.0,0.0,0.0,0.0,0.0,0.0,0.0,0.0,0.0,0.0,0.0,0.0,0.0,0.0,0.0,0.0,0.0,0.0,0.0,0.0,0.0,0.0,0.0,0.0,0.0,0.0,0.0,0.0,0.0,0.0,0.0,0.0,0.0,0.0,0.0,0.0,0.0,0.0,0.0,0.0,0.0,0.0,0.0,0.0,0.0,0.0,0.0,0.0,0.0,0.0,0.0,0.0,0.0,0.0,0.0,0.0,0.0,0.0,0.0,0.0,0.0,0.0,0.0,0.0,0.0,0.0,0.0,0.0,0.0,0.0,0.0,0.0,0.0,0.0,0.0,0.0,0.0,0.0,0.0,0.0,0.01,0.04,0.58,1.0,1.0,1.0,0.91,0.19,0.06,0.03,0.0,0.01,0.01,0.0,0.02,0.0,0.0,0.0,0.01,0.0,0.0,0.0,0.0,0.0,0.0,0.0,0.0,0.0,0.0,0.0,0.0,0.0,0.0,0.0,0.0,0.0],[0.0,0.0,0.0,0.0,0.0,0.0,0.0,0.0,0.0,0.0,0.0,0.0,0.0,0.0,0.0,0.0,0.0,0.0,0.0,0.0,0.0,0.0,0.0,0.0,0.0,0.0,0.0,0.0,0.0,0.0,0.0,0.0,0.0,0.0,0.0,0.0,0.0,0.0,0.0,0.0,0.0,0.0,0.0,0.0,0.0,0.0,0.0,0.0,0.0,0.0,0.0,0.0,0.0,0.0,0.0,0.0,0.0,0.0,0.0,0.0,0.0,0.0,0.0,0.0,0.0,0.0,0.0,0.0,0.0,0.0,0.0,0.0,0.0,0.0,0.0,0.0,0.0,0.0,0.0,0.0,0.0,0.0,0.0,0.0,0.0,0.0,0.0,0.0,0.0,0.0,0.0,0.0,0.0,0.0,0.0,0.0,0.0,0.0,0.0,0.0,0.0,0.0,0.0,0.0,0.0,0.0,0.0,0.0,0.0,0.0,0.0,0.0,0.0,0.0,0.0,0.0,0.0,0.0,0.0,0.0,0.0,0.0,0.0,0.0,0.0,0.0,0.0,0.0,0.0,0.0,0.0,0.0,0.0,0.0,0.0,0.0,0.0,0.0,0.0,0.0,0.0,0.0,0.0,0.0,0.0,0.0,0.0,0.0,0.0,0.0,0.0,0.0,0.0,0.0,0.0,0.0,0.0,0.0,0.0,0.0,0.0,0.0,0.0,0.0,0.0,0.0,0.0,0.0,0.01,0.01,0.02,0.07,0.06,0.89,1.0,1.0,1.0,0.85,0.04,0.02,0.0,0.0,0.0,0.0,0.01,0.0,0.0,0.0,0.0,0.0,0.0,0.0,0.0,0.0,0.0,0.0,0.0,0.0,0.0,0.0,0.0,0.0,0.0,0.0,0.0,0.0],[0.0,0.0,0.0,0.0,0.0,0.0,0.0,0.0,0.0,0.0,0.0,0.0,0.0,0.0,0.0,0.0,0.0,0.0,0.0,0.0,0.0,0.0,0.0,0.0,0.0,0.0,0.0,0.0,0.0,0.0,0.0,0.0,0.0,0.0,0.0,0.0,0.0,0.0,0.0,0.0,0.0,0.0,0.0,0.0,0.0,0.0,0.0,0.0,0.0,0.0,0.0,0.0,0.0,0.0,0.0,0.0,0.0,0.0,0.0,0.0,0.0,0.0,0.0,0.0,0.0,0.0,0.0,0.0,0.0,0.0,0.0,0.0,0.0,0.0,0.0,0.0,0.0,0.0,0.0,0.0,0.0,0.0,0.0,0.0,0.0,0.0,0.0,0.0,0.0,0.0,0.0,0.0,0.0,0.0,0.0,0.0,0.0,0.0,0.0,0.0,0.0,0.0,0.0,0.0,0.0,0.0,0.0,0.0,0.0,0.0,0.0,0.0,0.0,0.0,0.0,0.0,0.0,0.0,0.0,0.0,0.0,0.0,0.0,0.0,0.0,0.0,0.0,0.0,0.0,0.0,0.0,0.0,0.0,0.0,0.0,0.0,0.0,0.0,0.0,0.0,0.0,0.0,0.0,0.0,0.0,0.0,0.0,0.0,0.0,0.0,0.0,0.0,0.0,0.0,0.0,0.0,0.0,0.0,0.0,0.0,0.0,0.0,0.0,0.0,0.0,0.0,0.01,0.02,0.11,0.11,0.1,0.11,0.1,0.51,0.91,1.0,1.0,1.0,0.97,0.05,0.01,0.04,0.0,0.0,0.06,0.0,0.0,0.01,0.02,0.0,0.0,0.0,0.0,0.0,0.0,0.0,0.0,0.0,0.0,0.0,0.0,0.0,0.0,0.0,0.0,0.0],[0.0,0.0,0.0,0.0,0.0,0.0,0.0,0.0,0.0,0.0,0.0,0.0,0.0,0.0,0.0,0.0,0.0,0.0,0.0,0.0,0.0,0.0,0.0,0.0,0.0,0.0,0.0,0.0,0.0,0.0,0.0,0.0,0.0,0.0,0.0,0.0,0.0,0.0,0.0,0.0,0.0,0.0,0.0,0.0,0.0,0.0,0.0,0.0,0.0,0.0,0.0,0.0,0.0,0.0,0.0,0.0,0.0,0.0,0.0,0.0,0.0,0.0,0.0,0.0,0.0,0.0,0.0,0.0,0.0,0.0,0.0,0.0,0.0,0.0,0.0,0.0,0.0,0.0,0.0,0.0,0.0,0.0,0.0,0.0,0.0,0.0,0.0,0.0,0.0,0.0,0.0,0.0,0.0,0.0,0.0,0.0,0.0,0.0,0.0,0.0,0.0,0.0,0.0,0.0,0.0,0.0,0.0,0.0,0.0,0.0,0.0,0.0,0.0,0.0,0.0,0.0,0.0,0.0,0.0,0.0,0.0,0.0,0.0,0.0,0.0,0.0,0.0,0.0,0.0,0.0,0.0,0.0,0.0,0.0,0.0,0.0,0.0,0.0,0.0,0.0,0.0,0.0,0.0,0.0,0.0,0.0,0.0,0.0,0.0,0.0,0.0,0.0,0.0,0.0,0.0,0.0,0.0,0.0,0.0,0.0,0.0,0.0,0.0,0.0,0.0,0.01,0.01,0.04,0.07,0.1,0.04,0.06,0.04,0.2,0.19,0.85,1.0,1.0,1.0,0.94,0.01,0.14,0.0,0.0,0.02,0.0,0.0,0.0,0.0,0.0,0.0,0.0,0.0,0.0,0.0,0.0,0.0,0.0,0.0,0.0,0.0,0.0,0.0,0.0,0.0,0.0],[0.0,0.0,0.0,0.0,0.0,0.0,0.0,0.0,0.0,0.0,0.0,0.0,0.0,0.0,0.0,0.0,0.0,0.0,0.0,0.0,0.0,0.0,0.0,0.0,0.0,0.0,0.0,0.0,0.0,0.0,0.0,0.0,0.0,0.0,0.0,0.0,0.0,0.0,0.0,0.0,0.0,0.0,0.0,0.0,0.0,0.0,0.0,0.0,0.0,0.0,0.0,0.0,0.0,0.0,0.0,0.0,0.0,0.0,0.0,0.0,0.0,0.0,0.0,0.0,0.0,0.0,0.0,0.0,0.0,0.0,0.0,0.0,0.0,0.0,0.0,0.0,0.0,0.0,0.0,0.0,0.0,0.0,0.0,0.0,0.0,0.0,0.0,0.0,0.0,0.0,0.0,0.0,0.0,0.0,0.0,0.0,0.0,0.0,0.0,0.0,0.0,0.0,0.0,0.0,0.0,0.0,0.0,0.0,0.0,0.0,0.0,0.0,0.0,0.0,0.0,0.0,0.0,0.0,0.0,0.0,0.0,0.0,0.0,0.0,0.0,0.0,0.0,0.0,0.0,0.0,0.0,0.0,0.0,0.0,0.0,0.0,0.0,0.0,0.0,0.0,0.0,0.0,0.0,0.0,0.0,0.0,0.0,0.0,0.0,0.0,0.0,0.0,0.0,0.0,0.0,0.0,0.0,0.0,0.0,0.0,0.0,0.0,0.0,0.0,0.0,0.0,0.06,0.07,0.12,0.06,0.03,0.02,0.07,0.08,0.06,0.04,0.97,1.0,1.0,1.0,0.88,1.0,0.1,0.47,0.91,0.01,0.0,0.02,0.0,0.0,0.0,0.0,0.0,0.0,0.0,0.0,0.0,0.0,0.0,0.0,0.0,0.0,0.0,0.0,0.0,0.0],[0.0,0.0,0.0,0.0,0.0,0.0,0.0,0.0,0.0,0.0,0.0,0.0,0.0,0.0,0.0,0.0,0.0,0.0,0.0,0.0,0.0,0.0,0.0,0.0,0.0,0.0,0.0,0.0,0.0,0.0,0.0,0.0,0.0,0.0,0.0,0.0,0.0,0.0,0.0,0.0,0.0,0.0,0.0,0.0,0.0,0.0,0.0,0.0,0.0,0.0,0.0,0.0,0.0,0.0,0.0,0.0,0.0,0.0,0.0,0.0,0.0,0.0,0.0,0.0,0.0,0.0,0.0,0.0,0.0,0.0,0.0,0.0,0.0,0.0,0.0,0.0,0.0,0.0,0.0,0.0,0.0,0.0,0.0,0.0,0.0,0.0,0.0,0.0,0.0,0.0,0.0,0.0,0.0,0.0,0.0,0.0,0.0,0.0,0.0,0.0,0.0,0.0,0.0,0.0,0.0,0.0,0.0,0.0,0.0,0.0,0.0,0.0,0.0,0.0,0.0,0.0,0.0,0.0,0.0,0.0,0.0,0.0,0.0,0.0,0.0,0.0,0.0,0.0,0.0,0.0,0.0,0.0,0.0,0.0,0.0,0.0,0.0,0.0,0.0,0.0,0.0,0.0,0.0,0.0,0.0,0.0,0.0,0.0,0.0,0.0,0.0,0.0,0.0,0.0,0.0,0.0,0.0,0.0,0.0,0.0,0.0,0.0,0.0,0.0,0.0,0.01,0.04,0.16,0.07,0.15,0.04,0.03,0.06,0.04,0.03,0.02,0.05,0.94,1.0,1.0,1.0,0.84,0.02,0.01,0.13,0.0,0.0,0.0,0.0,0.0,0.0,0.0,0.0,0.0,0.0,0.0,0.0,0.0,0.0,0.0,0.0,0.0,0.0,0.0,0.0,0.0],[0.0,0.0,0.0,0.0,0.0,0.0,0.0,0.0,0.0,0.0,0.0,0.0,0.0,0.0,0.0,0.0,0.0,0.0,0.0,0.0,0.0,0.0,0.0,0.0,0.0,0.0,0.0,0.0,0.0,0.0,0.0,0.0,0.0,0.0,0.0,0.0,0.0,0.0,0.0,0.0,0.0,0.0,0.0,0.0,0.0,0.0,0.0,0.0,0.0,0.0,0.0,0.0,0.0,0.0,0.0,0.0,0.0,0.0,0.0,0.0,0.0,0.0,0.0,0.0,0.0,0.0,0.0,0.0,0.0,0.0,0.0,0.0,0.0,0.0,0.0,0.0,0.0,0.0,0.0,0.0,0.0,0.0,0.0,0.0,0.0,0.0,0.0,0.0,0.0,0.0,0.0,0.0,0.0,0.0,0.0,0.0,0.0,0.0,0.0,0.0,0.0,0.0,0.0,0.0,0.0,0.0,0.0,0.0,0.0,0.0,0.0,0.0,0.0,0.0,0.0,0.0,0.0,0.0,0.0,0.0,0.0,0.0,0.0,0.0,0.0,0.0,0.0,0.0,0.0,0.0,0.0,0.0,0.0,0.0,0.0,0.0,0.0,0.0,0.0,0.0,0.0,0.0,0.0,0.0,0.0,0.0,0.0,0.0,0.0,0.0,0.0,0.0,0.0,0.0,0.0,0.0,0.0,0.0,0.0,0.0,0.0,0.0,0.01,0.01,0.02,0.09,0.18,0.15,0.03,0.02,0.01,0.0,0.03,0.0,0.0,0.0,0.01,0.01,0.88,1.0,1.0,1.0,0.72,0.19,0.57,0.3,0.0,0.0,0.0,0.0,0.0,0.0,0.0,0.0,0.0,0.0,0.0,0.0,0.0,0.0,0.0,0.0,0.0,0.0,0.0,0.0],[0.0,0.0,0.0,0.0,0.0,0.0,0.0,0.0,0.0,0.0,0.0,0.0,0.0,0.0,0.0,0.0,0.0,0.0,0.0,0.0,0.0,0.0,0.0,0.0,0.0,0.0,0.0,0.0,0.0,0.0,0.0,0.0,0.0,0.0,0.0,0.0,0.0,0.0,0.0,0.0,0.0,0.0,0.0,0.0,0.0,0.0,0.0,0.0,0.0,0.0,0.0,0.0,0.0,0.0,0.0,0.0,0.0,0.0,0.0,0.0,0.0,0.0,0.0,0.0,0.0,0.0,0.0,0.0,0.0,0.0,0.0,0.0,0.0,0.0,0.0,0.0,0.0,0.0,0.0,0.0,0.0,0.0,0.0,0.0,0.0,0.0,0.0,0.0,0.0,0.0,0.0,0.0,0.0,0.0,0.0,0.0,0.0,0.0,0.0,0.0,0.0,0.0,0.0,0.0,0.0,0.0,0.0,0.0,0.0,0.0,0.0,0.0,0.0,0.0,0.0,0.0,0.0,0.0,0.0,0.0,0.0,0.0,0.0,0.0,0.0,0.0,0.0,0.0,0.0,0.0,0.0,0.0,0.0,0.0,0.0,0.0,0.0,0.0,0.0,0.0,0.0,0.0,0.0,0.0,0.0,0.0,0.0,0.0,0.0,0.0,0.0,0.0,0.0,0.0,0.0,0.0,0.0,0.0,0.0,0.0,0.0,0.0,0.01,0.0,0.01,0.01,0.08,0.05,0.04,0.01,0.01,0.01,0.02,0.01,0.01,0.0,0.04,0.14,1.0,0.84,1.0,1.0,1.0,0.98,1.0,0.81,0.0,0.03,0.0,0.0,0.0,0.0,0.0,0.0,0.0,0.0,0.0,0.0,0.0,0.0,0.0,0.0,0.0,0.0,0.0,0.0],[0.0,0.0,0.0,0.0,0.0,0.0,0.0,0.0,0.0,0.0,0.0,0.0,0.0,0.0,0.0,0.0,0.0,0.0,0.0,0.0,0.0,0.0,0.0,0.0,0.0,0.0,0.0,0.0,0.0,0.0,0.0,0.0,0.0,0.0,0.0,0.0,0.0,0.0,0.0,0.0,0.0,0.0,0.0,0.0,0.0,0.0,0.0,0.0,0.0,0.0,0.0,0.0,0.0,0.0,0.0,0.0,0.0,0.0,0.0,0.0,0.0,0.0,0.0,0.0,0.0,0.0,0.0,0.0,0.0,0.0,0.0,0.0,0.0,0.0,0.0,0.0,0.0,0.0,0.0,0.0,0.0,0.0,0.0,0.0,0.0,0.0,0.0,0.0,0.0,0.0,0.0,0.0,0.0,0.0,0.0,0.0,0.0,0.0,0.0,0.0,0.0,0.0,0.0,0.0,0.0,0.0,0.0,0.0,0.0,0.0,0.0,0.0,0.0,0.0,0.0,0.0,0.0,0.0,0.0,0.0,0.0,0.0,0.0,0.0,0.0,0.0,0.0,0.0,0.0,0.0,0.0,0.0,0.0,0.0,0.0,0.0,0.0,0.0,0.0,0.0,0.0,0.0,0.0,0.0,0.0,0.0,0.0,0.0,0.0,0.0,0.0,0.0,0.0,0.0,0.0,0.0,0.0,0.0,0.0,0.01,0.02,0.01,0.08,0.01,0.03,0.02,0.05,0.01,0.0,0.0,0.0,0.0,0.0,0.0,0.01,0.0,0.0,0.0,0.1,0.02,0.72,1.0,1.0,1.0,0.99,0.91,0.93,0.0,0.0,0.0,0.0,0.0,0.0,0.0,0.0,0.0,0.0,0.0,0.0,0.0,0.0,0.0,0.0,0.0,0.0,0.0],[0.0,0.0,0.0,0.0,0.0,0.0,0.0,0.0,0.0,0.0,0.0,0.0,0.0,0.0,0.0,0.0,0.0,0.0,0.0,0.0,0.0,0.0,0.0,0.0,0.0,0.0,0.0,0.0,0.0,0.0,0.0,0.0,0.0,0.0,0.0,0.0,0.0,0.0,0.0,0.0,0.0,0.0,0.0,0.0,0.0,0.0,0.0,0.0,0.0,0.0,0.0,0.0,0.0,0.0,0.0,0.0,0.0,0.0,0.0,0.0,0.0,0.0,0.0,0.0,0.0,0.0,0.0,0.0,0.0,0.0,0.0,0.0,0.0,0.0,0.0,0.0,0.0,0.0,0.0,0.0,0.0,0.0,0.0,0.0,0.0,0.0,0.0,0.0,0.0,0.0,0.0,0.0,0.0,0.0,0.0,0.0,0.0,0.0,0.0,0.0,0.0,0.0,0.0,0.0,0.0,0.0,0.0,0.0,0.0,0.0,0.0,0.0,0.0,0.0,0.0,0.0,0.0,0.0,0.0,0.0,0.0,0.0,0.0,0.0,0.0,0.0,0.0,0.0,0.0,0.0,0.0,0.0,0.0,0.0,0.0,0.0,0.0,0.0,0.0,0.0,0.0,0.0,0.0,0.0,0.0,0.0,0.0,0.0,0.0,0.0,0.0,0.0,0.0,0.0,0.0,0.0,0.0,0.0,0.0,0.0,0.0,0.01,0.03,0.01,0.01,0.02,0.06,0.03,0.01,0.0,0.0,0.0,0.0,0.0,0.0,0.0,0.0,0.0,0.47,0.01,0.19,0.98,1.0,1.0,1.0,1.0,1.0,1.0,0.0,0.0,0.0,0.0,0.0,0.0,0.0,0.0,0.0,0.0,0.0,0.0,0.0,0.0,0.0,0.0,0.0,0.0],[0.0,0.0,0.0,0.0,0.0,0.0,0.0,0.0,0.0,0.0,0.0,0.0,0.0,0.0,0.0,0.0,0.0,0.0,0.0,0.0,0.0,0.0,0.0,0.0,0.0,0.0,0.0,0.0,0.0,0.0,0.0,0.0,0.0,0.0,0.0,0.0,0.0,0.0,0.0,0.0,0.0,0.0,0.0,0.0,0.0,0.0,0.0,0.0,0.0,0.0,0.0,0.0,0.0,0.0,0.0,0.0,0.0,0.0,0.0,0.0,0.0,0.0,0.0,0.0,0.0,0.0,0.0,0.0,0.0,0.0,0.0,0.0,0.0,0.0,0.0,0.0,0.0,0.0,0.0,0.0,0.0,0.0,0.0,0.0,0.0,0.0,0.0,0.0,0.0,0.0,0.0,0.0,0.0,0.0,0.0,0.0,0.0,0.0,0.0,0.0,0.0,0.0,0.0,0.0,0.0,0.0,0.0,0.0,0.0,0.0,0.0,0.0,0.0,0.0,0.0,0.0,0.0,0.0,0.0,0.0,0.0,0.0,0.0,0.0,0.0,0.0,0.0,0.0,0.0,0.0,0.0,0.0,0.0,0.0,0.0,0.0,0.0,0.0,0.0,0.0,0.0,0.0,0.0,0.0,0.0,0.0,0.0,0.0,0.0,0.0,0.0,0.0,0.0,0.0,0.0,0.0,0.0,0.0,0.0,0.0,0.0,0.0,0.01,0.01,0.01,0.01,0.17,0.07,0.1,0.02,0.03,0.01,0.02,0.01,0.02,0.01,0.06,0.02,0.91,0.13,0.57,1.0,0.99,1.0,1.0,1.0,1.0,1.0,1.0,0.0,0.0,0.0,0.0,0.0,0.0,0.0,0.0,0.0,0.0,0.0,0.0,0.0,0.0,0.0,0.0,0.0],[0.0,0.0,0.0,0.0,0.0,0.0,0.0,0.0,0.0,0.0,0.0,0.0,0.0,0.0,0.0,0.0,0.0,0.0,0.0,0.0,0.0,0.0,0.0,0.0,0.0,0.0,0.0,0.0,0.0,0.0,0.0,0.0,0.0,0.0,0.0,0.0,0.0,0.0,0.0,0.0,0.0,0.0,0.0,0.0,0.0,0.0,0.0,0.0,0.0,0.0,0.0,0.0,0.0,0.0,0.0,0.0,0.0,0.0,0.0,0.0,0.0,0.0,0.0,0.0,0.0,0.0,0.0,0.0,0.0,0.0,0.0,0.0,0.0,0.0,0.0,0.0,0.0,0.0,0.0,0.0,0.0,0.0,0.0,0.0,0.0,0.0,0.0,0.0,0.0,0.0,0.0,0.0,0.0,0.0,0.0,0.0,0.0,0.0,0.0,0.0,0.0,0.0,0.0,0.0,0.0,0.0,0.0,0.0,0.0,0.0,0.0,0.0,0.0,0.0,0.0,0.0,0.0,0.0,0.0,0.0,0.0,0.0,0.0,0.0,0.0,0.0,0.0,0.0,0.0,0.0,0.0,0.0,0.0,0.0,0.0,0.0,0.0,0.0,0.0,0.0,0.0,0.0,0.0,0.0,0.0,0.0,0.0,0.0,0.0,0.0,0.0,0.0,0.0,0.0,0.0,0.0,0.0,0.0,0.0,0.01,0.01,0.01,0.04,0.02,0.03,0.02,0.15,0.04,0.05,0.0,0.01,0.0,0.0,0.0,0.0,0.0,0.0,0.0,0.01,0.0,0.3,0.81,0.91,1.0,1.0,1.0,1.0,1.0,1.0,1.0,0.0,0.0,0.0,0.0,0.0,0.0,0.0,0.0,0.0,0.0,0.0,0.0,0.0,0.0,0.0,0.0],[0.0,0.0,0.0,0.0,0.0,0.0,0.0,0.0,0.0,0.0,0.0,0.0,0.0,0.0,0.0,0.0,0.0,0.0,0.0,0.0,0.0,0.0,0.0,0.0,0.0,0.0,0.0,0.0,0.0,0.0,0.0,0.0,0.0,0.0,0.0,0.0,0.0,0.0,0.0,0.0,0.0,0.0,0.0,0.0,0.0,0.0,0.0,0.0,0.0,0.0,0.0,0.0,0.0,0.0,0.0,0.0,0.0,0.0,0.0,0.0,0.0,0.0,0.0,0.0,0.0,0.0,0.0,0.0,0.0,0.0,0.0,0.0,0.0,0.0,0.0,0.0,0.0,0.0,0.0,0.0,0.0,0.0,0.0,0.0,0.0,0.0,0.0,0.0,0.0,0.0,0.0,0.0,0.0,0.0,0.0,0.0,0.0,0.0,0.0,0.0,0.0,0.0,0.0,0.0,0.0,0.0,0.0,0.0,0.0,0.0,0.0,0.0,0.0,0.0,0.0,0.0,0.0,0.0,0.0,0.0,0.0,0.0,0.0,0.0,0.0,0.0,0.0,0.0,0.0,0.0,0.0,0.0,0.0,0.0,0.0,0.0,0.0,0.0,0.0,0.0,0.0,0.0,0.0,0.0,0.0,0.0,0.0,0.0,0.0,0.0,0.0,0.0,0.0,0.0,0.0,0.0,0.0,0.01,0.0,0.06,0.06,0.03,0.1,0.01,0.01,0.01,0.03,0.01,0.01,0.0,0.0,0.0,0.0,0.0,0.0,0.0,0.0,0.0,0.0,0.0,0.0,0.0,0.93,1.0,1.0,1.0,1.0,1.0,1.0,1.0,1.0,0.0,0.0,0.0,0.0,0.0,0.0,0.0,0.0,0.0,0.0,0.0,0.0,0.0,0.0,0.0],[0.0,0.0,0.0,0.0,0.0,0.0,0.0,0.0,0.0,0.0,0.0,0.0,0.0,0.0,0.0,0.0,0.0,0.0,0.0,0.0,0.0,0.0,0.0,0.0,0.0,0.0,0.0,0.0,0.0,0.0,0.0,0.0,0.0,0.0,0.0,0.0,0.0,0.0,0.0,0.0,0.0,0.0,0.0,0.0,0.0,0.0,0.0,0.0,0.0,0.0,0.0,0.0,0.0,0.0,0.0,0.0,0.0,0.0,0.0,0.0,0.0,0.0,0.0,0.0,0.0,0.0,0.0,0.0,0.0,0.0,0.0,0.0,0.0,0.0,0.0,0.0,0.0,0.0,0.0,0.0,0.0,0.0,0.0,0.0,0.0,0.0,0.0,0.0,0.0,0.0,0.0,0.0,0.0,0.0,0.0,0.0,0.0,0.0,0.0,0.0,0.0,0.0,0.0,0.0,0.0,0.0,0.0,0.0,0.0,0.0,0.0,0.0,0.0,0.0,0.0,0.0,0.0,0.0,0.0,0.0,0.0,0.0,0.0,0.0,0.0,0.0,0.0,0.0,0.0,0.0,0.0,0.0,0.0,0.0,0.0,0.0,0.0,0.0,0.0,0.0,0.0,0.0,0.0,0.0,0.0,0.0,0.0,0.0,0.0,0.0,0.0,0.0,0.0,0.0,0.0,0.0,0.0,0.0,0.0,0.01,0.0,0.0,0.01,0.0,0.0,0.0,0.04,0.03,0.04,0.0,0.01,0.0,0.0,0.0,0.0,0.0,0.01,0.0,0.02,0.0,0.0,0.03,0.0,1.0,1.0,1.0,1.0,1.0,1.0,1.0,1.0,1.0,0.0,0.0,0.0,0.0,0.0,0.0,0.0,0.0,0.0,0.0,0.0,0.0,0.0,0.0],[0.0,0.0,0.0,0.0,0.0,0.0,0.0,0.0,0.0,0.0,0.0,0.0,0.0,0.0,0.0,0.0,0.0,0.0,0.0,0.0,0.0,0.0,0.0,0.0,0.0,0.0,0.0,0.0,0.0,0.0,0.0,0.0,0.0,0.0,0.0,0.0,0.0,0.0,0.0,0.0,0.0,0.0,0.0,0.0,0.0,0.0,0.0,0.0,0.0,0.0,0.0,0.0,0.0,0.0,0.0,0.0,0.0,0.0,0.0,0.0,0.0,0.0,0.0,0.0,0.0,0.0,0.0,0.0,0.0,0.0,0.0,0.0,0.0,0.0,0.0,0.0,0.0,0.0,0.0,0.0,0.0,0.0,0.0,0.0,0.0,0.0,0.0,0.0,0.0,0.0,0.0,0.0,0.0,0.0,0.0,0.0,0.0,0.0,0.0,0.0,0.0,0.0,0.0,0.0,0.0,0.0,0.0,0.0,0.0,0.0,0.0,0.0,0.0,0.0,0.0,0.0,0.0,0.0,0.0,0.0,0.0,0.0,0.0,0.0,0.0,0.0,0.0,0.0,0.0,0.0,0.0,0.0,0.0,0.0,0.0,0.0,0.0,0.0,0.0,0.0,0.0,0.0,0.0,0.0,0.0,0.0,0.0,0.0,0.0,0.0,0.0,0.0,0.0,0.0,0.0,0.0,0.0,0.0,0.0,0.01,0.0,0.02,0.06,0.05,0.03,0.02,0.17,0.07,0.17,0.03,0.08,0.01,0.01,0.01,0.01,0.0,0.02,0.0,0.0,0.0,0.0,0.0,0.0,0.0,1.0,1.0,1.0,1.0,1.0,1.0,1.0,1.0,1.0,0.0,0.0,0.0,0.0,0.0,0.0,0.0,0.0,0.0,0.0,0.0,0.0,0.0],[0.0,0.0,0.0,0.0,0.0,0.0,0.0,0.0,0.0,0.0,0.0,0.0,0.0,0.0,0.0,0.0,0.0,0.0,0.0,0.0,0.0,0.0,0.0,0.0,0.0,0.0,0.0,0.0,0.0,0.0,0.0,0.0,0.0,0.0,0.0,0.0,0.0,0.0,0.0,0.0,0.0,0.0,0.0,0.0,0.0,0.0,0.0,0.0,0.0,0.0,0.0,0.0,0.0,0.0,0.0,0.0,0.0,0.0,0.0,0.0,0.0,0.0,0.0,0.0,0.0,0.0,0.0,0.0,0.0,0.0,0.0,0.0,0.0,0.0,0.0,0.0,0.0,0.0,0.0,0.0,0.0,0.0,0.0,0.0,0.0,0.0,0.0,0.0,0.0,0.0,0.0,0.0,0.0,0.0,0.0,0.0,0.0,0.0,0.0,0.0,0.0,0.0,0.0,0.0,0.0,0.0,0.0,0.0,0.0,0.0,0.0,0.0,0.0,0.0,0.0,0.0,0.0,0.0,0.0,0.0,0.0,0.0,0.0,0.0,0.0,0.0,0.0,0.0,0.0,0.0,0.0,0.0,0.0,0.0,0.0,0.0,0.0,0.0,0.0,0.0,0.0,0.0,0.0,0.0,0.0,0.0,0.0,0.0,0.0,0.0,0.0,0.0,0.0,0.0,0.0,0.0,0.0,0.01,0.0,0.05,0.03,0.02,0.03,0.01,0.01,0.01,0.05,0.02,0.03,0.0,0.0,0.0,0.0,0.0,0.0,0.0,0.0,0.0,0.0,0.0,0.0,0.0,0.0,0.0,0.0,1.0,1.0,1.0,1.0,1.0,1.0,1.0,1.0,1.0,0.0,0.0,0.0,0.0,0.0,0.0,0.0,0.0,0.0,0.0,0.0,0.0],[0.0,0.0,0.0,0.0,0.0,0.0,0.0,0.0,0.0,0.0,0.0,0.0,0.0,0.0,0.0,0.0,0.0,0.0,0.0,0.0,0.0,0.0,0.0,0.0,0.0,0.0,0.0,0.0,0.0,0.0,0.0,0.0,0.0,0.0,0.0,0.0,0.0,0.0,0.0,0.0,0.0,0.0,0.0,0.0,0.0,0.0,0.0,0.0,0.0,0.0,0.0,0.0,0.0,0.0,0.0,0.0,0.0,0.0,0.0,0.0,0.0,0.0,0.0,0.0,0.0,0.0,0.0,0.0,0.0,0.0,0.0,0.0,0.0,0.0,0.0,0.0,0.0,0.0,0.0,0.0,0.0,0.0,0.0,0.0,0.0,0.0,0.0,0.0,0.0,0.0,0.0,0.0,0.0,0.0,0.0,0.0,0.0,0.0,0.0,0.0,0.0,0.0,0.0,0.0,0.0,0.0,0.0,0.0,0.0,0.0,0.0,0.0,0.0,0.0,0.0,0.0,0.0,0.0,0.0,0.0,0.0,0.0,0.0,0.0,0.0,0.0,0.0,0.0,0.0,0.0,0.0,0.0,0.0,0.0,0.0,0.0,0.0,0.0,0.0,0.0,0.0,0.0,0.0,0.0,0.0,0.0,0.0,0.0,0.0,0.0,0.0,0.0,0.0,0.0,0.0,0.0,0.0,0.12,0.01,0.09,0.01,0.02,0.02,0.0,0.0,0.0,0.01,0.0,0.0,0.0,0.0,0.0,0.0,0.0,0.0,0.0,0.0,0.0,0.0,0.0,0.0,0.0,0.0,0.0,0.0,0.0,1.0,1.0,1.0,1.0,1.0,1.0,1.0,1.0,1.0,0.0,0.0,0.0,0.0,0.0,0.0,0.0,0.0,0.0,0.0,0.0],[0.0,0.0,0.0,0.0,0.0,0.0,0.0,0.0,0.0,0.0,0.0,0.0,0.0,0.0,0.0,0.0,0.0,0.0,0.0,0.0,0.0,0.0,0.0,0.0,0.0,0.0,0.0,0.0,0.0,0.0,0.0,0.0,0.0,0.0,0.0,0.0,0.0,0.0,0.0,0.0,0.0,0.0,0.0,0.0,0.0,0.0,0.0,0.0,0.0,0.0,0.0,0.0,0.0,0.0,0.0,0.0,0.0,0.0,0.0,0.0,0.0,0.0,0.0,0.0,0.0,0.0,0.0,0.0,0.0,0.0,0.0,0.0,0.0,0.0,0.0,0.0,0.0,0.0,0.0,0.0,0.0,0.0,0.0,0.0,0.0,0.0,0.0,0.0,0.0,0.0,0.0,0.0,0.0,0.0,0.0,0.0,0.0,0.0,0.0,0.0,0.0,0.0,0.0,0.0,0.0,0.0,0.0,0.0,0.0,0.0,0.0,0.0,0.0,0.0,0.0,0.0,0.0,0.0,0.0,0.0,0.0,0.0,0.0,0.0,0.0,0.0,0.0,0.0,0.0,0.0,0.0,0.0,0.0,0.0,0.0,0.0,0.0,0.0,0.0,0.0,0.0,0.0,0.0,0.0,0.0,0.0,0.0,0.0,0.0,0.0,0.0,0.0,0.0,0.0,0.0,0.0,0.0,0.0,0.0,0.01,0.0,0.01,0.04,0.01,0.01,0.0,0.04,0.02,0.05,0.0,0.03,0.0,0.01,0.0,0.0,0.0,0.0,0.0,0.0,0.0,0.0,0.0,0.0,0.0,0.0,0.0,0.0,1.0,1.0,1.0,1.0,1.0,1.0,1.0,1.0,1.0,0.0,0.0,0.0,0.0,0.0,0.0,0.0,0.0,0.0,0.0],[0.0,0.0,0.0,0.0,0.0,0.0,0.0,0.0,0.0,0.0,0.0,0.0,0.0,0.0,0.0,0.0,0.0,0.0,0.0,0.0,0.0,0.0,0.0,0.0,0.0,0.0,0.0,0.0,0.0,0.0,0.0,0.0,0.0,0.0,0.0,0.0,0.0,0.0,0.0,0.0,0.0,0.0,0.0,0.0,0.0,0.0,0.0,0.0,0.0,0.0,0.0,0.0,0.0,0.0,0.0,0.0,0.0,0.0,0.0,0.0,0.0,0.0,0.0,0.0,0.0,0.0,0.0,0.0,0.0,0.0,0.0,0.0,0.0,0.0,0.0,0.0,0.0,0.0,0.0,0.0,0.0,0.0,0.0,0.0,0.0,0.0,0.0,0.0,0.0,0.0,0.0,0.0,0.0,0.0,0.0,0.0,0.0,0.0,0.0,0.0,0.0,0.0,0.0,0.0,0.0,0.0,0.0,0.0,0.0,0.0,0.0,0.0,0.0,0.0,0.0,0.0,0.0,0.0,0.0,0.0,0.0,0.0,0.0,0.0,0.0,0.0,0.0,0.0,0.0,0.0,0.0,0.0,0.0,0.0,0.0,0.0,0.0,0.0,0.0,0.0,0.0,0.0,0.0,0.0,0.0,0.0,0.0,0.0,0.0,0.0,0.0,0.0,0.0,0.0,0.0,0.0,0.0,0.01,0.0,0.02,0.01,0.01,0.03,0.02,0.01,0.01,0.03,0.01,0.05,0.0,0.01,0.0,0.0,0.0,0.0,0.0,0.0,0.0,0.0,0.0,0.0,0.0,0.0,0.0,0.0,0.0,0.0,0.0,1.0,1.0,1.0,1.0,1.0,1.0,1.0,1.0,1.0,0.0,0.0,0.0,0.0,0.0,0.0,0.0,0.0,0.0],[0.0,0.0,0.0,0.0,0.0,0.0,0.0,0.0,0.0,0.0,0.0,0.0,0.0,0.0,0.0,0.0,0.0,0.0,0.0,0.0,0.0,0.0,0.0,0.0,0.0,0.0,0.0,0.0,0.0,0.0,0.0,0.0,0.0,0.0,0.0,0.0,0.0,0.0,0.0,0.0,0.0,0.0,0.0,0.0,0.0,0.0,0.0,0.0,0.0,0.0,0.0,0.0,0.0,0.0,0.0,0.0,0.0,0.0,0.0,0.0,0.0,0.0,0.0,0.0,0.0,0.0,0.0,0.0,0.0,0.0,0.0,0.0,0.0,0.0,0.0,0.0,0.0,0.0,0.0,0.0,0.0,0.0,0.0,0.0,0.0,0.0,0.0,0.0,0.0,0.0,0.0,0.0,0.0,0.0,0.0,0.0,0.0,0.0,0.0,0.0,0.0,0.0,0.0,0.0,0.0,0.0,0.0,0.0,0.0,0.0,0.0,0.0,0.0,0.0,0.0,0.0,0.0,0.0,0.0,0.0,0.0,0.0,0.0,0.0,0.0,0.0,0.0,0.0,0.0,0.0,0.0,0.0,0.0,0.0,0.0,0.0,0.0,0.0,0.0,0.0,0.0,0.0,0.0,0.0,0.0,0.0,0.0,0.0,0.0,0.0,0.0,0.0,0.0,0.0,0.0,0.12,0.02,0.17,0.03,0.04,0.01,0.01,0.01,0.0,0.0,0.0,0.0,0.0,0.0,0.0,0.0,0.0,0.0,0.0,0.0,0.0,0.0,0.0,0.0,0.0,0.0,0.0,0.0,0.0,0.0,0.0,0.0,0.0,0.0,1.0,1.0,1.0,1.0,1.0,1.0,1.0,1.0,1.0,0.0,0.0,0.0,0.0,0.0,0.0,0.0,0.0],[0.0,0.0,0.0,0.0,0.0,0.0,0.0,0.0,0.0,0.0,0.0,0.0,0.0,0.0,0.0,0.0,0.0,0.0,0.0,0.0,0.0,0.0,0.0,0.0,0.0,0.0,0.0,0.0,0.0,0.0,0.0,0.0,0.0,0.0,0.0,0.0,0.0,0.0,0.0,0.0,0.0,0.0,0.0,0.0,0.0,0.0,0.0,0.0,0.0,0.0,0.0,0.0,0.0,0.0,0.0,0.0,0.0,0.0,0.0,0.0,0.0,0.0,0.0,0.0,0.0,0.0,0.0,0.0,0.0,0.0,0.0,0.0,0.0,0.0,0.0,0.0,0.0,0.0,0.0,0.0,0.0,0.0,0.0,0.0,0.0,0.0,0.0,0.0,0.0,0.0,0.0,0.0,0.0,0.0,0.0,0.0,0.0,0.0,0.0,0.0,0.0,0.0,0.0,0.0,0.0,0.0,0.0,0.0,0.0,0.0,0.0,0.0,0.0,0.0,0.0,0.0,0.0,0.0,0.0,0.0,0.0,0.0,0.0,0.0,0.0,0.0,0.0,0.0,0.0,0.0,0.0,0.0,0.0,0.0,0.0,0.0,0.0,0.0,0.0,0.0,0.0,0.0,0.0,0.0,0.0,0.0,0.0,0.0,0.0,0.0,0.0,0.0,0.0,0.0,0.0,0.0,0.0,0.12,0.0,0.01,0.0,0.0,0.0,0.0,0.0,0.0,0.0,0.0,0.0,0.0,0.0,0.0,0.0,0.0,0.0,0.0,0.0,0.0,0.0,0.0,0.0,0.0,0.0,0.0,0.0,0.0,0.0,0.0,0.0,0.0,1.0,1.0,1.0,1.0,1.0,1.0,1.0,1.0,1.0,0.0,0.0,0.0,0.0,0.0,0.0,0.0],[0.0,0.0,0.0,0.0,0.0,0.0,0.0,0.0,0.0,0.0,0.0,0.0,0.0,0.0,0.0,0.0,0.0,0.0,0.0,0.0,0.0,0.0,0.0,0.0,0.0,0.0,0.0,0.0,0.0,0.0,0.0,0.0,0.0,0.0,0.0,0.0,0.0,0.0,0.0,0.0,0.0,0.0,0.0,0.0,0.0,0.0,0.0,0.0,0.0,0.0,0.0,0.0,0.0,0.0,0.0,0.0,0.0,0.0,0.0,0.0,0.0,0.0,0.0,0.0,0.01,0.0,0.0,0.0,0.0,0.0,0.0,0.0,0.0,0.0,0.0,0.0,0.0,0.0,0.0,0.0,0.0,0.0,0.0,0.0,0.0,0.0,0.0,0.0,0.0,0.0,0.0,0.0,0.0,0.0,0.0,0.0,0.0,0.0,0.0,0.0,0.0,0.0,0.0,0.0,0.0,0.0,0.0,0.0,0.0,0.0,0.0,0.0,0.0,0.0,0.0,0.0,0.0,0.0,0.0,0.0,0.0,0.0,0.0,0.0,0.0,0.0,0.0,0.0,0.0,0.0,0.0,0.0,0.0,0.0,0.0,0.0,0.0,0.0,0.0,0.0,0.0,0.0,0.0,0.0,0.0,0.0,0.0,0.0,0.0,0.0,0.0,0.0,0.0,0.0,0.0,0.0,0.0,0.03,0.0,0.03,0.0,0.01,0.02,0.0,0.0,0.0,0.01,0.0,0.01,0.0,0.0,0.0,0.0,0.0,0.0,0.0,0.0,0.0,0.0,0.0,0.0,0.0,0.0,0.0,0.0,0.0,0.0,0.0,0.0,0.0,0.0,1.0,1.0,1.0,1.0,1.0,1.0,1.0,1.0,1.0,0.0,0.0,0.0,0.0,0.0,0.0],[0.0,0.0,0.0,0.0,0.0,0.0,0.0,0.0,0.0,0.0,0.0,0.0,0.0,0.0,0.0,0.0,0.0,0.0,0.0,0.0,0.0,0.0,0.0,0.0,0.0,0.0,0.0,0.0,0.0,0.0,0.0,0.0,0.0,0.0,0.0,0.0,0.0,0.0,0.0,0.0,0.0,0.0,0.0,0.0,0.0,0.0,0.0,0.0,0.0,0.0,0.0,0.0,0.0,0.0,0.0,0.0,0.0,0.0,0.0,0.0,0.0,0.0,0.0,0.0,0.0,0.0,0.0,0.0,0.0,0.0,0.0,0.0,0.0,0.0,0.0,0.0,0.0,0.0,0.0,0.0,0.0,0.0,0.0,0.0,0.0,0.0,0.0,0.0,0.0,0.0,0.0,0.0,0.0,0.0,0.0,0.0,0.0,0.0,0.0,0.0,0.0,0.0,0.0,0.0,0.0,0.0,0.0,0.0,0.0,0.0,0.0,0.0,0.0,0.0,0.0,0.0,0.0,0.0,0.0,0.0,0.0,0.0,0.0,0.0,0.0,0.0,0.0,0.0,0.0,0.0,0.0,0.0,0.0,0.0,0.0,0.0,0.0,0.0,0.0,0.0,0.0,0.0,0.0,0.0,0.0,0.0,0.0,0.0,0.0,0.0,0.0,0.0,0.0,0.0,0.01,0.11,0.0,0.02,0.0,0.01,0.0,0.0,0.0,0.0,0.0,0.0,0.0,0.0,0.0,0.0,0.0,0.0,0.0,0.0,0.0,0.0,0.0,0.0,0.0,0.0,0.0,0.0,0.0,0.0,0.0,0.0,0.0,0.0,0.0,0.0,0.0,0.0,1.0,1.0,1.0,1.0,1.0,1.0,1.0,1.0,1.0,0.0,0.0,0.0,0.0,0.0],[0.0,0.0,0.0,0.0,0.0,0.0,0.0,0.0,0.0,0.0,0.0,0.0,0.0,0.0,0.0,0.0,0.0,0.0,0.0,0.0,0.0,0.0,0.0,0.0,0.0,0.0,0.0,0.0,0.0,0.0,0.0,0.0,0.0,0.0,0.0,0.0,0.0,0.0,0.0,0.0,0.0,0.0,0.0,0.0,0.0,0.0,0.0,0.0,0.0,0.0,0.0,0.0,0.0,0.0,0.0,0.0,0.0,0.0,0.0,0.0,0.0,0.0,0.0,0.0,0.0,0.0,0.0,0.0,0.0,0.0,0.0,0.0,0.0,0.0,0.0,0.0,0.0,0.0,0.0,0.0,0.0,0.0,0.0,0.0,0.0,0.0,0.0,0.0,0.0,0.0,0.0,0.0,0.0,0.0,0.0,0.0,0.0,0.0,0.0,0.0,0.0,0.0,0.0,0.0,0.0,0.0,0.0,0.0,0.0,0.0,0.0,0.0,0.0,0.0,0.0,0.0,0.0,0.0,0.0,0.0,0.0,0.0,0.0,0.0,0.0,0.0,0.0,0.0,0.0,0.0,0.0,0.0,0.0,0.0,0.0,0.0,0.0,0.0,0.0,0.0,0.0,0.0,0.0,0.0,0.0,0.0,0.0,0.0,0.0,0.0,0.0,0.0,0.0,0.0,0.16,0.22,0.02,0.16,0.0,0.0,0.0,0.0,0.0,0.0,0.0,0.0,0.0,0.0,0.0,0.0,0.0,0.0,0.0,0.0,0.0,0.0,0.0,0.0,0.0,0.0,0.0,0.0,0.0,0.0,0.0,0.0,0.0,0.0,0.0,0.0,0.0,0.0,0.0,1.0,1.0,1.0,1.0,1.0,1.0,1.0,1.0,1.0,0.0,0.0,0.0,0.0],[0.0,0.0,0.0,0.0,0.0,0.0,0.0,0.0,0.0,0.0,0.0,0.0,0.0,0.0,0.0,0.0,0.0,0.0,0.0,0.0,0.0,0.0,0.0,0.0,0.0,0.0,0.0,0.0,0.0,0.0,0.0,0.0,0.0,0.0,0.0,0.0,0.0,0.0,0.0,0.0,0.0,0.0,0.0,0.0,0.0,0.0,0.0,0.0,0.0,0.0,0.0,0.0,0.0,0.0,0.0,0.0,0.0,0.0,0.0,0.0,0.0,0.0,0.0,0.0,0.0,0.0,0.0,0.0,0.0,0.0,0.0,0.0,0.0,0.0,0.0,0.0,0.0,0.0,0.0,0.0,0.0,0.0,0.0,0.0,0.0,0.0,0.0,0.0,0.0,0.0,0.0,0.0,0.0,0.0,0.0,0.0,0.0,0.0,0.0,0.0,0.0,0.0,0.0,0.0,0.0,0.0,0.0,0.0,0.0,0.0,0.0,0.0,0.0,0.0,0.0,0.0,0.0,0.0,0.0,0.0,0.0,0.0,0.0,0.0,0.0,0.0,0.0,0.0,0.0,0.0,0.0,0.0,0.0,0.0,0.0,0.0,0.0,0.0,0.0,0.0,0.0,0.0,0.0,0.0,0.0,0.0,0.0,0.0,0.0,0.0,0.0,0.0,0.0,0.0,0.0,0.0,0.0,0.02,0.0,0.0,0.0,0.0,0.0,0.0,0.0,0.0,0.0,0.0,0.0,0.0,0.0,0.0,0.0,0.0,0.0,0.0,0.0,0.0,0.0,0.0,0.0,0.0,0.0,0.0,0.0,0.0,0.0,0.0,0.0,0.0,0.0,0.0,0.0,0.0,1.0,1.0,1.0,1.0,1.0,1.0,1.0,1.0,1.0,0.0,0.0,0.0],[0.0,0.0,0.0,0.0,0.0,0.0,0.0,0.0,0.0,0.0,0.0,0.0,0.0,0.0,0.0,0.0,0.0,0.0,0.0,0.0,0.0,0.0,0.0,0.0,0.0,0.0,0.0,0.0,0.0,0.0,0.0,0.0,0.0,0.0,0.0,0.0,0.0,0.0,0.0,0.0,0.0,0.0,0.0,0.0,0.0,0.0,0.0,0.0,0.0,0.0,0.0,0.0,0.0,0.0,0.0,0.0,0.0,0.0,0.0,0.0,0.0,0.0,0.0,0.0,0.0,0.0,0.0,0.0,0.0,0.0,0.0,0.0,0.0,0.0,0.0,0.0,0.0,0.0,0.0,0.0,0.0,0.0,0.0,0.0,0.0,0.0,0.0,0.0,0.0,0.0,0.0,0.0,0.0,0.0,0.0,0.0,0.0,0.0,0.0,0.0,0.0,0.0,0.0,0.0,0.0,0.0,0.0,0.0,0.0,0.0,0.0,0.0,0.0,0.0,0.0,0.0,0.0,0.0,0.0,0.0,0.0,0.0,0.0,0.0,0.0,0.0,0.0,0.0,0.0,0.0,0.0,0.0,0.0,0.0,0.0,0.0,0.0,0.0,0.0,0.0,0.0,0.0,0.0,0.0,0.0,0.0,0.0,0.0,0.0,0.0,0.0,0.0,0.0,0.0,0.0,0.01,0.0,0.02,0.0,0.02,0.0,0.0,0.0,0.0,0.0,0.0,0.0,0.0,0.0,0.0,0.0,0.0,0.0,0.0,0.0,0.0,0.0,0.0,0.0,0.0,0.0,0.0,0.0,0.0,0.0,0.0,0.0,0.0,0.0,0.0,0.0,0.0,0.0,0.0,0.0,1.0,1.0,1.0,1.0,1.0,1.0,1.0,1.0,1.0,0.0,0.0],[0.0,0.0,0.0,0.0,0.0,0.0,0.0,0.0,0.0,0.0,0.0,0.0,0.0,0.0,0.0,0.0,0.0,0.0,0.0,0.0,0.0,0.0,0.0,0.0,0.0,0.0,0.0,0.0,0.0,0.0,0.0,0.0,0.0,0.0,0.0,0.0,0.0,0.0,0.0,0.0,0.0,0.0,0.0,0.0,0.0,0.0,0.0,0.0,0.0,0.0,0.0,0.0,0.0,0.0,0.0,0.0,0.0,0.0,0.0,0.0,0.0,0.0,0.0,0.0,0.0,0.0,0.0,0.0,0.0,0.0,0.0,0.0,0.0,0.0,0.0,0.0,0.0,0.0,0.0,0.0,0.0,0.0,0.0,0.0,0.0,0.0,0.0,0.0,0.0,0.0,0.0,0.0,0.0,0.0,0.0,0.0,0.0,0.0,0.0,0.0,0.0,0.0,0.0,0.0,0.0,0.0,0.0,0.0,0.0,0.0,0.0,0.0,0.0,0.0,0.0,0.0,0.0,0.0,0.0,0.0,0.0,0.0,0.0,0.0,0.0,0.0,0.0,0.0,0.0,0.0,0.0,0.0,0.0,0.0,0.0,0.0,0.0,0.0,0.0,0.0,0.0,0.0,0.0,0.0,0.0,0.0,0.0,0.0,0.0,0.0,0.0,0.0,0.03,0.0,0.13,0.11,0.0,0.0,0.0,0.0,0.0,0.0,0.0,0.0,0.0,0.0,0.0,0.0,0.0,0.0,0.0,0.0,0.0,0.0,0.0,0.0,0.0,0.0,0.0,0.0,0.0,0.0,0.0,0.0,0.0,0.0,0.0,0.0,0.0,0.0,0.0,0.0,0.0,0.0,0.0,0.0,1.0,1.0,1.0,1.0,1.0,1.0,1.0,1.0,1.0,0.0],[0.0,0.0,0.0,0.0,0.0,0.0,0.0,0.0,0.0,0.0,0.0,0.0,0.0,0.0,0.0,0.0,0.0,0.0,0.0,0.0,0.0,0.0,0.0,0.0,0.0,0.0,0.0,0.0,0.0,0.0,0.0,0.0,0.0,0.0,0.0,0.0,0.0,0.0,0.0,0.0,0.0,0.0,0.0,0.0,0.0,0.0,0.0,0.0,0.0,0.0,0.0,0.0,0.0,0.0,0.0,0.0,0.0,0.0,0.0,0.0,0.0,0.0,0.0,0.0,0.0,0.0,0.0,0.0,0.0,0.0,0.0,0.0,0.0,0.0,0.0,0.0,0.0,0.0,0.0,0.0,0.0,0.0,0.0,0.0,0.0,0.0,0.0,0.0,0.0,0.0,0.0,0.0,0.0,0.0,0.0,0.0,0.0,0.0,0.0,0.0,0.0,0.0,0.0,0.0,0.0,0.0,0.0,0.0,0.0,0.0,0.0,0.0,0.0,0.0,0.0,0.0,0.0,0.0,0.0,0.0,0.0,0.0,0.0,0.0,0.0,0.0,0.0,0.0,0.0,0.0,0.0,0.0,0.0,0.0,0.0,0.0,0.0,0.0,0.0,0.0,0.0,0.0,0.0,0.0,0.0,0.0,0.0,0.0,0.0,0.0,0.0,0.0,0.0,0.0,0.09,0.01,0.0,0.0,0.0,0.0,0.0,0.0,0.0,0.0,0.0,0.0,0.0,0.0,0.0,0.0,0.0,0.0,0.0,0.0,0.0,0.0,0.0,0.0,0.0,0.0,0.0,0.0,0.0,0.0,0.0,0.0,0.0,0.0,0.0,0.0,0.0,0.0,0.0,0.0,0.0,0.0,0.0,1.0,1.0,1.0,1.0,1.0,1.0,1.0,1.0,1.0],[0.0,0.0,0.0,0.0,0.0,0.0,0.0,0.0,0.0,0.0,0.0,0.0,0.0,0.0,0.0,0.0,0.0,0.0,0.0,0.0,0.0,0.0,0.0,0.0,0.0,0.0,0.0,0.0,0.0,0.0,0.0,0.0,0.0,0.0,0.0,0.0,0.0,0.0,0.0,0.0,0.0,0.0,0.0,0.0,0.0,0.0,0.0,0.0,0.0,0.0,0.0,0.0,0.0,0.0,0.0,0.0,0.0,0.0,0.0,0.0,0.0,0.0,0.0,0.0,0.0,0.0,0.0,0.0,0.0,0.0,0.0,0.0,0.0,0.0,0.0,0.0,0.0,0.0,0.0,0.0,0.0,0.0,0.0,0.0,0.0,0.0,0.0,0.0,0.0,0.0,0.0,0.0,0.0,0.0,0.0,0.0,0.0,0.0,0.0,0.0,0.0,0.0,0.0,0.0,0.0,0.0,0.0,0.0,0.0,0.0,0.0,0.0,0.0,0.0,0.0,0.0,0.0,0.0,0.0,0.0,0.0,0.0,0.0,0.0,0.0,0.0,0.0,0.0,0.0,0.0,0.0,0.0,0.0,0.0,0.0,0.0,0.0,0.0,0.0,0.0,0.0,0.0,0.0,0.0,0.0,0.0,0.0,0.0,0.0,0.0,0.0,0.0,0.0,0.0,0.0,0.0,0.0,0.01,0.0,0.0,0.0,0.0,0.0,0.0,0.0,0.0,0.0,0.0,0.0,0.0,0.0,0.0,0.0,0.0,0.0,0.0,0.0,0.0,0.0,0.0,0.0,0.0,0.0,0.0,0.0,0.0,0.0,0.0,0.0,0.0,0.0,0.0,0.0,0.0,0.0,0.0,0.0,0.0,1.0,1.0,1.0,1.0,1.0,1.0,1.0,1.0],[0.0,0.0,0.0,0.0,0.0,0.0,0.0,0.0,0.0,0.0,0.0,0.0,0.0,0.0,0.0,0.0,0.0,0.0,0.0,0.0,0.0,0.0,0.0,0.0,0.0,0.0,0.0,0.0,0.0,0.0,0.0,0.0,0.0,0.0,0.0,0.0,0.0,0.0,0.0,0.0,0.0,0.0,0.0,0.0,0.0,0.0,0.0,0.0,0.0,0.0,0.0,0.0,0.0,0.0,0.0,0.0,0.0,0.0,0.0,0.0,0.0,0.0,0.0,0.0,0.0,0.0,0.0,0.0,0.0,0.0,0.0,0.0,0.0,0.0,0.0,0.0,0.0,0.0,0.0,0.0,0.0,0.0,0.0,0.0,0.0,0.0,0.0,0.0,0.0,0.0,0.0,0.0,0.0,0.0,0.0,0.0,0.0,0.0,0.0,0.0,0.0,0.0,0.0,0.0,0.0,0.0,0.0,0.0,0.0,0.0,0.0,0.0,0.0,0.0,0.0,0.0,0.0,0.0,0.0,0.0,0.0,0.0,0.0,0.0,0.0,0.0,0.0,0.0,0.0,0.0,0.0,0.0,0.0,0.0,0.0,0.0,0.0,0.0,0.0,0.0,0.0,0.0,0.0,0.0,0.0,0.0,0.0,0.0,0.0,0.0,0.0,0.0,0.0,0.0,0.0,0.0,0.0,0.0,0.0,0.0,0.0,0.0,0.0,0.0,0.0,0.0,0.0,0.0,0.0,0.0,0.0,0.0,0.0,0.0,0.0,0.0,0.0,0.0,0.0,0.0,0.0,0.0,0.0,0.0,0.0,0.0,0.0,0.0,0.0,0.0,0.0,0.0,0.0,0.0,0.0,0.0,0.0,0.0,0.0,1.0,1.0,1.0,1.0,1.0,1.0,1.0],[0.0,0.0,0.0,0.0,0.0,0.0,0.0,0.0,0.0,0.0,0.0,0.0,0.0,0.0,0.0,0.0,0.0,0.0,0.0,0.0,0.0,0.0,0.0,0.0,0.0,0.0,0.0,0.0,0.0,0.0,0.0,0.0,0.0,0.0,0.0,0.0,0.0,0.0,0.0,0.0,0.0,0.0,0.0,0.0,0.0,0.0,0.0,0.0,0.0,0.0,0.0,0.0,0.0,0.0,0.0,0.0,0.0,0.0,0.0,0.0,0.0,0.0,0.0,0.0,0.0,0.0,0.0,0.0,0.0,0.0,0.0,0.0,0.0,0.0,0.0,0.0,0.0,0.0,0.0,0.0,0.0,0.0,0.0,0.0,0.0,0.0,0.0,0.0,0.0,0.0,0.0,0.0,0.0,0.0,0.0,0.0,0.0,0.0,0.0,0.0,0.0,0.0,0.0,0.0,0.0,0.0,0.0,0.0,0.0,0.0,0.0,0.0,0.0,0.0,0.0,0.0,0.0,0.0,0.0,0.0,0.0,0.0,0.0,0.0,0.0,0.0,0.0,0.0,0.0,0.0,0.0,0.0,0.0,0.0,0.0,0.0,0.0,0.0,0.0,0.0,0.0,0.0,0.0,0.0,0.0,0.0,0.0,0.0,0.0,0.0,0.0,0.0,0.06,0.0,0.01,0.0,0.0,0.0,0.0,0.0,0.0,0.0,0.0,0.0,0.0,0.0,0.0,0.0,0.0,0.0,0.0,0.0,0.0,0.0,0.0,0.0,0.0,0.0,0.0,0.0,0.0,0.0,0.0,0.0,0.0,0.0,0.0,0.0,0.0,0.0,0.0,0.0,0.0,0.0,0.0,0.0,0.0,0.0,0.0,0.0,1.0,1.0,1.0,1.0,1.0,1.0],[0.0,0.0,0.0,0.0,0.0,0.0,0.0,0.0,0.0,0.0,0.0,0.0,0.0,0.0,0.0,0.0,0.0,0.0,0.0,0.0,0.0,0.0,0.0,0.0,0.0,0.0,0.0,0.0,0.0,0.0,0.0,0.0,0.0,0.0,0.0,0.0,0.0,0.0,0.0,0.0,0.0,0.0,0.0,0.0,0.0,0.0,0.0,0.0,0.0,0.0,0.0,0.0,0.0,0.0,0.0,0.0,0.0,0.0,0.0,0.0,0.0,0.0,0.0,0.0,0.0,0.0,0.0,0.0,0.0,0.0,0.0,0.0,0.0,0.0,0.0,0.0,0.0,0.0,0.0,0.0,0.0,0.0,0.0,0.0,0.0,0.0,0.0,0.0,0.0,0.0,0.0,0.0,0.0,0.0,0.0,0.0,0.0,0.0,0.0,0.0,0.0,0.0,0.0,0.0,0.0,0.0,0.0,0.0,0.0,0.0,0.0,0.0,0.0,0.0,0.0,0.0,0.0,0.0,0.0,0.0,0.0,0.0,0.0,0.0,0.0,0.0,0.0,0.0,0.0,0.0,0.0,0.0,0.0,0.0,0.0,0.0,0.0,0.0,0.0,0.0,0.0,0.0,0.0,0.0,0.0,0.0,0.0,0.0,0.0,0.0,0.0,0.0,0.0,0.0,0.0,0.0,0.0,0.0,0.0,0.0,0.0,0.0,0.0,0.0,0.0,0.0,0.0,0.0,0.0,0.0,0.0,0.0,0.0,0.0,0.0,0.0,0.0,0.0,0.0,0.0,0.0,0.0,0.0,0.0,0.0,0.0,0.0,0.0,0.0,0.0,0.0,0.0,0.0,0.0,0.0,0.0,0.0,0.0,0.0,0.0,0.0,1.0,1.0,1.0,1.0,1.0]],
  "pae": [[0.8,2.5,4.0,6.7,6.8,9.2,10.6,11.8,13.0,13.5,14.6,16.6,16.2,19.5,19.5,22.2,21.6,21.2,22.8,22.8,22.1,24.5,24.5,25.8,25.4,26.5,27.2,27.9,28.0,28.8,29.7,29.7,30.2,30.6,30.8,30.6,30.9,31.0,31.1,30.9,30.9,30.6,30.8,30.2,30.0,29.4,29.5,28.3,28.4,28.4,28.3,28.1,27.5,28.7,28.4,28.9,27.7,29.8,29.1,29.5,29.2,29.8,30.1,30.4,30.2,30.6,30.3,30.2,30.5,30.6,30.3,29.8,29.9,29.7,29.7,29.9,29.3,29.1,29.0,29.1,29.7,29.6,29.9,29.8,30.0,30.6,30.4,30.6,30.7,30.9,30.9,31.1,31.1,31.1,31.2,31.3,31.0,31.2,31.1,31.0,31.2,31.1,30.9,31.0,30.9,31.0,31.0,31.1,31.2,31.2,31.2,31.3,31.2,31.1,31.2,31.3,31.2,31.4,31.3,31.3,31.4,31.3,31.3,31.4,31.4,31.5,31.5,31.5,31.5,31.5,31.5,31.6,31.5,31.5,31.5,31.5,31.6,31.6,31.6,31.6,31.5,31.5,31.5,31.5,31.6,31.6,31.6,31.6,31.6,31.6,31.6,31.6,31.6,31.5,31.5,31.4,31.4,31.5,31.2,31.5,31.2,31.5,31.4,31.4,31.3,31.3,31.4,31.3,31.3,31.3,31.3,31.3,31.3,31.4,31.4,31.5,31.4,31.3,31.3,31.3,31.3,31.2,31.1,31.0,30.7,30.9,30.8,31.0,30.9,30.9,30.7,30.6,30.0,30.5,30.4,29.9,29.7,30.1,29.9,30.5,30.5,29.9,29.9,29.3,29.2,28.3],[1.8,0.8,2.3,3.6,3.9,5.5,7.0,8.9,10.5,10.7,12.0,12.9,13.9,15.3,16.2,18.5,17.5,18.2,19.5,20.3,20.1,22.5,23.1,24.1,24.5,25.5,26.2,27.4,27.2,28.8,29.4,29.7,30.3,30.6,31.0,30.9,31.0,31.2,31.2,30.9,30.9,30.7,30.9,30.1,30.2,29.4,29.5,28.4,28.2,28.2,28.4,27.9,27.2,28.4,27.9,28.5,27.2,29.5,28.7,29.3,28.8,29.5,30.0,30.2,29.8,30.7,30.3,30.2,30.5,30.7,30.5,29.9,29.9,29.6,29.6,30.0,29.1,29.4,29.2,28.8,29.8,29.4,29.8,30.0,30.1,30.5,30.4,30.7,30.7,30.9,30.9,31.1,31.2,31.2,31.1,31.2,31.0,31.1,31.0,31.0,31.1,31.0,31.1,31.1,30.9,31.0,31.0,31.1,31.2,31.3,31.2,31.3,31.3,31.2,31.2,31.3,31.3,31.3,31.3,31.4,31.5,31.3,31.3,31.5,31.4,31.5,31.5,31.5,31.6,31.6,31.5,31.6,31.5,31.5,31.6,31.5,31.6,31.6,31.6,31.6,31.6,31.6,31.6,31.6,31.6,31.6,31.6,31.6,31.7,31.6,31.7,31.6,31.6,31.6,31.6,31.4,31.5,31.5,31.3,31.4,31.1,31.4,31.3,31.3,31.3,31.3,31.3,31.2,31.2,31.2,31.3,31.2,31.2,31.3,31.2,31.4,31.3,31.2,31.2,31.3,31.2,31.2,31.1,30.8,30.6,30.9,30.6,30.9,30.8,30.8,30.5,30.1,29.5,30.2,29.8,29.1,29.1,29.1,29.1,29.4,29.9,28.6,27.7,27.3,26.1,25.8],[3.0,1.8,0.8,2.1,3.2,4.5,6.8,7.5,9.5,9.9,10.8,12.5,12.4,15.2,14.8,17.5,17.3,17.4,19.6,19.2,20.2,21.3,22.5,24.4,24.4,25.3,26.1,27.6,27.6,29.1,29.5,30.0,30.2,30.7,31.0,30.8,31.0,31.1,31.1,30.9,30.9,30.6,30.8,30.0,30.2,29.4,29.5,28.4,28.2,28.3,28.2,28.0,27.0,28.2,28.3,28.6,27.2,29.3,28.9,29.3,28.7,29.4,29.9,30.2,29.4,30.6,30.2,30.2,30.5,30.7,30.4,29.6,29.8,29.3,29.8,29.8,29.0,29.1,28.8,28.6,29.6,29.1,29.7,29.9,30.1,30.5,30.4,30.7,30.8,30.9,30.9,31.1,31.1,31.2,31.2,31.2,31.1,31.2,31.1,31.1,31.1,31.1,31.1,31.1,31.1,31.0,31.1,31.1,31.2,31.2,31.2,31.3,31.2,31.2,31.2,31.3,31.3,31.3,31.3,31.4,31.5,31.3,31.3,31.4,31.4,31.5,31.5,31.5,31.5,31.6,31.5,31.5,31.5,31.5,31.5,31.5,31.5,31.5,31.6,31.5,31.5,31.5,31.6,31.6,31.6,31.6,31.6,31.6,31.6,31.6,31.6,31.6,31.6,31.5,31.6,31.4,31.4,31.5,31.2,31.4,31.1,31.4,31.3,31.3,31.2,31.1,31.2,31.2,31.2,31.1,31.1,31.2,31.0,31.2,31.2,31.3,31.2,31.2,31.2,31.3,31.2,31.2,31.2,31.0,30.9,31.0,30.8,31.0,31.0,30.9,30.5,30.0,29.5,30.3,29.6,28.6,29.1,28.8,28.6,29.7,30.0,28.4,27.7,27.3,27.1,26.4],[5.4,2.6,1.7,0.8,1.6,2.9,3.7,6.1,6.8,8.9,9.5,10.9,11.3,13.4,14.8,16.4,15.8,16.3,17.9,18.9,19.5,21.6,22.4,23.9,24.2,25.4,26.1,27.0,27.0,28.5,29.1,29.8,29.9,30.6,30.8,30.8,31.0,31.1,31.2,30.9,30.9,30.6,30.8,30.3,29.9,29.2,28.9,28.2,27.8,27.6,27.6,27.2,26.9,27.9,27.6,27.7,26.7,29.3,28.1,28.8,28.2,29.2,29.5,30.1,29.3,30.5,29.9,30.0,30.3,30.5,30.2,29.4,29.5,29.1,29.4,29.6,28.8,29.0,28.5,28.5,29.3,28.9,29.5,29.7,29.9,30.4,30.3,30.6,30.7,30.8,30.9,31.1,31.2,31.2,31.2,31.2,31.1,31.1,31.0,31.1,31.1,31.1,31.1,31.1,31.1,31.0,31.1,31.1,31.2,31.2,31.2,31.4,31.2,31.3,31.3,31.3,31.3,31.4,31.4,31.4,31.5,31.5,31.4,31.5,31.5,31.5,31.5,31.5,31.6,31.6,31.6,31.6,31.5,31.5,31.5,31.5,31.5,31.5,31.6,31.6,31.6,31.6,31.6,31.6,31.6,31.6,31.7,31.7,31.7,31.7,31.7,31.6,31.7,31.5,31.4,31.3,31.2,31.2,31.0,31.3,30.6,31.3,31.2,31.3,31.0,30.9,31.1,31.1,31.1,31.1,31.1,31.2,31.0,31.1,31.1,31.3,31.1,31.1,31.1,31.2,31.1,31.2,31.1,30.9,30.8,31.0,30.6,30.9,30.9,30.8,30.5,30.0,29.1,30.1,30.0,28.8,28.9,29.1,29.1,29.6,29.5,28.6,28.4,25.6,26.8,25.3],[5.8,3.5,2.5,1.7,0.8,1.9,2.9,4.2,5.2,6.4,8.7,9.4,10.6,12.7,12.6,15.1,15.2,15.1,17.7,17.7,18.8,19.8,21.2,22.8,23.7,24.5,25.3,26.8,26.6,28.5,28.7,29.7,29.8,30.4,30.7,30.9,30.8,31.1,31.0,30.9,30.7,30.4,30.5,30.0,29.8,29.0,29.0,27.9,27.9,27.7,27.6,27.6,26.3,28.0,27.9,28.1,26.7,29.1,28.1,29.1,28.3,29.3,29.6,30.0,29.3,30.6,30.1,30.1,30.3,30.6,30.2,29.4,29.6,29.0,29.6,29.5,28.7,28.8,28.6,28.5,29.3,28.9,29.5,29.7,29.8,30.2,30.1,30.6,30.7,30.7,30.8,31.0,31.1,31.1,31.1,31.1,31.1,31.1,31.0,30.9,31.0,30.9,30.9,30.9,30.8,30.9,30.9,31.0,31.0,31.2,31.1,31.3,31.2,31.1,31.2,31.3,31.3,31.3,31.3,31.4,31.4,31.4,31.4,31.5,31.5,31.5,31.5,31.5,31.5,31.6,31.5,31.5,31.5,31.5,31.5,31.5,31.5,31.6,31.6,31.6,31.5,31.5,31.5,31.5,31.6,31.6,31.6,31.6,31.6,31.6,31.6,31.6,31.6,31.5,31.5,31.3,31.3,31.3,31.2,31.1,30.9,31.3,31.0,31.1,31.0,30.8,30.9,30.9,31.1,30.9,30.7,30.9,30.7,30.8,30.9,31.1,30.7,31.0,31.0,31.2,31.2,31.1,31.1,30.7,30.7,31.0,30.6,30.8,30.8,30.9,30.3,29.4,29.0,30.3,29.4,28.3,28.7,28.4,28.3,28.8,29.4,27.8,27.4,25.7,25.5,25.4],[7.5,4.9,4.0,2.7,1.8,0.8,1.8,3.0,3.6,6.1,7.1,8.2,9.5,10.7,12.3,13.9,13.8,14.7,16.3,17.8,19.5,20.8,22.2,23.7,24.2,25.3,26.0,27.0,27.2,28.7,29.0,29.6,30.0,30.5,30.8,30.9,30.9,31.1,31.1,30.9,30.8,30.6,30.7,30.3,29.9,29.3,29.1,28.2,28.0,28.0,27.8,27.7,26.6,27.8,27.8,27.8,26.9,29.1,28.2,28.7,28.1,29.1,29.4,29.8,29.0,30.4,29.9,29.8,30.1,30.4,30.1,29.4,29.5,29.2,29.7,29.6,28.9,29.0,28.7,28.5,29.5,29.0,29.7,29.7,30.0,30.3,30.3,30.6,30.8,30.8,30.9,31.0,31.1,31.2,31.2,31.1,31.0,31.1,31.0,31.0,31.1,31.0,31.0,31.0,30.9,31.0,31.0,31.0,31.1,31.1,31.2,31.3,31.2,31.2,31.3,31.3,31.3,31.4,31.3,31.4,31.5,31.4,31.4,31.5,31.5,31.5,31.5,31.5,31.6,31.6,31.5,31.6,31.5,31.5,31.6,31.6,31.6,31.5,31.6,31.6,31.6,31.6,31.6,31.6,31.6,31.6,31.6,31.6,31.6,31.6,31.6,31.6,31.6,31.6,31.6,31.5,31.5,31.4,31.4,31.4,31.2,31.4,31.3,31.3,31.2,31.2,31.2,31.2,31.1,31.2,31.0,31.1,31.0,31.0,31.0,31.3,31.0,31.2,31.1,31.2,31.3,31.2,31.3,30.9,30.7,31.0,30.8,30.8,30.9,30.9,30.2,29.7,29.4,30.2,29.8,29.0,28.8,28.8,29.0,29.5,29.6,28.6,28.0,25.5,26.5,26.0],[8.9,5.8,5.1,4.3,2.6,1.7,0.8,1.9,3.0,3.8,5.7,6.7,9.0,9.9,10.4,12.8,13.7,13.8,15.5,15.8,17.9,18.3,19.8,21.2,22.9,24.2,24.9,26.3,26.3,28.2,28.4,29.5,29.4,30.1,30.3,30.8,30.7,31.0,31.1,30.9,30.7,30.6,30.6,30.3,29.9,29.3,28.9,28.0,27.6,27.6,27.7,28.1,26.8,27.9,27.9,28.2,27.0,29.2,28.1,29.0,28.2,29.1,29.7,29.9,29.4,30.5,30.2,30.0,30.3,30.6,30.2,29.5,29.6,29.1,29.7,29.7,28.9,28.8,28.6,28.6,29.5,28.8,29.6,29.8,30.0,30.4,30.4,30.6,30.8,31.0,30.9,31.1,31.2,31.3,31.2,31.2,31.1,31.1,31.0,31.0,31.0,30.9,31.0,30.9,30.9,31.0,31.0,31.0,31.1,31.3,31.3,31.3,31.3,31.3,31.4,31.3,31.4,31.4,31.4,31.5,31.5,31.5,31.5,31.5,31.5,31.6,31.6,31.6,31.6,31.6,31.6,31.6,31.6,31.6,31.6,31.6,31.6,31.6,31.6,31.6,31.6,31.6,31.6,31.6,31.6,31.7,31.7,31.7,31.7,31.7,31.7,31.7,31.7,31.6,31.5,31.5,31.5,31.5,31.4,31.5,31.4,31.5,31.4,31.4,31.4,31.4,31.3,31.2,31.3,31.3,31.3,31.2,31.2,31.1,31.2,31.4,31.2,31.3,31.3,31.3,31.4,31.2,31.2,31.0,31.0,31.2,30.9,31.1,31.0,31.0,30.6,30.0,29.8,30.4,30.0,29.4,29.4,29.5,29.4,29.6,29.7,28.4,28.4,26.2,25.7,25.5],[10.1,8.3,6.2,6.1,4.0,2.8,1.9,0.8,1.8,2.9,3.5,4.5,5.8,7.5,8.8,9.5,10.2,10.9,12.0,13.8,15.4,17.4,19.6,20.7,21.8,23.3,23.8,25.5,25.8,27.3,27.8,28.6,29.4,29.8,30.3,30.7,30.6,31.0,30.9,30.8,30.6,30.4,30.4,30.2,29.5,28.8,28.5,27.3,26.9,26.6,26.6,27.1,25.7,27.3,27.2,27.2,26.4,28.7,27.7,28.3,27.8,28.6,29.2,29.4,28.6,30.1,29.8,29.5,29.9,30.2,29.8,28.8,28.9,28.4,29.2,29.1,28.3,28.5,28.1,27.9,29.0,28.5,29.1,29.4,29.8,30.1,30.2,30.5,30.6,30.7,30.8,31.0,31.1,31.1,31.1,31.0,30.9,31.0,30.8,30.9,30.9,30.8,30.9,30.8,30.8,30.8,30.9,30.9,31.0,31.0,31.1,31.2,31.2,31.2,31.3,31.3,31.3,31.4,31.4,31.4,31.4,31.4,31.4,31.5,31.5,31.5,31.5,31.5,31.5,31.6,31.5,31.6,31.5,31.5,31.6,31.6,31.6,31.6,31.6,31.6,31.6,31.6,31.6,31.6,31.6,31.6,31.6,31.6,31.7,31.6,31.7,31.7,31.6,31.6,31.6,31.5,31.5,31.5,31.4,31.5,31.4,31.5,31.4,31.4,31.4,31.3,31.3,31.1,31.1,31.1,31.0,31.0,30.9,31.0,30.9,31.2,31.0,31.1,31.1,31.2,31.3,31.1,31.2,31.0,30.8,30.9,30.8,30.8,30.9,30.9,30.3,30.0,29.7,30.4,29.8,29.3,29.1,29.1,29.2,29.6,29.5,28.8,28.4,27.4,26.7,26.6],[12.6,11.9,8.6,6.8,6.3,4.3,3.0,1.8,0.8,1.8,2.9,3.2,5.0,6.0,7.4,7.7,9.8,9.8,11.7,12.2,14.5,16.2,18.4,19.2,21.4,22.4,23.7,24.9,25.4,27.3,27.6,28.8,29.2,30.0,30.1,30.7,30.6,30.9,31.0,30.8,30.5,30.4,30.2,30.1,29.4,28.6,28.4,27.2,26.9,26.3,26.3,26.8,24.9,26.7,26.8,26.9,26.2,28.4,27.5,28.2,27.6,28.1,28.9,29.3,28.4,30.0,29.5,29.3,29.7,30.2,29.7,28.7,29.1,28.2,29.1,29.2,28.4,28.4,28.1,27.9,29.0,28.5,29.1,29.4,29.8,30.1,30.3,30.6,30.6,30.7,30.8,30.9,31.0,31.0,31.0,31.0,30.9,30.9,30.8,30.8,30.9,30.8,30.7,30.7,30.7,30.8,30.8,30.8,31.0,31.0,31.1,31.2,31.2,31.2,31.2,31.3,31.3,31.4,31.4,31.4,31.4,31.4,31.4,31.5,31.4,31.5,31.5,31.5,31.5,31.6,31.5,31.6,31.5,31.5,31.5,31.6,31.6,31.5,31.6,31.6,31.5,31.6,31.6,31.6,31.6,31.6,31.6,31.6,31.6,31.6,31.6,31.6,31.6,31.6,31.5,31.5,31.5,31.4,31.4,31.5,31.3,31.5,31.3,31.4,31.3,31.2,31.2,31.2,31.2,31.2,31.1,31.1,31.0,31.1,31.1,31.2,31.1,31.2,31.1,31.1,31.2,31.1,31.1,30.9,30.8,30.9,30.7,30.8,30.9,30.7,30.4,30.1,29.7,30.4,29.9,29.0,29.4,29.1,29.0,29.0,28.8,28.0,28.5,26.5,25.6,25.8],[13.6,11.7,9.7,7.6,6.0,5.0,3.9,2.6,1.6,0.8,1.5,2.3,2.7,4.1,4.2,5.6,7.0,7.2,8.7,9.8,12.2,13.9,16.6,18.0,19.7,20.9,21.3,24.4,24.9,26.7,27.6,28.8,29.2,29.6,30.4,30.5,30.6,31.1,31.0,30.9,30.5,30.6,30.2,30.2,29.5,28.7,28.1,26.6,26.4,25.2,26.0,25.9,24.6,26.0,25.5,26.4,25.4,27.3,26.3,28.2,27.2,27.5,28.7,28.8,28.3,29.6,29.3,29.5,29.9,30.1,29.6,28.7,29.0,28.1,29.1,29.0,28.2,28.3,27.8,27.7,28.9,28.2,28.7,29.3,29.7,30.1,30.4,30.6,30.6,30.8,30.9,31.1,31.1,31.1,31.1,31.2,31.0,31.1,31.0,31.0,31.0,30.9,30.9,30.8,30.9,31.0,31.0,31.0,31.1,31.0,31.2,31.3,31.3,31.3,31.4,31.4,31.4,31.4,31.4,31.5,31.5,31.5,31.5,31.5,31.5,31.5,31.5,31.5,31.5,31.6,31.6,31.6,31.6,31.6,31.6,31.6,31.6,31.6,31.6,31.6,31.6,31.6,31.6,31.6,31.6,31.6,31.6,31.7,31.7,31.6,31.7,31.7,31.6,31.6,31.6,31.5,31.5,31.5,31.4,31.5,31.3,31.5,31.4,31.4,31.4,31.3,31.3,31.1,31.2,31.2,31.1,31.1,30.9,31.1,31.0,31.2,31.0,31.1,31.2,31.2,31.3,31.2,31.2,31.0,31.0,31.0,30.9,31.0,31.0,30.9,30.6,30.4,30.0,30.7,30.3,30.0,30.0,30.2,29.6,30.1,30.2,29.7,29.3,28.6,28.3,28.0],[14.2,14.1,11.2,9.4,8.2,5.4,5.3,3.5,2.6,1.6,0.8,1.5,2.2,3.0,3.7,5.2,6.0,6.3,8.3,8.7,12.1,13.3,15.8,17.1,19.6,21.4,22.3,23.6,24.1,26.2,26.7,28.3,28.6,29.4,29.6,30.7,30.4,30.8,30.8,30.8,30.3,30.3,29.9,30.0,29.1,28.3,27.8,26.4,26.4,24.9,24.9,25.3,24.6,25.6,25.5,26.2,25.0,27.2,26.5,28.0,27.2,27.6,28.7,28.7,28.4,29.6,29.3,29.4,29.7,30.0,29.5,28.6,28.9,28.0,28.9,29.0,28.0,28.2,27.6,27.9,28.9,28.3,28.9,29.4,29.7,30.1,30.4,30.7,30.7,30.8,31.0,31.1,31.2,31.1,31.2,31.1,31.1,31.1,31.1,31.0,31.0,30.9,30.9,30.8,30.9,31.0,31.0,31.1,31.1,31.1,31.3,31.3,31.3,31.4,31.4,31.4,31.4,31.4,31.4,31.5,31.4,31.5,31.4,31.5,31.5,31.6,31.5,31.5,31.5,31.6,31.5,31.6,31.5,31.5,31.6,31.5,31.5,31.5,31.5,31.5,31.5,31.5,31.6,31.5,31.6,31.6,31.6,31.6,31.6,31.6,31.6,31.6,31.6,31.2,31.1,30.9,30.8,30.9,30.5,29.9,29.9,30.9,30.8,30.6,30.6,30.0,30.0,30.5,30.9,30.2,29.9,30.6,30.3,30.3,30.4,30.8,29.6,30.9,31.1,31.0,31.0,31.1,31.1,31.0,30.7,30.9,30.6,31.0,30.7,30.8,30.6,29.7,29.6,30.6,30.2,29.2,29.8,29.4,29.5,29.3,29.6,29.0,28.8,27.8,28.3,26.5],[15.2,13.8,12.1,10.3,8.5,6.4,5.3,4.4,3.2,2.4,1.5,0.8,1.3,2.3,2.6,3.9,5.4,5.0,7.0,7.6,10.6,11.9,14.9,16.4,18.9,20.3,20.7,24.0,23.6,25.5,26.3,27.8,28.2,29.0,29.8,30.0,30.3,30.8,30.8,30.8,30.2,30.4,29.8,30.1,29.1,28.5,28.0,26.1,26.1,24.6,25.3,25.6,24.3,25.3,25.1,26.2,25.1,27.0,26.4,28.1,27.0,27.2,28.8,28.8,28.5,29.6,29.3,29.4,29.8,30.1,29.5,28.6,29.1,28.0,28.9,29.2,28.4,28.0,27.6,27.8,28.9,28.1,28.6,29.2,29.7,30.2,30.4,30.7,30.7,30.8,30.9,31.0,31.1,31.1,31.1,31.2,31.0,31.1,31.0,31.0,31.0,30.9,30.9,30.8,30.9,30.9,30.9,31.0,31.0,31.1,31.2,31.3,31.2,31.3,31.3,31.4,31.4,31.4,31.4,31.5,31.5,31.5,31.5,31.5,31.5,31.5,31.5,31.5,31.5,31.5,31.6,31.6,31.5,31.5,31.6,31.6,31.6,31.5,31.6,31.6,31.5,31.6,31.6,31.6,31.6,31.6,31.6,31.7,31.6,31.6,31.7,31.7,31.6,31.6,31.6,31.5,31.5,31.5,31.4,31.5,31.4,31.5,31.4,31.4,31.4,31.2,31.2,31.1,31.1,31.1,31.0,31.0,30.9,31.1,30.9,31.1,31.0,31.1,31.2,31.1,31.3,31.1,31.2,31.0,31.0,31.0,30.9,31.0,31.1,31.0,30.6,30.4,30.0,30.5,30.2,30.2,30.2,30.0,29.7,30.3,30.1,29.3,29.2,28.7,28.1,28.2],[17.2,16.8,13.7,12.4,11.1,8.4,6.2,4.8,4.2,2.8,2.4,1.4,0.8,1.3,2.2,3.0,5.6,5.1,6.7,7.7,10.6,11.1,13.6,15.7,19.1,21.5,21.3,23.2,23.5,25.6,26.1,27.8,28.4,28.9,29.5,30.4,30.2,30.7,30.6,30.7,30.0,30.1,29.6,29.9,28.7,28.0,27.8,26.2,26.3,24.3,25.0,24.9,24.2,24.7,24.4,25.8,24.5,26.4,25.6,27.5,26.6,26.7,28.0,28.3,28.2,29.5,28.9,28.8,29.5,29.8,29.3,28.2,28.5,27.4,28.6,29.0,27.6,27.6,26.9,27.5,28.7,28.1,28.8,29.2,29.7,30.0,30.2,30.6,30.6,30.7,30.9,31.0,31.1,31.1,31.1,31.1,31.0,31.0,31.1,31.0,31.0,30.9,30.9,30.9,30.9,30.9,31.0,31.0,31.1,31.3,31.3,31.3,31.3,31.4,31.4,31.5,31.4,31.4,31.4,31.5,31.5,31.5,31.5,31.5,31.5,31.6,31.6,31.5,31.6,31.6,31.6,31.6,31.6,31.5,31.6,31.6,31.6,31.6,31.6,31.6,31.6,31.6,31.6,31.6,31.6,31.6,31.7,31.7,31.7,31.7,31.7,31.7,31.6,31.5,31.4,31.3,31.4,31.3,31.2,31.0,31.0,31.2,31.3,31.1,31.3,31.0,30.6,30.9,31.0,30.8,30.8,30.8,30.6,30.6,30.6,31.0,30.5,30.9,31.2,31.0,31.1,31.1,31.1,30.9,30.7,30.9,30.7,30.8,30.7,30.5,30.4,30.0,30.3,30.8,30.0,29.5,30.3,29.5,29.3,29.7,29.9,28.8,28.8,28.5,28.5,26.5],[16.7,18.0,15.2,13.3,12.4,9.5,7.6,6.0,4.6,4.1,3.1,2.7,1.5,0.8,1.5,2.5,4.2,4.5,5.7,6.3,8.8,10.0,13.0,15.2,17.9,19.0,19.6,22.8,22.6,24.6,24.7,26.8,27.8,28.3,29.0,29.6,30.1,30.4,30.5,30.4,30.0,30.0,29.6,29.7,28.7,28.0,27.9,25.5,25.7,24.2,24.1,24.6,23.3,24.2,24.1,25.7,23.9,26.5,25.4,27.2,26.4,26.8,28.2,28.6,28.4,29.6,29.1,28.8,29.3,29.9,29.1,27.9,28.6,27.3,28.5,28.7,27.6,27.5,26.9,26.9,28.3,27.9,28.3,29.0,29.4,29.9,30.1,30.5,30.5,30.7,30.8,30.9,31.0,31.0,31.0,31.0,30.9,30.9,30.8,30.8,30.8,30.8,30.8,30.8,30.7,30.6,30.8,30.9,31.0,31.1,31.2,31.2,31.2,31.2,31.2,31.4,31.4,31.4,31.5,31.5,31.5,31.5,31.5,31.5,31.6,31.5,31.6,31.6,31.6,31.6,31.6,31.6,31.6,31.6,31.6,31.6,31.6,31.6,31.6,31.6,31.6,31.6,31.6,31.6,31.6,31.6,31.7,31.7,31.7,31.6,31.7,31.7,31.6,31.6,31.6,31.5,31.5,31.5,31.4,31.5,31.4,31.5,31.3,31.4,31.4,31.3,31.3,31.2,31.2,31.1,31.0,31.0,30.8,31.1,30.8,31.0,31.0,31.0,31.1,31.1,31.2,31.0,31.1,30.9,31.0,31.1,30.7,30.9,31.0,31.1,30.7,30.4,30.5,30.8,30.0,30.1,30.3,30.0,29.7,30.1,30.0,28.9,29.1,29.4,28.3,28.5],[18.3,19.0,15.7,14.2,13.1,11.4,8.6,7.2,5.7,4.5,4.0,3.1,2.3,1.3,0.8,1.5,2.8,3.1,4.3,5.5,7.9,9.1,11.9,12.6,16.9,19.5,20.3,22.3,22.3,24.4,24.8,27.0,27.9,28.7,29.0,29.6,30.0,30.4,30.4,30.4,30.0,29.9,29.2,29.7,28.4,27.5,27.5,26.0,25.7,23.8,24.2,24.5,23.9,24.9,23.8,24.8,24.3,26.0,25.0,27.1,26.3,26.3,27.9,28.1,28.0,29.2,28.6,28.5,29.1,29.6,28.8,27.8,28.3,27.1,28.3,28.6,27.4,26.7,26.3,27.1,28.3,27.8,28.2,29.1,29.4,29.7,30.0,30.5,30.4,30.6,30.7,30.9,31.0,31.0,31.0,31.0,30.9,31.0,31.0,30.9,30.9,30.9,30.8,30.8,30.7,30.9,30.9,30.9,31.0,31.1,31.3,31.2,31.3,31.3,31.3,31.4,31.4,31.4,31.4,31.5,31.5,31.5,31.5,31.6,31.5,31.5,31.5,31.6,31.5,31.6,31.6,31.6,31.5,31.6,31.6,31.6,31.6,31.6,31.6,31.6,31.5,31.5,31.6,31.6,31.6,31.6,31.6,31.7,31.7,31.6,31.7,31.7,31.6,31.6,31.5,31.4,31.5,31.4,31.3,31.4,31.2,31.3,31.2,31.2,31.3,31.2,31.1,31.1,31.0,31.0,31.1,30.9,30.7,30.9,30.7,31.0,30.7,31.0,31.1,31.1,31.2,31.1,31.2,30.9,30.8,31.1,30.8,30.8,30.9,31.0,30.5,30.4,30.2,30.9,30.1,30.0,30.3,30.1,29.9,30.1,30.1,29.1,29.0,29.5,29.0,27.7],[17.5,18.9,15.8,14.2,13.5,11.3,8.5,7.1,6.2,4.6,4.3,3.8,2.9,2.1,1.3,0.8,1.7,2.6,3.8,4.3,6.0,7.7,10.8,11.5,15.7,17.5,18.6,20.7,21.6,23.7,24.0,26.3,27.1,27.8,28.5,28.8,29.4,29.9,30.1,30.1,29.6,29.9,29.1,29.4,28.1,27.1,26.9,25.0,24.5,22.7,23.5,23.5,22.8,23.9,23.4,25.0,23.7,25.4,25.1,26.9,26.2,26.1,27.7,28.2,28.3,29.2,28.6,28.9,29.1,29.8,28.9,27.6,28.1,26.9,28.0,28.3,27.0,26.6,26.2,26.4,27.8,27.7,28.3,29.0,29.4,29.9,30.0,30.4,30.5,30.6,30.8,30.9,31.0,30.9,31.0,31.0,30.9,31.0,31.0,30.9,30.9,30.9,30.8,30.8,30.8,30.9,30.8,30.9,31.0,31.1,31.2,31.3,31.3,31.3,31.3,31.4,31.4,31.4,31.5,31.5,31.5,31.5,31.5,31.5,31.5,31.5,31.5,31.5,31.6,31.6,31.6,31.6,31.6,31.6,31.6,31.6,31.6,31.6,31.6,31.6,31.5,31.6,31.6,31.6,31.6,31.6,31.7,31.7,31.7,31.6,31.7,31.7,31.6,31.6,31.6,31.5,31.5,31.5,31.4,31.5,31.4,31.5,31.3,31.3,31.3,31.2,31.1,31.1,31.1,31.1,30.9,30.9,30.8,31.0,30.8,31.0,31.0,31.0,31.2,31.1,31.2,31.1,31.2,30.9,31.1,31.2,30.9,31.1,31.1,31.2,30.7,30.5,30.5,31.0,30.3,30.2,30.4,30.1,29.8,30.3,30.4,29.1,28.7,29.6,28.4,28.0],[21.4,23.8,20.6,19.9,19.2,16.5,14.5,12.5,10.8,8.6,7.9,5.9,6.1,4.3,2.9,1.6,0.8,1.7,2.6,4.0,4.8,6.3,8.5,10.9,13.4,15.1,17.3,19.1,20.2,22.6,22.8,25.6,26.1,27.8,28.1,28.6,29.6,29.9,30.0,30.0,29.6,29.7,28.8,29.2,27.8,26.8,26.4,24.4,24.5,22.8,23.2,23.5,22.5,23.4,23.6,24.8,23.7,25.3,24.7,26.5,26.0,26.0,28.0,28.2,28.2,29.2,28.7,28.6,29.1,29.6,28.7,27.7,28.0,26.5,27.8,28.2,27.0,26.8,26.4,26.3,27.5,27.1,27.8,28.5,29.0,29.7,29.7,30.3,30.3,30.6,30.6,30.8,30.9,30.9,30.9,30.9,30.8,30.8,30.8,30.8,30.7,30.7,30.6,30.6,30.6,30.7,30.6,30.8,30.9,31.1,31.1,31.2,31.2,31.2,31.3,31.3,31.4,31.4,31.4,31.5,31.5,31.5,31.5,31.5,31.5,31.6,31.6,31.6,31.6,31.6,31.6,31.6,31.6,31.6,31.6,31.6,31.6,31.6,31.6,31.6,31.6,31.6,31.6,31.6,31.6,31.6,31.7,31.7,31.7,31.6,31.7,31.7,31.6,31.6,31.6,31.6,31.5,31.5,31.5,31.5,31.4,31.5,31.3,31.4,31.3,31.3,31.2,31.1,31.2,31.1,31.0,31.0,30.9,31.1,30.9,31.1,31.0,31.1,31.2,31.2,31.3,31.2,31.2,31.0,31.0,31.1,30.9,31.0,31.1,31.2,30.8,30.6,30.8,31.0,30.5,30.3,30.7,30.2,30.1,30.2,30.5,29.6,29.4,29.8,29.1,28.5],[21.1,22.2,20.4,19.1,18.7,17.4,15.6,13.4,12.2,8.9,8.2,6.5,6.3,5.3,4.2,3.2,1.6,0.8,1.4,2.9,3.7,5.2,7.0,8.9,13.0,15.2,16.6,19.2,19.9,22.8,23.4,25.8,26.6,28.0,28.3,28.9,29.7,30.0,29.9,30.2,29.6,29.7,28.8,29.2,27.9,26.7,26.4,25.2,24.5,22.6,23.4,23.5,22.9,22.9,23.5,23.6,23.0,24.9,23.6,26.1,25.6,26.1,27.3,27.9,27.9,29.2,28.5,28.2,29.0,29.6,28.7,27.4,27.7,26.5,27.8,28.0,26.4,26.3,25.8,26.3,27.5,27.2,27.6,28.8,29.1,29.6,29.7,30.3,30.2,30.5,30.7,30.8,31.0,30.9,30.9,30.9,30.9,30.8,30.9,30.9,30.8,30.8,30.7,30.8,30.6,30.7,30.6,30.8,30.9,31.1,31.2,31.2,31.3,31.3,31.3,31.4,31.4,31.4,31.5,31.5,31.5,31.6,31.6,31.6,31.6,31.6,31.6,31.6,31.6,31.7,31.7,31.7,31.6,31.6,31.6,31.6,31.6,31.6,31.6,31.6,31.6,31.6,31.6,31.6,31.6,31.7,31.7,31.7,31.7,31.7,31.7,31.7,31.6,31.6,31.5,31.5,31.5,31.4,31.4,31.3,31.2,31.2,31.2,31.1,31.2,31.1,30.7,31.0,30.9,30.8,30.9,30.8,30.6,30.7,30.6,30.9,30.3,30.9,31.2,31.1,31.2,31.2,31.2,31.0,31.0,31.1,30.9,30.9,31.0,31.1,30.7,30.4,30.8,31.1,30.3,30.5,30.8,30.0,29.9,30.3,30.3,29.5,29.3,29.7,29.1,28.5],[23.7,24.1,22.0,21.0,20.2,17.6,16.1,13.3,12.1,9.7,8.0,6.7,5.7,5.1,4.7,4.1,2.6,1.6,0.8,1.8,2.9,3.8,6.4,7.7,12.1,13.9,15.6,17.5,18.9,20.4,21.5,24.1,24.8,26.4,27.4,28.1,28.9,29.3,29.7,29.7,29.0,29.3,28.0,28.9,26.5,25.3,25.0,23.6,23.7,21.0,22.6,22.4,21.7,22.4,22.8,24.1,23.2,24.4,24.0,25.9,25.6,25.8,27.9,28.1,28.1,29.2,28.7,28.6,29.1,29.5,28.4,27.3,27.4,25.8,27.1,27.7,26.2,26.2,25.8,25.8,27.0,26.7,27.0,28.3,28.7,29.5,29.7,30.2,30.4,30.4,30.5,30.6,30.7,30.8,30.7,30.7,30.8,30.8,30.9,30.8,30.8,30.7,30.7,30.6,30.5,30.7,30.6,30.7,30.8,31.0,31.1,31.1,31.2,31.2,31.2,31.3,31.4,31.4,31.5,31.5,31.5,31.5,31.5,31.5,31.5,31.6,31.6,31.6,31.6,31.6,31.6,31.6,31.6,31.6,31.6,31.6,31.6,31.6,31.6,31.6,31.6,31.6,31.6,31.6,31.6,31.6,31.6,31.7,31.7,31.7,31.7,31.7,31.6,31.6,31.5,31.5,31.5,31.4,31.4,31.5,31.4,31.4,31.3,31.3,31.3,31.3,31.1,31.2,31.1,31.1,30.8,31.0,30.9,31.1,30.9,31.1,30.9,31.1,31.2,31.1,31.2,31.1,31.1,31.0,31.0,31.2,30.9,30.9,31.1,31.2,30.7,30.5,30.8,31.0,30.4,30.2,30.7,30.4,29.9,30.4,30.5,29.6,29.4,29.9,28.8,28.6],[23.4,24.6,23.0,23.0,22.5,19.7,18.9,16.9,15.6,13.4,11.5,9.3,8.3,6.9,7.1,6.1,3.5,3.1,1.8,0.8,1.5,2.7,4.4,6.1,9.5,12.6,15.2,16.6,18.3,20.3,21.9,23.7,25.8,27.2,28.1,28.7,29.4,29.7,29.7,30.0,29.4,29.6,28.2,28.9,27.0,25.6,25.5,23.9,23.6,21.6,22.7,22.7,21.9,22.4,23.3,23.3,22.8,24.2,24.3,25.7,25.6,26.0,27.8,28.4,28.1,29.4,28.6,28.1,29.1,29.5,28.4,27.2,27.4,26.2,27.4,27.7,26.2,26.0,25.6,26.0,26.8,26.7,27.4,28.5,29.0,29.6,29.6,30.2,30.2,30.4,30.7,30.8,31.0,30.9,30.9,31.0,30.9,30.9,30.9,30.8,30.8,30.7,30.7,30.7,30.6,30.7,30.6,30.8,30.9,31.1,31.1,31.2,31.2,31.2,31.2,31.3,31.3,31.4,31.5,31.5,31.5,31.5,31.5,31.5,31.5,31.6,31.6,31.6,31.6,31.6,31.6,31.6,31.6,31.6,31.6,31.6,31.6,31.6,31.6,31.6,31.6,31.6,31.6,31.6,31.6,31.6,31.7,31.7,31.7,31.7,31.7,31.7,31.6,31.6,31.6,31.6,31.5,31.5,31.4,31.4,31.4,31.4,31.3,31.3,31.4,31.3,31.2,31.2,31.1,31.2,31.0,31.1,31.0,31.1,31.0,31.1,31.0,31.1,31.3,31.2,31.3,31.2,31.3,31.0,31.1,31.2,31.0,30.9,31.0,31.1,30.9,30.7,30.7,30.9,30.6,30.3,30.7,30.5,30.3,30.5,30.6,30.0,30.0,30.4,30.0,29.7],[25.5,25.4,24.2,24.3,23.6,22.4,22.6,21.4,19.8,17.9,14.9,13.4,10.5,9.1,7.6,7.3,5.2,4.8,3.1,1.9,0.8,1.7,3.6,5.1,7.8,10.0,14.3,15.8,17.9,19.6,20.7,23.4,24.4,26.8,27.1,28.1,28.9,29.2,29.2,29.6,28.6,29.3,27.4,28.5,25.9,25.3,23.9,23.6,22.9,20.3,21.7,21.0,20.6,21.1,21.1,22.3,22.1,23.3,23.0,25.1,25.1,25.3,27.2,27.7,27.8,29.2,28.6,27.9,28.9,29.4,28.2,27.3,27.3,25.9,27.2,27.7,25.9,25.1,24.7,25.8,26.7,26.9,27.1,28.3,28.7,29.2,29.4,30.2,30.1,30.4,30.6,30.8,30.9,30.9,30.9,30.9,30.8,30.9,30.9,30.8,30.8,30.6,30.7,30.7,30.4,30.7,30.5,30.8,30.8,31.1,31.1,31.2,31.2,31.2,31.3,31.4,31.4,31.4,31.5,31.5,31.5,31.5,31.6,31.6,31.5,31.6,31.6,31.6,31.6,31.6,31.6,31.6,31.6,31.6,31.6,31.6,31.6,31.6,31.6,31.6,31.6,31.6,31.6,31.6,31.7,31.7,31.7,31.7,31.7,31.7,31.7,31.7,31.6,31.6,31.5,31.4,31.5,31.3,31.3,31.0,31.0,30.8,30.4,30.7,31.1,30.9,29.7,30.4,30.7,30.5,30.4,30.9,30.2,30.5,30.5,30.7,30.1,30.7,31.2,31.1,31.1,31.3,31.3,31.0,31.0,31.1,31.0,30.9,30.8,31.0,30.5,30.4,30.7,31.1,30.5,30.3,30.7,30.2,30.2,30.2,30.6,29.9,29.7,30.2,29.0,29.0],[26.3,26.6,25.5,25.5,24.8,23.6,23.3,22.1,21.4,20.2,17.8,16.1,12.6,10.8,9.1,9.0,6.9,7.1,4.6,3.5,1.8,0.8,1.9,4.1,6.5,10.0,11.0,13.7,16.0,19.0,20.6,21.6,23.8,25.1,26.5,27.6,28.5,29.1,29.3,29.6,28.6,29.3,27.2,27.9,25.7,24.7,24.0,22.7,22.8,20.2,21.8,21.3,20.5,21.0,22.2,22.1,22.3,23.8,24.1,25.0,25.2,25.8,27.6,28.3,28.1,29.4,28.7,28.1,28.9,29.4,28.1,27.2,27.1,25.9,27.0,27.6,26.1,25.9,25.4,25.7,26.5,26.5,26.8,28.0,28.5,29.2,29.3,30.1,30.1,30.5,30.6,30.8,30.9,30.9,30.9,30.9,30.8,30.8,30.8,30.8,30.7,30.5,30.6,30.6,30.3,30.5,30.3,30.7,30.7,31.0,31.0,31.1,31.1,31.2,31.2,31.3,31.3,31.3,31.4,31.4,31.5,31.5,31.5,31.5,31.5,31.5,31.6,31.6,31.6,31.6,31.6,31.6,31.6,31.6,31.6,31.6,31.6,31.6,31.6,31.6,31.6,31.6,31.6,31.6,31.7,31.7,31.7,31.7,31.7,31.7,31.7,31.7,31.6,31.6,31.6,31.6,31.6,31.5,31.5,31.5,31.4,31.5,31.4,31.4,31.4,31.4,31.2,31.2,31.1,31.2,31.0,31.1,30.9,31.1,31.0,31.1,31.0,31.1,31.2,31.2,31.3,31.1,31.3,30.9,31.1,31.2,30.9,30.8,31.1,31.2,30.7,30.6,30.8,31.0,30.7,30.2,30.7,30.5,30.2,30.4,30.6,30.0,30.2,30.3,29.9,29.9],[27.9,28.1,27.1,27.9,26.8,26.1,25.7,23.9,24.0,23.4,21.3,19.4,16.5,14.4,11.0,12.2,10.1,8.6,7.4,5.0,4.0,2.2,0.8,2.6,4.7,6.5,7.9,10.5,14.2,15.8,18.2,19.7,22.1,24.2,25.5,26.4,27.5,28.3,28.2,29.0,27.7,28.0,26.1,26.9,24.7,24.2,23.1,22.1,21.2,19.9,20.8,20.7,20.1,20.8,21.3,21.7,21.6,22.7,23.6,24.4,24.5,25.2,27.1,27.6,27.7,28.9,28.0,27.6,28.8,29.1,27.7,27.2,26.7,25.5,26.7,27.3,25.7,25.5,24.8,25.3,26.3,26.2,26.5,27.5,27.9,28.7,28.9,29.7,29.6,30.4,30.4,30.7,30.9,30.9,30.8,30.7,30.5,30.7,30.6,30.6,30.6,30.4,30.6,30.5,30.2,30.5,30.4,30.6,30.7,30.9,30.9,31.1,31.1,31.2,31.2,31.3,31.4,31.3,31.4,31.4,31.5,31.4,31.5,31.5,31.5,31.5,31.6,31.6,31.6,31.6,31.6,31.6,31.6,31.6,31.6,31.6,31.6,31.6,31.6,31.6,31.6,31.6,31.6,31.6,31.6,31.6,31.7,31.7,31.7,31.7,31.7,31.7,31.6,31.6,31.6,31.6,31.5,31.4,31.4,31.2,31.4,31.3,31.1,31.3,31.3,31.4,31.0,31.2,31.1,31.2,31.0,31.2,30.9,31.2,31.0,31.2,31.0,31.1,31.1,31.2,31.3,31.2,31.2,30.9,31.1,31.2,31.0,30.7,31.1,31.1,30.7,30.6,30.7,31.0,30.6,30.5,30.8,30.4,30.2,30.8,30.9,30.1,30.3,30.7,29.5,29.8],[28.6,29.1,28.0,29.0,27.8,28.0,26.7,26.1,25.6,24.7,24.7,22.7,21.9,20.1,16.6,17.4,13.9,10.5,8.7,7.8,6.9,4.2,2.4,0.8,2.4,4.8,6.6,8.4,11.0,14.2,16.9,18.6,21.7,23.3,24.9,25.6,27.0,27.8,27.8,28.4,27.4,28.0,26.2,26.7,24.3,23.5,22.8,21.6,21.7,19.7,21.3,20.3,19.9,20.6,22.0,21.8,22.1,23.7,24.0,24.7,25.2,25.7,27.5,28.4,28.1,29.3,28.8,28.1,28.8,29.4,28.1,27.1,27.0,25.9,26.8,27.6,26.1,26.1,25.8,25.7,26.6,26.5,26.7,27.6,28.2,28.7,28.9,29.7,29.7,30.4,30.4,30.7,30.8,30.8,30.7,30.7,30.6,30.6,30.5,30.4,30.4,30.2,30.4,30.4,29.9,30.4,30.1,30.4,30.5,30.9,30.9,30.9,31.0,31.1,31.2,31.2,31.3,31.3,31.4,31.4,31.5,31.4,31.5,31.5,31.5,31.5,31.6,31.6,31.6,31.6,31.6,31.6,31.6,31.6,31.6,31.6,31.6,31.6,31.6,31.6,31.6,31.6,31.6,31.6,31.6,31.6,31.6,31.7,31.7,31.7,31.7,31.7,31.6,31.6,31.6,31.6,31.6,31.5,31.4,31.4,31.4,31.4,31.3,31.4,31.4,31.4,31.1,31.3,31.1,31.2,31.2,31.2,31.0,31.1,31.0,31.1,31.0,31.2,31.2,31.3,31.3,31.1,31.2,30.9,31.0,31.2,30.9,30.7,31.0,31.1,30.5,30.4,30.8,31.1,30.6,30.7,30.7,30.3,30.4,30.5,30.8,30.3,30.5,30.8,30.3,30.4],[29.6,30.1,29.2,29.7,28.9,27.9,27.6,26.1,26.5,25.1,24.8,23.5,22.8,21.1,19.6,19.2,17.5,14.1,11.6,9.3,8.7,6.5,4.0,2.2,0.8,2.4,4.6,5.0,7.4,9.3,12.5,15.0,17.9,21.0,23.4,23.6,25.5,27.0,26.9,27.2,26.1,26.6,24.6,25.7,22.6,22.7,21.1,21.2,20.4,18.9,20.4,20.1,19.7,19.6,20.5,21.5,21.1,22.9,22.8,24.6,24.6,25.2,27.1,28.0,28.1,29.1,28.6,27.9,28.9,29.3,27.8,27.1,27.1,25.8,26.8,27.6,26.1,25.8,25.1,25.5,26.3,26.1,25.9,27.0,27.0,27.8,28.0,29.0,28.9,30.0,30.0,30.5,30.7,30.6,30.4,30.5,30.1,30.3,30.1,30.1,30.3,30.1,30.3,30.3,30.1,30.3,30.3,30.5,30.6,30.9,30.9,31.0,31.0,31.1,31.2,31.3,31.3,31.2,31.4,31.4,31.5,31.5,31.5,31.5,31.5,31.5,31.6,31.6,31.6,31.6,31.6,31.6,31.6,31.6,31.6,31.6,31.6,31.6,31.6,31.6,31.6,31.6,31.7,31.7,31.7,31.7,31.7,31.7,31.7,31.7,31.7,31.7,31.6,31.6,31.5,31.6,31.6,31.5,31.5,31.2,31.5,31.4,31.3,31.3,31.4,31.4,31.2,31.3,31.2,31.2,31.1,31.2,31.0,31.0,31.0,31.1,31.0,31.1,31.1,31.3,31.4,31.2,31.4,31.1,31.2,31.3,31.1,31.0,31.1,31.2,31.1,30.9,31.0,31.3,30.9,31.1,30.9,30.8,30.6,31.0,31.2,30.7,30.7,31.1,30.3,30.6],[29.6,29.9,29.3,29.7,29.1,28.0,27.7,26.1,26.6,25.5,25.4,24.1,23.9,22.7,20.9,21.0,19.8,16.5,13.3,11.2,9.3,7.3,5.7,4.1,1.9,0.8,2.4,3.5,5.2,6.8,9.3,11.4,15.0,18.9,20.9,21.7,23.9,25.4,25.8,25.8,24.9,25.6,23.6,25.0,22.0,22.2,21.0,20.7,20.2,18.2,20.9,20.6,19.9,21.5,20.8,21.8,22.7,23.7,23.6,25.4,25.7,25.9,27.5,28.7,28.4,29.4,29.0,28.2,28.9,29.3,27.7,27.2,27.0,25.3,26.4,27.2,25.6,25.4,25.1,25.3,25.6,25.8,25.4,26.6,26.2,27.2,27.4,28.6,28.5,29.6,29.5,30.3,30.5,30.5,30.3,30.2,29.9,29.9,29.9,29.8,30.0,29.7,30.0,30.0,29.8,30.2,30.1,30.3,30.4,30.7,30.7,30.9,30.9,31.1,31.1,31.2,31.3,31.1,31.4,31.2,31.4,31.4,31.5,31.4,31.5,31.5,31.6,31.6,31.6,31.6,31.6,31.6,31.6,31.6,31.6,31.6,31.6,31.6,31.6,31.6,31.6,31.6,31.6,31.6,31.6,31.6,31.6,31.7,31.7,31.7,31.7,31.7,31.6,31.6,31.5,31.6,31.5,31.5,31.5,31.3,31.5,31.4,31.3,31.4,31.5,31.5,31.3,31.3,31.2,31.2,31.1,31.2,31.0,31.1,31.0,31.1,31.1,31.2,31.1,31.4,31.4,31.3,31.4,31.1,31.2,31.3,31.1,31.0,31.2,31.2,31.1,31.0,30.9,31.3,31.1,31.2,31.0,30.9,31.0,31.0,31.2,30.8,30.9,31.2,30.8,30.7],[29.8,30.3,29.5,30.1,29.6,29.2,28.9,27.2,28.2,26.3,26.2,25.6,25.3,24.8,23.5,22.5,23.0,18.9,16.3,14.5,13.6,10.3,9.3,7.3,4.1,2.3,0.8,2.3,4.2,6.2,8.7,11.0,14.5,16.9,19.3,19.8,22.3,24.1,24.6,25.1,23.7,25.0,22.7,24.5,21.3,21.7,20.5,20.6,20.2,18.5,20.2,19.7,19.4,19.8,21.5,22.4,23.5,24.5,24.0,26.1,26.5,26.4,27.8,28.8,29.0,29.6,29.1,28.3,28.9,29.5,27.8,27.2,26.9,25.7,26.3,27.1,25.7,25.8,25.6,25.3,25.8,25.6,25.6,26.4,26.6,27.0,27.3,28.2,28.0,29.6,29.4,30.1,30.3,30.3,30.1,30.1,29.8,29.6,29.7,29.3,29.7,29.4,29.8,29.8,29.7,30.0,30.0,30.2,30.3,30.6,30.7,30.7,30.8,31.0,31.0,31.1,31.2,31.0,31.3,31.2,31.4,31.3,31.4,31.4,31.4,31.4,31.5,31.6,31.6,31.6,31.6,31.6,31.6,31.5,31.6,31.6,31.6,31.6,31.6,31.6,31.6,31.6,31.6,31.6,31.6,31.6,31.6,31.7,31.7,31.7,31.7,31.7,31.6,31.6,31.6,31.6,31.6,31.5,31.5,31.5,31.5,31.5,31.4,31.4,31.4,31.4,31.2,31.3,31.1,31.2,31.1,31.2,30.9,31.1,30.9,31.0,31.0,31.2,31.2,31.3,31.4,31.2,31.4,30.9,31.1,31.3,31.1,30.9,31.2,31.2,31.1,31.0,31.0,31.3,31.0,31.0,30.9,31.1,31.1,30.9,31.1,31.0,31.1,31.2,31.1,30.9],[30.2,30.3,30.0,30.3,30.0,29.7,28.8,28.3,28.0,26.9,27.2,26.2,26.2,25.5,25.2,23.3,23.0,21.4,19.3,16.1,13.4,11.2,9.9,8.7,6.1,3.9,2.1,0.8,2.2,4.0,5.9,8.3,10.3,14.8,15.9,17.9,20.4,22.2,23.6,23.7,22.7,24.2,21.7,23.3,20.6,20.7,20.0,20.0,19.9,18.5,20.5,20.5,20.2,21.0,21.6,23.0,23.8,25.2,24.3,26.0,26.0,26.3,27.9,28.7,28.9,29.4,29.0,28.5,28.8,29.3,27.7,27.3,26.7,25.4,26.3,27.1,25.9,26.0,25.7,25.4,25.7,25.9,25.1,26.3,26.0,26.6,26.7,27.9,27.7,29.0,28.8,29.7,30.1,30.1,29.6,29.7,29.4,29.2,29.5,29.1,29.5,29.1,29.6,29.6,29.5,30.1,29.9,30.2,30.2,30.7,30.6,30.7,30.9,31.0,31.0,31.1,31.2,31.0,31.3,31.2,31.4,31.4,31.4,31.4,31.4,31.4,31.6,31.5,31.6,31.5,31.6,31.6,31.6,31.5,31.6,31.5,31.6,31.6,31.6,31.6,31.6,31.6,31.6,31.6,31.6,31.6,31.6,31.6,31.6,31.6,31.6,31.6,31.6,31.6,31.5,31.5,31.5,31.4,31.5,31.5,31.5,31.5,31.5,31.5,31.5,31.5,31.3,31.4,31.3,31.3,31.3,31.3,31.1,31.2,31.1,31.2,31.1,31.2,31.2,31.3,31.4,31.2,31.3,31.0,31.2,31.4,31.1,31.0,31.3,31.3,31.1,31.1,31.1,31.3,31.0,31.2,31.1,31.2,31.1,31.2,31.3,31.0,31.1,31.3,31.1,31.0],[30.2,30.5,30.1,30.3,30.1,29.8,29.2,28.6,28.5,27.2,27.0,26.5,26.5,25.9,25.3,24.0,23.7,22.8,21.4,18.2,17.2,13.3,12.3,10.0,8.9,6.4,3.8,2.3,0.8,2.2,4.3,6.1,7.4,12.5,13.6,16.7,19.3,20.0,21.7,22.9,21.6,23.3,21.0,23.2,20.0,20.8,19.9,19.6,20.1,18.6,21.1,21.2,21.8,22.2,22.8,23.7,24.7,25.2,24.7,26.3,26.8,26.5,27.8,28.9,29.3,29.5,29.3,28.7,28.6,29.3,27.8,27.1,26.7,25.6,25.9,26.7,25.5,25.6,25.5,24.8,25.2,25.3,24.7,25.8,25.6,26.2,26.2,27.5,27.3,28.6,28.5,29.4,29.8,29.9,29.4,29.5,29.3,29.0,29.4,28.9,29.4,29.1,29.5,29.4,29.6,29.8,29.8,30.2,30.3,30.6,30.6,30.6,30.7,30.9,31.0,31.1,31.1,31.0,31.3,31.2,31.3,31.3,31.4,31.3,31.4,31.4,31.5,31.5,31.6,31.5,31.6,31.6,31.6,31.5,31.6,31.6,31.6,31.6,31.6,31.6,31.6,31.6,31.6,31.6,31.6,31.6,31.6,31.6,31.7,31.6,31.6,31.6,31.6,31.6,31.5,31.6,31.5,31.4,31.5,31.5,31.5,31.5,31.5,31.5,31.5,31.5,31.3,31.4,31.3,31.4,31.3,31.3,31.1,31.2,31.0,31.1,31.1,31.3,31.3,31.4,31.5,31.2,31.4,30.8,31.2,31.3,31.1,30.9,31.2,31.3,31.0,31.1,31.1,31.3,31.0,31.2,31.0,31.2,31.2,31.2,31.3,31.0,31.2,31.3,31.2,31.2],[30.6,30.6,30.5,30.9,30.6,30.3,29.9,29.1,29.4,28.2,28.4,27.6,27.4,26.6,26.9,25.4,25.4,24.3,21.9,20.5,19.0,15.6,12.4,10.9,8.7,7.4,5.1,3.7,2.2,0.8,2.0,3.7,5.5,8.4,10.6,13.1,15.7,18.4,20.1,20.9,19.8,22.6,19.9,21.9,19.0,20.2,19.7,19.4,20.3,18.9,21.6,21.5,21.8,22.3,23.1,24.1,24.9,25.4,25.3,26.4,26.9,27.0,27.9,29.0,29.1,29.4,29.1,28.2,28.8,29.2,28.0,27.4,27.1,26.1,26.6,27.1,25.9,26.4,25.9,25.5,25.9,26.0,25.2,26.1,25.7,26.3,26.3,27.4,27.3,28.1,28.2,29.0,29.6,29.6,29.2,29.3,29.1,28.8,29.1,28.6,29.4,28.9,29.4,29.3,29.4,30.0,30.0,30.1,30.3,30.6,30.6,30.7,30.6,31.0,30.9,31.0,31.1,31.0,31.3,31.1,31.3,31.4,31.4,31.3,31.5,31.4,31.6,31.6,31.6,31.6,31.6,31.6,31.6,31.5,31.6,31.6,31.6,31.6,31.6,31.6,31.6,31.6,31.6,31.6,31.6,31.6,31.6,31.6,31.6,31.6,31.6,31.6,31.6,31.6,31.5,31.5,31.5,31.4,31.4,31.4,31.4,31.4,31.4,31.5,31.4,31.4,31.2,31.3,31.1,31.2,31.2,31.2,30.8,31.0,30.9,31.1,31.1,31.2,31.1,31.3,31.4,31.2,31.3,30.7,31.2,31.3,31.1,30.9,31.2,31.1,31.1,31.1,30.9,31.2,30.9,31.2,31.1,31.2,31.2,31.1,31.3,31.1,31.1,31.2,31.1,31.1],[30.6,30.7,30.7,30.8,30.6,30.6,29.9,29.9,29.7,28.6,28.6,28.6,27.9,27.5,26.7,26.7,26.5,25.2,24.4,22.4,22.1,19.6,15.7,14.1,11.8,8.6,7.9,5.7,3.6,2.2,0.8,1.8,3.9,6.9,9.2,13.1,15.1,17.6,19.0,19.7,18.3,21.8,19.3,22.0,19.4,20.4,20.3,20.2,20.7,19.5,22.4,22.9,22.7,23.7,24.6,24.4,25.6,26.4,25.8,26.7,27.4,27.7,28.4,29.3,29.5,29.7,29.5,29.0,28.9,29.5,28.2,27.8,27.1,26.2,26.3,27.2,26.0,26.3,26.0,25.0,25.6,25.7,25.0,25.7,25.7,26.4,26.0,27.3,27.2,28.0,28.1,28.6,29.3,29.3,29.0,28.9,28.8,28.6,28.9,28.5,29.3,28.7,29.2,29.2,29.4,29.8,29.8,30.1,30.3,30.5,30.5,30.6,30.6,30.9,30.9,31.0,31.0,30.9,31.3,31.1,31.3,31.3,31.4,31.3,31.4,31.4,31.5,31.5,31.6,31.5,31.6,31.6,31.6,31.5,31.6,31.5,31.6,31.6,31.6,31.6,31.6,31.6,31.6,31.6,31.6,31.6,31.6,31.6,31.6,31.6,31.6,31.6,31.6,31.6,31.5,31.6,31.5,31.4,31.5,31.5,31.5,31.5,31.5,31.5,31.5,31.5,31.3,31.4,31.3,31.4,31.3,31.3,31.1,31.2,31.0,31.1,31.1,31.2,31.2,31.4,31.5,31.1,31.3,30.6,31.2,31.3,31.0,30.9,31.2,31.2,31.0,31.0,31.1,31.2,30.9,31.2,31.0,31.2,31.2,31.1,31.3,31.1,31.3,31.3,31.2,31.2],[30.8,30.8,30.8,31.1,30.8,30.7,30.5,30.0,30.2,29.2,29.5,28.9,28.3,28.2,27.5,26.8,26.8,25.9,24.6,23.0,22.7,21.0,18.7,15.9,14.0,11.2,8.7,7.9,5.9,3.7,2.0,0.8,2.2,4.7,6.6,8.1,10.9,14.3,15.3,17.0,16.9,20.1,19.6,21.7,19.2,20.3,20.0,20.4,21.1,20.3,23.1,23.7,23.1,24.4,24.8,25.2,25.8,27.0,26.3,27.2,27.7,28.1,28.6,29.3,29.3,29.7,29.5,28.9,29.0,29.5,28.4,27.8,27.4,26.5,26.6,27.4,26.3,26.7,26.3,25.4,26.1,26.0,25.2,26.1,25.5,26.2,25.7,27.2,26.8,27.2,27.6,28.1,28.9,29.0,28.6,28.6,28.6,28.1,28.6,27.8,29.1,28.4,29.2,29.0,29.3,29.8,29.9,30.0,30.2,30.5,30.5,30.6,30.6,30.9,30.9,31.0,31.0,30.9,31.3,31.0,31.3,31.3,31.4,31.3,31.5,31.4,31.6,31.6,31.6,31.6,31.6,31.6,31.6,31.6,31.6,31.6,31.6,31.6,31.6,31.6,31.6,31.6,31.6,31.6,31.6,31.6,31.6,31.6,31.6,31.6,31.6,31.6,31.6,31.6,31.6,31.6,31.6,31.5,31.5,31.5,31.5,31.5,31.5,31.5,31.5,31.5,31.4,31.4,31.4,31.4,31.4,31.4,31.1,31.3,31.2,31.3,31.3,31.4,31.3,31.4,31.5,31.3,31.4,30.9,31.3,31.4,31.2,31.1,31.3,31.3,31.2,31.2,31.2,31.3,31.2,31.3,31.2,31.3,31.3,31.3,31.3,31.2,31.3,31.3,31.2,31.3],[30.8,30.9,31.0,31.1,30.9,30.9,30.5,30.5,30.4,29.6,29.4,29.4,28.1,28.8,28.4,27.9,28.0,27.3,26.5,24.8,24.0,21.9,20.7,18.6,16.7,13.8,12.2,8.3,8.3,5.5,3.3,2.3,0.8,2.4,4.8,5.5,9.5,12.8,14.6,17.2,15.3,19.3,17.9,20.3,18.7,20.2,20.2,20.9,21.8,21.3,23.9,24.6,24.3,25.6,25.9,26.7,27.4,27.7,27.8,28.4,28.5,28.8,29.1,29.7,29.8,30.0,30.0,29.6,29.3,29.6,28.9,28.7,28.1,26.5,27.0,27.7,27.0,27.1,26.7,25.5,26.2,26.0,25.2,25.6,25.6,26.1,25.4,26.8,26.4,27.7,27.3,28.0,28.6,28.7,28.4,28.3,28.1,27.9,28.2,27.7,28.7,28.1,28.8,28.8,29.0,29.3,29.6,29.8,30.1,30.3,30.4,30.4,30.5,30.8,30.8,30.9,30.9,30.8,31.1,31.0,31.2,31.2,31.3,31.3,31.4,31.4,31.5,31.5,31.6,31.5,31.6,31.6,31.6,31.5,31.6,31.6,31.6,31.6,31.6,31.6,31.6,31.6,31.6,31.6,31.6,31.6,31.6,31.6,31.6,31.6,31.6,31.6,31.6,31.6,31.6,31.6,31.6,31.5,31.5,31.6,31.5,31.6,31.5,31.6,31.5,31.5,31.4,31.5,31.4,31.5,31.4,31.4,31.3,31.4,31.2,31.3,31.4,31.4,31.4,31.5,31.5,31.3,31.4,30.9,31.3,31.4,31.2,31.2,31.4,31.3,31.3,31.3,31.3,31.4,31.3,31.3,31.3,31.4,31.4,31.3,31.4,31.4,31.4,31.5,31.4,31.4],[31.1,31.2,31.1,31.3,31.1,31.0,31.0,30.6,30.6,30.0,30.0,29.9,29.3,29.2,29.1,28.3,28.4,27.9,27.2,25.7,25.0,23.2,22.2,20.2,19.0,16.2,13.8,12.4,9.7,8.0,5.7,4.0,2.4,0.8,2.2,3.6,5.0,8.8,10.4,12.3,13.2,16.9,17.0,19.9,18.8,19.8,20.3,20.6,22.4,22.0,23.6,24.9,24.3,26.6,26.2,26.6,27.6,28.5,27.6,28.4,28.8,29.1,29.5,29.8,29.8,30.2,30.1,29.5,29.7,29.6,28.9,28.8,28.1,27.0,26.9,27.9,27.1,27.3,27.0,25.7,26.2,26.2,25.1,25.5,24.8,25.5,24.9,26.5,25.8,26.6,26.8,27.4,28.3,28.4,27.6,27.9,27.7,27.3,27.9,27.3,28.6,27.8,28.8,28.8,29.0,29.5,29.7,29.9,30.2,30.4,30.4,30.6,30.4,30.8,30.7,30.8,30.8,30.7,31.1,31.0,31.2,31.3,31.4,31.3,31.5,31.4,31.6,31.5,31.6,31.5,31.6,31.6,31.6,31.5,31.6,31.6,31.6,31.6,31.6,31.6,31.6,31.6,31.6,31.6,31.6,31.6,31.6,31.6,31.7,31.6,31.7,31.6,31.6,31.6,31.6,31.6,31.6,31.5,31.5,31.6,31.5,31.5,31.5,31.6,31.5,31.5,31.4,31.5,31.4,31.5,31.4,31.4,31.2,31.4,31.2,31.4,31.4,31.4,31.4,31.5,31.5,31.3,31.4,31.0,31.4,31.4,31.3,31.2,31.4,31.3,31.3,31.3,31.2,31.3,31.4,31.4,31.3,31.4,31.4,31.3,31.4,31.4,31.4,31.4,31.4,31.5],[31.1,31.1,31.2,31.3,31.2,31.1,31.0,31.0,30.8,30.6,30.4,30.5,29.9,29.8,29.6,29.0,28.9,28.4,27.7,26.9,26.9,25.0,24.2,23.2,22.0,20.3,18.2,14.6,12.3,9.0,8.0,6.4,4.3,2.5,0.8,1.9,3.6,6.2,8.0,10.1,11.9,16.2,15.3,18.7,17.7,19.8,20.7,21.0,22.9,22.4,24.3,25.7,25.2,27.2,26.9,27.1,28.4,28.7,27.9,28.6,29.1,29.3,29.6,29.8,30.0,30.3,30.0,29.7,29.9,29.6,29.1,29.0,28.7,27.6,27.3,28.3,27.8,27.8,27.6,26.5,26.7,26.3,25.4,25.4,25.1,25.6,24.5,26.4,25.4,26.6,26.6,27.3,28.2,28.2,27.6,27.7,27.4,27.2,27.7,27.2,28.5,27.7,28.5,28.4,28.8,29.3,29.5,29.7,30.0,30.3,30.3,30.5,30.3,30.7,30.6,30.7,30.8,30.6,31.1,30.9,31.2,31.3,31.3,31.3,31.4,31.4,31.5,31.5,31.6,31.5,31.6,31.6,31.6,31.5,31.6,31.6,31.6,31.6,31.6,31.6,31.6,31.6,31.6,31.6,31.6,31.6,31.6,31.6,31.6,31.6,31.6,31.6,31.6,31.6,31.6,31.6,31.6,31.5,31.5,31.5,31.5,31.5,31.5,31.6,31.5,31.5,31.5,31.5,31.4,31.5,31.5,31.4,31.3,31.4,31.3,31.4,31.4,31.4,31.4,31.5,31.5,31.3,31.4,31.0,31.4,31.4,31.2,31.2,31.4,31.3,31.4,31.4,31.3,31.4,31.3,31.4,31.4,31.5,31.5,31.4,31.4,31.5,31.5,31.4,31.4,31.5],[31.1,31.2,31.2,31.3,31.2,31.1,31.0,30.8,30.8,30.3,30.3,30.3,29.7,30.0,29.7,29.4,29.5,29.0,28.5,27.7,27.0,25.9,24.2,23.7,22.1,19.9,19.5,16.2,15.1,11.1,9.3,8.7,6.9,4.0,2.2,0.8,2.4,4.8,6.1,8.8,9.9,13.6,13.6,17.9,17.0,18.7,20.4,20.8,22.3,22.7,23.9,25.7,25.2,27.7,27.2,27.4,28.2,28.7,28.3,28.9,29.1,29.3,29.4,29.8,29.7,30.3,30.0,29.5,29.6,29.2,28.8,28.9,27.9,26.8,26.5,27.6,27.3,27.5,27.2,25.6,26.1,25.3,24.5,24.1,24.3,24.4,23.5,25.4,24.3,25.9,25.6,26.1,27.2,27.5,26.7,27.2,26.6,26.5,27.0,26.6,28.0,27.2,28.0,28.1,28.6,29.0,29.4,29.6,29.9,30.1,30.2,30.3,30.3,30.6,30.5,30.7,30.7,30.5,30.9,30.8,31.1,31.2,31.3,31.2,31.4,31.3,31.5,31.4,31.6,31.5,31.6,31.6,31.6,31.5,31.6,31.5,31.6,31.6,31.6,31.6,31.6,31.6,31.6,31.6,31.6,31.6,31.6,31.6,31.6,31.6,31.6,31.6,31.6,31.6,31.6,31.6,31.6,31.5,31.5,31.6,31.6,31.5,31.5,31.6,31.6,31.6,31.4,31.5,31.4,31.5,31.4,31.4,31.3,31.4,31.3,31.4,31.4,31.4,31.4,31.5,31.5,31.3,31.4,31.0,31.3,31.4,31.2,31.2,31.4,31.4,31.3,31.4,31.3,31.4,31.3,31.4,31.3,31.5,31.4,31.4,31.4,31.4,31.5,31.5,31.5,31.5],[31.2,31.2,31.3,31.3,31.2,31.1,31.0,30.9,30.8,30.6,30.6,30.5,30.3,30.1,30.1,29.5,29.4,29.4,28.4,28.0,27.7,26.4,25.2,24.6,23.1,21.9,20.7,18.4,18.1,13.3,11.7,8.8,8.6,6.4,4.1,2.5,0.8,2.7,4.6,6.6,8.0,11.2,11.9,14.8,15.6,18.0,19.5,20.0,21.7,23.0,24.1,25.5,25.1,27.3,27.3,27.1,28.0,28.6,28.0,28.9,29.2,29.1,29.4,29.5,29.8,30.2,29.9,29.7,29.5,29.4,28.6,28.9,28.2,26.8,26.6,27.8,27.5,27.5,27.2,25.5,26.0,24.8,23.8,23.7,23.8,23.7,23.0,25.0,23.9,25.8,25.3,26.0,27.0,27.2,26.5,26.9,26.3,26.2,26.8,26.6,27.8,26.9,27.8,27.7,28.3,28.8,29.2,29.5,29.9,30.2,30.2,30.3,30.1,30.5,30.2,30.5,30.5,30.3,30.8,30.7,31.0,31.2,31.2,31.2,31.4,31.3,31.5,31.4,31.6,31.5,31.6,31.5,31.5,31.5,31.5,31.5,31.5,31.5,31.6,31.5,31.5,31.5,31.6,31.5,31.5,31.6,31.6,31.6,31.6,31.6,31.6,31.6,31.6,31.6,31.5,31.5,31.5,31.5,31.5,31.5,31.5,31.5,31.5,31.5,31.5,31.5,31.4,31.5,31.4,31.5,31.4,31.4,31.3,31.4,31.2,31.3,31.3,31.4,31.3,31.5,31.5,31.3,31.4,31.0,31.3,31.4,31.2,31.2,31.3,31.3,31.3,31.3,31.3,31.4,31.3,31.4,31.3,31.4,31.4,31.4,31.5,31.5,31.5,31.5,31.5,31.5],[31.3,31.4,31.4,31.5,31.4,31.3,31.2,31.1,31.0,30.9,30.8,30.8,30.6,30.6,30.6,30.1,30.0,29.9,29.1,28.9,28.8,27.9,26.5,26.5,24.4,23.9,22.7,22.5,21.7,18.2,16.8,13.5,11.6,9.3,7.4,4.5,2.5,0.8,2.5,5.1,7.3,10.0,10.5,16.1,14.7,17.5,19.3,19.8,22.3,23.0,24.1,25.7,24.9,28.0,27.4,27.5,28.0,28.7,28.2,28.6,29.0,29.0,29.3,29.5,29.7,30.1,29.6,29.3,29.7,29.1,28.4,28.8,28.1,26.7,26.4,27.6,27.2,27.4,27.1,25.1,25.4,24.4,23.4,23.3,23.3,23.1,22.5,24.6,23.4,25.4,24.8,25.5,26.6,26.6,25.8,26.1,26.0,26.2,26.6,26.4,27.7,27.0,27.8,28.0,28.4,29.0,29.4,29.5,29.8,30.1,30.1,30.3,30.0,30.5,30.2,30.4,30.5,30.3,30.8,30.6,31.0,31.2,31.1,31.1,31.4,31.3,31.5,31.4,31.6,31.5,31.6,31.5,31.5,31.5,31.5,31.5,31.5,31.5,31.6,31.5,31.5,31.5,31.6,31.5,31.5,31.5,31.5,31.6,31.6,31.6,31.6,31.6,31.6,31.6,31.5,31.6,31.5,31.5,31.5,31.5,31.5,31.5,31.5,31.5,31.5,31.5,31.4,31.5,31.4,31.4,31.4,31.4,31.2,31.4,31.2,31.3,31.3,31.4,31.3,31.4,31.5,31.2,31.4,30.9,31.3,31.4,31.1,31.1,31.4,31.3,31.3,31.3,31.3,31.4,31.3,31.4,31.4,31.4,31.4,31.4,31.4,31.4,31.5,31.5,31.5,31.5],[31.1,31.3,31.3,31.4,31.3,31.2,31.2,31.1,31.0,30.8,30.7,30.8,30.5,30.4,30.5,29.8,29.9,29.8,29.2,28.6,28.4,27.6,26.5,26.0,24.8,23.9,23.3,22.6,22.0,19.2,18.4,14.6,13.6,9.6,8.3,6.4,4.3,2.1,0.8,2.6,4.1,5.7,6.5,9.6,11.7,14.4,16.7,17.8,20.1,21.7,22.8,23.6,24.1,26.9,25.3,26.2,27.0,27.4,27.0,27.8,28.1,28.1,28.7,29.0,29.1,29.4,29.3,28.7,29.2,28.6,27.7,28.0,27.2,25.0,25.3,26.2,25.6,25.9,25.6,23.7,24.0,22.5,22.0,22.2,21.8,22.2,21.3,23.7,22.1,24.4,23.8,24.6,25.7,25.7,24.7,25.1,25.0,24.8,25.7,25.5,27.3,26.0,27.3,27.5,28.0,28.3,28.8,29.0,29.4,29.6,29.7,30.0,29.7,30.2,30.0,30.1,30.2,29.9,30.5,30.3,30.8,31.1,31.1,31.0,31.4,31.2,31.5,31.4,31.5,31.5,31.5,31.5,31.5,31.5,31.5,31.5,31.5,31.5,31.5,31.5,31.6,31.5,31.6,31.5,31.6,31.6,31.5,31.6,31.6,31.6,31.6,31.6,31.5,31.6,31.5,31.5,31.5,31.4,31.5,31.5,31.5,31.4,31.4,31.5,31.5,31.5,31.3,31.4,31.3,31.4,31.3,31.3,31.1,31.2,31.0,31.2,31.2,31.2,31.1,31.4,31.3,31.1,31.3,30.8,31.2,31.3,31.1,31.0,31.2,31.3,31.2,31.2,31.2,31.4,31.2,31.4,31.3,31.4,31.3,31.4,31.4,31.4,31.4,31.4,31.4,31.4],[31.0,31.2,31.2,31.3,31.2,31.1,31.0,30.9,30.8,30.7,30.5,30.5,30.1,30.1,30.1,29.6,29.6,29.5,28.9,28.6,28.1,27.4,26.2,25.8,24.5,23.6,23.5,22.5,22.4,20.4,19.7,17.1,16.0,12.9,9.9,8.8,7.9,4.4,2.0,0.8,2.3,3.7,4.4,7.1,9.9,11.9,15.2,15.6,17.4,19.5,21.5,23.2,23.0,25.0,24.3,24.9,25.6,26.4,25.6,26.4,27.4,27.2,27.5,28.1,28.2,28.9,28.6,27.5,27.7,27.7,26.2,26.7,25.9,23.8,23.7,24.9,24.0,24.5,23.7,22.2,23.0,21.0,20.9,20.8,20.7,21.0,20.3,22.5,20.8,22.8,22.3,23.0,24.5,24.6,23.2,23.6,23.7,23.7,24.5,24.2,25.6,25.3,26.3,26.7,27.0,27.6,28.3,28.4,28.9,29.0,29.2,29.6,29.2,29.6,29.3,29.5,29.6,29.2,30.1,30.0,30.6,30.9,30.9,30.8,31.2,31.1,31.4,31.3,31.5,31.4,31.5,31.4,31.4,31.4,31.5,31.4,31.5,31.4,31.5,31.4,31.5,31.4,31.5,31.5,31.5,31.5,31.5,31.5,31.5,31.5,31.5,31.4,31.5,31.5,31.4,31.4,31.4,31.3,31.4,31.4,31.4,31.3,31.3,31.3,31.4,31.4,31.2,31.3,31.2,31.2,31.2,31.1,30.9,31.1,30.9,31.0,31.0,31.1,30.9,31.3,31.2,30.9,31.1,30.5,31.0,31.1,30.8,30.7,31.0,31.0,31.1,31.0,31.0,31.3,30.9,31.2,31.0,31.2,30.9,31.3,31.2,31.2,31.3,31.4,31.3,31.3],[31.0,31.1,31.1,31.3,31.2,31.0,31.1,31.0,30.8,30.7,30.6,30.5,30.2,30.3,30.1,29.9,29.9,29.5,29.3,28.9,28.4,27.8,26.7,26.0,25.4,24.6,24.1,22.5,22.6,19.8,19.3,16.7,15.1,13.0,10.3,9.1,8.1,6.1,3.6,1.9,0.8,1.8,3.2,5.0,7.6,8.9,12.2,14.0,15.8,18.5,20.0,21.1,22.2,24.1,22.7,23.6,25.0,25.7,24.6,25.7,26.3,25.9,27.1,27.6,28.0,28.2,27.8,27.3,27.3,26.8,25.6,26.1,25.0,22.8,22.6,23.9,23.4,23.2,22.7,21.7,21.3,20.7,20.4,20.5,20.5,21.0,19.7,22.6,21.2,23.1,22.5,23.5,24.9,24.9,24.0,24.6,24.3,24.3,24.9,24.9,26.3,25.9,26.7,26.8,27.0,27.8,28.1,28.2,28.7,28.9,29.1,29.3,28.9,29.7,29.3,29.4,29.6,29.3,30.1,30.1,30.6,31.0,30.9,30.9,31.3,31.1,31.4,31.4,31.5,31.4,31.5,31.5,31.5,31.3,31.5,31.4,31.5,31.5,31.5,31.4,31.5,31.5,31.5,31.5,31.5,31.5,31.5,31.5,31.5,31.5,31.5,31.5,31.5,31.5,31.4,31.4,31.4,31.3,31.4,31.4,31.3,31.3,31.2,31.3,31.3,31.3,31.2,31.2,31.1,31.2,31.1,31.0,30.8,31.0,30.7,30.8,30.8,30.9,30.8,31.2,31.2,30.9,31.0,30.4,30.9,31.1,30.7,30.7,31.1,31.0,30.9,31.0,31.0,31.2,30.9,31.1,31.1,31.2,31.0,31.3,31.3,31.2,31.3,31.3,31.3,31.3],[31.0,31.1,31.1,31.2,31.1,31.0,30.9,30.8,30.7,30.6,30.4,30.3,30.0,30.1,29.8,29.6,29.8,29.1,28.9,28.6,27.6,27.5,26.2,25.8,24.9,24.1,23.6,22.8,22.6,20.4,20.5,18.3,17.8,14.9,12.7,11.5,9.0,7.4,5.3,3.3,2.0,0.8,1.9,3.3,5.0,7.6,9.3,12.3,14.8,15.3,17.3,18.8,20.7,21.7,20.9,21.4,23.4,23.9,22.7,24.2,25.1,24.6,25.8,27.0,26.8,27.4,26.7,26.1,26.3,25.7,24.6,24.8,24.0,21.6,21.9,23.2,21.8,21.0,20.6,20.0,20.5,19.0,19.1,18.9,19.1,20.4,19.4,21.6,20.4,22.2,21.6,23.0,24.2,24.7,23.2,24.0,23.7,24.3,24.3,24.6,26.1,25.9,26.5,26.6,27.0,27.5,27.9,28.3,28.7,28.7,29.1,29.4,29.1,29.5,29.1,29.4,29.4,29.2,29.9,30.0,30.5,30.9,30.9,30.8,31.1,31.1,31.3,31.3,31.4,31.4,31.4,31.4,31.4,31.3,31.4,31.4,31.4,31.4,31.4,31.4,31.5,31.4,31.5,31.5,31.5,31.5,31.5,31.5,31.5,31.5,31.5,31.4,31.4,31.4,31.4,31.3,31.3,31.2,31.2,31.2,31.1,31.1,31.0,31.1,31.2,31.2,31.0,31.1,31.0,31.0,30.9,30.9,30.5,30.7,30.3,30.6,30.5,30.6,30.6,31.0,31.0,30.8,30.8,29.9,30.7,30.9,30.5,30.6,30.8,30.7,30.8,30.7,30.7,31.0,30.6,30.8,30.8,31.1,30.8,31.0,31.2,31.0,31.2,31.1,31.2,31.1],[31.0,31.2,31.1,31.3,31.1,31.1,31.0,30.9,30.8,30.6,30.6,30.5,30.3,30.3,30.3,30.1,30.1,29.6,29.4,28.8,28.1,27.5,26.3,25.7,25.1,24.2,23.7,22.4,22.7,20.8,20.8,19.0,18.3,16.7,15.0,13.8,11.3,8.9,7.0,4.9,3.4,1.8,0.8,2.0,3.5,5.4,7.9,9.2,12.7,14.7,16.5,17.0,20.1,21.2,20.2,21.8,22.7,23.8,22.9,24.1,24.3,24.3,26.1,26.6,27.2,27.6,26.7,26.0,25.9,25.6,24.1,24.9,23.7,20.8,21.9,22.8,20.6,20.7,20.2,19.3,19.4,18.7,18.9,18.6,18.7,19.9,18.7,21.5,20.7,22.6,22.3,23.5,24.9,24.8,24.6,24.8,24.5,24.6,24.8,24.8,26.4,25.8,26.6,26.6,27.0,27.6,28.0,28.4,28.9,29.0,29.3,29.7,29.1,29.8,29.5,29.5,29.8,29.4,30.3,30.1,30.7,31.0,31.0,30.8,31.2,31.0,31.4,31.3,31.4,31.3,31.4,31.4,31.4,31.3,31.4,31.3,31.4,31.4,31.4,31.4,31.5,31.4,31.5,31.4,31.4,31.5,31.5,31.5,31.5,31.5,31.5,31.4,31.5,31.4,31.4,31.4,31.3,31.2,31.2,31.2,31.1,31.2,31.1,31.2,31.2,31.2,31.0,31.1,30.9,31.0,30.9,30.9,30.6,30.8,30.5,30.7,30.8,30.7,30.7,31.0,31.1,30.7,30.9,30.1,30.7,30.8,30.5,30.4,30.7,30.7,30.6,30.6,30.6,30.9,30.5,30.9,30.8,31.0,30.7,31.0,31.1,31.0,31.1,31.0,31.2,31.1],[30.8,30.9,31.0,31.1,30.9,30.8,30.7,30.6,30.4,30.3,30.1,30.0,29.6,29.5,29.4,29.1,29.3,28.3,28.2,27.7,26.7,26.6,25.2,24.7,24.1,23.0,23.0,21.4,22.2,20.2,20.4,19.1,18.7,17.0,15.5,15.1,12.6,12.0,8.2,7.4,5.3,3.7,1.8,0.8,2.0,3.1,4.1,5.6,7.9,11.1,12.3,13.3,16.0,17.4,16.1,16.7,19.2,19.1,18.9,21.3,21.5,20.5,21.9,24.4,24.9,25.3,24.0,23.1,23.3,23.3,21.5,22.3,20.7,18.5,19.1,20.2,18.4,17.8,18.0,17.0,17.1,16.7,17.2,16.8,17.2,18.5,17.6,20.7,19.8,21.7,21.8,22.8,24.3,24.6,23.8,23.8,23.5,24.0,23.8,24.3,25.5,25.3,26.0,26.1,26.4,26.8,27.5,27.8,28.3,28.4,28.8,29.2,28.9,29.3,28.8,29.0,29.2,28.9,29.7,29.6,30.3,30.8,30.7,30.6,31.0,30.8,31.2,31.2,31.3,31.3,31.3,31.4,31.3,31.2,31.3,31.3,31.4,31.4,31.4,31.4,31.4,31.4,31.4,31.4,31.4,31.4,31.5,31.5,31.5,31.4,31.5,31.4,31.4,31.4,31.3,31.3,31.2,31.0,31.1,31.1,31.0,31.1,30.9,31.0,31.0,31.0,30.8,30.8,30.7,30.6,30.5,30.5,30.1,30.3,29.8,30.2,30.0,30.2,30.2,30.7,30.7,30.5,30.7,29.5,30.4,30.6,30.1,29.9,30.4,30.4,30.4,30.2,30.4,30.7,30.1,30.7,30.6,30.8,30.4,30.9,31.0,30.8,30.9,31.0,31.0,30.9],[30.8,30.9,30.9,31.1,30.8,30.7,30.6,30.6,30.5,30.3,30.1,30.1,29.4,29.8,29.1,29.4,29.4,28.2,28.1,27.4,25.9,25.8,24.1,23.8,22.8,22.0,21.8,20.7,21.5,19.8,20.1,19.3,19.7,18.1,16.8,16.5,14.1,14.7,10.8,9.1,6.6,5.0,2.9,1.8,0.8,1.8,3.0,4.9,6.3,8.4,11.6,11.8,15.2,16.8,15.1,16.0,18.1,18.3,16.9,19.5,19.5,20.2,22.0,23.7,24.0,25.1,23.8,22.3,22.9,23.0,21.1,21.4,20.5,18.1,18.9,19.9,17.4,16.9,16.8,16.1,16.4,15.9,16.4,16.7,16.7,18.5,17.5,20.9,20.7,21.8,22.3,23.1,24.3,24.9,24.4,24.6,24.2,24.8,24.6,25.1,26.2,25.7,26.3,26.4,26.8,27.3,27.6,28.1,28.5,28.9,29.0,29.3,28.8,29.6,29.2,29.3,29.5,28.9,30.0,29.6,30.4,30.8,30.8,30.5,31.0,30.8,31.2,31.2,31.3,31.3,31.3,31.4,31.4,31.1,31.3,31.2,31.3,31.3,31.4,31.3,31.4,31.3,31.4,31.4,31.4,31.4,31.5,31.5,31.5,31.4,31.5,31.4,31.3,31.4,31.2,31.2,31.1,30.9,31.0,31.0,30.9,31.0,30.8,31.0,31.0,30.9,30.5,30.6,30.4,30.5,30.4,30.5,30.2,30.3,29.9,30.2,30.2,30.2,30.2,30.6,30.8,30.3,30.5,29.5,30.3,30.5,30.2,29.9,30.2,30.3,30.0,29.5,30.2,30.4,29.9,30.1,30.5,30.6,30.3,30.7,30.9,30.7,30.8,30.8,30.9,30.9],[30.6,30.7,30.7,30.9,30.7,30.6,30.6,30.4,30.2,30.0,29.7,29.7,29.2,29.2,28.5,28.8,28.9,27.5,27.1,26.5,24.9,24.8,23.1,22.6,21.9,21.1,21.0,19.7,21.1,19.3,20.2,19.0,19.9,19.1,17.8,18.5,16.3,16.8,12.4,11.5,7.6,6.8,4.6,3.1,1.9,0.8,1.9,3.2,4.1,6.2,7.8,10.0,11.6,14.3,12.0,12.2,15.7,16.4,14.9,17.3,18.2,18.5,19.3,21.6,21.9,23.0,21.3,19.9,20.6,21.2,18.9,18.9,18.5,15.7,16.9,17.8,15.2,15.2,14.7,14.7,14.7,15.2,15.6,16.1,16.7,18.4,17.4,20.7,20.8,22.0,22.3,23.1,24.3,25.1,24.2,24.3,24.0,24.4,24.2,24.8,25.8,25.2,26.2,26.3,26.5,26.9,27.5,27.8,28.3,28.7,28.8,29.3,28.9,29.4,29.1,29.2,29.6,29.0,30.0,29.7,30.4,30.8,30.7,30.6,30.9,30.8,31.2,31.2,31.3,31.3,31.3,31.3,31.4,31.2,31.4,31.3,31.4,31.3,31.4,31.3,31.4,31.4,31.4,31.4,31.4,31.5,31.5,31.5,31.5,31.4,31.5,31.4,31.4,31.3,31.2,31.2,31.1,31.0,31.0,31.1,31.0,31.0,30.8,31.0,31.0,30.9,30.5,30.6,30.4,30.5,30.4,30.4,30.1,30.3,29.7,30.0,30.1,30.2,30.3,30.6,30.6,30.3,30.4,29.5,30.2,30.4,29.9,29.7,30.0,30.1,29.9,29.5,29.9,30.4,29.9,30.2,30.3,30.5,30.2,30.7,30.8,30.5,30.8,30.7,30.8,30.7],[30.7,30.8,30.8,30.9,30.7,30.6,30.5,30.4,30.3,29.9,29.6,29.6,28.9,29.1,28.0,28.4,28.4,26.8,26.6,25.8,23.8,24.1,22.5,22.4,21.2,20.6,20.6,19.4,20.8,19.6,20.4,19.7,21.0,19.7,19.3,19.3,17.7,18.3,14.5,12.5,9.2,8.3,6.4,4.6,3.0,1.6,0.8,1.8,2.9,4.1,5.9,7.3,10.2,12.2,10.6,9.8,13.7,14.5,13.5,14.4,16.1,16.3,18.2,19.5,19.2,21.3,19.7,17.9,19.0,19.8,17.5,16.4,16.5,14.3,15.7,16.6,13.9,14.3,13.6,13.4,13.9,14.5,15.8,15.8,16.7,18.1,17.5,20.5,21.2,22.0,22.4,23.3,24.6,25.4,24.5,24.5,24.1,24.4,24.4,24.8,25.6,25.2,26.3,26.2,26.6,26.8,27.4,27.9,28.2,28.8,28.9,29.3,28.9,29.6,29.3,29.2,29.6,29.1,29.9,29.7,30.4,30.8,30.8,30.5,30.9,30.7,31.2,31.2,31.3,31.2,31.3,31.3,31.3,31.0,31.3,31.2,31.3,31.3,31.3,31.3,31.3,31.3,31.4,31.4,31.4,31.5,31.5,31.5,31.5,31.5,31.5,31.4,31.3,31.4,31.2,31.2,31.1,30.9,31.0,31.0,30.9,31.0,30.7,30.9,30.9,30.8,30.4,30.3,30.2,30.4,30.3,30.3,30.0,30.1,29.6,29.9,30.0,30.0,30.2,30.4,30.6,30.2,30.3,29.1,30.1,30.4,29.9,29.5,30.0,30.1,29.8,29.8,30.0,30.3,29.6,30.4,30.4,30.4,30.1,30.8,30.8,30.4,30.6,30.8,30.8,30.6],[30.5,30.7,30.7,30.9,30.7,30.4,30.5,30.2,30.0,29.6,29.3,29.3,29.0,28.5,27.6,27.9,27.8,26.3,26.0,25.4,23.7,23.7,22.2,21.8,21.0,20.2,20.5,19.2,21.1,19.5,20.6,19.7,21.4,20.4,20.6,21.8,20.0,19.9,17.1,15.1,10.8,10.2,7.0,5.8,4.5,2.6,1.5,0.8,1.7,3.5,4.6,6.3,8.3,10.6,8.8,9.1,11.7,13.0,11.6,13.5,15.4,15.5,15.8,18.3,17.8,19.7,17.8,16.1,17.8,17.8,16.7,14.7,15.1,12.8,14.9,14.7,12.9,13.4,12.6,12.4,12.9,13.4,14.6,15.6,16.2,18.5,18.7,20.9,21.5,22.7,22.9,24.0,25.3,26.0,25.0,24.8,24.3,24.8,24.4,25.0,26.0,25.7,26.7,26.6,26.8,26.9,27.6,28.0,28.3,28.9,29.0,29.4,28.9,29.5,29.2,29.4,29.6,29.4,30.1,29.9,30.5,30.7,30.7,30.6,30.8,30.8,31.1,31.1,31.2,31.2,31.3,31.3,31.3,31.1,31.3,31.3,31.3,31.3,31.3,31.3,31.4,31.3,31.4,31.4,31.4,31.5,31.5,31.5,31.5,31.5,31.5,31.4,31.4,31.3,31.2,31.2,31.2,31.0,31.0,31.0,31.0,31.0,30.8,30.9,30.9,30.8,30.5,30.3,30.3,30.2,30.3,30.1,29.7,29.9,29.4,29.8,29.7,29.8,29.9,30.4,30.4,30.1,30.4,29.4,30.1,30.3,29.9,29.5,29.7,29.9,29.6,29.3,30.0,30.1,29.2,30.2,30.2,30.2,30.0,30.5,30.5,30.0,30.5,30.5,30.4,30.3],[30.7,30.7,30.7,30.9,30.6,30.5,30.4,30.1,30.0,29.5,29.3,28.9,28.8,28.2,27.2,27.4,27.2,25.6,25.7,24.9,23.2,23.3,21.4,21.7,20.7,20.8,20.5,19.8,21.4,20.1,21.4,21.2,23.0,22.3,22.7,23.5,22.6,22.6,20.1,18.3,15.2,13.9,11.1,7.9,6.6,4.9,3.1,1.6,0.8,1.7,3.0,4.7,7.1,8.2,7.2,7.1,9.1,11.2,11.5,11.6,12.7,14.8,15.1,17.0,16.3,17.7,16.7,15.1,16.2,17.0,15.5,13.2,14.6,12.5,14.5,14.6,12.8,13.2,13.0,13.1,13.4,14.5,15.1,15.7,16.4,18.9,19.4,21.6,22.2,23.0,23.6,25.0,25.8,26.8,25.7,25.6,25.0,25.4,25.0,25.5,26.4,26.1,27.2,27.1,27.3,27.3,27.8,28.4,28.7,29.3,29.1,29.8,29.4,29.7,29.7,29.9,30.0,30.0,30.5,30.2,30.6,30.8,30.7,30.7,30.8,30.9,31.1,31.1,31.2,31.2,31.3,31.3,31.3,31.1,31.3,31.2,31.3,31.3,31.4,31.3,31.4,31.4,31.5,31.4,31.5,31.5,31.5,31.5,31.6,31.5,31.5,31.5,31.3,31.3,31.2,31.2,31.1,31.0,31.0,30.8,30.9,30.9,30.6,30.8,30.8,30.7,30.4,30.3,30.2,30.1,30.1,29.9,29.4,29.7,29.1,29.6,29.5,29.8,29.7,30.2,30.4,29.8,30.2,29.2,29.7,30.0,29.7,28.9,29.2,29.4,29.0,28.3,28.9,29.3,28.7,29.9,29.3,29.7,29.5,29.6,30.2,29.5,30.3,30.0,30.3,30.1],[30.6,30.7,30.6,30.8,30.5,30.3,30.4,30.1,29.9,29.2,28.9,28.6,28.2,27.7,26.8,27.1,26.7,25.4,25.4,24.7,23.0,23.2,21.6,21.2,20.5,20.1,20.0,19.1,20.7,20.5,21.1,21.5,22.9,22.7,23.1,23.4,23.0,23.2,21.3,19.0,16.9,15.0,12.2,9.4,7.4,5.8,4.6,2.9,1.7,0.8,1.6,3.4,5.2,6.9,5.7,6.0,8.9,8.9,8.5,10.3,10.9,12.5,13.4,15.5,15.3,15.9,14.7,14.5,15.0,16.2,14.3,12.3,13.7,11.7,14.0,14.4,11.3,13.0,11.3,11.9,13.3,13.4,14.9,16.9,17.9,20.1,19.9,22.3,22.8,24.1,24.1,25.4,26.4,27.2,26.1,25.9,25.2,26.1,25.7,26.0,26.7,26.4,27.5,27.2,27.5,27.4,28.1,28.5,28.8,29.3,29.2,29.8,29.3,29.7,29.7,29.7,30.0,29.5,30.3,30.0,30.6,30.9,30.8,30.5,30.8,30.7,31.1,31.1,31.2,31.1,31.2,31.2,31.2,30.9,31.3,31.1,31.2,31.2,31.3,31.2,31.3,31.3,31.4,31.4,31.4,31.5,31.5,31.5,31.5,31.5,31.5,31.4,31.4,31.3,31.2,31.2,31.1,30.8,30.9,30.7,30.7,30.8,30.3,30.6,30.6,30.5,30.0,30.0,29.7,29.9,29.9,29.8,29.4,29.5,29.0,29.4,29.2,29.8,29.5,30.2,30.3,30.1,30.2,29.2,29.9,30.2,29.4,29.0,29.9,29.7,28.8,28.6,29.5,29.2,28.6,29.7,29.9,29.8,29.7,29.9,30.3,29.7,30.2,30.2,30.4,29.9],[30.7,30.8,30.7,30.8,30.6,30.4,30.4,30.1,29.9,29.3,29.0,28.7,27.9,27.8,26.7,26.8,26.6,25.2,25.0,24.3,22.7,22.9,20.9,21.1,20.3,20.3,20.2,19.9,21.4,20.6,22.0,22.2,23.2,23.4,23.8,23.9,23.4,23.8,21.3,20.0,18.3,16.7,14.7,11.3,9.3,7.3,6.1,4.4,3.0,1.5,0.8,1.9,3.5,4.9,4.0,4.9,6.0,8.3,7.8,8.3,10.2,11.0,10.9,13.9,13.0,14.4,14.0,11.5,13.8,14.4,13.4,10.5,12.8,12.1,13.8,13.3,12.4,12.5,12.5,12.5,13.1,14.2,14.9,16.5,17.6,19.9,20.4,22.2,23.3,24.5,24.7,25.9,26.8,27.3,26.3,26.1,25.7,26.2,25.7,26.1,26.8,26.9,27.7,27.6,27.7,27.7,28.2,28.6,28.8,29.4,29.4,29.9,29.5,29.8,29.8,30.0,30.1,30.0,30.4,30.3,30.7,30.9,30.9,30.6,30.9,30.8,31.0,31.1,31.2,31.2,31.2,31.3,31.2,31.0,31.2,31.1,31.1,31.2,31.2,31.2,31.2,31.2,31.4,31.3,31.4,31.5,31.4,31.5,31.5,31.4,31.4,31.4,31.3,31.2,31.1,31.0,30.9,30.6,30.4,30.6,30.4,30.6,30.2,30.4,30.3,30.2,29.8,29.8,29.7,29.8,29.8,29.8,29.1,29.4,28.7,29.2,29.0,29.6,29.3,30.1,30.2,29.5,30.0,28.7,29.7,29.9,29.5,28.7,29.6,29.4,28.9,28.4,29.7,29.5,28.5,29.5,29.6,29.5,29.0,30.0,30.2,29.4,30.0,30.1,30.2,29.7],[30.5,30.6,30.3,30.5,30.2,30.1,30.1,29.7,29.6,28.9,28.6,28.2,27.3,27.3,26.0,26.4,26.2,24.5,24.2,23.9,22.1,22.4,20.5,20.4,19.6,19.6,19.3,19.6,20.5,20.4,21.1,21.4,22.5,22.4,22.9,23.3,23.0,22.9,20.7,19.1,18.2,16.8,15.1,12.3,9.9,8.2,6.9,5.8,4.4,3.1,1.9,0.8,1.5,3.6,2.7,2.5,2.5,4.0,3.5,3.4,4.7,6.4,5.8,7.8,6.5,8.3,7.9,5.7,8.8,10.4,9.4,6.6,9.7,9.0,11.5,11.1,10.0,11.1,11.1,12.1,11.9,13.0,14.1,15.5,16.7,18.7,19.1,21.3,21.9,23.4,23.3,25.3,26.2,26.7,25.6,25.4,24.9,25.6,25.2,25.8,26.1,25.8,26.9,26.7,26.8,26.7,27.6,28.0,28.3,28.9,29.0,29.5,29.2,29.7,29.5,29.7,29.9,29.5,30.2,29.8,30.4,30.7,30.7,30.3,30.7,30.5,30.9,31.0,31.1,31.1,31.2,31.2,31.1,30.9,31.1,31.0,31.1,31.1,31.1,31.1,31.2,31.2,31.3,31.3,31.3,31.4,31.4,31.4,31.5,31.4,31.4,31.4,31.2,31.2,31.0,31.0,30.9,30.5,30.5,30.2,30.2,30.1,29.7,29.9,29.9,29.8,29.3,29.3,29.0,29.3,29.3,29.2,28.6,28.9,28.3,28.6,28.6,29.2,28.7,29.6,29.6,28.9,29.4,28.0,29.0,29.4,28.9,27.8,29.0,29.2,27.6,27.7,28.1,28.4,27.2,28.8,28.7,28.5,28.1,28.9,29.7,28.3,29.4,29.4,29.8,29.1],[30.5,30.6,30.3,30.4,30.2,29.8,30.0,29.6,29.3,28.7,28.5,28.0,27.2,27.5,26.0,26.5,26.4,24.5,24.7,24.1,22.0,22.7,21.1,21.3,20.1,19.9,19.9,19.8,20.9,20.8,21.3,21.7,22.7,22.9,23.7,23.3,23.3,23.2,21.5,19.8,18.7,17.5,15.4,12.8,11.6,8.4,8.3,6.0,5.4,3.8,2.8,1.2,0.8,1.0,1.2,1.2,1.3,1.6,1.9,1.9,2.2,2.7,3.0,4.0,4.0,5.0,4.0,3.5,5.4,6.2,5.6,4.1,6.2,7.1,8.5,8.0,8.2,9.6,10.4,10.1,10.7,12.2,13.3,14.1,16.4,18.4,18.7,20.1,21.1,22.8,22.5,24.7,25.9,26.1,25.1,25.2,24.2,25.2,24.8,25.6,25.8,25.6,26.6,26.6,27.0,26.7,27.8,28.3,28.3,28.9,29.0,29.4,28.8,29.4,29.4,29.5,29.6,29.4,30.1,29.8,30.3,30.5,30.5,30.3,30.7,30.4,30.7,30.9,31.0,30.9,31.0,31.1,31.0,30.7,30.9,31.0,30.9,31.1,30.9,31.1,31.2,31.1,31.3,31.1,31.3,31.4,31.3,31.4,31.4,31.4,31.3,31.3,31.2,31.1,30.9,30.8,30.8,30.1,30.3,29.8,29.5,30.1,29.3,29.7,29.7,29.6,29.2,29.3,29.0,29.1,29.2,29.1,28.7,29.1,28.5,28.9,28.8,29.0,28.3,29.8,29.4,28.6,29.6,27.8,29.2,29.5,28.8,28.2,29.3,29.1,28.2,28.4,28.5,28.5,27.4,29.0,29.0,28.7,28.0,29.5,29.9,28.7,29.3,29.9,29.9,28.7],[30.2,30.4,30.1,30.2,30.0,29.8,29.9,29.2,29.2,28.3,28.4,27.6,27.1,27.0,25.8,26.3,25.9,23.8,24.2,23.8,21.5,22.0,20.7,20.5,19.6,19.1,19.1,19.6,20.3,20.8,21.2,21.8,22.7,23.2,23.9,23.8,23.8,23.5,21.9,20.1,19.0,17.8,16.1,13.7,12.8,10.9,8.9,7.3,5.9,4.3,3.4,1.8,0.9,0.8,0.9,1.1,1.3,1.3,1.5,1.7,1.8,2.0,2.4,3.2,3.3,3.9,3.3,3.1,4.7,5.3,4.7,3.6,5.8,6.2,8.1,7.4,7.3,8.7,10.2,9.0,9.6,12.0,12.8,14.2,16.0,18.1,18.7,20.7,21.1,23.2,23.0,25.0,25.6,26.6,25.4,25.7,24.8,25.7,25.3,25.8,26.3,26.1,27.2,26.8,27.4,26.8,27.9,28.4,28.6,28.7,29.0,29.5,28.9,29.4,29.3,29.4,29.5,29.2,30.0,29.7,30.3,30.6,30.6,30.2,30.7,30.4,30.8,31.0,31.0,30.9,31.0,31.0,30.9,30.6,30.8,30.7,30.8,30.9,30.9,30.9,31.0,31.0,31.2,31.0,31.2,31.3,31.2,31.4,31.3,31.3,31.3,31.2,31.0,31.0,30.8,30.8,30.6,30.1,30.2,29.8,29.9,29.6,29.0,29.3,29.5,29.5,29.1,29.1,28.9,29.1,29.0,28.8,28.5,28.5,27.9,28.0,28.2,28.3,27.8,29.0,29.0,28.4,28.8,27.2,28.8,28.9,28.2,27.6,28.7,28.5,27.6,27.9,28.3,28.3,26.9,28.7,28.6,28.6,28.0,28.8,29.3,28.0,28.9,29.3,29.3,28.6],[30.6,30.7,30.4,30.6,30.4,30.2,30.3,29.8,29.7,29.0,29.1,28.2,27.7,27.5,26.4,26.7,26.4,24.9,24.6,24.3,22.1,22.8,20.9,21.1,20.3,19.8,20.0,19.9,20.9,20.7,21.6,21.9,23.1,23.0,23.8,24.0,23.7,23.6,22.3,20.4,19.2,17.6,15.6,13.1,12.1,9.7,8.7,7.4,5.6,4.2,3.5,1.9,1.1,0.9,0.8,0.8,1.0,1.1,1.2,1.4,1.7,1.8,2.0,3.2,3.4,3.9,3.2,3.1,4.6,5.3,4.9,3.5,6.3,6.7,8.6,8.1,9.0,10.0,11.9,11.0,11.3,12.5,14.5,14.8,16.7,18.3,18.9,20.8,21.2,23.5,23.3,25.5,26.3,27.0,26.0,26.0,25.1,26.0,25.6,26.2,26.5,26.3,27.4,27.2,27.6,27.2,28.3,28.7,28.7,29.0,29.3,29.8,29.3,29.6,29.6,29.8,29.8,29.5,30.2,30.0,30.5,30.7,30.8,30.4,30.7,30.5,31.0,31.0,31.1,31.0,31.2,31.2,31.1,30.8,31.1,31.0,31.1,31.1,31.1,31.1,31.2,31.1,31.3,31.1,31.3,31.4,31.3,31.4,31.4,31.4,31.4,31.3,31.1,31.0,30.9,30.9,30.8,30.3,30.0,29.7,29.4,29.8,29.2,29.4,29.5,29.3,29.1,29.0,28.8,29.0,28.8,28.8,28.5,28.5,28.1,28.2,28.2,28.3,28.0,29.3,29.0,28.5,29.0,27.4,28.9,29.4,28.7,28.1,29.0,29.1,28.2,28.0,28.7,28.6,27.3,28.7,28.7,28.8,28.1,29.2,29.7,28.4,29.4,29.3,29.7,28.6],[30.3,30.6,30.2,30.4,30.1,29.7,30.2,29.4,29.4,28.1,28.3,26.9,26.7,26.4,25.2,25.6,25.3,23.9,23.8,23.4,21.8,21.8,19.9,20.8,20.0,20.2,20.4,20.0,21.0,20.9,21.5,22.2,23.0,23.7,24.3,24.2,23.7,23.9,22.1,20.7,19.4,17.1,14.8,12.7,11.0,9.0,8.1,6.3,5.2,4.1,3.6,2.0,1.3,1.1,0.8,0.8,0.9,1.1,1.2,1.1,1.6,1.8,2.0,2.9,3.2,3.7,2.9,2.8,4.0,4.9,4.3,3.6,6.2,7.2,8.4,7.6,8.8,9.4,10.6,10.3,10.4,11.8,13.4,13.9,16.5,18.3,19.2,20.5,20.7,22.7,22.8,25.0,26.0,26.4,25.6,25.6,24.6,25.5,24.9,26.0,26.3,26.3,27.2,27.3,27.3,26.8,27.8,28.4,28.5,29.1,28.9,29.7,29.3,29.5,29.8,30.0,29.9,30.0,30.3,30.2,30.6,30.7,30.7,30.5,30.8,30.6,30.9,31.0,31.2,31.0,31.2,31.2,31.0,30.8,30.9,31.0,31.0,31.2,31.0,31.1,31.2,31.2,31.3,31.2,31.3,31.4,31.4,31.4,31.4,31.4,31.3,31.3,31.2,31.1,31.1,31.0,31.0,30.7,30.3,30.3,30.0,30.1,29.1,29.6,29.5,29.5,29.3,28.9,28.7,28.7,28.6,28.7,28.3,28.3,27.7,28.3,27.7,28.2,27.9,29.3,28.7,28.5,29.4,27.4,28.6,28.7,28.3,27.9,28.5,28.5,28.0,27.9,28.4,28.8,27.4,28.9,28.9,28.8,28.5,28.9,29.3,28.8,29.6,29.8,29.7,28.5],[30.2,30.4,30.1,30.2,29.8,29.7,30.0,29.5,29.4,28.8,28.7,28.0,27.5,27.2,25.8,26.3,26.0,24.2,24.0,23.6,21.6,22.1,20.4,20.7,19.9,19.4,19.9,19.6,20.9,20.4,21.0,21.2,22.7,22.6,23.3,23.9,23.8,23.4,21.9,19.6,18.9,17.4,15.2,13.1,11.8,9.6,8.5,6.7,5.7,4.0,3.3,1.9,1.3,1.3,1.0,0.8,0.8,0.9,1.2,1.2,1.3,1.5,1.9,2.8,2.9,3.7,3.1,2.9,4.5,5.2,4.7,3.6,6.1,6.5,8.5,7.9,8.7,9.8,11.2,10.4,11.2,12.9,14.1,14.7,16.6,18.4,18.8,20.6,20.8,23.2,22.7,25.0,25.9,26.3,25.7,25.9,24.7,25.5,25.3,25.7,26.2,25.9,27.3,26.8,27.3,26.9,28.1,28.6,28.5,29.1,29.0,29.6,29.1,29.3,29.6,29.6,29.7,29.5,30.2,30.0,30.5,30.6,30.6,30.2,30.7,30.5,30.9,30.9,31.1,31.0,31.1,31.1,31.1,30.8,31.0,30.9,31.0,31.0,31.0,31.1,31.2,31.1,31.3,31.2,31.4,31.4,31.4,31.4,31.4,31.3,31.3,31.2,31.1,30.8,30.5,30.2,29.9,28.9,29.1,28.2,28.4,29.2,28.6,28.9,29.3,29.2,28.5,28.3,28.5,28.5,28.4,28.4,27.9,28.3,27.6,28.2,27.8,28.4,27.9,29.4,29.1,28.7,29.4,27.6,29.0,29.1,28.5,28.1,29.0,29.0,28.1,27.5,28.7,28.6,27.5,28.9,28.8,28.5,27.7,29.1,29.7,28.5,29.2,29.7,29.5,28.2],[30.3,30.4,30.1,30.1,30.0,29.7,29.9,29.3,29.3,28.5,28.6,27.7,27.3,27.0,25.9,26.5,26.0,24.4,24.0,23.6,21.6,21.9,20.3,20.4,19.9,19.6,19.7,19.9,20.5,20.5,21.0,21.6,22.9,23.5,24.1,23.8,23.4,23.2,21.3,19.7,19.5,18.4,16.0,13.8,12.1,10.1,9.0,7.0,5.8,4.1,3.6,2.1,1.3,1.3,1.1,1.0,0.8,0.8,0.9,1.0,1.2,1.3,1.6,2.3,2.7,3.1,2.7,2.8,4.2,4.8,4.3,3.5,5.8,5.8,8.3,7.6,8.6,9.4,11.7,10.1,11.1,12.8,14.0,14.8,16.5,18.3,18.9,21.2,21.6,23.5,23.1,25.0,25.7,26.3,25.6,25.9,25.1,25.9,25.6,26.2,26.6,26.4,27.7,27.0,27.7,27.0,28.2,28.6,28.7,28.8,29.1,29.6,28.9,29.2,29.4,29.5,29.5,29.2,30.0,29.8,30.4,30.7,30.7,30.4,30.8,30.5,30.9,31.0,31.1,31.0,31.1,31.1,30.9,30.7,30.9,30.8,30.9,30.9,30.9,31.0,31.0,31.0,31.2,31.0,31.2,31.3,31.2,31.3,31.3,31.3,31.2,31.2,31.1,31.0,30.7,30.6,30.6,29.9,29.9,29.5,29.5,29.4,28.8,29.2,29.4,29.2,28.7,28.8,28.6,28.8,28.6,28.6,28.3,28.2,27.7,27.9,27.6,28.0,27.5,28.8,28.6,27.9,28.5,26.8,28.0,28.6,27.9,27.4,28.2,28.6,27.5,27.5,28.1,28.4,27.0,28.2,28.5,28.5,27.6,28.7,29.2,28.3,29.0,29.2,29.2,28.2],[30.5,30.6,30.4,30.6,30.3,30.2,30.3,29.9,29.6,29.0,28.9,28.1,27.6,27.4,26.1,26.5,26.4,24.6,24.3,23.7,22.0,22.2,20.0,20.7,20.2,19.8,20.1,19.9,21.0,20.6,21.2,21.8,23.1,23.7,24.4,24.3,23.9,23.9,22.6,21.1,20.3,17.6,16.4,14.7,13.2,11.4,10.4,7.7,6.6,4.3,3.8,2.3,1.6,1.5,1.1,1.1,1.1,0.8,0.8,0.9,1.1,1.3,1.4,2.2,2.7,2.9,2.3,2.5,3.1,4.1,3.7,3.0,5.8,6.4,7.8,7.5,9.2,9.4,11.2,10.2,11.4,12.3,13.3,14.5,16.4,18.2,19.1,20.7,21.1,22.9,23.3,25.0,26.0,26.6,25.7,26.1,25.1,26.0,25.5,26.3,26.6,26.5,27.7,27.3,27.9,27.3,28.2,28.9,29.1,29.2,29.3,29.9,29.6,29.6,29.8,29.9,29.9,29.7,30.1,30.1,30.4,30.7,30.7,30.4,30.7,30.6,30.9,31.0,31.1,31.0,31.2,31.2,31.0,30.8,31.0,30.9,31.0,31.0,31.0,31.0,31.1,31.1,31.2,31.1,31.3,31.3,31.3,31.4,31.4,31.4,31.3,31.3,31.1,31.1,30.9,30.9,30.7,30.3,30.3,30.1,30.0,30.0,29.2,29.6,29.4,29.5,29.0,29.0,28.8,28.8,28.7,28.8,28.5,28.8,28.2,28.5,28.1,28.3,28.0,29.2,28.5,28.3,29.0,27.4,28.6,29.1,28.4,28.1,28.5,28.7,27.8,27.4,28.8,28.5,27.1,28.7,28.9,28.2,27.8,28.9,29.6,28.1,29.3,29.5,29.6,28.6],[30.4,30.6,30.3,30.6,30.3,30.2,30.6,30.0,29.9,29.1,29.3,28.3,27.8,27.6,26.2,27.0,26.3,25.1,24.7,24.3,22.6,22.7,20.5,21.4,20.3,20.0,20.5,20.4,21.3,21.1,21.9,22.1,23.7,24.7,24.8,25.0,25.0,23.9,22.5,21.1,19.9,17.6,16.7,14.7,12.8,10.8,9.5,7.8,6.3,4.7,4.0,2.5,1.9,1.7,1.3,1.3,1.4,1.1,0.8,0.8,0.9,1.2,1.4,2.1,2.4,2.7,2.2,2.5,3.3,3.9,3.7,3.1,5.2,5.7,7.3,6.7,8.3,8.7,10.5,10.0,10.2,12.5,13.9,14.6,16.5,18.4,19.6,20.3,21.0,23.1,23.1,25.1,26.0,26.9,26.1,26.1,25.0,25.7,25.4,26.2,26.9,26.9,27.8,27.8,27.8,27.5,28.4,28.9,28.9,29.4,29.1,29.7,29.5,29.4,29.8,29.9,29.9,29.8,30.2,30.2,30.5,30.7,30.7,30.4,30.7,30.5,30.9,31.0,31.1,31.0,31.1,31.1,31.0,30.7,30.8,30.9,30.8,31.0,30.9,31.1,31.1,31.1,31.2,31.1,31.2,31.3,31.3,31.3,31.3,31.3,31.2,31.2,31.1,30.7,30.5,30.2,30.5,29.0,28.9,28.2,27.5,28.1,27.7,28.1,28.2,27.5,28.3,27.4,28.1,27.6,27.9,27.7,27.5,27.5,27.1,27.7,26.5,27.8,27.7,28.9,28.4,27.6,29.1,27.6,28.5,28.3,28.3,27.7,28.7,28.6,27.9,27.9,28.5,28.7,27.7,28.8,29.0,28.2,28.0,29.1,29.3,28.6,29.3,29.5,29.1,28.1],[30.1,30.4,29.9,30.1,29.9,29.6,30.0,29.5,29.3,28.6,28.4,27.8,27.3,26.8,25.8,26.2,25.7,24.1,23.6,23.4,21.7,21.8,20.0,20.8,20.2,20.1,20.3,20.3,20.9,20.8,21.4,22.1,23.5,23.9,24.6,24.7,24.2,24.0,22.0,21.1,20.1,18.0,16.8,14.6,14.0,11.5,10.1,8.4,6.8,4.9,4.1,2.7,2.0,2.0,1.6,1.8,1.6,1.4,1.2,0.8,0.8,1.0,1.4,1.9,2.3,2.5,2.3,2.3,3.9,4.6,4.1,3.4,5.7,6.5,8.6,7.6,9.7,10.5,11.6,11.4,11.7,13.4,14.5,15.4,16.9,18.8,19.6,21.2,21.9,24.3,23.9,25.9,26.4,27.1,26.3,26.4,25.4,26.3,25.4,26.6,26.8,26.5,27.6,27.3,27.6,26.9,28.1,28.6,28.7,29.1,29.1,29.6,29.3,29.5,29.7,29.9,29.9,29.7,30.3,30.0,30.5,30.7,30.7,30.3,30.7,30.6,30.9,31.0,31.2,31.1,31.2,31.2,31.1,31.0,31.0,31.0,31.0,31.1,31.0,31.1,31.2,31.2,31.4,31.2,31.4,31.4,31.4,31.4,31.4,31.4,31.3,31.4,31.2,31.1,30.9,30.7,30.8,30.0,30.2,29.2,29.7,29.7,29.2,29.6,29.7,29.7,28.9,28.8,28.8,28.6,28.5,28.3,27.9,28.3,27.5,28.2,27.6,28.2,28.1,29.3,29.0,28.3,29.2,27.3,28.9,29.0,28.6,27.8,28.9,28.9,28.2,28.3,27.9,28.9,27.2,28.3,29.0,28.8,28.0,28.9,29.6,28.1,29.1,29.5,29.3,28.2],[30.4,30.5,30.3,30.4,30.1,30.0,30.2,29.7,29.7,29.0,29.0,28.2,27.6,27.4,26.3,26.7,26.3,24.9,24.3,23.9,22.5,22.5,21.1,21.4,21.0,20.6,20.6,20.7,21.4,21.1,21.9,22.4,23.7,24.5,25.1,25.0,24.6,24.2,22.6,21.4,21.0,19.2,17.8,15.6,14.8,12.2,11.4,8.9,7.3,5.5,4.5,3.1,2.3,2.3,1.9,2.0,1.7,1.5,1.6,1.3,0.9,0.8,1.0,1.6,2.0,2.3,2.0,2.4,3.0,4.0,3.8,3.1,4.8,5.6,7.4,7.1,8.6,9.4,11.8,10.4,10.9,13.0,14.6,15.2,17.1,18.7,19.8,21.3,21.8,24.0,23.8,25.2,25.7,26.6,26.0,26.2,25.4,26.3,25.8,26.4,26.8,26.7,27.5,27.4,27.7,27.3,28.2,28.6,28.7,29.0,29.1,29.6,29.1,29.2,29.4,29.6,29.6,29.4,30.1,29.9,30.4,30.6,30.6,30.3,30.7,30.5,30.9,31.0,31.1,31.0,31.2,31.1,31.0,30.8,31.0,30.9,30.9,31.0,31.0,31.0,31.1,31.1,31.2,31.1,31.3,31.3,31.3,31.4,31.4,31.3,31.3,31.2,31.0,31.0,30.8,30.8,30.6,30.0,30.1,29.6,29.7,29.5,29.0,29.3,29.4,29.4,28.8,28.9,28.7,28.8,28.6,28.5,28.3,28.3,27.8,28.1,27.9,28.1,27.8,28.8,28.8,28.1,28.5,27.2,28.4,28.9,28.3,27.6,28.3,28.6,27.8,27.1,28.1,28.2,27.0,28.5,28.8,28.3,27.6,29.0,29.4,28.0,28.9,29.2,29.3,27.8],[30.7,30.7,30.6,30.7,30.5,30.3,30.4,30.0,29.9,29.2,29.2,28.2,27.6,27.3,26.0,26.7,26.1,24.7,24.3,23.8,22.7,22.4,21.1,21.3,20.9,20.3,20.9,20.6,21.5,21.1,22.2,22.3,23.7,24.7,25.0,25.1,24.5,24.2,22.8,21.5,21.6,19.6,18.4,16.7,14.8,13.3,11.7,9.6,8.0,6.2,5.3,3.9,3.2,2.9,2.7,2.8,2.7,2.1,1.9,1.7,1.6,1.1,0.8,1.1,1.6,1.8,1.8,2.0,2.9,3.6,3.4,3.1,4.9,5.9,6.8,6.9,8.6,9.3,10.8,10.0,10.5,13.0,14.4,15.4,16.5,18.8,19.6,21.4,21.9,23.4,23.4,25.0,25.7,26.7,25.7,26.0,25.2,26.2,25.7,26.6,26.6,26.5,27.8,27.3,27.8,27.3,28.4,28.9,28.9,29.1,29.3,29.8,29.5,29.6,29.9,29.8,30.0,29.7,30.3,30.2,30.6,30.7,30.7,30.4,30.8,30.5,31.0,31.1,31.2,31.0,31.2,31.1,31.0,30.8,31.0,30.9,31.0,31.0,31.0,31.0,31.1,31.1,31.3,31.1,31.3,31.4,31.3,31.4,31.4,31.3,31.3,31.2,31.1,31.0,30.9,30.9,30.8,30.3,30.5,29.8,30.0,29.6,29.0,29.5,29.6,29.6,28.9,28.9,28.5,28.7,28.5,28.5,28.0,28.3,27.4,28.2,27.6,28.2,28.0,28.9,28.7,27.9,28.7,26.5,27.8,28.1,27.7,26.9,28.0,28.6,27.3,26.6,28.6,28.4,26.5,28.2,29.1,28.2,27.2,29.0,29.4,27.9,29.0,29.3,29.1,28.7],[30.3,30.5,30.2,30.3,30.1,29.9,30.1,29.5,29.4,28.9,28.7,28.1,27.4,27.3,26.1,26.7,26.3,24.7,24.4,24.2,22.7,22.9,21.9,21.8,21.3,21.1,21.1,21.3,21.6,21.6,22.4,22.8,24.1,24.1,24.9,25.1,24.5,24.4,22.7,22.1,21.2,19.4,18.6,16.3,16.0,13.6,12.6,10.8,9.3,7.4,6.4,4.8,4.9,4.2,3.3,3.7,3.4,3.0,2.3,2.4,2.2,1.8,1.0,0.8,1.0,1.7,1.7,1.9,2.4,3.3,3.3,2.8,4.6,5.7,7.6,6.9,8.2,9.4,11.0,9.9,10.9,12.9,14.3,14.9,16.9,18.9,19.5,21.0,21.7,23.3,23.2,25.1,25.7,26.9,25.5,25.7,24.9,25.9,25.3,26.2,26.3,26.3,27.4,27.1,27.5,27.1,27.9,28.6,28.8,29.3,29.1,29.4,29.1,29.1,29.5,29.5,29.7,29.4,30.1,29.7,30.3,30.6,30.5,30.2,30.7,30.4,30.8,30.9,31.1,30.9,31.1,30.9,30.8,30.7,30.8,30.7,30.7,30.8,30.8,30.8,31.0,30.9,31.2,31.1,31.2,31.3,31.2,31.3,31.3,31.2,31.2,31.1,30.9,30.8,30.7,30.6,30.4,29.7,29.8,28.8,29.4,29.2,28.8,29.1,29.4,29.2,28.5,28.6,28.4,28.2,28.3,28.0,27.8,28.0,27.4,27.7,27.5,28.0,27.8,28.7,28.7,27.9,28.5,26.5,28.1,28.7,28.2,27.2,28.1,28.4,27.5,26.9,28.2,28.0,26.4,28.2,28.6,28.4,27.6,28.7,29.3,27.9,28.6,29.0,29.0,27.9],[30.5,30.7,30.5,30.7,30.5,30.4,30.5,30.2,30.0,29.6,29.5,28.9,28.1,28.1,26.7,27.4,27.1,25.3,24.8,24.8,23.0,23.3,21.8,22.1,21.5,21.1,21.6,21.4,22.0,21.6,22.7,22.9,23.9,24.0,24.8,24.5,24.1,24.2,22.3,21.8,20.6,19.1,18.3,16.1,15.6,13.5,12.4,10.7,9.3,7.9,6.7,5.2,4.8,4.7,4.1,4.1,3.6,3.3,2.9,2.5,2.6,2.4,1.5,0.9,0.8,1.0,1.3,1.4,2.0,2.7,3.0,2.5,4.2,5.6,6.9,6.7,7.9,9.1,10.8,9.6,10.8,13.2,14.4,15.2,17.0,18.7,19.8,21.0,21.6,23.1,23.2,25.2,25.8,26.9,25.6,25.6,24.9,25.6,25.0,25.7,26.3,26.1,27.1,27.1,27.5,27.1,28.0,28.7,29.0,29.3,29.5,29.7,29.3,29.6,29.8,29.8,29.9,29.5,30.4,29.9,30.6,30.8,30.7,30.4,30.8,30.6,31.0,31.0,31.2,31.1,31.1,31.1,31.0,30.8,30.9,30.8,30.9,30.9,30.9,31.0,31.0,31.0,31.3,31.1,31.3,31.3,31.3,31.4,31.4,31.3,31.3,31.2,31.1,31.0,30.6,30.6,30.6,29.5,29.7,28.7,29.2,29.1,28.7,29.1,29.4,28.9,28.3,28.9,28.7,28.1,28.3,28.1,27.6,27.9,27.5,27.9,27.1,28.3,27.7,29.3,29.0,28.1,28.7,26.7,28.3,28.5,27.9,27.4,28.6,28.2,27.8,26.6,27.9,28.0,27.2,28.9,29.0,28.2,27.9,28.9,29.3,28.2,28.8,29.2,29.3,28.5],[30.4,30.6,30.3,30.4,30.1,29.9,30.1,29.5,29.4,28.9,28.7,28.1,27.2,27.4,26.0,26.7,26.5,24.9,24.5,24.2,22.9,22.7,21.7,21.6,21.0,20.7,21.0,20.9,21.4,21.3,22.4,22.7,23.4,24.0,24.7,24.6,24.4,24.3,22.4,22.0,20.9,19.3,18.4,16.2,15.5,13.5,12.0,10.6,8.9,7.7,6.8,5.4,4.9,4.9,4.4,4.1,3.8,3.7,2.9,2.7,2.8,2.7,1.8,1.4,0.9,0.8,1.0,1.4,1.9,2.7,2.9,2.4,4.0,5.3,6.8,6.3,7.3,8.4,9.4,8.7,9.9,11.9,13.2,14.1,16.3,18.2,19.2,21.1,21.4,23.2,23.1,24.8,25.5,26.7,25.5,25.7,25.1,25.7,25.2,25.6,26.2,25.9,26.9,26.6,27.5,27.1,27.9,28.6,28.7,29.2,29.3,29.6,29.4,29.5,29.7,29.6,29.8,29.5,30.0,29.7,30.3,30.6,30.4,30.2,30.6,30.4,30.8,30.9,31.0,30.9,31.0,31.0,30.9,30.7,30.8,30.8,30.8,30.8,30.8,30.8,31.0,30.9,31.1,31.0,31.2,31.2,31.2,31.3,31.2,31.1,31.2,31.1,30.9,30.7,30.7,30.5,30.5,29.5,29.9,29.2,29.3,29.2,28.7,29.1,29.2,28.9,28.8,28.8,28.6,28.3,28.2,28.0,27.8,28.1,27.5,27.8,27.7,27.9,27.9,28.7,28.9,28.0,28.1,26.4,27.8,27.6,27.7,26.8,27.1,27.9,27.1,26.8,27.9,27.7,26.2,28.5,28.2,27.9,27.4,28.8,29.1,27.5,28.5,28.9,28.8,28.1],[30.4,30.6,30.4,30.5,30.4,30.2,30.3,29.9,29.7,29.3,29.2,28.5,27.5,27.7,26.2,27.0,26.7,25.3,24.8,24.4,22.8,22.9,21.6,21.8,21.2,21.4,21.5,21.4,22.2,22.0,23.2,23.3,24.4,25.1,25.8,25.5,24.8,24.8,23.1,22.1,21.4,19.9,18.9,16.8,15.7,14.4,12.8,11.2,9.4,7.6,6.9,5.3,5.1,5.2,4.1,3.8,4.1,3.6,3.0,2.9,3.1,2.7,1.7,1.6,1.4,1.0,0.8,1.2,1.6,2.5,2.7,1.9,4.1,5.4,6.4,6.6,8.2,8.6,10.2,9.2,10.3,12.6,13.9,15.0,16.5,18.7,19.7,21.2,21.7,23.5,23.0,24.9,25.7,27.1,25.4,25.7,24.7,25.8,25.0,26.1,26.3,26.2,27.2,27.2,27.6,27.1,28.2,28.9,29.0,29.3,29.4,29.8,29.5,29.6,29.7,29.7,29.8,29.5,30.2,29.8,30.4,30.6,30.5,30.3,30.7,30.5,30.9,31.0,31.2,31.0,31.1,31.1,31.0,30.8,30.9,30.9,30.9,30.9,30.9,31.0,31.0,30.9,31.3,31.0,31.3,31.3,31.3,31.4,31.3,31.2,31.2,31.2,31.0,30.9,30.9,30.8,30.6,30.1,30.3,29.4,29.9,29.5,29.1,29.3,29.5,29.3,28.6,28.8,28.5,28.5,28.3,28.1,27.8,28.1,27.6,27.9,27.6,27.9,27.9,28.6,28.7,27.9,28.1,26.4,27.6,28.5,27.9,26.8,27.9,28.4,27.1,26.5,27.4,28.0,26.2,28.0,28.2,27.9,27.0,28.8,29.2,27.7,28.7,29.1,29.1,28.1],[30.4,30.7,30.4,30.7,30.4,30.3,30.5,30.0,30.0,29.4,29.2,28.3,27.7,27.6,26.6,27.0,26.7,25.6,25.2,24.9,23.4,23.7,22.4,22.8,22.0,21.9,21.9,21.9,22.3,22.4,23.5,23.5,24.5,25.4,25.9,25.6,25.5,25.1,23.7,22.9,22.1,20.0,19.0,16.9,16.1,15.1,13.2,11.7,9.6,8.1,7.1,5.7,5.2,5.2,4.5,4.2,4.2,4.2,3.5,3.0,3.4,3.2,2.0,2.0,1.8,1.5,1.1,0.8,1.0,1.6,1.9,1.8,3.5,5.3,5.9,6.6,8.0,8.6,10.0,9.4,10.7,13.0,14.6,15.3,17.0,19.0,20.1,20.8,21.4,23.0,23.1,25.2,25.8,27.0,25.7,25.9,24.9,25.7,25.2,26.2,26.6,26.5,27.6,27.4,27.7,27.1,28.0,28.7,28.8,29.3,29.1,29.6,29.5,29.5,29.9,29.8,30.0,29.8,30.3,30.1,30.4,30.6,30.5,30.3,30.6,30.5,30.8,31.0,31.2,31.0,31.1,31.1,31.0,30.8,30.9,31.0,30.9,31.1,31.0,31.1,31.1,31.1,31.3,31.1,31.2,31.3,31.2,31.4,31.3,31.3,31.2,31.3,31.2,31.0,30.9,30.7,30.8,30.3,30.2,29.4,29.5,29.4,29.2,29.3,29.4,29.2,29.1,29.1,28.8,28.6,28.6,28.5,28.3,28.3,27.8,28.1,27.2,28.0,28.3,28.9,28.9,28.4,28.8,26.9,27.9,28.5,28.0,27.1,27.5,28.1,27.0,27.0,27.7,28.2,26.8,29.0,28.8,28.2,27.7,29.2,29.2,28.0,29.0,29.3,29.1,28.3],[30.8,30.9,30.7,30.9,30.8,30.7,30.8,30.5,30.4,30.0,29.7,29.3,27.9,28.8,26.9,28.1,27.8,25.9,26.1,25.6,23.8,24.3,22.9,23.1,22.2,22.4,22.8,22.3,23.4,22.8,24.3,24.2,25.6,25.8,26.4,26.1,25.9,25.9,24.1,23.7,22.9,21.1,19.7,17.7,17.1,15.5,14.2,12.7,11.1,10.3,8.4,7.3,7.2,7.6,6.0,5.8,5.9,5.4,4.6,4.0,4.7,4.4,2.7,2.9,2.7,3.1,2.1,1.1,0.8,1.1,1.7,1.8,3.0,4.5,5.7,5.9,7.2,8.0,9.0,8.5,10.1,12.2,13.9,15.1,16.6,18.7,19.5,21.1,22.0,23.3,23.6,25.1,26.2,27.0,25.8,26.6,25.7,26.7,26.3,27.2,27.3,27.1,28.1,28.0,28.3,28.2,28.7,29.2,29.2,29.5,29.5,29.9,29.7,29.8,30.0,29.9,30.0,29.7,30.2,30.0,30.5,30.7,30.6,30.3,30.8,30.6,30.9,31.0,31.1,31.0,31.0,31.0,31.0,30.8,30.9,30.8,30.9,30.8,30.9,30.9,31.1,31.0,31.3,31.1,31.2,31.3,31.3,31.4,31.3,31.2,31.2,31.2,31.0,30.9,30.8,30.4,30.5,29.7,30.0,29.4,29.6,29.6,29.1,29.5,29.7,29.5,28.9,29.0,28.8,28.4,28.6,28.1,28.1,28.4,27.8,27.9,27.2,28.0,28.2,29.0,29.1,28.2,28.6,27.3,28.5,28.9,28.5,27.5,28.5,28.7,27.8,26.4,28.6,27.9,27.3,27.8,28.6,28.0,28.1,28.8,29.7,27.8,29.2,29.4,29.5,28.6],[30.7,30.9,30.7,30.9,30.7,30.7,30.7,30.5,30.4,29.9,29.8,29.3,28.4,28.8,27.0,27.9,27.7,25.8,25.9,25.5,23.8,24.2,22.9,23.0,22.3,22.3,22.8,22.3,23.3,22.5,23.9,23.8,24.8,25.6,25.9,25.7,25.5,25.2,23.2,23.0,21.8,20.3,19.3,17.3,16.7,15.2,13.8,12.6,10.5,10.0,8.1,7.3,7.3,7.3,6.1,5.2,6.0,5.7,4.4,3.9,4.9,4.5,3.1,3.3,3.0,3.3,2.6,1.8,0.9,0.8,1.1,1.6,2.7,4.2,4.8,5.7,6.3,7.5,8.7,7.9,9.7,11.5,13.4,14.3,16.6,18.6,19.0,20.3,21.5,23.0,22.7,24.5,25.6,26.7,25.1,25.7,24.9,25.8,25.5,26.1,26.5,26.4,27.5,27.7,27.7,27.8,28.4,28.7,28.8,29.3,29.1,29.7,29.5,29.5,29.7,29.6,29.8,29.4,30.1,29.9,30.3,30.6,30.4,30.0,30.5,30.4,30.8,30.9,31.0,31.0,31.0,31.0,30.9,30.7,30.8,30.8,30.7,30.8,30.8,30.8,31.0,30.9,31.2,31.0,31.2,31.2,31.2,31.3,31.3,31.2,31.2,31.2,31.0,30.5,30.4,29.6,29.9,28.5,28.4,28.2,27.8,28.4,28.2,28.5,28.8,28.2,27.8,28.2,28.1,28.1,28.1,28.1,27.4,27.9,27.1,27.0,24.3,27.2,27.8,29.1,28.9,28.3,28.7,27.2,28.4,28.6,28.5,27.5,27.8,27.7,27.6,26.2,27.4,27.0,27.2,27.7,27.6,28.0,27.9,28.3,29.4,27.4,29.0,29.2,29.5,28.6],[30.6,30.8,30.6,30.9,30.7,30.7,30.7,30.5,30.4,30.1,30.0,29.5,28.7,29.0,27.7,28.0,27.9,26.4,26.2,25.6,24.3,24.2,22.9,23.0,22.6,22.5,22.7,22.2,23.1,22.4,23.6,23.7,25.0,25.8,25.8,25.7,25.3,25.1,23.3,22.7,22.1,20.3,19.3,17.4,16.1,15.1,13.8,12.5,10.5,9.5,7.9,7.1,6.9,6.9,5.5,5.0,6.1,5.4,4.4,3.8,4.9,4.6,3.3,3.7,3.5,3.4,3.1,2.2,1.4,1.0,0.8,1.2,2.1,3.7,4.5,5.2,6.4,7.2,8.1,7.5,9.1,10.8,12.2,14.1,16.1,18.1,18.9,20.9,21.2,22.8,23.0,24.7,25.5,26.5,25.3,25.9,25.3,26.1,25.8,26.7,26.7,26.7,27.6,27.6,27.7,27.8,28.3,28.7,28.7,29.2,29.1,29.5,29.5,29.5,29.7,29.5,29.8,29.5,30.0,29.9,30.3,30.5,30.4,30.2,30.6,30.5,30.8,31.0,31.0,30.9,31.0,31.0,31.0,30.8,30.8,30.9,30.8,30.9,30.8,30.9,31.0,30.9,31.2,31.0,31.2,31.2,31.2,31.3,31.3,31.2,31.2,31.1,31.0,30.8,30.8,30.5,30.3,30.0,29.7,29.8,29.5,29.7,29.0,29.4,29.4,29.3,28.8,29.0,28.6,28.4,28.4,28.3,28.0,28.5,27.9,27.9,27.8,27.8,27.7,28.8,28.7,28.1,28.5,26.9,27.9,28.3,28.1,27.2,27.9,27.8,27.3,26.0,27.4,27.6,27.1,27.4,28.0,28.2,28.3,28.5,29.6,28.2,29.5,29.3,29.5,28.8],[30.6,30.8,30.6,30.9,30.6,30.6,30.7,30.3,30.3,29.6,29.6,29.0,28.1,28.4,26.9,27.6,27.4,25.6,25.5,25.2,23.6,24.0,22.8,22.8,22.4,22.3,22.4,22.0,22.8,22.2,22.9,23.3,24.2,25.0,25.3,25.3,24.9,24.0,22.3,21.9,20.8,19.3,18.0,16.5,15.4,14.7,13.3,12.3,9.3,8.8,7.5,6.5,6.8,6.7,5.7,5.0,5.6,5.6,4.5,3.4,5.2,4.9,3.2,4.2,4.0,4.0,3.1,2.3,1.6,1.7,1.1,0.8,1.6,2.9,4.1,4.5,6.4,7.4,8.8,8.0,9.4,11.2,12.3,13.8,15.7,17.9,18.5,19.8,20.5,22.1,22.1,24.3,25.3,26.3,25.2,25.6,24.7,25.8,25.6,26.3,26.8,26.7,27.7,27.7,27.9,27.3,28.5,28.7,28.8,29.2,29.2,29.6,29.5,29.5,29.8,29.7,29.8,29.6,30.3,30.1,30.5,30.6,30.6,30.4,30.7,30.5,30.9,31.1,31.2,31.1,31.1,31.1,31.0,30.8,30.9,30.9,30.9,30.9,30.9,31.0,31.0,31.0,31.2,31.0,31.2,31.3,31.2,31.4,31.3,31.3,31.2,31.2,31.0,30.9,30.9,30.7,30.6,30.0,30.0,29.7,29.5,29.6,28.9,29.3,29.3,29.3,28.7,28.8,28.4,28.4,28.3,28.3,27.7,28.2,27.4,28.0,27.3,28.0,27.9,28.9,28.6,28.2,28.4,26.7,27.7,28.7,27.8,27.0,28.1,28.5,27.2,27.0,27.8,28.0,26.3,28.1,28.5,28.0,27.5,28.7,29.4,27.8,28.9,29.4,29.4,28.5],[30.8,30.9,30.8,31.0,31.0,30.9,30.8,30.7,30.7,30.2,30.0,29.7,28.9,29.4,27.9,28.6,28.4,26.6,26.9,26.3,24.6,25.3,23.8,24.3,23.4,23.7,24.0,23.5,24.4,23.7,24.7,24.9,25.9,26.3,26.5,26.5,26.0,25.7,23.9,23.6,22.5,21.8,19.9,19.2,17.8,17.4,16.1,15.2,12.9,12.9,9.6,9.5,9.7,10.7,9.1,7.1,8.9,9.1,7.3,5.9,8.6,7.8,5.3,7.2,8.1,8.5,5.8,4.8,3.9,4.3,2.7,1.4,0.8,1.7,2.9,3.6,5.1,6.8,8.2,7.3,8.7,11.1,12.3,14.2,16.7,18.1,19.5,20.8,21.5,22.9,22.9,24.5,25.9,26.5,25.3,25.5,25.1,26.0,25.6,26.3,26.7,26.7,27.7,27.9,28.1,28.0,28.6,28.9,29.0,29.4,29.1,29.6,29.5,29.4,29.8,29.6,29.9,29.8,30.2,30.3,30.5,30.7,30.6,30.4,30.8,30.7,31.0,31.1,31.1,31.1,31.1,31.2,31.0,30.8,30.8,30.9,30.9,31.0,30.9,31.0,31.0,31.0,31.3,31.1,31.3,31.3,31.3,31.4,31.3,31.3,31.3,31.2,31.1,30.9,31.0,30.8,30.7,30.3,30.1,30.2,30.0,29.9,29.3,29.7,29.8,29.6,29.0,29.1,28.8,28.9,28.8,28.7,28.1,28.4,27.7,28.2,27.8,28.2,27.6,29.1,28.9,28.0,28.5,26.7,28.3,28.5,28.0,27.6,28.3,28.2,27.4,26.4,27.9,28.0,27.7,28.7,29.1,28.5,28.6,29.2,29.9,28.7,29.8,29.6,29.8,29.4],[30.9,31.0,30.9,31.1,31.0,30.9,30.9,30.8,30.7,30.3,30.1,29.8,29.2,29.5,28.4,29.0,28.7,27.2,27.3,26.8,25.3,25.8,24.4,24.8,24.2,24.3,24.6,23.7,24.9,23.9,24.9,25.0,26.0,26.2,26.1,26.2,25.6,25.3,23.6,23.7,22.1,21.8,20.4,19.4,19.2,18.1,17.5,15.6,14.4,14.3,11.7,11.8,11.9,12.5,11.0,8.1,10.7,10.2,9.4,7.2,10.7,9.5,7.5,10.2,10.5,11.4,8.6,6.2,6.2,7.2,6.3,3.6,1.5,0.8,1.7,2.6,4.2,6.1,7.2,6.3,8.6,11.3,12.9,14.2,17.3,18.5,19.2,20.8,21.3,23.0,22.5,24.5,25.7,26.3,25.0,25.0,24.7,25.7,25.4,26.2,26.6,26.7,27.5,27.7,27.7,27.8,28.4,28.5,28.7,29.4,29.1,29.7,29.5,29.6,29.8,29.8,30.0,29.9,30.3,30.4,30.6,30.8,30.7,30.5,30.9,30.8,31.1,31.2,31.2,31.2,31.2,31.3,31.2,31.0,31.1,31.1,31.1,31.2,31.2,31.2,31.3,31.2,31.4,31.3,31.4,31.4,31.4,31.5,31.5,31.4,31.4,31.4,31.3,31.2,31.1,31.1,31.0,30.7,30.6,30.7,30.6,30.6,29.9,30.3,30.4,30.1,29.5,29.7,29.4,29.5,29.3,29.2,28.5,28.9,27.9,28.6,28.5,28.7,28.0,29.4,29.5,28.2,28.8,26.8,28.4,28.7,28.5,27.5,28.1,28.1,27.3,26.9,28.0,28.6,27.9,28.4,29.1,28.8,28.9,29.5,30.1,28.9,30.1,29.7,30.0,29.8],[30.9,30.9,31.0,31.1,31.0,31.0,30.9,30.7,30.6,30.2,30.0,29.7,28.9,29.5,28.3,29.0,28.7,27.0,27.7,27.1,25.5,26.3,24.9,25.4,24.6,24.8,25.2,24.6,25.6,24.6,25.7,25.4,26.7,26.3,26.4,26.7,26.0,25.6,23.9,24.0,22.6,22.5,21.2,20.3,19.7,18.5,18.0,16.6,14.3,15.1,11.2,11.9,12.4,14.2,12.1,8.1,11.1,12.3,9.8,7.7,12.0,11.6,9.7,13.5,12.0,13.1,11.6,7.8,7.9,6.5,6.2,5.7,2.9,1.5,0.8,2.2,4.1,5.4,6.8,6.3,7.6,10.4,11.8,11.9,16.4,17.5,19.4,20.5,21.3,22.9,22.5,24.6,25.9,26.7,25.2,25.4,24.8,25.9,25.5,26.1,26.6,26.8,27.4,27.7,27.9,27.9,28.7,28.7,28.8,29.5,29.4,29.7,29.8,29.8,30.0,30.0,30.1,30.0,30.4,30.4,30.6,30.9,30.7,30.5,30.9,30.7,31.1,31.2,31.2,31.2,31.2,31.3,31.2,30.9,31.0,31.0,31.1,31.1,31.1,31.1,31.2,31.1,31.4,31.2,31.4,31.4,31.4,31.4,31.5,31.4,31.4,31.3,31.2,31.0,31.1,30.7,30.8,30.5,30.1,30.3,30.0,30.3,29.8,30.2,30.2,29.9,29.4,29.4,29.3,29.3,29.2,29.0,28.3,28.7,27.6,28.3,27.9,28.6,28.2,29.1,29.1,28.4,28.5,27.3,28.5,28.4,28.4,27.8,27.2,27.6,27.1,26.5,27.0,28.1,28.1,28.1,28.7,28.7,29.0,29.4,30.1,28.8,30.0,29.6,29.9,29.8],[30.8,30.8,30.8,31.0,30.9,30.8,30.9,30.6,30.6,30.1,30.1,29.8,29.4,29.5,28.7,29.2,28.8,27.5,27.8,27.3,25.9,26.4,24.8,25.3,24.6,25.0,25.3,24.7,25.9,24.4,25.8,25.4,27.0,26.5,26.5,26.8,26.0,25.8,24.1,24.0,22.8,22.2,21.1,20.1,19.5,19.0,17.7,15.9,14.4,14.2,11.6,12.3,12.5,14.2,12.7,9.0,13.0,13.7,10.9,9.0,12.8,12.1,10.9,14.2,14.4,15.2,12.6,9.7,11.1,8.6,8.2,6.9,5.5,2.8,1.5,0.8,1.9,3.5,4.6,4.6,6.3,9.5,9.8,11.9,13.9,16.5,18.2,19.6,20.6,22.2,22.2,23.9,25.5,26.1,24.8,24.7,24.4,25.6,25.3,25.9,26.6,26.7,27.5,27.9,27.8,27.9,28.5,28.6,28.7,29.6,29.3,29.8,29.8,29.7,29.9,29.8,30.0,29.8,30.4,30.2,30.7,30.8,30.7,30.5,30.9,30.7,31.1,31.2,31.2,31.1,31.3,31.3,31.2,30.9,31.1,31.1,31.1,31.2,31.2,31.2,31.3,31.2,31.4,31.3,31.4,31.5,31.4,31.5,31.5,31.4,31.4,31.3,31.3,31.2,31.0,31.0,30.9,30.4,30.4,30.6,30.5,30.4,30.1,30.4,30.5,30.3,29.4,29.5,29.5,29.3,29.4,29.3,28.6,28.9,27.9,28.4,27.8,28.6,28.3,29.2,29.3,28.3,28.6,26.9,28.5,28.8,28.2,27.7,27.8,28.3,27.1,26.8,28.1,28.7,28.0,28.5,29.3,28.9,29.2,29.8,30.3,29.2,30.1,30.1,30.2,30.0],[30.8,30.9,30.8,31.0,30.9,30.9,30.8,30.6,30.7,30.1,29.8,29.7,29.1,29.4,28.2,29.1,28.6,27.1,27.3,26.9,25.3,25.9,24.6,24.9,24.4,24.8,25.0,24.6,25.3,24.1,25.3,25.0,26.3,25.9,25.9,26.4,25.8,25.3,23.6,23.8,22.4,21.9,20.7,19.3,19.0,18.3,17.5,16.5,13.8,14.2,11.7,12.9,12.1,14.5,12.1,8.9,12.7,13.2,11.4,9.8,14.2,14.5,12.2,17.6,15.7,15.9,14.2,11.4,12.4,10.4,9.4,7.9,7.0,5.8,3.6,2.0,0.8,1.6,3.3,3.4,4.8,7.5,8.1,10.5,13.4,15.2,16.9,19.3,20.6,21.9,22.0,23.5,25.2,24.9,24.3,24.3,23.8,25.3,25.0,25.5,26.3,26.2,27.1,27.3,27.5,27.4,28.4,28.4,28.5,29.5,29.4,29.8,29.7,29.7,29.8,29.9,29.9,30.0,30.6,30.3,30.7,30.9,30.8,30.6,30.9,30.8,31.2,31.2,31.3,31.3,31.4,31.4,31.3,31.1,31.3,31.2,31.3,31.2,31.3,31.3,31.4,31.3,31.4,31.4,31.5,31.5,31.5,31.5,31.6,31.5,31.5,31.4,31.3,31.3,31.1,31.2,31.1,30.7,30.9,30.8,30.7,30.6,30.4,30.6,30.7,30.5,29.9,30.0,29.8,29.8,29.6,29.4,28.7,29.0,27.9,28.5,28.2,28.9,28.4,29.5,29.7,28.5,29.1,27.5,28.6,29.3,28.9,28.1,28.6,28.9,28.1,28.0,28.7,28.8,28.5,29.0,29.5,29.4,29.5,30.0,30.5,29.6,30.3,30.2,30.4,30.2],[30.8,30.9,30.8,31.0,30.8,30.8,30.8,30.6,30.6,30.1,30.1,29.8,29.6,29.6,28.8,29.0,28.9,27.9,28.0,27.4,26.3,26.5,24.8,25.2,24.9,25.1,25.2,24.9,25.6,24.5,25.6,25.4,26.5,26.6,26.6,26.9,26.4,25.9,24.4,24.9,23.3,22.6,21.4,20.5,19.3,18.1,17.5,15.7,13.4,14.5,11.8,12.5,12.7,14.8,12.0,9.5,13.3,13.2,11.2,10.6,14.0,13.9,13.6,17.4,17.4,18.7,15.6,12.6,13.4,11.7,10.0,8.9,8.0,5.9,5.4,3.6,1.6,0.8,2.0,2.3,4.1,6.9,8.0,10.2,12.8,14.7,16.3,18.7,19.7,21.7,22.0,23.5,24.7,25.5,24.2,24.7,23.8,25.6,25.0,26.2,26.7,26.7,27.5,27.8,27.9,28.0,28.5,28.7,28.7,29.6,29.4,29.8,29.8,29.8,29.9,29.8,30.1,30.0,30.6,30.4,30.7,30.9,30.8,30.7,31.0,30.9,31.2,31.2,31.3,31.2,31.4,31.4,31.3,31.1,31.3,31.2,31.3,31.2,31.3,31.3,31.4,31.3,31.4,31.4,31.5,31.5,31.5,31.5,31.5,31.5,31.4,31.4,31.3,31.2,31.1,31.1,31.0,30.7,30.8,30.7,30.7,30.6,30.4,30.6,30.7,30.6,30.0,30.1,29.9,30.0,29.8,29.6,28.9,29.1,28.1,28.6,28.1,29.1,28.7,29.6,29.8,28.8,29.4,27.7,28.9,29.5,29.2,28.2,29.1,29.0,27.8,27.8,28.9,29.0,28.7,29.2,30.0,29.7,29.6,30.1,30.6,29.8,30.3,30.3,30.6,30.3],[31.0,31.0,30.9,31.0,30.9,30.8,30.8,30.7,30.6,30.1,30.0,29.7,29.5,29.4,28.7,28.9,28.6,27.6,27.6,26.9,26.0,25.7,24.3,24.8,24.4,25.0,24.9,24.6,25.4,24.4,25.6,25.4,26.5,26.1,26.6,26.7,26.2,25.9,24.6,24.3,23.1,22.2,21.3,19.9,19.2,17.9,16.9,15.2,13.3,13.8,11.8,11.8,11.2,13.7,11.0,9.7,12.9,12.8,11.3,10.3,15.2,15.6,13.6,19.3,17.3,18.8,15.8,12.7,13.5,13.0,11.3,9.7,9.5,6.7,6.2,4.9,3.1,1.4,0.8,1.7,3.3,6.2,7.3,10.8,13.2,14.6,16.7,19.2,19.1,20.6,21.9,23.6,25.2,25.4,24.4,24.9,24.1,25.6,24.9,26.0,26.4,26.3,27.3,27.7,27.9,27.7,28.4,28.8,29.0,29.6,29.7,30.0,29.9,30.0,29.9,29.9,30.2,29.9,30.7,30.4,30.8,30.9,30.9,30.8,31.0,30.9,31.2,31.2,31.3,31.3,31.4,31.4,31.4,31.2,31.4,31.3,31.4,31.3,31.4,31.3,31.4,31.4,31.5,31.4,31.5,31.5,31.5,31.5,31.6,31.5,31.5,31.5,31.4,31.4,31.2,31.3,31.2,30.9,31.0,30.9,30.9,30.9,30.6,30.8,30.8,30.7,30.2,30.3,30.2,30.1,30.0,29.9,29.3,29.7,28.7,29.1,29.0,29.5,29.2,29.9,30.2,29.3,29.7,28.1,29.3,29.8,29.3,28.6,29.1,29.4,28.5,28.4,29.3,29.2,29.1,29.6,30.1,29.9,29.9,30.4,30.7,29.9,30.5,30.5,30.6,30.4],[30.8,30.9,30.9,31.0,30.9,30.9,30.8,30.6,30.6,30.2,30.0,29.9,29.4,29.4,28.5,28.9,28.6,27.3,27.5,26.7,26.0,26.0,24.6,25.1,24.7,25.2,25.3,24.4,25.6,24.4,25.3,24.9,26.1,26.2,26.2,26.6,26.2,25.6,24.3,24.3,22.7,22.0,20.8,19.4,18.4,17.5,17.1,15.3,13.7,14.2,11.6,13.6,12.3,15.2,12.4,9.9,13.5,13.8,11.6,10.4,14.7,15.4,13.8,18.4,16.7,19.4,15.9,13.5,14.9,13.3,12.1,9.7,9.6,7.6,9.0,7.0,3.9,3.3,1.8,0.8,2.0,3.8,5.7,9.1,11.7,13.6,15.8,19.1,19.0,20.9,22.1,23.5,25.3,25.7,24.1,24.4,23.6,25.1,24.4,25.5,26.3,26.2,27.2,27.6,27.7,27.9,28.6,28.5,28.6,29.6,29.4,29.8,29.9,29.9,29.9,29.9,30.1,30.1,30.5,30.5,30.7,30.9,30.8,30.7,30.9,30.9,31.1,31.1,31.2,31.2,31.3,31.3,31.3,31.1,31.2,31.2,31.3,31.2,31.3,31.3,31.4,31.3,31.4,31.4,31.5,31.5,31.5,31.5,31.5,31.5,31.5,31.4,31.3,31.2,31.1,31.1,31.0,30.7,30.8,30.8,30.7,30.7,30.5,30.6,30.7,30.5,30.0,30.0,29.9,29.8,29.8,29.6,29.0,29.4,28.3,28.9,28.7,29.3,29.1,29.8,30.0,29.1,29.5,27.9,29.6,29.5,29.3,29.0,29.0,29.3,28.6,28.6,29.0,29.3,29.3,29.4,29.8,29.6,30.0,30.2,30.5,29.6,30.5,30.2,30.4,30.3],[30.8,30.9,30.8,31.0,30.8,30.8,30.8,30.6,30.6,30.3,30.0,30.0,29.4,29.6,28.8,29.3,29.1,27.8,28.0,27.2,26.3,26.3,24.9,25.5,25.1,25.3,25.7,25.2,26.1,24.8,26.0,25.6,26.8,26.7,26.7,27.0,26.5,26.1,24.6,25.3,23.4,23.0,21.4,20.4,18.8,17.1,17.0,15.4,12.9,14.1,12.3,13.1,12.5,15.4,13.4,10.8,15.3,14.7,13.7,13.3,16.1,16.0,15.3,21.5,21.0,21.7,19.3,16.0,16.8,15.8,13.3,11.3,11.6,9.4,9.8,8.8,6.2,5.3,4.2,2.0,0.8,2.3,3.5,6.7,8.8,10.7,13.9,15.4,16.6,19.2,20.3,22.2,23.5,24.6,23.5,24.0,23.7,24.8,24.9,25.2,26.2,26.0,27.1,27.0,27.5,28.0,28.3,28.5,28.7,29.3,29.5,30.0,29.9,30.0,29.9,29.9,30.1,30.0,30.5,30.3,30.7,30.8,30.8,30.6,30.9,30.8,31.1,31.2,31.2,31.2,31.3,31.3,31.3,31.1,31.2,31.2,31.3,31.3,31.3,31.3,31.3,31.3,31.4,31.4,31.5,31.5,31.5,31.5,31.5,31.4,31.4,31.4,31.3,31.2,31.2,31.1,31.0,30.8,30.8,30.8,30.8,30.8,30.6,30.6,30.7,30.6,30.3,30.3,30.1,30.1,30.1,30.0,29.4,29.8,28.7,29.0,29.1,29.5,29.4,30.1,30.2,29.7,29.8,28.7,29.9,29.9,29.6,29.5,29.4,29.5,29.2,29.2,29.7,29.5,29.9,29.9,30.1,30.0,30.5,30.5,30.6,30.5,30.8,30.5,30.8,30.8],[31.0,31.0,31.1,31.2,31.1,31.1,31.0,31.0,30.9,30.6,30.5,30.4,30.1,30.0,29.6,29.8,29.7,28.7,28.7,28.0,27.2,27.1,25.8,26.3,26.0,25.8,26.3,25.7,26.8,25.3,26.3,26.0,27.3,26.8,26.6,27.3,26.7,26.1,24.8,25.6,23.7,22.7,22.3,20.3,19.2,17.8,17.3,15.4,13.8,14.7,12.5,14.7,15.0,16.9,15.3,13.6,18.0,18.1,16.2,16.7,19.6,20.4,19.1,23.4,22.3,22.8,20.7,18.2,18.6,17.6,15.2,13.9,14.6,11.3,10.6,9.3,7.3,7.1,7.1,4.1,2.1,0.8,2.1,3.4,7.5,9.1,11.3,14.4,15.4,19.1,19.8,22.1,23.3,23.8,22.8,23.2,22.5,24.6,24.4,25.7,26.3,26.4,27.4,27.8,27.9,28.0,28.4,28.7,28.9,29.7,29.5,29.9,30.1,29.9,30.0,29.8,30.1,29.8,30.5,30.4,30.8,30.9,30.9,30.8,31.0,31.0,31.2,31.2,31.2,31.3,31.3,31.4,31.4,31.2,31.4,31.3,31.4,31.4,31.4,31.4,31.4,31.4,31.5,31.4,31.5,31.5,31.6,31.5,31.6,31.5,31.5,31.5,31.4,31.4,31.3,31.3,31.3,31.0,31.2,31.1,31.1,31.1,30.9,31.0,31.1,31.0,30.5,30.6,30.5,30.5,30.5,30.4,29.9,30.2,29.0,29.4,29.5,29.8,29.8,30.4,30.5,29.8,30.1,29.1,30.0,30.2,29.9,29.8,30.1,30.1,29.8,29.8,30.3,30.3,30.1,30.5,30.7,30.5,30.4,30.9,31.0,30.9,31.0,30.9,31.0,30.9],[31.0,31.1,31.0,31.1,31.1,31.1,31.0,30.9,30.8,30.6,30.3,30.5,30.1,30.1,29.7,29.9,29.7,29.1,28.8,28.2,27.5,27.3,25.8,26.4,26.3,26.2,26.4,25.9,26.6,25.0,26.4,25.6,27.0,26.8,26.5,26.9,26.5,25.6,24.3,25.1,23.0,22.0,21.1,19.2,18.2,16.8,17.0,15.3,13.7,15.2,13.5,15.3,15.9,18.5,15.9,15.2,17.9,19.3,17.3,18.2,20.6,21.2,20.4,23.5,22.4,22.7,21.3,20.7,20.3,18.8,16.4,15.7,15.7,12.9,11.4,10.5,8.3,8.8,8.2,7.5,4.7,2.1,0.8,1.9,4.0,6.3,8.5,10.9,12.9,16.3,18.5,21.1,22.3,23.0,21.7,22.5,23.1,24.3,24.9,25.6,26.3,26.1,27.4,27.6,27.9,28.4,28.8,28.9,29.0,29.7,29.6,30.1,30.0,30.2,30.0,30.2,30.3,30.2,30.6,30.4,30.8,30.8,30.8,30.8,30.9,30.8,31.1,31.1,31.2,31.2,31.3,31.3,31.3,31.2,31.3,31.3,31.3,31.4,31.4,31.4,31.4,31.3,31.4,31.4,31.5,31.6,31.5,31.5,31.6,31.5,31.5,31.5,31.4,31.4,31.3,31.3,31.2,31.0,31.1,31.1,31.1,31.1,31.0,31.0,31.0,31.0,30.7,30.8,30.5,30.5,30.5,30.4,29.8,30.1,29.2,29.5,29.6,29.9,29.8,30.4,30.5,30.0,30.2,29.5,30.2,30.4,30.0,30.0,30.3,30.2,29.9,29.6,30.4,30.5,30.4,30.4,30.7,30.5,30.8,31.0,31.0,31.0,31.0,30.9,31.2,31.1],[31.1,31.1,31.1,31.2,31.3,31.2,31.1,31.0,31.0,30.9,30.5,30.7,30.6,30.4,30.1,30.2,30.2,29.8,29.7,29.2,28.8,28.6,27.0,27.5,27.3,27.1,27.4,26.8,27.3,26.1,27.4,26.8,27.3,27.1,26.8,27.1,26.5,25.7,24.5,25.3,23.3,22.4,21.3,18.8,18.4,17.1,17.3,16.3,15.3,17.1,15.5,17.9,19.0,20.7,18.3,18.2,20.7,21.1,18.7,20.1,22.1,22.4,21.9,24.0,24.4,23.4,23.0,21.8,22.0,20.8,18.7,18.9,17.2,15.0,12.7,13.1,12.2,13.0,13.0,9.1,8.4,4.8,2.1,0.8,2.0,3.9,6.1,7.3,9.9,14.1,14.1,18.1,20.0,21.5,20.4,21.3,20.9,22.8,22.9,24.4,25.6,25.6,27.1,27.3,27.7,28.1,28.7,28.9,29.0,29.4,29.6,30.0,30.0,29.9,29.8,29.9,29.9,29.8,30.3,30.1,30.5,30.5,30.5,30.7,30.6,30.7,31.0,31.0,31.0,31.2,31.2,31.3,31.3,31.2,31.3,31.3,31.4,31.4,31.4,31.4,31.4,31.4,31.4,31.5,31.5,31.5,31.5,31.5,31.5,31.5,31.5,31.4,31.4,31.4,31.3,31.2,31.3,31.1,31.2,31.2,31.2,31.2,31.1,31.1,31.2,31.1,30.9,31.0,30.8,30.7,30.7,30.5,30.2,30.3,29.5,29.8,29.9,30.2,30.2,30.6,30.6,30.3,30.1,29.6,30.5,30.5,30.2,30.3,30.2,30.3,30.4,30.6,30.5,30.7,30.7,30.8,30.8,30.9,30.9,31.1,31.1,31.2,31.2,31.1,31.3,31.2],[31.2,31.2,31.3,31.3,31.2,31.2,31.1,31.1,31.0,30.9,30.7,30.7,30.6,30.6,30.4,30.4,30.3,29.9,30.0,29.4,29.0,28.8,27.3,27.7,26.9,27.0,27.3,26.7,27.3,25.8,27.2,26.2,27.4,26.5,26.5,26.8,26.2,25.8,24.3,24.2,23.1,21.3,20.7,19.1,18.7,17.2,16.8,16.7,15.8,17.8,17.7,18.9,19.8,22.2,19.1,18.8,21.7,22.3,19.9,21.7,23.1,24.3,23.5,25.5,25.5,24.9,24.1,22.6,22.1,21.7,19.4,19.9,18.5,17.2,14.1,15.9,13.1,14.0,16.3,15.1,9.5,7.0,3.7,2.1,0.8,2.6,4.2,6.5,8.3,10.0,12.5,14.7,15.6,17.3,16.9,18.7,20.0,21.6,22.9,24.0,24.8,24.9,26.5,27.1,27.6,28.1,28.7,28.8,29.1,29.4,29.4,29.9,29.9,29.7,29.6,29.6,29.7,29.7,30.1,30.3,30.5,30.8,30.7,30.7,30.9,30.7,31.1,30.9,31.1,31.1,31.2,31.2,31.3,31.0,31.3,31.3,31.4,31.3,31.4,31.4,31.4,31.4,31.5,31.5,31.5,31.5,31.5,31.5,31.6,31.5,31.5,31.5,31.4,31.4,31.3,31.4,31.3,31.2,31.2,31.2,31.1,31.1,30.9,31.0,31.1,31.0,30.8,30.8,30.7,30.7,30.6,30.6,30.3,30.4,29.8,30.0,30.1,30.2,30.3,30.6,30.7,30.5,30.4,29.8,30.6,30.6,30.4,30.4,30.6,30.6,30.5,30.4,30.8,30.7,30.8,30.8,31.0,31.0,31.0,31.1,31.1,31.2,31.2,31.0,31.2,31.1],[31.3,31.3,31.3,31.3,31.3,31.3,31.2,31.3,31.1,31.1,30.9,31.0,30.7,30.7,30.7,30.6,30.5,30.2,30.0,29.8,29.5,29.3,28.5,28.7,28.4,28.2,28.3,27.7,28.1,26.6,27.8,27.1,27.8,27.1,26.5,26.6,26.1,25.2,24.1,23.9,22.3,21.2,20.7,19.0,18.7,17.9,18.1,18.6,17.3,20.0,18.8,21.3,21.3,23.3,21.3,20.8,23.0,23.9,21.2,22.4,24.4,24.8,23.9,25.8,26.0,25.6,24.9,23.6,23.3,22.9,21.2,21.5,20.1,18.4,16.1,15.8,15.5,15.7,15.5,15.3,10.8,8.3,6.4,3.7,1.9,0.8,2.4,4.3,5.7,8.2,8.9,11.5,13.6,15.2,14.2,16.8,17.5,19.5,20.8,23.0,24.1,24.5,26.0,26.7,27.3,27.8,28.6,28.6,28.7,29.5,29.1,29.8,29.8,29.8,29.6,29.6,29.9,29.6,30.2,30.0,30.5,30.7,30.6,30.6,30.8,30.7,31.0,31.0,31.0,31.1,31.2,31.2,31.2,31.1,31.2,31.2,31.3,31.4,31.4,31.4,31.4,31.4,31.5,31.5,31.5,31.6,31.5,31.5,31.6,31.5,31.5,31.4,31.4,31.4,31.4,31.3,31.3,31.1,31.2,31.2,31.2,31.2,31.1,31.2,31.2,31.1,30.8,31.0,30.8,30.8,30.9,30.8,30.3,30.6,29.9,30.0,30.1,30.3,30.3,30.6,30.7,30.3,30.2,30.0,30.4,30.6,30.3,30.5,30.6,30.6,30.6,30.4,30.8,30.6,31.0,30.7,31.0,31.1,31.1,31.1,31.2,31.3,31.2,31.1,31.3,31.2],[31.3,31.3,31.3,31.4,31.3,31.3,31.2,31.2,31.1,31.0,30.7,30.9,30.6,30.7,30.6,30.7,30.6,30.3,30.1,29.9,29.7,29.4,28.4,28.6,28.1,27.9,28.1,27.5,27.8,26.2,27.4,26.7,27.3,26.6,26.0,26.2,25.6,24.5,23.1,22.9,22.1,20.4,19.9,19.0,18.3,17.7,18.0,19.3,18.9,21.2,20.4,22.3,22.8,24.4,22.6,22.2,24.4,24.8,22.1,24.1,25.8,26.4,24.7,27.5,26.8,26.9,26.2,25.2,24.6,24.1,22.6,23.1,20.8,20.9,18.1,17.9,17.5,17.9,17.1,15.5,13.9,12.2,9.7,6.4,4.1,2.1,0.8,2.0,3.7,6.0,7.3,9.2,11.6,12.4,12.6,15.2,16.0,18.7,20.4,21.8,23.5,23.6,25.4,26.2,27.0,27.8,28.7,28.8,29.0,29.3,29.3,29.9,29.8,29.6,29.4,29.4,29.5,29.3,29.8,30.1,30.3,30.6,30.4,30.6,30.7,30.6,30.9,30.7,31.0,30.9,31.2,31.1,31.2,31.0,31.2,31.2,31.4,31.3,31.5,31.4,31.5,31.4,31.5,31.5,31.5,31.6,31.5,31.5,31.6,31.5,31.5,31.5,31.5,31.4,31.3,31.3,31.2,31.0,31.1,31.2,31.2,31.1,31.0,31.1,31.1,31.1,30.8,30.9,30.8,30.8,30.8,30.8,30.5,30.6,30.1,30.2,30.3,30.3,30.5,30.7,30.8,30.6,30.4,30.0,30.6,30.7,30.4,30.7,30.7,30.7,30.6,30.3,30.7,30.7,31.0,30.8,30.9,31.0,31.2,31.2,31.2,31.2,31.3,31.2,31.3,31.3],[31.4,31.4,31.4,31.4,31.4,31.4,31.4,31.3,31.3,31.2,30.9,31.1,30.9,30.9,30.8,30.9,30.8,30.5,30.4,30.3,30.1,29.8,29.2,29.4,28.9,28.9,28.9,28.6,28.8,27.4,28.4,27.9,28.0,27.5,26.9,26.7,26.2,25.6,24.5,23.7,22.9,21.5,21.5,20.0,19.9,19.8,19.8,20.8,20.5,22.2,22.3,23.9,24.4,25.4,24.8,24.0,25.5,25.4,24.2,25.2,26.7,27.1,25.7,28.0,27.8,27.9,27.5,25.8,25.8,25.4,24.1,24.1,23.2,21.9,20.1,20.1,19.6,20.2,19.8,18.7,14.3,14.2,9.8,8.2,6.4,4.3,2.0,0.8,1.9,3.7,4.8,6.5,7.9,9.9,11.3,13.2,14.6,17.8,19.7,21.7,23.8,24.5,25.7,26.6,27.2,27.7,28.8,28.6,28.9,29.6,29.1,29.7,30.1,29.5,29.7,29.3,29.5,29.2,29.9,29.9,30.3,30.5,30.3,30.5,30.6,30.6,30.8,30.7,30.9,31.0,31.1,31.1,31.1,31.0,31.1,31.2,31.3,31.4,31.4,31.4,31.5,31.5,31.5,31.5,31.5,31.6,31.5,31.5,31.5,31.5,31.5,31.5,31.4,31.4,31.3,31.3,31.3,31.1,31.3,31.3,31.3,31.3,31.1,31.3,31.2,31.2,31.0,31.0,31.0,31.0,31.0,30.9,30.6,30.7,30.3,30.5,30.3,30.5,30.4,30.8,30.8,30.5,30.3,29.9,30.6,30.7,30.4,30.7,30.7,30.7,30.7,30.7,30.6,30.7,31.0,30.9,30.8,31.0,31.2,31.0,31.2,31.2,31.2,31.1,31.3,31.3],[31.4,31.4,31.4,31.5,31.4,31.4,31.4,31.3,31.3,31.2,31.0,31.1,30.9,31.0,30.8,30.9,30.9,30.5,30.4,30.3,30.2,30.0,29.3,29.4,29.2,29.0,29.0,28.5,28.8,27.6,28.4,27.7,27.8,27.2,26.5,26.4,25.7,24.9,23.7,22.9,22.1,20.9,20.7,19.6,19.7,19.3,19.9,20.8,20.8,22.9,22.8,24.2,24.9,25.4,24.7,23.8,25.5,26.1,24.2,25.1,26.8,27.5,26.2,28.1,28.0,28.1,27.6,25.9,26.1,25.5,24.5,25.0,23.7,22.6,20.4,21.9,21.5,20.7,21.1,20.1,15.3,13.9,11.4,8.1,9.1,6.2,3.5,1.7,0.8,1.7,3.2,4.1,6.2,7.7,8.7,11.4,11.8,16.3,17.8,19.7,21.8,22.2,24.6,25.5,26.4,27.1,28.3,28.3,28.8,29.5,29.2,29.7,29.6,29.3,29.1,29.0,29.0,28.9,29.5,29.8,30.1,30.4,30.2,30.4,30.5,30.5,30.7,30.6,30.9,30.9,31.0,31.0,31.1,30.9,31.1,31.2,31.3,31.3,31.4,31.4,31.5,31.5,31.5,31.5,31.5,31.6,31.5,31.5,31.5,31.5,31.5,31.4,31.4,31.4,31.3,31.3,31.3,31.1,31.2,31.3,31.2,31.2,31.1,31.2,31.3,31.2,31.0,31.0,31.0,31.1,31.1,31.0,30.8,30.9,30.5,30.7,30.6,30.6,30.7,30.9,31.0,30.7,30.5,30.0,30.7,30.9,30.6,30.8,31.0,30.8,30.7,30.6,30.6,30.7,31.1,30.9,30.8,31.1,31.2,31.0,31.2,31.3,31.3,31.1,31.4,31.3],[31.4,31.4,31.5,31.5,31.4,31.4,31.4,31.4,31.3,31.2,31.0,31.2,31.0,31.1,30.9,31.0,30.9,30.7,30.4,30.5,30.3,30.2,29.7,29.7,29.4,29.2,29.4,28.9,29.0,27.8,28.7,28.0,28.1,27.1,26.7,26.3,25.7,25.2,24.1,22.6,22.3,20.8,21.1,20.2,20.3,20.9,21.2,21.9,22.0,23.9,23.9,25.5,25.5,26.8,25.5,24.6,27.0,27.5,25.3,25.9,27.9,28.2,27.0,28.5,28.5,28.5,28.1,26.7,26.2,26.2,25.0,25.0,24.1,23.2,21.2,22.1,21.7,21.8,22.0,20.8,18.1,15.5,13.5,10.5,9.7,8.7,6.6,3.0,1.9,0.8,2.1,3.3,4.9,6.2,7.4,9.6,11.2,13.6,16.3,16.7,20.4,20.9,22.7,23.8,25.5,25.7,27.9,27.9,28.6,29.3,29.0,29.8,29.2,29.2,28.9,28.5,28.7,28.5,29.2,28.9,29.9,30.3,30.0,30.1,30.4,30.2,30.6,30.5,30.8,30.7,30.9,30.9,31.0,30.8,31.0,31.0,31.2,31.3,31.4,31.4,31.5,31.5,31.5,31.5,31.5,31.5,31.5,31.5,31.5,31.5,31.5,31.4,31.4,31.4,31.3,31.3,31.3,31.1,31.2,31.2,31.1,31.1,30.9,31.1,31.1,31.1,31.0,31.1,31.0,31.1,31.1,31.1,30.7,30.8,30.5,30.6,30.4,30.6,30.6,30.9,30.9,30.8,30.7,30.0,30.9,30.9,30.7,30.8,30.9,30.9,30.8,30.9,30.8,31.0,30.9,31.0,30.9,31.2,31.1,31.1,31.2,31.3,31.3,31.2,31.3,31.3],[31.4,31.4,31.4,31.4,31.4,31.4,31.4,31.3,31.3,31.2,31.1,31.2,31.0,31.0,30.9,31.0,30.9,30.7,30.2,30.5,30.4,30.1,29.6,29.6,29.4,29.3,29.4,28.9,29.1,28.0,28.8,28.2,28.4,27.6,26.9,26.7,26.4,25.4,24.2,23.3,22.6,21.8,21.6,20.8,21.2,21.6,21.8,22.2,21.9,23.9,24.0,25.2,25.5,26.4,25.0,25.0,26.9,27.1,25.0,26.0,27.2,28.3,26.6,29.0,28.5,28.7,28.4,27.0,27.2,26.7,25.5,25.1,24.3,23.4,21.7,22.6,22.3,22.5,22.0,21.8,18.6,16.0,13.9,11.3,11.8,8.3,7.8,4.0,2.8,1.6,0.8,1.9,3.3,4.8,6.2,8.5,10.1,12.9,14.9,16.5,20.3,21.2,22.8,24.1,25.4,26.3,28.0,27.8,28.5,29.2,29.1,29.5,29.4,28.9,28.8,28.8,28.8,28.6,29.0,29.5,29.6,30.0,29.8,30.0,30.1,30.1,30.3,30.3,30.6,30.7,30.8,30.9,30.9,30.7,31.0,31.1,31.2,31.3,31.3,31.4,31.4,31.4,31.5,31.5,31.5,31.5,31.5,31.5,31.5,31.4,31.5,31.3,31.4,31.3,31.3,31.2,31.2,31.1,31.1,31.1,31.0,31.0,30.9,31.0,31.1,31.1,31.0,31.1,31.0,31.1,31.0,31.0,30.8,30.9,30.7,30.8,30.6,30.6,30.7,30.9,30.9,30.6,30.3,29.9,30.7,30.8,30.4,30.8,31.0,30.7,30.5,30.7,30.7,30.6,31.0,31.0,30.9,31.0,31.2,31.1,31.2,31.3,31.3,31.1,31.3,31.3],[31.4,31.4,31.4,31.4,31.4,31.4,31.4,31.3,31.3,31.2,31.0,31.1,31.0,31.0,31.0,31.0,30.9,30.9,30.2,30.5,30.6,30.2,29.9,29.9,29.8,29.7,29.7,29.4,29.4,28.3,29.1,28.3,28.5,27.5,27.1,26.5,26.0,24.9,24.1,23.0,22.8,21.4,21.8,21.6,21.4,21.9,22.3,22.9,23.3,25.2,24.9,26.9,26.8,28.0,27.1,26.4,27.7,28.6,26.8,27.8,28.5,28.9,28.1,29.1,29.0,29.0,28.9,28.0,27.5,26.9,26.7,26.5,24.5,23.9,22.1,22.8,23.4,23.1,23.4,22.5,19.7,18.2,16.4,13.6,12.3,9.2,8.1,6.1,3.8,3.1,1.7,0.8,2.1,3.2,5.1,7.2,8.7,10.3,13.5,14.1,18.9,18.9,21.2,22.6,24.5,25.6,27.6,27.7,28.4,29.1,28.9,29.7,29.2,29.3,28.7,28.3,28.6,27.7,28.5,28.4,29.1,29.7,29.4,29.6,30.0,29.7,30.2,29.9,30.5,30.4,30.6,30.5,30.7,30.5,30.9,30.9,31.1,31.2,31.3,31.4,31.4,31.4,31.5,31.5,31.5,31.5,31.4,31.4,31.4,31.4,31.4,31.2,31.3,31.2,31.2,31.1,31.1,30.9,31.1,31.1,31.0,31.0,30.9,31.0,31.1,31.1,31.0,31.1,31.0,31.1,31.1,31.1,30.9,31.0,30.8,30.8,30.7,30.8,30.7,30.9,30.9,30.7,30.5,29.9,30.8,30.9,30.5,30.8,31.0,30.9,30.7,30.7,30.7,30.8,31.0,30.9,30.9,31.1,31.2,31.2,31.2,31.3,31.4,31.2,31.4,31.3],[31.4,31.4,31.4,31.5,31.4,31.4,31.4,31.4,31.4,31.3,31.2,31.2,31.0,31.1,31.1,31.1,31.0,30.8,30.7,30.7,30.7,30.4,30.2,30.0,29.8,29.9,29.7,29.6,29.6,28.8,29.4,28.9,28.8,28.1,27.9,27.3,27.0,26.3,25.4,24.3,24.2,23.2,23.0,22.4,22.5,23.0,23.5,24.3,24.1,26.0,25.8,27.1,27.4,28.7,27.6,27.5,28.4,29.3,28.0,28.3,29.2,29.4,29.0,29.6,29.5,29.4,29.2,28.5,28.4,28.1,27.5,27.3,26.2,25.3,23.4,24.6,24.3,24.6,24.5,23.8,21.8,20.9,18.6,16.5,15.1,10.9,10.4,6.8,6.5,4.1,2.8,1.7,0.8,2.0,3.3,4.8,7.0,9.0,11.8,14.0,17.3,18.4,19.9,21.7,24.1,24.9,27.5,27.9,28.6,29.3,29.0,29.6,29.0,29.1,28.6,28.3,28.1,27.9,28.4,28.6,29.2,29.7,29.4,29.7,30.1,29.8,30.1,29.8,30.4,30.4,30.6,30.5,30.7,30.5,30.9,31.0,31.1,31.3,31.3,31.4,31.5,31.5,31.5,31.5,31.5,31.5,31.5,31.5,31.5,31.5,31.4,31.4,31.4,31.3,31.4,31.3,31.3,31.2,31.2,31.3,31.3,31.2,31.1,31.2,31.3,31.3,31.2,31.3,31.2,31.2,31.2,31.2,31.1,31.2,30.9,31.0,30.8,30.9,30.9,31.1,31.1,30.8,30.8,30.3,30.8,30.9,30.6,30.9,31.0,30.8,30.8,30.9,30.8,30.9,31.1,31.1,31.0,31.2,31.3,31.2,31.3,31.3,31.4,31.3,31.4,31.4],[31.4,31.4,31.4,31.5,31.4,31.4,31.4,31.4,31.4,31.3,31.1,31.2,31.0,31.1,31.1,31.1,31.0,30.9,30.7,30.7,30.7,30.5,30.2,30.1,30.1,29.8,29.9,29.7,29.7,28.8,29.3,28.8,28.9,28.0,27.8,27.2,26.7,25.9,25.1,23.6,23.9,22.8,22.3,22.4,22.1,22.7,23.2,23.9,24.0,25.9,26.0,27.4,27.3,28.6,27.8,27.3,28.3,29.3,27.6,28.5,29.0,29.6,28.8,29.7,29.4,29.7,29.4,28.6,28.2,27.8,27.4,27.7,26.3,25.4,23.8,24.7,24.4,24.7,24.5,23.9,22.1,20.3,18.6,16.3,15.9,12.4,11.5,7.9,7.4,6.2,4.1,3.1,1.5,0.8,2.1,4.3,5.8,8.3,11.3,12.7,16.5,17.2,19.6,21.6,23.2,23.7,26.6,27.0,27.8,28.9,28.7,29.1,28.3,28.7,28.2,27.9,27.9,27.7,27.9,28.3,28.7,29.2,29.0,29.4,29.9,29.6,30.0,29.7,30.3,30.3,30.6,30.5,30.7,30.6,30.9,30.9,31.1,31.2,31.3,31.4,31.4,31.4,31.5,31.5,31.5,31.5,31.5,31.5,31.5,31.4,31.4,31.2,31.4,31.3,31.3,31.3,31.2,31.2,31.2,31.2,31.2,31.2,31.1,31.2,31.2,31.3,31.2,31.3,31.2,31.3,31.2,31.2,31.0,31.2,30.9,30.9,30.9,31.0,31.0,31.1,31.1,30.9,30.7,30.2,30.9,31.0,30.6,30.9,31.1,31.0,30.8,30.9,30.8,31.0,31.1,31.2,31.0,31.2,31.3,31.3,31.3,31.3,31.4,31.3,31.5,31.4],[31.5,31.5,31.5,31.5,31.5,31.4,31.4,31.4,31.4,31.3,31.1,31.2,31.1,31.1,31.1,31.2,31.1,31.0,30.7,30.8,30.9,30.6,30.5,30.4,30.3,30.2,30.2,30.1,30.0,29.4,29.9,29.3,29.2,28.4,28.3,27.5,27.0,25.9,25.0,23.6,24.1,23.1,23.9,23.7,24.1,24.5,24.9,25.4,25.3,27.0,27.1,28.4,28.4,29.4,28.9,28.4,29.4,29.7,28.7,29.0,29.8,30.1,29.5,30.1,30.0,30.1,29.9,29.2,29.3,28.9,28.6,28.4,27.9,27.3,26.0,26.4,26.2,26.4,26.3,26.1,24.3,23.8,22.8,21.0,20.4,16.2,16.0,12.4,10.6,7.7,6.2,5.2,2.9,1.8,0.8,2.3,4.0,6.0,7.4,9.1,14.4,15.3,18.3,21.0,23.6,24.5,27.4,27.7,28.6,29.1,29.1,29.5,28.4,29.2,28.1,28.1,28.0,28.1,28.0,28.8,28.9,29.5,29.3,29.5,29.9,29.6,30.0,29.9,30.4,30.4,30.6,30.6,30.7,30.5,30.9,30.9,31.1,31.2,31.3,31.4,31.5,31.5,31.5,31.5,31.5,31.5,31.5,31.5,31.5,31.4,31.4,31.2,31.3,31.3,31.2,31.1,31.1,30.9,31.1,31.1,31.1,31.0,30.9,31.0,31.1,31.1,31.0,31.1,31.0,31.1,30.9,31.1,30.9,31.0,30.9,30.9,30.9,30.9,30.9,31.0,31.0,30.7,30.5,29.8,30.8,30.8,30.3,30.7,30.9,30.7,30.5,30.4,30.6,30.6,31.0,30.9,30.9,31.0,31.2,31.2,31.3,31.3,31.4,31.2,31.4,31.4],[31.4,31.5,31.5,31.5,31.5,31.5,31.4,31.4,31.4,31.3,31.2,31.3,31.2,31.3,31.2,31.2,31.2,31.1,30.8,30.9,31.0,30.8,30.8,30.6,30.5,30.4,30.6,30.4,30.4,29.9,30.3,29.8,29.8,29.2,29.0,28.3,27.8,27.0,26.0,24.6,25.0,23.3,24.7,24.4,25.1,25.6,26.0,26.4,26.6,28.3,28.2,29.3,29.1,30.2,29.4,28.8,29.9,30.2,29.4,29.5,30.1,30.3,30.1,30.4,30.3,30.3,30.3,29.7,30.2,29.5,29.4,29.2,28.4,28.1,26.7,27.6,27.9,27.7,27.9,27.4,25.3,25.4,24.5,23.0,22.8,19.7,18.2,15.6,13.4,9.8,8.6,6.6,5.7,3.6,2.1,0.8,2.0,3.4,5.2,7.9,11.3,13.9,15.0,19.9,22.6,23.3,26.5,26.8,27.8,28.2,28.3,28.7,27.9,28.2,27.3,27.5,27.0,27.3,28.0,28.2,28.7,29.0,29.0,29.3,29.7,29.5,29.9,30.0,30.4,30.4,30.7,30.7,30.8,30.7,31.0,31.0,31.2,31.3,31.3,31.4,31.4,31.5,31.5,31.5,31.5,31.5,31.5,31.5,31.5,31.4,31.4,31.3,31.3,31.3,31.3,31.2,31.2,31.1,31.2,31.2,31.1,31.1,31.0,31.0,31.1,31.1,31.0,31.0,31.0,31.0,31.0,31.2,30.8,31.0,31.0,31.1,31.1,30.9,30.9,31.1,31.2,30.8,30.6,30.0,30.9,30.9,30.4,30.9,31.1,30.7,30.7,30.8,30.6,30.7,31.1,31.1,30.9,31.1,31.3,31.2,31.3,31.3,31.4,31.2,31.4,31.4],[31.5,31.5,31.5,31.5,31.5,31.5,31.5,31.4,31.4,31.3,31.2,31.3,31.2,31.2,31.2,31.2,31.2,31.0,30.9,30.9,30.9,30.8,30.7,30.7,30.6,30.5,30.5,30.3,30.3,29.8,30.2,29.6,29.6,29.0,28.7,28.3,27.9,26.8,26.0,24.6,24.6,24.0,24.9,24.2,25.3,25.9,26.2,26.7,26.4,27.9,27.8,29.1,28.8,29.6,29.1,28.4,29.4,29.8,29.2,29.1,29.9,30.2,29.7,30.3,30.2,30.2,30.2,29.4,29.9,29.4,29.3,29.0,28.1,27.9,26.7,27.4,27.8,27.3,27.6,27.0,25.8,25.5,24.9,23.1,23.1,19.6,19.4,17.0,14.1,12.4,10.6,8.6,7.8,7.3,4.3,1.7,0.8,1.8,3.1,4.4,8.7,10.5,14.9,16.1,20.2,22.1,24.3,25.9,27.1,27.6,27.8,28.0,27.6,27.8,27.0,26.9,26.7,26.8,27.3,27.8,28.4,29.0,29.1,29.2,29.4,29.5,29.8,30.1,30.4,30.6,30.7,30.8,30.9,30.7,31.0,31.0,31.1,31.3,31.3,31.4,31.4,31.4,31.5,31.5,31.5,31.5,31.5,31.4,31.4,31.4,31.4,31.3,31.3,31.2,31.2,31.1,31.1,31.1,31.2,31.3,31.1,31.1,30.9,30.9,31.2,31.0,30.8,30.9,31.0,31.1,31.1,31.2,30.7,30.8,30.9,31.0,31.0,31.1,30.8,31.2,31.0,30.8,30.4,30.2,30.9,30.7,30.3,30.9,30.8,30.6,30.5,30.8,30.3,30.4,31.1,30.7,30.8,31.0,31.3,31.0,31.2,31.4,31.4,31.1,31.4,31.4],[31.5,31.4,31.5,31.5,31.5,31.4,31.4,31.4,31.4,31.3,31.1,31.3,31.1,31.2,31.2,31.2,31.1,31.0,30.9,31.0,31.0,30.9,30.7,30.8,30.5,30.5,30.6,30.3,30.4,30.0,30.3,29.8,29.7,29.3,29.0,28.4,27.9,27.0,26.2,24.7,25.2,24.2,25.1,24.8,25.9,26.1,26.5,27.1,27.2,28.4,28.5,29.6,29.2,30.1,29.9,29.2,30.0,30.2,29.7,29.8,30.3,30.5,30.2,30.6,30.6,30.6,30.5,30.0,30.3,29.9,29.7,29.4,28.8,28.6,27.4,28.3,28.5,28.4,28.5,28.1,26.9,26.0,25.4,23.7,24.3,21.0,20.7,17.3,16.1,14.2,10.9,10.6,9.0,8.4,6.1,2.8,1.7,0.8,1.7,3.5,6.5,8.8,11.8,14.8,18.1,21.3,23.0,24.6,26.3,26.8,27.2,27.5,26.7,26.9,25.9,26.5,25.9,26.4,26.9,27.5,28.0,28.4,28.7,29.1,29.2,29.4,29.8,29.9,30.4,30.4,30.7,30.8,30.9,30.9,31.0,31.0,31.2,31.2,31.3,31.4,31.4,31.4,31.5,31.5,31.5,31.4,31.5,31.4,31.4,31.4,31.3,31.2,31.3,31.2,31.2,31.1,31.1,31.0,31.0,31.0,30.8,30.9,30.7,30.8,30.9,31.0,30.9,30.8,30.9,30.9,30.6,31.1,30.6,30.8,30.9,31.0,31.0,31.0,30.9,31.1,31.0,30.9,30.7,30.0,30.9,30.9,30.5,30.9,31.0,30.7,30.5,30.7,30.6,30.5,31.1,30.8,30.9,31.0,31.3,31.2,31.3,31.3,31.4,31.2,31.4,31.4],[31.4,31.4,31.5,31.5,31.5,31.4,31.4,31.4,31.4,31.3,31.2,31.3,31.1,31.2,31.2,31.2,31.1,31.0,30.9,31.0,30.9,30.9,30.8,30.8,30.6,30.5,30.6,30.4,30.3,30.0,30.4,29.7,29.7,29.2,29.3,28.5,28.4,27.3,26.1,25.1,25.2,24.3,25.2,24.8,25.9,26.3,26.6,27.2,27.1,28.3,28.4,29.4,29.1,29.9,29.7,28.9,29.9,30.1,29.6,29.6,30.2,30.4,30.2,30.5,30.5,30.4,30.4,29.8,30.1,29.6,29.6,29.3,28.8,28.4,27.4,28.1,28.8,28.1,28.2,27.6,27.0,26.0,25.2,23.8,23.6,21.4,20.7,18.6,16.6,14.9,10.9,11.9,10.3,10.3,6.9,3.7,2.7,1.7,0.8,2.1,4.2,5.8,9.0,11.3,14.4,16.9,19.5,21.6,23.0,24.2,24.9,25.1,24.5,24.8,24.8,24.8,24.9,25.6,26.7,26.8,27.9,28.3,28.6,28.7,29.2,29.0,29.7,29.5,30.3,30.3,30.6,30.6,30.7,30.7,31.0,31.0,31.1,31.2,31.3,31.4,31.4,31.4,31.5,31.5,31.4,31.4,31.4,31.4,31.3,31.3,31.2,31.1,31.1,31.1,31.1,31.0,31.0,30.9,31.0,31.1,31.0,31.0,30.8,30.8,31.0,31.0,30.8,30.5,31.0,31.1,30.9,31.2,30.7,30.7,31.0,31.2,30.9,31.1,30.8,31.2,31.0,30.8,30.5,30.1,30.8,30.7,30.3,30.9,30.8,30.5,30.5,30.7,30.4,30.5,31.1,30.8,30.9,30.9,31.3,31.2,31.3,31.3,31.4,31.1,31.4,31.4],[31.4,31.4,31.4,31.5,31.4,31.4,31.4,31.4,31.3,31.3,31.1,31.2,31.1,31.1,31.1,31.1,31.0,31.0,30.8,30.9,30.9,30.8,30.7,30.7,30.5,30.3,30.5,30.2,30.3,29.8,30.2,29.6,29.6,29.2,29.0,28.4,28.2,27.2,26.2,24.8,25.5,24.7,25.6,25.5,26.6,26.5,27.2,27.6,27.7,28.6,28.8,29.6,29.3,30.0,30.0,29.3,30.1,30.3,29.8,29.9,30.4,30.5,30.3,30.6,30.6,30.5,30.5,30.1,30.3,29.9,29.8,29.5,28.9,28.8,27.4,28.5,29.0,28.8,28.8,28.1,27.6,26.8,26.2,23.9,25.0,22.6,22.4,21.6,19.1,18.6,15.5,14.1,13.0,11.4,8.3,6.4,4.4,3.6,2.1,0.8,2.8,4.6,7.5,9.6,12.9,14.9,19.3,21.1,22.1,23.5,24.3,24.4,24.0,24.4,24.1,25.0,24.6,25.2,25.8,26.6,27.2,28.0,28.3,28.8,29.4,29.4,30.0,29.8,30.6,30.4,30.8,30.8,30.9,30.9,31.1,31.0,31.2,31.1,31.2,31.4,31.4,31.4,31.5,31.5,31.4,31.4,31.4,31.3,31.3,31.3,31.3,31.0,31.2,31.2,31.1,31.1,31.1,30.9,31.1,31.1,31.1,31.1,31.0,31.0,31.2,31.3,31.1,31.2,31.1,31.2,31.1,31.3,31.0,31.2,31.1,31.2,31.1,31.1,31.0,31.2,31.2,31.0,30.8,30.3,30.9,30.9,30.4,30.9,30.9,30.8,30.7,30.8,30.7,30.8,31.1,31.0,31.0,31.1,31.3,31.3,31.3,31.4,31.4,31.2,31.5,31.4],[31.4,31.4,31.4,31.5,31.4,31.4,31.4,31.4,31.4,31.3,31.1,31.3,31.0,31.2,31.1,31.2,31.1,30.9,30.9,31.0,30.9,30.9,30.9,30.8,30.8,30.5,30.7,30.5,30.6,30.2,30.6,30.1,30.1,29.8,29.8,29.1,29.1,28.3,27.4,26.0,26.4,25.6,26.8,26.1,27.5,27.2,27.8,28.0,28.0,29.2,29.1,29.8,29.5,30.3,30.1,29.5,30.3,30.5,29.9,30.0,30.5,30.7,30.5,30.8,30.7,30.7,30.7,30.2,30.4,30.0,30.0,29.9,29.6,29.3,28.7,29.3,29.7,29.7,29.4,29.1,28.3,27.9,27.4,25.8,26.0,24.3,23.9,22.7,19.8,21.4,16.8,18.2,17.6,16.8,14.2,9.6,9.3,7.4,4.8,2.5,0.8,2.5,4.6,7.3,10.9,13.1,16.5,18.2,19.6,22.0,23.1,23.5,22.8,24.0,22.8,23.9,24.0,24.9,25.8,26.7,27.8,28.5,28.7,28.9,29.3,29.6,30.1,30.0,30.6,30.6,30.8,30.9,31.0,30.9,31.1,31.1,31.3,31.3,31.3,31.4,31.4,31.4,31.5,31.5,31.4,31.5,31.5,31.4,31.4,31.4,31.3,31.1,31.1,31.1,31.0,30.9,30.9,30.7,30.9,31.0,31.0,31.0,30.9,31.0,31.2,31.2,31.0,31.1,31.0,31.2,30.9,31.2,31.0,31.1,31.2,31.2,31.3,31.1,30.9,31.1,31.1,30.8,30.5,29.9,30.8,30.8,30.3,30.8,30.8,30.6,30.4,30.6,30.6,30.2,31.0,30.9,30.8,30.9,31.2,31.1,31.2,31.2,31.3,31.2,31.4,31.4],[31.4,31.4,31.4,31.5,31.4,31.4,31.4,31.4,31.4,31.3,31.1,31.3,31.1,31.2,31.2,31.2,31.1,31.0,30.9,31.0,30.9,30.9,30.8,30.7,30.7,30.4,30.6,30.3,30.5,30.1,30.3,30.1,29.9,29.7,29.6,29.1,28.9,28.0,27.0,26.7,26.9,26.1,27.1,26.8,28.3,27.8,28.6,28.7,28.6,29.4,29.5,30.0,29.7,30.4,30.3,29.5,30.4,30.5,30.1,30.0,30.6,30.7,30.6,30.8,30.7,30.7,30.7,30.2,30.5,30.0,30.1,29.7,29.7,29.6,28.9,29.6,29.9,29.6,29.4,29.1,28.6,28.2,27.9,25.5,26.2,24.0,23.8,23.8,21.9,22.5,20.3,20.6,19.8,18.4,16.4,12.4,10.5,9.3,7.0,4.6,2.5,0.8,2.5,5.2,7.8,9.7,13.9,15.2,17.8,20.3,20.9,22.0,21.2,23.2,22.3,24.1,24.0,25.6,25.6,27.2,27.5,28.7,28.8,29.0,29.6,29.9,30.2,30.3,30.7,30.8,30.9,31.1,31.0,31.0,31.2,31.1,31.3,31.3,31.4,31.4,31.4,31.5,31.5,31.5,31.5,31.5,31.5,31.4,31.4,31.4,31.3,31.1,31.2,31.2,31.1,31.0,31.1,30.9,31.0,31.1,31.1,31.1,31.0,31.0,31.2,31.2,31.1,31.1,31.0,31.1,31.0,31.2,31.0,31.1,31.2,31.3,31.2,31.1,31.0,31.2,31.1,30.8,30.8,30.2,30.8,30.9,30.4,31.0,31.0,30.8,30.7,30.7,30.7,30.6,31.0,30.9,30.9,30.7,31.3,31.2,31.3,31.3,31.3,31.2,31.4,31.3],[31.4,31.4,31.4,31.5,31.4,31.4,31.4,31.4,31.4,31.4,31.2,31.3,31.1,31.2,31.2,31.2,31.1,31.0,31.0,31.0,30.9,31.0,30.9,30.8,30.8,30.5,30.7,30.5,30.5,30.3,30.5,30.2,30.0,29.9,29.8,29.3,29.0,28.3,27.5,26.6,26.8,26.3,27.3,26.9,27.9,27.8,28.4,28.6,28.7,29.6,29.5,30.0,29.6,30.5,30.2,29.6,30.4,30.6,30.1,30.2,30.6,30.7,30.5,30.8,30.7,30.7,30.8,30.4,30.4,30.0,30.1,29.9,29.5,29.5,28.7,29.6,29.8,29.9,29.5,29.0,28.6,28.1,28.1,26.2,26.6,25.2,25.3,24.3,23.2,23.8,22.1,21.9,22.0,20.9,18.0,13.9,13.5,10.7,9.2,7.9,4.4,2.5,0.8,3.0,5.1,7.2,9.4,13.3,14.2,17.2,17.6,19.0,19.8,21.2,21.5,22.8,22.9,25.2,25.6,27.5,27.5,28.5,28.9,29.6,29.7,30.1,30.3,30.2,30.6,30.6,30.9,31.0,31.0,31.0,31.2,31.1,31.3,31.3,31.3,31.5,31.4,31.5,31.5,31.5,31.5,31.5,31.4,31.4,31.3,31.3,31.3,31.0,31.1,31.1,30.9,30.9,30.9,30.7,30.9,31.0,31.0,31.0,31.0,31.0,31.2,31.2,31.0,31.2,31.1,31.3,31.2,31.3,31.2,31.3,31.3,31.3,31.3,31.2,31.1,31.2,31.2,30.9,30.8,30.1,30.9,31.0,30.4,30.8,31.0,30.7,30.5,30.7,30.8,30.5,30.8,31.0,30.9,30.9,31.1,31.2,31.2,31.2,31.3,31.2,31.4,31.3],[31.5,31.4,31.4,31.5,31.4,31.4,31.4,31.4,31.4,31.3,31.2,31.3,31.1,31.2,31.2,31.2,31.1,31.0,31.0,31.0,30.9,30.9,30.8,30.6,30.7,30.4,30.6,30.3,30.4,30.2,30.3,30.1,29.8,29.7,29.6,29.0,28.8,28.0,27.3,26.5,26.8,26.2,27.3,26.6,27.9,27.6,28.3,28.3,28.3,29.3,29.2,29.7,29.5,30.2,30.1,29.6,30.2,30.3,30.0,30.1,30.5,30.5,30.5,30.8,30.7,30.7,30.8,30.4,30.4,30.0,30.0,29.7,29.3,29.0,28.3,29.2,29.5,29.4,29.1,28.7,28.1,27.5,27.6,25.9,26.4,25.5,25.1,24.9,24.1,24.4,23.9,23.9,24.4,24.0,20.7,17.0,14.7,12.9,11.0,9.5,6.8,4.0,2.4,0.8,2.7,4.7,6.2,9.1,12.9,16.1,15.4,16.6,17.4,20.1,19.8,22.7,22.2,25.4,24.9,27.5,27.3,28.4,29.2,29.8,30.2,30.8,30.7,30.7,31.0,31.0,31.0,31.1,31.2,31.1,31.3,31.2,31.3,31.3,31.4,31.5,31.5,31.5,31.5,31.5,31.5,31.5,31.5,31.4,31.4,31.3,31.2,31.1,31.2,31.2,31.1,31.0,31.1,31.0,31.1,31.1,31.1,31.1,31.0,31.1,31.3,31.3,31.1,31.3,31.2,31.3,31.3,31.4,31.3,31.4,31.3,31.3,31.3,31.2,31.2,31.2,31.3,31.0,30.9,30.5,31.0,31.0,30.6,31.0,31.1,31.0,30.9,30.9,30.9,30.8,31.0,30.9,31.0,31.0,31.2,31.2,31.2,31.2,31.3,31.2,31.4,31.3],[31.4,31.4,31.4,31.5,31.4,31.4,31.4,31.4,31.4,31.4,31.3,31.3,31.2,31.3,31.2,31.3,31.2,31.0,30.9,31.0,30.8,30.8,30.7,30.7,30.6,30.4,30.7,30.4,30.5,30.3,30.5,30.3,30.1,30.1,29.8,29.5,29.1,28.6,27.8,27.0,27.2,27.1,27.6,27.3,28.4,27.7,28.5,28.5,28.7,29.5,29.6,30.0,29.8,30.5,30.3,29.9,30.5,30.7,30.3,30.4,30.8,30.8,30.7,31.0,30.8,30.9,31.0,30.5,30.6,30.2,30.4,30.2,29.8,29.6,29.1,29.9,30.0,30.1,29.8,29.2,29.2,28.6,28.4,27.1,27.6,27.1,26.6,26.7,25.7,26.0,25.8,25.7,25.6,25.5,23.2,19.4,17.8,15.4,13.8,11.8,9.3,7.4,5.0,2.5,0.8,2.3,3.7,6.3,8.7,12.6,13.9,14.9,16.2,18.6,18.5,22.6,22.7,25.2,25.5,27.3,27.6,28.9,29.5,29.8,29.9,30.2,30.5,30.6,30.6,30.5,30.9,31.0,31.0,31.0,31.2,31.1,31.3,31.4,31.5,31.5,31.5,31.5,31.5,31.5,31.5,31.5,31.5,31.4,31.4,31.4,31.4,31.1,31.2,31.2,30.9,31.0,31.0,30.6,31.0,31.0,31.1,31.0,31.0,31.0,31.3,31.2,31.1,31.3,31.2,31.4,31.3,31.4,31.2,31.3,31.3,31.4,31.4,31.3,31.3,31.3,31.3,31.1,31.0,30.3,31.0,31.1,30.7,31.0,31.1,30.9,30.8,30.9,30.8,30.4,31.0,31.0,30.8,30.9,31.2,31.2,31.2,31.1,31.3,31.1,31.3,31.2],[31.5,31.4,31.5,31.5,31.5,31.5,31.5,31.4,31.4,31.4,31.3,31.4,31.2,31.3,31.3,31.3,31.2,31.1,31.1,31.1,30.9,31.0,30.9,30.8,30.7,30.4,30.7,30.5,30.7,30.5,30.7,30.6,30.4,30.5,30.2,30.1,29.4,29.0,28.2,27.5,27.5,27.4,28.0,27.3,28.5,28.1,28.8,28.6,29.0,29.6,29.6,30.1,29.8,30.5,30.3,29.7,30.5,30.6,30.2,30.3,30.7,30.7,30.7,31.1,30.9,30.9,31.0,30.5,30.7,30.2,30.5,30.1,29.9,29.8,29.2,30.0,30.0,29.9,29.8,29.3,29.3,28.5,28.5,26.9,27.9,27.4,26.9,27.3,26.0,26.5,26.1,25.8,25.6,25.6,23.9,21.0,20.2,17.9,15.2,13.2,9.9,9.0,7.7,4.4,2.3,0.8,1.9,3.5,5.9,8.6,9.8,12.7,14.4,16.9,17.9,20.2,20.5,24.1,24.6,25.9,26.6,27.4,28.3,28.6,29.5,29.7,30.2,30.2,30.7,30.6,30.9,30.9,30.9,31.1,31.2,31.1,31.3,31.2,31.3,31.4,31.4,31.4,31.5,31.4,31.5,31.4,31.4,31.4,31.3,31.3,31.2,30.9,31.0,30.9,30.7,30.8,30.8,30.6,30.9,30.9,31.0,31.0,31.0,31.0,31.3,31.3,31.1,31.3,31.2,31.4,31.3,31.4,31.3,31.4,31.3,31.4,31.4,31.2,31.2,31.2,31.2,31.0,30.7,30.1,30.9,30.9,30.4,30.9,30.9,30.7,30.5,30.7,30.7,30.5,30.8,31.0,30.8,30.7,31.1,31.2,31.1,31.1,31.2,31.2,31.4,31.3],[31.5,31.5,31.5,31.5,31.4,31.5,31.4,31.4,31.4,31.4,31.3,31.4,31.3,31.3,31.3,31.3,31.2,31.1,31.1,31.1,30.9,31.0,30.9,30.8,30.7,30.4,30.8,30.6,30.8,30.7,30.9,30.9,30.6,30.8,30.6,30.5,29.9,29.7,28.9,28.3,28.5,27.9,28.7,27.9,29.1,28.2,29.1,28.7,29.2,29.7,29.8,30.2,30.0,30.6,30.6,30.0,30.7,30.7,30.5,30.5,30.9,31.0,30.9,31.1,30.9,31.0,31.1,30.6,30.7,30.5,30.6,30.4,30.2,30.0,29.4,30.2,30.2,30.1,29.9,29.5,29.6,28.9,29.0,27.5,28.2,28.1,27.8,28.2,26.9,28.0,27.4,27.9,27.9,27.4,25.6,24.0,21.8,20.3,17.6,16.1,13.1,10.6,8.8,7.0,3.3,1.6,0.8,2.1,4.2,6.7,8.7,10.7,14.1,15.8,17.0,20.7,21.2,24.1,24.5,26.6,26.9,27.8,28.9,29.3,30.0,29.9,30.2,30.0,30.2,30.3,30.5,30.5,30.7,30.9,31.1,31.0,31.2,31.3,31.3,31.4,31.4,31.4,31.4,31.4,31.5,31.4,31.4,31.3,31.3,31.2,31.2,30.9,30.9,30.9,30.7,30.8,30.8,30.6,30.9,30.9,30.9,30.8,30.8,30.9,31.2,31.2,30.9,31.2,31.1,31.3,31.3,31.4,31.2,31.4,31.2,31.3,31.3,31.2,31.2,31.2,31.2,31.0,30.6,30.2,30.8,30.9,30.3,30.9,30.9,30.8,30.5,30.7,30.5,30.4,30.8,30.8,30.6,30.6,31.0,31.1,31.2,30.9,31.2,31.1,31.4,31.2],[31.5,31.5,31.5,31.5,31.5,31.5,31.5,31.5,31.4,31.4,31.3,31.4,31.3,31.3,31.3,31.3,31.3,31.2,31.2,31.2,31.0,31.1,31.0,31.0,30.9,30.7,31.0,30.7,30.9,30.8,31.0,30.9,30.7,30.9,30.8,30.6,30.0,29.9,29.2,28.4,28.5,28.2,29.1,28.1,29.5,28.7,29.5,29.1,29.6,30.0,30.0,30.4,30.2,30.8,30.7,30.3,30.8,30.9,30.7,30.7,31.0,31.0,31.0,31.2,31.1,31.1,31.1,30.8,30.9,30.6,30.8,30.6,30.3,30.2,29.8,30.4,30.4,30.5,30.2,29.9,30.0,29.3,29.4,28.1,28.9,28.9,28.2,29.2,27.7,28.8,28.1,28.8,28.6,28.4,26.8,24.3,22.4,21.4,18.5,17.2,13.7,12.0,10.3,7.8,5.1,3.5,1.9,0.8,2.7,5.0,6.8,8.5,10.7,13.5,13.4,19.0,19.9,22.5,23.7,25.7,25.9,27.1,28.6,29.0,29.4,29.4,30.2,29.4,30.3,30.3,30.3,30.4,30.6,30.8,30.9,30.8,31.1,31.3,31.3,31.4,31.4,31.4,31.4,31.4,31.4,31.4,31.4,31.3,31.2,31.1,31.1,30.7,30.9,30.9,30.7,30.8,30.7,30.5,31.0,30.9,31.0,31.0,31.0,31.0,31.2,31.2,31.1,31.3,31.3,31.4,31.4,31.5,31.4,31.4,31.4,31.4,31.4,31.3,31.3,31.2,31.3,31.1,30.9,30.2,30.8,30.9,30.3,30.9,30.9,30.7,30.6,30.7,30.5,30.2,30.7,30.8,30.6,30.5,31.0,31.0,31.1,30.9,31.1,31.0,31.3,31.1],[31.5,31.5,31.5,31.5,31.5,31.5,31.5,31.5,31.4,31.4,31.3,31.4,31.3,31.4,31.4,31.4,31.3,31.2,31.3,31.3,31.2,31.2,31.1,31.1,31.0,30.8,31.1,30.9,31.0,31.0,31.1,31.1,30.9,31.0,30.9,30.8,30.3,30.1,29.6,29.0,29.0,28.6,29.4,28.5,29.8,29.2,29.8,29.4,29.9,30.3,30.3,30.6,30.4,30.9,30.8,30.5,30.9,31.0,30.8,30.8,31.0,31.1,31.0,31.2,31.1,31.2,31.2,30.9,30.9,30.7,30.8,30.7,30.5,30.4,30.0,30.6,30.6,30.7,30.4,30.1,30.3,29.8,29.8,28.8,29.6,29.4,28.8,29.7,28.4,29.5,28.6,29.2,29.2,29.0,27.0,25.3,23.9,22.5,20.3,19.2,15.8,14.8,12.4,10.4,7.9,6.8,3.9,2.6,0.8,2.7,4.5,6.3,9.5,12.2,12.6,15.9,16.9,21.6,22.4,25.1,25.6,26.8,28.0,28.3,29.1,29.2,29.8,29.4,30.2,30.4,30.4,30.9,30.7,31.0,31.0,31.0,31.1,31.2,31.2,31.3,31.4,31.3,31.4,31.3,31.4,31.3,31.4,31.3,31.1,31.2,31.0,30.4,30.6,30.7,30.5,30.5,30.6,30.3,30.8,30.8,31.0,31.0,31.0,31.0,31.3,31.3,31.1,31.3,31.2,31.4,31.5,31.5,31.3,31.4,31.4,31.4,31.4,31.2,31.2,31.2,31.3,30.9,30.6,30.3,30.7,30.8,30.2,30.9,30.8,30.5,30.4,30.4,30.3,30.0,30.6,30.7,30.4,30.4,30.9,30.9,31.1,30.9,31.1,30.9,31.3,31.0],[31.5,31.5,31.5,31.5,31.5,31.5,31.5,31.4,31.4,31.4,31.3,31.4,31.3,31.4,31.3,31.3,31.3,31.2,31.2,31.2,31.1,31.2,31.0,31.1,31.0,30.9,31.1,31.0,31.1,30.9,31.1,31.0,30.9,30.9,30.8,30.7,30.3,30.0,29.4,29.1,29.1,28.6,29.4,28.5,29.8,29.4,29.9,29.7,29.8,30.3,30.2,30.7,30.5,31.0,30.8,30.7,30.9,31.0,30.9,30.9,31.1,31.1,31.0,31.1,31.1,31.1,31.2,31.0,30.8,30.5,30.8,30.7,30.5,30.3,29.9,30.4,30.5,30.6,30.4,29.9,30.0,29.6,29.6,29.1,29.2,29.3,28.6,29.5,28.4,29.5,28.5,29.3,29.1,29.2,27.0,24.9,24.3,23.3,21.5,20.0,17.5,16.7,15.2,13.2,10.0,7.6,6.1,4.6,2.7,0.8,2.2,3.5,6.0,8.2,9.2,13.1,15.0,17.6,20.5,22.8,23.8,24.8,26.1,27.3,28.6,28.3,29.3,28.6,29.8,29.5,29.9,29.9,30.2,30.3,30.7,30.6,30.9,30.9,31.1,31.3,31.3,31.3,31.3,31.3,31.4,31.3,31.3,31.2,30.9,30.9,30.7,30.3,30.4,30.4,30.4,30.4,30.5,30.4,30.7,30.7,30.8,30.9,30.9,30.9,31.1,31.1,31.0,31.2,31.1,31.3,31.3,31.4,31.3,31.3,31.3,31.2,31.3,31.0,31.1,31.0,31.1,30.7,30.5,30.0,30.6,30.5,30.1,30.7,30.6,30.3,30.3,30.2,30.2,29.9,30.6,30.5,30.4,30.4,31.0,31.1,31.0,30.9,31.0,30.9,31.1,30.9],[31.5,31.5,31.5,31.5,31.5,31.5,31.5,31.5,31.5,31.5,31.4,31.5,31.4,31.4,31.4,31.4,31.4,31.3,31.4,31.4,31.3,31.4,31.3,31.3,31.2,31.1,31.2,31.2,31.2,31.2,31.3,31.3,31.2,31.1,31.1,30.9,30.7,30.5,30.2,29.8,29.8,29.3,30.0,29.2,30.3,29.7,30.3,29.9,30.3,30.7,30.7,30.9,30.7,31.1,30.9,30.7,31.0,31.1,30.9,30.9,31.2,31.3,31.1,31.3,31.2,31.2,31.2,31.0,31.0,30.8,31.0,30.9,30.7,30.8,30.4,30.8,30.9,30.9,30.7,30.6,30.6,30.2,30.3,29.7,30.0,29.9,29.4,30.1,29.0,29.8,29.0,29.6,29.7,29.6,28.3,27.4,26.2,24.3,23.0,21.1,18.8,17.5,15.9,14.8,12.7,9.1,8.2,6.9,4.1,2.0,0.8,2.1,4.0,5.7,7.3,9.5,12.5,15.0,17.3,20.0,21.8,23.6,24.5,25.3,26.9,27.0,27.9,28.4,29.4,29.4,30.4,30.2,30.5,30.3,30.8,30.6,30.9,30.9,31.0,31.2,31.2,31.2,31.2,31.2,31.3,31.1,31.2,31.1,30.8,30.7,30.6,29.7,30.0,30.1,30.1,29.9,30.0,29.9,30.2,30.4,30.4,30.6,30.6,30.7,30.9,30.8,30.8,31.0,31.0,31.2,31.3,31.3,31.1,31.2,31.1,31.2,31.2,31.0,30.9,30.9,30.8,30.6,29.6,29.8,30.5,30.2,29.9,30.5,30.3,29.8,29.6,29.9,29.6,29.1,30.3,30.7,30.2,29.8,30.7,30.7,30.9,30.6,31.0,30.8,31.2,31.0],[31.5,31.5,31.5,31.6,31.5,31.5,31.5,31.5,31.5,31.5,31.5,31.5,31.4,31.5,31.5,31.5,31.5,31.4,31.4,31.4,31.4,31.4,31.4,31.3,31.3,31.1,31.3,31.2,31.3,31.2,31.2,31.1,31.2,30.9,31.0,30.8,30.6,30.5,30.3,29.8,29.8,29.6,30.2,29.5,30.6,30.0,30.5,30.3,30.5,30.9,30.9,31.0,30.9,31.2,31.0,30.8,31.1,31.1,31.0,31.0,31.2,31.2,31.2,31.3,31.3,31.2,31.2,31.0,31.1,30.9,31.1,30.9,30.9,30.8,30.5,30.9,30.9,31.0,30.8,30.8,30.8,30.5,30.5,30.0,30.3,30.1,29.8,30.2,29.4,30.0,29.1,29.7,29.7,29.8,28.3,27.1,25.9,25.0,23.2,22.6,19.7,19.5,18.0,16.8,14.1,10.9,9.8,8.1,5.8,3.3,1.7,0.8,1.9,3.2,5.1,6.6,8.1,12.3,14.9,17.3,19.1,21.1,22.7,23.6,25.5,26.0,27.0,27.5,28.8,28.6,29.8,29.6,30.2,30.0,30.5,30.5,30.8,30.7,30.9,31.0,31.2,31.1,31.2,31.1,31.2,31.0,31.0,30.9,30.4,30.5,30.3,29.4,29.8,29.6,29.9,29.8,29.7,29.8,30.1,30.4,30.4,30.9,30.8,30.9,31.0,30.9,30.8,31.2,31.0,31.4,31.4,31.4,31.3,31.4,31.3,31.3,31.3,31.0,31.0,30.9,31.0,30.7,29.7,30.1,30.4,30.3,30.0,30.7,30.5,30.2,30.2,30.2,29.8,29.8,30.6,30.5,30.4,30.5,31.0,31.0,31.1,31.0,31.1,30.8,31.3,31.0],[31.6,31.5,31.5,31.5,31.5,31.5,31.5,31.5,31.5,31.5,31.5,31.5,31.4,31.5,31.5,31.4,31.4,31.4,31.4,31.4,31.3,31.4,31.4,31.3,31.3,31.2,31.3,31.2,31.2,31.2,31.3,31.2,31.2,31.1,31.1,31.0,30.8,30.7,30.3,29.9,30.0,29.6,30.1,29.3,30.4,29.9,30.3,30.1,30.4,30.9,30.8,30.9,30.7,31.0,30.9,30.6,31.0,31.1,30.8,30.8,31.1,31.2,30.9,31.2,31.2,31.2,31.1,30.9,31.0,30.7,31.0,30.8,30.6,30.7,30.2,30.8,30.9,30.9,30.7,30.6,30.6,30.4,30.4,29.7,29.9,29.8,29.6,29.6,29.0,29.5,28.7,29.2,29.1,29.1,27.4,26.6,25.6,24.6,23.9,23.5,21.3,20.7,19.4,18.1,17.0,13.2,13.4,9.8,8.2,6.5,3.6,1.6,0.8,1.8,3.1,3.9,6.1,8.2,11.2,13.1,14.2,17.9,18.9,20.2,23.2,23.1,25.0,26.2,27.4,26.8,28.7,28.5,28.9,29.2,29.3,29.8,30.0,30.2,30.4,30.7,31.0,30.9,31.1,31.0,31.0,30.9,31.0,30.8,30.4,30.2,30.1,28.8,29.4,29.1,29.8,29.6,29.1,29.8,29.7,30.0,30.2,30.5,30.5,30.5,30.7,30.7,30.8,31.1,30.8,31.1,31.2,31.3,31.1,31.2,31.1,31.2,31.1,30.9,30.7,30.8,30.6,30.1,29.1,29.9,30.2,30.1,29.9,30.4,30.2,29.7,29.9,29.8,29.9,29.7,30.6,30.7,30.4,30.5,31.0,31.1,31.0,31.0,31.1,31.1,31.3,31.1],[31.6,31.5,31.5,31.5,31.5,31.5,31.5,31.5,31.5,31.5,31.5,31.5,31.5,31.5,31.5,31.5,31.5,31.4,31.4,31.4,31.4,31.4,31.4,31.4,31.3,31.2,31.3,31.2,31.3,31.2,31.3,31.1,31.3,31.0,31.1,30.9,30.8,30.7,30.4,29.8,29.9,29.3,30.1,29.2,30.4,30.0,30.5,30.3,30.6,31.0,31.0,31.0,30.9,31.2,31.1,30.9,31.1,31.2,31.0,31.0,31.2,31.2,31.1,31.3,31.2,31.3,31.2,31.0,31.0,30.8,31.1,30.9,30.8,30.7,30.4,30.9,30.9,31.0,30.8,30.7,30.8,30.4,30.5,29.5,29.9,29.8,29.4,29.7,29.0,29.3,28.8,29.4,29.1,29.3,27.6,26.8,25.9,24.7,23.8,23.0,20.3,20.4,18.8,18.1,17.4,13.5,13.7,11.6,9.5,6.7,4.8,2.8,1.6,0.8,1.6,2.5,3.9,5.1,8.0,10.4,11.6,15.3,14.9,18.4,21.5,22.4,24.1,25.2,26.7,26.9,28.0,28.2,28.3,28.9,28.6,29.3,29.4,30.2,30.4,30.7,31.0,31.1,31.1,31.1,31.0,30.8,30.8,30.6,29.7,29.6,29.6,28.1,28.7,28.4,29.3,29.0,28.6,29.5,29.4,29.9,30.0,30.2,30.2,30.3,30.5,30.6,30.6,30.9,30.9,31.2,31.2,31.3,31.2,31.2,31.1,31.2,31.0,30.9,30.5,30.8,30.5,30.1,29.1,29.9,30.3,30.0,29.9,30.6,30.2,29.7,29.9,30.4,30.1,29.8,30.6,30.7,30.7,30.7,31.1,31.1,31.2,31.1,31.1,31.0,31.3,31.1],[31.5,31.5,31.5,31.5,31.5,31.5,31.5,31.5,31.5,31.5,31.5,31.4,31.4,31.4,31.5,31.4,31.5,31.3,31.3,31.4,31.3,31.4,31.3,31.3,31.3,31.2,31.3,31.3,31.3,31.2,31.3,31.2,31.2,31.1,31.0,30.9,30.8,30.5,30.2,29.7,29.7,29.3,29.9,29.4,30.3,29.9,30.2,30.0,30.3,30.8,30.8,30.9,30.8,31.0,30.9,30.7,31.0,31.0,30.9,30.9,31.1,31.2,30.9,31.2,31.1,31.1,31.1,30.8,31.0,30.7,30.9,30.8,30.6,30.6,30.2,30.7,30.7,30.8,30.6,30.4,30.5,30.1,30.2,29.1,29.6,29.4,29.1,29.0,28.0,29.0,28.0,28.8,28.3,28.4,26.5,25.4,24.0,23.2,22.5,22.5,20.7,20.0,20.1,18.4,18.5,14.3,15.2,12.9,11.3,8.9,6.0,4.1,2.9,1.8,0.8,1.5,2.6,3.4,5.0,8.0,8.8,11.7,12.6,15.8,19.5,20.6,22.5,23.6,25.5,25.2,27.6,27.8,28.2,28.4,28.2,29.1,29.1,29.7,30.0,30.4,31.0,30.8,31.1,31.0,30.9,30.9,30.6,30.6,29.8,29.7,29.7,28.2,29.2,29.1,29.5,29.5,28.9,29.6,29.7,30.0,30.0,30.2,30.2,30.3,30.4,30.4,30.4,30.8,30.6,31.0,31.0,31.2,31.1,31.1,31.0,31.0,30.9,30.8,30.7,30.7,30.4,30.2,29.3,29.7,30.4,30.1,29.8,30.6,30.3,30.1,30.3,29.9,30.1,29.7,30.6,30.6,30.5,30.6,31.0,31.0,31.1,31.1,31.0,31.0,31.2,31.1],[31.6,31.6,31.6,31.6,31.6,31.5,31.5,31.5,31.5,31.6,31.5,31.5,31.5,31.5,31.5,31.5,31.5,31.4,31.5,31.5,31.4,31.4,31.4,31.4,31.4,31.3,31.4,31.3,31.4,31.4,31.4,31.3,31.3,31.2,31.2,31.0,30.9,30.8,30.6,30.2,30.3,29.4,30.3,29.6,30.6,30.3,30.5,30.5,30.6,31.1,31.1,31.1,31.0,31.1,31.1,30.9,31.1,31.2,31.0,31.0,31.2,31.3,31.1,31.3,31.2,31.3,31.2,31.0,31.1,30.9,31.1,31.0,30.8,30.9,30.6,31.0,31.0,31.0,30.8,30.8,30.8,30.6,30.6,29.7,30.1,29.9,29.3,29.7,28.7,29.0,28.5,29.0,28.6,28.9,26.9,26.4,25.4,24.8,23.8,24.2,21.6,21.7,20.5,19.7,20.1,17.0,16.6,15.8,14.0,11.1,8.4,5.9,4.3,2.7,1.6,0.8,1.4,2.3,4.1,6.0,7.7,10.3,11.7,13.2,18.2,18.9,22.4,23.4,25.3,25.4,27.3,27.6,27.5,27.7,28.4,29.0,28.9,29.9,30.1,30.5,30.9,30.9,30.8,30.9,30.7,30.6,30.5,30.2,29.3,29.3,29.2,27.7,28.8,28.2,29.2,28.8,28.6,29.8,29.3,30.0,30.0,30.3,30.1,30.2,30.4,30.4,30.4,30.9,30.7,31.0,31.1,31.3,31.1,31.2,31.1,31.1,30.8,30.8,30.8,30.6,30.0,29.9,28.6,29.6,30.4,29.7,29.7,30.4,29.8,29.3,29.7,30.0,30.0,30.1,30.6,30.8,30.6,30.5,30.9,30.9,31.2,30.9,31.0,31.1,31.3,31.2],[31.6,31.6,31.6,31.6,31.6,31.6,31.5,31.5,31.5,31.5,31.5,31.5,31.5,31.5,31.5,31.5,31.5,31.4,31.5,31.5,31.4,31.5,31.4,31.4,31.3,31.3,31.4,31.3,31.3,31.3,31.4,31.2,31.3,31.1,31.1,30.9,30.8,30.8,30.4,29.6,29.9,29.1,30.0,29.4,30.4,30.1,30.4,30.3,30.6,31.0,31.0,31.1,31.0,31.2,31.1,30.9,31.1,31.2,31.0,31.0,31.1,31.2,31.1,31.3,31.2,31.2,31.2,31.0,31.1,30.8,31.0,30.9,30.8,30.8,30.5,30.9,31.0,31.0,30.9,30.7,30.7,30.3,30.5,29.5,30.0,29.7,29.3,29.4,28.3,28.9,28.1,28.8,28.0,28.7,26.7,25.6,24.6,24.2,23.6,23.5,21.9,21.5,21.7,20.3,20.9,16.9,18.0,16.4,15.6,12.0,11.3,7.2,6.1,3.7,2.6,1.4,0.8,1.4,2.9,3.9,5.3,7.9,9.4,11.0,16.7,17.3,20.8,21.9,24.0,24.0,26.5,26.8,27.1,28.0,28.3,29.3,29.3,29.8,30.1,30.4,30.8,30.6,30.9,30.7,30.7,30.7,30.6,30.5,29.4,29.5,29.4,28.1,29.0,28.6,29.3,29.2,28.9,29.5,29.6,30.0,29.9,30.1,30.2,30.3,30.5,30.5,30.6,30.9,30.8,31.2,31.2,31.3,31.2,31.2,31.1,31.2,31.0,30.9,30.8,30.9,30.6,30.4,29.0,29.6,30.5,30.1,29.7,30.5,30.4,30.0,30.0,30.2,30.5,30.1,30.7,30.8,30.9,30.9,31.2,31.1,31.2,31.2,31.2,31.1,31.3,31.2],[31.6,31.6,31.6,31.6,31.6,31.5,31.6,31.5,31.6,31.6,31.6,31.5,31.5,31.5,31.5,31.5,31.6,31.5,31.5,31.5,31.4,31.5,31.4,31.5,31.4,31.3,31.4,31.4,31.4,31.4,31.4,31.3,31.3,31.2,31.2,31.0,30.9,30.7,30.5,29.9,30.2,29.4,30.3,29.4,30.7,30.3,30.8,30.7,30.7,31.2,31.1,31.2,31.1,31.2,31.3,31.0,31.2,31.2,31.1,31.1,31.3,31.3,31.2,31.4,31.3,31.3,31.3,31.1,31.2,31.1,31.2,31.1,31.0,30.9,30.7,31.0,31.0,31.1,31.0,30.9,31.0,30.6,30.8,29.5,30.2,29.9,29.6,29.0,28.2,28.7,27.6,28.4,27.8,28.2,26.4,25.8,24.6,24.7,23.7,24.7,23.1,23.9,23.5,24.4,23.9,22.0,21.2,21.0,20.3,17.6,13.9,10.3,7.6,5.6,4.1,2.8,1.6,0.8,1.5,2.6,3.7,6.3,8.6,9.0,15.0,15.0,18.9,19.9,22.6,22.8,25.0,25.3,25.7,25.7,26.9,27.9,28.4,29.5,29.8,30.3,30.8,30.7,30.8,30.9,30.4,30.5,30.2,29.8,28.7,28.8,28.8,27.6,28.7,28.4,29.4,28.8,29.2,29.9,29.3,29.8,30.0,30.4,30.2,30.5,30.6,30.6,30.5,31.0,30.7,31.2,31.2,31.3,31.3,31.3,31.2,31.2,31.0,30.9,30.7,30.9,29.9,29.8,28.7,29.6,30.6,29.7,29.6,30.5,30.2,29.9,29.8,30.2,30.2,30.2,30.7,30.7,30.7,30.9,30.9,30.8,31.2,31.1,30.9,31.0,31.4,31.3],[31.5,31.5,31.6,31.6,31.5,31.5,31.5,31.6,31.5,31.6,31.5,31.5,31.5,31.5,31.5,31.5,31.5,31.5,31.5,31.5,31.4,31.5,31.4,31.4,31.4,31.3,31.4,31.4,31.4,31.4,31.4,31.3,31.3,31.2,31.1,31.0,30.9,30.8,30.6,30.0,30.3,29.5,30.4,29.7,30.6,30.3,30.4,30.7,30.7,31.1,31.1,31.2,31.0,31.2,31.2,31.1,31.2,31.2,31.1,31.2,31.3,31.3,31.2,31.3,31.3,31.2,31.3,31.2,31.2,31.0,31.1,31.1,31.0,30.9,30.7,30.9,31.0,31.0,30.9,30.9,30.9,30.6,30.6,29.9,30.3,30.1,29.6,29.7,28.4,29.2,28.2,28.8,28.5,28.6,26.8,26.3,25.7,25.3,24.9,25.1,22.7,23.1,23.4,24.1,25.2,22.9,23.2,22.8,21.4,19.0,16.7,11.8,9.0,6.6,5.0,3.7,2.9,1.4,0.8,1.3,2.6,4.2,6.2,7.8,12.1,12.5,17.6,18.8,21.3,22.1,24.5,25.5,26.1,27.2,27.5,28.6,29.0,29.7,30.1,30.2,31.0,30.7,31.0,31.0,30.7,30.7,30.5,30.3,29.2,29.1,29.1,28.1,28.9,28.5,29.4,29.2,28.9,29.7,29.3,30.1,29.8,30.3,30.3,30.4,30.5,30.5,30.5,30.9,30.6,31.1,31.1,31.3,31.1,31.1,31.2,31.2,30.9,30.9,30.9,30.9,30.5,30.3,29.1,29.8,30.8,30.5,29.9,30.6,30.8,30.3,30.3,30.3,30.4,30.0,30.8,30.9,30.8,30.9,31.1,31.0,31.2,31.2,31.2,31.0,31.3,31.3],[31.6,31.6,31.6,31.6,31.6,31.5,31.5,31.5,31.5,31.6,31.5,31.5,31.5,31.5,31.5,31.5,31.5,31.5,31.5,31.5,31.5,31.5,31.4,31.5,31.4,31.4,31.4,31.4,31.4,31.4,31.5,31.4,31.4,31.2,31.3,31.1,31.0,30.9,30.6,30.1,30.4,29.7,30.5,29.7,30.8,30.4,30.8,30.7,30.8,31.3,31.2,31.2,31.1,31.2,31.3,31.0,31.2,31.2,31.1,31.1,31.3,31.3,31.2,31.4,31.3,31.3,31.3,31.1,31.2,31.0,31.2,31.2,31.1,31.0,30.9,31.0,31.0,31.1,31.0,31.0,31.1,30.7,30.8,29.7,30.2,29.9,29.6,29.4,28.3,28.9,27.7,28.7,28.0,28.4,26.8,26.3,25.2,25.2,24.5,25.0,23.5,24.5,24.6,26.2,26.5,24.6,24.3,24.8,23.3,21.3,18.7,15.7,11.7,9.2,6.7,6.1,4.0,2.8,1.5,0.8,2.0,3.5,5.6,6.7,11.4,10.6,15.6,16.3,19.6,20.1,22.4,23.2,23.7,24.4,26.4,27.3,28.3,29.7,29.8,30.3,30.8,30.7,30.9,30.9,30.7,30.7,30.4,30.2,29.1,29.3,29.3,28.2,29.3,29.0,29.5,29.2,29.4,29.8,29.7,30.1,30.2,30.3,30.3,30.4,30.6,30.6,30.6,31.0,30.8,31.2,31.2,31.3,31.2,31.3,31.2,31.2,31.1,31.0,30.9,31.0,30.2,30.2,28.8,29.8,30.6,29.9,29.7,30.5,30.4,30.1,29.9,30.5,30.4,30.4,30.8,31.0,30.8,30.9,31.1,31.0,31.2,31.1,31.1,31.2,31.4,31.3],[31.6,31.6,31.6,31.6,31.6,31.6,31.6,31.6,31.6,31.6,31.6,31.6,31.5,31.5,31.6,31.5,31.6,31.5,31.5,31.6,31.5,31.5,31.5,31.5,31.4,31.4,31.4,31.4,31.5,31.4,31.4,31.4,31.4,31.3,31.3,31.1,31.1,30.9,30.7,30.3,30.5,29.9,30.7,30.1,30.8,30.6,30.8,30.9,30.9,31.2,31.2,31.3,31.2,31.3,31.2,31.1,31.2,31.3,31.2,31.2,31.3,31.4,31.3,31.3,31.3,31.4,31.3,31.3,31.3,31.1,31.2,31.2,31.1,31.0,30.9,31.1,31.1,31.1,31.0,30.9,31.0,30.8,30.8,30.0,30.5,30.2,29.9,29.8,28.7,29.3,28.4,29.1,28.5,28.7,27.3,27.2,26.3,26.1,25.7,26.3,24.2,25.1,25.5,28.0,27.9,27.4,26.8,27.5,26.3,23.2,21.9,18.7,14.8,12.1,9.5,7.0,5.4,4.1,3.0,1.5,0.8,1.9,3.5,5.2,6.6,9.1,12.6,13.5,17.7,18.9,21.7,22.3,23.0,24.7,25.8,27.1,28.0,29.2,29.7,30.1,30.8,30.6,31.0,30.8,30.7,30.7,30.2,30.2,29.2,29.2,29.2,28.5,29.3,29.0,29.4,29.4,29.2,29.8,29.6,30.3,30.1,30.4,30.5,30.4,30.4,30.6,30.7,30.9,30.9,31.2,31.3,31.3,31.3,31.2,31.2,31.2,31.2,31.0,30.9,30.9,30.8,30.7,29.7,29.9,30.8,30.4,29.9,30.8,30.8,30.4,30.3,30.7,30.5,30.3,30.9,31.1,30.9,31.1,31.2,31.1,31.3,31.3,31.3,31.1,31.3,31.3],[31.6,31.6,31.6,31.6,31.6,31.6,31.5,31.6,31.5,31.6,31.5,31.5,31.5,31.5,31.6,31.5,31.5,31.5,31.5,31.5,31.4,31.5,31.5,31.5,31.4,31.4,31.4,31.4,31.4,31.4,31.4,31.4,31.3,31.2,31.3,31.1,31.0,31.0,30.7,30.2,30.5,29.9,30.8,30.0,30.8,30.6,30.9,30.8,30.9,31.2,31.2,31.2,31.1,31.3,31.3,31.2,31.2,31.3,31.3,31.2,31.3,31.3,31.2,31.3,31.3,31.3,31.3,31.2,31.2,31.0,31.2,31.1,31.0,30.9,30.8,31.0,31.1,31.1,31.0,30.8,31.0,30.7,30.8,30.2,30.6,30.1,29.9,29.8,28.9,29.5,28.5,29.3,28.5,29.1,27.7,27.5,26.7,26.6,26.1,26.5,24.6,26.0,26.8,29.0,28.7,27.4,27.5,27.8,27.0,25.0,22.8,20.9,18.7,16.8,12.8,11.6,8.5,7.0,5.0,3.9,2.0,0.8,2.3,4.3,4.6,6.7,8.8,11.2,13.1,15.6,18.3,19.6,21.3,23.5,24.9,26.4,27.2,28.9,29.3,30.0,30.6,30.5,30.7,30.7,30.5,30.4,29.9,29.7,28.4,28.6,28.5,27.7,28.8,28.3,29.1,29.2,28.8,29.7,29.7,30.2,30.2,30.4,30.5,30.5,30.6,30.8,30.8,31.0,30.9,31.2,31.2,31.3,31.2,31.3,31.3,31.2,31.0,30.9,30.8,30.9,30.6,30.8,29.7,30.0,30.7,30.4,29.9,30.8,30.7,30.4,30.7,31.0,30.8,30.4,30.9,31.2,30.9,31.1,31.2,31.3,31.2,31.2,31.3,31.2,31.4,31.4],[31.6,31.6,31.6,31.6,31.6,31.6,31.5,31.6,31.5,31.6,31.6,31.6,31.6,31.5,31.6,31.5,31.5,31.5,31.5,31.5,31.5,31.6,31.5,31.5,31.4,31.4,31.5,31.5,31.5,31.5,31.5,31.4,31.5,31.3,31.4,31.2,31.2,31.2,31.1,30.7,30.9,30.4,31.0,30.5,31.1,30.9,31.1,30.9,31.0,31.3,31.3,31.3,31.2,31.3,31.3,31.2,31.3,31.3,31.2,31.2,31.3,31.5,31.3,31.4,31.3,31.4,31.4,31.2,31.3,31.1,31.2,31.2,31.1,31.1,31.0,31.2,31.2,31.2,31.2,31.0,31.1,30.9,31.0,30.4,30.8,30.5,30.3,30.2,29.4,30.0,29.1,29.5,29.0,29.3,28.0,27.9,27.1,27.2,26.7,27.8,25.5,27.2,27.6,29.6,29.6,28.5,29.1,29.1,28.5,26.7,25.3,23.4,21.4,19.6,16.8,14.6,11.5,9.1,7.1,6.3,3.4,2.0,0.8,1.6,2.5,3.4,5.7,7.6,10.6,12.5,17.6,19.6,21.2,23.6,25.0,26.9,27.7,29.0,29.6,30.0,30.4,30.6,30.4,30.7,30.4,30.4,29.8,29.8,28.6,28.7,28.9,28.1,28.8,28.6,29.1,29.2,28.8,29.6,29.6,30.1,30.1,30.3,30.5,30.3,30.5,30.6,30.7,30.9,30.8,31.1,31.2,31.3,31.2,31.3,31.2,31.2,31.0,30.9,30.8,30.9,30.5,30.6,29.4,29.9,30.8,30.6,29.9,30.9,30.9,30.7,30.4,30.9,30.7,30.6,31.0,31.1,31.0,31.1,31.2,31.1,31.2,31.3,31.3,31.1,31.3,31.3],[31.6,31.6,31.6,31.6,31.6,31.6,31.6,31.6,31.6,31.6,31.5,31.5,31.6,31.5,31.6,31.5,31.5,31.5,31.5,31.5,31.5,31.5,31.5,31.5,31.5,31.5,31.5,31.5,31.5,31.4,31.5,31.4,31.4,31.4,31.4,31.2,31.2,31.2,31.0,30.7,30.9,30.4,31.0,30.3,31.1,30.8,31.1,31.0,30.9,31.3,31.2,31.3,31.1,31.3,31.3,31.1,31.2,31.3,31.2,31.1,31.3,31.4,31.2,31.4,31.3,31.3,31.4,31.1,31.3,31.1,31.2,31.2,31.1,31.0,31.0,31.1,31.2,31.2,31.1,31.1,31.2,31.1,31.1,30.1,30.8,30.5,30.4,30.2,28.9,30.0,28.9,29.8,29.0,29.4,28.5,28.4,27.4,27.7,27.4,28.4,27.1,28.5,29.1,30.0,29.8,29.3,29.3,29.4,29.0,27.7,26.4,24.8,23.2,21.6,18.8,16.2,14.0,10.2,10.0,7.3,5.5,3.8,1.8,0.8,1.4,2.3,3.2,5.1,8.6,10.2,15.1,16.7,19.5,21.0,23.0,24.8,26.2,28.6,28.8,29.7,30.4,30.3,30.5,30.6,30.0,30.3,29.6,29.5,28.6,28.9,28.8,28.0,29.1,28.8,29.2,29.0,29.1,29.7,29.6,29.9,30.2,29.8,30.3,30.1,30.5,30.6,30.6,30.8,30.7,31.1,31.2,31.3,31.2,31.2,31.2,31.2,30.9,30.9,30.8,31.0,30.1,30.5,29.1,30.1,30.7,30.2,29.7,30.6,30.6,30.4,30.1,30.5,30.5,30.6,30.8,30.9,30.9,31.0,31.0,31.0,31.2,31.0,30.9,31.2,31.4,31.4],[31.6,31.6,31.6,31.6,31.6,31.6,31.6,31.6,31.6,31.6,31.6,31.6,31.6,31.5,31.6,31.5,31.5,31.5,31.5,31.5,31.4,31.5,31.3,31.5,31.5,31.4,31.5,31.4,31.5,31.4,31.5,31.5,31.4,31.4,31.4,31.4,31.2,31.2,31.1,30.8,31.0,30.5,31.0,30.3,31.0,30.9,31.1,31.1,31.0,31.3,31.3,31.3,31.3,31.4,31.3,31.3,31.3,31.4,31.3,31.3,31.4,31.4,31.4,31.4,31.4,31.3,31.4,31.3,31.3,31.1,31.3,31.3,31.2,31.1,31.1,31.2,31.3,31.3,31.2,31.2,31.3,31.1,31.1,30.5,30.9,30.5,30.4,30.2,29.1,29.8,28.8,29.7,29.1,29.5,28.5,28.5,27.0,27.4,27.6,29.0,27.5,29.1,29.5,30.1,30.0,29.7,29.6,29.7,29.5,28.4,27.6,26.0,23.7,22.3,20.3,18.4,16.8,13.8,12.0,7.9,7.2,4.4,2.8,1.6,0.8,1.3,2.4,3.6,5.9,8.1,11.8,13.4,15.3,19.8,21.6,24.4,25.7,27.7,28.5,29.6,30.0,29.9,30.0,30.2,28.8,29.6,28.3,28.8,27.9,28.6,28.5,27.8,28.8,28.3,29.3,29.1,28.4,29.6,29.5,29.9,30.0,29.8,30.3,30.0,30.4,30.5,30.6,30.8,30.8,31.1,31.1,31.3,31.2,31.2,31.2,31.2,30.9,30.8,30.8,30.8,30.4,30.5,29.6,30.2,30.8,30.4,30.2,30.8,30.8,30.7,30.6,30.7,30.8,30.8,31.0,31.2,31.1,31.2,31.3,31.2,31.3,31.4,31.3,31.3,31.5,31.5],[31.6,31.6,31.6,31.6,31.6,31.6,31.6,31.6,31.5,31.6,31.5,31.5,31.6,31.5,31.6,31.5,31.5,31.5,31.5,31.5,31.5,31.5,31.5,31.5,31.5,31.5,31.5,31.5,31.5,31.5,31.5,31.5,31.5,31.4,31.4,31.3,31.3,31.3,31.1,30.9,31.0,30.4,31.1,30.6,31.1,30.9,31.1,31.0,31.0,31.3,31.3,31.3,31.2,31.4,31.3,31.1,31.3,31.3,31.3,31.2,31.3,31.4,31.2,31.4,31.2,31.3,31.4,31.1,31.2,31.0,31.2,31.1,31.1,31.0,31.0,31.1,31.2,31.2,31.1,31.0,31.2,31.0,31.1,30.2,31.0,30.9,30.7,30.5,29.5,30.2,29.1,29.9,29.3,29.6,28.8,28.9,28.0,28.2,27.9,29.0,28.1,29.4,29.6,30.4,30.2,29.9,29.7,30.0,29.8,28.8,27.8,25.6,24.4,22.7,20.3,18.8,17.2,14.5,13.1,8.7,9.1,6.2,3.2,2.4,1.3,0.8,1.5,2.8,4.9,7.3,10.9,12.8,15.7,18.3,20.8,22.3,24.6,27.8,28.2,29.4,29.9,29.8,30.1,30.1,29.1,29.6,28.8,28.7,28.1,28.5,28.6,27.8,28.7,28.3,29.2,28.7,28.3,29.5,29.1,29.1,29.8,29.0,29.9,29.3,30.0,30.2,30.4,30.4,30.6,31.0,30.9,31.2,31.1,31.1,31.1,31.1,30.7,30.8,30.6,30.7,29.6,30.4,29.0,29.9,30.6,30.2,29.7,30.7,30.5,30.4,30.3,30.6,30.7,30.7,30.8,31.0,31.0,31.0,30.9,31.0,31.2,31.1,31.0,31.2,31.4,31.4],[31.5,31.6,31.6,31.6,31.6,31.6,31.6,31.6,31.6,31.6,31.6,31.6,31.6,31.5,31.6,31.6,31.5,31.5,31.5,31.6,31.5,31.5,31.4,31.5,31.5,31.5,31.5,31.5,31.5,31.5,31.5,31.5,31.5,31.5,31.5,31.4,31.3,31.3,31.3,31.0,31.2,30.8,31.2,30.7,31.2,31.1,31.3,31.2,31.1,31.4,31.3,31.4,31.3,31.5,31.4,31.3,31.3,31.4,31.4,31.2,31.4,31.5,31.4,31.5,31.4,31.4,31.5,31.3,31.4,31.2,31.3,31.2,31.2,31.1,31.2,31.3,31.3,31.3,31.2,31.1,31.3,31.2,31.1,30.7,31.0,30.8,30.7,30.6,30.0,30.3,29.3,29.7,29.3,29.7,29.1,28.9,28.2,28.8,28.5,29.6,28.7,29.7,29.9,30.5,30.5,30.3,30.1,30.2,29.8,29.3,28.6,26.7,25.5,24.3,22.3,21.0,19.7,16.4,14.9,10.8,11.1,8.0,4.6,3.3,2.7,1.3,0.8,1.7,3.5,6.1,7.6,11.0,15.3,16.8,20.4,22.3,24.2,26.6,28.2,28.5,29.9,29.5,29.4,29.4,27.8,28.6,27.8,28.4,27.7,28.4,28.4,27.7,28.9,28.1,29.3,29.0,28.0,29.5,29.2,29.3,29.5,28.8,29.8,29.2,29.7,30.0,30.3,30.6,30.5,31.0,30.9,31.2,31.1,31.0,31.1,31.0,30.8,30.5,30.5,30.4,29.8,30.2,29.2,30.0,30.5,30.1,30.0,30.7,30.6,30.6,30.5,30.6,30.6,30.7,31.0,31.1,31.0,31.2,31.2,31.2,31.3,31.3,31.3,31.2,31.5,31.5],[31.6,31.6,31.6,31.6,31.6,31.6,31.6,31.6,31.6,31.6,31.6,31.6,31.6,31.6,31.6,31.6,31.6,31.6,31.5,31.6,31.5,31.6,31.5,31.6,31.5,31.5,31.5,31.5,31.6,31.6,31.6,31.5,31.5,31.5,31.5,31.4,31.3,31.3,31.3,31.2,31.2,31.0,31.3,31.0,31.3,31.2,31.3,31.2,31.2,31.4,31.4,31.4,31.3,31.4,31.4,31.3,31.4,31.4,31.3,31.3,31.4,31.4,31.3,31.4,31.3,31.4,31.3,31.3,31.3,31.1,31.2,31.2,31.2,31.2,31.1,31.2,31.3,31.3,31.3,31.2,31.3,31.3,31.3,30.9,31.2,31.1,31.0,30.7,30.4,30.5,29.8,30.0,29.5,29.9,29.5,29.3,29.3,29.3,29.2,30.0,29.4,30.2,30.3,30.6,30.6,30.4,30.4,30.3,30.1,29.2,29.0,27.3,26.6,24.8,23.4,21.5,20.3,18.2,17.7,13.3,14.8,11.8,7.8,6.6,3.9,2.8,1.9,0.8,2.2,3.5,5.4,7.2,10.2,12.9,16.4,19.3,21.5,24.7,25.4,26.8,28.0,27.9,27.8,28.3,27.7,28.6,28.2,28.6,28.2,28.5,28.8,27.8,28.6,28.1,28.9,28.7,27.8,29.0,28.8,28.5,29.2,28.3,29.6,28.5,29.3,29.7,30.2,30.3,30.4,30.9,30.8,31.1,31.0,30.9,31.0,30.8,30.6,30.4,30.2,30.3,29.2,30.2,29.3,30.0,30.4,29.9,29.7,30.5,30.2,30.2,30.3,30.5,30.5,30.6,31.0,31.2,30.9,31.1,31.2,31.2,31.2,31.3,31.3,31.2,31.4,31.4],[31.5,31.6,31.6,31.6,31.6,31.6,31.6,31.6,31.6,31.6,31.6,31.6,31.6,31.5,31.6,31.5,31.5,31.5,31.5,31.5,31.5,31.5,31.4,31.5,31.5,31.5,31.5,31.5,31.5,31.5,31.5,31.5,31.5,31.5,31.5,31.4,31.4,31.4,31.3,31.2,31.2,31.0,31.3,30.9,31.3,31.2,31.3,31.2,31.2,31.4,31.3,31.4,31.3,31.4,31.4,31.3,31.3,31.4,31.3,31.2,31.4,31.4,31.3,31.4,31.4,31.4,31.3,31.3,31.2,31.1,31.3,31.2,31.2,31.2,31.2,31.2,31.3,31.3,31.3,31.2,31.3,31.2,31.2,30.9,31.1,31.0,30.8,30.7,30.3,30.5,29.7,30.1,29.5,30.1,29.6,29.4,29.2,29.6,29.3,30.3,29.6,30.2,30.3,30.5,30.6,30.2,30.2,30.0,29.7,28.9,29.2,27.8,27.4,27.1,25.0,24.4,23.0,21.1,20.2,18.0,16.5,14.0,10.1,8.6,5.9,4.1,3.1,1.9,0.8,1.7,3.3,4.7,6.4,8.2,12.7,14.0,18.4,19.5,22.9,24.8,27.2,27.4,27.4,28.1,25.8,26.9,26.5,27.1,26.7,27.6,27.7,26.8,28.2,26.7,28.2,27.6,26.2,27.9,27.4,27.5,28.2,27.5,28.7,28.0,28.8,29.0,29.7,30.1,30.0,30.6,30.5,30.8,30.7,30.6,30.8,30.6,30.5,30.0,29.9,29.8,28.6,29.5,28.4,29.3,30.1,29.5,29.5,30.4,30.2,30.1,30.4,30.1,30.4,30.6,30.9,31.0,30.8,31.1,31.2,31.2,31.2,31.2,31.3,31.2,31.4,31.4],[31.6,31.6,31.6,31.6,31.6,31.6,31.6,31.6,31.6,31.6,31.6,31.6,31.6,31.6,31.6,31.6,31.6,31.6,31.6,31.6,31.5,31.5,31.5,31.6,31.5,31.5,31.5,31.5,31.5,31.6,31.6,31.6,31.5,31.5,31.5,31.4,31.4,31.3,31.4,31.3,31.3,31.2,31.3,31.1,31.4,31.3,31.4,31.3,31.2,31.4,31.4,31.4,31.3,31.4,31.4,31.3,31.3,31.4,31.3,31.3,31.4,31.4,31.3,31.4,31.3,31.3,31.3,31.2,31.2,31.0,31.1,31.2,31.2,31.2,31.3,31.2,31.4,31.4,31.3,31.3,31.4,31.3,31.4,31.0,31.3,31.3,31.1,31.0,30.8,30.7,30.3,30.4,30.0,30.3,30.1,30.0,29.6,30.0,29.8,30.5,30.3,30.7,30.7,30.8,30.6,30.6,30.2,30.1,29.9,29.3,29.4,27.9,28.0,26.9,25.5,24.4,23.8,22.6,22.0,19.8,20.4,18.1,15.1,12.1,10.2,7.3,5.7,3.6,1.9,0.8,1.6,3.4,4.6,6.5,8.5,12.2,14.4,19.7,20.4,24.0,25.9,27.1,26.4,27.1,26.2,27.1,27.0,27.3,27.1,27.4,27.8,26.6,27.8,26.5,28.0,27.4,26.0,28.0,26.9,27.6,28.0,27.2,28.6,27.7,28.7,28.8,29.7,30.0,30.1,30.6,30.4,30.9,30.8,30.7,30.8,30.5,30.3,30.0,29.9,29.7,28.2,29.6,28.2,29.3,30.1,29.5,29.2,30.4,29.9,30.1,30.0,30.2,30.4,30.3,30.8,31.1,30.9,31.1,30.9,31.1,31.2,31.1,31.0,31.1,31.3,31.4],[31.6,31.6,31.6,31.6,31.6,31.6,31.6,31.6,31.6,31.6,31.6,31.6,31.6,31.6,31.6,31.6,31.6,31.5,31.6,31.6,31.5,31.6,31.5,31.6,31.6,31.6,31.6,31.6,31.6,31.6,31.6,31.6,31.6,31.5,31.6,31.5,31.4,31.5,31.5,31.3,31.4,31.3,31.4,31.2,31.5,31.3,31.4,31.4,31.3,31.5,31.4,31.4,31.4,31.5,31.5,31.4,31.4,31.4,31.4,31.3,31.4,31.4,31.4,31.4,31.4,31.4,31.4,31.3,31.3,31.1,31.2,31.2,31.2,31.2,31.3,31.3,31.3,31.4,31.3,31.3,31.4,31.3,31.3,31.1,31.3,31.3,31.1,31.1,30.9,30.9,30.4,30.6,30.2,30.6,30.3,30.1,30.1,30.4,30.0,30.5,30.4,30.8,30.7,30.5,30.6,30.1,30.1,29.8,29.6,28.9,29.1,28.6,28.5,28.9,27.6,27.0,26.1,24.4,24.2,22.8,22.0,20.8,18.2,15.5,13.4,9.2,6.9,4.5,3.1,1.5,0.8,1.7,3.1,4.9,5.2,7.8,9.3,12.4,15.4,17.4,21.7,24.6,25.2,25.5,24.6,25.7,25.8,26.5,25.9,27.2,26.9,25.9,27.1,25.6,27.3,26.7,25.4,27.4,26.3,27.4,27.5,26.9,28.3,27.1,28.3,28.5,29.4,29.8,29.8,30.3,30.2,30.6,30.5,30.4,30.6,30.3,30.2,29.6,29.6,29.3,28.0,29.1,28.0,28.9,29.9,29.1,29.3,30.3,30.0,29.9,30.3,30.2,30.3,30.3,30.9,30.8,30.7,31.1,31.1,31.1,31.2,31.2,31.2,31.2,31.4,31.4],[31.6,31.6,31.6,31.6,31.6,31.6,31.6,31.6,31.6,31.6,31.6,31.6,31.6,31.6,31.6,31.6,31.6,31.6,31.6,31.6,31.5,31.6,31.6,31.6,31.6,31.6,31.6,31.6,31.6,31.6,31.6,31.6,31.6,31.6,31.6,31.5,31.5,31.5,31.5,31.4,31.4,31.4,31.5,31.3,31.5,31.4,31.4,31.4,31.4,31.5,31.4,31.4,31.4,31.4,31.5,31.4,31.4,31.4,31.4,31.3,31.4,31.4,31.4,31.4,31.3,31.3,31.3,31.3,31.2,31.1,31.2,31.2,31.3,31.3,31.3,31.3,31.3,31.4,31.3,31.3,31.4,31.4,31.4,31.2,31.3,31.4,31.2,31.1,31.1,30.9,30.6,30.6,30.3,30.6,30.4,30.2,30.3,30.4,30.3,30.7,30.7,31.0,30.9,30.9,30.9,30.8,30.4,30.3,30.1,29.3,29.8,29.3,29.0,28.7,27.6,27.3,26.7,25.2,25.4,23.2,23.7,22.4,20.5,16.5,15.9,11.5,10.1,7.3,4.5,3.0,1.5,0.8,1.6,3.2,4.2,5.0,6.8,9.3,10.6,13.5,17.2,20.4,21.6,23.2,24.2,25.6,26.0,26.7,26.2,26.4,27.1,25.8,26.7,25.3,26.9,26.7,25.1,27.3,25.8,27.0,27.2,26.8,28.3,27.2,28.3,28.6,29.5,30.0,29.9,30.4,30.2,30.7,30.7,30.5,30.6,30.3,30.1,29.6,29.5,29.2,28.0,29.3,28.1,28.7,29.7,29.2,29.0,30.0,29.9,30.0,30.1,30.5,30.5,30.2,30.9,31.0,30.7,31.0,31.0,30.9,31.1,31.0,31.1,31.0,31.2,31.4],[31.6,31.6,31.6,31.5,31.6,31.6,31.6,31.6,31.6,31.6,31.6,31.5,31.6,31.5,31.6,31.6,31.6,31.5,31.6,31.6,31.5,31.6,31.5,31.6,31.5,31.6,31.6,31.6,31.6,31.6,31.6,31.6,31.6,31.6,31.6,31.5,31.5,31.5,31.5,31.4,31.4,31.4,31.5,31.3,31.4,31.3,31.4,31.4,31.3,31.5,31.4,31.4,31.3,31.4,31.5,31.3,31.4,31.4,31.4,31.3,31.4,31.4,31.3,31.4,31.3,31.3,31.3,31.3,31.2,31.1,31.2,31.2,31.1,31.2,31.3,31.2,31.3,31.4,31.3,31.3,31.4,31.3,31.4,31.2,31.3,31.3,31.2,31.2,31.1,31.0,30.6,30.8,30.5,30.8,30.7,30.5,30.6,30.8,30.6,30.9,30.9,31.1,30.9,30.8,30.9,30.5,30.5,30.2,30.0,29.3,29.6,29.6,29.1,29.8,28.4,28.2,28.0,26.7,26.7,25.5,25.6,24.3,22.9,20.5,18.5,14.4,13.6,9.7,7.1,4.9,3.0,1.4,0.8,1.3,2.3,3.2,4.1,5.6,7.6,10.3,13.7,18.0,20.1,22.5,23.0,24.9,25.3,25.9,25.3,26.3,26.5,25.6,26.7,25.1,26.8,26.7,24.9,26.9,25.5,26.6,26.9,26.4,27.8,26.7,27.9,28.2,29.1,29.6,29.6,30.1,29.8,30.3,30.3,30.2,30.3,30.0,30.0,29.1,29.1,28.6,27.4,28.6,27.5,28.1,29.4,28.8,28.8,30.0,29.8,29.4,29.7,30.3,30.1,30.3,30.7,30.8,30.8,30.9,30.9,30.8,31.1,31.0,30.9,31.0,31.1,31.2],[31.6,31.6,31.6,31.6,31.6,31.6,31.6,31.5,31.5,31.6,31.5,31.6,31.5,31.5,31.6,31.5,31.6,31.5,31.5,31.6,31.5,31.5,31.5,31.6,31.5,31.5,31.6,31.5,31.6,31.6,31.6,31.6,31.6,31.5,31.6,31.5,31.4,31.5,31.5,31.4,31.4,31.4,31.4,31.3,31.4,31.3,31.4,31.4,31.3,31.4,31.4,31.3,31.3,31.3,31.4,31.2,31.3,31.3,31.2,31.2,31.3,31.3,31.2,31.3,31.1,31.2,31.2,31.2,31.0,30.9,31.1,31.0,31.1,31.1,31.2,31.2,31.2,31.3,31.3,31.2,31.3,31.3,31.3,31.2,31.3,31.4,31.2,31.2,31.2,31.1,30.9,31.0,30.7,31.0,30.9,30.7,30.7,30.9,30.9,30.9,31.0,31.2,31.0,31.0,30.7,30.7,30.4,30.3,30.2,29.6,29.9,30.0,29.6,29.6,29.1,28.2,28.3,26.8,27.1,25.4,26.3,24.7,24.6,21.1,19.5,15.6,15.7,12.0,8.7,6.8,4.8,3.0,1.6,0.8,1.3,2.3,3.2,4.4,5.9,8.7,10.8,15.0,17.3,19.5,21.0,23.7,24.1,25.4,25.1,25.9,25.7,25.1,26.2,23.9,26.3,24.9,23.9,26.2,24.3,25.3,25.6,25.4,27.5,25.9,26.9,27.1,28.6,28.7,28.8,29.7,29.3,30.0,30.1,29.9,30.1,29.7,29.5,28.7,28.5,27.9,26.4,27.8,26.5,28.0,28.7,27.4,27.9,29.1,28.6,28.7,29.2,28.9,29.4,30.0,30.4,30.6,30.3,30.6,30.6,30.5,31.0,30.7,30.2,30.9,31.2,31.2],[31.6,31.6,31.6,31.6,31.6,31.6,31.6,31.5,31.6,31.6,31.6,31.6,31.6,31.6,31.6,31.6,31.6,31.5,31.6,31.6,31.5,31.6,31.5,31.6,31.6,31.6,31.6,31.6,31.6,31.6,31.6,31.6,31.6,31.6,31.6,31.5,31.5,31.5,31.5,31.5,31.5,31.4,31.5,31.3,31.5,31.4,31.5,31.4,31.3,31.5,31.4,31.4,31.3,31.4,31.4,31.2,31.3,31.4,31.3,31.2,31.3,31.4,31.3,31.4,31.2,31.2,31.2,31.2,31.2,31.0,31.2,31.1,31.2,31.2,31.3,31.2,31.3,31.4,31.3,31.3,31.3,31.3,31.4,31.2,31.3,31.4,31.3,31.3,31.2,31.1,31.0,31.0,30.8,31.0,30.9,30.8,30.8,31.0,30.8,31.0,31.0,31.1,31.0,31.0,31.0,30.7,30.7,30.6,30.5,29.9,30.3,30.1,29.7,30.2,29.8,29.0,29.0,27.9,27.6,26.8,27.3,25.7,24.5,22.1,20.6,17.9,16.8,13.6,9.7,7.8,5.8,3.3,2.3,1.1,0.8,1.1,2.1,3.1,5.0,7.6,10.0,14.5,15.5,18.7,19.6,22.7,23.3,24.3,24.3,25.1,25.5,24.1,25.6,23.9,26.6,25.7,24.1,26.6,24.3,26.1,25.7,25.4,27.2,26.0,27.1,27.4,28.5,29.2,29.0,29.9,29.5,30.0,30.0,30.0,30.1,29.9,29.8,28.9,29.0,28.1,26.7,28.4,26.8,28.2,28.9,28.1,28.6,29.8,29.2,29.2,29.7,29.8,29.8,30.2,30.4,30.6,30.6,30.8,30.8,30.8,31.0,31.0,31.0,31.0,31.1,31.2],[31.6,31.6,31.6,31.5,31.6,31.5,31.6,31.5,31.5,31.6,31.5,31.6,31.5,31.5,31.6,31.5,31.6,31.5,31.5,31.6,31.5,31.6,31.5,31.6,31.5,31.5,31.6,31.5,31.6,31.6,31.6,31.6,31.6,31.5,31.5,31.5,31.5,31.5,31.5,31.4,31.4,31.3,31.4,31.3,31.4,31.4,31.4,31.4,31.3,31.4,31.3,31.3,31.3,31.3,31.4,31.2,31.3,31.3,31.3,31.2,31.3,31.3,31.2,31.3,31.0,31.2,31.2,31.1,31.0,30.9,31.1,31.0,31.1,31.1,31.2,31.1,31.2,31.2,31.3,31.2,31.3,31.3,31.3,31.3,31.3,31.4,31.3,31.3,31.3,31.2,31.2,31.1,31.0,31.2,31.0,30.9,30.9,31.0,31.0,31.1,31.2,31.3,31.2,30.9,30.8,30.5,30.3,30.1,30.0,29.2,30.0,29.8,29.4,29.8,29.4,28.6,28.6,27.5,27.7,26.5,27.3,25.5,25.3,22.4,21.4,18.7,17.7,14.4,11.4,9.4,7.0,4.7,3.4,2.2,1.2,0.8,1.3,2.4,4.0,5.7,8.0,11.6,12.8,15.2,17.0,20.4,21.4,23.6,23.7,24.4,24.6,24.4,24.8,23.0,25.7,24.6,23.4,25.8,23.6,24.6,24.8,24.1,26.7,24.9,26.0,26.3,28.0,28.5,28.6,29.5,29.2,29.7,30.1,29.9,30.0,29.8,29.5,28.7,28.6,27.8,26.0,27.9,26.0,27.8,28.3,27.1,27.8,29.1,28.6,28.6,29.2,29.2,29.1,30.0,30.3,30.6,30.1,30.5,30.6,30.7,30.9,30.7,30.7,31.0,31.2,31.2],[31.6,31.6,31.6,31.6,31.6,31.6,31.6,31.6,31.6,31.6,31.6,31.6,31.5,31.6,31.6,31.6,31.6,31.5,31.6,31.6,31.5,31.6,31.6,31.6,31.5,31.6,31.6,31.6,31.6,31.6,31.6,31.6,31.6,31.6,31.6,31.6,31.5,31.5,31.5,31.5,31.5,31.4,31.5,31.4,31.5,31.4,31.4,31.4,31.4,31.4,31.4,31.4,31.3,31.3,31.4,31.2,31.3,31.3,31.3,31.1,31.3,31.3,31.2,31.3,31.0,31.2,31.2,31.1,31.1,31.0,31.1,31.1,31.1,31.2,31.2,31.1,31.2,31.3,31.3,31.2,31.3,31.3,31.3,31.2,31.3,31.4,31.3,31.3,31.2,31.2,31.1,31.1,31.0,31.2,31.0,30.9,30.9,31.1,30.9,31.0,31.1,31.2,31.1,31.1,31.1,30.8,30.7,30.6,30.4,29.8,30.2,30.0,29.5,30.1,29.7,28.8,29.0,28.0,28.0,26.8,27.4,26.3,25.6,23.3,21.6,20.2,18.6,17.6,13.0,11.1,8.0,5.7,4.7,2.8,2.5,1.3,0.8,1.4,3.3,5.2,6.8,9.9,11.7,14.3,17.2,19.6,21.5,23.2,23.5,24.0,24.6,23.7,24.5,23.6,25.9,24.8,23.2,25.9,23.5,24.9,24.8,24.6,26.7,25.2,26.3,26.6,27.9,28.8,28.4,29.6,29.3,29.9,29.9,29.9,30.0,29.8,29.5,28.7,28.7,27.6,26.3,27.9,26.2,27.7,28.2,27.6,28.2,29.4,28.8,28.9,29.5,29.6,29.6,29.8,30.4,30.6,30.4,30.5,30.7,30.7,30.8,30.7,30.8,30.9,31.0,31.1],[31.6,31.6,31.6,31.5,31.6,31.5,31.5,31.6,31.5,31.6,31.5,31.6,31.5,31.5,31.6,31.5,31.6,31.5,31.5,31.6,31.5,31.6,31.5,31.6,31.6,31.6,31.6,31.6,31.6,31.6,31.6,31.6,31.6,31.6,31.6,31.6,31.5,31.6,31.5,31.5,31.5,31.4,31.5,31.4,31.5,31.4,31.5,31.4,31.4,31.4,31.4,31.4,31.3,31.4,31.4,31.2,31.3,31.3,31.3,31.1,31.3,31.3,31.2,31.3,31.1,31.2,31.2,31.1,31.0,30.9,31.1,31.1,31.1,31.2,31.2,31.2,31.2,31.3,31.3,31.3,31.3,31.3,31.3,31.3,31.3,31.4,31.4,31.4,31.4,31.2,31.3,31.1,31.1,31.2,31.2,31.0,31.1,31.0,31.0,31.1,31.2,31.2,31.2,31.1,31.1,31.0,30.9,30.9,30.9,30.2,30.6,30.4,30.1,29.9,29.9,29.2,29.0,28.3,28.4,27.1,27.8,26.7,26.0,24.0,22.0,21.0,19.5,18.7,14.4,13.1,10.5,8.1,5.9,4.9,3.2,2.4,1.4,0.8,1.9,3.7,6.2,7.7,10.5,13.0,15.1,18.2,19.9,22.4,23.5,24.2,25.3,24.8,24.8,23.6,25.3,25.0,23.5,25.3,23.5,24.8,25.3,24.3,26.9,24.9,26.0,26.6,27.7,28.5,28.8,29.7,29.6,30.0,30.2,30.2,30.2,30.0,29.6,29.0,28.7,28.3,26.6,27.9,26.7,27.3,27.9,27.8,28.0,28.7,28.1,28.3,28.5,28.8,28.6,29.3,30.1,30.4,30.1,30.6,30.7,30.8,30.8,30.8,31.0,31.1,31.1,31.1],[31.6,31.6,31.6,31.6,31.6,31.6,31.6,31.6,31.6,31.6,31.6,31.6,31.5,31.6,31.6,31.6,31.6,31.5,31.6,31.6,31.5,31.6,31.6,31.6,31.6,31.6,31.6,31.6,31.6,31.6,31.6,31.6,31.6,31.6,31.6,31.6,31.6,31.6,31.6,31.5,31.5,31.5,31.5,31.4,31.5,31.4,31.5,31.4,31.4,31.4,31.4,31.4,31.3,31.3,31.4,31.2,31.3,31.3,31.3,31.1,31.3,31.3,31.2,31.3,31.2,31.2,31.2,31.1,31.1,31.0,31.2,31.1,31.1,31.2,31.2,31.2,31.2,31.3,31.3,31.2,31.3,31.3,31.3,31.3,31.4,31.4,31.4,31.3,31.3,31.3,31.2,31.2,31.1,31.2,31.1,30.9,31.0,31.0,31.0,31.0,31.2,31.2,31.2,31.1,31.2,30.9,30.9,30.8,30.6,30.2,30.5,30.4,30.1,30.4,29.7,29.7,29.5,29.0,28.8,28.0,28.4,28.0,27.6,25.8,23.3,22.6,20.8,21.5,18.0,16.0,12.2,10.0,8.8,6.2,5.8,3.8,3.2,2.2,0.8,2.3,4.0,6.1,7.9,9.9,12.0,16.7,18.1,21.8,22.6,23.2,24.6,23.9,24.8,23.3,25.2,24.9,22.9,25.5,23.2,24.6,24.9,24.4,26.8,25.1,26.2,26.5,28.2,28.8,28.8,29.8,29.6,30.2,30.3,30.2,30.3,30.1,29.9,29.2,29.1,28.0,27.0,28.4,27.1,28.4,28.4,28.1,28.5,29.5,29.1,28.9,29.5,29.6,29.5,29.9,30.3,30.5,30.2,30.5,30.8,30.9,30.9,30.8,30.9,31.0,31.1,31.1],[31.6,31.6,31.6,31.6,31.6,31.6,31.6,31.6,31.6,31.6,31.5,31.6,31.5,31.6,31.6,31.6,31.6,31.5,31.6,31.6,31.5,31.6,31.5,31.6,31.6,31.6,31.6,31.6,31.6,31.6,31.6,31.6,31.6,31.6,31.6,31.6,31.5,31.6,31.6,31.5,31.5,31.4,31.5,31.4,31.5,31.4,31.5,31.4,31.3,31.4,31.4,31.4,31.3,31.3,31.4,31.2,31.3,31.4,31.3,31.2,31.3,31.3,31.2,31.4,31.2,31.3,31.3,31.1,31.1,30.9,31.1,31.2,31.1,31.2,31.2,31.2,31.2,31.3,31.3,31.2,31.3,31.3,31.3,31.2,31.4,31.4,31.4,31.3,31.3,31.3,31.2,31.3,31.1,31.3,31.2,31.1,31.2,31.2,31.1,31.2,31.3,31.3,31.3,31.3,31.4,31.2,31.2,31.2,31.1,30.7,30.8,30.6,30.4,30.3,30.2,30.0,29.7,29.3,29.3,28.9,28.8,28.5,28.0,26.6,24.6,24.5,22.2,22.8,19.9,19.3,16.9,14.3,11.4,9.1,7.4,6.5,4.7,3.5,2.3,0.8,2.2,3.7,6.5,7.7,11.6,14.8,16.0,20.0,20.8,22.6,24.0,23.8,24.3,23.0,25.1,24.6,23.2,25.0,23.3,24.3,24.8,24.4,27.0,25.0,25.7,26.9,28.0,28.7,28.8,29.6,29.6,30.1,30.3,30.2,30.3,30.3,29.8,29.2,29.0,28.2,27.3,28.2,27.1,27.9,28.2,28.1,28.0,29.1,29.1,28.8,29.2,29.3,29.3,29.7,30.4,30.6,30.2,30.6,30.8,30.9,30.9,30.9,31.1,31.1,31.1,31.2],[31.6,31.6,31.6,31.6,31.6,31.6,31.6,31.6,31.6,31.6,31.6,31.6,31.5,31.6,31.6,31.6,31.6,31.5,31.6,31.6,31.5,31.6,31.6,31.6,31.6,31.6,31.6,31.6,31.6,31.6,31.6,31.6,31.6,31.6,31.6,31.6,31.6,31.6,31.6,31.5,31.5,31.5,31.6,31.4,31.6,31.4,31.5,31.4,31.4,31.4,31.4,31.4,31.4,31.4,31.4,31.2,31.4,31.4,31.3,31.2,31.4,31.4,31.3,31.4,31.3,31.3,31.3,31.2,31.2,31.1,31.2,31.2,31.2,31.3,31.2,31.2,31.2,31.3,31.3,31.3,31.4,31.3,31.4,31.3,31.4,31.4,31.4,31.4,31.4,31.4,31.3,31.4,31.3,31.3,31.3,31.2,31.2,31.3,31.1,31.2,31.3,31.3,31.3,31.2,31.3,31.1,31.1,31.0,30.9,30.5,30.8,30.7,30.5,30.5,30.2,30.1,30.0,29.7,29.7,29.5,29.3,29.3,29.1,27.6,26.4,26.1,24.4,23.8,22.6,22.1,19.9,17.9,15.0,12.8,11.3,8.4,7.6,5.6,4.1,2.7,0.8,2.6,4.3,5.6,8.4,11.7,11.9,16.8,18.3,21.0,22.6,21.6,23.1,22.2,24.8,24.4,22.4,25.4,22.7,24.5,24.9,24.4,27.3,25.5,26.6,27.5,28.6,28.9,29.0,29.7,29.9,30.4,30.5,30.4,30.5,30.4,30.2,29.6,29.3,28.7,27.9,29.0,28.0,28.5,28.6,28.5,28.2,29.6,29.3,28.9,29.8,29.7,29.5,30.0,30.6,30.5,30.3,30.6,30.8,31.0,30.8,30.9,31.0,31.0,31.2,31.1],[31.6,31.6,31.6,31.6,31.6,31.6,31.6,31.6,31.6,31.6,31.5,31.6,31.5,31.6,31.6,31.6,31.6,31.5,31.6,31.6,31.5,31.6,31.5,31.6,31.5,31.6,31.6,31.6,31.6,31.6,31.6,31.6,31.6,31.6,31.6,31.6,31.6,31.6,31.6,31.6,31.5,31.5,31.5,31.4,31.5,31.4,31.4,31.4,31.4,31.4,31.4,31.4,31.3,31.4,31.4,31.2,31.3,31.4,31.3,31.2,31.4,31.4,31.3,31.4,31.3,31.4,31.4,31.2,31.2,31.1,31.2,31.2,31.2,31.3,31.2,31.2,31.2,31.3,31.3,31.3,31.3,31.3,31.3,31.2,31.4,31.4,31.3,31.4,31.3,31.4,31.2,31.3,31.3,31.4,31.3,31.2,31.2,31.3,31.1,31.3,31.3,31.4,31.3,31.3,31.4,31.2,31.2,31.2,31.2,30.9,30.9,30.9,30.6,30.4,30.4,30.0,30.2,29.7,29.9,29.5,29.8,29.4,29.0,27.9,26.9,26.3,25.4,24.5,23.5,23.5,22.0,21.2,18.2,16.2,12.7,11.0,8.2,7.8,6.3,3.9,2.7,0.8,2.8,4.1,6.0,8.9,12.1,16.0,17.6,20.2,21.4,21.3,22.1,21.9,24.0,23.7,22.5,25.3,23.4,25.5,25.8,24.9,27.7,26.0,26.9,27.6,28.7,29.3,29.2,29.8,30.1,30.5,30.6,30.6,30.7,30.6,30.4,29.8,29.6,28.9,28.3,29.3,28.4,28.7,28.8,28.9,28.7,29.7,29.5,29.3,30.0,29.9,29.6,30.0,30.7,30.7,30.2,30.8,31.0,31.0,30.9,31.1,31.1,31.0,31.3,31.1],[31.6,31.6,31.6,31.6,31.6,31.6,31.6,31.6,31.6,31.6,31.6,31.6,31.6,31.6,31.6,31.6,31.6,31.6,31.6,31.6,31.6,31.6,31.6,31.6,31.6,31.6,31.6,31.6,31.6,31.6,31.6,31.6,31.6,31.6,31.6,31.6,31.6,31.6,31.6,31.6,31.6,31.5,31.6,31.5,31.6,31.5,31.6,31.5,31.5,31.5,31.5,31.5,31.4,31.5,31.5,31.3,31.4,31.5,31.4,31.3,31.5,31.5,31.4,31.5,31.4,31.4,31.4,31.3,31.3,31.1,31.3,31.3,31.2,31.4,31.3,31.2,31.3,31.4,31.4,31.4,31.4,31.4,31.4,31.4,31.5,31.5,31.4,31.5,31.4,31.4,31.4,31.5,31.4,31.5,31.4,31.4,31.4,31.4,31.3,31.3,31.4,31.4,31.4,31.3,31.4,31.3,31.3,31.2,31.2,30.9,31.1,31.1,30.8,30.8,30.7,30.5,30.5,30.3,30.3,30.3,30.1,30.1,30.0,29.1,28.6,27.9,27.5,26.8,26.0,25.5,24.7,23.5,20.8,19.9,17.4,14.4,11.7,9.1,8.3,6.3,4.4,3.2,0.8,2.7,4.5,6.6,9.4,12.6,15.1,17.9,20.4,21.1,21.5,21.4,23.3,23.1,22.0,25.0,23.4,25.4,26.5,25.5,27.7,26.8,27.8,28.5,28.9,29.4,29.4,30.2,30.4,30.8,30.8,30.7,30.8,30.8,30.5,30.2,30.0,29.5,28.8,29.7,29.1,29.4,29.4,29.2,29.1,30.0,29.8,29.5,30.2,30.2,30.2,30.3,30.9,30.8,30.7,30.8,31.0,31.1,31.0,31.2,31.2,31.1,31.3,31.3],[31.6,31.6,31.6,31.6,31.6,31.6,31.6,31.6,31.6,31.6,31.6,31.6,31.6,31.6,31.6,31.6,31.6,31.5,31.6,31.6,31.6,31.6,31.6,31.6,31.6,31.6,31.6,31.6,31.6,31.6,31.6,31.6,31.6,31.6,31.6,31.6,31.6,31.6,31.6,31.6,31.6,31.5,31.6,31.4,31.6,31.4,31.5,31.4,31.4,31.5,31.4,31.4,31.3,31.4,31.5,31.2,31.4,31.4,31.3,31.2,31.4,31.5,31.4,31.4,31.3,31.3,31.4,31.2,31.2,31.1,31.3,31.2,31.1,31.3,31.2,31.2,31.2,31.4,31.3,31.3,31.4,31.4,31.4,31.3,31.4,31.5,31.4,31.4,31.4,31.4,31.4,31.5,31.4,31.4,31.4,31.3,31.3,31.3,31.2,31.3,31.4,31.3,31.4,31.3,31.4,31.2,31.2,31.3,31.2,31.0,30.9,31.0,30.6,30.7,30.7,30.4,30.5,30.3,30.4,30.2,30.3,30.0,29.8,29.3,28.3,28.0,27.0,27.1,26.2,25.9,24.8,24.6,22.0,21.2,17.7,15.5,12.6,11.5,8.4,8.4,6.1,3.9,2.5,0.8,2.5,4.9,7.1,11.0,13.6,17.3,17.9,19.0,20.4,19.0,20.6,22.4,21.6,24.7,23.5,25.7,26.0,25.9,27.7,27.0,27.8,28.5,29.0,29.4,29.7,30.1,30.4,30.7,30.7,30.8,30.8,30.7,30.6,30.1,29.8,29.4,29.0,29.7,28.8,29.0,29.3,29.1,28.9,30.1,29.7,29.2,30.2,30.2,29.9,30.3,30.8,30.7,30.4,30.8,31.0,31.0,30.8,31.1,31.1,30.9,31.3,31.1],[31.6,31.6,31.6,31.6,31.7,31.6,31.6,31.7,31.6,31.7,31.6,31.6,31.6,31.6,31.6,31.6,31.6,31.6,31.6,31.6,31.6,31.6,31.6,31.6,31.6,31.6,31.6,31.6,31.6,31.6,31.6,31.6,31.6,31.6,31.6,31.6,31.6,31.7,31.6,31.6,31.6,31.6,31.6,31.5,31.6,31.5,31.6,31.5,31.5,31.6,31.5,31.5,31.5,31.5,31.5,31.4,31.5,31.5,31.4,31.3,31.5,31.5,31.4,31.5,31.3,31.4,31.5,31.3,31.3,31.1,31.3,31.3,31.2,31.4,31.3,31.3,31.3,31.4,31.4,31.3,31.5,31.4,31.5,31.4,31.5,31.5,31.4,31.5,31.4,31.5,31.4,31.5,31.4,31.5,31.4,31.4,31.4,31.4,31.3,31.4,31.4,31.4,31.4,31.4,31.4,31.3,31.3,31.3,31.2,31.0,31.1,31.0,30.9,30.8,30.8,30.6,30.6,30.6,30.6,30.6,30.5,30.2,30.1,29.8,29.3,29.0,28.6,28.9,27.6,27.4,26.2,26.1,24.3,23.5,20.3,19.9,16.2,13.8,11.4,9.4,8.4,7.0,3.8,3.1,0.8,2.7,5.4,8.5,10.1,14.3,16.3,17.6,19.2,19.4,20.1,21.7,21.2,23.4,23.3,24.9,25.8,25.3,27.2,26.8,28.1,28.5,28.6,29.0,29.4,30.0,30.5,30.8,30.9,30.8,31.0,30.9,30.7,30.3,30.1,29.7,29.1,29.8,29.0,29.1,29.4,29.1,28.9,29.9,29.8,29.5,30.0,30.4,30.2,30.4,30.7,30.8,30.7,30.7,31.0,31.1,30.9,31.1,31.2,31.1,31.3,31.3],[31.6,31.6,31.6,31.6,31.7,31.6,31.6,31.7,31.6,31.6,31.6,31.6,31.6,31.6,31.6,31.6,31.6,31.6,31.6,31.6,31.6,31.6,31.6,31.6,31.6,31.6,31.6,31.6,31.6,31.6,31.6,31.6,31.6,31.6,31.6,31.6,31.6,31.6,31.6,31.6,31.6,31.5,31.6,31.5,31.6,31.5,31.5,31.5,31.5,31.5,31.5,31.5,31.4,31.5,31.5,31.3,31.4,31.5,31.4,31.3,31.4,31.5,31.4,31.5,31.3,31.4,31.4,31.2,31.2,31.0,31.3,31.2,31.1,31.3,31.2,31.2,31.3,31.4,31.4,31.4,31.5,31.4,31.5,31.4,31.5,31.5,31.5,31.5,31.5,31.4,31.4,31.5,31.4,31.4,31.4,31.3,31.3,31.3,31.3,31.3,31.4,31.3,31.3,31.3,31.4,31.3,31.3,31.3,31.2,31.1,31.0,31.0,30.7,30.7,30.9,30.6,30.6,30.5,30.6,30.5,30.5,30.3,30.3,30.0,29.5,29.5,29.1,29.1,28.5,27.8,26.9,26.7,24.4,23.7,21.6,21.6,17.4,17.0,13.9,13.7,8.7,9.5,7.5,4.3,3.0,0.8,3.1,6.0,6.7,10.2,12.5,14.1,16.7,16.8,17.2,19.7,19.1,22.4,22.6,23.8,25.3,24.9,26.2,26.6,27.6,28.2,28.7,28.9,29.4,29.9,30.5,30.9,30.8,30.9,31.0,30.9,30.9,30.5,30.2,30.1,29.4,30.1,28.9,29.3,29.6,29.3,28.4,30.2,30.0,29.3,30.0,30.5,30.3,30.5,30.7,30.9,30.6,30.8,30.9,31.0,31.0,31.1,31.2,31.2,31.5,31.2],[31.6,31.6,31.7,31.6,31.7,31.6,31.6,31.6,31.6,31.6,31.5,31.6,31.6,31.6,31.6,31.6,31.6,31.5,31.6,31.6,31.6,31.6,31.6,31.6,31.6,31.6,31.6,31.6,31.6,31.6,31.6,31.6,31.6,31.6,31.6,31.6,31.6,31.6,31.6,31.6,31.6,31.5,31.6,31.5,31.6,31.5,31.6,31.5,31.5,31.5,31.4,31.5,31.5,31.5,31.5,31.3,31.4,31.5,31.4,31.2,31.4,31.5,31.4,31.4,31.3,31.4,31.4,31.2,31.2,31.0,31.3,31.2,31.0,31.3,31.1,31.2,31.3,31.3,31.3,31.3,31.4,31.4,31.4,31.3,31.5,31.5,31.4,31.4,31.4,31.4,31.4,31.5,31.4,31.4,31.4,31.3,31.2,31.3,31.3,31.3,31.4,31.4,31.4,31.4,31.4,31.3,31.3,31.2,31.1,31.0,30.9,30.9,30.8,30.7,30.8,30.6,30.5,30.6,30.5,30.5,30.3,29.9,30.1,30.1,29.6,29.8,29.2,29.8,29.1,28.8,28.0,28.0,26.2,25.3,23.1,22.2,20.0,20.1,16.9,15.9,12.3,9.9,9.1,7.6,4.7,2.8,0.8,3.1,4.7,7.7,10.1,11.8,14.8,14.6,15.4,18.3,18.7,20.5,22.5,23.5,24.6,24.6,25.9,26.1,27.2,27.8,27.9,28.6,29.0,29.4,30.1,30.7,30.6,30.7,30.9,30.9,30.7,30.3,30.2,29.9,29.3,29.8,28.5,28.9,29.5,29.2,28.3,29.8,29.8,29.0,29.6,30.5,30.3,30.4,30.4,30.9,30.7,30.7,31.0,31.1,31.0,31.2,31.3,31.2,31.4,31.3],[31.6,31.6,31.6,31.6,31.7,31.6,31.6,31.6,31.6,31.6,31.5,31.6,31.5,31.6,31.6,31.6,31.6,31.5,31.6,31.6,31.5,31.6,31.5,31.6,31.5,31.5,31.6,31.6,31.6,31.6,31.6,31.6,31.6,31.6,31.6,31.6,31.6,31.6,31.6,31.6,31.6,31.5,31.6,31.4,31.6,31.4,31.5,31.4,31.4,31.5,31.4,31.5,31.4,31.5,31.5,31.2,31.4,31.5,31.4,31.1,31.4,31.5,31.4,31.4,31.2,31.3,31.4,31.1,31.2,30.9,31.2,31.1,30.9,31.2,31.0,31.1,31.3,31.3,31.2,31.2,31.4,31.3,31.4,31.2,31.4,31.4,31.4,31.4,31.4,31.4,31.3,31.4,31.3,31.4,31.4,31.2,31.2,31.3,31.2,31.3,31.3,31.3,31.3,31.3,31.3,31.2,31.2,31.2,31.1,31.0,30.8,30.8,30.5,30.4,30.6,30.3,30.4,30.3,30.3,30.3,30.0,29.6,29.8,29.7,29.5,29.7,29.2,29.7,29.1,28.5,28.1,27.7,26.5,25.4,23.9,23.0,21.5,22.6,20.0,19.5,15.9,15.2,10.1,10.1,7.9,4.7,2.7,0.8,2.8,4.8,7.0,10.6,11.5,11.1,14.4,15.9,16.6,17.2,20.2,21.3,22.9,23.6,24.5,25.3,26.3,27.2,27.5,28.3,28.6,29.3,30.1,30.7,30.4,30.8,30.8,30.9,30.5,30.3,30.0,29.7,28.8,29.1,27.7,27.9,28.8,28.3,27.3,29.1,29.3,28.5,29.1,30.3,30.2,30.3,30.2,30.8,30.8,30.8,30.9,31.1,31.0,31.1,31.3,31.3,31.3,31.3],[31.6,31.6,31.6,31.6,31.6,31.6,31.6,31.6,31.6,31.6,31.5,31.6,31.5,31.6,31.6,31.6,31.6,31.5,31.6,31.6,31.5,31.6,31.6,31.6,31.5,31.5,31.6,31.6,31.6,31.5,31.6,31.6,31.6,31.6,31.6,31.6,31.6,31.6,31.6,31.5,31.5,31.5,31.5,31.4,31.5,31.4,31.5,31.4,31.4,31.5,31.4,31.4,31.4,31.5,31.5,31.2,31.4,31.5,31.4,31.1,31.4,31.4,31.4,31.4,31.1,31.3,31.4,31.1,31.0,30.8,31.1,31.0,30.7,31.1,31.0,31.0,31.1,31.2,31.3,31.1,31.4,31.4,31.3,31.2,31.4,31.4,31.4,31.4,31.4,31.4,31.3,31.4,31.2,31.3,31.3,31.1,31.0,31.2,31.0,31.2,31.2,31.3,31.2,31.3,31.2,31.0,31.1,31.1,31.0,30.8,30.5,30.5,30.2,30.1,30.3,30.1,30.1,30.2,30.0,30.1,29.5,29.4,29.6,29.8,29.4,29.7,29.3,30.0,29.3,29.2,28.2,28.2,26.7,25.9,23.5,23.2,22.0,22.2,20.3,19.6,16.9,15.6,12.7,11.2,9.0,6.9,4.2,2.4,0.8,2.6,4.5,6.1,7.9,8.7,9.1,12.7,14.4,14.2,19.3,19.3,21.1,21.8,22.6,23.2,24.3,25.2,26.0,26.8,27.2,28.0,29.1,29.8,29.7,30.1,30.3,30.3,29.9,29.6,28.9,29.2,28.1,28.4,26.8,27.8,28.2,28.2,27.3,29.0,29.0,28.2,29.1,30.1,30.1,29.9,30.2,30.7,30.6,30.7,30.8,30.9,30.8,31.0,31.1,31.2,31.2,31.1],[31.6,31.6,31.6,31.6,31.6,31.6,31.6,31.5,31.5,31.5,31.4,31.5,31.5,31.5,31.5,31.5,31.5,31.5,31.5,31.6,31.4,31.6,31.5,31.6,31.5,31.5,31.6,31.5,31.5,31.5,31.5,31.5,31.5,31.5,31.5,31.5,31.5,31.5,31.5,31.5,31.5,31.4,31.5,31.3,31.5,31.3,31.4,31.4,31.4,31.4,31.3,31.4,31.4,31.5,31.4,31.1,31.3,31.5,31.3,31.1,31.3,31.4,31.3,31.3,31.1,31.2,31.3,31.0,30.9,30.8,31.0,30.9,30.7,31.0,30.9,31.0,31.1,31.2,31.3,31.1,31.3,31.3,31.3,31.1,31.4,31.3,31.3,31.3,31.3,31.3,31.2,31.3,31.1,31.2,31.2,31.0,30.9,31.1,30.9,31.1,31.0,31.2,31.1,31.2,31.2,31.0,31.1,31.0,30.9,30.7,30.4,30.3,30.1,30.0,30.2,30.0,30.0,30.1,29.7,30.0,29.2,29.2,29.4,29.7,29.2,29.6,29.1,29.7,29.1,28.9,28.1,28.0,26.5,26.3,24.2,24.2,22.5,22.7,21.6,20.7,19.0,17.9,15.1,15.5,10.2,8.7,7.6,5.5,2.4,0.8,2.5,4.4,5.1,7.1,7.9,10.9,11.5,11.3,14.1,16.1,17.7,19.8,20.9,22.5,23.4,24.4,24.9,25.9,26.7,27.5,28.6,29.5,29.5,29.9,30.1,30.2,29.6,29.4,28.6,28.6,27.3,27.3,26.1,26.5,26.8,26.9,26.2,27.7,28.0,28.0,28.2,29.3,29.7,29.4,29.8,30.2,30.4,30.3,30.8,31.0,30.8,30.8,31.0,31.1,31.0,31.2],[31.6,31.6,31.6,31.6,31.6,31.6,31.6,31.6,31.5,31.5,31.4,31.5,31.5,31.6,31.5,31.5,31.5,31.5,31.5,31.6,31.4,31.6,31.5,31.6,31.5,31.5,31.6,31.5,31.6,31.5,31.6,31.5,31.6,31.5,31.6,31.6,31.6,31.6,31.5,31.5,31.5,31.4,31.5,31.3,31.5,31.3,31.5,31.3,31.4,31.4,31.3,31.4,31.4,31.5,31.4,31.1,31.3,31.4,31.3,31.0,31.3,31.4,31.3,31.3,31.0,31.2,31.3,31.0,30.9,30.6,31.0,30.9,30.6,30.9,30.8,30.9,31.1,31.2,31.2,31.1,31.3,31.3,31.3,31.1,31.4,31.3,31.3,31.3,31.3,31.2,31.2,31.3,31.1,31.3,31.2,31.0,30.9,31.0,30.9,31.1,31.0,31.2,31.1,31.2,31.2,30.9,31.0,31.0,30.8,30.6,30.2,30.1,29.9,29.9,30.0,29.9,30.0,30.0,29.5,30.0,29.2,29.3,29.4,29.6,29.3,29.6,29.1,29.8,29.0,29.2,28.2,27.8,26.8,26.7,24.3,23.9,22.6,22.7,21.9,21.1,19.7,18.8,16.9,16.4,13.9,10.1,8.1,7.1,4.5,2.2,0.8,2.3,3.5,5.4,6.3,8.5,10.3,10.7,13.5,12.9,15.8,17.1,19.3,21.0,22.2,23.0,23.5,25.0,25.9,26.9,28.3,29.0,29.1,29.5,29.9,29.9,29.2,29.1,27.9,27.8,26.2,26.4,25.4,25.9,26.2,25.9,26.4,27.3,27.7,27.0,28.0,29.3,29.4,29.2,29.8,30.5,30.5,30.5,30.8,30.9,30.6,31.0,31.0,31.1,31.1,30.7],[31.6,31.6,31.6,31.6,31.6,31.5,31.5,31.5,31.5,31.4,31.2,31.4,31.4,31.5,31.5,31.4,31.5,31.4,31.4,31.5,31.4,31.5,31.4,31.5,31.4,31.4,31.5,31.5,31.5,31.4,31.5,31.4,31.5,31.5,31.5,31.5,31.5,31.5,31.4,31.4,31.4,31.3,31.4,31.2,31.4,31.2,31.4,31.3,31.2,31.3,31.1,31.3,31.3,31.4,31.3,30.9,31.2,31.4,31.1,30.9,31.3,31.3,31.2,31.2,30.8,31.0,31.1,30.7,30.6,30.2,30.7,30.6,30.3,30.6,30.5,30.6,30.7,30.9,31.0,30.7,31.1,31.1,31.1,31.0,31.2,31.2,31.2,31.2,31.2,31.3,31.1,31.2,31.0,31.2,31.1,30.9,30.9,31.0,30.8,31.2,30.9,31.2,31.1,31.2,31.1,30.8,31.0,30.9,30.7,30.6,30.1,29.9,29.8,29.8,30.1,29.8,30.0,29.9,29.7,30.0,29.1,29.3,29.5,29.8,29.4,29.5,29.2,29.6,28.9,29.2,27.7,28.0,26.0,26.2,23.9,24.2,22.8,22.8,22.0,21.0,20.4,18.7,16.4,16.1,13.5,11.3,8.6,8.4,6.1,3.7,2.1,0.8,1.9,3.5,3.3,5.8,6.7,8.3,10.0,11.6,12.5,15.9,16.3,19.0,20.3,21.1,22.1,23.2,23.8,25.4,27.0,27.5,27.7,28.3,28.8,29.0,28.3,28.1,27.2,26.7,25.2,25.4,23.3,24.2,25.3,23.8,23.6,26.2,26.7,25.7,26.7,27.9,27.9,28.0,28.6,29.4,29.6,29.9,30.2,30.5,30.0,30.6,30.8,31.0,30.7,30.8],[31.6,31.6,31.6,31.6,31.6,31.6,31.6,31.5,31.5,31.4,31.2,31.4,31.4,31.5,31.4,31.5,31.5,31.4,31.4,31.5,31.4,31.5,31.4,31.5,31.4,31.4,31.5,31.4,31.5,31.4,31.5,31.4,31.5,31.4,31.5,31.5,31.5,31.5,31.4,31.4,31.3,31.3,31.3,31.1,31.4,31.1,31.3,31.2,31.2,31.3,31.1,31.2,31.2,31.3,31.3,30.8,31.1,31.3,31.0,30.8,31.2,31.2,31.0,31.1,30.7,30.9,31.0,30.6,30.6,30.2,30.7,30.5,30.3,30.6,30.5,30.6,30.7,30.9,31.0,30.7,31.1,31.1,31.1,30.9,31.2,31.1,31.2,31.2,31.2,31.2,31.0,31.2,30.9,31.2,31.1,30.8,30.8,31.0,30.7,31.1,30.8,31.1,31.0,31.1,31.1,30.6,30.9,30.8,30.5,30.4,30.0,29.8,29.7,29.8,30.0,29.9,30.0,29.9,29.5,30.0,29.3,29.3,29.5,29.4,29.3,29.5,29.1,29.5,28.8,29.0,27.7,27.4,25.9,25.7,24.0,23.9,23.1,22.5,22.4,21.2,20.4,18.9,17.5,16.7,14.9,12.5,10.5,8.2,7.2,5.5,4.0,2.0,0.8,2.1,2.6,3.5,5.4,6.1,8.1,8.1,10.0,12.5,14.7,15.4,17.1,19.0,19.5,22.2,21.9,24.3,26.4,27.3,27.5,28.0,28.5,28.9,27.8,27.4,26.3,25.8,23.3,23.9,21.9,23.0,23.4,22.5,22.9,24.8,25.1,23.6,25.5,26.9,27.4,27.6,28.3,29.2,28.9,29.2,29.9,30.2,29.6,30.0,30.4,30.2,30.1,30.6],[31.6,31.5,31.6,31.5,31.6,31.4,31.5,31.4,31.4,31.4,31.1,31.4,31.2,31.5,31.4,31.3,31.4,31.3,31.4,31.5,31.3,31.5,31.4,31.5,31.4,31.4,31.5,31.5,31.5,31.5,31.5,31.5,31.5,31.5,31.5,31.5,31.5,31.5,31.4,31.4,31.3,31.2,31.4,31.1,31.4,31.1,31.4,31.2,31.1,31.3,31.0,31.2,31.2,31.3,31.2,30.8,31.0,31.3,31.0,30.7,31.2,31.2,31.1,31.1,30.6,30.9,31.0,30.6,30.5,30.1,30.7,30.6,30.3,30.5,30.5,30.5,30.7,30.8,30.9,30.7,31.0,31.0,31.0,30.9,31.1,31.1,31.1,31.1,31.1,31.2,31.1,31.2,31.0,31.2,31.0,30.8,30.8,30.9,30.7,31.1,30.8,31.1,31.0,31.1,31.1,30.8,30.9,30.9,30.5,30.4,29.9,29.8,29.5,29.5,30.0,29.8,29.9,29.8,29.6,30.0,29.3,29.3,29.4,29.7,29.4,29.6,29.1,29.5,28.8,28.9,27.7,27.5,25.6,25.2,23.2,23.3,22.0,22.6,21.8,20.9,20.5,18.8,17.8,16.6,16.1,14.2,11.7,9.8,7.7,6.3,5.1,3.1,1.5,0.8,2.0,2.6,3.7,4.4,6.1,7.2,8.6,11.5,13.1,14.7,16.8,18.1,19.1,20.8,21.3,23.5,25.6,26.4,27.3,27.5,28.4,28.3,27.4,27.1,26.1,25.3,23.4,23.5,21.4,23.6,23.1,21.1,22.4,24.9,24.3,22.2,25.8,26.9,25.7,26.4,27.7,29.0,27.5,29.3,29.6,29.9,29.2,30.3,30.4,30.3,30.4,30.6],[31.6,31.6,31.6,31.5,31.5,31.4,31.5,31.4,31.4,31.3,30.9,31.3,31.2,31.4,31.3,31.3,31.4,31.2,31.3,31.5,31.2,31.4,31.4,31.5,31.4,31.4,31.5,31.4,31.5,31.5,31.5,31.5,31.6,31.5,31.5,31.5,31.5,31.5,31.4,31.4,31.3,31.3,31.4,31.1,31.4,31.1,31.4,31.1,31.1,31.2,31.0,31.1,31.2,31.3,31.1,30.6,31.0,31.3,30.8,30.5,31.1,31.1,30.8,31.1,30.6,30.9,31.0,30.5,30.4,30.0,30.6,30.5,30.2,30.5,30.3,30.5,30.7,30.8,30.9,30.7,31.0,31.0,31.0,30.8,31.2,31.1,31.2,31.2,31.2,31.2,31.1,31.2,31.1,31.2,31.1,30.9,30.9,31.0,30.8,31.2,30.8,31.2,31.1,31.2,31.1,30.7,31.0,30.9,30.5,30.5,29.8,29.7,29.5,29.6,30.1,29.9,30.0,30.0,29.7,30.1,29.5,29.4,29.5,30.0,29.6,29.7,29.4,29.7,28.9,29.0,27.6,27.2,25.5,25.1,23.7,23.1,22.3,21.8,21.6,20.6,20.3,18.8,17.9,16.2,15.0,12.8,10.7,9.1,7.4,6.0,5.6,4.2,2.4,1.6,0.8,1.3,2.5,3.0,4.5,5.3,7.3,9.8,10.6,12.2,13.4,15.2,15.6,19.5,19.4,22.9,25.2,26.3,27.1,27.4,28.4,28.7,27.3,27.1,25.0,23.5,22.2,21.8,20.0,21.5,22.1,20.3,21.3,23.3,22.5,21.6,24.2,25.6,25.3,26.2,27.7,28.8,27.7,28.8,29.0,29.7,29.6,29.6,30.0,30.3,30.2,30.4],[31.6,31.5,31.6,31.4,31.5,31.4,31.4,31.4,31.3,31.2,31.0,31.3,31.1,31.4,31.3,31.3,31.4,31.1,31.3,31.5,31.1,31.5,31.4,31.4,31.3,31.4,31.5,31.4,31.5,31.4,31.5,31.4,31.5,31.4,31.4,31.5,31.4,31.4,31.4,31.4,31.3,31.2,31.3,31.1,31.4,31.1,31.3,31.1,31.1,31.2,30.9,31.2,31.1,31.3,31.1,30.6,31.0,31.3,30.8,30.6,31.1,31.1,30.9,31.0,30.5,30.8,30.9,30.6,30.5,29.9,30.6,30.5,30.0,30.4,30.2,30.4,30.7,30.7,30.8,30.6,30.9,31.0,31.0,30.8,31.2,31.1,31.1,31.1,31.1,31.2,31.0,31.2,31.0,31.2,31.0,30.8,30.8,30.9,30.7,31.1,30.8,31.1,31.1,31.2,31.1,30.8,30.9,30.9,30.5,30.4,29.8,29.9,29.7,29.7,30.1,29.8,30.0,29.9,29.8,30.1,29.6,29.6,29.7,29.8,29.5,29.8,29.3,29.6,29.0,29.0,28.1,27.5,26.0,25.6,23.9,23.5,22.6,22.4,22.3,21.6,20.9,19.5,19.0,17.2,16.7,14.6,12.7,10.8,7.8,6.7,5.8,4.5,3.1,2.6,1.3,0.8,1.4,2.2,3.2,4.0,6.2,9.3,9.7,10.3,11.6,13.9,14.5,18.6,18.8,22.4,24.0,25.7,27.0,27.0,28.3,28.6,26.7,26.5,24.8,23.2,21.2,20.8,20.3,21.1,21.1,19.9,22.0,22.4,22.9,21.3,23.9,25.8,24.1,25.4,27.4,28.5,27.0,29.2,29.1,29.7,29.3,30.2,30.3,30.0,30.3,30.5],[31.6,31.5,31.5,31.4,31.5,31.3,31.4,31.3,31.3,31.2,30.8,31.3,31.0,31.4,31.3,31.2,31.3,31.0,31.3,31.5,31.0,31.4,31.3,31.4,31.3,31.3,31.4,31.4,31.4,31.4,31.5,31.4,31.5,31.4,31.4,31.4,31.4,31.4,31.3,31.3,31.2,31.2,31.3,31.0,31.3,31.0,31.2,31.0,31.0,31.1,30.8,31.1,31.0,31.3,31.1,30.4,30.8,31.3,30.8,30.4,31.0,31.1,30.8,30.9,30.3,30.7,30.8,30.3,30.2,29.7,30.3,30.2,29.9,30.1,29.9,30.2,30.4,30.6,30.7,30.5,30.9,30.9,30.9,30.7,31.0,31.0,31.0,31.0,31.1,31.1,30.9,31.1,30.9,31.1,30.9,30.6,30.6,30.8,30.5,31.0,30.6,31.0,30.9,31.2,31.0,30.7,30.9,30.7,30.3,30.3,29.6,29.6,29.3,29.3,29.8,29.6,29.8,29.6,29.7,29.8,29.5,29.4,29.5,29.7,29.5,29.5,29.1,29.4,28.7,28.6,27.4,27.2,25.2,25.1,22.9,22.7,21.6,21.9,21.5,20.2,20.9,18.6,19.7,17.9,18.5,16.8,14.3,12.4,10.2,7.9,7.2,5.3,4.1,3.8,2.6,1.5,0.8,1.5,2.5,3.1,5.8,7.3,9.1,10.3,11.6,13.5,13.9,17.8,17.8,21.3,22.7,24.9,25.7,26.1,27.2,27.3,25.8,25.4,23.8,22.3,20.5,20.3,19.1,20.9,20.0,18.6,20.6,21.8,21.7,20.8,23.1,24.5,23.2,24.3,27.1,27.5,26.2,28.4,28.8,29.5,29.3,29.8,30.0,30.1,30.1,30.2],[31.6,31.6,31.6,31.4,31.5,31.4,31.4,31.4,31.3,31.3,31.0,31.3,31.1,31.4,31.4,31.2,31.4,31.2,31.3,31.5,31.3,31.5,31.4,31.4,31.4,31.4,31.5,31.4,31.5,31.4,31.5,31.4,31.5,31.4,31.4,31.5,31.4,31.4,31.4,31.4,31.3,31.2,31.3,31.1,31.3,31.1,31.3,31.1,31.1,31.1,31.0,31.1,31.1,31.2,31.1,30.8,31.0,31.2,30.9,30.7,31.1,31.1,30.8,31.0,30.8,30.7,30.8,30.6,30.4,30.0,30.5,30.5,30.4,30.7,30.5,30.6,30.8,30.9,30.9,30.9,31.0,31.0,31.0,30.9,31.1,31.1,31.1,31.1,31.2,31.2,31.1,31.2,31.1,31.2,31.0,30.8,30.8,30.9,30.9,31.2,30.7,31.1,31.0,31.2,31.1,30.8,30.9,30.9,30.5,30.4,29.8,29.8,29.6,29.5,30.0,29.8,29.9,29.9,29.8,30.1,29.6,29.6,29.7,30.1,29.6,29.9,29.4,29.8,29.1,29.2,28.3,27.6,26.5,25.5,24.4,23.8,22.9,22.6,22.9,22.5,22.8,21.0,21.1,20.0,20.2,19.0,17.0,15.0,11.6,9.7,8.0,5.6,4.8,4.3,3.3,2.5,1.5,0.8,1.5,2.6,4.4,7.1,8.2,9.6,10.6,11.6,13.2,16.8,17.7,20.7,22.6,24.8,25.8,26.1,27.4,27.3,25.5,25.5,23.8,22.6,21.1,21.6,19.8,21.6,21.0,19.4,19.8,23.1,22.0,20.1,22.8,24.5,23.3,24.5,26.5,27.4,26.8,28.3,28.6,29.6,29.0,29.7,30.0,30.0,29.9,30.2],[31.5,31.5,31.5,31.4,31.5,31.3,31.4,31.4,31.3,31.3,30.8,31.3,30.9,31.4,31.2,31.2,31.3,31.0,31.3,31.4,31.0,31.4,31.2,31.4,31.3,31.3,31.4,31.4,31.4,31.3,31.5,31.3,31.4,31.3,31.4,31.4,31.3,31.4,31.3,31.3,31.2,31.0,31.2,30.9,31.3,31.0,31.2,30.9,30.9,31.1,30.8,31.0,30.9,31.2,31.0,30.4,30.9,31.1,30.7,30.3,31.0,31.0,30.8,30.9,30.3,30.7,30.8,30.3,30.2,29.7,30.3,30.2,29.8,30.0,29.9,30.1,30.4,30.6,30.6,30.4,30.8,30.8,30.9,30.6,31.0,30.9,30.9,30.9,31.0,31.0,30.9,31.0,30.9,31.1,30.9,30.6,30.6,30.8,30.5,30.9,30.6,31.0,30.9,31.1,31.0,30.7,30.8,30.7,30.3,30.3,29.6,29.7,29.5,29.4,30.0,29.7,29.9,29.8,29.9,30.2,29.7,29.6,29.8,30.1,29.8,29.9,29.5,29.7,29.1,28.9,28.1,27.7,26.1,25.7,23.9,23.9,22.6,22.9,22.4,21.5,22.1,20.3,21.2,19.8,20.9,19.8,18.4,16.8,13.7,11.1,9.7,6.5,5.5,5.2,3.9,3.5,2.6,1.6,0.8,1.7,3.2,5.2,6.4,8.2,9.3,11.1,12.0,15.6,15.2,18.7,19.5,22.3,23.5,24.1,25.1,25.4,24.1,23.6,21.5,21.5,19.9,20.3,19.5,19.9,19.0,18.1,19.0,21.1,19.7,19.3,22.0,23.5,22.3,23.8,25.8,26.2,25.8,28.2,28.8,29.3,28.6,29.8,30.0,29.9,30.1,30.3],[31.5,31.4,31.5,31.3,31.4,31.2,31.3,31.3,31.2,31.2,30.9,31.3,31.1,31.4,31.3,31.1,31.3,31.1,31.2,31.4,31.1,31.4,31.3,31.4,31.4,31.4,31.4,31.4,31.4,31.4,31.5,31.4,31.4,31.4,31.4,31.4,31.4,31.4,31.4,31.3,31.3,31.2,31.3,31.1,31.3,31.1,31.2,31.1,31.1,31.1,30.9,31.1,31.1,31.2,31.1,30.6,31.0,31.2,30.8,30.5,31.0,31.1,30.8,30.9,30.6,30.6,30.8,30.4,30.1,29.9,30.3,30.2,30.1,30.5,30.3,30.4,30.7,30.8,30.9,30.7,30.9,31.0,31.0,30.8,31.1,31.0,31.0,31.1,31.1,31.1,31.1,31.2,31.0,31.2,31.0,30.8,30.8,30.9,30.8,31.1,30.7,31.0,31.0,31.1,31.0,30.8,30.8,30.7,30.3,30.4,29.8,30.0,29.7,29.7,30.3,30.1,30.2,30.1,30.2,30.3,30.0,30.0,30.0,30.3,30.0,30.0,29.7,30.0,29.4,29.2,28.4,27.8,26.6,25.8,24.6,23.9,23.3,23.1,23.2,22.8,23.9,22.7,23.1,23.2,23.5,23.6,22.4,21.3,19.0,16.6,13.0,9.6,7.8,6.2,5.5,4.7,3.9,3.3,1.9,0.8,2.3,3.6,5.6,6.7,9.0,10.9,11.2,15.3,15.6,18.3,19.8,22.0,23.6,24.1,25.4,25.7,24.3,24.5,22.8,23.2,20.4,21.0,19.6,21.5,20.2,17.9,19.1,21.8,20.6,19.2,21.9,23.8,22.2,23.0,25.7,26.1,25.7,27.7,27.9,28.8,28.4,29.5,29.7,29.8,30.0,29.8],[31.4,31.4,31.4,31.2,31.3,31.1,31.3,31.3,31.2,31.2,30.7,31.3,30.8,31.3,31.2,31.1,31.3,30.9,31.2,31.4,30.9,31.3,31.2,31.3,31.2,31.3,31.3,31.3,31.4,31.3,31.5,31.3,31.4,31.3,31.4,31.4,31.3,31.4,31.3,31.3,31.2,31.0,31.2,30.9,31.3,31.0,31.2,30.9,30.8,31.0,30.7,31.0,30.9,31.1,31.0,30.3,30.8,31.0,30.6,30.1,30.9,30.9,30.7,30.8,30.2,30.5,30.7,30.2,30.0,29.7,30.2,30.0,29.8,30.1,30.0,30.1,30.5,30.6,30.7,30.5,30.8,30.8,30.8,30.6,31.0,30.9,30.9,30.9,31.0,31.0,30.9,31.0,30.9,31.1,30.9,30.6,30.6,30.8,30.5,30.9,30.7,30.9,30.8,31.0,30.9,30.7,30.8,30.7,30.4,30.5,29.8,30.0,29.7,29.6,30.2,30.0,30.1,30.0,30.2,30.2,30.0,29.9,29.9,30.1,30.0,29.9,29.7,29.7,29.5,29.1,28.6,28.1,27.1,26.3,25.5,25.1,24.5,24.6,24.5,23.7,25.1,23.9,24.8,24.0,24.5,24.5,23.1,22.3,20.7,19.6,18.4,14.0,11.7,10.0,8.6,7.0,6.3,4.9,4.1,2.4,0.8,2.1,3.8,5.7,7.7,9.5,10.1,13.6,13.5,16.4,17.2,20.3,22.0,22.8,23.3,23.9,23.2,23.0,21.5,21.5,19.8,20.1,18.6,19.9,18.7,16.7,17.6,20.3,18.6,17.6,20.7,21.1,20.1,21.4,24.6,23.5,23.4,26.8,27.4,27.4,27.1,28.7,29.1,28.6,29.2,29.6],[31.5,31.4,31.5,31.3,31.3,31.2,31.3,31.3,31.2,31.2,30.6,31.3,30.9,31.4,31.2,31.2,31.2,30.9,31.2,31.3,31.0,31.3,31.2,31.3,31.3,31.3,31.3,31.4,31.4,31.4,31.5,31.4,31.4,31.4,31.4,31.4,31.3,31.4,31.4,31.4,31.3,31.2,31.3,31.0,31.3,31.1,31.2,31.0,31.0,31.1,30.8,31.1,30.9,31.1,31.1,30.5,30.8,31.1,30.7,30.2,31.0,31.0,30.7,30.9,30.4,30.6,30.7,30.2,30.0,29.8,30.2,30.0,30.0,30.4,30.3,30.4,30.6,30.7,30.9,30.7,30.9,31.0,31.0,30.8,31.0,31.0,31.0,31.0,31.0,31.1,31.0,31.1,31.1,31.1,31.0,30.8,30.8,31.0,30.8,31.1,30.8,31.1,31.0,31.2,31.1,30.9,30.9,30.9,30.5,30.7,29.9,30.1,29.9,29.9,30.3,30.3,30.4,30.2,30.4,30.4,30.3,30.2,30.3,30.3,30.3,30.2,30.2,30.0,29.8,29.5,29.0,28.5,27.8,26.8,26.2,25.4,24.9,24.1,24.7,24.5,25.6,24.6,25.7,25.0,26.0,25.9,25.5,25.2,23.9,22.2,21.2,19.0,16.7,12.6,12.1,10.8,8.2,8.1,7.0,3.7,2.2,0.8,2.5,4.2,6.7,9.2,10.4,13.3,13.5,16.8,17.9,20.3,21.9,22.1,23.6,24.4,23.2,23.3,21.9,21.2,19.7,20.5,18.7,19.7,18.9,16.0,17.9,21.1,19.4,17.9,20.7,21.8,20.8,21.8,25.2,24.4,24.4,26.6,27.5,27.7,27.5,28.6,29.3,29.3,29.5,29.6],[31.4,31.3,31.4,31.2,31.2,31.1,31.2,31.3,31.2,31.3,30.7,31.4,30.7,31.4,31.2,31.2,31.3,30.9,31.3,31.3,31.0,31.3,31.2,31.3,31.3,31.3,31.3,31.4,31.3,31.4,31.4,31.4,31.3,31.4,31.4,31.4,31.3,31.4,31.4,31.4,31.3,31.2,31.3,31.0,31.3,31.0,31.2,31.0,31.0,31.1,30.9,31.0,30.9,31.1,31.0,30.5,30.8,31.0,30.8,30.2,30.9,31.0,30.7,30.8,30.4,30.5,30.7,30.3,30.0,29.9,30.3,30.2,30.3,30.5,30.5,30.4,30.7,30.8,30.9,30.8,31.0,31.0,31.0,30.9,31.1,31.1,31.0,31.0,31.1,31.1,31.1,31.2,31.0,31.2,31.1,30.8,30.9,31.1,30.7,31.1,30.9,31.0,31.0,31.1,31.1,30.8,30.8,30.9,30.5,30.6,30.0,30.2,29.9,30.0,30.4,30.2,30.4,30.3,30.4,30.4,30.2,30.2,30.3,30.5,30.3,30.3,30.2,30.1,29.7,29.5,28.9,28.7,27.9,27.3,26.6,26.1,25.9,25.3,25.8,25.1,26.2,25.4,26.6,26.1,26.6,26.5,25.6,25.1,23.9,23.0,22.4,20.6,20.0,16.5,14.4,11.9,10.1,8.4,7.0,4.8,4.1,2.4,0.8,2.8,4.7,7.7,8.5,10.6,12.4,15.1,16.8,19.3,20.6,22.1,22.7,23.7,22.8,23.6,20.7,20.7,18.9,18.9,17.6,18.7,17.3,15.7,16.6,18.7,17.4,17.4,19.3,19.3,18.4,19.6,23.3,21.3,22.2,23.9,25.8,25.5,26.1,27.6,28.5,27.4,28.6,29.0],[31.4,31.4,31.4,31.3,31.2,31.1,31.2,31.3,31.2,31.3,30.6,31.4,30.7,31.4,31.1,31.1,31.2,30.8,31.2,31.3,30.9,31.3,31.1,31.3,31.2,31.3,31.2,31.3,31.3,31.3,31.4,31.4,31.3,31.3,31.4,31.4,31.4,31.4,31.3,31.4,31.3,31.1,31.3,30.9,31.2,31.0,31.1,30.9,30.9,31.0,30.8,31.0,30.9,31.1,31.0,30.4,30.8,31.0,30.7,30.0,30.9,31.0,30.8,30.9,30.3,30.5,30.8,30.2,29.9,29.8,30.2,30.2,30.1,30.1,30.2,30.2,30.5,30.7,30.8,30.6,30.9,30.9,30.9,30.7,31.0,31.0,30.9,30.8,31.0,31.0,31.0,31.1,31.0,31.1,31.1,30.9,30.8,31.1,30.8,31.1,30.9,31.0,31.1,31.2,31.1,30.8,30.8,30.9,30.6,30.8,30.1,30.3,30.0,30.0,30.4,30.2,30.4,30.3,30.5,30.4,30.3,30.2,30.2,30.5,30.5,30.3,30.3,30.1,30.0,29.8,29.4,28.8,28.6,27.8,27.2,26.5,26.3,25.5,26.1,25.2,26.8,26.2,27.3,26.8,27.3,28.0,27.1,26.5,25.7,25.0,24.7,23.5,22.0,20.3,18.5,15.1,13.8,10.8,8.3,6.7,6.9,4.2,2.7,0.8,3.0,5.9,7.8,8.7,9.7,13.1,14.5,17.3,18.3,19.5,20.7,22.4,21.3,21.5,20.6,19.2,18.4,18.7,18.1,19.0,16.0,15.4,17.2,19.2,16.2,16.5,20.5,19.5,18.2,21.4,23.7,23.1,22.7,25.5,26.4,26.3,26.2,27.4,28.3,27.8,28.6,28.8],[31.4,31.4,31.4,31.3,31.3,31.2,31.3,31.4,31.2,31.4,30.8,31.4,30.8,31.4,31.2,31.2,31.3,30.9,31.3,31.3,30.9,31.3,31.2,31.2,31.2,31.2,31.2,31.3,31.3,31.3,31.4,31.4,31.4,31.4,31.4,31.4,31.3,31.4,31.3,31.3,31.3,31.1,31.3,30.9,31.3,31.0,31.1,30.8,30.9,31.1,30.8,31.1,30.9,31.0,31.0,30.5,30.8,31.0,30.8,29.9,30.9,30.9,30.7,30.8,30.3,30.5,30.8,30.2,30.1,29.9,30.3,30.3,30.2,30.4,30.5,30.4,30.6,30.7,30.8,30.7,30.8,30.9,30.9,30.8,30.9,31.0,30.9,31.0,31.1,31.0,31.1,31.1,31.1,31.2,31.2,31.0,30.9,31.2,30.9,31.1,31.0,31.1,31.0,31.1,31.2,31.0,31.1,31.1,30.8,30.9,30.4,30.6,30.2,30.3,30.8,30.4,30.7,30.6,30.8,30.7,30.6,30.4,30.5,30.7,30.6,30.5,30.5,30.3,30.2,30.0,29.7,29.1,28.7,28.3,27.9,27.1,27.1,26.2,26.8,25.7,27.4,27.0,28.0,27.6,28.3,28.5,28.0,27.6,26.5,25.8,25.8,24.5,24.2,22.1,21.4,19.4,17.1,13.7,10.5,8.5,8.6,6.4,5.3,2.4,0.8,3.5,5.9,7.1,9.0,11.9,13.6,17.0,17.4,18.8,18.9,21.6,21.0,21.1,19.5,19.0,18.0,18.1,18.0,20.2,16.4,14.7,18.8,20.3,17.2,16.5,20.9,19.1,17.9,21.3,24.1,21.9,22.8,26.3,26.4,25.7,26.5,27.7,28.1,27.5,28.4,28.6],[31.4,31.3,31.3,31.3,31.3,31.3,31.3,31.4,31.3,31.4,30.8,31.4,30.6,31.3,31.1,31.2,31.3,30.8,31.3,31.3,30.7,31.3,31.1,31.2,31.2,31.2,31.2,31.3,31.2,31.2,31.4,31.3,31.3,31.3,31.4,31.4,31.3,31.4,31.3,31.3,31.2,31.0,31.2,30.8,31.2,30.9,31.1,30.8,30.8,31.0,30.7,31.0,30.8,31.0,30.9,30.5,30.7,30.9,30.7,29.8,30.7,30.8,30.7,30.7,30.1,30.3,30.7,30.2,29.9,29.7,30.2,30.2,30.2,30.3,30.5,30.2,30.5,30.6,30.7,30.6,30.7,30.7,30.8,30.6,30.9,30.9,30.9,30.9,31.0,31.0,31.0,31.1,31.1,31.2,31.1,31.0,30.9,31.1,30.8,31.1,31.0,31.1,31.0,31.1,31.1,30.9,31.0,31.0,30.7,30.9,30.3,30.6,30.1,30.3,30.7,30.4,30.8,30.6,30.8,30.7,30.7,30.5,30.7,30.7,30.6,30.6,30.5,30.4,30.3,30.1,29.8,29.4,28.9,28.7,28.3,27.6,27.6,26.8,27.5,26.3,28.2,27.2,28.6,28.0,28.6,28.6,28.2,27.6,26.8,26.3,26.4,24.8,24.7,22.7,23.2,21.0,18.9,17.1,13.6,10.9,9.3,7.9,7.7,4.6,2.4,0.8,2.8,4.3,5.8,8.1,10.1,13.2,14.2,15.8,15.2,19.7,18.9,20.0,19.1,18.2,17.6,17.8,19.2,19.4,15.3,14.6,18.3,16.9,14.8,16.6,19.6,17.4,17.2,21.3,23.0,20.8,22.0,25.1,25.2,24.5,25.9,26.8,27.1,27.1,27.9,27.6],[31.4,31.3,31.4,31.3,31.3,31.3,31.3,31.4,31.3,31.4,30.9,31.4,30.7,31.4,31.1,31.3,31.3,31.0,31.3,31.3,31.0,31.3,31.2,31.3,31.3,31.3,31.2,31.3,31.3,31.3,31.4,31.4,31.4,31.4,31.4,31.4,31.3,31.4,31.3,31.3,31.3,31.1,31.3,30.9,31.2,30.9,31.1,30.9,30.9,31.0,30.8,30.9,30.8,31.0,30.9,30.4,30.7,30.9,30.6,30.0,30.8,30.9,30.7,30.7,30.1,30.3,30.7,30.2,29.9,29.8,30.2,30.2,30.3,30.4,30.6,30.3,30.5,30.6,30.7,30.6,30.8,30.7,30.9,30.7,31.0,30.9,30.9,30.9,31.0,31.1,31.0,31.1,31.1,31.2,31.1,31.0,30.9,31.2,30.9,31.1,31.1,31.2,31.1,31.2,31.2,31.0,31.1,31.1,31.0,31.0,30.6,30.8,30.5,30.5,30.8,30.5,30.7,30.6,30.8,30.7,30.8,30.7,30.8,30.7,30.7,30.6,30.6,30.6,30.4,30.4,30.0,29.7,29.1,28.6,28.4,27.7,27.6,26.9,27.7,26.5,28.2,27.2,28.5,27.9,28.7,29.0,28.3,28.0,27.2,27.1,27.3,25.8,25.6,23.4,24.0,20.9,20.4,18.4,15.4,12.8,10.7,9.7,8.9,6.6,4.4,2.2,0.8,2.3,3.4,5.1,7.1,8.8,12.7,13.8,14.7,17.7,17.3,19.4,17.5,17.3,17.0,17.2,18.3,18.2,14.2,13.7,17.1,16.5,14.6,16.4,18.8,17.6,17.2,20.6,22.4,20.6,22.3,25.0,24.2,24.8,26.3,26.7,26.5,27.4,28.1,27.8],[31.4,31.3,31.4,31.3,31.4,31.3,31.3,31.4,31.3,31.4,30.8,31.4,30.6,31.4,31.2,31.3,31.3,31.0,31.3,31.3,31.0,31.3,31.2,31.3,31.3,31.3,31.3,31.3,31.3,31.3,31.4,31.4,31.4,31.4,31.4,31.4,31.4,31.4,31.3,31.3,31.3,31.1,31.3,31.0,31.2,31.0,31.1,31.0,30.9,31.0,30.8,31.0,30.9,31.1,30.9,30.7,30.8,31.0,30.7,30.1,30.7,30.9,30.7,30.7,30.1,30.2,30.7,30.3,29.8,29.8,30.2,30.2,30.3,30.4,30.6,30.3,30.5,30.6,30.8,30.6,30.8,30.8,30.9,30.9,31.0,31.1,31.0,31.0,31.1,31.1,31.1,31.2,31.1,31.2,31.2,31.0,31.0,31.2,31.0,31.2,31.2,31.2,31.2,31.2,31.2,31.1,31.2,31.2,31.0,31.0,30.7,30.8,30.5,30.6,30.8,30.6,30.8,30.7,30.9,30.8,30.7,30.7,30.8,30.8,30.7,30.7,30.6,30.6,30.4,30.4,30.1,29.9,29.1,29.0,28.5,27.7,27.5,27.0,27.9,26.9,28.6,27.6,28.9,28.5,29.3,29.3,29.0,28.4,28.1,27.6,27.9,27.0,26.3,25.4,25.0,23.0,21.6,20.3,17.5,15.4,13.6,11.2,9.5,7.7,7.0,3.7,1.9,0.8,2.2,3.6,5.7,7.6,10.3,12.1,13.4,15.8,17.0,18.1,17.2,15.8,16.8,16.7,18.9,18.7,13.2,14.4,17.6,16.4,14.5,16.3,18.5,17.2,17.6,21.3,22.9,21.6,23.4,25.5,24.7,24.4,26.5,26.7,26.8,27.5,28.1,27.7],[31.4,31.3,31.4,31.3,31.3,31.3,31.2,31.3,31.3,31.3,30.8,31.4,30.5,31.3,31.1,31.3,31.3,31.0,31.3,31.3,31.0,31.3,31.2,31.3,31.3,31.3,31.2,31.3,31.2,31.3,31.4,31.4,31.3,31.4,31.4,31.4,31.4,31.4,31.3,31.3,31.3,31.1,31.3,30.8,31.2,30.9,31.0,30.7,30.8,31.0,30.7,30.9,30.7,31.0,30.9,30.5,30.7,30.9,30.6,30.0,30.7,30.8,30.6,30.6,30.0,30.2,30.6,30.2,29.9,29.7,30.2,30.2,30.2,30.3,30.5,30.3,30.4,30.6,30.7,30.5,30.7,30.7,30.8,30.7,30.9,30.9,31.0,30.9,31.0,31.0,31.0,31.1,31.1,31.2,31.1,31.0,30.9,31.2,30.9,31.2,31.1,31.2,31.2,31.2,31.3,31.1,31.2,31.2,31.0,31.0,30.7,30.9,30.5,30.6,30.9,30.5,30.8,30.7,30.9,30.8,30.8,30.8,30.8,30.9,30.8,30.7,30.7,30.7,30.5,30.3,30.2,29.8,29.4,28.9,28.6,27.8,27.9,27.4,28.2,27.3,28.7,28.0,29.1,28.9,29.4,29.5,29.2,28.6,28.2,27.8,27.8,27.1,26.5,25.6,25.3,23.3,21.8,21.5,18.6,16.9,14.5,12.3,11.0,9.2,8.5,6.8,4.6,2.3,0.8,2.2,3.7,5.0,9.1,10.9,13.2,14.8,15.5,16.5,15.7,15.1,16.3,15.5,17.4,17.1,13.5,14.4,16.8,16.5,14.8,16.3,19.8,17.3,18.1,21.4,22.7,21.6,22.2,24.9,24.5,24.9,25.5,26.0,26.5,27.1,27.8,27.6],[31.4,31.3,31.4,31.3,31.3,31.3,31.3,31.3,31.3,31.3,30.7,31.3,30.5,31.3,31.0,31.3,31.3,30.8,31.3,31.3,30.9,31.3,31.1,31.3,31.2,31.2,31.2,31.3,31.2,31.3,31.4,31.3,31.3,31.4,31.4,31.4,31.4,31.4,31.3,31.2,31.2,31.1,31.2,30.8,31.1,30.9,31.0,30.6,30.7,30.9,30.5,30.8,30.6,30.9,30.7,30.2,30.5,30.7,30.4,29.6,30.5,30.6,30.4,30.4,29.6,29.8,30.3,30.0,29.7,29.2,29.9,30.0,29.8,29.9,30.0,29.8,30.1,30.3,30.5,30.2,30.5,30.6,30.6,30.5,30.8,30.8,30.9,30.8,31.0,31.0,31.0,31.1,31.1,31.2,31.1,31.1,30.9,31.1,31.0,31.1,31.1,31.2,31.1,31.2,31.3,31.1,31.2,31.2,31.0,31.0,30.7,30.9,30.4,30.7,30.9,30.6,30.9,30.8,30.9,30.9,30.9,30.8,30.9,30.8,30.8,30.7,30.7,30.7,30.5,30.4,30.2,30.0,29.5,29.2,28.9,27.9,28.2,27.4,28.5,27.4,28.8,27.9,29.5,29.0,29.8,29.8,29.6,29.2,28.7,28.0,28.2,27.4,26.7,25.7,26.0,23.9,22.5,21.9,20.0,18.0,15.3,13.5,11.2,10.1,9.4,8.2,6.0,3.9,2.4,0.8,2.4,4.2,7.1,8.3,9.5,13.3,13.9,15.6,15.9,14.6,17.3,15.6,18.7,17.6,12.6,15.2,18.0,16.0,14.4,18.0,20.7,15.8,17.5,22.3,23.0,19.7,23.0,25.3,24.6,24.9,26.1,26.3,26.1,26.7,27.4,27.1],[31.4,31.3,31.3,31.4,31.3,31.3,31.3,31.4,31.3,31.4,30.9,31.4,30.8,31.3,31.1,31.3,31.3,31.0,31.2,31.3,31.1,31.3,31.2,31.2,31.2,31.2,31.2,31.3,31.2,31.3,31.3,31.3,31.2,31.3,31.4,31.3,31.3,31.4,31.3,31.3,31.2,31.1,31.3,30.9,31.2,30.9,31.0,30.8,30.8,31.0,30.7,30.9,30.8,30.9,30.8,30.5,30.7,30.8,30.6,30.0,30.7,30.7,30.5,30.5,29.8,29.8,30.4,30.2,29.8,29.4,30.0,30.2,29.9,30.2,30.3,30.1,30.3,30.5,30.7,30.4,30.6,30.8,30.8,30.7,30.8,30.9,30.9,30.9,31.1,31.1,31.0,31.1,31.1,31.2,31.2,31.1,31.1,31.2,31.0,31.2,31.2,31.2,31.2,31.2,31.3,31.1,31.2,31.2,31.0,31.1,30.8,31.0,30.6,30.8,31.0,30.8,31.0,30.9,31.0,31.0,31.0,30.9,31.0,30.9,30.9,30.9,30.8,30.9,30.7,30.6,30.4,30.3,29.8,29.5,29.4,28.4,28.6,27.8,28.8,27.9,29.0,28.3,29.6,29.1,29.9,29.9,29.7,29.4,29.2,28.9,28.8,28.2,27.3,26.9,26.7,25.0,24.0,23.2,21.6,21.1,18.0,15.8,13.4,12.1,11.3,9.3,7.6,5.7,4.1,2.2,0.8,2.8,5.0,7.2,8.0,9.7,12.0,14.0,14.3,14.3,16.6,15.6,19.1,18.6,13.7,16.4,20.0,17.3,15.4,19.6,21.8,17.9,19.2,23.8,23.8,21.2,23.9,25.9,25.5,25.5,26.5,27.0,27.0,27.5,28.0,27.5],[31.4,31.4,31.3,31.3,31.3,31.3,31.3,31.3,31.2,31.2,30.8,31.2,30.5,31.2,30.9,31.2,31.2,30.8,31.1,31.2,30.9,31.2,31.1,31.2,31.2,31.2,31.1,31.2,31.2,31.2,31.3,31.3,31.2,31.3,31.4,31.3,31.3,31.3,31.3,31.2,31.1,31.0,31.1,30.8,31.0,30.8,30.9,30.6,30.6,30.7,30.4,30.6,30.5,30.8,30.6,30.3,30.5,30.6,30.4,29.7,30.5,30.4,30.3,30.1,29.4,29.4,30.0,29.9,29.5,28.9,29.6,29.9,29.5,29.8,29.9,29.6,29.9,30.2,30.4,30.1,30.4,30.5,30.6,30.5,30.7,30.7,30.8,30.8,30.9,31.0,30.9,31.0,31.1,31.1,31.1,31.1,31.0,31.1,31.0,31.1,31.1,31.2,31.1,31.2,31.2,31.1,31.2,31.2,31.0,31.1,30.7,30.9,30.5,30.8,31.0,30.8,31.0,30.8,31.0,30.9,31.0,30.9,31.0,30.9,30.9,30.8,30.8,30.8,30.6,30.5,30.4,30.2,29.9,29.6,29.5,28.6,28.9,28.2,29.0,28.3,29.3,28.8,29.7,29.4,30.0,30.1,29.8,29.6,29.5,29.0,29.2,28.3,27.9,27.3,27.6,26.4,25.1,24.6,22.9,21.5,19.7,18.0,15.4,14.2,14.3,12.1,8.3,7.6,5.6,3.7,2.3,0.8,3.2,5.3,6.3,9.1,11.0,14.8,14.5,13.4,16.9,15.6,19.1,17.8,13.0,16.2,19.7,16.5,15.7,20.6,21.8,17.1,19.2,24.0,23.4,20.2,23.9,25.3,24.5,24.8,26.1,26.5,26.0,26.7,26.9,26.4],[31.4,31.4,31.3,31.4,31.4,31.4,31.3,31.3,31.3,31.3,31.0,31.3,30.8,31.3,31.1,31.3,31.3,31.1,31.2,31.3,31.1,31.2,31.1,31.2,31.2,31.2,31.2,31.3,31.2,31.2,31.3,31.3,31.2,31.3,31.4,31.3,31.3,31.3,31.3,31.2,31.2,31.1,31.2,30.8,31.1,30.8,31.0,30.8,30.7,30.8,30.5,30.8,30.6,30.8,30.7,30.5,30.6,30.8,30.6,29.9,30.5,30.6,30.4,30.2,29.6,29.5,30.1,30.1,29.5,29.2,29.8,30.1,29.8,30.0,30.0,29.8,30.1,30.3,30.4,30.3,30.5,30.6,30.6,30.5,30.7,30.8,30.9,30.8,31.0,31.0,31.0,31.1,31.1,31.1,31.1,31.0,31.0,31.1,31.0,31.2,31.1,31.2,31.2,31.2,31.3,31.1,31.2,31.2,31.1,31.1,30.9,31.0,30.7,30.9,31.1,30.9,31.1,30.9,31.1,31.0,31.1,31.0,31.1,31.0,31.1,30.9,31.0,31.0,30.8,30.7,30.7,30.5,30.3,29.9,29.9,29.2,29.2,28.8,29.5,29.1,29.7,29.2,30.1,29.8,30.4,30.4,30.3,30.1,30.0,29.7,29.8,29.3,28.7,28.5,28.5,27.3,27.2,26.4,25.7,24.6,23.5,22.3,20.4,19.4,19.0,16.8,14.1,10.4,9.3,7.3,4.7,2.8,0.8,3.1,4.7,6.8,7.2,11.1,13.5,13.4,16.0,16.2,20.0,19.4,13.5,18.0,21.4,17.8,17.4,21.8,22.4,17.2,20.6,24.1,23.6,20.9,23.9,25.4,24.3,24.6,26.6,26.7,26.2,27.2,27.4,26.9],[31.5,31.4,31.4,31.4,31.4,31.4,31.3,31.3,31.3,31.3,30.8,31.4,30.8,31.3,31.1,31.3,31.3,31.1,31.3,31.3,31.1,31.3,31.1,31.3,31.2,31.3,31.2,31.3,31.3,31.3,31.3,31.3,31.2,31.3,31.4,31.3,31.3,31.4,31.3,31.2,31.2,31.0,31.2,30.8,31.1,30.9,31.0,30.7,30.7,30.8,30.5,30.8,30.6,30.9,30.8,30.4,30.6,30.8,30.5,29.9,30.6,30.7,30.5,30.3,29.5,29.5,30.1,30.0,29.5,28.9,29.6,30.2,29.6,29.9,30.0,29.8,30.0,30.3,30.4,30.2,30.5,30.6,30.6,30.5,30.7,30.7,30.9,30.7,31.0,31.0,30.9,31.1,31.0,31.2,31.1,31.0,30.9,31.1,30.9,31.2,31.1,31.2,31.2,31.2,31.3,31.1,31.2,31.2,31.1,31.1,30.8,31.0,30.6,30.8,31.0,30.8,31.0,30.9,31.1,31.0,31.1,31.1,31.1,31.0,31.1,30.9,31.0,31.0,30.9,30.7,30.7,30.5,30.2,29.8,29.9,29.2,29.4,28.9,29.6,29.1,29.8,29.5,30.3,29.9,30.5,30.5,30.4,30.2,30.2,30.0,30.0,29.7,29.0,28.8,28.8,27.6,27.4,26.2,25.7,24.9,23.9,23.2,21.4,21.3,20.5,19.0,14.1,11.9,10.7,8.5,8.6,4.5,2.8,0.8,3.1,5.6,6.3,9.7,11.3,12.8,15.7,15.4,19.1,18.3,14.1,18.5,21.0,18.4,17.7,22.1,23.2,19.9,21.8,25.2,25.2,24.0,25.8,26.4,26.0,26.7,27.0,27.3,27.4,27.8,27.8,27.6],[31.4,31.4,31.3,31.4,31.4,31.4,31.3,31.3,31.3,31.3,30.9,31.3,30.9,31.3,31.1,31.2,31.3,31.1,31.2,31.3,31.0,31.2,31.1,31.2,31.2,31.2,31.2,31.2,31.2,31.2,31.3,31.2,31.2,31.3,31.3,31.3,31.3,31.3,31.2,31.1,31.1,31.0,31.1,30.7,31.0,30.7,30.9,30.6,30.7,30.8,30.4,30.7,30.5,30.8,30.7,30.4,30.5,30.8,30.6,30.0,30.5,30.6,30.3,30.2,29.5,29.3,29.8,29.8,29.3,29.1,29.5,29.8,29.6,29.9,29.9,29.6,29.9,30.2,30.2,30.1,30.4,30.3,30.5,30.4,30.5,30.5,30.7,30.6,30.9,30.9,30.8,31.0,30.9,31.1,31.0,31.0,30.8,31.1,30.8,31.1,31.1,31.1,31.1,31.2,31.2,31.1,31.1,31.2,31.0,31.1,30.8,31.0,30.6,30.9,31.0,30.8,31.0,30.9,31.1,31.0,31.0,31.0,31.1,31.0,31.1,30.9,31.0,30.9,30.9,30.7,30.7,30.5,30.3,29.8,30.0,29.3,29.5,29.0,29.6,29.2,29.7,29.4,30.2,29.8,30.3,30.4,30.3,30.2,30.2,30.1,30.0,29.7,29.0,28.9,28.9,27.9,27.4,27.1,26.1,25.3,24.7,23.9,22.3,21.3,21.3,19.2,16.3,13.5,10.4,8.4,8.0,6.8,4.8,2.8,0.8,3.3,4.6,8.3,9.9,11.5,15.0,14.2,18.9,17.8,13.1,18.3,21.0,18.0,18.0,22.4,22.7,19.5,22.2,24.9,24.3,23.9,25.4,25.8,25.6,26.2,26.8,27.0,26.9,27.7,27.7,27.4],[31.4,31.4,31.3,31.3,31.3,31.3,31.2,31.3,31.3,31.3,30.8,31.3,30.8,31.3,31.0,31.2,31.2,31.1,31.1,31.2,30.9,31.2,31.0,31.1,31.1,31.1,31.1,31.2,31.1,31.1,31.2,31.2,31.1,31.2,31.3,31.2,31.2,31.2,31.1,31.0,30.9,30.8,30.9,30.5,30.9,30.5,30.7,30.3,30.5,30.6,30.2,30.6,30.4,30.8,30.6,30.2,30.3,30.7,30.3,29.7,30.3,30.5,30.1,30.1,29.4,29.5,29.8,29.9,29.2,29.0,29.3,29.6,29.4,29.7,29.8,29.4,29.6,29.9,29.9,29.8,30.2,30.2,30.3,30.1,30.4,30.3,30.5,30.3,30.6,30.8,30.4,30.8,30.7,30.9,30.9,30.7,30.5,30.9,30.5,30.9,31.0,31.0,31.0,31.1,31.2,30.9,31.1,31.1,31.0,31.0,30.8,30.9,30.4,30.7,30.8,30.6,30.9,30.7,30.9,30.8,30.9,30.9,30.9,30.8,30.9,30.7,30.8,30.7,30.7,30.4,30.5,30.1,29.9,29.3,29.5,28.6,29.0,28.4,29.1,28.7,29.4,29.1,30.0,29.7,30.2,30.4,30.3,30.2,30.2,29.9,30.0,29.6,29.1,28.8,29.0,27.7,27.5,26.0,25.9,24.5,24.0,23.2,21.1,20.9,21.2,20.6,18.0,17.4,13.1,12.2,8.8,8.1,6.8,5.1,2.8,0.8,2.6,4.7,6.6,9.0,12.1,11.5,17.2,14.5,12.2,16.1,18.4,16.2,17.1,20.2,21.4,19.3,22.3,23.7,24.8,24.7,25.1,25.8,26.3,26.5,26.7,27.7,27.5,27.8,27.8,27.5],[31.5,31.4,31.4,31.4,31.4,31.4,31.3,31.4,31.3,31.4,31.1,31.4,30.9,31.3,31.1,31.3,31.3,31.1,31.2,31.3,31.0,31.2,31.1,31.2,31.2,31.2,31.2,31.3,31.2,31.2,31.3,31.3,31.2,31.3,31.3,31.3,31.3,31.3,31.2,31.2,31.0,30.9,31.0,30.6,30.9,30.6,30.8,30.4,30.5,30.6,30.1,30.6,30.4,30.9,30.6,30.2,30.3,30.8,30.4,29.7,30.5,30.6,30.3,30.3,29.2,29.6,30.1,29.8,29.1,28.7,29.2,29.6,29.2,29.4,29.5,29.2,29.4,29.9,29.9,29.7,30.2,30.1,30.3,30.2,30.5,30.3,30.6,30.3,30.6,30.8,30.6,30.9,30.8,31.0,30.9,30.7,30.5,30.9,30.6,31.0,31.0,31.1,31.1,31.2,31.2,31.1,31.2,31.1,31.0,31.1,30.8,30.8,30.4,30.6,30.9,30.4,30.9,30.7,30.9,30.9,30.9,31.0,30.9,30.8,30.9,30.8,30.9,30.8,30.7,30.5,30.5,30.0,29.9,29.4,29.6,28.7,28.8,28.3,29.1,28.7,29.4,29.1,30.1,29.6,30.2,30.4,30.4,30.3,30.2,30.0,30.0,29.6,29.4,29.1,29.1,28.0,28.0,27.2,26.2,25.0,24.1,23.0,21.0,21.0,21.5,21.2,18.3,17.3,14.7,13.8,11.2,10.7,8.4,6.8,4.3,2.4,0.8,2.8,3.7,6.7,7.9,8.4,13.6,12.6,9.5,14.5,17.0,15.6,15.8,19.8,21.1,20.0,21.7,24.1,24.8,24.4,24.9,26.0,26.0,26.1,26.7,27.7,27.3,28.0,27.8,27.5],[31.4,31.4,31.3,31.3,31.3,31.3,31.3,31.3,31.3,31.3,31.0,31.2,30.9,31.2,31.1,31.2,31.2,31.1,31.2,31.2,30.9,31.2,31.0,31.1,31.1,31.1,31.1,31.2,31.1,31.1,31.2,31.2,31.2,31.2,31.2,31.2,31.2,31.2,31.0,30.9,30.8,30.6,30.8,30.2,30.7,30.3,30.5,29.9,30.0,30.3,29.7,30.3,30.2,30.8,30.4,29.8,30.1,30.7,30.1,29.0,30.2,30.4,30.2,30.0,29.0,29.7,30.0,29.4,29.0,28.3,29.2,29.6,28.7,28.9,29.1,28.9,29.3,29.6,29.8,29.4,29.8,29.8,29.9,29.6,30.2,30.0,30.3,29.9,30.3,30.6,30.1,30.6,30.4,30.8,30.6,30.5,30.1,30.6,30.2,30.7,30.8,30.9,31.0,31.0,31.1,30.8,31.0,31.0,30.9,30.9,30.6,30.6,30.2,30.3,30.5,30.2,30.5,30.3,30.5,30.5,30.6,30.6,30.5,30.4,30.6,30.3,30.5,30.3,30.3,29.9,30.0,29.3,29.2,28.8,28.7,27.9,28.0,27.3,28.3,28.0,28.9,28.6,29.7,29.2,29.8,30.1,29.9,29.7,29.7,29.6,29.2,29.1,28.5,28.1,28.3,26.9,26.8,25.6,24.4,22.9,21.7,20.6,18.3,18.4,19.1,18.7,16.2,16.3,13.2,12.8,11.2,12.9,10.2,8.8,7.7,4.7,1.9,0.8,2.4,3.6,5.0,5.1,8.1,8.2,7.1,9.0,10.9,10.1,13.2,13.4,15.8,17.3,18.6,18.8,21.1,21.3,21.4,22.5,23.3,23.5,24.0,25.3,24.7,25.5,25.8,24.9],[31.4,31.4,31.4,31.3,31.4,31.3,31.2,31.3,31.3,31.3,30.9,31.3,30.9,31.2,31.2,31.2,31.2,31.2,31.2,31.3,31.0,31.3,31.1,31.2,31.2,31.2,31.2,31.3,31.1,31.2,31.2,31.2,31.1,31.2,31.2,31.2,31.2,31.2,31.1,31.0,30.9,30.8,30.9,30.3,30.6,30.2,30.4,30.2,30.2,30.4,29.7,30.4,30.1,30.7,30.3,29.8,30.1,30.7,30.1,28.9,30.2,30.5,30.2,30.1,29.1,29.6,30.1,29.7,29.2,28.4,29.3,29.5,29.0,29.3,29.5,29.3,29.5,29.7,29.7,29.7,30.0,29.7,29.9,29.8,30.2,29.9,30.2,30.1,30.3,30.5,30.2,30.6,30.5,30.8,30.6,30.4,30.2,30.6,30.2,30.7,30.7,30.9,30.9,31.0,31.1,30.9,31.0,31.0,30.8,30.9,30.5,30.6,30.0,30.2,30.4,29.8,30.4,30.2,30.2,30.4,30.4,30.4,30.4,30.1,30.4,30.0,30.3,30.0,30.1,29.2,29.7,28.6,28.7,27.8,28.0,27.1,27.2,26.4,27.5,27.4,28.1,27.8,29.4,28.6,29.4,29.7,29.6,29.6,29.2,29.0,28.9,28.6,28.6,28.0,27.8,26.9,26.8,24.9,23.8,21.1,21.0,19.7,18.2,17.8,18.9,18.6,15.1,15.7,13.2,12.4,11.7,12.0,11.2,9.4,8.5,6.6,3.7,2.1,0.8,2.1,3.3,3.5,5.8,6.2,4.9,6.7,8.4,7.7,9.3,10.0,12.0,12.5,14.0,15.1,16.5,17.2,17.4,18.5,20.8,20.5,20.2,21.9,22.9,23.1,21.7,22.6],[31.3,31.3,31.3,31.3,31.3,31.3,31.3,31.3,31.3,31.2,31.1,31.2,31.0,31.1,31.1,31.1,31.1,31.1,31.1,31.2,30.9,31.2,31.0,31.1,31.1,31.1,31.1,31.2,31.1,31.1,31.2,31.2,31.1,31.2,31.2,31.1,31.1,31.1,30.9,30.9,30.8,30.6,30.7,30.1,30.6,30.1,30.3,29.8,30.0,30.1,29.4,30.3,29.9,30.6,30.4,29.7,30.0,30.6,29.8,28.7,30.2,30.2,30.1,29.8,28.9,29.5,29.8,29.1,28.8,28.1,29.0,29.1,28.5,28.6,28.9,28.6,29.1,29.5,29.8,29.3,29.8,29.6,29.7,29.4,30.1,29.8,30.2,30.0,30.2,30.5,30.2,30.6,30.5,30.7,30.6,30.3,30.1,30.5,30.3,30.6,30.7,30.8,30.9,31.0,31.0,30.8,30.9,30.9,30.7,30.7,30.4,30.4,29.8,30.1,30.4,30.0,30.3,30.2,30.2,30.3,30.4,30.4,30.3,30.1,30.5,29.9,30.3,29.9,30.0,29.3,29.6,28.1,28.3,27.8,27.9,26.9,27.1,26.0,27.0,26.6,27.6,27.3,29.1,28.3,29.0,29.7,29.4,29.4,29.2,29.0,29.0,28.5,28.3,27.3,27.3,25.9,25.9,23.9,22.2,19.9,18.3,17.7,15.8,15.8,16.2,16.2,14.4,14.4,12.6,12.2,11.3,11.8,10.7,9.2,8.4,6.7,4.6,2.9,1.7,0.8,2.3,2.8,4.5,5.8,4.7,5.4,6.1,7.1,7.4,7.4,9.3,11.2,12.0,12.0,14.1,15.6,15.3,15.8,17.4,18.1,17.5,19.3,19.8,20.0,19.7,19.8],[31.3,31.3,31.3,31.3,31.3,31.3,31.2,31.3,31.3,31.3,31.0,31.2,30.9,31.2,31.1,31.2,31.2,31.1,31.1,31.2,30.9,31.2,31.0,31.1,31.1,31.1,31.1,31.2,31.1,31.2,31.2,31.2,31.1,31.2,31.2,31.1,31.2,31.2,31.0,31.0,30.9,30.8,30.8,30.3,30.7,30.3,30.5,30.0,30.2,30.4,29.9,30.4,30.3,30.7,30.4,29.8,30.1,30.6,30.0,28.4,30.3,30.4,30.1,30.1,28.7,29.5,30.0,29.1,29.0,28.4,29.2,29.3,28.7,29.0,29.0,29.1,29.5,29.9,29.9,29.6,30.0,30.0,30.0,29.7,30.4,30.1,30.5,30.2,30.6,30.7,30.4,30.7,30.6,30.8,30.7,30.5,30.3,30.6,30.3,30.6,30.7,30.8,30.9,31.0,31.0,30.8,30.9,30.8,30.6,30.7,30.2,30.3,29.7,29.9,30.3,29.8,30.3,29.9,30.2,30.1,30.2,30.3,30.1,30.0,30.4,29.8,30.2,29.7,30.0,29.1,29.5,28.0,28.2,27.4,27.6,26.4,26.8,25.5,26.8,26.4,27.4,27.1,28.9,28.1,29.0,29.6,29.5,29.6,29.2,29.0,28.9,28.6,28.2,27.0,27.2,25.6,25.7,23.1,21.9,19.4,18.3,17.6,15.5,16.3,16.2,16.3,14.0,14.2,13.0,11.9,11.4,12.0,11.6,9.1,8.7,6.9,5.4,3.9,2.5,2.0,0.8,1.8,2.8,4.2,3.5,4.3,4.3,5.9,6.6,6.5,7.9,10.0,9.9,9.6,11.7,12.5,12.9,14.3,16.2,15.4,15.4,16.7,17.7,18.0,16.9,18.0],[31.4,31.4,31.4,31.3,31.3,31.3,31.3,31.3,31.4,31.3,31.2,31.2,31.1,31.2,31.2,31.2,31.2,31.2,31.1,31.2,31.0,31.2,31.0,31.1,31.1,31.1,31.1,31.2,31.1,31.1,31.1,31.2,31.1,31.1,31.2,31.0,31.2,31.1,30.9,30.9,30.8,30.7,30.6,30.0,30.4,29.9,30.0,29.8,29.9,30.2,29.4,30.1,29.7,30.5,30.2,29.5,29.8,30.5,29.6,28.2,30.1,30.3,30.0,29.8,28.6,29.5,29.9,29.2,28.8,27.9,29.0,29.0,28.7,28.8,29.1,28.9,29.2,29.4,29.5,29.5,29.8,29.4,29.7,29.6,30.0,29.7,30.1,30.2,30.2,30.5,30.2,30.5,30.4,30.7,30.5,30.3,30.1,30.4,30.0,30.5,30.5,30.8,30.8,30.9,31.0,30.7,30.9,30.8,30.7,30.7,30.2,30.4,29.9,29.9,30.3,29.8,30.2,30.0,30.1,30.1,30.3,30.3,30.1,29.9,30.3,29.6,30.2,29.8,30.0,29.1,29.5,27.9,28.3,27.2,27.7,26.2,26.7,25.7,26.8,26.6,27.3,27.1,29.0,28.2,29.1,29.8,29.7,29.7,29.2,29.2,28.9,28.5,28.3,27.0,26.8,25.7,25.1,23.2,21.4,19.1,17.3,17.1,15.1,15.5,16.2,15.9,13.3,13.8,12.5,12.2,11.8,12.5,11.8,10.3,10.2,8.2,6.5,5.1,3.1,3.0,2.0,0.8,1.8,2.9,2.3,3.2,2.9,4.0,4.3,4.3,6.6,7.1,7.6,7.3,8.2,9.1,10.4,10.7,12.3,12.6,12.3,12.8,13.4,14.3,13.5,13.8],[31.2,31.2,31.2,31.2,31.1,31.1,31.1,31.1,31.2,31.0,31.0,30.9,30.9,31.0,31.0,30.9,30.9,31.1,30.9,31.0,30.9,31.0,31.0,30.9,31.0,31.1,31.0,31.1,31.0,31.0,31.0,31.1,31.0,31.1,31.2,31.0,31.1,31.1,30.8,30.7,30.7,30.6,30.4,29.9,30.1,29.8,29.8,29.7,29.9,29.8,29.2,29.9,29.8,30.3,30.0,29.5,29.8,30.2,29.8,27.9,30.1,30.1,30.0,29.8,28.3,29.0,29.6,28.7,28.4,27.4,28.6,28.5,28.2,28.5,28.6,28.6,29.1,29.3,29.5,29.3,29.6,29.5,29.7,29.4,30.0,29.6,30.0,30.0,30.1,30.4,30.0,30.4,30.3,30.5,30.3,30.0,29.7,30.2,29.7,30.3,30.2,30.4,30.6,30.7,30.8,30.4,30.6,30.6,30.3,30.2,29.6,29.9,28.9,29.3,29.8,29.2,29.6,29.4,29.5,29.4,29.9,29.8,29.7,29.2,29.9,29.1,29.8,29.2,29.4,28.7,29.1,27.2,28.0,26.6,27.0,25.3,25.8,24.7,25.8,25.6,26.6,26.4,28.7,27.7,28.7,29.5,29.1,29.3,28.4,28.3,27.8,27.1,27.1,25.0,25.3,23.6,22.4,20.3,19.0,17.9,15.4,16.0,13.9,14.1,13.3,13.4,11.8,11.5,10.3,9.9,10.0,10.7,10.0,9.4,9.4,8.8,6.7,5.3,3.5,4.0,3.3,1.2,0.8,1.1,1.5,2.1,1.8,1.8,2.4,2.4,2.8,3.2,4.6,4.2,4.0,4.3,5.1,5.2,5.8,6.3,6.3,6.3,7.0,7.0,7.1,6.8],[31.2,31.3,31.3,31.3,31.2,31.2,31.3,31.2,31.3,31.2,31.3,31.2,31.4,31.2,31.4,31.2,31.1,31.4,31.1,31.2,31.3,31.2,31.1,31.1,31.2,31.2,31.1,31.2,31.1,31.2,31.1,31.2,31.1,31.2,31.3,31.1,31.2,31.2,31.1,30.9,31.0,30.8,30.8,30.2,30.3,30.1,29.9,29.9,30.1,30.1,29.4,30.2,29.9,30.4,30.0,29.8,30.0,30.2,29.8,28.8,30.1,30.2,30.0,29.7,28.7,29.5,29.7,29.0,28.7,27.8,28.7,28.6,28.7,28.8,28.8,28.9,29.2,29.3,29.6,29.5,29.8,29.6,29.8,29.6,30.1,29.9,30.3,30.3,30.5,30.7,30.5,30.6,30.7,30.8,30.7,30.5,30.2,30.6,30.1,30.7,30.6,30.8,30.8,30.9,31.0,30.7,30.8,30.8,30.5,30.5,29.9,30.3,29.5,29.8,30.2,29.7,30.0,29.7,29.9,29.8,30.2,30.3,30.1,29.6,30.2,29.5,30.0,29.9,29.9,29.4,29.5,28.3,28.6,27.5,27.7,26.3,26.5,26.0,26.8,26.7,27.6,27.5,29.2,28.6,29.2,29.8,29.5,29.2,28.7,28.3,28.2,27.6,27.5,25.6,25.0,24.0,23.6,20.1,19.7,18.3,16.0,16.1,14.0,14.2,13.5,13.3,11.6,11.8,10.4,10.8,10.5,11.0,10.7,9.6,9.8,8.6,7.2,5.5,3.7,4.5,3.7,1.6,1.1,0.8,0.9,1.4,1.3,1.2,1.6,1.9,2.0,2.0,2.7,2.7,2.9,2.8,3.6,3.8,3.7,4.0,4.5,4.6,4.6,5.3,5.4,5.3],[31.2,31.3,31.2,31.2,31.2,31.2,31.2,31.1,31.3,31.1,31.2,31.1,31.1,31.2,31.1,31.1,31.1,31.3,31.0,31.1,31.0,31.0,30.9,31.0,31.0,31.0,31.0,31.1,31.0,31.1,31.1,31.2,31.0,31.1,31.2,31.1,31.0,31.1,30.9,30.8,30.8,30.6,30.5,29.9,30.2,29.8,29.6,29.3,29.7,29.5,28.8,29.9,29.6,30.4,30.0,29.4,29.5,30.2,29.6,27.8,29.9,29.8,29.6,29.4,28.1,29.0,29.3,28.6,28.3,27.1,28.4,27.8,27.9,28.1,28.2,28.3,28.8,29.0,29.3,29.1,29.5,29.4,29.5,29.5,29.9,29.6,29.9,30.2,30.3,30.6,30.1,30.4,30.5,30.7,30.4,30.2,30.0,30.3,29.8,30.4,30.3,30.5,30.5,30.6,30.7,30.4,30.5,30.5,30.1,30.1,29.5,29.7,29.1,29.4,29.9,29.5,29.9,29.6,29.9,29.5,30.1,30.2,29.8,29.5,30.1,29.3,29.9,29.5,29.7,29.0,29.3,27.9,28.6,27.0,27.5,25.7,26.5,25.6,26.8,26.6,27.7,27.5,29.1,28.7,29.0,30.0,29.4,29.3,28.6,28.6,28.2,27.6,27.4,25.7,25.6,23.9,23.4,20.8,18.8,17.6,14.6,14.6,12.4,12.3,12.1,12.1,10.5,10.8,9.8,10.2,10.2,10.7,9.9,9.5,9.5,8.2,6.8,5.0,3.4,4.0,3.5,1.8,1.3,0.9,0.8,0.9,1.0,1.0,1.1,1.2,1.4,1.5,1.7,2.0,2.1,2.2,2.5,2.5,2.8,3.0,3.1,3.3,3.7,3.8,4.0,4.2],[31.1,31.2,31.1,31.1,31.2,31.1,31.2,31.0,31.2,31.0,31.1,30.9,31.0,31.1,31.0,31.0,31.0,31.1,31.0,31.1,31.0,31.0,30.9,30.9,30.9,30.9,30.9,31.0,30.9,31.0,31.0,31.1,31.0,31.1,31.2,31.1,31.1,31.1,30.9,30.8,30.8,30.6,30.5,29.9,30.1,29.8,29.7,29.3,29.7,29.6,28.9,29.9,29.7,30.1,29.9,29.1,29.7,30.0,29.6,27.9,30.1,29.7,29.4,29.5,28.2,28.7,29.2,28.2,28.2,27.0,28.1,27.6,27.5,27.9,27.7,28.1,28.7,28.9,29.3,28.8,29.6,29.4,29.3,29.3,29.8,29.6,29.9,30.1,30.2,30.5,30.0,30.4,30.5,30.6,30.4,30.2,29.8,30.2,29.9,30.3,30.3,30.5,30.4,30.6,30.6,30.4,30.5,30.5,30.0,30.1,29.4,29.7,28.8,29.2,29.7,29.1,29.7,29.3,29.8,29.4,29.9,30.0,29.8,29.5,29.9,29.4,29.9,29.3,29.7,28.9,29.4,28.0,28.7,26.8,27.5,26.1,26.4,25.7,26.5,26.3,27.5,27.3,28.8,28.5,28.9,29.7,29.1,29.0,28.2,28.2,27.5,27.2,26.9,25.1,24.9,23.1,22.7,19.5,18.9,17.7,15.0,15.4,13.8,13.6,12.5,13.0,11.3,11.5,10.8,10.9,11.0,11.6,11.2,9.8,9.8,8.7,7.2,5.4,3.6,4.1,3.6,2.1,1.7,1.1,0.8,0.8,0.8,0.9,1.0,1.0,1.2,1.3,1.5,1.6,1.8,1.9,2.1,2.1,2.4,2.5,2.4,2.6,3.0,3.1,3.2,3.6],[31.1,31.3,31.2,31.2,31.2,31.1,31.2,31.0,31.2,31.0,31.1,31.0,31.1,31.1,31.1,31.1,31.0,31.3,31.1,31.0,31.1,31.0,31.0,31.0,31.1,31.1,31.1,31.1,31.0,31.1,31.1,31.2,31.1,31.2,31.2,31.2,31.1,31.1,31.0,30.8,30.9,30.7,30.5,30.1,30.1,30.0,29.9,29.7,29.9,29.9,29.3,30.1,29.7,30.5,30.1,29.5,29.8,30.2,29.8,28.1,30.1,30.0,29.8,29.6,28.4,29.1,29.5,28.6,28.4,27.1,28.6,27.5,28.2,28.5,28.4,28.8,29.1,29.5,29.8,29.4,29.9,29.7,29.8,29.7,30.1,29.9,30.1,30.4,30.4,30.6,30.3,30.5,30.6,30.7,30.5,30.5,30.2,30.5,30.1,30.7,30.5,30.5,30.6,30.7,30.8,30.3,30.5,30.6,30.1,30.2,29.4,29.9,29.0,29.4,29.9,29.5,29.9,29.4,29.8,29.6,30.2,30.2,29.8,29.5,30.0,29.3,29.9,29.6,29.8,29.2,29.6,28.5,29.0,27.7,27.9,26.8,27.0,26.7,27.5,27.2,28.3,28.2,29.1,29.0,29.0,29.7,29.1,29.0,28.2,28.1,27.5,27.1,26.9,25.6,24.6,23.2,23.0,19.7,18.6,18.2,15.4,15.5,13.1,13.4,11.9,12.2,11.5,11.1,10.3,10.9,10.8,11.0,11.4,9.9,10.0,8.8,7.0,5.1,3.6,3.8,3.1,1.9,1.6,1.1,0.9,0.8,0.8,0.8,0.9,0.9,0.9,1.1,1.2,1.3,1.3,1.5,1.7,1.7,1.8,2.0,2.1,2.1,2.3,2.4,2.6,2.9],[31.1,31.3,31.2,31.2,31.1,31.1,31.1,31.0,31.2,31.0,31.2,31.0,31.1,31.2,31.2,31.1,31.1,31.3,31.0,31.1,31.0,31.0,31.0,31.0,31.0,31.0,31.0,31.0,31.0,31.1,31.0,31.2,31.1,31.2,31.3,31.1,31.2,31.1,31.0,30.7,30.8,30.8,30.6,30.1,30.3,30.0,29.9,29.4,29.8,29.6,28.9,29.8,29.5,30.2,29.8,29.3,29.6,30.0,29.6,27.9,29.9,29.9,29.5,29.4,28.2,29.2,29.3,28.6,28.1,27.2,28.1,27.9,28.1,28.2,28.2,28.5,28.7,29.0,29.1,29.0,29.6,29.3,29.4,29.3,29.7,29.7,30.1,30.3,30.4,30.5,30.3,30.5,30.6,30.7,30.4,30.4,30.2,30.5,30.1,30.6,30.4,30.6,30.5,30.7,30.8,30.4,30.5,30.5,30.1,30.3,29.6,30.0,29.4,29.7,30.1,29.9,30.0,29.8,30.0,30.0,30.2,30.3,30.0,29.7,30.1,29.6,30.0,29.6,29.8,29.1,29.5,28.3,28.8,27.4,27.9,26.4,26.7,26.3,27.2,27.2,27.9,27.8,29.2,29.1,29.1,30.1,29.7,29.4,29.0,28.8,28.5,27.9,27.5,26.5,25.8,23.9,23.8,21.4,20.0,18.0,14.9,14.6,12.3,12.8,11.9,11.7,11.1,11.0,10.6,10.8,10.9,11.4,11.6,10.5,10.8,9.3,8.1,5.9,3.9,4.1,3.4,2.1,1.6,1.1,1.0,0.9,0.8,0.8,0.8,0.9,0.9,0.9,1.0,1.2,1.2,1.3,1.5,1.5,1.5,1.8,1.9,1.9,1.9,2.3,2.4,2.7],[31.0,31.2,31.1,31.1,31.1,31.0,31.1,31.0,31.2,31.0,31.0,30.8,30.9,31.0,30.9,30.9,31.0,31.1,30.9,31.0,30.8,31.0,30.8,30.9,30.9,31.0,30.9,31.0,30.9,31.1,31.0,31.2,31.0,31.2,31.3,31.0,31.2,31.2,31.0,30.8,30.9,30.7,30.6,30.0,30.1,29.8,29.7,29.4,29.8,29.6,29.1,30.0,29.7,30.1,30.1,29.5,29.8,30.0,29.6,27.6,30.1,29.9,29.4,29.7,28.2,29.2,29.4,28.6,28.2,27.2,28.4,27.9,28.0,28.5,28.4,28.5,29.0,29.1,29.5,29.2,29.6,29.6,29.7,29.6,29.8,29.7,29.9,30.2,30.3,30.5,30.1,30.2,30.4,30.5,30.3,30.3,30.0,30.4,30.0,30.5,30.5,30.7,30.6,30.6,30.8,30.5,30.5,30.6,30.3,30.2,29.6,29.8,29.3,29.5,29.9,29.4,29.7,29.8,29.6,29.5,30.0,30.3,29.8,29.4,29.9,29.3,29.9,29.5,29.6,28.9,29.4,28.1,28.8,26.9,27.7,26.3,26.8,26.1,27.4,27.1,28.1,27.9,29.4,29.2,29.0,30.2,29.6,29.4,29.1,28.7,28.3,28.2,27.2,26.3,26.2,24.0,24.1,22.0,20.2,18.9,15.9,15.5,14.0,13.5,13.0,13.5,11.6,11.9,11.0,11.6,12.0,13.0,12.2,11.2,11.0,9.8,8.1,6.1,3.8,4.4,3.4,2.2,1.7,1.2,1.0,1.0,0.9,0.8,0.8,0.8,0.9,0.9,0.9,1.1,1.2,1.3,1.4,1.5,1.6,1.7,1.9,1.9,2.1,2.1,2.4,2.7],[31.1,31.2,31.1,31.2,31.2,31.1,31.1,31.1,31.2,31.0,31.0,30.9,31.0,31.1,31.0,31.0,31.0,31.2,31.0,31.0,30.9,31.0,30.8,30.9,31.0,31.0,31.0,31.0,30.9,31.0,31.0,31.1,31.0,31.1,31.2,31.1,31.1,31.1,30.9,30.8,30.8,30.7,30.5,30.1,30.3,30.0,29.8,29.5,29.8,29.7,29.3,30.0,29.9,30.1,30.1,29.4,29.9,29.9,29.7,28.2,30.2,29.9,29.6,29.7,28.3,29.0,29.5,28.3,28.2,27.2,28.5,27.5,27.9,28.3,28.2,28.5,29.1,29.2,29.6,29.2,29.8,29.6,29.7,29.4,29.8,29.8,29.9,30.1,30.3,30.4,30.1,30.2,30.5,30.6,30.3,30.3,29.9,30.3,29.9,30.5,30.4,30.6,30.5,30.6,30.7,30.3,30.5,30.6,30.2,30.2,29.5,29.9,29.2,29.4,30.0,29.6,29.9,29.6,29.9,29.6,30.1,30.2,29.9,29.5,29.8,29.5,29.8,29.6,29.6,29.1,29.5,28.5,28.9,27.7,27.7,26.8,26.8,26.4,27.3,27.2,28.2,28.0,29.1,29.1,28.9,29.9,29.3,29.1,28.6,28.5,27.7,27.7,27.3,26.0,25.4,23.3,23.4,20.2,19.5,19.0,16.1,16.2,14.3,14.4,13.5,14.3,13.4,13.2,11.5,12.0,12.0,12.6,12.2,10.4,10.2,9.2,7.5,5.4,3.5,4.0,3.4,2.1,1.7,1.2,1.0,0.9,0.9,0.8,0.8,0.8,0.8,0.8,0.9,0.9,1.0,1.2,1.2,1.3,1.4,1.5,1.6,1.7,1.9,1.9,2.2,2.6],[31.0,31.2,31.1,31.2,31.2,31.1,31.2,31.1,31.2,31.1,31.1,31.1,31.0,31.2,31.2,31.2,31.2,31.2,31.0,31.2,31.1,31.1,31.0,31.0,31.1,31.1,31.0,31.1,31.0,31.1,30.9,31.2,31.1,31.1,31.3,31.2,31.2,31.2,31.0,30.9,31.0,30.9,30.6,30.3,30.4,30.2,29.8,29.7,29.9,29.5,29.3,29.8,29.7,30.0,29.8,29.3,29.7,29.6,29.6,27.9,30.0,29.6,29.1,29.2,28.0,29.0,29.1,28.3,28.4,27.2,28.1,27.4,28.2,28.3,28.4,28.5,29.0,29.0,29.3,29.3,29.7,29.5,29.6,29.7,29.8,30.0,30.2,30.5,30.6,30.7,30.6,30.7,30.7,30.9,30.6,30.6,30.3,30.5,30.4,30.7,30.5,30.8,30.6,30.8,30.8,30.5,30.5,30.5,30.2,30.2,29.5,30.0,29.3,29.7,30.0,29.9,30.0,29.9,30.0,29.9,30.3,30.4,30.1,29.9,30.1,29.7,30.1,29.7,29.8,29.2,29.5,28.6,29.0,27.9,28.1,27.1,27.0,26.4,27.6,27.4,28.2,28.1,29.3,29.2,28.8,30.1,29.4,29.1,28.7,28.5,27.9,27.8,27.4,26.4,25.4,24.0,23.3,20.6,20.1,18.6,15.4,15.4,13.5,13.3,12.3,12.0,11.5,11.1,10.5,11.4,11.1,12.4,11.9,10.3,10.3,9.1,7.2,5.3,3.3,3.8,3.3,2.1,1.7,1.4,1.1,1.0,0.9,0.9,0.9,0.8,0.8,0.8,0.8,0.8,0.8,1.0,1.1,1.1,1.2,1.4,1.4,1.5,1.6,1.7,1.9,2.2],[31.0,31.1,31.0,31.0,31.0,31.0,31.0,30.9,31.2,30.9,30.9,30.9,30.8,31.0,31.0,31.0,31.0,31.1,30.9,31.0,30.8,30.9,30.8,30.9,30.9,30.9,30.9,31.0,30.8,31.1,31.0,31.2,31.1,31.2,31.2,31.2,31.2,31.1,31.0,30.8,30.9,30.9,30.6,30.1,30.2,30.2,29.9,29.7,30.0,29.7,29.5,30.0,29.8,30.3,29.9,29.4,29.8,30.0,29.5,28.2,30.0,29.8,29.5,29.6,28.1,29.2,29.5,28.7,28.1,27.5,28.4,28.0,28.3,28.5,28.7,28.6,29.1,29.2,29.4,29.4,29.9,29.7,29.9,29.8,29.9,29.9,30.1,30.5,30.5,30.5,30.5,30.5,30.7,30.7,30.5,30.6,30.3,30.6,30.2,30.6,30.5,30.7,30.7,30.7,30.9,30.5,30.5,30.6,30.2,30.3,29.7,30.0,29.5,29.8,30.1,29.8,30.1,29.9,29.9,30.0,30.2,30.3,30.0,29.8,29.9,29.6,29.9,29.6,29.7,29.1,29.4,28.0,28.6,27.4,27.8,26.5,26.8,26.1,27.4,27.0,27.9,27.8,29.3,29.0,29.1,30.2,29.8,29.6,29.3,28.9,28.6,28.0,27.2,26.6,26.2,24.5,23.7,22.0,19.2,18.3,15.4,15.3,13.6,13.5,12.7,12.4,11.7,11.6,11.3,12.1,12.2,13.4,12.7,11.6,11.7,10.0,8.1,6.0,3.8,4.2,3.6,2.2,1.9,1.4,1.3,1.2,1.1,0.9,0.9,0.9,0.8,0.8,0.8,0.9,0.8,0.9,1.0,1.1,1.2,1.3,1.4,1.6,1.6,1.8,2.0,2.3],[31.0,31.0,31.0,30.9,31.0,31.0,31.0,30.9,31.1,31.0,30.8,30.9,30.8,31.1,30.9,31.0,31.0,31.0,30.9,31.0,30.7,31.0,30.7,30.9,31.0,30.9,31.0,31.0,31.0,31.0,30.9,31.1,31.0,31.2,31.2,31.1,31.1,31.1,30.9,30.8,30.8,30.7,30.5,29.9,30.1,29.9,29.7,29.5,29.8,29.6,29.3,30.0,29.8,30.1,30.1,29.3,29.9,30.0,29.7,27.8,30.0,30.0,29.6,29.6,28.1,29.2,29.6,28.5,28.3,27.2,28.5,27.9,28.0,28.4,28.3,28.4,29.0,29.2,29.5,29.1,29.7,29.5,29.7,29.4,29.8,29.7,29.7,30.2,30.2,30.5,30.1,30.2,30.5,30.6,30.3,30.3,30.0,30.3,30.1,30.4,30.4,30.6,30.6,30.7,30.8,30.5,30.6,30.6,30.3,30.2,29.6,30.0,29.3,29.7,30.0,29.8,29.9,29.6,29.7,29.7,30.0,30.2,29.9,29.6,30.0,29.4,29.8,29.6,29.6,28.8,29.4,28.4,28.7,27.7,27.8,26.5,26.7,26.2,26.9,26.8,27.8,27.6,29.2,29.0,28.8,29.9,29.2,29.2,28.7,28.6,28.1,27.9,27.0,25.9,25.8,23.8,23.8,21.3,19.4,18.4,15.4,15.7,14.1,14.0,13.4,14.2,13.0,13.9,12.6,13.8,13.2,14.0,13.6,11.7,11.4,9.8,7.9,6.1,3.8,4.2,3.6,2.3,2.0,1.5,1.3,1.3,1.2,1.0,0.9,0.9,0.8,0.8,0.8,0.8,0.9,0.9,0.9,1.1,1.2,1.2,1.3,1.5,1.6,1.6,1.9,2.3],[31.1,31.2,31.1,31.1,31.2,31.1,31.1,31.0,31.2,31.0,30.9,31.0,30.9,31.1,31.0,31.0,31.0,31.1,31.0,31.0,30.8,30.9,30.7,30.9,30.9,31.0,31.0,31.0,31.0,31.0,31.0,31.1,31.1,31.2,31.2,31.2,31.2,31.1,30.9,30.9,30.9,30.9,30.5,30.1,30.3,30.1,29.9,29.8,30.0,29.8,29.5,30.1,29.8,30.3,30.0,29.2,29.9,30.1,29.6,28.0,30.2,29.9,29.7,29.7,28.2,29.2,29.6,28.6,28.5,27.2,28.5,27.8,28.1,28.5,28.5,28.7,29.4,29.5,29.4,29.6,29.9,29.6,29.9,29.7,30.0,30.0,29.9,30.5,30.5,30.6,30.4,30.4,30.5,30.7,30.5,30.3,30.1,30.4,30.1,30.5,30.4,30.6,30.5,30.6,30.6,30.3,30.4,30.4,30.0,30.2,29.3,29.7,29.0,29.5,29.9,29.6,29.9,29.6,29.8,29.6,30.2,30.3,29.7,29.5,29.9,29.3,29.8,29.3,29.6,28.9,29.3,28.0,28.6,27.4,27.6,26.4,26.6,25.9,27.3,27.2,27.9,27.9,29.2,29.2,28.9,30.0,29.3,29.3,29.0,28.8,28.2,28.1,27.4,26.3,25.5,23.3,23.2,20.7,18.8,18.4,15.7,15.3,14.0,13.4,12.7,13.4,11.7,11.7,10.7,11.7,11.6,12.0,11.7,10.8,10.7,9.8,7.9,5.8,3.8,4.4,3.9,2.4,2.1,1.7,1.4,1.3,1.2,1.2,1.0,0.9,0.9,0.9,0.8,0.8,0.8,0.9,0.9,0.9,1.0,1.2,1.2,1.3,1.5,1.6,1.7,2.1],[31.1,31.2,31.1,31.2,31.2,31.1,31.2,31.1,31.3,31.1,31.1,31.0,31.0,31.2,31.2,31.1,31.1,31.1,30.9,31.1,30.9,31.0,30.8,30.9,31.1,31.1,31.0,31.1,30.9,31.0,30.9,31.1,31.0,31.2,31.2,31.1,31.1,31.1,30.9,30.7,30.8,30.8,30.4,30.0,30.1,30.0,29.7,29.6,29.9,29.6,29.2,29.8,29.6,30.1,29.8,29.0,29.6,29.7,29.5,28.0,29.7,29.7,29.1,29.3,27.9,28.9,29.2,28.5,28.2,27.2,28.0,27.6,27.9,28.1,28.1,28.5,29.0,29.2,29.4,29.0,29.5,29.4,29.4,29.6,29.6,29.8,29.9,30.4,30.6,30.6,30.4,30.5,30.6,30.8,30.5,30.5,30.4,30.6,30.3,30.7,30.6,30.7,30.7,30.8,30.8,30.5,30.5,30.6,30.3,30.4,29.7,30.0,29.3,29.9,30.0,30.1,30.2,30.1,30.0,30.1,30.3,30.4,30.1,29.9,30.1,29.6,29.9,29.6,29.7,29.0,29.4,28.3,28.7,27.6,27.8,26.6,26.7,25.9,27.2,27.1,27.6,27.7,29.3,29.1,28.8,30.2,29.3,29.3,28.9,28.9,28.4,28.3,27.7,26.7,25.7,24.2,24.1,21.4,19.5,18.5,16.5,15.8,13.6,13.6,12.7,12.1,11.6,11.6,11.0,12.2,12.1,13.1,12.6,11.3,11.0,9.9,8.2,6.1,3.9,4.3,4.0,2.4,2.1,1.6,1.5,1.4,1.3,1.2,1.1,1.0,0.9,0.9,0.9,0.8,0.8,0.8,0.9,0.8,0.8,1.0,1.1,1.2,1.3,1.4,1.6,1.8],[30.9,31.0,31.0,30.8,30.9,30.8,31.0,30.9,31.1,30.8,30.7,30.9,30.7,31.0,31.0,30.9,30.9,31.0,30.9,31.0,30.8,30.9,30.8,30.9,30.9,30.9,30.9,31.0,30.9,30.9,31.0,31.1,31.0,31.2,31.2,31.1,31.2,31.1,30.9,30.8,30.9,30.8,30.5,30.0,30.2,30.1,29.9,29.8,30.1,29.9,29.6,30.0,29.8,30.2,30.1,29.1,29.8,29.7,29.7,28.1,30.0,30.0,29.7,29.6,27.9,29.4,29.5,28.8,28.4,27.3,28.5,27.6,28.1,28.4,28.4,28.7,29.2,29.5,29.6,29.4,30.0,29.6,29.9,29.8,29.8,30.0,29.9,30.4,30.4,30.5,30.3,30.3,30.6,30.6,30.4,30.4,30.3,30.4,30.1,30.4,30.4,30.6,30.6,30.6,30.8,30.3,30.4,30.5,30.0,30.1,29.4,29.8,29.1,29.5,29.9,29.8,29.8,29.8,29.8,29.8,30.0,30.1,29.9,29.7,29.8,29.5,29.7,29.7,29.5,28.8,29.3,28.1,28.5,27.2,27.6,26.0,26.5,25.7,27.1,27.0,27.7,27.6,29.3,28.9,29.0,30.2,29.5,29.3,29.3,29.1,28.4,27.9,27.2,26.6,26.0,24.3,24.0,21.3,19.2,18.2,16.0,15.7,14.3,13.5,13.5,13.4,12.2,12.7,11.8,13.4,12.7,13.7,13.1,12.2,11.3,10.4,8.2,6.3,4.0,4.5,4.1,2.5,2.2,1.8,1.6,1.6,1.4,1.3,1.2,1.2,1.0,0.9,0.9,0.9,0.8,0.8,0.8,0.9,0.8,0.9,1.0,1.2,1.2,1.2,1.5,1.8],[30.9,31.0,31.0,30.9,31.0,31.0,31.0,30.9,31.1,30.9,30.7,30.9,30.6,31.0,30.8,31.0,31.0,30.9,30.9,30.9,30.5,30.8,30.6,30.8,30.9,30.9,30.9,30.9,30.9,30.9,30.9,31.1,31.0,31.1,31.2,31.1,31.1,31.1,30.8,30.7,30.7,30.6,30.3,29.8,30.0,29.8,29.6,29.2,29.6,29.5,29.1,29.9,29.5,30.1,30.0,28.9,29.8,30.0,29.5,27.5,30.0,29.9,29.6,29.7,27.9,29.2,29.5,28.5,28.5,27.0,28.5,28.1,27.9,28.2,28.1,28.6,29.0,29.1,29.1,29.0,29.6,29.2,29.4,29.2,29.5,29.5,29.5,30.1,30.1,30.4,30.0,30.2,30.4,30.6,30.3,30.2,29.9,30.2,30.0,30.3,30.3,30.5,30.5,30.6,30.7,30.3,30.4,30.4,30.1,30.2,29.5,29.8,29.0,29.6,30.0,29.6,29.9,29.6,29.8,29.6,30.1,30.2,29.8,29.5,30.0,29.0,29.8,29.5,29.5,28.5,29.2,27.6,28.3,27.0,27.3,25.6,26.1,25.6,26.7,26.6,27.6,27.3,29.2,28.9,28.7,30.1,29.4,29.4,29.0,29.2,28.3,27.9,27.0,26.2,25.6,23.7,23.8,21.7,19.3,17.9,15.2,15.6,13.8,13.5,12.7,13.5,11.7,12.4,11.1,12.4,12.0,12.8,12.1,11.2,10.7,10.1,8.2,6.4,4.2,4.6,4.2,2.5,2.3,1.8,1.7,1.7,1.5,1.4,1.3,1.3,1.2,1.1,0.9,0.9,0.9,0.8,0.8,0.8,0.9,0.9,0.9,1.1,1.2,1.2,1.3,1.7],[31.1,31.1,31.1,31.1,31.1,31.0,31.2,31.0,31.3,31.0,30.9,31.0,30.9,31.2,31.1,31.1,31.2,31.1,31.0,31.1,30.9,31.1,30.9,31.0,31.1,31.1,31.1,31.1,31.0,31.1,31.0,31.2,31.1,31.2,31.3,31.1,31.2,31.2,31.0,30.8,31.0,30.9,30.6,30.2,30.5,30.1,30.1,29.7,30.0,30.0,29.4,30.0,29.7,30.2,30.0,29.2,29.7,30.1,29.7,27.6,29.9,29.8,29.6,29.6,27.9,29.1,29.4,28.5,28.4,27.1,28.2,27.5,27.7,28.0,28.0,28.4,29.1,29.3,29.4,29.0,29.8,29.4,29.8,29.4,29.8,30.0,30.0,30.4,30.5,30.6,30.4,30.5,30.6,30.8,30.5,30.5,30.2,30.4,30.1,30.6,30.4,30.6,30.5,30.7,30.7,30.4,30.4,30.4,30.0,30.3,29.3,29.7,29.1,29.5,29.9,29.5,29.9,29.7,30.0,29.7,30.3,30.4,30.1,29.6,30.2,29.5,30.0,29.6,29.8,29.0,29.5,27.7,28.7,27.1,27.5,26.2,26.6,25.7,27.5,27.3,27.8,27.7,29.2,29.1,29.0,30.1,29.5,29.4,29.2,29.3,28.6,27.8,27.4,26.4,25.4,23.8,23.7,21.7,19.8,18.7,16.2,15.5,13.7,13.4,12.4,11.6,11.2,11.0,10.5,11.4,11.8,12.8,12.4,11.6,11.3,10.1,8.4,6.2,4.2,4.4,4.1,2.7,2.4,2.0,1.8,1.7,1.6,1.5,1.4,1.3,1.2,1.1,1.1,0.9,0.9,0.9,0.8,0.8,0.8,0.9,0.9,0.9,1.1,1.2,1.2,1.6],[31.1,31.1,31.1,31.0,31.1,31.0,31.1,31.0,31.2,30.8,30.8,30.8,30.8,31.1,31.0,30.9,31.0,31.0,30.8,30.9,30.8,30.9,30.8,30.9,31.0,31.0,31.0,31.1,31.0,31.1,31.0,31.2,31.1,31.2,31.3,31.2,31.2,31.2,31.0,30.8,30.9,30.9,30.5,30.2,30.3,30.0,30.0,29.6,30.1,29.8,29.2,29.9,29.5,30.0,29.9,28.9,29.4,29.6,29.3,27.7,29.7,29.6,28.9,29.2,28.0,28.7,28.9,28.4,28.1,27.0,27.8,27.2,27.9,27.9,28.0,28.2,28.9,29.2,29.2,28.9,29.4,29.4,29.6,29.6,29.7,30.0,29.9,30.5,30.6,30.6,30.4,30.5,30.7,30.8,30.6,30.7,30.4,30.7,30.3,30.7,30.6,30.7,30.7,30.8,30.8,30.4,30.4,30.6,30.2,30.3,29.4,29.9,29.2,29.8,30.1,29.8,30.0,29.8,30.1,29.8,30.3,30.2,30.0,29.7,30.0,29.4,29.8,29.6,29.7,29.0,29.4,28.1,28.6,26.8,27.5,25.7,26.1,25.8,27.0,26.7,27.3,27.2,28.8,28.3,28.6,29.5,28.9,29.1,28.6,29.0,28.4,28.0,27.7,26.3,25.0,23.6,23.3,21.4,19.4,18.8,16.2,16.1,14.2,13.8,12.7,12.1,11.6,11.2,10.8,11.8,11.7,12.3,12.4,11.7,11.4,10.3,8.3,6.5,4.4,4.6,4.2,2.7,2.4,2.0,1.9,1.8,1.6,1.5,1.4,1.4,1.2,1.1,1.1,1.0,0.9,0.9,0.9,0.8,0.8,0.8,0.9,0.9,0.9,1.0,1.2,1.4],[31.0,31.1,31.1,31.0,31.0,30.9,31.1,30.9,31.1,30.9,30.6,30.9,30.6,31.0,30.8,30.9,31.0,30.9,30.9,31.0,30.6,30.9,30.7,30.9,30.9,30.9,31.0,31.0,31.0,31.0,31.0,31.2,31.0,31.2,31.3,31.1,31.2,31.1,30.9,30.7,30.8,30.6,30.4,29.8,29.9,29.7,29.7,29.4,29.8,29.8,29.3,30.0,29.7,30.3,30.1,28.9,29.7,30.2,29.7,27.9,30.0,30.0,29.7,29.7,28.1,29.2,29.6,28.7,28.4,27.0,28.5,28.0,28.1,28.1,28.1,28.6,29.1,29.2,29.1,29.1,29.7,29.3,29.6,29.4,29.6,29.5,29.5,30.2,30.2,30.4,30.1,30.3,30.6,30.7,30.5,30.5,30.2,30.5,30.2,30.6,30.5,30.7,30.7,30.7,30.8,30.4,30.5,30.6,30.2,30.3,29.5,30.0,29.3,29.8,30.1,29.9,30.0,29.7,29.9,29.8,30.2,30.2,30.0,29.7,30.1,29.5,29.9,29.6,29.7,29.1,29.5,28.0,28.4,27.2,27.4,25.9,26.3,25.7,27.1,26.7,27.3,27.4,28.8,28.3,28.4,29.6,29.0,29.2,28.8,28.9,28.5,27.7,27.3,26.3,25.5,24.2,23.9,22.1,20.1,18.5,16.3,16.3,14.5,14.1,13.3,12.5,11.8,12.2,11.2,12.3,12.1,12.9,12.4,11.9,11.3,10.5,8.8,6.8,4.5,5.0,4.4,3.0,2.7,2.3,2.0,2.0,1.8,1.7,1.6,1.6,1.4,1.3,1.3,1.2,1.1,0.9,0.9,0.9,0.8,0.8,0.8,0.9,0.9,0.9,1.1,1.4],[30.9,31.0,31.0,30.9,31.0,31.0,31.0,30.9,31.1,30.9,30.7,30.9,30.7,31.0,30.7,30.9,31.0,31.0,30.9,30.9,30.7,30.9,30.7,30.9,31.0,31.0,31.0,31.0,31.0,31.0,31.1,31.1,31.1,31.2,31.3,31.2,31.2,31.1,30.9,30.8,30.8,30.7,30.5,30.0,30.2,29.9,29.8,29.5,29.8,29.8,29.3,30.0,29.6,30.2,30.0,29.0,29.7,30.1,29.6,27.9,30.0,29.9,29.6,29.6,28.2,29.0,29.5,28.6,28.7,27.2,28.5,28.2,28.0,28.2,28.1,28.4,29.0,29.2,29.1,29.0,29.5,29.4,29.6,29.2,29.6,29.6,29.6,30.3,30.3,30.4,30.2,30.3,30.6,30.7,30.4,30.3,30.1,30.4,30.0,30.5,30.4,30.6,30.5,30.7,30.6,30.3,30.5,30.4,30.1,30.3,29.5,29.8,29.3,29.5,30.0,29.5,29.9,29.5,29.7,29.5,30.1,30.2,29.9,29.4,30.1,29.2,29.9,29.6,29.8,28.8,29.4,27.7,28.4,26.6,27.5,25.4,26.2,25.4,27.0,26.9,27.5,27.4,28.8,28.5,28.6,29.7,29.3,29.4,29.1,29.0,28.2,27.6,26.9,25.9,24.9,23.3,23.1,21.7,19.9,18.1,15.6,15.6,14.1,14.0,12.8,12.3,11.7,11.7,11.1,11.7,12.0,12.9,12.3,12.1,11.3,9.8,8.6,6.6,4.7,5.0,4.5,3.2,2.9,2.4,2.2,2.1,2.0,1.8,1.7,1.8,1.6,1.4,1.4,1.3,1.2,1.1,1.0,0.9,0.9,0.8,0.8,0.8,1.0,0.9,1.0,1.3],[31.1,31.1,31.2,31.1,31.1,31.0,31.1,31.0,31.2,30.9,30.8,30.9,30.9,31.1,31.0,31.0,31.0,31.1,30.9,31.0,30.9,31.0,30.8,31.0,31.0,31.0,31.0,31.1,30.9,31.1,30.9,31.2,31.0,31.2,31.3,31.2,31.2,31.2,31.0,30.9,30.9,30.8,30.4,30.0,30.1,29.9,29.7,29.4,30.0,29.7,29.4,30.0,29.7,30.2,30.1,29.2,29.8,30.0,29.8,28.1,30.0,29.7,29.6,29.5,28.4,29.1,29.4,28.7,28.5,27.4,28.2,27.8,28.1,28.0,28.0,28.3,29.0,29.4,29.4,28.8,29.6,29.5,29.6,29.5,29.5,29.9,29.8,30.4,30.5,30.6,30.4,30.5,30.8,30.8,30.7,30.7,30.5,30.7,30.3,30.6,30.6,30.7,30.7,30.8,30.8,30.4,30.4,30.6,30.2,30.4,29.4,29.9,29.3,29.7,30.1,29.6,30.1,29.8,30.0,29.8,30.4,30.3,30.2,29.7,30.2,29.5,30.0,29.8,29.9,29.2,29.6,28.3,28.9,26.7,27.7,25.8,26.3,25.6,26.7,27.0,27.2,27.2,28.6,28.3,29.1,29.7,29.4,29.5,29.2,29.3,28.8,28.2,27.4,26.3,25.4,24.3,23.4,22.0,20.1,18.8,16.3,15.8,14.3,13.9,12.9,11.9,11.3,11.3,10.8,11.5,12.2,13.0,12.9,12.2,11.7,10.7,9.1,6.9,5.1,5.3,4.8,3.4,3.1,2.5,2.4,2.3,2.1,2.0,1.9,1.8,1.6,1.5,1.6,1.4,1.3,1.2,1.2,0.9,0.9,1.0,0.8,0.8,0.9,1.0,1.0,1.3],[31.0,31.1,31.1,30.9,31.0,30.8,31.0,30.8,31.0,30.8,30.6,30.8,30.6,31.0,30.8,30.9,30.9,30.9,30.8,31.0,30.7,31.0,30.8,31.0,30.9,31.0,31.0,31.0,30.8,31.1,30.9,31.2,31.0,31.2,31.3,31.1,31.2,31.1,31.0,30.8,30.9,30.7,30.4,29.9,30.1,29.8,29.8,29.4,29.9,29.7,29.3,29.9,29.4,30.1,30.1,28.9,29.4,29.9,29.6,27.3,29.7,29.7,29.3,29.2,28.0,28.7,29.2,28.3,28.2,26.8,27.9,27.4,27.6,27.7,27.6,28.2,28.7,29.4,29.0,28.7,29.4,29.3,29.7,29.2,29.6,29.7,29.8,30.3,30.4,30.4,30.2,30.4,30.6,30.7,30.5,30.7,30.3,30.7,30.2,30.6,30.6,30.7,30.7,30.7,30.8,30.4,30.4,30.6,30.2,30.4,29.5,30.1,29.4,29.9,30.1,29.7,30.0,29.6,29.8,29.7,30.2,30.1,29.9,29.6,30.0,29.3,29.9,29.5,29.8,29.0,29.5,28.1,28.4,26.7,27.4,25.9,26.0,25.7,26.7,26.6,27.2,27.4,28.6,28.3,28.5,29.4,29.1,29.4,28.8,28.8,28.5,27.9,27.1,26.2,25.8,24.3,24.2,22.2,20.5,19.1,17.2,16.3,14.9,14.4,13.6,12.6,11.8,11.8,11.2,12.2,12.1,13.4,13.0,12.6,12.0,11.1,9.4,7.1,5.2,5.2,4.8,3.6,3.4,2.9,2.6,2.6,2.3,2.1,2.1,2.0,1.7,1.6,1.8,1.5,1.4,1.3,1.3,1.1,0.9,1.0,1.0,0.8,0.8,0.8,1.0,1.2],[30.9,30.9,30.9,30.8,30.9,30.8,30.8,30.7,30.9,30.6,30.3,30.6,30.4,30.8,30.6,30.7,30.7,30.7,30.6,30.7,30.5,30.7,30.4,30.8,30.7,30.7,30.8,30.8,30.9,30.8,31.0,31.1,31.0,31.1,31.1,31.1,31.1,31.0,30.7,30.6,30.6,30.5,30.2,29.6,29.9,29.5,29.5,29.0,29.4,29.4,28.7,29.6,29.0,29.9,29.8,28.1,28.9,29.7,29.1,26.4,29.5,29.5,29.1,29.2,27.4,28.7,29.2,27.7,28.3,26.4,28.0,27.5,27.4,27.4,27.3,27.8,28.3,28.6,28.3,28.1,29.1,28.8,29.1,28.5,29.0,29.1,29.3,29.8,30.0,30.1,29.7,30.2,30.3,30.6,30.3,30.2,29.8,30.2,29.7,30.3,30.2,30.4,30.5,30.5,30.5,29.9,30.2,30.1,29.7,30.1,29.0,29.5,28.8,29.2,29.7,29.2,29.6,29.1,29.5,29.3,29.8,29.9,29.5,29.2,29.9,29.1,29.7,29.4,29.6,28.8,29.3,27.6,28.0,26.9,27.3,25.6,26.1,25.7,26.8,26.1,27.0,27.1,28.8,28.3,28.8,29.7,29.5,29.8,29.2,29.1,28.6,27.8,27.2,26.2,25.4,24.2,23.8,21.9,20.1,18.7,16.2,16.2,14.1,14.1,13.4,12.4,12.0,11.7,11.3,12.1,12.4,13.2,12.8,12.3,11.6,10.5,9.1,7.1,5.6,5.8,5.3,4.1,3.9,3.5,3.2,3.2,2.9,2.6,2.6,2.4,2.2,2.0,2.0,2.0,1.8,1.6,1.5,1.5,1.2,1.2,1.2,1.1,0.8,0.8,0.9,1.3],[30.8,30.9,30.9,30.8,30.9,30.7,30.7,30.6,30.8,30.5,30.2,30.6,30.5,30.9,30.7,30.7,30.7,30.8,30.6,30.8,30.6,30.7,30.5,30.8,30.8,30.9,30.9,30.9,30.9,30.9,31.0,31.1,31.1,31.2,31.2,31.1,31.2,31.1,31.0,30.8,30.8,30.7,30.5,30.1,30.2,30.1,29.9,29.6,30.0,29.7,29.1,29.9,29.4,30.0,30.1,28.7,29.2,30.0,29.6,27.1,29.5,29.8,29.4,29.4,27.7,28.8,29.4,28.2,28.4,27.1,28.3,27.6,27.7,27.8,27.8,28.2,28.5,29.0,28.8,28.6,29.4,29.3,29.6,29.1,29.5,29.8,30.0,30.3,30.4,30.4,30.2,30.5,30.6,30.8,30.6,30.4,30.1,30.5,30.0,30.5,30.3,30.4,30.5,30.6,30.6,30.1,30.2,30.3,29.8,30.1,29.0,29.6,29.0,29.3,29.8,29.3,29.8,29.3,29.6,29.5,30.0,30.0,29.7,29.4,30.0,29.3,29.9,29.6,29.8,29.0,29.5,28.2,28.5,27.1,27.7,26.1,26.7,26.0,27.3,27.0,27.6,27.7,29.1,28.8,29.0,30.0,29.7,29.9,29.6,29.4,29.1,28.2,27.3,26.5,25.4,24.6,24.1,22.1,20.4,19.0,16.2,16.2,14.5,14.4,13.6,12.3,11.8,11.5,11.1,11.9,12.4,13.5,13.0,12.8,11.8,10.9,9.4,7.5,6.3,6.5,6.1,5.3,5.4,4.7,4.4,4.5,4.1,3.8,3.3,3.4,3.3,2.9,2.7,2.7,2.5,2.2,1.9,1.9,1.6,1.6,1.6,1.4,1.3,0.9,0.8,1.2],[30.7,30.8,30.9,30.6,30.8,30.5,30.6,30.5,30.6,30.4,30.2,30.5,30.3,30.7,30.5,30.6,30.5,30.6,30.4,30.6,30.4,30.6,30.3,30.6,30.6,30.7,30.6,30.9,30.8,30.9,30.8,31.0,30.9,31.1,31.2,31.0,31.1,31.1,30.9,30.8,30.8,30.7,30.4,30.2,30.1,30.2,29.8,29.6,29.8,29.8,29.2,30.0,29.6,30.0,30.0,29.2,29.3,29.9,29.6,28.2,29.5,29.8,29.5,29.4,28.2,29.1,29.6,29.0,28.4,27.3,28.6,28.1,27.9,28.0,28.0,28.5,28.6,28.9,28.9,28.8,29.5,29.4,29.6,29.2,29.5,29.8,30.0,30.2,30.3,30.5,30.2,30.4,30.5,30.7,30.5,30.4,30.2,30.6,30.2,30.5,30.5,30.6,30.6,30.6,30.7,30.3,30.3,30.4,30.0,30.2,29.2,29.6,29.4,29.8,30.0,29.7,30.1,29.7,29.8,29.8,30.0,30.0,29.8,29.7,30.1,29.6,29.9,29.7,29.9,29.3,29.6,28.6,29.0,27.7,28.2,26.8,27.3,26.7,27.4,27.5,27.7,28.0,29.4,28.8,29.4,30.0,29.7,29.9,29.4,29.5,29.1,28.6,28.3,27.1,26.7,25.6,24.9,23.2,21.6,20.2,18.5,17.4,16.9,16.1,15.6,14.3,13.8,13.3,12.8,13.3,14.6,14.5,14.5,14.5,13.7,13.6,13.0,10.9,10.3,10.1,9.5,8.8,8.7,8.4,7.7,7.6,7.1,7.0,6.2,6.2,5.7,5.2,4.6,5.0,4.6,3.9,3.7,3.7,3.0,2.8,2.5,2.1,2.0,1.6,1.0,0.8]],
  "token_chain_ids": ["A","A","A","A","A","A","A","A","A","A","A","A","A","A","A","A","A","A","A","A","A","A","A","A","A","A","A","A","A","A","A","A","A","A","A","A","A","A","A","A","A","A","A","A","A","A","A","A","A","A","A","A","A","A","A","A","A","A","A","A","A","A","A","A","A","A","A","A","A","A","A","A","A","A","A","A","A","A","A","A","A","A","A","A","A","A","A","A","A","A","A","A","A","A","A","A","A","A","A","A","A","A","A","A","A","A","A","A","A","A","A","A","A","A","A","A","A","A","A","A","A","A","A","A","A","A","A","A","A","A","A","A","A","A","A","A","A","A","A","A","A","A","A","A","A","A","A","A","A","A","A","A","A","A","A","A","A","A","A","A","A","A","A","A","A","A","A","A","A","A","A","A","A","A","A","A","A","A","A","A","A","A","A","A","A","A","A","A","A","A","A","A","A","A","A","A","A","A","A","A","A","A","A","A","A","A"],
  "token_res_ids": [1,2,3,4,5,6,7,8,9,10,11,12,13,14,15,16,17,18,19,20,21,22,23,24,25,26,27,28,29,30,31,32,33,34,35,36,37,38,39,40,41,42,43,44,45,46,47,48,49,50,51,52,53,54,55,56,57,58,59,60,61,62,63,64,65,66,67,68,69,70,71,72,73,74,75,76,77,78,79,80,81,82,83,84,85,86,87,88,89,90,91,92,93,94,95,96,97,98,99,100,101,102,103,104,105,106,107,108,109,110,111,112,113,114,115,116,117,118,119,120,121,122,123,124,125,126,127,128,129,130,131,132,133,134,135,136,137,138,139,140,141,142,143,144,145,146,147,148,149,150,151,152,153,154,155,156,157,158,159,160,161,162,163,164,165,166,167,168,169,170,171,172,173,174,175,176,177,178,179,180,181,182,183,184,185,186,187,188,189,190,191,192,193,194,195,196,197,198,199,200,201,202,203,204,205,206]
}
